# Supplementary material for: A genomic analysis of mouse models of breast cancer reveals molecular features of mouse models and relationships to human breast cancer
Source: Breast Cancer Res. 2014 Jun 5;16(3):R59. doi: 10.1186/bcr3672 (PMC4078930; doi:10.1186/bcr3672)
Supplement: Additional file 1 — PCA code for Matlab. [file bcr3672-S1.zip]

Archive with 1 entries (1 files):
- AdditionalFile1/Additional_File_1.docx
