# Supplementary material for: A genomic analysis of mouse models of breast cancer reveals molecular features of mouse models and relationships to human breast cancer
Source: Breast Cancer Res. 2014 Jun 5;16(3):R59. doi: 10.1186/bcr3672 (PMC4078930; doi:10.1186/bcr3672)
Supplement: Additional file 2 — Fold change values organized by mouse tumor model type comparing the mouse model to all other types of mouse models. [file bcr3672-S2.zip]

Archive with 198 entries (146 files):
- Additional_file_2/APC_KO_SAM/
- Additional_file_2/APC_KO_SAM/AdditionalFile33_APC_KO_SAM/
- Additional_file_2/APC_KO_SAM/AdditionalFile33_APC_KO_SAM/APCko.txt
- Additional_file_2/APC_KO_SAM/AdditionalFile33_APC_KO_SAM/gather_gene_ontology_121101_Upregulated.txt
- Additional_file_2/APC_KO_SAM/AdditionalFile33_APC_KO_SAM/gather_kegg_121101_Upregulated.txt
- Additional_file_2/APC_KO_SAM/AdditionalFile33_APC_KO_SAM/gather_transfac_121101_Upregulated.txt
- Additional_file_2/BlgStat5_SAM/
- Additional_file_2/BlgStat5_SAM/AdditionalFile55_BlgStat5_SAM/
- Additional_file_2/BlgStat5_SAM/AdditionalFile55_BlgStat5_SAM/DownregulatedGenesgather_gene_ontology_121102.txt
- Additional_file_2/BlgStat5_SAM/AdditionalFile55_BlgStat5_SAM/DownregulatedGenesgather_kegg_121102.txt
- Additional_file_2/BlgStat5_SAM/AdditionalFile55_BlgStat5_SAM/DownregulatedGenesgather_transfac_121102.txt
- Additional_file_2/BlgStat5_SAM/AdditionalFile55_BlgStat5_SAM/stat5.txt
- Additional_file_2/BlgStat5_SAM/AdditionalFile55_BlgStat5_SAM/UpregulatedGenesgather_gene_ontology_121102.txt
- Additional_file_2/BlgStat5_SAM/AdditionalFile55_BlgStat5_SAM/UpregulatedGenesgather_kegg_121102.txt
- Additional_file_2/BlgStat5_SAM/AdditionalFile55_BlgStat5_SAM/UpregulatedGenesgather_transfac_121102.txt
- Additional_file_2/BRCA_p53_mutant_SAM/
- Additional_file_2/BRCA_p53_mutant_SAM/AdditionalFile35_BRCA_p53_mutant_SAM/
- Additional_file_2/BRCA_p53_mutant_SAM/AdditionalFile35_BRCA_p53_mutant_SAM/BRCA_p53_vs_ALL.txt
- Additional_file_2/BRCA_p53_mutant_SAM/AdditionalFile35_BRCA_p53_mutant_SAM/DownregulatedGenesgather_gene_ontology_121026.txt
- Additional_file_2/BRCA_p53_mutant_SAM/AdditionalFile35_BRCA_p53_mutant_SAM/DownregulatedGenesgather_kegg_121026.txt
- Additional_file_2/BRCA_p53_mutant_SAM/AdditionalFile35_BRCA_p53_mutant_SAM/DownregulatedGenesgather_transfac_121026.txt
- Additional_file_2/BRCA_p53_mutant_SAM/AdditionalFile35_BRCA_p53_mutant_SAM/UpregulatedGenesgather_gene_ontology_121026.txt
- Additional_file_2/BRCA_p53_mutant_SAM/AdditionalFile35_BRCA_p53_mutant_SAM/UpregulatedGenesgather_kegg_121026.txt
- Additional_file_2/BRCA_p53_mutant_SAM/AdditionalFile35_BRCA_p53_mutant_SAM/UpregulatedGenesgather_transfac_121026.txt
- Additional_file_2/BRCA_p53_muts_T121_SAM/
- Additional_file_2/BRCA_p53_muts_T121_SAM/AdditionalFile36_BRCA_p53_muts_T121_SAM/
- Additional_file_2/BRCA_p53_muts_T121_SAM/AdditionalFile36_BRCA_p53_muts_T121_SAM/BRCA_p53mut_t121_vs_all.txt
- Additional_file_2/BRCA_p53_muts_T121_SAM/AdditionalFile36_BRCA_p53_muts_T121_SAM/DownregulatedGenesgather_gene_ontology_121026.txt
- Additional_file_2/BRCA_p53_muts_T121_SAM/AdditionalFile36_BRCA_p53_muts_T121_SAM/DownregulatedGenesgather_kegg_121026.txt
- Additional_file_2/BRCA_p53_muts_T121_SAM/AdditionalFile36_BRCA_p53_muts_T121_SAM/DownregulatedGenesgather_transfac_121026.txt
- Additional_file_2/BRCAnull_SAM/
- Additional_file_2/BRCAnull_SAM/AdditionalFile37_BRCAnull_SAM/
- Additional_file_2/BRCAnull_SAM/AdditionalFile37_BRCAnull_SAM/BrcaNull_vs_AllOtherTumors_SAM.txt
- Additional_file_2/BRCAnull_SAM/AdditionalFile37_BRCAnull_SAM/DownregulatedGenesgather_gene_ontology_121026.txt
- Additional_file_2/BRCAnull_SAM/AdditionalFile37_BRCAnull_SAM/DownregulatedGenesgather_kegg_121026.txt
- Additional_file_2/BRCAnull_SAM/AdditionalFile37_BRCAnull_SAM/DownregulatedGenesgather_transfac_121026.txt
- Additional_file_2/BRCAnull_SAM/AdditionalFile37_BRCAnull_SAM/UpregulatedGenesgather_gene_ontology_121026.txt
- Additional_file_2/BRCAnull_SAM/AdditionalFile37_BRCAnull_SAM/UpregulatedGenesgather_kegg_121026.txt
- Additional_file_2/BRCAnull_SAM/AdditionalFile37_BRCAnull_SAM/UpregulatedGenesgather_transfac_121026.txt
- Additional_file_2/brg1_het/
- Additional_file_2/brg1_het/AdditionalFile38_brg1_het/
- Additional_file_2/brg1_het/AdditionalFile38_brg1_het/Brg1Het_vs_otherTumors_SAM.txt
- Additional_file_2/DMBA_SAM/
- Additional_file_2/DMBA_SAM/AdditionalFile40_DMBA_SAM/
- Additional_file_2/DMBA_SAM/AdditionalFile40_DMBA_SAM/DMBA_vs_allOthertumors_SAM.txt
- Additional_file_2/DMBA_SAM/AdditionalFile40_DMBA_SAM/DownregulatedGenesgather_gene_ontology_121029.txt
- Additional_file_2/DMBA_SAM/AdditionalFile40_DMBA_SAM/DownregulatedGenesgather_kegg_121029.txt
- Additional_file_2/DMBA_SAM/AdditionalFile40_DMBA_SAM/DownregulatedGenesgather_transfac_121029.txt
- Additional_file_2/DMBA_SAM/AdditionalFile40_DMBA_SAM/UpregulatedGenesgather_gene_ontology_121029.txt
- Additional_file_2/DMBA_SAM/AdditionalFile40_DMBA_SAM/UpregulatedGenesgather_kegg_121029.txt
- Additional_file_2/DMBA_SAM/AdditionalFile40_DMBA_SAM/UpregulatedGenesgather_transfac_121029.txt
- Additional_file_2/Erbb2KI_SAM/
- Additional_file_2/Erbb2KI_SAM/AdditionalFile41_Erbb2KI_SAM/
- Additional_file_2/Erbb2KI_SAM/AdditionalFile41_Erbb2KI_SAM/Erbb2_KI_sam.txt
- Additional_file_2/Erbb2KI_SAM/AdditionalFile41_Erbb2KI_SAM/gather_gene_ontology_downregulated.txt
- Additional_file_2/Erbb2KI_SAM/AdditionalFile41_Erbb2KI_SAM/gather_kegg_121101_downregulated.txt
- Additional_file_2/Erbb2KI_SAM/AdditionalFile41_Erbb2KI_SAM/gather_transfac_121101_downregulated.txt
- Additional_file_2/ETV6NTRK3_SAM/
- Additional_file_2/ETV6NTRK3_SAM/AdditionalFile39_ETV6NTRK3_SAM/
- Additional_file_2/ETV6NTRK3_SAM/AdditionalFile39_ETV6NTRK3_SAM/DownRegulatedGenesgather_gene_ontology_121029 (1).txt
- Additional_file_2/ETV6NTRK3_SAM/AdditionalFile39_ETV6NTRK3_SAM/DownRegulatedGenesgather_kegg_121029.txt
- Additional_file_2/ETV6NTRK3_SAM/AdditionalFile39_ETV6NTRK3_SAM/DownRegulatedGenesgather_transfac_121029.txt
- Additional_file_2/ETV6NTRK3_SAM/AdditionalFile39_ETV6NTRK3_SAM/ETV6Ntrk33_SAM.txt
- Additional_file_2/ETV6NTRK3_SAM/AdditionalFile39_ETV6NTRK3_SAM/UpregulatedGenesgather_gene_ontology_121029.txt
- Additional_file_2/ETV6NTRK3_SAM/AdditionalFile39_ETV6NTRK3_SAM/UpregulatedGenesgather_kegg_121029.txt
- Additional_file_2/ETV6NTRK3_SAM/AdditionalFile39_ETV6NTRK3_SAM/UpregulatedGenesgather_transfac_121029.txt
- Additional_file_2/IGFIR_SAM/
- Additional_file_2/IGFIR_SAM/AdditionalFile42_IGFIR_SAM/
- Additional_file_2/IGFIR_SAM/AdditionalFile42_IGFIR_SAM/gather_gene_ontology_121101downregulated.txt
- Additional_file_2/IGFIR_SAM/AdditionalFile42_IGFIR_SAM/gather_kegg_121101_downregulated.txt
- Additional_file_2/IGFIR_SAM/AdditionalFile42_IGFIR_SAM/gather_transfac_121101_downregulated.txt
- Additional_file_2/IGFIR_SAM/AdditionalFile42_IGFIR_SAM/IGFIR.txt
- Additional_file_2/INT3_SAM/
- Additional_file_2/INT3_SAM/AdditionalFile43_INT3_SAM/
- Additional_file_2/INT3_SAM/AdditionalFile43_INT3_SAM/DownregulatedGenesgather_gene_ontology_121101.txt
- Additional_file_2/INT3_SAM/AdditionalFile43_INT3_SAM/DownregulatedGenesgather_kegg_121101.txt
- Additional_file_2/INT3_SAM/AdditionalFile43_INT3_SAM/DownregulatedGenesgather_transfac_121101.txt
- Additional_file_2/INT3_SAM/AdditionalFile43_INT3_SAM/int3.txt
- Additional_file_2/INT3_SAM/AdditionalFile43_INT3_SAM/UpregulatedGenesgather_gene_ontology_121101.txt
- Additional_file_2/INT3_SAM/AdditionalFile43_INT3_SAM/UpregulatedGenesgather_kegg_121101.txt
- Additional_file_2/INT3_SAM/AdditionalFile43_INT3_SAM/UpregulatedGenesgather_transfac_121101.txt
- Additional_file_2/LPA_SAM/
- Additional_file_2/LPA_SAM/AdditionalFile44_LPA_SAM/
- Additional_file_2/LPA_SAM/AdditionalFile44_LPA_SAM/gather_gene_ontology_121101_Upregulated.txt
- Additional_file_2/LPA_SAM/AdditionalFile44_LPA_SAM/gather_kegg_121101_Upregulated.txt
- Additional_file_2/LPA_SAM/AdditionalFile44_LPA_SAM/gather_transfac_121101_Upregulated.txt
- Additional_file_2/LPA_SAM/AdditionalFile44_LPA_SAM/LPA.txt
- Additional_file_2/MET_SAM/
- Additional_file_2/MET_SAM/AdditionalFile45_MET_SAM/
- Additional_file_2/MET_SAM/AdditionalFile45_MET_SAM/gather_gene_ontology_downregulated.txt
- Additional_file_2/MET_SAM/AdditionalFile45_MET_SAM/gather_kegg_121101_downregulated.txt
- Additional_file_2/MET_SAM/AdditionalFile45_MET_SAM/gather_transfac_121101_downregulated.txt
- Additional_file_2/MET_SAM/AdditionalFile45_MET_SAM/MET.txt
- Additional_file_2/MMTV_ATX_SAM/
- Additional_file_2/MMTV_ATX_SAM/AdditionalFile34_MMTV_ATX_SAM/
- Additional_file_2/MMTV_ATX_SAM/AdditionalFile34_MMTV_ATX_SAM/ATX_VS_ALL.txt
- Additional_file_2/MMTV_ATX_SAM/AdditionalFile34_MMTV_ATX_SAM/UpregulatedGenesgather_gene_ontology_121026.txt
- Additional_file_2/MMTV_ATX_SAM/AdditionalFile34_MMTV_ATX_SAM/UpregulatedGenesgather_kegg_121026.txt
- Additional_file_2/MMTV_ATX_SAM/AdditionalFile34_MMTV_ATX_SAM/UpregulatedGenesgather_transfac_121026.txt
- Additional_file_2/Myc_SAM/
- Additional_file_2/Myc_SAM/AdditionalFile46_Myc_SAM/
- Additional_file_2/Myc_SAM/AdditionalFile46_Myc_SAM/DownregulatedGenesgather_gene_ontology_121101.txt
- Additional_file_2/Myc_SAM/AdditionalFile46_Myc_SAM/DownregulatedGenesgather_kegg_121101.txt
- Additional_file_2/Myc_SAM/AdditionalFile46_Myc_SAM/DownregulatedGenesgather_transfac_121101.txt
- Additional_file_2/Myc_SAM/AdditionalFile46_Myc_SAM/Myc.txt
- Additional_file_2/Myc_SAM/AdditionalFile46_Myc_SAM/UpregulatedGenesgather_gene_ontology_121101.txt
- Additional_file_2/Myc_SAM/AdditionalFile46_Myc_SAM/UpregulatedGenesgather_kegg_121101.txt
- Additional_file_2/Myc_SAM/AdditionalFile46_Myc_SAM/UpregulatedGenesgather_transfac_121101.txt
- Additional_file_2/Neu_SAM/
- Additional_file_2/Neu_SAM/AdditionalFile47_Neu_SAM/
- Additional_file_2/Neu_SAM/AdditionalFile47_Neu_SAM/DownregulatedGenesgather_gene_ontology_121102.txt
- Additional_file_2/Neu_SAM/AdditionalFile47_Neu_SAM/DownregulatedGenesgather_kegg_121102.txt
- Additional_file_2/Neu_SAM/AdditionalFile47_Neu_SAM/DownregulatedGenesgather_transfac_121102.txt
- Additional_file_2/Neu_SAM/AdditionalFile47_Neu_SAM/Neu.txt
- Additional_file_2/Neu_SAM/AdditionalFile47_Neu_SAM/UpregulatedGenesgather_gene_ontology_121102.txt
- Additional_file_2/Neu_SAM/AdditionalFile47_Neu_SAM/UpregulatedGenesgather_kegg_121102.txt
- Additional_file_2/Neu_SAM/AdditionalFile47_Neu_SAM/UpregulatedGenesgather_transfac_121102.txt
- Additional_file_2/Notch_SAM/
- Additional_file_2/Notch_SAM/AdditionalFile48_Notch_SAM/
- Additional_file_2/Notch_SAM/AdditionalFile48_Notch_SAM/DownregulatedGenesgather_gene_ontology_121102.txt
- Additional_file_2/Notch_SAM/AdditionalFile48_Notch_SAM/DownregulatedGenesgather_kegg_121102.txt
- Additional_file_2/Notch_SAM/AdditionalFile48_Notch_SAM/DownregulatedGenesgather_transfac_121102.txt
- Additional_file_2/Notch_SAM/AdditionalFile48_Notch_SAM/Notch.txt
- Additional_file_2/Notch_SAM/AdditionalFile48_Notch_SAM/UpregulatedGenesgather_gene_ontology_121102.txt
- Additional_file_2/Notch_SAM/AdditionalFile48_Notch_SAM/UpregulatedGenesgather_kegg_121102.txt
- Additional_file_2/Notch_SAM/AdditionalFile48_Notch_SAM/UpregulatedGenesgather_transfac_121102.txt
- Additional_file_2/p53Mutant_SAM/
- Additional_file_2/p53Mutant_SAM/AdditionalFile49_p53Mutant_SAM/
- Additional_file_2/p53Mutant_SAM/AdditionalFile49_p53Mutant_SAM/DownregulatedGenesgather_gene_ontology_121102.txt
- Additional_file_2/p53Mutant_SAM/AdditionalFile49_p53Mutant_SAM/DownregulatedGenesgather_kegg_121102.txt
- Additional_file_2/p53Mutant_SAM/AdditionalFile49_p53Mutant_SAM/DownregulatedGenesgather_transfac_121102.txt
- Additional_file_2/p53Mutant_SAM/AdditionalFile49_p53Mutant_SAM/p53.txt
- Additional_file_2/p53Mutant_SAM/AdditionalFile49_p53Mutant_SAM/UpregulatedGenesgather_gene_ontology_121102.txt
- Additional_file_2/p53Mutant_SAM/AdditionalFile49_p53Mutant_SAM/UpregulatedGenesgather_kegg_121102.txt
- Additional_file_2/p53Mutant_SAM/AdditionalFile49_p53Mutant_SAM/UpregulatedGenesgather_transfac_121102.txt
- Additional_file_2/p53Mutant_t121_SAM/
- Additional_file_2/p53Mutant_t121_SAM/AdditionalFile50_p53Mutant_t121_SAM/
- Additional_file_2/p53Mutant_t121_SAM/AdditionalFile50_p53Mutant_t121_SAM/gather_gene_ontology_121102_Downregulated.txt
- Additional_file_2/p53Mutant_t121_SAM/AdditionalFile50_p53Mutant_t121_SAM/gather_kegg_121102_Downregulated.txt
- Additional_file_2/p53Mutant_t121_SAM/AdditionalFile50_p53Mutant_t121_SAM/gather_transfac_121102_Downregulated.txt
- Additional_file_2/p53Mutant_t121_SAM/AdditionalFile50_p53Mutant_t121_SAM/p53_t121.txt
- Additional_file_2/PyMT_SAM/
- Additional_file_2/PyMT_SAM/AdditionalFile51_PyMT_SAM/
- Additional_file_2/PyMT_SAM/AdditionalFile51_PyMT_SAM/DownregulatedGenesgather_gene_ontology_121102.txt
- Additional_file_2/PyMT_SAM/AdditionalFile51_PyMT_SAM/DownregulatedGenesgather_kegg_121102.txt
- Additional_file_2/PyMT_SAM/AdditionalFile51_PyMT_SAM/DownregulatedGenesgather_transfac_121102.txt
- Additional_file_2/PyMT_SAM/AdditionalFile51_PyMT_SAM/PyMT.txt
- Additional_file_2/PyMT_SAM/AdditionalFile51_PyMT_SAM/UpregulatedGenesgather_gene_ontology_121102.txt
- Additional_file_2/PyMT_SAM/AdditionalFile51_PyMT_SAM/UpregulatedGenesgather_kegg_121102.txt
- Additional_file_2/PyMT_SAM/AdditionalFile51_PyMT_SAM/UpregulatedGenesgather_transfac_121102.txt
- Additional_file_2/Ras_SAM/
- Additional_file_2/Ras_SAM/AdditionalFile52_Ras_SAM/
- Additional_file_2/Ras_SAM/AdditionalFile52_Ras_SAM/DownregulatedGenesgather_gene_ontology_121102.txt
- Additional_file_2/Ras_SAM/AdditionalFile52_Ras_SAM/DownregulatedGenesgather_kegg_121102.txt
- Additional_file_2/Ras_SAM/AdditionalFile52_Ras_SAM/DownregulatedGenesgather_transfac_121102.txt
- Additional_file_2/Ras_SAM/AdditionalFile52_Ras_SAM/ras.txt
- Additional_file_2/Ras_SAM/AdditionalFile52_Ras_SAM/UpregulatedGenesgather_gene_ontology_121102.txt
- Additional_file_2/Ras_SAM/AdditionalFile52_Ras_SAM/UpregulatedGenesgather_kegg_121102.txt
- Additional_file_2/Ras_SAM/AdditionalFile52_Ras_SAM/UpregulatedGenesgather_transfac_121102.txt
- Additional_file_2/rb_p107_mutant_SAM/
- Additional_file_2/rb_p107_mutant_SAM/AdditionalFile53_rb_p107_mutant_SAM/
- Additional_file_2/rb_p107_mutant_SAM/AdditionalFile53_rb_p107_mutant_SAM/gather_gene_ontology_121102_Downregulated.txt
- Additional_file_2/rb_p107_mutant_SAM/AdditionalFile53_rb_p107_mutant_SAM/gather_kegg_121102_Downregulated.txt
- Additional_file_2/rb_p107_mutant_SAM/AdditionalFile53_rb_p107_mutant_SAM/gather_transfac_121102_Downregulated.txt
- Additional_file_2/rb_p107_mutant_SAM/AdditionalFile53_rb_p107_mutant_SAM/rb_p107_mut.txt
- Additional_file_2/Stat1KO_SAM/
- Additional_file_2/Stat1KO_SAM/AdditionalFile54_Stat1KO_SAM/
- Additional_file_2/Stat1KO_SAM/AdditionalFile54_Stat1KO_SAM/gather_gene_ontology_121102_Downregulated.txt
- Additional_file_2/Stat1KO_SAM/AdditionalFile54_Stat1KO_SAM/gather_kegg_121102_Downregulated.txt
- Additional_file_2/Stat1KO_SAM/AdditionalFile54_Stat1KO_SAM/gather_transfac_121102_Downregulated.txt
- Additional_file_2/Stat1KO_SAM/AdditionalFile54_Stat1KO_SAM/Stat1KO.txt
- Additional_file_2/TAG_SAM/
- Additional_file_2/TAG_SAM/AdditionalFile56_TAG_SAM/
- Additional_file_2/TAG_SAM/AdditionalFile56_TAG_SAM/DownregulatedGenesgather_gene_ontology_121102.txt
- Additional_file_2/TAG_SAM/AdditionalFile56_TAG_SAM/DownregulatedGenesgather_kegg_121102.txt
- Additional_file_2/TAG_SAM/AdditionalFile56_TAG_SAM/DownregulatedGenesgather_transfac_121102.txt
- Additional_file_2/TAG_SAM/AdditionalFile56_TAG_SAM/TAG.txt
- Additional_file_2/TAG_SAM/AdditionalFile56_TAG_SAM/UpregulatedGenesgather_gene_ontology_121102.txt
- Additional_file_2/TAG_SAM/AdditionalFile56_TAG_SAM/UpregulatedGenesgather_kegg_121102.txt
- Additional_file_2/TAG_SAM/AdditionalFile56_TAG_SAM/UpregulatedGenesgather_transfac_121102.txt
- Additional_file_2/TNP8_SAM/
- Additional_file_2/TNP8_SAM/AdditionalFile57_TNP8_SAM/
- Additional_file_2/TNP8_SAM/AdditionalFile57_TNP8_SAM/DownregulatedGenesgather_gene_ontology_121102.txt
- Additional_file_2/TNP8_SAM/AdditionalFile57_TNP8_SAM/DownregulatedGenesgather_kegg_121102.txt
- Additional_file_2/TNP8_SAM/AdditionalFile57_TNP8_SAM/DownregulatedGenesgather_transfac_121102.txt
- Additional_file_2/TNP8_SAM/AdditionalFile57_TNP8_SAM/TNP8.txt
- Additional_file_2/TNP8_SAM/AdditionalFile57_TNP8_SAM/UpregulatedGenesgather_gene_ontology_121102.txt
- Additional_file_2/TNP8_SAM/AdditionalFile57_TNP8_SAM/UpregulatedGenesgather_kegg_121102.txt
- Additional_file_2/TNP8_SAM/AdditionalFile57_TNP8_SAM/UpregulatedGenesgather_transfac_121102.txt
- Additional_file_2/WNT_SAM/
- Additional_file_2/WNT_SAM/AdditionalFile58_WNT_SAM/
- Additional_file_2/WNT_SAM/AdditionalFile58_WNT_SAM/DownregulatedGenesgather_gene_ontology_121102.txt
- Additional_file_2/WNT_SAM/AdditionalFile58_WNT_SAM/DownregulatedGenesgather_kegg_121102.txt
- Additional_file_2/WNT_SAM/AdditionalFile58_WNT_SAM/DownregulatedGenesgather_transfac_121102.txt
- Additional_file_2/WNT_SAM/AdditionalFile58_WNT_SAM/UpregulatedGenesgather_gene_ontology_121102.txt
- Additional_file_2/WNT_SAM/AdditionalFile58_WNT_SAM/UpregulatedGenesgather_kegg_121102.txt
- Additional_file_2/WNT_SAM/AdditionalFile58_WNT_SAM/UpregulatedGenesgather_transfac_121102.txt
- Additional_file_2/WNT_SAM/AdditionalFile58_WNT_SAM/WNT.txt
