# Supplementary material for: A genomic analysis of mouse models of breast cancer reveals molecular features of mouse models and relationships to human breast cancer
Source: Breast Cancer Res. 2014 Jun 5;16(3):R59. doi: 10.1186/bcr3672 (PMC4078930; doi:10.1186/bcr3672)
Supplement: Additional file 2 — Fold change values organized by mouse tumor model type comparing the mouse model to all other types of mouse models. [file bcr3672-S2.zip › Additional_file_2/APC_KO_SAM/AdditionalFile33_APC_KO_SAM/APCko.txt]

Current settings
Input parameters
Data type?								Two class unpaired
Array or Seq data?								array
Arrays centered?								FALSE
Delta								2.01183573
Minimum fold change								0
Test statistic								standard
Are data are log scale?								TRUE
Number of permutations								100
Input percentile for exchangeability factor s0								Automatic choice
Number of neighbors for KNN								10
Seed for Random number generator								1234567
Computed values
Estimate of pi0 (proportion of null genes)								0.419
s0 percentile								0
False Discovery Rate (%)								0.199454323
List of Significant Genes for Delta = 2.012
Positive genes (1155) Upreuglated in ApcKO tumors compared to other tumors
	Row	Gene ID	Gene Name	Score(d)	Numerator(r)	Denominator(s+s0)	Fold Change	q-value(%)
	3659	1419704_at	2.837244214	8.280032496	6.13576341	0.74103132	70.3151379	0
	13380	1448764_a_at	1.346888301	7.566738173	4.747825996	0.627460061	26.868167	0
	11893	1436881_x_at	3.189035598	7.228472234	5.595712708	0.774121077	48.35900674	0
	11891	1436879_x_at	3.221307377	7.180035582	5.591893784	0.778811431	48.23116604	0
	13570	1448975_s_at	7.011672423	7.110783316	4.324580888	0.608172222	20.03680936	0
	5053	1421669_at	3.000017937	6.917462834	3.230876314	0.467060885	9.388380501	0
	1719	1417556_at	1.0725078	6.869983892	4.213613925	0.613336798	18.55342878	0
	13050	1448397_at	10.70511291	6.809556952	7.048346578	1.035066837	132.3621277	0
	11892	1436880_at	3.073895973	6.792821221	5.229666031	0.7698813	37.52203142	0
	8093	1425260_at	2.992633853	6.32712741	4.847804877	0.766193655	28.79616684	0
	7004	1423944_at	2.790920342	6.270783194	3.355170289	0.535048045	10.23309245	0
	16253	1452423_at	7.040178902	6.174612025	3.600718606	0.583148964	12.13177386	0
	9075	1426547_at	1.701069145	6.010876409	3.320168595	0.55236015	9.987811509	0
	3381	1419392_at	6.976586342	5.542699295	3.202126841	0.577719748	9.203144249	0
	7291	1424279_at	1.719623353	5.514239003	2.886352746	0.523436279	7.393988224	0
	11575	1435496_at	7.80746404	5.464681676	5.409656192	0.989930706	42.50781484	0
	8285	1425521_at	2.753208734	5.222555857	3.761403885	0.720222816	13.56111488	0
	8308	1425557_x_at	8.0716668	4.899086899	3.705537624	0.756373116	13.04601805	0
	13348	1448727_at	8.312158839	4.890688757	2.896181275	0.5921827	7.444532612	0
	16752	1454638_a_at	1.989397794	4.8791128	2.581683511	0.529129704	5.986378551	0
	14372	1450037_at	7.105506021	4.876195576	2.60685885	0.534609166	6.091758927	0
	10438	1429569_a_at	5.809307566	4.855686315	2.984249686	0.614588648	7.91313673	0
	12082	1437369_at	6.058503172	4.85328403	3.110602331	0.640927321	8.637431303	0
	9738	1427524_a_at	6.271221593	4.845220057	2.420973507	0.49966224	5.355322686	0
	2078	1417950_a_at	2.740038619	4.834079821	2.662835451	0.550846397	6.332764592	0
	4424	1420923_at	7.109301711	4.801834335	2.698221309	0.561914702	6.490012733	0
	12470	1438642_at	5.731844995	4.78305561	3.450197036	0.721337429	10.92981469	0
	5808	1422552_at	6.944990342	4.775378611	3.98924044	0.835376787	15.88111653	0
	14192	1449823_at	3.960921806	4.767935999	2.76278209	0.57945033	6.787037996	0
	6330	1423169_at	6.346717375	4.758078704	2.979007431	0.62609461	7.884435307	0
	14024	1449494_at	4.31170252	4.746241074	2.401983652	0.506081258	5.285293733	0
	7292	1424280_at	7.353572653	4.745227946	2.507469416	0.528419171	5.686218021	0
	6331	1423170_at	6.396633245	4.739658445	2.932193364	0.618650774	7.632699343	0
	1930	1417787_at	8.245058585	4.724198813	4.90453003	1.038171809	29.95095354	0
	5465	1422160_at	4.806480844	4.716440124	2.617947501	0.555068533	6.138760992	0
	17103	1455996_x_at	5.673348313	4.697749619	3.225283296	0.686559216	9.352054229	0
	14658	1450396_at	8.063294337	4.691155695	2.308347895	0.492063799	4.953155435	0
	11473	1435041_at	9.452357742	4.69085294	2.783552148	0.593400003	6.885455743	0
	13274	1448644_at	7.450846133	4.646722805	2.220554345	0.477875363	4.660724852	0
	2582	1418500_at	5.758167885	4.630583784	3.364878742	0.726664045	10.30218711	0
	10943	1432432_a_at	4.357600406	4.628602875	2.376979812	0.513541532	5.194481724	0
	5689	1422420_at	5.63875159	4.600126287	2.822577095	0.613586871	7.074249465	0
	7335	1424328_s_at	6.311808762	4.586595108	2.015281583	0.439385107	4.042594738	0
	9195	1426704_at	7.21000043	4.582511197	2.274017121	0.496238203	4.8366801	0
	16104	1452177_at	6.595102197	4.579445622	2.145133413	0.468426441	4.423331643	0
	17048	1455866_x_at	7.194680695	4.577904097	3.11796444	0.681089943	8.681620984	0
	9720	1427500_at	8.439722041	4.575665746	2.883244651	0.630125715	7.378076006	0
	8110	1425281_a_at	7.935632236	4.569134741	3.529727612	0.772515544	11.5492528	0
	12254	1437905_at	7.118492618	4.563028836	3.179376497	0.696768881	9.059155054	0
	6627	1423512_at	6.489743642	4.550069604	2.232929977	0.490746334	4.700877144	0
	10689	1431328_at	8.52387748	4.542121418	3.497472156	0.770008512	11.29390234	0
	14120	1449641_at	7.376151542	4.532659065	2.72523267	0.601243692	6.612668914	0
	9141	1426632_at	7.813120915	4.52960331	3.072027308	0.678211114	8.409542448	0
	9924	1427864_at	5.603665212	4.526480202	2.26161722	0.49964147	4.795287187	0
	14373	1450038_s_at	7.068852585	4.519445875	2.275464887	0.503483159	4.841536218	0
	7837	1424946_a_at	6.891017884	4.51477529	2.12339273	0.470320801	4.357174007	0
	16440	1452764_at	6.864358738	4.497168044	2.372945342	0.527653252	5.179975744	0
	10341	1429003_at	7.658792022	4.490858123	2.142680278	0.477120456	4.415816671	0
	12255	1437906_x_at	7.111445168	4.464833462	3.102536881	0.694883002	8.589278089	0
	12358	1438261_at	7.281899851	4.458431054	3.939530424	0.883613625	15.3432311	0
	3834	1420117_at	7.849034056	4.455986313	2.708187969	0.607763978	6.535003319	0
	17341	1456746_a_at	6.631997369	4.452522037	2.543348492	0.571215251	5.829404416	0
	16549	1453367_a_at	6.904482808	4.445898326	2.342723664	0.52694045	5.072593892	0
	17603	1460486_at	7.439955073	4.440016478	2.19874321	0.495210597	4.590792453	0
	3121	1419105_at	3.905942675	4.436715975	2.197559209	0.495312123	4.587026394	0
	8827	1426229_s_at	7.233958345	4.4338775	3.237129703	0.730090018	9.429162934	0
	8826	1426228_at	7.265030122	4.433077756	3.339769846	0.753374976	10.12443747	0
	13299	1448671_at	7.771300321	4.42199878	2.63534571	0.595962559	6.213239689	0
	13842	1449292_at	6.974792887	4.419750379	2.508213601	0.56750119	5.6891519	0
	13736	1449172_a_at	4.985777763	4.392500794	2.136620436	0.486424599	4.397307542	0
	17679	1460702_at	6.982686223	4.391591719	2.2086101	0.502917903	4.622297445	0
	13949	1449413_at	5.628166508	4.379806796	2.428322359	0.554435954	5.382671417	0
	16574	1453564_a_at	6.547257815	4.37869537	2.174968634	0.496716133	4.515759439	0
	15708	1451657_a_at	6.035071143	4.376702221	2.47035121	0.564432096	5.541786804	0
	3025	1418997_at	7.295014396	4.373489482	3.239149221	0.740632677	9.442371338	0
	2611	1418537_at	5.052456222	4.369856512	2.312700953	0.529239564	4.968123211	0
	9705	1427478_at	7.44892206	4.352793278	2.513897453	0.577536605	5.711609921	0
	12297	1438080_at	7.046031828	4.351485702	2.458594971	0.565001275	5.496811366	0
	569	1416320_at	6.769706247	4.337002228	2.121598684	0.489185519	4.351759065	0
	8599	1425936_a_at	6.978758407	4.334462939	2.499584573	0.576676882	5.65522558	0
	4291	1420772_a_at	7.894617942	4.333227812	3.342886634	0.771454163	10.14633387	0
	3506	1419528_at	2.064307016	4.328222746	2.325472019	0.53728104	5.012297401	0
	4922	1421519_a_at	5.801006889	4.324699961	2.476725554	0.572693037	5.566326578	0
	14092	1449576_at	7.704726584	4.324520092	2.214564943	0.51209496	4.641415787	0
	17112	1456010_x_at	5.169788545	4.322489893	2.214908483	0.512414959	4.642521151	0
	10883	1432130_a_at	5.92558049	4.311900881	2.781586086	0.64509509	6.876078836	0
	5165	1421807_at	5.806134891	4.310969745	3.7970282	0.880782846	13.90014666	0
	12603	1439121_at	6.972345585	4.30842427	3.569385512	0.828466578	11.87113121	0
	9142	1426633_s_at	7.72977696	4.296505593	3.041615915	0.707927838	8.234128226	0
	1935	1417792_at	6.880827065	4.293342351	2.134087596	0.497069048	4.389594266	0
	3838	1420125_at	6.026509332	4.292218192	2.690609997	0.626857694	6.45586315	0
	13806	1449251_at	7.362341402	4.287481482	3.145353113	0.733613224	8.848010593	0
	1975	1417832_at	8.257215894	4.280634876	2.207855029	0.515777471	4.61987888	0
	16246	1452411_at	6.566834564	4.2800131	2.599502099	0.607358445	6.060774221	0
	10434	1429560_at	7.079639399	4.275490891	3.413059236	0.798284764	10.65205026	0
	533	1416282_at	8.415432153	4.275235743	2.032302042	0.475366077	4.090570433	0
	11503	1435170_at	5.878646945	4.272785842	2.699144479	0.631706006	6.494166975	0
	17342	1456747_x_at	6.692265008	4.272385476	2.553589381	0.597696391	5.870931325	0
	14917	1450710_at	7.91766097	4.264437149	2.533685451	0.594142993	5.790490058	0
	5676	1422398_at	4.033031562	4.261306328	2.36470229	0.554924267	5.150463574	0
	3479	1419494_a_at	7.951782415	4.260222918	2.270283189	0.53290244	4.824178162	0
	13161	1448519_at	7.429936543	4.259920612	3.093462897	0.726178532	8.535424447	0
	10843	1431942_at	6.200764129	4.256918442	2.418050414	0.568028363	5.344483069	0
	3184	1419171_at	7.218561027	4.254193486	2.465503499	0.57954663	5.523196666	0
	13020	1448367_at	7.14749672	4.248022828	2.706458116	0.637110069	6.527172268	0
	7334	1424327_at	6.238592046	4.245271633	1.831938907	0.431524544	3.560152169	0
	1235	1417029_a_at	7.902883795	4.24323343	3.119247526	0.73511099	8.68934557	0
	17043	1455844_at	7.250101761	4.242488308	2.531546088	0.596712567	5.781909741	0
	11970	1437039_at	7.149495727	4.234287264	2.516513495	0.594318084	5.721976191	0
	16530	1453237_at	8.010765239	4.225255415	2.462091008	0.582708207	5.510147767	0
	11759	1436366_at	6.968208243	4.223702148	2.712185006	0.642134533	6.553133877	0
	17246	1456462_x_at	8.391894137	4.223426788	3.314675999	0.784830936	9.949858435	0
	12607	1439164_at	6.911830131	4.218997786	2.969542381	0.703850187	7.832877418	0
	9923	1427863_at	5.700222293	4.200016808	1.988846758	0.473533047	3.969195872	0
	14894	1450682_at	3.88656805	4.193959741	1.768594686	0.421700444	3.407219013	0
	1964	1417821_at	9.51241366	4.192339848	4.024411454	0.959943993	16.27303515	0
	8972	1426405_at	7.364341682	4.190414617	2.570204813	0.613353343	5.938937346	0
	10119	1428165_at	6.679828841	4.187066774	2.086986863	0.498436489	4.248598057	0
	12721	1443706_at	7.218470811	4.183241602	2.526809463	0.604031444	5.762957832	0
	905	1416679_at	8.300868718	4.180843562	2.258306185	0.540155629	4.784294457	0
	12618	1439239_at	5.004449794	4.18019412	1.999738793	0.478384194	3.999275847	0
	16579	1453573_at	5.655849525	4.177989385	2.060718107	0.493232011	4.171939127	0
	12608	1439167_at	4.904058705	4.177021119	2.778924413	0.665288571	6.86340464	0
	12705	1440221_at	7.110065232	4.17679231	2.664175493	0.637852039	6.338649489	0
	12391	1438379_x_at	5.185409324	4.175923487	3.004518041	0.719485894	8.025092612	0
	8486	1425793_a_at	6.490861251	4.172914366	3.213764679	0.770148725	9.277683813	0
	7807	1424909_at	5.633677079	4.170220431	1.92521615	0.461658126	3.797937462	0
	15762	1451723_at	7.485959321	4.167808275	2.613906424	0.627165707	6.121590008	0
	11291	1434343_at	5.662873455	4.165278528	1.89255532	0.45436465	3.712922804	0
	10961	1432558_a_at	7.434258936	4.164097943	4.156565862	0.998191185	17.83409203	0
	12652	1439376_x_at	5.89569855	4.162200382	2.463774593	0.591940408	5.516581709	0
	10692	1431332_a_at	6.350956131	4.16069708	2.246506935	0.53993523	4.745325121	0
	14135	1449676_at	7.818082995	4.158429463	2.458537574	0.591217813	5.496592683	0
	1395	1417206_at	6.707811308	4.15821336	1.854294605	0.445935416	3.615749183	0
	16977	1455611_at	7.586580249	4.157000811	2.24741039	0.540632656	4.748297701	0
	12302	1438093_x_at	9.496149134	4.154787335	2.831817201	0.681579338	7.119703695	0
	8287	1425530_a_at	4.829255676	4.154022892	2.063704461	0.496796603	4.180583911	0
	3247	1419245_at	6.890823408	4.14964559	2.150776655	0.518303698	4.440667818	0
	2050	1417917_at	7.809660151	4.149504145	3.85905104	0.930002937	14.51075862	0
	2044	1417909_at	3.475422582	4.145449079	1.945556122	0.469323368	3.85186228	0
	1974	1417831_at	8.180455575	4.132377728	2.033248113	0.492028621	4.093253772	0
	1038	1416820_at	8.252115408	4.13145933	2.331770156	0.56439383	5.0342266	0
	7571	1424618_at	3.985473936	4.118351742	1.86787177	0.453548382	3.649937524	0
	9740	1427526_at	7.593874045	4.114398857	2.852395758	0.693271571	7.221986674	0
	1965	1417822_at	9.486156195	4.112082048	3.902428618	0.949015261	14.95367956	0
	12040	1437262_x_at	7.256591306	4.107502337	2.584559257	0.629228919	5.998323189	0
	16526	1453198_at	7.120142385	4.106814059	3.294942873	0.802311189	9.814691172	0
	3767	1419946_s_at	7.829149503	4.101298171	2.57417302	0.627648347	5.955295185	0
	10491	1429939_at	7.220046854	4.098162331	2.207180307	0.538578057	4.617718753	0
	632	1416386_a_at	8.246229962	4.096114679	1.756237212	0.428756846	3.378158951	0
	5085	1421709_a_at	4.091107758	4.079406264	2.069806658	0.507379389	4.198304062	0
	6937	1423867_at	1.852304386	4.077627548	2.276527559	0.558297081	4.845103751	0
	9522	1427205_x_at	5.79198583	4.077624394	2.443552699	0.599258898	5.439796565	0
	17241	1456447_at	9.209781349	4.077414905	2.776939668	0.681053985	6.853969005	0
	2996	1418968_at	7.011022336	4.074337039	2.026462909	0.497372429	4.074047804	0
	4418	1420917_at	6.708635687	4.072368634	2.312180325	0.567772845	4.966330679	0
	9238	1426773_at	6.978688478	4.06916174	1.900658348	0.467088425	3.733835446	0
	11536	1435317_x_at	7.741029296	4.067534683	2.393704111	0.588490154	5.255048614	0
	10297	1428788_at	7.32087297	4.067416282	3.001866846	0.738027937	8.010358694	0
	15293	1451148_at	7.219582346	4.06459328	2.289209257	0.56320746	4.887881323	0
	12234	1437839_x_at	6.982363568	4.059893482	1.73345573	0.426970741	3.325233681	0
	14313	1449972_s_at	5.97718447	4.059396517	2.699596842	0.66502418	6.496203566	0
	13653	1449076_x_at	7.115365426	4.058212699	2.303794739	0.567687036	4.937547882	0
	13224	1448588_at	7.462424184	4.056089894	2.368369258	0.583904529	5.163571408	0
	11823	1436686_at	6.918938288	4.042647526	3.720148422	0.920225768	13.17881202	0
	2503	1418416_x_at	5.513838393	4.03827234	2.27963707	0.564508007	4.8555579	0
	12150	1437582_at	8.068306711	4.035554744	3.77472508	0.935367086	13.68691198	0
	2826	1418779_at	6.74041339	4.009820546	1.755375859	0.437769182	3.376142642	0
	1459	1417275_at	7.185323116	4.007749588	4.27513744	1.066717704	19.36174986	0
	703	1416463_at	8.550554894	4.007625759	2.247086136	0.560702588	4.747230614	0
	17053	1455874_at	6.470705244	4.006330538	2.129680954	0.531578943	4.376206919	0
	60	1415772_at	9.161905976	4.006030788	2.495583246	0.622956582	5.639562495	0
	10705	1431373_at	6.386661442	4.000582598	2.790536366	0.697532496	6.918869672	0
	6582	1423461_a_at	6.837429767	4.000484835	2.028133614	0.506971954	4.078768467	0
	12348	1438219_at	7.403890785	3.990728518	2.406236244	0.602956636	5.300896029	0
	988	1416766_at	7.745134372	3.98839278	2.135286211	0.535375107	4.393242729	0
	12547	1438926_at	9.36767601	3.984370075	3.227671167	0.810083177	9.367546066	0
	9466	1427108_at	8.10365979	3.979205536	1.912375768	0.480592357	3.764284757	0
	9787	1427589_at	7.405423642	3.976974407	2.614140967	0.657319032	6.122585295	0
	10924	1432360_a_at	7.382041646	3.969070744	2.578601671	0.6496739	5.973604286	0
	11065	1433609_s_at	7.117939731	3.967716199	2.313253312	0.583018844	4.970025699	0
	17406	1460189_at	7.303265913	3.965714988	1.888096193	0.476104863	3.701464502	0
	9119	1426602_at	6.979271707	3.961588454	1.87190573	0.47251393	3.6601575	0
	9998	1427969_s_at	6.285241997	3.952372074	2.225611413	0.563107767	4.677090721	0
	11535	1435316_at	7.667088995	3.951221488	2.53099819	0.64056095	5.779714342	0
	9421	1427043_s_at	5.993447525	3.950288391	2.189575547	0.554282455	4.561712571	0
	15401	1451283_at	7.013381232	3.948162496	1.826485155	0.46261651	3.5467193	0
	13387	1448773_at	9.728721328	3.94743163	2.599976781	0.658650238	6.062768691	0
	5979	1422747_at	7.13272356	3.947116787	2.369552335	0.600324861	5.167807515	0
	12399	1438391_x_at	7.29178578	3.946592494	2.196908752	0.556659639	4.584958743	0
	7268	1424253_at	7.011866934	3.946180815	1.81207234	0.45919648	3.511463259	0
	554	1416305_at	7.502431531	3.943938568	2.444326107	0.619767794	5.442713541	0
	7574	1424621_at	7.380311493	3.943142223	1.980551329	0.502277427	3.946438671	0
	6774	1423685_at	8.201120141	3.942363296	2.374885846	0.602401572	5.186947782	0
	11229	1434145_s_at	5.53527961	3.940314292	2.058413648	0.522398341	4.165280484	0
	6914	1423840_at	7.566845326	3.93745231	1.886477576	0.479111219	3.697314012	0
	3373	1419381_at	4.797897417	3.93618017	1.898326937	0.482276434	3.727806399	0
	5134	1421767_at	7.251748168	3.935611016	2.422604116	0.615559847	5.36137897	0
	7400	1424410_at	6.190443515	3.932297401	2.534403705	0.644509671	5.793373605	0
	15763	1451724_at	7.025260624	3.929710158	2.216504894	0.564037755	4.647661165	0
	11094	1433690_at	6.107108623	3.924925972	1.865746281	0.475358337	3.644564117	0
	13895	1449349_at	6.950469884	3.923943858	2.003634905	0.510617628	4.010090804	0
	10752	1431646_a_at	6.732468266	3.916139194	1.984837334	0.506835236	3.958180311	0
	8979	1426417_at	7.482729912	3.915502742	2.060855693	0.526332333	4.172337011	0
	17471	1460263_at	7.064954911	3.913659059	2.279841163	0.582534433	4.856244847	0
	7980	1425121_a_at	6.111014006	3.909578019	3.52488136	0.901601488	11.51052203	0
	6936	1423866_at	1.762896434	3.905169539	2.165600914	0.554547221	4.486532663	0
	3829	1420096_at	6.265266787	3.902297183	2.162922983	0.55426916	4.478212483	0
	1826	1417669_at	6.840430359	3.902250061	1.96038055	0.502371842	3.891646182	0
	12615	1439214_a_at	7.621790316	3.897728902	2.05002258	0.525953095	4.141124509	0
	16082	1452140_at	7.449988415	3.892278899	2.097141397	0.538795254	4.278607674	0
	15205	1451048_at	7.951301298	3.892169606	2.293152225	0.589170683	4.901258452	0
	10098	1428117_x_at	8.788756532	3.890195311	2.536105217	0.651922337	5.800210329	0
	13302	1448675_at	6.208538855	3.889164996	1.941143145	0.499115658	3.840098042	0
	16955	1455486_at	7.539140845	3.889081585	2.242456026	0.576602978	4.732019523	0
	16674	1454030_at	7.195272486	3.888963279	1.988797637	0.511395324	3.96906073	0
	17113	1456011_x_at	6.873941658	3.886099223	2.143618978	0.551612003	4.418690788	0
	1189	1416977_at	6.872924981	3.882142781	2.090261787	0.53842991	4.25825335	0
	7167	1424135_at	6.202978317	3.880366652	1.893032061	0.48784876	3.714149947	0
	10597	1430777_a_at	7.63693409	3.879248544	2.347801656	0.605220735	5.090479846	0
	6787	1423699_at	7.133993393	3.877209734	2.038014463	0.525639468	4.106799353	0
	1246	1417043_at	4.708262233	3.871262567	1.717095563	0.443549238	3.28773852	0
	9300	1426861_at	7.057872596	3.864313072	2.167042136	0.560783274	4.491016853	0
	14286	1449936_at	7.616652562	3.864114373	2.53551609	0.656170042	5.797842286	0
	5621	1422335_at	5.611877912	3.858043867	2.17376581	0.563437297	4.511996067	0
	3810	1420042_at	7.518162672	3.856298844	2.487570459	0.645066827	5.608326957	0
	17352	1458219_at	7.114267042	3.852957446	2.801376152	0.727071656	6.971050853	0
	11824	1436687_x_at	6.941421086	3.852885108	3.502002803	0.908929985	11.32942552	0
	9301	1426862_at	7.060862514	3.84997857	2.174852342	0.564899857	4.515395452	0
	8258	1425481_at	7.421109667	3.842375638	2.458739871	0.639900963	5.497363475	0
	12290	1438033_at	5.793972781	3.840157903	2.837502181	0.738902476	7.147814437	0
	12350	1438225_x_at	7.16800481	3.833381815	2.790717805	0.728004133	6.919739871	0
	12621	1439243_x_at	6.433929799	3.831716224	3.273933355	0.854430016	9.67279856	0
	10505	1430045_at	7.384374581	3.830871472	1.939575672	0.506301422	3.835928082	0
	3390	1419401_at	5.992801652	3.825881685	2.278806166	0.595629022	4.852762201	0
	582	1416334_at	5.95521811	3.81918253	2.110862363	0.552700047	4.319494129	0
	7009	1423949_at	7.743569132	3.818162944	1.736842995	0.4548897	3.333050081	0
	9733	1427517_at	6.283443035	3.81798992	2.872675651	0.752405248	7.324222663	0
	6948	1423881_at	7.244393194	3.817180018	1.759101643	0.46083801	3.384872854	0
	10129	1428194_at	7.025599947	3.815278658	1.860249722	0.487578992	3.630705021	0
	5833	1422581_at	7.883181788	3.812123539	1.824662748	0.478647329	3.542241927	0
	8508	1425817_a_at	3.863906346	3.81129709	1.775410942	0.465828535	3.423355083	0
	8892	1426303_at	5.111262056	3.810826946	2.084990392	0.547122822	4.242722711	0
	14678	1450418_a_at	7.328317946	3.810194921	2.144260707	0.562769294	4.420656715	0
	8584	1425919_at	7.941495106	3.808549155	2.216444619	0.581965606	4.647466992	0
	8432	1425725_s_at	7.216070404	3.804832526	2.057771755	0.540831099	4.163427653	0
	11272	1434311_at	7.534954782	3.800891795	2.388306705	0.628354301	5.235425177	0
	11631	1435759_at	6.002635791	3.796667847	2.735784273	0.720575089	6.661210039	0
	6339	1423178_at	7.966831186	3.795882759	2.411404492	0.635268433	5.319919784	0
	14956	1450756_s_at	7.294224511	3.795763512	1.882544787	0.495959451	3.687248852	0
	8025	1425173_s_at	6.758452731	3.79234745	1.936824464	0.510719149	3.828619967	0
	14547	1450259_a_at	8.482435637	3.791990706	2.58031378	0.680464163	5.980697629	0
	8471	1425775_at	4.172891125	3.791288386	1.945005264	0.513019603	3.850391822	0
	16986	1455641_at	6.877109119	3.790068789	2.479471644	0.65420228	5.576931862	0
	12151	1437583_x_at	8.110301888	3.789999788	3.490534116	0.920985306	11.23971942	0
	11977	1437053_x_at	7.561292429	3.788086512	2.525792211	0.666772578	5.758895769	0
	7319	1424310_at	7.337802317	3.787698211	2.424068916	0.639984703	5.366825262	0
	6903	1423825_at	7.505737701	3.785522079	2.649927104	0.700016285	6.276355646	0
	10691	1431331_at	7.408923136	3.784204925	3.008229798	0.794943682	8.045766099	0
	11731	1436213_a_at	7.15775623	3.78261555	2.325688053	0.614835957	5.013048017	0
	10683	1431295_a_at	5.787192415	3.776104119	2.00215773	0.53021783	4.005986975	0
	11931	1436963_x_at	6.381679808	3.773878567	1.930434236	0.511525266	3.811699101	0
	7282	1424269_a_at	9.167216835	3.771157903	1.885497108	0.499978298	3.694802139	0
	2344	1418242_at	7.405723722	3.771097952	1.830450846	0.485389367	3.556481961	0
	15464	1451360_at	6.840052495	3.770195302	2.327679355	0.617389596	5.019972133	0
	10128	1428193_at	6.907399529	3.767558322	1.892480738	0.502309606	3.712730864	0
	14370	1450035_a_at	6.580352212	3.766149866	2.142419462	0.568861978	4.415018436	0
	15993	1452033_at	6.756968905	3.761092091	1.872478432	0.497854981	3.661610749	0
	10807	1431795_a_at	5.324617947	3.761058974	3.9162245	1.041255808	15.09736115	0
	7441	1424458_at	5.808625938	3.760963205	1.942794143	0.51656824	3.844495107	0
	6931	1423861_at	4.60541479	3.759987237	2.188942874	0.582167634	4.559712536	0
	10838	1431926_a_at	6.243124005	3.75924797	2.160796355	0.574794845	4.471616165	0
	16644	1453920_a_at	7.708705785	3.758891824	2.594501795	0.690230503	6.039804258	0
	1056	1416839_at	6.241066872	3.758228095	2.194797765	0.58399802	4.578254822	0
	6655	1423548_s_at	7.437261045	3.756180368	2.077570563	0.553107242	4.22095826	0
	16427	1452716_at	7.108173959	3.755172717	3.880192269	1.033292624	14.72496469	0
	1983	1417840_at	6.91117321	3.754411792	1.921203512	0.511718911	3.78738875	0
	10583	1430681_at	6.242334037	3.753662042	2.265672496	0.6035899	4.808785238	0
	12039	1437256_at	7.098979015	3.751947239	2.483132351	0.661824965	5.591100784	0
	12217	1437772_s_at	6.153360922	3.751873763	1.870456792	0.498539373	3.656483349	0
	14240	1449884_at	4.182372012	3.74786361	1.829576978	0.488165304	3.554328383	0
	7154	1424120_at	6.633461543	3.746144215	1.730659911	0.461984326	3.318795904	0.09809229
	5822	1422570_at	7.674952281	3.745620655	2.028107955	0.54146112	4.078695924	0.09809229
	3478	1419493_a_at	7.870918816	3.744961686	1.983751781	0.52971217	3.955203105	0.09809229
	8395	1425670_at	5.788800018	3.743869473	1.779831265	0.475398856	3.433860103	0.09809229
	13564	1448969_at	5.419095483	3.737745925	1.811820416	0.484736109	3.510850138	0.09809229
	17376	1459999_at	7.801332809	3.736668597	2.191817318	0.586569898	4.568806425	0.09809229
	16811	1454833_at	9.428887778	3.735404791	2.674130702	0.715887796	6.382540125	0.09809229
	5939	1422697_s_at	7.787973408	3.731915228	2.180587766	0.584307958	4.533382103	0.09809229
	12526	1438857_x_at	6.425795512	3.73133599	1.825129554	0.489135677	3.543388259	0.09809229
	3700	1419753_at	6.799037819	3.730893676	1.723540602	0.461964546	3.30245889	0.09809229
	15462	1451357_at	6.874061309	3.72903383	1.623612619	0.435397664	3.081456913	0.09809229
	3811	1420043_s_at	7.420116027	3.727295284	2.243887973	0.602015081	4.736718621	0.09809229
	6109	1422896_at	6.168651747	3.727071952	2.300573281	0.617260227	4.926534911	0.09809229
	9222	1426748_s_at	6.580450862	3.726628673	1.685187888	0.452201718	3.215822744	0.09809229
	16711	1454184_a_at	6.658551149	3.725983065	2.30469259	0.61854618	4.940621688	0.09809229
	575	1416327_at	7.025166474	3.725730668	1.647043562	0.442072632	3.131911751	0.09809229
	12418	1438501_at	9.725919917	3.722020888	2.43243927	0.653526496	5.39805348	0.09809229
	10470	1429777_at	7.371191218	3.721992168	2.266929389	0.609063449	4.812976532	0.09809229
	12262	1437943_s_at	6.681272152	3.721090544	1.681466728	0.451874715	3.207538825	0.09809229
	7478	1424506_at	5.871886493	3.720610123	1.829903928	0.491828993	3.555133974	0.09809229
	16764	1454678_s_at	7.913784952	3.719886223	2.263079606	0.60837334	4.800150389	0.09809229
	12834	1448161_a_at	6.543952537	3.718803928	1.855396259	0.498922851	3.618511254	0.09809229
	9583	1427285_s_at	7.226014683	3.717923722	2.214545957	0.595640503	4.641354706	0.09809229
	15194	1451036_at	6.595683149	3.717112046	1.806880768	0.48609801	3.498849884	0.09809229
	3376	1419386_at	3.696848225	3.717031148	1.94545158	0.52338856	3.851583172	0.09809229
	10274	1428710_at	6.308676067	3.716306005	1.911440112	0.51433873	3.761844231	0.09809229
	12619	1439240_x_at	5.056013427	3.716249266	1.685116531	0.453445507	3.215663692	0.09809229
	2249	1418138_at	6.585180213	3.715914393	2.559853871	0.688889355	5.89647959	0.09809229
	16602	1453712_a_at	6.250963854	3.715806404	1.804573683	0.485647929	3.493259172	0.09809229
	634	1416388_at	7.022450947	3.715358485	1.794148057	0.482900389	3.468106151	0.09809229
	13092	1448444_at	7.158114503	3.715270352	2.403557038	0.64694001	5.291060955	0.09809229
	10864	1432043_at	8.022040272	3.714580924	2.389769055	0.643348228	5.240734616	0.09809229
	10928	1432381_a_at	3.752447791	3.713679293	1.804685804	0.485956288	3.493530665	0.09809229
	12419	1438502_x_at	9.715088984	3.711347721	2.369888985	0.638552128	5.169013555	0.09809229
	1355	1417162_at	7.689933074	3.709194446	1.774668335	0.478451146	3.421593412	0.09809229
	8259	1425482_s_at	6.883979058	3.709091054	2.027652801	0.546671077	4.077409343	0.09809229
	5477	1422176_at	4.367672523	3.707903925	1.543949944	0.416394269	2.915917585	0.09809229
	17081	1455949_at	6.939585318	3.707132264	2.003169961	0.540355676	4.008798662	0.09809229
	16647	1453939_x_at	7.160107449	3.706841159	3.682776716	0.9935081	12.84181055	0.09809229
	3881	1420246_at	6.169515703	3.705669226	2.106273507	0.568392206	4.305776714	0.09809229
	9083	1426557_at	5.388642236	3.702718574	2.079634331	0.56165066	4.227000642	0.09809229
	5764	1422504_at	6.21253374	3.701607257	3.094908244	0.836098492	8.543979845	0.09809229
	6874	1423794_at	6.65602658	3.699369369	1.601302472	0.432858229	3.034171162	0.09809229
	471	1416218_x_at	9.818619952	3.695420809	2.495280711	0.675235877	5.638379995	0.09809229
	10189	1428364_at	5.801390593	3.695349543	1.706459388	0.461785649	3.263589012	0.09809229
	7288	1424276_at	6.021583592	3.695234905	1.896867745	0.513328055	3.724037873	0.09809229
	2065	1417934_at	6.001399394	3.693158339	1.593564072	0.431490861	3.017939892	0.09809229
	7681	1424747_at	7.447994212	3.69298917	2.150933245	0.582436922	4.441149832	0.09809229
	10312	1428855_at	7.287353088	3.692039486	2.340841619	0.634023994	5.065980836	0.09809229
	17606	1460498_a_at	6.666803767	3.689573558	1.736914078	0.470762827	3.333214308	0.09809229
	12791	1448113_at	8.635475048	3.688673415	2.673547738	0.724799254	6.379961588	0.09809229
	15112	1450939_at	5.565998586	3.688518688	2.607471875	0.706915728	6.094347966	0.09809229
	8123	1425297_at	5.271724296	3.687276142	2.02297819	0.548637561	4.064219131	0.09809229
	15124	1450953_at	7.88498879	3.685211285	1.885705114	0.511695251	3.695334888	0.09809229
	11106	1433729_x_at	6.927537689	3.683380572	1.666345271	0.452395629	3.174094918	0.09809229
	8128	1425302_at	5.761090688	3.683295062	2.179949375	0.591847609	4.53137653	0.09809229
	14880	1450665_at	7.389720932	3.68280345	2.038752645	0.553587144	4.108901213	0.09809229
	16514	1453113_at	5.960944095	3.68174359	1.589723079	0.431785387	3.009915696	0.09809229
	15707	1451654_x_at	5.253646144	3.680930579	2.016812109	0.547908217	4.04688572	0.09809229
	957	1416734_at	7.128665703	3.680403885	2.222079573	0.603759708	4.665654812	0.09809229
	3833	1420116_s_at	7.627096942	3.678215916	2.211196045	0.601159936	4.630590067	0.09809229
	11304	1434396_a_at	9.167437681	3.677362579	1.828401861	0.497204674	3.551434459	0.09809229
	10524	1430219_at	6.527753476	3.676841007	2.314516464	0.629485055	4.974379114	0.09809229
	10783	1431741_a_at	6.782890604	3.676744839	3.133818986	0.852335183	8.77755412	0.09809229
	12593	1439047_s_at	5.61413147	3.675377674	2.10101437	0.571645843	4.290109198	0.09809229
	14433	1450112_a_at	4.741721444	3.675352682	2.307285005	0.627772408	4.949507594	0.09809229
	13971	1449437_at	6.864400709	3.673130487	1.835833537	0.499800795	3.56977597	0.09809229
	820	1416586_at	7.071344808	3.672420046	2.522527433	0.686884235	5.745878287	0.09809229
	16913	1455284_x_at	6.862183989	3.671437333	2.189703049	0.59641575	4.562115742	0.09809229
	7332	1424325_at	6.954116371	3.670079083	2.158950664	0.58825726	4.465899125	0.09809229
	2545	1418459_at	5.605969519	3.668854937	2.222917362	0.605888595	4.668364996	0.09809229
	5957	1422718_at	6.17229149	3.668835403	2.210034706	0.602380446	4.626864041	0.09809229
	2438	1418345_at	7.912352591	3.665398925	2.379371264	0.649143876	5.203099382	0.09809229
	7673	1424739_at	5.748129251	3.661277179	2.040778133	0.557395147	4.114674001	0.09809229
	5200	1421849_at	7.889959045	3.66071091	1.770884637	0.483754298	3.412631496	0.09809229
	15101	1450926_at	8.420279337	3.659150979	2.288951359	0.625541655	4.887007637	0.09809229
	11247	1434206_s_at	7.203614363	3.653868118	1.952796728	0.534446418	3.871242622	0.09809229
	11840	1436727_x_at	7.490867954	3.651023091	2.501491914	0.685148204	5.662707118	0.09809229
	654	1416410_at	7.772865851	3.649345839	1.849842193	0.506896928	3.604607545	0.09809229
	11320	1434471_at	6.294468767	3.649262888	2.450301584	0.671451101	5.465303388	0.09809229
	11436	1434896_at	6.84995438	3.648200468	2.907726467	0.797030342	7.504346621	0.09809229
	4051	1420502_at	9.681734505	3.646684291	2.335990546	0.640579321	5.048975041	0.09809229
	17216	1456365_at	9.814637619	3.645881608	2.215660833	0.607716068	4.644942808	0.09809229
	10109	1428132_at	8.814842949	3.645589292	1.9286262	0.529030026	3.806925137	0.09809229
	10637	1431048_at	5.278413777	3.644878463	2.399781486	0.658398219	5.277232282	0.09809229
	11019	1433494_at	6.160801523	3.644125185	2.019261173	0.554114107	4.053761393	0.09809229
	6988	1423927_at	7.012412094	3.643242028	1.865953459	0.512168405	3.645087532	0.09809229
	2744	1418683_at	5.042927838	3.642230657	1.665764757	0.45734741	3.172817978	0.09809229
	7253	1424232_a_at	4.930615934	3.64113229	1.882556334	0.517024976	3.687278365	0.09809229
	12921	1448256_at	6.511940091	3.640148643	1.790108564	0.491767985	3.458409163	0.09809229
	8962	1426393_a_at	6.876222797	3.639856389	1.79475302	0.49308347	3.469560731	0.09809229
	14110	1449614_s_at	6.1744485	3.638257148	1.944512871	0.534462736	3.849077904	0.09809229
	7020	1423966_at	6.411916546	3.638199731	2.019825613	0.555171723	4.055347697	0.09809229
	17263	1456528_x_at	9.081005691	3.637391954	2.296753396	0.631428624	4.913507971	0.09809229
	10471	1429782_at	7.815954579	3.636964409	2.142558747	0.589106328	4.415444705	0.09809229
	2645	1418573_a_at	7.777272654	3.636738905	2.26817149	0.623682796	4.817122092	0.09809229
	9194	1426703_at	7.151147982	3.635839297	1.544327412	0.424751285	2.916680608	0.09809229
	12653	1439379_x_at	5.5275824	3.634960178	1.933793644	0.531998577	3.820585228	0.09809229
	2474	1418387_at	6.140760437	3.634568971	1.776138344	0.488679224	3.425081564	0.09809229
	16708	1454174_a_at	6.711435193	3.633912104	2.486744677	0.684316133	5.605117735	0.09809229
	34	1415727_at	7.310247487	3.633212401	1.79250058	0.493365205	3.464148028	0.09809229
	3482	1419498_at	3.510930991	3.632816015	3.862790341	1.063304699	14.54841763	0.09809229
	7382	1424388_at	5.868039735	3.63278992	1.561022198	0.429703405	2.950628313	0.09809229
	14297	1449950_at	6.795831382	3.632003048	2.023203344	0.557048911	4.064853462	0.09809229
	17169	1456193_x_at	8.840132536	3.631703722	1.995102098	0.549357065	3.986443156	0.09809229
	9776	1427570_at	7.956853579	3.631517584	2.271505447	0.625497576	4.828266961	0.09809229
	3882	1420247_at	6.287411666	3.631386817	1.952635158	0.537710593	3.870809098	0.09809229
	1240	1417036_at	6.185762197	3.627669254	1.911900848	0.527032845	3.763045798	0.09809229
	11791	1436525_at	6.300700536	3.626504023	2.108919653	0.58152966	4.313681482	0.09809229
	17350	1457834_at	7.771522028	3.626119441	2.058638288	0.567724898	4.165929104	0.09809229
	15237	1451083_s_at	8.078791212	3.625579404	2.186874472	0.603179307	4.553179929	0.09809229
	9154	1426647_at	6.592436111	3.625371394	1.924159843	0.530748338	3.79515772	0.09809229
	15595	1451518_at	4.592625744	3.624809978	2.255191731	0.62215447	4.773977381	0.09809229
	8094	1425261_at	4.944212467	3.62439593	1.718711539	0.474206343	3.291423209	0.09809229
	12773	1448062_at	6.236911876	3.623358201	2.091844807	0.577322111	4.262928348	0.09809229
	16026	1452074_at	7.102119154	3.622426463	2.23492998	0.616970421	4.707398473	0.09809229
	7488	1424521_at	5.629179143	3.620450054	1.600659017	0.442116033	3.032818195	0.09809229
	13731	1449165_at	6.286468519	3.618896095	2.272483989	0.627949499	4.831542958	0.09809229
	15414	1451302_at	6.228657447	3.618858217	1.718498985	0.474873256	3.290938316	0.09809229
	16453	1452801_at	5.428371391	3.618814899	1.936107941	0.535011598	3.826718933	0.09809229
	10344	1429015_at	6.142283003	3.61851171	1.994505046	0.551194857	3.98479373	0.09809229
	3858	1420179_at	7.805197745	3.618195011	2.428857776	0.671289902	5.384669418	0.09809229
	7858	1424973_at	2.230375815	3.615309796	1.994569691	0.551700906	3.984972285	0.09809229
	72	1415784_at	7.854596469	3.614987661	1.810602301	0.500859884	3.507887063	0.09809229
	14234	1449875_s_at	6.608596691	3.614944128	2.989918998	0.827099643	7.944293909	0.09809229
	13190	1448551_a_at	7.803072932	3.613659739	2.640766198	0.73077334	6.236627955	0.09809229
	11978	1437054_x_at	5.516794155	3.611932139	1.912917996	0.529610724	3.765699806	0.09809229
	12227	1437812_x_at	7.462445174	3.611083859	2.204418158	0.610458866	4.60888624	0.09809229
	2680	1418608_at	8.692931845	3.610808219	4.458788284	1.234844947	21.99019183	0.09809229
	17012	1455764_at	6.569881152	3.610636314	1.938129509	0.536783365	3.832084859	0.09809229
	14074	1449556_at	8.282757797	3.610387614	2.829468187	0.783702053	7.108120736	0.09809229
	9201	1426714_at	6.329605227	3.60945689	2.017135622	0.558847406	4.047793302	0.09809229
	14109	1449611_at	8.652606649	3.608846782	2.394657581	0.663552023	5.258522799	0.09809229
	10646	1431078_at	6.483243809	3.607986315	2.620978184	0.72643795	6.1516703	0.09809229
	10565	1430545_at	7.312524194	3.605445954	2.681599855	0.743763709	6.415669636	0.09809229
	468	1416215_at	6.390887086	3.605053415	1.753255884	0.486332845	3.371185196	0.09809229
	7339	1424332_at	6.697936912	3.604732193	1.870567237	0.518919891	3.65676328	0.09809229
	16550	1453369_a_at	6.932581528	3.6040725	1.844622555	0.511816162	3.59158972	0.09809229
	11578	1435508_x_at	7.479161167	3.603332813	2.472861412	0.686270611	5.55143757	0.09809229
	10188	1428363_at	8.565315362	3.601727098	2.390260271	0.663642804	5.242519313	0.09809229
	11519	1435235_at	6.965694698	3.598932984	2.2016578	0.611752931	4.600076329	0.09809229
	961	1416739_a_at	6.868538447	3.598399907	1.826593811	0.507612788	3.54698643	0.09809229
	8911	1426325_at	7.277002854	3.597192936	2.071823569	0.575955643	4.204177466	0.09809229
	17361	1459884_at	8.084051704	3.595137561	2.281409742	0.634582044	4.861527701	0.09809229
	610	1416363_at	8.160060951	3.594555575	2.123193056	0.590669141	4.356571001	0.09809229
	16263	1452442_at	5.191657779	3.592934551	2.06596993	0.575009063	4.187153853	0.09809229
	17119	1456031_at	6.732304442	3.590415117	3.050638938	0.849661902	8.285788173	0.09809229
	15506	1451412_a_at	6.537582831	3.588477279	1.861868143	0.518846296	3.634780244	0.09809229
	6605	1423487_at	7.101507348	3.586378739	2.187535366	0.609956595	4.555266204	0.09809229
	12337	1438183_x_at	5.13010341	3.582996171	2.432365383	0.678863517	5.39777703	0.09809229
	12392	1438380_at	5.849350353	3.582227619	3.038901877	0.84832741	8.218652517	0.09809229
	61	1415773_at	9.18143453	3.581199457	2.035852251	0.568483346	4.100648975	0.09809229
	2337	1418234_s_at	7.149683912	3.580908084	2.058369794	0.574817824	4.165153872	0.09809229
	8678	1426042_at	4.221626568	3.578096644	1.90207843	0.531589451	3.737512566	0.09809229
	5251	1421905_at	6.796271351	3.577559853	1.98601938	0.555132398	3.961424703	0.09809229
	11224	1434133_s_at	5.715436264	3.575403401	1.901180556	0.531738756	3.735187215	0.09809229
	1019	1416801_at	7.130670485	3.574722509	2.115878635	0.591900107	4.334539214	0.09809229
	3755	1419915_at	7.672176534	3.574669689	1.966868235	0.550223771	3.909186013	0.09809229
	12670	1439416_x_at	6.747234163	3.57452545	3.040651452	0.85064479	8.228625427	0.09809229
	2475	1418388_s_at	6.152226025	3.571550713	1.747035038	0.489153082	3.356680069	0.09809229
	9001	1426447_at	6.825977823	3.571108966	1.665480112	0.466376167	3.17219204	0.09809229
	17092	1455974_at	5.613708062	3.571068502	2.312414531	0.647541353	4.967136972	0.09809229
	12991	1448335_s_at	8.986940811	3.570226062	1.835482086	0.514108086	3.568906452	0.09809229
	12230	1437835_a_at	5.518033833	3.569387545	2.046311186	0.573294763	4.130484982	0.09809229
	12647	1439370_x_at	5.952981535	3.569141894	3.089007507	0.86547624	8.50910566	0.09809229
	13073	1448423_at	7.228135681	3.568351754	2.208697419	0.618968524	4.622577217	0.09809229
	12510	1438809_at	8.284401284	3.566907121	2.113258471	0.592462433	4.326674144	0.09809229
	8926	1426344_at	6.667264715	3.566428905	1.777133801	0.498295031	3.427445678	0.09809229
	3814	1420047_at	7.1521917	3.565724738	1.937457212	0.543355799	3.830299522	0.09809229
	3746	1419900_at	5.938560496	3.565001174	1.720993018	0.482746831	3.296632386	0.09809229
	17316	1456697_x_at	5.917989481	3.564511675	2.137353852	0.599620382	4.399543548	0.09809229
	15436	1451327_a_at	6.725143917	3.562488661	1.557653355	0.437237421	2.943746327	0.09809229
	5740	1422477_at	7.028781869	3.555553816	2.142808783	0.602665265	4.41621002	0.09809229
	11175	1433991_x_at	9.239361163	3.55495692	2.398039172	0.67456209	5.270862918	0.09809229
	3974	1420411_a_at	6.608943356	3.554592153	2.306902591	0.648992203	4.948195806	0.09809229
	13338	1448717_at	6.141681798	3.553723382	1.960376792	0.551640232	3.891636044	0.09809229
	16598	1453678_at	6.405217571	3.551590818	2.463137724	0.693530829	5.514146985	0.09809229
	11482	1435101_at	6.09729832	3.548862496	1.993388898	0.561697981	3.981712068	0.09809229
	548	1416299_at	7.256251784	3.547574457	2.26616673	0.638793282	4.810432899	0.09809229
	10830	1431885_a_at	5.766449385	3.545833182	1.721531111	0.485508207	3.297862185	0.09809229
	8423	1425713_a_at	6.996107066	3.544721219	1.745211707	0.492341033	3.352440453	0.09809229
	13134	1448491_at	7.430298243	3.544024693	1.977293472	0.557923165	3.937536979	0.09809229
	986	1416764_at	6.739173031	3.543569007	1.664951225	0.469851503	3.171029338	0.09809229
	16276	1452464_a_at	5.171396141	3.541288399	1.979177372	0.558886244	3.942682051	0.09809229
	16582	1453596_at	8.025263011	3.540268111	2.78783588	0.787464619	6.905930808	0.09809229
	17044	1455853_x_at	7.54846812	3.538258989	1.992164335	0.563035193	3.978333813	0.09809229
	13068	1448418_s_at	7.361773493	3.537951044	1.646459054	0.465370785	3.130643115	0.09809229
	10322	1428888_at	7.312801542	3.535411213	2.167960525	0.613213116	4.493876648	0.09809229
	16512	1453107_s_at	8.293950944	3.534143511	2.066131299	0.58462009	4.187622223	0.09809229
	5933	1422691_at	7.566502656	3.53341088	2.302234454	0.651561489	4.932210775	0.09809229
	13481	1448875_at	6.761955361	3.533378585	1.83704487	0.519911701	3.572774527	0.09809229
	603	1416356_at	6.571531166	3.533184471	1.697887567	0.480554463	3.244255778	0.09809229
	16015	1452059_at	7.133027629	3.531965645	1.99841081	0.565806979	3.995596255	0.09809229
	11023	1433504_at	7.126201149	3.531312828	1.832235306	0.518853864	3.560883671	0.09809229
	16358	1452593_a_at	6.549897832	3.528361252	2.676073165	0.758446478	6.391139446	0.09809229
	16476	1452920_a_at	6.808644758	3.52835624	1.645725979	0.46642852	3.129052747	0.09809229
	7508	1424543_at	7.659282699	3.528063092	2.289948683	0.649066818	4.890387156	0.09809229
	5701	1422432_at	9.253930659	3.527487082	2.393283536	0.678466988	5.253516885	0.09809229
	11763	1436384_at	9.303087592	3.524757367	2.368154243	0.671863052	5.162801903	0.09809229
	7535	1424576_s_at	3.824842175	3.521761776	1.843599884	0.523487959	3.589044682	0.09809229
	13368	1448751_at	6.01682679	3.519109206	2.044562979	0.580988784	4.125482837	0.09809229
	17093	1455976_x_at	9.334681928	3.518710672	2.35662076	0.669739851	5.121692932	0.09809229
	2633	1418561_at	5.981327433	3.516062393	2.033626196	0.578381715	4.094326621	0.09809229
	15609	1451536_at	6.58396091	3.515693191	1.916910346	0.545243922	3.776135006	0.09809229
	11604	1435655_at	9.498893597	3.515557655	2.069477744	0.588662723	4.197347018	0.09809229
	9711	1427487_at	6.61812966	3.512109576	1.863378129	0.530558084	3.638586551	0.09809229
	9395	1427003_at	7.18519903	3.511870842	1.799538049	0.512415783	3.481087429	0.09809229
	12629	1439261_x_at	5.215852759	3.506683503	2.344911549	0.668697802	5.080292451	0.09809229
	17115	1456016_x_at	6.379989058	3.506219804	1.835325463	0.52344849	3.568519024	0.09809229
	11367	1434623_at	9.855234532	3.504666703	2.577783963	0.735528991	5.970219451	0.141266131
	9401	1427012_at	7.859521608	3.504603999	2.256930227	0.643990085	4.779733652	0.141266131
	2694	1418623_at	7.793987429	3.504333068	2.003747462	0.571791386	4.010403677	0.141266131
	16471	1452900_at	5.829670555	3.503837451	1.885242765	0.538050863	3.694150813	0.141266131
	17597	1460442_at	9.540692925	3.502929729	2.650627969	0.756688879	6.279405456	0.141266131
	15326	1451192_a_at	6.422173449	3.501950826	1.646397866	0.470137346	3.130510338	0.141266131
	9350	1426939_at	5.819977342	3.501531239	2.318673192	0.66218835	4.988732083	0.141266131
	16547	1453338_at	6.851915002	3.499657233	1.921754668	0.54912654	3.788835932	0.141266131
	11433	1434888_a_at	7.782217062	3.497701716	1.728582829	0.494205329	3.314021193	0.141266131
	10469	1429776_a_at	7.230942022	3.497614907	2.053676099	0.587164726	4.151624892	0.141266131
	5894	1422650_a_at	6.654197081	3.496162317	1.803881316	0.515960402	3.491583116	0.141266131
	9244	1426780_at	6.498693695	3.495618655	1.706299373	0.488125148	3.263227053	0.141266131
	11872	1436823_x_at	3.408545472	3.495026788	2.051561009	0.586994359	4.145542784	0.141266131
	11782	1436477_x_at	7.634018848	3.494887616	2.211562993	0.632799459	4.631768003	0.141266131
	10632	1431020_a_at	7.545568615	3.494741166	2.28106186	0.652712676	4.860355566	0.141266131
	12532	1438888_at	6.594945367	3.494106429	1.809294918	0.517813339	3.504709626	0.141266131
	7158	1424124_at	7.451230107	3.493811686	2.379278672	0.680997972	5.20276546	0.141266131
	12377	1438343_at	5.028966653	3.492598228	2.4050512	0.688613761	5.296543609	0.141266131
	11149	1433901_at	8.513296562	3.48999211	1.745227758	0.500066391	3.352477752	0.141266131
	8	1415677_at	6.29531967	3.489635583	1.898041996	0.543908368	3.72707021	0.141266131
	7166	1424134_at	6.245862412	3.488515292	1.67938271	0.481403282	3.20290878	0.141266131
	12545	1438924_x_at	6.746221414	3.487490398	1.906457904	0.546656101	3.748875473	0.141266131
	11388	1434702_at	7.012386251	3.486903192	1.664756013	0.477431096	3.170600294	0.141266131
	11268	1434300_at	6.595102403	3.485556362	1.908275794	0.547480975	3.753602279	0.141266131
	13027	1448374_at	7.57802486	3.485453855	2.219635638	0.636828296	4.657757852	0.141266131
	2469	1418380_at	6.22938577	3.485414324	1.896865226	0.54422948	3.72403137	0.141266131
	1171	1416959_at	7.754498538	3.485090773	2.226760858	0.638939128	4.680818608	0.141266131
	7821	1424926_at	6.330080989	3.48476368	1.785446298	0.512357928	3.447250881	0.141266131
	17075	1455934_at	7.628541378	3.484115699	2.210278529	0.634387236	4.62764607	0.141266131
	9151	1426644_at	7.165772752	3.482890551	1.835171206	0.526910386	3.568137487	0.141266131
	10345	1429016_at	6.171712877	3.481865054	1.904193044	0.546888812	3.742994799	0.141266131
	7932	1425066_a_at	6.509421161	3.480496919	1.661375166	0.477338497	3.16317893	0.141266131
	13696	1449128_at	6.224824984	3.47978589	1.734378509	0.498415294	3.327361254	0.141266131
	6873	1423793_at	6.691282547	3.477780648	1.473095172	0.423573342	2.77616857	0.141266131
	8328	1425586_a_at	6.116896257	3.476957797	2.707845567	0.778797364	6.533452518	0.141266131
	7428	1424441_at	6.708677413	3.476271517	1.944228123	0.559285463	3.848318279	0.141266131
	16359	1452594_at	6.924679963	3.475975421	1.766984681	0.50834211	3.403418779	0.141266131
	15822	1451804_a_at	7.897023576	3.475582297	2.290436387	0.659007956	4.892040634	0.141266131
	11762	1436374_x_at	7.05029434	3.475572223	2.845182739	0.818622821	7.185969138	0.141266131
	12949	1448286_at	7.249657155	3.475243704	1.803592363	0.518982988	3.490883867	0.141266131
	11450	1434962_x_at	6.507770181	3.475209964	2.257345604	0.64955661	4.781110019	0.141266131
	11544	1435352_at	5.396392298	3.474887019	1.874286993	0.5393807	3.666203819	0.141266131
	11426	1434865_a_at	6.100948111	3.474367313	1.595568059	0.459239889	3.022134898	0.141266131
	16982	1455631_at	7.185663987	3.473312293	2.219846842	0.639115246	4.658439774	0.141266131
	14476	1450170_x_at	9.73147105	3.473297096	2.965411778	0.853774295	7.810483057	0.141266131
	15739	1451695_a_at	8.707892065	3.473251927	1.910299648	0.550003193	3.758871635	0.141266131
	11412	1434796_at	6.129679756	3.471628416	2.071458204	0.596682005	4.203112886	0.141266131
	12531	1438887_a_at	6.62389143	3.471129643	1.722855199	0.496338477	3.300890313	0.141266131
	16475	1452919_a_at	7.289648758	3.470576424	2.650317115	0.763653293	6.278052593	0.141266131
	15687	1451625_a_at	4.206469931	3.468278029	1.64507795	0.474321244	3.127647558	0.141266131
	12065	1437328_x_at	5.889734294	3.467892568	2.82629735	0.814989881	7.092515263	0.141266131
	4417	1420916_at	6.310277023	3.466033879	1.928259064	0.556330126	3.805956476	0.141266131
	13041	1448388_a_at	7.557296422	3.46598383	1.841842422	0.531405371	3.584675241	0.141266131
	3496	1419516_at	6.879656126	3.464639228	1.698644994	0.490280483	3.245959487	0.141266131
	9412	1427027_a_at	7.321526602	3.464552196	1.691408172	0.48820398	3.229717931	0.141266131
	17308	1456636_at	7.543980674	3.464492048	2.246062621	0.64830936	4.743863903	0.141266131
	17244	1456459_x_at	5.37364191	3.462906323	2.580826716	0.745277659	5.982824387	0.141266131
	13003	1448348_at	8.717718818	3.462720486	1.754633447	0.506721075	3.374405724	0.141266131
	10131	1428200_a_at	5.796365381	3.461540996	1.893438069	0.54699282	3.715195344	0.141266131
	11623	1435733_x_at	7.074549251	3.4579822	1.670748051	0.483156926	3.183796335	0.141266131
	9965	1427923_at	7.423445195	3.457975187	1.651916934	0.4777122	3.142509125	0.141266131
	3546	1419574_at	6.753293216	3.45744155	1.763311495	0.510004716	3.394764497	0.141266131
	10563	1430527_a_at	8.081045803	3.455624264	2.000652385	0.578955416	4.001809204	0.141266131
	6407	1423258_at	6.606026606	3.454788805	2.506433323	0.725495382	5.682135847	0.141266131
	10340	1429002_at	7.499897847	3.4522956	1.546798204	0.448049177	2.92168006	0.141266131
	10	1415679_at	8.043950482	3.451069371	1.429353586	0.414177008	2.693260141	0.141266131
	12493	1438721_a_at	5.884378238	3.450286073	1.641852327	0.475859767	3.120662477	0.141266131
	17059	1455894_at	6.258252377	3.450210518	1.837393464	0.53254532	3.57363791	0.141266131
	1248	1417046_at	6.531649494	3.448256321	1.556883931	0.451498899	2.942176775	0.141266131
	16561	1453466_at	9.738408206	3.447065118	2.733555164	0.793009436	6.650925746	0.141266131
	16849	1454987_a_at	6.182095941	3.447031199	1.761040371	0.510886113	3.389424586	0.141266131
	7820	1424925_at	6.205994429	3.442879341	1.795468605	0.521502042	3.471282081	0.141266131
	4010	1420447_at	5.582731693	3.442143696	2.319180975	0.67376065	4.990488267	0.141266131
	16624	1453830_at	5.90411249	3.441553478	2.487678405	0.7228359	5.608746604	0.141266131
	11460	1434994_at	5.981907587	3.441511382	1.649183228	0.479203189	3.136560147	0.141266131
	16264	1452444_at	3.979249473	3.441034481	1.869097169	0.543178855	3.653039032	0.141266131
	11992	1437131_x_at	6.928153418	3.440387502	1.433482379	0.416663059	2.700978918	0.141266131
	13992	1449459_s_at	5.925461721	3.44002736	2.055221787	0.597443442	4.156075283	0.141266131
	16515	1453117_at	7.132807482	3.439644224	2.024548357	0.588592373	4.06864486	0.141266131
	16374	1452610_at	6.034523144	3.438261241	1.665797395	0.484488315	3.172889756	0.141266131
	13457	1448847_at	9.22264607	3.438139808	2.681496916	0.779926666	6.415211886	0.141266131
	10519	1430171_at	6.676643043	3.43768679	1.728387474	0.502776308	3.313572473	0.141266131
	8663	1426022_a_at	5.780034902	3.43690092	2.269428567	0.660312479	4.821321268	0.141266131
	7886	1425010_at	4.783294998	3.434742796	2.089359046	0.608301457	4.255589656	0.141266131
	7819	1424924_at	6.341126316	3.434653492	1.737792225	0.505958528	3.335243803	0.141266131
	344	1416084_at	8.572001531	3.434553402	1.864178575	0.542771754	3.640605898	0.141266131
	5479	1422178_a_at	6.797948698	3.432025721	2.647723779	0.771475506	6.266777534	0.141266131
	5940	1422698_s_at	7.726752278	3.431529552	2.023561536	0.589696666	4.065862807	0.141266131
	13556	1448961_at	7.263982069	3.430525998	3.62650723	1.057128625	12.35058292	0.141266131
	8433	1425726_x_at	7.198735073	3.430079378	1.865871382	0.543973237	3.644880163	0.141266131
	15166	1451003_at	8.133783822	3.4299001	1.765206453	0.514652439	3.3992264	0.141266131
	1922	1417778_at	6.130662548	3.42925564	1.467228022	0.427856123	2.764901378	0.141266131
	17383	1460165_at	8.39777128	3.429112875	1.558071938	0.454365894	2.94460055	0.141266131
	11750	1436337_at	5.715752783	3.427894023	1.957980705	0.57119056	3.885178021	0.141266131
	9221	1426747_at	6.514156113	3.426399783	1.463580847	0.427148301	2.757920456	0.141266131
	14153	1449719_at	6.141546232	3.426080803	1.969808106	0.574945023	3.917160132	0.141266131
	13711	1449143_at	8.226204223	3.425806283	3.748494925	1.094193488	13.44031388	0.141266131
	4423	1420922_at	6.881641843	3.424636304	1.666274624	0.486555206	3.17393949	0.141266131
	16663	1453995_a_at	6.144758935	3.422941877	1.643519267	0.480148167	3.124270282	0.141266131
	6357	1423198_a_at	6.914292104	3.421874357	1.752867852	0.512253715	3.370278593	0.141266131
	15071	1450890_a_at	7.836176931	3.421087771	1.619656958	0.473433325	3.073019577	0.141266131
	11747	1436298_x_at	7.651827104	3.418876867	2.092874576	0.612152662	4.265972236	0.141266131
	11620	1435729_at	5.988710636	3.417753129	2.090363594	0.611619246	4.258553852	0.141266131
	17617	1460549_a_at	6.325963156	3.416165477	1.585666276	0.464165535	3.001463816	0.141266131
	12026	1437220_x_at	6.548405306	3.414616933	1.937417163	0.567389315	3.830193193	0.141266131
	12662	1439392_x_at	7.022801316	3.41349547	2.243977816	0.65738415	4.737013608	0.141266131
	3840	1420130_s_at	7.730748709	3.41269695	2.016681763	0.590934909	4.046520103	0.141266131
	3127	1419111_at	6.24389963	3.409558606	1.64615935	0.482807173	3.129992826	0.141266131
	12778	1448076_at	6.643728626	3.406661248	1.73081141	0.50806678	3.319144434	0.141266131
	6842	1423759_a_at	7.919455387	3.406049376	1.793511344	0.526566455	3.46657589	0.141266131
	17243	1456458_at	5.440051725	3.405981997	2.588464415	0.759975953	6.014581743	0.141266131
	17133	1456078_x_at	6.651594505	3.405815536	2.776155858	0.815122202	6.850246286	0.141266131
	1380	1417188_s_at	7.341215084	3.405193219	1.834891248	0.538850846	3.567445151	0.141266131
	14223	1449862_a_at	6.597994426	3.4045079	2.127618062	0.624941438	4.369953905	0.141266131
	14156	1449739_at	6.862797454	3.403970379	1.94398792	0.571094253	3.847677601	0.141266131
	16346	1452581_at	7.224489657	3.403589111	1.901498333	0.558674467	3.736010042	0.141266131
	12223	1437805_at	5.065179609	3.401557729	2.668081546	0.784370503	6.355834443	0.141266131
	10619	1430978_at	8.437440387	3.401401245	2.626424285	0.7721595	6.174936431	0.141266131
	12529	1438865_at	7.168099479	3.399281211	2.106151225	0.619587229	4.305411775	0.141266131
	17195	1456279_a_at	8.354991491	3.3987723	1.606894335	0.472786699	3.045954381	0.141266131
	879	1416649_at	1.776662968	3.397241758	2.069213218	0.609086243	4.196577483	0.141266131
	14679	1450419_at	5.506894614	3.39712947	1.942386686	0.571772934	3.843409468	0.141266131
	17622	1460579_at	6.807620048	3.395810986	1.855316798	0.546354554	3.618311959	0.141266131
	7775	1424872_at	5.901175534	3.394930634	1.917654615	0.564858261	3.778083574	0.141266131
	3339	1419347_x_at	4.34420236	3.392469767	1.632924354	0.481337924	3.101410203	0.141266131
	11084	1433671_at	8.115862476	3.383753191	2.016133833	0.595827686	4.044983543	0.141266131
	9202	1426715_s_at	6.317081025	3.382826171	1.90282916	0.562496878	3.739457948	0.141266131
	10634	1431030_a_at	5.720830251	3.381916488	2.132342347	0.630513011	4.38428732	0.141266131
	10686	1431304_a_at	6.710605927	3.381555297	1.846205817	0.545963515	3.595533415	0.141266131
	7471	1424497_at	6.074131244	3.381152504	1.632642687	0.482865734	3.100804752	0.141266131
	5196	1421845_at	7.634174145	3.380277808	2.088758136	0.617924992	4.253817491	0.141266131
	11589	1435565_at	5.429063397	3.380064448	1.804315342	0.533810929	3.492633696	0.141266131
	5810	1422554_at	6.357662164	3.378635413	1.768933547	0.523564496	3.408019398	0.141266131
	16103	1452175_at	7.048826262	3.378118088	1.627145118	0.481672066	3.089011235	0.141266131
	1234	1417028_a_at	7.841943352	3.377443041	2.479575295	0.734157546	5.577332551	0.141266131
	7621	1424676_s_at	3.966359126	3.376051221	3.064204443	0.907629725	8.364065982	0.141266131
	11212	1434109_at	7.593891803	3.3750362	2.293916244	0.679671597	4.903854739	0.141266131
	5320	1421986_at	7.37451579	3.374612612	1.955657971	0.579520732	3.878927929	0.141266131
	7140	1424104_at	6.850195654	3.374286929	1.593252115	0.472174462	3.017287388	0.141266131
	5776	1422516_a_at	6.662479979	3.374025722	1.590853223	0.471500028	3.012274454	0.141266131
	17340	1456745_x_at	7.513914082	3.373851746	1.924596092	0.570444773	3.796305493	0.141266131
	1383	1417194_at	7.582925387	3.373651958	1.977504807	0.586161475	3.938113816	0.141266131
	15057	1450874_at	7.799321708	3.37339881	1.668477889	0.49459847	3.178790392	0.141266131
	11837	1436717_x_at	3.344047901	3.373138951	2.000694128	0.593125323	4.001924995	0.141266131
	15665	1451600_s_at	3.002456779	3.372982646	1.581763172	0.468950878	2.993354554	0.141266131
	12109	1437452_x_at	8.132595481	3.372553341	2.287729414	0.678337504	4.882870154	0.141266131
	16587	1453621_at	7.222275947	3.366791401	2.316176944	0.687947861	4.980107704	0.141266131
	15386	1451262_a_at	7.668788837	3.366585812	1.634202484	0.485418336	3.104159059	0.141266131
	12387	1438370_x_at	6.038623512	3.365100289	1.985723142	0.590093302	3.96061136	0.141266131
	7653	1424716_at	7.534848406	3.364505276	2.104412185	0.625474479	4.30022511	0.141266131
	15970	1452006_x_at	5.851452328	3.363851658	2.025244639	0.602061222	4.070608967	0.141266131
	15389	1451265_at	6.041169262	3.362829295	1.565980009	0.465673358	2.960785569	0.141266131
	11674	1435920_x_at	7.010512668	3.362276963	2.725251616	0.810537516	6.612755757	0.141266131
	15257	1451108_at	6.389337243	3.361910767	1.607289333	0.478088041	3.046788454	0.141266131
	13028	1448375_at	7.876077769	3.361729796	1.903697588	0.566285128	3.741709586	0.141266131
	10609	1430838_x_at	6.450091782	3.360613709	2.133680744	0.634908064	4.388356537	0.141266131
	3175	1419160_at	5.849072029	3.360429967	1.692051363	0.503522281	3.231158144	0.141266131
	6592	1423473_at	7.202421006	3.359323473	2.168764094	0.645595493	4.496380398	0.141266131
	16726	1454368_at	6.363778556	3.357651489	2.130446989	0.634505099	4.378531192	0.141266131
	17192	1456266_at	9.211911017	3.357649305	2.347033503	0.699010912	5.087770176	0.141266131
	11339	1434529_x_at	6.866302395	3.357641346	1.757258624	0.523361027	3.380551497	0.141266131
	15832	1451816_at	6.364941402	3.357104652	1.75243353	0.522007418	3.369264127	0.141266131
	11278	1434324_x_at	8.42430863	3.356440008	2.41716582	0.720157612	5.341207083	0.141266131
	12563	1438955_x_at	6.718374764	3.35530824	1.956584572	0.583131096	3.881420051	0.141266131
	10545	1430419_at	6.249308175	3.354348908	1.807222587	0.538770008	3.499678968	0.141266131
	8859	1426267_at	5.861210137	3.353855421	2.037373135	0.607471963	4.104974144	0.141266131
	7058	1424012_at	5.545696838	3.352663411	1.9717625	0.588118239	3.922470236	0.141266131
	17652	1460659_at	6.813404121	3.352097724	2.009106398	0.599357943	4.025328148	0.141266131
	11033	1433527_at	7.295692154	3.351971141	1.641125433	0.489600108	3.119090543	0.141266131
	16933	1455384_x_at	6.730354558	3.35035163	1.874385255	0.559459263	3.666453531	0.141266131
	15360	1451233_at	5.842726051	3.350063797	1.462703001	0.436619447	2.756242837	0.141266131
	10245	1428592_s_at	6.014570622	3.349624409	1.780841757	0.531654162	3.436266089	0.141266131
	12231	1437836_x_at	5.548671643	3.34932491	1.909522742	0.570121679	3.756847988	0.141266131
	14487	1450184_s_at	5.712946064	3.349051644	2.385770982	0.712372109	5.226231321	0.141266131
	14913	1450705_at	6.670257111	3.348329596	1.521225056	0.45432357	2.870346799	0.141266131
	11277	1434323_at	8.505750496	3.348090363	2.452428254	0.732485682	5.473365705	0.141266131
	12719	1441992_at	7.001508382	3.347323972	1.634181742	0.488205431	3.10411443	0.141266131
	12224	1437806_x_at	5.082751433	3.347223879	2.624150607	0.783978216	6.165212437	0.141266131
	473	1416220_at	8.200512359	3.346788299	1.64401045	0.491220329	3.125334158	0.141266131
	12016	1437189_x_at	5.868647157	3.345756223	3.098601543	0.926128904	8.565880455	0.141266131
	10204	1428449_at	6.864790538	3.345745335	1.658206228	0.495616391	3.156238505	0.141266131
	7637	1424695_at	7.376542394	3.345638531	2.423329266	0.724324892	5.364074469	0.141266131
	11673	1435919_at	6.863184003	3.344775697	2.82832036	0.845593432	7.102467672	0.141266131
	6991	1423930_at	5.614772767	3.344739603	1.632761993	0.488158179	3.101061189	0.141266131
	16623	1453819_x_at	5.74608044	3.34379002	1.616935545	0.483563721	3.067228283	0.141266131
	1711	1417548_at	6.707542925	3.341596655	1.589090607	0.4755483	3.008596449	0.141266131
	13460	1448851_a_at	6.689287119	3.341045306	1.521738763	0.455467862	2.87136904	0.141266131
	2865	1418824_at	8.67646543	3.341012506	2.284791232	0.683861922	4.872935858	0.141266131
	7238	1424215_at	6.968106299	3.339782682	1.712297826	0.512697378	3.276823179	0.141266131
	16800	1454794_at	6.948947628	3.339214145	1.724199332	0.516348834	3.303967125	0.141266131
	11522	1435252_at	4.801597536	3.339147928	2.183898102	0.654028557	4.543796118	0.141266131
	2254	1418143_at	6.167241638	3.339091364	1.53063458	0.458398532	2.889128916	0.141266131
	6947	1423880_at	7.690151713	3.337913314	1.476241918	0.442264906	2.782230442	0.141266131
	12294	1438064_at	8.141329211	3.337547118	2.011542134	0.602700745	4.032129946	0.141266131
	15978	1452017_at	5.587715904	3.337347525	1.878120425	0.562758421	3.675958362	0.141266131
	10288	1428762_at	6.371790292	3.336318195	1.769738245	0.530446481	3.409920833	0.141266131
	17161	1456155_x_at	6.025442958	3.336276595	1.634479829	0.489911367	3.104755862	0.141266131
	14752	1450505_a_at	7.715155564	3.335458707	2.539093559	0.76124269	5.812237111	0.141266131
	1322	1417124_at	8.913896455	3.33544201	1.815110978	0.544189038	3.51886698	0.141266131
	16619	1453806_at	7.146893378	3.332396674	1.968564103	0.590735226	3.913783909	0.181884525
	12373	1438318_x_at	6.842891151	3.331666485	1.532298473	0.459919527	2.892462936	0.181884525
	10525	1430231_a_at	5.513914665	3.331455663	1.828546242	0.548873054	3.551789896	0.181884525
	1522	1417347_at	7.267643614	3.331431211	2.652363829	0.796163469	6.286965426	0.181884525
	1934	1417791_a_at	6.662667873	3.329483498	1.675043371	0.50309406	3.193289543	0.181884525
	9839	1427692_a_at	6.342383957	3.327562602	1.778871319	0.534586883	3.431576029	0.181884525
	17165	1456175_a_at	7.434325732	3.327287938	1.757228678	0.528126423	3.380481326	0.181884525
	16658	1453986_at	6.192343562	3.327046121	2.154593198	0.647599438	4.452430829	0.181884525
	17574	1460400_at	7.077711919	3.325695628	1.702843547	0.512026276	3.255419687	0.181884525
	14290	1449940_a_at	7.589722912	3.325189894	1.580504238	0.475312475	2.990743613	0.181884525
	16244	1452409_at	7.827847641	3.323310617	1.914752274	0.576158083	3.770490656	0.181884525
	4493	1421013_at	6.814816874	3.32312536	1.756332062	0.528518148	3.378381055	0.181884525
	7684	1424750_at	6.939333947	3.322985081	1.734776538	0.522053664	3.328279375	0.181884525
	15206	1451049_at	8.34148803	3.322927843	1.511474277	0.454862202	2.851012328	0.181884525
	10876	1432097_a_at	5.459598593	3.322402933	1.657039116	0.498747187	3.153686202	0.181884525
	14760	1450516_a_at	6.627286981	3.32205083	2.511647547	0.756053316	5.702709517	0.181884525
	1973	1417830_at	8.117192339	3.321261877	1.565527608	0.471365302	2.959857269	0.181884525
	17094	1455977_x_at	9.167766349	3.320824251	2.44346729	0.735801447	5.439474534	0.181884525
	16423	1452709_at	7.138358627	3.319757946	1.446523503	0.435731619	2.72550488	0.181884525
	2753	1418694_at	6.504635521	3.319379534	1.620548763	0.488208337	3.074919757	0.181884525
	10587	1430701_a_at	4.309098568	3.318301205	1.863698813	0.561642448	3.639395432	0.181884525
	3699	1419752_at	6.779784061	3.318070248	1.522476122	0.458843849	2.872836967	0.181884525
	11509	1435199_at	5.195871185	3.317719621	2.332667371	0.703093581	5.037358368	0.181884525
	2746	1418686_at	4.752968607	3.3158676	1.895486309	0.571641132	3.72047367	0.181884525
	16502	1453064_at	6.052639611	3.315597995	1.841559201	0.555422945	3.58397159	0.181884525
	3889	1420274_at	6.685255851	3.315342925	2.564584947	0.773550431	5.915847846	0.181884525
	13961	1449427_at	5.038162919	3.315322477	1.698741612	0.512391064	3.246176878	0.181884525
	8012	1425160_at	4.487409752	3.315089395	1.547880145	0.466919579	2.92387198	0.181884525
	17252	1456473_x_at	5.794897503	3.314174597	1.887942429	0.5696569	3.701070016	0.181884525
	6902	1423824_at	7.351731001	3.313369681	2.295482079	0.692793832	4.909180047	0.181884525
	15646	1451581_at	5.151568787	3.313190081	1.483577197	0.447779077	2.796412515	0.181884525
	11249	1434212_at	6.583556831	3.312716789	1.97872911	0.597313093	3.941457204	0.181884525
	17021	1455798_at	5.582006893	3.312072767	2.428712286	0.733290739	5.384126425	0.181884525
	9040	1426500_at	6.942774045	3.311596669	1.532610968	0.462801217	2.893089527	0.181884525
	9910	1427829_at	5.063728466	3.309834872	1.826964791	0.551980646	3.547898634	0.181884525
	16839	1454954_at	6.610609989	3.309509979	2.261102324	0.683213629	4.793576061	0.181884525
	304	1416043_at	7.361479533	3.309448796	2.304870498	0.696451476	4.941230984	0.181884525
	8465	1425768_at	6.409303436	3.306143085	1.591101793	0.48125618	3.012793501	0.181884525
	6288	1423118_at	6.118768599	3.305897782	1.475030562	0.44618154	2.779895328	0.181884525
	10699	1431350_at	9.05107176	3.304575289	2.601711838	0.787305965	6.070064466	0.181884525
	7028	1423977_at	6.120157047	3.304071373	1.844998027	0.558401384	3.592524579	0.181884525
	16793	1454781_x_at	6.785802652	3.303288264	1.55465267	0.470637906	2.937629945	0.181884525
	15412	1451300_a_at	6.078068944	3.300790776	1.405928604	0.425936904	2.649882893	0.181884525
	16379	1452620_at	6.739268943	3.300492289	1.846326265	0.559409356	3.59583361	0.181884525
	12586	1439013_x_at	6.499567567	3.300168404	1.999099873	0.605756928	3.997505098	0.181884525
	9981	1427948_a_at	6.04853016	3.299359228	1.493045049	0.452525762	2.814824645	0.181884525
	10731	1431505_at	5.755396038	3.298097704	2.412755165	0.731559639	5.324902705	0.181884525
	12544	1438923_at	6.75581796	3.297779198	1.959245455	0.594110563	3.888585486	0.181884525
	15277	1451131_at	7.87524477	3.297209411	1.67736648	0.508723066	3.198435701	0.181884525
	11696	1436012_s_at	6.269081992	3.296981717	1.71408057	0.519893866	3.280874866	0.181884525
	6221	1423036_at	6.779779553	3.296914577	1.998295138	0.606110681	3.995275911	0.181884525
	3707	1419760_a_at	5.679484896	3.296465218	1.377152404	0.417766399	2.597551593	0.181884525
	9331	1426912_at	7.725651206	3.296050573	1.787645246	0.542359775	3.452509169	0.181884525
	3827	1420092_at	6.219718491	3.295725271	2.079270945	0.630899354	4.225936077	0.181884525
	11387	1434698_at	6.671091001	3.295501053	1.614368982	0.489870571	3.061776517	0.181884525
	14152	1449718_s_at	6.001805454	3.294710494	1.600936473	0.485911122	3.033401516	0.181884525
	14418	1450095_a_at	6.427759434	3.293671952	1.983231321	0.602133834	3.953776502	0.181884525
	16005	1452046_a_at	8.630655142	3.292794835	1.53142987	0.465085117	2.890721997	0.181884525
	4037	1420485_at	5.586937265	3.291425335	1.723218499	0.523547802	3.301721647	0.181884525
	11040	1433540_x_at	8.171309455	3.291339338	2.515286989	0.764213814	5.717113725	0.181884525
	6260	1423083_at	6.655009502	3.289874105	1.761219568	0.535345582	3.389845612	0.181884525
	2322	1418219_at	5.606144073	3.288747476	2.079469084	0.632298192	4.226516507	0.181884525
	12030	1437233_x_at	5.559008226	3.288267817	2.056105796	0.625285381	4.158622689	0.181884525
	2234	1418120_at	7.810757029	3.287962712	1.927257561	0.586155541	3.803315341	0.181884525
	15914	1451934_at	9.55458908	3.28787294	2.811088089	0.854986838	7.018136894	0.181884525
	14253	1449899_at	6.97674855	3.287192997	1.793560837	0.545620789	3.466694817	0.181884525
	10139	1428226_at	6.787898184	3.286485195	1.493040065	0.454296909	2.81481492	0.181884525
	7186	1424159_at	6.049518031	3.285897272	1.904675649	0.579651612	3.744247104	0.181884525
	12056	1437313_x_at	8.174125717	3.285862683	2.453886581	0.746801317	5.478901172	0.181884525
	1997	1417857_at	6.323742982	3.285639464	1.852548451	0.563831933	3.61137554	0.181884525
	10169	1428311_at	7.030443485	3.285011915	1.75587661	0.534511489	3.377314685	0.181884525
	16469	1452894_at	3.369660936	3.284593586	1.613311842	0.491175483	3.059533811	0.181884525
	8871	1426279_at	6.746312287	3.284539899	1.538907732	0.468530686	2.905744256	0.181884525
	8689	1426055_a_at	7.20650682	3.283782638	1.613188174	0.491259122	3.059271558	0.181884525
	9414	1427030_at	6.874673453	3.28189407	2.096487759	0.638804213	4.276669615	0.181884525
	17400	1460183_at	6.552714605	3.281153643	1.949176813	0.594052283	3.86154133	0.181884525
	7960	1425096_a_at	9.182163381	3.280667085	2.120446535	0.646346149	4.348285099	0.181884525
	6509	1423370_a_at	6.58265154	3.280484371	1.488369538	0.4537042	2.805717078	0.181884525
	10882	1432125_at	6.027709057	3.28020566	1.967258047	0.59973619	3.910242406	0.181884525
	6312	1423146_at	5.011910815	3.280143377	1.631714957	0.497452327	3.098811411	0.181884525
	14447	1450129_a_at	6.741776038	3.279856251	1.585867514	0.483517384	3.001882514	0.181884525
	7685	1424751_at	6.773541258	3.278897278	1.449378629	0.442032338	2.730904055	0.181884525
	11811	1436655_at	3.961987612	3.277849789	1.710515135	0.521840611	3.272776618	0.181884525
	10387	1429288_x_at	5.772462101	3.277286346	1.600435211	0.488341586	3.03234775	0.181884525
	6912	1423837_at	6.98421382	3.276974211	1.510425895	0.460920898	2.848941298	0.181884525
	3393	1419404_s_at	5.442595742	3.276570067	1.776041626	0.542042926	3.424851953	0.181884525
	10612	1430869_a_at	4.38938805	3.274220763	1.595195212	0.487198429	3.021353966	0.181884525
	13652	1449075_at	6.237465762	3.272581396	1.715276434	0.524135606	3.283595543	0.181884525
	6356	1423197_a_at	6.829289006	3.27120699	1.603367744	0.49014561	3.038517802	0.181884525
	12369	1438314_at	6.243657377	3.270655932	1.763997195	0.539340497	3.396378383	0.181884525
	10313	1428856_at	7.120176084	3.270485568	2.311718727	0.706842662	4.964741926	0.181884525
	16940	1455431_at	7.732860624	3.269876477	3.457815636	1.05747592	10.98768565	0.181884525
	15178	1451017_at	7.58641984	3.268415167	1.855639506	0.567749019	3.619121409	0.181884525
	8169	1425363_at	7.572335549	3.267600026	2.037796707	0.623637131	4.106179532	0.181884525
	13359	1448741_at	5.644544681	3.267514105	2.225173846	0.680999003	4.675672384	0.181884525
	13160	1448518_at	6.843756473	3.266914416	1.802539948	0.551756097	3.488338272	0.181884525
	11803	1436580_at	5.371444531	3.263912854	1.859473258	0.569706772	3.628751486	0.181884525
	16383	1452626_a_at	5.369236105	3.263563549	2.263693353	0.693626252	4.802192888	0.181884525
	17351	1457970_at	6.885705557	3.262675338	2.054557293	0.629715519	4.154161468	0.181884525
	3547	1419575_s_at	6.715566783	3.262644767	1.650025109	0.505732382	3.138391013	0.181884525
	14335	1449996_a_at	6.764696371	3.262616195	2.344195853	0.718501875	5.077772831	0.181884525
	15905	1451920_a_at	6.493280176	3.262562658	1.693459403	0.519058048	3.234313227	0.181884525
	4161	1420624_a_at	7.998005108	3.262558527	1.709746436	0.524050809	3.271033275	0.181884525
	12685	1439447_x_at	9.717335715	3.262328188	2.235755361	0.68532509	4.710092395	0.181884525
	5756	1422496_at	9.088496735	3.260614684	2.326988473	0.713665581	5.017568728	0.181884525
	16225	1452374_at	6.382354716	3.259353665	1.745461606	0.535523845	3.353021204	0.181884525
	11483	1435102_a_at	5.820784081	3.258719211	1.593371819	0.488956463	3.017537749	0.181884525
	16403	1452665_at	6.326057576	3.257251355	1.676493768	0.514695854	3.196501493	0.181884525
	12559	1438950_x_at	6.111604516	3.256215391	1.980644254	0.608265737	3.946692872	0.181884525
	10399	1429328_at	7.824553732	3.25593242	1.413006943	0.433979199	2.662916042	0.181884525
	17362	1459885_s_at	8.060407605	3.255634116	1.940691169	0.596102357	3.838895182	0.181884525
	12602	1439120_at	8.288733117	3.254052898	2.053229795	0.630976158	4.150340767	0.181884525
	323	1416062_at	7.175066603	3.25310726	1.819667509	0.559362899	3.52999835	0.181884525
	17096	1455981_at	9.626585537	3.252110689	1.979326263	0.608628196	3.943088969	0.181884525
	17677	1460699_at	9.312347121	3.251652508	2.170528383	0.66751548	4.501882439	0.181884525
	17009	1455749_x_at	7.63436704	3.250551896	1.764587661	0.542857864	3.397768735	0.181884525
	8804	1426205_at	8.25194908	3.250352283	2.417246474	0.743687534	5.341505692	0.181884525
	17076	1455938_x_at	7.859104429	3.247502667	1.906647426	0.587111889	3.749367982	0.181884525
	11740	1436262_x_at	6.235136849	3.246879108	1.658454328	0.510784132	3.156781329	0.181884525
	11124	1433803_at	6.883798304	3.246377068	1.811457683	0.557993617	3.509967528	0.181884525
	2028	1417891_at	6.020341419	3.24564943	1.525836209	0.470117381	2.8795357	0.181884525
	8690	1426056_at	7.198285916	3.243698978	1.867003759	0.575578613	3.647742166	0.181884525
	16591	1453634_a_at	6.979267075	3.243352446	1.508724159	0.465174286	2.8455828	0.181884525
	14284	1449934_at	7.291655786	3.241687547	1.697540537	0.523659518	3.243475491	0.181884525
	12923	1448258_a_at	8.182915317	3.240914602	1.602102781	0.494336623	3.035854779	0.181884525
	11204	1434074_x_at	6.051654905	3.240396253	3.174199662	0.979571452	9.026706268	0.181884525
	2338	1418235_at	5.087580604	3.240209108	1.517159399	0.468228854	2.862269266	0.181884525
	10735	1431530_a_at	4.979112755	3.239769932	2.259256694	0.697350967	4.787447592	0.181884525
	16852	1455001_x_at	9.638973269	3.239303865	1.632523004	0.503973407	3.100547526	0.181884525
	13523	1448922_at	5.847833487	3.23830531	1.771313671	0.546987854	3.413646508	0.181884525
	1233	1417027_at	7.668157581	3.237197681	2.344267097	0.724165568	5.078023591	0.181884525
	7107	1424068_at	5.804964681	3.236739477	1.917514882	0.592421755	3.777717663	0.181884525
	875	1416643_at	9.716106767	3.236635057	2.606543819	0.805325214	6.090428856	0.181884525
	7019	1423965_at	6.3015655	3.235999094	1.75160932	0.541288569	3.367339819	0.181884525
	16907	1455264_at	7.774491031	3.235721879	2.327145193	0.719204332	5.018113815	0.181884525
	13582	1448988_at	7.752638751	3.235300873	2.39904151	0.741520373	5.274526219	0.181884525
	5735	1422472_at	6.665655982	3.232288914	1.919158273	0.593745894	3.782023356	0.181884525
	7897	1425023_at	6.630871778	3.232257085	1.568301337	0.485203155	2.965553372	0.181884525
	1081	1416864_at	6.102956387	3.230939921	1.551203413	0.480109024	2.930614923	0.181884525
	1792	1417635_at	4.626328015	3.230455954	2.164251707	0.669952396	4.482338821	0.181884525
	17060	1455895_x_at	6.478256231	3.2301109	1.498346389	0.463868404	2.825187051	0.181884525
	8677	1426041_a_at	4.261949452	3.229706443	1.752193381	0.542524038	3.368703331	0.181884525
	15161	1450998_at	6.455905881	3.226742274	1.703036294	0.527788137	3.255854648	0.181884525
	9073	1426544_a_at	5.80583934	3.226635466	2.056644806	0.637396083	4.160176698	0.181884525
	17554	1460375_at	8.197850915	3.225422395	1.77968034	0.551766597	3.433500895	0.181884525
	1590	1417421_at	7.098458205	3.22498392	2.031964822	0.630069753	4.089614402	0.181884525
	13091	1448443_at	2.643555802	3.224880493	2.905751748	0.901041683	7.494081918	0.181884525
	1013	1416795_at	6.014846773	3.223988959	1.979635545	0.614032979	3.943934372	0.181884525
	3470	1419485_at	8.049795206	3.223954591	2.765433096	0.857776689	6.799520898	0.181884525
	16637	1453867_at	6.065624955	3.223685785	1.903394866	0.590440568	3.740924542	0.181884525
	15962	1451997_at	5.354894762	3.223672717	1.438399845	0.446199094	2.710200986	0.181884525
	11349	1434569_at	6.889914176	3.222850157	1.557169051	0.483165203	2.942758295	0.181884525
	11682	1435962_at	9.654642928	3.2226212	2.605142604	0.808392437	6.084516412	0.181884525
	1962	1417819_at	5.873185913	3.222444908	1.686214026	0.523271638	3.218110859	0.181884525
	83	1415795_at	7.654077224	3.218106509	1.686782956	0.524153862	3.21938018	0.181884525
	15327	1451193_x_at	6.378209885	3.217706105	1.530296381	0.475586126	2.88845172	0.181884525
	12349	1438220_at	7.259463193	3.217694284	1.74170659	0.541290264	3.344305378	0.181884525
	10269	1428698_at	5.446968937	3.217078804	1.48914739	0.462888067	2.807230232	0.181884525
	7540	1424581_at	5.87778469	3.216279422	3.281746766	1.020354993	9.725327047	0.181884525
	8964	1426395_s_at	7.164453171	3.216072916	1.747766536	0.543447422	3.358382457	0.181884525
	17176	1456213_x_at	7.951208797	3.215618937	1.510978956	0.469887442	2.850033655	0.181884525
	11789	1436500_at	9.324046913	3.215551474	2.500437704	0.777607737	5.658570763	0.181884525
	12445	1438571_at	5.428549188	3.215069874	2.603716601	0.809847594	6.078505265	0.181884525
	10835	1431917_at	7.199233041	3.214909241	1.763744371	0.548614048	3.395783239	0.181884525
	8198	1425400_a_at	7.264551968	3.21445013	2.953176903	0.918719154	7.744525787	0.181884525
	13683	1449113_at	6.449691069	3.214195045	1.638653556	0.509817709	3.113750948	0.181884525
	11258	1434250_at	6.674548054	3.214079349	1.922355429	0.598104533	3.790413991	0.181884525
	10443	1429597_at	4.152060336	3.21185949	1.556056735	0.484472232	2.940490308	0.181884525
	16891	1455195_at	8.939677295	3.211112415	2.043269148	0.636311933	4.121784699	0.181884525
	631	1416385_a_at	8.041785654	3.210281812	1.391237424	0.433369251	2.623035665	0.181884525
	248	1415986_at	6.496002408	3.209684819	1.555285583	0.48456022	2.938918972	0.181884525
	13032	1448379_at	6.543721566	3.209573459	1.704391374	0.531033608	3.25891421	0.181884525
	7767	1424862_s_at	5.873024241	3.209255868	1.333749773	0.415594713	2.520569566	0.181884525
	12393	1438381_x_at	5.775571806	3.207885662	2.678503454	0.834974727	6.401914699	0.181884525
	11702	1436032_at	9.290628694	3.207842149	2.225849351	0.693877456	4.677862161	0.181884525
	494	1416243_a_at	9.185433556	3.206827423	1.531797144	0.477667471	2.891457996	0.181884525
	2379	1418278_at	2.649189535	3.206721508	1.581558991	0.49320123	2.992930942	0.181884525
	10578	1430656_a_at	6.617141911	3.206306869	1.516924634	0.473106504	2.861803537	0.181884525
	11384	1434688_x_at	7.029085539	3.205733104	1.503307857	0.468943548	2.834919673	0.181884525
	1852	1417699_at	6.841998804	3.205624702	1.440277301	0.449296919	2.713730213	0.181884525
	3500	1419521_at	4.765430745	3.204430185	1.696976756	0.529572079	3.242208243	0.181884525
	7180	1424151_at	7.636505901	3.204005536	1.561524998	0.487366511	2.951656829	0.181884525
	10665	1431203_at	3.788162687	3.203396038	1.499484576	0.468092162	2.827416808	0.181884525
	2136	1418013_at	4.48482704	3.203213234	2.023607081	0.631742857	4.065991167	0.181884525
	16815	1454856_x_at	9.190601854	3.202848489	1.549063886	0.48365194	2.92627202	0.181884525
	2072	1417941_at	6.918569089	3.20252498	1.734419749	0.541578836	3.32745637	0.181884525
	7347	1424340_at	4.149059376	3.202414392	1.667650001	0.520747722	3.176966772	0.181884525
	10671	1431238_at	5.792916158	3.200963066	2.124028714	0.663559269	4.359095206	0.181884525
	17029	1455811_at	6.517837311	3.200787494	2.850894031	0.890685194	7.21447309	0.181884525
	17120	1456032_x_at	9.077943779	3.198598389	1.777117602	0.555592602	3.427407195	0.181884525
	17360	1459882_at	6.95784021	3.19843283	1.987140052	0.621285535	3.964503096	0.181884525
	12105	1437434_a_at	7.260407334	3.198036342	2.21609501	0.692954918	4.646340906	0.181884525
	3825	1420090_at	7.506261029	3.197843097	1.894489457	0.59242727	3.717903841	0.181884525
	6150	1422944_a_at	4.817708175	3.197236529	2.037495742	0.637267754	4.105323019	0.181884525
	994	1416774_at	7.130823543	3.1971591	1.740175673	0.544288107	3.340758449	0.181884525
	13814	1449260_at	5.907986813	3.197099021	2.346449884	0.733930938	5.085712416	0.181884525
	768	1416533_at	7.096253219	3.196448737	1.427443244	0.446571605	2.689696226	0.181884525
	640	1416394_at	7.464947731	3.194624829	1.4967449	0.468519773	2.822052643	0.181884525
	12992	1448336_at	7.111683375	3.194452665	1.494796057	0.467934953	2.818243088	0.181884525
	16931	1455371_at	5.763084178	3.193452416	1.470476535	0.460466086	2.771134114	0.181884525
	11749	1436327_a_at	7.22207703	3.192825649	1.610820962	0.50451266	3.054255941	0.181884525
	8429	1425719_a_at	6.60656415	3.190941756	2.087248939	0.654116903	4.249369917	0.181884525
	16302	1452503_a_at	6.490844116	3.19002671	1.872321085	0.586929595	3.661211417	0.181884525
	15681	1451619_at	6.786647793	3.189856358	1.75188191	0.549204012	3.367976121	0.181884525
	13103	1448458_at	7.032110937	3.189279362	1.764097405	0.553133547	3.396614304	0.181884525
	2823	1418775_at	6.282597936	3.188995299	1.403447153	0.440090694	2.645328984	0.181884525
	11246	1434205_at	7.047219031	3.187167163	1.635665684	0.513203607	3.107308934	0.181884525
	10108	1428131_a_at	8.542199941	3.186365776	1.681128226	0.527600516	3.206786323	0.181884525
	13236	1448600_s_at	6.701023136	3.185931187	2.084780978	0.654371	4.242106903	0.181884525
	12459	1438622_x_at	6.627396892	3.185365947	2.541110995	0.797745389	5.820370513	0.181884525
	15648	1451583_a_at	6.416500596	3.184454138	1.965904448	0.617344249	3.906575368	0.181884525
	13916	1449371_at	6.330229589	3.183892031	1.608867378	0.505314678	3.050122906	0.181884525
	11191	1434035_at	7.214855928	3.18315305	1.770890295	0.556332123	3.412644879	0.181884525
	11548	1435368_a_at	7.617106099	3.182675166	1.758016905	0.552370824	3.382328782	0.181884525
	8545	1425862_a_at	6.951419342	3.182409652	1.788566075	0.562016293	3.454713506	0.181884525
	12266	1437948_x_at	6.476165536	3.181850121	2.892467673	0.909052143	7.425394483	0.181884525
	16115	1452200_at	6.719716017	3.180255752	1.621120499	0.509745324	3.076138581	0.181884525
	461	1416207_at	6.86099675	3.179790113	1.506251318	0.473695202	2.840709527	0.181884525
	6897	1423819_s_at	7.755169276	3.178757711	1.645262756	0.517580421	3.128048227	0.181884525
	14208	1449842_at	6.216103361	3.178254525	1.594898947	0.501815992	3.020733577	0.181884525
	15811	1451785_at	7.087112172	3.178163628	2.558421052	0.80499979	5.890626383	0.181884525
	1037	1416819_at	8.075804727	3.176730131	1.414578323	0.445293829	2.665818063	0.181884525
	13712	1449144_at	6.57330683	3.176585023	1.460797464	0.459864116	2.752604745	0.181884525
	6570	1423447_at	6.828285199	3.176447907	1.692955751	0.532971357	3.23318431	0.181884525
	12644	1439366_at	7.549265661	3.176374818	2.061194888	0.648914252	4.173318093	0.181884525
	7214	1424188_at	7.163652293	3.175842573	1.433364758	0.451333693	2.700758719	0.181884525
	7360	1424363_at	5.222156652	3.17554621	1.956656405	0.616163732	3.881613316	0.181884525
	7105	1424065_at	6.174751418	3.175519308	1.687530647	0.531418796	3.221049088	0.181884525
	9284	1426844_a_at	5.675274927	3.175236916	1.515236277	0.477204164	2.858456385	0.181884525
	2320	1418217_at	6.888659063	3.175168364	1.662711156	0.523660784	3.166109509	0.181884525
	3865	1420192_at	3.701208069	3.175118744	1.836013016	0.57825019	3.570220095	0.181884525
	12426	1438524_x_at	8.465521712	3.174835184	2.240612277	0.705741289	4.725975915	0.181884525
	16615	1453784_at	5.771256659	3.173439566	1.569104579	0.494449176	2.96720495	0.181884525
	14131	1449669_at	5.989869187	3.172814742	1.842865337	0.580829795	3.587217787	0.181884525
	12481	1438661_a_at	5.734698905	3.17260047	1.840698707	0.580186104	3.581834572	0.181884525
	3728	1419819_s_at	6.205406182	3.172099247	1.601202694	0.504776985	3.033961322	0.181884525
	16683	1454061_at	6.39254365	3.171549489	1.638600453	0.51665612	3.113636339	0.181884525
	10964	1432763_at	5.123812767	3.171315254	2.009627701	0.633689034	4.026782921	0.181884525
	9217	1426743_at	8.403881488	3.171169845	1.934314249	0.609968669	3.821964159	0.181884525
	15348	1451218_at	6.201201618	3.171084048	1.650232993	0.520400269	3.13884327	0.181884525
	6843	1423761_at	5.737549527	3.17098749	1.565337156	0.493643435	2.95946656	0.181884525
	14879	1450664_at	7.316206555	3.169923047	1.772798165	0.5592559	3.417160865	0.181884525
	16087	1452148_at	6.276670719	3.169412888	1.602775085	0.505700943	3.037269835	0.181884525
	2167	1418048_at	6.866220414	3.169248176	1.517451433	0.478804861	2.862848712	0.181884525
	13626	1449042_at	6.973501513	3.169160601	1.595828413	0.50354924	3.022680332	0.181884525
	12107	1437438_x_at	3.565980298	3.169098689	1.323991625	0.417781759	2.503578384	0.181884525
	11645	1435817_x_at	9.749265643	3.167339258	1.75028599	0.55260452	3.364252502	0.181884525
	9368	1426967_at	6.728555273	3.166621225	1.484555775	0.468813814	2.798309962	0.181884525
	14970	1450774_at	5.009107274	3.166091171	2.454208635	0.775154126	5.480124368	0.181884525
	3440	1419454_x_at	5.912615748	3.164343926	1.752922364	0.553960759	3.370405942	0.181884525
	10900	1432211_a_at	5.802521266	3.164164985	1.740915071	0.550197312	3.342471063	0.181884525
	8918	1426333_a_at	6.559406231	3.163879975	1.849028206	0.584417937	3.602574353	0.181884525
	6420	1423271_at	9.895962787	3.163812032	3.631896525	1.147949527	12.39680572	0.181884525
	5748	1422488_at	6.569733872	3.163462057	1.38872633	0.438989406	2.618474092	0.181884525
	11223	1434131_at	5.751988271	3.162922003	1.734445182	0.54836799	3.327515028	0.181884525
	11643	1435812_at	7.445857906	3.162742176	1.629797223	0.515311439	3.094694984	0.181884525
	10567	1430559_at	5.067289761	3.16254731	1.975023732	0.624504091	3.931347064	0.181884525
	647	1416401_at	8.458056561	3.161161024	2.09091123	0.661437748	4.260170674	0.181884525
	15633	1451566_at	4.744101783	3.160533381	1.992697906	0.630494181	3.979805445	0.181884525
	16491	1453013_at	10.03486461	3.159546932	2.512985005	0.795362455	5.707998695	0.181884525
	1150	1416937_at	7.863864573	3.157820867	1.571649372	0.49770061	2.972443468	0.181884525
	7511	1424546_at	7.380796338	3.15777157	1.661703445	0.526226615	3.163898778	0.181884525
	10701	1431357_a_at	7.070920574	3.157727832	2.51962057	0.79792202	5.734312666	0.181884525
	8268	1425495_at	5.298279749	3.157639669	2.006963117	0.635589658	4.019352525	0.181884525
	8686	1426051_a_at	5.942766225	3.157567948	1.742215101	0.551758546	3.345484362	0.181884525
	8821	1426222_s_at	6.655681012	3.156092015	2.095327357	0.663899325	4.273231147	0.181884525
	17151	1456124_x_at	4.411400722	3.155765858	1.525134145	0.48328495	2.878134763	0.181884525
	8178	1425372_at	6.594536934	3.155533098	1.935381251	0.613329409	3.824791889	0.181884525
	1188	1416976_at	6.799230527	3.155321243	1.620499808	0.513576807	3.074815418	0.181884525
	8485	1425792_a_at	6.160610872	3.155295471	2.45488856	0.778021768	5.482707694	0.181884525
	6745	1423652_at	7.072750239	3.153654984	1.546765255	0.490467493	2.921613334	0.199454323
	11259	1434254_at	6.463478977	3.152946273	1.443054112	0.457684333	2.718958464	0.199454323
	14166	1449760_at	7.941387244	3.152446965	2.150727352	0.682240614	4.440516063	0.199454323
	10454	1429709_at	6.89127373	3.152362842	1.375871107	0.436457088	2.595245659	0.199454323
	12750	1447969_at	6.948985403	3.152247211	1.947427778	0.617790309	3.856862673	0.199454323
	2126	1418001_at	9.055364106	3.152045351	2.332636671	0.740039058	5.037251176	0.199454323
	14414	1450091_at	4.995348978	3.151374424	1.414211529	0.448760236	2.665140386	0.199454323
	17576	1460403_at	6.847901643	3.149920332	2.09210639	0.664177557	4.263701356	0.199454323
	11775	1436421_s_at	6.63069564	3.149609876	1.602425841	0.508769627	3.036534668	0.199454323
	10759	1431676_x_at	7.415263055	3.149335491	2.541529595	0.807005034	5.822059546	0.199454323
	11879	1436840_x_at	9.180391671	3.149298203	1.522831692	0.483546363	2.8735451	0.199454323
	1187	1416975_at	6.744084386	3.149167592	1.599713245	0.507979711	3.030830654	0.199454323
	1394	1417205_at	7.736926733	3.148819146	1.829401335	0.580980123	3.553895684	0.199454323
	9863	1427726_at	9.603869871	3.148251802	2.544712945	0.808293969	5.834920281	0.199454323
	5815	1422563_at	7.259275254	3.147856819	1.492961163	0.474278612	2.81466098	0.199454323
	14546	1450258_a_at	3.457357571	3.147018156	1.525308249	0.484683651	2.878482117	0.199454323
	12539	1438914_at	6.368709379	3.147014077	2.347509838	0.745948312	5.089450283	0.199454323
	14154	1449732_at	6.054156273	3.146700487	1.755376062	0.557846566	3.376143116	0.199454323
	11744	1436289_x_at	6.67541685	3.146653506	1.964658898	0.624364549	3.903204084	0.199454323
	12124	1437498_at	5.317712641	3.144667179	2.021380978	0.642796475	4.059722111	0.199454323
	13993	1449460_at	6.127115284	3.144397748	1.983091946	0.630674649	3.953394556	0.199454323
	616	1416370_at	6.129768564	3.144394774	1.701199162	0.541025947	3.25171127	0.199454323
	2029	1417892_a_at	5.658970927	3.14363023	1.826964662	0.581163982	3.547898315	0.199454323
	5023	1421636_at	3.256717364	3.143518237	1.385467509	0.440737863	2.612566046	0.199454323
	8174	1425368_a_at	7.235812514	3.143340353	1.588459732	0.50534131	3.007281109	0.199454323
	4414	1420912_at	5.292653965	3.143043636	1.584713676	0.50419716	2.999482628	0.199454323
	885	1416655_at	6.793726553	3.142736917	1.724652442	0.548774042	3.305004971	0.199454323
	17310	1456644_at	4.25291048	3.141700321	1.780462658	0.566719444	3.435363256	0.199454323
	10161	1428294_at	6.597546706	3.140717839	1.623244719	0.516838762	3.080671216	0.199454323
	10894	1432177_a_at	6.534858224	3.14029447	1.553369316	0.494657215	2.935017928	0.199454323
	14336	1449997_at	6.779942227	3.139639166	2.249819793	0.716585466	4.756234323	0.199454323
	2679	1418607_at	5.963134531	3.13902705	1.347180759	0.42917144	2.544144756	0.199454323
	11771	1436404_at	7.496363986	3.138684511	3.124304257	0.995418382	8.71985568	0.199454323
	1122	1416909_at	6.24300052	3.138494706	1.460464231	0.465339078	2.751969024	0.199454323
	2263	1418153_at	8.405717412	3.138363239	2.605533846	0.830220611	6.086166683	0.199454323
	5950	1422708_at	4.985414304	3.138217644	2.224028513	0.708691609	4.671961913	0.199454323
	12630	1439262_x_at	6.075904384	3.135971066	2.079015822	0.662957591	4.225188838	0.199454323
	10095	1428113_at	7.253866475	3.135057365	2.055445924	0.655632636	4.156721019	0.199454323
	16603	1453714_a_at	6.944122925	3.135053459	2.151686414	0.68633165	4.443468973	0.199454323
	11732	1436214_at	7.099163797	3.134621133	1.788624359	0.570603044	3.454853076	0.199454323
	16091	1452153_at	6.58388831	3.134487136	1.288915828	0.411204695	2.44344364	0.199454323
	16975	1455602_x_at	7.021782098	3.134019393	1.771497323	0.565247722	3.414081085	0.199454323
	1320	1417122_at	6.636572436	3.13368677	2.082652827	0.664601468	4.235853892	0.199454323
	4056	1420507_a_at	6.113544361	3.132732211	1.600792431	0.510989234	3.03309867	0.199454323
	8788	1426184_a_at	7.085260101	3.131197766	1.809962716	0.578041648	3.506332269	0.199454323
	3338	1419346_a_at	4.346124602	3.130397019	1.528651932	0.488325258	2.885161209	0.199454323
	8341	1425601_a_at	7.422209315	3.129393925	1.870276107	0.597648028	3.656025435	0.199454323
	13976	1449443_at	7.036655453	3.129283288	1.932398687	0.617521173	3.816892851	0.199454323
	9051	1426515_a_at	5.957201261	3.128171233	1.360355272	0.434872381	2.567483974	0.199454323
	14197	1449829_at	4.494564855	3.127947075	1.391788781	0.444952791	2.624038307	0.199454323
	15574	1451491_at	5.643167567	3.127903718	1.62616913	0.519891044	3.086922215	0.199454323
	16649	1453946_a_at	3.813133966	3.127675394	1.465663859	0.468611245	2.761905312	0.199454323
	9281	1426841_at	7.455537521	3.127207503	1.695203752	0.542082273	3.238226169	0.199454323
	3687	1419736_a_at	7.582233967	3.126798037	1.497971924	0.479075369	2.824453842	0.199454323
	15805	1451779_at	5.490364933	3.126767797	1.770759797	0.566322769	3.412336205	0.199454323
	5858	1422609_at	6.933175542	3.125913569	1.629031389	0.521137694	3.093052645	0.199454323
	10781	1431739_at	5.293379528	3.125912681	2.310368896	0.739102186	4.960098931	0.199454323
	8951	1426379_at	8.402291181	3.124709886	1.561823738	0.499829999	2.952268094	0.199454323
	5757	1422497_at	7.418972347	3.123925665	1.40641443	0.450207393	2.65077539	0.199454323
	11761	1436372_a_at	5.772223595	3.123508333	1.637844934	0.524360674	3.112006198	0.199454323
	13614	1449028_at	7.544502418	3.121702518	1.99893688	0.64033548	3.997053492	0.199454323
	9005	1426452_a_at	4.910364838	3.121240672	1.827737095	0.585580315	3.549798403	0.199454323
	778	1416544_at	7.212647051	3.120857229	1.780057863	0.570374654	3.434399488	0.199454323
	10757	1431668_at	5.650818546	3.120545953	2.486882609	0.796938307	5.605653649	0.199454323
	17659	1460670_at	6.377465461	3.120342697	1.740078894	0.557656342	3.34053435	0.199454323
	4757	1421322_a_at	7.010225527	3.120235147	2.07398082	0.664687346	4.210468642	0.199454323
	14068	1449550_at	6.631675819	3.118767656	1.707824066	0.547595799	3.266677576	0.199454323
	11160	1433928_a_at	9.558714591	3.118709087	1.718990093	0.551186419	3.292058775	0.199454323
	17153	1456128_at	8.115865709	3.118359729	1.872139391	0.600360303	3.660750351	0.199454323
	528	1416277_a_at	9.885388844	3.118032063	1.516319925	0.486306714	2.860604256	0.199454323
	3357	1419365_at	5.98348044	3.11661169	1.880875494	0.603500109	3.682984931	0.199454323
	10110	1428133_at	6.657581666	3.115687494	1.488124285	0.477623089	2.805240157	0.199454323
	17294	1456608_at	6.177889764	3.115471795	1.600182153	0.513624343	3.031815902	0.199454323
	6230	1423048_a_at	6.587055197	3.11480341	1.501907724	0.482183794	2.832169723	0.199454323
	12938	1448275_at	5.965590219	3.114801679	1.547584663	0.496848539	2.923273196	0.199454323
	5430	1422120_at	4.780662643	3.114355735	1.90664866	0.612212869	3.74937119	0.199454323
	10033	1428024_at	7.504666724	3.114330704	1.901011328	0.610407664	3.734749106	0.199454323
	6742	1423649_at	6.312588709	3.114326102	1.513973958	0.486132123	2.855956407	0.199454323
	876	1416644_a_at	5.106082048	3.114106644	3.205568305	1.029370112	9.225124012	0.199454323
	1536	1417361_at	5.799120203	3.114092043	1.391165146	0.446732186	2.622904256	0.199454323
	12491	1438712_at	7.365183639	3.113241782	1.634862929	0.525132015	3.105580424	0.199454323
	908	1416682_at	6.791719667	3.112343878	1.679906498	0.539756069	3.204071846	0.199454323
	7789	1424887_at	5.741398546	3.111898006	1.383818672	0.444686384	2.609581883	0.199454323
	15481	1451380_at	6.583914752	3.111151659	1.389497308	0.446618314	2.61987378	0.199454323
	13044	1448391_at	6.940270631	3.110900022	1.493550372	0.480102337	2.815810746	0.199454323
	12120	1437480_at	5.433437957	3.110246982	1.9881377	0.639221808	3.967245564	0.199454323
	14947	1450747_at	6.559273627	3.110186288	1.522032933	0.489370344	2.87195458	0.199454323
	10734	1431527_at	8.204069881	3.109808898	2.197361962	0.706590673	4.586399295	0.199454323
	6501	1423360_at	5.751269604	3.109772109	1.663876198	0.53504763	3.168667319	0.199454323
	13876	1449329_at	5.423390452	3.109216224	1.405149867	0.451930572	2.648452928	0.199454323
	15030	1450844_at	6.652621583	3.108855754	1.521626452	0.489449036	2.871145517	0.199454323
	10255	1428649_at	6.848230534	3.108324455	1.678291739	0.539934541	3.200487644	0.199454323
	2544	1418458_at	7.581770375	3.107612501	1.432420139	0.46093911	2.69899095	0.199454323
	3544	1419572_a_at	4.881777005	3.1075032	1.56538757	0.503744476	2.95956998	0.199454323
	399	1416142_at	9.59782045	3.107472529	1.906268847	0.613446725	3.748384236	0.199454323
	7307	1424298_at	6.949533794	3.10719261	1.802380153	0.580067083	3.487951919	0.199454323
	12104	1437432_a_at	3.499352955	3.106848411	1.400490169	0.450775186	2.639912604	0.199454323
	12483	1438679_at	6.396887299	3.106715273	1.888594321	0.607907116	3.70274275	0.199454323
	7813	1424916_x_at	5.994101052	3.106439681	1.4088669	0.453531066	2.655285334	0.199454323
	15517	1451423_at	5.779441925	3.106243563	1.456676713	0.468951221	2.744753733	0.199454323
	9079	1426551_at	6.391533932	3.106135253	3.003620781	0.966996134	8.020103089	0.199454323
	1690	1417527_at	5.869518493	3.105583938	1.781329841	0.57358934	3.437428823	0.199454323
	1863	1417711_at	7.583406377	3.105184039	1.829144257	0.589061464	3.55326246	0.199454323
	192	1415920_at	7.761576095	3.104103255	1.878156239	0.605055981	3.676049617	0.199454323
	16152	1452264_at	9.685193743	3.103727882	2.636754441	0.849544335	6.219309617	0.199454323
	6338	1423177_a_at	7.806300052	3.1024925	1.463036453	0.471568087	2.756879964	0.199454323
	4699	1421251_at	3.775588519	3.101978279	1.676791655	0.540555576	3.197161574	0.199454323
	6358	1423199_at	5.407060806	3.101800674	1.532655379	0.494117946	2.893178587	0.199454323
	1079	1416862_at	6.392390078	3.101318993	1.757880265	0.56681698	3.382008451	0.199454323
	12296	1438076_at	9.264340336	3.100230417	1.939295073	0.625532561	3.835182081	0.199454323
	11743	1436272_at	5.74140695	3.100163859	1.744812771	0.56281308	3.35151356	0.199454323
	16754	1454641_at	7.862999921	3.100094016	1.530679173	0.493752501	2.889218218	0.199454323
	11154	1433913_at	5.911429345	3.099822747	1.916229646	0.618173942	3.774353753	0.199454323
	2985	1418956_at	4.461739719	3.099454343	1.337428625	0.431504542	2.527005187	0.199454323
	9315	1426886_at	6.075326721	3.098759111	1.639155129	0.528971459	3.114833677	0.199454323
	10360	1429137_at	5.410663007	3.09783941	1.616583941	0.521842396	3.066480849	0.199454323
	2751	1418692_at	7.394281617	3.097690797	1.444107209	0.466188301	2.720943894	0.199454323
	1321	1417123_at	6.595084026	3.096965172	2.062510061	0.665977803	4.177124259	0.199454323
	2430	1418334_at	7.31596561	3.096938203	1.991616475	0.643092094	3.976823339	0.199454323
	10608	1430837_a_at	6.440057416	3.096401132	1.964193369	0.634347194	3.9019448	0.199454323
	12037	1437246_x_at	9.602680986	3.09611751	1.714557759	0.553776707	3.281960235	0.199454323
	144	1415868_at	7.996493063	3.095905336	2.131632591	0.688532871	4.382130932	0.199454323
	1025	1416807_at	9.207708911	3.095450013	1.546707322	0.499671232	2.921496016	0.199454323
	8127	1425301_at	4.060221239	3.09480952	1.44769359	0.467781161	2.727716276	0.199454323
	11967	1437035_x_at	5.675333043	3.09433697	1.998589956	0.645886332	3.996092438	0.199454323
	8893	1426304_x_at	5.013757661	3.093830661	1.736957234	0.561426085	3.333314018	0.199454323
	3490	1419509_a_at	6.386096128	3.093442036	1.706714429	0.55172019	3.264166003	0.199454323
	9491	1427148_at	6.298914168	3.092919345	1.771377907	0.572720368	3.413798502	0.199454323
	956	1416733_at	7.074872163	3.092806816	1.663572439	0.537884368	3.168000227	0.199454323
	8882	1426293_at	5.783634691	3.092390443	1.636232511	0.529115757	3.108530019	0.199454323
	16691	1454092_a_at	6.422492266	3.092050372	1.454142889	0.470284347	2.739937318	0.199454323
	10758	1431675_a_at	7.319041792	3.09198653	2.51589677	0.813682966	5.719530678	0.199454323
	4449	1420958_at	4.148213569	3.091709267	1.345897234	0.435324643	2.541882308	0.199454323
	9008	1426455_at	5.33308992	3.091701276	1.519787107	0.491569842	2.867487321	0.199454323
	17347	1457303_at	5.931431751	3.091115028	1.497722391	0.484524962	2.823965358	0.199454323
	8301	1425547_a_at	5.986615057	3.09091005	1.521705238	0.492316248	2.871302315	0.199454323
	16042	1452095_a_at	6.827146418	3.090901741	1.778691986	0.575460541	3.431149498	0.199454323
	10672	1431239_at	8.279001703	3.090384583	1.762550718	0.570333779	3.392974807	0.199454323
	595	1416348_at	6.576379044	3.089961257	1.443314262	0.467097851	2.719448796	0.199454323
	11565	1435429_x_at	9.028848134	3.0895434	1.773088428	0.573899828	3.417848448	0.199454323
	16543	1453307_a_at	7.979523581	3.088908666	1.352538185	0.437869271	2.553609963	0.199454323
	9531	1427218_at	6.038367094	3.088595225	1.505541009	0.487451705	2.839311251	0.199454323
	6574	1423451_at	7.506747867	3.088116325	1.562218536	0.505880728	2.953076103	0.199454323
	5278	1421938_at	5.312420162	3.087640879	1.595143329	0.51662204	3.021245311	0.199454323
	15759	1451719_at	6.879190346	3.087508314	1.853851936	0.600436257	3.614639917	0.199454323
	9790	1427593_at	6.427308192	3.087248556	1.951506909	0.632118494	3.867783143	0.199454323
	11468	1435019_at	6.55157738	3.086897476	1.451844006	0.47032466	2.735574804	0.199454323
	5772	1422512_a_at	6.777015886	3.086697132	1.633170166	0.529099583	3.101938678	0.199454323
	7925	1425058_at	5.815107006	3.086171845	1.628562367	0.527696593	3.092047254	0.199454323
	13568	1448973_at	6.230910347	3.086086197	2.214970018	0.717727852	4.642719173	0.199454323
	11911	1436922_at	4.955253656	3.084338357	1.896961293	0.615030218	3.724279357	0.199454323
	15568	1451485_at	7.708766216	3.084176776	1.749228602	0.567162238	3.361787659	0.199454323
	4216	1420686_at	6.54590326	3.083593613	2.725949265	0.884017029	6.615954283	0.199454323
	11478	1435058_x_at	6.821430685	3.082757314	1.962850745	0.636719192	3.8983152	0.199454323
	6468	1423326_at	5.358353901	3.081895542	2.166539348	0.702989222	4.489451978	0.199454323
	6403	1423254_x_at	9.025562037	3.081532535	1.766248963	0.573172258	3.401683611	0.199454323
	568	1416319_at	7.137360714	3.081340657	1.71259599	0.555795734	3.277500477	0.199454323
	9959	1427915_s_at	6.358540905	3.079739804	2.305034691	0.748451115	4.941793378	0.199454323
	11034	1433530_at	7.808766805	3.078411244	3.01609037	0.979755507	8.08972337	0.199454323
	17408	1460191_at	7.130186496	3.077954574	1.485643866	0.482672447	2.800421264	0.199454323
	17079	1455941_s_at	6.163437705	3.077522507	1.474391276	0.479083832	2.778663776	0.199454323
	16554	1453406_a_at	6.372640069	3.076917856	1.476084569	0.479728299	2.781927012	0.199454323
	9282	1426842_at	7.530311303	3.076589877	1.681174961	0.546441036	3.206890206	0.199454323
	17014	1455777_x_at	7.398359665	3.076532651	1.565381134	0.508813431	2.959556776	0.199454323
	1096	1416879_at	7.402083537	3.07612763	1.938884989	0.630300567	3.834092089	0.199454323
	11310	1434433_x_at	6.522148332	3.075128566	2.055995635	0.668588513	4.15830516	0.199454323
	7973	1425111_at	5.079031244	3.074335156	1.792934844	0.583194334	3.465190925	0.199454323
	10845	1431960_at	5.924060916	3.073809801	1.712477694	0.557118952	3.277231743	0.199454323
	11318	1434466_at	3.651440098	3.072765396	1.678575716	0.54627526	3.201117682	0.199454323
	13775	1449217_at	7.173860369	3.07174068	1.686822154	0.549142108	3.21946765	0.199454323
	7705	1424775_at	7.445063281	3.071438399	2.534965091	0.825334831	5.795628381	0.199454323
	3772	1419955_at	6.427066189	3.071335796	1.600065423	0.520967269	3.031570605	0.199454323
	4314	1420795_at	4.379631052	3.071223163	1.426732342	0.464548575	2.688371179	0.199454323
	7102	1424061_at	5.71565076	3.070131238	1.433369929	0.466875784	2.7007684	0.199454323
	7686	1424752_x_at	5.826229171	3.069951957	1.806221819	0.588355077	3.497252155	0.199454323
	7340	1424333_at	6.347050011	3.069662631	1.494449186	0.486844766	2.817565572	0.199454323
	7516	1424551_at	5.55686452	3.069418046	1.680435819	0.547477012	3.205247627	0.199454323
	13613	1449027_at	7.493854802	3.067802053	1.957423032	0.63805389	3.883676498	0.199454323
	6534	1423409_a_at	7.605289374	3.06741064	1.427932685	0.465517289	2.690608873	0.199454323
	11819	1436680_s_at	6.784480934	3.066741005	1.866005528	0.608465314	3.645219089	0.199454323
	11640	1435804_at	7.356511496	3.06636746	1.633582635	0.532741968	3.102825653	0.199454323
	12404	1438418_at	5.645079801	3.065975227	1.612317102	0.525874145	3.057424985	0.199454323
	918	1416692_at	5.951212455	3.065846449	1.430954302	0.466740369	2.696250057	0.199454323
	16465	1452882_at	6.46169362	3.065620783	1.546508569	0.504468321	2.921093565	0.199454323
	4167	1420630_at	7.345380743	3.064855369	1.990108303	0.649331881	3.972668198	0.199454323
	11786	1436487_x_at	5.937821803	3.063576683	1.842135651	0.601302282	3.585403904	0.199454323
	15100	1450925_a_at	9.021259471	3.063434546	1.753654349	0.572447142	3.372116429	0.199454323
	14279	1449928_at	7.846541049	3.06209445	2.047147608	0.668544894	4.132880381	0.199454323
	13156	1448514_at	7.396838296	3.062062884	2.029879315	0.662912354	4.083706877	0.199454323
	6253	1423073_at	8.078336898	3.061770978	1.524743807	0.497994075	2.877356155	0.199454323
	559	1416310_at	6.93453424	3.061641089	2.311735015	0.755064016	4.96479798	0.199454323
	9509	1427177_at	5.918468598	3.060528672	1.563886324	0.51098568	2.956491899	0.199454323
	1861	1417709_at	4.895334352	3.060083992	1.480614732	0.483847743	2.790676186	0.199454323
	11839	1436726_s_at	7.392437179	3.06002938	2.085533198	0.681540253	4.244319311	0.199454323
	14690	1450432_s_at	5.721558942	3.058445702	1.496784228	0.489393756	2.822129573	0.199454323
	10496	1429980_x_at	7.324511781	3.058266738	1.626391825	0.531801822	3.08739875	0.199454323
	Estimated Miss rates for Delta=2.0118357298659
		Quantiles	Cutpoints	Miss Rate(%)
		0 -> 0.05	-4.092 -> -1.342	75.03
		0.05 -> 0.1	-1.342 -> -0.902	41.61
		0.1 -> 0.15	-0.902 -> -0.596	12.55
		0.15 -> 0.2	-0.596 -> -0.355	0
		0.2 -> 0.25	-0.355 -> -0.131	0
		0.25 -> 0.75	-0.131 -> 1.708	50.2
		0.75 -> 0.8	1.708 -> 1.915	94.97
		0.8 -> 0.85	1.915 -> 2.137	96.89
		0.85 -> 0.9	2.137 -> 2.38	98.1
		0.9 -> 0.95	2.38 -> 2.664	98.84
		0.95 -> 1	2.664 -> 3.055	99.27
