# Supplementary material for: A genomic analysis of mouse models of breast cancer reveals molecular features of mouse models and relationships to human breast cancer
Source: Breast Cancer Res. 2014 Jun 5;16(3):R59. doi: 10.1186/bcr3672 (PMC4078930; doi:10.1186/bcr3672)
Supplement: Additional file 2 — Fold change values organized by mouse tumor model type comparing the mouse model to all other types of mouse models. [file bcr3672-S2.zip › Additional_file_2/APC_KO_SAM/AdditionalFile33_APC_KO_SAM/gather_gene_ontology_121101_Upregulated.txt]

#	Annotation	Total Genes With Ann	Your Genes (With Ann)	Your Genes (No Ann)	Genome (With Ann)	Genome (No Ann)	ln(Bayes factor)	neg ln(p value)	FE: neg ln(p value)	FE: neg ln(FDR)	Genes
1	GO:0007166 [5]: cell surface receptor linked signal transduction	11	11	515	2291	9812	66.8	10.41	0.0	0.0	Adra2c Apc2 Axin1 Entpd1 Fbxw2 Fgf9 Gna11 Ilkap Lama1 Lancl1 Tle6
2	GO:0007186 [6]: G-protein coupled receptor protein signaling pathway	4	4	522	1883	10220	65.77	10.41	0.0	0.0	Adra2c Entpd1 Gna11 Lancl1
3	GO:0009605 [4]: response to external stimulus	14	14	512	2158	9945	54.37	10.41	0.0	0.0	1700013L23Rik Axin1 Crry Defb6 Gjb6 Hpxn Il15 Ndufb9 Pnliprp2 Pycard Rpgrip1 Tnfsf13 Tollip Traf2
4	GO:0050875 [3]: cellular physiological process	438	438	88	7496	4607	52.01	10.41	57.84	51.09	0610009D07Rik 0610011D08Rik 1110059F07Rik 1110061O04Rik 1300002A08Rik 1700013L23Rik 1700016G05Rik 1810055D05Rik 1810073N04Rik 2010300G19Rik 2210409M21Rik 2610014F08Rik 2610101N10Rik 2700067D09Rik 3300001P08Rik 4930453N24Rik 4930542G03Rik 4930548G07Rik 5730403M16Rik 6330581L23Rik 8430411H09Rik A230072I16Rik AA545217 Aars Abcd3 Abcd4 Abcf3 Abi1 Abt1 Acaa1 Acadl Acas2l Actr1a Adk Afp Alb1 Ambp Anapc…
5	GO:0009581 [5]: detection of external stimulus	4	4	522	1363	10740	41.78	10.41	0.0	0.0	Axin1 Gjb6 Ndufb9 Rpgrip1
6	GO:0007600 [5]: sensory perception	4	4	522	1353	10750	41.33	10.41	0.0	0.0	Axin1 Gjb6 Ndufb9 Rpgrip1
7	GO:0050877 [4]: neurophysiological process	8	8	518	1499	10604	38.31	10.41	0.0	0.0	Axin1 Gjb6 Glrb Gna11 Grin3b Ndufb9 Rpgrip1 Vdac1
8	GO:0050896 [3]: response to stimulus	42	42	484	2709	9394	34.26	10.41	0.0	0.0	1700013L23Rik 2610014F08Rik 3300001P08Rik Asf1a Axin1 Bcap31 Ccl27 Crry Dclre1a Defb6 Edem1 Eif3s6ip Gjb6 Gpx4 Gtf2h3 H2-D1 H2-T10 H2-T22 H2-T23 H2-T24 Hpxn Il15 Isgf3g Lig3 Ly64 Mus81 Ndufb9 Oas1a Parp1 Pnliprp2 Ppp1r15b Pycard Rad21 Ren1 Rpgrip1 Smc1l1 Tap1 Tmed1 Tnfsf13 Tollip Traf2 Vdac1
9	GO:0008152 [3]: metabolism	325	325	201	5277	6826	30.67	10.41	36.25	30.19	0610009D07Rik 0610011D08Rik 0610042E07Rik 1110059F07Rik 1110061O04Rik 1300002A08Rik 1700016G05Rik 1810055D05Rik 2010300G19Rik 2210409M21Rik 2310001A20Rik 2610014F08Rik 2610101N10Rik 2700067D09Rik 4930453N24Rik 4930542G03Rik 4930548G07Rik 5730403M16Rik 6330581L23Rik Aars Abt1 Acaa1 Acadl Acas2l Adk Afp Anapc4 Anapc5 Anapc7 Apoa2 Apoc3 Araf1 Asb3 Asf1a Atp1a1 Atp5c1 Atp5g2 Atp6v1g1 Axin1 B3galt6 B4…
10	GO:0050874 [3]: organismal physiological process	36	36	490	2372	9731	29.57	10.41	0.0	0.0	1700013L23Rik Afp Apoa2 Axin1 Bcap31 Ccl27 Crry Entpd1 Fgf23 Foxc1 Gjb6 Glrb Gna11 Grin3b H2-D1 H2-T10 H2-T22 H2-T23 H2-T24 Hpxn Ikbkb Il15 Isgf3g Ndufb9 Oas1a Pnliprp2 Psg23 Pycard Rpgrip1 Serpinc1 Stat5a Tap1 Tnfsf13 Tollip Traf2 Vdac1
11	GO:0044237 [4]: cellular metabolism	308	308	218	4958	7145	28.61	10.41	34.17	28.51	0610009D07Rik 0610011D08Rik 1110059F07Rik 1110061O04Rik 1300002A08Rik 1700016G05Rik 1810055D05Rik 2010300G19Rik 2210409M21Rik 2610014F08Rik 2610101N10Rik 2700067D09Rik 4930453N24Rik 4930542G03Rik 4930548G07Rik 5730403M16Rik 6330581L23Rik Aars Abt1 Acaa1 Acadl Acas2l Adk Afp Anapc4 Anapc5 Anapc7 Apoa2 Apoc3 Araf1 Asb3 Asf1a Atp5c1 Atp5g2 Atp6v1g1 B3galt6 B4galt7 BC005471 BC021921 Bag1 Brap Bub1 Ca…
12	GO:0007154 [3]: cell communication	75	75	451	3534	8569	28.17	10.41	0.0	0.0	Adra2c Apc2 Araf1 Arf2 Arf4 Arf6 Asb3 Axin1 Brap Cd164 Cdc42se1 Cml1 Cops2 Dusp19 Entpd1 F11r Fbxw2 Fgd4 Fgf9 Gjb2 Gjb6 Glrb Gna11 Grin3b Hes5 Ikbkb Ilkap Itgb2l Jak1 Kras Lama1 Lancl1 Lin7b Ncam2 Pclo Pdcd6ip Pias1 Pik3c2a Ppp1r15b Ppp2r5c Rab14 Rab17 Rab2 Rab28 Rab33b Rab3c Rab3d Rab40c Rab8a Rab9 Rabif Ren1 Rfxank Rhou Rit1 Rps27 Rsb30 Rtkn Shrm Slc8a1 Snip1 Snx16 Socs6 Spa17 Stat5a Stmn1 Taf7…
13	GO:0044238 [4]: primary metabolism	298	298	228	4758	7345	27.89	10.41	33.44	28.08	0610009D07Rik 0610011D08Rik 1110059F07Rik 1110061O04Rik 1300002A08Rik 1700016G05Rik 1810055D05Rik 2010300G19Rik 2210409M21Rik 2610014F08Rik 2610101N10Rik 2700067D09Rik 4930453N24Rik 4930542G03Rik 4930548G07Rik 5730403M16Rik 6330581L23Rik Aars Abt1 Acaa1 Acadl Adk Afp Anapc4 Anapc5 Anapc7 Apoa2 Apoc3 Araf1 Asb3 Asf1a Atp5c1 Atp5g2 Atp6v1g1 Axin1 B3galt6 B4galt7 BC005471 BC021921 Bag1 Brap Bub1 Cap…
14	GO:0007165 [4]: signal transduction	62	62	464	2998	9105	23.52	10.41	0.0	0.0	Adra2c Apc2 Araf1 Arf2 Arf4 Arf6 Asb3 Axin1 Brap Cdc42se1 Cops2 Dusp19 Entpd1 Fbxw2 Fgd4 Fgf9 Gna11 Ikbkb Ilkap Jak1 Kras Lama1 Lancl1 Lin7b Pclo Pdcd6ip Pias1 Pik3c2a Ppp1r15b Ppp2r5c Rab14 Rab17 Rab2 Rab28 Rab33b Rab3c Rab3d Rab40c Rab8a Rab9 Rabif Ren1 Rfxank Rhou Rit1 Rps27 Rsb30 Rtkn Shrm Snip1 Snx16 Socs6 Spa17 Stat5a Stmn1 Taf7 Tce1 Thoc1 Tle6 Traf2 Txnl1 Vav3
15	GO:0019538 [5]: protein metabolism	145	145	381	2085	10018	13.51	10.41	18.96	13.82	1110059F07Rik 1110061O04Rik 1300002A08Rik 1700016G05Rik 1810055D05Rik 2210409M21Rik 4930453N24Rik 4930542G03Rik Aars Anapc4 Anapc5 Anapc7 Apoa2 Apoc3 Araf1 Asf1a Axin1 B3galt6 B4galt7 Bag1 Brap Bub1 Capn5 Cask Cct4 Cdc23 Cdc37 Chek2 Chfr Clpx Csnk1g2 Cul3 Ddost Dnajb6 Dnajc4 Dnajc5 Dnpep Dusp11 Dusp19 Dyt1 Edem1 Eif1ay Eif2b4 Eif3s3 Eif3s6ip Eif4b Eif4e2 Ezh2 Fbxo18 Fbxo3 Fbxo9 Fbxw2 Fkbp4 Gak Ga…
16	GO:0044267 [6]: cellular protein metabolism	142	142	384	2067	10036	12.33	10.41	17.77	12.81	1110059F07Rik 1110061O04Rik 1300002A08Rik 1700016G05Rik 1810055D05Rik 2210409M21Rik 4930453N24Rik 4930542G03Rik Aars Anapc4 Anapc5 Anapc7 Apoa2 Apoc3 Araf1 Asf1a B3galt6 B4galt7 Bag1 Brap Bub1 Capn5 Cask Cct4 Cdc23 Cdc37 Chek2 Chfr Clpx Csnk1g2 Cul3 Ddost Dnajb6 Dnajc4 Dnajc5 Dnpep Dusp11 Dusp19 Dyt1 Edem1 Eif1ay Eif2b4 Eif3s3 Eif3s6ip Eif4b Eif4e2 Ezh2 Fbxo18 Fbxo3 Fbxo9 Fbxw2 Fkbp4 Gak Ganab Gn…
17	GO:0044260 [5]: cellular macromolecule metabolism	148	148	378	2231	9872	11.03	10.41	16.42	11.85	1110059F07Rik 1110061O04Rik 1300002A08Rik 1700016G05Rik 1810055D05Rik 2210409M21Rik 4930453N24Rik 4930542G03Rik Aars Anapc4 Anapc5 Anapc7 Apoa2 Apoc3 Araf1 Asf1a B3galt6 B4galt7 Bag1 Brap Bub1 Capn5 Cask Cct4 Cdc23 Cdc37 Chek2 Chfr Clpx Csnk1g2 Cul3 Ddost Dnajb6 Dnajc4 Dnajc5 Dnpep Dusp11 Dusp19 Dyt1 Edem1 Eif1ay Eif2b4 Eif3s3 Eif3s6ip Eif4b Eif4e2 Ezh2 Fbxo18 Fbxo3 Fbxo9 Fbxw2 Fkbp4 Gak Galk2 Ga…
18	GO:0015031 [5]: protein transport	47	47	479	439	11664	10.9	10.41	16.66	11.85	Ap3m2 Ap3s2 Arf2 Arf4 Arf6 Arl6ip1 Bcap31 Clpx Copb2 Exoc7 Fgf9 Gabarap Gosr1 H47 Hsd17b4 Kdelr2 M6pr Mlph Napb Nxt1 Pex13 Rab14 Rab17 Rab2 Rab33b Rab3c Rab3d Rab40c Rab8a Rab9 Rabif Rsb30 Rufy1 Sec63 Snx16 Sorcs3 Stam Stx18 Stx3 Stx6 Stxbp3 Timm22 Tmed4 Tram1 Vps35 Vps45 Wdr42a
19	GO:0043170 [4]: macromolecule metabolism	153	153	373	2343	9760	10.69	10.41	16.06	11.71	1110059F07Rik 1110061O04Rik 1300002A08Rik 1700016G05Rik 1810055D05Rik 2210409M21Rik 4930453N24Rik 4930542G03Rik Aars Anapc4 Anapc5 Anapc7 Apoa2 Apoc3 Araf1 Asf1a Axin1 B3galt6 B4galt7 Bag1 Brap Bub1 Capn5 Cask Cct4 Cdc23 Cdc37 Chek2 Chfr Clpx Csnk1g2 Cul3 Ddost Dnajb6 Dnajc4 Dnajc5 Dnpep Dusp11 Dusp19 Dyt1 Edem1 Eif1ay Eif2b4 Eif3s3 Eif3s6ip Eif4b Eif4e2 Ezh2 Fbxo18 Fbxo3 Fbxo9 Fbxw2 Fkbp4 Gak Ga…
20	GO:0045184 [5]: establishment of protein localization	47	47	479	443	11660	10.65	10.41	16.41	11.85	Ap3m2 Ap3s2 Arf2 Arf4 Arf6 Arl6ip1 Bcap31 Clpx Copb2 Exoc7 Fgf9 Gabarap Gosr1 H47 Hsd17b4 Kdelr2 M6pr Mlph Napb Nxt1 Pex13 Rab14 Rab17 Rab2 Rab33b Rab3c Rab3d Rab40c Rab8a Rab9 Rabif Rsb30 Rufy1 Sec63 Snx16 Sorcs3 Stam Stx18 Stx3 Stx6 Stxbp3 Timm22 Tmed4 Tram1 Vps35 Vps45 Wdr42a
21	GO:0008104 [4]: protein localization	48	48	478	461	11642	10.47	10.41	16.21	11.76	Ap3m2 Ap3s2 Arf2 Arf4 Arf6 Arl6ip1 Bcap31 Clpx Copb2 Exoc7 Fgf9 Gabarap Gosr1 H47 Hsd17b4 Icmt Kdelr2 M6pr Mlph Napb Nxt1 Pex13 Rab14 Rab17 Rab2 Rab33b Rab3c Rab3d Rab40c Rab8a Rab9 Rabif Rsb30 Rufy1 Sec63 Snx16 Sorcs3 Stam Stx18 Stx3 Stx6 Stxbp3 Timm22 Tmed4 Tram1 Vps35 Vps45 Wdr42a
22	GO:0007582 [2]: physiological process	466	466	60	9809	2294	7.28	10.41	12.74	8.47	0610009D07Rik 0610011D08Rik 0610042E07Rik 1110059F07Rik 1110061O04Rik 1300002A08Rik 1700013L23Rik 1700016G05Rik 1810055D05Rik 1810073N04Rik 2010300G19Rik 2210409M21Rik 2310001A20Rik 2610014F08Rik 2610101N10Rik 2700067D09Rik 3300001P08Rik 4930453N24Rik 4930542G03Rik 4930548G07Rik 5730403M16Rik 6330581L23Rik 8430411H09Rik A230072I16Rik AA545217 Aars Abcd3 Abcd4 Abcf3 Abi1 Abt1 Acaa1 Acadl Acas2l Ac…
23	GO:0006139 [5]: nucleobase, nucleoside, nucleotide and nucleic acid metabolism	142	142	384	2285	9818	6.82	10.41	12.09	7.97	0610009D07Rik 0610011D08Rik 1110059F07Rik 2610014F08Rik 2610101N10Rik 2700067D09Rik 4930548G07Rik 5730403M16Rik 6330581L23Rik Aars Abt1 Adk Asb3 Asf1a Atp5c1 Atp5g2 Atp6v1g1 BC005471 BC021921 Cdkn2c Cebpg Cited4 Cnot6l Cops2 Cops5 Cova1 Cpsf3 Crsp6 Cstf2t Ctcf Ctps2 D1Ertd161e Dach2 Dclre1a Dedd Dmtf1 Dsip1 Eaf2 Elavl4 Entpd1 Ewsr1 Ezh2 Fnbp3 Foxc1 Foxj3 Foxm1 Gabpa Gcdh Gcl Gmpr2 Gpx4 Gtf2f1 Gtf…
24	GO:0008283 [4]: cell proliferation	57	57	469	681	11422	6.79	10.41	12.38	8.19	AA545217 Anapc4 Anapc5 Anapc7 Apc2 Araf1 Bub1 Cables1 Ccni Cdc23 Cdc37 Cdkn2c Chek2 Chfr Cops2 Cops5 Ctcf Cul3 Dip3b Fgf9 Ftsj2 Gak Gas2 Il15 Kras Lig3 Mcmdc1 Men1 Mnat1 Numb Nusap1 Ppp1ca Ppp1cb Ppp1cc Prm1 Psmd13 Pura Pycard Rab8a Rad21 Recc1 Rhou Rprm Rps27 Sas Sept2 Siah1a Smc1l1 Spin Stag2 Stmn1 Terf1 Tm4sf9 Tnfsf13 Tusc4 Wdr39 Wee1
25	GO:0050791 [3]: regulation of physiological process	123	123	403	1937	10166	6.08	9.72	11.36	7.38	2610101N10Rik 2700067D09Rik 4930548G07Rik 5730403M16Rik 6330581L23Rik Api5 Apoa2 Asb3 BC005471 BC021921 Bag1 Casp8ap2 Cdkn2c Cebpg Cited4 Cnot6l Cops2 Cops5 Crsp6 Ctcf D1Ertd161e Dach2 Dedd Diablo Dmtf1 Dsip1 Eaf2 Eif3s3 Eif4b Eif4e2 Ewsr1 Ezh2 Fgf23 Fgf9 Foxc1 Foxj3 Foxm1 Gabpa Gcdh Gcl Gtf2f1 Gtf2h3 Gtf2i Hes5 Hmgb2 Ighmbp2 Il15 Ing1l Irf3 Isgf3g Jarid2 Jmjd2c Keap1 Lama1 Maf1 Mbd1 Mcmdc1 Men1 …
26	GO:0000280 [7]: nuclear division	18	18	508	112	11991	5.91	9.72	11.85	7.81	Anapc4 Anapc5 Anapc7 Bub1 Cdc23 Chfr Nusap1 Ppp1ca Prm1 Psmd13 Rad21 Siah1a Smc1l1 Spin Stag2 Stmn1 Terf1 Wee1
27	GO:0006464 [7]: protein modification	75	75	451	1041	11062	5.39	9.03	10.82	7.12	1110061O04Rik 2210409M21Rik Anapc4 Anapc5 Anapc7 Araf1 B3galt6 B4galt7 Bag1 Brap Bub1 Cask Cdc23 Chek2 Chfr Csnk1g2 Cul3 Ddost Dusp11 Dusp19 Edem1 Ezh2 Fbxo18 Fbxo3 Fbxo9 Fbxw2 Gak Ganab Gna11 Hip2 Htf9c Icmt Ikbkb Jak1 Map1lc3b Map2k5 Men1 Miz1 Mnat1 Pak2 Parp1 Pctk1 Pias1 Pigq Pik3cg Pink1 Ppp1ca Ppp1cb Ppp1cc Rfwd2 Riok3 Rnf11 Rnf14 Rnf8 Siah1a Spcs1 Sstk Stk11 Styx Tceb1 Traf2 Trim12 Trim2 Tr…
28	GO:0000278 [6]: mitotic cell cycle	18	18	508	118	11985	5.29	9.03	11.21	7.3	AA545217 Anapc4 Anapc5 Anapc7 Bub1 Cables1 Cdc23 Chfr Nusap1 Prm1 Rad21 Rhou Rprm Smc1l1 Stag2 Stmn1 Terf1 Wee1
29	GO:0006886 [6]: intracellular protein transport	32	32	494	312	11791	5.19	8.91	10.93	7.12	Ap3m2 Ap3s2 Arf2 Arf4 Arf6 Arl6ip1 Bcap31 Copb2 Fgf9 Gosr1 H47 Hsd17b4 Kdelr2 M6pr Mlph Napb Nxt1 Pex13 Rab2 Rab3c Rab9 Sec63 Snx16 Sorcs3 Stam Stx18 Stx3 Stx6 Timm22 Tmed4 Tram1 Vps35
30	GO:0000279 [6]: M phase	18	18	508	121	11982	4.99	8.8	10.91	7.12	Anapc4 Anapc5 Anapc7 Bub1 Cdc23 Chfr Nusap1 Ppp1ca Prm1 Psmd13 Rad21 Siah1a Smc1l1 Spin Stag2 Stmn1 Terf1 Wee1
31	GO:0007067 [8]: mitosis	14	14	512	76	12027	4.86	8.8	10.85	7.12	Anapc4 Anapc5 Anapc7 Bub1 Cdc23 Chfr Nusap1 Prm1 Rad21 Smc1l1 Stag2 Stmn1 Terf1 Wee1
32	GO:0050789 [2]: regulation of biological process	131	131	395	2160	9943	4.77	8.62	9.97	6.44	2610101N10Rik 2700067D09Rik 4930548G07Rik 5730403M16Rik 6330581L23Rik Api5 Apoa2 Asb3 Axin1 BC005471 BC021921 Bag1 Casp8ap2 Cdc42se1 Cdkn2c Cebpg Cited4 Cml1 Cnot6l Cops2 Cops5 Crsp6 Ctcf D1Ertd161e Dach2 Dedd Diablo Dmtf1 Dsip1 Eaf2 Eif3s3 Eif4b Eif4e2 Ewsr1 Ezh2 Fgd4 Fgf23 Fgf9 Foxc1 Foxj3 Foxm1 Gabpa Gcdh Gcl Gtf2f1 Gtf2h3 Gtf2i Hes5 Hmgb2 Ighmbp2 Il15 Ing1l Irf3 Isgf3g Jarid2 Jmjd2c Keap1 Lam…
33	GO:0000087 [7]: M phase of mitotic cell cycle	14	14	512	77	12026	4.73	8.33	10.72	7.06	Anapc4 Anapc5 Anapc7 Bub1 Cdc23 Chfr Nusap1 Prm1 Rad21 Smc1l1 Stag2 Stmn1 Terf1 Wee1
34	GO:0007049 [5]: cell cycle	44	44	482	514	11589	4.69	8.33	10.29	6.67	AA545217 Anapc4 Anapc5 Anapc7 Apc2 Araf1 Bub1 Cables1 Ccni Cdc23 Cdc37 Cdkn2c Chek2 Chfr Cops5 Ctcf Cul3 Fgf9 Gak Gas2 Kras Lig3 Mcmdc1 Men1 Mnat1 Nusap1 Ppp1ca Prm1 Psmd13 Pycard Rab8a Rad21 Recc1 Rhou Rprm Sept2 Siah1a Smc1l1 Spin Stag2 Stmn1 Terf1 Tusc4 Wee1
35	GO:0006512 [8]: ubiquitin cycle	32	32	494	325	11778	4.49	7.93	10.19	6.62	Anapc4 Anapc5 Anapc7 Brap Cdc23 Chfr Cul3 Fbxo18 Fbxo3 Fbxo9 Fbxw2 Hip2 Map1lc3b Miz1 Mnat1 Pias1 Rfwd2 Rnf11 Rnf14 Rnf8 Siah1a Tceb1 Traf2 Trim12 Trim2 Trim8 Ube2e3 Ube3a Usp12 Usp3 Usp38 Usp9x
36	GO:0007264 [6]: small GTPase mediated signal transduction	21	21	505	175	11928	3.76	7.23	9.59	6.1	Arf2 Arf4 Arf6 Brap Cdc42se1 Kras Rab14 Rab17 Rab2 Rab28 Rab33b Rab3c Rab3d Rab40c Rab8a Rab9 Rabif Rfxank Rhou Rit1 Rsb30
37	GO:0045449 [6]: regulation of transcription	93	93	433	1462	10641	3.44	6.89	8.7	5.24	2610101N10Rik 2700067D09Rik 4930548G07Rik 5730403M16Rik 6330581L23Rik Asb3 BC005471 BC021921 Cdkn2c Cebpg Cited4 Cnot6l Cops2 Cops5 Crsp6 Ctcf D1Ertd161e Dach2 Dedd Dmtf1 Dsip1 Eaf2 Ewsr1 Ezh2 Foxc1 Foxj3 Foxm1 Gabpa Gcdh Gcl Gtf2f1 Gtf2h3 Gtf2i Hes5 Hmgb2 Ighmbp2 Ing1l Irf3 Isgf3g Jarid2 Jmjd2c Keap1 Maf1 Mbd1 Mcmdc1 Men1 Miz1 Mnat1 Ndnl2 Nfx1 Nr1d2 Nr1h4 Nsep1 Pias1 Pura Rab2 Rab8a Recc1 Rfxank…
38	GO:0019219 [5]: regulation of nucleobase, nucleoside, nucleotide and nucleic acid metabolism	93	93	433	1469	10634	3.29	6.78	8.54	5.15	2610101N10Rik 2700067D09Rik 4930548G07Rik 5730403M16Rik 6330581L23Rik Asb3 BC005471 BC021921 Cdkn2c Cebpg Cited4 Cnot6l Cops2 Cops5 Crsp6 Ctcf D1Ertd161e Dach2 Dedd Dmtf1 Dsip1 Eaf2 Ewsr1 Ezh2 Foxc1 Foxj3 Foxm1 Gabpa Gcdh Gcl Gtf2f1 Gtf2h3 Gtf2i Hes5 Hmgb2 Ighmbp2 Ing1l Irf3 Isgf3g Jarid2 Jmjd2c Keap1 Maf1 Mbd1 Mcmdc1 Men1 Miz1 Mnat1 Ndnl2 Nfx1 Nr1d2 Nr1h4 Nsep1 Pias1 Pura Rab2 Rab8a Recc1 Rfxank…
39	GO:0009628 [5]: response to abiotic stimulus	3	3	523	369	11734	3.2	6.75	0.0	0.0	Axin1 Gjb6 Ndufb9
40	GO:0006350 [6]: transcription	95	95	431	1516	10587	3.13	6.65	8.36	5.02	2610101N10Rik 2700067D09Rik 4930548G07Rik 5730403M16Rik 6330581L23Rik Abt1 Asb3 BC005471 BC021921 Cdkn2c Cebpg Cited4 Cnot6l Cops2 Cops5 Crsp6 Ctcf D1Ertd161e Dach2 Dedd Dmtf1 Dsip1 Eaf2 Ewsr1 Ezh2 Foxc1 Foxj3 Foxm1 Gabpa Gcdh Gcl Gtf2f1 Gtf2h3 Gtf2i Gtf3c2 Hes5 Hmgb2 Ighmbp2 Ing1l Irf3 Isgf3g Jarid2 Jmjd2c Keap1 Maf1 Mbd1 Mcmdc1 Men1 Miz1 Mnat1 Ndnl2 Nfx1 Nr1d2 Nr1h4 Nsep1 Pias1 Pura Rab2 Rab8a …
41	GO:0019222 [4]: regulation of metabolism	99	99	427	1596	10507	3.12	6.65	8.34	5.02	2610101N10Rik 2700067D09Rik 4930548G07Rik 5730403M16Rik 6330581L23Rik Asb3 BC005471 BC021921 Cdkn2c Cebpg Cited4 Cnot6l Cops2 Cops5 Crsp6 Ctcf D1Ertd161e Dach2 Dedd Dmtf1 Dsip1 Eaf2 Eif3s3 Eif4b Eif4e2 Ewsr1 Ezh2 Foxc1 Foxj3 Foxm1 Gabpa Gcdh Gcl Gtf2f1 Gtf2h3 Gtf2i Hes5 Hmgb2 Ighmbp2 Ing1l Irf3 Isgf3g Jarid2 Jmjd2c Keap1 Maf1 Mbd1 Mcmdc1 Men1 Miz1 Mnat1 Ndnl2 Nfx1 Nr1d2 Nr1h4 Nsep1 Paip1 Pias1 Pp…
42	GO:0046907 [5]: intracellular transport	37	37	489	437	11666	3.05	6.63	8.64	5.22	4930542G03Rik Ap3m2 Ap3s2 Arf2 Arf4 Arf6 Arl6ip1 Bcap31 Copb2 Fgf9 Gosr1 H47 Hsd17b4 Kdelr2 Kif1c M6pr Mlph Napb Nxt1 Pex13 Rab2 Rab3c Rab9 Rbm8a Sec63 Snx16 Sorcs3 Stam Stx18 Stx3 Stx6 Thoc1 Timm22 Tmed4 Tram1 Vps35 Zfp282
43	GO:0043283 [4]: biopolymer metabolism	80	80	446	1245	10858	2.61	6.02	7.87	4.58	0610009D07Rik 1110059F07Rik 1300002A08Rik 1700016G05Rik 2610014F08Rik 2610101N10Rik 4930453N24Rik 4930548G07Rik Aars Asf1a Axin1 Capn5 Cova1 Cpsf3 Cstf2t Ctcf Dclre1a Dnpep Edem1 Elavl4 Ezh2 Fnbp3 Gpx4 Gtf2h3 H2afz Harsl Hip2 Hist1h1e Hmgb2 Hmgn1 Klk6 Lig3 Mbd1 Mcmdc1 Men1 Metap2 Mgll Mus81 Nap1l3 Ncl Nono Nxt1 Parp1 Pigk Pmpcb Pop5 Ppih Ppp1ca Ppp1cb Ppp1cc Psma6 Psmc1 Psmc3 Pygb Rad21 Rbm8a Rec…
44	GO:0006412 [6]: protein biosynthesis	36	36	490	440	11663	2.27	5.62	7.84	4.58	1110059F07Rik 2210409M21Rik Aars B3galt6 Ddost Edem1 Eif1ay Eif2b4 Eif3s3 Eif4b Eif4e2 Ganab Harsl Mrpl11 Mrpl51 Nfx1 Paip1 Pigq Ppp1ca Ppp1r15b Qars Rad21 Rpl11 Rpl12 Rpl30 Rpl35 Rpl36a Rpl37a Rplp1 Rps17 Rps19 Rps24 Rps27 Rps27l Rps6 Uba52
45	GO:0006351 [7]: transcription, DNA-dependent	90	90	436	1465	10638	2.14	5.44	7.34	4.14	2610101N10Rik 2700067D09Rik 4930548G07Rik 5730403M16Rik 6330581L23Rik Abt1 Asb3 BC005471 BC021921 Cdkn2c Cebpg Cnot6l Cops2 Cops5 Crsp6 Ctcf D1Ertd161e Dach2 Dedd Dmtf1 Dsip1 Ewsr1 Ezh2 Foxc1 Foxj3 Foxm1 Gabpa Gcdh Gtf2f1 Gtf2h3 Gtf2i Hes5 Hmgb2 Ighmbp2 Ing1l Irf3 Isgf3g Jarid2 Jmjd2c Keap1 Maf1 Mbd1 Mcmdc1 Miz1 Mnat1 Ndnl2 Nfx1 Nr1d2 Nr1h4 Nsep1 Pias1 Pura Rab2 Rab8a Recc1 Rfxank Rnf14 Rorc Rps1…
46	GO:0006355 [7]: regulation of transcription, DNA-dependent	88	88	438	1440	10663	1.86	5.16	7.04	3.9	2610101N10Rik 2700067D09Rik 4930548G07Rik 5730403M16Rik 6330581L23Rik Asb3 BC005471 BC021921 Cdkn2c Cebpg Cnot6l Cops5 Crsp6 Ctcf D1Ertd161e Dach2 Dedd Dmtf1 Dsip1 Ewsr1 Ezh2 Foxc1 Foxj3 Foxm1 Gabpa Gcdh Gtf2f1 Gtf2h3 Gtf2i Hes5 Hmgb2 Ighmbp2 Ing1l Irf3 Isgf3g Jarid2 Jmjd2c Keap1 Maf1 Mbd1 Mcmdc1 Miz1 Mnat1 Ndnl2 Nfx1 Nr1d2 Nr1h4 Nsep1 Pias1 Pura Rab2 Rab8a Recc1 Rfxank Rnf14 Rorc Rps10 Sin3a Sir…
47	GO:0009611 [5]: response to wounding	3	3	523	329	11774	1.8	5.07	0.0	0.0	Pnliprp2 Pycard Tollip
48	GO:0000910 [5]: cytokinesis	13	13	513	97	12006	1.46	4.73	7.35	4.14	Anapc4 Anapc5 Anapc7 Cables1 Ccni Cdc23 Ftsj2 Lig3 Nusap1 Ppp1ca Ppp1cb Ppp1cc Sept2
49	GO:0006457 [7]: protein folding	18	18	508	170	11933	1.29	4.52	7.05	3.9	1810055D05Rik Bag1 Cct4 Cdc37 Clpx Dnajb6 Dnajc4 Dnajc5 Dyt1 Eif3s6ip Fkbp4 Gak Ppih Ppil2 Sdccag10 Sec63 Slc8a1 Tor1b
50	GO:0009059 [5]: macromolecule biosynthesis	37	37	489	492	11611	1.1	4.35	6.57	3.46	1110059F07Rik 2210409M21Rik Aars B3galt6 Ddost Edem1 Eif1ay Eif2b4 Eif3s3 Eif4b Eif4e2 Ganab Harsl Mrpl11 Mrpl51 Nfx1 Paip1 Pck2 Pigq Ppp1ca Ppp1r15b Qars Rad21 Rpl11 Rpl12 Rpl30 Rpl35 Rpl36a Rpl37a Rplp1 Rps17 Rps19 Rps24 Rps27 Rps27l Rps6 Uba52
51	GO:0043207 [5]: response to external biotic stimulus	10	10	516	542	11561	0.83	4.04	0.0	0.0	1700013L23Rik Crry Defb6 Hpxn Il15 Pnliprp2 Pycard Tnfsf13 Tollip Traf2
52	GO:0009613 [5]: response to pest, pathogen or parasite	9	9	517	507	11596	0.76	3.99	0.0	0.0	1700013L23Rik Crry Hpxn Il15 Pnliprp2 Pycard Tnfsf13 Tollip Traf2
53	GO:0051179 [3]: localization	101	101	425	1772	10331	0.74	3.99	5.77	2.82	1700013L23Rik 1810073N04Rik 4930542G03Rik 8430411H09Rik Abcd3 Abcd4 Abcf3 Actr1a Afp Alb1 Ambp Ap3m2 Ap3s2 Apoa2 Apoc3 Arf2 Arf4 Arf6 Arl6ip1 Atcay Atp1a1 Atp1b1 Atp5c1 Atp5g2 Atp6v1g1 Bcap31 Clcn4-2 Clpx Copb2 D11Ertd18e Dbi Exoc7 Fabp1 Fabp6 Fgf9 Gabarap Gc Glrb Gosr1 Grin3b H47 Hbb-y Hpxn Hsd17b4 Icmt Kdelr2 Kif1c M6pr Mb Mlph Mospd2 Mtch2 Myo1c Napb Nxt1 Pclo Pex13 Pitpnb Psmc3 Rab14 Rab17 Ra…
54	GO:0006810 [4]: transport	100	100	426	1753	10350	0.71	3.95	5.75	2.82	1700013L23Rik 1810073N04Rik 4930542G03Rik 8430411H09Rik Abcd3 Abcd4 Abcf3 Actr1a Afp Alb1 Ambp Ap3m2 Ap3s2 Apoa2 Apoc3 Arf2 Arf4 Arf6 Arl6ip1 Atcay Atp1a1 Atp1b1 Atp5c1 Atp5g2 Atp6v1g1 Bcap31 Clcn4-2 Clpx Copb2 D11Ertd18e Dbi Exoc7 Fabp1 Fabp6 Fgf9 Gabarap Gc Glrb Gosr1 Grin3b H47 Hbb-y Hpxn Hsd17b4 Kdelr2 Kif1c M6pr Mb Mlph Mospd2 Mtch2 Myo1c Napb Nxt1 Pclo Pex13 Pitpnb Psmc3 Rab14 Rab17 Rab2 Ra…
55	GO:0051234 [4]: establishment of localization	100	100	426	1756	10347	0.66	3.9	5.7	2.82	1700013L23Rik 1810073N04Rik 4930542G03Rik 8430411H09Rik Abcd3 Abcd4 Abcf3 Actr1a Afp Alb1 Ambp Ap3m2 Ap3s2 Apoa2 Apoc3 Arf2 Arf4 Arf6 Arl6ip1 Atcay Atp1a1 Atp1b1 Atp5c1 Atp5g2 Atp6v1g1 Bcap31 Clcn4-2 Clpx Copb2 D11Ertd18e Dbi Exoc7 Fabp1 Fabp6 Fgf9 Gabarap Gc Glrb Gosr1 Grin3b H47 Hbb-y Hpxn Hsd17b4 Kdelr2 Kif1c M6pr Mb Mlph Mospd2 Mtch2 Myo1c Napb Nxt1 Pclo Pex13 Pitpnb Psmc3 Rab14 Rab17 Rab2 Ra…
56	GO:0016567 [9]: protein ubiquitination	13	13	513	108	11995	0.61	3.84	6.46	3.37	Brap Chfr Fbxo9 Mnat1 Rfwd2 Rnf11 Rnf14 Rnf8 Siah1a Traf2 Trim12 Trim2 Trim8
57	GO:0006952 [5]: defense response	22	22	504	886	11217	0.51	3.73	0.0	0.0	1700013L23Rik Bcap31 Ccl27 Crry Defb6 H2-D1 H2-T10 H2-T22 H2-T23 H2-T24 Hpxn Il15 Isgf3g Ly64 Oas1a Pnliprp2 Pycard Tap1 Tmed1 Tnfsf13 Tollip Traf2
58	GO:0007242 [5]: intracellular signaling cascade	43	43	483	628	11475	0.39	3.62	5.75	2.82	Araf1 Arf2 Arf4 Arf6 Asb3 Brap Cdc42se1 Dusp19 Fgd4 Ikbkb Jak1 Kras Lin7b Pclo Pias1 Pik3c2a Ppp1r15b Rab14 Rab17 Rab2 Rab28 Rab33b Rab3c Rab3d Rab40c Rab8a Rab9 Rabif Ren1 Rfxank Rhou Rit1 Rsb30 Shrm Snip1 Snx16 Socs6 Stat5a Stmn1 Taf7 Tce1 Traf2 Vav3
59	GO:0006511 [10]: ubiquitin-dependent protein catabolism	11	11	515	84	12019	0.36	3.62	6.24	3.18	Edem1 Hip2 Psma6 Rnf11 Siah1a Ube2e3 Ube3a Usp12 Usp3 Usp38 Usp9x
60	GO:0006968 [4]: cellular defense response	1	1	525	203	11900	0.32	3.58	0.0	0.0	Pnliprp2
61	GO:0019941 [9]: modification-dependent protein catabolism	11	11	515	86	12017	0.2	3.41	6.08	3.06	Edem1 Hip2 Psma6 Rnf11 Siah1a Ube2e3 Ube3a Usp12 Usp3 Usp38 Usp9x
62	GO:0009607 [4]: response to biotic stimulus	26	26	500	968	11135	-0.03	0.0	0.0	0.0	1700013L23Rik Bcap31 Ccl27 Crry Defb6 Edem1 Eif3s6ip Gpx4 H2-D1 H2-T10 H2-T22 H2-T23 H2-T24 Hpxn Il15 Isgf3g Ly64 Oas1a Pnliprp2 Ppp1r15b Pycard Tap1 Tmed1 Tnfsf13 Tollip Traf2
63	GO:0006195 [7]: purine nucleotide catabolism	3	3	523	4	12099	-0.07	0.0	6.11	3.07	Entpd1 Gmpr2 Nudt1
64	GO:0007155 [4]: cell adhesion	9	9	517	473	11630	-0.1	0.0	0.0	0.0	Cd164 Cml1 F11r Hes5 Itgb2l Lama1 Ncam2 Stat5a Tm4sf9
65	GO:0006413 [8]: translational initiation	6	6	520	29	12074	-0.21	0.0	5.83	2.84	Eif1ay Eif2b4 Eif3s3 Eif4b Eif4e2 Ppp1r15b
66	GO:0009259 [7]: ribonucleotide metabolism	8	8	518	52	12051	-0.23	0.0	5.73	2.82	0610011D08Rik Atp5c1 Atp5g2 Atp6v1g1 Entpd1 Gmpr2 Nme7 Paics
67	GO:0006163 [7]: purine nucleotide metabolism	8	8	518	56	12047	-0.6	0.0	5.32	2.46	Atp5c1 Atp5g2 Atp6v1g1 Entpd1 Gmpr2 Nme7 Nudt1 Paics
68	GO:0007167 [6]: enzyme linked receptor protein signaling pathway	1	1	525	177	11926	-0.66	0.0	0.0	0.0	Fgf9
69	GO:0009058 [4]: biosynthesis	49	49	477	797	11306	-0.72	0.0	4.46	1.91	0610011D08Rik 1110059F07Rik 2210409M21Rik 2310001A20Rik Aars Atp5c1 Atp5g2 Atp6v1g1 B3galt6 Ctps2 Ddost Edem1 Eif1ay Eif2b4 Eif3s3 Eif4b Eif4e2 Ganab Harsl Mocs2 Mrpl11 Mrpl51 Nfx1 Nme7 Paics Paip1 Pck2 Pecr Pigq Ppp1ca Ppp1r15b Qars Rad21 Rpl11 Rpl12 Rpl30 Rpl35 Rpl36a Rpl37a Rplp1 Rps17 Rps19 Rps24 Rps27 Rps27l Rps6 Sptlc1 Uba52 Urod
70	GO:0009987 [2]: cellular process	457	457	69	10082	2021	-0.8	0.0	4.15	1.75	0610009D07Rik 0610011D08Rik 1110059F07Rik 1110061O04Rik 1300002A08Rik 1700013L23Rik 1700016G05Rik 1810055D05Rik 1810073N04Rik 2010300G19Rik 2210409M21Rik 2610014F08Rik 2610101N10Rik 2700067D09Rik 3300001P08Rik 4930453N24Rik 4930542G03Rik 4930548G07Rik 5730403M16Rik 6330581L23Rik 8430411H09Rik A230072I16Rik AA545217 Aars Abcd3 Abcd4 Abcf3 Abi1 Abt1 Acaa1 Acadl Acas2l Actr1a Adk Adra2c Afp Alb1 Amb…
71	GO:0044249 [5]: cellular biosynthesis	47	47	479	763	11340	-0.83	0.0	4.35	1.83	0610011D08Rik 1110059F07Rik 2210409M21Rik Aars Atp5c1 Atp5g2 Atp6v1g1 B3galt6 Ctps2 Ddost Edem1 Eif1ay Eif2b4 Eif3s3 Eif4b Eif4e2 Ganab Harsl Mocs2 Mrpl11 Mrpl51 Nfx1 Nme7 Paics Paip1 Pck2 Pecr Pigq Ppp1ca Ppp1r15b Qars Rad21 Rpl11 Rpl12 Rpl30 Rpl35 Rpl36a Rpl37a Rplp1 Rps17 Rps19 Rps24 Rps27 Rps27l Rps6 Uba52 Urod
72	GO:0006887 [6]: exocytosis	7	7	519	46	12057	-0.85	0.0	5.1	2.3	Exoc7 Pclo Rab3c Rab3d Stx18 Stxbp3 Vps45
73	GO:0051146 [5]: striated muscle cell differentiation	2	2	524	1	12102	-0.93	0.0	5.29	2.45	Ezh2 Kras
74	GO:0007031 [6]: peroxisome organization and biogenesis	4	4	522	14	12089	-0.94	0.0	5.17	2.34	Abcd3 Abcd4 Pex11a Pex13
75	GO:0007276 [5]: gametogenesis	12	12	514	119	11984	-0.98	0.0	4.77	2.07	Afp Gcl Golga3 Gpx4 Mea1 Pafah1b3 Prm1 Siah1a Spin Styx Zfp35 Zipro1
76	GO:0016043 [4]: cell organization and biogenesis	50	50	476	833	11270	-1.0	0.0	4.14	1.75	4930542G03Rik 4930548G07Rik Abcd3 Abcd4 Asf1a Capzb Cdc42se1 Diap3 Ezh2 Fgd4 Gabarap Gas2 Gpx4 H2afz Hist1h1e Kif1c Map1lc3b Men1 Mfn1 Myl6 Myo1c Nap1l3 Nck1 Ndnl2 Nusap1 Ogfr Parp1 Pclo Pex11a Pex13 Pop5 Pot1 Prm1 Rad21 Rhou Rpgrip1 Rpl12 Rpl36a Rpl37a Rps19 Rps24 Rps6 Sirt3 Smc1l1 Socs6 Stmn1 Terf1 Terf2ip Vill Zfp282
77	GO:0006811 [5]: ion transport	13	13	513	552	11551	-1.0	0.0	0.01	0.0	Atp1a1 Atp1b1 Atp5c1 Atp5g2 Atp6v1g1 Clcn4-2 Glrb Grin3b Slc30a5 Slc5a1 Slc8a1 Trpm7 Vdac1
78	GO:0009150 [8]: purine ribonucleotide metabolism	7	7	519	48	12055	-1.05	0.0	4.89	2.15	Atp5c1 Atp5g2 Atp6v1g1 Entpd1 Gmpr2 Nme7 Paics
79	GO:0048232 [6]: male gamete generation	10	10	516	90	12013	-1.07	0.0	4.75	2.07	Gcl Golga3 Gpx4 Mea1 Pafah1b3 Prm1 Siah1a Styx Zfp35 Zipro1
80	GO:0007283 [7]: spermatogenesis	10	10	516	90	12013	-1.07	0.0	4.75	2.07	Gcl Golga3 Gpx4 Mea1 Pafah1b3 Prm1 Siah1a Styx Zfp35 Zipro1
81	GO:0050794 [3]: regulation of cellular process	35	35	491	539	11564	-1.1	0.0	4.18	1.75	Api5 Axin1 Bag1 Casp8ap2 Cdc42se1 Cml1 Dedd Diablo Dsip1 Eaf2 Ezh2 Fgf9 Hes5 Il15 Lama1 Ndnl2 Ogfr Pclo Pik3cg Pura Pycard Qars Rab3c Rab3d Rufy1 Sas Socs6 Stat5a Tde1 Thoc1 Tnfsf13 Tpt1 Traf2 Wdr39 Wwox
82	GO:0007059 [7]: chromosome segregation	4	4	522	15	12088	-1.13	0.0	4.96	2.2	Nusap1 Rad21 Smc1l1 Stag2
83	GO:0045045 [5]: secretory pathway	10	10	516	91	12012	-1.13	0.0	4.68	2.04	Arl6ip1 Exoc7 Kif1c Pclo Rab3c Rab3d Stx18 Stxbp3 Vps35 Vps45
84	GO:0017157 [6]: regulation of exocytosis	3	3	523	7	12096	-1.17	0.0	4.97	2.2	Pclo Rab3c Rab3d
85	GO:0006996 [5]: organelle organization and biogenesis	43	43	483	704	11399	-1.22	0.0	3.96	1.65	4930542G03Rik 4930548G07Rik Abcd3 Abcd4 Asf1a Capzb Diap3 Ezh2 Gabarap Gpx4 H2afz Hist1h1e Kif1c Map1lc3b Men1 Mfn1 Myl6 Myo1c Nap1l3 Nck1 Nusap1 Parp1 Pclo Pex11a Pex13 Pop5 Pot1 Prm1 Rad21 Rhou Rpl12 Rpl36a Rpl37a Rps19 Rps24 Rps6 Sirt3 Smc1l1 Stmn1 Terf1 Terf2ip Vill Zfp282
86	GO:0019883 [6]: antigen presentation, endogenous antigen	5	5	521	26	12077	-1.26	0.0	4.77	2.07	H2-D1 H2-T10 H2-T22 H2-T23 H2-T24
87	GO:0006915 [6]: apoptosis	24	24	502	338	11765	-1.34	0.0	4.09	1.72	3300001P08Rik A230072I16Rik Api5 Bag1 Bcap31 Casp8ap2 Dedd Diablo Dsip1 Eaf2 Faf1 Gas2 Pdcd6ip Pik3cg Pycard Qars Rad21 Siah1a Tde1 Thoc1 Tpt1 Traf2 Txnl1 Wwox
88	GO:0019885 [6]: antigen processing, endogenous antigen via MHC class I	5	5	521	27	12076	-1.39	0.0	4.63	2.03	H2-D1 H2-T10 H2-T22 H2-T23 H2-T24
89	GO:0009144 [8]: purine nucleoside triphosphate metabolism	6	6	520	39	12064	-1.4	0.0	4.57	2.0	Atp5c1 Atp5g2 Atp6v1g1 Entpd1 Nme7 Nudt1
90	GO:0030032 [7]: lamellipodium biogenesis	3	3	523	8	12095	-1.45	0.0	4.69	2.04	Capzb Fgd4 Nck1
91	GO:0006955 [4]: immune response	19	19	507	693	11410	-1.46	0.0	0.01	0.0	1700013L23Rik Bcap31 Ccl27 Crry H2-D1 H2-T10 H2-T22 H2-T23 H2-T24 Hpxn Il15 Isgf3g Oas1a Pnliprp2 Pycard Tap1 Tnfsf13 Tollip Traf2
92	GO:0000723 [8]: telomere maintenance	4	4	522	17	12086	-1.48	0.0	4.59	2.02	Parp1 Pot1 Terf1 Terf2ip
93	GO:0030001 [7]: metal ion transport	5	5	521	293	11810	-1.49	0.0	0.0	0.0	Atp1a1 Atp1b1 Slc30a5 Slc5a1 Slc8a1
94	GO:0012501 [5]: programmed cell death	24	24	502	344	11759	-1.5	0.0	3.91	1.61	3300001P08Rik A230072I16Rik Api5 Bag1 Bcap31 Casp8ap2 Dedd Diablo Dsip1 Eaf2 Faf1 Gas2 Pdcd6ip Pik3cg Pycard Qars Rad21 Siah1a Tde1 Thoc1 Tpt1 Traf2 Txnl1 Wwox
95	GO:0007143 [9]: female meiosis	2	2	524	2	12101	-1.57	0.0	4.62	2.03	Ppp1ca Spin
96	GO:0009146 [8]: purine nucleoside triphosphate catabolism	2	2	524	2	12101	-1.57	0.0	4.62	2.03	Entpd1 Nudt1
97	GO:0008380 [7]: RNA splicing	15	15	511	182	11921	-1.57	0.0	4.03	1.67	0610009D07Rik 2610101N10Rik Cova1 Cstf2t Elavl4 Fnbp3 Ncl Nono Ppih Rbm8a Scnm1 Sf3b1 Sfrs15 Thoc1 Zfml
98	GO:0007126 [8]: meiosis	6	6	520	41	12062	-1.59	0.0	4.36	1.83	Ppp1ca Psmd13 Siah1a Smc1l1 Spin Stag2
99	GO:0008284 [6]: positive regulation of cell proliferation	6	6	520	42	12061	-1.68	0.0	4.26	1.76	Fgf9 Il15 Pura Sas Tnfsf13 Wdr39
100	GO:0008219 [4]: cell death	25	25	501	373	11730	-1.74	0.0	3.62	1.51	1700013L23Rik 3300001P08Rik A230072I16Rik Api5 Bag1 Bcap31 Casp8ap2 Dedd Diablo Dsip1 Eaf2 Faf1 Gas2 Pdcd6ip Pik3cg Pycard Qars Rad21 Siah1a Tde1 Thoc1 Tpt1 Traf2 Txnl1 Wwox
101	GO:0009141 [7]: nucleoside triphosphate metabolism	6	6	520	43	12060	-1.77	0.0	4.16	1.75	Atp5c1 Atp5g2 Atp6v1g1 Entpd1 Nme7 Nudt1
102	GO:0048513 [3]: organ development	29	29	497	927	11176	-1.85	0.0	0.02	0.0	1700073K01Rik 2600002E23Rik Afp Boc Cables1 Cryba4 Fgf23 Fgf9 Foxc1 Gjb6 Gmpr2 Gna11 Hes5 Id2 Il15 Lama1 Mb Myl6 Numb Ppp1ca Pura Rorc Rpgrip1 Sema3b Slc5a1 Stmn1 Tm4sf9 Top2b Tpm3
103	GO:0016265 [3]: death	25	25	501	380	11723	-1.89	0.0	3.44	1.51	1700013L23Rik 3300001P08Rik A230072I16Rik Api5 Bag1 Bcap31 Casp8ap2 Dedd Diablo Dsip1 Eaf2 Faf1 Gas2 Pdcd6ip Pik3cg Pycard Qars Rad21 Siah1a Tde1 Thoc1 Tpt1 Traf2 Txnl1 Wwox
104	GO:0006446 [8]: regulation of translational initiation	3	3	523	10	12093	-1.92	0.0	4.2	1.75	Eif3s3 Eif4b Ppp1r15b
105	GO:0009887 [4]: organogenesis	29	29	497	921	11182	-1.93	0.0	0.03	0.0	1700073K01Rik 2600002E23Rik Afp Boc Cables1 Cryba4 Fgf23 Fgf9 Foxc1 Gjb6 Gmpr2 Gna11 Hes5 Id2 Il15 Lama1 Mb Myl6 Numb Ppp1ca Pura Rorc Rpgrip1 Sema3b Slc5a1 Stmn1 Tm4sf9 Top2b Tpm3
106	GO:0009260 [7]: ribonucleotide biosynthesis	6	6	520	46	12057	-2.02	0.0	3.89	1.61	0610011D08Rik Atp5c1 Atp5g2 Atp6v1g1 Nme7 Paics
107	GO:0018196 [9]: peptidyl-asparagine modification	2	2	524	3	12100	-2.04	0.0	4.14	1.75	Ddost Ganab
108	GO:0018211 [9]: peptidyl-tryptophan modification	2	2	524	3	12100	-2.04	0.0	4.14	1.75	Ddost Ganab
109	GO:0009143 [7]: nucleoside triphosphate catabolism	2	2	524	3	12100	-2.04	0.0	4.14	1.75	Entpd1 Nudt1
110	GO:0009154 [8]: purine ribonucleotide catabolism	2	2	524	3	12100	-2.04	0.0	4.14	1.75	Entpd1 Gmpr2
111	GO:0043037 [7]: translation	12	12	514	142	11961	-2.04	0.0	3.6	1.51	1110059F07Rik Aars Eif1ay Eif2b4 Eif3s3 Eif4b Eif4e2 Harsl Paip1 Ppp1r15b Qars Rplp1
112	GO:0006950 [4]: response to stress	24	24	502	783	11320	-2.06	0.0	0.03	0.0	1700013L23Rik 2610014F08Rik 3300001P08Rik Asf1a Crry Dclre1a Edem1 Eif3s6ip Gpx4 Gtf2h3 Hpxn Il15 Lig3 Mus81 Parp1 Pnliprp2 Ppp1r15b Pycard Rad21 Smc1l1 Tnfsf13 Tollip Traf2 Vdac1
113	GO:0000375 [8]: RNA splicing, via transesterification reactions	14	14	512	179	11924	-2.09	0.0	3.47	1.51	0610009D07Rik 2610101N10Rik Cova1 Cstf2t Elavl4 Fnbp3 Ncl Nono Ppih Rbm8a Sf3b1 Sfrs15 Thoc1 Zfml
114	GO:0000377 [9]: RNA splicing, via transesterification reactions with bulged adenosine as nucleophile	14	14	512	179	11924	-2.09	0.0	3.47	1.51	0610009D07Rik 2610101N10Rik Cova1 Cstf2t Elavl4 Fnbp3 Ncl Nono Ppih Rbm8a Sf3b1 Sfrs15 Thoc1 Zfml
115	GO:0000398 [8]: nuclear mRNA splicing, via spliceosome	14	14	512	179	11924	-2.09	0.0	3.47	1.51	0610009D07Rik 2610101N10Rik Cova1 Cstf2t Elavl4 Fnbp3 Ncl Nono Ppih Rbm8a Sf3b1 Sfrs15 Thoc1 Zfml
116	GO:0019953 [4]: sexual reproduction	12	12	514	144	11959	-2.11	0.0	3.51	1.51	Afp Gcl Golga3 Gpx4 Mea1 Pafah1b3 Prm1 Siah1a Spin Styx Zfp35 Zipro1
117	GO:0000003 [3]: reproduction	12	12	514	144	11959	-2.11	0.0	3.51	1.51	Afp Gcl Golga3 Gpx4 Mea1 Pafah1b3 Prm1 Siah1a Spin Styx Zfp35 Zipro1
118	GO:0048278 [6]: vesicle docking	3	3	523	11	12092	-2.12	0.0	3.99	1.67	Stx18 Stxbp3 Vps45
119	GO:0006904 [7]: vesicle docking during exocytosis	3	3	523	11	12092	-2.12	0.0	3.99	1.67	Stx18 Stxbp3 Vps45
120	GO:0007004 [9]: telomerase-dependent telomere maintenance	3	3	523	11	12092	-2.12	0.0	3.99	1.67	Pot1 Terf1 Terf2ip
121	GO:0051244 [4]: regulation of cellular physiological process	25	25	501	393	11710	-2.17	0.0	3.12	1.48	Api5 Bag1 Casp8ap2 Dedd Diablo Dsip1 Eaf2 Fgf9 Il15 Lama1 Pclo Pik3cg Pura Pycard Qars Rab3c Rab3d Rufy1 Sas Tde1 Thoc1 Tnfsf13 Tpt1 Wdr39 Wwox
122	GO:0000074 [6]: regulation of cell cycle	18	18	508	257	11846	-2.19	0.0	3.24	1.51	AA545217 Apc2 Araf1 Cables1 Ccni Cdc23 Cdc37 Cops5 Ctcf Fgf9 Gas2 Kras Men1 Nusap1 Pycard Rab8a Rprm Tusc4
123	GO:0006259 [5]: DNA metabolism	25	25	501	396	11707	-2.22	0.0	3.05	1.43	2610014F08Rik 4930548G07Rik Asf1a Ctcf Dclre1a Ezh2 Gpx4 Gtf2h3 H2afz Hist1h1e Hmgb2 Hmgn1 Lig3 Mbd1 Mcmdc1 Men1 Mus81 Nap1l3 Parp1 Rad21 Recc1 Recql Sirt3 Smc1l1 Top2b
124	GO:0007389 [3]: pattern specification	1	1	525	133	11970	-2.27	0.0	0.0	0.0	Shrm
125	GO:0006479 [9]: protein amino acid methylation	3	3	523	12	12091	-2.29	0.0	3.79	1.53	Ezh2 Icmt Men1
126	GO:0051276 [6]: chromosome organization and biogenesis	16	16	510	223	11880	-2.3	0.0	3.17	1.51	4930548G07Rik Asf1a Ezh2 Gpx4 H2afz Hist1h1e Men1 Nap1l3 Parp1 Pot1 Prm1 Rad21 Sirt3 Smc1l1 Terf1 Terf2ip
127	GO:0006445 [7]: regulation of translation	5	5	521	36	12067	-2.32	0.0	3.62	1.51	Eif3s3 Eif4b Eif4e2 Paip1 Ppp1r15b
128	GO:0030163 [6]: protein catabolism	29	29	497	485	11618	-2.35	0.0	2.82	1.3	1300002A08Rik 1700016G05Rik 4930453N24Rik Axin1 Capn5 Dnpep Edem1 Hip2 Klk6 Metap2 Mgll Pigk Pmpcb Psma6 Psmc1 Psmc3 Ren1 Rnf11 Siah1a Traf2 Ube2e3 Ube3a Uqcrc2 Usp12 Usp3 Usp38 Usp9x Yme1l1 Zmpste24
129	GO:0006397 [7]: mRNA processing	16	16	510	226	11877	-2.38	0.0	3.08	1.44	0610009D07Rik 2610101N10Rik Cova1 Cpsf3 Cstf2t Elavl4 Fnbp3 Ncl Nono Nxt1 Ppih Rbm8a Sf3b1 Sfrs15 Thoc1 Zfml
130	GO:0043285 [5]: biopolymer catabolism	29	29	497	488	11615	-2.4	0.0	2.76	1.29	1300002A08Rik 1700016G05Rik 4930453N24Rik Axin1 Capn5 Dnpep Edem1 Hip2 Klk6 Metap2 Mgll Pigk Pmpcb Psma6 Psmc1 Psmc3 Ren1 Rnf11 Siah1a Traf2 Ube2e3 Ube3a Uqcrc2 Usp12 Usp3 Usp38 Usp9x Yme1l1 Zmpste24
131	GO:0016571 [10]: histone methylation	2	2	524	4	12099	-2.4	0.0	3.76	1.53	Ezh2 Men1
132	GO:0046328 [5]: regulation of JNK cascade	2	2	524	4	12099	-2.4	0.0	3.76	1.53	Cdc42se1 Traf2
133	GO:0006378 [8]: mRNA polyadenylylation	2	2	524	4	12099	-2.4	0.0	3.76	1.53	Cpsf3 Cstf2t
134	GO:0009261 [7]: ribonucleotide catabolism	2	2	524	4	12099	-2.4	0.0	3.76	1.53	Entpd1 Gmpr2
135	GO:0000004 [2]: biological_process unknown	33	33	493	978	11125	-2.4	0.0	0.05	0.0	0610012D09Rik 0610042I15Rik 1200020A08Rik 2310061B02Rik Apoa1bp Arch Arpc5l Arpp19 Asb13 Atxn7l3 Bcas2 Cggbp1 Cln5 Cluap1 Coil Commd9 Cyp2c44 D11Moh35 Derl2 Dgcr6 Fgfr1op2 Gle1l Itm2b Laf4l Med28 Prrg2 Rps25 Sh2bp1 Tcte1l Tenc1 Zfp119 Zfp120 Zfp292
136	GO:0006812 [6]: cation transport	9	9	517	368	11735	-2.42	0.0	0.02	0.0	Atp1a1 Atp1b1 Atp5c1 Atp5g2 Atp6v1g1 Slc30a5 Slc5a1 Slc8a1 Trpm7
137	GO:0016070 [5]: RNA metabolism	22	22	504	346	11757	-2.42	0.0	2.87	1.34	0610009D07Rik 1110059F07Rik 2610101N10Rik Aars Cova1 Cpsf3 Cstf2t Elavl4 Fnbp3 Harsl Ncl Nono Nxt1 Pop5 Ppih Rbm8a Sart3 Scnm1 Sf3b1 Sfrs15 Thoc1 Zfml
138	GO:0006897 [6]: endocytosis	1	1	525	128	11975	-2.45	0.0	0.0	0.0	Rufy1
139	GO:0006487 [9]: N-linked glycosylation	3	3	523	13	12090	-2.46	0.0	3.62	1.51	Ddost Edem1 Ganab
140	GO:0009056 [4]: catabolism	39	39	487	704	11399	-2.46	0.0	2.53	1.29	1300002A08Rik 1700016G05Rik 4930453N24Rik Apoc3 Axin1 Capn5 Dnpep Edem1 Entpd1 Gmpr2 Hip2 Hpd Klk6 Lrrc16 Metap2 Mgll Nudt1 Pafah1b3 Pah Pigk Pmpcb Pnliprp2 Psma6 Psmc1 Psmc3 Ren1 Rnf11 Sat1 Siah1a Traf2 Ube2e3 Ube3a Uqcrc2 Usp12 Usp3 Usp38 Usp9x Yme1l1 Zmpste24
141	GO:0009199 [8]: ribonucleoside triphosphate metabolism	5	5	521	38	12065	-2.49	0.0	3.44	1.51	Atp5c1 Atp5g2 Atp6v1g1 Entpd1 Nme7
142	GO:0009205 [9]: purine ribonucleoside triphosphate metabolism	5	5	521	38	12065	-2.49	0.0	3.44	1.51	Atp5c1 Atp5g2 Atp6v1g1 Entpd1 Nme7
143	GO:0005977 [8]: glycogen metabolism	4	4	522	25	12078	-2.52	0.0	3.48	1.51	Ppp1ca Ppp1cb Ppp1cc Pygb
144	GO:0006073 [7]: glucan metabolism	4	4	522	25	12078	-2.52	0.0	3.48	1.51	Ppp1ca Ppp1cb Ppp1cc Pygb
145	GO:0042981 [6]: regulation of apoptosis	14	14	512	193	11910	-2.52	0.0	2.98	1.41	Api5 Bag1 Casp8ap2 Dedd Diablo Dsip1 Eaf2 Pik3cg Pycard Qars Tde1 Thoc1 Tpt1 Wwox
146	GO:0006396 [6]: RNA processing	19	19	507	292	11811	-2.55	0.0	2.79	1.3	0610009D07Rik 2610101N10Rik Cova1 Cpsf3 Cstf2t Elavl4 Fnbp3 Ncl Nono Nxt1 Pop5 Ppih Rbm8a Sart3 Scnm1 Sf3b1 Sfrs15 Thoc1 Zfml
147	GO:0043067 [5]: regulation of programmed cell death	14	14	512	196	11907	-2.6	0.0	2.88	1.34	Api5 Bag1 Casp8ap2 Dedd Diablo Dsip1 Eaf2 Pik3cg Pycard Qars Tde1 Thoc1 Tpt1 Wwox
148	GO:0042157 [7]: lipoprotein metabolism	4	4	522	26	12077	-2.61	0.0	3.36	1.51	2210409M21Rik Apoa2 Apoc3 Pigq
149	GO:0008213 [8]: protein amino acid alkylation	3	3	523	14	12089	-2.62	0.0	3.45	1.51	Ezh2 Icmt Men1
150	GO:0016071 [6]: mRNA metabolism	16	16	510	236	11867	-2.63	0.0	2.78	1.3	0610009D07Rik 2610101N10Rik Cova1 Cpsf3 Cstf2t Elavl4 Fnbp3 Ncl Nono Nxt1 Ppih Rbm8a Sf3b1 Sfrs15 Thoc1 Zfml
151	GO:0007001 [7]: chromosome organization and biogenesis (sensu Eukaryota)	15	15	511	219	11884	-2.69	0.0	2.74	1.29	4930548G07Rik Asf1a Ezh2 Gpx4 H2afz Hist1h1e Men1 Nap1l3 Parp1 Pot1 Prm1 Rad21 Sirt3 Terf1 Terf2ip
152	GO:0018195 [9]: peptidyl-arginine modification	2	2	524	5	12098	-2.7	0.0	3.45	1.51	Ddost Ganab
153	GO:0042692 [4]: muscle cell differentiation	2	2	524	5	12098	-2.7	0.0	3.45	1.51	Ezh2 Kras
154	GO:0006559 [8]: L-phenylalanine catabolism	2	2	524	5	12098	-2.7	0.0	3.45	1.51	Hpd Pah
155	GO:0007052 [9]: mitotic spindle organization and biogenesis	2	2	524	5	12098	-2.7	0.0	3.45	1.51	Nusap1 Stmn1
156	GO:0007254 [8]: JNK cascade	4	4	522	27	12076	-2.72	0.0	3.26	1.51	Cdc42se1 Dusp19 Fgd4 Traf2
157	GO:0009791 [3]: post-embryonic development	3	3	523	15	12088	-2.75	0.0	3.3	1.51	Afp Mut Siah1a
158	GO:0051028 [7]: mRNA transport	3	3	523	15	12088	-2.75	0.0	3.3	1.51	Nxt1 Rbm8a Thoc1
159	GO:0006406 [8]: mRNA-nucleus export	3	3	523	15	12088	-2.75	0.0	3.3	1.51	Nxt1 Rbm8a Thoc1
160	GO:0006629 [5]: lipid metabolism	24	24	502	410	11693	-2.81	0.0	2.34	1.19	2010300G19Rik Acaa1 Acadl Afp Apoc3 Cryl1 Cyp46a1 Ech1 Fabp6 Galgt1 Galk2 H2-Ke6 Hsd17b4 Lcat Mgll Nr1h4 Pafah1b3 Pecr Pigq Pik3c2a Pnliprp2 Ptdss1 Slc27a4 Sult2a2
161	GO:0006112 [7]: energy reserve metabolism	4	4	522	28	12075	-2.81	0.0	3.16	1.51	Ppp1ca Ppp1cb Ppp1cc Pygb
162	GO:0044255 [5]: cellular lipid metabolism	20	20	506	327	11776	-2.82	0.0	2.42	1.25	2010300G19Rik Acaa1 Acadl Afp Cryl1 Cyp46a1 Ech1 Fabp6 Galgt1 Galk2 H2-Ke6 Hsd17b4 Lcat Nr1h4 Pecr Pigq Pik3c2a Ptdss1 Slc27a4 Sult2a2
163	GO:0051242 [5]: positive regulation of cellular physiological process	12	12	514	166	11937	-2.83	0.0	2.68	1.29	Casp8ap2 Diablo Eaf2 Fgf9 Il15 Pura Pycard Sas Tde1 Tnfsf13 Wdr39 Wwox
164	GO:0006417 [6]: regulation of protein biosynthesis	7	7	519	75	12028	-2.84	0.0	2.91	1.36	Eif3s3 Eif4b Eif4e2 Nfx1 Paip1 Ppp1ca Ppp1r15b
165	GO:0009152 [8]: purine ribonucleotide biosynthesis	5	5	521	43	12060	-2.85	0.0	3.03	1.42	Atp5c1 Atp5g2 Atp6v1g1 Nme7 Paics
166	GO:0009057 [5]: macromolecule catabolism	30	30	496	544	11559	-2.87	0.0	2.14	1.09	1300002A08Rik 1700016G05Rik 4930453N24Rik Axin1 Capn5 Dnpep Edem1 Hip2 Klk6 Lrrc16 Metap2 Mgll Pigk Pmpcb Psma6 Psmc1 Psmc3 Ren1 Rnf11 Siah1a Traf2 Ube2e3 Ube3a Uqcrc2 Usp12 Usp3 Usp38 Usp9x Yme1l1 Zmpste24
167	GO:0006221 [7]: pyrimidine nucleotide biosynthesis	3	3	523	16	12087	-2.88	0.0	3.16	1.51	0610011D08Rik Ctps2 Nme7
168	GO:0009166 [6]: nucleotide catabolism	3	3	523	16	12087	-2.88	0.0	3.16	1.51	Entpd1 Gmpr2 Nudt1
169	GO:0044264 [6]: cellular polysaccharide metabolism	4	4	522	29	12074	-2.9	0.0	3.06	1.43	Ppp1ca Ppp1cb Ppp1cc Pygb
170	GO:0000088 [9]: mitotic prophase	2	2	524	6	12097	-2.95	0.0	3.19	1.51	Nusap1 Prm1
171	GO:0006558 [7]: L-phenylalanine metabolism	2	2	524	6	12097	-2.95	0.0	3.19	1.51	Hpd Pah
172	GO:0007076 [8]: mitotic chromosome condensation	2	2	524	6	12097	-2.95	0.0	3.19	1.51	Nusap1 Prm1
173	GO:0008206 [7]: bile acid metabolism	2	2	524	6	12097	-2.95	0.0	3.19	1.51	Fabp6 Nr1h4
174	GO:0009126 [8]: purine nucleoside monophosphate metabolism	2	2	524	6	12097	-2.95	0.0	3.19	1.51	Gmpr2 Paics
175	GO:0009167 [9]: purine ribonucleoside monophosphate metabolism	2	2	524	6	12097	-2.95	0.0	3.19	1.51	Gmpr2 Paics
176	GO:0043119 [4]: positive regulation of physiological process	17	17	509	272	11831	-2.95	0.0	2.34	1.19	Casp8ap2 Cited4 Crsp6 Diablo Eaf2 Fgf9 Il15 Men1 Pura Pycard Sas Skiip Tde1 Tef Tnfsf13 Wdr39 Wwox
177	GO:0006220 [7]: pyrimidine nucleotide metabolism	3	3	523	17	12086	-3.0	0.0	3.03	1.42	0610011D08Rik Ctps2 Nme7
178	GO:0007046 [7]: ribosome biogenesis	7	7	519	79	12024	-3.01	0.0	2.7	1.29	Pop5 Rpl12 Rpl36a Rpl37a Rps19 Rps24 Rps6
179	GO:0008202 [6]: steroid metabolism	8	8	518	97	12006	-3.02	0.0	2.64	1.29	Afp Cyp46a1 Fabp6 Galk2 H2-Ke6 Lcat Nr1h4 Sult2a2
180	GO:0009653 [3]: morphogenesis	40	40	486	1066	11037	-3.04	0.0	0.16	0.06	1700073K01Rik 2600002E23Rik Afp Boc Cables1 Capzb Cdc42se1 Cryba4 F11r Fgd4 Fgf23 Fgf9 Foxc1 Gas2 Gjb6 Gmpr2 Gna11 Hes5 Id2 Il15 Lama1 Mb Myl6 Nck1 Ndnl2 Numb Ogfr Ppp1ca Pura Rhou Rorc Rpgrip1 Sema3b Slc5a1 Socs6 Stat5a Stmn1 Tm4sf9 Top2b Tpm3
181	GO:0030333 [5]: antigen processing	5	5	521	46	12057	-3.04	0.0	2.81	1.3	H2-D1 H2-T10 H2-T22 H2-T23 H2-T24
182	GO:0016233 [9]: telomere capping	1	1	525	0	12103	-3.05	0.0	3.18	1.51	Pot1
183	GO:0018279 [10]: N-linked glycosylation via asparagine	1	1	525	0	12103	-3.05	0.0	3.18	1.51	Ddost
184	GO:0030449 [7]: regulation of complement activation	1	1	525	0	12103	-3.05	0.0	3.18	1.51	Crry
185	GO:0030520 [8]: estrogen receptor signaling pathway	1	1	525	0	12103	-3.05	0.0	3.18	1.51	Taf7
186	GO:0035214 [6]: eye-antennal disc development	1	1	525	0	12103	-3.05	0.0	3.18	1.51	Tm4sf9
187	GO:0040001 [10]: mitotic spindle positioning or orientation	1	1	525	0	12103	-3.05	0.0	3.18	1.51	Nusap1
188	GO:0042542 [7]: response to hydrogen peroxide	1	1	525	0	12103	-3.05	0.0	3.18	1.51	Ppp1r15b
189	GO:0045062 [6]: extrathymic T-cell selection	1	1	525	0	12103	-3.05	0.0	3.18	1.51	Il15
190	GO:0045347 [8]: negative regulation of MHC class II biosynthesis	1	1	525	0	12103	-3.05	0.0	3.18	1.51	Nfx1
191	GO:0045787 [7]: positive regulation of cell cycle	1	1	525	0	12103	-3.05	0.0	3.18	1.51	Nusap1
192	GO:0045840 [8]: positive regulation of mitosis	1	1	525	0	12103	-3.05	0.0	3.18	1.51	Nusap1
193	GO:0045916 [8]: negative regulation of complement activation	1	1	525	0	12103	-3.05	0.0	3.18	1.51	Crry
194	GO:0046038 [10]: GMP catabolism	1	1	525	0	12103	-3.05	0.0	3.18	1.51	Gmpr2
195	GO:0046070 [10]: dGTP metabolism	1	1	525	0	12103	-3.05	0.0	3.18	1.51	Nudt1
196	GO:0046329 [6]: negative regulation of JNK cascade	1	1	525	0	12103	-3.05	0.0	3.18	1.51	Cdc42se1
197	GO:0050691 [8]: regulation of antiviral response by host	1	1	525	0	12103	-3.05	0.0	3.18	1.51	Il15
198	GO:0051147 [5]: regulation of muscle cell differentiation	1	1	525	0	12103	-3.05	0.0	3.18	1.51	Ezh2
199	GO:0051148 [6]: negative regulation of muscle cell differentiation	1	1	525	0	12103	-3.05	0.0	3.18	1.51	Ezh2
200	GO:0051153 [6]: regulation of striated muscle cell differentiation	1	1	525	0	12103	-3.05	0.0	3.18	1.51	Ezh2
201	GO:0051154 [7]: negative regulation of striated muscle cell differentiation	1	1	525	0	12103	-3.05	0.0	3.18	1.51	Ezh2
202	GO:0051261 [7]: protein depolymerization	1	1	525	0	12103	-3.05	0.0	3.18	1.51	Stmn1
203	GO:0000281 [6]: cytokinesis after mitosis	1	1	525	0	12103	-3.05	0.0	3.18	1.51	Nusap1
204	GO:0001745 [7]: compound eye morphogenesis (sensu Endopterygota)	1	1	525	0	12103	-3.05	0.0	3.18	1.51	Tm4sf9
205	GO:0001866 [7]: NK T-cell proliferation	1	1	525	0	12103	-3.05	0.0	3.18	1.51	Il15
206	GO:0006203 [10]: dGTP catabolism	1	1	525	0	12103	-3.05	0.0	3.18	1.51	Nudt1
207	GO:0006419 [9]: alanyl-tRNA aminoacylation	1	1	525	0	12103	-3.05	0.0	3.18	1.51	Aars
208	GO:0006510 [9]: ATP-dependent proteolysis	1	1	525	0	12103	-3.05	0.0	3.18	1.51	1300002A08Rik
209	GO:0006623 [8]: protein-vacuolar targeting	1	1	525	0	12103	-3.05	0.0	3.18	1.51	Vps35
210	GO:0006624 [9]: vacuolar protein processing or maturation	1	1	525	0	12103	-3.05	0.0	3.18	1.51	Vps35
211	GO:0007019 [8]: microtubule depolymerization	1	1	525	0	12103	-3.05	0.0	3.18	1.51	Stmn1
212	GO:0007455 [6]: eye-antennal disc metamorphosis	1	1	525	0	12103	-3.05	0.0	3.18	1.51	Tm4sf9
213	GO:0007456 [6]: eye morphogenesis (sensu Endopterygota)	1	1	525	0	12103	-3.05	0.0	3.18	1.51	Tm4sf9
214	GO:0008210 [6]: estrogen metabolism	1	1	525	0	12103	-3.05	0.0	3.18	1.51	H2-Ke6
215	GO:0008583 [8]: mystery cell fate differentiation (sensu Endopterygota)	1	1	525	0	12103	-3.05	0.0	3.18	1.51	Tm4sf9
216	GO:0009125 [7]: nucleoside monophosphate catabolism	1	1	525	0	12103	-3.05	0.0	3.18	1.51	Gmpr2
217	GO:0009128 [8]: purine nucleoside monophosphate catabolism	1	1	525	0	12103	-3.05	0.0	3.18	1.51	Gmpr2
218	GO:0009158 [8]: ribonucleoside monophosphate catabolism	1	1	525	0	12103	-3.05	0.0	3.18	1.51	Gmpr2
219	GO:0009169 [9]: purine ribonucleoside monophosphate catabolism	1	1	525	0	12103	-3.05	0.0	3.18	1.51	Gmpr2
220	GO:0006323 [6]: DNA packaging	11	11	515	155	11948	-3.05	0.0	2.45	1.27	4930548G07Rik Asf1a Ezh2 Gpx4 H2afz Hist1h1e Hmgb2 Hmgn1 Men1 Nap1l3 Sirt3
221	GO:0006091 [5]: generation of precursor metabolites and energy	23	23	503	407	11696	-3.06	0.0	2.03	1.02	Acadl Atp5c1 Atp5g2 Cox5b Cox7c Cyp3a25 Cyp3a41 Cyp46a1 Fmo5 Gcdh Lrrc16 Mto1 Ndufa7 Ndufb9 Pck2 Ppp1ca Ppp1cb Ppp1cc Pygb Stat5a Txnl1 Txnl5 Uqcrc2
222	GO:0046034 [6]: ATP metabolism	4	4	522	31	12072	-3.06	0.0	2.88	1.34	Atp5c1 Atp5g2 Atp6v1g1 Entpd1
223	GO:0005976 [5]: polysaccharide metabolism	4	4	522	31	12072	-3.06	0.0	2.88	1.34	Ppp1ca Ppp1cb Ppp1cc Pygb
224	GO:0040008 [4]: regulation of growth	6	6	520	63	12040	-3.07	0.0	2.7	1.29	Lama1 Ndnl2 Ogfr Parp1 Siah1a Socs6
225	GO:0009889 [5]: regulation of biosynthesis	7	7	519	81	12022	-3.09	0.0	2.61	1.29	Eif3s3 Eif4b Eif4e2 Nfx1 Paip1 Ppp1ca Ppp1r15b
226	GO:0009117 [6]: nucleotide metabolism	10	10	516	138	11965	-3.12	0.0	2.41	1.24	0610011D08Rik Atp5c1 Atp5g2 Atp6v1g1 Ctps2 Entpd1 Gmpr2 Nme7 Nudt1 Paics
227	GO:0006281 [6]: DNA repair	9	9	517	119	11984	-3.13	0.0	2.45	1.27	2610014F08Rik Asf1a Dclre1a Gtf2h3 Lig3 Mus81 Parp1 Rad21 Smc1l1
228	GO:0016569 [9]: covalent chromatin modification	2	2	524	7	12096	-3.15	0.0	2.97	1.41	Ezh2 Men1
229	GO:0016570 [10]: histone modification	2	2	524	7	12096	-3.15	0.0	2.97	1.41	Ezh2 Men1
230	GO:0046474 [9]: glycerophospholipid biosynthesis	2	2	524	7	12096	-3.15	0.0	2.97	1.41	Pigq Ptdss1
231	GO:0051084 [8]: posttranslational protein folding	2	2	524	7	12096	-3.15	0.0	2.97	1.41	Dyt1 Tor1b
232	GO:0051085 [9]: chaperone cofactor dependent protein folding	2	2	524	7	12096	-3.15	0.0	2.97	1.41	Dyt1 Tor1b
233	GO:0007346 [7]: regulation of mitotic cell cycle	2	2	524	7	12096	-3.15	0.0	2.97	1.41	AA545217 Rprm
234	GO:0009218 [8]: pyrimidine ribonucleotide metabolism	2	2	524	7	12096	-3.15	0.0	2.97	1.41	0610011D08Rik Nme7
235	GO:0009220 [8]: pyrimidine ribonucleotide biosynthesis	2	2	524	7	12096	-3.15	0.0	2.97	1.41	0610011D08Rik Nme7
236	GO:0007399 [5]: neurogenesis	8	8	518	299	11804	-3.18	0.0	0.06	0.0	Cables1 Cryba4 Hes5 Numb Pura Sema3b Stmn1 Top2b
237	GO:0006164 [7]: purine nucleotide biosynthesis	5	5	521	49	12054	-3.21	0.0	2.61	1.29	Atp5c1 Atp5g2 Atp6v1g1 Nme7 Paics
238	GO:0006650 [8]: glycerophospholipid metabolism	3	3	523	19	12084	-3.23	0.0	2.79	1.3	Pigq Pik3c2a Ptdss1
239	GO:0007265 [7]: Ras protein signal transduction	3	3	523	19	12084	-3.23	0.0	2.79	1.3	Brap Kras Rfxank
240	GO:0007515 [5]: lymph gland development	3	3	523	19	12084	-3.23	0.0	2.79	1.3	Id2 Il15 Rorc
241	GO:0006793 [5]: phosphorus metabolism	30	30	496	581	11522	-3.24	0.0	1.62	0.83	1110061O04Rik Araf1 Atp5c1 Atp5g2 Bub1 Cask Chek2 Csnk1g2 Dusp11 Dusp19 Gak Htf9c Ikbkb Jak1 Map2k5 Ndufa7 Ndufb9 Pak2 Pctk1 Pik3cg Pink1 Ppp1ca Ppp1cb Ppp1cc Riok3 Sstk Stk11 Styx Trpm7 Wee1
242	GO:0006796 [6]: phosphate metabolism	30	30	496	581	11522	-3.24	0.0	1.62	0.83	1110061O04Rik Araf1 Atp5c1 Atp5g2 Bub1 Cask Chek2 Csnk1g2 Dusp11 Dusp19 Gak Htf9c Ikbkb Jak1 Map2k5 Ndufa7 Ndufb9 Pak2 Pctk1 Pik3cg Pink1 Ppp1ca Ppp1cb Ppp1cc Riok3 Sstk Stk11 Styx Trpm7 Wee1
243	GO:0042254 [6]: ribosome biogenesis and assembly	7	7	519	85	12018	-3.25	0.0	2.42	1.25	Pop5 Rpl12 Rpl36a Rpl37a Rps19 Rps24 Rps6
244	GO:0007275 [2]: development	69	69	457	1569	10534	-3.27	0.0	0.74	0.41	1700073K01Rik 2600002E23Rik Afp Axin1 Bag1 Boc Cables1 Capzb Cdc42se1 Cryba4 Ctcf Dach2 Ezh2 F11r Fgd4 Fgf23 Fgf9 Foxc1 Gas2 Gcl Gjb6 Gmpr2 Gna11 Golga3 Gpx4 Hes5 Id2 Il15 Itgb2l Jarid2 Kras Lama1 Mb Mbd1 Mea1 Mfn1 Miz1 Mlph Mut Myl6 Nck1 Ndnl2 Numb Ogfr Pafah1b3 Parp1 Pitpnb Ppp1ca Prm1 Pura Rhou Rorc Rpgrip1 Sema3b Shrm Siah1a Sirt3 Slc5a1 Socs6 Spin Stat5a Stmn1 Styx Tm4sf9 Top2b Tpm3 Urod Zfp…
245	GO:0006119 [6]: oxidative phosphorylation	4	4	522	34	12069	-3.28	0.0	2.63	1.29	Atp5c1 Atp5g2 Ndufa7 Ndufb9
246	GO:0009719 [4]: response to endogenous stimulus	10	10	516	144	11959	-3.28	0.0	2.21	1.09	2610014F08Rik Asf1a Dclre1a Gtf2h3 Lig3 Mus81 Parp1 Rad21 Ren1 Smc1l1
247	GO:0044248 [5]: cellular catabolism	32	32	494	634	11469	-3.28	0.0	1.5	0.77	1300002A08Rik 1700016G05Rik 4930453N24Rik Capn5 Dnpep Edem1 Entpd1 Gmpr2 Hip2 Hpd Klk6 Lrrc16 Metap2 Mgll Nudt1 Pah Pigk Pmpcb Psma6 Ren1 Rnf11 Sat1 Siah1a Ube2e3 Ube3a Uqcrc2 Usp12 Usp3 Usp38 Usp9x Yme1l1 Zmpste24
248	GO:0044257 [7]: cellular protein catabolism	25	25	501	471	11632	-3.28	0.0	1.68	0.85	1300002A08Rik 1700016G05Rik 4930453N24Rik Capn5 Dnpep Edem1 Hip2 Klk6 Metap2 Mgll Pigk Pmpcb Psma6 Ren1 Rnf11 Siah1a Ube2e3 Ube3a Uqcrc2 Usp12 Usp3 Usp38 Usp9x Yme1l1 Zmpste24
249	GO:0006508 [8]: proteolysis and peptidolysis	25	25	501	471	11632	-3.28	0.0	1.68	0.85	1300002A08Rik 1700016G05Rik 4930453N24Rik Capn5 Dnpep Edem1 Hip2 Klk6 Metap2 Mgll Pigk Pmpcb Psma6 Ren1 Rnf11 Siah1a Ube2e3 Ube3a Uqcrc2 Usp12 Usp3 Usp38 Usp9x Yme1l1 Zmpste24
250	GO:0019882 [5]: antigen presentation	5	5	521	51	12052	-3.32	0.0	2.49	1.28	H2-D1 H2-T10 H2-T22 H2-T23 H2-T24
251	GO:0000902 [4]: cellular morphogenesis	10	10	516	146	11957	-3.32	0.0	2.15	1.09	Capzb Cdc42se1 Fgd4 Gas2 Nck1 Ndnl2 Ogfr Rhou Rpgrip1 Socs6
252	GO:0015669 [5]: gas transport	2	2	524	8	12095	-3.33	0.0	2.77	1.3	Hbb-y Mb
253	GO:0015671 [6]: oxygen transport	2	2	524	8	12095	-3.33	0.0	2.77	1.3	Hbb-y Mb
254	GO:0006914 [4]: autophagy	2	2	524	8	12095	-3.33	0.0	2.77	1.3	Apg5l Map1lc3b
255	GO:0009074 [7]: aromatic amino acid family catabolism	2	2	524	8	12095	-3.33	0.0	2.77	1.3	Hpd Pah
256	GO:0009145 [8]: purine nucleoside triphosphate biosynthesis	4	4	522	35	12068	-3.34	0.0	2.55	1.29	Atp5c1 Atp5g2 Atp6v1g1 Nme7
257	GO:0009201 [8]: ribonucleoside triphosphate biosynthesis	4	4	522	35	12068	-3.34	0.0	2.55	1.29	Atp5c1 Atp5g2 Atp6v1g1 Nme7
258	GO:0009206 [9]: purine ribonucleoside triphosphate biosynthesis	4	4	522	35	12068	-3.34	0.0	2.55	1.29	Atp5c1 Atp5g2 Atp6v1g1 Nme7
259	GO:0050793 [3]: regulation of development	10	10	516	148	11955	-3.38	0.0	2.09	1.06	Ezh2 Hes5 Il15 Lama1 Ndnl2 Ogfr Parp1 Siah1a Socs6 Stat5a
260	GO:0016192 [5]: vesicle-mediated transport	14	14	512	233	11870	-3.38	0.0	1.89	0.97	Actr1a Ap3s2 Arf6 Exoc7 Kif1c Pclo Rab3c Rab3d Rufy1 Stx18 Stxbp3 Vamp4 Vamp8 Vps45
261	GO:0006405 [7]: RNA-nucleus export	3	3	523	21	12082	-3.4	0.0	2.58	1.29	Nxt1 Rbm8a Thoc1
262	GO:0006470 [8]: protein amino acid dephosphorylation	7	7	519	91	12012	-3.46	0.0	2.17	1.09	1110061O04Rik Dusp11 Dusp19 Ppp1ca Ppp1cb Ppp1cc Styx
263	GO:0000067 [6]: DNA replication and chromosome cycle	8	8	518	111	11992	-3.46	0.0	2.09	1.06	Lig3 Mcmdc1 Nusap1 Prm1 Rad21 Recc1 Smc1l1 Stag2
264	GO:0016337 [5]: cell-cell adhesion	1	1	525	98	12005	-3.46	0.0	0.01	0.0	Cd164
265	GO:0030155 [4]: regulation of cell adhesion	3	3	523	22	12081	-3.49	0.0	2.48	1.28	Cml1 Lama1 Stat5a
266	GO:0050657 [6]: nucleic acid transport	3	3	523	22	12081	-3.49	0.0	2.48	1.28	Nxt1 Rbm8a Thoc1
267	GO:0050658 [6]: RNA transport	3	3	523	22	12081	-3.49	0.0	2.48	1.28	Nxt1 Rbm8a Thoc1
268	GO:0051236 [5]: establishment of RNA localization	3	3	523	22	12081	-3.49	0.0	2.48	1.28	Nxt1 Rbm8a Thoc1
269	GO:0030261 [7]: chromosome condensation	2	2	524	9	12094	-3.5	0.0	2.6	1.29	Nusap1 Prm1
270	GO:0007051 [8]: spindle organization and biogenesis	2	2	524	9	12094	-3.5	0.0	2.6	1.29	Nusap1 Stmn1
271	GO:0009161 [8]: ribonucleoside monophosphate metabolism	2	2	524	9	12094	-3.5	0.0	2.6	1.29	Gmpr2 Paics
272	GO:0016311 [7]: dephosphorylation	7	7	519	93	12010	-3.51	0.0	2.09	1.06	1110061O04Rik Dusp11 Dusp19 Ppp1ca Ppp1cb Ppp1cc Styx
273	GO:0009142 [7]: nucleoside triphosphate biosynthesis	4	4	522	38	12065	-3.52	0.0	2.34	1.19	Atp5c1 Atp5g2 Atp6v1g1 Nme7
274	GO:0044265 [6]: cellular macromolecule catabolism	26	26	500	530	11573	-3.54	0.0	1.21	0.65	1300002A08Rik 1700016G05Rik 4930453N24Rik Capn5 Dnpep Edem1 Hip2 Klk6 Lrrc16 Metap2 Mgll Pigk Pmpcb Psma6 Ren1 Rnf11 Siah1a Ube2e3 Ube3a Uqcrc2 Usp12 Usp3 Usp38 Usp9x Yme1l1 Zmpste24
275	GO:0007243 [6]: protein kinase cascade	8	8	518	115	11988	-3.57	0.0	1.96	0.97	Brap Cdc42se1 Dusp19 Fgd4 Ikbkb Pias1 Snip1 Traf2
276	GO:0006403 [4]: RNA localization	3	3	523	23	12080	-3.57	0.0	2.39	1.22	Nxt1 Rbm8a Thoc1
277	GO:0007028 [5]: cytoplasm organization and biogenesis	7	7	519	95	12008	-3.58	0.0	2.02	1.01	Pop5 Rpl12 Rpl36a Rpl37a Rps19 Rps24 Rps6
278	GO:0007169 [7]: transmembrane receptor protein tyrosine kinase signaling pathway	1	1	525	94	12009	-3.59	0.0	0.02	0.0	Fgf9
279	GO:0006813 [8]: potassium ion transport	2	2	524	122	11981	-3.61	0.0	0.03	0.0	Atp1a1 Atp1b1
280	GO:0044262 [6]: cellular carbohydrate metabolism	11	11	515	182	11921	-3.61	0.0	1.7	0.85	B3galt6 B4galt7 Galk2 Habp4 Lrrc16 Nagk Pck2 Ppp1ca Ppp1cb Ppp1cc Pygb
281	GO:0009165 [6]: nucleotide biosynthesis	7	7	519	97	12006	-3.63	0.0	1.95	0.97	0610011D08Rik Atp5c1 Atp5g2 Atp6v1g1 Ctps2 Nme7 Paics
282	GO:0042773 [7]: ATP synthesis coupled electron transport	2	2	524	10	12093	-3.63	0.0	2.45	1.27	Ndufa7 Ndufb9
283	GO:0007088 [7]: regulation of mitosis	2	2	524	10	12093	-3.63	0.0	2.45	1.27	Cdc23 Nusap1
284	GO:0009123 [7]: nucleoside monophosphate metabolism	2	2	524	10	12093	-3.63	0.0	2.45	1.27	Gmpr2 Paics
285	GO:0006954 [5]: inflammatory response	2	2	524	121	11982	-3.64	0.0	0.03	0.0	Pycard Tollip
286	GO:0006974 [5]: response to DNA damage stimulus	9	9	517	140	11963	-3.65	0.0	1.78	0.9	2610014F08Rik Asf1a Dclre1a Gtf2h3 Lig3 Mus81 Parp1 Rad21 Smc1l1
287	GO:0009790 [3]: embryonic development	4	4	522	170	11933	-3.69	0.0	0.07	0.0	Fgf9 Gjb6 Lama1 Pitpnb
288	GO:0030035 [7]: microspike biogenesis	1	1	525	1	12102	-3.69	0.0	2.51	1.29	Fgd4
289	GO:0030259 [7]: lipid glycosylation	1	1	525	1	12102	-3.69	0.0	2.51	1.29	Galgt1
290	GO:0030319 [7]: di-, tri-valent inorganic anion homeostasis	1	1	525	1	12102	-3.69	0.0	2.51	1.29	Fgf23
291	GO:0030327 [9]: prenylated protein catabolism	1	1	525	1	12102	-3.69	0.0	2.51	1.29	Zmpste24
292	GO:0030497 [8]: fatty acid elongation	1	1	525	1	12102	-3.69	0.0	2.51	1.29	Pecr
293	GO:0030518 [7]: steroid hormone receptor signaling pathway	1	1	525	1	12102	-3.69	0.0	2.51	1.29	Taf7
294	GO:0030643 [8]: phosphate ion homeostasis	1	1	525	1	12102	-3.69	0.0	2.51	1.29	Fgf23
295	GO:0040009 [5]: regulation of growth rate	1	1	525	1	12102	-3.69	0.0	2.51	1.29	Parp1
296	GO:0042448 [7]: progesterone metabolism	1	1	525	1	12102	-3.69	0.0	2.51	1.29	Afp
297	GO:0046040 [10]: IMP metabolism	1	1	525	1	12102	-3.69	0.0	2.51	1.29	Paics
298	GO:0046208 [9]: spermine catabolism	1	1	525	1	12102	-3.69	0.0	2.51	1.29	Sat1
299	GO:0046698 [4]: metamorphosis (sensu Insecta)	1	1	525	1	12102	-3.69	0.0	2.51	1.29	Tm4sf9
300	GO:0048284 [6]: organelle fusion	1	1	525	1	12102	-3.69	0.0	2.51	1.29	Mfn1
301	GO:0048290 [9]: isotype switching to IgA isotypes	1	1	525	1	12102	-3.69	0.0	2.51	1.29	Tnfsf13
302	GO:0048296 [9]: regulation of isotype switching to IgA isotypes	1	1	525	1	12102	-3.69	0.0	2.51	1.29	Tnfsf13
303	GO:0048298 [10]: positive regulation of isotype switching to IgA isotypes	1	1	525	1	12102	-3.69	0.0	2.51	1.29	Tnfsf13
304	GO:0050688 [7]: regulation of antiviral response	1	1	525	1	12102	-3.69	0.0	2.51	1.29	Il15
305	GO:0050829 [7]: defense response to Gram-negative bacteria	1	1	525	1	12102	-3.69	0.0	2.51	1.29	Defb6
306	GO:0002165 [3]: larval or pupal development (sensu Insecta)	1	1	525	1	12102	-3.69	0.0	2.51	1.29	Tm4sf9
307	GO:0006188 [10]: IMP biosynthesis	1	1	525	1	12102	-3.69	0.0	2.51	1.29	Paics
308	GO:0006189 [11]: 'de novo' IMP biosynthesis	1	1	525	1	12102	-3.69	0.0	2.51	1.29	Paics
309	GO:0006200 [7]: ATP catabolism	1	1	525	1	12102	-3.69	0.0	2.51	1.29	Entpd1
310	GO:0006427 [9]: histidyl-tRNA aminoacylation	1	1	525	1	12102	-3.69	0.0	2.51	1.29	Harsl
311	GO:0006428 [9]: isoleucyl-tRNA aminoacylation	1	1	525	1	12102	-3.69	0.0	2.51	1.29	1110059F07Rik
312	GO:0006491 [10]: N-glycan processing	1	1	525	1	12102	-3.69	0.0	2.51	1.29	Ganab
313	GO:0006658 [9]: phosphatidylserine metabolism	1	1	525	1	12102	-3.69	0.0	2.51	1.29	Ptdss1
314	GO:0006659 [10]: phosphatidylserine biosynthesis	1	1	525	1	12102	-3.69	0.0	2.51	1.29	Ptdss1
315	GO:0007090 [8]: regulation of S phase of mitotic cell cycle	1	1	525	1	12102	-3.69	0.0	2.51	1.29	AA545217
316	GO:0007141 [10]: male meiosis I	1	1	525	1	12102	-3.69	0.0	2.51	1.29	Siah1a
317	GO:0007252 [8]: I-kappaB phosphorylation	1	1	525	1	12102	-3.69	0.0	2.51	1.29	Ikbkb
318	GO:0007444 [5]: imaginal disc development	1	1	525	1	12102	-3.69	0.0	2.51	1.29	Tm4sf9
319	GO:0007452 [5]: imaginal disc metamorphosis	1	1	525	1	12102	-3.69	0.0	2.51	1.29	Tm4sf9
320	GO:0007552 [3]: metamorphosis	1	1	525	1	12102	-3.69	0.0	2.51	1.29	Tm4sf9
321	GO:0008053 [7]: mitochondrial fusion	1	1	525	1	12102	-3.69	0.0	2.51	1.29	Mfn1
322	GO:0009151 [8]: purine deoxyribonucleotide metabolism	1	1	525	1	12102	-3.69	0.0	2.51	1.29	Nudt1
323	GO:0009155 [8]: purine deoxyribonucleotide catabolism	1	1	525	1	12102	-3.69	0.0	2.51	1.29	Nudt1
324	GO:0009203 [8]: ribonucleoside triphosphate catabolism	1	1	525	1	12102	-3.69	0.0	2.51	1.29	Entpd1
325	GO:0009204 [8]: deoxyribonucleoside triphosphate catabolism	1	1	525	1	12102	-3.69	0.0	2.51	1.29	Nudt1
326	GO:0009207 [9]: purine ribonucleoside triphosphate catabolism	1	1	525	1	12102	-3.69	0.0	2.51	1.29	Entpd1
327	GO:0009215 [9]: purine deoxyribonucleoside triphosphate metabolism	1	1	525	1	12102	-3.69	0.0	2.51	1.29	Nudt1
328	GO:0009217 [9]: purine deoxyribonucleoside triphosphate catabolism	1	1	525	1	12102	-3.69	0.0	2.51	1.29	Nudt1
329	GO:0016310 [7]: phosphorylation	23	23	503	487	11616	-3.7	0.0	0.98	0.55	Araf1 Atp5c1 Atp5g2 Bub1 Cask Chek2 Csnk1g2 Gak Htf9c Ikbkb Jak1 Map2k5 Ndufa7 Ndufb9 Pak2 Pctk1 Pik3cg Pink1 Riok3 Sstk Stk11 Trpm7 Wee1
330	GO:0030203 [7]: glycosaminoglycan metabolism	2	2	524	11	12092	-3.75	0.0	2.31	1.17	B3galt6 Habp4
331	GO:0006022 [6]: aminoglycan metabolism	2	2	524	11	12092	-3.75	0.0	2.31	1.17	B3galt6 Habp4
332	GO:0006471 [8]: protein amino acid ADP-ribosylation	2	2	524	11	12092	-3.75	0.0	2.31	1.17	Gna11 Parp1
333	GO:0006366 [8]: transcription from Pol II promoter	12	12	514	216	11887	-3.77	0.0	1.42	0.72	Abt1 Cops2 Crsp6 Gabpa Gtf2f1 Nfx1 Sin3a Skiip Taf7 Tef Wdr39 Wdr9
334	GO:0009792 [4]: embryonic development (sensu Metazoa)	1	1	525	88	12015	-3.78	0.0	0.02	0.0	Pitpnb
335	GO:0043066 [7]: negative regulation of apoptosis	5	5	521	62	12041	-3.78	0.0	1.92	0.97	Api5 Dsip1 Pik3cg Qars Tpt1
336	GO:0015931 [5]: nucleobase, nucleoside, nucleotide and nucleic acid transport	3	3	523	26	12077	-3.78	0.0	2.13	1.09	Nxt1 Rbm8a Thoc1
337	GO:0030031 [6]: cell projection biogenesis	3	3	523	26	12077	-3.78	0.0	2.13	1.09	Capzb Fgd4 Nck1
338	GO:0006325 [7]: establishment and/or maintenance of chromatin architecture	9	9	517	148	11955	-3.8	0.0	1.57	0.78	4930548G07Rik Asf1a Ezh2 Gpx4 H2afz Hist1h1e Men1 Nap1l3 Sirt3
339	GO:0043069 [6]: negative regulation of programmed cell death	5	5	521	63	12040	-3.81	0.0	1.88	0.97	Api5 Dsip1 Pik3cg Qars Tpt1
340	GO:0007268 [6]: synaptic transmission	3	3	523	139	11964	-3.82	0.0	0.06	0.0	Glrb Grin3b Vdac1
341	GO:0019752 [6]: carboxylic acid metabolism	15	15	511	298	11805	-3.83	0.0	1.12	0.62	1110059F07Rik Aars Acaa1 Acadl Cryl1 Ctps2 Ech1 Fabp6 Harsl Hpd Hsd17b4 Nr1h4 Pah Pecr Slc27a4
342	GO:0006082 [5]: organic acid metabolism	15	15	511	298	11805	-3.83	0.0	1.12	0.62	1110059F07Rik Aars Acaa1 Acadl Cryl1 Ctps2 Ech1 Fabp6 Harsl Hpd Hsd17b4 Nr1h4 Pah Pecr Slc27a4
343	GO:0015674 [7]: di-, tri-valent inorganic cation transport	2	2	524	113	11990	-3.85	0.0	0.05	0.0	Slc30a5 Slc8a1
344	GO:0030030 [5]: cell projection organization and biogenesis	3	3	523	27	12076	-3.85	0.0	2.06	1.04	Capzb Fgd4 Nck1
345	GO:0051168 [7]: nuclear export	3	3	523	27	12076	-3.85	0.0	2.06	1.04	Nxt1 Rbm8a Thoc1
346	GO:0016477 [5]: cell migration	3	3	523	137	11966	-3.87	0.0	0.07	0.0	Lama1 Nck1 Top2b
347	GO:0006468 [8]: protein amino acid phosphorylation	19	19	507	445	11658	-3.87	0.0	0.57	0.32	Araf1 Bub1 Cask Chek2 Csnk1g2 Gak Htf9c Ikbkb Jak1 Map2k5 Pak2 Pctk1 Pik3cg Pink1 Riok3 Sstk Stk11 Trpm7 Wee1
348	GO:0006118 [6]: electron transport	14	14	512	278	11825	-3.88	0.0	1.1	0.6	Acadl Cox5b Cox7c Cyp3a25 Cyp3a41 Cyp46a1 Fmo5 Gcdh Ndufa7 Ndufb9 Stat5a Txnl1 Txnl5 Uqcrc2
349	GO:0045786 [7]: negative regulation of cell cycle	4	4	522	46	12057	-3.9	0.0	1.87	0.97	Apc2 Ctcf Pycard Tusc4
350	GO:0000165 [7]: MAPKKK cascade	5	5	521	66	12037	-3.9	0.0	1.75	0.88	Brap Cdc42se1 Dusp19 Fgd4 Traf2
351	GO:0005975 [5]: carbohydrate metabolism	14	14	512	283	11820	-3.91	0.0	1.03	0.57	B3galt6 B4galt7 Galk2 Ganab Habp4 Lrrc16 Nagk Pck2 Ppp1ca Ppp1cb Ppp1cc Pygb Rpe Slc3a1
352	GO:0015980 [6]: energy derivation by oxidation of organic compounds	7	7	519	109	11994	-3.91	0.0	1.56	0.78	Lrrc16 Mto1 Pck2 Ppp1ca Ppp1cb Ppp1cc Pygb
353	GO:0006753 [8]: nucleoside phosphate metabolism	3	3	523	28	12075	-3.91	0.0	1.99	0.98	Atp5c1 Atp5g2 Atp6v1g1
354	GO:0006754 [7]: ATP biosynthesis	3	3	523	28	12075	-3.91	0.0	1.99	0.98	Atp5c1 Atp5g2 Atp6v1g1
355	GO:0008654 [8]: phospholipid biosynthesis	3	3	523	28	12075	-3.91	0.0	1.99	0.98	2010300G19Rik Pigq Ptdss1
356	GO:0015698 [7]: inorganic anion transport	2	2	524	110	11993	-3.91	0.0	0.05	0.0	Clcn4-2 Glrb
357	GO:0051049 [5]: regulation of transport	4	4	522	47	12056	-3.94	0.0	1.82	0.94	Pclo Rab3c Rab3d Rufy1
358	GO:0006916 [8]: anti-apoptosis	4	4	522	47	12056	-3.94	0.0	1.82	0.94	Api5 Dsip1 Qars Tpt1
359	GO:0045941 [7]: positive regulation of transcription	6	6	520	89	12014	-3.95	0.0	1.59	0.8	Cited4 Crsp6 Eaf2 Men1 Skiip Tef
360	GO:0051188 [6]: cofactor biosynthesis	5	5	521	68	12035	-3.97	0.0	1.67	0.85	Atp5c1 Atp5g2 Atp6v1g1 Mocs2 Urod
361	GO:0043065 [7]: positive regulation of apoptosis	6	6	520	90	12013	-3.97	0.0	1.56	0.78	Casp8ap2 Diablo Eaf2 Pycard Tde1 Wwox
362	GO:0045935 [6]: positive regulation of nucleobase, nucleoside, nucleotide and nucleic acid metabolism	6	6	520	90	12013	-3.97	0.0	1.56	0.78	Cited4 Crsp6 Eaf2 Men1 Skiip Tef
363	GO:0019932 [6]: second-messenger-mediated signaling	1	1	525	82	12021	-3.97	0.0	0.03	0.0	Pclo
364	GO:0007010 [6]: cytoskeleton organization and biogenesis	15	15	511	340	11763	-3.98	0.0	0.66	0.37	4930542G03Rik Capzb Diap3 Gabarap Kif1c Map1lc3b Myl6 Myo1c Nck1 Nusap1 Pclo Rhou Stmn1 Vill Zfp282
365	GO:0006820 [6]: anion transport	3	3	523	131	11972	-3.99	0.0	0.08	0.01	Clcn4-2 Glrb Vdac1
366	GO:0030097 [5]: hemopoiesis	2	2	524	107	11996	-4.0	0.0	0.06	0.0	Gmpr2 Il15
367	GO:0015672 [7]: monovalent inorganic cation transport	7	7	519	217	11886	-4.0	0.0	0.19	0.07	Atp1a1 Atp1b1 Atp5c1 Atp5g2 Atp6v1g1 Slc5a1 Slc8a1
368	GO:0043068 [6]: positive regulation of programmed cell death	6	6	520	91	12012	-4.0	0.0	1.53	0.77	Casp8ap2 Diablo Eaf2 Pycard Tde1 Wwox
369	GO:0019226 [5]: transmission of nerve impulse	4	4	522	153	11950	-4.01	0.0	0.11	0.03	Glrb Gna11 Grin3b Vdac1
370	GO:0001775 [4]: cell activation	2	2	524	106	11997	-4.01	0.0	0.06	0.0	Il15 Tnfsf13
371	GO:0006959 [5]: humoral immune response	4	4	522	152	11951	-4.03	0.0	0.11	0.03	1700013L23Rik Crry Tnfsf13 Traf2
372	GO:0030154 [3]: cell differentiation	13	13	513	317	11786	-4.03	0.0	0.47	0.26	Bag1 Ezh2 F11r Fgf9 Gmpr2 Hes5 Il15 Kras Mlph Prm1 Rorc Rpgrip1 Stat5a
373	GO:0045321 [5]: immune cell activation	2	2	524	105	11998	-4.04	0.0	0.06	0.0	Il15 Tnfsf13
374	GO:0043118 [4]: negative regulation of physiological process	10	10	516	269	11834	-4.05	0.0	0.31	0.15	Api5 Cops2 Dsip1 Jarid2 Nfx1 Pik3cg Qars Sin3a Sirt3 Tpt1
375	GO:0000160 [5]: two-component signal transduction system (phosphorelay)	2	2	524	14	12089	-4.06	0.0	1.95	0.97	Rab2 Rab8a
376	GO:0016236 [5]: macroautophagy	1	1	525	2	12101	-4.06	0.0	2.12	1.09	Apg5l
377	GO:0016584 [8]: nucleosome spacing	1	1	525	2	12101	-4.06	0.0	2.12	1.09	Hist1h1e
378	GO:0018410 [8]: peptide or protein carboxyl-terminal blocking	1	1	525	2	12101	-4.06	0.0	2.12	1.09	Icmt
379	GO:0030071 [8]: regulation of mitotic metaphase/anaphase transition	1	1	525	2	12101	-4.06	0.0	2.12	1.09	Cdc23
380	GO:0030168 [5]: platelet activation	1	1	525	2	12101	-4.06	0.0	2.12	1.09	Entpd1
381	GO:0030522 [6]: intracellular receptor-mediated signaling pathway	1	1	525	2	12101	-4.06	0.0	2.12	1.09	Taf7
382	GO:0042359 [7]: vitamin D metabolism	1	1	525	2	12101	-4.06	0.0	2.12	1.09	Gc
383	GO:0043101 [6]: purine salvage	1	1	525	2	12101	-4.06	0.0	2.12	1.09	Adk
384	GO:0043174 [6]: nucleoside salvage	1	1	525	2	12101	-4.06	0.0	2.12	1.09	Adk
385	GO:0043241 [6]: protein complex disassembly	1	1	525	2	12101	-4.06	0.0	2.12	1.09	Hist1h1e
386	GO:0000045 [6]: autophagic vacuole formation	1	1	525	2	12101	-4.06	0.0	2.12	1.09	Apg5l
387	GO:0000070 [9]: mitotic sister chromatid segregation	1	1	525	2	12101	-4.06	0.0	2.12	1.09	Nusap1
388	GO:0000090 [9]: mitotic anaphase	1	1	525	2	12101	-4.06	0.0	2.12	1.09	Nusap1
389	GO:0000819 [8]: sister chromatid segregation	1	1	525	2	12101	-4.06	0.0	2.12	1.09	Nusap1
390	GO:0006166 [7]: purine ribonucleoside salvage	1	1	525	2	12101	-4.06	0.0	2.12	1.09	Adk
391	GO:0006337 [7]: nucleosome disassembly	1	1	525	2	12101	-4.06	0.0	2.12	1.09	Hist1h1e
392	GO:0006481 [9]: C-terminal protein amino acid methylation	1	1	525	2	12101	-4.06	0.0	2.12	1.09	Icmt
393	GO:0006625 [7]: protein-peroxisome targeting	1	1	525	2	12101	-4.06	0.0	2.12	1.09	Pex13
394	GO:0006890 [6]: retrograde transport, Golgi to ER	1	1	525	2	12101	-4.06	0.0	2.12	1.09	Kif1c
395	GO:0007089 [7]: traversing start control point of mitotic cell cycle	1	1	525	2	12101	-4.06	0.0	2.12	1.09	AA545217
396	GO:0009048 [5]: dosage compensation, by inactivation of X chromosome	1	1	525	2	12101	-4.06	0.0	2.12	1.09	Ctcf
397	GO:0009137 [8]: purine nucleoside diphosphate catabolism	1	1	525	2	12101	-4.06	0.0	2.12	1.09	Entpd1
398	GO:0009181 [9]: purine ribonucleoside diphosphate catabolism	1	1	525	2	12101	-4.06	0.0	2.12	1.09	Entpd1
399	GO:0009264 [7]: deoxyribonucleotide catabolism	1	1	525	2	12101	-4.06	0.0	2.12	1.09	Nudt1
400	GO:0006631 [6]: fatty acid metabolism	7	7	519	118	11985	-4.06	0.0	1.33	0.69	Acaa1 Acadl Cryl1 Ech1 Hsd17b4 Pecr Slc27a4
401	GO:0040007 [3]: growth	6	6	520	95	12008	-4.07	0.0	1.41	0.71	Lama1 Ndnl2 Ogfr Parp1 Siah1a Socs6
402	GO:0006644 [7]: phospholipid metabolism	4	4	522	51	12052	-4.08	0.0	1.63	0.84	2010300G19Rik Pigq Pik3c2a Ptdss1
403	GO:0009308 [5]: amine metabolism	10	10	516	199	11904	-4.08	0.0	0.99	0.56	1110059F07Rik Aars B3galt6 Ctps2 Habp4 Harsl Hpd Nagk Pah Sat1
404	GO:0006725 [5]: aromatic compound metabolism	5	5	521	73	12030	-4.1	0.0	1.49	0.77	Hpd Mgll Mocs2 Pah Serhl
405	GO:0051186 [5]: cofactor metabolism	7	7	519	122	11981	-4.12	0.0	1.23	0.67	Acas2l Atp5c1 Atp5g2 Atp6v1g1 Entpd1 Mocs2 Urod
406	GO:0006816 [8]: calcium ion transport	1	1	525	77	12026	-4.12	0.0	0.04	0.0	Slc8a1
407	GO:0006289 [7]: nucleotide-excision repair	2	2	524	15	12088	-4.15	0.0	1.86	0.97	Dclre1a Gtf2h3
408	GO:0007586 [4]: digestion	2	2	524	15	12088	-4.15	0.0	1.86	0.97	Apoa2 Pnliprp2
409	GO:0012502 [7]: induction of programmed cell death	5	5	521	76	12027	-4.16	0.0	1.39	0.71	Casp8ap2 Eaf2 Pycard Tde1 Wwox
410	GO:0006917 [8]: induction of apoptosis	5	5	521	76	12027	-4.16	0.0	1.39	0.71	Casp8ap2 Eaf2 Pycard Tde1 Wwox
411	GO:0051246 [5]: regulation of protein metabolism	1	1	525	75	12028	-4.18	0.0	0.04	0.0	Nfx1
412	GO:0006066 [5]: alcohol metabolism	5	5	521	162	11941	-4.18	0.0	0.19	0.07	Cyp46a1 Galk2 Lcat Lrrc16 Pck2
413	GO:0006928 [4]: cell motility	5	5	521	162	11941	-4.18	0.0	0.19	0.07	Lama1 Mospd2 Nck1 Tm4sf9 Top2b
414	GO:0030855 [4]: epithelial cell differentiation	2	2	524	16	12087	-4.22	0.0	1.76	0.89	F11r Stat5a
415	GO:0006333 [8]: chromatin assembly or disassembly	5	5	521	79	12024	-4.22	0.0	1.3	0.68	4930548G07Rik Asf1a H2afz Hist1h1e Nap1l3
416	GO:0007017 [7]: microtubule-based process	7	7	519	131	11972	-4.22	0.0	1.04	0.58	4930542G03Rik Gabarap Kif1c Map1lc3b Nusap1 Stmn1 Zfp282
417	GO:0042592 [3]: homeostasis	3	3	523	118	11985	-4.24	0.0	0.12	0.03	Fgf23 Ikbkb Socs6
418	GO:0050876 [4]: reproductive physiological process	3	3	523	35	12068	-4.25	0.0	1.56	0.78	Afp Psg23 Stat5a
419	GO:0046649 [6]: lymphocyte activation	2	2	524	96	12007	-4.25	0.0	0.08	0.01	Il15 Tnfsf13
420	GO:0007267 [4]: cell-cell signaling	8	8	518	202	11901	-4.25	0.0	0.43	0.23	Fgf9 Gjb2 Gjb6 Glrb Gna11 Grin3b Pclo Vdac1
421	GO:0006605 [7]: protein targeting	7	7	519	188	11915	-4.27	0.0	0.34	0.18	Arl6ip1 Fgf9 Hsd17b4 Nxt1 Pex13 Tram1 Vps35
422	GO:0006334 [8]: nucleosome assembly	4	4	522	58	12045	-4.28	0.0	1.36	0.71	Asf1a H2afz Hist1h1e Nap1l3
423	GO:0006357 [8]: regulation of transcription from Pol II promoter	8	8	518	175	11928	-4.28	0.0	0.7	0.4	Crsp6 Gabpa Nfx1 Sin3a Skiip Tef Wdr39 Wdr9
424	GO:0015749 [6]: monosaccharide transport	2	2	524	17	12086	-4.28	0.0	1.68	0.85	Slc5a1 Stxbp3
425	GO:0015758 [8]: glucose transport	2	2	524	17	12086	-4.28	0.0	1.68	0.85	Slc5a1 Stxbp3
426	GO:0008645 [7]: hexose transport	2	2	524	17	12086	-4.28	0.0	1.68	0.85	Slc5a1 Stxbp3
427	GO:0009617 [6]: response to bacteria	1	1	525	71	12032	-4.3	0.0	0.05	0.0	Defb6
428	GO:0050801 [4]: ion homeostasis	1	1	525	71	12032	-4.3	0.0	0.05	0.0	Fgf23
429	GO:0050879 [4]: organismal movement	1	1	525	71	12032	-4.3	0.0	0.05	0.0	Rpgrip1
430	GO:0006873 [5]: cell ion homeostasis	1	1	525	71	12032	-4.3	0.0	0.05	0.0	Fgf23
431	GO:0009725 [5]: response to hormone stimulus	1	1	525	3	12100	-4.31	0.0	1.85	0.97	Ren1
432	GO:0009755 [4]: hormone-mediated signaling	1	1	525	3	12100	-4.31	0.0	1.85	0.97	Ren1
433	GO:0019720 [7]: Mo-molybdopterin cofactor metabolism	1	1	525	3	12100	-4.31	0.0	1.85	0.97	Mocs2
434	GO:0030002 [6]: anion homeostasis	1	1	525	3	12100	-4.31	0.0	1.85	0.97	Fgf23
435	GO:0030212 [8]: hyaluronan metabolism	1	1	525	3	12100	-4.31	0.0	1.85	0.97	Habp4
436	GO:0030300 [5]: regulation of cholesterol absorption	1	1	525	3	12100	-4.31	0.0	1.85	0.97	Apoa2
437	GO:0030433 [10]: ER-associated protein catabolism	1	1	525	3	12100	-4.31	0.0	1.85	0.97	Edem1
438	GO:0043094 [5]: metabolic compound salvage	1	1	525	3	12100	-4.31	0.0	1.85	0.97	Adk
439	GO:0043161 [11]: proteasomal ubiquitin-dependent protein catabolism	1	1	525	3	12100	-4.31	0.0	1.85	0.97	Edem1
440	GO:0045333 [7]: cellular respiration	1	1	525	3	12100	-4.31	0.0	1.85	0.97	Mto1
441	GO:0045342 [7]: MHC class II biosynthesis	1	1	525	3	12100	-4.31	0.0	1.85	0.97	Nfx1
442	GO:0045346 [7]: regulation of MHC class II biosynthesis	1	1	525	3	12100	-4.31	0.0	1.85	0.97	Nfx1
443	GO:0045665 [6]: negative regulation of neuron differentiation	1	1	525	3	12100	-4.31	0.0	1.85	0.97	Hes5
444	GO:0046037 [10]: GMP metabolism	1	1	525	3	12100	-4.31	0.0	1.85	0.97	Gmpr2
445	GO:0046489 [10]: phosphoinositide biosynthesis	1	1	525	3	12100	-4.31	0.0	1.85	0.97	Pigq
446	GO:0000103 [7]: sulfate assimilation	1	1	525	3	12100	-4.31	0.0	1.85	0.97	Sult1d1
447	GO:0006465 [6]: signal peptide processing	1	1	525	3	12100	-4.31	0.0	1.85	0.97	Spcs1
448	GO:0006506 [9]: GPI anchor biosynthesis	1	1	525	3	12100	-4.31	0.0	1.85	0.97	Pigq
449	GO:0006598 [8]: polyamine catabolism	1	1	525	3	12100	-4.31	0.0	1.85	0.97	Sat1
450	GO:0006777 [8]: Mo-molybdopterin cofactor biosynthesis	1	1	525	3	12100	-4.31	0.0	1.85	0.97	Mocs2
451	GO:0006791 [6]: sulfur utilization	1	1	525	3	12100	-4.31	0.0	1.85	0.97	Sult1d1
452	GO:0006824 [9]: cobalt ion transport	1	1	525	3	12100	-4.31	0.0	1.85	0.97	Slc30a5
453	GO:0006983 [5]: ER-overload response	1	1	525	3	12100	-4.31	0.0	1.85	0.97	Ppp1r15b
454	GO:0007091 [9]: mitotic metaphase/anaphase transition	1	1	525	3	12100	-4.31	0.0	1.85	0.97	Cdc23
455	GO:0007157 [6]: heterophilic cell adhesion	1	1	525	3	12100	-4.31	0.0	1.85	0.97	Cd164
456	GO:0008209 [6]: androgen metabolism	1	1	525	3	12100	-4.31	0.0	1.85	0.97	H2-Ke6
457	GO:0009135 [8]: purine nucleoside diphosphate metabolism	1	1	525	3	12100	-4.31	0.0	1.85	0.97	Entpd1
458	GO:0009179 [9]: purine ribonucleoside diphosphate metabolism	1	1	525	3	12100	-4.31	0.0	1.85	0.97	Entpd1
459	GO:0009191 [8]: ribonucleoside diphosphate catabolism	1	1	525	3	12100	-4.31	0.0	1.85	0.97	Entpd1
460	GO:0009108 [7]: coenzyme biosynthesis	4	4	522	60	12043	-4.32	0.0	1.29	0.68	Atp5c1 Atp5g2 Atp6v1g1 Mocs2
461	GO:0006519 [5]: amino acid and derivative metabolism	7	7	519	174	11929	-4.32	0.0	0.46	0.25	1110059F07Rik Aars Ctps2 Harsl Hpd Pah Sat1
462	GO:0050881 [5]: musculoskeletal movement	1	1	525	70	12033	-4.33	0.0	0.05	0.0	Rpgrip1
463	GO:0050885 [6]: regulation of balance	1	1	525	70	12033	-4.33	0.0	0.05	0.0	Rpgrip1
464	GO:0050953 [6]: sensory perception of light	1	1	525	70	12033	-4.33	0.0	0.05	0.0	Rpgrip1
465	GO:0050957 [6]: equilibrioception	1	1	525	70	12033	-4.33	0.0	0.05	0.0	Rpgrip1
466	GO:0007601 [7]: visual perception	1	1	525	70	12033	-4.33	0.0	0.05	0.0	Rpgrip1
467	GO:0008610 [6]: lipid biosynthesis	6	6	520	161	11942	-4.34	0.0	0.36	0.19	2010300G19Rik Galk2 H2-Ke6 Pecr Pigq Ptdss1
468	GO:0043038 [7]: amino acid activation	3	3	523	38	12065	-4.35	0.0	1.41	0.72	1110059F07Rik Aars Harsl
469	GO:0043039 [8]: tRNA aminoacylation	3	3	523	38	12065	-4.35	0.0	1.41	0.72	1110059F07Rik Aars Harsl
470	GO:0046467 [7]: membrane lipid biosynthesis	3	3	523	38	12065	-4.35	0.0	1.41	0.72	2010300G19Rik Pigq Ptdss1
471	GO:0006418 [8]: tRNA aminoacylation for protein translation	3	3	523	38	12065	-4.35	0.0	1.41	0.72	1110059F07Rik Aars Harsl
472	GO:0006486 [8]: protein amino acid glycosylation	4	4	522	62	12041	-4.37	0.0	1.22	0.66	B3galt6 Ddost Edem1 Ganab
473	GO:0007610 [2]: behavior	2	2	524	90	12013	-4.38	0.0	0.1	0.03	Ntan1 Vdac1
474	GO:0040029 [3]: regulation of gene expression, epigenetic	3	3	523	39	12064	-4.38	0.0	1.37	0.71	Ctcf Mbd1 Sirt3
475	GO:0006752 [7]: group transfer coenzyme metabolism	3	3	523	39	12064	-4.38	0.0	1.37	0.71	Atp5c1 Atp5g2 Atp6v1g1
476	GO:0006800 [5]: oxygen and reactive oxygen species metabolism	3	3	523	39	12064	-4.38	0.0	1.37	0.71	Gpx4 Ppp1r15b Sod2
477	GO:0042127 [5]: regulation of cell proliferation	6	6	520	123	11980	-4.39	0.0	0.8	0.45	Fgf9 Il15 Pura Sas Tnfsf13 Wdr39
478	GO:0009893 [5]: positive regulation of metabolism	6	6	520	125	11978	-4.4	0.0	0.76	0.43	Cited4 Crsp6 Eaf2 Men1 Skiip Tef
479	GO:0051169 [6]: nuclear transport	4	4	522	64	12039	-4.4	0.0	1.16	0.64	Fgf9 Nxt1 Rbm8a Thoc1
480	GO:0042471 [5]: ear morphogenesis	2	2	524	19	12084	-4.41	0.0	1.53	0.77	Fgf9 Gjb6
481	GO:0009072 [6]: aromatic amino acid family metabolism	2	2	524	19	12084	-4.41	0.0	1.53	0.77	Hpd Pah
482	GO:0007517 [5]: muscle development	6	6	520	130	11973	-4.41	0.0	0.69	0.39	1700073K01Rik 2600002E23Rik Boc Mb Myl6 Tpm3
483	GO:0009795 [4]: embryonic morphogenesis	2	2	524	88	12015	-4.42	0.0	0.11	0.03	Fgf9 Gjb6
484	GO:0045595 [4]: regulation of cell differentiation	4	4	522	65	12038	-4.42	0.0	1.13	0.62	Ezh2 Hes5 Il15 Stat5a
485	GO:0009892 [5]: negative regulation of metabolism	5	5	521	137	11966	-4.42	0.0	0.34	0.18	Cops2 Jarid2 Nfx1 Sin3a Sirt3
486	GO:0006520 [6]: amino acid metabolism	6	6	520	134	11969	-4.43	0.0	0.63	0.34	1110059F07Rik Aars Ctps2 Harsl Hpd Pah
487	GO:0006400 [7]: tRNA modification	3	3	523	41	12062	-4.44	0.0	1.28	0.68	1110059F07Rik Aars Harsl
488	GO:0006399 [6]: tRNA metabolism	4	4	522	67	12036	-4.45	0.0	1.07	0.59	1110059F07Rik Aars Harsl Pop5
489	GO:0009101 [7]: glycoprotein biosynthesis	4	4	522	67	12036	-4.45	0.0	1.07	0.59	B3galt6 Ddost Edem1 Ganab
490	GO:0001558 [4]: regulation of cell growth	3	3	523	42	12061	-4.46	0.0	1.24	0.68	Ndnl2 Ogfr Socs6
491	GO:0007605 [7]: perception of sound	3	3	523	42	12061	-4.46	0.0	1.24	0.68	Axin1 Gjb6 Ndufb9
492	GO:0051243 [5]: negative regulation of cellular physiological process	5	5	521	131	11972	-4.46	0.0	0.39	0.2	Api5 Dsip1 Pik3cg Qars Tpt1
493	GO:0016485 [8]: protein processing	2	2	524	20	12083	-4.46	0.0	1.46	0.75	Spcs1 Vps35
494	GO:0045596 [5]: negative regulation of cell differentiation	2	2	524	20	12083	-4.46	0.0	1.46	0.75	Ezh2 Hes5
495	GO:0006497 [8]: protein lipidation	2	2	524	20	12083	-4.46	0.0	1.46	0.75	2210409M21Rik Pigq
496	GO:0030073 [6]: insulin secretion	1	1	525	4	12099	-4.49	0.0	1.65	0.85	Pclo
497	GO:0030299 [6]: cholesterol absorption	1	1	525	4	12099	-4.49	0.0	1.65	0.85	Apoa2
498	GO:0030318 [5]: melanocyte differentiation	1	1	525	4	12099	-4.49	0.0	1.65	0.85	Mlph
499	GO:0030856 [5]: regulation of epithelial cell differentiation	1	1	525	4	12099	-4.49	0.0	1.65	0.85	Stat5a
500	GO:0042278 [7]: purine nucleoside metabolism	1	1	525	4	12099	-4.49	0.0	1.65	0.85	Adk
501	GO:0044241 [5]: lipid digestion	1	1	525	4	12099	-4.49	0.0	1.65	0.85	Apoa2
502	GO:0046128 [8]: purine ribonucleoside metabolism	1	1	525	4	12099	-4.49	0.0	1.65	0.85	Adk
503	GO:0050931 [4]: pigment cell differentiation	1	1	525	4	12099	-4.49	0.0	1.65	0.85	Mlph
504	GO:0051023 [6]: regulation of immunoglobulin secretion	1	1	525	4	12099	-4.49	0.0	1.65	0.85	Traf2
505	GO:0000080 [7]: G1 phase of mitotic cell cycle	1	1	525	4	12099	-4.49	0.0	1.65	0.85	AA545217
506	GO:0001678 [5]: cell glucose homeostasis	1	1	525	4	12099	-4.49	0.0	1.65	0.85	Socs6
507	GO:0002011 [5]: morphogenesis of an epithelial sheet	1	1	525	4	12099	-4.49	0.0	1.65	0.85	Lama1
508	GO:0006012 [8]: galactose metabolism	1	1	525	4	12099	-4.49	0.0	1.65	0.85	Galk2
509	GO:0006515 [9]: misfolded or incompletely synthesized protein catabolism	1	1	525	4	12099	-4.49	0.0	1.65	0.85	Edem1
510	GO:0006572 [8]: tyrosine catabolism	1	1	525	4	12099	-4.49	0.0	1.65	0.85	Hpd
511	GO:0007549 [4]: dosage compensation	1	1	525	4	12099	-4.49	0.0	1.65	0.85	Ctcf
512	GO:0008543 [8]: fibroblast growth factor receptor signaling pathway	1	1	525	4	12099	-4.49	0.0	1.65	0.85	Fgf9
513	GO:0009119 [7]: ribonucleoside metabolism	1	1	525	4	12099	-4.49	0.0	1.65	0.85	Adk
514	GO:0009134 [7]: nucleoside diphosphate catabolism	1	1	525	4	12099	-4.49	0.0	1.65	0.85	Entpd1
515	GO:0009185 [8]: ribonucleoside diphosphate metabolism	1	1	525	4	12099	-4.49	0.0	1.65	0.85	Entpd1
516	GO:0009200 [8]: deoxyribonucleoside triphosphate metabolism	1	1	525	4	12099	-4.49	0.0	1.65	0.85	Nudt1
517	GO:0008203 [7]: cholesterol metabolism	3	3	523	43	12060	-4.49	0.0	1.2	0.65	Cyp46a1 Galk2 Lcat
518	GO:0006732 [6]: coenzyme metabolism	5	5	521	104	11999	-4.49	0.0	0.74	0.41	Acas2l Atp5c1 Atp5g2 Atp6v1g1 Mocs2
519	GO:0042742 [6]: defense response to bacteria	1	1	525	64	12039	-4.5	0.0	0.06	0.0	Defb6
520	GO:0016481 [7]: negative regulation of transcription	5	5	521	112	11991	-4.5	0.0	0.61	0.34	Cops2 Jarid2 Nfx1 Sin3a Sirt3
521	GO:0045934 [6]: negative regulation of nucleobase, nucleoside, nucleotide and nucleic acid metabolism	5	5	521	117	11986	-4.51	0.0	0.55	0.31	Cops2 Jarid2 Nfx1 Sin3a Sirt3
522	GO:0002009 [4]: morphogenesis of an epithelium	3	3	523	44	12059	-4.51	0.0	1.17	0.64	F11r Lama1 Stat5a
523	GO:0009310 [6]: amine catabolism	3	3	523	44	12059	-4.51	0.0	1.17	0.64	Hpd Pah Sat1
524	GO:0030900 [8]: forebrain development	2	2	524	21	12082	-4.51	0.0	1.39	0.71	Numb Top2b
525	GO:0042158 [7]: lipoprotein biosynthesis	2	2	524	21	12082	-4.51	0.0	1.39	0.71	2210409M21Rik Pigq
526	GO:0045137 [4]: development of primary sexual characteristics	2	2	524	21	12082	-4.51	0.0	1.39	0.71	Afp Fgf9
527	GO:0008360 [5]: regulation of cell shape	2	2	524	21	12082	-4.51	0.0	1.39	0.71	Cdc42se1 Rhou
528	GO:0008406 [5]: gonad development	2	2	524	21	12082	-4.51	0.0	1.39	0.71	Afp Fgf9
529	GO:0009100 [7]: glycoprotein metabolism	4	4	522	72	12031	-4.51	0.0	0.94	0.52	B3galt6 Ddost Edem1 Ganab
530	GO:0019725 [4]: cell homeostasis	2	2	524	83	12020	-4.52	0.0	0.13	0.04	Fgf23 Socs6
531	GO:0050790 [3]: regulation of enzyme activity	3	3	523	99	12004	-4.53	0.0	0.22	0.08	Casp8ap2 Fgd4 Pycard
532	GO:0015992 [6]: proton transport	3	3	523	45	12058	-4.53	0.0	1.13	0.62	Atp5c1 Atp5g2 Atp6v1g1
533	GO:0045892 [8]: negative regulation of transcription, DNA-dependent	4	4	522	75	12028	-4.55	0.0	0.87	0.48	Jarid2 Nfx1 Sin3a Sirt3
534	GO:0019439 [6]: aromatic compound catabolism	2	2	524	22	12081	-4.55	0.0	1.33	0.69	Hpd Pah
535	GO:0006919 [6]: caspase activation	2	2	524	22	12081	-4.55	0.0	1.33	0.69	Casp8ap2 Pycard
536	GO:0007050 [7]: cell cycle arrest	2	2	524	22	12081	-4.55	0.0	1.33	0.69	Gas2 Rprm
537	GO:0006643 [6]: membrane lipid metabolism	4	4	522	76	12027	-4.55	0.0	0.85	0.48	2010300G19Rik Pigq Pik3c2a Ptdss1
538	GO:0006814 [8]: sodium ion transport	4	4	522	76	12027	-4.55	0.0	0.85	0.48	Atp1a1 Atp1b1 Slc5a1 Slc8a1
539	GO:0006913 [6]: nucleocytoplasmic transport	4	4	522	76	12027	-4.55	0.0	0.85	0.48	Fgf9 Nxt1 Rbm8a Thoc1
540	GO:0016125 [6]: sterol metabolism	3	3	523	46	12057	-4.56	0.0	1.09	0.6	Cyp46a1 Galk2 Lcat
541	GO:0051239 [4]: regulation of organismal physiological process	4	4	522	108	11995	-4.56	0.0	0.37	0.19	Apoa2 Fgf23 Il15 Tnfsf13
542	GO:0050954 [6]: sensory perception of mechanical stimulus	3	3	523	47	12056	-4.57	0.0	1.06	0.59	Axin1 Gjb6 Ndufb9
543	GO:0050982 [7]: detection of mechanical stimulus	3	3	523	47	12056	-4.57	0.0	1.06	0.59	Axin1 Gjb6 Ndufb9
544	GO:0035295 [3]: tube development	1	1	525	61	12042	-4.57	0.0	0.07	0.01	Ppp1ca
545	GO:0006092 [7]: main pathways of carbohydrate metabolism	2	2	524	79	12024	-4.59	0.0	0.15	0.05	Lrrc16 Pck2
546	GO:0015985 [7]: energy coupled proton transport, down electrochemical gradient	2	2	524	23	12080	-4.59	0.0	1.27	0.68	Atp5c1 Atp5g2
547	GO:0015986 [7]: ATP synthesis coupled proton transport	2	2	524	23	12080	-4.59	0.0	1.27	0.68	Atp5c1 Atp5g2
548	GO:0043280 [5]: positive regulation of caspase activity	2	2	524	23	12080	-4.59	0.0	1.27	0.68	Casp8ap2 Pycard
549	GO:0043281 [4]: regulation of caspase activity	2	2	524	23	12080	-4.59	0.0	1.27	0.68	Casp8ap2 Pycard
550	GO:0000082 [7]: G1/S transition of mitotic cell cycle	2	2	524	23	12080	-4.59	0.0	1.27	0.68	Cables1 Rhou
551	GO:0006305 [7]: DNA alkylation	2	2	524	23	12080	-4.59	0.0	1.27	0.68	Ctcf Mbd1
552	GO:0006306 [4]: DNA methylation	2	2	524	23	12080	-4.59	0.0	1.27	0.68	Ctcf Mbd1
553	GO:0016055 [6]: Wnt receptor signaling pathway	4	4	522	83	12020	-4.6	0.0	0.71	0.4	Apc2 Axin1 Fbxw2 Tle6
554	GO:0009888 [5]: histogenesis	1	1	525	60	12043	-4.6	0.0	0.08	0.01	Lama1
555	GO:0007229 [6]: integrin-mediated signaling pathway	1	1	525	60	12043	-4.6	0.0	0.08	0.01	Ilkap
556	GO:0030036 [8]: actin cytoskeleton organization and biogenesis	4	4	522	84	12019	-4.6	0.0	0.69	0.39	Capzb Diap3 Nck1 Rhou
557	GO:0006461 [7]: protein complex assembly	4	4	522	92	12011	-4.61	0.0	0.56	0.31	Asf1a H2afz Hist1h1e Nap1l3
558	GO:0030029 [7]: actin filament-based process	4	4	522	90	12013	-4.61	0.0	0.59	0.33	Capzb Diap3 Nck1 Rhou
559	GO:0006869 [5]: lipid transport	3	3	523	49	12054	-4.62	0.0	1.0	0.56	Apoa2 Apoc3 Slc27a4
560	GO:0009451 [6]: RNA modification	3	3	523	49	12054	-4.62	0.0	1.0	0.56	1110059F07Rik Aars Harsl
561	GO:0016202 [7]: regulation of myogenesis	1	1	525	5	12098	-4.62	0.0	1.49	0.77	Boc
562	GO:0030072 [5]: peptide hormone secretion	1	1	525	5	12098	-4.62	0.0	1.49	0.77	Pclo
563	GO:0042596 [5]: fear response	1	1	525	5	12098	-4.62	0.0	1.49	0.77	Vdac1
564	GO:0045191 [8]: regulation of isotype switching	1	1	525	5	12098	-4.62	0.0	1.49	0.77	Tnfsf13
565	GO:0045830 [9]: positive regulation of isotype switching	1	1	525	5	12098	-4.62	0.0	1.49	0.77	Tnfsf13
566	GO:0045995 [4]: regulation of embryonic development	1	1	525	5	12098	-4.62	0.0	1.49	0.77	Lama1
567	GO:0048305 [5]: immunoglobulin secretion	1	1	525	5	12098	-4.62	0.0	1.49	0.77	Traf2
568	GO:0050892 [5]: intestinal absorption	1	1	525	5	12098	-4.62	0.0	1.49	0.77	Apoa2
569	GO:0000302 [6]: response to reactive oxygen species	1	1	525	5	12098	-4.62	0.0	1.49	0.77	Ppp1r15b
570	GO:0001662 [3]: behavioral fear response	1	1	525	5	12098	-4.62	0.0	1.49	0.77	Vdac1
571	GO:0006023 [7]: aminoglycan biosynthesis	1	1	525	5	12098	-4.62	0.0	1.49	0.77	B3galt6
572	GO:0006024 [8]: glycosaminoglycan biosynthesis	1	1	525	5	12098	-4.62	0.0	1.49	0.77	B3galt6
573	GO:0006085 [8]: acetyl-CoA biosynthesis	1	1	525	5	12098	-4.62	0.0	1.49	0.77	Acas2l
574	GO:0006505 [10]: GPI anchor metabolism	1	1	525	5	12098	-4.62	0.0	1.49	0.77	Pigq
575	GO:0006518 [5]: peptide metabolism	1	1	525	5	12098	-4.62	0.0	1.49	0.77	Spcs1
576	GO:0006984 [6]: ER-nuclear signaling pathway	1	1	525	5	12098	-4.62	0.0	1.49	0.77	Ppp1r15b
577	GO:0007140 [9]: male meiosis	1	1	525	5	12098	-4.62	0.0	1.49	0.77	Siah1a
578	GO:0008215 [8]: spermine metabolism	1	1	525	5	12098	-4.62	0.0	1.49	0.77	Sat1
579	GO:0008625 [10]: induction of apoptosis via death domain receptors	1	1	525	5	12098	-4.62	0.0	1.49	0.77	Casp8ap2
580	GO:0050776 [5]: regulation of immune response	2	2	524	77	12026	-4.63	0.0	0.17	0.06	Il15 Tnfsf13
581	GO:0005996 [6]: monosaccharide metabolism	3	3	523	91	12012	-4.63	0.0	0.28	0.13	Galk2 Lrrc16 Pck2
582	GO:0006260 [6]: DNA replication	3	3	523	91	12012	-4.63	0.0	0.28	0.13	Lig3 Mcmdc1 Recc1
583	GO:0016049 [4]: cell growth	3	3	523	51	12052	-4.64	0.0	0.94	0.52	Ndnl2 Ogfr Socs6
584	GO:0016064 [6]: humoral defense mechanism (sensu Vertebrata)	3	3	523	51	12052	-4.64	0.0	0.94	0.52	1700013L23Rik Tnfsf13 Traf2
585	GO:0007409 [6]: axonogenesis	2	2	524	76	12027	-4.64	0.0	0.17	0.06	Stmn1 Top2b
586	GO:0009966 [4]: regulation of signal transduction	3	3	523	89	12014	-4.65	0.0	0.3	0.14	Axin1 Cdc42se1 Traf2
587	GO:0019318 [7]: hexose metabolism	3	3	523	89	12014	-4.65	0.0	0.3	0.14	Galk2 Lrrc16 Pck2
588	GO:0048193 [6]: Golgi vesicle transport	2	2	524	25	12078	-4.66	0.0	1.17	0.64	Kif1c Stx18
589	GO:0006979 [5]: response to oxidative stress	2	2	524	25	12078	-4.66	0.0	1.17	0.64	Gpx4 Ppp1r15b
590	GO:0007249 [7]: I-kappaB kinase/NF-kappaB cascade	2	2	524	25	12078	-4.66	0.0	1.17	0.64	Ikbkb Snip1
591	GO:0008361 [5]: regulation of cell size	3	3	523	54	12049	-4.68	0.0	0.85	0.48	Ndnl2 Ogfr Socs6
592	GO:0016053 [6]: organic acid biosynthesis	1	1	525	57	12046	-4.68	0.0	0.09	0.01	Pecr
593	GO:0046394 [7]: carboxylic acid biosynthesis	1	1	525	57	12046	-4.68	0.0	0.09	0.01	Pecr
594	GO:0030182 [4]: neuron differentiation	2	2	524	26	12077	-4.69	0.0	1.12	0.62	Bag1 Hes5
595	GO:0007611 [3]: learning and/or memory	2	2	524	26	12077	-4.69	0.0	1.12	0.62	Ntan1 Vdac1
596	GO:0001501 [5]: skeletal development	3	3	523	83	12020	-4.7	0.0	0.36	0.19	Fgf23 Foxc1 Gna11
597	GO:0045944 [9]: positive regulation of transcription from Pol II promoter	3	3	523	56	12047	-4.7	0.0	0.8	0.45	Crsp6 Skiip Tef
598	GO:0016568 [8]: chromatin modification	3	3	523	81	12022	-4.71	0.0	0.38	0.19	Ezh2 Men1 Sirt3
599	GO:0009582 [6]: detection of abiotic stimulus	3	3	523	80	12023	-4.72	0.0	0.39	0.2	Axin1 Gjb6 Ndufb9
600	GO:0018193 [8]: peptidyl-amino acid modification	3	3	523	58	12045	-4.72	0.0	0.76	0.43	Ddost Ganab Jak1
601	GO:0006818 [5]: hydrogen transport	3	3	523	58	12045	-4.72	0.0	0.76	0.43	Atp5c1 Atp5g2 Atp6v1g1
602	GO:0043009 [5]: embryonic development (sensu Vertebrata)	1	1	525	55	12048	-4.73	0.0	0.1	0.02	Pitpnb
603	GO:0006304 [6]: DNA modification	2	2	524	27	12076	-4.73	0.0	1.07	0.59	Ctcf Mbd1
604	GO:0006006 [8]: glucose metabolism	2	2	524	70	12033	-4.74	0.0	0.21	0.08	Lrrc16 Pck2
605	GO:0007417 [6]: central nervous system development	2	2	524	70	12033	-4.74	0.0	0.21	0.08	Numb Top2b
606	GO:0007018 [7]: microtubule-based movement	3	3	523	63	12040	-4.74	0.0	0.65	0.36	4930542G03Rik Kif1c Zfp282
607	GO:0016601 [7]: Rac protein signal transduction	1	1	525	6	12097	-4.74	0.0	1.36	0.71	Rhou
608	GO:0030178 [6]: negative regulation of Wnt receptor signaling pathway	1	1	525	6	12097	-4.74	0.0	1.36	0.71	Axin1
609	GO:0030728 [7]: ovulation	1	1	525	6	12097	-4.74	0.0	1.36	0.71	Afp
610	GO:0042462 [6]: eye photoreceptor cell development	1	1	525	6	12097	-4.74	0.0	1.36	0.71	Rpgrip1
611	GO:0045190 [8]: isotype switching	1	1	525	6	12097	-4.74	0.0	1.36	0.71	Tnfsf13
612	GO:0045664 [5]: regulation of neuron differentiation	1	1	525	6	12097	-4.74	0.0	1.36	0.71	Hes5
613	GO:0001542 [5]: ovulation (sensu Mammalia)	1	1	525	6	12097	-4.74	0.0	1.36	0.71	Afp
614	GO:0006349 [4]: imprinting	1	1	525	6	12097	-4.74	0.0	1.36	0.71	Ctcf
615	GO:0006888 [6]: ER to Golgi transport	1	1	525	6	12097	-4.74	0.0	1.36	0.71	Stx18
616	GO:0009127 [8]: purine nucleoside monophosphate biosynthesis	1	1	525	6	12097	-4.74	0.0	1.36	0.71	Paics
617	GO:0009168 [9]: purine ribonucleoside monophosphate biosynthesis	1	1	525	6	12097	-4.74	0.0	1.36	0.71	Paics
618	GO:0016042 [5]: lipid catabolism	3	3	523	66	12037	-4.75	0.0	0.59	0.33	Apoc3 Pafah1b3 Pnliprp2
619	GO:0043085 [4]: positive regulation of enzyme activity	3	3	523	68	12035	-4.75	0.0	0.56	0.31	Casp8ap2 Fgd4 Pycard
620	GO:0045893 [8]: positive regulation of transcription, DNA-dependent	3	3	523	71	12032	-4.75	0.0	0.51	0.29	Crsp6 Skiip Tef
621	GO:0030705 [6]: cytoskeleton-dependent intracellular transport	3	3	523	65	12038	-4.75	0.0	0.61	0.33	4930542G03Rik Kif1c Zfp282
622	GO:0007160 [5]: cell-matrix adhesion	1	1	525	54	12049	-4.76	0.0	0.1	0.02	Itgb2l
623	GO:0015849 [5]: organic acid transport	1	1	525	53	12050	-4.78	0.0	0.11	0.03	Slc3a1
624	GO:0046942 [6]: carboxylic acid transport	1	1	525	53	12050	-4.78	0.0	0.11	0.03	Slc3a1
625	GO:0009968 [5]: negative regulation of signal transduction	2	2	524	29	12074	-4.78	0.0	0.99	0.56	Axin1 Cdc42se1
626	GO:0006575 [6]: amino acid derivative metabolism	1	1	525	52	12051	-4.8	0.0	0.11	0.03	Sat1
627	GO:0050867 [6]: positive regulation of cell activation	2	2	524	31	12072	-4.82	0.0	0.91	0.51	Il15 Tnfsf13
628	GO:0051251 [7]: positive regulation of lymphocyte activation	2	2	524	31	12072	-4.82	0.0	0.91	0.51	Il15 Tnfsf13
629	GO:0006633 [7]: fatty acid biosynthesis	1	1	525	51	12052	-4.83	0.0	0.12	0.03	Pecr
630	GO:0019724 [7]: B-cell mediated immunity	1	1	525	7	12096	-4.83	0.0	1.24	0.68	Traf2
631	GO:0042461 [5]: photoreceptor cell development	1	1	525	7	12096	-4.83	0.0	1.24	0.68	Rpgrip1
632	GO:0046036 [10]: CTP metabolism	1	1	525	7	12096	-4.83	0.0	1.24	0.68	Nme7
633	GO:0046039 [10]: GTP metabolism	1	1	525	7	12096	-4.83	0.0	1.24	0.68	Nme7
634	GO:0046051 [10]: UTP metabolism	1	1	525	7	12096	-4.83	0.0	1.24	0.68	Nme7
635	GO:0046546 [5]: development of primary male sexual characteristics	1	1	525	7	12096	-4.83	0.0	1.24	0.68	Fgf9
636	GO:0050708 [5]: regulation of protein secretion	1	1	525	7	12096	-4.83	0.0	1.24	0.68	Traf2
637	GO:0006041 [7]: glucosamine metabolism	1	1	525	7	12096	-4.83	0.0	1.24	0.68	Nagk
638	GO:0006044 [8]: N-acetylglucosamine metabolism	1	1	525	7	12096	-4.83	0.0	1.24	0.68	Nagk
639	GO:0006120 [9]: mitochondrial electron transport, NADH to ubiquinone	1	1	525	7	12096	-4.83	0.0	1.24	0.68	Ndufb9
640	GO:0006183 [10]: GTP biosynthesis	1	1	525	7	12096	-4.83	0.0	1.24	0.68	Nme7
641	GO:0006228 [10]: UTP biosynthesis	1	1	525	7	12096	-4.83	0.0	1.24	0.68	Nme7
642	GO:0006241 [10]: CTP biosynthesis	1	1	525	7	12096	-4.83	0.0	1.24	0.68	Nme7
643	GO:0006857 [6]: oligopeptide transport	1	1	525	7	12096	-4.83	0.0	1.24	0.68	Tap1
644	GO:0007215 [6]: glutamate signaling pathway	1	1	525	7	12096	-4.83	0.0	1.24	0.68	Gna11
645	GO:0007257 [7]: activation of JUNK	1	1	525	7	12096	-4.83	0.0	1.24	0.68	Fgd4
646	GO:0007405 [5]: neuroblast proliferation	1	1	525	7	12096	-4.83	0.0	1.24	0.68	Numb
647	GO:0007595 [5]: lactation	1	1	525	7	12096	-4.83	0.0	1.24	0.68	Stat5a
648	GO:0008584 [6]: male gonad development	1	1	525	7	12096	-4.83	0.0	1.24	0.68	Fgf9
649	GO:0009208 [9]: pyrimidine ribonucleoside triphosphate metabolism	1	1	525	7	12096	-4.83	0.0	1.24	0.68	Nme7
650	GO:0009209 [9]: pyrimidine ribonucleoside triphosphate biosynthesis	1	1	525	7	12096	-4.83	0.0	1.24	0.68	Nme7
651	GO:0048066 [3]: pigmentation	2	2	524	32	12071	-4.84	0.0	0.87	0.48	Gna11 Urod
652	GO:0048468 [3]: cell development	2	2	524	32	12071	-4.84	0.0	0.87	0.48	Hes5 Rpgrip1
653	GO:0000122 [9]: negative regulation of transcription from Pol II promoter	2	2	524	62	12041	-4.84	0.0	0.28	0.14	Nfx1 Sin3a
654	GO:0007507 [5]: heart development	2	2	524	62	12041	-4.84	0.0	0.28	0.14	Gna11 Id2
655	GO:0006414 [8]: translational elongation	1	1	525	50	12053	-4.85	0.0	0.12	0.03	Rplp1
656	GO:0051093 [4]: negative regulation of development	2	2	524	33	12070	-4.86	0.0	0.84	0.47	Ezh2 Hes5
657	GO:0008643 [5]: carbohydrate transport	2	2	524	33	12070	-4.86	0.0	0.84	0.47	Slc5a1 Stxbp3
658	GO:0006310 [6]: DNA recombination	2	2	524	34	12069	-4.87	0.0	0.81	0.45	Lig3 Mus81
659	GO:0007548 [3]: sex differentiation	2	2	524	34	12069	-4.87	0.0	0.81	0.45	Afp Fgf9
660	GO:0016052 [6]: carbohydrate catabolism	1	1	525	49	12054	-4.87	0.0	0.13	0.03	Lrrc16
661	GO:0044275 [7]: cellular carbohydrate catabolism	1	1	525	49	12054	-4.87	0.0	0.13	0.03	Lrrc16
662	GO:0046483 [5]: heterocycle metabolism	1	1	525	49	12054	-4.87	0.0	0.13	0.03	Urod
663	GO:0007420 [7]: brain development	2	2	524	57	12046	-4.89	0.0	0.34	0.18	Numb Top2b
664	GO:0016051 [6]: carbohydrate biosynthesis	2	2	524	55	12048	-4.9	0.0	0.37	0.19	B3galt6 Pck2
665	GO:0051240 [5]: positive regulation of organismal physiological process	2	2	524	55	12048	-4.9	0.0	0.37	0.19	Il15 Tnfsf13
666	GO:0015833 [5]: peptide transport	1	1	525	8	12095	-4.9	0.0	1.15	0.64	Tap1
667	GO:0019438 [6]: aromatic compound biosynthesis	1	1	525	8	12095	-4.9	0.0	1.15	0.64	Mocs2
668	GO:0030258 [6]: lipid modification	1	1	525	8	12095	-4.9	0.0	1.15	0.64	Galgt1
669	GO:0042102 [8]: positive regulation of T-cell proliferation	1	1	525	8	12095	-4.9	0.0	1.15	0.64	Il15
670	GO:0042559 [7]: pteridine and derivative biosynthesis	1	1	525	8	12095	-4.9	0.0	1.15	0.64	Mocs2
671	GO:0045814 [4]: negative regulation of gene expression, epigenetic	1	1	525	8	12095	-4.9	0.0	1.15	0.64	Sirt3
672	GO:0000188 [8]: inactivation of MAPK	1	1	525	8	12095	-4.9	0.0	1.15	0.64	Dusp19
673	GO:0001754 [5]: eye photoreceptor cell differentiation	1	1	525	8	12095	-4.9	0.0	1.15	0.64	Rpgrip1
674	GO:0001782 [6]: B-cell homeostasis	1	1	525	8	12095	-4.9	0.0	1.15	0.64	Ikbkb
675	GO:0006342 [5]: chromatin silencing	1	1	525	8	12095	-4.9	0.0	1.15	0.64	Sirt3
676	GO:0006611 [8]: protein-nucleus export	1	1	525	8	12095	-4.9	0.0	1.15	0.64	Nxt1
677	GO:0006779 [7]: porphyrin biosynthesis	1	1	525	8	12095	-4.9	0.0	1.15	0.64	Urod
678	GO:0006783 [6]: heme biosynthesis	1	1	525	8	12095	-4.9	0.0	1.15	0.64	Urod
679	GO:0006957 [7]: complement activation, alternative pathway	1	1	525	8	12095	-4.9	0.0	1.15	0.64	1700013L23Rik
680	GO:0006997 [5]: nuclear organization and biogenesis	1	1	525	8	12095	-4.9	0.0	1.15	0.64	Prm1
681	GO:0007613 [4]: memory	1	1	525	8	12095	-4.9	0.0	1.15	0.64	Ntan1
682	GO:0009132 [7]: nucleoside diphosphate metabolism	1	1	525	8	12095	-4.9	0.0	1.15	0.64	Entpd1
683	GO:0009262 [7]: deoxyribonucleotide metabolism	1	1	525	8	12095	-4.9	0.0	1.15	0.64	Nudt1
684	GO:0048511 [3]: rhythmic process	2	2	524	37	12066	-4.9	0.0	0.72	0.4	Afp Tef
685	GO:0008632 [7]: apoptotic program	2	2	524	37	12066	-4.9	0.0	0.72	0.4	Casp8ap2 Pycard
686	GO:0009063 [7]: amino acid catabolism	2	2	524	37	12066	-4.9	0.0	0.72	0.4	Hpd Pah
687	GO:0006936 [3]: muscle contraction	2	2	524	54	12049	-4.92	0.0	0.38	0.2	Cnn1 Tpm3
688	GO:0030098 [4]: lymphocyte differentiation	1	1	525	47	12056	-4.92	0.0	0.14	0.04	Il15
689	GO:0042110 [7]: T-cell activation	1	1	525	47	12056	-4.92	0.0	0.14	0.04	Il15
690	GO:0050778 [6]: positive regulation of immune response	2	2	524	52	12051	-4.92	0.0	0.41	0.22	Il15 Tnfsf13
691	GO:0006694 [7]: steroid biosynthesis	2	2	524	52	12051	-4.92	0.0	0.41	0.22	Galk2 H2-Ke6
692	GO:0006821 [8]: chloride transport	2	2	524	52	12051	-4.92	0.0	0.41	0.22	Clcn4-2 Glrb
693	GO:0050817 [3]: coagulation	2	2	524	42	12061	-4.93	0.0	0.59	0.33	Entpd1 Serpinc1
694	GO:0006956 [6]: complement activation	2	2	524	42	12061	-4.93	0.0	0.59	0.33	1700013L23Rik Crry
695	GO:0006986 [5]: response to unfolded protein	2	2	524	42	12061	-4.93	0.0	0.59	0.33	Edem1 Eif3s6ip
696	GO:0007596 [4]: blood coagulation	2	2	524	42	12061	-4.93	0.0	0.59	0.33	Entpd1 Serpinc1
697	GO:0046849 [4]: bone remodeling	2	2	524	50	12053	-4.93	0.0	0.44	0.24	Fgf23 Foxc1
698	GO:0050865 [5]: regulation of cell activation	2	2	524	43	12060	-4.94	0.0	0.57	0.32	Il15 Tnfsf13
699	GO:0051170 [7]: nuclear import	2	2	524	43	12060	-4.94	0.0	0.57	0.32	Fgf9 Nxt1
700	GO:0051249 [6]: regulation of lymphocyte activation	2	2	524	43	12060	-4.94	0.0	0.57	0.32	Il15 Tnfsf13
701	GO:0006606 [7]: protein-nucleus import	2	2	524	43	12060	-4.94	0.0	0.57	0.32	Fgf9 Nxt1
702	GO:0045859 [4]: regulation of protein kinase activity	1	1	525	46	12057	-4.94	0.0	0.14	0.05	Fgd4
703	GO:0042445 [5]: hormone metabolism	2	2	524	41	12062	-4.94	0.0	0.62	0.34	Afp H2-Ke6
704	GO:0001503 [5]: ossification	2	2	524	45	12058	-4.94	0.0	0.53	0.3	Fgf23 Foxc1
705	GO:0050878 [4]: regulation of body fluids	2	2	524	48	12055	-4.94	0.0	0.47	0.26	Entpd1 Serpinc1
706	GO:0001654 [5]: eye morphogenesis	2	2	524	44	12059	-4.94	0.0	0.55	0.31	Rpgrip1 Tm4sf9
707	GO:0007599 [5]: hemostasis	2	2	524	44	12059	-4.94	0.0	0.55	0.31	Entpd1 Serpinc1
708	GO:0046903 [3]: secretion	2	2	524	46	12057	-4.94	0.0	0.51	0.29	Pclo Traf2
709	GO:0017038 [6]: protein import	2	2	524	47	12056	-4.94	0.0	0.49	0.28	Fgf9 Nxt1
710	GO:0006790 [5]: sulfur metabolism	2	2	524	47	12056	-4.94	0.0	0.49	0.28	Mocs2 Sult1d1
711	GO:0030111 [5]: regulation of Wnt receptor signaling pathway	1	1	525	9	12094	-4.97	0.0	1.06	0.59	Axin1
712	GO:0042558 [6]: pteridine and derivative metabolism	1	1	525	9	12094	-4.97	0.0	1.06	0.59	Mocs2
713	GO:0043026 [7]: regulation of caspase activation	1	1	525	9	12094	-4.97	0.0	1.06	0.59	Pycard
714	GO:0006265 [6]: DNA topological change	1	1	525	9	12094	-4.97	0.0	1.06	0.59	Top2b
715	GO:0006829 [9]: zinc ion transport	1	1	525	9	12094	-4.97	0.0	1.06	0.59	Slc30a5
716	GO:0006939 [4]: smooth muscle contraction	1	1	525	9	12094	-4.97	0.0	1.06	0.59	Cnn1
717	GO:0007162 [5]: negative regulation of cell adhesion	1	1	525	9	12094	-4.97	0.0	1.06	0.59	Cml1
718	GO:0008344 [4]: adult locomotory behavior	1	1	525	9	12094	-4.97	0.0	1.06	0.59	Ntan1
719	GO:0009156 [8]: ribonucleoside monophosphate biosynthesis	1	1	525	9	12094	-4.97	0.0	1.06	0.59	Paics
720	GO:0042113 [7]: B-cell activation	1	1	525	44	12059	-4.98	0.0	0.16	0.06	Tnfsf13
721	GO:0006766 [5]: vitamin metabolism	1	1	525	44	12059	-4.98	0.0	0.16	0.06	Gc
722	GO:0001701 [6]: embryonic development (sensu Mammalia)	1	1	525	43	12060	-5.0	0.0	0.17	0.06	Pitpnb
723	GO:0019935 [7]: cyclic-nucleotide-mediated signaling	1	1	525	42	12061	-5.02	0.0	0.17	0.06	Pclo
724	GO:0030099 [4]: myeloid blood cell differentiation	1	1	525	42	12061	-5.02	0.0	0.17	0.06	Gmpr2
725	GO:0009615 [6]: response to virus	1	1	525	10	12093	-5.02	0.0	0.98	0.56	Il15
726	GO:0016579 [9]: protein deubiquitination	1	1	525	10	12093	-5.02	0.0	0.98	0.56	Usp3
727	GO:0030500 [7]: regulation of bone mineralization	1	1	525	10	12093	-5.02	0.0	0.98	0.56	Fgf23
728	GO:0042402 [7]: biogenic amine catabolism	1	1	525	10	12093	-5.02	0.0	0.98	0.56	Sat1
729	GO:0042775 [8]: ATP synthesis coupled electron transport (sensu Eukaryota)	1	1	525	10	12093	-5.02	0.0	0.98	0.56	Ndufb9
730	GO:0046530 [4]: photoreceptor cell differentiation	1	1	525	10	12093	-5.02	0.0	0.98	0.56	Rpgrip1
731	GO:0046879 [4]: hormone secretion	1	1	525	10	12093	-5.02	0.0	0.98	0.56	Pclo
732	GO:0051046 [4]: regulation of secretion	1	1	525	10	12093	-5.02	0.0	0.98	0.56	Traf2
733	GO:0000904 [4]: cellular morphogenesis during differentiation	1	1	525	10	12093	-5.02	0.0	0.98	0.56	Rpgrip1
734	GO:0001508 [6]: regulation of action potential	1	1	525	10	12093	-5.02	0.0	0.98	0.56	Gna11
735	GO:0006084 [7]: acetyl-CoA metabolism	1	1	525	10	12093	-5.02	0.0	0.98	0.56	Acas2l
736	GO:0006367 [9]: transcription initiation from Pol II promoter	1	1	525	10	12093	-5.02	0.0	0.98	0.56	Gtf2f1
737	GO:0006541 [8]: glutamine metabolism	1	1	525	10	12093	-5.02	0.0	0.98	0.56	Ctps2
738	GO:0007127 [9]: meiosis I	1	1	525	10	12093	-5.02	0.0	0.98	0.56	Psmd13
739	GO:0007222 [7]: frizzled signaling pathway	1	1	525	10	12093	-5.02	0.0	0.98	0.56	Axin1
740	GO:0009124 [7]: nucleoside monophosphate biosynthesis	1	1	525	10	12093	-5.02	0.0	0.98	0.56	Paics
741	GO:0009147 [8]: pyrimidine nucleoside triphosphate metabolism	1	1	525	10	12093	-5.02	0.0	0.98	0.56	Nme7
742	GO:0015837 [5]: amine transport	1	1	525	41	12062	-5.04	0.0	0.18	0.07	Slc3a1
743	GO:0019320 [8]: hexose catabolism	1	1	525	41	12062	-5.04	0.0	0.18	0.07	Lrrc16
744	GO:0046164 [6]: alcohol catabolism	1	1	525	41	12062	-5.04	0.0	0.18	0.07	Lrrc16
745	GO:0046365 [7]: monosaccharide catabolism	1	1	525	41	12062	-5.04	0.0	0.18	0.07	Lrrc16
746	GO:0006007 [9]: glucose catabolism	1	1	525	41	12062	-5.04	0.0	0.18	0.07	Lrrc16
747	GO:0018108 [9]: peptidyl-tyrosine phosphorylation	1	1	525	40	12063	-5.06	0.0	0.19	0.07	Jak1
748	GO:0018212 [9]: peptidyl-tyrosine modification	1	1	525	40	12063	-5.06	0.0	0.19	0.07	Jak1
749	GO:0006576 [6]: biogenic amine metabolism	1	1	525	40	12063	-5.06	0.0	0.19	0.07	Sat1
750	GO:0035264 [4]: body growth	1	1	525	11	12092	-5.06	0.0	0.92	0.51	Siah1a
751	GO:0040014 [5]: regulation of body size	1	1	525	11	12092	-5.06	0.0	0.92	0.51	Siah1a
752	GO:0042219 [6]: amino acid derivative catabolism	1	1	525	11	12092	-5.06	0.0	0.92	0.51	Sat1
753	GO:0050671 [7]: positive regulation of lymphocyte proliferation	1	1	525	11	12092	-5.06	0.0	0.92	0.51	Il15
754	GO:0006284 [7]: base-excision repair	1	1	525	11	12092	-5.06	0.0	0.92	0.51	Parp1
755	GO:0006570 [7]: tyrosine metabolism	1	1	525	11	12092	-5.06	0.0	0.92	0.51	Hpd
756	GO:0000226 [8]: microtubule cytoskeleton organization and biogenesis	1	1	525	39	12064	-5.08	0.0	0.2	0.07	Gabarap
757	GO:0006836 [5]: neurotransmitter transport	1	1	525	39	12064	-5.08	0.0	0.2	0.07	Stx3
758	GO:0006865 [6]: amino acid transport	1	1	525	39	12064	-5.08	0.0	0.2	0.07	Slc3a1
759	GO:0019933 [8]: cAMP-mediated signaling	1	1	525	38	12065	-5.09	0.0	0.21	0.08	Pclo
760	GO:0016458 [6]: gene silencing	1	1	525	12	12091	-5.1	0.0	0.86	0.48	Sirt3
761	GO:0017148 [7]: negative regulation of protein biosynthesis	1	1	525	12	12091	-5.1	0.0	0.86	0.48	Nfx1
762	GO:0042593 [4]: glucose homeostasis	1	1	525	12	12091	-5.1	0.0	0.86	0.48	Socs6
763	GO:0042698 [4]: menstrual cycle	1	1	525	12	12091	-5.1	0.0	0.86	0.48	Afp
764	GO:0045058 [5]: T-cell selection	1	1	525	12	12091	-5.1	0.0	0.86	0.48	Il15
765	GO:0046661 [4]: male sex differentiation	1	1	525	12	12091	-5.1	0.0	0.86	0.48	Fgf9
766	GO:0046785 [8]: microtubule polymerization	1	1	525	12	12091	-5.1	0.0	0.86	0.48	4930542G03Rik
767	GO:0001776 [5]: immune cell homeostasis	1	1	525	12	12091	-5.1	0.0	0.86	0.48	Ikbkb
768	GO:0006029 [7]: proteoglycan metabolism	1	1	525	12	12091	-5.1	0.0	0.86	0.48	B4galt7
769	GO:0006801 [6]: superoxide metabolism	1	1	525	12	12091	-5.1	0.0	0.86	0.48	Sod2
770	GO:0007292 [6]: female gamete generation	1	1	525	12	12091	-5.1	0.0	0.86	0.48	Afp
771	GO:0008624 [9]: induction of apoptosis by extracellular signals	1	1	525	12	12091	-5.1	0.0	0.86	0.48	Casp8ap2
772	GO:0007626 [3]: locomotory behavior	1	1	525	37	12066	-5.12	0.0	0.22	0.08	Ntan1
773	GO:0000041 [8]: transition metal ion transport	1	1	525	36	12067	-5.13	0.0	0.23	0.09	Slc30a5
774	GO:0018342 [9]: protein prenylation	1	1	525	13	12090	-5.13	0.0	0.8	0.45	2210409M21Rik
775	GO:0030278 [6]: regulation of ossification	1	1	525	13	12090	-5.13	0.0	0.8	0.45	Fgf23
776	GO:0042168 [5]: heme metabolism	1	1	525	13	12090	-5.13	0.0	0.8	0.45	Urod
777	GO:0006040 [6]: amino sugar metabolism	1	1	525	13	12090	-5.13	0.0	0.8	0.45	Nagk
778	GO:0006778 [6]: porphyrin metabolism	1	1	525	13	12090	-5.13	0.0	0.8	0.45	Urod
779	GO:0007005 [6]: mitochondrion organization and biogenesis	1	1	525	13	12090	-5.13	0.0	0.8	0.45	Mfn1
780	GO:0007286 [4]: spermatid development	1	1	525	13	12090	-5.13	0.0	0.8	0.45	Prm1
781	GO:0030334 [6]: regulation of cell migration	1	1	525	34	12069	-5.16	0.0	0.26	0.12	Lama1
782	GO:0051270 [5]: regulation of cell motility	1	1	525	34	12069	-5.16	0.0	0.26	0.12	Lama1
783	GO:0006096 [8]: glycolysis	1	1	525	34	12069	-5.16	0.0	0.26	0.12	Lrrc16
784	GO:0030384 [9]: phosphoinositide metabolism	1	1	525	14	12089	-5.16	0.0	0.75	0.43	Pigq
785	GO:0030534 [3]: adult behavior	1	1	525	14	12089	-5.16	0.0	0.75	0.43	Ntan1
786	GO:0042129 [7]: regulation of T-cell proliferation	1	1	525	14	12089	-5.16	0.0	0.75	0.43	Il15
787	GO:0042472 [6]: inner ear morphogenesis	1	1	525	14	12089	-5.16	0.0	0.75	0.43	Fgf9
788	GO:0045580 [6]: regulation of T-cell differentiation	1	1	525	14	12089	-5.16	0.0	0.75	0.43	Il15
789	GO:0046148 [5]: pigment biosynthesis	1	1	525	14	12089	-5.16	0.0	0.75	0.43	Urod
790	GO:0046850 [5]: regulation of bone remodeling	1	1	525	14	12089	-5.16	0.0	0.75	0.43	Fgf23
791	GO:0006094 [8]: gluconeogenesis	1	1	525	14	12089	-5.16	0.0	0.75	0.43	Pck2
792	GO:0006595 [7]: polyamine metabolism	1	1	525	14	12089	-5.16	0.0	0.75	0.43	Sat1
793	GO:0006775 [6]: fat-soluble vitamin metabolism	1	1	525	14	12089	-5.16	0.0	0.75	0.43	Gc
794	GO:0007270 [7]: nerve-nerve synaptic transmission	1	1	525	14	12089	-5.16	0.0	0.75	0.43	Vdac1
795	GO:0009306 [4]: protein secretion	1	1	525	14	12089	-5.16	0.0	0.75	0.43	Traf2
796	GO:0035239 [4]: tube morphogenesis	1	1	525	33	12070	-5.17	0.0	0.27	0.12	Ppp1ca
797	GO:0007015 [9]: actin filament organization	1	1	525	33	12070	-5.17	0.0	0.27	0.12	Nck1
798	GO:0009890 [6]: negative regulation of biosynthesis	1	1	525	15	12088	-5.18	0.0	0.71	0.4	Nfx1
799	GO:0030282 [6]: bone mineralization	1	1	525	15	12088	-5.18	0.0	0.71	0.4	Fgf23
800	GO:0046545 [5]: development of primary female sexual characteristics	1	1	525	15	12088	-5.18	0.0	0.71	0.4	Afp
801	GO:0046660 [4]: female sex differentiation	1	1	525	15	12088	-5.18	0.0	0.71	0.4	Afp
802	GO:0050871 [8]: positive regulation of B-cell activation	1	1	525	15	12088	-5.18	0.0	0.71	0.4	Tnfsf13
803	GO:0007565 [5]: pregnancy	1	1	525	15	12088	-5.18	0.0	0.71	0.4	Psg23
804	GO:0008585 [6]: female gonad development	1	1	525	15	12088	-5.18	0.0	0.71	0.4	Afp
805	GO:0045860 [5]: positive regulation of protein kinase activity	1	1	525	31	12072	-5.19	0.0	0.3	0.14	Fgd4
806	GO:0046651 [5]: lymphocyte proliferation	1	1	525	31	12072	-5.19	0.0	0.3	0.14	Il15
807	GO:0001763 [5]: branching morphogenesis	1	1	525	16	12087	-5.2	0.0	0.66	0.37	Ppp1ca
808	GO:0001894 [4]: tissue homeostasis	1	1	525	16	12087	-5.2	0.0	0.66	0.37	Ikbkb
809	GO:0008207 [6]: C21-steroid hormone metabolism	1	1	525	16	12087	-5.2	0.0	0.66	0.37	Afp
810	GO:0008629 [9]: induction of apoptosis by intracellular signals	1	1	525	16	12087	-5.2	0.0	0.66	0.37	Eaf2
811	GO:0016072 [6]: rRNA metabolism	1	1	525	30	12073	-5.21	0.0	0.31	0.15	Pop5
812	GO:0050863 [7]: regulation of T-cell activation	1	1	525	30	12073	-5.21	0.0	0.31	0.15	Il15
813	GO:0045619 [5]: regulation of lymphocyte differentiation	1	1	525	17	12086	-5.21	0.0	0.62	0.34	Il15
814	GO:0051248 [6]: negative regulation of protein metabolism	1	1	525	17	12086	-5.21	0.0	0.62	0.34	Nfx1
815	GO:0006613 [7]: cotranslational protein-membrane targeting	1	1	525	17	12086	-5.21	0.0	0.62	0.34	Arl6ip1
816	GO:0007259 [7]: JAK-STAT cascade	1	1	525	17	12086	-5.21	0.0	0.62	0.34	Pias1
817	GO:0007612 [4]: learning	1	1	525	17	12086	-5.21	0.0	0.62	0.34	Vdac1
818	GO:0030224 [5]: monocyte differentiation	1	1	525	18	12085	-5.22	0.0	0.59	0.33	Gmpr2
819	GO:0006937 [4]: regulation of muscle contraction	1	1	525	18	12085	-5.22	0.0	0.59	0.33	Tpm3
820	GO:0007423 [7]: sensory organ development	1	1	525	18	12085	-5.22	0.0	0.59	0.33	Cryba4
821	GO:0009116 [6]: nucleoside metabolism	1	1	525	18	12085	-5.22	0.0	0.59	0.33	Adk
822	GO:0001655 [5]: urogenital system development	1	1	525	28	12075	-5.23	0.0	0.34	0.18	Slc5a1
823	GO:0006364 [7]: rRNA processing	1	1	525	28	12075	-5.23	0.0	0.34	0.18	Pop5
824	GO:0006958 [7]: complement activation, classical pathway	1	1	525	28	12075	-5.23	0.0	0.34	0.18	1700013L23Rik
825	GO:0007422 [6]: peripheral nervous system development	1	1	525	28	12075	-5.23	0.0	0.34	0.18	Cryba4
826	GO:0016582 [9]: non-covalent chromatin modification	1	1	525	27	12076	-5.23	0.0	0.36	0.19	Sirt3
827	GO:0006338 [10]: chromatin remodeling	1	1	525	27	12076	-5.23	0.0	0.36	0.19	Sirt3
828	GO:0007519 [6]: myogenesis	1	1	525	27	12076	-5.23	0.0	0.36	0.19	Boc
829	GO:0008033 [7]: tRNA processing	1	1	525	27	12076	-5.23	0.0	0.36	0.19	Pop5
830	GO:0030100 [6]: regulation of endocytosis	1	1	525	26	12077	-5.23	0.0	0.38	0.2	Rufy1
831	GO:0030323 [4]: respiratory tube development	1	1	525	26	12077	-5.23	0.0	0.38	0.2	Ppp1ca
832	GO:0030324 [5]: lung development	1	1	525	25	12078	-5.24	0.0	0.4	0.21	Ppp1ca
833	GO:0019319 [8]: hexose biosynthesis	1	1	525	19	12084	-5.24	0.0	0.56	0.31	Pck2
834	GO:0042440 [4]: pigment metabolism	1	1	525	19	12084	-5.24	0.0	0.56	0.31	Urod
835	GO:0045047 [6]: protein-ER targeting	1	1	525	19	12084	-5.24	0.0	0.56	0.31	Arl6ip1
836	GO:0046165 [6]: alcohol biosynthesis	1	1	525	19	12084	-5.24	0.0	0.56	0.31	Pck2
837	GO:0046364 [7]: monosaccharide biosynthesis	1	1	525	19	12084	-5.24	0.0	0.56	0.31	Pck2
838	GO:0006612 [8]: protein-membrane targeting	1	1	525	19	12084	-5.24	0.0	0.56	0.31	Arl6ip1
839	GO:0042098 [6]: T-cell proliferation	1	1	525	20	12083	-5.24	0.0	0.53	0.3	Il15
840	GO:0050670 [6]: regulation of lymphocyte proliferation	1	1	525	20	12083	-5.24	0.0	0.53	0.3	Il15
841	GO:0051258 [7]: protein polymerization	1	1	525	20	12083	-5.24	0.0	0.53	0.3	4930542G03Rik
842	GO:0006352 [8]: transcription initiation	1	1	525	20	12083	-5.24	0.0	0.53	0.3	Gtf2f1
843	GO:0006695 [8]: cholesterol biosynthesis	1	1	525	20	12083	-5.24	0.0	0.53	0.3	Galk2
844	GO:0009064 [7]: glutamine family amino acid metabolism	1	1	525	20	12083	-5.24	0.0	0.53	0.3	Ctps2
845	GO:0019835 [5]: cytolysis	1	1	525	23	12080	-5.24	0.0	0.45	0.24	1700013L23Rik
846	GO:0001656 [7]: metanephros development	1	1	525	23	12080	-5.24	0.0	0.45	0.24	Slc5a1
847	GO:0019748 [4]: secondary metabolism	1	1	525	24	12079	-5.24	0.0	0.42	0.23	Urod
848	GO:0001822 [6]: kidney development	1	1	525	24	12079	-5.24	0.0	0.42	0.23	Slc5a1
849	GO:0016126 [7]: sterol biosynthesis	1	1	525	22	12081	-5.25	0.0	0.47	0.26	Galk2
850	GO:0050864 [7]: regulation of B-cell activation	1	1	525	22	12081	-5.25	0.0	0.47	0.26	Tnfsf13
851	GO:0050870 [8]: positive regulation of T-cell activation	1	1	525	22	12081	-5.25	0.0	0.47	0.26	Il15
852	GO:0001764 [6]: neuronal migration	1	1	525	22	12081	-5.25	0.0	0.47	0.26	Top2b
853	GO:0006953 [5]: acute-phase response	1	1	525	22	12081	-5.25	0.0	0.47	0.26	Hpxn
854	GO:0030217 [5]: T-cell differentiation	1	1	525	21	12082	-5.25	0.0	0.5	0.28	Il15
855	GO:0048469 [4]: cell maturation	1	1	525	21	12082	-5.25	0.0	0.5	0.28	Hes5
856	GO:0000187 [6]: activation of MAPK	1	1	525	21	12082	-5.25	0.0	0.5	0.28	Fgd4
