# Supplementary material for: A genomic analysis of mouse models of breast cancer reveals molecular features of mouse models and relationships to human breast cancer
Source: Breast Cancer Res. 2014 Jun 5;16(3):R59. doi: 10.1186/bcr3672 (PMC4078930; doi:10.1186/bcr3672)
Supplement: Additional file 2 — Fold change values organized by mouse tumor model type comparing the mouse model to all other types of mouse models. [file bcr3672-S2.zip › Additional_file_2/APC_KO_SAM/AdditionalFile33_APC_KO_SAM/gather_kegg_121101_Upregulated.txt]

#	Annotation	Total Genes With Ann	Your Genes (With Ann)	Your Genes (No Ann)	Genome (With Ann)	Genome (No Ann)	ln(Bayes factor)	neg ln(p value)	FE: neg ln(p value)	FE: neg ln(FDR)	Genes
1	path:mmu04080: Neuroactive ligand-receptor interaction	3	3	100	275	2141	1.76	5.95	0.0	0.0	Adra2c Glrb Grin3b
2	path:mmu04910: Insulin signaling pathway	12	12	91	121	2295	0.8	4.88	4.97	0.89	Calml3 Eif4e2 Exoc7 Ikbkb Kras Pik3cg Ppp1ca Ppp1cb Ppp1cc Pygb Rps6 Socs6
3	path:mmu04060: Cytokine-cytokine receptor interaction	3	3	100	237	2179	0.48	4.56	0.0	0.0	Ccl27 Il15 Tnfsf13
4	path:mmu00190: Oxidative phosphorylation	10	10	93	105	2311	-0.09	0.0	4.06	0.89	Atp5c1 Atp5g2 Atp6v1g1 Cox5b Cox7c Ndufa7 Ndufb2 Ndufb9 Ndufs8 Uqcrc2
5	path:mmu00362: Benzoate degradation via hydroxylation	2	2	101	3	2413	-0.38	0.0	4.18	0.89	Acaa1 Ech1
6	path:mmu00628: Fluorene degradation	2	2	101	5	2411	-1.04	0.0	3.49	0.69	Cyp46a1 Ech1
7	path:mmu00150: Androgen and estrogen metabolism	4	4	99	28	2388	-1.12	0.0	3.24	0.69	H2-Ke6 Hsd17b4 Sult1e1 Sult2a2
8	path:mmu00062: Fatty acid biosynthesis (path 2)	2	2	101	7	2409	-1.5	0.0	3.01	0.69	Acaa1 Hadh2
9	path:mmu00920: Sulfur metabolism	2	2	101	7	2409	-1.5	0.0	3.01	0.69	Sult1e1 Sult2a2
10	path:mmu00071: Fatty acid metabolism	5	5	98	49	2367	-1.52	0.0	2.7	0.52	Acaa1 Acadl Cyp3a41 Gcdh Hadh2
11	path:mmu00930: Caprolactam degradation	2	2	101	10	2406	-1.98	0.0	2.48	0.42	Hadh2 Ntan1
12	path:mmu00632: Benzoate degradation via CoA ligation	4	4	99	41	2375	-2.01	0.0	2.21	0.25	Acyp1 Araf1 Gcdh Hadh2
13	path:mmu04330: Notch signaling pathway	4	4	99	46	2370	-2.24	0.0	1.93	0.19	Hes5 Numb Psenen Skiip
14	path:mmu04510: Focal adhesion	11	11	92	203	2213	-2.25	0.0	1.37	0.19	Capn5 Kras Lama1 Myl6 Pak2 Pik3cg Ppp1ca Ppp1cb Ppp1cc Vav3 Wee1
15	path:mmu04310: Wnt signaling pathway	3	3	100	138	2278	-2.26	0.0	0.07	0.02	Apc2 Axin1 Siah1a
16	path:mmu04620: Toll-like receptor signaling pathway	6	6	97	88	2328	-2.27	0.0	1.69	0.19	Ikbkb Irf3 Map3k7ip2 Pik3c2a Pik3cg Tollip
17	path:mmu00280: Valine, leucine and isoleucine degradation	3	3	100	29	2387	-2.31	0.0	1.96	0.19	Acaa1 Hadh2 Mut
18	path:mmu04512: ECM-receptor interaction	1	1	102	83	2333	-2.35	0.0	0.03	0.0	Lama1
19	path:mmu04070: Phosphatidylinositol signaling system	5	5	98	71	2345	-2.39	0.0	1.62	0.19	Araf1 Calml3 Pik3c2a Pik3cg Pip5k2c
20	path:mmu04020: Calcium signaling pathway	5	5	98	176	2240	-2.41	0.0	0.13	0.06	Calml3 Gna11 Pygb Slc8a1 Vdac1
21	path:mmu04530: Tight junction	3	3	100	120	2296	-2.62	0.0	0.12	0.06	Cask Kras Myl6
22	path:mmu04010: MAPK signaling pathway	9	9	94	222	2194	-2.63	0.0	0.49	0.19	Fgf23 Fgf9 Ikbkb Kras Map2k5 Map3k7ip2 Pak2 Stmn1 Traf2
23	path:mmu04210: Apoptosis	5	5	98	84	2332	-2.67	0.0	1.21	0.19	Capn5 Ikbkb Pik3c2a Pik3cg Traf2
24	path:mmu00193: ATP synthesis	3	3	100	38	2378	-2.71	0.0	1.45	0.19	Atp5c1 Atp5g2 Atp6v1g1
25	path:mmu00310: Lysine degradation	3	3	100	41	2375	-2.8	0.0	1.32	0.19	Gcdh Hadh2 Spcs1
26	path:mmu00380: Tryptophan metabolism	4	4	99	71	2345	-2.88	0.0	1.0	0.19	Cyp3a41 Gcdh Hadh2 Ube3a
27	path:mmu00640: Propanoate metabolism	2	2	101	22	2394	-2.92	0.0	1.36	0.19	Acas2l Mut
28	path:mmu00230: Purine metabolism	4	4	99	104	2312	-2.99	0.0	0.42	0.19	Adk Entpd1 Gmpr2 Paics
29	path:mmu05040: Huntington's disease	2	2	101	25	2391	-3.03	0.0	1.19	0.19	Calml3 Hip2
30	path:mmu00562: Inositol phosphate metabolism	3	3	100	54	2362	-3.05	0.0	0.88	0.19	Araf1 Pik3cg Pip5k2c
31	path:mmu00532: Chondroitin / Heparan sulfate biosynthesis	2	2	101	26	2390	-3.07	0.0	1.14	0.19	B3galt6 B4galt7
32	path:mmu00780: Biotin metabolism	1	1	102	6	2410	-3.1	0.0	1.37	0.19	Spcs1
33	path:mmu04540: Gap junction	3	3	100	81	2335	-3.11	0.0	0.39	0.19	Gna11 Kras Map2k5
34	path:mmu04610: Complement and coagulation cascades	3	3	100	65	2351	-3.13	0.0	0.63	0.19	Crry Fga Serpinc1
35	path:mmu00620: Pyruvate metabolism	2	2	101	31	2385	-3.19	0.0	0.93	0.19	Acas2l Acyp1
36	path:mmu00240: Pyrimidine metabolism	2	2	101	64	2352	-3.21	0.0	0.27	0.14	0610011D08Rik Entpd1
37	path:mmu00561: Glycerolipid metabolism	2	2	101	33	2383	-3.23	0.0	0.86	0.19	Mgll Pnliprp2
38	path:mmu00361: gamma-Hexachlorocyclohexane degradation	2	2	101	37	2379	-3.28	0.0	0.74	0.19	Cyp3a41 Cyp46a1
39	path:mmu00350: Tyrosine metabolism	2	2	101	38	2378	-3.29	0.0	0.71	0.19	Ech1 Hpd
40	path:mmu00564: Glycerophospholipid metabolism	2	2	101	51	2365	-3.32	0.0	0.44	0.19	Lcat Pafah1b3
41	path:mmu00760: Nicotinate and nicotinamide metabolism	2	2	101	49	2367	-3.32	0.0	0.47	0.19	Araf1 Ntan1
42	path:mmu00010: Glycolysis / Gluconeogenesis	2	2	101	48	2368	-3.33	0.0	0.49	0.19	Acas2l Acyp1
43	path:mmu00400: Phenylalanine, tyrosine and tryptophan biosynthesis	1	1	102	9	2407	-3.34	0.0	1.07	0.19	Pah
44	path:mmu00720: Reductive carboxylate cycle (CO2 fixation)	1	1	102	9	2407	-3.34	0.0	1.07	0.19	Acas2l
45	path:mmu00040: Pentose and glucuronate interconversions	1	1	102	10	2406	-3.39	0.0	1.0	0.19	Rpe
46	path:mmu05060: Prion disease	1	1	102	10	2406	-3.39	0.0	1.0	0.19	Lama1
47	path:mmu00940: Stilbene, coumarine and lignin biosynthesis	1	1	102	11	2405	-3.43	0.0	0.93	0.19	Cyp46a1
48	path:mmu00053: Ascorbate and aldarate metabolism	1	1	102	12	2404	-3.47	0.0	0.87	0.19	Cyp46a1
49	path:mmu00051: Fructose and mannose metabolism	1	1	102	37	2379	-3.5	0.0	0.23	0.14	Sdh1
50	path:mmu00960: Alkaloid biosynthesis II	1	1	102	13	2403	-3.51	0.0	0.81	0.19	LOC13909
51	path:mmu00330: Arginine and proline metabolism	1	1	102	36	2380	-3.52	0.0	0.24	0.14	Sat1
52	path:mmu00650: Butanoate metabolism	1	1	102	36	2380	-3.52	0.0	0.24	0.14	Hadh2
53	path:mmu00480: Glutathione metabolism	1	1	102	35	2381	-3.53	0.0	0.25	0.14	Gpx4
54	path:mmu00770: Pantothenate and CoA biosynthesis	1	1	102	15	2401	-3.56	0.0	0.72	0.19	Ntan1
55	path:mmu00600: Glycosphingolipid metabolism	1	1	102	33	2383	-3.56	0.0	0.27	0.14	Sptlc1
56	path:mmu05020: Parkinson's disease	1	1	102	16	2400	-3.58	0.0	0.67	0.19	Pink1
57	path:mmu00500: Starch and sucrose metabolism	1	1	102	29	2387	-3.6	0.0	0.33	0.15	Pygb
58	path:mmu00251: Glutamate metabolism	1	1	102	18	2398	-3.6	0.0	0.6	0.19	Nagk
59	path:mmu00252: Alanine and aspartate metabolism	1	1	102	18	2398	-3.6	0.0	0.6	0.19	Aars
60	path:mmu00860: Porphyrin and chlorophyll metabolism	1	1	102	18	2398	-3.6	0.0	0.6	0.19	Urod
61	path:mmu00604: Ganglioside biosynthesis	1	1	102	18	2398	-3.6	0.0	0.6	0.19	Galgt1
62	path:mmu00903: Limonene and pinene degradation	1	1	102	19	2397	-3.61	0.0	0.57	0.19	Cyp46a1
63	path:mmu00710: Carbon fixation	1	1	102	19	2397	-3.61	0.0	0.57	0.19	Rpe
64	path:mmu00360: Phenylalanine metabolism	1	1	102	20	2396	-3.62	0.0	0.54	0.19	Hpd
65	path:mmu00510: N-Glycan biosynthesis	1	1	102	26	2390	-3.62	0.0	0.39	0.19	Ddost
66	path:mmu00530: Aminosugars metabolism	1	1	102	26	2390	-3.62	0.0	0.39	0.19	Nagk
67	path:mmu00030: Pentose phosphate pathway	1	1	102	21	2395	-3.62	0.0	0.51	0.19	Rpe
68	path:mmu00970: Aminoacyl-tRNA biosynthesis	1	1	102	21	2395	-3.62	0.0	0.51	0.19	Aars
69	path:mmu00052: Galactose metabolism	1	1	102	25	2391	-3.62	0.0	0.41	0.19	Galk2
70	path:mmu00120: Bile acid biosynthesis	1	1	102	25	2391	-3.62	0.0	0.41	0.19	Acaa1
71	path:mmu05010: Alzheimer's disease	1	1	102	22	2394	-3.63	0.0	0.48	0.19	Psenen
