# Supplementary material for: A genomic analysis of mouse models of breast cancer reveals molecular features of mouse models and relationships to human breast cancer
Source: Breast Cancer Res. 2014 Jun 5;16(3):R59. doi: 10.1186/bcr3672 (PMC4078930; doi:10.1186/bcr3672)
Supplement: Additional file 2 — Fold change values organized by mouse tumor model type comparing the mouse model to all other types of mouse models. [file bcr3672-S2.zip › Additional_file_2/APC_KO_SAM/AdditionalFile33_APC_KO_SAM/gather_transfac_121101_Upregulated.txt]

#	Annotation	Total Genes With Ann	Your Genes (With Ann)	Your Genes (No Ann)	Genome (With Ann)	Genome (No Ann)	ln(Bayes factor)	neg ln(p value)	FE: neg ln(p value)	FE: neg ln(FDR)	Genes
1	V$NRF2_01: nuclear respiratory factor 2	219	219	440	2477	13035	53.29	11.93	59.27	53.42	0610042I15Rik 1110021H02Rik 1200009B18Rik 1700022N24Rik 1810060J02Rik 2010300G19Rik 2210409M21Rik 2310034L04Rik 2310044D20Rik 2410004C24Rik 2600002E23Rik 3100002B05Rik 3110006P09Rik 4833420K19Rik 4930403O06Rik 4930449E07Rik 4930470D19Rik 4930542G03Rik 5330440M15Rik A230072I16Rik AI114950 Abcd4 Acyp1 Adk Anapc7 Arch Arpc5l Asb3 Atxn7l3 B3galt6 BC003965 BC005624 BC006965 BC021921 BC024997 BC025546 …
2	V$GABP_B: GA binding protein	127	127	532	1247	14265	36.22	11.93	42.22	37.07	0610042I15Rik 1200009B18Rik 2010300G19Rik 2210409M21Rik 2310034L04Rik 3100002B05Rik 4833420K19Rik 4930403O06Rik 4930470D19Rik 4930542G03Rik A230072I16Rik Abcd4 Acyp1 Adk Arpc5l Asb3 Atp5g2 B3galt6 BC005624 BC021921 BC024997 BC026432 BC027061 Cln5 Cml1 Copb2 Cops5 Cox5b Cul3 D11Moh35 Ddb2 Ddost Ddx47 Derl2 Dip3b Dnajb6 Dos Eif1ay Eif3s3 Entpd1 Fgfr1op2 Fibp Fnbp3 Ga17 Ganab Gcdh Gcipip Gle1l Gltsc…
3	V$E2F1_Q6: E2F-1	439	439	220	7905	7607	28.63	11.93	34.35	29.6	0610009H04Rik 0610011D08Rik 0610042I15Rik 1110059F07Rik 1110060O18Rik 1200009B18Rik 1200014P03Rik 1500006O09Rik 1700006D24Rik 1700022N24Rik 1700073K01Rik 1810015M01Rik 1810055D05Rik 2010300G19Rik 2310034L04Rik 2310061B02Rik 2410004C24Rik 2600002E23Rik 2610036F08Rik 2610511O17Rik 2700038L12Rik 2810439K08Rik 2810484M10Rik 2900091E11Rik 3100002B05Rik 3110006P09Rik 4833420K19Rik 4930403O06Rik 4930470…
4	V$E2F_Q6: E2F	550	550	109	11263	4249	17.53	11.93	23.25	18.79	0610009H04Rik 0610011D08Rik 0610039N19Rik 0610042I15Rik 1200009B18Rik 1200014P03Rik 1500006O09Rik 1700006D24Rik 1700022N24Rik 1700073K01Rik 1810015M01Rik 1810055D05Rik 1810060J02Rik 2010300G19Rik 2010308M01Rik 2210409M21Rik 2310034L04Rik 2310061B02Rik 2410004C24Rik 2600002E23Rik 2610014F08Rik 2610036F08Rik 2700038L12Rik 2810439K08Rik 2810484M10Rik 3100002B05Rik 3110006P09Rik 4833420K19Rik 4930403…
5	V$DEAF1_01	191	191	468	2946	12566	15.16	11.93	20.78	16.54	0610039N19Rik 1500006O09Rik 1700022N24Rik 2310061B02Rik 2900091E11Rik 3100002B05Rik 3110006P09Rik 4930470D19Rik 4930542G03Rik 6030457N17Rik 8430411H09Rik A230072I16Rik AI114950 Abcd3 Anapc4 Anapc7 Ap3m2 Ap3s2 Apc2 Apg5l Arf6 Arpc5l Asb3 B3galt6 BC006965 BC010304 BC021921 Bag1 Brd3 C1galt1c1 Cdc23 Cdc42se1 Cml1 Cnot6l Cops5 Cova1 Cox7c Cpsf3 Cryl1 Cstf2t Ctcf Cul3 D19Ertd703e DXImx46e Ddb2 Ddost D…
6	V$E2F1_Q3_01	251	251	408	4200	11312	15.0	11.93	20.55	16.5	0610009H04Rik 0610011D08Rik 0610042I15Rik 1110060O18Rik 1200009B18Rik 1200014P03Rik 1500006O09Rik 1700006D24Rik 1810055D05Rik 2410004C24Rik 2610014F08Rik 4833420K19Rik 4930542G03Rik 5031439A09Rik 5330440M15Rik 8430411H09Rik Abcd3 Abt1 Acadl Actr1a Adk Anapc4 Anapc7 Ankmy2 Ap3s2 Apg5l Araf1 Arch Arf4 Arpc5l Asf1a Atp1b1 Atp5c1 Atp5g2 Atp6v1g1 Atxn7l3 B3galt6 B4galt7 BC005624 BC010304 BC021921 BC02…
7	V$CREB_Q4_01	262	262	397	4450	11062	14.7	11.93	20.23	16.42	0610009H04Rik 0610011D08Rik 0610042I15Rik 1110059F07Rik 1110060O18Rik 1200014P03Rik 1700073K01Rik 1810015M01Rik 1810060J02Rik 2310044D20Rik 2310061B02Rik 2600002E23Rik 2610014F08Rik 2610036F08Rik 2610511O17Rik 2700038L12Rik 2900091E11Rik 4833420K19Rik 5330440M15Rik 6330407G04Rik 6330583M11Rik 8430411H09Rik A230072I16Rik Aars Abcd4 Abt1 Actr1a Anapc5 Apg5l Apoa2 Araf1 Arf2 Arf4 Arf6 Asb3 Asf1a Atp…
8	V$E2F_Q3_01	298	298	361	5245	10267	14.55	11.93	20.06	16.42	0610011D08Rik 0610042I15Rik 1110060O18Rik 1200009B18Rik 1200014P03Rik 1500006O09Rik 1810015M01Rik 1810055D05Rik 2210409M21Rik 2310044D20Rik 2410004C24Rik 2700038L12Rik 2810484M10Rik 4930470D19Rik 4930542G03Rik 5031439A09Rik 5330440M15Rik 6030457N17Rik 6330407G04Rik A230072I16Rik AL024210 Aars Acaa1 Acyp1 Adra2c Ambp Anapc5 Anapc7 Apg5l Api5 Araf1 Arch Arf2 Arf6 Asb13 Asf1a Atp1a1 Atp1b1 Atp5c1 At…
9	V$E2F1_Q4: E2F-1	257	257	402	4353	11159	14.46	11.93	19.99	16.42	0610009H04Rik 0610011D08Rik 0610042I15Rik 1500006O09Rik 1810015M01Rik 1810055D05Rik 1810060J02Rik 2810484M10Rik 4930470D19Rik 4930542G03Rik 5031439A09Rik 5330440M15Rik 6030457N17Rik 6330407G04Rik A230072I16Rik AF067063 Acaa1 Adra2c Anapc5 Anapc7 Ap3m2 Ap3s2 Apg5l Api5 Araf1 Arch Arf2 Arf6 Asb13 Atp1b1 Atp5c1 Atp5g2 Atp6v1g1 Axin1 B3galt6 BC005471 BC005624 BC026432 BC027061 Bag1 Brap Brd3 C030018L…
10	V$CREBATF_Q6	260	260	399	4419	11093	14.43	11.93	19.96	16.42	0610009H04Rik 0610011D08Rik 0610042I15Rik 1110059F07Rik 1110060O18Rik 1200014P03Rik 1700073K01Rik 1810015M01Rik 1810060J02Rik 2310044D20Rik 2310061B02Rik 2600002E23Rik 2610014F08Rik 2610036F08Rik 2610511O17Rik 2700038L12Rik 2900091E11Rik 4833420K19Rik 5330440M15Rik 6330407G04Rik 6330583M11Rik 8430411H09Rik A230072I16Rik AI114950 Aars Abt1 Anapc5 Apg5l Apoa2 Arf2 Arf4 Arf6 Asb3 Asf1a Atp1a1 Atp1b1…
11	V$CETS1P54_01: c-Ets-1(p54)	497	497	162	10019	5493	14.07	11.93	19.64	16.19	0610009H04Rik 0610011D08Rik 0610039N19Rik 0610042I15Rik 1110021H02Rik 1110060O18Rik 1200009B18Rik 1200014P03Rik 1700006D24Rik 1700022N24Rik 1700029K01Rik 1810055D05Rik 1810060J02Rik 2010300G19Rik 2010308M01Rik 2210409M21Rik 2310034L04Rik 2310044D20Rik 2310061B02Rik 2410004C24Rik 2600002E23Rik 2610014F08Rik 2610036F08Rik 2610511O17Rik 2700038L12Rik 2900091E11Rik 3100002B05Rik 3110006P09Rik 4833420…
12	V$ELK1_02: Elk-1	565	565	94	11865	3647	13.51	11.93	19.2	15.84	0610009H04Rik 0610011D08Rik 0610039N19Rik 0610042I15Rik 1110021H02Rik 1110060O18Rik 1200009B18Rik 1200014P03Rik 1700006D24Rik 1700022N24Rik 1700029K01Rik 1700073K01Rik 1810015M01Rik 1810055D05Rik 1810060J02Rik 2010300G19Rik 2010308M01Rik 2210409M21Rik 2310034L04Rik 2310044D20Rik 2310061B02Rik 2410004C24Rik 2600002E23Rik 2610014F08Rik 2610036F08Rik 2700038L12Rik 2810439K08Rik 2810484M10Rik 2900091…
13	V$NRF1_Q6	67	67	592	729	14783	12.32	11.93	18.22	14.93	0610042I15Rik 1700006D24Rik 2310044D20Rik 2610014F08Rik 2810439K08Rik 6030457N17Rik Abcd3 Abi1 Actr1a Apoa1bp Arf6 Atp1a1 Atp5c1 Atp5g2 BC025546 Capn5 Ccni Clpx Cnot6l Cyp2c44 Dach2 Dbi Egln2 Eif3s3 Erp29 Ezh2 Fbxo9 Fgfr1op2 Ga17 Gcl Gtf2f1 Hdhd4 Hip2 Jmjd2c Mea1 Mlph Mocs2 Mtch2 Nagk Ndnl2 Nol7 Pctk1 Pgrmc2 Pink1 Ppp1cb Ppp1r15b Psenen Rab14 Rab33b Rfwd2 Rfxank Rnf8 Rpl37a Rps17 Rps6 Rufy1 Tbc1d…
14	V$E2F1_Q6_01	296	296	363	5359	10153	11.43	11.93	16.87	13.67	0610009H04Rik 0610042I15Rik 1700006D24Rik 1700073K01Rik 1810015M01Rik 1810055D05Rik 2310061B02Rik 2410004C24Rik 2610036F08Rik 3110006P09Rik 4833420K19Rik 4930403O06Rik 4930470D19Rik 4930542G03Rik 5031439A09Rik 5330440M15Rik 6330407G04Rik A230072I16Rik AL024210 Aars Abcd3 Abcd4 Abi1 Anapc4 Anapc7 Ankmy2 Ap3m2 Apg5l Api5 Araf1 Arch Arf2 Arf6 Arpc5l Asb13 Atp1a1 Atp1b1 Atp5c1 Atp5g2 Atp6v1g1 Atxn7l3…
15	V$KROX_Q6	326	326	333	6039	9473	11.38	11.93	16.81	13.67	0610009H04Rik 0610011D08Rik 1110035L05Rik 1200014P03Rik 1500006O09Rik 1700022N24Rik 1700073K01Rik 1810055D05Rik 2700038L12Rik 2810439K08Rik 2900091E11Rik 3110006P09Rik 4930403O06Rik 4930449E07Rik 4930470D19Rik 4930542G03Rik 5031439A09Rik 5330440M15Rik 8430411H09Rik A230072I16Rik AL024210 Abcd3 Acaa1 Acadl Acas2l Adk Alb1 Ambp Anapc4 Anapc5 Anapc7 Ankmy2 Ap3m2 Apoa1bp Apoa2 Arch Arf2 Arf6 Arl6ip1 …
16	V$E2F1_Q4_01	194	194	465	3186	12326	10.85	11.93	16.37	13.41	0610011D08Rik 0610042I15Rik 1200014P03Rik 1810015M01Rik 1810055D05Rik 2810484M10Rik 4930470D19Rik 4930542G03Rik 5031439A09Rik 5330440M15Rik 6030457N17Rik 6330407G04Rik A230072I16Rik Acaa1 Adra2c Anapc7 Apg5l Api5 Araf1 Arch Arf6 Asb13 Atp1b1 Atp5c1 Atp6v1g1 Atxn7l3 B3galt6 BC005471 BC005624 BC027061 Brd3 Calml3 Cask Casp8ap2 Ccni Cdkn2c Chek2 Cited4 Clpx Cml1 Cops5 Cox5b Cox7c Crsp6 Cryl1 Csnk1g2…
17	V$CREB_Q2: cAMP-response element-binding protein	101	101	558	1357	14155	10.82	11.93	16.54	13.47	0610009H04Rik 1110060O18Rik 2310044D20Rik 2600002E23Rik 2700038L12Rik 2900091E11Rik 4833420K19Rik 6330407G04Rik 8430411H09Rik AI114950 Aars Abt1 Apg5l BC003965 BC024997 Bcas2 Cables1 Ccni Cct4 Cd164 Csnk1g2 Ddb2 Decr1 Diap3 Dnajb6 Dsip1 Edem1 Egln2 Eif1ay Fgf9 Fmo5 Gak Gltscr2 Golph3 Gtf2f1 H2-T24 Habp4 Harsl Hbld2 Ikbkb Jak1 Jtv1 Lancl1 Lrrc16 Matr3 Mcmdc1 Mea1 Mrpl51 Myl6 Nap1l3 Ndnl2 Ndufb2 Nd…
18	V$CREB_Q4: cAMP-response element binding protein	93	93	566	1215	14297	10.7	11.93	16.46	13.44	0610009H04Rik 1110060O18Rik 1700073K01Rik 2310044D20Rik 2600002E23Rik 2610036F08Rik 2700038L12Rik 2900091E11Rik 4833420K19Rik 6330407G04Rik 8430411H09Rik Aars Abt1 Apg5l Arf6 BC005471 BC025546 BC027061 Bcas2 Cables1 Ccni Cct4 Cd164 Cited4 Csnk1g2 Ctcf DXImx46e Diap3 Egln2 Eif1ay Erp29 Fgf9 Fyco1 Gak Gltscr2 Golph3 Grsf1 Gtf2f1 Gtf2h3 H2-T24 Habp4 Hbld2 Hist2h3c1 Ikbkb Jak1 Jtv1 Lrrc16 Matr3 Mcmdc…
19	V$E2F1DP1_01: E2F-1:DP-1 heterodimer	247	247	412	4355	11157	10.0	11.93	15.43	12.53	0610009H04Rik 1500006O09Rik 1700073K01Rik 1810015M01Rik 1810055D05Rik 2410004C24Rik 2600002E23Rik 2610014F08Rik 2610036F08Rik 3110006P09Rik 4833420K19Rik 4930403O06Rik 4930470D19Rik 4930542G03Rik 5330440M15Rik 6330407G04Rik A230072I16Rik Aars Abcd3 Abcd4 Abi1 Anapc7 Ankmy2 Ap3m2 Apg5l Arch Arf2 Arf6 Arpc5l Asb13 Asb3 Atp1a1 Atp1b1 Atp5c1 Atp5g2 Atxn7l3 BC003965 BC005624 BC010304 BC024997 BC025076…
20	V$CREB_Q2_01	262	262	397	4692	10820	9.83	11.93	15.25	12.39	0610009H04Rik 0610011D08Rik 0610042I15Rik 1110059F07Rik 1110060O18Rik 1200009B18Rik 1200014P03Rik 1700006D24Rik 1700073K01Rik 1810015M01Rik 1810060J02Rik 2310044D20Rik 2310061B02Rik 2600002E23Rik 2610014F08Rik 2610036F08Rik 2610511O17Rik 2700038L12Rik 2900091E11Rik 4833420K19Rik 4930539P14Rik 5330440M15Rik 6330407G04Rik 6330583M11Rik 8430411H09Rik A230072I16Rik AI114950 Aars Abcd4 Abt1 Actr1a Amb…
21	V$PAX3_B: Pax-3 binding sites	460	460	199	9327	6185	9.72	11.93	15.14	12.38	0610009H04Rik 0610011D08Rik 0610042I15Rik 1110059F07Rik 1110060O18Rik 1200009B18Rik 1200014P03Rik 1500006O09Rik 1700006D24Rik 1700022N24Rik 1700029K01Rik 1700073K01Rik 1810015M01Rik 1810055D05Rik 1810060J02Rik 2010308M01Rik 2210409M21Rik 2310034L04Rik 2310044D20Rik 2310061B02Rik 2600002E23Rik 2610014F08Rik 2610036F08Rik 2700038L12Rik 2810439K08Rik 2810484M10Rik 3110006P09Rik 4833420K19Rik 4930403…
22	V$E2F_Q4_01	177	177	482	2889	12623	9.65	11.93	15.16	12.38	0610011D08Rik 0610042I15Rik 1200014P03Rik 1810015M01Rik 1810055D05Rik 2810484M10Rik 4930542G03Rik 5031439A09Rik 5330440M15Rik 6030457N17Rik 6330407G04Rik A230072I16Rik Acaa1 Anapc7 Apg5l Api5 Araf1 Arch Arf6 Asb13 Atp1b1 Atp5c1 Atp6v1g1 Atxn7l3 B3galt6 BC005471 BC005624 Brd3 Calml3 Cask Casp8ap2 Ccni Cdkn2c Chek2 Cited4 Clpx Cml1 Cops5 Cox5b Cox7c Cryl1 Csnk1g2 Cstf2t Ctcf Ctps2 Cul3 Cyp46a1 D11E…
23	V$E2F_Q6_01	119	119	540	1776	13736	8.49	11.93	14.09	11.38	1810055D05Rik 4930542G03Rik 5031439A09Rik 6330407G04Rik A230072I16Rik Apg5l Api5 Araf1 Arch Arf6 Asb13 Atp1b1 Atp6v1g1 Atxn7l3 B3galt6 BC005471 BC005624 Calml3 Cask Casp8ap2 Cdkn2c Chek2 Cited4 Clpx Cml1 Cops5 Cox5b Cox7c Cstf2t Ctcf D11Ertd99e DXImx46e Dclre1a Ddb2 Dhrs1 Egln2 Ezh2 Faf1 Fbxo9 Fgf9 Fgfr1op2 Fkbp4 Foxj3 Galgt1 Gna11 Golph3l Gtf2f1 Gtf3c2 H2afz Hes5 Hip2 Hist1h1e Hist2h3c1 Hmgb2 Hp…
24	V$WHN_B: winged-helix factor nude	210	210	449	3706	11806	7.24	11.52	12.62	9.95	1200009B18Rik 1200014P03Rik 1500006O09Rik 1700006D24Rik 1700022N24Rik 1700073K01Rik 2310044D20Rik 2610036F08Rik 3110006P09Rik 4930403O06Rik 4930470D19Rik 4930542G03Rik 5330440M15Rik A230072I16Rik AI114950 Abcd3 Abcd4 Acaa1 Actr1a Anapc7 Arch Arf2 Arf6 Arpc5l Asb3 BC003965 BC005471 BC010304 BC024997 BC025076 BC026432 BC027061 Brd3 C030018L16Rik C330027I04Rik Cask Casp8ap2 Ccni Cct4 Cd164 Cdc23 Cdk…
25	V$MINI20_B: Muscle initiator sequence-20	458	458	201	9448	6064	7.05	11.01	12.39	9.78	0610009H04Rik 0610011D08Rik 0610039N19Rik 0610042I15Rik 1110035L05Rik 1110059F07Rik 1110060O18Rik 1200014P03Rik 1500006O09Rik 1700006D24Rik 1700022N24Rik 1700029K01Rik 1700073K01Rik 1810055D05Rik 1810060J02Rik 2010300G19Rik 2310044D20Rik 2310061B02Rik 2410004C24Rik 2600002E23Rik 2610014F08Rik 2610511O17Rik 2700038L12Rik 2810484M10Rik 3100002B05Rik 4930403O06Rik 4930449E07Rik 4930470D19Rik 4930539…
26	V$MAZ_Q6	510	510	149	10761	4751	6.97	10.83	12.37	9.78	0610009H04Rik 0610011D08Rik 0610042I15Rik 1110035L05Rik 1110060O18Rik 1200014P03Rik 1500006O09Rik 1700006D24Rik 1700022N24Rik 1700029K01Rik 1700073K01Rik 1810015M01Rik 1810055D05Rik 1810060J02Rik 2010300G19Rik 2010308M01Rik 2210409M21Rik 2310034L04Rik 2310044D20Rik 2310061B02Rik 2410004C24Rik 2600002E23Rik 2610014F08Rik 2610036F08Rik 2610511O17Rik 2700038L12Rik 2810439K08Rik 2810484M10Rik 2900091…
27	V$MYCMAX_B: c-Myc:Max binding sites	307	307	352	5879	9633	6.88	10.68	12.16	9.61	0610042I15Rik 1110035L05Rik 1200009B18Rik 1700006D24Rik 1810060J02Rik 2310044D20Rik 2310061B02Rik 2600002E23Rik 2610036F08Rik 2700038L12Rik 2810439K08Rik 2810484M10Rik 3110006P09Rik 4833420K19Rik 4930403J22Rik 4930449E07Rik 5330440M15Rik 6030457N17Rik 6330407G04Rik 6330583M11Rik 8430411H09Rik AI114950 AL024210 Abcd3 Abcd4 Acas2l Acyp1 Adk Adra2c Afp Anapc4 Anapc5 Anapc7 Ankmy2 Ap3s2 Apg5l Apoa1bp…
28	V$E2F_03	103	103	556	1567	13945	5.89	10.06	11.45	8.93	1810055D05Rik 4930542G03Rik 6330407G04Rik A230072I16Rik Anapc7 Apg5l Api5 Araf1 Arch Arf6 Asb13 Atp1b1 Atp5c1 Atp6v1g1 Atxn7l3 Calml3 Casp8ap2 Ccni Chek2 Cited4 Clpx Cops5 Cox5b Cox7c Cryl1 Csnk1g2 Cstf2t Ctcf D11Ertd99e DXImx46e Dclre1a Ddb2 Dhrs1 Egln2 Ezh2 Faf1 Fbxo9 Fgf9 Fgfr1op2 Foxj3 Foxm1 Ftsj2 Galgt1 Gna11 Gtf3c2 H2afz Hdhd4 Hes5 Hip2 Hist1h1e Hist2h3c1 Hmgb2 Hpxn Irf3 Jak1 Jarid2 Klhdc4 …
29	V$PIT1_Q6	450	450	209	11748	3764	5.88	9.91	0.0	0.0	0610011D08Rik 0610039N19Rik 1110059F07Rik 1200014P03Rik 1500006O09Rik 1700022N24Rik 1700029K01Rik 1700073K01Rik 1810015M01Rik 1810055D05Rik 2010002A20Rik 2010300G19Rik 2010308M01Rik 2210409M21Rik 2310034L04Rik 2310044D20Rik 2310061B02Rik 2410004C24Rik 2600002E23Rik 2610014F08Rik 2610036F08Rik 2610511O17Rik 2700038L12Rik 2900091E11Rik 3100002B05Rik 4833420K19Rik 4930403J22Rik 4930403O06Rik 4930449…
30	V$E2F_Q4: E2F	275	275	384	5239	10273	5.62	9.49	10.88	8.4	0610009H04Rik 0610042I15Rik 1200009B18Rik 1200014P03Rik 1700022N24Rik 1700073K01Rik 1810015M01Rik 1810055D05Rik 2010300G19Rik 2410004C24Rik 2600002E23Rik 2810484M10Rik 4930542G03Rik 5031439A09Rik 6030457N17Rik 6330407G04Rik A230072I16Rik Aars Acyp1 Anapc7 Ap3m2 Apg5l Api5 Araf1 Arch Arf2 Arf6 Arpc5l Asb13 Atp1b1 Atp5c1 Atp6v1g1 Atxn7l3 BC003965 BC005471 BC005624 BC006965 BC026432 BC027061 Bcas2 B…
31	V$GATA2_03: GATA-binding factor 2	153	153	506	4711	10801	4.9	8.77	0.0	0.0	0610039N19Rik 1110021H02Rik 1700029K01Rik 2010002A20Rik 2010300G19Rik 2610014F08Rik 2610036F08Rik 2700038L12Rik 2810439K08Rik 6030457N17Rik 6330407G04Rik AI114950 Aars Abcd3 Abi1 Acas2l Actr1a Alb1 Ap3m2 Ap3s2 Apoa2 Apoc3 Asf1a Atp1a1 Atp5c1 BC006965 BC025076 C030018L16Rik Casp8ap2 Ccl27 Cdc42se1 Chek2 Chfr Cited4 Clcn4-2 Cln5 Cnot6l Commd9 Cops2 Cox7c Crsp6 Cryba4 Cstf2t Cyp3a25 D10Ertd516e D11E…
32	V$VMYB_02: v-Myb	145	145	514	2463	13049	4.87	8.77	10.27	7.82	0610011D08Rik 1110059F07Rik 2010002A20Rik 2310061B02Rik 4930403O06Rik 6330407G04Rik AI114950 AL024210 Aars Abt1 Acadl Ap3m2 Ap3s2 Apoa1bp Apoc3 Arch Arl6ip1 Atp1a1 BC003965 BC024997 BC025546 C030018L16Rik Calml3 Capzb Cct4 Cdc23 Cox5b Cstf2t D11Ertd99e D19Ertd703e Ddost Decr1 Dhrs1 Dnajc4 Dnpep Dstn Dusp19 Egln2 Eif4b Entpd1 Exoc7 Ezh2 Faf1 Fkbp4 Foxj3 Fts Galgt1 Gle1l Glrb Gltscr2 Gmpr2 Gpiap1 G…
33	V$E4F1_Q6	38	38	621	428	15084	4.28	8.16	10.14	7.73	2600002E23Rik 2900091E11Rik 4833420K19Rik 4930449E07Rik 8430411H09Rik Aars Arf4 BC003965 Ccni Cd164 Csnk1g2 Erp29 Gak Gltscr2 Gtf2f1 H13 Harsl Hbld2 Lig3 Matr3 Mb Mcmdc1 Pqlc1 Rab9 Rb1cc1 Rnf11 Rps17 Rps24 Sas Slc35f5 Taf7 Tbc1d15 Tpt1 Uba52 Ubl3 Usp38 Vamp8 Vav3
34	V$STAF_02: Se-Cys tRNA gene transcription activating factor	150	150	509	2603	12909	4.24	8.11	9.59	7.2	0610009H04Rik 0610011D08Rik 1200014P03Rik 1700006D24Rik 2310044D20Rik 2410004C24Rik 2610511O17Rik 2900091E11Rik 6330583M11Rik AA545217 AI114950 Abcd3 Abi1 Actr1a Arf4 Arpc5l B3galt6 BC021921 C1galt1c1 Cdc42se1 Cnot6l Commd9 Cops2 Cova1 Cox7c Crry Cryl1 Cstf2t Ctcf D11Ertd99e Dbi Ddost Ddx47 Derl2 Dhrs1 Diablo Dnajb6 Dsip1 Dstn Dusp19 Dyt1 Eif2b4 Elavl4 Fbxo3 Fbxo9 Fbxw2 Fga Fkbp4 Fmo5 Fuca1 Fundc…
35	V$PAX6_Q2	171	171	488	3075	12437	3.8	7.75	9.09	6.77	0610039N19Rik 1110021H02Rik 1110059F07Rik 1200014P03Rik 1500006O09Rik 1700073K01Rik 2610036F08Rik 2610511O17Rik 3110006P09Rik 4930403O06Rik 6030457N17Rik 6330583M11Rik 8430411H09Rik AA545217 Abcd4 Abi1 Actr1a Anapc5 Anapc7 Ap3m2 Apg5l Apoa1bp Apoc3 Arf2 Arl6ip1 Arpc5l Asb13 Atp6v1g1 Axin1 B3galt6 BC005471 BC010304 BC025546 BC027061 C030018L16Rik C1galt1c1 Casp8ap2 Cdc23 Cenpb Clpx Cnn1 Copb2 Cstf…
36	V$CREB_01: cAMP-responsive element binding protein	89	89	570	1384	14128	3.73	7.67	9.24	6.89	0610009H04Rik 1110060O18Rik 2310044D20Rik 2600002E23Rik 2700038L12Rik 2900091E11Rik 4833420K19Rik Aars Abt1 Apg5l Arf6 BC010304 BC025546 Bcas2 Cables1 Casp8ap2 Ccni Cct4 Cd164 Cnot6l Cryba4 Csnk1g2 Ddost Dhrs1 Egln2 Fgf9 Fyco1 Gak Gltscr2 Golph3 Grsf1 Gtf2f1 H2-T24 Habp4 Hbld2 Ikbkb Jak1 Klhdc4 Lrrc16 Mcmdc1 Myl6 Nap1l3 Ncl Ndnl2 Ndufb2 Nfx1 Pah Pex13 Pgrmc1 Pot1 Pura Rab14 Rab9 Rad21 Rb1cc1 Rce1…
37	V$ATF4_Q2: activating transcription factor 4	200	200	459	3717	11795	3.59	7.49	8.82	6.56	0610009H04Rik 1110060O18Rik 1700022N24Rik 1700073K01Rik 1810055D05Rik 2010002A20Rik 2310044D20Rik 2600002E23Rik 2700038L12Rik 2900091E11Rik 4930403J22Rik 5031439A09Rik 6330407G04Rik Aars Abcd3 Ambp Apg5l Arf4 Arf6 Asb13 Atp1b1 Axin1 BC010304 BC024997 BC025076 BC027061 Bag1 Bcas2 C030018L16Rik Cables1 Calml3 Capn5 Ccl27 Ccni Cct4 Cd164 Cenpb Cited4 Commd9 Cox5b Cryl1 Csnk1g2 Ctcf Cyp2c44 D11Ertd99…
38	V$CREBP1_Q2: CRE-binding protein 1	66	66	593	955	14557	3.35	7.22	8.96	6.67	0610009H04Rik 1110060O18Rik 2310044D20Rik 2600002E23Rik 2700038L12Rik 2900091E11Rik 4833420K19Rik Aars Abt1 Apg5l Bcas2 Cables1 Ccni Cct4 Cd164 Csnk1g2 Erp29 Fgf9 Fyco1 Gak Gltscr2 Golph3 Gtf2f1 H2-T24 Habp4 Hbld2 Ikbkb Jak1 Jtv1 Lrrc16 Matr3 Mcmdc1 Myl6 Nap1l3 Ndnl2 Ndufb2 Nfx1 Pah Pex13 Pgrmc1 Pot1 Pura Rb1cc1 Rce1 Rpl13a Rps17 Sas Slc35f5 Snx16 Stk11 Stxbp3 Taf7 Tbc1d15 Tde1 Tenc1 Thoc1 Tpt1 U…
39	V$OCT1_02: octamer factor 1	180	180	479	5256	10256	3.21	7.04	0.0	0.0	1110059F07Rik 1200009B18Rik 1700073K01Rik 1810060J02Rik 2010002A20Rik 2010308M01Rik 2210409M21Rik 2310044D20Rik 2600002E23Rik 2700038L12Rik 4833420K19Rik 4930539P14Rik AA545217 AL024210 Acas2l Adra2c Alb1 Anapc4 Anapc7 Araf1 Arl6ip1 Arpc5l Arpp19 Asb13 Asf1a Atp1a1 Atp5c1 BC025076 BC025546 Bag1 Bcas2 C030018L16Rik Cables1 Calml3 Capzb Cask Cdc37 Cdkn2c Chek2 Chfr Cln5 Copb2 Cops2 D11Moh35 D19Ertd…
40	V$HNF6_Q6	41	41	618	1603	13909	2.94	6.74	0.0	0.0	2010308M01Rik 4930542G03Rik Acas2l Acyp1 Arpp19 BC006965 C330027I04Rik Cyp3a25 Cyp3a41 Dclre1a Dnajb6 Dnajc4 Fmo5 Kcmf1 Klhl11 Manbal Map3k7ip2 Metapl1 Mnat1 Nol7 Nr1h4 Pclo Pigq Pitpnb Ppp1cb Rab28 Recc1 Rpgrip1 Rps24 Shrm Slc8a1 Socs6 Stat5a Styx Sult1d1 Sult2a2 Tnfsf13 Trpm7 Ubl3 Zfml Zfp71-rs1
41	V$TEF_Q6	193	193	466	5548	9964	2.87	6.68	0.0	0.0	0610011D08Rik 1110059F07Rik 1700029K01Rik 1700073K01Rik 2010308M01Rik 2210409M21Rik 2310034L04Rik 2310061B02Rik 3100002B05Rik 4833420K19Rik 4930403J22Rik 4930470D19Rik A230072I16Rik AA545217 AF067063 AL024210 Abcd3 Abcd4 Abi1 Abt1 Acadl Actr1a Adk Afp Ambp Anapc5 Ap3s2 Apoa2 Arf4 Arf6 Arpp19 Atp1a1 Atp5c1 B4galt7 BC003965 BC024997 Ccni Cct4 Cd164 Cdc23 Cdc37 Cdc42se1 Cenpb Clpx Cml1 Copb2 Cops2 C…
42	V$TANTIGEN_B: Major T-antigen binding sites	102	102	557	1694	13818	2.7	6.51	8.11	5.9	0610039N19Rik 1110021H02Rik 1500006O09Rik 1700073K01Rik 2610036F08Rik 4930403O06Rik 6030457N17Rik 6330583M11Rik Abcd4 Abi1 Anapc5 Apoa1bp Apoc3 Atp5c1 B3galt6 BC005471 BC027061 C1galt1c1 Casp8ap2 Cdc23 Cdc37 Cenpb Ddost Ddx47 Dkkl1 Dnajc5 Dusp11 Ech1 Eif3s1 Eif3s6ip Eif4e2 F11r Fbxw2 Fsip1 Gcipip Gle1l Gltscr2 Grin3b Grsf1 Gtf3a Hip2 Icmt Jak1 Kcmf1 Keap1 Klhdc4 Klhl11 Laf4l Mcmdc1 Mut Ndnl2 Nmi …
43	V$CETS168_Q6	449	449	210	9564	5948	2.68	6.45	7.81	5.67	0610009H04Rik 0610011D08Rik 0610039N19Rik 0610042I15Rik 1110060O18Rik 1200009B18Rik 1500006O09Rik 1700006D24Rik 1700022N24Rik 1810015M01Rik 1810055D05Rik 1810060J02Rik 2010300G19Rik 2010308M01Rik 2210409M21Rik 2310034L04Rik 2310044D20Rik 2310061B02Rik 2410004C24Rik 2600002E23Rik 2610014F08Rik 2610036F08Rik 2610511O17Rik 2700038L12Rik 2810439K08Rik 3100002B05Rik 3110006P09Rik 4833420K19Rik 4930403…
44	V$AHR_Q5: aryl hydrocarbon / dioxin receptor	108	108	551	1819	13693	2.66	6.45	8.04	5.86	1500006O09Rik 1810015M01Rik 2210409M21Rik 2700038L12Rik 2810439K08Rik 3100002B05Rik AI114950 Abcd4 Abt1 Anapc5 Apc2 Arch Arf6 Bcas2 Cdc37 Chek2 Cln5 Coil Cops2 Cyp2c44 D19Ertd703e Ddx47 Dstn Edem1 Egln2 Eif2b4 Erp29 Fbxo18 Fbxw2 Fgf9 Fgfr1op2 Fkbp4 Fts Fuca1 Galgt1 Galk2 Gas2 Gtf3c2 H13 Habp4 Hes5 Id2 Ikbkb Ing1l Irf3 Itm2b Jarid2 Kctd14 Klhdc4 Med28 Mgll Mocs2 Mospd2 Myl6 Nck1 Ndufb9 Nono Nup35 …
45	V$STAT1_01: signal transducer and activator of transcription 1	9	9	650	41	15471	2.44	6.21	8.71	6.48	2310034L04Rik 3100002B05Rik Abcd4 B3galt6 Copb2 Cox5b Keap1 Maf1 Rpl35
46	V$AHRARNT_01: aryl hydrocarbon receptor:Arnt heterodimers	64	64	595	958	14554	2.29	6.06	7.86	5.7	6330407G04Rik Anapc5 Arch Arf6 Atxn7l3 BC027061 Bcas2 Cables1 Capn5 Cdc37 Cln5 Cops2 Cyp2c44 Cyp46a1 D19Ertd703e Dhrs1 Erp29 Fnbp3 Galk2 Grin3b Hdhd4 Hes5 Irf3 Jarid2 Kctd14 Keap1 Map1lc3b Map2k5 Matr3 Mgll Mmaa Mus81 Ndufb9 Pctk1 Pmpcb Pnliprp2 Ppp1cc Rab3c Rab3d Raly Rfxank Rpl12 Sdbcag84 Sdh1 Sf3b5 Sod2 Spg4 Stac2 Stam Syt9 Tex27 Thoc1 Timm22 Tpt1 Tram1 Ttc8 Txnl1 Usp9x Vav3 Vdac1 Wdr23 Wwox Y…
47	V$MRF2_01: modulator recognition factor 2	363	363	296	9529	5983	2.27	5.99	0.0	0.0	0610011D08Rik 0610039N19Rik 1110035L05Rik 1110060O18Rik 1200009B18Rik 1500006O09Rik 1700029K01Rik 1700073K01Rik 1810055D05Rik 2010002A20Rik 2010300G19Rik 2010308M01Rik 2210409M21Rik 2310061B02Rik 2610014F08Rik 2610036F08Rik 2610511O17Rik 2700038L12Rik 2810439K08Rik 3100002B05Rik 3110006P09Rik 4930403J22Rik 4930449E07Rik 4930470D19Rik 4930539P14Rik 6030457N17Rik 6330583M11Rik 8430411H09Rik AA54521…
48	V$HOGNESS_B: Imperfect Hogness /Goldberg Box	65	65	594	980	14532	2.23	5.99	7.78	5.67	2610036F08Rik 4930403O06Rik 6030457N17Rik 6330583M11Rik AA545217 AF067063 Abcd4 Abi1 BC005471 BC027061 Casp8ap2 Cdc23 Cml1 Ddx47 Dkkl1 Dnajc5 Dos Dusp11 Ech1 Eif4b Eif4e2 Fbxw2 Fsip1 Gcdh Gcipip Gltscr2 Grsf1 Gtf3a Hip2 Kcmf1 Klhl11 Map3k7ip2 Mcmdc1 Mfn1 Miz1 Mut Ndnl2 Nmi Nr1h4 Nup35 Pafah1b3 Pi4k2b Rab9 Rnf11 Rpgrip1 Rpl11 Rpl37a Rps10 Rps19 Rsb30 Scrn2 Sdh1 Serpinc1 Sf3b1 Sh2bp1 Spcs1 Sptlc1 S…
49	V$USF_01: upstream stimulating factor	96	96	563	1600	13912	2.17	5.93	7.57	5.48	1110035L05Rik 1200014P03Rik 1810015M01Rik 2600002E23Rik 2610014F08Rik 2610036F08Rik 2700038L12Rik 4930449E07Rik 4930470D19Rik 5330440M15Rik 6030457N17Rik Aars Abcd4 Apg5l Arch Atp1a1 Atp1b1 Atp6v1g1 B3galt6 BC027061 Bcas2 C030018L16Rik Cd164 Commd9 Cul3 D11Ertd707e Dbi Diap3 Dnpep Dos Egln2 Elavl4 Faf1 Fbxo18 Foxm1 Gabarap Golga3 Gtf2h3 Gtf3a H2afz Hmgn1 Jmjd2c Laf4l Lama1 Lancl1 Lig3 Manbal Matr…
50	V$CREB_02: cAMP-responsive element binding protein	97	97	562	1625	13887	2.09	5.84	7.47	5.41	0610009H04Rik 1110059F07Rik 1110060O18Rik 1200014P03Rik 1700073K01Rik 2310061B02Rik 2610511O17Rik 6330407G04Rik Aars Abt1 Actr1a Ambp Anapc5 Apg5l Arf4 Atp1a1 B3galt6 BC006965 BC010304 BC024997 BC027061 Cables1 Calml3 Casp8ap2 Ccni Cdkn2c Cenpb Cops5 Cox7c D10Ertd516e D19Ertd703e Exoc7 Fbxw2 Fkbp4 Foxc1 Foxj3 Fundc1 Gabarap Gltscr2 Golph3 Gtf3a Gtf3c2 H2-T24 Hbld2 Hist2h3c1 Hpd Ighmbp2 Itm2b Jtv1…
51	V$ELK1_01: Elk-1	206	206	453	3993	11519	1.74	5.42	6.83	4.79	0610009H04Rik 0610039N19Rik 0610042I15Rik 1200009B18Rik 1700006D24Rik 1700022N24Rik 1810060J02Rik 2310034L04Rik 2310044D20Rik 2410004C24Rik 2610014F08Rik 2610511O17Rik 2900091E11Rik 3100002B05Rik 3110006P09Rik 4833420K19Rik 4930470D19Rik 6330583M11Rik A230072I16Rik AA545217 AF067063 AI114950 Abcd3 Abt1 Anapc4 Anapc7 Ap3s2 Apc2 Apg5l Apoc3 Arch Arpc5l BC003965 BC006965 BC021921 BC024997 BC026432 B…
52	V$SP3_Q3	473	473	186	10240	5272	1.72	5.42	6.81	4.79	0610009H04Rik 0610011D08Rik 0610042I15Rik 1110021H02Rik 1110035L05Rik 1110059F07Rik 1110060O18Rik 1200014P03Rik 1500006O09Rik 1700006D24Rik 1700022N24Rik 1810015M01Rik 1810060J02Rik 2010300G19Rik 2210409M21Rik 2310061B02Rik 2410004C24Rik 2610036F08Rik 2610511O17Rik 2700038L12Rik 2810439K08Rik 2900091E11Rik 3100002B05Rik 3110006P09Rik 4833420K19Rik 4930403J22Rik 4930449E07Rik 4930470D19Rik 4930542…
53	V$POU6F1_01	33	33	626	1303	14209	1.67	5.36	0.0	0.0	2010002A20Rik 4833420K19Rik Arl6ip1 Casp8ap2 Cdc42se1 Chfr Dach2 Faf1 Fgf23 Gc H13 H2-T23 Id2 Kctd14 Lin7b Map2k5 Mrpl11 Mto1 Pgrmc1 Pgrmc2 Pink1 Psmd13 Pura Rab9 Sf3b1 Sirt3 Slc3a1 Sult1e1 Sult2a2 Tde1 Trim2 Zfml Zmpste24
54	V$GATA3_03: GATA-binding factor 3	407	407	252	10463	5049	1.5	5.13	0.0	0.0	0610011D08Rik 0610039N19Rik 1110021H02Rik 1110035L05Rik 1110059F07Rik 1110060O18Rik 1200009B18Rik 1700006D24Rik 1700029K01Rik 1700073K01Rik 1810015M01Rik 1810055D05Rik 1810060J02Rik 2010002A20Rik 2010300G19Rik 2010308M01Rik 2210409M21Rik 2310034L04Rik 2310044D20Rik 2310061B02Rik 2610014F08Rik 2610036F08Rik 2610511O17Rik 2700038L12Rik 2810439K08Rik 2810484M10Rik 2900091E11Rik 3100002B05Rik 3110006…
55	V$NMYC_01: N-Myc	174	174	485	3306	12206	1.49	5.13	6.62	4.68	0610009H04Rik 1110035L05Rik 1200014P03Rik 1700006D24Rik 1810015M01Rik 2010300G19Rik 2600002E23Rik 2610014F08Rik 2610036F08Rik 2700038L12Rik 3110006P09Rik 4930403J22Rik 4930449E07Rik 4930470D19Rik 5330440M15Rik 6030457N17Rik AI114950 AL024210 Aars Abcd4 Adk Adra2c Anapc7 Ankmy2 Apg5l Apoa1bp Arch Arf6 Atp1a1 Atp1b1 Atp5g2 Atp6v1g1 B3galt6 BC010304 BC027061 Bcas2 C030018L16Rik C330027I04Rik Cables1…
56	V$XBP1_01: X-box-binding protein 1	82	82	577	1360	14152	1.33	4.97	6.73	4.74	0610009H04Rik 1110060O18Rik 1700022N24Rik 2610036F08Rik 2610511O17Rik 3110006P09Rik 4930470D19Rik 6330407G04Rik Anapc4 Arch Arf4 Atp1a1 B3galt6 BC003965 BC006965 Cdkn2c Chfr Cln5 Copb2 Cryba4 D19Ertd703e Dbi Diap3 Dkkl1 Elavl4 Fabp6 Fbxo18 Foxm1 Fuca1 Gabarap Golph3 Gtf2h3 Gtf3c2 H2-T22 Hist1h3d Jmjd2c Laf4l Map2k5 Mb Mcmdc1 Metapl1 Mlph Ndnl2 Nol7 Parp1 Pdcd6ip Pecr Pias1 Pitpnb Pop5 Pqlc1 Psmd1…
57	V$USF_Q6: upstream stimulating factor	450	450	209	9722	5790	1.28	4.91	6.3	4.41	0610009H04Rik 0610039N19Rik 1110021H02Rik 1110035L05Rik 1200014P03Rik 1500006O09Rik 1700006D24Rik 1700022N24Rik 1700029K01Rik 1700073K01Rik 1810015M01Rik 1810055D05Rik 1810060J02Rik 2010300G19Rik 2010308M01Rik 2310034L04Rik 2310044D20Rik 2310061B02Rik 2410004C24Rik 2600002E23Rik 2610014F08Rik 2610036F08Rik 2700038L12Rik 2810439K08Rik 2810484M10Rik 3100002B05Rik 3110006P09Rik 4930403J22Rik 4930403…
58	V$MAZR_01: MAZ related factor	309	309	350	6403	9109	1.06	4.68	6.0	4.14	0610009H04Rik 0610011D08Rik 0610042I15Rik 1110035L05Rik 1110060O18Rik 1200014P03Rik 1500006O09Rik 1700006D24Rik 1810015M01Rik 2010300G19Rik 2010308M01Rik 2210409M21Rik 2310061B02Rik 2410004C24Rik 2610014F08Rik 2700038L12Rik 2810439K08Rik 2810484M10Rik 2900091E11Rik 3110006P09Rik 4833420K19Rik 4930403J22Rik 4930403O06Rik 4930542G03Rik 5031439A09Rik 5330440M15Rik 8430411H09Rik AA545217 AL024210 Aar…
59	V$ATF_B: ATF binding site	35	35	624	462	15050	1.0	4.57	6.72	4.74	0610009H04Rik 1110060O18Rik 2310044D20Rik 2600002E23Rik 2700038L12Rik 2900091E11Rik Apg5l Bcas2 Cct4 Csnk1g2 Erp29 Golph3 H2-T24 Habp4 Ikbkb Jak1 Myl6 Nap1l3 Ndnl2 Ndufb2 Pex13 Pot1 Rce1 Snx16 Stk11 Stxbp3 Tpt1 Uba52 Ubl3 Usp9x Wdr23 Yme1l1 Yy1 Zfp426 Zfyve27
60	V$STRA13_01	34	34	625	446	15066	0.93	4.51	6.66	4.7	1200014P03Rik 4930449E07Rik 4930470D19Rik Aars Arch Bcas2 Cd164 Commd9 Cpsf3 Crsp6 Diap3 Dos Egln2 Eif2b4 Faf1 Foxm1 Gtf2h3 H2afz H47 Laf4l Matr3 Miz1 Pdcd6ip Pgrmc2 Pmpcb Psenen Rufy1 Snx16 Stmn1 Stx6 Tmem19 Trpm7 Usp9x Zfp62
61	V$GATA1_06: GATA-binding factor 1	157	157	502	4465	11047	0.78	4.34	0.0	0.0	0610039N19Rik 1110021H02Rik 1700029K01Rik 1810055D05Rik 1810060J02Rik 2010002A20Rik 2010300G19Rik 2610014F08Rik 2610036F08Rik 2700038L12Rik 2810439K08Rik 3100002B05Rik 4930403J22Rik 6030457N17Rik Aars Acas2l Ap3m2 Ap3s2 Asf1a Atp5c1 C030018L16Rik Casp8ap2 Ccl27 Cdc42se1 Chek2 Chfr Cited4 Cnn1 Copb2 Cops2 Cox7c Crry Cstf2t Cyp3a25 Cyp3a41 Cyp46a1 D10Ertd516e D11Ertd707e Ddb2 Ddost Decr1 Dedd Defb6…
62	V$POU1F1_Q6	231	231	428	6264	9248	0.74	4.27	0.0	0.0	1110021H02Rik 1110059F07Rik 1200014P03Rik 1700029K01Rik 1700073K01Rik 1810015M01Rik 2010002A20Rik 2310034L04Rik 2310044D20Rik 2410004C24Rik 2610014F08Rik 2610036F08Rik 2610511O17Rik 2700038L12Rik 2810439K08Rik 3100002B05Rik 4930403O06Rik 5031439A09Rik A230072I16Rik Aars Abt1 Acaa1 Acadl Acas2l Actr1a Acyp1 Afp Anapc5 Ap3m2 Ap3s2 Apg5l Apoa2 Araf1 Arf4 Arpc5l Arpp19 Asb13 Atp1a1 Atp1b1 BC003965 BC…
63	V$IRF_Q6	137	137	522	3961	11551	0.71	4.27	0.0	0.0	0610011D08Rik 1500006O09Rik 1700073K01Rik 1810055D05Rik 2310034L04Rik 2310061B02Rik 2410004C24Rik 2600002E23Rik 2610036F08Rik 2700038L12Rik 2810484M10Rik 2900091E11Rik 4930539P14Rik A230072I16Rik AL024210 Abi1 Acadl Actr1a Acyp1 Afp Ap3m2 Apoa2 Araf1 Arl6ip1 Asf1a Atp1a1 BC005471 BC006965 Bag1 Bcas2 C030018L16Rik Calml3 Capn5 Casp8ap2 Ccni Cdc23 Clpx Crry Crsp6 Cyp46a1 DXImx46e Dnpep Dstn Dusp11 …
64	V$E2F1DP1RB_01: Rb:E2F-1:DP-1 trimeric complex	55	55	604	852	14660	0.67	4.21	6.2	4.32	4930542G03Rik 6330407G04Rik Aars Anapc7 Apg5l Araf1 Asb13 Atp1b1 Atxn7l3 Casp8ap2 Ccni Chek2 Cited4 Clpx Cops5 Cox5b D11Ertd99e Dclre1a Ddb2 Dhrs1 Dkkl1 Ezh2 Faf1 Fgf9 Foxm1 Ftsj2 Gtf3c2 H2afz Hdhd4 Hes5 Hip2 Hist1h1e Hmgb2 Hpxn Irf3 Klhdc4 Lrrc1 Mrpl51 Ncl Nme7 Nudt1 Pip5k2c Plekhf2 Ppp1r15b Recc1 Sart3 Serhl Shrm Stmn1 Stx3 Taf7 Tram1 Txnl5 Wdr39 Zfyve19
65	V$ARNT_02: AhR nuclear translocator homodimers	38	38	621	527	14985	0.67	4.21	6.35	4.43	1200014P03Rik 2610014F08Rik 4930470D19Rik Aars Arch B3galt6 Bcas2 Cd164 Commd9 Cpsf3 D11Ertd707e Diap3 Dos Egln2 Eif2b4 Faf1 Foxm1 Gtf2h3 H2afz Laf4l Manbal Matr3 Miz1 Mtch2 Nfx1 Pdcd6ip Pgrmc2 Pmpcb Psenen Rufy1 Sdf4 Snx16 Stmn1 Stx6 Tmem19 Trpm7 Usp9x Zfp62
66	V$LDSPOLYA_B: Lentiviral Poly A downstream element	500	500	159	12462	3050	0.61	4.15	0.0	0.0	0610011D08Rik 0610039N19Rik 0610042I15Rik 1110021H02Rik 1110035L05Rik 1110059F07Rik 1110060O18Rik 1200009B18Rik 1500006O09Rik 1700006D24Rik 1700022N24Rik 1700029K01Rik 1700073K01Rik 1810015M01Rik 1810055D05Rik 2010002A20Rik 2010300G19Rik 2010308M01Rik 2210409M21Rik 2310034L04Rik 2310044D20Rik 2410004C24Rik 2610014F08Rik 2610511O17Rik 2700038L12Rik 2810484M10Rik 2900091E11Rik 3100002B05Rik 4930403…
67	V$TITF1_Q3: TTF-1, TITF1 (thyroid transcription factor 1)	223	223	436	6045	9467	0.5	4.03	0.0	0.0	0610009H04Rik 0610011D08Rik 0610039N19Rik 1110060O18Rik 1200009B18Rik 1700006D24Rik 1700029K01Rik 1700073K01Rik 1810015M01Rik 1810055D05Rik 1810060J02Rik 2010002A20Rik 2310034L04Rik 2610014F08Rik 2610036F08Rik 2610511O17Rik 2700038L12Rik 3100002B05Rik 3110006P09Rik 4930403J22Rik 4930403O06Rik 4930449E07Rik 4930470D19Rik 6330583M11Rik A230072I16Rik Aars Abt1 Acas2l Adk Afp Alb1 Anapc4 Apoa1bp Apoa…
68	V$SOX5_01: Sox-5	270	270	389	7169	8343	0.5	4.03	0.0	0.0	0610011D08Rik 0610039N19Rik 0610042I15Rik 1200014P03Rik 1700022N24Rik 1700029K01Rik 1700073K01Rik 1810060J02Rik 2010002A20Rik 2410004C24Rik 2610036F08Rik 2700038L12Rik 2900091E11Rik 3100002B05Rik 3110006P09Rik 4833420K19Rik 4930403O06Rik 4930470D19Rik 4930542G03Rik 5330440M15Rik Aars Abcd3 Abi1 Acadl Acas2l Actr1a Adra2c Afp Ambp Anapc7 Ap3m2 Ap3s2 Arch Arpp19 Asf1a Atp5g2 Atp6v1g1 Axin1 B4galt7 …
69	V$AFP1_Q6	87	87	572	2667	12845	0.4	3.91	0.0	0.0	1110059F07Rik 1200014P03Rik 1700022N24Rik 1700073K01Rik 2010300G19Rik 4833420K19Rik 4930403J22Rik 6330583M11Rik A230072I16Rik AF067063 Abt1 Acadl Acyp1 Afp Anapc5 Api5 Arpp19 B4galt7 BC021921 C1galt1c1 Cd164 Cyp2c44 D10Ertd516e D11Ertd99e Ddb2 Ddost Decr1 Dnajc5 Esco1 Fbxo9 Fibp Glrb Gna11 Golph3l Gosr1 H2-T23 H2afz Habp4 Harsl Hdhd4 Kctd14 Map3k7ip2 Mgll Mrpl11 Mus81 Nap1l3 Ndufb9 Nup35 Parp1 Pd…
70	V$E2_Q6: papilloma virus regulator E2	80	80	579	1381	14131	0.26	3.73	5.57	3.8	0610009H04Rik 0610042I15Rik 1810055D05Rik 2310044D20Rik 4833420K19Rik 4930470D19Rik AL024210 Acaa1 Actr1a Adra2c Ankmy2 Ap3s2 Arf6 Arpc5l B3galt6 BC005471 Cables1 Cd164 Ctcf Ctps2 Cyp2c44 Ddost Dsip1 Egln2 Eif3s3 Eif3s6ip Galk2 Ganab Gc Gltscr2 Golga3 Gtf2f1 Gtf3c2 Hbld2 Hmgn1 Id2 Ighmbp2 Ikbkb Ing1l Lig3 Lrrc1 Mcmdc1 Miz1 Mmaa Ncl Ndufb2 Ndufb9 Nusap1 Pex11a Pot1 Raly Rfwd2 Rpl36a Rps10 Sart3 Sd…
71	V$E2F4DP2_01: E2F-4:DP-2 heterodimer	97	97	562	1744	13768	0.16	3.61	5.39	3.65	0610009H04Rik 1810055D05Rik 2410004C24Rik 2600002E23Rik 4930403O06Rik Aars Abcd4 Abi1 Ap3m2 Apg5l Asb13 Atp1b1 Atp5g2 Atxn7l3 BC003965 BC010304 BC024997 Bcas2 C1galt1c1 Calml3 Casp8ap2 Cd164 Cenpb Chek2 Cited4 Cops5 Cstf2t Cyp2c44 D11Ertd99e D19Ertd703e Dbi Dclre1a Ddb2 Dkkl1 Eif3s6ip Ezh2 Faf1 Fgf9 Fnbp3 Fsip1 Gabarap Gjb6 Gle1l Gtf3c2 H2-T10 H2-T24 Hip2 Hmgb2 Irf3 Itm2b Klhl11 Kras Lrpap1 Lrrc1…
72	V$SOX9_B1: SOX (SRY-related HMG box)	335	335	324	8659	6853	0.16	3.61	0.01	0.0	0610011D08Rik 0610039N19Rik 0610042I15Rik 1110035L05Rik 1200014P03Rik 1700022N24Rik 1700029K01Rik 1700073K01Rik 1810055D05Rik 1810060J02Rik 2010002A20Rik 2410004C24Rik 2610036F08Rik 2700038L12Rik 2810439K08Rik 2900091E11Rik 3100002B05Rik 3110006P09Rik 4833420K19Rik 4930403O06Rik 4930470D19Rik 4930542G03Rik 5330440M15Rik AA545217 Aars Abcd3 Abi1 Abt1 Acadl Acas2l Actr1a Adra2c Afp Ambp Anapc7 Ankm…
73	V$CART1_01: Cart-1 (cartilage homeoprotein 1)	57	57	602	1862	13650	0.12	3.55	0.0	0.0	1810060J02Rik 2010300G19Rik 4930403O06Rik AF067063 Acaa1 Ap3s2 Asb3 C1galt1c1 Cd164 Cyp3a25 Dedd Defb6 Diap3 Dusp19 Edem1 Egln2 Eif3s3 Esco1 Fundc1 Gcipip Gcl Gle1l Gosr1 Jak1 Kdelr2 Lin7b Metapl1 Mmaa Mut Nme7 Ogfr Pclo Pecr Poldip3 Ppih Ppp1ca Ppp1cb Ppp1r15b Psmd7 Rab14 Rpl11 Rps10 Sas Sdbcag84 Shcbp1 Snx16 Socs6 Stag2 Stx18 Sult1d1 Sult1e1 Svs5 Thoc1 Ube3a Vamp4 Vps45 Zfp40
74	V$TFIII_Q6	623	623	36	14219	1293	0.08	3.49	5.6	3.8	0610009H04Rik 0610011D08Rik 0610039N19Rik 0610042I15Rik 1110021H02Rik 1110035L05Rik 1110059F07Rik 1110060O18Rik 1200009B18Rik 1200014P03Rik 1500006O09Rik 1700006D24Rik 1700022N24Rik 1700029K01Rik 1700073K01Rik 1810055D05Rik 2010002A20Rik 2010300G19Rik 2010308M01Rik 2210409M21Rik 2310034L04Rik 2310061B02Rik 2410004C24Rik 2600002E23Rik 2610036F08Rik 2610511O17Rik 2700038L12Rik 2810439K08Rik 2810484…
75	V$ATF_01: activating transcription factor	88	88	571	1564	13948	0.02	0.0	5.27	3.56	0610009H04Rik 0610042I15Rik 1110060O18Rik 2310044D20Rik 2600002E23Rik 2700038L12Rik 6330583M11Rik Aars Abt1 Apg5l Atp1a1 Atp1b1 B3galt6 BC005471 BC010304 Bcas2 Casp8ap2 Ccni Cct4 Clcn4-2 Copb2 Cops5 Cryba4 Csnk1g2 D19Ertd703e Ddb2 Eif4e2 Erp29 Fgf9 Fyco1 Gak Golph3 Golph3l Grsf1 Gtf2f1 H13 H2-T24 Habp4 Ikbkb Jak1 Jtv1 Lama1 Lig3 Myl6 Nap1l3 Ncl Ndnl2 Ndufb2 Pah Pex13 Pgrmc1 Pot1 Psip1 Pura Rab14 …
76	V$SREBP1_01: sterol regulatory element-binding protein 1	39	39	620	575	14937	-0.11	0.0	5.49	3.74	1200014P03Rik 1810060J02Rik 4930470D19Rik 5031439A09Rik Aars Apoa2 Arch Atp6v1g1 Bcas2 Cd164 Commd9 D11Ertd99e Diap3 Dyt1 Faf1 Fibp Foxm1 Gabarap Gtf2h3 Hmgb2 Laf4l Manbal Med28 Miz1 Mtch2 Ncoa6ip Ndufb2 Pdcd6ip Pgrmc2 Pmpcb Psenen Rab17 Rplp1 Rps24 Rps6 Rufy1 Snx16 Stx6 Usp9x
77	V$E2F_02: E2F	27	27	632	353	15159	-0.15	0.0	5.59	3.8	Apg5l Asb13 Atp1b1 Atxn7l3 Casp8ap2 Cited4 Cops5 D11Ertd99e Ddb2 Ezh2 Faf1 Fgf9 Gtf3c2 Hip2 Irf3 Lrrc1 Mrpl51 Ncl Pip5k2c Plekhf2 Ppp1r15b Shrm Stmn1 Taf7 Tram1 Txnl5 Wdr39
78	V$E2F_Q3: E2F	27	27	632	353	15159	-0.15	0.0	5.59	3.8	Apg5l Asb13 Atp1b1 Atxn7l3 Casp8ap2 Cited4 Cops5 D11Ertd99e Ddb2 Ezh2 Faf1 Fgf9 Gtf3c2 Hip2 Irf3 Lrrc1 Mrpl51 Ncl Pip5k2c Plekhf2 Ppp1r15b Shrm Stmn1 Taf7 Tram1 Txnl5 Wdr39
79	V$E2F4DP1_01: E2F-4:DP-1 heterodimer	27	27	632	353	15159	-0.15	0.0	5.59	3.8	Apg5l Asb13 Atp1b1 Atxn7l3 Casp8ap2 Cited4 Cops5 D11Ertd99e Ddb2 Ezh2 Faf1 Fgf9 Gtf3c2 Hip2 Irf3 Lrrc1 Mrpl51 Ncl Pip5k2c Plekhf2 Ppp1r15b Shrm Stmn1 Taf7 Tram1 Txnl5 Wdr39
80	V$GATA2_02: GATA-binding factor 2	196	196	463	5311	10201	-0.18	0.0	0.01	0.0	0610039N19Rik 1110021H02Rik 1810055D05Rik 2010002A20Rik 2010300G19Rik 2010308M01Rik 2610014F08Rik 2700038L12Rik 2810439K08Rik 3100002B05Rik 4930403J22Rik 4930539P14Rik 6030457N17Rik Aars Abi1 Acas2l Actr1a Ap3m2 Ap3s2 Api5 Apoa2 Asf1a Atp1a1 Atp5c1 C030018L16Rik Casp8ap2 Ccl27 Cdc42se1 Chek2 Chfr Cited4 Cml1 Cnn1 Cops2 Crry Cstf2t Ctps2 Cyp2c44 Cyp3a25 Cyp3a41 D10Ertd516e D11Ertd707e D11Ertd99e D…
81	V$E2_01: papilloma virus regulator E2	51	51	608	814	14698	-0.2	0.0	5.28	3.56	1810055D05Rik 2310044D20Rik Acaa1 Actr1a Adra2c Ankmy2 Ap3s2 Arf6 Atp6v1g1 B3galt6 BC005471 Cd164 Ctcf Ctps2 Dsip1 Eif3s3 Eif3s6ip Galk2 Gc Gltscr2 Gtf3c2 Hbld2 Id2 Ikbkb Ing1l Lrrc1 Miz1 Ncl Ndufb9 Nusap1 Pex11a Plscr2 Rpl36a Rps10 Sas Sdh1 Slc35b1 Slc35f5 Stmn1 Surf2 Terf2ip Tmem19 Tmem33 Tpd52 Unc50 Wdr42a Za20d2 Zfml Zfp239 Zfp472 Zfp62
82	V$PAX9_B: zebrafish Pax-9 binding sites	175	175	484	3485	12027	-0.22	0.0	4.73	3.09	0610009H04Rik 1110059F07Rik 1500006O09Rik 2410004C24Rik 2700038L12Rik 4833420K19Rik 4930403J22Rik 5031439A09Rik 6330407G04Rik A230072I16Rik AI114950 Abcd3 Abcd4 Abi1 Ankmy2 Ap3m2 Ap3s2 Apc2 Apg5l Api5 Apoa2 Arf4 Asf1a BC003965 BC005471 BC005624 BC026432 Bag1 Brd3 C1galt1c1 Cables1 Calml3 Capzb Cask Casp8ap2 Ccl27 Cd164 Cdc23 Coil Commd9 Cox5b Cryl1 Csnk1g2 Ctps2 Cyp2c44 D11Ertd707e D19Ertd703e Db…
83	V$AP1_Q2: activator protein 1	419	419	240	10527	4985	-0.44	0.0	0.01	0.0	0610011D08Rik 0610039N19Rik 1110021H02Rik 1110059F07Rik 1110060O18Rik 1200014P03Rik 1500006O09Rik 1700006D24Rik 1700022N24Rik 1700029K01Rik 1700073K01Rik 1810015M01Rik 1810055D05Rik 1810060J02Rik 2010002A20Rik 2310061B02Rik 2410004C24Rik 2600002E23Rik 2610014F08Rik 2610036F08Rik 2700038L12Rik 2810484M10Rik 3100002B05Rik 3110006P09Rik 4833420K19Rik 4930403J22Rik 4930449E07Rik 4930470D19Rik A230072…
84	V$CDPCR1_01: cut-like homeodomain protein	491	491	168	12156	3356	-0.48	0.0	0.01	0.0	0610009H04Rik 0610011D08Rik 0610042I15Rik 1110035L05Rik 1110060O18Rik 1200009B18Rik 1700006D24Rik 1700022N24Rik 1700029K01Rik 1700073K01Rik 1810015M01Rik 1810055D05Rik 1810060J02Rik 2010002A20Rik 2010300G19Rik 2010308M01Rik 2210409M21Rik 2310061B02Rik 2410004C24Rik 2600002E23Rik 2610014F08Rik 2610036F08Rik 2700038L12Rik 2810439K08Rik 2810484M10Rik 2900091E11Rik 3100002B05Rik 3110006P09Rik 4833420…
85	V$CP2_01: CP2	441	441	218	9710	5802	-0.49	0.0	4.33	2.73	0610009H04Rik 0610042I15Rik 1110021H02Rik 1110035L05Rik 1110059F07Rik 1110060O18Rik 1200009B18Rik 1200014P03Rik 1500006O09Rik 1700073K01Rik 1810055D05Rik 1810060J02Rik 2010002A20Rik 2010300G19Rik 2010308M01Rik 2310044D20Rik 2310061B02Rik 2410004C24Rik 2600002E23Rik 2610014F08Rik 2610036F08Rik 2610511O17Rik 2810439K08Rik 2810484M10Rik 2900091E11Rik 3100002B05Rik 4930403J22Rik 4930403O06Rik 4930449…
86	V$BRN2_01: POU factor Brn-2	253	253	406	6624	8888	-0.61	0.0	0.01	0.0	0610039N19Rik 0610042I15Rik 1110021H02Rik 1200014P03Rik 1700006D24Rik 1700073K01Rik 1810015M01Rik 1810055D05Rik 2010002A20Rik 2010300G19Rik 2210409M21Rik 2610036F08Rik 2610511O17Rik 2900091E11Rik 3100002B05Rik 4930403J22Rik 4930470D19Rik 4930539P14Rik 5031439A09Rik 6030457N17Rik 6330583M11Rik 8430411H09Rik AA545217 AF067063 AL024210 Abi1 Acaa1 Acadl Actr1a Acyp1 Afp Alb1 Ambp Anapc5 Anapc7 Api5 A…
87	V$CREBP1_01: cAMP-responsive element binding protein 1	20	20	639	242	15270	-0.62	0.0	5.22	3.54	2600002E23Rik 2900091E11Rik Aars Abt1 Cables1 Ccni Gak Gltscr2 Hbld2 Nfx1 Rb1cc1 Riok3 Rpl13a Sas Slc35f5 Stam Stx18 Tde1 Uba52 Ubl3
88	V$POLY_C: Retroviral Poly A signal	19	19	640	225	15287	-0.63	0.0	5.23	3.54	1500006O09Rik 2600002E23Rik 2610036F08Rik Cln5 Commd9 D11Ertd707e Dhrs1 Edem1 Esco1 Fts Gltscr2 Hpxn Mkln1 Pafah1b3 Prrg2 Rnf8 Sf3b1 Slc35b1 Wdr42a
89	V$CEBP_C: C/EBP binding site	133	133	526	3710	11802	-0.7	0.0	0.01	0.0	1810015M01Rik 2010308M01Rik 2210409M21Rik 2310034L04Rik 2310044D20Rik 2610014F08Rik 3100002B05Rik AA545217 Aars Alb1 Ap3s2 Apoa1bp Atp1b1 Atp5c1 Brap C030018L16Rik Cables1 Cenpb Cops5 Cox7c Crry Cryl1 Csnk1g2 Ctcf Ctps2 D11Ertd99e Dbi Ddb2 Decr1 Defb6 Derl2 Diablo Dmtf1 Dstn Dusp19 Edem1 Eif3s1 Eif4b Fbxo3 Fgf23 Fundc1 Gcdh Gcipip Golga3 Gtf2f1 Gtf2h3 H2-T24 H47 Id2 Ighmbp2 Il15 Ing1l Irf3 Keap1 …
90	V$ETS2_B: c-Ets-2 binding sites	157	157	502	4290	11222	-0.76	0.0	0.01	0.0	0610039N19Rik 0610042I15Rik 1700006D24Rik 1810055D05Rik 2010300G19Rik 2310044D20Rik 2610036F08Rik 3100002B05Rik 4833420K19Rik 4930470D19Rik 5330440M15Rik 6030457N17Rik AF067063 Abi1 Alb1 Ambp Anapc4 Ap3s2 Arch Arpp19 Atp5c1 Atp6v1g1 B3galt6 BC024997 BC026432 C030018L16Rik Capzb Chek2 Cited4 Cln5 Commd9 Cox5b Cox7c Crry Crsp6 Cryba4 Cryl1 Cyp3a41 DXImx46e Ddb2 Dhrs1 Dip3b Dnajb6 Edem1 Eif2b4 Eif3s…
91	V$TGIF_01: TGIF (5'TG3' interacting factor)	157	157	502	4288	11224	-0.78	0.0	0.01	0.0	0610039N19Rik 0610042I15Rik 1110035L05Rik 1110060O18Rik 1200009B18Rik 1700022N24Rik 1810055D05Rik 1810060J02Rik 2310034L04Rik 2310044D20Rik 2410004C24Rik 2610036F08Rik 4930470D19Rik 4930539P14Rik 6030457N17Rik 6330583M11Rik AL024210 Aars Abi1 Acadl Acas2l Actr1a Anapc5 Apc2 Apg5l Apoa1bp Araf1 Arch Arf2 Arl6ip1 Atp1b1 Atp6v1g1 Axin1 BC005471 BC021921 BC025546 BC027061 Cct4 Cd164 Cdc23 Cdkn2c Chfr…
92	V$COMP1_01: COMP1	383	383	276	9649	5863	-0.8	0.0	0.02	0.0	0610011D08Rik 0610039N19Rik 1110059F07Rik 1200009B18Rik 1200014P03Rik 1700006D24Rik 1700022N24Rik 1700073K01Rik 1810055D05Rik 1810060J02Rik 2010002A20Rik 2010300G19Rik 2010308M01Rik 2210409M21Rik 2310034L04Rik 2310044D20Rik 2600002E23Rik 2610036F08Rik 2700038L12Rik 2810439K08Rik 2810484M10Rik 3100002B05Rik 4833420K19Rik 4930403J22Rik 4930470D19Rik 4930542G03Rik 5031439A09Rik 5330440M15Rik 6030457…
93	V$BACH2_01: BTB and CNC homolog 2	424	424	235	10595	4917	-0.81	0.0	0.02	0.0	0610009H04Rik 0610011D08Rik 0610039N19Rik 1110021H02Rik 1110035L05Rik 1110059F07Rik 1110060O18Rik 1200014P03Rik 1500006O09Rik 1700006D24Rik 1700022N24Rik 1700029K01Rik 1700073K01Rik 1810055D05Rik 2010002A20Rik 2010300G19Rik 2310034L04Rik 2310061B02Rik 2410004C24Rik 2600002E23Rik 2610014F08Rik 2610036F08Rik 2610511O17Rik 2810439K08Rik 2810484M10Rik 2900091E11Rik 3100002B05Rik 3110006P09Rik 4930403…
94	V$AP1_Q4: activator protein 1	515	515	144	12656	2856	-0.82	0.0	0.01	0.0	0610009H04Rik 0610011D08Rik 0610039N19Rik 1110021H02Rik 1110035L05Rik 1110059F07Rik 1110060O18Rik 1200009B18Rik 1200014P03Rik 1500006O09Rik 1700006D24Rik 1700022N24Rik 1700029K01Rik 1700073K01Rik 1810015M01Rik 1810055D05Rik 1810060J02Rik 2010002A20Rik 2310034L04Rik 2310061B02Rik 2410004C24Rik 2600002E23Rik 2610014F08Rik 2610036F08Rik 2700038L12Rik 2810484M10Rik 2900091E11Rik 3100002B05Rik 3110006…
95	V$OSF2_Q6	415	415	244	10380	5132	-0.87	0.0	0.02	0.0	0610039N19Rik 0610042I15Rik 1110021H02Rik 1110035L05Rik 1110059F07Rik 1110060O18Rik 1200009B18Rik 1200014P03Rik 1700006D24Rik 1810015M01Rik 1810055D05Rik 2010300G19Rik 2010308M01Rik 2210409M21Rik 2310034L04Rik 2310044D20Rik 2310061B02Rik 2410004C24Rik 2600002E23Rik 2610014F08Rik 2700038L12Rik 2810439K08Rik 2900091E11Rik 3110006P09Rik 4833420K19Rik 4930403O06Rik 4930470D19Rik 6030457N17Rik 6330407…
96	V$PPARG_03: PPAR (peroxisome proliferator-activated receptor gamma)	232	232	427	6085	9427	-0.88	0.0	0.02	0.0	0610009H04Rik 0610039N19Rik 0610042I15Rik 1110059F07Rik 1500006O09Rik 1700006D24Rik 1700022N24Rik 1810055D05Rik 2310034L04Rik 2600002E23Rik 2610014F08Rik 2610036F08Rik 2610511O17Rik 2700038L12Rik 2810439K08Rik 2900091E11Rik 3110006P09Rik 4930403J22Rik 4930449E07Rik 4930542G03Rik 5031439A09Rik 5330440M15Rik 6330407G04Rik AL024210 Abcd3 Adk Afp Alb1 Ambp Anapc4 Anapc7 Ankmy2 Ap3m2 Ap3s2 Apc2 Apoa1b…
97	V$EVI1_04: ectopic viral integration site 1 encoded factor	465	465	194	11521	3991	-0.89	0.0	0.02	0.0	0610009H04Rik 0610011D08Rik 0610039N19Rik 1110035L05Rik 1110059F07Rik 1110060O18Rik 1200009B18Rik 1500006O09Rik 1700006D24Rik 1700029K01Rik 1700073K01Rik 1810055D05Rik 1810060J02Rik 2010002A20Rik 2010300G19Rik 2010308M01Rik 2210409M21Rik 2310044D20Rik 2310061B02Rik 2410004C24Rik 2600002E23Rik 2610014F08Rik 2610036F08Rik 2700038L12Rik 2810439K08Rik 3100002B05Rik 3110006P09Rik 4833420K19Rik 4930403…
98	V$CMYB_01: c-Myb	157	157	502	3160	12352	-0.93	0.0	3.96	2.39	0610009H04Rik 0610011D08Rik 1110021H02Rik 1500006O09Rik 1700006D24Rik 1700029K01Rik 2310061B02Rik 2410004C24Rik 2610511O17Rik 4930403J22Rik 4930403O06Rik AI114950 Acadl Anapc7 Ankmy2 Apg5l Arf4 Arf6 Arl6ip1 Asb13 Asb3 Atxn7l3 BC010304 Bcas2 C030018L16Rik Cask Cd164 Cdc42se1 Chfr Cova1 Cyp2c44 Cyp46a1 D11Ertd707e D11Ertd99e D11Moh35 D19Ertd703e DXImx46e Dbi Ddx47 Dhrs1 Dnpep Dsip1 Dstn Eif4b Eif4e…
99	V$E2F1DP2_01: E2F-1:DP-2 heterodimer	60	60	599	1041	14471	-0.95	0.0	4.36	2.74	0610009H04Rik 1810055D05Rik 2410004C24Rik Ap3m2 Apg5l Asb13 Atp1b1 Atxn7l3 BC003965 Bcas2 Casp8ap2 Cd164 Cenpb Chek2 Cited4 Cops5 Cstf2t D11Ertd99e D19Ertd703e Ddb2 Ezh2 Faf1 Fgf9 Fnbp3 Fsip1 Gtf3c2 H2-T24 Hip2 Hmgb2 Irf3 Lrrc1 Matr3 Mb Mospd2 Mrpl51 Ncl Nfx1 Nxt1 Paics Pgrmc1 Pip5k2c Plekhf2 Ppp1r15b Ppp2r5c Rab8a Rit1 Shrm Smc1l1 Stmn1 Stxbp3 Taf7 Tbc1d15 Terf2ip Tram1 Txnl5 Ube2e3 Urod Vamp4 W…
100	V$VMYB_01: v-Myb	493	493	166	11037	4475	-1.02	0.0	3.8	2.24	0610009H04Rik 0610011D08Rik 0610039N19Rik 1110021H02Rik 1110059F07Rik 1200009B18Rik 1200014P03Rik 1700006D24Rik 1700022N24Rik 1700073K01Rik 1810055D05Rik 1810060J02Rik 2010002A20Rik 2010308M01Rik 2210409M21Rik 2310044D20Rik 2310061B02Rik 2600002E23Rik 2610014F08Rik 2810439K08Rik 2810484M10Rik 2900091E11Rik 4833420K19Rik 4930403J22Rik 4930403O06Rik 4930449E07Rik 4930470D19Rik 6030457N17Rik 6330407…
101	V$FOXJ2_02: fork head box J 2	232	232	427	6063	9449	-1.02	0.0	0.02	0.0	0610039N19Rik 1110059F07Rik 1700029K01Rik 1700073K01Rik 2310034L04Rik 2310044D20Rik 2310061B02Rik 2410004C24Rik 2610036F08Rik 2610511O17Rik 2700038L12Rik 2810439K08Rik 2810484M10Rik 3100002B05Rik 3110006P09Rik 4833420K19Rik 4930539P14Rik AA545217 AF067063 AL024210 Aars Abi1 Abt1 Acadl Acas2l Acyp1 Alb1 Ap3s2 Araf1 Arpc5l Arpp19 Atp5c1 B4galt7 BC005471 BC006965 BC025076 Bag1 Bcas2 C1galt1c1 Calml3…
102	V$IRF_Q6_01	282	282	377	7247	8265	-1.05	0.0	0.02	0.0	0610011D08Rik 1110021H02Rik 1500006O09Rik 1700006D24Rik 1700073K01Rik 1810015M01Rik 1810055D05Rik 1810060J02Rik 2010002A20Rik 2010300G19Rik 2010308M01Rik 2310034L04Rik 2310061B02Rik 2410004C24Rik 2600002E23Rik 2610036F08Rik 2700038L12Rik 2810484M10Rik 2900091E11Rik 3110006P09Rik 4930403O06Rik 4930539P14Rik 4930542G03Rik 5031439A09Rik 8430411H09Rik A230072I16Rik AF067063 AL024210 Abcd3 Abi1 Acadl …
103	V$PAX5_02: B-cell-specific activating protein	7	7	652	47	15465	-1.08	0.0	5.11	3.45	Ap3m2 Copb2 Icmt Pecr Stmn1 Trpm7 Vamp4
104	V$PEBP_Q6	148	148	511	4027	11485	-1.09	0.0	0.02	0.0	0610039N19Rik 1110021H02Rik 1110059F07Rik 1200014P03Rik 1810015M01Rik 2010308M01Rik 2210409M21Rik 2310061B02Rik 2600002E23Rik 2610014F08Rik 6330583M11Rik Abcd4 Acyp1 Ambp Anapc4 Ankmy2 Ap3s2 Apc2 Apg5l Apoa2 Arl6ip1 Asb13 B4galt7 BC006965 BC012278 BC024997 BC025076 Bcas2 Brap C1galt1c1 Ccl27 Cct4 Cd164 Cdc37 Chek2 Commd9 Cops5 Cox7c Crry Csnk1g2 Ctps2 D10Ertd516e D11Ertd99e D19Ertd703e Dach2 Ddb2…
105	V$COREBINDINGFACTOR_Q6	192	192	467	5087	10425	-1.13	0.0	0.02	0.0	1110021H02Rik 1110059F07Rik 1200009B18Rik 1200014P03Rik 1700006D24Rik 1810015M01Rik 1810055D05Rik 2010308M01Rik 2210409M21Rik 2610014F08Rik 2900091E11Rik 4930403O06Rik 6330583M11Rik AF067063 Abcd3 Abcd4 Acyp1 Alb1 Ambp Anapc7 Ankmy2 Ap3s2 Apg5l Apoa1bp Apoa2 Araf1 Arl6ip1 Asb13 B4galt7 BC006965 BC012278 BC024997 BC025076 Bcas2 Brap C1galt1c1 Ccl27 Cd164 Cited4 Cln5 Cml1 Commd9 Cox7c Crry Csnk1g2 …
106	V$OCT1_06: octamer-binding factor 1	338	338	321	8550	6962	-1.14	0.0	0.02	0.0	0610011D08Rik 0610039N19Rik 0610042I15Rik 1110021H02Rik 1200009B18Rik 1700029K01Rik 1700073K01Rik 1810055D05Rik 1810060J02Rik 2010002A20Rik 2210409M21Rik 2310044D20Rik 2410004C24Rik 2610014F08Rik 2700038L12Rik 2810439K08Rik 2900091E11Rik 3110006P09Rik 4833420K19Rik 4930403J22Rik 4930449E07Rik 5330440M15Rik 6330583M11Rik AA545217 AF067063 AI114950 AL024210 Abcd4 Abi1 Abt1 Acadl Acas2l Actr1a Acyp1…
107	V$DEAF1_02	25	25	634	351	15161	-1.21	0.0	4.47	2.84	2900091E11Rik 4833420K19Rik A230072I16Rik Arf4 Cpsf3 Cul3 Dip3b Dnajb6 Drg1 Esco1 Fbxw2 Galk2 Gna11 Hmgn1 Ncl Pitpnb Rab28 Rab8a Sart3 Serpini1 Stx18 Tmed4 Tpt1 Zfp62 Zipro1
108	V$PITX2_Q2: pituitary homeobox factor 2	305	305	354	6614	8898	-1.3	0.0	3.34	1.84	0610039N19Rik 0610042I15Rik 1110021H02Rik 1200009B18Rik 1500006O09Rik 1700006D24Rik 1700029K01Rik 1700073K01Rik 1810060J02Rik 2610014F08Rik 2610036F08Rik 2610511O17Rik 2700038L12Rik 2900091E11Rik 4833420K19Rik 4930403O06Rik 4930470D19Rik 4930539P14Rik 6030457N17Rik 6330583M11Rik 8430411H09Rik AA545217 AF067063 Abcd4 Abi1 Actr1a Acyp1 Afp Ambp Anapc5 Ankmy2 Ap3m2 Ap3s2 Api5 Apoa1bp Apoa2 Apoc3 Arc…
109	V$GATA_C: GATA binding site	289	289	370	7371	8141	-1.31	0.0	0.03	0.0	0610011D08Rik 0610042I15Rik 1110021H02Rik 1200014P03Rik 1700073K01Rik 1810055D05Rik 1810060J02Rik 2010002A20Rik 2010308M01Rik 2310034L04Rik 2310044D20Rik 2810439K08Rik 3100002B05Rik 4833420K19Rik 4930403J22Rik 4930403O06Rik 6030457N17Rik A230072I16Rik AA545217 Abi1 Acas2l Actr1a Acyp1 Alb1 Ap3m2 Api5 Apoa2 Araf1 Arpc5l Asf1a Atxn7l3 B4galt7 BC005624 BC021921 BC025076 Bcas2 C030018L16Rik C1galt1c1…
110	V$STAT_01: signal transducers and activators of transcription	144	144	515	2913	12599	-1.32	0.0	3.55	2.0	1200009B18Rik 1700006D24Rik 2010002A20Rik 2310034L04Rik 2600002E23Rik 2610036F08Rik 3100002B05Rik 4930449E07Rik 4930539P14Rik 6330407G04Rik Aars Abcd4 Abi1 Arf4 Arf6 Arpp19 Asb3 Atp1b1 B3galt6 BC006965 Bcas2 C030018L16Rik C1galt1c1 Capn5 Cdc23 Chek2 Cited4 Cln5 Commd9 Copb2 Cox5b Crry Cyp3a41 D10Ertd516e D11Ertd707e Dach2 Dedd Diablo Dkkl1 Drg1 Dsip1 Dyt1 Eif3s1 Eif4b Erp29 Exoc7 Faf1 Fbxo18 Fga …
111	V$TATA_C: Retroviral TATA box	178	178	481	4722	10790	-1.33	0.0	0.03	0.0	0610011D08Rik 1110021H02Rik 1110059F07Rik 1700006D24Rik 1700022N24Rik 1810060J02Rik 2010002A20Rik 2310034L04Rik 2410004C24Rik 2610511O17Rik 2700038L12Rik 2810439K08Rik 2900091E11Rik 3100002B05Rik 4930403J22Rik 6330407G04Rik 6330583M11Rik AF067063 Abcd4 Abi1 Acaa1 Alb1 Ap3s2 Apoa2 Araf1 Arf2 Asf1a Atp1a1 Atp5g2 Atp6v1g1 BC005624 BC021921 Bcas2 Cct4 Cited4 Cnn1 Coil Cops5 Cpsf3 Csnk1g2 D11Ertd99e D…
112	V$CDPCR3HD_01: cut-like homeodomain protein	188	188	471	4955	10557	-1.37	0.0	0.03	0.0	1700029K01Rik 1810015M01Rik 1810055D05Rik 2010300G19Rik 2600002E23Rik 2700038L12Rik 2810484M10Rik 3100002B05Rik 4930542G03Rik 6330583M11Rik A230072I16Rik Aars Acadl Acyp1 Ambp Anapc7 Ap3m2 Apoa1bp Apoa2 Arf6 Arpp19 Atp1b1 Atp5g2 BC010304 BC021921 BC025076 BC027061 Bcas2 Brd3 C030018L16Rik Calml3 Capzb Ccl27 Cct4 Cd164 Cdc37 Chfr Cnn1 Copb2 Cova1 Cstf2t Cyp3a41 D11Ertd99e D19Ertd703e Dclre1a Ddost…
113	V$HFH3_01: HFH-3 (HNF3/fork head homolog 3)	285	285	374	7266	8246	-1.37	0.0	0.03	0.0	0610009H04Rik 0610011D08Rik 1110021H02Rik 1110059F07Rik 1500006O09Rik 1700022N24Rik 1700029K01Rik 1700073K01Rik 1810055D05Rik 2010002A20Rik 2010300G19Rik 2210409M21Rik 2310034L04Rik 2310061B02Rik 2600002E23Rik 2610014F08Rik 2610511O17Rik 2700038L12Rik 2810484M10Rik 2900091E11Rik 4833420K19Rik 4930403J22Rik 4930403O06Rik 4930539P14Rik 4930542G03Rik 6030457N17Rik 6330407G04Rik 8430411H09Rik AA54521…
114	V$ZTA_Q2	187	187	472	4926	10586	-1.4	0.0	0.03	0.0	0610039N19Rik 1110060O18Rik 1200014P03Rik 1700006D24Rik 1700073K01Rik 2010002A20Rik 2310034L04Rik 2410004C24Rik 2610036F08Rik 2900091E11Rik 3100002B05Rik 5031439A09Rik 6030457N17Rik 8430411H09Rik AA545217 AF067063 AI114950 AL024210 Abcd4 Abi1 Acaa1 Adk Anapc4 Anapc5 Ankmy2 Apc2 Apoa1bp Apoa2 Arch Arf2 Arl6ip1 Arpp19 B4galt7 BC005471 BC021921 BC025076 BC025546 Brap Capzb Cask Ccni Cited4 Cnn1 Comm…
115	V$HFH1_01: HNF-3/Fkh Homolog 1	70	70	589	2061	13451	-1.41	0.0	0.02	0.0	2010002A20Rik 2310061B02Rik 2600002E23Rik 4833420K19Rik 4930403J22Rik 4930470D19Rik 8430411H09Rik Abcd4 Acas2l Ap3m2 Ap3s2 Apoa1bp Arf6 Arl6ip1 Atp1b1 BC021921 Cables1 Cct4 Cenpb Cops5 Crsp6 Ctcf Decr1 Derl2 Dsip1 Dstn Eif3s1 Eif4e2 Fabp1 Fbxw2 Fgf9 Fmo5 Foxm1 Gc Glrb Golph3 Grin3b Grsf1 Gtf2f1 H2-T23 Habp4 Hsd17b4 Jak1 Jtv1 M6pr Mea1 Mnat1 Mospd1 Mut Nap1l3 Ndufb2 Nr1h4 Nusap1 Ppp1cb Ppp1r15b Ps…
116	V$CREBP1CJUN_01: CRE-binding protein 1:c-Jun heterodimer	37	37	622	597	14915	-1.46	0.0	4.01	2.42	0610009H04Rik 1110060O18Rik 2310044D20Rik 2600002E23Rik 2700038L12Rik Apg5l Bcas2 Cct4 Csnk1g2 Eif1ay Golph3 Gtf2f1 H2-T24 Habp4 Ikbkb Jak1 Jtv1 Myl6 Nap1l3 Ndnl2 Ndufb2 Pex13 Pgrmc1 Pot1 Rce1 Snx16 Stk11 Stxbp3 Tenc1 Thoc1 Usp9x Wdr23 Yme1l1 Yy1 Zfp426 Zfp472 Zfyve27
117	V$NFKB_Q6_01	442	442	217	9892	5620	-1.55	0.0	3.1	1.63	0610011D08Rik 0610039N19Rik 1110035L05Rik 1110059F07Rik 1110060O18Rik 1200014P03Rik 1700006D24Rik 1700022N24Rik 1700029K01Rik 1700073K01Rik 1810015M01Rik 1810055D05Rik 2010002A20Rik 2010308M01Rik 2310044D20Rik 2410004C24Rik 2600002E23Rik 2610014F08Rik 2610511O17Rik 2700038L12Rik 2900091E11Rik 3100002B05Rik 3110006P09Rik 4833420K19Rik 4930403O06Rik 4930449E07Rik 4930470D19Rik 4930539P14Rik 6330407…
118	V$HNF4_DR1_Q3	508	508	151	12408	3104	-1.57	0.0	0.03	0.0	0610009H04Rik 0610011D08Rik 1110021H02Rik 1110035L05Rik 1110059F07Rik 1110060O18Rik 1200014P03Rik 1500006O09Rik 1700006D24Rik 1700022N24Rik 1700029K01Rik 1700073K01Rik 1810015M01Rik 1810055D05Rik 1810060J02Rik 2010002A20Rik 2010300G19Rik 2010308M01Rik 2410004C24Rik 2600002E23Rik 2610014F08Rik 2610036F08Rik 2610511O17Rik 2700038L12Rik 2810439K08Rik 2810484M10Rik 3100002B05Rik 3110006P09Rik 4930403…
119	V$HFH8_01: HNF-3/Fkh Homolog-8	82	82	577	2341	13171	-1.59	0.0	0.03	0.0	0610009H04Rik 1700006D24Rik 2010002A20Rik 2310034L04Rik 2310044D20Rik 2310061B02Rik 2410004C24Rik 2600002E23Rik 4930403J22Rik Abcd4 Acas2l Ap3m2 Ap3s2 Apoa1bp Arf6 Arl6ip1 Atp1b1 Atp5c1 Cables1 Cct4 Cenpb Cops5 Crsp6 Ctcf DXImx46e Decr1 Derl2 Dnajc5 Dsip1 Dstn Eif4e2 Ezh2 Fabp1 Fabp6 Fbxw2 Fgf9 Fgfr1op2 Fmo5 Foxm1 Gc Golph3 Grin3b Grsf1 Gtf2f1 H2-T23 Habp4 Jtv1 Lancl1 M6pr Map2k5 Mea1 Mut Nap1l3 …
120	V$XFD2_01: Xenopus fork head domain factor 2	137	137	522	3688	11824	-1.6	0.0	0.03	0.0	1200009B18Rik 1500006O09Rik 1700029K01Rik 1810055D05Rik 2010002A20Rik 2310034L04Rik 2310044D20Rik 2310061B02Rik 2410004C24Rik 2600002E23Rik 4833420K19Rik 4930403J22Rik Abcd4 Acas2l Actr1a Ap3m2 Ap3s2 Apoa1bp Arf6 Arl6ip1 Arpp19 Asb13 Asf1a Atp1b1 Atp5c1 Atp5g2 BC005624 Cables1 Cct4 Cenpb Clpx Cops5 Crry Crsp6 Cryl1 Csnk1g2 Ctcf Ddb2 Decr1 Dedd Derl2 Dnajb6 Dnajc5 Dsip1 Dstn Dusp19 Eif1ay Eif4e2 E…
121	V$ARNT_01: AhR nuclear translocator homodimers	66	66	593	1220	14292	-1.65	0.0	3.5	1.97	1110035L05Rik 2600002E23Rik 2610014F08Rik 2610036F08Rik 4930470D19Rik 5330440M15Rik AL024210 Aars Abcd4 Ankmy2 Apg5l Arch Arf6 Atp1a1 Atp1b1 Atp6v1g1 B3galt6 Cables1 Cd164 Commd9 Crsp6 Cryba4 Dbi Egln2 Elavl4 Fabp6 Faf1 Gabarap Golga3 H2afz Hmgn1 Hsd17b4 Kdelr2 Laf4l Manbal Matr3 Mb Med28 Metapl1 Nfx1 Paics Pigk Pmpcb Pop5 Rorc Rpl13a Rplp1 Rsb30 Sdf4 Sdh1 Slc30a5 Slc35b1 Spg4 Stmn1 Surf2 Tenc1 T…
122	V$RFX1_02: X-box binding protein RFX1	244	244	415	5260	10252	-1.69	0.0	2.92	1.47	0610009H04Rik 0610039N19Rik 0610042I15Rik 1110059F07Rik 1200014P03Rik 2010002A20Rik 2010308M01Rik 2600002E23Rik 2610014F08Rik 2610036F08Rik 2700038L12Rik 2810439K08Rik 3100002B05Rik 4930449E07Rik 4930470D19Rik 4930542G03Rik 5031439A09Rik 5330440M15Rik 6330583M11Rik AI114950 Abcd3 Abcd4 Abt1 Acas2l Actr1a Acyp1 Adk Alb1 Ambp Ap3m2 Apoa1bp Arf2 Arf6 Arpc5l Asb3 Atp1a1 Atp1b1 Atp5c1 Atp5g2 Atxn7l3 A…
123	V$CEBPDELTA_Q6	470	470	189	11519	3993	-1.71	0.0	0.04	0.0	0610009H04Rik 1110021H02Rik 1110059F07Rik 1110060O18Rik 1200009B18Rik 1200014P03Rik 1500006O09Rik 1700006D24Rik 1700022N24Rik 1700073K01Rik 1810055D05Rik 1810060J02Rik 2010002A20Rik 2010300G19Rik 2010308M01Rik 2210409M21Rik 2310034L04Rik 2310061B02Rik 2410004C24Rik 2610014F08Rik 2610511O17Rik 2700038L12Rik 2810484M10Rik 3100002B05Rik 4833420K19Rik 4930403J22Rik 4930539P14Rik 4930542G03Rik 5330440…
124	V$AREB6_02: AREB6 (Atp1a1 regulatory element binding factor 6)	234	234	425	5987	9525	-1.76	0.0	0.05	0.0	0610042I15Rik 1110035L05Rik 1110059F07Rik 1110060O18Rik 1200014P03Rik 1500006O09Rik 1700022N24Rik 1700029K01Rik 1810015M01Rik 1810060J02Rik 2010308M01Rik 2600002E23Rik 2610511O17Rik 2700038L12Rik 2810439K08Rik 2810484M10Rik 4930449E07Rik 4930539P14Rik 5031439A09Rik 5330440M15Rik 6330583M11Rik 8430411H09Rik AA545217 AF067063 Adk Adra2c Afp Alb1 Ap3s2 Apoa1bp Apoa2 Araf1 Arch Arf2 Arl6ip1 Arpc5l Ar…
125	V$COUP_01: COUP:HNF-4 heterodimer	83	83	576	2339	13173	-1.8	0.0	0.03	0.0	1200014P03Rik 1500006O09Rik 2010002A20Rik 2610036F08Rik 2810439K08Rik 3110006P09Rik 4930403J22Rik 5031439A09Rik 6330407G04Rik Abcd4 Apoa2 Apoc3 Arl6ip1 Axin1 BC005471 BC006965 Capzb Chek2 Chfr Cln5 Ctps2 D11Ertd99e Dclre1a Dyt1 Ech1 Fabp1 Fga Foxj3 Fsip1 Ftsj2 Fuca1 Gabarap Golph3l Gpiap1 H2-T10 H2-T22 Hbld2 Jtv1 Map1lc3b Mbd1 Mfn1 Mkln1 Mocs2 Mrpl11 Nmi Nol7 Nxt1 Pck2 Pgrmc1 Pigq Pik3c2a Pnrc1 P…
126	V$IRF7_01: interferon regulatory factor 7	354	354	305	8802	6710	-1.84	0.0	0.06	0.0	0610011D08Rik 0610039N19Rik 1110035L05Rik 1110060O18Rik 1500006O09Rik 1700029K01Rik 1700073K01Rik 1810055D05Rik 1810060J02Rik 2210409M21Rik 2310034L04Rik 2310061B02Rik 2410004C24Rik 2600002E23Rik 2610014F08Rik 2610036F08Rik 2610511O17Rik 2810484M10Rik 2900091E11Rik 4833420K19Rik 4930403J22Rik 4930542G03Rik 5031439A09Rik 5330440M15Rik 6330407G04Rik 8430411H09Rik AF067063 AI114950 AL024210 Aars Abc…
127	V$ATF1_Q6	53	53	606	957	14555	-1.86	0.0	3.36	1.84	1110060O18Rik 1700029K01Rik 2310044D20Rik 2700038L12Rik 3110006P09Rik 6330407G04Rik Apoa2 BC005471 BC005624 BC025546 Ccni Cct4 Csnk1g2 Ctcf DXImx46e Dhrs1 Diap3 Dmtf1 Dsip1 Eif4e2 Erp29 Golph3 H2-T24 Habp4 Hbld2 Hist2h3c1 Ikbkb Jak1 Maf1 Mtch2 Nap1l3 Ndufb2 Pop5 Pot1 Pura Recc1 Rps24 Sept2 Shcbp1 Snx16 Stx6 Top2b Tpt1 Traf2 Txnl5 Uba52 Ubl3 Usp38 Usp9x Yme1l1 Ythdf3 Za20d2 Zfyve27
128	V$LEF1TCF1_Q4	305	305	354	7640	7872	-1.89	0.0	0.06	0.0	0610009H04Rik 0610011D08Rik 1110021H02Rik 1110035L05Rik 1110060O18Rik 1200014P03Rik 1700006D24Rik 1700073K01Rik 1810015M01Rik 1810055D05Rik 2010002A20Rik 2210409M21Rik 2610014F08Rik 2700038L12Rik 2900091E11Rik 3100002B05Rik 3110006P09Rik 4930539P14Rik 5330440M15Rik 8430411H09Rik AA545217 AF067063 Aars Acaa1 Acas2l Acyp1 Adra2c Ambp Anapc5 Anapc7 Ankmy2 Ap3m2 Ap3s2 Apc2 Api5 Apoc3 Arf4 Arf6 Arpc5l…
129	V$HNF1_C: Hepatic nuclear factor 1	207	207	452	5318	10194	-1.9	0.0	0.06	0.0	0610011D08Rik 0610042I15Rik 1110021H02Rik 1700029K01Rik 1700073K01Rik 1810055D05Rik 2010002A20Rik 2010300G19Rik 2210409M21Rik 2610511O17Rik 2810484M10Rik 4833420K19Rik 4930449E07Rik 5031439A09Rik 6030457N17Rik AA545217 AF067063 AL024210 Abcd3 Abi1 Acas2l Actr1a Acyp1 Afp Alb1 Anapc7 Apg5l Apoa2 Arl6ip1 Arpp19 Asb13 Asb3 Atp1a1 Atp1b1 BC003965 BC012278 BC024997 BC025076 Bag1 Brap C1galt1c1 Capn5 C…
130	V$SMAD3_Q6	399	399	260	8939	6573	-1.91	0.0	2.61	1.26	0610009H04Rik 0610011D08Rik 0610039N19Rik 1110021H02Rik 1110035L05Rik 1200014P03Rik 1500006O09Rik 1700073K01Rik 1810015M01Rik 1810055D05Rik 2010002A20Rik 2010300G19Rik 2010308M01Rik 2310044D20Rik 2410004C24Rik 2610014F08Rik 2610511O17Rik 2810439K08Rik 2810484M10Rik 2900091E11Rik 3100002B05Rik 3110006P09Rik 4930403O06Rik 4930449E07Rik 4930470D19Rik 4930542G03Rik 5031439A09Rik 6030457N17Rik 6330407…
131	V$HAND1E47_01: Hand1:E47 heterodimer	364	364	295	9017	6495	-1.93	0.0	0.07	0.0	0610009H04Rik 0610039N19Rik 0610042I15Rik 1110021H02Rik 1110060O18Rik 1200009B18Rik 1700006D24Rik 1700022N24Rik 1810015M01Rik 1810060J02Rik 2010002A20Rik 2010308M01Rik 2210409M21Rik 2310044D20Rik 2310061B02Rik 2410004C24Rik 2610014F08Rik 2610511O17Rik 2810484M10Rik 2900091E11Rik 3100002B05Rik 3110006P09Rik 4930539P14Rik 4930542G03Rik 5031439A09Rik 5330440M15Rik 6330407G04Rik 6330583M11Rik 8430411…
132	V$IK1_01: Ikaros 1	345	345	314	8570	6942	-1.94	0.0	0.07	0.0	0610011D08Rik 1110021H02Rik 1110035L05Rik 1110059F07Rik 1200009B18Rik 1200014P03Rik 1700006D24Rik 1700022N24Rik 1810055D05Rik 1810060J02Rik 2010002A20Rik 2010300G19Rik 2210409M21Rik 2310034L04Rik 2310061B02Rik 2600002E23Rik 2610014F08Rik 2610036F08Rik 2610511O17Rik 2700038L12Rik 2900091E11Rik 3100002B05Rik 4930403J22Rik 4930449E07Rik 4930470D19Rik 4930539P14Rik 5031439A09Rik 5330440M15Rik 6330583…
133	V$FOXP3_Q4	372	372	287	9202	6310	-1.94	0.0	0.07	0.0	0610009H04Rik 0610011D08Rik 0610042I15Rik 1110021H02Rik 1110059F07Rik 1110060O18Rik 1200009B18Rik 1700029K01Rik 1700073K01Rik 1810015M01Rik 2010002A20Rik 2010300G19Rik 2210409M21Rik 2310034L04Rik 2310044D20Rik 2310061B02Rik 2410004C24Rik 2610014F08Rik 2610036F08Rik 2610511O17Rik 2810484M10Rik 2900091E11Rik 3110006P09Rik 4833420K19Rik 4930403J22Rik 4930542G03Rik 6030457N17Rik 6330583M11Rik AA54521…
134	V$TEL2_Q6	58	58	601	1071	14441	-1.95	0.0	3.22	1.73	0610009H04Rik 2310044D20Rik 4833420K19Rik 5330440M15Rik Ap3s2 BC006965 BC026432 C030018L16Rik Cml1 DXImx46e Dip3b Dnajb6 Dnajc5 Eif4e2 Fga Fgf23 Fyco1 Gltscr2 Gmpr2 H13 Hmgn1 Ikbkb Klhdc4 Lama1 Lancl1 Lrrc1 Med28 Metapl1 Mfn1 Mospd1 Mrpl51 Nagk Ndufs8 Plscr2 Ppih Ppp1ca Ppp2r5c Pura Rab8a Rabgap1 Riok3 Rps25 Rps6 S100a1 Serpinc1 Serpini1 Sf3b1 Snx16 Surf6 Svs5 Taf7 Tle6 Tsnax Txnl1 Vamp8 Zfp62 Zf…
135	V$ETS1_B: c-ETS-1 binding site	272	272	387	6848	8664	-1.95	0.0	0.07	0.0	0610009H04Rik 0610011D08Rik 0610039N19Rik 0610042I15Rik 1110021H02Rik 1110059F07Rik 1200014P03Rik 1700006D24Rik 1700022N24Rik 1700029K01Rik 1810055D05Rik 2310034L04Rik 2310044D20Rik 2610511O17Rik 3100002B05Rik 4833420K19Rik 5330440M15Rik 6030457N17Rik 6330583M11Rik AF067063 AI114950 Abi1 Abt1 Acas2l Alb1 Ambp Anapc4 Ankmy2 Ap3s2 Apoc3 Araf1 Arch Arf6 Arl6ip1 Arpp19 Asb3 Atp1a1 Atp5c1 Atp6v1g1 Axi…
136	V$CEBPGAMMA_Q6	457	457	202	11167	4345	-2.01	0.0	0.07	0.0	0610039N19Rik 0610042I15Rik 1110021H02Rik 1110035L05Rik 1200009B18Rik 1200014P03Rik 1500006O09Rik 1700006D24Rik 1700022N24Rik 1700029K01Rik 1700073K01Rik 1810015M01Rik 1810055D05Rik 2010002A20Rik 2010300G19Rik 2210409M21Rik 2310044D20Rik 2310061B02Rik 2410004C24Rik 2600002E23Rik 2610014F08Rik 2610036F08Rik 2700038L12Rik 2810439K08Rik 2810484M10Rik 2900091E11Rik 3100002B05Rik 4833420K19Rik 4930403…
137	V$E47_01: E47	114	114	545	2327	13185	-2.03	0.0	2.79	1.39	0610039N19Rik 1110060O18Rik 2310044D20Rik 2610511O17Rik 2810484M10Rik 4833420K19Rik 6330407G04Rik 6330583M11Rik AI114950 Aars Ap3s2 Apc2 Arl6ip1 Asf1a Atp1b1 Atxn7l3 Axin1 BC021921 BC025546 Bcas2 Capzb Cd164 Cdc37 Cdc42se1 Ctcf D10Ertd516e D11Ertd707e D19Ertd703e Dbi Dclre1a Dkkl1 Dnajb6 Dos Ech1 Eif2b4 Eif3s1 Eif3s6ip Fabp1 Fbxo3 Ftsj2 Fuca1 Gas2 Gcdh Gcipip Golph3l H2-T23 Hes5 Hist1h1e Hist1h3d…
138	V$E2_Q6_01	50	50	609	906	14606	-2.04	0.0	3.18	1.7	0610009H04Rik 1810055D05Rik 2310044D20Rik AL024210 Acaa1 Actr1a Adra2c Ankmy2 Ap3s2 Apg5l Arf6 B3galt6 BC005471 Cd164 Ctcf Ctps2 Dsip1 Eif3s3 Eif3s6ip Galk2 Gc Gltscr2 Gtf3c2 Hbld2 Hpd Id2 Ikbkb Ing1l Lrrc1 Miz1 Ncl Ndufb9 Nusap1 Pex11a Pigk Rpl36a Rps10 Sdh1 Slc35b1 Slc35f5 Surf2 Tde1 Terf2ip Tmem33 Unc50 Usp12 Wdr42a Zfml Zfp239 Zfp472
139	V$TCF1P_Q6	449	449	210	10155	5357	-2.07	0.0	2.47	1.16	1110059F07Rik 1110060O18Rik 1200009B18Rik 1200014P03Rik 1700006D24Rik 1700029K01Rik 1700073K01Rik 2010300G19Rik 2210409M21Rik 2310044D20Rik 2310061B02Rik 2410004C24Rik 2600002E23Rik 2610014F08Rik 2610036F08Rik 2610511O17Rik 2900091E11Rik 3100002B05Rik 3110006P09Rik 4833420K19Rik 4930403O06Rik 4930449E07Rik 4930470D19Rik 4930542G03Rik 5031439A09Rik 5330440M15Rik 6330407G04Rik 6330583M11Rik A230072…
140	V$AP1_C: AP-1 binding site	109	109	550	2925	12587	-2.15	0.0	0.06	0.0	0610039N19Rik 1110060O18Rik 1200014P03Rik 1700073K01Rik 2010002A20Rik 2410004C24Rik 2610036F08Rik 2810484M10Rik 3100002B05Rik 5031439A09Rik AA545217 Adk Alb1 Arl6ip1 Asb13 Atp5c1 BC006965 BC025076 Ccl27 Chek2 Cml1 Cpsf3 Ctps2 Cyp2c44 Cyp3a25 D11Ertd707e D19Ertd703e Dclre1a Dedd Defb6 Dkkl1 Dnajb6 Dnajc4 Dstn Dusp11 Eif1ay Eif3s6ip F11r Fabp6 Fgf9 Fuca1 Gjb6 Gmpr2 Grin3b H47 Harsl Hbld2 Hpd Ilkap …
141	V$HIF1_Q5: hypoxia-inducible factor 1	89	89	570	1779	13733	-2.15	0.0	2.75	1.36	0610009H04Rik 0610011D08Rik 1110060O18Rik 4930449E07Rik Adk Anapc4 Anapc7 Ankmy2 Arf4 Arf6 B4galt7 BC005624 BC010304 Bcas2 C030018L16Rik Cask Cln5 Copb2 Cpsf3 Csnk1g2 Cul3 D11Ertd99e D11Moh35 DXImx46e Diap3 Egln2 Ezh2 Faf1 Foxm1 Fts Galgt1 Gltscr2 Gtf2f1 Gtf3a H2afz Hbld2 Hist2h3c1 Hmgb2 Kai1 Laf4l Lama1 Lcat Matr3 Mb Mcmdc1 Mea1 Metapl1 Mgll Mrpl51 Myl6 Ncl Nme7 Nusap1 Paics Ppif Ppp1cb Pqlc1 Ps…
142	V$OCT1_Q6: octamer factor 1	593	593	66	14239	1273	-2.22	0.0	0.05	0.0	0610009H04Rik 0610011D08Rik 0610039N19Rik 0610042I15Rik 1110021H02Rik 1110035L05Rik 1110059F07Rik 1200009B18Rik 1500006O09Rik 1700022N24Rik 1700029K01Rik 1700073K01Rik 1810015M01Rik 1810055D05Rik 1810060J02Rik 2010002A20Rik 2010300G19Rik 2010308M01Rik 2210409M21Rik 2310034L04Rik 2310044D20Rik 2310061B02Rik 2410004C24Rik 2600002E23Rik 2610014F08Rik 2610036F08Rik 2610511O17Rik 2700038L12Rik 2810439…
143	V$CREL_01: c-Rel	494	494	165	11266	4246	-2.26	0.0	2.3	1.03	0610009H04Rik 0610011D08Rik 0610039N19Rik 1110035L05Rik 1110060O18Rik 1700006D24Rik 1700022N24Rik 1700029K01Rik 1810015M01Rik 1810055D05Rik 2010002A20Rik 2210409M21Rik 2310034L04Rik 2600002E23Rik 2610014F08Rik 2610036F08Rik 2900091E11Rik 3100002B05Rik 3110006P09Rik 4833420K19Rik 4930403O06Rik 4930449E07Rik 4930470D19Rik 4930542G03Rik 5330440M15Rik 6330583M11Rik 8430411H09Rik A230072I16Rik AA54521…
144	V$OCT1_05: octamer-binding factor 1	34	34	625	1063	14449	-2.26	0.0	0.03	0.0	1500006O09Rik 1810015M01Rik Anapc5 Asb13 Calml3 Cox7c Dsip1 Egln2 Elavl4 Fsip1 Irf3 Lin7b Map3k7ip2 Mut Nme7 Nmi Oas1c Paics Poldip3 Rab17 Rab33b Rab9 Rnf167 Rpe Slc30a5 Snx16 Stac2 Stk11 Stx6 Terf1 Tsnax Vps45 Wdr42a Zfp422-rs1
145	V$PBX1_02: homeo domain factor Pbx-1	4	4	655	246	15266	-2.27	0.0	0.01	0.0	Dusp11 Mfn1 Shrm Sult3a1
146	V$ATF3_Q6: activating transcription factor 3	81	81	578	1615	13897	-2.29	0.0	2.63	1.27	0610009H04Rik 1110060O18Rik 1700029K01Rik 2310044D20Rik 2600002E23Rik 2610014F08Rik 2700038L12Rik 2900091E11Rik AI114950 Acyp1 Apc2 Apg5l BC025076 Bcas2 Casp8ap2 Ccni Cct4 Cnn1 Csnk1g2 Dhrs1 Dnajc5 Erp29 Fyco1 Golga3 Golph3 Gtf2f1 H2-T24 H2afz Habp4 Hpxn Ighmbp2 Ikbkb Jak1 Metap2 Mrpl51 Myl6 Nap1l3 Ncl Ndnl2 Ndufb2 Oas1c Pex13 Pgrmc1 Pigq Pitpnb Plekhf2 Pot1 Ppif Pura Rab14 Rce1 Recc1 Serpinc1 Sf…
147	V$NKX25_01: homeo domain factor Nkx-2.5/Csx, tinman homolog	310	310	349	7660	7852	-2.31	0.0	0.12	0.0	0610011D08Rik 0610042I15Rik 1110035L05Rik 1110059F07Rik 1200009B18Rik 1200014P03Rik 1500006O09Rik 1700022N24Rik 1700029K01Rik 1810015M01Rik 1810055D05Rik 1810060J02Rik 2010002A20Rik 2310061B02Rik 2600002E23Rik 2610511O17Rik 2810439K08Rik 2810484M10Rik 2900091E11Rik 3110006P09Rik 4833420K19Rik 4930449E07Rik 4930539P14Rik 6330407G04Rik 6330583M11Rik A230072I16Rik AF067063 Aars Abcd3 Abi1 Acaa1 Acas…
148	V$HEB_Q6	176	176	483	4491	11021	-2.34	0.0	0.1	0.0	0610011D08Rik 1110060O18Rik 1200009B18Rik 1200014P03Rik 1700022N24Rik 1810060J02Rik 2010300G19Rik 2010308M01Rik 2310034L04Rik 2410004C24Rik 2600002E23Rik 2700038L12Rik 2810484M10Rik 3100002B05Rik 4833420K19Rik A230072I16Rik AF067063 Abt1 Acas2l Adk Anapc7 Apc2 Apoc3 Araf1 Arf4 Arf6 Arpp19 Asf1a Axin1 BC005624 BC006965 BC010304 BC021921 BC024997 Brap C330027I04Rik Calml3 Capzb Casp8ap2 Ccl27 Cct4 …
149	V$NRF2_Q4: heterodimer containing Nrf2	159	159	500	4085	11427	-2.35	0.0	0.1	0.0	0610011D08Rik 0610039N19Rik 1110035L05Rik 1810060J02Rik 2010002A20Rik 2210409M21Rik 2410004C24Rik 2810484M10Rik 2900091E11Rik 3110006P09Rik 4930449E07Rik 5031439A09Rik A230072I16Rik AA545217 Abcd4 Acaa1 Acyp1 Adk Adra2c Ap3s2 Apg5l Api5 Arl6ip1 Atp5c1 Atp5g2 Atp6v1g1 BC006965 Bag1 Bcas2 C030018L16Rik Calml3 Capn5 Ccl27 Cdc42se1 Chek2 Cited4 Cln5 Cml1 Commd9 Crry Ctcf Cyp3a25 D11Ertd99e Dach2 Defb…
150	V$TAL1_Q6	261	261	398	6496	9016	-2.35	0.0	0.12	0.0	0610011D08Rik 0610039N19Rik 0610042I15Rik 1110035L05Rik 1200009B18Rik 1700022N24Rik 1810055D05Rik 2010300G19Rik 2010308M01Rik 2310034L04Rik 2310061B02Rik 2610511O17Rik 2810439K08Rik 2810484M10Rik 3100002B05Rik 5330440M15Rik 6030457N17Rik 6330583M11Rik A230072I16Rik AA545217 AI114950 Abcd4 Abt1 Acas2l Adk Ankmy2 Ap3m2 Ap3s2 Apc2 Apoa1bp Apoc3 Araf1 Arf6 Arl6ip1 Arpp19 Asf1a Atp1b1 Atp5g2 Axin1 BC0…
151	V$MYC_Q2	136	136	523	2884	12628	-2.37	0.0	2.27	1.02	0610009H04Rik 1110035L05Rik 1700006D24Rik 1810015M01Rik 2600002E23Rik 2610014F08Rik 2610036F08Rik 2700038L12Rik 4930403J22Rik 4930449E07Rik 5330440M15Rik 6030457N17Rik AI114950 AL024210 Abcd4 Adk Adra2c Anapc7 Ankmy2 Apg5l Apoa1bp Arf6 Atp1a1 Atp1b1 Atp6v1g1 B3galt6 BC027061 Bcas2 C030018L16Rik Cables1 Capzb Cd164 Cdkn2c Crsp6 Cryba4 Cul3 D11Ertd707e D11Ertd99e Dbi Diablo Dnpep Dos Egln2 Eif3s3 E…
152	V$GFI1_01: growth factor independence 1	179	179	480	4539	10973	-2.43	0.0	0.12	0.0	0610009H04Rik 1110021H02Rik 1700006D24Rik 1700029K01Rik 2010002A20Rik 2310034L04Rik 2310044D20Rik 2310061B02Rik 2410004C24Rik 2600002E23Rik 3110006P09Rik 4930539P14Rik 8430411H09Rik AA545217 AF067063 AI114950 Aars Abcd4 Abi1 Acas2l Acyp1 Anapc5 Ap3m2 Ap3s2 Api5 Apoa1bp Apoa2 Arf2 Arf4 Arpp19 Atp1b1 Atp5g2 B4galt7 BC003965 BC005471 BC024997 BC025546 BC027061 Bag1 Brap Calml3 Capzb Ccl27 Cct4 Cd164…
153	V$ER_Q6: estrogen receptor	333	333	326	8165	7347	-2.44	0.0	0.15	0.0	0610009H04Rik 0610011D08Rik 0610039N19Rik 1110021H02Rik 1110035L05Rik 1110059F07Rik 1200014P03Rik 1500006O09Rik 1700022N24Rik 1700073K01Rik 1810055D05Rik 1810060J02Rik 2010300G19Rik 2310061B02Rik 2410004C24Rik 2600002E23Rik 2610014F08Rik 2810484M10Rik 4833420K19Rik 4930403J22Rik 4930403O06Rik 4930449E07Rik 4930470D19Rik 4930542G03Rik 5330440M15Rik 6330407G04Rik 6330583M11Rik 8430411H09Rik A230072…
154	V$NFY_01: nuclear factor Y (Y-box binding factor)	153	153	506	3294	12218	-2.45	0.0	2.1	0.9	0610009H04Rik 1110035L05Rik 1110059F07Rik 1200014P03Rik 1700022N24Rik 2010002A20Rik 2310034L04Rik 2610511O17Rik 2810439K08Rik 4930449E07Rik 4930470D19Rik 4930542G03Rik 6330583M11Rik Aars Abcd3 Abi1 Abt1 Acaa1 Actr1a Acyp1 Adk Alb1 Ambp Anapc5 Ap3m2 Api5 Araf1 Arch Arf2 Asf1a Atxn7l3 Axin1 B3galt6 B4galt7 Bag1 C1galt1c1 Capn5 Casp8ap2 Cct4 Cdc23 Chek2 Chfr Cited4 Clpx Cova1 Crsp6 Cryl1 Cul3 Cyp46a…
155	V$XFD1_01: Xenopus fork head domain factor 1	97	97	562	2582	12930	-2.47	0.0	0.09	0.0	0610011D08Rik 1200009B18Rik 1700006D24Rik 1810015M01Rik 2010308M01Rik 2610036F08Rik 2810439K08Rik 4833420K19Rik 4930403J22Rik 4930539P14Rik 6030457N17Rik AA545217 AF067063 AI114950 AL024210 Abi1 Acyp1 Anapc4 Arf2 Arpp19 Asf1a Bag1 Brap Calml3 Cited4 Coil Cox7c D10Ertd516e Dach2 Ddb2 Dnajb6 Dnajc5 Dyt1 Ech1 Eif3s1 Eif4e2 Elavl4 Fibp Foxc1 Fuca1 Fundc1 Galgt1 Gas2 H2-T23 H2-T24 Hmgb2 Hpxn Laf4l Lig…
156	V$FOX_Q2	489	489	170	11815	3697	-2.48	0.0	0.12	0.0	0610011D08Rik 0610039N19Rik 1110021H02Rik 1110035L05Rik 1110059F07Rik 1110060O18Rik 1200009B18Rik 1500006O09Rik 1700006D24Rik 1700022N24Rik 1700073K01Rik 1810015M01Rik 1810055D05Rik 1810060J02Rik 2010002A20Rik 2010300G19Rik 2210409M21Rik 2310034L04Rik 2310044D20Rik 2310061B02Rik 2410004C24Rik 2600002E23Rik 2610014F08Rik 2610036F08Rik 2610511O17Rik 2700038L12Rik 2810439K08Rik 2810484M10Rik 2900091…
157	V$MYOD_01: myoblast determination gene product	443	443	216	10123	5389	-2.52	0.0	1.83	0.7	0610009H04Rik 0610011D08Rik 0610039N19Rik 1110021H02Rik 1110035L05Rik 1110059F07Rik 1110060O18Rik 1200009B18Rik 1500006O09Rik 1700022N24Rik 1810055D05Rik 1810060J02Rik 2010002A20Rik 2010308M01Rik 2210409M21Rik 2310034L04Rik 2310044D20Rik 2310061B02Rik 2600002E23Rik 2610511O17Rik 2810439K08Rik 2810484M10Rik 4833420K19Rik 4930403J22Rik 4930539P14Rik 4930542G03Rik 6030457N17Rik 6330407G04Rik 6330583…
158	V$ATATA_B: Avian C-type TATA box	40	40	619	1188	14324	-2.52	0.0	0.05	0.0	1110021H02Rik 2310034L04Rik Anapc4 Apoa1bp Coil Crsp6 Cyp3a41 DXImx46e Dach2 Dusp11 Eif2b4 Eif3s6ip Eif4b F11r Faf1 Fbxo3 Ga17 Golga3 Gosr1 H2-T24 Hpxn Kcmf1 Mbd1 Mcmdc1 Ndnl2 Ndufb9 Nusap1 Pdcd6ip Pja2 Rit1 Rpe Rpl11 Sh2bp1 Smu1 Stxbp3 Sult1e1 Ttc11 Za20d2 Zfp322a Zfp451
159	V$VBP_01: PAR-type chicken vitellogenin promoter-binding protein	67	67	592	1331	14181	-2.55	0.0	2.4	1.11	2600002E23Rik 2900091E11Rik 3110006P09Rik A230072I16Rik Aars Abt1 Alb1 Apoa1bp Arpc5l Atp5c1 BC025076 Brap C030018L16Rik Cables1 Casp8ap2 Ccni Copb2 Crsp6 Defb6 Dsip1 Ech1 Egln2 Eif4e2 Fbxo3 Fmo5 Foxj3 Ga17 Gak Gle1l Gltscr2 Hbld2 Kcmf1 Mut Napb Nfx1 Ogfr Pck2 Pclo Pex13 Pgrmc2 Pigk Psma6 Psmd7 Rab17 Rab9 Rb1cc1 Riok3 Rpl13a Rsb30 Sas Slc30a5 Slc35f5 Slc8a1 Spin Stam Stx18 Stx6 Sult1d1 Sult1e1 Td…
160	V$SMAD4_Q6	287	287	372	6465	9047	-2.56	0.0	1.71	0.59	0610039N19Rik 1700022N24Rik 1810060J02Rik 2010300G19Rik 2610511O17Rik 2700038L12Rik 4930403O06Rik 4930470D19Rik 4930539P14Rik 4930542G03Rik 5330440M15Rik A230072I16Rik AA545217 AI114950 AL024210 Aars Abcd3 Abcd4 Acaa1 Acadl Afp Ambp Ankmy2 Ap3m2 Apc2 Api5 Apoc3 Arf4 Arl6ip1 Arpc5l Asf1a Atp1a1 Atp1b1 Atp6v1g1 Axin1 BC003965 BC005471 BC005624 BC010304 BC024997 BC025076 BC025546 Bag1 Bcas2 Brd3 C03…
161	V$FREAC7_01: Fork head RElated ACtivator-7	254	254	405	6264	9248	-2.59	0.0	0.18	0.0	0610009H04Rik 1110021H02Rik 1200009B18Rik 1500006O09Rik 1700006D24Rik 1700022N24Rik 1700029K01Rik 1810015M01Rik 1810055D05Rik 2010002A20Rik 2010300G19Rik 2310034L04Rik 2310044D20Rik 2310061B02Rik 2410004C24Rik 2600002E23Rik 2700038L12Rik 2810439K08Rik 2810484M10Rik 4833420K19Rik 4930403J22Rik 4930539P14Rik 6330407G04Rik 8430411H09Rik AA545217 Abcd4 Abi1 Acadl Acas2l Actr1a Acyp1 Anapc4 Anapc5 Ana…
162	V$NKX3A_01: NK class homeobox factor 3A	119	119	540	3077	12435	-2.63	0.0	0.13	0.0	1110021H02Rik 1700073K01Rik 2010002A20Rik 2210409M21Rik 2310034L04Rik 2810484M10Rik 5031439A09Rik A230072I16Rik AL024210 Abt1 Acadl Acas2l Anapc4 Anapc7 Apoa1bp Atp5g2 B4galt7 BC021921 BC024997 Capzb Ccl27 Cct4 Chek2 Cops5 Cova1 Cstf2t Ctps2 Cyp3a41 Cyp46a1 Decr1 Defb6 Diablo Dmtf1 Dnajc5 Dusp11 Dusp19 Dyt1 Egln2 Eif1ay Eif3s3 Eif4b Fbxo3 Fsip1 Fuca1 Gc Golga3 Golph3l Gosr1 Gpiap1 Gtf2h3 H2-T24 H…
163	V$PPARA_02: PPAR-alpha:RXR-alpha heterodimer (peroxisome proliferator activated factor alpha:retinoid X receptor alpha)	27	27	632	457	15055	-2.63	0.0	2.78	1.39	1110035L05Rik 2310044D20Rik Abcd4 Arf6 Bag1 Cul3 Exoc7 Foxm1 Gjb6 Gtf2h3 Gtf3a Habp4 Hist2h3c1 Jarid2 Jmjd2c Jtv1 Nap1l3 Nol7 Pah Ppp1cc Sept2 Smbp Tex27 Tle6 Vdac1 Zfp119 Zfp259
164	V$NKX22_01: NK2 class homeobox factor 2	75	75	584	2025	13487	-2.64	0.0	0.1	0.0	0610011D08Rik 1700073K01Rik 2310034L04Rik 2610511O17Rik AA545217 Aars Abcd3 Acas2l Acyp1 Anapc7 Apoa1bp BC005624 BC025076 Chek2 Cln5 Coil Cstf2t Cyp3a41 Dnajc5 Edem1 Egln2 Eif3s1 Eif3s3 Eif4b Entpd1 Fbxo3 Fga Fibp Foxc1 Fuca1 Gjb6 Gpiap1 Hadh2 Kcmf1 Kctd14 Loh11cr2a Mcmdc1 Mospd1 Mospd2 Mtch2 Ndph Ndufb2 Nfx1 Nmi Nsep1 Nxt1 Pck2 Pex13 Pias1 Ppp1cc Prrg2 Rabif Raly Rit1 Rnf8 Rpl11 Rpl37a Rplp1 Rpr…
165	V$MYCMAX_02: c-Myc:Max heterodimer	238	238	421	5339	10173	-2.65	0.0	1.63	0.53	0610009H04Rik 1110021H02Rik 1110035L05Rik 1700006D24Rik 1810015M01Rik 1810060J02Rik 2010308M01Rik 2310061B02Rik 2410004C24Rik 2600002E23Rik 2610014F08Rik 2610036F08Rik 2700038L12Rik 2810484M10Rik 2900091E11Rik 4930403J22Rik 4930470D19Rik 4930539P14Rik 5031439A09Rik 5330440M15Rik 6030457N17Rik 8430411H09Rik AA545217 AI114950 AL024210 Aars Abcd4 Abi1 Acyp1 Adk Adra2c Anapc7 Ankmy2 Apg5l Apoa1bp Arc…
166	V$DEC_Q1	475	475	184	10912	4600	-2.65	0.0	1.71	0.59	0610009H04Rik 0610011D08Rik 0610042I15Rik 1110021H02Rik 1110035L05Rik 1110059F07Rik 1110060O18Rik 1200009B18Rik 1200014P03Rik 1500006O09Rik 1700022N24Rik 1700029K01Rik 1810015M01Rik 1810055D05Rik 1810060J02Rik 2010002A20Rik 2210409M21Rik 2310034L04Rik 2310044D20Rik 2310061B02Rik 2410004C24Rik 2600002E23Rik 2610036F08Rik 2610511O17Rik 2700038L12Rik 2810439K08Rik 2810484M10Rik 4930403J22Rik 4930403…
167	V$EFC_Q6	355	355	304	8615	6897	-2.65	0.0	0.21	0.0	0610011D08Rik 0610039N19Rik 0610042I15Rik 1110021H02Rik 1110059F07Rik 1700006D24Rik 1700022N24Rik 1700073K01Rik 1810015M01Rik 2010002A20Rik 2010308M01Rik 2310034L04Rik 2410004C24Rik 2600002E23Rik 2610014F08Rik 2610036F08Rik 2700038L12Rik 2810439K08Rik 2900091E11Rik 3100002B05Rik 3110006P09Rik 4930403J22Rik 4930449E07Rik 5031439A09Rik 5330440M15Rik 6030457N17Rik 6330407G04Rik AF067063 Abi1 Actr1a …
168	V$STAT5A_01: signal transducer and activator of transcription 5a	52	52	607	1006	14506	-2.65	0.0	2.39	1.11	2310034L04Rik 3100002B05Rik Abi1 Actr1a Ambp Arf6 BC006965 Cited4 Commd9 Copb2 Cox5b Cul3 D10Ertd516e DXImx46e Drg1 Erp29 Fga Gabarap Gak Gjb6 Gtf3a Gtf3c2 Hist1h1e Hmgb2 Laf4l Lcat Loh11cr2a Maf1 Map3k7ip2 Mapbpip Nol7 Numb Ppp1ca Ppp2r5c Psmd7 Rab28 Raly Rpl35 Rps25 Rps6 Rufy1 Sat1 Serpini1 Snx16 Stxbp3 Timm22 Txnl5 Usp38 Vill Ythdf3 Zfp235 Zhx1
169	V$USF_C: USF binding site	304	304	355	7411	8101	-2.66	0.0	0.21	0.0	0610009H04Rik 1110021H02Rik 1110035L05Rik 1200014P03Rik 1700006D24Rik 1700022N24Rik 1700029K01Rik 1810015M01Rik 1810055D05Rik 1810060J02Rik 2010300G19Rik 2010308M01Rik 2410004C24Rik 2600002E23Rik 2610014F08Rik 2610036F08Rik 2700038L12Rik 2900091E11Rik 3100002B05Rik 4930403J22Rik 4930449E07Rik 4930470D19Rik 4930539P14Rik 5031439A09Rik 5330440M15Rik 6030457N17Rik 8430411H09Rik AI114950 AL024210 Aar…
170	V$ATF6_01: activating transcription factor 6	20	20	639	314	15198	-2.67	0.0	2.88	1.45	2610511O17Rik Arf4 BC006965 Clcn4-2 Cnot6l Copb2 Elavl4 Fabp6 Fbxo9 Gabarap H2-T22 Laf4l Lig3 Mb Mcmdc1 Sema3b Smbp Vamp8 Vav3 Zfp99
171	V$TCF4_Q5	534	534	125	12305	3207	-2.67	0.0	1.86	0.71	0610009H04Rik 0610011D08Rik 0610039N19Rik 0610042I15Rik 1110021H02Rik 1110035L05Rik 1110059F07Rik 1110060O18Rik 1200009B18Rik 1200014P03Rik 1500006O09Rik 1700006D24Rik 1700022N24Rik 1700073K01Rik 1810015M01Rik 1810055D05Rik 2010002A20Rik 2010308M01Rik 2210409M21Rik 2310034L04Rik 2310044D20Rik 2310061B02Rik 2410004C24Rik 2610014F08Rik 2610036F08Rik 2610511O17Rik 2700038L12Rik 2810439K08Rik 2810484…
172	V$TAL1BETAE47_01: Tal-1beta:E47 heterodimer	28	28	631	871	14641	-2.69	0.0	0.05	0.0	1700006D24Rik 2310034L04Rik Acas2l Afp Chfr Ctps2 Ddb2 Dyt1 Fuca1 Gas2 Gjb6 Golph3l H2-T23 H2afz H47 Map1lc3b Nck1 Pik3c2a Pip5k2c Rab8a Rhou Rit1 Rps24 Rps6 Scrn2 Slc30a5 Traf2 Zfml
173	V$HEN1_01: HEN1	9	9	650	374	15138	-2.7	0.0	0.02	0.0	Dsip1 Ganab Gas2 Gtf2h3 Harsl Nudt1 Sec14l4 Slc5a1 Tenc1
174	V$FOXD3_01: fork head box D3	575	575	84	13282	2230	-2.7	0.0	2.02	0.83	0610011D08Rik 0610039N19Rik 0610042I15Rik 1110021H02Rik 1110059F07Rik 1110060O18Rik 1200009B18Rik 1500006O09Rik 1700006D24Rik 1700022N24Rik 1700029K01Rik 1700073K01Rik 1810015M01Rik 1810055D05Rik 1810060J02Rik 2010002A20Rik 2010300G19Rik 2010308M01Rik 2210409M21Rik 2310034L04Rik 2310044D20Rik 2310061B02Rik 2410004C24Rik 2600002E23Rik 2610014F08Rik 2610036F08Rik 2610511O17Rik 2700038L12Rik 2810484…
175	V$PADS_C: Retroviral Poly A downstream element	161	161	498	4042	11470	-2.71	0.0	0.18	0.0	1110021H02Rik 1110059F07Rik 1200014P03Rik 1700006D24Rik 1810015M01Rik 2010300G19Rik 2010308M01Rik 2210409M21Rik 2310034L04Rik 2610036F08Rik 2700038L12Rik 3110006P09Rik 4930449E07Rik 4930470D19Rik 6030457N17Rik AA545217 AF067063 Aars Abcd3 Afp Ambp Anapc4 Anapc5 Anapc7 Ap3m2 Apg5l Apoa1bp Araf1 Arf4 Arpc5l Asb13 Atp1b1 Atp5g2 BC025546 Bcas2 C030018L16Rik C330027I04Rik Cables1 Capn5 Cd164 Chek2 Cit…
176	V$TAL1ALPHAE47_01: Tal-1alpha:E47 heterodimer	44	44	615	1265	14247	-2.72	0.0	0.08	0.0	1700006D24Rik 2310034L04Rik Acas2l Actr1a Afp Cenpb Chfr Ctps2 D11Ertd99e Ddb2 Diap3 Dyt1 Fsip1 Fuca1 Gas2 Gjb6 Golph3l H2-T10 H2-T23 H2afz H47 Hes5 Hip2 Ilkap Itm2b Klk6 Map1lc3b Mkln1 Nck1 Pik3c2a Pip5k2c Rab8a Recql Rhou Riok3 Rit1 Rps24 Rps6 Scrn2 Slc30a5 Spcs1 Tenc1 Traf2 Zfml
177	V$AREB6_01: AREB6 (Atp1a1 regulatory element binding factor 6)	132	132	527	3359	12153	-2.72	0.0	0.16	0.0	0610042I15Rik 1110059F07Rik 1110060O18Rik 1200014P03Rik 1810015M01Rik 1810055D05Rik 2310061B02Rik 2410004C24Rik 2600002E23Rik 2610036F08Rik 4930403J22Rik AF067063 AL024210 Acadl Adra2c Ankmy2 Ap3m2 Arf2 Atp1b1 BC006965 BC021921 BC024997 C330027I04Rik Calml3 Cask Ccl27 Cdc42se1 Cox5b Cryl1 Csnk1g2 Cyp2c44 D11Ertd707e Diablo Dmtf1 Dnajc4 Drg1 Egln2 Eif3s3 Eif3s6ip Eif4b Exoc7 Fgfr1op2 Foxc1 Ga17 Ga…
178	V$ZID_01: zinc finger with interaction domain	107	107	552	2279	13233	-2.73	0.0	1.9	0.73	0610039N19Rik 2010300G19Rik 2310044D20Rik 2700038L12Rik 4930403O06Rik 6330583M11Rik AI114950 Adk Adra2c Ap3m2 Ap3s2 Api5 Apoc3 Atp1a1 Atp5c1 B4galt7 BC003965 BC005471 BC010304 BC025076 BC026432 Brd3 Cenpb Cnn1 Copb2 Cox7c Cryl1 Cul3 Dclre1a Dedd Dmtf1 Drg1 Ech1 Edem1 Eif3s3 Elavl4 F11r Fabp1 Fgf9 Fmo5 Foxj3 Fundc1 Ga17 Gak Gcl Gjb6 Gle1l Gltscr2 Gtf3a Hadh2 Hdhd4 Hist2h3c1 Ikbkb Ilkap Irf3 Klk6 M…
179	V$FOXO4_01: fork head box O4	445	445	214	10711	4801	-2.73	0.0	0.21	0.0	0610009H04Rik 0610039N19Rik 0610042I15Rik 1110021H02Rik 1110035L05Rik 1110059F07Rik 1110060O18Rik 1200009B18Rik 1500006O09Rik 1700006D24Rik 1700022N24Rik 1700073K01Rik 1810055D05Rik 1810060J02Rik 2010002A20Rik 2010300G19Rik 2010308M01Rik 2210409M21Rik 2310034L04Rik 2310044D20Rik 2310061B02Rik 2410004C24Rik 2600002E23Rik 2610014F08Rik 2610036F08Rik 2610511O17Rik 2810439K08Rik 2900091E11Rik 3100002…
180	V$NFMUE1_Q6	31	31	628	549	14963	-2.73	0.0	2.59	1.25	4930542G03Rik Acas2l B3galt6 Brd3 Commd9 Ddx47 Dkkl1 Fgfr1op2 Gak Ganab Gosr1 Kdelr2 Klhl11 Lrpap1 Mkln1 Poldip3 Ppp1cb Ppp1cc Rab14 Rab28 Rfwd2 Riok3 Rpl13a Rps19 Sdf4 Sept2 Sin3a Slc27a4 Stk11 Wdr42a Zfp62
181	V$BARBIE_01: barbiturate-inducible element	321	321	338	7779	7733	-2.75	0.0	0.25	0.0	0610011D08Rik 0610039N19Rik 1200009B18Rik 1700006D24Rik 1700022N24Rik 2010002A20Rik 2010308M01Rik 2210409M21Rik 2410004C24Rik 2610511O17Rik 2700038L12Rik 2810439K08Rik 2900091E11Rik 4833420K19Rik 4930403J22Rik 4930539P14Rik 5330440M15Rik 8430411H09Rik A230072I16Rik AF067063 Abcd4 Abi1 Abt1 Acadl Actr1a Adk Adra2c Alb1 Anapc5 Ap3s2 Apc2 Apg5l Api5 Apoa1bp Apoa2 Arch Arf4 Arpp19 Asb3 Asf1a Atp1b1 A…
182	V$AMEF2_Q6: myocyte enhancer factor	59	59	600	1623	13889	-2.75	0.0	0.1	0.0	1700022N24Rik 2700038L12Rik 3110006P09Rik 4930449E07Rik 8430411H09Rik Abi1 Abt1 Afp Ankmy2 Arpp19 BC005471 Cables1 Cdc37 Cnn1 Cox7c Cstf2t Eif3s3 Eif4b Eif4e2 Fbxw2 Gcipip Gjb6 Golga3 H13 H2-T10 H2-T22 Hist1h1e Ilkap Kif1c Klhl11 Map2k5 Mfn1 Mkln1 Mospd1 Mto1 Napb Nol7 Nsep1 Pgrmc2 Pop5 Pot1 Ppp1cb Prap1 Rad21 Rb1cc1 Rpgrip1 Rpl37a Rps25 Sdbcag84 Shcbp1 Sin3a Smu1 Spin Sult2a2 Tbc1d15 Txnl1 Vps24…
183	V$AR_03: is recognized by androgen reseptor	19	19	640	298	15214	-2.75	0.0	2.8	1.39	1110035L05Rik BC010304 Casp8ap2 Coil Dnajc5 Dsip1 Eif1ay Fgfr1op2 Gtf3c2 Hsd17b4 Lama1 Pex13 Pycard Rab3d Rpl37a Sas Scrn2 Skiip Stxbp3
184	V$ACAAT_B: Avian C-type CCAAT box	55	55	604	1085	14427	-2.76	0.0	2.23	0.99	2010300G19Rik AL024210 Acaa1 Ap3s2 Apc2 Api5 Arf2 Atp5c1 BC026432 Brap Casp8ap2 Cdc23 Chek2 Chfr Crry Cul3 D19Ertd703e Ddost Dedd Derl2 F11r H2afz Hmgb2 Id2 Jtv1 Kcmf1 Maf1 Mea1 Mgll Mrpl51 Mto1 Nap1l3 Ndufb2 Nme7 Nr1d2 Nusap1 Paics Pck2 Plscr2 Ppih Psmc1 Rab40c Rab8a Rabgap1 Raly Riok3 Rps24 Sas Shcbp1 Sirt3 Stk11 Tceb1 Usp9x Vps35 Zfp35
185	V$HLF_01: hepatic leukemia factor	203	203	456	4554	10958	-2.76	0.0	1.49	0.43	1110021H02Rik 1810055D05Rik 2010308M01Rik 2310034L04Rik 2310044D20Rik 2310061B02Rik 2600002E23Rik 2610014F08Rik 2610036F08Rik 2610511O17Rik 2810439K08Rik 2810484M10Rik 2900091E11Rik 3110006P09Rik 4833420K19Rik 4930403J22Rik 6030457N17Rik 6330407G04Rik AF067063 AL024210 Aars Abt1 Acadl Acas2l Acyp1 Afp Alb1 Anapc5 Apoa1bp Araf1 Arf2 Arf4 Arl6ip1 Arpp19 Asb3 Atp1b1 Atp5c1 B4galt7 BC006965 BC021921 …
186	V$DR3_Q4: direct repeat 3	83	83	576	2192	13320	-2.78	0.0	0.13	0.0	1110059F07Rik 1500006O09Rik 2010002A20Rik 2610511O17Rik 2810484M10Rik 2900091E11Rik 3100002B05Rik Arpp19 Atp5g2 BC024997 BC026432 C330027I04Rik Calml3 Ccl27 Cnot6l Commd9 Cox7c Crsp6 Dsip1 Dusp19 F11r Fts Galgt1 Gcipip Golga3 Gpiap1 Gtf2h3 H2-T10 H2-T22 H2afz H47 Hadh2 Hmgn1 Ighmbp2 Ikbkb Ilkap Itm2b Klk6 Lama1 Lrrc1 Maf1 Mal Manbal Mapbpip Mb Mesp1 Mmaa Mtch2 Mut Ncl Ndufb2 Ndufs8 Nono Nsep1 Paf…
187	V$CACCCBINDINGFACTOR_Q6	44	44	615	1256	14256	-2.78	0.0	0.08	0.0	1110060O18Rik 2010308M01Rik 2410004C24Rik 3100002B05Rik 4930403O06Rik 4930449E07Rik 4930542G03Rik AI114950 Acyp1 Arl6ip1 Atp5c1 BC005471 BC010304 Ccni D11Ertd99e DXImx46e Fbxo18 Fga Fnbp3 Gak Klk6 Lcat Mus81 Nagk Nck1 Pctk1 Pigq Plekhf2 Ppih Rab8a Rnf8 Rpl12 Rplp1 Sdbcag84 Sdccag8 Sept2 Sox15 Spcs1 Tenc1 Terf1 Traf2 Ttc4 Uqcrc2 Zfp120
188	V$HNF1_Q6	640	640	19	14878	634	-2.79	0.0	2.65	1.28	0610009H04Rik 0610011D08Rik 0610039N19Rik 0610042I15Rik 1110021H02Rik 1110035L05Rik 1110059F07Rik 1110060O18Rik 1200009B18Rik 1200014P03Rik 1500006O09Rik 1700006D24Rik 1700022N24Rik 1700029K01Rik 1700073K01Rik 1810015M01Rik 1810055D05Rik 1810060J02Rik 2010002A20Rik 2010300G19Rik 2010308M01Rik 2210409M21Rik 2310034L04Rik 2310044D20Rik 2310061B02Rik 2410004C24Rik 2600002E23Rik 2610014F08Rik 2610036…
189	V$MTATA_B: Muscle TATA box	307	307	352	7430	8082	-2.79	0.0	0.28	0.0	0610011D08Rik 0610042I15Rik 1110021H02Rik 1200009B18Rik 1500006O09Rik 1700022N24Rik 1700029K01Rik 1810055D05Rik 1810060J02Rik 2010002A20Rik 2310034L04Rik 2410004C24Rik 2610014F08Rik 2810439K08Rik 3100002B05Rik 3110006P09Rik 4833420K19Rik 4930403J22Rik 4930403O06Rik 4930470D19Rik 4930542G03Rik 5031439A09Rik 5330440M15Rik 6330407G04Rik AA545217 AF067063 AL024210 Aars Abcd3 Abcd4 Abi1 Abt1 Acaa1 Aca…
190	V$GATA1_05: GATA-binding factor 1	98	98	561	2542	12970	-2.8	0.0	0.15	0.0	0610011D08Rik 2610014F08Rik 2700038L12Rik 2810439K08Rik 6030457N17Rik AF067063 Aars Abi1 Ap3m2 Ap3s2 Arpc5l Asb13 Asf1a Atp1a1 C030018L16Rik C1galt1c1 Capzb Casp8ap2 Cct4 Cdc42se1 Chek2 Cited4 Cops2 Cyp2c44 D10Ertd516e D11Ertd707e Ddb2 Diablo Dmtf1 Dusp19 Eif4b Entpd1 Esco1 Exoc7 Ezh2 Fabp1 Fgf23 Fts Galk2 Ganab Glrb H2-T24 H2afz Hdhd4 Hes5 Hsd17b4 Icmt Klhdc4 Laf4l Maf1 Manbal Mb Mea1 Med28 Mfn1…
191	V$EVI1_05: ectopic viral integration site 1 encoded factor	33	33	626	983	14529	-2.82	0.0	0.07	0.0	6330583M11Rik Acaa1 Acas2l Acyp1 Anapc7 Arpp19 Atp5c1 Chek2 Commd9 Cstf2t D11Moh35 Dnajc5 Fabp1 H2-T23 Miz1 Mnat1 Nsep1 Psma6 Ren1 Rit1 Serpini1 Sf3b5 Shcbp1 Sirt3 Stat5a Stmn1 Sult2a2 Taf7 Terf2ip Zfp282 Zfp422-rs1 Zfp94 Zfyve27
192	V$FOXJ2_01: fork head box J 2	314	314	345	7576	7936	-2.82	0.0	0.3	0.0	0610009H04Rik 0610011D08Rik 1110021H02Rik 1200009B18Rik 1500006O09Rik 1700006D24Rik 1700022N24Rik 1700029K01Rik 1700073K01Rik 1810015M01Rik 1810055D05Rik 2010002A20Rik 2010300G19Rik 2210409M21Rik 2310034L04Rik 2310044D20Rik 2310061B02Rik 2600002E23Rik 2610014F08Rik 2610511O17Rik 2700038L12Rik 2810484M10Rik 2900091E11Rik 4833420K19Rik 4930403J22Rik 4930539P14Rik 4930542G03Rik 6030457N17Rik 6330407…
193	V$ELF1_Q6	304	304	355	7335	8177	-2.84	0.0	0.31	0.0	0610009H04Rik 0610039N19Rik 0610042I15Rik 1110021H02Rik 1110059F07Rik 1700006D24Rik 1700073K01Rik 2010308M01Rik 2210409M21Rik 2310044D20Rik 2610036F08Rik 2900091E11Rik 3100002B05Rik 4833420K19Rik 4930470D19Rik 4930539P14Rik 5031439A09Rik 5330440M15Rik 6330583M11Rik AF067063 AI114950 AL024210 Aars Abi1 Abt1 Acadl Adra2c Alb1 Ambp Anapc4 Ankmy2 Ap3m2 Ap3s2 Apc2 Apg5l Api5 Apoa2 Araf1 Arch Arf6 Arl6…
194	V$NFY_Q6_01	291	291	368	6674	8838	-2.84	0.0	1.22	0.27	0610009H04Rik 0610011D08Rik 1110035L05Rik 1110059F07Rik 1200014P03Rik 1700022N24Rik 1810060J02Rik 2010300G19Rik 2210409M21Rik 2310034L04Rik 2610036F08Rik 2610511O17Rik 2810439K08Rik 2810484M10Rik 3110006P09Rik 4930449E07Rik 4930470D19Rik 4930542G03Rik 6330583M11Rik AI114950 AL024210 Aars Abcd3 Abcd4 Abt1 Acaa1 Acadl Actr1a Acyp1 Adk Afp Alb1 Ambp Anapc5 Ap3m2 Ap3s2 Api5 Apoa2 Apoc3 Araf1 Arch Arf…
195	V$MEF2_Q6_01	396	396	263	9144	6368	-2.85	0.0	1.22	0.27	0610011D08Rik 0610042I15Rik 1110059F07Rik 1110060O18Rik 1200009B18Rik 1700006D24Rik 1700022N24Rik 1700029K01Rik 1700073K01Rik 1810055D05Rik 1810060J02Rik 2010002A20Rik 2210409M21Rik 2310034L04Rik 2310044D20Rik 2310061B02Rik 2600002E23Rik 2610511O17Rik 2700038L12Rik 2810439K08Rik 2810484M10Rik 3100002B05Rik 3110006P09Rik 4833420K19Rik 4930403O06Rik 4930539P14Rik 6330583M11Rik 8430411H09Rik AA54521…
196	V$AML_Q6	136	136	523	3414	12098	-2.86	0.0	0.21	0.0	1110021H02Rik 1110059F07Rik 1200009B18Rik 1200014P03Rik 2210409M21Rik 2310061B02Rik 2900091E11Rik Abcd3 Abcd4 Ambp Ap3s2 Apg5l Apoa1bp Apoa2 Araf1 Asb13 BC006965 BC024997 BC025076 Bcas2 Brap C1galt1c1 Ccl27 Cdc37 Cited4 Cops5 Cox7c Crry Csnk1g2 Ctcf Ctps2 Cyp2c44 D10Ertd516e D11Ertd99e D19Ertd703e Dach2 Ddb2 Dhrs1 Dkkl1 Dnajc5 Dsip1 Dusp19 Dyt1 Eif4b Eif4e2 Fabp1 Fbxo18 Fgfr1op2 Fibp Foxc1 Galk2 …
197	V$AIRE_01	118	118	541	2994	12518	-2.87	0.0	0.19	0.0	0610011D08Rik 0610039N19Rik 1110059F07Rik 1200009B18Rik 1700029K01Rik 1810055D05Rik 1810060J02Rik 2010002A20Rik 2210409M21Rik 2610014F08Rik 3100002B05Rik 4833420K19Rik 6330407G04Rik 6330583M11Rik AF067063 Aars Acaa1 Ambp Anapc7 Ankmy2 Apg5l Apoa1bp Apoa2 Arf4 Arpp19 Atp5g2 Bcas2 Cables1 Cd164 Commd9 Copb2 Cops2 Cpsf3 Crry Cyp2c44 Cyp3a41 Ddx47 Dedd Diap3 Dkkl1 Dmtf1 Dusp19 Eif1ay Eif3s6ip Eif4b E…
198	V$IPF1_Q4	130	130	529	3259	12253	-2.91	0.0	0.22	0.0	1110021H02Rik 1110060O18Rik 1200014P03Rik 1700006D24Rik 1700029K01Rik 2010002A20Rik 2310061B02Rik 2700038L12Rik 2810484M10Rik 4833420K19Rik 4930403J22Rik 4930449E07Rik A230072I16Rik AL024210 Acadl Actr1a Acyp1 Ap3s2 Asb3 Atp1b1 BC025076 C1galt1c1 Cask Cenpb Chfr Cited4 Commd9 Crry Crsp6 Ctps2 Cul3 D11Moh35 Dach2 Ddx47 Diap3 Dmtf1 Dnajc5 Dyt1 Eif1ay Eif2b4 Eif3s1 Eif3s3 Eif3s6ip Fbxw2 Foxj3 Gc Gjb…
199	V$VMW65_Q6	278	278	381	6684	8828	-2.91	0.0	0.37	0.0	0610011D08Rik 0610039N19Rik 1110021H02Rik 1110059F07Rik 1700006D24Rik 1700022N24Rik 1700029K01Rik 1700073K01Rik 1810015M01Rik 1810055D05Rik 2010002A20Rik 2010300G19Rik 2210409M21Rik 2310061B02Rik 2600002E23Rik 2610014F08Rik 2900091E11Rik 3110006P09Rik 4833420K19Rik 4930403J22Rik 4930539P14Rik 4930542G03Rik 5031439A09Rik 6330583M11Rik AA545217 AF067063 AL024210 Abt1 Acadl Actr1a Acyp1 Adk Adra2c A…
200	V$LEF1_Q6	599	599	60	14291	1221	-2.93	0.0	0.12	0.0	0610009H04Rik 0610011D08Rik 0610039N19Rik 0610042I15Rik 1110021H02Rik 1110035L05Rik 1110059F07Rik 1110060O18Rik 1200009B18Rik 1200014P03Rik 1500006O09Rik 1700006D24Rik 1700022N24Rik 1700029K01Rik 1700073K01Rik 1810015M01Rik 1810055D05Rik 1810060J02Rik 2010002A20Rik 2010300G19Rik 2210409M21Rik 2310034L04Rik 2310044D20Rik 2310061B02Rik 2410004C24Rik 2600002E23Rik 2610014F08Rik 2610036F08Rik 2610511…
201	V$RORA2_01: RAR-related orphan receptor alpha2	4	4	655	220	15292	-2.93	0.0	0.02	0.0	Cyp2c44 Med28 Nxt1 Rps6
202	V$HNF3ALPHA_Q6	545	545	114	13018	2494	-2.95	0.0	0.21	0.0	0610011D08Rik 0610039N19Rik 1110021H02Rik 1110035L05Rik 1110059F07Rik 1200009B18Rik 1200014P03Rik 1500006O09Rik 1700006D24Rik 1700022N24Rik 1700073K01Rik 1810015M01Rik 1810055D05Rik 1810060J02Rik 2010002A20Rik 2010300G19Rik 2010308M01Rik 2210409M21Rik 2310034L04Rik 2310044D20Rik 2310061B02Rik 2410004C24Rik 2600002E23Rik 2610014F08Rik 2610036F08Rik 2610511O17Rik 2700038L12Rik 2810439K08Rik 2810484…
203	V$OCT_C: Octamer binding site	36	36	623	1041	14471	-2.95	0.0	0.09	0.0	1500006O09Rik 1810015M01Rik Anapc5 Asb13 Calml3 Cited4 Cox7c Cyp3a25 Dach2 Defb6 Dsip1 Egln2 Elavl4 Glrb Irf3 Lin7b M6pr Map3k7ip2 Mocs2 Mut Nmi Oas1c Pmpcb Poldip3 Rab2 Rab9 Riok3 Rnf167 Rpe Rps27l Stac2 Stx6 Tbc1d20 Terf1 Vps45 Zfp422-rs1
204	V$RFX1_01: X-box binding protein RFX1	293	293	366	6800	8712	-2.96	0.0	0.94	0.08	0610009H04Rik 0610011D08Rik 1110021H02Rik 1110035L05Rik 1110060O18Rik 1200009B18Rik 1700006D24Rik 1700022N24Rik 1810060J02Rik 2310044D20Rik 2410004C24Rik 2600002E23Rik 2610014F08Rik 2610036F08Rik 2810439K08Rik 2810484M10Rik 3110006P09Rik 4833420K19Rik 4930403J22Rik 4930449E07Rik 4930470D19Rik 4930542G03Rik 5330440M15Rik 6330583M11Rik AA545217 AI114950 Abcd3 Acadl Acas2l Adra2c Ambp Anapc4 Anapc5 …
205	V$GATA1_02: GATA-binding factor 1	242	242	417	5578	9934	-2.96	0.0	1.02	0.13	0610042I15Rik 1110021H02Rik 1110035L05Rik 1200014P03Rik 1700006D24Rik 1700029K01Rik 2010002A20Rik 2310034L04Rik 2410004C24Rik 2600002E23Rik 2610014F08Rik 2700038L12Rik 2810439K08Rik 3100002B05Rik 4930403J22Rik 4930542G03Rik 5031439A09Rik 8430411H09Rik A230072I16Rik AI114950 Abcd3 Actr1a Anapc4 Ankmy2 Apoa1bp Apoa2 Apoc3 Araf1 Arf4 Arpp19 Asf1a Atp5g2 Atp6v1g1 Atxn7l3 Axin1 B3galt6 BC003965 BC0056…
206	V$GATA1_03: GATA-binding factor 1	232	232	427	5346	10166	-2.97	0.0	1.02	0.13	0610039N19Rik 0610042I15Rik 1200009B18Rik 1200014P03Rik 1700029K01Rik 1700073K01Rik 1810060J02Rik 2010002A20Rik 2010300G19Rik 2010308M01Rik 2210409M21Rik 2310034L04Rik 2410004C24Rik 3110006P09Rik 4833420K19Rik 4930449E07Rik 4930470D19Rik 4930539P14Rik 5031439A09Rik AF067063 AL024210 Abcd3 Acaa1 Actr1a Alb1 Ambp Anapc4 Api5 Apoa2 Apoc3 Arl6ip1 Atp1b1 Atp5c1 Atp6v1g1 BC003965 BC005624 BC010304 BC02…
207	V$VMAF_01: v-Maf	409	409	250	9741	5771	-2.97	0.0	0.41	0.0	0610039N19Rik 0610042I15Rik 1110035L05Rik 1110059F07Rik 1110060O18Rik 1200009B18Rik 1200014P03Rik 1500006O09Rik 1700029K01Rik 2310044D20Rik 2310061B02Rik 2410004C24Rik 2600002E23Rik 2610014F08Rik 2610511O17Rik 2700038L12Rik 2810439K08Rik 2900091E11Rik 3110006P09Rik 4930403J22Rik 4930449E07Rik 4930539P14Rik 4930542G03Rik 5031439A09Rik 8430411H09Rik A230072I16Rik AI114950 AL024210 Aars Abcd3 Abcd4 …
208	V$E12_Q6	178	178	481	4041	11471	-2.97	0.0	1.19	0.24	0610009H04Rik 0610039N19Rik 1110060O18Rik 1500006O09Rik 2310044D20Rik 2600002E23Rik 2610511O17Rik 2810439K08Rik 2810484M10Rik 4930403J22Rik 6030457N17Rik 6330583M11Rik AA545217 AI114950 Adk Ap3m2 Ap3s2 Apc2 Apoa1bp Apoc3 Araf1 Asf1a Atp1b1 Atxn7l3 Axin1 B4galt7 BC005471 BC021921 BC024997 BC025546 C1galt1c1 Calml3 Capzb Casp8ap2 Cd164 Cdc37 Cdc42se1 Cln5 Crsp6 Cryba4 Ctcf Cyp3a41 Cyp46a1 D10Ertd51…
209	V$CAAT_01: cellular and viral CCAAT box	393	393	266	9345	6167	-2.97	0.0	0.45	0.0	0610009H04Rik 0610011D08Rik 0610042I15Rik 1110035L05Rik 1110059F07Rik 1110060O18Rik 1200014P03Rik 1700006D24Rik 1700022N24Rik 1810055D05Rik 1810060J02Rik 2210409M21Rik 2310034L04Rik 2310061B02Rik 2410004C24Rik 2600002E23Rik 2610014F08Rik 2610511O17Rik 2810439K08Rik 2810484M10Rik 3110006P09Rik 4930449E07Rik 4930470D19Rik 4930539P14Rik 4930542G03Rik 6330583M11Rik A230072I16Rik AL024210 Aars Abcd3 A…
210	V$LMO2COM_02: complex of Lmo2 bound to Tal-1, E2A proteins, and GATA-1, half-site 2	346	346	313	8212	7300	-2.98	0.0	0.51	0.0	0610011D08Rik 1110035L05Rik 1110059F07Rik 1200014P03Rik 1700006D24Rik 1700029K01Rik 1810055D05Rik 1810060J02Rik 2010002A20Rik 2310034L04Rik 2310044D20Rik 2410004C24Rik 2600002E23Rik 2610014F08Rik 2610036F08Rik 2610511O17Rik 2700038L12Rik 3100002B05Rik 4930403J22Rik 4930403O06Rik 4930539P14Rik 4930542G03Rik 5031439A09Rik 8430411H09Rik A230072I16Rik Abcd3 Abcd4 Abi1 Acadl Acas2l Actr1a Ambp Ankmy2 …
211	V$SRF_Q5_01	197	197	462	4501	11011	-2.98	0.0	1.12	0.19	1110059F07Rik 1200014P03Rik 1700006D24Rik 2210409M21Rik 2610511O17Rik 2900091E11Rik 4930449E07Rik 5031439A09Rik 5330440M15Rik 6030457N17Rik 6330583M11Rik AI114950 Abcd4 Anapc7 Ankmy2 Apc2 Apg5l Apoa2 Apoc3 Araf1 Arf4 Arf6 Arpp19 Asb13 Atp6v1g1 Atxn7l3 BC006965 BC010304 Bag1 Brd3 Capzb Cask Cct4 Cdc37 Cdkn2c Chek2 Chfr Cnn1 Cops2 Crry Cryba4 Cstf2t Cyp3a41 Ddost Decr1 Diap3 Dkkl1 Dnajb6 Dnajc4 Dna…
212	V$PAX6_01: Pax-6	308	308	351	7274	8238	-3.0	0.0	0.6	0.0	0610009H04Rik 1110021H02Rik 1200009B18Rik 1200014P03Rik 1700006D24Rik 1700022N24Rik 1700073K01Rik 1810055D05Rik 1810060J02Rik 2010300G19Rik 2010308M01Rik 2310034L04Rik 2310061B02Rik 2410004C24Rik 2610014F08Rik 2610036F08Rik 2700038L12Rik 3100002B05Rik 4833420K19Rik 4930403J22Rik 4930449E07Rik 4930470D19Rik 4930539P14Rik 4930542G03Rik 6330583M11Rik A230072I16Rik AA545217 AL024210 Aars Abcd4 Abi1 A…
213	V$NKX25_02: homeo domain factor Nkx-2.5/Csx, tinman homolog	266	266	393	6301	9211	-3.02	0.0	0.57	0.0	0610009H04Rik 1110021H02Rik 1110059F07Rik 1200014P03Rik 1700029K01Rik 1810015M01Rik 1810060J02Rik 2010002A20Rik 2010308M01Rik 2210409M21Rik 2310034L04Rik 2310044D20Rik 2600002E23Rik 2610014F08Rik 2610511O17Rik 2700038L12Rik 2810484M10Rik 2900091E11Rik 3110006P09Rik 4930403J22Rik 4930539P14Rik 6030457N17Rik AA545217 AF067063 Acas2l Acyp1 Ankmy2 Ap3s2 Apg5l Araf1 Arch Arf2 Arf4 Arpc5l Atp5c1 Atp5g2…
214	V$HNF3B_01: Hepatocyte Nuclear Factor 3beta	487	487	172	11595	3917	-3.02	0.0	0.35	0.0	0610011D08Rik 0610039N19Rik 0610042I15Rik 1110021H02Rik 1110035L05Rik 1110059F07Rik 1110060O18Rik 1200009B18Rik 1500006O09Rik 1700006D24Rik 1700022N24Rik 1700029K01Rik 1700073K01Rik 1810015M01Rik 1810055D05Rik 1810060J02Rik 2010002A20Rik 2010300G19Rik 2010308M01Rik 2210409M21Rik 2310034L04Rik 2310044D20Rik 2310061B02Rik 2410004C24Rik 2600002E23Rik 2610014F08Rik 2610036F08Rik 2610511O17Rik 2700038…
215	V$E2A_Q2	392	392	267	9195	6317	-3.02	0.0	0.74	0.01	0610009H04Rik 0610011D08Rik 0610039N19Rik 1110021H02Rik 1110035L05Rik 1110059F07Rik 1110060O18Rik 1200014P03Rik 1500006O09Rik 1700022N24Rik 1700073K01Rik 1810060J02Rik 2010300G19Rik 2010308M01Rik 2310034L04Rik 2310044D20Rik 2310061B02Rik 2410004C24Rik 2600002E23Rik 2610511O17Rik 2810439K08Rik 2810484M10Rik 4930449E07Rik 4930542G03Rik 6030457N17Rik 6330407G04Rik 6330583M11Rik A230072I16Rik AA54521…
216	V$GCM_Q2	144	144	515	3540	11972	-3.03	0.0	0.31	0.0	1700022N24Rik 2310034L04Rik 2700038L12Rik 2810439K08Rik 2810484M10Rik 2900091E11Rik 3100002B05Rik 4833420K19Rik 4930403O06Rik Acaa1 Adk Afp Alb1 Anapc5 Ap3s2 Araf1 Arf2 Arf6 Arl6ip1 Asb13 Asf1a Atp1b1 Atp5c1 Atp5g2 BC024997 BC026432 BC027061 Brap C330027I04Rik Calml3 Cask Casp8ap2 Ccl27 Chek2 Clpx Cml1 Copb2 Cryba4 Cyp3a25 Cyp3a41 D19Ertd703e Dhrs1 Dkkl1 Dnajc4 Dnajc5 Dnpep Dstn Dyt1 Eif2b4 Eif4e…
217	V$SREBP1_Q6	221	221	438	5129	10383	-3.03	0.0	0.88	0.06	0610039N19Rik 1500006O09Rik 1700073K01Rik 2010002A20Rik 2210409M21Rik 2310061B02Rik 2700038L12Rik 2810484M10Rik 3100002B05Rik 4930542G03Rik 5031439A09Rik AF067063 AI114950 AL024210 Abt1 Acadl Afp Alb1 Ambp Anapc5 Ankmy2 Api5 Apoc3 Arch Arf6 Arl6ip1 Arpp19 Asf1a Atp1b1 Atp5g2 Atxn7l3 Axin1 BC005471 BC005624 BC025076 Bag1 Bcas2 Brap C330027I04Rik Cables1 Calml3 Cct4 Cdc37 Cdc42se1 Cited4 Cln5 Cml1 …
218	V$HP1SITEFACTOR_Q6	155	155	504	3787	11725	-3.03	0.0	0.34	0.0	0610011D08Rik 1110035L05Rik 1200009B18Rik 1500006O09Rik 1700073K01Rik 1810015M01Rik 1810060J02Rik 2010308M01Rik 2310044D20Rik 2810439K08Rik 3100002B05Rik 3110006P09Rik 4930403J22Rik 5031439A09Rik 6330583M11Rik Aars Abcd3 Acadl Acas2l Adk Afp Alb1 Ambp Apg5l Api5 Apoa1bp Apoc3 Araf1 Arl6ip1 Axin1 BC021921 BC027061 Bag1 Capn5 Cdc37 Cited4 Clpx Commd9 Copb2 Cox7c Crry Cyp2c44 Cyp3a41 D10Ertd516e D11…
219	V$CDX2_Q5	417	417	242	9864	5648	-3.03	0.0	0.54	0.0	0610011D08Rik 0610039N19Rik 0610042I15Rik 1110021H02Rik 1110059F07Rik 1110060O18Rik 1200009B18Rik 1700022N24Rik 1700073K01Rik 1810015M01Rik 1810055D05Rik 1810060J02Rik 2010002A20Rik 2010300G19Rik 2010308M01Rik 2210409M21Rik 2310034L04Rik 2310061B02Rik 2600002E23Rik 2610036F08Rik 2610511O17Rik 2700038L12Rik 2810484M10Rik 2900091E11Rik 3100002B05Rik 3110006P09Rik 4930403J22Rik 4930449E07Rik 5031439…
220	V$SREBP_Q3	209	209	450	5009	10503	-3.03	0.0	0.45	0.0	0610009H04Rik 1110021H02Rik 1110035L05Rik 1110060O18Rik 1700022N24Rik 1700029K01Rik 2010002A20Rik 2010308M01Rik 2310061B02Rik 2700038L12Rik 2810439K08Rik 2810484M10Rik 3100002B05Rik 4930403J22Rik 4930403O06Rik 4930449E07Rik 5031439A09Rik A230072I16Rik AF067063 Aars Abcd4 Acaa1 Acyp1 Adk Alb1 Ambp Anapc7 Apoa2 Arf4 Arl6ip1 Asb3 Atp1a1 Atp5g2 Axin1 B3galt6 B4galt7 BC003965 BC005471 BC025076 BC02554…
221	V$MTF1_Q4	55	55	604	1120	14392	-3.03	0.0	1.86	0.71	3110006P09Rik Abcd3 Acaa1 Alb1 Ankmy2 BC005624 BC010304 Brd3 Cables1 Cdkn2c Ctcf D11Ertd707e Dach2 Diap3 Egln2 Fbxo18 Fgfr1op2 Gas2 Gjb6 Golga3 Habp4 Hist2h3c1 Icmt Ing1l Klhdc4 Laf4l Lrrc16 Maf1 Mbd1 Mto1 Mus81 Nfx1 Nono Pecr Pmpcb Ppih Pqlc1 Rab40c Raly Rps27l Sart3 Sdbcag84 Snip1 Sod2 Stac2 Tcta Tef Trim8 Tusc4 Ube2e3 Usp3 Usp9x Vamp8 Ythdf3 Za20d2
222	V$EBF_Q6	182	182	477	4401	11111	-3.03	0.0	0.39	0.0	0610011D08Rik 0610042I15Rik 1110035L05Rik 1810055D05Rik 2010002A20Rik 2410004C24Rik 2610036F08Rik 4930470D19Rik 6330583M11Rik 8430411H09Rik AL024210 Aars Abcd3 Abcd4 Acaa1 Acadl Adra2c Alb1 Ambp Ankmy2 Apoc3 Araf1 Arf2 Asb3 Atp1b1 Atxn7l3 BC024997 BC026432 BC027061 Bcas2 Brd3 Capzb Casp8ap2 Ccni Chek2 Cited4 Cml1 Copb2 Cox5b Cpsf3 Cryba4 Ctps2 Cyp3a41 Cyp46a1 D10Ertd516e D19Ertd703e Decr1 Dkkl1 D…
223	V$HNF4ALPHA_Q6	237	237	422	5522	9990	-3.03	0.0	0.82	0.03	0610011D08Rik 1110059F07Rik 1110060O18Rik 1500006O09Rik 1700006D24Rik 1810015M01Rik 1810055D05Rik 1810060J02Rik 2010002A20Rik 2010308M01Rik 2600002E23Rik 2610014F08Rik 2610036F08Rik 2610511O17Rik 2810439K08Rik 3100002B05Rik 4833420K19Rik 4930403J22Rik 4930539P14Rik 5031439A09Rik 6330407G04Rik 8430411H09Rik AA545217 AF067063 Aars Abcd3 Abcd4 Abi1 Abt1 Acaa1 Apoa1bp Apoc3 Arf4 Arl6ip1 Asf1a Atxn7l3…
224	V$NFY_Q6: nuclear factor Y (Y-box binding factor)	234	234	425	5464	10048	-3.03	0.0	0.79	0.01	0610009H04Rik 0610011D08Rik 1110035L05Rik 1110059F07Rik 1200014P03Rik 1700022N24Rik 2010300G19Rik 2010308M01Rik 2310034L04Rik 2610511O17Rik 2810439K08Rik 2810484M10Rik 4930449E07Rik 4930470D19Rik 4930542G03Rik 6030457N17Rik 6330583M11Rik AF067063 AI114950 Aars Abcd3 Abi1 Abt1 Acaa1 Acadl Actr1a Acyp1 Adk Alb1 Ambp Anapc5 Ap3m2 Ap3s2 Api5 Araf1 Arch Arf2 Asf1a B3galt6 B4galt7 BC006965 BC012278 BC0…
225	V$LHX3_01: LIM homeobox transcription factor 3	45	45	614	1246	14266	-3.04	0.0	0.12	0.0	2010002A20Rik 6030457N17Rik AA545217 AF067063 Abcd4 Asb3 C030018L16Rik Cables1 Cova1 Crry D19Ertd703e Dmtf1 Dnajc5 Ga17 Gcipip Gcl Golph3l H2-T23 Habp4 Hist1h3d Hsd17b4 Ighmbp2 Jmjd2c Kras Lig3 Map2k5 Med28 Mmaa Nono Pecr Pop5 Psmd7 Rce1 Riok3 Rnf146 Rpl11 Rps10 Rps27l Rufy1 Sh3bgrl2 Slc30a5 Tpm3 Trim12 Trim2 Zmpste24
226	V$ISRE_01: interferon-stimulated response element	16	16	643	250	15262	-3.04	0.0	2.55	1.22	Afp Bcas2 Fgf9 H2-T10 H2-T22 Hdhd4 Kctd14 Mospd1 Mrpl11 Oas1c Pclo Pip5k2c Ppp1ca Rab14 Stxbp3 Terf2ip
227	V$MMEF2_Q6: myocyte enhancer factor	218	218	441	5083	10429	-3.05	0.0	0.8	0.02	0610039N19Rik 1200009B18Rik 1700022N24Rik 1700029K01Rik 2010300G19Rik 2210409M21Rik 2310034L04Rik 2310061B02Rik 2600002E23Rik 2700038L12Rik 3100002B05Rik 3110006P09Rik 4930449E07Rik 4930539P14Rik 5031439A09Rik 5330440M15Rik 6330407G04Rik 8430411H09Rik Aars Abcd4 Abi1 Abt1 Actr1a Adra2c Afp Ambp Anapc5 Anapc7 Apg5l Arf2 Arf6 Arpp19 Asf1a Atp1a1 BC005471 BC027061 Cables1 Casp8ap2 Ccni Cdc37 Cdc42se…
228	V$FREAC3_01: Fork head RElated ACtivator-3	9	9	650	352	15160	-3.08	0.0	0.04	0.0	2010308M01Rik Atp6v1g1 Brap Fundc1 Gas2 Laf4l Pip5k2c Pycard Svs5
229	V$CHOP_01: heterodimers of CHOP and C/EBPalpha	189	189	470	4439	11073	-3.1	0.0	0.69	0.01	0610009H04Rik 0610042I15Rik 1110021H02Rik 1110060O18Rik 1200009B18Rik 1500006O09Rik 1700029K01Rik 1700073K01Rik 1810015M01Rik 2010002A20Rik 2010300G19Rik 2210409M21Rik 2310061B02Rik 2700038L12Rik 2810484M10Rik 2900091E11Rik 3100002B05Rik 3110006P09Rik 5330440M15Rik 6330407G04Rik AF067063 AI114950 AL024210 Aars Abi1 Acyp1 Adk Afp Alb1 Anapc7 Ap3m2 Ap3s2 Apoa1bp Araf1 Arl6ip1 Arpp19 Atp1b1 BC021921…
230	V$CDC5_01: cell division control protein 5	585	585	74	13600	1912	-3.1	0.0	1.52	0.44	0610009H04Rik 0610011D08Rik 0610039N19Rik 0610042I15Rik 1110021H02Rik 1110059F07Rik 1110060O18Rik 1200009B18Rik 1200014P03Rik 1500006O09Rik 1700006D24Rik 1700022N24Rik 1700029K01Rik 1700073K01Rik 1810015M01Rik 1810055D05Rik 1810060J02Rik 2010002A20Rik 2010300G19Rik 2010308M01Rik 2210409M21Rik 2310034L04Rik 2310044D20Rik 2310061B02Rik 2410004C24Rik 2600002E23Rik 2610014F08Rik 2610036F08Rik 2610511…
231	V$NFKB_Q6: NF-kappaB	89	89	570	1941	13571	-3.11	0.0	1.42	0.39	1110035L05Rik 1110060O18Rik 1700006D24Rik 2610036F08Rik 4930470D19Rik A230072I16Rik Aars Adk Adra2c Api5 Arf6 B4galt7 BC010304 BC024997 Cdc37 Cox7c Cryl1 Cul3 Cyp3a41 D11Ertd99e Dclre1a Dhrs1 Dip3b Dnajc4 Dos Drg1 Dstn Fmo5 Foxj3 Galgt1 Gcdh Gjb6 Golph3 H2-T10 H2-T22 H2-T24 Hmgb2 Ing1l Kai1 Klhdc4 Klk6 Lrpap1 Lrrc1 Lrrc16 Mal Manbal Mus81 Ndufb9 Nr1d2 Nudt1 Nxt1 Oas1c Pafah1b3 Parp1 Pck2 Pctk1 Pe…
232	V$LPOLYA_B: Lentiviral Poly A signal	132	132	527	3219	12293	-3.12	0.0	0.37	0.0	1110035L05Rik 1110059F07Rik 1700022N24Rik 1700073K01Rik 2010002A20Rik 2010308M01Rik 2610511O17Rik 2700038L12Rik 3110006P09Rik Acyp1 Ap3m2 Apg5l Apoa1bp Atp5g2 BC021921 C030018L16Rik Cables1 Chek2 Cited4 Cml1 Cnn1 Cnot6l Cox7c Cyp2c44 Cyp3a25 D10Ertd516e Dach2 Dedd Defb6 Diablo Diap3 Dnajc4 Dusp11 Dyt1 Eif3s6ip Eif4b Esco1 Fgf9 Fundc1 Ga17 Ganab Gas2 Gcl Gtf3c2 H2-T23 H2-T24 H47 Hadh2 Hes5 Hmgb2 H…
233	V$HOX13_01: Hox-1.3	5	5	654	240	15272	-3.14	0.0	0.03	0.0	Arf2 Cyp3a25 Ddb2 Fbxo3 Wwox
234	V$YY1_02: Yin and Yang 1	75	75	584	1616	13896	-3.15	0.0	1.46	0.42	1110021H02Rik 1700006D24Rik 2610014F08Rik 3100002B05Rik 4930542G03Rik Abcd4 Acaa1 Acas2l Adk Apoc3 Arch B3galt6 BC010304 Casp8ap2 Cdc23 Chfr Coil Copb2 Ctcf D10Ertd516e Dach2 Ddx47 Dkkl1 Dnajb6 Eif3s1 Exoc7 Fbxo3 Fgfr1op2 Fts Gak Galgt1 Ganab Gltscr2 Gosr1 Gtf2h3 H2-T24 Hadh2 Harsl Klhl11 Metap2 Metapl1 Mkln1 Mrpl11 Mtch2 Mto1 Myl6 Ndufs8 Parp1 Pink1 Pmpcb Poldip3 Ppp1cb Ppp1cc Rab14 Rab28 Rab9 R…
235	V$TFIIA_Q6	586	586	73	13944	1568	-3.15	0.0	0.21	0.0	0610009H04Rik 0610039N19Rik 0610042I15Rik 1110021H02Rik 1110035L05Rik 1110059F07Rik 1110060O18Rik 1200009B18Rik 1200014P03Rik 1500006O09Rik 1700006D24Rik 1700022N24Rik 1700029K01Rik 1700073K01Rik 1810015M01Rik 1810055D05Rik 1810060J02Rik 2010002A20Rik 2010300G19Rik 2010308M01Rik 2210409M21Rik 2310034L04Rik 2310044D20Rik 2410004C24Rik 2600002E23Rik 2610014F08Rik 2610036F08Rik 2610511O17Rik 2810439…
236	V$RP58_01: 58 KDA repressor protein	11	11	648	400	15112	-3.15	0.0	0.05	0.0	Cenpb Cyp3a41 Ddost Dos H47 Hip2 Klk6 Mkln1 Recql Riok3 Sult1e1
237	V$IRF2_01: interferon regulatory factor 2	3	3	656	17	15495	-3.17	0.0	3.08	1.63	Bag1 Pi4k2b Terf2ip
238	V$OLF1_01: olfactory neuron-specific factor	70	70	589	1504	14008	-3.19	0.0	1.45	0.42	0610011D08Rik 1110059F07Rik 2610036F08Rik 4930403J22Rik 8430411H09Rik AI114950 AL024210 Adra2c Arf2 Atp6v1g1 B3galt6 Ccni Cdkn2c Cited4 Cpsf3 Ddb2 Dkkl1 Fbxw2 Fnbp3 Golph3 Hes5 Hip2 Ikbkb Il15 Ing1l Irf3 Kai1 Kdelr2 Lama1 Lrrc1 Manbal Mgll Miz1 Mospd1 Napb Pclo Pdcd6ip Pgrmc2 Prap1 Ptcd1 Rab2 Rab3c Rad21 Rorc Rpl13a Sart3 Sdf4 Sema3b Sept2 Serpinc1 Sh3bp4 Shrm Slc30a5 Spcs1 Stk11 Sult1d1 Tbc1d20 …
239	V$MYOGNF1_01: myogenin / nuclear factor 1 or related factors	140	140	519	3309	12203	-3.21	0.0	0.62	0.0	1110059F07Rik 1700029K01Rik 2310034L04Rik 2610036F08Rik 4833420K19Rik 4930403J22Rik 4930449E07Rik A230072I16Rik Acyp1 Adk Adra2c Afp Alb1 Anapc5 Apoa1bp Apoa2 Araf1 Arch Asf1a BC024997 BC025546 Bag1 Brap C1galt1c1 Calml3 Capn5 Ccl27 Cct4 Chek2 Cited4 Coil Commd9 Cox7c Cryba4 Csnk1g2 Cyp2c44 D10Ertd516e Dbi Ddost Ddx47 Diap3 Dnpep Eif1ay Eif3s1 Erp29 Fbxo9 Fibp Foxj3 Foxm1 Fts Ftsj2 Fundc1 Ga17 Ga…
240	V$CLOX_01: Clox	8	8	651	318	15194	-3.21	0.0	0.04	0.0	Ambp Arpp19 BC021921 Poldip3 Rab9 Stam2 Stxbp3 Sult3a1
241	V$AREB6_03: AREB6 (Atp1a1 regulatory element binding factor 6)	106	106	553	2395	13117	-3.22	0.0	1.07	0.16	2810439K08Rik 4930539P14Rik 6330583M11Rik AA545217 Adk Afp Ambp Ap3m2 Apoa1bp Arch Arl6ip1 Atp5g2 Axin1 BC003965 BC024997 BC025076 BC026432 BC027061 Brap Cables1 Ccl27 Cenpb Ctcf Cyp3a41 Dclre1a Ddost Diap3 Dip3b Dkkl1 Dmtf1 Dnajc4 Dstn Dyt1 Egln2 Eif1ay Exoc7 Fgf9 Fgfr1op2 Fkbp4 Fsip1 Ga17 Galgt1 Gjb6 Golph3l Hdhd4 Hpxn Ikbkb Il15 Jmjd2c Kcmf1 Kif1c Lin7b M6pr Map3k7ip2 Mb Mgll Mut Nap1l3 Ndnl2 …
242	V$NFE2_01: NF-E2 p45	89	89	570	2209	13303	-3.24	0.0	0.33	0.0	0610009H04Rik 0610039N19Rik 2410004C24Rik 2700038L12Rik 2810484M10Rik 3110006P09Rik 5031439A09Rik 6330583M11Rik AA545217 Alb1 Apc2 Arl6ip1 Asb13 Atp5c1 Atp6v1g1 BC006965 BC021921 Cml1 Crry Ctps2 Cyp3a25 Dedd Diablo Dkkl1 Dnajc4 Dstn Eif1ay Eif4e2 Exoc7 Fuca1 Fundc1 Gjb2 Gmpr2 Golga3 Grin3b H47 Harsl Hbld2 Hpd Itm2b Keap1 Lancl1 Lrrc16 M6pr Mal Metapl1 Mocs2 Mycbpap Nagk Oas1a Pah Pgrmc2 Pi4k2b Pp…
243	V$NFKAPPAB65_01: NF-kappaB (p65)	32	32	627	908	14604	-3.24	0.0	0.13	0.0	1110060O18Rik 2600002E23Rik Adra2c Apc2 Api5 Atp5g2 Chek2 Cited4 Crry Cryl1 Cul3 Dbi Foxj3 Gcdh Itm2b Klhdc4 Lig3 Mospd1 Ndufb9 Nr1d2 Pck2 Pctk1 Pik3c2a Pqlc1 Pygb Rab28 Rnf14 Rorc Sat1 Sult2a2 Uba52 Wdr23
244	V$NFKAPPAB50_01: NF-kappaB (p50)	34	34	625	662	14850	-3.25	0.0	1.85	0.71	0610039N19Rik 1110060O18Rik 4930470D19Rik Abi1 Acyp1 Apoa2 Capn5 Cited4 Ctcf D11Ertd99e Defb6 Edem1 Foxc1 Ga17 Gak Il15 Ing1l Kif1c Lama1 Matr3 Mfn1 Ndufs8 Pex11a Ppp1ca Pqlc1 Pycard Rnf167 Rps19 Sema3b Serhl Siah1a Surf6 Tnfsf13 Ube2e3
245	V$HNF1_01: hepatic nuclear factor 1	119	119	540	2788	12724	-3.26	0.0	0.7	0.01	0610042I15Rik 1110021H02Rik 1700073K01Rik 2010002A20Rik 2310061B02Rik 2610511O17Rik 2810484M10Rik 4833420K19Rik 6030457N17Rik 6330583M11Rik AA545217 Abcd3 Acaa1 Acadl Afp Alb1 Anapc7 Api5 Apoa2 Arpp19 Atp1a1 Atp6v1g1 B4galt7 BC005624 BC025076 BC027061 Brap C1galt1c1 Capn5 Cct4 Cml1 Coil Crsp6 Cyp3a41 D19Ertd703e Ddost Dedd Dmtf1 Dsip1 Dusp11 Edem1 Eif3s1 Eif3s6ip Fabp1 Fbxw2 Fga Fibp Gc Gcdh Glrb…
246	V$PAX5_01: B-cell-specific activating protein	67	67	592	1453	14059	-3.27	0.0	1.33	0.33	1200014P03Rik 1700022N24Rik 1810055D05Rik 2310061B02Rik 3110006P09Rik 5330440M15Rik 6330407G04Rik AI114950 Adk Api5 Atp5g2 Atxn7l3 Bag1 Calml3 Cited4 Coil Cops2 Ctcf D19Ertd703e Dach2 Dbi Dnajc4 Dstn Eif3s6ip Fbxw2 Fkbp4 Fmo5 Ganab Gjb2 Gpiap1 Gtf2h3 H47 Hes5 Hmgn1 Jtv1 Mea1 Mesp1 Mgll Paics Pck2 Pias1 Pigk Pigq Prrg2 Rab8a Rabif Raly Rb1cc1 Rpe S100a1 Sdccag8 Sec63 Serhl Slc8a1 Stat5a Svs5 Taf7 …
247	V$DR4_Q2: direct repeat 4	564	564	95	13361	2151	-3.28	0.0	0.39	0.0	0610009H04Rik 0610011D08Rik 0610039N19Rik 0610042I15Rik 1110035L05Rik 1110060O18Rik 1200009B18Rik 1200014P03Rik 1500006O09Rik 1700006D24Rik 1700022N24Rik 1700029K01Rik 1700073K01Rik 1810015M01Rik 1810055D05Rik 1810060J02Rik 2010002A20Rik 2010300G19Rik 2210409M21Rik 2310034L04Rik 2310044D20Rik 2600002E23Rik 2610014F08Rik 2610036F08Rik 2610511O17Rik 2700038L12Rik 2810439K08Rik 2900091E11Rik 3100002…
248	V$TAL1BETAITF2_01: Tal-1beta:ITF-2 heterodimer	39	39	620	1062	14450	-3.3	0.0	0.17	0.0	1700006D24Rik 2310034L04Rik Acas2l Afp Araf1 Bcas2 Chfr Coil Ctps2 Ddb2 Dyt1 Fuca1 Gjb6 Golph3l H2-T10 H2-T23 H2afz H47 Hes5 Map1lc3b Nck1 Parp1 Pik3c2a Pip5k2c Rab8a Rhou Rit1 Rps24 Rps6 Scrn2 Sept2 Slc30a5 Tenc1 Timm22 Tollip Traf2 Zfml Zfp422-rs1 Zfp426
249	V$STAT5A_02	106	106	553	2466	13046	-3.3	0.0	0.76	0.01	1700029K01Rik 2310034L04Rik 2310044D20Rik 2600002E23Rik 2900091E11Rik 6030457N17Rik AL024210 Aars Anapc4 Anapc7 Ankmy2 Arl6ip1 Asb13 Asb3 Atp1b1 Axin1 BC003965 Cask Cited4 Cln5 Copb2 Dclre1a Defb6 Dnajc4 Dnajc5 Drg1 Eif3s3 Eif4b Exoc7 Ezh2 Fbxo9 Fga Fmo5 Foxm1 Gabarap Gcl Gjb2 Gjb6 Gle1l Gltscr2 H2-T22 Habp4 Hdhd4 Hip2 Hist1h1e Id2 Jak1 Kcmf1 Kctd14 Lama1 Lancl1 Mal Map3k7ip2 Mapbpip Mbd1 Mea1 Mi…
250	V$CDP_01: cut-like homeodomain protein	2	2	657	144	15368	-3.32	0.0	0.02	0.0	Cyp2c44 Vamp4
251	V$E47_02: E47	97	97	562	2238	13274	-3.33	0.0	0.83	0.03	1110060O18Rik 2810439K08Rik 2810484M10Rik 6030457N17Rik 6330583M11Rik AA545217 AI114950 Abcd3 Ap3s2 Apc2 Arl6ip1 Asb13 Atp1b1 BC003965 BC021921 BC024997 BC025076 BC025546 BC026432 Capzb Ccl27 Ctcf Cyp3a41 D10Ertd516e Dclre1a Diap3 Dip3b Dnajc4 Eif1ay Eif3s1 Fabp1 Fmo5 Ftsj2 Gak Gjb2 Golph3l H2afz Habp4 Harsl Hdhd4 Hip2 Ighmbp2 Ilkap Kcmf1 Kdelr2 Keap1 Kif1c Lin7b Lrpap1 M6pr Map1lc3b Mapbpip Meta…
252	V$SF1_Q6	101	101	558	2384	13128	-3.33	0.0	0.64	0.0	0610011D08Rik 0610039N19Rik 0610042I15Rik 1110021H02Rik 1110059F07Rik 1810015M01Rik 2610511O17Rik 3110006P09Rik Aars Actr1a Ambp Ap3s2 Apg5l Apoa2 Atp1a1 Atp5g2 BC010304 BC026432 BC027061 C030018L16Rik Cct4 Clpx Cnn1 Cox5b Cryba4 D10Ertd516e D11Moh35 D19Ertd703e Dos Dusp11 Dusp19 Ech1 Eif4e2 Elavl4 Esco1 Fabp6 Fgf9 Fgfr1op2 Fuca1 Gak Gjb6 Gmpr2 Golga3 Gosr1 Gtf3c2 H2-T10 H2-T22 Harsl Hbld2 Hpd Jt…
253	V$XFD3_01: Xenopus fork head domain factor 3	75	75	584	1861	13651	-3.34	0.0	0.35	0.0	1810055D05Rik 1810060J02Rik 2010308M01Rik 2310034L04Rik 4930403J22Rik A230072I16Rik Abi1 Acadl Ap3s2 B3galt6 BC005471 BC025546 Brd3 Cables1 Calml3 Ccni Crry D10Ertd516e Diablo Dkkl1 Dusp11 Esco1 Fabp1 Fga Fmo5 Fsip1 Galk2 Gtf2h3 H2-T23 H2-T24 Ighmbp2 Ikbkb Kctd14 Laf4l M6pr Mapbpip Med28 Mkln1 Mlph Mnat1 Mto1 Nmi Numb Nup35 Nusap1 Pex11a Pik3cg Pink1 Pmpcb Pot1 Ppp1cc Psma6 Rab17 Rab28 Rab33b Rec…
254	V$HIF1_Q3: hypoxia induced factor	58	58	601	1251	14261	-3.35	0.0	1.32	0.32	0610011D08Rik 3100002B05Rik 4930449E07Rik Adk Anapc7 Ankmy2 Arf4 Atp1a1 Atp1b1 B4galt7 BC003965 BC005624 BC010304 Cables1 Capzb Cdkn2c Csnk1g2 Cul3 D11Moh35 Diap3 Dnajb6 Dos Egln2 Ezh2 Gtf3c2 Laf4l Lama1 Lcat Mb Mcmdc1 Mea1 Mgll Mmaa Ndufb2 Nono Nsep1 Parp1 Pop5 Pqlc1 Psg23 Recc1 Rps19 Sept2 Sf3b1 Slc35f5 Spg4 Stk11 Stmn1 Terf2ip Tle6 Tmed1 Trpm7 Tsnax Tusc4 Vdac1 Wdr39 Ythdf3 Zfp62
255	V$NFKAPPAB_01: NF-kappaB	94	94	565	2198	13314	-3.36	0.0	0.71	0.01	0610039N19Rik 1110035L05Rik 1700006D24Rik 2610036F08Rik 4930470D19Rik A230072I16Rik Aars Acadl Acyp1 Adk Adra2c Apc2 Apoa2 Arf6 Atp5g2 B4galt7 BC024997 Bag1 Capn5 Cdc23 Cdc37 Cited4 Clpx Cops2 Cryl1 Ctcf Cul3 Cyp3a41 Dclre1a Dhrs1 Dip3b Dnajc4 Drg1 Ga17 Gak Galgt1 Gjb6 Golph3 H2-T24 Il15 Kai1 Klhdc4 Klk6 Lcat Lrpap1 Lrrc1 Lrrc16 Mal Manbal Mfn1 Mlph Nr1d2 Nudt1 Oas1a Pafah1b3 Parp1 Pck2 Pex13 Pnl…
256	V$E2F_01: E2F	8	8	651	103	15409	-3.38	0.0	2.48	1.17	Calml3 Fbxo9 Fgf9 Matr3 Ndufb9 Terf2ip Tpt1 Uqcrc2
257	V$R_01: Epstein-Barr virus transcription factor R	14	14	645	225	15287	-3.38	0.0	2.2	0.97	2310034L04Rik Abcd3 BC010304 Dip3b Ga17 Galgt1 Hpd Keap1 Laf4l Mcmdc1 Serhl Snx16 Uba52 Yme1l1
258	V$NFY_C: NF-Y binding site	21	21	638	381	15131	-3.4	0.0	1.92	0.74	4930542G03Rik Acyp1 Ap3m2 Cdc23 Chek2 Dbi Derl2 Dstn Dusp19 Golph3l H2-T10 H2-T22 H2-T24 Maf1 Ppp2r5c Sin3a Tcta Tle6 Wdr23 Zfp119 Zfp120
259	V$HTF_01	34	34	625	685	14827	-3.42	0.0	1.58	0.49	0610009H04Rik 1110060O18Rik 2610036F08Rik 2610511O17Rik 4833420K19Rik 4930449E07Rik Arf4 Atp1b1 B3galt6 BC006965 Cdkn2c Chfr Cln5 Copb2 Cryba4 D19Ertd703e Fabp6 Fbxo9 Gtf3c2 H2-T22 Laf4l Mb Mcmdc1 Parp1 Pecr Rps24 Sdf4 Sf3b1 Smbp Stx18 Tusc4 Txnl1 Vps45 Zfp99
260	V$NERF_Q2: new ets-related factor 1a	28	28	631	788	14724	-3.42	0.0	0.16	0.0	0610011D08Rik Asb13 Cops5 Dip3b Dnajb6 Fgf23 Gltscr2 Gmpr2 Hmgn1 Ikbkb Klhdc4 Lancl1 Mrpl11 Nmi Pik3cg Ppp1ca Pura Rab8a Rpe Rps10 Scrn2 Sept2 Serpinc1 Sf3b1 Svs5 Terf1 Tle6 Vav3
261	V$RORA1_01: RAR-related orphan receptor alpha1	80	80	579	1898	13614	-3.43	0.0	0.6	0.0	0610039N19Rik 1110059F07Rik 2010002A20Rik 2700038L12Rik 5330440M15Rik Abcd3 Actr1a Ambp Apg5l Apoa1bp Apoa2 Asb13 Axin1 BC010304 BC024997 Bag1 Bcas2 C030018L16Rik Cdc23 Cenpb Clpx Cova1 Cox5b Cyp2c44 Cyp3a41 D11Ertd99e Dkkl1 Dusp11 Elavl4 Fgf9 Fibp Ftsj2 Gjb6 Gltscr2 Gosr1 Gpiap1 H2-T10 Hpxn Kcmf1 Kif1c Klhdc4 Klk6 Lcat Med28 Miz1 Mospd2 Mus81 Nagk Nck1 Nr1h4 Nsep1 Nxt1 Ogfr Pdcd6ip Psmd13 Pygb R…
262	V$GR_01: high affinity binding site for glucocorticoid receptor	45	45	614	1173	14339	-3.43	0.0	0.25	0.0	1110035L05Rik 1110059F07Rik 2610511O17Rik Alb1 Atp1a1 BC010304 Casp8ap2 Coil Cyp46a1 Dnajb6 Dnajc5 Dsip1 Dstn Dusp11 Eif1ay Fgfr1op2 Fyco1 Gcdh Gtf3c2 Hsd17b4 Lama1 Lcat Maf1 Mb Metapl1 Mmaa Mtch2 Mus81 Myl6 Pex13 Ppp1cc Pycard Rab3d Rabif Rpl37a Rprm Rufy1 Sas Scrn2 Skiip Stxbp3 Surf2 Tead2 Usp9x Wdr39
263	V$ARP1_01: apolipoprotein AI regulatory protein 1	67	67	592	1649	13863	-3.44	0.0	0.41	0.0	2610511O17Rik Anapc4 Api5 Arl6ip1 Asf1a Atp1b1 BC024997 BC026432 Brap Capn5 Cenpb Coil Commd9 Cryl1 Dach2 Ddb2 Ddost Dhrs1 Dnajc5 Eif3s3 Eif4e2 Fbxo3 Golph3l Gtf2h3 Hes5 Id2 Ighmbp2 Irf3 Itm2b Jmjd2c Keap1 Lig3 Manbal Mapbpip Mesp1 Mlph Mmaa Mus81 Nagk Nmi Pah Pink1 Pip5k2c Ppp1cb Pqlc1 Prap1 Prrg2 Pycard Rab33b Recc1 Ren1 Rpl11 Rps10 Sec14l4 Sema3b Sept2 Serpinc1 Slc27a4 Slc30a5 Slc3a1 Sod2 Sstk…
264	V$STAF_01: Se-Cys tRNA gene transcription activating factor	17	17	642	294	15218	-3.44	0.0	2.0	0.82	2410004C24Rik 2610511O17Rik Cnot6l Cox7c Derl2 Elavl4 Gtf2f1 Hmgn1 Lama1 Mbd1 Mrpl11 Psmd13 Sf3b1 Sirt3 Tceb1 Tusc4 Unc50
265	V$MIF1_01: MIBP-1 / RFX1 complex	12	12	647	186	15326	-3.44	0.0	2.2	0.97	1700022N24Rik 4930403J22Rik 4930449E07Rik Cpsf3 Dstn H13 Mfn1 Psg23 Rab17 Smc1l1 Spa17 Ttc8
266	V$AR_01: androgen receptor	54	54	605	1189	14323	-3.48	0.0	1.11	0.19	0610009H04Rik 1110035L05Rik 1700073K01Rik 3110006P09Rik 4833420K19Rik Anapc4 Ankmy2 Apg5l Arpc5l BC010304 BC024997 Casp8ap2 Ccl27 Cdc37 Cited4 Coil Cyp46a1 Dbi Dnajc4 Dnajc5 Dsip1 Eif1ay Entpd1 Foxj3 Gjb6 Golph3 Gtf3c2 Hsd17b4 Il15 Jarid2 Kcmf1 Klk6 Lama1 Mbd1 Metap2 Mnat1 Oas1c Psg23 Psma6 Pycard Rab3d Rpl37a Rufy1 Sas Scrn2 Skiip Stxbp3 Sult1e1 Timm22 Uqcrc2 Usp38 Vamp4 Zfp35 Zfp422-rs1
267	V$MEIS1AHOXA9_01: Meis-1a:HOXA9 heterodimeric binding	3	3	656	167	15345	-3.5	0.0	0.03	0.0	Cops2 Cryl1 Ubl3
268	V$IK3_01: Ikaros 3	67	67	592	1557	13955	-3.5	0.0	0.74	0.01	1110035L05Rik 1200009B18Rik 1200014P03Rik 1810060J02Rik 3100002B05Rik 4930539P14Rik 6330583M11Rik Apg5l Arf4 Atp1b1 Bag1 Brap C1galt1c1 Calml3 Capn5 Cdc23 Cox7c Ctcf Cyp2c44 Dclre1a Ddb2 Decr1 Derl2 Eif3s3 Fundc1 Ga17 Gjb2 Gtf3c2 Hip2 Hsd17b4 Ighmbp2 Irf3 Kdelr2 Kif1c Mfn1 Miz1 Mlph Mycbpap Ndph Ndufb9 Nol7 Nusap1 Parp1 Pex11a Pja2 Plscr2 Pnliprp2 Rab17 Rab33b Rb1cc1 Rpl35 Rprm Serhl Serpinc1 Sh3…
269	V$MEF2_02: myogenic MADS factor MEF-2	44	44	615	1130	14382	-3.51	0.0	0.3	0.0	3110006P09Rik 4930539P14Rik Abi1 Api5 Calml3 Cnot6l Cstf2t Ddx47 Dnpep Fbxw2 Ga17 Gc Gcipip Glrb H13 Hbld2 Hmgn1 Jtv1 Kdelr2 Lrpap1 Mrpl11 Mto1 Napb Ndnl2 Pink1 Pitpnb Poldip3 Pop5 Ppp2r5c Rab14 Rab9 Rad21 Rnf146 Rps6 Sdbcag84 Shrm Spin Sult2a2 Sult3a1 Tmem19 Tnfsf13 Tpm3 Za20d2 Zfp292
270	V$GNCF_01: GCNF (germ cell nuclear factor)	7	7	652	88	15424	-3.52	0.0	2.38	1.1	1110059F07Rik 2810484M10Rik BC010304 Cln5 Gosr1 H2-T24 Recc1
271	V$SRF_Q4	55	55	604	1241	14271	-3.55	0.0	0.93	0.08	2210409M21Rik 2610511O17Rik 2900091E11Rik Anapc7 Apg5l Apoa2 Arpp19 Asb13 Capzb Chfr Cnn1 Cyp3a41 Decr1 Dkkl1 Dstn Eif3s3 Fkbp4 Galgt1 Gcdh Gjb6 Gpiap1 Hist1h1e Irf3 Keap1 Lcat Loh11cr2a Mesp1 Mus81 Mycbpap Ndufs8 Nono Plscr2 Pqlc1 Prap1 Prrg2 Psmd7 Rpl12 Rps19 Sh2bp1 Sin3a Slc27a4 Slc30a5 Slc35b1 Slc8a1 Spg21 Stam Stat5a Tceb1 Tde1 Trpm7 Uqcrc2 Usp12 Usp9x Zfp40 Zfp99
272	V$S8_01: S8	59	59	600	1376	14136	-3.56	0.0	0.71	0.01	1700022N24Rik 1810060J02Rik 2810484M10Rik 3110006P09Rik AA545217 Abcd4 Acaa1 Acyp1 C030018L16Rik Calml3 Casp8ap2 Crry Crsp6 Cyp3a25 Decr1 Dmtf1 Dnajb6 Eif3s3 Fundc1 Gcipip Gcl Golph3l Gtf2h3 H2-T10 H2-T22 H2-T23 Hadh2 Hsd17b4 Jmjd2c Kcmf1 Map2k5 Med28 Mmaa Nagk Ndufs8 Pdcd6ip Pecr Pigk Psmd7 Rhou Riok3 Rpl36a Rps25 Rsb30 Rufy1 Serhl Sh3bgrl2 Shcbp1 Slc3a1 Snx16 Sult1d1 Tbc1d20 Tde1 Trim2 Uqcrc2 U…
273	V$AP4_01: activator protein 4	58	58	601	1344	14168	-3.56	0.0	0.75	0.01	0610011D08Rik 2310044D20Rik 2610036F08Rik 4930449E07Rik 5031439A09Rik AF067063 Anapc7 Araf1 Casp8ap2 Cenpb Csnk1g2 D11Moh35 Dedd Dusp19 Fsip1 Fundc1 Gle1l Gna11 Gtf2h3 Hpd Kai1 Keap1 Klhl11 Maf1 Mal Mb Mcmdc1 Mus81 Nsep1 Nxt1 Pink1 Plekhf2 Pot1 Psmd13 Rab28 Rab9 Rabif Ren1 Rnf11 Rpl11 Rprm Sh2bp1 Siah1a Socs6 Tenc1 Terf1 Tex27 Thumpd3 Tmem33 Traf2 Trim8 Tusc4 Wdr23 Wwox Zfp40 Zfp422-rs1 Zfyve27 Z…
274	V$RREB1_01: Ras-responsive element binding protein 1	53	53	606	1292	14220	-3.58	0.0	0.47	0.0	1110035L05Rik 1700073K01Rik 4930542G03Rik Adra2c Apc2 Arch Atp1b1 BC006965 C330027I04Rik Capn5 Cct4 Cdc42se1 Dbi Dip3b Eif3s3 Eif3s6ip Entpd1 Fnbp3 Galk2 Gjb2 H2-T10 H2-T22 Habp4 Lancl1 Lrpap1 Mea1 Mycbpap Myl6 Nono Nudt1 Pigq Pik3c2a Pop5 Pot1 Psmd7 Rab8a Recc1 Rpe Rpl13a Rplp1 Sdccag10 Sin3a Slc35b1 Stmn1 Sult2a2 Tex27 Tle6 Tmem19 Top2b Tram1 Wdr39 Zfp119 Zfp62
275	V$PTF1BETA_Q6	54	54	605	1261	14251	-3.6	0.0	0.7	0.01	0610039N19Rik 1110021H02Rik 1700006D24Rik 1700022N24Rik 1810015M01Rik 4833420K19Rik 4930403O06Rik 6330407G04Rik AI114950 BC024997 BC026432 Bcas2 Cdc23 Clcn4-2 Dsip1 Ech1 Eif4e2 Fgfr1op2 Fts Ganab Harsl Hbld2 Icmt Il15 Ing1l Klhdc4 Klk6 Maf1 Manbal Ncl Ndnl2 Ndufb2 Nr1d2 Pecr Plekhf2 Pop5 Psmc1 Pycard Rab3c Rabif Rb1cc1 Recc1 Rpgrip1 Serpinc1 Slc30a5 Slc5a1 Smc1l1 Spa17 Terf2ip Tmem33 Trpm7 Vamp4 …
276	V$GRE_C: Glucocorticoid response element	20	20	639	580	14932	-3.6	0.0	0.16	0.0	0610009H04Rik Arpc5l Dnajc5 Fgfr1op2 Gjb6 Hsd17b4 Kif1c Klk6 Mnat1 Myl6 Ppp1cc Rufy1 Scrn2 Slc5a1 Sult1e1 Timm22 Tmed4 Tmem33 Tpt1 Zfp422-rs1
277	V$TCF11MAFG_01: TCF11:MafG heterodimers	49	49	610	1158	14354	-3.64	0.0	0.63	0.0	0610039N19Rik 1110035L05Rik 2210409M21Rik Ambp C1galt1c1 Cryba4 Diablo Egln2 F11r Faf1 Fbxw2 Gabarap Gak Gjb6 H2-T10 H2-T22 Jmjd2c Keap1 Lrrc16 Miz1 Ncoa6ip Pah Pgrmc1 Psma6 Rab9 Recql Rpe Rps25 Scrn2 Sec14l4 Sf3b1 Slc35b1 Sptlc1 Stx6 Sult1d1 Sult1e1 Surf6 Taf7 Tbc1d15 Tceb1 Thumpd3 Tmed4 Top2b Tpt1 Traf2 Trim12 Usp12 Zfp35 Zfp426
278	V$AR_Q2: androgen receptor	40	40	619	877	14635	-3.64	0.0	1.05	0.15	1110035L05Rik 1200009B18Rik 2810439K08Rik 4930403J22Rik Apoc3 Atp1a1 Axin1 BC010304 Casp8ap2 Cryba4 Cyp46a1 Defb6 Dnajb6 Dnajc5 Dsip1 Dstn Dusp11 Gabarap Gle1l Gmpr2 Gtf3c2 Hist1h1e Hsd17b4 Kdelr2 Lama1 Mesp1 Metap2 Mrpl51 Ndnl2 Rab3d Sas Scrn2 Sdbcag84 Skiip Slc27a4 Surf2 Zfp239 Zfp292 Zfp99 Zhx1
279	V$FOXO1_02: fork head box O1	42	42	617	941	14571	-3.67	0.0	0.92	0.08	4930403J22Rik 4930542G03Rik Ap3s2 Apoa2 Atp5g2 BC005471 Brd3 Ccl27 Ccni Crry Diap3 Drg1 Dsip1 Fga Fsip1 Fyco1 Galk2 H2-T24 M6pr Mlph Mnat1 Nmi Numb Nusap1 Pik3cg Pink1 Pot1 Psma6 Rab28 Rab3c Recc1 Rnf8 Rps6 Sf3b5 Sin3a Stk11 Stmn1 Taf7 Tbc1d20 Tpd52 Vps24 Zfp282
280	V$SRF_Q6: serum response factor	43	43	616	982	14530	-3.69	0.0	0.81	0.02	1110059F07Rik 2210409M21Rik 2900091E11Rik AI114950 Anapc7 Apc2 Apg5l Apoa2 Capzb Cyp3a41 Ddost Dkkl1 Dstn Eif3s3 Gcdh Golph3 Gpiap1 Hist1h1e Irf3 Keap1 Lcat Loh11cr2a Mesp1 Ndufs8 Plscr2 Pqlc1 Psmc3 Ren1 Rps19 Sh2bp1 Slc27a4 Slc30a5 Slc35b1 Slc8a1 Spg21 Stam Stat5a Tde1 Trpm7 Ttc8 Uqcrc2 Usp12 Zfp40
281	V$PR_02: is recognized by progesterone receptor	37	37	622	815	14697	-3.69	0.0	1.0	0.13	1110035L05Rik 1700073K01Rik 2610511O17Rik 6330583M11Rik BC010304 Casp8ap2 Coil Diablo Dnajc5 Dsip1 Dstn Eif1ay Fgfr1op2 Foxj3 Fyco1 Gcdh Gle1l Gtf3c2 Hsd17b4 Ikbkb Lama1 Pex13 Rab3c Rab3d Rpl13a Rpl37a Rufy1 Sas Scrn2 Skiip Stac2 Surf6 Taf7 Tenc1 Tmed4 Tsnax Zfp292
282	V$NKX61_01: NKX6-1	41	41	618	925	14587	-3.7	0.0	0.88	0.06	1110059F07Rik 2900091E11Rik Abt1 Acyp1 Anapc5 Anapc7 Cenpb Crsp6 D11Ertd707e Eif3s3 Foxc1 Fundc1 Ga17 Gtf3c2 H47 Hdhd4 Jmjd2c Lrpap1 Manbal Map2k5 Nme7 Numb Pdcd6ip Pigk Pink1 Pip5k2c Poldip3 Rplp1 Rsb30 Shcbp1 Socs6 Spin Stag2 Stat5a Sult3a1 Usp38 Vdac1 Zfp120 Zfp259 Zfp71-rs1 Zmpste24
283	V$CHX10_01	13	13	646	407	15105	-3.7	0.0	0.13	0.0	1810015M01Rik Araf1 Brd3 Crry Gmpr2 Hsd17b4 Pop5 Rnf14 Sh3bgrl2 Shcbp1 Snx16 Top2b Usp12
284	V$SRF_C: serum response factor	25	25	634	508	15004	-3.71	0.0	1.34	0.33	2210409M21Rik 2610511O17Rik 2900091E11Rik 6030457N17Rik Anapc7 Apoa2 Arpp19 Dstn Eif3s3 Gcdh Gjb6 Hist1h1e Mesp1 Mus81 Ndufs8 Nono Plscr2 Pqlc1 Slc27a4 Slc8a1 Spg21 Stam Ttc8 Usp12 Zfp426
285	V$MAX_01: Max	30	30	629	637	14875	-3.72	0.0	1.16	0.22	1810015M01Rik 2610014F08Rik 2610036F08Rik 4930470D19Rik Apg5l Arch Atp6v1g1 Bcas2 Dbi Diap3 Egln2 Elavl4 Gabarap Lama1 Manbal Mcmdc1 Med28 Mtch2 Parp1 Pdcd6ip Pecr Pigk Rplp1 Rsb30 Sdf4 Sdh1 Stmn1 Tnfsf13 Urod Vdac1
286	V$FREAC2_01: Fork head RElated ACtivator-2	41	41	618	976	14536	-3.73	0.0	0.59	0.0	2310061B02Rik 4930403J22Rik 4930542G03Rik BC005471 Brd3 Ccl27 Cryl1 Ddx47 Drg1 Dsip1 Fyco1 Galk2 Golga3 Gtf2h3 Mgll Mlph Mnat1 Numb Nusap1 Pex11a Pik3cg Pot1 Psma6 Rab28 Rab3c Recc1 Rnf8 Rplp1 Rps6 Sf3b5 Sin3a Stmn1 Taf7 Tbc1d20 Tpd52 Ttc14 Urod Vps24 Vps45 Zfp282 Zfp62
287	V$OCT1_B: Octamer binding factor 1	38	38	621	935	14577	-3.73	0.0	0.46	0.0	2210409M21Rik 2610036F08Rik Acadl Anapc5 Asb13 Calml3 Ccl27 Cited4 Cox7c Defb6 Dsip1 Egln2 Eif1ay Elavl4 Glrb Irf3 Jtv1 Keap1 Lin7b M6pr Mut Nmi Oas1c Poldip3 Ptdss1 Rab2 Rab3c Rnf167 Rpe Rps27l Sptlc1 Stac2 Stx6 Terf1 Vps45 Ythdf3 Zfp120 Zfp422-rs1
288	V$MEF3_B: MEF-3	16	16	643	469	15043	-3.77	0.0	0.17	0.0	2310044D20Rik Abi1 BC024997 Diablo Fgf23 Kctd14 Mus81 Paics Pmpcb Rnf8 Sh3bgrl2 Stag2 Stat5a Trim12 Trim2 Zfp322a
289	V$ICSBP_Q6	34	34	625	836	14676	-3.78	0.0	0.47	0.0	2810484M10Rik 8430411H09Rik AL024210 Apoa2 Arf2 Cdkn2c Cyp46a1 D19Ertd703e Fgf9 Gabarap H2-T10 H2-T22 Hdhd4 Kctd14 Lancl1 Metap2 Mospd1 Mrpl11 Mtch2 Mut Nap1l3 Nono Oas1c Pclo Pi4k2b Ppp1ca Psmc1 Psmc3 Rab14 Recql Riok3 Spa17 Sult3a1 Terf2ip
290	V$NFKB_C: NF-kappaB binding site	20	20	639	542	14970	-3.85	0.0	0.27	0.0	1110060O18Rik Cox7c Cul3 Dnajc4 H2-T10 H2-T22 Hmgb2 Manbal Pafah1b3 Pck2 Ppif Ptcd1 Rnf14 Rpl35 Sdccag10 Siah1a Sin3a Taf7 Tm4sf9 Vamp4
291	V$HNF4_01: hepatic nuclear factor 4	631	631	28	14891	621	-3.86	0.0	0.4	0.0	0610009H04Rik 0610011D08Rik 0610039N19Rik 0610042I15Rik 1110021H02Rik 1110035L05Rik 1110059F07Rik 1110060O18Rik 1200009B18Rik 1200014P03Rik 1500006O09Rik 1700006D24Rik 1700022N24Rik 1700029K01Rik 1700073K01Rik 1810015M01Rik 1810055D05Rik 1810060J02Rik 2010002A20Rik 2010308M01Rik 2210409M21Rik 2310034L04Rik 2310044D20Rik 2310061B02Rik 2410004C24Rik 2600002E23Rik 2610014F08Rik 2610036F08Rik 2610511…
292	V$HNF4_01_B: Hepatocyte nuclear factor 4	23	23	636	600	14912	-3.87	0.0	0.33	0.0	2610036F08Rik 3110006P09Rik Afp Apoc3 Asf1a BC006965 Ctps2 Cyp2c44 Dstn Fuca1 Gpiap1 Kif1c Lcat Mbd1 Numb Pctk1 Pnrc1 Rab2 Scrn2 Slc3a1 Spin Stk11 Vps24
293	V$TAXCREB_01: Tax/CREB complex	20	20	639	407	15105	-3.87	0.0	1.23	0.27	0610009H04Rik 1200014P03Rik 1810055D05Rik Cask Csnk1g2 Fkbp4 Foxm1 Gpiap1 Gtf3a Laf4l Ndufs8 Pgrmc1 Poldip3 Raly Rit1 Sdccag8 Sh3bgrl2 Stam Timm22 Usp9x
294	V$PBX_Q3	630	630	29	14807	705	-3.88	0.0	0.74	0.01	0610009H04Rik 0610011D08Rik 0610042I15Rik 1110021H02Rik 1110035L05Rik 1110059F07Rik 1110060O18Rik 1200009B18Rik 1200014P03Rik 1500006O09Rik 1700006D24Rik 1700022N24Rik 1700029K01Rik 1700073K01Rik 1810015M01Rik 1810055D05Rik 1810060J02Rik 2010002A20Rik 2010300G19Rik 2010308M01Rik 2210409M21Rik 2310034L04Rik 2310044D20Rik 2310061B02Rik 2410004C24Rik 2600002E23Rik 2610014F08Rik 2610036F08Rik 2610511…
295	V$SREBP1_02: sterol regulatory element-binding protein 1	1	1	658	94	15418	-3.9	0.0	0.02	0.0	Mtch2
296	V$PAX_Q6	631	631	28	14840	672	-3.9	0.0	0.68	0.01	0610009H04Rik 0610011D08Rik 0610039N19Rik 0610042I15Rik 1110021H02Rik 1110035L05Rik 1110059F07Rik 1110060O18Rik 1200009B18Rik 1200014P03Rik 1500006O09Rik 1700006D24Rik 1700022N24Rik 1700029K01Rik 1700073K01Rik 1810015M01Rik 1810055D05Rik 1810060J02Rik 2010002A20Rik 2010300G19Rik 2010308M01Rik 2210409M21Rik 2310034L04Rik 2310044D20Rik 2310061B02Rik 2410004C24Rik 2600002E23Rik 2610014F08Rik 2610036…
297	V$FOXO4_02: fork head box O4	21	21	638	439	15073	-3.91	0.0	1.12	0.19	4930542G03Rik BC005471 Brd3 Ccni Drg1 Fga Fsip1 Galk2 H2-T24 Mnat1 Nmi Numb Pik3cg Pink1 Rab28 Rnf8 Sf3b5 Stmn1 Tbc1d20 Tpd52 Vps24
298	V$HFH4_01	24	24	635	536	14976	-3.95	0.0	0.85	0.03	2210409M21Rik 6330407G04Rik Acadl Anapc7 Ap3s2 Apoa1bp Ccl27 Crsp6 Eif3s1 Galk2 Grin3b Hsd17b4 Ilkap Jtv1 Nmi Pop5 Ppif Psmd7 Rpgrip1 Rplp1 Sdbcag84 Sult3a1 Vps24 Zfp99
299	V$RSRFC4_Q2	12	12	647	358	15154	-3.95	0.0	0.19	0.0	Ankmy2 Glrb H13 Hbld2 Hmgn1 Hsd17b4 Napb Pitpnb Pop5 Rnf146 Rps6 Shrm
300	V$E4BP4_01: E4BP4	24	24	635	594	14918	-3.95	0.0	0.47	0.0	3110006P09Rik Alb1 Apoa1bp Brap C030018L16Rik Copb2 Defb6 Fbxo3 Fmo5 Foxj3 Gle1l Kcmf1 Napb Ogfr Pex13 Pgrmc2 Pigk Psmd7 Rab9 Slc30a5 Slc8a1 Stx18 Tnfsf13 Ttc11
301	V$OCT1_01: octamer factor 1	17	17	642	460	15052	-3.98	0.0	0.29	0.0	1810015M01Rik Anapc5 Calml3 Cited4 Defb6 Egln2 Irf3 M6pr Nmi Oas1c Pura Rit1 Rpe Rps27l Stac2 Stx6 Vps45
302	V$EVI1_06: ectopic viral integration site 1 encoded factor	11	11	648	196	15316	-3.99	0.0	1.49	0.43	6330583M11Rik Ccl27 Fundc1 Hdhd4 Mb Mnat1 Nmi Ppp1cb Rit1 Sult3a1 Zfp282
303	V$T3R_01: viral homolog of thyroid hormone receptor alpha1	19	19	640	404	15108	-3.99	0.0	1.01	0.13	2810484M10Rik B3galt6 Calml3 Casp8ap2 Cova1 Cyp2c44 D11Ertd707e Dkkl1 F11r Ganab Hpxn Kif1c Nr1h4 Ppif Pygb Rpl37a Slc30a5 Ubl3 Vdac1
304	V$COUP_DR1_Q6	18	18	641	457	15055	-4.06	0.0	0.42	0.0	1500006O09Rik 2610036F08Rik Adra2c Apoc3 BC005624 Ctps2 Eif3s3 Fabp1 Fuca1 Hbld2 Map1lc3b Mb Mbd1 Nol7 Paics Serpinc1 Sod2 Stk11
305	V$MAF_Q6	19	19	640	449	15063	-4.09	0.0	0.62	0.0	Apoc3 D11Ertd99e Derl2 Dhrs1 Exoc7 Fga Fibp Foxc1 Gabarap Il15 Klk6 Kras Nap1l3 Ndph Ppp1cc Rps19 Sstk Vamp8 Zfp239
306	V$EVI1_02: ectopic viral integration site 1 encoded factor	17	17	642	370	15142	-4.1	0.0	0.89	0.06	4930403J22Rik 6330583M11Rik Atp5c1 Chek2 Cops2 Dedd Dnajc5 Fbxo3 Galk2 Hadh2 Hist1h3d Rabgap1 Sf3b5 Shcbp1 Stmn1 Zfp282 Zfyve27
307	V$CDPCR3_01: cut-like homeodomain protein	15	15	644	390	15122	-4.14	0.0	0.38	0.0	1110059F07Rik 6330583M11Rik Apg5l Coil D11Moh35 Eif3s1 Elavl4 F11r Ftsj2 Mea1 Rps6 Slc30a5 Stac2 Tceb1 Txnl1
308	V$ALPHACP1_01	16	16	643	400	15112	-4.14	0.0	0.46	0.0	1110035L05Rik 1700022N24Rik 2310034L04Rik D11Ertd99e Dbi Dusp19 Fnbp3 H2-T24 Habp4 Hmgb2 Riok3 Stk11 Tceb1 Tmed1 Uba52 Wdr23
309	V$FOXO3_01: fork head box O3	14	14	645	369	15143	-4.15	0.0	0.36	0.0	4930542G03Rik BC005471 Brd3 Fga Galk2 Mnat1 Nmi Numb Pik3cg Rnf8 Sf3b5 Stmn1 Tpd52 Vps24
310	V$LXR_DR4_Q3	6	6	653	90	15422	-4.16	0.0	1.62	0.53	0610011D08Rik Csnk1g2 Hsd17b4 Nudt1 Ptcd1 Rpl13a
311	V$EGR1_01: Egr-1/Krox-24/NGFI-A immediate-early gene product	9	9	650	163	15349	-4.18	0.0	1.31	0.32	Capn5 Ndph Pura Spa17 Tpt1 Ubl3 Zfp451 Zfyve19 Zzank1
312	V$PR_01: high affinity binding sites for progesterone receptor	13	13	646	270	15242	-4.19	0.0	1.0	0.13	BC010304 Dnajc5 Dsip1 Eif1ay Gtf3c2 Hsd17b4 Lama1 Mb Mlph Myl6 Slc5a1 Spg21 Stxbp3
313	V$CAAT_C: Retroviral CCAAT box	7	7	652	115	15397	-4.2	0.0	1.47	0.42	Adk Chek2 D11Ertd99e Hdhd4 Ncoa6ip Pip5k2c Ppp2r5c
314	V$MEF2_03: myogenic MADS factor MEF-2	14	14	645	308	15204	-4.2	0.0	0.82	0.03	Api5 Ga17 Glrb H13 Hbld2 Hmgn1 Kdelr2 Pitpnb Pop5 Rnf146 Shrm Tmem19 Tpm3 Zfp292
315	V$IRF1_01: interferon regulatory factor 1	15	15	644	342	15170	-4.2	0.0	0.71	0.01	Bag1 Eif3s1 Hdhd4 Hip2 Il15 Kctd14 Mut Pex11a Pi4k2b Psmc1 Sdbcag84 Surf6 Terf2ip Usp3 Zfp239
316	V$STAT5B_01: signal transducer and activator of transcription 5b	12	12	647	317	15195	-4.24	0.0	0.37	0.0	2310034L04Rik Actr1a Cited4 Commd9 Dedd Fga Hist1h1e Hmgb2 Nol7 Psmd7 Rab28 Rps25
317	V$GATA4_Q3	646	646	13	15211	301	-4.27	0.0	0.52	0.0	0610009H04Rik 0610011D08Rik 0610039N19Rik 0610042I15Rik 1110021H02Rik 1110035L05Rik 1110059F07Rik 1110060O18Rik 1200009B18Rik 1200014P03Rik 1500006O09Rik 1700006D24Rik 1700022N24Rik 1700029K01Rik 1700073K01Rik 1810015M01Rik 1810055D05Rik 1810060J02Rik 2010002A20Rik 2010300G19Rik 2010308M01Rik 2210409M21Rik 2310034L04Rik 2310044D20Rik 2310061B02Rik 2410004C24Rik 2600002E23Rik 2610014F08Rik 2610036…
318	V$PPARG_01: PPAR-gamma (peroxisome proliferator-activated receptor gamma)	1	1	658	2	15510	-4.27	0.0	2.14	0.93	Stk11
319	V$NGFIC_01: nerve growth factor-induced protein C	12	12	647	270	15242	-4.31	0.0	0.73	0.01	Atp1a1 C1galt1c1 Capn5 Keap1 Ndph Pex13 Pura Rpl12 Spcs1 Stmn1 Vill Wdr23
320	V$FXR_Q3	10	10	649	264	15248	-4.33	0.0	0.38	0.0	6330583M11Rik Ambp Ctps2 Fabp6 Pink1 Sin3a Tbc1d15 Uba52 Ube2e3 Za20d2
321	V$FREAC4_01: Fork head RElated ACtivator-4	5	5	654	169	15343	-4.36	0.0	0.17	0.0	4930403J22Rik Fsip1 Numb Pik3cg Vps24
322	V$BACH1_01: BTB and CNC homolog 1	10	10	649	228	15284	-4.4	0.0	0.68	0.01	2610036F08Rik Chek2 Dkkl1 Dnajb6 Med28 Ndnl2 Pop5 Rabif Sh3bp4 Zfp40
323	V$POU3F2_02	6	6	653	104	15408	-4.41	0.0	1.23	0.27	Cstf2t Hist1h3d Matr3 Pura Rit1 Rps25
324	V$OCT1_07: octamer factor 1	9	9	650	213	15299	-4.45	0.0	0.59	0.0	1810015M01Rik 2210409M21Rik Eif3s3 Fbxo9 Hmgn1 Pura Rit1 Rps27l Zfp40
325	V$EGR2_01: Egr-2/Krox-20 early growth response gene product	9	9	650	209	15303	-4.45	0.0	0.63	0.0	Atp1a1 C1galt1c1 Capn5 Ndph Pex13 Rpl12 Spcs1 Zfp451 Zfyve19
326	V$MEIS1BHOXA9_02: Meis-1b:HOXA9 heterodimeric binding	7	7	652	186	15326	-4.52	0.0	0.39	0.0	BC027061 Cpsf3 Fmo5 H2afz Nusap1 Stam Ubl3
327	V$HEN1_02: HEN1	7	7	652	183	15329	-4.53	0.0	0.42	0.0	Dsip1 Ganab Gas2 Gtf2h3 Rnf11 Sec14l4 Tusc4
328	V$HSF_Q6	5	5	654	154	15358	-4.55	0.0	0.25	0.0	BC027061 Copb2 Lrrc1 Psma6 Za20d2
329	V$CDP_02: transcriptional repressor CDP	7	7	652	154	15358	-4.56	0.0	0.72	0.01	Ambp Arpp19 BC021921 Poldip3 Rab40c Rab9 Stam2
330	V$EGR3_01: early growth response gene 3 product	7	7	652	174	15338	-4.56	0.0	0.49	0.0	Atp1a1 C1galt1c1 Pex13 Rpl12 Spcs1 Zfp451 Zfyve19
331	V$EVI1_03: ectopic viral integration site 1 encoded factor	1	1	658	71	15441	-4.57	0.0	0.05	0.0	Zfyve27
332	V$APOLYA_B: Avian C-type PolyA signal	3	3	656	40	15472	-4.61	0.0	1.37	0.35	Dkkl1 Pnrc1 Sult1e1
333	V$RSRFC4_01: related to serum response factor, C4	2	2	657	92	15420	-4.62	0.0	0.1	0.0	Glrb H13
334	V$FXR_IR1_Q6	6	6	653	148	15364	-4.65	0.0	0.51	0.0	Cnn1 Cox5b Crry Fabp6 Pink1 Rab3c
335	V$MYCMAX_01: c-Myc:Max heterodimer	6	6	653	136	15376	-4.65	0.0	0.65	0.0	Apg5l Dnpep Elavl4 Pecr Rplp1 Tnfsf13
336	V$LXR_Q3	4	4	655	76	15436	-4.77	0.0	0.89	0.06	Csnk1g2 Nudt1 Ptcd1 Tle6
337	V$DTYPEPA_B: poly A signal of D-type LTRs	4	4	655	81	15431	-4.8	0.0	0.78	0.01	Cryl1 D11Ertd707e Fts Lrpap1
338	V$POU3F2_01	3	3	656	63	15449	-4.97	0.0	0.68	0.01	Ezh2 Fabp1 Stxbp3
339	V$PPARA_01: PPAR:RXR heterodimers	1	1	658	7	15505	-5.03	0.0	1.26	0.28	Fabp1
340	V$HMEF2_Q6: myocyte enhancer factor	2	2	657	57	15455	-5.14	0.0	0.36	0.0	Map2k5 Sdbcag84
341	V$AR_02: high affinity binding sites for androgen receptor	2	2	657	53	15459	-5.15	0.0	0.41	0.0	Dnajc5 Hsd17b4
342	V$AHR_01: aryl hydrocarbon / dioxin receptor	1	1	658	42	15470	-5.26	0.0	0.18	0.0	Myl6
343	V$TAACC_B: Lentiviral TATA upstream element	1	1	658	14	15498	-5.38	0.0	0.77	0.01	Zfp62
344	V$VJUN_01: v-Jun	1	1	658	15	15497	-5.4	0.0	0.72	0.01	Nap1l3
345	V$BEL1_B: Bel-1 similar region	1	1	658	27	15485	-5.46	0.0	0.37	0.0	Rpl11
346	V$HMX1_01: H6 homeobox 3	1	1	658	22	15490	-5.48	0.0	0.48	0.0	Rhou
347	V$TAXCREB_02: Tax/CREB complex	1	1	658	22	15490	-5.48	0.0	0.48	0.0	Abt1
