# Supplementary material for: A genomic analysis of mouse models of breast cancer reveals molecular features of mouse models and relationships to human breast cancer
Source: Breast Cancer Res. 2014 Jun 5;16(3):R59. doi: 10.1186/bcr3672 (PMC4078930; doi:10.1186/bcr3672)
Supplement: Additional file 2 — Fold change values organized by mouse tumor model type comparing the mouse model to all other types of mouse models. [file bcr3672-S2.zip › Additional_file_2/BlgStat5_SAM/AdditionalFile55_BlgStat5_SAM/DownregulatedGenesgather_gene_ontology_121102.txt]

#	Annotation	Total Genes With Ann	Your Genes (With Ann)	Your Genes (No Ann)	Genome (With Ann)	Genome (No Ann)	ln(Bayes factor)	neg ln(p value)	FE: neg ln(p value)	FE: neg ln(FDR)	Genes
1	GO:0050875 [3]: cellular physiological process	148	148	25	7786	4670	19.64	10.41	24.47	18.23	1110020P15Rik 2410012M04Rik 4930542G03Rik 4933425F03Rik Acvr2b Ap2a2 Apc2 Apg12l Aplp2 Arf4 Atcay Atp1a1 Atpif1 Auh Axl B2m B3galt6 Bach1 Becn1 Bnip2 Capzb Ccnt1 Cdc42 Chd4 Clcn3 Cops5 Cox15 Cpsf3 Ctps2 Cutl1 Cxxc1 Dclre1a Diap2 Dlst Dnaja3 Dnm2 Dusp8 E430034L04Rik Ebna1bp2 Eed Eif2ak3 Eif3s6ip Eif4ebp2 Elovl6 Eno1 Ern1 Exosc1 Fbxw7 Fdps Galk2 Gpd2 Gtf2i Hadhsc Hspa9a Hspca Ica1 Igfbp7 Itgb1 Kif2…
2	GO:0007186 [6]: G-protein coupled receptor protein signaling pathway	2	2	171	1885	10571	16.91	10.41	0.0	0.0	Htr1d Trpc2
3	GO:0008152 [3]: metabolism	117	117	56	5485	6971	16.86	10.41	21.55	16.0	1110020P15Rik 2310001A20Rik 2410012M04Rik 4930542G03Rik Acvr2b Alg2 Ap2a2 Apg12l Atp1a1 Atpif1 Auh Axl B3galt6 Bach1 Ccnt1 Chd4 Cops5 Cox15 Cpsf3 Ctps2 Cutl1 Cxxc1 Dclre1a Dlst Dnaja3 Dusp8 E430034L04Rik Ebna1bp2 Eed Eif2ak3 Eif3s6ip Eif4ebp2 Elovl6 Eno1 Ern1 Exosc1 Fbxw7 Fdps Galk2 Gpd2 Gtf2i Hadhsc Hspa9a Hspca Hyal1 Igfbp7 Itgb1 Klf13 Klf7 Mark2 Mast1 Mbd1 Mbtps1 Mdh1 Mgll Mto1 Mulk Ncoa1 Nfib…
4	GO:0044237 [4]: cellular metabolism	111	111	62	5155	7301	15.53	10.41	20.18	15.27	1110020P15Rik 2410012M04Rik 4930542G03Rik Acvr2b Ap2a2 Apg12l Atpif1 Auh Axl B3galt6 Bach1 Ccnt1 Chd4 Cops5 Cox15 Cpsf3 Ctps2 Cutl1 Cxxc1 Dclre1a Dlst Dnaja3 Dusp8 E430034L04Rik Ebna1bp2 Eed Eif2ak3 Eif3s6ip Eif4ebp2 Elovl6 Eno1 Ern1 Exosc1 Fbxw7 Fdps Galk2 Gpd2 Gtf2i Hadhsc Hspa9a Hspca Klf13 Klf7 Mark2 Mast1 Mbd1 Mbtps1 Mdh1 Mgll Mto1 Mulk Ncoa1 Nfib Nfix Nr4a2 Ogt Pabpn1 Pdpk1 Pecr Pip5k1b Pol…
5	GO:0044238 [4]: primary metabolism	108	108	65	4948	7508	15.46	10.41	20.12	15.27	2410012M04Rik 4930542G03Rik Acvr2b Ap2a2 Apg12l Atpif1 Auh Axl B3galt6 Bach1 Ccnt1 Chd4 Cops5 Cox15 Cpsf3 Ctps2 Cutl1 Cxxc1 Dclre1a Dlst Dnaja3 Dusp8 E430034L04Rik Ebna1bp2 Eed Eif2ak3 Eif3s6ip Eif4ebp2 Elovl6 Eno1 Ern1 Exosc1 Fbxw7 Fdps Galk2 Gpd2 Gtf2i Hadhsc Hspa9a Hspca Hyal1 Klf13 Klf7 Mark2 Mast1 Mbd1 Mbtps1 Mdh1 Mgll Mulk Ncoa1 Nfib Nfix Nr4a2 Ogt Pabpn1 Pdpk1 Pecr Pip5k1b Polg Pop5 Pou2f1…
6	GO:0009581 [5]: detection of external stimulus	2	2	171	1365	11091	9.4	10.41	0.0	0.0	Dfna5h Rpgrip1
7	GO:0050877 [4]: neurophysiological process	3	3	170	1504	10952	9.3	10.41	0.0	0.0	Dfna5h Nr4a2 Rpgrip1
8	GO:0007600 [5]: sensory perception	2	2	171	1355	11101	9.26	10.41	0.0	0.0	Dfna5h Rpgrip1
9	GO:0007166 [5]: cell surface receptor linked signal transduction	10	10	163	2292	10164	8.63	10.41	0.0	0.0	Acvr2b Apc2 Eif4ebp2 Fbxw7 Htr1d Itgb1 Perq1 Ptk2 Trpc2 Wnt3a
10	GO:0050874 [3]: organismal physiological process	11	11	162	2397	10059	8.62	10.41	0.0	0.0	9830147J24Rik B2m Dfna5h H2-T10 H2-T22 Nr4a2 Proc Psen2 Rac1 Rpgrip1 Thra
11	GO:0009605 [4]: response to external stimulus	10	10	163	2162	10294	7.17	10.41	0.0	0.0	B2m Becn1 Dfna5h Hspa9a Hspca Nr4a2 Pdpk1 Rac1 Rpgrip1 Wasl
12	GO:0043170 [4]: macromolecule metabolism	55	55	118	2441	10015	4.67	8.16	9.12	4.62	2410012M04Rik 4930542G03Rik Acvr2b Ap2a2 Apg12l Auh Axl B3galt6 Cox15 Dlst Dnaja3 Dusp8 Eif2ak3 Eif3s6ip Eif4ebp2 Eno1 Ern1 Fbxw7 Galk2 Gpd2 Hspa9a Hspca Hyal1 Mark2 Mast1 Mbtps1 Mdh1 Mgll Ogt Pdpk1 Ppih Ppp1cb Ppp1r15b Prep Proc Psen2 Ptk2 Ptpn13 Pum1 Pum2 Rac1 Rock1 Rpl23a Rpl3 Rpl41 Stk11 Stk39 Styx Tbl1x Tuba1 Ube1x Ube1y1 Ube3a Ubqln2 Uqcrc2
13	GO:0044260 [5]: cellular macromolecule metabolism	53	53	120	2326	10130	4.6	8.11	9.06	4.62	2410012M04Rik 4930542G03Rik Acvr2b Ap2a2 Apg12l Axl B3galt6 Cox15 Dlst Dnaja3 Dusp8 Eif2ak3 Eif3s6ip Eif4ebp2 Eno1 Ern1 Fbxw7 Galk2 Gpd2 Hspa9a Hspca Mark2 Mast1 Mbtps1 Mdh1 Mgll Ogt Pdpk1 Ppih Ppp1cb Ppp1r15b Prep Proc Psen2 Ptk2 Ptpn13 Pum1 Pum2 Rac1 Rock1 Rpl23a Rpl3 Rpl41 Stk11 Stk39 Styx Tbl1x Tuba1 Ube1x Ube1y1 Ube3a Ubqln2 Uqcrc2
14	GO:0050896 [3]: response to stimulus	19	19	154	2732	9724	4.18	7.67	0.0	0.0	9830147J24Rik B2m Becn1 Dclre1a Dfna5h Eif2ak3 Eif3s6ip Ern1 H2-T10 H2-T22 Hspa9a Hspca Nr4a2 Pdpk1 Ppp1r15b Rac1 Rpgrip1 Trpc2 Wasl
15	GO:0006139 [5]: nucleobase, nucleoside, nucleotide and nucleic acid metabolism	53	53	120	2374	10082	4.1	7.67	8.53	4.45	Atpif1 Auh Bach1 Ccnt1 Chd4 Cops5 Cpsf3 Ctps2 Cutl1 Cxxc1 Dclre1a E430034L04Rik Ebna1bp2 Eed Ern1 Exosc1 Gtf2i Klf13 Klf7 Mbd1 Ncoa1 Nfib Nfix Nr4a2 Pabpn1 Polg Pop5 Pou2f1 Pparbp Ppih Pum1 Pum2 Pura Rbm9 Rnf134 Rora Sertad2 Sfpq Smarcc1 Smarcd2 Suv39h1 Tbl1x Tef Thra Thrap4 Tlx1 Top3b Trpc2 Ube3a Wasl Zbtb7 Zfp207 Zfp445
16	GO:0043283 [4]: biopolymer metabolism	34	34	139	1291	11165	3.86	7.39	8.41	4.45	Auh Chd4 Cpsf3 Dclre1a E430034L04Rik Ebna1bp2 Ern1 Exosc1 Mbd1 Mbtps1 Mgll Nfib Nfix Pabpn1 Polg Pop5 Pparbp Ppih Ppp1cb Prep Proc Pum1 Pum2 Rbm9 Sfpq Smarcc1 Smarcd2 Suv39h1 Top3b Trpc2 Ube1x Ube1y1 Ube3a Uqcrc2
17	GO:0030497 [8]: fatty acid elongation	2	2	171	0	12456	3.45	6.89	8.59	4.45	Elovl6 Pecr
18	GO:0007154 [3]: cell communication	30	30	143	3579	8877	3.36	6.83	0.0	0.0	Acvr2b Apc2 Arf4 Catna1 Cdc42 Cdh13 Dnaja3 E430034L04Rik Eif4ebp2 F11r Fbxw7 Htr1d Iqgap1 Itgb1 Kifap3 Mast1 Ncoa1 Nr4a2 Pdpk1 Perq1 Ppp1r15b Pscd3 Psen2 Ptk2 Ptpn13 Rab22a Rac1 Rock1 Trpc2 Wnt3a
19	GO:0006445 [7]: regulation of translation	5	5	168	36	12420	3.32	6.78	8.38	4.45	Eif2ak3 Eif4ebp2 Ppp1r15b Pum1 Pum2
20	GO:0044267 [6]: cellular protein metabolism	48	48	125	2161	10295	3.19	6.75	7.59	4.14	2410012M04Rik 4930542G03Rik Acvr2b Ap2a2 Apg12l Axl B3galt6 Cox15 Dnaja3 Dusp8 Eif2ak3 Eif3s6ip Eif4ebp2 Ern1 Fbxw7 Hspa9a Hspca Mark2 Mast1 Mbtps1 Mgll Ogt Pdpk1 Ppih Ppp1cb Ppp1r15b Prep Proc Psen2 Ptk2 Ptpn13 Pum1 Pum2 Rac1 Rock1 Rpl23a Rpl3 Rpl41 Stk11 Stk39 Styx Tbl1x Tuba1 Ube1x Ube1y1 Ube3a Ubqln2 Uqcrc2
21	GO:0007018 [7]: microtubule-based movement	6	6	167	60	12396	3.16	6.65	8.18	4.35	4930542G03Rik Kif2a Kif2c Kif3a Kif5b Tuba1
22	GO:0007582 [2]: physiological process	157	157	16	10118	2338	3.12	6.65	7.72	4.2	1110020P15Rik 2310001A20Rik 2410012M04Rik 4930542G03Rik 4933425F03Rik 9830147J24Rik Acvr2b Alg2 Ap2a2 Apc2 Apg12l Aplp2 Arf4 Atcay Atp1a1 Atpif1 Auh Axl B2m B3galt6 Bach1 Becn1 Bnip2 Cald1 Capzb Ccnt1 Cdc42 Chd4 Clcn3 Cops5 Cox15 Cpsf3 Ctps2 Cutl1 Cxxc1 Dclre1a Dfna5h Diap2 Dlst Dnaja3 Dnm2 Dusp8 E430034L04Rik Ebna1bp2 Eed Eif2ak3 Eif3s6ip Eif4ebp2 Elovl6 Eno1 Ern1 Exosc1 Fbxw7 Fdps Galk2 Gpd2 Gt…
23	GO:0007010 [6]: cytoskeleton organization and biogenesis	14	14	159	341	12115	3.08	6.63	7.88	4.29	4930542G03Rik Capzb Cdc42 Diap2 Kif2a Kif2c Kif3a Kif5b Kifap3 Ptk2 Rac1 Tuba1 Vil2 Wasl
24	GO:0030705 [6]: cytoskeleton-dependent intracellular transport	6	6	167	62	12394	3.0	6.5	8.02	4.35	4930542G03Rik Kif2a Kif2c Kif3a Kif5b Tuba1
25	GO:0006986 [5]: response to unfolded protein	5	5	168	39	12417	2.99	6.5	8.04	4.35	Eif2ak3 Eif3s6ip Ern1 Hspa9a Hspca
26	GO:0019538 [5]: protein metabolism	48	48	125	2182	10274	2.99	6.5	7.38	4.14	2410012M04Rik 4930542G03Rik Acvr2b Ap2a2 Apg12l Axl B3galt6 Cox15 Dnaja3 Dusp8 Eif2ak3 Eif3s6ip Eif4ebp2 Ern1 Fbxw7 Hspa9a Hspca Mark2 Mast1 Mbtps1 Mgll Ogt Pdpk1 Ppih Ppp1cb Ppp1r15b Prep Proc Psen2 Ptk2 Ptpn13 Pum1 Pum2 Rac1 Rock1 Rpl23a Rpl3 Rpl41 Stk11 Stk39 Styx Tbl1x Tuba1 Ube1x Ube1y1 Ube3a Ubqln2 Uqcrc2
27	GO:0019222 [4]: regulation of metabolism	39	39	134	1656	10800	2.86	6.28	7.32	4.13	Atpif1 Bach1 Ccnt1 Chd4 Cops5 Cutl1 Cxxc1 Eif2ak3 Eif4ebp2 Ern1 Gtf2i Klf13 Klf7 Mbd1 Ncoa1 Nfib Nfix Nr4a2 Pou2f1 Pparbp Ppp1r15b Pum1 Pum2 Pura Rac1 Rnf134 Rora Sertad2 Smarcc1 Smarcd2 Tbl1x Tef Thra Tlx1 Ube3a Wasl Zbtb7 Zfp207 Zfp445
28	GO:0007017 [7]: microtubule-based process	8	8	165	130	12326	2.45	5.83	7.39	4.14	4930542G03Rik Kif2a Kif2c Kif3a Kif5b Kifap3 Ptk2 Tuba1
29	GO:0007165 [4]: signal transduction	25	25	148	3035	9421	2.41	5.77	0.0	0.0	Acvr2b Apc2 Arf4 Cdc42 Dnaja3 E430034L04Rik Eif4ebp2 Fbxw7 Htr1d Iqgap1 Itgb1 Kifap3 Mast1 Ncoa1 Pdpk1 Perq1 Ppp1r15b Psen2 Ptk2 Ptpn13 Rab22a Rac1 Rock1 Trpc2 Wnt3a
30	GO:0016043 [4]: cell organization and biogenesis	24	24	149	859	11597	2.36	5.77	6.95	3.85	4930542G03Rik Capzb Cdc42 Chd4 Diap2 Ebna1bp2 Exosc1 Igfbp7 Kif2a Kif2c Kif3a Kif5b Kifap3 Pop5 Ptk2 Rac1 Rpgrip1 Smarcc1 Smarcd2 Suv39h1 Tgfb2 Tuba1 Vil2 Wasl
31	GO:0006590 [7]: thyroid hormone generation	2	2	171	1	12455	2.36	5.67	7.5	4.14	Pparbp Ttr
32	GO:0030031 [6]: cell projection biogenesis	4	4	169	25	12431	2.31	5.67	7.39	4.14	Capzb Cdc42 Rac1 Wasl
33	GO:0030030 [5]: cell projection organization and biogenesis	4	4	169	26	12430	2.18	5.51	7.26	4.11	Capzb Cdc42 Rac1 Wasl
34	GO:0006996 [5]: organelle organization and biogenesis	21	21	152	726	11730	2.0	5.33	6.61	3.65	4930542G03Rik Capzb Cdc42 Chd4 Diap2 Ebna1bp2 Exosc1 Kif2a Kif2c Kif3a Kif5b Kifap3 Pop5 Ptk2 Rac1 Smarcc1 Smarcd2 Suv39h1 Tuba1 Vil2 Wasl
35	GO:0000902 [4]: cellular morphogenesis	8	8	165	148	12308	1.69	4.96	6.59	3.65	Capzb Cdc42 Igfbp7 Rac1 Rpgrip1 Tgfb2 Vil2 Wasl
36	GO:0042403 [6]: thyroid hormone metabolism	2	2	171	2	12454	1.68	4.96	6.81	3.8	Pparbp Ttr
37	GO:0006972 [6]: hyperosmotic response	2	2	171	2	12454	1.68	4.96	6.81	3.8	Pdpk1 Rac1
38	GO:0016070 [5]: RNA metabolism	13	13	160	355	12101	1.65	4.89	6.4	3.5	Auh Cpsf3 E430034L04Rik Ebna1bp2 Ern1 Exosc1 Pabpn1 Pop5 Ppih Pum1 Pum2 Rbm9 Sfpq
39	GO:0050789 [2]: regulation of biological process	46	46	127	2245	10211	1.34	4.6	5.63	2.89	Atpif1 Bach1 Cald1 Ccnt1 Chd4 Cops5 Cutl1 Cxxc1 Eed Eif2ak3 Eif4ebp2 Ern1 Git2 Gtf2i Igfbp7 Klf13 Klf7 Mbd1 Ncoa1 Nfib Nfix Nr4a2 Pou2f1 Pparbp Ppp1r15b Pscd3 Pum1 Pum2 Pura Rac1 Rnf134 Rora Sertad2 Smarcc1 Smarcd2 Tbl1x Tef Thra Tlx1 Ube3a Wasl Wnt3a Xist Zbtb7 Zfp207 Zfp445
40	GO:0016071 [6]: mRNA metabolism	10	10	163	242	12214	1.19	4.46	6.0	3.13	Auh Cpsf3 E430034L04Rik Ern1 Pabpn1 Ppih Pum1 Pum2 Rbm9 Sfpq
41	GO:0006793 [5]: phosphorus metabolism	17	17	156	594	11862	0.85	4.1	5.45	2.77	1110020P15Rik Acvr2b Axl Dusp8 Eif2ak3 Ern1 Mark2 Mast1 Mulk Pdpk1 Ppp1cb Ptk2 Ptpn13 Rock1 Stk11 Stk39 Styx
42	GO:0006796 [6]: phosphate metabolism	17	17	156	594	11862	0.85	4.1	5.45	2.77	1110020P15Rik Acvr2b Axl Dusp8 Eif2ak3 Ern1 Mark2 Mast1 Mulk Pdpk1 Ppp1cb Ptk2 Ptpn13 Rock1 Stk11 Stk39 Styx
43	GO:0006464 [7]: protein modification	26	26	147	1090	11366	0.84	4.1	5.29	2.64	2410012M04Rik Acvr2b Apg12l Axl B3galt6 Dusp8 Eif2ak3 Ern1 Fbxw7 Mark2 Mast1 Ogt Pdpk1 Ppp1cb Psen2 Ptk2 Ptpn13 Rock1 Stk11 Stk39 Styx Tbl1x Ube1x Ube1y1 Ube3a Ubqln2
44	GO:0051258 [7]: protein polymerization	3	3	170	18	12438	0.8	4.04	5.88	3.11	4930542G03Rik Rac1 Tuba1
45	GO:0006378 [8]: mRNA polyadenylylation	2	2	171	4	12452	0.79	4.04	5.91	3.11	Cpsf3 Pabpn1
46	GO:0006970 [5]: response to osmotic stress	2	2	171	4	12452	0.79	4.04	5.91	3.11	Pdpk1 Rac1
47	GO:0006351 [7]: transcription, DNA-dependent	33	33	140	1522	10934	0.67	3.9	5.01	2.51	Bach1 Ccnt1 Chd4 Cops5 Cutl1 Cxxc1 Ern1 Gtf2i Klf13 Klf7 Mbd1 Ncoa1 Nfib Nfix Nr4a2 Pou2f1 Pparbp Pura Rnf134 Rora Sertad2 Smarcc1 Smarcd2 Tbl1x Tef Thra Thrap4 Tlx1 Ube3a Wasl Zbtb7 Zfp207 Zfp445
48	GO:0019219 [5]: regulation of nucleobase, nucleoside, nucleotide and nucleic acid metabolism	33	33	140	1529	10927	0.61	3.84	4.95	2.51	Atpif1 Bach1 Ccnt1 Chd4 Cops5 Cutl1 Cxxc1 Ern1 Gtf2i Klf13 Klf7 Mbd1 Ncoa1 Nfib Nfix Nr4a2 Pou2f1 Pparbp Pura Rnf134 Rora Sertad2 Smarcc1 Smarcd2 Tbl1x Tef Thra Tlx1 Ube3a Wasl Zbtb7 Zfp207 Zfp445
49	GO:0006355 [7]: regulation of transcription, DNA-dependent	32	32	141	1496	10960	0.37	3.62	4.7	2.42	Bach1 Ccnt1 Chd4 Cops5 Cutl1 Cxxc1 Ern1 Gtf2i Klf13 Klf7 Mbd1 Ncoa1 Nfib Nfix Nr4a2 Pou2f1 Pparbp Pura Rnf134 Rora Sertad2 Smarcc1 Smarcd2 Tbl1x Tef Thra Tlx1 Ube3a Wasl Zbtb7 Zfp207 Zfp445
50	GO:0007264 [6]: small GTPase mediated signal transduction	8	8	165	188	12268	0.36	3.58	5.19	2.62	Arf4 Cdc42 Dnaja3 E430034L04Rik Iqgap1 Kifap3 Rab22a Rac1
51	GO:0015980 [6]: energy derivation by oxidation of organic compounds	6	6	167	110	12346	0.35	3.58	5.26	2.64	Dlst Eno1 Gpd2 Mdh1 Mto1 Ppp1cb
52	GO:0006417 [6]: regulation of protein biosynthesis	5	5	168	77	12379	0.28	3.52	5.24	2.64	Eif2ak3 Eif4ebp2 Ppp1r15b Pum1 Pum2
53	GO:0000067 [6]: DNA replication and chromosome cycle	6	6	167	113	12343	0.23	3.47	5.14	2.59	Ebna1bp2 Nfib Nfix Polg Pparbp Top3b
54	GO:0006350 [6]: transcription	33	33	140	1578	10878	0.21	3.41	4.5	2.32	Bach1 Ccnt1 Chd4 Cops5 Cutl1 Cxxc1 Ern1 Gtf2i Klf13 Klf7 Mbd1 Ncoa1 Nfib Nfix Nr4a2 Pou2f1 Pparbp Pura Rnf134 Rora Sertad2 Smarcc1 Smarcd2 Tbl1x Tef Thra Thrap4 Tlx1 Ube3a Wasl Zbtb7 Zfp207 Zfp445
55	GO:0050791 [3]: regulation of physiological process	40	40	133	2020	10436	0.18	3.41	4.41	2.32	Atpif1 Bach1 Cald1 Ccnt1 Chd4 Cops5 Cutl1 Cxxc1 Eif2ak3 Eif4ebp2 Ern1 Gtf2i Klf13 Klf7 Mbd1 Ncoa1 Nfib Nfix Nr4a2 Pou2f1 Pparbp Ppp1r15b Pum1 Pum2 Pura Rac1 Rnf134 Rora Sertad2 Smarcc1 Smarcd2 Tbl1x Tef Thra Tlx1 Ube3a Wasl Zbtb7 Zfp207 Zfp445
56	GO:0045449 [6]: regulation of transcription	32	32	141	1523	10933	0.15	3.37	4.45	2.32	Bach1 Ccnt1 Chd4 Cops5 Cutl1 Cxxc1 Ern1 Gtf2i Klf13 Klf7 Mbd1 Ncoa1 Nfib Nfix Nr4a2 Pou2f1 Pparbp Pura Rnf134 Rora Sertad2 Smarcc1 Smarcd2 Tbl1x Tef Thra Tlx1 Ube3a Wasl Zbtb7 Zfp207 Zfp445
57	GO:0009889 [5]: regulation of biosynthesis	5	5	168	83	12373	0.0	0.0	4.94	2.51	Eif2ak3 Eif4ebp2 Ppp1r15b Pum1 Pum2
58	GO:0030036 [8]: actin cytoskeleton organization and biogenesis	5	5	168	83	12373	0.0	0.0	4.94	2.51	Capzb Cdc42 Diap2 Rac1 Wasl
59	GO:0006364 [7]: rRNA processing	3	3	170	26	12430	-0.11	0.0	4.95	2.51	Ebna1bp2 Exosc1 Pop5
60	GO:0009987 [2]: cellular process	155	155	18	10384	2072	-0.14	0.0	4.22	2.27	1110020P15Rik 2410012M04Rik 4930542G03Rik 4933425F03Rik Acvr2b Ap2a2 Apc2 Apg12l Aplp2 Arf4 Atcay Atp1a1 Atpif1 Auh Axl B2m B3galt6 Bach1 Becn1 Bnip2 Capzb Catna1 Ccnt1 Cdc42 Cdh13 Chd4 Clcn3 Cops5 Cox15 Cpsf3 Ctps2 Cutl1 Cxxc1 Dclre1a Diap2 Dlst Dnaja3 Dnm2 Dusp8 E430034L04Rik Ebna1bp2 Eed Eif2ak3 Eif3s6ip Eif4ebp2 Elovl6 Eno1 Ern1 Exosc1 F11r Fbxw7 Fdps Galk2 Gpd2 Gtf2i Hadhsc Hspa9a Hspca Htr1…
61	GO:0006396 [6]: RNA processing	10	10	163	301	12155	-0.17	0.0	4.55	2.32	Cpsf3 E430034L04Rik Ebna1bp2 Ern1 Exosc1 Pabpn1 Pop5 Ppih Rbm9 Sfpq
62	GO:0006914 [4]: autophagy	2	2	171	8	12448	-0.25	0.0	4.85	2.47	Apg12l Becn1
63	GO:0006939 [4]: smooth muscle contraction	2	2	171	8	12448	-0.25	0.0	4.85	2.47	Cald1 Pde4b
64	GO:0030029 [7]: actin filament-based process	5	5	168	89	12367	-0.26	0.0	4.67	2.42	Capzb Cdc42 Diap2 Rac1 Wasl
65	GO:0006260 [6]: DNA replication	5	5	168	89	12367	-0.26	0.0	4.67	2.42	Nfib Nfix Polg Pparbp Top3b
66	GO:0016072 [6]: rRNA metabolism	3	3	170	28	12428	-0.29	0.0	4.76	2.42	Ebna1bp2 Exosc1 Pop5
67	GO:0019883 [6]: antigen presentation, endogenous antigen	3	3	170	28	12428	-0.29	0.0	4.76	2.42	B2m H2-T10 H2-T22
68	GO:0006259 [5]: DNA metabolism	12	12	161	409	12047	-0.29	0.0	4.33	2.32	Chd4 Dclre1a Mbd1 Nfib Nfix Polg Pparbp Smarcc1 Smarcd2 Suv39h1 Top3b Trpc2
69	GO:0006952 [5]: defense response	5	5	168	903	11553	-0.34	0.0	0.0	0.0	9830147J24Rik B2m H2-T10 H2-T22 Rac1
70	GO:0019885 [6]: antigen processing, endogenous antigen via MHC class I	3	3	170	29	12427	-0.37	0.0	4.67	2.42	B2m H2-T10 H2-T22
71	GO:0006091 [5]: generation of precursor metabolites and energy	12	12	161	418	12038	-0.43	0.0	4.18	2.26	1110020P15Rik Dlst Eif2ak3 Eno1 Ern1 Gpd2 Mdh1 Mto1 Ppp1cb Sqrdl Txndc7 Uqcrc2
72	GO:0030032 [7]: lamellipodium biogenesis	2	2	171	9	12447	-0.44	0.0	4.66	2.42	Capzb Rac1
73	GO:0009892 [5]: negative regulation of metabolism	6	6	167	136	12320	-0.54	0.0	4.31	2.32	Atpif1 Cutl1 Eif4ebp2 Pou2f1 Rnf134 Thra
74	GO:0044262 [6]: cellular carbohydrate metabolism	7	7	166	186	12270	-0.71	0.0	4.07	2.17	B3galt6 Dlst Eno1 Galk2 Gpd2 Mdh1 Ppp1cb
75	GO:0008283 [4]: cell proliferation	17	17	156	721	11735	-0.74	0.0	3.7	1.9	Apc2 Axl Ccnt1 Cdc42 Cops5 Ebna1bp2 Itgb1 Nfib Nfix Polg Pparbp Ppp1cb Pura Tgfb2 Thra Top3b Wnt3a
76	GO:0046785 [8]: microtubule polymerization	2	2	171	11	12445	-0.76	0.0	4.33	2.32	4930542G03Rik Tuba1
77	GO:0006446 [8]: regulation of translational initiation	2	2	171	11	12445	-0.76	0.0	4.33	2.32	Eif4ebp2 Ppp1r15b
78	GO:0016310 [7]: phosphorylation	13	13	160	497	11959	-0.77	0.0	3.77	1.9	1110020P15Rik Acvr2b Axl Eif2ak3 Ern1 Mark2 Mast1 Mulk Pdpk1 Ptk2 Rock1 Stk11 Stk39
79	GO:0030198 [4]: extracellular matrix organization and biogenesis	3	3	170	35	12421	-0.82	0.0	4.2	2.27	Aplp2 Ptk2 Tgfb2
80	GO:0043062 [3]: extracellular structure organization and biogenesis	3	3	170	35	12421	-0.82	0.0	4.2	2.27	Aplp2 Ptk2 Tgfb2
81	GO:0017182 [10]: peptidyl-diphthamide metabolism	1	1	172	0	12456	-0.85	0.0	4.29	2.32	2410012M04Rik
82	GO:0017183 [11]: peptidyl-diphthamide biosynthesis from peptidyl-histidine	1	1	172	0	12456	-0.85	0.0	4.29	2.32	2410012M04Rik
83	GO:0018202 [9]: peptidyl-histidine modification	1	1	172	0	12456	-0.85	0.0	4.29	2.32	2410012M04Rik
84	GO:0042542 [7]: response to hydrogen peroxide	1	1	172	0	12456	-0.85	0.0	4.29	2.32	Ppp1r15b
85	GO:0045010 [9]: actin nucleation	1	1	172	0	12456	-0.85	0.0	4.29	2.32	Wasl
86	GO:0045978 [7]: negative regulation of nucleoside metabolism	1	1	172	0	12456	-0.85	0.0	4.29	2.32	Atpif1
87	GO:0046847 [8]: filopodium formation	1	1	172	0	12456	-0.85	0.0	4.29	2.32	Cdc42
88	GO:0006607 [8]: NLS-bearing substrate-nucleus import	1	1	172	0	12456	-0.85	0.0	4.29	2.32	Ranbp5
89	GO:0009118 [6]: regulation of nucleoside metabolism	1	1	172	0	12456	-0.85	0.0	4.29	2.32	Atpif1
90	GO:0006576 [6]: biogenic amine metabolism	3	3	170	38	12418	-1.01	0.0	4.0	2.1	Nr4a2 Pparbp Ttr
91	GO:0000004 [2]: biological_process unknown	7	7	166	1004	11452	-1.02	0.0	0.01	0.0	Arid2 D8Ertd325e Ddc8 Fto Prrg2 Rps25 Sca7
92	GO:0046907 [5]: intracellular transport	12	12	161	462	11994	-1.03	0.0	3.51	1.83	4930542G03Rik Ap2a2 Arf4 E430034L04Rik Hspa9a Kif2a Kif2c Kif3a Kif5b Ranbp5 Tram1 Tuba1
93	GO:0040029 [3]: regulation of gene expression, epigenetic	3	3	170	39	12417	-1.07	0.0	3.93	2.05	Eed Mbd1 Xist
94	GO:0045934 [6]: negative regulation of nucleobase, nucleoside, nucleotide and nucleic acid metabolism	5	5	168	117	12339	-1.2	0.0	3.64	1.9	Atpif1 Cutl1 Pou2f1 Rnf134 Thra
95	GO:0009653 [3]: morphogenesis	22	22	151	1084	11372	-1.22	0.0	3.03	1.6	Aplp2 Cald1 Capzb Cdc42 Cutl1 F11r Gpd2 Igfbp7 Nfib Nr4a2 Pparbp Ptk2 Pura Rac1 Rpgrip1 Smarcc1 Tgfb2 Thra Tlx1 Vil2 Wasl Wnt3a
96	GO:0006092 [7]: main pathways of carbohydrate metabolism	4	4	169	77	12379	-1.23	0.0	3.69	1.9	Dlst Eno1 Gpd2 Mdh1
97	GO:0007242 [5]: intracellular signaling cascade	15	15	158	656	11800	-1.25	0.0	3.16	1.66	Arf4 Cdc42 Dnaja3 E430034L04Rik Eif4ebp2 Iqgap1 Kifap3 Mast1 Ppp1r15b Psen2 Ptpn13 Rab22a Rac1 Rock1 Trpc2
98	GO:0007049 [5]: cell cycle	13	13	160	545	11911	-1.32	0.0	3.14	1.65	Apc2 Axl Ccnt1 Cops5 Ebna1bp2 Itgb1 Nfib Nfix Polg Pparbp Tgfb2 Thra Top3b
99	GO:0016568 [8]: chromatin modification	4	4	169	80	12376	-1.34	0.0	3.57	1.88	Chd4 Smarcc1 Smarcd2 Suv39h1
100	GO:0006897 [6]: endocytosis	5	5	168	124	12332	-1.4	0.0	3.43	1.76	4933425F03Rik Ap2a2 Dnm2 Npc1 Rac1
101	GO:0009893 [5]: positive regulation of metabolism	5	5	168	126	12330	-1.45	0.0	3.38	1.73	Klf13 Ncoa1 Pparbp Rac1 Tef
102	GO:0007059 [7]: chromosome segregation	2	2	171	17	12439	-1.46	0.0	3.6	1.9	Ebna1bp2 Top3b
103	GO:0030035 [7]: microspike biogenesis	1	1	172	1	12455	-1.53	0.0	3.6	1.9	Cdc42
104	GO:0030838 [7]: positive regulation of actin filament polymerization	1	1	172	1	12455	-1.53	0.0	3.6	1.9	Rac1
105	GO:0035162 [4]: embryonic hemopoiesis	1	1	172	1	12455	-1.53	0.0	3.6	1.9	Pparbp
106	GO:0042053 [6]: regulation of dopamine metabolism	1	1	172	1	12455	-1.53	0.0	3.6	1.9	Nr4a2
107	GO:0042069 [5]: regulation of catecholamine metabolism	1	1	172	1	12455	-1.53	0.0	3.6	1.9	Nr4a2
108	GO:0045785 [5]: positive regulation of cell adhesion	1	1	172	1	12455	-1.53	0.0	3.6	1.9	Pscd3
109	GO:0045947 [9]: negative regulation of translational initiation	1	1	172	1	12455	-1.53	0.0	3.6	1.9	Eif4ebp2
110	GO:0046834 [7]: lipid phosphorylation	1	1	172	1	12455	-1.53	0.0	3.6	1.9	Mulk
111	GO:0000288 [8]: mRNA catabolism, deadenylylation-dependent decay	1	1	172	1	12455	-1.53	0.0	3.6	1.9	Auh
112	GO:0001889 [5]: liver development	1	1	172	1	12455	-1.53	0.0	3.6	1.9	Pparbp
113	GO:0030333 [5]: antigen processing	3	3	170	48	12408	-1.55	0.0	3.42	1.76	B2m H2-T10 H2-T22
114	GO:0006468 [8]: protein amino acid phosphorylation	11	11	162	453	12003	-1.59	0.0	2.91	1.59	Acvr2b Axl Eif2ak3 Ern1 Mark2 Mast1 Pdpk1 Ptk2 Rock1 Stk11 Stk39
115	GO:0007275 [2]: development	29	29	144	1609	10847	-1.6	0.0	2.44	1.39	Acvr2b Aplp2 Cald1 Capzb Cdc42 Cutl1 Eed F11r Gpd2 Igfbp7 Mbd1 Nfib Nr4a2 Polg Pparbp Psen2 Ptk2 Pura Rac1 Rpgrip1 Smarcc1 Styx Tgfb2 Thra Tlx1 Vil2 Wasl Wnt3a Xist
116	GO:0009059 [5]: macromolecule biosynthesis	12	12	161	517	11939	-1.63	0.0	2.82	1.52	B3galt6 Eif2ak3 Eif4ebp2 Gpd2 Ogt Ppp1r15b Psen2 Pum1 Pum2 Rpl23a Rpl3 Rpl41
117	GO:0006575 [6]: amino acid derivative metabolism	3	3	170	50	12406	-1.63	0.0	3.33	1.69	Nr4a2 Pparbp Ttr
118	GO:0009058 [4]: biosynthesis	17	17	156	829	11627	-1.65	0.0	2.63	1.45	2310001A20Rik Alg2 B3galt6 Ctps2 Eif2ak3 Eif4ebp2 Elovl6 Gpd2 Ogt Pecr Ppp1r15b Psen2 Pum1 Pum2 Rpl23a Rpl3 Rpl41
119	GO:0005975 [5]: carbohydrate metabolism	8	8	165	289	12167	-1.66	0.0	2.96	1.6	B3galt6 Dlst Eno1 Galk2 Gpd2 Hyal1 Mdh1 Ppp1cb
120	GO:0006397 [7]: mRNA processing	7	7	166	235	12221	-1.66	0.0	3.02	1.6	Cpsf3 E430034L04Rik Ern1 Pabpn1 Ppih Rbm9 Sfpq
121	GO:0045941 [7]: positive regulation of transcription	4	4	169	91	12365	-1.69	0.0	3.18	1.66	Klf13 Ncoa1 Pparbp Tef
122	GO:0006412 [6]: protein biosynthesis	11	11	162	465	11991	-1.71	0.0	2.77	1.51	B3galt6 Eif2ak3 Eif4ebp2 Ogt Ppp1r15b Psen2 Pum1 Pum2 Rpl23a Rpl3 Rpl41
123	GO:0045935 [6]: positive regulation of nucleobase, nucleoside, nucleotide and nucleic acid metabolism	4	4	169	92	12364	-1.71	0.0	3.15	1.65	Klf13 Ncoa1 Pparbp Tef
124	GO:0019882 [5]: antigen presentation	3	3	170	53	12403	-1.77	0.0	3.19	1.66	B2m H2-T10 H2-T22
125	GO:0006470 [8]: protein amino acid dephosphorylation	4	4	169	94	12362	-1.77	0.0	3.09	1.61	Dusp8 Ppp1cb Ptpn13 Styx
126	GO:0007399 [5]: neurogenesis	8	8	165	299	12157	-1.79	0.0	2.8	1.52	Aplp2 Nr4a2 Pparbp Ptk2 Pura Rac1 Tlx1 Wnt3a
127	GO:0006099 [8]: tricarboxylic acid cycle	2	2	171	21	12435	-1.81	0.0	3.24	1.66	Dlst Mdh1
128	GO:0016311 [7]: dephosphorylation	4	4	169	96	12360	-1.83	0.0	3.03	1.6	Dusp8 Ppp1cb Ptpn13 Styx
129	GO:0007266 [7]: Rho protein signal transduction	2	2	171	22	12434	-1.87	0.0	3.16	1.66	Cdc42 Kifap3
130	GO:0045944 [9]: positive regulation of transcription from Pol II promoter	3	3	170	56	12400	-1.88	0.0	3.06	1.6	Klf13 Pparbp Tef
131	GO:0007028 [5]: cytoplasm organization and biogenesis	4	4	169	98	12358	-1.88	0.0	2.97	1.6	Ebna1bp2 Exosc1 Kif5b Pop5
132	GO:0006955 [4]: immune response	5	5	168	707	11749	-1.92	0.0	0.03	0.0	9830147J24Rik B2m H2-T10 H2-T22 Rac1
133	GO:0016236 [5]: macroautophagy	1	1	172	2	12454	-1.93	0.0	3.21	1.66	Apg12l
134	GO:0016478 [8]: negative regulation of translation	1	1	172	2	12454	-1.93	0.0	3.21	1.66	Eif4ebp2
135	GO:0035116 [7]: embryonic hindlimb morphogenesis	1	1	172	2	12454	-1.93	0.0	3.21	1.66	Pparbp
136	GO:0040023 [6]: nuclear positioning	1	1	172	2	12454	-1.93	0.0	3.21	1.66	Ptk2
137	GO:0000012 [7]: single strand break repair	1	1	172	2	12454	-1.93	0.0	3.21	1.66	Trpc2
138	GO:0000045 [6]: autophagic vacuole formation	1	1	172	2	12454	-1.93	0.0	3.21	1.66	Apg12l
139	GO:0006122 [9]: mitochondrial electron transport, ubiquinol to cytochrome c	1	1	172	2	12454	-1.93	0.0	3.21	1.66	1110020P15Rik
140	GO:0006940 [5]: regulation of smooth muscle contraction	1	1	172	2	12454	-1.93	0.0	3.21	1.66	Cald1
141	GO:0009048 [5]: dosage compensation, by inactivation of X chromosome	1	1	172	2	12454	-1.93	0.0	3.21	1.66	Xist
142	GO:0043037 [7]: translation	5	5	168	149	12307	-1.96	0.0	2.8	1.52	Eif2ak3 Eif4ebp2 Ppp1r15b Pum1 Pum2
143	GO:0035295 [3]: tube development	3	3	170	59	12397	-1.99	0.0	2.94	1.6	Cutl1 Nfib Pparbp
144	GO:0009308 [5]: amine metabolism	6	6	167	203	12253	-1.99	0.0	2.69	1.5	Auh B3galt6 Ctps2 Nr4a2 Pparbp Ttr
145	GO:0030324 [5]: lung development	2	2	171	24	12432	-2.01	0.0	3.02	1.6	Cutl1 Nfib
146	GO:0030154 [3]: cell differentiation	8	8	165	322	12134	-2.06	0.0	2.48	1.41	Cutl1 F11r Nr4a2 Pparbp Psen2 Rpgrip1 Tlx1 Wnt3a
147	GO:0030323 [4]: respiratory tube development	2	2	171	25	12431	-2.08	0.0	2.95	1.6	Cutl1 Nfib
148	GO:0000074 [6]: regulation of cell cycle	7	7	166	268	12188	-2.12	0.0	2.47	1.41	Apc2 Axl Ccnt1 Cops5 Itgb1 Tgfb2 Thra
149	GO:0006486 [8]: protein amino acid glycosylation	3	3	170	63	12393	-2.13	0.0	2.78	1.51	B3galt6 Ogt Psen2
150	GO:0030182 [4]: neuron differentiation	2	2	171	26	12430	-2.14	0.0	2.88	1.58	Nr4a2 Tlx1
151	GO:0009408 [5]: response to heat	2	2	171	26	12430	-2.14	0.0	2.88	1.58	Hspa9a Hspca
152	GO:0006810 [4]: transport	30	30	143	1823	10633	-2.15	0.0	1.69	1.03	4930542G03Rik 4933425F03Rik Ap2a2 Arf4 Atcay Atp1a1 Clcn3 Dnm2 E430034L04Rik Hspa9a Ica1 Kif2a Kif2c Kif3a Kif5b Mtch2 Npc1 Rab22a Rac1 Ralbp1 Ranbp5 Sec8l1 Slc25a19 Slc26a2 Slc7a4 Tnfaip1 Tram1 Trpc2 Ttr Tuba1
153	GO:0051234 [4]: establishment of localization	30	30	143	1826	10630	-2.16	0.0	1.67	1.03	4930542G03Rik 4933425F03Rik Ap2a2 Arf4 Atcay Atp1a1 Clcn3 Dnm2 E430034L04Rik Hspa9a Ica1 Kif2a Kif2c Kif3a Kif5b Mtch2 Npc1 Rab22a Rac1 Ralbp1 Ranbp5 Sec8l1 Slc25a19 Slc26a2 Slc7a4 Tnfaip1 Tram1 Trpc2 Ttr Tuba1
154	GO:0051244 [4]: regulation of cellular physiological process	2	2	171	416	12040	-2.16	0.0	0.02	0.0	Pura Rac1
155	GO:0006066 [5]: alcohol metabolism	5	5	168	162	12294	-2.19	0.0	2.53	1.44	Eno1 Galk2 Gpd2 Mbtps1 Nr4a2
156	GO:0006304 [6]: DNA modification	2	2	171	27	12429	-2.19	0.0	2.82	1.52	Mbd1 Top3b
157	GO:0051169 [6]: nuclear transport	3	3	170	65	12391	-2.2	0.0	2.71	1.51	E430034L04Rik Hspa9a Ranbp5
158	GO:0009913 [4]: epidermal cell differentiation	1	1	172	3	12453	-2.2	0.0	2.92	1.6	Cutl1
159	GO:0030833 [7]: regulation of actin filament polymerization	1	1	172	3	12453	-2.2	0.0	2.92	1.6	Rac1
160	GO:0035137 [6]: hindlimb morphogenesis	1	1	172	3	12453	-2.2	0.0	2.92	1.6	Pparbp
161	GO:0042491 [5]: auditory hair cell differentiation	1	1	172	3	12453	-2.2	0.0	2.92	1.6	Cutl1
162	GO:0045333 [7]: cellular respiration	1	1	172	3	12453	-2.2	0.0	2.92	1.6	Mto1
163	GO:0048009 [8]: insulin-like growth factor receptor signaling pathway	1	1	172	3	12453	-2.2	0.0	2.92	1.6	Perq1
164	GO:0048103 [6]: somatic stem cell division	1	1	172	3	12453	-2.2	0.0	2.92	1.6	Wnt3a
165	GO:0001892 [6]: embryonic placenta development	1	1	172	3	12453	-2.2	0.0	2.92	1.6	Pparbp
166	GO:0006108 [7]: malate metabolism	1	1	172	3	12453	-2.2	0.0	2.92	1.6	Mdh1
167	GO:0006983 [5]: ER-overload response	1	1	172	3	12453	-2.2	0.0	2.92	1.6	Ppp1r15b
168	GO:0051179 [3]: localization	30	30	143	1843	10613	-2.21	0.0	1.6	1.0	4930542G03Rik 4933425F03Rik Ap2a2 Arf4 Atcay Atp1a1 Clcn3 Dnm2 E430034L04Rik Hspa9a Ica1 Kif2a Kif2c Kif3a Kif5b Mtch2 Npc1 Rab22a Rac1 Ralbp1 Ranbp5 Sec8l1 Slc25a19 Slc26a2 Slc7a4 Tnfaip1 Tram1 Trpc2 Ttr Tuba1
169	GO:0016481 [7]: negative regulation of transcription	4	4	169	113	12343	-2.24	0.0	2.56	1.44	Cutl1 Pou2f1 Rnf134 Thra
170	GO:0044255 [5]: cellular lipid metabolism	8	8	165	339	12117	-2.24	0.0	2.26	1.28	Elovl6 Fdps Galk2 Hadhsc Mbtps1 Mulk Pecr Pip5k1b
171	GO:0044249 [5]: cellular biosynthesis	15	15	158	795	11661	-2.24	0.0	1.94	1.14	B3galt6 Ctps2 Eif2ak3 Eif4ebp2 Elovl6 Gpd2 Ogt Pecr Ppp1r15b Psen2 Pum1 Pum2 Rpl23a Rpl3 Rpl41
172	GO:0051168 [7]: nuclear export	2	2	171	28	12428	-2.25	0.0	2.76	1.51	E430034L04Rik Hspa9a
173	GO:0006366 [8]: transcription from Pol II promoter	6	6	167	222	12234	-2.26	0.0	2.37	1.34	Cutl1 Klf13 Pparbp Rnf134 Tef Thrap4
174	GO:0009101 [7]: glycoprotein biosynthesis	3	3	170	68	12388	-2.28	0.0	2.61	1.44	B3galt6 Ogt Psen2
175	GO:0007417 [6]: central nervous system development	3	3	170	69	12387	-2.31	0.0	2.58	1.44	Aplp2 Pparbp Tlx1
176	GO:0006118 [6]: electron transport	7	7	166	285	12171	-2.31	0.0	2.24	1.27	1110020P15Rik Eif2ak3 Ern1 Gpd2 Sqrdl Txndc7 Uqcrc2
177	GO:0045893 [8]: positive regulation of transcription, DNA-dependent	3	3	170	71	12385	-2.37	0.0	2.51	1.43	Klf13 Pparbp Tef
178	GO:0009266 [6]: response to temperature	2	2	171	31	12425	-2.4	0.0	2.59	1.44	Hspa9a Hspca
179	GO:0015918 [6]: sterol transport	1	1	172	4	12452	-2.41	0.0	2.71	1.51	Npc1
180	GO:0030301 [7]: cholesterol transport	1	1	172	4	12452	-2.41	0.0	2.71	1.51	Npc1
181	GO:0042417 [6]: dopamine metabolism	1	1	172	4	12452	-2.41	0.0	2.71	1.51	Nr4a2
182	GO:0042640 [6]: anagen	1	1	172	4	12452	-2.41	0.0	2.71	1.51	Psen2
183	GO:0001890 [5]: placenta development	1	1	172	4	12452	-2.41	0.0	2.71	1.51	Pparbp
184	GO:0006012 [8]: galactose metabolism	1	1	172	4	12452	-2.41	0.0	2.71	1.51	Galk2
185	GO:0007549 [4]: dosage compensation	1	1	172	4	12452	-2.41	0.0	2.71	1.51	Xist
186	GO:0009083 [8]: branched chain family amino acid catabolism	1	1	172	4	12452	-2.41	0.0	2.71	1.51	Auh
187	GO:0006519 [5]: amino acid and derivative metabolism	5	5	168	176	12280	-2.41	0.0	2.27	1.28	Auh Ctps2 Nr4a2 Pparbp Ttr
188	GO:0009100 [7]: glycoprotein metabolism	3	3	170	73	12383	-2.43	0.0	2.45	1.39	B3galt6 Ogt Psen2
189	GO:0006629 [5]: lipid metabolism	9	9	164	425	12031	-2.44	0.0	1.95	1.15	Elovl6 Fdps Galk2 Hadhsc Mbtps1 Mgll Mulk Pecr Pip5k1b
190	GO:0006357 [8]: regulation of transcription from Pol II promoter	5	5	168	178	12278	-2.44	0.0	2.24	1.27	Cutl1 Klf13 Pparbp Rnf134 Tef
191	GO:0043207 [5]: response to external biotic stimulus	4	4	169	548	11908	-2.47	0.0	0.05	0.02	B2m Becn1 Rac1 Wasl
192	GO:0016192 [5]: vesicle-mediated transport	6	6	167	241	12215	-2.49	0.0	2.09	1.18	4933425F03Rik Ap2a2 Dnm2 Npc1 Rac1 Sec8l1
193	GO:0006413 [8]: translational initiation	2	2	171	33	12423	-2.5	0.0	2.49	1.42	Eif4ebp2 Ppp1r15b
194	GO:0006457 [7]: protein folding	5	5	168	183	12273	-2.51	0.0	2.15	1.22	Dnaja3 Eif3s6ip Hspa9a Hspca Ppih
195	GO:0006913 [6]: nucleocytoplasmic transport	3	3	170	77	12379	-2.53	0.0	2.33	1.31	E430034L04Rik Hspa9a Ranbp5
196	GO:0017145 [5]: stem cell division	1	1	172	5	12451	-2.57	0.0	2.53	1.44	Wnt3a
197	GO:0035088 [6]: establishment and/or maintenance of apical/basal cell polarity	1	1	172	5	12451	-2.57	0.0	2.53	1.44	Vil2
198	GO:0045444 [4]: adipocyte differentiation	1	1	172	5	12451	-2.57	0.0	2.53	1.44	Pparbp
199	GO:0046488 [10]: phosphatidylinositol metabolism	1	1	172	5	12451	-2.57	0.0	2.53	1.44	Pip5k1b
200	GO:0000302 [6]: response to reactive oxygen species	1	1	172	5	12451	-2.57	0.0	2.53	1.44	Ppp1r15b
201	GO:0006023 [7]: aminoglycan biosynthesis	1	1	172	5	12451	-2.57	0.0	2.53	1.44	B3galt6
202	GO:0006024 [8]: glycosaminoglycan biosynthesis	1	1	172	5	12451	-2.57	0.0	2.53	1.44	B3galt6
203	GO:0006072 [8]: glycerol-3-phosphate metabolism	1	1	172	5	12451	-2.57	0.0	2.53	1.44	Gpd2
204	GO:0006268 [8]: DNA unwinding	1	1	172	5	12451	-2.57	0.0	2.53	1.44	Top3b
205	GO:0006984 [6]: ER-nuclear signaling pathway	1	1	172	5	12451	-2.57	0.0	2.53	1.44	Ppp1r15b
206	GO:0009081 [7]: branched chain family amino acid metabolism	1	1	172	5	12451	-2.57	0.0	2.53	1.44	Auh
207	GO:0006333 [8]: chromatin assembly or disassembly	3	3	170	81	12375	-2.61	0.0	2.22	1.26	Chd4 Smarcc1 Suv39h1
208	GO:0007046 [7]: ribosome biogenesis	3	3	170	83	12373	-2.66	0.0	2.17	1.22	Ebna1bp2 Exosc1 Pop5
209	GO:0009613 [5]: response to pest, pathogen or parasite	4	4	169	512	11944	-2.7	0.0	0.08	0.04	B2m Becn1 Rac1 Wasl
210	GO:0009952 [4]: anterior/posterior pattern formation	2	2	171	38	12418	-2.7	0.0	2.26	1.28	Acvr2b Wnt3a
211	GO:0042462 [6]: eye photoreceptor cell development	1	1	172	6	12450	-2.72	0.0	2.39	1.35	Rpgrip1
212	GO:0006349 [4]: imprinting	1	1	172	6	12450	-2.72	0.0	2.39	1.35	Eed
213	GO:0006402 [7]: mRNA catabolism	1	1	172	6	12450	-2.72	0.0	2.39	1.35	Auh
214	GO:0044265 [6]: cellular macromolecule catabolism	10	10	163	546	11910	-2.74	0.0	1.46	0.92	Auh Eno1 Mbtps1 Mgll Prep Proc Ube1x Ube1y1 Ube3a Uqcrc2
215	GO:0009887 [4]: organogenesis	15	15	158	935	11521	-2.76	0.0	1.14	0.74	Aplp2 Cald1 Cutl1 Gpd2 Nfib Nr4a2 Pparbp Ptk2 Pura Rac1 Rpgrip1 Smarcc1 Thra Tlx1 Wnt3a
216	GO:0048513 [3]: organ development	15	15	158	941	11515	-2.77	0.0	1.11	0.73	Aplp2 Cald1 Cutl1 Gpd2 Nfib Nr4a2 Pparbp Ptk2 Pura Rac1 Rpgrip1 Smarcc1 Thra Tlx1 Wnt3a
217	GO:0050794 [3]: regulation of cellular process	5	5	168	569	11887	-2.79	0.0	0.11	0.07	Igfbp7 Pscd3 Pura Rac1 Wnt3a
218	GO:0019318 [7]: hexose metabolism	3	3	170	89	12367	-2.79	0.0	2.02	1.17	Eno1 Galk2 Gpd2
219	GO:0042254 [6]: ribosome biogenesis and assembly	3	3	170	89	12367	-2.79	0.0	2.02	1.17	Ebna1bp2 Exosc1 Pop5
220	GO:0043118 [4]: negative regulation of physiological process	6	6	167	273	12183	-2.79	0.0	1.69	1.03	Atpif1 Cutl1 Eif4ebp2 Pou2f1 Rnf134 Thra
221	GO:0006950 [4]: response to stress	13	13	160	794	11662	-2.8	0.0	1.16	0.75	B2m Becn1 Dclre1a Eif2ak3 Eif3s6ip Ern1 Hspa9a Hspca Pdpk1 Ppp1r15b Rac1 Trpc2 Wasl
222	GO:0042445 [5]: hormone metabolism	2	2	171	41	12415	-2.8	0.0	2.14	1.22	Pparbp Ttr
223	GO:0009057 [5]: macromolecule catabolism	10	10	163	564	11892	-2.82	0.0	1.34	0.85	Auh Eno1 Mbtps1 Mgll Prep Proc Ube1x Ube1y1 Ube3a Uqcrc2
224	GO:0005996 [6]: monosaccharide metabolism	3	3	170	91	12365	-2.82	0.0	1.98	1.15	Eno1 Galk2 Gpd2
225	GO:0006811 [5]: ion transport	5	5	168	560	11896	-2.83	0.0	0.11	0.07	Atp1a1 Clcn3 Slc26a2 Tnfaip1 Trpc2
226	GO:0030041 [7]: actin filament polymerization	1	1	172	7	12449	-2.84	0.0	2.26	1.28	Rac1
227	GO:0035050 [4]: embryonic heart tube development	1	1	172	7	12449	-2.84	0.0	2.26	1.28	Pparbp
228	GO:0042303 [4]: molting cycle	1	1	172	7	12449	-2.84	0.0	2.26	1.28	Psen2
229	GO:0042461 [5]: photoreceptor cell development	1	1	172	7	12449	-2.84	0.0	2.26	1.28	Rpgrip1
230	GO:0042633 [5]: hair cycle	1	1	172	7	12449	-2.84	0.0	2.26	1.28	Psen2
231	GO:0007204 [8]: cytosolic calcium ion concentration elevation	1	1	172	7	12449	-2.84	0.0	2.26	1.28	Trpc2
232	GO:0006511 [10]: ubiquitin-dependent protein catabolism	3	3	170	92	12364	-2.84	0.0	1.96	1.15	Ube1x Ube1y1 Ube3a
233	GO:0044248 [5]: cellular catabolism	11	11	162	655	11801	-2.86	0.0	1.19	0.77	Auh Eno1 Mbtps1 Mgll Nr4a2 Prep Proc Ube1x Ube1y1 Ube3a Uqcrc2
234	GO:0051170 [7]: nuclear import	2	2	171	43	12413	-2.87	0.0	2.07	1.18	E430034L04Rik Ranbp5
235	GO:0006606 [7]: protein-nucleus import	2	2	171	43	12413	-2.87	0.0	2.07	1.18	E430034L04Rik Ranbp5
236	GO:0043119 [4]: positive regulation of physiological process	6	6	167	283	12173	-2.87	0.0	1.58	0.99	Klf13 Ncoa1 Pparbp Pura Rac1 Tef
237	GO:0019941 [9]: modification-dependent protein catabolism	3	3	170	94	12362	-2.88	0.0	1.91	1.14	Ube1x Ube1y1 Ube3a
238	GO:0006325 [7]: establishment and/or maintenance of chromatin architecture	4	4	169	153	12303	-2.88	0.0	1.78	1.08	Chd4 Smarcc1 Smarcd2 Suv39h1
239	GO:0001654 [5]: eye morphogenesis	2	2	171	44	12412	-2.9	0.0	2.03	1.17	Pparbp Rpgrip1
240	GO:0008203 [7]: cholesterol metabolism	2	2	171	44	12412	-2.9	0.0	2.03	1.17	Galk2 Mbtps1
241	GO:0009611 [5]: response to wounding	2	2	171	330	12126	-2.91	0.0	0.06	0.03	B2m Rac1
242	GO:0030258 [6]: lipid modification	1	1	172	8	12448	-2.94	0.0	2.15	1.22	Mulk
243	GO:0001754 [5]: eye photoreceptor cell differentiation	1	1	172	8	12448	-2.94	0.0	2.15	1.22	Rpgrip1
244	GO:0006611 [8]: protein-nucleus export	1	1	172	8	12448	-2.94	0.0	2.15	1.22	Hspa9a
245	GO:0006997 [5]: nuclear organization and biogenesis	1	1	172	8	12448	-2.94	0.0	2.15	1.22	Ptk2
246	GO:0007163 [5]: establishment and/or maintenance of cell polarity	1	1	172	8	12448	-2.94	0.0	2.15	1.22	Vil2
247	GO:0009607 [4]: response to biotic stimulus	13	13	160	981	11475	-2.96	0.0	0.49	0.34	9830147J24Rik B2m Becn1 Eif2ak3 Eif3s6ip Ern1 H2-T10 H2-T22 Hspa9a Hspca Ppp1r15b Rac1 Wasl
248	GO:0006323 [6]: DNA packaging	4	4	169	162	12294	-2.98	0.0	1.64	1.02	Chd4 Smarcc1 Smarcd2 Suv39h1
249	GO:0008610 [6]: lipid biosynthesis	4	4	169	163	12293	-2.99	0.0	1.63	1.02	Elovl6 Fdps Galk2 Pecr
250	GO:0016125 [6]: sterol metabolism	2	2	171	47	12409	-2.99	0.0	1.93	1.14	Galk2 Mbtps1
251	GO:0017038 [6]: protein import	2	2	171	47	12409	-2.99	0.0	1.93	1.14	E430034L04Rik Ranbp5
252	GO:0019752 [6]: carboxylic acid metabolism	6	6	167	307	12149	-3.02	0.0	1.35	0.85	Auh Ctps2 Elovl6 Hadhsc Mdh1 Pecr
253	GO:0006082 [5]: organic acid metabolism	6	6	167	307	12149	-3.02	0.0	1.35	0.85	Auh Ctps2 Elovl6 Hadhsc Mdh1 Pecr
254	GO:0042490 [4]: mechanoreceptor differentiation	1	1	172	9	12447	-3.03	0.0	2.05	1.18	Cutl1
255	GO:0001502 [7]: cartilage condensation	1	1	172	9	12447	-3.03	0.0	2.05	1.18	Thra
256	GO:0001708 [5]: cell fate specification	1	1	172	9	12447	-3.03	0.0	2.05	1.18	Psen2
257	GO:0006265 [6]: DNA topological change	1	1	172	9	12447	-3.03	0.0	2.05	1.18	Top3b
258	GO:0006401 [6]: RNA catabolism	1	1	172	9	12447	-3.03	0.0	2.05	1.18	Auh
259	GO:0006839 [6]: mitochondrial transport	1	1	172	9	12447	-3.03	0.0	2.05	1.18	Kif5b
260	GO:0008064 [6]: regulation of actin polymerization and/or depolymerization	1	1	172	9	12447	-3.03	0.0	2.05	1.18	Rac1
261	GO:0008299 [7]: isoprenoid biosynthesis	1	1	172	9	12447	-3.03	0.0	2.05	1.18	Fdps
262	GO:0009056 [4]: catabolism	11	11	162	732	11724	-3.03	0.0	0.82	0.56	Auh Eno1 Mbtps1 Mgll Nr4a2 Prep Proc Ube1x Ube1y1 Ube3a Uqcrc2
263	GO:0006633 [7]: fatty acid biosynthesis	2	2	171	50	12406	-3.06	0.0	1.84	1.1	Elovl6 Pecr
264	GO:0042221 [6]: response to chemical substance	1	1	172	235	12221	-3.07	0.0	0.04	0.01	Nr4a2
265	GO:0015031 [5]: protein transport	8	8	165	478	11978	-3.07	0.0	1.05	0.69	Ap2a2 Arf4 E430034L04Rik Hspa9a Rab22a Ranbp5 Sec8l1 Tram1
266	GO:0000910 [5]: cytokinesis	3	3	170	107	12349	-3.08	0.0	1.65	1.02	Ccnt1 Cdc42 Ppp1cb
267	GO:0045184 [5]: establishment of protein localization	8	8	165	482	11974	-3.08	0.0	1.03	0.68	Ap2a2 Arf4 E430034L04Rik Hspa9a Rab22a Ranbp5 Sec8l1 Tram1
268	GO:0044257 [7]: cellular protein catabolism	8	8	165	488	11968	-3.1	0.0	0.99	0.65	Mbtps1 Mgll Prep Proc Ube1x Ube1y1 Ube3a Uqcrc2
269	GO:0006508 [8]: proteolysis and peptidolysis	8	8	165	488	11968	-3.1	0.0	0.99	0.65	Mbtps1 Mgll Prep Proc Ube1x Ube1y1 Ube3a Uqcrc2
270	GO:0006812 [6]: cation transport	3	3	170	374	12082	-3.11	0.0	0.11	0.07	Atp1a1 Tnfaip1 Trpc2
271	GO:0016049 [4]: cell growth	2	2	171	52	12404	-3.11	0.0	1.78	1.08	Igfbp7 Tgfb2
272	GO:0030832 [9]: regulation of actin filament length	1	1	172	10	12446	-3.12	0.0	1.96	1.15	Rac1
273	GO:0042775 [8]: ATP synthesis coupled electron transport (sensu Eukaryota)	1	1	172	10	12446	-3.12	0.0	1.96	1.15	1110020P15Rik
274	GO:0046530 [4]: photoreceptor cell differentiation	1	1	172	10	12446	-3.12	0.0	1.96	1.15	Rpgrip1
275	GO:0051128 [5]: regulation of cell organization and biogenesis	1	1	172	10	12446	-3.12	0.0	1.96	1.15	Rac1
276	GO:0051216 [6]: cartilage development	1	1	172	10	12446	-3.12	0.0	1.96	1.15	Thra
277	GO:0000904 [4]: cellular morphogenesis during differentiation	1	1	172	10	12446	-3.12	0.0	1.96	1.15	Rpgrip1
278	GO:0006541 [8]: glutamine metabolism	1	1	172	10	12446	-3.12	0.0	1.96	1.15	Ctps2
279	GO:0008104 [4]: protein localization	8	8	165	501	11955	-3.13	0.0	0.92	0.61	Ap2a2 Arf4 E430034L04Rik Hspa9a Rab22a Ranbp5 Sec8l1 Tram1
280	GO:0030163 [6]: protein catabolism	8	8	165	506	11950	-3.13	0.0	0.9	0.59	Mbtps1 Mgll Prep Proc Ube1x Ube1y1 Ube3a Uqcrc2
281	GO:0043285 [5]: biopolymer catabolism	8	8	165	509	11947	-3.15	0.0	0.88	0.59	Mbtps1 Mgll Prep Proc Ube1x Ube1y1 Ube3a Uqcrc2
282	GO:0043009 [5]: embryonic development (sensu Vertebrata)	2	2	171	54	12402	-3.16	0.0	1.72	1.04	Pparbp Wnt3a
283	GO:0006936 [3]: muscle contraction	2	2	171	54	12402	-3.16	0.0	1.72	1.04	Cald1 Pde4b
284	GO:0006886 [6]: intracellular protein transport	6	6	167	338	12118	-3.17	0.0	1.1	0.72	Ap2a2 Arf4 E430034L04Rik Hspa9a Ranbp5 Tram1
285	GO:0016051 [6]: carbohydrate biosynthesis	2	2	171	55	12401	-3.18	0.0	1.7	1.03	B3galt6 Gpd2
286	GO:0008361 [5]: regulation of cell size	2	2	171	55	12401	-3.18	0.0	1.7	1.03	Igfbp7 Tgfb2
287	GO:0009618 [7]: response to pathogenic bacteria	1	1	172	11	12445	-3.19	0.0	1.88	1.14	Wasl
288	GO:0018955 [7]: phenanthrene metabolism	1	1	172	11	12445	-3.19	0.0	1.88	1.14	Nr4a2
289	GO:0018958 [6]: phenol metabolism	1	1	172	11	12445	-3.19	0.0	1.88	1.14	Nr4a2
290	GO:0042773 [7]: ATP synthesis coupled electron transport	1	1	172	11	12445	-3.19	0.0	1.88	1.14	1110020P15Rik
291	GO:0000059 [8]: protein-nucleus import, docking	1	1	172	11	12445	-3.19	0.0	1.88	1.14	Ranbp5
292	GO:0001756 [4]: somitogenesis	1	1	172	11	12445	-3.19	0.0	1.88	1.14	Wnt3a
293	GO:0006100 [8]: tricarboxylic acid cycle intermediate metabolism	1	1	172	11	12445	-3.19	0.0	1.88	1.14	Mdh1
294	GO:0006493 [9]: O-linked glycosylation	1	1	172	11	12445	-3.19	0.0	1.88	1.14	Ogt
295	GO:0006584 [7]: catecholamine metabolism	1	1	172	11	12445	-3.19	0.0	1.88	1.14	Nr4a2
296	GO:0007219 [6]: Notch signaling pathway	1	1	172	11	12445	-3.19	0.0	1.88	1.14	Fbxw7
297	GO:0008016 [5]: regulation of heart contraction rate	1	1	172	11	12445	-3.19	0.0	1.88	1.14	Thra
298	GO:0008272 [8]: sulfate transport	1	1	172	11	12445	-3.19	0.0	1.88	1.14	Slc26a2
299	GO:0016053 [6]: organic acid biosynthesis	2	2	171	56	12400	-3.2	0.0	1.67	1.03	Elovl6 Pecr
300	GO:0046394 [7]: carboxylic acid biosynthesis	2	2	171	56	12400	-3.2	0.0	1.67	1.03	Elovl6 Pecr
301	GO:0006512 [8]: ubiquitin cycle	6	6	167	351	12105	-3.21	0.0	1.01	0.66	Apg12l Fbxw7 Tbl1x Ube1x Ube1y1 Ube3a
302	GO:0007420 [7]: brain development	2	2	171	57	12399	-3.22	0.0	1.64	1.02	Aplp2 Pparbp
303	GO:0006605 [7]: protein targeting	4	4	169	191	12265	-3.24	0.0	1.28	0.81	E430034L04Rik Hspa9a Ranbp5 Tram1
304	GO:0017148 [7]: negative regulation of protein biosynthesis	1	1	172	12	12444	-3.25	0.0	1.81	1.1	Eif4ebp2
305	GO:0019751 [6]: polyol metabolism	1	1	172	12	12444	-3.25	0.0	1.81	1.1	Gpd2
306	GO:0030203 [7]: glycosaminoglycan metabolism	1	1	172	12	12444	-3.25	0.0	1.81	1.1	B3galt6
307	GO:0042178 [6]: xenobiotic catabolism	1	1	172	12	12444	-3.25	0.0	1.81	1.1	Nr4a2
308	GO:0042537 [6]: benzene and derivative metabolism	1	1	172	12	12444	-3.25	0.0	1.81	1.1	Nr4a2
309	GO:0006022 [6]: aminoglycan metabolism	1	1	172	12	12444	-3.25	0.0	1.81	1.1	B3galt6
310	GO:0006071 [7]: glycerol metabolism	1	1	172	12	12444	-3.25	0.0	1.81	1.1	Gpd2
311	GO:0009628 [5]: response to abiotic stimulus	6	6	167	366	12090	-3.26	0.0	0.91	0.6	Dfna5h Hspa9a Hspca Nr4a2 Pdpk1 Rac1
312	GO:0009888 [5]: histogenesis	2	2	171	59	12397	-3.26	0.0	1.59	1.0	Cutl1 Thra
313	GO:0007229 [6]: integrin-mediated signaling pathway	2	2	171	59	12397	-3.26	0.0	1.59	1.0	Itgb1 Ptk2
314	GO:0006631 [6]: fatty acid metabolism	3	3	170	122	12334	-3.26	0.0	1.41	0.89	Elovl6 Hadhsc Pecr
315	GO:0007155 [4]: cell adhesion	6	6	167	476	11980	-3.31	0.0	0.43	0.31	Catna1 Cdh13 F11r Itgb1 Pscd3 Rac1
316	GO:0008219 [4]: cell death	4	4	169	394	12062	-3.31	0.0	0.22	0.15	Bnip2 Dnaja3 Ern1 Rock1
317	GO:0048278 [6]: vesicle docking	1	1	172	13	12443	-3.32	0.0	1.74	1.05	Sec8l1
318	GO:0006904 [7]: vesicle docking during exocytosis	1	1	172	13	12443	-3.32	0.0	1.74	1.05	Sec8l1
319	GO:0007568 [3]: aging	1	1	172	13	12443	-3.32	0.0	1.74	1.05	Polg
320	GO:0000122 [9]: negative regulation of transcription from Pol II promoter	2	2	171	62	12394	-3.32	0.0	1.52	0.95	Cutl1 Rnf134
321	GO:0007517 [5]: muscle development	3	3	170	133	12323	-3.36	0.0	1.25	0.8	Cald1 Cutl1 Gpd2
322	GO:0006968 [4]: cellular defense response	1	1	172	203	12253	-3.36	0.0	0.06	0.03	B2m
323	GO:0016358 [6]: dendrite morphogenesis	1	1	172	14	12442	-3.37	0.0	1.68	1.03	Rac1
324	GO:0030384 [9]: phosphoinositide metabolism	1	1	172	14	12442	-3.37	0.0	1.68	1.03	Pip5k1b
325	GO:0043087 [4]: regulation of GTPase activity	1	1	172	14	12442	-3.37	0.0	1.68	1.03	Git2
326	GO:0006094 [8]: gluconeogenesis	1	1	172	14	12442	-3.37	0.0	1.68	1.03	Gpd2
327	GO:0016265 [3]: death	5	5	168	400	12056	-3.39	0.0	0.42	0.3	Bnip2 Dnaja3 Ern1 Polg Rock1
328	GO:0012501 [5]: programmed cell death	4	4	169	364	12092	-3.41	0.0	0.29	0.2	Bnip2 Dnaja3 Ern1 Rock1
329	GO:0009890 [6]: negative regulation of biosynthesis	1	1	172	15	12441	-3.41	0.0	1.62	1.02	Eif4ebp2
330	GO:0042828 [6]: response to pathogen	1	1	172	15	12441	-3.41	0.0	1.62	1.02	Wasl
331	GO:0006487 [9]: N-linked glycosylation	1	1	172	15	12441	-3.41	0.0	1.62	1.02	Psen2
332	GO:0008154 [6]: actin polymerization and/or depolymerization	1	1	172	15	12441	-3.41	0.0	1.62	1.02	Rac1
333	GO:0008544 [7]: epidermis development	1	1	172	15	12441	-3.41	0.0	1.62	1.02	Cutl1
334	GO:0006915 [6]: apoptosis	4	4	169	358	12098	-3.42	0.0	0.31	0.21	Bnip2 Dnaja3 Ern1 Rock1
335	GO:0007001 [7]: chromosome organization and biogenesis (sensu Eukaryota)	4	4	169	230	12226	-3.44	0.0	0.92	0.6	Chd4 Smarcc1 Smarcd2 Suv39h1
336	GO:0006006 [8]: glucose metabolism	2	2	171	70	12386	-3.45	0.0	1.35	0.85	Eno1 Gpd2
337	GO:0051276 [6]: chromosome organization and biogenesis	4	4	169	235	12221	-3.46	0.0	0.88	0.59	Chd4 Smarcc1 Smarcd2 Suv39h1
338	GO:0006289 [7]: nucleotide-excision repair	1	1	172	16	12440	-3.47	0.0	1.56	0.98	Dclre1a
339	GO:0030001 [7]: metal ion transport	3	3	170	295	12161	-3.5	0.0	0.25	0.17	Atp1a1 Tnfaip1 Trpc2
340	GO:0051246 [5]: regulation of protein metabolism	2	2	171	74	12382	-3.5	0.0	1.27	0.81	Eif4ebp2 Rac1
341	GO:0030855 [4]: epithelial cell differentiation	1	1	172	17	12439	-3.51	0.0	1.51	0.95	F11r
342	GO:0035282 [3]: segmentation	1	1	172	17	12439	-3.51	0.0	1.51	0.95	Wnt3a
343	GO:0051028 [7]: mRNA transport	1	1	172	17	12439	-3.51	0.0	1.51	0.95	E430034L04Rik
344	GO:0051248 [6]: negative regulation of protein metabolism	1	1	172	17	12439	-3.51	0.0	1.51	0.95	Eif4ebp2
345	GO:0006406 [8]: mRNA-nucleus export	1	1	172	17	12439	-3.51	0.0	1.51	0.95	E430034L04Rik
346	GO:0008286 [8]: insulin receptor signaling pathway	1	1	172	17	12439	-3.51	0.0	1.51	0.95	Eif4ebp2
347	GO:0006725 [5]: aromatic compound metabolism	2	2	171	76	12380	-3.52	0.0	1.24	0.8	Mgll Nr4a2
348	GO:0045892 [8]: negative regulation of transcription, DNA-dependent	2	2	171	77	12379	-3.54	0.0	1.22	0.8	Cutl1 Rnf134
349	GO:0006221 [7]: pyrimidine nucleotide biosynthesis	1	1	172	18	12438	-3.55	0.0	1.47	0.92	Ctps2
350	GO:0006720 [6]: isoprenoid metabolism	1	1	172	18	12438	-3.55	0.0	1.47	0.92	Fdps
351	GO:0006937 [4]: regulation of muscle contraction	1	1	172	18	12438	-3.55	0.0	1.47	0.92	Cald1
352	GO:0007398 [6]: ectoderm development	1	1	172	18	12438	-3.55	0.0	1.47	0.92	Cutl1
353	GO:0009116 [6]: nucleoside metabolism	1	1	172	18	12438	-3.55	0.0	1.47	0.92	Atpif1
354	GO:0019932 [6]: second-messenger-mediated signaling	2	2	171	81	12375	-3.58	0.0	1.16	0.75	Eif4ebp2 Trpc2
355	GO:0051242 [5]: positive regulation of cellular physiological process	1	1	172	177	12279	-3.59	0.0	0.09	0.05	Pura
356	GO:0019319 [8]: hexose biosynthesis	1	1	172	19	12437	-3.59	0.0	1.42	0.9	Gpd2
357	GO:0046165 [6]: alcohol biosynthesis	1	1	172	19	12437	-3.59	0.0	1.42	0.9	Gpd2
358	GO:0046364 [7]: monosaccharide biosynthesis	1	1	172	19	12437	-3.59	0.0	1.42	0.9	Gpd2
359	GO:0006220 [7]: pyrimidine nucleotide metabolism	1	1	172	19	12437	-3.59	0.0	1.42	0.9	Ctps2
360	GO:0007223 [7]: frizzled-2 signaling pathway	1	1	172	19	12437	-3.59	0.0	1.42	0.9	Wnt3a
361	GO:0007167 [6]: enzyme linked receptor protein signaling pathway	3	3	170	175	12281	-3.6	0.0	0.82	0.56	Acvr2b Eif4ebp2 Perq1
362	GO:0016055 [6]: Wnt receptor signaling pathway	2	2	171	85	12371	-3.62	0.0	1.09	0.72	Apc2 Wnt3a
363	GO:0042133 [5]: neurotransmitter metabolism	1	1	172	20	12436	-3.62	0.0	1.38	0.87	Nr4a2
364	GO:0006695 [8]: cholesterol biosynthesis	1	1	172	20	12436	-3.62	0.0	1.38	0.87	Galk2
365	GO:0009064 [7]: glutamine family amino acid metabolism	1	1	172	20	12436	-3.62	0.0	1.38	0.87	Ctps2
366	GO:0015672 [7]: monovalent inorganic cation transport	2	2	171	222	12234	-3.62	0.0	0.2	0.14	Atp1a1 Tnfaip1
367	GO:0000375 [8]: RNA splicing, via transesterification reactions	3	3	170	190	12266	-3.64	0.0	0.7	0.49	Ppih Rbm9 Sfpq
368	GO:0000377 [9]: RNA splicing, via transesterification reactions with bulged adenosine as nucleophile	3	3	170	190	12266	-3.64	0.0	0.7	0.49	Ppih Rbm9 Sfpq
369	GO:0000398 [8]: nuclear mRNA splicing, via spliceosome	3	3	170	190	12266	-3.64	0.0	0.7	0.49	Ppih Rbm9 Sfpq
370	GO:0009792 [4]: embryonic development (sensu Metazoa)	2	2	171	87	12369	-3.64	0.0	1.06	0.7	Pparbp Wnt3a
371	GO:0008380 [7]: RNA splicing	3	3	170	194	12262	-3.64	0.0	0.68	0.48	Ppih Rbm9 Sfpq
372	GO:0006650 [8]: glycerophospholipid metabolism	1	1	172	21	12435	-3.66	0.0	1.34	0.85	Pip5k1b
373	GO:0007515 [5]: lymph gland development	1	1	172	21	12435	-3.66	0.0	1.34	0.85	Tlx1
374	GO:0016126 [7]: sterol biosynthesis	1	1	172	22	12434	-3.68	0.0	1.3	0.83	Galk2
375	GO:0030900 [8]: forebrain development	1	1	172	22	12434	-3.68	0.0	1.3	0.83	Aplp2
376	GO:0048048 [5]: embryonic eye morphogenesis	1	1	172	22	12434	-3.68	0.0	1.3	0.83	Pparbp
377	GO:0001747 [6]: eye morphogenesis (sensu Mammalia)	1	1	172	22	12434	-3.68	0.0	1.3	0.83	Pparbp
378	GO:0001764 [6]: neuronal migration	1	1	172	22	12434	-3.68	0.0	1.3	0.83	Ptk2
379	GO:0007169 [7]: transmembrane receptor protein tyrosine kinase signaling pathway	2	2	171	93	12363	-3.68	0.0	0.98	0.65	Eif4ebp2 Perq1
380	GO:0006461 [7]: protein complex assembly	2	2	171	94	12362	-3.69	0.0	0.97	0.64	Ap2a2 Cox15
381	GO:0007267 [4]: cell-cell signaling	2	2	171	208	12248	-3.7	0.0	0.24	0.16	Nr4a2 Wnt3a
382	GO:0019439 [6]: aromatic compound catabolism	1	1	172	23	12433	-3.71	0.0	1.27	0.81	Nr4a2
383	GO:0043010 [6]: eye morphogenesis (sensu Vertebrata)	1	1	172	23	12433	-3.71	0.0	1.27	0.81	Pparbp
384	GO:0006405 [7]: RNA-nucleus export	1	1	172	23	12433	-3.71	0.0	1.27	0.81	E430034L04Rik
385	GO:0040007 [3]: growth	2	2	171	99	12357	-3.72	0.0	0.91	0.6	Igfbp7 Tgfb2
386	GO:0030155 [4]: regulation of cell adhesion	1	1	172	24	12432	-3.74	0.0	1.23	0.8	Pscd3
387	GO:0050657 [6]: nucleic acid transport	1	1	172	24	12432	-3.74	0.0	1.23	0.8	E430034L04Rik
388	GO:0050658 [6]: RNA transport	1	1	172	24	12432	-3.74	0.0	1.23	0.8	E430034L04Rik
389	GO:0051236 [5]: establishment of RNA localization	1	1	172	24	12432	-3.74	0.0	1.23	0.8	E430034L04Rik
390	GO:0000082 [7]: G1/S transition of mitotic cell cycle	1	1	172	24	12432	-3.74	0.0	1.23	0.8	Itgb1
391	GO:0006305 [7]: DNA alkylation	1	1	172	24	12432	-3.74	0.0	1.23	0.8	Mbd1
392	GO:0006306 [4]: DNA methylation	1	1	172	24	12432	-3.74	0.0	1.23	0.8	Mbd1
393	GO:0007200 [7]: G-protein signaling, coupled to IP3 second messenger (phospholipase C activating)	1	1	172	24	12432	-3.74	0.0	1.23	0.8	Trpc2
394	GO:0008202 [6]: steroid metabolism	2	2	171	103	12353	-3.74	0.0	0.86	0.58	Galk2 Mbtps1
395	GO:0019226 [5]: transmission of nerve impulse	1	1	172	156	12300	-3.76	0.0	0.12	0.07	Nr4a2
396	GO:0019953 [4]: sexual reproduction	1	1	172	155	12301	-3.76	0.0	0.12	0.07	Styx
397	GO:0000003 [3]: reproduction	1	1	172	155	12301	-3.76	0.0	0.12	0.07	Styx
398	GO:0006403 [4]: RNA localization	1	1	172	25	12431	-3.77	0.0	1.2	0.78	E430034L04Rik
399	GO:0006805 [5]: xenobiotic metabolism	1	1	172	25	12431	-3.77	0.0	1.2	0.78	Nr4a2
400	GO:0009410 [7]: response to xenobiotic stimulus	1	1	172	25	12431	-3.77	0.0	1.2	0.78	Nr4a2
401	GO:0030097 [5]: hemopoiesis	2	2	171	107	12349	-3.77	0.0	0.82	0.56	Pparbp Wnt3a
402	GO:0015698 [7]: inorganic anion transport	2	2	171	110	12346	-3.78	0.0	0.79	0.54	Clcn3 Slc26a2
403	GO:0006979 [5]: response to oxidative stress	1	1	172	26	12430	-3.8	0.0	1.17	0.76	Ppp1r15b
404	GO:0030326 [6]: embryonic limb morphogenesis	1	1	172	27	12429	-3.81	0.0	1.14	0.74	Pparbp
405	GO:0035113 [5]: embryonic appendage morphogenesis	1	1	172	27	12429	-3.81	0.0	1.14	0.74	Pparbp
406	GO:0008033 [7]: tRNA processing	1	1	172	27	12429	-3.81	0.0	1.14	0.74	Pop5
407	GO:0009790 [3]: embryonic development	2	2	171	172	12284	-3.81	0.0	0.37	0.26	Pparbp Wnt3a
408	GO:0009117 [6]: nucleotide metabolism	1	1	172	147	12309	-3.82	0.0	0.14	0.08	Ctps2
409	GO:0006813 [8]: potassium ion transport	2	2	171	122	12334	-3.82	0.0	0.68	0.48	Atp1a1 Tnfaip1
410	GO:0006928 [4]: cell motility	2	2	171	165	12291	-3.82	0.0	0.4	0.29	Ptk2 Rac1
411	GO:0006281 [6]: DNA repair	2	2	171	126	12330	-3.83	0.0	0.64	0.46	Dclre1a Trpc2
412	GO:0015931 [5]: nucleobase, nucleoside, nucleotide and nucleic acid transport	1	1	172	28	12428	-3.84	0.0	1.11	0.73	E430034L04Rik
413	GO:0005977 [8]: glycogen metabolism	1	1	172	28	12428	-3.84	0.0	1.11	0.73	Ppp1cb
414	GO:0006073 [7]: glucan metabolism	1	1	172	28	12428	-3.84	0.0	1.11	0.73	Ppp1cb
415	GO:0006820 [6]: anion transport	2	2	171	132	12324	-3.84	0.0	0.6	0.43	Clcn3 Slc26a2
416	GO:0007389 [3]: pattern specification	2	2	171	132	12324	-3.84	0.0	0.6	0.43	Acvr2b Wnt3a
417	GO:0006520 [6]: amino acid metabolism	2	2	171	138	12318	-3.85	0.0	0.55	0.39	Auh Ctps2
418	GO:0006974 [5]: response to DNA damage stimulus	2	2	171	147	12309	-3.85	0.0	0.5	0.34	Dclre1a Trpc2
419	GO:0050793 [3]: regulation of development	2	2	171	156	12300	-3.85	0.0	0.45	0.32	Igfbp7 Wnt3a
420	GO:0009719 [4]: response to endogenous stimulus	2	2	171	152	12304	-3.85	0.0	0.47	0.34	Dclre1a Trpc2
421	GO:0035107 [4]: appendage morphogenesis	1	1	172	29	12427	-3.85	0.0	1.08	0.71	Pparbp
422	GO:0035108 [5]: limb morphogenesis	1	1	172	29	12427	-3.85	0.0	1.08	0.71	Pparbp
423	GO:0048015 [7]: phosphoinositide-mediated signaling	1	1	172	29	12427	-3.85	0.0	1.08	0.71	Trpc2
424	GO:0007268 [6]: synaptic transmission	1	1	172	141	12315	-3.86	0.0	0.15	0.1	Nr4a2
425	GO:0016477 [5]: cell migration	1	1	172	139	12317	-3.88	0.0	0.15	0.1	Ptk2
426	GO:0006261 [7]: DNA-dependent DNA replication	1	1	172	30	12426	-3.88	0.0	1.05	0.69	Top3b
427	GO:0006112 [7]: energy reserve metabolism	1	1	172	31	12425	-3.89	0.0	1.03	0.68	Ppp1cb
428	GO:0000278 [6]: mitotic cell cycle	1	1	172	135	12321	-3.9	0.0	0.16	0.11	Itgb1
429	GO:0044264 [6]: cellular polysaccharide metabolism	1	1	172	32	12424	-3.91	0.0	1.01	0.66	Ppp1cb
430	GO:0048468 [3]: cell development	1	1	172	33	12423	-3.92	0.0	0.98	0.65	Rpgrip1
431	GO:0007015 [9]: actin filament organization	1	1	172	33	12423	-3.92	0.0	0.98	0.65	Cdc42
432	GO:0007276 [5]: gametogenesis	1	1	172	130	12326	-3.94	0.0	0.18	0.12	Styx
433	GO:0005976 [5]: polysaccharide metabolism	1	1	172	34	12422	-3.94	0.0	0.96	0.64	Ppp1cb
434	GO:0006096 [8]: glycolysis	1	1	172	34	12422	-3.94	0.0	0.96	0.64	Eno1
435	GO:0008015 [4]: circulation	1	1	172	34	12422	-3.94	0.0	0.96	0.64	Thra
436	GO:0051247 [6]: positive regulation of protein metabolism	1	1	172	35	12421	-3.95	0.0	0.94	0.62	Rac1
437	GO:0042127 [5]: regulation of cell proliferation	1	1	172	128	12328	-3.95	0.0	0.18	0.12	Pura
438	GO:0045165 [4]: cell fate commitment	1	1	172	36	12420	-3.97	0.0	0.92	0.6	Psen2
439	GO:0006119 [6]: oxidative phosphorylation	1	1	172	37	12419	-3.98	0.0	0.9	0.59	1110020P15Rik
440	GO:0006954 [5]: inflammatory response	1	1	172	122	12334	-3.98	0.0	0.2	0.14	Rac1
441	GO:0019933 [8]: cAMP-mediated signaling	1	1	172	38	12418	-3.99	0.0	0.88	0.59	Eif4ebp2
442	GO:0048511 [3]: rhythmic process	1	1	172	38	12418	-3.99	0.0	0.88	0.59	Tef
443	GO:0009063 [7]: amino acid catabolism	1	1	172	38	12418	-3.99	0.0	0.88	0.59	Auh
444	GO:0016567 [9]: protein ubiquitination	1	1	172	120	12336	-4.0	0.0	0.21	0.14	Fbxw7
445	GO:0000226 [8]: microtubule cytoskeleton organization and biogenesis	1	1	172	39	12417	-4.01	0.0	0.86	0.58	Ptk2
446	GO:0006836 [5]: neurotransmitter transport	1	1	172	39	12417	-4.01	0.0	0.86	0.58	Ica1
447	GO:0006865 [6]: amino acid transport	1	1	172	39	12417	-4.01	0.0	0.86	0.58	Slc7a4
448	GO:0015837 [5]: amine transport	1	1	172	41	12415	-4.03	0.0	0.82	0.56	Slc7a4
449	GO:0019320 [8]: hexose catabolism	1	1	172	41	12415	-4.03	0.0	0.82	0.56	Eno1
450	GO:0046164 [6]: alcohol catabolism	1	1	172	41	12415	-4.03	0.0	0.82	0.56	Eno1
451	GO:0046365 [7]: monosaccharide catabolism	1	1	172	41	12415	-4.03	0.0	0.82	0.56	Eno1
452	GO:0006007 [9]: glucose catabolism	1	1	172	41	12415	-4.03	0.0	0.82	0.56	Eno1
453	GO:0006800 [5]: oxygen and reactive oxygen species metabolism	1	1	172	41	12415	-4.03	0.0	0.82	0.56	Ppp1r15b
454	GO:0015674 [7]: di-, tri-valent inorganic cation transport	1	1	172	114	12342	-4.03	0.0	0.23	0.15	Trpc2
455	GO:0051239 [4]: regulation of organismal physiological process	1	1	172	111	12345	-4.04	0.0	0.24	0.16	Thra
456	GO:0050817 [3]: coagulation	1	1	172	43	12413	-4.04	0.0	0.79	0.54	Proc
457	GO:0001701 [6]: embryonic development (sensu Mammalia)	1	1	172	43	12413	-4.04	0.0	0.79	0.54	Pparbp
458	GO:0007596 [4]: blood coagulation	1	1	172	43	12413	-4.04	0.0	0.79	0.54	Proc
459	GO:0019935 [7]: cyclic-nucleotide-mediated signaling	1	1	172	42	12414	-4.04	0.0	0.8	0.55	Eif4ebp2
460	GO:0001558 [4]: regulation of cell growth	1	1	172	44	12412	-4.06	0.0	0.77	0.53	Igfbp7
461	GO:0007605 [7]: perception of sound	1	1	172	44	12412	-4.06	0.0	0.77	0.53	Dfna5h
462	GO:0001505 [7]: regulation of neurotransmitter levels	1	1	172	45	12411	-4.06	0.0	0.75	0.52	Nr4a2
463	GO:0007599 [5]: hemostasis	1	1	172	45	12411	-4.06	0.0	0.75	0.52	Proc
464	GO:0001503 [5]: ossification	1	1	172	46	12410	-4.07	0.0	0.74	0.51	Thra
465	GO:0002009 [4]: morphogenesis of an epithelium	1	1	172	46	12410	-4.07	0.0	0.74	0.51	F11r
466	GO:0009310 [6]: amine catabolism	1	1	172	46	12410	-4.07	0.0	0.74	0.51	Auh
467	GO:0009165 [6]: nucleotide biosynthesis	1	1	172	103	12353	-4.07	0.0	0.27	0.19	Ctps2
468	GO:0008284 [6]: positive regulation of cell proliferation	1	1	172	47	12409	-4.08	0.0	0.72	0.5	Pura
469	GO:0045045 [5]: secretory pathway	1	1	172	100	12356	-4.08	0.0	0.28	0.2	Sec8l1
470	GO:0050790 [3]: regulation of enzyme activity	1	1	172	101	12355	-4.09	0.0	0.28	0.2	Git2
471	GO:0048232 [6]: male gamete generation	1	1	172	99	12357	-4.09	0.0	0.29	0.2	Styx
472	GO:0007283 [7]: spermatogenesis	1	1	172	99	12357	-4.09	0.0	0.29	0.2	Styx
473	GO:0016052 [6]: carbohydrate catabolism	1	1	172	49	12407	-4.09	0.0	0.7	0.49	Eno1
474	GO:0044275 [7]: cellular carbohydrate catabolism	1	1	172	49	12407	-4.09	0.0	0.7	0.49	Eno1
475	GO:0045786 [7]: negative regulation of cell cycle	1	1	172	49	12407	-4.09	0.0	0.7	0.49	Apc2
476	GO:0050878 [4]: regulation of body fluids	1	1	172	49	12407	-4.09	0.0	0.7	0.49	Proc
477	GO:0050954 [6]: sensory perception of mechanical stimulus	1	1	172	49	12407	-4.09	0.0	0.7	0.49	Dfna5h
478	GO:0050982 [7]: detection of mechanical stimulus	1	1	172	49	12407	-4.09	0.0	0.7	0.49	Dfna5h
479	GO:0016337 [5]: cell-cell adhesion	1	1	172	98	12358	-4.09	0.0	0.29	0.2	Cdh13
480	GO:0006887 [6]: exocytosis	1	1	172	52	12404	-4.1	0.0	0.66	0.47	Sec8l1
481	GO:0046849 [4]: bone remodeling	1	1	172	51	12405	-4.11	0.0	0.67	0.48	Thra
482	GO:0006869 [5]: lipid transport	1	1	172	51	12405	-4.11	0.0	0.67	0.48	Npc1
483	GO:0015849 [5]: organic acid transport	1	1	172	53	12403	-4.11	0.0	0.64	0.46	Slc7a4
484	GO:0046942 [6]: carboxylic acid transport	1	1	172	53	12403	-4.11	0.0	0.64	0.46	Slc7a4
485	GO:0006694 [7]: steroid biosynthesis	1	1	172	53	12403	-4.11	0.0	0.64	0.46	Galk2
486	GO:0006821 [8]: chloride transport	1	1	172	53	12403	-4.11	0.0	0.64	0.46	Clcn3
487	GO:0006644 [7]: phospholipid metabolism	1	1	172	54	12402	-4.12	0.0	0.63	0.46	Pip5k1b
488	GO:0007160 [5]: cell-matrix adhesion	1	1	172	54	12402	-4.12	0.0	0.63	0.46	Itgb1
489	GO:0001568 [4]: blood vessel development	1	1	172	88	12368	-4.13	0.0	0.34	0.24	Ptk2
490	GO:0009795 [4]: embryonic morphogenesis	1	1	172	89	12367	-4.13	0.0	0.34	0.24	Pparbp
491	GO:0001501 [5]: skeletal development	1	1	172	85	12371	-4.13	0.0	0.36	0.26	Thra
492	GO:0007178 [7]: transmembrane receptor protein serine/threonine kinase signaling pathway	1	1	172	61	12395	-4.13	0.0	0.55	0.39	Acvr2b
493	GO:0018193 [8]: peptidyl-amino acid modification	1	1	172	60	12396	-4.14	0.0	0.56	0.4	2410012M04Rik
494	GO:0007507 [5]: heart development	1	1	172	63	12393	-4.14	0.0	0.53	0.37	Pparbp
495	GO:0009582 [6]: detection of abiotic stimulus	1	1	172	82	12374	-4.15	0.0	0.38	0.27	Dfna5h
496	GO:0007156 [6]: homophilic cell adhesion	1	1	172	69	12387	-4.15	0.0	0.48	0.34	Cdh13
497	GO:0006643 [6]: membrane lipid metabolism	1	1	172	79	12377	-4.15	0.0	0.4	0.29	Pip5k1b
498	GO:0006814 [8]: sodium ion transport	1	1	172	79	12377	-4.15	0.0	0.4	0.29	Atp1a1
499	GO:0009617 [6]: response to bacteria	1	1	172	71	12385	-4.15	0.0	0.46	0.33	Wasl
500	GO:0050879 [4]: organismal movement	1	1	172	71	12385	-4.15	0.0	0.46	0.33	Rpgrip1
501	GO:0050881 [5]: musculoskeletal movement	1	1	172	70	12386	-4.15	0.0	0.47	0.34	Rpgrip1
502	GO:0050885 [6]: regulation of balance	1	1	172	70	12386	-4.15	0.0	0.47	0.34	Rpgrip1
503	GO:0050953 [6]: sensory perception of light	1	1	172	70	12386	-4.15	0.0	0.47	0.34	Rpgrip1
504	GO:0050957 [6]: equilibrioception	1	1	172	70	12386	-4.15	0.0	0.47	0.34	Rpgrip1
505	GO:0006399 [6]: tRNA metabolism	1	1	172	70	12386	-4.15	0.0	0.47	0.34	Pop5
506	GO:0007601 [7]: visual perception	1	1	172	70	12386	-4.15	0.0	0.47	0.34	Rpgrip1
507	GO:0006816 [8]: calcium ion transport	1	1	172	77	12379	-4.15	0.0	0.42	0.3	Trpc2
508	GO:0007409 [6]: axonogenesis	1	1	172	77	12379	-4.15	0.0	0.42	0.3	Wnt3a
509	GO:0040008 [4]: regulation of growth	1	1	172	68	12388	-4.16	0.0	0.49	0.34	Igfbp7
510	GO:0045595 [4]: regulation of cell differentiation	1	1	172	68	12388	-4.16	0.0	0.49	0.34	Wnt3a
