# Supplementary material for: A genomic analysis of mouse models of breast cancer reveals molecular features of mouse models and relationships to human breast cancer
Source: Breast Cancer Res. 2014 Jun 5;16(3):R59. doi: 10.1186/bcr3672 (PMC4078930; doi:10.1186/bcr3672)
Supplement: Additional file 2 — Fold change values organized by mouse tumor model type comparing the mouse model to all other types of mouse models. [file bcr3672-S2.zip › Additional_file_2/BlgStat5_SAM/AdditionalFile55_BlgStat5_SAM/DownregulatedGenesgather_kegg_121102.txt]

#	Annotation	Total Genes With Ann	Your Genes (With Ann)	Your Genes (No Ann)	Genome (With Ann)	Genome (No Ann)	ln(Bayes factor)	neg ln(p value)	FE: neg ln(p value)	FE: neg ln(FDR)	Genes
1	path:mmu04520: Adherens junction	5	5	42	69	2403	0.85	4.92	4.49	0.58	Catna1 Cdc42 Iqgap1 Rac1 Wasl
2	path:mmu05020: Parkinson's disease	2	2	45	15	2457	-0.51	0.0	3.25	0.51	Ube1x Ube1y1
3	path:mmu00310: Lysine degradation	3	3	44	41	2431	-0.61	0.0	3.05	0.51	Dlst Hadhsc Suv39h1
4	path:mmu04510: Focal adhesion	7	7	40	207	2265	-0.99	0.0	2.32	0.51	Cdc42 Itgb1 Pdpk1 Ppp1cb Ptk2 Rac1 Rock1
5	path:mmu00020: Citrate cycle (TCA cycle)	2	2	45	22	2450	-1.09	0.0	2.62	0.51	Dlst Mdh1
6	path:mmu04080: Neuroactive ligand-receptor interaction	2	2	45	276	2196	-1.15	0.0	0.03	0.03	Htr1d Thra
7	path:mmu04310: Wnt signaling pathway	5	5	42	136	2336	-1.26	0.0	2.13	0.51	Apc2 Rac1 Rock1 Tbl1x Wnt3a
8	path:mmu00532: Chondroitin / Heparan sulfate biosynthesis	2	2	45	26	2446	-1.33	0.0	2.36	0.51	B3galt6 B3gat3
9	path:mmu00900: Terpenoid biosynthesis	1	1	46	4	2468	-1.41	0.0	2.41	0.51	Fdps
10	path:mmu00380: Tryptophan metabolism	3	3	44	72	2400	-1.68	0.0	1.82	0.51	Hadhsc Hrmt1l3 Ube3a
11	path:mmu00062: Fatty acid biosynthesis (path 2)	1	1	46	8	2464	-1.92	0.0	1.86	0.51	Hadhsc
12	path:mmu00632: Benzoate degradation via CoA ligation	2	2	45	43	2429	-1.98	0.0	1.59	0.51	Eif2ak3 Hadhsc
13	path:mmu00400: Phenylalanine, tyrosine and tryptophan biosynthesis	1	1	46	9	2463	-2.01	0.0	1.76	0.51	Eno1
14	path:mmu00630: Glyoxylate and dicarboxylate metabolism	1	1	46	9	2463	-2.01	0.0	1.76	0.51	Mdh1
15	path:mmu00720: Reductive carboxylate cycle (CO2 fixation)	1	1	46	9	2463	-2.01	0.0	1.76	0.51	Mdh1
16	path:mmu00440: Aminophosphonate metabolism	1	1	46	10	2462	-2.09	0.0	1.67	0.51	Hrmt1l3
17	path:mmu00626: Nitrobenzene degradation	1	1	46	10	2462	-2.09	0.0	1.67	0.51	Hrmt1l3
18	path:mmu04060: Cytokine-cytokine receptor interaction	3	3	44	237	2235	-2.09	0.0	0.17	0.13	Acvr2b Cntfr Tgfb2
19	path:mmu04010: MAPK signaling pathway	5	5	42	226	2246	-2.12	0.0	0.83	0.35	Cdc42 Dusp8 Hspa9a Rac1 Tgfb2
20	path:mmu00930: Caprolactam degradation	1	1	46	11	2461	-2.15	0.0	1.6	0.51	Hadhsc
21	path:mmu00190: Oxidative phosphorylation	3	3	44	112	2360	-2.24	0.0	1.01	0.35	1110020P15Rik Cox15 Uqcrc2
22	path:mmu00562: Inositol phosphate metabolism	2	2	45	55	2417	-2.24	0.0	1.24	0.38	Eif2ak3 Pip5k1b
23	path:mmu04530: Tight junction	3	3	44	120	2352	-2.3	0.0	0.9	0.35	Catna1 Cdc42 Sec8l1
24	path:mmu00100: Biosynthesis of steroids	1	1	46	15	2457	-2.37	0.0	1.34	0.38	Fdps
25	path:mmu05030: Amyotrophic lateral sclerosis (ALS)	1	1	46	16	2456	-2.41	0.0	1.29	0.38	Ssr4
26	path:mmu00450: Selenoamino acid metabolism	1	1	46	17	2455	-2.45	0.0	1.24	0.38	Hrmt1l3
27	path:mmu04070: Phosphatidylinositol signaling system	2	2	45	74	2398	-2.47	0.0	0.87	0.35	Eif2ak3 Pip5k1b
28	path:mmu00710: Carbon fixation	1	1	46	19	2453	-2.52	0.0	1.16	0.35	Mdh1
29	path:mmu04910: Insulin signaling pathway	2	2	45	131	2341	-2.52	0.0	0.33	0.19	Pdpk1 Ppp1cb
30	path:mmu00230: Purine metabolism	1	1	46	107	2365	-2.54	0.0	0.13	0.11	Pde4b
31	path:mmu05010: Alzheimer's disease	1	1	46	22	2450	-2.6	0.0	1.04	0.35	Psen2
32	path:mmu00052: Galactose metabolism	1	1	46	25	2447	-2.67	0.0	0.94	0.35	Galk2
33	path:mmu00340: Histidine metabolism	1	1	46	25	2447	-2.67	0.0	0.94	0.35	Hrmt1l3
34	path:mmu04620: Toll-like receptor signaling pathway	1	1	46	93	2379	-2.67	0.0	0.18	0.13	Rac1
35	path:mmu00510: N-Glycan biosynthesis	1	1	46	26	2446	-2.69	0.0	0.92	0.35	Alg2
36	path:mmu04512: ECM-receptor interaction	1	1	46	83	2389	-2.75	0.0	0.22	0.14	Itgb1
37	path:mmu04540: Gap junction	1	1	46	83	2389	-2.75	0.0	0.22	0.14	Tuba1
38	path:mmu00150: Androgen and estrogen metabolism	1	1	46	31	2441	-2.76	0.0	0.79	0.35	Hrmt1l3
39	path:mmu00280: Valine, leucine and isoleucine degradation	1	1	46	31	2441	-2.76	0.0	0.79	0.35	Hadhsc
40	path:mmu00620: Pyruvate metabolism	1	1	46	32	2440	-2.77	0.0	0.77	0.35	Mdh1
41	path:mmu00561: Glycerolipid metabolism	1	1	46	34	2438	-2.8	0.0	0.72	0.34	Mgll
42	path:mmu00650: Butanoate metabolism	1	1	46	36	2436	-2.81	0.0	0.68	0.33	Hadhsc
43	path:mmu00350: Tyrosine metabolism	1	1	46	39	2433	-2.84	0.0	0.63	0.3	Hrmt1l3
44	path:mmu04610: Complement and coagulation cascades	1	1	46	67	2405	-2.84	0.0	0.32	0.19	Proc
45	path:mmu00010: Glycolysis / Gluconeogenesis	1	1	46	49	2423	-2.87	0.0	0.49	0.27	Eno1
46	path:mmu04330: Notch signaling pathway	1	1	46	49	2423	-2.87	0.0	0.49	0.27	Psen2
47	path:mmu00760: Nicotinate and nicotinamide metabolism	1	1	46	50	2422	-2.87	0.0	0.48	0.27	Eif2ak3
48	path:mmu04340: Hedgehog signaling pathway	1	1	46	50	2422	-2.87	0.0	0.48	0.27	Wnt3a
49	path:mmu00564: Glycerophospholipid metabolism	1	1	46	52	2420	-2.87	0.0	0.45	0.27	Gpd2
50	path:mmu00071: Fatty acid metabolism	1	1	46	53	2419	-2.87	0.0	0.44	0.27	Hadhsc
