# Supplementary material for: A genomic analysis of mouse models of breast cancer reveals molecular features of mouse models and relationships to human breast cancer
Source: Breast Cancer Res. 2014 Jun 5;16(3):R59. doi: 10.1186/bcr3672 (PMC4078930; doi:10.1186/bcr3672)
Supplement: Additional file 2 — Fold change values organized by mouse tumor model type comparing the mouse model to all other types of mouse models. [file bcr3672-S2.zip › Additional_file_2/BlgStat5_SAM/AdditionalFile55_BlgStat5_SAM/DownregulatedGenesgather_transfac_121102.txt]

#	Annotation	Total Genes With Ann	Your Genes (With Ann)	Your Genes (No Ann)	Genome (With Ann)	Genome (No Ann)	ln(Bayes factor)	neg ln(p value)	FE: neg ln(p value)	FE: neg ln(FDR)	Genes
1	V$E2F1_Q6: E2F-1	145	145	68	8199	7759	9.51	11.93	14.21	8.38	1810057B09Rik 2410012M04Rik 2900091E11Rik 3110006P09Rik 4930470D19Rik 4930542G03Rik Acvr2b Alg2 Apg12l Aplp2 Atp1a1 Atpif1 Axl B3galt6 B3gat3 BC018371 BC019943 Becn1 Bnip2 C330023F11Rik Catna1 Ccnt1 Cdh13 Chd4 Clcn3 Cntfr Cops5 Cox15 Cpsf3 Ctps2 Cxxc1 D8Ertd325e Dclre1a Dfna5h Diap2 Dlst Dnm2 Dos Ebna1bp2 Eed Eif2ak3 Eif3s6ip Eif4ebp2 Elovl6 Eno1 Ern1 Exosc1 Fdps Ga17 Gpd2 H2-T10 Hadhsc Hist1h2ao…
2	V$E2F1_Q6_01	107	107	106	5548	10410	8.08	11.93	12.72	7.75	1810057B09Rik 2410012M04Rik 3110006P09Rik 4930470D19Rik 4930542G03Rik Acvr2b Apg12l Aplp2 Atp1a1 Axl Bnip2 C330023F11Rik Catna1 Ccnt1 Cdh13 Chd4 Cntfr Cops5 Cox15 Ctps2 Cxxc1 D8Ertd325e Dclre1a Dfna5h Dlst Dos Ebna1bp2 Eed Eif2ak3 Eif3s6ip Eif4ebp2 Elovl6 Eno1 Ern1 Exosc1 Fdps Gpd2 H2-T10 Hadhsc Hist1h2ao Hrmt1l3 Htr1d Ica1 Kif2a Kif5b Kifap3 Klf13 Klf7 Lrrc4 Luc7l2 Mapbpip Mbtps1 Mrpl21 Mto1 Mul…
3	V$NRF2_01: nuclear respiratory factor 2	62	62	151	2634	13324	7.75	11.93	12.48	7.75	2410118I19Rik 3110006P09Rik 4930470D19Rik 4930542G03Rik Apg12l Auh B3galt6 B3gat3 BC019943 Catna1 Chd4 Clcn3 Cops5 Cox15 Cpsf3 D7Ertd462e Ddx47 Dfna5h Dlst Dos Ebna1bp2 Eed Eif3s6ip Eif4ebp2 Eno1 Entpd7 Ern1 Ga17 Galk2 Git2 Hrmt1l3 Hspa9a Iqgap1 Kif5b Mapbpip Mfap3 Mrpl21 Mtch2 Mulk Mxd3 Pcm1 Plp2 Polg Pparbp Ppih Ppp1r14b Psmd11 Psmd7 Ranbp5 Rock1 Rpl41 Sf3b5 Sfpq Slc25a19 Smarcc1 Stk11 Ttc14 Tx…
4	V$MAZR_01: MAZ related factor	119	119	94	6593	9365	6.54	10.54	11.12	6.67	1110037N09Rik 2410012M04Rik 2410118I19Rik 2900091E11Rik 3110006P09Rik 4930542G03Rik 4933425F03Rik 5730421E18Rik Acvr2b Apg12l Aplp2 Arf4 Atpif1 Auh Axl B3gat3 BC018371 BC019943 Bnip2 Btbd14b C330027I04Rik Catna1 Ccnt1 Cdh13 Chd4 Ctps2 Cutl1 D8Ertd325e Ddc8 Dfna5h Dlst Dusp8 Ebna1bp2 Eif2ak3 Eif4ebp2 Elovl6 Eno1 Entpd7 F11r Fdps Gdap10 Git2 Gpd2 Hadhsc Hrmt1l3 Hspca Htr1d Hyal1 Ica1 Iqgap1 Kif2a K…
5	V$KROX_Q6	113	113	100	6252	9706	5.79	9.73	10.35	6.13	1110037N09Rik 2410012M04Rik 2410118I19Rik 2900091E11Rik 3110006P09Rik 4930470D19Rik 4930542G03Rik Acvr2b Alg2 Apg12l Aplp2 Atp1a1 Atpif1 Auh Axl B3gat3 Bnip2 C330023F11Rik C330027I04Rik Catna1 Ccnt1 Cdc42 Cdh13 Chd4 Clcn3 Cox15 Ctps2 D8Ertd325e Dfna5h Dlst Dos Eed Eif4ebp2 Eno1 Ern1 Exosc1 Fbxw7 Ga17 Galk2 Gdap10 Git2 Hadhsc Hist1h2ao Hrmt1l3 Hspa9a Hspca Htr1d Ica1 Iqgap1 Kif2a Klf13 Klf7 Lgi4 L…
6	V$HIF1_Q5: hypoxia-inducible factor 1	45	45	168	1823	14135	5.38	9.33	10.12	6.09	1110037N09Rik 5730421E18Rik Arf4 Btbd14b C330023F11Rik Ccnt1 Cdh13 Cpsf3 Cxxc1 Ebna1bp2 Eif4ebp2 Elovl6 Eno1 Entpd7 Fcmd Hist1h2ao Hspa9a Kif5b Klf13 Klf7 Lrrc4 Mfap3 Mgll Mrpl21 Mxd3 Nfix Polg Ppp1cb Ppp1r14b Pqlc1 Rock1 Rpl23a Rps25 Sncb Suv39h1 Tef Thra Tnfaip1 Ttc14 Ube1x Uqcrc2 Vil2 Wrnip1 Zbtb7 Zfp445
7	V$E2F1_Q4: E2F-1	87	87	126	4523	11435	5.05	8.98	9.6	5.72	1810057B09Rik 2410012M04Rik 4930470D19Rik 4930542G03Rik Aplp2 Atpif1 Axl B3galt6 BC013481 BC018371 Catna1 Cdh13 Clcn3 Cntfr Cops5 Ctps2 Cxxc1 Dclre1a Dfna5h Diap2 Dlst Dnm2 Dos Ebna1bp2 Elovl6 Eno1 Exosc1 Fdps Gpd2 Hadhsc Hist1h2ao Hspa9a Hspca Htr1d Ica1 Iqgap1 Itgb1 Kif5b Klf7 Lrrc4 Luc7l2 Mark2 Mbtps1 Mfap3 Mrpl21 Mto1 Nfib Nfix Nr4a2 Pabpn1 Pbxip1 Pcm1 Pde4b Pdpk1 Pecr Pip5k1b Polg Pop5 Pou2f…
8	V$NFMUE1_Q6	20	20	193	560	15398	4.39	8.28	9.37	5.62	2410118I19Rik 4930542G03Rik B3galt6 Cxxc1 Ddx47 Pcm1 Pparbp Ppp1cb Ppp1r14b Psmd11 Rab22a Rac1 Sec8l1 Slc25a19 Stk11 Suv39h1 Tsnaxip1 Vil2 Xist Zfp207
9	V$E2F1_Q3_01	83	83	130	4368	11590	4.13	8.02	8.64	5.11	1810057B09Rik 2410012M04Rik 4930542G03Rik Acvr2b Apg12l Aplp2 Arf4 Auh B3galt6 B3gat3 C330023F11Rik Catna1 Chd4 Cntfr Cops5 Cox15 Cxxc1 D8Ertd325e Dlst Dnm2 Dos Eif2ak3 Elovl6 Entpd7 Ern1 Ga17 Gpd2 Hist1h2ao Hrmt1l3 Hspa9a Hspca Ica1 Igfbp7 Iqgap1 Kif2a Klf13 Klf7 Lrrc4 Luc7l2 Mapbpip Mark2 Mfap3 Mgll Mulk Mxd3 Nfib Nfix Pdpk1 Polg Pou2f1 Ppp1cb Ppp1r14b Ppp1r15b Prep Psmd11 Ptpn13 Pura Rac1 Ranb…
10	V$YY1_02: Yin and Yang 1	40	40	173	1651	14307	3.93	7.91	8.66	5.11	2410118I19Rik 4930542G03Rik 4933425F03Rik Auh B3galt6 BC013481 Becn1 Clcn3 Cxxc1 Ddc8 Ddx47 Eif4ebp2 Git2 Gpd2 Hspa9a Lgi4 Mark2 Mrpl21 Mtch2 Mto1 Pabpn1 Pcm1 Pou2f1 Pparbp Ppp1cb Pum1 Rab22a Rac1 Ralbp1 Rbm9 Rpl23a Rpl41 Sec8l1 Slc25a19 Stk11 Thrap4 Tsnaxip1 Vil2 Wasl Zfp207
11	V$E2F_Q4_01	62	62	151	3004	12954	3.91	7.85	8.49	5.06	1810057B09Rik 4930542G03Rik Aplp2 Axl B3galt6 BC013481 Catna1 Ccnt1 Chd4 Cntfr Cops5 Ctps2 Dclre1a Dfna5h Diap2 Dlst Eif2ak3 Elovl6 Ern1 Exosc1 Fdps Hadhsc Hist1h2ao Hspca Htr1d Ica1 Kif5b Klf7 Luc7l2 Mbtps1 Mrpl21 Mto1 Nfib Ogt Pcm1 Pde4b Pdpk1 Pip5k1b Polg Pou2f1 Ppih Ppp1cb Ppp1r15b Prep Pum1 Pura Rac1 Ralbp1 Rbm9 Rnf134 Sfpq Slc25a19 Stk11 Suv39h1 Thra Tram1 Ttc14 Ube3a Ubqln2 Vil2 Wasl Zbtb7
12	V$WHN_B: winged-helix factor nude	74	74	139	3842	12116	3.5	7.44	8.01	4.75	2410118I19Rik 3110006P09Rik 4930470D19Rik 4930542G03Rik 4933425F03Rik 5730421E18Rik Acvr2b Ap2a2 Apg12l Aplp2 Auh Axl B3gat3 BC018371 C330023F11Rik C330027I04Rik Ccnt1 Chd4 Cops5 D7Ertd462e Dlst Dusp8 Eif3s6ip Eno1 Ga17 Galk2 Gdap10 Git2 Hrmt1l3 Hspa9a Htr1d Hyal1 Ica1 Igfbp7 Kif2a Klf7 Luc7l2 Mapbpip Mark2 Mrpl21 Mtch2 Mto1 Ncoa1 Nfib Npc1 Pde4b Pdpk1 Plp2 Pou2f1 Ppp1cb Ppp1r15b Pqlc1 Prep Pum1 …
13	V$E2F1_Q4_01	66	66	147	3314	12644	3.48	7.34	8.02	4.75	1810057B09Rik 4930470D19Rik 4930542G03Rik Aplp2 Axl B3galt6 BC013481 Catna1 Ccnt1 Chd4 Cntfr Cops5 Ctps2 Dclre1a Dfna5h Diap2 Dlst Eif2ak3 Elovl6 Ern1 Exosc1 Fdps Hadhsc Hist1h2ao Hspca Htr1d Ica1 Kif5b Klf7 Lrrc4 Luc7l2 Mbtps1 Mrpl21 Mto1 Nfib Ogt Pcm1 Pde4b Pdpk1 Pip5k1b Polg Pou2f1 Ppih Ppp1cb Ppp1r15b Prep Pum1 Pura Rab22a Rac1 Ralbp1 Rbm9 Rnf134 Sec8l1 Sfpq Slc25a19 Stk11 Suv39h1 Thra Tram1 …
14	V$NMYC_01: N-Myc	67	67	146	3413	12545	3.22	7.1	7.74	4.55	1110037N09Rik 3110006P09Rik 4930470D19Rik 4933425F03Rik 5730421E18Rik Aplp2 Atp1a1 B3galt6 BC018371 C330027I04Rik Capzb Cdc42 Chd4 Clcn3 Cntfr Cpsf3 Cxxc1 D7Ertd462e Ddc8 Diap2 Dnm2 Dos Ebna1bp2 Eif4ebp2 Elovl6 Eno1 Gdap10 Hrmt1l3 Hspa9a Hspca Hyal1 Ica1 Mgll Mrpl21 Mtch2 Mxd3 Nfib Nr4a2 Pbxip1 Pcm1 Pecr Pip5k1b Polg Pop5 Pou2f1 Ppp1r14b Ppp1r15b Proc Pscd3 Psen2 Psmd11 Psmd7 Sertad2 Sfpq Slc25a1…
15	V$STAF_02: Se-Cys tRNA gene transcription activating factor	55	55	158	2698	13260	2.69	6.45	7.23	4.11	2900091E11Rik Ap2a2 Arf4 Axl B3galt6 B3gat3 Becn1 Bnip2 Btbd14b Chd4 Ddx47 Dusp8 Ern1 Exosc1 Fdps Fin15 Fto Ga17 Galk2 Git2 H2-T22 Hrmt1l3 Kifap3 Lgi4 Mapbpip Mast1 Mrpl21 Mulk Mxd3 Ncoa1 Nr4a2 Ogt Pcm1 Phxr4 Ppp1r14b Ppp2r5a Psen2 Pum1 Pura Rac1 Rnf134 Sca7 Sec8l1 Sf3b5 Slc25a19 Thrap4 Tnfaip1 Tsnaxip1 Ube1x Ube3a Ubqln2 Uqcrc2 Wrnip1 Zbtb7 Zfp207
16	V$MYCMAX_B: c-Myc:Max binding sites	104	104	109	6082	9876	2.51	6.27	6.9	3.85	1110037N09Rik 1810057B09Rik 2410012M04Rik 2410118I19Rik 3110006P09Rik 4933425F03Rik 5730421E18Rik Acvr2b Apg12l Aplp2 Atp1a1 Auh BC018371 Becn1 C330023F11Rik C330027I04Rik Catna1 Cdh13 Chd4 Clcn3 Cntfr Cxxc1 D7Ertd462e Ddc8 Dfna5h Dnm2 Dos Ebna1bp2 Eif2ak3 Eif3s6ip Eif4ebp2 Elovl6 Eno1 Entpd7 Ern1 Exosc1 Fin15 Ga17 Git2 Gpd2 Hist1h2ao Hrmt1l3 Hspa9a Hspca Htr1d Hyal1 Ica1 Igfbp7 Kif2a Klf13 Klf7 …
17	V$GABP_B: GA binding protein	32	32	181	1342	14616	2.12	5.88	6.81	3.82	2410012M04Rik 4930470D19Rik 4930542G03Rik Auh B3galt6 B3gat3 Cops5 Cox15 Ddx47 Dlst Dos Ebna1bp2 Eif4ebp2 Eno1 Entpd7 Ga17 Hrmt1l3 Mapbpip Mrpl21 Mtch2 Polg Pop5 Pparbp Ppih Psmd7 Pura Ranbp5 Smarcc1 Ttc14 Txndc7 Vil2 Wasl
18	V$DEAF1_01	59	59	154	3078	12880	1.77	5.5	6.23	3.34	1810057B09Rik 2900091E11Rik 3110006P09Rik 4930470D19Rik 4930542G03Rik Apc2 Apg12l B3galt6 BC018371 Bnip2 Catna1 Ccnt1 Clcn3 Cops5 Cox15 Cpsf3 Dfna5h Ebna1bp2 Eif2ak3 Eif4ebp2 Ern1 Exosc1 Gpd2 Hspca Htr1d Ica1 Klf7 Mapbpip March5 Mark2 Mbd1 Mbtps1 Mfap3 Mrpl21 Mtch2 Mulk Ncoa1 Nr4a2 Plp2 Polg Pou2f1 Pparbp Ppp1cb Psmd11 Rac1 Ranbp5 Rbm9 Rnf134 Rock1 Rpl3 Rps25 Slc25a19 Slc26a2 Stk39 Ttc14 Wasl Wrn…
19	V$E2F_Q3_01	93	93	120	5450	10508	1.61	5.24	5.94	3.13	1810057B09Rik 4930470D19Rik 4930542G03Rik Aplp2 Atp1a1 Axl B3galt6 B3gat3 BC013481 BC018371 BC019943 C330023F11Rik Catna1 Ccnt1 Cdh13 Chd4 Cntfr Cops5 Cox15 Ctps2 Cxxc1 D7Ertd462e D8Ertd325e Dclre1a Dfna5h Diap2 Dlst Dnm2 Dos Ebna1bp2 Eif2ak3 Elovl6 Eno1 Entpd7 Ern1 Exosc1 Fdps Hadhsc Hist1h2ao Hspca Htr1d Ica1 Iqgap1 Kif2a Kif5b Klf7 Lrrc4 Luc7l2 March5 Mbtps1 Mrpl21 Mtch2 Mto1 Nfib Nfix Ogt Pcm…
20	V$MAZ_Q6	167	167	46	11104	4854	1.47	5.13	5.91	3.13	1110037N09Rik 1700029K01Rik 1810057B09Rik 2410012M04Rik 2410118I19Rik 2900091E11Rik 3110006P09Rik 4930470D19Rik 4930542G03Rik 4933425F03Rik Acvr2b Apc2 Apg12l Aplp2 Arid2 Atp1a1 Atpif1 Auh Axl B3galt6 B3gat3 BC018371 Bnip2 Btbd14b C330023F11Rik C330027I04Rik Capzb Catna1 Ccnt1 Cdh13 Chd4 Clcn3 Cpsf3 Ctps2 Cutl1 D8Ertd325e Ddc8 Dfna5h Diap2 Dlst Dnm2 Dos Dusp8 Ebna1bp2 Eed Eif2ak3 Eif3s6ip Eif4ebp…
21	V$NRF1_Q6	21	21	192	775	15183	1.45	5.07	6.24	3.34	Atp1a1 Bnip2 D7Ertd462e Dfna5h Eed Ga17 Git2 Hrmt1l3 Mtch2 Mxd3 Pip5k1b Pou2f1 Ppp1cb Ppp1r15b Ralbp1 Rock1 Smarcc1 Thra Tmem43 Wasl Wrnip1
22	V$POU1F1_Q6	66	66	147	6429	9529	1.37	5.02	0.0	0.0	1700029K01Rik 5730421E18Rik Arf4 Atp1a1 Atpif1 Auh B2m BC019943 Becn1 Btbd14b Capzb Cdc42 Cdh13 Chc1l Clcn3 Cops5 Cutl1 Ddc8 Ddx47 Dfna5h Dlst Dusp8 Eif3s6ip F11r Fdps Fto Git2 Ica1 Kifap3 Luc7l2 March5 Mbtps1 Mdn1 Mfap3 Mto1 Mulk Pcm1 Pde4b Pecr Phxr4 Pip5k1b Plp2 Polg Pou2f1 Ppnr Ppp1r14b Ppp2r5a Psmd7 Ptk2 Pum2 Rac1 Rnf134 Rpgrip1 Rpl41 Sfpq Stk39 Styx Tbl1x Tef Tgfb2 Tnfaip1 Ttc14 Ube1x Ube3a…
23	V$E2F_Q4: E2F	92	92	121	5422	10536	1.36	5.02	5.68	2.99	1810057B09Rik 4930542G03Rik Alg2 Aplp2 Axl BC019943 Bnip2 Catna1 Ccnt1 Cdh13 Chd4 Cntfr Cops5 Cox15 Cpsf3 Ctps2 Cxxc1 Dclre1a Dfna5h Dlst Dnm2 Eed Eif2ak3 Eif3s6ip Eif4ebp2 Elovl6 Eno1 Ern1 Exosc1 Fdps Gpd2 Hist1h2ao Hspa9a Hspca Htr1d Ica1 Kif2a Kif5b Kifap3 Klf7 Lgi4 Lrrc4 Luc7l2 Mbd1 Mphosph10 Mrpl21 Mtch2 Mxd3 Ncoa1 Nfib Ogt Pcm1 Pde4b Pdpk1 Pecr Phxr4 Pip5k1b Polg Pou2f1 Ppp1r14b Ppp1r15b Pr…
24	V$ELK1_02: Elk-1	180	180	33	12250	3708	1.1	4.68	5.6	2.95	1110037N09Rik 1700029K01Rik 1810057B09Rik 2410012M04Rik 2410118I19Rik 2900091E11Rik 3110006P09Rik 4930470D19Rik 4930542G03Rik 4933425F03Rik Ap2a2 Apc2 Apg12l Aplp2 Arf4 Arid2 Atp1a1 Atpif1 Auh Axl B2m B3galt6 B3gat3 BC013481 BC018371 BC019943 Becn1 Bnip2 Btbd14b C330023F11Rik Capzb Catna1 Ccnt1 Cdc42 Cdh13 Chd4 Clcn3 Cntfr Cops5 Cox15 Cpsf3 Ctps2 Cutl1 Cxxc1 D7Ertd462e D8Ertd325e Dclre1a Ddc8 Ddx…
25	V$MTF1_Q4	27	27	186	1148	14810	1.04	4.63	5.71	2.99	3110006P09Rik Aplp2 BC013481 Btbd14b C330023F11Rik Cdh13 Chc1l Cutl1 D8Ertd325e Dusp8 Fin15 Hist1h2ao Hspa9a Igfbp7 Kif2a Kif5b Klf7 Luc7l2 Mast1 Mbd1 Mto1 Pecr Phxr4 Ppih Pqlc1 Tef Ubqln2
26	V$SP3_Q3	159	159	54	10554	5404	0.97	4.57	5.33	2.72	1110037N09Rik 2410012M04Rik 2410118I19Rik 2900091E11Rik 3110006P09Rik 4930470D19Rik 4930542G03Rik 4933425F03Rik 5730421E18Rik Acvr2b Alg2 Ap2a2 Apc2 Apg12l Aplp2 Atp1a1 Auh Axl B3galt6 BC018371 Bnip2 C330023F11Rik C330027I04Rik Capzb Catna1 Ccnt1 Cdc42 Cdh13 Chc1l Chd4 Clcn3 Cops5 Cpsf3 Ctps2 Cutl1 Cxxc1 D7Ertd462e D8Ertd325e Ddc8 Ddx47 Dfna5h Dos Dusp8 Ebna1bp2 Eed Eif2ak3 Eif3s6ip Eif4ebp2 Elov…
27	V$USF_Q6: upstream stimulating factor	152	152	61	10020	5938	0.88	4.46	5.19	2.63	1110037N09Rik 1700029K01Rik 1810057B09Rik 3110006P09Rik 4930470D19Rik 4933425F03Rik 5730421E18Rik Acvr2b Alg2 Aplp2 Arf4 Atp1a1 Auh Axl B2m B3galt6 B3gat3 BC018371 BC019943 Becn1 C330023F11Rik C330027I04Rik Cald1 Capzb Catna1 Ccnt1 Cdc42 Cdh13 Chd4 Clcn3 Cntfr Cops5 Cpsf3 Cutl1 Cxxc1 D7Ertd462e D8Ertd325e Dclre1a Ddc8 Ddx47 Diap2 Dnm2 Dos Dusp8 Ebna1bp2 Eed Eif2ak3 Eif3s6ip Eif4ebp2 Elovl6 Eno1 E…
28	V$OCT1_02: octamer factor 1	54	54	159	5382	10576	0.87	4.46	0.0	0.0	1110037N09Rik 2410012M04Rik 2410118I19Rik 5730421E18Rik Atp1a1 B2m B3gat3 BC019943 Capzb Clcn3 Cutl1 Dos Dusp8 Eno1 Entpd7 Ern1 Fcmd Fin15 Fto Ga17 Gdap10 Git2 Ica1 Kif5b Kifap3 Luc7l2 Mdn1 Mfap3 Mto1 Nr4a2 Pcm1 Pde4b Phxr4 Pip5k1b Pou2f1 Ppnr Ppp2r5a Ptpn13 Rac1 Rpgrip1 Sca7 Sec8l1 Sfpq Thra Tsnaxip1 Ttc14 Ttr Tuba1 Txndc7 Ube1x Wasl Wrnip1 Zfp207 Zfp358
29	V$RFX1_01: X-box binding protein RFX1	112	112	101	6981	8977	0.84	4.4	5.09	2.62	1110037N09Rik 1810057B09Rik 3110006P09Rik 4930470D19Rik 4930542G03Rik Acvr2b Alg2 Apc2 Apg12l Atp1a1 Auh B2m B3galt6 BC018371 Btbd14b Cald1 Catna1 Ccnt1 Chd4 Clcn3 Cops5 Cpsf3 Ctps2 Cxxc1 D7Ertd462e D8Ertd325e Ddc8 Ddx47 Dfna5h Diap2 Dnm2 Dusp8 Ebna1bp2 Eed Eif3s6ip Elovl6 Entpd7 Ern1 Fbxw7 Fcmd Fdps Fin15 Ga17 Galk2 Gdap10 Git2 H2-T10 H2-T22 Hadhsc Hist1h2ao Hrmt1l3 Hspa9a Hyal1 Ica1 Igfbp7 Itgb…
30	V$CETS1P54_01: c-Ets-1(p54)	156	156	57	10360	5598	0.75	4.34	5.08	2.62	1700029K01Rik 1810057B09Rik 2410012M04Rik 2410118I19Rik 2900091E11Rik 3110006P09Rik 4930470D19Rik 4930542G03Rik 5730421E18Rik AI746432 Acvr2b Ap2a2 Apg12l Aplp2 Arf4 Arid2 Atp1a1 Atpif1 Auh B2m B3galt6 B3gat3 BC013481 BC018371 BC019943 Becn1 Bnip2 Btbd14b C330023F11Rik Capzb Catna1 Ccnt1 Chd4 Cntfr Cops5 Cox15 Cpsf3 Cutl1 Cxxc1 D7Ertd462e D8Ertd325e Dclre1a Ddc8 Ddx47 Dfna5h Dlst Dnm2 Dos Dusp8 E…
31	V$RREB1_01: Ras-responsive element binding protein 1	29	29	184	1316	14642	0.56	4.09	5.16	2.63	4930542G03Rik Alg2 Apc2 Atpif1 Auh B3gat3 BC013481 C330027I04Rik Catna1 Dusp8 Eif3s6ip Galk2 H2-T10 H2-T22 Hadhsc Hspa9a Klf7 Ncoa1 Nfib Pop5 Prep Psmd7 Ranbp5 Smarcc1 Smarcd2 Tnfaip1 Tram1 Xist Zfp358
32	V$E47_02: E47	18	18	195	2317	13641	0.55	4.03	0.0	0.0	4933425F03Rik Apc2 B3gat3 Capzb D8Ertd325e Dclre1a Hspca Htr1d Ica1 Kif5b Mapbpip Mbtps1 Mgll Mrpl21 Nr4a2 Pparbp Rpl41 Sca7
33	V$COREBINDINGFACTOR_Q6	53	53	160	5226	10732	0.5	3.97	0.01	0.0	2900091E11Rik 5730421E18Rik Ap2a2 Aplp2 Arid2 Becn1 Bnip2 Catna1 Cdc42 Chc1l Cntfr Ctps2 Cutl1 Diap2 Eif4ebp2 Eno1 Fbxw7 Fcmd Fto Galk2 Gpd2 Hist1h2ao Hspca Igfbp7 March5 Mbd1 Mgll Mphosph10 Mto1 Nfix Ogt Pde4b Pdpk1 Phxr4 Ppih Ppnr Ppp1r15b Pscd3 Rac1 Ralbp1 Ranbp5 Rnf134 Rps25 Sca7 Sec8l1 Sqrdl Thrap4 Ttr Xist Zbtb7 Zfp207 Zfp358 Zfp445
34	V$MRF2_01: modulator recognition factor 2	113	113	100	9779	6179	0.48	3.97	0.01	0.0	1700029K01Rik 2410012M04Rik 2410118I19Rik 3110006P09Rik 4930470D19Rik 4933425F03Rik 5730421E18Rik AI746432 Alg2 Aplp2 Arf4 Arid2 Atp1a1 B2m BC018371 BC019943 Becn1 Btbd14b C330027I04Rik Cald1 Capzb Catna1 Ccnt1 Cdc42 Clcn3 Cntfr Cops5 Cox15 Cpsf3 D7Ertd462e D8Ertd325e Ddx47 Dfna5h Diap2 Dlst Dusp8 Ebna1bp2 Eed Eif2ak3 Eif4ebp2 Elovl6 Exosc1 Fbxw7 Fcmd Fin15 Fto Ga17 Gdap10 Git2 Hadhsc Igfbp7 Itgb…
35	V$TEF_Q6	59	59	154	5682	10276	0.42	3.91	0.01	0.0	1700029K01Rik 1810057B09Rik 2410118I19Rik 4930470D19Rik Arf4 Arid2 Atp1a1 Axl B2m BC019943 Becn1 Btbd14b C330023F11Rik Cald1 Cdc42 Chc1l Ddx47 Diap2 Ebna1bp2 Eif3s6ip Eno1 Entpd7 Fbxw7 Fto Ga17 Gdap10 Hadhsc Hrmt1l3 Hspca Hyal1 Iqgap1 Kif5b Mtch2 Mto1 Npc1 Pabpn1 Pcm1 Pdpk1 Pecr Pip5k1b Pparbp Ppnr Ptpn13 Pum2 Rbm9 Rpl41 Sca7 Sfpq Slc25a19 Sncb Sqrdl Stk39 Tbl1x Thra Ttr Tuba1 Wrnip1 Zfp358 Zfp445
36	V$HIF1_Q3: hypoxia induced factor	28	28	185	1281	14677	0.32	3.79	4.91	2.48	5730421E18Rik Arf4 Atp1a1 C330023F11Rik Capzb Ccnt1 Cdh13 Cntfr Cxxc1 Dos Elovl6 Eno1 Hspa9a Kif5b Klf13 Mfap3 Mgll Polg Pop5 Ppp1r14b Pqlc1 Proc Sertad2 Sncb Stk11 Thra Tmem43 Vil2
37	V$MINI20_B: Muscle initiator sequence-20	147	147	66	9759	6199	0.28	3.73	4.52	2.16	1110037N09Rik 1700029K01Rik 2410012M04Rik 2410118I19Rik 4930470D19Rik 4930542G03Rik 4933425F03Rik 5730421E18Rik Acvr2b Alg2 Ap2a2 Apg12l Aplp2 Arf4 Atp1a1 Auh Axl B2m B3galt6 BC013481 BC018371 Bnip2 C330027I04Rik Catna1 Ccnt1 Chc1l Chd4 Cntfr Cox15 Cpsf3 Ctps2 D7Ertd462e D8Ertd325e Ddc8 Ddx47 Dfna5h Diap2 Dlst Dos Dusp8 Ebna1bp2 Eif2ak3 Eif3s6ip Eif4ebp2 Eno1 Ern1 Exosc1 Fbxw7 Ga17 Gdap10 Git2 Gp…
38	V$USF_01: upstream stimulating factor	34	34	179	1662	14296	0.26	3.73	4.77	2.38	4930470D19Rik 5730421E18Rik Atp1a1 B3galt6 BC018371 Chd4 Clcn3 Cntfr Cxxc1 D7Ertd462e Ddc8 Diap2 Dos Ebna1bp2 Hrmt1l3 Hspa9a Mtch2 Mxd3 Pbxip1 Pcm1 Pecr Pip5k1b Polg Pscd3 Psen2 Psmd11 Sertad2 Sfpq Slc26a2 Tgfb2 Tmem43 Vil2 Xist Zfp207
39	V$FOXO4_01: fork head box O4	131	131	82	11025	4933	0.24	3.67	0.01	0.0	2900091E11Rik 3110006P09Rik 4930470D19Rik 4930542G03Rik 4933425F03Rik 5730421E18Rik Acvr2b Ap2a2 Aplp2 Arid2 Atpif1 Auh Axl B2m B3gat3 BC013481 BC018371 Becn1 C330023F11Rik Cald1 Cdc42 Cdh13 Chc1l Clcn3 Cops5 Cox15 Ctps2 Cutl1 Cxxc1 D7Ertd462e D8Ertd325e Ddx47 Diap2 Dnm2 Ebna1bp2 Eed Eif2ak3 Elovl6 Eno1 Entpd7 Ern1 F11r Fbxw7 Fcmd Fdps Fin15 Fto Galk2 Git2 Gpd2 Hadhsc Hist1h2ao Htr1d Hyal1 Igfbp7…
40	V$TGIF_01: TGIF (5'TG3' interacting factor)	44	44	169	4401	11557	0.01	0.0	0.01	0.0	4930470D19Rik Apc2 BC018371 Btbd14b Clcn3 Cox15 Cpsf3 Ddc8 Ddx47 Dfna5h Dnm2 Ebna1bp2 Eed Ga17 Hyal1 Iqgap1 Itgb1 Kifap3 Lrrc4 March5 Mtch2 Mto1 Mulk Ncoa1 Ogt Pabpn1 Pdpk1 Pip5k1b Polg Ppnr Ppp2r5a Proc Psen2 Rpl23a Sfpq Slc26a2 Stk39 Thra Thrap4 Tram1 Ubqln2 Wasl Wrnip1 Xist
41	V$TCF1P_Q6	155	155	58	10449	5509	-0.0	0.0	4.23	1.93	1110037N09Rik 1700029K01Rik 2410012M04Rik 2410118I19Rik 2900091E11Rik 3110006P09Rik 4930470D19Rik 4930542G03Rik 4933425F03Rik 5730421E18Rik Ap2a2 Apc2 Apg12l Aplp2 Arf4 Arid2 Atp1a1 Atpif1 Auh Axl B2m B3galt6 BC013481 BC018371 Btbd14b C330023F11Rik Cald1 Capzb Catna1 Ccnt1 Chc1l Chd4 Clcn3 Cntfr Cpsf3 D7Ertd462e Ddc8 Ddx47 Dfna5h Diap2 Dnm2 Dos Eed Eif2ak3 Eif3s6ip Eif4ebp2 Elovl6 Eno1 Entpd7 Ern…
42	V$MYC_Q2	53	53	160	2967	12991	-0.06	0.0	4.25	1.93	1110037N09Rik 4933425F03Rik 5730421E18Rik Atp1a1 B3galt6 BC018371 Capzb Cdc42 Chd4 Clcn3 Cntfr Cxxc1 D7Ertd462e Ddc8 Diap2 Dos Ebna1bp2 Elovl6 Eno1 Gdap10 Hrmt1l3 Hspa9a Hspca Hyal1 Ica1 Mgll Mrpl21 Mtch2 Mxd3 Nfib Nr4a2 Pbxip1 Pecr Polg Pop5 Ppp1r14b Ppp1r15b Proc Psen2 Psmd7 Sertad2 Sfpq Slc25a19 Slc26a2 Tef Tgfb2 Thra Tmem43 Ube1x Ube3a Vil2 Xist Zbtb7
43	V$FOXJ2_02: fork head box J 2	68	68	145	6227	9731	-0.24	0.0	0.01	0.0	1700029K01Rik 3110006P09Rik 4933425F03Rik AI746432 Arid2 B2m BC013481 Becn1 Bnip2 Btbd14b C330023F11Rik Cald1 Catna1 Cdc42 Chc1l Cox15 D7Ertd462e Diap2 Dos Elovl6 Entpd7 Exosc1 Fbxw7 Fcmd Fdps Fin15 Ga17 Gdap10 H2-T10 H2-T22 Hspa9a Iqgap1 Kifap3 March5 Mfap3 Mgll Mphosph10 Mulk Nfix Npc1 Pdpk1 Pecr Pip5k1b Ppp1cb Ppp1r15b Ppp2r5a Prep Pscd3 Psmd11 Ptpn13 Pum2 Pura Sca7 Sec8l1 Sf3b5 Sfpq Sqrdl Sty…
44	V$PAX6_01: Pax-6	85	85	128	7497	8461	-0.34	0.0	0.02	0.0	1810057B09Rik 2410012M04Rik 4930470D19Rik 4930542G03Rik AI746432 Apg12l Arf4 Arid2 Atp1a1 Atpif1 B3galt6 B3gat3 BC013481 BC019943 C330023F11Rik Ccnt1 Cdc42 Cdh13 Cops5 Cox15 Cxxc1 D7Ertd462e Dclre1a Ddc8 Ddx47 Dlst Dusp8 Elovl6 Exosc1 Fcmd Fto Galk2 Git2 Gpd2 Hist1h2ao Hrmt1l3 Hyal1 Itgb1 Kifap3 Lgi4 Luc7l2 March5 Mfap3 Mgll Mrpl21 Ncoa1 Nfib Nfix Npc1 Nr4a2 Phxr4 Pip5k1b Polg Pop5 Pou2f1 Ppnr Pp…
45	V$GATA_C: GATA binding site	86	86	127	7574	8384	-0.35	0.0	0.02	0.0	1810057B09Rik Alg2 Ap2a2 Arid2 Atpif1 Auh B2m Bnip2 Cald1 Ccnt1 Chc1l Ctps2 Cxxc1 D7Ertd462e Ddx47 Diap2 Dusp8 Ebna1bp2 Eed Fbxw7 Fin15 Ga17 Galk2 Gdap10 Hist1h2ao Hrmt1l3 Hspa9a Htr1d Ica1 Igfbp7 Kif5b Kifap3 Luc7l2 Mapbpip March5 Mbd1 Mgll Mphosph10 Ncoa1 Pbxip1 Pcm1 Pde4b Pecr Phxr4 Pip5k1b Plp2 Polg Pou2f1 Ppnr Ppp1cb Ppp1r15b Ppp2r5a Prep Proc Prrg2 Psmd11 Psmd7 Ptk2 Ptpn13 Pura Ralbp1 Rbm9 …
46	V$GATA3_03: GATA-binding factor 3	129	129	84	10741	5217	-0.37	0.0	0.02	0.0	1110037N09Rik 1700029K01Rik 2410118I19Rik 2900091E11Rik 3110006P09Rik 4930470D19Rik 4933425F03Rik 5730421E18Rik AI746432 Acvr2b Ap2a2 Aplp2 Arf4 Atpif1 Auh B2m BC013481 BC018371 BC019943 Bnip2 Btbd14b C330027I04Rik Cald1 Capzb Cdc42 Cdh13 Chc1l Chd4 Cops5 Cox15 Ctps2 Cxxc1 D7Ertd462e Dclre1a Ddc8 Ddx47 Dfna5h Diap2 Dlst Ebna1bp2 Eed Eif2ak3 Elovl6 Eno1 Entpd7 Exosc1 F11r Fbxw7 Fcmd Fdps Fin15 Fto…
47	V$PAX9_B: zebrafish Pax-9 binding sites	61	61	152	3599	12359	-0.46	0.0	3.75	1.56	1810057B09Rik 2410118I19Rik 5730421E18Rik Acvr2b Apc2 Apg12l Arf4 Auh BC018371 BC019943 Btbd14b C330023F11Rik Capzb Catna1 Ccnt1 Chc1l Ctps2 Cutl1 Dfna5h Diap2 Dlst Dusp8 Eno1 Ern1 Fin15 Ga17 Gpd2 H2-T22 Hspca Ica1 Klf13 Klf7 Lrrc4 Luc7l2 Mast1 Ncoa1 Polg Pop5 Pou2f1 Ppp1cb Ppp1r15b Proc Prrg2 Ptk2 Pum1 Pura Rab22a Rpgrip1 Sca7 Sf3b5 Thrap4 Tmem43 Tnfaip1 Txndc7 Ube3a Vil2 Wasl Wnt3a Wrnip1 Zfp20…
48	V$E2F_03	32	32	181	1638	14320	-0.51	0.0	3.94	1.7	4930542G03Rik Catna1 Chd4 Cntfr Cops5 Dclre1a Dfna5h Dlst Elovl6 Ern1 Fdps Hist1h2ao Htr1d Ica1 Kif5b Klf7 Nfib Ogt Pcm1 Pde4b Pdpk1 Pou2f1 Ppp1r15b Prep Pura Ralbp1 Sfpq Slc25a19 Thra Tram1 Ube3a Ubqln2
49	V$PAX6_Q2	55	55	158	3191	12767	-0.51	0.0	3.73	1.56	3110006P09Rik 4933425F03Rik 5730421E18Rik B3galt6 B3gat3 Becn1 Btbd14b C330023F11Rik Cdh13 Chc1l Cntfr Ctps2 Cutl1 Cxxc1 D7Ertd462e D8Ertd325e Dnm2 Dos Ebna1bp2 Eed Eif3s6ip Eif4ebp2 Elovl6 Exosc1 F11r Fcmd Fdps Fin15 Gdap10 Lgi4 Mast1 Mbtps1 Pbxip1 Pecr Pparbp Prrg2 Pscd3 Psmd7 Pum1 Pum2 Ralbp1 Rpgrip1 Rpl23a Sec8l1 Sf3b5 Sfpq Slc25a19 Slc26a2 Smarcc1 Tef Thrap4 Tram1 Trpc2 Ube3a Wrnip1
50	V$NRF2_Q4: heterodimer containing Nrf2	43	43	170	4201	11757	-0.52	0.0	0.02	0.0	1110037N09Rik 2410118I19Rik 2900091E11Rik 3110006P09Rik 4933425F03Rik Auh BC018371 Btbd14b Catna1 Clcn3 Dusp8 Ern1 Exosc1 F11r Fbxw7 Fcmd Gdap10 Gpd2 H2-T10 H2-T22 Hrmt1l3 Itgb1 Mbtps1 Mfap3 Mto1 Pbxip1 Pcm1 Ppih Ppp1r15b Psen2 Ptk2 Ptpn13 Rab22a Ranbp5 Rps25 Sertad2 Smarcc1 Ube1x Ubqln2 Vil2 Wrnip1 Xist Zfp358
51	V$CEBPDELTA_Q6	145	145	68	11844	4114	-0.55	0.0	0.02	0.0	1110037N09Rik 1810057B09Rik 2410012M04Rik 4930542G03Rik 4933425F03Rik 5730421E18Rik AI746432 Alg2 Ap2a2 Apc2 Aplp2 Arid2 Atp1a1 B2m B3gat3 BC013481 BC018371 BC019943 Bnip2 C330027I04Rik Cald1 Catna1 Ccnt1 Cdc42 Cdh13 Chc1l Chd4 Clcn3 Cntfr Cops5 Cox15 Ctps2 Cutl1 Cxxc1 D7Ertd462e Dclre1a Ddx47 Diap2 Dlst Dnm2 Dos Eed Eif2ak3 Eif3s6ip Elovl6 Eno1 Entpd7 Ern1 Exosc1 F11r Fbxw7 Fcmd Fdps Fin15 Fto G…
52	V$MYCMAX_02: c-Myc:Max heterodimer	87	87	126	5490	10468	-0.6	0.0	3.5	1.41	1110037N09Rik 2900091E11Rik 4930470D19Rik 4933425F03Rik 5730421E18Rik Aplp2 Arid2 Atp1a1 Auh B3galt6 BC018371 Bnip2 Cald1 Capzb Ccnt1 Cdc42 Chc1l Chd4 Clcn3 Cntfr Cpsf3 Cutl1 Cxxc1 D7Ertd462e Ddc8 Ddx47 Diap2 Dos Ebna1bp2 Eif4ebp2 Elovl6 Eno1 Ern1 Fdps Gdap10 Hrmt1l3 Hspa9a Hspca Hyal1 Ica1 Itgb1 Mapbpip Mast1 Mdn1 Mgll Mphosph10 Mrpl21 Mtch2 Mto1 Mxd3 Nfib Nr4a2 Pbxip1 Pcm1 Pde4b Pecr Pip5k1b Po…
53	V$E2F_Q6_01	35	35	178	1860	14098	-0.67	0.0	3.72	1.56	4930542G03Rik B3galt6 Ccnt1 Chd4 Cntfr Cops5 Dclre1a Dfna5h Diap2 Dlst Elovl6 Ern1 Fdps Hist1h2ao Htr1d Ica1 Kif5b Klf7 Mrpl21 Nfib Ogt Pde4b Pdpk1 Ppp1r15b Prep Pura Ralbp1 Rnf134 Sfpq Slc25a19 Thra Tram1 Ube3a Ubqln2 Vil2
54	V$ARNT_02: AhR nuclear translocator homodimers	14	14	199	551	15407	-0.74	0.0	4.03	1.76	4930470D19Rik B3galt6 Cpsf3 Dos Ebna1bp2 Gdap10 Mtch2 Mxd3 Pcm1 Pip5k1b Pscd3 Psmd11 Xist Zfp207
55	V$HEB_Q6	74	74	139	4593	11365	-0.75	0.0	3.35	1.3	1810057B09Rik AI746432 Ap2a2 Apc2 Aplp2 Arf4 Auh Axl BC013481 C330027I04Rik Capzb Ccnt1 Cpsf3 Cutl1 Dclre1a Ddc8 Dusp8 Eif3s6ip Eif4ebp2 Entpd7 Ern1 Fto Ga17 Git2 Gpd2 H2-T10 H2-T22 Hist1h2ao Hyal1 Ica1 Itgb1 Kif5b Klf13 Lgi4 Luc7l2 Mapbpip Mark2 Mast1 Mto1 Nfix Npc1 Pabpn1 Pdpk1 Phxr4 Pop5 Pou2f1 Ppnr Ppp1cb Ppp2r5a Prrg2 Ptk2 Ptpn13 Rab22a Ranbp5 Rnf134 Rock1 Rps25 Sec8l1 Sertad2 Sf3b5 Slc26a2 …
56	V$HNF3B_01: Hepatocyte Nuclear Factor 3beta	147	147	66	11935	4023	-0.76	0.0	0.02	0.0	1110037N09Rik 1700029K01Rik 2410118I19Rik 2900091E11Rik 4930470D19Rik 4930542G03Rik 4933425F03Rik 5730421E18Rik AI746432 Alg2 Ap2a2 Aplp2 Arf4 Arid2 Atp1a1 Atpif1 Auh Axl B2m B3gat3 BC013481 BC019943 Becn1 Bnip2 Btbd14b C330023F11Rik Cald1 Catna1 Cdc42 Cdh13 Clcn3 Cops5 Cox15 Ctps2 Cxxc1 D7Ertd462e D8Ertd325e Dclre1a Ddx47 Dlst Dnm2 Ebna1bp2 Eed Eif2ak3 Eif3s6ip Eif4ebp2 Elovl6 Eno1 Entpd7 Fbxw7 …
57	V$EVI1_04: ectopic viral integration site 1 encoded factor	146	146	67	11840	4118	-0.86	0.0	0.03	0.0	1110037N09Rik 1700029K01Rik 2410012M04Rik 3110006P09Rik 4930542G03Rik 4933425F03Rik 5730421E18Rik AI746432 Alg2 Ap2a2 Apc2 Apg12l Aplp2 Arf4 Arid2 Atpif1 Auh B2m B3gat3 BC013481 BC018371 BC019943 Bnip2 Btbd14b Cald1 Catna1 Ccnt1 Cdc42 Cdh13 Chc1l Clcn3 Cntfr Cops5 Cox15 Cpsf3 Ctps2 Cxxc1 D7Ertd462e D8Ertd325e Dclre1a Ddc8 Ddx47 Dfna5h Dnm2 Dos Ebna1bp2 Eed Eif2ak3 Eif3s6ip Elovl6 Eno1 Ern1 F11r F…
58	V$BARBIE_01: barbiturate-inducible element	94	94	119	8006	7952	-0.93	0.0	0.03	0.0	1110037N09Rik 1810057B09Rik 2410012M04Rik 2410118I19Rik 2900091E11Rik AI746432 Acvr2b Ap2a2 Apc2 Apg12l Arf4 Atpif1 B3galt6 B3gat3 BC013481 Becn1 Bnip2 C330023F11Rik C330027I04Rik Catna1 Cdh13 Chc1l Clcn3 Cntfr Cutl1 Cxxc1 D8Ertd325e Ddc8 Dfna5h Diap2 Dlst Dnm2 Dusp8 Ebna1bp2 Eed Elovl6 Eno1 Exosc1 F11r Fdps Fin15 Gdap10 H2-T10 Hrmt1l3 Hyal1 Itgb1 Kif2a Kif5b Kifap3 Klf7 Mast1 Mdn1 Mgll Mulk Mxd3…
59	V$OCT1_05: octamer-binding factor 1	7	7	206	1090	14868	-0.93	0.0	0.01	0.0	B3gat3 Becn1 Cxxc1 Stk11 Thra Thrap4 Ube1x
60	V$IRF7_01: interferon regulatory factor 7	108	108	105	9048	6910	-0.93	0.0	0.04	0.0	1700029K01Rik 2410012M04Rik 2900091E11Rik 4930542G03Rik 5730421E18Rik AI746432 Ap2a2 Apg12l Atp1a1 Auh B2m B3galt6 B3gat3 BC013481 BC018371 BC019943 Bnip2 Btbd14b Cald1 Cdh13 Chc1l Cops5 Cox15 Cpsf3 Ctps2 Cutl1 Cxxc1 D8Ertd325e Dclre1a Diap2 Dos Eed Eif2ak3 Eif4ebp2 Fcmd Fdps Fto Galk2 Gdap10 H2-T10 H2-T22 Htr1d Itgb1 Kif5b Kifap3 Klf7 Lgi4 Luc7l2 Mbd1 Mdn1 Mrpl21 Mtch2 Mulk Mxd3 Ogt Pbxip1 Pcm1 …
61	V$AFP1_Q6	26	26	187	2728	13230	-0.95	0.0	0.02	0.0	Alg2 Bnip2 Cox15 Dnm2 Fbxw7 Fcmd Fin15 Fto Gdap10 Mgll Ogt Pqlc1 Psmd7 Pum2 Ralbp1 Rnf134 Sec8l1 Stk39 Suv39h1 Ttr Ube1x Ube3a Ubqln2 Wasl Zbtb7 Zfp207
62	V$FREAC2_01: Fork head RElated ACtivator-2	21	21	192	996	14962	-0.97	0.0	3.6	1.48	4930542G03Rik Cox15 Ddx47 Ebna1bp2 Elovl6 Fbxw7 Fcmd Galk2 Hist1h2ao Klf7 Mfap3 Mgll Pip5k1b Plp2 Pou2f1 Ppp2r5a Ralbp1 Sf3b5 Smarcc1 Ttc14 Zfp445
63	V$USF_C: USF binding site	114	114	99	7601	8357	-0.99	0.0	2.99	1.15	1110037N09Rik 1700029K01Rik 2900091E11Rik 4930470D19Rik 4933425F03Rik 5730421E18Rik AI746432 Alg2 Ap2a2 Arf4 Atp1a1 Axl B3galt6 BC018371 BC019943 Becn1 Bnip2 Cald1 Capzb Ccnt1 Cdc42 Chc1l Chd4 Clcn3 Cntfr Cpsf3 Cxxc1 D7Ertd462e Dclre1a Ddc8 Diap2 Dos Dusp8 Ebna1bp2 Eed Eif3s6ip Eif4ebp2 Elovl6 Eno1 Entpd7 Ern1 Fbxw7 Fdps Gdap10 Git2 H2-T10 H2-T22 Hadhsc Hist1h2ao Hrmt1l3 Hspa9a Hspca Hyal1 Ica1 I…
64	V$E2F1DP1_01: E2F-1:DP-1 heterodimer	72	72	141	4530	11428	-1.05	0.0	3.0	1.15	2410012M04Rik 3110006P09Rik 4930470D19Rik 4930542G03Rik Acvr2b Atp1a1 B3gat3 Bnip2 C330023F11Rik Chd4 Cntfr Cops5 Cox15 Cxxc1 Dclre1a Dfna5h Dlst Eed Eif2ak3 Eif3s6ip Eif4ebp2 Ern1 Exosc1 Fdps H2-T10 H2-T22 Hist1h2ao Htr1d Itgb1 Kif2a Kif5b Kifap3 Klf13 Klf7 Luc7l2 Mapbpip Mrpl21 Mxd3 Nfib Nfix Pde4b Pdpk1 Polg Pparbp Ppp1cb Ppp1r15b Ppp2r5a Prep Pum1 Pura Rac1 Ralbp1 Rbm9 Rnf134 Rock1 Rpl3 Sec8l…
65	V$HP1SITEFACTOR_Q6	41	41	172	3901	12057	-1.07	0.0	0.03	0.0	1110037N09Rik 2410012M04Rik 3110006P09Rik Ap2a2 Arid2 Axl B3gat3 BC013481 BC018371 BC019943 Bnip2 Clcn3 Cutl1 Dusp8 Ebna1bp2 Entpd7 Ern1 Fto Gdap10 Itgb1 March5 Mast1 Mbd1 Mdn1 Mtch2 Nfix Npc1 Pip5k1b Plp2 Ppih Ppnr Ppp1r15b Ptk2 Pura Rac1 Rps25 Sf3b5 Slc25a19 Sqrdl Tgfb2 Ttr
66	V$OCT1_06: octamer-binding factor 1	105	105	108	8783	7175	-1.07	0.0	0.04	0.0	1700029K01Rik 1810057B09Rik 2410012M04Rik 2900091E11Rik 3110006P09Rik AI746432 Ap2a2 Arf4 Arid2 Atpif1 Auh Axl B2m BC013481 BC019943 Becn1 Bnip2 Btbd14b C330027I04Rik Cald1 Capzb Cdc42 Cdh13 Chc1l Clcn3 Cops5 Cpsf3 Cutl1 D7Ertd462e Dclre1a Ddx47 Dfna5h Dlst Dnm2 Dos Eed Eif3s6ip Ern1 Exosc1 F11r Fbxw7 Fin15 Fto H2-T10 Hadhsc Ica1 Itgb1 Kif2a Kif5b Kifap3 Mapbpip March5 Mfap3 Mgll Mrpl21 Mto1 Npc1…
67	V$NFY_01: nuclear factor Y (Y-box binding factor)	56	56	157	3391	12567	-1.08	0.0	3.06	1.15	4930470D19Rik 4930542G03Rik Aplp2 B2m B3galt6 B3gat3 Ccnt1 Dfna5h Dnm2 Eed Eif2ak3 Eif3s6ip Eno1 Entpd7 Exosc1 F11r Fcmd Fdps Fto Galk2 Git2 H2-T10 H2-T22 Hist1h2ao Htr1d Hyal1 Kif5b Klf13 Klf7 Mfap3 Mto1 Mxd3 Pabpn1 Pdpk1 Phxr4 Pip5k1b Plp2 Polg Pparbp Ppp1r15b Pscd3 Ptk2 Pum1 Rpgrip1 Rpl23a Sertad2 Slc25a19 Slc26a2 Stk11 Suv39h1 Tef Thrap4 Tsnaxip1 Tuba1 Txndc7 Wasl
68	V$E2F1DP1RB_01: Rb:E2F-1:DP-1 trimeric complex	19	19	194	888	15070	-1.11	0.0	3.48	1.41	1810057B09Rik 4930542G03Rik Cops5 Dclre1a Dlst Exosc1 Fdps Hist1h2ao Htr1d Klf7 Ogt Pde4b Pdpk1 Ppp1r15b Ralbp1 Slc25a19 Tram1 Ubqln2 Wasl
69	V$VMYB_01: v-Myb	163	163	50	11367	4591	-1.12	0.0	2.99	1.15	1810057B09Rik 2410012M04Rik 2410118I19Rik 2900091E11Rik 4930470D19Rik 4933425F03Rik AI746432 Acvr2b Alg2 Apg12l Aplp2 Arf4 Atp1a1 Atpif1 Auh Axl B2m B3galt6 B3gat3 BC013481 BC018371 BC019943 Becn1 Bnip2 Btbd14b C330023F11Rik C330027I04Rik Cald1 Capzb Catna1 Ccnt1 Cdh13 Chc1l Chd4 Clcn3 Cntfr Cops5 Cox15 Ctps2 Cxxc1 Dclre1a Ddx47 Dfna5h Diap2 Dlst Dnm2 Ebna1bp2 Eed Eif2ak3 Eif3s6ip Ern1 F11r Fbxw7…
70	V$E2F4DP2_01: E2F-4:DP-2 heterodimer	33	33	180	1808	14150	-1.14	0.0	3.2	1.2	2410012M04Rik Cops5 Cox15 Cxxc1 Dclre1a Dfna5h Dlst Eed Eif3s6ip Fdps H2-T10 Htr1d Kif2a Kif5b Kifap3 Klf7 Luc7l2 Mapbpip Mxd3 Pde4b Ppp1r15b Ppp2r5a Pum1 Ralbp1 Rpl3 Sfpq Smarcc1 Suv39h1 Tff2 Tram1 Ttc14 Uqcrc2 Wrnip1
71	V$CDX2_Q5	124	124	89	10157	5801	-1.16	0.0	0.05	0.0	2410012M04Rik 2410118I19Rik 2900091E11Rik 3110006P09Rik 4933425F03Rik AI746432 Alg2 Ap2a2 Arf4 Atp1a1 B2m B3gat3 BC013481 BC019943 Becn1 Bnip2 Btbd14b C330027I04Rik Cald1 Catna1 Cdc42 Cdh13 Chc1l Cntfr Cox15 Ctps2 Cutl1 Cxxc1 D7Ertd462e D8Ertd325e Dclre1a Dfna5h Diap2 Dlst Dnm2 Dusp8 Ebna1bp2 Eed Eif4ebp2 F11r Fbxw7 Fcmd Fdps Fin15 Ga17 Galk2 Git2 H2-T10 Hadhsc Hrmt1l3 Hspa9a Ica1 Iqgap1 Itgb1 Ki…
72	V$TAXCREB_01: Tax/CREB complex	11	11	202	416	15542	-1.16	0.0	3.64	1.5	Bnip2 Ddc8 Ica1 Iqgap1 Klf13 Luc7l2 Pum1 Tmem43 Tnfaip1 Trpc2 Zfp207
73	V$HAND1E47_01: Hand1:E47 heterodimer	112	112	101	9269	6689	-1.17	0.0	0.05	0.0	1110037N09Rik 1810057B09Rik 2410012M04Rik 2410118I19Rik 2900091E11Rik 3110006P09Rik 4930542G03Rik 4933425F03Rik AI746432 Acvr2b Aplp2 Arf4 Arid2 Atp1a1 Atpif1 Auh Axl B3gat3 BC013481 BC018371 Becn1 Bnip2 C330023F11Rik C330027I04Rik Cntfr Ctps2 Cutl1 D7Ertd462e D8Ertd325e Dclre1a Ddx47 Dfna5h Dos Dusp8 Fin15 Fto Ga17 Galk2 Gpd2 H2-T10 H2-T22 Hist1h2ao Hspa9a Hspca Htr1d Hyal1 Ica1 Igfbp7 Iqgap1 Ki…
74	V$GATA1_06: GATA-binding factor 1	50	50	163	4572	11386	-1.19	0.0	0.04	0.0	1700029K01Rik Ap2a2 Arid2 B2m Bnip2 Btbd14b Cald1 Chc1l Cox15 Cutl1 Ebna1bp2 Eed Elovl6 F11r Fbxw7 Fto Galk2 Gdap10 Hrmt1l3 Htr1d Luc7l2 Mapbpip Mbd1 Mgll Mphosph10 Mulk Ncoa1 Pabpn1 Pbxip1 Phxr4 Plp2 Polg Ppp1cb Proc Pscd3 Psmd7 Ptk2 Pum2 Rpl41 Sca7 Smarcd2 Tbl1x Tef Tff2 Tgfb2 Thra Thrap4 Ube1x Zfp358 Zfp445
75	V$LPOLYA_B: Lentiviral Poly A signal	34	34	179	3317	12641	-1.19	0.0	0.03	0.0	1810057B09Rik 3110006P09Rik 4933425F03Rik Ap2a2 Btbd14b Cdh13 Cutl1 Dfna5h Eif3s6ip Eno1 Entpd7 Exosc1 Fbxw7 Fcmd Ga17 Iqgap1 Klf7 Mast1 Mbd1 Nfix Polg Ppp2r5a Proc Prrg2 Ptk2 Pura Rpl41 Sca7 Stk11 Styx Tuba1 Txndc7 Xist Zfp207
76	V$VMAF_01: v-Maf	145	145	68	10005	5953	-1.2	0.0	2.81	1.05	1110037N09Rik 1700029K01Rik 1810057B09Rik 2410012M04Rik 2410118I19Rik 2900091E11Rik 3110006P09Rik 4930542G03Rik 4933425F03Rik 5730421E18Rik Alg2 Apc2 Apg12l Aplp2 Arid2 Atpif1 B3galt6 B3gat3 BC013481 BC018371 Becn1 Bnip2 C330027I04Rik Cald1 Capzb Catna1 Cdc42 Cdh13 Clcn3 Cntfr Cox15 Ctps2 Cxxc1 D7Ertd462e D8Ertd325e Dclre1a Ddc8 Diap2 Dlst Dnm2 Dos Dusp8 Eed Eif2ak3 Eif3s6ip Eif4ebp2 Eno1 Ern1 Ex…
77	V$HFH3_01: HFH-3 (HNF3/fork head homolog 3)	88	88	125	7463	8495	-1.21	0.0	0.05	0.0	1700029K01Rik 2410118I19Rik 2900091E11Rik 4930542G03Rik 4933425F03Rik Alg2 Ap2a2 Apc2 Arid2 Atpif1 Axl BC013481 Becn1 C330023F11Rik Cdc42 Chc1l Clcn3 Cops5 Cox15 Cutl1 Cxxc1 Dclre1a Ddx47 Dnm2 Eed Eif4ebp2 Elovl6 Ern1 Fbxw7 Fcmd Fdps Hadhsc Htr1d Hyal1 Igfbp7 Kif5b Lgi4 Mfap3 Mgll Mphosph10 Mtch2 Mto1 Pabpn1 Pbxip1 Pde4b Pdpk1 Pecr Phxr4 Polg Pop5 Pou2f1 Ppih Ppp1cb Ppp1r15b Ppp2r5a Pqlc1 Proc Ps…
78	V$TANTIGEN_B: Major T-antigen binding sites	32	32	181	1764	14194	-1.27	0.0	3.06	1.15	5730421E18Rik B3galt6 C330023F11Rik Cdh13 Chc1l Cxxc1 D7Ertd462e Ddx47 Dnm2 Ebna1bp2 Eif3s6ip Eif4ebp2 Elovl6 Eno1 F11r Gdap10 Lgi4 Mast1 Pbxip1 Pecr Pparbp Prrg2 Pum2 Rpgrip1 Rpl23a Sca7 Sf3b5 Slc25a19 Tef Tram1 Trpc2 Tuba1
79	V$E2F_Q6: E2F	166	166	47	11647	4311	-1.28	0.0	2.82	1.05	1810057B09Rik 2410012M04Rik 2410118I19Rik 3110006P09Rik 4930470D19Rik 4930542G03Rik 5730421E18Rik AI746432 Acvr2b Alg2 Apg12l Aplp2 Arf4 Atp1a1 Atpif1 Auh Axl B3galt6 B3gat3 BC018371 BC019943 Becn1 Bnip2 C330023F11Rik Cald1 Catna1 Ccnt1 Cdh13 Chd4 Cntfr Cops5 Cox15 Cpsf3 Ctps2 Cxxc1 D8Ertd325e Dclre1a Ddc8 Ddx47 Dfna5h Diap2 Dlst Dnm2 Dos Ebna1bp2 Eed Eif2ak3 Eif3s6ip Eif4ebp2 Elovl6 Eno1 Ern1 Ex…
80	V$FREAC7_01: Fork head RElated ACtivator-7	75	75	138	6443	9515	-1.33	0.0	0.06	0.0	1700029K01Rik 1810057B09Rik Ap2a2 Arid2 Atpif1 B2m BC013481 Becn1 Bnip2 C330023F11Rik Catna1 Ccnt1 Chc1l Clcn3 Cops5 Ddx47 Dnm2 Eed Eif2ak3 Eif4ebp2 Ern1 F11r Fbxw7 Fcmd Fdps Htr1d Iqgap1 Itgb1 Mdn1 Mphosph10 Mto1 Npc1 Pabpn1 Pcm1 Pde4b Pecr Phxr4 Pip5k1b Pop5 Pparbp Ppih Ppp1cb Ppp1r15b Proc Pscd3 Psen2 Psmd7 Ptk2 Ptpn13 Pum2 Pura Rac1 Ralbp1 Rbm9 Rnf134 Rpgrip1 Rpl23a Sca7 Sfpq Slc25a19 Slc26a2…
81	V$GATA1_02: GATA-binding factor 1	66	66	147	5754	10204	-1.34	0.0	0.05	0.0	1700029K01Rik 4930542G03Rik 4933425F03Rik AI746432 Acvr2b Alg2 Arf4 Auh B3galt6 B3gat3 BC013481 Becn1 Bnip2 Cdc42 Cdh13 Chc1l Cntfr Cpsf3 Ctps2 D7Ertd462e Ddc8 Diap2 Dusp8 Eed Eif4ebp2 Entpd7 Fin15 Fto Ica1 Iqgap1 Lgi4 March5 Mark2 Mbd1 Mgll Mulk Mxd3 Npc1 Ogt Pde4b Phxr4 Pip5k1b Plp2 Polg Ppp1cb Ppp1r14b Ppp2r5a Pqlc1 Prep Pscd3 Psmd11 Pum1 Rab22a Rac1 Rps25 Sfpq Smarcd2 Sncb Tbl1x Thra Tnfaip1 …
82	V$GATA2_02: GATA-binding factor 2	62	62	151	5445	10513	-1.34	0.0	0.05	0.0	1110037N09Rik Arid2 Atp1a1 Auh Btbd14b Cald1 Cox15 Ctps2 Cxxc1 Ddx47 Dusp8 Ebna1bp2 Eed Eif2ak3 Fbxw7 Fin15 Fto Galk2 Gdap10 Hadhsc Htr1d Kif5b Kifap3 Luc7l2 Mapbpip March5 Mbd1 Mgll Mphosph10 Mulk Pabpn1 Pbxip1 Phxr4 Plp2 Polg Ppp1cb Ppp1r15b Prep Proc Prrg2 Pscd3 Psmd11 Psmd7 Ptk2 Ptpn13 Pum2 Rnf134 Rock1 Rpl41 Sca7 Tbl1x Tef Tff2 Tgfb2 Thra Thrap4 Tmem43 Ube1x Wrnip1 Zbtb7 Zfp358 Zfp445
83	V$IRF_Q6	44	44	169	4054	11904	-1.36	0.0	0.05	0.0	2900091E11Rik Arid2 Atp1a1 B2m B3gat3 BC019943 Bnip2 Cald1 Cdh13 Chc1l Cntfr Cxxc1 Ebna1bp2 Eed Fcmd Gdap10 H2-T10 H2-T22 Itgb1 Kif5b Kifap3 Luc7l2 Mrpl21 Mtch2 Mulk Nfix Pbxip1 Pecr Pparbp Psmd7 Pum2 Rac1 Rnf134 Rpl23a Sqrdl Stk11 Styx Tsnaxip1 Tuba1 Wrnip1 Xist Zfp207 Zfp358 Zfp445
84	V$PEBP_Q6	45	45	168	4130	11828	-1.36	0.0	0.05	0.0	5730421E18Rik Apc2 Aplp2 Arid2 Atpif1 BC013481 Becn1 Bnip2 Catna1 Cdh13 Cntfr Cops5 Cox15 Ctps2 D7Ertd462e Diap2 Eif2ak3 Eif4ebp2 Eno1 Entpd7 Fbxw7 Fto Galk2 Hist1h2ao Igfbp7 Mgll Mphosph10 Nfix Ogt Pdpk1 Phxr4 Ppnr Ppp1r15b Pscd3 Rnf134 Rpl41 Rps25 Sec8l1 Sqrdl Stk11 Ttr Xist Zfp207 Zfp358 Zfp445
85	V$DR4_Q2: direct repeat 4	192	192	21	13733	2225	-1.37	0.0	3.02	1.15	1110037N09Rik 1700029K01Rik 1810057B09Rik 2410012M04Rik 2410118I19Rik 2900091E11Rik 3110006P09Rik 4930470D19Rik 4930542G03Rik 5730421E18Rik AI746432 Acvr2b Alg2 Ap2a2 Apc2 Aplp2 Arid2 Atp1a1 Atpif1 Auh Axl B2m B3galt6 B3gat3 BC013481 BC018371 BC019943 Becn1 Bnip2 Btbd14b C330023F11Rik C330027I04Rik Capzb Catna1 Ccnt1 Cdc42 Cdh13 Chc1l Chd4 Clcn3 Cntfr Cops5 Cox15 Cpsf3 Ctps2 Cutl1 Cxxc1 D7Ertd462…
86	V$GCM_Q2	39	39	174	3645	12313	-1.42	0.0	0.05	0.0	2900091E11Rik B3gat3 C330023F11Rik C330027I04Rik Cdh13 Dfna5h Eed Eno1 Ern1 Fbxw7 Fcmd Fto Git2 Hrmt1l3 Igfbp7 Kif5b Mast1 Mbd1 Mdn1 Mto1 Nfib Nfix Pde4b Ppnr Ppp1cb Ppp1r14b Prrg2 Ptpn13 Pum2 Rnf134 Rock1 Rps25 Sertad2 Sqrdl Tef Trpc2 Txndc7 Ube1x Ubqln2
87	V$CREB_Q2: cAMP-response element-binding protein	12	12	201	1446	14512	-1.51	0.0	0.03	0.0	2900091E11Rik Apg12l Becn1 Bnip2 Clcn3 Hspa9a Nr4a2 Ppnr Pqlc1 Trpc2 Xist Zfp207
88	V$AR_Q2: androgen receptor	6	6	207	911	15047	-1.56	0.0	0.02	0.0	Atp1a1 Cdc42 Dusp8 Fbxw7 Stk39 Ube1x
89	V$FOXO4_02: fork head box O4	11	11	202	449	15509	-1.57	0.0	3.18	1.2	4930542G03Rik Cox15 Ebna1bp2 Elovl6 Fcmd Galk2 Hist1h2ao Mfap3 Pip5k1b Pou2f1 Sf3b5
90	V$ELF1_Q6	91	91	122	7548	8410	-1.58	0.0	0.08	0.0	1110037N09Rik 2410118I19Rik 2900091E11Rik 4930470D19Rik 4933425F03Rik AI746432 Acvr2b Apc2 Arid2 Atp1a1 Auh Axl B3gat3 BC013481 Bnip2 Btbd14b Cald1 Catna1 Cdc42 Cops5 Ctps2 Cutl1 D7Ertd462e D8Ertd325e Dclre1a Ddc8 Ddx47 Dfna5h Diap2 Dlst Dnm2 Eif4ebp2 Elovl6 Entpd7 Ern1 F11r Fcmd Fdps Gpd2 H2-T10 H2-T22 Hrmt1l3 Htr1d Hyal1 Igfbp7 Lgi4 Mbd1 Mdn1 Mphosph10 Mulk Nfib Nfix Pde4b Pdpk1 Phxr4 Plp2 Polg…
91	V$ZTA_Q2	58	58	155	5055	10903	-1.58	0.0	0.07	0.0	2900091E11Rik Apc2 Becn1 Btbd14b Capzb Catna1 Cdc42 Cdh13 Clcn3 Dclre1a Ddc8 Dfna5h Ebna1bp2 Eif4ebp2 Entpd7 Fcmd Fdps Git2 Hspa9a Hyal1 Itgb1 Lgi4 Luc7l2 Mast1 Mgll Mphosph10 Mto1 Mxd3 Npc1 Pabpn1 Phxr4 Pip5k1b Polg Pparbp Ppih Pqlc1 Proc Pscd3 Psen2 Psmd11 Psmd7 Ptpn13 Pum1 Pum2 Pura Ranbp5 Rnf134 Rpgrip1 Slc26a2 Smarcc1 Sncb Stk39 Styx Tff2 Thrap4 Tuba1 Txndc7 Zfp358
92	V$XFD1_01: Xenopus fork head domain factor 1	27	27	186	2652	13306	-1.6	0.0	0.05	0.0	5730421E18Rik Becn1 Cutl1 Ebna1bp2 Eif4ebp2 Elovl6 Exosc1 Gdap10 Hist1h2ao Mto1 Pip5k1b Ppih Ptpn13 Pum2 Rnf134 Rpgrip1 Rpl23a Sca7 Sec8l1 Sf3b5 Slc25a19 Txndc7 Ube1x Ubqln2 Wasl Wrnip1 Zfp207
93	V$CDPCR1_01: cut-like homeodomain protein	158	158	55	12489	3469	-1.6	0.0	0.07	0.0	1110037N09Rik 1700029K01Rik 1810057B09Rik 2410012M04Rik 2410118I19Rik 2900091E11Rik 3110006P09Rik 4930542G03Rik 4933425F03Rik 5730421E18Rik AI746432 Acvr2b Ap2a2 Apc2 Aplp2 Arid2 Atpif1 Axl B3gat3 BC018371 BC019943 Becn1 C330023F11Rik Cald1 Capzb Catna1 Ccnt1 Cdc42 Cdh13 Chc1l Clcn3 Cops5 Cox15 Ctps2 Cxxc1 D7Ertd462e Dclre1a Ddx47 Diap2 Dlst Dnm2 Dos Dusp8 Ebna1bp2 Eed Eif2ak3 Eif3s6ip Eif4ebp2 E…
94	V$MYOD_01: myoblast determination gene product	130	130	83	10436	5522	-1.62	0.0	0.08	0.0	1110037N09Rik 4930542G03Rik 4933425F03Rik 5730421E18Rik AI746432 Acvr2b Alg2 Ap2a2 Apc2 Apg12l Arid2 Atp1a1 Auh B3gat3 BC013481 BC018371 BC019943 Becn1 C330023F11Rik C330027I04Rik Cald1 Capzb Catna1 Cdh13 Chc1l Chd4 Clcn3 Cntfr Cpsf3 Ctps2 Cutl1 Cxxc1 D7Ertd462e D8Ertd325e Dclre1a Diap2 Dlst Dos Dusp8 Eed Eif2ak3 Eif3s6ip Eif4ebp2 Entpd7 Ern1 Exosc1 Fdps Fto Gdap10 Git2 Gpd2 H2-T10 H2-T22 Hrmt1l3…
95	V$GATA2_03: GATA-binding factor 2	55	55	158	4809	11149	-1.63	0.0	0.08	0.0	1700029K01Rik Ap2a2 Arid2 Atp1a1 Auh B2m Bnip2 Btbd14b Cald1 Chc1l Cox15 Ebna1bp2 Eed F11r Fbxw7 Fin15 Fto Galk2 Gdap10 Hadhsc Htr1d Iqgap1 Luc7l2 Mapbpip Mbd1 Mdn1 Mgll Mphosph10 Mulk Pabpn1 Pbxip1 Phxr4 Polg Ppp1cb Pscd3 Psmd11 Ptpn13 Pum2 Rac1 Rock1 Sca7 Sqrdl Styx Suv39h1 Tbl1x Tef Tgfb2 Thrap4 Ttc14 Ttr Ube1x Ubqln2 Zfp207 Zfp358 Zfp445
96	V$CHOP_01: heterodimers of CHOP and C/EBPalpha	52	52	161	4576	11382	-1.64	0.0	0.08	0.0	1700029K01Rik 1810057B09Rik 2900091E11Rik 3110006P09Rik Alg2 Ap2a2 Axl BC013481 BC018371 C330027I04Rik Cald1 Cdh13 Chd4 Cox15 Ctps2 Diap2 Dos Ebna1bp2 Eed Hyal1 Itgb1 Kif2a Kifap3 Klf7 Lrrc4 Mfap3 Mrpl21 Mxd3 Ncoa1 Nr4a2 Pde4b Pecr Phxr4 Plp2 Polg Pop5 Ppp1cb Rbm9 Rpl41 Sca7 Smarcd2 Sqrdl Stk39 Suv39h1 Tbl1x Tff2 Tnfaip1 Tuba1 Txndc7 Wnt3a Xist Zbtb7
97	V$PITX2_Q2: pituitary homeobox factor 2	100	100	113	6819	9139	-1.7	0.0	2.1	0.52	1700029K01Rik 2410118I19Rik 2900091E11Rik 4930470D19Rik 5730421E18Rik Apg12l Arid2 Atp1a1 Atpif1 Auh B2m BC019943 Becn1 Bnip2 Btbd14b Catna1 Ccnt1 Cdc42 Cdh13 Chc1l Cops5 Cxxc1 D7Ertd462e Ddc8 Ddx47 Dfna5h Dnm2 Dos Dusp8 Ebna1bp2 Eed Eif2ak3 Eif3s6ip Eif4ebp2 Ern1 F11r Fin15 Fto Ga17 Git2 Gpd2 Htr1d Hyal1 Ica1 Iqgap1 Itgb1 Klf7 Lrrc4 Luc7l2 March5 Mark2 Mast1 Mphosph10 Mrpl21 Mto1 Nfix Pabpn1 Pbx…
98	V$HNF3ALPHA_Q6	171	171	42	13392	2566	-1.72	0.0	0.07	0.0	1110037N09Rik 2410012M04Rik 2900091E11Rik 3110006P09Rik 4930542G03Rik 4933425F03Rik 5730421E18Rik AI746432 Alg2 Ap2a2 Apc2 Aplp2 Arid2 Atp1a1 Atpif1 Auh Axl B2m BC013481 BC019943 Becn1 Btbd14b C330023F11Rik C330027I04Rik Cald1 Capzb Catna1 Ccnt1 Cdc42 Cdh13 Chc1l Chd4 Clcn3 Cntfr Cops5 Cox15 Cpsf3 Ctps2 Cutl1 Cxxc1 D7Ertd462e D8Ertd325e Dclre1a Ddc8 Ddx47 Diap2 Dlst Dnm2 Dos Ebna1bp2 Eed Eif2ak3 …
99	V$STRA13_01	11	11	202	469	15489	-1.78	0.0	2.93	1.13	4930470D19Rik Cpsf3 Dos Ebna1bp2 Mxd3 Pcm1 Pip5k1b Pscd3 Psmd11 Vil2 Zfp207
100	V$NFY_Q6_01	100	100	113	6865	9093	-1.8	0.0	1.97	0.48	1810057B09Rik 2410012M04Rik 3110006P09Rik 4930470D19Rik 4930542G03Rik 5730421E18Rik AI746432 Apg12l B2m B3galt6 B3gat3 Becn1 Bnip2 Ccnt1 Cdh13 Clcn3 Cntfr Cops5 Cox15 Ctps2 D8Ertd325e Dlst Dnm2 Dusp8 Eed Eif2ak3 Eif3s6ip Eno1 Entpd7 Exosc1 F11r Fcmd Fdps Fto Galk2 Git2 H2-T10 H2-T22 Hadhsc Hist1h2ao Htr1d Hyal1 Kif5b Klf13 Klf7 Luc7l2 March5 Mphosph10 Mrpl21 Mtch2 Mto1 Mxd3 Nfix Pabpn1 Pbxip1 Pde…
101	V$COUP_01: COUP:HNF-4 heterodimer	39	39	174	2383	13575	-1.83	0.0	2.27	0.68	1810057B09Rik 2410012M04Rik 3110006P09Rik Aplp2 Atpif1 BC019943 Capzb Chc1l Ctps2 Dclre1a Dfna5h Ern1 Fin15 H2-T10 H2-T22 Hadhsc Hspa9a Htr1d Hyal1 Iqgap1 Mark2 Mbd1 Mdn1 Mfap3 Ncoa1 Pabpn1 Pip5k1b Ppih Proc Psen2 Pum1 Rac1 Rpgrip1 Slc26a2 Smarcd2 Stk11 Suv39h1 Thrap4 Wrnip1
102	V$AML_Q6	39	39	174	3511	12447	-1.84	0.0	0.09	0.0	2900091E11Rik 5730421E18Rik Aplp2 Arid2 Chc1l Cntfr Cops5 Ctps2 D7Ertd462e Eif4ebp2 Eno1 Fbxw7 Fcmd Fto Galk2 Hist1h2ao Hspca Igfbp7 Mgll Nfix Ogt Pde4b Phxr4 Ppih Ppnr Ppp1r15b Ralbp1 Rnf134 Rps25 Sca7 Sec8l1 Sqrdl Stk11 Thra Ttr Xist Zfp207 Zfp358 Zfp445
103	V$HFH1_01: HNF-3/Fkh Homolog 1	21	21	192	2110	13848	-1.85	0.0	0.06	0.0	4930470D19Rik Chc1l Cops5 Fbxw7 Fcmd Igfbp7 Itgb1 Pabpn1 Ppp1cb Ppp1r15b Pscd3 Psmd7 Ptk2 Pum2 Rac1 Rbm9 Rpl23a Stk39 Styx Tuba1 Ubqln2
104	V$SOX5_01: Sox-5	90	90	123	7349	8609	-1.86	0.0	0.13	0.0	1700029K01Rik 2410118I19Rik 2900091E11Rik 3110006P09Rik 4930470D19Rik 4930542G03Rik 4933425F03Rik AI746432 Ap2a2 Aplp2 Arid2 Auh B2m B3gat3 BC013481 BC018371 BC019943 Becn1 Bnip2 C330023F11Rik Cald1 Catna1 Chc1l Cntfr Cops5 Cox15 Cpsf3 Cutl1 Ddx47 Diap2 Ebna1bp2 Eif3s6ip Eif4ebp2 Elovl6 Fbxw7 Fcmd Fdps Fin15 Fto Ga17 Galk2 Gpd2 Hadhsc Itgb1 Kifap3 Klf7 Lgi4 March5 Mbd1 Mdn1 Mfap3 Mphosph10 Mto1 N…
105	V$AREB6_02: AREB6 (Atp1a1 regulatory element binding factor 6)	74	74	139	6147	9811	-1.86	0.0	0.12	0.0	1700029K01Rik AI746432 Alg2 Ap2a2 Auh BC018371 Becn1 Btbd14b Cald1 Capzb Catna1 Cdh13 Chd4 Clcn3 Cntfr D7Ertd462e Ddx47 Dnm2 Dusp8 Ebna1bp2 Eed Entpd7 Ern1 F11r Fbxw7 Fdps Fin15 Gdap10 Gpd2 H2-T10 H2-T22 Htr1d Ica1 Iqgap1 Kif5b March5 Mark2 Mast1 Mbtps1 Mfap3 Mgll Mrpl21 Mtch2 Nfix Pabpn1 Phxr4 Plp2 Polg Pop5 Ppp1r15b Pqlc1 Proc Psen2 Pum1 Pura Rab22a Rac1 Sca7 Sec8l1 Sf3b5 Slc25a19 Slc26a2 Smarc…
106	V$CREB_Q4: cAMP-response element binding protein	11	11	202	1297	14661	-1.86	0.0	0.04	0.0	2900091E11Rik Apg12l Becn1 Clcn3 D8Ertd325e Exosc1 Ica1 Nr4a2 Pura Stk11 Thra
107	V$MTATA_B: Muscle TATA box	94	94	119	7643	8315	-1.87	0.0	0.13	0.0	1110037N09Rik 1700029K01Rik 2410012M04Rik 3110006P09Rik 4930470D19Rik 4930542G03Rik AI746432 Aplp2 Arid2 Auh Axl B2m BC013481 Bnip2 Cald1 Capzb Ccnt1 Cdc42 Cdh13 Clcn3 Cops5 Cpsf3 Ctps2 Dclre1a Ddc8 Ddx47 Dfna5h Dnm2 Dusp8 Ebna1bp2 Eif2ak3 Eif3s6ip Entpd7 Fbxw7 Fcmd Fdps Fin15 Fto Gpd2 Hadhsc Hrmt1l3 Hspa9a Hspca Hyal1 Ica1 Igfbp7 Itgb1 Kif5b Kifap3 Klf7 Mdn1 Mphosph10 Mto1 Mulk Mxd3 Npc1 Nr4a2 P…
108	V$ARP1_01: apolipoprotein AI regulatory protein 1	16	16	197	1700	14258	-1.9	0.0	0.05	0.0	2410012M04Rik Hadhsc Mapbpip Mfap3 Ppp1cb Pqlc1 Prep Prrg2 Slc25a19 Sncb Thra Trpc2 Ttr Uqcrc2 Zfp358 Zfp445
109	V$STAF_01: Se-Cys tRNA gene transcription activating factor	8	8	205	303	15655	-1.91	0.0	2.92	1.13	BC013481 Chd4 Hrmt1l3 Mbd1 Ppp2r5a Pum1 Tsnaxip1 Ube1x
110	V$AHRARNT_01: aryl hydrocarbon receptor:Arnt heterodimers	19	19	194	1003	14955	-1.92	0.0	2.51	0.82	2410118I19Rik Alg2 Aplp2 Catna1 Cntfr Cox15 Dnm2 Galk2 Gpd2 Hspa9a Mgll Polg Ranbp5 Sertad2 Sf3b5 Slc25a19 Tgfb2 Tram1 Zbtb7
111	V$GATA1_03: GATA-binding factor 1	66	66	147	5512	10446	-1.94	0.0	0.13	0.0	1700029K01Rik 3110006P09Rik 4930470D19Rik AI746432 Apg12l Atpif1 B3gat3 BC019943 Btbd14b C330023F11Rik Cald1 Cdh13 Chc1l Cops5 Ctps2 D7Ertd462e Dnm2 Dusp8 Eif2ak3 Eif3s6ip Eif4ebp2 Elovl6 Entpd7 Ern1 Exosc1 F11r Fbxw7 Fin15 Fto Gdap10 Hrmt1l3 Hspa9a Hspca Htr1d Hyal1 Igfbp7 Iqgap1 Kif5b Klf7 Lrrc4 March5 Mphosph10 Mtch2 Mto1 Npc1 Ogt Pbxip1 Polg Pparbp Ppp1cb Ptk2 Rac1 Rbm9 Rpgrip1 Sf3b5 Smarcd2 …
112	V$PPARA_02: PPAR-alpha:RXR-alpha heterodimer (peroxisome proliferator activated factor alpha:retinoid X receptor alpha)	2	2	211	482	15476	-1.94	0.0	0.01	0.0	Rab22a Rpl41
113	V$HFH8_01: HNF-3/Fkh Homolog-8	25	25	188	2398	13560	-1.94	0.0	0.07	0.0	Ap2a2 Atpif1 C330023F11Rik Chc1l Cops5 Ern1 Fcmd Htr1d Itgb1 Pabpn1 Phxr4 Pop5 Ppp1cb Ppp1r15b Pscd3 Psmd7 Ptk2 Pum2 Rac1 Rbm9 Rpl23a Stk39 Styx Ubqln2 Wrnip1
114	V$CEBPGAMMA_Q6	146	146	67	11478	4480	-1.95	0.0	0.13	0.0	1700029K01Rik 1810057B09Rik 2410012M04Rik 2900091E11Rik 4930542G03Rik 4933425F03Rik 5730421E18Rik Acvr2b Apc2 Aplp2 Arf4 Arid2 Atp1a1 Atpif1 Auh B3gat3 BC013481 BC019943 Becn1 Bnip2 Btbd14b C330023F11Rik Cald1 Ccnt1 Cdc42 Cdh13 Chc1l Cops5 Cox15 Cpsf3 Ctps2 Cutl1 Cxxc1 Dclre1a Ddc8 Ddx47 Dfna5h Diap2 Dnm2 Dos Ebna1bp2 Eed Eif2ak3 Eif4ebp2 Elovl6 Entpd7 Exosc1 F11r Fbxw7 Fcmd Fdps Fin15 Fto Ga17 G…
115	V$DEC_Q1	143	143	70	11244	4714	-1.97	0.0	0.14	0.0	1110037N09Rik 1700029K01Rik 1810057B09Rik 4930470D19Rik 4933425F03Rik AI746432 Apc2 Arf4 Arid2 Atpif1 Auh Axl B2m B3galt6 B3gat3 BC018371 BC019943 Becn1 Btbd14b C330023F11Rik C330027I04Rik Cald1 Capzb Catna1 Cdh13 Chc1l Chd4 Cntfr Cops5 Cox15 Cpsf3 Cutl1 Cxxc1 D7Ertd462e D8Ertd325e Dclre1a Ddc8 Ddx47 Diap2 Dlst Dnm2 Dos Dusp8 Ebna1bp2 Eif2ak3 Eif3s6ip Elovl6 Eno1 Entpd7 Ern1 Exosc1 Fbxw7 Fdps Fin…
116	V$DEAF1_02	9	9	204	367	15591	-1.98	0.0	2.79	1.05	2900091E11Rik Arf4 BC018371 Cpsf3 Ern1 Galk2 March5 Mark2 Rbm9
117	V$LEF1_Q6	202	202	11	14688	1270	-1.99	0.0	2.54	0.83	1110037N09Rik 1700029K01Rik 1810057B09Rik 2410012M04Rik 2410118I19Rik 2900091E11Rik 3110006P09Rik 4930470D19Rik 4930542G03Rik 4933425F03Rik 5730421E18Rik AI746432 Acvr2b Alg2 Ap2a2 Apc2 Apg12l Aplp2 Arf4 Arid2 Atp1a1 Atpif1 Auh Axl B2m B3galt6 B3gat3 BC013481 BC018371 BC019943 Becn1 Bnip2 Btbd14b C330023F11Rik C330027I04Rik Cald1 Capzb Catna1 Ccnt1 Cdc42 Cdh13 Chc1l Chd4 Cops5 Cox15 Cpsf3 Ctps2 C…
118	V$CREL_01: c-Rel	162	162	51	11598	4360	-2.0	0.0	1.88	0.4	1110037N09Rik 1700029K01Rik 1810057B09Rik 2410012M04Rik 2410118I19Rik 2900091E11Rik 3110006P09Rik 4930470D19Rik 4930542G03Rik 4933425F03Rik AI746432 Acvr2b Ap2a2 Apc2 Apg12l Aplp2 Arf4 Atp1a1 Atpif1 Axl B2m B3gat3 BC013481 BC018371 Bnip2 C330023F11Rik C330027I04Rik Capzb Catna1 Ccnt1 Cdh13 Chd4 Cntfr Cops5 Cpsf3 Cutl1 D7Ertd462e D8Ertd325e Dclre1a Ddc8 Ddx47 Dfna5h Dusp8 Ebna1bp2 Eed Eif2ak3 Eif3…
119	V$PPARG_03: PPAR (peroxisome proliferator-activated receptor gamma)	90	90	123	6227	9731	-2.01	0.0	1.68	0.26	1810057B09Rik 2410012M04Rik 2900091E11Rik 3110006P09Rik 4930542G03Rik AI746432 Acvr2b Ap2a2 Apc2 Arid2 Auh B2m B3galt6 BC019943 Btbd14b C330027I04Rik Capzb Cdc42 Cdh13 Chc1l Ctps2 Cutl1 D7Ertd462e Ddc8 Dfna5h Dusp8 Eed Eif2ak3 Eif3s6ip Eif4ebp2 Eno1 Fcmd Fdps Fin15 Fto Ga17 Galk2 Gdap10 Git2 Hspa9a Hspca Htr1d Lgi4 Lrrc4 Mbd1 Mdn1 Mfap3 Mgll Ncoa1 Nr4a2 Pbxip1 Pip5k1b Plp2 Polg Ppih Ppp1r14b Ppp1…
120	V$CREBP1_Q2: CRE-binding protein 1	8	8	205	1013	14945	-2.03	0.0	0.04	0.0	2410012M04Rik 2900091E11Rik Apg12l Becn1 Clcn3 Nr4a2 Pura Stk11
121	V$VMW65_Q6	85	85	128	6877	9081	-2.03	0.0	0.17	0.0	1110037N09Rik 1700029K01Rik 2900091E11Rik 3110006P09Rik 4930542G03Rik 5730421E18Rik Ap2a2 Aplp2 Arf4 Arid2 Atpif1 Axl B2m B3gat3 Bnip2 Btbd14b Cald1 Ccnt1 Cdh13 Chc1l Cutl1 Dclre1a Ddx47 Dfna5h Diap2 Dnm2 Dos Eed Eif2ak3 Eif3s6ip Eif4ebp2 Ern1 Exosc1 Fbxw7 Fcmd Fin15 Fto Galk2 Hist1h2ao Itgb1 Lrrc4 Luc7l2 Mbtps1 Mdn1 Mulk Mxd3 Nfib Ogt Pde4b Pdpk1 Pecr Phxr4 Pip5k1b Pop5 Pou2f1 Pparbp Ppp1r15b Pp…
122	V$MMEF2_Q6: myocyte enhancer factor	63	63	150	5238	10720	-2.04	0.0	0.15	0.0	1700029K01Rik 3110006P09Rik 4933425F03Rik AI746432 Arid2 Atp1a1 Atpif1 B2m B3gat3 BC019943 Cald1 Ccnt1 Cops5 D7Ertd462e Dclre1a Eed Eif2ak3 Entpd7 Fbxw7 Fin15 Ica1 Igfbp7 Kif5b Klf7 Lrrc4 March5 Mphosph10 Mtch2 Mxd3 Ncoa1 Nfib Nfix Npc1 Nr4a2 Pcm1 Pde4b Pip5k1b Polg Pop5 Pparbp Ppp1cb Ppp2r5a Pqlc1 Proc Pscd3 Psmd7 Ptk2 Pum2 Pura Rbm9 Rpgrip1 Rps25 Slc25a19 Smarcc1 Stk39 Tbl1x Thrap4 Tuba1 Ube3a …
123	V$HOGNESS_B: Imperfect Hogness /Goldberg Box	19	19	194	1026	14932	-2.04	0.0	2.34	0.7	5730421E18Rik Auh Btbd14b Ccnt1 Cdh13 Cxxc1 Ddx47 Dos Ebna1bp2 Mast1 Pparbp Ppp2r5a Pum2 Rpgrip1 Rpl23a Sca7 Slc25a19 Tef Trpc2
124	V$FOXO3_01: fork head box O3	9	9	204	374	15584	-2.05	0.0	2.7	0.98	4930542G03Rik Ebna1bp2 Fcmd Galk2 Hist1h2ao Mfap3 Pip5k1b Pou2f1 Sf3b5
125	V$BRN2_01: POU factor Brn-2	84	84	129	6793	9165	-2.06	0.0	0.18	0.0	1810057B09Rik 2410118I19Rik 2900091E11Rik 4930470D19Rik AI746432 Acvr2b Alg2 Ap2a2 Aplp2 Arf4 Arid2 Atpif1 B3gat3 BC013481 BC018371 BC019943 Becn1 Bnip2 C330023F11Rik Ccnt1 Cdc42 Chc1l Ddx47 Eif2ak3 Elovl6 Entpd7 Exosc1 Fcmd Fdps Fto Ga17 Galk2 Gdap10 H2-T10 Hspa9a Htr1d Hyal1 Itgb1 Kif5b Kifap3 March5 Mgll Mphosph10 Mrpl21 Mtch2 Mto1 Mulk Npc1 Pde4b Pecr Phxr4 Pip5k1b Pparbp Ppih Ppp1cb Ppp2r5a …
126	V$SREBP1_Q6	64	64	149	5286	10672	-2.08	0.0	0.17	0.0	1110037N09Rik 4930542G03Rik 4933425F03Rik Alg2 Apg12l Aplp2 BC013481 BC018371 BC019943 C330023F11Rik C330027I04Rik Catna1 Ccnt1 Chd4 Ctps2 D8Ertd325e Dclre1a Ddc8 Ddx47 Dusp8 Ebna1bp2 Entpd7 Fdps Hadhsc Hspa9a Hyal1 Iqgap1 Klf13 Klf7 Lgi4 Mark2 Mbd1 Mfap3 Mgll Mrpl21 Mtch2 Mulk Nfib Nfix Pabpn1 Pde4b Pip5k1b Polg Pop5 Pou2f1 Ppih Ppp1r14b Rab22a Rpl41 Sertad2 Slc26a2 Smarcc1 Smarcd2 Sncb Stk11 Te…
127	V$CDC5_01: cell division control protein 5	181	181	32	14004	1954	-2.08	0.0	0.1	0.0	1700029K01Rik 2410012M04Rik 2410118I19Rik 2900091E11Rik 3110006P09Rik 4930470D19Rik 4933425F03Rik 5730421E18Rik AI746432 Alg2 Ap2a2 Apg12l Aplp2 Arf4 Arid2 Atpif1 Auh Axl B2m B3galt6 BC013481 BC019943 Becn1 Bnip2 Btbd14b C330023F11Rik Cald1 Capzb Catna1 Ccnt1 Cdc42 Cdh13 Chc1l Clcn3 Cntfr Cops5 Cox15 Cpsf3 Ctps2 Cutl1 Cxxc1 D7Ertd462e D8Ertd325e Dclre1a Ddc8 Ddx47 Dfna5h Diap2 Dlst Dnm2 Dos Ebna1…
128	V$E2A_Q2	120	120	93	9467	6491	-2.09	0.0	0.19	0.0	1110037N09Rik 1810057B09Rik 4930542G03Rik 5730421E18Rik AI746432 Acvr2b Alg2 Ap2a2 Apc2 Apg12l Aplp2 Auh B3gat3 Becn1 Bnip2 Btbd14b C330023F11Rik C330027I04Rik Cald1 Capzb Catna1 Ccnt1 Chc1l Chd4 Clcn3 Cntfr Cox15 Ctps2 Cxxc1 D7Ertd462e D8Ertd325e Dclre1a Ddx47 Diap2 Dlst Dos Dusp8 Eed Eif3s6ip Eif4ebp2 Entpd7 F11r Fbxw7 Fdps Fto Galk2 Gdap10 Gpd2 H2-T10 H2-T22 Hrmt1l3 Hspa9a Hspca Htr1d Hyal1 Ic…
129	V$PPARG_01: PPAR-gamma (peroxisome proliferator-activated receptor gamma)	1	1	212	2	15956	-2.09	0.0	3.24	1.22	Stk11
130	V$AP1_Q2: activator protein 1	138	138	75	10808	5150	-2.1	0.0	0.18	0.0	1110037N09Rik 1700029K01Rik 2410012M04Rik 2410118I19Rik 3110006P09Rik 4930470D19Rik 4933425F03Rik Acvr2b Alg2 Ap2a2 Apc2 Arf4 Arid2 Atp1a1 Atpif1 B2m B3gat3 BC018371 BC019943 Becn1 Bnip2 Btbd14b C330023F11Rik Cald1 Capzb Catna1 Ccnt1 Cdc42 Cdh13 Chc1l Cops5 Cox15 Cpsf3 Ctps2 Cutl1 Cxxc1 D7Ertd462e D8Ertd325e Ddc8 Dfna5h Diap2 Dos Dusp8 Ebna1bp2 Eed Eif3s6ip Eno1 Entpd7 Ern1 F11r Fbxw7 Fcmd Fdps G…
131	V$COMP1_01: COMP1	126	126	87	9906	6052	-2.1	0.0	0.19	0.0	1110037N09Rik 2410118I19Rik 4930470D19Rik 4930542G03Rik AI746432 Acvr2b Alg2 Ap2a2 Apc2 Apg12l Arid2 Atp1a1 Atpif1 Axl B2m B3galt6 B3gat3 BC013481 Bnip2 Btbd14b C330027I04Rik Cald1 Catna1 Ccnt1 Clcn3 Cox15 Cutl1 D7Ertd462e D8Ertd325e Dclre1a Dfna5h Dnm2 Ebna1bp2 Eed Eif2ak3 Eif3s6ip Entpd7 Ern1 F11r Fbxw7 Fcmd Fdps Fto Ga17 Galk2 Git2 H2-T10 H2-T22 Hadhsc Hist1h2ao Htr1d Iqgap1 Itgb1 Kif5b Klf13 …
132	V$CP2_01: CP2	140	140	73	10011	5947	-2.1	0.0	1.59	0.23	1110037N09Rik 1810057B09Rik 2410118I19Rik 2900091E11Rik 4930542G03Rik 4933425F03Rik Acvr2b Alg2 Ap2a2 Apg12l Aplp2 Arf4 Atp1a1 Atpif1 Auh Axl B3gat3 BC013481 BC018371 BC019943 Becn1 Btbd14b Cald1 Capzb Ccnt1 Cdc42 Cdh13 Chc1l Chd4 Clcn3 Cops5 Cox15 Cpsf3 Cutl1 Dclre1a Dfna5h Diap2 Dlst Dnm2 Eed Eif2ak3 Eif3s6ip Eif4ebp2 Elovl6 Eno1 Ern1 Exosc1 F11r Fdps Fto Galk2 Git2 Gpd2 H2-T10 H2-T22 Hist1h2ao…
133	V$BACH2_01: BTB and CNC homolog 2	139	139	74	10880	5078	-2.1	0.0	0.18	0.0	1110037N09Rik 1700029K01Rik 1810057B09Rik 2410012M04Rik 2410118I19Rik 2900091E11Rik 3110006P09Rik 4930470D19Rik 4933425F03Rik 5730421E18Rik Acvr2b Alg2 Ap2a2 Apc2 Apg12l Atp1a1 Atpif1 Auh Axl B3galt6 B3gat3 BC013481 BC018371 Becn1 Btbd14b C330027I04Rik Cald1 Capzb Catna1 Ccnt1 Cdc42 Cdh13 Chc1l Clcn3 Cntfr Cpsf3 Ctps2 D7Ertd462e D8Ertd325e Dclre1a Ddc8 Ddx47 Dfna5h Diap2 Dnm2 Dusp8 Ebna1bp2 Eif2a…
134	V$FOXJ2_01: fork head box J 2	98	98	115	7792	8166	-2.13	0.0	0.21	0.0	1700029K01Rik 1810057B09Rik 2410118I19Rik 2900091E11Rik 4930542G03Rik 4933425F03Rik Alg2 Ap2a2 Arid2 Atp1a1 Atpif1 Auh Axl B2m BC013481 BC019943 Becn1 Bnip2 C330023F11Rik Ccnt1 Cdc42 Chc1l Clcn3 Cops5 Cox15 Cxxc1 Ddx47 Dnm2 Eed Eif4ebp2 Elovl6 Ern1 Fbxw7 Fcmd Fdps Galk2 Hadhsc Htr1d Hyal1 Iqgap1 Lgi4 Luc7l2 Mdn1 Mgll Mphosph10 Mtch2 Mto1 Nfib Pabpn1 Pbxip1 Pde4b Pdpk1 Pecr Phxr4 Polg Pop5 Pou2f1 …
135	V$STAT_01: signal transducers and activators of transcription	34	34	179	3023	12935	-2.13	0.0	0.12	0.0	1810057B09Rik Arf4 Auh B3galt6 Btbd14b Ccnt1 Chc1l Cxxc1 Dlst Dusp8 Eif2ak3 Eno1 Ern1 Galk2 Klf13 Lrrc4 Mapbpip Mbd1 Mrpl21 Mulk Pip5k1b Prrg2 Psmd7 Rps25 Sca7 Sec8l1 Sqrdl Suv39h1 Thrap4 Tmem43 Txndc7 Ube1x Uqcrc2 Wnt3a
136	V$IRF1_01: interferon regulatory factor 1	1	1	212	356	15602	-2.15	0.0	0.01	0.0	Itgb1
137	V$CREB_Q2_01	71	71	142	4883	11075	-2.15	0.0	1.54	0.22	1810057B09Rik 2410012M04Rik 2410118I19Rik 2900091E11Rik Alg2 Ap2a2 Apg12l Arf4 Atp1a1 B2m B3galt6 B3gat3 BC018371 Becn1 Bnip2 Ccnt1 Chd4 Clcn3 Cops5 Cxxc1 D7Ertd462e D8Ertd325e Dclre1a Dfna5h Dnm2 Eif4ebp2 Exosc1 Fcmd H2-T10 H2-T22 Hist1h2ao Hspa9a Ica1 Itgb1 Kif5b Klf13 Mark2 Mxd3 Ncoa1 Nr4a2 Ogt Pabpn1 Polg Pop5 Ppnr Ppp1r15b Pqlc1 Ptpn13 Pura Rock1 Rpgrip1 Rpl3 Rpl41 Sca7 Slc26a2 Sncb Stk11 Su…
138	V$CAAT_01: cellular and viral CCAAT box	134	134	79	9604	6354	-2.16	0.0	1.46	0.18	1110037N09Rik 3110006P09Rik 4930470D19Rik 4930542G03Rik 4933425F03Rik 5730421E18Rik AI746432 Acvr2b Alg2 Apc2 Aplp2 Arf4 Atp1a1 B2m B3galt6 B3gat3 BC013481 BC019943 Bnip2 Btbd14b C330027I04Rik Cald1 Ccnt1 Cdc42 Chc1l Chd4 Clcn3 Cntfr Cops5 Cox15 Cpsf3 Ctps2 Cutl1 Cxxc1 Dfna5h Diap2 Dlst Dnm2 Dusp8 Eed Eif2ak3 Eif4ebp2 Eno1 Entpd7 Ern1 Exosc1 Fcmd Fdps Fin15 Fto Galk2 Git2 H2-T10 H2-T22 Hist1h2ao …
139	V$LDSPOLYA_B: Lentiviral Poly A downstream element	165	165	48	12797	3161	-2.16	0.0	0.15	0.0	1110037N09Rik 1700029K01Rik 1810057B09Rik 2410118I19Rik 2900091E11Rik 4930470D19Rik 4930542G03Rik 4933425F03Rik 5730421E18Rik AI746432 Alg2 Ap2a2 Apc2 Aplp2 Arf4 Arid2 Atp1a1 Atpif1 Auh Axl B2m B3gat3 BC013481 BC018371 BC019943 Becn1 Bnip2 Btbd14b C330023F11Rik Cald1 Capzb Ccnt1 Cdc42 Cdh13 Chc1l Clcn3 Cntfr Cops5 Cpsf3 Ctps2 Cutl1 Cxxc1 D7Ertd462e D8Ertd325e Dclre1a Ddx47 Diap2 Dlst Dusp8 Ebna1b…
140	V$TFIIA_Q6	186	186	27	14344	1614	-2.16	0.0	0.1	0.0	1110037N09Rik 1700029K01Rik 1810057B09Rik 2410012M04Rik 2410118I19Rik 2900091E11Rik 3110006P09Rik 4930470D19Rik 4930542G03Rik 4933425F03Rik 5730421E18Rik AI746432 Acvr2b Alg2 Ap2a2 Apc2 Apg12l Aplp2 Arf4 Atp1a1 Atpif1 Auh Axl B2m B3gat3 BC018371 Becn1 Bnip2 Btbd14b C330023F11Rik C330027I04Rik Cald1 Capzb Catna1 Ccnt1 Cdh13 Chc1l Chd4 Clcn3 Cntfr Cops5 Cpsf3 Ctps2 Cutl1 Cxxc1 D7Ertd462e D8Ertd325e…
141	V$LEF1TCF1_Q4	99	99	114	7846	8112	-2.16	0.0	0.22	0.0	1110037N09Rik 2410118I19Rik 2900091E11Rik 3110006P09Rik 4933425F03Rik Acvr2b Apc2 Aplp2 Arf4 Arid2 Atp1a1 B2m B3galt6 BC013481 BC019943 Bnip2 C330023F11Rik C330027I04Rik Cald1 Cdc42 Cdh13 Chc1l Ctps2 Cxxc1 D7Ertd462e Dclre1a Ddc8 Diap2 Dlst Dnm2 Eif2ak3 Eif4ebp2 Elovl6 Eno1 Entpd7 Ern1 Exosc1 Fbxw7 Fcmd Fdps Fin15 Git2 Hadhsc Hist1h2ao Hspa9a Itgb1 Kif2a Kif5b Kifap3 Klf13 Klf7 Lrrc4 Luc7l2 March…
142	V$PAX3_01: Pax-3 binding sites	2	2	211	24	15934	-2.16	0.0	3.09	1.15	Mxd3 Rnf134
143	V$PADS_C: Retroviral Poly A downstream element	61	61	152	4142	11816	-2.17	0.0	1.57	0.23	1810057B09Rik 3110006P09Rik 4930470D19Rik Ap2a2 Arf4 Arid2 Auh B2m Becn1 C330027I04Rik Ccnt1 Chc1l Clcn3 Cntfr D7Ertd462e Ddc8 Ddx47 Dfna5h Dnm2 Ebna1bp2 Elovl6 Entpd7 Fcmd Fdps Fin15 Fto Hadhsc Hspca Ica1 Kif5b Lgi4 Mast1 Mbtps1 Mgll Mtch2 Nfix Pabpn1 Pde4b Pecr Phxr4 Polg Pop5 Ppih Ppp1cb Ranbp5 Rpl3 Rps25 Sec8l1 Sncb Suv39h1 Tef Tgfb2 Thra Tmem43 Ttr Tuba1 Vil2 Wasl Wrnip1 Zbtb7 Zfp207
144	V$IK1_01: Ikaros 1	112	112	101	8803	7155	-2.18	0.0	0.23	0.0	1110037N09Rik 1810057B09Rik 2410012M04Rik 2900091E11Rik 4930470D19Rik 5730421E18Rik AI746432 Aplp2 Arf4 Arid2 Atp1a1 Auh Axl B2m BC013481 BC018371 Bnip2 Cald1 Capzb Catna1 Cdc42 Cdh13 Chd4 Cops5 Cox15 Cutl1 Cxxc1 D7Ertd462e D8Ertd325e Dclre1a Ddc8 Ddx47 Diap2 Dlst Dnm2 Dusp8 Ebna1bp2 Eif2ak3 Eif4ebp2 Elovl6 Entpd7 Ern1 F11r Fbxw7 Fdps Fin15 Fto Ga17 Gdap10 Git2 Gpd2 Hspa9a Hspca Hyal1 Ica1 Igfbp7…
145	V$TITF1_Q3: TTF-1, TITF1 (thyroid transcription factor 1)	88	88	125	6180	9778	-2.18	0.0	1.42	0.15	1110037N09Rik 1700029K01Rik 1810057B09Rik 3110006P09Rik 4930470D19Rik AI746432 Arid2 Atp1a1 Auh Axl B2m Becn1 C330023F11Rik C330027I04Rik Cald1 Catna1 Cdc42 Chc1l Cops5 Ctps2 Cutl1 D7Ertd462e D8Ertd325e Dclre1a Ddc8 Ddx47 Dfna5h Dos Dusp8 Eed Eif3s6ip Elovl6 Eno1 F11r Fbxw7 Fcmd Gdap10 H2-T10 H2-T22 Hrmt1l3 Hspa9a Ica1 Itgb1 Kif2a Kifap3 Klf13 Lgi4 Mbd1 Mbtps1 Mdn1 Mulk Mxd3 Nfix Ogt Pbxip1 Pde4b…
146	V$AREB6_01: AREB6 (Atp1a1 regulatory element binding factor 6)	40	40	173	3451	12507	-2.19	0.0	0.15	0.0	2410012M04Rik Alg2 Ap2a2 Arid2 BC019943 C330027I04Rik Catna1 Cdh13 Cox15 Dusp8 Ebna1bp2 Eif3s6ip Exosc1 Fin15 Ga17 H2-T10 Hist1h2ao Kif5b Mbtps1 Mfap3 Mphosph10 Mrpl21 Mtch2 Mto1 Pbxip1 Pparbp Ppnr Ppp2r5a Pqlc1 Prrg2 Psmd11 Sca7 Sf3b5 Smarcd2 Sncb Styx Tbl1x Tef Wrnip1 Zfp445
147	V$AP1_Q4: activator protein 1	168	168	45	13003	2955	-2.2	0.0	0.16	0.0	1110037N09Rik 1700029K01Rik 1810057B09Rik 2410012M04Rik 2410118I19Rik 2900091E11Rik 3110006P09Rik 4930470D19Rik 4933425F03Rik AI746432 Acvr2b Alg2 Ap2a2 Apc2 Apg12l Aplp2 Arf4 Arid2 Atpif1 Auh B2m B3gat3 BC018371 BC019943 Bnip2 Btbd14b Cald1 Capzb Catna1 Ccnt1 Cdc42 Cdh13 Chc1l Clcn3 Cntfr Cops5 Cox15 Cpsf3 Ctps2 Cutl1 Cxxc1 D7Ertd462e D8Ertd325e Dclre1a Ddc8 Dfna5h Diap2 Dos Dusp8 Ebna1bp2 Eed E…
148	V$CREBATF_Q6	67	67	146	4612	11346	-2.21	0.0	1.48	0.18	1810057B09Rik 2410012M04Rik 2410118I19Rik 2900091E11Rik Alg2 Ap2a2 Apg12l Arf4 Atp1a1 B3galt6 B3gat3 BC018371 Becn1 Bnip2 Ccnt1 Chd4 Clcn3 Cops5 D8Ertd325e Dfna5h Dnm2 Eif4ebp2 Exosc1 Git2 H2-T10 H2-T22 Hist1h2ao Hspa9a Ica1 Itgb1 Klf13 Klf7 Mrpl21 Mtch2 Mxd3 Ncoa1 Nr4a2 Ogt Pabpn1 Polg Pop5 Ppnr Ppp1cb Ppp1r15b Pqlc1 Ptpn13 Pura Rab22a Rock1 Rpl41 Sca7 Slc26a2 Sncb Stk11 Suv39h1 Tef Tff2 Tgfb2 T…
149	V$NFKB_Q6: NF-kappaB	21	21	192	2009	13949	-2.21	0.0	0.1	0.0	1810057B09Rik 2410012M04Rik 4930470D19Rik AI746432 Apg12l B2m BC018371 Chd4 Cutl1 Dclre1a Dfna5h Dos Fto H2-T10 H2-T22 Hspca Pip5k1b Polg Pparbp Rbm9 Xist
150	V$VBP_01: PAR-type chicken vitellogenin promoter-binding protein	13	13	200	1385	14573	-2.21	0.0	0.07	0.0	2900091E11Rik 3110006P09Rik Alg2 B2m Cald1 Clcn3 Elovl6 Fbxw7 Ga17 Hadhsc Ogt Psmd7 Tef
151	V$IRF_Q6_01	94	94	119	7435	8523	-2.22	0.0	0.24	0.0	2410012M04Rik 2410118I19Rik 2900091E11Rik 3110006P09Rik 4930542G03Rik 4933425F03Rik 5730421E18Rik Ap2a2 Apg12l Arid2 Auh B2m B3gat3 BC013481 BC019943 Bnip2 Btbd14b Cald1 Cdh13 Chc1l Cntfr Cutl1 Cxxc1 D8Ertd325e Dclre1a Diap2 Ebna1bp2 Eed Eif2ak3 Eif3s6ip Exosc1 F11r Fbxw7 Fcmd Gdap10 H2-T10 H2-T22 Hist1h2ao Itgb1 Kif5b Kifap3 Lgi4 Luc7l2 March5 Mdn1 Mfap3 Mphosph10 Mrpl21 Mtch2 Mto1 Mulk Nfib Pbx…
152	V$SMAD4_Q6	94	94	119	6658	9300	-2.22	0.0	1.34	0.12	1110037N09Rik 1810057B09Rik 2410012M04Rik 4930470D19Rik 4930542G03Rik 4933425F03Rik AI746432 Ap2a2 Apc2 Apg12l Aplp2 Arf4 Atp1a1 Atpif1 Auh Axl BC018371 Becn1 Bnip2 C330027I04Rik Capzb Catna1 Cdc42 Cdh13 Chd4 Cntfr Cutl1 D7Ertd462e D8Ertd325e Dclre1a Ddc8 Ddx47 Dfna5h Diap2 Dusp8 Ern1 Exosc1 Galk2 Gdap10 H2-T10 H2-T22 Hspa9a Hyal1 Ica1 Igfbp7 Itgb1 Kifap3 Lgi4 Luc7l2 March5 Mark2 Mbd1 Mbtps1 Mdn1…
153	V$ER_Q6: estrogen receptor	107	107	106	8391	7567	-2.23	0.0	0.26	0.0	1110037N09Rik 2410012M04Rik 2410118I19Rik 4930470D19Rik 4930542G03Rik 4933425F03Rik Alg2 Apc2 Aplp2 Arf4 Atpif1 B3galt6 B3gat3 Becn1 Bnip2 C330027I04Rik Cald1 Capzb Catna1 Cdc42 Cdh13 Chc1l Chd4 Clcn3 Cntfr Cpsf3 Cutl1 D7Ertd462e D8Ertd325e Ddc8 Diap2 Dlst Dos Dusp8 Eif2ak3 Eif3s6ip Elovl6 Eno1 Ern1 Exosc1 F11r Fcmd Fin15 Ga17 Git2 Hadhsc Hrmt1l3 Hspca Htr1d Ica1 Iqgap1 Kif5b Kifap3 Luc7l2 Mapbpi…
154	V$CREB_01: cAMP-responsive element binding protein	14	14	199	1459	14499	-2.23	0.0	0.08	0.0	2410012M04Rik 2900091E11Rik Apg12l Becn1 Bnip2 Ccnt1 Clcn3 D8Ertd325e Ica1 Klf13 Nr4a2 Ppnr Pura Stk11
155	V$SF1_Q6	38	38	175	2447	13511	-2.23	0.0	1.72	0.28	3110006P09Rik 4933425F03Rik Atp1a1 B2m BC013481 Bnip2 Ccnt1 Cdc42 Chd4 Cutl1 Dos Eif2ak3 Elovl6 Entpd7 H2-T10 H2-T22 Hspa9a Htr1d Kifap3 Mtch2 Nfib Ogt Pdpk1 Pip5k1b Plp2 Pop5 Ppp1cb Proc Pscd3 Psen2 Pum1 Rpgrip1 Sfpq Tbl1x Thra Tmem43 Trpc2 Tuba1
156	V$XBP1_01: X-box-binding protein 1	24	24	189	1418	14540	-2.24	0.0	1.98	0.48	1810057B09Rik 3110006P09Rik 4930470D19Rik Alg2 Arf4 Atp1a1 B3galt6 Chc1l Clcn3 H2-T22 Hist1h2ao Hrmt1l3 Pabpn1 Pecr Pip5k1b Pop5 Pqlc1 Proc Psmd11 Ptpn13 Slc26a2 Tff2 Tnfaip1 Zfp207
157	V$NKX22_01: NK2 class homeobox factor 2	22	22	191	2078	13880	-2.24	0.0	0.11	0.0	Apg12l BC019943 Cdc42 D7Ertd462e Eed Ern1 Fto Kif5b Mtch2 Npc1 Ogt Pcm1 Pou2f1 Prrg2 Pscd3 Psmd11 Pum2 Ralbp1 Sec8l1 Slc26a2 Tmem43 Zfp207
158	V$ETS1_B: c-ETS-1 binding site	89	89	124	7031	8927	-2.25	0.0	0.26	0.0	1700029K01Rik 1810057B09Rik 2410118I19Rik 4933425F03Rik AI746432 Alg2 Ap2a2 Apg12l Aplp2 Arid2 Atp1a1 Atpif1 B3galt6 B3gat3 BC013481 BC018371 Capzb Catna1 Ccnt1 Chd4 Cntfr Cops5 Ctps2 Cutl1 D7Ertd462e D8Ertd325e Diap2 Dnm2 Dusp8 Ebna1bp2 Eed Eif4ebp2 Elovl6 Entpd7 Ern1 Ga17 Gpd2 H2-T10 H2-T22 Hadhsc Hist1h2ao Hyal1 Ica1 Kif2a Kifap3 Klf13 Klf7 Lgi4 Mbd1 Mdn1 Mulk Ncoa1 Nfix Npc1 Nr4a2 Pcm1 Pde4b …
159	V$FOX_Q2	157	157	56	12147	3811	-2.26	0.0	0.2	0.0	1110037N09Rik 2410012M04Rik 2410118I19Rik 2900091E11Rik 3110006P09Rik 4930542G03Rik 4933425F03Rik 5730421E18Rik Ap2a2 Aplp2 Arf4 Arid2 Atp1a1 Atpif1 Auh Axl B2m B3galt6 BC013481 BC019943 Becn1 Bnip2 Btbd14b C330023F11Rik Cald1 Catna1 Cdc42 Clcn3 Cops5 Cox15 Ctps2 Cutl1 Cxxc1 D7Ertd462e D8Ertd325e Dclre1a Ddc8 Ddx47 Dfna5h Diap2 Dlst Dnm2 Ebna1bp2 Eed Eif2ak3 Eif3s6ip Eif4ebp2 Elovl6 Entpd7 Exosc1…
160	V$SOX9_B1: SOX (SRY-related HMG box)	114	114	99	8880	7078	-2.27	0.0	0.28	0.0	1700029K01Rik 2410118I19Rik 2900091E11Rik 3110006P09Rik 4930470D19Rik 4930542G03Rik 4933425F03Rik AI746432 Ap2a2 Aplp2 Arid2 Atpif1 Auh B2m B3gat3 BC013481 BC018371 BC019943 Becn1 Bnip2 C330023F11Rik Cald1 Catna1 Chc1l Cntfr Cops5 Cox15 Cpsf3 Cutl1 Cxxc1 Ddx47 Diap2 Dnm2 Dusp8 Ebna1bp2 Eif3s6ip Eif4ebp2 Elovl6 Entpd7 Fbxw7 Fcmd Fdps Fin15 Fto Ga17 Galk2 Gdap10 Gpd2 Hadhsc Hrmt1l3 Htr1d Itgb1 Kifa…
161	V$OCT1_B: Octamer binding factor 1	8	8	205	965	14993	-2.3	0.0	0.05	0.0	BC019943 Becn1 Cald1 Fto Mast1 Pabpn1 Thra Zfp207
162	V$SRF_Q4	12	12	201	1284	14674	-2.31	0.0	0.08	0.0	2900091E11Rik Acvr2b Cald1 Capzb Fto Nfix Pqlc1 Proc Prrg2 Psmd7 Ralbp1 Uqcrc2
163	V$COUP_DR1_Q6	10	10	203	465	15493	-2.31	0.0	2.32	0.7	2410012M04Rik Ctps2 Fin15 Hyal1 Mbd1 Psen2 Rac1 Smarcd2 Stk11 Suv39h1
164	V$TAL1BETAITF2_01: Tal-1beta:ITF-2 heterodimer	19	19	194	1082	14876	-2.32	0.0	1.98	0.48	5730421E18Rik Ccnt1 Ctps2 Dfna5h Dusp8 Exosc1 H2-T10 Itgb1 March5 Mxd3 Pbxip1 Pparbp Proc Pum1 Pum2 Rpl23a Smarcc1 Smarcd2 Vil2
165	V$HLF_01: hepatic leukemia factor	58	58	155	4699	11259	-2.32	0.0	0.25	0.0	2900091E11Rik 3110006P09Rik 4933425F03Rik Acvr2b Alg2 Arf4 Arid2 BC019943 Cald1 Ccnt1 Cdc42 Chc1l Clcn3 Cops5 Cox15 Ctps2 Cxxc1 D7Ertd462e Dclre1a Diap2 Dnm2 Dos Eed Elovl6 Eno1 Fbxw7 Fcmd Galk2 Gdap10 Hadhsc Hrmt1l3 Itgb1 Kif5b Luc7l2 Mark2 Mast1 Mbd1 Mfap3 Mulk Nfib Ogt Pabpn1 Pcm1 Pparbp Ppp2r5a Psmd7 Pura Rac1 Rbm9 Smarcd2 Tbl1x Tef Txndc7 Ube1x Uqcrc2 Wasl Xist Zbtb7
166	V$PAX3_B: Pax-3 binding sites	133	133	80	9654	6304	-2.32	0.0	1.18	0.01	1700029K01Rik 1810057B09Rik 3110006P09Rik 4930470D19Rik 4930542G03Rik 4933425F03Rik Acvr2b Ap2a2 Apc2 Apg12l Aplp2 Arf4 Arid2 Atp1a1 Atpif1 Axl B2m B3galt6 B3gat3 BC018371 BC019943 Becn1 Bnip2 Btbd14b C330027I04Rik Cald1 Capzb Ccnt1 Cdc42 Cdh13 Chc1l Chd4 Clcn3 Cntfr Cops5 Cox15 Cpsf3 Ctps2 Cxxc1 D7Ertd462e D8Ertd325e Dclre1a Ddc8 Ddx47 Dfna5h Dlst Dnm2 Dos Dusp8 Ebna1bp2 Eif4ebp2 Elovl6 Eno1 Exo…
167	V$LMO2COM_02: complex of Lmo2 bound to Tal-1, E2A proteins, and GATA-1, half-site 2	109	109	104	8449	7509	-2.33	0.0	0.33	0.0	1700029K01Rik 2410118I19Rik 4930542G03Rik 4933425F03Rik AI746432 Acvr2b Alg2 Apg12l Aplp2 Arid2 Auh B2m B3gat3 BC013481 BC019943 Bnip2 Btbd14b Capzb Ccnt1 Cdc42 Cdh13 Chc1l Clcn3 Cntfr Cpsf3 Ctps2 Cutl1 D7Ertd462e Ddc8 Diap2 Dos Dusp8 Eed Eif2ak3 Eif3s6ip Eif4ebp2 Elovl6 Entpd7 Exosc1 F11r Fbxw7 Fcmd Fdps Fin15 Fto Ga17 Galk2 Git2 H2-T10 H2-T22 Hadhsc Hist1h2ao Hrmt1l3 Ica1 Iqgap1 Kif5b Kifap3 Kl…
168	V$RP58_01: 58 KDA repressor protein	9	9	204	402	15556	-2.33	0.0	2.36	0.71	Dos Git2 Hspa9a Klf13 Pip5k1b Psen2 Ptpn13 Smarcd2 Ttr
169	V$CEBP_C: C/EBP binding site	55	55	158	3788	12170	-2.34	0.0	1.34	0.12	5730421E18Rik Ap2a2 Arid2 B2m B3gat3 BC013481 BC019943 Cdc42 Cops5 Cox15 Ctps2 Dusp8 Eed Ern1 Fbxw7 Fto Gpd2 Hadhsc Hist1h2ao Htr1d Mark2 Mast1 Mbd1 Mto1 Ncoa1 Npc1 Nr4a2 Ogt Pcm1 Pde4b Pecr Plp2 Ppnr Ppp1cb Ppp1r14b Ppp2r5a Proc Prrg2 Psmd11 Ralbp1 Rpl3 Sca7 Slc26a2 Sqrdl Suv39h1 Tbl1x Tff2 Tram1 Trpc2 Ttc14 Tuba1 Ube1x Uqcrc2 Wrnip1 Xist
170	V$EBF_Q6	56	56	157	4527	11431	-2.36	0.0	0.26	0.0	2410012M04Rik 4930470D19Rik Acvr2b Atpif1 B2m BC018371 Capzb Chd4 Clcn3 Cox15 Cpsf3 Ctps2 Diap2 Dusp8 Eed Eif2ak3 Entpd7 Fbxw7 Fto Ga17 Gpd2 H2-T10 H2-T22 Hrmt1l3 Hspca Htr1d Ica1 Lgi4 Luc7l2 Mapbpip Mark2 Mrpl21 Mulk Mxd3 Ncoa1 Phxr4 Pip5k1b Plp2 Polg Ppp1cb Ppp1r15b Prrg2 Pura Rock1 Rpl23a Rpl3 Rpl41 Sfpq Smarcd2 Sncb Stk11 Tef Tff2 Vil2 Wnt3a Zbtb7
171	V$GFI1_01: growth factor independence 1	58	58	155	4660	11298	-2.37	0.0	0.28	0.0	1110037N09Rik 1700029K01Rik 2410118I19Rik 3110006P09Rik Ap2a2 Aplp2 Arf4 BC013481 Becn1 Bnip2 Cald1 Capzb Ccnt1 Cdh13 Chc1l Cox15 Cutl1 Ddc8 Diap2 Dlst Ebna1bp2 Eed Eif3s6ip Ern1 F11r Fdps Fto Galk2 Gdap10 Kif2a Kifap3 Lgi4 Mdn1 Mgll Mtch2 Mulk Nfix Pdpk1 Pip5k1b Ppp1cb Proc Ptk2 Rpgrip1 Rpl23a Rpl3 Sca7 Sec8l1 Sfpq Slc25a19 Slc26a2 Sncb Stk39 Tbl1x Thrap4 Ttc14 Ubqln2 Wasl Wrnip1
172	V$EFC_Q6	115	115	98	8855	7103	-2.37	0.0	0.36	0.0	1110037N09Rik 2410012M04Rik 2900091E11Rik 3110006P09Rik 4933425F03Rik AI746432 Acvr2b Alg2 Apc2 Apg12l Arid2 Atp1a1 Atpif1 Auh Axl B2m B3galt6 B3gat3 BC018371 BC019943 Bnip2 Btbd14b C330023F11Rik Cald1 Catna1 Cdc42 Cdh13 Chc1l Chd4 Cntfr Cops5 Cox15 Cpsf3 Ctps2 Cxxc1 D7Ertd462e Dclre1a Ddc8 Dfna5h Diap2 Dlst Dusp8 Ebna1bp2 Eed Elovl6 Entpd7 Ern1 Exosc1 Fbxw7 Fcmd Fdps Fto Ga17 Galk2 Gdap10 H2-T22…
173	V$HNF1_C: Hepatic nuclear factor 1	69	69	144	5456	10502	-2.37	0.0	0.31	0.0	1700029K01Rik AI746432 Acvr2b Atp1a1 Atpif1 BC013481 Becn1 Bnip2 Capzb Cox15 Cpsf3 Dclre1a Ddc8 Dfna5h Diap2 Dusp8 Ebna1bp2 Eed Eif3s6ip Elovl6 Fcmd Fin15 Fto Ga17 Git2 Hrmt1l3 Htr1d Itgb1 Kifap3 Lrrc4 Luc7l2 March5 Mbd1 Mphosph10 Mulk Nfix Pbxip1 Pcm1 Pecr Pip5k1b Plp2 Pop5 Pou2f1 Ppnr Ppp1cb Ppp2r5a Prrg2 Psmd11 Psmd7 Ptk2 Pum1 Pum2 Pura Rpgrip1 Sec8l1 Slc25a19 Sqrdl Stk39 Styx Thrap4 Ttr Tuba1…
174	V$RORA1_01: RAR-related orphan receptor alpha1	21	21	192	1957	14001	-2.37	0.0	0.13	0.0	1110037N09Rik 4933425F03Rik Becn1 Catna1 Cdc42 Ebna1bp2 Exosc1 H2-T10 Hadhsc Htr1d Hyal1 Kif5b Mast1 Mbtps1 Ogt Pscd3 Rac1 Slc25a19 Suv39h1 Tef Thra
175	V$NKX25_01: homeo domain factor Nkx-2.5/Csx, tinman homolog	102	102	111	7868	8090	-2.37	0.0	0.38	0.0	1110037N09Rik 1700029K01Rik 1810057B09Rik 2410118I19Rik 2900091E11Rik 3110006P09Rik 4933425F03Rik 5730421E18Rik Apc2 Arf4 Arid2 Atp1a1 Auh Axl B3gat3 BC013481 Becn1 Bnip2 C330023F11Rik C330027I04Rik Cald1 Catna1 Cdc42 Clcn3 Cops5 Cox15 Cpsf3 Cutl1 D8Ertd325e Dclre1a Ddc8 Ddx47 Dfna5h Diap2 Dnm2 Dos Dusp8 Ebna1bp2 Eed Eif2ak3 Eif3s6ip Ern1 Fin15 Fto Ga17 Git2 Gpd2 Hadhsc Hist1h2ao Hyal1 Iqgap1 Itg…
176	V$ROAZ_01: rat Olf-1/EBF-associated zinc finger protein	1	1	212	3	15955	-2.38	0.0	2.96	1.14	Zbtb7
177	V$SMAD3_Q6	120	120	93	9218	6740	-2.38	0.0	0.37	0.0	1110037N09Rik 1810057B09Rik 2410012M04Rik 2900091E11Rik 3110006P09Rik 4930470D19Rik 4930542G03Rik 4933425F03Rik Alg2 Ap2a2 Apc2 Apg12l Aplp2 Arf4 Auh Axl B2m BC018371 BC019943 C330023F11Rik Cald1 Capzb Cdh13 Clcn3 Cntfr Cops5 Cxxc1 D7Ertd462e D8Ertd325e Dclre1a Ddc8 Ddx47 Dfna5h Dlst Dnm2 Dos Ebna1bp2 Eif2ak3 Eif3s6ip Eif4ebp2 Elovl6 Eno1 Entpd7 Exosc1 Fcmd Fin15 Galk2 Gdap10 Git2 H2-T10 H2-T22 H…
178	V$TAL1_Q6	92	92	121	6665	9293	-2.39	0.0	1.02	0.0	1110037N09Rik 1810057B09Rik AI746432 Acvr2b Apc2 Apg12l Auh BC018371 Becn1 Btbd14b C330023F11Rik C330027I04Rik Cald1 Capzb Ccnt1 Cdh13 Chc1l Chd4 Clcn3 Cntfr Cpsf3 Ctps2 Cutl1 Cxxc1 D8Ertd325e Ddc8 Dfna5h Dlst Dusp8 Eif3s6ip Eif4ebp2 Eno1 Entpd7 Ern1 Exosc1 Fto Gdap10 Gpd2 H2-T10 H2-T22 Hrmt1l3 Htr1d Hyal1 Ica1 Igfbp7 Iqgap1 Kif5b Klf13 Lgi4 Luc7l2 Mdn1 Mfap3 Mrpl21 Mto1 Mulk Mxd3 Nfix Nr4a2 Pabp…
179	V$XFD2_01: Xenopus fork head domain factor 2	46	46	167	3779	12179	-2.39	0.0	0.24	0.0	1700029K01Rik Ap2a2 Arid2 Atpif1 B2m Chc1l Clcn3 Cops5 Eif2ak3 Ern1 F11r Fbxw7 Fcmd Htr1d Iqgap1 Itgb1 Mdn1 Mgll Npc1 Pabpn1 Pde4b Phxr4 Plp2 Pop5 Ppp1cb Ppp1r15b Pscd3 Psen2 Psmd7 Ptk2 Ptpn13 Pum2 Rac1 Ralbp1 Rbm9 Rpgrip1 Rpl23a Sca7 Sqrdl Stk39 Styx Tff2 Ube1x Ube3a Ubqln2 Zfp445
180	V$ICSBP_Q6	7	7	206	863	15095	-2.4	0.0	0.06	0.0	B2m BC019943 H2-T10 H2-T22 Mtch2 Rac1 Rbm9
181	V$CETS168_Q6	129	129	84	9884	6074	-2.4	0.0	0.38	0.0	1110037N09Rik 2410012M04Rik 2410118I19Rik 3110006P09Rik 4930470D19Rik 4930542G03Rik AI746432 Acvr2b Alg2 Ap2a2 Apg12l Aplp2 Arf4 Arid2 Atp1a1 Atpif1 B3galt6 B3gat3 BC013481 BC018371 BC019943 Becn1 Bnip2 Btbd14b Capzb Ccnt1 Cdh13 Chd4 Cntfr Cops5 Cox15 Cpsf3 Cutl1 Cxxc1 D7Ertd462e D8Ertd325e Dclre1a Ddx47 Dlst Dnm2 Dusp8 Ebna1bp2 Eed Eif2ak3 Eif3s6ip Eif4ebp2 Elovl6 Eno1 Ern1 F11r Fto Ga17 Galk2 H…
182	V$NFY_Q6: nuclear factor Y (Y-box binding factor)	78	78	135	5620	10338	-2.4	0.0	1.02	0.0	2410012M04Rik 4930470D19Rik 4930542G03Rik 5730421E18Rik B3galt6 B3gat3 BC019943 Bnip2 Ccnt1 Cdh13 Clcn3 Cntfr Cops5 Cox15 Cpsf3 Ctps2 Cxxc1 Dfna5h Dnm2 Dusp8 Eed Eif2ak3 Eif3s6ip Eno1 Entpd7 Exosc1 F11r Fcmd Fdps Fto Galk2 Git2 H2-T10 H2-T22 Hist1h2ao Htr1d Hyal1 Kif5b Klf13 Mphosph10 Mrpl21 Mxd3 Pabpn1 Pbxip1 Pde4b Pdpk1 Phxr4 Pip5k1b Plp2 Polg Pparbp Ppp1r14b Ppp1r15b Pscd3 Psmd11 Ptk2 Pum1 Pum…
183	V$CREB_02: cAMP-responsive element binding protein	27	27	186	1695	14263	-2.42	0.0	1.64	0.24	1810057B09Rik 2410012M04Rik Alg2 Arf4 Atp1a1 B3galt6 BC018371 Bnip2 Ccnt1 Clcn3 Cops5 Cxxc1 D8Ertd325e Dnm2 Ica1 Klf13 Mrpl21 Pabpn1 Pum1 Pura Rpl3 Rpl41 Stk11 Suv39h1 Tnfaip1 Ubqln2 Zfp207
184	V$MEF2_Q6_01	128	128	85	9412	6546	-2.42	0.0	0.92	0.0	1110037N09Rik 1700029K01Rik 1810057B09Rik 2410012M04Rik 3110006P09Rik 4933425F03Rik 5730421E18Rik Ap2a2 Aplp2 Arf4 Arid2 Atp1a1 Auh B2m B3gat3 BC013481 BC019943 Becn1 Btbd14b C330023F11Rik Cald1 Catna1 Ccnt1 Cdc42 Chc1l Cops5 Cox15 Cpsf3 D7Ertd462e D8Ertd325e Dclre1a Ddx47 Dfna5h Diap2 Dnm2 Ebna1bp2 Eed Eif3s6ip Eif4ebp2 Elovl6 Entpd7 Ern1 Exosc1 F11r Fbxw7 Fcmd Fdps Fin15 Ga17 Hadhsc Hist1h2ao H…
185	V$HNF4ALPHA_Q6	73	73	140	5686	10272	-2.43	0.0	0.38	0.0	1110037N09Rik 1810057B09Rik 2410012M04Rik AI746432 Arf4 Atpif1 B2m BC018371 BC019943 Becn1 Bnip2 C330027I04Rik Chc1l Cops5 Cpsf3 Ctps2 D7Ertd462e Dclre1a Dnm2 Elovl6 Eno1 Entpd7 Ern1 Fcmd Fin15 Fto Galk2 H2-T10 H2-T22 Hadhsc Hyal1 Iqgap1 Itgb1 Mbd1 Mdn1 Mfap3 Mphosph10 Mulk Ncoa1 Nfib Pabpn1 Pdpk1 Plp2 Polg Ppp1cb Prrg2 Psen2 Psmd11 Ptk2 Pum1 Pura Rac1 Rpgrip1 Rpl3 Rps25 Sca7 Sf3b5 Slc26a2 Stk11 …
186	V$ETS2_B: c-Ets-2 binding sites	55	55	158	4392	11566	-2.43	0.0	0.31	0.0	4930470D19Rik 4933425F03Rik Ap2a2 Apg12l Aplp2 Arid2 Atpif1 B3galt6 B3gat3 BC013481 BC018371 Capzb Ccnt1 Chd4 Cutl1 D7Ertd462e Dnm2 Ebna1bp2 Eed Entpd7 Ern1 F11r Ga17 Hadhsc Hist1h2ao Hyal1 Kifap3 Klf7 Mrpl21 Mulk Nfix Npc1 Ogt Pcm1 Phxr4 Ppih Ppnr Proc Ptk2 Pura Rac1 Rpl23a Rpl3 Rpl41 Smarcc1 Smarcd2 Sqrdl Stk11 Tmem43 Tsnaxip1 Ttc14 Ube1x Ube3a Wrnip1 Zfp445
187	V$ATF_01: activating transcription factor	17	17	196	1635	14323	-2.43	0.0	0.12	0.0	1810057B09Rik 2410012M04Rik Alg2 Atp1a1 B3galt6 Becn1 Ccnt1 Clcn3 Cops5 Ica1 Itgb1 Ptpn13 Pura Slc26a2 Sncb Stk11 Tnfaip1
188	V$E12_Q6	52	52	161	4167	11791	-2.45	0.0	0.31	0.0	4933425F03Rik AI746432 Acvr2b Apc2 Apg12l BC013481 Cald1 Capzb Chc1l Chd4 Clcn3 Cntfr Cxxc1 D8Ertd325e Dclre1a Diap2 Dos Eif3s6ip Entpd7 F11r Gdap10 Git2 Hrmt1l3 Htr1d Ica1 Itgb1 Mapbpip Mast1 Mbtps1 Mtch2 Mulk Nr4a2 Pbxip1 Pop5 Pou2f1 Pqlc1 Proc Prrg2 Pscd3 Ptpn13 Ranbp5 Rock1 Rpl41 Sca7 Sec8l1 Smarcd2 Sncb Stk39 Tef Tff2 Wasl Wrnip1
189	V$NKX25_02: homeo domain factor Nkx-2.5/Csx, tinman homolog	85	85	128	6482	9476	-2.46	0.0	0.5	0.0	1700029K01Rik 2900091E11Rik 3110006P09Rik Ap2a2 Apg12l Arf4 Arid2 Atpif1 B2m B3gat3 BC013481 BC018371 BC019943 Btbd14b Cdc42 Clcn3 Cops5 D8Ertd325e Dclre1a Ddx47 Dfna5h Dlst Eed Eif2ak3 Eif3s6ip Eif4ebp2 Elovl6 Entpd7 Exosc1 Fbxw7 Fcmd Fdps Fin15 Fto Ga17 Galk2 H2-T10 H2-T22 Hist1h2ao Hspa9a Hspca Itgb1 Kif2a Klf7 Lrrc4 Luc7l2 March5 Mark2 Mdn1 Mgll Npc1 Pcm1 Pde4b Pdpk1 Phxr4 Plp2 Polg Pou2f1 Pp…
190	V$NKX3A_01: NK class homeobox factor 3A	38	38	175	3158	12800	-2.47	0.0	0.24	0.0	1810057B09Rik Arid2 Atpif1 Cald1 Capzb Cdc42 Chc1l Clcn3 Cops5 Ctps2 D7Ertd462e Ebna1bp2 Eed Entpd7 Fbxw7 Fin15 Hyal1 Ica1 Kif5b Luc7l2 Mfap3 Npc1 Ogt Ppih Prrg2 Psen2 Psmd7 Ptk2 Pum2 Pura Rnf134 Rpl23a Rpl41 Rps25 Tbl1x Ttr Uqcrc2 Xist
191	V$FOXP3_Q4	126	126	87	9448	6510	-2.48	0.0	0.62	0.0	1110037N09Rik 1700029K01Rik 1810057B09Rik 2410012M04Rik 2410118I19Rik 2900091E11Rik 3110006P09Rik 4930542G03Rik 4933425F03Rik 5730421E18Rik AI746432 Alg2 Ap2a2 Arf4 Arid2 Atp1a1 Atpif1 Auh Axl BC013481 BC019943 Bnip2 Btbd14b Cald1 Ccnt1 Cdc42 Chd4 Cntfr Cops5 Cutl1 D8Ertd325e Ddc8 Ddx47 Diap2 Dnm2 Dos Eed Eif4ebp2 Entpd7 Ern1 Fbxw7 Fcmd Fdps Fin15 Galk2 Gpd2 H2-T10 H2-T22 Hist1h2ao Hrmt1l3 Hspa9a…
192	V$XFD3_01: Xenopus fork head domain factor 3	21	21	192	1915	14043	-2.49	0.0	0.15	0.0	B3galt6 Cdc42 Cox15 Ebna1bp2 Eed Elovl6 Fcmd Galk2 Mapbpip Mto1 Pcm1 Pip5k1b Ppnr Ptk2 Pum2 Rpl41 Sf3b5 Smarcc1 Sqrdl Ttr Zfp445
193	V$NFKB_Q6_01	136	136	77	10198	5760	-2.5	0.0	0.62	0.0	1110037N09Rik 1700029K01Rik 1810057B09Rik 2410012M04Rik 2900091E11Rik 3110006P09Rik 4930470D19Rik 4933425F03Rik AI746432 Acvr2b Alg2 Ap2a2 Apc2 Apg12l Aplp2 Auh B2m BC013481 BC018371 Bnip2 C330023F11Rik C330027I04Rik Cald1 Catna1 Ccnt1 Cdh13 Chd4 Cntfr Cox15 Cpsf3 Ctps2 Cutl1 D8Ertd325e Dclre1a Ddc8 Ddx47 Dfna5h Diap2 Dusp8 Eed Eif2ak3 Elovl6 Eno1 Entpd7 Ern1 F11r Fbxw7 Fdps Fto Ga17 Galk2 Git2 H…
194	V$VMYB_02: v-Myb	38	38	175	2570	13388	-2.5	0.0	1.3	0.08	1810057B09Rik 2410012M04Rik 2410118I19Rik Apg12l Atp1a1 B3gat3 Bnip2 Btbd14b Capzb Cntfr Cox15 Dnm2 Ebna1bp2 Git2 Igfbp7 Iqgap1 Kif2a Lrrc4 Luc7l2 Mapbpip Mtch2 Pcm1 Pdpk1 Pecr Pop5 Pou2f1 Pparbp Pum1 Pura Rpgrip1 Rpl3 Rpl41 Smarcc1 Smarcd2 Stk11 Tsnaxip1 Ube1x Vil2
195	V$PIT1_Q6	158	158	55	12040	3918	-2.5	0.0	0.36	0.0	1110037N09Rik 1700029K01Rik 2410012M04Rik 2410118I19Rik 2900091E11Rik 4933425F03Rik 5730421E18Rik AI746432 Alg2 Aplp2 Arf4 Arid2 Atp1a1 Atpif1 Auh Axl B2m B3gat3 BC018371 Becn1 Bnip2 Btbd14b C330027I04Rik Cald1 Capzb Ccnt1 Cdc42 Cdh13 Chc1l Clcn3 Cops5 Cox15 Cpsf3 Ctps2 Cutl1 Cxxc1 D7Ertd462e Dclre1a Ddc8 Ddx47 Diap2 Dlst Dos Dusp8 Ebna1bp2 Eed Eif2ak3 Eif3s6ip Eif4ebp2 Elovl6 Eno1 Entpd7 Ern1 Ex…
196	V$CREB_Q4_01	64	64	149	4648	11310	-2.5	0.0	0.89	0.0	1810057B09Rik 2410012M04Rik 2410118I19Rik 2900091E11Rik Alg2 Ap2a2 Apg12l Aplp2 Arf4 Atp1a1 B3galt6 B3gat3 BC018371 Becn1 Bnip2 Ccnt1 Chd4 Clcn3 Cops5 D8Ertd325e Dfna5h Dnm2 Eif4ebp2 Exosc1 Git2 H2-T10 H2-T22 Hist1h2ao Hspa9a Ica1 Itgb1 Klf13 Mtch2 Mxd3 Ncoa1 Nr4a2 Ogt Pabpn1 Polg Pop5 Ppnr Ppp1r15b Pqlc1 Ptpn13 Pura Rpgrip1 Rpl41 Sca7 Slc26a2 Sncb Stk11 Suv39h1 Tef Tff2 Tgfb2 Thra Tmem43 Tnfaip1…
197	V$SREBP_Q3	67	67	146	5151	10807	-2.5	0.0	0.47	0.0	1110037N09Rik 1700029K01Rik 2410118I19Rik AI746432 Arf4 Atp1a1 B3galt6 BC018371 BC019943 Cald1 Capzb Ccnt1 Chd4 D8Ertd325e Dclre1a Ddc8 Dusp8 Eno1 Ern1 Exosc1 Fdps Fin15 H2-T10 Hadhsc Hspa9a Hyal1 Igfbp7 Kifap3 Klf13 Klf7 Mark2 Mbd1 Mtch2 Nfib Npc1 Pabpn1 Phxr4 Pop5 Pou2f1 Ppp1r14b Ppp1r15b Ppp2r5a Psen2 Psmd11 Pum2 Pura Rab22a Rpl23a Rpl3 Rps25 Sertad2 Sf3b5 Slc26a2 Sqrdl Stk11 Tgfb2 Tmem43 Tram…
198	V$OSF2_Q6	141	141	72	10654	5304	-2.5	0.0	0.51	0.0	1110037N09Rik 1810057B09Rik 2410012M04Rik 2900091E11Rik 3110006P09Rik 4930470D19Rik 4933425F03Rik 5730421E18Rik Ap2a2 Apc2 Aplp2 Arf4 Arid2 Atpif1 Auh Axl B3galt6 BC013481 Becn1 Bnip2 C330023F11Rik C330027I04Rik Capzb Catna1 Ccnt1 Cdc42 Cdh13 Chc1l Cntfr Cops5 Cox15 Ctps2 Cutl1 Cxxc1 D7Ertd462e Ddc8 Dfna5h Diap2 Dlst Dnm2 Dusp8 Eed Eif2ak3 Eif4ebp2 Elovl6 Eno1 Entpd7 Fbxw7 Fcmd Fto Ga17 Galk2 Gda…
199	V$PAX5_01: B-cell-specific activating protein	24	24	189	1496	14462	-2.5	0.0	1.6	0.23	3110006P09Rik Aplp2 Clcn3 Dusp8 Eif3s6ip Eno1 Gpd2 Ica1 Kif2a Klf13 Luc7l2 Mark2 Mgll Mxd3 Ncoa1 Plp2 Polg Prrg2 Ralbp1 Rock1 Sertad2 Tbl1x Txndc7 Wasl
200	V$RFX1_02: X-box binding protein RFX1	72	72	141	5432	10526	-2.52	0.0	0.59	0.0	2410118I19Rik 4930470D19Rik 4930542G03Rik 5730421E18Rik Arid2 Atp1a1 Auh Axl B3gat3 BC019943 Bnip2 C330023F11Rik Capzb Catna1 Clcn3 Cox15 Cpsf3 Ctps2 Cutl1 D8Ertd325e Ddc8 Dfna5h Diap2 Ebna1bp2 Eed Eif4ebp2 Elovl6 Entpd7 Galk2 Gpd2 Hrmt1l3 Hspa9a Hspca Ica1 Iqgap1 Kif2a Kif5b Kifap3 Klf7 Mapbpip Mast1 Mbd1 Mbtps1 Mgll Mrpl21 Mulk Mxd3 Nfib Nr4a2 Pabpn1 Pcm1 Phxr4 Pip5k1b Polg Pparbp Ppih Ppp1cb P…
201	V$NFKAPPAB_01: NF-kappaB	26	26	187	2266	13692	-2.52	0.0	0.2	0.0	1810057B09Rik 2410012M04Rik 4930470D19Rik Apc2 Apg12l B2m BC013481 Chd4 Cutl1 Dclre1a Dfna5h Ern1 Fbxw7 Fto Ga17 Hspca Ica1 Mark2 Nr4a2 Pip5k1b Pparbp Ppp2r5a Pqlc1 Rbm9 Wrnip1 Xist
202	V$MYOGNF1_01: myogenin / nuclear factor 1 or related factors	42	42	171	3407	12551	-2.52	0.0	0.3	0.0	1700029K01Rik 4933425F03Rik Auh C330023F11Rik Catna1 Cdc42 Cdh13 D7Ertd462e Ddx47 Dfna5h Dlst Dusp8 Exosc1 Ga17 Galk2 Gpd2 Htr1d Klf13 Klf7 Lgi4 Luc7l2 Mxd3 Nfix Npc1 Nr4a2 Pparbp Ppih Pum2 Rab22a Sertad2 Slc26a2 Smarcd2 Stk11 Stk39 Styx Tef Tff2 Thra Thrap4 Ttr Vil2 Zbtb7
203	V$TATA_C: Retroviral TATA box	63	63	150	4837	11121	-2.52	0.0	0.48	0.0	2410012M04Rik 2900091E11Rik Arid2 Atp1a1 BC013481 BC019943 Becn1 Bnip2 C330023F11Rik Cald1 Ccnt1 Cdc42 Chc1l Cntfr Cops5 Cpsf3 Dclre1a Dfna5h Dusp8 Ebna1bp2 Entpd7 F11r Fin15 Fto Gdap10 Git2 Hadhsc Iqgap1 Mapbpip Mdn1 Mphosph10 Nfix Npc1 Pbxip1 Pde4b Pip5k1b Plp2 Pop5 Pou2f1 Ppp1r15b Prrg2 Psmd11 Psmd7 Pum2 Pura Rac1 Sec8l1 Sf3b5 Sfpq Slc25a19 Slc26a2 Smarcc1 Sncb Stk39 Tbl1x Trpc2 Ttr Tuba1 Txnd…
204	V$EGR3_01: early growth response gene 3 product	5	5	208	176	15782	-2.52	0.0	2.39	0.72	2410118I19Rik Atp1a1 C330023F11Rik Hspa9a Pscd3
205	V$CDPCR3HD_01: cut-like homeodomain protein	67	67	146	5076	10882	-2.53	0.0	0.56	0.0	1110037N09Rik 1700029K01Rik 2410118I19Rik 4930542G03Rik 4933425F03Rik AI746432 Ap2a2 Aplp2 Arid2 Axl C330023F11Rik Cald1 Capzb Cdc42 Cdh13 Chc1l Clcn3 Dclre1a Dnm2 Ebna1bp2 Eed Eif3s6ip Eif4ebp2 F11r Fbxw7 Gpd2 H2-T10 H2-T22 Hist1h2ao Htr1d Kif2a Kifap3 Klf7 March5 Mbtps1 Mdn1 Mtch2 Mulk Nfib Nfix Npc1 Phxr4 Pop5 Ppp1cb Ppp1r15b Pscd3 Pum1 Pum2 Pura Ralbp1 Ranbp5 Rnf134 Rpl3 Rps25 Slc25a19 Smarcd…
206	V$SRF_Q5_01	63	63	150	4635	11323	-2.54	0.0	0.78	0.0	2410012M04Rik 2900091E11Rik AI746432 Acvr2b Alg2 Ap2a2 Apc2 Aplp2 Arf4 Axl BC013481 Cald1 Capzb Catna1 Chc1l Chd4 Cutl1 D7Ertd462e Ddc8 Dlst Dusp8 Entpd7 Exosc1 Fcmd Fin15 Fto Ga17 Galk2 Git2 H2-T10 H2-T22 Hist1h2ao Ica1 Klf13 Klf7 Mbtps1 Mfap3 Mrpl21 Mxd3 Ncoa1 Nfix Npc1 Ogt Pcm1 Phxr4 Plp2 Ppp1r14b Pqlc1 Proc Prrg2 Psmd7 Rab22a Ralbp1 Rock1 Sec8l1 Smarcd2 Sqrdl Ttr Ube1x Uqcrc2 Wnt3a Xist Zfp445
207	V$E2_Q6: papilloma virus regulator E2	23	23	190	1438	14520	-2.55	0.0	1.55	0.22	4930470D19Rik Alg2 Ap2a2 B3galt6 Cdh13 Ctps2 Diap2 Dlst Eif3s6ip Eif4ebp2 Exosc1 Galk2 Hspca Mark2 Mphosph10 Mxd3 Phxr4 Pou2f1 Pum2 Tmem43 Tnfaip1 Vil2 Xist
208	V$OCT_C: Octamer binding site	10	10	203	1067	14891	-2.57	0.0	0.1	0.0	BC019943 Cxxc1 Fto Luc7l2 Mast1 Thra Thrap4 Ube1x Zbtb7 Zfp207
209	V$CMYB_01: c-Myb	46	46	167	3271	12687	-2.57	0.0	0.99	0.0	1700029K01Rik 2410118I19Rik Arf4 BC013481 BC018371 BC019943 Bnip2 C330023F11Rik Catna1 Cntfr Ddc8 Ddx47 Dfna5h Diap2 Eif4ebp2 Ern1 Fbxw7 Ga17 Hspca Igfbp7 Iqgap1 Klf13 Mark2 Mphosph10 Mtch2 Mxd3 Pcm1 Polg Pop5 Pou2f1 Pum1 Pum2 Rab22a Ralbp1 Rps25 Sca7 Slc26a2 Smarcd2 Stk11 Tff2 Tnfaip1 Trpc2 Ubqln2 Uqcrc2 Wrnip1 Zfp207
210	V$ELK1_01: Elk-1	56	56	157	4143	11815	-2.58	0.0	0.73	0.0	1110037N09Rik 2410118I19Rik 2900091E11Rik 3110006P09Rik 4930470D19Rik Ap2a2 Apc2 Arid2 Atpif1 BC018371 Bnip2 C330027I04Rik Capzb Ccnt1 Cntfr Cops5 Cox15 Cpsf3 Cutl1 D7Ertd462e D8Ertd325e Dlst Ebna1bp2 Eed Eif3s6ip Ern1 Fcmd Git2 Hadhsc Kif5b Klf7 Mapbpip Mbtps1 Mfap3 Mtch2 Mulk Mxd3 Pde4b Polg Pop5 Pou2f1 Pscd3 Psen2 Pura Rock1 Rpl3 Rps25 Sf3b5 Slc25a19 Sqrdl Stk11 Tnfaip1 Trpc2 Ttc14 Wasl Zbtb7
211	V$TCF4_Q5	167	167	46	12672	3286	-2.59	0.0	0.39	0.0	1110037N09Rik 1810057B09Rik 2410012M04Rik 2410118I19Rik 2900091E11Rik 3110006P09Rik 4930470D19Rik 4930542G03Rik 4933425F03Rik 5730421E18Rik AI746432 Ap2a2 Apg12l Arf4 Arid2 Atp1a1 Atpif1 Auh B2m B3galt6 B3gat3 BC013481 BC018371 BC019943 Becn1 Bnip2 Btbd14b C330023F11Rik C330027I04Rik Cald1 Capzb Ccnt1 Cdc42 Cdh13 Chc1l Clcn3 Cox15 Cpsf3 Ctps2 Cutl1 Cxxc1 D7Ertd462e D8Ertd325e Dclre1a Ddc8 Ddx47 D…
212	V$ATF4_Q2: activating transcription factor 4	50	50	163	3867	12091	-2.59	0.0	0.47	0.0	2410118I19Rik 2900091E11Rik 4933425F03Rik Acvr2b Alg2 Ap2a2 Arf4 B3gat3 BC018371 Becn1 Clcn3 Cntfr Cutl1 D8Ertd325e Ebna1bp2 Ern1 Exosc1 Ga17 Git2 H2-T10 Hspa9a Hspca Htr1d Klf13 Mbd1 Mfap3 Mtch2 Mto1 Nr4a2 Pcm1 Pde4b Plp2 Pop5 Pqlc1 Pscd3 Psmd11 Psmd7 Rpgrip1 Sncb Suv39h1 Tff2 Tgfb2 Thra Tram1 Trpc2 Txndc7 Ube3a Vil2 Xist Zfp207
213	V$AIRE_01	43	43	170	3069	12889	-2.62	0.0	0.94	0.0	1700029K01Rik 2410012M04Rik 2410118I19Rik Arf4 BC018371 Btbd14b Cdc42 Chd4 Cpsf3 D7Ertd462e Ddx47 Eif3s6ip Elovl6 Galk2 Gdap10 Gpd2 H2-T10 Igfbp7 Kif5b Luc7l2 Mdn1 Mphosph10 Nfib Polg Ppih Ppnr Prrg2 Pum1 Pum2 Pura Rock1 Sca7 Slc25a19 Slc26a2 Tbl1x Tff2 Thrap4 Trpc2 Ubqln2 Wrnip1 Zfp207 Zfp358 Zfp445
214	V$IPF1_Q4	43	43	170	3346	12612	-2.63	0.0	0.45	0.0	1700029K01Rik 2410012M04Rik B3gat3 BC013481 BC019943 Cald1 Chc1l Ctps2 Cutl1 Ddx47 Ebna1bp2 Eif3s6ip Elovl6 Ern1 Fbxw7 Fcmd Fto H2-T10 H2-T22 Htr1d Itgb1 March5 Mdn1 Mphosph10 Mxd3 Nfix Ogt Pdpk1 Phxr4 Pou2f1 Proc Psmd11 Psmd7 Ptpn13 Pum1 Rpl23a Styx Tff2 Tgfb2 Thra Vil2 Zfp358 Zfp445
215	V$E2F_02: E2F	8	8	205	372	15586	-2.64	0.0	2.04	0.5	Cops5 Dlst Fdps Htr1d Pde4b Ppp1r15b Ralbp1 Tram1
216	V$E2F_Q3: E2F	8	8	205	372	15586	-2.64	0.0	2.04	0.5	Cops5 Dlst Fdps Htr1d Pde4b Ppp1r15b Ralbp1 Tram1
217	V$E2F4DP1_01: E2F-4:DP-1 heterodimer	8	8	205	372	15586	-2.64	0.0	2.04	0.5	Cops5 Dlst Fdps Htr1d Pde4b Ppp1r15b Ralbp1 Tram1
218	V$HNF4_DR1_Q3	172	172	41	12744	3214	-2.64	0.0	0.88	0.0	1110037N09Rik 1700029K01Rik 1810057B09Rik 2410012M04Rik 2410118I19Rik 3110006P09Rik 4930470D19Rik 4930542G03Rik 5730421E18Rik AI746432 Acvr2b Alg2 Ap2a2 Apc2 Apg12l Aplp2 Arf4 Atpif1 Auh B2m B3gat3 BC018371 BC019943 Becn1 Bnip2 Btbd14b C330023F11Rik C330027I04Rik Cald1 Capzb Catna1 Cdc42 Chc1l Chd4 Cntfr Cops5 Cox15 Cpsf3 Ctps2 Cutl1 D7Ertd462e D8Ertd325e Dclre1a Ddc8 Ddx47 Dfna5h Diap2 Dlst Dnm2…
219	V$NFE2_01: NF-E2 p45	27	27	186	2271	13687	-2.65	0.0	0.26	0.0	1110037N09Rik 2410118I19Rik 3110006P09Rik Apc2 Becn1 Clcn3 Ctps2 Cutl1 Dfna5h Eif4ebp2 Gdap10 Hrmt1l3 Igfbp7 Luc7l2 Mfap3 Mxd3 Pcm1 Ppih Prep Psen2 Ptpn13 Ranbp5 Rnf134 Slc26a2 Tnfaip1 Vil2 Zfp358
220	V$GATA1_05: GATA-binding factor 1	32	32	181	2608	13350	-2.65	0.0	0.32	0.0	Atp1a1 Btbd14b Capzb Diap2 Eif2ak3 Fcmd Fto Galk2 Git2 Hadhsc Htr1d Iqgap1 Mgll Mphosph10 Nfix Pbxip1 Pip5k1b Polg Pop5 Ppp1cb Pscd3 Pum2 Rock1 Rpl41 Sca7 Styx Tef Tff2 Tgfb2 Thrap4 Ube1x Zfp207
221	V$TEL2_Q6	11	11	202	1118	14840	-2.67	0.0	0.12	0.0	Ap2a2 B3gat3 D7Ertd462e Kifap3 Mfap3 Ppih Pscd3 Pura Rpl41 Rps25 Tnfaip1
222	V$AP1_C: AP-1 binding site	39	39	174	2995	12963	-2.7	0.0	0.52	0.0	1110037N09Rik Alg2 BC018371 Catna1 Cdc42 Cdh13 Chc1l Clcn3 Cpsf3 Ctps2 Dclre1a Dfna5h Eif3s6ip F11r Fcmd Hrmt1l3 Kif2a Kifap3 Mark2 Mfap3 Mto1 Mxd3 Pcm1 Phxr4 Pop5 Pparbp Ppih Prep Psen2 Psmd11 Ptpn13 Ranbp5 Rpgrip1 Sertad2 Slc26a2 Sncb Stk39 Txndc7 Vil2
223	V$MEF2_03: myogenic MADS factor MEF-2	7	7	206	315	15643	-2.7	0.0	2.01	0.49	BC013481 Ga17 Klf7 Pop5 Rpl41 Thra Zfp445
224	V$TAL1BETAE47_01: Tal-1beta:E47 heterodimer	15	15	198	884	15074	-2.71	0.0	1.58	0.23	5730421E18Rik Ccnt1 Ctps2 Dfna5h Dusp8 Exosc1 Itgb1 Pbxip1 Pparbp Proc Pum1 Pum2 Rpl23a Smarcc1 Smarcd2
225	V$HNF1_01: hepatic nuclear factor 1	39	39	174	2868	13090	-2.71	0.0	0.74	0.0	AI746432 Atp1a1 Catna1 Cox15 Cxxc1 D7Ertd462e Dlst Eed Eif3s6ip Elovl6 Fcmd Fin15 Fto H2-T22 Igfbp7 Kifap3 Luc7l2 March5 Ogt Pabpn1 Pcm1 Pecr Pou2f1 Ppnr Ppp2r5a Proc Psmd7 Pura Rbm9 Rps25 Sec8l1 Slc25a19 Stk39 Ttr Tuba1 Ube1x Ube3a Ubqln2 Vil2
226	V$MEF3_B: MEF-3	3	3	210	482	15476	-2.72	0.0	0.04	0.0	Kif2a Mbtps1 Mphosph10
227	V$POU6F1_01	14	14	199	1322	14636	-2.73	0.0	0.16	0.0	B2m Chc1l Dfna5h Fbxw7 Htr1d Itgb1 Kifap3 Mto1 Pabpn1 Pou2f1 Ppnr Pura Tgfb2 Ttr
228	V$FOXO1_02: fork head box O1	16	16	197	967	14991	-2.74	0.0	1.49	0.19	4930542G03Rik Cdc42 Cox15 Ebna1bp2 Elovl6 Fcmd Galk2 Hist1h2ao Mfap3 Pcm1 Pip5k1b Pou2f1 Ppp2r5a Sf3b5 Smarcc1 Stk11
229	V$ACAAT_B: Avian C-type CCAAT box	18	18	195	1122	14836	-2.74	0.0	1.41	0.15	Apc2 B3gat3 Becn1 Eif2ak3 F11r Iqgap1 Mgll Mrpl21 Mto1 Pdpk1 Polg Ppih Pum1 Sec8l1 Sertad2 Slc26a2 Stk11 Wasl
230	V$AREB6_03: AREB6 (Atp1a1 regulatory element binding factor 6)	31	31	182	2470	13488	-2.74	0.0	0.4	0.0	1110037N09Rik Alg2 Auh B3gat3 Clcn3 D8Ertd325e Dclre1a Entpd7 Exosc1 Ga17 Hspca Lrrc4 Mgll Mulk Nfix Nr4a2 Pbxip1 Pparbp Ppp1r14b Ptpn13 Rock1 Rpgrip1 Rpl41 Sca7 Sec8l1 Tef Tram1 Tsnaxip1 Ttc14 Tuba1 Wrnip1
231	V$ZID_01: zinc finger with interaction domain	33	33	180	2353	13605	-2.74	0.0	0.89	0.0	Atp1a1 B3gat3 BC013481 Cntfr Dclre1a Eed Eno1 Ern1 F11r Ga17 Gdap10 Igfbp7 Kif5b Mast1 Mgll Nfib Pabpn1 Pcm1 Polg Pop5 Ppp1cb Pum1 Rac1 Rnf134 Rpl41 Suv39h1 Thra Tnfaip1 Tsnaxip1 Ttr Wnt3a Xist Zbtb7
232	V$STAT5A_02	33	33	180	2539	13419	-2.76	0.0	0.52	0.0	1700029K01Rik 2410118I19Rik 2900091E11Rik AI746432 Aplp2 Arid2 BC019943 Cald1 Dclre1a Dusp8 Elovl6 Ern1 Git2 H2-T22 Hspca Klf7 Mapbpip Mbd1 Mfap3 Pcm1 Polg Pscd3 Rnf134 Rpgrip1 Rps25 Sec8l1 Sf3b5 Slc25a19 Sncb Thrap4 Txndc7 Wrnip1 Xist
233	V$TAL1ALPHAE47_01: Tal-1alpha:E47 heterodimer	20	20	193	1289	14669	-2.76	0.0	1.29	0.08	5730421E18Rik Ccnt1 Ctps2 Dfna5h Dlst Dusp8 Exosc1 H2-T10 Itgb1 March5 Pbxip1 Plp2 Pparbp Proc Psen2 Pum1 Pum2 Rpl23a Smarcc1 Smarcd2
234	V$E47_01: E47	33	33	180	2408	13550	-2.77	0.0	0.77	0.0	1110037N09Rik 4933425F03Rik Acvr2b Apc2 Apg12l Auh BC013481 Capzb Clcn3 Dclre1a Dlst Dos Eed Eif3s6ip Gdap10 Ica1 Lgi4 Nr4a2 Pbxip1 Pop5 Pou2f1 Prrg2 Ptpn13 Rpl41 Sca7 Sec8l1 Smarcd2 Sncb Stk39 Suv39h1 Tbl1x Tef Thra
235	V$DR3_Q4: direct repeat 3	31	31	182	2244	13714	-2.79	0.0	0.8	0.0	1810057B09Rik 2900091E11Rik 5730421E18Rik Ap2a2 Apg12l BC019943 Btbd14b C330027I04Rik Cald1 Cutl1 F11r Fin15 H2-T10 H2-T22 Htr1d Lrrc4 Mapbpip March5 Mast1 Mtch2 Pdpk1 Pqlc1 Rab22a Rock1 Slc26a2 Stk39 Thrap4 Uqcrc2 Wasl Wrnip1 Zfp207
236	V$OLF1_01: olfactory neuron-specific factor	23	23	190	1551	14407	-2.8	0.0	1.1	0.0	2410012M04Rik 4933425F03Rik Axl B3galt6 Chd4 Cpsf3 D8Ertd325e Dusp8 Eed Fto Ica1 Luc7l2 Mark2 Mgll Phxr4 Rpl23a Smarcd2 Sncb Stk11 Stk39 Tef Tff2 Wnt3a
237	V$CART1_01: Cart-1 (cartilage homeoprotein 1)	27	27	186	1892	14066	-2.81	0.0	0.95	0.0	BC019943 Becn1 Cdc42 Eed Eif2ak3 Htr1d Iqgap1 Itgb1 March5 Mdn1 Mphosph10 Nfix Ogt Pcm1 Pde4b Pecr Pou2f1 Ppih Ppp1cb Ppp1r15b Psmd7 Pum2 Rbm9 Suv39h1 Tgfb2 Ube3a Ubqln2
238	V$AHR_Q5: aryl hydrocarbon / dioxin receptor	27	27	186	1900	14058	-2.81	0.0	0.93	0.0	2410118I19Rik Apc2 Aplp2 Auh BC018371 BC019943 Ddx47 Dnm2 Eno1 Galk2 Hspa9a Kifap3 Mark2 Mfap3 Mgll Nr4a2 Polg Ppp1r14b Pqlc1 Rac1 Ralbp1 Sertad2 Sfpq Slc25a19 Tram1 Ttc14 Zbtb7
239	V$FOXD3_01: fork head box D3	183	183	30	13674	2284	-2.81	0.0	0.67	0.0	1110037N09Rik 1700029K01Rik 1810057B09Rik 2410012M04Rik 2410118I19Rik 2900091E11Rik 3110006P09Rik 4930470D19Rik 4930542G03Rik 4933425F03Rik 5730421E18Rik AI746432 Alg2 Ap2a2 Aplp2 Arf4 Arid2 Atp1a1 Atpif1 Auh Axl B2m B3galt6 B3gat3 BC013481 BC019943 Becn1 Bnip2 Btbd14b C330023F11Rik Cald1 Catna1 Cdc42 Cdh13 Chc1l Clcn3 Cops5 Cox15 Ctps2 Cutl1 Cxxc1 D7Ertd462e D8Ertd325e Dclre1a Ddc8 Ddx47 Dfna5h …
240	V$HNF4_01_B: Hepatocyte nuclear factor 4	11	11	202	612	15346	-2.81	0.0	1.61	0.23	3110006P09Rik Chc1l Ctps2 Fto Mbd1 Mdn1 Ppp1r14b Pum1 Stk11 Suv39h1 Thrap4
241	V$NFKAPPAB65_01: NF-kappaB (p65)	9	9	204	931	15027	-2.82	0.0	0.13	0.0	1810057B09Rik AI746432 Apc2 B2m Cntfr Dfna5h Ica1 Plp2 Pqlc1
242	V$ATF1_Q6	10	10	203	1000	14958	-2.83	0.0	0.15	0.0	1700029K01Rik 3110006P09Rik Clcn3 Dfna5h Ica1 Klf13 Mtch2 Pop5 Pura Thra
243	V$E2F1DP2_01: E2F-1:DP-2 heterodimer	17	17	196	1084	14874	-2.85	0.0	1.26	0.07	Cops5 Cox15 Cxxc1 Dlst Eed Fdps Htr1d Kif2a Kif5b Luc7l2 Mxd3 Pde4b Ppp1r15b Ralbp1 Rpl3 Suv39h1 Tram1
244	V$IK3_01: Ikaros 3	19	19	194	1605	14353	-2.86	0.0	0.3	0.0	Arf4 Auh D7Ertd462e Dclre1a Ddc8 Eif2ak3 Entpd7 Ern1 Fbxw7 Ga17 Git2 Mrpl21 Mxd3 Pabpn1 Ppnr Ppp2r5a Suv39h1 Wasl Wrnip1
245	V$PR_02: is recognized by progesterone receptor	8	8	205	844	15114	-2.86	0.0	0.13	0.0	Ccnt1 March5 Ncoa1 Ogt Pdpk1 Pum2 Tsnaxip1 Ube1x
246	V$AP4_01: activator protein 4	16	16	197	1386	14572	-2.9	0.0	0.27	0.0	BC018371 Btbd14b Cutl1 Ddc8 Kif2a Lrrc4 Mast1 Mdn1 Mfap3 Pbxip1 Rab22a Rac1 Rock1 Sec8l1 Smarcd2 Wrnip1
247	V$CACCCBINDINGFACTOR_Q6	19	19	194	1281	14677	-2.91	0.0	1.04	0.0	1110037N09Rik 4930542G03Rik Apg12l Cald1 Chd4 D8Ertd325e Ddc8 Eed Ern1 Gdap10 Kifap3 Klf13 Ncoa1 Polg Ppih Ranbp5 Rock1 Sca7 Uqcrc2
248	V$HNF1_Q6	202	202	11	15316	642	-2.94	0.0	0.17	0.0	1110037N09Rik 1700029K01Rik 1810057B09Rik 2410012M04Rik 2410118I19Rik 2900091E11Rik 3110006P09Rik 4930470D19Rik 4930542G03Rik 4933425F03Rik 5730421E18Rik AI746432 Alg2 Ap2a2 Apc2 Apg12l Aplp2 Arf4 Arid2 Atp1a1 Atpif1 Auh B2m B3galt6 B3gat3 BC013481 BC018371 BC019943 Becn1 Bnip2 Btbd14b C330023F11Rik C330027I04Rik Cald1 Capzb Catna1 Ccnt1 Cdc42 Cdh13 Chc1l Chd4 Clcn3 Cntfr Cops5 Cox15 Cpsf3 Ctps2 …
249	V$ATF3_Q6: activating transcription factor 3	22	22	191	1674	14284	-2.95	0.0	0.57	0.0	1700029K01Rik 2900091E11Rik Apc2 Becn1 Clcn3 D8Ertd325e Ddc8 Exosc1 Hyal1 Ica1 Mfap3 Mrpl21 Nr4a2 Pura Rab22a Rpl23a Sec8l1 Sf3b5 Stk11 Stk39 Tef Ttr
250	V$AMEF2_Q6: myocyte enhancer factor	22	22	191	1660	14298	-2.95	0.0	0.6	0.0	3110006P09Rik B2m BC019943 Eed Fin15 H2-T10 H2-T22 Ica1 Klf7 Mphosph10 Mto1 Nfib Npc1 Pbxip1 Pcm1 Pop5 Ppp1cb Ptpn13 Rpgrip1 Rps25 Tbl1x Thrap4
251	V$OCT1_Q6: octamer factor 1	194	194	19	14638	1320	-2.96	0.0	0.37	0.0	1110037N09Rik 1700029K01Rik 1810057B09Rik 2410012M04Rik 2410118I19Rik 2900091E11Rik 3110006P09Rik 4930470D19Rik 4930542G03Rik 4933425F03Rik 5730421E18Rik AI746432 Acvr2b Alg2 Ap2a2 Apc2 Apg12l Aplp2 Arf4 Arid2 Atp1a1 Atpif1 Auh Axl B2m B3gat3 BC013481 BC018371 BC019943 Becn1 Bnip2 Btbd14b C330023F11Rik C330027I04Rik Cald1 Capzb Catna1 Ccnt1 Cdc42 Cdh13 Chc1l Clcn3 Cntfr Cops5 Cox15 Cpsf3 Ctps2 Cu…
252	V$HNF6_Q6	21	21	192	1623	14335	-2.96	0.0	0.52	0.0	2410012M04Rik 4930542G03Rik C330027I04Rik Cdc42 Cox15 Dclre1a Fcmd Fto Kifap3 Nfix Ogt Pip5k1b Ppnr Ppp1cb Rpgrip1 Slc25a19 Sncb Styx Tbl1x Ttr Zfp445
253	V$MEF2_02: myogenic MADS factor MEF-2	13	13	200	1161	14797	-2.96	0.0	0.25	0.0	3110006P09Rik B3gat3 BC013481 Ddx47 Dfna5h Ga17 Klf7 Mto1 Pip5k1b Pop5 Rpl41 Thra Zfp445
254	V$NKX61_01: NKX6-1	10	10	203	956	15002	-2.98	0.0	0.19	0.0	2900091E11Rik Eed Ga17 Kifap3 March5 Mulk Pum2 Rac1 Sertad2 Zfp358
255	V$EGR2_01: Egr-2/Krox-20 early growth response gene product	5	5	208	213	15745	-2.98	0.0	1.83	0.38	Atp1a1 C330023F11Rik Hadhsc Hspa9a Pscd3
256	V$ATATA_B: Avian C-type TATA box	14	14	199	1214	14744	-2.99	0.0	0.29	0.0	Eif3s6ip Ern1 F11r Ga17 Gdap10 Mbd1 Mfap3 Rpl23a Sfpq Sqrdl Tuba1 Ube1x Xist Zfp358
257	V$NERF_Q2: new ets-related factor 1a	8	8	205	808	15150	-3.0	0.0	0.16	0.0	Aplp2 B3gat3 Cops5 Eed Nfix Nr4a2 Pura Smarcd2
258	V$ARNT_01: AhR nuclear translocator homodimers	18	18	195	1268	14690	-3.01	0.0	0.84	0.0	4930470D19Rik 5730421E18Rik Atp1a1 B3galt6 BC018371 Clcn3 Cxxc1 D7Ertd462e Ebna1bp2 Eno1 Mxd3 Pbxip1 Pop5 Pscd3 Psmd11 Sertad2 Sfpq Slc25a19
259	V$FREAC3_01: Fork head RElated ACtivator-3	2	2	211	359	15599	-3.01	0.0	0.05	0.0	Becn1 Pum2
260	V$PPARA_01: PPAR:RXR heterodimers	1	1	212	7	15951	-3.01	0.0	2.3	0.69	Suv39h1
261	V$S8_01: S8	19	19	194	1416	14542	-3.01	0.0	0.64	0.0	3110006P09Rik Acvr2b Becn1 Fbxw7 Fto H2-T10 H2-T22 Hist1h2ao Nfix Ogt Pecr Psmd11 Psmd7 Pum2 Rps25 Sertad2 Slc26a2 Thrap4 Uqcrc2
262	V$PTF1BETA_Q6	16	16	197	1299	14659	-3.04	0.0	0.4	0.0	Dusp8 Entpd7 Ern1 Fdps Ica1 Kifap3 Pecr Pop5 Ppp1r14b Pum1 Rab22a Rac1 Rock1 Rpgrip1 Smarcd2 Zfp358
263	V$TFIII_Q6	196	196	17	14646	1312	-3.06	0.0	0.67	0.0	1110037N09Rik 1700029K01Rik 1810057B09Rik 2410012M04Rik 2410118I19Rik 2900091E11Rik 3110006P09Rik 4930470D19Rik 4930542G03Rik 4933425F03Rik 5730421E18Rik AI746432 Acvr2b Alg2 Ap2a2 Apc2 Apg12l Aplp2 Arf4 Arid2 Atp1a1 Atpif1 Auh Axl B2m B3galt6 B3gat3 BC013481 BC018371 Becn1 Bnip2 Btbd14b C330023F11Rik C330027I04Rik Cald1 Capzb Catna1 Ccnt1 Cdh13 Chc1l Chd4 Clcn3 Cntfr Cox15 Cpsf3 Ctps2 Cutl1 Cxxc…
264	V$LHX3_01: LIM homeobox transcription factor 3	17	17	196	1274	14684	-3.07	0.0	0.62	0.0	Acvr2b Btbd14b Fbxw7 Fto Ga17 Lgi4 March5 Mulk Nfib Ogt Pecr Pop5 Ppnr Psmd11 Psmd7 Pum2 Tuba1
265	V$STAT5A_01: signal transducer and activator of transcription 5a	15	15	198	1043	14915	-3.08	0.0	0.86	0.0	1810057B09Rik Ccnt1 Dusp8 Ern1 Hspca Mapbpip Polg Psmd11 Psmd7 Rps25 Sec8l1 Sqrdl Thrap4 Tmem43 Ube1x
266	V$AR_01: androgen receptor	16	16	197	1227	14731	-3.09	0.0	0.55	0.0	1110037N09Rik 1810057B09Rik 3110006P09Rik Clcn3 Dlst Fin15 Ica1 Itgb1 Kifap3 March5 Mbd1 Ncoa1 Stk39 Txndc7 Ube1x Uqcrc2
267	V$GR_01: high affinity binding site for glucocorticoid receptor	15	15	198	1203	14755	-3.09	0.0	0.44	0.0	1110037N09Rik Atp1a1 Cox15 Eno1 Fcmd Mphosph10 Mtch2 Ncoa1 Pdpk1 Psmd11 Pum1 Ralbp1 Stk39 Tsnaxip1 Ube1x
268	V$PAX_Q6	202	202	11	15269	689	-3.09	0.0	0.24	0.0	1110037N09Rik 1700029K01Rik 1810057B09Rik 2410012M04Rik 2410118I19Rik 2900091E11Rik 3110006P09Rik 4930470D19Rik 4930542G03Rik 4933425F03Rik 5730421E18Rik AI746432 Acvr2b Alg2 Ap2a2 Apc2 Apg12l Aplp2 Arf4 Arid2 Atp1a1 Atpif1 Auh Axl B2m B3galt6 B3gat3 BC013481 BC018371 BC019943 Becn1 Bnip2 Btbd14b C330023F11Rik C330027I04Rik Cald1 Capzb Catna1 Ccnt1 Cdc42 Cdh13 Chc1l Chd4 Clcn3 Cntfr Cops5 Cpsf3 C…
269	V$TCF11MAFG_01: TCF11:MafG heterodimers	15	15	198	1192	14766	-3.09	0.0	0.46	0.0	Apg12l Auh Clcn3 F11r Gpd2 H2-T10 H2-T22 Hadhsc Itgb1 Pbxip1 Psen2 Rps25 Ubqln2 Wrnip1 Xist
270	V$ATF_B: ATF binding site	4	4	209	493	15465	-3.13	0.0	0.11	0.0	2900091E11Rik Clcn3 D8Ertd325e Stk11
271	V$SRF_Q6: serum response factor	12	12	201	1013	14945	-3.13	0.0	0.35	0.0	2900091E11Rik Acvr2b Apc2 Cald1 Capzb Fto Ica1 Mfap3 Nfix Pqlc1 Ralbp1 Uqcrc2
272	V$EVI1_05: ectopic viral integration site 1 encoded factor	12	12	201	1004	14954	-3.14	0.0	0.37	0.0	1810057B09Rik Btbd14b Cald1 Cutl1 Cxxc1 Fdps Mfap3 Prep Rac1 Sf3b5 Tbl1x Ttr
273	V$GATA4_Q3	207	207	6	15650	308	-3.18	0.0	0.13	0.0	1110037N09Rik 1700029K01Rik 1810057B09Rik 2410012M04Rik 2410118I19Rik 3110006P09Rik 4930470D19Rik 4930542G03Rik 4933425F03Rik 5730421E18Rik AI746432 Acvr2b Alg2 Ap2a2 Apc2 Apg12l Aplp2 Arf4 Arid2 Atp1a1 Atpif1 Auh Axl B2m B3galt6 B3gat3 BC013481 BC018371 BC019943 Becn1 Bnip2 Btbd14b C330023F11Rik C330027I04Rik Cald1 Capzb Catna1 Ccnt1 Cdc42 Cdh13 Chc1l Clcn3 Cntfr Cops5 Cox15 Ctps2 Cutl1 Cxxc1 D7…
274	V$E2_Q6_01	12	12	201	944	15014	-3.21	0.0	0.49	0.0	Ap2a2 B3galt6 Cntfr Ctps2 Dlst Eif3s6ip Eif4ebp2 Galk2 Hspca Mark2 Mphosph10 Xist
275	V$E2_01: papilloma virus regulator E2	12	12	201	853	15105	-3.22	0.0	0.76	0.0	Ap2a2 B3galt6 Ctps2 Dlst Eif3s6ip Eif4ebp2 Exosc1 Galk2 Hspca Mark2 Mphosph10 Xist
276	V$MAX_01: Max	10	10	203	657	15301	-3.23	0.0	0.96	0.0	4930470D19Rik Cntfr Cxxc1 Mtch2 Pecr Pip5k1b Polg Pscd3 Sertad2 Tgfb2
277	V$E4BP4_01: E4BP4	6	6	207	612	15346	-3.23	0.0	0.19	0.0	3110006P09Rik Alg2 Elovl6 Fbxw7 Hadhsc Psmd7
278	V$PBX1_02: homeo domain factor Pbx-1	1	1	212	249	15709	-3.23	0.0	0.04	0.0	Suv39h1
279	V$CDPCR3_01: cut-like homeodomain protein	7	7	206	398	15560	-3.25	0.0	1.25	0.07	F11r Itgb1 Mrpl21 Pip5k1b Psen2 Sfpq Suv39h1
280	V$PAX5_02: B-cell-specific activating protein	2	2	211	52	15906	-3.29	0.0	1.84	0.38	Pecr Polg
281	V$HTF_01	10	10	203	709	15249	-3.3	0.0	0.74	0.0	1810057B09Rik Alg2 Arf4 B3galt6 H2-T22 Pabpn1 Pecr Ptpn13 Slc26a2 Tnfaip1
282	V$NFKAPPAB50_01: NF-kappaB (p50)	8	8	205	688	15270	-3.34	0.0	0.35	0.0	4930470D19Rik Auh Fbxw7 Ga17 Nr4a2 Ppp2r5a Pqlc1 Vil2
283	V$PBX_Q3	204	204	9	15233	725	-3.34	0.0	0.7	0.0	1110037N09Rik 1700029K01Rik 1810057B09Rik 2410012M04Rik 2410118I19Rik 2900091E11Rik 3110006P09Rik 4930470D19Rik 4930542G03Rik 4933425F03Rik 5730421E18Rik AI746432 Acvr2b Alg2 Ap2a2 Apc2 Apg12l Aplp2 Arf4 Arid2 Atp1a1 Atpif1 Auh Axl B2m B3galt6 B3gat3 BC013481 BC018371 BC019943 Becn1 Bnip2 Btbd14b C330023F11Rik C330027I04Rik Cald1 Capzb Catna1 Ccnt1 Cdc42 Cdh13 Chc1l Chd4 Clcn3 Cntfr Cops5 Cox15 C…
284	V$CREBP1CJUN_01: CRE-binding protein 1:c-Jun heterodimer	7	7	206	627	15331	-3.35	0.0	0.31	0.0	BC018371 Becn1 Clcn3 D8Ertd325e Exosc1 Nr4a2 Stk11
285	V$HEN1_01: HEN1	3	3	210	380	15578	-3.37	0.0	0.12	0.0	Btbd14b Polg Slc26a2
286	V$HNF4_01: hepatic nuclear factor 4	205	205	8	15317	641	-3.39	0.0	0.66	0.0	1110037N09Rik 1700029K01Rik 1810057B09Rik 2410012M04Rik 2410118I19Rik 2900091E11Rik 3110006P09Rik 4930542G03Rik 4933425F03Rik 5730421E18Rik AI746432 Acvr2b Alg2 Ap2a2 Apc2 Apg12l Aplp2 Arf4 Arid2 Atpif1 Auh Axl B2m B3galt6 B3gat3 BC013481 BC018371 BC019943 Becn1 Bnip2 Btbd14b C330023F11Rik C330027I04Rik Cald1 Capzb Ccnt1 Cdc42 Cdh13 Chc1l Chd4 Clcn3 Cntfr Cops5 Cox15 Cpsf3 Ctps2 Cutl1 Cxxc1 D7Ert…
287	V$MEIS1BHOXA9_02: Meis-1b:HOXA9 heterodimeric binding	4	4	209	189	15769	-3.39	0.0	1.39	0.14	Cox15 Cpsf3 Dnm2 Ogt
288	V$SREBP1_01: sterol regulatory element-binding protein 1	8	8	205	606	15352	-3.41	0.0	0.57	0.0	4930470D19Rik Ebna1bp2 Gpd2 Mtch2 Pcm1 Pip5k1b Pscd3 Zfp207
289	V$GRE_C: Glucocorticoid response element	8	8	205	592	15366	-3.41	0.0	0.62	0.0	1810057B09Rik Clcn3 March5 Ncoa1 Prep Sca7 Sec8l1 Stk39
290	V$NFKB_C: NF-kappaB binding site	7	7	206	555	15403	-3.46	0.0	0.49	0.0	1810057B09Rik 2410012M04Rik B2m Chd4 Dfna5h H2-T10 H2-T22
291	V$SRF_C: serum response factor	6	6	207	527	15431	-3.46	0.0	0.35	0.0	2900091E11Rik Acvr2b Cald1 Klf7 Nfix Pqlc1
292	V$HFH4_01	7	7	206	553	15405	-3.47	0.0	0.5	0.0	Arid2 C330023F11Rik Galk2 Mphosph10 Pop5 Psmd7 Rpgrip1
293	V$EVI1_02: ectopic viral integration site 1 encoded factor	6	6	207	381	15577	-3.47	0.0	0.91	0.0	Cald1 Cxxc1 Fdps Galk2 Sf3b5 Zfp445
294	V$EVI1_06: ectopic viral integration site 1 encoded factor	4	4	209	203	15755	-3.48	0.0	1.23	0.06	Cxxc1 Fdps Pbxip1 Ppp1cb
295	V$OCT1_01: octamer factor 1	5	5	208	472	15486	-3.5	0.0	0.28	0.0	BC019943 Fto Pura Thra Zfp207
296	V$E4F1_Q6	5	5	208	461	15497	-3.51	0.0	0.3	0.0	2900091E11Rik Apg12l Arf4 Pqlc1 Trpc2
297	V$ALPHACP1_01	4	4	209	412	15546	-3.51	0.0	0.22	0.0	B3gat3 Dnm2 Pum1 Stk11
298	V$MAF_Q6	5	5	208	463	15495	-3.51	0.0	0.3	0.0	D8Ertd325e Elovl6 Pde4b Psen2 Sertad2
299	V$CHX10_01	6	6	207	414	15544	-3.53	0.0	0.74	0.0	Acvr2b Diap2 Pip5k1b Pop5 Pou2f1 Wasl
300	V$ATF6_01: activating transcription factor 6	5	5	208	329	15629	-3.6	0.0	0.8	0.0	1810057B09Rik Alg2 Arf4 H2-T22 Zfp207
301	V$T3R_01: viral homolog of thyroid hormone receptor alpha1	5	5	208	418	15540	-3.6	0.0	0.42	0.0	1110037N09Rik B3galt6 F11r Pcm1 Tuba1
302	V$VJUN_01: v-Jun	1	1	212	15	15943	-3.61	0.0	1.65	0.24	D8Ertd325e
303	V$EVI1_03: ectopic viral integration site 1 encoded factor	2	2	211	70	15888	-3.62	0.0	1.41	0.15	Cald1 Tbl1x
304	V$NFY_C: NF-Y binding site	5	5	208	397	15561	-3.62	0.0	0.49	0.0	4930542G03Rik Eed Fdps H2-T10 H2-T22
305	V$BACH1_01: BTB and CNC homolog 1	4	4	209	234	15724	-3.62	0.0	0.96	0.0	Cdc42 Cdh13 Kifap3 Pop5
306	V$STAT5B_01: signal transducer and activator of transcription 5b	3	3	210	326	15632	-3.63	0.0	0.21	0.0	Psmd7 Rps25 Tmem43
307	V$RSRFC4_Q2	4	4	209	366	15592	-3.65	0.0	0.33	0.0	Klf7 Pop5 Thra Zfp445
308	V$CLOX_01: Clox	3	3	210	323	15635	-3.65	0.0	0.21	0.0	Kifap3 Mbtps1 Pip5k1b
309	V$AR_03: is recognized by androgen reseptor	3	3	210	314	15644	-3.68	0.0	0.23	0.0	Stk39 Tsnaxip1 Ube1x
310	V$NGFIC_01: nerve growth factor-induced protein C	4	4	209	278	15680	-3.73	0.0	0.67	0.0	Atp1a1 C330023F11Rik Pscd3 Pura
311	V$MEIS1AHOXA9_01: Meis-1a:HOXA9 heterodimeric binding	3	3	210	167	15791	-3.75	0.0	0.95	0.0	BC018371 Dnm2 Ogt
312	V$EGR1_01: Egr-1/Krox-24/NGFI-A immediate-early gene product	3	3	210	169	15789	-3.77	0.0	0.93	0.0	C330023F11Rik Pscd3 Pura
313	V$HOX13_01: Hox-1.3	2	2	211	243	15715	-3.8	0.0	0.18	0.0	Elovl6 Git2
314	V$PR_01: high affinity binding sites for progesterone receptor	3	3	210	280	15678	-3.8	0.0	0.32	0.0	Phxr4 Psmd11 Stk39
315	V$R_01: Epstein-Barr virus transcription factor R	2	2	211	237	15721	-3.81	0.0	0.19	0.0	Ga17 Pbxip1
316	V$FXR_Q3	3	3	210	271	15687	-3.82	0.0	0.35	0.0	Ap2a2 Apg12l Ctps2
317	V$ISRE_01: interferon-stimulated response element	3	3	210	263	15695	-3.84	0.0	0.38	0.0	H2-T10 H2-T22 Rac1
318	V$MIF1_01: MIBP-1 / RFX1 complex	3	3	210	195	15763	-3.85	0.0	0.72	0.0	Cpsf3 Cxxc1 Elovl6
319	V$CREBP1_01: cAMP-responsive element binding protein 1	3	3	210	259	15699	-3.85	0.0	0.39	0.0	2900091E11Rik Clcn3 Ogt
320	V$RSRFC4_01: related to serum response factor, C4	2	2	211	92	15866	-3.87	0.0	1.04	0.0	Klf7 Zfp445
321	V$POLY_C: Retroviral Poly A signal	3	3	210	241	15717	-3.87	0.0	0.47	0.0	Chc1l Prrg2 Pum2
322	V$OCT1_07: octamer factor 1	2	2	211	220	15738	-3.89	0.0	0.23	0.0	Fto Pura
323	V$RORA2_01: RAR-related orphan receptor alpha2	2	2	211	222	15736	-3.9	0.0	0.23	0.0	Kif5b Suv39h1
324	V$POU3F2_02	2	2	211	108	15850	-3.97	0.0	0.85	0.0	Pura Rps25
325	V$E2F_01: E2F	2	2	211	109	15849	-3.99	0.0	0.84	0.0	Rpl3 Uqcrc2
326	V$HSF_Q6	1	1	212	158	15800	-4.01	0.0	0.13	0.0	Hspca
327	V$CDP_02: transcriptional repressor CDP	2	2	211	159	15799	-4.05	0.0	0.46	0.0	Mbtps1 Psen2
328	V$MYCMAX_01: c-Myc:Max heterodimer	2	2	211	140	15818	-4.06	0.0	0.58	0.0	Pecr Tgfb2
329	V$FXR_IR1_Q6	2	2	211	152	15806	-4.07	0.0	0.5	0.0	Ddc8 Zfp358
330	V$CDP_01: cut-like homeodomain protein	1	1	212	145	15813	-4.1	0.0	0.15	0.0	D7Ertd462e
331	V$AHR_01: aryl hydrocarbon / dioxin receptor	1	1	212	42	15916	-4.24	0.0	0.83	0.0	Polg
332	V$APOLYA_B: Avian C-type PolyA signal	1	1	212	42	15916	-4.24	0.0	0.83	0.0	Ebna1bp2
333	V$STAT1_01: signal transducer and activator of transcription 1	1	1	212	49	15909	-4.3	0.0	0.72	0.0	B3galt6
334	V$LXR_DR4_Q3	1	1	212	95	15863	-4.34	0.0	0.33	0.0	Mrpl21
335	V$GNCF_01: GCNF (germ cell nuclear factor)	1	1	212	94	15864	-4.34	0.0	0.33	0.0	Htr1d
336	V$SREBP1_02: sterol regulatory element-binding protein 1	1	1	212	94	15864	-4.34	0.0	0.33	0.0	Mtch2
337	V$HMEF2_Q6: myocyte enhancer factor	1	1	212	58	15900	-4.35	0.0	0.61	0.0	Fin15
338	V$POU3F2_01	1	1	212	65	15893	-4.35	0.0	0.54	0.0	Tnfaip1
339	V$DTYPEPA_B: poly A signal of D-type LTRs	1	1	212	84	15874	-4.36	0.0	0.39	0.0	Trpc2
340	V$LXR_Q3	1	1	212	79	15879	-4.37	0.0	0.42	0.0	Mrpl21
