# Supplementary material for: A genomic analysis of mouse models of breast cancer reveals molecular features of mouse models and relationships to human breast cancer
Source: Breast Cancer Res. 2014 Jun 5;16(3):R59. doi: 10.1186/bcr3672 (PMC4078930; doi:10.1186/bcr3672)
Supplement: Additional file 2 — Fold change values organized by mouse tumor model type comparing the mouse model to all other types of mouse models. [file bcr3672-S2.zip › Additional_file_2/BlgStat5_SAM/AdditionalFile55_BlgStat5_SAM/stat5.txt]

Current settings
Input parameters
Data type?								Two class unpaired
Array or Seq data?								array
Arrays centered?								FALSE
Delta								2.593457621
Minimum fold change								1.4
Test statistic								standard
Are data are log scale?								TRUE
Number of permutations								100
Input percentile for exchangeability factor s0								Automatic choice
Number of neighbors for KNN								10
Seed for Random number generator								99004762
Computed values
Estimate of pi0 (proportion of null genes)								0.344
s0 percentile								0
False Discovery Rate (%)								0
List of Significant Genes for Delta = 2.593
Positive genes (945) Upregulated in Stat5 tumors compared to all other tumors.
	Row	Gene ID	Gene Name	Score(d)	Numerator(r)	Denominator(s+s0)	Fold Change	q-value(%)
	9871	1427735_a_at	9.203103893	4.417149015	2.703657159	0.612081945	6.514512218	0
	7956	1425091_at	7.156071135	8.413967921	2.599906804	0.308998897	6.062474625	0
	14438	1450118_a_at	9.54736871	4.997089479	2.5081305	0.501918269	5.688824205	0
	2265	1418155_at	9.397659429	4.995450175	2.497686494	0.499992274	5.647790187	0
	16397	1452651_a_at	8.501687014	4.733654071	2.466259753	0.521005489	5.526092661	0
	3731	1419822_at	7.149938581	7.00544985	2.459926304	0.35114466	5.501886216	0
	1105	1416889_at	9.990973001	4.963006645	2.448971047	0.493445047	5.460265289	0
	1631	1417464_at	9.499265707	4.033378316	2.404576355	0.596169307	5.294800602	0
	10227	1428538_s_at	6.800947322	7.367135965	2.403165908	0.326200836	5.289626684	0
	12252	1437902_s_at	6.898057627	7.357205106	2.375284217	0.322851434	5.188380251	0
	12452	1438609_x_at	9.853827788	4.905395765	2.351963288	0.479464533	5.105185163	0
	13024	1448371_at	9.534607379	4.659525747	2.310632547	0.495894362	4.961005465	0
	8501	1425809_at	8.324724979	5.029776029	2.25447947	0.448226612	4.771621043	0
	7182	1424155_at	8.128240976	4.947366858	2.251051743	0.454999964	4.760297511	0
	12451	1438608_at	9.370855425	4.700221489	2.226257017	0.473649385	4.679184182	0
	11337	1434523_x_at	7.552428807	6.275060288	2.223078209	0.354272008	4.668885502	0
	14049	1449526_a_at	10.19151857	5.773076242	2.219264133	0.384416218	4.656558597	0
	2211	1418095_at	8.902864796	5.097915039	2.203579033	0.432251031	4.606206317	0
	9791	1427596_at	7.050205431	6.426024341	2.202853094	0.34280186	4.603889138	0
	17594	1460432_a_at	7.458197246	6.032102126	2.170371696	0.35980354	4.501393528	0
	17465	1460256_at	7.915462116	3.704448588	2.160040344	0.583093622	4.46927353	0
	12635	1439268_x_at	7.574868399	6.214092179	2.144959011	0.345176568	4.422796953	0
	1810	1417653_at	10.82849526	4.570086615	2.141980229	0.468695762	4.413674473	0
	12754	1448002_x_at	5.911724634	7.777390179	2.085236785	0.268115234	4.243447371	0
	9532	1427219_at	8.291878761	4.728639553	2.074328514	0.438673426	4.2114835	0
	2011	1417872_at	8.980312408	4.754668278	2.072694514	0.435928311	4.206716264	0
	15387	1451263_a_at	8.312600569	4.484315993	2.071488995	0.461940907	4.203202592	0
	8670	1426029_a_at	6.053216438	8.563036012	2.068405561	0.241550492	4.194228792	0
	1229	1417023_a_at	8.249423839	4.465359111	2.064409253	0.462316513	4.18262673	0
	15906	1451921_a_at	6.059118511	8.629446992	2.062765184	0.239037934	4.177862999	0
	15093	1450917_at	8.835330525	5.775950877	2.020989685	0.349897312	4.058621169	0
	13561	1448966_a_at	6.119285265	8.3087286	2.013570797	0.242344033	4.037803763	0
	4501	1421021_at	6.813810408	7.360907146	2.012356444	0.2733843	4.03440647	0
	16580	1453574_at	8.375127126	4.502723179	2.011673235	0.446768135	4.032496372	0
	11372	1434642_at	6.897972722	6.411516474	2.010365942	0.313555451	4.028843994	0
	5436	1422128_at	8.314162806	7.034642894	1.975754766	0.280860705	3.933339637	0
	10276	1428722_at	8.592541905	5.077465217	1.968561877	0.387705635	3.913777871	0
	4491	1421011_at	6.607087971	6.414900429	1.966526071	0.306555977	3.908258982	0
	1773	1417614_at	9.59819013	4.229558498	1.93402689	0.457264485	3.821202966	0
	6706	1423608_at	7.298187199	4.450838541	1.907262108	0.428517478	3.750965798	0
	7314	1424305_at	8.099717947	4.102627699	1.898944616	0.462860575	3.729402775	0
	2079	1417951_at	8.961309515	4.58012695	1.889840728	0.412617543	3.705943094	0
	10581	1430671_a_at	6.241130876	7.974871694	1.883572612	0.236188453	3.68987671	0
	859	1416625_at	8.146738825	5.15998018	1.877499891	0.363857966	3.674377594	0
	2738	1418677_at	9.514541365	4.596692781	1.875626894	0.40803834	3.669610381	0
	10228	1428552_at	6.204073384	7.056356713	1.869573605	0.264948851	3.654245613	0
	12582	1438999_a_at	6.232520602	7.277515387	1.864313119	0.256174397	3.640945431	0
	9261	1426807_at	6.075088544	7.144839375	1.850947733	0.25906079	3.607370822	0
	2462	1418373_at	8.834136655	5.152263749	1.848753027	0.358823445	3.601887266	0
	15204	1451047_at	7.573379034	4.443494229	1.843537192	0.41488457	3.588888723	0
	3880	1420244_at	6.500747023	6.004063275	1.843080019	0.306972118	3.587751628	0
	11919	1436936_s_at	7.296485793	5.265903011	1.835380864	0.348540575	3.568656059	0
	16570	1453528_at	6.154535207	6.743834729	1.827026749	0.270918079	3.548051004	0
	12722	1443711_at	5.370377272	7.140872907	1.824959057	0.255565262	3.542969527	0
	9253	1426793_a_at	8.57381463	6.53129247	1.824245535	0.279308505	3.541217695	0
	12099	1437420_at	6.270619297	7.013057844	1.816507308	0.25901787	3.522274405	0
	1993	1417851_at	7.89104755	4.162759159	1.807070748	0.434104083	3.499310658	0
	2026	1417889_at	8.798401654	4.625527412	1.806941532	0.390645514	3.498997252	0
	16325	1452541_at	6.980131038	7.488710966	1.802502651	0.240695983	3.488248091	0
	12462	1438626_x_at	8.578416664	6.237683683	1.802085404	0.28890298	3.487239389	0
	13902	1449356_at	8.134383285	5.311439579	1.782620471	0.335619081	3.440505312	0
	11000	1433463_at	6.485931742	7.101134864	1.774190715	0.249846081	3.420460844	0
	5409	1422098_at	5.81035008	6.84359983	1.767357133	0.258249631	3.404297532	0
	10186	1428361_x_at	8.589087548	4.012107889	1.767317203	0.440495932	3.404203312	0
	9933	1427884_at	7.826480836	4.526379747	1.765576257	0.390063661	3.400097828	0
	11368	1434624_x_at	7.747123958	6.085012003	1.764383399	0.289955615	3.397287702	0
	12567	1438963_s_at	5.198019801	6.359025188	1.763969715	0.277396246	3.39631369	0
	2956	1418926_at	6.642419301	5.742451734	1.75977916	0.30645084	3.386462828	0
	11015	1433490_s_at	7.121183276	7.167961356	1.755587241	0.244921415	3.376637346	0
	7213	1424187_at	7.318198726	4.856073525	1.755072199	0.361417962	3.375432102	0
	9361	1426958_at	7.81013075	6.06559276	1.752558518	0.288934419	3.369556036	0
	13776	1449218_at	9.112403965	4.196233757	1.748700981	0.416731069	3.360558412	0
	1866	1417714_x_at	8.290772952	3.9165116	1.739473143	0.444138387	3.339132039	0
	16438	1452757_s_at	8.59684212	3.989670671	1.738591218	0.435773115	3.337091439	0
	11016	1433491_at	6.904459304	7.316304233	1.736691078	0.237372726	3.332699126	0
	14634	1450368_a_at	6.884716358	8.049663055	1.733819866	0.215390365	3.326073075	0
	3879	1420243_at	6.427163825	5.558372905	1.732445948	0.311682209	3.322907073	0
	16323	1452538_at	8.531030613	4.872765029	1.731904092	0.355425325	3.321659271	0
	15011	1450821_at	6.784875654	6.646689505	1.726373026	0.259734267	3.308948931	0
	5151	1421786_at	7.061546806	7.90792326	1.726239567	0.218292402	3.308642845	0
	4461	1420975_at	6.371485167	6.809348869	1.724759401	0.253292853	3.305250008	0
	11825	1436688_x_at	8.599994857	5.984272105	1.720233779	0.287459151	3.294897943	0
	8245	1425461_at	6.80674266	6.16729769	1.716680061	0.278352067	3.286791774	0
	14125	1449650_at	6.961953841	4.844207661	1.707784201	0.352541493	3.26658731	0
	12761	1448040_at	4.925792194	5.997913893	1.702769594	0.283893638	3.255252819	0
	9883	1427758_x_at	8.657998457	4.816628775	1.698886021	0.352712675	3.246501827	0
	13237	1448602_at	9.075179814	4.496189584	1.690457446	0.375975571	3.22759027	0
	12422	1438507_x_at	8.50958926	5.893329475	1.690409785	0.286834427	3.227483646	0
	11105	1433725_at	6.240610524	6.189239438	1.677872928	0.271095172	3.199558686	0
	3738	1419864_x_at	7.012863154	6.560188376	1.671838086	0.254846049	3.186202777	0
	11410	1434790_a_at	6.393743166	6.293887368	1.671522086	0.265578646	3.185504966	0
	8797	1426196_at	8.610352116	4.702068019	1.669299014	0.355013796	3.180600149	0
	10726	1431429_a_at	5.468160485	5.788090058	1.668891741	0.288332027	3.179702392	0
	15025	1450838_x_at	7.623109225	5.6684521	1.668635301	0.294372303	3.179137248	0
	15650	1451585_x_at	7.20255557	7.013974252	1.667174627	0.237693292	3.175920122	0
	13720	1449153_at	6.190450214	3.905842103	1.661608455	0.425416187	3.163690467	0
	12118	1437468_x_at	7.218519742	5.791226924	1.659508506	0.2865556	3.159088834	0
	3164	1419149_at	5.421853334	5.266171388	1.659091296	0.315046962	3.158175395	0
	5417	1422106_a_at	7.355304912	7.143933698	1.657282116	0.231984532	3.154217436	0
	11419	1434824_at	6.555073527	6.232341325	1.656882683	0.265852365	3.153344262	0
	8083	1425247_a_at	8.633849261	4.463395394	1.654121592	0.370597145	3.147315029	0
	12771	1448059_at	5.681250729	6.130088256	1.65151567	0.269411402	3.141635206	0
	9925	1427869_at	8.661943249	4.668709426	1.650860014	0.353600934	3.140207763	0
	11045	1433552_a_at	7.268873273	6.47389465	1.649411289	0.254778828	3.137056014	0
	8368	1425631_at	8.02691607	4.521526495	1.648969572	0.364693113	3.136095672	0
	8246	1425462_at	7.025916436	5.826374585	1.646979844	0.282676615	3.131773429	0
	11017	1433492_at	6.861865397	6.807118785	1.645030229	0.241663218	3.127544104	0
	974	1416752_at	8.686594687	5.258753657	1.644462494	0.312709551	3.126313583	0
	10639	1431056_a_at	8.006028428	4.240624065	1.635237407	0.385612443	3.106386639	0
	6689	1423585_at	6.544878087	6.426774373	1.635080436	0.254416966	3.106048669	0
	12676	1439426_x_at	9.278095322	4.656287044	1.634001994	0.350923811	3.103727708	0
	13994	1449461_at	5.809182493	3.80447507	1.6335365	0.429372376	3.102726432	0
	168	1415894_at	4.315274405	5.689387439	1.629667423	0.286439874	3.094416565	0
	12007	1437165_a_at	6.168262429	4.688852692	1.627897526	0.347184617	3.090622665	0
	12051	1437297_at	5.654982808	6.118472681	1.625390759	0.265653022	3.085257191	0
	12253	1437903_at	4.993823488	4.533764512	1.62462925	0.358340016	3.083629104	0
	11193	1434037_s_at	7.015448785	5.90185606	1.624159717	0.275194735	3.082625684	0
	13504	1448901_at	5.355576647	3.903866772	1.62373861	0.415930846	3.081726031	0
	11605	1435659_a_at	7.722362088	6.950773339	1.609856725	0.23160829	3.052215285	0
	11092	1433688_x_at	8.515243828	5.61164884	1.607123303	0.286390569	3.046437839	0
	16948	1455470_x_at	6.759842145	6.515757873	1.590954	0.244170215	3.012484879	0
	11056	1433585_at	7.459620751	6.681753329	1.584731397	0.237172987	2.999519471	0
	12469	1438634_x_at	6.702723674	6.348967781	1.582209543	0.249207367	2.994280844	0
	11093	1433689_s_at	7.935098637	5.219085217	1.580621503	0.302854128	2.990986717	0
	3099	1419082_at	3.34229164	3.855441489	1.578756197	0.409487785	2.987122075	0
	12741	1447926_at	7.273083824	7.325093931	1.577843582	0.215402505	2.985233087	0
	7548	1424592_a_at	5.906126314	4.978125391	1.577692078	0.316924937	2.984919612	0
	5992	1422761_at	6.169513328	6.471522321	1.568653695	0.242393307	2.966277755	0
	17391	1460173_at	6.605539498	6.430297882	1.567281855	0.243733943	2.963458502	0
	9932	1427883_a_at	7.927608229	4.16818334	1.567179412	0.375986199	2.96324808	0
	11207	1434080_at	6.847275542	5.605797798	1.561086778	0.278477183	2.950760396	0
	8145	1425324_x_at	8.666889417	4.143783032	1.559924017	0.376449251	2.948383147	0
	1026	1416808_at	6.756355276	4.577072618	1.559802144	0.340785973	2.94813409	0
	15042	1450857_a_at	6.143446627	3.840471554	1.54850236	0.403206309	2.925133278	0
	16883	1455109_at	6.297443562	6.215180683	1.545563283	0.248675519	2.919180225	0
	12632	1439264_x_at	6.779092051	6.398366293	1.544678586	0.241417655	2.917390658	0
	12468	1438633_x_at	6.778213254	6.376688292	1.542901914	0.241959751	2.913800117	0
	9882	1427756_x_at	8.677183425	4.156881569	1.542079301	0.370970227	2.912139165	0
	9597	1427312_at	8.953826744	4.23739883	1.541660686	0.363822417	2.911294297	0
	8919	1426334_a_at	5.802535403	6.614377718	1.540342022	0.232877844	2.908634508	0
	12568	1438964_x_at	5.109445849	5.453392134	1.540212213	0.282431957	2.90837281	0
	13083	1448433_a_at	5.976936087	4.43885821	1.540175684	0.346975644	2.908299171	0
	545	1416295_a_at	8.485818203	4.571276856	1.538919266	0.336649762	2.905767486	0
	8207	1425411_at	5.320911063	5.518696113	1.537845151	0.278660959	2.903604889	0
	17202	1456309_x_at	6.68053115	6.284860653	1.537811247	0.244685019	2.903536654	0
	9510	1427178_at	5.376126174	5.050258336	1.537548147	0.304449405	2.903007194	0
	11944	1436996_x_at	9.396592689	4.38058091	1.536648081	0.350786371	2.901196635	0
	6935	1423865_at	6.656348792	6.512870586	1.534654119	0.235634057	2.897189635	0
	13115	1448471_a_at	6.525995724	4.480019839	1.534001981	0.34240964	2.895880321	0
	14878	1450663_at	5.277696374	3.888785992	1.532802927	0.394159753	2.893474495	0
	11095	1433691_at	7.952621896	4.017195244	1.529229003	0.380670819	2.886315491	0
	12728	1445172_at	5.50114378	5.718236835	1.525479332	0.266774423	2.878823483	0
	17280	1456578_x_at	6.524432429	6.004497856	1.523388982	0.253707973	2.874655319	0
	176	1415904_at	8.400579669	4.044688121	1.520470919	0.375917963	2.868846781	0
	6654	1423547_at	9.250531557	4.286856024	1.514180651	0.35321472	2.856365605	0
	11941	1436991_x_at	8.07314015	4.254093979	1.51331924	0.355732442	2.854660621	0
	14055	1449534_at	5.412164408	5.202755154	1.512736209	0.290756756	2.853507212	0
	751	1416515_at	8.610951893	4.564331165	1.50439123	0.3295973	2.837049318	0
	13047	1448394_at	6.301564153	5.094532722	1.50018761	0.29447011	2.828794961	0
	13113	1448469_at	6.752922418	4.416106113	1.499745716	0.33960817	2.827928641	0
	11432	1434881_s_at	7.455412238	4.633799083	1.499547794	0.323610879	2.827540707	0
	12434	1438550_x_at	5.328007842	6.244537822	1.496715966	0.239684026	2.821996046	0
	1715	1417552_at	6.453703185	4.484202593	1.496398367	0.333704452	2.821374872	0
	15946	1451978_at	5.714541927	4.126649183	1.49463081	0.362189938	2.817920303	0
	14310	1449969_at	8.700953197	5.028030053	1.492918754	0.296919219	2.814578242	0
	13742	1449178_at	7.083931029	3.677446634	1.491651524	0.405621528	2.812107067	0
	17249	1456469_x_at	6.476451657	5.777708571	1.491082711	0.258075099	2.810998553	0
	11428	1434872_x_at	8.090536822	5.160962963	1.48839074	0.288393998	2.805758311	0
	2980	1418951_at	9.340838421	4.957831672	1.487367918	0.300003715	2.803769829	0
	17110	1456006_at	5.802020593	6.303907853	1.486992219	0.235884193	2.80303978	0
	11838	1436724_a_at	6.075917528	5.57597892	1.484581211	0.266245844	2.798359299	0
	13255	1448620_at	6.626788568	4.790080139	1.484058887	0.309819219	2.797346343	0
	752	1416516_at	8.706117015	4.617088253	1.482947254	0.321186681	2.795191747	0
	12877	1448207_at	6.362902631	6.231364405	1.4810491	0.237676535	2.791516532	0
	15341	1451211_a_at	5.954569485	5.564281432	1.478202112	0.265659121	2.786013236	0
	12366	1438291_x_at	7.923707899	5.214568014	1.474937856	0.282849481	2.779716701	0
	7212	1424186_at	7.085574418	3.981230764	1.473228886	0.37004358	2.776425887	0
	3743	1419884_at	7.130673554	4.285139145	1.472897054	0.343722107	2.77578736	0
	11683	1435965_at	5.037509088	5.199649161	1.471596428	0.283018408	2.773286045	0
	17020	1455797_x_at	5.998332936	5.690662707	1.46847343	0.258049634	2.767289214	0
	11059	1433591_at	7.043602402	6.243277602	1.466825621	0.234944802	2.764130292	0
	12751	1447985_s_at	5.89234301	6.755129493	1.461125497	0.216298666	2.75323069	0
	546	1416296_at	8.433442341	4.331112283	1.46057991	0.337229749	2.752189692	0
	3626	1419664_at	5.17576678	5.833921633	1.459082854	0.250103266	2.749335282	0
	13740	1449176_a_at	6.235449352	5.600931842	1.44741148	0.258423334	2.72718294	0
	12812	1448136_at	4.136838729	4.859311815	1.444247306	0.297212313	2.721208132	0
	17273	1456568_at	8.10174487	4.090086876	1.443080092	0.352823824	2.719007427	0
	2768	1418709_at	7.381231051	4.330427005	1.442833618	0.333185068	2.718542944	0
	11391	1434714_at	6.265469627	4.870988309	1.440250754	0.29567937	2.713680278	0
	11169	1433951_at	7.323271095	6.106381166	1.435911187	0.235149289	2.705529903	0
	17109	1456005_a_at	6.067153012	5.788969218	1.434772018	0.247845854	2.703394427	0
	12010	1437171_x_at	8.042727789	3.979038556	1.428254812	0.358944703	2.691209702	0
	11569	1435448_at	5.989931396	5.886821535	1.425776924	0.242198089	2.686591407	0
	13226	1448590_at	6.524168709	4.168223571	1.422724398	0.341326316	2.680912991	0
	12209	1437726_x_at	6.723182254	4.234417682	1.418884505	0.335083738	2.673786932	0
	2940	1418908_at	4.040038589	5.73774025	1.418456612	0.247215201	2.672994023	0
	17274	1456569_x_at	8.267398851	4.051212008	1.416016342	0.349529064	2.668476567	0
	11098	1433706_a_at	6.971961763	6.069031223	1.409841967	0.232300991	2.657080555	0
	9926	1427870_x_at	8.757202549	3.917148584	1.408242924	0.35950715	2.654137152	0
	11570	1435449_at	5.900196048	5.995298731	1.405476037	0.234429692	2.649051768	0
	750	1416514_a_at	8.772597171	4.527722242	1.403891098	0.310065641	2.646143128	0
	3150	1419135_at	8.679708999	4.60192787	1.400460891	0.304320478	2.63985903	0
	11382	1434674_at	6.002181028	6.266151683	1.399918916	0.223409676	2.638867505	0
	16865	1455045_at	5.240071311	5.241106383	1.396677798	0.266485298	2.632945753	0
	963	1416741_at	5.830916576	4.038810618	1.394508788	0.345277093	2.628990243	0
	11067	1433613_at	6.538791012	5.671807587	1.393634053	0.245712505	2.627396717	0
	14940	1450739_at	6.227129884	5.461110974	1.38981481	0.254493054	2.620450415	0
	11422	1434839_s_at	6.404822382	5.43506223	1.388790021	0.255524217	2.618589692	0
	16772	1454698_at	6.918344433	6.054159766	1.384535552	0.228691611	2.610878916	0
	13252	1448617_at	8.619830195	4.417910804	1.384109591	0.313295051	2.61010816	0
	11110	1433741_at	6.650249172	5.028331715	1.37990551	0.27442611	2.602513252	0
	9012	1426461_at	6.355898569	5.95843958	1.377602638	0.231201914	2.598362359	0
	12983	1448327_at	7.68008357	4.104823719	1.377491234	0.335578658	2.598161722	0
	14454	1450136_at	6.3682315	5.033771051	1.376870345	0.273526613	2.597043799	0
	14849	1450625_at	6.522563694	3.788626863	1.375218013	0.362985869	2.594071084	0
	12433	1438549_a_at	5.372794729	5.108960517	1.37498379	0.26913181	2.593649968	0
	11150	1433903_at	5.827674822	4.990635085	1.368374912	0.274188533	2.581795823	0
	4542	1421068_at	6.125371983	7.050165746	1.363665244	0.193423147	2.573381311	0
	11297	1434366_x_at	6.913772006	4.192397667	1.362551789	0.325005378	2.571395972	0
	4543	1421069_at	5.903084053	6.709129572	1.362309422	0.20305308	2.570964023	0
	7321	1424312_at	7.541024798	6.046691088	1.358728321	0.224706092	2.564590213	0
	16255	1452427_s_at	6.690179125	6.005965448	1.357975297	0.226104414	2.563251957	0
	2067	1417936_at	6.136925854	3.777250176	1.356932973	0.359238311	2.561400719	0
	9112	1426594_at	6.584270712	4.749714373	1.356664644	0.285630785	2.560924364	0
	8622	1425973_at	6.024286875	6.464864744	1.356409426	0.209812499	2.560471367	0
	962	1416740_at	5.798203404	3.857144756	1.35623325	0.351615855	2.560158712	0
	11821	1436682_at	7.505459306	4.2676376	1.355415804	0.317603304	2.55870851	0
	4535	1421060_at	5.200640386	6.027302317	1.354649862	0.224752267	2.557350426	0
	11170	1433956_at	6.474366156	5.610654938	1.354494033	0.241414603	2.557074214	0
	14167	1449764_x_at	3.985823099	5.292676067	1.354290389	0.255880083	2.556713295	0
	12585	1439012_a_at	6.368733178	5.158321643	1.353841177	0.262457689	2.555917337	0
	16967	1455556_at	6.877588505	5.996941957	1.3536789	0.225728198	2.555629858	0
	14704	1450450_at	5.400342699	6.641997142	1.35087372	0.203383665	2.550665512	0
	12085	1437379_x_at	6.122810688	4.666259127	1.350275205	0.289369957	2.549607566	0
	13227	1448591_at	9.314606975	3.993385531	1.348732606	0.337741647	2.546882859	0
	17435	1460218_at	8.727408307	4.123791933	1.347972251	0.326876883	2.54554091	0
	1029	1416811_s_at	6.374341074	4.045022598	1.347906951	0.333226062	2.545425693	0
	13754	1449193_at	6.949221119	4.915715372	1.347751261	0.274171948	2.545151016	0
	11030	1433514_at	7.438097429	3.726122068	1.345868142	0.361198082	2.541831053	0
	4541	1421067_a_at	5.996379874	6.858943801	1.343958231	0.195942447	2.538468277	0
	4808	1421384_at	5.921152339	6.439085536	1.342007968	0.208415925	2.535039046	0
	16609	1453729_a_at	8.06248812	4.512167576	1.341836487	0.297381794	2.534737745	0
	14987	1450792_at	7.401374684	4.330772424	1.341734127	0.309814046	2.53455791	0
	15964	1451999_at	8.90179885	4.008635448	1.339879378	0.334248249	2.531301539	0
	651	1416405_at	7.186818337	4.452069327	1.339611123	0.300896285	2.530830914	0
	11321	1434479_at	5.852986539	3.847509804	1.339338058	0.348105171	2.530351937	0
	2015	1417876_at	4.573696432	4.388758903	1.339326266	0.305171985	2.530331256	0
	17203	1456312_x_at	8.025017387	3.737560166	1.338139882	0.358024974	2.528251321	0
	96	1415812_at	7.98831299	3.864659226	1.336984159	0.345951371	2.526226785	0
	11442	1434924_at	6.152860348	6.415103157	1.335792555	0.2082262	2.524141092	0
	12119	1437477_at	6.363092599	5.899485788	1.33201275	0.225784551	2.517536596	0
	11529	1435288_at	7.178067449	4.087056541	1.327979562	0.324923218	2.510508418	0
	3861	1420185_at	3.991840545	5.16682202	1.327938967	0.257012717	2.510437777	0
	11117	1433783_at	8.932803749	3.732275824	1.325627666	0.355179448	2.506419095	0
	5290	1421954_at	6.039390217	5.869433649	1.32393739	0.22556476	2.503484269	0
	3862	1420186_at	4.01587639	5.184890955	1.323433145	0.255248019	2.502609413	0
	5371	1422047_at	6.195379476	5.516025328	1.322029918	0.239670748	2.500176452	0
	15423	1451311_a_at	7.446805989	6.010023411	1.321330144	0.219854409	2.498964045	0
	5888	1422644_at	6.89757708	4.24649988	1.312045498	0.308971043	2.482933286	0
	11653	1435837_at	7.742780667	3.950645221	1.308725041	0.331268683	2.477225223	0
	3462	1419477_at	5.743214589	4.838562471	1.308321938	0.27039476	2.476533159	0
	12325	1438169_a_at	6.757590167	4.394612148	1.306250769	0.297239148	2.472980337	0
	7278	1424265_at	6.821906945	3.781301172	1.305821832	0.345336637	2.472245189	0
	12979	1448323_a_at	7.11436581	4.341365488	1.305026888	0.300602861	2.470883324	0
	10457	1429715_at	6.229854767	6.32315845	1.304839805	0.206358866	2.470562931	0
	10486	1429878_a_at	6.817243578	6.195399387	1.303830332	0.210451377	2.46883485	0
	16808	1454814_s_at	5.711495698	4.650577118	1.30355097	0.280298754	2.468356834	0
	5760	1422500_at	7.335026019	5.028283739	1.302783838	0.259091154	2.467044669	0
	3280	1419282_at	5.892370426	3.76619031	1.297983401	0.344640949	2.458849445	0
	8417	1425705_a_at	6.115413147	4.392245868	1.294972107	0.294831425	2.453722514	0
	10369	1429193_at	6.086416158	5.726448326	1.293628115	0.225904093	2.451437729	0
	11187	1434027_at	5.394476892	6.163678016	1.293161861	0.209803604	2.450645594	0
	11322	1434483_at	5.91408077	5.896735268	1.290968809	0.218929416	2.446923179	0
	12236	1437843_s_at	7.173993615	6.222092817	1.288577553	0.207097128	2.442870782	0
	4773	1421339_at	5.086270159	5.901459444	1.285931915	0.217900661	2.43839511	0
	16127	1452229_at	5.705329665	5.58593694	1.284801868	0.230006511	2.436485891	0
	17080	1455946_x_at	7.649630989	4.287220996	1.28373384	0.299432626	2.434682827	0
	8916	1426331_a_at	6.560238861	4.436374286	1.282925171	0.289183258	2.433318504	0
	12146	1437553_at	4.694483513	5.860088188	1.282029291	0.218773037	2.43180794	0
	8854	1426259_at	6.353336285	5.338947103	1.279525415	0.239658755	2.427591063	0
	8310	1425559_a_at	4.09110266	4.583173358	1.27864327	0.278986451	2.426107151	0
	12961	1448301_s_at	6.185063063	3.857271967	1.278590881	0.331475429	2.426019053	0
	17507	1460318_at	7.998345625	4.042302475	1.276525168	0.3157916	2.42254786	0
	16066	1452123_s_at	6.664277742	4.340997932	1.275707738	0.293874302	2.421175635	0
	11930	1436959_x_at	6.695910828	5.185597499	1.275505121	0.245970714	2.420835621	0
	16909	1455269_a_at	7.634525469	4.013107562	1.274842693	0.317669704	2.419724324	0
	12175	1437658_a_at	7.14676366	5.418531824	1.274420709	0.235196682	2.419016666	0
	9011	1426460_a_at	6.285284335	5.513546457	1.273958623	0.231059742	2.418241995	0
	11325	1434486_x_at	6.486722381	5.448311409	1.272427806	0.233545352	2.415677404	0
	2883	1418842_at	6.01592292	4.680108853	1.272282209	0.27184885	2.415433626	0
	11324	1434485_a_at	6.471413981	5.422885854	1.27113111	0.234401229	2.413507165	0
	370	1416111_at	8.254432292	4.025210343	1.270494424	0.315634294	2.412442279	0
	7384	1424390_at	6.938109818	6.131043213	1.269594141	0.207076365	2.410937314	0
	11022	1433502_s_at	5.614953938	5.142204485	1.269437562	0.24686641	2.410675665	0
	12038	1437253_at	5.647024836	6.094111306	1.265991895	0.207740199	2.404924988	0
	11163	1433940_at	5.98568706	5.709160758	1.262661814	0.221164172	2.399380254	0
	12665	1439398_x_at	6.551399709	5.278463422	1.262400008	0.239160511	2.398944877	0
	4750	1421314_at	6.474538741	4.516824299	1.261261156	0.279236267	2.397051917	0
	14747	1450500_at	6.216005325	5.98997595	1.259677587	0.210297603	2.394422244	0
	4886	1421476_a_at	5.33813666	5.562103308	1.259542103	0.226450685	2.394197394	0
	16498	1453037_at	6.596842483	5.502568319	1.256759453	0.228395066	2.38958395	0
	5289	1421953_at	6.064957942	5.469232801	1.256550092	0.229748877	2.389237203	0
	2141	1418021_at	7.377024835	3.703775453	1.256256508	0.339182686	2.388751051	0
	7311	1424302_at	6.445161625	4.128867328	1.255591279	0.30410066	2.387649848	0
	13031	1448378_at	8.78751152	3.88352945	1.25020259	0.321924323	2.378748242	0
	13212	1448576_at	8.260574673	4.100692288	1.250127114	0.304857577	2.378623798	0
	14005	1449474_a_at	6.46418817	5.091164453	1.249650504	0.245454751	2.377838124	0
	14296	1449948_at	5.848568179	4.173444433	1.2493451	0.299355873	2.377334812	0
	5424	1422114_at	4.326028535	5.12204117	1.246062345	0.243274567	2.371931498	0
	14128	1449662_at	6.890784868	4.092047302	1.244944107	0.304235023	2.370093718	0
	16773	1454703_x_at	7.163734165	5.305610506	1.243252795	0.234327943	2.367316817	0
	3018	1418990_at	5.405604784	4.011175508	1.242239971	0.309694744	2.365655459	0
	7817	1424921_at	4.86305595	3.838832005	1.241996617	0.323535027	2.365256454	0
	14045	1449521_at	5.864203877	4.23761886	1.241907605	0.293067321	2.365110526	0
	13131	1448487_at	6.187201874	5.488857263	1.241007966	0.226095871	2.363636145	0
	16537	1453260_a_at	6.33650619	5.992293603	1.240873249	0.207078179	2.363415442	0
	11923	1436950_at	6.393828097	5.491858062	1.240746776	0.225924771	2.363208263	0
	12054	1437308_s_at	7.292435385	5.014982977	1.240449158	0.247348628	2.362720801	0
	11109	1433737_at	6.267774764	5.499355185	1.231733072	0.223977727	2.348489384	0
	16526	1453198_at	5.255894463	4.180185099	1.23024514	0.294303987	2.346068503	0
	9695	1427466_at	4.847757696	5.756356257	1.229585092	0.213604759	2.344995398	0
	10030	1428020_at	5.441816543	5.52217996	1.226132885	0.222037835	2.339390797	0
	4366	1420859_at	7.839655175	4.222010534	1.222432674	0.289538044	2.333398436	0
	10434	1429560_at	5.128333147	4.162264619	1.220015002	0.293113272	2.329491396	0
	15635	1451568_at	5.305863274	5.889963015	1.218879374	0.20694177	2.327658441	0
	5444	1422136_at	6.139792713	5.657439888	1.216661377	0.215055113	2.324082653	0
	10026	1428013_at	5.739108983	5.913967899	1.213162569	0.205135129	2.318453142	0
	12588	1439017_x_at	7.401589874	5.426815864	1.212651189	0.223455378	2.317631485	0
	6696	1423593_a_at	8.200166216	4.268069164	1.211796768	0.28392154	2.316259299	0
	8497	1425805_a_at	5.761732266	5.622244555	1.209385315	0.215107206	2.312390924	0
	3740	1419872_at	8.45095979	4.240375758	1.207081941	0.284663909	2.308701958	0
	11100	1433709_at	5.521497016	5.237166989	1.206800944	0.230430106	2.308252331	0
	15732	1451688_s_at	5.431729857	5.406535496	1.206634477	0.223180719	2.307986007	0
	10858	1432016_a_at	7.488384468	4.439701425	1.204965429	0.271406861	2.305317451	0
	13303	1448676_at	6.099399632	5.547835701	1.204348608	0.217084404	2.304332028	0
	9524	1427209_at	6.077940781	5.395250675	1.204298197	0.223214503	2.304251512	0
	4220	1420693_at	8.470741445	4.125505437	1.202873051	0.291569862	2.301976413	0
	13099	1448452_at	7.941265985	4.624511634	1.202252093	0.25997385	2.300985821	0
	10305	1428838_a_at	6.006888839	4.193133752	1.197523555	0.285591547	2.293456518	0
	9120	1426605_at	4.368688218	5.458167877	1.19728764	0.219357057	2.293081513	0
	15880	1451889_at	6.584481758	5.320463611	1.197125176	0.225003921	2.292823301	0
	12210	1437730_at	6.448916109	5.48443251	1.196318807	0.218129917	2.291542125	0
	497	1416246_a_at	7.530250608	3.759850568	1.195895976	0.318070081	2.290870609	0
	3074	1419056_at	7.462656519	4.065608489	1.194874219	0.293898004	2.289248726	0
	17367	1459912_at	6.329247457	4.760605249	1.19435739	0.250883517	2.288428775	0
	12186	1437687_x_at	7.230162144	5.010114934	1.191712322	0.237861274	2.284236965	0
	15779	1451742_a_at	6.530774167	4.947513174	1.19083754	0.240694162	2.28285233	0
	11416	1434805_at	5.198024504	4.978569813	1.186197347	0.238260664	2.275521705	0
	11152	1433908_a_at	6.887557331	4.6920356	1.185634381	0.252690832	2.274633928	0
	16274	1452461_a_at	6.279624918	4.517644558	1.183133827	0.261891747	2.270694828	0
	11421	1434836_at	5.820500124	5.534609046	1.182336898	0.213626091	2.269440868	0
	15756	1451715_at	6.03277126	4.361256016	1.182264257	0.271083434	2.269326603	0
	3741	1419873_s_at	8.25592947	4.140100121	1.181921653	0.285481418	2.268787759	0
	11587	1435559_at	5.13386229	4.99428083	1.180843936	0.236439235	2.267093569	0
	8227	1425435_at	5.749509154	3.999091183	1.1798631	0.295032808	2.265552778	0
	11541	1435335_a_at	6.38989383	4.338006023	1.179603679	0.271923016	2.26514543	0
	12064	1437327_x_at	6.205196504	5.8901602	1.175795424	0.199620279	2.259174053	0
	11073	1433645_at	6.741661977	4.951360288	1.173691178	0.237044188	2.255881332	0
	11389	1434703_at	5.304933075	5.245458756	1.172972365	0.223616736	2.254757634	0
	12249	1437889_x_at	7.041079547	3.90951622	1.172472172	0.299902112	2.253976028	0
	4751	1421315_s_at	6.631208562	4.672305049	1.171166617	0.25066142	2.251937234	0
	11554	1435390_at	4.775183439	5.509171141	1.167466437	0.211913264	2.246168935	0
	11588	1435561_at	4.539595122	4.69987084	1.16701228	0.248307309	2.245461957	0
	1677	1417514_at	4.46671707	4.415545516	1.165714635	0.264002405	2.243443165	0
	4749	1421313_s_at	6.573357729	4.673678223	1.165665177	0.249410661	2.243366256	0
	11436	1434896_at	5.290589107	3.985304188	1.162930774	0.291804771	2.239118333	0
	6978	1423917_a_at	6.826053685	4.589865604	1.162265399	0.253224277	2.238085884	0
	12737	1447631_at	5.933574042	5.939438964	1.161355706	0.195532897	2.2366751	0
	11140	1433860_at	5.912970057	5.635294256	1.1603957	0.205915725	2.235187255	0
	13540	1448942_at	6.352317118	4.069706448	1.159814079	0.284987159	2.234286324	0
	7852	1424965_at	6.376886743	4.282204504	1.15970167	0.270818843	2.234112244	0
	17300	1456620_at	6.249128267	4.33881725	1.15969761	0.267284272	2.234105956	0
	16285	1452477_at	4.557222791	5.80554335	1.158673521	0.199580548	2.232520652	0
	15757	1451716_at	6.078074179	4.148610296	1.157231009	0.278944255	2.23028953	0
	3576	1419606_a_at	5.49748239	4.018281476	1.147626355	0.285601286	2.215490829	0
	16718	1454229_a_at	4.591553932	5.648193146	1.147356916	0.203136983	2.2150771	0
	14892	1450678_at	7.088799884	3.887590512	1.14669425	0.294962714	2.214059894	0
	8376	1425642_at	4.798141865	5.02541949	1.145994226	0.228039516	2.212985849	0
	1165	1416953_at	7.219460051	3.708837635	1.14507663	0.308742723	2.211578773	0
	11165	1433942_at	5.307451084	4.616934836	1.144109798	0.247807222	2.210097165	0
	16608	1453728_a_at	7.315196208	4.944282805	1.144006851	0.231379736	2.209939465	0
	7383	1424389_at	6.804684193	5.533827946	1.142517026	0.206460526	2.207658508	0
	11562	1435417_at	5.70311894	4.47141055	1.142490821	0.255510159	2.207618409	0
	16965	1455546_s_at	6.279222777	5.563065815	1.140859966	0.205077561	2.205124278	0
	9592	1427301_at	7.222682466	3.703168156	1.140282385	0.307920769	2.204241636	0
	938	1416714_at	8.00417356	4.373429185	1.139656413	0.260586456	2.203285443	0
	14810	1450576_a_at	5.921629536	5.430313857	1.139129552	0.209772323	2.202480967	0
	11134	1433842_at	6.597941487	4.981932528	1.131828361	0.22718661	2.191362808	0
	15807	1451781_at	5.586548064	5.372486305	1.130885899	0.210495818	2.189931736	0
	14695	1450439_at	5.972862815	5.092942366	1.13057583	0.221988734	2.189461119	0
	6239	1423057_at	8.045382048	3.93508519	1.130242086	0.287221758	2.18895468	0
	5440	1422132_at	5.212440651	5.248920707	1.129925139	0.215268091	2.18847384	0
	6630	1423516_a_at	4.298325883	4.313217745	1.128756684	0.261697125	2.186702088	0
	12328	1438172_x_at	4.57599364	4.264233856	1.128487181	0.264640078	2.186293639	0
	11239	1434184_s_at	6.692396256	5.324951101	1.127460329	0.211731583	2.184738077	0
	10463	1429748_at	6.388205622	3.933967988	1.127400801	0.286581082	2.184647934	0
	13361	1448743_at	4.621671599	4.189330328	1.127249743	0.269076357	2.184419201	0
	14745	1450498_at	5.330291073	5.229019886	1.126019636	0.215340477	2.182557459	0
	15038	1450852_s_at	7.143664849	4.558391185	1.123432652	0.246453761	2.17864729	0
	17344	1456757_at	3.811059385	5.721219586	1.121921321	0.19609828	2.17636619	0
	15698	1451643_a_at	5.889947588	4.894272445	1.120146981	0.228868947	2.173691168	0
	5307	1421972_s_at	6.039713192	5.069159203	1.119131783	0.220772664	2.17216212	0
	3136	1419120_at	5.659075332	4.284425392	1.11883335	0.261139651	2.171712837	0
	5337	1422009_at	7.728630316	4.96637629	1.115443643	0.2245991	2.166616245	0
	11764	1436390_a_at	5.512602183	5.410703566	1.115250225	0.206119262	2.166325792	0
	4591	1421120_at	5.064172671	4.699458644	1.111018828	0.236414215	2.159981309	0
	11028	1433512_at	6.267359446	3.979453234	1.110820314	0.279138929	2.159684116	0
	10508	1430092_at	5.244196245	6.075700537	1.109834171	0.182667688	2.158208386	0
	8326	1425582_a_at	5.45840502	3.78979071	1.109067441	0.292646092	2.157061696	0
	1272	1417073_a_at	6.491246448	4.042685509	1.108292182	0.274147514	2.15590287	0
	5761	1422501_s_at	7.27545966	4.156054469	1.108261113	0.266661836	2.155856443	0
	4701	1421253_at	7.695952409	4.108445241	1.106720508	0.269376965	2.153555506	0
	14681	1450422_a_at	6.028922744	5.580912049	1.101215925	0.197318273	2.1453543	0
	12772	1448061_at	6.036369869	3.798921651	1.099133332	0.289327718	2.142259622	0
	5341	1422013_at	4.600039678	3.910899252	1.09763094	0.280659477	2.140029879	0
	2820	1418769_at	6.706708638	4.260529542	1.097580832	0.25761606	2.139955554	0
	12710	1440936_at	5.252753565	5.825910028	1.093246462	0.18765248	2.133536012	0
	10982	1433433_at	6.129227129	5.519693979	1.090673186	0.197596677	2.129733904	0
	5881	1422637_at	6.531307358	4.351313706	1.089464454	0.250375985	2.127950297	0
	16163	1452277_at	4.910994847	5.011508915	1.087709012	0.217042218	2.125362625	0
	3025	1418997_at	6.437040494	3.994835191	1.086169255	0.271893383	2.123095482	0
	11208	1434087_at	5.462162853	4.969275105	1.085183488	0.21837863	2.121645305	0
	9308	1426871_at	7.228198275	4.929656835	1.083850647	0.219863305	2.119686117	0
	11545	1435357_at	8.190927139	4.495651174	1.081946698	0.24066518	2.116890577	0
	8624	1425977_a_at	6.535077557	4.815887141	1.08111528	0.224489331	2.115670975	0
	12640	1439350_s_at	5.123150853	5.322876462	1.081080031	0.203100718	2.115619284	0
	4365	1420858_at	7.694474227	3.845287871	1.081059421	0.281138749	2.115589061	0
	12948	1448285_at	6.73375154	4.1423475	1.079554061	0.260614075	2.113382731	0
	16950	1455475_at	4.610144394	5.424123652	1.079400272	0.198999938	2.113157459	0
	14721	1450470_at	5.408120349	3.793620634	1.074717194	0.283295906	2.10630914	0
	6793	1423705_at	6.067984456	5.372135652	1.073414345	0.199811474	2.104407862	0
	11463	1434999_at	6.340953713	5.005610537	1.073242888	0.214407989	2.104157779	0
	11638	1435799_at	6.891439049	5.521584681	1.070608464	0.193895145	2.100319001	0
	12767	1448050_s_at	6.604975199	5.009066426	1.069318333	0.213476573	2.098441629	0
	11226	1434135_at	6.20012922	5.210938997	1.069015387	0.205148321	2.098001031	0
	15544	1451456_at	4.871538407	4.005684081	1.068268593	0.266688179	2.096915307	0
	11177	1433999_at	6.507909083	4.639369725	1.068071165	0.230219023	2.096628371	0
	8226	1425434_a_at	5.869020445	3.745412602	1.067204609	0.28493646	2.095369408	0
	12070	1437336_x_at	6.93262614	4.600746423	1.066431358	0.231795291	2.094246639	0
	5864	1422615_at	6.56464129	5.003093231	1.065805287	0.213029268	2.093338018	0
	9525	1427210_at	6.015224375	4.86946699	1.065568904	0.2188266	2.092995057	0
	16813	1454842_a_at	6.270912992	5.563808925	1.06498202	0.1914124	2.092143806	0
	5383	1422062_at	5.814951977	3.695293172	1.063397543	0.287770819	2.089847316	0
	3295	1419300_at	5.230375364	4.161809926	1.062750853	0.255357854	2.088910749	0
	9440	1427076_at	7.815687799	3.950651289	1.060829078	0.268520049	2.086130021	0
	14671	1450411_at	4.336895872	5.014921219	1.060316637	0.211432362	2.085389164	0
	13633	1449049_at	6.863778799	3.711261729	1.060247282	0.285683781	2.085288916	0
	1209	1417001_a_at	8.77736932	5.013711396	1.059807819	0.211381896	2.084653808	0
	1895	1417750_a_at	6.296293659	5.46423672	1.056190996	0.193291589	2.079434145	0
	10804	1431784_a_at	5.693941327	4.89671819	1.055364938	0.215524949	2.078243844	0
	16061	1452117_a_at	7.110338156	3.990719718	1.055363406	0.264454404	2.078241637	0
	1499	1417321_at	7.146423676	5.515283921	1.053391314	0.190994939	2.075402726	0
	17272	1456567_x_at	7.828098659	4.712131459	1.051172368	0.223077895	2.072213093	0
	3193	1419185_a_at	7.057735904	3.941381374	1.050824406	0.266613227	2.071713359	0
	16070	1452128_a_at	4.564753714	4.24495132	1.048203845	0.246929532	2.067953642	0
	15701	1451646_at	5.298113237	4.104723762	1.047843473	0.255277464	2.067437151	0
	13067	1448417_at	6.695027603	4.938604897	1.047524507	0.212109397	2.066980111	0
	3165	1419150_at	6.712098271	3.868503953	1.047084459	0.270669094	2.066349741	0
	2372	1418271_at	3.278926238	3.70545658	1.04640534	0.282395791	2.065377279	0
	15790	1451756_at	5.408428814	4.094953297	1.046244781	0.255496145	2.065147434	0
	3108	1419092_a_at	6.38715022	4.59032343	1.044865818	0.227623573	2.063174459	0
	12342	1438192_s_at	6.113035074	4.596705018	1.044395609	0.227205271	2.06250213	0
	12599	1439081_at	7.954582874	5.077106547	1.043383958	0.205507595	2.061056362	0
	6115	1422902_s_at	8.088506996	5.584254108	1.039660309	0.186177113	2.05574356	0
	11085	1433674_a_at	7.091530347	4.350658262	1.039367214	0.238898841	2.055325962	0
	8546	1425863_a_at	4.480197651	3.812048629	1.03915801	0.272598309	2.055027941	0
	326	1416065_a_at	7.725060319	4.721478452	1.034799911	0.219168619	2.048829472	0
	3788	1419987_at	4.160164901	4.521877295	1.033321889	0.228516128	2.046731548	0
	15489	1451389_at	4.218971017	4.804791902	1.032512065	0.214892151	2.045582985	0
	5173	1421818_at	7.12747508	4.324028468	1.032034535	0.238674316	2.044906011	0
	8817	1426218_at	5.395401026	4.380781259	1.030590442	0.235252659	2.042860147	0
	10295	1428786_at	7.219445848	3.957535008	1.029983577	0.260258867	2.042001006	0
	5882	1422638_s_at	6.581979933	4.150414708	1.0294137	0.248026709	2.041194558	0
	16888	1455171_at	6.312783448	4.765839495	1.026612489	0.21541063	2.037235113	0
	16676	1454037_a_at	5.129248632	4.061579387	1.026088371	0.252632849	2.036495139	0
	12712	1440971_x_at	4.071797195	4.990929139	1.026015545	0.205576059	2.036392341	0
	12012	1437175_at	5.439292505	3.955189977	1.025326413	0.259235693	2.03541985	0
	8826	1426228_at	6.090410175	3.698922093	1.025260192	0.277178098	2.035326425	0
	7302	1424292_at	3.741144998	3.922304159	1.025188811	0.261374123	2.035225725	0
	11497	1435148_at	7.744164235	4.517694603	1.024624333	0.226802479	2.034429565	0
	6892	1423813_at	5.949184096	4.17203975	1.021944818	0.244950882	2.030654529	0
	11086	1433675_at	7.053081469	4.3581743	1.020375126	0.234129031	2.028446323	0
	15275	1451128_s_at	6.016701145	4.224765413	1.020169392	0.241473619	2.028157079	0
	16640	1453887_a_at	6.104206158	4.15482512	1.018287915	0.245085626	2.025513801	0
	734	1416497_at	6.224668006	4.452406575	1.017427053	0.228511713	2.024305529	0
	11074	1433654_at	8.135870629	5.308113936	1.016974782	0.191588725	2.023671029	0
	8337	1425597_a_at	6.367952069	3.683838588	1.01497143	0.27552006	2.020862873	0
	7718	1424797_a_at	6.353884362	4.199776432	1.011444128	0.24083285	2.015928021	0
	11694	1436005_at	6.785820986	4.788268586	1.01004712	0.210942035	2.013976878	0
	10556	1430492_at	5.357755599	4.687391921	1.009896727	0.215449603	2.013766943	0
	652	1416408_at	6.909194659	4.296057836	1.00934261	0.234946234	2.012993634	0
	17106	1456002_at	4.250832249	5.865851266	1.008945944	0.172003329	2.012440242	0
	13883	1449336_a_at	6.547126553	4.473423508	1.008699045	0.225487044	2.012095868	0
	9939	1427892_at	7.588455924	3.837559681	1.008193414	0.262717325	2.011390799	0
	11108	1433736_at	6.069632491	4.418444936	1.003774091	0.227178137	2.00523885	0
	11091	1433685_a_at	5.296688747	3.834904103	1.003407165	0.261651175	2.004728916	0
	9968	1427928_s_at	5.073442769	4.714397107	1.0031989	0.212794738	2.004439536	0
	12666	1439399_a_at	7.115172872	4.239568825	1.001215353	0.236159712	2.001685548	0
	1011	1416791_a_at	8.297970819	5.371054711	0.999966762	0.186176983	1.999953923	0
	11572	1435458_at	5.719697497	4.242741971	0.996867899	0.234958408	1.995662696	0
	8108	1425279_at	5.129539461	3.902085485	0.99635643	0.255339467	1.994955312	0
	6440	1423293_at	7.674119121	5.123522614	0.996236618	0.194443685	1.994789643	0
	11002	1433470_a_at	6.625428759	5.093152491	0.994456019	0.195253533	1.992329158	0
	11578	1435508_x_at	6.878831197	3.961744844	0.994012333	0.250902663	1.991716533	0
	2187	1418069_at	2.839319436	3.839185134	0.993214441	0.258704492	1.990615305	0
	6195	1423006_at	5.670714454	4.361007555	0.992611882	0.227610677	1.989784074	0
	11178	1434000_at	6.571852142	3.886870446	0.991619043	0.255120168	1.988415208	0
	6767	1423677_at	6.987654432	4.138231825	0.991112569	0.239501461	1.987717276	0
	15833	1451817_at	6.204034946	4.736415909	0.989137356	0.208836676	1.984997727	0
	10396	1429318_a_at	6.846734452	3.674285279	0.987782131	0.268836537	1.983133956	0
	11778	1436443_a_at	6.056302802	4.925866249	0.987738746	0.200520821	1.983074319	0
	11329	1434500_at	4.302776737	4.445663255	0.986309669	0.221858835	1.981110936	0
	15933	1451962_at	5.728608935	4.432607751	0.986198138	0.222487121	1.980957788	0
	12758	1448028_at	5.11457736	4.331669901	0.983923644	0.227146497	1.977837151	0
	10590	1430718_s_at	4.411718491	4.316663408	0.981880785	0.227462902	1.975038512	0
	13703	1449135_at	5.649382976	3.726862782	0.981408925	0.263333797	1.974392645	0
	653	1416409_at	6.813278858	4.17087569	0.980159661	0.235000929	1.972683711	0
	10296	1428787_at	7.110843456	3.713043826	0.979553653	0.263814191	1.971855254	0
	15941	1451972_at	5.332592683	4.138017433	0.978366657	0.236433672	1.970233552	0
	10116	1428160_at	8.148421512	4.723035419	0.977111611	0.206882127	1.968520329	0
	9025	1426478_at	6.866223964	4.232657911	0.975101139	0.230375608	1.965779001	0
	12440	1438559_x_at	7.530086979	4.464054212	0.972356444	0.217819139	1.962042706	0
	10614	1430889_a_at	4.336828878	4.591279691	0.970565296	0.211393198	1.959608285	0
	10429	1429534_a_at	6.631370965	5.008747761	0.970515389	0.193764077	1.959540497	0
	15111	1450938_at	7.255648045	4.802536712	0.970296166	0.202038261	1.95924276	0
	16068	1452126_at	5.519087382	4.633234437	0.97012095	0.209383092	1.959004824	0
	11663	1435872_at	5.69478142	4.0063943	0.968882522	0.241834041	1.95732391	0
	8444	1425740_at	6.074626612	4.442479375	0.968872094	0.218092649	1.957309762	0
	2472	1418385_at	5.176852094	4.424303064	0.96879659	0.21897157	1.957207328	0
	11194	1434043_a_at	4.862039157	4.699968465	0.968182929	0.20599775	1.956374994	0
	8777	1426169_a_at	5.489289519	4.08123952	0.968082869	0.23720315	1.956239311	0
	11960	1437026_at	6.227138109	4.888118755	0.96677605	0.197780803	1.954468117	0
	6466	1423324_at	7.389243933	4.932084723	0.965486279	0.195756223	1.952721601	0
	8291	1425535_at	4.530141694	4.783644997	0.964573658	0.201639891	1.951486737	0
	10239	1428586_at	5.858406894	4.960501774	0.963143176	0.19416245	1.949552729	0
	1635	1417469_at	4.381377047	4.967971468	0.961560941	0.193552026	1.947415785	0
	11637	1435798_a_at	7.01896208	4.972194647	0.956889155	0.192448048	1.941119795	0
	9307	1426870_at	7.228038237	4.357543902	0.955421789	0.219256951	1.939146484	0
	2188	1418070_at	5.637626988	4.476079334	0.953967797	0.213125757	1.937193137	0
	9482	1427135_at	6.857013908	4.85849336	0.952007628	0.195947088	1.934562887	0
	7418	1424431_at	6.659234604	4.184315558	0.950431335	0.22714141	1.932450333	0
	17306	1456629_at	4.981285203	3.874972783	0.950097975	0.245188296	1.932003858	0
	4005	1420442_at	7.552080927	3.67949889	0.948339517	0.257736052	1.92965043	0
	12055	1437309_a_at	7.698800263	4.67723895	0.948174302	0.202720946	1.929429463	0
	16364	1452599_s_at	5.14458132	4.226179046	0.946852319	0.224044535	1.927662281	0
	9394	1427002_s_at	4.980617419	4.45014384	0.946579946	0.212707719	1.927298383	0
	2176	1418057_at	6.47561493	3.883079219	0.945446428	0.243478532	1.92578471	0
	10365	1429173_at	6.381718227	4.750228643	0.945183233	0.198976366	1.925433416	0
	5603	1422315_x_at	7.494855914	4.201153573	0.944382295	0.224791186	1.924364773	0
	12573	1438975_x_at	5.04720374	4.374646014	0.94125788	0.215162067	1.920201725	0
	3469	1419484_a_at	7.495206989	4.350461797	0.938801576	0.215793545	1.916935209	0
	11336	1434518_at	5.387281676	4.409316056	0.938659699	0.21288102	1.916746704	0
	12528	1438860_a_at	7.325177516	4.219133308	0.937403557	0.222179175	1.915078536	0
	5060	1421680_at	4.11259118	4.279027288	0.936284053	0.218807685	1.913593048	0
	14455	1450138_a_at	8.416692154	3.980714383	0.935935366	0.235117438	1.913130604	0
	2424	1418328_at	7.889331284	3.743459217	0.935454411	0.249890371	1.912492926	0
	9520	1427201_at	5.606201128	4.038614211	0.93410277	0.231292894	1.910701977	0
	17177	1456222_at	7.376118865	4.311745084	0.934085387	0.216637433	1.910678954	0
	12870	1448199_at	7.460046116	4.242071621	0.93374756	0.220115935	1.910231595	0
	12059	1437320_s_at	4.430232664	5.285304772	0.933641549	0.176648574	1.910091234	0
	15595	1451518_at	4.490943122	4.110435654	0.933009837	0.226985632	1.909255046	0
	10592	1430769_s_at	4.659266639	4.062455901	0.932465215	0.229532391	1.908534432	0
	16656	1453981_at	4.354637863	4.278247371	0.927596777	0.216817004	1.902104853	0
	16915	1455286_at	7.666710638	5.051515388	0.927101617	0.183529406	1.901452128	0
	12161	1437614_x_at	5.036097324	4.296383984	0.927091331	0.215784095	1.90143857	0
	12723	1443856_at	6.112221024	4.352520909	0.926163379	0.212787807	1.900215944	0
	15944	1451976_s_at	5.991973286	3.936509008	0.925989002	0.235231013	1.899986281	0
	14731	1450482_a_at	6.393254817	3.849503394	0.925925308	0.240531106	1.899902401	0
	12823	1448148_at	7.660599906	4.05309898	0.925527864	0.228350669	1.899379073	0
	10561	1430522_a_at	6.716185632	3.727343479	0.92546511	0.248290804	1.899296456	0
	1896	1417751_at	7.310441679	4.437583607	0.925057074	0.208459638	1.898759357	0
	6114	1422901_at	8.002657084	4.854361645	0.92293541	0.19012498	1.895969045	0
	11461	1434995_s_at	4.59920791	4.86681095	0.921782456	0.189401739	1.894454454	0
	14146	1449703_at	5.656405143	3.827122312	0.921673736	0.24082683	1.894311696	0
	16359	1452594_at	6.80497401	5.006294006	0.921333997	0.184035136	1.893865659	0
	10494	1429976_at	6.499741849	4.240022768	0.920703423	0.217145868	1.893038067	0
	12740	1447919_x_at	8.540341682	5.015845398	0.920269429	0.183472447	1.892468686	0
	8016	1425164_a_at	7.441555583	4.08491889	0.919455179	0.225085296	1.891400888	0
	1629	1417462_at	7.453814985	3.748295483	0.918950999	0.245165036	1.890740013	0
	1256	1417054_a_at	7.557370437	5.074715993	0.918885384	0.181071293	1.890654024	0
	10798	1431771_a_at	5.580802305	3.772275793	0.917999162	0.243354201	1.889492984	0
	562	1416313_at	6.469936073	4.098383105	0.914533953	0.223145062	1.884960057	0
	743	1416507_at	4.562908127	4.370344031	0.913870974	0.209107331	1.884094038	0
	489	1416238_at	5.020972956	3.734934457	0.913744005	0.244647936	1.88392823	0
	7968	1425106_a_at	4.439512843	4.424546891	0.913287322	0.206413751	1.883331969	0
	5287	1421950_at	6.877099424	4.383961946	0.910955642	0.20779278	1.880290591	0
	14328	1449988_at	6.723453258	3.681377694	0.906919575	0.246353309	1.875037663	0
	7999	1425142_a_at	7.6300616	4.585469286	0.90532297	0.197433003	1.87296374	0
	4644	1421179_at	4.341128067	4.211659052	0.904994167	0.214878307	1.872536925	0
	16318	1452525_a_at	3.782314731	3.869692588	0.904874524	0.233836281	1.872381641	0
	1628	1417461_at	7.491554374	3.700983498	0.904642533	0.244433009	1.872080579	0
	11667	1435884_at	5.818522679	4.002659149	0.903128754	0.225632191	1.870117287	0
	2189	1418071_s_at	5.744102022	4.367380646	0.901613727	0.206442671	1.868154439	0
	5925	1422683_at	5.339489235	3.7069949	0.899094683	0.242540038	1.864895361	0
	9949	1427902_at	7.95403147	3.929559477	0.897711123	0.22845083	1.863107763	0
	11215	1434116_at	4.784426776	4.075612046	0.897031305	0.220097324	1.862230047	0
	3810	1420042_at	5.958536179	3.785638524	0.896147667	0.236722989	1.861089798	0
	5939	1422697_s_at	6.402585512	4.18016017	0.894793119	0.214057137	1.859343239	0
	17303	1456624_at	4.778468439	4.039038841	0.893334155	0.221174936	1.857463878	0
	8836	1426239_s_at	6.149777492	3.939003912	0.892702104	0.226631434	1.856650293	0
	8467	1425770_at	6.10666644	3.924110406	0.892318196	0.227393754	1.856156295	0
	9903	1427813_at	4.364874767	4.377846668	0.892144132	0.203786062	1.85593236	0
	12597	1439060_s_at	5.048801104	3.99835784	0.892094874	0.223115316	1.855868995	0
	3826	1420091_s_at	6.942414298	4.432278591	0.891942949	0.201238016	1.855673569	0
	3160	1419145_at	7.105638363	3.997905447	0.888891541	0.222339311	1.851752829	0
	5780	1422521_at	5.957921561	4.60858061	0.888030342	0.192690639	1.850647778	0
	16558	1453427_at	4.373075148	4.413642771	0.886321489	0.200814052	1.848457008	0
	6113	1422900_at	8.038270168	4.752399202	0.886213626	0.186477101	1.848318813	0
	9998	1427969_s_at	5.312378322	4.300291452	0.886085073	0.20605233	1.848154123	0
	3092	1419074_at	5.638956005	4.30936722	0.886068336	0.205614488	1.848132683	0
	12549	1438932_at	6.367741277	3.906298591	0.885998138	0.226812702	1.84804276	0
	210	1415941_s_at	5.849794453	3.747187785	0.885421167	0.23628951	1.847303827	0
	12548	1438928_x_at	6.874240858	4.098053146	0.88330859	0.215543469	1.844600751	0
	11820	1436681_x_at	7.512227033	4.912973043	0.882901226	0.179708136	1.844079976	0
	16978	1455615_at	6.129019586	3.991390605	0.882883959	0.221197083	1.844057905	0
	9493	1427153_at	6.654617672	3.744629129	0.88080803	0.235219029	1.841406354	0
	14089	1449573_at	7.15937617	3.737442902	0.880260298	0.235524748	1.840707381	0
	2100	1417974_at	7.431046104	4.112817634	0.880080142	0.213984723	1.840477538	0
	772	1416538_at	4.541444579	4.015619112	0.879040877	0.218905442	1.839152201	0
	98	1415814_at	6.600240424	4.574896395	0.878882769	0.192109874	1.838950656	0
	14433	1450112_a_at	3.163936065	3.818791071	0.878839991	0.230135657	1.83889613	0
	12115	1437461_s_at	5.908597391	3.851465293	0.876795706	0.227652501	1.836292276	0
	10659	1431145_a_at	5.305612824	4.229713243	0.875875411	0.207076783	1.83512128	0
	10428	1429533_at	6.424758952	4.592115416	0.874147455	0.190358337	1.83292462	0
	3603	1419636_at	5.922902968	4.340879193	0.872088023	0.200901242	1.830310005	0
	7886	1425010_at	4.117777922	3.921657457	0.871282496	0.222172004	1.829288339	0
	15040	1450855_at	5.120384775	4.123114877	0.871214006	0.211299959	1.829201498	0
	3602	1419635_at	5.959476939	4.45488266	0.870972957	0.195509741	1.828895896	0
	13169	1448528_at	7.185698147	3.927428735	0.870918574	0.221752865	1.828826957	0
	15484	1451383_a_at	6.464177864	4.585036836	0.870624675	0.1898839	1.828454434	0
	14140	1449692_at	4.271933001	3.730081476	0.870216054	0.233296795	1.827936627	0
	9483	1427136_s_at	6.833812021	4.465024025	0.869593734	0.194756787	1.827148299	0
	14474	1450166_at	4.468996509	4.493006672	0.869357367	0.193491225	1.826848969	0
	7438	1424454_at	6.756355829	3.758112373	0.869271805	0.231305432	1.826740627	0
	13347	1448726_at	5.416598831	4.284662417	0.869257311	0.202876499	1.826722275	0
	10478	1429819_at	4.943332282	4.524926053	0.869123476	0.192074625	1.826552823	0
	16851	1454998_at	5.762928152	4.564385474	0.868959095	0.190378113	1.826344717	0
	4434	1420936_s_at	5.418869713	4.255443326	0.868871624	0.204178873	1.826233989	0
	5382	1422059_at	4.473488523	3.981153469	0.867932784	0.218010381	1.825045946	0
	1923	1417779_at	5.587117819	4.289496596	0.866888425	0.202095609	1.823725283	0
	1898	1417753_at	7.06563467	3.727516844	0.866686093	0.232510309	1.823469531	0
	10851	1432000_a_at	4.397748992	4.716368724	0.865854756	0.183585043	1.822419079	0
	12756	1448013_at	6.565239131	3.948289023	0.864281243	0.218900197	1.820432494	0
	3721	1419809_s_at	5.454547709	4.24889732	0.86299961	0.20311143	1.818816011	0
	9023	1426476_at	7.115713117	3.788705677	0.862085213	0.227540824	1.81766359	0
	15476	1451374_x_at	6.298355419	4.19396599	0.861276635	0.205360901	1.816645142	0
	9901	1427808_at	4.319509999	3.841010558	0.86020127	0.223951811	1.815291544	0
	12456	1438619_x_at	4.979203172	3.988235825	0.858762917	0.215324006	1.813482617	0
	11360	1434607_at	6.076866854	4.147042124	0.856120222	0.206441169	1.810163764	0
	14383	1450050_at	5.115257884	4.226522058	0.855603551	0.202436788	1.809515607	0
	5398	1422082_a_at	4.355884507	4.024228966	0.854768729	0.21240559	1.808468826	0
	16286	1452478_at	5.701004511	4.489141495	0.853883231	0.190210808	1.807359164	0
	10744	1431598_a_at	3.621874499	4.929445908	0.85285916	0.17301319	1.806076698	0
	1468	1417285_a_at	7.964119865	4.283413065	0.852275144	0.198971038	1.805345729	0
	8047	1425200_at	5.111315655	4.186594827	0.85189365	0.203481274	1.804868403	0
	11793	1436542_at	4.80428605	4.236259093	0.851096978	0.200907678	1.803872009	0
	11835	1436715_s_at	6.995359152	5.047659542	0.850750639	0.168543586	1.803439017	0
	15939	1451970_at	6.522819097	3.843119876	0.850099357	0.221200323	1.802625065	0
	3137	1419121_at	4.640140381	4.284944812	0.849870985	0.19833884	1.802339741	0
	10729	1431464_a_at	3.480596672	3.905531456	0.849426067	0.21749308	1.801783997	0
	16197	1452338_s_at	5.827119461	4.16843904	0.849250141	0.203733372	1.801564296	0
	3085	1419067_a_at	6.77434424	4.227032549	0.849065252	0.200865558	1.801333431	0
	15845	1451832_at	6.13902034	3.963525795	0.848879557	0.214172835	1.801101589	0
	7902	1425030_at	6.417157268	4.417381781	0.848848211	0.192160935	1.801062457	0
	11910	1436917_s_at	4.128225859	3.966656414	0.848517819	0.213912608	1.800650041	0
	11399	1434751_at	4.556446735	3.803452062	0.84683087	0.222647967	1.798545764	0
	1076	1416859_at	7.694088094	4.073490623	0.845891646	0.207657688	1.797375256	0
	14145	1449702_at	5.736279166	3.73637368	0.845191359	0.226206325	1.796503019	0
	3086	1419068_at	6.828183032	4.21805182	0.84417546	0.200133971	1.795238425	0
	9481	1427134_at	6.724366753	4.324596753	0.842310536	0.194772041	1.792919278	0
	760	1416524_at	7.700501583	4.509298877	0.84229178	0.186789965	1.79289597	0
	16795	1454785_at	6.859611439	4.646787313	0.84041498	0.18085936	1.79056511	0
	11254	1434229_a_at	6.43515095	4.028399621	0.84040627	0.208620383	1.7905543	0
	7892	1425018_at	7.135251296	4.402839761	0.840225085	0.19083708	1.790329442	0
	8570	1425899_a_at	5.73922694	4.065581822	0.839883255	0.206583779	1.789905295	0
	5267	1421927_at	4.39354751	4.829259901	0.839304284	0.173795634	1.789187128	0
	3317	1419324_at	3.445762904	4.813011384	0.837935699	0.174098009	1.787490655	0
	12757	1448014_s_at	6.547847512	3.840889274	0.837346338	0.218008455	1.786760588	0
	5940	1422698_s_at	6.426499933	3.873191881	0.836391832	0.215943815	1.785578835	0
	6750	1423657_at	7.032578705	4.893705377	0.836055654	0.170843071	1.785162806	0
	14471	1450162_at	3.908247178	3.962984936	0.834243511	0.210508878	1.782921904	0
	13779	1449222_at	4.506535896	4.083281591	0.834145541	0.204283129	1.782800834	0
	1954	1417811_at	5.072237455	4.301535771	0.834079062	0.193902621	1.782718685	0
	12163	1437616_x_at	4.982384541	3.900086295	0.833879273	0.213810467	1.782471826	0
	3720	1419808_at	5.326267651	4.273674557	0.833630105	0.195061672	1.782164002	0
	16836	1454943_a_at	5.314287979	4.66610365	0.833554905	0.178640461	1.782071109	0
	5870	1422624_at	5.961827043	4.292961979	0.833548672	0.19416633	1.782063409	0
	3058	1419034_at	4.569369634	4.603459827	0.832960836	0.180942349	1.781337443	0
	14382	1450049_a_at	5.091291403	4.108045952	0.832658682	0.202689719	1.780964404	0
	15967	1452003_at	5.662468302	3.93283787	0.832591617	0.211702502	1.780881616	0
	15989	1452029_a_at	5.553626793	4.034243186	0.832389898	0.206331116	1.780632629	0
	3811	1420043_s_at	6.028305827	3.767230387	0.831330762	0.220674256	1.779325881	0
	1593	1417424_at	6.623357268	4.153844077	0.830614573	0.199962868	1.778442799	0
	11418	1434820_s_at	6.49043875	3.825919426	0.829730288	0.216870821	1.777353055	0
	2091	1417965_at	6.56331842	4.020133533	0.827110686	0.205742093	1.774128719	0
	1075	1416858_a_at	7.672149274	4.017954711	0.826569339	0.205718929	1.773463132	0
	3059	1419035_s_at	4.496393737	4.494661958	0.825492045	0.183660541	1.772139341	0
	1257	1417055_at	7.536434023	4.517082738	0.825469006	0.182743831	1.772111041	0
	2305	1418201_at	6.143579037	3.879084035	0.824997278	0.212678372	1.771531696	0
	10348	1429038_at	5.93293359	4.899633929	0.82448791	0.16827541	1.770906337	0
	14740	1450491_at	4.783275601	4.240895584	0.824212543	0.1943487	1.770568356	0
	123	1415841_at	6.6172218	4.74344679	0.824114284	0.173737436	1.770447771	0
	2274	1418164_at	5.55310933	3.902149006	0.822666258	0.210823896	1.768671673	0
	3506	1419528_at	2.622295715	4.18872186	0.822472773	0.196354115	1.768434486	0
	7646	1424706_at	5.276657614	3.742235429	0.821767444	0.219592663	1.767570114	0
	744	1416508_at	7.409819519	4.218415268	0.821222953	0.194675702	1.766903138	0
	12281	1438000_x_at	6.683532105	4.118451085	0.819926789	0.199086203	1.765316408	0
	4655	1421192_a_at	5.77974836	4.059421179	0.819721692	0.201930683	1.765065464	0
	5807	1422551_at	5.442952953	4.220553364	0.819084635	0.194070437	1.764286228	0
	9727	1427509_at	4.588668028	4.350003241	0.818915175	0.188256222	1.764079006	0
	11952	1437009_a_at	7.20385234	4.335398743	0.818902245	0.188887411	1.764063196	0
	16462	1452869_at	7.591235473	4.513602351	0.818721114	0.181389731	1.763841731	0
	7747	1424836_a_at	7.106336716	4.844974711	0.818349652	0.168906898	1.763387639	0
	17593	1460430_at	6.79900723	4.386984176	0.817988568	0.186458062	1.762946346	0
	14793	1450555_at	2.821561491	4.696330234	0.817984164	0.17417518	1.762940965	0
	3742	1419883_s_at	6.594561891	4.105833087	0.816964771	0.198976615	1.761695729	0
	1397	1417208_at	5.502473897	3.826712114	0.816822393	0.213452794	1.761521878	0
	7470	1424495_a_at	6.429929695	4.01244605	0.815582906	0.20326327	1.760009122	0
	10115	1428159_s_at	8.454209613	4.390013342	0.814867295	0.18561841	1.759136332	0
	6243	1423061_at	5.144618201	3.749858746	0.814764133	0.21727862	1.759010547	0
	13918	1449373_at	6.277177459	3.820282575	0.814718897	0.213261423	1.758955394	0
	8466	1425769_x_at	6.322562828	3.926392504	0.814550339	0.207455148	1.758749897	0
	12554	1438941_x_at	5.610508643	4.266907518	0.814482182	0.190883486	1.758666811	0
	1060	1416843_at	5.608753136	4.10488702	0.814377691	0.19839223	1.75853944	0
	9902	1427812_at	4.506639148	4.112666287	0.812725113	0.197615137	1.756526221	0
	9377	1426983_at	6.89122347	3.751066568	0.81237919	0.216572853	1.7561051	0
	11546	1435358_at	4.813488445	4.093171632	0.811645793	0.198292636	1.755212607	0
	12269	1437969_s_at	4.777356581	4.277954536	0.810311444	0.189415628	1.753589961	0
	4682	1421229_at	4.106213922	4.138168538	0.808666237	0.195416458	1.751591359	0
	11195	1434044_at	4.769930809	3.818467336	0.80830979	0.211684354	1.751158645	0
	11654	1435843_x_at	5.618251529	4.276494804	0.807104133	0.188730297	1.749695818	0
	10889	1432159_a_at	2.920069892	4.490570577	0.80692955	0.179694214	1.749484096	0
	1528	1417353_x_at	6.894514336	4.056651935	0.804211314	0.198245087	1.746190931	0
	6448	1423302_a_at	5.316603155	4.775207371	0.804176099	0.168406529	1.746148308	0
	9608	1427328_a_at	6.806743319	4.534236216	0.803227935	0.177147351	1.745001086	0
	1469	1417286_at	7.750323776	3.959298559	0.803040905	0.202824034	1.744774881	0
	7883	1425007_at	5.284609804	3.91115077	0.801236914	0.204859634	1.742594523	0
	9630	1427360_at	3.850759624	4.046389806	0.79983487	0.197666292	1.740901853	0
	10263	1428674_at	7.625965685	4.578157331	0.799829762	0.174705608	1.740895689	0
	2633	1418561_at	5.891275759	3.786595094	0.799633813	0.211174893	1.740659253	0
	6759	1423668_at	4.85060424	3.665061924	0.797796067	0.217676013	1.738443364	0
	13323	1448701_a_at	6.02752506	4.207024722	0.797747466	0.189622719	1.738384802	0
	10640	1431058_at	3.679723633	4.138008	0.79728426	0.192673446	1.737826748	0
	11265	1434281_at	5.966640526	4.707056419	0.796393431	0.169191393	1.736754013	0
	11858	1436781_at	6.75842061	3.943508187	0.796144294	0.201887319	1.736454122	0
	1818	1417661_at	5.845145073	3.675000691	0.79577304	0.216536841	1.736007331	0
	16361	1452596_at	7.165743335	4.388801092	0.795191823	0.181186572	1.735308089	0
	15772	1451735_at	6.224180076	4.391908232	0.794144783	0.180819985	1.73404914	0
	2924	1418887_a_at	6.273025094	4.040959486	0.79396009	0.196478112	1.733827163	0
	1090	1416873_a_at	5.911088109	3.981938431	0.793769942	0.199342595	1.733598658	0
	16959	1455517_at	5.698467839	3.825261944	0.793049948	0.207319122	1.732733701	0
	7251	1424230_at	5.379159437	4.587807326	0.792020801	0.172636021	1.731498096	0
	13418	1448805_at	3.451997977	4.080605474	0.790979901	0.193838857	1.730249276	0
	12052	1437301_a_at	8.140545709	4.437307611	0.79023514	0.178088879	1.729356302	0
	10241	1428588_a_at	6.646877136	4.286997268	0.789632913	0.184192539	1.728634563	0
	16054	1452110_at	6.337631716	4.184859377	0.789582887	0.188676086	1.728574624	0
	4817	1421395_at	3.865881492	3.884350903	0.789291416	0.203197764	1.728225431	0
	385	1416126_at	5.666449056	3.704226271	0.789210186	0.213056689	1.728128127	0
	588	1416340_a_at	6.891565424	4.017892595	0.788701604	0.196297334	1.727519031	0
	16124	1452224_at	6.685293229	3.867948701	0.788635746	0.203889919	1.727440172	0
	13324	1448702_at	6.539503379	3.853267066	0.788616168	0.204661695	1.72741673	0
	6298	1423132_a_at	7.566777767	4.018726632	0.78552936	0.195467229	1.72372468	0
	11469	1435023_at	6.151894244	3.949445287	0.785343104	0.198848964	1.723502157	0
	8774	1426164_a_at	3.55516251	4.042624628	0.784460906	0.194047427	1.722448569	0
	3061	1419037_at	4.756105612	4.250363529	0.783813141	0.184410848	1.72167537	0
	15535	1451447_at	4.794495716	3.989009634	0.782788253	0.19623624	1.720452728	0
	11765	1436391_s_at	5.178557619	3.740305136	0.782720903	0.20926659	1.720372413	0
	5897	1422653_at	5.325285303	3.961658594	0.782323421	0.19747371	1.719898493	0
	13533	1448935_at	5.447367679	3.69951942	0.781604913	0.211272012	1.719042142	0
	7925	1425058_at	5.824741878	4.071219591	0.780965928	0.191826039	1.718280928	0
	11295	1434363_x_at	5.412152091	4.608945934	0.779936777	0.169222375	1.717055625	0
	13811	1449257_at	6.181975183	3.859843739	0.77870148	0.201744302	1.715586038	0
	4498	1421018_at	4.909216662	3.825264715	0.778473904	0.203508505	1.715315436	0
	10349	1429039_s_at	5.855738381	4.369290822	0.776608511	0.177742463	1.71309898	0
	10525	1430231_a_at	5.164062319	3.877149792	0.77614338	0.200184007	1.71254676	0
	6905	1423830_a_at	5.31712412	4.048191734	0.776051665	0.191703288	1.712437893	0
	2794	1418738_at	7.207467439	3.983242875	0.7758217	0.194771377	1.712164952	0
	15314	1451178_at	7.060876283	4.368438164	0.775033588	0.177416633	1.711229891	0
	9288	1426848_at	6.630019519	4.931235185	0.773992788	0.156957184	1.709995808	0
	3177	1419162_s_at	6.239847939	3.789108584	0.772908105	0.203981514	1.708710639	0
	7005	1423945_a_at	6.353584003	3.779564163	0.772350922	0.204349202	1.708050845	0
	11831	1436703_x_at	5.592548527	3.788245795	0.771478218	0.203650518	1.707017936	0
	6449	1423303_at	5.273191335	4.498906473	0.771285359	0.171438407	1.706789758	0
	2503	1418416_x_at	4.270829737	3.719816601	0.77114979	0.207308551	1.70662938	0
	11736	1436241_s_at	5.022195679	3.714897154	0.770522664	0.207414265	1.705887686	0
	11143	1433887_at	6.426432833	3.675234201	0.769616495	0.209406109	1.70481654	0
	6683	1423577_at	4.89606088	3.69355238	0.769256991	0.208270227	1.704391771	0
	3060	1419036_at	4.673161749	4.159142964	0.769255476	0.184955286	1.704389981	0
	11964	1437032_x_at	5.876081532	4.119453836	0.768454843	0.186542895	1.703444381	0
	3440	1419454_x_at	5.047935965	3.797267879	0.768096415	0.202276068	1.703021225	0
	11437	1434897_a_at	8.513208268	3.804151778	0.767816564	0.201836469	1.702690908	0
	11975	1437051_at	4.061867576	3.699587112	0.76719578	0.207373352	1.701958406	0
	13855	1449306_at	2.958976302	4.417258748	0.766601813	0.173546957	1.701257844	0
	11957	1437016_x_at	6.791801371	4.175247347	0.766041921	0.183472225	1.700597734	0
	16	1415689_s_at	5.464684541	3.993234968	0.765543764	0.191710172	1.700010625	0
	17009	1455749_x_at	6.910601518	3.859125511	0.764142021	0.198009113	1.698359673	0
	1202	1416993_at	5.414087048	3.864768414	0.763895133	0.197656121	1.698069059	0
	2359	1418257_at	6.179505764	4.101189032	0.763220576	0.18609739	1.697275282	0
	3523	1419548_at	6.59304715	4.109933232	0.762885047	0.185619815	1.696880591	0
	11255	1434230_at	6.482608731	3.789525393	0.762876647	0.201311924	1.696870711	0
	32	1415723_at	7.519377075	4.339666262	0.761471218	0.175467691	1.695218478	0
	8543	1425860_x_at	6.366063814	3.732606442	0.760087553	0.203634528	1.693593401	0
	6713	1423615_at	7.243811452	4.096846947	0.757877175	0.184990356	1.691000604	0
	11583	1435528_at	4.294943271	3.685114239	0.755096748	0.20490457	1.68774477	0
	17696	1460725_at	4.340424453	3.951317652	0.754872166	0.191043149	1.687482061	0
	17271	1456566_x_at	5.937432192	4.083781244	0.753502448	0.184510972	1.685880699	0
	7331	1424324_at	7.000426951	3.73958292	0.753375865	0.201459864	1.685732785	0
	8177	1425371_at	6.356603094	3.80712979	0.753033633	0.197795629	1.685332948	0
	10658	1431132_x_at	4.804292987	4.077926328	0.752764422	0.184594905	1.68501849	0
	17174	1456205_x_at	8.022935983	4.29870766	0.752713485	0.175102274	1.684958998	0
	14219	1449857_at	5.641230429	3.936417549	0.752453891	0.19115195	1.684655839	0
	13378	1448762_at	6.439490414	4.311785414	0.752206477	0.174453598	1.684366955	0
	13184	1448544_at	4.740647472	4.258216985	0.75093446	0.176349506	1.682882511	0
	987	1416765_s_at	7.164789434	4.034009512	0.750597459	0.18606735	1.682489451	0
	113	1415830_at	5.519802599	4.109356915	0.750339456	0.182592915	1.682188592	0
	8106	1425276_at	4.116177039	3.833502044	0.74977546	0.19558499	1.681531097	0
	2132	1418007_at	7.596176232	3.896105393	0.746810126	0.191681192	1.678078407	0
	10066	1428076_s_at	7.801408556	4.133603054	0.746420719	0.180573875	1.677625527	0
	16154	1452268_at	6.965566157	3.989732859	0.746375448	0.187074041	1.677572884	0
	13375	1448759_at	5.037603253	3.691434675	0.746152916	0.202130874	1.677314144	0
	9379	1426985_s_at	6.94926346	3.955071275	0.745674802	0.188536375	1.676758368	0
	6345	1423184_at	6.053742089	3.830553026	0.743799335	0.194175444	1.67458004	0
	7897	1425023_at	6.072263224	4.20933054	0.742675286	0.176435488	1.673275831	0
	3490	1419509_a_at	5.172918376	3.689507949	0.742306048	0.201193779	1.672847634	0
	1709	1417546_at	5.096089409	3.685123876	0.741087674	0.201102514	1.67143549	0
	12807	1448131_at	7.02760074	3.716477025	0.740693911	0.199300011	1.670979358	0
	7618	1424673_at	2.345939483	3.732242498	0.739713693	0.198195507	1.669844421	0
	7108	1424071_s_at	6.871340752	4.011833783	0.739611709	0.184357516	1.669726384	0
	8287	1425530_a_at	2.146450108	4.048928648	0.73950688	0.182642606	1.669605063	0
	2149	1418029_at	5.820979711	4.27847131	0.739309895	0.172797675	1.669377111	0
	7563	1424610_at	5.629506975	4.051866303	0.738750003	0.182323391	1.668729372	0
	16554	1453406_a_at	7.213039527	4.259003761	0.738724687	0.173450114	1.66870009	0
	7564	1424611_x_at	5.608013258	4.036202333	0.737185358	0.182643311	1.666920567	0
	1805	1417648_s_at	7.134020474	3.800898521	0.735954129	0.193626356	1.665498586	0
	10799	1431772_a_at	6.214106808	3.770070966	0.732004281	0.194161937	1.660944977	0
	6827	1423740_a_at	7.198178319	4.049799073	0.730163474	0.180296222	1.658827045	0
	3953	1420387_at	5.585367213	3.865643993	0.72857665	0.188474844	1.657003501	0
	14602	1450324_a_at	4.647830631	4.09762856	0.727099158	0.177443892	1.655307399	0
	10174	1428320_at	6.365861569	4.196736897	0.726760584	0.173172777	1.654918974	0
	6784	1423696_a_at	6.988664262	4.015874383	0.725837444	0.180742069	1.653860377	0
	2646	1418574_a_at	7.450708659	3.764282821	0.725375058	0.192699404	1.653330397	0
	11253	1434224_at	4.477624043	4.182376916	0.724959766	0.173336784	1.65285454	0
	11044	1433550_at	6.774148428	4.26272684	0.72495918	0.170069349	1.65285387	0
	2601	1418526_at	6.369099203	3.918032941	0.724793649	0.184989167	1.652664236	0
	1077	1416860_s_at	6.850777195	3.874857558	0.724387016	0.186945457	1.652198488	0
	4671	1421216_a_at	4.639093346	3.764707261	0.72330239	0.192127127	1.650956823	0
	1803	1417646_a_at	7.122169798	3.746542089	0.722865636	0.192942083	1.650457096	0
	11935	1436979_x_at	6.094157696	3.887947962	0.721866515	0.185667741	1.649314488	0
	9274	1426827_at	7.26981637	3.907905694	0.719972178	0.184234788	1.647150269	0
	16784	1454753_at	6.336142232	4.061407546	0.719488576	0.177152519	1.646598225	0
	15207	1451050_at	6.285910765	4.242339248	0.718025548	0.16925227	1.644929266	0
	11339	1434529_x_at	6.715106736	3.759136751	0.717548114	0.190881088	1.644384997	0
	13302	1448675_at	4.639483641	3.924823128	0.717433761	0.182793909	1.644254662	0
	17317	1456699_s_at	7.337153353	3.959834522	0.716108925	0.180843144	1.642745426	0
	15639	1451573_a_at	6.098195324	3.816095574	0.714102536	0.187129102	1.64046241	0
	14672	1450412_at	4.469333514	4.162505956	0.714086104	0.171551972	1.640443726	0
	6850	1423768_at	6.061277416	3.814040621	0.713893345	0.187175076	1.64022456	0
	13522	1448921_a_at	5.720898434	3.766176182	0.712721704	0.189242794	1.638893042	0
	9380	1426986_at	6.904138301	3.70620214	0.71231559	0.192195559	1.638431764	0
	7040	1423990_at	7.337910862	4.303230633	0.711226008	0.165277223	1.637194821	0
	817	1416583_at	5.715588125	3.863373472	0.710699022	0.183958146	1.636596898	0
	1151	1416938_at	7.11685377	3.807099008	0.709531588	0.186370669	1.635273093	0
	12278	1437994_x_at	5.262314526	3.705216584	0.708110001	0.191111635	1.633662539	0
	16929	1455366_at	3.490535505	3.918383216	0.707975747	0.180680579	1.633510521	0
	4585	1421113_at	2.871883176	3.896630831	0.706542733	0.181321445	1.631888778	0
	7500	1424535_at	4.784359941	4.182849143	0.705538515	0.168674148	1.630753263	0
	1289	1417091_at	6.488486433	3.810026634	0.704245517	0.184840051	1.629292375	0
	10158	1428282_at	6.363660753	3.958714461	0.703615523	0.177738387	1.628581053	0
	13935	1449393_at	6.113353819	3.77001421	0.70306994	0.186489997	1.627965289	0
	4545	1421071_at	4.506338649	3.888843281	0.702847404	0.180734309	1.627714195	0
	10100	1428119_a_at	6.789776753	3.831151154	0.701464429	0.18309495	1.626154607	0
	11049	1433572_a_at	7.897236362	3.729924749	0.70086332	0.187902804	1.625477201	0
	2579	1418495_at	5.221270763	3.733083256	0.700534442	0.187655724	1.625106697	0
	14283	1449933_a_at	5.81149467	3.689222758	0.699055326	0.1894858	1.623441418	0
	7001	1423941_at	6.707543518	3.843788638	0.697518468	0.181466395	1.621712937	0
	8379	1425647_at	2.664181861	3.992571792	0.696282501	0.174394485	1.620324199	0
	15349	1451221_at	6.601070843	3.72320025	0.693766427	0.18633605	1.617500802	0
	1303	1417105_at	6.697915949	4.121536169	0.692546727	0.168031214	1.616133893	0
	2154	1418034_at	5.710794321	3.764011983	0.692523397	0.183985439	1.616107759	0
	6785	1423697_at	7.118010531	3.706777201	0.691934709	0.186667466	1.615448444	0
	12634	1439267_x_at	8.208831476	3.836471967	0.691174779	0.180158955	1.614597742	0
	12361	1438278_a_at	4.961747108	3.875718589	0.690297503	0.178108262	1.613616233	0
	9051	1426515_a_at	5.286556745	4.372008055	0.689924323	0.157804907	1.613198895	0
	11918	1436935_x_at	7.492422215	4.018690752	0.689060388	0.1714639	1.612233146	0
	203	1415933_a_at	8.385548033	3.958671898	0.688618477	0.173951895	1.61173938	0
	12256	1437907_a_at	7.935247581	3.720208173	0.687377003	0.184768425	1.610353036	0
	10724	1431423_a_at	6.549219618	3.701204814	0.687119822	0.185647608	1.610065992	0
	14032	1449503_at	6.47943808	3.721939448	0.686669761	0.184492459	1.609563797	0
	10580	1430668_a_at	4.969843061	4.082384859	0.68631218	0.168115502	1.609164906	0
	12018	1437194_x_at	6.547822148	3.8235785	0.68629174	0.179489382	1.609142108	0
	13689	1449121_at	6.296342917	3.733700012	0.686069131	0.18375047	1.608893835	0
	16760	1454664_a_at	7.404876714	3.846476734	0.684810161	0.178035696	1.607490444	0
	13916	1449371_at	5.812245497	3.714154184	0.684727413	0.184356217	1.607398246	0
	2330	1418227_at	5.469445882	3.814420992	0.684396683	0.179423479	1.607029802	0
	16897	1455222_a_at	7.459413004	3.944549497	0.684019591	0.173408799	1.606609811	0
	11724	1436179_a_at	5.915783344	3.998457608	0.683186633	0.170862543	1.605682482	0
	9523	1427208_at	5.841758586	3.905348271	0.682981194	0.174883556	1.605453849	0
	933	1416709_a_at	6.100389404	4.040112128	0.682600919	0.168955934	1.60503073	0
	1607	1417438_at	6.156572083	3.699371435	0.681700786	0.184274761	1.604029623	0
	8272	1425507_at	6.138308514	3.804021581	0.681605819	0.179180324	1.60392404	0
	16519	1453162_at	6.172925385	3.716719827	0.681341045	0.183317838	1.603629703	0
	8273	1425508_s_at	6.073827861	3.759010164	0.679693432	0.180817131	1.601799342	0
	3	1415671_at	6.196389206	3.965254387	0.679133154	0.171271018	1.601177395	0
	7716	1424794_at	3.50796267	3.935681558	0.678817458	0.172477739	1.600827058	0
	16848	1454985_at	5.062045514	3.82977551	0.67797517	0.177027392	1.599892721	0
	16801	1454798_at	6.037667893	3.819830133	0.671199969	0.175714612	1.592396902	0
	17571	1460396_at	6.692926264	3.920208875	0.670561929	0.171052602	1.591692811	0
	7002	1423942_a_at	6.58405454	3.746319331	0.668936635	0.17855836	1.58990067	0
	16759	1454663_at	7.368491722	3.761276033	0.66806868	0.177617562	1.588944441	0
	12226	1437810_a_at	3.421016013	3.937804139	0.667920482	0.169617497	1.588781228	0
	10476	1429800_at	5.59393512	3.696826629	0.667709261	0.180616872	1.588548636	0
	15652	1451587_a_at	6.782331123	3.987024634	0.667318523	0.167372561	1.588118453	0
	3127	1419111_at	5.423293735	3.785511692	0.666985392	0.17619425	1.587751785	0
	17292	1456604_a_at	6.473838653	3.812543824	0.666743177	0.174881446	1.587485239	0
	11069	1433631_at	7.42230585	3.799051375	0.66663028	0.175472826	1.587361016	0
	6350	1423189_at	7.357572244	4.156962807	0.666573241	0.160351024	1.587298258	0
	523	1416272_at	7.220374665	4.14334622	0.666340055	0.160821717	1.587041721	0
	6342	1423181_s_at	7.309518363	3.842224782	0.665953062	0.173324857	1.586616065	0
	7855	1424969_s_at	2.324256867	4.393935544	0.663480572	0.150999159	1.583899252	0
	8747	1426125_a_at	4.580118917	3.950387352	0.663382453	0.167928457	1.583791533	0
	14938	1450736_a_at	3.501772331	3.911118011	0.66233561	0.169346874	1.582642726	0
	16766	1454682_at	6.342030241	3.76769552	0.661542327	0.175582746	1.581772729	0
	8849	1426253_at	4.98908595	3.692460419	0.660147333	0.178782508	1.580243995	0
	1215	1417007_a_at	7.41795766	3.690120883	0.659978475	0.178850096	1.580059049	0
	6643	1423535_at	7.522384895	3.703848518	0.659655252	0.178099954	1.57970509	0
	6533	1423408_a_at	7.475144409	3.901855587	0.658565772	0.168782713	1.578512595	0
	9718	1427496_at	4.753754424	3.834378298	0.656871321	0.171311037	1.576659714	0
	3726	1419817_s_at	4.658425675	3.686713175	0.655729631	0.177862936	1.575412503	0
	2328	1418225_at	5.658760245	3.683577622	0.65560389	0.177980202	1.575275201	0
	9289	1426849_at	6.33531775	3.848303048	0.65197673	0.16941928	1.571319688	0
	2665	1418593_at	5.803888488	3.687583469	0.651147363	0.176578339	1.570416639	0
	1058	1416841_at	6.480387097	3.715172431	0.647400393	0.174258505	1.566343242	0
	15620	1451548_at	2.247798309	4.273441459	0.646622368	0.151311858	1.565498763	0
	16831	1454928_at	5.372746494	3.786692471	0.64448899	0.170198397	1.5631855	0
	9161	1426654_at	4.960972862	3.665197826	0.643729317	0.175632898	1.562362597	0
	9758	1427548_a_at	7.260616498	3.668624164	0.64300583	0.175271655	1.561579296	0
	17606	1460498_a_at	5.722121083	3.730732868	0.642410719	0.172194242	1.560935278	0
	6349	1423188_a_at	7.393864353	3.914058099	0.642172036	0.16406809	1.560677054	0
	11153	1433912_at	6.78415052	3.694636016	0.638163313	0.172726978	1.556346521	0
	1809	1417652_a_at	8.080235835	3.710127922	0.63535485	0.171248772	1.553319763	0
	14716	1450464_at	5.477007372	4.01685463	0.63421847	0.157889326	1.552096727	0
	14730	1450481_at	3.144739517	3.77462608	0.629315905	0.166722714	1.546831346	0
	16147	1452255_at	6.145007163	3.907984375	0.622296281	0.159237147	1.539323313	0
	5264	1421924_at	3.136718191	3.935573322	0.618695595	0.157205963	1.535486252	0
	13488	1448882_at	6.935585581	3.834525155	0.618503317	0.161298542	1.53528162	0
Negative genes (593)Downregulated in Stat5 tumors compared to all other tumors.
	Row	Gene ID	Gene Name	Score(d)	Numerator(r)	Denominator(s+s0)	Fold Change	q-value(%)	InverseFoldChange
	12284	1438009_at	4.588583769	-11.24020543	-3.225993822	0.287004881	0.10687573	0	9.356661243
	11902	1436898_at	3.801426622	-10.90805929	-2.664932681	0.244308599	0.157679534	0	6.341977155
	6875	1423795_at	3.788272444	-10.95630958	-2.596146058	0.236954427	0.165379686	0	6.046691849
	12824	1448149_at	3.179086206	-6.926632957	-2.578755228	0.372295637	0.167385304	0	5.974240134
	11757	1436363_a_at	3.24230085	-10.11218127	-2.577603149	0.254900805	0.167519025	0	5.969471246
	6876	1423796_at	3.556763106	-10.62619889	-2.565858328	0.241465302	0.168888345	0	5.921071715
	13870	1449323_a_at	4.612430432	-8.152824997	-2.553569524	0.313212846	0.170333071	0	5.870850518
	12409	1438458_a_at	3.750581922	-10.78846118	-2.548124138	0.236189768	0.1709772	0	5.848733031
	12410	1438459_x_at	3.694713452	-10.73678647	-2.537895778	0.236373871	0.172193695	0	5.807413571
	3048	1419022_a_at	3.278516392	-7.028031934	-2.526173149	0.359442469	0.173598556	0	5.760416584
	11758	1436364_x_at	3.306912829	-9.841223669	-2.513198218	0.255374565	0.175166863	0	5.708842331
	9663	1427404_x_at	3.240916743	-6.964667629	-2.512902031	0.360807172	0.175202828	0	5.70767042
	6611	1423493_a_at	3.214611979	-9.86646046	-2.506164678	0.254008485	0.176022935	0	5.681077871
	6234	1423052_at	2.633451521	-7.196606242	-2.506023571	0.348222966	0.176040152	0	5.680522243
	12352	1438244_at	3.154210465	-8.253135541	-2.49413041	0.30220398	0.177497375	0	5.633886149
	3049	1419023_x_at	3.322888341	-6.817268655	-2.48971007	0.365206389	0.178042051	0	5.616650644
	12353	1438245_at	3.243978264	-8.257901107	-2.488886097	0.301394515	0.178143766	0	5.613443698
	6235	1423053_at	2.593642445	-7.19068281	-2.473823207	0.344031752	0.180013473	0	5.555139755
	17091	1455972_x_at	3.63207999	-6.638278584	-2.467349545	0.371685146	0.180823044	0	5.530268572
	12492	1438714_at	3.255662054	-9.956542856	-2.456079771	0.246679978	0.182241095	0	5.487236553
	17401	1460184_at	3.533032726	-6.636363326	-2.454982603	0.369928903	0.182379742	0	5.483065101
	1552	1417379_at	3.644081085	-8.014409311	-2.453948064	0.306192006	0.182510572	0	5.47913467
	6652	1423545_a_at	3.26585809	-9.746913104	-2.450108371	0.251372752	0.182996965	0	5.464571496
	17631	1460631_at	2.501048545	-8.977390011	-2.448076716	0.272693591	0.18325485	0	5.456881503
	15775	1451738_at	2.351185339	-9.170883216	-2.411411441	0.262942116	0.187971854	0	5.319945407
	1553	1417380_at	3.725215742	-7.863360453	-2.405656934	0.305932425	0.188723118	0	5.298767897
	11462	1434998_at	3.654828432	-8.090091221	-2.402812975	0.297006908	0.189095512	0	5.28833282
	8281	1425517_s_at	2.395012657	-9.10025164	-2.40196713	0.263945133	0.18920641	0	5.285233206
	15240	1451086_s_at	2.991713943	-6.862283091	-2.396060259	0.349163715	0.189982672	0	5.26363795
	6821	1423734_at	2.979894077	-6.897390549	-2.381196437	0.345231493	0.191950146	0	5.20968606
	6815	1423728_at	2.845363674	-7.30180186	-2.367438075	0.324226557	0.193789448	0	5.160239675
	12645	1439367_x_at	2.539767938	-7.029114226	-2.364478817	0.33638361	0.194187358	0	5.149665831
	8280	1425516_at	2.426998917	-8.735886899	-2.355383345	0.269621548	0.195415479	0	5.117301886
	9567	1427262_at	4.304588703	-6.337155783	-2.334393805	0.36836617	0.19827933	0	5.043390047
	12889	1448221_at	3.115279993	-7.732531412	-2.327176729	0.300959234	0.199273707	0	5.018223508
	9834	1427680_a_at	3.413866748	-7.638081655	-2.306554879	0.301980914	0.202142575	0	4.947003359
	16578	1453572_a_at	3.262380015	-6.973045766	-2.299978201	0.329838392	0.203066167	0	4.924503243
	10251	1428631_a_at	2.940233197	-7.26926436	-2.298837636	0.316240753	0.203226771	0	4.920611572
	12274	1437984_x_at	3.162530929	-7.559784701	-2.297841963	0.303956006	0.203367076	0	4.917216794
	12845	1448172_at	2.667842215	-6.918073497	-2.281377433	0.329770627	0.205701264	0	4.861418828
	12427	1438527_at	4.49094322	-6.831039885	-2.276953619	0.333324597	0.206332985	0	4.84653483
	15532	1451443_at	3.024838174	-8.48306997	-2.276292008	0.268333518	0.20642763	0	4.844312749
	11875	1436834_x_at	2.74420676	-6.485895911	-2.272477289	0.350372149	0.20697418	0	4.831520522
	3306	1419313_at	2.589131895	-10.35168358	-2.268699322	0.219162352	0.207516891	0	4.81888483
	11629	1435757_a_at	2.905892471	-6.937188983	-2.26623609	0.326679307	0.207871505	0	4.810664174
	16830	1454925_x_at	2.756897093	-6.627515675	-2.266019537	0.341910853	0.207902709	0	4.809942131
	16328	1452545_a_at	2.590771496	-7.351328845	-2.265603754	0.308189689	0.207962635	0	4.808556111
	2921	1418884_x_at	2.728232105	-5.801564334	-2.258832718	0.389348905	0.208940965	0	4.786040875
	17366	1459909_at	3.058967495	-8.617723672	-2.243968706	0.260389958	0.211104801	0	4.736983696
	11857	1436780_at	2.296077733	-8.498676271	-2.234047514	0.262870057	0.212561539	0	4.704519939
	16876	1455092_at	3.35312278	-8.814789806	-2.21788301	0.251609291	0.214956552	0	4.652102906
	9337	1426918_at	2.619244166	-6.962594266	-2.20798904	0.317121601	0.216435786	0	4.620308038
	8366	1425628_a_at	3.446806363	-7.847674907	-2.201271098	0.280499782	0.217445974	0	4.598843483
	11204	1434074_x_at	2.110346869	-6.002017004	-2.123628522	0.353819145	0.229469049	0	4.357886197
	6653	1423546_at	2.90603007	-7.920897718	-2.119374781	0.267567498	0.230146629	0	4.34505603
	10968	1432829_at	2.841215633	-5.608855536	-2.115779596	0.377221268	0.230720868	0	4.334241663
	10714	1431396_at	3.485541524	-6.882131662	-2.104888105	0.305848276	0.232469265	0	4.301643915
	9164	1426659_a_at	4.629404708	-5.898541803	-2.099938105	0.356009701	0.233268255	0	4.286909928
	9165	1426660_x_at	4.646446093	-5.855592557	-2.090696511	0.357042689	0.234767318	0	4.259536672
	12271	1437975_a_at	4.650834092	-5.836027442	-2.090551398	0.358214799	0.234790933	0	4.259108249
	12272	1437976_x_at	4.673243562	-5.834136731	-2.089195887	0.358098547	0.235011639	0	4.255108404
	15231	1451076_s_at	2.843560008	-6.219625826	-2.088469793	0.335787048	0.235129948	0	4.252967391
	10713	1431395_a_at	3.465090515	-6.612525073	-2.079051878	0.31441119	0.236669897	0	4.225294436
	17029	1455811_at	2.451658046	-6.481912254	-2.077049968	0.320437841	0.236998533	0	4.219435408
	12266	1437948_x_at	2.364885782	-6.318956692	-2.06914886	0.327451027	0.238300047	0	4.19639028
	11400	1434752_at	3.38323848	-7.717788534	-2.048030463	0.265364936	0.241813976	0	4.135410264
	12044	1437275_at	2.732626228	-5.314812613	-2.045590604	0.384884803	0.242223274	0	4.128422446
	11844	1436756_x_at	3.294137004	-5.264698924	-2.041979831	0.387862603	0.242830269	0	4.118102762
	11275	1434319_at	2.250617672	-6.09450601	-2.041150505	0.334916481	0.242969899	0	4.115736171
	9568	1427263_at	4.293490082	-5.569790831	-2.036950765	0.36571405	0.243678224	0	4.103772529
	10967	1432828_at	2.983451352	-5.289333632	-2.03443023	0.384628834	0.244104326	0	4.09660908
	6836	1423752_at	2.601111476	-6.74179587	-2.031829459	0.301378075	0.244544774	0	4.089230705
	12080	1437367_at	2.90608313	-6.330454075	-2.018743398	0.318893933	0.246773024	0	4.052306783
	12178	1437674_at	2.604161144	-5.73537057	-2.017411623	0.351749133	0.24700093	0	4.048567758
	10758	1431675_a_at	3.10682559	-6.863665459	-2.001323051	0.291582255	0.249770838	0	4.003669958
	15320	1451185_at	2.756027535	-6.436563079	-2.000865271	0.310859266	0.249850105	0	4.002399761
	17480	1460279_a_at	3.454157996	-6.970741684	-1.995793871	0.286310118	0.25072993	0	3.988355118
	10759	1431676_x_at	3.153482342	-6.798667832	-1.968075538	0.289479584	0.25559375	0	3.912458741
	3346	1419354_at	3.377255114	-9.46281316	-1.965822389	0.207741858	0.255993239	0	3.906353173
	9354	1426946_at	3.169915308	-7.021690829	-1.964575884	0.279786725	0.256214515	0	3.902979498
	9889	1427771_x_at	2.517305263	-5.99842678	-1.956099565	0.326102099	0.257724293	0	3.880115412
	16971	1455578_x_at	5.211762521	-6.259896785	-1.953593455	0.312080777	0.258172375	0	3.873381101
	36	1415729_at	2.629971061	-8.379394567	-1.950201601	0.232737769	0.258780067	0	3.864285271
	10783	1431741_a_at	2.513776808	-6.329791755	-1.947587342	0.307685848	0.259249419	0	3.857289269
	9353	1426945_at	3.15965545	-7.16518227	-1.938805187	0.270587002	0.260832367	0	3.833880014
	12309	1438119_at	2.343135091	-6.043422771	-1.937183674	0.320544127	0.261125694	0	3.829573358
	5869	1422623_x_at	5.242504462	-6.041131601	-1.921683289	0.318099889	0.263946366	0	3.788648479
	9339	1426920_x_at	2.174309816	-5.989427315	-1.915257778	0.319773106	0.265124559	0	3.771812023
	7699	1424769_s_at	3.189412216	-6.440333744	-1.903279336	0.295524954	0.267335005	0	3.740624985
	11055	1433584_at	2.591642155	-4.827900064	-1.876345276	0.388646254	0.272372834	0	3.671438099
	13973	1449439_at	3.373017752	-8.933619396	-1.868104193	0.209109445	0.273933157	0	3.650525591
	12016	1437189_x_at	2.261427002	-5.560976553	-1.866615275	0.335663216	0.274216013	0	3.646760047
	17250	1456470_x_at	2.909013269	-6.729602517	-1.858065726	0.276103339	0.275845868	0	3.625212906
	12794	1448116_at	3.786387869	-6.370145407	-1.854075018	0.291056938	0.276609955	0	3.615198888
	7095	1424053_a_at	3.437566267	-7.949382014	-1.852501702	0.233037197	0.276911773	0	3.611258519
	9338	1426919_at	2.252740945	-5.723510416	-1.843383635	0.322072208	0.278667443	0	3.588506752
	16349	1452584_at	3.166370442	-6.205127948	-1.834193339	0.295593154	0.280448284	0	3.565719802
	1172	1416960_at	2.551362615	-8.647495041	-1.829605354	0.21157634	0.281341571	0	3.554398295
	738	1416501_at	2.729586738	-7.857372526	-1.827237948	0.232550759	0.281803621	0	3.548570448
	13385	1448770_a_at	3.741506353	-5.886070822	-1.825888597	0.310205	0.282067314	0	3.545253027
	6735	1423642_at	3.31598892	-6.455227319	-1.824822375	0.282689096	0.282275853	0	3.54263388
	12638	1439296_at	2.953176727	-5.355287211	-1.824131983	0.340622624	0.282410966	0	3.540938983
	9176	1426678_at	3.053277082	-5.44720404	-1.822160325	0.334512956	0.282797187	0	3.536103066
	17508	1460320_at	3.291498052	-6.674015252	-1.812709555	0.271607044	0.284655809	0	3.513014558
	3348	1419356_at	3.341077725	-8.263174303	-1.797808093	0.2175687	0.287611229	0	3.476915711
	9177	1426679_at	3.170504495	-5.433399184	-1.796290969	0.330601693	0.287913837	0	3.473261342
	1398	1417209_at	3.803603873	-9.284048538	-1.791488813	0.19296418	0.288873784	0	3.461719462
	12022	1437204_a_at	3.284631584	-6.997625012	-1.783135269	0.254820066	0.290551283	0	3.441733208
	12023	1437205_at	3.393089072	-7.443518948	-1.756719421	0.236006576	0.295920301	0	3.379288261
	17166	1456177_x_at	3.166469151	-5.287700224	-1.753305956	0.331581951	0.296621287	0	3.371302203
	7700	1424770_at	3.127966566	-5.98010386	-1.750669886	0.292749077	0.297163765	0	3.365147837
	17055	1455880_s_at	3.319637419	-6.179671073	-1.740489677	0.281647624	0.299268082	0	3.341485647
	3347	1419355_at	3.346212722	-8.250327772	-1.740373667	0.210946003	0.299292148	0	3.341216962
	10769	1431706_at	2.854618299	-6.523728596	-1.727513514	0.264804626	0.301971958	0	3.311565776
	15236	1451081_a_at	3.45836883	-6.943412285	-1.722508418	0.248078084	0.303021399	0	3.300096972
	16809	1454815_at	3.829329359	-8.766987168	-1.717654746	0.195923036	0.304042573	0	3.28901308
	7698	1424768_at	3.181287097	-5.777147302	-1.70567866	0.295245832	0.306576993	0	3.261823368
	7656	1424721_at	3.379810523	-9.936160711	-1.705478304	0.171643591	0.306619572	0	3.261370409
	8792	1426188_s_at	2.854536987	-4.186902395	-1.701765462	0.406449757	0.307409688	0	3.252987914
	6075	1422855_at	2.835029255	-5.536538287	-1.698355182	0.306753985	0.308137211	0	3.245307497
	10668	1431219_at	2.592703142	-7.651870649	-1.69761412	0.221856092	0.308295531	0	3.243640925
	12393	1438381_x_at	2.370659639	-5.599435437	-1.692456035	0.302254764	0.309399756	0	3.232064602
	6741	1423648_at	3.475764184	-6.00396192	-1.681635945	0.28008771	0.311728952	0	3.207915066
	17389	1460171_at	3.492824084	-5.395884153	-1.672154122	0.30989437	0.313784475	0	3.186900822
	17133	1456078_x_at	2.709159255	-5.663363364	-1.669957013	0.294870187	0.314262707	0	3.182051121
	16653	1453960_a_at	2.615190497	-5.879637478	-1.665782391	0.283313792	0.315173384	0	3.172856758
	8350	1425611_a_at	2.103165241	-6.987608956	-1.665435454	0.23834125	0.315249185	0	3.172093846
	6252	1423072_at	2.068229404	-5.99768788	-1.660278611	0.276819775	0.316378044	0	3.160775593
	16719	1454231_a_at	2.65980591	-5.702396856	-1.659931642	0.291093672	0.316454143	0	3.160015515
	16662	1453993_a_at	2.659763725	-5.861826798	-1.650607471	0.281585848	0.318506016	0	3.139658119
	7195	1424168_a_at	2.651491803	-5.937860703	-1.650469102	0.277956858	0.318536566	0	3.139357009
	5751	1422491_a_at	2.658899286	-5.782425138	-1.644345454	0.284369519	0.319891496	0	3.126059967
	16698	1454120_a_at	3.389314434	-6.972296933	-1.641227189	0.235392612	0.320583663	0	3.119310547
	11771	1436404_at	4.003597048	-4.522314558	-1.64025691	0.362702967	0.320799343	0	3.117213371
	7118	1424081_at	3.703723393	-7.353705306	-1.633617882	0.222148946	0.322279006	0	3.102901462
	6543	1423418_at	2.533958355	-5.04455429	-1.63254726	0.32362567	0.322518258	0	3.100599658
	12343	1438202_at	2.643457057	-5.036391818	-1.624975174	0.322646695	0.324215468	0	3.084368575
	1445	1417259_a_at	2.681989819	-5.689203884	-1.624491645	0.285539362	0.324324149	0	3.083335
	6567	1423444_at	4.683376481	-8.368272558	-1.621601818	0.193779756	0.324974446	0	3.07716503
	12647	1439370_x_at	2.404468517	-5.149010061	-1.621231438	0.314862744	0.325057886	0	3.076375137
	15158	1450994_at	4.672037198	-8.43699355	-1.621116235	0.192143828	0.325083844	0	3.07612949
	12243	1437852_x_at	3.013621995	-5.187193022	-1.616659952	0.311663735	0.326089535	0	3.066642416
	12459	1438622_x_at	2.945915387	-5.604556077	-1.616290081	0.2883886	0.326173147	0	3.065856306
	3914	1420342_at	2.957859817	-5.965986727	-1.614667168	0.270645451	0.326540271	0	3.06240941
	6746	1423653_at	4.241018959	-5.304448694	-1.613845099	0.3042437	0.326726392	0	3.060664901
	5737	1422474_at	3.860037272	-6.468132849	-1.613803247	0.249500634	0.32673587	0	3.060576113
	12392	1438380_at	2.218163364	-5.219889122	-1.610377615	0.308508012	0.327512616	0	3.053317498
	16460	1452862_at	3.362278121	-7.314465866	-1.607580161	0.219780937	0.328148294	0	3.047402707
	4614	1421144_at	3.170684813	-5.583433332	-1.601023044	0.28674526	0.329643138	0	3.033583546
	10691	1431331_at	1.867660682	-5.551025747	-1.600282374	0.288285886	0.329812418	0	3.032026523
	12670	1439416_x_at	2.826187155	-5.160715708	-1.595832373	0.309226949	0.330831297	0	3.022688629
	8990	1426434_at	2.445626924	-5.857042699	-1.595249713	0.272364365	0.330964937	0	3.021468106
	9755	1427543_s_at	3.572034141	-5.384360968	-1.590307631	0.295356801	0.332100631	0	3.011135501
	7361	1424364_a_at	3.890335396	-5.553792275	-1.590229045	0.286332107	0.332118722	0	3.010971485
	15226	1451071_a_at	4.315269749	-5.078302108	-1.582997648	0.311717896	0.33378762	0	2.995916985
	17119	1456031_at	2.819962589	-5.113049293	-1.579790433	0.308972267	0.334530479	0	2.989264243
	10880	1432108_at	3.37374456	-6.780303722	-1.57711403	0.232602269	0.335151657	0	2.983723876
	11824	1436687_x_at	2.829336635	-4.735520098	-1.573371101	0.332248849	0.336022303	0	2.975992935
	11014	1433487_at	3.117641798	-7.324571467	-1.568410141	0.214129953	0.337179764	0	2.965777034
	5736	1422473_at	3.903814637	-6.34744619	-1.567455615	0.246942718	0.337402925	0	2.963815446
	4534	1421059_a_at	2.750344788	-6.327276481	-1.565706079	0.2474534	0.337812337	0	2.960223448
	17021	1455798_at	2.071708903	-5.911379304	-1.562765699	0.264365661	0.33850154	0	2.954196312
	5750	1422490_at	2.754835965	-5.31708843	-1.561366928	0.293650736	0.338829894	0	2.951333447
	11949	1437006_x_at	3.168660858	-5.759341313	-1.560454179	0.270943168	0.339044329	0	2.949466819
	17700	1460729_at	4.577894242	-7.867336128	-1.559669503	0.198246201	0.339228785	0	2.947863051
	13284	1448654_at	2.424532191	-5.406455577	-1.556927585	0.287975655	0.33987412	0	2.942265803
	6690	1423586_at	1.838680709	-4.904692958	-1.554459312	0.316933053	0.3404561	0	2.937236255
	11290	1434341_x_at	3.610294977	-5.540411059	-1.551669819	0.280064025	0.341115019	0	2.931562508
	6568	1423445_at	4.759309927	-8.00831991	-1.549401157	0.193473934	0.34165185	0	2.9269562
	10553	1430474_a_at	2.541992925	-5.222372853	-1.548828946	0.296575712	0.341787385	0	2.925795522
	15551	1451464_at	3.337018217	-8.305942198	-1.544524254	0.18595413	0.342808728	0	2.917078588
	16753	1454639_x_at	5.081768136	-4.471931657	-1.534572338	0.343156483	0.345181646	0	2.897025409
	10353	1429080_at	3.571284463	-6.694869972	-1.533302211	0.229026436	0.345485673	0	2.894476033
	11243	1434198_at	3.486954059	-4.904023087	-1.529740858	0.311935901	0.346339572	0	2.88733971
	16626	1453836_a_at	1.828126597	-5.178582672	-1.528267618	0.295113106	0.346693425	0	2.884392744
	10701	1431357_a_at	2.599457616	-5.22788604	-1.519256401	0.290606258	0.348865684	0	2.866432688
	9247	1426785_s_at	1.894459163	-5.09025458	-1.518620676	0.298338846	0.349019446	0	2.86516987
	16398	1452652_at	2.920458729	-5.738272023	-1.511588542	0.263422253	0.350724825	0	2.851238143
	12517	1438843_x_at	2.59979514	-5.087690053	-1.506186083	0.296045173	0.352040647	0	2.84058108
	11512	1435219_x_at	3.040664343	-5.3143634	-1.505263209	0.283244313	0.352265915	0	2.838764576
	11823	1436686_at	2.7053418	-4.458046597	-1.503378941	0.33722818	0.352726301	0	2.835059358
	11034	1433530_at	5.110374965	-4.202117208	-1.50210049	0.357462778	0.35303901	0	2.832548169
	12383	1438366_x_at	3.456754109	-6.681293478	-1.496318176	0.223956361	0.354456828	0	2.821218051
	16458	1452839_at	3.428224676	-6.837463088	-1.478165503	0.21618625	0.358944948	0	2.78594254
	15527	1451435_at	2.334590588	-6.010762173	-1.474442782	0.245300469	0.359872363	0	2.778762979
	16427	1452716_at	2.039281611	-3.896415061	-1.474058185	0.378311387	0.359968312	0	2.778022308
	15212	1451056_at	3.751700476	-6.847302762	-1.471146891	0.214850568	0.360695445	0	2.772422037
	12516	1438842_at	2.307171532	-5.282436792	-1.464006498	0.277146051	0.362485076	0	2.75873427
	10257	1428657_at	3.574738239	-6.143895462	-1.463704668	0.238237235	0.36256092	0	2.758157167
	7613	1424667_a_at	2.105143095	-6.10548296	-1.458613938	0.238902303	0.363842521	0	2.748441815
	3671	1419716_a_at	2.79039523	-7.370130837	-1.455071884	0.19742823	0.364736912	0	2.741702215
	15811	1451785_at	2.574752161	-4.948776513	-1.453776209	0.293764773	0.365064627	0	2.739241015
	6241	1423059_at	3.192722832	-5.289451532	-1.453726608	0.274835037	0.365077179	0	2.73914684
	7614	1424668_a_at	2.110759625	-6.124122978	-1.451616001	0.237032471	0.365611663	0	2.735142503
	3526	1419551_s_at	3.084141642	-4.486952407	-1.449299967	0.323003196	0.36619907	0	2.730755159
	9241	1426777_a_at	3.110800078	-5.185209703	-1.448143189	0.279283437	0.366492813	0	2.72856647
	12621	1439243_x_at	3.018916228	-4.63412954	-1.446989959	0.312246334	0.366785889	0	2.726386239
	17528	1460344_at	3.389509077	-6.407984712	-1.439980613	0.224716612	0.368572257	0	2.713172195
	11674	1435920_x_at	3.724590177	-4.872874612	-1.4374958	0.294999546	0.369207611	0	2.708503209
	10721	1431420_s_at	4.100125385	-5.669476757	-1.435151349	0.253136473	0.36980808	0	2.704105331
	7207	1424180_a_at	2.85656984	-6.253484083	-1.434952004	0.229464405	0.369859182	0	2.703731717
	16002	1452043_at	2.831912966	-5.826793828	-1.428721011	0.245198484	0.371460056	0	2.692079492
	10620	1430983_at	3.257431633	-4.987067215	-1.427989065	0.286338444	0.371648563	0	2.690714022
	6541	1423416_at	3.682913767	-6.553454699	-1.427172947	0.217774138	0.37185886	0	2.689192343
	15278	1451132_at	3.228240935	-6.388649551	-1.426313403	0.223257418	0.372080476	0	2.687590625
	10513	1430125_s_at	3.410721292	-5.710595245	-1.418331887	0.248368485	0.374144666	0	2.672762946
	12185	1437686_x_at	2.094749209	-5.869057956	-1.418079827	0.241619667	0.37421004	0	2.672296016
	10705	1431373_at	3.006142083	-5.599516996	-1.417580601	0.253161228	0.374339553	0	2.671371462
	1282	1417084_at	3.083380125	-6.099514654	-1.416211696	0.232184326	0.374694915	0	2.668837927
	14654	1450391_a_at	1.879839852	-4.673560564	-1.415989396	0.30297872	0.374752655	0	2.668426727
	6536	1423411_at	3.04933454	-4.602077357	-1.414013343	0.307255449	0.375266304	0	2.664774295
	10965	1432820_at	3.555539336	-6.740101477	-1.412663931	0.209590899	0.37561747	0	2.662282987
	17217	1456370_s_at	2.256562206	-5.860972868	-1.411099794	0.240762042	0.376024926	0	2.659398166
	9240	1426776_at	3.252389957	-5.177604318	-1.410921348	0.272504668	0.37607144	0	2.659069246
	10887	1432155_at	2.91619241	-5.216645156	-1.410630073	0.270409436	0.376147375	0	2.658532445
	3525	1419550_a_at	2.99784002	-4.309786832	-1.404269157	0.325832625	0.377809489	0	2.646836641
	10757	1431668_at	2.408879073	-4.846681867	-1.402308735	0.28933377	0.378323229	0	2.643242401
	14234	1449875_s_at	3.608249283	-4.659303381	-1.402218237	0.30095019	0.378346961	0	2.643076599
	10779	1431731_at	2.692151308	-4.777608966	-1.400845025	0.293210481	0.378707258	0	2.640562016
	906	1416680_at	4.13466932	-7.404408215	-1.398843349	0.188920344	0.379233062	0	2.636900893
	1577	1417404_at	4.340390886	-4.746454609	-1.394740585	0.293848925	0.380313067	0	2.629412676
	13283	1448653_at	3.466602	-5.206640139	-1.393732004	0.267683567	0.380579035	0	2.627575108
	12603	1439121_at	3.660386984	-4.600482529	-1.393645402	0.302934615	0.380601881	0	2.627417385
	15809	1451783_a_at	2.317426386	-7.184997787	-1.392700687	0.193834533	0.380851191	0	2.625697446
	12065	1437328_x_at	2.371754109	-4.681650586	-1.391172771	0.297154336	0.381254753	0	2.622918118
	16112	1452193_a_at	3.283479172	-4.767275943	-1.390654769	0.29170847	0.381391668	0	2.621976525
	10710	1431388_at	3.348639942	-6.181681875	-1.389027659	0.224700605	0.381822054	0	2.619021058
	12672	1439418_x_at	2.280474835	-5.202866879	-1.387689903	0.266716396	0.382176268	0	2.616593664
	9841	1427695_a_at	2.849670965	-6.939908664	-1.386320261	0.199760592	0.382539264	0	2.614110744
	6520	1423391_at	3.881745148	-5.697368989	-1.386226633	0.243309962	0.382564091	0	2.6139411
	12223	1437805_at	1.965938667	-4.849781201	-1.383465827	0.285263555	0.383296883	0	2.608943728
	907	1416681_at	3.882258426	-7.489091924	-1.382499124	0.184601703	0.383553804	0	2.607196144
	5566	1422272_at	2.684776778	-5.613405505	-1.375613427	0.245058624	0.385388806	0	2.594782163
	16256	1452428_a_at	3.518771533	-4.129258222	-1.375401416	0.333086802	0.385445445	0	2.594400875
	9912	1427835_at	2.833184731	-7.053798615	-1.371100816	0.194377652	0.386596152	0	2.586678615
	9091	1426567_a_at	3.4389302	-5.464451844	-1.370855292	0.250867851	0.386661951	0	2.58623844
	1200	1416991_at	2.635207538	-5.189697021	-1.370770627	0.264133074	0.386684643	0	2.586086671
	16716	1454221_a_at	2.773173029	-5.972936737	-1.368098047	0.229049479	0.387401636	0	2.581300403
	1576	1417403_at	4.185884265	-4.695586986	-1.368036626	0.291345178	0.38741813	0	2.581190509
	2098	1417972_s_at	3.54019401	-5.290376399	-1.366475945	0.258294655	0.387837459	0	2.578399734
	13829	1449278_at	3.420860116	-5.057739345	-1.363946192	0.269675066	0.388518125	0	2.573882496
	844	1416610_a_at	3.423771028	-6.274724954	-1.363708548	0.217333598	0.388582127	0	2.573458554
	10975	1433144_at	2.535250195	-5.366789175	-1.362331754	0.253844843	0.388953137	0	2.57100382
	6973	1423911_at	4.067415518	-5.162091738	-1.36029106	0.263515476	0.389503701	0	2.567369703
	8701	1426068_at	2.28475197	-4.90971881	-1.360175681	0.277037389	0.389534852	0	2.567164387
	7551	1424595_at	4.293011219	-4.548052774	-1.359621794	0.298945914	0.389684433	0	2.566178977
	12347	1438216_at	3.428785482	-5.684443629	-1.354833673	0.238340594	0.390979895	0	2.557676274
	13839	1449289_a_at	3.492747695	-4.085919641	-1.354680443	0.331548479	0.391021423	0	2.557404634
	11013	1433486_at	3.446110193	-6.033589728	-1.35380308	0.224377716	0.391259292	0	2.555849842
	12224	1437806_x_at	2.078609117	-4.735422388	-1.350859311	0.28526691	0.392058458	0	2.550640037
	9018	1426468_at	2.29144107	-5.651258839	-1.348351929	0.2385932	0.392740442	0	2.546210914
	11334	1434515_at	3.127946144	-6.872581777	-1.346445627	0.195915548	0.393259732	0	2.542848705
	15704	1451649_a_at	3.702967094	-5.942380408	-1.346031931	0.226513928	0.393372516	0	2.542119642
	12314	1438150_at	2.127227017	-4.164419452	-1.342301432	0.322326184	0.394391009	0	2.53555476
	12458	1438621_x_at	1.867891356	-4.206432386	-1.341372938	0.318886128	0.394644914	0	2.533923444
	2666	1418594_a_at	3.142012473	-6.757475008	-1.340261923	0.198337681	0.394948946	0	2.531972829
	13512	1448910_at	2.874375684	-5.659225283	-1.337321784	0.236308278	0.395754652	0	2.526818052
	2586	1418504_at	4.191284767	-5.438461075	-1.33683914	0.245812027	0.395887072	0	2.525972862
	11720	1436158_at	3.385750916	-5.919837578	-1.336713666	0.225802423	0.395921504	0	2.525753184
	6399	1423250_a_at	3.328249082	-4.385890366	-1.335886627	0.304587328	0.396148535	0	2.524305687
	16898	1455231_s_at	2.708505075	-5.436033207	-1.330482146	0.244752395	0.397635331	0	2.514867073
	11983	1437080_s_at	3.607796886	-5.711625447	-1.329821825	0.232827211	0.39781737	0	2.513716282
	12470	1438642_at	1.635562915	-5.036363176	-1.329671503	0.264014221	0.397858823	0	2.513454378
	11289	1434340_at	3.597331158	-4.53082779	-1.328426998	0.293197416	0.398202174	0	2.511287145
	16429	1452721_a_at	2.720482316	-4.840314503	-1.327866095	0.274334673	0.39835702	0	2.510310974
	4270	1420747_at	2.948647631	-4.568702839	-1.327520244	0.290568306	0.398452528	0	2.50970926
	12539	1438914_at	3.966906838	-4.893353339	-1.327404186	0.271266776	0.398484583	0	2.509507375
	10694	1431336_at	2.899682905	-4.428605147	-1.321968728	0.298506795	0.399988734	0	2.500070413
	9770	1427564_at	2.384658425	-6.015959705	-1.319762588	0.2193769	0.400600857	0	2.496250277
	6542	1423417_at	3.527698063	-5.556537594	-1.31745287	0.237099605	0.401242722	0	2.492257042
	13029	1448376_at	2.867189239	-5.414334778	-1.316794536	0.24320523	0.40142586	0	2.491120029
	221	1415952_at	3.737590037	-6.729864341	-1.316785445	0.195663	0.401428389	0	2.491104332
	15642	1451577_at	2.3812587	-5.093647916	-1.312838801	0.25774039	0.402528043	0	2.484298965
	10414	1429412_at	3.195436219	-6.954299664	-1.311737527	0.18862252	0.402835428	0	2.482403313
	6688	1423584_at	4.279166845	-4.524939196	-1.311078619	0.289745025	0.403019453	0	2.481269807
	8702	1426069_s_at	2.387284507	-4.530625575	-1.308305848	0.28876936	0.403794776	0	2.47650554
	12720	1442296_at	3.421595635	-6.112597943	-1.307528088	0.213907098	0.404012521	0	2.47517081
	10678	1431282_at	2.56871298	-5.52559277	-1.306222575	0.236395013	0.404378283	0	2.472932009
	17567	1460392_a_at	3.453187371	-6.072191025	-1.302879657	0.214564998	0.405316368	0	2.467208528
	7061	1424016_at	2.953721817	-4.861737118	-1.294366479	0.26623539	0.407715164	0	2.452692684
	10606	1430827_a_at	2.891444967	-4.632068526	-1.293498064	0.279248473	0.407960658	0	2.451216756
	908	1416682_at	3.77794977	-6.728909531	-1.291995564	0.192006678	0.408385751	0	2.448665256
	12872	1448202_x_at	4.273242436	-4.919809106	-1.291837129	0.26257871	0.408430602	0	2.448396361
	13640	1449060_at	2.897545319	-5.563998916	-1.291680118	0.232149599	0.408475055	0	2.448129912
	10413	1429411_a_at	3.560963595	-5.664004446	-1.291423323	0.228005351	0.408547768	0	2.447694192
	17118	1456030_at	3.700847218	-5.534665192	-1.29094666	0.233247471	0.408682774	0	2.446885614
	12594	1439049_at	3.258026856	-5.966411411	-1.290576049	0.216306916	0.408787773	0	2.446257119
	6421	1423272_at	3.254781329	-6.726240787	-1.288824081	0.191611351	0.409284495	0	2.443288256
	15336	1451204_at	2.946368088	-4.130439868	-1.288596371	0.311975579	0.4093491	0	2.442902647
	10676	1431274_a_at	3.720462253	-5.140321131	-1.287724941	0.250514493	0.409596434	0	2.441427507
	4936	1421534_at	3.96574471	-4.603677746	-1.284079317	0.278924675	0.410632774	0	2.435265921
	10902	1432236_a_at	2.750730674	-5.655764337	-1.281132465	0.226518007	0.41147239	0	2.430296718
	11673	1435919_at	3.679006284	-4.145629389	-1.280646043	0.308914744	0.411611147	0	2.429477452
	12159	1437611_x_at	3.133034576	-5.261973591	-1.280437916	0.243337959	0.411670531	0	2.429126995
	10890	1432160_at	3.664973661	-4.90392991	-1.279863858	0.260987388	0.41183437	0	2.428160622
	1374	1417181_a_at	2.395316757	-6.735094007	-1.278031972	0.18975711	0.412357636	0	2.42507938
	12214	1437750_at	2.896460624	-4.765152589	-1.275340534	0.267638971	0.413127633	0	2.42055946
	17129	1456059_at	3.576812691	-5.699496299	-1.273184352	0.223385416	0.413745535	0	2.416944512
	10412	1429410_at	3.282977198	-6.641803267	-1.273123077	0.191683347	0.413763108	0	2.41684186
	11856	1436776_x_at	2.139093687	-4.516063154	-1.272394484	0.281748603	0.413972121	0	2.415621609
	9275	1426828_at	2.500650475	-5.396724015	-1.272156274	0.235727503	0.414040479	0	2.415222788
	10064	1428074_at	2.918459598	-4.51542098	-1.271348714	0.281557073	0.414272306	0	2.413871225
	12623	1439253_x_at	4.311632626	-4.729122312	-1.269048108	0.268347491	0.414933456	0	2.410024993
	7202	1424175_at	2.948191098	-5.009466213	-1.268817119	0.253283896	0.414999896	0	2.409639156
	12406	1438443_at	2.47528329	-4.833004726	-1.266983172	0.262152272	0.415527778	0	2.40657798
	14487	1450184_s_at	2.776840944	-4.892527435	-1.263465018	0.258243829	0.416542319	0	2.400716454
	9017	1426467_s_at	2.320990118	-5.093817401	-1.261031965	0.247561282	0.417245396	0	2.396671143
	6422	1423273_at	3.234335455	-6.357962174	-1.254810794	0.197360531	0.419048521	0	2.3863585
	10960	1432543_a_at	3.759797571	-5.15899705	-1.254067094	0.243083507	0.419264593	0	2.385128665
	635	1416389_a_at	2.81679426	-4.878418153	-1.252878415	0.256820628	0.41961018	0	2.383164296
	16726	1454368_at	3.328373702	-5.459933139	-1.252793262	0.229452125	0.419634948	0	2.383023638
	15223	1451068_s_at	6.432575113	-4.681391169	-1.252788095	0.267610215	0.419636451	0	2.383015104
	15638	1451572_a_at	3.09554474	-5.11530158	-1.247811812	0.243937096	0.421086401	0	2.374809537
	9647	1427382_a_at	2.772690818	-5.449375846	-1.247746653	0.228970563	0.421105419	0	2.374702282
	16624	1453830_at	3.040353806	-4.738014523	-1.247637737	0.263325013	0.421137212	0	2.374523011
	10548	1430437_a_at	2.324379221	-5.499228009	-1.24728902	0.226811658	0.421239018	0	2.37394913
	12147	1437564_at	3.143323224	-6.480049071	-1.245546037	0.192212439	0.421748243	0	2.371082789
	12608	1439167_at	2.648452298	-5.139102139	-1.243655272	0.241998551	0.422301339	0	2.367977334
	10506	1430053_a_at	3.869340889	-4.648968481	-1.238275651	0.266354925	0.423878986	0	2.359163899
	15398	1451278_a_at	2.659512542	-4.799448757	-1.236203374	0.25757195	0.42448828	0	2.355777645
	10931	1432392_at	2.674529686	-5.402492372	-1.235876795	0.228760489	0.424584381	0	2.355244435
	222	1415953_s_at	3.495427062	-6.032396016	-1.232617022	0.204332908	0.425544815	0	2.349928761
	15090	1450914_at	3.964087972	-4.353247376	-1.231116268	0.282804114	0.425987715	0	2.347485535
	10671	1431238_at	3.037997762	-5.117786942	-1.230456328	0.240427423	0.426182622	0	2.346411957
	10770	1431707_a_at	3.111618789	-5.565586972	-1.23042072	0.221076542	0.426193141	0	2.346354045
	12891	1448223_at	2.800136712	-5.512653592	-1.227460686	0.222662401	0.427068476	0	2.341544872
	10728	1431434_at	2.700633758	-3.862705882	-1.223256526	0.316683839	0.428314812	0	2.334731307
	9729	1427511_at	3.253301417	-4.023749859	-1.218209676	0.302754823	0.429815771	0	2.326578195
	17566	1460391_at	3.602103413	-4.90389577	-1.216289791	0.248025213	0.430388134	0	2.32348413
	15316	1451180_a_at	2.942192669	-5.483637503	-1.214845666	0.221540112	0.430819165	0	2.321159506
	12377	1438343_at	2.05019426	-4.850596076	-1.214806029	0.25044469	0.430831001	0	2.321095735
	10456	1429711_at	2.881072704	-4.90498003	-1.213031377	0.247306079	0.431361291	0	2.318242322
	17333	1456736_x_at	3.463193372	-4.54485442	-1.211215979	0.266502701	0.43190443	0	2.315327025
	2810	1418758_a_at	3.07682636	-5.388129489	-1.210861638	0.224727643	0.432010524	0	2.314758425
	12708	1440253_at	3.559891136	-5.51578627	-1.20981242	0.219336348	0.432324823	0	2.3130756
	12222	1437804_at	4.347078976	-4.310511138	-1.206416881	0.279877918	0.433343545	0	2.307637928
	12789	1448111_at	3.183614769	-4.619342121	-1.205294929	0.260923503	0.433680678	0	2.305844027
	10722	1431421_x_at	4.041690713	-4.741035775	-1.200623041	0.253240662	0.435087345	0	2.298389075
	17296	1456613_at	3.15363913	-5.048489505	-1.199996338	0.237694133	0.435276386	0	2.297390879
	16970	1455575_at	3.166277056	-5.215718566	-1.199895879	0.230053801	0.435306697	0	2.29723091
	10450	1429638_at	2.521742394	-4.826077111	-1.19920993	0.248485447	0.435513719	0	2.29613892
	15645	1451580_a_at	0.583246856	-4.783358091	-1.198670876	0.250591917	0.435676476	0	2.295281142
	4176	1420641_a_at	1.724192863	-4.273970269	-1.190589642	0.2785676	0.438123759	0	2.282460103
	10781	1431739_at	2.300737541	-4.419429281	-1.18947002	0.269145617	0.438463903	0	2.280689458
	9601	1427319_at	3.997600729	-5.578807363	-1.189022039	0.21313194	0.438600074	0	2.279981375
	16567	1453505_a_at	3.077086851	-4.478397448	-1.1880183	0.265277549	0.438905332	0	2.278395654
	10607	1430829_s_at	2.54893417	-5.070402873	-1.187190539	0.234141264	0.43915723	0	2.277088778
	6400	1423251_at	5.365662592	-5.251947968	-1.185539325	0.225733258	0.439660148	0	2.274484062
	12905	1448240_at	3.159276128	-4.743282556	-1.182301536	0.249258087	0.44064797	0	2.269385242
	17145	1456104_at	3.116537957	-5.341918123	-1.181993493	0.221267617	0.440742067	0	2.268900736
	10004	1427980_at	3.147220245	-5.614867143	-1.181356791	0.210397995	0.440936622	0	2.267899627
	12123	1437497_a_at	5.54685687	-5.71663602	-1.176551358	0.205811836	0.442407774	0	2.26035811
	16620	1453811_at	3.707157096	-4.610010123	-1.176468416	0.255198662	0.442433209	0	2.260228164
	4166	1420629_a_at	2.463379885	-5.069241057	-1.175309915	0.231851258	0.442788631	0	2.258413902
	10708	1431385_a_at	2.836405648	-4.488086664	-1.174080442	0.261599325	0.443166139	0	2.256490089
	16199	1452340_at	3.222686445	-5.038876845	-1.173540671	0.232897272	0.443331976	0	2.255646003
	11670	1435889_at	3.483984575	-5.662452569	-1.173279464	0.207203407	0.443412251	0	2.255237643
	12303	1438094_x_at	3.825054995	-4.772293219	-1.172509087	0.245690915	0.44364909	0	2.254033702
	10886	1432151_at	3.411144094	-4.736071275	-1.16977784	0.246993293	0.444489782	0	2.249770502
	12298	1438082_at	4.077511672	-4.435130875	-1.16673585	0.263066837	0.445427999	0	2.245031752
	14090	1449574_a_at	4.563379959	-4.127914932	-1.165757461	0.282408305	0.445730176	0	2.243509761
	33	1415724_a_at	4.462298032	-4.006650711	-1.164768246	0.290708707	0.446035905	0	2.241971978
	10630	1431013_at	3.062584849	-5.319104089	-1.163449186	0.218730291	0.446443903	0	2.239923073
	10406	1429370_a_at	3.595970104	-4.959564415	-1.161781733	0.23425076	0.446960197	0	2.237335687
	8351	1425612_at	2.242897681	-4.588439629	-1.16012504	0.252836505	0.447473751	0	2.234767957
	15860	1451853_at	2.035914224	-6.395527543	-1.159885361	0.181358825	0.447548097	0	2.23439672
	12631	1439263_at	3.779029271	-4.310508982	-1.159432167	0.268978019	0.447688707	0	2.233694939
	14416	1450093_s_at	1.970617051	-5.038620297	-1.158259748	0.229876371	0.448052674	0	2.231880444
	5048	1421664_a_at	2.918168707	-4.4462561	-1.157735565	0.260384364	0.448215497	0	2.231069668
	6819	1423732_at	4.972661918	-4.272058863	-1.156667368	0.270751739	0.448547486	0	2.229418357
	8804	1426205_at	5.647439863	-4.256021566	-1.154775357	0.271327421	0.449136116	0	2.22649652
	636	1416390_at	2.603413537	-4.343124139	-1.15386983	0.265677377	0.449418111	0	2.225099468
	2585	1418503_at	4.251526542	-4.647076008	-1.149601264	0.247381636	0.450749794	0	2.218525697
	17683	1460708_s_at	4.477343306	-4.008454318	-1.145694852	0.285819611	0.451971951	0	2.21252668
	11836	1436716_at	3.466004535	-3.920381079	-1.143933718	0.29179146	0.452524021	0	2.209827441
	6749	1423656_x_at	3.805117253	-4.881203038	-1.142071081	0.233973279	0.453108644	0	2.206976215
	10655	1431117_x_at	3.548069151	-5.847893259	-1.141577048	0.195211677	0.453263832	0	2.206220593
	10901	1432227_at	2.420031547	-4.785632364	-1.140733922	0.238366392	0.453528802	0	2.20493163
	7326	1424317_at	1.940662797	-4.977242678	-1.140060382	0.22905461	0.453740587	0	2.20390247
	7336	1424329_a_at	2.7357961	-5.026363631	-1.138642685	0.226534085	0.454186684	0	2.20173782
	7325	1424316_at	1.871526896	-5.062167451	-1.137937163	0.224792478	0.45440885	0	2.200661366
	10797	1431768_a_at	3.631747932	-4.576080931	-1.132760258	0.247539385	0.45604236	0	2.192778759
	14285	1449935_a_at	2.60391051	-4.810248214	-1.132692663	0.235474889	0.456063727	0	2.192676023
	10637	1431048_at	2.432003355	-4.712905001	-1.129858788	0.23973723	0.456960451	0	2.188373193
	16493	1453015_at	3.231778421	-5.127138457	-1.127266803	0.219862758	0.457782176	0	2.184445031
	15782	1451746_a_at	2.421483706	-4.781452475	-1.125549727	0.235399125	0.458327347	0	2.181846681
	7903	1425031_at	2.17982047	-6.020308327	-1.124440738	0.18677461	0.458679795	0	2.180170157
	9450	1427087_at	5.394173193	-4.936749235	-1.122327754	0.227341455	0.459352074	0	2.176979397
	12687	1439450_x_at	4.022996897	-5.264842675	-1.12211129	0.21313292	0.459421	0	2.176652785
	6748	1423655_a_at	3.712336011	-4.981636558	-1.1203999	0.22490599	0.45996631	0	2.174072271
	11754	1436343_at	3.324671633	-5.032535837	-1.119977664	0.22254738	0.460100948	0	2.173436076
	11509	1435199_at	2.59149618	-4.372170616	-1.119821308	0.256124796	0.460150816	0	2.173200537
	7079	1424035_at	2.239492063	-4.637502167	-1.118504463	0.241186833	0.460571019	0	2.171217814
	9152	1426645_at	5.777249341	-5.27893568	-1.11612535	0.211429996	0.461331161	0	2.167640263
	16069	1452127_a_at	3.14893663	-3.902229904	-1.112929717	0.285203523	0.462354163	0	2.162844159
	5385	1422064_a_at	2.483753302	-4.25615393	-1.112202386	0.261316297	0.462587316	0	2.16175404
	9223	1426749_at	3.974876422	-4.707923811	-1.109393915	0.235643982	0.463488705	0	2.157549882
	11850	1436766_at	5.40002212	-4.709771622	-1.108969733	0.235461467	0.463625	0	2.156915612
	12533	1438902_a_at	5.786461832	-5.334700707	-1.108827734	0.207851911	0.463670635	0	2.156703326
	10720	1431419_at	3.935217514	-4.242291479	-1.105872177	0.260678028	0.464621501	0	2.152289548
	15975	1452012_a_at	3.708734391	-4.35646686	-1.105761575	0.253820725	0.464657122	0	2.152124552
	10105	1428127_at	3.585167832	-5.859137344	-1.103171286	0.188282203	0.46549214	0	2.148263984
	4122	1420583_a_at	2.300024655	-4.540726995	-1.102358628	0.242771395	0.465754422	0	2.147054225
	12519	1438847_at	4.004761899	-3.932558631	-1.096255056	0.278763817	0.467729051	0	2.137989927
	16092	1452159_at	3.780762674	-4.500671153	-1.094355714	0.243153893	0.468345233	0	2.135177064
	16952	1455482_at	2.882084663	-4.879896373	-1.093118866	0.224004524	0.468746926	0	2.133347324
	5234	1421887_a_at	5.330393449	-4.119479508	-1.0912284	0.264894727	0.469361561	0	2.130553678
	12350	1438225_x_at	4.607043435	-4.087191486	-1.088007914	0.266199398	0.470410473	0	2.12580301
	10631	1431017_at	2.641432483	-4.237351502	-1.087635432	0.256678124	0.470531942	0	2.125254231
	2513	1418427_at	4.501870288	-5.235673435	-1.084278881	0.207094444	0.471627948	0	2.120315395
	8008	1425156_at	3.434316039	-3.893184843	-1.083966681	0.278426719	0.47173002	0	2.119856608
	11631	1435759_at	2.829551963	-4.100946064	-1.081997474	0.263840942	0.472374348	0	2.116965083
	10624	1430998_at	1.910874463	-3.85212209	-1.079713048	0.280290454	0.473122918	0	2.113615642
	10540	1430371_x_at	3.132807662	-3.918212642	-1.077290487	0.274944365	0.473918049	0	2.110069455
	12198	1437713_x_at	3.490522712	-4.591070532	-1.075300041	0.234215535	0.474572352	0	2.107160258
	12413	1438476_a_at	3.287285556	-4.926091208	-1.072966875	0.217813035	0.475340464	0	2.103755255
	2139	1418016_at	4.287899542	-4.508192238	-1.070972299	0.237561364	0.475998094	0	2.10084875
	17243	1456458_at	2.504780575	-3.837567954	-1.06673034	0.277970411	0.477399732	0	2.094680692
	15628	1451558_at	4.131317856	-4.803694142	-1.06486625	0.22167653	0.478016973	0	2.091975927
	8876	1426287_at	3.547752376	-5.088128591	-1.061894436	0.208700393	0.479002657	0	2.087671092
	16345	1452580_a_at	3.967212166	-4.888612942	-1.061654426	0.217168845	0.479082352	0	2.087323811
	7078	1424034_at	2.28488144	-4.264642692	-1.06028866	0.248623094	0.479536103	0	2.085348724
	8651	1426009_a_at	4.895937545	-5.432303068	-1.060273235	0.195179323	0.47954123	0	2.085326429
	16293	1452490_a_at	2.850903612	-4.719322508	-1.055221238	0.223595916	0.48122342	0	2.078036851
	10135	1428213_at	4.419333654	-4.821842914	-1.0505046	0.217863713	0.48279927	0	2.071254166
	5252	1421906_at	3.303368273	-5.775049093	-1.047610956	0.181402952	0.483768603	0	2.067103972
	17325	1456725_x_at	5.347861325	-4.812445699	-1.046255521	0.217406198	0.484223324	0	2.065162808
	12661	1439390_at	2.170448362	-4.22606505	-1.046142118	0.2475452	0.484261388	0	2.065000481
	12846	1448173_a_at	2.954651255	-4.353078222	-1.046113294	0.240315758	0.484271064	0	2.064959225
	14767	1450526_at	2.622007624	-4.358677638	-1.043621255	0.239435293	0.485108292	0	2.061395397
	2037	1417901_a_at	3.234407239	-4.077478069	-1.042957988	0.255785064	0.485331368	0	2.060447904
	6069	1422849_a_at	5.1384811	-5.414898663	-1.039748502	0.192016244	0.48641226	0	2.055869233
	12714	1441134_at	3.054349774	-4.420372451	-1.039112829	0.235073592	0.486626628	0	2.054963585
	13053	1448400_a_at	4.656836108	-4.306852036	-1.037598831	0.240918151	0.487137573	0	2.052808189
	11373	1434643_at	3.918708175	-5.58940627	-1.034782667	0.185132842	0.488089402	0	2.048804983
	7868	1424986_s_at	4.211111978	-4.597479147	-1.033491897	0.224795342	0.488526288	0	2.046972751
	11721	1436165_at	5.532156982	-4.513043976	-1.031663315	0.228595892	0.489145876	0	2.044379905
	10867	1432066_at	2.167601905	-4.658482243	-1.031435888	0.221410286	0.489222992	0	2.044057652
	10865	1432052_at	3.402404221	-4.05648122	-1.031082877	0.254181598	0.489342713	0	2.043557557
	17283	1456582_x_at	3.14453193	-3.929872559	-1.027836195	0.261544409	0.490445185	0	2.038963846
	15036	1450850_at	5.601757438	-4.637395083	-1.027118391	0.221486065	0.490689263	0	2.037949625
	16667	1454008_at	3.645429027	-4.212472167	-1.026240181	0.243619457	0.490988051	0	2.036709445
	6658	1423551_at	1.833714543	-4.251104447	-1.02460454	0.241020787	0.491545019	0	2.034401654
	10480	1429832_at	3.188209466	-3.913172168	-1.023713544	0.26160708	0.491848687	0	2.033145613
	6436	1423289_a_at	3.805670443	-5.048224591	-1.021011492	0.202251598	0.492770743	0	2.029341258
	2773	1418714_at	3.103445225	-4.097048851	-1.017731965	0.248406109	0.493892181	0	2.024733409
	12696	1439461_x_at	4.064921384	-4.768881092	-1.015093387	0.212857768	0.494796299	0	2.021033712
	14663	1450402_at	3.185185018	-5.500282291	-1.014078906	0.18436852	0.495144354	0	2.019613051
	2255	1418144_a_at	4.840488554	-5.381217842	-1.012716397	0.188194648	0.495612199	0	2.017706591
	11660	1435869_s_at	3.001186491	-4.608770842	-1.011784183	0.219534496	0.495932548	0	2.016403247
	17193	1456275_at	3.650057688	-4.643941387	-1.009440103	0.217367107	0.49673899	0	2.013129671
	10104	1428126_a_at	3.582438962	-5.380892013	-1.007405482	0.187219048	0.497440031	0	2.010292572
	16693	1454107_a_at	2.962786952	-4.855195709	-1.005418644	0.207080971	0.498125564	0	2.00752596
	16299	1452499_a_at	3.049251204	-4.664278237	-1.0048388	0.21543286	0.498325809	0	2.006719263
	13330	1448708_at	3.589561735	-5.195862892	-1.003144979	0.193066099	0.498911221	0	2.004364622
	9114	1426597_s_at	3.321439811	-3.931023844	-1.002902339	0.25512497	0.498995137	0	2.004027546
	12630	1439262_x_at	3.608499943	-4.144671745	-1.000658035	0.241432397	0.499771994	0	2.000912438
	7357	1424360_at	2.774731982	-4.321549066	-0.998282304	0.231001034	0.500595663	0	1.997620185
	10856	1432007_s_at	2.954331397	-4.340486062	-0.997355953	0.229779785	0.500917197	0	1.996337929
	10709	1431386_s_at	3.030818146	-3.939987777	-0.996954621	0.253034953	0.501056563	0	1.995782661
	3417	1419429_at	2.613878585	-5.135519503	-0.994639884	0.193678533	0.50186113	0	1.992583088
	6581	1423460_at	3.851820856	-5.659267218	-0.993804448	0.17560656	0.502151832	0	1.991429557
	17323	1456716_s_at	3.135577988	-4.486352072	-0.991160589	0.220927955	0.503072911	0	1.987783438
	7358	1424361_at	2.901356686	-4.296402816	-0.987787111	0.229910265	0.504250631	0	1.983140801
	11907	1436908_at	3.210136544	-4.271892987	-0.986639866	0.23096081	0.504651775	0	1.981564415
	14116	1449633_s_at	3.174867564	-4.32010553	-0.98630548	0.228305877	0.504768756	0	1.981105184
	1832	1417675_a_at	3.444328163	-4.020744553	-0.982075821	0.244252229	0.506250797	0	1.975305532
	10964	1432763_at	2.629005579	-4.253033557	-0.981149816	0.230694116	0.506575842	0	1.974038075
	6068	1422848_a_at	4.991703143	-5.281801391	-0.978667366	0.185290452	0.507448259	0	1.970644261
	10642	1431062_a_at	4.269357971	-4.665601134	-0.976181923	0.209229614	0.508323233	0	1.967252202
	17111	1456009_x_at	3.200775883	-3.866988722	-0.975523641	0.252269585	0.508555227	0	1.966354777
	11759	1436366_at	3.812033739	-4.136050448	-0.974153105	0.235527375	0.509038575	0	1.96448766
	16864	1455042_at	3.944703958	-5.518289106	-0.96765611	0.17535437	0.511336136	0	1.955660728
	5253	1421907_at	3.539600425	-5.010836715	-0.967545438	0.193090594	0.511375363	0	1.95551071
	6022	1422796_at	3.852505267	-4.254791727	-0.966916567	0.22725356	0.51159832	0	1.954658489
	14385	1450052_at	3.082932143	-4.513567241	-0.966145827	0.214053713	0.511871708	0	1.953614519
	2599	1418524_at	3.135139361	-4.255589519	-0.964638623	0.226675674	0.512406747	0	1.951574616
	10567	1430559_at	3.038181813	-4.239277501	-0.964339568	0.22747734	0.512512974	0	1.951170118
	13860	1449311_at	3.301244496	-4.066079008	-0.964205871	0.237134072	0.512560472	0	1.950989308
	1436	1417248_at	4.162608424	-4.869545526	-0.958291147	0.196792728	0.514666168	0	1.943007065
	15783	1451747_a_at	2.623904863	-3.968417307	-0.955128227	0.240682406	0.515795744	0	1.938751943
	14284	1449934_at	4.737570747	-5.046618943	-0.954862036	0.189208269	0.515890922	0	1.938394258
	10855	1432006_at	2.801458942	-4.124875389	-0.95463052	0.231432572	0.515973716	0	1.93808322
	12131	1437512_x_at	3.885756381	-4.080729724	-0.953901257	0.233757519	0.516234599	0	1.937103792
	16890	1455191_x_at	4.943284858	-4.949755969	-0.9530287	0.192540543	0.516546918	0	1.935932566
	11851	1436767_at	5.424200176	-4.146754076	-0.952897501	0.229793589	0.516593895	0	1.935756519
	4623	1421155_at	3.97644265	-4.136478578	-0.950088607	0.229685369	0.517600671	0	1.931991312
	9390	1426997_at	2.177953156	-5.139979766	-0.94918064	0.184666221	0.517926528	0	1.930775787
	9073	1426544_a_at	3.327581262	-4.078281231	-0.94820323	0.232500697	0.518277537	0	1.929468151
	14301	1449954_at	3.250274895	-4.495294272	-0.945451573	0.210320285	0.519266992	0	1.925791577
	9076	1426548_a_at	3.725409835	-4.594231182	-0.944830188	0.205655778	0.519490694	0	1.924962296
	2516	1418430_at	4.659210975	-4.200103103	-0.938876125	0.223536447	0.521639085	0	1.917034266
	8164	1425355_at	3.033468135	-3.893572476	-0.934685053	0.24005847	0.523156665	0	1.911473306
	2886	1418845_at	1.178662531	-4.746250556	-0.934612123	0.196915884	0.523183112	0	1.911376682
	10171	1428315_at	4.417237969	-3.990690966	-0.932717879	0.233723405	0.523870497	0	1.90886871
	4353	1420844_at	2.618532726	-5.106150687	-0.93224383	0.182572722	0.524042662	0	1.908241586
	10963	1432675_at	2.96372318	-4.117672519	-0.931295538	0.226170375	0.524387231	0	1.9069877
	10307	1428843_at	4.868433196	-4.174432105	-0.928173178	0.222347173	0.525523368	0	1.902864955
	6070	1422850_at	4.967728295	-4.721788688	-0.927380057	0.196404396	0.525812354	0	1.901819143
	5926	1422684_a_at	4.457851526	-4.342732847	-0.925796198	0.213182858	0.526389933	0	1.899732381
	2094	1417968_a_at	3.525386387	-4.122934352	-0.92572455	0.224530509	0.526416075	0	1.899638039
	11615	1435709_at	2.821768513	-4.084021278	-0.923699961	0.22617413	0.527155333	0	1.896974073
	4165	1420628_at	4.874055749	-4.695772268	-0.917525416	0.195393934	0.529416324	0	1.888872623
	4758	1421323_a_at	5.752237965	-4.447497143	-0.91440929	0.205600872	0.530561064	0	1.884797185
	9257	1426798_a_at	4.09602694	-3.940676418	-0.91424428	0.232001865	0.530621751	0	1.884581621
	10680	1431287_at	2.921166076	-3.8884129	-0.910476206	0.234151112	0.532009456	0	1.879665838
	9673	1427425_at	3.266677982	-4.347592015	-0.906701489	0.20855257	0.533403247	0	1.874754243
	11472	1435039_a_at	4.833351049	-4.661160615	-0.906606238	0.194502252	0.533438465	0	1.87463047
	10755	1431663_a_at	2.592298603	-4.530337485	-0.906513961	0.20009855	0.533472585	0	1.87451057
	9184	1426692_at	3.110158921	-4.758109675	-0.906245026	0.190463249	0.53357204	0	1.874161172
	7166	1424134_at	4.119110373	-5.213979646	-0.905140044	0.173598691	0.533980867	0	1.872726273
	6263	1423086_at	3.019178813	-4.095804141	-0.904973814	0.220951438	0.534042397	0	1.872510507
	10264	1428675_at	3.864603358	-3.863010292	-0.904883967	0.234243219	0.534075657	0	1.872393896
	15878	1451885_at	4.940066159	-4.515391332	-0.89618819	0.198474091	0.537304494	0	1.861142073
	10745	1431604_a_at	2.90883939	-4.797340234	-0.895420785	0.186649423	0.537590376	0	1.860152349
	12496	1438741_at	2.803922443	-3.925111468	-0.895265059	0.228086531	0.537648407	0	1.859951573
	6798	1423710_at	4.269108729	-4.417489518	-0.895156503	0.202639191	0.537688864	0	1.859811626
	14601	1450323_at	3.049519639	-4.936201808	-0.886801335	0.179652569	0.540811849	0	1.849071914
	5927	1422685_at	4.616172887	-3.869510317	-0.886386058	0.22906931	0.540967543	0	1.848539739
	9046	1426510_at	2.85978686	-4.17788064	-0.881279833	0.210939447	0.542885617	0	1.842008646
	13054	1448401_at	4.566687568	-4.009158331	-0.880739426	0.219681877	0.54308901	0	1.841318793
	6723	1423629_at	3.234010615	-3.938189489	-0.879026056	0.223205627	0.543734375	0	1.839133308
	9522	1427205_x_at	3.231442052	-3.987902747	-0.877799731	0.220115631	0.544196759	0	1.837570665
	7994	1425136_x_at	3.160976321	-3.945878556	-0.876154349	0.222042908	0.544817765	0	1.835476125
	9234	1426766_at	0.781699365	-4.503129537	-0.874735306	0.194250531	0.545353914	0	1.833671628
	10868	1432072_at	2.825874884	-4.089542594	-0.87420977	0.213767127	0.545552609	0	1.833003791
	23	1415697_at	5.696032712	-4.166591478	-0.872909385	0.209502033	0.546044568	0	1.831352343
	11444	1434938_at	3.197013819	-4.232822012	-0.872653343	0.206163486	0.546141486	0	1.831027353
	10623	1430994_at	4.611169701	-3.957889454	-0.87061866	0.219970434	0.546912272	0	1.828446812
	16477	1452925_a_at	4.708079406	-3.992684864	-0.869071503	0.21766594	0.547499099	0	1.826487023
	1603	1417434_at	5.9081891	-3.898497537	-0.868278109	0.222721215	0.547800273	0	1.825482842
	13267	1448634_at	4.202592121	-4.351272192	-0.865554803	0.19891994	0.548835306	0	1.822040216
	17555	1460376_a_at	2.718204381	-4.267780834	-0.863696087	0.202375923	0.549542861	0	1.819694278
	10690	1431330_at	2.833077849	-3.997672549	-0.860578105	0.215269784	0.550731829	0	1.815765764
	7993	1425135_a_at	3.192058856	-3.89403676	-0.860415346	0.220957171	0.550793964	0	1.815560928
	10656	1431124_at	3.483730006	-4.05469446	-0.859575356	0.2119951	0.55111475	0	1.814504149
	16122	1452221_a_at	3.205681612	-4.462195374	-0.85793912	0.19226839	0.551740152	0	1.812447391
	2517	1418431_at	4.604403086	-3.929207157	-0.857887227	0.218335963	0.551759998	0	1.812382201
	16692	1454106_a_at	3.16234133	-4.219623981	-0.856059985	0.202875893	0.552459272	0	1.810088185
	15480	1451379_at	3.857665683	-5.038651669	-0.85549884	0.169787256	0.552674196	0	1.809384277
	3944	1420375_at	3.35916136	-4.828441766	-0.85177698	0.176408254	0.554101823	0	1.804722449
	14720	1450469_at	2.628732496	-4.117776175	-0.849599269	0.206324781	0.554938857	0	1.802000322
	6023	1422797_at	4.11845536	-3.909336666	-0.849506083	0.217301848	0.554974703	0	1.801883931
	4615	1421145_at	3.205011633	-3.887055739	-0.847961657	0.218150115	0.55556913	0	1.799956021
	5404	1422093_at	2.327136659	-4.174065296	-0.847489768	0.203037017	0.55575088	0	1.799367372
	12203	1437719_x_at	4.317444381	-3.906015802	-0.841983683	0.215560747	0.557875971	0	1.792513125
	11219	1434121_at	3.312248158	-4.898830824	-0.841361264	0.171747361	0.558116706	0	1.791739952
	8551	1425869_a_at	2.342327267	-3.922880643	-0.837617753	0.21352109	0.55956679	0	1.787096764
	15174	1451011_at	3.147764473	-4.922318469	-0.837347153	0.170112348	0.559671755	0	1.786761598
	14207	1449841_at	3.407050146	-4.751343655	-0.835877379	0.17592442	0.560242223	0	1.784942226
	11374	1434644_at	3.87605996	-4.283418763	-0.833080897	0.194489716	0.561329234	0	1.781485693
	6841	1423758_at	5.737199616	-4.004893249	-0.831941829	0.207731337	0.561772602	0	1.78007969
	16654	1453972_x_at	3.401900874	-4.519695561	-0.828130317	0.183227013	0.563258733	0	1.775383036
	12535	1438909_at	2.773616468	-3.983211121	-0.823652833	0.206781114	0.565009554	0	1.769881578
	7475	1424503_at	3.965611952	-4.800721538	-0.820057367	0.170819607	0.566419419	0	1.765476193
	2710	1418644_a_at	4.104167298	-4.11878775	-0.816364618	0.198205071	0.567871094	0	1.760963026
	7467	1424492_at	3.584158212	-4.2800224	-0.816112104	0.1906794	0.567970497	0	1.760654833
	3155	1419140_at	2.537054076	-3.945457276	-0.814503535	0.206440845	0.568604123	0	1.75869284
	11809	1436623_at	2.787930831	-4.00084548	-0.812815218	0.203160862	0.569269922	0	1.756635931
	2347	1418245_a_at	3.380484762	-3.969811658	-0.812748466	0.204732248	0.569296263	0	1.756554654
	35	1415728_at	4.950624737	-4.24070495	-0.812500073	0.191595521	0.569394288	0	1.75625225
	8397	1425672_a_at	3.288024623	-3.960777182	-0.805560592	0.203384476	0.572139719	0	1.747824817
	9058	1426525_at	5.22187668	-4.510542244	-0.803540911	0.178147298	0.572941239	0	1.745379686
	13471	1448863_a_at	4.87769089	-4.611075864	-0.801818743	0.173889731	0.573625577	0	1.743297441
	11319	1434467_at	1.873109335	-4.058155735	-0.797680493	0.196562317	0.575273336	0	1.738304103
	9185	1426693_x_at	2.945994501	-3.923248674	-0.794011173	0.202386145	0.576738336	0	1.733888555
	6287	1423117_at	4.638959738	-4.398451639	-0.793856381	0.180485418	0.576800219	0	1.73370253
	4457	1420969_at	3.089780173	-4.379348864	-0.792196403	0.180893651	0.577464273	0	1.731708864
	9561	1427254_at	4.62237527	-3.878721013	-0.790820078	0.203886816	0.578015434	0	1.730057609
	2005	1417866_at	4.761907025	-4.678855865	-0.784311079	0.167628818	0.580629155	0	1.722269698
	10974	1433140_a_at	2.878152	-4.572978295	-0.779561667	0.170471325	0.58254376	0	1.716609238
	11019	1433494_at	3.952627733	-3.848536145	-0.779011397	0.202417586	0.582765996	0	1.715954616
	4692	1421240_at	2.522384586	-4.217330184	-0.773087729	0.183312118	0.585163736	0	1.708923397
	3485	1419502_at	2.727552747	-4.094363725	-0.767449387	0.187440452	0.587455149	0	1.702257615
	13957	1449423_at	2.238435309	-3.871624517	-0.765396881	0.197693985	0.588291509	0	1.699837554
	357	1416097_at	1.943997139	-3.952940782	-0.764286346	0.193346268	0.588744529	0	1.698529584
	9406	1427018_at	2.339229983	-4.123845501	-0.757975302	0.183803031	0.591325623	0	1.691115624
	17304	1456627_at	2.515070189	-3.921392383	-0.757385487	0.193141979	0.591567423	0	1.690424389
	4456	1420968_at	2.948349727	-4.307667359	-0.752459756	0.174679169	0.593590638	0	1.684662687
	6125	1422913_at	2.472193789	-4.097804962	-0.748829431	0.182739159	0.595086201	0	1.680428816
	7541	1424582_at	3.419889057	-4.069049923	-0.747923471	0.183807888	0.595460011	0	1.679373899
	14949	1450749_a_at	3.266553751	-3.970096819	-0.743713353	0.18732877	0.597200239	0	1.674480242
	2004	1417865_at	4.882495214	-4.378412117	-0.740670344	0.169164145	0.598461214	0	1.670952062
	5714	1422448_at	2.078787292	-4.212089664	-0.728189062	0.172880712	0.603661182	0	1.656558396
	10876	1432097_a_at	3.022870998	-4.005703059	-0.727974939	0.181734624	0.603750783	0	1.656312551
	17160	1456151_at	3.170354415	-4.120025806	-0.726671155	0.176375389	0.604296648	0	1.654816394
	2172	1418053_at	3.662928997	-4.050530126	-0.711300876	0.17560686	0.610769161	0	1.637279785
	16576	1453569_s_at	3.647177378	-3.953940015	-0.707587079	0.178957464	0.612343433	0	1.633070506
	7476	1424504_at	3.917538922	-3.860330264	-0.70741122	0.183251476	0.61241808	0	1.632871453
	2039	1417904_at	3.202479436	-4.001762916	-0.701891719	0.175395628	0.614765573	0	1.626636305
	5582	1422290_at	2.830902609	-4.273799151	-0.699575288	0.163689323	0.61575345	0	1.624026628
	12141	1437541_at	3.557554982	-3.839438758	-0.690332306	0.179800317	0.619711091	0	1.61365516
	7468	1424493_s_at	2.808102446	-3.927069212	-0.598802944	0.152480874	0.660301604	0	1.514459444
	Estimated Miss rates for Delta=2.59345762107624
		Quantiles	Cutpoints	Miss Rate(%)
		0 -> 0.05	-3.835 -> -2.241	99.26
		0.05 -> 0.1	-2.241 -> -1.447	85.87
		0.1 -> 0.15	-1.447 -> -0.957	49.8
		0.15 -> 0.2	-0.957 -> -0.56	2
		0.2 -> 0.25	-0.56 -> -0.279	0
		0.25 -> 0.75	-0.279 -> 1.873	51.77
		0.75 -> 0.8	1.873 -> 2.1	98.16
		0.8 -> 0.85	2.1 -> 2.36	99.13
		0.85 -> 0.9	2.36 -> 2.667	99.66
		0.9 -> 0.95	2.667 -> 3.055	99.87
		0.95 -> 1	3.055 -> 3.661	99.97
