# Supplementary material for: A genomic analysis of mouse models of breast cancer reveals molecular features of mouse models and relationships to human breast cancer
Source: Breast Cancer Res. 2014 Jun 5;16(3):R59. doi: 10.1186/bcr3672 (PMC4078930; doi:10.1186/bcr3672)
Supplement: Additional file 2 — Fold change values organized by mouse tumor model type comparing the mouse model to all other types of mouse models. [file bcr3672-S2.zip › Additional_file_2/BlgStat5_SAM/AdditionalFile55_BlgStat5_SAM/UpregulatedGenesgather_gene_ontology_121102.txt]

#	Annotation	Total Genes With Ann	Your Genes (With Ann)	Your Genes (No Ann)	Genome (With Ann)	Genome (No Ann)	ln(Bayes factor)	neg ln(p value)	FE: neg ln(p value)	FE: neg ln(FDR)	Genes
1	GO:0007186 [6]: G-protein coupled receptor protein signaling pathway	6	6	371	1881	10371	37.37	10.41	0.0	0.0	Arrb2 F2r Gng11 Ptger1 Rassf5 Rgs4
2	GO:0007166 [5]: cell surface receptor linked signal transduction	22	22	355	2280	9972	22.16	10.41	0.0	0.0	Acvr1b Arrb2 Csf1r Csnk2a1 Ctgf Dvl1 F2r Fcgr1 Fcgr3 Flt1 Gng11 Il2rb Il2rg Il7r Itgb2 Pirb Pitx2 Ptger1 Ptpro Rassf5 Rgs4 Tiam1
3	GO:0050877 [4]: neurophysiological process	8	8	369	1499	10753	21.74	10.41	0.0	0.0	Arrb2 Fcgr3 Myo6 Pde6d Pkd2 Slc12a7 Stx4a Tbl1xr1
4	GO:0009581 [5]: detection of external stimulus	6	6	371	1361	10891	21.47	10.41	0.0	0.0	Arrb2 Myo6 Pde6d Pkd2 Slc12a7 Tbl1xr1
5	GO:0007600 [5]: sensory perception	6	6	371	1351	10901	21.18	10.41	0.0	0.0	Arrb2 Myo6 Pde6d Pkd2 Slc12a7 Tbl1xr1
6	GO:0007517 [5]: muscle development	19	19	358	117	12135	11.97	10.41	17.68	11.12	Acta1 Cryab Csrp3 Dctn1 Fhl1 Myf6 Myl1 Myl2 Mylpf Myom1 Myom2 Pdlim3 Phkg1 Pvalb Tnnc2 Tnni2 Tnnt1 Tnnt3 Vamp5
7	GO:0050874 [3]: organismal physiological process	34	34	343	2374	9878	11.79	10.41	0.0	0.0	Arrb2 Bad C1qb C4 Ccl12 Ccl9 Clec2d Clec2h Ctgf Cxcl13 F2r Fcgr1 Fcgr3 Fli1 Fyb Icsbp1 Igh-4 Igj Itgb2 Ltb Lyst Mafb Myo6 Pde6d Pirb Pkd2 Psg23 Repin1 Serping1 Sh2d1a Slc12a7 Stx4a Tbl1xr1 Tlr1
8	GO:0050896 [3]: response to stimulus	42	42	335	2709	9543	11.77	10.41	0.0	0.0	Arrb2 Bad C1qb C1qr1 C4 C6.1A Ccl12 Ccl9 Cklf Cklfsf2a Clec2d Clec2h Cryab Cxcl13 Fcgr1 Fcgr3 Fyb Hsf2 Icsbp1 Igh-4 Igj Itgb2 Ltb Lyst Lyzs Lzp-s Myo6 Ninj1 Pde6d Pirb Pkd2 Polb Rad17 Repin1 Rev1l Serping1 Sh2d1a Slc12a7 Slk Tbl1xr1 Tlr1 Xpa
9	GO:0050875 [3]: cellular physiological process	283	283	94	7651	4601	10.34	10.41	15.46	9.59	0610009D07Rik 1110015E22Rik 1300013B24Rik 1700030A21Rik 1810007M14Rik 2700082D03Rik 2810441O16Rik 5730427N09Rik 5730449L18Rik A730098D12Rik Acox1 Acta1 Acvr1b Adipor1 Aebp2 Alpk2 Alpk3 Amacr Ampd2 Ankib1 Ankra2 Ankrd10 Ankrd32 Apobec2 Apoc2 Arfrp1 Arl4 Arl5 Asb5 Atp1b2 Atp6v0d1 Atp6v1b2 BC021921 Bad Baz1b Baz2a Bckdhb Bcl2l11 Bcl6 Bhlhb5 C1qb Cacna1s Cai Camk2b Camk2g Cant1 Cap1 Capza2 Car3 Casp9…
10	GO:0008152 [3]: metabolism	215	215	162	5387	6865	9.8	10.41	14.84	9.37	0610009D07Rik 1110015E22Rik 1300013B24Rik 1700030A21Rik 1810007M14Rik 2310057D15Rik 2700082D03Rik 2810441O16Rik 5730427N09Rik 5730449L18Rik A730098D12Rik Acox1 Acvr1b Adipor1 Aebp2 Alpk2 Alpk3 Amacr Ampd2 Ankib1 Ankra2 Ankrd10 Ankrd32 Apobec2 Apoc2 Asb5 Atp6v0d1 Atp6v1b2 BC021921 Bad Baz1b Baz2a Bckdhb Bcl6 Bhlhb5 Cai Camk2b Camk2g Cant1 Car3 Casp9 Cbx2 Cdipt Cdk2 Cdyl Chfr Chuk Ckm Ckmt2 Cnot3 C…
11	GO:0009605 [4]: response to external stimulus	31	31	346	2141	10111	9.75	10.41	0.0	0.0	Arrb2 C1qb C4 C6.1A Ccl12 Ccl9 Cklf Cklfsf2a Clec2d Clec2h Cryab Cxcl13 Fcgr1 Fcgr3 Igh-4 Igj Itgb2 Lyst Lyzs Lzp-s Myo6 Ninj1 Pde6d Pirb Pkd2 Repin1 Serping1 Sh2d1a Slc12a7 Tbl1xr1 Tlr1
12	GO:0044238 [4]: primary metabolism	196	196	181	4860	7392	8.58	10.41	13.59	8.41	0610009D07Rik 1700030A21Rik 1810007M14Rik 2700082D03Rik 2810441O16Rik 5730427N09Rik 5730449L18Rik A730098D12Rik Acox1 Acvr1b Adipor1 Aebp2 Alpk2 Alpk3 Amacr Ampd2 Ankib1 Ankra2 Ankrd10 Ankrd32 Apobec2 Apoc2 Asb5 Atp6v0d1 Atp6v1b2 BC021921 Bad Baz1b Baz2a Bckdhb Bcl6 Bhlhb5 Camk2b Camk2g Cant1 Casp9 Cbx2 Cdipt Cdk2 Cdyl Chfr Chuk Ckm Ckmt2 Cnot3 Col6a1 Cpsf2 Cpt1b Cpxm1 Crat Csf1r Csnk2a1 Ctgf Cts…
13	GO:0007165 [4]: signal transduction	55	55	322	3005	9247	7.89	10.41	0.0	0.0	AW742319 Acvr1b Arfrp1 Arl4 Arl5 Arrb2 Asb5 Ccl12 Ccl9 Chuk Crkl Csf1r Csnk2a1 Ctgf Depdc1a Dscr1l2 Dvl1 F2r Fcgr1 Fcgr3 Flt1 Gng11 Gpsm1 Grcc9 Il2rb Il2rg Il7r Irak1bp1 Itgb2 Itsn1 Kras Ldb3 Lpxn Lyst Ms4a4d Pdlim3 Pirb Pitx2 Pkd2 Ppp2r2a Prkcz Ptger1 Ptpro Rab28 Rab4b Rap2c Rasa1 Rassf5 Rgs4 Sh2d1a Sh3d1B Snx5 Tbl1xr1 Thoc1 Tiam1
14	GO:0044237 [4]: cellular metabolism	201	201	176	5065	7187	7.88	10.41	12.86	7.9	0610009D07Rik 1110015E22Rik 1300013B24Rik 1700030A21Rik 1810007M14Rik 2700082D03Rik 2810441O16Rik 5730427N09Rik 5730449L18Rik A730098D12Rik Acox1 Acvr1b Adipor1 Aebp2 Alpk2 Alpk3 Amacr Ampd2 Ankib1 Ankra2 Ankrd10 Ankrd32 Apobec2 Asb5 Atp6v0d1 Atp6v1b2 BC021921 Bad Baz1b Baz2a Bckdhb Bcl6 Bhlhb5 Cai Camk2b Camk2g Cant1 Car3 Casp9 Cbx2 Cdipt Cdk2 Cdyl Chfr Chuk Ckm Ckmt2 Cnot3 Col6a1 Cox5a Cox7a1 C…
15	GO:0007154 [3]: cell communication	71	71	306	3538	8714	6.83	10.41	0.0	0.0	AW742319 Acvr1b Arfrp1 Arl4 Arl5 Arrb2 Arvcf Asb5 Atp1b2 C1qr1 Ccl12 Ccl9 Cdh5 Chuk Col1a2 Col3a1 Col5a1 Col5a2 Col6a1 Cpxm1 Crkl Csf1r Csnk2a1 Ctgf Depdc1a Dscr1l2 Dvl1 F2r Fcgr1 Fcgr3 Flt1 Gng11 Gpsm1 Grcc9 Il2rb Il2rg Il7r Irak1bp1 Itgb2 Itsn1 Kras Ldb3 Lpxn Lyst Ms4a4d Nid1 Nid2 Ninj1 Pdlim3 Pirb Pitx2 Pkd2 Ppp2r2a Prkcz Ptger1 Ptpro Rab28 Rab4b Rap2c Rasa1 Rassf5 Rgs4 Sh2d1a Sh3d1B Snx5 Ssx2…
16	GO:0006936 [3]: muscle contraction	10	10	367	46	12206	6.39	10.01	12.16	7.39	Acta1 Actn2 Actn3 Myom1 Myom2 Smpx Tnnc2 Tnni2 Tnnt1 Tnnt3
17	GO:0006139 [5]: nucleobase, nucleoside, nucleotide and nucleic acid metabolism	104	104	273	2323	9929	5.16	8.91	10.15	5.54	0610009D07Rik 1810007M14Rik 2700082D03Rik 2810441O16Rik 5730449L18Rik A730098D12Rik Aebp2 Ampd2 Ankib1 Ankra2 Ankrd10 Ankrd32 Apobec2 Asb5 Atp6v0d1 Atp6v1b2 BC021921 Baz1b Baz2a Bcl6 Bhlhb5 Cant1 Cbx2 Cdyl Cnot3 Cpsf2 Ctgf D1Ertd161e D230016N13Rik Dck Ddx54 Dedd Dnase1 Dpf3 E4f1 Enpp2 Erf Fli1 Fusip1 Harsl Hira Hnrpd Hsf2 Htatsf1 Icsbp1 Ing1 Ing1l Jarid2 Lhx9 Lyl1 Mafb Med8 Miz1 Mllt1 Myf6 Nfat5 …
18	GO:0001788 [7]: antibody-dependent cellular cytotoxicity	3	3	374	1	12251	3.28	6.78	9.18	4.69	Fcgr1 Fcgr3 Igh-4
19	GO:0001906 [5]: cell killing	4	4	373	7	12245	2.57	5.93	8.43	4.17	Clec2d Fcgr1 Fcgr3 Igh-4
20	GO:0001909 [6]: immune cell mediated cytotoxicity	4	4	373	7	12245	2.57	5.93	8.43	4.17	Clec2d Fcgr1 Fcgr3 Igh-4
21	GO:0006397 [7]: mRNA processing	18	18	359	224	12028	2.47	5.89	7.96	3.88	0610009D07Rik 2810441O16Rik 5730449L18Rik Apobec2 Cpsf2 Fusip1 Htatsf1 Nxf1 Rad52b Rbm14 Rbm4 Sf3a2 Sf3b1 Sfrs12 Sfrs14 Spop Thoc1 Uhmk1
22	GO:0007021 [8]: tubulin folding	3	3	374	2	12250	2.4	5.77	8.28	4.12	Mipol1 Tbca Tbce
23	GO:0016071 [6]: mRNA metabolism	18	18	359	234	12018	2.01	5.33	7.47	3.48	0610009D07Rik 2810441O16Rik 5730449L18Rik Apobec2 Cpsf2 Fusip1 Htatsf1 Nxf1 Rad52b Rbm14 Rbm4 Sf3a2 Sf3b1 Sfrs12 Sfrs14 Spop Thoc1 Uhmk1
24	GO:0006396 [6]: RNA processing	20	20	357	291	11961	1.44	4.69	6.84	3.05	0610009D07Rik 2700082D03Rik 2810441O16Rik 5730449L18Rik Apobec2 Cpsf2 Fusip1 Htatsf1 Nxf1 Rad52b Rbm14 Rbm4 Sf3a2 Sf3b1 Sfrs12 Sfrs14 Spop Thoc1 Trub2 Uhmk1
25	GO:0007020 [9]: microtubule nucleation	3	3	374	4	12248	1.2	4.46	7.08	3.17	Mipol1 Tbca Tbce
26	GO:0006603 [8]: phosphocreatine metabolism	2	2	375	0	12252	1.13	4.35	7.03	3.17	Ckm Ckmt2
27	GO:0016070 [5]: RNA metabolism	22	22	355	346	11906	1.11	4.35	6.45	2.88	0610009D07Rik 2700082D03Rik 2810441O16Rik 5730449L18Rik Apobec2 Cpsf2 Fusip1 Harsl Htatsf1 Nxf1 Rad52b Rbm14 Rbm4 Sf3a2 Sf3b1 Sfrs12 Sfrs14 Spop Thoc1 Trub2 Uhmk1 Wars
28	GO:0050789 [2]: regulation of biological process	89	89	288	2202	10050	0.76	3.99	5.52	2.36	1810007M14Rik A730098D12Rik Aebp2 Ankib1 Ankra2 Ankrd10 Ankrd32 Arrb2 Asb5 BC021921 Bad Baz1b Baz2a Bcl2l11 Bcl6 Bhlhb5 Casp9 Cbx2 Clec2d Cnot3 Ctgf D1Ertd161e Ddx54 Dedd Dnajc3 Dpf3 E4f1 Eif3s6 Eif5 Erf Faim Fcgr1 Fcgr3 Fli1 Gsn Hira Hnrpd Hsf2 Icsbp1 Igfbp7 Igh-4 Ing1 Ing1l Jarid2 Lhx9 Lyl1 Mafb Med8 Miz1 Mllt1 Myf6 Nf1 Nfat5 Nfatc2ip Nfya Notch2 Pcaf Phf2 Pitx2 Pkia Pkig Polb Rnf33 Serpinb1a S…
29	GO:0001794 [6]: type IIa hypersensitivity	3	3	374	5	12247	0.76	3.99	6.63	3.01	Fcgr1 Fcgr3 Igh-4
30	GO:0001796 [7]: regulation of type IIa hypersensitivity	3	3	374	5	12247	0.76	3.99	6.63	3.01	Fcgr1 Fcgr3 Igh-4
31	GO:0001798 [8]: positive regulation of type IIa hypersensitivity	3	3	374	5	12247	0.76	3.99	6.63	3.01	Fcgr1 Fcgr3 Igh-4
32	GO:0006898 [7]: receptor mediated endocytosis	3	3	374	6	12246	0.38	3.62	6.25	2.73	Cap1 Fcgr1 Msr1
33	GO:0006937 [4]: regulation of muscle contraction	4	4	373	15	12237	0.35	3.58	6.16	2.68	Tnnc2 Tnni2 Tnnt1 Tnnt3
34	GO:0050791 [3]: regulation of physiological process	80	80	297	1980	10272	0.26	3.52	5.02	2.09	1810007M14Rik A730098D12Rik Aebp2 Ankib1 Ankra2 Ankrd10 Ankrd32 Asb5 BC021921 Bad Baz1b Baz2a Bcl2l11 Bcl6 Bhlhb5 Casp9 Cbx2 Clec2d Cnot3 D1Ertd161e Ddx54 Dedd Dpf3 E4f1 Eif3s6 Eif5 Erf Faim Fcgr1 Fcgr3 Fli1 Gsn Hira Hnrpd Hsf2 Icsbp1 Igh-4 Ing1 Ing1l Jarid2 Lhx9 Lyl1 Mafb Med8 Miz1 Mllt1 Myf6 Nfat5 Nfatc2ip Nfya Notch2 Pcaf Phf2 Pitx2 Polb Rnf33 Serpinb1a Sfrs14 Snapc2 Sox18 Taf6 Tbl1xr1 Thoc1 T…
35	GO:0042590 [7]: antigen presentation, exogenous antigen via MHC class I	2	2	375	1	12251	0.05	0.0	5.95	2.68	Fcgr1 Fcgr3
36	GO:0001802 [6]: type III hypersensitivity	2	2	375	1	12251	0.05	0.0	5.95	2.68	Fcgr1 Fcgr3
37	GO:0001803 [7]: regulation of type III hypersensitivity	2	2	375	1	12251	0.05	0.0	5.95	2.68	Fcgr1 Fcgr3
38	GO:0001805 [8]: positive regulation of type III hypersensitivity	2	2	375	1	12251	0.05	0.0	5.95	2.68	Fcgr1 Fcgr3
39	GO:0007022 [9]: chaperonin-mediated tubulin folding	2	2	375	1	12251	0.05	0.0	5.95	2.68	Mipol1 Tbca
40	GO:0000375 [8]: RNA splicing, via transesterification reactions	13	13	364	180	12072	-0.19	0.0	5.25	2.24	0610009D07Rik 2810441O16Rik Fusip1 Htatsf1 Rad52b Rbm14 Rbm4 Sf3a2 Sf3b1 Sfrs12 Sfrs14 Thoc1 Uhmk1
41	GO:0000377 [9]: RNA splicing, via transesterification reactions with bulged adenosine as nucleophile	13	13	364	180	12072	-0.19	0.0	5.25	2.24	0610009D07Rik 2810441O16Rik Fusip1 Htatsf1 Rad52b Rbm14 Rbm4 Sf3a2 Sf3b1 Sfrs12 Sfrs14 Thoc1 Uhmk1
42	GO:0000398 [8]: nuclear mRNA splicing, via spliceosome	13	13	364	180	12072	-0.19	0.0	5.25	2.24	0610009D07Rik 2810441O16Rik Fusip1 Htatsf1 Rad52b Rbm14 Rbm4 Sf3a2 Sf3b1 Sfrs12 Sfrs14 Thoc1 Uhmk1
43	GO:0050729 [7]: positive regulation of inflammatory response	3	3	374	8	12244	-0.23	0.0	5.62	2.42	Fcgr1 Fcgr3 Igh-4
44	GO:0006910 [8]: phagocytosis, recognition	3	3	374	8	12244	-0.23	0.0	5.62	2.42	Fcgr1 Fcgr3 Igh-4
45	GO:0030036 [8]: actin cytoskeleton organization and biogenesis	8	8	369	80	12172	-0.24	0.0	5.36	2.24	Cap1 Capza2 Epb4.1l2 Gsn Nrap Pdlim3 Tmod4 Tmsb10
46	GO:0008380 [7]: RNA splicing	13	13	364	184	12068	-0.35	0.0	5.08	2.12	0610009D07Rik 2810441O16Rik Fusip1 Htatsf1 Rad52b Rbm14 Rbm4 Sf3a2 Sf3b1 Sfrs12 Sfrs14 Thoc1 Uhmk1
47	GO:0009887 [4]: organogenesis	41	41	336	909	11343	-0.41	0.0	4.54	1.95	Acta1 Alpk3 Bad Chuk Clec2d Crkl Cryab Csrp3 Ctgf Cxcl13 Dctn1 Fhl1 Fli1 Flt1 Icsbp1 Il7r Ltb Myf6 Myl1 Myl2 Mylpf Myom1 Myom2 Nf1 Pdlim3 Phkg1 Pirb Pitx2 Ppp3r1 Pvalb Qk Serpine1 Tbce Tiam1 Tie1 Tnnc2 Tnni2 Tnnt1 Tnnt3 Ubp1 Vamp5
48	GO:0048513 [3]: organ development	41	41	336	915	11337	-0.49	0.0	4.44	1.93	Acta1 Alpk3 Bad Chuk Clec2d Crkl Cryab Csrp3 Ctgf Cxcl13 Dctn1 Fhl1 Fli1 Flt1 Icsbp1 Il7r Ltb Myf6 Myl1 Myl2 Mylpf Myom1 Myom2 Nf1 Pdlim3 Phkg1 Pirb Pitx2 Ppp3r1 Pvalb Qk Serpine1 Tbce Tiam1 Tie1 Tnnc2 Tnni2 Tnnt1 Tnnt3 Ubp1 Vamp5
49	GO:0009653 [3]: morphogenesis	46	46	331	1060	11192	-0.55	0.0	4.33	1.91	Acta1 Alpk3 Bad Cap1 Chuk Clec2d Crkl Cryab Csrp3 Ctgf Cxcl13 Dctn1 Epb4.1l2 Fhl1 Fli1 Flt1 Gas2 Icsbp1 Igfbp7 Il7r Ltb Myf6 Myl1 Myl2 Mylpf Myom1 Myom2 Nf1 Notch2 Pdlim3 Phkg1 Pirb Pitx2 Ppp3r1 Pvalb Qk Serpine1 Tbce Tiam1 Tie1 Tnnc2 Tnni2 Tnnt1 Tnnt3 Ubp1 Vamp5
50	GO:0006599 [7]: phosphagen metabolism	2	2	375	2	12250	-0.61	0.0	5.27	2.24	Ckm Ckmt2
51	GO:0030029 [7]: actin filament-based process	8	8	369	86	12166	-0.61	0.0	4.96	2.06	Cap1 Capza2 Epb4.1l2 Gsn Nrap Pdlim3 Tmod4 Tmsb10
52	GO:0007010 [6]: cytoskeleton organization and biogenesis	19	19	358	336	11916	-0.67	0.0	4.58	1.95	Acta1 Cap1 Capza2 Clasp2 Dncic2 Epb4.1l2 Gsn Kif22 Mipol1 Myl1 Myl2 Mylpf Myo6 Nrap Pdlim3 Tbca Tbce Tmod4 Tmsb10
53	GO:0043283 [4]: biopolymer metabolism	53	53	324	1272	10980	-0.68	0.0	4.12	1.83	0610009D07Rik 2700082D03Rik 2810441O16Rik 5730449L18Rik Apobec2 Baz1b Baz2a Casp9 Cbx2 Cdyl Col6a1 Cpsf2 Cpxm1 Ctgf Ctss Dnase1 Erf Fap Fusip1 Harsl Htatsf1 Lta4h Mmp12 Nxf1 Orc2l Orc5l Pcolce Pga5 Phka2 Phkg1 Polb Ppp1r3c Pygm Rad52b Rbm14 Rbm4 Rev1l Rpa1 Serpinb1a Sf3a2 Sf3b1 Sfrs12 Sfrs14 Slk Spop Suv420h1 Thoc1 Trub2 Uhmk1 Usp12 Usp3 Wars Xpa
54	GO:0006911 [8]: phagocytosis, engulfment	3	3	374	10	12242	-0.72	0.0	5.11	2.13	Fcgr1 Fcgr3 Igh-4
55	GO:0042981 [6]: regulation of apoptosis	13	13	364	194	12058	-0.72	0.0	4.68	1.95	Bad Bcl2l11 Bcl6 Casp9 Clec2d Dedd Faim Fcgr1 Fcgr3 Igh-4 Polb Thoc1 Zc3hc1
56	GO:0019222 [4]: regulation of metabolism	65	65	312	1630	10622	-0.74	0.0	3.97	1.76	1810007M14Rik A730098D12Rik Aebp2 Ankib1 Ankra2 Ankrd10 Ankrd32 Asb5 BC021921 Baz1b Baz2a Bcl6 Bhlhb5 Cbx2 Cnot3 D1Ertd161e Ddx54 Dedd Dpf3 E4f1 Eif3s6 Eif5 Erf Fcgr3 Fli1 Gsn Hira Hnrpd Hsf2 Icsbp1 Ing1 Ing1l Jarid2 Lhx9 Lyl1 Mafb Med8 Miz1 Mllt1 Myf6 Nfat5 Nfatc2ip Nfya Notch2 Pcaf Phf2 Pitx2 Rnf33 Serpinb1a Sfrs14 Snapc2 Sox18 Taf6 Tbl1xr1 Tmod4 Ugp2 Usf1 Wbscr14 Zfhx1a Zfp160 Zfp307 Zfp422-rs…
57	GO:0007275 [2]: development	63	63	314	1575	10677	-0.78	0.0	3.93	1.74	Acox1 Acta1 Acvr1b Alpk3 Arfrp1 Bad Bcl6 Cap1 Chuk Clec2d Crkl Cryab Csrp3 Ctgf Cxcl13 Dctn1 Dvl1 E4f1 Epb4.1l2 Fhl1 Fli1 Flt1 Gas2 Hira Hsf2 Icsbp1 Igfbp7 Il7r Itgb2 Jarid2 Kras Ltb Mafb Mfn2 Miz1 Myf6 Myl1 Myl2 Mylpf Myom1 Myom2 Nf1 Ninj1 Notch2 Pdlim3 Phkg1 Pirb Pitx2 Pkd2 Ppp3r1 Pvalb Qk Serpine1 Tbce Tiam1 Tie1 Tnnc2 Tnni2 Tnnt1 Tnnt3 Ubp1 Vamp5 Xist
58	GO:0006350 [6]: transcription	62	62	315	1549	10703	-0.81	0.0	3.9	1.73	1810007M14Rik A730098D12Rik Aebp2 Ankib1 Ankra2 Ankrd10 Ankrd32 Asb5 BC021921 Baz1b Baz2a Bcl6 Bhlhb5 Cbx2 Cnot3 D1Ertd161e Ddx54 Dedd Dpf3 E4f1 Erf Fli1 Hira Hnrpd Hsf2 Icsbp1 Ing1 Ing1l Jarid2 Lhx9 Lyl1 Mafb Med8 Miz1 Mllt1 Myf6 Nfat5 Nfatc2ip Nfya Notch2 Pcaf Phf2 Pitx2 Polr2b Polr2k Rnf33 Rpo1-2 Sfrs14 Snapc2 Sox18 Taf6 Tbl1xr1 Ugp2 Usf1 Wbscr14 Zfhx1a Zfp160 Zfp307 Zfp422-rs1 Zfp451 Zfp566 Z…
59	GO:0043067 [5]: regulation of programmed cell death	13	13	364	197	12055	-0.82	0.0	4.56	1.95	Bad Bcl2l11 Bcl6 Casp9 Clec2d Dedd Faim Fcgr1 Fcgr3 Igh-4 Polb Thoc1 Zc3hc1
60	GO:0007582 [2]: physiological process	322	322	55	9953	2299	-0.84	0.0	3.85	1.7	0610009D07Rik 1110015E22Rik 1300013B24Rik 1700030A21Rik 1810007M14Rik 2310057D15Rik 2700082D03Rik 2810441O16Rik 5730427N09Rik 5730449L18Rik A730098D12Rik Acox1 Acta1 Actn2 Actn3 Acvr1b Adipor1 Aebp2 Alpk2 Alpk3 Amacr Ampd2 Ankib1 Ankra2 Ankrd10 Ankrd32 Apobec2 Apoc2 Arfrp1 Arl4 Arl5 Arrb2 Asb5 Atp1b2 Atp6v0d1 Atp6v1b2 BC021921 Bad Baz1b Baz2a Bckdhb Bcl2l11 Bcl6 Bhlhb5 C1qb C1qr1 C4 C6.1A Cacna1s…
61	GO:0006457 [7]: protein folding	12	12	365	176	12076	-0.89	0.0	4.53	1.95	1700030A21Rik Dnajc3 Dnajc5 Dyt1 Fkbp3 Fkbp9 Hsf2 Mipol1 Pfdn2 Tbca Tbce Trap1
62	GO:0000004 [2]: biological_process unknown	19	19	358	992	11260	-0.91	0.0	0.01	0.0	A630054L15Rik AI839562 Chchd1 Cmya5 Ctla2a Cuedc1 Emcn Gbas Glcci1 Magmas Med28 Mrpl52 Sh3bgr Slc24a6 Tmem4 Ttyh2 Unc93b1 Zc3hdc8 Zfp119
63	GO:0048514 [5]: blood vessel morphogenesis	7	7	370	72	12180	-0.91	0.0	4.69	1.95	Ctgf Flt1 Pitx2 Qk Serpine1 Tie1 Ubp1
64	GO:0006469 [5]: negative regulation of protein kinase activity	3	3	374	11	12241	-0.93	0.0	4.89	2.02	Dnajc3 Pkia Pkig
65	GO:0044262 [6]: cellular carbohydrate metabolism	12	12	365	181	12071	-1.06	0.0	4.33	1.91	Bad D230016N13Rik Eno3 Idh3a Nagk Pgam2 Phka2 Phkg1 Pmm2 Ppp1r3c Pygm Tpi1
66	GO:0001569 [5]: patterning of blood vessels	2	2	375	3	12249	-1.09	0.0	4.78	1.96	Flt1 Pitx2
67	GO:0002011 [5]: morphogenesis of an epithelial sheet	2	2	375	3	12249	-1.09	0.0	4.78	1.96	Chuk Notch2
68	GO:0043086 [4]: negative regulation of enzyme activity	3	3	374	12	12240	-1.13	0.0	4.69	1.95	Dnajc3 Pkia Pkig
69	GO:0006941 [4]: striated muscle contraction	3	3	374	12	12240	-1.13	0.0	4.69	1.95	Myom1 Myom2 Smpx
70	GO:0006817 [8]: phosphate transport	5	5	372	40	12212	-1.14	0.0	4.55	1.95	C1qb Col1a2 Col3a1 Col6a1 Msr1
71	GO:0005977 [8]: glycogen metabolism	4	4	373	25	12227	-1.17	0.0	4.58	1.95	Phka2 Phkg1 Ppp1r3c Pygm
72	GO:0006073 [7]: glucan metabolism	4	4	373	25	12227	-1.17	0.0	4.58	1.95	Phka2 Phkg1 Ppp1r3c Pygm
73	GO:0045449 [6]: regulation of transcription	59	59	318	1496	10756	-1.18	0.0	3.5	1.57	1810007M14Rik A730098D12Rik Aebp2 Ankib1 Ankra2 Ankrd10 Ankrd32 Asb5 BC021921 Baz1b Baz2a Bcl6 Bhlhb5 Cbx2 Cnot3 D1Ertd161e Ddx54 Dedd Dpf3 E4f1 Erf Fli1 Hira Hnrpd Hsf2 Icsbp1 Ing1 Ing1l Jarid2 Lhx9 Lyl1 Mafb Med8 Miz1 Mllt1 Myf6 Nfat5 Nfatc2ip Nfya Notch2 Pcaf Phf2 Pitx2 Rnf33 Sfrs14 Snapc2 Sox18 Taf6 Tbl1xr1 Ugp2 Usf1 Wbscr14 Zfhx1a Zfp160 Zfp307 Zfp422-rs1 Zfp451 Zfp566 Zik1
74	GO:0016192 [5]: vesicle-mediated transport	14	14	363	233	12019	-1.21	0.0	4.11	1.83	Cap1 Fcgr1 Fcgr3 Gsn Igh-4 Itsn1 Lyst Msr1 Rabgef1 Sec15l1 Sh3d1B Stx4a Vamp5 Vps4b
75	GO:0006355 [7]: regulation of transcription, DNA-dependent	58	58	319	1470	10782	-1.21	0.0	3.46	1.57	1810007M14Rik A730098D12Rik Aebp2 Ankib1 Ankra2 Ankrd10 Ankrd32 Asb5 BC021921 Baz1b Baz2a Bcl6 Bhlhb5 Cbx2 Cnot3 D1Ertd161e Ddx54 Dedd Dpf3 Erf Fli1 Hira Hnrpd Hsf2 Icsbp1 Ing1 Ing1l Jarid2 Lhx9 Lyl1 Mafb Med8 Miz1 Mllt1 Myf6 Nfat5 Nfatc2ip Nfya Notch2 Pcaf Phf2 Pitx2 Rnf33 Sfrs14 Snapc2 Sox18 Taf6 Tbl1xr1 Ugp2 Usf1 Wbscr14 Zfhx1a Zfp160 Zfp307 Zfp422-rs1 Zfp451 Zfp566 Zik1
76	GO:0019219 [5]: regulation of nucleobase, nucleoside, nucleotide and nucleic acid metabolism	59	59	318	1503	10749	-1.25	0.0	3.42	1.57	1810007M14Rik A730098D12Rik Aebp2 Ankib1 Ankra2 Ankrd10 Ankrd32 Asb5 BC021921 Baz1b Baz2a Bcl6 Bhlhb5 Cbx2 Cnot3 D1Ertd161e Ddx54 Dedd Dpf3 E4f1 Erf Fli1 Hira Hnrpd Hsf2 Icsbp1 Ing1 Ing1l Jarid2 Lhx9 Lyl1 Mafb Med8 Miz1 Mllt1 Myf6 Nfat5 Nfatc2ip Nfya Notch2 Pcaf Phf2 Pitx2 Rnf33 Sfrs14 Snapc2 Sox18 Taf6 Tbl1xr1 Ugp2 Usf1 Wbscr14 Zfhx1a Zfp160 Zfp307 Zfp422-rs1 Zfp451 Zfp566 Zik1
77	GO:0006996 [5]: organelle organization and biogenesis	32	32	345	715	11537	-1.25	0.0	3.69	1.61	2700082D03Rik Acta1 Baz1b Baz2a Cap1 Capza2 Cbx2 Cdyl Clasp2 Dncic2 Epb4.1l2 Gsn Hnrpd Kif22 Lyst Mcts1 Mfn2 Mipol1 Mrpl41 Myl1 Myl2 Mylpf Myo6 Nrap Pdlim3 Suv420h1 Tbca Tbce Tmod4 Tmsb10 Trub2 Vps4b
78	GO:0050764 [7]: regulation of phagocytosis	3	3	374	13	12239	-1.29	0.0	4.5	1.95	Fcgr1 Fcgr3 Igh-4
79	GO:0050766 [8]: positive regulation of phagocytosis	3	3	374	13	12239	-1.29	0.0	4.5	1.95	Fcgr1 Fcgr3 Igh-4
80	GO:0050727 [6]: regulation of inflammatory response	3	3	374	14	12238	-1.46	0.0	4.33	1.91	Fcgr1 Fcgr3 Igh-4
81	GO:0030044 [7]: actin filament stabilization	2	2	375	4	12248	-1.47	0.0	4.4	1.93	Gsn Tmod4
82	GO:0045576 [6]: mast cell activation	2	2	375	4	12248	-1.47	0.0	4.4	1.93	Fcgr3 Fyb
83	GO:0051016 [8]: barbed-end actin filament capping	2	2	375	4	12248	-1.47	0.0	4.4	1.93	Gsn Tmod4
84	GO:0001812 [8]: positive regulation of type I hypersensitivity	2	2	375	4	12248	-1.47	0.0	4.4	1.93	Fcgr3 Igh-4
85	GO:0006351 [7]: transcription, DNA-dependent	58	58	319	1497	10755	-1.47	0.0	3.17	1.5	1810007M14Rik A730098D12Rik Aebp2 Ankib1 Ankra2 Ankrd10 Ankrd32 Asb5 BC021921 Baz1b Baz2a Bcl6 Bhlhb5 Cbx2 Cnot3 D1Ertd161e Ddx54 Dedd Dpf3 Erf Fli1 Hira Hnrpd Hsf2 Icsbp1 Ing1 Ing1l Jarid2 Lhx9 Lyl1 Mafb Med8 Miz1 Mllt1 Myf6 Nfat5 Nfatc2ip Nfya Notch2 Pcaf Phf2 Pitx2 Rnf33 Sfrs14 Snapc2 Sox18 Taf6 Tbl1xr1 Ugp2 Usf1 Wbscr14 Zfhx1a Zfp160 Zfp307 Zfp422-rs1 Zfp451 Zfp566 Zik1
86	GO:0001568 [4]: blood vessel development	7	7	370	82	12170	-1.47	0.0	4.08	1.83	Ctgf Flt1 Pitx2 Qk Serpine1 Tie1 Ubp1
87	GO:0016043 [4]: cell organization and biogenesis	36	36	341	847	11405	-1.49	0.0	3.36	1.57	2700082D03Rik Acta1 Baz1b Baz2a Cap1 Capza2 Cbx2 Cdyl Clasp2 Ctgf Dncic2 Epb4.1l2 Fhl1 Gas2 Gsn Hnrpd Igfbp7 Kif22 Lyst Mcts1 Mfn2 Mipol1 Mrpl41 Myl1 Myl2 Mylpf Myo6 Nrap Pdlim3 Suv420h1 Tbca Tbce Tmod4 Tmsb10 Trub2 Vps4b
88	GO:0006112 [7]: energy reserve metabolism	4	4	373	28	12224	-1.49	0.0	4.23	1.83	Phka2 Phkg1 Ppp1r3c Pygm
89	GO:0001525 [6]: angiogenesis	6	6	371	64	12188	-1.57	0.0	4.02	1.8	Ctgf Flt1 Pitx2 Serpine1 Tie1 Ubp1
90	GO:0044264 [6]: cellular polysaccharide metabolism	4	4	373	29	12223	-1.6	0.0	4.13	1.83	Phka2 Phkg1 Ppp1r3c Pygm
91	GO:0009799 [4]: determination of symmetry	3	3	374	15	12237	-1.62	0.0	4.17	1.83	Notch2 Pitx2 Pkd2
92	GO:0009855 [5]: determination of bilateral symmetry	3	3	374	15	12237	-1.62	0.0	4.17	1.83	Notch2 Pitx2 Pkd2
93	GO:0045807 [7]: positive regulation of endocytosis	3	3	374	15	12237	-1.62	0.0	4.17	1.83	Fcgr1 Fcgr3 Igh-4
94	GO:0007368 [6]: determination of left/right symmetry	3	3	374	15	12237	-1.62	0.0	4.17	1.83	Notch2 Pitx2 Pkd2
95	GO:0008219 [4]: cell death	19	19	358	379	11873	-1.62	0.0	3.51	1.57	Bad Bcl2l11 Bcl6 Casp9 Cd5l Clec2d Dedd Dffb Dnase1 Faim Fcgr1 Fcgr3 Gas2 Igh-4 Lyzs Lzp-s Polb Thoc1 Zc3hc1
96	GO:0015980 [6]: energy derivation by oxidation of organic compounds	8	8	369	108	12144	-1.7	0.0	3.78	1.68	Eno3 Idh3a Pgam2 Phka2 Phkg1 Ppp1r3c Pygm Tpi1
97	GO:0016265 [3]: death	19	19	358	386	11866	-1.75	0.0	3.35	1.57	Bad Bcl2l11 Bcl6 Casp9 Cd5l Clec2d Dedd Dffb Dnase1 Faim Fcgr1 Fcgr3 Gas2 Igh-4 Lyzs Lzp-s Polb Thoc1 Zc3hc1
98	GO:0009880 [4]: embryonic pattern specification	3	3	374	16	12236	-1.76	0.0	4.02	1.8	Flt1 Mafb Pitx2
99	GO:0016998 [6]: cell wall catabolism	2	2	375	5	12247	-1.78	0.0	4.08	1.83	Lyzs Lzp-s
100	GO:0042692 [4]: muscle cell differentiation	2	2	375	5	12247	-1.78	0.0	4.08	1.83	Kras Qk
101	GO:0001810 [7]: regulation of type I hypersensitivity	2	2	375	5	12247	-1.78	0.0	4.08	1.83	Fcgr3 Igh-4
102	GO:0005976 [5]: polysaccharide metabolism	4	4	373	31	12221	-1.78	0.0	3.93	1.74	Phka2 Phkg1 Ppp1r3c Pygm
103	GO:0005975 [5]: carbohydrate metabolism	15	15	362	282	11970	-1.8	0.0	3.4	1.57	Bad D230016N13Rik Eno3 Idh3a Lyzs Lzp-s Man2b1 Nagk Pgam2 Phka2 Phkg1 Pmm2 Ppp1r3c Pygm Tpi1
104	GO:0043170 [4]: macromolecule metabolism	86	86	291	2410	9842	-1.81	0.0	2.57	1.21	1700030A21Rik 5730427N09Rik Acvr1b Alpk2 Alpk3 Ankib1 Bad Camk2b Camk2g Casp9 Cdk2 Chfr Chuk Col6a1 Cpxm1 Csf1r Csnk2a1 Ctss D230016N13Rik Dnajc3 Dnajc5 Dusp11 Dyt1 Eif3s6 Eif5 Eno3 Erf Fap Fbxo38 Fbxw11 Fcgr3 Fkbp3 Fkbp9 Flt1 Gsn Harsl Hsf2 Idh3a Lgtn Loxl1 Lpxn Lta4h Lyzs Lzp-s Man2b1 Map4k4 Mipol1 Miz1 Mmp12 Mrps17 Mrps9 Nagk Pcaf Pcmt1 Pcolce Pfdn2 Pga5 Pgam2 Phka2 Phkg1 Pim1 Pmm2 Ppp1r3c Prk…
105	GO:0043065 [7]: positive regulation of apoptosis	7	7	370	89	12163	-1.81	0.0	3.7	1.62	Bad Bcl2l11 Casp9 Clec2d Fcgr1 Fcgr3 Igh-4
106	GO:0016064 [6]: humoral defense mechanism (sensu Vertebrata)	5	5	372	49	12203	-1.82	0.0	3.81	1.7	C1qb C4 Igh-4 Pirb Serping1
107	GO:0043068 [6]: positive regulation of programmed cell death	7	7	370	90	12162	-1.86	0.0	3.65	1.59	Bad Bcl2l11 Casp9 Clec2d Fcgr1 Fcgr3 Igh-4
108	GO:0044260 [5]: cellular macromolecule metabolism	82	82	295	2297	9955	-1.88	0.0	2.5	1.21	1700030A21Rik 5730427N09Rik Acvr1b Alpk2 Alpk3 Ankib1 Bad Camk2b Camk2g Casp9 Cdk2 Chfr Chuk Col6a1 Cpxm1 Csf1r Csnk2a1 Ctss D230016N13Rik Dnajc3 Dnajc5 Dusp11 Dyt1 Eif3s6 Eif5 Eno3 Erf Fap Fbxo38 Fbxw11 Fcgr3 Fkbp3 Fkbp9 Flt1 Gsn Harsl Hsf2 Idh3a Lgtn Loxl1 Lpxn Lta4h Map4k4 Mipol1 Miz1 Mmp12 Mrps17 Mrps9 Nagk Pcaf Pcmt1 Pcolce Pfdn2 Pga5 Pgam2 Phka2 Phkg1 Pim1 Pmm2 Ppp1r3c Prkcz Ptpro Pygm Rpl1…
109	GO:0006954 [5]: inflammatory response	8	8	369	115	12137	-1.97	0.0	3.47	1.57	Ccl12 Cxcl13 Fcgr1 Fcgr3 Igh-4 Itgb2 Repin1 Tlr1
110	GO:0006915 [6]: apoptosis	17	17	360	345	11907	-1.99	0.0	3.12	1.47	Bad Bcl2l11 Bcl6 Casp9 Cd5l Clec2d Dedd Dffb Dnase1 Faim Fcgr1 Fcgr3 Gas2 Igh-4 Polb Thoc1 Zc3hc1
111	GO:0016068 [6]: type I hypersensitivity	2	2	375	6	12246	-2.04	0.0	3.81	1.7	Fcgr3 Igh-4
112	GO:0042829 [6]: defense response to pathogen	2	2	375	6	12246	-2.04	0.0	3.81	1.7	Fcgr1 Igh-4
113	GO:0042830 [7]: defense response to pathogenic bacteria	2	2	375	6	12246	-2.04	0.0	3.81	1.7	Fcgr1 Igh-4
114	GO:0006631 [6]: fatty acid metabolism	8	8	369	117	12135	-2.05	0.0	3.39	1.57	Acox1 Adipor1 Cpt1b Crat Lta4h Ndufab1 Sah Tpi1
115	GO:0016053 [6]: organic acid biosynthesis	5	5	372	53	12199	-2.07	0.0	3.54	1.57	Lta4h Ndufab1 Npl Sah Tpi1
116	GO:0046394 [7]: carboxylic acid biosynthesis	5	5	372	53	12199	-2.07	0.0	3.54	1.57	Lta4h Ndufab1 Npl Sah Tpi1
117	GO:0012501 [5]: programmed cell death	17	17	360	351	11901	-2.1	0.0	3.0	1.39	Bad Bcl2l11 Bcl6 Casp9 Cd5l Clec2d Dedd Dffb Dnase1 Faim Fcgr1 Fcgr3 Gas2 Igh-4 Polb Thoc1 Zc3hc1
118	GO:0042330 [5]: taxis	7	7	370	96	12156	-2.11	0.0	3.37	1.57	Ccl12 Ccl9 Cklf Cklfsf2a Cxcl13 Fcgr3 Itgb2
119	GO:0006935 [6]: chemotaxis	7	7	370	96	12156	-2.11	0.0	3.37	1.57	Ccl12 Ccl9 Cklf Cklfsf2a Cxcl13 Fcgr3 Itgb2
120	GO:0007515 [5]: lymph gland development	3	3	374	19	12233	-2.13	0.0	3.62	1.57	Cxcl13 Il7r Ltb
121	GO:0012502 [7]: induction of programmed cell death	6	6	371	75	12177	-2.15	0.0	3.38	1.57	Bad Casp9 Clec2d Fcgr1 Fcgr3 Igh-4
122	GO:0006917 [8]: induction of apoptosis	6	6	371	75	12177	-2.15	0.0	3.38	1.57	Bad Casp9 Clec2d Fcgr1 Fcgr3 Igh-4
123	GO:0006091 [5]: generation of precursor metabolites and energy	19	19	358	411	11841	-2.16	0.0	2.86	1.36	1300013B24Rik Acox1 Atp6v0d1 Atp6v1b2 Cai Cox5a Cox7a1 Cox8b Eno3 Idh3a Ndufa5 Ndufa7 Ndufb4 Pgam2 Phka2 Phkg1 Ppp1r3c Pygm Tpi1
124	GO:0006897 [6]: endocytosis	8	8	369	121	12131	-2.18	0.0	3.23	1.52	Cap1 Fcgr1 Fcgr3 Igh-4 Itsn1 Msr1 Rabgef1 Sh3d1B
125	GO:0000226 [8]: microtubule cytoskeleton organization and biogenesis	4	4	373	36	12216	-2.19	0.0	3.48	1.57	Clasp2 Mipol1 Tbca Tbce
126	GO:0019320 [8]: hexose catabolism	4	4	373	38	12214	-2.33	0.0	3.33	1.57	Bad Eno3 Pgam2 Tpi1
127	GO:0046164 [6]: alcohol catabolism	4	4	373	38	12214	-2.33	0.0	3.33	1.57	Bad Eno3 Pgam2 Tpi1
128	GO:0046365 [7]: monosaccharide catabolism	4	4	373	38	12214	-2.33	0.0	3.33	1.57	Bad Eno3 Pgam2 Tpi1
129	GO:0006007 [9]: glucose catabolism	4	4	373	38	12214	-2.33	0.0	3.33	1.57	Bad Eno3 Pgam2 Tpi1
130	GO:0007399 [5]: neurogenesis	4	4	373	303	11949	-2.35	0.0	0.02	0.0	Nf1 Qk Tbce Tiam1
131	GO:0009794 [5]: regulation of mitotic cell cycle, embryonic	1	1	376	0	12252	-2.39	0.0	3.51	1.57	E4f1
132	GO:0019276 [7]: UDP-N-acetylgalactosamine metabolism	1	1	376	0	12252	-2.39	0.0	3.51	1.57	D230016N13Rik
133	GO:0042276 [8]: error-prone postreplication DNA repair	1	1	376	0	12252	-2.39	0.0	3.51	1.57	Rev1l
134	GO:0045020 [7]: error-prone DNA repair	1	1	376	0	12252	-2.39	0.0	3.51	1.57	Rev1l
135	GO:0045448 [4]: mitotic cell cycle, embryonic	1	1	376	0	12252	-2.39	0.0	3.51	1.57	E4f1
136	GO:0045685 [5]: regulation of glial cell differentiation	1	1	376	0	12252	-2.39	0.0	3.51	1.57	Nf1
137	GO:0007024 [9]: alpha-tubulin folding	1	1	376	0	12252	-2.39	0.0	3.51	1.57	Tbce
138	GO:0008300 [7]: isoprenoid catabolism	1	1	376	0	12252	-2.39	0.0	3.51	1.57	Amacr
139	GO:0015669 [5]: gas transport	2	2	375	8	12244	-2.44	0.0	3.38	1.57	Hba-a1 Hbb-bh1
140	GO:0015671 [6]: oxygen transport	2	2	375	8	12244	-2.44	0.0	3.38	1.57	Hba-a1 Hbb-bh1
141	GO:0008064 [6]: regulation of actin polymerization and/or depolymerization	2	2	375	8	12244	-2.44	0.0	3.38	1.57	Gsn Tmod4
142	GO:0051050 [6]: positive regulation of transport	3	3	374	22	12230	-2.44	0.0	3.29	1.54	Fcgr1 Fcgr3 Igh-4
143	GO:0006909 [7]: phagocytosis	3	3	374	22	12230	-2.44	0.0	3.29	1.54	Fcgr1 Fcgr3 Igh-4
144	GO:0015698 [7]: inorganic anion transport	7	7	370	105	12147	-2.44	0.0	2.99	1.39	C1qb Clns1a Col1a2 Col3a1 Col6a1 Msr1 Slc12a7
145	GO:0016310 [7]: phosphorylation	21	21	356	489	11763	-2.44	0.0	2.46	1.21	Acvr1b Alpk2 Alpk3 Atp6v0d1 Atp6v1b2 Camk2b Camk2g Cdk2 Chuk Csf1r Csnk2a1 Flt1 Map4k4 Ndufa7 Phkg1 Pim1 Prkcz Slk Stk10 Tie1 Uhmk1
146	GO:0006956 [6]: complement activation	4	4	373	40	12212	-2.46	0.0	3.18	1.51	C1qb C4 Igh-4 Serping1
147	GO:0007242 [5]: intracellular signaling cascade	26	26	351	645	11607	-2.52	0.0	2.26	1.1	AW742319 Arfrp1 Arl4 Arl5 Asb5 Chuk Crkl Depdc1a Dscr1l2 Dvl1 Grcc9 Irak1bp1 Itsn1 Kras Ldb3 Pdlim3 Pkd2 Prkcz Rab28 Rab4b Rap2c Rasa1 Rassf5 Sh2d1a Snx5 Tiam1
148	GO:0051170 [7]: nuclear import	4	4	373	41	12211	-2.52	0.0	3.11	1.47	Kpna1 Kpna4 Nxf1 Tnpo1
149	GO:0006606 [7]: protein-nucleus import	4	4	373	41	12211	-2.52	0.0	3.11	1.47	Kpna1 Kpna4 Nxf1 Tnpo1
150	GO:0015031 [5]: protein transport	20	20	357	466	11786	-2.53	0.0	2.39	1.2	Arfrp1 Arl4 Arl5 Cog4 D030051N19Rik Epim Hira Kpna1 Kpna4 Lyst Nxf1 Ppp1r3c Rab4b Rabgef1 Sec15l1 Sec24b Snx5 Stx3 Stx4a Tnpo1
151	GO:0006810 [4]: transport	62	62	315	1791	10461	-2.55	0.0	1.72	0.87	1300013B24Rik Apoc2 Arfrp1 Arl4 Arl5 Atp1b2 Atp6v0d1 Atp6v1b2 C1qb Cacna1s Camk2b Camk2g Cap1 Clns1a Cog4 Col1a2 Col3a1 Col6a1 Cpt1b Cpxm1 Crat D030051N19Rik Dncic2 Epim Fabp4 Fcgr1 Fcgr3 Gsn Hba-a1 Hbb-bh1 Hira Igh-4 Itsn1 Kpna1 Kpna4 Lasp1 Lyst Mscp Msr1 Nupl1 Nxf1 Pkd2 Ppp1r3c Rab4b Rabgef1 Rbp7 Scn1b Sec15l1 Sec24b Serpine1 Sh3d1B Slc12a7 Slc25a4 Slc2a3 Snx5 Stx3 Stx4a Thoc1 Tnni2 Tnpo1 Vamp5…
152	GO:0007267 [4]: cell-cell signaling	2	2	375	208	12044	-2.56	0.0	0.01	0.0	Fcgr3 Stx4a
153	GO:0051234 [4]: establishment of localization	62	62	315	1794	10458	-2.57	0.0	1.7	0.86	1300013B24Rik Apoc2 Arfrp1 Arl4 Arl5 Atp1b2 Atp6v0d1 Atp6v1b2 C1qb Cacna1s Camk2b Camk2g Cap1 Clns1a Cog4 Col1a2 Col3a1 Col6a1 Cpt1b Cpxm1 Crat D030051N19Rik Dncic2 Epim Fabp4 Fcgr1 Fcgr3 Gsn Hba-a1 Hbb-bh1 Hira Igh-4 Itsn1 Kpna1 Kpna4 Lasp1 Lyst Mscp Msr1 Nupl1 Nxf1 Pkd2 Ppp1r3c Rab4b Rabgef1 Rbp7 Scn1b Sec15l1 Sec24b Serpine1 Sh3d1B Slc12a7 Slc25a4 Slc2a3 Snx5 Stx3 Stx4a Thoc1 Tnni2 Tnpo1 Vamp5…
154	GO:0045184 [5]: establishment of protein localization	20	20	357	470	11782	-2.58	0.0	2.33	1.14	Arfrp1 Arl4 Arl5 Cog4 D030051N19Rik Epim Hira Kpna1 Kpna4 Lyst Nxf1 Ppp1r3c Rab4b Rabgef1 Sec15l1 Sec24b Snx5 Stx3 Stx4a Tnpo1
155	GO:0007264 [6]: small GTPase mediated signal transduction	10	10	367	186	12066	-2.59	0.0	2.67	1.25	AW742319 Arfrp1 Arl4 Arl5 Itsn1 Kras Rab28 Rab4b Rap2c Tiam1
156	GO:0051169 [6]: nuclear transport	5	5	372	63	12189	-2.6	0.0	2.95	1.37	Kpna1 Kpna4 Nxf1 Thoc1 Tnpo1
157	GO:0030593 [7]: neutrophil chemotaxis	2	2	375	9	12243	-2.62	0.0	3.2	1.52	Fcgr3 Itgb2
158	GO:0030832 [9]: regulation of actin filament length	2	2	375	9	12243	-2.62	0.0	3.2	1.52	Gsn Tmod4
159	GO:0051128 [5]: regulation of cell organization and biogenesis	2	2	375	9	12243	-2.62	0.0	3.2	1.52	Gsn Tmod4
160	GO:0005978 [8]: glycogen biosynthesis	2	2	375	9	12243	-2.62	0.0	3.2	1.52	Phkg1 Ppp1r3c
161	GO:0009066 [7]: aspartate family amino acid metabolism	2	2	375	9	12243	-2.62	0.0	3.2	1.52	Mthfr Npl
162	GO:0009225 [6]: nucleotide-sugar metabolism	2	2	375	9	12243	-2.62	0.0	3.2	1.52	D230016N13Rik Pmm2
163	GO:0009250 [7]: glucan biosynthesis	2	2	375	9	12243	-2.62	0.0	3.2	1.52	Phkg1 Ppp1r3c
164	GO:0030100 [6]: regulation of endocytosis	3	3	374	24	12228	-2.62	0.0	3.09	1.46	Fcgr1 Fcgr3 Igh-4
165	GO:0007249 [7]: I-kappaB kinase/NF-kappaB cascade	3	3	374	24	12228	-2.62	0.0	3.09	1.46	AW742319 Chuk Irak1bp1
166	GO:0019752 [6]: carboxylic acid metabolism	14	14	363	299	11953	-2.62	0.0	2.45	1.21	Acox1 Adipor1 Bckdhb Cpt1b Crat Harsl Lta4h Mthfr Ndufab1 Npl Sah Srr Tpi1 Wars
167	GO:0006082 [5]: organic acid metabolism	14	14	363	299	11953	-2.62	0.0	2.45	1.21	Acox1 Adipor1 Bckdhb Cpt1b Crat Harsl Lta4h Mthfr Ndufab1 Npl Sah Srr Tpi1 Wars
168	GO:0051179 [3]: localization	62	62	315	1811	10441	-2.64	0.0	1.59	0.83	1300013B24Rik Apoc2 Arfrp1 Arl4 Arl5 Atp1b2 Atp6v0d1 Atp6v1b2 C1qb Cacna1s Camk2b Camk2g Cap1 Clns1a Cog4 Col1a2 Col3a1 Col6a1 Cpt1b Cpxm1 Crat D030051N19Rik Dncic2 Epim Fabp4 Fcgr1 Fcgr3 Gsn Hba-a1 Hbb-bh1 Hira Igh-4 Itsn1 Kpna1 Kpna4 Lasp1 Lyst Mscp Msr1 Nupl1 Nxf1 Pkd2 Ppp1r3c Rab4b Rabgef1 Rbp7 Scn1b Sec15l1 Sec24b Serpine1 Sh3d1B Slc12a7 Slc25a4 Slc2a3 Snx5 Stx3 Stx4a Thoc1 Tnni2 Tnpo1 Vamp5…
169	GO:0016042 [5]: lipid catabolism	5	5	372	64	12188	-2.64	0.0	2.9	1.36	Amacr Apoc2 Grn Lpl Sh3d1B
170	GO:0019538 [5]: protein metabolism	72	72	305	2158	10094	-2.69	0.0	1.4	0.75	1700030A21Rik 5730427N09Rik Acvr1b Alpk2 Alpk3 Ankib1 Camk2b Camk2g Casp9 Cdk2 Chfr Chuk Col6a1 Cpxm1 Csf1r Csnk2a1 Ctss Dnajc3 Dnajc5 Dusp11 Dyt1 Eif3s6 Eif5 Erf Fap Fbxo38 Fbxw11 Fcgr3 Fkbp3 Fkbp9 Flt1 Gsn Harsl Hsf2 Lgtn Loxl1 Lpxn Lta4h Map4k4 Mipol1 Miz1 Mmp12 Mrps17 Mrps9 Pcaf Pcmt1 Pcolce Pfdn2 Pga5 Phkg1 Pim1 Prkcz Ptpro Rpl14 Rpl37 Rps9 Serpinb1a Slk Stk10 Suv420h1 Tbca Tbce Tbl1xr1 Tie1…
171	GO:0007519 [6]: myogenesis	3	3	374	25	12227	-2.7	0.0	3.0	1.39	Csrp3 Myf6 Vamp5
172	GO:0017038 [6]: protein import	4	4	373	45	12207	-2.76	0.0	2.85	1.36	Kpna1 Kpna4 Nxf1 Tnpo1
173	GO:0009618 [7]: response to pathogenic bacteria	2	2	375	10	12242	-2.77	0.0	3.03	1.42	Fcgr1 Igh-4
174	GO:0045765 [7]: regulation of angiogenesis	2	2	375	10	12242	-2.77	0.0	3.03	1.42	Serpine1 Tie1
175	GO:0008104 [4]: protein localization	20	20	357	489	11763	-2.78	0.0	2.06	1.01	Arfrp1 Arl4 Arl5 Cog4 D030051N19Rik Epim Hira Kpna1 Kpna4 Lyst Nxf1 Ppp1r3c Rab4b Rabgef1 Sec15l1 Sec24b Snx5 Stx3 Stx4a Tnpo1
176	GO:0006958 [7]: complement activation, classical pathway	3	3	374	26	12226	-2.79	0.0	2.91	1.36	C1qb Igh-4 Serping1
177	GO:0016052 [6]: carbohydrate catabolism	4	4	373	46	12206	-2.81	0.0	2.79	1.34	Bad Eno3 Pgam2 Tpi1
178	GO:0044275 [7]: cellular carbohydrate catabolism	4	4	373	46	12206	-2.81	0.0	2.79	1.34	Bad Eno3 Pgam2 Tpi1
179	GO:0050954 [6]: sensory perception of mechanical stimulus	4	4	373	46	12206	-2.81	0.0	2.79	1.34	Myo6 Pkd2 Slc12a7 Tbl1xr1
180	GO:0050982 [7]: detection of mechanical stimulus	4	4	373	46	12206	-2.81	0.0	2.79	1.34	Myo6 Pkd2 Slc12a7 Tbl1xr1
181	GO:0051244 [4]: regulation of cellular physiological process	17	17	360	401	11851	-2.82	0.0	2.1	1.04	Bad Bcl2l11 Bcl6 Casp9 Clec2d Dedd Faim Fcgr1 Fcgr3 Gsn Igh-4 Pitx2 Polb Thoc1 Tie1 Tmod4 Zc3hc1
182	GO:0006793 [5]: phosphorus metabolism	23	23	354	588	11664	-2.84	0.0	1.9	0.94	Acvr1b Alpk2 Alpk3 Atp6v0d1 Atp6v1b2 Camk2b Camk2g Cdk2 Chuk Csf1r Csnk2a1 Dusp11 Flt1 Map4k4 Ndufa7 Phkg1 Pim1 Prkcz Ptpro Slk Stk10 Tie1 Uhmk1
183	GO:0006796 [6]: phosphate metabolism	23	23	354	588	11664	-2.84	0.0	1.9	0.94	Acvr1b Alpk2 Alpk3 Atp6v0d1 Atp6v1b2 Camk2b Camk2g Cdk2 Chuk Csf1r Csnk2a1 Dusp11 Flt1 Map4k4 Ndufa7 Phkg1 Pim1 Prkcz Ptpro Slk Stk10 Tie1 Uhmk1
184	GO:0009056 [4]: catabolism	27	27	350	716	11536	-2.85	0.0	1.79	0.91	Amacr Apoc2 Bad Bckdhb Cant1 Casp9 Col6a1 Cpxm1 Ctss Dnase1 Eno3 Erf Fap Grn Lpl Lta4h Lyzs Lzp-s Mmp12 Pcolce Pga5 Pgam2 Serpinb1a Sh3d1B Tpi1 Usp12 Usp3
185	GO:0009987 [2]: cellular process	319	319	58	10220	2032	-2.86	0.0	1.22	0.66	0610009D07Rik 1110015E22Rik 1300013B24Rik 1700030A21Rik 1810007M14Rik 2700082D03Rik 2810441O16Rik 5730427N09Rik 5730449L18Rik A730098D12Rik AW742319 Acox1 Acta1 Acvr1b Adipor1 Aebp2 Alpk2 Alpk3 Amacr Ampd2 Ankib1 Ankra2 Ankrd10 Ankrd32 Apobec2 Apoc2 Arfrp1 Arl4 Arl5 Arrb2 Arvcf Asb5 Atp1b2 Atp6v0d1 Atp6v1b2 BC021921 Bad Baz1b Baz2a Bckdhb Bcl2l11 Bcl6 Bhlhb5 C1qb C1qr1 Cacna1s Cai Camk2b Camk2g C…
186	GO:0044267 [6]: cellular protein metabolism	69	69	308	2140	10112	-2.9	0.0	1.03	0.57	1700030A21Rik 5730427N09Rik Acvr1b Alpk2 Alpk3 Ankib1 Camk2b Camk2g Casp9 Cdk2 Chfr Chuk Col6a1 Cpxm1 Csf1r Csnk2a1 Ctss Dnajc3 Dnajc5 Dusp11 Dyt1 Eif3s6 Eif5 Erf Fap Fbxo38 Fbxw11 Fcgr3 Fkbp3 Fkbp9 Flt1 Harsl Hsf2 Lgtn Loxl1 Lpxn Lta4h Map4k4 Mipol1 Miz1 Mmp12 Mrps17 Mrps9 Pcaf Pcmt1 Pcolce Pfdn2 Pga5 Phkg1 Pim1 Prkcz Ptpro Rpl14 Rpl37 Rps9 Slk Stk10 Suv420h1 Tbca Tbce Tbl1xr1 Tie1 Trap1 Uhmk1 U…
187	GO:0016197 [6]: endosome transport	2	2	375	11	12241	-2.9	0.0	2.89	1.36	Lyst Vps4b
188	GO:0006446 [8]: regulation of translational initiation	2	2	375	11	12241	-2.9	0.0	2.89	1.36	Eif3s6 Eif5
189	GO:0006633 [7]: fatty acid biosynthesis	4	4	373	48	12204	-2.91	0.0	2.67	1.25	Lta4h Ndufab1 Sah Tpi1
190	GO:0006468 [8]: protein amino acid phosphorylation	18	18	359	446	11806	-2.97	0.0	1.86	0.92	Acvr1b Alpk2 Alpk3 Camk2b Camk2g Cdk2 Chuk Csf1r Csnk2a1 Flt1 Map4k4 Phkg1 Pim1 Prkcz Slk Stk10 Tie1 Uhmk1
191	GO:0050778 [6]: positive regulation of immune response	4	4	373	50	12202	-3.0	0.0	2.56	1.21	Bad Fcgr1 Fcgr3 Igh-4
192	GO:0019395 [7]: fatty acid oxidation	2	2	375	12	12240	-3.03	0.0	2.75	1.32	Acox1 Adipor1
193	GO:0006040 [6]: amino sugar metabolism	2	2	375	12	12240	-3.03	0.0	2.75	1.32	D230016N13Rik Nagk
194	GO:0007004 [9]: telomerase-dependent telomere maintenance	2	2	375	12	12240	-3.03	0.0	2.75	1.32	Hnrpd Trub2
195	GO:0007160 [5]: cell-matrix adhesion	4	4	373	51	12201	-3.05	0.0	2.51	1.21	Ctgf Itgb2 Nid1 Nid2
196	GO:0015909 [7]: long-chain fatty acid transport	1	1	376	1	12251	-3.05	0.0	2.83	1.36	Cpt1b
197	GO:0019307 [8]: mannose biosynthesis	1	1	376	1	12251	-3.05	0.0	2.83	1.36	Pmm2
198	GO:0042270 [10]: protection from natural killer cell mediated cytotoxicity	1	1	376	1	12251	-3.05	0.0	2.83	1.36	Clec2d
199	GO:0048284 [6]: organelle fusion	1	1	376	1	12251	-3.05	0.0	2.83	1.36	Mfn2
200	GO:0001667 [6]: ameboid cell migration	1	1	376	1	12251	-3.05	0.0	2.83	1.36	Cap1
201	GO:0006427 [9]: histidyl-tRNA aminoacylation	1	1	376	1	12251	-3.05	0.0	2.83	1.36	Harsl
202	GO:0006436 [9]: tryptophanyl-tRNA aminoacylation	1	1	376	1	12251	-3.05	0.0	2.83	1.36	Wars
203	GO:0006884 [5]: regulation of cell volume	1	1	376	1	12251	-3.05	0.0	2.83	1.36	Clns1a
204	GO:0007041 [6]: lysosomal transport	1	1	376	1	12251	-3.05	0.0	2.83	1.36	Lyst
205	GO:0007252 [8]: I-kappaB phosphorylation	1	1	376	1	12251	-3.05	0.0	2.83	1.36	Chuk
206	GO:0008053 [7]: mitochondrial fusion	1	1	376	1	12251	-3.05	0.0	2.83	1.36	Mfn2
207	GO:0008333 [7]: endosome to lysosome transport	1	1	376	1	12251	-3.05	0.0	2.83	1.36	Lyst
208	GO:0050794 [3]: regulation of cellular process	21	21	356	553	11699	-3.06	0.0	1.63	0.85	Arrb2 Bad Bcl2l11 Bcl6 Casp9 Clec2d Ctgf Dedd Faim Fcgr1 Fcgr3 Gsn Igfbp7 Igh-4 Nf1 Pitx2 Polb Thoc1 Tie1 Tmod4 Zc3hc1
209	GO:0006913 [6]: nucleocytoplasmic transport	5	5	372	75	12177	-3.06	0.0	2.4	1.2	Kpna1 Kpna4 Nxf1 Thoc1 Tnpo1
210	GO:0006820 [6]: anion transport	7	7	370	127	12125	-3.07	0.0	2.24	1.1	C1qb Clns1a Col1a2 Col3a1 Col6a1 Msr1 Slc12a7
211	GO:0007155 [4]: cell adhesion	18	18	359	464	11788	-3.13	0.0	1.64	0.86	Arvcf Atp1b2 C1qr1 Cdh5 Col1a2 Col3a1 Col5a1 Col5a2 Col6a1 Cpxm1 Ctgf Itgb2 Lpxn Nid1 Nid2 Ninj1 Ssx2ip Thbs2
212	GO:0016051 [6]: carbohydrate biosynthesis	4	4	373	53	12199	-3.14	0.0	2.41	1.21	Phkg1 Pmm2 Ppp1r3c Tpi1
213	GO:0051240 [5]: positive regulation of organismal physiological process	4	4	373	53	12199	-3.14	0.0	2.41	1.21	Bad Fcgr1 Fcgr3 Igh-4
214	GO:0030595 [6]: immune cell chemotaxis	2	2	375	13	12239	-3.14	0.0	2.63	1.23	Fcgr3 Itgb2
215	GO:0043284 [5]: biopolymer biosynthesis	2	2	375	13	12239	-3.14	0.0	2.63	1.23	Phkg1 Ppp1r3c
216	GO:0000271 [6]: polysaccharide biosynthesis	2	2	375	13	12239	-3.14	0.0	2.63	1.23	Phkg1 Ppp1r3c
217	GO:0006479 [9]: protein amino acid methylation	2	2	375	13	12239	-3.14	0.0	2.63	1.23	Pcmt1 Suv420h1
218	GO:0009582 [6]: detection of abiotic stimulus	5	5	372	78	12174	-3.17	0.0	2.28	1.11	Myo6 Pde6d Pkd2 Slc12a7 Tbl1xr1
219	GO:0006096 [8]: glycolysis	3	3	374	32	12220	-3.18	0.0	2.46	1.21	Eno3 Pgam2 Tpi1
220	GO:0006413 [8]: translational initiation	3	3	374	32	12220	-3.18	0.0	2.46	1.21	Eif3s6 Eif5 Lgtn
221	GO:0042828 [6]: response to pathogen	2	2	375	14	12238	-3.24	0.0	2.51	1.21	Fcgr1 Igh-4
222	GO:0046777 [9]: autophosphorylation	2	2	375	14	12238	-3.24	0.0	2.51	1.21	Camk2b Camk2g
223	GO:0050900 [6]: immune cell migration	2	2	375	14	12238	-3.24	0.0	2.51	1.21	Fcgr3 Itgb2
224	GO:0007032 [6]: endosome organization and biogenesis	2	2	375	14	12238	-3.24	0.0	2.51	1.21	Lyst Vps4b
225	GO:0008154 [6]: actin polymerization and/or depolymerization	2	2	375	14	12238	-3.24	0.0	2.51	1.21	Gsn Tmod4
226	GO:0009607 [4]: response to biotic stimulus	27	27	350	967	11285	-3.25	0.0	0.32	0.21	Bad C1qb C1qr1 C4 Ccl12 Ccl9 Clec2d Clec2h Cxcl13 Fcgr1 Fcgr3 Fyb Hsf2 Icsbp1 Igh-4 Igj Itgb2 Ltb Lyst Lyzs Lzp-s Pirb Repin1 Serping1 Sh2d1a Tlr1 Xpa
227	GO:0006464 [7]: protein modification	34	34	343	1082	11170	-3.28	0.0	0.74	0.43	Acvr1b Alpk2 Alpk3 Ankib1 Camk2b Camk2g Cdk2 Chfr Chuk Csf1r Csnk2a1 Dusp11 Fbxo38 Fbxw11 Flt1 Loxl1 Map4k4 Miz1 Pcaf Pcmt1 Phkg1 Pim1 Prkcz Ptpro Slk Stk10 Suv420h1 Tbl1xr1 Tie1 Uhmk1 Usp12 Usp3 Vhlh Zfp364
228	GO:0006629 [5]: lipid metabolism	16	16	361	418	11834	-3.28	0.0	1.48	0.78	Acox1 Adipor1 Amacr Apoc2 Cdipt Cpt1b Crat E330036I19Rik Grn Lpl Lta4h Ndufab1 Sah Sh3d1B Sult2a2 Tpi1
229	GO:0009790 [3]: embryonic development	8	8	369	166	12086	-3.28	0.0	1.9	0.94	Acvr1b Arfrp1 Cryab E4f1 Flt1 Hira Mafb Pitx2
230	GO:0009628 [5]: response to abiotic stimulus	14	14	363	358	11894	-3.33	0.0	1.5	0.79	C6.1A Ccl12 Ccl9 Cklf Cklfsf2a Cryab Cxcl13 Fcgr3 Itgb2 Myo6 Pde6d Pkd2 Slc12a7 Tbl1xr1
231	GO:0006952 [5]: defense response	25	25	352	883	11369	-3.33	0.0	0.37	0.24	Bad C1qb C1qr1 C4 Ccl12 Ccl9 Clec2d Clec2h Cxcl13 Fcgr1 Fcgr3 Fyb Icsbp1 Igh-4 Igj Itgb2 Ltb Lyst Lyzs Lzp-s Pirb Repin1 Serping1 Sh2d1a Tlr1
232	GO:0001763 [5]: branching morphogenesis	2	2	375	15	12237	-3.34	0.0	2.41	1.21	Flt1 Pitx2
233	GO:0006289 [7]: nucleotide-excision repair	2	2	375	15	12237	-3.34	0.0	2.41	1.21	Slk Xpa
234	GO:0006769 [8]: nicotinamide metabolism	2	2	375	15	12237	-3.34	0.0	2.41	1.21	Nmnat1 Tpi1
235	GO:0008213 [8]: protein amino acid alkylation	2	2	375	15	12237	-3.34	0.0	2.41	1.21	Pcmt1 Suv420h1
236	GO:0006119 [6]: oxidative phosphorylation	3	3	374	35	12217	-3.35	0.0	2.27	1.1	Atp6v0d1 Atp6v1b2 Ndufa7
237	GO:0009117 [6]: nucleotide metabolism	7	7	370	141	12111	-3.36	0.0	1.87	0.92	Ampd2 Atp6v0d1 Atp6v1b2 Cant1 Enpp2 Nmnat1 Tpi1
238	GO:0043207 [5]: response to external biotic stimulus	19	19	358	533	11719	-3.36	0.0	1.23	0.66	C1qb C4 Ccl12 Clec2d Clec2h Cxcl13 Fcgr1 Fcgr3 Igh-4 Igj Itgb2 Lyst Lyzs Lzp-s Pirb Repin1 Serping1 Sh2d1a Tlr1
239	GO:0044248 [5]: cellular catabolism	22	22	355	644	11608	-3.36	0.0	1.07	0.59	Amacr Bad Bckdhb Cant1 Casp9 Col6a1 Cpxm1 Ctss Dnase1 Eno3 Erf Fap Lta4h Lyzs Lzp-s Mmp12 Pcolce Pga5 Pgam2 Tpi1 Usp12 Usp3
240	GO:0042127 [5]: regulation of cell proliferation	1	1	376	128	12124	-3.37	0.0	0.02	0.0	Pitx2
241	GO:0006519 [5]: amino acid and derivative metabolism	8	8	369	173	12079	-3.39	0.0	1.75	0.9	Bckdhb Ckm Ckmt2 Harsl Mthfr Npl Srr Wars
242	GO:0009058 [4]: biosynthesis	24	24	353	822	11430	-3.4	0.0	0.46	0.3	5730427N09Rik Atp6v0d1 Atp6v1b2 Eif3s6 Eif5 Fcgr3 Harsl Lgtn Lta4h Mrps17 Mrps9 Ndufab1 Nmnat1 Npl Pank3 Phkg1 Pmm2 Ppp1r3c Rpl14 Rpl37 Rps9 Sah Tpi1 Wars
243	GO:0009108 [7]: coenzyme biosynthesis	4	4	373	60	12192	-3.4	0.0	2.09	1.04	Atp6v0d1 Atp6v1b2 Nmnat1 Pank3
244	GO:0006812 [6]: cation transport	8	8	369	369	11883	-3.4	0.0	0.13	0.08	Atp1b2 Atp6v0d1 Atp6v1b2 Cacna1s Camk2b Camk2g Pkd2 Slc12a7
245	GO:0006950 [4]: response to stress	25	25	352	782	11470	-3.4	0.0	0.79	0.45	C1qb C4 Ccl12 Clec2d Clec2h Cryab Cxcl13 Fcgr1 Fcgr3 Hsf2 Igh-4 Igj Itgb2 Lyst Ninj1 Pirb Polb Rad17 Repin1 Rev1l Serping1 Sh2d1a Slk Tlr1 Xpa
246	GO:0008283 [4]: cell proliferation	20	20	357	718	11534	-3.42	0.0	0.35	0.23	Camk2b Camk2g Cdk2 Chfr Crkl Csf1r E4f1 Gas2 Ing1 Kras Orc2l Orc5l Pitx2 Pkd2 Polb Rassf5 Repin1 Rpa1 Sycp3 Vhlh
247	GO:0006968 [4]: cellular defense response	3	3	374	201	12051	-3.42	0.0	0.06	0.03	Clec2d Clec2h Lyst
248	GO:0019318 [7]: hexose metabolism	5	5	372	87	12165	-3.42	0.0	1.96	0.99	Bad Eno3 Pgam2 Pmm2 Tpi1
249	GO:0051028 [7]: mRNA transport	2	2	375	16	12236	-3.43	0.0	2.31	1.13	Nxf1 Thoc1
250	GO:0006406 [8]: mRNA-nucleus export	2	2	375	16	12236	-3.43	0.0	2.31	1.13	Nxf1 Thoc1
251	GO:0042742 [6]: defense response to bacteria	4	4	373	61	12191	-3.43	0.0	2.05	1.01	Fcgr1 Igh-4 Lyzs Lzp-s
252	GO:0015908 [6]: fatty acid transport	1	1	376	2	12250	-3.43	0.0	2.44	1.21	Cpt1b
253	GO:0015937 [8]: coenzyme A biosynthesis	1	1	376	2	12250	-3.43	0.0	2.44	1.21	Pank3
254	GO:0019731 [7]: antibacterial humoral response	1	1	376	2	12250	-3.43	0.0	2.44	1.21	Igh-4
255	GO:0019733 [8]: antibacterial humoral response (sensu Vertebrata)	1	1	376	2	12250	-3.43	0.0	2.44	1.21	Igh-4
256	GO:0019877 [7]: diaminopimelate biosynthesis	1	1	376	2	12250	-3.43	0.0	2.44	1.21	Npl
257	GO:0042246 [4]: tissue regeneration	1	1	376	2	12250	-3.43	0.0	2.44	1.21	Ninj1
258	GO:0045579 [7]: positive regulation of B-cell differentiation	1	1	376	2	12250	-3.43	0.0	2.44	1.21	Bad
259	GO:0046451 [6]: diaminopimelate metabolism	1	1	376	2	12250	-3.43	0.0	2.44	1.21	Npl
260	GO:0048013 [8]: ephrin receptor signaling pathway	1	1	376	2	12250	-3.43	0.0	2.44	1.21	Tiam1
261	GO:0051014 [8]: actin filament severing	1	1	376	2	12250	-3.43	0.0	2.44	1.21	Gsn
262	GO:0051146 [5]: striated muscle cell differentiation	1	1	376	2	12250	-3.43	0.0	2.44	1.21	Kras
263	GO:0006013 [8]: mannose metabolism	1	1	376	2	12250	-3.43	0.0	2.44	1.21	Pmm2
264	GO:0006381 [8]: mRNA editing	1	1	376	2	12250	-3.43	0.0	2.44	1.21	Apobec2
265	GO:0006553 [8]: lysine metabolism	1	1	376	2	12250	-3.43	0.0	2.44	1.21	Npl
266	GO:0009048 [5]: dosage compensation, by inactivation of X chromosome	1	1	376	2	12250	-3.43	0.0	2.44	1.21	Xist
267	GO:0009085 [9]: lysine biosynthesis	1	1	376	2	12250	-3.43	0.0	2.44	1.21	Npl
268	GO:0009089 [7]: lysine biosynthesis via diaminopimelate	1	1	376	2	12250	-3.43	0.0	2.44	1.21	Npl
269	GO:0044249 [5]: cellular biosynthesis	24	24	353	786	11466	-3.44	0.0	0.6	0.36	5730427N09Rik Atp6v0d1 Atp6v1b2 Eif3s6 Eif5 Fcgr3 Harsl Lgtn Lta4h Mrps17 Mrps9 Ndufab1 Nmnat1 Npl Pank3 Phkg1 Pmm2 Ppp1r3c Rpl14 Rpl37 Rps9 Sah Tpi1 Wars
270	GO:0044257 [7]: cellular protein catabolism	12	12	365	484	11768	-3.46	0.0	0.21	0.15	Casp9 Col6a1 Cpxm1 Ctss Erf Fap Lta4h Mmp12 Pcolce Pga5 Usp12 Usp3
271	GO:0006508 [8]: proteolysis and peptidolysis	12	12	365	484	11768	-3.46	0.0	0.21	0.15	Casp9 Col6a1 Cpxm1 Ctss Erf Fap Lta4h Mmp12 Pcolce Pga5 Usp12 Usp3
272	GO:0006955 [4]: immune response	22	22	355	690	11562	-3.46	0.0	0.77	0.44	Bad C1qb C4 Ccl12 Ccl9 Clec2d Clec2h Cxcl13 Fcgr1 Fcgr3 Fyb Icsbp1 Igh-4 Igj Itgb2 Ltb Lyst Pirb Repin1 Serping1 Sh2d1a Tlr1
273	GO:0005996 [6]: monosaccharide metabolism	5	5	372	89	12163	-3.47	0.0	1.9	0.94	Bad Eno3 Pgam2 Pmm2 Tpi1
274	GO:0006959 [5]: humoral immune response	7	7	370	149	12103	-3.5	0.0	1.68	0.86	C1qb C4 Igh-4 Igj Pirb Serping1 Sh2d1a
275	GO:0019362 [7]: pyridine nucleotide metabolism	2	2	375	17	12235	-3.5	0.0	2.22	1.1	Nmnat1 Tpi1
276	GO:0050767 [4]: regulation of neurogenesis	2	2	375	17	12235	-3.5	0.0	2.22	1.1	Nf1 Tiam1
277	GO:0043066 [7]: negative regulation of apoptosis	4	4	373	63	12189	-3.5	0.0	1.97	0.99	Bcl6 Faim Polb Zc3hc1
278	GO:0043285 [5]: biopolymer catabolism	13	13	364	504	11748	-3.51	0.0	0.25	0.17	Casp9 Col6a1 Cpxm1 Ctss Erf Fap Lta4h Mmp12 Pcolce Pga5 Serpinb1a Usp12 Usp3
279	GO:0046907 [5]: intracellular transport	16	16	361	458	11794	-3.51	0.0	1.07	0.59	Arl4 Arl5 Dncic2 Epim Kpna1 Kpna4 Lyst Nxf1 Ppp1r3c Rab4b Slc25a4 Stx3 Stx4a Thoc1 Tnpo1 Vps4b
280	GO:0007049 [5]: cell cycle	18	18	359	540	11712	-3.52	0.0	0.91	0.52	Camk2b Camk2g Cdk2 Chfr Crkl Csf1r E4f1 Gas2 Ing1 Kras Orc2l Orc5l Pkd2 Polb Rassf5 Rpa1 Sycp3 Vhlh
281	GO:0009613 [5]: response to pest, pathogen or parasite	17	17	360	499	11753	-3.52	0.0	0.99	0.55	C1qb C4 Ccl12 Clec2d Clec2h Cxcl13 Fcgr1 Fcgr3 Igh-4 Igj Itgb2 Lyst Pirb Repin1 Serping1 Sh2d1a Tlr1
282	GO:0030163 [6]: protein catabolism	13	13	364	501	11751	-3.52	0.0	0.26	0.17	Casp9 Col6a1 Cpxm1 Ctss Erf Fap Lta4h Mmp12 Pcolce Pga5 Serpinb1a Usp12 Usp3
283	GO:0050793 [3]: regulation of development	7	7	370	151	12101	-3.53	0.0	1.64	0.86	Bad Clec2d Ctgf Igfbp7 Nf1 Notch2 Tiam1
284	GO:0043069 [6]: negative regulation of programmed cell death	4	4	373	64	12188	-3.53	0.0	1.93	0.96	Bcl6 Faim Polb Zc3hc1
285	GO:0006752 [7]: group transfer coenzyme metabolism	3	3	374	39	12213	-3.53	0.0	2.04	1.01	Atp6v0d1 Atp6v1b2 Pank3
286	GO:0030154 [3]: cell differentiation	12	12	365	318	11934	-3.54	0.0	1.26	0.69	Bad Clec2d Ctgf Fhl1 Icsbp1 Kras Myf6 Nf1 Notch2 Pirb Ppp3r1 Qk
287	GO:0030001 [7]: metal ion transport	6	6	371	292	11960	-3.54	0.0	0.12	0.08	Atp1b2 Cacna1s Camk2b Camk2g Pkd2 Slc12a7
288	GO:0009611 [5]: response to wounding	12	12	365	320	11932	-3.55	0.0	1.24	0.67	Ccl12 Clec2d Clec2h Cxcl13 Fcgr1 Fcgr3 Igh-4 Itgb2 Lyst Ninj1 Repin1 Tlr1
289	GO:0006412 [6]: protein biosynthesis	12	12	365	464	11788	-3.58	0.0	0.27	0.18	5730427N09Rik Eif3s6 Eif5 Fcgr3 Harsl Lgtn Mrps17 Mrps9 Rpl14 Rpl37 Rps9 Wars
290	GO:0030099 [4]: myeloid blood cell differentiation	3	3	374	40	12212	-3.58	0.0	1.99	0.99	Clec2d Icsbp1 Pirb
291	GO:0019319 [8]: hexose biosynthesis	2	2	375	18	12234	-3.58	0.0	2.13	1.07	Pmm2 Tpi1
292	GO:0046165 [6]: alcohol biosynthesis	2	2	375	18	12234	-3.58	0.0	2.13	1.07	Pmm2 Tpi1
293	GO:0046364 [7]: monosaccharide biosynthesis	2	2	375	18	12234	-3.58	0.0	2.13	1.07	Pmm2 Tpi1
294	GO:0019226 [5]: transmission of nerve impulse	2	2	375	155	12097	-3.59	0.0	0.05	0.03	Fcgr3 Stx4a
295	GO:0009057 [5]: macromolecule catabolism	17	17	360	557	11695	-3.6	0.0	0.6	0.36	Bad Casp9 Col6a1 Cpxm1 Ctss Eno3 Erf Fap Lta4h Mmp12 Pcolce Pga5 Pgam2 Serpinb1a Tpi1 Usp12 Usp3
296	GO:0006811 [5]: ion transport	16	16	361	549	11703	-3.6	0.0	0.47	0.3	Atp1b2 Atp6v0d1 Atp6v1b2 C1qb Cacna1s Camk2b Camk2g Clns1a Col1a2 Col3a1 Col6a1 Lasp1 Msr1 Pkd2 Scn1b Slc12a7
297	GO:0006259 [5]: DNA metabolism	14	14	363	407	11845	-3.61	0.0	0.97	0.55	Baz1b Baz2a Cbx2 Cdyl Ctgf Dnase1 Orc2l Orc5l Polb Rev1l Rpa1 Slk Suv420h1 Xpa
298	GO:0044265 [6]: cellular macromolecule catabolism	16	16	361	540	11712	-3.61	0.0	0.52	0.32	Bad Casp9 Col6a1 Cpxm1 Ctss Eno3 Erf Fap Lta4h Mmp12 Pcolce Pga5 Pgam2 Tpi1 Usp12 Usp3
299	GO:0009059 [5]: macromolecule biosynthesis	16	16	361	513	11739	-3.63	0.0	0.66	0.41	5730427N09Rik Eif3s6 Eif5 Fcgr3 Harsl Lgtn Mrps17 Mrps9 Phkg1 Pmm2 Ppp1r3c Rpl14 Rpl37 Rps9 Tpi1 Wars
300	GO:0015672 [7]: monovalent inorganic cation transport	4	4	373	220	12032	-3.63	0.0	0.1	0.06	Atp1b2 Atp6v0d1 Atp6v1b2 Slc12a7
301	GO:0009617 [6]: response to bacteria	4	4	373	68	12184	-3.64	0.0	1.79	0.91	Fcgr1 Igh-4 Lyzs Lzp-s
302	GO:0006006 [8]: glucose metabolism	4	4	373	68	12184	-3.64	0.0	1.79	0.91	Bad Eno3 Pgam2 Tpi1
303	GO:0000723 [8]: telomere maintenance	2	2	375	19	12233	-3.65	0.0	2.05	1.01	Hnrpd Trub2
304	GO:0007269 [4]: neurotransmitter secretion	2	2	375	19	12233	-3.65	0.0	2.05	1.01	Fcgr3 Stx4a
305	GO:0007605 [7]: perception of sound	3	3	374	42	12210	-3.66	0.0	1.9	0.94	Myo6 Slc12a7 Tbl1xr1
306	GO:0051188 [6]: cofactor biosynthesis	4	4	373	69	12183	-3.67	0.0	1.75	0.9	Atp6v0d1 Atp6v1b2 Nmnat1 Pank3
307	GO:0000278 [6]: mitotic cell cycle	6	6	371	130	12122	-3.68	0.0	1.51	0.79	Camk2b Camk2g Cdk2 Chfr E4f1 Sycp3
308	GO:0010165 [7]: response to X-ray	1	1	376	3	12249	-3.69	0.0	2.17	1.1	C6.1A
309	GO:0015936 [8]: coenzyme A metabolism	1	1	376	3	12249	-3.69	0.0	2.17	1.1	Pank3
310	GO:0016547 [7]: RNA editing	1	1	376	3	12249	-3.69	0.0	2.17	1.1	Apobec2
311	GO:0016556 [7]: mRNA modification	1	1	376	3	12249	-3.69	0.0	2.17	1.1	Apobec2
312	GO:0019730 [6]: antimicrobial humoral response	1	1	376	3	12249	-3.69	0.0	2.17	1.1	Igh-4
313	GO:0019735 [7]: antimicrobial humoral response (sensu Vertebrata)	1	1	376	3	12249	-3.69	0.0	2.17	1.1	Igh-4
314	GO:0043011 [5]: dendritic cell differentiation	1	1	376	3	12249	-3.69	0.0	2.17	1.1	Pirb
315	GO:0045026 [4]: plasma membrane fusion	1	1	376	3	12249	-3.69	0.0	2.17	1.1	Tie1
316	GO:0045123 [6]: cellular extravasation	1	1	376	3	12249	-3.69	0.0	2.17	1.1	Itgb2
317	GO:0045671 [8]: negative regulation of osteoclast differentiation	1	1	376	3	12249	-3.69	0.0	2.17	1.1	Clec2d
318	GO:0045953 [9]: negative regulation of natural killer cell mediated cytotoxicity	1	1	376	3	12249	-3.69	0.0	2.17	1.1	Clec2d
319	GO:0001773 [6]: dendritic cell activation	1	1	376	3	12249	-3.69	0.0	2.17	1.1	Pirb
320	GO:0001820 [5]: serotonin secretion	1	1	376	3	12249	-3.69	0.0	2.17	1.1	Fcgr3
321	GO:0001911 [8]: negative regulation of immune cell mediated cytotoxicity	1	1	376	3	12249	-3.69	0.0	2.17	1.1	Clec2d
322	GO:0006287 [8]: base-excision repair, gap-filling	1	1	376	3	12249	-3.69	0.0	2.17	1.1	Polb
323	GO:0006301 [7]: postreplication repair	1	1	376	3	12249	-3.69	0.0	2.17	1.1	Rev1l
324	GO:0006473 [8]: protein amino acid acetylation	1	1	376	3	12249	-3.69	0.0	2.17	1.1	Pcaf
325	GO:0009191 [8]: ribonucleoside diphosphate catabolism	1	1	376	3	12249	-3.69	0.0	2.17	1.1	Cant1
326	GO:0007017 [7]: microtubule-based process	6	6	371	132	12120	-3.71	0.0	1.47	0.77	Clasp2 Dncic2 Kif22 Mipol1 Tbca Tbce
327	GO:0009308 [5]: amine metabolism	8	8	369	201	12051	-3.72	0.0	1.25	0.68	Bckdhb D230016N13Rik Harsl Mthfr Nagk Npl Srr Wars
328	GO:0019884 [6]: antigen presentation, exogenous antigen	2	2	375	20	12232	-3.72	0.0	1.97	0.99	Fcgr1 Fcgr3
329	GO:0006733 [7]: oxidoreduction coenzyme metabolism	2	2	375	20	12232	-3.72	0.0	1.97	0.99	Nmnat1 Tpi1
330	GO:0045859 [4]: regulation of protein kinase activity	3	3	374	44	12208	-3.73	0.0	1.8	0.91	Dnajc3 Pkia Pkig
331	GO:0002009 [4]: morphogenesis of an epithelium	3	3	374	44	12208	-3.73	0.0	1.8	0.91	Chuk Notch2 Ppp3r1
332	GO:0016477 [5]: cell migration	6	6	371	134	12118	-3.74	0.0	1.42	0.77	Cap1 Ctgf Fcgr3 Itgb2 Pitx2 Tie1
333	GO:0006520 [6]: amino acid metabolism	6	6	371	134	12118	-3.74	0.0	1.42	0.77	Bckdhb Harsl Mthfr Npl Srr Wars
334	GO:0051246 [5]: regulation of protein metabolism	4	4	373	72	12180	-3.74	0.0	1.65	0.86	Fcgr3 Gsn Serpinb1a Tmod4
335	GO:0043119 [4]: positive regulation of physiological process	10	10	367	279	11973	-3.75	0.0	1.02	0.56	Bad Bcl2l11 Casp9 Clec2d Fcgr1 Fcgr3 Igh-4 Mafb Nfat5 Nfya
336	GO:0051242 [5]: positive regulation of cellular physiological process	7	7	370	171	12081	-3.77	0.0	1.26	0.69	Bad Bcl2l11 Casp9 Clec2d Fcgr1 Fcgr3 Igh-4
337	GO:0007369 [5]: gastrulation	2	2	375	21	12231	-3.78	0.0	1.9	0.94	Arfrp1 Hira
338	GO:0006732 [6]: coenzyme metabolism	5	5	372	104	12148	-3.78	0.0	1.49	0.78	Atp6v0d1 Atp6v1b2 Nmnat1 Pank3 Tpi1
339	GO:0006886 [6]: intracellular protein transport	11	11	366	333	11919	-3.78	0.0	0.8	0.45	Arl4 Arl5 Epim Kpna1 Kpna4 Nxf1 Ppp1r3c Rab4b Stx3 Stx4a Tnpo1
340	GO:0044255 [5]: cellular lipid metabolism	11	11	366	336	11916	-3.79	0.0	0.77	0.44	Acox1 Adipor1 Amacr Cdipt Cpt1b Crat Lta4h Ndufab1 Sah Sult2a2 Tpi1
341	GO:0000910 [5]: cytokinesis	1	1	376	109	12143	-3.79	0.0	0.04	0.02	Cdk2
342	GO:0006816 [8]: calcium ion transport	4	4	373	74	12178	-3.79	0.0	1.59	0.83	Cacna1s Camk2b Camk2g Pkd2
343	GO:0050776 [5]: regulation of immune response	4	4	373	75	12177	-3.81	0.0	1.56	0.82	Bad Fcgr1 Fcgr3 Igh-4
344	GO:0006512 [8]: ubiquitin cycle	10	10	367	347	11905	-3.83	0.0	0.47	0.3	Ankib1 Chfr Fbxo38 Fbxw11 Miz1 Tbl1xr1 Usp12 Usp3 Vhlh Zfp364
345	GO:0019835 [5]: cytolysis	2	2	375	22	12230	-3.83	0.0	1.83	0.91	Lyzs Lzp-s
346	GO:0006405 [7]: RNA-nucleus export	2	2	375	22	12230	-3.83	0.0	1.83	0.91	Nxf1 Thoc1
347	GO:0007050 [7]: cell cycle arrest	2	2	375	22	12230	-3.83	0.0	1.83	0.91	Gas2 Pkd2
348	GO:0007268 [6]: synaptic transmission	2	2	375	140	12112	-3.84	0.0	0.07	0.04	Fcgr3 Stx4a
349	GO:0006092 [7]: main pathways of carbohydrate metabolism	4	4	373	77	12175	-3.85	0.0	1.5	0.79	Eno3 Idh3a Pgam2 Tpi1
350	GO:0051049 [5]: regulation of transport	3	3	374	48	12204	-3.86	0.0	1.64	0.86	Fcgr1 Fcgr3 Igh-4
351	GO:0006916 [8]: anti-apoptosis	3	3	374	48	12204	-3.86	0.0	1.64	0.86	Faim Polb Zc3hc1
352	GO:0042267 [7]: natural killer cell mediated cytotoxicity	1	1	376	4	12248	-3.88	0.0	1.96	0.99	Clec2d
353	GO:0042269 [8]: regulation of natural killer cell mediated cytotoxicity	1	1	376	4	12248	-3.88	0.0	1.96	0.99	Clec2d
354	GO:0045656 [7]: negative regulation of monocyte differentiation	1	1	376	4	12248	-3.88	0.0	1.96	0.99	Clec2d
355	GO:0050772 [6]: positive regulation of axonogenesis	1	1	376	4	12248	-3.88	0.0	1.96	0.99	Tiam1
356	GO:0007034 [6]: vacuolar transport	1	1	376	4	12248	-3.88	0.0	1.96	0.99	Lyst
357	GO:0007040 [7]: lysosome organization and biogenesis	1	1	376	4	12248	-3.88	0.0	1.96	0.99	Lyst
358	GO:0007549 [4]: dosage compensation	1	1	376	4	12248	-3.88	0.0	1.96	0.99	Xist
359	GO:0008543 [8]: fibroblast growth factor receptor signaling pathway	1	1	376	4	12248	-3.88	0.0	1.96	0.99	Ctgf
360	GO:0009134 [7]: nucleoside diphosphate catabolism	1	1	376	4	12248	-3.88	0.0	1.96	0.99	Cant1
361	GO:0009185 [8]: ribonucleoside diphosphate metabolism	1	1	376	4	12248	-3.88	0.0	1.96	0.99	Cant1
362	GO:0008202 [6]: steroid metabolism	1	1	376	104	12148	-3.89	0.0	0.04	0.02	Sult2a2
363	GO:0009451 [6]: RNA modification	3	3	374	49	12203	-3.89	0.0	1.6	0.83	Apobec2 Harsl Wars
364	GO:0015985 [7]: energy coupled proton transport, down electrochemical gradient	2	2	375	23	12229	-3.89	0.0	1.77	0.91	Atp6v0d1 Atp6v1b2
365	GO:0015986 [7]: ATP synthesis coupled proton transport	2	2	375	23	12229	-3.89	0.0	1.77	0.91	Atp6v0d1 Atp6v1b2
366	GO:0050657 [6]: nucleic acid transport	2	2	375	23	12229	-3.89	0.0	1.77	0.91	Nxf1 Thoc1
367	GO:0050658 [6]: RNA transport	2	2	375	23	12229	-3.89	0.0	1.77	0.91	Nxf1 Thoc1
368	GO:0051236 [5]: establishment of RNA localization	2	2	375	23	12229	-3.89	0.0	1.77	0.91	Nxf1 Thoc1
369	GO:0000082 [7]: G1/S transition of mitotic cell cycle	2	2	375	23	12229	-3.89	0.0	1.77	0.91	Camk2b Camk2g
370	GO:0006118 [6]: electron transport	9	9	368	283	11969	-3.9	0.0	0.68	0.41	1300013B24Rik Acox1 Cai Cox5a Cox7a1 Cox8b Ndufa5 Ndufa7 Ndufb4
371	GO:0043118 [4]: negative regulation of physiological process	7	7	370	272	11980	-3.91	0.0	0.31	0.2	Bcl6 Faim Jarid2 Polb Tie1 Wbscr14 Zc3hc1
372	GO:0016568 [8]: chromatin modification	4	4	373	80	12172	-3.91	0.0	1.42	0.77	Baz1b Baz2a Cbx2 Suv420h1
373	GO:0000902 [4]: cellular morphogenesis	6	6	371	150	12102	-3.92	0.0	1.13	0.61	Cap1 Ctgf Epb4.1l2 Fhl1 Gas2 Igfbp7
374	GO:0000067 [6]: DNA replication and chromosome cycle	5	5	372	114	12138	-3.92	0.0	1.26	0.69	E4f1 Orc2l Orc5l Polb Rpa1
375	GO:0006403 [4]: RNA localization	2	2	375	24	12228	-3.93	0.0	1.71	0.86	Nxf1 Thoc1
376	GO:0016049 [4]: cell growth	3	3	374	51	12201	-3.94	0.0	1.52	0.81	Ctgf Fhl1 Igfbp7
377	GO:0000074 [6]: regulation of cell cycle	8	8	369	267	11985	-3.96	0.0	0.54	0.34	Crkl Csf1r E4f1 Gas2 Ing1 Kras Pkd2 Vhlh
378	GO:0006066 [5]: alcohol metabolism	6	6	371	161	12091	-4.0	0.0	0.96	0.55	1110015E22Rik Bad Eno3 Pgam2 Pmm2 Tpi1
379	GO:0006928 [4]: cell motility	6	6	371	161	12091	-4.0	0.0	0.96	0.55	Cap1 Ctgf Fcgr3 Itgb2 Pitx2 Tie1
380	GO:0008361 [5]: regulation of cell size	3	3	374	54	12198	-4.02	0.0	1.42	0.77	Ctgf Fhl1 Igfbp7
381	GO:0051276 [6]: chromosome organization and biogenesis	7	7	370	232	12020	-4.02	0.0	0.55	0.35	Baz1b Baz2a Cbx2 Cdyl Hnrpd Suv420h1 Trub2
382	GO:0051186 [5]: cofactor metabolism	5	5	372	124	12128	-4.03	0.0	1.07	0.59	Atp6v0d1 Atp6v1b2 Nmnat1 Pank3 Tpi1
383	GO:0016582 [9]: non-covalent chromatin modification	2	2	375	26	12226	-4.03	0.0	1.59	0.83	Baz1b Baz2a
384	GO:0006338 [10]: chromatin remodeling	2	2	375	26	12226	-4.03	0.0	1.59	0.83	Baz1b Baz2a
385	GO:0042221 [6]: response to chemical substance	7	7	370	229	12023	-4.03	0.0	0.58	0.36	Ccl12 Ccl9 Cklf Cklfsf2a Cxcl13 Fcgr3 Itgb2
386	GO:0007001 [7]: chromosome organization and biogenesis (sensu Eukaryota)	7	7	370	227	12025	-4.03	0.0	0.59	0.36	Baz1b Baz2a Cbx2 Cdyl Hnrpd Suv420h1 Trub2
387	GO:0016079 [5]: synaptic vesicle exocytosis	1	1	376	5	12247	-4.03	0.0	1.79	0.91	Stx4a
388	GO:0016525 [8]: negative regulation of angiogenesis	1	1	376	5	12247	-4.03	0.0	1.79	0.91	Tie1
389	GO:0016571 [10]: histone methylation	1	1	376	5	12247	-4.03	0.0	1.79	0.91	Suv420h1
390	GO:0019674 [9]: NAD metabolism	1	1	376	5	12247	-4.03	0.0	1.79	0.91	Nmnat1
391	GO:0045577 [6]: regulation of B-cell differentiation	1	1	376	5	12247	-4.03	0.0	1.79	0.91	Bad
392	GO:0050769 [5]: positive regulation of neurogenesis	1	1	376	5	12247	-4.03	0.0	1.79	0.91	Tiam1
393	GO:0001837 [5]: epithelial to mesenchymal transition	1	1	376	5	12247	-4.03	0.0	1.79	0.91	Ppp3r1
394	GO:0006518 [5]: peptide metabolism	1	1	376	5	12247	-4.03	0.0	1.79	0.91	Pam
395	GO:0006555 [7]: methionine metabolism	1	1	376	5	12247	-4.03	0.0	1.79	0.91	Mthfr
396	GO:0009261 [7]: ribonucleotide catabolism	1	1	376	5	12247	-4.03	0.0	1.79	0.91	Cant1
397	GO:0009435 [8]: NAD biosynthesis	1	1	376	5	12247	-4.03	0.0	1.79	0.91	Nmnat1
398	GO:0046649 [6]: lymphocyte activation	1	1	376	97	12155	-4.04	0.0	0.05	0.03	Bad
399	GO:0006366 [8]: transcription from Pol II promoter	6	6	371	222	12030	-4.04	0.0	0.39	0.24	Bcl6 Mafb Mllt1 Nfat5 Nfya Wbscr14
400	GO:0006260 [6]: DNA replication	4	4	373	90	12162	-4.06	0.0	1.18	0.63	Orc2l Orc5l Polb Rpa1
401	GO:0007389 [3]: pattern specification	5	5	372	129	12123	-4.06	0.0	0.99	0.55	Flt1 Mafb Notch2 Pitx2 Pkd2
402	GO:0045944 [9]: positive regulation of transcription from Pol II promoter	3	3	374	56	12196	-4.07	0.0	1.36	0.72	Mafb Nfat5 Nfya
403	GO:0015931 [5]: nucleobase, nucleoside, nucleotide and nucleic acid transport	2	2	375	27	12225	-4.07	0.0	1.54	0.82	Nxf1 Thoc1
404	GO:0016066 [5]: cellular defense response (sensu Vertebrata)	2	2	375	27	12225	-4.07	0.0	1.54	0.82	Clec2d Clec2h
405	GO:0006767 [6]: water-soluble vitamin metabolism	2	2	375	27	12225	-4.07	0.0	1.54	0.82	Nmnat1 Tpi1
406	GO:0006461 [7]: protein complex assembly	1	1	376	95	12157	-4.07	0.0	0.06	0.03	Lpxn
407	GO:0007169 [7]: transmembrane receptor protein tyrosine kinase signaling pathway	4	4	373	91	12161	-4.07	0.0	1.15	0.61	Csf1r Ctgf Flt1 Tiam1
408	GO:0051243 [5]: negative regulation of cellular physiological process	5	5	372	131	12121	-4.08	0.0	0.96	0.55	Bcl6 Faim Polb Tie1 Zc3hc1
409	GO:0009259 [7]: ribonucleotide metabolism	3	3	374	57	12195	-4.09	0.0	1.32	0.71	Atp6v0d1 Atp6v1b2 Cant1
410	GO:0006818 [5]: hydrogen transport	3	3	374	58	12194	-4.11	0.0	1.29	0.69	Atp6v0d1 Atp6v1b2 Tnni2
411	GO:0051168 [7]: nuclear export	2	2	375	28	12224	-4.11	0.0	1.49	0.78	Nxf1 Thoc1
412	GO:0006813 [8]: potassium ion transport	2	2	375	122	12130	-4.12	0.0	0.12	0.08	Atp1b2 Slc12a7
413	GO:0006605 [7]: protein targeting	5	5	372	190	12062	-4.13	0.0	0.36	0.24	Kpna1 Kpna4 Nxf1 Ppp1r3c Tnpo1
414	GO:0048232 [6]: male gamete generation	4	4	373	96	12156	-4.13	0.0	1.05	0.59	Acox1 Bcl6 Hsf2 Qk
415	GO:0007283 [7]: spermatogenesis	4	4	373	96	12156	-4.13	0.0	1.05	0.59	Acox1 Bcl6 Hsf2 Qk
416	GO:0040007 [3]: growth	4	4	373	97	12155	-4.14	0.0	1.03	0.57	Ctgf Fhl1 Igfbp7 Ninj1
417	GO:0006753 [8]: nucleoside phosphate metabolism	2	2	375	29	12223	-4.15	0.0	1.44	0.77	Atp6v0d1 Atp6v1b2
418	GO:0006754 [7]: ATP biosynthesis	2	2	375	29	12223	-4.15	0.0	1.44	0.77	Atp6v0d1 Atp6v1b2
419	GO:0009966 [4]: regulation of signal transduction	1	1	376	91	12161	-4.15	0.0	0.06	0.03	Arrb2
420	GO:0007610 [2]: behavior	1	1	376	91	12161	-4.15	0.0	0.06	0.03	Qk
421	GO:0006974 [5]: response to DNA damage stimulus	5	5	372	144	12108	-4.16	0.0	0.78	0.44	Polb Rad17 Rev1l Slk Xpa
422	GO:0006163 [7]: purine nucleotide metabolism	3	3	374	61	12191	-4.16	0.0	1.21	0.65	Ampd2 Atp6v0d1 Atp6v1b2
423	GO:0007507 [5]: heart development	3	3	374	61	12191	-4.16	0.0	1.21	0.65	Alpk3 Pitx2 Ppp3r1
424	GO:0010001 [4]: glial cell differentiation	1	1	376	6	12246	-4.16	0.0	1.65	0.86	Nf1
425	GO:0015988 [7]: energy coupled proton transport, against electrochemical gradient	1	1	376	6	12246	-4.16	0.0	1.65	0.86	Atp6v1b2
426	GO:0030865 [7]: cortical cytoskeleton organization and biogenesis	1	1	376	6	12246	-4.16	0.0	1.65	0.86	Epb4.1l2
427	GO:0030866 [8]: cortical actin cytoskeleton organization and biogenesis	1	1	376	6	12246	-4.16	0.0	1.65	0.86	Epb4.1l2
428	GO:0042176 [6]: regulation of protein catabolism	1	1	376	6	12246	-4.16	0.0	1.65	0.86	Serpinb1a
429	GO:0042533 [7]: tumor necrosis factor-alpha biosynthesis	1	1	376	6	12246	-4.16	0.0	1.65	0.86	Fcgr3
430	GO:0042534 [8]: regulation of tumor necrosis factor-alpha biosynthesis	1	1	376	6	12246	-4.16	0.0	1.65	0.86	Fcgr3
431	GO:0042535 [9]: positive regulation of tumor necrosis factor-alpha biosynthesis	1	1	376	6	12246	-4.16	0.0	1.65	0.86	Fcgr3
432	GO:0045638 [6]: negative regulation of myeloid blood cell differentiation	1	1	376	6	12246	-4.16	0.0	1.65	0.86	Clec2d
433	GO:0001910 [7]: regulation of immune cell mediated cytotoxicity	1	1	376	6	12246	-4.16	0.0	1.65	0.86	Clec2d
434	GO:0006098 [8]: pentose-phosphate shunt	1	1	376	6	12246	-4.16	0.0	1.65	0.86	Tpi1
435	GO:0006740 [10]: NADPH regeneration	1	1	376	6	12246	-4.16	0.0	1.65	0.86	Tpi1
436	GO:0007379 [4]: segment specification	1	1	376	6	12246	-4.16	0.0	1.65	0.86	Mafb
437	GO:0006357 [8]: regulation of transcription from Pol II promoter	5	5	372	178	12074	-4.16	0.0	0.44	0.29	Bcl6 Mafb Nfat5 Nfya Wbscr14
438	GO:0007167 [6]: enzyme linked receptor protein signaling pathway	5	5	372	173	12079	-4.17	0.0	0.48	0.3	Csf1r Ctgf Flt1 Ptpro Tiam1
439	GO:0009719 [4]: response to endogenous stimulus	5	5	372	149	12103	-4.17	0.0	0.72	0.43	Polb Rad17 Rev1l Slk Xpa
440	GO:0043037 [7]: translation	5	5	372	149	12103	-4.17	0.0	0.72	0.43	Eif3s6 Eif5 Harsl Lgtn Wars
441	GO:0006325 [7]: establishment and/or maintenance of chromatin architecture	5	5	372	152	12100	-4.18	0.0	0.68	0.42	Baz1b Baz2a Cbx2 Cdyl Suv420h1
442	GO:0008610 [6]: lipid biosynthesis	5	5	372	162	12090	-4.18	0.0	0.58	0.36	Cdipt Lta4h Ndufab1 Sah Tpi1
443	GO:0006323 [6]: DNA packaging	5	5	372	161	12091	-4.18	0.0	0.59	0.36	Baz1b Baz2a Cbx2 Cdyl Suv420h1
444	GO:0009795 [4]: embryonic morphogenesis	1	1	376	89	12163	-4.2	0.0	0.07	0.04	Cryab
445	GO:0045321 [5]: immune cell activation	4	4	373	103	12149	-4.2	0.0	0.92	0.53	Bad Fcgr3 Fyb Pirb
446	GO:0001775 [4]: cell activation	4	4	373	104	12148	-4.2	0.0	0.91	0.52	Bad Fcgr3 Fyb Pirb
447	GO:0009892 [5]: negative regulation of metabolism	3	3	374	139	12113	-4.22	0.0	0.22	0.15	Bcl6 Jarid2 Wbscr14
448	GO:0030097 [5]: hemopoiesis	4	4	373	105	12147	-4.22	0.0	0.89	0.51	Bad Clec2d Icsbp1 Pirb
449	GO:0051239 [4]: regulation of organismal physiological process	4	4	373	108	12144	-4.23	0.0	0.84	0.48	Bad Fcgr1 Fcgr3 Igh-4
450	GO:0035239 [4]: tube morphogenesis	2	2	375	32	12220	-4.24	0.0	1.31	0.7	Flt1 Pitx2
451	GO:0007015 [9]: actin filament organization	2	2	375	32	12220	-4.24	0.0	1.31	0.7	Pdlim3 Tmod4
452	GO:0045595 [4]: regulation of cell differentiation	3	3	374	66	12186	-4.24	0.0	1.08	0.59	Bad Clec2d Nf1
453	GO:0019953 [4]: sexual reproduction	4	4	373	152	12100	-4.24	0.0	0.37	0.24	Acox1 Bcl6 Hsf2 Qk
454	GO:0000003 [3]: reproduction	4	4	373	152	12100	-4.24	0.0	0.37	0.24	Acox1 Bcl6 Hsf2 Qk
455	GO:0015674 [7]: di-, tri-valent inorganic cation transport	4	4	373	111	12141	-4.25	0.0	0.8	0.45	Cacna1s Camk2b Camk2g Pkd2
456	GO:0019363 [7]: pyridine nucleotide biosynthesis	1	1	376	7	12245	-4.26	0.0	1.54	0.82	Nmnat1
457	GO:0019724 [7]: B-cell mediated immunity	1	1	376	7	12245	-4.26	0.0	1.54	0.82	Pirb
458	GO:0030336 [7]: negative regulation of cell migration	1	1	376	7	12245	-4.26	0.0	1.54	0.82	Tie1
459	GO:0045670 [7]: regulation of osteoclast differentiation	1	1	376	7	12245	-4.26	0.0	1.54	0.82	Clec2d
460	GO:0051271 [6]: negative regulation of cell motility	1	1	376	7	12245	-4.26	0.0	1.54	0.82	Tie1
461	GO:0006041 [7]: glucosamine metabolism	1	1	376	7	12245	-4.26	0.0	1.54	0.82	Nagk
462	GO:0006044 [8]: N-acetylglucosamine metabolism	1	1	376	7	12245	-4.26	0.0	1.54	0.82	Nagk
463	GO:0006144 [7]: purine base metabolism	1	1	376	7	12245	-4.26	0.0	1.54	0.82	Ampd2
464	GO:0006308 [6]: DNA catabolism	1	1	376	7	12245	-4.26	0.0	1.54	0.82	Dnase1
465	GO:0006635 [8]: fatty acid beta-oxidation	1	1	376	7	12245	-4.26	0.0	1.54	0.82	Acox1
466	GO:0006399 [6]: tRNA metabolism	3	3	374	68	12184	-4.26	0.0	1.03	0.57	5730449L18Rik Harsl Wars
467	GO:0001501 [5]: skeletal development	1	1	376	85	12167	-4.27	0.0	0.08	0.04	Ctgf
468	GO:0030334 [6]: regulation of cell migration	2	2	375	33	12219	-4.27	0.0	1.27	0.69	Pitx2 Tie1
469	GO:0046034 [6]: ATP metabolism	2	2	375	33	12219	-4.27	0.0	1.27	0.69	Atp6v0d1 Atp6v1b2
470	GO:0051270 [5]: regulation of cell motility	2	2	375	33	12219	-4.27	0.0	1.27	0.69	Pitx2 Tie1
471	GO:0016567 [9]: protein ubiquitination	4	4	373	117	12135	-4.27	0.0	0.71	0.43	Ankib1 Chfr Vhlh Zfp364
472	GO:0042592 [3]: homeostasis	4	4	373	117	12135	-4.27	0.0	0.71	0.43	Bad Clns1a Pirb Pkd2
473	GO:0007243 [6]: protein kinase cascade	4	4	373	119	12133	-4.28	0.0	0.69	0.42	AW742319 Chuk Irak1bp1 Pkd2
474	GO:0006281 [6]: DNA repair	4	4	373	124	12128	-4.28	0.0	0.63	0.38	Polb Rev1l Slk Xpa
475	GO:0000279 [6]: M phase	4	4	373	135	12117	-4.29	0.0	0.51	0.32	Cdk2 Chfr Rpa1 Sycp3
476	GO:0009893 [5]: positive regulation of metabolism	4	4	373	127	12125	-4.29	0.0	0.59	0.36	Fcgr3 Mafb Nfat5 Nfya
477	GO:0007276 [5]: gametogenesis	4	4	373	127	12125	-4.29	0.0	0.59	0.36	Acox1 Bcl6 Hsf2 Qk
478	GO:0000280 [7]: nuclear division	4	4	373	126	12126	-4.29	0.0	0.6	0.36	Cdk2 Chfr Rpa1 Sycp3
479	GO:0045893 [8]: positive regulation of transcription, DNA-dependent	3	3	374	71	12181	-4.3	0.0	0.97	0.55	Mafb Nfat5 Nfya
480	GO:0019932 [6]: second-messenger-mediated signaling	1	1	376	82	12170	-4.33	0.0	0.08	0.05	Dscr1l2
481	GO:0045892 [8]: negative regulation of transcription, DNA-dependent	3	3	374	76	12176	-4.35	0.0	0.86	0.5	Bcl6 Jarid2 Wbscr14
482	GO:0016339 [6]: calcium-dependent cell-cell adhesion	1	1	376	8	12244	-4.35	0.0	1.43	0.77	Arvcf
483	GO:0016569 [9]: covalent chromatin modification	1	1	376	8	12244	-4.35	0.0	1.43	0.77	Suv420h1
484	GO:0016570 [10]: histone modification	1	1	376	8	12244	-4.35	0.0	1.43	0.77	Suv420h1
485	GO:0045655 [6]: regulation of monocyte differentiation	1	1	376	8	12244	-4.35	0.0	1.43	0.77	Clec2d
486	GO:0051084 [8]: posttranslational protein folding	1	1	376	8	12244	-4.35	0.0	1.43	0.77	Dyt1
487	GO:0051085 [9]: chaperone cofactor dependent protein folding	1	1	376	8	12244	-4.35	0.0	1.43	0.77	Dyt1
488	GO:0001782 [6]: B-cell homeostasis	1	1	376	8	12244	-4.35	0.0	1.43	0.77	Pirb
489	GO:0006944 [3]: membrane fusion	1	1	376	8	12244	-4.35	0.0	1.43	0.77	Tie1
490	GO:0007026 [9]: microtubule stabilization	1	1	376	8	12244	-4.35	0.0	1.43	0.77	Clasp2
491	GO:0007346 [7]: regulation of mitotic cell cycle	1	1	376	8	12244	-4.35	0.0	1.43	0.77	E4f1
492	GO:0009067 [8]: aspartate family amino acid biosynthesis	1	1	376	8	12244	-4.35	0.0	1.43	0.77	Npl
493	GO:0009132 [7]: nucleoside diphosphate metabolism	1	1	376	8	12244	-4.35	0.0	1.43	0.77	Cant1
494	GO:0045934 [6]: negative regulation of nucleobase, nucleoside, nucleotide and nucleic acid metabolism	3	3	374	119	12133	-4.36	0.0	0.34	0.22	Bcl6 Jarid2 Wbscr14
495	GO:0009145 [8]: purine nucleoside triphosphate biosynthesis	2	2	375	37	12215	-4.37	0.0	1.12	0.61	Atp6v0d1 Atp6v1b2
496	GO:0009201 [8]: ribonucleoside triphosphate biosynthesis	2	2	375	37	12215	-4.37	0.0	1.12	0.61	Atp6v0d1 Atp6v1b2
497	GO:0009206 [9]: purine ribonucleoside triphosphate biosynthesis	2	2	375	37	12215	-4.37	0.0	1.12	0.61	Atp6v0d1 Atp6v1b2
498	GO:0006417 [6]: regulation of protein biosynthesis	3	3	374	79	12173	-4.37	0.0	0.81	0.46	Eif3s6 Eif5 Fcgr3
499	GO:0006643 [6]: membrane lipid metabolism	1	1	376	79	12173	-4.38	0.0	0.09	0.05	Cdipt
500	GO:0006333 [8]: chromatin assembly or disassembly	3	3	374	81	12171	-4.38	0.0	0.78	0.44	Baz1b Cbx2 Cdyl
501	GO:0016481 [7]: negative regulation of transcription	3	3	374	114	12138	-4.39	0.0	0.38	0.24	Bcl6 Jarid2 Wbscr14
502	GO:0007046 [7]: ribosome biogenesis	3	3	374	83	12169	-4.39	0.0	0.74	0.43	2700082D03Rik Mcts1 Mrpl41
503	GO:0006836 [5]: neurotransmitter transport	2	2	375	38	12214	-4.39	0.0	1.09	0.59	Stx3 Stx4a
504	GO:0016055 [6]: Wnt receptor signaling pathway	3	3	374	84	12168	-4.4	0.0	0.73	0.43	Csnk2a1 Dvl1 Pitx2
505	GO:0009889 [5]: regulation of biosynthesis	3	3	374	85	12167	-4.4	0.0	0.71	0.43	Eif3s6 Eif5 Fcgr3
506	GO:0045045 [5]: secretory pathway	2	2	375	99	12153	-4.4	0.0	0.21	0.15	Sec15l1 Stx4a
507	GO:0009792 [4]: embryonic development (sensu Metazoa)	3	3	374	86	12166	-4.4	0.0	0.7	0.42	Arfrp1 Cryab Hira
508	GO:0043038 [7]: amino acid activation	2	2	375	39	12213	-4.4	0.0	1.06	0.59	Harsl Wars
509	GO:0043039 [8]: tRNA aminoacylation	2	2	375	39	12213	-4.4	0.0	1.06	0.59	Harsl Wars
510	GO:0051094 [4]: positive regulation of development	2	2	375	39	12213	-4.4	0.0	1.06	0.59	Bad Tiam1
511	GO:0006418 [8]: tRNA aminoacylation for protein translation	2	2	375	39	12213	-4.4	0.0	1.06	0.59	Harsl Wars
512	GO:0006445 [7]: regulation of translation	2	2	375	39	12213	-4.4	0.0	1.06	0.59	Eif3s6 Eif5
513	GO:0006725 [5]: aromatic compound metabolism	1	1	376	77	12175	-4.41	0.0	0.1	0.06	Ampd2
514	GO:0007067 [8]: mitosis	3	3	374	87	12165	-4.41	0.0	0.68	0.42	Cdk2 Chfr Sycp3
515	GO:0000087 [7]: M phase of mitotic cell cycle	3	3	374	88	12164	-4.42	0.0	0.67	0.41	Cdk2 Chfr Sycp3
516	GO:0042254 [6]: ribosome biogenesis and assembly	3	3	374	89	12163	-4.42	0.0	0.65	0.4	2700082D03Rik Mcts1 Mrpl41
517	GO:0009894 [5]: regulation of catabolism	1	1	376	9	12243	-4.42	0.0	1.34	0.72	Serpinb1a
518	GO:0030316 [6]: osteoclast differentiation	1	1	376	9	12243	-4.42	0.0	1.34	0.72	Clec2d
519	GO:0042063 [6]: gliogenesis	1	1	376	9	12243	-4.42	0.0	1.34	0.72	Nf1
520	GO:0042364 [7]: water-soluble vitamin biosynthesis	1	1	376	9	12243	-4.42	0.0	1.34	0.72	Nmnat1
521	GO:0001502 [7]: cartilage condensation	1	1	376	9	12243	-4.42	0.0	1.34	0.72	Ctgf
522	GO:0001570 [4]: vasculogenesis	1	1	376	9	12243	-4.42	0.0	1.34	0.72	Qk
523	GO:0006739 [9]: NADPH metabolism	1	1	376	9	12243	-4.42	0.0	1.34	0.72	Tpi1
524	GO:0006839 [6]: mitochondrial transport	1	1	376	9	12243	-4.42	0.0	1.34	0.72	Slc25a4
525	GO:0007033 [6]: vacuole organization and biogenesis	1	1	376	9	12243	-4.42	0.0	1.34	0.72	Lyst
526	GO:0045941 [7]: positive regulation of transcription	3	3	374	92	12160	-4.42	0.0	0.61	0.37	Mafb Nfat5 Nfya
527	GO:0016311 [7]: dephosphorylation	2	2	375	98	12154	-4.42	0.0	0.22	0.15	Dusp11 Ptpro
528	GO:0045935 [6]: positive regulation of nucleobase, nucleoside, nucleotide and nucleic acid metabolism	3	3	374	93	12159	-4.42	0.0	0.6	0.36	Mafb Nfat5 Nfya
529	GO:0009165 [6]: nucleotide biosynthesis	3	3	374	101	12151	-4.42	0.0	0.5	0.31	Atp6v0d1 Atp6v1b2 Nmnat1
530	GO:0050790 [3]: regulation of enzyme activity	3	3	374	99	12153	-4.43	0.0	0.53	0.32	Dnajc3 Pkia Pkig
531	GO:0007028 [5]: cytoplasm organization and biogenesis	3	3	374	99	12153	-4.43	0.0	0.53	0.32	2700082D03Rik Mcts1 Mrpl41
532	GO:0009142 [7]: nucleoside triphosphate biosynthesis	2	2	375	40	12212	-4.43	0.0	1.03	0.57	Atp6v0d1 Atp6v1b2
533	GO:0016337 [5]: cell-cell adhesion	2	2	375	97	12155	-4.43	0.0	0.22	0.15	Arvcf Cdh5
534	GO:0006470 [8]: protein amino acid dephosphorylation	2	2	375	96	12156	-4.44	0.0	0.23	0.15	Dusp11 Ptpro
535	GO:0009199 [8]: ribonucleoside triphosphate metabolism	2	2	375	41	12211	-4.45	0.0	1.0	0.56	Atp6v0d1 Atp6v1b2
536	GO:0009205 [9]: purine ribonucleoside triphosphate metabolism	2	2	375	41	12211	-4.45	0.0	1.0	0.56	Atp6v0d1 Atp6v1b2
537	GO:0019941 [9]: modification-dependent protein catabolism	2	2	375	95	12157	-4.45	0.0	0.24	0.16	Usp12 Usp3
538	GO:0050817 [3]: coagulation	2	2	375	42	12210	-4.46	0.0	0.97	0.55	F2r Serping1
539	GO:0006400 [7]: tRNA modification	2	2	375	42	12210	-4.46	0.0	0.97	0.55	Harsl Wars
540	GO:0007596 [4]: blood coagulation	2	2	375	42	12210	-4.46	0.0	0.97	0.55	F2r Serping1
541	GO:0009314 [6]: response to radiation	2	2	375	42	12210	-4.46	0.0	0.97	0.55	C6.1A Pde6d
542	GO:0006511 [10]: ubiquitin-dependent protein catabolism	2	2	375	93	12159	-4.47	0.0	0.25	0.17	Usp12 Usp3
543	GO:0001558 [4]: regulation of cell growth	2	2	375	43	12209	-4.48	0.0	0.94	0.54	Ctgf Igfbp7
544	GO:0006766 [5]: vitamin metabolism	2	2	375	43	12209	-4.48	0.0	0.94	0.54	Nmnat1 Tpi1
545	GO:0009144 [8]: purine nucleoside triphosphate metabolism	2	2	375	43	12209	-4.48	0.0	0.94	0.54	Atp6v0d1 Atp6v1b2
546	GO:0016579 [9]: protein deubiquitination	1	1	376	10	12242	-4.49	0.0	1.26	0.69	Usp3
547	GO:0042060 [6]: wound healing	1	1	376	10	12242	-4.49	0.0	1.26	0.69	Ninj1
548	GO:0044242 [6]: cellular lipid catabolism	1	1	376	10	12242	-4.49	0.0	1.26	0.69	Amacr
549	GO:0046879 [4]: hormone secretion	1	1	376	10	12242	-4.49	0.0	1.26	0.69	Fcgr3
550	GO:0050770 [5]: regulation of axonogenesis	1	1	376	10	12242	-4.49	0.0	1.26	0.69	Tiam1
551	GO:0051216 [6]: cartilage development	1	1	376	10	12242	-4.49	0.0	1.26	0.69	Ctgf
552	GO:0007222 [7]: frizzled signaling pathway	1	1	376	10	12242	-4.49	0.0	1.26	0.69	Dvl1
553	GO:0009110 [6]: vitamin biosynthesis	1	1	376	10	12242	-4.49	0.0	1.26	0.69	Nmnat1
554	GO:0001505 [7]: regulation of neurotransmitter levels	2	2	375	44	12208	-4.5	0.0	0.91	0.52	Fcgr3 Stx4a
555	GO:0007599 [5]: hemostasis	2	2	375	44	12208	-4.5	0.0	0.91	0.52	F2r Serping1
556	GO:0007126 [8]: meiosis	2	2	375	45	12207	-4.5	0.0	0.89	0.51	Rpa1 Sycp3
557	GO:0050801 [4]: ion homeostasis	1	1	376	71	12181	-4.52	0.0	0.12	0.08	Pkd2
558	GO:0006873 [5]: cell ion homeostasis	1	1	376	71	12181	-4.52	0.0	0.12	0.08	Pkd2
559	GO:0015992 [6]: proton transport	2	2	375	46	12206	-4.52	0.0	0.86	0.5	Atp6v0d1 Atp6v1b2
560	GO:0046903 [3]: secretion	2	2	375	46	12206	-4.52	0.0	0.86	0.5	Fcgr3 Stx4a
561	GO:0009152 [8]: purine ribonucleotide biosynthesis	2	2	375	46	12206	-4.52	0.0	0.86	0.5	Atp6v0d1 Atp6v1b2
562	GO:0000165 [7]: MAPKKK cascade	1	1	376	70	12182	-4.53	0.0	0.12	0.08	AW742319
563	GO:0009141 [7]: nucleoside triphosphate metabolism	2	2	375	47	12205	-4.53	0.0	0.84	0.48	Atp6v0d1 Atp6v1b2
564	GO:0045786 [7]: negative regulation of cell cycle	2	2	375	48	12204	-4.54	0.0	0.82	0.46	Ing1 Vhlh
565	GO:0050878 [4]: regulation of body fluids	2	2	375	48	12204	-4.54	0.0	0.82	0.46	F2r Serping1
566	GO:0007156 [6]: homophilic cell adhesion	1	1	376	69	12183	-4.55	0.0	0.13	0.08	Cdh5
567	GO:0019725 [4]: cell homeostasis	2	2	375	83	12169	-4.55	0.0	0.32	0.21	Clns1a Pkd2
568	GO:0042773 [7]: ATP synthesis coupled electron transport	1	1	376	11	12241	-4.55	0.0	1.19	0.64	Ndufa7
569	GO:0045582 [7]: positive regulation of T-cell differentiation	1	1	376	11	12241	-4.55	0.0	1.19	0.64	Bad
570	GO:0000059 [8]: protein-nucleus import, docking	1	1	376	11	12241	-4.55	0.0	1.19	0.64	Tnpo1
571	GO:0006284 [7]: base-excision repair	1	1	376	11	12241	-4.55	0.0	1.19	0.64	Polb
572	GO:0008366 [6]: nerve ensheathment	1	1	376	11	12241	-4.55	0.0	1.19	0.64	Qk
573	GO:0006869 [5]: lipid transport	2	2	375	50	12202	-4.56	0.0	0.77	0.44	Apoc2 Cpt1b
574	GO:0009260 [7]: ribonucleotide biosynthesis	2	2	375	50	12202	-4.56	0.0	0.77	0.44	Atp6v0d1 Atp6v1b2
575	GO:0006575 [6]: amino acid derivative metabolism	2	2	375	51	12201	-4.56	0.0	0.75	0.43	Ckm Ckmt2
576	GO:0006887 [6]: exocytosis	2	2	375	51	12201	-4.56	0.0	0.75	0.43	Sec15l1 Stx4a
577	GO:0007218 [7]: neuropeptide signaling pathway	1	1	376	68	12184	-4.57	0.0	0.13	0.08	Rassf5
578	GO:0006164 [7]: purine nucleotide biosynthesis	2	2	375	52	12200	-4.57	0.0	0.73	0.43	Atp6v0d1 Atp6v1b2
579	GO:0006821 [8]: chloride transport	2	2	375	52	12200	-4.57	0.0	0.73	0.43	Clns1a Slc12a7
580	GO:0006814 [8]: sodium ion transport	2	2	375	78	12174	-4.58	0.0	0.36	0.24	Atp1b2 Slc12a7
581	GO:0009150 [8]: purine ribonucleotide metabolism	2	2	375	53	12199	-4.58	0.0	0.71	0.43	Atp6v0d1 Atp6v1b2
582	GO:0007409 [6]: axonogenesis	2	2	375	76	12176	-4.59	0.0	0.38	0.24	Tbce Tiam1
583	GO:0030003 [6]: cation homeostasis	1	1	376	67	12185	-4.59	0.0	0.14	0.08	Pkd2
584	GO:0030705 [6]: cytoskeleton-dependent intracellular transport	1	1	376	67	12185	-4.59	0.0	0.14	0.08	Dncic2
585	GO:0019882 [5]: antigen presentation	2	2	375	54	12198	-4.59	0.0	0.69	0.42	Fcgr1 Fcgr3
586	GO:0019722 [7]: calcium-mediated signaling	1	1	376	12	12240	-4.6	0.0	1.12	0.61	Dscr1l2
587	GO:0019751 [6]: polyol metabolism	1	1	376	12	12240	-4.6	0.0	1.12	0.61	1110015E22Rik
588	GO:0042551 [5]: nerve maturation	1	1	376	12	12240	-4.6	0.0	1.12	0.61	Qk
589	GO:0042593 [4]: glucose homeostasis	1	1	376	12	12240	-4.6	0.0	1.12	0.61	Bad
590	GO:0045621 [6]: positive regulation of lymphocyte differentiation	1	1	376	12	12240	-4.6	0.0	1.12	0.61	Bad
591	GO:0001776 [5]: immune cell homeostasis	1	1	376	12	12240	-4.6	0.0	1.12	0.61	Pirb
592	GO:0006071 [7]: glycerol metabolism	1	1	376	12	12240	-4.6	0.0	1.12	0.61	1110015E22Rik
593	GO:0008277 [5]: regulation of G-protein coupled receptor protein signaling pathway	1	1	376	12	12240	-4.6	0.0	1.12	0.61	Arrb2
594	GO:0008624 [9]: induction of apoptosis by extracellular signals	1	1	376	12	12240	-4.6	0.0	1.12	0.61	Bad
595	GO:0050879 [4]: organismal movement	2	2	375	70	12182	-4.6	0.0	0.45	0.29	Pde6d Tbl1xr1
596	GO:0050881 [5]: musculoskeletal movement	2	2	375	69	12183	-4.61	0.0	0.46	0.3	Pde6d Tbl1xr1
597	GO:0050885 [6]: regulation of balance	2	2	375	69	12183	-4.61	0.0	0.46	0.3	Pde6d Tbl1xr1
598	GO:0050953 [6]: sensory perception of light	2	2	375	69	12183	-4.61	0.0	0.46	0.3	Pde6d Tbl1xr1
599	GO:0050957 [6]: equilibrioception	2	2	375	69	12183	-4.61	0.0	0.46	0.3	Pde6d Tbl1xr1
600	GO:0007601 [7]: visual perception	2	2	375	69	12183	-4.61	0.0	0.46	0.3	Pde6d Tbl1xr1
601	GO:0035295 [3]: tube development	2	2	375	60	12192	-4.61	0.0	0.59	0.36	Flt1 Pitx2
602	GO:0000122 [9]: negative regulation of transcription from Pol II promoter	2	2	375	62	12190	-4.61	0.0	0.56	0.35	Bcl6 Wbscr14
603	GO:0007018 [7]: microtubule-based movement	1	1	376	65	12187	-4.61	0.0	0.14	0.09	Dncic2
604	GO:0007229 [6]: integrin-mediated signaling pathway	2	2	375	59	12193	-4.61	0.0	0.6	0.36	Ctgf Itgb2
605	GO:0040008 [4]: regulation of growth	2	2	375	67	12185	-4.62	0.0	0.49	0.3	Ctgf Igfbp7
606	GO:0019370 [9]: leukotriene biosynthesis	1	1	376	13	12239	-4.64	0.0	1.06	0.59	Lta4h
607	GO:0045637 [5]: regulation of myeloid blood cell differentiation	1	1	376	13	12239	-4.64	0.0	1.06	0.59	Clec2d
608	GO:0048278 [6]: vesicle docking	1	1	376	13	12239	-4.64	0.0	1.06	0.59	Sec15l1
609	GO:0048489 [6]: synaptic vesicle transport	1	1	376	13	12239	-4.64	0.0	1.06	0.59	Stx4a
610	GO:0006904 [7]: vesicle docking during exocytosis	1	1	376	13	12239	-4.64	0.0	1.06	0.59	Sec15l1
611	GO:0007005 [6]: mitochondrion organization and biogenesis	1	1	376	13	12239	-4.64	0.0	1.06	0.59	Mfn2
612	GO:0007585 [4]: respiratory gaseous exchange	1	1	376	13	12239	-4.64	0.0	1.06	0.59	Mafb
613	GO:0009112 [6]: nucleobase metabolism	1	1	376	13	12239	-4.64	0.0	1.06	0.59	Ampd2
614	GO:0045580 [6]: regulation of T-cell differentiation	1	1	376	14	12238	-4.68	0.0	1.01	0.56	Bad
615	GO:0000096 [6]: sulfur amino acid metabolism	1	1	376	14	12238	-4.68	0.0	1.01	0.56	Mthfr
616	GO:0006094 [8]: gluconeogenesis	1	1	376	14	12238	-4.68	0.0	1.01	0.56	Tpi1
617	GO:0006691 [8]: leukotriene metabolism	1	1	376	14	12238	-4.68	0.0	1.01	0.56	Lta4h
618	GO:0009888 [5]: histogenesis	1	1	376	60	12192	-4.69	0.0	0.17	0.11	Ctgf
619	GO:0042475 [6]: odontogenesis (sensu Vertebrata)	1	1	376	15	12237	-4.71	0.0	0.96	0.55	Chuk
620	GO:0042476 [5]: odontogenesis	1	1	376	15	12237	-4.71	0.0	0.96	0.55	Chuk
621	GO:0050871 [8]: positive regulation of B-cell activation	1	1	376	15	12237	-4.71	0.0	0.96	0.55	Bad
622	GO:0007565 [5]: pregnancy	1	1	376	15	12237	-4.71	0.0	0.96	0.55	Psg23
623	GO:0030183 [5]: B-cell differentiation	1	1	376	16	12236	-4.75	0.0	0.91	0.52	Bad
624	GO:0001894 [4]: tissue homeostasis	1	1	376	16	12236	-4.75	0.0	0.91	0.52	Pirb
625	GO:0043009 [5]: embryonic development (sensu Vertebrata)	1	1	376	55	12197	-4.75	0.0	0.2	0.14	Cryab
626	GO:0006644 [7]: phospholipid metabolism	1	1	376	54	12198	-4.77	0.0	0.21	0.15	Cdipt
627	GO:0030855 [4]: epithelial cell differentiation	1	1	376	17	12235	-4.77	0.0	0.87	0.5	Ppp3r1
628	GO:0035282 [3]: segmentation	1	1	376	17	12235	-4.77	0.0	0.87	0.5	Mafb
629	GO:0045619 [5]: regulation of lymphocyte differentiation	1	1	376	17	12235	-4.77	0.0	0.87	0.5	Bad
630	GO:0007259 [7]: JAK-STAT cascade	1	1	376	17	12235	-4.77	0.0	0.87	0.5	Pkd2
631	GO:0015849 [5]: organic acid transport	1	1	376	53	12199	-4.78	0.0	0.22	0.15	Slc12a7
632	GO:0046942 [6]: carboxylic acid transport	1	1	376	53	12199	-4.78	0.0	0.22	0.15	Slc12a7
633	GO:0006875 [7]: metal ion homeostasis	1	1	376	52	12200	-4.78	0.0	0.22	0.15	Pkd2
634	GO:0030224 [5]: monocyte differentiation	1	1	376	18	12234	-4.79	0.0	0.83	0.47	Clec2d
635	GO:0006720 [6]: isoprenoid metabolism	1	1	376	18	12234	-4.79	0.0	0.83	0.47	Amacr
636	GO:0009166 [6]: nucleotide catabolism	1	1	376	18	12234	-4.79	0.0	0.83	0.47	Cant1
637	GO:0046849 [4]: bone remodeling	1	1	376	51	12201	-4.8	0.0	0.23	0.15	Ctgf
638	GO:0019221 [6]: cytokine and chemokine mediated signaling pathway	1	1	376	19	12233	-4.82	0.0	0.79	0.45	Pirb
639	GO:0046456 [8]: icosanoid biosynthesis	1	1	376	19	12233	-4.82	0.0	0.79	0.45	Lta4h
640	GO:0006874 [8]: calcium ion homeostasis	1	1	376	19	12233	-4.82	0.0	0.79	0.45	Pkd2
641	GO:0007185 [7]: transmembrane receptor protein tyrosine phosphatase signaling pathway	1	1	376	19	12233	-4.82	0.0	0.79	0.45	Ptpro
642	GO:0046483 [5]: heterocycle metabolism	1	1	376	49	12203	-4.82	0.0	0.25	0.17	Ampd2
643	GO:0006352 [8]: transcription initiation	1	1	376	20	12232	-4.83	0.0	0.75	0.43	Taf6
644	GO:0006790 [5]: sulfur metabolism	1	1	376	48	12204	-4.84	0.0	0.26	0.17	Mthfr
645	GO:0009309 [6]: amine biosynthesis	1	1	376	48	12204	-4.84	0.0	0.26	0.17	Npl
646	GO:0030005 [7]: di-, tri-valent inorganic cation homeostasis	1	1	376	47	12205	-4.84	0.0	0.27	0.18	Pkd2
647	GO:0030098 [4]: lymphocyte differentiation	1	1	376	47	12205	-4.84	0.0	0.27	0.18	Bad
648	GO:0042110 [7]: T-cell activation	1	1	376	47	12205	-4.84	0.0	0.27	0.18	Bad
649	GO:0030217 [5]: T-cell differentiation	1	1	376	21	12231	-4.85	0.0	0.72	0.43	Bad
650	GO:0042108 [8]: positive regulation of cytokine biosynthesis	1	1	376	21	12231	-4.85	0.0	0.72	0.43	Fcgr3
651	GO:0045596 [5]: negative regulation of cell differentiation	1	1	376	21	12231	-4.85	0.0	0.72	0.43	Clec2d
652	GO:0048469 [4]: cell maturation	1	1	376	21	12231	-4.85	0.0	0.72	0.43	Qk
653	GO:0001819 [7]: positive regulation of cytokine production	1	1	376	21	12231	-4.85	0.0	0.72	0.43	Fcgr3
654	GO:0006807 [4]: nitrogen compound metabolism	1	1	376	21	12231	-4.85	0.0	0.72	0.43	Nit1
655	GO:0007265 [7]: Ras protein signal transduction	1	1	376	21	12231	-4.85	0.0	0.72	0.43	Kras
656	GO:0001503 [5]: ossification	1	1	376	46	12206	-4.85	0.0	0.27	0.18	Ctgf
657	GO:0009310 [6]: amine catabolism	1	1	376	46	12206	-4.85	0.0	0.27	0.18	Bckdhb
658	GO:0001654 [5]: eye morphogenesis	1	1	376	45	12207	-4.86	0.0	0.28	0.18	Cryab
659	GO:0048048 [5]: embryonic eye morphogenesis	1	1	376	22	12230	-4.86	0.0	0.69	0.42	Cryab
660	GO:0050864 [7]: regulation of B-cell activation	1	1	376	22	12230	-4.86	0.0	0.69	0.42	Bad
661	GO:0050870 [8]: positive regulation of T-cell activation	1	1	376	22	12230	-4.86	0.0	0.69	0.42	Bad
662	GO:0001747 [6]: eye morphogenesis (sensu Mammalia)	1	1	376	22	12230	-4.86	0.0	0.69	0.42	Cryab
663	GO:0006099 [8]: tricarboxylic acid cycle	1	1	376	22	12230	-4.86	0.0	0.69	0.42	Idh3a
664	GO:0008360 [5]: regulation of cell shape	1	1	376	22	12230	-4.86	0.0	0.69	0.42	Epb4.1l2
665	GO:0042113 [7]: B-cell activation	1	1	376	44	12208	-4.87	0.0	0.29	0.19	Bad
666	GO:0050865 [5]: regulation of cell activation	1	1	376	44	12208	-4.87	0.0	0.29	0.19	Bad
667	GO:0051249 [6]: regulation of lymphocyte activation	1	1	376	44	12208	-4.87	0.0	0.29	0.19	Bad
668	GO:0001701 [6]: embryonic development (sensu Mammalia)	1	1	376	43	12209	-4.87	0.0	0.31	0.2	Cryab
669	GO:0006986 [5]: response to unfolded protein	1	1	376	43	12209	-4.87	0.0	0.31	0.2	Hsf2
670	GO:0043010 [6]: eye morphogenesis (sensu Vertebrata)	1	1	376	23	12229	-4.87	0.0	0.66	0.41	Cryab
671	GO:0006690 [7]: icosanoid metabolism	1	1	376	23	12229	-4.87	0.0	0.66	0.41	Lta4h
672	GO:0007266 [7]: Rho protein signal transduction	1	1	376	23	12229	-4.87	0.0	0.66	0.41	AW742319
673	GO:0007602 [8]: phototransduction	1	1	376	23	12229	-4.87	0.0	0.66	0.41	Pde6d
674	GO:0015837 [5]: amine transport	1	1	376	41	12211	-4.89	0.0	0.33	0.21	Slc12a7
675	GO:0040029 [3]: regulation of gene expression, epigenetic	1	1	376	41	12211	-4.89	0.0	0.33	0.21	Xist
676	GO:0006800 [5]: oxygen and reactive oxygen species metabolism	1	1	376	41	12211	-4.89	0.0	0.33	0.21	Xpa
677	GO:0045727 [7]: positive regulation of protein biosynthesis	1	1	376	25	12227	-4.89	0.0	0.61	0.36	Fcgr3
678	GO:0046467 [7]: membrane lipid biosynthesis	1	1	376	40	12212	-4.89	0.0	0.34	0.22	Cdipt
679	GO:0006865 [6]: amino acid transport	1	1	376	39	12213	-4.9	0.0	0.35	0.23	Slc12a7
680	GO:0008033 [7]: tRNA processing	1	1	376	27	12225	-4.9	0.0	0.56	0.35	5730449L18Rik
681	GO:0009408 [5]: response to heat	1	1	376	27	12225	-4.9	0.0	0.56	0.35	Cryab
682	GO:0009583 [7]: detection of light	1	1	376	26	12226	-4.91	0.0	0.58	0.36	Pde6d
683	GO:0006979 [5]: response to oxidative stress	1	1	376	26	12226	-4.91	0.0	0.58	0.36	Xpa
684	GO:0009416 [7]: response to light	1	1	376	26	12226	-4.91	0.0	0.58	0.36	Pde6d
685	GO:0001816 [5]: cytokine production	1	1	376	38	12214	-4.91	0.0	0.37	0.24	Fcgr3
686	GO:0009063 [7]: amino acid catabolism	1	1	376	38	12214	-4.91	0.0	0.37	0.24	Bckdhb
687	GO:0050876 [4]: reproductive physiological process	1	1	376	37	12215	-4.91	0.0	0.38	0.24	Psg23
688	GO:0007626 [3]: locomotory behavior	1	1	376	37	12215	-4.91	0.0	0.38	0.24	Qk
689	GO:0042107 [5]: cytokine metabolism	1	1	376	35	12217	-4.91	0.0	0.41	0.26	Fcgr3
690	GO:0051247 [6]: positive regulation of protein metabolism	1	1	376	35	12217	-4.91	0.0	0.41	0.26	Fcgr3
691	GO:0009891 [6]: positive regulation of biosynthesis	1	1	376	28	12224	-4.91	0.0	0.54	0.33	Fcgr3
692	GO:0006364 [7]: rRNA processing	1	1	376	28	12224	-4.91	0.0	0.54	0.33	2700082D03Rik
693	GO:0042035 [7]: regulation of cytokine biosynthesis	1	1	376	29	12223	-4.92	0.0	0.51	0.32	Fcgr3
694	GO:0045597 [5]: positive regulation of cell differentiation	1	1	376	29	12223	-4.92	0.0	0.51	0.32	Bad
695	GO:0048468 [3]: cell development	1	1	376	33	12219	-4.92	0.0	0.44	0.29	Qk
696	GO:0016072 [6]: rRNA metabolism	1	1	376	30	12222	-4.92	0.0	0.49	0.31	2700082D03Rik
697	GO:0050863 [7]: regulation of T-cell activation	1	1	376	30	12222	-4.92	0.0	0.49	0.31	Bad
698	GO:0006730 [5]: one-carbon compound metabolism	1	1	376	30	12222	-4.92	0.0	0.49	0.31	Car3
699	GO:0007254 [8]: JNK cascade	1	1	376	30	12222	-4.92	0.0	0.49	0.31	AW742319
700	GO:0008654 [8]: phospholipid biosynthesis	1	1	376	30	12222	-4.92	0.0	0.49	0.31	Cdipt
701	GO:0050867 [6]: positive regulation of cell activation	1	1	376	32	12220	-4.92	0.0	0.46	0.3	Bad
702	GO:0051251 [7]: positive regulation of lymphocyte activation	1	1	376	32	12220	-4.92	0.0	0.46	0.3	Bad
703	GO:0008652 [7]: amino acid biosynthesis	1	1	376	32	12220	-4.92	0.0	0.46	0.3	Npl
704	GO:0009266 [6]: response to temperature	1	1	376	32	12220	-4.92	0.0	0.46	0.3	Cryab
705	GO:0001817 [6]: regulation of cytokine production	1	1	376	31	12221	-4.92	0.0	0.48	0.3	Fcgr3
706	GO:0042089 [6]: cytokine biosynthesis	1	1	376	34	12218	-4.92	0.0	0.42	0.28	Fcgr3
707	GO:0051093 [4]: negative regulation of development	1	1	376	34	12218	-4.92	0.0	0.42	0.28	Clec2d
708	GO:0008015 [4]: circulation	1	1	376	34	12218	-4.92	0.0	0.42	0.28	Fli1
709	GO:0008643 [5]: carbohydrate transport	1	1	376	34	12218	-4.92	0.0	0.42	0.28	Slc2a3
