# Supplementary material for: A genomic analysis of mouse models of breast cancer reveals molecular features of mouse models and relationships to human breast cancer
Source: Breast Cancer Res. 2014 Jun 5;16(3):R59. doi: 10.1186/bcr3672 (PMC4078930; doi:10.1186/bcr3672)
Supplement: Additional file 2 — Fold change values organized by mouse tumor model type comparing the mouse model to all other types of mouse models. [file bcr3672-S2.zip › Additional_file_2/BlgStat5_SAM/AdditionalFile55_BlgStat5_SAM/UpregulatedGenesgather_kegg_121102.txt]

#	Annotation	Total Genes With Ann	Your Genes (With Ann)	Your Genes (No Ann)	Genome (With Ann)	Genome (No Ann)	ln(Bayes factor)	neg ln(p value)	FE: neg ln(p value)	FE: neg ln(FDR)	Genes
1	path:mmu04080: Neuroactive ligand-receptor interaction	2	2	96	276	2145	2.77	7.08	0.0	0.0	F2r Ptger1
2	path:mmu04020: Calcium signaling pathway	13	13	85	168	2253	-0.13	0.0	3.86	0.34	Cacna1s Camk2b Camk2g Cd38 F2r Nfat5 Phka2 Phkg1 Ppp3r1 Ptger1 Pygm Slc25a4 Tnnc2
3	path:mmu00190: Oxidative phosphorylation	9	9	89	106	2315	-0.64	0.0	3.43	0.34	Atp6v0d1 Atp6v1b2 Cox5a Cox7a1 Cox8b Ndufa5 Ndufa7 Ndufab1 Ndufb4
4	path:mmu04530: Tight junction	8	8	90	115	2306	-1.66	0.0	2.28	0.34	Actn2 Actn3 Csnk2a1 Cttn Epb4.1l2 Hcls1 Kras Prkcz
5	path:mmu00520: Nucleotide sugars metabolism	2	2	96	9	2412	-1.71	0.0	2.72	0.34	Rdh14 Ugp2
6	path:mmu00230: Purine metabolism	7	7	91	101	2320	-1.87	0.0	2.09	0.34	Ampd2 Dck Enpp2 Pde6d Polr2b Polr2k Rpo1-2
7	path:mmu04910: Insulin signaling pathway	8	8	90	125	2296	-1.92	0.0	1.95	0.34	Bad Chuk Crkl Kras Phka2 Phkg1 Prkcz Pygm
8	path:mmu00031: Inositol metabolism	1	1	97	1	2420	-1.96	0.0	2.57	0.34	Tpi1
9	path:mmu00791: Atrazine degradation	1	1	97	1	2420	-1.96	0.0	2.57	0.34	Apobec2
10	path:mmu04610: Complement and coagulation cascades	5	5	93	63	2358	-1.98	0.0	2.1	0.34	C1qb C4 F2r Serpine1 Serping1
11	path:mmu00500: Starch and sucrose metabolism	3	3	95	27	2394	-2.05	0.0	2.22	0.34	Enpp2 Pygm Ugp2
12	path:mmu04510: Focal adhesion	11	11	87	203	2218	-2.07	0.0	1.58	0.34	Actn2 Actn3 Bad Col1a2 Col3a1 Col5a1 Col5a2 Crkl Flt1 Kras Thbs2
13	path:mmu04310: Wnt signaling pathway	8	8	90	133	2288	-2.1	0.0	1.72	0.34	Camk2b Camk2g Csnk2a1 Dvl1 Fbxw11 Nfat5 Ppp3r1 Tbl1xr1
14	path:mmu04520: Adherens junction	5	5	93	69	2352	-2.18	0.0	1.84	0.34	Actn2 Actn3 Acvr1b Csnk2a1 Ssx2ip
15	path:mmu04010: MAPK signaling pathway	11	11	87	220	2201	-2.27	0.0	1.26	0.34	Acvr1b Arrb2 Casp9 Chuk Crkl Kras Map2k1ip1 Map4k4 Nf1 Ppp3r1 Rasa1
16	path:mmu00770: Pantothenate and CoA biosynthesis	2	2	96	14	2407	-2.3	0.0	2.07	0.34	Enpp2 Pank3
17	path:mmu04540: Gap junction	1	1	97	83	2338	-2.43	0.0	0.03	0.02	Kras
18	path:mmu04512: ECM-receptor interaction	5	5	93	79	2342	-2.44	0.0	1.49	0.34	Col1a2 Col3a1 Col5a1 Col5a2 Thbs2
19	path:mmu00051: Fructose and mannose metabolism	3	3	95	35	2386	-2.47	0.0	1.7	0.34	Pmm2 Rdh14 Tpi1
20	path:mmu04060: Cytokine-cytokine receptor interaction	10	10	88	230	2191	-2.53	0.0	0.78	0.22	Acvr1b Ccl12 Ccl9 Csf1r Cxcl13 Flt1 Il2rb Il2rg Il7r Ltb
21	path:mmu04210: Apoptosis	5	5	93	84	2337	-2.54	0.0	1.33	0.34	Bad Casp9 Chuk Dffb Ppp3r1
22	path:mmu00240: Pyrimidine metabolism	4	4	94	62	2359	-2.61	0.0	1.37	0.34	Dck Polr2b Polr2k Rpo1-2
23	path:mmu04070: Phosphatidylinositol signaling system	1	1	97	75	2346	-2.65	0.0	0.05	0.02	Cdipt
24	path:mmu00380: Tryptophan metabolism	1	1	97	74	2347	-2.68	0.0	0.05	0.02	Wars
25	path:mmu04620: Toll-like receptor signaling pathway	2	2	96	92	2329	-2.79	0.0	0.12	0.05	Chuk Tlr1
26	path:mmu00010: Glycolysis / Gluconeogenesis	3	3	95	47	2374	-2.85	0.0	1.18	0.34	Eno3 Pgam2 Tpi1
27	path:mmu04330: Notch signaling pathway	3	3	95	47	2374	-2.85	0.0	1.18	0.34	Dvl1 Notch2 Pcaf
28	path:mmu00760: Nicotinate and nicotinamide metabolism	3	3	95	48	2373	-2.87	0.0	1.14	0.34	Cd38 Enpp2 Nmnat1
29	path:mmu00052: Galactose metabolism	2	2	96	24	2397	-2.9	0.0	1.32	0.34	Rdh14 Ugp2
30	path:mmu05040: Huntington's disease	2	2	96	25	2396	-2.94	0.0	1.26	0.34	Dctn1 Rasa1
31	path:mmu00532: Chondroitin / Heparan sulfate biosynthesis	2	2	96	26	2395	-2.97	0.0	1.21	0.34	Extl3 Galnact2
32	path:mmu00531: Glycosaminoglycan degradation	1	1	97	6	2415	-3.02	0.0	1.42	0.34	Ids
33	path:mmu00625: Tetrachloroethene degradation	1	1	97	7	2414	-3.11	0.0	1.3	0.34	Rdh14
34	path:mmu00920: Sulfur metabolism	1	1	97	8	2413	-3.19	0.0	1.2	0.34	Sult2a2
35	path:mmu00071: Fatty acid metabolism	1	1	97	53	2368	-3.2	0.0	0.12	0.05	Acox1
36	path:mmu00193: ATP synthesis	2	2	96	39	2382	-3.24	0.0	0.74	0.2	Atp6v0d1 Atp6v1b2
37	path:mmu04340: Hedgehog signaling pathway	1	1	97	50	2371	-3.26	0.0	0.14	0.05	Fbxw11
38	path:mmu00400: Phenylalanine, tyrosine and tryptophan biosynthesis	1	1	97	9	2412	-3.26	0.0	1.11	0.34	Eno3
39	path:mmu00564: Glycerophospholipid metabolism	2	2	96	51	2370	-3.28	0.0	0.48	0.17	Cdipt Rdh14
40	path:mmu00040: Pentose and glucuronate interconversions	1	1	97	10	2411	-3.31	0.0	1.04	0.33	Ugp2
41	path:mmu00363: Bisphenol A degradation	1	1	97	10	2411	-3.31	0.0	1.04	0.33	Rdh14
42	path:mmu00740: Riboflavin metabolism	1	1	97	11	2410	-3.36	0.0	0.97	0.29	Enpp2
43	path:mmu00632: Benzoate degradation via CoA ligation	1	1	97	44	2377	-3.37	0.0	0.18	0.06	Rdh14
44	path:mmu00310: Lysine degradation	1	1	97	43	2378	-3.39	0.0	0.19	0.06	Rdh14
45	path:mmu00053: Ascorbate and aldarate metabolism	1	1	97	12	2409	-3.4	0.0	0.91	0.29	Rdh14
46	path:mmu00670: One carbon pool by folate	1	1	97	12	2409	-3.4	0.0	0.91	0.29	Mthfr
47	path:mmu00910: Nitrogen metabolism	1	1	97	13	2408	-3.44	0.0	0.85	0.26	Car3
48	path:mmu00330: Arginine and proline metabolism	1	1	97	36	2385	-3.5	0.0	0.26	0.1	Ckm
49	path:mmu00650: Butanoate metabolism	1	1	97	36	2385	-3.5	0.0	0.26	0.1	Rdh14
50	path:mmu05030: Amyotrophic lateral sclerosis (ALS)	1	1	97	16	2405	-3.51	0.0	0.71	0.2	Bad
51	path:mmu00561: Glycerolipid metabolism	1	1	97	34	2387	-3.52	0.0	0.28	0.1	Lpl
52	path:mmu00260: Glycine, serine and threonine metabolism	1	1	97	33	2388	-3.53	0.0	0.3	0.1	Rdh14
53	path:mmu00590: Prostaglandin and leukotriene metabolism	1	1	97	32	2389	-3.54	0.0	0.31	0.1	Lta4h
54	path:mmu00251: Glutamate metabolism	1	1	97	18	2403	-3.54	0.0	0.63	0.19	Nagk
55	path:mmu00252: Alanine and aspartate metabolism	1	1	97	18	2403	-3.54	0.0	0.63	0.19	Crat
56	path:mmu00150: Androgen and estrogen metabolism	1	1	97	31	2390	-3.55	0.0	0.33	0.1	Sult2a2
57	path:mmu00220: Urea cycle and metabolism of amino groups	1	1	97	19	2402	-3.56	0.0	0.6	0.19	Ckm
58	path:mmu00710: Carbon fixation	1	1	97	19	2402	-3.56	0.0	0.6	0.19	Tpi1
59	path:mmu00970: Aminoacyl-tRNA biosynthesis	1	1	97	21	2400	-3.57	0.0	0.54	0.17	Wars
60	path:mmu05010: Alzheimer's disease	1	1	97	22	2399	-3.58	0.0	0.51	0.17	Lpl
61	path:mmu00530: Aminosugars metabolism	1	1	97	26	2395	-3.58	0.0	0.42	0.14	Nagk
62	path:mmu00120: Bile acid biosynthesis	1	1	97	25	2396	-3.58	0.0	0.44	0.14	Rdh14
63	path:mmu00020: Citrate cycle (TCA cycle)	1	1	97	23	2398	-3.58	0.0	0.48	0.17	Idh3a
