# Supplementary material for: A genomic analysis of mouse models of breast cancer reveals molecular features of mouse models and relationships to human breast cancer
Source: Breast Cancer Res. 2014 Jun 5;16(3):R59. doi: 10.1186/bcr3672 (PMC4078930; doi:10.1186/bcr3672)
Supplement: Additional file 2 — Fold change values organized by mouse tumor model type comparing the mouse model to all other types of mouse models. [file bcr3672-S2.zip › Additional_file_2/BlgStat5_SAM/AdditionalFile55_BlgStat5_SAM/UpregulatedGenesgather_transfac_121102.txt]

#	Annotation	Total Genes With Ann	Your Genes (With Ann)	Your Genes (No Ann)	Genome (With Ann)	Genome (No Ann)	ln(Bayes factor)	neg ln(p value)	FE: neg ln(p value)	FE: neg ln(FDR)	Genes
1	V$E2F1DP1_01: E2F-1:DP-1 heterodimer	167	167	274	4435	11295	6.49	10.54	11.57	5.73	0610009E20Rik 1110015E22Rik 1110021E09Rik 1300013B24Rik 2310066N05Rik 2400006A19Rik 2700082D03Rik 2700087H15Rik 2810441O16Rik 4933424N09Rik 9130020G10Rik A930025J12Rik AI839562 AW550801 AW552001 Actn3 Aebp2 Ankib1 Ankra2 Ankrd10 Arfrp1 Arrb2 Atp1b2 Atp6v0d1 Atp6v1b2 BC003993 BC010304 BC057893 Bad Baz1b Bcl2l11 Bhlhb5 Bst2 C030018L16Rik C530046L02Rik Cacna1s Cant1 Cbx2 Ccm1 Cd38 Cd5l Cd83 Cdipt Cd…
2	V$BRN2_01: POU factor Brn-2	144	144	297	6733	8997	6.41	10.42	0.0	0.0	1110021E09Rik 2310066N05Rik 2400006A19Rik 6330406P08Rik AA407930 Acta1 Acvr1b Adipor1 Ankib1 Ankrd32 Arl5 Asb5 Atp1b2 BC003993 BC004690 Baz2a Bckdhb Btbd1 C1qb Cap1 Casp9 Cd53 Cd83 Cdc91l1 Cdipt Cdk2 Cdw92 Chchd1 Chfr Cklf Ckm Clec2d Clec2h Clec4a2 Clns1a Cnot3 Cog4 Col3a1 Col5a2 Cryab Csnk2a1 Csrp3 Ctgf Ctss Cxcl13 Ddx54 Depdc1a Dhrs8 Dncic2 Dyt1 E4f1 Ebi3 Erf Esco1 Etnk1 Fap Fbs1 Fbxo38 Fcgr1 F…
3	V$KROX_Q6	216	216	225	6149	9581	5.79	9.73	10.8	5.66	0610009E20Rik 1300013B24Rik 1810011K17Rik 2310001N14Rik 2700082D03Rik 2700087H15Rik 4933424N09Rik AI839562 AW550801 AW552001 AW742319 Acox1 Actn2 Actn3 Acvr1b Adipor1 Aebp2 Amacr Ankib1 Arfrp1 Arl4 Arrb2 Atp1b2 Atp6v0d1 Atp6v1b2 BC003993 BC010304 BC057893 Bad Baz1b Bckdhb Bcl2l11 Bhlhb5 C030018L16Rik C530046L02Rik Cacna1s Camk2b Camk2g Capza2 Car3 Casp9 Cbx2 Ccl12 Ccm1 Cdipt Cdk2 Chchd1 Chfr Chuk…
4	V$E2F1_Q6: E2F-1	268	268	173	8076	7654	4.87	8.77	9.84	5.19	0610009E20Rik 1110015E22Rik 1110021E09Rik 1300013B24Rik 2310066N05Rik 2400006A19Rik 2700082D03Rik 2700087H15Rik 2810441O16Rik 4933424N09Rik 9130020G10Rik A930025J12Rik AA407930 AI839562 AW550801 AW552001 AW742319 Acox1 Actn3 Acvr1b Adipor1 Aebp2 Amacr Ampd2 Ankib1 Ankra2 Ankrd10 Apobec2 Arl4 Arl5 Arrb2 Atp1b2 Atp6v0d1 Atp6v1b2 BC003993 BC010304 BC057893 Bad Baz1b Bcl2l11 Bhlhb5 Bst2 C030018L16Rik…
5	V$MYCMAX_B: c-Myc:Max binding sites	208	208	233	5978	9752	4.64	8.6	9.59	5.19	1110030K22Rik 2700082D03Rik AA407930 AI839562 AW550801 AW552001 AW742319 Actn2 Acvr1b Adipor1 Aebp2 Alpk2 Amacr Ampd2 Ankib1 Ankrd10 Apobec2 Arl4 Arl5 Arrb2 Atp6v0d1 Atp6v1b2 BC003993 BC010304 BC021921 BC057893 Bad Baz1b Bcl2l11 Bhlhb5 Bst2 C030018L16Rik C1qb C530046L02Rik Camk2b Camk2g Cant1 Capza2 Casp9 Cbx2 Ccm1 Cd48 Cd52 Cd83 Cdw92 Chchd1 Ckmt2 Clasp2 Clec4a2 Clns1a Cog4 Col3a1 Col5a1 Col6a1 …
6	V$CART1_01: Cart-1 (cartilage homeoprotein 1)	28	28	413	1891	13839	4.22	8.11	0.0	0.0	1110030K22Rik BC004690 Cklf Csrp3 Ctla2a Dedd Dhrs8 Esco1 Faim Idh3a Lpxn Lyst Mclc Mmp12 Mpv17 Mscp Nf1 Pank3 Polb Ppp3r1 Pvalb Qk Serac1 Sfrs14 Sh3d1B Tbca Thoc1 Tlr1
7	V$E2F4DP2_01: E2F-4:DP-2 heterodimer	77	77	364	1764	13966	4.21	8.11	9.42	5.19	0610009E20Rik 1110015E22Rik 1110021E09Rik 1300013B24Rik 2310066N05Rik 4933424N09Rik AW550801 Arrb2 Atp6v0d1 Atp6v1b2 BC003993 BC010304 Bcl2l11 Bst2 Cbx2 Ccm1 Cd38 Cd5l Cdk2 Cklf Clns1a Cnot3 Cox5a Cpsf2 Cpxm1 Cxcl13 Dck Ddx54 Dncic2 Faim Fap Fli1 Fnbp1 Fusip1 Fyb Ing1 Kras Lasp1 Lgtn Lpl Lrrfip1 Lyl1 Med8 Mipol1 Mtrr Myst2 Nfatc2ip Nfya Notch2 Pcolce Phf2 Phkg1 Pim1 Pitx2 Polr2b Purg Qk Rassf5 Rb…
8	V$OCT1_02: octamer factor 1	114	114	327	5322	10408	3.45	7.34	0.0	0.0	1300013B24Rik 4933424N09Rik 6330406P08Rik AA407930 Acta1 Alpk2 Ankib1 Ankrd32 Apobec2 Asb5 Atp1b2 Atp6v1b2 BC004690 BC057893 Baz2a Bckdhb Bst2 Btbd1 C030018L16Rik Casp9 Cd52 Cd53 Cdc91l1 Cdh5 Cdw92 Chd8 Chfr Clec2d Clec4a2 Cog4 Col3a1 Col5a2 Col6a1 Csnk2a1 Dedd Dusp11 Dyt1 Emcn Extl3 Fap Fhl1 Fkbp9 Galnact2 Gimap1 Gng11 Harsl Htatsf1 Igj Il7r Immt Itgb2 Itm2a Jmjd1b Lgtn Lox Lpl Lyst Map4k4 Mclc …
9	V$ELK1_02: Elk-1	369	369	72	12061	3669	3.28	7.15	8.36	4.32	0610009E20Rik 1110015E22Rik 1110021E09Rik 1110028E10Rik 1110030K22Rik 1300013B24Rik 1700030A21Rik 1810011K17Rik 2310001N14Rik 2310066N05Rik 2400006A19Rik 2700082D03Rik 2810441O16Rik 4933424N09Rik 6330406P08Rik 9130020G10Rik A930025J12Rik AA407930 AI839562 AW550801 AW552001 AW742319 Acox1 Acta1 Actn2 Actn3 Acvr1b Adipor1 Aebp2 Alpk2 Amacr Ampd2 Ankib1 Ankra2 Ankrd10 Ankrd32 Apobec2 Apoc2 Arfrp1 Ar…
10	V$E2F1_Q3_01	154	154	287	4297	11433	3.07	6.92	7.99	4.1	0610009E20Rik 1810011K17Rik 2810441O16Rik 4933424N09Rik AA407930 AW550801 Actn2 Adipor1 Aebp2 Alpk3 Ankib1 Ankrd10 Arfrp1 Arl4 Arl5 Arrb2 Atp6v0d1 BC010304 BC021921 BC057893 Baz1b Bcl2l11 Bhlhb5 C530046L02Rik Camk2b Car3 Casp9 Cbx2 Ccm1 Cklf Clasp2 Clec2d Cnot3 Col5a1 Cox5a Crat Cuedc2 D6Ertd253e Dck Ddx54 Dnajc3 Dvl1 Dyt1 Eif5 Erf Esco1 Faim Fbxo33 Fkbp9 Fli1 Flt1 Fnbp1 Frmd4b Fusip1 Galnact2 Gb…
11	V$POU1F1_Q6	144	144	297	6351	9379	2.58	6.32	0.0	0.0	0610009E20Rik 1300013B24Rik 1700030A21Rik 1810011K17Rik 2310066N05Rik 4933424N09Rik A930025J12Rik AI851464 Actn2 Acvr1b Alpk2 Alpk3 Amacr Ankrd32 Apobec2 Asb5 BC004690 Baz1b C1qb Cant1 Capza2 Cd38 Cd52 Cd53 Cd5l Cdc91l1 Cdh5 Cdw92 Chd8 Clec2h Clec4a2 Clns1a Col3a1 Col5a2 Cox5a Ctla2a Ctss Cttn Cxcl13 Dck Ddx52 Ddx54 Dedd Depdc1a Dhrs8 Dnajc3 Dnajc5 Dncic2 Dusp11 Dyt1 E4f1 Ebi3 Eif3s6 Etnk1 Fabp4 …
12	V$TEF_Q6	125	125	316	5616	10114	2.34	6.11	0.0	0.0	1300013B24Rik 1700030A21Rik 2400006A19Rik 2700082D03Rik 2810441O16Rik 4933424N09Rik 6330406P08Rik AI851464 Alpk3 Ankra2 Ankrd10 Asb5 BC004690 Bckdhb Cacna1s Cap1 Capza2 Cbx2 Cd38 Cd52 Cd5l Cdw92 Chchd1 Chd8 Ckmt2 Clec4a2 Col1a2 Col5a2 Cox7a1 Csrp3 Ctgf Ctla2a Ctss Cttn D11Ertd498e Depdc1a Dncic2 Dusp11 Dyt1 E4f1 Epim Erf Esco1 F2r Faim Fcgr1 Fcgr3 Fhl1 Fkbp3 Fscn1 Galnact2 Gimap1 Gng11 Hemp1 Htat…
13	V$DEAF1_01	113	113	328	3024	12706	2.29	6.06	7.25	3.49	1110021E09Rik 2310066N05Rik 2400006A19Rik 2810441O16Rik AI839562 AW550801 AW552001 Actn3 Acvr1b Aebp2 Ampd2 Ankra2 Ankrd10 Arfrp1 BC010304 BC021921 BC057893 Bad Bckdhb Camk2g Cant1 Cd48 Cd83 Chuk Clasp2 Cog4 Cpt1b Cpxm1 Cuedc2 D6Ertd253e Dck Depdc1a Dffb Dvl1 Eif3s6 Eif5 Erf Etnk1 Fbxo38 Fkbp3 Flt1 Glcci1 Gpsm1 Grn Hnrpd Htatsf1 Icsbp1 Ier3ip1 Ing1 Ing1l Irak1bp1 Itgb2 Jmjd1b Kif22 Lasp1 Lgtn Lhx…
14	V$MINI20_B: Muscle initiator sequence-20	301	301	140	9605	6125	1.91	5.63	6.75	3.21	0610009E20Rik 1110015E22Rik 1110021E09Rik 1110028E10Rik 1110030K22Rik 1810011K17Rik 2310001N14Rik 2700087H15Rik 4933424N09Rik AA407930 AI839562 AI851464 AW550801 Acta1 Actn2 Actn3 Adipor1 Aebp2 Alpk2 Alpk3 Amacr Ampd2 Ankib1 Ankrd10 Ankrd32 Apobec2 Apoc2 Arfrp1 Arl4 Arrb2 Asb5 Atp1b2 Atp6v0d1 Atp6v1b2 BC003993 BC004690 BC010304 BC018507 BC021921 BC057893 Bad Baz1b Baz2a Bckdhb Bcl2l11 Bhlhb5 C030…
15	V$E2F1_Q6_01	185	185	256	5470	10260	1.9	5.63	6.71	3.21	0610009E20Rik 1110015E22Rik 1110021E09Rik 1300013B24Rik 2310066N05Rik 2400006A19Rik 2700082D03Rik 2810441O16Rik 4933424N09Rik 9130020G10Rik A930025J12Rik AA407930 AW550801 Acox1 Actn3 Ampd2 Ankib1 Ankra2 Ankrd10 Arl4 Arl5 Arrb2 Atp1b2 Atp6v0d1 Atp6v1b2 BC003993 BC010304 BC057893 Baz1b Bcl2l11 Bst2 C030018L16Rik C530046L02Rik Cant1 Capza2 Car3 Casp9 Cbx2 Ccm1 Cd38 Cd52 Cd53 Cd5l Cdk2 Chchd1 Cklf C…
16	V$HNF1_01: hepatic nuclear factor 1	55	55	386	2852	12878	1.88	5.63	0.0	0.0	2310066N05Rik 9130020G10Rik AW552001 Ankrd32 Apoc2 Arrb2 BC004690 Btbd1 Cai Ckm Clec2h Cnot3 Cox5a Cttn Dedd Dhrs8 Dusp11 Ebi3 Fbs1 Fbxo38 Fhl1 Fscn1 Gsn Igfbp7 Jmjd1b Kif22 Ldb3 Lpxn Lta4h Lyst Man2b1 Mclc Med8 Mrpl52 Msr1 Ndufab1 Pkia Rap2c Rpl37 Rps9 Sah Sec24b Serac1 Serping1 Sfrs12 Shfdg1 Smpx Sult2a2 Tbca Tlr1 Ubp1 Xpa Zfp422-rs1 Zfp451 Zfp51
17	V$SOX5_01: Sox-5	173	173	268	7266	8464	1.4	5.02	0.0	0.0	1110030K22Rik 1300013B24Rik 1700030A21Rik 2310001N14Rik 2310066N05Rik 2400006A19Rik AI839562 Acvr1b Alpk3 Ankib1 Ankrd32 Apobec2 Asb5 Atp6v1b2 BC004690 Baz2a Bcl2l11 Bhlhb5 Btbd1 C1qb C1qr1 Cacna1s Cai Cbx2 Cd53 Cd5l Cd83 Cdh5 Cdk2 Cdw92 Cdyl Chfr Chuk Ckm Clec2d Clec2h Clec4a2 Cnot3 Col3a1 Col6a1 Coro1a Cox8b Csnk2a1 Csrp3 Ctgf Ctla2a D11Ertd498e D230016N13Rik Dck Dedd Depdc1a Dncic2 Dpf3 Dusp11…
18	V$GATA1_03: GATA-binding factor 1	124	124	317	5454	10276	1.3	4.91	0.0	0.0	1110028E10Rik 2310066N05Rik 2400006A19Rik 2810441O16Rik 4933424N09Rik A930025J12Rik AW742319 Actn2 Alpk3 Ankrd32 Arl5 Arrb2 Atp1b2 Atp6v0d1 Atp6v1b2 BC010304 BC057893 Bad Baz1b Bckdhb Btbd1 C1qr1 Cacna1s Camk2g Cdc91l1 Cdh5 Cdipt Chd8 Cklf Clec2h Cog4 Col1a2 Col5a2 Cox5a Csnk2a1 Csrp3 Ctgf Ctss Cuedc2 Cxcl13 D230016N13Rik Dedd Dnajc5 Dscr1l2 Dyt1 Eif3s6 Emcn Epim Fbxo33 Fcgr1 Fhl1 Fkbp3 Frmd4b Gb…
19	V$E2F1DP2_01: E2F-1:DP-2 heterodimer	47	47	394	1054	14676	1.29	4.91	6.51	3.16	0610009E20Rik 1110021E09Rik AW550801 Arrb2 Atp6v0d1 Atp6v1b2 Bcl2l11 Bst2 Cbx2 Cd38 Cdk2 Clns1a Cnot3 Cox5a Cxcl13 Dck Dncic2 Faim Fli1 Fnbp1 Fusip1 Lgtn Lpl Lrrfip1 Lyl1 Mipol1 Mtrr Myst2 Nfatc2ip Nfya Notch2 Phkg1 Pim1 Polr2b Purg Qk Rbm14 Scn1b Shfdg1 Slk Snrpa1 Stk10 Sycp3 Tbl1xr1 Vamp5 Wars Zfp451
20	V$CREB_02: cAMP-responsive element binding protein	67	67	374	1655	14075	1.28	4.91	6.35	3.08	1810011K17Rik AA407930 AW742319 Adipor1 Ampd2 Ankra2 Ankrd10 Arfrp1 Arl4 Arrb2 Atp6v0d1 BC010304 Cbx2 Cdipt Chchd1 Chuk Clasp2 Coro1a Cpxm1 Cuedc1 Dpf3 Dvl1 Eif5 Erf Etnk1 Fbxo33 Fbxo38 Fnbp1 Fscn1 Fusip1 Glcci1 Idh3a Ing1 Lta4h Mfn2 Mrpl53 Mrps17 Mrps9 Mscp Mthfr Mtrr Myst2 Nf1 Ninj1 Notch2 Phkg1 Pitx2 Polb Prkcz Purg Rbm4 Rps9 Scn1b Serac1 Slk Snx5 Srrm2 Stx4a Tbca Tbce Tfpt Thoc1 Tnpo1 Usf1 Wa…
21	V$NFMUE1_Q6	29	29	412	551	15179	1.24	4.84	6.65	3.21	0610009E20Rik 1110021E09Rik 2810441O16Rik A930025J12Rik Capza2 Cnot3 Cog4 Cpsf2 Crat Eif3s6 Eif5 Epim Fkbp3 Gbas Il2rb Mustn1 Nfatc2ip Nfya Nit1 Nrap Pfdn2 Pnn Rab28 Sec15l1 Sf3a2 Spag7 Srr Xist Zc3hc1
22	V$E2F_Q6: E2F	348	348	93	11465	4265	1.15	4.73	6.02	2.83	0610009E20Rik 1110015E22Rik 1110021E09Rik 1110028E10Rik 1300013B24Rik 1700030A21Rik 1810011K17Rik 2310066N05Rik 2400006A19Rik 2700082D03Rik 2700087H15Rik 2810441O16Rik 4933424N09Rik 9130020G10Rik A930025J12Rik AA407930 AI839562 AI851464 AW550801 AW552001 AW742319 Acox1 Acta1 Actn2 Actn3 Acvr1b Adipor1 Aebp2 Alpk3 Ampd2 Ankib1 Ankra2 Ankrd10 Apobec2 Arfrp1 Arl4 Arl5 Arrb2 Atp1b2 Atp6v0d1 Atp6v1b2 …
23	V$GATA3_03: GATA-binding factor 3	269	269	172	10601	5129	1.03	4.63	0.0	0.0	0610009E20Rik 1110021E09Rik 1110030K22Rik 1300013B24Rik 1700030A21Rik 2310001N14Rik 2400006A19Rik 2700087H15Rik 2810441O16Rik 4933424N09Rik A930025J12Rik AA407930 Acox1 Acta1 Acvr1b Alpk2 Amacr Ankra2 Ankrd32 Apoc2 Arfrp1 Arl4 Asb5 Atp1b2 BC003993 BC004690 BC010304 BC021921 Baz1b Bckdhb Bcl2l11 Btbd1 C030018L16Rik C1qr1 Cai Camk2b Camk2g Cap1 Capza2 Car3 Casp9 Cbx2 Ccl12 Cd38 Cd48 Cd52 Cd5l Cd83 …
24	V$IPF1_Q4	69	69	372	3320	12410	1.01	4.63	0.0	0.0	2310066N05Rik A930025J12Rik AI851464 Acta1 Acvr1b Alpk2 Ankra2 Atp6v0d1 Bhlhb5 C1qr1 Cap1 Ccl12 Ccm1 Cd38 Cd53 Cdyl Chd8 Chfr Ckmt2 Clec2d Coro1a Cryab Csf1r Cxcl13 Dnajc5 Dpf3 Dyt1 Eif3s6 Epb4.1l2 Erf Fabp4 Fli1 Fnbp1 Fscn1 Gng11 Il2rg Il7r Jmjd1b Kctd12 Lasp1 Man2b1 Miz1 Mpv17 Mrpl53 Myo6 Myom1 Myoz2 Nfya Nid1 Notch2 Pcaf Pcmt1 Pdlim3 Pnn Qk Rev1l Rpl14 Sec24b Slc24a6 Sox18 Strn3 Sycp3 Thoc1 Tn…
25	V$HNF1_C: Hepatic nuclear factor 1	124	124	317	5401	10329	0.89	4.46	0.0	0.0	1110021E09Rik 1110028E10Rik 1300013B24Rik 1700030A21Rik 2310001N14Rik 2310066N05Rik 2400006A19Rik 2810441O16Rik 9130020G10Rik A930025J12Rik Acvr1b Alpk3 Ankrd32 Apoc2 Asb5 Atp6v1b2 BC004690 BC057893 Baz1b Baz2a Btbd1 C1qb C530046L02Rik Cacna1s Camk2g Cap1 Car3 Cd38 Cd48 Cd53 Cd83 Cdc91l1 Chuk Cnot3 Col3a1 Coro1a Cox5a Cox7a1 Csnk2a1 Cttn D230016N13Rik Dedd Depdc1a Dncic2 Dpf3 Dscr1l2 Dusp11 Dyt1 …
26	V$XFD2_01: Xenopus fork head domain factor 2	81	81	360	3744	11986	0.65	4.15	0.0	0.0	1110030K22Rik 1700030A21Rik 2810441O16Rik Alpk2 Alpk3 Ankra2 Ankrd10 Arl5 BC004690 BC057893 Bcl2l11 Car3 Cdyl Chuk Clec2d Col3a1 Csnk2a1 Ctla2a Cxcl13 D230016N13Rik Dck Dedd Depdc1a Dnajc5 Dncic2 Enpp2 Fbxo38 Fhl1 Fkbp3 Fkbp9 Fli1 Fscn1 Fyb Hemp1 Igj Il2rb Il2rg Il7r Ing1l Irak1bp1 Jmjd1b Lasp1 Loxl1 Lpl Mclc Msr1 Myf6 Myom1 Ndufab1 Nid2 Nrap Orc2l Pde6d Pdlim3 Pfdn2 Pkia Pkig Pmm2 Ptpro Rabgef1 …
27	V$AP1_Q4: activator protein 1	337	337	104	12834	2896	0.59	4.09	0.0	0.0	1110015E22Rik 1110021E09Rik 1110030K22Rik 1300013B24Rik 1700030A21Rik 1810011K17Rik 2310001N14Rik 2310066N05Rik 2700082D03Rik 2700087H15Rik 2810441O16Rik 4933424N09Rik 6330406P08Rik 9130020G10Rik AA407930 AI851464 AW550801 AW552001 AW742319 Acox1 Acta1 Actn2 Actn3 Adipor1 Alpk2 Alpk3 Amacr Ampd2 Ankib1 Ankrd10 Ankrd32 Apobec2 Apoc2 Arfrp1 Arl5 Arrb2 Asb5 Atp1b2 Atp6v0d1 BC003993 BC004690 BC010304…
28	V$USF_Q6: upstream stimulating factor	303	303	138	9869	5861	0.46	3.97	5.18	2.26	1110015E22Rik 1110021E09Rik 1110028E10Rik 1110030K22Rik 1300013B24Rik 1810011K17Rik 2310001N14Rik 2700087H15Rik 4933424N09Rik 9130020G10Rik AA407930 AI839562 AI851464 AW550801 AW552001 AW742319 Acox1 Acta1 Acvr1b Adipor1 Aebp2 Alpk2 Amacr Ampd2 Ankib1 Ankra2 Ankrd10 Apobec2 Apoc2 Arfrp1 Arl4 Arl5 Arrb2 Atp1b2 Atp6v0d1 Atp6v1b2 BC003993 BC004690 BC010304 BC018507 BC021921 BC057893 Baz1b Bhlhb5 Bst…
29	V$SOX9_B1: SOX (SRY-related HMG box)	219	219	222	8775	6955	0.42	3.91	0.0	0.0	1110030K22Rik 1300013B24Rik 1700030A21Rik 2310001N14Rik 2310066N05Rik 2400006A19Rik 2700087H15Rik AI839562 Acvr1b Alpk2 Alpk3 Ankib1 Ankrd32 Apobec2 Arl4 Asb5 Atp6v0d1 Atp6v1b2 BC004690 Baz2a Bcl2l11 Bhlhb5 Bst2 Btbd1 C1qb C1qr1 Cacna1s Cai Car3 Cbx2 Cd53 Cd5l Cd83 Cdh5 Cdipt Cdk2 Cdw92 Cdyl Chfr Chuk Ckm Clec2d Clec2h Clec4a2 Cnot3 Col3a1 Col5a2 Col6a1 Coro1a Cox8b Cpsf2 Csnk2a1 Csrp3 Ctgf Ctla2…
30	V$NRF1_Q6	35	35	406	761	14969	0.33	3.79	5.59	2.47	AW742319 Amacr Ankib1 Apobec2 Arrb2 BC057893 C530046L02Rik Capza2 Cbx2 Ccm1 Dnajc3 Dvl1 Idh3a Mrpl53 Mtrr Myst2 Nagk Nf1 Nfat5 Nfya Nupl1 Pdik1l Plekha1 Polr2b Ppp1r3c Qk Safb Sf3a2 Slk Snrpa1 Spop Srr Tbca Xpa Zc3hdc8
31	V$NRF2_01: nuclear respiratory factor 2	94	94	347	2602	13128	0.28	3.73	5.14	2.26	1110021E09Rik 2310066N05Rik 2400006A19Rik 2700082D03Rik 2810441O16Rik 4933424N09Rik 9130020G10Rik A930025J12Rik AI839562 AW552001 Adipor1 Amacr Ankib1 Atp6v0d1 BC003993 BC021921 BC057893 Baz1b C030018L16Rik C1qb Casp9 Ccm1 Cd48 Cdc91l1 Cdk2 Chuk Cog4 Cpt1b Crat Cttn Ddx52 Eif5 Extl3 Faim Fbxo38 Fbxw11 Galnact2 Harsl Hemp1 Hnrpd Idh3a Il2rg Immt Itm2a Kif22 Lgtn Map2k1ip1 Med8 Mipol1 Miz1 Mllt1 Mr…
32	V$HOGNESS_B: Imperfect Hogness /Goldberg Box	43	43	398	1002	14728	0.22	3.67	5.38	2.38	2310066N05Rik AA407930 Ankrd10 BC003993 Bckdhb Bst2 Cai Cd52 Chd8 Cpsf2 D230016N13Rik Dnajc5 Dncic2 Dscr1l2 Dusp11 E4f1 Fbxo33 Frmd4b Fusip1 Icsbp1 Ier3ip1 Lzp-s Miz1 Mpv17 Mylpf Myo1g Nid1 Npl Phkg1 Ppp1r3c Ppp2r2a Prkcz Ptpro Serping1 Sf3b1 Stx4a Tbce Tmem4 Trub2 Ttyh2 Unc93b1 Zc3hdc8 Zfp451
33	V$FOXO4_02: fork head box O4	23	23	418	437	15293	0.11	3.55	5.53	2.47	2310066N05Rik 9130020G10Rik Ankib1 Arl5 Bcl2l11 Cd53 Cd5l Cd83 Col5a2 Ctgf Enpp2 Epim Fyb Ier3ip1 Lox Mipol1 Myo6 Orc2l Rab28 Rasa1 Rpl14 Sfrs14 Tie1
34	V$HP1SITEFACTOR_Q6	86	86	355	3856	11874	0.03	0.0	0.01	0.0	0610009E20Rik 1110015E22Rik 1300013B24Rik 1700030A21Rik 2310066N05Rik A930025J12Rik AI839562 AI851464 Acox1 Acvr1b Ankrd32 Asb5 BC018507 BC021921 C1qr1 Cai Cant1 Cap1 Cd53 Cdk2 Chd8 Ckm Clec2h Clns1a Col1a2 Col6a1 Cox5a Cpt1b Csnk2a1 Cxcl13 Dedd Dpf3 Dusp11 Faim Fap Fbs1 Fbxo33 Fbxo38 Fhl1 Fnbp1 Gas2 Grn Icsbp1 Il2rg Irak1bp1 Kras Lgtn Loxl1 Lyst Man2b1 Map2k1ip1 Map4k4 Mipol1 Mpeg1 Mrpl52 Ms4a4d…
35	V$HIF1_Q3: hypoxia induced factor	51	51	390	1258	14472	0.02	0.0	5.1	2.26	2700082D03Rik Acvr1b Ampd2 Ankra2 Arfrp1 BC010304 BC057893 Baz1b Bcl2l11 Cdk2 Cox7a1 Cox8b Cpsf2 Cpxm1 Crat D11Ertd498e D6Ertd253e Erf Fbxo33 Fbxw11 Hsf2 Icsbp1 Kdelc1 Kif22 Lasp1 Lta4h Med8 Mfn2 Mllt1 Ninj1 Polr2b Ppp1r3c Prkcz Psg23 Rarres2 Rnpepl1 Rpl14 Rpo1-2 Safb Sah Serac1 Sf3b1 Slk Snx5 Spop Stk10 Sycp3 Tbl2 Tfpt Tnpo1 Zfp566
36	V$NKX25_01: homeo domain factor Nkx-2.5/Csx, tinman homolog	193	193	248	7777	7953	-0.05	0.0	0.01	0.0	0610009E20Rik 1110015E22Rik 1110021E09Rik 1110028E10Rik 1700030A21Rik 2810441O16Rik 4933424N09Rik 6330406P08Rik AA407930 AI851464 AW742319 Acox1 Actn3 Acvr1b Aebp2 Amacr Arrb2 Atp6v0d1 BC003993 BC004690 BC018507 Bckdhb Btbd1 C030018L16Rik C1qr1 Cacna1s Camk2b Cap1 Car3 Ccl12 Cd38 Cd48 Cd5l Cd83 Cdw92 Cdyl Chd8 Chfr Clasp2 Clec2h Clec4a2 Clns1a Cog4 Col3a1 Col5a1 Col5a2 Coro1a Cpt1b Cryab Csf1r Cs…
37	V$CETS1P54_01: c-Ets-1(p54)	310	310	131	10206	5524	-0.07	0.0	4.6	1.94	0610009E20Rik 1110015E22Rik 1110021E09Rik 1110028E10Rik 1110030K22Rik 1300013B24Rik 1810011K17Rik 2310001N14Rik 2310066N05Rik 2400006A19Rik 2700082D03Rik 2700087H15Rik 2810441O16Rik 4933424N09Rik 6330406P08Rik 9130020G10Rik A930025J12Rik AA407930 AI839562 AI851464 AW550801 AW552001 AW742319 Acox1 Actn2 Adipor1 Aebp2 Alpk2 Amacr Ampd2 Ankib1 Ankra2 Ankrd10 Ankrd32 Apobec2 Apoc2 Arfrp1 Arl4 Arl5 Ar…
38	V$NKX61_01: NKX6-1	14	14	427	952	14778	-0.09	0.0	0.0	0.0	1700030A21Rik AA407930 Apobec2 BC003993 Bhlhb5 Cd52 Chuk Ckm Fhl1 Idh3a Pgam2 Sec15l1 Stk10 Zfp364
39	V$AHRARNT_01: aryl hydrocarbon receptor:Arnt heterodimers	41	41	400	981	14749	-0.36	0.0	4.77	1.98	Arfrp1 Arrb2 Atp6v0d1 Cd83 Dhrs8 F2r Fap Fbxo33 Fusip1 Ing1 Jarid2 Lyst Med8 Mfn2 Mipol1 Nfya Nid1 Nit1 Paxip1 Pcmt1 Pfdn2 Pim1 Pitx2 Plekha1 Pnn Polb Polr2k Ppp1r3c Repin1 Rpa1 Sec24b Snx5 Spag7 Spop Srrm2 Ssx2ip Thoc1 Tnpo1 Ttyh2 Uhmk1 Wbscr14
40	V$NKX22_01: NK2 class homeobox factor 2	41	41	400	2059	13671	-0.37	0.0	0.01	0.0	AI851464 AW550801 Acvr1b Alpk2 Ampd2 Bckdhb Cai Capza2 Cox7a1 Cryab Ctla2a Cuedc2 Dnajc5 Dpf3 Epb4.1l2 Erf Fcgr3 Gimap1 Idh3a Igj Kif22 Myl1 Myl2 Nid2 Ninj1 Orc5l Pank3 Ppp3r1 Rdh14 Rev1l Serpinb6a Smpx Sult2a2 Sycp3 Tbce Thbs2 Thoc1 Ugp2 Zc3hc1 Zfp160 Zfp451
41	V$E2F_Q6_01	68	68	373	1827	13903	-0.37	0.0	4.54	1.94	2310066N05Rik 2810441O16Rik AW550801 Ampd2 Ankib1 Arl5 Atp6v0d1 BC057893 Bcl2l11 C530046L02Rik Capza2 Ccm1 Cnot3 Cog4 Cox5a Cpsf2 Crat Ctgf Dck Ddx52 Dnajc3 Dvl1 Faim Fli1 Flt1 Fnbp1 Fusip1 Glcci1 Lasp1 Lgtn Lpl Lrrfip1 Lyl1 Map4k4 Mipol1 Mrpl53 Mtrr Myst2 Ndufab1 Nfatc2ip Nfya Nit1 Notch2 Nupl1 Orc5l Pgam2 Phka2 Pim1 Pitx2 Prkcz Ptger1 Pvalb Rad52b Rbm14 Rbm4 Rpa1 Safb Serpinb6a Sf3a2 Sh3d1B Shf…
42	V$HIF1_Q5: hypoxia-inducible factor 1	67	67	374	1801	13929	-0.43	0.0	4.48	1.94	1110021E09Rik 2700082D03Rik 2700087H15Rik Acta1 Actn3 Acvr1b Alpk2 Amacr Ankra2 Ankrd10 BC010304 BC057893 Baz1b Bcl2l11 C030018L16Rik Cai Cdk2 Ckmt2 Clec2d Cox7a1 Cox8b Cpsf2 Cpt1b D11Ertd498e D6Ertd253e Depdc1a Erf Etnk1 Extl3 F2r Fbxo33 Fbxw11 Fscn1 Fusip1 Hsf2 Ier3ip1 Irak1bp1 Jmjd1b Kctd12 Kdelc1 Kif22 Lox Loxl1 Lta4h Mllt1 Mrpl53 Mrps17 Ninj1 Paxip1 Pcolce Pkig Ppp1r3c Rbm4 Rpa1 Rpl14 Scn1b …
43	V$E2F_Q4: E2F	172	172	269	5342	10388	-0.46	0.0	4.11	1.71	0610009E20Rik 1110021E09Rik 2310066N05Rik 2400006A19Rik 2700087H15Rik 2810441O16Rik 4933424N09Rik AA407930 AI851464 AW550801 AW552001 Actn3 Acvr1b Aebp2 Ampd2 Ankib1 Arl4 Arl5 Arrb2 Atp1b2 Atp6v0d1 Atp6v1b2 BC003993 BC057893 Baz1b Bckdhb Bcl2l11 Bst2 C530046L02Rik Cap1 Cbx2 Ccm1 Cd38 Cd53 Cdipt Cdk2 Chchd1 Clns1a Cnot3 Cog4 Coro1a Cox5a Cox7a1 Cox8b Cpsf2 Cpxm1 Crat Cryab Ctgf Cxcl13 D6Ertd253e D…
44	V$FOXJ2_01: fork head box J 2	193	193	248	7697	8033	-0.52	0.0	0.01	0.0	1110028E10Rik 1810011K17Rik 2400006A19Rik 2700082D03Rik 2810441O16Rik 6330406P08Rik AA407930 AI851464 AW742319 Acvr1b Alpk2 Alpk3 Amacr Ankib1 Ankra2 Ankrd10 Apobec2 Arl5 Arrb2 Asb5 Atp6v1b2 BC003993 BC010304 Bad Baz2a Bckdhb Bcl2l11 Btbd1 Cai Cap1 Capza2 Car3 Casp9 Cd38 Cd52 Cd53 Cdc91l1 Cdipt Cdw92 Cdyl Chfr Chuk Cklf Ckm Clec2d Clec2h Clec4a2 Cnot3 Col1a2 Col3a1 Cox7a1 Cpt1b Crat Csnk2a1 Csrp3…
45	V$FREAC7_01: Fork head RElated ACtivator-7	156	156	285	6362	9368	-0.53	0.0	0.01	0.0	1110028E10Rik 1110030K22Rik 1700030A21Rik 2310066N05Rik 2810441O16Rik 4933424N09Rik 9130020G10Rik AA407930 AI851464 AW552001 Acvr1b Adipor1 Alpk2 Alpk3 Ankib1 Ankra2 Ankrd10 Arl5 Arrb2 Atp1b2 Atp6v1b2 BC003993 BC057893 Bad Baz2a Bckdhb Bcl2l11 Camk2g Car3 Casp9 Cd52 Cdc91l1 Cdipt Cdyl Chd8 Chuk Cklf Clec2d Clec2h Clec4a2 Col1a2 Col3a1 Col5a2 Csf1r Csnk2a1 Ctla2a Cxcl13 D230016N13Rik Dck Dedd Depd…
46	V$TFIII_Q6	418	418	23	14424	1306	-0.54	0.0	4.68	1.98	0610009E20Rik 1110015E22Rik 1110021E09Rik 1110028E10Rik 1110030K22Rik 1300013B24Rik 1700030A21Rik 1810011K17Rik 2310001N14Rik 2310066N05Rik 2400006A19Rik 2700082D03Rik 2700087H15Rik 2810441O16Rik 4933424N09Rik 6330406P08Rik 9130020G10Rik A930025J12Rik AA407930 AI839562 AI851464 AW550801 AW552001 AW742319 Acox1 Acta1 Actn2 Actn3 Acvr1b Adipor1 Aebp2 Alpk2 Alpk3 Ampd2 Ankib1 Ankra2 Ankrd10 Ankrd32 …
47	V$SMAD4_Q6	206	206	235	6546	9184	-0.55	0.0	3.99	1.68	1110015E22Rik 1110028E10Rik 1110030K22Rik 1700030A21Rik 1810011K17Rik 2310001N14Rik 6330406P08Rik 9130020G10Rik AA407930 AI851464 Acta1 Actn2 Actn3 Adipor1 Aebp2 Amacr Ampd2 Ankrd10 Apobec2 Arfrp1 Arl4 Arrb2 BC004690 BC010304 BC057893 Baz1b Baz2a Bckdhb Bcl2l11 Bhlhb5 Bst2 C030018L16Rik C1qb Cacna1s Camk2b Cant1 Cap1 Casp9 Ccl12 Cd38 Cd5l Cd83 Cdh5 Cdipt Chchd1 Cklf Ckm Col1a2 Col6a1 Cox8b Cpt1b …
48	V$CHOP_01: heterodimers of CHOP and C/EBPalpha	106	106	335	4522	11208	-0.55	0.0	0.01	0.0	1110030K22Rik 1700030A21Rik 2810441O16Rik 4933424N09Rik 6330406P08Rik AW550801 Acox1 Acvr1b Alpk2 Ampd2 Ankrd32 Arfrp1 BC021921 BC057893 Bad Bckdhb Bcl2l11 Camk2b Cap1 Car3 Cd38 Cd52 Cdc91l1 Chchd1 Chuk Clec2h Cnot3 Col1a2 Col5a1 Csrp3 Ctss Cuedc1 Cxcl13 D6Ertd253e Dedd Dffb Dnajc5 E4f1 Ebi3 Emcn Faim Fbxo38 Gimap1 Glcci1 Harsl Itgb2 Kif22 Lta4h Lyzs Med8 Mfn2 Miz1 Mmp12 Mpeg1 Mrpl52 Mrpl53 Mrps1…
49	V$CDX2_Q5	259	259	182	10022	5708	-0.57	0.0	0.01	0.0	1110021E09Rik 1110030K22Rik 1700030A21Rik 2310066N05Rik 2400006A19Rik 2700082D03Rik 2700087H15Rik 2810441O16Rik 4933424N09Rik 6330406P08Rik AA407930 AI851464 AW550801 AW552001 AW742319 Acox1 Actn2 Acvr1b Adipor1 Alpk3 Ankra2 Ankrd32 Apoc2 Asb5 Atp6v1b2 BC003993 BC004690 BC057893 Baz2a Bckdhb Bhlhb5 Btbd1 C030018L16Rik C1qb Camk2b Camk2g Cap1 Capza2 Car3 Casp9 Ccl12 Cd48 Cd52 Cd53 Cdc91l1 Cdh5 Cdi…
50	V$SP3_Q3	313	313	128	10400	5330	-0.59	0.0	4.02	1.68	0610009E20Rik 1110028E10Rik 1110030K22Rik 1300013B24Rik 1700030A21Rik 1810011K17Rik 2310001N14Rik 2700082D03Rik 2700087H15Rik 4933424N09Rik AA407930 AI839562 AI851464 AW550801 AW552001 AW742319 Acox1 Acta1 Actn2 Actn3 Acvr1b Adipor1 Aebp2 Alpk2 Alpk3 Ampd2 Ankib1 Ankrd10 Ankrd32 Apobec2 Apoc2 Arfrp1 Arl4 Arl5 Arrb2 Asb5 Atp1b2 Atp6v0d1 Atp6v1b2 BC010304 BC021921 BC057893 Bad Baz1b Baz2a Bckdhb Bc…
51	V$CEBPGAMMA_Q6	297	297	144	11327	4403	-0.64	0.0	0.01	0.0	0610009E20Rik 1110021E09Rik 1110028E10Rik 1110030K22Rik 1300013B24Rik 1700030A21Rik 2310001N14Rik 2310066N05Rik 2400006A19Rik 2700082D03Rik 2810441O16Rik 4933424N09Rik 6330406P08Rik 9130020G10Rik AA407930 Acox1 Acta1 Actn3 Acvr1b Adipor1 Alpk2 Alpk3 Amacr Ankrd10 Ankrd32 Apobec2 Arl4 Asb5 Atp1b2 Atp6v0d1 Atp6v1b2 BC003993 BC004690 BC010304 Baz1b Baz2a Bckdhb Bcl2l11 Bhlhb5 Btbd1 C030018L16Rik C1q…
52	V$FOXO3_01: fork head box O3	19	19	422	364	15366	-0.72	0.0	4.7	1.98	Ankib1 Arl5 Bcl2l11 Cd53 Cd5l Cd83 Col5a2 Ctgf Enpp2 Epim Fyb Ier3ip1 Mipol1 Myo6 Orc2l Rasa1 Rpl14 Sfrs14 Tie1
53	V$MAZ_Q6	327	327	114	10944	4786	-0.76	0.0	3.86	1.6	0610009E20Rik 1110015E22Rik 1110028E10Rik 1110030K22Rik 1300013B24Rik 1700030A21Rik 1810011K17Rik 2310001N14Rik 2310066N05Rik 2400006A19Rik 2700082D03Rik 2810441O16Rik A930025J12Rik AA407930 AI839562 AW550801 AW552001 AW742319 Acox1 Acta1 Actn2 Actn3 Acvr1b Adipor1 Aebp2 Alpk3 Amacr Ampd2 Ankib1 Ankrd32 Apobec2 Apoc2 Arfrp1 Arl4 Arl5 Arrb2 Asb5 Atp1b2 Atp6v0d1 Atp6v1b2 BC010304 BC021921 BC057893 …
54	V$HNF6_Q6	31	31	410	1613	14117	-0.78	0.0	0.01	0.0	2700082D03Rik AW742319 Bckdhb Cnot3 Col3a1 Csrp3 Dncic2 Fbs1 Fcgr1 Fkbp9 Il7r Immt Mcts1 Mgea5 Nfat5 Nit1 Phka2 Ppp2r2a Rab28 Rassf5 Rev1l Rgs4 Rpa1 Rpo1-2 Sah Sh3d1B Sult2a2 Uhmk1 Zc3hc1 Zfp160 Zfp51
55	V$VMAF_01: v-Maf	297	297	144	9853	5877	-0.81	0.0	3.74	1.59	1110015E22Rik 1110028E10Rik 1110030K22Rik 1300013B24Rik 1700030A21Rik 1810011K17Rik 2310066N05Rik 2700087H15Rik 2810441O16Rik 6330406P08Rik 9130020G10Rik AA407930 AI851464 AW550801 AW552001 AW742319 Acta1 Actn2 Actn3 Adipor1 Alpk3 Amacr Ampd2 Ankrd32 Apobec2 Apoc2 Arfrp1 Arl4 Arrb2 Atp1b2 Atp6v0d1 BC010304 BC018507 BC021921 BC057893 Bad Baz2a Bckdhb Bcl2l11 Bhlhb5 Bst2 Btbd1 C030018L16Rik C1qb C1…
56	V$LDSPOLYA_B: Lentiviral Poly A downstream element	336	336	105	12626	3104	-0.83	0.0	0.02	0.0	0610009E20Rik 1110015E22Rik 1110028E10Rik 1110030K22Rik 1300013B24Rik 1700030A21Rik 1810011K17Rik 2310001N14Rik 2400006A19Rik 2700087H15Rik 2810441O16Rik 6330406P08Rik 9130020G10Rik A930025J12Rik AI851464 AW550801 AW742319 Acox1 Acta1 Actn2 Actn3 Aebp2 Alpk2 Alpk3 Amacr Ampd2 Ankra2 Ankrd10 Apobec2 Apoc2 Arfrp1 Arl5 Arrb2 Asb5 Atp1b2 Atp6v0d1 Atp6v1b2 BC003993 BC004690 BC018507 BC021921 BC057893 …
57	V$MEF3_B: MEF-3	5	5	436	480	15250	-0.83	0.0	0.0	0.0	Actn2 D6Ertd253e Eno3 Myom2 Pvalb
58	V$E2F_Q3_01	171	171	270	5372	10358	-0.84	0.0	3.67	1.55	0610009E20Rik 1110021E09Rik 1810011K17Rik 2310066N05Rik 2400006A19Rik 2700082D03Rik 2810441O16Rik A930025J12Rik AA407930 AW550801 AW552001 AW742319 Acox1 Actn3 Aebp2 Amacr Ampd2 Ankib1 Ankra2 Ankrd10 Arfrp1 Arl4 Arl5 Arrb2 Atp1b2 Atp6v0d1 BC057893 Bad Baz1b Bckdhb Bcl2l11 C530046L02Rik Camk2b Cant1 Capza2 Cbx2 Ccm1 Cd53 Cd83 Chchd1 Clasp2 Cnot3 Cog4 Col5a1 Cox5a Cpsf2 Crat Cryab Csrp3 Ctgf D6Ertd…
59	V$IK1_01: Ikaros 1	223	223	218	8692	7038	-0.91	0.0	0.02	0.0	1110021E09Rik 1300013B24Rik 1810011K17Rik 2700082D03Rik 2700087H15Rik 2810441O16Rik 4933424N09Rik 6330406P08Rik A930025J12Rik AI851464 AW550801 AW742319 Acta1 Adipor1 Aebp2 Alpk3 Ampd2 Ankib1 Ankrd32 Apobec2 Arrb2 BC004690 BC021921 BC057893 Bad Baz1b Baz2a Bhlhb5 Bst2 Btbd1 C1qb C1qr1 C530046L02Rik Car3 Cbx2 Ccl12 Cd38 Cd48 Cd83 Cdc91l1 Cdh5 Cdipt Cdk2 Cdw92 Cdyl Chchd1 Chfr Chuk Ckm Clasp2 Clec2…
60	V$E2F1DP1RB_01: Rb:E2F-1:DP-1 trimeric complex	36	36	405	871	14859	-0.95	0.0	4.17	1.71	AW550801 Ampd2 Arl5 Atp6v0d1 Bcl2l11 Cnot3 Cox5a Cpsf2 Dck Ddx54 Faim Fli1 Fnbp1 Fusip1 Glcci1 Ing1 Lasp1 Lgtn Lpl Lrrfip1 Lyl1 Mipol1 Mtrr Myst2 Nfatc2ip Nid1 Notch2 Pim1 Pitx2 Serpinb6a Sfrs14 Sh3d1B Ssx2ip Stk10 Stx3 Tbl1xr1
61	V$PR_01: high affinity binding sites for progesterone receptor	15	15	426	268	15462	-0.98	0.0	4.5	1.94	BC004690 BC010304 C1qb Casp9 Dnajc5 Ier3ip1 Immt Myom1 Nrap Paxip1 Ppp3r1 Rbm14 Rtn2 Tnnc2 Tnni2
62	V$CP2_01: CP2	296	296	145	9855	5875	-1.01	0.0	3.5	1.49	1110015E22Rik 1110021E09Rik 1110028E10Rik 1110030K22Rik 2400006A19Rik 2700087H15Rik 4933424N09Rik 6330406P08Rik A930025J12Rik AI839562 AI851464 AW552001 AW742319 Acta1 Actn2 Actn3 Adipor1 Aebp2 Alpk2 Alpk3 Amacr Ampd2 Ankib1 Ankra2 Ankrd32 Apoc2 Arfrp1 Arl4 Arl5 Arrb2 Atp1b2 Atp6v0d1 BC004690 BC010304 BC018507 BC057893 Bad Baz2a Bckdhb Bcl2l11 Bhlhb5 C030018L16Rik C1qb C1qr1 C530046L02Rik Cacna1s…
63	V$FOXP3_Q4	242	242	199	9332	6398	-1.08	0.0	0.03	0.0	1110028E10Rik 1110030K22Rik 1700030A21Rik 1810011K17Rik 2310001N14Rik 2310066N05Rik 2400006A19Rik 2810441O16Rik 6330406P08Rik 9130020G10Rik AA407930 Actn2 Actn3 Acvr1b Adipor1 Alpk2 Alpk3 Amacr Ampd2 Ankib1 Ankra2 Ankrd32 Arfrp1 Arl4 Asb5 Atp1b2 Atp6v0d1 BC004690 BC010304 BC018507 BC021921 BC057893 Baz2a Bckdhb Bhlhb5 Cai Camk2g Cant1 Cap1 Car3 Casp9 Cbx2 Ccl12 Ccm1 Cd53 Cd5l Cdc91l1 Cdk2 Cdyl Ch…
64	V$CMYB_01: c-Myb	107	107	334	3210	12520	-1.08	0.0	3.53	1.5	1110021E09Rik 1110028E10Rik 1700030A21Rik 2810441O16Rik 4933424N09Rik AI839562 Acta1 Actn3 Apoc2 Arl5 Arrb2 Atp1b2 BC010304 BC018507 Bhlhb5 Bst2 C030018L16Rik Cdc91l1 Cdw92 Chchd1 Chd8 Chfr Ckmt2 Clasp2 Col5a2 Col6a1 Cox5a Cpt1b Crat Ctss Cttn Cuedc1 Depdc1a Dhrs8 Dnajc3 Dncic2 Eif5 Fbxo33 Fcgr1 Fhl1 Flt1 Fnbp1 Fscn1 Fusip1 Fyb Galnact2 Gimap1 Glcci1 Gpsm1 Gsn Hsf2 Htatsf1 Icsbp1 Igfbp7 Igj Il2rb…
65	V$E2F_03	59	59	382	1611	14119	-1.09	0.0	3.78	1.6	2310066N05Rik 2810441O16Rik AW550801 Ampd2 Ankib1 Arl5 Atp6v0d1 Bcl2l11 Ccm1 Cnot3 Cog4 Cox5a Cpsf2 Crat Dck Ddx52 Dvl1 Faim Fli1 Flt1 Fnbp1 Fusip1 Glcci1 Htatsf1 Jarid2 Lasp1 Lgtn Lpl Lrrfip1 Lyl1 Mipol1 Mrpl53 Mtrr Myst2 Ndufab1 Nfatc2ip Nfya Nid1 Nid2 Notch2 Nupl1 Orc5l Pgam2 Pim1 Pitx2 Prkcz Pvalb Rbm14 Rpa1 Serpinb6a Sf3a2 Sh3d1B Shfdg1 Stk10 Stx3 Tbl1xr1 Tbl2 Tex13 Zc3hdc8
66	V$WHN_B: winged-helix factor nude	124	124	317	3792	11938	-1.1	0.0	3.46	1.48	1110021E09Rik 1110028E10Rik 1110030K22Rik 1810011K17Rik 2310066N05Rik 2400006A19Rik 2700087H15Rik 2810441O16Rik 9130020G10Rik A930025J12Rik AW550801 AW552001 Acvr1b Ankib1 Ankrd10 Arl4 Arl5 Atp6v0d1 BC003993 BC010304 Bckdhb C030018L16Rik C1qr1 C530046L02Rik Camk2g Casp9 Ccm1 Cd48 Cdc91l1 Cdipt Chchd1 Chfr Chuk Ckmt2 Clasp2 Cox5a Cpsf2 Cpt1b Cryab Csf1r D11Ertd498e Dck Ddx52 Dyt1 Etnk1 F2r Fbxo33 …
67	V$MAZR_01: MAZ related factor	202	202	239	6510	9220	-1.1	0.0	3.33	1.39	0610009E20Rik 1110028E10Rik 1110030K22Rik 1300013B24Rik 1700030A21Rik 1810011K17Rik 2310066N05Rik AI839562 AW550801 AW742319 Acox1 Actn2 Actn3 Acvr1b Adipor1 Aebp2 Alpk2 Amacr Arl5 Arrb2 Atp1b2 Atp6v1b2 Baz1b Baz2a Bst2 C030018L16Rik C530046L02Rik Cacna1s Cai Camk2g Cap1 Capza2 Car3 Casp9 Cbx2 Ccl12 Cd52 Cd83 Cdipt Cdk2 Cdw92 Chd8 Chfr Ckm Clasp2 Clec2d Col5a1 Cox5a Cox7a1 Cpt1b Cpxm1 Csrp3 Cttn …
68	V$NKX3A_01: NK class homeobox factor 3A	71	71	370	3125	12605	-1.11	0.0	0.02	0.0	0610009E20Rik AI839562 Acvr1b Arl5 BC004690 BC021921 Bhlhb5 C1qb Capza2 Cd48 Cd53 Cd5l Cdk2 Cdyl Chuk Clec2d Clec2h Clec4a2 Clns1a Cox5a Cttn Ddx54 Dnajc3 Dnajc5 Dusp11 Dyt1 Ebi3 Eif3s6 Epim Etnk1 Extl3 Fabp4 Fbxo38 Fcgr3 Fkbp3 Galnact2 Gimap1 Gng11 Htatsf1 Icsbp1 Jmjd1b Lpxn Mclc Mmp12 Myf6 Myo6 Myom2 Ndufa5 Orc2l Pcolce Pgam2 Rasa1 Rassf5 Rbm4 Rev1l Serpinb6a Serping1 Sfrs12 Sh3d1B Stk10 Tbl2 T…
69	V$ETS2_B: c-Ets-2 binding sites	104	104	337	4343	11387	-1.17	0.0	0.03	0.0	1110021E09Rik 1110030K22Rik 1300013B24Rik 6330406P08Rik A930025J12Rik AW552001 AW742319 Actn2 Amacr Ankib1 Ankrd32 Apobec2 BC018507 Bad Baz2a C030018L16Rik C1qb C1qr1 Capza2 Ccl12 Ccm1 Cd38 Cd53 Cklf Clasp2 Cnot3 Cog4 Cox8b Ctss Cttn Cxcl13 Dnajc3 Emcn Erf Fbxo38 Fbxw11 Fcgr3 Flt1 Frmd4b Fscn1 Gbas Gimap1 Gng11 Ier3ip1 Il2rb Immt Irak1bp1 Itgb2 Lox Loxl1 Lta4h Lyst Lyzs Lzp-s Map2k1ip1 Med28 Mgea…
70	V$S8_01: S8	27	27	414	1408	14322	-1.19	0.0	0.01	0.0	AA407930 Ampd2 Apobec2 BC003993 BC004690 Baz2a C030018L16Rik Cdipt Cox5a Cxcl13 Frmd4b Igj Lyst Med28 Msr1 Myl1 Nagk Pdcd10 Polr2k Ppp3r1 Rab4b Rdh14 Rpo1-2 Smpx Tlr1 Uhmk1 Usp12
71	V$TCF1P_Q6	307	307	134	10297	5433	-1.23	0.0	3.26	1.34	0610009E20Rik 1110015E22Rik 1110030K22Rik 1700030A21Rik 1810011K17Rik 2310001N14Rik 2310066N05Rik 2400006A19Rik 2700082D03Rik 2810441O16Rik 4933424N09Rik 6330406P08Rik 9130020G10Rik A930025J12Rik AA407930 AI839562 AW552001 AW742319 Acox1 Acta1 Actn3 Acvr1b Aebp2 Alpk2 Alpk3 Amacr Ampd2 Ankib1 Apoc2 Arfrp1 Arl5 Arrb2 Atp1b2 Atp6v0d1 Atp6v1b2 BC003993 BC010304 BC018507 BC057893 Bad Baz1b Baz2a Bhlh…
72	V$ELF1_Q6	190	190	251	7449	8281	-1.24	0.0	0.03	0.0	0610009E20Rik 1110021E09Rik 1110030K22Rik 1300013B24Rik 1700030A21Rik 2700082D03Rik 4933424N09Rik 6330406P08Rik A930025J12Rik AI851464 AW550801 AW742319 Acox1 Actn2 Actn3 Acvr1b Aebp2 Ampd2 Apobec2 Arfrp1 Asb5 Atp1b2 Atp6v1b2 BC003993 BC004690 BC021921 Bad Baz2a C1qb Cai Cant1 Capza2 Car3 Ccl12 Cd48 Cd52 Cdh5 Cdipt Chd8 Ckmt2 Clasp2 Clec2d Clns1a Cnot3 Cog4 Col3a1 Col5a1 Coro1a Csnk2a1 Ctss Cttn …
73	V$AP1_Q2: activator protein 1	281	281	160	10665	5065	-1.25	0.0	0.03	0.0	1110021E09Rik 1110030K22Rik 1300013B24Rik 1700030A21Rik 2310001N14Rik 2310066N05Rik 2700082D03Rik 2700087H15Rik 2810441O16Rik 4933424N09Rik 6330406P08Rik 9130020G10Rik AI851464 AW550801 AW552001 Acta1 Actn2 Adipor1 Alpk2 Alpk3 Amacr Ampd2 Ankib1 Ankrd10 Apobec2 Apoc2 Arfrp1 Arl5 Arrb2 BC003993 BC004690 BC021921 Baz2a Bckdhb Bcl2l11 Bhlhb5 Bst2 Btbd1 C030018L16Rik C1qb C1qr1 Cacna1s Cai Camk2g Can…
74	V$E2F_02: E2F	18	18	423	362	15368	-1.29	0.0	4.08	1.71	Atp6v0d1 Bcl2l11 Cnot3 Cox5a Dck Faim Fli1 Fnbp1 Lgtn Lpl Lyl1 Mipol1 Myst2 Nfatc2ip Notch2 Pim1 Stk10 Tbl1xr1
75	V$E2F_Q3: E2F	18	18	423	362	15368	-1.29	0.0	4.08	1.71	Atp6v0d1 Bcl2l11 Cnot3 Cox5a Dck Faim Fli1 Fnbp1 Lgtn Lpl Lyl1 Mipol1 Myst2 Nfatc2ip Notch2 Pim1 Stk10 Tbl1xr1
76	V$E2F4DP1_01: E2F-4:DP-1 heterodimer	18	18	423	362	15368	-1.29	0.0	4.08	1.71	Atp6v0d1 Bcl2l11 Cnot3 Cox5a Dck Faim Fli1 Fnbp1 Lgtn Lpl Lyl1 Mipol1 Myst2 Nfatc2ip Notch2 Pim1 Stk10 Tbl1xr1
77	V$E2_Q6: papilloma virus regulator E2	52	52	389	1409	14321	-1.32	0.0	3.57	1.5	2810441O16Rik 6330406P08Rik AA407930 Ankrd10 Apobec2 Arrb2 Asb5 Bckdhb Cai Cant1 Chuk Cnot3 Cog4 Cryab Ctgf Cttn Dhrs8 Fli1 Galnact2 Glcci1 Hnrpd Ing1l Kdelc1 Loxl1 Map2k1ip1 Mfn2 Miz1 Mpv17 Mrps17 Mthfr Myo6 Nfat5 Nid2 Nit1 Pfdn2 Pkia Ppp1r3c Prkcz Rbm4 Repin1 Sfrs12 Srrm2 Ssx2ip Stk10 Stx4a Tbl2 Tnpo1 Ugp2 Vhlh Vps4b Xist Zfp472
78	V$CEBPDELTA_Q6	311	311	130	11678	4052	-1.4	0.0	0.04	0.0	1110021E09Rik 1110028E10Rik 1110030K22Rik 1300013B24Rik 1700030A21Rik 1810011K17Rik 2310066N05Rik 2400006A19Rik 2700082D03Rik 2700087H15Rik 2810441O16Rik 4933424N09Rik 6330406P08Rik 9130020G10Rik A930025J12Rik AI839562 AI851464 Acox1 Acta1 Actn2 Actn3 Acvr1b Adipor1 Alpk2 Alpk3 Ampd2 Ankib1 Ankra2 Ankrd32 Apobec2 Arfrp1 Arrb2 Asb5 Atp6v0d1 Atp6v1b2 BC003993 BC004690 BC021921 BC057893 Bad Baz1b Ba…
79	V$ARNT_02: AhR nuclear translocator homodimers	24	24	417	541	15189	-1.41	0.0	3.83	1.6	Acox1 Acvr1b Ankrd10 Atp6v0d1 C530046L02Rik Cdh5 Cpt1b Fbxo33 Kctd12 Lox Miz1 Mpv17 Mtrr Ppp1r3c Qk Rpa1 Serac1 Slc2a3 Stx4a Tie1 Tmem4 Xist Zfhx1a Zfp364
80	V$NKX25_02: homeo domain factor Nkx-2.5/Csx, tinman homolog	162	162	279	6405	9325	-1.42	0.0	0.04	0.0	1110021E09Rik 1110028E10Rik 1110030K22Rik 1300013B24Rik 1700030A21Rik 2310066N05Rik 6330406P08Rik A930025J12Rik AI839562 AW742319 Actn2 Actn3 Alpk3 Ampd2 Ankrd10 Ankrd32 Arl4 BC003993 BC004690 Baz2a Bcl2l11 C030018L16Rik C530046L02Rik Capza2 Car3 Cd5l Cdc91l1 Cdw92 Chd8 Chfr Chuk Cklf Clec2d Clec2h Clec4a2 Col1a2 Col5a1 Cox5a Cpt1b Csnk2a1 Csrp3 Ctla2a D230016N13Rik Ddx54 Depdc1a Dnajc5 Dpf3 Dusp…
81	V$MEF2_02: myogenic MADS factor MEF-2	43	43	398	1131	14599	-1.43	0.0	3.53	1.5	Acta1 Alpk3 Apobec2 Asb5 C1qr1 Cd53 Cd83 Ckm Ckmt2 Clec4a2 Cog4 Col5a2 Cpt1b Csrp3 Dffb Dscr1l2 Eno3 Epb4.1l2 Extl3 Fli1 Ing1 Itm2a Lpl Mtrr Ndufab1 Pank3 Pcolce Pde6d Pgam2 Plekha1 Qk Rasa1 Sec15l1 Serpinb2 Sfrs12 Slc2a3 Sult2a2 Tbce Tmc4 Tnnt3 Vhlh Zc3hdc8 Zfp160
82	V$PR_02: is recognized by progesterone receptor	33	33	408	819	14911	-1.46	0.0	3.61	1.51	BC004690 BC010304 C1qb Casp9 Cd53 Ckm Clasp2 Clec2h Clns1a Cryab Dffb Dnajc5 Fap Hemp1 Ier3ip1 Il7r Immt Map2k1ip1 Mrps9 Msr1 Myf6 Myom1 Ndufa5 Nrap Paxip1 Ppp3r1 Rbm10 Rtn2 Sh3d1B Slc2a3 Thbs2 Tnnc2 Zc3hc1
83	V$VMYB_02: v-Myb	85	85	356	2523	13207	-1.47	0.0	3.17	1.27	1110021E09Rik 1700030A21Rik 1810011K17Rik 2400006A19Rik 2700087H15Rik 2810441O16Rik 4933424N09Rik Ankib1 Apobec2 Arl4 Arrb2 BC018507 Btbd1 C030018L16Rik Cai Cdipt Cdyl Clasp2 Cnot3 Col6a1 Cox5a Crat Cuedc1 Eif3s6 Epb4.1l2 Extl3 Fhl1 Fscn1 Fusip1 Fyb Galnact2 Gng11 Gpsm1 Hnrpd Ier3ip1 Igfbp7 Ing1 Jarid2 Jmjd1b Kpna4 Lhx9 Lta4h Map2k1ip1 Med28 Med8 Mfn2 Mgea5 Mipol1 Mrpl52 Mtrr Myl1 Myoz2 Nagk Nid2…
84	V$STRA13_01	21	21	420	459	15271	-1.51	0.0	3.77	1.6	Acox1 Acvr1b Ankrd10 Atp6v0d1 C530046L02Rik Cdh5 Cpt1b Crat Fbxo33 Hsf2 Kctd12 Lox Miz1 Mpv17 Mtrr Ppp1r3c Stx4a Tie1 Tmem4 Zfhx1a Zfp364
85	V$EFC_Q6	228	228	213	8742	6988	-1.52	0.0	0.05	0.0	1110028E10Rik 1300013B24Rik 1810011K17Rik 2310001N14Rik 2700082D03Rik 2700087H15Rik 2810441O16Rik 4933424N09Rik 6330406P08Rik 9130020G10Rik AW550801 AW552001 AW742319 Actn2 Adipor1 Aebp2 Alpk3 Amacr Ankra2 Apoc2 Arl4 Arl5 Atp1b2 Atp6v0d1 BC018507 BC021921 Bckdhb Bcl2l11 Bhlhb5 C030018L16Rik C1qr1 Cai Cap1 Car3 Cbx2 Ccl12 Ccm1 Cd38 Cd53 Cdh5 Cdipt Cdw92 Chchd1 Chd8 Chfr Chuk Ckm Clec2d Clec4a2 Cln…
86	V$RFX1_01: X-box binding protein RFX1	177	177	264	6916	8814	-1.54	0.0	0.05	0.0	1110015E22Rik 1300013B24Rik 2400006A19Rik 2810441O16Rik 4933424N09Rik 6330406P08Rik 9130020G10Rik A930025J12Rik AW552001 AW742319 Acox1 Adipor1 Amacr Ankra2 Arl4 Arl5 Arrb2 Asb5 Atp1b2 Atp6v0d1 Atp6v1b2 BC003993 BC018507 BC057893 Bad Baz1b Bckdhb Bcl2l11 Bhlhb5 C1qb C530046L02Rik Cacna1s Cant1 Car3 Casp9 Cbx2 Ccm1 Cd52 Cd53 Cd83 Cdh5 Cdipt Cdk2 Chfr Ckm Clec4a2 Cnot3 Col1a2 Coro1a Cox8b Cpsf2 Cra…
87	V$VMW65_Q6	174	174	267	6788	8942	-1.63	0.0	0.06	0.0	1110028E10Rik 1110030K22Rik 2310066N05Rik 2400006A19Rik 2700082D03Rik 2810441O16Rik 4933424N09Rik 6330406P08Rik A930025J12Rik AA407930 Acox1 Acvr1b Alpk2 Ankib1 Ankra2 Ankrd10 Apobec2 Asb5 Atp1b2 BC003993 BC004690 Baz1b Bhlhb5 Btbd1 Capza2 Car3 Casp9 Ccl12 Cd38 Cd5l Cd83 Cdipt Cdw92 Cdyl Chd8 Chuk Cklf Ckmt2 Clasp2 Clec2d Clec4a2 Col3a1 Col6a1 Coro1a Cox5a Cox7a1 Cpxm1 Csf1r Csnk2a1 Cuedc2 Cxcl13…
88	V$GATA_C: GATA binding site	193	193	248	7467	8263	-1.63	0.0	0.06	0.0	1110030K22Rik 1700030A21Rik 2310001N14Rik 2400006A19Rik 2700087H15Rik 9130020G10Rik A930025J12Rik AI851464 Actn3 Acvr1b Alpk3 Ankra2 Apobec2 Apoc2 Arl5 Arrb2 Atp6v1b2 BC018507 BC021921 Baz2a Bckdhb Bhlhb5 C030018L16Rik C1qb C1qr1 C530046L02Rik Camk2b Camk2g Cap1 Cd38 Cd52 Cd53 Cd5l Cdc91l1 Cdh5 Cdyl Chchd1 Chd8 Chfr Cklf Clec2d Clec2h Clec4a2 Clns1a Cnot3 Col3a1 Col6a1 Cox7a1 Cox8b Csnk2a1 Ctgf C…
89	V$ATF6_01: activating transcription factor 6	3	3	438	331	15399	-1.7	0.0	0.0	0.0	Cpxm1 Htatsf1 Mthfr
90	V$FREAC4_01: Fork head RElated ACtivator-4	10	10	431	164	15566	-1.71	0.0	3.86	1.6	Arl5 Ctgf Enpp2 Epim Fcgr3 Rpa1 Sah Sfrs14 Ssx2ip Tie1
91	V$TATA_C: Retroviral TATA box	119	119	322	4781	10949	-1.72	0.0	0.06	0.0	1300013B24Rik 1700030A21Rik 2310001N14Rik 2400006A19Rik 2700082D03Rik 4933424N09Rik 9130020G10Rik A930025J12Rik Acox1 Alpk3 Amacr Ampd2 Arrb2 Asb5 Atp6v1b2 BC003993 BC004690 BC021921 Baz1b Bckdhb Cai Cant1 Casp9 Cd48 Cd52 Cd53 Cd5l Cd83 Cdc91l1 Cdk2 Chchd1 Clasp2 Clec4a2 Col3a1 Col5a2 Col6a1 Cox8b Ctgf Ctla2a Cuedc2 D6Ertd253e Depdc1a Dhrs8 Dnajc5 Dncic2 Dscr1l2 Dusp11 Dyt1 Ebi3 Eno3 F2r Fabp4 Fa…
92	V$CEBP_C: C/EBP binding site	91	91	350	3752	11978	-1.76	0.0	0.05	0.0	1110028E10Rik 1300013B24Rik 1700030A21Rik AW550801 Ampd2 Arl4 Arl5 BC003993 Bckdhb C030018L16Rik Cai Capza2 Car3 Ccl12 Cdh5 Cdw92 Cklf Clec2d Col5a1 Cox7a1 Cox8b Csnk2a1 Cuedc1 Dck Ddx52 Dncic2 Dpf3 Dvl1 Ebi3 Etnk1 F2r Faim Fbs1 Fnbp1 Frmd4b Fusip1 Glcci1 Hsf2 Htatsf1 Ier3ip1 Ing1l Itm2a Kpna4 Lpl Lyzs Mrps9 Mylpf Myo6 Myst2 Ndufab1 Nfatc2ip Nid1 Nit1 Notch2 Pank3 Pcmt1 Pde6d Pkd2 Pkia Pkig Plekh…
93	V$HFH4_01	23	23	418	537	15193	-1.8	0.0	3.38	1.42	2810441O16Rik 6330406P08Rik AW742319 Ankib1 Arl5 Cdyl Col5a1 Depdc1a Enpp2 Gpsm1 Ier3ip1 Irak1bp1 Kpna4 Mipol1 Mustn1 Pga5 Rad17 Rasa1 Rtn2 Serpine1 Stx4a Usp24 Zfp307
94	V$LEF1_Q6	396	396	45	14494	1236	-1.81	0.0	0.03	0.0	0610009E20Rik 1110015E22Rik 1110021E09Rik 1110028E10Rik 1110030K22Rik 1300013B24Rik 1700030A21Rik 1810011K17Rik 2310001N14Rik 2310066N05Rik 2400006A19Rik 2700082D03Rik 2700087H15Rik 2810441O16Rik 4933424N09Rik 6330406P08Rik 9130020G10Rik A930025J12Rik AA407930 AI851464 AW550801 AW552001 AW742319 Acox1 Acta1 Adipor1 Alpk2 Alpk3 Amacr Ampd2 Ankib1 Ankra2 Ankrd10 Ankrd32 Apobec2 Apoc2 Arfrp1 Arl5 Ar…
95	V$TANTIGEN_B: Major T-antigen binding sites	60	60	381	1736	13994	-1.84	0.0	2.88	1.07	2310066N05Rik AA407930 Atp6v1b2 BC003993 Bckdhb Bst2 Btbd1 Cai Cd52 Cdh5 Chd8 Clec4a2 Coro1a Cpsf2 D230016N13Rik Dnajc5 Dscr1l2 Dusp11 E4f1 Fbxo33 Fcgr1 Fcgr3 Frmd4b Fusip1 Lzp-s Mthfr Mylpf Myo1g Nfatc2ip Nid1 Nit1 Npl Nxf1 Pank3 Phkg1 Polb Ppp2r2a Ptpro Rnpepl1 Rtn2 Sah Serpine1 Serping1 Sf3b1 Slc24a6 Spop Stx4a Tbce Tex13 Thoc1 Tmem4 Tnpo1 Trub2 Ttyh2 Ubp1 Unc93b1 Vhlh Zc3hdc8 Zfp451 Zfp622
96	V$ARNT_01: AhR nuclear translocator homodimers	45	45	396	1241	14489	-1.86	0.0	3.0	1.13	1110028E10Rik 1110030K22Rik Acvr1b Alpk2 Ampd2 Atp6v0d1 Baz1b C530046L02Rik Cdh5 Cdw92 Clns1a Cpt1b Crat Fkbp9 Gng11 Hnrpd Icsbp1 Itgb2 Jmjd1b Kctd12 Lrrfip1 Lta4h Med28 Myl2 Pank3 Paxip1 Pcolce Phf2 Ppp1r3c Rad52b Repin1 Rnpepl1 Rpa1 Serac1 Slc12a7 Slc24a6 Slc2a3 Snx5 Sycp3 Tbl2 Tie1 Tlr1 Tyrobp Zfhx1a Zfp364
97	V$ATF3_Q6: activating transcription factor 3	57	57	384	1639	14091	-1.87	0.0	2.88	1.07	1810011K17Rik 2400006A19Rik AA407930 AW550801 Actn3 Ankra2 Atp6v0d1 Camk2g Cant1 Capza2 Cbx2 Cdipt Clasp2 Col5a2 Ctla2a Ctss Dnajc5 Dvl1 Erf Fbxo33 Fcgr1 Fkbp3 Flt1 Fscn1 Gpsm1 Hemp1 Icsbp1 Loxl1 Mmp12 Mscp Mthfr Myo6 Myoz2 Ndufa5 Nf1 Ninj1 Orc5l Pcmt1 Pdlim3 Phkg1 Pitx2 Pkia Pkig Plekha1 Pnn Polb Prkcz Rarres2 Rps9 Scn1b Smpx Srrm2 Stx4a Suv420h1 Thoc1 Tyrobp Xpa
98	V$NFKB_Q6_01	268	268	173	10066	5664	-1.88	0.0	0.08	0.0	0610009E20Rik 1110028E10Rik 1110030K22Rik 1300013B24Rik 1810011K17Rik 2310001N14Rik 2310066N05Rik 2400006A19Rik 2700082D03Rik 2700087H15Rik 2810441O16Rik 4933424N09Rik 9130020G10Rik A930025J12Rik AA407930 AI839562 AW550801 AW552001 Acox1 Actn2 Actn3 Acvr1b Adipor1 Aebp2 Amacr Ampd2 Ankra2 Ankrd32 Apoc2 Arfrp1 Arl4 BC010304 BC021921 BC057893 Bad Baz1b Baz2a Bckdhb Bcl2l11 Bhlhb5 Bst2 C030018L16Rik…
99	V$CREBP1_Q2: CRE-binding protein 1	37	37	404	984	14746	-1.89	0.0	3.05	1.17	1110015E22Rik 1700030A21Rik 1810011K17Rik AA407930 Actn3 Ankra2 Arl4 Cbx2 Cdipt Cdk2 Clasp2 Dvl1 Erf Fbxo33 Fbxo38 Fkbp9 Flt1 Fnbp1 Fscn1 Hemp1 Mfn2 Mrps9 Mscp Ndufa5 Nf1 Notch2 Orc5l Pdlim3 Pitx2 Polb Rab4b Rps9 Scn1b Stx4a Thoc1 Tyrobp Xpa
100	V$E47_02: E47	52	52	389	2283	13447	-1.9	0.0	0.05	0.0	1810011K17Rik 2400006A19Rik 6330406P08Rik AW742319 Actn2 Arl4 Atp6v0d1 BC021921 Baz2a Btbd1 C1qb Cant1 Cap1 Car3 Cd5l Ckm Col1a2 Coro1a Cuedc1 D230016N13Rik Dhrs8 Fhl1 Gsn Harsl Icsbp1 Mfn2 Mllt1 Mrps17 Myom1 Nagk Ndufa5 Nelf Npl Pcmt1 Pdlim3 Pnn Rabgef1 Sec15l1 Sfrs12 Sfrs14 Sh3d1B Slc12a7 Suv420h1 Tlr1 Tmsb10 Tnnt1 Ubp1 Ugp2 Unc93b1 Usp24 Xpa Zfp307
101	V$CREL_01: c-Rel	334	334	107	11426	4304	-1.9	0.0	2.51	0.81	0610009E20Rik 1110015E22Rik 1110021E09Rik 1110028E10Rik 1110030K22Rik 1300013B24Rik 1700030A21Rik 1810011K17Rik 2310001N14Rik 2310066N05Rik 2400006A19Rik 2700082D03Rik 2700087H15Rik 2810441O16Rik 4933424N09Rik 6330406P08Rik 9130020G10Rik A930025J12Rik AA407930 AI839562 AI851464 AW550801 AW552001 Acox1 Actn3 Acvr1b Adipor1 Aebp2 Alpk2 Alpk3 Ampd2 Ankib1 Ankra2 Ankrd32 Apobec2 Apoc2 Arfrp1 Arrb2 At…
102	V$STAT_01: signal transducers and activators of transcription	71	71	370	2986	12744	-1.91	0.0	0.06	0.0	2700082D03Rik Amacr Ampd2 Baz2a Bst2 C030018L16Rik Cacna1s Cant1 Car3 Cd48 Cd83 Chchd1 Ckmt2 Clasp2 Clec2d Cpsf2 D11Ertd498e Dck Dedd Dhrs8 Dyt1 Emcn Fbxo38 Fcgr1 Flt1 Hemp1 Icsbp1 Idh3a Il2rg Il7r Kif22 Kpna4 Lasp1 Ldb3 Lgtn Lta4h Lyl1 Mcts1 Mmp12 Mylpf Myo6 Ndufa5 Nelf Nfatc2ip Nupl1 Paxip1 Pdcd10 Phf2 Pkia Polr2b Qk Rap2c Rpl37 Rpo1-2 Rps9 Rtn2 Sec24b Serpinb1a Serpinb6a Serping1 Slc24a6 Spop …
103	V$HFH3_01: HFH-3 (HNF3/fork head homolog 3)	192	192	249	7359	8371	-1.91	0.0	0.08	0.0	1110028E10Rik 1700030A21Rik 1810011K17Rik 2400006A19Rik 2700082D03Rik 4933424N09Rik 6330406P08Rik AA407930 AW742319 Actn2 Acvr1b Alpk2 Alpk3 Amacr Ankib1 Ankra2 Ankrd10 Arl5 Arrb2 Asb5 Atp6v1b2 BC003993 BC004690 BC010304 Bad Baz2a Bckdhb Bcl2l11 Btbd1 Camk2g Cap1 Capza2 Car3 Casp9 Ccm1 Cd38 Cd52 Cd53 Cdc91l1 Cdipt Cdw92 Cdyl Chfr Chuk Cklf Ckm Clec2d Clec2h Clec4a2 Cnot3 Col1a2 Col3a1 Col5a2 Cox7…
104	V$TAL1_Q6	198	198	243	6559	9171	-1.92	0.0	2.32	0.72	1110021E09Rik 1110028E10Rik 1110030K22Rik 1300013B24Rik 1700030A21Rik 1810011K17Rik 2310001N14Rik 2700087H15Rik 4933424N09Rik AI839562 AI851464 Acta1 Actn2 Alpk2 Alpk3 Amacr Ampd2 Ankrd10 Apobec2 Apoc2 Arl4 Asb5 Atp1b2 BC003993 BC018507 BC021921 BC057893 Baz1b Baz2a Btbd1 C030018L16Rik C1qr1 C530046L02Rik Cacna1s Cai Camk2g Cant1 Cap1 Capza2 Casp9 Ccl12 Ccm1 Cd38 Cd48 Cd52 Cd83 Cdh5 Chfr Chuk Ckm…
105	V$SREBP1_Q6	159	159	282	5191	10539	-1.96	0.0	2.32	0.72	1110015E22Rik 1110028E10Rik 1110030K22Rik 1810011K17Rik 2310001N14Rik 2400006A19Rik 2700087H15Rik 9130020G10Rik AI839562 Acta1 Adipor1 Ampd2 Ankib1 Arl4 Arrb2 Atp1b2 BC003993 BC057893 Bckdhb Bcl2l11 Cacna1s Camk2b Cap1 Car3 Casp9 Ccm1 Cd83 Chchd1 Ckm Ckmt2 Clasp2 Cnot3 Col1a2 Col5a1 Cox7a1 Cox8b Cpt1b Cpxm1 Crat Csf1r Csrp3 Dck Ddx52 Dnajc3 Dvl1 Ebi3 Eno3 Erf Fbs1 Fcgr3 Frmd4b Fscn1 Fyb Gas2 Gima…
106	V$FOXD3_01: fork head box D3	367	367	74	13490	2240	-2.03	0.0	0.06	0.0	1110021E09Rik 1110028E10Rik 1110030K22Rik 1300013B24Rik 1700030A21Rik 1810011K17Rik 2310001N14Rik 2310066N05Rik 2400006A19Rik 2700082D03Rik 2810441O16Rik 4933424N09Rik 6330406P08Rik 9130020G10Rik A930025J12Rik AA407930 AI851464 AW552001 AW742319 Acox1 Acvr1b Adipor1 Aebp2 Alpk2 Alpk3 Amacr Ankib1 Ankra2 Ankrd10 Ankrd32 Apobec2 Arfrp1 Arl5 Arrb2 Asb5 Atp1b2 Atp6v1b2 BC003993 BC004690 BC010304 BC01…
107	V$OCT1_B: Octamer binding factor 1	18	18	423	955	14775	-2.06	0.0	0.03	0.0	Arl5 Atp1b2 BC004690 Cap1 Chd8 Col3a1 Dck Kctd12 Lpl Mrps17 Pim1 Rab4b Rad52b Repin1 Slc12a7 Tie1 Zfp422-rs1 Zfp566
108	V$USF_C: USF binding site	223	223	218	7492	8238	-2.06	0.0	2.11	0.57	1110015E22Rik 1110021E09Rik 1110028E10Rik 1110030K22Rik 1300013B24Rik 2310001N14Rik 2310066N05Rik 2400006A19Rik 6330406P08Rik 9130020G10Rik AA407930 AI851464 AW550801 AW742319 Acox1 Acvr1b Alpk2 Amacr Ampd2 Ankrd10 Ankrd32 Apobec2 Arl5 Arrb2 Atp1b2 Atp6v0d1 Atp6v1b2 BC003993 BC004690 BC018507 BC057893 Baz1b Baz2a Bhlhb5 C030018L16Rik C530046L02Rik Cai Camk2g Cant1 Car3 Casp9 Ccl12 Cd38 Cd48 Cd52 …
109	V$HEB_Q6	115	115	326	4552	11178	-2.07	0.0	0.09	0.0	1110015E22Rik 1110028E10Rik 2310001N14Rik 2310066N05Rik 4933424N09Rik 9130020G10Rik AI839562 AW550801 Acta1 Aebp2 Alpk2 Alpk3 Apobec2 Arfrp1 Arl4 Arrb2 Asb5 Atp6v0d1 BC010304 BC018507 BC021921 Bcl2l11 C1qb C1qr1 Camk2g Cant1 Cap1 Capza2 Casp9 Ccl12 Cd48 Cdk2 Cdyl Chchd1 Ckm Col6a1 Coro1a Cox8b Cxcl13 D11Ertd498e Dvl1 Ebi3 Epb4.1l2 Epim Erf Extl3 Fyb Galnact2 Gas2 Gbas Hemp1 Il2rb Il2rg Itgb2 Itm2…
110	V$E2A_Q2	274	274	167	9313	6417	-2.08	0.0	2.14	0.58	0610009E20Rik 1110015E22Rik 1110021E09Rik 1110028E10Rik 1110030K22Rik 1300013B24Rik 1700030A21Rik 1810011K17Rik 2400006A19Rik 2700082D03Rik 2700087H15Rik 2810441O16Rik 6330406P08Rik A930025J12Rik AI839562 AW742319 Acta1 Actn2 Actn3 Adipor1 Alpk2 Alpk3 Amacr Ampd2 Ankib1 Ankrd10 Apobec2 Apoc2 Arfrp1 Arl4 Arrb2 Asb5 Atp1b2 Atp6v0d1 BC003993 BC004690 BC018507 BC021921 BC057893 Baz1b Baz2a Bst2 Btbd1…
111	V$USF_01: upstream stimulating factor	56	56	385	1640	14090	-2.11	0.0	2.59	0.83	1110030K22Rik AW550801 AW742319 Acox1 Alpk2 Ampd2 Ankrd10 Atp6v0d1 Bhlhb5 C030018L16Rik C530046L02Rik Cdh5 Cdw92 Chchd1 Clns1a D11Ertd498e Eno3 Epb4.1l2 Fbxo33 Fkbp9 Gng11 Hnrpd Icsbp1 Irak1bp1 Jmjd1b Kctd12 Lox Med28 Miz1 Mpv17 Mtrr Myl2 Nit1 Npl Pank3 Phkg1 Ppp1r3c Qk Rad52b Repin1 Rpa1 Serac1 Slc12a7 Slc2a3 Snx5 Stx4a Sycp3 Tbl2 Tie1 Tlr1 Tmem4 Tnnc2 Tyrobp Xist Zfhx1a Zfp364
112	V$ETS1_B: c-ETS-1 binding site	182	182	259	6938	8792	-2.12	0.0	0.12	0.0	0610009E20Rik 1110015E22Rik 1110021E09Rik 1300013B24Rik 2700087H15Rik 6330406P08Rik A930025J12Rik AW552001 AW742319 Acta1 Actn2 Amacr Ankib1 Ankra2 Apobec2 Arfrp1 Arl4 Atp6v1b2 BC018507 Bad Baz2a Bckdhb C030018L16Rik C1qb C1qr1 Cant1 Capza2 Ccl12 Ccm1 Cd38 Cd53 Cdipt Cklf Ckmt2 Clasp2 Cnot3 Cog4 Col5a1 Col5a2 Cox7a1 Cox8b Cpxm1 Ctgf Ctss Cttn Cuedc1 Cuedc2 Cxcl13 D230016N13Rik Dhrs8 Dnajc3 Dncic2…
113	V$CREB_Q2: cAMP-response element-binding protein	49	49	392	1409	14321	-2.14	0.0	2.61	0.84	1110015E22Rik 1700030A21Rik 1810011K17Rik 2310001N14Rik 2810441O16Rik 6330406P08Rik AA407930 AW550801 Aebp2 Arfrp1 Arl4 Arrb2 Atp6v0d1 Bcl2l11 Cdk2 Chuk Clasp2 Dvl1 Erf Etnk1 Fbxo33 Fbxo38 Flt1 Fnbp1 Fscn1 Harsl Hemp1 Mfn2 Myom2 Myst2 Nf1 Nit1 Notch2 Orc2l Orc5l Pdlim3 Pfdn2 Pitx2 Polb Rps9 Scn1b Serac1 Sfrs12 Snapc2 Thoc1 Tmem41b Tnnt1 Tyrobp Xist
114	V$CDC5_01: cell division control protein 5	377	377	64	13808	1922	-2.16	0.0	0.07	0.0	0610009E20Rik 1110021E09Rik 1110028E10Rik 1110030K22Rik 1300013B24Rik 1700030A21Rik 1810011K17Rik 2310001N14Rik 2310066N05Rik 2400006A19Rik 2700082D03Rik 2810441O16Rik 4933424N09Rik 6330406P08Rik A930025J12Rik AA407930 AI839562 AI851464 AW552001 AW742319 Acox1 Actn2 Actn3 Acvr1b Adipor1 Aebp2 Alpk2 Alpk3 Amacr Ampd2 Ankra2 Ankrd10 Ankrd32 Apobec2 Apoc2 Arl5 Arrb2 Asb5 Atp6v0d1 Atp6v1b2 BC003993 B…
115	V$CDPCR1_01: cut-like homeodomain protein	334	334	107	12313	3417	-2.17	0.0	0.1	0.0	0610009E20Rik 1110015E22Rik 1110028E10Rik 1110030K22Rik 1300013B24Rik 1700030A21Rik 1810011K17Rik 2310066N05Rik 2700082D03Rik 2810441O16Rik 4933424N09Rik 6330406P08Rik A930025J12Rik AA407930 AI839562 AI851464 AW552001 AW742319 Acox1 Acta1 Actn2 Actn3 Adipor1 Aebp2 Alpk2 Alpk3 Amacr Ampd2 Ankib1 Ankra2 Ankrd10 Ankrd32 Apobec2 Apoc2 Arfrp1 Arl5 Arrb2 Asb5 Atp1b2 Atp6v0d1 Atp6v1b2 BC003993 BC004690 …
116	V$ZTA_Q2	128	128	313	4985	10745	-2.19	0.0	0.11	0.0	0610009E20Rik 1110015E22Rik 1110021E09Rik 1810011K17Rik 2310066N05Rik 2700082D03Rik AA407930 Acox1 Acvr1b Arl5 Arrb2 Atp1b2 Atp6v1b2 BC003993 BC021921 C1qb Cap1 Capza2 Cd38 Cd52 Cd53 Cdc91l1 Cdipt Cdyl Ckm Clec2h Col3a1 Col5a1 Col6a1 Coro1a Cox7a1 Cox8b Csf1r Csrp3 Ctgf Ctss Cxcl13 D230016N13Rik D6Ertd253e Ddx54 Dedd Dusp11 Dyt1 Ebi3 Eif3s6 Epb4.1l2 Epim F2r Fabp4 Fbxw11 Fcgr3 Fscn1 Gas2 Grn Gsn …
117	V$HFH1_01: HNF-3/Fkh Homolog 1	48	48	393	2083	13647	-2.19	0.0	0.06	0.0	Acvr1b Arl5 Arrb2 BC021921 Bcl2l11 Cdyl Ctgf Depdc1a Dncic2 Enpp2 Fabp4 Fcgr3 Hemp1 Igfbp7 Igj Il2rb Il7r Jmjd1b Myf6 Myo6 Ndufab1 Nrap Orc2l Pde6d Pdlim3 Pkia Pkig Pmm2 Ptger1 Ptpro Rabgef1 Rad17 Rdh14 Rgs4 Rnpepl1 Rpo1-2 Rtn2 Sah Sf3b1 Sfrs12 Shfdg1 Smpx Srrm2 Unc93b1 Wbscr14 Xpa Ysg2 Zfp51
118	V$ZID_01: zinc finger with interaction domain	75	75	366	2311	13419	-2.22	0.0	2.29	0.71	1110021E09Rik 2700087H15Rik Actn3 Alpk3 Amacr Ankib1 Apoc2 Atp6v0d1 BC010304 BC018507 Bad Bcl2l11 Bst2 C1qb C530046L02Rik Cacna1s Cai Casp9 Ccm1 Cd5l Chuk Clasp2 Cpsf2 Cryab Ctss Dedd Dnajc3 Faim Fbxo33 Galnact2 Gbas Gsn Igfbp7 Jmjd1b Kdelc1 Lhx9 Mcts1 Med8 Mgea5 Mipol1 Myom1 Nagk Nfya Nit1 Nupl1 Orc5l Pfdn2 Phkg1 Pvalb Rab28 Rbm4 Repin1 Rpa1 Rps9 Safb Scn1b Serping1 Sfrs14 Slc24a6 Slc2a3 Slk Spa…
119	V$CREB_Q2_01	146	146	295	4808	10922	-2.22	0.0	1.98	0.47	1110015E22Rik 1110021E09Rik 1700030A21Rik 1810011K17Rik 2310001N14Rik 2400006A19Rik 2810441O16Rik 6330406P08Rik AA407930 AW550801 AW742319 Acox1 Actn3 Adipor1 Aebp2 Amacr Ampd2 Ankra2 Ankrd10 Apoc2 Arfrp1 Arl4 Arrb2 Asb5 Atp6v0d1 BC010304 BC018507 C030018L16Rik Cbx2 Cd53 Cdipt Cdk2 Chchd1 Chfr Chuk Clasp2 Cnot3 Col5a2 Coro1a Cox5a Cpsf2 Cpxm1 Crat Csnk2a1 Ctla2a D6Ertd253e Dck Ddx54 Depdc1a Dvl1 …
120	V$SRF_Q5_01	117	117	324	4581	11149	-2.23	0.0	0.11	0.0	0610009E20Rik 1810011K17Rik 2310001N14Rik 2700082D03Rik 2810441O16Rik 6330406P08Rik AA407930 AW742319 Acta1 Actn2 Actn3 Ampd2 Ankrd10 Apoc2 Arl4 Asb5 BC010304 Bad Bcl2l11 Bhlhb5 C1qb C530046L02Rik Cacna1s Camk2g Car3 Cbx2 Cdipt Cdw92 Chfr Ckm Clec2h Col6a1 Cox7a1 Cpt1b Ctgf Cuedc2 Dhrs8 Dnajc5 Dusp11 Ebi3 Eno3 Epim Fbxo38 Fcgr1 Fhl1 Fkbp3 Fusip1 Gng11 Hsf2 Htatsf1 Icsbp1 Il2rb Il7r Ing1l Itm2a Ki…
121	V$AHR_Q5: aryl hydrocarbon / dioxin receptor	62	62	379	1865	13865	-2.23	0.0	2.37	0.73	2700082D03Rik 2700087H15Rik AW550801 Alpk3 Ampd2 Ankrd10 Arrb2 Atp6v0d1 Camk2b Cd5l Chchd1 Clasp2 Cnot3 Cox5a Cox7a1 Csf1r Cttn Ddx54 Dhrs8 Fcgr3 Fusip1 Gas2 Hnrpd Ing1 Ing1l Jarid2 Ldb3 Lyst Med28 Med8 Mfn2 Nfya Notch2 Pank3 Pim1 Pnn Polr2k Ppp1r3c Pvalb Qk Rev1l Rpa1 Safb Sec24b Serac1 Snrpa1 Snx5 Spag7 Spop Srr Tbca Tbce Tex13 Tmem4 Tnni2 Tnpo1 Tpmt Ugp2 Uhmk1 Wbscr14 Zc3hc1 Zfp422-rs1
122	V$HNF4_DR1_Q3	342	342	99	12574	3156	-2.25	0.0	0.1	0.0	0610009E20Rik 1110015E22Rik 1110021E09Rik 1110028E10Rik 1110030K22Rik 1300013B24Rik 1700030A21Rik 2310001N14Rik 2310066N05Rik 2400006A19Rik 2700082D03Rik 2700087H15Rik 2810441O16Rik 4933424N09Rik 6330406P08Rik 9130020G10Rik A930025J12Rik AA407930 AI839562 AI851464 AW550801 AW552001 Acox1 Acta1 Actn3 Adipor1 Alpk2 Alpk3 Ampd2 Ankra2 Ankrd10 Ankrd32 Apobec2 Apoc2 Arl4 Arrb2 Atp6v1b2 BC003993 BC0046…
123	V$TCF4_Q5	340	340	101	12499	3231	-2.27	0.0	0.11	0.0	0610009E20Rik 1110015E22Rik 1110021E09Rik 1110030K22Rik 1300013B24Rik 1700030A21Rik 1810011K17Rik 2310001N14Rik 2310066N05Rik 2400006A19Rik 2700082D03Rik 2810441O16Rik 4933424N09Rik 6330406P08Rik 9130020G10Rik A930025J12Rik AI839562 AI851464 AW742319 Acox1 Acta1 Actn3 Acvr1b Adipor1 Alpk3 Amacr Ampd2 Ankib1 Ankra2 Ankrd10 Apobec2 Arfrp1 Arl5 Arrb2 BC003993 BC004690 BC010304 BC018507 BC057893 Baz1…
124	V$CAAT_01: cellular and viral CCAAT box	255	255	186	9483	6247	-2.28	0.0	0.15	0.0	0610009E20Rik 1110021E09Rik 1110028E10Rik 1110030K22Rik 1300013B24Rik 1700030A21Rik 1810011K17Rik 2310001N14Rik 2310066N05Rik 2810441O16Rik 4933424N09Rik 6330406P08Rik 9130020G10Rik A930025J12Rik AI851464 AW550801 AW552001 AW742319 Acox1 Actn2 Actn3 Adipor1 Alpk3 Ankra2 Ankrd10 Apobec2 Arl4 Arl5 Arrb2 Atp6v0d1 Atp6v1b2 BC004690 BC021921 BC057893 Baz1b Baz2a Bckdhb Bcl2l11 Bhlhb5 Bst2 Btbd1 C03001…
125	V$TAL1BETAITF2_01: Tal-1beta:ITF-2 heterodimer	38	38	403	1063	14667	-2.3	0.0	2.53	0.81	2310066N05Rik 6330406P08Rik AW742319 Actn3 Bckdhb Casp9 Cdc91l1 Cdyl Chfr Coro1a Cpsf2 Cuedc1 Depdc1a Dncic2 Dyt1 Faim Fap Fbs1 Fbxw11 Gpsm1 Gsn Hsf2 Loxl1 Lyl1 Ms4a4d Myl1 Myo6 Ndufa5 Nupl1 Rad17 Repin1 Rpl14 Rps9 Rtn2 Sah Serpinb6a Suv420h1 Zfp422-rs1
126	V$IRF_Q6_01	195	195	246	7334	8396	-2.32	0.0	0.16	0.0	1110030K22Rik 1700030A21Rik 2310001N14Rik 2400006A19Rik 2700082D03Rik 9130020G10Rik AA407930 AW550801 AW552001 AW742319 Actn2 Actn3 Acvr1b Alpk2 Alpk3 Amacr Ampd2 Ankib1 Ankra2 Ankrd32 Asb5 Atp1b2 Atp6v1b2 BC003993 Baz2a Bhlhb5 Bst2 Btbd1 C030018L16Rik Cant1 Cap1 Capza2 Car3 Casp9 Ccl12 Cd38 Cd48 Cdc91l1 Cdh5 Cdw92 Clasp2 Clec2d Col3a1 Col5a1 Col5a2 Cox5a Cpsf2 Cryab Ctla2a Ctss Cttn Cuedc2 Cxcl1…
127	V$EVI1_04: ectopic viral integration site 1 encoded factor	317	317	124	11669	4061	-2.34	0.0	0.14	0.0	1110030K22Rik 1700030A21Rik 2310001N14Rik 2310066N05Rik 2400006A19Rik 2700082D03Rik 2810441O16Rik 4933424N09Rik 6330406P08Rik 9130020G10Rik A930025J12Rik AA407930 AI851464 AW550801 AW552001 Acox1 Actn2 Acvr1b Adipor1 Alpk2 Alpk3 Ankib1 Ankra2 Ankrd32 Apobec2 Apoc2 Arfrp1 Arl5 Arrb2 Asb5 Atp1b2 Atp6v1b2 BC003993 BC004690 BC010304 BC021921 BC057893 Baz2a Bckdhb Bhlhb5 C030018L16Rik C1qb C1qr1 Cai C…
128	V$PAX3_B: Pax-3 binding sites	257	257	184	9530	6200	-2.35	0.0	0.17	0.0	1110015E22Rik 1110021E09Rik 1110028E10Rik 1110030K22Rik 1700030A21Rik 1810011K17Rik 2310001N14Rik 2810441O16Rik 4933424N09Rik 6330406P08Rik AI839562 AI851464 AW550801 Acox1 Actn3 Acvr1b Alpk3 Amacr Ampd2 Ankib1 Ankrd10 Arfrp1 Arl4 Arl5 Arrb2 Asb5 Atp6v0d1 Atp6v1b2 BC004690 BC018507 BC057893 Baz1b Baz2a Bcl2l11 Bst2 C1qr1 C530046L02Rik Cai Cant1 Cap1 Capza2 Car3 Cbx2 Ccm1 Cd38 Cd5l Cd83 Cdh5 Cdk2 …
129	V$CREBP1CJUN_01: CRE-binding protein 1:c-Jun heterodimer	24	24	417	610	15120	-2.36	0.0	2.71	0.92	1810011K17Rik AA407930 Acox1 Ampd2 Clasp2 Dvl1 Fbxo33 Fkbp9 Flt1 Fscn1 Hemp1 Lzp-s Nf1 Orc5l Pdlim3 Pitx2 Polb Rab4b Rps9 Scn1b Thoc1 Tyrobp Usf1 Zfp472
130	V$FOX_Q2	326	326	115	11978	3752	-2.37	0.0	0.14	0.0	1110021E09Rik 1110028E10Rik 1110030K22Rik 1300013B24Rik 1700030A21Rik 1810011K17Rik 2310001N14Rik 2310066N05Rik 2400006A19Rik 2700082D03Rik 2810441O16Rik 4933424N09Rik 6330406P08Rik 9130020G10Rik AA407930 AI851464 AW742319 Acox1 Acvr1b Adipor1 Aebp2 Alpk2 Alpk3 Amacr Ankib1 Ankrd10 Ankrd32 Apobec2 Arfrp1 Arl5 Arrb2 Asb5 Atp1b2 Atp6v1b2 BC003993 BC004690 BC010304 BC021921 BC057893 Bad Baz2a Bckdhb…
131	V$ARP1_01: apolipoprotein AI regulatory protein 1	38	38	403	1678	14052	-2.38	0.0	0.07	0.0	0610009E20Rik 2810441O16Rik Amacr BC018507 Clec4a2 Col6a1 Csf1r Ctgf Ctla2a Dhrs8 Dnajc5 Epim F2r Fli1 Gpsm1 Hemp1 Loxl1 Myo6 Myoz2 Nagk Nt5c3 Orc5l Ppp1r3c Ptpro Rnf33 Serac1 Serpinb1a Serpinb6a Slc25a4 Slc2a3 Tnnc2 Tpmt Ttyh2 Ubp1 Usf1 Zc3hdc8 Zfp307 Zfp364
132	V$LMO2COM_02: complex of Lmo2 bound to Tal-1, E2A proteins, and GATA-1, half-site 2	243	243	198	8315	7415	-2.38	0.0	1.67	0.28	1110015E22Rik 1110021E09Rik 1110030K22Rik 1300013B24Rik 1700030A21Rik 1810011K17Rik 2310066N05Rik 2700082D03Rik 2700087H15Rik 2810441O16Rik 4933424N09Rik A930025J12Rik AA407930 AI851464 Acox1 Actn3 Acvr1b Adipor1 Alpk3 Ampd2 Ankib1 Ankrd10 Apobec2 Arfrp1 Arl4 Arrb2 Atp1b2 Bad Baz1b Baz2a Bckdhb Bhlhb5 Bst2 Btbd1 C030018L16Rik C1qb C1qr1 C530046L02Rik Cai Camk2b Cant1 Cap1 Casp9 Ccl12 Ccm1 Cd48 Cd…
133	V$GFI1_01: growth factor independence 1	119	119	322	4599	11131	-2.39	0.0	0.15	0.0	0610009E20Rik 1110021E09Rik 1110030K22Rik 1700030A21Rik 2310066N05Rik 2400006A19Rik 2810441O16Rik 9130020G10Rik AA407930 Adipor1 Ampd2 Ankra2 Apobec2 Arl5 Arrb2 BC003993 Baz2a Bst2 C1qb C1qr1 Camk2g Cap1 Casp9 Ccl12 Cd38 Cdyl Chchd1 Ckm Clec2d Col3a1 Col5a1 Col5a2 Csf1r Csnk2a1 Csrp3 Ctgf Ctss Depdc1a Dpf3 Ebi3 Enpp2 Erf Etnk1 F2r Fabp4 Fbxo38 Fhl1 Fkbp3 Frmd4b Galnact2 Gas2 Gimap1 Hemp1 Htatsf1 …
134	V$VMYB_01: v-Myb	324	324	117	11206	4524	-2.4	0.0	1.79	0.34	0610009E20Rik 1110021E09Rik 1110028E10Rik 1110030K22Rik 1300013B24Rik 1700030A21Rik 1810011K17Rik 2310001N14Rik 2310066N05Rik 2400006A19Rik 2700087H15Rik 2810441O16Rik 4933424N09Rik 6330406P08Rik 9130020G10Rik A930025J12Rik AI839562 AW550801 AW552001 Actn2 Acvr1b Adipor1 Aebp2 Alpk3 Amacr Ampd2 Ankib1 Ankrd10 Apobec2 Apoc2 Arfrp1 Arl4 Arrb2 Asb5 Atp1b2 Atp6v0d1 Atp6v1b2 BC004690 BC018507 BC021921…
135	V$ATF1_Q6	35	35	406	975	14755	-2.41	0.0	2.45	0.78	AW550801 Acox1 Amacr Ankra2 Arl4 Cbx2 Cd53 Cd83 Clasp2 Cuedc1 Dvl1 Erf Fbxo33 Flt1 Fnbp1 Fscn1 Hemp1 Hnrpd Igj Lgtn Lzp-s Mscp Ndufa5 Ninj1 Orc5l Pcolce Pdlim3 Pnn Polb Purg Scn1b Sfrs14 Stx4a Tyrobp Usp24
136	V$SMAD3_Q6	264	264	177	9074	6656	-2.41	0.0	1.64	0.28	0610009E20Rik 1110015E22Rik 1110021E09Rik 1110028E10Rik 1810011K17Rik 2310001N14Rik 2310066N05Rik 2400006A19Rik 2700082D03Rik 2700087H15Rik 2810441O16Rik 9130020G10Rik A930025J12Rik AA407930 AI839562 AI851464 AW550801 AW742319 Acox1 Acta1 Actn2 Actn3 Acvr1b Adipor1 Aebp2 Alpk2 Amacr Ampd2 Ankib1 Apobec2 Arl4 Arl5 Arrb2 Asb5 Atp1b2 Atp6v0d1 BC003993 BC004690 BC021921 BC057893 Baz2a Bckdhb Bhlhb5 B…
137	V$PPARG_03: PPAR (peroxisome proliferator-activated receptor gamma)	163	163	278	6154	9576	-2.42	0.0	0.18	0.0	0610009E20Rik 1110015E22Rik 1110021E09Rik 1700030A21Rik 2310001N14Rik 2400006A19Rik 2700082D03Rik 4933424N09Rik AW550801 AW552001 Acox1 Acta1 Ampd2 Ankrd10 Apobec2 Apoc2 Arrb2 Atp6v0d1 Atp6v1b2 BC057893 Baz1b Btbd1 Cai Camk2b Camk2g Cant1 Cap1 Ccl12 Ccm1 Cd53 Cd5l Cdk2 Chd8 Chfr Chuk Ckmt2 Clasp2 Cnot3 Cog4 Col6a1 Coro1a Cox5a Cox8b Cpsf2 Cpt1b Csf1r Csnk2a1 Ctss Cttn Cuedc1 Cuedc2 Cxcl13 D11Ertd…
138	V$HFH8_01: HNF-3/Fkh Homolog-8	57	57	384	2366	13364	-2.43	0.0	0.1	0.0	1700030A21Rik 2810441O16Rik Acvr1b Alpk2 Alpk3 Ankra2 Arl5 Arrb2 Baz2a Bcl2l11 Car3 Cdyl Csnk2a1 Dck Depdc1a Dnajc5 Dncic2 Enpp2 Fabp4 Fcgr3 Hemp1 Il2rb Il2rg Il7r Irak1bp1 Jmjd1b Lasp1 Loxl1 Mclc Myf6 Ndufab1 Nrap Orc2l Pde6d Pdlim3 Pkia Pkig Pmm2 Polb Ptpro Rabgef1 Rad17 Rasa1 Rdh14 Rnpepl1 Rtn2 Sf3b1 Sfrs12 Shfdg1 Smpx Tlr1 Unc93b1 Wbscr14 Xpa Ysg2 Zfp422-rs1 Zfp51
139	V$PITX2_Q2: pituitary homeobox factor 2	180	180	261	6739	8991	-2.47	0.0	0.2	0.0	1110030K22Rik 1300013B24Rik 1700030A21Rik 1810011K17Rik 2310001N14Rik 2310066N05Rik 2810441O16Rik 4933424N09Rik 6330406P08Rik A930025J12Rik AA407930 AI851464 AW742319 Acox1 Acvr1b Alpk2 Alpk3 Amacr Ankrd10 Apobec2 Arl5 Atp6v0d1 BC003993 BC004690 BC010304 BC057893 Bckdhb Bcl2l11 Bhlhb5 Btbd1 Cai Casp9 Cd38 Cd52 Cdc91l1 Cdh5 Cdipt Cdk2 Chd8 Chuk Ckm Cog4 Coro1a Cox5a Cpsf2 Cpt1b Csnk2a1 Ctss Cuedc1…
140	V$HNF3B_01: Hepatocyte Nuclear Factor 3beta	321	321	120	11761	3969	-2.49	0.0	0.17	0.0	1110028E10Rik 1110030K22Rik 1300013B24Rik 1700030A21Rik 1810011K17Rik 2310001N14Rik 2400006A19Rik 2700082D03Rik 2810441O16Rik 4933424N09Rik 6330406P08Rik 9130020G10Rik A930025J12Rik AA407930 AI851464 AW742319 Acvr1b Adipor1 Alpk2 Alpk3 Amacr Ampd2 Ankib1 Ankra2 Ankrd10 Ankrd32 Apobec2 Arfrp1 Arl5 Arrb2 Asb5 Atp6v1b2 BC003993 BC010304 BC021921 BC057893 Bad Baz2a Bckdhb Bcl2l11 Bhlhb5 Btbd1 C030018…
141	V$CREBATF_Q6	136	136	305	4543	11187	-2.49	0.0	1.61	0.28	1110015E22Rik 1110021E09Rik 1700030A21Rik 1810011K17Rik 2310001N14Rik 2810441O16Rik 6330406P08Rik AA407930 AW550801 AW742319 Acox1 Actn3 Adipor1 Aebp2 Amacr Ampd2 Ankra2 Apoc2 Arfrp1 Arl4 Arrb2 Asb5 Atp6v0d1 BC010304 Bcl2l11 C030018L16Rik Car3 Cbx2 Cd53 Cdipt Cdk2 Chfr Chuk Ckmt2 Clasp2 Cnot3 Col5a2 Coro1a Cpxm1 Crat Csnk2a1 Ctla2a Cuedc1 D6Ertd253e Ddx54 Depdc1a Dpf3 Dvl1 Dyt1 Eif5 Erf Etnk1 Fbx…
142	V$AML_Q6	88	88	353	3462	12268	-2.5	0.0	0.15	0.0	1110028E10Rik 1300013B24Rik 2310066N05Rik 2700087H15Rik 4933424N09Rik 6330406P08Rik 9130020G10Rik AA407930 Acta1 Actn3 Aebp2 Alpk3 Ankrd32 Apoc2 Arrb2 Atp6v0d1 Bst2 Btbd1 Camk2b Cap1 Capza2 Car3 Cd53 Cox8b Csf1r Csrp3 Ctla2a Cuedc2 D230016N13Rik Ddx52 Ddx54 Dffb Dhrs8 Dnajc5 Dyt1 E4f1 Eno3 Epb4.1l2 Fhl1 Fusip1 Galnact2 Gbas Gsn Hnrpd Igfbp7 Il2rg Irak1bp1 Kctd12 Lgtn Lyst Lyzs Lzp-s Mgea5 Mrpl52 …
143	V$NFY_Q6: nuclear factor Y (Y-box binding factor)	147	147	294	5551	10179	-2.5	0.0	0.2	0.0	0610009E20Rik 1110021E09Rik 1110028E10Rik 1110030K22Rik 1300013B24Rik 1810011K17Rik 2810441O16Rik 9130020G10Rik A930025J12Rik AA407930 AI851464 Acox1 Actn3 Adipor1 Alpk3 Ampd2 Ankra2 Apobec2 Arl4 Arrb2 Atp6v0d1 Atp6v1b2 BC004690 Baz1b Bckdhb Bcl2l11 Bhlhb5 Btbd1 C030018L16Rik Cacna1s Camk2b Camk2g Cap1 Capza2 Car3 Casp9 Cd53 Cdipt Cdk2 Chfr Ckmt2 Clec2d Cnot3 Cox5a Ctss Cuedc2 D11Ertd498e Ddx52 D…
144	V$BARBIE_01: barbiturate-inducible element	213	213	228	7887	7843	-2.52	0.0	0.23	0.0	1110015E22Rik 1110021E09Rik 1110028E10Rik 1110030K22Rik 1300013B24Rik 1810011K17Rik 2310001N14Rik 2400006A19Rik 2700087H15Rik 2810441O16Rik 4933424N09Rik 9130020G10Rik A930025J12Rik AI851464 AW550801 Acox1 Actn2 Actn3 Acvr1b Ampd2 Ankrd10 Ankrd32 Apobec2 Arfrp1 Arrb2 Asb5 Atp1b2 BC004690 BC057893 Baz1b Baz2a Bckdhb Btbd1 C030018L16Rik Cap1 Capza2 Car3 Ccl12 Cd38 Cd52 Cd83 Cdh5 Cdipt Cdk2 Chchd1 C…
145	V$EBF_Q6	133	133	308	4450	11280	-2.53	0.0	1.56	0.26	2400006A19Rik 2700087H15Rik 4933424N09Rik 6330406P08Rik AI839562 AI851464 AW550801 AW742319 Acta1 Aebp2 Alpk3 Ampd2 Arrb2 Asb5 BC018507 Baz2a Btbd1 C1qb C530046L02Rik Casp9 Cd5l Cdh5 Cdipt Cdyl Chchd1 Ckm Clec2d Clns1a Cnot3 Col1a2 Col5a1 Col6a1 Coro1a Cox7a1 Cpsf2 Crat Cryab Csf1r Cuedc1 Cuedc2 D6Ertd253e Dhrs8 Dnajc3 Dpf3 Dyt1 Ebi3 Fbs1 Fcgr3 Fli1 Flt1 Fnbp1 Fyb Galnact2 Gsn Harsl Htatsf1 Icsbp…
146	V$MEF2_Q6_01	268	268	173	9272	6458	-2.53	0.0	1.44	0.2	1110015E22Rik 1110021E09Rik 1110028E10Rik 1110030K22Rik 1700030A21Rik 1810011K17Rik 2310066N05Rik 2400006A19Rik 2700082D03Rik 2700087H15Rik 4933424N09Rik A930025J12Rik AA407930 AI851464 AW552001 Acox1 Acta1 Alpk2 Alpk3 Amacr Ampd2 Ankib1 Ankra2 Ankrd10 Ankrd32 Apobec2 Arl4 Asb5 Atp1b2 Atp6v1b2 BC003993 BC004690 BC018507 BC021921 Baz1b Baz2a Bckdhb Bhlhb5 Btbd1 C1qr1 Cai Cap1 Casp9 Cbx2 Ccl12 Cd38…
147	V$IRF7_01: interferon regulatory factor 7	242	242	199	8914	6816	-2.54	0.0	0.24	0.0	1110028E10Rik 1110030K22Rik 1700030A21Rik 2310066N05Rik 2400006A19Rik 2810441O16Rik 6330406P08Rik 9130020G10Rik A930025J12Rik AI839562 AW742319 Actn2 Actn3 Adipor1 Alpk2 Alpk3 Amacr Ampd2 Ankib1 Ankra2 Ankrd32 Apoc2 Asb5 Atp6v1b2 BC003993 BC004690 BC021921 Baz1b Baz2a Bckdhb Bst2 Btbd1 C030018L16Rik C1qr1 Camk2b Cant1 Capza2 Car3 Cbx2 Ccl12 Ccm1 Cd38 Cd48 Cd5l Cdc91l1 Cdipt Cdk2 Cdyl Chuk Clasp2 …
148	V$TGIF_01: TGIF (5'TG3' interacting factor)	113	113	328	4332	11398	-2.55	0.0	0.19	0.0	0610009E20Rik 1110015E22Rik 1110030K22Rik 1700030A21Rik 6330406P08Rik Acta1 Actn3 Amacr Ankib1 Apobec2 BC004690 BC021921 Baz1b Cacna1s Cai Cap1 Capza2 Cd52 Cdh5 Cdk2 Chd8 Chfr Chuk Cklf Clec2h Cog4 Col3a1 Col5a1 Cox7a1 Crat Csf1r Cttn D230016N13Rik D6Ertd253e Dffb Dnajc3 Dncic2 Dpf3 Dyt1 Eif3s6 Eno3 Epim Fbxo38 Fcgr1 Fhl1 Fkbp3 Fkbp9 Fli1 Fnbp1 Galnact2 Glcci1 Hemp1 Il2rg Irak1bp1 Lgtn Lhx9 Lox L…
149	V$SREBP_Q3	150	150	291	5068	10662	-2.55	0.0	1.48	0.21	1110015E22Rik 1110021E09Rik 1110028E10Rik 1810011K17Rik 2310001N14Rik 2400006A19Rik 2700087H15Rik A930025J12Rik AI851464 Actn2 Actn3 Alpk3 Amacr Arl4 Arrb2 Atp1b2 Atp6v1b2 BC003993 BC004690 Baz2a Btbd1 C1qb C1qr1 Cacna1s Car3 Casp9 Cd38 Cd48 Cdipt Cdk2 Cdw92 Cdyl Chchd1 Chd8 Cklf Ckmt2 Clasp2 Col5a1 Col6a1 Coro1a Crat Cryab Csf1r Ctss Ddx52 Dedd Dnajc3 Ebi3 Eif3s6 Eno3 Etnk1 Extl3 Fbs1 Fbxo33 Fkb…
150	V$MMEF2_Q6: myocyte enhancer factor	152	152	289	5149	10581	-2.57	0.0	1.44	0.2	2310001N14Rik 2310066N05Rik 2700082D03Rik 2810441O16Rik 4933424N09Rik 6330406P08Rik A930025J12Rik AI851464 Acox1 Acta1 Actn2 Acvr1b Alpk2 Alpk3 Ampd2 Ankib1 Arl5 Atp6v1b2 BC018507 Baz1b Baz2a Btbd1 C1qr1 Cai Cant1 Casp9 Cd38 Cd48 Cd52 Cd53 Cdh5 Cdw92 Chfr Chuk Cklf Ckm Ckmt2 Clec2h Cog4 Col3a1 Col5a2 Col6a1 Cox8b Cpsf2 Cpt1b Ctgf Ctss Cttn Cxcl13 D6Ertd253e Dck Depdc1a Dnajc5 Dncic2 Dpf3 Dscr1l2 …
151	V$CHX10_01	6	6	435	414	15316	-2.61	0.0	0.03	0.0	Dncic2 E4f1 Kpna4 Nt5c3 Tlr1 Usp12
152	V$CETS168_Q6	280	280	161	9733	5997	-2.61	0.0	1.34	0.15	1110015E22Rik 1110021E09Rik 1110028E10Rik 1110030K22Rik 1300013B24Rik 1810011K17Rik 2310001N14Rik 2310066N05Rik 2400006A19Rik 2700082D03Rik 2700087H15Rik 2810441O16Rik 4933424N09Rik 6330406P08Rik 9130020G10Rik A930025J12Rik AW550801 AW552001 AW742319 Acox1 Actn2 Aebp2 Alpk2 Amacr Ankib1 Ankrd10 Ankrd32 Apobec2 Apoc2 Arfrp1 Arl4 Arl5 Asb5 Atp6v0d1 Atp6v1b2 BC010304 BC018507 BC057893 Bad Baz1b Baz2…
153	V$E2_01: papilloma virus regulator E2	30	30	411	835	14895	-2.62	0.0	2.25	0.68	2810441O16Rik Ankrd10 Apobec2 Cant1 Cog4 Ctgf Cttn Dhrs8 Glcci1 Ing1l Map2k1ip1 Miz1 Mpv17 Mrps17 Mthfr Myo6 Nfat5 Nit1 Pfdn2 Ppp1r3c Rasa1 Rbm4 Repin1 Srrm2 Stk10 Stx4a Tbl2 Vhlh Xist Zfp472
154	V$GATA1_02: GATA-binding factor 1	165	165	276	5655	10075	-2.65	0.0	1.28	0.12	1110021E09Rik 1300013B24Rik 1700030A21Rik 1810011K17Rik 2700082D03Rik 4933424N09Rik A930025J12Rik AI851464 Acox1 Actn3 Acvr1b Adipor1 Ankra2 Ankrd10 Apobec2 Arfrp1 Arl4 Arl5 Arrb2 Atp1b2 Atp6v1b2 BC018507 BC057893 Bad Bhlhb5 C030018L16Rik C1qb C1qr1 C530046L02Rik Camk2b Cap1 Ccl12 Cd48 Cd83 Cdw92 Chchd1 Chd8 Chfr Ckmt2 Clec2h Col3a1 Cox8b Cpsf2 Cpt1b Ctla2a Cxcl13 Ddx52 Dedd Depdc1a Dnajc3 Dnajc5…
155	V$OSF2_Q6	301	301	140	10494	5236	-2.65	0.0	1.32	0.14	1110021E09Rik 1110028E10Rik 1110030K22Rik 1300013B24Rik 2310001N14Rik 2310066N05Rik 2400006A19Rik 2700087H15Rik 4933424N09Rik 6330406P08Rik 9130020G10Rik AA407930 AW550801 AW552001 AW742319 Acox1 Acta1 Actn2 Actn3 Acvr1b Adipor1 Aebp2 Alpk2 Alpk3 Ampd2 Ankib1 Ankrd10 Ankrd32 Apoc2 Arfrp1 Arrb2 Asb5 Atp1b2 Atp6v0d1 BC003993 BC018507 BC021921 Baz2a Bckdhb Bhlhb5 Bst2 Btbd1 C030018L16Rik C1qb C1qr1 …
156	V$ALPHACP1_01	6	6	435	410	15320	-2.66	0.0	0.03	0.0	Casp9 Cnot3 Mclc Rbm4 Sycp3 Zik1
157	V$GATA2_03: GATA-binding factor 2	126	126	315	4738	10992	-2.66	0.0	0.26	0.0	1300013B24Rik 1700030A21Rik 2400006A19Rik A930025J12Rik AI851464 Adipor1 Amacr Ankra2 Atp6v1b2 Bckdhb Bhlhb5 C030018L16Rik C530046L02Rik Camk2g Cd38 Cd52 Cd5l Cd83 Cdh5 Cdk2 Cdw92 Chchd1 Chd8 Chfr Cklf Clec2d Clec2h Clec4a2 Clns1a Cnot3 Cog4 Col1a2 Col3a1 Cox5a Cox7a1 Cpsf2 Csnk2a1 Csrp3 Ctla2a Cuedc2 D11Ertd498e D230016N13Rik D6Ertd253e Ddx52 Dedd Dnajc3 E4f1 Eif3s6 Emcn Eno3 Enpp2 Epb4.1l2 Etnk…
158	V$STAT5A_01: signal transducer and activator of transcription 5a	22	22	419	1036	14694	-2.66	0.0	0.07	0.0	Cant1 Cd83 Chchd1 Ckmt2 Clasp2 Clec2d Dhrs8 Fcgr1 Hemp1 Kif22 Kpna4 Lyl1 Mmp12 Pdcd10 Pkia Rab28 Rpo1-2 Rtn2 Serpinb6a Snapc2 Tfpt Wars
159	V$OCT1_06: octamer-binding factor 1	237	237	204	8651	7079	-2.68	0.0	0.33	0.0	0610009E20Rik 1300013B24Rik 1700030A21Rik 1810011K17Rik 2400006A19Rik 2700087H15Rik 4933424N09Rik 9130020G10Rik AA407930 AI839562 AI851464 AW742319 Actn2 Adipor1 Alpk2 Amacr Ampd2 Ankib1 Ankra2 Ankrd32 Apobec2 Arl5 Asb5 Atp1b2 BC003993 BC057893 Bckdhb Bst2 Btbd1 C1qr1 Cai Cant1 Cap1 Car3 Ccl12 Cd38 Cd53 Cd83 Cdc91l1 Cdh5 Cdk2 Cdw92 Cdyl Chchd1 Chd8 Chfr Chuk Cklf Clec2d Clec2h Clec4a2 Clns1a Cog4…
160	V$MTATA_B: Muscle TATA box	206	206	235	7531	8199	-2.7	0.0	0.35	0.0	1300013B24Rik 1700030A21Rik 2400006A19Rik 4933424N09Rik A930025J12Rik AI851464 AW742319 Acox1 Acta1 Actn2 Alpk2 Alpk3 Amacr Ankrd32 Apobec2 Apoc2 Arl5 Arrb2 Atp1b2 Atp6v1b2 BC004690 BC018507 BC021921 BC057893 Bad Bckdhb Bhlhb5 Bst2 Btbd1 C030018L16Rik Cd52 Cd53 Cd5l Cdc91l1 Cdipt Cdyl Chchd1 Chd8 Chuk Cklf Ckm Ckmt2 Clec2d Clec4a2 Clns1a Cnot3 Cog4 Col1a2 Col3a1 Col5a2 Col6a1 Cox8b Cpsf2 Csnk2a1 …
161	V$PAX6_01: Pax-6	202	202	239	7380	8350	-2.7	0.0	0.36	0.0	0610009E20Rik 1110015E22Rik 1110021E09Rik 1300013B24Rik 1700030A21Rik 2310066N05Rik 2700087H15Rik 2810441O16Rik 6330406P08Rik A930025J12Rik AA407930 AI839562 AI851464 Acta1 Acvr1b Adipor1 Alpk3 Ankib1 Ankra2 Ankrd10 Apobec2 Asb5 Atp6v0d1 Atp6v1b2 BC003993 BC004690 BC057893 Baz1b Baz2a Bhlhb5 Bst2 C030018L16Rik C1qb C1qr1 Cacna1s Camk2g Cant1 Cap1 Capza2 Car3 Casp9 Cbx2 Ccm1 Cd38 Cd48 Cd52 Cd53 Cd…
162	V$XFD1_01: Xenopus fork head domain factor 1	66	66	375	2613	13117	-2.72	0.0	0.18	0.0	AA407930 Alpk2 Ankib1 Atp6v1b2 Casp9 Cd53 Cd5l Cd83 Cdipt Cdw92 Cdyl Cklf Clec4a2 Col1a2 Cox5a Csnk2a1 Ctgf Dnajc5 Dncic2 Dpf3 Dyt1 Epim Fabp4 Fcgr3 Flt1 Galnact2 Gas2 Hemp1 Ier3ip1 Il2rb Il2rg Il7r Lyzs Lzp-s Mclc Mipol1 Mllt1 Mpeg1 Myf6 Myo6 Myom1 Ndufab1 Nelf Nupl1 Pank3 Pga5 Pgam2 Pmm2 Ptpro Rad17 Rad52b Rasa1 Rpl14 Rpo1-2 Sah Scn1b Sfrs14 Slk Spag7 Sult2a2 Tie1 Tlr1 Tmsb10 Zfhx1a Zfp160 Zfp4…
163	V$NMYC_01: N-Myc	101	101	340	3379	12351	-2.73	0.0	1.37	0.16	0610009E20Rik 1110028E10Rik 1110030K22Rik AW550801 AW742319 Acox1 Acvr1b Alpk2 Ampd2 Ankrd10 Arrb2 Atp6v0d1 BC010304 BC057893 Baz1b Bhlhb5 C030018L16Rik C530046L02Rik Camk2g Cdh5 Cdw92 Chchd1 Clns1a Cpt1b Cpxm1 Crat D11Ertd498e D6Ertd253e Eno3 Epb4.1l2 Erf Fbxo33 Fkbp9 Galnact2 Gng11 Gpsm1 Hnrpd Hsf2 Icsbp1 Irak1bp1 Itgb2 Jmjd1b Kctd12 Kras Lasp1 Lox Lrrfip1 Lta4h Mclc Med28 Med8 Mfn2 Miz1 Mllt1 …
164	V$ER_Q6: estrogen receptor	236	236	205	8262	7468	-2.73	0.0	1.03	0.0	0610009E20Rik 1110028E10Rik 1300013B24Rik 1700030A21Rik 2310066N05Rik 2400006A19Rik 2700087H15Rik 6330406P08Rik A930025J12Rik AA407930 AW552001 AW742319 Acta1 Actn2 Acvr1b Adipor1 Aebp2 Alpk2 Ankra2 Ankrd10 Ankrd32 Apoc2 Arfrp1 Atp1b2 Bad Baz2a Bckdhb C030018L16Rik C1qb C1qr1 C530046L02Rik Cant1 Capza2 Car3 Casp9 Cd38 Cd48 Cd53 Cdc91l1 Cdh5 Cdipt Cdk2 Cdw92 Chd8 Chfr Cklf Ckm Ckmt2 Clec2d Col5a1 …
165	V$DR3_Q4: direct repeat 3	55	55	386	2220	13510	-2.73	0.0	0.16	0.0	0610009E20Rik 1110015E22Rik 1700030A21Rik 1810011K17Rik A930025J12Rik Acox1 Alpk2 Cacna1s Cant1 Ccl12 Cd53 Cdipt Cdw92 Clasp2 Cog4 Cpt1b Cpxm1 Cuedc2 Dscr1l2 Emcn Epim Fcgr3 Gng11 Il2rg Itgb2 Lpxn Lrrfip1 Man2b1 Map2k1ip1 Mcts1 Mrpl52 Mrps9 Ms4a4d Mustn1 Ninj1 Notch2 Nrap Pdlim3 Phka2 Pim1 Pkd2 Plekha1 Ptger1 Rab28 Rpo1-2 Safb Serpinb1a Serpine1 Sfrs14 Slc25a4 Spag7 Tlr1 Tnnc2 Ttyh2 Zfp160
166	V$FOXJ2_02: fork head box J 2	167	167	274	6128	9602	-2.73	0.0	0.36	0.0	1110021E09Rik 1110028E10Rik 1300013B24Rik 1700030A21Rik 2310066N05Rik 2400006A19Rik 2700082D03Rik 2810441O16Rik 4933424N09Rik 6330406P08Rik 9130020G10Rik AW742319 Acvr1b Ampd2 Ankra2 Ankrd32 Asb5 BC003993 BC004690 BC057893 Bckdhb Btbd1 C1qr1 Capza2 Car3 Cd48 Cd52 Cd83 Cdc91l1 Cdw92 Cdyl Chd8 Ckm Clec2d Clec2h Clec4a2 Cog4 Cpsf2 Csrp3 Ctgf Ctss D230016N13Rik Ddx52 Dedd Depdc1a Dnajc5 Dncic2 Dpf3 D…
167	V$TAL1ALPHAE47_01: Tal-1alpha:E47 heterodimer	42	42	399	1267	14463	-2.75	0.0	1.88	0.39	2310066N05Rik 6330406P08Rik AW742319 Actn3 Bckdhb Casp9 Cdc91l1 Chfr Clec2h Coro1a Cpsf2 Csnk2a1 Cuedc1 Depdc1a Dncic2 Dyt1 Epb4.1l2 Fap Fbs1 Fbxw11 Gas2 Gng11 Gpsm1 Gsn Hsf2 Il2rg Lyl1 Ms4a4d Myl1 Myo6 Ndufa5 Nrap Nupl1 Rad17 Repin1 Rpl14 Rps9 Rtn2 Serpinb6a Suv420h1 Tlr1 Zfp364
168	V$MYOGNF1_01: myogenin / nuclear factor 1 or related factors	100	100	341	3349	12381	-2.75	0.0	1.35	0.15	0610009E20Rik 2400006A19Rik 2700087H15Rik 9130020G10Rik AA407930 Actn2 Actn3 Ankrd10 Atp1b2 Bad Baz2a Bckdhb Bcl2l11 Camk2b Car3 Cd48 Cd53 Cd83 Cdc91l1 Cdh5 Clec2d Clns1a Cog4 Col5a1 Cox7a1 Cox8b Cryab Cuedc2 Dnajc3 Ebi3 Erf Extl3 Fbxo33 Fcgr3 Fkbp9 Fscn1 Galnact2 Gpsm1 Htatsf1 Icsbp1 Il7r Itgb2 Jarid2 Lasp1 Loxl1 Lyl1 Med28 Med8 Mipol1 Mmp12 Mpeg1 Mpv17 Myl1 Mylpf Myo6 Nid1 Nrap Nupl1 Orc5l Pam …
169	V$AR_Q2: androgen receptor	31	31	410	886	14844	-2.75	0.0	2.06	0.53	AI851464 BC004690 BC010304 C1qb Casp9 Clasp2 Col3a1 Dhrs8 Dnajc5 Dusp11 Fbs1 Hemp1 Hnrpd Kctd12 Lpl Mylpf Myom1 Ndufa5 Ndufab1 Pank3 Paxip1 Pde6d Pdlim3 Rbm10 Serpinb1a Serpine1 Tbce Tie1 Tnnc2 Zc3hc1 Zfhx1a
170	V$LEF1TCF1_Q4	213	213	228	7732	7998	-2.76	0.0	0.42	0.0	0610009E20Rik 1110015E22Rik 1110030K22Rik 2400006A19Rik 2700082D03Rik 2810441O16Rik 6330406P08Rik 9130020G10Rik A930025J12Rik AI851464 AW550801 AW552001 AW742319 Acox1 Acta1 Actn3 Adipor1 Alpk2 Alpk3 Ampd2 Arrb2 Asb5 BC003993 BC004690 BC018507 BC057893 Baz2a Bcl2l11 Bst2 Btbd1 C030018L16Rik C1qb C1qr1 Cai Capza2 Car3 Cd38 Cd48 Cd52 Cd53 Cdw92 Chd8 Chfr Chuk Ckmt2 Clec2d Clec2h Clns1a Col3a1 Col5a…
171	V$MRF2_01: modulator recognition factor 2	266	266	175	9626	6104	-2.77	0.0	0.41	0.0	1110028E10Rik 1300013B24Rik 1700030A21Rik 2310001N14Rik 2310066N05Rik 2400006A19Rik 2700087H15Rik 2810441O16Rik 4933424N09Rik 6330406P08Rik A930025J12Rik AA407930 AI851464 AW552001 AW742319 Acta1 Actn2 Adipor1 Alpk2 Ampd2 Ankib1 Ankrd32 Apoc2 Asb5 Atp6v1b2 BC003993 BC004690 BC021921 BC057893 Baz2a Bckdhb Bcl2l11 Bst2 Btbd1 C030018L16Rik C1qb C530046L02Rik Cai Camk2g Cap1 Capza2 Casp9 Cbx2 Cd38 Cd…
172	V$MYOD_01: myoblast determination gene product	284	284	157	10282	5448	-2.77	0.0	0.38	0.0	0610009E20Rik 1110015E22Rik 1110021E09Rik 1110028E10Rik 1110030K22Rik 1300013B24Rik 1700030A21Rik 1810011K17Rik 2310001N14Rik 2400006A19Rik 2700082D03Rik 2700087H15Rik 2810441O16Rik 6330406P08Rik 9130020G10Rik A930025J12Rik AI839562 AW550801 AW742319 Acta1 Actn2 Actn3 Adipor1 Alpk2 Alpk3 Amacr Ampd2 Ankib1 Ankrd10 Apobec2 Apoc2 Arl4 Asb5 Atp1b2 Atp6v0d1 Atp6v1b2 BC003993 BC004690 BC010304 BC01850…
173	V$NFY_Q6_01	193	193	248	6772	8958	-2.77	0.0	0.91	0.0	0610009E20Rik 1110021E09Rik 1110028E10Rik 1110030K22Rik 1300013B24Rik 1810011K17Rik 2400006A19Rik 2700087H15Rik 2810441O16Rik 9130020G10Rik A930025J12Rik AA407930 AI851464 AW742319 Acox1 Actn3 Adipor1 Alpk3 Ampd2 Ankra2 Ankrd10 Apobec2 Arl4 Arl5 Arrb2 Atp6v0d1 Atp6v1b2 BC021921 BC057893 Baz1b Baz2a Bckdhb Bcl2l11 Btbd1 C030018L16Rik C530046L02Rik Cacna1s Cai Camk2b Cant1 Cap1 Capza2 Car3 Casp9 Cb…
174	V$HAND1E47_01: Hand1:E47 heterodimer	259	259	182	9122	6608	-2.78	0.0	0.92	0.0	0610009E20Rik 1110015E22Rik 1110021E09Rik 1110028E10Rik 1110030K22Rik 1700030A21Rik 1810011K17Rik 2310001N14Rik 2400006A19Rik 2700082D03Rik 2700087H15Rik 2810441O16Rik 4933424N09Rik 6330406P08Rik 9130020G10Rik A930025J12Rik AW550801 AW552001 Actn2 Actn3 Acvr1b Aebp2 Amacr Ampd2 Ankib1 Ankrd10 Ankrd32 Apobec2 Apoc2 Arl4 Asb5 Atp1b2 Atp6v0d1 Atp6v1b2 BC010304 BC018507 Bad Baz2a Bhlhb5 C1qb Cai Camk…
175	V$FOXO4_01: fork head box O4	300	300	141	10856	4874	-2.78	0.0	0.37	0.0	1110030K22Rik 1300013B24Rik 1700030A21Rik 2310001N14Rik 2310066N05Rik 2400006A19Rik 2700082D03Rik 2810441O16Rik 4933424N09Rik 6330406P08Rik 9130020G10Rik A930025J12Rik AI839562 AW552001 Acox1 Acvr1b Adipor1 Aebp2 Alpk2 Alpk3 Amacr Ankib1 Ankra2 Ankrd10 Apobec2 Apoc2 Arfrp1 Arl5 Arrb2 Asb5 Atp6v1b2 BC003993 BC004690 BC010304 BC021921 BC057893 Baz2a Bcl2l11 Btbd1 C1qb Cacna1s Cai Camk2g Cant1 Capza…
176	V$CDPCR3HD_01: cut-like homeodomain protein	144	144	297	4999	10731	-2.8	0.0	1.0	0.0	1110028E10Rik 1300013B24Rik 6330406P08Rik A930025J12Rik AA407930 Acta1 Actn2 Adipor1 Alpk2 Alpk3 Amacr Ampd2 Ankib1 Ankra2 Ankrd10 Ankrd32 Apobec2 Arl5 BC010304 BC021921 Bhlhb5 Btbd1 C030018L16Rik C1qb Cai Car3 Cbx2 Cd38 Cd48 Cd53 Cd5l Cdh5 Cdw92 Chfr Chuk Ckmt2 Clec2d Clec4a2 Clns1a Col6a1 Cox8b Ctgf Ctss Ddx52 Dnajc5 Dncic2 Dscr1l2 Dusp11 Dvl1 Emcn Epim Extl3 F2r Fbxo38 Fcgr1 Fhl1 Galnact2 Icsb…
177	V$MTF1_Q4	38	38	403	1137	14593	-2.81	0.0	1.86	0.39	2310066N05Rik 6330406P08Rik AW550801 Amacr Atp1b2 BC010304 C530046L02Rik Cbx2 Ckmt2 Clns1a Cox5a Cpt1b Ctgf Eno3 Epb4.1l2 Etnk1 Gas2 Hsf2 Igfbp7 Immt Ing1l Lta4h Lyzs Notch2 Pam Paxip1 Pde6d Pkig Pnn Purg Rnpepl1 Rtn2 Serpine1 Slc24a6 Tbl1xr1 Uhmk1 Usf1 Usp3
178	V$DEAF1_02	15	15	426	361	15369	-2.81	0.0	2.39	0.73	Dffb Dvl1 Esco1 Fbxo38 Fli1 Map4k4 Mclc Med8 Nfat5 Pdcd10 Rab28 Slc12a7 Srrm2 Tnpo1 Zfp364
179	V$AREB6_02: AREB6 (Atp1a1 regulatory element binding factor 6)	172	172	269	6049	9681	-2.81	0.0	0.85	0.0	0610009E20Rik 1110015E22Rik 1110021E09Rik 1110028E10Rik 1110030K22Rik 1300013B24Rik 1810011K17Rik 2400006A19Rik 2700082D03Rik 2700087H15Rik 2810441O16Rik 9130020G10Rik A930025J12Rik AW550801 AW742319 Acta1 Actn2 Acvr1b Adipor1 Alpk2 Alpk3 Apobec2 Apoc2 BC004690 BC018507 BC021921 Baz1b C1qb C1qr1 C530046L02Rik Camk2b Cap1 Capza2 Car3 Cbx2 Ccl12 Cd38 Cd53 Cd83 Cdc91l1 Cdw92 Cdyl Chchd1 Chd8 Chuk Ck…
180	V$RFX1_02: X-box binding protein RFX1	153	153	288	5351	10379	-2.82	0.0	0.91	0.0	0610009E20Rik 1110015E22Rik 1110021E09Rik 1110030K22Rik 1700030A21Rik 2310001N14Rik 2700082D03Rik 2700087H15Rik 4933424N09Rik 6330406P08Rik A930025J12Rik AA407930 AI851464 Acox1 Actn2 Alpk3 Ampd2 Ankib1 Ankra2 Ankrd10 Ankrd32 Apoc2 Atp1b2 BC018507 Baz2a Bcl2l11 Bst2 C1qr1 Cacna1s Camk2g Cap1 Car3 Ccm1 Cd52 Cd83 Cdk2 Cdw92 Chuk Ckm Clec2h Col5a1 Col6a1 Cpxm1 Csf1r Cuedc1 D230016N13Rik D6Ertd253e D…
181	V$IRF_Q6	116	116	325	3982	11748	-2.82	0.0	1.09	0.0	1700030A21Rik 2400006A19Rik 9130020G10Rik AW742319 Actn2 Alpk2 Alpk3 Ankib1 Ankrd32 Asb5 Atp6v1b2 BC003993 Baz2a Bhlhb5 Bst2 C030018L16Rik Capza2 Car3 Ccl12 Cd38 Cdh5 Clec2d Clec2h Col3a1 Col6a1 Cryab Ctss Cttn Cuedc2 D230016N13Rik D6Ertd253e Dusp11 Eif5 Enpp2 Epb4.1l2 Extl3 Fabp4 Faim Fbs1 Fbxo33 Fcgr1 Fhl1 Fkbp3 Fli1 Gas2 Gimap1 Gng11 Gpsm1 Hnrpd Idh3a Ier3ip1 Igj Immt Kif22 Lasp1 Lpxn Lyst Lyz…
182	V$CREB_Q4_01	132	132	309	4580	11150	-2.83	0.0	0.99	0.0	1110015E22Rik 1110021E09Rik 1700030A21Rik 1810011K17Rik 2310001N14Rik 2400006A19Rik 2810441O16Rik AA407930 AW550801 AW742319 Acox1 Actn3 Adipor1 Amacr Ampd2 Ankra2 Ankrd10 Apobec2 Arfrp1 Arl4 Arrb2 Asb5 Atp6v0d1 BC010304 C030018L16Rik Cai Car3 Cbx2 Cd53 Cdipt Cdk2 Chfr Chuk Clasp2 Cnot3 Col5a2 Coro1a Cpxm1 Crat Csnk2a1 Ctla2a D6Ertd253e Ddx54 Depdc1a Dpf3 Dvl1 Dyt1 Eif5 Erf Etnk1 Fbxo33 Fbxo38 Fk…
183	V$COMP1_01: COMP1	272	272	169	9760	5970	-2.83	0.0	0.54	0.0	0610009E20Rik 1110015E22Rik 1110021E09Rik 1110028E10Rik 1110030K22Rik 1300013B24Rik 1810011K17Rik 2310066N05Rik 2400006A19Rik 2810441O16Rik 9130020G10Rik A930025J12Rik AI839562 AW550801 AW742319 Acta1 Actn2 Actn3 Adipor1 Alpk3 Ampd2 Ankib1 Ankra2 Ankrd10 Ankrd32 Apobec2 Arfrp1 Asb5 Atp6v0d1 Atp6v1b2 BC003993 BC004690 BC010304 BC057893 Baz2a Bckdhb Bst2 Btbd1 C1qb C530046L02Rik Camk2g Cant1 Cap1 C…
184	V$DR4_Q2: direct repeat 4	386	386	55	13539	2191	-2.83	0.0	1.55	0.26	0610009E20Rik 1110015E22Rik 1110028E10Rik 1110030K22Rik 1300013B24Rik 1700030A21Rik 1810011K17Rik 2310001N14Rik 2310066N05Rik 2400006A19Rik 2700087H15Rik 2810441O16Rik 4933424N09Rik 6330406P08Rik A930025J12Rik AA407930 AI839562 AI851464 AW550801 AW552001 AW742319 Acox1 Acta1 Actn2 Actn3 Acvr1b Adipor1 Aebp2 Alpk2 Alpk3 Amacr Ankib1 Ankra2 Ankrd10 Apobec2 Apoc2 Arl4 Arl5 Asb5 Atp1b2 Atp6v0d1 Atp6v…
185	V$PBX1_02: homeo domain factor Pbx-1	11	11	430	239	15491	-2.83	0.0	2.51	0.81	Btbd1 Cd48 Dusp11 Fcgr1 Fkbp9 Kif22 Mcts1 Myf6 Rassf5 Strn3 Zfhx1a
186	V$TITF1_Q3: TTF-1, TITF1 (thyroid transcription factor 1)	172	172	269	6096	9634	-2.83	0.0	0.74	0.0	1110021E09Rik 1110030K22Rik 1700030A21Rik 2810441O16Rik A930025J12Rik AW742319 Acox1 Acvr1b Aebp2 Amacr Ampd2 Ankrd32 Apoc2 BC003993 BC018507 Bcl2l11 Bst2 Btbd1 C1qr1 Cai Cap1 Cbx2 Cd38 Cd5l Cd83 Cdc91l1 Cdyl Chchd1 Chfr Chuk Cklf Ckm Clec2d Cnot3 Col3a1 Col5a2 Cox5a Cpxm1 Csnk2a1 Csrp3 Ctla2a Cxcl13 D230016N13Rik Dedd Dhrs8 Dvl1 E4f1 Eif3s6 Epb4.1l2 Esco1 Extl3 Fbs1 Fbxo38 Fcgr1 Fcgr3 Fkbp3 Fkbp…
187	V$GATA2_02: GATA-binding factor 2	148	148	293	5359	10371	-2.84	0.0	0.5	0.0	1700030A21Rik 2400006A19Rik A930025J12Rik AI851464 Amacr Ankra2 Apobec2 Atp6v1b2 BC018507 Baz2a Bckdhb Bhlhb5 C030018L16Rik C1qb C1qr1 C530046L02Rik Camk2g Cap1 Cd38 Cd52 Cd53 Cd5l Cdh5 Chchd1 Chd8 Chfr Clec2d Clec2h Clec4a2 Clns1a Cnot3 Cog4 Col1a2 Col3a1 Col6a1 Cox7a1 Cpsf2 Csnk2a1 Ctla2a Ctss Cttn Cuedc2 Cxcl13 D230016N13Rik Ddx52 Dedd E4f1 Eif3s6 Emcn Eno3 Enpp2 Extl3 Fabp4 Fkbp3 Fli1 Frmd4b …
188	V$HNF4ALPHA_Q6	155	155	286	5604	10126	-2.84	0.0	0.51	0.0	0610009E20Rik 1110021E09Rik 1110028E10Rik 1700030A21Rik 2810441O16Rik 4933424N09Rik A930025J12Rik AI851464 Acox1 Acta1 Actn3 Adipor1 Alpk3 Ankrd32 Atp6v1b2 BC004690 BC018507 Baz1b Bst2 Btbd1 C030018L16Rik C1qr1 Cacna1s Car3 Cd38 Cd48 Cd53 Cdipt Chchd1 Ckm Ckmt2 Cog4 Col3a1 Col6a1 Coro1a Cox5a Cox8b Cpt1b Csnk2a1 Ctgf Ctss Cuedc1 Cxcl13 D230016N13Rik Dck Ddx54 Depdc1a Dhrs8 Dnajc5 Dvl1 Dyt1 E4f1 E…
189	V$IK3_01: Ikaros 3	38	38	403	1586	14144	-2.85	0.0	0.15	0.0	1300013B24Rik Baz2a Btbd1 Ccl12 Clasp2 Clns1a Cox8b Cpxm1 Cuedc1 Fkbp9 Fscn1 Gng11 Icsbp1 Kdelc1 Lgtn Man2b1 Map2k1ip1 Miz1 Mrpl52 Mscp Orc5l Pcolce Pdlim3 Pkig Rgs4 Serpinb2 Serpinb6a Serpine1 Snapc2 Sox18 Taf6 Tmc4 Tnni2 Tnnt1 Unc93b1 Vamp5 Vhlh Zfhx1a
190	V$DEC_Q1	308	308	133	11079	4651	-2.85	0.0	0.46	0.0	1110015E22Rik 1110028E10Rik 1300013B24Rik 2700082D03Rik 2700087H15Rik 2810441O16Rik 4933424N09Rik 6330406P08Rik 9130020G10Rik A930025J12Rik AA407930 AW550801 AW552001 AW742319 Acox1 Acta1 Actn2 Acvr1b Adipor1 Alpk2 Amacr Ampd2 Ankra2 Ankrd10 Apoc2 Arfrp1 Arl4 Arrb2 Atp6v0d1 BC003993 BC004690 BC010304 BC018507 BC021921 BC057893 Bad Baz1b Bckdhb Bst2 Btbd1 C030018L16Rik C1qb C1qr1 C530046L02Rik Cam…
191	V$PEBP_Q6	110	110	331	4065	11665	-2.86	0.0	0.38	0.0	1110028E10Rik 1300013B24Rik 2310001N14Rik 2310066N05Rik 2400006A19Rik 2700087H15Rik 4933424N09Rik 6330406P08Rik 9130020G10Rik AA407930 Acox1 Acta1 Actn3 Aebp2 Alpk3 Ankrd32 Apoc2 Arrb2 Atp6v0d1 Baz2a C1qb C1qr1 Camk2b Cap1 Ccl12 Cd53 Cd5l Cdw92 Clec2h Col6a1 Csrp3 Ctla2a Cxcl13 D230016N13Rik Dck Ddx54 Dffb Dhrs8 Dyt1 E4f1 Eno3 Epb4.1l2 Fabp4 Fbxo38 Fhl1 Fkbp9 Fscn1 Galnact2 Gbas Glcci1 Hnrpd Icsb…
192	V$MYCMAX_02: c-Myc:Max heterodimer	152	152	289	5425	10305	-2.86	0.0	0.65	0.0	1110021E09Rik 1110028E10Rik 1110030K22Rik 2400006A19Rik 2700082D03Rik AA407930 AW550801 AW742319 Acox1 Alpk2 Ampd2 Ankrd10 Arl4 Arrb2 Atp1b2 Atp6v0d1 BC004690 BC010304 BC018507 BC057893 Baz1b Bhlhb5 Bst2 Btbd1 C030018L16Rik C1qb C530046L02Rik Camk2b Camk2g Casp9 Cbx2 Ccl12 Cd48 Cdh5 Cdw92 Chchd1 Ckmt2 Clec4a2 Clns1a Col6a1 Cpt1b Cpxm1 Crat Csf1r Csnk2a1 Ctla2a D11Ertd498e Dncic2 Dvl1 Dyt1 Emcn En…
193	V$HLF_01: hepatic leukemia factor	127	127	314	4630	11100	-2.87	0.0	0.46	0.0	1110015E22Rik 1300013B24Rik 1700030A21Rik 4933424N09Rik 9130020G10Rik AI839562 Actn2 Acvr1b Adipor1 Alpk3 Ankra2 Ankrd32 Arrb2 Asb5 BC003993 BC021921 Baz1b C030018L16Rik C1qr1 Cai Camk2g Cap1 Cbx2 Ccl12 Cd38 Cd52 Cd53 Cd83 Cdyl Chfr Chuk Clasp2 Clec4a2 Clns1a Cog4 Cox5a Cpsf2 Cpxm1 Cryab Ctgf Ctss D230016N13Rik Dck Dedd Dffb Dpf3 Dyt1 Epb4.1l2 Esco1 Etnk1 Faim Fbs1 Fbxo33 Fcgr1 Fkbp9 Flt1 Fyb Gas…
194	V$COREBINDINGFACTOR_Q6	143	143	298	5136	10594	-2.87	0.0	0.58	0.0	1110028E10Rik 1300013B24Rik 2310001N14Rik 2310066N05Rik 2400006A19Rik 4933424N09Rik 6330406P08Rik 9130020G10Rik AA407930 AW742319 Acta1 Actn3 Aebp2 Alpk2 Alpk3 Ankrd10 Ankrd32 Apoc2 Arrb2 Atp1b2 Atp6v0d1 Bckdhb Bst2 Btbd1 C1qb C1qr1 Cap1 Capza2 Car3 Ccl12 Cd48 Cd53 Cdw92 Cdyl Chchd1 Clns1a Coro1a Cox8b Csf1r Csrp3 Ctla2a Ctss Cuedc2 D230016N13Rik Ddx52 Ddx54 Dffb Dhrs8 Dnajc5 Dyt1 E4f1 Eno3 Enpp2…
195	V$HEN1_02: HEN1	9	9	432	181	15549	-2.87	0.0	2.57	0.83	1810011K17Rik Dffb Gas2 Hsf2 Idh3a Lrrfip1 Ptger1 Sox18 Zdhhc14
196	V$BACH2_01: BTB and CNC homolog 2	300	300	141	10719	5011	-2.88	0.0	0.61	0.0	1110015E22Rik 1110021E09Rik 1110030K22Rik 1300013B24Rik 1700030A21Rik 1810011K17Rik 2310001N14Rik 2310066N05Rik 2400006A19Rik 2700087H15Rik 2810441O16Rik 6330406P08Rik 9130020G10Rik AA407930 AI839562 AI851464 AW550801 Acta1 Acvr1b Adipor1 Aebp2 Alpk2 Alpk3 Ampd2 Ankib1 Ankra2 Ankrd10 Ankrd32 Apobec2 Apoc2 Arfrp1 Arl5 Arrb2 Atp6v0d1 Atp6v1b2 BC003993 BC004690 BC010304 Baz2a Bcl2l11 Bhlhb5 Btbd1 C0…
197	V$AR_03: is recognized by androgen reseptor	13	13	428	304	15426	-2.88	0.0	2.36	0.73	BC004690 BC010304 C1qb Casp9 Dnajc5 Hemp1 Ier3ip1 Immt Myom1 Nrap Paxip1 Ppp3r1 Tnnc2
198	V$HTF_01	14	14	427	705	15025	-2.89	0.0	0.07	0.0	Arl4 Baz1b Chfr Cpxm1 D6Ertd253e Fcgr1 Hsf2 Htatsf1 Mllt1 Mthfr Ninj1 Rad17 Sf3b1 Snrpa1
199	V$E2F1_Q4: E2F-1	127	127	314	4483	11247	-2.9	0.0	0.77	0.0	1110021E09Rik 1810011K17Rik 2310066N05Rik 2400006A19Rik 2700082D03Rik A930025J12Rik AA407930 AW742319 Aebp2 Ampd2 Ankib1 Ankra2 Ankrd10 Apobec2 Arl4 Arl5 Arrb2 Atp6v0d1 BC018507 BC057893 Baz1b Bckdhb Bcl2l11 C030018L16Rik C1qb Capza2 Car3 Casp9 Ccm1 Cd53 Cd83 Cdipt Chfr Clns1a Cog4 Cox5a Crat D11Ertd498e D6Ertd253e Dck Ddx52 Depdc1a Dffb Dnajc3 Dncic2 Dvl1 Eif3s6 Epim Erf Etnk1 Fli1 Flt1 Fnbp1 Fs…
200	V$ELK1_01: Elk-1	112	112	329	4087	11643	-2.91	0.0	0.47	0.0	1110015E22Rik 1110021E09Rik 1110030K22Rik 2310066N05Rik 2400006A19Rik 2700082D03Rik 4933424N09Rik 9130020G10Rik A930025J12Rik AW552001 AW742319 Amacr Ampd2 Ankib1 Apobec2 Arfrp1 BC003993 BC018507 BC021921 BC057893 Bad C030018L16Rik C1qb C1qr1 Capza2 Ccm1 Cd48 Cd5l Ckmt2 Clasp2 Clns1a Cnot3 Cox7a1 Cpt1b Cpxm1 Cttn Dhrs8 Dscr1l2 Esco1 Fap Fbxo38 Fli1 Frmd4b Fyb Gas2 Glcci1 Gng11 Gpsm1 Harsl Hemp1 H…
201	V$GATA1_06: GATA-binding factor 1	125	125	316	4497	11233	-2.91	0.0	0.57	0.0	1300013B24Rik 1700030A21Rik A930025J12Rik AI851464 Amacr Ankra2 Apobec2 Atp1b2 Bckdhb Bhlhb5 C030018L16Rik C1qb C1qr1 Camk2g Cap1 Cd38 Cd52 Cd5l Cd83 Cdh5 Cdk2 Chchd1 Chd8 Chfr Clec2h Clec4a2 Clns1a Cnot3 Cog4 Col1a2 Col3a1 Cox7a1 Cpsf2 Csnk2a1 Ctla2a Cxcl13 D11Ertd498e D230016N13Rik D6Ertd253e Ddx52 Dedd E4f1 Eif3s6 Emcn Eno3 Enpp2 Epb4.1l2 Extl3 Fabp4 Fbs1 Fkbp3 Fli1 Galnact2 Gbas Gpsm1 Grn Ier…
202	V$AFP1_Q6	70	70	371	2684	13046	-2.91	0.0	0.27	0.0	1110030K22Rik 1700030A21Rik AI851464 Amacr Ankrd32 Asb5 BC004690 BC021921 Bckdhb Cai Capza2 Ccl12 Cd38 Cd5l Cd83 Chchd1 Clec2h Clec4a2 Col3a1 Cpt1b Cuedc1 D230016N13Rik Dck Ddx54 Depdc1a Dnajc3 Dnajc5 E4f1 Enpp2 Erf Esco1 Faim Fap Fhl1 Flt1 Frmd4b Fyb Gbas Harsl Igj Il7r Lgtn Lta4h Lyzs Lzp-s Mcts1 Mpv17 Msr1 Mylpf Nit1 Pfdn2 Plekha1 Polb Ppp3r1 Rabgef1 Rasa1 Rev1l Sah Sf3b1 Sh3d1B Slc2a3 Smpx Sn…
203	V$E12_Q6	117	117	324	4102	11628	-2.91	0.0	0.84	0.0	1110015E22Rik 1110030K22Rik 2810441O16Rik AI839562 AW550801 Acta1 Alpk3 Ankib1 Ankrd10 Apobec2 Arl4 Arrb2 Atp1b2 BC003993 BC018507 BC021921 BC057893 Bst2 Btbd1 Camk2g Cap1 Ccl12 Ccm1 Cd48 Cd5l Cdh5 Cdk2 Cklf Ckm Cnot3 Col1a2 Coro1a Cpsf2 Cpxm1 Crat Cryab Cttn Cxcl13 D230016N13Rik D6Ertd253e Dvl1 Dyt1 Eif3s6 Eif5 Eno3 Epim Faim Fbs1 Fhl1 Fusip1 Fyb Harsl Igj Il2rg Immt Ing1 Itgb2 Kpna4 Lgtn Lyl1 L…
204	V$LPOLYA_B: Lentiviral Poly A signal	95	95	346	3256	12474	-2.92	0.0	1.04	0.0	1110021E09Rik 2310066N05Rik 2700082D03Rik 2810441O16Rik A930025J12Rik AW742319 Alpk2 Ankib1 Ankrd32 Apobec2 Apoc2 Asb5 Atp1b2 BC004690 BC021921 Baz1b Btbd1 C030018L16Rik C1qr1 Cbx2 Ccl12 Ccm1 Cd83 Cdc91l1 Chchd1 Chd8 Clec2d Clec4a2 Col1a2 Ctss D230016N13Rik Ddx54 Dedd Dusp11 Dyt1 Eif3s6 Eif5 Esco1 Fbxo33 Galnact2 Gas2 Gimap1 Glcci1 Grn Idh3a Ier3ip1 Il2rb Lasp1 Lyst Mgea5 Mipol1 Mmp12 Mpeg1 Ms4a4…
205	V$AREB6_03: AREB6 (Atp1a1 regulatory element binding factor 6)	63	63	378	2438	13292	-2.92	0.0	0.25	0.0	1700030A21Rik 1810011K17Rik 2400006A19Rik AW550801 Alpk2 Ampd2 Ankib1 Asb5 Bad C1qb C1qr1 Cap1 Car3 Ccm1 Ckm Cnot3 Coro1a Cox7a1 Cpxm1 Cuedc1 D230016N13Rik D6Ertd253e Dyt1 Ebi3 Eif3s6 Epim Galnact2 Irak1bp1 Itgb2 Mllt1 Ms4a4d Myom1 Myom2 Nelf Ninj1 Pdcd10 Pdlim3 Pga5 Pgam2 Pmm2 Pnn Polb Polr2k Prkcz Psg23 Rnf33 Sfrs14 Shfdg1 Slc12a7 Slk Smpx Snx5 Srrm2 Ssx2ip Taf6 Tmc4 Tmsb10 Tnnt1 Tpmt Unc93b1 W…
206	V$PADS_C: Retroviral Poly A downstream element	113	113	328	4090	11640	-2.92	0.0	0.53	0.0	1110021E09Rik 1110028E10Rik 1110030K22Rik 1300013B24Rik 1700030A21Rik 2400006A19Rik 2700082D03Rik 6330406P08Rik 9130020G10Rik AW742319 Aebp2 Alpk3 Ankra2 Apoc2 Arrb2 Atp6v1b2 BC003993 Bad Bst2 C030018L16Rik Cap1 Cbx2 Cd48 Cd5l Cd83 Clec4a2 Clns1a Cpxm1 Csf1r Csrp3 Ctss Cuedc1 Cuedc2 D11Ertd498e Dpf3 Emcn Eno3 Enpp2 Epb4.1l2 Epim Esco1 Fhl1 Fscn1 Gas2 Gimap1 Gng11 Gpsm1 Gsn Il2rg Irak1bp1 Itgb2 Kc…
207	V$NRF2_Q4: heterodimer containing Nrf2	117	117	324	4127	11603	-2.93	0.0	0.77	0.0	1110015E22Rik 1110021E09Rik 2310001N14Rik 2310066N05Rik AA407930 AI839562 AW742319 Acta1 Actn2 Alpk3 Arrb2 Bcl2l11 C030018L16Rik C1qb C1qr1 C530046L02Rik Cacna1s Cai Camk2b Camk2g Cd38 Cd48 Cd52 Cd83 Cdh5 Cdw92 Cdyl Chd8 Chuk Cklf Clec2h Col6a1 Coro1a Cpxm1 Crat Cryab Ctgf Ctla2a Cxcl13 D6Ertd253e Dck Dscr1l2 Ebi3 Eif5 Epb4.1l2 F2r Fabp4 Fap Fbs1 Frmd4b Fscn1 Gimap1 Glcci1 Gpsm1 Harsl Ier3ip1 Igj…
208	V$ATF4_Q2: activating transcription factor 4	109	109	332	3808	11922	-2.93	0.0	0.86	0.0	1110015E22Rik 1110021E09Rik 1700030A21Rik 1810011K17Rik 2310001N14Rik 2310066N05Rik AA407930 AW742319 Adipor1 Aebp2 Amacr Ampd2 Arfrp1 Arl4 Arrb2 Atp6v0d1 BC010304 BC018507 BC057893 Bcl2l11 Bst2 C030018L16Rik C1qr1 Cant1 Cdk2 Ckmt2 Clasp2 Col3a1 Col6a1 Cpsf2 Cpxm1 Csf1r Dedd Depdc1a Dncic2 Dusp11 Dvl1 Eif5 Esco1 Etnk1 Fabp4 Fap Fbxo33 Fbxo38 Flt1 Fnbp1 Fscn1 Gas2 Gbas Gimap1 Gpsm1 Hnrpd Hsf2 Il2r…
209	V$RORA1_01: RAR-related orphan receptor alpha1	59	59	382	1919	13811	-2.93	0.0	1.39	0.18	6330406P08Rik A930025J12Rik Ankrd32 Apoc2 Arl4 Asb5 BC010304 Btbd1 C030018L16Rik Capza2 Car3 Cbx2 Ckmt2 Clec2d Clns1a Col6a1 Csnk2a1 Cuedc1 Dck Ddx54 Dusp11 Emcn Eno3 Fabp4 Fbs1 Fcgr1 Fkbp3 Igj Immt Lzp-s Mcts1 Med28 Miz1 Mpv17 Mrpl53 Mrps17 Mthfr Nagk Notch2 Paxip1 Pfdn2 Pgam2 Ppp2r2a Rabgef1 Rnpepl1 Rpa1 Scn1b Serpinb1a Sfrs14 Slc25a4 Smpx Snapc2 Strn3 Suv420h1 Taf6 Tnnt1 Trub2 Ysg2 Zfp119
210	V$AREB6_01: AREB6 (Atp1a1 regulatory element binding factor 6)	92	92	349	3399	12331	-2.94	0.0	0.41	0.0	1110028E10Rik 1110030K22Rik 1810011K17Rik 2700082D03Rik 2700087H15Rik 9130020G10Rik A930025J12Rik AA407930 AI839562 AW550801 AW552001 Acta1 Adipor1 Aebp2 Alpk2 Arl4 BC004690 BC021921 Btbd1 C1qb Cai Cant1 Cap1 Capza2 Cd52 Chd8 Ckm Clasp2 Col6a1 Coro1a Cpt1b Csrp3 Cxcl13 Dscr1l2 Epim Erf Etnk1 F2r Faim Fbxw11 Fcgr3 Fhl1 Fkbp9 Gas2 Glcci1 Grn Hsf2 Immt Itgb2 Jarid2 Kif22 Kpna4 Lasp1 Ldb3 Lyst Mllt1 …
211	V$FOXO1_02: fork head box O1	32	32	409	951	14779	-2.95	0.0	1.77	0.33	1110030K22Rik 2310066N05Rik 9130020G10Rik Acvr1b Ankib1 Apobec2 Arl5 Bcl2l11 Cd53 Cd5l Cd83 Col5a2 Ctgf Enpp2 Epim Fyb Htatsf1 Ier3ip1 Jmjd1b Lox Med8 Mipol1 Myo6 Orc2l Paxip1 Rab28 Rasa1 Rbm4 Rpa1 Rpl14 Sfrs14 Tie1
212	V$PAX9_B: zebrafish Pax-9 binding sites	102	102	339	3558	12172	-2.96	0.0	0.87	0.0	1300013B24Rik 2700087H15Rik 4933424N09Rik AA407930 AI839562 Actn3 Alpk2 Ankib1 Ankra2 Bad Cacna1s Camk2g Cant1 Ccl12 Cd5l Cdipt Cdyl Clec4a2 Clns1a Col1a2 Col5a1 Col5a2 Cpt1b Cpxm1 Crat Csnk2a1 Csrp3 Ctgf Ctss Dncic2 Etnk1 Fabp4 Fbxw11 Fkbp9 Fli1 Frmd4b Harsl Hnrpd Ing1l Itm2a Kctd12 Lasp1 Ldb3 Lhx9 Lpl Lrrfip1 Man2b1 Map2k1ip1 Map4k4 Mclc Med28 Miz1 Mllt1 Mpeg1 Mscp Myl2 Myo1g Nagk Nelf Nfya Nid…
213	V$PIT1_Q6	333	333	108	11865	3865	-2.96	0.0	0.67	0.0	0610009E20Rik 1110028E10Rik 1110030K22Rik 1300013B24Rik 1700030A21Rik 2310001N14Rik 2310066N05Rik 2400006A19Rik 2700087H15Rik 2810441O16Rik 4933424N09Rik 6330406P08Rik 9130020G10Rik A930025J12Rik AA407930 AI839562 AI851464 AW552001 AW742319 Acox1 Actn2 Acvr1b Adipor1 Aebp2 Alpk2 Alpk3 Amacr Ampd2 Ankib1 Ankra2 Ankrd32 Apobec2 Apoc2 Arfrp1 Arl5 Arrb2 Asb5 Atp1b2 Atp6v1b2 BC003993 BC004690 BC018507…
214	V$NFY_01: nuclear factor Y (Y-box binding factor)	96	96	345	3351	12379	-2.98	0.0	0.85	0.0	0610009E20Rik 1110021E09Rik 1110028E10Rik 1110030K22Rik 1300013B24Rik 1810011K17Rik 9130020G10Rik A930025J12Rik Acox1 Actn3 Alpk3 Ankra2 Ankrd10 Arl4 Arrb2 Baz1b Bckdhb Bcl2l11 Bhlhb5 Btbd1 Cacna1s Camk2b Car3 Casp9 Cbx2 Cdipt Cdk2 Chfr Clec2d Cnot3 Cuedc2 Depdc1a Dnajc3 Dpf3 Dvl1 Fabp4 Faim Frmd4b Fusip1 Fyb Glcci1 Gsn Hemp1 Hsf2 Icsbp1 Idh3a Il2rb Il2rg Kif22 Kpna4 Ldb3 Lgtn Lpl Man2b1 Mclc Med…
215	V$PAX6_Q2	91	91	350	3155	12575	-2.98	0.0	0.91	0.0	0610009E20Rik 1110030K22Rik 2310001N14Rik 2310066N05Rik 2810441O16Rik AA407930 Ankrd10 Atp6v1b2 BC003993 BC010304 Baz2a Bckdhb Btbd1 C030018L16Rik Cai Cd52 Cdc91l1 Cdh5 Cdk2 Chd8 Clec2d Cpsf2 Csrp3 Dhrs8 Dnajc5 Dncic2 Dscr1l2 Dusp11 E4f1 Extl3 Fbxo33 Fbxw11 Fcgr3 Fkbp3 Frmd4b Fscn1 Fusip1 Ier3ip1 Irak1bp1 Kif22 Lzp-s Mcts1 Mpv17 Ms4a4d Myl1 Mylpf Myo1g Myom1 Ndufab1 Nfat5 Nfatc2ip Nid1 Nit1 Npl P…
216	V$GCM_Q2	101	101	340	3583	12147	-2.99	0.0	0.7	0.0	0610009E20Rik 1810011K17Rik AI851464 AW550801 Acta1 Ampd2 Apobec2 Atp6v1b2 Bad Bhlhb5 Bst2 C530046L02Rik Cacna1s Cant1 Casp9 Ccm1 Cd38 Cd52 Cd5l Cd83 Chuk Ckmt2 Clec2h Cnot3 Col5a2 Cox5a Cox7a1 Cpsf2 Cryab Csnk2a1 Csrp3 Ctss Dck Ddx54 Dnajc5 Dyt1 Eif3s6 Enpp2 Epim Fabp4 Faim Galnact2 Gas2 Gbas Glcci1 Gng11 Grn Hemp1 Htatsf1 Idh3a Ier3ip1 Igfbp7 Il2rg Itgb2 Kpna4 Lasp1 Man2b1 Map2k1ip1 Map4k4 Mscp…
217	V$MYC_Q2	79	79	362	2941	12789	-2.99	0.0	0.39	0.0	1110028E10Rik 1110030K22Rik AW550801 AW742319 Acvr1b Alpk2 Ampd2 Arrb2 BC057893 Baz1b Bhlhb5 C030018L16Rik C530046L02Rik Camk2g Cdw92 Chchd1 Clns1a Cpxm1 Crat D11Ertd498e Eno3 Epb4.1l2 Erf Fbxo33 Fkbp9 Galnact2 Gng11 Gpsm1 Hnrpd Hsf2 Icsbp1 Irak1bp1 Itgb2 Jmjd1b Lasp1 Lrrfip1 Lta4h Mclc Med28 Med8 Mfn2 Mllt1 Mrpl53 Msr1 Myl2 Ndufa5 Nit1 Npl Nrap Pank3 Paxip1 Pcolce Phf2 Phkg1 Ppp1r3c Qk Rad52b Rb…
218	V$E2F1_Q4_01	90	90	351	3290	12440	-2.99	0.0	0.48	0.0	1110021E09Rik 2310066N05Rik 2810441O16Rik AA407930 AW550801 Aebp2 Ampd2 Ankib1 Ankra2 Arl5 Atp6v0d1 BC057893 Bcl2l11 C530046L02Rik Capza2 Ccm1 Cd53 Cnot3 Cog4 Cox5a Cpsf2 Crat Ctgf D6Ertd253e Dck Ddx52 Dnajc3 Dvl1 Faim Fli1 Flt1 Fnbp1 Fusip1 Glcci1 Hsf2 Htatsf1 Lasp1 Lgtn Lpl Lrrfip1 Lyl1 Map4k4 Mipol1 Mrpl53 Mrps17 Mtrr Myst2 Ndufab1 Nfatc2ip Nfya Nid1 Nit1 Notch2 Nupl1 Orc5l Paxip1 Pgam2 Phka2 …
219	V$E2_Q6_01	31	31	410	925	14805	-3.0	0.0	1.71	0.31	2810441O16Rik 6330406P08Rik Ankrd10 Apobec2 Cant1 Ckmt2 Ctgf Cttn Dhrs8 E4f1 Glcci1 Ing1l Map2k1ip1 Miz1 Mpv17 Mthfr Myo6 Nfat5 Nit1 Pfdn2 Ppp1r3c Rbm4 Repin1 Srrm2 Stk10 Stx4a Tbl2 Usp12 Vhlh Xist Zfp472
220	V$OCT_C: Octamer binding site	24	24	417	1053	14677	-3.02	0.0	0.13	0.0	6330406P08Rik Atp1b2 BC004690 Bst2 Chuk Cpxm1 Dck Dncic2 Extl3 Kctd12 Lpl Lyst Mpeg1 Mrps17 Ndufa5 Pim1 Ppp3r1 Rab4b Rad52b Repin1 Slc12a7 Sycp3 Zfp422-rs1 Zfp566
221	V$AIRE_01	86	86	355	3026	12704	-3.04	0.0	0.77	0.0	1110028E10Rik 2400006A19Rik 2700087H15Rik 6330406P08Rik A930025J12Rik AW552001 Acox1 Amacr Ampd2 Arrb2 Atp1b2 Atp6v1b2 Bad Bckdhb C1qr1 Cacna1s Cd48 Cdc91l1 Cdk2 Chd8 Chuk Cpsf2 Csf1r Csnk2a1 Ctss Cttn Cxcl13 Dedd Depdc1a Dpf3 Epim Esco1 F2r Fabp4 Fkbp3 Fkbp9 Fscn1 Gas2 Grn Hemp1 Igfbp7 Ing1l Kctd12 Kpna4 Lasp1 Lhx9 Lta4h Lyzs Man2b1 Mclc Mfn2 Mgea5 Mpeg1 Ms4a4d Mscp Myf6 Nelf Pank3 Pcolce Pde6d …
222	V$AP1_C: AP-1 binding site	81	81	360	2953	12777	-3.04	0.0	0.5	0.0	1110015E22Rik 1110021E09Rik 2310066N05Rik Ankrd10 Ankrd32 Arl5 Arrb2 BC003993 C1qb Cap1 Cdh5 Cdipt Cdyl Clec2h Col3a1 Col5a1 Cox5a Csf1r Csrp3 Ctla2a Dedd Depdc1a Dncic2 Dusp11 Eif5 F2r Fabp4 Fbs1 Fli1 Gimap1 Harsl Hsf2 Igj Il7r Ldb3 Lrrfip1 Lyst Med28 Mgea5 Mmp12 Mthfr Myf6 Myoz2 Nagk Ndufa5 Nfat5 Nit1 Orc5l Pank3 Pcaf Pga5 Pgam2 Pim1 Pkia Ppp3r1 Ptger1 Pvalb Repin1 Rev1l Rgs4 Rpl14 Rpo1-2 Sec15…
223	V$E2F_Q4_01	82	82	359	2984	12746	-3.04	0.0	0.51	0.0	1110021E09Rik 2310066N05Rik 2810441O16Rik AA407930 AW550801 Ampd2 Ankib1 Ankra2 Arl5 Atp6v0d1 BC057893 Bcl2l11 C530046L02Rik Capza2 Ccm1 Cd53 Cnot3 Cog4 Cox5a Cpsf2 Crat Ctgf D6Ertd253e Dck Ddx52 Dnajc3 Dvl1 Faim Fli1 Flt1 Fnbp1 Fusip1 Glcci1 Hsf2 Htatsf1 Lasp1 Lgtn Lpl Lrrfip1 Lyl1 Map4k4 Mipol1 Mrpl53 Mtrr Myst2 Ndufab1 Nfatc2ip Nfya Nit1 Notch2 Nupl1 Orc5l Paxip1 Pgam2 Phka2 Pim1 Pitx2 Prkcz P…
224	V$GABP_B: GA binding protein	42	42	399	1332	14398	-3.04	0.0	1.43	0.2	4933424N09Rik A930025J12Rik AW552001 Adipor1 Amacr Atp6v0d1 BC003993 BC018507 BC021921 BC057893 Baz1b Casp9 Cog4 Cttn Eif5 Galnact2 Gbas Harsl Hnrpd Kif22 Miz1 Mrpl52 Mrpl53 Nf1 Nfat5 Nupl1 Pank3 Pdcd10 Pnn Polr2b Rab4b Rap2c Rassf5 Rpl37 Slc25a4 Tbca Thoc1 Tmem41b Tnpo1 Uhmk1 Zc3hc1 Zfp307
225	V$VBP_01: PAR-type chicken vitellogenin promoter-binding protein	33	33	408	1365	14365	-3.05	0.0	0.18	0.0	1110015E22Rik 1300013B24Rik 1700030A21Rik Ankib1 Arl4 Baz1b C030018L16Rik Cbx2 Clasp2 Cpxm1 Ctgf Ctss D230016N13Rik Dpf3 Etnk1 Faim Fbxo33 Gimap1 Lpl Map2k1ip1 Mfn2 Mipol1 Mpv17 Pga5 Pmm2 Rasa1 Rassf5 Rbm4 Sah Shfdg1 Tbca Thoc1 Tnnt1
226	V$E4F1_Q6	8	8	433	458	15272	-3.06	0.0	0.06	0.0	1110015E22Rik 1700030A21Rik Arl4 Cpsf2 Fbxo38 Harsl Mfn2 Tmem41b
227	V$NFE2_01: NF-E2 p45	59	59	382	2239	13491	-3.06	0.0	0.34	0.0	1110015E22Rik 9130020G10Rik Arrb2 Atp1b2 BC021921 C1qb C1qr1 Cap1 Cdh5 Cdipt Cdyl Ckmt2 Clasp2 Cpsf2 Csf1r Ctla2a Dedd Eif5 F2r Fabp4 Fli1 Harsl Hsf2 Igfbp7 Igj Il7r Immt Lrrfip1 Mgea5 Mmp12 Mthfr Myf6 Nagk Ndufa5 Nit1 Notch2 Npl Pank3 Pcmt1 Pga5 Pim1 Ppp3r1 Ptger1 Rab4b Rdh14 Repin1 Rev1l Rpl14 Serpinb1a Smpx Snapc2 Srrm2 Stk10 Suv420h1 Wars Zc3hc1 Zfhx1a Zfp422-rs1 Zfp566
228	V$STAF_02: Se-Cys tRNA gene transcription activating factor	77	77	364	2676	13054	-3.06	0.0	0.86	0.0	1300013B24Rik AW550801 Actn3 Ampd2 Ankrd32 Apoc2 Atp1b2 BC003993 BC018507 BC021921 BC057893 Baz2a C1qb C1qr1 Camk2b Camk2g Cant1 Cd48 Cd5l Cdipt Clasp2 Col1a2 Cuedc1 Dhrs8 Dncic2 Dscr1l2 Dyt1 E4f1 Eno3 Epb4.1l2 Gas2 Htatsf1 Igj Il2rb Ing1 Jarid2 Kpna4 Lta4h Mgea5 Mpeg1 Mustn1 Ndufab1 Nelf Nfat5 Nid2 Nupl1 Orc2l Pank3 Pcolce Pdcd10 Pde6d Pim1 Pkig Plekha1 Polr2b Purg Rarres2 Rev1l Rpa1 Rpo1-2 Safb…
229	V$COUP_01: COUP:HNF-4 heterodimer	63	63	378	2359	13371	-3.08	0.0	0.39	0.0	1110028E10Rik A930025J12Rik Acox1 Acta1 Adipor1 Ankrd32 Apoc2 Baz1b Baz2a Bst2 Btbd1 Cd38 Cdipt Cdk2 Cdyl Chfr Ckmt2 Cog4 Col3a1 Coro1a Cpt1b Csnk2a1 Ctgf Cuedc2 Dpf3 Dvl1 Dyt1 Eif3s6 Epb4.1l2 Epim Fbxo38 Fkbp9 Fscn1 Icsbp1 Igj Lasp1 Lgtn Lox Lyl1 Med8 Msr1 Mylpf Myoz2 Myst2 Ninj1 Nit1 Nrap Pnn Polr2k Rad17 Rev1l Rpa1 Sec24b Serpinb6a Stk10 Sult2a2 Tie1 Usp3 Vps4b Wbscr14 Xpa Zc3hc1 Zfp451
230	V$YY1_02: Yin and Yang 1	50	50	391	1641	14089	-3.08	0.0	1.23	0.12	0610009E20Rik 1110021E09Rik 2810441O16Rik A930025J12Rik AW550801 Apoc2 Atp6v1b2 BC010304 Bad Camk2b Cant1 Capza2 Chd8 Chfr Cnot3 Cog4 Cpsf2 Crat Ctgf Eif3s6 Eif5 Faim Fkbp3 Gbas Harsl Hemp1 Hnrpd Ier3ip1 Ing1 Lta4h Mipol1 Mrps9 Mustn1 Nelf Nfya Nit1 Pfdn2 Pnn Pvalb Rab28 Repin1 Rev1l Safb Sec15l1 Spag7 Srr Sycp3 Usf1 Zc3hc1 Zfp451
231	V$TAL1BETAE47_01: Tal-1beta:E47 heterodimer	29	29	412	870	14860	-3.08	0.0	1.62	0.28	2310066N05Rik 6330406P08Rik Actn3 Bckdhb Casp9 Cdc91l1 Chfr Coro1a Cpsf2 Cuedc1 Dncic2 Dyt1 Fbs1 Fbxw11 Gas2 Gpsm1 Lyl1 Ms4a4d Myl1 Myo6 Ndufa5 Nupl1 Rad17 Repin1 Rpl14 Rps9 Rtn2 Serpinb6a Suv420h1
232	V$GATA1_05: GATA-binding factor 1	70	70	371	2570	13160	-3.09	0.0	0.47	0.0	2310066N05Rik 2810441O16Rik Amacr Apobec2 BC018507 Bhlhb5 C030018L16Rik Cai Camk2g Cd38 Cdc91l1 Clec2h Clec4a2 Cnot3 Col1a2 Col3a1 Cox7a1 Cpxm1 Csrp3 Ctla2a D11Ertd498e Ddx52 Enpp2 Esco1 Fkbp3 Fusip1 Gsn Hemp1 Ier3ip1 Igj Il2rb Itm2a Jmjd1b Kdelc1 Lyl1 Lyst Man2b1 Mclc Med28 Med8 Mmp12 Mrpl52 Ms4a4d Nfya Npl Pde6d Pdlim3 Pga5 Pkig Pnn Ppp2r2a Ptpro Rad52b Rasa1 Rdh14 Rev1l Sah Sfrs12 Sfrs14 Sh3d1…
233	V$HNF3ALPHA_Q6	369	369	72	13194	2536	-3.11	0.0	0.55	0.0	0610009E20Rik 1110021E09Rik 1110028E10Rik 1110030K22Rik 1300013B24Rik 1700030A21Rik 1810011K17Rik 2310001N14Rik 2310066N05Rik 2400006A19Rik 2700082D03Rik 2700087H15Rik 2810441O16Rik 4933424N09Rik 6330406P08Rik A930025J12Rik AA407930 AI851464 AW552001 AW742319 Acox1 Actn2 Actn3 Acvr1b Adipor1 Aebp2 Alpk2 Alpk3 Amacr Ampd2 Ankib1 Ankra2 Ankrd10 Ankrd32 Apobec2 Apoc2 Arfrp1 Arl5 Arrb2 Asb5 Atp1b2 At…
234	V$STAT5A_02	71	71	370	2501	13229	-3.11	0.0	0.74	0.0	2310001N14Rik 2700087H15Rik Acta1 Ampd2 Ankra2 Ankrd32 Bhlhb5 Btbd1 Car3 Cd48 Cdc91l1 Chchd1 Ckmt2 Clec2d Clec2h Clec4a2 Cuedc2 Ddx52 Depdc1a Dffb Dhrs8 Dnajc5 Dpf3 E4f1 Eno3 Enpp2 Fbs1 Fscn1 Grn Immt Kif22 Lasp1 Ldb3 Lgtn Mfn2 Miz1 Mrps17 Mscp Myf6 Nid1 Nupl1 Nxf1 Orc5l Pank3 Pfdn2 Psg23 Ptger1 Qk Rab28 Rad52b Rap2c Rbm4 Rgs4 Rnf33 Rpo1-2 Rps9 Rtn2 Safb Scn1b Slc24a6 Sox18 Tbl1xr1 Tfpt Thoc1 Tlr…
235	V$SF1_Q6	66	66	375	2419	13311	-3.12	0.0	0.49	0.0	1700030A21Rik A930025J12Rik AI851464 Acox1 Adipor1 Arl4 Atp1b2 BC004690 BC010304 BC018507 Bcl2l11 C030018L16Rik Camk2g Cap1 Ccl12 Cd5l Cdh5 Cdw92 Cklf Ckmt2 Clec2d Col6a1 Coro1a Cpxm1 Csf1r Csnk2a1 D11Ertd498e Dusp11 Dvl1 Esco1 Fbs1 Fcgr1 Fcgr3 Fkbp3 Gpsm1 Harsl Immt Irak1bp1 Lasp1 Ldb3 Mcts1 Miz1 Mtrr Myl1 Myl2 Ninj1 Nrap Pgam2 Psg23 Pvalb Rab4b Rbm4 Rpa1 Safb Serpinb6a Sfrs12 Sfrs14 Snapc2 Ssx2…
236	V$CREB_01: cAMP-responsive element binding protein	44	44	397	1429	14301	-3.12	0.0	1.26	0.12	1110015E22Rik 1700030A21Rik 1810011K17Rik 2810441O16Rik AA407930 AW550801 Actn3 Ankra2 Arl4 Asb5 BC010304 Cbx2 Cdipt Clasp2 Ctla2a Dvl1 Erf Fbxo33 Fbxo38 Flt1 Fnbp1 Fscn1 Hemp1 Htatsf1 Mfn2 Mscp Ndufa5 Nf1 Notch2 Orc2l Orc5l Pdlim3 Pitx2 Polb Rps9 Scn1b Snapc2 Srrm2 Stx4a Thoc1 Tnnc2 Tyrobp Vps4b Xpa
237	V$E47_01: E47	65	65	376	2376	13354	-3.13	0.0	0.5	0.0	6330406P08Rik AI839562 Acta1 Ankrd10 Atp1b2 BC021921 Baz2a Bst2 Camk2g Cant1 Ccl12 Cd48 Cd52 Cd5l Cdh5 Chchd1 Ckm Col1a2 Cox8b Cryab Cuedc1 Cxcl13 D230016N13Rik Dvl1 Erf Fusip1 Gas2 Gimap1 Icsbp1 Idh3a Igj Ing1 Kpna4 Lox Lyl1 Mclc Mpv17 Mthfr Nagk Nid1 Pam Pcmt1 Pdcd10 Pim1 Pkia Pvalb Rabgef1 Rassf5 Repin1 Rnpepl1 Sec15l1 Sfrs12 Snx5 Stk10 Strn3 Suv420h1 Tex13 Tlr1 Tnnc2 Tnni2 Tnnt1 Tyrobp Ugp2 U…
238	V$NFKAPPAB_01: NF-kappaB	64	64	377	2228	13502	-3.14	0.0	0.82	0.0	1300013B24Rik 2810441O16Rik 4933424N09Rik AW552001 Acox1 Actn3 Alpk2 Ampd2 Ankra2 BC057893 Baz1b Bhlhb5 Cd38 Cd83 Cdh5 Chchd1 Ckm Clasp2 Cnot3 Cox7a1 Cpsf2 Csf1r Ctgf Ddx54 Dncic2 Ebi3 Enpp2 Fbxo38 Fcgr3 Fkbp9 Fscn1 Lasp1 Lgtn Lyzs Map2k1ip1 Mcts1 Mllt1 Mthfr Myo6 Myst2 Nfya Nid2 Notch2 Nupl1 Pank3 Pcolce Pmm2 Prkcz Ptger1 Rab28 Rap2c Rpo1-2 Serpinb2 Serpine1 Snrpa1 Srrm2 Suv420h1 Tpmt Usf1 Usp12…
239	V$MEF2_01: myogenic enhancer factor 2	1	1	440	1	15729	-3.14	0.0	2.92	1.08	Ckm
240	V$POU6F1_01	32	32	409	1304	14426	-3.15	0.0	0.22	0.0	1700030A21Rik AA407930 BC004690 C1qb Capza2 Cdipt Cdw92 Chfr Csrp3 Cttn Cxcl13 Fabp4 Galnact2 Il7r Mcts1 Mipol1 Mmp12 Ndufab1 Ppp3r1 Rad52b Rev1l Rgs4 Sf3b1 Sfrs14 Shfdg1 Sult2a2 Sycp3 Tbce Tmsb10 Ttyh2 Uhmk1 Usf1
241	V$XFD3_01: Xenopus fork head domain factor 3	50	50	391	1886	13844	-3.18	0.0	0.38	0.0	1110030K22Rik Ankib1 Apobec2 Arfrp1 Arl5 Bcl2l11 Cai Cd53 Cd5l Cdipt Cdw92 Chchd1 Col5a2 Csnk2a1 Ctgf Ctss Dusp11 Enpp2 Epim Esco1 Fcgr3 Fkbp3 Fyb Gng11 Htatsf1 Ier3ip1 Il2rb Jmjd1b Lox Med28 Med8 Mipol1 Mllt1 Msr1 Mustn1 Myl1 Myl2 Orc2l Rab28 Rasa1 Rev1l Rpl14 Sah Sfrs14 Ssx2ip Tie1 Tlr1 Usp24 Xpa Zc3hdc8
242	V$NFKB_Q6: NF-kappaB	53	53	388	1977	13753	-3.18	0.0	0.42	0.0	0610009E20Rik 2810441O16Rik AW552001 Acox1 Alpk2 Ampd2 BC010304 BC057893 Baz1b Cd83 Cdh5 Chchd1 Cnot3 Col5a1 Cox7a1 Cpsf2 Csf1r Ctgf Ddx54 Dncic2 Enpp2 Fkbp9 Fscn1 Grn Ing1l Lasp1 Lyzs Map2k1ip1 Mcts1 Mgea5 Mllt1 Mrpl53 Myl1 Myo6 Nfya Ninj1 Nupl1 Pank3 Pcolce Pde6d Pmm2 Ptger1 Rap2c Serpinb2 Serpine1 Smpx Snrpa1 Srrm2 Usf1 Usp12 Vamp5 Xist Zfp622
243	V$NFKAPPAB65_01: NF-kappaB (p65)	21	21	420	919	14811	-3.18	0.0	0.15	0.0	1300013B24Rik BC057893 Bhlhb5 Cd38 Chchd1 Cpxm1 Ebi3 Fbxw11 Fcgr3 Fyb Kif22 Lasp1 Myl1 Myst2 Nfya Polr2b Rab28 Rap2c Srrm2 Stk10 Sult2a2
244	V$LHX3_01: LIM homeobox transcription factor 3	31	31	410	1260	14470	-3.19	0.0	0.23	0.0	AA407930 Asb5 BC003993 BC004690 Bhlhb5 Btbd1 C030018L16Rik Cd83 Cdipt Csrp3 Dck Dnajc5 Fabp4 Igj Il7r Kras Lox Lyst Med28 Mfn2 Msr1 Myf6 Myl1 Ppp3r1 Rdh14 Slc24a6 Smpx Snrpa1 Tbce Tlr1 Uhmk1
245	V$PAX_Q6	418	418	23	15053	677	-3.22	0.0	0.16	0.0	0610009E20Rik 1110015E22Rik 1110021E09Rik 1110028E10Rik 1110030K22Rik 1300013B24Rik 1700030A21Rik 1810011K17Rik 2310001N14Rik 2310066N05Rik 2400006A19Rik 2700082D03Rik 2700087H15Rik 2810441O16Rik 4933424N09Rik 6330406P08Rik 9130020G10Rik A930025J12Rik AA407930 AI839562 AI851464 AW550801 AW552001 AW742319 Acox1 Acta1 Actn2 Actn3 Acvr1b Adipor1 Aebp2 Alpk2 Alpk3 Amacr Ampd2 Ankib1 Ankra2 Ankrd10 An…
246	V$TFIIA_Q6	394	394	47	14136	1594	-3.23	0.0	0.39	0.0	0610009E20Rik 1110021E09Rik 1110028E10Rik 1110030K22Rik 1300013B24Rik 1700030A21Rik 1810011K17Rik 2310001N14Rik 2310066N05Rik 2400006A19Rik 2700082D03Rik 2700087H15Rik 2810441O16Rik 4933424N09Rik 6330406P08Rik 9130020G10Rik A930025J12Rik AA407930 AI839562 AI851464 AW550801 AW552001 AW742319 Acox1 Acta1 Actn2 Acvr1b Adipor1 Aebp2 Alpk2 Alpk3 Ampd2 Ankib1 Ankra2 Ankrd10 Ankrd32 Apobec2 Apoc2 Arfrp1…
247	V$PPARA_02: PPAR-alpha:RXR-alpha heterodimer (peroxisome proliferator activated factor alpha:retinoid X receptor alpha)	17	17	424	467	15263	-3.24	0.0	1.75	0.33	1300013B24Rik 2700087H15Rik Ankra2 Apoc2 Arfrp1 Cox5a Itgb2 Jarid2 Ppp3r1 Rnpepl1 Rpo1-2 Sfrs14 Snrpa1 Stx4a Tmc4 Unc93b1 Zfp119
248	V$OLF1_01: olfactory neuron-specific factor	45	45	396	1529	14201	-3.25	0.0	0.94	0.0	2810441O16Rik AI851464 Btbd1 C530046L02Rik Cacna1s Camk2g Cd83 Col6a1 Cpsf2 Csf1r Cuedc1 Cuedc2 Dhrs8 Dnajc3 Fbs1 Flt1 Gng11 Gsn Igj Il2rg Il7r Ing1l Kdelc1 Ldb3 Loxl1 Miz1 Mscp Mthfr Nfat5 Ninj1 Notch2 Pam Pank3 Pkd2 Pkia Pmm2 Rad52b Rbm10 Sf3a2 Ssx2ip Tbl2 Tmc4 Tnni2 Tnnt1 Ugp2
249	V$FREAC2_01: Fork head RElated ACtivator-2	31	31	410	986	14744	-3.28	0.0	1.26	0.12	1110030K22Rik 2310066N05Rik Acvr1b Ankib1 Apobec2 Arl5 Bcl2l11 Cd83 Cog4 Col5a2 Ctgf Enpp2 Epim Fyb Htatsf1 Ier3ip1 Jmjd1b Lox Med8 Mipol1 Myo6 Nrap Paxip1 Rab28 Rasa1 Rpa1 Rpl14 Sfrs14 Shfdg1 Tie1 Vps4b
250	V$HEN1_01: HEN1	14	14	427	369	15361	-3.28	0.0	1.8	0.34	1810011K17Rik Arfrp1 Cryab Dffb Gas2 Harsl Idh3a Lrrfip1 Prkcz Ptger1 Serpinb2 Sox18 Suv420h1 Zdhhc14
251	V$GRE_C: Glucocorticoid response element	20	20	421	580	15150	-3.29	0.0	1.57	0.26	C1qb Casp9 Cd53 Clasp2 Dnajc5 Fkbp3 Hemp1 Ier3ip1 Il7r Map2k1ip1 Med8 Mpv17 Myom1 Paxip1 Rpl14 Rtn2 Sec15l1 Serpine1 Strn3 Zfp422-rs1
252	V$RREB1_01: Ras-responsive element binding protein 1	39	39	402	1306	14424	-3.29	0.0	1.0	0.0	Acta1 Ankrd32 Chuk Cox5a Cox7a1 Cpt1b Cryab Csrp3 Cuedc1 Dffb Ebi3 Emcn Flt1 Fusip1 Fyb Gpsm1 Med8 Ms4a4d Myom1 Pim1 Purg Qk Rarres2 Rbm4 Repin1 Rtn2 Serping1 Slc24a6 Slc25a4 Stk10 Sult2a2 Tex13 Tmc4 Tnnt1 Tpmt Xist Zfp119 Zfp160 Zfp307
253	V$AMEF2_Q6: myocyte enhancer factor	46	46	395	1636	14094	-3.3	0.0	0.66	0.0	2810441O16Rik Acox1 Acta1 Ankib1 Cai Cd52 Cdw92 Ckm Ckmt2 Cpt1b Cttn Cxcl13 Depdc1a Dscr1l2 Eno3 Epb4.1l2 Fabp4 Fbxo33 Flt1 Htatsf1 Il7r Lzp-s Mipol1 Mpeg1 Myl2 Nid1 Nrap Pde6d Phka2 Polb Rgs4 Serpinb2 Sfrs12 Sfrs14 Strn3 Sult2a2 Tnni2 Tnnt3 Tnpo1 Vamp5 Vhlh Vps4b Zc3hdc8 Zfp422-rs1 Zfp472 Zfp622
254	V$CREB_Q4: cAMP-response element binding protein	38	38	403	1270	14460	-3.31	0.0	1.01	0.0	1110015E22Rik 1110021E09Rik 1700030A21Rik 1810011K17Rik AA407930 Acox1 Arl4 Cbx2 Cdk2 Clasp2 Ctla2a Dvl1 Erf Fbxo33 Fbxo38 Fkbp9 Flt1 Fnbp1 Fscn1 Hemp1 Mfn2 Mrps9 Mscp Myst2 Nf1 Orc5l Pdlim3 Pitx2 Polb Rab4b Rps9 Scn1b Snrpa1 Thoc1 Tyrobp Usf1 Xpa Zfp472
255	V$ATF_01: activating transcription factor	45	45	396	1607	14123	-3.31	0.0	0.64	0.0	1810011K17Rik AA407930 AW550801 Actn3 BC010304 Cbx2 Cdipt Cdk2 Clasp2 Cnot3 Csnk2a1 Ctla2a D6Ertd253e Dvl1 Erf Fbxo33 Fbxo38 Flt1 Fnbp1 Fscn1 Hemp1 Mclc Mfn2 Mrps9 Mscp Mthfr Nf1 Ninj1 Notch2 Orc2l Orc5l Pdlim3 Pitx2 Polb Rps9 Scn1b Serac1 Snapc2 Snrpa1 Snx5 Srrm2 Thoc1 Tyrobp Vps4b Xpa
256	V$AP4_01: activator protein 4	40	40	401	1362	14368	-3.32	0.0	0.9	0.0	0610009E20Rik 1110028E10Rik 1810011K17Rik 2700087H15Rik Apobec2 BC057893 Baz2a Bckdhb Ccl12 Cd48 Col6a1 Cox8b Cxcl13 Dedd Dffb Epim Galnact2 Hsf2 Itgb2 Itm2a Lrrfip1 Lyzs Lzp-s Mclc Mrpl52 Mrps9 Nid2 Phka2 Ptpro Rab28 Safb Serpinb1a Snapc2 Srrm2 Suv420h1 Tbl1xr1 Tmod4 Tpmt Xpa Zfp422-rs1
257	V$ATF_B: ATF binding site	17	17	424	480	15250	-3.32	0.0	1.61	0.28	1110015E22Rik 1810011K17Rik AA407930 Clasp2 Dvl1 Fbxo33 Flt1 Fscn1 Hemp1 Nf1 Orc5l Pdlim3 Pitx2 Polb Rps9 Scn1b Tyrobp
258	V$PAX5_01: B-cell-specific activating protein	40	40	401	1480	14250	-3.34	0.0	0.48	0.0	0610009E20Rik 1300013B24Rik 2400006A19Rik Acta1 Actn2 Ankra2 Arrb2 Atp1b2 Camk2b Cdipt Cdk2 Cklf Col1a2 Cpt1b Ddx54 Dncic2 Faim Irak1bp1 Lhx9 Lox Lyst Map4k4 Nupl1 Pcaf Pkig Plekha1 Ppp3r1 Purg Rtn2 Safb Sec24b Srr Suv420h1 Tnnc2 Tpmt Ttyh2 Tyrobp Unc93b1 Vhlh Zfp566
259	V$XBP1_01: X-box-binding protein 1	40	40	401	1402	14328	-3.36	0.0	0.74	0.0	AW742319 Acox1 Alpk2 Amacr Ankra2 Ankrd10 Arfrp1 Arl4 Bhlhb5 C530046L02Rik Cant1 Cbx2 Cdk2 Chchd1 Chfr Cpxm1 D6Ertd253e Epb4.1l2 Fcgr1 Galnact2 Ier3ip1 Irak1bp1 Lta4h Mfn2 Mgea5 Mllt1 Mpv17 Mrps9 Mthfr Ninj1 Phkg1 Ppp1r3c Rad17 Serping1 Sf3b1 Snrpa1 Snx5 Tie1 Tmem4 Zfp364
260	V$SREBP1_01: sterol regulatory element-binding protein 1	20	20	421	594	15136	-3.37	0.0	1.44	0.2	AW742319 Acox1 Apoc2 Atp6v0d1 C530046L02Rik Ckmt2 Dyt1 Hsf2 Itgb2 Lox Med28 Miz1 Mpv17 Mtrr Paxip1 Ppp1r3c Slc2a3 Stx4a Zfhx1a Zfp364
261	V$OCT1_Q6: octamer factor 1	406	406	35	14426	1304	-3.38	0.0	0.83	0.0	0610009E20Rik 1110021E09Rik 1110028E10Rik 1110030K22Rik 1300013B24Rik 1700030A21Rik 1810011K17Rik 2310001N14Rik 2310066N05Rik 2400006A19Rik 2700082D03Rik 2700087H15Rik 2810441O16Rik 4933424N09Rik 6330406P08Rik 9130020G10Rik A930025J12Rik AI851464 AW550801 AW552001 AW742319 Acta1 Actn2 Actn3 Acvr1b Adipor1 Aebp2 Alpk2 Alpk3 Amacr Ampd2 Ankib1 Ankra2 Ankrd10 Ankrd32 Apobec2 Apoc2 Arl4 Arl5 Arrb2 As…
262	V$MEIS1BHOXA9_02: Meis-1b:HOXA9 heterodimeric binding	2	2	439	191	15539	-3.41	0.0	0.03	0.0	Myo6 Shfdg1
263	V$CACCCBINDINGFACTOR_Q6	36	36	405	1264	14466	-3.41	0.0	0.72	0.0	Actn2 Amacr Ampd2 BC010304 Camk2b Ccl12 Ccm1 Cdk2 Clasp2 D11Ertd498e Ddx54 Dscr1l2 Dvl1 Eif3s6 Lrrfip1 Lta4h Mclc Med8 Mgea5 Myo6 Nagk Nelf Nfya Nt5c3 Pim1 Pitx2 Rap2c Rbm4 Rpl37 Scn1b Slc24a6 Ssx2ip Thbs2 Tnni2 Xpa Zdhhc14
264	V$TCF11MAFG_01: TCF11:MafG heterodimers	31	31	410	1176	14554	-3.41	0.0	0.41	0.0	2310001N14Rik AW742319 Acta1 Atp6v1b2 Cdyl Coro1a Cox5a Cuedc2 D6Ertd253e Frmd4b Glcci1 Igj Kpna4 Miz1 Myo1g Ptger1 Rabgef1 Rbm14 Rpl14 Safb Serpinb6a Serping1 Sf3b1 Sh3d1B Spag7 Usp12 Xist Zc3hdc8 Zfp160 Zfp51 Zfp566
265	V$PTF1BETA_Q6	36	36	405	1279	14451	-3.41	0.0	0.66	0.0	4933424N09Rik 9130020G10Rik Actn3 Ankib1 Apoc2 Arl4 Bcl2l11 Casp9 Cd48 Col5a1 Cox8b Cpt1b Cttn Dpf3 Fcgr3 Glcci1 Harsl Htatsf1 Ier3ip1 Ing1l Lasp1 Loxl1 Lpl Lyst Ms4a4d Myo6 Nid2 Pcolce Pmm2 Rad17 Rap2c Tmod4 Tmsb10 Tnpo1 Wars Ysg2
266	V$SRF_Q4	35	35	406	1261	14469	-3.42	0.0	0.6	0.0	2310001N14Rik 2700082D03Rik Acta1 Actn3 Arl4 Asb5 C1qb C530046L02Rik Chfr Ckm Col6a1 Cuedc2 Eno3 Fcgr1 Icsbp1 Il7r Ldb3 Lox Man2b1 Med8 Mrpl52 Mrpl53 Mylpf Myom1 Paxip1 Rarres2 Rasa1 Rdh14 Repin1 Sfrs12 Sox18 Suv420h1 Taf6 Usp12 Zc3hc1
267	V$ATATA_B: Avian C-type TATA box	32	32	409	1196	14534	-3.43	0.0	0.46	0.0	1300013B24Rik Acvr1b Bckdhb Bhlhb5 Clec2h Col3a1 Col5a2 Cpsf2 Depdc1a Dscr1l2 Dusp11 Eif3s6 Igj Ing1 Kctd12 Kdelc1 Kpna4 Lyzs Lzp-s Ms4a4d Mustn1 Myom1 Rasa1 Sah Sec24b Serpinb6a Spag7 Tbce Usf1 Xist Zfp451 Zik1
268	V$AR_01: androgen receptor	34	34	407	1209	14521	-3.44	0.0	0.66	0.0	Atp6v0d1 BC003993 BC004690 BC010304 BC018507 C1qb C530046L02Rik Casp9 Cdipt Clasp2 Ddx52 Dnajc5 Extl3 Gpsm1 Hemp1 Hnrpd Ier3ip1 Jarid2 Lgtn Mpv17 Myom1 Nrap Paxip1 Pmm2 Ppp3r1 Psg23 Rpl14 Serpine1 Serping1 Snx5 Taf6 Tnnc2 Zfp160 Zfp422-rs1
269	V$GR_01: high affinity binding site for glucocorticoid receptor	32	32	409	1186	14544	-3.44	0.0	0.49	0.0	2700082D03Rik Acox1 BC004690 BC010304 C1qb Casp9 Ccl12 Dhrs8 Dnajc5 Dusp11 Gsn Hemp1 Hnrpd Ier3ip1 Immt Map2k1ip1 Mrpl52 Myom1 Ndufab1 Nrap Paxip1 Pde6d Ppp3r1 Rab4b Rad52b Rassf5 Rbm14 Rtn2 Tmod4 Tnnc2 Tnni2 Wars
270	V$TEL2_Q6	32	32	409	1097	14633	-3.44	0.0	0.83	0.0	1810011K17Rik 2310066N05Rik AW550801 Amacr Arfrp1 BC018507 C030018L16Rik Cnot3 Ctss D230016N13Rik Dnajc5 Frmd4b Fscn1 Glcci1 Ier3ip1 Il2rb Immt Itgb2 Lyzs Med28 Nagk Nfya Nupl1 Pank3 Pdcd10 Rdh14 Rnf33 Rpl37 Sf3b1 Strn3 Tmem41b Zfp160
271	V$ACAAT_B: Avian C-type CCAAT box	32	32	409	1108	14622	-3.45	0.0	0.78	0.0	1110028E10Rik 2400006A19Rik A930025J12Rik AA407930 AW742319 Ankra2 Btbd1 Chfr Ckmt2 Col1a2 Cox7a1 Cttn Dedd Depdc1a Dnajc3 Epim Fyb Gbas Glcci1 Man2b1 Myom1 Nfya Pank3 Paxip1 Pcaf Pcmt1 Rab4b Rasa1 Sah Snapc2 Spop Ugp2
272	V$OCT1_05: octamer-binding factor 1	28	28	413	1069	14661	-3.46	0.0	0.4	0.0	2400006A19Rik 6330406P08Rik Atp1b2 Bst2 Chuk Clec4a2 Dck Dncic2 Faim Ier3ip1 Il2rb Kctd12 Lpl Lyst Mpeg1 Ndufa5 Nfatc2ip Rad52b Repin1 Serpinb2 Sh3d1B Slc12a7 Sycp3 Tie1 Tlr1 Zc3hc1 Zfp422-rs1 Zfp566
273	V$EVI1_05: ectopic viral integration site 1 encoded factor	29	29	412	987	14743	-3.48	0.0	0.85	0.0	Arfrp1 Cd48 Chchd1 Ctss Dnajc3 Dnajc5 Emcn Extl3 Fbs1 Fcgr1 Fkbp3 Gimap1 Lta4h Mcts1 Mipol1 Miz1 Ms4a4d Myom1 Pdcd10 Pkig Pnn Rarres2 Sah Sult2a2 Tfpt Uhmk1 Wars Wbscr14 Zfp422-rs1
274	V$NFKB_C: NF-kappaB binding site	12	12	429	550	15180	-3.51	0.0	0.17	0.0	0610009E20Rik 2810441O16Rik BC057893 Cd83 Cdh5 Cox7a1 Grn Lasp1 Mrpl53 Ninj1 Pde6d Rap2c
275	V$SRF_Q6: serum response factor	27	27	414	998	14732	-3.53	0.0	0.5	0.0	2700082D03Rik Acta1 Actn3 Arl4 Asb5 C1qb Ckm Col6a1 Cuedc2 Eno3 Fusip1 Icsbp1 Ldb3 Lox Mrpl52 Mylpf Myom1 Orc5l Paxip1 Rarres2 Sfrs12 Suv420h1 Taf6 Tmc4 Usp12 Vamp5 Zc3hc1
276	V$SRF_C: serum response factor	17	17	424	516	15214	-3.55	0.0	1.25	0.12	2700082D03Rik Acta1 C1qb Ckm Col6a1 Cuedc2 Ldb3 Lox Loxl1 Man2b1 Med8 Mylpf Myom1 Rarres2 Sfrs12 Suv420h1 Usp12
277	V$HNF4_01_B: Hepatocyte nuclear factor 4	14	14	427	609	15121	-3.55	0.0	0.21	0.0	1700030A21Rik 2310001N14Rik Acox1 Acta1 Ankrd10 Bst2 Cnot3 Dscr1l2 Fyb Mgea5 Mylpf Tbca Wars Zik1
278	V$ICSBP_Q6	22	22	419	848	14882	-3.57	0.0	0.39	0.0	9130020G10Rik Alpk2 Arl5 Atp6v1b2 Bhlhb5 Bst2 Ccl12 Cdh5 Clec2h Faim Hnrpd Kif22 Kpna4 Mpeg1 Orc2l Serpinb2 Ssx2ip Taf6 Tex13 Wars Ysg2 Zfp51
279	V$E4BP4_01: E4BP4	19	19	422	599	15131	-3.57	0.0	1.11	0.02	1300013B24Rik Ankib1 Baz1b C030018L16Rik Clasp2 Cpxm1 Ctgf Ctss Dpf3 Faim Map2k1ip1 Mipol1 Mpv17 Pmm2 Rasa1 Rassf5 Rbm4 Sah Tnnt1
280	V$NERF_Q2: new ets-related factor 1a	23	23	418	793	14937	-3.6	0.0	0.76	0.0	1110021E09Rik AW552001 Arl4 C1qb Cd38 Cog4 Cttn Ebi3 Fbxo38 Fcgr3 Fscn1 Loxl1 Mgea5 Mpv17 Nelf Nfya Pank3 Polr2k Rap2c Sf3b1 Strn3 Unc93b1 Zfp160
281	V$TAXCREB_01: Tax/CREB complex	14	14	427	413	15317	-3.61	0.0	1.28	0.12	1810011K17Rik Acta1 Arrb2 Cbx2 Crat Etnk1 Fnbp1 Mscp Mtrr Notch2 Paxip1 Phkg1 Pim1 Vps4b
282	V$EVI1_03: ectopic viral integration site 1 encoded factor	4	4	437	68	15662	-3.62	0.0	2.01	0.5	Ms4a4d Pkig Pnn Wbscr14
283	V$COUP_DR1_Q6	10	10	431	465	15265	-3.62	0.0	0.18	0.0	Acta1 Apoc2 Ckmt2 D6Ertd253e Htatsf1 Igj Lasp1 Med8 Nrap Rarres2
284	V$GATA4_Q3	430	430	11	15427	303	-3.63	0.0	0.16	0.0	0610009E20Rik 1110015E22Rik 1110021E09Rik 1110028E10Rik 1110030K22Rik 1300013B24Rik 1700030A21Rik 2310001N14Rik 2310066N05Rik 2400006A19Rik 2700082D03Rik 2700087H15Rik 2810441O16Rik 4933424N09Rik 6330406P08Rik 9130020G10Rik A930025J12Rik AA407930 AI839562 AI851464 AW550801 AW552001 AW742319 Acox1 Acta1 Actn2 Actn3 Acvr1b Adipor1 Alpk2 Alpk3 Amacr Ampd2 Ankib1 Ankra2 Ankrd10 Ankrd32 Apobec2 Apoc2 …
285	V$EGR1_01: Egr-1/Krox-24/NGFI-A immediate-early gene product	7	7	434	165	15565	-3.68	0.0	1.66	0.28	Cox5a Ddx52 Mclc Pam Qk Ysg2 Zfp451
286	V$PBX_Q3	421	421	20	15016	714	-3.68	0.0	0.58	0.0	0610009E20Rik 1110015E22Rik 1110021E09Rik 1110028E10Rik 1110030K22Rik 1300013B24Rik 1700030A21Rik 1810011K17Rik 2310001N14Rik 2310066N05Rik 2400006A19Rik 2700082D03Rik 2700087H15Rik 2810441O16Rik 4933424N09Rik 6330406P08Rik 9130020G10Rik A930025J12Rik AA407930 AI839562 AI851464 AW550801 AW552001 AW742319 Acox1 Acta1 Actn2 Actn3 Acvr1b Adipor1 Aebp2 Alpk2 Alpk3 Amacr Ampd2 Ankib1 Ankrd10 Ankrd32 A…
287	V$HNF4_01: hepatic nuclear factor 4	425	425	16	15097	633	-3.69	0.0	0.92	0.0	0610009E20Rik 1110015E22Rik 1110021E09Rik 1110028E10Rik 1110030K22Rik 1300013B24Rik 1700030A21Rik 1810011K17Rik 2310001N14Rik 2310066N05Rik 2400006A19Rik 2700082D03Rik 2700087H15Rik 2810441O16Rik 4933424N09Rik 6330406P08Rik 9130020G10Rik A930025J12Rik AA407930 AI839562 AI851464 AW550801 AW552001 AW742319 Acox1 Acta1 Actn2 Actn3 Acvr1b Adipor1 Aebp2 Alpk2 Alpk3 Amacr Ampd2 Ankib1 Ankra2 Ankrd10 An…
288	V$NFY_C: NF-Y binding site	13	13	428	389	15341	-3.7	0.0	1.19	0.08	0610009E20Rik 1110021E09Rik Actn3 Bhlhb5 Kif22 Kpna4 Med8 Nid2 Pmm2 Rbm4 Slc12a7 Tnnc2 Zfp119
289	V$NFKAPPAB50_01: NF-kappaB (p50)	19	19	422	677	15053	-3.72	0.0	0.63	0.0	Actn3 Ankra2 BC057893 Cd83 Clasp2 Ebi3 Fusip1 Gsn Il2rb Ing1l Lgtn Myom1 Notch2 Rpl14 Rpo1-2 Spag7 Srrm2 Thbs2 Tpmt
290	V$MAX_01: Max	18	18	423	649	15081	-3.73	0.0	0.59	0.0	AW742319 Alpk2 Ampd2 Cdw92 D11Ertd498e Eno3 Fkbp9 Jmjd1b Lox Med28 Rpa1 Serac1 Slc2a3 Snx5 Stx4a Sycp3 Tyrobp Zfhx1a
291	V$HNF1_Q6	423	423	18	15095	635	-3.73	0.0	0.54	0.0	0610009E20Rik 1110021E09Rik 1110028E10Rik 1110030K22Rik 1300013B24Rik 1700030A21Rik 1810011K17Rik 2310001N14Rik 2310066N05Rik 2400006A19Rik 2700082D03Rik 2700087H15Rik 2810441O16Rik 4933424N09Rik 6330406P08Rik 9130020G10Rik A930025J12Rik AA407930 AI839562 AI851464 AW550801 AW552001 AW742319 Acox1 Acta1 Actn2 Acvr1b Adipor1 Aebp2 Alpk2 Alpk3 Amacr Ampd2 Ankib1 Ankra2 Ankrd10 Ankrd32 Apobec2 Apoc2 …
292	V$NGFIC_01: nerve growth factor-induced protein C	5	5	436	277	15453	-3.78	0.0	0.12	0.0	Cox5a Faim Lrrfip1 Mclc Pam
293	V$OCT1_01: octamer factor 1	11	11	430	466	15264	-3.79	0.0	0.28	0.0	Atp1b2 Lpl Mrps17 Nfatc2ip Pim1 Rab4b Repin1 Slc12a7 Wbscr14 Zc3hc1 Zfp566
294	V$EVI1_06: ectopic viral integration site 1 encoded factor	3	3	438	204	15526	-3.81	0.0	0.08	0.0	Epb4.1l2 Gpsm1 Ier3ip1
295	V$RORA2_01: RAR-related orphan receptor alpha2	8	8	433	216	15514	-3.85	0.0	1.32	0.14	Asb5 Med28 Mgea5 Mrpl53 Mrps17 Ppp2r2a Sec24b Ssx2ip
296	V$CDPCR3_01: cut-like homeodomain protein	12	12	429	393	15337	-3.89	0.0	0.85	0.0	Acvr1b Chchd1 Cklf Ctss D6Ertd253e Itgb2 Pcmt1 Pga5 Pitx2 Polr2b Tex13 Wbscr14
297	V$T3R_01: viral homolog of thyroid hormone receptor alpha1	10	10	431	413	15317	-3.89	0.0	0.33	0.0	Ankra2 Btbd1 Clec2d Col5a2 Fcgr1 Myo6 Nid2 Prkcz Slc12a7 Stx4a
298	V$MAF_Q6	12	12	429	456	15274	-3.91	0.0	0.47	0.0	Bad Ckm Clec2h Fabp4 Fcgr1 Gbas Idh3a Kras Man2b1 Pcaf Rpl14 Tmem4
299	V$CAAT_C: Retroviral CCAAT box	1	1	440	121	15609	-3.92	0.0	0.03	0.0	Mpeg1
300	V$MEF2_03: myogenic MADS factor MEF-2	10	10	431	312	15418	-3.93	0.0	0.96	0.0	Asb5 C1qr1 Cd83 Ckmt2 Clec4a2 Cpt1b Extl3 Pank3 Serpinb2 Tmc4
301	V$FREAC3_01: Fork head RElated ACtivator-3	8	8	433	353	15377	-3.93	0.0	0.26	0.0	Cox5a Gas2 Glcci1 Il2rb Mpeg1 Tmsb10 Zfhx1a Zfp160
302	V$ISRE_01: interferon-stimulated response element	5	5	436	261	15469	-3.93	0.0	0.16	0.0	Bst2 Kif22 Orc2l Ssx2ip Taf6
303	V$IRF1_01: interferon regulatory factor 1	8	8	433	349	15381	-3.95	0.0	0.27	0.0	9130020G10Rik Cpsf2 Enpp2 Gng11 Ndufab1 Serpinb6a Usp3 Zfp51
304	V$CLOX_01: Clox	7	7	434	319	15411	-3.96	0.0	0.24	0.0	BC021921 Clns1a Csrp3 Msr1 Repin1 Tmem41b Zfp51
305	V$RP58_01: 58 KDA repressor protein	11	11	430	400	15330	-3.97	0.0	0.56	0.0	Actn3 Clec2h Col3a1 Ctss Cuedc1 D230016N13Rik Fap Fcgr3 Galnact2 Nrap Zfp364
306	V$EVI1_02: ectopic viral integration site 1 encoded factor	10	10	431	377	15353	-3.99	0.0	0.49	0.0	Dedd Dnajc5 Emcn Mcts1 Ms4a4d Myom1 Pkig Pnn Wbscr14 Zfp307
307	V$RSRFC4_Q2	10	10	431	360	15370	-4.01	0.0	0.59	0.0	Ampd2 Baz2a Cd83 Ckmt2 Clec4a2 Cog4 Cpt1b Notch2 Ptpro Thbs2
308	V$STAF_01: Se-Cys tRNA gene transcription activating factor	9	9	432	302	15428	-4.05	0.0	0.74	0.0	BC003993 Lta4h Ndufab1 Plekha1 Sf3b1 Slc24a6 Snx5 Vps4b Zik1
309	V$STAT5B_01: signal transducer and activator of transcription 5b	8	8	433	321	15409	-4.06	0.0	0.39	0.0	Chchd1 Clasp2 Dedd Hemp1 Kif22 Rab28 Rtn2 Serpinb6a
310	V$BEL1_B: Bel-1 similar region	2	2	439	26	15704	-4.08	0.0	1.73	0.32	Ier3ip1 Lyst
311	V$EGR2_01: Egr-2/Krox-20 early growth response gene product	4	4	437	214	15516	-4.08	0.0	0.16	0.0	Ddx52 Erf Faim Zfp451
312	V$FXR_Q3	6	6	435	268	15462	-4.09	0.0	0.27	0.0	Bckdhb Col6a1 Eif3s6 Fcgr1 Rbm4 Smpx
313	V$HMEF2_Q6: myocyte enhancer factor	3	3	438	56	15674	-4.12	0.0	1.53	0.25	Ckm Epb4.1l2 Myl2
314	V$EGR3_01: early growth response gene 3 product	3	3	438	178	15552	-4.14	0.0	0.13	0.0	Erf Faim Zfp451
315	V$BACH1_01: BTB and CNC homolog 1	7	7	434	231	15499	-4.16	0.0	0.75	0.0	Ldb3 Med28 Pkia Repin1 Sycp3 Tbce Zc3hc1
316	V$CREBP1_01: cAMP-responsive element binding protein 1	6	6	435	256	15474	-4.16	0.0	0.32	0.0	1110015E22Rik 1700030A21Rik Arl4 Dpf3 Etnk1 Mfn2
317	V$R_01: Epstein-Barr virus transcription factor R	7	7	434	232	15498	-4.17	0.0	0.74	0.0	BC010304 Lyl1 Nfat5 Pcaf Slk Tmem4 Tyrobp
318	V$POLY_C: Retroviral Poly A signal	7	7	434	237	15493	-4.18	0.0	0.69	0.0	Emcn Esco1 Gng11 Mgea5 Nfatc2ip Sf3b1 Shfdg1
319	V$HOX13_01: Hox-1.3	6	6	435	239	15491	-4.22	0.0	0.41	0.0	Bcl2l11 Cd5l Clns1a Lasp1 Mfn2 Myo6
320	V$MIF1_01: MIBP-1 / RFX1 complex	6	6	435	192	15538	-4.23	0.0	0.79	0.0	Car3 Fbs1 Mustn1 Psg23 Tmem4 Ysg2
321	V$OCT1_07: octamer factor 1	5	5	436	217	15513	-4.24	0.0	0.32	0.0	Cd48 Dncic2 Igj Wbscr14 Zc3hc1
322	V$POU3F2_02	4	4	437	106	15624	-4.3	0.0	1.04	0.0	Bst2 Dncic2 Myom2 Wbscr14
323	V$E2F_01: E2F	4	4	437	107	15623	-4.32	0.0	1.02	0.0	Cbx2 Faim Mtrr Tbl1xr1
324	V$PPARA_01: PPAR:RXR heterodimers	1	1	440	7	15723	-4.35	0.0	1.62	0.28	Acta1
325	V$FXR_IR1_Q6	3	3	438	151	15579	-4.4	0.0	0.23	0.0	Col6a1 Eif3s6 Tnnt1
326	V$MEIS1AHOXA9_01: Meis-1a:HOXA9 heterodimeric binding	4	4	437	166	15564	-4.4	0.0	0.38	0.0	Ankib1 Dnajc3 Myo6 Shfdg1
327	V$CDP_02: transcriptional repressor CDP	4	4	437	157	15573	-4.43	0.0	0.44	0.0	BC021921 Clns1a Msr1 Repin1
328	V$RSRFC4_01: related to serum response factor, C4	1	1	440	93	15637	-4.44	0.0	0.08	0.0	Ckmt2
329	V$HSF_Q6	4	4	437	155	15575	-4.45	0.0	0.46	0.0	Bst2 Cryab Eif5 Shfdg1
330	V$CDP_01: cut-like homeodomain protein	4	4	437	142	15588	-4.46	0.0	0.57	0.0	Ankra2 Cuedc2 Rap2c Zfp364
331	V$MYCMAX_01: c-Myc:Max heterodimer	3	3	438	139	15591	-4.47	0.0	0.29	0.0	Cdw92 D11Ertd498e Tyrobp
332	V$LXR_Q3	1	1	440	79	15651	-4.67	0.0	0.12	0.0	Mipol1
333	V$LXR_DR4_Q3	2	2	439	94	15636	-4.69	0.0	0.3	0.0	Bhlhb5 Loxl1
334	V$GNCF_01: GCNF (germ cell nuclear factor)	2	2	439	93	15637	-4.7	0.0	0.31	0.0	BC010304 Rpa1
335	V$AR_02: high affinity binding sites for androgen receptor	2	2	439	53	15677	-4.71	0.0	0.81	0.0	Dnajc5 Myom1
336	V$DTYPEPA_B: poly A signal of D-type LTRs	2	2	439	83	15647	-4.74	0.0	0.39	0.0	Repin1 Spag7
337	V$TAACC_B: Lentiviral TATA upstream element	1	1	440	14	15716	-4.78	0.0	1.08	0.0	Orc2l
338	V$POU3F2_01	1	1	440	65	15665	-4.85	0.0	0.18	0.0	Cdw92
339	V$IRF2_01: interferon regulatory factor 2	1	1	440	19	15711	-4.93	0.0	0.86	0.0	Serpinb6a
340	V$TAXCREB_02: Tax/CREB complex	1	1	440	22	15708	-4.99	0.0	0.75	0.0	Pkig
341	V$PAX5_02: B-cell-specific activating protein	1	1	440	53	15677	-5.0	0.0	0.25	0.0	Fabp4
342	V$APOLYA_B: Avian C-type PolyA signal	1	1	440	42	15688	-5.07	0.0	0.36	0.0	Il2rb
