# Supplementary material for: A genomic analysis of mouse models of breast cancer reveals molecular features of mouse models and relationships to human breast cancer
Source: Breast Cancer Res. 2014 Jun 5;16(3):R59. doi: 10.1186/bcr3672 (PMC4078930; doi:10.1186/bcr3672)
Supplement: Additional file 2 — Fold change values organized by mouse tumor model type comparing the mouse model to all other types of mouse models. [file bcr3672-S2.zip › Additional_file_2/BRCA_p53_mutant_SAM/AdditionalFile35_BRCA_p53_mutant_SAM/BRCA_p53_vs_ALL.txt]

Current settings
Input parameters
Data type?								Two class unpaired
Array or Seq data?								array
Arrays centered?								FALSE
Delta								1.865692588
Minimum fold change								0
Test statistic								standard
Are data are log scale?								TRUE
Number of permutations								100
Input percentile for exchangeability factor s0								Automatic choice
Number of neighbors for KNN								10
Seed for Random number generator								32162111
Computed values
Estimate of pi0 (proportion of null genes)								0.459
s0 percentile								0
False Discovery Rate (%)								0
List of Significant Genes for Delta = 1.866
Positive genes (1162) Upregulated in BRCA & p53 mutant tumors compared to all other tumors.
	Row	Gene ID	Gene Name	Score(d)	Numerator(r)	Denominator(s+s0)	Fold Change	q-value(%)
	1231	1417025_at	4.249511498	6.642967627	1.487804619	0.223966863	2.804618652	0
	10868	1432072_at	3.310920789	6.466905479	0.903344296	0.139687258	1.870396708	0
	3623	1419661_at	4.57229159	6.010454888	0.796234941	0.132474988	1.736563229	0
	151	1415875_at	2.671549098	5.902959883	0.846852406	0.143462335	1.798572613	0
	9382	1426988_at	5.039920261	5.800761131	0.911682392	0.157165995	1.881238017	0
	11154	1433913_at	5.097180116	5.782716973	0.855038159	0.147860973	1.808806597	0
	9316	1426887_at	3.164354168	5.691561782	0.908598984	0.159639659	1.877221624	0
	2056	1417923_at	3.544400952	5.621562519	0.882946956	0.157064331	1.844138431	0
	12080	1437367_at	4.532327341	5.590823793	1.189139345	0.212694835	2.280166768	0
	2057	1417924_at	3.237356867	5.555953589	0.888287116	0.159880226	1.850977189	0
	4633	1421168_at	2.786719666	5.501202642	0.721933626	0.131231964	1.649391213	0
	11894	1436882_at	5.371668513	5.444626377	0.759953184	0.139578574	1.693435671	0
	1288	1417090_at	4.387215883	5.344168371	1.058824928	0.198127165	2.083234041	0
	3580	1419611_at	3.763662137	5.337668117	0.644366911	0.120720678	1.563053231	0
	1065	1416848_at	5.798262712	5.32800335	0.682163165	0.128033547	1.604543792	0
	6952	1423886_at	4.531455356	5.310497804	0.833661637	0.156983708	1.782202953	0
	9754	1427542_at	3.442741748	5.29130874	0.85792556	0.162138632	1.812430357	0
	3581	1419612_at	3.771423195	5.285636753	0.65478447	0.12387996	1.574380733	0
	2244	1418132_a_at	4.794433847	5.285212991	0.744044599	0.140778546	1.674864751	0
	3768	1419949_at	3.370639709	5.283927824	0.681999183	0.129070496	1.604361424	0
	3272	1419274_at	5.32460215	5.274219895	0.768728768	0.145752127	1.703767846	0
	876	1416644_a_at	3.046254836	5.238711125	1.295682508	0.247328489	2.454931054	0
	6441	1423294_at	1.757881283	5.226140791	1.373153714	0.262747172	2.590361977	0
	15254	1451105_at	3.025914796	5.212651164	0.767234687	0.147187038	1.702004307	0
	10807	1431795_a_at	2.861465669	5.212385338	1.307805434	0.250903444	2.475646687	0
	14457	1450141_at	2.940006821	5.2045692	0.693494138	0.133247174	1.617195549	0
	6392	1423243_at	3.898987051	5.202541609	0.693308365	0.133263396	1.616987319	0
	10805	1431791_a_at	2.662499296	5.198442862	0.946795378	0.182130573	1.927586201	0
	14313	1449972_s_at	4.287484673	5.184622582	0.833435947	0.160751517	1.781924173	0
	7947	1425081_at	2.519640458	5.163949175	0.754470411	0.146103377	1.687012205	0
	11589	1435565_at	3.708660584	5.158938169	0.662150864	0.128350223	1.582440071	0
	10850	1431995_at	3.302896468	5.146544028	1.114221931	0.216499057	2.164782273	0
	7946	1425080_at	2.365605626	5.136703057	0.736019865	0.143286434	1.665574475	0
	9740	1427526_at	5.810328403	5.114071138	0.857876184	0.167748191	1.812368328	0
	14149	1449713_at	3.615972837	5.08564299	0.675302541	0.132786069	1.596931623	0
	10779	1431731_at	3.546409696	5.04895795	0.980494665	0.194197431	1.973141835	0
	10757	1431668_at	3.327168299	5.042705733	0.967258921	0.191813477	1.955122389	0
	14003	1449471_at	2.361054907	5.035331065	0.951015996	0.188868613	1.933233629	0
	11096	1433693_x_at	4.65494385	5.018509082	0.826502628	0.16469087	1.773381129	0
	1964	1417821_at	3.849599258	5.018326903	1.168224996	0.232791729	2.247350265	0
	2589	1418508_a_at	4.562872238	5.016749521	0.612618724	0.122114672	1.529032131	0
	2959	1418929_at	3.709863127	5.016645239	0.77131616	0.153751386	1.706826198	0
	3622	1419660_at	4.687760912	5.014278009	0.653378886	0.130303682	1.572847597	0
	17400	1460183_at	4.567646735	5.007904125	0.716499483	0.143073722	1.6431902	0
	10656	1431124_at	4.176979535	4.99448668	0.699385003	0.140031408	1.623812441	0
	10901	1432227_at	2.81792947	4.98536368	0.787841511	0.1580309	1.726489441	0
	6930	1423860_at	3.030075225	4.963971877	0.889377913	0.17916659	1.852377211	0
	13114	1448470_at	1.939852664	4.952812152	1.172576494	0.23674964	2.25413902	0
	12508	1438795_x_at	5.604684417	4.952051608	0.829625721	0.16753172	1.777224237	0
	12460	1438623_x_at	6.484367264	4.945328569	0.782768009	0.158284328	1.720428588	0
	6833	1423748_at	6.147676432	4.940168876	0.908229995	0.183845941	1.87674156	0
	9755	1427543_s_at	4.844802553	4.937697386	0.969957675	0.196439271	1.958783128	0
	6929	1423859_a_at	3.38383029	4.935543267	0.853539058	0.172937205	1.806928047	0
	10098	1428117_x_at	5.860794298	4.914603103	0.774716483	0.157635615	1.710853803	0
	12696	1439461_x_at	5.324947639	4.90106973	0.692816188	0.141360198	1.616435777	0
	17023	1455801_x_at	6.829905156	4.869576816	0.639886646	0.13140498	1.558206724	0
	1965	1417822_at	3.955890984	4.864801415	1.119893347	0.230203301	2.173309054	0
	14075	1449557_at	4.605491728	4.86077948	0.624992357	0.128578628	1.542202656	0
	10886	1432151_at	4.409162188	4.844941861	0.793544622	0.163788265	1.733327927	0
	2270	1418160_at	1.941996163	4.828859807	0.683817951	0.141610645	1.606385277	0
	11287	1434335_at	5.806255623	4.824616476	0.56673467	0.1174673	1.481167367	0
	4602	1421132_at	1.254307983	4.819969708	0.827282073	0.171636364	1.774339492	0
	13020	1448367_at	5.62059306	4.81863314	0.743767706	0.154352424	1.674543328	0
	12770	1448058_s_at	6.006598286	4.810709667	0.718565457	0.14936787	1.645544974	0
	3808	1420039_s_at	3.735828347	4.810338552	0.629167202	0.130794786	1.546671917	0
	8394	1425669_at	3.961649192	4.799543279	0.744756384	0.155172345	1.675691285	0
	3756	1419916_at	3.954939087	4.796730384	0.6766683	0.141068654	1.598444109	0
	1681	1417518_at	3.66508429	4.785375827	0.596799958	0.124713289	1.512358282	0
	7218	1424192_at	3.953366706	4.776089547	0.610493758	0.12782293	1.526781656	0
	13717	1449149_at	6.092283318	4.77523168	0.647309413	0.135555604	1.566244467	0
	10632	1431020_a_at	6.106026825	4.766288867	0.751565787	0.157683642	1.683619107	0
	11840	1436727_x_at	5.53746977	4.758473767	0.789231745	0.165858169	1.728153952	0
	17141	1456094_at	5.020164474	4.755654779	0.638145754	0.134186728	1.55632758	0
	10975	1433144_at	4.130273602	4.749312247	0.803510568	0.169184616	1.745342977	0
	16693	1454107_a_at	3.544469369	4.745311344	0.653267978	0.137665989	1.572726688	0
	4656	1421193_a_at	2.965322382	4.734807169	0.673239575	0.142189439	1.594649739	0
	15555	1451469_at	3.164228167	4.734406625	0.770382377	0.162719943	1.705721815	0
	383	1416124_at	3.646973266	4.730284661	1.128134782	0.238491943	2.185759671	0
	16903	1455237_at	5.117919101	4.730107289	0.610295798	0.129023669	1.526572172	0
	14143	1449698_at	2.320587443	4.723011808	0.736703895	0.155981802	1.666364367	0
	10523	1430205_a_at	6.119629139	4.722517141	0.544497144	0.115298077	1.458511886	0
	17082	1455953_x_at	3.944276098	4.719116078	0.668728111	0.141706222	1.589670886	0
	8220	1425426_a_at	3.04405901	4.70709267	0.642973939	0.13659683	1.561544777	0
	6832	1423747_a_at	6.007461581	4.706639639	0.842636396	0.179031424	1.793324288	0
	12670	1439416_x_at	4.341133578	4.699992146	0.967038783	0.205753276	1.954824082	0
	17119	1456031_at	4.334073844	4.685013999	0.962975334	0.205543747	1.949325934	0
	17283	1456582_x_at	3.59607331	4.681352685	0.80902483	0.172818603	1.752026784	0
	10565	1430545_at	4.572798997	4.679265272	0.842515705	0.18005299	1.793174272	0
	12411	1438461_at	4.426756202	4.678104767	0.668202804	0.14283622	1.589092168	0
	2778	1418720_at	5.408159997	4.67628445	0.533660802	0.114120689	1.447597782	0
	13979	1449446_at	3.531174004	4.651837978	0.766156544	0.164699748	1.700732854	0
	12459	1438622_x_at	4.614416529	4.64438292	0.894546371	0.192608229	1.859025257	0
	16299	1452499_a_at	3.597830984	4.634503558	0.663225828	0.143106121	1.5836196	0
	9790	1427593_at	5.082930868	4.622736949	0.704524617	0.15240422	1.629607604	0
	3709	1419762_at	5.887228488	4.60885846	1.002770863	0.217574671	2.003844923	0
	16287	1452479_at	1.54745923	4.605415618	0.59219299	0.128586221	1.50753656	0
	16110	1452191_at	5.137289476	4.588899177	0.613041712	0.133592325	1.529480498	0
	15181	1451022_at	5.211525928	4.576868968	0.66397591	0.145072082	1.584443165	0
	2779	1418721_at	5.352668784	4.576153267	0.535675795	0.117058097	1.449621035	0
	3271	1419273_at	5.46838928	4.572878215	0.709080951	0.155062286	1.634762382	0
	11055	1433584_at	1.609571728	4.569480688	1.177049353	0.257589305	2.261138485	0
	11985	1437097_at	2.739192104	4.559599904	0.603606562	0.132381475	1.519510413	0
	3827	1420092_at	4.558886363	4.553578905	0.693805183	0.15236481	1.617544254	0
	557	1416308_at	5.100911849	4.551344366	0.709298852	0.155843811	1.635009311	0
	1497	1417319_at	1.207806978	4.548086324	0.786142329	0.172851233	1.724457208	0
	3888	1420260_at	4.451566833	4.531964567	0.531209002	0.117213847	1.445139738	0
	4603	1421133_at	1.381919728	4.530588939	0.817207727	0.180375606	1.761992432	0
	11823	1436686_at	4.530960912	4.530484877	1.012492121	0.223484273	2.017392949	0
	8893	1426304_x_at	4.371846728	4.530357499	0.61337413	0.135391993	1.529832953	0
	5933	1422691_at	5.633775093	4.522587412	0.71406937	0.157889567	1.640424698	0
	6951	1423885_at	4.813479936	4.510726832	0.684514706	0.15175264	1.607161274	0
	546	1416296_at	5.403243525	4.508063017	1.010884455	0.224239202	2.015146122	0
	12392	1438380_at	2.666232419	4.506117246	0.925597666	0.20540914	1.899470974	0
	8628	1425982_a_at	3.911577178	4.50003943	0.62934248	0.139852659	1.546859839	0
	10984	1433437_at	4.825754512	4.499417809	0.957423158	0.212788231	1.941838418	0
	16910	1455276_x_at	5.034403193	4.498614039	0.553464752	0.123030059	1.467606044	0
	16109	1452190_at	5.110742539	4.496092274	0.607374652	0.135089454	1.52348432	0
	13065	1448415_a_at	2.963780667	4.492070135	1.158601222	0.257921445	2.232408774	0
	8576	1425908_at	6.19684723	4.472624758	0.614378954	0.137364297	1.530898839	0
	3770	1419952_at	3.998326648	4.470967021	0.629705663	0.140843281	1.547249293	0
	10714	1431396_at	4.387049541	4.468010766	0.920900363	0.206109701	1.893296501	0
	12239	1437847_x_at	4.961708365	4.465267968	0.704791039	0.157838464	1.62990857	0
	16564	1453473_a_at	6.623189973	4.464104739	0.568871969	0.127432487	1.483363288	0
	11824	1436687_x_at	4.660807944	4.463373745	0.984583555	0.220591779	1.978742051	0
	17105	1456000_at	5.053074147	4.449464645	0.610469132	0.137200581	1.526755595	0
	4141	1420603_s_at	4.084131604	4.439803026	0.723309349	0.162914739	1.650964786	0
	11635	1435780_at	5.815108338	4.437660006	0.651424261	0.14679454	1.570718079	0
	12204	1437721_at	3.035766964	4.43729096	0.723706505	0.163096473	1.651419339	0
	3760	1419931_at	3.513265502	4.436646443	0.586782833	0.132258191	1.501893832	0
	17133	1456078_x_at	4.492973952	4.419046557	0.871664784	0.197251776	1.829773131	0
	12764	1448043_x_at	5.586139048	4.413218366	0.669670342	0.151741946	1.590709446	0
	13004	1448349_at	6.483134055	4.40623433	0.786952772	0.178599846	1.725426205	0
	10887	1432155_at	3.656212983	4.399752102	0.793228488	0.180289359	1.732948148	0
	12776	1448070_at	5.143389233	4.394737216	0.659253924	0.150009862	1.57926571	0
	12503	1438789_s_at	2.057816267	4.392460368	0.965939799	0.219908598	1.953335548	0
	16214	1452361_at	4.090348913	4.391520708	0.618551041	0.140851218	1.535332408	0
	8738	1426112_a_at	4.88814623	4.390370686	0.778611416	0.177345257	1.715478942	0
	12925	1448260_at	1.566944314	4.38796666	0.707019974	0.161127016	1.632428693	0
	1870	1417721_s_at	4.196324839	4.381293672	0.741812646	0.169313609	1.672275617	0
	382	1416123_at	3.723259095	4.364995413	1.029447243	0.235841541	2.041242017	0
	7275	1424262_at	3.650433255	4.355521896	0.94428026	0.216800715	1.924228677	0
	8471	1425775_at	2.291904131	4.347455402	0.541989173	0.124668139	1.455978622	0
	16346	1452581_at	5.237526322	4.33821133	0.587991878	0.13553786	1.503153016	0
	9474	1427122_at	1.497360779	4.334099083	0.55504617	0.128064947	1.469215651	0
	12066	1437330_at	3.135398541	4.333479004	0.732099462	0.168940351	1.661054561	0
	11882	1436849_x_at	5.513216735	4.329338368	0.538261707	0.124328861	1.452221691	0
	15681	1451619_at	5.333376779	4.327056169	0.57497962	0.132880091	1.489656419	0
	16064	1452121_at	5.016372899	4.320918139	0.516648379	0.11956912	1.430627797	0
	8193	1425394_at	4.516289674	4.320282059	0.658944139	0.152523407	1.578926636	0
	6437	1423290_at	5.55811937	4.319464656	0.611223755	0.141504516	1.527554396	0
	8062	1425223_at	5.235103169	4.318384027	0.690086035	0.159801915	1.61337973	0
	7927	1425060_s_at	3.28305749	4.314111799	0.677833974	0.157120169	1.599736148	0
	11531	1435301_at	5.108089352	4.311350727	0.520347712	0.120692503	1.434300895	0
	13876	1449329_at	4.524029539	4.30243359	0.469094505	0.10903004	1.384240389	0
	1372	1417179_at	3.856663742	4.300838923	0.703357674	0.163539646	1.628290006	0
	2223	1418108_at	2.361011895	4.299854764	0.475696248	0.110630771	1.390589159	0
	8939	1426366_at	5.354210137	4.29980932	0.701224557	0.16308271	1.625884255	0
	12483	1438679_at	5.154078995	4.293567683	0.630388983	0.146821718	1.547982308	0
	10735	1431530_a_at	3.591541771	4.290201285	0.722442703	0.168393661	1.649973327	0
	17193	1456275_at	4.746656986	4.275780532	0.618600353	0.144675422	1.535384888	0
	6695	1423591_at	6.244676727	4.269454078	0.677771239	0.158748924	1.599666586	0
	12762	1448041_at	5.586198496	4.268937148	0.652495703	0.152847344	1.571885032	0
	11728	1436198_at	4.363195588	4.268608603	0.632644857	0.148208683	1.550404709	0
	12397	1438387_x_at	3.782735215	4.263949993	0.671764713	0.157545167	1.593020368	0
	12289	1438023_at	3.272816062	4.249392935	0.647930631	0.152476046	1.56691903	0
	12889	1448221_at	5.295366148	4.242766029	0.868872536	0.204789171	1.826235143	0
	9277	1426835_at	6.610385813	4.242263586	0.431406338	0.101692488	1.3485475	0
	13426	1448813_at	1.536158535	4.236613887	0.748493174	0.176672502	1.680037196	0
	4742	1421304_at	1.859456528	4.233031197	0.691865557	0.163444474	1.615371014	0
	6590	1423471_at	3.981327448	4.229772723	0.659468802	0.155911167	1.579500947	0
	3128	1419112_at	4.660047209	4.224588437	0.547705146	0.129646983	1.461758668	0
	12763	1448042_s_at	5.533997489	4.219296556	0.619341472	0.146787851	1.536173824	0
	16069	1452127_a_at	2.921095817	4.215766833	0.795947691	0.188802589	1.736217503	0
	3679	1419724_at	2.859379986	4.214381491	0.827501979	0.196351939	1.774609971	0
	2781	1418723_at	2.538193915	4.213492286	0.889790002	0.211176369	1.852906396	0
	10613	1430875_a_at	6.138515573	4.210382278	0.518440937	0.123133935	1.432406467	0
	966	1416744_at	5.68577849	4.20631049	0.642375934	0.152717194	1.560897642	0
	15426	1451314_a_at	4.178779554	4.205425667	0.780035264	0.18548307	1.717172845	0
	720	1416481_s_at	6.148179844	4.204925776	0.668282266	0.158928433	1.589179696	0
	9705	1427478_at	5.744410563	4.203393681	0.591206728	0.140649859	1.506506323	0
	17546	1460364_at	4.153242757	4.197438579	0.613981241	0.146275217	1.530476869	0
	14385	1450052_at	3.645598722	4.196500393	0.59771008	0.142430603	1.513312651	0
	7980	1425121_a_at	4.824585551	4.196280361	0.918599013	0.218907922	1.89027877	0
	563	1416314_at	2.779700561	4.194672228	0.738093083	0.175959656	1.667969702	0
	12989	1448333_at	5.108858926	4.194329574	0.513999138	0.122546197	1.428003126	0
	10912	1432275_at	5.342707838	4.192408069	0.583186494	0.139105374	1.498154585	0
	3751	1419911_at	3.301594799	4.191664612	0.630435043	0.150402072	1.548031731	0
	17368	1459918_at	5.906428366	4.185880759	0.648900677	0.1550213	1.567972957	0
	13681	1449111_a_at	4.662535309	4.182308757	0.507543419	0.121354842	1.421627426	0
	5859	1422610_s_at	1.563704849	4.181942144	0.675407995	0.16150582	1.597048355	0
	8666	1426025_s_at	4.298620965	4.180768103	0.724020394	0.173178798	1.651778679	0
	6882	1423802_at	3.610270873	4.175456297	0.603296221	0.144486298	1.519183584	0
	11886	1436861_at	2.753005061	4.166168181	0.559260657	0.134238618	1.473513887	0
	2538	1418452_at	2.92085634	4.158772861	0.649360848	0.156142417	1.568473166	0
	15638	1451572_a_at	4.031043854	4.156946935	0.676854162	0.162824826	1.598650049	0
	1562	1417389_at	3.86106834	4.148902285	0.878343272	0.211704979	1.838263108	0
	16036	1452088_at	2.824853648	4.139800075	0.528401646	0.127639412	1.44233036	0
	6460	1423316_at	6.173107819	4.138798611	0.462893637	0.111842513	1.378303533	0
	12897	1448229_s_at	3.94203271	4.137821692	0.976423089	0.235975149	1.967581082	0
	3242	1419240_at	1.532128897	4.137308642	0.549381004	0.132787049	1.463457657	0
	10450	1429638_at	3.354157379	4.124817514	0.683108306	0.16560934	1.605595308	0
	12714	1441134_at	3.307138199	4.104714428	0.641467953	0.156275903	1.559915578	0
	10417	1429439_at	5.653126385	4.1022622	0.549163766	0.133868519	1.463237309	0
	9906	1427821_at	1.645974347	4.101610036	0.565084627	0.137771417	1.479474291	0
	10963	1432675_at	4.004145455	4.095804341	0.615118365	0.150182556	1.531683658	0
	10902	1432236_a_at	3.26855092	4.094605024	0.621855509	0.151871916	1.538853091	0
	14179	1449800_x_at	4.563020307	4.083818056	0.496183546	0.121499915	1.410477396	0
	1885	1417740_at	6.23906852	4.081430667	0.457228505	0.112026528	1.372901865	0
	11841	1436730_at	3.447097356	4.080613231	0.599553928	0.146927409	1.515247989	0
	1332	1417135_at	4.57937164	4.080563739	0.554942043	0.135996416	1.469109614	0
	17449	1460237_at	5.246020748	4.078839303	0.587180215	0.143957673	1.502307577	0
	7620	1424675_at	6.372992681	4.078468297	0.601820078	0.147560318	1.517629974	0
	12247	1437881_at	4.027639756	4.067574197	0.616311603	0.15151822	1.532951022	0
	8667	1426026_at	6.026179839	4.064687816	0.614952427	0.151291429	1.531507494	0
	14038	1449512_a_at	4.421901627	4.061029801	0.562578269	0.138530938	1.476906269	0
	12962	1448302_at	5.061484899	4.059931002	0.503263763	0.123958699	1.417416514	0
	4988	1421596_s_at	2.567432852	4.055314234	0.858580106	0.211717282	1.813252836	0
	381	1416122_at	4.160356153	4.054909963	0.974098905	0.240227012	1.964413858	0
	4468	1420982_at	4.755447093	4.042976552	0.544581712	0.134698212	1.458597385	0
	16624	1453830_at	4.436440046	4.040876136	0.708474064	0.175326845	1.634074845	0
	12248	1437882_s_at	4.151869528	4.037447403	0.596017401	0.147622332	1.51153816	0
	9549	1427239_at	2.597145398	4.035689125	0.590983691	0.14643935	1.506273439	0
	17301	1456622_at	4.286078131	4.028871474	0.526820201	0.130761233	1.440750181	0
	1356	1417163_at	2.955148627	4.028380966	0.675410856	0.167663104	1.597051522	0
	12274	1437984_x_at	5.317936752	4.028279296	0.832659521	0.206703523	1.78096544	0
	10931	1432392_at	2.669872379	4.026437867	0.616221142	0.153043748	1.532854904	0
	11205	1434078_at	5.029690571	4.025892872	0.585977797	0.145552258	1.501055996	0
	7195	1424168_a_at	4.049016615	4.025622995	0.751838827	0.186763348	1.683937773	0
	12131	1437512_x_at	5.231317065	4.02533204	0.624832391	0.155225056	1.542031665	0
	12836	1448163_at	5.279487364	4.024121882	0.466024815	0.115807828	1.381298207	0
	10135	1428213_at	5.569483142	4.023744319	0.585098384	0.145411422	1.500141288	0
	13013	1448359_a_at	5.950004615	4.023416684	0.665995308	0.165529787	1.586662526	0
	251	1415989_at	4.240333961	4.022387368	0.752180345	0.186998485	1.684336446	0
	12802	1448126_at	3.074030101	4.021615935	0.615691699	0.153095599	1.532292478	0
	545	1416295_a_at	5.265771924	4.021319807	0.903824513	0.224758178	1.871019395	0
	16271	1452454_at	4.4104822	4.019344286	0.471478001	0.117302218	1.386529202	0
	3223	1419218_at	4.297189491	4.017389927	0.568400927	0.141485128	1.482879047	0
	4107	1420566_at	2.43843178	4.014296954	0.624042239	0.155454927	1.541187338	0
	11977	1437053_x_at	5.379887824	4.004162078	0.648854472	0.162045007	1.56792274	0
	10684	1431299_a_at	4.570341888	4.001066526	0.641318002	0.160286763	1.559753452	0
	11308	1434420_x_at	5.911201489	4.000010457	0.51915811	0.129789188	1.433118702	0
	6398	1423249_at	6.043399546	3.999082999	0.512195727	0.128078294	1.426219196	0
	8100	1425269_at	3.914425351	3.997877682	0.615423375	0.15393752	1.532007516	0
	12638	1439296_at	2.606711415	3.995849007	0.908198195	0.227285414	1.876700193	0
	5320	1421986_at	6.065273445	3.992843246	0.560923143	0.140482135	1.475212865	0
	3825	1420090_at	5.207760775	3.987640935	0.572505918	0.143570077	1.487104384	0
	1838	1417682_a_at	3.772455192	3.987612883	0.612580044	0.15362074	1.528991137	0
	3759	1419928_at	4.234886111	3.987453502	0.588580039	0.147608001	1.503765949	0
	2700	1418630_at	4.67445743	3.98737833	0.500876232	0.125615427	1.415072757	0
	2430	1418334_at	5.184907337	3.982086447	0.6203566	0.155786824	1.537255107	0
	13117	1448473_at	6.387679793	3.981917708	0.490955359	0.123296209	1.405375213	0
	11821	1436682_at	4.697327679	3.979619471	0.839421817	0.210930171	1.789332894	0
	8203	1425406_at	3.595050039	3.97959298	0.738572702	0.18559001	1.668524305	0
	12183	1437684_at	3.924701462	3.975945564	0.582095159	0.146404207	1.497021726	0
	13762	1449201_at	2.496273389	3.975345771	0.466011685	0.117225447	1.381285636	0
	15789	1451755_a_at	5.490481417	3.974663249	0.723300061	0.181977696	1.650954157	0
	14518	1450219_at	3.229723437	3.972956137	0.455471095	0.11464287	1.371230491	0
	11689	1435986_x_at	5.887560215	3.972058259	0.482833367	0.121557474	1.397485551	0
	15759	1451719_at	3.406572272	3.961201368	0.574724284	0.145088379	1.489392795	0
	8228	1425436_x_at	3.381111138	3.960204891	0.546916862	0.138103173	1.460960186	0
	11084	1433671_at	5.559955995	3.958038461	0.574566251	0.145164393	1.489229656	0
	10713	1431395_a_at	4.355074469	3.956374473	0.83846474	0.211927548	1.788146253	0
	10653	1431105_a_at	6.610643088	3.95220436	0.559684573	0.141613267	1.473946922	0
	6045	1422823_at	3.715878801	3.944507776	1.034081135	0.262157205	2.047808964	0
	5533	1422238_at	2.791436991	3.939479417	0.450598449	0.114380201	1.366607026	0
	5610	1422324_a_at	5.770388425	3.937581826	1.112252122	0.282470859	2.161828568	0
	4257	1420734_at	3.747995731	3.936016923	0.470809015	0.119615597	1.385886409	0
	17250	1456470_x_at	4.842274227	3.935009036	0.734762458	0.186724465	1.664123447	0
	17566	1460391_at	4.606230768	3.934418873	0.650942949	0.165448309	1.570194143	0
	796	1416562_at	2.043582432	3.934332048	0.974355405	0.247654594	1.964763147	0
	15899	1451913_a_at	5.340193714	3.929705693	0.582068274	0.148120068	1.496993829	0
	6946	1423879_at	4.523064772	3.929643177	0.514810686	0.13100698	1.428806636	0
	16653	1453960_a_at	3.957674232	3.929515441	0.747851809	0.190316547	1.679290484	0
	14880	1450665_at	6.057728861	3.928611624	0.5286841	0.134572758	1.44261277	0
	7534	1424575_at	4.959476528	3.925244945	0.487493573	0.124194434	1.40200702	0
	16229	1452383_at	3.925306664	3.925159998	0.470932337	0.11997787	1.386004879	0
	10359	1429128_x_at	6.051547391	3.922800786	0.578404768	0.147446888	1.493197262	0
	1897	1417752_at	3.392698386	3.914708854	0.589829344	0.150670041	1.505068702	0
	3435	1419448_at	3.173190889	3.913972776	0.524385549	0.133977822	1.438320862	0
	8635	1425991_a_at	4.594423046	3.908422235	0.519797374	0.132994171	1.433753864	0
	5246	1421900_at	4.14251769	3.901624404	0.43676283	0.111943843	1.353563743	0
	7829	1424936_a_at	1.902859878	3.901574021	0.605024451	0.155071888	1.521004531	0
	16709	1454176_at	5.655948633	3.901037788	0.51895435	0.133029819	1.432916309	0
	16543	1453307_a_at	6.69278034	3.900984665	0.413186112	0.105918415	1.331623385	0
	9407	1427020_at	2.745950322	3.897870535	0.972887248	0.249594552	1.962764725	0
	3820	1420057_at	5.237582674	3.896633013	0.518837147	0.133150118	1.432799905	0
	9171	1426667_a_at	5.007713528	3.894937014	0.504753369	0.129592178	1.418880776	0
	2353	1418251_at	3.463134979	3.894590149	0.445521145	0.114394873	1.361805953	0
	14297	1449950_at	5.378647085	3.887801317	0.526479133	0.13541822	1.440409614	0
	10655	1431117_x_at	4.923739069	3.886633953	0.510779855	0.131419594	1.42482018	0
	12393	1438381_x_at	2.931911435	3.885406955	0.786313401	0.202376073	1.724661703	0
	11836	1436716_at	4.121356346	3.883991624	0.751946982	0.193601597	1.684064018	0
	10354	1429103_at	6.025787927	3.878318787	0.500873669	0.129147111	1.415070243	0
	11335	1434516_at	4.519242021	3.876817039	0.483311218	0.124667018	1.397948505	0
	13612	1449026_at	4.72448365	3.875784329	0.462734639	0.119391225	1.37815164	0
	5235	1421888_x_at	6.524031161	3.87157704	0.703477902	0.181703191	1.628425708	0
	9741	1427527_a_at	5.693933604	3.870793024	1.064157432	0.274919745	2.09094836	0
	3792	1419995_at	4.708103424	3.870647581	0.536831786	0.138693016	1.450783041	0
	16492	1453014_a_at	6.66727331	3.869850932	0.416215675	0.107553413	1.334422644	0
	1821	1417664_a_at	4.884996799	3.869746919	0.507962359	0.131265008	1.422040308	0
	6940	1423870_at	3.709616029	3.867046774	0.514792892	0.133123006	1.428789014	0
	8367	1425629_a_at	5.929735363	3.866683929	0.420795713	0.108825992	1.338665688	0
	146	1415870_at	6.428637027	3.860880076	0.5708877	0.147864655	1.485437289	0
	7276	1424263_at	3.483243782	3.856508462	0.85972546	0.222928452	1.814692947	0
	7941	1425075_at	4.107884833	3.855530324	0.603535083	0.156537501	1.51943513	0
	1445	1417259_a_at	3.990094612	3.852762199	0.738226464	0.191609662	1.668123917	0
	751	1416515_at	5.027876268	3.848180447	0.846180793	0.219891142	1.797735524	0
	14661	1450400_at	4.941723905	3.847146941	0.495471341	0.128789295	1.409781267	0
	5819	1422567_at	4.670499134	3.844782388	0.734522952	0.19104409	1.663847204	0
	12343	1438202_at	4.137295503	3.836777426	0.826203411	0.215337852	1.773013364	0
	14292	1449943_at	4.888556856	3.835833384	0.562897436	0.146747103	1.47723304	0
	8439	1425733_a_at	3.696723672	3.835133732	0.983791735	0.256520842	1.977656321	0
	16933	1455384_x_at	4.400608853	3.834118304	0.520844267	0.1358446	1.434794646	0
	3280	1419282_at	3.540089101	3.833817373	0.875491563	0.228360268	1.834633086	0
	16652	1453957_a_at	1.470292225	3.833741429	0.626688735	0.163466615	1.544017105	0
	7197	1424170_at	6.418640229	3.833328555	0.449668993	0.117305101	1.365726873	0
	12294	1438064_at	6.624811042	3.833292407	0.560229752	0.146148452	1.474504016	0
	4367	1420860_at	3.150200502	3.827499892	0.535491097	0.139906234	1.449435462	0
	11797	1436561_at	3.588853537	3.826184433	0.571332579	0.149321756	1.485895419	0
	10322	1428888_at	6.286096509	3.824996556	0.569742973	0.148952545	1.484259116	0
	12627	1439258_at	5.870732431	3.824917054	0.63741643	0.166648432	1.55554101	0
	4534	1421059_a_at	4.675430747	3.822307719	0.638299345	0.166993186	1.556493276	0
	8490	1425797_a_at	3.194986515	3.821881888	0.646435368	0.169140593	1.565295858	0
	14947	1450747_at	5.405749713	3.819710958	0.452515515	0.118468523	1.368424192	0
	15562	1451477_at	2.496003529	3.81754233	0.707290155	0.18527369	1.632734435	0
	1333	1417136_s_at	4.503357718	3.815296189	0.524962488	0.137594164	1.438896167	0
	4700	1421252_a_at	3.211320056	3.814633476	0.516714781	0.135455945	1.430693646	0
	8929	1426348_at	4.87763014	3.811662852	0.68911994	0.18079247	1.612299698	0
	6016	1422790_at	2.326214389	3.808939636	0.495653169	0.130128912	1.409958959	0
	17085	1455956_x_at	4.078385743	3.807376292	0.917697702	0.241031522	1.889098204	0
	15402	1451287_s_at	3.121169559	3.805283673	0.899452084	0.23636926	1.865357411	0
	13300	1448673_at	1.392108459	3.804566123	0.694637236	0.182579883	1.618477418	0
	12405	1438441_at	4.822654088	3.80400293	1.386794361	0.364561854	2.614969938	0
	4424	1420923_at	4.887667474	3.803331003	0.523876142	0.137741401	1.437813088	0
	10283	1428751_at	2.834323055	3.800347632	0.51583034	0.135732409	1.429816831	0
	11640	1435804_at	6.227013518	3.799990405	0.490393197	0.129051167	1.4048277	0
	153	1415877_at	2.224510685	3.796223411	0.817193452	0.215264847	1.761974997	0
	204	1415934_at	5.581870321	3.79210313	0.434595253	0.114605336	1.351531609	0
	6046	1422824_s_at	3.730216445	3.786794597	0.989233039	0.261232294	1.985129382	0
	6021	1422795_at	5.982375222	3.786417532	0.484621255	0.127989386	1.399218486	0
	11860	1436784_x_at	6.283656719	3.785889446	0.512260737	0.135307896	1.426283465	0
	6473	1423331_a_at	1.375148993	3.785262558	0.679785953	0.17958753	1.60190207	0
	17080	1455946_x_at	4.856832218	3.783867081	0.753437671	0.19911843	1.685805005	0
	3923	1420351_at	5.319689555	3.783458758	0.548788189	0.145049338	1.462856434	0
	10870	1432081_at	4.518405785	3.783089178	0.925696296	0.244693226	1.899600835	0
	17310	1456644_at	3.053469701	3.782475909	0.519223458	0.13727079	1.433183618	0
	11412	1434796_at	4.803956469	3.78065352	0.547303845	0.144764349	1.461352121	0
	12539	1438914_at	5.594297104	3.779090577	0.683238341	0.180794381	1.605740032	0
	11533	1435309_at	3.437198376	3.778875407	0.585437551	0.15492375	1.500494	0
	13042	1448389_at	5.503032419	3.777174625	0.439426847	0.116337446	1.356065484	0
	13563	1448968_at	5.001956636	3.774836683	0.554582891	0.146915731	1.468743932	0
	10707	1431382_a_at	2.848356028	3.772671179	0.700426398	0.18565795	1.624984997	0
	11396	1434745_at	4.133065177	3.770438947	0.910767865	0.241554864	1.880045875	0
	14059	1449538_a_at	4.52670602	3.769527324	0.637581007	0.169140837	1.555718469	0
	7659	1424725_at	4.093645881	3.768206599	0.603821244	0.160241013	1.519736543	0
	17367	1459912_at	5.099197158	3.764544054	0.630331845	0.167439094	1.547921002	0
	14890	1450676_at	6.075403002	3.764299639	0.429854688	0.114192474	1.347097887	0
	8469	1425772_at	3.131277949	3.761791626	0.613854066	0.163181305	1.530341962	0
	2787	1418729_at	2.626781151	3.760540923	0.457133899	0.121560676	1.372811838	0
	2537	1418451_at	3.26934794	3.756984268	0.569530148	0.15159237	1.484040175	0
	2101	1417975_at	5.944445198	3.750651522	0.608409945	0.162214469	1.524577981	0
	10824	1431848_at	3.7346176	3.75061931	0.611805017	0.163121065	1.528169971	0
	13031	1448378_at	5.32901437	3.747946697	0.802658888	0.214159633	1.744312937	0
	9279	1426837_at	6.485647877	3.746054893	0.391581901	0.104531811	1.311831025	0
	3793	1419998_at	2.319804679	3.745587757	0.562542565	0.150188062	1.476869719	0
	15503	1451408_at	4.646873226	3.744837341	0.474780024	0.126782549	1.389706307	0
	15823	1451806_at	4.841232167	3.74149857	0.560710964	0.149862669	1.47499592	0
	2080	1417952_at	3.383560699	3.734833971	0.695577995	0.186240674	1.619533146	0
	183	1415911_at	4.684198638	3.732118067	0.558175177	0.149559893	1.472405636	0
	7579	1424628_a_at	6.924788218	3.731891726	0.428307715	0.114769598	1.345654195	0
	795	1416561_at	1.834032982	3.73183143	0.911557596	0.24426548	1.881075293	0
	1706	1417543_at	4.159136269	3.731157021	0.516619501	0.138460938	1.430599161	0
	6365	1423209_at	5.036145944	3.731012776	0.473358614	0.126871346	1.388337778	0
	16203	1452347_at	3.460926791	3.730765142	0.514430618	0.137888771	1.428430277	0
	1635	1417469_at	3.860163793	3.730350659	0.483035321	0.129487913	1.397681191	0
	587	1416339_a_at	6.550429185	3.717947049	0.382512065	0.102882602	1.303609766	0
	14300	1449953_at	2.052963955	3.717904176	0.429282364	0.115463536	1.346563593	0
	16917	1455298_at	4.84806019	3.712343136	1.35191448	0.364167436	2.552506226	0
	2405	1418309_at	2.931942987	3.710914344	0.693330137	0.186835392	1.617011722	0
	8892	1426303_at	4.275728809	3.706614402	0.493230654	0.1330677	1.4075934	0
	10410	1429388_at	3.226689249	3.70608057	0.432874912	0.116801268	1.349920936	0
	12794	1448116_at	5.50172817	3.705279471	0.727013612	0.196210196	1.65520925	0
	812	1416578_at	7.010882901	3.703637	0.45242569	0.122157136	1.368338995	0
	1060	1416843_at	4.017976497	3.703071987	0.48909577	0.132078386	1.403564896	0
	1099	1416882_at	4.278603545	3.702012721	0.634312718	0.171342663	1.552198126	0
	912	1416686_at	4.201756058	3.694792549	0.72661537	0.196659314	1.654752408	0
	6938	1423868_at	4.340050717	3.690903025	0.443426594	0.120140408	1.359830274	0
	17426	1460209_at	6.059913251	3.689746642	0.44525387	0.120673291	1.361553687	0
	15371	1451244_a_at	5.569194487	3.685242298	0.492098949	0.133532319	1.406489663	0
	14012	1449482_at	2.993336255	3.682827082	0.623002012	0.169164068	1.540076496	0
	2162	1418043_at	3.655023349	3.680866187	0.578113751	0.15705916	1.492896088	0
	9255	1426795_at	4.412103567	3.678360913	0.798781018	0.217156782	1.739630632	0
	12445	1438571_at	2.235129322	3.678210124	0.722741583	0.196492739	1.650315185	0
	4108	1420568_at	3.531195814	3.677795311	0.486642742	0.132319148	1.401180429	0
	1682	1417519_at	3.820536891	3.677763166	0.437194615	0.118875141	1.353968913	0
	9352	1426943_at	4.73490174	3.674927115	0.420638322	0.114461678	1.338519654	0
	666	1416423_x_at	5.074069607	3.672832834	0.484555473	0.131929629	1.399154688	0
	526	1416275_at	3.696556769	3.671797225	0.419519366	0.114254503	1.337481898	0
	10097	1428116_a_at	6.745062125	3.668985071	0.46160907	0.125813832	1.377076846	0
	14784	1450546_at	1.850167517	3.666175289	0.515909831	0.14072154	1.429895615	0
	9113	1426596_a_at	5.414963257	3.65673521	0.467016915	0.127714174	1.382248413	0
	309	1416048_at	6.916448384	3.654083316	0.51927136	0.142107148	1.433231205	0
	12205	1437722_x_at	2.668934014	3.653046554	0.560353436	0.153393456	1.474630433	0
	7911	1425040_at	4.20242548	3.650160911	0.606400146	0.166129702	1.522455591	0
	967	1416745_x_at	5.848184004	3.649943872	0.526204927	0.14416795	1.440135868	0
	2659	1418587_at	6.387333102	3.649670889	0.449023644	0.12303127	1.36511609	0
	11050	1433573_x_at	3.762150131	3.649310866	0.559213593	0.153238135	1.473465818	0
	16471	1452900_at	5.046932539	3.647650634	0.476439804	0.130615525	1.391306045	0
	5396	1422080_at	2.655940762	3.64462105	0.474588358	0.130216105	1.389521694	0
	13830	1449279_at	3.49394744	3.643166797	1.071149303	0.294015993	2.101106518	0
	16715	1454219_at	5.808223713	3.63872696	0.546905723	0.150301391	1.460948905	0
	8824	1426226_at	4.053565572	3.638304498	0.486031527	0.133587369	1.400586927	0
	8582	1425917_at	2.506209727	3.635868729	0.77623373	0.213493332	1.712654012	0
	10046	1428047_s_at	4.618214885	3.632886736	0.466068466	0.128291494	1.381340001	0
	5104	1421732_at	4.068623043	3.632860534	0.533837021	0.146946742	1.44777461	0
	8719	1426087_at	4.325203104	3.63194044	0.503947236	0.138754268	1.418088171	0
	10270	1428699_at	3.493540564	3.630897621	0.605787776	0.166842428	1.521809502	0
	815	1416581_at	5.641488163	3.629796889	0.414162565	0.114100755	1.332524967	0
	12602	1439120_at	6.9120361	3.629356117	0.556282728	0.153273118	1.470475481	0
	7453	1424472_at	5.896716316	3.626258381	0.392721173	0.10829928	1.312867365	0
	13533	1448935_at	3.871883822	3.621001775	0.508329971	0.140383795	1.422402704	0
	719	1416480_a_at	6.620394486	3.61338612	0.521981086	0.1444576	1.435925686	0
	4133	1420594_at	3.033158991	3.611431641	0.43401374	0.120177753	1.350986951	0
	16716	1454221_a_at	2.946641159	3.610819269	0.556819319	0.154208582	1.471022506	0
	10710	1431388_at	4.783150623	3.610622748	0.547503848	0.151636958	1.461554724	0
	643	1416397_at	5.707745717	3.608436223	0.436127027	0.120863166	1.352967352	0
	15863	1451858_at	2.229007938	3.607514846	0.536262404	0.148651475	1.45021058	0
	9835	1427688_a_at	4.520097173	3.604736115	0.767719592	0.212975255	1.702576464	0
	16199	1452340_at	3.642776723	3.602837449	0.561378185	0.155815574	1.475678238	0
	8121	1425294_at	3.711711377	3.602646134	0.603331087	0.167468873	1.519220299	0
	752	1416516_at	5.058789434	3.602481537	0.773305295	0.214659059	1.709181131	0
	16512	1453107_s_at	7.011240839	3.601179938	0.511223538	0.141960009	1.425258433	0
	11577	1435507_x_at	3.689134921	3.601143467	0.553486891	0.15369754	1.467628566	0
	12378	1438354_x_at	5.700464807	3.60042453	0.543733397	0.151019246	1.45773997	0
	17360	1459882_at	5.70443066	3.600194007	0.542934104	0.150806902	1.456932566	0
	13633	1449049_at	2.578108999	3.596748074	0.684134989	0.190209316	1.606738325	0
	12750	1447969_at	5.733293875	3.595244928	0.538999385	0.149920074	1.45296443	0
	7589	1424640_at	3.88590281	3.594436773	0.481576217	0.133978213	1.396268327	0
	9988	1427958_at	3.517463209	3.594432967	0.405659237	0.112857644	1.324694089	0
	3826	1420091_s_at	5.056390902	3.594286639	0.483874513	0.13462324	1.398494435	0
	4447	1420954_a_at	4.558736907	3.591410127	0.471070879	0.131165994	1.386137984	0
	9901	1427808_at	4.946777488	3.589766753	0.533837585	0.148710939	1.447775176	0
	12598	1439065_x_at	2.24030508	3.58928633	0.666195337	0.185606629	1.586882531	0
	14195	1449827_at	2.670287279	3.587682279	0.639987846	0.178384761	1.558316031	0
	14684	1450425_a_at	5.542208863	3.58758982	0.376569792	0.104964561	1.29825141	0
	8088	1425253_a_at	4.414218438	3.585809752	0.484832073	0.135208532	1.399422965	0
	2121	1417995_at	4.032203081	3.58410592	0.693916293	0.193609315	1.617668835	0
	12601	1439119_a_at	6.942290631	3.582364753	0.540804906	0.150963105	1.454783942	0
	5932	1422690_at	6.093997234	3.582019757	0.519039296	0.144901293	1.433000682	0
	16662	1453993_a_at	4.096397181	3.579720018	0.677809123	0.189346966	1.599708592	0
	4985	1421592_at	2.122450602	3.576069428	0.416332373	0.116421781	1.334530588	0
	899	1416670_at	2.523104699	3.576063657	0.477533026	0.133535941	1.392360726	0
	16161	1452275_at	5.222068934	3.573561206	0.453370997	0.126868121	1.369235874	0
	1711	1417548_at	4.858483329	3.57325099	0.413195192	0.115635647	1.331631766	0
	8560	1425888_at	1.961380937	3.572280716	0.46437687	0.129994507	1.379721295	0
	665	1416422_a_at	5.097244398	3.572239664	0.476767409	0.133464564	1.391622017	0
	7950	1425085_at	4.354956264	3.571560408	0.54975311	0.153925189	1.463835167	0
	17607	1460508_at	5.120499017	3.569816017	0.512431027	0.143545501	1.426451828	0
	9814	1427646_a_at	4.892264438	3.567293529	0.433495437	0.121519419	1.350501682	0
	8289	1425533_a_at	5.79856842	3.567159193	0.502402101	0.140840953	1.416570203	0
	664	1416421_a_at	5.172461888	3.566375557	0.470214916	0.131846719	1.385315821	0
	8577	1425910_at	5.697754445	3.565062693	0.565876548	0.158728358	1.480286624	0
	3195	1419187_at	2.912212168	3.564304838	0.490234963	0.137540134	1.404673628	0
	1873	1417727_at	6.440575961	3.564081731	0.436068308	0.122350816	1.352912287	0
	13158	1448516_at	5.702814521	3.56242704	0.440965436	0.123782307	1.357512456	0
	12921	1448256_at	5.154265982	3.561441399	0.42663424	0.119792576	1.344094189	0
	8505	1425813_at	3.790691556	3.55985459	0.445497155	0.125144762	1.361783308	0
	3835	1420118_s_at	2.710323785	3.559404033	0.435714926	0.122412326	1.352580937	0
	17382	1460164_at	6.463575689	3.556450161	0.439118932	0.123471133	1.355776089	0
	7324	1424315_at	5.205368916	3.555538635	0.408822046	0.114981748	1.327601391	0
	14577	1450296_at	3.137028619	3.555047152	0.652298455	0.183485177	1.571670137	0
	12377	1438343_at	3.444557896	3.554727006	0.595058095	0.167399098	1.510533411	0
	9671	1427423_at	3.267607464	3.554462984	0.451341732	0.126978881	1.36731129	0
	3006	1418978_at	4.221653821	3.552921656	0.393263728	0.110687419	1.313361189	0
	10045	1428046_a_at	4.551189567	3.552583076	0.464761863	0.130823644	1.380089532	0
	11240	1434190_at	4.002327917	3.551370086	0.554864187	0.156239472	1.469030335	0
	12178	1437674_at	3.724172634	3.545552938	0.836518616	0.2359346	1.785735758	0
	8573	1425902_a_at	5.969787836	3.54328121	0.519469948	0.146607034	1.433428503	0
	11759	1436366_at	5.310539958	3.542952882	0.555662686	0.156836036	1.469843634	0
	17294	1456608_at	5.566698296	3.541056422	0.441017146	0.124543948	1.357561114	0
	9289	1426849_at	5.385148759	3.539867716	0.399785201	0.112937893	1.319311467	0
	13001	1448346_at	6.236565201	3.539095664	0.533248072	0.15067354	1.447183708	0
	14581	1450301_at	2.438188077	3.538815873	0.753040204	0.212794401	1.685340625	0
	13594	1449007_at	7.654267752	3.534744905	0.50152447	0.141884205	1.415708726	0
	10514	1430127_a_at	4.086543804	3.533150847	0.853923308	0.241688891	1.807409371	0
	10864	1432043_at	5.743449962	3.531143999	0.553734746	0.156814547	1.467880726	0
	10778	1431726_a_at	4.85258075	3.530590453	0.418709281	0.11859469	1.336731102	0
	16567	1453505_a_at	4.731002515	3.52920037	0.623943321	0.17679453	1.541081671	0
	14233	1449874_at	5.690293558	3.5285324	0.546684593	0.15493257	1.460724995	0
	4418	1420917_at	5.156774914	3.524480322	0.488485405	0.138597853	1.402971211	0
	14879	1450664_at	6.191640838	3.522078531	0.478277972	0.135794238	1.393079867	0
	11494	1435139_at	4.813308803	3.518859337	0.473625334	0.134596268	1.388594473	0
	10637	1431048_at	4.271367479	3.515901777	0.56300948	0.160132312	1.477347771	0
	2786	1418728_at	2.501193982	3.515480096	0.404644139	0.115103522	1.323762346	0
	17328	1456730_x_at	6.307752713	3.514342566	0.448692199	0.127674577	1.364802505	0
	16771	1454696_at	6.653713581	3.513172739	0.417486314	0.118834554	1.335598441	0
	13907	1449362_a_at	6.15845818	3.508388827	0.365761738	0.104253478	1.288561806	0
	11887	1436863_at	2.400826918	3.507118821	0.408672767	0.116526639	1.327464028	0
	10103	1428123_at	4.91487517	3.502745625	0.485278024	0.138542183	1.399855608	0
	3255	1419253_at	5.96099518	3.502554431	0.569527188	0.16260338	1.48403713	0
	573	1416324_s_at	4.882957815	3.502352884	0.43366191	0.123820164	1.350657526	0
	10464	1429752_x_at	2.953956828	3.501055848	0.659964397	0.18850439	1.580043631	0
	10903	1432249_a_at	5.777402341	3.498334906	0.400410327	0.114457403	1.319883255	0
	15903	1451918_a_at	4.913576249	3.497672241	0.431660758	0.123413724	1.348785337	0
	12535	1438909_at	3.77371859	3.494169077	0.481322728	0.137750268	1.396023016	0
	4828	1421408_at	3.19952783	3.493440674	0.609291233	0.17441007	1.525509573	0
	14922	1450717_at	2.548517018	3.491923201	0.420792277	0.120504448	1.338662499	0
	11058	1433589_at	4.944581026	3.491866226	0.420776564	0.120501914	1.338647919	0
	5234	1421887_a_at	6.900850754	3.491718593	0.615725636	0.176338849	1.532328523	0
	811	1416577_a_at	7.360777325	3.488595197	0.385547861	0.110516652	1.30635578	0
	12401	1438398_at	4.697028609	3.486782111	0.498899012	0.143082933	1.413134722	0
	1096	1416879_at	5.982449284	3.486125552	0.532832005	0.152843607	1.446766407	0
	16321	1452531_at	5.556559996	3.485589566	0.588211146	0.168755137	1.50338149	0
	2772	1418713_at	3.961480712	3.485158181	0.522548485	0.149935371	1.436490533	0
	11839	1436726_s_at	5.846933122	3.484926859	0.576634505	0.16546531	1.491366153	0
	3376	1419386_at	1.698136087	3.483724551	0.444699622	0.127650627	1.361030712	0
	11742	1436267_a_at	5.609010534	3.483575509	0.406872741	0.116797451	1.325808807	0
	5758	1422498_at	3.448189248	3.482436666	0.666714978	0.191450712	1.58745421	0
	9956	1427912_at	4.554202845	3.479874032	0.671053135	0.192838341	1.592234839	0
	5456	1422150_at	2.883571732	3.47938132	0.353731952	0.101665187	1.277861918	0
	8260	1425483_at	2.072510887	3.478927624	0.548843563	0.157762283	1.462912583	0
	6542	1423417_at	7.353619979	3.478037369	0.555104051	0.15960267	1.469274598	0
	13238	1448603_at	4.540773399	3.477120146	0.46078945	0.132520428	1.376294727	0
	12733	1446165_at	6.11837485	3.475312546	0.4923617	0.141674078	1.406745843	0
	5236	1421889_a_at	6.681482539	3.473172733	0.623573966	0.179540154	1.540687178	0
	8320	1425573_a_at	3.615132351	3.472681819	0.566858981	0.16323378	1.481294999	0
	17226	1456386_at	4.738357212	3.472652549	0.482360336	0.138902562	1.397027419	0
	2724	1418659_at	4.118912931	3.470902022	0.490492504	0.141315572	1.404924403	0
	16738	1454613_at	2.391704718	3.470218512	0.764868472	0.220409311	1.699215077	0
	5360	1422034_a_at	3.851739442	3.468990961	0.422499942	0.121793325	1.340247963	0
	5751	1422491_a_at	4.080188901	3.466133436	0.662675794	0.191185887	1.583015953	0
	10188	1428363_at	6.620268143	3.466080788	0.560186535	0.161619584	1.474459847	0
	4904	1421500_at	5.367932347	3.464575774	0.540375018	0.155971482	1.454350516	0
	17068	1455910_at	6.367341903	3.462074316	0.415148307	0.11991317	1.333435746	0
	6109	1422896_at	4.73241548	3.459387575	0.519542495	0.150183373	1.433500587	0
	14141	1449693_at	3.832860293	3.458969728	0.476797203	0.137843705	1.391650756	0
	15493	1451395_at	3.798921624	3.458464502	0.445179988	0.128721861	1.361483963	0
	10806	1431792_a_at	4.442560592	3.45687188	0.422049895	0.122090118	1.339829939	0
	8524	1425836_a_at	3.85856673	3.455933178	0.543331925	0.157217138	1.457334368	0
	5247	1421901_at	4.19178725	3.451838673	0.388628922	0.112586062	1.309148652	0
	16615	1453784_at	4.459391939	3.450322717	0.413983385	0.119983961	1.332359481	0
	17094	1455977_x_at	6.432622657	3.449300002	0.617246485	0.178948333	1.533944712	0
	8409	1425692_a_at	1.903452827	3.448986086	0.530568632	0.153833219	1.444498426	0
	17461	1460250_at	3.53261656	3.445499505	1.152655054	0.334539318	2.223226682	0
	16711	1454184_a_at	5.17626563	3.445381151	0.518906928	0.150609441	1.432869209	0
	10305	1428838_a_at	4.841859615	3.444413583	0.654759104	0.190093056	1.574353052	0
	7889	1425014_at	2.753510837	3.442962034	0.441910258	0.128351766	1.358401783	0
	8285	1425521_at	2.434088084	3.441562635	0.607201526	0.176431926	1.52330151	0
	6712	1423614_at	3.001107134	3.44040801	0.570622871	0.165859069	1.485164639	0
	13069	1448419_at	4.007304348	3.438959201	0.406496284	0.118203288	1.325462895	0
	6063	1422843_at	4.444443817	3.436413985	0.47936243	0.13949496	1.394127424	0
	8918	1426333_a_at	5.383212226	3.435047054	0.487291733	0.141858823	1.401810886	0
	1601	1417432_a_at	6.634910609	3.433990953	0.402775163	0.117290689	1.322048555	0
	10920	1432344_a_at	6.457619327	3.433132136	0.645305042	0.18796394	1.564069957	0
	13875	1449328_at	2.085195565	3.432169091	0.639849022	0.18642701	1.558166089	0
	2775	1418717_at	2.753917792	3.431374234	0.441066976	0.128539456	1.357608005	0
	14180	1449803_x_at	5.750348229	3.431324291	0.641017915	0.186813563	1.55942905	0
	12496	1438741_at	3.579799376	3.42778837	0.520214859	0.151763996	1.434168822	0
	15102	1450928_at	5.003233624	3.426355606	1.271277194	0.371028971	2.413751565	0
	1033	1416815_s_at	6.799413598	3.425526094	0.368177734	0.107480639	1.290721492	0
	1779	1417620_at	3.945169865	3.425291816	0.632119182	0.184544622	1.54983989	0
	1718	1417555_at	3.891834638	3.425136576	0.390933137	0.114136511	1.311241242	0
	7688	1424757_at	3.852189241	3.423326753	0.377069032	0.110146959	1.298700743	0
	9647	1427382_a_at	3.329221442	3.422585236	0.526355681	0.153788918	1.440286362	0
	4735	1421297_a_at	2.283463984	3.422083284	0.448489531	0.131057457	1.364610792	0
	11284	1434332_at	6.016074544	3.420272569	0.377741215	0.110441846	1.299305977	0
	14624	1450351_a_at	3.747299981	3.418671636	0.564940248	0.165251392	1.479326239	0
	10470	1429777_at	5.997142343	3.415823728	0.5066929	0.148336958	1.420789574	0
	15396	1451273_x_at	3.985109709	3.41278411	0.433713301	0.127084892	1.350705639	0
	14717	1450465_at	3.90368424	3.412047107	0.492130846	0.144233309	1.40652076	0
	16479	1452929_at	3.950532384	3.410989271	0.585960651	0.171786131	1.501038156	0
	4815	1421392_a_at	5.542779873	3.408773682	0.519064488	0.152273086	1.433025705	0
	9108	1426589_at	2.835475017	3.407869263	0.438843663	0.128773621	1.355517429	0
	14159	1449744_at	5.043121928	3.406847193	0.555192854	0.162963826	1.469365039	0
	12351	1438243_at	4.350201118	3.406086538	0.522717169	0.153465616	1.436658502	0
	9721	1427501_at	2.891045081	3.405174378	0.48355288	0.142005321	1.398182691	0
	14279	1449928_at	7.147064053	3.403670439	0.551908834	0.162151079	1.466024114	0
	12044	1437275_at	4.905394216	3.402748826	0.876121898	0.257474749	1.835434841	0
	10540	1430371_x_at	4.681964448	3.400251136	0.621447736	0.182765246	1.538418201	0
	15952	1451986_s_at	3.299045688	3.400000479	0.568721951	0.167271139	1.483209049	0
	1169	1416957_at	2.18619479	3.399643602	0.908027175	0.267094814	1.876477738	0
	17316	1456697_x_at	3.965747219	3.397832705	0.495770215	0.145907776	1.410073353	0
	12931	1448267_at	4.193954941	3.393230778	0.475502641	0.140132715	1.390402558	0
	3651	1419694_at	2.890645789	3.392917372	0.477661959	0.140782078	1.392485166	0
	5992	1422761_at	3.015611534	3.39251359	0.556548893	0.164052075	1.470746796	0
	5797	1422541_at	3.597858874	3.391832698	0.496696192	0.146438883	1.410978683	0
	332	1416071_at	5.471832169	3.390219229	0.435256679	0.128385998	1.352151382	0
	4663	1421202_at	3.344003362	3.38965789	0.410496129	0.121102525	1.329142815	0
	5251	1421905_at	4.70359095	3.388895877	0.457963698	0.13513655	1.37360167	0
	2362	1418261_at	3.548200361	3.388728804	0.55870412	0.164871299	1.472945571	0
	1228	1417022_at	3.77031259	3.387073874	0.497636736	0.146922315	1.41189885	0
	9564	1427257_at	3.023216606	3.382348778	0.811628599	0.239960055	1.755191688	0
	3564	1419593_at	2.25972024	3.38027688	0.474568549	0.140393395	1.389502614	0
	16949	1455474_at	4.773531711	3.377048766	0.434320136	0.128609376	1.351273901	0
	15596	1451519_at	5.942252161	3.376705387	0.426089778	0.126185062	1.343587033	0
	6665	1423558_at	5.61431787	3.374789389	0.503034721	0.149056626	1.417191503	0
	3772	1419955_at	5.12712826	3.372641302	0.426553852	0.126474716	1.344019297	0
	2919	1418882_at	2.849334511	3.372324631	0.389363511	0.11545849	1.309815411	0
	2649	1418577_at	5.415295296	3.37152177	0.471493318	0.139845847	1.386543923	0
	8261	1425484_at	1.99844553	3.37119827	0.5308114	0.157454815	1.444741518	0
	13121	1448477_at	5.037350624	3.370385066	0.486015644	0.144201815	1.400571508	0
	6376	1423224_at	3.420011995	3.370194072	0.514403217	0.152633114	1.428403147	0
	7960	1425096_a_at	6.721766085	3.369014494	0.529724521	0.157234266	1.443653507	0
	9443	1427079_at	3.263235436	3.367945268	0.455275128	0.135178898	1.371044244	0
	5167	1421809_at	5.876770281	3.366542382	0.412519606	0.1225351	1.331008336	0
	12314	1438150_at	3.726026344	3.362879791	0.721528658	0.21455678	1.648928289	0
	5785	1422527_at	5.510993671	3.362823393	0.590228302	0.1755157	1.505484967	0
	10865	1432052_at	4.217531639	3.362750037	0.5690967	0.169235505	1.483594372	0
	17529	1460345_at	3.461918299	3.361034482	0.459709862	0.1367763	1.375265213	0
	7175	1424145_at	4.901085319	3.360495053	0.437105364	0.130071718	1.353885153	0
	15587	1451507_at	3.506077764	3.359816109	0.657128392	0.19558463	1.576940681	0
	10522	1430197_a_at	4.611082576	3.357714902	0.425722763	0.126789431	1.343245275	0
	2161	1418042_a_at	4.16783733	3.355999281	0.473763105	0.141169013	1.388727083	0
	8051	1425208_at	3.875831898	3.355852824	0.423902058	0.126317237	1.341551146	0
	2581	1418499_a_at	2.376754467	3.354586663	0.677948034	0.202095847	1.599862628	0
	10674	1431241_at	4.572130896	3.35363531	0.514170822	0.153317452	1.428173072	0
	10997	1433459_x_at	3.282913331	3.350131767	0.553241914	0.165140345	1.467379377	0
	10029	1428019_at	2.542696361	3.349726899	0.412420926	0.123120761	1.330917298	0
	9936	1427887_at	5.392008668	3.347781893	0.450786708	0.134652353	1.366785368	0
	14009	1449478_at	5.221106478	3.347256389	0.597094868	0.178383368	1.512667463	0
	1119	1416906_at	6.903261224	3.347111076	0.341123088	0.101915676	1.266742325	0
	331	1416070_a_at	5.369296776	3.346825354	0.422737077	0.126309871	1.340468277	0
	625	1416379_at	5.2390349	3.346021664	0.461510563	0.137928145	1.376982823	0
	9759	1427550_at	2.03754883	3.34544037	0.411103915	0.122884843	1.329702881	0
	15832	1451816_at	4.429902392	3.344557388	0.425120824	0.127108246	1.342684946	0
	12846	1448173_a_at	4.082208925	3.344422287	0.536390516	0.160383609	1.450339365	0
	7725	1424808_at	4.934212866	3.343301083	0.547411801	0.163733923	1.461461477	0
	13779	1449222_at	3.374867036	3.342583699	0.455175155	0.136174647	1.370949239	0
	8290	1425534_at	5.799001055	3.340255758	0.475013906	0.142208843	1.389931617	0
	1896	1417751_at	4.770262823	3.339197343	0.4661955	0.139613042	1.381461637	0
	5687	1422415_at	1.992403427	3.339139527	0.499253605	0.149515647	1.413482092	0
	9177	1426679_at	5.343748993	3.338382316	0.739659623	0.221562288	1.669781839	0
	7728	1424811_at	3.620367226	3.337005308	0.52524356	0.157399678	1.439176525	0
	2522	1418436_at	6.149035182	3.335816888	0.431760845	0.129431818	1.348878913	0
	562	1416313_at	3.234071961	3.33497378	0.497829756	0.149275463	1.412087762	0
	16931	1455371_at	4.680864721	3.3346121	0.373018988	0.111862782	1.295060044	0
	15887	1451899_a_at	4.368696823	3.333819061	0.468139555	0.140421405	1.383324435	0
	13838	1449288_at	3.737243275	3.33332023	0.48361065	0.145083765	1.39823868	0
	12720	1442296_at	4.369707999	3.333078742	0.48176314	0.144539982	1.396449246	0
	9579	1427279_at	2.877498121	3.330525833	0.625217817	0.187723455	1.542443684	0
	11920	1436945_x_at	4.747252697	3.329773407	0.401449998	0.120563759	1.320834765	0
	11576	1435504_at	2.737262033	3.328006316	0.681379779	0.204741132	1.603672759	0
	9007	1426454_at	4.469333551	3.327323845	0.652703674	0.196164757	1.572111644	0
	479	1416227_at	5.019883635	3.326949878	0.385985542	0.116017841	1.306752159	0
	2363	1418262_at	3.393042124	3.32616011	0.55865476	0.167957868	1.472895177	0
	4576	1421102_a_at	5.021894686	3.323685927	0.568827859	0.171143685	1.483317935	0
	7066	1424021_at	5.216869153	3.322322969	0.467126994	0.140602524	1.382353883	0
	8359	1425621_at	2.687103011	3.321538398	0.461720892	0.139008145	1.377183587	0
	13739	1449175_at	4.149842429	3.320145776	0.580803258	0.174933059	1.495681776	0
	17597	1460442_at	7.62618841	3.318955855	0.611249251	0.184169142	1.527581392	0
	3554	1419582_at	2.247902174	3.318345468	0.466019727	0.140437375	1.381293335	0
	17333	1456736_x_at	4.261718008	3.318215949	0.590161943	0.177855194	1.505415721	0
	6438	1423291_s_at	5.801080945	3.316822007	0.478214479	0.144178517	1.393018559	0
	3026	1418998_at	3.1682107	3.316613227	0.425162127	0.128191652	1.342723387	0
	8541	1425856_at	4.878406212	3.315787639	0.391243031	0.117993995	1.31152293	0
	10759	1431676_x_at	5.574686252	3.31472783	0.650336656	0.196196095	1.569534407	0
	12030	1437233_x_at	3.956376491	3.313940734	0.503278544	0.151867092	1.417431036	0
	4906	1421502_at	2.741461883	3.313617619	0.359982289	0.108637245	1.283410142	0
	13169	1448528_at	5.969694906	3.313317825	0.489440437	0.147719133	1.403900254	0
	4577	1421104_at	3.839359279	3.313119919	0.605810421	0.182851945	1.521833389	0
	14153	1449719_at	5.533109297	3.312725472	0.462762213	0.139692292	1.378177981	0
	16276	1452464_a_at	3.64779432	3.310007401	0.449542498	0.13581314	1.365607132	0
	13223	1448587_at	4.266229781	3.309658943	0.40804266	0.123288431	1.326884375	0
	12290	1438033_at	5.104748537	3.306310457	0.594689807	0.179865084	1.510147854	0
	3303	1419309_at	4.644346588	3.30551773	0.729331515	0.22064063	1.657870725	0
	3591	1419624_a_at	2.344117849	3.304526411	0.374575213	0.113352162	1.296457769	0
	2433	1418340_at	4.596047124	3.303938577	0.621549065	0.188123674	1.538526257	0
	644	1416398_at	5.612764207	3.303393116	0.397359548	0.120288302	1.317095127	0
	5777	1422517_a_at	5.624223546	3.303316838	0.350422247	0.106081936	1.274933719	0
	4519	1421042_at	4.990263031	3.302354538	0.390986434	0.118396262	1.311289683	0
	16073	1452131_at	4.857315695	3.302283573	0.510538321	0.154601599	1.424581659	0
	7507	1424542_at	3.432339713	3.30206169	1.002945067	0.303732989	2.0040869	0
	14370	1450035_a_at	5.216600387	3.301146365	0.457836856	0.138690262	1.373480907	0
	2698	1418628_at	5.171647987	3.300431808	0.372831729	0.11296453	1.294891958	0
	1191	1416979_at	7.582826872	3.298486238	0.370329781	0.112272647	1.29264828	0
	15798	1451766_at	3.743619693	3.298021491	0.554332209	0.16808023	1.468488746	0
	5750	1422490_at	4.144888213	3.297582446	0.649326284	0.196909795	1.56843559	0
	5326	1421995_at	5.233864919	3.295633058	0.427996693	0.129867824	1.345364124	0
	3080	1419062_at	2.491510726	3.2950593	0.607724594	0.184435101	1.523853903	0
	11950	1437007_x_at	6.137947961	3.294321314	0.391882356	0.118956932	1.312104256	0
	3217	1419212_at	4.441590281	3.294285741	0.452489297	0.137355813	1.368399324	0
	2921	1418884_x_at	2.390631871	3.294008496	0.860063063	0.261099224	1.815117652	0
	3819	1420056_s_at	5.548879018	3.293792519	0.388567667	0.117969685	1.309093068	0
	5032	1421646_a_at	4.060944627	3.292926963	0.376544053	0.114349349	1.298228248	0
	7776	1424873_at	5.972926705	3.292725654	0.404872195	0.12295959	1.323971618	0
	15690	1451629_at	3.810118145	3.292102464	0.430210355	0.130679516	1.347430027	0
	9424	1427055_at	3.555375018	3.28941818	0.418837318	0.127328693	1.33684974	0
	16858	1455017_a_at	4.511469555	3.289140596	0.364548497	0.110833966	1.28747864	0
	1137	1416924_at	5.824258365	3.287206191	0.425228857	0.129358742	1.342785494	0
	7028	1423977_at	5.578368616	3.285964448	0.445569358	0.135597742	1.361851464	0
	15227	1451072_a_at	5.74749421	3.285574508	0.385711539	0.117395462	1.306503997	0
	11129	1433822_x_at	6.975903184	3.284601758	0.336467962	0.102437978	1.26266153	0
	3175	1419160_at	4.44873109	3.284311752	0.402106129	0.122432388	1.321435611	0
	4901	1421495_a_at	4.036592377	3.283818147	0.391000935	0.119068998	1.311302864	0
	9543	1427231_at	2.012700682	3.281293072	0.71379726	0.217535357	1.640115323	0
	8933	1426354_at	5.843358084	3.281247272	0.366395862	0.111663593	1.289128306	0
	12505	1438792_at	5.19002288	3.28101853	0.556524425	0.169619409	1.470721852	0
	4124	1420585_a_at	3.496676432	3.278960194	0.385659151	0.117616295	1.306456556	0
	9176	1426678_at	5.291432631	3.278591503	0.735222093	0.224249374	1.664653712	0
	16583	1453604_a_at	5.906267813	3.278579452	0.43692457	0.133266427	1.353715499	0
	12647	1439370_x_at	-0.281204508	3.274849297	0.686084326	0.209501038	1.60891078	0
	7796	1424895_at	3.742995595	3.273246879	0.480503796	0.146797298	1.395230803	0
	1242	1417038_at	5.961039153	3.272855817	0.480269294	0.146743187	1.395004034	0
	14129	1449664_s_at	4.403225416	3.272198699	0.486798527	0.148768022	1.401331739	0
	297	1416036_at	6.509893786	3.271192317	0.387424231	0.118435174	1.308055931	0
	8578	1425913_a_at	3.673998537	3.270002858	0.623047738	0.19053431	1.540125309	0
	11527	1435276_a_at	5.868350787	3.269697208	0.38887078	0.118931741	1.30936814	0
	1331	1417134_at	4.649217662	3.269590288	0.421320857	0.128860444	1.339153053	0
	17185	1456245_x_at	5.255177706	3.268303022	0.54921289	0.168042218	1.463287133	0
	17442	1460229_at	2.087051864	3.267991544	0.532735851	0.163016288	1.446669985	0
	11743	1436272_at	5.045652892	3.266112489	0.446327606	0.136654083	1.36256741	0
	1599	1417430_at	4.057851005	3.265780131	0.553139044	0.169374245	1.46727475	0
	3946	1420377_at	2.669323344	3.265443501	0.461768832	0.141410755	1.377229351	0
	12035	1437239_x_at	6.965258671	3.264694234	0.46817527	0.143405549	1.38335868	0
	13176	1448536_at	5.855970518	3.264579423	0.422395104	0.129387296	1.340150573	0
	11241	1434195_at	2.424699476	3.26365728	0.583578685	0.178811264	1.498561908	0
	5319	1421985_a_at	6.531149031	3.263158545	0.380555787	0.116621912	1.301843284	0
	4807	1421383_at	3.246646076	3.261284981	0.401978583	0.12325773	1.32131879	0
	14372	1450037_at	4.986926669	3.261116655	0.428763937	0.131477645	1.346079797	0
	83	1415795_at	6.37207519	3.259862514	0.415555768	0.127476471	1.333812402	0
	17342	1456747_x_at	5.510226877	3.256079939	0.475052402	0.145897033	1.389968705	0
	10222	1428528_at	5.522452012	3.255598264	0.385739189	0.118484886	1.306529038	0
	16539	1453278_a_at	3.29489831	3.250476606	0.599734062	0.1845065	1.515437194	0
	3090	1419072_at	3.67539074	3.250224644	0.427337243	0.131479294	1.344749305	0
	17124	1456049_at	5.452903892	3.249480224	0.505376702	0.155525397	1.419493952	0
	9907	1427822_a_at	1.673873396	3.249308433	0.423782963	0.130422511	1.341440406	0
	2670	1418598_at	5.023938066	3.247434552	0.350382389	0.107895135	1.274898497	0
	2745	1418684_at	5.52832561	3.247363833	0.379926212	0.116995271	1.301275299	0
	4039	1420487_at	3.807732942	3.247050722	0.442144982	0.136168178	1.358622811	0
	11754	1436343_at	4.720459154	3.247048126	0.485224527	0.149435582	1.3998037	0
	13592	1449005_at	2.69021541	3.245960481	0.674037396	0.207654221	1.595531837	0
	8743	1426120_a_at	4.18329847	3.245715548	0.417378166	0.128593575	1.335498325	0
	11643	1435812_at	6.535248911	3.245681202	0.406456163	0.125229848	1.325426035	0
	12303	1438094_x_at	4.906391743	3.243515736	0.532886414	0.164292841	1.446820971	0
	12662	1439392_x_at	5.090090554	3.242789278	0.518497807	0.159892538	1.432462932	0
	17275	1456571_at	5.864564576	3.242628609	0.43052819	0.132771354	1.347726907	0
	4484	1421002_at	3.920016683	3.242465555	0.565673821	0.174457928	1.48007863	0
	11204	1434074_x_at	4.46047133	3.242302027	0.771815556	0.238045546	1.707417127	0
	13716	1449148_a_at	4.373183529	3.241849846	0.36758279	0.113386741	1.290189329	0
	16343	1452578_at	5.151614089	3.24178419	0.578454184	0.178436981	1.493248408	0
	12580	1438992_x_at	6.364033367	3.240911723	0.486945964	0.150249684	1.401474956	0
	7034	1423983_at	3.219270148	3.240684366	0.403116117	0.12439228	1.322361033	0
	6664	1423557_at	5.672995773	3.239804669	0.483777456	0.149323032	1.398400355	0
	4810	1421386_at	3.557756776	3.238469372	0.389896885	0.120395422	1.310299748	0
	1095	1416878_at	6.256288325	3.238218395	0.436329234	0.134743609	1.353156997	0
	2717	1418651_at	3.601999263	3.238201712	0.465676235	0.14380705	1.380964502	0
	4195	1420665_at	2.039927121	3.23784953	0.370576855	0.114451537	1.292869676	0
	2138	1418015_at	5.718886199	3.236310314	0.520114636	0.160712226	1.434069194	0
	4381	1420874_at	4.471930454	3.235901505	0.519559315	0.160560918	1.4335173	0
	1689	1417526_at	2.908101971	3.2351558	0.464933785	0.14371295	1.380254003	0
	4152	1420614_at	7.233477428	3.233996275	0.508972373	0.157381867	1.42303621	0
	1313	1417115_at	4.776736619	3.233049538	0.436341943	0.134962962	1.353168917	0
	15764	1451725_a_at	6.93768129	3.232483515	0.455600624	0.140944454	1.371353609	0
	17431	1460214_at	3.444102655	3.231157298	0.475748687	0.14723786	1.390639705	0
	11432	1434881_s_at	4.613259586	3.230832462	0.698954156	0.216338719	1.623327577	0
	4544	1421070_at	2.511959152	3.230220568	0.457643803	0.141675713	1.373297129	0
	14408	1450085_at	3.883780519	3.229241903	0.571806108	0.177071314	1.486383207	0
	15116	1450943_at	4.93008986	3.226374977	0.428336121	0.132760799	1.345680691	0
	602	1416355_at	5.11240887	3.225838193	0.448869521	0.139148182	1.364970263	0
	17315	1456695_x_at	6.952833139	3.225316312	0.329682963	0.10221725	1.256737172	0
	10662	1431182_at	5.863539333	3.225256119	0.647611147	0.200793712	1.566572076	0
	7995	1425138_at	3.923792469	3.22255604	0.401851852	0.124699725	1.321202727	0
	13264	1448630_a_at	5.940181973	3.221214224	0.37212593	0.115523497	1.294258623	0
	3335	1419343_at	2.707642556	3.221189905	0.489158373	0.151856422	1.403625802	0
	1548	1417375_at	3.698300323	3.220744164	0.388407217	0.120595489	1.308947485	0
	4006	1420443_at	3.015161749	3.217600976	0.433422524	0.134703628	1.35043343	0
	16646	1453928_a_at	5.371882418	3.217250595	0.442102002	0.137416091	1.358582336	0
	3416	1419428_a_at	5.5091325	3.216969596	0.401232963	0.12472389	1.320636077	0
	2143	1418023_at	4.965582942	3.216074562	0.422954304	0.131512593	1.340670127	0
	13940	1449401_at	5.685733807	3.213183561	0.653474636	0.203372955	1.572951989	0
	14894	1450682_at	3.079727804	3.212806426	0.331664121	0.103231903	1.258464152	0
	16468	1452889_at	5.089783731	3.212225636	0.460818244	0.14345762	1.376322197	0
	4205	1420675_at	4.345400804	3.211378197	0.40735566	0.126847614	1.326252675	0
	16833	1454930_at	4.131339031	3.20976102	0.512513343	0.159673365	1.426533219	0
	7888	1425013_at	3.153449839	3.209578493	0.366716325	0.114256849	1.28941469	0
	8652	1426010_a_at	2.317321965	3.208508916	0.600354091	0.187113113	1.516088625	0
	10151	1428263_a_at	6.204321654	3.207371644	0.40220523	0.125400257	1.321526385	0
	7662	1424728_at	5.666494351	3.206989169	0.351582963	0.109630231	1.275959877	0
	6836	1423752_at	3.459790457	3.205684042	0.654146205	0.204058228	1.573684363	0
	572	1416323_at	4.874139044	3.205172594	0.399703117	0.124705646	1.319236406	0
	10968	1432829_at	6.067334205	3.204942283	0.811792033	0.253293807	1.755390535	0
	10680	1431287_at	3.280519392	3.204405671	0.499522528	0.15588617	1.413745594	0
	2144	1418024_at	4.912914221	3.202573937	0.431034443	0.134590005	1.348199918	0
	3308	1419315_at	5.709221676	3.202464155	0.548615515	0.171310431	1.462681357	0
	3433	1419446_at	3.29402201	3.201378234	0.427277294	0.133466671	1.344693427	0
	10630	1431013_at	3.543359762	3.200707445	0.470539578	0.147011117	1.385627606	0
	14487	1450184_s_at	5.29359494	3.19916963	0.553600853	0.17304517	1.467744502	0
	10758	1431675_a_at	5.592301424	3.19870831	0.632745655	0.197812865	1.550513035	0
	1479	1417299_at	3.862471803	3.198629127	0.475549452	0.148672895	1.390447673	0
	4664	1421203_at	3.392193589	3.196515982	0.389926026	0.121984695	1.310326215	0
	5176	1421822_at	2.156026977	3.196286864	0.426880255	0.133555051	1.34432341	0
	4334	1420818_at	4.359898242	3.194732836	0.430131571	0.134637728	1.347356447	0
	16345	1452580_a_at	5.119818335	3.194145167	0.464867796	0.145537467	1.380190872	0
	14436	1450116_at	2.63276671	3.192210947	0.469076133	0.146943965	1.384222762	0
	8875	1426286_at	5.4747304	3.191983413	0.360712697	0.113005818	1.284060071	0
	10690	1431330_at	3.971366331	3.191975423	0.458049132	0.143500207	1.373683015	0
	3761	1419932_s_at	1.87870495	3.1910004	0.448215704	0.140462441	1.36435181	0
	15649	1451584_at	2.996131269	3.190487795	0.514896113	0.161384762	1.428891243	0
	7642	1424700_at	3.832592441	3.187494099	0.44637387	0.14003912	1.362611105	0
	8105	1425275_at	4.002636166	3.187165634	0.513960037	0.16125928	1.427964424	0
	17437	1460222_at	4.098234217	3.186514036	0.465773578	0.146170258	1.381057683	0
	14315	1449975_a_at	4.240776728	3.185382557	0.471365329	0.14797762	1.38642092	0
	4380	1420873_at	4.34966125	3.185174239	0.499138771	0.156706897	1.413369588	0
	610	1416363_at	7.197122485	3.185071143	0.458313914	0.143894404	1.373935153	0
	10602	1430811_a_at	3.364540282	3.184559179	0.486276799	0.152698308	1.40082506	0
	913	1416687_at	4.305131877	3.183709792	0.624222672	0.196067705	1.541380102	0
	270	1416009_at	5.609231991	3.1824009	0.451800165	0.141968337	1.367745837	0
	14662	1450401_at	4.941945299	3.1823809	0.423358487	0.133031997	1.341045779	0
	12194	1437708_x_at	5.196298378	3.18079199	0.544583749	0.171210111	1.458599443	0
	13886	1449339_at	4.786274862	3.180509904	0.403398033	0.12683439	1.32261946	0
	3889	1420274_at	5.656074241	3.173105164	0.596692569	0.188046894	1.512245711	0
	4093	1420549_at	4.97999872	3.173026618	0.736632668	0.232154582	1.6662821	0
	5756	1422496_at	6.814540713	3.17239815	0.550573728	0.17355127	1.464668047	0
	1570	1417397_at	5.529526978	3.172071464	0.38624679	0.121764845	1.306988811	0
	764	1416528_at	5.316247548	3.171405521	0.460528156	0.145212636	1.376045482	0
	15202	1451045_at	2.926798632	3.167791897	0.392710681	0.123969848	1.312857818	0
	8662	1426021_a_at	3.554463831	3.164680207	0.535635901	0.169254353	1.44958095	0
	2368	1418267_at	2.109294093	3.161698024	0.436797058	0.138152681	1.353595857	0
	17241	1456447_at	6.755486207	3.161656549	0.526013462	0.16637274	1.439944755	0
	13224	1448588_at	7.10895726	3.16137105	0.450359593	0.14245705	1.366380786	0
	14525	1450228_a_at	5.94578753	3.161033939	0.399092435	0.126253765	1.318678101	0
	12935	1448271_a_at	5.830088036	3.158282553	0.450268657	0.142567566	1.366294662	0
	16089	1452151_at	3.878375555	3.158047788	0.445901135	0.141195183	1.362164685	0
	16578	1453572_a_at	3.483678278	3.157843038	0.705680469	0.22346914	1.630913729	0
	9241	1426777_a_at	3.932347113	3.155790906	0.590774354	0.187203263	1.506054892	0
	13269	1448638_at	3.700486775	3.15326519	0.432366099	0.137116948	1.349444926	0
	16460	1452862_at	6.034959404	3.152955424	0.473088314	0.150045989	1.388077687	0
	8962	1426393_a_at	6.302999283	3.152379322	0.378098057	0.119940533	1.299627392	0
	12731	1446147_at	5.035260689	3.152122527	0.440348879	0.139699163	1.356932427	0
	14987	1450792_at	4.837801293	3.151529239	0.650101621	0.206281323	1.56927873	0
	4507	1421028_a_at	3.626174253	3.151302471	0.61183375	0.194152658	1.528200408	0
	15945	1451977_at	4.138970659	3.150723398	0.427701769	0.135747165	1.345089126	0
	9780	1427578_a_at	6.646232132	3.14885911	0.400183524	0.127088419	1.319675775	0
	4674	1421219_at	3.508307304	3.148646686	0.459099082	0.145808383	1.374683103	0
	13032	1448379_at	4.061268142	3.14844975	0.406149015	0.128999682	1.325143883	0
	17485	1460285_at	3.282906969	3.146916384	0.457077995	0.145246311	1.372758643	0
	12609	1439182_at	3.268728313	3.146575258	0.348176752	0.110652606	1.272950881	0
	2708	1418642_at	2.884626465	3.143646384	0.534770379	0.170111493	1.448711557	0
	7940	1425074_at	4.073999195	3.143400375	0.41445293	0.131848597	1.332793186	0
	1710	1417547_at	5.108883093	3.142950795	0.346759016	0.110329127	1.271700568	0
	10337	1428983_at	2.006165346	3.141363058	0.574169989	0.182777342	1.488820669	0
	12641	1439356_at	5.31266357	3.141175546	0.397497485	0.12654418	1.317221062	0
	1305	1417107_at	5.437630377	3.141013902	0.371726958	0.118346168	1.29390075	0
	12488	1438708_x_at	5.879593607	3.138851128	0.476148922	0.151695287	1.391025552	0
	803	1416569_at	6.287293282	3.138705628	0.403897166	0.128682716	1.323077129	0
	4580	1421107_at	3.87778628	3.137140564	0.337049512	0.107438447	1.263170612	0
	14079	1449562_at	3.882737141	3.136909304	0.41723481	0.133008248	1.335365627	0
	17092	1455974_at	3.811450844	3.136139566	0.494344724	0.15762842	1.408680783	0
	14946	1450746_at	5.581911913	3.133880882	0.357633918	0.114118542	1.281322749	0
	13584	1448995_at	3.365249159	3.133872445	0.734324143	0.234318453	1.663617935	0
	7764	1424857_a_at	4.134917335	3.133377355	0.457241756	0.14592617	1.372914475	0
	6582	1423461_a_at	5.979670273	3.132676427	0.387464702	0.123684878	1.308092626	0
	2139	1418016_at	5.847485407	3.132446879	0.497929966	0.15895879	1.412185849	0
	16694	1454109_a_at	5.448809416	3.132257535	0.365971278	0.11683946	1.288748973	0
	16629	1453848_s_at	3.159582575	3.128769829	0.416019733	0.132965912	1.334241419	0
	10110	1428133_at	4.968103517	3.128392881	0.363783076	0.116284332	1.28679575	0
	15743	1451700_a_at	5.593435219	3.12717463	0.376919583	0.120530392	1.298566217	0
	17145	1456104_at	3.535537927	3.126125616	0.464997162	0.148745514	1.380314638	0
	17651	1460657_at	2.977252628	3.124987445	0.677073371	0.216664349	1.598892974	0
	17712	1460746_at	4.252428364	3.12481493	0.581768051	0.186176802	1.496682339	0
	14133	1449671_at	1.774066544	3.124515632	0.429898846	0.137588957	1.34713912	0
	8621	1425972_a_at	4.936531036	3.123183409	0.389133874	0.124595268	1.309606942	0
	12603	1439121_at	5.905446305	3.122761316	0.631832376	0.202331306	1.549531814	0
	6269	1423093_at	3.968439785	3.120758969	0.455144047	0.145844024	1.370919679	0
	847	1416613_at	4.506683572	3.120042415	0.802034229	0.257058758	1.743557845	0
	11844	1436756_x_at	4.39776396	3.119953617	0.809812257	0.259559069	1.752983305	0
	6692	1423588_at	6.676907385	3.118607514	0.455308417	0.145997345	1.37107588	0
	2823	1418775_at	5.226499889	3.117950347	0.333532078	0.106971581	1.260094628	0
	3890	1420275_at	5.960893057	3.116204198	0.559748561	0.179625123	1.474012298	0
	10686	1431304_a_at	6.10940474	3.115889563	0.413711743	0.132774841	1.332108637	0
	16657	1453985_at	2.882460036	3.115110361	0.3709435	0.119078767	1.293198285	0
	320	1416059_at	7.233369338	3.113694888	0.351028753	0.112737042	1.275469811	0
	16452	1452799_at	3.730407273	3.113587814	0.462301652	0.148478758	1.377738086	0
	17370	1459931_a_at	3.810125531	3.111453238	0.391416845	0.125798723	1.31168095	0
	4055	1420506_a_at	3.452757769	3.111013089	0.539158993	0.173306565	1.453125183	0
	7938	1425072_at	3.692008152	3.110141729	0.527638289	0.169650882	1.441567398	0
	9110	1426592_a_at	5.292282439	3.108748834	0.340594303	0.10955993	1.266278117	0
	13864	1449315_at	1.429269617	3.107309987	0.677434491	0.218013167	1.599293241	0
	16357	1452592_at	4.139969028	3.106814991	0.808845022	0.26034541	1.751808436	0
	11906	1436905_x_at	4.314856163	3.10628292	0.567757669	0.182777192	1.482218019	0
	3598	1419631_at	3.368449879	3.105634051	0.485753715	0.156410481	1.40031725	0
	10501	1430022_at	5.492455933	3.105586072	0.436897748	0.140681256	1.353690332	0
	9384	1426990_at	1.693831768	3.105330918	0.463581063	0.149285559	1.378960434	0
	4453	1420963_at	2.930518707	3.105071128	0.401774564	0.129393031	1.321131949	0
	8074	1425236_at	2.479849122	3.101921735	0.371102302	0.119636256	1.29334064	0
	11121	1433798_a_at	2.940451184	3.101544369	0.415812557	0.134066293	1.334049831	0
	8319	1425572_a_at	3.848743886	3.100243005	0.487070428	0.157107177	1.401595869	0
	8227	1425435_at	3.713809357	3.100109411	0.60893801	0.196424684	1.52513612	0
	10734	1431527_at	6.768311764	3.099957192	0.532286787	0.171707786	1.446219753	0
	15430	1451319_at	4.895200957	3.098645827	0.371429516	0.119868335	1.293634012	0
	11061	1433595_at	3.805312979	3.095927135	0.433936625	0.140163707	1.35091474	0
	7228	1424204_at	5.28389374	3.095244627	0.469457437	0.151670544	1.384588659	0
	11191	1434035_at	6.246135052	3.09364273	0.41838787	0.135241173	1.336433332	0
	5355	1422029_at	4.434310617	3.091959248	0.703390827	0.227490329	1.628327425	0
	9360	1426955_at	3.861587447	3.089950975	0.769849212	0.249146093	1.705091561	0
	7746	1424835_at	4.859249532	3.089553477	0.395979008	0.128167067	1.315835379	0
	3005	1418977_at	4.193014099	3.087518977	0.337016011	0.109154312	1.26314128	0
	14105	1449590_a_at	3.015479629	3.086754887	0.488244216	0.158173951	1.402736682	0
	1368	1417175_at	3.854424889	3.086228022	0.433505364	0.140464464	1.350510975	0
	9774	1427568_a_at	4.243189974	3.086163113	0.416647176	0.135004911	1.334821821	0
	14126	1449660_s_at	3.590566746	3.084760152	0.47080626	0.152623295	1.385883763	0
	1820	1417663_a_at	4.919683761	3.084291366	0.395141876	0.128114315	1.31507208	0
	7476	1424504_at	5.455889954	3.083388277	0.377696252	0.122493899	1.299265484	0
	4130	1420591_at	3.362731018	3.08230569	0.447785338	0.145276096	1.363944875	0
	1321	1417123_at	4.01773727	3.082224707	0.499680332	0.162116776	1.413900239	0
	5072	1421694_a_at	3.130196386	3.0800127	0.747292366	0.242626391	1.678639421	0
	3243	1419241_a_at	4.253919692	3.079805515	0.664398553	0.215727438	1.584907402	0
	17166	1456177_x_at	5.358816213	3.079780282	0.684439906	0.222236602	1.607077948	0
	10177	1428329_a_at	4.105120489	3.078198512	0.417311926	0.13557018	1.335437008	0
	9433	1427069_at	6.268344034	3.077602824	0.361135137	0.117342996	1.284436116	0
	9041	1426501_a_at	3.674368987	3.077281197	0.471767675	0.153306651	1.386807626	0
	12758	1448028_at	4.909922214	3.075164357	0.46640649	0.151668801	1.381663687	0
	14136	1449677_s_at	3.668748593	3.074882067	0.428693555	0.139417885	1.34601413	0
	17111	1456009_x_at	4.198515917	3.074243172	0.516598733	0.168040947	1.430578567	0
	14091	1449575_a_at	7.104431488	3.073845286	0.36246487	0.117919035	1.285620528	0
	9485	1427139_at	3.960981326	3.072655979	0.4334674	0.141072545	1.350475437	0
	2702	1418636_at	5.406236157	3.071941029	0.368082913	0.119820957	1.290636662	0
	5972	1422739_at	4.459369591	3.071895814	0.37125783	0.120856257	1.293480075	0
	11538	1435330_at	3.000202326	3.070738767	0.554181059	0.180471574	1.468334901	0
	2314	1418210_at	4.128054018	3.070671384	0.684115305	0.222790139	1.606716403	0
	5842	1422591_at	6.224051655	3.069882256	0.350045242	0.114025625	1.274600598	0
	1435	1417247_at	5.439036163	3.068581356	0.323742435	0.105502314	1.251572995	0
	14061	1449541_x_at	2.392384294	3.067777384	0.349281247	0.113854822	1.273925797	0
	12412	1438462_x_at	5.053757451	3.063311475	0.36894792	0.120440877	1.291410731	0
	11371	1434641_x_at	3.147331189	3.063195968	0.38636383	0.126130954	1.307094845	0
	2716	1418650_at	3.646220008	3.062813245	0.438165359	0.14305977	1.354880262	0
	15951	1451985_at	3.368185055	3.062752246	0.514757995	0.1680704	1.428754453	0
	17350	1457834_at	6.129032354	3.061622073	0.424121182	0.138528261	1.341754923	0
	16764	1454678_s_at	5.474504433	3.061040261	0.455913066	0.148940565	1.371650633	0
	16124	1452224_at	4.985660594	3.060146914	0.416779081	0.136195775	1.334943869	0
	17115	1456016_x_at	5.28259251	3.059331542	0.39001446	0.127483555	1.310406538	0
	8732	1426105_a_at	4.790704603	3.059179618	0.345184396	0.112835609	1.270313336	0
	7450	1424469_a_at	5.747763354	3.059084659	0.337233244	0.110239919	1.263331491	0
	12292	1438056_x_at	4.075523893	3.058022709	0.431990407	0.141264617	1.349093564	0
	15862	1451857_a_at	3.235231355	3.057275867	0.541074395	0.176979252	1.455055714	0
	4466	1420980_at	4.688268136	3.056967985	0.423675571	0.138593395	1.341340554	0
	14870	1450651_at	4.658183053	3.056898122	0.448461537	0.14670477	1.364584314	0
	5248	1421902_at	3.988609554	3.056896772	0.326204971	0.10671115	1.253711129	0
	280	1416019_at	5.948184408	3.056817764	0.421847496	0.138002174	1.339641984	0
	1292	1417094_at	4.168351727	3.055270578	0.486021023	0.159076262	1.40057673	0
	706	1416466_at	7.193036528	3.054742455	0.370456143	0.121272464	1.292761504	0
	12565	1438958_x_at	6.616462347	3.054574901	0.366210902	0.119889318	1.288963045	0
	8044	1425197_at	5.188845467	3.053616337	0.493277964	0.161538946	1.407639559	0
	3753	1419913_at	6.127365729	3.052555378	0.411467596	0.134794474	1.330038121	0
	11898	1436887_x_at	4.966442433	3.051858824	0.419923267	0.137595902	1.337856396	0
	6693	1423589_at	6.707645494	3.051491333	0.451928477	0.148100856	1.367867489	0
	9986	1427956_at	3.510326577	3.051459806	0.402749512	0.131985849	1.322025049	0
	8562	1425890_at	3.897626481	3.050437695	0.496633068	0.16280715	1.410916948	0
	438	1416184_s_at	4.833838004	3.049351117	0.658238736	0.215861903	1.578154812	0
	15962	1451997_at	4.494673227	3.048981634	0.330560603	0.108416725	1.25750192	0
	559	1416310_at	3.538209708	3.046469446	0.558487382	0.183322824	1.472724305	0
	16061	1452117_a_at	4.504670142	3.046093668	0.538007623	0.176622153	1.451965952	0
	5798	1422542_at	3.187470782	3.044802315	0.618092448	0.202999204	1.534844445	0
	4520	1421043_s_at	5.032839059	3.044301127	0.364592058	0.119762153	1.287517515	0
	11507	1435178_x_at	6.902533886	3.044026077	0.313428261	0.102965038	1.242657108	0
	7337	1424330_at	4.848824163	3.043895892	0.36724623	0.120650062	1.289888381	0
	4795	1421366_at	2.980945854	3.042830992	0.553221879	0.18181157	1.467358999	0
	2940	1418908_at	4.604023249	3.04257421	0.506030852	0.166316684	1.420137728	0
	11498	1435152_at	4.524702093	3.040160766	0.382898881	0.125946919	1.303959337	0
	9911	1427832_at	2.419093745	3.040158723	0.382497639	0.125815023	1.303596731	0
	16883	1455109_at	3.118541766	3.040087945	0.511195848	0.168151665	1.425231079	0
	10585	1430694_at	2.574913177	3.038826151	0.354251534	0.116575123	1.278322219	0
	4986	1421593_at	2.115723004	3.038254343	0.35612558	0.11721388	1.279983825	0
	1394	1417205_at	6.906198024	3.037933629	0.429028342	0.141223738	1.346326518	0
	3326	1419333_at	5.332712337	3.03673527	0.34608804	0.113967142	1.271109256	0
	17042	1455841_s_at	5.105125091	3.03666713	0.414750708	0.136580893	1.333068308	0
	7599	1424650_at	4.834681902	3.035583398	0.440428411	0.145088556	1.357007233	0
	415	1416160_at	2.930861398	3.0344982	0.584442883	0.192599516	1.49945984	0
	5924	1422681_at	4.819289406	3.032411197	0.347636215	0.114640196	1.272474032	0
	7123	1424086_at	4.497166499	3.032273127	0.599466509	0.19769542	1.515156176	0
	4234	1420708_at	4.055756133	3.032213865	0.449365234	0.148197078	1.36543935	0
	5428	1422118_at	2.656625652	3.032141219	0.424039664	0.139848257	1.341679111	0
	4804	1421379_at	2.371752026	3.031223627	0.364380392	0.12020901	1.28732863	0
	4949	1421550_a_at	4.168900952	3.031023201	0.426252213	0.140629809	1.343738318	0
	2955	1418925_at	1.51595774	3.030726969	0.872716772	0.28795625	1.831107857	0
	15586	1451506_at	3.673552757	3.030617987	0.581065457	0.191731673	1.49595363	0
	11902	1436898_at	5.063870413	3.029221521	0.524755624	0.173231182	1.438689862	0
	8498	1425806_a_at	5.504216631	3.028828376	0.494766841	0.163352551	1.409093008	0
	7020	1423966_at	5.760784089	3.027851309	0.409073596	0.135103595	1.327832893	0
	3704	1419757_at	4.826465676	3.027255771	0.370854502	0.122505176	1.293118512	0
	5900	1422656_at	2.410322869	3.026879743	0.355991099	0.117609925	1.279864518	0
	14781	1450543_at	4.204623998	3.02559893	0.438640136	0.144976299	1.355326213	0
	12837	1448164_at	6.605564522	3.023699317	0.320870717	0.106118593	1.249084187	0
	12732	1446148_x_at	4.968403561	3.023534828	0.419595963	0.138776626	1.337552911	0
	2269	1418159_at	4.427571979	3.023459298	0.354110368	0.117120931	1.278197143	0
	12558	1438949_at	4.883131651	3.022552005	0.428259688	0.141688112	1.345609399	0
	14482	1450176_at	3.5084016	3.022241099	0.381450384	0.126214412	1.302650791	0
	4065	1420518_a_at	3.438177307	3.021434008	0.525441653	0.173904726	1.439374149	0
	5341	1422013_at	3.669118134	3.02089353	0.564289339	0.186795507	1.478658953	0
	10342	1429005_at	6.541456305	3.02076757	0.548667331	0.18163176	1.462733892	0
	16103	1452175_at	6.38300783	3.020312136	0.354192936	0.117270308	1.278270299	0
	10720	1431419_at	5.331017819	3.01982387	0.525688291	0.174079123	1.439620241	0
	6751	1423658_at	4.684538359	3.019813802	0.385845392	0.127771253	1.30662522	0
	10967	1432828_at	6.012119457	3.016042945	0.777678708	0.257847359	1.714370236	0
	7572	1424619_at	6.453815967	3.015588022	0.406221877	0.134707352	1.32521081	0
	17352	1458219_at	5.241207814	3.015237326	0.534878667	0.177391896	1.448820301	0
	608	1416361_a_at	3.23360249	3.014553896	0.397436082	0.131839103	1.317165	0
	4752	1421316_at	2.743246718	3.011429653	0.334002047	0.110911456	1.26050518	0
	16518	1453147_at	4.43637885	3.010575893	0.355081032	0.117944554	1.27905742	0
	7143	1424107_at	3.934870797	3.009779853	0.434051234	0.144213615	1.351022062	0
	4720	1421275_s_at	4.756334545	3.009032227	0.353523928	0.117487585	1.277677675	0
	15640	1451574_at	4.478032015	3.008086377	0.443880978	0.147562577	1.360258627	0
	3263	1419263_a_at	6.512729196	3.007859575	0.331878514	0.110337104	1.258651181	0
	8302	1425548_a_at	5.230324006	3.007564904	0.457595988	0.152148333	1.373251614	0
	3569	1419598_at	3.596649688	3.006959939	0.694418401	0.230937031	1.618231937	0
	15392	1451268_at	1.432999183	3.006713627	0.404264467	0.134453931	1.323414019	0
	17345	1456770_at	2.302110999	3.006680267	0.375175114	0.124780516	1.296996974	0
	1121	1416908_s_at	5.889096507	3.00568344	0.37410741	0.124466671	1.296037453	0
	6735	1423642_at	5.254301625	3.005591028	0.575473572	0.19146769	1.490166538	0
	9578	1427278_at	2.9322364	3.005531329	0.599021956	0.199306509	1.514689367	0
	13040	1448387_at	7.295424535	3.00345023	0.343519411	0.11437493	1.268848138	0
	2044	1417909_at	2.376131813	3.001264281	0.344064946	0.114640003	1.269328026	0
	13299	1448671_at	5.237865552	3.000443183	0.437869091	0.145934805	1.354602056	0
	11922	1436949_a_at	6.137078755	2.998853589	0.382530229	0.127558821	1.303626179	0
	13585	1448997_at	5.094842463	2.996623849	0.382491278	0.127640738	1.303590983	0
	13064	1448414_at	4.358691249	2.995991774	0.441984605	0.147525307	1.358471789	0
	9999	1427970_at	3.289593569	2.995706731	0.314999949	0.105150463	1.24401161	0
	10692	1431332_a_at	3.813229905	2.995247663	0.397419157	0.132683237	1.317149548	0
	6479	1423337_at	4.294111151	2.995171154	0.393275122	0.131303055	1.313371561	0
	2340	1418237_s_at	3.772508083	2.99516313	0.753544927	0.251587274	1.685930339	0
	3983	1420420_at	1.382202258	2.99496212	0.447502379	0.149418377	1.363677388	0
	11145	1433890_a_at	5.31667414	2.994771361	0.357643653	0.11942269	1.281331395	0
	1920	1417776_at	2.588906033	2.994585326	0.430377547	0.143718579	1.347586188	0
	3281	1419284_at	3.112834784	2.993840701	0.313771551	0.104805693	1.242952833	0
	6022	1422796_at	4.725135722	2.992482912	0.454188835	0.151776584	1.370012289	0
	9980	1427947_at	3.843785299	2.99154532	0.360849797	0.120623209	1.284182102	0
	13202	1448565_at	5.575056368	2.991281861	0.399147889	0.133437071	1.318728789	0
	10490	1429908_at	4.545435773	2.990424283	0.358569976	0.119906054	1.282154374	0
	16985	1455640_a_at	6.501371286	2.989050069	0.342137624	0.114463664	1.26763344	0
	3899	1420318_at	3.825512356	2.987354305	0.362024153	0.121185543	1.285227854	0
	14933	1450730_at	4.597684511	2.986871153	0.365639244	0.122415473	1.288452404	0
	10028	1428018_a_at	5.262463708	2.98661403	0.476188803	0.159441025	1.391064006	0
	10699	1431350_at	6.279013932	2.98517946	0.572320824	0.191720743	1.486913605	0
	250	1415988_at	7.293082889	2.985171119	0.378572682	0.126817749	1.300055021	0
	15363	1451236_at	2.20388494	2.984634405	0.703921428	0.23584846	1.62892641	0
	14544	1450256_at	2.284525056	2.98326031	0.327835819	0.109891791	1.255129147	0
	8045	1425198_at	4.86876733	2.982420604	0.503813184	0.16892761	1.417956411	0
	15994	1452035_at	4.964405796	2.981962097	0.556025599	0.186463	1.470213423	0
	7839	1424952_at	3.344053637	2.981278097	0.416151278	0.139588212	1.334363081	0
	11458	1434987_at	5.306025933	2.980337392	0.614309155	0.206120675	1.530824775	0
	8025	1425173_s_at	5.317418647	2.980307162	0.371969135	0.124808993	1.294117968	0
	1240	1417036_at	5.459777833	2.98020878	0.38286779	0.128470123	1.303931236	0
	4652	1421188_at	3.791945497	2.979475197	0.651853749	0.218781398	1.571185749	0
	14545	1450257_at	2.411358853	2.977153414	0.335894005	0.112823882	1.262159298	0
	11277	1434323_at	5.819137263	2.976097759	0.530628873	0.178296856	1.444558744	0
	1667	1417503_at	5.787320543	2.975885472	0.321243155	0.107948763	1.249406686	0
	6397	1423248_at	6.273203416	2.975338505	0.344085829	0.115645944	1.2693464	0
	14266	1449915_at	4.911340584	2.974726097	0.376330352	0.126509245	1.298035961	0
	14070	1449552_at	5.83322851	2.974704706	0.389123741	0.13081088	1.309597743	0
	6409	1423260_at	5.146517352	2.974059853	1.078394089	0.362599995	2.111684188	0
	15344	1451214_at	5.820994349	2.972866614	0.351321909	0.118176143	1.275729013	0
	8916	1426331_a_at	5.919955783	2.971139347	0.573861326	0.193145208	1.488502171	0
	12857	1448184_at	6.568739622	2.971078482	0.352820905	0.118751796	1.277055217	0
	13815	1449261_at	5.327141336	2.970874673	0.400232447	0.134718725	1.319720527	0
	13547	1448950_at	3.968874408	2.97058721	0.452846536	0.152443441	1.368738208	0
	14170	1449771_at	2.0296987	2.970382273	0.332984917	0.112101705	1.259616811	0
	16691	1454092_a_at	5.110375441	2.969389758	0.339796969	0.114433266	1.265578476	0
	5002	1421613_at	2.013749939	2.969212241	0.541067804	0.182226045	1.455049067	0
	6100	1422885_at	6.710605472	2.968341265	0.502835005	0.169399324	1.416995331	0
	7253	1424232_a_at	3.899874169	2.967931457	0.374280732	0.12610828	1.296193165	0
	3643	1419685_at	5.29106868	2.966799819	0.382062602	0.128779367	1.303203698	0
	2189	1418071_s_at	4.051985669	2.966171636	0.40964793	0.138106617	1.328361606	0
	10770	1431707_a_at	4.391200495	2.966085897	0.442391001	0.149149761	1.358854513	0
	14301	1449954_at	4.037416143	2.96527529	0.417533046	0.140807515	1.335641704	0
	9377	1426983_at	5.084344415	2.965141331	0.429077663	0.144707323	1.346372545	0
	10547	1430427_a_at	3.751202713	2.964724369	0.602179996	0.203115002	1.518008633	0
	2389	1418291_at	5.113002957	2.96406819	0.305285738	0.102995518	1.235663346	0
	12347	1438216_at	5.791048838	2.963200697	0.475457993	0.160454199	1.390359528	0
	8315	1425568_a_at	6.792905723	2.962548403	0.428576435	0.144664787	1.345904863	0
	965	1416743_at	6.243988936	2.961693795	0.41383578	0.139729428	1.332223172	0
	11283	1434330_at	4.167847398	2.961491007	0.465931193	0.157329937	1.381208572	0
	9904	1427815_at	5.278120535	2.960797823	0.418675676	0.141406371	1.336699966	0
	2554	1418469_at	4.966515901	2.959507307	0.463358687	0.156566158	1.378747899	0
	11905	1436902_x_at	5.722936549	2.959353958	0.524226768	0.1771423	1.43816257	0
	2009	1417870_x_at	6.694149926	2.959288883	0.453722998	0.153321631	1.369569993	0
	8395	1425670_at	4.527803913	2.959159509	0.343497547	0.116079429	1.268828909	0
	4864	1421452_at	3.318627034	2.958574137	0.315988528	0.10680433	1.244864337	0
	12121	1437490_x_at	6.081337469	2.956110177	0.429903212	0.145428684	1.347143197	0
	9076	1426548_a_at	4.492149988	2.953836191	0.406949535	0.137769839	1.325879381	0
	13437	1448827_s_at	1.415865465	2.953805672	0.387063261	0.131038837	1.30772869	0
	10595	1430773_a_at	3.557701148	2.953546635	0.364660549	0.123465309	1.28757864	0
	16889	1455175_at	4.505803047	2.953072839	0.360698336	0.122143393	1.28404729	0
	10626	1431006_at	4.40379907	2.952719101	0.381458904	0.129189026	1.302658484	0
	9381	1426987_at	4.698037804	2.952102433	0.359341101	0.121723791	1.282839873	0
	17580	1460407_at	2.283337761	2.951561733	0.60801803	0.205998751	1.524163879	0
	9514	1427185_at	3.540169039	2.951401531	0.415895705	0.140914647	1.33412672	0
	4617	1421149_a_at	3.628927471	2.948882247	0.376380581	0.127634999	1.298081154	0
	15022	1450835_a_at	4.924075954	2.948860724	0.450306072	0.1527051	1.366330097	0
	11278	1434324_x_at	5.823610146	2.948806778	0.516926114	0.175300097	1.430903236	0
	8640	1425997_a_at	4.021362557	2.946913634	0.35414089	0.120173488	1.278224185	0
	17261	1456516_x_at	6.073448621	2.94634754	0.431589126	0.146482762	1.34871837	0
	11051	1433574_at	6.402389863	2.946300464	0.347919333	0.118086847	1.27272377	0
	11529	1435288_at	3.721313262	2.946287096	0.638713498	0.216785899	1.556940161	0
	14472	1450163_a_at	3.965685752	2.945364931	0.404985924	0.137499405	1.324075992	0
	14586	1450307_x_at	2.027658351	2.943674313	0.535297252	0.181846629	1.449240725	0
	8871	1426279_at	5.724139322	2.943140936	0.33595236	0.114147561	1.262210352	0
	12778	1448076_at	4.640175012	2.942362831	0.364141763	0.12375828	1.287115717	0
	15264	1451115_at	4.046086798	2.941551023	0.348734807	0.118554737	1.273443372	0
	9919	1427847_at	5.273585903	2.940843556	0.506316176	0.172166988	1.420418619	0
	13953	1449418_s_at	5.363599394	2.939985546	0.358577084	0.121965594	1.282160691	0
	5250	1421904_at	5.108821588	2.938241799	0.370624789	0.126138287	1.292912632	0
	6676	1423570_at	5.311934806	2.938116758	0.484757799	0.16498929	1.399350922	0
	9519	1427198_at	2.732715618	2.936716708	0.342956076	0.116782145	1.268352783	0
	6216	1423031_at	6.020383959	2.936628627	0.331380074	0.112843712	1.258216401	0
	12309	1438119_at	3.083739015	2.936606329	0.634334317	0.216009313	1.552221364	0
	10910	1432272_a_at	4.135331442	2.935713826	0.379140225	0.129147542	1.300566551	0
	3964	1420401_a_at	4.716849298	2.93449834	0.413361904	0.140862886	1.331785654	0
	11775	1436421_s_at	6.339679053	2.93275291	0.362492006	0.123601278	1.28564471	0
	4506	1421027_a_at	3.635745165	2.932749725	0.586116885	0.199852337	1.501200718	0
	12413	1438476_a_at	4.646411066	2.932456023	0.429220032	0.146368787	1.346505416	0
	12458	1438621_x_at	2.449766599	2.932362467	0.623445116	0.212608476	1.540549582	0
	1369	1417176_at	3.959685514	2.932082836	0.409135311	0.139537432	1.327889696	0
	4539	1421065_at	4.434521485	2.931112986	0.437192221	0.149155704	1.353966666	0
	8799	1426199_x_at	2.656331003	2.931095414	0.65461242	0.223333712	1.574192989	0
	7555	1424600_at	3.296866913	2.929019396	0.558909774	0.190818051	1.473155552	0
	15547	1451459_at	5.845707404	2.928628211	0.379985705	0.1297487	1.301328961	0
	15738	1451694_at	3.552077489	2.92861834	0.427874821	0.146101257	1.34525048	0
	3292	1419297_at	3.789771061	2.928221951	0.465490318	0.158966883	1.380786551	0
	11609	1435683_a_at	4.246588004	2.927656362	0.410820976	0.140324179	1.329442128	0
	4572	1421098_at	2.47696394	2.926351829	0.457076004	0.156193114	1.372756749	0
	11338	1434528_at	2.730694987	2.925895609	0.376723017	0.12875477	1.298389301	0
	12599	1439081_at	5.280082215	2.925686761	0.404674258	0.138317698	1.323789982	0
	11216	1434117_at	6.299644846	2.92493219	0.336046493	0.114890353	1.262292711	0
	2518	1418432_at	5.567731038	2.923064095	0.362986437	0.124180116	1.286085393	0
	1068	1416851_at	4.727823866	2.920156902	0.351161069	0.120254178	1.275586796	0
	12621	1439243_x_at	3.007889355	2.919962238	0.608951066	0.208547583	1.525149922	0
	13116	1448472_at	6.39298162	2.919669991	0.395778096	0.135555764	1.315652146	0
	3850	1420166_at	1.769284296	2.918896049	0.309248087	0.105946934	1.23906175	0
	11535	1435316_at	6.698896356	2.918833063	0.456402514	0.15636472	1.372116058	0
	12222	1437804_at	5.062921129	2.917807127	0.545196004	0.186851282	1.459218579	0
	12298	1438082_at	5.789498077	2.916280286	0.511898787	0.175531409	1.425925677	0
	11258	1434250_at	5.57549099	2.915274183	0.424197222	0.145508517	1.341825645	0
	669	1416426_at	5.905984206	2.915087079	0.360069922	0.123519439	1.283488102	0
	3516	1419540_at	2.6317643	2.91377887	0.356739355	0.122431856	1.280528494	0
	3769	1419951_at	4.56311982	2.912792365	0.378728943	0.130022637	1.30019584	0
	9767	1427560_at	4.317716957	2.912200772	0.331052506	0.113677776	1.257930753	0
	11459	1434988_x_at	5.282028538	2.911623117	0.600244251	0.206154515	1.515973202	0
	12847	1448174_at	5.782511365	2.911182843	0.371198171	0.12750768	1.293426587	0
	6408	1423259_at	5.102586365	2.907809806	1.084000474	0.372789332	2.119906263	0
	8072	1425234_at	2.562825051	2.907671206	0.333434725	0.11467415	1.2600096	0
	16369	1452604_at	3.816938662	2.907186441	0.46530351	0.160052862	1.380607771	0
	4946	1421547_at	2.326334053	2.906936835	0.387414267	0.133272337	1.308046897	0
	721	1416482_at	2.595257518	2.90463562	0.352043317	0.121200509	1.276367091	0
	17496	1460301_at	2.481965286	2.904589553	0.293757162	0.101135515	1.225828508	0
	17332	1456734_at	6.760389009	2.904238164	0.458331372	0.157814665	1.37395178	0
	17591	1460428_at	6.193471796	2.90401018	0.33050823	0.113810975	1.257456271	0
	15534	1451446_at	3.475589203	2.903402872	0.684380727	0.235716763	1.607012028	0
	17434	1460217_at	3.162833774	2.901631837	0.359720057	0.12397164	1.283176884	0
	468	1416215_at	5.148782685	2.901297091	0.344547538	0.11875638	1.269752697	0
	8756	1426135_a_at	4.195825161	2.90106524	0.431804546	0.148843446	1.348919773	0
	14119	1449640_at	2.550465264	2.900080653	0.382846409	0.132012332	1.303911912	0
	8798	1426198_at	2.6612809	2.899669027	0.646596953	0.222989916	1.565471185	0
	6674	1423568_at	7.511629442	2.899277117	0.349538743	0.120560653	1.274153192	0
	15902	1451917_a_at	1.696476151	2.898471025	0.428722309	0.147913264	1.346040958	0
	1408	1417219_s_at	5.598622757	2.898079126	0.512567412	0.176864533	1.426586684	0
	10623	1430994_at	6.135844068	2.898035555	0.425223104	0.14672805	1.34278014	0
	9515	1427186_a_at	3.288827084	2.897711513	0.414069182	0.14289524	1.332438719	0
	12516	1438842_at	4.391152444	2.896931226	0.538914522	0.18602945	1.452878966	0
	6710	1423612_at	5.773362948	2.89677845	0.341814806	0.117998256	1.267349826	0
	16677	1454042_a_at	5.872862881	2.895217199	0.324873645	0.112210457	1.252554732	0
	14001	1449469_at	3.734257223	2.891832467	0.397641533	0.137505038	1.317352588	0
	11943	1436993_x_at	4.05561897	2.891668079	0.656648037	0.227082784	1.576415716	0
Negative genes (65) Downregulated in BRCA & p53 mutant tumors compared to all other tumors.
	Row	Gene ID	Gene Name	Score(d)	Numerator(r)	Denominator(s+s0)	Fold Change	q-value(%)	InverseFoldChange
	13491	1448886_at	7.411508375	-5.480009601	-1.358991355	0.247990689	0.389854757	0	2.565057835
	11722	1436170_a_at	11.01681591	-5.070469171	-2.667856206	0.52615569	0.15736033	0	6.35484178
	3721	1419809_s_at	5.591865846	-5.051808968	-0.677766021	0.134163035	0.625132528	0	1.5996608
	4170	1420633_a_at	11.00885827	-5.034809157	-2.661364898	0.528593004	0.158069957	0	6.326312834
	1807	1417650_at	8.141599879	-5.005622121	-1.741568232	0.347922434	0.299044434	0	3.343984665
	16972	1455579_at	10.50520659	-4.830045087	-2.51013145	0.519691101	0.175539615	0	5.696719812
	11605	1435659_a_at	5.945500381	-4.799757805	-0.749791321	0.156214407	0.59468957	0	1.681549585
	12484	1438694_at	10.55544937	-4.787855041	-2.495600423	0.521235585	0.177316608	0	5.639629643
	1202	1416993_at	5.653332619	-4.784147524	-0.624400028	0.130514376	0.648689491	0	1.541569601
	13039	1448386_a_at	8.534198452	-4.74816881	-2.04928853	0.43159555	0.2416032	0	4.139018021
	12936	1448272_at	5.303837162	-4.668525908	-0.788965779	0.168996766	0.578758837	0	1.72783539
	9582	1427284_a_at	7.509029825	-4.620194144	-1.255439538	0.271728741	0.418865934	0	2.387398731
	6993	1423933_a_at	10.85347247	-4.471583475	-1.167682608	0.261134029	0.445135785	0	2.246505522
	17395	1460178_at	3.351580455	-4.452079802	-0.64753032	0.145444455	0.638372177	0	1.56648431
	15159	1450995_at	5.641476549	-4.420247742	-1.177558912	0.266401112	0.442098912	0	2.261937257
	8763	1426146_a_at	7.863892237	-4.355888584	-0.964250841	0.221367196	0.512544495	0	1.951050122
	12684	1439443_x_at	10.09565351	-4.347058419	-0.726067778	0.167025079	0.604549436	0	1.654124446
	11567	1435446_a_at	7.959984971	-4.318759301	-0.947515632	0.219395332	0.51852461	0	1.928548773
	1759	1417600_at	8.162661401	-4.281715528	-0.96173373	0.224614112	0.513439527	0	1.947649037
	7739	1424825_a_at	8.703403172	-4.26804289	-1.988969355	0.466014378	0.251918791	0	3.969533178
	16544	1453317_a_at	7.670522595	-4.255673222	-0.905284298	0.21272411	0.533927478	0	1.872913535
	13645	1449065_at	7.060839765	-4.209287936	-1.002015332	0.238048655	0.499302027	0	2.002795796
	501	1416250_at	5.339517949	-4.194676881	-0.714417844	0.170315346	0.609451008	0	1.640820981
	16191	1452326_at	7.479223428	-4.174236952	-0.959707765	0.229912143	0.514161052	0	1.944915888
	5088	1421712_at	2.356190649	-4.172333369	-0.490791985	0.117630098	0.71163433	0	1.405216074
	3116	1419100_at	4.558545367	-4.127383325	-0.991460787	0.24021534	0.502968241	0	1.988197103
	1952	1417809_at	5.176109749	-4.1204203	-0.672670729	0.16325294	0.627344267	0	1.594021103
	3543	1419571_at	8.694122046	-4.113509409	-1.172204544	0.284964595	0.443742751	0	2.253557941
	16940	1455431_at	5.709216879	-4.086082548	-1.047994582	0.256479053	0.483639981	0	2.067653708
	17542	1460359_at	5.666411029	-4.075280207	-0.694087493	0.170316508	0.618100144	0	1.617860809
	14037	1449511_a_at	4.986763122	-4.065944442	-0.524063328	0.128890922	0.69541046	0	1.437999653
	3990	1420427_a_at	6.531097022	-4.064464183	-0.505865587	0.124460584	0.704237723	0	1.419975057
	2262	1418152_at	6.389190916	-4.063609648	-0.631153605	0.155318463	0.645659928	0	1.548802949
	7477	1424505_at	4.712366352	-4.013226807	-0.538164542	0.134097714	0.688646478	0	1.452123887
	17045	1455855_x_at	7.912435248	-3.949410346	-0.456718788	0.115642273	0.728641571	0	1.372416892
	11054	1433579_at	6.563917915	-3.944831713	-1.040553758	0.263776463	0.48614084	0	2.057017059
	16808	1454814_s_at	5.054869609	-3.939785906	-0.735316116	0.186638598	0.600686391	0	1.664762204
	9744	1427531_a_at	5.240797046	-3.931464542	-0.640019125	0.162794073	0.641704442	0	1.558349818
	11150	1433903_at	5.018350175	-3.929609399	-0.719070856	0.182987871	0.607488559	0	1.646121536
	13315	1448690_at	8.973115222	-3.922226686	-0.939683689	0.239579138	0.521347173	0	1.918107647
	7664	1424730_a_at	8.075535996	-3.919430393	-0.912817441	0.232895434	0.5311468	0	1.882718675
	13129	1448485_at	6.068348924	-3.898753791	-1.040797754	0.266956523	0.486058628	0	2.057364982
	7368	1424373_at	5.825553331	-3.871705401	-0.619790026	0.160081918	0.650765635	0	1.536651516
	16381	1452622_a_at	5.475831744	-3.862964345	-0.458484634	0.118687255	0.727750266	0	1.374097746
	177	1415905_at	1.811300734	-3.808307229	-0.784556695	0.206011923	0.580530313	0	1.722562936
	13405	1448792_a_at	5.060811387	-3.802641512	-1.150570528	0.30257139	0.450447062	0	2.220016698
	7089	1424045_at	5.57646786	-3.801777435	-0.562182677	0.147873642	0.677276725	0	1.476501351
	13698	1449130_at	6.830791941	-3.791192132	-0.809791032	0.213597993	0.570464481	0	1.752957516
	15716	1451665_a_at	6.813017577	-3.784042946	-0.52834842	0.139625376	0.693348016	0	1.442277149
	12783	1448104_at	6.685604369	-3.782309029	-0.731459749	0.193389737	0.602294192	0	1.660318186
	3938	1420369_a_at	12.10589565	-3.771849181	-1.920708006	0.509221847	0.264124859	0	3.786088162
	4185	1420655_at	7.456282031	-3.765800876	-0.904790858	0.240265189	0.534110126	0	1.872273059
	15176	1451015_at	9.955780887	-3.741684976	-0.630018808	0.168378367	0.646167991	0	1.547585169
	11588	1435561_at	3.429475834	-3.734937369	-0.617854693	0.165425717	0.651639204	0	1.534591526
	12038	1437253_at	5.880245469	-3.732916547	-0.522391144	0.139941822	0.696216956	0	1.436333878
	7634	1424692_at	4.984764569	-3.731464653	-0.629028326	0.168574108	0.64661177	0	1.546523039
	13794	1449239_at	2.852726281	-3.730565729	-0.410276592	0.109977044	0.752479095	0	1.328940573
	17061	1455896_a_at	8.708719269	-3.730485697	-0.87360246	0.234179281	0.54578231	0	1.832232341
	448	1416194_at	6.261734525	-3.719274385	-0.760016991	0.204345502	0.590489376	0	1.693510569
	15588	1451508_at	6.503865539	-3.717882323	-0.478518275	0.128707214	0.717714376	0	1.393311926
	12027	1437223_s_at	9.350533558	-3.708388799	-0.736786876	0.19868113	0.600074331	0	1.666460216
	13729	1449163_at	5.620537144	-3.666558801	-0.565774	0.154306539	0.675592866	0	1.480181408
	3939	1420370_s_at	12.0228239	-3.665635273	-1.858305355	0.506953152	0.275800054	0	3.625815097
	11999	1437143_a_at	7.026499272	-3.659071484	-0.492219805	0.134520412	0.710930382	0	1.40660749
	14738	1450489_at	3.942670711	-3.646313967	-0.395167113	0.108374407	0.760401291	0	1.315095084
	Estimated Miss rates for Delta=1.86569258819343
		Quantiles	Cutpoints	Miss Rate(%)
		0 -> 0.05	-3.635 -> -1.983	97.73
		0.05 -> 0.1	-1.983 -> -1.455	85.4
		0.1 -> 0.15	-1.455 -> -1.087	62.3
		0.15 -> 0.2	-1.087 -> -0.805	38.46
		0.2 -> 0.25	-0.805 -> -0.564	17.02
		0.25 -> 0.75	-0.564 -> 1.335	24.21
		0.75 -> 0.8	1.335 -> 1.551	85.57
		0.8 -> 0.85	1.551 -> 1.799	91.72
		0.85 -> 0.9	1.799 -> 2.073	96.08
		0.9 -> 0.95	2.073 -> 2.414	98.26
		0.95 -> 1	2.414 -> 2.89	99.46
