# Supplementary material for: A genomic analysis of mouse models of breast cancer reveals molecular features of mouse models and relationships to human breast cancer
Source: Breast Cancer Res. 2014 Jun 5;16(3):R59. doi: 10.1186/bcr3672 (PMC4078930; doi:10.1186/bcr3672)
Supplement: Additional file 2 — Fold change values organized by mouse tumor model type comparing the mouse model to all other types of mouse models. [file bcr3672-S2.zip › Additional_file_2/BRCA_p53_mutant_SAM/AdditionalFile35_BRCA_p53_mutant_SAM/DownregulatedGenesgather_gene_ontology_121026.txt]

#	Annotation	Total Genes With Ann	Your Genes (With Ann)	Your Genes (No Ann)	Genome (With Ann)	Genome (No Ann)	ln(Bayes factor)	neg ln(p value)	FE: neg ln(p value)	FE: neg ln(FDR)	Genes
1	GO:0006732 [6]: coenzyme metabolism	4	4	34	105	12486	4.48	7.93	8.08	3.11	Cte1 Folr1 Ggt1 Tpi1
2	GO:0007154 [3]: cell communication	2	2	36	3607	8984	4.42	7.85	0.0	0.0	Glycam1 Sele
3	GO:0006766 [5]: vitamin metabolism	3	3	35	42	12549	4.4	7.85	8.03	3.11	Folr1 Tpi1 Ttpa
4	GO:0051186 [5]: cofactor metabolism	4	4	34	125	12466	3.85	7.39	7.44	2.93	Cte1 Folr1 Ggt1 Tpi1
5	GO:0006810 [4]: transport	13	13	25	1840	10751	2.86	6.28	6.17	2.72	1810010G06Rik Ap4s1 Cog4 Csnb Csng Dhx32 Folr1 Kcnk1 Slc15a2 Slc22a18 Slc28a3 Slc5a1 Ttpa
6	GO:0051234 [4]: establishment of localization	13	13	25	1843	10748	2.84	6.28	6.16	2.72	1810010G06Rik Ap4s1 Cog4 Csnb Csng Dhx32 Folr1 Kcnk1 Slc15a2 Slc22a18 Slc28a3 Slc5a1 Ttpa
7	GO:0051179 [3]: localization	13	13	25	1860	10731	2.76	6.16	6.07	2.72	1810010G06Rik Ap4s1 Cog4 Csnb Csng Dhx32 Folr1 Kcnk1 Slc15a2 Slc22a18 Slc28a3 Slc5a1 Ttpa
8	GO:0015864 [7]: pyrimidine nucleoside transport	1	1	37	0	12591	2.15	5.51	5.81	2.72	Slc28a3
9	GO:0042360 [7]: vitamin E metabolism	1	1	37	0	12591	2.15	5.51	5.81	2.72	Ttpa
10	GO:0046655 [7]: folic acid metabolism	1	1	37	0	12591	2.15	5.51	5.81	2.72	Folr1
11	GO:0006510 [9]: ATP-dependent proteolysis	1	1	37	0	12591	2.15	5.51	5.81	2.72	1300002A08Rik
12	GO:0006767 [6]: water-soluble vitamin metabolism	2	2	36	27	12564	2.05	5.38	5.68	2.72	Folr1 Tpi1
13	GO:0050896 [3]: response to stimulus	2	2	36	2749	9842	1.69	4.96	0.0	0.0	Btg2 Cd1d1
14	GO:0009605 [4]: response to external stimulus	1	1	37	2171	10420	1.46	4.73	0.0	0.0	Cd1d1
15	GO:0015860 [7]: purine nucleoside transport	1	1	37	1	12590	1.46	4.73	5.11	2.72	Slc28a3
16	GO:0042097 [7]: interleukin-4 biosynthesis	1	1	37	1	12590	1.46	4.73	5.11	2.72	Cd1d1
17	GO:0045078 [9]: positive regulation of interferon-gamma biosynthesis	1	1	37	1	12590	1.46	4.73	5.11	2.72	Cd1d1
18	GO:0045402 [8]: regulation of interleukin-4 biosynthesis	1	1	37	1	12590	1.46	4.73	5.11	2.72	Cd1d1
19	GO:0045404 [9]: positive regulation of interleukin-4 biosynthesis	1	1	37	1	12590	1.46	4.73	5.11	2.72	Cd1d1
20	GO:0051132 [8]: NK T-cell activation	1	1	37	1	12590	1.46	4.73	5.11	2.72	Cd1d1
21	GO:0051133 [8]: regulation of NK T-cell activation	1	1	37	1	12590	1.46	4.73	5.11	2.72	Cd1d1
22	GO:0051135 [9]: positive regulation of NK T-cell activation	1	1	37	1	12590	1.46	4.73	5.11	2.72	Cd1d1
23	GO:0001676 [7]: long-chain fatty acid metabolism	1	1	37	1	12590	1.46	4.73	5.11	2.72	Cte1
24	GO:0001913 [7]: T-cell mediated cytotoxicity	1	1	37	1	12590	1.46	4.73	5.11	2.72	Cd1d1
25	GO:0001914 [8]: regulation of T-cell mediated cytotoxicity	1	1	37	1	12590	1.46	4.73	5.11	2.72	Cd1d1
26	GO:0001916 [9]: positive regulation of T-cell mediated cytotoxicity	1	1	37	1	12590	1.46	4.73	5.11	2.72	Cd1d1
27	GO:0006356 [8]: regulation of transcription from Pol I promoter	1	1	37	1	12590	1.46	4.73	5.11	2.72	Nsbp1
28	GO:0006620 [7]: posttranslational protein-membrane targeting	1	1	37	1	12590	1.46	4.73	5.11	2.72	Folr1
29	GO:0006091 [5]: generation of precursor metabolites and energy	5	5	33	425	12166	1.27	4.52	4.72	2.62	Cyp2f2 Cyp4b1 Lao1 Tpi1 Txndc1
30	GO:0042092 [6]: T-helper 2 type immune response	1	1	37	2	12589	1.05	4.31	4.71	2.62	Cd1d1
31	GO:0045072 [8]: regulation of interferon-gamma biosynthesis	1	1	37	2	12589	1.05	4.31	4.71	2.62	Cd1d1
32	GO:0048003 [6]: antigen presentation, lipid antigen	1	1	37	2	12589	1.05	4.31	4.71	2.62	Cd1d1
33	GO:0048007 [7]: antigen presentation, exogenous lipid antigen	1	1	37	2	12589	1.05	4.31	4.71	2.62	Cd1d1
34	GO:0051136 [7]: regulation of NK T-cell differentiation	1	1	37	2	12589	1.05	4.31	4.71	2.62	Cd1d1
35	GO:0051138 [8]: positive regulation of NK T-cell differentiation	1	1	37	2	12589	1.05	4.31	4.71	2.62	Cd1d1
36	GO:0001865 [6]: NK T-cell differentiation	1	1	37	2	12589	1.05	4.31	4.71	2.62	Cd1d1
37	GO:0001912 [8]: positive regulation of immune cell mediated cytotoxicity	1	1	37	2	12589	1.05	4.31	4.71	2.62	Cd1d1
38	GO:0006118 [6]: electron transport	4	4	34	288	12303	1.01	4.28	4.5	2.44	Cyp2f2 Cyp4b1 Lao1 Txndc1
39	GO:0019752 [6]: carboxylic acid metabolism	4	4	34	309	12282	0.79	4.04	4.26	2.31	Cte1 Folr1 Lao1 Tpi1
40	GO:0006082 [5]: organic acid metabolism	4	4	34	309	12282	0.79	4.04	4.26	2.31	Cte1 Folr1 Lao1 Tpi1
41	GO:0015858 [6]: nucleoside transport	1	1	37	3	12588	0.77	3.99	4.42	2.42	Slc28a3
42	GO:0042095 [7]: interferon-gamma biosynthesis	1	1	37	3	12588	0.77	3.99	4.42	2.42	Cd1d1
43	GO:0050874 [3]: organismal physiological process	2	2	36	2406	10185	0.72	3.95	0.0	0.0	Cd1d1 Ttpa
44	GO:0045086 [9]: positive regulation of interleukin-2 biosynthesis	1	1	37	4	12587	0.55	3.78	4.2	2.3	Cd1d1
45	GO:0007566 [3]: embryo implantation	1	1	37	4	12587	0.55	3.78	4.2	2.3	Ttpa
46	GO:0050875 [3]: cellular physiological process	30	30	8	7904	4687	0.5	3.73	3.65	2.03	1300002A08Rik 1810010G06Rik Ap4s1 Btg2 Cd1d1 Cog4 Csnb Csng Cte1 Cyp2f2 Cyp4b1 Dhx32 Erf Folr1 Gata3 Ggt1 Hnrpab Kcnk1 Lao1 Nsbp1 Sall1 Slc15a2 Slc22a18 Slc28a3 Slc5a1 Tpi1 Tradd Ttpa Txndc1 Xbp1
47	GO:0045059 [7]: positive thymic T-cell selection	1	1	37	5	12586	0.38	3.62	4.02	2.19	Cd1d1
48	GO:0045076 [8]: regulation of interleukin-2 biosynthesis	1	1	37	5	12586	0.38	3.62	4.02	2.19	Cd1d1
49	GO:0006750 [7]: glutathione biosynthesis	1	1	37	5	12586	0.38	3.62	4.02	2.19	Ggt1
50	GO:0042981 [6]: regulation of apoptosis	3	3	35	204	12387	0.22	3.47	3.73	2.07	Btg2 Cd1d1 Tradd
51	GO:0001910 [7]: regulation of immune cell mediated cytotoxicity	1	1	37	6	12585	0.21	3.47	3.87	2.13	Cd1d1
52	GO:0006098 [8]: pentose-phosphate shunt	1	1	37	6	12585	0.21	3.47	3.87	2.13	Tpi1
53	GO:0006740 [10]: NADPH regeneration	1	1	37	6	12585	0.21	3.47	3.87	2.13	Tpi1
54	GO:0006760 [6]: folic acid and derivative metabolism	1	1	37	6	12585	0.21	3.47	3.87	2.13	Folr1
55	GO:0043067 [5]: regulation of programmed cell death	3	3	35	207	12384	0.18	3.41	3.69	2.05	Btg2 Cd1d1 Tradd
56	GO:0042094 [7]: interleukin-2 biosynthesis	1	1	37	7	12584	0.09	3.32	3.74	2.07	Cd1d1
57	GO:0006360 [8]: transcription from Pol I promoter	1	1	37	7	12584	0.09	3.32	3.74	2.07	Nsbp1
58	GO:0006857 [6]: oligopeptide transport	1	1	37	7	12584	0.09	3.32	3.74	2.07	Slc15a2
59	GO:0015833 [5]: peptide transport	1	1	37	8	12583	-0.02	0.0	3.62	2.01	Slc15a2
60	GO:0042558 [6]: pteridine and derivative metabolism	1	1	37	9	12582	-0.13	0.0	3.52	1.96	Folr1
61	GO:0006637 [7]: acyl-CoA metabolism	1	1	37	9	12582	-0.13	0.0	3.52	1.96	Cte1
62	GO:0006739 [9]: NADPH metabolism	1	1	37	9	12582	-0.13	0.0	3.52	1.96	Tpi1
63	GO:0001709 [5]: cell fate determination	1	1	37	10	12581	-0.22	0.0	3.42	1.92	Gata3
64	GO:0001906 [5]: cell killing	1	1	37	10	12581	-0.22	0.0	3.42	1.92	Cd1d1
65	GO:0001909 [6]: immune cell mediated cytotoxicity	1	1	37	10	12581	-0.22	0.0	3.42	1.92	Cd1d1
66	GO:0045061 [6]: thymic T-cell selection	1	1	37	11	12580	-0.3	0.0	3.34	1.87	Cd1d1
67	GO:0045582 [7]: positive regulation of T-cell differentiation	1	1	37	11	12580	-0.3	0.0	3.34	1.87	Cd1d1
68	GO:0045058 [5]: T-cell selection	1	1	37	12	12579	-0.38	0.0	3.26	1.82	Cd1d1
69	GO:0045621 [6]: positive regulation of lymphocyte differentiation	1	1	37	12	12579	-0.38	0.0	3.26	1.82	Cd1d1
70	GO:0015031 [5]: protein transport	4	4	34	482	12109	-0.5	0.0	2.86	1.71	Ap4s1 Cog4 Folr1 Slc28a3
71	GO:0045580 [6]: regulation of T-cell differentiation	1	1	37	14	12577	-0.52	0.0	3.12	1.74	Cd1d1
72	GO:0006094 [8]: gluconeogenesis	1	1	37	14	12577	-0.52	0.0	3.12	1.74	Tpi1
73	GO:0006479 [9]: protein amino acid methylation	1	1	37	14	12577	-0.52	0.0	3.12	1.74	Btg2
74	GO:0006775 [6]: fat-soluble vitamin metabolism	1	1	37	14	12577	-0.52	0.0	3.12	1.74	Ttpa
75	GO:0045184 [5]: establishment of protein localization	4	4	34	486	12105	-0.52	0.0	2.84	1.71	Ap4s1 Cog4 Folr1 Slc28a3
76	GO:0006749 [6]: glutathione metabolism	1	1	37	15	12576	-0.58	0.0	3.06	1.71	Ggt1
77	GO:0007565 [5]: pregnancy	1	1	37	15	12576	-0.58	0.0	3.06	1.71	Ttpa
78	GO:0008104 [4]: protein localization	4	4	34	505	12086	-0.62	0.0	2.73	1.67	Ap4s1 Cog4 Folr1 Slc28a3
79	GO:0009056 [4]: catabolism	5	5	33	738	11853	-0.62	0.0	2.66	1.65	1300002A08Rik Adpn Erf Lao1 Tpi1
80	GO:0006631 [6]: fatty acid metabolism	2	2	36	123	12468	-0.63	0.0	2.91	1.71	Cte1 Tpi1
81	GO:0006769 [8]: nicotinamide metabolism	1	1	37	16	12575	-0.64	0.0	3.0	1.71	Tpi1
82	GO:0008213 [8]: protein amino acid alkylation	1	1	37	16	12575	-0.64	0.0	3.0	1.71	Btg2
83	GO:0042088 [7]: T-helper 1 type immune response	1	1	37	17	12574	-0.69	0.0	2.94	1.71	Cd1d1
84	GO:0045619 [5]: regulation of lymphocyte differentiation	1	1	37	17	12574	-0.69	0.0	2.94	1.71	Cd1d1
85	GO:0008152 [3]: metabolism	21	21	17	5581	7010	-0.7	0.0	2.15	1.47	1300002A08Rik 1810010G06Rik Adpn Aldh6a1 Btg2 Cd1d1 Cte1 Cyp2f2 Cyp4b1 Erf Folr1 Gata3 Ggt1 Hnrpab Lao1 Nsbp1 Sall1 Tpi1 Ttpa Txndc1 Xbp1
86	GO:0015749 [6]: monosaccharide transport	1	1	37	18	12573	-0.74	0.0	2.89	1.71	Slc5a1
87	GO:0015758 [8]: glucose transport	1	1	37	18	12573	-0.74	0.0	2.89	1.71	Slc5a1
88	GO:0019362 [7]: pyridine nucleotide metabolism	1	1	37	18	12573	-0.74	0.0	2.89	1.71	Tpi1
89	GO:0008645 [7]: hexose transport	1	1	37	18	12573	-0.74	0.0	2.89	1.71	Slc5a1
90	GO:0019319 [8]: hexose biosynthesis	1	1	37	19	12572	-0.8	0.0	2.84	1.71	Tpi1
91	GO:0042087 [6]: cell-mediated immune response	1	1	37	19	12572	-0.8	0.0	2.84	1.71	Cd1d1
92	GO:0044272 [6]: sulfur compound biosynthesis	1	1	37	19	12572	-0.8	0.0	2.84	1.71	Ggt1
93	GO:0045047 [6]: protein-ER targeting	1	1	37	19	12572	-0.8	0.0	2.84	1.71	Folr1
94	GO:0046165 [6]: alcohol biosynthesis	1	1	37	19	12572	-0.8	0.0	2.84	1.71	Tpi1
95	GO:0046364 [7]: monosaccharide biosynthesis	1	1	37	19	12572	-0.8	0.0	2.84	1.71	Tpi1
96	GO:0006612 [8]: protein-membrane targeting	1	1	37	19	12572	-0.8	0.0	2.84	1.71	Folr1
97	GO:0030154 [3]: cell differentiation	3	3	35	327	12264	-0.83	0.0	2.57	1.6	Btg2 Cd1d1 Gata3
98	GO:0007275 [2]: development	8	8	30	1630	10961	-0.85	0.0	2.2	1.47	Btg2 Cd1d1 Gata3 Ggt1 Sall1 Slc5a1 Tkt Ttpa
99	GO:0006811 [5]: ion transport	4	4	34	561	12030	-0.88	0.0	2.43	1.56	1810010G06Rik Kcnk1 Slc22a18 Slc5a1
100	GO:0019884 [6]: antigen presentation, exogenous antigen	1	1	37	21	12570	-0.88	0.0	2.75	1.68	Cd1d1
101	GO:0030217 [5]: T-cell differentiation	1	1	37	21	12570	-0.88	0.0	2.75	1.68	Cd1d1
102	GO:0042108 [8]: positive regulation of cytokine biosynthesis	1	1	37	21	12570	-0.88	0.0	2.75	1.68	Cd1d1
103	GO:0001819 [7]: positive regulation of cytokine production	1	1	37	21	12570	-0.88	0.0	2.75	1.68	Cd1d1
104	GO:0006733 [7]: oxidoreduction coenzyme metabolism	1	1	37	21	12570	-0.88	0.0	2.75	1.68	Tpi1
105	GO:0006886 [6]: intracellular protein transport	3	3	35	341	12250	-0.92	0.0	2.48	1.58	Ap4s1 Folr1 Slc28a3
106	GO:0050870 [8]: positive regulation of T-cell activation	1	1	37	22	12569	-0.92	0.0	2.7	1.65	Cd1d1
107	GO:0050789 [2]: regulation of biological process	10	10	28	2281	10310	-0.95	0.0	1.99	1.4	Btg2 Cd1d1 Erf Gata3 Hnrpab Nsbp1 Sall1 Tkt Tradd Xbp1
108	GO:0009566 [5]: fertilization	1	1	37	23	12568	-0.96	0.0	2.66	1.65	Tkt
109	GO:0001656 [7]: metanephros development	1	1	37	23	12568	-0.96	0.0	2.66	1.65	Slc5a1
110	GO:0007338 [6]: fertilization (sensu Metazoa)	1	1	37	23	12568	-0.96	0.0	2.66	1.65	Tkt
111	GO:0019222 [4]: regulation of metabolism	8	8	30	1687	10904	-0.97	0.0	2.05	1.42	Btg2 Cd1d1 Erf Gata3 Hnrpab Nsbp1 Sall1 Xbp1
112	GO:0019953 [4]: sexual reproduction	2	2	36	154	12437	-0.98	0.0	2.53	1.58	Ggt1 Tkt
113	GO:0000003 [3]: reproduction	2	2	36	154	12437	-0.98	0.0	2.53	1.58	Ggt1 Tkt
114	GO:0050793 [3]: regulation of development	2	2	36	156	12435	-1.0	0.0	2.51	1.58	Cd1d1 Tkt
115	GO:0001822 [6]: kidney development	1	1	37	24	12567	-1.0	0.0	2.62	1.62	Slc5a1
116	GO:0006915 [6]: apoptosis	3	3	35	359	12232	-1.03	0.0	2.36	1.53	Btg2 Cd1d1 Tradd
117	GO:0045727 [7]: positive regulation of protein biosynthesis	1	1	37	25	12566	-1.04	0.0	2.58	1.6	Cd1d1
118	GO:0012501 [5]: programmed cell death	3	3	35	365	12226	-1.06	0.0	2.32	1.51	Btg2 Cd1d1 Tradd
119	GO:0050791 [3]: regulation of physiological process	9	9	29	2051	10540	-1.09	0.0	1.86	1.33	Btg2 Cd1d1 Erf Gata3 Hnrpab Nsbp1 Sall1 Tradd Xbp1
120	GO:0006812 [6]: cation transport	3	3	35	374	12217	-1.1	0.0	2.27	1.5	1810010G06Rik Kcnk1 Slc5a1
121	GO:0030182 [4]: neuron differentiation	1	1	37	27	12564	-1.1	0.0	2.51	1.58	Btg2
122	GO:0009891 [6]: positive regulation of biosynthesis	1	1	37	28	12563	-1.14	0.0	2.48	1.58	Cd1d1
123	GO:0015931 [5]: nucleobase, nucleoside, nucleotide and nucleic acid transport	1	1	37	28	12563	-1.14	0.0	2.48	1.58	Slc28a3
124	GO:0016066 [5]: cellular defense response (sensu Vertebrata)	1	1	37	28	12563	-1.14	0.0	2.48	1.58	Cd1d1
125	GO:0001655 [5]: urogenital system development	1	1	37	28	12563	-1.14	0.0	2.48	1.58	Slc5a1
126	GO:0042035 [7]: regulation of cytokine biosynthesis	1	1	37	29	12562	-1.16	0.0	2.45	1.57	Cd1d1
127	GO:0045597 [5]: positive regulation of cell differentiation	1	1	37	29	12562	-1.16	0.0	2.45	1.57	Cd1d1
128	GO:0050863 [7]: regulation of T-cell activation	1	1	37	30	12561	-1.2	0.0	2.42	1.56	Cd1d1
129	GO:0008219 [4]: cell death	3	3	35	395	12196	-1.21	0.0	2.15	1.47	Btg2 Cd1d1 Tradd
130	GO:0001817 [6]: regulation of cytokine production	1	1	37	31	12560	-1.22	0.0	2.39	1.53	Cd1d1
131	GO:0006355 [7]: regulation of transcription, DNA-dependent	7	7	31	1521	11070	-1.22	0.0	1.78	1.28	Btg2 Erf Gata3 Hnrpab Nsbp1 Sall1 Xbp1
132	GO:0016265 [3]: death	3	3	35	402	12189	-1.24	0.0	2.11	1.46	Btg2 Cd1d1 Tradd
133	GO:0044248 [5]: cellular catabolism	4	4	34	662	11929	-1.25	0.0	1.98	1.4	1300002A08Rik Erf Lao1 Tpi1
134	GO:0050867 [6]: positive regulation of cell activation	1	1	37	32	12559	-1.26	0.0	2.36	1.53	Cd1d1
135	GO:0051251 [7]: positive regulation of lymphocyte activation	1	1	37	32	12559	-1.26	0.0	2.36	1.53	Cd1d1
136	GO:0045449 [6]: regulation of transcription	7	7	31	1548	11043	-1.28	0.0	1.72	1.24	Btg2 Erf Gata3 Hnrpab Nsbp1 Sall1 Xbp1
137	GO:0006351 [7]: transcription, DNA-dependent	7	7	31	1548	11043	-1.28	0.0	1.72	1.24	Btg2 Erf Gata3 Hnrpab Nsbp1 Sall1 Xbp1
138	GO:0019219 [5]: regulation of nucleobase, nucleoside, nucleotide and nucleic acid metabolism	7	7	31	1555	11036	-1.29	0.0	1.7	1.24	Btg2 Erf Gata3 Hnrpab Nsbp1 Sall1 Xbp1
139	GO:0051244 [4]: regulation of cellular physiological process	3	3	35	415	12176	-1.3	0.0	2.04	1.42	Btg2 Cd1d1 Tradd
140	GO:0042089 [6]: cytokine biosynthesis	1	1	37	34	12557	-1.31	0.0	2.3	1.51	Cd1d1
141	GO:0006096 [8]: glycolysis	1	1	37	34	12557	-1.31	0.0	2.3	1.51	Tpi1
142	GO:0008643 [5]: carbohydrate transport	1	1	37	34	12557	-1.31	0.0	2.3	1.51	Slc5a1
143	GO:0006605 [7]: protein targeting	2	2	36	193	12398	-1.31	0.0	2.15	1.47	Folr1 Slc28a3
144	GO:0019538 [5]: protein metabolism	4	4	34	2226	10365	-1.32	0.0	0.08	0.05	1300002A08Rik Btg2 Cd1d1 Erf
145	GO:0042107 [5]: cytokine metabolism	1	1	37	35	12556	-1.33	0.0	2.27	1.5	Cd1d1
146	GO:0051247 [6]: positive regulation of protein metabolism	1	1	37	35	12556	-1.33	0.0	2.27	1.5	Cd1d1
147	GO:0045165 [4]: cell fate commitment	1	1	37	36	12555	-1.36	0.0	2.25	1.49	Gata3
148	GO:0044237 [4]: cellular metabolism	18	18	20	5248	7343	-1.36	0.0	1.23	0.96	1300002A08Rik Btg2 Cd1d1 Cte1 Cyp2f2 Cyp4b1 Erf Folr1 Gata3 Ggt1 Hnrpab Lao1 Nsbp1 Sall1 Tpi1 Ttpa Txndc1 Xbp1
149	GO:0044267 [6]: cellular protein metabolism	4	4	34	2205	10386	-1.36	0.0	0.08	0.05	1300002A08Rik Btg2 Cd1d1 Erf
150	GO:0006629 [5]: lipid metabolism	3	3	35	431	12160	-1.36	0.0	1.96	1.4	Adpn Cte1 Tpi1
151	GO:0006350 [6]: transcription	7	7	31	1604	10987	-1.37	0.0	1.59	1.17	Btg2 Erf Gata3 Hnrpab Nsbp1 Sall1 Xbp1
152	GO:0050876 [4]: reproductive physiological process	1	1	37	37	12554	-1.38	0.0	2.22	1.47	Ttpa
153	GO:0044238 [4]: primary metabolism	13	13	25	5043	7548	-1.39	0.0	0.2	0.16	1300002A08Rik Adpn Btg2 Cd1d1 Cte1 Erf Gata3 Hnrpab Lao1 Nsbp1 Sall1 Tpi1 Xbp1
154	GO:0001816 [5]: cytokine production	1	1	37	38	12553	-1.4	0.0	2.2	1.47	Cd1d1
155	GO:0009063 [7]: amino acid catabolism	1	1	37	38	12553	-1.4	0.0	2.2	1.47	Lao1
156	GO:0043170 [4]: macromolecule metabolism	5	5	33	2491	10100	-1.41	0.0	0.11	0.08	1300002A08Rik Btg2 Cd1d1 Erf Tpi1
157	GO:0009952 [4]: anterior/posterior pattern formation	1	1	37	39	12552	-1.43	0.0	2.17	1.47	Btg2
158	GO:0006464 [7]: protein modification	1	1	37	1115	11476	-1.44	0.0	0.03	0.02	Btg2
159	GO:0051094 [4]: positive regulation of development	1	1	37	40	12551	-1.44	0.0	2.15	1.47	Cd1d1
160	GO:0019320 [8]: hexose catabolism	1	1	37	41	12550	-1.47	0.0	2.13	1.47	Tpi1
161	GO:0046164 [6]: alcohol catabolism	1	1	37	41	12550	-1.47	0.0	2.13	1.47	Tpi1
162	GO:0046365 [7]: monosaccharide catabolism	1	1	37	41	12550	-1.47	0.0	2.13	1.47	Tpi1
163	GO:0006007 [9]: glucose catabolism	1	1	37	41	12550	-1.47	0.0	2.13	1.47	Tpi1
164	GO:0006752 [7]: group transfer coenzyme metabolism	1	1	37	41	12550	-1.47	0.0	2.13	1.47	Folr1
165	GO:0015672 [7]: monovalent inorganic cation transport	2	2	36	222	12369	-1.51	0.0	1.93	1.38	Kcnk1 Slc5a1
166	GO:0046907 [5]: intracellular transport	3	3	35	471	12120	-1.51	0.0	1.77	1.28	Ap4s1 Folr1 Slc28a3
167	GO:0050865 [5]: regulation of cell activation	1	1	37	44	12547	-1.53	0.0	2.06	1.43	Cd1d1
168	GO:0051249 [6]: regulation of lymphocyte activation	1	1	37	44	12547	-1.53	0.0	2.06	1.43	Cd1d1
169	GO:0044260 [5]: cellular macromolecule metabolism	5	5	33	2374	10217	-1.55	0.0	0.14	0.1	1300002A08Rik Btg2 Cd1d1 Erf Tpi1
170	GO:0009310 [6]: amine catabolism	1	1	37	46	12545	-1.57	0.0	2.02	1.41	Lao1
171	GO:0030098 [4]: lymphocyte differentiation	1	1	37	47	12544	-1.59	0.0	2.0	1.4	Cd1d1
172	GO:0042110 [7]: T-cell activation	1	1	37	47	12544	-1.59	0.0	2.0	1.4	Cd1d1
173	GO:0006790 [5]: sulfur metabolism	1	1	37	48	12543	-1.61	0.0	1.98	1.4	Ggt1
174	GO:0016052 [6]: carbohydrate catabolism	1	1	37	49	12542	-1.62	0.0	1.97	1.4	Tpi1
175	GO:0044275 [7]: cellular carbohydrate catabolism	1	1	37	49	12542	-1.62	0.0	1.97	1.4	Tpi1
176	GO:0046483 [5]: heterocycle metabolism	1	1	37	49	12542	-1.62	0.0	1.97	1.4	Folr1
177	GO:0006633 [7]: fatty acid biosynthesis	1	1	37	51	12540	-1.66	0.0	1.93	1.38	Tpi1
178	GO:0050778 [6]: positive regulation of immune response	1	1	37	53	12538	-1.68	0.0	1.89	1.36	Cd1d1
179	GO:0019882 [5]: antigen presentation	1	1	37	55	12536	-1.72	0.0	1.86	1.33	Cd1d1
180	GO:0009607 [4]: response to biotic stimulus	1	1	37	993	11598	-1.72	0.0	0.05	0.03	Cd1d1
181	GO:0016051 [6]: carbohydrate biosynthesis	1	1	37	56	12535	-1.73	0.0	1.84	1.33	Tpi1
182	GO:0051240 [5]: positive regulation of organismal physiological process	1	1	37	56	12535	-1.73	0.0	1.84	1.33	Cd1d1
183	GO:0016053 [6]: organic acid biosynthesis	1	1	37	57	12534	-1.74	0.0	1.83	1.33	Tpi1
184	GO:0046394 [7]: carboxylic acid biosynthesis	1	1	37	57	12534	-1.74	0.0	1.83	1.33	Tpi1
185	GO:0044265 [6]: cellular macromolecule catabolism	3	3	35	553	12038	-1.75	0.0	1.45	1.09	1300002A08Rik Erf Tpi1
186	GO:0006139 [5]: nucleobase, nucleoside, nucleotide and nucleic acid metabolism	8	8	30	2419	10172	-1.77	0.0	0.8	0.65	Btg2 Erf Gata3 Hnrpab Nsbp1 Sall1 Tpi1 Xbp1
187	GO:0050794 [3]: regulation of cellular process	3	3	35	571	12020	-1.8	0.0	1.39	1.05	Btg2 Cd1d1 Tradd
188	GO:0009057 [5]: macromolecule catabolism	3	3	35	571	12020	-1.8	0.0	1.39	1.05	1300002A08Rik Erf Tpi1
189	GO:0007582 [2]: physiological process	32	32	6	10243	2348	-1.81	0.0	0.87	0.67	1300002A08Rik 1810010G06Rik Adpn Aldh6a1 Ap4s1 Btg2 Cd1d1 Cog4 Csnb Csng Cte1 Cyp2f2 Cyp4b1 Dhx32 Erf Folr1 Gata3 Ggt1 Hnrpab Kcnk1 Lao1 Nsbp1 Sall1 Slc15a2 Slc22a18 Slc28a3 Slc5a1 Tpi1 Tradd Ttpa Txndc1 Xbp1
190	GO:0009108 [7]: coenzyme biosynthesis	1	1	37	63	12528	-1.83	0.0	1.74	1.26	Ggt1
191	GO:0043066 [7]: negative regulation of apoptosis	1	1	37	66	12525	-1.87	0.0	1.7	1.24	Btg2
192	GO:0030001 [7]: metal ion transport	2	2	36	296	12295	-1.87	0.0	1.49	1.12	Kcnk1 Slc5a1
193	GO:0043069 [6]: negative regulation of programmed cell death	1	1	37	67	12524	-1.88	0.0	1.68	1.23	Btg2
194	GO:0016042 [5]: lipid catabolism	1	1	37	68	12523	-1.89	0.0	1.67	1.23	Adpn
195	GO:0040008 [4]: regulation of growth	1	1	37	68	12523	-1.89	0.0	1.67	1.23	Tkt
196	GO:0045595 [4]: regulation of cell differentiation	1	1	37	68	12523	-1.89	0.0	1.67	1.23	Cd1d1
197	GO:0006952 [5]: defense response	1	1	37	907	11684	-1.9	0.0	0.06	0.04	Cd1d1
198	GO:0009987 [2]: cellular process	32	32	6	10507	2084	-1.91	0.0	0.59	0.49	1300002A08Rik 1810010G06Rik Ap4s1 Btg2 Cd1d1 Cog4 Csnb Csng Cte1 Cyp2f2 Cyp4b1 Dhx32 Erf Folr1 Gata3 Ggt1 Glycam1 Hnrpab Kcnk1 Lao1 Nsbp1 Sall1 Sele Slc15a2 Slc22a18 Slc28a3 Slc5a1 Tpi1 Tradd Ttpa Txndc1 Xbp1
199	GO:0006006 [8]: glucose metabolism	1	1	37	71	12520	-1.91	0.0	1.63	1.2	Tpi1
200	GO:0051188 [6]: cofactor biosynthesis	1	1	37	72	12519	-1.93	0.0	1.62	1.19	Ggt1
201	GO:0051246 [5]: regulation of protein metabolism	1	1	37	75	12516	-1.96	0.0	1.58	1.17	Cd1d1
202	GO:0006725 [5]: aromatic compound metabolism	1	1	37	77	12514	-1.98	0.0	1.56	1.15	Folr1
203	GO:0050776 [5]: regulation of immune response	1	1	37	78	12513	-1.99	0.0	1.55	1.15	Cd1d1
204	GO:0006814 [8]: sodium ion transport	1	1	37	79	12512	-2.0	0.0	1.54	1.14	Slc5a1
205	GO:0012502 [7]: induction of programmed cell death	1	1	37	80	12511	-2.01	0.0	1.53	1.14	Cd1d1
206	GO:0006092 [7]: main pathways of carbohydrate metabolism	1	1	37	80	12511	-2.01	0.0	1.53	1.14	Tpi1
207	GO:0006917 [8]: induction of apoptosis	1	1	37	80	12511	-2.01	0.0	1.53	1.14	Cd1d1
208	GO:0006417 [6]: regulation of protein biosynthesis	1	1	37	81	12510	-2.02	0.0	1.52	1.14	Cd1d1
209	GO:0044255 [5]: cellular lipid metabolism	2	2	36	345	12246	-2.02	0.0	1.27	0.98	Cte1 Tpi1
210	GO:0043283 [4]: biopolymer metabolism	3	3	35	1322	11269	-2.06	0.0	0.25	0.2	1300002A08Rik Erf Hnrpab
211	GO:0009889 [5]: regulation of biosynthesis	1	1	37	87	12504	-2.07	0.0	1.45	1.09	Cd1d1
212	GO:0019318 [7]: hexose metabolism	1	1	37	91	12500	-2.1	0.0	1.42	1.06	Tpi1
213	GO:0005996 [6]: monosaccharide metabolism	1	1	37	93	12498	-2.12	0.0	1.4	1.05	Tpi1
214	GO:0043065 [7]: positive regulation of apoptosis	1	1	37	95	12496	-2.13	0.0	1.38	1.04	Cd1d1
215	GO:0044249 [5]: cellular biosynthesis	3	3	35	807	11784	-2.14	0.0	0.81	0.65	Cd1d1 Ggt1 Tpi1
216	GO:0043068 [6]: positive regulation of programmed cell death	1	1	37	96	12495	-2.15	0.0	1.37	1.04	Cd1d1
217	GO:0046649 [6]: lymphocyte activation	1	1	37	97	12494	-2.15	0.0	1.36	1.04	Cd1d1
218	GO:0009058 [4]: biosynthesis	3	3	35	843	11748	-2.16	0.0	0.75	0.62	Cd1d1 Ggt1 Tpi1
219	GO:0048232 [6]: male gamete generation	1	1	37	99	12492	-2.16	0.0	1.34	1.03	Ggt1
220	GO:0007283 [7]: spermatogenesis	1	1	37	99	12492	-2.16	0.0	1.34	1.03	Ggt1
221	GO:0040007 [3]: growth	1	1	37	100	12491	-2.17	0.0	1.33	1.03	Tkt
222	GO:0045045 [5]: secretory pathway	1	1	37	100	12491	-2.17	0.0	1.33	1.03	Folr1
223	GO:0009653 [3]: morphogenesis	3	3	35	1103	11488	-2.18	0.0	0.42	0.35	Cd1d1 Sall1 Slc5a1
224	GO:0000004 [2]: biological_process unknown	3	3	35	1008	11583	-2.2	0.0	0.52	0.43	A630054L15Rik Chpt1 Serpina3n
225	GO:0048513 [3]: organ development	3	3	35	953	11638	-2.2	0.0	0.59	0.49	Cd1d1 Sall1 Slc5a1
226	GO:0009887 [4]: organogenesis	3	3	35	947	11644	-2.21	0.0	0.59	0.49	Cd1d1 Sall1 Slc5a1
227	GO:0045321 [5]: immune cell activation	1	1	37	106	12485	-2.22	0.0	1.29	0.99	Cd1d1
228	GO:0001775 [4]: cell activation	1	1	37	107	12484	-2.22	0.0	1.28	0.98	Cd1d1
229	GO:0030097 [5]: hemopoiesis	1	1	37	108	12483	-2.23	0.0	1.27	0.98	Cd1d1
230	GO:0051239 [4]: regulation of organismal physiological process	1	1	37	111	12480	-2.24	0.0	1.25	0.97	Cd1d1
231	GO:0015980 [6]: energy derivation by oxidation of organic compounds	1	1	37	115	12476	-2.27	0.0	1.22	0.95	Tpi1
232	GO:0006955 [4]: immune response	1	1	37	711	11880	-2.27	0.0	0.12	0.08	Cd1d1
233	GO:0007155 [4]: cell adhesion	2	2	36	480	12111	-2.28	0.0	0.85	0.66	Glycam1 Sele
234	GO:0044257 [7]: cellular protein catabolism	2	2	36	494	12097	-2.3	0.0	0.81	0.65	1300002A08Rik Erf
235	GO:0006508 [8]: proteolysis and peptidolysis	2	2	36	494	12097	-2.3	0.0	0.81	0.65	1300002A08Rik Erf
236	GO:0006813 [8]: potassium ion transport	1	1	37	123	12468	-2.31	0.0	1.16	0.9	Kcnk1
237	GO:0030163 [6]: protein catabolism	2	2	36	512	12079	-2.31	0.0	0.77	0.63	1300002A08Rik Erf
238	GO:0043285 [5]: biopolymer catabolism	2	2	36	515	12076	-2.32	0.0	0.77	0.63	1300002A08Rik Erf
239	GO:0009059 [5]: macromolecule biosynthesis	2	2	36	527	12064	-2.33	0.0	0.74	0.62	Cd1d1 Tpi1
240	GO:0006950 [4]: response to stress	2	2	36	805	11786	-2.34	0.0	0.35	0.28	Btg2 Cd1d1
241	GO:0006897 [6]: endocytosis	1	1	37	128	12463	-2.34	0.0	1.13	0.87	Ap4s1
242	GO:0009893 [5]: positive regulation of metabolism	1	1	37	130	12461	-2.35	0.0	1.12	0.86	Cd1d1
243	GO:0007276 [5]: gametogenesis	1	1	37	130	12461	-2.35	0.0	1.12	0.86	Ggt1
244	GO:0006820 [6]: anion transport	1	1	37	133	12458	-2.36	0.0	1.1	0.86	Slc22a18
245	GO:0007389 [3]: pattern specification	1	1	37	133	12458	-2.36	0.0	1.1	0.86	Btg2
246	GO:0051243 [5]: negative regulation of cellular physiological process	1	1	37	135	12456	-2.36	0.0	1.09	0.85	Btg2
247	GO:0006520 [6]: amino acid metabolism	1	1	37	139	12452	-2.38	0.0	1.06	0.83	Lao1
248	GO:0009117 [6]: nucleotide metabolism	1	1	37	147	12444	-2.42	0.0	1.02	0.79	Tpi1
249	GO:0006974 [5]: response to DNA damage stimulus	1	1	37	148	12443	-2.42	0.0	1.01	0.79	Btg2
250	GO:0009719 [4]: response to endogenous stimulus	1	1	37	153	12438	-2.44	0.0	0.99	0.77	Btg2
251	GO:0006959 [5]: humoral immune response	1	1	37	155	12436	-2.44	0.0	0.98	0.76	Cd1d1
252	GO:0006066 [5]: alcohol metabolism	1	1	37	166	12425	-2.47	0.0	0.92	0.72	Tpi1
253	GO:0008610 [6]: lipid biosynthesis	1	1	37	166	12425	-2.47	0.0	0.92	0.72	Tpi1
254	GO:0043207 [5]: response to external biotic stimulus	1	1	37	551	12040	-2.51	0.0	0.2	0.16	Cd1d1
255	GO:0051242 [5]: positive regulation of cellular physiological process	1	1	37	177	12414	-2.51	0.0	0.87	0.67	Cd1d1
256	GO:0006519 [5]: amino acid and derivative metabolism	1	1	37	180	12411	-2.52	0.0	0.86	0.67	Lao1
257	GO:0044262 [6]: cellular carbohydrate metabolism	1	1	37	192	12399	-2.55	0.0	0.81	0.65	Tpi1
258	GO:0000375 [8]: RNA splicing, via transesterification reactions	1	1	37	192	12399	-2.55	0.0	0.81	0.65	Hnrpab
259	GO:0000377 [9]: RNA splicing, via transesterification reactions with bulged adenosine as nucleophile	1	1	37	192	12399	-2.55	0.0	0.81	0.65	Hnrpab
260	GO:0000398 [8]: nuclear mRNA splicing, via spliceosome	1	1	37	192	12399	-2.55	0.0	0.81	0.65	Hnrpab
261	GO:0008380 [7]: RNA splicing	1	1	37	196	12395	-2.55	0.0	0.8	0.65	Hnrpab
262	GO:0009613 [5]: response to pest, pathogen or parasite	1	1	37	515	12076	-2.56	0.0	0.23	0.18	Cd1d1
263	GO:0006968 [4]: cellular defense response	1	1	37	203	12388	-2.57	0.0	0.77	0.63	Cd1d1
264	GO:0009308 [5]: amine metabolism	1	1	37	208	12383	-2.58	0.0	0.75	0.62	Lao1
265	GO:0006412 [6]: protein biosynthesis	1	1	37	475	12116	-2.6	0.0	0.26	0.2	Cd1d1
266	GO:0006397 [7]: mRNA processing	1	1	37	241	12350	-2.63	0.0	0.65	0.53	Hnrpab
267	GO:0016192 [5]: vesicle-mediated transport	1	1	37	246	12345	-2.63	0.0	0.64	0.52	Ap4s1
268	GO:0016071 [6]: mRNA metabolism	1	1	37	251	12340	-2.64	0.0	0.62	0.51	Hnrpab
269	GO:0043118 [4]: negative regulation of physiological process	1	1	37	278	12313	-2.66	0.0	0.56	0.46	Btg2
270	GO:0043119 [4]: positive regulation of physiological process	1	1	37	288	12303	-2.66	0.0	0.54	0.44	Cd1d1
271	GO:0005975 [5]: carbohydrate metabolism	1	1	37	296	12295	-2.67	0.0	0.52	0.43	Tpi1
272	GO:0009611 [5]: response to wounding	1	1	37	331	12260	-2.67	0.0	0.45	0.37	Cd1d1
273	GO:0016070 [5]: RNA metabolism	1	1	37	367	12224	-2.67	0.0	0.39	0.32	Hnrpab
274	GO:0006396 [6]: RNA processing	1	1	37	310	12281	-2.67	0.0	0.49	0.41	Hnrpab
