# Supplementary material for: A genomic analysis of mouse models of breast cancer reveals molecular features of mouse models and relationships to human breast cancer
Source: Breast Cancer Res. 2014 Jun 5;16(3):R59. doi: 10.1186/bcr3672 (PMC4078930; doi:10.1186/bcr3672)
Supplement: Additional file 2 — Fold change values organized by mouse tumor model type comparing the mouse model to all other types of mouse models. [file bcr3672-S2.zip › Additional_file_2/BRCA_p53_mutant_SAM/AdditionalFile35_BRCA_p53_mutant_SAM/DownregulatedGenesgather_kegg_121026.txt]

#	Annotation	Total Genes With Ann	Your Genes (With Ann)	Your Genes (No Ann)	Genome (With Ann)	Genome (No Ann)	ln(Bayes factor)	neg ln(p value)	FE: neg ln(p value)	FE: neg ln(FDR)	Genes
1	path:mmu00031: Inositol metabolism	2	2	4	0	2513	10.32	11.06	12.26	9.49	Aldh6a1 Tpi1
2	path:mmu00710: Carbon fixation	2	2	4	18	2495	5.1	9.27	7.03	4.95	Tkt Tpi1
3	path:mmu00460: Cyanoamino acid metabolism	1	1	5	3	2510	2.71	7.02	4.66	2.98	Ggt1
4	path:mmu00430: Taurine and hypotaurine metabolism	1	1	5	5	2508	2.31	6.6	4.25	2.87	Ggt1
5	path:mmu00450: Selenoamino acid metabolism	1	1	5	17	2496	1.24	5.4	3.17	2.13	Ggt1
6	path:mmu00030: Pentose phosphate pathway	1	1	5	21	2492	1.05	5.16	2.97	2.13	Tkt
7	path:mmu00640: Propanoate metabolism	1	1	5	23	2490	0.96	5.04	2.88	2.13	Aldh6a1
8	path:mmu00280: Valine, leucine and isoleucine degradation	1	1	5	31	2482	0.69	4.76	2.6	2.13	Aldh6a1
9	path:mmu00590: Prostaglandin and leukotriene metabolism	1	1	5	32	2481	0.66	4.76	2.58	2.13	Ggt1
10	path:mmu00480: Glutathione metabolism	1	1	5	35	2478	0.58	4.67	2.49	2.13	Ggt1
11	path:mmu00051: Fructose and mannose metabolism	1	1	5	37	2476	0.53	4.61	2.44	2.13	Tpi1
12	path:mmu00361: gamma-Hexachlorocyclohexane degradation	1	1	5	38	2475	0.51	4.61	2.41	2.13	Cyp4b1
13	path:mmu00010: Glycolysis / Gluconeogenesis	1	1	5	49	2464	0.28	4.36	2.18	1.97	Tpi1
14	path:mmu00071: Fatty acid metabolism	1	1	5	53	2460	0.21	4.3	2.1	1.97	Cyp4b1
15	path:mmu00380: Tryptophan metabolism	1	1	5	74	2439	-0.07	0.0	1.8	1.73	Cyp4b1
16	path:mmu04210: Apoptosis	1	1	5	88	2425	-0.22	0.0	1.64	1.64	Tradd
