# Supplementary material for: A genomic analysis of mouse models of breast cancer reveals molecular features of mouse models and relationships to human breast cancer
Source: Breast Cancer Res. 2014 Jun 5;16(3):R59. doi: 10.1186/bcr3672 (PMC4078930; doi:10.1186/bcr3672)
Supplement: Additional file 2 — Fold change values organized by mouse tumor model type comparing the mouse model to all other types of mouse models. [file bcr3672-S2.zip › Additional_file_2/BRCA_p53_mutant_SAM/AdditionalFile35_BRCA_p53_mutant_SAM/DownregulatedGenesgather_transfac_121026.txt]

#	Annotation	Total Genes With Ann	Your Genes (With Ann)	Your Genes (No Ann)	Genome (With Ann)	Genome (No Ann)	ln(Bayes factor)	neg ln(p value)	FE: neg ln(p value)	FE: neg ln(FDR)	Genes
1	V$VMW65_Q6	26	26	12	6936	9197	3.29	7.15	6.58	0.9	AI256711 Adpn Aldh6a1 Ap4s1 Armcx3 Cd1d1 Chpt1 Csnb Cyp2f2 Cyp4b1 Dhx32 Erf Glycam1 Hnrpab Kcnk1 Lao1 Nsbp1 Sele Serpina3n Slc28a3 Tkt Tmem30b Tradd Ttpa Txndc1 Xbp1
2	V$TGIF_01: TGIF (5'TG3' interacting factor)	4	4	34	4441	11692	1.22	4.84	0.0	0.0	Ap4s1 Cog4 Serpina3n Txndc1
3	V$GATA_C: GATA binding site	11	11	27	7649	8484	0.97	4.57	0.01	0.0	Ap4s1 Csnb Cte1 Cyp4b1 Dhx32 Reg1 Sall1 Sele Slc15a2 Slc28a3 Xbp1
4	V$MYOGNF1_01: myogenin / nuclear factor 1 or related factors	14	14	24	3435	12698	0.73	4.27	3.88	0.09	AI256711 Aldh6a1 Ap4s1 Cd1d1 Cog4 Cte1 Cyp4b1 Erf Folr1 Lao1 Reg1 Slc5a1 Txndc1 Wap
5	V$LEF1TCF1_Q4	12	12	26	7933	8200	0.71	4.27	0.01	0.0	Adpn Chpt1 Csnb Cte1 Cyp4b1 Dhx32 Erf Ggt1 Reg1 Sele Tkt Tmem30b
6	V$SREBP1_Q6	19	19	19	5331	10802	0.7	4.21	3.79	0.09	AI256711 Aldh6a1 Ap4s1 Csnb Cte1 Cyp2f2 Dhx32 Erf Folr1 Lao1 Nsbp1 Sall1 Sele Slc28a3 Tkt Tmem30b Ttpa Wap Xbp1
7	V$HNF4ALPHA_Q6	20	20	18	5739	10394	0.67	4.21	3.76	0.09	AI256711 Armcx3 Cog4 Cte1 Cyp2f2 Cyp4b1 Folr1 Gata3 Hnrpab Kcnk1 Khdrbs3 Nsbp1 Reg1 Serpina3n Slc28a3 Slc5a1 Tmem30b Tradd Ttpa Xbp1
8	V$HFH8_01: HNF-3/Fkh Homolog-8	1	1	37	2422	13711	0.59	4.09	0.0	0.0	Folr1
9	V$IRF_Q6	4	4	34	4094	12039	0.55	4.03	0.01	0.0	Glycam1 Hnrpab Slc15a2 Xbp1
10	V$LMO2COM_02: complex of Lmo2 bound to Tal-1, E2A proteins, and GATA-1, half-site 2	14	14	24	8544	7589	0.33	3.79	0.02	0.0	Cog4 Csnb Cte1 Cyp4b1 Erf Folr1 Hnrpab Lao1 Nsbp1 Sall1 Serpina3n Slc15a2 Slc28a3 Txndc1
11	V$EFC_Q6	27	27	11	8943	7190	0.23	3.67	3.31	0.09	AI256711 Aldh6a1 Ap4s1 Armcx3 Cd1d1 Chpt1 Cog4 Csnb Dhx32 Folr1 Gata3 Ggt1 Glycam1 Hnrpab Lao1 Reg1 Sele Serpina3n Slc15a2 Slc28a3 Slc5a1 Tkt Tmem30b Tradd Ttpa Txndc1 Xbp1
12	V$TATA_C: Retroviral TATA box	6	6	32	4894	11239	0.21	3.67	0.01	0.0	Csnb Dhx32 Ggt1 Hnrpab Reg1 Xbp1
13	V$CETS168_Q6	29	29	9	9984	6149	0.01	0.0	3.1	0.09	AI256711 Adpn Ap4s1 Armcx3 Btg2 Cd1d1 Cog4 Csnb Cte1 Cyp2f2 Dhx32 Erf Folr1 Gata3 Ggt1 Glycam1 Hnrpab Khdrbs3 Lao1 Nsbp1 Reg1 Sele Serpina3n Slc28a3 Slc5a1 Tkt Tradd Ttpa Wap
14	V$ELK1_02: Elk-1	34	34	4	12396	3737	-0.08	0.0	3.19	0.09	AI256711 Adpn Aldh6a1 Ap4s1 Armcx3 Btg2 Cd1d1 Chpt1 Cog4 Cte1 Cyp2f2 Cyp4b1 Dhx32 Erf Folr1 Gata3 Ggt1 Glycam1 Hnrpab Kcnk1 Khdrbs3 Lao1 Nsbp1 Sall1 Sele Serpina3n Slc28a3 Tkt Tmem30b Tradd Ttpa Txndc1 Wap Xbp1
15	V$COUP_01: COUP:HNF-4 heterodimer	10	10	28	2412	13721	-0.11	0.0	3.02	0.09	Cog4 Cte1 Cyp4b1 Folr1 Hnrpab Kcnk1 Nsbp1 Reg1 Slc5a1 Ttpa
16	V$NKX3A_01: NK class homeobox factor 3A	3	3	35	3193	12940	-0.15	0.0	0.01	0.0	Adpn Csnb Hnrpab
17	V$PPARG_03: PPAR (peroxisome proliferator-activated receptor gamma)	20	20	18	6297	9836	-0.19	0.0	2.78	0.09	AI256711 Aldh6a1 Armcx3 Cog4 Cte1 Cyp4b1 Folr1 Gata3 Ggt1 Glycam1 Hnrpab Khdrbs3 Reg1 Serpina3n Slc28a3 Tkt Tmem30b Ttpa Txndc1 Xbp1
18	V$USF_Q6: upstream stimulating factor	29	29	9	10143	5990	-0.21	0.0	2.85	0.09	AI256711 Aldh6a1 Ap4s1 Armcx3 Btg2 Cd1d1 Chpt1 Cog4 Csnb Cyp2f2 Dhx32 Erf Folr1 Gata3 Ggt1 Hnrpab Kcnk1 Khdrbs3 Nsbp1 Reg1 Sall1 Slc15a2 Slc28a3 Slc5a1 Tmem30b Tradd Ttpa Wap Xbp1
19	V$KROX_Q6	20	20	18	6345	9788	-0.26	0.0	2.71	0.09	Adpn Aldh6a1 Ap4s1 Armcx3 Btg2 Chpt1 Csnb Cte1 Dhx32 Erf Gata3 Kcnk1 Khdrbs3 Sall1 Slc15a2 Slc28a3 Tkt Tmem30b Ttpa Xbp1
20	V$ELF1_Q6	23	23	15	7616	8517	-0.29	0.0	2.67	0.09	Adpn Aldh6a1 Ap4s1 Armcx3 Btg2 Cd1d1 Cog4 Csnb Cyp2f2 Cyp4b1 Erf Folr1 Kcnk1 Reg1 Sele Serpina3n Slc15a2 Slc28a3 Tkt Tradd Txndc1 Wap Xbp1
21	V$MMEF2_Q6: myocyte enhancer factor	17	17	21	5284	10849	-0.45	0.0	2.49	0.09	Ap4s1 Cd1d1 Cog4 Csnb Dhx32 Ggt1 Hnrpab Kcnk1 Lao1 Nsbp1 Reg1 Sall1 Sele Slc15a2 Slc28a3 Txndc1 Wap
22	V$MEF2_Q6_01	27	27	11	9513	6620	-0.52	0.0	2.44	0.09	Adpn Aldh6a1 Ap4s1 Armcx3 Btg2 Cd1d1 Chpt1 Cog4 Csnb Cte1 Cyp2f2 Dhx32 Folr1 Glycam1 Hnrpab Khdrbs3 Nsbp1 Sele Serpina3n Slc15a2 Slc28a3 Slc5a1 Tkt Tmem30b Txndc1 Wap Xbp1
23	V$AR_Q2: androgen receptor	5	5	33	912	15221	-0.53	0.0	2.78	0.09	Kcnk1 Lao1 Nsbp1 Slc15a2 Xbp1
24	V$COREBINDINGFACTOR_Q6	8	8	30	5271	10862	-0.56	0.0	0.04	0.01	Csnb Dhx32 Gata3 Kcnk1 Slc15a2 Tkt Ttpa Xbp1
25	V$ELK1_01: Elk-1	14	14	24	4185	11948	-0.57	0.0	2.38	0.09	AI256711 Aldh6a1 Armcx3 Btg2 Dhx32 Ggt1 Hnrpab Khdrbs3 Nsbp1 Sele Serpina3n Slc28a3 Tkt Ttpa
26	V$E2F1DP1_01: E2F-1:DP-1 heterodimer	15	15	23	4587	11546	-0.59	0.0	2.36	0.09	Aldh6a1 Armcx3 Btg2 Cte1 Cyp4b1 Dhx32 Erf Nsbp1 Reg1 Sall1 Serpina3n Slc15a2 Slc28a3 Ttpa Txndc1
27	V$NKX25_02: homeo domain factor Nkx-2.5/Csx, tinman homolog	11	11	27	6556	9577	-0.6	0.0	0.05	0.01	Ap4s1 Cyp2f2 Hnrpab Khdrbs3 Lao1 Reg1 Sall1 Sele Slc15a2 Slc5a1 Tradd
28	V$FOX_Q2	33	33	5	12271	3862	-0.63	0.0	2.52	0.09	Adpn Aldh6a1 Ap4s1 Armcx3 Btg2 Cd1d1 Chpt1 Cog4 Csnb Cte1 Cyp2f2 Cyp4b1 Dhx32 Folr1 Gata3 Glycam1 Hnrpab Kcnk1 Lao1 Nsbp1 Reg1 Sall1 Sele Serpina3n Slc15a2 Slc28a3 Tkt Tmem30b Tradd Ttpa Txndc1 Wap Xbp1
29	V$AP1_Q2: activator protein 1	30	30	8	10916	5217	-0.63	0.0	2.39	0.09	AI256711 Adpn Aldh6a1 Ap4s1 Armcx3 Cd1d1 Chpt1 Cte1 Cyp2f2 Cyp4b1 Dhx32 Erf Folr1 Gata3 Ggt1 Glycam1 Hnrpab Kcnk1 Lao1 Nsbp1 Reg1 Sele Serpina3n Slc28a3 Slc5a1 Tmem30b Tradd Txndc1 Wap Xbp1
30	V$SP3_Q3	21	21	17	10692	5441	-0.64	0.0	0.06	0.01	AI256711 Adpn Aldh6a1 Armcx3 Btg2 Cd1d1 Chpt1 Csnb Cyp2f2 Erf Folr1 Gata3 Ggt1 Khdrbs3 Reg1 Sall1 Serpina3n Slc28a3 Tmem30b Wap Xbp1
31	V$AREB6_01: AREB6 (Atp1a1 regulatory element binding factor 6)	12	12	26	3479	12654	-0.67	0.0	2.3	0.09	Btg2 Cd1d1 Cyp2f2 Dhx32 Erf Folr1 Kcnk1 Sele Tmem30b Tradd Wap Xbp1
32	V$ZTA_Q2	16	16	22	5097	11036	-0.71	0.0	2.18	0.09	Btg2 Cd1d1 Dhx32 Folr1 Glycam1 Hnrpab Kcnk1 Lao1 Sall1 Sele Serpina3n Slc15a2 Slc5a1 Tkt Tradd Wap
33	V$NRF2_Q4: heterodimer containing Nrf2	6	6	32	4238	11895	-0.74	0.0	0.04	0.01	Adpn Dhx32 Folr1 Gata3 Sele Slc28a3
34	V$E2F_03	7	7	31	1663	14470	-0.75	0.0	2.39	0.09	Ap4s1 Btg2 Cog4 Dhx32 Gata3 Khdrbs3 Nsbp1
35	V$TCF1P_Q6	29	29	9	10575	5558	-0.75	0.0	2.22	0.09	Adpn Ap4s1 Armcx3 Btg2 Cd1d1 Chpt1 Cog4 Cte1 Cyp2f2 Cyp4b1 Dhx32 Folr1 Gata3 Ggt1 Glycam1 Hnrpab Kcnk1 Khdrbs3 Lao1 Nsbp1 Reg1 Sall1 Serpina3n Slc15a2 Slc28a3 Tmem30b Tradd Ttpa Txndc1
36	V$BACH2_01: BTB and CNC homolog 2	22	22	16	10997	5136	-0.76	0.0	0.07	0.01	AI256711 Adpn Aldh6a1 Armcx3 Cd1d1 Cog4 Folr1 Gata3 Ggt1 Hnrpab Kcnk1 Khdrbs3 Lao1 Reg1 Sele Serpina3n Slc5a1 Tkt Tmem30b Tradd Txndc1 Wap
37	V$PADS_C: Retroviral Poly A downstream element	6	6	32	4197	11936	-0.79	0.0	0.05	0.01	Chpt1 Cte1 Glycam1 Khdrbs3 Tkt Xbp1
38	V$ER_Q6: estrogen receptor	24	24	14	8474	7659	-0.79	0.0	2.08	0.09	AI256711 Adpn Ap4s1 Armcx3 Btg2 Chpt1 Csnb Cte1 Cyp2f2 Dhx32 Erf Folr1 Gata3 Ggt1 Glycam1 Kcnk1 Khdrbs3 Lao1 Slc5a1 Tkt Tradd Ttpa Txndc1 Wap
39	V$HNF1_C: Hepatic nuclear factor 1	9	9	29	5516	10617	-0.79	0.0	0.06	0.01	AI256711 Ap4s1 Csnb Cyp2f2 Folr1 Glycam1 Nsbp1 Tmem30b Xbp1
40	V$CHOP_01: heterodimers of CHOP and C/EBPalpha	7	7	31	4621	11512	-0.82	0.0	0.05	0.01	Ap4s1 Armcx3 Reg1 Slc28a3 Tkt Tradd Xbp1
41	V$FOXO4_01: fork head box O4	30	30	8	11126	5007	-0.88	0.0	2.1	0.09	AI256711 Adpn Ap4s1 Armcx3 Btg2 Cd1d1 Chpt1 Cog4 Csnb Cte1 Cyp2f2 Cyp4b1 Dhx32 Erf Folr1 Ggt1 Hnrpab Kcnk1 Lao1 Nsbp1 Reg1 Serpina3n Slc15a2 Slc28a3 Slc5a1 Tmem30b Tradd Ttpa Txndc1 Wap
42	V$FOXJ2_02: fork head box J 2	11	11	27	6284	9849	-0.89	0.0	0.08	0.01	Btg2 Cd1d1 Chpt1 Cog4 Csnb Glycam1 Hnrpab Kcnk1 Slc15a2 Ttpa Wap
43	V$GATA3_03: GATA-binding factor 3	22	22	16	10848	5285	-0.91	0.0	0.09	0.01	AI256711 Adpn Armcx3 Cd1d1 Chpt1 Cog4 Csnb Cte1 Cyp4b1 Folr1 Ggt1 Glycam1 Kcnk1 Nsbp1 Reg1 Sele Serpina3n Slc15a2 Tkt Tmem30b Txndc1 Xbp1
44	V$S8_01: S8	6	6	32	1429	14704	-1.0	0.0	2.15	0.09	Armcx3 Glycam1 Lao1 Nsbp1 Sall1 Txndc1
45	V$GATA2_03: GATA-binding factor 2	8	8	30	4856	11277	-1.03	0.0	0.08	0.01	Cog4 Csnb Cyp4b1 Dhx32 Glycam1 Sele Slc15a2 Xbp1
46	V$NFKB_Q6_01	21	21	17	10313	5820	-1.03	0.0	0.11	0.01	AI256711 Adpn Aldh6a1 Armcx3 Btg2 Cd1d1 Cog4 Csnb Cte1 Cyp2f2 Cyp4b1 Erf Folr1 Ggt1 Glycam1 Sall1 Sele Serpina3n Slc28a3 Txndc1 Wap
47	V$IPF1_Q4	11	11	27	3378	12755	-1.04	0.0	1.86	0.09	AI256711 Cd1d1 Csnb Cyp4b1 Dhx32 Erf Folr1 Glycam1 Kcnk1 Slc5a1 Tradd
48	V$AML_Q6	5	5	33	3545	12588	-1.04	0.0	0.06	0.01	Csnb Dhx32 Kcnk1 Tkt Xbp1
49	V$CREL_01: c-Rel	31	31	7	11729	4404	-1.06	0.0	1.92	0.09	AI256711 Adpn Aldh6a1 Armcx3 Btg2 Cd1d1 Cog4 Csnb Cte1 Cyp2f2 Cyp4b1 Dhx32 Erf Folr1 Gata3 Ggt1 Glycam1 Hnrpab Kcnk1 Khdrbs3 Sall1 Sele Serpina3n Slc15a2 Slc28a3 Tkt Tmem30b Tradd Txndc1 Wap Xbp1
50	V$HNF6_Q6	1	1	37	1643	14490	-1.06	0.0	0.02	0.0	Cyp2f2
51	V$FREAC7_01: Fork head RElated ACtivator-7	12	12	26	6506	9627	-1.07	0.0	0.11	0.01	Adpn Ap4s1 Cd1d1 Cyp2f2 Folr1 Glycam1 Lao1 Nsbp1 Serpina3n Tkt Ttpa Wap
52	V$NFY_01: nuclear factor Y (Y-box binding factor)	11	11	27	3436	12697	-1.11	0.0	1.78	0.09	Adpn Aldh6a1 Armcx3 Btg2 Cte1 Hnrpab Nsbp1 Reg1 Tkt Tmem30b Xbp1
53	V$ACAAT_B: Avian C-type CCAAT box	5	5	33	1135	14998	-1.12	0.0	2.07	0.09	Cte1 Cyp4b1 Nsbp1 Tmem30b Ttpa
54	V$GFI1_01: growth factor independence 1	14	14	24	4704	11429	-1.13	0.0	1.65	0.09	Chpt1 Cte1 Cyp4b1 Dhx32 Erf Gata3 Hnrpab Nsbp1 Sele Slc15a2 Slc28a3 Tkt Ttpa Wap
55	V$SRF_Q5_01	14	14	24	4684	11449	-1.13	0.0	1.67	0.09	AI256711 Aldh6a1 Armcx3 Cd1d1 Cyp4b1 Ggt1 Glycam1 Hnrpab Khdrbs3 Slc28a3 Tkt Ttpa Txndc1 Wap
56	V$CAAT_01: cellular and viral CCAAT box	26	26	12	9712	6421	-1.14	0.0	1.64	0.09	Adpn Aldh6a1 Ap4s1 Armcx3 Btg2 Csnb Cte1 Cyp2f2 Cyp4b1 Erf Ggt1 Hnrpab Lao1 Nsbp1 Reg1 Sall1 Serpina3n Slc15a2 Slc28a3 Slc5a1 Tkt Tradd Ttpa Txndc1 Wap Xbp1
57	V$MEF3_B: MEF-3	3	3	35	482	15651	-1.14	0.0	2.26	0.09	Chpt1 Cte1 Tmem30b
58	V$E2F_Q6_01	7	7	31	1888	14245	-1.15	0.0	1.9	0.09	Ap4s1 Btg2 Cog4 Gata3 Kcnk1 Nsbp1 Ttpa
59	V$MYCMAX_02: c-Myc:Max heterodimer	10	10	28	5567	10566	-1.16	0.0	0.11	0.01	AI256711 Aldh6a1 Armcx3 Dhx32 Erf Lao1 Serpina3n Slc5a1 Ttpa Xbp1
60	V$BARBIE_01: barbiturate-inducible element	22	22	16	8078	8055	-1.17	0.0	1.55	0.09	AI256711 Adpn Aldh6a1 Cog4 Cte1 Cyp2f2 Cyp4b1 Dhx32 Folr1 Gata3 Ggt1 Glycam1 Hnrpab Nsbp1 Sall1 Sele Serpina3n Slc15a2 Tkt Tradd Ttpa Wap
61	V$HAND1E47_01: Hand1:E47 heterodimer	25	25	13	9356	6777	-1.19	0.0	1.56	0.09	AI256711 Aldh6a1 Ap4s1 Armcx3 Btg2 Cog4 Cte1 Cyp2f2 Cyp4b1 Dhx32 Erf Folr1 Ggt1 Hnrpab Kcnk1 Khdrbs3 Lao1 Reg1 Slc15a2 Slc28a3 Tkt Tradd Ttpa Wap Xbp1
62	V$GATA2_02: GATA-binding factor 2	10	10	28	5497	10636	-1.21	0.0	0.12	0.01	Cog4 Csnb Cte1 Cyp4b1 Glycam1 Nsbp1 Sele Slc15a2 Slc28a3 Xbp1
63	V$E2F1_Q6_01	16	16	22	5639	10494	-1.22	0.0	1.5	0.09	Aldh6a1 Ap4s1 Btg2 Cog4 Cyp4b1 Dhx32 Kcnk1 Lao1 Nsbp1 Reg1 Sall1 Slc15a2 Slc28a3 Tkt Ttpa Txndc1
64	V$XFD2_01: Xenopus fork head domain factor 2	6	6	32	3819	12314	-1.22	0.0	0.09	0.01	Adpn Ap4s1 Folr1 Serpina3n Ttpa Wap
65	V$PEBP_Q6	7	7	31	4168	11965	-1.28	0.0	0.11	0.01	AI256711 Csnb Cyp4b1 Dhx32 Kcnk1 Tkt Tmem30b
66	V$EVI1_04: ectopic viral integration site 1 encoded factor	31	31	7	11955	4178	-1.28	0.0	1.63	0.09	AI256711 Adpn Aldh6a1 Ap4s1 Armcx3 Cd1d1 Chpt1 Csnb Cte1 Cyp2f2 Dhx32 Erf Folr1 Gata3 Glycam1 Hnrpab Kcnk1 Lao1 Nsbp1 Reg1 Sele Serpina3n Slc15a2 Slc28a3 Slc5a1 Tkt Tmem30b Tradd Txndc1 Wap Xbp1
67	V$CDC5_01: cell division control protein 5	36	36	2	14149	1984	-1.32	0.0	1.98	0.09	AI256711 Adpn Aldh6a1 Ap4s1 Armcx3 Btg2 Cd1d1 Chpt1 Cog4 Csnb Cte1 Cyp2f2 Cyp4b1 Dhx32 Erf Ggt1 Glycam1 Hnrpab Kcnk1 Khdrbs3 Lao1 Nsbp1 Reg1 Sall1 Sele Serpina3n Slc15a2 Slc28a3 Slc5a1 Tkt Tmem30b Tradd Ttpa Txndc1 Wap Xbp1
68	V$RORA1_01: RAR-related orphan receptor alpha1	2	2	36	1976	14157	-1.33	0.0	0.05	0.01	Cyp2f2 Glycam1
69	V$GCM_Q2	11	11	27	3673	12460	-1.33	0.0	1.46	0.09	AI256711 Adpn Btg2 Gata3 Lao1 Nsbp1 Serpina3n Slc15a2 Slc5a1 Tkt Wap
70	V$MINI20_B: Muscle initiator sequence-20	21	21	17	9885	6248	-1.34	0.0	0.19	0.04	AI256711 Adpn Aldh6a1 Armcx3 Btg2 Chpt1 Cyp2f2 Dhx32 Erf Folr1 Gata3 Ggt1 Khdrbs3 Lao1 Nsbp1 Sall1 Sele Tkt Tmem30b Tradd Xbp1
71	V$NKX25_01: homeo domain factor Nkx-2.5/Csx, tinman homolog	21	21	17	7949	8184	-1.36	0.0	1.26	0.09	Adpn Aldh6a1 Ap4s1 Armcx3 Chpt1 Cog4 Csnb Cte1 Cyp2f2 Cyp4b1 Dhx32 Ggt1 Khdrbs3 Reg1 Sele Tkt Tmem30b Tradd Ttpa Wap Xbp1
72	V$HNF4_DR1_Q3	33	33	5	12883	3250	-1.37	0.0	1.64	0.09	AI256711 Aldh6a1 Ap4s1 Armcx3 Cd1d1 Chpt1 Cog4 Cte1 Cyp2f2 Cyp4b1 Dhx32 Erf Folr1 Ggt1 Glycam1 Hnrpab Kcnk1 Khdrbs3 Lao1 Nsbp1 Reg1 Sall1 Sele Serpina3n Slc15a2 Slc28a3 Slc5a1 Tkt Tradd Ttpa Txndc1 Wap Xbp1
73	V$PAX6_01: Pax-6	20	20	18	7562	8571	-1.37	0.0	1.23	0.09	AI256711 Ap4s1 Armcx3 Cd1d1 Cog4 Cte1 Cyp2f2 Cyp4b1 Dhx32 Folr1 Gata3 Ggt1 Kcnk1 Lao1 Reg1 Sele Serpina3n Slc15a2 Txndc1 Wap
74	V$E2F1_Q4: E2F-1	13	13	25	4597	11536	-1.38	0.0	1.31	0.09	AI256711 Aldh6a1 Armcx3 Btg2 Cog4 Erf Gata3 Kcnk1 Khdrbs3 Nsbp1 Ttpa Txndc1 Xbp1
75	V$HNF1_01: hepatic nuclear factor 1	9	9	29	2898	13235	-1.39	0.0	1.46	0.09	AI256711 Adpn Cyp2f2 Folr1 Glycam1 Reg1 Slc5a1 Ttpa Xbp1
76	V$SF1_Q6	8	8	30	2477	13656	-1.39	0.0	1.51	0.09	AI256711 Armcx3 Cyp2f2 Dhx32 Glycam1 Khdrbs3 Slc15a2 Tkt
77	V$E2_Q6: papilloma virus regulator E2	1	1	37	1460	14673	-1.4	0.0	0.03	0.0	Cog4
78	V$E2F_Q4: E2F	15	15	23	5499	10634	-1.41	0.0	1.22	0.09	Aldh6a1 Ap4s1 Btg2 Cog4 Cyp4b1 Dhx32 Gata3 Khdrbs3 Nsbp1 Sall1 Sele Slc28a3 Ttpa Txndc1 Wap
79	V$BRN2_01: POU factor Brn-2	14	14	24	6863	9270	-1.41	0.0	0.21	0.05	Adpn Cd1d1 Cog4 Csnb Erf Glycam1 Kcnk1 Lao1 Sele Serpina3n Slc15a2 Slc28a3 Tmem30b Txndc1
80	V$LPOLYA_B: Lentiviral Poly A signal	10	10	28	3341	12792	-1.41	0.0	1.39	0.09	Adpn Glycam1 Lao1 Nsbp1 Sele Slc15a2 Slc28a3 Tradd Txndc1 Xbp1
81	V$CETS1P54_01: c-Ets-1(p54)	27	27	11	10489	5644	-1.41	0.0	1.29	0.09	AI256711 Adpn Ap4s1 Armcx3 Btg2 Cd1d1 Cog4 Cte1 Dhx32 Erf Folr1 Gata3 Ggt1 Glycam1 Hnrpab Kcnk1 Khdrbs3 Lao1 Nsbp1 Reg1 Sele Slc28a3 Tkt Tradd Ttpa Wap Xbp1
82	V$HEB_Q6	13	13	25	4654	11479	-1.42	0.0	1.25	0.09	Adpn Btg2 Cte1 Cyp2f2 Cyp4b1 Erf Folr1 Glycam1 Kcnk1 Serpina3n Slc28a3 Wap Xbp1
83	V$CREB_Q4: cAMP-response element binding protein	5	5	33	1303	14830	-1.44	0.0	1.66	0.09	Adpn Aldh6a1 Btg2 Csnb Erf
84	V$STAF_02: Se-Cys tRNA gene transcription activating factor	4	4	34	2749	13384	-1.45	0.0	0.1	0.01	Adpn Aldh6a1 Cyp4b1 Khdrbs3
85	V$PIT1_Q6	31	31	7	12167	3966	-1.46	0.0	1.39	0.09	Aldh6a1 Ap4s1 Armcx3 Btg2 Cd1d1 Chpt1 Cog4 Csnb Cte1 Cyp2f2 Cyp4b1 Dhx32 Erf Folr1 Ggt1 Glycam1 Hnrpab Kcnk1 Khdrbs3 Lao1 Reg1 Sall1 Sele Slc15a2 Slc28a3 Tkt Tmem30b Ttpa Txndc1 Wap Xbp1
86	V$SMAD4_Q6	14	14	24	6738	9395	-1.47	0.0	0.25	0.05	Aldh6a1 Cd1d1 Cte1 Erf Folr1 Hnrpab Kcnk1 Lao1 Sall1 Sele Slc15a2 Slc5a1 Wap Xbp1
87	V$IRF_Q6_01	16	16	22	7513	8620	-1.48	0.0	0.27	0.05	Adpn Cd1d1 Csnb Cte1 Cyp2f2 Cyp4b1 Folr1 Gata3 Glycam1 Hnrpab Kcnk1 Lao1 Nsbp1 Slc15a2 Ttpa Xbp1
88	V$HIF1_Q5: hypoxia-inducible factor 1	2	2	36	1866	14267	-1.49	0.0	0.06	0.01	Erf Sall1
89	V$RFX1_02: X-box binding protein RFX1	11	11	27	5493	10640	-1.49	0.0	0.23	0.05	Aldh6a1 Cte1 Dhx32 Erf Sele Slc15a2 Slc28a3 Tkt Tradd Ttpa Txndc1
90	V$WHN_B: winged-helix factor nude	11	11	27	3905	12228	-1.5	0.0	1.19	0.09	Ap4s1 Cd1d1 Chpt1 Dhx32 Kcnk1 Khdrbs3 Reg1 Sall1 Slc15a2 Ttpa Txndc1
91	V$MRF2_01: modulator recognition factor 2	25	25	13	9867	6266	-1.5	0.0	1.07	0.09	Adpn Ap4s1 Armcx3 Btg2 Cd1d1 Chpt1 Csnb Cte1 Cyp2f2 Cyp4b1 Gata3 Glycam1 Kcnk1 Khdrbs3 Lao1 Reg1 Sele Serpina3n Slc15a2 Slc28a3 Slc5a1 Tkt Tmem30b Ttpa Xbp1
92	V$SOX5_01: Sox-5	19	19	19	7420	8713	-1.5	0.0	1.0	0.09	Aldh6a1 Ap4s1 Armcx3 Btg2 Csnb Cte1 Cyp4b1 Dhx32 Ggt1 Kcnk1 Lao1 Nsbp1 Reg1 Sele Slc15a2 Slc28a3 Slc5a1 Txndc1 Wap
93	V$MYCMAX_B: c-Myc:Max binding sites	16	16	22	6170	9963	-1.52	0.0	1.0	0.09	AI256711 Adpn Ap4s1 Chpt1 Cog4 Cte1 Dhx32 Erf Nsbp1 Sall1 Slc15a2 Slc28a3 Slc5a1 Tradd Ttpa Xbp1
94	V$E2F_Q4_01	9	9	29	3057	13076	-1.52	0.0	1.25	0.09	Ap4s1 Btg2 Cog4 Dhx32 Gata3 Kcnk1 Khdrbs3 Nsbp1 Ttpa
95	V$NKX61_01: NKX6-1	4	4	34	962	15171	-1.52	0.0	1.66	0.09	Armcx3 Csnb Gata3 Nsbp1
96	V$AREB6_02: AREB6 (Atp1a1 regulatory element binding factor 6)	16	16	22	6205	9928	-1.53	0.0	0.97	0.09	AI256711 Aldh6a1 Ap4s1 Cyp2f2 Cyp4b1 Gata3 Ggt1 Hnrpab Khdrbs3 Nsbp1 Reg1 Sele Slc28a3 Tkt Tmem30b Tradd
97	V$E2F1_Q6: E2F-1	21	21	17	8323	7810	-1.53	0.0	0.95	0.09	Aldh6a1 Ap4s1 Btg2 Cog4 Cte1 Cyp4b1 Dhx32 Erf Gata3 Hnrpab Kcnk1 Khdrbs3 Nsbp1 Reg1 Sall1 Serpina3n Slc15a2 Slc28a3 Slc5a1 Ttpa Txndc1
98	V$IRF7_01: interferon regulatory factor 7	23	23	15	9133	7000	-1.53	0.0	0.98	0.09	AI256711 Aldh6a1 Cd1d1 Chpt1 Csnb Cte1 Cyp2f2 Cyp4b1 Dhx32 Gata3 Glycam1 Hnrpab Kcnk1 Reg1 Sall1 Sele Serpina3n Slc15a2 Slc28a3 Tradd Ttpa Wap Xbp1
99	V$FOXP3_Q4	24	24	14	9550	6583	-1.54	0.0	0.98	0.09	Ap4s1 Armcx3 Btg2 Cd1d1 Chpt1 Cog4 Csnb Cte1 Cyp2f2 Folr1 Ggt1 Glycam1 Khdrbs3 Lao1 Nsbp1 Reg1 Sele Slc15a2 Slc5a1 Tkt Tmem30b Tradd Txndc1 Wap
100	V$GATA1_06: GATA-binding factor 1	9	9	29	4613	11520	-1.55	0.0	0.22	0.05	Cog4 Csnb Cte1 Cyp4b1 Glycam1 Nsbp1 Sele Slc28a3 Xbp1
101	V$E12_Q6	8	8	30	4211	11922	-1.56	0.0	0.21	0.05	Aldh6a1 Dhx32 Reg1 Slc28a3 Slc5a1 Tkt Tmem30b Tradd
102	V$TEF_Q6	12	12	26	5729	10404	-1.56	0.0	0.29	0.05	Ap4s1 Csnb Erf Glycam1 Nsbp1 Reg1 Sele Serpina3n Slc15a2 Slc28a3 Slc5a1 Ttpa
103	V$TAL1_Q6	17	17	21	6740	9393	-1.57	0.0	0.88	0.09	AI256711 Adpn Ap4s1 Btg2 Cyp2f2 Cyp4b1 Glycam1 Hnrpab Lao1 Nsbp1 Sall1 Serpina3n Slc28a3 Tkt Txndc1 Wap Xbp1
104	V$DEAF1_01	9	9	29	3128	13005	-1.57	0.0	1.17	0.09	Aldh6a1 Btg2 Cd1d1 Chpt1 Cog4 Erf Sall1 Slc5a1 Tkt
105	V$VBP_01: PAR-type chicken vitellogenin promoter-binding protein	5	5	33	1393	14740	-1.58	0.0	1.48	0.09	Aldh6a1 Ap4s1 Cte1 Khdrbs3 Tmem30b
106	V$USF_C: USF binding site	19	19	19	7696	8437	-1.58	0.0	0.8	0.09	AI256711 Adpn Aldh6a1 Armcx3 Btg2 Csnb Cyp2f2 Dhx32 Erf Ggt1 Lao1 Reg1 Sall1 Serpina3n Slc15a2 Slc28a3 Slc5a1 Ttpa Xbp1
107	V$AP4_01: activator protein 4	5	5	33	1397	14736	-1.58	0.0	1.47	0.09	Cte1 Folr1 Serpina3n Slc28a3 Tkt
108	V$OCT1_06: octamer-binding factor 1	20	20	18	8868	7265	-1.58	0.0	0.39	0.08	Adpn Ap4s1 Armcx3 Cd1d1 Cog4 Csnb Cyp2f2 Dhx32 Glycam1 Hnrpab Kcnk1 Nsbp1 Reg1 Sele Serpina3n Slc28a3 Slc5a1 Tmem30b Tradd Xbp1
109	V$MYC_Q2	5	5	33	3015	13118	-1.59	0.0	0.15	0.01	AI256711 Dhx32 Erf Slc5a1 Ttpa
110	V$MAZ_Q6	28	28	10	11243	4890	-1.6	0.0	1.0	0.09	AI256711 Adpn Aldh6a1 Ap4s1 Armcx3 Btg2 Cd1d1 Chpt1 Csnb Cyp2f2 Dhx32 Erf Folr1 Gata3 Ggt1 Khdrbs3 Lao1 Nsbp1 Sall1 Sele Slc15a2 Slc28a3 Slc5a1 Tkt Tmem30b Tradd Txndc1 Xbp1
111	V$ATF1_Q6	4	4	34	1006	15127	-1.6	0.0	1.55	0.09	Btg2 Chpt1 Csnb Erf
112	V$EBF_Q6	12	12	26	4571	11562	-1.6	0.0	0.95	0.09	AI256711 Aldh6a1 Armcx3 Btg2 Cte1 Dhx32 Ggt1 Kcnk1 Serpina3n Slc5a1 Tradd Txndc1
113	V$HFH3_01: HFH-3 (HNF3/fork head homolog 3)	17	17	21	7534	8599	-1.6	0.0	0.42	0.08	Adpn Ap4s1 Chpt1 Csnb Cte1 Dhx32 Folr1 Gata3 Ggt1 Glycam1 Lao1 Reg1 Sele Serpina3n Slc28a3 Tkt Tmem30b
114	V$PAX3_B: Pax-3 binding sites	24	24	14	9763	6370	-1.6	0.0	0.82	0.09	AI256711 Aldh6a1 Ap4s1 Armcx3 Btg2 Cd1d1 Chpt1 Cog4 Cte1 Cyp2f2 Dhx32 Erf Gata3 Ggt1 Hnrpab Kcnk1 Nsbp1 Sele Slc15a2 Slc5a1 Tmem30b Tradd Ttpa Xbp1
115	V$CREBP1CJUN_01: CRE-binding protein 1:c-Jun heterodimer	3	3	35	631	15502	-1.6	0.0	1.68	0.09	Adpn Btg2 Csnb
116	V$FOXJ2_01: fork head box J 2	18	18	20	7872	8261	-1.6	0.0	0.46	0.09	Adpn Ap4s1 Cd1d1 Chpt1 Csnb Cte1 Dhx32 Folr1 Gata3 Ggt1 Glycam1 Hnrpab Lao1 Serpina3n Slc28a3 Tkt Tmem30b Wap
117	V$NFY_Q6_01	17	17	21	6948	9185	-1.61	0.0	0.73	0.09	Adpn Aldh6a1 Ap4s1 Armcx3 Btg2 Cd1d1 Csnb Cte1 Hnrpab Kcnk1 Nsbp1 Reg1 Sall1 Tkt Tmem30b Ttpa Xbp1
118	V$PAX9_B: zebrafish Pax-9 binding sites	10	10	28	3650	12483	-1.61	0.0	1.04	0.09	Adpn Armcx3 Btg2 Chpt1 Cyp2f2 Dhx32 Folr1 Ggt1 Slc5a1 Tradd
119	V$VMAF_01: v-Maf	23	23	15	10127	6006	-1.61	0.0	0.39	0.08	AI256711 Aldh6a1 Btg2 Chpt1 Cyp4b1 Dhx32 Erf Folr1 Gata3 Ggt1 Glycam1 Hnrpab Kcnk1 Nsbp1 Slc15a2 Slc28a3 Slc5a1 Tkt Tmem30b Tradd Ttpa Txndc1 Wap
120	V$AP1_Q4: activator protein 1	33	33	5	13138	2995	-1.61	0.0	1.32	0.09	AI256711 Adpn Aldh6a1 Ap4s1 Armcx3 Cd1d1 Chpt1 Cte1 Cyp2f2 Cyp4b1 Dhx32 Erf Folr1 Gata3 Ggt1 Glycam1 Hnrpab Kcnk1 Khdrbs3 Lao1 Nsbp1 Reg1 Sele Serpina3n Slc15a2 Slc5a1 Tkt Tmem30b Tradd Ttpa Txndc1 Wap Xbp1
121	V$MAZR_01: MAZ related factor	15	15	23	6697	9436	-1.61	0.0	0.42	0.08	Adpn Ap4s1 Chpt1 Csnb Cte1 Dhx32 Erf Gata3 Sall1 Serpina3n Slc28a3 Slc5a1 Tkt Tmem30b Xbp1
122	V$CREBP1_Q2: CRE-binding protein 1	4	4	34	1017	15116	-1.61	0.0	1.53	0.09	Adpn Aldh6a1 Btg2 Erf
123	V$LDSPOLYA_B: Lentiviral Poly A downstream element	29	29	9	12933	3200	-1.62	0.0	0.23	0.05	Adpn Aldh6a1 Ap4s1 Armcx3 Btg2 Cd1d1 Chpt1 Cte1 Cyp2f2 Cyp4b1 Dhx32 Erf Folr1 Gata3 Ggt1 Kcnk1 Lao1 Nsbp1 Sall1 Sele Serpina3n Slc15a2 Slc5a1 Tkt Tmem30b Tradd Ttpa Wap Xbp1
124	V$RFX1_01: X-box binding protein RFX1	17	17	21	7076	9057	-1.62	0.0	0.66	0.09	AI256711 Aldh6a1 Cte1 Dhx32 Erf Gata3 Glycam1 Kcnk1 Lao1 Reg1 Sele Slc5a1 Tkt Tmem30b Tradd Ttpa Xbp1
125	V$VMYB_01: v-Myb	26	26	12	11504	4629	-1.62	0.0	0.33	0.05	AI256711 Adpn Aldh6a1 Ap4s1 Armcx3 Btg2 Cd1d1 Chpt1 Cog4 Csnb Cyp2f2 Cyp4b1 Dhx32 Erf Folr1 Gata3 Ggt1 Hnrpab Kcnk1 Nsbp1 Sele Slc28a3 Tkt Tmem30b Ttpa Txndc1
126	V$CDPCR3HD_01: cut-like homeodomain protein	13	13	25	5130	11003	-1.62	0.0	0.83	0.09	Ap4s1 Armcx3 Btg2 Cd1d1 Cyp2f2 Cyp4b1 Ggt1 Hnrpab Kcnk1 Lao1 Reg1 Sele Tkt
127	V$SREBP_Q3	11	11	27	5207	10926	-1.62	0.0	0.32	0.05	AI256711 Adpn Armcx3 Btg2 Dhx32 Folr1 Khdrbs3 Nsbp1 Tkt Ttpa Txndc1
128	V$MYOD_01: myoblast determination gene product	26	26	12	10540	5593	-1.62	0.0	0.88	0.09	AI256711 Aldh6a1 Ap4s1 Cd1d1 Cte1 Cyp2f2 Dhx32 Erf Gata3 Ggt1 Glycam1 Hnrpab Khdrbs3 Lao1 Nsbp1 Reg1 Sele Serpina3n Slc28a3 Slc5a1 Tkt Tmem30b Tradd Ttpa Wap Xbp1
129	V$MTATA_B: Muscle TATA box	18	18	20	7719	8414	-1.62	0.0	0.53	0.09	Ap4s1 Armcx3 Cd1d1 Chpt1 Cog4 Csnb Cyp4b1 Folr1 Hnrpab Lao1 Reg1 Sele Serpina3n Slc15a2 Slc28a3 Slc5a1 Tkt Ttpa
130	V$ETS1_B: c-ETS-1 binding site	17	17	21	7103	9030	-1.62	0.0	0.64	0.09	AI256711 Adpn Aldh6a1 Btg2 Cog4 Cyp4b1 Erf Folr1 Ggt1 Glycam1 Hnrpab Kcnk1 Serpina3n Slc28a3 Tkt Ttpa Wap
131	V$COMP1_01: COMP1	23	23	15	10009	6124	-1.63	0.0	0.44	0.08	Adpn Ap4s1 Armcx3 Btg2 Cd1d1 Chpt1 Csnb Cte1 Cyp2f2 Cyp4b1 Glycam1 Hnrpab Kcnk1 Lao1 Nsbp1 Reg1 Sall1 Sele Serpina3n Slc15a2 Tradd Wap Xbp1
132	V$IK1_01: Ikaros 1	21	21	17	8894	7239	-1.63	0.0	0.58	0.09	AI256711 Adpn Aldh6a1 Btg2 Cd1d1 Chpt1 Csnb Cte1 Cyp4b1 Erf Ggt1 Glycam1 Kcnk1 Nsbp1 Reg1 Sall1 Sele Serpina3n Slc5a1 Tmem30b Tradd
133	V$HNF3B_01: Hepatocyte Nuclear Factor 3beta	30	30	8	12052	4081	-1.63	0.0	1.05	0.09	Adpn Aldh6a1 Ap4s1 Armcx3 Cd1d1 Chpt1 Csnb Cte1 Cyp2f2 Cyp4b1 Dhx32 Folr1 Gata3 Ggt1 Glycam1 Hnrpab Kcnk1 Khdrbs3 Lao1 Nsbp1 Reg1 Sele Serpina3n Slc15a2 Slc28a3 Tradd Ttpa Txndc1 Wap Xbp1
134	V$SOX9_B1: SOX (SRY-related HMG box)	21	21	17	8973	7160	-1.63	0.0	0.54	0.09	Ap4s1 Armcx3 Btg2 Csnb Cte1 Cyp4b1 Dhx32 Ggt1 Glycam1 Hnrpab Kcnk1 Lao1 Nsbp1 Reg1 Sele Slc15a2 Slc28a3 Slc5a1 Tkt Txndc1 Wap
135	V$TITF1_Q3: TTF-1, TITF1 (thyroid transcription factor 1)	14	14	24	6254	9879	-1.63	0.0	0.42	0.08	Ap4s1 Armcx3 Btg2 Chpt1 Cte1 Cyp2f2 Dhx32 Kcnk1 Nsbp1 Sele Slc15a2 Slc28a3 Slc5a1 Tradd
136	V$E2A_Q2	23	23	15	9564	6569	-1.63	0.0	0.68	0.09	AI256711 Adpn Aldh6a1 Ap4s1 Cte1 Cyp2f2 Dhx32 Erf Gata3 Ggt1 Glycam1 Hnrpab Kcnk1 Khdrbs3 Lao1 Reg1 Slc28a3 Slc5a1 Tkt Tmem30b Tradd Wap Xbp1
137	V$PITX2_Q2: pituitary homeobox factor 2	16	16	22	6903	9230	-1.64	0.0	0.52	0.09	Ap4s1 Armcx3 Chpt1 Cog4 Csnb Folr1 Glycam1 Lao1 Sall1 Slc15a2 Slc28a3 Tkt Tmem30b Tradd Txndc1 Xbp1
138	V$SMAD3_Q6	22	22	16	9316	6817	-1.64	0.0	0.58	0.09	AI256711 Aldh6a1 Ap4s1 Btg2 Cd1d1 Chpt1 Cte1 Cyp2f2 Hnrpab Kcnk1 Nsbp1 Reg1 Serpina3n Slc15a2 Slc28a3 Slc5a1 Tkt Tmem30b Tradd Txndc1 Wap Xbp1
139	V$POU1F1_Q6	15	15	23	6480	9653	-1.64	0.0	0.52	0.09	Adpn Ap4s1 Armcx3 Csnb Dhx32 Folr1 Glycam1 Lao1 Reg1 Sall1 Sele Slc15a2 Slc28a3 Slc5a1 Xbp1
140	V$DEC_Q1	28	28	10	11359	4774	-1.65	0.0	0.9	0.09	AI256711 Aldh6a1 Ap4s1 Armcx3 Btg2 Chpt1 Cog4 Csnb Cte1 Cyp2f2 Erf Gata3 Ggt1 Kcnk1 Lao1 Nsbp1 Reg1 Sall1 Sele Slc28a3 Slc5a1 Tkt Tmem30b Tradd Ttpa Txndc1 Wap Xbp1
141	V$GATA1_02: GATA-binding factor 1	13	13	25	5807	10326	-1.65	0.0	0.43	0.08	Cte1 Cyp4b1 Erf Folr1 Ggt1 Lao1 Sele Serpina3n Slc15a2 Slc28a3 Tkt Txndc1 Xbp1
142	V$CP2_01: CP2	24	24	14	10127	6006	-1.65	0.0	0.59	0.09	AI256711 Aldh6a1 Ap4s1 Btg2 Chpt1 Cog4 Cte1 Cyp2f2 Cyp4b1 Erf Folr1 Glycam1 Hnrpab Khdrbs3 Lao1 Nsbp1 Sall1 Serpina3n Tkt Tmem30b Tradd Ttpa Txndc1 Xbp1
143	V$CDX2_Q5	24	24	14	10257	5876	-1.66	0.0	0.52	0.09	Adpn Ap4s1 Armcx3 Chpt1 Csnb Cte1 Cyp2f2 Dhx32 Folr1 Gata3 Hnrpab Kcnk1 Khdrbs3 Lao1 Nsbp1 Reg1 Sall1 Sele Serpina3n Slc15a2 Slc28a3 Tmem30b Txndc1 Xbp1
144	V$NFY_Q6: nuclear factor Y (Y-box binding factor)	13	13	25	5685	10448	-1.66	0.0	0.49	0.09	Adpn Aldh6a1 Armcx3 Csnb Cte1 Hnrpab Nsbp1 Reg1 Slc28a3 Tkt Tmem30b Ttpa Xbp1
145	V$CREB_01: cAMP-responsive element binding protein	5	5	33	1468	14665	-1.67	0.0	1.34	0.09	Adpn Aldh6a1 Btg2 Erf Kcnk1
146	V$STAT5A_01: signal transducer and activator of transcription 5a	4	4	34	1054	15079	-1.67	0.0	1.45	0.09	AI256711 Csnb Glycam1 Wap
147	V$GATA1_03: GATA-binding factor 1	13	13	25	5565	10568	-1.67	0.0	0.55	0.09	AI256711 Ap4s1 Cd1d1 Cog4 Csnb Cyp2f2 Folr1 Hnrpab Kcnk1 Lao1 Tkt Tmem30b Ttpa
148	V$CMYB_01: c-Myb	9	9	29	3308	12825	-1.67	0.0	0.98	0.09	Aldh6a1 Ap4s1 Cd1d1 Cyp2f2 Cyp4b1 Sele Slc28a3 Slc5a1 Wap
149	V$E2F_Q3_01	13	13	25	5530	10603	-1.67	0.0	0.57	0.09	Adpn Aldh6a1 Ap4s1 Btg2 Cog4 Dhx32 Gata3 Kcnk1 Khdrbs3 Lao1 Nsbp1 Tkt Ttpa
150	V$OCT1_02: octamer factor 1	13	13	25	5423	10710	-1.67	0.0	0.63	0.09	Ap4s1 Armcx3 Cd1d1 Chpt1 Cog4 Csnb Nsbp1 Sele Slc28a3 Tkt Tradd Ttpa Xbp1
151	V$HIF1_Q3: hypoxia induced factor	1	1	37	1308	14825	-1.67	0.0	0.04	0.01	Erf
152	V$TCF4_Q5	29	29	9	12810	3323	-1.67	0.0	0.28	0.05	AI256711 Adpn Aldh6a1 Ap4s1 Cd1d1 Chpt1 Cog4 Csnb Cte1 Cyp2f2 Cyp4b1 Dhx32 Gata3 Ggt1 Hnrpab Kcnk1 Khdrbs3 Nsbp1 Reg1 Sall1 Sele Serpina3n Slc28a3 Slc5a1 Tmem30b Tradd Ttpa Wap Xbp1
153	V$OSF2_Q6	26	26	12	10769	5364	-1.68	0.0	0.71	0.09	AI256711 Adpn Armcx3 Cd1d1 Chpt1 Cog4 Csnb Cyp4b1 Dhx32 Gata3 Ggt1 Kcnk1 Khdrbs3 Lao1 Nsbp1 Reg1 Serpina3n Slc15a2 Slc28a3 Tkt Tmem30b Tradd Ttpa Txndc1 Wap Xbp1
154	V$CREB_Q2_01	12	12	26	4942	11191	-1.68	0.0	0.67	0.09	Adpn Aldh6a1 Armcx3 Btg2 Cd1d1 Chpt1 Csnb Dhx32 Erf Hnrpab Kcnk1 Slc15a2
155	V$E2F_Q6: E2F	27	27	11	11786	4347	-1.68	0.0	0.38	0.08	AI256711 Aldh6a1 Ap4s1 Armcx3 Btg2 Cd1d1 Cog4 Csnb Cte1 Cyp4b1 Dhx32 Erf Folr1 Gata3 Ggt1 Kcnk1 Khdrbs3 Nsbp1 Reg1 Sall1 Sele Slc15a2 Slc28a3 Ttpa Txndc1 Wap Xbp1
156	V$E2F1_Q3_01	11	11	27	4440	11693	-1.69	0.0	0.73	0.09	Aldh6a1 Btg2 Chpt1 Cte1 Erf Gata3 Hnrpab Kcnk1 Nsbp1 Sall1 Tmem30b
157	V$ETS2_B: c-Ets-2 binding sites	11	11	27	4436	11697	-1.69	0.0	0.73	0.09	AI256711 Cog4 Cyp4b1 Erf Folr1 Ggt1 Glycam1 Kcnk1 Sele Slc28a3 Tradd
158	V$CLOX_01: Clox	2	2	36	324	15809	-1.7	0.0	1.73	0.09	Ap4s1 Slc15a2
159	V$E2F1_Q4_01	9	9	29	3371	12762	-1.7	0.0	0.92	0.09	Ap4s1 Btg2 Cog4 Dhx32 Gata3 Kcnk1 Khdrbs3 Nsbp1 Ttpa
160	V$ATF4_Q2: activating transcription factor 4	10	10	28	3907	12226	-1.71	0.0	0.81	0.09	AI256711 Adpn Aldh6a1 Btg2 Cyp2f2 Glycam1 Hnrpab Kcnk1 Serpina3n Tmem30b
161	V$CEBPGAMMA_Q6	27	27	11	11597	4536	-1.71	0.0	0.47	0.09	AI256711 Adpn Aldh6a1 Ap4s1 Armcx3 Cd1d1 Chpt1 Csnb Cte1 Cyp2f2 Cyp4b1 Glycam1 Hnrpab Kcnk1 Lao1 Nsbp1 Reg1 Sele Serpina3n Slc15a2 Slc28a3 Slc5a1 Tmem30b Ttpa Txndc1 Wap Xbp1
162	V$CREB_Q4_01	11	11	27	4701	11432	-1.71	0.0	0.56	0.09	Adpn Aldh6a1 Armcx3 Btg2 Chpt1 Csnb Dhx32 Erf Hnrpab Kcnk1 Slc15a2
163	V$CREBATF_Q6	11	11	27	4668	11465	-1.72	0.0	0.58	0.09	Adpn Aldh6a1 Armcx3 Btg2 Chpt1 Csnb Dhx32 Erf Hnrpab Kcnk1 Slc15a2
164	V$E47_01: E47	7	7	31	2434	13699	-1.72	0.0	1.06	0.09	Cd1d1 Dhx32 Erf Reg1 Slc28a3 Slc5a1 Tradd
165	V$HLF_01: hepatic leukemia factor	11	11	27	4746	11387	-1.72	0.0	0.53	0.09	Aldh6a1 Ap4s1 Armcx3 Chpt1 Cog4 Csnb Cte1 Ggt1 Hnrpab Khdrbs3 Sall1
166	V$E2F1DP2_01: E2F-1:DP-2 heterodimer	4	4	34	1097	15036	-1.73	0.0	1.36	0.09	Aldh6a1 Btg2 Cyp4b1 Txndc1
167	V$TAL1BETAITF2_01: Tal-1beta:ITF-2 heterodimer	4	4	34	1097	15036	-1.73	0.0	1.36	0.09	Dhx32 Glycam1 Lao1 Serpina3n
168	V$CDPCR1_01: cut-like homeodomain protein	31	31	7	12616	3517	-1.74	0.0	0.93	0.09	AI256711 Aldh6a1 Ap4s1 Armcx3 Btg2 Cd1d1 Chpt1 Csnb Cte1 Cyp2f2 Cyp4b1 Erf Folr1 Gata3 Ggt1 Glycam1 Hnrpab Kcnk1 Lao1 Nsbp1 Reg1 Sall1 Sele Serpina3n Slc15a2 Slc28a3 Slc5a1 Tkt Tmem30b Wap Xbp1
169	V$CEBPDELTA_Q6	28	28	10	11961	4172	-1.75	0.0	0.5	0.09	AI256711 Adpn Aldh6a1 Ap4s1 Armcx3 Btg2 Chpt1 Csnb Cte1 Cyp2f2 Cyp4b1 Folr1 Ggt1 Glycam1 Hnrpab Kcnk1 Khdrbs3 Lao1 Nsbp1 Reg1 Sall1 Sele Serpina3n Slc15a2 Slc28a3 Slc5a1 Tkt Xbp1
170	V$AREB6_03: AREB6 (Atp1a1 regulatory element binding factor 6)	7	7	31	2494	13639	-1.75	0.0	0.99	0.09	Ap4s1 Cyp2f2 Dhx32 Ggt1 Slc5a1 Tmem30b Tradd
171	V$STAT_01: signal transducers and activators of transcription	8	8	30	3049	13084	-1.77	0.0	0.84	0.09	AI256711 Cyp4b1 Ggt1 Glycam1 Lao1 Sele Tradd Wap
172	V$HP1SITEFACTOR_Q6	9	9	29	3933	12200	-1.77	0.0	0.51	0.09	Btg2 Csnb Cyp2f2 Dhx32 Khdrbs3 Reg1 Ttpa Txndc1 Wap
173	V$HTF_01	3	3	35	716	15417	-1.78	0.0	1.44	0.09	Armcx3 Dhx32 Slc15a2
174	V$AIRE_01	6	6	32	3106	13027	-1.78	0.0	0.27	0.05	Chpt1 Glycam1 Hnrpab Tmem30b Ttpa Txndc1
175	V$CEBP_C: C/EBP binding site	9	9	29	3834	12299	-1.78	0.0	0.57	0.09	Cd1d1 Cyp2f2 Sall1 Sele Slc15a2 Slc28a3 Tkt Wap Xbp1
176	V$STAT5A_02	7	7	31	2565	13568	-1.79	0.0	0.91	0.09	Glycam1 Sele Serpina3n Tradd Txndc1 Wap Xbp1
177	V$HNF3ALPHA_Q6	31	31	7	13532	2601	-1.81	0.0	0.3	0.05	Adpn Aldh6a1 Ap4s1 Armcx3 Cd1d1 Chpt1 Cog4 Csnb Cte1 Cyp4b1 Dhx32 Folr1 Gata3 Ggt1 Glycam1 Kcnk1 Lao1 Nsbp1 Reg1 Sele Serpina3n Slc15a2 Slc28a3 Slc5a1 Tkt Tmem30b Tradd Ttpa Txndc1 Wap Xbp1
178	V$NMYC_01: N-Myc	8	8	30	3472	12661	-1.82	0.0	0.53	0.09	AI256711 Aldh6a1 Armcx3 Dhx32 Erf Nsbp1 Slc5a1 Ttpa
179	V$XFD1_01: Xenopus fork head domain factor 1	7	7	31	2672	13461	-1.83	0.0	0.81	0.09	Adpn Aldh6a1 Csnb Glycam1 Kcnk1 Serpina3n Xbp1
180	V$NRF2_01: nuclear respiratory factor 2	5	5	33	2691	13442	-1.83	0.0	0.24	0.05	Ap4s1 Cog4 Gata3 Khdrbs3 Txndc1
181	V$ATF_01: activating transcription factor	5	5	33	1647	14486	-1.83	0.0	1.06	0.09	Adpn Aldh6a1 Armcx3 Btg2 Erf
182	V$PAX6_Q2	7	7	31	3239	12894	-1.84	0.0	0.41	0.08	Ap4s1 Cyp2f2 Folr1 Hnrpab Lao1 Tmem30b Tradd
183	V$AFP1_Q6	7	7	31	2747	13386	-1.85	0.0	0.74	0.09	Ap4s1 Btg2 Csnb Cyp4b1 Erf Tkt Tmem30b
184	V$GATA1_05: GATA-binding factor 1	5	5	33	2635	13498	-1.85	0.0	0.27	0.05	Cyp4b1 Slc15a2 Slc28a3 Txndc1 Xbp1
185	V$FOXD3_01: fork head box D3	34	34	4	13823	2310	-1.86	0.0	1.05	0.09	Adpn Aldh6a1 Ap4s1 Armcx3 Btg2 Cd1d1 Chpt1 Cog4 Csnb Cte1 Cyp2f2 Cyp4b1 Dhx32 Folr1 Gata3 Ggt1 Glycam1 Hnrpab Kcnk1 Lao1 Nsbp1 Reg1 Sall1 Sele Serpina3n Slc15a2 Slc28a3 Tkt Tmem30b Tradd Ttpa Txndc1 Wap Xbp1
186	V$AMEF2_Q6: myocyte enhancer factor	5	5	33	1677	14456	-1.86	0.0	1.02	0.09	Ap4s1 Cd1d1 Reg1 Sele Wap
187	V$AP1_C: AP-1 binding site	7	7	31	3027	13106	-1.87	0.0	0.53	0.09	AI256711 Adpn Hnrpab Lao1 Reg1 Sele Tradd
188	V$DTYPEPA_B: poly A signal of D-type LTRs	1	1	37	84	16049	-1.87	0.0	1.71	0.09	Gata3
189	V$NFE2_01: NF-E2 p45	4	4	34	2294	13839	-1.87	0.0	0.21	0.05	AI256711 Adpn Ggt1 Kcnk1
190	V$GR_01: high affinity binding site for glucocorticoid receptor	4	4	34	1214	14919	-1.87	0.0	1.14	0.09	Cyp4b1 Kcnk1 Sele Slc15a2
191	V$VMYB_02: v-Myb	5	5	33	2603	13530	-1.88	0.0	0.28	0.05	Aldh6a1 Cd1d1 Cyp2f2 Nsbp1 Tkt
192	V$DR3_Q4: direct repeat 3	4	4	34	2271	13862	-1.88	0.0	0.22	0.05	AI256711 Cog4 Kcnk1 Nsbp1
193	V$XFD3_01: Xenopus fork head domain factor 3	3	3	35	1933	14200	-1.88	0.0	0.16	0.02	Ap4s1 Btg2 Cte1
194	V$CREB_02: cAMP-responsive element binding protein	5	5	33	1717	14416	-1.88	0.0	0.97	0.09	Adpn Armcx3 Erf Hnrpab Kcnk1
195	V$NFKAPPAB_01: NF-kappaB	6	6	32	2286	13847	-1.89	0.0	0.78	0.09	AI256711 Aldh6a1 Armcx3 Cte1 Dhx32 Wap
196	V$ARP1_01: apolipoprotein AI regulatory protein 1	5	5	33	1711	14422	-1.89	0.0	0.97	0.09	Adpn Chpt1 Ggt1 Hnrpab Kcnk1
197	V$E47_02: E47	6	6	32	2329	13804	-1.91	0.0	0.74	0.09	Cd1d1 Gata3 Ggt1 Khdrbs3 Reg1 Slc28a3
198	V$E2F4DP2_01: E2F-4:DP-2 heterodimer	5	5	33	1836	14297	-1.95	0.0	0.82	0.09	Aldh6a1 Btg2 Cyp4b1 Sall1 Txndc1
199	V$CACCCBINDINGFACTOR_Q6	4	4	34	1296	14837	-1.96	0.0	1.01	0.09	Aldh6a1 Ap4s1 Cyp4b1 Txndc1
200	V$TAL1ALPHAE47_01: Tal-1alpha:E47 heterodimer	4	4	34	1305	14828	-1.96	0.0	0.99	0.09	Dhx32 Glycam1 Lao1 Serpina3n
201	V$ZID_01: zinc finger with interaction domain	5	5	33	2381	13752	-1.97	0.0	0.39	0.08	Adpn Cte1 Dhx32 Sall1 Xbp1
202	V$TEL2_Q6	1	1	37	1128	15005	-1.97	0.0	0.07	0.01	Slc28a3
203	V$AHR_Q5: aryl hydrocarbon / dioxin receptor	5	5	33	1922	14211	-1.98	0.0	0.73	0.09	Ap4s1 Folr1 Gata3 Sall1 Slc28a3
204	V$CART1_01: Cart-1 (cartilage homeoprotein 1)	5	5	33	1914	14219	-1.98	0.0	0.74	0.09	Cd1d1 Csnb Hnrpab Sall1 Sele
205	V$TAXCREB_01: Tax/CREB complex	2	2	36	425	15708	-1.99	0.0	1.33	0.09	Aldh6a1 Ggt1
206	V$NKX22_01: NK2 class homeobox factor 2	4	4	34	2096	14037	-1.99	0.0	0.29	0.05	Csnb Erf Reg1 Tmem30b
207	V$DR4_Q2: direct repeat 4	33	33	5	13892	2241	-2.0	0.0	0.57	0.09	AI256711 Adpn Aldh6a1 Ap4s1 Armcx3 Btg2 Cd1d1 Chpt1 Cog4 Cte1 Cyp2f2 Cyp4b1 Dhx32 Erf Folr1 Gata3 Ggt1 Glycam1 Hnrpab Kcnk1 Khdrbs3 Lao1 Nsbp1 Sall1 Sele Serpina3n Slc15a2 Tkt Tmem30b Tradd Ttpa Wap Xbp1
208	V$NFKB_Q6: NF-kappaB	5	5	33	2025	14108	-2.0	0.0	0.64	0.09	AI256711 Aldh6a1 Armcx3 Dhx32 Sele
209	V$ICSBP_Q6	3	3	35	867	15266	-2.01	0.0	1.09	0.09	Chpt1 Csnb Slc15a2
210	V$OCT1_05: octamer-binding factor 1	1	1	37	1096	15037	-2.02	0.0	0.07	0.01	Adpn
211	V$XBP1_01: X-box-binding protein 1	2	2	36	1440	14693	-2.04	0.0	0.15	0.01	Armcx3 Slc15a2
212	V$TAL1BETAE47_01: Tal-1beta:E47 heterodimer	3	3	35	896	15237	-2.04	0.0	1.04	0.09	Glycam1 Lao1 Serpina3n
213	V$CREB_Q2: cAMP-response element-binding protein	4	4	34	1454	14679	-2.05	0.0	0.79	0.09	Adpn Aldh6a1 Erf Kcnk1
214	V$ATF3_Q6: activating transcription factor 3	3	3	35	1693	14440	-2.07	0.0	0.25	0.05	Adpn Btg2 Erf
215	V$USF_01: upstream stimulating factor	3	3	35	1693	14440	-2.07	0.0	0.25	0.05	Aldh6a1 Armcx3 Ttpa
216	V$YY1_02: Yin and Yang 1	3	3	35	1688	14445	-2.08	0.0	0.26	0.05	Ap4s1 Cog4 Tradd
217	V$E2F_01: E2F	1	1	37	110	16023	-2.09	0.0	1.47	0.09	Sall1
218	V$TFIIA_Q6	34	34	4	14496	1637	-2.09	0.0	0.42	0.08	AI256711 Adpn Aldh6a1 Ap4s1 Armcx3 Btg2 Cd1d1 Chpt1 Csnb Cte1 Cyp2f2 Cyp4b1 Erf Folr1 Gata3 Ggt1 Glycam1 Hnrpab Kcnk1 Khdrbs3 Nsbp1 Reg1 Sall1 Sele Serpina3n Slc28a3 Slc5a1 Tkt Tmem30b Tradd Ttpa Txndc1 Wap Xbp1
219	V$MAF_Q6	2	2	36	466	15667	-2.09	0.0	1.2	0.09	Nsbp1 Wap
220	V$NFKAPPAB65_01: NF-kappaB (p65)	3	3	35	937	15196	-2.1	0.0	0.96	0.09	Armcx3 Btg2 Cte1
221	V$STRA13_01	2	2	36	478	15655	-2.11	0.0	1.17	0.09	Aldh6a1 Armcx3
222	V$IK3_01: Ikaros 3	3	3	35	1621	14512	-2.11	0.0	0.29	0.05	Gata3 Sall1 Sele
223	V$ATF_B: ATF binding site	2	2	36	495	15638	-2.13	0.0	1.12	0.09	Adpn Btg2
224	V$OLF1_01: olfactory neuron-specific factor	3	3	35	1571	14562	-2.14	0.0	0.32	0.05	Aldh6a1 Ggt1 Serpina3n
225	V$FREAC2_01: Fork head RElated ACtivator-2	1	1	37	1016	15117	-2.14	0.0	0.09	0.01	Cog4
226	V$POU6F1_01	2	2	36	1334	14799	-2.14	0.0	0.18	0.04	Adpn Cd1d1
227	V$PAX5_01: B-cell-specific activating protein	3	3	35	1517	14616	-2.17	0.0	0.35	0.07	Adpn Hnrpab Ttpa
228	V$ARNT_01: AhR nuclear translocator homodimers	2	2	36	1284	14849	-2.19	0.0	0.2	0.05	Aldh6a1 Armcx3
229	V$LEF1_Q6	36	36	2	14854	1279	-2.19	0.0	0.89	0.09	AI256711 Adpn Aldh6a1 Armcx3 Btg2 Cd1d1 Chpt1 Csnb Cte1 Cyp2f2 Cyp4b1 Dhx32 Erf Folr1 Gata3 Ggt1 Glycam1 Hnrpab Kcnk1 Khdrbs3 Lao1 Nsbp1 Reg1 Sall1 Sele Serpina3n Slc15a2 Slc28a3 Slc5a1 Tkt Tmem30b Tradd Ttpa Txndc1 Wap Xbp1
230	V$SRF_C: serum response factor	2	2	36	531	15602	-2.2	0.0	1.03	0.09	Armcx3 Khdrbs3
231	V$OCT1_B: Octamer binding factor 1	1	1	37	972	15161	-2.21	0.0	0.1	0.01	Adpn
232	V$GABP_B: GA binding protein	3	3	35	1371	14762	-2.21	0.0	0.45	0.09	Cog4 Khdrbs3 Ttpa
233	V$ATATA_B: Avian C-type TATA box	3	3	35	1225	14908	-2.21	0.0	0.58	0.09	Adpn Glycam1 Reg1
234	V$RREB1_01: Ras-responsive element binding protein 1	3	3	35	1342	14791	-2.21	0.0	0.47	0.09	Cte1 Gata3 Wap
235	V$OCT1_Q6: octamer factor 1	35	35	3	14797	1336	-2.21	0.0	0.49	0.09	AI256711 Adpn Aldh6a1 Ap4s1 Armcx3 Btg2 Cd1d1 Chpt1 Cog4 Csnb Cte1 Cyp2f2 Cyp4b1 Dhx32 Erf Folr1 Gata3 Ggt1 Glycam1 Hnrpab Kcnk1 Lao1 Nsbp1 Reg1 Sall1 Sele Serpina3n Slc15a2 Slc28a3 Slc5a1 Tkt Tmem30b Tradd Ttpa Txndc1
236	V$PTF1BETA_Q6	3	3	35	1312	14821	-2.21	0.0	0.5	0.09	Slc5a1 Ttpa Txndc1
237	V$TCF11MAFG_01: TCF11:MafG heterodimers	3	3	35	1204	14929	-2.22	0.0	0.6	0.09	Gata3 Sele Slc28a3
238	V$AR_01: androgen receptor	3	3	35	1240	14893	-2.22	0.0	0.57	0.09	Cte1 Nsbp1 Serpina3n
239	V$SRF_Q4	3	3	35	1293	14840	-2.22	0.0	0.52	0.09	Armcx3 Khdrbs3 Slc28a3
240	V$LHX3_01: LIM homeobox transcription factor 3	3	3	35	1288	14845	-2.22	0.0	0.52	0.09	Cyp2f2 Glycam1 Lao1
241	V$TFIII_Q6	35	35	3	14807	1326	-2.22	0.0	0.48	0.09	AI256711 Adpn Aldh6a1 Ap4s1 Armcx3 Btg2 Cd1d1 Chpt1 Cog4 Csnb Cte1 Dhx32 Erf Folr1 Gata3 Ggt1 Glycam1 Hnrpab Kcnk1 Khdrbs3 Lao1 Nsbp1 Sall1 Sele Serpina3n Slc15a2 Slc28a3 Slc5a1 Tkt Tmem30b Tradd Ttpa Txndc1 Wap Xbp1
242	V$HFH4_01	2	2	36	558	15575	-2.23	0.0	0.97	0.09	Ap4s1 Hnrpab
243	V$ARNT_02: AhR nuclear translocator homodimers	2	2	36	563	15570	-2.25	0.0	0.95	0.09	Aldh6a1 Armcx3
244	V$MEF2_02: myogenic MADS factor MEF-2	2	2	36	1172	14961	-2.27	0.0	0.26	0.05	Cog4 Glycam1
245	V$MTF1_Q4	2	2	36	1173	14960	-2.27	0.0	0.26	0.05	Sall1 Ttpa
246	V$GRE_C: Glucocorticoid response element	2	2	36	598	15535	-2.28	0.0	0.88	0.09	Serpina3n Slc5a1
247	V$SREBP1_01: sterol regulatory element-binding protein 1	2	2	36	612	15521	-2.29	0.0	0.85	0.09	Aldh6a1 Armcx3
248	V$E4BP4_01: E4BP4	2	2	36	616	15517	-2.3	0.0	0.85	0.09	Ap4s1 Khdrbs3
249	V$CDP_02: transcriptional repressor CDP	1	1	37	160	15973	-2.32	0.0	1.15	0.09	Slc15a2
250	V$OCT_C: Octamer binding site	2	2	36	1075	15058	-2.33	0.0	0.31	0.05	Adpn Armcx3
251	V$HSF_Q6	1	1	37	158	15975	-2.34	0.0	1.16	0.09	Glycam1
252	V$SRF_Q6: serum response factor	2	2	36	1023	15110	-2.36	0.0	0.35	0.07	Khdrbs3 Slc28a3
253	V$AHRARNT_01: aryl hydrocarbon receptor:Arnt heterodimers	2	2	36	1020	15113	-2.36	0.0	0.35	0.07	Btg2 Slc28a3
254	V$MEIS1AHOXA9_01: Meis-1a:HOXA9 heterodimeric binding	1	1	37	169	15964	-2.36	0.0	1.11	0.09	Txndc1
255	V$PR_02: is recognized by progesterone receptor	1	1	37	851	15282	-2.36	0.0	0.14	0.01	Slc15a2
256	V$EVI1_05: ectopic viral integration site 1 encoded factor	2	2	36	1014	15119	-2.36	0.0	0.36	0.07	Csnb Kcnk1
257	V$EGR1_01: Egr-1/Krox-24/NGFI-A immediate-early gene product	1	1	37	171	15962	-2.37	0.0	1.1	0.09	Tmem30b
258	V$E2_Q6_01	2	2	36	954	15179	-2.38	0.0	0.41	0.08	Csnb Tkt
259	V$NERF_Q2: new ets-related factor 1a	2	2	36	814	15319	-2.39	0.0	0.55	0.09	Cog4 Serpina3n
260	V$E2_01: papilloma virus regulator E2	2	2	36	863	15270	-2.4	0.0	0.49	0.09	Cog4 Csnb
261	V$E2F1DP1RB_01: Rb:E2F-1:DP-1 trimeric complex	2	2	36	905	15228	-2.4	0.0	0.45	0.09	Ap4s1 Btg2
262	V$EGR3_01: early growth response gene 3 product	1	1	37	180	15953	-2.41	0.0	1.05	0.09	Erf
263	V$EVI1_06: ectopic viral integration site 1 encoded factor	1	1	37	206	15927	-2.48	0.0	0.95	0.09	Csnb
264	V$PBX_Q3	37	37	1	15400	733	-2.49	0.0	0.73	0.09	AI256711 Adpn Aldh6a1 Ap4s1 Armcx3 Btg2 Cd1d1 Chpt1 Cog4 Csnb Cte1 Cyp2f2 Cyp4b1 Dhx32 Erf Folr1 Gata3 Ggt1 Glycam1 Hnrpab Kcnk1 Khdrbs3 Lao1 Nsbp1 Reg1 Sall1 Sele Serpina3n Slc15a2 Slc5a1 Tkt Tmem30b Tradd Ttpa Txndc1 Wap Xbp1
265	V$EGR2_01: Egr-2/Krox-20 early growth response gene product	1	1	37	217	15916	-2.51	0.0	0.91	0.09	Erf
266	V$PAX_Q6	37	37	1	15434	699	-2.54	0.0	0.68	0.09	AI256711 Adpn Aldh6a1 Ap4s1 Armcx3 Btg2 Cd1d1 Chpt1 Cog4 Csnb Cte1 Cyp2f2 Cyp4b1 Erf Folr1 Gata3 Ggt1 Glycam1 Hnrpab Kcnk1 Khdrbs3 Lao1 Nsbp1 Reg1 Sall1 Sele Serpina3n Slc15a2 Slc28a3 Slc5a1 Tkt Tmem30b Tradd Ttpa Txndc1 Wap Xbp1
267	V$NFKAPPAB50_01: NF-kappaB (p50)	1	1	37	695	15438	-2.55	0.0	0.21	0.05	Cte1
268	V$PBX1_02: homeo domain factor Pbx-1	1	1	37	249	15884	-2.56	0.0	0.8	0.09	Sele
269	V$HNF4_01: hepatic nuclear factor 4	37	37	1	15485	648	-2.57	0.0	0.61	0.09	AI256711 Adpn Aldh6a1 Armcx3 Btg2 Cd1d1 Chpt1 Cog4 Csnb Cte1 Cyp2f2 Cyp4b1 Dhx32 Erf Folr1 Gata3 Ggt1 Glycam1 Hnrpab Kcnk1 Khdrbs3 Lao1 Nsbp1 Reg1 Sall1 Sele Serpina3n Slc15a2 Slc28a3 Slc5a1 Tkt Tmem30b Tradd Ttpa Txndc1 Wap Xbp1
270	V$HNF1_Q6	37	37	1	15481	652	-2.58	0.0	0.61	0.09	AI256711 Adpn Aldh6a1 Ap4s1 Armcx3 Btg2 Cd1d1 Chpt1 Cog4 Csnb Cte1 Cyp2f2 Cyp4b1 Dhx32 Erf Folr1 Gata3 Ggt1 Glycam1 Hnrpab Kcnk1 Lao1 Nsbp1 Reg1 Sall1 Sele Serpina3n Slc15a2 Slc28a3 Slc5a1 Tkt Tmem30b Tradd Ttpa Txndc1 Wap Xbp1
271	V$CREBP1_01: cAMP-responsive element binding protein 1	1	1	37	261	15872	-2.59	0.0	0.77	0.09	Aldh6a1
272	V$NGFIC_01: nerve growth factor-induced protein C	1	1	37	281	15852	-2.61	0.0	0.72	0.09	Tmem30b
273	V$PR_01: high affinity binding sites for progesterone receptor	1	1	37	282	15851	-2.62	0.0	0.72	0.09	Slc5a1
274	V$NFMUE1_Q6	1	1	37	579	15554	-2.63	0.0	0.29	0.05	Cog4
275	V$AR_03: is recognized by androgen reseptor	1	1	37	316	15817	-2.64	0.0	0.64	0.09	Kcnk1
276	V$ATF6_01: activating transcription factor 6	1	1	37	333	15800	-2.66	0.0	0.6	0.09	Dhx32
277	V$STAT5B_01: signal transducer and activator of transcription 5b	1	1	37	328	15805	-2.66	0.0	0.61	0.09	Glycam1
278	V$T3R_01: viral homolog of thyroid hormone receptor alpha1	1	1	37	422	15711	-2.68	0.0	0.45	0.09	Tradd
279	V$E2F_02: E2F	1	1	37	379	15754	-2.68	0.0	0.52	0.09	Btg2
280	V$E2F_Q3: E2F	1	1	37	379	15754	-2.68	0.0	0.52	0.09	Btg2
281	V$E2F4DP1_01: E2F-4:DP-1 heterodimer	1	1	37	379	15754	-2.68	0.0	0.52	0.09	Btg2
282	V$IRF1_01: interferon regulatory factor 1	1	1	37	356	15777	-2.68	0.0	0.56	0.09	Xbp1
283	V$E4F1_Q6	1	1	37	465	15668	-2.68	0.0	0.4	0.08	Aldh6a1
284	V$EVI1_02: ectopic viral integration site 1 encoded factor	1	1	37	386	15747	-2.68	0.0	0.51	0.09	Csnb
285	V$RSRFC4_Q2	1	1	37	369	15764	-2.68	0.0	0.54	0.09	Cog4
286	V$DEAF1_02	1	1	37	375	15758	-2.68	0.0	0.53	0.09	Chpt1
287	V$CHX10_01	1	1	37	419	15714	-2.69	0.0	0.46	0.09	Ttpa
288	V$HEN1_01: HEN1	1	1	37	382	15751	-2.69	0.0	0.51	0.09	Slc5a1
289	V$NFY_C: NF-Y binding site	1	1	37	401	15732	-2.69	0.0	0.48	0.09	Aldh6a1
290	V$ALPHACP1_01	1	1	37	415	15718	-2.69	0.0	0.46	0.09	Reg1
291	V$RP58_01: 58 KDA repressor protein	1	1	37	410	15723	-2.69	0.0	0.47	0.09	Dhx32
292	V$CDPCR3_01: cut-like homeodomain protein	1	1	37	404	15729	-2.7	0.0	0.48	0.09	Cyp4b1
293	V$GATA4_Q3	38	38	0	15819	314	-2.93	0.0	0.75	0.09	AI256711 Adpn Aldh6a1 Ap4s1 Armcx3 Btg2 Cd1d1 Chpt1 Cog4 Csnb Cte1 Cyp2f2 Cyp4b1 Dhx32 Erf Folr1 Gata3 Ggt1 Glycam1 Hnrpab Kcnk1 Khdrbs3 Lao1 Nsbp1 Reg1 Sall1 Sele Serpina3n Slc15a2 Slc28a3 Slc5a1 Tkt Tmem30b Tradd Ttpa Txndc1 Wap Xbp1
