# Supplementary material for: A genomic analysis of mouse models of breast cancer reveals molecular features of mouse models and relationships to human breast cancer
Source: Breast Cancer Res. 2014 Jun 5;16(3):R59. doi: 10.1186/bcr3672 (PMC4078930; doi:10.1186/bcr3672)
Supplement: Additional file 2 — Fold change values organized by mouse tumor model type comparing the mouse model to all other types of mouse models. [file bcr3672-S2.zip › Additional_file_2/BRCA_p53_mutant_SAM/AdditionalFile35_BRCA_p53_mutant_SAM/UpregulatedGenesgather_gene_ontology_121026.txt]

#	Annotation	Total Genes With Ann	Your Genes (With Ann)	Your Genes (No Ann)	Genome (With Ann)	Genome (No Ann)	ln(Bayes factor)	neg ln(p value)	FE: neg ln(p value)	FE: neg ln(FDR)	Genes
1	GO:0007606 [6]: sensory perception of chemical stimulus	1	1	524	1224	10880	44.48	10.41	0.0	0.0	Gnb1
2	GO:0007186 [6]: G-protein coupled receptor protein signaling pathway	16	16	509	1871	10233	38.51	10.41	0.0	0.0	Apbb1ip Ccr2 Celsr1 Edg7 Gnb1 Gng2 Gpr34 Gpr65 Gpr84 Gpsm2 Htr1a Mrgpra2 Ramp3 Syk V1rd2 Wdr5
3	GO:0050877 [4]: neurophysiological process	8	8	517	1499	10605	38.19	10.41	0.0	0.0	Ccr2 Chrna4 Gad1 Gnb1 Guca1b Pde6d Syk Tbl1xr1
4	GO:0009581 [5]: detection of external stimulus	6	6	519	1361	10743	36.69	10.41	0.0	0.0	Ccr2 Chrna4 Gnb1 Guca1b Pde6d Tbl1xr1
5	GO:0007600 [5]: sensory perception	6	6	519	1351	10753	36.27	10.41	0.0	0.0	Ccr2 Chrna4 Gnb1 Guca1b Pde6d Tbl1xr1
6	GO:0009605 [4]: response to external stimulus	31	31	494	2141	9963	27.41	10.41	0.0	0.0	Abp1 Aire C1qg Ccl12 Ccl20 Ccr2 Cd72 Chrna4 Cxcl4 Drpla Fcer1g Gnb1 Gstm4 Guca1b H2-DMa Hspa8 Igh-6 Klra2 Ly78 Ly96 Mest Pde6d Rac1 Rac2 Robo1 Stk4 Tbl1xr1 Tlr1 Tlr7 Tnfrsf4 Wasl
7	GO:0007166 [5]: cell surface receptor linked signal transduction	40	40	485	2262	9842	21.61	10.41	0.0	0.0	AI586015 Adamts10 Apbb1ip Bcl9 Ccr2 Celsr1 Cib1 Csnk1e Edg7 Fcer1g Gfra4 Gnb1 Gng2 Gpr34 Gpr65 Gpr84 Gpsm2 Guca1b Htr1a Igh-6 Il1r1 Il2rg Ilkap Itga9 Itgb1 Itgb4bp Jak2 Lrp6 Map3k7 Mrgpra2 Ptdsr Ptprm Ptprs Ramp3 Sostdc1 Strap Syk V1rd2 Wdr5 Wnt10a
8	GO:0050874 [3]: organismal physiological process	46	46	479	2362	9742	18.98	10.41	0.0	0.0	Aire Azgp1 C1qg Ccl12 Ccl20 Ccr2 Cd72 Chrna4 Cxcl4 Fcer1g Fyb Gad1 Gbp1 Gnb1 Guca1b H2-DMa H2-Eb1 H2-Oa H2-T22 H28 Icoslg Igh-6 Ikbkb Il7 Klra2 Lcp2 Lst1 Ly78 Ly96 Mink1 Mpa2 Mst1 Pbx3 Pde6d Prss2 Pthlh Rac1 Serpinc1 Sts Syk Tap1 Tbl1xr1 Tlr1 Tlr7 Tnfrsf4 Was
9	GO:0050875 [3]: cellular physiological process	398	398	127	7536	4568	17.99	10.41	23.48	16.72	1110059F07Rik 1200007D18Rik 1700012L04Rik 1700051I12Rik 2410004N11Rik 2610031L17Rik 2810410C14Rik 4732429I09Rik 4930453N24Rik 4930542G03Rik 6330416L07Rik AA545217 AI462438 Abcb7 Abcc5 Abcg1 Abcg3 Abp1 Actl6a Adamts10 Agc1 Aire Anapc5 Ang1 Angptl2 Ankrd25 Ankrd6 Api5 Aplp2 Apobec1 Arf4 Arpc4 Asf1a Atf4 Auh Axl B4galt7 BC017634 Bach Bap1 Bard1 Bat3 Birc3 Bnip2 Btg3 Bub1 C1qg C430014D17Rik C80913 Ca…
10	GO:0044237 [4]: cellular metabolism	290	290	235	4976	7128	17.41	10.41	22.82	16.72	1110059F07Rik 1700012L04Rik 2610031L17Rik 2810410C14Rik 4732429I09Rik 4930453N24Rik 4930542G03Rik 6330416L07Rik AI462438 Actl6a Adamts10 Agc1 Aire Anapc5 Ang1 Angptl2 Ankrd25 Ankrd6 Apobec1 Arpc4 Asf1a Atf4 Auh Axl B4galt7 BC017634 Bach Bap1 Bard1 Birc3 Bub1 C430014D17Rik C80913 Cbx7 Cdc7 Cdyl Chd4 Clock Cops5 Cpsf4 Crsp6 Csnk1e Ctsz Cubn Cul1 Cul3 Cyp1b1 Cyp2c55 Cyp2j6 Dcamkl1 Dck Ddef1 Dmtf1 Dn…
11	GO:0008152 [3]: metabolism	303	303	222	5299	6805	16.75	10.41	22.14	16.45	1110059F07Rik 1700012L04Rik 2310009E04Rik 2610031L17Rik 2810410C14Rik 4732429I09Rik 4930453N24Rik 4930542G03Rik 6330416L07Rik AI462438 Aadac Actl6a Adamts10 Agc1 Aire Aldh2 Alg2 Anapc5 Ang1 Angptl2 Ankrd25 Ankrd6 Apobec1 Arpc4 Asf1a Atf4 Auh Axl B4galt7 BC017634 Bach Bap1 Bard1 Birc3 Bub1 C430014D17Rik C80913 Cbr3 Cbx7 Cdc7 Cdyl Chd4 Clock Cops5 Cpsf4 Crsp6 Csnk1e Ctsz Cubn Cul1 Cul3 Cyp1b1 Cyp2c…
12	GO:0044238 [4]: primary metabolism	278	278	247	4778	7326	15.72	10.41	21.1	15.7	1110059F07Rik 1700012L04Rik 2310009E04Rik 2610031L17Rik 2810410C14Rik 4732429I09Rik 4930453N24Rik 4930542G03Rik 6330416L07Rik AI462438 Actl6a Adamts10 Agc1 Aire Anapc5 Ang1 Angptl2 Ankrd25 Ankrd6 Apobec1 Arpc4 Asf1a Atf4 Auh Axl B4galt7 BC017634 Bach Bap1 Bard1 Birc3 Bub1 C430014D17Rik C80913 Cbx7 Cdc7 Cdyl Chd4 Clock Cops5 Cpsf4 Crsp6 Csnk1e Ctsz Cubn Cul1 Cul3 Dcamkl1 Dck Ddef1 Dmtf1 Dnahc8 Dna…
13	GO:0050896 [3]: response to stimulus	63	63	462	2688	9416	14.21	10.41	0.0	0.0	Abp1 Aire Asf1a Azgp1 C1qg Ccl12 Ccl20 Ccr2 Cd72 Chrna4 Cxcl4 Drpla Dusp10 Eif2ak3 Ercc4 Ercc8 Ern1 Fcer1g Fyb Gbp1 Gnb1 Gpx2 Gstm4 Gtf2h3 Guca1b H2-DMa H2-Eb1 H2-Oa H2-T22 H28 Hspa8 Hyou1 Icoslg Igh-6 Il7 Klra2 Klra3 Klrb1a Lcp2 Lst1 Ly64 Ly75 Ly78 Ly96 Mest Mink1 Mpa2 Pde6d Pdir Ppp1r15b Rac1 Rac2 Rad1 Robo1 Stk4 Syk Tap1 Tbl1xr1 Tlr1 Tlr7 Tnfrsf4 Was Wasl
14	GO:0044267 [6]: cellular protein metabolism	144	144	381	2065	10039	13.66	10.41	19.12	14.1	1110059F07Rik 1700012L04Rik 4930453N24Rik 4930542G03Rik Adamts10 Agc1 Anapc5 Ang1 Angptl2 Apobec1 Arpc4 Asf1a Axl B4galt7 BC017634 Bap1 Bard1 Birc3 Bub1 C80913 Cdc7 Csnk1e Ctsz Cubn Cul1 Cul3 Dcamkl1 Dnahc8 Dnajb6 Dnajc2 Dusp10 Dyrk1a Eif2ak1 Eif2ak3 Eif2c2 Eif3s3 Eif4e2 Eps8 Ern1 Fbxo28 Fbxo36 Fcer1g Fkbp1a Fkbp4 Frap1 H2-DMa Havcr2 Hbs1l Hist3h2ba Hs2st1 Hspa8 Hyou1 Igh-6 Ikbkb Itgb4bp Jak2 Klk…
15	GO:0019538 [5]: protein metabolism	145	145	380	2085	10019	13.65	10.41	19.1	14.1	1110059F07Rik 1700012L04Rik 4930453N24Rik 4930542G03Rik Adamts10 Agc1 Anapc5 Ang1 Angptl2 Apobec1 Arpc4 Asf1a Axl B4galt7 BC017634 Bap1 Bard1 Birc3 Bub1 C80913 Cdc7 Csnk1e Ctsz Cubn Cul1 Cul3 Dcamkl1 Dnahc8 Dnajb6 Dnajc2 Dusp10 Dyrk1a Eif2ak1 Eif2ak3 Eif2c2 Eif3s3 Eif4e2 Eps8 Ern1 Fbxo28 Fbxo36 Fcer1g Fkbp1a Fkbp4 Frap1 H2-DMa Havcr2 Hbs1l Hist3h2ba Hs2st1 Hspa8 Hyou1 Igh-6 Ikbkb Itgb4bp Jak2 Klk…
16	GO:0007165 [4]: signal transduction	75	75	450	2985	9119	13.24	10.41	0.0	0.0	AI586015 Adamts10 Apbb1ip Arf4 Arhgef2 Bcl9 Ccl12 Ccl20 Ccr2 Celsr1 Cib1 Clock Csnk1e Dcamkl1 Dusp10 Edar Edg7 Fcer1g Gfra4 Gnb1 Gng2 Gpr34 Gpr65 Gpr84 Gpsm2 Grb2 Guca1b Htr1a Igh-6 Ikbkb Il1r1 Il2rg Ilkap Iqgap1 Itga9 Itgb1 Itgb4bp Jak2 Lcp2 Lrp6 Map3k7 Mras Mrgpra2 Nfkb2 Pdk1 Ppp1r15b Prkcsh Ptdsr Ptpn13 Ptprm Ptprs Rab22a Rab5a Rac1 Rac2 Rala Ramp3 Rasl2-9 Rfxank Rgs10 Sla Snip1 Socs4 Sostdc1 …
17	GO:0044260 [5]: cellular macromolecule metabolism	151	151	374	2228	9876	12.87	10.41	18.29	13.45	1110059F07Rik 1700012L04Rik 4930453N24Rik 4930542G03Rik Adamts10 Agc1 Anapc5 Ang1 Angptl2 Apobec1 Arpc4 Asf1a Atf4 Axl B4galt7 BC017634 Bap1 Bard1 Birc3 Bub1 C80913 Cdc7 Csnk1e Ctsz Cubn Cul1 Cul3 Dcamkl1 Dnahc8 Dnajb6 Dnajc2 Dusp10 Dyrk1a Eif2ak1 Eif2ak3 Eif2c2 Eif3s3 Eif4e2 Eno1 Eps8 Ern1 Fbp1 Fbxo28 Fbxo36 Fcer1g Fkbp1a Fkbp4 Frap1 Gaa Gnpda1 H2-DMa Havcr2 Hbs1l Hist3h2ba Hs2st1 Hspa8 Hyou1 Ig…
18	GO:0043170 [4]: macromolecule metabolism	155	155	370	2341	9763	11.93	10.41	17.32	12.61	1110059F07Rik 1700012L04Rik 2310009E04Rik 4930453N24Rik 4930542G03Rik Adamts10 Agc1 Anapc5 Ang1 Angptl2 Apobec1 Arpc4 Asf1a Atf4 Auh Axl B4galt7 BC017634 Bap1 Bard1 Birc3 Bub1 C80913 Cdc7 Csnk1e Ctsz Cubn Cul1 Cul3 Dcamkl1 Dnahc8 Dnajb6 Dnajc2 Dusp10 Dyrk1a Eif2ak1 Eif2ak3 Eif2c2 Eif3s3 Eif4e2 Eno1 Eps8 Ern1 Fbp1 Fbxo28 Fbxo36 Fcer1g Fkbp1a Fkbp4 Frap1 Gaa Gnpda1 H2-DMa Havcr2 Hbs1l Hist3h2ba Hs2…
19	GO:0006464 [7]: protein modification	82	82	443	1034	11070	9.9	10.41	15.44	10.85	Anapc5 Axl B4galt7 BC017634 Bap1 Bard1 Birc3 Bub1 Cdc7 Csnk1e Cul1 Cul3 Dcamkl1 Dusp10 Dyrk1a Eif2ak1 Eif2ak3 Ern1 Fbxo28 Fbxo36 Frap1 Havcr2 Igh-6 Ikbkb Jak2 Limk1 Map3k12 Map3k7 Map4k4 Mink1 Mkrn3 Nek2 Nlk Pak1 Pak2 Pak3 Park2 Pias3 Plod2 Ppp2cb Prkcsh Ptpn13 Ptpn2 Ptpn22 Ptprm Ptprs Rbx1 Rnf4 Rps6ka2 Rps6ka3 Rps6ka4 Senp1 Skp2 Srpk1 Srpk2 St8sia1 St8sia2 Stk10 Stk4 Styx Syk Tbl1xr1 Tceb2 Tex14…
20	GO:0007154 [3]: cell communication	103	103	422	3506	8598	8.46	10.41	0.0	0.0	1700051I12Rik AI586015 Adamts10 Adrm1 Agc1 Apbb1ip Arf4 Arhgef2 Bcl9 Catna1 Ccl12 Ccl20 Ccr2 Cd164 Celsr1 Chrna4 Cib1 Clock Cml5 Col18a1 Col4a1 Col4a4 Csnk1e Cspg2 Dcamkl1 Dgcr2 Dusp10 Edar Edg7 Fcer1g Gad1 Gfra4 Gnb1 Gng2 Gp38 Gpr34 Gpr65 Gpr84 Gpsm2 Grb2 Guca1b Hapln2 Htr1a Igh-6 Ikbkb Il1r1 Il2rg Ilkap Iqgap1 Itga9 Itgb1 Itgb4bp Jak2 Klra2 Lama4 Lamc1 Lcp2 Lrp6 Madcam1 Map3k7 Mras Mrgpra2 Myo1…
21	GO:0006512 [8]: ubiquitin cycle	34	34	491	323	11781	6.34	10.01	12.08	7.6	Anapc5 Bap1 Bard1 Birc3 Cul1 Cul3 Fbxo28 Fbxo36 Mkrn3 Park2 Pias3 Rbx1 Rnf4 Senp1 Skp2 Tbl1xr1 Tceb2 Traf3 Traip Trim34 Trim35 Trim8 Ubd Ube1x Ube1y1 Ube2e3 Ubl5 Uble1a Ubox5 Uchl1 Usp12 Usp26 Usp39 Usp9x
22	GO:0043283 [4]: biopolymer metabolism	85	85	440	1240	10864	5.13	8.8	10.5	6.11	1110059F07Rik 1700012L04Rik 2610031L17Rik 4930453N24Rik AI462438 Actl6a Adamts10 Apobec1 Asf1a Auh Bap1 Cbx7 Cdyl Chd4 Cpsf4 Ctsz Cubn Dnahc8 Dnajc2 Dntt Ebna1bp2 Eps8 Ercc4 Ercc8 Ern1 Exosc1 Fnbp3 Gaa Gtf2h3 Hist3h2ba Hmga1 Hmgn1 Hs2st1 Igf2bp3 Klk6 Lsm3 Mcmdc1 Mest Metap1 Mmp7 Mst1 Orc4l Park2 Phf5a Prep Prss2 Prss35 Psma6 Psma7 Psmc1 Ptbp2 Pum2 Rad1 Rbmx Rent1 Rfc2 Rnpc2 Sart3 Senp1 Sept9 Setd…
23	GO:0006511 [10]: ubiquitin-dependent protein catabolism	13	13	512	82	12022	2.89	6.28	8.83	4.53	Bap1 Psma6 Psma7 Skp2 Ube1x Ube1y1 Ube2e3 Uchl1 Usp12 Usp26 Usp36 Usp39 Usp9x
24	GO:0006139 [5]: nucleobase, nucleoside, nucleotide and nucleic acid metabolism	132	132	393	2295	9809	2.76	6.16	7.85	3.78	1110059F07Rik 1700012L04Rik 2610031L17Rik 4732429I09Rik 6330416L07Rik AI462438 Actl6a Aire Ankrd25 Ankrd6 Apobec1 Asf1a Atf4 Auh Bard1 C430014D17Rik Cbx7 Cdyl Chd4 Clock Cops5 Cpsf4 Crsp6 Cubn Dck Ddef1 Dmtf1 Dnajc2 Dntt Dr1 Ebna1bp2 Elys Ercc4 Ercc8 Ern1 Etv3 Exosc1 Fnbp3 Foxm1 Gabpa Glrp1 Gtf2h3 Gtf2i Gtf2ird1 Hcngp Hist3h2ba Hmga1 Hmgn1 Hmx3 Igf2bp3 Itgb3bp Keap1 Khdrbs1 Lbh Lrrk1 Lsm3 Mcmdc1 …
25	GO:0019941 [9]: modification-dependent protein catabolism	13	13	512	84	12020	2.68	6.1	8.62	4.47	Bap1 Psma6 Psma7 Skp2 Ube1x Ube1y1 Ube2e3 Uchl1 Usp12 Usp26 Usp36 Usp39 Usp9x
26	GO:0051258 [7]: protein polymerization	6	6	519	15	12089	2.62	6.02	8.74	4.52	4930542G03Rik Arpc4 Rac1 Tuba1 Tuba4 Was
27	GO:0006996 [5]: organelle organization and biogenesis	50	50	475	697	11407	2.08	5.38	7.49	3.48	1700012L04Rik 4930542G03Rik Actl6a Arpc4 Asf1a Capzb Cbx7 Cdca1 Cdyl Celsr1 Chd4 Coro1c Dnahc8 Dncic1 Ebna1bp2 Epb4.1l3 Exosc1 Fliih Hist3h2ba Hmga1 Igh-6 Kif2a Kif2c Myh6 Myo10 Nusap1 Palm Pfn2 Pot1 Rac1 Rac2 Rps19 Rps6ka2 Rps6ka3 Setdb1 Smarcc1 Stx7 Suv39h1 Suv39h2 Sync Tctex1 Terf1 Tmem38b Tmsb10 Trub2 Tuba1 Tuba4 Was Wasl Wrn
28	GO:0050791 [3]: regulation of physiological process	112	112	413	1948	10156	1.63	4.89	6.69	3.08	4732429I09Rik 6330416L07Rik Aire Ang1 Ankrd25 Ankrd6 Api5 Atf4 Bap1 Bard1 Bat3 Birc3 C430014D17Rik Cbx7 Ccr2 Chd4 Clock Col18a1 Cops5 Crsp6 Ddef1 Dmtf1 Dr1 Edar Eif2ak1 Eif2ak3 Eif3s3 Eif4e2 Elys Ern1 Esrrbl1 Etv3 Fcer1g Foxm1 Gabpa Glrp1 Gp38 Gtf2h3 Gtf2i Gtf2ird1 H2-DMa H2-Oa Hcngp Hmga1 Hmx3 Igh-6 Il7 Itgb3bp Jak2 Keap1 Khdrbs1 Lama4 Lbh Lrrk1 Mcmdc1 Mef2a Mef2c Mtbp Narg1 Nfkb2 Nfya Nlk Nr2c2…
29	GO:0019222 [4]: regulation of metabolism	95	95	430	1600	10504	1.58	4.84	6.71	3.08	4732429I09Rik 6330416L07Rik Aire Ang1 Ankrd25 Ankrd6 Atf4 Bard1 C430014D17Rik Cbx7 Chd4 Clock Cops5 Crsp6 Ddef1 Dmtf1 Dr1 Eif2ak1 Eif2ak3 Eif3s3 Eif4e2 Elys Ern1 Etv3 Fcer1g Foxm1 Gabpa Glrp1 Gtf2h3 Gtf2i Gtf2ird1 Hcngp Hmga1 Hmx3 Igh-6 Itgb3bp Keap1 Khdrbs1 Lbh Lrrk1 Mcmdc1 Mef2a Mef2c Narg1 Nfkb2 Nfya Nlk Nr2c2 Nr2f2 Nrip1 Nsep1 Paip1 Pbx2 Pbx3 Phf13 Phf5a Phf7 Phtf1 Pias3 Plagl2 Pou2af1 Ppp1r1…
30	GO:0006793 [5]: phosphorus metabolism	42	42	483	569	11535	1.54	4.78	6.99	3.16	Axl BC017634 Bub1 Cdc7 Csnk1e Dcamkl1 Dusp10 Dyrk1a Eif2ak1 Eif2ak3 Ern1 Frap1 Havcr2 Igh-6 Ikbkb Jak2 Limk1 Map3k12 Map3k7 Map4k4 Mink1 Nek2 Nlk Pak1 Pak2 Pak3 Ppp2cb Ptpn13 Ptpn2 Ptpn22 Ptprm Ptprs Rps6ka2 Rps6ka3 Rps6ka4 Srpk1 Srpk2 Stk10 Stk4 Styx Syk Tex14
31	GO:0006796 [6]: phosphate metabolism	42	42	483	569	11535	1.54	4.78	6.99	3.16	Axl BC017634 Bub1 Cdc7 Csnk1e Dcamkl1 Dusp10 Dyrk1a Eif2ak1 Eif2ak3 Ern1 Frap1 Havcr2 Igh-6 Ikbkb Jak2 Limk1 Map3k12 Map3k7 Map4k4 Mink1 Nek2 Nlk Pak1 Pak2 Pak3 Ppp2cb Ptpn13 Ptpn2 Ptpn22 Ptprm Ptprs Rps6ka2 Rps6ka3 Rps6ka4 Srpk1 Srpk2 Stk10 Stk4 Styx Syk Tex14
32	GO:0006468 [8]: protein amino acid phosphorylation	34	34	491	430	11674	1.43	4.69	6.95	3.16	Axl BC017634 Bub1 Cdc7 Csnk1e Dcamkl1 Dyrk1a Eif2ak1 Eif2ak3 Ern1 Frap1 Havcr2 Igh-6 Ikbkb Jak2 Limk1 Map3k12 Map3k7 Map4k4 Mink1 Nek2 Nlk Pak1 Pak2 Pak3 Rps6ka2 Rps6ka3 Rps6ka4 Srpk1 Srpk2 Stk10 Stk4 Syk Tex14
33	GO:0030036 [8]: actin cytoskeleton organization and biogenesis	11	11	514	77	12027	0.99	4.28	6.89	3.15	Arpc4 Capzb Coro1c Epb4.1l3 Fliih Pfn2 Rac1 Rac2 Tmsb10 Was Wasl
34	GO:0007059 [7]: chromosome segregation	5	5	520	14	12090	0.94	4.23	7.04	3.16	Ebna1bp2 Nek2 Nusap1 Stag3 Top3b
35	GO:0050789 [2]: regulation of biological process	120	120	405	2171	9933	0.81	4.04	5.78	2.46	4732429I09Rik 6330416L07Rik Aire Ang1 Ankrd25 Ankrd6 Api5 Atf4 Bap1 Bard1 Bat3 Birc3 C430014D17Rik Cbx7 Ccr2 Chd4 Clock Cml5 Col18a1 Cops5 Crsp6 Ddef1 Dmtf1 Dr1 Edar Eif2ak1 Eif2ak3 Eif3s3 Eif4e2 Elys Ern1 Esrrbl1 Etv3 Fcer1g Foxm1 Gabpa Glrp1 Gp38 Gtf2h3 Gtf2i Gtf2ird1 H2-DMa H2-Oa H2afy2 Hcngp Hmga1 Hmx3 Igfbp7 Igh-6 Il7 Itgb3bp Jak2 Keap1 Khdrbs1 Lama4 Lbh Lrrk1 Mcmdc1 Mef2a Mef2c Mtbp Narg1 N…
36	GO:0016043 [4]: cell organization and biogenesis	54	54	471	829	11275	0.67	3.9	5.94	2.52	1700012L04Rik 4930542G03Rik Actl6a Arpc4 Asf1a Capzb Cbx7 Cdca1 Cdyl Celsr1 Chd4 Col18a1 Coro1c Dnahc8 Dncic1 Ebna1bp2 Epb4.1l3 Exosc1 Fliih Hist3h2ba Hmga1 Igfbp7 Igh-6 Kif2a Kif2c Lst1 Myh6 Myo10 Nusap1 Palm Pfn2 Pot1 Rac1 Rac2 Rps19 Rps6ka2 Rps6ka3 Setdb1 Smarcc1 Socs4 Stx7 Suv39h1 Suv39h2 Sync Tctex1 Terf1 Tmem38b Tmsb10 Trub2 Tuba1 Tuba4 Was Wasl Wrn
37	GO:0042591 [7]: antigen presentation, exogenous antigen via MHC class II	4	4	521	8	12096	0.64	3.9	6.8	3.1	Fcer1g H2-DMa H2-Eb1 H2-Oa
38	GO:0006445 [7]: regulation of translation	7	7	518	34	12070	0.58	3.84	6.6	3.04	Eif2ak1 Eif2ak3 Eif3s3 Eif4e2 Paip1 Ppp1r15b Pum2
39	GO:0030029 [7]: actin filament-based process	11	11	514	83	12021	0.46	3.68	6.35	2.82	Arpc4 Capzb Coro1c Epb4.1l3 Fliih Pfn2 Rac1 Rac2 Tmsb10 Was Wasl
40	GO:0006417 [6]: regulation of protein biosynthesis	10	10	515	72	12032	0.28	3.52	6.19	2.7	Ang1 Eif2ak1 Eif2ak3 Eif3s3 Eif4e2 Fcer1g Paip1 Ppp1r15b Pum2 Syk
41	GO:0016070 [5]: RNA metabolism	27	27	498	341	11763	0.26	3.47	5.79	2.46	1110059F07Rik 2610031L17Rik AI462438 Apobec1 Auh Cpsf4 Cubn Ebna1bp2 Ern1 Exosc1 Fnbp3 Igf2bp3 Lsm3 Phf5a Ptbp2 Pum2 Rbmx Rnpc2 Sart3 Sf3b4 Sfrs9 Smn1 Snrpb2 Snrpd3 Ssb Trub2 Vars2
42	GO:0006333 [8]: chromatin assembly or disassembly	10	10	515	74	12030	0.11	3.37	6.01	2.55	1700012L04Rik Asf1a Cbx7 Cdyl Chd4 Hist3h2ba Smarcc1 Suv39h1 Suv39h2 Tmem38b
43	GO:0007010 [6]: cytoskeleton organization and biogenesis	26	26	499	329	11775	0.06	3.32	5.6	2.37	4930542G03Rik Arpc4 Capzb Cdca1 Celsr1 Coro1c Dnahc8 Dncic1 Epb4.1l3 Fliih Kif2a Kif2c Myh6 Myo10 Nusap1 Palm Pfn2 Rac1 Rac2 Sync Tctex1 Tmsb10 Tuba1 Tuba4 Was Wasl
44	GO:0016310 [7]: phosphorylation	34	34	491	476	11628	-0.0	0.0	5.41	2.26	Axl BC017634 Bub1 Cdc7 Csnk1e Dcamkl1 Dyrk1a Eif2ak1 Eif2ak3 Ern1 Frap1 Havcr2 Igh-6 Ikbkb Jak2 Limk1 Map3k12 Map3k7 Map4k4 Mink1 Nek2 Nlk Pak1 Pak2 Pak3 Rps6ka2 Rps6ka3 Rps6ka4 Srpk1 Srpk2 Stk10 Stk4 Syk Tex14
45	GO:0016071 [6]: mRNA metabolism	20	20	505	232	11872	-0.17	0.0	5.45	2.27	2610031L17Rik AI462438 Apobec1 Auh Cpsf4 Ern1 Fnbp3 Igf2bp3 Lsm3 Phf5a Ptbp2 Pum2 Rbmx Rnpc2 Sf3b4 Sfrs9 Smn1 Snrpb2 Snrpd3 Ssb
46	GO:0009889 [5]: regulation of biosynthesis	10	10	515	78	12026	-0.21	0.0	5.66	2.4	Ang1 Eif2ak1 Eif2ak3 Eif3s3 Eif4e2 Fcer1g Paip1 Ppp1r15b Pum2 Syk
47	GO:0006355 [7]: regulation of transcription, DNA-dependent	82	82	443	1446	10658	-0.23	0.0	4.77	1.79	4732429I09Rik 6330416L07Rik Aire Ankrd25 Ankrd6 Atf4 Bard1 C430014D17Rik Cbx7 Chd4 Clock Cops5 Crsp6 Ddef1 Dmtf1 Dr1 Elys Ern1 Etv3 Foxm1 Gabpa Glrp1 Gtf2h3 Gtf2i Gtf2ird1 Hcngp Hmga1 Hmx3 Itgb3bp Keap1 Lbh Lrrk1 Mcmdc1 Mef2a Mef2c Narg1 Nfkb2 Nfya Nlk Nr2c2 Nr2f2 Nrip1 Nsep1 Pbx2 Pbx3 Phf13 Phf5a Phf7 Phtf1 Pias3 Plagl2 Pou2af1 Rfxank Rnf4 Rnpc2 Runx1 Scx Six5 Smarcc1 Snip1 Spib Strap Surb7 Tbl1…
48	GO:0045580 [6]: regulation of T-cell differentiation	4	4	521	11	12093	-0.25	0.0	5.88	2.49	H2-DMa H2-Oa Il7 Syk
49	GO:0045449 [6]: regulation of transcription	83	83	442	1472	10632	-0.32	0.0	4.68	1.75	4732429I09Rik 6330416L07Rik Aire Ankrd25 Ankrd6 Atf4 Bard1 C430014D17Rik Cbx7 Chd4 Clock Cops5 Crsp6 Ddef1 Dmtf1 Dr1 Elys Ern1 Etv3 Foxm1 Gabpa Glrp1 Gtf2h3 Gtf2i Gtf2ird1 Hcngp Hmga1 Hmx3 Itgb3bp Keap1 Khdrbs1 Lbh Lrrk1 Mcmdc1 Mef2a Mef2c Narg1 Nfkb2 Nfya Nlk Nr2c2 Nr2f2 Nrip1 Nsep1 Pbx2 Pbx3 Phf13 Phf5a Phf7 Phtf1 Pias3 Plagl2 Pou2af1 Rfxank Rnf4 Rnpc2 Runx1 Scx Six5 Smarcc1 Snip1 Spib Strap Su…
50	GO:0000278 [6]: mitotic cell cycle	13	13	512	123	11981	-0.33	0.0	5.44	2.27	AA545217 Anapc5 Btg3 Bub1 Dnajc2 Incenp Itgb1 Mtbp Nek2 Nusap1 Rnf2 Skp2 Terf1
51	GO:0019219 [5]: regulation of nucleobase, nucleoside, nucleotide and nucleic acid metabolism	83	83	442	1479	10625	-0.42	0.0	4.57	1.72	4732429I09Rik 6330416L07Rik Aire Ankrd25 Ankrd6 Atf4 Bard1 C430014D17Rik Cbx7 Chd4 Clock Cops5 Crsp6 Ddef1 Dmtf1 Dr1 Elys Ern1 Etv3 Foxm1 Gabpa Glrp1 Gtf2h3 Gtf2i Gtf2ird1 Hcngp Hmga1 Hmx3 Itgb3bp Keap1 Khdrbs1 Lbh Lrrk1 Mcmdc1 Mef2a Mef2c Narg1 Nfkb2 Nfya Nlk Nr2c2 Nr2f2 Nrip1 Nsep1 Pbx2 Pbx3 Phf13 Phf5a Phf7 Phtf1 Pias3 Plagl2 Pou2af1 Rfxank Rnf4 Rnpc2 Runx1 Scx Six5 Smarcc1 Snip1 Spib Strap Su…
52	GO:0030041 [7]: actin filament polymerization	3	3	522	5	12099	-0.49	0.0	5.68	2.4	Arpc4 Rac1 Was
53	GO:0006351 [7]: transcription, DNA-dependent	82	82	443	1473	10631	-0.62	0.0	4.35	1.64	4732429I09Rik 6330416L07Rik Aire Ankrd25 Ankrd6 Atf4 Bard1 C430014D17Rik Cbx7 Chd4 Clock Cops5 Crsp6 Ddef1 Dmtf1 Dr1 Elys Ern1 Etv3 Foxm1 Gabpa Glrp1 Gtf2h3 Gtf2i Gtf2ird1 Hcngp Hmga1 Hmx3 Itgb3bp Keap1 Lbh Lrrk1 Mcmdc1 Mef2a Mef2c Narg1 Nfkb2 Nfya Nlk Nr2c2 Nr2f2 Nrip1 Nsep1 Pbx2 Pbx3 Phf13 Phf5a Phf7 Phtf1 Pias3 Plagl2 Pou2af1 Rfxank Rnf4 Rnpc2 Runx1 Scx Six5 Smarcc1 Snip1 Spib Strap Surb7 Tbl1…
54	GO:0030097 [5]: hemopoiesis	11	11	514	98	12006	-0.63	0.0	5.19	2.17	AI586015 Ccr2 Gab3 H2-DMa H2-Oa Il7 Jak2 Mink1 Plekhk1 Spib Syk
55	GO:0006350 [6]: transcription	84	84	441	1527	10577	-0.77	0.0	4.16	1.63	4732429I09Rik 6330416L07Rik Aire Ankrd25 Ankrd6 Atf4 Bard1 C430014D17Rik Cbx7 Chd4 Clock Cops5 Crsp6 Ddef1 Dmtf1 Dr1 Elys Ern1 Etv3 Foxm1 Gabpa Glrp1 Gtf2h3 Gtf2i Gtf2ird1 Hcngp Hmga1 Hmx3 Itgb3bp Keap1 Khdrbs1 Lbh Lrrk1 Mcmdc1 Mef2a Mef2c Narg1 Nfkb2 Nfya Nlk Nr2c2 Nr2f2 Nrip1 Nsep1 Pbx2 Pbx3 Phf13 Phf5a Phf7 Phtf1 Pias3 Plagl2 Polr3e Pou2af1 Rfxank Rnf4 Rnpc2 Runx1 Scx Six5 Smarcc1 Snip1 Spib S…
56	GO:0007155 [4]: cell adhesion	31	31	494	451	11653	-0.82	0.0	4.55	1.72	1700051I12Rik Adrm1 Agc1 Catna1 Cd164 Celsr1 Cml5 Col18a1 Col4a1 Col4a4 Cspg2 Dgcr2 Gp38 Hapln2 Itga9 Itgb1 Klra2 Lama4 Lamc1 Madcam1 Myo10 Ncam2 Pcdh18 Pcdhb19 Pscd3 Ptprs Pvrl3 Rac1 Stim1 Tm4sf9 Vcam1
57	GO:0045619 [5]: regulation of lymphocyte differentiation	4	4	521	14	12090	-0.92	0.0	5.17	2.17	H2-DMa H2-Oa Il7 Syk
58	GO:0000070 [9]: mitotic sister chromatid segregation	2	2	523	1	12103	-0.92	0.0	5.29	2.24	Nek2 Nusap1
59	GO:0000090 [9]: mitotic anaphase	2	2	523	1	12103	-0.92	0.0	5.29	2.24	Nek2 Nusap1
60	GO:0000819 [8]: sister chromatid segregation	2	2	523	1	12103	-0.92	0.0	5.29	2.24	Nek2 Nusap1
61	GO:0007089 [7]: traversing start control point of mitotic cell cycle	2	2	523	1	12103	-0.92	0.0	5.29	2.24	AA545217 Mtbp
62	GO:0006396 [6]: RNA processing	22	22	503	289	11815	-0.96	0.0	4.54	1.72	2610031L17Rik AI462438 Apobec1 Cpsf4 Ebna1bp2 Ern1 Exosc1 Fnbp3 Igf2bp3 Lsm3 Phf5a Ptbp2 Rbmx Rnpc2 Sart3 Sf3b4 Sfrs9 Smn1 Snrpb2 Snrpd3 Ssb Trub2
63	GO:0006357 [8]: regulation of transcription from Pol II promoter	15	15	510	168	11936	-1.0	0.0	4.67	1.75	Atf4 Crsp6 Dr1 Etv3 Gabpa Glrp1 Lbh Nfya Nrip1 Plagl2 Strap Surb7 Tcfap2a Tcfcp2 Tef
64	GO:0006323 [6]: DNA packaging	14	14	511	152	11952	-1.01	0.0	4.67	1.75	1700012L04Rik Actl6a Asf1a Cbx7 Cdyl Chd4 Hist3h2ba Hmga1 Hmgn1 Setdb1 Smarcc1 Suv39h1 Suv39h2 Tmem38b
65	GO:0006397 [7]: mRNA processing	18	18	507	224	11880	-1.17	0.0	4.39	1.67	2610031L17Rik AI462438 Apobec1 Cpsf4 Ern1 Fnbp3 Igf2bp3 Lsm3 Phf5a Ptbp2 Rbmx Rnpc2 Sf3b4 Sfrs9 Smn1 Snrpb2 Snrpd3 Ssb
66	GO:0006259 [5]: DNA metabolism	27	27	498	394	11710	-1.3	0.0	4.08	1.58	1700012L04Rik Actl6a Asf1a Cbx7 Cdyl Chd4 Dnajc2 Dntt Ercc4 Ercc8 Gtf2h3 Hist3h2ba Hmga1 Hmgn1 Mcmdc1 Orc4l Rad1 Rent1 Rfc2 Sept9 Setdb1 Smarcc1 Suv39h1 Suv39h2 Tmem38b Top3b Wrn
67	GO:0016567 [9]: protein ubiquitination	11	11	514	110	11994	-1.32	0.0	4.43	1.68	Bard1 Birc3 Mkrn3 Rbx1 Rnf4 Traf3 Traip Trim34 Trim35 Trim8 Ubox5
68	GO:0016192 [5]: vesicle-mediated transport	18	18	507	229	11875	-1.34	0.0	4.2	1.63	Coro1c Cubn Fcer1g Igh-6 Lman1 Lrp6 Ly75 Msr1 Rab5a Rac1 Sec23b Stx5a Stx7 Stxbp1 Syt13 Vamp3 Vamp4 Was
69	GO:0045321 [5]: immune cell activation	10	10	515	97	12007	-1.46	0.0	4.31	1.63	Fyb H2-DMa H2-Oa Icoslg Igh-6 Il7 Lcp2 Mink1 Syk Was
70	GO:0000723 [8]: telomere maintenance	4	4	521	17	12087	-1.47	0.0	4.6	1.72	Pot1 Terf1 Trub2 Wrn
71	GO:0001775 [4]: cell activation	10	10	515	98	12006	-1.52	0.0	4.25	1.63	Fyb H2-DMa H2-Oa Icoslg Igh-6 Il7 Lcp2 Mink1 Syk Was
72	GO:0007001 [7]: chromosome organization and biogenesis (sensu Eukaryota)	17	17	508	217	11887	-1.54	0.0	4.0	1.52	1700012L04Rik Actl6a Asf1a Cbx7 Cdyl Chd4 Hist3h2ba Hmga1 Pot1 Setdb1 Smarcc1 Suv39h1 Suv39h2 Terf1 Tmem38b Trub2 Wrn
73	GO:0007143 [9]: female meiosis	2	2	523	2	12102	-1.57	0.0	4.63	1.73	Spin Stag3
74	GO:0009987 [2]: cellular process	453	453	72	10086	2018	-1.58	0.0	3.22	1.52	1110059F07Rik 1200007D18Rik 1700012L04Rik 1700051I12Rik 2410004N11Rik 2610031L17Rik 2810410C14Rik 4732429I09Rik 4930453N24Rik 4930542G03Rik 6330416L07Rik AA545217 AI462438 AI586015 Abcb7 Abcc5 Abcg1 Abcg3 Abp1 Actl6a Adamts10 Adrm1 Agc1 Aire Anapc5 Ang1 Angptl2 Ankrd25 Ankrd6 Apbb1ip Api5 Aplp2 Apobec1 Arf4 Arhgef2 Arpc4 Asf1a Atf4 Auh Axl B4galt7 BC017634 Bach Bap1 Bard1 Bat3 Bcl9 Birc3 Bnip2 Bt…
75	GO:0019884 [6]: antigen presentation, exogenous antigen	4	4	521	18	12086	-1.63	0.0	4.43	1.68	Fcer1g H2-DMa H2-Eb1 H2-Oa
76	GO:0030217 [5]: T-cell differentiation	4	4	521	18	12086	-1.63	0.0	4.43	1.68	H2-DMa H2-Oa Il7 Syk
77	GO:0045582 [7]: positive regulation of T-cell differentiation	3	3	522	9	12095	-1.69	0.0	4.43	1.68	H2-DMa Il7 Syk
78	GO:0051276 [6]: chromosome organization and biogenesis	17	17	508	222	11882	-1.7	0.0	3.82	1.52	1700012L04Rik Actl6a Asf1a Cbx7 Cdyl Chd4 Hist3h2ba Hmga1 Pot1 Setdb1 Smarcc1 Suv39h1 Suv39h2 Terf1 Tmem38b Trub2 Wrn
79	GO:0009117 [6]: nucleotide metabolism	1	1	524	147	11957	-1.77	0.0	0.0	0.0	Nppc
80	GO:0009059 [5]: macromolecule biosynthesis	31	31	494	498	11606	-1.84	0.0	3.38	1.52	1110059F07Rik Agc1 Ang1 Angptl2 Atf4 Cubn Eif2ak1 Eif2ak3 Eif2c2 Eif3s3 Eif4e2 Fbp1 Fcer1g Gnpda1 Hbs1l Hs2st1 Itgb4bp Mrpl1 Mrpl13 Mrpl3 Mrpl51 Paip1 Ppp1r15b Prkcsh Pum2 Rps19 St8sia1 St8sia2 Syk Uap1 Vars2
81	GO:0006812 [6]: cation transport	8	8	517	369	11735	-1.84	0.0	0.01	0.0	2410004N11Rik Cacna1c Fthl17 Kcne3 Kcnmb4 Pkd2l2 Slc39a6 Slc9a1
82	GO:0045621 [6]: positive regulation of lymphocyte differentiation	3	3	522	10	12094	-1.91	0.0	4.2	1.63	H2-DMa Il7 Syk
83	GO:0046785 [8]: microtubule polymerization	3	3	522	10	12094	-1.91	0.0	4.2	1.63	4930542G03Rik Tuba1 Tuba4
84	GO:0006029 [7]: proteoglycan metabolism	3	3	522	10	12094	-1.91	0.0	4.2	1.63	Agc1 B4galt7 Hs2st1
85	GO:0007018 [7]: microtubule-based movement	7	7	518	59	12045	-1.92	0.0	3.95	1.52	4930542G03Rik Dnahc8 Dncic1 Kif2a Kif2c Tuba1 Tuba4
86	GO:0006366 [8]: transcription from Pol II promoter	16	16	509	212	11892	-1.96	0.0	3.55	1.52	Atf4 Crsp6 Dr1 Etv3 Gabpa Glrp1 Lbh Mef2c Nfya Nrip1 Plagl2 Strap Surb7 Tcfap2a Tcfcp2 Tef
87	GO:0043285 [5]: biopolymer catabolism	30	30	495	487	11617	-2.01	0.0	3.2	1.52	4930453N24Rik Adamts10 Bap1 Ctsz Dnahc8 Eps8 Gaa Klk6 Mest Metap1 Mmp7 Mst1 Park2 Prep Prss2 Prss35 Psma6 Psma7 Psmc1 Senp1 Skp2 Ube1x Ube1y1 Ube2e3 Uchl1 Usp12 Usp26 Usp36 Usp39 Usp9x
88	GO:0007275 [2]: development	80	80	445	1558	10546	-2.01	0.0	2.7	1.3	2010012C16Rik AI586015 Agc1 Ang1 Aplp2 Calu Capzb Ccr2 Cdon Celsr1 Col18a1 Cul1 Dcamkl1 Dpysl3 Edar Fliih Frap1 Gab3 Gdf3 Gfra4 Gnpda1 Golga3 Gp38 Gtf2ird1 Guca1b H2-DMa H2-Oa H2afy2 Hmga1 Hmgcr Hmx3 Igfbp7 Igsf9 Il7 Jak2 Lama4 Lfng Lrp6 Lrrk1 Lst1 Ltap Madcam1 Mef2c Mink1 Mst1 Myh6 Nalp5 Narg1 Ndrg3 Nfkb2 Nr2f2 Pak1 Palm Pbx3 Pip5k1c Plekhk1 Pthlh Rac1 Rac2 Rnf2 Robo1 Runx1 Scx Sema3b Setdb1 Six…
89	GO:0043037 [7]: translation	12	12	513	142	11962	-2.03	0.0	3.61	1.52	1110059F07Rik Cubn Eif2ak1 Eif2ak3 Eif3s3 Eif4e2 Hbs1l Itgb4bp Paip1 Ppp1r15b Pum2 Vars2
90	GO:0030335 [7]: positive regulation of cell migration	2	2	523	3	12101	-2.03	0.0	4.14	1.63	Col18a1 Gp38
91	GO:0048005 [7]: antigen presentation, exogenous peptide antigen	2	2	523	3	12101	-2.03	0.0	4.14	1.63	H2-DMa H2-Eb1
92	GO:0050853 [7]: B-cell receptor signaling pathway	2	2	523	3	12101	-2.03	0.0	4.14	1.63	Igh-6 Syk
93	GO:0051272 [6]: positive regulation of cell motility	2	2	523	3	12101	-2.03	0.0	4.14	1.63	Col18a1 Gp38
94	GO:0000080 [7]: G1 phase of mitotic cell cycle	2	2	523	3	12101	-2.03	0.0	4.14	1.63	AA545217 Mtbp
95	GO:0007386 [4]: compartment specification	2	2	523	3	12101	-2.03	0.0	4.14	1.63	Lfng Pbx3
96	GO:0030705 [6]: cytoskeleton-dependent intracellular transport	7	7	518	61	12043	-2.05	0.0	3.8	1.52	4930542G03Rik Dnahc8 Dncic1 Kif2a Kif2c Tuba1 Tuba4
97	GO:0051169 [6]: nuclear transport	7	7	518	61	12043	-2.05	0.0	3.8	1.52	Edar Jak2 Khdrbs1 Kpna4 Nxf2 Ssb Xpo1
98	GO:0000375 [8]: RNA splicing, via transesterification reactions	14	14	511	179	11925	-2.07	0.0	3.48	1.52	2610031L17Rik Fnbp3 Igf2bp3 Lsm3 Phf5a Ptbp2 Rbmx Rnpc2 Sf3b4 Sfrs9 Smn1 Snrpb2 Snrpd3 Ssb
99	GO:0000377 [9]: RNA splicing, via transesterification reactions with bulged adenosine as nucleophile	14	14	511	179	11925	-2.07	0.0	3.48	1.52	2610031L17Rik Fnbp3 Igf2bp3 Lsm3 Phf5a Ptbp2 Rbmx Rnpc2 Sf3b4 Sfrs9 Smn1 Snrpb2 Snrpd3 Ssb
100	GO:0000398 [8]: nuclear mRNA splicing, via spliceosome	14	14	511	179	11925	-2.07	0.0	3.48	1.52	2610031L17Rik Fnbp3 Igf2bp3 Lsm3 Phf5a Ptbp2 Rbmx Rnpc2 Sf3b4 Sfrs9 Smn1 Snrpb2 Snrpd3 Ssb
101	GO:0000067 [6]: DNA replication and chromosome cycle	10	10	515	109	11995	-2.07	0.0	3.63	1.52	Dnajc2 Dntt Ebna1bp2 Mcmdc1 Nek2 Nusap1 Orc4l Rfc2 Stag3 Top3b
102	GO:0008283 [4]: cell proliferation	40	40	485	698	11406	-2.08	0.0	2.98	1.43	AA545217 Anapc5 Axl Bap1 Btg3 Bub1 Ccnd2 Cdc37l1 Cdc7 Cdca1 Col18a1 Cops5 Cul1 Cul3 Dnajc2 Dntt Ebna1bp2 Hspa8 Igh-6 Il7 Incenp Itgb1 Jak2 Mcmdc1 Mtbp Nanog Nek2 Nusap1 Orc4l Plekhk1 Rfc2 Rnf2 Sept9 Setdb1 Skp2 Spin Stag3 Terf1 Tm4sf9 Top3b
103	GO:0007004 [9]: telomerase-dependent telomere maintenance	3	3	522	11	12093	-2.11	0.0	3.99	1.52	Pot1 Terf1 Trub2
104	GO:0006325 [7]: establishment and/or maintenance of chromatin architecture	12	12	513	145	11959	-2.13	0.0	3.48	1.52	1700012L04Rik Actl6a Asf1a Cbx7 Cdyl Chd4 Hist3h2ba Setdb1 Smarcc1 Suv39h1 Suv39h2 Tmem38b
105	GO:0000004 [2]: biological_process unknown	32	32	493	979	11125	-2.14	0.0	0.04	0.01	AI839562 Aard Ammecr1 Antxr1 Arl10b Arpc5l Bcas2 Camsap1 Cdr2 Copg2as2 Cops7b Cyhr1 Dgcr6 Fgfr1op2 Hig1 Igsf7 Loh12cr1 Niban Nol6 Nudt11 Ociad1 Pacrg Psmd4 Rsn Sh2bp1 Spata6 Tcte1l Tcte2 Tera Vapa Zbed3 Zfp113
106	GO:0016064 [6]: humoral defense mechanism (sensu Vertebrata)	6	6	519	48	12056	-2.16	0.0	3.73	1.52	C1qg Cd72 Fcer1g H2-DMa Igh-6 Klra2
107	GO:0009653 [3]: morphogenesis	56	56	469	1050	11054	-2.19	0.0	2.67	1.3	AI586015 Agc1 Ang1 Aplp2 Calu Capzb Ccr2 Cdon Celsr1 Col18a1 Cul1 Dcamkl1 Dpysl3 Edar Gab3 Gfra4 Gp38 Guca1b H2-DMa H2-Oa Hmx3 Igfbp7 Igsf9 Il7 Jak2 Lrp6 Lrrk1 Lst1 Ltap Mef2c Mink1 Myh6 Nalp5 Narg1 Nfkb2 Nr2f2 Pak1 Palm Pip5k1c Plekhk1 Pthlh Rac1 Rac2 Robo1 Sema3b Slc39a6 Smarcc1 Socs4 Spib Stxbp1 Syk Tm4sf9 Tnfrsf11b Wasl Wdr5 Wnt10a
108	GO:0008380 [7]: RNA splicing	14	14	511	183	11921	-2.2	0.0	3.34	1.52	2610031L17Rik Fnbp3 Igf2bp3 Lsm3 Phf5a Ptbp2 Rbmx Rnpc2 Sf3b4 Sfrs9 Smn1 Snrpb2 Snrpd3 Ssb
109	GO:0009057 [5]: macromolecule catabolism	32	32	493	542	11562	-2.24	0.0	2.89	1.36	4930453N24Rik Adamts10 Auh Bap1 Ctsz Dnahc8 Eno1 Eps8 Gaa Klk6 Mest Metap1 Mmp7 Mst1 Park2 Prep Prss2 Prss35 Psma6 Psma7 Psmc1 Senp1 Skp2 Ube1x Ube1y1 Ube2e3 Uchl1 Usp12 Usp26 Usp36 Usp39 Usp9x
110	GO:0007243 [6]: protein kinase cascade	10	10	515	113	11991	-2.24	0.0	3.44	1.52	Dusp10 Grb2 Igh-6 Ikbkb Jak2 Map3k7 Prkcsh Snip1 Syk T2bp
111	GO:0006968 [4]: cellular defense response	3	3	522	201	11903	-2.27	0.0	0.01	0.0	Ccr2 Fcer1g Tnfrsf4
112	GO:0016358 [6]: dendrite morphogenesis	3	3	522	12	12092	-2.29	0.0	3.8	1.52	Igsf9 Pak1 Rac1
113	GO:0019886 [6]: antigen processing, exogenous antigen via MHC class II	3	3	522	12	12092	-2.29	0.0	3.8	1.52	H2-DMa H2-Eb1 H2-Oa
114	GO:0044265 [6]: cellular macromolecule catabolism	31	31	494	525	11579	-2.3	0.0	2.83	1.34	4930453N24Rik Adamts10 Auh Bap1 Ctsz Dnahc8 Eno1 Eps8 Gaa Klk6 Mest Metap1 Mmp7 Mst1 Park2 Prep Prss2 Prss35 Psma6 Psma7 Senp1 Skp2 Ube1x Ube1y1 Ube2e3 Uchl1 Usp12 Usp26 Usp36 Usp39 Usp9x
115	GO:0019882 [5]: antigen presentation	6	6	519	50	12054	-2.31	0.0	3.57	1.52	Azgp1 Fcer1g H2-DMa H2-Eb1 H2-Oa H2-T22
116	GO:0030163 [6]: protein catabolism	29	29	496	485	11619	-2.32	0.0	2.84	1.34	4930453N24Rik Adamts10 Bap1 Ctsz Dnahc8 Eps8 Klk6 Mest Metap1 Mmp7 Mst1 Park2 Prep Prss2 Prss35 Psma6 Psma7 Psmc1 Senp1 Skp2 Ube1x Ube1y1 Ube2e3 Uchl1 Usp12 Usp26 Usp36 Usp39 Usp9x
117	GO:0007049 [5]: cell cycle	31	31	494	527	11577	-2.33	0.0	2.8	1.34	AA545217 Anapc5 Axl Btg3 Bub1 Ccnd2 Cdc37l1 Cdc7 Cdca1 Cops5 Cul1 Cul3 Dnajc2 Dntt Ebna1bp2 Hspa8 Incenp Itgb1 Mcmdc1 Mtbp Nek2 Nusap1 Orc4l Rfc2 Rnf2 Sept9 Skp2 Spin Stag3 Terf1 Top3b
118	GO:0016051 [6]: carbohydrate biosynthesis	6	6	519	51	12053	-2.36	0.0	3.5	1.52	Agc1 Atf4 Fbp1 Gnpda1 Hs2st1 Uap1
119	GO:0046907 [5]: intracellular transport	27	27	498	447	11657	-2.38	0.0	2.81	1.34	4930542G03Rik Arf4 Dnahc8 Dncic1 Edar Gosr1 Igh-6 Jak2 Kdelr2 Khdrbs1 Kif2a Kif2c Kpna4 Lman1 Nxf2 Ramp3 Rasl2-9 Sec23b Ssb Stx5a Stx7 Tomm22 Tuba1 Tuba4 Was Xpo1 Ywhab
120	GO:0044257 [7]: cellular protein catabolism	28	28	497	468	11636	-2.38	0.0	2.78	1.34	4930453N24Rik Adamts10 Bap1 Ctsz Dnahc8 Eps8 Klk6 Mest Metap1 Mmp7 Mst1 Park2 Prep Prss2 Prss35 Psma6 Psma7 Senp1 Skp2 Ube1x Ube1y1 Ube2e3 Uchl1 Usp12 Usp26 Usp36 Usp39 Usp9x
121	GO:0006508 [8]: proteolysis and peptidolysis	28	28	497	468	11636	-2.38	0.0	2.78	1.34	4930453N24Rik Adamts10 Bap1 Ctsz Dnahc8 Eps8 Klk6 Mest Metap1 Mmp7 Mst1 Park2 Prep Prss2 Prss35 Psma6 Psma7 Senp1 Skp2 Ube1x Ube1y1 Ube2e3 Uchl1 Usp12 Usp26 Usp36 Usp39 Usp9x
122	GO:0030890 [8]: positive regulation of B-cell proliferation	2	2	523	4	12100	-2.4	0.0	3.77	1.52	Igh-6 Il7
123	GO:0045576 [6]: mast cell activation	2	2	523	4	12100	-2.4	0.0	3.77	1.52	Fyb Lcp2
124	GO:0048002 [6]: antigen presentation, peptide antigen	2	2	523	4	12100	-2.4	0.0	3.77	1.52	H2-DMa H2-Eb1
125	GO:0050871 [8]: positive regulation of B-cell activation	3	3	522	13	12091	-2.45	0.0	3.62	1.52	Igh-6 Il7 Syk
126	GO:0008154 [6]: actin polymerization and/or depolymerization	3	3	522	13	12091	-2.45	0.0	3.62	1.52	Arpc4 Rac1 Was
127	GO:0006811 [5]: ion transport	16	16	509	549	11555	-2.49	0.0	0.04	0.01	1700051I12Rik 2410004N11Rik C1qg Cacna1c Chrna4 Col18a1 Col4a1 Fthl17 Kcne3 Kcnmb4 Msr1 Pkd2l2 Slc16a3 Slc26a6 Slc39a6 Slc9a1
128	GO:0006897 [6]: endocytosis	10	10	515	119	11985	-2.49	0.0	3.16	1.51	Coro1c Cubn Fcer1g Igh-6 Lrp6 Ly75 Msr1 Rab5a Rac1 Stxbp1
129	GO:0045944 [9]: positive regulation of transcription from Pol II promoter	6	6	519	53	12051	-2.5	0.0	3.35	1.52	Atf4 Crsp6 Nfya Plagl2 Surb7 Tef
130	GO:0030031 [6]: cell projection biogenesis	4	4	521	25	12079	-2.51	0.0	3.48	1.52	Capzb Rac1 Rac2 Wasl
131	GO:0048513 [3]: organ development	48	48	477	908	11196	-2.52	0.0	2.32	1.2	AI586015 Agc1 Ang1 Aplp2 Calu Ccr2 Cdon Celsr1 Col18a1 Cul1 Dcamkl1 Dpysl3 Edar Gab3 Gfra4 Gp38 Guca1b H2-DMa H2-Oa Hmx3 Igsf9 Il7 Jak2 Lama4 Lrrk1 Mef2c Mink1 Myh6 Nalp5 Narg1 Nfkb2 Nr2f2 Pak1 Pip5k1c Plekhk1 Pthlh Rac1 Robo1 Sema3b Slc39a6 Smarcc1 Spib Stxbp1 Syk Tm4sf9 Tnfrsf11b Wdr5 Wnt10a
132	GO:0015672 [7]: monovalent inorganic cation transport	4	4	521	220	11884	-2.57	0.0	0.01	0.0	2410004N11Rik Kcne3 Kcnmb4 Slc9a1
133	GO:0009893 [5]: positive regulation of metabolism	10	10	515	121	11983	-2.57	0.0	3.07	1.44	Atf4 Crsp6 Fcer1g Igh-6 Nfya Plagl2 Rac1 Surb7 Syk Tef
134	GO:0006289 [7]: nucleotide-excision repair	3	3	522	14	12090	-2.6	0.0	3.46	1.52	Ercc4 Ercc8 Gtf2h3
135	GO:0030030 [5]: cell projection organization and biogenesis	4	4	521	26	12078	-2.6	0.0	3.37	1.52	Capzb Rac1 Rac2 Wasl
136	GO:0051168 [7]: nuclear export	4	4	521	26	12078	-2.6	0.0	3.37	1.52	Khdrbs1 Nxf2 Ssb Xpo1
137	GO:0050865 [5]: regulation of cell activation	5	5	520	40	12064	-2.63	0.0	3.27	1.52	H2-DMa H2-Oa Igh-6 Il7 Syk
138	GO:0051249 [6]: regulation of lymphocyte activation	5	5	520	40	12064	-2.63	0.0	3.27	1.52	H2-DMa H2-Oa Igh-6 Il7 Syk
139	GO:0006817 [8]: phosphate transport	5	5	520	40	12064	-2.63	0.0	3.27	1.52	1700051I12Rik C1qg Col18a1 Col4a1 Msr1
140	GO:0018193 [8]: peptidyl-amino acid modification	6	6	519	55	12049	-2.63	0.0	3.21	1.52	Dyrk1a Frap1 Igh-6 Jak2 Prkcsh Syk
141	GO:0007229 [6]: integrin-mediated signaling pathway	6	6	519	55	12049	-2.63	0.0	3.21	1.52	Adamts10 Cib1 Ilkap Itga9 Itgb1 Itgb4bp
142	GO:0006461 [7]: protein complex assembly	8	8	517	88	12016	-2.64	0.0	3.08	1.44	1700012L04Rik Asf1a H2-DMa Hist3h2ba Ptbp2 Sfrs9 Smn1 Tmem38b
143	GO:0009887 [4]: organogenesis	47	47	478	903	11201	-2.68	0.0	2.12	1.17	AI586015 Agc1 Ang1 Aplp2 Calu Ccr2 Cdon Celsr1 Col18a1 Cul1 Dcamkl1 Dpysl3 Edar Gab3 Gfra4 Gp38 Guca1b H2-DMa H2-Oa Hmx3 Igsf9 Il7 Jak2 Lrrk1 Mef2c Mink1 Myh6 Nalp5 Narg1 Nfkb2 Nr2f2 Pak1 Pip5k1c Plekhk1 Pthlh Rac1 Robo1 Sema3b Slc39a6 Smarcc1 Spib Stxbp1 Syk Tm4sf9 Tnfrsf11b Wdr5 Wnt10a
144	GO:0030225 [6]: macrophage differentiation	2	2	523	5	12099	-2.69	0.0	3.46	1.52	Gab3 Spib
145	GO:0030865 [7]: cortical cytoskeleton organization and biogenesis	2	2	523	5	12099	-2.69	0.0	3.46	1.52	Coro1c Epb4.1l3
146	GO:0030866 [8]: cortical actin cytoskeleton organization and biogenesis	2	2	523	5	12099	-2.69	0.0	3.46	1.52	Coro1c Epb4.1l3
147	GO:0046822 [6]: regulation of nucleocytoplasmic transport	2	2	523	5	12099	-2.69	0.0	3.46	1.52	Edar Khdrbs1
148	GO:0006888 [6]: ER to Golgi transport	2	2	523	5	12099	-2.69	0.0	3.46	1.52	Lman1 Sec23b
149	GO:0050863 [7]: regulation of T-cell activation	4	4	521	27	12077	-2.7	0.0	3.26	1.52	H2-DMa H2-Oa Il7 Syk
150	GO:0006913 [6]: nucleocytoplasmic transport	7	7	518	73	12031	-2.73	0.0	3.03	1.44	Edar Jak2 Khdrbs1 Kpna4 Nxf2 Ssb Xpo1
151	GO:0046649 [6]: lymphocyte activation	8	8	517	90	12014	-2.73	0.0	2.97	1.43	H2-DMa H2-Oa Icoslg Igh-6 Il7 Mink1 Syk Was
152	GO:0006470 [8]: protein amino acid dephosphorylation	8	8	517	90	12014	-2.73	0.0	2.97	1.43	Dusp10 Ppp2cb Ptpn13 Ptpn2 Ptpn22 Ptprm Ptprs Styx
153	GO:0000245 [8]: spliceosome assembly	3	3	522	15	12089	-2.75	0.0	3.31	1.52	Ptbp2 Sfrs9 Smn1
154	GO:0007017 [7]: microtubule-based process	10	10	515	128	11976	-2.81	0.0	2.78	1.34	4930542G03Rik Cdca1 Dnahc8 Dncic1 Kif2a Kif2c Nusap1 Tctex1 Tuba1 Tuba4
155	GO:0016311 [7]: dephosphorylation	8	8	517	92	12012	-2.82	0.0	2.88	1.36	Dusp10 Ppp2cb Ptpn13 Ptpn2 Ptpn22 Ptprm Ptprs Styx
156	GO:0030098 [4]: lymphocyte differentiation	5	5	520	43	12061	-2.84	0.0	3.03	1.44	H2-DMa H2-Oa Il7 Mink1 Syk
157	GO:0042110 [7]: T-cell activation	5	5	520	43	12061	-2.84	0.0	3.03	1.44	H2-DMa H2-Oa Il7 Syk Was
158	GO:0050794 [3]: regulation of cellular process	30	30	495	544	11560	-2.85	0.0	2.16	1.17	Api5 Bap1 Bat3 Birc3 Ccr2 Cml5 Col18a1 Edar Esrrbl1 Fcer1g Gp38 H2-DMa H2-Oa Igfbp7 Igh-6 Il7 Jak2 Khdrbs1 Lama4 Mtbp Plagl2 Plekhk1 Pscd3 Rac1 Ramp3 Socs4 Sostdc1 Strap Syk Trim35
159	GO:0006629 [5]: lipid metabolism	12	12	513	422	11682	-2.85	0.0	0.05	0.02	2810410C14Rik Bach Fabp6 Fdps Hadhsc Hdlbp Hmgcr Pip5k1c Ptgds Star Sts Syk
160	GO:0030001 [7]: metal ion transport	7	7	518	291	11813	-2.87	0.0	0.03	0.01	2410004N11Rik Cacna1c Fthl17 Kcne3 Kcnmb4 Slc39a6 Slc9a1
161	GO:0050867 [6]: positive regulation of cell activation	4	4	521	29	12075	-2.89	0.0	3.07	1.44	H2-DMa Igh-6 Il7 Syk
162	GO:0051251 [7]: positive regulation of lymphocyte activation	4	4	521	29	12075	-2.89	0.0	3.07	1.44	H2-DMa Igh-6 Il7 Syk
163	GO:0051244 [4]: regulation of cellular physiological process	23	23	502	395	11709	-2.89	0.0	2.26	1.17	Api5 Bap1 Bat3 Birc3 Ccr2 Col18a1 Edar Esrrbl1 Fcer1g Gp38 H2-DMa H2-Oa Igh-6 Il7 Jak2 Khdrbs1 Lama4 Mtbp Plagl2 Plekhk1 Rac1 Syk Trim35
164	GO:0016568 [8]: chromatin modification	7	7	518	77	12027	-2.91	0.0	2.81	1.34	Actl6a Cbx7 Chd4 Setdb1 Smarcc1 Suv39h1 Suv39h2
165	GO:0006041 [7]: glucosamine metabolism	2	2	523	6	12098	-2.93	0.0	3.2	1.52	Gnpda1 Uap1
166	GO:0006044 [8]: N-acetylglucosamine metabolism	2	2	523	6	12098	-2.93	0.0	3.2	1.52	Gnpda1 Uap1
167	GO:0006857 [6]: oligopeptide transport	2	2	523	6	12098	-2.93	0.0	3.2	1.52	Slc15a1 Tap1
168	GO:0043119 [4]: positive regulation of physiological process	17	17	508	272	11832	-2.94	0.0	2.35	1.21	Atf4 Col18a1 Crsp6 Edar Fcer1g Gp38 H2-DMa Igh-6 Il7 Nfya Plagl2 Plekhk1 Rac1 Surb7 Syk Tef Trim35
169	GO:0006954 [5]: inflammatory response	9	9	516	114	11990	-2.96	0.0	2.65	1.3	Ccl12 Ccl20 Ccr2 Fcer1g Ly78 Ly96 Rac1 Tlr1 Tlr7
170	GO:0019319 [8]: hexose biosynthesis	3	3	522	17	12087	-2.99	0.0	3.03	1.44	Atf4 Fbp1 Gnpda1
171	GO:0046165 [6]: alcohol biosynthesis	3	3	522	17	12087	-2.99	0.0	3.03	1.44	Atf4 Fbp1 Gnpda1
172	GO:0046364 [7]: monosaccharide biosynthesis	3	3	522	17	12087	-2.99	0.0	3.03	1.44	Atf4 Fbp1 Gnpda1
173	GO:0043207 [5]: response to external biotic stimulus	17	17	508	535	11569	-2.99	0.0	0.08	0.04	Aire C1qg Ccl12 Ccl20 Ccr2 Cd72 Fcer1g H2-DMa Igh-6 Klra2 Ly78 Ly96 Rac1 Tlr1 Tlr7 Tnfrsf4 Wasl
174	GO:0030333 [5]: antigen processing	5	5	520	46	12058	-3.03	0.0	2.82	1.34	H2-DMa H2-Eb1 H2-Oa H2-T22 Igh-6
175	GO:0009853 [6]: photorespiration	1	1	524	0	12104	-3.04	0.0	3.18	1.52	Hao1
176	GO:0009854 [7]: oxidative photosynthetic carbon pathway	1	1	524	0	12104	-3.04	0.0	3.18	1.52	Hao1
177	GO:0015014 [7]: heparan sulfate proteoglycan biosynthesis, polysaccharide chain biosynthesis	1	1	524	0	12104	-3.04	0.0	3.18	1.52	Hs2st1
178	GO:0015724 [8]: formate transport	1	1	524	0	12104	-3.04	0.0	3.18	1.52	Slc26a6
179	GO:0015809 [8]: L-arginine transport	1	1	524	0	12104	-3.04	0.0	3.18	1.52	Slc7a3
180	GO:0015819 [8]: L-lysine transport	1	1	524	0	12104	-3.04	0.0	3.18	1.52	Slc7a3
181	GO:0015898 [6]: amiloride transport	1	1	524	0	12104	-3.04	0.0	3.18	1.52	Abp1
182	GO:0016233 [9]: telomere capping	1	1	524	0	12104	-3.04	0.0	3.18	1.52	Pot1
183	GO:0016554 [9]: cytidine to uridine editing	1	1	524	0	12104	-3.04	0.0	3.18	1.52	Apobec1
184	GO:0018916 [7]: nitrobenzene metabolism	1	1	524	0	12104	-3.04	0.0	3.18	1.52	Gstm4
185	GO:0030202 [8]: heparin metabolism	1	1	524	0	12104	-3.04	0.0	3.18	1.52	Hs2st1
186	GO:0035214 [6]: eye-antennal disc development	1	1	524	0	12104	-3.04	0.0	3.18	1.52	Tm4sf9
187	GO:0040001 [10]: mitotic spindle positioning or orientation	1	1	524	0	12104	-3.04	0.0	3.18	1.52	Nusap1
188	GO:0042091 [7]: interleukin-10 biosynthesis	1	1	524	0	12104	-3.04	0.0	3.18	1.52	Fcer1g
189	GO:0042249 [7]: establishment of polarity of embryonic epithelium	1	1	524	0	12104	-3.04	0.0	3.18	1.52	Celsr1
190	GO:0042483 [7]: negative regulation of odontogenesis	1	1	524	0	12104	-3.04	0.0	3.18	1.52	Tnfrsf11b
191	GO:0042489 [8]: negative regulation of odontogenesis (sensu Vertebrata)	1	1	524	0	12104	-3.04	0.0	3.18	1.52	Tnfrsf11b
192	GO:0042542 [7]: response to hydrogen peroxide	1	1	524	0	12104	-3.04	0.0	3.18	1.52	Ppp1r15b
193	GO:0043129 [5]: surfactant homeostasis	1	1	524	0	12104	-3.04	0.0	3.18	1.52	Pthlh
194	GO:0045010 [9]: actin nucleation	1	1	524	0	12104	-3.04	0.0	3.18	1.52	Wasl
195	GO:0045074 [8]: regulation of interleukin-10 biosynthesis	1	1	524	0	12104	-3.04	0.0	3.18	1.52	Fcer1g
196	GO:0045082 [9]: positive regulation of interleukin-10 biosynthesis	1	1	524	0	12104	-3.04	0.0	3.18	1.52	Fcer1g
197	GO:0045787 [7]: positive regulation of cell cycle	1	1	524	0	12104	-3.04	0.0	3.18	1.52	Nusap1
198	GO:0045840 [8]: positive regulation of mitosis	1	1	524	0	12104	-3.04	0.0	3.18	1.52	Nusap1
199	GO:0046370 [9]: fructose biosynthesis	1	1	524	0	12104	-3.04	0.0	3.18	1.52	Gnpda1
200	GO:0046831 [7]: regulation of RNA-nucleus export	1	1	524	0	12104	-3.04	0.0	3.18	1.52	Khdrbs1
201	GO:0048286 [6]: alveolus development	1	1	524	0	12104	-3.04	0.0	3.18	1.52	Pthlh
202	GO:0051177 [9]: meiotic sister chromatid cohesion	1	1	524	0	12104	-3.04	0.0	3.18	1.52	Stag3
203	GO:0000147 [9]: actin cortical patch assembly	1	1	524	0	12104	-3.04	0.0	3.18	1.52	Coro1c
204	GO:0000281 [6]: cytokinesis after mitosis	1	1	524	0	12104	-3.04	0.0	3.18	1.52	Nusap1
205	GO:0001745 [7]: compound eye morphogenesis (sensu Endopterygota)	1	1	524	0	12104	-3.04	0.0	3.18	1.52	Tm4sf9
206	GO:0001885 [4]: endothelial cell development	1	1	524	0	12104	-3.04	0.0	3.18	1.52	Col18a1
207	GO:0001886 [5]: endothelial cell morphogenesis	1	1	524	0	12104	-3.04	0.0	3.18	1.52	Col18a1
208	GO:0005980 [9]: glycogen catabolism	1	1	524	0	12104	-3.04	0.0	3.18	1.52	Gaa
209	GO:0006002 [9]: fructose 6-phosphate metabolism	1	1	524	0	12104	-3.04	0.0	3.18	1.52	Gnpda1
210	GO:0006438 [9]: valyl-tRNA aminoacylation	1	1	524	0	12104	-3.04	0.0	3.18	1.52	Vars2
211	GO:0007065 [10]: male meiosis sister chromatid cohesion	1	1	524	0	12104	-3.04	0.0	3.18	1.52	Stag3
212	GO:0007066 [10]: female meiosis sister chromatid cohesion	1	1	524	0	12104	-3.04	0.0	3.18	1.52	Stag3
213	GO:0007387 [5]: anterior compartment specification	1	1	524	0	12104	-3.04	0.0	3.18	1.52	Pbx3
214	GO:0007388 [5]: posterior compartment specification	1	1	524	0	12104	-3.04	0.0	3.18	1.52	Pbx3
215	GO:0007455 [6]: eye-antennal disc metamorphosis	1	1	524	0	12104	-3.04	0.0	3.18	1.52	Tm4sf9
216	GO:0007456 [6]: eye morphogenesis (sensu Endopterygota)	1	1	524	0	12104	-3.04	0.0	3.18	1.52	Tm4sf9
217	GO:0007522 [6]: visceral muscle development	1	1	524	0	12104	-3.04	0.0	3.18	1.52	Myh6
218	GO:0008583 [8]: mystery cell fate differentiation (sensu Endopterygota)	1	1	524	0	12104	-3.04	0.0	3.18	1.52	Tm4sf9
219	GO:0009062 [7]: fatty acid catabolism	1	1	524	0	12104	-3.04	0.0	3.18	1.52	Bach
220	GO:0009251 [8]: glucan catabolism	1	1	524	0	12104	-3.04	0.0	3.18	1.52	Gaa
221	GO:0009307 [7]: DNA restriction	1	1	524	0	12104	-3.04	0.0	3.18	1.52	Rent1
222	GO:0009404 [5]: toxin metabolism	1	1	524	0	12104	-3.04	0.0	3.18	1.52	Drpla
223	GO:0030334 [6]: regulation of cell migration	4	4	521	31	12073	-3.05	0.0	2.88	1.36	Ccr2 Col18a1 Gp38 Lama4
224	GO:0051270 [5]: regulation of cell motility	4	4	521	31	12073	-3.05	0.0	2.88	1.36	Ccr2 Col18a1 Gp38 Lama4
225	GO:0006413 [8]: translational initiation	4	4	521	31	12073	-3.05	0.0	2.88	1.36	Eif3s3 Eif4e2 Itgb4bp Ppp1r15b
226	GO:0006412 [6]: protein biosynthesis	25	25	500	451	11653	-3.05	0.0	1.99	1.06	1110059F07Rik Ang1 Angptl2 Cubn Eif2ak1 Eif2ak3 Eif2c2 Eif3s3 Eif4e2 Fcer1g Hbs1l Itgb4bp Mrpl1 Mrpl13 Mrpl3 Mrpl51 Paip1 Ppp1r15b Prkcsh Pum2 Rps19 St8sia1 St8sia2 Syk Vars2
227	GO:0007582 [2]: physiological process	431	431	94	9844	2260	-3.05	0.0	1.04	0.59	1110059F07Rik 1200007D18Rik 1700012L04Rik 1700051I12Rik 2310009E04Rik 2410004N11Rik 2610031L17Rik 2810410C14Rik 4732429I09Rik 4930453N24Rik 4930542G03Rik 6330416L07Rik AA545217 AI462438 Aadac Abcb7 Abcc5 Abcg1 Abcg3 Abp1 Actl6a Adamts10 Agc1 Aire Aldh2 Alg2 Anapc5 Ang1 Angptl2 Ankrd25 Ankrd6 Api5 Aplp2 Apobec1 Arf4 Arpc4 Asf1a Atf4 Auh Axl Azgp1 B4galt7 BC017634 Bach Bap1 Bard1 Bat3 Birc3 Bnip2 B…
228	GO:0044248 [5]: cellular catabolism	33	33	492	633	11471	-3.07	0.0	1.79	0.94	4930453N24Rik Adamts10 Auh Bach Bap1 Ctsz Dnahc8 Eno1 Eps8 Gaa Gstm4 Klk6 Mest Metap1 Mmp7 Mst1 Park2 Prep Prss2 Prss35 Psma6 Psma7 Senp1 Skp2 Ube1x Ube1y1 Ube2e3 Uchl1 Usp12 Usp26 Usp36 Usp39 Usp9x
229	GO:0051247 [6]: positive regulation of protein metabolism	4	4	521	32	12072	-3.12	0.0	2.8	1.34	Fcer1g Igh-6 Rac1 Syk
230	GO:0015833 [5]: peptide transport	2	2	523	7	12097	-3.15	0.0	2.97	1.43	Slc15a1 Tap1
231	GO:0030166 [7]: proteoglycan biosynthesis	2	2	523	7	12097	-3.15	0.0	2.97	1.43	Agc1 Hs2st1
232	GO:0051084 [8]: posttranslational protein folding	2	2	523	7	12097	-3.15	0.0	2.97	1.43	H2-DMa Hspa8
233	GO:0051085 [9]: chaperone cofactor dependent protein folding	2	2	523	7	12097	-3.15	0.0	2.97	1.43	H2-DMa Hspa8
234	GO:0006898 [7]: receptor mediated endocytosis	2	2	523	7	12097	-3.15	0.0	2.97	1.43	Cubn Msr1
235	GO:0007346 [7]: regulation of mitotic cell cycle	2	2	523	7	12097	-3.15	0.0	2.97	1.43	AA545217 Btg3
236	GO:0009058 [4]: biosynthesis	40	40	485	806	11298	-3.16	0.0	1.53	0.79	1110059F07Rik Agc1 Alg2 Ang1 Angptl2 Atf4 Cubn Eif2ak1 Eif2ak3 Eif2c2 Eif3s3 Eif4e2 Fbp1 Fcer1g Gad1 Gnpda1 Hbs1l Hmgcr Hs2st1 Itgb4bp Mrpl1 Mrpl13 Mrpl3 Mrpl51 Mthfd2 Nppc Paip1 Pcbd1 Ppp1r15b Prkcsh Ptgds Pum2 Rps19 Sptlc1 St8sia1 St8sia2 Star Syk Uap1 Vars2
237	GO:0000910 [5]: cytokinesis	8	8	517	102	12002	-3.18	0.0	2.44	1.28	Anapc5 Ccnd2 Cdc37l1 Cdc7 Incenp Nek2 Nusap1 Sept9
238	GO:0006810 [4]: transport	79	79	446	1774	10330	-3.19	0.0	0.86	0.49	1200007D18Rik 1700051I12Rik 2410004N11Rik 4930542G03Rik Abcb7 Abcc5 Abcg1 Abcg3 Abp1 Arf4 Bat3 C1qg Cacna1c Chrna4 Col18a1 Col4a1 Coro1c Cubn Dnahc8 Dncic1 Edar Fabp6 Fcer1g Fkbp1a Fthl17 Gosr1 Gp38 H2-DMa Hdlbp Igh-6 Jak2 Kcne3 Kcnmb4 Kdelr2 Khdrbs1 Kif2a Kif2c Kpna4 Lman1 Lrp6 Ly75 Msr1 Mtch2 Nxf2 Pitpnm2 Pkd2l2 Ptgds Rab22a Rab5a Rac1 Ramp3 Rasl2-9 Sec23b Sec24b Sfrs9 Slc15a1 Slc16a3 Slc19a1 S…
239	GO:0051234 [4]: establishment of localization	79	79	446	1777	10327	-3.19	0.0	0.85	0.48	1200007D18Rik 1700051I12Rik 2410004N11Rik 4930542G03Rik Abcb7 Abcc5 Abcg1 Abcg3 Abp1 Arf4 Bat3 C1qg Cacna1c Chrna4 Col18a1 Col4a1 Coro1c Cubn Dnahc8 Dncic1 Edar Fabp6 Fcer1g Fkbp1a Fthl17 Gosr1 Gp38 H2-DMa Hdlbp Igh-6 Jak2 Kcne3 Kcnmb4 Kdelr2 Khdrbs1 Kif2a Kif2c Kpna4 Lman1 Lrp6 Ly75 Msr1 Mtch2 Nxf2 Pitpnm2 Pkd2l2 Ptgds Rab22a Rab5a Rac1 Ramp3 Rasl2-9 Sec23b Sec24b Sfrs9 Slc15a1 Slc16a3 Slc19a1 S…
240	GO:0050778 [6]: positive regulation of immune response	5	5	520	49	12055	-3.2	0.0	2.62	1.3	Fcer1g H2-DMa Igh-6 Il7 Syk
241	GO:0051179 [3]: localization	79	79	446	1794	10310	-3.21	0.0	0.77	0.44	1200007D18Rik 1700051I12Rik 2410004N11Rik 4930542G03Rik Abcb7 Abcc5 Abcg1 Abcg3 Abp1 Arf4 Bat3 C1qg Cacna1c Chrna4 Col18a1 Col4a1 Coro1c Cubn Dnahc8 Dncic1 Edar Fabp6 Fcer1g Fkbp1a Fthl17 Gosr1 Gp38 H2-DMa Hdlbp Igh-6 Jak2 Kcne3 Kcnmb4 Kdelr2 Khdrbs1 Kif2a Kif2c Kpna4 Lman1 Lrp6 Ly75 Msr1 Mtch2 Nxf2 Pitpnm2 Pkd2l2 Ptgds Rab22a Rab5a Rac1 Ramp3 Rasl2-9 Sec23b Sec24b Sfrs9 Slc15a1 Slc16a3 Slc19a1 S…
242	GO:0007265 [7]: Ras protein signal transduction	3	3	522	19	12085	-3.21	0.0	2.79	1.34	Gnb1 Grb2 Rfxank
243	GO:0007264 [6]: small GTPase mediated signal transduction	12	12	513	184	11920	-3.25	0.0	2.15	1.17	Arf4 Gnb1 Grb2 Iqgap1 Mras Rab22a Rab5a Rac1 Rac2 Rala Rasl2-9 Rfxank
244	GO:0045893 [8]: positive regulation of transcription, DNA-dependent	6	6	519	68	12036	-3.28	0.0	2.44	1.28	Atf4 Crsp6 Nfya Plagl2 Surb7 Tef
245	GO:0009165 [6]: nucleotide biosynthesis	1	1	524	103	12001	-3.3	0.0	0.01	0.0	Nppc
246	GO:0050864 [7]: regulation of B-cell activation	3	3	522	20	12084	-3.31	0.0	2.68	1.3	Igh-6 Il7 Syk
247	GO:0050870 [8]: positive regulation of T-cell activation	3	3	522	20	12084	-3.31	0.0	2.68	1.3	H2-DMa Il7 Syk
248	GO:0030512 [6]: negative regulation of transforming growth factor beta receptor signaling pathway	2	2	523	8	12096	-3.32	0.0	2.78	1.34	Sostdc1 Strap
249	GO:0042327 [7]: positive regulation of phosphorylation	2	2	523	8	12096	-3.32	0.0	2.78	1.34	Igh-6 Syk
250	GO:0045937 [6]: positive regulation of phosphate metabolism	2	2	523	8	12096	-3.32	0.0	2.78	1.34	Igh-6 Syk
251	GO:0050731 [7]: positive regulation of peptidyl-tyrosine phosphorylation	2	2	523	8	12096	-3.32	0.0	2.78	1.34	Igh-6 Syk
252	GO:0006265 [6]: DNA topological change	2	2	523	8	12096	-3.32	0.0	2.78	1.34	Sept9 Top3b
253	GO:0051242 [5]: positive regulation of cellular physiological process	11	11	514	167	11937	-3.33	0.0	2.09	1.15	Col18a1 Edar Fcer1g Gp38 H2-DMa Igh-6 Il7 Plagl2 Plekhk1 Syk Trim35
254	GO:0051240 [5]: positive regulation of organismal physiological process	5	5	520	52	12052	-3.35	0.0	2.44	1.28	Fcer1g H2-DMa Igh-6 Il7 Syk
255	GO:0006915 [6]: apoptosis	19	19	506	343	11761	-3.35	0.0	1.74	0.91	Api5 Bat3 Birc3 Bnip2 Col18a1 Cul1 Edar Ern1 Esrrbl1 Il7 Itgb3bp Jak2 Mageh1 Plagl2 Ptdsr Stk4 Tnfrsf11b Traf3 Trim35
256	GO:0051246 [5]: regulation of protein metabolism	6	6	519	70	12034	-3.36	0.0	2.35	1.21	Ang1 Eif2ak1 Fcer1g Igh-6 Rac1 Syk
257	GO:0009613 [5]: response to pest, pathogen or parasite	17	17	508	499	11605	-3.37	0.0	0.14	0.08	Aire C1qg Ccl12 Ccl20 Ccr2 Cd72 Fcer1g H2-DMa Igh-6 Klra2 Ly78 Ly96 Rac1 Tlr1 Tlr7 Tnfrsf4 Wasl
258	GO:0044249 [5]: cellular biosynthesis	37	37	488	773	11331	-3.38	0.0	1.21	0.65	1110059F07Rik Agc1 Ang1 Angptl2 Atf4 Cubn Eif2ak1 Eif2ak3 Eif2c2 Eif3s3 Eif4e2 Fbp1 Fcer1g Gad1 Gnpda1 Hbs1l Hs2st1 Itgb4bp Mrpl1 Mrpl13 Mrpl3 Mrpl51 Mthfd2 Nppc Paip1 Pcbd1 Ppp1r15b Prkcsh Ptgds Pum2 Rps19 St8sia1 St8sia2 Star Syk Uap1 Vars2
259	GO:0006955 [4]: immune response	33	33	492	679	11425	-3.39	0.0	1.27	0.67	Aire Azgp1 C1qg Ccl12 Ccl20 Ccr2 Cd72 Cxcl4 Fcer1g Fyb Gbp1 H2-DMa H2-Eb1 H2-Oa H2-T22 H28 Icoslg Igh-6 Il7 Klra2 Lcp2 Lst1 Ly78 Ly96 Mink1 Mpa2 Rac1 Syk Tap1 Tlr1 Tlr7 Tnfrsf4 Was
260	GO:0006405 [7]: RNA-nucleus export	3	3	522	21	12083	-3.4	0.0	2.58	1.3	Khdrbs1 Nxf2 Ssb
261	GO:0007602 [8]: phototransduction	3	3	522	21	12083	-3.4	0.0	2.58	1.3	Gnb1 Guca1b Pde6d
262	GO:0000279 [6]: M phase	9	9	516	130	11974	-3.42	0.0	2.08	1.13	Anapc5 Bub1 Cdca1 Incenp Nek2 Nusap1 Spin Stag3 Terf1
263	GO:0012501 [5]: programmed cell death	19	19	506	349	11755	-3.42	0.0	1.64	0.85	Api5 Bat3 Birc3 Bnip2 Col18a1 Cul1 Edar Ern1 Esrrbl1 Il7 Itgb3bp Jak2 Mageh1 Plagl2 Ptdsr Stk4 Tnfrsf11b Traf3 Trim35
264	GO:0009056 [4]: catabolism	34	34	491	709	11395	-3.43	0.0	1.19	0.64	4930453N24Rik Adamts10 Auh Bach Bap1 Ctsz Dnahc8 Eno1 Eps8 Gaa Gstm4 Klk6 Mest Metap1 Mmp7 Mst1 Park2 Prep Prss2 Prss35 Psma6 Psma7 Psmc1 Senp1 Skp2 Ube1x Ube1y1 Ube2e3 Uchl1 Usp12 Usp26 Usp36 Usp39 Usp9x
265	GO:0009607 [4]: response to biotic stimulus	43	43	482	951	11153	-3.45	0.0	0.88	0.49	Aire Azgp1 C1qg Ccl12 Ccl20 Ccr2 Cd72 Cxcl4 Eif2ak3 Ern1 Fcer1g Fyb Gbp1 Gpx2 H2-DMa H2-Eb1 H2-Oa H2-T22 H28 Hspa8 Icoslg Igh-6 Il7 Klra2 Klra3 Klrb1a Lcp2 Lst1 Ly64 Ly75 Ly78 Ly96 Mink1 Mpa2 Ppp1r15b Rac1 Syk Tap1 Tlr1 Tlr7 Tnfrsf4 Was Wasl
266	GO:0018108 [9]: peptidyl-tyrosine phosphorylation	4	4	521	37	12067	-3.45	0.0	2.42	1.27	Dyrk1a Igh-6 Jak2 Syk
267	GO:0018212 [9]: peptidyl-tyrosine modification	4	4	521	37	12067	-3.45	0.0	2.42	1.27	Dyrk1a Igh-6 Jak2 Syk
268	GO:0050776 [5]: regulation of immune response	6	6	519	73	12031	-3.48	0.0	2.21	1.17	Fcer1g H2-DMa H2-Oa Igh-6 Il7 Syk
269	GO:0051186 [5]: cofactor metabolism	2	2	523	127	11977	-3.48	0.0	0.03	0.01	Mthfd2 Txnrd3
270	GO:0009636 [7]: response to toxin	2	2	523	9	12095	-3.48	0.0	2.6	1.3	Drpla Mest
271	GO:0010003 [8]: gastrulation (sensu Mammalia)	2	2	523	9	12095	-3.48	0.0	2.6	1.3	Lrp6 Rnf2
272	GO:0030032 [7]: lamellipodium biogenesis	2	2	523	9	12095	-3.48	0.0	2.6	1.3	Capzb Rac1
273	GO:0030261 [7]: chromosome condensation	2	2	523	9	12095	-3.48	0.0	2.6	1.3	Nusap1 Stag3
274	GO:0048276 [7]: gastrulation (sensu Vertebrata)	2	2	523	9	12095	-3.48	0.0	2.6	1.3	Lrp6 Rnf2
275	GO:0001702 [6]: gastrulation (sensu Deuterostomia)	2	2	523	9	12095	-3.48	0.0	2.6	1.3	Lrp6 Rnf2
276	GO:0019226 [5]: transmission of nerve impulse	3	3	522	154	11950	-3.49	0.0	0.04	0.01	Chrna4 Gad1 Syk
277	GO:0030155 [4]: regulation of cell adhesion	3	3	522	22	12082	-3.49	0.0	2.48	1.3	Cml5 Lama4 Pscd3
278	GO:0050657 [6]: nucleic acid transport	3	3	522	22	12082	-3.49	0.0	2.48	1.3	Khdrbs1 Nxf2 Ssb
279	GO:0050658 [6]: RNA transport	3	3	522	22	12082	-3.49	0.0	2.48	1.3	Khdrbs1 Nxf2 Ssb
280	GO:0051050 [6]: positive regulation of transport	3	3	522	22	12082	-3.49	0.0	2.48	1.3	Edar Fcer1g Igh-6
281	GO:0051236 [5]: establishment of RNA localization	3	3	522	22	12082	-3.49	0.0	2.48	1.3	Khdrbs1 Nxf2 Ssb
282	GO:0007267 [4]: cell-cell signaling	5	5	520	205	11899	-3.51	0.0	0.06	0.03	Chrna4 Gad1 Guca1b Syk Wnt10a
283	GO:0006457 [7]: protein folding	11	11	514	177	11927	-3.52	0.0	1.83	0.98	C80913 Dnajb6 Dnajc2 Fkbp1a Fkbp4 H2-DMa Hspa8 Hyou1 Nktr Pdir St13
284	GO:0006950 [4]: response to stress	31	31	494	776	11328	-3.52	0.0	0.35	0.23	Aire Asf1a C1qg Ccl12 Ccl20 Ccr2 Cd72 Dusp10 Eif2ak3 Ercc4 Ercc8 Ern1 Fcer1g Gpx2 Gtf2h3 H2-DMa Hspa8 Hyou1 Igh-6 Klra2 Ly78 Ly96 Pdir Ppp1r15b Rac1 Rad1 Stk4 Tlr1 Tlr7 Tnfrsf4 Wasl
285	GO:0007399 [5]: neurogenesis	16	16	509	291	11813	-3.54	0.0	1.56	0.81	Aplp2 Dcamkl1 Dpysl3 Gfra4 Hmx3 Igsf9 Lrrk1 Mef2c Nr2f2 Pak1 Pip5k1c Rac1 Robo1 Sema3b Slc39a6 Stxbp1
286	GO:0006952 [5]: defense response	37	37	488	871	11233	-3.54	0.0	0.55	0.33	Aire Azgp1 C1qg Ccl12 Ccl20 Ccr2 Cd72 Cxcl4 Fcer1g Fyb Gbp1 H2-DMa H2-Eb1 H2-Oa H2-T22 H28 Icoslg Igh-6 Il7 Klra2 Klra3 Klrb1a Lcp2 Lst1 Ly64 Ly75 Ly78 Ly96 Mink1 Mpa2 Rac1 Syk Tap1 Tlr1 Tlr7 Tnfrsf4 Was
287	GO:0006928 [4]: cell motility	10	10	515	157	11947	-3.55	0.0	1.85	1.0	Ccr2 Col18a1 Fcer1g Gp38 Lama4 Lrp6 Nr2f2 Rac1 Robo1 Tm4sf9
288	GO:0009611 [5]: response to wounding	10	10	515	322	11782	-3.55	0.0	0.12	0.07	Ccl12 Ccl20 Ccr2 Fcer1g Ly78 Ly96 Rac1 Tlr1 Tlr7 Tnfrsf4
289	GO:0006403 [4]: RNA localization	3	3	522	23	12081	-3.56	0.0	2.39	1.25	Khdrbs1 Nxf2 Ssb
290	GO:0007242 [5]: intracellular signaling cascade	30	30	495	641	11463	-3.57	0.0	1.01	0.57	AI586015 Arf4 Arhgef2 Dcamkl1 Dusp10 Gnb1 Grb2 Igh-6 Ikbkb Iqgap1 Jak2 Lcp2 Map3k7 Mras Ppp1r15b Prkcsh Ptpn13 Rab22a Rab5a Rac1 Rac2 Rala Rasl2-9 Rfxank Sla Snip1 Socs4 Syk T2bp Vav3
291	GO:0030099 [4]: myeloid blood cell differentiation	4	4	521	39	12065	-3.57	0.0	2.28	1.18	AI586015 Gab3 Jak2 Spib
292	GO:0042330 [5]: taxis	7	7	518	96	12008	-3.59	0.0	1.99	1.06	Ccl12 Ccl20 Ccr2 Cxcl4 Fcer1g Rac2 Robo1
293	GO:0006935 [6]: chemotaxis	7	7	518	96	12008	-3.59	0.0	1.99	1.06	Ccl12 Ccl20 Ccr2 Cxcl4 Fcer1g Rac2 Robo1
294	GO:0009618 [7]: response to pathogenic bacteria	2	2	523	10	12094	-3.63	0.0	2.45	1.28	Fcer1g Wasl
295	GO:0030888 [7]: regulation of B-cell proliferation	2	2	523	10	12094	-3.63	0.0	2.45	1.28	Igh-6 Il7
296	GO:0045061 [6]: thymic T-cell selection	2	2	523	10	12094	-3.63	0.0	2.45	1.28	H2-DMa Mink1
297	GO:0050671 [7]: positive regulation of lymphocyte proliferation	2	2	523	10	12094	-3.63	0.0	2.45	1.28	Igh-6 Il7
298	GO:0006376 [9]: mRNA splice site selection	2	2	523	10	12094	-3.63	0.0	2.45	1.28	Ptbp2 Sfrs9
299	GO:0009583 [7]: detection of light	3	3	522	24	12080	-3.64	0.0	2.3	1.2	Gnb1 Guca1b Pde6d
300	GO:0048193 [6]: Golgi vesicle transport	3	3	522	24	12080	-3.64	0.0	2.3	1.2	Lman1 Sec23b Stx7
301	GO:0007249 [7]: I-kappaB kinase/NF-kappaB cascade	3	3	522	24	12080	-3.64	0.0	2.3	1.2	Ikbkb Snip1 T2bp
302	GO:0009416 [7]: response to light	3	3	522	24	12080	-3.64	0.0	2.3	1.2	Gnb1 Guca1b Pde6d
303	GO:0042113 [7]: B-cell activation	4	4	521	41	12063	-3.67	0.0	2.16	1.17	Icoslg Igh-6 Il7 Syk
304	GO:0008219 [4]: cell death	19	19	506	379	11725	-3.68	0.0	1.21	0.65	Api5 Bat3 Birc3 Bnip2 Col18a1 Cul1 Edar Ern1 Esrrbl1 Il7 Itgb3bp Jak2 Mageh1 Plagl2 Ptdsr Stk4 Tnfrsf11b Traf3 Trim35
305	GO:0009628 [5]: response to abiotic stimulus	18	18	507	354	11750	-3.68	0.0	1.25	0.67	Abp1 Ccl12 Ccl20 Ccr2 Cxcl4 Drpla Fcer1g Gnb1 Gstm4 Guca1b Hspa8 Mest Pde6d Rac1 Rac2 Robo1 Stk4 Tbl1xr1
306	GO:0016054 [6]: organic acid catabolism	1	1	524	1	12103	-3.69	0.0	2.51	1.3	Bach
307	GO:0016188 [8]: synaptic vesicle maturation	1	1	524	1	12103	-3.69	0.0	2.51	1.3	Stxbp1
308	GO:0016553 [8]: base conversion or substitution editing	1	1	524	1	12103	-3.69	0.0	2.51	1.3	Apobec1
309	GO:0030838 [7]: positive regulation of actin filament polymerization	1	1	524	1	12103	-3.69	0.0	2.51	1.3	Rac1
310	GO:0040009 [5]: regulation of growth rate	1	1	524	1	12103	-3.69	0.0	2.51	1.3	Wrn
311	GO:0042346 [9]: positive regulation of NF-kappaB-nucleus import	1	1	524	1	12103	-3.69	0.0	2.51	1.3	Edar
312	GO:0042481 [6]: regulation of odontogenesis	1	1	524	1	12103	-3.69	0.0	2.51	1.3	Tnfrsf11b
313	GO:0042492 [6]: gamma-delta T-cell differentiation	1	1	524	1	12103	-3.69	0.0	2.51	1.3	Syk
314	GO:0042993 [9]: positive regulation of transcription factor-nucleus import	1	1	524	1	12103	-3.69	0.0	2.51	1.3	Edar
315	GO:0045586 [7]: regulation of gamma-delta T-cell differentiation	1	1	524	1	12103	-3.69	0.0	2.51	1.3	Syk
316	GO:0045588 [8]: positive regulation of gamma-delta T-cell differentiation	1	1	524	1	12103	-3.69	0.0	2.51	1.3	Syk
317	GO:0045785 [5]: positive regulation of cell adhesion	1	1	524	1	12103	-3.69	0.0	2.51	1.3	Pscd3
318	GO:0045930 [8]: negative regulation of mitotic cell cycle	1	1	524	1	12103	-3.69	0.0	2.51	1.3	Btg3
319	GO:0046395 [7]: carboxylic acid catabolism	1	1	524	1	12103	-3.69	0.0	2.51	1.3	Bach
320	GO:0046629 [8]: gamma-delta T-cell activation	1	1	524	1	12103	-3.69	0.0	2.51	1.3	Syk
321	GO:0046643 [8]: regulation of gamma-delta T-cell activation	1	1	524	1	12103	-3.69	0.0	2.51	1.3	Syk
322	GO:0046645 [9]: positive regulation of gamma-delta T-cell activation	1	1	524	1	12103	-3.69	0.0	2.51	1.3	Syk
323	GO:0046698 [4]: metamorphosis (sensu Insecta)	1	1	524	1	12103	-3.69	0.0	2.51	1.3	Tm4sf9
324	GO:0050663 [5]: cytokine secretion	1	1	524	1	12103	-3.69	0.0	2.51	1.3	Lcp2
325	GO:0000085 [7]: G2 phase of mitotic cell cycle	1	1	524	1	12103	-3.69	0.0	2.51	1.3	Dnajc2
326	GO:0000288 [8]: mRNA catabolism, deadenylylation-dependent decay	1	1	524	1	12103	-3.69	0.0	2.51	1.3	Auh
327	GO:0001736 [6]: establishment of planar polarity	1	1	524	1	12103	-3.69	0.0	2.51	1.3	Celsr1
328	GO:0002165 [3]: larval or pupal development (sensu Insecta)	1	1	524	1	12103	-3.69	0.0	2.51	1.3	Tm4sf9
329	GO:0006042 [8]: glucosamine biosynthesis	1	1	524	1	12103	-3.69	0.0	2.51	1.3	Uap1
330	GO:0006045 [9]: N-acetylglucosamine biosynthesis	1	1	524	1	12103	-3.69	0.0	2.51	1.3	Uap1
331	GO:0006048 [8]: UDP-N-acetylglucosamine biosynthesis	1	1	524	1	12103	-3.69	0.0	2.51	1.3	Uap1
332	GO:0006125 [7]: thioredoxin pathway	1	1	524	1	12103	-3.69	0.0	2.51	1.3	Txnrd3
333	GO:0006374 [9]: nuclear mRNA splicing via U2-type spliceosome	1	1	524	1	12103	-3.69	0.0	2.51	1.3	Lsm3
334	GO:0006428 [9]: isoleucyl-tRNA aminoacylation	1	1	524	1	12103	-3.69	0.0	2.51	1.3	1110059F07Rik
335	GO:0006491 [10]: N-glycan processing	1	1	524	1	12103	-3.69	0.0	2.51	1.3	Prkcsh
336	GO:0007062 [8]: sister chromatid cohesion	1	1	524	1	12103	-3.69	0.0	2.51	1.3	Stag3
337	GO:0007090 [8]: regulation of S phase of mitotic cell cycle	1	1	524	1	12103	-3.69	0.0	2.51	1.3	AA545217
338	GO:0007164 [7]: establishment of tissue polarity	1	1	524	1	12103	-3.69	0.0	2.51	1.3	Celsr1
339	GO:0007168 [7]: receptor guanylyl cyclase signaling pathway	1	1	524	1	12103	-3.69	0.0	2.51	1.3	Guca1b
340	GO:0007252 [8]: I-kappaB phosphorylation	1	1	524	1	12103	-3.69	0.0	2.51	1.3	Ikbkb
341	GO:0007412 [7]: axon target recognition	1	1	524	1	12103	-3.69	0.0	2.51	1.3	Stxbp1
342	GO:0007444 [5]: imaginal disc development	1	1	524	1	12103	-3.69	0.0	2.51	1.3	Tm4sf9
343	GO:0007452 [5]: imaginal disc metamorphosis	1	1	524	1	12103	-3.69	0.0	2.51	1.3	Tm4sf9
344	GO:0007552 [3]: metamorphosis	1	1	524	1	12103	-3.69	0.0	2.51	1.3	Tm4sf9
345	GO:0007589 [4]: fluid secretion	1	1	524	1	12103	-3.69	0.0	2.51	1.3	Guca1b
346	GO:0007603 [9]: phototransduction, visible light	1	1	524	1	12103	-3.69	0.0	2.51	1.3	Gnb1
347	GO:0008608 [8]: attachment of spindle microtubules to kinetochore	1	1	524	1	12103	-3.69	0.0	2.51	1.3	Cdca1
348	GO:0000280 [7]: nuclear division	8	8	517	122	11982	-3.72	0.0	1.75	0.92	Anapc5 Bub1 Incenp Nek2 Nusap1 Spin Stag3 Terf1
349	GO:0016265 [3]: death	19	19	506	386	11718	-3.72	0.0	1.12	0.62	Api5 Bat3 Birc3 Bnip2 Col18a1 Cul1 Edar Ern1 Esrrbl1 Il7 Itgb3bp Jak2 Mageh1 Plagl2 Ptdsr Stk4 Tnfrsf11b Traf3 Trim35
350	GO:0016197 [6]: endosome transport	2	2	523	11	12093	-3.75	0.0	2.31	1.2	Igh-6 Was
351	GO:0017148 [7]: negative regulation of protein biosynthesis	2	2	523	11	12093	-3.75	0.0	2.31	1.2	Ang1 Eif2ak1
352	GO:0045058 [5]: T-cell selection	2	2	523	11	12093	-3.75	0.0	2.31	1.2	H2-DMa Mink1
353	GO:0050851 [6]: antigen receptor-mediated signaling pathway	2	2	523	11	12093	-3.75	0.0	2.31	1.2	Igh-6 Syk
354	GO:0006446 [8]: regulation of translational initiation	2	2	523	11	12093	-3.75	0.0	2.31	1.2	Eif3s3 Ppp1r15b
355	GO:0000902 [4]: cellular morphogenesis	9	9	516	147	11957	-3.77	0.0	1.6	0.83	Capzb Col18a1 Igfbp7 Lst1 Palm Rac1 Rac2 Socs4 Wasl
356	GO:0015931 [5]: nucleobase, nucleoside, nucleotide and nucleic acid transport	3	3	522	26	12078	-3.78	0.0	2.14	1.17	Khdrbs1 Nxf2 Ssb
357	GO:0006304 [6]: DNA modification	3	3	522	26	12078	-3.78	0.0	2.14	1.17	Dntt Rent1 Top3b
358	GO:0006958 [7]: complement activation, classical pathway	3	3	522	26	12078	-3.78	0.0	2.14	1.17	C1qg Cd72 Klra2
359	GO:0015031 [5]: protein transport	21	21	504	465	11639	-3.8	0.0	0.78	0.44	Arf4 Edar Gosr1 H2-DMa Jak2 Kdelr2 Kpna4 Lman1 Rab22a Rab5a Ramp3 Rasl2-9 Sec23b Sec24b Stx5a Stx7 Stxbp1 Tomm22 Wdr10 Xpo1 Ywhab
360	GO:0008284 [6]: positive regulation of cell proliferation	4	4	521	44	12060	-3.81	0.0	1.98	1.06	Col18a1 Igh-6 Il7 Plekhk1
361	GO:0045184 [5]: establishment of protein localization	21	21	504	469	11635	-3.81	0.0	0.74	0.43	Arf4 Edar Gosr1 H2-DMa Jak2 Kdelr2 Kpna4 Lman1 Rab22a Rab5a Ramp3 Rasl2-9 Sec23b Sec24b Stx5a Stx7 Stxbp1 Tomm22 Wdr10 Xpo1 Ywhab
362	GO:0008104 [4]: protein localization	21	21	504	488	11616	-3.82	0.0	0.6	0.35	Arf4 Edar Gosr1 H2-DMa Jak2 Kdelr2 Kpna4 Lman1 Rab22a Rab5a Ramp3 Rasl2-9 Sec23b Sec24b Stx5a Stx7 Stxbp1 Tomm22 Wdr10 Xpo1 Ywhab
363	GO:0007268 [6]: synaptic transmission	3	3	522	139	11965	-3.82	0.0	0.06	0.03	Chrna4 Gad1 Syk
364	GO:0007067 [8]: mitosis	6	6	519	84	12020	-3.82	0.0	1.76	0.93	Anapc5 Bub1 Incenp Nek2 Nusap1 Terf1
365	GO:0045597 [5]: positive regulation of cell differentiation	3	3	522	27	12077	-3.84	0.0	2.06	1.13	H2-DMa Il7 Syk
366	GO:0015674 [7]: di-, tri-valent inorganic cation transport	2	2	523	113	11991	-3.84	0.0	0.05	0.02	Cacna1c Fthl17
367	GO:0044255 [5]: cellular lipid metabolism	12	12	513	335	11769	-3.85	0.0	0.24	0.15	2810410C14Rik Bach Fabp6 Fdps Hadhsc Hdlbp Hmgcr Pip5k1c Ptgds Star Sts Syk
368	GO:0000087 [7]: M phase of mitotic cell cycle	6	6	519	85	12019	-3.85	0.0	1.73	0.91	Anapc5 Bub1 Incenp Nek2 Nusap1 Terf1
369	GO:0017015 [5]: regulation of transforming growth factor beta receptor signaling pathway	2	2	523	12	12092	-3.86	0.0	2.18	1.17	Sostdc1 Strap
370	GO:0006040 [6]: amino sugar metabolism	2	2	523	12	12092	-3.86	0.0	2.18	1.17	Gnpda1 Uap1
371	GO:0006118 [6]: electron transport	14	14	511	278	11826	-3.87	0.0	1.11	0.61	2810410C14Rik Cyp1b1 Cyp2c55 Cyp2j6 Eif2ak3 Ern1 Greb1 Hao1 Pdir Sdhc Txn1 Txn2 Txnrd3 Ugdh
372	GO:0006091 [5]: generation of precursor metabolites and energy	18	18	507	412	11692	-3.88	0.0	0.65	0.37	2810410C14Rik Atf4 Cyp1b1 Cyp2c55 Cyp2j6 Eif2ak3 Eno1 Ern1 Fbp1 Gaa Greb1 Hao1 Pdir Sdhc Txn1 Txn2 Txnrd3 Ugdh
373	GO:0000165 [7]: MAPKKK cascade	5	5	520	66	12038	-3.9	0.0	1.76	0.93	Dusp10 Grb2 Igh-6 Map3k7 Syk
374	GO:0016477 [5]: cell migration	8	8	517	132	11972	-3.9	0.0	1.48	0.79	Ccr2 Col18a1 Fcer1g Gp38 Lama4 Lrp6 Nr2f2 Robo1
375	GO:0030154 [3]: cell differentiation	15	15	510	315	11789	-3.92	0.0	0.92	0.52	AI586015 Col18a1 Edar Gab3 H2-DMa H2-Oa Il7 Jak2 Madcam1 Mink1 Ndrg3 Pthlh Runx1 Spib Syk
376	GO:0006260 [6]: DNA replication	6	6	519	88	12016	-3.92	0.0	1.63	0.84	Dnajc2 Dntt Mcmdc1 Orc4l Rfc2 Top3b
377	GO:0051049 [5]: regulation of transport	4	4	521	47	12057	-3.93	0.0	1.83	0.98	Edar Fcer1g Igh-6 Khdrbs1
378	GO:0044262 [6]: cellular carbohydrate metabolism	10	10	515	183	11921	-3.93	0.0	1.26	0.67	Agc1 Atf4 B4galt7 Eno1 Fbp1 Gaa Gnpda1 Hs2st1 Sdhc Uap1
379	GO:0045941 [7]: positive regulation of transcription	6	6	519	89	12015	-3.94	0.0	1.6	0.82	Atf4 Crsp6 Nfya Plagl2 Surb7 Tef
380	GO:0042100 [6]: B-cell proliferation	2	2	523	13	12091	-3.96	0.0	2.06	1.13	Igh-6 Il7
381	GO:0042472 [6]: inner ear morphogenesis	2	2	523	13	12091	-3.96	0.0	2.06	1.13	Celsr1 Hmx3
382	GO:0006094 [8]: gluconeogenesis	2	2	523	13	12091	-3.96	0.0	2.06	1.13	Atf4 Fbp1
383	GO:0043118 [4]: negative regulation of physiological process	13	13	512	266	11838	-3.96	0.0	0.98	0.56	Ang1 Api5 Bap1 Birc3 Dr1 Eif2ak1 Etv3 Il7 Jak2 Khdrbs1 Mtbp Nrip1 Strap
384	GO:0045935 [6]: positive regulation of nucleobase, nucleoside, nucleotide and nucleic acid metabolism	6	6	519	90	12014	-3.96	0.0	1.56	0.81	Atf4 Crsp6 Nfya Plagl2 Surb7 Tef
385	GO:0009451 [6]: RNA modification	4	4	521	48	12056	-3.97	0.0	1.78	0.94	1110059F07Rik Apobec1 Cubn Vars2
386	GO:0006732 [6]: coenzyme metabolism	2	2	523	107	11997	-3.99	0.0	0.06	0.02	Mthfd2 Txnrd3
387	GO:0006886 [6]: intracellular protein transport	14	14	511	330	11774	-4.01	0.0	0.56	0.34	Arf4 Edar Gosr1 Jak2 Kdelr2 Kpna4 Ramp3 Rasl2-9 Sec23b Stx5a Stx7 Tomm22 Xpo1 Ywhab
388	GO:0016337 [5]: cell-cell adhesion	6	6	519	93	12011	-4.03	0.0	1.47	0.78	Cd164 Celsr1 Pcdh18 Pcdhb19 Pvrl3 Vcam1
389	GO:0019752 [6]: carboxylic acid metabolism	12	12	513	301	11803	-4.04	0.0	0.42	0.27	1110059F07Rik Auh Bach Cubn Fabp6 Gad1 Hadhsc Mthfd2 Pcbd1 Ptgds Syk Vars2
390	GO:0006082 [5]: organic acid metabolism	12	12	513	301	11803	-4.04	0.0	0.42	0.27	1110059F07Rik Auh Bach Cubn Fabp6 Gad1 Hadhsc Mthfd2 Pcbd1 Ptgds Syk Vars2
391	GO:0009890 [6]: negative regulation of biosynthesis	2	2	523	14	12090	-4.05	0.0	1.96	1.05	Ang1 Eif2ak1
392	GO:0042828 [6]: response to pathogen	2	2	523	14	12090	-4.05	0.0	1.96	1.05	Fcer1g Wasl
393	GO:0046777 [9]: autophosphorylation	2	2	523	14	12090	-4.05	0.0	1.96	1.05	Nlk Syk
394	GO:0007032 [6]: endosome organization and biogenesis	2	2	523	14	12090	-4.05	0.0	1.96	1.05	Igh-6 Was
395	GO:0007565 [5]: pregnancy	2	2	523	14	12090	-4.05	0.0	1.96	1.05	Mst1 Sts
396	GO:0042221 [6]: response to chemical substance	11	11	514	225	11879	-4.05	0.0	0.94	0.53	Abp1 Ccl12 Ccl20 Ccr2 Cxcl4 Drpla Fcer1g Gstm4 Mest Rac2 Robo1
397	GO:0007167 [6]: enzyme linked receptor protein signaling pathway	9	9	516	169	11935	-4.05	0.0	1.13	0.63	AI586015 Gfra4 Guca1b Map3k7 Ptprm Ptprs Sostdc1 Strap Syk
398	GO:0009584 [8]: detection of visible light	1	1	524	2	12102	-4.06	0.0	2.12	1.17	Gnb1
399	GO:0015012 [7]: heparan sulfate proteoglycan biosynthesis	1	1	524	2	12102	-4.06	0.0	2.12	1.17	Hs2st1
400	GO:0015701 [8]: bicarbonate transport	1	1	524	2	12102	-4.06	0.0	2.12	1.17	Slc26a6
401	GO:0015802 [7]: basic amino acid transport	1	1	524	2	12102	-4.06	0.0	2.12	1.17	Slc7a3
402	GO:0018107 [9]: peptidyl-threonine phosphorylation	1	1	524	2	12102	-4.06	0.0	2.12	1.17	Frap1
403	GO:0018210 [9]: peptidyl-threonine modification	1	1	524	2	12102	-4.06	0.0	2.12	1.17	Frap1
404	GO:0042074 [6]: cell migration during gastrulation	1	1	524	2	12102	-4.06	0.0	2.12	1.17	Lrp6
405	GO:0042092 [6]: T-helper 2 type immune response	1	1	524	2	12102	-4.06	0.0	2.12	1.17	Fcer1g
406	GO:0042223 [7]: interleukin-3 biosynthesis	1	1	524	2	12102	-4.06	0.0	2.12	1.17	Syk
407	GO:0042253 [7]: granulocyte macrophage colony-stimulating factor biosynthesis	1	1	524	2	12102	-4.06	0.0	2.12	1.17	Syk
408	GO:0042307 [8]: positive regulation of protein-nucleus import	1	1	524	2	12102	-4.06	0.0	2.12	1.17	Edar
409	GO:0042345 [9]: regulation of NF-kappaB-nucleus import	1	1	524	2	12102	-4.06	0.0	2.12	1.17	Edar
410	GO:0042348 [9]: NF-kappaB-nucleus import	1	1	524	2	12102	-4.06	0.0	2.12	1.17	Edar
411	GO:0042590 [7]: antigen presentation, exogenous antigen via MHC class I	1	1	524	2	12102	-4.06	0.0	2.12	1.17	Fcer1g
412	GO:0044247 [7]: cellular polysaccharide catabolism	1	1	524	2	12102	-4.06	0.0	2.12	1.17	Gaa
413	GO:0045022 [7]: early endosome to late endosome transport	1	1	524	2	12102	-4.06	0.0	2.12	1.17	Igh-6
414	GO:0045399 [8]: regulation of interleukin-3 biosynthesis	1	1	524	2	12102	-4.06	0.0	2.12	1.17	Syk
415	GO:0045401 [9]: positive regulation of interleukin-3 biosynthesis	1	1	524	2	12102	-4.06	0.0	2.12	1.17	Syk
416	GO:0045423 [8]: regulation of granulocyte macrophage colony-stimulating factor biosynthesis	1	1	524	2	12102	-4.06	0.0	2.12	1.17	Syk
417	GO:0045425 [9]: positive regulation of granulocyte macrophage colony-stimulating factor biosynthesis	1	1	524	2	12102	-4.06	0.0	2.12	1.17	Syk
418	GO:0045579 [7]: positive regulation of B-cell differentiation	1	1	524	2	12102	-4.06	0.0	2.12	1.17	Syk
419	GO:0046349 [7]: amino sugar biosynthesis	1	1	524	2	12102	-4.06	0.0	2.12	1.17	Uap1
420	GO:0046824 [7]: positive regulation of nucleocytoplasmic transport	1	1	524	2	12102	-4.06	0.0	2.12	1.17	Edar
421	GO:0051014 [8]: actin filament severing	1	1	524	2	12102	-4.06	0.0	2.12	1.17	Fliih
422	GO:0000272 [6]: polysaccharide catabolism	1	1	524	2	12102	-4.06	0.0	2.12	1.17	Gaa
423	GO:0001802 [6]: type III hypersensitivity	1	1	524	2	12102	-4.06	0.0	2.12	1.17	Fcer1g
424	GO:0001803 [7]: regulation of type III hypersensitivity	1	1	524	2	12102	-4.06	0.0	2.12	1.17	Fcer1g
425	GO:0001805 [8]: positive regulation of type III hypersensitivity	1	1	524	2	12102	-4.06	0.0	2.12	1.17	Fcer1g
426	GO:0001824 [3]: blastocyst development	1	1	524	2	12102	-4.06	0.0	2.12	1.17	Setdb1
427	GO:0001832 [4]: blastocyst growth	1	1	524	2	12102	-4.06	0.0	2.12	1.17	Setdb1
428	GO:0001833 [5]: inner cell mass cell proliferation	1	1	524	2	12102	-4.06	0.0	2.12	1.17	Setdb1
429	GO:0006000 [8]: fructose metabolism	1	1	524	2	12102	-4.06	0.0	2.12	1.17	Gnpda1
430	GO:0006047 [7]: UDP-N-acetylglucosamine metabolism	1	1	524	2	12102	-4.06	0.0	2.12	1.17	Uap1
431	GO:0006283 [8]: transcription-coupled nucleotide-excision repair	1	1	524	2	12102	-4.06	0.0	2.12	1.17	Ercc8
432	GO:0006381 [8]: mRNA editing	1	1	524	2	12102	-4.06	0.0	2.12	1.17	Apobec1
433	GO:0007262 [8]: STAT protein nuclear translocation	1	1	524	2	12102	-4.06	0.0	2.12	1.17	Jak2
434	GO:0040007 [3]: growth	6	6	519	95	12009	-4.07	0.0	1.41	0.74	Gdf3 Igfbp7 Lama4 Setdb1 Socs4 Wrn
435	GO:0006643 [6]: membrane lipid metabolism	1	1	524	79	12025	-4.07	0.0	0.03	0.01	Pip5k1c
436	GO:0006814 [8]: sodium ion transport	1	1	524	79	12025	-4.07	0.0	0.03	0.01	Slc9a1
437	GO:0005975 [5]: carbohydrate metabolism	12	12	513	285	11819	-4.08	0.0	0.54	0.33	2310009E04Rik Agc1 Atf4 B4galt7 Eno1 Fbp1 Gaa Gnpda1 Hs2st1 Hyal1 Sdhc Uap1
438	GO:0009308 [5]: amine metabolism	10	10	515	199	11905	-4.08	0.0	0.99	0.57	1110059F07Rik Auh Cubn Gad1 Gnpda1 Hs2st1 Pcbd1 Sms Uap1 Vars2
439	GO:0006605 [7]: protein targeting	6	6	519	189	11915	-4.1	0.0	0.19	0.11	Edar Jak2 Kpna4 Tomm22 Xpo1 Ywhab
440	GO:0006959 [5]: humoral immune response	8	8	517	148	11956	-4.11	0.0	1.13	0.63	Aire C1qg Ccr2 Cd72 Fcer1g H2-DMa Igh-6 Klra2
441	GO:0042127 [5]: regulation of cell proliferation	7	7	518	122	11982	-4.12	0.0	1.24	0.67	Bap1 Col18a1 Igh-6 Il7 Jak2 Mtbp Plekhk1
442	GO:0006816 [8]: calcium ion transport	1	1	524	77	12027	-4.12	0.0	0.04	0.01	Cacna1c
443	GO:0000074 [6]: regulation of cell cycle	11	11	514	264	11840	-4.12	0.0	0.52	0.32	AA545217 Axl Btg3 Ccnd2 Cdc37l1 Cops5 Hspa8 Itgb1 Mtbp Nusap1 Skp2
444	GO:0050793 [3]: regulation of development	8	8	517	150	11954	-4.13	0.0	1.09	0.61	H2-DMa H2-Oa Igfbp7 Il7 Lama4 Socs4 Syk Wrn
445	GO:0008202 [6]: steroid metabolism	6	6	519	99	12005	-4.13	0.0	1.3	0.67	2810410C14Rik Fabp6 Hdlbp Hmgcr Star Sts
446	GO:0001894 [4]: tissue homeostasis	2	2	523	15	12089	-4.14	0.0	1.86	1.0	Ikbkb Pthlh
447	GO:0006820 [6]: anion transport	7	7	518	127	11977	-4.17	0.0	1.13	0.63	1700051I12Rik C1qg Col18a1 Col4a1 Msr1 Slc16a3 Slc26a6
448	GO:0006813 [8]: potassium ion transport	3	3	522	121	11983	-4.19	0.0	0.11	0.06	2410004N11Rik Kcne3 Kcnmb4
449	GO:0045807 [7]: positive regulation of endocytosis	2	2	523	16	12088	-4.21	0.0	1.77	0.93	Fcer1g Igh-6
450	GO:0051248 [6]: negative regulation of protein metabolism	2	2	523	16	12088	-4.21	0.0	1.77	0.93	Ang1 Eif2ak1
451	GO:0015698 [7]: inorganic anion transport	6	6	519	106	11998	-4.23	0.0	1.13	0.63	1700051I12Rik C1qg Col18a1 Col4a1 Msr1 Slc26a6
452	GO:0051239 [4]: regulation of organismal physiological process	6	6	519	106	11998	-4.23	0.0	1.13	0.63	Fcer1g H2-DMa H2-Oa Igh-6 Il7 Syk
453	GO:0009790 [3]: embryonic development	8	8	517	166	11938	-4.24	0.0	0.83	0.47	Celsr1 Hmgcr Hmx3 Lama4 Lrp6 Ltap Rnf2 Setdb1
454	GO:0030198 [4]: extracellular matrix organization and biogenesis	3	3	522	35	12069	-4.24	0.0	1.57	0.81	Agc1 Aplp2 Col18a1
455	GO:0043062 [3]: extracellular structure organization and biogenesis	3	3	522	35	12069	-4.24	0.0	1.57	0.81	Agc1 Aplp2 Col18a1
456	GO:0050876 [4]: reproductive physiological process	3	3	522	35	12069	-4.24	0.0	1.57	0.81	Mst1 Pthlh Sts
457	GO:0043067 [5]: regulation of programmed cell death	8	8	517	202	11902	-4.25	0.0	0.43	0.27	Api5 Bat3 Birc3 Col18a1 Esrrbl1 Il7 Plagl2 Trim35
458	GO:0009892 [5]: negative regulation of metabolism	7	7	518	135	11969	-4.25	0.0	0.97	0.56	Ang1 Dr1 Eif2ak1 Etv3 Khdrbs1 Nrip1 Strap
459	GO:0007046 [7]: ribosome biogenesis	5	5	520	81	12023	-4.25	0.0	1.25	0.67	Ebna1bp2 Exosc1 Rps19 Rps6ka2 Rps6ka3
460	GO:0042981 [6]: regulation of apoptosis	8	8	517	199	11905	-4.26	0.0	0.46	0.28	Api5 Bat3 Birc3 Col18a1 Esrrbl1 Il7 Plagl2 Trim35
461	GO:0006334 [8]: nucleosome assembly	4	4	521	58	12046	-4.27	0.0	1.36	0.71	1700012L04Rik Asf1a Hist3h2ba Tmem38b
462	GO:0048511 [3]: rhythmic process	3	3	522	36	12068	-4.27	0.0	1.51	0.79	Clock Csnk1e Tef
463	GO:0001816 [5]: cytokine production	3	3	522	36	12068	-4.27	0.0	1.51	0.79	Fcer1g Lcp2 Syk
464	GO:0051188 [6]: cofactor biosynthesis	1	1	524	72	12032	-4.27	0.0	0.05	0.02	Mthfd2
465	GO:0030224 [5]: monocyte differentiation	2	2	523	17	12087	-4.28	0.0	1.68	0.87	Gab3 Spib
466	GO:0007623 [4]: circadian rhythm	2	2	523	17	12087	-4.28	0.0	1.68	0.87	Clock Csnk1e
467	GO:0015893 [5]: drug transport	1	1	524	3	12101	-4.3	0.0	1.86	1.0	Abp1
468	GO:0016547 [7]: RNA editing	1	1	524	3	12101	-4.3	0.0	1.86	1.0	Apobec1
469	GO:0016556 [7]: mRNA modification	1	1	524	3	12101	-4.3	0.0	1.86	1.0	Apobec1
470	GO:0030201 [6]: heparan sulfate proteoglycan metabolism	1	1	524	3	12101	-4.3	0.0	1.86	1.0	Hs2st1
471	GO:0030833 [7]: regulation of actin filament polymerization	1	1	524	3	12101	-4.3	0.0	1.86	1.0	Rac1
472	GO:0042487 [7]: regulation of odontogenesis (sensu Vertebrata)	1	1	524	3	12101	-4.3	0.0	1.86	1.0	Tnfrsf11b
473	GO:0042733 [7]: embryonic digit morphogenesis	1	1	524	3	12101	-4.3	0.0	1.86	1.0	Lrp6
474	GO:0042990 [8]: regulation of transcription factor-nucleus import	1	1	524	3	12101	-4.3	0.0	1.86	1.0	Edar
475	GO:0042991 [8]: transcription factor-nucleus import	1	1	524	3	12101	-4.3	0.0	1.86	1.0	Edar
476	GO:0043094 [5]: metabolic compound salvage	1	1	524	3	12101	-4.3	0.0	1.86	1.0	Hao1
477	GO:0045446 [4]: endothelial cell differentiation	1	1	524	3	12101	-4.3	0.0	1.86	1.0	Col18a1
478	GO:0048488 [7]: synaptic vesicle endocytosis	1	1	524	3	12101	-4.3	0.0	1.86	1.0	Stxbp1
479	GO:0001738 [5]: morphogenesis of a polarized epithelium	1	1	524	3	12101	-4.3	0.0	1.86	1.0	Celsr1
480	GO:0001820 [5]: serotonin secretion	1	1	524	3	12101	-4.3	0.0	1.86	1.0	Syk
481	GO:0006972 [6]: hyperosmotic response	1	1	524	3	12101	-4.3	0.0	1.86	1.0	Rac1
482	GO:0006983 [5]: ER-overload response	1	1	524	3	12101	-4.3	0.0	1.86	1.0	Ppp1r15b
483	GO:0007157 [6]: heterophilic cell adhesion	1	1	524	3	12101	-4.3	0.0	1.86	1.0	Cd164
484	GO:0007213 [7]: acetylcholine receptor signaling, muscarinic pathway	1	1	524	3	12101	-4.3	0.0	1.86	1.0	Gnb1
485	GO:0007340 [7]: acrosome reaction	1	1	524	3	12101	-4.3	0.0	1.86	1.0	Gnpda1
486	GO:0009396 [7]: folic acid and derivative biosynthesis	1	1	524	3	12101	-4.3	0.0	1.86	1.0	Mthfd2
487	GO:0007169 [7]: transmembrane receptor protein tyrosine kinase signaling pathway	2	2	523	93	12011	-4.31	0.0	0.09	0.05	AI586015 Gfra4
488	GO:0000122 [9]: negative regulation of transcription from Pol II promoter	4	4	521	60	12044	-4.32	0.0	1.29	0.67	Dr1 Etv3 Nrip1 Strap
489	GO:0006519 [5]: amino acid and derivative metabolism	7	7	518	174	11930	-4.32	0.0	0.46	0.28	1110059F07Rik Auh Cubn Gad1 Pcbd1 Sms Vars2
490	GO:0009719 [4]: response to endogenous stimulus	5	5	520	149	11955	-4.33	0.0	0.26	0.16	Asf1a Ercc4 Ercc8 Gtf2h3 Rad1
491	GO:0042254 [6]: ribosome biogenesis and assembly	5	5	520	87	12017	-4.34	0.0	1.09	0.61	Ebna1bp2 Exosc1 Rps19 Rps6ka2 Rps6ka3
492	GO:0008610 [6]: lipid biosynthesis	6	6	519	161	11943	-4.34	0.0	0.36	0.23	2810410C14Rik Fdps Hmgcr Ptgds Star Syk
493	GO:0043038 [7]: amino acid activation	3	3	522	38	12066	-4.34	0.0	1.42	0.74	1110059F07Rik Cubn Vars2
494	GO:0043039 [8]: tRNA aminoacylation	3	3	522	38	12066	-4.34	0.0	1.42	0.74	1110059F07Rik Cubn Vars2
495	GO:0051094 [4]: positive regulation of development	3	3	522	38	12066	-4.34	0.0	1.42	0.74	H2-DMa Il7 Syk
496	GO:0006418 [8]: tRNA aminoacylation for protein translation	3	3	522	38	12066	-4.34	0.0	1.42	0.74	1110059F07Rik Cubn Vars2
497	GO:0019221 [6]: cytokine and chemokine mediated signaling pathway	2	2	523	18	12086	-4.34	0.0	1.6	0.83	Il1r1 Jak2
498	GO:0046456 [8]: icosanoid biosynthesis	2	2	523	18	12086	-4.34	0.0	1.6	0.83	Ptgds Syk
499	GO:0007185 [7]: transmembrane receptor protein tyrosine phosphatase signaling pathway	2	2	523	18	12086	-4.34	0.0	1.6	0.83	Ptprm Ptprs
500	GO:0006066 [5]: alcohol metabolism	7	7	518	160	11944	-4.34	0.0	0.61	0.35	2810410C14Rik Atf4 Eno1 Fbp1 Gnpda1 Hdlbp Hmgcr
501	GO:0007389 [3]: pattern specification	4	4	521	130	11974	-4.35	0.0	0.21	0.12	Lfng Lrp6 Pbx3 Rnf2
502	GO:0006974 [5]: response to DNA damage stimulus	5	5	520	144	11960	-4.38	0.0	0.29	0.19	Asf1a Ercc4 Ercc8 Gtf2h3 Rad1
503	GO:0007610 [2]: behavior	2	2	523	90	12014	-4.38	0.0	0.1	0.06	Celsr1 Chrna4
504	GO:0016042 [5]: lipid catabolism	1	1	524	68	12036	-4.39	0.0	0.05	0.02	Bach
505	GO:0019953 [4]: sexual reproduction	6	6	519	150	11954	-4.39	0.0	0.45	0.28	Frap1 Gnpda1 Golga3 Hmga1 Spin Styx
506	GO:0000003 [3]: reproduction	6	6	519	150	11954	-4.39	0.0	0.45	0.28	Frap1 Gnpda1 Golga3 Hmga1 Spin Styx
507	GO:0042471 [5]: ear morphogenesis	2	2	523	19	12085	-4.39	0.0	1.53	0.79	Celsr1 Hmx3
508	GO:0050670 [6]: regulation of lymphocyte proliferation	2	2	523	19	12085	-4.39	0.0	1.53	0.79	Igh-6 Il7
509	GO:0006695 [8]: cholesterol biosynthesis	2	2	523	19	12085	-4.39	0.0	1.53	0.79	2810410C14Rik Hmgcr
510	GO:0051243 [5]: negative regulation of cellular physiological process	6	6	519	130	11974	-4.41	0.0	0.69	0.4	Api5 Bap1 Birc3 Il7 Jak2 Mtbp
511	GO:0040008 [4]: regulation of growth	4	4	521	65	12039	-4.41	0.0	1.13	0.63	Igfbp7 Lama4 Socs4 Wrn
512	GO:0045595 [4]: regulation of cell differentiation	4	4	521	65	12039	-4.41	0.0	1.13	0.63	H2-DMa H2-Oa Il7 Syk
513	GO:0006520 [6]: amino acid metabolism	6	6	519	134	11970	-4.42	0.0	0.64	0.36	1110059F07Rik Auh Cubn Gad1 Pcbd1 Vars2
514	GO:0006400 [7]: tRNA modification	3	3	522	41	12063	-4.43	0.0	1.29	0.67	1110059F07Rik Cubn Vars2
515	GO:0006956 [6]: complement activation	3	3	522	41	12063	-4.43	0.0	1.29	0.67	C1qg Cd72 Klra2
516	GO:0006986 [5]: response to unfolded protein	3	3	522	41	12063	-4.43	0.0	1.29	0.67	Eif2ak3 Ern1 Hspa8
517	GO:0009314 [6]: response to radiation	3	3	522	41	12063	-4.43	0.0	1.29	0.67	Gnb1 Guca1b Pde6d
518	GO:0007028 [5]: cytoplasm organization and biogenesis	5	5	520	97	12007	-4.44	0.0	0.87	0.49	Ebna1bp2 Exosc1 Rps19 Rps6ka2 Rps6ka3
519	GO:0006631 [6]: fatty acid metabolism	4	4	521	121	11983	-4.46	0.0	0.26	0.16	Bach Hadhsc Ptgds Syk
520	GO:0042108 [8]: positive regulation of cytokine biosynthesis	2	2	523	20	12084	-4.46	0.0	1.46	0.77	Fcer1g Syk
521	GO:0000187 [6]: activation of MAPK	2	2	523	20	12084	-4.46	0.0	1.46	0.77	Igh-6 Syk
522	GO:0001819 [7]: positive regulation of cytokine production	2	2	523	20	12084	-4.46	0.0	1.46	0.77	Fcer1g Syk
523	GO:0007517 [5]: muscle development	5	5	520	131	11973	-4.46	0.0	0.4	0.25	Calu Cdon Guca1b Mef2c Myh6
524	GO:0051170 [7]: nuclear import	3	3	522	42	12062	-4.46	0.0	1.25	0.67	Edar Jak2 Kpna4
525	GO:0006606 [7]: protein-nucleus import	3	3	522	42	12062	-4.46	0.0	1.25	0.67	Edar Jak2 Kpna4
526	GO:0015718 [7]: monocarboxylic acid transport	1	1	524	4	12100	-4.48	0.0	1.65	0.87	Slc26a6
527	GO:0015918 [6]: sterol transport	1	1	524	4	12100	-4.48	0.0	1.65	0.87	Abcg1
528	GO:0018196 [9]: peptidyl-asparagine modification	1	1	524	4	12100	-4.48	0.0	1.65	0.87	Prkcsh
529	GO:0018211 [9]: peptidyl-tryptophan modification	1	1	524	4	12100	-4.48	0.0	1.65	0.87	Prkcsh
530	GO:0030301 [7]: cholesterol transport	1	1	524	4	12100	-4.48	0.0	1.65	0.87	Abcg1
531	GO:0042306 [7]: regulation of protein-nucleus import	1	1	524	4	12100	-4.48	0.0	1.65	0.87	Edar
532	GO:0046146 [7]: tetrahydrobiopterin metabolism	1	1	524	4	12100	-4.48	0.0	1.65	0.87	Pcbd1
533	GO:0006729 [8]: tetrahydrobiopterin biosynthesis	1	1	524	4	12100	-4.48	0.0	1.65	0.87	Pcbd1
534	GO:0007549 [4]: dosage compensation	1	1	524	4	12100	-4.48	0.0	1.65	0.87	H2afy2
535	GO:0007566 [3]: embryo implantation	1	1	524	4	12100	-4.48	0.0	1.65	0.87	Mst1
536	GO:0009083 [8]: branched chain family amino acid catabolism	1	1	524	4	12100	-4.48	0.0	1.65	0.87	Auh
537	GO:0008203 [7]: cholesterol metabolism	3	3	522	43	12061	-4.48	0.0	1.21	0.65	2810410C14Rik Hdlbp Hmgcr
538	GO:0007276 [5]: gametogenesis	5	5	520	126	11978	-4.49	0.0	0.45	0.28	Frap1 Golga3 Hmga1 Spin Styx
539	GO:0042592 [3]: homeostasis	4	4	521	117	11987	-4.49	0.0	0.29	0.19	Fthl17 Ikbkb Pthlh Slc9a1
540	GO:0042742 [6]: defense response to bacteria	1	1	524	64	12040	-4.49	0.0	0.06	0.03	Fcer1g
541	GO:0006281 [6]: DNA repair	5	5	520	123	11981	-4.5	0.0	0.48	0.29	Asf1a Ercc4 Ercc8 Gtf2h3 Rad1
542	GO:0016481 [7]: negative regulation of transcription	5	5	520	112	11992	-4.5	0.0	0.62	0.35	Dr1 Etv3 Khdrbs1 Nrip1 Strap
543	GO:0002009 [4]: morphogenesis of an epithelium	3	3	522	44	12060	-4.5	0.0	1.17	0.63	Celsr1 Ltap Pthlh
544	GO:0007126 [8]: meiosis	3	3	522	44	12060	-4.5	0.0	1.17	0.63	Nek2 Spin Stag3
545	GO:0045934 [6]: negative regulation of nucleobase, nucleoside, nucleotide and nucleic acid metabolism	5	5	520	117	11987	-4.5	0.0	0.55	0.33	Dr1 Etv3 Khdrbs1 Nrip1 Strap
546	GO:0015980 [6]: energy derivation by oxidation of organic compounds	5	5	520	111	11993	-4.5	0.0	0.63	0.36	Atf4 Eno1 Fbp1 Gaa Sdhc
547	GO:0016126 [7]: sterol biosynthesis	2	2	523	21	12083	-4.5	0.0	1.4	0.73	2810410C14Rik Hmgcr
548	GO:0030900 [8]: forebrain development	2	2	523	21	12083	-4.5	0.0	1.4	0.73	Aplp2 Nr2f2
549	GO:0050730 [6]: regulation of peptidyl-tyrosine phosphorylation	2	2	523	21	12083	-4.5	0.0	1.4	0.73	Igh-6 Syk
550	GO:0007369 [5]: gastrulation	2	2	523	21	12083	-4.5	0.0	1.4	0.73	Lrp6 Rnf2
551	GO:0009108 [7]: coenzyme biosynthesis	1	1	524	63	12041	-4.52	0.0	0.07	0.03	Mthfd2
552	GO:0046903 [3]: secretion	3	3	522	45	12059	-4.53	0.0	1.13	0.63	Guca1b Lcp2 Syk
553	GO:0006725 [5]: aromatic compound metabolism	4	4	521	74	12030	-4.53	0.0	0.9	0.51	Gstm4 Kmo Mthfd2 Pcbd1
554	GO:0045892 [8]: negative regulation of transcription, DNA-dependent	4	4	521	75	12029	-4.54	0.0	0.87	0.49	Dr1 Etv3 Nrip1 Strap
555	GO:0006690 [7]: icosanoid metabolism	2	2	523	22	12082	-4.54	0.0	1.33	0.69	Ptgds Syk
556	GO:0016125 [6]: sterol metabolism	3	3	522	46	12058	-4.55	0.0	1.1	0.61	2810410C14Rik Hdlbp Hmgcr
557	GO:0017038 [6]: protein import	3	3	522	46	12058	-4.55	0.0	1.1	0.61	Edar Jak2 Kpna4
558	GO:0048232 [6]: male gamete generation	3	3	522	97	12007	-4.55	0.0	0.23	0.14	Golga3 Hmga1 Styx
559	GO:0007283 [7]: spermatogenesis	3	3	522	97	12007	-4.55	0.0	0.23	0.14	Golga3 Hmga1 Styx
560	GO:0006092 [7]: main pathways of carbohydrate metabolism	4	4	521	77	12027	-4.55	0.0	0.83	0.47	Atf4 Eno1 Fbp1 Sdhc
561	GO:0019932 [6]: second-messenger-mediated signaling	2	2	523	81	12023	-4.56	0.0	0.14	0.09	Gnb1 Syk
562	GO:0050878 [4]: regulation of body fluids	3	3	522	47	12057	-4.57	0.0	1.06	0.61	Guca1b Mst1 Serpinc1
563	GO:0008285 [6]: negative regulation of cell proliferation	3	3	522	47	12057	-4.57	0.0	1.06	0.61	Bap1 Jak2 Mtbp
564	GO:0009582 [6]: detection of abiotic stimulus	4	4	521	79	12025	-4.58	0.0	0.79	0.45	Gnb1 Guca1b Pde6d Tbl1xr1
565	GO:0000082 [7]: G1/S transition of mitotic cell cycle	2	2	523	23	12081	-4.59	0.0	1.28	0.67	Itgb1 Skp2
566	GO:0006909 [7]: phagocytosis	2	2	523	23	12081	-4.59	0.0	1.28	0.67	Coro1c Fcer1g
567	GO:0043068 [6]: positive regulation of programmed cell death	3	3	522	94	12010	-4.59	0.0	0.26	0.16	Col18a1 Plagl2 Trim35
568	GO:0012502 [7]: induction of programmed cell death	2	2	523	79	12025	-4.59	0.0	0.16	0.09	Plagl2 Trim35
569	GO:0006917 [8]: induction of apoptosis	2	2	523	79	12025	-4.59	0.0	0.16	0.09	Plagl2 Trim35
570	GO:0016055 [6]: Wnt receptor signaling pathway	4	4	521	83	12021	-4.59	0.0	0.71	0.41	Bcl9 Csnk1e Lrp6 Wnt10a
571	GO:0043065 [7]: positive regulation of apoptosis	3	3	522	93	12011	-4.6	0.0	0.26	0.16	Col18a1 Plagl2 Trim35
572	GO:0045045 [5]: secretory pathway	4	4	521	97	12007	-4.6	0.0	0.49	0.3	Lman1 Sec23b Stx7 Stxbp1
573	GO:0001568 [4]: blood vessel development	4	4	521	85	12019	-4.6	0.0	0.67	0.38	Ang1 Col18a1 Lama4 Narg1
574	GO:0006869 [5]: lipid transport	3	3	522	49	12055	-4.61	0.0	1.0	0.57	Abcg1 Hdlbp Star
575	GO:0009795 [4]: embryonic morphogenesis	4	4	521	86	12018	-4.61	0.0	0.66	0.37	Celsr1 Hmx3 Lrp6 Ltap
576	GO:0009888 [5]: histogenesis	1	1	524	60	12044	-4.61	0.0	0.08	0.04	Agc1
577	GO:0006818 [5]: hydrogen transport	1	1	524	60	12044	-4.61	0.0	0.08	0.04	Bat3
578	GO:0050790 [3]: regulation of enzyme activity	4	4	521	98	12006	-4.61	0.0	0.48	0.29	Ddef1 Esrrbl1 Igh-6 Syk
579	GO:0009966 [4]: regulation of signal transduction	4	4	521	88	12016	-4.61	0.0	0.62	0.36	Ramp3 Sostdc1 Strap Syk
580	GO:0019318 [7]: hexose metabolism	4	4	521	88	12016	-4.61	0.0	0.62	0.36	Atf4 Eno1 Fbp1 Gnpda1
581	GO:0005996 [6]: monosaccharide metabolism	4	4	521	90	12014	-4.61	0.0	0.59	0.34	Atf4 Eno1 Fbp1 Gnpda1
582	GO:0009948 [5]: anterior/posterior axis specification	1	1	524	5	12099	-4.62	0.0	1.49	0.79	Rnf2
583	GO:0016202 [7]: regulation of myogenesis	1	1	524	5	12099	-4.62	0.0	1.49	0.79	Cdon
584	GO:0017145 [5]: stem cell division	1	1	524	5	12099	-4.62	0.0	1.49	0.79	Nanog
585	GO:0030048 [8]: actin filament-based movement	1	1	524	5	12099	-4.62	0.0	1.49	0.79	Was
586	GO:0030199 [5]: collagen fibril organization	1	1	524	5	12099	-4.62	0.0	1.49	0.79	Agc1
587	GO:0045059 [7]: positive thymic T-cell selection	1	1	524	5	12099	-4.62	0.0	1.49	0.79	H2-DMa
588	GO:0045453 [5]: bone resorption	1	1	524	5	12099	-4.62	0.0	1.49	0.79	Il7
589	GO:0045577 [6]: regulation of B-cell differentiation	1	1	524	5	12099	-4.62	0.0	1.49	0.79	Syk
590	GO:0045995 [4]: regulation of embryonic development	1	1	524	5	12099	-4.62	0.0	1.49	0.79	Lama4
591	GO:0046457 [9]: prostanoid biosynthesis	1	1	524	5	12099	-4.62	0.0	1.49	0.79	Ptgds
592	GO:0046488 [10]: phosphatidylinositol metabolism	1	1	524	5	12099	-4.62	0.0	1.49	0.79	Pip5k1c
593	GO:0000302 [6]: response to reactive oxygen species	1	1	524	5	12099	-4.62	0.0	1.49	0.79	Ppp1r15b
594	GO:0001516 [10]: prostaglandin biosynthesis	1	1	524	5	12099	-4.62	0.0	1.49	0.79	Ptgds
595	GO:0006268 [8]: DNA unwinding	1	1	524	5	12099	-4.62	0.0	1.49	0.79	Top3b
596	GO:0006518 [5]: peptide metabolism	1	1	524	5	12099	-4.62	0.0	1.49	0.79	Pam
597	GO:0006970 [5]: response to osmotic stress	1	1	524	5	12099	-4.62	0.0	1.49	0.79	Rac1
598	GO:0006984 [6]: ER-nuclear signaling pathway	1	1	524	5	12099	-4.62	0.0	1.49	0.79	Ppp1r15b
599	GO:0007140 [9]: male meiosis	1	1	524	5	12099	-4.62	0.0	1.49	0.79	Stag3
600	GO:0008215 [8]: spermine metabolism	1	1	524	5	12099	-4.62	0.0	1.49	0.79	Sms
601	GO:0009081 [7]: branched chain family amino acid metabolism	1	1	524	5	12099	-4.62	0.0	1.49	0.79	Auh
602	GO:0007179 [8]: transforming growth factor beta receptor signaling pathway	3	3	522	50	12054	-4.62	0.0	0.97	0.56	Map3k7 Sostdc1 Strap
603	GO:0030324 [5]: lung development	2	2	523	24	12080	-4.62	0.0	1.22	0.66	Gp38 Pthlh
604	GO:0045727 [7]: positive regulation of protein biosynthesis	2	2	523	24	12080	-4.62	0.0	1.22	0.66	Fcer1g Syk
605	GO:0001932 [8]: regulation of protein amino acid phosphorylation	2	2	523	24	12080	-4.62	0.0	1.22	0.66	Igh-6 Syk
606	GO:0006805 [5]: xenobiotic metabolism	2	2	523	24	12080	-4.62	0.0	1.22	0.66	Gstm4 Mest
607	GO:0009410 [7]: response to xenobiotic stimulus	2	2	523	24	12080	-4.62	0.0	1.22	0.66	Gstm4 Mest
608	GO:0006694 [7]: steroid biosynthesis	3	3	522	51	12053	-4.63	0.0	0.94	0.53	2810410C14Rik Hmgcr Star
609	GO:0030100 [6]: regulation of endocytosis	2	2	523	25	12079	-4.66	0.0	1.17	0.63	Fcer1g Igh-6
610	GO:0030323 [4]: respiratory tube development	2	2	523	25	12079	-4.66	0.0	1.17	0.63	Gp38 Pthlh
611	GO:0006979 [5]: response to oxidative stress	2	2	523	25	12079	-4.66	0.0	1.17	0.63	Gpx2 Ppp1r15b
612	GO:0006936 [3]: muscle contraction	3	3	522	53	12051	-4.66	0.0	0.88	0.5	Cnn3 Fliih Myh6
613	GO:0009792 [4]: embryonic development (sensu Metazoa)	3	3	522	86	12018	-4.67	0.0	0.33	0.21	Lrp6 Rnf2 Setdb1
614	GO:0009408 [5]: response to heat	2	2	523	26	12078	-4.69	0.0	1.12	0.62	Hspa8 Stk4
615	GO:0007420 [7]: brain development	3	3	522	56	12048	-4.69	0.0	0.81	0.46	Aplp2 Hmx3 Nr2f2
616	GO:0001501 [5]: skeletal development	3	3	522	83	12021	-4.7	0.0	0.36	0.23	Agc1 Pthlh Wdr5
617	GO:0019725 [4]: cell homeostasis	3	3	522	82	12022	-4.7	0.0	0.37	0.23	Fthl17 Pthlh Slc9a1
618	GO:0035295 [3]: tube development	3	3	522	59	12045	-4.72	0.0	0.74	0.43	Gp38 Ltap Pthlh
619	GO:0007178 [7]: transmembrane receptor protein serine/threonine kinase signaling pathway	3	3	522	59	12045	-4.72	0.0	0.74	0.43	Map3k7 Sostdc1 Strap
620	GO:0009891 [6]: positive regulation of biosynthesis	2	2	523	27	12077	-4.72	0.0	1.08	0.61	Fcer1g Syk
621	GO:0016066 [5]: cellular defense response (sensu Vertebrata)	2	2	523	27	12077	-4.72	0.0	1.08	0.61	Ccr2 Fcer1g
622	GO:0019220 [6]: regulation of phosphate metabolism	2	2	523	27	12077	-4.72	0.0	1.08	0.61	Igh-6 Syk
623	GO:0042325 [7]: regulation of phosphorylation	2	2	523	27	12077	-4.72	0.0	1.08	0.61	Igh-6 Syk
624	GO:0051174 [5]: regulation of phosphorus metabolism	2	2	523	27	12077	-4.72	0.0	1.08	0.61	Igh-6 Syk
625	GO:0006364 [7]: rRNA processing	2	2	523	27	12077	-4.72	0.0	1.08	0.61	Ebna1bp2 Exosc1
626	GO:0009617 [6]: response to bacteria	2	2	523	70	12034	-4.73	0.0	0.21	0.13	Fcer1g Wasl
627	GO:0018195 [9]: peptidyl-arginine modification	1	1	524	6	12098	-4.73	0.0	1.36	0.71	Prkcsh
628	GO:0042533 [7]: tumor necrosis factor-alpha biosynthesis	1	1	524	6	12098	-4.73	0.0	1.36	0.71	Fcer1g
629	GO:0042534 [8]: regulation of tumor necrosis factor-alpha biosynthesis	1	1	524	6	12098	-4.73	0.0	1.36	0.71	Fcer1g
630	GO:0042535 [9]: positive regulation of tumor necrosis factor-alpha biosynthesis	1	1	524	6	12098	-4.73	0.0	1.36	0.71	Fcer1g
631	GO:0006354 [8]: RNA elongation	1	1	524	6	12098	-4.73	0.0	1.36	0.71	Znrd1
632	GO:0006402 [7]: mRNA catabolism	1	1	524	6	12098	-4.73	0.0	1.36	0.71	Auh
633	GO:0006760 [6]: folic acid and derivative metabolism	1	1	524	6	12098	-4.73	0.0	1.36	0.71	Mthfd2
634	GO:0007052 [9]: mitotic spindle organization and biogenesis	1	1	524	6	12098	-4.73	0.0	1.36	0.71	Nusap1
635	GO:0043009 [5]: embryonic development (sensu Vertebrata)	1	1	524	55	12049	-4.73	0.0	0.1	0.05	Setdb1
636	GO:0048514 [5]: blood vessel morphogenesis	3	3	522	76	12028	-4.73	0.0	0.44	0.28	Ang1 Col18a1 Narg1
637	GO:0007409 [6]: axonogenesis	3	3	522	75	12029	-4.73	0.0	0.45	0.28	Pip5k1c Robo1 Stxbp1
638	GO:0043066 [7]: negative regulation of apoptosis	3	3	522	64	12040	-4.74	0.0	0.63	0.36	Api5 Birc3 Il7
639	GO:0001525 [6]: angiogenesis	3	3	522	67	12037	-4.74	0.0	0.58	0.34	Ang1 Col18a1 Narg1
640	GO:0007156 [6]: homophilic cell adhesion	3	3	522	67	12037	-4.74	0.0	0.58	0.34	Celsr1 Pcdh18 Pcdhb19
641	GO:0009100 [7]: glycoprotein metabolism	3	3	522	73	12031	-4.74	0.0	0.48	0.29	Prkcsh St8sia1 St8sia2
642	GO:0006486 [8]: protein amino acid glycosylation	3	3	522	63	12041	-4.74	0.0	0.65	0.37	Prkcsh St8sia1 St8sia2
643	GO:0043085 [4]: positive regulation of enzyme activity	3	3	522	68	12036	-4.75	0.0	0.56	0.34	Esrrbl1 Igh-6 Syk
644	GO:0050881 [5]: musculoskeletal movement	3	3	522	68	12036	-4.75	0.0	0.56	0.34	Guca1b Pde6d Tbl1xr1
645	GO:0050885 [6]: regulation of balance	3	3	522	68	12036	-4.75	0.0	0.56	0.34	Guca1b Pde6d Tbl1xr1
646	GO:0050953 [6]: sensory perception of light	3	3	522	68	12036	-4.75	0.0	0.56	0.34	Guca1b Pde6d Tbl1xr1
647	GO:0050957 [6]: equilibrioception	3	3	522	68	12036	-4.75	0.0	0.56	0.34	Guca1b Pde6d Tbl1xr1
648	GO:0006399 [6]: tRNA metabolism	3	3	522	68	12036	-4.75	0.0	0.56	0.34	1110059F07Rik Cubn Vars2
649	GO:0007601 [7]: visual perception	3	3	522	68	12036	-4.75	0.0	0.56	0.34	Guca1b Pde6d Tbl1xr1
650	GO:0009101 [7]: glycoprotein biosynthesis	3	3	522	68	12036	-4.75	0.0	0.56	0.34	Prkcsh St8sia1 St8sia2
651	GO:0030003 [6]: cation homeostasis	3	3	522	65	12039	-4.75	0.0	0.61	0.35	Fthl17 Pthlh Slc9a1
652	GO:0043069 [6]: negative regulation of programmed cell death	3	3	522	65	12039	-4.75	0.0	0.61	0.35	Api5 Birc3 Il7
653	GO:0042035 [7]: regulation of cytokine biosynthesis	2	2	523	28	12076	-4.75	0.0	1.03	0.58	Fcer1g Syk
654	GO:0050801 [4]: ion homeostasis	3	3	522	69	12035	-4.75	0.0	0.54	0.33	Fthl17 Pthlh Slc9a1
655	GO:0050879 [4]: organismal movement	3	3	522	69	12035	-4.75	0.0	0.54	0.33	Guca1b Pde6d Tbl1xr1
656	GO:0006006 [8]: glucose metabolism	3	3	522	69	12035	-4.75	0.0	0.54	0.33	Atf4 Eno1 Fbp1
657	GO:0006873 [5]: cell ion homeostasis	3	3	522	69	12035	-4.75	0.0	0.54	0.33	Fthl17 Pthlh Slc9a1
658	GO:0007417 [6]: central nervous system development	3	3	522	69	12035	-4.75	0.0	0.54	0.33	Aplp2 Hmx3 Nr2f2
659	GO:0006644 [7]: phospholipid metabolism	1	1	524	54	12050	-4.75	0.0	0.1	0.06	Pip5k1c
660	GO:0006821 [8]: chloride transport	1	1	524	53	12051	-4.78	0.0	0.11	0.06	Slc26a6
661	GO:0009968 [5]: negative regulation of signal transduction	2	2	523	29	12075	-4.78	0.0	0.99	0.57	Sostdc1 Strap
662	GO:0016072 [6]: rRNA metabolism	2	2	523	29	12075	-4.78	0.0	0.99	0.57	Ebna1bp2 Exosc1
663	GO:0007254 [8]: JNK cascade	2	2	523	29	12075	-4.78	0.0	0.99	0.57	Dusp10 Syk
664	GO:0007218 [7]: neuropeptide signaling pathway	2	2	523	67	12037	-4.78	0.0	0.24	0.14	Apbb1ip Celsr1
665	GO:0045860 [5]: positive regulation of protein kinase activity	2	2	523	30	12074	-4.79	0.0	0.95	0.54	Igh-6 Syk
666	GO:0046651 [5]: lymphocyte proliferation	2	2	523	30	12074	-4.79	0.0	0.95	0.54	Igh-6 Il7
667	GO:0001817 [6]: regulation of cytokine production	2	2	523	30	12074	-4.79	0.0	0.95	0.54	Fcer1g Syk
668	GO:0006575 [6]: amino acid derivative metabolism	1	1	524	52	12052	-4.8	0.0	0.11	0.06	Sms
669	GO:0006887 [6]: exocytosis	1	1	524	52	12052	-4.8	0.0	0.11	0.06	Stxbp1
670	GO:0009266 [6]: response to temperature	2	2	523	31	12073	-4.82	0.0	0.91	0.52	Hspa8 Stk4
671	GO:0015711 [7]: organic anion transport	1	1	524	7	12097	-4.83	0.0	1.24	0.67	Slc16a3
672	GO:0015807 [7]: L-amino acid transport	1	1	524	7	12097	-4.83	0.0	1.24	0.67	Slc7a3
673	GO:0030510 [6]: regulation of BMP signaling pathway	1	1	524	7	12097	-4.83	0.0	1.24	0.67	Sostdc1
674	GO:0030514 [7]: negative regulation of BMP signaling pathway	1	1	524	7	12097	-4.83	0.0	1.24	0.67	Sostdc1
675	GO:0042829 [6]: defense response to pathogen	1	1	524	7	12097	-4.83	0.0	1.24	0.67	Fcer1g
676	GO:0042830 [7]: defense response to pathogenic bacteria	1	1	524	7	12097	-4.83	0.0	1.24	0.67	Fcer1g
677	GO:0045060 [7]: negative thymic T-cell selection	1	1	524	7	12097	-4.83	0.0	1.24	0.67	Mink1
678	GO:0000072 [7]: M phase specific microtubule process	1	1	524	7	12097	-4.83	0.0	1.24	0.67	Cdca1
679	GO:0000088 [9]: mitotic prophase	1	1	524	7	12097	-4.83	0.0	1.24	0.67	Nusap1
680	GO:0001794 [6]: type IIa hypersensitivity	1	1	524	7	12097	-4.83	0.0	1.24	0.67	Fcer1g
681	GO:0001796 [7]: regulation of type IIa hypersensitivity	1	1	524	7	12097	-4.83	0.0	1.24	0.67	Fcer1g
682	GO:0001798 [8]: positive regulation of type IIa hypersensitivity	1	1	524	7	12097	-4.83	0.0	1.24	0.67	Fcer1g
683	GO:0006558 [7]: L-phenylalanine metabolism	1	1	524	7	12097	-4.83	0.0	1.24	0.67	Pcbd1
684	GO:0007076 [8]: mitotic chromosome condensation	1	1	524	7	12097	-4.83	0.0	1.24	0.67	Nusap1
685	GO:0007257 [7]: activation of JUNK	1	1	524	7	12097	-4.83	0.0	1.24	0.67	Syk
686	GO:0007260 [8]: tyrosine phosphorylation of STAT protein	1	1	524	7	12097	-4.83	0.0	1.24	0.67	Jak2
687	GO:0007530 [3]: sex determination	1	1	524	7	12097	-4.83	0.0	1.24	0.67	2010012C16Rik
688	GO:0007588 [4]: excretion	1	1	524	7	12097	-4.83	0.0	1.24	0.67	Guca1b
689	GO:0007595 [5]: lactation	1	1	524	7	12097	-4.83	0.0	1.24	0.67	Pthlh
690	GO:0008206 [7]: bile acid metabolism	1	1	524	7	12097	-4.83	0.0	1.24	0.67	Fabp6
691	GO:0035239 [4]: tube morphogenesis	2	2	523	32	12072	-4.83	0.0	0.88	0.49	Gp38 Ltap
692	GO:0042089 [6]: cytokine biosynthesis	2	2	523	33	12071	-4.85	0.0	0.84	0.48	Fcer1g Syk
693	GO:0005976 [5]: polysaccharide metabolism	2	2	523	33	12071	-4.85	0.0	0.84	0.48	Gaa Hs2st1
694	GO:0006414 [8]: translational elongation	1	1	524	50	12054	-4.85	0.0	0.12	0.07	Hbs1l
695	GO:0042107 [5]: cytokine metabolism	2	2	523	34	12070	-4.86	0.0	0.81	0.46	Fcer1g Syk
696	GO:0045786 [7]: negative regulation of cell cycle	1	1	524	49	12055	-4.87	0.0	0.13	0.07	Btg3
697	GO:0046483 [5]: heterocycle metabolism	1	1	524	49	12055	-4.87	0.0	0.13	0.07	Mthfd2
698	GO:0050954 [6]: sensory perception of mechanical stimulus	1	1	524	49	12055	-4.87	0.0	0.13	0.07	Tbl1xr1
699	GO:0050982 [7]: detection of mechanical stimulus	1	1	524	49	12055	-4.87	0.0	0.13	0.07	Tbl1xr1
700	GO:0016053 [6]: organic acid biosynthesis	2	2	523	56	12048	-4.89	0.0	0.36	0.23	Ptgds Syk
701	GO:0046394 [7]: carboxylic acid biosynthesis	2	2	523	56	12048	-4.89	0.0	0.36	0.23	Ptgds Syk
702	GO:0009798 [4]: axis specification	1	1	524	8	12096	-4.9	0.0	1.15	0.63	Rnf2
703	GO:0016339 [6]: calcium-dependent cell-cell adhesion	1	1	524	8	12096	-4.9	0.0	1.15	0.63	Pcdh18
704	GO:0019438 [6]: aromatic compound biosynthesis	1	1	524	8	12096	-4.9	0.0	1.15	0.63	Pcbd1
705	GO:0035272 [5]: exocrine system development	1	1	524	8	12096	-4.9	0.0	1.15	0.63	Edar
706	GO:0042559 [7]: pteridine and derivative biosynthesis	1	1	524	8	12096	-4.9	0.0	1.15	0.63	Pcbd1
707	GO:0045103 [7]: intermediate filament-based process	1	1	524	8	12096	-4.9	0.0	1.15	0.63	Sync
708	GO:0050848 [5]: regulation of calcium-mediated signaling	1	1	524	8	12096	-4.9	0.0	1.15	0.63	Syk
709	GO:0050850 [6]: positive regulation of calcium-mediated signaling	1	1	524	8	12096	-4.9	0.0	1.15	0.63	Syk
710	GO:0001782 [6]: B-cell homeostasis	1	1	524	8	12096	-4.9	0.0	1.15	0.63	Ikbkb
711	GO:0006611 [8]: protein-nucleus export	1	1	524	8	12096	-4.9	0.0	1.15	0.63	Xpo1
712	GO:0006692 [8]: prostanoid metabolism	1	1	524	8	12096	-4.9	0.0	1.15	0.63	Ptgds
713	GO:0006693 [9]: prostaglandin metabolism	1	1	524	8	12096	-4.9	0.0	1.15	0.63	Ptgds
714	GO:0006892 [6]: post-Golgi transport	1	1	524	8	12096	-4.9	0.0	1.15	0.63	Stx7
715	GO:0007431 [6]: salivary gland development	1	1	524	8	12096	-4.9	0.0	1.15	0.63	Edar
716	GO:0008361 [5]: regulation of cell size	2	2	523	55	12049	-4.9	0.0	0.37	0.23	Igfbp7 Socs4
717	GO:0009952 [4]: anterior/posterior pattern formation	2	2	523	38	12066	-4.91	0.0	0.69	0.4	Lrp6 Rnf2
718	GO:0007160 [5]: cell-matrix adhesion	2	2	523	53	12051	-4.91	0.0	0.4	0.25	Itga9 Itgb1
719	GO:0015849 [5]: organic acid transport	2	2	523	52	12052	-4.92	0.0	0.41	0.27	Slc26a6 Slc7a3
720	GO:0016049 [4]: cell growth	2	2	523	52	12052	-4.92	0.0	0.41	0.27	Igfbp7 Socs4
721	GO:0046942 [6]: carboxylic acid transport	2	2	523	52	12052	-4.92	0.0	0.41	0.27	Slc26a6 Slc7a3
722	GO:0006875 [7]: metal ion homeostasis	2	2	523	51	12053	-4.92	0.0	0.43	0.27	Fthl17 Pthlh
723	GO:0006800 [5]: oxygen and reactive oxygen species metabolism	2	2	523	40	12064	-4.92	0.0	0.64	0.36	Gpx2 Ppp1r15b
724	GO:0001558 [4]: regulation of cell growth	2	2	523	43	12061	-4.93	0.0	0.57	0.34	Igfbp7 Socs4
725	GO:0050817 [3]: coagulation	2	2	523	42	12062	-4.93	0.0	0.6	0.34	Mst1 Serpinc1
726	GO:0007596 [4]: blood coagulation	2	2	523	42	12062	-4.93	0.0	0.6	0.34	Mst1 Serpinc1
727	GO:0045859 [4]: regulation of protein kinase activity	2	2	523	45	12059	-4.93	0.0	0.53	0.33	Igh-6 Syk
728	GO:0016052 [6]: carbohydrate catabolism	2	2	523	48	12056	-4.93	0.0	0.48	0.29	Eno1 Gaa
729	GO:0044275 [7]: cellular carbohydrate catabolism	2	2	523	48	12056	-4.93	0.0	0.48	0.29	Eno1 Gaa
730	GO:0006916 [8]: anti-apoptosis	2	2	523	49	12055	-4.93	0.0	0.46	0.28	Api5 Birc3
731	GO:0046849 [4]: bone remodeling	2	2	523	50	12054	-4.93	0.0	0.44	0.28	Il7 Pthlh
732	GO:0006633 [7]: fatty acid biosynthesis	2	2	523	50	12054	-4.93	0.0	0.44	0.28	Ptgds Syk
733	GO:0001503 [5]: ossification	1	1	524	46	12058	-4.93	0.0	0.15	0.09	Pthlh
734	GO:0009310 [6]: amine catabolism	1	1	524	46	12058	-4.93	0.0	0.15	0.09	Auh
735	GO:0001505 [7]: regulation of neurotransmitter levels	2	2	523	44	12060	-4.94	0.0	0.55	0.33	Gad1 Syk
736	GO:0007599 [5]: hemostasis	2	2	523	44	12060	-4.94	0.0	0.55	0.33	Mst1 Serpinc1
737	GO:0030005 [7]: di-, tri-valent inorganic cation homeostasis	2	2	523	46	12058	-4.94	0.0	0.51	0.31	Fthl17 Pthlh
738	GO:0006790 [5]: sulfur metabolism	2	2	523	47	12057	-4.94	0.0	0.49	0.3	Hs2st1 Txnrd3
739	GO:0019233 [6]: perception of pain	1	1	524	9	12095	-4.96	0.0	1.06	0.61	Ccr2
740	GO:0030216 [4]: keratinocyte differentiation	1	1	524	9	12095	-4.96	0.0	1.06	0.61	Madcam1
741	GO:0042558 [6]: pteridine and derivative metabolism	1	1	524	9	12095	-4.96	0.0	1.06	0.61	Pcbd1
742	GO:0000060 [8]: protein-nucleus import, translocation	1	1	524	9	12095	-4.96	0.0	1.06	0.61	Jak2
743	GO:0001502 [7]: cartilage condensation	1	1	524	9	12095	-4.96	0.0	1.06	0.61	Agc1
744	GO:0006182 [8]: cGMP biosynthesis	1	1	524	9	12095	-4.96	0.0	1.06	0.61	Nppc
745	GO:0006401 [6]: RNA catabolism	1	1	524	9	12095	-4.96	0.0	1.06	0.61	Auh
746	GO:0006939 [4]: smooth muscle contraction	1	1	524	9	12095	-4.96	0.0	1.06	0.61	Cnn3
747	GO:0007033 [6]: vacuole organization and biogenesis	1	1	524	9	12095	-4.96	0.0	1.06	0.61	Stx7
748	GO:0007162 [5]: negative regulation of cell adhesion	1	1	524	9	12095	-4.96	0.0	1.06	0.61	Cml5
749	GO:0008064 [6]: regulation of actin polymerization and/or depolymerization	1	1	524	9	12095	-4.96	0.0	1.06	0.61	Rac1
750	GO:0008299 [7]: isoprenoid biosynthesis	1	1	524	9	12095	-4.96	0.0	1.06	0.61	Fdps
751	GO:0001654 [5]: eye morphogenesis	1	1	524	45	12059	-4.96	0.0	0.15	0.09	Tm4sf9
752	GO:0007411 [6]: axon guidance	1	1	524	45	12059	-4.96	0.0	0.15	0.09	Robo1
753	GO:0007605 [7]: perception of sound	1	1	524	44	12060	-4.98	0.0	0.16	0.09	Tbl1xr1
754	GO:0001701 [6]: embryonic development (sensu Mammalia)	1	1	524	43	12061	-4.99	0.0	0.17	0.1	Setdb1
755	GO:0016579 [9]: protein deubiquitination	1	1	524	10	12094	-5.02	0.0	0.99	0.57	Bap1
756	GO:0030593 [7]: neutrophil chemotaxis	1	1	524	10	12094	-5.02	0.0	0.99	0.57	Fcer1g
757	GO:0030832 [9]: regulation of actin filament length	1	1	524	10	12094	-5.02	0.0	0.99	0.57	Rac1
758	GO:0042493 [7]: response to drug	1	1	524	10	12094	-5.02	0.0	0.99	0.57	Abp1
759	GO:0044242 [6]: cellular lipid catabolism	1	1	524	10	12094	-5.02	0.0	0.99	0.57	Bach
760	GO:0046879 [4]: hormone secretion	1	1	524	10	12094	-5.02	0.0	0.99	0.57	Syk
761	GO:0050729 [7]: positive regulation of inflammatory response	1	1	524	10	12094	-5.02	0.0	0.99	0.57	Fcer1g
762	GO:0051128 [5]: regulation of cell organization and biogenesis	1	1	524	10	12094	-5.02	0.0	0.99	0.57	Rac1
763	GO:0051216 [6]: cartilage development	1	1	524	10	12094	-5.02	0.0	0.99	0.57	Agc1
764	GO:0000904 [4]: cellular morphogenesis during differentiation	1	1	524	10	12094	-5.02	0.0	0.99	0.57	Col18a1
765	GO:0007051 [8]: spindle organization and biogenesis	1	1	524	10	12094	-5.02	0.0	0.99	0.57	Nusap1
766	GO:0007271 [8]: synaptic transmission, cholinergic	1	1	524	10	12094	-5.02	0.0	0.99	0.57	Chrna4
767	GO:0009225 [6]: nucleotide-sugar metabolism	1	1	524	10	12094	-5.02	0.0	0.99	0.57	Uap1
768	GO:0042445 [5]: hormone metabolism	1	1	524	42	12062	-5.02	0.0	0.18	0.1	Star
769	GO:0015837 [5]: amine transport	1	1	524	41	12063	-5.04	0.0	0.18	0.11	Slc7a3
770	GO:0019320 [8]: hexose catabolism	1	1	524	41	12063	-5.04	0.0	0.18	0.11	Eno1
771	GO:0040029 [3]: regulation of gene expression, epigenetic	1	1	524	41	12063	-5.04	0.0	0.18	0.11	H2afy2
772	GO:0046164 [6]: alcohol catabolism	1	1	524	41	12063	-5.04	0.0	0.18	0.11	Eno1
773	GO:0046365 [7]: monosaccharide catabolism	1	1	524	41	12063	-5.04	0.0	0.18	0.11	Eno1
774	GO:0006007 [9]: glucose catabolism	1	1	524	41	12063	-5.04	0.0	0.18	0.11	Eno1
775	GO:0006752 [7]: group transfer coenzyme metabolism	1	1	524	41	12063	-5.04	0.0	0.18	0.11	Mthfd2
776	GO:0006576 [6]: biogenic amine metabolism	1	1	524	40	12064	-5.05	0.0	0.19	0.11	Sms
777	GO:0042044 [5]: fluid transport	1	1	524	11	12093	-5.06	0.0	0.92	0.52	Gp38
778	GO:0042136 [6]: neurotransmitter biosynthesis	1	1	524	11	12093	-5.06	0.0	0.92	0.52	Gad1
779	GO:0046068 [8]: cGMP metabolism	1	1	524	11	12093	-5.06	0.0	0.92	0.52	Nppc
780	GO:0006833 [6]: water transport	1	1	524	11	12093	-5.06	0.0	0.92	0.52	Gp38
781	GO:0007088 [7]: regulation of mitosis	1	1	524	11	12093	-5.06	0.0	0.92	0.52	Nusap1
782	GO:0000226 [8]: microtubule cytoskeleton organization and biogenesis	1	1	524	39	12065	-5.08	0.0	0.2	0.12	Cdca1
783	GO:0006865 [6]: amino acid transport	1	1	524	39	12065	-5.08	0.0	0.2	0.12	Slc7a3
784	GO:0008632 [7]: apoptotic program	1	1	524	38	12066	-5.09	0.0	0.21	0.13	Esrrbl1
785	GO:0009063 [7]: amino acid catabolism	1	1	524	38	12066	-5.09	0.0	0.21	0.13	Auh
786	GO:0019722 [7]: calcium-mediated signaling	1	1	524	12	12092	-5.09	0.0	0.86	0.49	Syk
787	GO:0030203 [7]: glycosaminoglycan metabolism	1	1	524	12	12092	-5.09	0.0	0.86	0.49	Hs2st1
788	GO:0042178 [6]: xenobiotic catabolism	1	1	524	12	12092	-5.09	0.0	0.86	0.49	Gstm4
789	GO:0042537 [6]: benzene and derivative metabolism	1	1	524	12	12092	-5.09	0.0	0.86	0.49	Gstm4
790	GO:0001776 [5]: immune cell homeostasis	1	1	524	12	12092	-5.09	0.0	0.86	0.49	Ikbkb
791	GO:0006022 [6]: aminoglycan metabolism	1	1	524	12	12092	-5.09	0.0	0.86	0.49	Hs2st1
792	GO:0006911 [8]: phagocytosis, engulfment	1	1	524	12	12092	-5.09	0.0	0.86	0.49	Fcer1g
793	GO:0008277 [5]: regulation of G-protein coupled receptor protein signaling pathway	1	1	524	12	12092	-5.09	0.0	0.86	0.49	Ramp3
794	GO:0007626 [3]: locomotory behavior	1	1	524	37	12067	-5.11	0.0	0.22	0.13	Celsr1
795	GO:0000041 [8]: transition metal ion transport	1	1	524	36	12068	-5.12	0.0	0.23	0.14	Fthl17
796	GO:0019370 [9]: leukotriene biosynthesis	1	1	524	13	12091	-5.13	0.0	0.8	0.46	Syk
797	GO:0030574 [9]: collagen catabolism	1	1	524	13	12091	-5.13	0.0	0.8	0.46	Mmp7
798	GO:0048278 [6]: vesicle docking	1	1	524	13	12091	-5.13	0.0	0.8	0.46	Stxbp1
799	GO:0048489 [6]: synaptic vesicle transport	1	1	524	13	12091	-5.13	0.0	0.8	0.46	Stxbp1
800	GO:0001839 [6]: neural plate morphogenesis	1	1	524	13	12091	-5.13	0.0	0.8	0.46	Ltap
801	GO:0001841 [6]: neural tube formation	1	1	524	13	12091	-5.13	0.0	0.8	0.46	Ltap
802	GO:0001843 [6]: neural tube closure	1	1	524	13	12091	-5.13	0.0	0.8	0.46	Ltap
803	GO:0006904 [7]: vesicle docking during exocytosis	1	1	524	13	12091	-5.13	0.0	0.8	0.46	Stxbp1
804	GO:0007281 [6]: germ cell development	1	1	524	13	12091	-5.13	0.0	0.8	0.46	Frap1
805	GO:0007585 [4]: respiratory gaseous exchange	1	1	524	13	12091	-5.13	0.0	0.8	0.46	Pbx3
806	GO:0030384 [9]: phosphoinositide metabolism	1	1	524	14	12090	-5.15	0.0	0.75	0.44	Pip5k1c
807	GO:0030595 [6]: immune cell chemotaxis	1	1	524	14	12090	-5.15	0.0	0.75	0.44	Fcer1g
808	GO:0030641 [8]: hydrogen ion homeostasis	1	1	524	14	12090	-5.15	0.0	0.75	0.44	Slc9a1
809	GO:0043087 [4]: regulation of GTPase activity	1	1	524	14	12090	-5.15	0.0	0.75	0.44	Ddef1
810	GO:0043284 [5]: biopolymer biosynthesis	1	1	524	14	12090	-5.15	0.0	0.75	0.44	Hs2st1
811	GO:0000271 [6]: polysaccharide biosynthesis	1	1	524	14	12090	-5.15	0.0	0.75	0.44	Hs2st1
812	GO:0006595 [7]: polyamine metabolism	1	1	524	14	12090	-5.15	0.0	0.75	0.44	Sms
813	GO:0006691 [8]: leukotriene metabolism	1	1	524	14	12090	-5.15	0.0	0.75	0.44	Syk
814	GO:0006700 [7]: C21-steroid hormone biosynthesis	1	1	524	14	12090	-5.15	0.0	0.75	0.44	Star
815	GO:0006885 [9]: regulation of pH	1	1	524	14	12090	-5.15	0.0	0.75	0.44	Slc9a1
816	GO:0006941 [4]: striated muscle contraction	1	1	524	14	12090	-5.15	0.0	0.75	0.44	Myh6
817	GO:0007270 [7]: nerve-nerve synaptic transmission	1	1	524	14	12090	-5.15	0.0	0.75	0.44	Chrna4
818	GO:0009306 [4]: protein secretion	1	1	524	14	12090	-5.15	0.0	0.75	0.44	Lcp2
819	GO:0006096 [8]: glycolysis	1	1	524	34	12070	-5.15	0.0	0.26	0.16	Eno1
820	GO:0048468 [3]: cell development	1	1	524	33	12071	-5.16	0.0	0.27	0.17	Col18a1
821	GO:0030282 [6]: bone mineralization	1	1	524	15	12089	-5.18	0.0	0.71	0.41	Pthlh
822	GO:0042475 [6]: odontogenesis (sensu Vertebrata)	1	1	524	15	12089	-5.18	0.0	0.71	0.41	Tnfrsf11b
823	GO:0042476 [5]: odontogenesis	1	1	524	15	12089	-5.18	0.0	0.71	0.41	Tnfrsf11b
824	GO:0050764 [7]: regulation of phagocytosis	1	1	524	15	12089	-5.18	0.0	0.71	0.41	Fcer1g
825	GO:0050766 [8]: positive regulation of phagocytosis	1	1	524	15	12089	-5.18	0.0	0.71	0.41	Fcer1g
826	GO:0050900 [6]: immune cell migration	1	1	524	15	12089	-5.18	0.0	0.71	0.41	Fcer1g
827	GO:0001838 [5]: embryonic epithelial tube formation	1	1	524	15	12089	-5.18	0.0	0.71	0.41	Ltap
828	GO:0006487 [9]: N-linked glycosylation	1	1	524	15	12089	-5.18	0.0	0.71	0.41	Prkcsh
829	GO:0006749 [6]: glutathione metabolism	1	1	524	15	12089	-5.18	0.0	0.71	0.41	Txnrd3
830	GO:0044264 [6]: cellular polysaccharide metabolism	1	1	524	32	12072	-5.18	0.0	0.28	0.18	Gaa
831	GO:0019885 [6]: antigen processing, endogenous antigen via MHC class I	1	1	524	31	12073	-5.19	0.0	0.3	0.19	H2-T22
832	GO:0006112 [7]: energy reserve metabolism	1	1	524	31	12073	-5.19	0.0	0.3	0.19	Gaa
833	GO:0030183 [5]: B-cell differentiation	1	1	524	16	12088	-5.2	0.0	0.66	0.38	Syk
834	GO:0050727 [6]: regulation of inflammatory response	1	1	524	16	12088	-5.2	0.0	0.66	0.38	Fcer1g
835	GO:0007586 [4]: digestion	1	1	524	16	12088	-5.2	0.0	0.66	0.38	Prss2
836	GO:0008207 [6]: C21-steroid hormone metabolism	1	1	524	16	12088	-5.2	0.0	0.66	0.38	Star
837	GO:0019883 [6]: antigen presentation, endogenous antigen	1	1	524	30	12074	-5.2	0.0	0.31	0.2	H2-T22
838	GO:0006261 [7]: DNA-dependent DNA replication	1	1	524	30	12074	-5.2	0.0	0.31	0.2	Top3b
839	GO:0006730 [5]: one-carbon compound metabolism	1	1	524	30	12074	-5.2	0.0	0.31	0.2	Mthfd2
840	GO:0030004 [7]: monovalent inorganic cation homeostasis	1	1	524	17	12087	-5.21	0.0	0.63	0.36	Slc9a1
841	GO:0030855 [4]: epithelial cell differentiation	1	1	524	17	12087	-5.21	0.0	0.63	0.36	Pthlh
842	GO:0042088 [7]: T-helper 1 type immune response	1	1	524	17	12087	-5.21	0.0	0.63	0.36	Fcer1g
843	GO:0007259 [7]: JAK-STAT cascade	1	1	524	17	12087	-5.21	0.0	0.63	0.36	Jak2
844	GO:0035107 [4]: appendage morphogenesis	1	1	524	29	12075	-5.21	0.0	0.33	0.21	Lrp6
845	GO:0035108 [5]: limb morphogenesis	1	1	524	29	12075	-5.21	0.0	0.33	0.21	Lrp6
846	GO:0042157 [7]: lipoprotein metabolism	1	1	524	29	12075	-5.21	0.0	0.33	0.21	Apobec1
847	GO:0048015 [7]: phosphoinositide-mediated signaling	1	1	524	29	12075	-5.21	0.0	0.33	0.21	Gnb1
848	GO:0016331 [5]: morphogenesis of embryonic epithelium	1	1	524	18	12086	-5.22	0.0	0.59	0.34	Ltap
849	GO:0030509 [9]: BMP signaling pathway	1	1	524	18	12086	-5.22	0.0	0.59	0.34	Sostdc1
850	GO:0006720 [6]: isoprenoid metabolism	1	1	524	18	12086	-5.22	0.0	0.59	0.34	Fdps
851	GO:0006826 [9]: iron ion transport	1	1	524	18	12086	-5.22	0.0	0.59	0.34	Fthl17
852	GO:0016582 [9]: non-covalent chromatin modification	1	1	524	27	12077	-5.22	0.0	0.36	0.23	Actl6a
853	GO:0030182 [4]: neuron differentiation	1	1	524	27	12077	-5.22	0.0	0.36	0.23	Runx1
854	GO:0030326 [6]: embryonic limb morphogenesis	1	1	524	27	12077	-5.22	0.0	0.36	0.23	Lrp6
855	GO:0035113 [5]: embryonic appendage morphogenesis	1	1	524	27	12077	-5.22	0.0	0.36	0.23	Lrp6
856	GO:0046916 [8]: transition metal ion homeostasis	1	1	524	27	12077	-5.22	0.0	0.36	0.23	Fthl17
857	GO:0006338 [10]: chromatin remodeling	1	1	524	27	12077	-5.22	0.0	0.36	0.23	Actl6a
858	GO:0007519 [6]: myogenesis	1	1	524	27	12077	-5.22	0.0	0.36	0.23	Cdon
859	GO:0009187 [7]: cyclic nucleotide metabolism	1	1	524	27	12077	-5.22	0.0	0.36	0.23	Nppc
860	GO:0005977 [8]: glycogen metabolism	1	1	524	28	12076	-5.22	0.0	0.34	0.22	Gaa
861	GO:0006073 [7]: glucan metabolism	1	1	524	28	12076	-5.22	0.0	0.34	0.22	Gaa
862	GO:0009967 [5]: positive regulation of signal transduction	1	1	524	19	12085	-5.23	0.0	0.56	0.34	Syk
863	GO:0042087 [6]: cell-mediated immune response	1	1	524	19	12085	-5.23	0.0	0.56	0.34	Fcer1g
864	GO:0044272 [6]: sulfur compound biosynthesis	1	1	524	19	12085	-5.23	0.0	0.56	0.34	Hs2st1
865	GO:0006874 [8]: calcium ion homeostasis	1	1	524	19	12085	-5.23	0.0	0.56	0.34	Pthlh
866	GO:0006879 [8]: iron ion homeostasis	1	1	524	19	12085	-5.23	0.0	0.56	0.34	Fthl17
867	GO:0007223 [7]: frizzled-2 signaling pathway	1	1	524	19	12085	-5.23	0.0	0.56	0.34	Wnt10a
868	GO:0042133 [5]: neurotransmitter metabolism	1	1	524	20	12084	-5.24	0.0	0.53	0.33	Gad1
869	GO:0042446 [6]: hormone biosynthesis	1	1	524	20	12084	-5.24	0.0	0.53	0.33	Star
870	GO:0007269 [4]: neurotransmitter secretion	1	1	524	20	12084	-5.24	0.0	0.53	0.33	Syk
871	GO:0009072 [6]: aromatic amino acid family metabolism	1	1	524	20	12084	-5.24	0.0	0.53	0.33	Pcbd1
872	GO:0009566 [5]: fertilization	1	1	524	23	12081	-5.24	0.0	0.45	0.28	Gnpda1
873	GO:0006919 [6]: caspase activation	1	1	524	23	12081	-5.24	0.0	0.45	0.28	Esrrbl1
874	GO:0007338 [6]: fertilization (sensu Metazoa)	1	1	524	23	12081	-5.24	0.0	0.45	0.28	Gnpda1
875	GO:0019748 [4]: secondary metabolism	1	1	524	24	12080	-5.24	0.0	0.42	0.27	Drpla
876	GO:0043280 [5]: positive regulation of caspase activity	1	1	524	24	12080	-5.24	0.0	0.42	0.27	Esrrbl1
877	GO:0043281 [4]: regulation of caspase activity	1	1	524	24	12080	-5.24	0.0	0.42	0.27	Esrrbl1
878	GO:0007200 [7]: G-protein signaling, coupled to IP3 second messenger (phospholipase C activating)	1	1	524	24	12080	-5.24	0.0	0.42	0.27	Gnb1
879	GO:0050909 [7]: perception of taste	1	1	524	22	12082	-5.24	0.0	0.47	0.29	Gnb1
880	GO:0001764 [6]: neuronal migration	1	1	524	22	12082	-5.24	0.0	0.47	0.29	Nr2f2
881	GO:0006099 [8]: tricarboxylic acid cycle	1	1	524	22	12082	-5.24	0.0	0.47	0.29	Sdhc
882	GO:0008360 [5]: regulation of cell shape	1	1	524	22	12082	-5.24	0.0	0.47	0.29	Palm
883	GO:0009190 [7]: cyclic nucleotide biosynthesis	1	1	524	22	12082	-5.24	0.0	0.47	0.29	Nppc
884	GO:0006650 [8]: glycerophospholipid metabolism	1	1	524	21	12083	-5.24	0.0	0.5	0.3	Pip5k1c
885	GO:0006807 [4]: nitrogen compound metabolism	1	1	524	21	12083	-5.24	0.0	0.5	0.3	Nit1
886	GO:0007515 [5]: lymph gland development	1	1	524	21	12083	-5.24	0.0	0.5	0.3	Nfkb2
