# Supplementary material for: A genomic analysis of mouse models of breast cancer reveals molecular features of mouse models and relationships to human breast cancer
Source: Breast Cancer Res. 2014 Jun 5;16(3):R59. doi: 10.1186/bcr3672 (PMC4078930; doi:10.1186/bcr3672)
Supplement: Additional file 2 — Fold change values organized by mouse tumor model type comparing the mouse model to all other types of mouse models. [file bcr3672-S2.zip › Additional_file_2/BRCA_p53_mutant_SAM/AdditionalFile35_BRCA_p53_mutant_SAM/UpregulatedGenesgather_kegg_121026.txt]

#	Annotation	Total Genes With Ann	Your Genes (With Ann)	Your Genes (No Ann)	Genome (With Ann)	Genome (No Ann)	ln(Bayes factor)	neg ln(p value)	FE: neg ln(p value)	FE: neg ln(FDR)	Genes
1	path:mmu04080: Neuroactive ligand-receptor interaction	2	2	117	276	2124	4.75	9.05	0.0	0.0	Edg7 Htr1a
2	path:mmu04310: Wnt signaling pathway	15	15	104	126	2274	1.85	6.01	6.17	1.99	Ccnd2 Cer1 Csnk1e Cul1 Lrp6 Ltap Map3k7 Mmp7 Nlk Ppp2cb Rac1 Rac2 Rbx1 Tbl1xr1 Wnt10a
3	path:mmu04010: MAPK signaling pathway	20	20	99	211	2189	1.18	5.33	5.35	1.99	Atf4 Dusp10 Grb2 Hspa8 Ikbkb Il1r1 Map3k12 Map3k7 Map4k4 Mef2c Mras Nfkb2 Nlk Pak1 Pak2 Rac1 Rac2 Rps6ka3 Rps6ka4 Stk4
4	path:mmu04520: Adherens junction	9	9	110	65	2335	0.55	4.61	4.94	1.99	Catna1 Iqgap1 Map3k7 Nlk Ptprm Rac1 Rac2 Was Wasl
5	path:mmu05020: Parkinson's disease	4	4	115	13	2387	0.35	4.41	4.96	1.99	Park2 Ube1x Ube1y1 Uchl1
6	path:mmu04510: Focal adhesion	17	17	102	197	2203	-0.22	0.0	3.87	1.31	Birc3 Ccnd2 Col4a1 Col4a4 Grb2 Itga9 Itgb1 Lama4 Lamc1 Mras Pak1 Pak2 Pak3 Pip5k1c Rac1 Rac2 Vav3
7	path:mmu00310: Lysine degradation	6	6	113	38	2362	-0.31	0.0	4.14	1.41	Aldh2 Hadhsc Plod2 Setdb1 Suv39h1 Suv39h2
8	path:mmu04020: Calcium signaling pathway	3	3	116	178	2222	-0.63	0.0	0.01	0.0	Cacna1c Nfkb2 Syk
9	path:mmu04620: Toll-like receptor signaling pathway	9	9	110	85	2315	-0.79	0.0	3.47	1.07	Ifnar1 Ikbkb Ly96 Map3k7 Nfkb2 Rac1 Rac2 Tlr1 Tlr7
10	path:mmu00190: Oxidative phosphorylation	1	1	118	114	2286	-0.83	0.0	0.0	0.0	Sdhc
11	path:mmu00410: beta-Alanine metabolism	3	3	116	14	2386	-1.42	0.0	3.15	0.88	Aldh2 Gad1 Sms
12	path:mmu00630: Glyoxylate and dicarboxylate metabolism	2	2	117	8	2392	-2.05	0.0	2.55	0.41	Hao1 Mthfd2
13	path:mmu00791: Atrazine degradation	1	1	118	1	2399	-2.33	0.0	2.38	0.34	Apobec1
14	path:mmu00632: Benzoate degradation via CoA ligation	4	4	115	41	2359	-2.46	0.0	1.83	0.15	Cdc7 Dyrk1a Eif2ak3 Hadhsc
15	path:mmu04710: Circadian rhythm	2	2	117	11	2389	-2.46	0.0	2.1	0.15	Clock Csnk1e
16	path:mmu00532: Chondroitin / Heparan sulfate biosynthesis	3	3	116	25	2375	-2.47	0.0	1.94	0.15	B4galt7 Chst12 Hs2st1
17	path:mmu04512: ECM-receptor interaction	6	6	113	78	2322	-2.48	0.0	1.59	0.15	Col4a1 Col4a4 Itga9 Itgb1 Lama4 Lamc1
18	path:mmu04060: Cytokine-cytokine receptor interaction	11	11	108	229	2171	-2.68	0.0	0.53	0.15	Ccl12 Ccr2 Cxcl4 Edar Ifnar1 Ifngr2 Il1r1 Il2rg Il7 Tnfrsf11b Tnfrsf4
19	path:mmu00230: Purine metabolism	3	3	116	105	2295	-2.72	0.0	0.11	0.06	Dck Pde6d Znrd1
20	path:mmu00380: Tryptophan metabolism	5	5	114	70	2330	-2.77	0.0	1.28	0.15	Aldh2 Cyp1b1 Cyp2j6 Hadhsc Kmo
21	path:mmu00071: Fatty acid metabolism	4	4	115	50	2350	-2.78	0.0	1.39	0.15	Aldh2 Cyp1b1 Cyp2j6 Hadhsc
22	path:mmu00562: Inositol phosphate metabolism	4	4	115	53	2347	-2.86	0.0	1.27	0.15	Cdc7 Dyrk1a Eif2ak3 Pip5k1c
23	path:mmu00480: Glutathione metabolism	3	3	116	33	2367	-2.86	0.0	1.43	0.15	Gpx2 Gstm4 Gstp1
24	path:mmu00650: Butanoate metabolism	3	3	116	34	2366	-2.9	0.0	1.37	0.15	Aldh2 Gad1 Hadhsc
25	path:mmu04910: Insulin signaling pathway	6	6	113	127	2273	-2.95	0.0	0.5	0.15	Eif4e2 Fbp1 Frap1 Grb2 Ikbkb Mras
26	path:mmu04530: Tight junction	5	5	114	118	2282	-2.98	0.0	0.35	0.15	Catna1 Epb4.1l3 Mras Ppp2cb Vapa
27	path:mmu00900: Terpenoid biosynthesis	1	1	118	4	2396	-3.11	0.0	1.54	0.15	Fdps
28	path:mmu04070: Phosphatidylinositol signaling system	4	4	115	72	2328	-3.13	0.0	0.72	0.15	Cdc7 Dyrk1a Eif2ak3 Pip5k1c
29	path:mmu04210: Apoptosis	4	4	115	85	2315	-3.14	0.0	0.49	0.15	Birc3 Ikbkb Il1r1 Nfkb2
30	path:mmu04540: Gap junction	4	4	115	80	2320	-3.15	0.0	0.57	0.15	Csnk1e Mras Tuba1 Tuba4
31	path:mmu04610: Complement and coagulation cascades	2	2	117	66	2334	-3.17	0.0	0.17	0.1	C1qg Serpinc1
32	path:mmu00010: Glycolysis / Gluconeogenesis	3	3	116	47	2353	-3.2	0.0	0.86	0.15	Aldh2 Eno1 Fbp1
33	path:mmu00240: Pyrimidine metabolism	2	2	117	64	2336	-3.21	0.0	0.19	0.1	Dck Znrd1
34	path:mmu00760: Nicotinate and nicotinamide metabolism	3	3	116	48	2352	-3.21	0.0	0.83	0.15	Cdc7 Dyrk1a Eif2ak3
35	path:mmu04330: Notch signaling pathway	1	1	118	49	2351	-3.22	0.0	0.09	0.05	Lfng
36	path:mmu00430: Taurine and hypotaurine metabolism	1	1	118	5	2395	-3.24	0.0	1.38	0.15	Gad1
37	path:mmu00530: Aminosugars metabolism	2	2	117	25	2375	-3.29	0.0	1.0	0.15	Gnpda1 Uap1
38	path:mmu05040: Huntington's disease	2	2	117	25	2375	-3.29	0.0	1.0	0.15	Esrrbl1 Grb2
39	path:mmu00500: Starch and sucrose metabolism	2	2	117	28	2372	-3.36	0.0	0.87	0.15	Gaa Ugdh
40	path:mmu00280: Valine, leucine and isoleucine degradation	2	2	117	30	2370	-3.4	0.0	0.8	0.15	Aldh2 Hadhsc
41	path:mmu04340: Hedgehog signaling pathway	2	2	117	49	2351	-3.42	0.0	0.35	0.15	Csnk1e Wnt10a
42	path:mmu00330: Arginine and proline metabolism	2	2	117	35	2365	-3.45	0.0	0.64	0.15	Aldh2 Sms
43	path:mmu00361: gamma-Hexachlorocyclohexane degradation	2	2	117	37	2363	-3.46	0.0	0.58	0.15	Cyp1b1 Cyp2j6
44	path:mmu00062: Fatty acid biosynthesis (path 2)	1	1	118	8	2392	-3.5	0.0	1.04	0.15	Hadhsc
45	path:mmu00290: Valine, leucine and isoleucine biosynthesis	1	1	118	8	2392	-3.5	0.0	1.04	0.15	Vars2
46	path:mmu00920: Sulfur metabolism	1	1	118	8	2392	-3.5	0.0	1.04	0.15	Chst12
47	path:mmu00051: Fructose and mannose metabolism	1	1	118	37	2363	-3.54	0.0	0.17	0.1	Fbp1
48	path:mmu00400: Phenylalanine, tyrosine and tryptophan biosynthesis	1	1	118	9	2391	-3.56	0.0	0.96	0.15	Eno1
49	path:mmu00561: Glycerolipid metabolism	1	1	118	34	2366	-3.6	0.0	0.2	0.1	Aldh2
50	path:mmu00040: Pentose and glucuronate interconversions	1	1	118	10	2390	-3.61	0.0	0.88	0.15	Ugdh
51	path:mmu00520: Nucleotide sugars metabolism	1	1	118	10	2390	-3.61	0.0	0.88	0.15	Ugdh
52	path:mmu05060: Prion disease	1	1	118	10	2390	-3.61	0.0	0.88	0.15	Lamc1
53	path:mmu00600: Glycosphingolipid metabolism	1	1	118	33	2367	-3.62	0.0	0.21	0.1	Sptlc1
54	path:mmu00620: Pyruvate metabolism	1	1	118	32	2368	-3.64	0.0	0.22	0.1	Aldh2
55	path:mmu00930: Caprolactam degradation	1	1	118	11	2389	-3.64	0.0	0.82	0.15	Hadhsc
56	path:mmu00150: Androgen and estrogen metabolism	1	1	118	31	2369	-3.66	0.0	0.24	0.1	Sts
57	path:mmu00053: Ascorbate and aldarate metabolism	1	1	118	12	2388	-3.68	0.0	0.76	0.15	Aldh2
58	path:mmu00670: One carbon pool by folate	1	1	118	12	2388	-3.68	0.0	0.76	0.15	Mthfd2
59	path:mmu05050: Dentatorubropallidoluysian atrophy (DRPLA)	1	1	118	13	2387	-3.7	0.0	0.71	0.15	Drpla
60	path:mmu00510: N-Glycan biosynthesis	1	1	118	26	2374	-3.73	0.0	0.31	0.14	Alg2
61	path:mmu00100: Biosynthesis of steroids	1	1	118	15	2385	-3.74	0.0	0.62	0.15	Fdps
62	path:mmu00052: Galactose metabolism	1	1	118	25	2375	-3.74	0.0	0.33	0.15	Gaa
63	path:mmu00120: Bile acid biosynthesis	1	1	118	25	2375	-3.74	0.0	0.33	0.15	Aldh2
64	path:mmu00340: Histidine metabolism	1	1	118	25	2375	-3.74	0.0	0.33	0.15	Aldh2
65	path:mmu00602: Blood group glycolipid biosynthesis-neolactoseries	1	1	118	16	2384	-3.75	0.0	0.58	0.15	St8sia1
66	path:mmu00020: Citrate cycle (TCA cycle)	1	1	118	23	2377	-3.76	0.0	0.37	0.15	Sdhc
67	path:mmu00640: Propanoate metabolism	1	1	118	23	2377	-3.76	0.0	0.37	0.15	Aldh2
68	path:mmu00251: Glutamate metabolism	1	1	118	18	2382	-3.76	0.0	0.51	0.15	Gad1
69	path:mmu00252: Alanine and aspartate metabolism	1	1	118	18	2382	-3.76	0.0	0.51	0.15	Gad1
70	path:mmu00604: Ganglioside biosynthesis	1	1	118	18	2382	-3.76	0.0	0.51	0.15	St8sia1
71	path:mmu00030: Pentose phosphate pathway	1	1	118	21	2379	-3.77	0.0	0.42	0.15	Fbp1
72	path:mmu00512: O-Glycan biosynthesis	1	1	118	21	2379	-3.77	0.0	0.42	0.15	Gcnt1
73	path:mmu00970: Aminoacyl-tRNA biosynthesis	1	1	118	21	2379	-3.77	0.0	0.42	0.15	Vars2
74	path:mmu00220: Urea cycle and metabolism of amino groups	1	1	118	19	2381	-3.77	0.0	0.48	0.15	Sms
75	path:mmu00903: Limonene and pinene degradation	1	1	118	19	2381	-3.77	0.0	0.48	0.15	Aldh2
76	path:mmu00603: Globoside metabolism	1	1	118	19	2381	-3.77	0.0	0.48	0.15	St8sia1
77	path:mmu00710: Carbon fixation	1	1	118	19	2381	-3.77	0.0	0.48	0.15	Fbp1
