# Supplementary material for: A genomic analysis of mouse models of breast cancer reveals molecular features of mouse models and relationships to human breast cancer
Source: Breast Cancer Res. 2014 Jun 5;16(3):R59. doi: 10.1186/bcr3672 (PMC4078930; doi:10.1186/bcr3672)
Supplement: Additional file 2 — Fold change values organized by mouse tumor model type comparing the mouse model to all other types of mouse models. [file bcr3672-S2.zip › Additional_file_2/BRCA_p53_mutant_SAM/AdditionalFile35_BRCA_p53_mutant_SAM/UpregulatedGenesgather_transfac_121026.txt]

#	Annotation	Total Genes With Ann	Your Genes (With Ann)	Your Genes (No Ann)	Genome (With Ann)	Genome (No Ann)	ln(Bayes factor)	neg ln(p value)	FE: neg ln(p value)	FE: neg ln(FDR)	Genes
1	V$E2F1_Q6: E2F-1	398	398	229	7946	7598	15.68	11.93	21.18	16.03	1100001D10Rik 1110059F07Rik 2410004C24Rik 2610031L17Rik 2610036F08Rik 3110006P09Rik 4732429I09Rik 4921524P20Rik 4930542G03Rik 5530601I19Rik AF233884 AI839562 Abcb7 Abcg1 Abcg3 Actl6a Adamts10 Add1 Agc1 Aldh2 Alg2 Ammecr1 Angptl2 Apbb1ip Api5 Aplp2 Arhgef2 Arl10b Arl6ip6 Arpc1b Arpc4 Arpc5l Asf1a Atad1 Atf4 Axl BC005624 BC010304 BC011248 BC017634 BC019943 BC025546 Bach Bap1 Bard1 Bcas2 Birc3 Bnip2…
2	V$ELK1_02: Elk-1	542	542	85	11888	3656	15.52	11.93	21.23	16.03	1100001D10Rik 1110007H17Rik 1110037N09Rik 1700051I12Rik 2310043N13Rik 2410004C24Rik 2410118I19Rik 2610031L17Rik 2610036F08Rik 3110006P09Rik 4732429I09Rik 4833441J24Rik 4921507I02Rik 4921524P20Rik 4930542G03Rik 4933416E05Rik 5530601I19Rik AF233884 AI114950 AI839562 Aadac Aard Abcb7 Abcg1 Abcg3 Actl6a Adamts10 Add1 Adrm1 Agc1 Aldh2 Ammecr1 Ang2 Angptl2 Ankrd25 Ankrd6 Antxr1 Apbb1ip Api5 Aplp2 Apobe…
3	V$KROX_Q6	311	311	316	6054	9490	11.04	11.93	16.43	11.69	1110007H17Rik 1110037N09Rik 1700051I12Rik 2410118I19Rik 3110006P09Rik 4732429I09Rik 4921507I02Rik 4921524P20Rik 4930542G03Rik AF233884 AI839562 Aard Abcg1 Actl6a Adamts10 Add1 Agc1 Aldh2 Alg2 Ammecr1 Anapc5 Ankrd25 Aplp2 Arl6ip6 Arpc1b Arpc4 Arpc5l Asf1a Asph Atad1 Auh Axl B4galt7 BC005624 BC006965 BC010304 BC017634 BC018242 BC025546 Bach Bap1 Bard1 Bnip2 Bri3 Bub3 C330023F11Rik C530046L02Rik Cac…
4	V$MRF2_01: modulator recognition factor 2	320	320	307	9572	5972	10.8	11.93	0.0	0.0	1100001D10Rik 2310043N13Rik 2410118I19Rik 2610036F08Rik 3110006P09Rik 4732429I09Rik 4921507I02Rik 5530601I19Rik 5730421E18Rik AA545217 AF233884 Aadac Abcb7 Aldh2 Alg2 Ammecr1 Ankrd6 Antxr1 Aplp2 Apobec1 Arf4 Arhgdib Arpc1b Asph Atf4 B4galt7 BC006965 BC007180 BC017634 BC019943 BC022960 BC023105 BC025546 Bach Bard1 Bcl9 Birc3 C1qg C430014D17Rik C530046L02Rik Cab39 Calu Camsap1 Capzb Catna1 Cbx7 Ccl…
5	V$NRF2_01: nuclear respiratory factor 2	155	155	472	2541	13003	10.57	11.93	16.1	11.65	2410004C24Rik 2410118I19Rik 2610031L17Rik 3110006P09Rik 4930542G03Rik 4933416E05Rik AF233884 AI114950 AI839562 Adrm1 Apbb1ip Arl6ip6 Arpc4 Arpc5l Atad1 Auh BC005624 BC006965 BC011248 BC019943 BC025546 Bcl9 Calu Catna1 Cfl1 Chd4 Cops5 Cops7b Coro1c Cpsf4 Crsp6 Cul1 Cul3 D10Ertd718e D5Bwg0834e Ddx47 Dmtf1 Dnajc2 Dr1 Dusp10 E130107N23Rik Ebna1bp2 Edg7 Eif3s3 Eif4e2 Eno1 Ercc8 Ern1 Fbxo22 Fbxo36 Fcer…
6	V$MAZ_Q6	493	493	134	10778	4766	9.95	11.93	15.43	11.2	1110007H17Rik 1110037N09Rik 2410004C24Rik 2410118I19Rik 2610031L17Rik 2610036F08Rik 3110006P09Rik 4732429I09Rik 4833441J24Rik 4921507I02Rik 4921524P20Rik 4930542G03Rik 5530601I19Rik 5830472H07Rik AF233884 AI114950 AI839562 Aard Abcb7 Abcg1 Abcg3 Actl6a Adamts10 Add1 Adrm1 Agc1 Ammecr1 Anapc5 Ang1 Ang2 Angptl2 Ankrd25 Ankrd6 Antxr1 Api5 Aplp2 Arhgdib Arhgef2 Arl10b Arl6ip6 Arpc1b Arpc4 Arpc5l Asf1…
7	V$E2F1_Q3_01	226	226	401	4225	11319	8.24	11.93	13.59	9.54	2410004C24Rik 2610031L17Rik 4930542G03Rik 5530601I19Rik Abcb7 Abcg3 Adamts10 Agc1 Ammecr1 Aplp2 Arf4 Arhgef2 Arl10b Arl6ip6 Arpc5l Asf1a Atf4 Auh B4galt7 BC005624 BC010304 BC011248 Bach Bap1 Bard1 Bri3 C230080I20Rik C330023F11Rik C530046L02Rik Cab39 Cacna1c Calu Camsap1 Catna1 Cbx7 Cd164 Cdk5r2 Cdr2 Celsr1 Cfl1 Chchd3 Chd4 Chrna4 Cops5 Coro1c Csnk1e Cul1 Cul3 Cyhr1 D10Ertd718e D5Bwg0834e Dcamkl1 …
8	V$E2F1_Q6_01	275	275	352	5380	10164	8.0	11.93	13.31	9.53	2410004C24Rik 2610031L17Rik 2610036F08Rik 3110006P09Rik 4732429I09Rik 4921524P20Rik 4930542G03Rik 5530601I19Rik AF233884 Abcg3 Actl6a Adamts10 Agc1 Ammecr1 Angptl2 Apbb1ip Api5 Aplp2 Arhgef2 Arl10b Arl6ip6 Arpc5l Atad1 Atf4 Axl B4galt7 BC010304 BC011248 Bach Bap1 Bard1 Bcas2 Birc3 Bnip2 Bri3 C230080I20Rik C330023F11Rik C530046L02Rik Cacna1c Calu Catna1 Ccnd2 Cdc37l1 Cdc7 Cdk5r2 Cdr2 Cfl1 Chchd3 C…
9	V$DEAF1_01	169	169	458	2968	12576	7.87	11.93	13.29	9.53	2610031L17Rik 3110006P09Rik 4930542G03Rik 4933416E05Rik 5530601I19Rik AI114950 AI839562 Abcg1 Adamts10 Adrm1 Agc1 Arl6ip6 Arpc4 Arpc5l Atf4 BC006965 BC010304 BC021523 Birc3 Bnip2 Cab39 Calu Catna1 Cfl1 Cib1 Cops5 Cops7b Coro1c Csnk1e Cul1 Cul3 Cxcl4 Cybrd1 D4Bwg1540e D5Bwg0834e Dck Dnajb6 E430036I04Rik Ebna1bp2 Eif2ak3 Eif4e2 Elys Ercc8 Ern1 Etv3 Exosc1 Fbxo22 Fbxo36 Fnbp3 Golga3 Gpx2 Grb2 Hapln2…
10	V$CETS1P54_01: c-Ets-1(p54)	460	460	167	10056	5488	7.3	11.52	12.64	9.0	1100001D10Rik 1700051I12Rik 2410004C24Rik 2410118I19Rik 2610031L17Rik 2610036F08Rik 3110006P09Rik 4732429I09Rik 4833441J24Rik 4921507I02Rik 4930542G03Rik 4933416E05Rik 5730421E18Rik AF233884 AI114950 AI839562 Aadac Abcb7 Abcg1 Abcg3 Adamts10 Add1 Adrm1 Agc1 Aldh2 Ang2 Angptl2 Ankrd25 Ankrd6 Antxr1 Apbb1ip Aplp2 Apobec1 Arf4 Arhgef2 Arl6ip6 Arpc1b Arpc4 Arpc5l Atad1 Atf4 Auh Azgp1 B4galt7 BC005624…
11	V$E2F_Q3_01	268	268	359	5275	10269	7.06	11.01	12.34	8.8	1100001D10Rik 2410004C24Rik 2610031L17Rik 4921524P20Rik 4930542G03Rik 5530601I19Rik AF233884 Aard Actl6a Adamts10 Add1 Adrm1 Aldh2 Ammecr1 Anapc5 Angptl2 Ankrd25 Apbb1ip Api5 Aplp2 Arhgef2 Arl6ip6 Arpc1b Asf1a Asph Atf4 Axl BC005624 BC017634 BC019943 Bach Bap1 Bard1 Bcas2 Bri3 C230080I20Rik C330023F11Rik C530046L02Rik Cab39 Calu Catna1 Ccnd2 Cd164 Cdc37l1 Cdc7 Cdk5r2 Cdr2 Cfl1 Chd4 Chrna4 Chst12 …
12	V$HNF1_C: Hepatic nuclear factor 1	163	163	464	5362	10182	7.01	10.83	0.0	0.0	2310043N13Rik 4933416E05Rik AA545217 Aadac Aard Actl6a Aldh2 Antxr1 Arhgdib Arl10b Azgp1 BC023105 Bcl9 Bnip2 Bri3 C530046L02Rik Cab39 Capzb Ccnd2 Cdc37l1 Cdc7 Cdca1 Cer1 Clec5a Cml5 Col4a4 Coro1a Cspg2 Cubn Cyhr1 Cyp2c55 Cyp2j6 D4Bwg1540e Dcps Ddef1 Ddx21 Dmtf1 Dr1 Ebi3 Ebna1bp2 Edg7 Ercc8 Frmd4b Gcnt1 Golph3l Gpc1 Gpx2 Greb1 Grwd1 Gtf2h3 Hao1 Havcr2 Hbs1l Hcngp Il2rg Il7 Itgb1 Jak2 Kbtbd2 Kcne3 …
13	V$POU1F1_Q6	200	200	427	6295	9249	6.48	10.54	0.0	0.0	1110059F07Rik 1700051I12Rik 2310043N13Rik 2410004C24Rik 2610036F08Rik 4833441J24Rik 4933416E05Rik 5730421E18Rik Aadac Abcb7 Abcg1 Abcg3 Adamts10 Ammecr1 Anapc5 Apobec1 Arf4 Arhgdib Arl10b Arpc5l Asph Atad1 Auh BC005624 BC019943 BC022960 BC023105 BC025546 Bap1 Birc3 C230080I20Rik C430014D17Rik Capzb Cbx7 Ccl20 Ccr2 Cd164 Cdc7 Cer1 Clec4a2 Cml5 Col18a1 Cops5 Cspg2 Cyp2c55 Cyp2j6 Dck Dcps Ddx21 Ddx4…
14	V$WHN_B: winged-helix factor nude	197	197	430	3719	11825	5.65	9.53	10.94	7.5	1100001D10Rik 2410118I19Rik 2610031L17Rik 2610036F08Rik 3110006P09Rik 4921524P20Rik 4930542G03Rik 5730421E18Rik AF233884 AI114950 Adrm1 Aplp2 Arpc1b Arpc5l Asph Atad1 Atf4 Auh Axl BC010304 Bach Bap1 Bard1 Bri3 C230080I20Rik C330023F11Rik C530046L02Rik Cacna1c Ccnd2 Cd164 Cd72 Cdc7 Chd4 Col4a4 Cops5 Cul1 Cxcl4 Cyp1b1 D5Bwg0834e Dck Dnajb6 Dnajc2 E430036I04Rik Eif3s3 Eno1 Eps8 Etv3 Fbp1 Fbxo22 Fbxo…
15	V$MYCMAX_B: c-Myc:Max binding sites	289	289	338	5897	9647	5.33	9.25	10.53	7.17	1100001D10Rik 1110007H17Rik 1110037N09Rik 1700051I12Rik 2410118I19Rik 2610031L17Rik 2610036F08Rik 3110006P09Rik 4732429I09Rik 4833441J24Rik 4921507I02Rik 5530601I19Rik 5730421E18Rik AI114950 AI839562 Abcg1 Adrm1 Ammecr1 Anapc5 Angptl2 Aplp2 Arl10b Arpc5l Asf1a Asph Atad1 Auh BC005624 BC010304 BC011248 BC017634 BC025546 Bach Bap1 Bcas2 Birc3 Bri3 C230080I20Rik C330023F11Rik C430014D17Rik C530046L0…
16	V$VMW65_Q6	221	221	406	6741	8803	5.24	9.13	0.0	0.0	1110037N09Rik 1110059F07Rik 2310043N13Rik 3110006P09Rik 4921507I02Rik 4930542G03Rik 5730421E18Rik AA545217 Aadac Aard Abcb7 Adamts10 Ammecr1 Ankrd25 Ankrd6 Antxr1 Aplp2 Arf4 Arhgdib Arhgef2 Axl Azgp1 B4galt7 BC007180 BC023105 Bnip2 Bri3 Bub3 C1qg C430014D17Rik Cab39 Cbx7 Ccl12 Ccr2 Cd164 Cdca1 Cdon Cdyl Chchd3 Chst12 Cib1 Clec4a2 Clec5a Cml5 Cnn3 Cops8 Coro1a Crsp6 Ctsz Cyp2c55 D4Bwg1540e Ddef1 D…
17	V$E2F1DP1_01: E2F-1:DP-1 heterodimer	223	223	404	4379	11165	4.73	8.67	9.95	6.67	1100001D10Rik 2410004C24Rik 2610031L17Rik 2610036F08Rik 3110006P09Rik 4732429I09Rik 4921524P20Rik 4930542G03Rik 5530601I19Rik AF233884 AI839562 Abcg3 Actl6a Adamts10 Agc1 Ammecr1 Arl6ip6 Arpc4 Arpc5l Atad1 Atf4 BC005624 BC010304 BC011248 Bap1 Bard1 Bcas2 Bnip2 C230080I20Rik C330023F11Rik C530046L02Rik Cacna1c Calu Cd164 Cdc37l1 Cdc7 Cdk5r2 Cfl1 Chchd3 Chd4 Col18a1 Cops5 Cops7b Coro1c Cpsf4 Crsp6 …
18	V$GABP_B: GA binding protein	82	82	545	1292	14252	4.34	8.24	9.86	6.66	4930542G03Rik Arl6ip6 Arpc4 Arpc5l Atad1 Auh BC005624 Calu Cdca1 Cops5 Coro1c Cul1 Cul3 D10Ertd718e Ddx47 Dnajb6 Dnajc2 Dusp10 Ebna1bp2 Eif3s3 Eno1 Ercc8 Fbxo22 Fbxo36 Fcer1g Fgfr1op2 Fliih Fnbp3 Golga3 Grwd1 Gstm4 Hmgn1 Id4 Incenp Keap1 Khdrbs1 Ly96 Mkrn3 Mrpl13 Mrpl21 Mrpl3 Mtbp Mtch2 Ncoa6ip Nol6 Nspc1 Pak1ip1 Panx1 Pdcd10 Ptgds Rad1 Rala Rfxank Sart3 Sdf4 Sf3b4 Sh2bp1 Slc25a2 Slc39a6 Smarcc1 …
19	V$SP3_Q3	459	459	168	10254	5290	4.23	8.11	9.45	6.32	1110007H17Rik 1110037N09Rik 1110059F07Rik 2410004C24Rik 2410118I19Rik 2610031L17Rik 2610036F08Rik 3110006P09Rik 4732429I09Rik 4921524P20Rik 4930542G03Rik 5530601I19Rik 5730421E18Rik 5830472H07Rik AI114950 AI839562 Aard Abcb7 Abcg1 Abcg3 Actl6a Adamts10 Add1 Agc1 Alg2 Anapc5 Angptl2 Ankrd6 Antxr1 Apbb1ip Api5 Aplp2 Apobec1 Arhgdib Arhgef2 Arl10b Arl6ip6 Arpc1b Arpc4 Asf1a Atf4 Auh Axl B4galt7 BC00…
20	V$POU6F1_01	27	27	600	1309	14235	4.13	8.02	0.0	0.0	4921524P20Rik AF233884 Adrm1 BC007180 C430014D17Rik Dnahc8 Gdf3 Gpr65 Itgb1 Kif18a Mrgpra2 Myh6 Odz3 Pacrg Pcdh18 Pip5k1c Plagl2 Sh3bgrl3 Slc25a2 Stau2 Tbc1d10 Tlr7 Tmsb10 Tram1l1 Zfa Zfr Zfx
21	V$OCT1_02: octamer factor 1	168	168	459	5268	10276	3.97	7.91	0.0	0.0	1110037N09Rik 1110059F07Rik 1700051I12Rik 2410118I19Rik 4732429I09Rik 5730421E18Rik AA545217 AF233884 Aadac Abcb7 Abcg1 Arhgdib Arpc5l Asf1a Asph Atad1 BC018242 BC019943 BC022960 BC023105 BC025546 Bard1 Bcas2 C1qg C430014D17Rik Cab39 Capzb Cd244 Cdc7 Cdca1 Cdon Chchd3 Clec4a2 Clec5a Cnn3 Cops8 Cspg2 Cul1 Cyp2c55 Dmtf1 Dnajc2 Dncic1 Dpysl3 Eif3s3 Eno1 Epb4.1l3 Ern1 Fgfr1op2 Fthl17 Gcnt1 Gdf3 Gfra4…
22	V$HNF3ALPHA_Q6	491	491	136	13072	2472	3.72	7.67	0.0	0.0	1110007H17Rik 1110037N09Rik 1110059F07Rik 1700051I12Rik 2310043N13Rik 2410004C24Rik 2610031L17Rik 2610036F08Rik 3110006P09Rik 4833441J24Rik 4921507I02Rik 4921524P20Rik 4930542G03Rik 4933416E05Rik 5730421E18Rik 5830472H07Rik AA545217 AF233884 AI114950 Aard Abcb7 Abcg1 Abcg3 Actl6a Adamts10 Add1 Aldh2 Alg2 Ammecr1 Anapc5 Ang1 Ang2 Angptl2 Ankrd25 Ankrd6 Antxr1 Apbb1ip Aplp2 Apobec1 Arhgdib Arhgef2 …
23	V$SOX5_01: Sox-5	244	244	383	7195	8349	3.66	7.58	0.0	0.0	2410004C24Rik 2410118I19Rik 2610036F08Rik 3110006P09Rik 4921507I02Rik 4930542G03Rik AF233884 AI839562 Aadac Abcb7 Abcg3 Actl6a Add1 Adrm1 Agc1 Ang1 Antxr1 Aplp2 Apobec1 Arpc1b Asf1a Asph Auh B4galt7 BC007180 BC019943 BC022960 Bcas2 Bcl9 Bnip2 C330023F11Rik C430014D17Rik Cab39 Calu Camsap1 Catna1 Cbx7 Ccl20 Cd164 Cdc37l1 Cdca1 Cdyl Cer1 Cfl1 Clec4a2 Cops5 Cops7b Cops8 Coro1a Cxcl4 Cybrd1 Cyp1b1 Cy…
24	V$FOXJ2_02: fork head box J 2	201	201	426	6094	9450	3.59	7.49	0.0	0.0	1110059F07Rik 2310043N13Rik 2410004C24Rik 2610031L17Rik 2610036F08Rik 3110006P09Rik 4921507I02Rik 4933416E05Rik 5830472H07Rik AA545217 Aadac Aard Abcb7 Ammecr1 Ang1 Ang2 Angptl2 Antxr1 Arpc5l B4galt7 BC006965 BC007180 BC023105 Bach Bcas2 Birc3 Bnip2 Bri3 Bub3 C330023F11Rik C430014D17Rik Catna1 Ccl20 Cd244 Cdc7 Cdr2 Cdyl Cer1 Cib1 Clec4a2 Clec5a Cops7b Cspg2 Cubn Cul3 Cyp2c55 Cyp2j6 D4Bwg1540e Dca…
25	V$MAZR_01: MAZ related factor	303	303	324	6409	9135	3.2	7.04	8.27	5.2	1110007H17Rik 1110037N09Rik 2410004C24Rik 2410118I19Rik 2610031L17Rik 3110006P09Rik 4732429I09Rik 4921524P20Rik 4930542G03Rik 5730421E18Rik 5830472H07Rik AA545217 AI839562 Abcb7 Abcg1 Adamts10 Agc1 Ankrd25 Ankrd6 Api5 Aplp2 Apobec1 Arf4 Arhgef2 Arl10b Arl6ip6 Arpc1b Arpc4 Asf1a Asph Atad1 Auh Axl B4galt7 BC006965 BC007180 BC017634 BC018242 BC019943 BC021523 BC025546 Bach Birc3 Bnip2 Bri3 C1qg C53…
26	V$HNF1_01: hepatic nuclear factor 1	80	80	547	2827	12717	3.17	7.04	0.0	0.0	2310043N13Rik AA545217 Adamts10 Antxr1 Api5 B4galt7 BC005624 BC007180 Bach Bard1 Bri3 Cab39 Catna1 Cer1 Cml5 Crsp6 Cspg2 Cyhr1 D4Bwg1540e Ddef1 Dmtf1 Dpysl3 Ebi3 Fscn1 Gcnt1 Gnb1 Gng2 Grwd1 H2-T22 Havcr2 Hbs1l Hig1 Igfbp7 Kbtbd2 Kif18a Klk6 Klra17 Klrb1a Map3k12 March5 Mclc Mfhas1 Mrpl13 Mrpl3 Mrps25 Msr1 Nalp5 Nol7 Nr2f2 Nusap1 Pcbd1 Pcm1 Phtf1 Polr3e Psmd4 Pthlh Ptk9 Rab5a Rnf4 Sec24b Sec31l1 S…
27	V$TEF_Q6	182	182	445	5559	9985	3.08	6.92	0.0	0.0	1110059F07Rik 1700051I12Rik 2310043N13Rik 2410118I19Rik 2610031L17Rik AA545217 Aadac Ammecr1 Anapc5 Ankrd6 Apbb1ip Arf4 Arhgdib Arl10b Atad1 Axl B4galt7 BC019943 BC023105 Bach Birc3 Bub3 C330023F11Rik C430014D17Rik Cab39 Ccl20 Cd164 Cd72 Cdc7 Cdon Cfl1 Chchd3 Cib1 Clec4a2 Cml5 Cops7b Crsp6 Cubn Cul1 Cyp2j6 D10Ertd718e D4Bwg1540e Dcamkl1 Ddx18 Ddx47 Dmtf1 Dnahc8 Dnajc2 Dncic1 Ebna1bp2 Edg7 Eno1 Fb…
28	V$E2F1_Q4_01	166	166	461	3214	12330	2.69	6.45	7.87	4.86	1100001D10Rik 4921524P20Rik 4930542G03Rik AF233884 Actl6a Add1 Ammecr1 Angptl2 Apbb1ip Api5 Aplp2 Arhgef2 Arl6ip6 Arpc1b Axl BC005624 Bap1 Bri3 C530046L02Rik Cab39 Calu Catna1 Ccnd2 Cdc37l1 Cfl1 Chd4 Chst12 Clec5a Cops5 Coro1c Crsp6 Csnk1e Cul1 Cul3 Cyhr1 Cyp1b1 D10Ertd718e Dck Dnahc8 Dnajc2 Dr1 Dusp10 E430036I04Rik Eif2ak3 Epb4.1l3 Ercc8 Ern1 Exosc1 Fbxo28 Fdps Fgfr1op2 Fignl1 Fkbp4 Fnbp1 Fnbp3 …
29	V$MINI20_B: Muscle initiator sequence-20	424	424	203	9482	6062	2.66	6.45	7.74	4.84	1100001D10Rik 1110007H17Rik 1110037N09Rik 1110059F07Rik 2410004C24Rik 2410118I19Rik 4930542G03Rik 4933416E05Rik 5530601I19Rik 5730421E18Rik AF233884 AI114950 AI839562 Abcb7 Abcg1 Abcg3 Actl6a Adamts10 Add1 Adrm1 Agc1 Aldh2 Alg2 Ammecr1 Ang1 Ang2 Angptl2 Ankrd25 Ankrd6 Antxr1 Aplp2 Apobec1 Arf4 Arl10b Arl6ip6 Arpc1b Arpc4 Arpc5l Asf1a Asph Atf4 Auh Axl Azgp1 B4galt7 BC005624 BC010304 BC011248 BC01…
30	V$E2F_Q6: E2F	494	494	133	11319	4225	2.55	6.32	7.73	4.84	1100001D10Rik 2410004C24Rik 2410118I19Rik 2610031L17Rik 2610036F08Rik 3110006P09Rik 4732429I09Rik 4833441J24Rik 4921507I02Rik 4921524P20Rik 4930542G03Rik 5530601I19Rik 5730421E18Rik 5830472H07Rik AF233884 AI114950 AI839562 Aard Abcg1 Abcg3 Actl6a Adamts10 Add1 Agc1 Aldh2 Alg2 Ammecr1 Anapc5 Ang1 Ang2 Angptl2 Antxr1 Apbb1ip Api5 Aplp2 Apobec1 Arf4 Arhgef2 Arl10b Arl6ip6 Arpc1b Arpc4 Arpc5l Asf1a A…
31	V$FOXD3_01: fork head box D3	507	507	120	13350	2194	2.51	6.27	0.0	0.0	1100001D10Rik 1110007H17Rik 1110037N09Rik 1110059F07Rik 1700051I12Rik 2310043N13Rik 2410004C24Rik 2410118I19Rik 2610031L17Rik 2610036F08Rik 3110006P09Rik 4732429I09Rik 4833441J24Rik 4921507I02Rik 4921524P20Rik 4930542G03Rik 5730421E18Rik 5830472H07Rik AA545217 AF233884 AI114950 Aadac Aard Abcb7 Abcg3 Actl6a Adamts10 Add1 Aldh2 Alg2 Ammecr1 Anapc5 Ang1 Ang2 Angptl2 Ankrd25 Antxr1 Apbb1ip Aplp2 Apo…
32	V$GATA1_03: GATA-binding factor 1	178	178	449	5400	10144	2.47	6.21	0.0	0.0	2310043N13Rik 2410004C24Rik 3110006P09Rik Aadac Abcb7 Abcg3 Add1 Ammecr1 Ankrd25 Ankrd6 Api5 Arhgdib Arl10b BC005624 BC007180 BC010304 BC019943 BC022960 Bach Bard1 C1qg C230080I20Rik C330023F11Rik Ccl20 Ccr2 Cd244 Cdc37l1 Cdc7 Cdca1 Cdk5r2 Chchd3 Cml5 Col18a1 Cops5 Cops8 Cpsf4 Ctsz Cul3 D10Ertd718e Dcamkl1 Dcps Dmtf1 Dnajc2 Dr1 Eif2ak3 Elys Epb4.1l3 Eps8 Ern1 Etv3 Exosc1 Fabp6 Fignl1 Fkbp4 Foxm1 …
33	V$LDSPOLYA_B: Lentiviral Poly A downstream element	469	469	158	12493	3051	2.42	6.16	0.0	0.0	1100001D10Rik 1110007H17Rik 1110037N09Rik 1110059F07Rik 1700051I12Rik 2310043N13Rik 2410004C24Rik 2410118I19Rik 2610031L17Rik 4732429I09Rik 4833441J24Rik 4921507I02Rik 4930542G03Rik 4933416E05Rik 5730421E18Rik 5830472H07Rik AA545217 AF233884 Aadac Aard Abcg3 Actl6a Add1 Agc1 Aldh2 Alg2 Ang1 Ang2 Angptl2 Ankrd25 Ankrd6 Apbb1ip Api5 Aplp2 Apobec1 Arf4 Arhgdib Arhgef2 Arpc4 Arpc5l Asf1a Atad1 Auh Ax…
34	V$CDPCR1_01: cut-like homeodomain protein	456	456	171	12191	3353	2.36	6.11	0.0	0.0	1100001D10Rik 1110007H17Rik 1110037N09Rik 1700051I12Rik 2310043N13Rik 2410004C24Rik 2410118I19Rik 2610036F08Rik 3110006P09Rik 4732429I09Rik 4833441J24Rik 4921524P20Rik 4930542G03Rik 4933416E05Rik 5530601I19Rik 5730421E18Rik 5830472H07Rik AF233884 AI839562 Aadac Abcb7 Abcg1 Abcg3 Actl6a Add1 Anapc5 Ang1 Ang2 Ankrd25 Apbb1ip Api5 Aplp2 Arhgdib Arl10b Asf1a Asph Atad1 Atf4 Axl Azgp1 B4galt7 BC005624…
35	V$SOX9_B1: SOX (SRY-related HMG box)	309	309	318	8685	6859	2.29	6.06	0.0	0.0	2410004C24Rik 2410118I19Rik 2610036F08Rik 3110006P09Rik 4921507I02Rik 4930542G03Rik AA545217 AF233884 AI839562 Aadac Abcb7 Abcg1 Abcg3 Actl6a Add1 Adrm1 Agc1 Ammecr1 Ang1 Antxr1 Apbb1ip Api5 Aplp2 Apobec1 Arpc1b Arpc4 Asf1a Asph Atad1 Auh B4galt7 BC007180 BC011248 BC017634 BC019943 BC021523 BC022960 BC023105 Bcas2 Bcl9 Bnip2 Bri3 C1qg C330023F11Rik C430014D17Rik Cab39 Calu Camsap1 Catna1 Cbx7 Ccl…
36	V$CETS168_Q6	425	425	202	9588	5956	1.82	5.57	6.84	4.1	1100001D10Rik 1110037N09Rik 1700051I12Rik 2410004C24Rik 2410118I19Rik 2610031L17Rik 2610036F08Rik 3110006P09Rik 4833441J24Rik 4921524P20Rik 4930542G03Rik 5530601I19Rik AF233884 AI114950 Aadac Abcg1 Abcg3 Actl6a Adamts10 Add1 Adrm1 Aldh2 Alg2 Ang2 Angptl2 Ankrd25 Ankrd6 Antxr1 Apbb1ip Aplp2 Apobec1 Arf4 Arhgdib Arhgef2 Arl10b Arl6ip6 Arpc1b Arpc4 Arpc5l Atad1 Atf4 Azgp1 BC006965 BC007180 BC010304 …
37	V$HNF3B_01: Hepatocyte Nuclear Factor 3beta	435	435	192	11647	3897	1.66	5.3	0.0	0.0	1110007H17Rik 1110037N09Rik 1110059F07Rik 1700051I12Rik 2310043N13Rik 2410004C24Rik 2410118I19Rik 2610031L17Rik 2610036F08Rik 4833441J24Rik 4921507I02Rik 4921524P20Rik 4930542G03Rik 5730421E18Rik 5830472H07Rik AA545217 AF233884 AI114950 Aadac Aard Abcb7 Abcg1 Abcg3 Actl6a Adamts10 Add1 Agc1 Aldh2 Alg2 Anapc5 Ang1 Ang2 Ankrd25 Antxr1 Apbb1ip Aplp2 Apobec1 Arf4 Arhgdib Arl10b Arpc1b Arpc4 Asf1a Asp…
38	V$NRF1_Q6	49	49	578	747	14797	1.42	5.07	6.98	4.18	2610031L17Rik 4732429I09Rik 4921524P20Rik BC025546 Bnip2 C230080I20Rik C530046L02Rik Camsap1 Cbx7 Cdc7 Chst12 Cops8 Eif3s3 Fgfr1op2 Fignl1 Fkbp1a Gnb1 Grb2 Hspa8 Khdrbs1 Metap1 Mink1 Mst1 Mtch2 Ndrg3 Nfya Nol7 Nspc1 Pacrg Park2 Pcbd1 Ppp1r15b Prcp Pscd1 Ptpn2 Rent1 Rfxank Sfrs9 Smarcc1 Snrpb2 T2bp Tera Ube2e3 Unc50 Vav3 Wasl Wdr5 Wrnip1 Zfp286
39	V$EVI1_04: ectopic viral integration site 1 encoded factor	432	432	195	11554	3990	1.4	5.02	0.0	0.0	1100001D10Rik 1110037N09Rik 1110059F07Rik 1700051I12Rik 2310043N13Rik 2410004C24Rik 2610036F08Rik 3110006P09Rik 4921507I02Rik 4930542G03Rik 4933416E05Rik 5730421E18Rik 5830472H07Rik AA545217 AF233884 AI114950 Aadac Aard Abcb7 Abcg3 Actl6a Add1 Alg2 Ammecr1 Ang1 Ang2 Ankrd6 Antxr1 Apbb1ip Api5 Aplp2 Apobec1 Arf4 Arhgdib Arhgef2 Arl10b Arpc1b Arpc4 Arpc5l Atf4 Auh B4galt7 BC007180 BC010304 BC017634…
40	V$DEAF1_02	28	28	599	348	15196	1.37	5.02	7.17	4.33	5530601I19Rik Arf4 Cab39 Cul3 Dnajb6 Ercc8 Ern1 Gad1 Gpx2 Hmgn1 Hspa8 Igf2bp3 Jak2 Kcne3 Map4k4 March5 Mclc Nfkb2 Pdcd10 Pip5k1c Pop4 Ptbp2 Sart3 Sppl3 St13 Txn1 Unc84a Zbed3
41	V$TATA_C: Retroviral TATA box	157	157	470	4743	10801	1.3	4.91	0.0	0.0	1110059F07Rik 2310043N13Rik 2410004C24Rik 2610031L17Rik 4933416E05Rik Aadac Apbb1ip Asf1a BC005624 BC007180 BC019943 Bach Bcas2 Birc3 Bnip2 C330023F11Rik C430014D17Rik Ccr2 Cdon Chchd3 Clec4a2 Clec5a Cops5 Cops7b Cpsf4 Cspg2 Cubn Cyp2c55 Ddx21 Dnajb6 Dncic1 Dntt E130107N23Rik Ebi3 Ebna1bp2 Ercc8 Fbxo28 Fbxo36 Fcer1g Fkbp1a Foxm1 Fscn1 Gad1 Gbp1 Golph3l Gp38 Gpr34 Grb2 Gstp1 Hadhsc Hbs1l Hmgn1 Il2…
42	V$FREAC7_01: Fork head RElated ACtivator-7	218	218	409	6300	9244	1.2	4.79	0.0	0.0	2410004C24Rik 4921507I02Rik AA545217 Aadac Abcg3 Actl6a Aldh2 Ammecr1 Anapc5 Ang1 Ang2 Ankrd25 Apobec1 Arhgdib Asf1a Atad1 BC005624 BC007180 BC017634 BC022960 Birc3 Bnip2 Bri3 C330023F11Rik C430014D17Rik Catna1 Cbx7 Ccl20 Cdc7 Cdca1 Cdyl Cer1 Clec4a2 Clec5a Cml5 Col4a4 Cops5 Cops7b Crsp6 Cspg2 Cyp2c55 Dcamkl1 Dck Ddef1 Ddx21 Ddx47 Dmtf1 Dnahc8 Dnajb6 Dncic1 Dntt Dr1 Eif2ak1 Eif2ak3 Eif3s3 Eif4e2 …
43	V$NFMUE1_Q6	38	38	589	542	15002	1.12	4.73	6.77	4.07	2410118I19Rik 4921524P20Rik 4930542G03Rik 4933416E05Rik 5530601I19Rik Ammecr1 D4Bwg1540e Ddx47 Fbxo28 Fgfr1op2 Gosr1 Grwd1 Hcngp Hmga1 Kcnmb4 Kdelr2 Lman1 Ly75 Mmp7 Nfya Nit1 Pcm1 Pfn2 Pign Ppp1r14b Ppp1r3f Prkcsh Psmd11 Rab22a Rac1 Rad1 Rala Rps19 Sdf4 Sf3b4 Suv39h1 Suv39h2 Tceb2
44	V$PAX9_B: zebrafish Pax-9 binding sites	172	172	455	3488	12056	1.01	4.63	6.05	3.47	1110059F07Rik 2410004C24Rik 2410118I19Rik 2610031L17Rik 4921524P20Rik 5530601I19Rik 5730421E18Rik AI114950 AI839562 Agc1 Aldh2 Ammecr1 Ankrd6 Apbb1ip Api5 Arf4 Arhgdib Arhgef2 Arl10b Arpc1b Asf1a Asph Atad1 Auh BC005624 BC007180 BC019943 Bard1 Birc3 Bri3 C1qg C230080I20Rik C330023F11Rik Capzb Catna1 Ccl12 Cd164 Cdyl Cib1 Clec4a2 Cml5 Cnn3 Col18a1 Csnk1e Cyp1b1 Cyp2j6 D5Bwg0834e Dnajb6 Dncic1 Dpys…
45	V$TCF1P_Q6	444	444	183	10160	5384	1.0	4.57	5.98	3.44	1100001D10Rik 1110037N09Rik 1110059F07Rik 1700051I12Rik 2310043N13Rik 2410004C24Rik 2410118I19Rik 2610031L17Rik 2610036F08Rik 3110006P09Rik 4833441J24Rik 4921507I02Rik 4921524P20Rik 4930542G03Rik 4933416E05Rik 5530601I19Rik 5730421E18Rik 5830472H07Rik AF233884 AI114950 AI839562 Aadac Aard Abcg3 Actl6a Add1 Adrm1 Agc1 Ammecr1 Anapc5 Ang1 Ang2 Angptl2 Ankrd25 Ankrd6 Antxr1 Apbb1ip Api5 Aplp2 Arf4 A…
46	V$OCT_C: Octamer binding site	24	24	603	1053	14491	0.98	4.57	0.0	0.0	Adrm1 Anapc5 BC019943 Cyp2j6 Dck Gpr65 Greb1 Grwd1 Hmga1 Itga9 Kctd12 Klrb1a Ly96 Madcam1 Mrpl13 Tbc1d10 Tera Terf1 Tm7sf1 Trim34 Ube1x Wdr10 Zfp286 Zfx
47	V$VMYB_02: v-Myb	128	128	499	2480	13064	0.96	4.57	6.11	3.47	1100001D10Rik 1110059F07Rik 2410118I19Rik 4732429I09Rik 4933416E05Rik AI114950 Aard Adamts10 Aldh2 Angptl2 Arhgef2 Azgp1 BC025546 Bap1 Bnip2 Calu Capzb Cd244 Cdc37l1 Cdc7 Cdyl Cfl1 Cpsf4 Cybrd1 D5Bwg0834e Dnahc8 Dpysl3 Dr1 Ebna1bp2 Ercc8 Fkbp4 Fscn1 Fyb Gad1 Gfra4 Gpc1 Gpr65 Gpx2 Grb2 Hao1 Havcr2 Hdlbp Hmga1 Icoslg Igfbp7 Iqgap1 Itgb3bp Jak2 Khdrbs1 Kif2a Klrb1a Kpna4 Lamc1 Lbh Ly78 Mgea5 Mrpl51 …
48	V$NMYC_01: N-Myc	164	164	463	3316	12228	0.86	4.46	5.9	3.39	1100001D10Rik 1110037N09Rik 2610036F08Rik 3110006P09Rik 4921507I02Rik 5530601I19Rik 5730421E18Rik AF233884 AI114950 Angptl2 Ankrd25 Aplp2 Arpc1b Atf4 BC010304 BC011248 BC017634 Bap1 Bcas2 Bri3 C230080I20Rik C530046L02Rik Cacna1c Capzb Ccnd2 Cd164 Cd244 Cdc37l1 Chchd3 Chd4 Chrna4 Chst12 Cib1 Crsp6 Csnk1e Cul1 Cul3 Cyp2j6 D4Bwg1540e Ddef1 Ddx18 Dnajc2 Dntt E130107N23Rik Ebna1bp2 Eif2ak1 Eif3s3 Eno1…
49	V$HIF1_Q5: hypoxia-inducible factor 1	96	96	531	1772	13772	0.86	4.46	6.09	3.47	1100001D10Rik 1110037N09Rik 5730421E18Rik Angptl2 Arf4 B4galt7 BC005624 BC010304 Bap1 Bcas2 C230080I20Rik C330023F11Rik Calu Ccl20 Cdc37l1 Cib1 Cops7b Cul3 Dcps E130107N23Rik Ebna1bp2 Eno1 Etv3 Fbxo22 Fliih Foxm1 Fscn1 Fthl17 Gad1 Gfra4 Gng2 Gp38 Gpc1 Grb2 Grwd1 Hig1 Igf2bp3 Igsf6 Itgb4bp Kcne3 Kctd12 Lcp2 Lfng Lrp6 Lrrk1 Mcmdc1 Metapl1 Mink1 Mrpl21 Mrpl51 Mrps25 Myo1h Nktr Nr2f2 Nusap1 Ociad1 Pa…
50	V$CART1_01: Cart-1 (cartilage homeoprotein 1)	52	52	575	1867	13677	0.81	4.4	0.0	0.0	2310043N13Rik 4921507I02Rik Aard Abcb7 BC019943 Birc3 Bri3 Cd164 Cer1 Clec5a Ddx21 Dr1 Eif2ak3 Eif3s3 Gfra4 Gosr1 Hbs1l Hmgcr Iqgap1 Itgb1 Kbtbd2 Kdelr2 Kmo Lst1 March5 Mclc Mdn1 Mesdc1 Metapl1 Mkrn3 Mphosph10 Nek2 Pcdhb19 Pcm1 Pdir Plekhk1 Plfr Ppp1r15b Prss35 Pum2 Rgs10 Sec31l1 Stag3 Stxbp1 Suv39h1 Tcte2 Tlr1 Txnrd3 Usp26 Vamp4 Zfp422 Zfx
51	V$TFIIA_Q6	541	541	86	13989	1555	0.81	4.4	0.0	0.0	1100001D10Rik 1110037N09Rik 1110059F07Rik 1700051I12Rik 2310043N13Rik 2410004C24Rik 2410118I19Rik 2610031L17Rik 2610036F08Rik 3110006P09Rik 4732429I09Rik 4833441J24Rik 4921507I02Rik 4921524P20Rik 4930542G03Rik 4933416E05Rik 5530601I19Rik 5730421E18Rik 5830472H07Rik AA545217 AF233884 AI839562 Aadac Aard Abcb7 Abcg1 Abcg3 Actl6a Adamts10 Add1 Adrm1 Agc1 Aldh2 Alg2 Ammecr1 Anapc5 Ang1 Ang2 Angptl2 A…
52	V$AFP1_Q6	81	81	546	2673	12871	0.81	4.4	0.0	0.0	1110059F07Rik 2310043N13Rik 2610031L17Rik Aadac Alg2 Anapc5 Api5 Arhgdib Atad1 B4galt7 BC011248 BC022960 Bach Bard1 Bnip2 Bub3 C1qg Ccl12 Cd164 Clec4a2 Cops7b Dck Frmd4b Fyb Gaa Gbp1 Golph3l Gosr1 Gpr65 Grwd1 Guca1b Hbs1l Hig1 Kif18a Ltap Ly96 Map3k12 Mef2c Mrgpra2 Mrps25 Msr1 Nit1 Pak1 Pcbd1 Pdk1 Phf7 Pkd2l2 Pop4 Prcp Prkcsh Ptprm Ptprs Pum2 Rac2 Sart3 Senp1 Slc15a1 Snrpd3 Socs4 Spata6 Stau2 Stx…
53	V$FOXJ2_01: fork head box J 2	273	273	354	7617	7927	0.63	4.15	0.0	0.0	1110007H17Rik 2410118I19Rik 4833441J24Rik 4921507I02Rik 4921524P20Rik 4930542G03Rik AA545217 AF233884 AI114950 Aadac Aard Abcg3 Actl6a Aldh2 Alg2 Ammecr1 Anapc5 Ang1 Ang2 Ankrd25 Apobec1 Arhgdib Arpc4 Asf1a Auh Axl BC005624 BC010304 BC017634 BC019943 BC022960 Birc3 Bnip2 Bri3 C330023F11Rik C430014D17Rik Calu Camsap1 Cbx7 Ccl20 Ccr2 Cd244 Cdc7 Cdca1 Cdyl Cer1 Chchd3 Chst12 Clec4a2 Clec5a Cnn3 Cops…
54	V$USF_Q6: upstream stimulating factor	426	426	201	9746	5798	0.58	4.09	5.5	3.06	1100001D10Rik 1110007H17Rik 1110037N09Rik 2410004C24Rik 2610031L17Rik 2610036F08Rik 3110006P09Rik 4732429I09Rik 4833441J24Rik 4921507I02Rik 4921524P20Rik 4933416E05Rik 5530601I19Rik 5730421E18Rik 5830472H07Rik AI114950 AI839562 Aard Abcg1 Abcg3 Add1 Adrm1 Agc1 Aldh2 Alg2 Ammecr1 Anapc5 Ang2 Angptl2 Ankrd25 Ankrd6 Aplp2 Arf4 Arhgdib Arhgef2 Arl6ip6 Arpc1b Arpc4 Arpc5l Asf1a Asph Atad1 Atf4 Auh Axl…
55	V$E2F1_Q4: E2F-1	208	208	419	4402	11142	0.34	3.79	5.26	2.86	1100001D10Rik 4833441J24Rik 4921524P20Rik 4930542G03Rik 5530601I19Rik AF233884 Actl6a Add1 Aldh2 Ammecr1 Anapc5 Angptl2 Apbb1ip Api5 Aplp2 Arl6ip6 Arpc1b Axl BC005624 BC017634 BC023105 Bach Bap1 Bard1 Bri3 Cacna1c Calu Catna1 Cbx7 Cd164 Cdc37l1 Cdk5r2 Cdr2 Cib1 Cops5 Cops8 Coro1c Cyp1b1 D10Ertd718e D4Bwg1540e Dck Ddx18 Ddx21 Dnahc8 Dnajc2 Dr1 E430036I04Rik Ebna1bp2 Elys Eno1 Epb4.1l3 Ercc8 Exosc1…
56	V$OCT1_05: octamer-binding factor 1	26	26	601	1071	14473	0.22	3.67	0.0	0.0	Adrm1 Anapc5 Clec4a2 Dck Gpr65 Greb1 Hapln2 Hmga1 Itga9 Kctd12 Klrb1a Lama4 Lcp2 Ly96 Mesdc1 Mrpl13 Nol6 Tbc1d10 Tera Terf1 Tlr1 Tm7sf1 Ube1x Wdr10 Zfp286 Zfx
57	V$E2F_Q4_01	144	144	483	2922	12622	0.1	3.55	5.11	2.77	4930542G03Rik Actl6a Ammecr1 Angptl2 Apbb1ip Api5 Aplp2 Arhgef2 Arl6ip6 Arpc1b Axl BC005624 Bap1 Bri3 C530046L02Rik Cab39 Calu Catna1 Ccnd2 Cdc37l1 Chd4 Clec5a Cops5 Coro1c Csnk1e Cul1 Cul3 Cyhr1 Cyp1b1 D10Ertd718e Dck Dnahc8 Dnajc2 Dr1 Dusp10 E430036I04Rik Eif2ak3 Epb4.1l3 Ern1 Exosc1 Fbxo28 Fdps Fgfr1op2 Fkbp4 Fnbp1 Fnbp3 Foxm1 Gad1 Gnpda1 Golph3l Gpc1 Hadhsc Hdlbp Hmga1 Hmx3 Hs2st1 Hyou1 Icosl…
58	V$TGIF_01: TGIF (5'TG3' interacting factor)	145	145	482	4300	11244	0.08	3.49	0.0	0.0	2410004C24Rik 2610036F08Rik 4833441J24Rik 4933416E05Rik 5530601I19Rik 5830472H07Rik Abcb7 Add1 Adrm1 Anapc5 Angptl2 Ankrd25 Arhgdib Atad1 BC018242 BC023105 BC025546 Cab39 Cbx7 Ccl20 Cd164 Cd244 Cd72 Cdc7 Cdon Cdr2 Chchd3 Chrna4 Chst12 Cml5 Col18a1 Cyp1b1 Ddx47 Dmtf1 Dnahc8 Dncic1 Dntt Ebna1bp2 Eif2c2 Fbp1 Fbxo28 Fnbp1 Gdf3 Gfra4 Glrp1 Gnb1 Gng2 Golga3 Golph3l Gpc1 Gpx2 Gstm4 Gstp1 Havcr2 Hig1 His…
59	V$LEF1TCF1_Q4	278	278	349	7667	7877	0.02	0.0	0.01	0.0	1100001D10Rik 1110037N09Rik 1700051I12Rik 2310043N13Rik 2410118I19Rik 2610031L17Rik 3110006P09Rik 4833441J24Rik 4921507I02Rik 4921524P20Rik 5830472H07Rik AA545217 AF233884 Aadac Aard Abcb7 Abcg1 Actl6a Adamts10 Add1 Adrm1 Aldh2 Ammecr1 Anapc5 Ang1 Ang2 Ankrd6 Api5 Aplp2 Arf4 Arl10b Arpc5l Asf1a BC019943 BC023105 BC025546 Bard1 Bcl9 Birc3 Bnip2 C330023F11Rik Cab39 Cbx7 Ccr2 Cd244 Cdc37l1 Cdca1 Cdk…
60	V$HIF1_Q3: hypoxia induced factor	69	69	558	1240	14304	-0.07	0.0	5.22	2.85	4921507I02Rik 5730421E18Rik Angptl2 Arf4 B4galt7 BC005624 BC010304 Bap1 C330023F11Rik Cacna1c Capzb Ccl20 Col18a1 Cul3 Dcps Ddx18 Dnajb6 E130107N23Rik Eno1 Ercc8 Fbxo22 Fbxo28 Fcer1g Fliih Gad1 Gp38 Grb2 Grwd1 Igsf6 Igsf9 Il1r1 Itgb4bp Kcne3 Lfng Lrp6 Mcmdc1 Mink1 Mrpl13 Myo1h Nsep1 Nxf2 Pdk1 Pfn2 Phf5a Phf7 Pip5k1c Plod2 Ppp1r14b Psma7 Ptdsr Ptprs Rasl2-9 Rps19 Sh3bgrl3 Slamf8 Slc16a3 Slc39a6 Sm…
61	V$EGR1_01: Egr-1/Krox-24/NGFI-A immediate-early gene product	15	15	612	157	15387	-0.07	0.0	5.85	3.38	C330023F11Rik Cdc7 Ercc8 Gaa Mclc Nfkb2 Pam Ppp1r3f Pscd3 Psma7 Sync Tbc1d10 Uap1 Ubl3 Zfp451
62	V$CDX2_Q5	370	370	257	9911	5633	-0.1	0.0	0.01	0.0	1110059F07Rik 1700051I12Rik 2310043N13Rik 2410118I19Rik 2610031L17Rik 2610036F08Rik 3110006P09Rik 4732429I09Rik 4833441J24Rik 4921507I02Rik 4933416E05Rik 5830472H07Rik AA545217 AF233884 AI114950 Aadac Aard Abcb7 Abcg3 Adrm1 Alg2 Ammecr1 Anapc5 Ang1 Ang2 Ankrd6 Antxr1 Api5 Apobec1 Arf4 Arhgef2 Arl10b Arpc1b Asf1a Asph Atad1 Atf4 Azgp1 B4galt7 BC006965 BC007180 BC019943 BC021523 BC022960 BC023105 B…
63	V$CDC5_01: cell division control protein 5	529	529	98	13656	1888	-0.13	0.0	0.0	0.0	1100001D10Rik 1110059F07Rik 1700051I12Rik 2310043N13Rik 2410004C24Rik 2410118I19Rik 2610031L17Rik 2610036F08Rik 3110006P09Rik 4732429I09Rik 4833441J24Rik 4921507I02Rik 4921524P20Rik 4933416E05Rik 5730421E18Rik 5830472H07Rik AA545217 AF233884 AI114950 AI839562 Aadac Aard Abcb7 Abcg1 Abcg3 Actl6a Adamts10 Add1 Adrm1 Agc1 Aldh2 Alg2 Ammecr1 Anapc5 Ang1 Ang2 Angptl2 Ankrd25 Ankrd6 Antxr1 Apbb1ip Api5…
64	V$CDPCR3HD_01: cut-like homeodomain protein	172	172	455	4971	10573	-0.13	0.0	0.01	0.0	1100001D10Rik 1110007H17Rik 1110037N09Rik 2410118I19Rik 4930542G03Rik 4933416E05Rik 5830472H07Rik AF233884 Aadac Abcb7 Abcg1 Actl6a Ang1 Ang2 Apbb1ip Aplp2 Asph Atad1 Atf4 Axl BC010304 BC017634 BC018242 BC022960 BC023105 Bcas2 Bcl9 Birc3 C330023F11Rik Cacna1c Camsap1 Capzb Cd164 Cd72 Cdc37l1 Cdc7 Cdca1 Cer1 Chchd3 Clec4a2 Cml5 Col18a1 Cxcl4 Cyhr1 Cyp2c55 Cyp2j6 D10Ertd718e D5Bwg0834e Dnahc8 Dnajb…
65	V$MTATA_B: Muscle TATA box	271	271	356	7466	8078	-0.18	0.0	0.01	0.0	1110037N09Rik 2310043N13Rik 2410004C24Rik 2610031L17Rik 3110006P09Rik 4732429I09Rik 4921507I02Rik 4930542G03Rik 5830472H07Rik AA545217 Aadac Abcb7 Abcg3 Actl6a Adamts10 Ammecr1 Anapc5 Ankrd6 Aplp2 Apobec1 Arhgdib Arl10b Arpc4 Arpc5l Asf1a Atad1 Atf4 Auh Axl B4galt7 BC006965 BC007180 BC011248 BC022960 BC023105 Bcas2 Bcl9 Birc3 Bnip2 Bri3 Bub3 C430014D17Rik Cab39 Calu Capzb Ccl20 Cd244 Cdc37l1 Cdc7…
66	V$CEBPGAMMA_Q6	424	424	203	11200	4344	-0.2	0.0	0.01	0.0	1100001D10Rik 1700051I12Rik 2310043N13Rik 2410004C24Rik 2610031L17Rik 2610036F08Rik 4732429I09Rik 4921507I02Rik 4930542G03Rik 4933416E05Rik 5730421E18Rik 5830472H07Rik AA545217 AF233884 Aadac Aard Abcb7 Abcg1 Abcg3 Actl6a Adamts10 Add1 Adrm1 Agc1 Aldh2 Ammecr1 Anapc5 Ang1 Ang2 Angptl2 Ankrd6 Antxr1 Apbb1ip Api5 Aplp2 Arf4 Arl10b Arpc4 Arpc5l Asf1a Asph Atad1 Auh B4galt7 BC006965 BC007180 BC010304…
67	V$GATA1_06: GATA-binding factor 1	153	153	474	4469	11075	-0.25	0.0	0.01	0.0	1700051I12Rik 2610036F08Rik 4833441J24Rik 4921507I02Rik 5530601I19Rik AF233884 Aadac Aard Abcb7 Abcg1 Actl6a Ang1 Arhgdib Arl10b Arpc1b Asf1a Asph Azgp1 BC021523 BC022960 BC023105 Bnip2 C430014D17Rik Cab39 Calu Ccl20 Ccr2 Cdc37l1 Cer1 Clec4a2 Clec5a Cml5 Cnn3 Col4a4 Ctsz Cubn Cxcl4 Cyp2c55 Dcps Dmtf1 Dnajb6 Dncic1 E430036I04Rik Ebna1bp2 Epb4.1l3 Ercc8 Fbxo22 Gcnt1 Glrp1 Gng2 Gpsm2 Gstm4 Gtf2h3 Ha…
68	V$FOX_Q2	452	452	175	11852	3692	-0.32	0.0	0.01	0.0	1100001D10Rik 1110007H17Rik 1110037N09Rik 1110059F07Rik 1700051I12Rik 2310043N13Rik 2410004C24Rik 2410118I19Rik 2610031L17Rik 2610036F08Rik 3110006P09Rik 4833441J24Rik 4921507I02Rik 4921524P20Rik 4930542G03Rik 5730421E18Rik 5830472H07Rik AA545217 AF233884 Aard Abcg1 Abcg3 Actl6a Adamts10 Add1 Aldh2 Ammecr1 Anapc5 Ang1 Ankrd25 Antxr1 Apbb1ip Aplp2 Apobec1 Arf4 Arhgdib Arpc1b Arpc4 Arpc5l Asf1a Asp…
69	V$PAX3_B: Pax-3 binding sites	407	407	220	9380	6164	-0.35	0.0	4.44	2.13	1100001D10Rik 1110059F07Rik 1700051I12Rik 2310043N13Rik 2610031L17Rik 2610036F08Rik 3110006P09Rik 4732429I09Rik 4833441J24Rik 4921507I02Rik 4921524P20Rik 4930542G03Rik 5530601I19Rik 5830472H07Rik AA545217 AI114950 AI839562 Aard Abcg1 Actl6a Add1 Adrm1 Anapc5 Ang1 Angptl2 Ankrd25 Ankrd6 Apbb1ip Api5 Aplp2 Apobec1 Arf4 Arhgef2 Arl10b Arl6ip6 Arpc5l Asf1a Asph Atad1 Atf4 Axl Azgp1 B4galt7 BC005624 B…
70	V$HFH3_01: HFH-3 (HNF3/fork head homolog 3)	265	265	362	7286	8258	-0.41	0.0	0.01	0.0	1110007H17Rik 1110059F07Rik 2310043N13Rik 2410118I19Rik 4833441J24Rik 4921507I02Rik 4930542G03Rik AA545217 AF233884 AI114950 Aadac Aard Abcg3 Actl6a Aldh2 Alg2 Ammecr1 Anapc5 Ang1 Ang2 Ankrd25 Apobec1 Arhgdib Arpc4 Asf1a Atf4 Axl Azgp1 BC007180 BC010304 BC022960 Birc3 Bri3 Bub3 C330023F11Rik C430014D17Rik Cab39 Calu Camsap1 Cbx7 Ccl20 Ccr2 Cd244 Cdc7 Cdca1 Cdyl Cer1 Chchd3 Chst12 Clec4a2 Clec5a C…
71	V$CEBPDELTA_Q6	440	440	187	11549	3995	-0.47	0.0	0.01	0.0	1110037N09Rik 1110059F07Rik 1700051I12Rik 2310043N13Rik 2410004C24Rik 2610031L17Rik 4732429I09Rik 4921507I02Rik 4921524P20Rik 4930542G03Rik 5530601I19Rik 5730421E18Rik 5830472H07Rik AA545217 AI114950 AI839562 Aadac Abcb7 Abcg1 Abcg3 Actl6a Adamts10 Agc1 Aldh2 Alg2 Ammecr1 Anapc5 Ang1 Ang2 Angptl2 Ankrd25 Ankrd6 Api5 Aplp2 Apobec1 Arhgdib Arhgef2 Arl10b Arpc1b Arpc4 Arpc5l Asf1a Asph Atad1 Azgp1 B…
72	V$LPOLYA_B: Lentiviral Poly A signal	107	107	520	3244	12300	-0.49	0.0	0.01	0.0	1110059F07Rik 1700051I12Rik 2610031L17Rik 3110006P09Rik 4921507I02Rik 5830472H07Rik AF233884 Ang1 Ang2 Apbb1ip Arhgdib Atad1 BC007180 BC017634 BC022960 C430014D17Rik Ccl12 Ccl20 Ccr2 Cer1 Clec4a2 Cml5 Cxcl4 Dcamkl1 Dcps Ddx21 Dnahc8 Eno1 Exosc1 Fliih Gbp1 Gcnt1 Glrp1 H28 Hao1 Hmgn1 Htr1a Igsf9 Ikbkb Iqgap1 Itgb4bp Klra2 Klrb1a Lman1 Lst1 Ly96 Mgea5 Mink1 Mrpl13 Mrpl3 Myh6 Ndrg3 Nol6 Nsep1 Odz3 Or…
73	V$HNF6_Q6	46	46	581	1598	13946	-0.5	0.0	0.01	0.0	4930542G03Rik Ankrd25 Arhgdib Atad1 BC006965 BC022960 Cdca1 Cdon Cer1 Cib1 Cml5 Cops8 D10Ertd718e Dnajb6 Dpysl3 Dr1 Fliih Gbp1 Gpx2 Greb1 Hbs1l Itgb4bp Loh12cr1 Madcam1 Mesdc1 Metapl1 Mgea5 Ms4a6d Nalp5 Nit1 Nol7 Nxf2 Peg10 Phtf1 Pip5k1c Plekhk1 Plfr Rsn Srpk1 St8sia2 Styx Tcte2 Ubl3 Wdr10 Zfp354b Zfx
74	V$LHX3_01: LIM homeobox transcription factor 3	34	34	593	1257	14287	-0.52	0.0	0.0	0.0	2310043N13Rik AA545217 Actl6a Antxr1 Cyp2c55 Dck Ddef1 Dmtf1 Epb4.1l3 Fbp1 Glrp1 Golph3l Grwd1 Havcr2 Kbtbd2 Kif18a Klra3 Loh12cr1 Ltap Mageh1 March5 Msr1 Nalp5 Phf7 Pop4 Psmd11 Pum2 Srpk2 Stx7 Tcfap2a Tlr1 Tuba1 Tulp3 Unc84a
75	V$NKX25_02: homeo domain factor Nkx-2.5/Csx, tinman homolog	228	228	399	6339	9205	-0.55	0.0	0.01	0.0	1110059F07Rik 2310043N13Rik 2610031L17Rik 3110006P09Rik 4732429I09Rik 4833441J24Rik AA545217 AF233884 AI839562 Aadac Abcb7 Abcg3 Actl6a Ammecr1 Ang1 Ang2 Ankrd6 Antxr1 Apbb1ip Apobec1 Arf4 Arhgdib Arpc4 Arpc5l B4galt7 BC005624 BC007180 BC019943 BC023105 BC025546 C530046L02Rik Cacna1c Cd164 Cdr2 Cfl1 Chchd3 Clec4a2 Cnn3 Col4a4 Cops5 Cspg2 Cubn Cul3 Cxcl4 Cyp2c55 Ddx47 Dmtf1 Dnahc8 Dnajc2 Eif2ak3 E…
76	V$IPF1_Q4	109	109	518	3280	12264	-0.62	0.0	0.01	0.0	4921507I02Rik 4921524P20Rik Abcb7 Abcg3 Adamts10 Arhgdib Arhgef2 BC007180 BC019943 C430014D17Rik Cacna1c Ccl12 Ccr2 Cd244 Cdyl Cer1 Cnn3 Col18a1 Coro1a Cpsf4 Crsp6 Csnk1e Cul3 D5Bwg0834e Ddef1 Ddx47 Dmtf1 Dpysl3 Dr1 Ebna1bp2 Eif3s3 Ercc8 Ern1 Fnbp1 Fscn1 Fthl17 Gbp1 Glrp1 Gng2 Gnpda1 Golga3 Gp38 Grwd1 Gtf2h3 H2-T22 Hapln2 Hcngp Hspa8 Igsf6 Il1r1 Il2rg Ilkap Itgb1 Kcne3 Kctd12 Kmo Lbh Ltap Mageh1 …
77	V$CREB_Q2_01	217	217	410	4737	10807	-0.65	0.0	4.12	1.9	1100001D10Rik 1110059F07Rik 1700051I12Rik 2410118I19Rik 2610031L17Rik 2610036F08Rik 4921524P20Rik AI114950 Adamts10 Adrm1 Agc1 Aldh2 Alg2 Ang1 Angptl2 Arf4 Arpc4 Asf1a Atf4 BC005624 BC006965 BC010304 BC021523 BC025546 Bap1 Bcas2 Bnip2 Bub3 C230080I20Rik Calu Ccnd2 Cd164 Cd72 Cdc37l1 Cdr2 Chchd3 Chd4 Chrna4 Chst12 Cib1 Clec5a Col4a4 Cops5 Coro1a Csnk1e Cul3 Cyhr1 Cyp1b1 D10Ertd718e Dck Dcps Ddx21 …
78	V$PIT1_Q6	450	450	177	11748	3796	-0.79	0.0	0.01	0.0	1110007H17Rik 1110037N09Rik 1110059F07Rik 2310043N13Rik 2410004C24Rik 2410118I19Rik 2610031L17Rik 2610036F08Rik 4732429I09Rik 4833441J24Rik 4933416E05Rik 5730421E18Rik 5830472H07Rik AA545217 AF233884 AI839562 Aadac Aard Abcb7 Abcg1 Actl6a Adamts10 Aldh2 Alg2 Ammecr1 Anapc5 Ang1 Ang2 Ankrd25 Antxr1 Api5 Aplp2 Apobec1 Arf4 Arhgdib Arhgef2 Arpc5l Asf1a Asph Atad1 Atf4 Auh Axl Azgp1 B4galt7 BC005624 …
79	V$IRF7_01: interferon regulatory factor 7	330	330	297	8826	6718	-0.88	0.0	0.02	0.0	1110007H17Rik 2410004C24Rik 2610036F08Rik 4921524P20Rik 4930542G03Rik 4933416E05Rik 5730421E18Rik AF233884 AI114950 AI839562 Aadac Abcb7 Abcg3 Actl6a Adrm1 Agc1 Aldh2 Ammecr1 Anapc5 Ang1 Ang2 Ankrd25 Antxr1 Apobec1 Arpc5l Asf1a Atad1 Atf4 Auh B4galt7 BC006965 BC007180 BC019943 BC022960 BC023105 BC025546 Bard1 Bcas2 Birc3 Bnip2 Bri3 Bub3 C1qg C430014D17Rik Calu Cbx7 Ccl12 Ccr2 Cd244 Cdc37l1 Cdca1 …
80	V$NFY_Q6_01	295	295	332	6670	8874	-0.88	0.0	3.8	1.67	1100001D10Rik 1110059F07Rik 2310043N13Rik 2610031L17Rik 2610036F08Rik 3110006P09Rik 4833441J24Rik 4930542G03Rik 4933416E05Rik 5730421E18Rik AI114950 Abcg3 Actl6a Adamts10 Add1 Adrm1 Agc1 Aldh2 Anapc5 Ang1 Ang2 Antxr1 Api5 Arhgdib Arhgef2 Arl6ip6 Asf1a Asph Atf4 Azgp1 B4galt7 BC006965 BC007180 BC011248 BC021523 BC022960 BC023105 Bnip2 Bri3 C1qg C530046L02Rik Calu Ccl20 Cdc37l1 Cdk5r2 Cdr2 Cfl1 Chc…
81	V$CREB_Q4_01	206	206	421	4506	11038	-0.91	0.0	3.85	1.69	1110059F07Rik 1700051I12Rik 2410118I19Rik 2610031L17Rik 2610036F08Rik 4732429I09Rik 4921524P20Rik Adamts10 Adrm1 Agc1 Aldh2 Alg2 Anapc5 Ang1 Angptl2 Aplp2 Arf4 Arpc4 Asf1a Atf4 BC005624 BC006965 BC010304 BC021523 BC025546 Bap1 Bcas2 Bnip2 Bub3 C230080I20Rik Calu Ccnd2 Cd164 Cd72 Cdc37l1 Cdr2 Chchd3 Chd4 Chrna4 Chst12 Cib1 Clec5a Cops5 Coro1a Cul3 Cyhr1 Cyp1b1 D10Ertd718e Dcps Ddx21 Dmtf1 Dnahc8 D…
82	V$IRF_Q6_01	267	267	360	7262	8282	-0.91	0.0	0.02	0.0	2410004C24Rik 2410118I19Rik 2610036F08Rik 3110006P09Rik 4921507I02Rik 4930542G03Rik 5730421E18Rik 5830472H07Rik AF233884 Aadac Actl6a Adamts10 Adrm1 Agc1 Aldh2 Ammecr1 Antxr1 Apobec1 Arhgef2 Arpc4 Arpc5l Asf1a Atad1 Auh BC006965 BC019943 BC022960 BC023105 BC025546 Bap1 Bard1 Bcas2 Birc3 Bnip2 Bri3 Bub3 Cab39 Cbx7 Ccl12 Ccr2 Cd244 Cdon Cer1 Chchd3 Cib1 Cnn3 Col4a1 Cops8 Crsp6 Ctsz Cul1 Cyp2j6 D4Bw…
83	V$E2A_Q2	396	396	231	9191	6353	-0.96	0.0	3.73	1.65	1100001D10Rik 1110007H17Rik 1110037N09Rik 1110059F07Rik 1700051I12Rik 2410004C24Rik 2610031L17Rik 4921507I02Rik 4921524P20Rik 4930542G03Rik 4933416E05Rik 5530601I19Rik 5730421E18Rik AA545217 AF233884 AI114950 AI839562 Aard Abcg1 Abcg3 Adamts10 Add1 Agc1 Alg2 Ammecr1 Ang1 Ang2 Angptl2 Ankrd25 Antxr1 Aplp2 Apobec1 Arhgdib Arl10b Arl6ip6 Arpc1b Arpc4 Asf1a Asph Atad1 Atf4 Auh Azgp1 B4galt7 BC005624 …
84	V$TITF1_Q3: TTF-1, TITF1 (thyroid transcription factor 1)	219	219	408	6049	9495	-0.98	0.0	0.02	0.0	1110007H17Rik 1110037N09Rik 1700051I12Rik 2610036F08Rik 3110006P09Rik 4933416E05Rik AF233884 Aadac Aard Abcb7 Abcg3 Actl6a Ang1 Ang2 Ankrd25 Ankrd6 Apbb1ip Arhgdib Arhgef2 Arpc1b Asf1a Atad1 Auh Axl BC007180 BC018242 BC023105 BC025546 Bap1 Bcas2 Bcl9 C1qg C330023F11Rik Cacna1c Camsap1 Catna1 Ccnd2 Cd164 Cdca1 Cdk5r2 Cdyl Cib1 Clec5a Cml5 Col18a1 Col4a1 Cops5 Coro1c Cspg2 Cul1 Cul3 Cybrd1 Cyp1b1 D…
85	V$CHOP_01: heterodimers of CHOP and C/EBPalpha	157	157	470	4471	11073	-1.01	0.0	0.02	0.0	1100001D10Rik 2310043N13Rik 3110006P09Rik 4921507I02Rik 4933416E05Rik AI114950 Aadac Aard Abcg3 Alg2 Ammecr1 Arhgdib Arpc4 Axl Azgp1 BC017634 BC018242 BC022960 BC023105 Bach Bard1 Bcas2 Cab39 Ccnd2 Ccr2 Cdr2 Cfl1 Chchd3 Chd4 Crsp6 Cspg2 Cyp2j6 Dcamkl1 Ddx18 Ddx21 Dmtf1 Dntt Ebi3 Ebna1bp2 Eif3s3 Eif4e2 Elys Epb4.1l3 Etv3 Fbp1 Fbxo28 Fgfr1op2 Gfra4 Gng2 Gpr34 Greb1 Gstm4 Hao1 Hmgcr Hmgn1 Hyal1 Id4 …
86	V$E2F_Q4: E2F	237	237	390	5277	10267	-1.05	0.0	3.64	1.59	1100001D10Rik 2410004C24Rik 4921507I02Rik 4930542G03Rik 5530601I19Rik Actl6a Adamts10 Agc1 Aldh2 Alg2 Ammecr1 Angptl2 Apbb1ip Api5 Aplp2 Apobec1 Arhgef2 Arl10b Arl6ip6 Arpc1b Arpc5l Axl BC005624 BC006965 BC019943 Bach Bap1 Bard1 Bcas2 Bnip2 Bri3 C530046L02Rik Calu Catna1 Ccnd2 Cd164 Cd244 Cdc37l1 Cdc7 Cdk5r2 Cdr2 Cfl1 Chd4 Chst12 Clec5a Col18a1 Cops5 Coro1a Coro1c Crsp6 Csnk1e Cul1 Cul3 Cyhr1 Cyp…
87	V$LMO2COM_02: complex of Lmo2 bound to Tal-1, E2A proteins, and GATA-1, half-site 2	308	308	319	8250	7294	-1.1	0.0	0.02	0.0	1100001D10Rik 1110007H17Rik 1110059F07Rik 1700051I12Rik 2310043N13Rik 2410004C24Rik 2410118I19Rik 2610031L17Rik 2610036F08Rik 4732429I09Rik 4833441J24Rik 4921507I02Rik 4930542G03Rik 5530601I19Rik 5830472H07Rik AF233884 Aadac Aard Abcb7 Abcg1 Abcg3 Adamts10 Aldh2 Alg2 Ang1 Ang2 Antxr1 Api5 Aplp2 Arhgdib Arhgef2 Arl6ip6 Arpc5l Asf1a Asph Atad1 Auh Azgp1 B4galt7 BC005624 BC006965 BC007180 BC018242 B…
88	V$ARNT_02: AhR nuclear translocator homodimers	33	33	594	532	15012	-1.15	0.0	4.36	2.11	Atf4 BC011248 Bcas2 Bri3 C530046L02Rik Cd164 Chchd3 Dnajc2 Dntt E130107N23Rik Ebna1bp2 Fbxo28 Foxm1 Glrp1 Gnpda1 Gtf2h3 Igf2bp3 Kctd12 Lst1 Mtch2 Nxf2 Pak1ip1 Pcm1 Prkcsh Pscd3 Psmd11 Ptprs Rab5a Sdf4 Suv39h2 Tcte2 Uble1a Usp9x
89	V$E2F4DP2_01: E2F-4:DP-2 heterodimer	88	88	539	1753	13791	-1.21	0.0	3.84	1.69	2410004C24Rik 5530601I19Rik Actl6a Adamts10 Agc1 Arl6ip6 BC010304 Bard1 Bcas2 C230080I20Rik Calu Cd164 Cdk5r2 Chchd3 Col18a1 Cops5 Cul1 Dck Dpysl3 Dr1 Elys Eps8 Etv3 Fdps Fignl1 Fkbp1a Fnbp1 Fnbp3 Fyb Gad1 Hcngp Hist3h2ba Hmga1 Hmx3 Hspa8 Itgb3bp Kcnmb4 Khdrbs1 Kif18a Kif2a Leng8 Lst1 Map3k7 Mef2c Metap1 Mrpl13 Mrpl51 Mtbp Nek2 Nfya Nol7 Nusap1 Pbx3 Phf13 Ppp1r15b Ppp1r3f Ptbp2 Ptdsr Ramp3 Rbx1 R…
90	V$GATA2_03: GATA-binding factor 2	167	167	460	4697	10847	-1.22	0.0	0.02	0.0	2610031L17Rik 2610036F08Rik 5530601I19Rik AI114950 Aadac Aard Abcb7 Abcg1 Actl6a Aldh2 Ang1 Antxr1 Arhgdib Arl10b Arpc1b Asf1a Auh BC006965 BC022960 Bnip2 C1qg C430014D17Rik C530046L02Rik Cab39 Calu Cbx7 Ccl20 Ccr2 Cdc37l1 Cdon Cer1 Clec4a2 Clec5a Cml5 Cnn3 Col4a4 Cops7b Cops8 Crsp6 Ctsz Cubn Cxcl4 Cyp2c55 Dcps Dncic1 Dpysl3 E430036I04Rik Ebna1bp2 Epb4.1l3 Ercc8 Fbxo22 Fcer1g Fignl1 Gaa Gcnt1 Gdf…
91	V$COMP1_01: COMP1	367	367	260	9665	5879	-1.31	0.0	0.03	0.0	1110037N09Rik 1110059F07Rik 2310043N13Rik 2410118I19Rik 2610031L17Rik 2610036F08Rik 4833441J24Rik 4921507I02Rik 4930542G03Rik 4933416E05Rik AI839562 Aadac Aard Abcg3 Actl6a Adamts10 Add1 Aldh2 Alg2 Anapc5 Angptl2 Ankrd25 Ankrd6 Antxr1 Apbb1ip Apobec1 Arhgdib Arhgef2 Arl6ip6 Arpc1b Asf1a Asph Atf4 Axl Azgp1 B4galt7 BC006965 BC007180 BC010304 BC017634 BC018242 BC021523 BC022960 BC023105 Bard1 Bcas2…
92	V$STAT_01: signal transducers and activators of transcription	100	100	527	2957	12587	-1.35	0.0	0.02	0.0	2610036F08Rik 4921524P20Rik 4933416E05Rik AF233884 Aard Agc1 Ankrd25 Arf4 Arl10b Atf4 Auh BC006965 Bcas2 Bcl9 C430014D17Rik Calu Ccnd2 Cer1 Cib1 Cyhr1 Cyp1b1 Cyp2c55 D10Ertd718e Dck Ddef1 Dnajc2 Dncic1 Dr1 Eif2ak3 Eno1 Eps8 Ern1 Fbp1 Fbxo28 Fignl1 Fkbp4 Fliih Hdlbp Hmgn1 Il1r1 Il2rg Itga9 Kcnmb4 Keap1 Kpna4 Ly78 Ly96 Mrpl13 Mrpl21 Mrps25 Ms4a6d Mtbp Myo10 Myo1h Ndrg3 Nfkb2 Nol7 Nusap1 Ociad1 Orc4…
93	V$IRF_Q6	139	139	488	3959	11585	-1.38	0.0	0.03	0.0	2410004C24Rik 2610036F08Rik 4921507I02Rik AF233884 Aadac Actl6a Adrm1 Arhgef2 Asf1a BC006965 BC019943 BC023105 Bard1 Bcas2 Birc3 Bnip2 Bri3 Bub3 Cbx7 Ccl12 Cd244 Cdon Chchd3 Col4a1 Col4a4 Cops8 Crsp6 Cul1 Cyp1b1 Cyp2j6 Ddx18 Dnajc2 Dncic1 Dntt Dpysl3 Dusp10 E130107N23Rik Ebna1bp2 Fbp1 Fbxo36 Gad1 Gcnt1 Glrp1 Gosr1 Gpr34 Grwd1 Guca1b H2-T22 H2afy2 Hapln2 Hmgcr Icoslg Igf2bp3 Igsf9 Il7 Itga9 Itgb1 …
94	V$XFD2_01: Xenopus fork head domain factor 2	129	129	498	3696	11848	-1.42	0.0	0.03	0.0	2410004C24Rik Aadac Abcg3 Actl6a Aldh2 Ankrd25 Arhgdib Asf1a Atad1 BC005624 BC007180 BC017634 Birc3 Bri3 C430014D17Rik Ccl20 Cdc7 Cdca1 Cdyl Cer1 Clec5a Cnn3 Cops5 Crsp6 Cyp1b1 Dck Dnajb6 Dr1 Eif2ak1 Eif2ak3 Eif4e2 Ern1 Fabp6 Fgfr1op2 Fliih Foxm1 Fscn1 Fyb Gdf3 Glrp1 Golph3l Gp38 Gpsm2 Gtf2h3 Havcr2 Hcngp Hdlbp Hmgn1 Il1r1 Il2rg Iqgap1 Itgb1 Kif18a Klra2 Lama4 Lcp2 Leng8 Loh12cr1 Lrp6 Ly6i Madcam…
95	V$SMAD4_Q6	283	283	344	6469	9075	-1.46	0.0	3.12	1.2	1100001D10Rik 1110037N09Rik 2310043N13Rik 2610031L17Rik 4921507I02Rik 4930542G03Rik 4933416E05Rik AA545217 AF233884 AI114950 Abcb7 Abcg1 Abcg3 Actl6a Adrm1 Agc1 Aldh2 Ang1 Ang2 Ankrd6 Apbb1ip Api5 Aplp2 Arf4 Arl6ip6 Arpc1b Arpc4 Arpc5l Asf1a Atf4 Auh Axl BC005624 BC010304 BC011248 BC018242 BC025546 Bcas2 Bcl9 Birc3 Bnip2 C1qg Cab39 Cacna1c Calu Capzb Catna1 Cbx7 Ccl12 Ccnd2 Cd244 Cdc37l1 Cdca1 Cd…
96	V$MTF1_Q4	59	59	568	1116	14428	-1.46	0.0	3.72	1.65	2610031L17Rik 3110006P09Rik 4933416E05Rik Ankrd25 Aplp2 Arhgef2 BC005624 BC010304 C330023F11Rik C530046L02Rik Camsap1 Cdca1 Celsr1 Col18a1 Csnk1e Cyhr1 Fgfr1op2 Gad1 Gnb1 Golga3 Greb1 Igfbp7 Itga9 Jak2 Kbtbd2 Khdrbs1 Kif2a Lbh Lrp6 Ly75 Mef2c Mobkl2b Mrpl13 Mtbp Nek2 Pam Pde6d Pdir Pou2af1 Prkcsh Psma7 Pthlh Ptprs Rent1 Sart3 Setdb1 Snip1 T2bp Tbc1d1 Tbl1xr1 Tceb3 Tef Trim8 Tsn Txn1 Ube2e3 Usp9x …
97	V$GATA3_03: GATA-binding factor 3	401	401	226	10469	5075	-1.46	0.0	0.04	0.0	1110037N09Rik 1110059F07Rik 2310043N13Rik 2410118I19Rik 2610036F08Rik 3110006P09Rik 4732429I09Rik 4833441J24Rik 5530601I19Rik 5730421E18Rik 5830472H07Rik AA545217 AF233884 Aadac Aard Abcb7 Abcg1 Abcg3 Actl6a Adamts10 Agc1 Aldh2 Ammecr1 Anapc5 Ang1 Ang2 Ankrd25 Ankrd6 Antxr1 Apbb1ip Api5 Aplp2 Apobec1 Arf4 Arhgdib Arl10b Arl6ip6 Arpc1b Arpc4 Asf1a Asph Auh B4galt7 BC006965 BC007180 BC010304 BC0182…
98	V$CMYB_01: c-Myb	147	147	480	3170	12374	-1.48	0.0	3.29	1.28	1100001D10Rik 2410004C24Rik 2410118I19Rik 2610031L17Rik 4933416E05Rik AF233884 AI114950 AI839562 Abcg1 Actl6a Add1 Aldh2 Arf4 Arl10b Atad1 Atf4 BC010304 BC011248 BC019943 Bach Bap1 Bcas2 Bnip2 C230080I20Rik C330023F11Rik Cab39 Catna1 Cbx7 Ccnd2 Cd164 Cd244 Cdc37l1 Cdca1 Cfl1 Cml5 Csnk1e Cubn D5Bwg0834e Ddx47 Dntt Edg7 Eif4e2 Eps8 Ern1 Fabp6 Fbp1 Fbxo28 Fgfr1op2 Fnbp1 Fscn1 Fyb Gad1 Gbp1 Gfra4 Gol…
99	V$CREBATF_Q6	201	201	426	4478	11066	-1.53	0.0	3.12	1.2	1110059F07Rik 1700051I12Rik 2410118I19Rik 2610031L17Rik 2610036F08Rik 4732429I09Rik 4921524P20Rik AI114950 Adamts10 Adrm1 Agc1 Aldh2 Alg2 Anapc5 Ang1 Angptl2 Arf4 Arpc4 Asf1a BC005624 BC006965 BC010304 BC021523 BC025546 Bap1 Bcas2 Bnip2 C230080I20Rik Calu Camsap1 Ccnd2 Cd164 Cd72 Cdc37l1 Cdr2 Chchd3 Chd4 Chrna4 Chst12 Cib1 Clec5a Cops5 Coro1a Cul3 Cyhr1 Cyp1b1 D10Ertd718e Dcps Dmtf1 Dnahc8 Dnajb6…
100	V$HFH1_01: HNF-3/Fkh Homolog 1	67	67	560	2064	13480	-1.59	0.0	0.02	0.0	Aadac Abcg3 Ankrd25 Arhgdib Arpc1b BC007180 Birc3 Bri3 Ccl20 Cdca1 Cdyl Clec5a Cops5 Crsp6 Dr1 Eif2ak1 Eif4e2 Foxm1 Gp38 Hdlbp Igfbp7 Il1r1 Itgb1 Kif18a Klra2 Map3k7 Mef2a Mest Mink1 Mtbp Myo1h Ndrg3 Nusap1 Pak1 Pde6d Pdk1 Pitpnm2 Polr3e Pou2af1 Ppp1r15b Pscd3 Ptpn2 Pum2 Rabl5 Rac1 Rad1 Ramp3 Rnf20 Sdhc Setdb1 Sh2bp1 Slc15a1 Smu1 Spata6 Srpk1 Stx5a Styx Surb7 Tomm22 Traf3 Tram1l1 Trim35 Tuba1 Usp…
101	V$LXR_DR4_Q3	9	9	618	87	15457	-1.59	0.0	4.41	2.13	1100001D10Rik 1700051I12Rik Atad1 BC007180 E130107N23Rik Mrpl21 Ptcd1 Setdb1 Trim35
102	V$STRA13_01	28	28	599	452	15092	-1.65	0.0	3.86	1.69	Atf4 BC011248 Bcas2 Bri3 C530046L02Rik Cd164 Chchd3 Crsp6 D4Bwg1540e Dnajc2 Dntt Ebna1bp2 Fbxo28 Foxm1 Gtf2h3 Igf2bp3 Kctd12 Lst1 Nxf2 Pak1ip1 Pcm1 Prkcsh Pscd3 Psmd11 Rab5a Suv39h2 Uble1a Usp9x
103	V$MYC_Q2	134	134	493	2886	12658	-1.66	0.0	3.1	1.2	1100001D10Rik 1110037N09Rik 2610036F08Rik 4921507I02Rik 5730421E18Rik AF233884 AI114950 Angptl2 Ankrd25 Arpc1b BC011248 Bap1 Bcas2 Bri3 C230080I20Rik C530046L02Rik Cacna1c Capzb Ccnd2 Cd164 Cd244 Cer1 Chchd3 Chd4 Chst12 Cib1 Crsp6 Csnk1e Cul1 Cul3 Cyp2j6 D4Bwg1540e Ddef1 Ddx18 E130107N23Rik Ebna1bp2 Eif2ak1 Eif3s3 Eno1 Ercc8 Etv3 Fabp6 Fbxo28 Fcer1g Fkbp1a Fliih Gaa Gfra4 Glrp1 Gnpda1 Golga3 Gp38…
104	V$HP1SITEFACTOR_Q6	135	135	492	3807	11737	-1.7	0.0	0.04	0.0	1110037N09Rik 3110006P09Rik 4921507I02Rik 4933416E05Rik AI839562 Aadac Aard Adamts10 Angptl2 Antxr1 Api5 Arhgdib Asph Atad1 Axl BC019943 BC023105 Birc3 Bnip2 Bub3 Ccr2 Cdc37l1 Cdon Cib1 Cpsf4 Cubn Cul1 Ddx21 Dusp10 Ebna1bp2 Ern1 Etv3 Fabp6 Fbxo36 Fgfr1op2 Fliih Fnbp1 Gaa Gad1 Gng2 Golga3 Gpsm2 Greb1 Gstp1 H28 Hapln2 Hbs1l Hcngp Hig1 Igsf6 Il2rg Ilkap Itga9 Itgb1 Itgb4bp Jak2 Kbtbd2 Kcnmb4 Khdrbs1…
105	V$NKX3A_01: NK class homeobox factor 3A	107	107	520	3089	12455	-1.71	0.0	0.04	0.0	2310043N13Rik 5830472H07Rik AF233884 AI839562 Aadac Abcg3 Antxr1 Atad1 B4galt7 BC007180 BC021523 C430014D17Rik Cab39 Capzb Cbx7 Cdca1 Cdon Cdyl Clec4a2 Cops5 Cubn Cyp2c55 D4Bwg1540e Dmtf1 Dpysl3 Dr1 Ebi3 Ebna1bp2 Edg7 Eif3s3 Gaa Gfra4 Golga3 Golph3l Gosr1 Gpr34 Gpr65 Gstm4 Gtf2h3 H28 Hbs1l Htr1a Hyal1 Igsf6 Kbtbd2 Klra17 Klra2 Klra3 Lcp2 Lfng Loh12cr1 Lrp6 Lrrk1 Ly6i Ly78 Mapre3 Mclc Mef2c Mkrn3 …
106	V$E2F_Q6_01	88	88	539	1807	13737	-1.74	0.0	3.21	1.24	4930542G03Rik Actl6a Angptl2 Api5 Arhgef2 BC005624 Bap1 Bri3 C530046L02Rik Ccnd2 Chd4 Cops5 Coro1c Csnk1e Cul1 Dck Dnahc8 Dnajc2 Dr1 Dusp10 Epb4.1l3 Ern1 Fbxo28 Fdps Fgfr1op2 Fkbp4 Fnbp1 Gad1 Gnpda1 Golph3l Hdlbp Hmga1 Hmx3 Icoslg Jak2 Kcnmb4 Khdrbs1 Kif18a Lrig1 Lsm3 Mageh1 Map3k7 Map4k4 Metap1 Mfhas1 Mkrn3 Mrpl13 Mrpl21 Mrpl51 Nfya Nit1 Nol7 Orc4l Pacrg Park2 Ppp1r15b Ppp2cb Prep Prkcsh Pscd1 P…
107	V$SREBP1_Q6	226	226	401	5124	10420	-1.74	0.0	2.82	1.04	1100001D10Rik 1110037N09Rik 4732429I09Rik 4930542G03Rik 5830472H07Rik AI114950 AI839562 Aard Abcg3 Adamts10 Adrm1 Alg2 Ammecr1 Anapc5 Angptl2 Ankrd25 Antxr1 Api5 Aplp2 Arl6ip6 Arpc1b Arpc4 Asf1a Asph Atad1 Atf4 BC005624 BC011248 BC018242 BC019943 Bcas2 Bcl9 Birc3 Bri3 C330023F11Rik Catna1 Cd244 Cd72 Cdc37l1 Cdk5r2 Cfl1 Chd4 Chrna4 Cib1 Clec5a Cml5 Col18a1 Coro1c Cspg2 Cubn Cul3 Cybrd1 Cyp1b1 Dck …
108	V$GATA2_02: GATA-binding factor 2	195	195	432	5312	10232	-1.77	0.0	0.05	0.0	1110037N09Rik 1700051I12Rik 2310043N13Rik 4732429I09Rik 4833441J24Rik 4921507I02Rik AF233884 Aadac Aard Abcb7 Abcg1 Actl6a Ang1 Antxr1 Api5 Arhgdib Arl10b Arpc1b Asf1a Asph Auh BC017634 BC021523 BC022960 Bcl9 C430014D17Rik C530046L02Rik Cab39 Calu Ccl20 Ccr2 Cdc37l1 Cer1 Chchd3 Clec4a2 Clec5a Cml5 Cnn3 Col4a4 Ctsz Cubn Cxcl4 Cyp2c55 Dcps Ddx47 Dmtf1 Dnajb6 Dncic1 E430036I04Rik Ebna1bp2 Eif2ak3 Ep…
109	V$VMYB_01: v-Myb	465	465	162	11065	4479	-1.77	0.0	2.86	1.06	1100001D10Rik 1110059F07Rik 1700051I12Rik 2310043N13Rik 2410118I19Rik 2610031L17Rik 4732429I09Rik 4833441J24Rik 4921507I02Rik 4921524P20Rik 4933416E05Rik AA545217 AF233884 AI114950 AI839562 Aadac Aard Abcg3 Actl6a Adamts10 Add1 Agc1 Aldh2 Alg2 Ammecr1 Anapc5 Ang1 Angptl2 Ankrd25 Ankrd6 Antxr1 Apbb1ip Aplp2 Apobec1 Arf4 Arhgdib Arhgef2 Arl10b Arl6ip6 Arpc5l Asf1a Asph Atad1 Auh Axl Azgp1 B4galt7 B…
110	V$SREBP_Q3	220	220	407	4998	10546	-1.85	0.0	2.69	0.93	1110037N09Rik 1700051I12Rik 2410118I19Rik 2610031L17Rik 4732429I09Rik 4921524P20Rik 4933416E05Rik 5830472H07Rik Aard Abcg3 Adrm1 Ammecr1 Angptl2 Ankrd25 Apobec1 Arf4 Arl6ip6 Arpc1b Arpc4 Asph Atad1 Atf4 B4galt7 BC007180 BC011248 BC018242 BC019943 BC023105 BC025546 Bap1 Bcas2 Bri3 Calu Capzb Ccr2 Cd244 Cd72 Cdc37l1 Cdc7 Cdon Cdr2 Cdyl Celsr1 Chchd3 Chd4 Chrna4 Col4a4 Coro1a Cpsf4 Cubn Cxcl4 D4Bwg1…
111	V$OCT1_01: octamer factor 1	10	10	617	467	15077	-1.86	0.0	0.01	0.0	Anapc5 BC019943 Greb1 Grwd1 Itga9 Skp2 Tera Trim34 Zfp286 Zfx
112	V$PPARG_03: PPAR (peroxisome proliferator-activated receptor gamma)	227	227	400	6090	9454	-1.88	0.0	0.06	0.0	1110059F07Rik 1700051I12Rik 2610036F08Rik 3110006P09Rik 4732429I09Rik 4930542G03Rik Adamts10 Adrm1 Ankrd6 Apobec1 Arhgef2 Arl6ip6 Arpc1b Asf1a Atf4 Auh Azgp1 BC005624 BC006965 BC007180 BC019943 BC021523 Bach Bcl9 Bub3 Cab39 Camsap1 Capzb Cbx7 Ccl12 Ccl20 Ccnd2 Cd72 Cdc7 Cdk5r2 Cfl1 Chrna4 Cml5 Cnn3 Col4a1 Cops7b Coro1a Csnk1e Cubn Cul1 Cybrd1 Cyhr1 Cyp2j6 D10Ertd718e D5Bwg0834e Dcps Ddef1 Dntt Dp…
113	V$FOXO1_02: fork head box O1	27	27	600	956	14588	-1.89	0.0	0.02	0.0	4930542G03Rik BC023105 Cer1 Dnajc2 Ebna1bp2 Fcer1g Fyb Grb2 Hapln2 Lcp2 Mapre3 Nusap1 Pak1 Pcm1 Peg10 Phtf1 Pot1 Psma6 Pthlh Sf3b5 Smarcc1 Stk4 Stx5a Tera Usp39 Zfx Zzz3
114	V$AREB6_02: AREB6 (Atp1a1 regulatory element binding factor 6)	259	259	368	5962	9582	-1.89	0.0	2.6	0.91	1110007H17Rik 1110059F07Rik 1700051I12Rik 2310043N13Rik 2610031L17Rik 4732429I09Rik 4921507I02Rik 4921524P20Rik 4933416E05Rik 5530601I19Rik AA545217 Aadac Abcg3 Adrm1 Alg2 Ang1 Ang2 Ankrd25 Antxr1 Arhgef2 Arpc1b Arpc4 Arpc5l Asf1a Auh Azgp1 BC005624 BC017634 BC022960 BC025546 Bach Bcl9 Birc3 Bri3 Bub3 C530046L02Rik Capzb Catna1 Cbx7 Ccl12 Ccl20 Cd244 Cdc37l1 Cdc7 Cdk5r2 Cdyl Cer1 Chd4 Chrna4 Chst…
115	V$STAF_02: Se-Cys tRNA gene transcription activating factor	122	122	505	2631	12913	-1.89	0.0	2.87	1.06	2410004C24Rik AA545217 AI114950 Aadac Abcg3 Aldh2 Arf4 Arl10b Arpc5l Asph Axl Azgp1 Birc3 Bnip2 Calu Ccnd2 Cdk5r2 Celsr1 Cer1 Chchd3 Chd4 Col18a1 Cyp2j6 D4Bwg1540e D5Bwg0834e Ddef1 Ddx21 Ddx47 Dnajb6 Dncic1 Dr1 Ern1 Exosc1 Fdps Fkbp4 Gbp1 Gosr1 Gpx2 H2-T22 Hapln2 Hmgn1 Hmx3 Hs2st1 Htr1a Kdelr2 Khdrbs1 Kpna4 Lamc1 Loh12cr1 Ltap Ly78 Madcam1 Mcmdc1 Mgea5 Mrpl21 Mrps25 Mst1 Myo10 Myo1h Nek2 Niban Nk…
116	V$HNF4_DR1_Q3	485	485	142	12431	3113	-1.9	0.0	0.05	0.0	1110007H17Rik 1110037N09Rik 1110059F07Rik 1700051I12Rik 2310043N13Rik 2410004C24Rik 2410118I19Rik 2610036F08Rik 3110006P09Rik 4732429I09Rik 4833441J24Rik 4921507I02Rik 4921524P20Rik 4930542G03Rik 4933416E05Rik 5530601I19Rik 5730421E18Rik 5830472H07Rik AF233884 AI839562 Aadac Aard Abcb7 Abcg1 Actl6a Adamts10 Adrm1 Agc1 Alg2 Ammecr1 Anapc5 Ang1 Ang2 Angptl2 Ankrd6 Antxr1 Apbb1ip Api5 Aplp2 Apobec1 …
117	V$EBF_Q6	161	161	466	4422	11122	-1.95	0.0	0.06	0.0	1700051I12Rik 2410004C24Rik 2610036F08Rik 4732429I09Rik 4921507I02Rik 4921524P20Rik 4933416E05Rik AF233884 AI839562 Abcg1 Aldh2 Ang2 Arl6ip6 Arpc4 Atf4 Azgp1 BC021523 Bard1 Bcas2 C1qg C230080I20Rik C530046L02Rik Cab39 Cacna1c Capzb Ccnd2 Cdc37l1 Cdk5r2 Cdon Cdr2 Cdyl Cer1 Cfl1 Chd4 Chst12 Cib1 Col4a1 Col4a4 Cops7b Coro1a Cspg2 Ctsz Cyhr1 D5Bwg0834e Ddef1 Ddx18 E130107N23Rik E430036I04Rik Ebi3 Edg…
118	V$NERF_Q2: new ets-related factor 1a	42	42	585	774	14770	-1.97	0.0	3.29	1.28	Adamts10 Apbb1ip Aplp2 Arhgdib Arl6ip6 BC023105 Ccnd2 Cops5 Dnajb6 E430036I04Rik Ebi3 Fcer1g Fscn1 Gbp1 Gng2 H2afy2 Havcr2 Hdlbp Hmgn1 Hmx3 Igsf7 Ikbkb Kcne3 Klra2 Ly78 Mageh1 Mgea5 Myh6 Nfya Pcbd1 Scx Serpinc1 Sms Ssb St13 Stau2 Tceb2 Terf1 Traip Txn1 Vav3 Vcam1
119	V$ELK1_01: Elk-1	179	179	448	4020	11524	-1.97	0.0	2.61	0.91	1110037N09Rik 2410004C24Rik 2410118I19Rik 2610031L17Rik 3110006P09Rik AA545217 AF233884 AI114950 Aadac Aard Abcg1 Adamts10 Add1 Adrm1 Ang2 Ankrd6 Apbb1ip Apobec1 Arhgdib Arhgef2 Arl6ip6 Arpc4 Arpc5l BC006965 Birc3 Bnip2 Calu Capzb Cd244 Cd72 Chst12 Cops5 Cops7b Crsp6 Csnk1e Cxcl4 Cybrd1 Cyhr1 Cyp2j6 D4Bwg1540e Dnajb6 Dnajc2 Dncic1 Dr1 Dusp10 E430036I04Rik Ebna1bp2 Edg7 Eif3s3 Eif4e2 Epb4.1l3 Ern1…
120	V$E2_Q6: papilloma virus regulator E2	69	69	558	1392	14152	-1.99	0.0	3.02	1.15	4921524P20Rik Aadac Abcg3 Actl6a Add1 Alg2 Arpc5l Atf4 Bap1 C230080I20Rik Calu Cd164 Celsr1 Cml5 Cops7b D5Bwg0834e Ddef1 Dntt Dpysl3 E130107N23Rik Edg7 Eif3s3 Etv3 Exosc1 Fbxo36 Gad1 Golga3 Gp38 Hig1 Hmga1 Hmgn1 Igf2bp3 Ikbkb Kcne3 Kif18a Lrrk1 Mcmdc1 Mfhas1 Mphosph10 Nit1 Nusap1 Pbx3 Pdk1 Phf5a Pign Pot1 Ptdsr Pum2 Rala Rasl2-9 Rbx1 Rnpc2 Sart3 Serpinc1 Sf3b4 Sh3bgrl3 Stk10 Stra8 Surb7 Tctex1 Tm…
121	V$COREBINDINGFACTOR_Q6	188	188	439	5091	10453	-2.0	0.0	0.07	0.0	1110007H17Rik 1110059F07Rik 4833441J24Rik 5530601I19Rik 5730421E18Rik 5830472H07Rik Aard Abcg3 Ammecr1 Ankrd6 Antxr1 Aplp2 Apobec1 Arhgef2 Arl10b Atf4 B4galt7 BC006965 BC007180 BC018242 BC021523 BC022960 Bcas2 Bcl9 Bnip2 C1qg Calu Catna1 Ccl12 Ccnd2 Cd164 Cd72 Cdc7 Cdyl Chchd3 Chst12 Clec5a Cml5 Col18a1 Col4a1 Cops7b Cops8 Coro1a Csnk1e Cspg2 Cubn Cul1 Cyhr1 Dcamkl1 Dcps Dnahc8 Dnajc2 Eif2c2 Eif3…
122	V$MEF2_Q6_01	353	353	274	9187	6357	-2.01	0.0	0.08	0.0	1110037N09Rik 1110059F07Rik 1700051I12Rik 2310043N13Rik 2610031L17Rik 3110006P09Rik 4921507I02Rik 4933416E05Rik 5730421E18Rik 5830472H07Rik AA545217 AF233884 Aadac Aard Abcg3 Actl6a Adrm1 Aldh2 Ammecr1 Anapc5 Ang1 Ang2 Ankrd25 Ankrd6 Antxr1 Aplp2 Apobec1 Arf4 Arhgdib Arl10b Atad1 Atf4 Auh Azgp1 BC007180 BC017634 BC018242 BC019943 BC022960 BC023105 Bap1 Bcas2 Birc3 Bri3 Bub3 C330023F11Rik C430014D…
123	V$MMEF2_Q6: myocyte enhancer factor	189	189	438	5112	10432	-2.02	0.0	0.07	0.0	2610031L17Rik 3110006P09Rik 4833441J24Rik Aadac Aard Actl6a Ammecr1 Anapc5 Antxr1 Asf1a Atad1 BC007180 BC019943 BC022960 Birc3 C430014D17Rik Cab39 Ccr2 Cdc7 Cdon Cfl1 Clec5a Cops5 Cops7b Cops8 Cspg2 Cyhr1 Cyp2c55 D4Bwg1540e Dcamkl1 Dck Dcps Ddx18 Ddx21 Dnahc8 Dnajc2 Dncic1 Dpysl3 E430036I04Rik Eif2ak3 Eif4e2 Elys Etv3 Fbxo22 Fbxo28 Fgfr1op2 Fignl1 Foxm1 Fyb Gaa Gfra4 Gnpda1 Golga3 Gosr1 Gp38 Greb…
124	V$COUP_01: COUP:HNF-4 heterodimer	80	80	547	2342	13202	-2.07	0.0	0.05	0.0	2610036F08Rik 3110006P09Rik 4933416E05Rik 5830472H07Rik Actl6a Ankrd6 Aplp2 Apobec1 Atf4 BC006965 BC007180 BC019943 Birc3 Capzb Ccr2 Cdyl Cml5 Cops7b Cops8 Coro1a Cyp1b1 Dntt Eif2ak1 Ern1 Fbp1 Fbxo22 Fscn1 Gfra4 Gnpda1 Golph3l Grwd1 H2-T22 Hadhsc Hao1 Hspa8 Hyal1 Iqgap1 Itgb4bp Kmo Lbh Mageh1 Mdn1 Mesdc1 Ms4a6d Msr1 Ndrg3 Nek2 Nit1 Nol7 Nr2c2 Odz3 Phf5a Pop4 Pou2af1 Prkcsh Rac1 Scara3 Sec24b Senp…
125	V$ER_Q6: estrogen receptor	313	313	314	8185	7359	-2.08	0.0	0.09	0.0	1100001D10Rik 1110007H17Rik 1110037N09Rik 1110059F07Rik 1700051I12Rik 2410004C24Rik 2410118I19Rik 2610031L17Rik 4732429I09Rik 4921507I02Rik 4921524P20Rik 4930542G03Rik 4933416E05Rik 5530601I19Rik Abcb7 Abcg1 Abcg3 Adrm1 Aldh2 Alg2 Angptl2 Ankrd25 Ankrd6 Apbb1ip Api5 Aplp2 Apobec1 Arf4 Arhgdib Arhgef2 Arpc1b Atf4 BC005624 BC007180 BC017634 BC018242 BC021523 BC023105 Bach Bap1 Bard1 Bcas2 Bnip2 Bri…
126	V$AP1_Q4: activator protein 1	525	525	102	12646	2898	-2.12	0.0	2.63	0.91	1100001D10Rik 1110007H17Rik 1110037N09Rik 1110059F07Rik 1700051I12Rik 2310043N13Rik 2410004C24Rik 2410118I19Rik 2610031L17Rik 2610036F08Rik 3110006P09Rik 4833441J24Rik 4921507I02Rik 4921524P20Rik 5830472H07Rik AA545217 AF233884 AI114950 Aadac Aard Abcb7 Abcg1 Abcg3 Actl6a Adamts10 Add1 Adrm1 Agc1 Aldh2 Alg2 Ammecr1 Anapc5 Ang1 Ang2 Ankrd25 Ankrd6 Antxr1 Api5 Aplp2 Apobec1 Arf4 Arhgdib Arhgef2 Arl…
127	V$RFX1_01: X-box binding protein RFX1	291	291	336	6802	8742	-2.13	0.0	2.28	0.71	1110037N09Rik 2410004C24Rik 2610031L17Rik 2610036F08Rik 3110006P09Rik 4833441J24Rik 4921524P20Rik 4930542G03Rik 5830472H07Rik AA545217 AI114950 Aard Abcg1 Abcg3 Add1 Adrm1 Alg2 Anapc5 Angptl2 Apobec1 Arl6ip6 Arpc1b Arpc5l Atad1 Atf4 Auh BC006965 BC022960 BC023105 BC025546 Bach Bard1 Birc3 Bri3 C1qg C230080I20Rik C430014D17Rik C530046L02Rik Cab39 Cacna1c Calu Camsap1 Catna1 Cdc37l1 Cdc7 Cdca1 Cdk5…
128	V$OCT1_06: octamer-binding factor 1	329	329	298	8559	6985	-2.17	0.0	0.1	0.0	1110007H17Rik 1700051I12Rik 2310043N13Rik 2410004C24Rik 3110006P09Rik 4921507I02Rik 5530601I19Rik 5830472H07Rik AA545217 AI114950 AI839562 Aadac Aard Abcb7 Abcg1 Agc1 Ammecr1 Anapc5 Angptl2 Ankrd6 Api5 Arf4 Arhgdib Arpc1b Arpc5l Atf4 Auh Axl B4galt7 BC007180 BC018242 BC019943 BC022960 BC023105 Bach Bcl9 Birc3 Bnip2 Bub3 C1qg Cab39 Calu Capzb Cbx7 Ccl12 Ccl20 Ccr2 Cd244 Cd72 Cdc7 Cdca1 Cdon Cdyl C…
129	V$ARNT_01: AhR nuclear translocator homodimers	61	61	566	1225	14319	-2.18	0.0	2.85	1.06	1100001D10Rik 2610036F08Rik 5730421E18Rik Angptl2 Atf4 BC011248 Bri3 C530046L02Rik Cd164 Crsp6 D4Bwg1540e Ddef1 Dnajc2 Dntt E130107N23Rik Ebna1bp2 Eno1 Ercc8 Fabp6 Fkbp1a Glrp1 Gnpda1 Golga3 Hmgn1 Igsf9 Kcne3 Kctd12 Kdelr2 Khdrbs1 Lst1 Madcam1 Metapl1 Mink1 Mras Mrpl1 Narg1 Nfkb2 Niban Nxf2 Pak1ip1 Palm Pip5k1c Pscd3 Psmd11 Rab5a S100a4 Sdf4 Sept9 Slc16a3 Stk4 Suv39h2 Tcte2 Tlr1 Tmem33 Tnfrsf4 Ty…
130	V$OCT1_Q6: octamer factor 1	564	564	63	14268	1276	-2.22	0.0	0.05	0.0	1100001D10Rik 1110007H17Rik 1110037N09Rik 1110059F07Rik 1700051I12Rik 2310043N13Rik 2410004C24Rik 2410118I19Rik 2610031L17Rik 2610036F08Rik 3110006P09Rik 4732429I09Rik 4833441J24Rik 4921507I02Rik 4921524P20Rik 4930542G03Rik 4933416E05Rik 5530601I19Rik 5730421E18Rik 5830472H07Rik AA545217 AF233884 AI114950 Aadac Aard Abcb7 Abcg1 Abcg3 Actl6a Adrm1 Agc1 Aldh2 Alg2 Ammecr1 Anapc5 Ang1 Ang2 Angptl2 A…
131	V$HNF4_01: hepatic nuclear factor 4	593	593	34	14929	615	-2.24	0.0	0.03	0.0	1100001D10Rik 1110007H17Rik 1110037N09Rik 1110059F07Rik 2310043N13Rik 2410004C24Rik 2410118I19Rik 2610031L17Rik 2610036F08Rik 3110006P09Rik 4732429I09Rik 4833441J24Rik 4921507I02Rik 4921524P20Rik 4930542G03Rik 4933416E05Rik 5530601I19Rik 5730421E18Rik 5830472H07Rik AA545217 AF233884 AI114950 AI839562 Aadac Aard Abcb7 Abcg1 Abcg3 Actl6a Adamts10 Adrm1 Agc1 Aldh2 Alg2 Ammecr1 Anapc5 Ang1 Ang2 Angpt…
132	V$FREAC3_01: Fork head RElated ACtivator-3	7	7	620	354	15190	-2.26	0.0	0.01	0.0	Ccl20 Dnahc8 Klra3 Ms4a6d Myo1h Pum2 Tmsb10
133	V$E47_02: E47	103	103	524	2232	13312	-2.28	0.0	2.47	0.82	1700051I12Rik 2310043N13Rik 5530601I19Rik AA545217 AI114950 Ammecr1 Ankrd25 Apbb1ip BC017634 BC025546 Bach Birc3 Bri3 C230080I20Rik Cacna1c Capzb Cbx7 Cd244 Chchd3 Col18a1 Cops7b Cops8 Coro1a Cybrd1 Cyp2j6 D10Ertd718e E430036I04Rik Edg7 Eif2ak1 Eps8 Fbp1 Gaa Gad1 Gbp1 Gnpda1 Golph3l Gpc1 Hapln2 Havcr2 Hbs1l Hig1 Il7 Ilkap Incenp Itgb4bp Kcne3 Kdelr2 Keap1 Khdrbs1 Lman1 Mageh1 Mef2a Mef2c Metapl1 …
134	V$XFD3_01: Xenopus fork head domain factor 3	63	63	564	1873	13671	-2.28	0.0	0.06	0.0	1700051I12Rik BC007180 BC023105 BC025546 Calu Cdr2 Cer1 Clec5a Cnn3 Dnajc2 Dpysl3 Ebna1bp2 Fcer1g Fyb Gcnt1 Grb2 Gtf2h3 Hapln2 Havcr2 Hmga1 Ikbkb Lcp2 Lrrk1 Mapre3 Mmp7 Msr1 Nalp5 Narg1 Nol6 Nusap1 Ociad1 Pacrg Pak1 Park2 Pcm1 Pdir Peg10 Plfr Plod2 Polr3e Pop4 Pot1 Psma6 Ptpn22 Pum2 Sart3 Sf3b5 Smarcc1 Smu1 Socs4 Stk4 Tlr1 Tnfrsf11b Traip Uap1 Usp39 V1rd2 Vcam1 Wdr10 Zbed3 Zfp113 Zfx Zzz3
135	V$SRF_Q5_01	168	168	459	4530	11014	-2.28	0.0	0.1	0.0	1110059F07Rik 1700051I12Rik 2610031L17Rik 4921524P20Rik AI114950 Aard Abcg1 Add1 Aldh2 Alg2 Angptl2 Apbb1ip Aplp2 Arf4 Arhgef2 Arl10b Arpc4 Axl BC006965 BC010304 BC021523 BC022960 Bach Bard1 C1qg C230080I20Rik C530046L02Rik Capzb Catna1 Ccl20 Cd72 Cer1 Chd4 Chrna4 Csnk1e Cxcl4 Dcamkl1 Dnahc8 Dnajb6 Dntt Ebi3 Eif2c2 Eif3s3 Exosc1 Fbxo28 Fbxo36 Fcer1g Fgfr1op2 Fkbp1a Fkbp4 Gaa Gdf3 Gnpda1 Gpr34 Gst…
136	V$IK1_01: Ikaros 1	360	360	267	8555	6989	-2.3	0.0	2.05	0.54	1110007H17Rik 1110037N09Rik 1110059F07Rik 1700051I12Rik 2610036F08Rik 4732429I09Rik 5730421E18Rik 5830472H07Rik AF233884 AI114950 Aadac Aard Abcg1 Abcg3 Actl6a Adrm1 Agc1 Aldh2 Angptl2 Ankrd6 Aplp2 Apobec1 Arf4 Arl10b Arpc5l Asf1a Asph Atad1 Atf4 Auh Axl Azgp1 BC005624 BC017634 BC022960 BC023105 Bap1 Bard1 Bcas2 Bnip2 Bub3 C230080I20Rik C530046L02Rik Cab39 Camsap1 Capzb Catna1 Cbx7 Ccl12 Ccl20 Cc…
137	V$MYCMAX_02: c-Myc:Max heterodimer	230	230	397	5347	10197	-2.32	0.0	2.05	0.54	1100001D10Rik 1110037N09Rik 2310043N13Rik 2410004C24Rik 2610036F08Rik 4732429I09Rik 4921507I02Rik 5530601I19Rik 5730421E18Rik AA545217 AF233884 AI114950 Aldh2 Angptl2 Ankrd25 Aplp2 Arhgdib Arpc1b Atf4 Auh Azgp1 B4galt7 BC010304 BC011248 BC017634 Bap1 Bcas2 Birc3 Bnip2 Bri3 Bub3 C230080I20Rik C530046L02Rik Cacna1c Calu Capzb Ccl12 Ccl20 Ccnd2 Cd164 Cd244 Cd72 Chchd3 Chd4 Chst12 Cib1 Clec4a2 Clec5a…
138	V$NFKB_C: NF-kappaB binding site	30	30	597	532	15012	-2.32	0.0	3.03	1.15	Cdc7 Chd4 Cul3 Cxcl4 Dcamkl1 E430036I04Rik Eif2c2 Gcnt1 Gp38 H2-T22 Jak2 Madcam1 Mageh1 Map3k7 Mpa2 Nfkb2 Nlk Pde6d Phtf1 Ptcd1 Pthlh Sec23b Slamf8 Slc26a6 T2bp Tm4sf9 Vamp4 Vcam1 Wnt10a Zzz3
139	V$SF1_Q6	84	84	543	2401	13143	-2.35	0.0	0.07	0.0	1110059F07Rik 3110006P09Rik Aard Agc1 Angptl2 Apbb1ip BC010304 Bard1 Bcl9 Bnip2 Calu Ccl12 Cd244 Chd4 Coro1a Cspg2 Cubn Eif2ak3 Eif2c2 Eif4e2 Fabp6 Fbxo22 Fgfr1op2 Fliih Glrp1 Gng2 Golga3 Gosr1 Gp38 Grwd1 Guca1b H2-T22 Igsf7 Il1r1 Klk6 Klra3 Klrb1a Lbh Lrrk1 Ltap Ly78 Map3k12 Mapre3 Mef2a Mesdc1 Mink1 Mrpl1 Mst1 Mtch2 Nalp5 Narg1 Ncoa6ip Nktr Pacrg Pcbd1 Phf5a Plagl2 Plp2 Pscd1 Pscd3 Psmc1 Ptk9 R…
140	V$ACAAT_B: Avian C-type CCAAT box	54	54	573	1086	14458	-2.41	0.0	2.62	0.91	Actl6a Aldh2 Ang2 Api5 Bach Bri3 Cdk5r2 Chst12 Cul3 Dcamkl1 Ddef1 Dnajc2 Dpysl3 Dusp10 Eif2ak3 Fyb Gstm4 Guca1b Hcngp Hist3h2ba Hmgcr Htr1a Igsf9 Iqgap1 Jak2 Klra17 Lman1 Metap1 Mmp7 Mrpl21 Mrpl3 Mrpl51 Narg1 Nfya Nusap1 Phtf1 Ppp1r3f Pscd1 Psmc1 Ptpn2 Slc19a1 St8sia1 St8sia2 T2bp Tcfcp2 Tctex1 Trim34 Trim35 Txnrd3 Usp9x Wasl Wdr10 Zfa Zfp87
141	V$GATA_C: GATA binding site	284	284	343	7376	8168	-2.42	0.0	0.15	0.0	1110007H17Rik 1700051I12Rik 2310043N13Rik 4732429I09Rik 4833441J24Rik 4921507I02Rik AA545217 AF233884 Aadac Aard Abcb7 Abcg1 Abcg3 Adamts10 Add1 Alg2 Ammecr1 Ang1 Antxr1 Api5 Arpc1b Arpc5l Asf1a Asph Auh B4galt7 BC005624 BC021523 BC023105 Bcas2 Bcl9 Birc3 Bnip2 Bub3 C530046L02Rik Cab39 Ccl20 Ccr2 Cdc37l1 Cdca1 Cdr2 Cdyl Cer1 Chchd3 Clec4a2 Clec5a Cml5 Cnn3 Col4a4 Cops8 Ctsz Cubn Cul3 Cxcl4 Cybrd1…
142	V$USF_C: USF binding site	312	312	315	7403	8141	-2.42	0.0	1.85	0.52	1100001D10Rik 1110007H17Rik 1110037N09Rik 1700051I12Rik 2310043N13Rik 2410004C24Rik 2610036F08Rik 4732429I09Rik 4833441J24Rik 4921507I02Rik 5530601I19Rik 5730421E18Rik AF233884 AI114950 Aadac Aard Adrm1 Aldh2 Alg2 Angptl2 Ankrd25 Ankrd6 Arf4 Arhgdib Arpc1b Asph Atad1 Atf4 Axl Azgp1 B4galt7 BC011248 BC017634 BC018242 BC019943 BC022960 BC023105 Bap1 Bcas2 Bcl9 Birc3 Bnip2 Bri3 C230080I20Rik C430014…
143	V$XFD1_01: Xenopus fork head domain factor 1	92	92	535	2587	12957	-2.45	0.0	0.09	0.0	2610036F08Rik 4732429I09Rik 4921507I02Rik 5730421E18Rik AA545217 AI114950 Apobec1 Asf1a BC007180 BC022960 C430014D17Rik Ccl20 Cdyl Chchd3 Clec4a2 Cops7b Cspg2 Cyp2c55 Ddef1 Ddx21 Dnahc8 Dnajb6 Dr1 Dusp10 Ebna1bp2 Eif4e2 Exosc1 Glrp1 Gng2 Gp38 Gpr34 Greb1 H2afy2 Hapln2 Hs2st1 Il2rg Il7 Incenp Itgb4bp Klra17 Klra2 Klra3 Laptm5 Ltap Map3k7 Mapre3 Mclc Mkrn3 Mpa2 Mras Mrpl1 Ms4a6d Mtbp Mthfd2 Myo1h N…
144	V$BRN2_01: POU factor Brn-2	254	254	373	6623	8921	-2.45	0.0	0.15	0.0	1700051I12Rik 2410118I19Rik 2610036F08Rik 4732429I09Rik 4933416E05Rik AA545217 Aadac Abcg3 Adamts10 Aldh2 Alg2 Ammecr1 Anapc5 Ang1 Ang2 Angptl2 Api5 Aplp2 Arf4 Arhgdib Arpc5l Asf1a B4galt7 BC005624 BC007180 BC017634 BC019943 BC022960 BC023105 BC025546 Bap1 Bcas2 Birc3 Bnip2 Bub3 C330023F11Rik C430014D17Rik Calu Ccl20 Ccnd2 Cd164 Cdc7 Cdca1 Cdk5r2 Cdon Clec4a2 Cspg2 Cubn Cul1 Cyp2c55 Cyp2j6 Dcamkl…
145	V$STAT5A_02	88	88	539	2484	13060	-2.45	0.0	0.09	0.0	2410118I19Rik 4933416E05Rik Actl6a Agc1 Angptl2 Antxr1 Aplp2 Asph Atf4 BC017634 BC019943 BC022960 Bach Bard1 Cab39 Ccnd2 Cdc37l1 Cdca1 Cib1 Clec4a2 Cops8 Cspg2 Cyp1b1 Dcamkl1 Dntt E130107N23Rik Eif3s3 Ern1 Fkbp1a Fliih Foxm1 Fscn1 Gcnt1 Gnb1 Gnpda1 Gpr65 Gstm4 H2-T22 Hmgcr Htr1a Igsf6 Lfng Lrig1 Ly78 Mapre3 Mef2a Mef2c Mmp7 Mobkl2b Ndrg3 Niban Nr2c2 Nsep1 Nspc1 Ociad1 Pcm1 Pot1 Prkcsh Pscd3 Psmd4…
146	V$TCF4_Q5	486	486	141	12353	3191	-2.46	0.0	0.11	0.0	1100001D10Rik 1110007H17Rik 1110037N09Rik 1110059F07Rik 1700051I12Rik 2410004C24Rik 2410118I19Rik 2610031L17Rik 2610036F08Rik 3110006P09Rik 4833441J24Rik 4921507I02Rik 4921524P20Rik 4930542G03Rik 5730421E18Rik 5830472H07Rik AF233884 AI839562 Aadac Aard Abcb7 Abcg1 Abcg3 Actl6a Adamts10 Adrm1 Agc1 Ammecr1 Anapc5 Ang1 Angptl2 Ankrd6 Apbb1ip Api5 Apobec1 Arf4 Arhgef2 Arl10b Arpc1b Arpc4 Arpc5l Asf1a…
147	V$CREL_01: c-Rel	468	468	159	11292	4252	-2.5	0.0	1.93	0.52	1100001D10Rik 1110007H17Rik 1110037N09Rik 1700051I12Rik 2310043N13Rik 2410118I19Rik 2610031L17Rik 2610036F08Rik 3110006P09Rik 4732429I09Rik 4833441J24Rik 4921524P20Rik 4930542G03Rik 4933416E05Rik 5530601I19Rik AA545217 AF233884 AI114950 AI839562 Aadac Abcb7 Abcg1 Actl6a Add1 Adrm1 Agc1 Aldh2 Ammecr1 Ang1 Ang2 Angptl2 Ankrd25 Ankrd6 Antxr1 Apbb1ip Api5 Aplp2 Apobec1 Arf4 Arhgdib Arhgef2 Arl10b Arl…
148	V$GFI1_01: growth factor independence 1	171	171	456	4547	10997	-2.51	0.0	0.14	0.0	1110037N09Rik 2310043N13Rik 2410004C24Rik 2410118I19Rik 3110006P09Rik 4921507I02Rik 5830472H07Rik AA545217 AI114950 Aadac Abcg1 Adamts10 Agc1 Anapc5 Ankrd25 Api5 Aplp2 Arf4 Arl10b Arl6ip6 Asph B4galt7 BC007180 BC018242 BC023105 BC025546 Bcl9 Birc3 Bnip2 Bri3 Cacna1c Calu Capzb Ccl12 Ccr2 Cd164 Cd244 Cdc37l1 Cdc7 Cdca1 Cdr2 Cdyl Clec5a Col18a1 Crsp6 Cspg2 Cubn Cxcl4 Cyhr1 Cyp1b1 Cyp2c55 Cyp2j6 Dde…
149	V$USF_01: upstream stimulating factor	76	76	551	1620	13924	-2.51	0.0	2.31	0.71	2610036F08Rik 5730421E18Rik Angptl2 Ankrd25 Atf4 BC011248 Bcas2 Bri3 C530046L02Rik Cacna1c Cd164 Chchd3 Chd4 Cib1 Cul3 Cyp2j6 Ddef1 E130107N23Rik Ebna1bp2 Eif2ak1 Ercc8 Fbxo28 Fkbp1a Foxm1 Gaa Glrp1 Gnpda1 Golga3 Gpsm2 Gtf2h3 Hmgn1 Il7 Kcne3 Kctd12 Khdrbs1 Lst1 Ly75 Madcam1 Mcmdc1 Metap1 Metapl1 Mfhas1 Mink1 Mrpl1 Mtch2 Narg1 Niban Nit1 Nol7 Nr2f2 Nxf2 Orc4l Pak1ip1 Pcm1 Prkcsh Pscd3 Psmd11 Ptprs…
150	V$HLF_01: hepatic leukemia factor	173	173	454	4584	10960	-2.56	0.0	0.15	0.0	2310043N13Rik 2610031L17Rik 2610036F08Rik 3110006P09Rik 4833441J24Rik 4921524P20Rik 5830472H07Rik AI839562 Aadac Adrm1 Alg2 Anapc5 Ang1 Ang2 Angptl2 Ankrd6 Antxr1 Arf4 B4galt7 BC006965 BC007180 BC018242 BC019943 BC021523 Bap1 Bri3 C230080I20Rik C430014D17Rik Ccl12 Cd164 Cdyl Chchd3 Clec4a2 Clec5a Cml5 Cnn3 Cops5 Ctsz Cul1 Cxcl4 Cyp2j6 Dck Dcps Ddef1 Ddx18 Ddx21 Dmtf1 Dnahc8 Edg7 Eif4e2 Elys Eno1 …
151	V$HFH8_01: HNF-3/Fkh Homolog-8	83	83	544	2340	13204	-2.56	0.0	0.1	0.0	2410004C24Rik Aadac Abcg3 Ankrd25 Arhgdib BC007180 Bri3 C330023F11Rik Ccl20 Cdc7 Cdca1 Cdyl Clec5a Cops5 Crsp6 Dck Dr1 Eif2ak1 Eif4e2 Ern1 Fabp6 Fgfr1op2 Foxm1 Gbp1 Hdlbp Il1r1 Il2rg Itgb1 Kif18a Lcp2 Loh12cr1 Map3k7 Mclc Mef2a Mef2c Mest Mink1 Mkrn3 Mobkl2b Mtbp Myo1h Nanog Nusap1 Pak1 Pde6d Pdk1 Pkd2l2 Plekhk1 Polr3e Ppp1r15b Pscd3 Psmd4 Pum2 Rabl5 Rac1 Rac2 Rad1 Ramp3 Rerg Rnf20 Sdhc Setdb1 Sh…
152	V$NFKB_Q6_01	412	412	215	9922	5622	-2.56	0.0	1.72	0.46	1100001D10Rik 1110007H17Rik 1110037N09Rik 1110059F07Rik 1700051I12Rik 2410004C24Rik 2610031L17Rik 3110006P09Rik 4732429I09Rik 4833441J24Rik 4921524P20Rik 4933416E05Rik AA545217 AF233884 AI114950 AI839562 Aadac Abcg1 Abcg3 Add1 Agc1 Alg2 Anapc5 Ang1 Angptl2 Ankrd25 Antxr1 Apbb1ip Api5 Aplp2 Apobec1 Arhgef2 Arl10b Arpc1b Asph Atad1 Atf4 Auh Azgp1 B4galt7 BC007180 BC010304 BC011248 BC017634 BC018242…
153	V$E47_01: E47	105	105	522	2336	13208	-2.59	0.0	2.03	0.54	1110037N09Rik 5530601I19Rik AF233884 AI114950 AI839562 Abcg1 Add1 Angptl2 Apbb1ip Arhgdib Asf1a Atf4 Auh BC017634 BC018242 BC021523 BC025546 Bcas2 Bub3 C230080I20Rik Capzb Cbx7 Ccl12 Cd164 Cer1 Cml5 Col18a1 Col4a4 Cops8 Cyp1b1 D10Ertd718e Dnajb6 E130107N23Rik Eif2ak1 Fbp1 Fbxo28 Fbxo36 Fkbp1a Gaa Gad1 Golph3l Grb2 Hbs1l Hmgcr Hmx3 Icoslg Il7 Kcne3 Kif18a Kpna4 Lamc1 Lbh Lrrk1 Mageh1 Mclc Mink1 Mk…
154	V$STAT5A_01: signal transducer and activator of transcription 5a	32	32	595	1026	14518	-2.6	0.0	0.06	0.0	4921524P20Rik 5830472H07Rik Asph BC006965 Ccnd2 Cul3 Cyp1b1 D10Ertd718e Dncic1 Ern1 Il1r1 Kpna4 Lrig1 Mef2a Mef2c Mrps25 Ndrg3 Nol7 Pdcd10 Psmd11 Psmd4 Ptpn2 Sla Slc16a3 Srpk2 Star Tulp3 Txn2 Ube1x Usp39 Wnt10a Zfp235
155	V$GATA1_02: GATA-binding factor 1	215	215	412	5605	9939	-2.62	0.0	0.19	0.0	1110007H17Rik 2310043N13Rik 2410004C24Rik 2610031L17Rik 4833441J24Rik 4921507I02Rik 4930542G03Rik 4933416E05Rik AI114950 Aadac Abcb7 Abcg1 Add1 Aldh2 Alg2 Ang2 Antxr1 Arf4 Arhgef2 Arl10b Arpc4 Asf1a Atad1 Auh Azgp1 BC005624 BC006965 BC018242 BC021523 BC022960 BC023105 Bach Bard1 Bnip2 Bub3 C230080I20Rik C530046L02Rik Cab39 Cacna1c Ccl12 Ccl20 Ccnd2 Cd72 Cdc7 Cdon Chchd3 Cib1 Clec5a Cnn3 Col18a1 C…
156	V$NFY_01: nuclear factor Y (Y-box binding factor)	144	144	483	3303	12241	-2.63	0.0	1.81	0.51	1100001D10Rik 1110059F07Rik 4833441J24Rik 4930542G03Rik 4933416E05Rik Actl6a Adrm1 Aldh2 Anapc5 Ang1 Ang2 Antxr1 Api5 Aplp2 Arl6ip6 Asf1a Atf4 Azgp1 B4galt7 BC023105 C1qg Cdk5r2 Cdr2 Clec5a Cml5 Cnn3 Crsp6 Cspg2 Cul3 Cyp2c55 D10Ertd718e D4Bwg1540e Ddx21 Dusp10 Eif2ak3 Eno1 Ercc8 Exosc1 Fbxo28 Fdps Fliih Fnbp3 Foxm1 Frmd4b Fthl17 Fyb Golph3l Gpc1 Gpr65 Guca1b H2-T22 Hapln2 Hcngp Hig1 Hist3h2ba Hmg…
157	V$OCT1_B: Octamer binding factor 1	29	29	598	944	14600	-2.64	0.0	0.05	0.0	2610036F08Rik Adrm1 Anapc5 BC017634 BC019943 Bcl9 Cyp2j6 Dcamkl1 Dck Greb1 Grwd1 Hmga1 Itga9 Kctd12 Keap1 Klrb1a Lama4 Ly96 Peg10 Rcn1 Sms Sptlc1 Tera Terf1 Tm7sf1 Trim34 Wdr10 Zfp286 Zfx
158	V$HOGNESS_B: Imperfect Hogness /Goldberg Box	49	49	578	996	14548	-2.67	0.0	2.35	0.72	2610036F08Rik 5730421E18Rik AA545217 AF233884 Add1 Apobec1 Auh Cfl1 Cops8 Cyp2j6 D4Bwg1540e Ddx21 Ddx47 Ebna1bp2 Eif4e2 Frmd4b Gaa Gnpda1 H28 Hbs1l Icoslg Lama4 Lst1 Mcmdc1 Pdk1 Pip5k1c Ptgds Pum2 Rbx1 Rnf20 Rps19 Serpinc1 Setdb1 Sh2bp1 Sppl3 Sptlc1 Srpk1 St13 Stk11ip Surb7 Tceb3 Tctex1 Tef Tex14 Tomm22 Trub2 Usmg1 Zfp113 Zfp451
159	V$E2F_03	74	74	553	1596	13948	-2.68	0.0	2.1	0.54	2610031L17Rik 4930542G03Rik Actl6a Ammecr1 Angptl2 Api5 Arhgef2 Arpc1b Bap1 Bri3 Catna1 Chd4 Cops5 Coro1c Csnk1e Cul1 D10Ertd718e Dck Dnahc8 Dnajc2 Dusp10 Ern1 Fdps Fgfr1op2 Fnbp1 Foxm1 Gad1 Gnpda1 Hdlbp Hmga1 Hmx3 Hyou1 Icoslg Kcnmb4 Khdrbs1 Kif18a Lrig1 Lsm3 Ly96 Mageh1 Mfhas1 Mrpl13 Mrpl51 Nfya Pacrg Park2 Pcm1 Pdk1 Ppp1r15b Prep Prkcsh Pscd1 Rbmx Rbx1 Rps6ka3 Sart3 Six5 Skp2 Slc19a1 Sms Snrpb…
160	V$FOXO4_02: fork head box O4	11	11	616	449	15095	-2.69	0.0	0.03	0.0	4930542G03Rik Ebna1bp2 Fyb Hapln2 Lcp2 Mapre3 Peg10 Sf3b5 Stk4 Tera Zzz3
161	V$ISRE_01: interferon-stimulated response element	16	16	611	250	15294	-2.7	0.0	2.9	1.06	Bard1 Bcas2 Cd244 Chchd3 Fbxo36 Grwd1 H2-T22 Kmo Plekhk1 Ptpn22 Rac1 Rnpc2 Spata6 Tcfap2a Tctex1 Trim34
162	V$PITX2_Q2: pituitary homeobox factor 2	259	259	368	6660	8884	-2.7	0.0	0.24	0.0	1110007H17Rik 1700051I12Rik 2310043N13Rik 2410118I19Rik 2610036F08Rik 5730421E18Rik 5830472H07Rik AA545217 AF233884 Aadac Abcb7 Abcg1 Abcg3 Adamts10 Add1 Aldh2 Anapc5 Ankrd25 Api5 Apobec1 Arhgef2 Arl10b Arpc5l Atf4 Auh Azgp1 BC006965 BC010304 BC017634 BC019943 Bard1 Birc3 Bnip2 Bub3 C1qg C230080I20Rik C430014D17Rik Camsap1 Catna1 Cbx7 Ccl20 Cdc37l1 Cdca1 Cfl1 Cml5 Cops5 Cops7b Cops8 Coro1a Cpsf4 …
163	V$GCM_Q2	133	133	494	3551	11993	-2.71	0.0	0.17	0.0	1700051I12Rik 2310043N13Rik 2610031L17Rik 4732429I09Rik 4921507I02Rik Anapc5 Antxr1 Apbb1ip Arhgef2 Asf1a Asph BC018242 BC021523 Bcl9 Bub3 C230080I20Rik C330023F11Rik C430014D17Rik C530046L02Rik Calu Cbx7 Ccnd2 Cdk5r2 Cdr2 Cer1 Cfl1 Cml5 Col18a1 Col4a1 Cul1 Cxcl4 Cyhr1 Dck Ddef1 Ddx21 Dnahc8 Dntt Eif4e2 Eno1 Ern1 Fliih Fthl17 Gnb1 Grb2 Guca1b H28 H2afy2 Hbs1l Hmx3 Icoslg Igfbp7 Il2rg Jak2 Kbtbd2 …
164	V$PBX_Q3	591	591	36	14846	698	-2.73	0.0	0.06	0.0	1100001D10Rik 1110007H17Rik 1110037N09Rik 1110059F07Rik 1700051I12Rik 2310043N13Rik 2410004C24Rik 2410118I19Rik 2610031L17Rik 2610036F08Rik 3110006P09Rik 4732429I09Rik 4921507I02Rik 4921524P20Rik 4930542G03Rik 4933416E05Rik 5530601I19Rik 5730421E18Rik 5830472H07Rik AA545217 AF233884 AI114950 AI839562 Aadac Abcb7 Abcg1 Abcg3 Actl6a Adamts10 Add1 Adrm1 Agc1 Aldh2 Alg2 Ammecr1 Anapc5 Ang1 Ang2 Angpt…
165	V$NFKAPPAB_01: NF-kappaB	98	98	529	2194	13350	-2.74	0.0	1.85	0.52	2610031L17Rik 2610036F08Rik 4933416E05Rik Aadac Agc1 Ankrd25 Apbb1ip Arl10b B4galt7 BC011248 Bach Birc3 C230080I20Rik Cacna1c Ccl20 Cdc7 Chd4 Coro1c Csnk1e Cul3 Cxcl4 Cyp2c55 Cyp2j6 D4Bwg1540e Dcamkl1 E430036I04Rik Ebi3 Edg7 Eif2c2 Ern1 Fscn1 Gcnt1 Gnb1 Gp38 Hyou1 Icoslg Igsf7 Igsf9 Khdrbs1 Klk6 Leng8 Ltap Ly96 Madcam1 Map3k7 Mest Mink1 Mkrn3 Mpa2 Nfkb2 Nfya Niban Nlk Nr2f2 Pak1 Pak3 Phf5a Phtf1 …
166	V$AIRE_01	111	111	516	3001	12543	-2.74	0.0	0.16	0.0	1100001D10Rik 1110059F07Rik 1700051I12Rik 2310043N13Rik 2410118I19Rik 2610031L17Rik 4732429I09Rik AF233884 Add1 Adrm1 Ang1 Ankrd6 Antxr1 Apobec1 Arf4 Atf4 BC021523 BC022960 Bcas2 Cd164 Cdc7 Chchd3 Chd4 Chst12 Cml5 Cops8 Ddx47 Dmtf1 Dnahc8 Dpysl3 Fscn1 Gnb1 Gp38 Gpc1 Gpr34 Hao1 Hbs1l Hcngp Hig1 Id4 Igf2bp3 Igfbp7 Ilkap Kctd12 Kdelr2 Klk6 Kmo Kpna4 Lman1 Loh12cr1 Lrig1 Lsm3 Ly6i Ly96 Map3k12 Map3k7…
167	V$FOXO4_01: fork head box O4	424	424	203	10732	4812	-2.76	0.0	0.24	0.0	1100001D10Rik 1110007H17Rik 1110059F07Rik 2410004C24Rik 2610031L17Rik 2610036F08Rik 3110006P09Rik 4833441J24Rik 4921507I02Rik 4921524P20Rik 4930542G03Rik 4933416E05Rik 5730421E18Rik 5830472H07Rik AA545217 AF233884 AI839562 Aadac Abcb7 Abcg3 Actl6a Adamts10 Add1 Aldh2 Anapc5 Ankrd25 Ankrd6 Antxr1 Apbb1ip Aplp2 Arhgdib Arl10b Arpc1b Arpc4 Asf1a Atad1 Atf4 Auh Axl BC005624 BC006965 BC007180 BC010304…
168	V$RFX1_02: X-box binding protein RFX1	205	205	422	5299	10245	-2.77	0.0	0.25	0.0	1100001D10Rik 1110059F07Rik 2410118I19Rik 2610036F08Rik 4732429I09Rik 4833441J24Rik 4921507I02Rik 4930542G03Rik 5730421E18Rik AI114950 Aard Abcb7 Abcg1 Actl6a Adrm1 Agc1 Aldh2 Angptl2 Ankrd6 Arhgdib Arhgef2 Arl6ip6 Arpc5l Atad1 Auh Axl BC019943 BC023105 BC025546 Bnip2 Bri3 C230080I20Rik C330023F11Rik Calu Capzb Catna1 Cd164 Cdk5r2 Cdr2 Cfl1 Chchd3 Cib1 Clec5a Col18a1 Col4a1 Col4a4 Cops7b Csnk1e C…
169	V$YY1_02: Yin and Yang 1	74	74	553	1617	13927	-2.81	0.0	1.93	0.52	1110007H17Rik 2410118I19Rik 4921524P20Rik 4930542G03Rik 4933416E05Rik 5530601I19Rik Abcb7 Ammecr1 Ang1 Ang2 Antxr1 Auh BC007180 BC010304 C430014D17Rik Cdon Celsr1 Cer1 D10Ertd718e D4Bwg1540e Dcps Ddx47 Dnajb6 Elys Fbxo28 Fgfr1op2 Fliih Gnb1 Gosr1 Grb2 Grwd1 Gtf2h3 Hcngp Hdlbp Hmga1 Lman1 Metapl1 Mmp7 Mrpl21 Mtch2 Narg1 Ndrg3 Nfya Nit1 Pak1ip1 Pak3 Pcdhb19 Pcm1 Pfn2 Ppp1r3f Prkcsh Ptpn2 Rab22a Rac…
170	V$ETS1_B: c-ETS-1 binding site	283	283	344	6837	8707	-2.82	0.0	1.21	0.18	1100001D10Rik 1110059F07Rik 2410118I19Rik 4732429I09Rik 4833441J24Rik 4921524P20Rik 5830472H07Rik AF233884 AI114950 Abcg3 Adamts10 Add1 Adrm1 Agc1 Aldh2 Alg2 Angptl2 Ankrd6 Apbb1ip Aplp2 Apobec1 Arhgdib Arhgef2 Arl6ip6 Arpc1b Atad1 Atf4 Azgp1 BC011248 BC017634 BC022960 BC023105 Bard1 Birc3 Bub3 C1qg C230080I20Rik Capzb Catna1 Ccl12 Ccl20 Ccnd2 Cd244 Cd72 Cdca1 Cfl1 Chd4 Chst12 Cml5 Col18a1 Col4a4…
171	V$CREB_02: cAMP-responsive element binding protein	75	75	552	1647	13897	-2.84	0.0	1.87	0.52	1110059F07Rik 1700051I12Rik 2610031L17Rik 4732429I09Rik Alg2 Anapc5 Angptl2 Arf4 BC006965 BC010304 Bap1 Bnip2 Calu Cd72 Chst12 Cops5 Coro1a Fkbp4 Fnbp1 Fscn1 Gaa Gnb1 Gpsm2 Hcngp Hdlbp Hspa8 Hyou1 Il1r1 Kif18a Lbh Leng8 Mcmdc1 Mfhas1 Mrpl21 Nktr Nusap1 Nxf2 Odz3 Pak1ip1 Peg10 Phf5a Phf7 Polr3e Pou2af1 Prr3 Prss35 Ptk9 Ptpn2 Ptpn22 Ptprm Ptprs Rad1 Rgs10 Sart3 Sema3b Sms Spib Stim1 Strap Stx5a Sur…
172	V$BACH2_01: BTB and CNC homolog 2	420	420	207	10599	4945	-2.84	0.0	0.29	0.0	1100001D10Rik 1110007H17Rik 1110037N09Rik 1110059F07Rik 1700051I12Rik 2410004C24Rik 2410118I19Rik 2610031L17Rik 2610036F08Rik 3110006P09Rik 4921507I02Rik 4921524P20Rik 4933416E05Rik 5730421E18Rik 5830472H07Rik AA545217 AI114950 AI839562 Aadac Aard Abcb7 Abcg1 Abcg3 Actl6a Adrm1 Agc1 Aldh2 Alg2 Ammecr1 Anapc5 Ang1 Ang2 Ankrd25 Ankrd6 Arhgdib Arhgef2 Arl6ip6 Arpc1b Arpc5l Asph Atad1 Atf4 Auh Axl Az…
173	V$DEC_Q1	449	449	178	10938	4606	-2.85	0.0	1.32	0.26	1100001D10Rik 1110007H17Rik 1110037N09Rik 1110059F07Rik 1700051I12Rik 2310043N13Rik 2410004C24Rik 2610031L17Rik 2610036F08Rik 4732429I09Rik 4833441J24Rik 4921507I02Rik 4921524P20Rik 4933416E05Rik 5530601I19Rik 5830472H07Rik AA545217 AF233884 AI114950 Aadac Abcb7 Abcg1 Adamts10 Add1 Adrm1 Agc1 Aldh2 Anapc5 Angptl2 Ankrd25 Ankrd6 Antxr1 Arf4 Arhgdib Arl10b Arpc1b Arpc4 Asf1a Atad1 Atf4 Auh Axl B4ga…
174	V$NKX25_01: homeo domain factor Nkx-2.5/Csx, tinman homolog	303	303	324	7667	7877	-2.86	0.0	0.35	0.0	1100001D10Rik 1110037N09Rik 1110059F07Rik 2310043N13Rik 2410118I19Rik 2610031L17Rik 3110006P09Rik 4833441J24Rik 5530601I19Rik 5730421E18Rik 5830472H07Rik AF233884 Aard Abcb7 Abcg1 Abcg3 Actl6a Adamts10 Add1 Aldh2 Ammecr1 Anapc5 Ankrd25 Ankrd6 Api5 Arf4 Arpc1b Arpc4 Atad1 Atf4 Auh Axl B4galt7 BC005624 BC017634 BC022960 BC023105 Bcl9 Bnip2 Bub3 C1qg C330023F11Rik Cacna1c Catna1 Ccl12 Ccr2 Cd164 Cd7…
175	V$AR_01: androgen receptor	56	56	571	1187	14357	-2.86	0.0	2.02	0.54	1110037N09Rik 3110006P09Rik 4732429I09Rik Abcg3 Add1 Angptl2 Arpc5l BC010304 BC022960 Bub3 C530046L02Rik Ccr2 Cdc37l1 Cdca1 Cdr2 Col4a1 Dcps Dncic1 Gaa Gpsm2 Gstp1 Hs2st1 Itgb1 Klk6 Klra2 Kmo Lcp2 March5 Mfhas1 Mrpl3 Mrps25 Mthfd2 Myo1h Nek2 Phf5a Prcp Pscd1 Psma6 Ptgds Rab5a Rnpc2 Sec31l1 Slamf8 Sppl3 St8sia1 St8sia2 Stx7 Stxbp1 Syt13 Tceb2 Ube1x Ubl5 Vamp4 Was Xpo1 Ywhab
176	V$AHRARNT_01: aryl hydrocarbon receptor:Arnt heterodimers	47	47	580	975	14569	-2.9	0.0	2.07	0.54	2410118I19Rik 4933416E05Rik Alg2 Anapc5 Aplp2 Arl6ip6 Asph Atad1 Atf4 BC017634 Bcas2 Bri3 Catna1 Cops8 Cyp1b1 Fnbp3 Gstp1 H2afy2 Hmga1 Il1r1 Jak2 Keap1 Klrb1a Lrig1 Mkrn3 Nfya Nit1 Nktr Nxf2 Pacrg Panx1 Plagl2 Plod2 Ppp1r3f Rfxank Sec24b Sf3b5 Slc26a6 St8sia1 Surb7 T2bp Tbc1d1 Tex27 Usp36 Usp9x Vav3 Yy1
177	V$ELF1_Q6	301	301	326	7338	8206	-2.9	0.0	1.02	0.1	1110007H17Rik 1110037N09Rik 1110059F07Rik 2410118I19Rik 2610036F08Rik 4732429I09Rik 4833441J24Rik 4933416E05Rik 5830472H07Rik AF233884 AI114950 Aadac Abcb7 Abcg1 Abcg3 Adrm1 Aldh2 Angptl2 Ankrd25 Apbb1ip Api5 Apobec1 Arhgdib Arl6ip6 Asf1a Asph Atad1 Atf4 Auh Axl B4galt7 BC017634 BC021523 BC022960 BC025546 Bap1 Birc3 Bnip2 Bri3 Bub3 C1qg C430014D17Rik Cab39 Catna1 Ccl12 Ccl20 Ccnd2 Ccr2 Cd244 Cd72…
178	V$CACCCBINDINGFACTOR_Q6	58	58	569	1242	14302	-2.9	0.0	1.94	0.52	1110037N09Rik 2410004C24Rik 4930542G03Rik AI114950 Abcg1 Abcg3 Adrm1 Agc1 Arl6ip6 BC010304 BC011248 BC018242 BC021523 Bap1 Birc3 Ccl12 Ccl20 Cdk5r2 Chd4 Ctsz D5Bwg0834e Ddef1 Dpysl3 Ern1 Fcer1g Fnbp3 Gcnt1 Gnpda1 Hdlbp Hmgcr Id4 Itgb4bp Kcnmb4 Klk6 Mclc Metap1 Mgea5 Mst1 Narg1 Nfya Ociad1 Peg10 Phf7 Phtf1 Pthlh Ramp3 Rnf2 Rsnl2 Scx Spib Stim1 Tcfcp2 Terf1 Tomm22 Txn2 Was Zfp261 Zzz3
179	V$AP4_01: activator protein 4	62	62	565	1340	14204	-2.91	0.0	1.89	0.52	2610036F08Rik Adamts10 Angptl2 Ankrd25 Apobec1 Asph Atf4 BC021523 Bard1 Ccl12 Cd72 Cfl1 Col4a4 Cul1 Cxcl4 Cyp1b1 Cyp2j6 Fignl1 Gnpda1 Gtf2h3 Hapln2 Itgb4bp Keap1 Khdrbs1 Kif2a Lcp2 Leng8 Lfng Ly78 Madcam1 Mclc Mcmdc1 Mdn1 Mfhas1 Ndrg3 Nsep1 Polr3e Pot1 Ptgds Ptpn22 Rab22a Rac1 Rgs10 Sh2bp1 Slc26a6 Stau2 Stx7 Surb7 Syk Syt13 Tbc1d1 Tbl1xr1 Tceb3 Terf1 Tex27 Tmem33 Tnfrsf11b Tpd52l2 Trim8 Usp36 Wrn…
180	V$CP2_01: CP2	399	399	228	9752	5792	-2.91	0.0	1.08	0.13	1100001D10Rik 1110037N09Rik 1110059F07Rik 1700051I12Rik 2310043N13Rik 2410004C24Rik 2410118I19Rik 2610036F08Rik 4833441J24Rik 4921507I02Rik 4921524P20Rik 4930542G03Rik 5530601I19Rik 5830472H07Rik AI114950 AI839562 Abcb7 Abcg1 Abcg3 Actl6a Adamts10 Add1 Adrm1 Aldh2 Alg2 Anapc5 Angptl2 Ankrd25 Ankrd6 Antxr1 Apbb1ip Api5 Aplp2 Apobec1 Arf4 Arhgdib Arl10b Arpc1b Arpc5l Asf1a Asph Auh Axl Azgp1 BC0069…
181	V$HAND1E47_01: Hand1:E47 heterodimer	359	359	268	9022	6522	-2.91	0.0	0.4	0.0	1110007H17Rik 1110037N09Rik 2410004C24Rik 2410118I19Rik 2610031L17Rik 3110006P09Rik 4921507I02Rik 4921524P20Rik 4930542G03Rik 4933416E05Rik 5530601I19Rik 5830472H07Rik AA545217 Aadac Abcb7 Abcg3 Actl6a Agc1 Aldh2 Ammecr1 Anapc5 Ang1 Ang2 Ankrd6 Api5 Aplp2 Apobec1 Arf4 Arhgdib Arhgef2 Arl10b Arl6ip6 Arpc1b Arpc4 Atad1 Atf4 Auh Axl Azgp1 B4galt7 BC005624 BC010304 BC011248 BC017634 BC018242 BC022960…
182	V$PAX6_01: Pax-6	290	290	337	7292	8252	-2.92	0.0	0.44	0.0	1100001D10Rik 2310043N13Rik 2410004C24Rik 2610031L17Rik 2610036F08Rik 4833441J24Rik 4921524P20Rik 4930542G03Rik 5830472H07Rik AA545217 AF233884 AI839562 Abcg3 Actl6a Adamts10 Add1 Ammecr1 Ang1 Antxr1 Apbb1ip Api5 Arf4 Arhgef2 Arl10b Asf1a Atf4 Azgp1 B4galt7 BC006965 BC007180 BC011248 BC017634 BC019943 BC025546 Bap1 Bcl9 Birc3 C330023F11Rik C430014D17Rik Cab39 Cacna1c Calu Cbx7 Ccl20 Ccnd2 Ccr2 Cd…
183	V$FOXP3_Q4	367	367	260	9207	6337	-2.93	0.0	0.43	0.0	1100001D10Rik 1110037N09Rik 1110059F07Rik 1700051I12Rik 2310043N13Rik 2410004C24Rik 2410118I19Rik 2610031L17Rik 2610036F08Rik 3110006P09Rik 4833441J24Rik 4930542G03Rik 5730421E18Rik 5830472H07Rik AA545217 Aadac Aard Abcb7 Abcg1 Actl6a Add1 Adrm1 Aldh2 Alg2 Ammecr1 Anapc5 Ang1 Ang2 Ankrd6 Apbb1ip Apobec1 Arf4 Arhgdib Arhgef2 Arl10b Arpc1b Asph Auh Axl Azgp1 B4galt7 BC005624 BC006965 BC010304 BC011…
184	V$BARBIE_01: barbiturate-inducible element	318	318	309	7782	7762	-2.93	0.0	0.94	0.06	1100001D10Rik 1110037N09Rik 1700051I12Rik 2410004C24Rik 2410118I19Rik 2610031L17Rik 4921507I02Rik 5530601I19Rik Abcb7 Abcg1 Abcg3 Ammecr1 Anapc5 Ang1 Ang2 Angptl2 Ankrd6 Antxr1 Apbb1ip Api5 Apobec1 Arf4 Arhgdib Arhgef2 Arpc1b Arpc4 Asf1a Atad1 Azgp1 BC006965 BC007180 BC011248 BC017634 BC023105 Bnip2 Bri3 Bub3 C1qg C230080I20Rik C330023F11Rik C430014D17Rik Cab39 Catna1 Cbx7 Ccl12 Ccl20 Ccnd2 Cdc37…
185	V$SMAD3_Q6	358	358	269	8980	6564	-2.93	0.0	0.43	0.0	1100001D10Rik 1110037N09Rik 1700051I12Rik 2410004C24Rik 2610031L17Rik 3110006P09Rik 4833441J24Rik 4921507I02Rik 4930542G03Rik 4933416E05Rik 5530601I19Rik 5830472H07Rik AF233884 AI114950 AI839562 Abcb7 Actl6a Adrm1 Agc1 Alg2 Ammecr1 Anapc5 Angptl2 Ankrd6 Apbb1ip Api5 Aplp2 Apobec1 Arf4 Arhgdib Arl10b Arpc1b Arpc4 Arpc5l Asph Atad1 Atf4 Auh Axl BC006965 BC011248 BC017634 BC018242 BC019943 BC021523 …
186	V$CREB_Q2: cAMP-response element-binding protein	64	64	563	1394	14150	-2.94	0.0	1.83	0.51	1700051I12Rik 2610031L17Rik 4921524P20Rik AI114950 Bap1 Bcas2 Bnip2 C230080I20Rik Calu Ccnd2 Cd164 Chst12 Cyhr1 Dnajb6 E430036I04Rik Eps8 Etv3 Fbxo28 Fnbp1 Fscn1 Grb2 Hmgcr Ikbkb Itga9 Kif18a Lbh Map3k7 Mcmdc1 Mrpl51 Nfkb2 Nit1 Nktr Ociad1 Odz3 Pak1ip1 Pop4 Pot1 Ppp1r3f Prkcsh Prr3 Ptprs Rab5a Sema3b Sez6l2 Sf3b4 Sms Spata6 Sptlc1 St13 Surb7 Suv39h2 Tbc1d1 Tcte1l Tyrobp Uap1 Ubl3 Usp36 Usp9x Vamp…
187	V$EFC_Q6	345	345	282	8625	6919	-2.95	0.0	0.5	0.0	1100001D10Rik 1110037N09Rik 1110059F07Rik 2310043N13Rik 2410004C24Rik 2610031L17Rik 2610036F08Rik 3110006P09Rik 4833441J24Rik 4921507I02Rik 5830472H07Rik AF233884 Aadac Aard Abcb7 Abcg1 Abcg3 Actl6a Agc1 Aldh2 Alg2 Anapc5 Ang1 Ang2 Angptl2 Apbb1ip Api5 Apobec1 Arhgdib Arl6ip6 Arpc5l Auh Axl Azgp1 BC005624 BC006965 BC017634 BC018242 BC019943 BC022960 BC025546 Bach Bap1 Birc3 Bnip2 Bub3 C1qg C23008…
188	V$MYOGNF1_01: myogenin / nuclear factor 1 or related factors	127	127	500	3322	12222	-2.97	0.0	0.27	0.0	1100001D10Rik 1110059F07Rik 2610036F08Rik 4933416E05Rik Actl6a Adamts10 Ammecr1 Anapc5 Arhgef2 Arpc1b Asf1a Auh Azgp1 BC025546 Bard1 Bcl9 C230080I20Rik C330023F11Rik Catna1 Cd72 Chrna4 Cib1 Col18a1 Col4a4 Cops8 Cubn Cul1 Cxcl4 Cyp2c55 D5Bwg0834e Ddx47 Dnajc2 Ebi3 Elys Etv3 Exosc1 Fbp1 Fbxo28 Fignl1 Fliih Foxm1 Fscn1 Gaa Gbp1 Gcnt1 Gnpda1 Gpc1 Greb1 Grwd1 Hapln2 Hcngp Hdlbp Hmga1 Hmgcr Hmgn1 Hyou1…
189	V$MEF2_02: myogenic MADS factor MEF-2	38	38	589	1136	14408	-2.98	0.0	0.11	0.0	1700051I12Rik 3110006P09Rik Actl6a Ang1 Ang2 Api5 Apobec1 Bri3 Bub3 Cdr2 Clec4a2 Cpsf4 Cyp2j6 Ddx47 Dnajc2 E430036I04Rik Glrp1 Hapln2 Hmgn1 Kdelr2 Kif18a Klra2 Mrpl1 Nr2c2 Orc4l Pde6d Rgs10 S100a4 Sh3bgrl3 Slamf9 Spin Traf3 Tram1l1 Txnrd3 Usmg1 Zbed3 Zfa Zzz3
190	V$TAL1_Q6	264	264	363	6493	9051	-2.98	0.0	0.8	0.0	1100001D10Rik 1110007H17Rik 1110037N09Rik 1700051I12Rik 2310043N13Rik 2610031L17Rik 4732429I09Rik 4921507I02Rik 4933416E05Rik 5530601I19Rik AA545217 AF233884 AI114950 AI839562 Aadac Abcg1 Abcg3 Add1 Angptl2 Ankrd25 Antxr1 Apobec1 Arl10b Arl6ip6 Arpc1b Asf1a Asph Atad1 Auh BC017634 BC021523 BC025546 Bap1 Bard1 Bcas2 Bcl9 Bub3 C330023F11Rik C530046L02Rik Cab39 Cacna1c Capzb Cbx7 Ccl12 Ccl20 Ccnd2 C…
191	V$E2F1DP1RB_01: Rb:E2F-1:DP-1 trimeric complex	42	42	585	865	14679	-2.98	0.0	2.02	0.54	4930542G03Rik Actl6a Arhgef2 Bap1 Col18a1 Cops5 Csnk1e Dck Dnajc2 Exosc1 Fdps Fnbp1 Foxm1 Gad1 Gnpda1 Hmx3 Hyou1 Kcnmb4 Khdrbs1 Kif18a Mesdc1 Mfhas1 Mrpl51 Nalp5 Pacrg Ppp1r15b Rbmx Rbx1 Sart3 Skp2 Sms Stk10 Stra8 Stxbp1 Surb7 Tbcd Tbl1xr1 Tceb3 Tcfcp2 Tera Tm7sf1 Wasl
192	V$E12_Q6	158	158	469	4061	11483	-2.98	0.0	0.34	0.0	1100001D10Rik 1110007H17Rik 4921507I02Rik 4921524P20Rik 5530601I19Rik AA545217 AF233884 AI114950 AI839562 Abcg1 Abcg3 Add1 Agc1 Ammecr1 Ang1 Ang2 Angptl2 Apbb1ip Apobec1 Arpc1b Asf1a Atad1 Atf4 B4galt7 BC017634 BC018242 BC021523 BC022960 BC025546 Bach Bcl9 Bub3 C230080I20Rik Capzb Cbx7 Ccl12 Ccl20 Cd164 Cd244 Cer1 Chchd3 Chd4 Chrna4 Cib1 Col18a1 Col4a4 Cops8 Coro1a Crsp6 Cxcl4 Cyp1b1 D10Ertd718e …
193	V$OSF2_Q6	415	415	212	10380	5164	-2.99	0.0	0.45	0.0	1110007H17Rik 1110037N09Rik 1110059F07Rik 1700051I12Rik 2310043N13Rik 2410004C24Rik 3110006P09Rik 4732429I09Rik 4833441J24Rik 4921507I02Rik 5530601I19Rik 5730421E18Rik 5830472H07Rik AF233884 AI114950 Aadac Aard Abcg3 Adamts10 Add1 Aldh2 Ammecr1 Ang1 Ang2 Angptl2 Ankrd6 Antxr1 Apbb1ip Aplp2 Apobec1 Arf4 Arhgdib Arhgef2 Arl10b Arpc1b Arpc4 Arpc5l Asph Atad1 Atf4 Auh Axl Azgp1 B4galt7 BC005624 BC006…
194	V$PTF1BETA_Q6	58	58	569	1257	14287	-3.0	0.0	1.8	0.51	4933416E05Rik AF233884 AI114950 Abcg1 Abcg3 Apobec1 Bcas2 C1qg Ccl20 Cdk5r2 Cdon Cdr2 Clec5a Csnk1e Dcps Dnahc8 Dpysl3 Eif4e2 Ern1 Fdps Fgfr1op2 Gpr65 Grwd1 Hist3h2ba Igsf6 Klk6 Klrb1a Kmo Lcp2 Lman1 Mesdc1 Mrpl3 Nlk Pcdh18 Ppp1r14b Prkcsh Psmc1 Psmd4 Rab22a Rabl5 Rac1 Rasl2-9 Rent1 Rnf2 Serpinc1 Skp2 Slc9a1 Stk4 Stx7 Tmem33 Tmem38b Tmsb10 Trim34 Vamp4 Wrn Ywhab Zfp286 Zfp354b
195	V$CAAT_01: cellular and viral CCAAT box	377	377	250	9361	6183	-3.0	0.0	0.62	0.0	1100001D10Rik 1110037N09Rik 1110059F07Rik 1700051I12Rik 2310043N13Rik 2410004C24Rik 2610031L17Rik 3110006P09Rik 4732429I09Rik 4833441J24Rik 4921524P20Rik 4930542G03Rik 4933416E05Rik 5730421E18Rik 5830472H07Rik Aadac Aard Abcg3 Actl6a Adamts10 Add1 Adrm1 Agc1 Aldh2 Alg2 Anapc5 Ang1 Ang2 Angptl2 Ankrd25 Antxr1 Apbb1ip Aplp2 Apobec1 Arf4 Arhgdib Arl6ip6 Arpc1b Arpc4 Arpc5l Asf1a Asph Atf4 Azgp1 B4ga…
196	V$ARP1_01: apolipoprotein AI regulatory protein 1	59	59	568	1657	13887	-3.0	0.0	0.15	0.0	2610031L17Rik 4833441J24Rik Aadac Aard Api5 Arpc1b Asf1a Atf4 BC011248 BC018242 BC023105 Cbx7 Clec4a2 Ddef1 Eif2c2 Eif3s3 Eif4e2 Fliih Gcnt1 Golph3l Gpsm2 Gstm4 Gtf2h3 Hadhsc Itgb4bp Keap1 Lamc1 Mesdc1 Mink1 Mpa2 Ms4a6d Mst1 Myo1h Nol6 Odz3 Pbx3 Pcbp3 Plfr Pop4 Prcp Prep Pthlh Ptk9 Ptpn2 Rala Rerg Sdhc Sema3b Serpinc1 Sh3bp1 Srpk2 Stk11ip Syt13 Tcfap2a Txn2 Vamp4 Vav3 Was Zfp354b
197	V$VMAF_01: v-Maf	392	392	235	9758	5786	-3.0	0.0	0.56	0.0	1100001D10Rik 1110007H17Rik 1110037N09Rik 1110059F07Rik 1700051I12Rik 2310043N13Rik 2410004C24Rik 2410118I19Rik 2610031L17Rik 3110006P09Rik 4732429I09Rik 4833441J24Rik 4930542G03Rik 4933416E05Rik 5530601I19Rik 5730421E18Rik AI114950 Aard Abcg1 Adamts10 Add1 Agc1 Aldh2 Alg2 Ammecr1 Anapc5 Ang1 Ang2 Angptl2 Ankrd25 Ankrd6 Api5 Aplp2 Apobec1 Arhgdib Arhgef2 Arl10b Arl6ip6 Arpc1b Arpc5l Asf1a Asph At…
198	V$HNF4ALPHA_Q6	221	221	406	5538	10006	-3.0	0.0	0.52	0.0	1110037N09Rik 1110059F07Rik 2610036F08Rik 4732429I09Rik 4921524P20Rik 4933416E05Rik 5830472H07Rik AA545217 AF233884 Aadac Abcg1 Actl6a Ankrd6 Apobec1 Arf4 Arl10b Asf1a Atf4 Azgp1 BC005624 BC006965 BC007180 BC018242 BC019943 BC021523 BC025546 Bach Bard1 Birc3 Bnip2 Bub3 C230080I20Rik C430014D17Rik Cab39 Cacna1c Calu Ccr2 Cdca1 Cdr2 Cfl1 Cml5 Cops5 Cops7b Cops8 Coro1a Cpsf4 Csnk1e Cul3 Cyhr1 Cyp1b1…
199	V$NFY_Q6: nuclear factor Y (Y-box binding factor)	223	223	404	5475	10069	-3.0	0.0	0.81	0.0	1100001D10Rik 1110059F07Rik 4833441J24Rik 4930542G03Rik 4933416E05Rik 5730421E18Rik AI114950 Actl6a Add1 Aldh2 Anapc5 Ang1 Ang2 Antxr1 Api5 Arhgdib Arl6ip6 Asf1a Atf4 Azgp1 B4galt7 BC006965 BC019943 BC022960 BC023105 Bnip2 Bri3 Cab39 Calu Ccl20 Cdk5r2 Cdr2 Chst12 Cml5 Cnn3 Cops5 Crsp6 Cspg2 Cubn Cul3 Cybrd1 Cyp2c55 D10Ertd718e D4Bwg1540e Dcamkl1 Ddef1 Ddx21 Dmtf1 Dncic1 Dusp10 E130107N23Rik Eif2a…
200	V$OLF1_01: olfactory neuron-specific factor	68	68	559	1506	14038	-3.01	0.0	1.68	0.45	1100001D10Rik 1110059F07Rik 2610036F08Rik 4732429I09Rik 4833441J24Rik AF233884 AI114950 Agc1 Arhgef2 Arpc4 Axl Bard1 C530046L02Rik Cacna1c Cdc37l1 Chd4 Cops7b Ctsz D5Bwg0834e E130107N23Rik Edg7 Elys Eps8 Fignl1 Fnbp3 Gfra4 Hapln2 Igsf9 Ikbkb Il1r1 Il2rg Itgb4bp Kdelr2 Leng8 Lfng Lrp6 Lsm3 Nek2 Nspc1 Pam Pfn2 Pip5k1c Pou2af1 Ppp1r3f Ptcd1 Rabl5 Rnf4 Rps6ka3 Sart3 Sdf4 Sema3b Serpinc1 Sez6l2 Slamf9…
201	V$ATF_01: activating transcription factor	71	71	556	1581	13963	-3.01	0.0	1.65	0.43	1700051I12Rik 2610031L17Rik Aldh2 Alg2 BC010304 Bap1 Bcas2 C230080I20Rik Calu Cops5 Dnahc8 Eif4e2 Fliih Fnbp1 Fscn1 Golph3l Hmgcr Hyou1 Ikbkb Itga9 Itgb1 Kif18a Lbh Leng8 Lrig1 Lrp6 Map3k7 Mclc Mthfd2 Nktr Ociad1 Odz3 Pacrg Pak1ip1 Park2 Pop4 Pot1 Pou2af1 Prkcsh Prr3 Ptpn13 Ptpn2 Ptprm Ptprs Rab5a Rasl2-9 Rnf4 Sart3 Sez6l2 Slc7a3 Sms Spata6 St13 Stim1 Strap Stx5a Surb7 Suv39h2 Syt13 Tcfcp2 Traip …
202	V$ZTA_Q2	195	195	432	4918	10626	-3.01	0.0	0.47	0.0	1110007H17Rik 1700051I12Rik 2410004C24Rik 2610036F08Rik 4921507I02Rik 4933416E05Rik AA545217 AI114950 Aadac Aard Add1 Adrm1 Aldh2 Anapc5 Ang1 Angptl2 Ankrd6 Apbb1ip Apobec1 Arhgef2 Arpc1b Asph B4galt7 BC011248 BC017634 BC025546 Birc3 C1qg C230080I20Rik Cab39 Cacna1c Capzb Catna1 Ccl20 Cd244 Cdc37l1 Cdca1 Cdon Cdyl Chst12 Clec5a Cml5 Col18a1 Col4a4 Cops8 Coro1a Cubn Dcamkl1 Ddef1 Ddx18 Ddx21 Dmtf1…
203	V$MYOD_01: myoblast determination gene product	412	412	215	10154	5390	-3.01	0.0	0.82	0.0	1100001D10Rik 1110007H17Rik 1110037N09Rik 1110059F07Rik 1700051I12Rik 2310043N13Rik 2610031L17Rik 4833441J24Rik 4921507I02Rik 4921524P20Rik 4930542G03Rik 4933416E05Rik 5530601I19Rik 5730421E18Rik AA545217 AF233884 AI114950 AI839562 Aard Abcg1 Abcg3 Adamts10 Add1 Agc1 Aldh2 Alg2 Ammecr1 Ang1 Ang2 Angptl2 Ankrd25 Antxr1 Apbb1ip Apobec1 Arhgdib Arpc1b Arpc4 Arpc5l Asf1a Atad1 Atf4 Auh Azgp1 B4galt7 …
204	V$ZID_01: zinc finger with interaction domain	99	99	528	2287	13257	-3.02	0.0	1.41	0.31	4833441J24Rik AI114950 Abcb7 Abcg3 Ammecr1 Api5 Asph Atad1 B4galt7 BC010304 BC011248 Bard1 Bcl9 C430014D17Rik C530046L02Rik Calu Cbx7 Cd72 Cdk5r2 Cdr2 Col4a1 Cubn Cul3 D4Bwg1540e Dmtf1 Eif2c2 Eif3s3 Eno1 Ern1 Gcnt1 Gdf3 Guca1b Hs2st1 Hspa8 Hyou1 Igf2bp3 Igfbp7 Ikbkb Ilkap Itgb4bp Klk6 Lamc1 Leng8 Lman1 Loh12cr1 Map3k12 Mef2c Mgea5 Mkrn3 Mrpl13 Ncoa6ip Nfya Nit1 Orc4l Pak3 Palm Panx1 Pcbd1 Pcm1 Pi…
205	V$AP1_Q2: activator protein 1	427	427	200	10519	5025	-3.02	0.0	0.84	0.0	1100001D10Rik 1110007H17Rik 1110037N09Rik 1110059F07Rik 1700051I12Rik 2310043N13Rik 2410004C24Rik 2410118I19Rik 2610031L17Rik 2610036F08Rik 3110006P09Rik 4732429I09Rik 4833441J24Rik 4921507I02Rik 4921524P20Rik 5830472H07Rik AA545217 AF233884 AI114950 Aadac Aard Abcb7 Abcg1 Abcg3 Actl6a Adamts10 Add1 Adrm1 Agc1 Aldh2 Alg2 Ammecr1 Anapc5 Ang1 Ang2 Ankrd25 Ankrd6 Antxr1 Apobec1 Arf4 Arhgdib Arhgef2 …
206	V$AML_Q6	132	132	495	3418	12126	-3.03	0.0	0.32	0.0	1110007H17Rik 1110059F07Rik 4732429I09Rik 4833441J24Rik 5530601I19Rik 5730421E18Rik 5830472H07Rik Adamts10 Aplp2 Apobec1 Arhgef2 Arl10b Asph BC006965 Bcas2 Bcl9 C1qg Cdc7 Chchd3 Clec5a Col18a1 Col4a1 Cops5 Cspg2 Cubn Cul1 Cyhr1 Dcamkl1 Dcps Dnahc8 Dnajc2 Eif4e2 Eno1 Fbxo28 Fgfr1op2 Fignl1 Fliih Gaa Gnb1 Gng2 Gnpda1 Gpc1 Gpr65 Gpsm2 Grb2 Greb1 Hapln2 Havcr2 Hbs1l Hdlbp Hyou1 Igf2bp3 Igfbp7 Igsf6 I…
207	V$SRF_Q4	43	43	584	1253	14291	-3.04	0.0	0.13	0.0	Aard Abcg1 Angptl2 Arl10b Arpc4 BC022960 Bach C530046L02Rik Capzb Cer1 Cxcl4 Eif3s3 Fkbp4 Gaa Gdf3 Gstp1 Hao1 Hmx3 Keap1 Klra17 Kmo Lcp2 Loh12cr1 Lst1 Mapre3 Myo1h Pak1 Pcbd1 Prcp Rbmx Rps19 Setdb1 Sh2bp1 Six5 Sms Sppl3 Srpk1 Stk4 Tex14 Usmg1 Usp12 Usp26 Usp9x
208	V$HEB_Q6	178	178	449	4489	11055	-3.04	0.0	0.48	0.0	1100001D10Rik 1700051I12Rik 2410004C24Rik 4732429I09Rik AI839562 Ammecr1 Angptl2 Ankrd25 Antxr1 Apbb1ip Aplp2 Arf4 Arpc1b Asf1a Auh Axl BC005624 BC006965 BC010304 BC017634 Bach Bcl9 Bri3 Bub3 Capzb Cbx7 Ccl12 Ccnd2 Ccr2 Cdc37l1 Cdc7 Cdk5r2 Cdr2 Cdyl Cer1 Chrna4 Coro1a Crsp6 Ctsz Cxcl4 Cybrd1 Cyhr1 Cyp1b1 Cyp2j6 Dcps Dntt Dpysl3 E430036I04Rik Ebi3 Eif2c2 Elys Ercc8 Ern1 Foxm1 Fyb Gaa Gcnt1 Gdf3 Gf…
209	V$ATF4_Q2: activating transcription factor 4	156	156	471	3761	11783	-3.05	0.0	1.01	0.1	1100001D10Rik 1700051I12Rik 2410118I19Rik 2610031L17Rik 4921524P20Rik 5530601I19Rik Abcb7 Actl6a Add1 Adrm1 Alg2 Ang1 Ang2 Arf4 Arhgef2 Arpc4 Asph Atad1 BC010304 BC021523 BC023105 Bap1 Bcas2 Bcl9 Bub3 Cacna1c Camsap1 Ccnd2 Cd164 Cd72 Cdr2 Cib1 Clec5a D4Bwg1540e Dmtf1 Dnajb6 Dncic1 Dr1 E130107N23Rik E430036I04Rik Ebna1bp2 Edg7 Eif3s3 Ern1 Exosc1 Fabp6 Fbp1 Fbxo28 Fignl1 Fkbp4 Fnbp1 Foxm1 Fscn1 Gnb…
210	V$GATA1_05: GATA-binding factor 1	96	96	531	2544	13000	-3.06	0.0	0.26	0.0	2310043N13Rik Aard Abcb7 Actl6a Ang1 Arl10b Arpc5l Asf1a Atad1 Azgp1 BC007180 BC017634 BC022960 Bcl9 C430014D17Rik Capzb Ccnd2 Cdc37l1 Cer1 Chchd3 Clec4a2 Clec5a Cops8 Ctsz Dmtf1 Dnahc8 Dncic1 E430036I04Rik Eif2ak3 Epb4.1l3 Fbxo22 Fbxo28 Fcer1g Gaa Glrp1 Gstm4 H28 Hadhsc Hao1 Havcr2 Hist3h2ba Hyou1 Il7 Iqgap1 Kif18a Kmo Mclc Mef2c Mmp7 Mphosph10 Mrgpra2 Nfya Palm Park2 Pcbp3 Pde6d Peg10 Pip5k1c P…
211	V$AP1_C: AP-1 binding site	112	112	515	2922	12622	-3.06	0.0	0.31	0.0	1110037N09Rik 2410004C24Rik 2610031L17Rik 2610036F08Rik 5830472H07Rik AA545217 Aadac Alg2 Ammecr1 Ang1 Ang2 Arhgef2 Asph Atf4 BC006965 BC021523 C430014D17Rik Cab39 Catna1 Cd244 Cdc37l1 Cdon Cdyl Col18a1 Col4a4 Csnk1e Cspg2 Cybrd1 Dcamkl1 Ddef1 Dnajb6 Dncic1 E130107N23Rik Ercc8 Fabp6 Gbp1 Glrp1 Gnpda1 Grwd1 Gstm4 Gstp1 Guca1b H2afy2 Hcngp Igsf6 Igsf7 Ilkap Jak2 Kif2a Klrb1a Kmo Lamc1 Lbh Leng8 Mge…
212	V$NRF2_Q4: heterodimer containing Nrf2	161	161	466	4083	11461	-3.06	0.0	0.44	0.0	1100001D10Rik 1110037N09Rik 2410004C24Rik 2410118I19Rik 3110006P09Rik 4833441J24Rik AA545217 AI839562 Aadac Actl6a Adamts10 Adrm1 Ang1 Ang2 Api5 Apobec1 Arhgdib Arl10b Auh BC006965 BC007180 BC017634 BC018242 BC021523 BC023105 Bcas2 Bcl9 C230080I20Rik C530046L02Rik Cab39 Catna1 Cdc37l1 Cdyl Col4a1 Cops7b Coro1a Cyp1b1 Dck Dntt Dpysl3 Ebi3 Eif2c2 Ercc8 Ern1 Etv3 Exosc1 Fbxo28 Fcer1g Fkbp4 Frmd4b Fs…
213	V$ETS2_B: c-Ets-2 binding sites	170	170	457	4277	11267	-3.07	0.0	0.51	0.0	1100001D10Rik 2610036F08Rik Adamts10 Adrm1 Agc1 Aldh2 Ankrd6 Apbb1ip Aplp2 Apobec1 Arhgdib Arhgef2 Arl6ip6 Atf4 Azgp1 BC017634 BC022960 BC023105 Bard1 Birc3 Bub3 Capzb Ccl12 Ccl20 Ccnd2 Cd244 Cd72 Cfl1 Chd4 Cml5 Col4a4 Cpsf4 Crsp6 Cubn Cxcl4 Cybrd1 Cyhr1 Cyp2c55 Cyp2j6 Ddx18 Dnajb6 Dncic1 Dntt Dpysl3 E430036I04Rik Ebna1bp2 Eif3s3 Ern1 Fbxo28 Fbxo36 Fcer1g Frmd4b Fscn1 Gaa Gbp1 Gcnt1 Gdf3 Gfra4 Gl…
214	V$CEBP_C: C/EBP binding site	145	145	482	3698	11846	-3.07	0.0	0.41	0.0	4921507I02Rik 4933416E05Rik 5730421E18Rik AA545217 Aadac Abcb7 Actl6a Aldh2 Ankrd6 Atad1 BC018242 BC019943 Bap1 Bard1 Birc3 C430014D17Rik Ccl12 Cfl1 Clec5a Col4a4 Cops5 Cpsf4 Ctsz Cubn Dck Dcps Ddx21 Dmtf1 E130107N23Rik Ebi3 Ern1 Fnbp1 Frmd4b Gbp1 Glrp1 Golga3 Gpr34 Gpr65 Greb1 Gstm4 Gstp1 Gtf2h3 Guca1b H2afy2 Hadhsc Hao1 Hcngp Hdlbp Igsf9 Il1r1 Incenp Itgb4bp Kbtbd2 Kcne3 Keap1 Khdrbs1 Kif18a Km…
215	V$PEBP_Q6	159	159	468	4016	11528	-3.07	0.0	0.48	0.0	1110007H17Rik 1110059F07Rik 4732429I09Rik 5530601I19Rik 5730421E18Rik 5830472H07Rik Aard Abcg3 Adamts10 Antxr1 Aplp2 Apobec1 Arhgef2 Arl10b Asph Atf4 B4galt7 BC006965 BC007180 Bcas2 Bcl9 Bnip2 C1qg Catna1 Ccl12 Ccl20 Ccnd2 Cd164 Cd244 Cd72 Cdc7 Celsr1 Cer1 Chchd3 Chst12 Clec5a Cml5 Col18a1 Cops5 Cops7b Csnk1e Cspg2 Cubn Cul1 Cxcl4 Cyhr1 Dck Dnahc8 Dnajc2 Eif2ak3 Eif2c2 Eif3s3 Eno1 Fabp6 Fbxo28 Fc…
216	V$HTF_01	34	34	593	685	14859	-3.08	0.0	2.01	0.54	2610036F08Rik Alg2 Arf4 BC006965 Cdon Chchd3 Dnajc2 Fabp6 Gpc1 H2-T22 Havcr2 Hyou1 Lrig1 Mcmdc1 Mkrn3 Ms4a6d Mtbp Mthfd2 Nxf2 Phf5a Pou2af1 Ptpn13 Rabl5 Rac2 Rasl2-9 Rnf20 Sdf4 Sez6l2 Slamf8 Stx5a Traip Uap1 Usp36 Vcam1
217	V$PADS_C: Retroviral Poly A downstream element	165	165	462	4038	11506	-3.08	0.0	0.82	0.0	1100001D10Rik 1110007H17Rik 1110059F07Rik 2610036F08Rik 3110006P09Rik 4833441J24Rik 4921507I02Rik 5530601I19Rik AA545217 Aard Ammecr1 Anapc5 Apobec1 Arf4 Arl10b Arpc5l Auh Azgp1 BC018242 BC022960 BC025546 Bach Bcas2 C1qg C230080I20Rik Calu Ccr2 Cd164 Cd72 Cdc7 Cdon Celsr1 Clec4a2 Clec5a Col18a1 Col4a1 Cops8 Ddx47 Dnajc2 Dntt Dr1 Dusp10 E430036I04Rik Ebna1bp2 Eps8 Ercc8 Fdps Fgfr1op2 Fkbp1a Fliih …
218	V$R_01: Epstein-Barr virus transcription factor R	14	14	613	225	15319	-3.09	0.0	2.5	0.83	BC010304 BC017634 BC021523 Bap1 D4Bwg1540e Keap1 Ly75 Mcmdc1 Nfkb2 Phf7 Pscd1 Rnf2 Tomm22 Tyrobp
219	V$TEL2_Q6	50	50	577	1079	14465	-3.12	0.0	1.72	0.46	1100001D10Rik 2610031L17Rik Adamts10 Aldh2 Apbb1ip BC006965 BC023105 Col4a4 Cyp2j6 Dnajb6 Eif4e2 Fbxo28 Fcer1g Frmd4b Fscn1 Gnpda1 Havcr2 Hmgn1 Hmx3 Igsf7 Ikbkb Klra2 Lst1 Ly96 Mageh1 Metapl1 Mrpl51 Ms4a6d Nfya Pcbd1 Pdcd10 Peg10 Pscd3 Ptk9 Rala Scx Serpinc1 Sh3bp1 Sms Snrpd3 Srpk2 Ssb Stim1 Tceb2 Tnfrsf11b Traip Tsn Txn1 Usmg1 Was
220	V$XBP1_01: X-box-binding protein 1	62	62	565	1380	14164	-3.13	0.0	1.56	0.38	2310043N13Rik 2610036F08Rik 3110006P09Rik Alg2 Arf4 Atf4 BC006965 Bri3 C530046L02Rik Calu Cdon Chchd3 Csnk1e Dnajc2 E130107N23Rik Eif2ak1 Fabp6 Fbxo28 Foxm1 Gaa Gpsm2 Gtf2h3 H2-T22 Hyou1 Il7 Khdrbs1 Lrig1 Mcmdc1 Metapl1 Mgea5 Mkrn3 Ms4a6d Mtbp Mthfd2 Nfkb2 Nktr Nol7 Nxf2 Phf5a Pip5k1c Polr3e Pou2af1 Psmd11 Ptpn13 Ptprs Rabl5 Rac2 Rasl2-9 Rnf20 Sdf4 Sema3b Sez6l2 Six5 Sms St8sia1 Stk4 Stx5a Tera U…
221	V$ATF6_01: activating transcription factor 6	18	18	609	316	15228	-3.14	0.0	2.3	0.71	Alg2 Arf4 BC006965 Fabp6 H2-T22 Hyou1 Mcmdc1 Mtbp Pacrg Park2 Pou2af1 Ptprm Sema3b Sez6l2 Stx5a Traip Vav3 Wdr10
222	V$FOXP1_01	1	1	626	0	15544	-3.15	0.0	3.25	1.26	AF233884
223	V$RORA1_01: RAR-related orphan receptor alpha1	82	82	545	1896	13648	-3.16	0.0	1.3	0.26	1110037N09Rik 1110059F07Rik Agc1 Arpc1b BC010304 Bard1 Bcas2 C430014D17Rik Camsap1 Catna1 Cfl1 Cib1 Cops7b D4Bwg1540e Dck Dncic1 E130107N23Rik Ebna1bp2 Exosc1 Fignl1 Gaa Gdf3 Glrp1 Gosr1 Gp38 Gpx2 Hadhsc Havcr2 Hcngp Hmgcr Hyal1 Hyou1 Igsf6 Igsf7 Kbtbd2 Klk6 Kmo Loh12cr1 Ly75 Ly78 Ly96 Mapre3 Mrpl1 Mtbp Nktr Nppc Nr2c2 Nsep1 Peg10 Phf5a Phtf1 Pip5k1c Plfr Pop4 Pscd3 Ptk9 Ptpn22 Rac1 Ramp3 Rnf2 Rs…
224	V$PAX6_Q2	123	123	504	3123	12421	-3.16	0.0	0.46	0.0	1110059F07Rik 2610036F08Rik 3110006P09Rik 5730421E18Rik AA545217 Add1 Adrm1 Anapc5 Apbb1ip Apobec1 Arhgef2 Arpc5l BC010304 BC025546 Birc3 Bri3 Bub3 C330023F11Rik Cfl1 Chst12 Cops7b Cops8 Cybrd1 Cyhr1 Cyp2j6 D4Bwg1540e Ddx21 Dr1 Ebna1bp2 Eif4e2 Ercc8 Exosc1 Fdps Fgfr1op2 Fkbp1a Frmd4b Fscn1 Gaa Gnpda1 Gosr1 Gp38 H28 Hbs1l Hcngp Icoslg Kbtbd2 Kif18a Lama4 Laptm5 Lst1 Ltap Ly6i Ly78 Ly96 Madcam1 Mcm…
225	V$FXR_IR1_Q6	10	10	617	144	15400	-3.17	0.0	2.57	0.89	2610031L17Rik Fabp6 Gbp1 Lrrk1 Phtf1 Ptprm Rgs10 Scara3 Slc39a6 Smn1
226	V$AREB6_01: AREB6 (Atp1a1 regulatory element binding factor 6)	136	136	491	3355	12189	-3.17	0.0	0.71	0.0	1110059F07Rik 2410004C24Rik 2610036F08Rik 4933416E05Rik AI839562 Aadac Abcb7 Adrm1 Alg2 Ang2 Ankrd25 Ankrd6 Arpc1b Arpc4 BC006965 BC018242 BC019943 Bap1 Bcl9 Birc3 C430014D17Rik Camsap1 Catna1 Ccnd2 Cdc7 Cdon Chst12 Col4a1 Col4a4 Cops7b Cops8 Coro1a Cubn Cul1 Cybrd1 Cyhr1 Cyp2j6 Dmtf1 Dncic1 Dr1 Ebna1bp2 Eif2ak1 Eif2c2 Eif3s3 Etv3 Exosc1 Fcer1g Fgfr1op2 Fkbp1a Gcnt1 Golga3 Hapln2 Hig1 Hyou1 Igsf9…
227	V$NFE2_01: NF-E2 p45	84	84	543	2214	13330	-3.18	0.0	0.3	0.0	1110037N09Rik 2410004C24Rik 2410118I19Rik 2610031L17Rik 3110006P09Rik AA545217 Ang1 Ang2 BC006965 BC021523 Birc3 Cdc37l1 Cdyl Chst12 Clec5a Cspg2 Cybrd1 Ddef1 E130107N23Rik Eif4e2 Fbxo22 Gbp1 Glrp1 Gnpda1 Golga3 Gpc1 Grwd1 Gstp1 Guca1b H2afy2 Hspa8 Igfbp7 Igsf6 Igsf7 Il1r1 Jak2 Keap1 Kmo Lamc1 Lbh Leng8 Lrig1 Lrrk1 Mesdc1 Metapl1 Mgea5 Mink1 Mmp7 Mrpl13 Mst1 Mtbp Mthfd2 Narg1 Nfkb2 Nit1 Pcm1 Polr…
228	V$CREBP1CJUN_01: CRE-binding protein 1:c-Jun heterodimer	30	30	597	604	14940	-3.23	0.0	1.89	0.52	1700051I12Rik Bcas2 Calu Exosc1 Fscn1 Ikbkb Kif18a Lbh Leng8 Nktr Ociad1 Odz3 Pop4 Pot1 Prr3 Ptprs Rab5a Sez6l2 Slc7a3 Sms St13 Surb7 Suv39h2 Tyrobp Usp9x Vamp3 Wnt10a Yy1 Zfp426 Zfp87
229	V$E2_01: papilloma virus regulator E2	39	39	588	826	14718	-3.24	0.0	1.7	0.45	Aadac Abcg3 Atf4 C230080I20Rik Calu Cd164 Cml5 D5Bwg0834e Dntt Dpysl3 E130107N23Rik Eif3s3 Exosc1 Fbxo36 Gad1 Havcr2 Hig1 Hmga1 Ikbkb Kcne3 Lrrk1 Mfhas1 Mphosph10 Nit1 Nusap1 Pdk1 Phf5a Pign Rasl2-9 Rnpc2 Sf3b4 Stk10 Surb7 Tctex1 Tmem33 Trim35 Tuba4 Unc50 Wdr5
230	V$E2F1DP2_01: E2F-1:DP-2 heterodimer	48	48	579	1053	14491	-3.25	0.0	1.53	0.37	2410004C24Rik 5530601I19Rik Adamts10 Arl6ip6 Bard1 Bcas2 Cd164 Cdk5r2 Cops5 Cul1 Dck Dr1 Eps8 Etv3 Fdps Fnbp1 Fnbp3 Gad1 Hmga1 Hmx3 Khdrbs1 Kif18a Kif2a Leng8 Map3k7 Mef2c Mrpl13 Mrpl51 Mtbp Nfya Pbx3 Ppp1r15b Ptdsr Rbx1 Rsn S100a4 Sez6l2 Sms Stk10 Suv39h1 Tbl1xr1 Tera Tmem38b Txn1 Ube2e3 Vamp4 Zfp202 Zfp451
231	V$AHR_Q5: aryl hydrocarbon / dioxin receptor	79	79	548	1848	13696	-3.25	0.0	1.16	0.18	2410118I19Rik 5830472H07Rik AI114950 Aard Anapc5 Ankrd25 Aplp2 Asph Atad1 Atf4 Auh BC011248 BC019943 Bach Bap1 Bcas2 Cacna1c Camsap1 Cdc37l1 Chrna4 Cib1 Cpsf4 Cyp1b1 D5Bwg0834e Ddx47 Eif2ak1 Eno1 Fgfr1op2 Fkbp4 Gdf3 Hdlbp Ikbkb Il1r1 Il7 Jak2 Kcnmb4 Klrb1a Lbh Ly96 Mageh1 Mink1 Mkrn3 Mobkl2b Mrpl1 Mrpl13 Mtbp Nfya Nktr Nr2f2 Panx1 Pcdh18 Phtf1 Ppp1r14b Ppp1r3f Psma7 Psmc1 Ptcd1 Ptdsr Rac1 Rfxank …
232	V$RORA2_01: RAR-related orphan receptor alpha2	13	13	614	211	15333	-3.26	0.0	2.34	0.72	Elys Hmgcr Mgea5 Pip5k1c Ptpn22 S100a4 Sec24b Sla Snrpb2 St13 Suv39h1 Tcte2 Usp36
233	V$DR3_Q4: direct repeat 3	91	91	536	2184	13360	-3.27	0.0	0.94	0.06	1110059F07Rik 4833441J24Rik 5730421E18Rik Add1 Adrm1 Angptl2 Asph BC019943 BC021523 Bap1 C230080I20Rik Camsap1 Ccl12 Cdc37l1 Cdon Chrna4 Col18a1 Col4a1 Cpsf4 Crsp6 Cul1 D10Ertd718e Eif2c2 Elys Fbp1 Fignl1 Golga3 Gpr34 Gstp1 Gtf2h3 Guca1b H2-T22 Havcr2 Hbs1l Hig1 Hmgn1 Htr1a Igf2bp3 Ikbkb Il1r1 Il2rg Ilkap Kcnmb4 Kif18a Klk6 Klra2 Ly75 Madcam1 Mageh1 Map3k12 March5 Mef2a Mest Mfhas1 Mrpl1 Ms4a6d M…
234	V$TFIII_Q6	581	581	46	14261	1283	-3.28	0.0	1.47	0.35	1100001D10Rik 1110007H17Rik 1110037N09Rik 1110059F07Rik 1700051I12Rik 2410004C24Rik 2410118I19Rik 2610031L17Rik 2610036F08Rik 3110006P09Rik 4732429I09Rik 4833441J24Rik 4921507I02Rik 4921524P20Rik 4930542G03Rik 4933416E05Rik 5530601I19Rik 5730421E18Rik 5830472H07Rik AA545217 AF233884 AI114950 AI839562 Aard Abcb7 Abcg1 Abcg3 Actl6a Adamts10 Add1 Adrm1 Agc1 Aldh2 Alg2 Ammecr1 Anapc5 Ang1 Ang2 Angptl…
235	V$NFKB_Q6: NF-kappaB	82	82	545	1948	13596	-3.29	0.0	1.02	0.1	2610036F08Rik 4933416E05Rik Aadac Apbb1ip Api5 B4galt7 BC010304 Bach Cdc7 Cfl1 Chd4 Coro1c Csnk1e Cul3 Cxcl4 Cyp2c55 Cyp2j6 Dcamkl1 Dnahc8 E430036I04Rik Edg7 Eif2c2 Fscn1 Gcnt1 Gp38 Gpc1 Guca1b H2-T22 Hyou1 Icoslg Jak2 Kcnmb4 Khdrbs1 Klk6 Ly96 Madcam1 Mageh1 Map3k7 Mgea5 Mink1 Mpa2 Nfkb2 Nfya Nlk Pak3 Pde6d Phf5a Phtf1 Plekhk1 Pot1 Ppp2cb Prss35 Psma6 Ptcd1 Pthlh Rnf4 Rps6ka3 Scara3 Sec23b Six5 S…
236	V$AREB6_03: AREB6 (Atp1a1 regulatory element binding factor 6)	96	96	531	2405	13139	-3.3	0.0	0.58	0.0	1110037N09Rik 1700051I12Rik 4933416E05Rik 5530601I19Rik AA545217 Abcg1 Abcg3 Add1 Alg2 Ang1 Ang2 Ankrd25 Atad1 Atf4 Auh Bach Birc3 C230080I20Rik Cbx7 Ccl20 Cd244 Cib1 Cml5 Coro1a Cybrd1 Cyp1b1 D5Bwg0834e Dcps Dmtf1 Ebi3 Eif2ak1 Exosc1 Fbp1 Fgfr1op2 Fkbp4 Gfra4 Golph3l Gpc1 Gpsm2 Hcngp Hmga1 Icoslg Ikbkb Lama4 Leng8 Lrrk1 Ltap Mapre3 Mef2a Mef2c Mras Mrpl3 Nfkb2 Nr2c2 Nspc1 Palm Park2 Pcbp3 Pdcd10…
237	V$E2_Q6_01	42	42	585	914	14630	-3.33	0.0	1.52	0.37	Atf4 C230080I20Rik Calu Cd164 Cml5 D5Bwg0834e Dcps Dntt E130107N23Rik Eif3s3 Fbxo36 Gaa Gad1 Gp38 Havcr2 Hig1 Hmga1 Ikbkb Kcne3 Mapre3 Mfhas1 Mphosph10 Nit1 Nusap1 Pdk1 Phf5a Pign Ptdsr Rasl2-9 Rent1 Rnpc2 Sept9 Sf3b4 Stk10 Surb7 Tctex1 Tmem33 Trim35 Tuba4 Unc50 Usp12 Wdr5
238	V$AMEF2_Q6: myocyte enhancer factor	61	61	566	1621	13923	-3.34	0.0	0.31	0.0	3110006P09Rik Aadac BC007180 BC019943 Birc3 Bub3 Ccl20 Cdon D4Bwg1540e Dcps Dpysl3 E430036I04Rik Edg7 Eif3s3 Eif4e2 Elys Fignl1 Gaa Gcnt1 Golga3 H2-T22 Hapln2 Ilkap Kif18a Lama4 Loh12cr1 Map3k7 Mphosph10 Mrpl1 Mrps25 Narg1 Nol7 Nsep1 Pcm1 Pde6d Phc2 Phtf1 Pkd2l2 Polr3e Pot1 Ptpn13 Ptpn2 Rala Sdhc Sec23b Skp2 Slamf9 Smu1 Socs4 Spin Star Syk Tcfcp2 Tlr7 Trim34 Txnrd3 Usp26 Vapa Zfp87 Zfx Zzz3
239	V$NKX22_01: NK2 class homeobox factor 2	79	79	548	2021	13523	-3.34	0.0	0.46	0.0	2610031L17Rik AA545217 AF233884 Aadac Angptl2 BC005624 BC007180 BC018242 BC019943 BC023105 Bap1 C430014D17Rik Cab39 Cbx7 Cdca1 Cer1 Cfl1 Cspg2 Cubn Cyp2c55 Cyp2j6 D4Bwg1540e Dncic1 Eif3s3 Ern1 Fkbp1a Gcnt1 Gfra4 Gng2 Gpr65 Gpx2 Grb2 Gstm4 Hdlbp Hs2st1 Igsf6 Itgb4bp Kcne3 Kif18a Klrb1a Kmo Lcp2 Ly6i Mcmdc1 Mef2a Mesdc1 Mrpl1 Mrpl13 Mrpl3 Mtch2 Nol6 Nr2c2 Nsep1 Palm Park2 Pcm1 Phf13 Phf7 Pou2af1 Ps…
240	V$DR4_Q2: direct repeat 4	540	540	87	13385	2159	-3.34	0.0	0.64	0.0	1100001D10Rik 1110007H17Rik 1110037N09Rik 1700051I12Rik 2310043N13Rik 2410118I19Rik 2610031L17Rik 2610036F08Rik 3110006P09Rik 4732429I09Rik 4833441J24Rik 4921507I02Rik 4930542G03Rik 5530601I19Rik 5730421E18Rik 5830472H07Rik AA545217 AF233884 AI114950 AI839562 Aadac Aard Abcb7 Abcg1 Abcg3 Actl6a Adamts10 Add1 Adrm1 Aldh2 Alg2 Anapc5 Ang1 Ang2 Angptl2 Ankrd6 Antxr1 Apbb1ip Api5 Aplp2 Apobec1 Arhgdi…
241	V$EVI1_02: ectopic viral integration site 1 encoded factor	10	10	617	377	15167	-3.35	0.0	0.07	0.0	Abcb7 Clec5a Fdps Kbtbd2 Mrpl3 Mrps25 Rbx1 Sf3b5 Txn2 Vcam1
242	V$PAX_Q6	595	595	32	14876	668	-3.35	0.0	0.15	0.0	1100001D10Rik 1110007H17Rik 1110037N09Rik 1110059F07Rik 1700051I12Rik 2310043N13Rik 2410004C24Rik 2410118I19Rik 2610031L17Rik 2610036F08Rik 3110006P09Rik 4732429I09Rik 4833441J24Rik 4921507I02Rik 4921524P20Rik 4930542G03Rik 4933416E05Rik 5530601I19Rik 5730421E18Rik 5830472H07Rik AA545217 AF233884 AI114950 AI839562 Aadac Aard Abcb7 Abcg1 Abcg3 Actl6a Adamts10 Add1 Adrm1 Agc1 Aldh2 Alg2 Ammecr1 Ana…
243	V$RREB1_01: Ras-responsive element binding protein 1	56	56	571	1289	14255	-3.38	0.0	1.19	0.18	4732429I09Rik 4930542G03Rik Alg2 Ang1 Ang2 Ankrd25 Apobec1 Arl6ip6 Auh BC006965 Bcl9 Birc3 C1qg Catna1 Cd244 Cdc37l1 Cspg2 Dnahc8 Ebi3 Eif3s3 Epb4.1l3 Fbxo36 Fnbp3 Fyb Gnb1 Gpsm2 Guca1b H2-T22 H2afy2 Hadhsc Hspa8 Icoslg Mageh1 Nr2c2 Pdk1 Phf5a Pot1 Prep Rgs10 Sh3bp1 Slamf9 Slc19a1 Smarcc1 Sostdc1 Srpk1 Stk10 Stx7 Surb7 Syt13 Tex27 Tm7sf1 Tnfrsf11b Wnt10a Zbed3 Zfp354b Zfp422
244	V$VBP_01: PAR-type chicken vitellogenin promoter-binding protein	50	50	577	1348	14196	-3.4	0.0	0.29	0.0	3110006P09Rik Alg2 Ankrd6 Arpc5l C430014D17Rik Chchd3 Cml5 Cnn3 Crsp6 Cul1 Cxcl4 Cyp2j6 Ddx21 Eif4e2 Gstm4 Gstp1 Guca1b Hadhsc Hao1 Hist3h2ba Hmgcr Incenp Itga9 Lrrk1 Mpa2 Mras Mrgpra2 Mrpl3 Mrps25 Nktr Peg10 Pop4 Psma6 Ptgds Rasl2-9 Rnpc2 Rps6ka4 Slamf8 Slamf9 Socs4 Spata6 Spin Ssb Tef Tpd52l2 Uap1 Ubl3 Uble1a Wnt10a Zbed3
245	V$FOXO3_01: fork head box O3	10	10	617	373	15171	-3.4	0.0	0.07	0.0	4930542G03Rik Ebna1bp2 Fyb Hapln2 Lcp2 Mapre3 Peg10 Sf3b5 Tera Zzz3
246	V$IK3_01: Ikaros 3	60	60	567	1564	13980	-3.42	0.0	0.39	0.0	4933416E05Rik Agc1 Arf4 Arl10b Auh Azgp1 Bard1 Bub3 Ccl12 Cd72 Cspg2 Cyhr1 Ddx21 E430036I04Rik Eif2ak3 Eif3s3 Ern1 Fscn1 Gpx2 Grwd1 Incenp Itgb3bp Kdelr2 Ltap Mrpl1 Mrpl21 Mtbp Myo10 Myo1h Nalp5 Nek2 Nfkb2 Niban Nol7 Nusap1 Orc4l Pcdhb19 Phf13 Pign Rab5a Rent1 Serpinc1 Snrpd3 Socs4 Sppl3 Stra8 Strap Stx7 Suv39h1 Tlr7 Tox Ube2e3 Ubl3 Unc50 Usp39 Wasl Wdr5 Wrnip1 Zbed3 Zfp202
247	V$TANTIGEN_B: Major T-antigen binding sites	68	68	559	1728	13816	-3.43	0.0	0.5	0.0	2610036F08Rik 5730421E18Rik AF233884 Add1 Anapc5 Apobec1 C330023F11Rik Cfl1 Clec4a2 Cops7b Coro1a Cpsf4 D4Bwg1540e Ddx21 Ddx47 Dr1 Ebna1bp2 Eif4e2 Eno1 Etv3 Frmd4b Gaa Gnpda1 Havcr2 Hbs1l Kbtbd2 Keap1 Lama4 Lsm3 Lst1 Mcmdc1 Mrgpra2 Mrpl1 Nit1 Nxf2 Pak1ip1 Pdk1 Phf7 Pip5k1c Psmd4 Ptgds Pum2 Rasl2-9 Rnf20 Rps19 Serpinc1 Setdb1 Sf3b5 Sh2bp1 Snrpd3 Sptlc1 Ssb St13 Stk11ip Surb7 Tbc1d10 Tceb3 Tctex1 T…
248	V$GR_01: high affinity binding site for glucocorticoid receptor	43	43	584	1175	14369	-3.43	0.0	0.27	0.0	1110037N09Rik 1110059F07Rik Abcg3 BC010304 Ccl12 Cdca1 Csnk1e Cspg2 Dnajb6 Eno1 Fbxo22 Fgfr1op2 Gnpda1 Gpx2 Gstp1 Hig1 Kcnmb4 Lsm3 Metapl1 Mmp7 Mphosph10 Mras Mtch2 Mthfd2 Myo1h Niban Pde6d Prcp Psmd11 Ptgds Rad1 Rasl2-9 Sfrs9 Srpk2 Stxbp1 Tceb2 Ube1x Usp26 Usp9x Was Xpo1 Ywhab Zfp354b
249	V$E4BP4_01: E4BP4	19	19	608	599	14945	-3.44	0.0	0.13	0.0	3110006P09Rik Alg2 C430014D17Rik Chchd3 Cnn3 Cyp2j6 Gstp1 Hadhsc Hao1 Lrrk1 Mrps25 Nktr Peg10 Ptgds Rnpc2 Rps6ka4 Ssb Uble1a Wnt10a
250	V$ATF3_Q6: activating transcription factor 3	64	64	563	1632	13912	-3.45	0.0	0.49	0.0	1700051I12Rik AI114950 Abcg1 Arhgef2 Bach Bcas2 Csnk1e Dntt Exosc1 Fignl1 Fscn1 Fthl17 Golga3 Gp38 Hig1 Hyal1 Igsf7 Ikbkb Kif18a Ly75 Mest Mrpl21 Mrpl51 Nktr Nppc Ociad1 Odz3 Pcdhb19 Phf13 Pop4 Pot1 Prkcsh Prr3 Ptpn2 Ptprs Rab22a Rab5a Rac2 Scx Serpinc1 Sez6l2 Sf3b4 Sf3b5 Slamf9 Slc7a3 Sms Spin Srpk1 St13 Strap Surb7 Suv39h2 Tceb2 Tef Tyrobp Ubl3 Unc50 Usp9x Vamp3 Wnt10a Yy1 Zfp235 Zfp426 Zfp87
251	V$CREB_01: cAMP-responsive element binding protein	54	54	573	1419	14125	-3.45	0.0	0.37	0.0	1700051I12Rik 2610031L17Rik Aldh2 BC010304 BC025546 Bap1 Bcas2 Bnip2 Calu Cd164 Cdc37l1 Fnbp1 Fscn1 Gaa Hmgcr Ikbkb Itga9 Kif18a Leng8 Map3k7 Mcmdc1 Ms4a6d Ociad1 Odz3 Pak1ip1 Polr3e Pop4 Pot1 Prkcsh Prr3 Ptpn2 Ptprs Rab5a Rad1 Sart3 Sec23b Sez6l2 Sms Spata6 Spib St13 Strap Surb7 Suv39h2 Syt13 Tyrobp Uap1 Ubl3 Usp9x Vamp3 Wnt10a Yy1 Zfp426 Zfp87
252	V$HFH4_01	26	26	601	534	15010	-3.46	0.0	1.63	0.41	4833441J24Rik Ankrd25 Bach C330023F11Rik Cdk5r2 Cdyl Chchd3 Crsp6 Fcer1g Gdf3 Glrp1 Ilkap Kpna4 Lrp6 Mkrn3 Mphosph10 Myo1h Ndrg3 Peg10 Ramp3 Rsnl2 Tceb2 Tera Tox Uble1a Vapa
253	V$MAX_01: Max	30	30	597	637	14907	-3.48	0.0	1.5	0.37	2610036F08Rik Angptl2 Atf4 BC011248 Bcas2 Cacna1c Ddef1 E130107N23Rik Fbxo28 Fkbp1a Gaa Glrp1 Kcne3 Madcam1 Mcmdc1 Mrpl1 Mtch2 Niban Nr2f2 Nxf2 Orc4l Pscd3 Ptprs S100a4 Sdf4 Sept9 Slc16a3 Tyrobp Uble1a Zbed3
254	V$TAL1BETAITF2_01: Tal-1beta:ITF-2 heterodimer	46	46	581	1055	14489	-3.48	0.0	1.14	0.17	1100001D10Rik 5730421E18Rik Aadac Add1 Adrm1 Bcas2 Cdyl Coro1a Dnahc8 Exosc1 Fthl17 Gdf3 Golph3l Greb1 Hdlbp Igsf7 Il1r1 Itgb1 Loh12cr1 Lrrk1 March5 Mrps25 Odz3 Pbx3 Pcbd1 Pitpnm2 Prcp Ptpn2 Pum2 Rcn1 S100a4 Sez6l2 Sf3b4 Slc25a2 Smarcc1 Sms Tceb2 Tex14 Tmem38b Tpd52l2 Traf3 Tulp3 Uap1 Xpo1 Zfp113 Zfp426
255	V$S8_01: S8	53	53	574	1382	14162	-3.49	0.0	0.4	0.0	2310043N13Rik 3110006P09Rik AA545217 Aadac Aard Actl6a Arhgdib BC022960 Crsp6 Cyp2j6 D4Bwg1540e Ddef1 Dmtf1 Dnajb6 Eif3s3 Frmd4b Glrp1 Golph3l Grwd1 Gtf2h3 H2-T22 Havcr2 Hist3h2ba Klra3 Lfng Loh12cr1 Mageh1 Mef2a Mrps25 Msr1 Nlk Nxf2 Pcbp3 Pcdh18 Pcdhb19 Pdcd10 Pkd2l2 Pop4 Psmd11 Pum2 Rnf20 Sec31l1 Slc25a2 Socs4 Surb7 Tlr1 Tpd52l2 Tulp3 Unc84a Usp12 Vcam1 Xpo1 Zfp202
256	V$EVI1_06: ectopic viral integration site 1 encoded factor	4	4	623	203	15341	-3.49	0.0	0.04	0.0	Clec5a Fdps Mkrn3 Plfr
257	V$CREB_Q4: cAMP-response element binding protein	53	53	574	1255	14289	-3.51	0.0	0.95	0.06	1700051I12Rik 2610031L17Rik 2610036F08Rik BC025546 Bcas2 Calu Ccnd2 Cd164 Cd72 Exosc1 Fnbp1 Fscn1 Gtf2h3 Hmgcr Ikbkb Itga9 Kif18a Lbh Leng8 Map3k7 Mcmdc1 Nktr Ociad1 Odz3 Pak1ip1 Phf5a Pop4 Pot1 Ppp1r3f Prkcsh Prr3 Ptprs Rab5a Rabl5 Sart3 Sez6l2 Sms Spata6 Sptlc1 St13 Strap Surb7 Suv39h2 Tcte1l Tyrobp Uap1 Ubl3 Usp9x Vamp3 Wnt10a Yy1 Zfp426 Zfp87
258	V$STAF_01: Se-Cys tRNA gene transcription activating factor	16	16	611	295	15249	-3.51	0.0	1.87	0.52	2410004C24Rik Chd4 D4Bwg1540e Hmgn1 Lamc1 Nek2 Orc4l Plagl2 Polr3e Pou2af1 Sfrs9 Snrpd3 Stra8 Tpd52l2 Ube1x Unc50
259	V$PAX5_01: B-cell-specific activating protein	58	58	569	1462	14082	-3.52	0.0	0.56	0.0	1110007H17Rik 2610031L17Rik 3110006P09Rik AI114950 Add1 Api5 Aplp2 Arl10b Cib1 Col18a1 Csnk1e Dnajc2 Eno1 Fkbp4 Gng2 Gstm4 Gtf2h3 Hmgn1 Hyou1 Il1r1 Itga9 Jak2 Kif2a Laptm5 Lbh Lcp2 Map3k7 Map4k4 Mfhas1 Mmp7 Mst1 Myo10 Ociad1 Phf7 Plp2 Prr3 Prss35 Psma7 Ptpn2 Rala Rent1 Rps6ka3 Scara3 Sec24b Sez6l2 Sfrs9 Six5 Slc9a1 Stim1 Tbc1d1 Terf1 Tm4sf9 Tyrobp Uap1 Ube2e3 Unc84a Wasl Wdr10
260	V$ATATA_B: Avian C-type TATA box	50	50	577	1178	14366	-3.52	0.0	0.97	0.07	Abcb7 Ammecr1 BC007180 Cab39 Ccr2 Crsp6 Ern1 Gad1 Glrp1 Golga3 Gosr1 Hcngp Htr1a Igsf6 Il7 Itgb3bp Kctd12 Kif18a Klrb1a Kpna4 Leng8 Ly6i Ly96 Madcam1 Mcmdc1 Mpa2 Myo10 Nspc1 Nusap1 Pak1 Pcbd1 Plekhk1 Rab5a Sec24b Sec31l1 Sf3b4 Sh2bp1 Sms Smu1 Spata6 Strap Tbc1d10 Tbcd Tuba1 Ube1x Usp39 Wnt10a Zfp261 Zfp451 Zfx
261	V$POU3F2_02	1	1	626	109	15435	-3.52	0.0	0.01	0.0	Klra17
262	V$CREBP1_01: cAMP-responsive element binding protein 1	6	6	621	256	15288	-3.54	0.0	0.06	0.0	Hmgcr Itga9 Spata6 Tpd52l2 Uap1 Ubl3
263	V$PR_02: is recognized by progesterone receptor	29	29	598	823	14721	-3.55	0.0	0.23	0.0	Abcg3 BC010304 C1qg Ccr2 Cdca1 Fgfr1op2 Greb1 Gstm4 Gstp1 Ikbkb Lsm3 Ltap March5 Mrpl1 Msr1 Mthfd2 Myo1h Park2 Prcp Ptgds Pum2 Sez6l2 Stxbp1 Tceb2 Ube1x Usp36 Was Xpo1 Ywhab
264	V$RSRFC4_Q2	10	10	617	360	15184	-3.56	0.0	0.09	0.0	Ang1 Ang2 Bub3 Clec4a2 Dnajc2 E430036I04Rik Glrp1 Hmgn1 Mrpl1 Zbed3
265	V$EGR2_01: Egr-2/Krox-20 early growth response gene product	12	12	615	206	15338	-3.57	0.0	1.95	0.52	Asph C330023F11Rik Cdc7 Dcps Ercc8 Gaa Hadhsc Ppp1r3f Pscd3 Psma7 Sync Zfp451
266	V$TAL1ALPHAE47_01: Tal-1alpha:E47 heterodimer	51	51	576	1258	14286	-3.58	0.0	0.68	0.0	5730421E18Rik Aadac Adrm1 Arl10b Coro1a Dnahc8 Dusp10 Ercc8 Exosc1 Fthl17 Gdf3 Golph3l Greb1 Igsf7 Il1r1 Il2rg Ilkap Itgb1 Klk6 Loh12cr1 Lrrk1 March5 Mest Mrps25 Narg1 Odz3 Pak1ip1 Pbx3 Pcbd1 Pitpnm2 Plp2 Prcp Ptpn2 Pum2 Rcn1 Sez6l2 Sf3b4 Slc25a2 Smarcc1 Sync Tex14 Tlr1 Tm7sf1 Tmem38b Tpd52l2 Traf3 Tulp3 Ubox5 Usp39 Xpo1 Zfp113
267	V$ATF_B: ATF binding site	23	23	604	474	15070	-3.58	0.0	1.52	0.37	Bcas2 Fscn1 Ikbkb Kif18a Odz3 Pop4 Pot1 Prr3 Ptprs Rab5a Sez6l2 Sms St13 Surb7 Suv39h2 Tyrobp Ubl3 Usp9x Vamp3 Wnt10a Yy1 Zfp426 Zfp87
268	V$CREBP1_Q2: CRE-binding protein 1	42	42	585	979	14565	-3.59	0.0	1.0	0.09	1700051I12Rik 2610031L17Rik Bcas2 Calu Cd164 Fnbp1 Fscn1 Hmgcr Ikbkb Itga9 Kif18a Lbh Leng8 Mcmdc1 Nktr Ociad1 Odz3 Pak1ip1 Phf5a Pop4 Pot1 Prkcsh Prr3 Ptprs Rab5a Sez6l2 Sms Spata6 St13 Strap Surb7 Suv39h2 Syt13 Tyrobp Uap1 Ubl3 Usp9x Vamp3 Wnt10a Yy1 Zfp426 Zfp87
269	V$LEF1_Q6	578	578	49	14312	1232	-3.59	0.0	0.7	0.0	1100001D10Rik 1110037N09Rik 1110059F07Rik 1700051I12Rik 2310043N13Rik 2410004C24Rik 2410118I19Rik 2610031L17Rik 2610036F08Rik 3110006P09Rik 4732429I09Rik 4833441J24Rik 4921507I02Rik 4921524P20Rik 4930542G03Rik 4933416E05Rik 5530601I19Rik 5730421E18Rik 5830472H07Rik AA545217 AF233884 AI114950 Aadac Aard Abcb7 Abcg1 Abcg3 Actl6a Adamts10 Add1 Adrm1 Aldh2 Alg2 Ammecr1 Anapc5 Ang1 Ang2 Angptl2 Ankrd6…
270	V$TCF11MAFG_01: TCF11:MafG heterodimers	47	47	580	1160	14384	-3.62	0.0	0.67	0.0	1100001D10Rik 2310043N13Rik 4833441J24Rik Adrm1 Ang1 Ang2 Arhgdib Auh BC018242 C230080I20Rik Cdyl Cib1 Coro1a Cyp2c55 Fbxo28 Frmd4b Gng2 Gpx2 Guca1b H2-T22 Hadhsc Itgb1 Keap1 Kmo Kpna4 Lama4 Lamc1 Leng8 Ly96 Mthfd2 Ncoa6ip Ndrg3 Pscd1 Psma6 Ptprs Slc16a3 Slc25a2 Sostdc1 Sptlc1 St8sia2 Sync Tctex1 Usp12 Wrnip1 Zfp261 Zfp426 Zfx
271	V$SREBP1_01: sterol regulatory element-binding protein 1	27	27	600	587	14957	-3.65	0.0	1.29	0.25	Atf4 BC011248 Bcas2 C530046L02Rik Cd164 Cib1 Cyp2j6 Ebna1bp2 Fbxo28 Foxm1 Gaa Gtf2h3 Mrpl1 Mtch2 Ncoa6ip Nxf2 Pak1ip1 Pcm1 Prkcsh Pscd3 Rab5a Syt13 Tera Tulp3 Uble1a Usp9x Zfp202
272	V$TAXCREB_01: Tax/CREB complex	20	20	607	407	15137	-3.66	0.0	1.5	0.37	2610031L17Rik Adrm1 Bnip2 Cdk5r2 Eps8 Fbxo36 Fkbp4 Fnbp1 Foxm1 Grb2 Iqgap1 Kcne3 Ltap Ndrg3 Pak1ip1 Ptprs Tox Traip Usp36 Usp9x
273	V$NKX61_01: NKX6-1	35	35	592	931	14613	-3.66	0.0	0.37	0.0	1110059F07Rik 5830472H07Rik Ammecr1 Anapc5 Arl10b BC022960 Birc3 Cdca1 Crsp6 Cyp2j6 Ddef1 Dntt Eif3s3 Fignl1 Gbp1 Gfra4 Lbh Loh12cr1 March5 Mras Nalp5 Nek2 Nlk Psmd4 Pum2 Rabl5 Rac1 Senp1 Sept9 Slc7a3 Spin Ssb Stk10 Traf3 Zfp202
274	V$NFY_C: NF-Y binding site	19	19	608	383	15161	-3.67	0.0	1.52	0.37	4930542G03Rik Actl6a Cnn3 Cyp2c55 Ercc8 Fdps Golph3l Gpc1 H2-T22 Id4 Klrb1a Kpna4 Pcdh18 Sec23b Slc16a3 St8sia1 T2bp Tcfcp2 Usp39
275	V$SRF_Q6: serum response factor	38	38	589	987	14557	-3.67	0.0	0.45	0.0	1110059F07Rik AI114950 Aard Abcg1 Angptl2 Arl10b Arpc4 BC022960 Capzb Cer1 Cxcl4 Eif3s3 Gaa Gdf3 Hmx3 Keap1 Klra17 Klra2 Lcp2 Lst1 Mapre3 Pak1 Pip5k1c Prcp Rbmx Rps19 Setdb1 Sh2bp1 Six5 Sppl3 Srpk1 Tex14 Tnfrsf4 Usmg1 Usp12 Wnt10a Xpo1 Zfp202
276	V$FREAC2_01: Fork head RElated ACtivator-2	38	38	589	979	14565	-3.69	0.0	0.48	0.0	4930542G03Rik Abcg3 BC023105 Bach Bard1 Cdca1 Cnn3 Cspg2 Ddx47 Dnajc2 Ebna1bp2 Fbxo22 Fcer1g Fyb Golga3 Grb2 Gtf2h3 Hapln2 Klra2 Leng8 Mapre3 Mef2c Mpa2 Nusap1 Pak1 Peg10 Plp2 Pot1 Psma6 Sf3b5 Smarcc1 Stk4 Stx5a Stxbp1 Tera Usp39 Zfx Zzz3
277	V$EVI1_05: ectopic viral integration site 1 encoded factor	38	38	589	978	14566	-3.69	0.0	0.48	0.0	Abcb7 BC022960 Ccl20 Clec5a Cml5 Dcps Dnahc8 Ercc8 Fdps Gcnt1 Gng2 Gpr34 Gpx2 Havcr2 Il7 Incenp Kbtbd2 Kif18a Mmp7 Mrpl3 Nsep1 Pcdh18 Pdcd10 Plfr Pop4 Prep Psma6 Rabl5 Rac1 Rbx1 Rerg Rnf20 Sf3b5 Tsn Txn2 Vapa Vcam1 Zzz3
278	V$ATF1_Q6	39	39	588	971	14573	-3.7	0.0	0.62	0.0	3110006P09Rik Ang1 Ang2 BC005624 BC025546 Calu Cd72 Cdc37l1 Cdc7 Dmtf1 E130107N23Rik Eif4e2 Fbp1 Fnbp1 Fscn1 Hdlbp Ikbkb Mrpl3 Mtch2 Odz3 Pop4 Pot1 Prr3 Psma7 Ptprs Rab5a Rgs10 Sez6l2 Sms Spata6 St13 Suv39h2 Tnfrsf4 Tyrobp Ubl3 Unc84a Usp9x Vcam1 Zfp87
279	V$MEF3_B: MEF-3	15	15	612	470	15074	-3.72	0.0	0.16	0.0	Abcg3 Ammecr1 Arhgef2 BC011248 Ddx18 Fignl1 Gcnt1 Kif2a Klra17 Mageh1 Mphosph10 Pcbp3 Pip5k1c Stk11ip Sync
280	V$OCT1_07: octamer factor 1	5	5	622	217	15327	-3.73	0.0	0.07	0.0	Dnahc8 Eif3s3 Hmgn1 Klra17 Skp2
281	V$AR_Q2: androgen receptor	36	36	591	881	14663	-3.74	0.0	0.7	0.0	5830472H07Rik Abcg3 Add1 Ammecr1 BC010304 Ccl20 Chchd3 Dcps Dnajb6 Etv3 Gpc1 Grb2 Gstp1 Hbs1l Il7 Kctd12 Kdelr2 Mrpl51 Mrps25 Mthfd2 Myo1h Nek2 Park2 Pde6d Prcp Sh3bp1 Slamf9 Stau2 Stxbp1 Tceb2 Txnrd3 Ube1x Usp26 Was Xpo1 Ywhab
282	V$NFKAPPAB65_01: NF-kappaB (p65)	36	36	591	904	14640	-3.74	0.0	0.59	0.0	2610031L17Rik Aadac Api5 BC017634 Birc3 Ccl20 Ccr2 Cdc7 Cul3 Dcamkl1 Ebi3 Eif2c2 Fyb Gcnt1 Gstm4 Kcnmb4 Madcam1 Map3k7 Mpa2 Mrgpra2 Nfkb2 Nfya Nr2f2 Pak1 Plp2 Pthlh Rasl2-9 Slamf8 Slc9a1 Smn1 Ssb Stk10 T2bp Tnfrsf4 Trim35 V1rd2
283	V$E4F1_Q6	21	21	606	445	15099	-3.75	0.0	1.31	0.26	2610031L17Rik Arf4 Cd164 Cib1 Eps8 Etv3 Hmgcr Hyou1 Map3k7 Mcmdc1 Pak1ip1 Phf5a Ppp1r3f Prkcsh Ptprm Spata6 Stx5a Traip Uap1 Ubl3 Vav3
284	V$TAL1BETAE47_01: Tal-1beta:E47 heterodimer	34	34	593	865	14679	-3.75	0.0	0.53	0.0	5730421E18Rik Aadac Adrm1 Coro1a Dnahc8 Exosc1 Fthl17 Gdf3 Golph3l Greb1 Il1r1 Itgb1 Loh12cr1 Lrrk1 Mrps25 Odz3 Pbx3 Pcbd1 Pitpnm2 Prcp Ptpn2 Pum2 Rcn1 Sez6l2 Sf3b4 Slc25a2 Smarcc1 Tex14 Tmem38b Tpd52l2 Traf3 Tulp3 Xpo1 Zfp113
285	V$GRE_C: Glucocorticoid response element	20	20	607	580	14964	-3.76	0.0	0.24	0.0	Add1 Arpc5l Cdca1 Col4a1 Fgfr1op2 Gaa Hs2st1 Klk6 March5 Mrpl1 Prcp Prep Pscd1 Sec31l1 Sez6l2 Slamf8 Stx7 Syt13 Tmem33 Ywhab
286	V$ICSBP_Q6	34	34	593	836	14708	-3.76	0.0	0.68	0.0	Adrm1 BC019943 Bard1 Cbx7 Ccl12 Chchd3 Dnahc8 Dpysl3 Fbxo22 Glrp1 Grwd1 H2-T22 H28 Khdrbs1 Kmo Kpna4 Loh12cr1 Mef2a Mef2c Mrgpra2 Mtch2 Odz3 Plekhk1 Psmc1 Rac1 Rasl2-9 Rnpc2 Sec23b Spata6 Tctex1 Trim34 Vcam1 Xpo1 Zfp113
287	V$ALPHACP1_01	19	19	608	397	15147	-3.79	0.0	1.33	0.26	Arl6ip6 Azgp1 Cml5 D4Bwg1540e Fnbp3 Gpr65 Hig1 Id4 Kif18a Lrig1 Mclc Mthfd2 Nek2 Pcbp3 Pcdh18 Ppp1r3f Sez6l2 Usp39 Ywhab
288	V$CLOX_01: Clox	9	9	618	317	15227	-3.79	0.0	0.12	0.0	BC022960 BC023105 Cacna1c Ccnd2 Hs2st1 Itgb4bp Metap1 Msr1 Zfx
289	V$SRF_C: serum response factor	23	23	604	510	15034	-3.81	0.0	1.11	0.15	Arl10b Cer1 Cxcl4 Eif3s3 Gaa Gdf3 Gpx2 Gstp1 Hmx3 Lcp2 Loh12cr1 Mapre3 Myo1h Pak1 Prss35 Six5 Sppl3 Usmg1 Usp12 Usp26 Zfp202 Zfp422 Zfp426
290	V$NFKAPPAB50_01: NF-kappaB (p50)	28	28	599	668	14876	-3.84	0.0	0.8	0.0	1100001D10Rik Agc1 Auh Bard1 Birc3 Cacna1c D4Bwg1540e Ebi3 Gfra4 Gnb1 Kcnmb4 Mest Mkrn3 Nfkb2 Niban Ppp2cb Pthlh Rala Rps19 Sema3b Spib Stim1 Stra8 Stx7 Tnfrsf4 Tram1l1 Txn2 Ube2e3
291	V$AR_03: is recognized by androgen reseptor	15	15	612	302	15242	-3.86	0.0	1.39	0.29	Abcg3 BC010304 Cdca1 Fgfr1op2 Gstp1 Mthfd2 Myo1h Prcp Ptgds Stxbp1 Tceb2 Ube1x Was Xpo1 Ywhab
292	V$HEN1_02: HEN1	10	10	617	180	15364	-3.91	0.0	1.59	0.4	Cfl1 Dpysl3 Gfra4 Gtf2h3 Hyou1 Khdrbs1 Ptgds Spata6 Stra8 Wdr10
293	V$HNF4_01_B: Hepatocyte nuclear factor 4	23	23	604	600	14944	-3.91	0.0	0.47	0.0	2610036F08Rik 3110006P09Rik Adamts10 Apobec1 Asf1a Atf4 BC006965 Calu Fyb Gp38 Kmo Ly75 Mageh1 Mdn1 Mgea5 Mkrn3 Nr2c2 Pak1ip1 Ppp1r14b Spin Suv39h1 Tcte2 Trim34
294	V$HNF1_Q6	602	602	25	14916	628	-3.91	0.0	0.64	0.0	1100001D10Rik 1110007H17Rik 1110037N09Rik 1110059F07Rik 1700051I12Rik 2310043N13Rik 2410004C24Rik 2410118I19Rik 2610031L17Rik 2610036F08Rik 3110006P09Rik 4732429I09Rik 4833441J24Rik 4921507I02Rik 4921524P20Rik 4930542G03Rik 4933416E05Rik 5730421E18Rik 5830472H07Rik AA545217 AF233884 AI114950 AI839562 Aadac Aard Abcb7 Abcg1 Abcg3 Actl6a Adamts10 Add1 Adrm1 Agc1 Aldh2 Alg2 Ammecr1 Anapc5 Ang1 Ang2 …
295	V$IRF1_01: interferon regulatory factor 1	11	11	616	346	15198	-3.97	0.0	0.2	0.0	Apobec1 Birc3 Chchd3 Cyp2j6 Ddx18 Icoslg Itgb1 Lman1 Mpa2 Psmc1 Spata6
296	V$GNCF_01: GCNF (germ cell nuclear factor)	6	6	621	89	15455	-3.98	0.0	1.81	0.51	1110059F07Rik BC010304 Bard1 Gosr1 Nktr Usmg1
297	V$NGFIC_01: nerve growth factor-induced protein C	13	13	614	269	15275	-4.03	0.0	1.2	0.18	Asph C330023F11Rik Cdc7 Dcps Keap1 Mclc Pam Ppp1r3f Pscd3 Psma7 Sync Tbc1d10 Uap1
298	V$PPARA_02: PPAR-alpha:RXR-alpha heterodimer (peroxisome proliferator activated factor alpha:retinoid X receptor alpha)	19	19	608	465	15079	-4.04	0.0	0.67	0.0	Actl6a Add1 BC017634 Col18a1 Cul3 Foxm1 Gtf2h3 Havcr2 Hist3h2ba Igsf7 Loh12cr1 Nol7 Rab22a Scx Sec31l1 Sh3bp1 Ssb Tex27 Ugdh
299	V$COUP_DR1_Q6	18	18	609	457	15087	-4.05	0.0	0.55	0.0	2610036F08Rik Apobec1 BC005624 BC007180 Col18a1 Cops7b Eif3s3 Hspa8 Hyal1 Itgb4bp Nol7 Prkcsh Rac1 Scara3 Serpinc1 Slc9a1 Suv39h1 Trim34
300	V$MAF_Q6	18	18	609	450	15094	-4.07	0.0	0.6	0.0	1700051I12Rik Apbb1ip Arhgdib Cyp2j6 D4Bwg1540e Dnahc8 Fbxo28 Klk6 Mrpl13 Nanog Pcbp3 Rps19 Rps6ka4 S100a4 Scx T2bp Tbc1d10 Tm7sf1
301	V$FXR_Q3	8	8	619	266	15278	-4.08	0.0	0.18	0.0	Fabp6 Htr1a Lrrk1 Mst1 Pcbd1 Rgs10 T2bp Ube2e3
302	V$T3R_01: viral homolog of thyroid hormone receptor alpha1	15	15	612	408	15136	-4.08	0.0	0.39	0.0	1110037N09Rik Bach Camsap1 Col4a1 Fignl1 Hig1 Ly75 Pcm1 Rac2 St8sia2 Syt13 Tbcd Tuba1 Uap1 Ubl3
303	V$HEN1_01: HEN1	13	13	614	370	15174	-4.1	0.0	0.32	0.0	Cfl1 Cybrd1 Dpysl3 Fcer1g Gfra4 Gtf2h3 Hyou1 Khdrbs1 Ptgds Spata6 Tcte2 Tomm22 Wdr10
304	V$E2F_02: E2F	13	13	614	367	15177	-4.11	0.0	0.33	0.0	Cops5 Dck Fdps Fnbp1 Gad1 Hmx3 Khdrbs1 Kif18a Mrpl51 Ppp1r15b Sms Stk10 Tbl1xr1
305	V$E2F_Q3: E2F	13	13	614	367	15177	-4.11	0.0	0.33	0.0	Cops5 Dck Fdps Fnbp1 Gad1 Hmx3 Khdrbs1 Kif18a Mrpl51 Ppp1r15b Sms Stk10 Tbl1xr1
306	V$E2F4DP1_01: E2F-4:DP-1 heterodimer	13	13	614	367	15177	-4.11	0.0	0.33	0.0	Cops5 Dck Fdps Fnbp1 Gad1 Hmx3 Khdrbs1 Kif18a Mrpl51 Ppp1r15b Sms Stk10 Tbl1xr1
307	V$CHX10_01	16	16	611	404	15140	-4.12	0.0	0.57	0.0	Cer1 Klra3 Kpna4 Mageh1 Pcdh18 Pdir Ptgds Rab5a Slc25a2 Surb7 Tcte2 Tlr1 Tram1l1 Txn1 Usp12 Wasl
308	V$MIF1_01: MIBP-1 / RFX1 complex	5	5	622	193	15351	-4.12	0.0	0.12	0.0	Abcg1 Camsap1 Prkcsh Tm4sf8 Trim34
309	V$RP58_01: 58 KDA repressor protein	16	16	611	395	15149	-4.13	0.0	0.64	0.0	Arl10b Cacna1c D10Ertd718e Dcamkl1 Gpsm2 Greb1 Igsf7 Klk6 Mest Park2 Pkd2l2 Plekhk1 Ptpn13 Sez6l2 Sync Xpo1
310	V$STAT5B_01: signal transducer and activator of transcription 5b	14	14	613	315	15229	-4.13	0.0	0.92	0.04	4921524P20Rik Agc1 Lrig1 Mef2a Ndrg3 Nol7 Sla Slc16a3 Srpk2 Tulp3 Txn2 Ugdh Usp39 Wnt10a
311	V$GATA4_Q3	617	617	10	15240	304	-4.13	0.0	1.13	0.16	1100001D10Rik 1110007H17Rik 1110037N09Rik 1110059F07Rik 1700051I12Rik 2310043N13Rik 2410004C24Rik 2410118I19Rik 2610031L17Rik 2610036F08Rik 3110006P09Rik 4732429I09Rik 4833441J24Rik 4921507I02Rik 4921524P20Rik 4930542G03Rik 4933416E05Rik 5530601I19Rik 5730421E18Rik 5830472H07Rik AA545217 AF233884 AI114950 AI839562 Aadac Aard Abcb7 Abcg1 Abcg3 Actl6a Adamts10 Add1 Adrm1 Agc1 Aldh2 Alg2 Ammecr1 Ana…
312	V$CDPCR3_01: cut-like homeodomain protein	15	15	612	390	15154	-4.14	0.0	0.49	0.0	1110059F07Rik Cacna1c Dncic1 Elys Gstp1 Hmx3 Itgb1 Kif18a Laptm5 Lman1 Mrpl21 Nr2f2 Slc15a1 Suv39h1 Syt13
313	V$EGR3_01: early growth response gene 3 product	9	9	618	172	15372	-4.15	0.0	1.31	0.26	2410118I19Rik Asph C330023F11Rik Dcps Ercc8 Gaa Ppp1r3f Pscd3 Zfp451
314	V$LXR_Q3	5	5	622	75	15469	-4.19	0.0	1.62	0.41	1700051I12Rik Ly78 Mrpl21 Ptcd1 Rent1
315	V$PR_01: high affinity binding sites for progesterone receptor	9	9	618	274	15270	-4.2	0.0	0.26	0.0	BC010304 Cdca1 Mthfd2 Prcp Psmd11 Ptprs Rasl2-9 Tceb2 Ywhab
316	V$BACH1_01: BTB and CNC homolog 1	7	7	620	231	15313	-4.2	0.0	0.2	0.0	2610036F08Rik Cdon Dnajb6 Hcngp Mpa2 Ms4a6d Was
317	V$MEF2_03: myogenic MADS factor MEF-2	11	11	616	311	15233	-4.21	0.0	0.34	0.0	Api5 Bub3 Clec4a2 Dnajc2 E430036I04Rik Glrp1 Hmgn1 Kdelr2 Nr2c2 Slamf9 Zbed3
318	V$MYCMAX_01: c-Myc:Max heterodimer	7	7	620	135	15409	-4.32	0.0	1.16	0.18	Angptl2 Kcne3 Niban Nxf2 Sept9 Tyrobp Uble1a
319	V$HSF_Q6	4	4	623	155	15389	-4.33	0.0	0.14	0.0	Bach Plod2 Psma6 Ptdsr
320	V$POLY_C: Retroviral Poly A signal	8	8	619	236	15308	-4.34	0.0	0.31	0.0	2610036F08Rik Aadac Aldh2 Arhgdib Bard1 Mgea5 Pum2 Rad1
321	V$HOX13_01: Hox-1.3	8	8	619	237	15307	-4.34	0.0	0.3	0.0	2310043N13Rik Ang1 Ang2 Cyp2c55 Il7 Rala Sh3bgrl3 Spata6
322	V$PBX1_02: homeo domain factor Pbx-1	9	9	618	241	15303	-4.36	0.0	0.45	0.0	Cdc37l1 Cer1 Gdf3 Itgb4bp Nalp5 Slc15a1 Slc39a6 Suv39h1 Tram1l1
323	V$SRF_01: serum response factor	2	2	625	17	15527	-4.39	0.0	1.79	0.51	Arl10b Usmg1
324	V$EVI1_01: ectopic viral integration site 1 encoded factor	1	1	626	3	15541	-4.41	0.0	1.92	0.52	Mrpl3
325	V$FREAC4_01: Fork head RElated ACtivator-4	5	5	622	169	15375	-4.42	0.0	0.21	0.0	Abcg3 Bach Mapre3 Mmp7 Zfp286
326	V$CAAT_C: Retroviral CCAAT box	6	6	621	116	15428	-4.43	0.0	1.09	0.14	1100001D10Rik Hapln2 Myh6 Ncoa6ip Pacrg Rerg
327	V$MEIS1BHOXA9_02: Meis-1b:HOXA9 heterodimeric binding	8	8	619	185	15359	-4.45	0.0	0.75	0.0	4833441J24Rik 4933416E05Rik Adrm1 C1qg Ms4a6d Nusap1 Ptdsr Ubl3
328	V$APOLYA_B: Avian C-type PolyA signal	3	3	624	40	15504	-4.49	0.0	1.46	0.35	Ebna1bp2 Elys Rgs10
329	V$CDP_02: transcriptional repressor CDP	5	5	622	156	15388	-4.53	0.0	0.28	0.0	Cacna1c Hs2st1 Metap1 Msr1 Zfx
330	V$MEIS1AHOXA9_01: Meis-1a:HOXA9 heterodimeric binding	6	6	621	164	15380	-4.57	0.0	0.43	0.0	4833441J24Rik Adrm1 Chrna4 Pcdhb19 Senp1 Ubl3
331	V$CDP_01: cut-like homeodomain protein	6	6	621	140	15404	-4.6	0.0	0.69	0.0	4933416E05Rik Cdr2 Txnrd3 Vamp4 Zfr Zzz3
332	V$MEF2_04: myogenic MADS factor MEF-2	1	1	626	4	15540	-4.6	0.0	1.72	0.46	Glrp1
333	V$STAT1_01: signal transducer and activator of transcription 1	3	3	624	47	15497	-4.68	0.0	1.18	0.18	Keap1 Slc16a3 Txn2
334	V$E2F_01: E2F	3	3	624	108	15436	-4.7	0.0	0.21	0.0	Mrpl13 Mtbp Tbl1xr1
335	V$PAX5_02: B-cell-specific activating protein	3	3	624	51	15493	-4.75	0.0	1.05	0.11	D5Bwg0834e Ramp3 Vamp4
336	V$SREBP1_02: sterol regulatory element-binding protein 1	4	4	623	91	15453	-4.78	0.0	0.68	0.0	Cubn Mtch2 Rent1 Tbc1d10
337	V$RSRFC4_01: related to serum response factor, C4	4	4	623	90	15454	-4.78	0.0	0.7	0.0	Bub3 Dnajc2 E430036I04Rik Zbed3
338	V$HMEF2_Q6: myocyte enhancer factor	1	1	626	58	15486	-4.95	0.0	0.1	0.0	Zzz3
339	V$PPARA_01: PPAR:RXR heterodimers	1	1	626	7	15537	-4.95	0.0	1.3	0.26	Suv39h1
340	V$AR_02: high affinity binding sites for androgen receptor	1	1	626	54	15490	-5.03	0.0	0.12	0.0	Prcp
341	V$AHRARNT_02: aryl hydrocarbon receptor:Arnt heterodimers, fixed core	1	1	626	14	15530	-5.31	0.0	0.8	0.0	Cib1
342	V$BEL1_B: Bel-1 similar region	1	1	626	27	15517	-5.42	0.0	0.4	0.0	Csnk1e
343	V$HMX1_01: H6 homeobox 3	1	1	626	22	15522	-5.43	0.0	0.51	0.0	St8sia1
