# Supplementary material for: A genomic analysis of mouse models of breast cancer reveals molecular features of mouse models and relationships to human breast cancer
Source: Breast Cancer Res. 2014 Jun 5;16(3):R59. doi: 10.1186/bcr3672 (PMC4078930; doi:10.1186/bcr3672)
Supplement: Additional file 2 — Fold change values organized by mouse tumor model type comparing the mouse model to all other types of mouse models. [file bcr3672-S2.zip › Additional_file_2/BRCA_p53_muts_T121_SAM/AdditionalFile36_BRCA_p53_muts_T121_SAM/BRCA_p53mut_t121_vs_all.txt]

Current settings
Input parameters
Data type?								Two class unpaired
Array or Seq data?								array
Arrays centered?								FALSE
Delta								0.114337292
Minimum fold change								0
Test statistic								standard
Are data are log scale?								TRUE
Number of permutations								100
Input percentile for exchangeability factor s0								Automatic choice
Number of neighbors for KNN								10
Seed for Random number generator								88471620
Computed values
Estimate of pi0 (proportion of null genes)								0.892
s0 percentile								0
False Discovery Rate (%)								64.84002639
List of Significant Genes for Delta = 0.114
Negative genes (3672) Downregulated in BRCA & p53 Mutant T121 tumors compared to all other Tumors
	Row	Gene ID	Gene Name	Score(d)	Numerator(r)	Denominator(s+s0)	Fold Change	q-value(%)	inverseFoldChange
	7739	1424825_a_at	2.679013481	-1.350136888	-1.400383109	1.037215649	0.37882853	64.84002639	2.639716707
	16205	1452349_x_at	3.065180569	-1.809452828	-1.202453204	0.66453968	0.434535755	64.84002639	2.301306599
	14347	1450009_at	7.368106964	-1.410295224	-1.202056164	0.85234364	0.434655359	64.84002639	2.30067335
	16129	1452231_x_at	2.70233471	-1.784541166	-1.195031053	0.669657319	0.436777047	64.84002639	2.2894976
	16204	1452348_s_at	2.784633493	-1.812476695	-1.183037498	0.652718737	0.44042324	64.84002639	2.270543219
	9327	1426906_at	2.565899759	-1.808773556	-1.168111425	0.64580302	0.445003496	64.84002639	2.247173358
	2006	1417867_at	2.401102935	-1.201788049	-1.103301064	0.918049622	0.465450269	64.84002639	2.14845724
	1377	1417185_at	10.123094	-1.936771525	-1.075098112	0.555098058	0.474638781	64.84002639	2.106865347
	12871	1448201_at	7.212164103	-1.642218055	-1.042534043	0.634832896	0.485474006	64.84002639	2.059842518
	3573	1419603_at	3.762891365	-2.095514468	-1.028188813	0.490661758	0.490325326	64.84002639	2.039462264
	16940	1455431_at	2.122388955	-1.785961096	-1.018076748	0.570044191	0.493774162	64.84002639	2.025217348
	15064	1450883_a_at	3.336248374	-1.423059584	-0.998140393	0.701404498	0.500644906	64.84002639	1.997423699
	6327	1423166_at	3.344003908	-1.427334405	-0.994235532	0.696568043	0.502001809	64.84002639	1.992024695
	15065	1450884_at	3.024224922	-1.436320995	-0.99125339	0.690133608	0.503040552	64.84002639	1.987911306
	13405	1448792_a_at	2.679879947	-1.469796349	-0.987036078	0.671546149	0.5045132	64.84002639	1.982108693
	17189	1456250_x_at	6.67297749	-1.742786111	-0.986876526	0.566263709	0.504568999	64.84002639	1.981889498
	147	1415871_at	6.601629912	-1.748313524	-0.986403784	0.564203028	0.504734363	64.84002639	1.98124018
	12800	1448123_s_at	6.732418549	-1.753959015	-0.986355206	0.562359324	0.504751359	64.84002639	1.981173468
	12116	1437463_x_at	6.645331978	-1.745609195	-0.976758316	0.559551542	0.508120186	64.84002639	1.968038326
	3075	1419057_at	2.385753708	-1.80515633	-0.974551125	0.539870763	0.508898158	64.84002639	1.965029709
	923	1416697_at	3.528308966	-1.985430033	-0.973417333	0.490280351	0.509298251	64.84002639	1.963486029
	17454	1460242_at	2.825773403	-1.787016886	-0.946744483	0.529790452	0.518801846	64.84002639	1.927518201
	2814	1418762_at	2.839450242	-1.815279333	-0.943575804	0.519796478	0.519942574	64.84002639	1.923289321
	3458	1419473_a_at	3.534680313	-1.579690367	-0.941488629	0.595995677	0.520695329	64.84002639	1.920508873
	13991	1449458_at	4.988429625	-1.304720384	-0.939799191	0.720306973	0.521305436	64.84002639	1.918261217
	12715	1441342_at	3.270643564	-2.041566073	-0.9354548	0.458204519	0.52287761	64.84002639	1.912493441
	2354	1418252_at	6.398644953	-1.712210854	-0.933202797	0.545027965	0.523694444	64.84002639	1.909510426
	13905	1449360_at	6.077792465	-2.162193136	-0.932516152	0.431282542	0.523943753	64.84002639	1.908601818
	4968	1421571_a_at	8.182120278	-1.787510598	-0.930644592	0.520637244	0.524623889	64.84002639	1.906127458
	3017	1418989_at	5.503871819	-2.09094517	-0.926914901	0.443299477	0.525981914	64.84002639	1.901206054
	1993	1417851_at	5.427938274	-1.443590335	-0.925975031	0.641438924	0.526324686	64.84002639	1.899967883
	3064	1419043_a_at	2.311883249	-1.355699789	-0.923039049	0.680858002	0.527396883	64.84002639	1.896105251
	13468	1448859_at	5.488864512	-1.46304593	-0.919473388	0.628465156	0.528701972	64.84002639	1.89142476
	3063	1419042_at	2.117630495	-1.346989761	-0.914703709	0.679072503	0.5304528	64.84002639	1.885181866
	310	1416049_at	1.664289162	-1.424017961	-0.885635794	0.621927404	0.541248943	64.84002639	1.847578667
	15777	1451740_at	3.973074161	-2.135233137	-0.878362188	0.41136594	0.543984637	64.84002639	1.83828721
	1471	1417290_at	8.498063352	-1.453761564	-0.873643194	0.600953565	0.5457669	64.84002639	1.832284075
	7931	1425065_at	5.113773845	-1.546091464	-0.87034377	0.562931618	0.54701649	64.84002639	1.828098453
	12537	1438912_at	1.650840232	-1.544852003	-0.868505042	0.562193039	0.547714112	64.84002639	1.82577001
	12538	1438913_x_at	1.715806796	-1.537238068	-0.866468885	0.563653024	0.548487678	64.84002639	1.823195015
	15325	1451191_at	9.703709089	-1.463790508	-0.849751648	0.580514522	0.554880247	64.84002639	1.802190661
	1595	1417426_at	9.214183421	-1.634115541	-0.847052766	0.518355493	0.555919246	64.84002639	1.798822414
	13698	1449130_at	4.489415837	-1.775279994	-0.842859094	0.474775301	0.557537561	64.84002639	1.793601133
	1797	1417640_at	1.829438124	-1.916628773	-0.842293744	0.439466294	0.557756086	64.84002639	1.79289841
	6420	1423271_at	8.122480463	-1.350506555	-0.836012232	0.619036042	0.560189857	64.84002639	1.785109079
	13170	1448529_at	3.789659314	-1.61738074	-0.835810987	0.516768233	0.560268005	64.84002639	1.784860087
	13699	1449131_s_at	4.577244619	-1.782499446	-0.833394252	0.467542503	0.561207326	64.84002639	1.781872675
	15112	1450939_at	5.386689534	-2.187710965	-0.833075849	0.380797949	0.561331199	64.84002639	1.781479459
	8285	1425521_at	3.345823646	-2.113876284	-0.82643407	0.390956688	0.563921374	64.84002639	1.773296858
	6468	1423326_at	5.51854024	-2.185601162	-0.825224121	0.377573061	0.564394518	64.84002639	1.771810265
	2667	1418595_at	1.740603955	-1.442171863	-0.823501061	0.571014511	0.565068996	64.84002639	1.769695395
	2590	1418509_at	7.852528394	-1.301923089	-0.811020558	0.622940452	0.569978514	64.84002639	1.754452097
	13611	1449025_at	3.420942835	-1.414332359	-0.804732424	0.568983959	0.572468246	64.84002639	1.74682178
	14983	1450788_at	9.451678325	-0.772777543	-0.801400086	1.037038528	0.573792062	64.84002639	1.742791625
	2580	1418496_at	2.018652008	-1.251621231	-0.800422512	0.639508576	0.574180997	64.84002639	1.741611105
	5535	1422240_s_at	4.719618656	-1.370208615	-0.794478385	0.579822938	0.576551591	64.84002639	1.73445016
	11529	1435288_at	6.128602589	-1.653335322	-0.793468584	0.479919937	0.576955285	64.84002639	1.733236573
	3740	1419872_at	8.707310434	-1.883770933	-0.791299328	0.420061332	0.577823455	64.84002639	1.730632413
	16909	1455269_a_at	6.58054749	-1.682286496	-0.789163703	0.469101847	0.578679442	64.84002639	1.728072448
	497	1416246_a_at	6.613461828	-1.67656967	-0.78638845	0.469046091	0.579793695	64.84002639	1.724751422
	13893	1449347_a_at	2.001002104	-1.249030209	-0.785694253	0.629043435	0.580072748	64.84002639	1.723921705
	1349	1417156_at	10.16478117	-0.953213936	-0.784564828	0.823073182	0.58052704	64.84002639	1.722572647
	3741	1419873_s_at	8.515644145	-1.85672102	-0.781821715	0.421076568	0.581631893	64.84002639	1.719300492
	3187	1419175_a_at	5.857614825	-1.083595703	-0.776670971	0.716753461	0.583712161	64.84002639	1.713173149
	6696	1423593_a_at	8.424668722	-1.845902632	-0.773591807	0.419085922	0.584959316	64.84002639	1.709520599
	13602	1449015_at	4.098254575	-1.149832165	-0.771460554	0.670933183	0.585824098	64.84002639	1.706997037
	13149	1448507_at	7.11733906	-1.349047966	-0.770726171	0.571311169	0.58612238	64.84002639	1.706128335
	1492	1417314_at	4.607605673	-1.599256941	-0.765119445	0.478421838	0.588404651	64.84002639	1.6995107
	7085	1424041_s_at	4.373851232	-1.46269504	-0.765067758	0.523053498	0.588425732	64.84002639	1.699449813
	13365	1448748_at	5.138114615	-1.964796261	-0.76472363	0.389212686	0.588566106	64.84002639	1.69904449
	6029	1422804_at	5.271226521	-1.676241734	-0.761096674	0.454049472	0.590047632	64.84002639	1.694778432
	284	1416023_at	2.01068963	-1.060593121	-0.760777452	0.717313206	0.590178205	64.84002639	1.694403473
	1783	1417625_s_at	7.245037283	-1.447967435	-0.760114844	0.524952997	0.590449327	64.84002639	1.693625438
	501	1416250_at	6.095659508	-2.004608955	-0.759895162	0.379074013	0.590539243	64.84002639	1.693367566
	13968	1449434_at	3.567381075	-0.845615665	-0.75426355	0.891969699	0.592848939	64.84002639	1.68677033
	8454	1425754_a_at	5.302697791	-1.091775249	-0.751817643	0.688619424	0.593854892	64.84002639	1.683913046
	12008	1437169_at	6.655255933	-2.181497469	-0.749499868	0.343571275	0.594809722	64.84002639	1.681209912
	13366	1448749_at	4.996210603	-1.98521593	-0.748825831	0.3772012	0.595087686	64.84002639	1.680424623
	15839	1451824_at	5.365667015	-1.091257433	-0.74545821	0.683118563	0.596478396	64.84002639	1.676506655
	3625	1419663_at	3.033461394	-1.200693	-0.743346812	0.619098148	0.597351987	64.84002639	1.674054866
	1936	1417793_at	4.009106889	-1.514348415	-0.742048379	0.490011659	0.597889848	64.84002639	1.672548886
	3159	1419144_at	6.127828886	-1.43396692	-0.741705088	0.517240027	0.598032134	64.84002639	1.672150948
	12936	1448272_at	6.055574488	-1.964912181	-0.741058221	0.377145721	0.598300336	64.84002639	1.671401367
	13831	1449280_at	4.995322603	-1.576904381	-0.738452505	0.468292506	0.59938193	64.84002639	1.668385299
	15088	1450912_at	2.278324953	-1.555974777	-0.738049574	0.474332608	0.599549355	64.84002639	1.667919399
	13778	1449220_at	4.446309634	-1.857732932	-0.735745311	0.396044716	0.600507716	64.84002639	1.665257536
	12009	1437170_x_at	6.731295341	-2.210751912	-0.735194685	0.332554133	0.600736952	64.84002639	1.664622088
	17465	1460256_at	3.47357494	-0.856589293	-0.73519421	0.858280878	0.60073715	64.84002639	1.664621539
	333	1416072_at	6.101321904	-1.426528778	-0.734953308	0.515203983	0.60083747	64.84002639	1.664343603
	6377	1423226_at	2.506117272	-1.568047721	-0.734526171	0.468433556	0.601015386	64.84002639	1.663850915
	16479	1452929_at	4.575881176	-1.919804206	-0.731147723	0.380844943	0.60242447	64.84002639	1.659959131
	5895	1422651_at	2.720500334	-0.901688153	-0.73028222	0.809905528	0.602785986	64.84002639	1.658963586
	3624	1419662_at	3.074395884	-1.197452607	-0.730185201	0.609782129	0.602826523	64.84002639	1.658852027
	9805	1427619_a_at	3.7941249	-2.122824761	-0.718560431	0.338492581	0.607703526	64.84002639	1.645539242
	13913	1449368_at	7.320840039	-1.078901648	-0.718038241	0.665527059	0.607923527	64.84002639	1.644943739
	256	1415994_at	2.451763717	-1.131060771	-0.715463715	0.632559924	0.609009351	64.84002639	1.642010913
	9198	1426708_at	5.427658781	-1.539840633	-0.713352209	0.463263661	0.60990134	64.84002639	1.639609449
	15888	1451900_at	4.924649593	-2.038865897	-0.711715565	0.349074241	0.610593626	64.84002639	1.637750473
	13911	1449366_at	4.879440873	-1.80763478	-0.70930361	0.392393208	0.611615295	64.84002639	1.635014704
	14624	1450351_a_at	4.346189895	-1.931167654	-0.707559729	0.366389592	0.612355041	64.84002639	1.633039548
	11779	1436448_a_at	6.003556165	-1.451401522	-0.706569949	0.486819076	0.6127753	64.84002639	1.631919563
	2401	1418304_at	1.76596166	-1.063710546	-0.705614371	0.663351861	0.61318131	64.84002639	1.630839009
	2928	1418892_at	4.807748023	-1.627572329	-0.702436875	0.431585659	0.614533313	64.84002639	1.627251084
	1686	1417523_at	4.864727973	-1.958053988	-0.702302209	0.358673568	0.614590678	64.84002639	1.627099198
	7818	1424923_at	3.483954574	-1.587332377	-0.701756154	0.442097801	0.614823343	64.84002639	1.626483463
	16265	1452445_at	4.829370522	-1.530757465	-0.701695954	0.458397865	0.614848999	64.84002639	1.626415595
	12855	1448182_a_at	8.761062279	-1.495207566	-0.697085728	0.46621335	0.616816931	64.84002639	1.621226574
	16151	1452260_at	0.785335216	-1.090599104	-0.696497952	0.638637928	0.617068283	64.84002639	1.620566196
	13487	1448881_at	7.877303049	-0.912988372	-0.695835856	0.762151937	0.617351539	64.84002639	1.61982264
	12125	1437502_x_at	8.555830903	-1.467931261	-0.695356512	0.473698279	0.617556692	64.84002639	1.619284534
	16706	1454159_a_at	3.229549397	-1.113232902	-0.694500243	0.62385889	0.617923333	64.84002639	1.61832374
	10303	1428816_a_at	3.231432592	-1.449003291	-0.692776838	0.478105773	0.618661929	64.84002639	1.616391689
	6539	1423414_at	6.069785838	-1.475947088	-0.690536686	0.467860055	0.619623306	64.84002639	1.613883775
	1930	1417787_at	3.23666372	-1.222155735	-0.690273823	0.564800216	0.619736213	64.84002639	1.613589748
	7370	1424375_s_at	5.108109361	-2.002715173	-0.687189616	0.343128981	0.621062508	64.84002639	1.610143886
	4950	1421551_s_at	6.834911002	-1.134746462	-0.686563248	0.605036694	0.62133221	64.84002639	1.609444969
	10543	1430391_a_at	4.488172493	-1.481421932	-0.684901189	0.462326886	0.62204843	64.84002639	1.607591873
	16631	1453851_a_at	5.677572745	-1.529766498	-0.684655741	0.447555716	0.622154269	64.84002639	1.607318394
	3194	1419186_a_at	4.715691738	-1.468519014	-0.683307002	0.465303476	0.622736177	64.84002639	1.605816454
	13050	1448397_at	2.42497562	-1.183844997	-0.682903262	0.576851922	0.622910475	64.84002639	1.605367128
	7369	1424374_at	5.101904861	-2.008369679	-0.680129293	0.338647461	0.62410934	64.84002639	1.602283344
	8326	1425582_a_at	5.451855907	-1.57610574	-0.679795447	0.43131335	0.624253778	64.84002639	1.601912612
	15789	1451755_a_at	6.264535466	-1.67840998	-0.679224842	0.40468351	0.624500728	64.84002639	1.601279159
	9592	1427301_at	3.990494437	-1.490950306	-0.678774626	0.455263078	0.624695643	64.84002639	1.600779532
	7346	1424339_at	5.839113402	-1.523419154	-0.678509547	0.445385989	0.624810435	64.84002639	1.600485434
	295	1416034_at	8.602892831	-1.495264819	-0.676978768	0.452748409	0.625473745	64.84002639	1.598788131
	4489	1421009_at	3.71627782	-1.27436984	-0.67556177	0.530114374	0.62608838	64.84002639	1.597218591
	8502	1425810_a_at	6.153936666	-1.691174218	-0.674911068	0.39907838	0.62637083	64.84002639	1.596498356
	15310	1451174_at	5.288226959	-1.669478805	-0.674664568	0.404116881	0.626477861	64.84002639	1.596225601
	14609	1450333_a_at	3.438036469	-1.468389968	-0.674051366	0.459041114	0.626744195	64.84002639	1.595547287
	9939	1427892_at	3.961248913	-1.724466773	-0.672668888	0.390073557	0.627345067	64.84002639	1.594019068
	15602	1451527_at	5.392032296	-1.105382877	-0.671924915	0.607866223	0.627668662	64.84002639	1.593197272
	8503	1425811_a_at	6.236692967	-1.659553473	-0.671218504	0.404457292	0.627976073	64.84002639	1.59241736
	15301	1451161_a_at	4.835756643	-1.704597362	-0.670726957	0.393481166	0.62819007	64.84002639	1.591874893
	11710	1436058_at	3.926022852	-1.277995619	-0.669988501	0.524249451	0.628511697	64.84002639	1.591060286
	11723	1436172_at	2.938101211	-1.775265068	-0.669285628	0.377006026	0.628817979	64.84002639	1.590285319
	15606	1451532_s_at	5.439544127	-1.150900108	-0.667490425	0.57997251	0.629600929	64.84002639	1.588307694
	7831	1424938_at	5.17593315	-1.147124563	-0.666095558	0.580665413	0.630209952	64.84002639	1.586772784
	13596	1449009_at	5.854924845	-1.110291811	-0.665929754	0.599779038	0.630282384	64.84002639	1.586590433
	10401	1429347_at	4.656117698	-1.244122254	-0.663154458	0.533029978	0.631496018	64.84002639	1.58354126
	3463	1419478_at	5.778643962	-1.512774372	-0.662572315	0.437984889	0.631750885	64.84002639	1.582902413
	4488	1421008_at	3.718429	-1.280897851	-0.662487316	0.517205424	0.631788107	64.84002639	1.582809156
	13345	1448724_at	4.818266216	-1.857114525	-0.661841761	0.35638177	0.632070873	64.84002639	1.582101064
	1338	1417141_at	4.312781406	-1.194418603	-0.661247366	0.553614424	0.632331342	64.84002639	1.581449367
	7927	1425060_s_at	3.842218779	-1.875437554	-0.656350044	0.349971687	0.634481479	64.84002639	1.576090135
	5839	1422588_at	8.881897781	-0.934713854	-0.655789437	0.701593792	0.634728075	64.84002639	1.575477813
	3136	1419120_at	4.065145288	-1.69586063	-0.655470449	0.38651198	0.634868433	64.84002639	1.575129504
	13867	1449319_at	0.646714831	-1.18892892	-0.655166135	0.551055765	0.635002363	64.84002639	1.574797291
	7731	1424814_a_at	4.896058495	-1.251229271	-0.653804741	0.522529928	0.635601863	64.84002639	1.57331194
	15541	1451453_at	4.096674005	-1.595666398	-0.650231808	0.40749859	0.637177925	64.84002639	1.569420346
	3464	1419479_at	5.616993369	-1.517563116	-0.650005178	0.428321677	0.637278026	64.84002639	1.569173828
	16973	1455581_x_at	3.065217791	-1.765523711	-0.648946064	0.36756576	0.637746038	64.84002639	1.568022286
	3714	1419767_at	8.047588519	-1.066777197	-0.648580479	0.607981199	0.637907666	64.84002639	1.567624993
	4185	1420655_at	4.107761509	-1.197304344	-0.641401505	0.535704651	0.64108986	64.84002639	1.559843733
	9419	1427041_at	5.477931306	-1.720516728	-0.638975807	0.371385989	0.642168673	64.84002639	1.557223268
	17164	1456174_x_at	7.503561898	-1.222267456	-0.636851137	0.521040737	0.643115098	64.84002639	1.554931619
	13142	1448499_a_at	3.356584425	-1.238648294	-0.635873037	0.513360443	0.643551256	64.84002639	1.553877785
	13988	1449455_at	5.820760054	-1.700115041	-0.635588468	0.37385027	0.643678208	64.84002639	1.553571314
	15142	1450976_at	7.436900103	-1.220418501	-0.632535503	0.518293931	0.645041773	64.84002639	1.550287194
	5915	1422672_at	7.152537095	-1.08772142	-0.631403206	0.58048246	0.645548231	64.84002639	1.549070931
	6538	1423413_at	7.322605256	-1.207490018	-0.629875355	0.521640217	0.646232246	64.84002639	1.547431294
	3749	1419907_s_at	3.144595792	-1.696457713	-0.629475537	0.37105289	0.646411362	64.84002639	1.54700251
	15169	1451006_at	6.950167227	-1.517357354	-0.628286672	0.414066384	0.646944263	64.84002639	1.545728214
	4194	1420664_s_at	6.627775474	-1.379817883	-0.628159606	0.455248199	0.647001245	64.84002639	1.54559208
	8494	1425802_a_at	3.213931301	-1.701244667	-0.626676716	0.368363662	0.647666615	64.84002639	1.544004241
	3750	1419908_at	3.129230241	-1.697889002	-0.626253386	0.36884236	0.647856687	64.84002639	1.543551251
	2627	1418554_at	2.095303747	-1.748407243	-0.623942422	0.356863325	0.64889528	64.84002639	1.541080711
	628	1416382_at	6.258949284	-1.507145244	-0.621774688	0.412551273	0.649871016	64.84002639	1.538766886
	7562	1424607_a_at	7.019891831	-1.551896205	-0.619085503	0.398921977	0.651083507	64.84002639	1.535901294
	5605	1422317_a_at	4.714342231	-1.257322055	-0.61862002	0.492013973	0.651293611	64.84002639	1.535405818
	15459	1451353_at	2.813345581	-1.354795384	-0.617599061	0.455861504	0.651754678	64.84002639	1.534319634
	3747	1419905_s_at	1.521444754	-1.034023226	-0.617101801	0.596796847	0.65197936	64.84002639	1.533790885
	15143	1450977_s_at	7.32698909	-1.194785993	-0.616796273	0.51623996	0.652117449	64.84002639	1.533466099
	2447	1418355_at	6.71874053	-1.448844925	-0.616290997	0.425367123	0.65234588	64.84002639	1.532929126
	14391	1450060_at	2.597879993	-0.840839364	-0.614971939	0.731378626	0.652942593	64.84002639	1.531528208
	2031	1417894_at	4.00865765	-1.625026244	-0.614324512	0.378039748	0.653235675	64.84002639	1.53084107
	788	1416554_at	7.166871654	-2.210289171	-0.614047943	0.277813397	0.653360914	64.84002639	1.530547632
	8001	1425145_at	4.894863936	-1.263011067	-0.613530281	0.485767937	0.653595393	64.84002639	1.529998545
	11687	1435977_at	2.570067516	-1.358681977	-0.61199117	0.450430035	0.65429304	64.84002639	1.528367167
	6077	1422860_at	1.835958	-1.631986038	-0.61133702	0.374596967	0.654589779	64.84002639	1.527674328
	7430	1424443_at	2.695131144	-1.342267864	-0.611001566	0.45520092	0.654742001	64.84002639	1.527319156
	13129	1448485_at	4.864314759	-1.027748558	-0.61036102	0.59388166	0.655032766	64.84002639	1.526641188
	10342	1429005_at	6.448336969	-1.513963225	-0.609574149	0.402634713	0.65539013	64.84002639	1.525808758
	9167	1426663_s_at	4.418198192	-1.363264802	-0.608966609	0.446697229	0.655666182	64.84002639	1.525166354
	2050	1417917_at	2.783498427	-1.203129927	-0.608900277	0.506096859	0.655696329	64.84002639	1.525096231
	15232	1451077_at	5.546540867	-1.657855651	-0.607970399	0.36672095	0.656119089	64.84002639	1.524113559
	13489	1448883_at	6.622749997	-1.516591119	-0.606775236	0.400091514	0.656662859	64.84002639	1.52285147
	1231	1417025_at	5.736319691	-1.195665221	-0.605625201	0.506517368	0.657186522	64.84002639	1.521638022
	5256	1421912_at	2.72380806	-1.523106535	-0.605542878	0.397570928	0.657224024	64.84002639	1.521551197
	1807	1417650_at	3.141975934	-0.778622772	-0.605340558	0.777450364	0.657316198	64.84002639	1.521337833
	6656	1423549_at	3.613889054	-1.45899754	-0.605107412	0.4147419	0.657422431	64.84002639	1.521091998
	14665	1450404_at	2.374868626	-1.513156882	-0.603896879	0.399097335	0.657974292	64.84002639	1.519816219
	5205	1421855_at	3.757493762	-1.45347598	-0.603811038	0.415425536	0.658013443	64.84002639	1.519725792
	17107	1456003_a_at	3.627255708	-1.453320065	-0.603699299	0.415393218	0.658064409	64.84002639	1.519608091
	3748	1419906_at	1.425078065	-1.058034183	-0.601939965	0.568922984	0.658867393	64.84002639	1.517756093
	6187	1422990_at	7.219735312	-1.206644848	-0.600509697	0.497668969	0.659520909	64.84002639	1.516252157
	16191	1452326_at	6.200573517	-1.168425926	-0.599171962	0.512802694	0.660132731	64.84002639	1.514846867
	2883	1418842_at	5.278928495	-1.48602743	-0.599086024	0.403146006	0.660172055	64.84002639	1.514756634
	15634	1451567_a_at	3.091965186	-1.683829342	-0.59822584	0.355277002	0.66056579	64.84002639	1.513853754
	2102	1417976_at	7.01905619	-1.531030545	-0.597686093	0.39038156	0.660812969	64.84002639	1.51328749
	7135	1424099_at	4.742918412	-1.272283892	-0.597058377	0.46928078	0.661100551	64.84002639	1.512629203
	9938	1427891_at	4.170617001	-1.635754304	-0.596627038	0.364741231	0.661298238	64.84002639	1.512177023
	5204	1421854_at	3.694332841	-1.474723567	-0.596387683	0.404406424	0.661407961	64.84002639	1.511926161
	14993	1450798_at	3.614468203	-1.246105382	-0.594785934	0.477315918	0.662142696	64.84002639	1.510248479
	9397	1427007_at	5.511232304	-1.556789001	-0.593921079	0.381503903	0.662539751	64.84002639	1.5093434
	9304	1426867_at	0.976459952	-1.384580294	-0.593632964	0.428745784	0.662672077	64.84002639	1.509042005
	2797	1418741_at	5.850405498	-1.575821219	-0.593204188	0.3764413	0.662869056	64.84002639	1.508593576
	6301	1423135_at	5.312625623	-1.328771178	-0.592416885	0.445838151	0.663230894	64.84002639	1.507770536
	5881	1422637_at	5.363954329	-1.589304505	-0.590048675	0.371262192	0.664320493	64.84002639	1.505297534
	6657	1423550_at	3.612868772	-1.441664826	-0.5892587	0.40873488	0.664684354	64.84002639	1.504473505
	2983	1418954_at	4.184973139	-1.926438682	-0.588450777	0.305460424	0.665056688	64.84002639	1.503631221
	454	1416200_at	6.353362699	-0.906496324	-0.586029696	0.646477741	0.6661737	64.84002639	1.501109995
	14328	1449988_at	3.329211469	-1.59834126	-0.585607874	0.366384757	0.666368508	64.84002639	1.500671158
	13621	1449036_at	3.500732874	-1.20270011	-0.585365108	0.486709117	0.666480648	64.84002639	1.500418658
	2673	1418601_at	0.870298433	-1.046596919	-0.584777213	0.558741577	0.666752293	64.84002639	1.499807365
	5395	1422079_at	4.334454037	-1.841462717	-0.584770579	0.317557653	0.666755359	64.84002639	1.499800468
	5882	1422638_s_at	5.428382803	-1.589963925	-0.584185775	0.367420773	0.667025687	64.84002639	1.499192639
	7355	1424357_at	1.54891181	-1.021233409	-0.583163643	0.571038548	0.667498434	64.84002639	1.498130856
	15919	1451939_a_at	3.236443117	-1.445047258	-0.582548373	0.403134479	0.667783164	64.84002639	1.497492081
	2414	1418318_at	3.557334904	-1.201687832	-0.582520257	0.484751731	0.667796179	64.84002639	1.497462896
	13389	1448775_at	3.227858371	-1.718309054	-0.582225189	0.33883613	0.667932774	64.84002639	1.497156659
	17414	1460197_a_at	5.88815673	-1.065972861	-0.581885737	0.545872937	0.668089951	64.84002639	1.496804433
	7884	1425008_a_at	3.054462242	-1.738728834	-0.581647735	0.334524696	0.668200175	64.84002639	1.496557526
	9168	1426664_x_at	4.464428212	-1.361656035	-0.580964073	0.426659933	0.668516895	64.84002639	1.495848507
	4021	1420459_at	2.05232683	-1.618801949	-0.580802149	0.35878518	0.668591932	64.84002639	1.495680627
	7311	1424302_at	5.734675498	-1.290316731	-0.57988689	0.449414377	0.669016227	64.84002639	1.494732055
	12012	1437175_at	5.057401447	-1.514383949	-0.579594523	0.382726272	0.66915182	64.84002639	1.494429172
	1371	1417178_at	4.124914145	-1.387308919	-0.578845764	0.417243598	0.6694992	64.84002639	1.493653765
	3099	1419082_at	3.566551271	-0.958300814	-0.578077563	0.60323184	0.669855787	64.84002639	1.492858641
	1902	1417757_at	4.90526082	-1.410400575	-0.576962827	0.409077277	0.670373569	64.84002639	1.491705591
	13979	1449446_at	4.582346021	-1.568308877	-0.57683036	0.367804052	0.670435125	64.84002639	1.491568629
	3994	1420431_at	0.44641128	-1.159827297	-0.576598774	0.497141924	0.670542754	64.84002639	1.491329218
	13322	1448700_at	5.337861376	-1.022279671	-0.576309921	0.563749762	0.670677021	64.84002639	1.491030657
	383	1416124_at	3.672542578	-1.08044531	-0.575541784	0.532689418	0.671034207	64.84002639	1.490236995
	9910	1427829_at	4.430282856	-1.935198854	-0.575537229	0.297404697	0.671036325	64.84002639	1.490232291
	4290	1420771_at	6.311690237	-1.19388256	-0.575466567	0.482012709	0.671069193	64.84002639	1.490159302
	16212	1452358_at	1.53313049	-1.445418502	-0.575365132	0.398061275	0.671116377	64.84002639	1.490054533
	1043	1416825_at	4.037236299	-1.614927742	-0.57504638	0.356081802	0.671264671	64.84002639	1.489725354
	7484	1424516_at	3.580613907	-1.512960928	-0.574345196	0.379616674	0.671591001	64.84002639	1.489001488
	9598	1427313_at	3.574218732	-1.884890112	-0.572050963	0.303493004	0.672659842	64.84002639	1.486635498
	13198	1448561_at	5.876019607	-1.434024747	-0.571500968	0.398529362	0.672916327	64.84002639	1.486068861
	17085	1455956_x_at	4.103990788	-1.065654922	-0.571183529	0.535992954	0.673064407	64.84002639	1.485741914
	2121	1417995_at	5.502943117	-1.329877054	-0.570823646	0.429230389	0.673232325	64.84002639	1.485371339
	10775	1431721_a_at	2.199551411	-1.633956785	-0.570483699	0.349142465	0.67339098	64.84002639	1.485021377
	382	1416123_at	3.749202748	-1.084965496	-0.570481595	0.52580621	0.673391962	64.84002639	1.485019212
	5192	1421840_at	6.732519402	-1.372919934	-0.567199514	0.413133716	0.674925649	64.84002639	1.481644685
	1844	1417688_at	5.590720993	-1.239461508	-0.566965255	0.457428691	0.675035249	64.84002639	1.48140412
	176	1415904_at	5.28454326	-1.019900313	-0.566358897	0.555308093	0.675319023	64.84002639	1.480781624
	16525	1453196_a_at	6.142084146	-0.888722189	-0.566242381	0.637142166	0.675373566	64.84002639	1.480662036
	11730	1436212_at	5.523290473	-1.440714443	-0.56595722	0.392830948	0.675507072	64.84002639	1.480369401
	12897	1448229_s_at	3.967978701	-1.07578467	-0.565367552	0.5255397	0.675783227	64.84002639	1.479764458
	12807	1448131_at	5.341868342	-1.910510888	-0.56414836	0.29528665	0.676354559	64.84002639	1.478514467
	15901	1451916_s_at	4.052495229	-1.640238478	-0.563645612	0.343636379	0.676590295	64.84002639	1.477999326
	13399	1448786_at	6.017886014	-1.16210392	-0.563506235	0.484901759	0.676655663	64.84002639	1.477856545
	14502	1450201_at	2.069349093	-1.652821327	-0.563458691	0.3409072	0.676677962	64.84002639	1.477807843
	1833	1417676_a_at	3.043094666	-1.402141564	-0.562008103	0.400821228	0.677358684	64.84002639	1.476322698
	6071	1422851_at	5.360206658	-0.801518754	-0.561569357	0.700631587	0.677564711	64.84002639	1.475873793
	15701	1451646_at	4.839906319	-1.487390341	-0.561096235	0.377235363	0.67778695	64.84002639	1.47538987
	14977	1450781_at	5.22207787	-0.794201123	-0.56102358	0.706399883	0.677821085	64.84002639	1.47531557
	11396	1434745_at	4.158416192	-1.044375207	-0.560916995	0.537083791	0.677871163	64.84002639	1.475206579
	381	1416122_at	4.18586442	-1.048469114	-0.560722824	0.53480147	0.677962404	64.84002639	1.475008045
	14976	1450780_s_at	5.416475231	-0.801131596	-0.558838244	0.697561109	0.678848599	64.84002639	1.473082514
	9436	1427072_at	4.064105692	-1.549105686	-0.558545624	0.36056005	0.678986303	64.84002639	1.47278376
	10639	1431056_a_at	5.002679565	-0.979455386	-0.558268867	0.569978863	0.679116567	64.84002639	1.472501258
	8108	1425279_at	4.792980742	-1.480628307	-0.558097774	0.376933071	0.67919711	64.84002639	1.472326641
	3524	1419549_at	10.28106371	-0.85710966	-0.55788551	0.650891637	0.679297048	64.84002639	1.472110033
	10514	1430127_a_at	4.111936133	-1.038835098	-0.55771134	0.536862242	0.679379061	64.84002639	1.471932323
	7732	1424815_at	1.015892391	-1.12898636	-0.557410524	0.493726536	0.679520733	64.84002639	1.471625443
	5741	1422478_a_at	3.713350398	-1.368867346	-0.557283708	0.407113012	0.679580467	64.84002639	1.471496089
	6757	1423666_s_at	5.651222304	-1.625851905	-0.557063165	0.342628479	0.679684362	64.84002639	1.471271161
	2565	1418480_at	6.026906685	-1.09849325	-0.556869478	0.506939371	0.679775618	64.84002639	1.47107365
	7076	1424032_at	4.349052142	-1.383562683	-0.556640839	0.402324265	0.679883358	64.84002639	1.470840533
	8546	1425863_a_at	2.870046872	-1.383153074	-0.556172938	0.402105124	0.680103896	64.84002639	1.470363581
	7834	1424941_at	2.412014848	-1.367837032	-0.555360655	0.406013759	0.680486924	64.84002639	1.469535952
	15909	1451924_a_at	7.147942766	-1.287274764	-0.555051963	0.431183752	0.680632543	64.84002639	1.46922155
	1605	1417436_at	6.336946477	-1.430108863	-0.554503465	0.387735144	0.680891361	64.84002639	1.468663074
	14171	1449772_at	4.929124955	-1.604063941	-0.553674124	0.345169609	0.681282888	64.84002639	1.467819047
	13119	1448475_at	6.94211027	-1.197294529	-0.553022556	0.461893496	0.681590647	64.84002639	1.467156282
	2734	1418673_at	2.350256661	-0.990288336	-0.552693369	0.55811358	0.681746187	64.84002639	1.466821552
	13061	1448409_at	3.825673163	-1.502441246	-0.552438705	0.367694049	0.681866539	64.84002639	1.466562652
	5538	1422243_at	3.460684232	-1.59658938	-0.552259339	0.345899419	0.681951319	64.84002639	1.46638033
	7279	1424266_s_at	0.809785498	-1.179989883	-0.552069357	0.467859398	0.682041128	64.84002639	1.466187241
	7402	1424413_at	5.371123746	-1.088237951	-0.551967996	0.507212596	0.682089048	64.84002639	1.466084234
	4572	1421098_at	1.975321896	-1.594523719	-0.551655066	0.345968555	0.682237014	64.84002639	1.465766266
	8402	1425681_a_at	4.293589937	-1.225729105	-0.550963462	0.449498555	0.682564145	64.84002639	1.46506377
	16775	1454713_s_at	5.266626001	-1.270386389	-0.550936345	0.433676202	0.682576975	64.84002639	1.465036232
	5742	1422479_at	3.80305026	-1.376427825	-0.550877046	0.400222253	0.682605032	64.84002639	1.464976016
	1901	1417756_a_at	6.721076081	-1.292356388	-0.550376199	0.425870297	0.682842046	64.84002639	1.464467523
	7314	1424305_at	2.731589937	-0.803915099	-0.549433572	0.68344726	0.683288347	64.84002639	1.463510982
	16282	1452474_a_at	2.387980194	-1.188356244	-0.549076705	0.462047225	0.683457387	64.84002639	1.463149011
	2061	1417929_at	4.272015557	-1.579327551	-0.548397329	0.347234701	0.683779308	64.84002639	1.462460166
	7956	1425091_at	6.065521058	-1.163141981	-0.548114659	0.471236245	0.683913295	64.84002639	1.462173651
	13025	1448372_a_at	3.330589878	-1.563064393	-0.54769507	0.350398277	0.684112232	64.84002639	1.461748459
	12220	1437783_x_at	3.317731413	-1.579326549	-0.547680176	0.346780833	0.684119294	64.84002639	1.461733368
	567	1416318_at	2.721772026	-1.087107235	-0.54753893	0.503665979	0.684186276	64.84002639	1.461590265
	16435	1452744_at	5.661932176	-1.840664978	-0.547069813	0.297213137	0.684408787	64.84002639	1.461115081
	12252	1437902_s_at	6.57462949	-1.1233416	-0.546941386	0.486887858	0.684469715	64.84002639	1.46098502
	10227	1428538_s_at	6.522161999	-1.110240191	-0.546118797	0.491892476	0.684860094	64.84002639	1.46015224
	15367	1451240_a_at	5.926067925	-1.798341878	-0.54591779	0.303567301	0.68495552	64.84002639	1.459948815
	1022	1416804_at	4.080049319	-1.520068376	-0.545451961	0.358833833	0.68517672	64.84002639	1.459477491
	992	1416772_at	5.276369551	-1.822176557	-0.545272417	0.299242362	0.685261996	64.84002639	1.459295869
	7401	1424412_at	5.486177286	-1.093359678	-0.544780808	0.498263123	0.685495544	64.84002639	1.458798689
	4223	1420696_at	5.952078169	-1.391251542	-0.544290376	0.391223557	0.685728611	64.84002639	1.458302867
	11550	1435370_a_at	1.330555072	-0.849521285	-0.544081516	0.640456602	0.685827892	64.84002639	1.458091762
	2311	1418207_at	3.408371765	-1.280765683	-0.543825556	0.424609718	0.685949581	64.84002639	1.457833093
	6705	1423607_at	6.163372957	-0.744069835	-0.543704664	0.73071725	0.686007063	64.84002639	1.457710938
	11551	1435371_x_at	1.208028162	-0.886026191	-0.543592272	0.613517159	0.686060508	64.84002639	1.457597381
	17138	1456084_x_at	2.991387366	-1.146164042	-0.542908769	0.473674578	0.686385619	64.84002639	1.456906981
	11676	1435943_at	4.22793503	-1.27561864	-0.542736168	0.425468985	0.686467741	64.84002639	1.456732691
	8719	1426087_at	4.565508567	-1.760003203	-0.542729539	0.308368495	0.686470896	64.84002639	1.456725997
	14862	1450639_at	3.708284726	-1.314435205	-0.54261025	0.412808671	0.686527659	64.84002639	1.456605552
	2866	1418825_at	4.231085079	-1.229435755	-0.542167966	0.440989262	0.686738158	64.84002639	1.456159073
	17456	1460245_at	2.733107747	-1.28640089	-0.5420205	0.42134649	0.686808358	64.84002639	1.456010238
	16061	1452117_a_at	5.531216483	-1.37773673	-0.539453217	0.39155029	0.688031625	64.84002639	1.453421564
	1779	1417620_at	6.479177693	-1.317548316	-0.539424885	0.409415638	0.688045136	64.84002639	1.453393022
	14655	1450392_at	6.143232084	-1.391497885	-0.539390956	0.387633328	0.688061318	64.84002639	1.453358842
	7403	1424414_at	5.410803598	-1.087474095	-0.539076451	0.495714292	0.68821133	64.84002639	1.453042047
	2684	1418612_at	3.937090011	-1.35810936	-0.538653956	0.396620458	0.688412903	64.84002639	1.452616584
	12961	1448301_s_at	2.556166043	-1.096199599	-0.538638577	0.49136907	0.688420242	64.84002639	1.4526011
	10292	1428781_at	5.770109279	-0.787234749	-0.538636573	0.684213411	0.688421198	64.84002639	1.452599082
	2806	1418754_at	2.993928034	-1.114271116	-0.538546774	0.483317539	0.68846405	64.84002639	1.452508669
	9004	1426450_at	4.667499752	-1.560009958	-0.538403205	0.345128057	0.688532565	64.84002639	1.45236413
	10272	1428706_at	4.219535374	-1.502278412	-0.538165028	0.358232551	0.688646245	64.84002639	1.452124377
	1326	1417129_a_at	3.268731848	-1.060809388	-0.538014459	0.507173546	0.688718121	64.84002639	1.451972832
	16812	1454838_s_at	2.650069233	-1.176666474	-0.537677627	0.456949899	0.688878937	64.84002639	1.451633873
	5191	1421839_at	6.328691563	-1.381712432	-0.536906142	0.388580236	0.689247415	64.84002639	1.450857816
	6904	1423828_at	6.576691843	-1.370229395	-0.536804403	0.391762434	0.689296023	64.84002639	1.450755504
	3636	1419674_a_at	4.216006143	-1.317608374	-0.536622277	0.407269935	0.689383046	64.84002639	1.450572372
	14737	1450488_at	3.265666984	-1.557357285	-0.535954665	0.344143678	0.689702134	64.84002639	1.44990127
	17582	1460411_s_at	2.759537658	-1.161544247	-0.535685946	0.461184279	0.689830611	64.84002639	1.449631235
	9371	1426971_at	4.016414489	-1.607518787	-0.535552373	0.333154659	0.689894482	64.84002639	1.449497026
	8351	1425612_at	3.173248041	-1.428103896	-0.535417463	0.374914923	0.689958999	64.84002639	1.449361486
	4577	1421104_at	2.954803212	-1.319815314	-0.53540634	0.405667622	0.689964319	64.84002639	1.449350311
	7462	1424487_x_at	5.840968696	-1.630124873	-0.535083584	0.328246991	0.690118693	64.84002639	1.449026103
	12503	1438789_s_at	3.175345371	-1.088650903	-0.534125763	0.490630892	0.690577022	64.84002639	1.448064398
	6238	1423056_at	3.212245624	-1.618902619	-0.533925551	0.329807083	0.690672865	64.84002639	1.447863455
	17379	1460009_at	5.655537399	-1.537055443	-0.533245441	0.346926615	0.690998536	64.84002639	1.44718107
	3097	1419079_at	1.738589515	-1.434707513	-0.53302971	0.371525001	0.691101871	64.84002639	1.446964684
	13659	1449088_at	2.895888641	-1.120342333	-0.532834106	0.475599369	0.691195578	64.84002639	1.446768514
	13111	1448467_a_at	4.198252058	-1.501619892	-0.53267706	0.354734952	0.691270823	64.84002639	1.446611033
	13557	1448962_at	1.968659466	-1.385398647	-0.532250314	0.384185675	0.69147533	64.84002639	1.446183192
	4224	1420697_at	6.139875873	-1.371487242	-0.532011402	0.387908386	0.691589849	64.84002639	1.445943722
	11323	1434484_at	6.488243402	-1.009255667	-0.531960215	0.527081722	0.691614387	64.84002639	1.445892421
	6694	1423590_at	4.16629534	-1.35197897	-0.531299295	0.392978964	0.691931298	64.84002639	1.445230188
	10178	1428331_at	5.978673906	-1.848712696	-0.531082947	0.287271758	0.692035069	64.84002639	1.445013475
	2391	1418293_at	2.516684062	-1.06241177	-0.530774338	0.499593804	0.692183119	64.84002639	1.444704404
	7880	1425002_at	3.483109245	-1.034783116	-0.530654828	0.512817439	0.69224046	64.84002639	1.444584732
	13654	1449081_at	1.482977184	-0.859054052	-0.529937447	0.61688487	0.692584763	64.84002639	1.443866591
	10397	1429319_at	3.211871483	-1.581042973	-0.529616651	0.334979289	0.692738782	64.84002639	1.443545569
	2057	1417924_at	4.945807856	-1.475361994	-0.529460673	0.358868315	0.692813682	64.84002639	1.443389508
	13919	1449374_at	1.216706368	-1.116191448	-0.528238822	0.473251093	0.69340069	64.84002639	1.442167587
	934	1416710_at	1.830422182	-1.124898293	-0.52816828	0.469525364	0.693434595	64.84002639	1.442097072
	10233	1428572_at	9.149578409	-1.125360248	-0.526858251	0.468168528	0.69406455	64.84002639	1.44078818
	2551	1418465_at	7.212535309	-1.242579271	-0.526699862	0.423876266	0.694140754	64.84002639	1.440630009
	2489	1418402_at	5.371335006	-1.562690258	-0.524356993	0.335547617	0.695268921	64.84002639	1.438292392
	16738	1454613_at	3.50626212	-1.070027671	-0.524015483	0.489721432	0.695433522	64.84002639	1.437951965
	2490	1418403_at	5.159061217	-1.559047888	-0.523339245	0.33567875	0.695759571	64.84002639	1.437278109
	2718	1418652_at	3.446580841	-0.913930482	-0.523334966	0.572620102	0.695761635	64.84002639	1.437273845
	4362	1420855_at	3.56811205	-1.458888024	-0.523067736	0.358538645	0.695890522	64.84002639	1.437007644
	2056	1417923_at	5.21660036	-1.480758119	-0.522336861	0.352749618	0.696243153	64.84002639	1.436279834
	3498	1419518_at	4.367231403	-1.231636153	-0.522307885	0.424076448	0.696257137	64.84002639	1.436250987
	5950	1422708_at	5.013428528	-1.36912206	-0.522267105	0.381461317	0.696276818	64.84002639	1.43621039
	2345	1418243_at	5.028545052	-1.110064181	-0.521617028	0.469898081	0.69659063	64.84002639	1.435563381
	3217	1419212_at	4.675766158	-1.709573703	-0.521133281	0.304832298	0.696824242	64.84002639	1.435082106
	15527	1451435_at	3.758430859	-1.417852647	-0.521109229	0.367534123	0.696835859	64.84002639	1.435058181
	2576	1418492_at	4.302558874	-1.342422745	-0.520887174	0.388020224	0.696943122	64.84002639	1.434837319
	3325	1419332_at	1.367310567	-1.307938688	-0.520804302	0.398187092	0.696983157	64.84002639	1.434754901
	153	1415877_at	3.321509446	-1.08657691	-0.520427473	0.478960549	0.697165231	64.84002639	1.434380195
	12073	1437341_x_at	6.007708994	-1.331335969	-0.520246276	0.39077009	0.697252798	64.84002639	1.434200053
	7341	1424334_at	4.432014422	-1.738944204	-0.519948843	0.299002603	0.697396562	64.84002639	1.433904402
	13931	1449389_at	2.186934414	-1.669013207	-0.519742397	0.311407	0.697496365	64.84002639	1.433699228
	2592	1418511_at	4.575347614	-0.890840335	-0.519705385	0.583387802	0.697514259	64.84002639	1.433662447
	14098	1449583_at	2.299941261	-1.483666696	-0.519150635	0.349910553	0.697782521	64.84002639	1.433111277
	1432	1417244_a_at	4.84141695	-0.942011762	-0.518604406	0.550528588	0.698046764	64.84002639	1.432568779
	17483	1460283_at	6.597474361	-1.410019775	-0.518085805	0.367431588	0.698297733	64.84002639	1.432053911
	8778	1426170_a_at	1.496835367	-1.439418718	-0.516476463	0.35880905	0.699077127	64.84002639	1.43045733
	3606	1419639_at	5.528721354	-1.221290371	-0.516237096	0.422698081	0.699193125	64.84002639	1.430220013
	13959	1449425_at	3.296527617	-1.307555301	-0.516085178	0.394694723	0.699266755	64.84002639	1.430069416
	16245	1452410_a_at	5.272231985	-1.646621478	-0.515751712	0.313218137	0.699428403	64.84002639	1.429738906
	16987	1455642_a_at	4.497355481	-1.677353315	-0.514762075	0.306889473	0.69990835	64.84002639	1.428758493
	8350	1425611_a_at	3.612566296	-1.429391208	-0.514649545	0.360048069	0.699962945	64.84002639	1.428647055
	12569	1438966_x_at	2.813841111	-1.160599782	-0.514607032	0.443397491	0.699983572	64.84002639	1.428604956
	6237	1423055_at	3.52379604	-1.623369372	-0.513441116	0.31628114	0.700549493	64.84002639	1.427450894
	10860	1432027_a_at	5.181847983	-1.578358337	-0.513248268	0.325178545	0.700643143	64.84002639	1.427260097
	4946	1421547_at	3.291271803	-1.734239621	-0.512785757	0.295683336	0.700867797	64.84002639	1.426802607
	6033	1422808_s_at	5.355738613	-1.46094924	-0.512587334	0.350859099	0.700964199	64.84002639	1.426606383
	2341	1418239_at	1.392911318	-1.182216408	-0.512465761	0.43347881	0.70102327	64.84002639	1.426486172
	9070	1426541_a_at	6.135946647	-1.262991554	-0.512417262	0.405717093	0.701046837	64.84002639	1.426438217
	3869	1420196_s_at	5.471933733	-1.576945691	-0.512079668	0.324728791	0.701210902	64.84002639	1.426104467
	4097	1420554_a_at	5.140650217	-1.219865464	-0.511791528	0.419547518	0.701350965	64.84002639	1.425819669
	1502	1417324_at	5.576251397	-1.824244304	-0.511669016	0.280482726	0.701410525	64.84002639	1.425698595
	13938	1449396_at	5.312062724	-0.967447715	-0.51166388	0.528880137	0.701413022	64.84002639	1.42569352
	2981	1418952_at	0.240979273	-1.116975247	-0.511594201	0.458017491	0.7014469	64.84002639	1.425624663
	13530	1448932_at	5.971655169	-0.778255965	-0.511114432	0.656743353	0.701680205	64.84002639	1.42515065
	2494	1418407_at	4.578183067	-1.445339849	-0.5110033	0.35355235	0.701734258	64.84002639	1.425040874
	11012	1433485_x_at	3.413608975	-1.526515087	-0.510796966	0.334616389	0.701834627	64.84002639	1.424837079
	16951	1455477_s_at	3.87648779	-1.207471191	-0.510693245	0.422944455	0.701885087	64.84002639	1.424734646
	12070	1437336_x_at	5.658224681	-1.485810508	-0.510509482	0.343589898	0.701974495	64.84002639	1.424553182
	12185	1437686_x_at	3.417084833	-1.411456737	-0.510458158	0.361653421	0.701999468	64.84002639	1.424502505
	7613	1424667_a_at	3.51590205	-1.423397481	-0.510036699	0.358323452	0.702204575	64.84002639	1.424086421
	4589	1421118_a_at	3.273979331	-1.485810783	-0.509999503	0.343246602	0.70222268	64.84002639	1.424049705
	5949	1422707_at	5.139261877	-1.36349779	-0.50995087	0.374001977	0.702246352	64.84002639	1.424001701
	11672	1435906_x_at	5.66935915	-1.023473901	-0.509777764	0.498085748	0.702330618	64.84002639	1.423830848
	5827	1422575_at	3.286696488	-1.490184505	-0.509641339	0.341998818	0.702397036	64.84002639	1.423696214
	5813	1422561_at	4.855723166	-1.098418777	-0.509589733	0.463930282	0.702422161	64.84002639	1.423645288
	7056	1424010_at	3.980220636	-1.160177738	-0.50950891	0.439164529	0.702461513	64.84002639	1.423565535
	15293	1451148_at	5.147834662	-1.668293073	-0.509197113	0.30522042	0.702613347	64.84002639	1.423257905
	1845	1417689_a_at	3.843018304	-1.193928905	-0.50898482	0.426310828	0.702716744	64.84002639	1.423048488
	15237	1451083_s_at	6.584993031	-1.558920773	-0.508886945	0.326435412	0.702764419	64.84002639	1.422951949
	971	1416749_at	7.488008416	-0.798287307	-0.508840062	0.637414697	0.702787257	64.84002639	1.422905708
	3947	1420378_at	0.965200278	-0.674529236	-0.508831867	0.754351094	0.702791249	64.84002639	1.422897626
	16315	1452522_at	6.851364217	-1.310496005	-0.508272594	0.387847496	0.703063745	64.84002639	1.422346134
	7852	1424965_at	3.590082486	-1.264535227	-0.508235161	0.401914593	0.703081987	64.84002639	1.42230923
	2342	1418240_at	5.664043489	-1.032590013	-0.508185645	0.492146581	0.703106119	64.84002639	1.422260414
	6774	1423685_at	6.571071597	-1.555489454	-0.508156013	0.326685605	0.70312056	64.84002639	1.422231202
	12356	1438251_x_at	7.463031277	-0.803768203	-0.508070013	0.632110117	0.703162475	64.84002639	1.422146425
	14228	1449868_at	3.453567762	-1.898144652	-0.507462471	0.267346575	0.70345865	64.84002639	1.421547662
	5262	1421922_at	4.191271407	-1.34727787	-0.507094018	0.376384137	0.703638331	64.84002639	1.421184656
	3476	1419491_at	3.118422915	-0.804367687	-0.506529101	0.629723333	0.703913909	64.84002639	1.420628271
	14875	1450658_at	4.754875379	-1.126579948	-0.506242387	0.44936215	0.704053815	64.84002639	1.420345971
	2236	1418122_at	1.875587382	-1.481092831	-0.506169674	0.341754186	0.704089301	64.84002639	1.420274386
	17568	1460393_a_at	6.117637658	-1.320224648	-0.506126661	0.383364044	0.704110294	64.84002639	1.420232042
	3200	1419193_a_at	5.317331363	-1.556307794	-0.506095597	0.325189914	0.704125455	64.84002639	1.420201462
	7822	1424927_at	6.382274229	-0.927113212	-0.505876184	0.545646613	0.70423255	64.84002639	1.419985486
	14871	1450652_at	5.069012218	-0.909502831	-0.505551323	0.55585459	0.704391144	64.84002639	1.419665775
	1749	1417590_at	3.024300452	-1.444449078	-0.505432837	0.349913919	0.704448997	64.84002639	1.419549186
	3544	1419572_a_at	4.589633939	-1.864070015	-0.505337391	0.271093568	0.704495604	64.84002639	1.419455273
	3396	1419407_at	1.662661816	-1.299358681	-0.504694216	0.388417935	0.704809749	64.84002639	1.4188226
	8987	1426430_at	4.044440655	-1.274380798	-0.504165027	0.395615681	0.705068324	64.84002639	1.418302263
	8988	1426431_at	3.933475649	-1.240528454	-0.504059147	0.406326147	0.705120071	64.84002639	1.418198177
	5339	1422011_s_at	0.362679432	-1.321984215	-0.50300195	0.380490133	0.705636968	64.84002639	1.417159312
	12202	1437718_x_at	3.028558516	-1.188126787	-0.502829827	0.423212263	0.70572116	64.84002639	1.416990245
	2972	1418943_at	3.946278161	-1.463527966	-0.502826353	0.343571401	0.705722859	64.84002639	1.416986834
	7614	1424668_a_at	3.422990455	-1.413708372	-0.502619959	0.355532986	0.705823828	64.84002639	1.416784132
	10977	1433210_at	0.81701032	-1.181453337	-0.502321465	0.425172496	0.705969879	64.84002639	1.416491029
	4439	1420944_at	4.750202304	-1.292394061	-0.502297285	0.388656447	0.705981711	64.84002639	1.416467288
	10978	1433211_at	0.753743739	-1.177520071	-0.502287233	0.426563627	0.70598663	64.84002639	1.416457419
	11641	1435807_at	6.829070833	-1.22008074	-0.502284941	0.411681723	0.705987752	64.84002639	1.416455169
	7266	1424249_a_at	5.781962136	-1.380826687	-0.501882785	0.363465444	0.706184575	64.84002639	1.416060383
	3605	1419638_at	5.477041337	-1.237820011	-0.501718689	0.405324429	0.706264903	64.84002639	1.415899325
	14067	1449549_at	5.243698093	-1.230243043	-0.501694737	0.40780132	0.706276629	64.84002639	1.415875818
	11714	1436097_x_at	5.788975585	-1.36222752	-0.5014771	0.368130208	0.706383182	64.84002639	1.415662243
	33	1415724_a_at	7.303242071	-1.168919234	-0.501455921	0.428991076	0.706393552	64.84002639	1.415641461
	10624	1430998_at	2.635667662	-1.211321186	-0.501378573	0.413910512	0.706431425	64.84002639	1.415565565
	13069	1448419_at	4.750109735	-1.907559498	-0.501153434	0.262719687	0.706541676	64.84002639	1.415344677
	55	1415765_at	5.002688599	-1.761265371	-0.500416222	0.284123125	0.706902808	64.84002639	1.414621626
	15817	1451796_s_at	5.212348093	-1.276824382	-0.50038121	0.391895093	0.706919964	64.84002639	1.414587296
	4361	1420854_at	3.458005556	-1.48858421	-0.499848966	0.335788169	0.707180811	64.84002639	1.414065518
	9203	1426716_at	5.068989403	-1.499374991	-0.499742129	0.333300296	0.707233183	64.84002639	1.413960805
	2980	1418951_at	-0.060791032	-1.097763567	-0.49968887	0.455188062	0.707259291	64.84002639	1.413908608
	3008	1418980_a_at	5.749403717	-1.370364288	-0.49967231	0.364627358	0.70726741	64.84002639	1.413892378
	2324	1418221_at	2.695744368	-0.744848368	-0.499006669	0.669943965	0.707593809	64.84002639	1.413240176
	12184	1437685_x_at	3.094678418	-1.182183358	-0.499001312	0.422101452	0.707596437	64.84002639	1.413234929
	3201	1419194_s_at	5.465957437	-1.488206681	-0.498834011	0.335191353	0.707678497	64.84002639	1.413071054
	3385	1419396_at	4.893396085	-1.814253337	-0.498587366	0.274816838	0.707799493	64.84002639	1.412829494
	9666	1427416_x_at	6.347439163	-1.31968784	-0.498178985	0.377497594	0.707999877	64.84002639	1.412429623
	15946	1451978_at	6.060551268	-0.931118523	-0.49762032	0.534432844	0.708274094	64.84002639	1.411882785
	12268	1437968_at	6.451029375	-1.253597615	-0.497462815	0.396828144	0.708351424	64.84002639	1.411728651
	2493	1418406_at	4.915847526	-1.434098647	-0.497418127	0.346850705	0.708373365	64.84002639	1.411684923
	15579	1451498_at	6.390799301	-1.211592584	-0.497396515	0.410531165	0.708383977	64.84002639	1.411663777
	5104	1421732_at	3.394217484	-1.520594406	-0.49721856	0.326989603	0.708471361	64.84002639	1.41148966
	16498	1453037_at	5.146678114	-1.45965748	-0.497173603	0.340609773	0.708493438	64.84002639	1.411445676
	13613	1449027_at	7.937759622	-1.449062413	-0.49709632	0.343046867	0.708531392	64.84002639	1.411370069
	8891	1426302_at	6.189615636	-0.874524846	-0.497021175	0.568332824	0.708568298	64.84002639	1.411296558
	3473	1419488_at	4.465621442	-1.949790329	-0.496981675	0.254889804	0.708587699	64.84002639	1.411257917
	14066	1449548_at	5.320102944	-1.231516208	-0.496926959	0.403508258	0.708614573	64.84002639	1.411204395
	7145	1424109_a_at	6.033816217	-1.804030817	-0.496667699	0.275309986	0.708741926	64.84002639	1.410950817
	11312	1434436_at	5.523477107	-1.42725418	-0.496218452	0.347673497	0.708962659	64.84002639	1.410511523
	5490	1422191_at	4.32916956	-1.552171851	-0.496027574	0.31957001	0.709056466	64.84002639	1.410324915
	11858	1436781_at	6.161511874	-1.661037133	-0.496005426	0.298611883	0.709067351	64.84002639	1.410303265
	208	1415939_at	3.133201186	-1.166859816	-0.495998152	0.4250709	0.709070926	64.84002639	1.410296154
	9370	1426970_a_at	4.200629117	-1.581514185	-0.495711151	0.313440851	0.709211998	64.84002639	1.410015627
	9502	1427167_at	1.966252146	-0.773206417	-0.495319151	0.640604036	0.709404727	64.84002639	1.409632557
	2208	1418091_at	5.697218903	-0.891995837	-0.49469231	0.55459038	0.709713026	64.84002639	1.409020215
	12607	1439164_at	4.60401026	-1.297152128	-0.494630019	0.381319976	0.709743669	64.84002639	1.408959379
	11161	1433935_at	5.414226437	-1.447088777	-0.494531931	0.341742635	0.709791926	64.84002639	1.408863589
	9582	1427284_a_at	1.77721974	-0.817325571	-0.494064411	0.604489115	0.710021979	64.84002639	1.408407106
	12061	1437324_x_at	2.992376151	-1.171260121	-0.49402889	0.421792633	0.710039461	64.84002639	1.408372429
	11937	1436981_a_at	8.293932025	-1.221354742	-0.49394938	0.404427447	0.710078593	64.84002639	1.408294813
	3466	1419481_at	6.038292904	-1.254286081	-0.493944959	0.393805661	0.710080769	64.84002639	1.408290498
	13984	1449451_at	1.311586732	-0.75299072	-0.49337769	0.655224132	0.710360029	64.84002639	1.407736866
	17683	1460708_s_at	7.33246035	-1.169519159	-0.493354913	0.421844233	0.710371244	64.84002639	1.40771464
	2541	1418455_at	5.819351622	-1.420461326	-0.493108443	0.347146687	0.710492614	64.84002639	1.407474167
	12058	1437317_at	4.231340667	-1.607763147	-0.492586819	0.306380215	0.710749548	64.84002639	1.406965369
	3115	1419099_x_at	6.984566243	-1.241362561	-0.49244918	0.396700525	0.710817359	64.84002639	1.406831146
	5441	1422133_at	4.022271319	-1.654949034	-0.492251025	0.297441803	0.710914997	64.84002639	1.406637929
	2274	1418164_at	4.837152048	-1.577224143	-0.491955103	0.311911979	0.711060833	64.84002639	1.406349434
	12077	1437345_a_at	5.163389579	-1.619528232	-0.491889525	0.303723959	0.711093155	64.84002639	1.406285509
	14296	1449948_at	4.653940411	-1.110898326	-0.491719494	0.442632312	0.711176967	64.84002639	1.406119779
	13614	1449028_at	7.844875023	-1.426983569	-0.491524242	0.344449826	0.711273223	64.84002639	1.40592949
	3114	1419098_at	6.945820053	-1.258296864	-0.491442838	0.390561919	0.711313358	64.84002639	1.405850162
	14090	1449574_a_at	7.413169316	-1.178183564	-0.491407076	0.417088721	0.711330991	64.84002639	1.405815314
	3113	1419097_a_at	7.133900267	-1.292267621	-0.491403099	0.380264189	0.711332952	64.84002639	1.405811438
	3015	1418987_at	3.193800176	-1.331221619	-0.491388639	0.369126096	0.711340081	64.84002639	1.405797348
	743	1416507_at	2.853165525	-1.585302475	-0.491387016	0.309964202	0.711340881	64.84002639	1.405795767
	9276	1426829_at	5.348521704	-1.691757038	-0.490835539	0.290133588	0.711612847	64.84002639	1.405258497
	11391	1434714_at	5.019385437	-1.116989683	-0.490202739	0.438860579	0.711925045	64.84002639	1.404642253
	9031	1426487_a_at	4.244843376	-1.550805194	-0.48986357	0.315876921	0.712092434	64.84002639	1.404312069
	9636	1427368_x_at	5.306518049	-1.624788804	-0.489809835	0.301460617	0.712118957	64.84002639	1.404259765
	13846	1449296_a_at	5.705233634	-1.368024487	-0.489165463	0.357570692	0.712437093	64.84002639	1.403632699
	11054	1433579_at	5.240687575	-0.833600334	-0.489116919	0.586752306	0.712461066	64.84002639	1.403585471
	3011	1418983_at	5.033653803	-1.231232257	-0.48821338	0.396524196	0.712907409	64.84002639	1.402706701
	8535	1425847_a_at	3.715400541	-1.455792584	-0.48814732	0.335313784	0.712940053	64.84002639	1.402642473
	3477	1419492_s_at	3.199488986	-0.78882797	-0.487914924	0.61853147	0.713054906	64.84002639	1.402416547
	11567	1435446_a_at	3.290202272	-0.997818673	-0.487549608	0.488615438	0.713235488	64.84002639	1.402061475
	10956	1432517_a_at	3.556597587	-1.110573215	-0.487314512	0.438795484	0.713351723	64.84002639	1.40183302
	17306	1456629_at	3.538577745	-1.344835044	-0.487199693	0.362274686	0.713408499	64.84002639	1.401721457
	4761	1421326_at	6.284778477	-1.137444055	-0.487008823	0.428160683	0.713502889	64.84002639	1.401536021
	16044	1452097_a_at	6.344552775	-1.308135189	-0.486961531	0.372256274	0.713526278	64.84002639	1.401490079
	2756	1418697_at	1.698685563	-1.03851866	-0.486709469	0.468657414	0.713650954	64.84002639	1.401245237
	2444	1418352_at	2.545673075	-1.108515717	-0.486660888	0.439020287	0.713674986	64.84002639	1.401198052
	8417	1425705_a_at	4.805374296	-1.114567503	-0.486542705	0.436530496	0.713733451	64.84002639	1.401083273
	2275	1418165_at	2.885681366	-1.730046873	-0.4864702	0.281189029	0.713769322	64.84002639	1.401012862
	1099	1416882_at	5.952243971	-1.275473301	-0.486026197	0.381055563	0.713989025	64.84002639	1.400581753
	14501	1450200_s_at	6.316114209	-1.157123857	-0.485712247	0.419758217	0.714144415	64.84002639	1.400277001
	17330	1456732_at	1.486227162	-1.09227107	-0.485635479	0.444610768	0.714182417	64.84002639	1.400202492
	7212	1424186_at	5.739850323	-0.889229933	-0.485593224	0.546082859	0.714203335	64.84002639	1.400161482
	8216	1425421_at	4.090238052	-1.560168256	-0.485071202	0.310909545	0.714461808	64.84002639	1.399654942
	16705	1454157_a_at	3.06621454	-1.306985148	-0.484608315	0.370783338	0.714691079	64.84002639	1.399205937
	7671	1424737_at	3.893842006	-0.768598713	-0.484204569	0.62998358	0.714891117	64.84002639	1.398814415
	13449	1448839_at	3.607857016	-1.338358255	-0.483636366	0.3613654	0.715172731	64.84002639	1.398263603
	13279	1448649_at	2.260029059	-0.951625883	-0.483430022	0.508004281	0.715275027	64.84002639	1.398063629
	588	1416340_a_at	6.489952931	-1.663866029	-0.483300865	0.290468617	0.715339065	64.84002639	1.397938473
	12982	1448326_a_at	3.681208363	-0.907324445	-0.481640681	0.530836222	0.716162717	64.84002639	1.396330718
	16746	1454628_at	2.847179761	-1.584831177	-0.481043004	0.303529493	0.716459469	64.84002639	1.395752368
	3012	1418984_at	5.160641094	-1.223622863	-0.480921485	0.39303081	0.716519819	64.84002639	1.395634808
	1772	1417613_at	5.85197942	-1.533957147	-0.480872781	0.313485146	0.716544008	64.84002639	1.395587693
	8763	1426146_a_at	3.169395306	-0.974859228	-0.480721004	0.49311838	0.716619396	64.84002639	1.39544088
	489	1416238_at	4.467889044	-1.3304564	-0.480661835	0.361275901	0.716648786	64.84002639	1.395383651
	16911	1455282_x_at	4.801660611	-1.692570861	-0.480654882	0.283979178	0.71665224	64.84002639	1.395376926
	13623	1449038_at	6.185410134	-1.022814318	-0.480471481	0.469754355	0.71674335	64.84002639	1.395199551
	16207	1452353_at	4.779327568	-1.30009221	-0.48007891	0.369265277	0.716938409	64.84002639	1.394819956
	3193	1419185_a_at	3.448604199	-1.213941179	-0.47999841	0.395404999	0.716978414	64.84002639	1.394742129
	9072	1426543_x_at	6.019043429	-1.261292363	-0.479983433	0.380548909	0.716985857	64.84002639	1.39472765
	4438	1420943_at	4.686501166	-1.304230806	-0.479929005	0.367978584	0.717012907	64.84002639	1.394675033
	4987	1421594_a_at	2.526917647	-1.403834927	-0.479885933	0.341839288	0.717034314	64.84002639	1.394633395
	12974	1448318_at	8.597978018	-1.209949151	-0.479858116	0.396593622	0.71704814	64.84002639	1.394606505
	7144	1424108_at	5.956914934	-1.783255372	-0.479761951	0.269037155	0.717095937	64.84002639	1.394513549
	7461	1424486_a_at	6.082811373	-1.589610732	-0.479605252	0.301712389	0.717173829	64.84002639	1.394362091
	3575	1419605_at	6.28022733	-0.820111311	-0.479400116	0.584554937	0.717275811	64.84002639	1.394163842
	2986	1418957_at	2.685254701	-1.465782859	-0.478688622	0.326575399	0.717629637	64.84002639	1.393476451
	3465	1419480_at	5.941343094	-1.229840947	-0.478482262	0.389060279	0.717732293	64.84002639	1.393277145
	3515	1419539_at	2.530215348	-1.092434252	-0.478332058	0.437858898	0.717807022	64.84002639	1.393132095
	1604	1417435_at	6.607100223	-1.413831308	-0.478050396	0.33812407	0.717947176	64.84002639	1.392860135
	8064	1425225_at	5.788999083	-1.277754732	-0.477945582	0.374051115	0.717999337	64.84002639	1.392758945
	6769	1423679_at	4.310639841	-0.974630317	-0.477888541	0.490328007	0.718027726	64.84002639	1.39270388
	15592	1451514_at	4.900034206	-1.315942332	-0.477788974	0.363077441	0.718077282	64.84002639	1.392607766
	17687	1460715_x_at	5.278051688	-0.858173568	-0.477621214	0.556555494	0.718160787	64.84002639	1.39244584
	12536	1438910_a_at	7.200389088	-1.266322644	-0.47758533	0.377143481	0.71817865	64.84002639	1.392411206
	14882	1450667_a_at	6.038665537	-1.683943316	-0.477480513	0.283549042	0.71823083	64.84002639	1.392310046
	17686	1460714_at	5.249525691	-0.854994499	-0.477287941	0.558235102	0.718326706	64.84002639	1.392124212
	14873	1450654_a_at	3.913305726	-1.880877463	-0.476958201	0.253582815	0.718490905	64.84002639	1.391806066
	15864	1451860_a_at	5.732533263	-0.926622658	-0.476723592	0.514474353	0.718607754	64.84002639	1.391579752
	2087	1417961_a_at	5.773384853	-0.944012758	-0.476639544	0.504907947	0.71864962	64.84002639	1.391498683
	10776	1431724_a_at	6.332604695	-1.123939326	-0.476581851	0.424028095	0.718678359	64.84002639	1.391443039
	7213	1424187_at	5.490850259	-0.888945743	-0.476456087	0.535978816	0.718741011	64.84002639	1.391321748
	13888	1449341_a_at	7.019973494	-1.269750365	-0.476248049	0.375072189	0.718844662	64.84002639	1.391121133
	16689	1454086_a_at	3.924556522	-1.259473281	-0.475927987	0.377878589	0.719004155	64.84002639	1.390812546
	6171	1422973_a_at	3.809384178	-0.76154329	-0.475708478	0.624663738	0.719113561	64.84002639	1.390600948
	16125	1452227_at	2.164697194	-1.059771722	-0.475607947	0.44878339	0.719163673	64.84002639	1.39050405
	4176	1420641_a_at	3.054422499	-1.152281261	-0.475539239	0.412693719	0.719197924	64.84002639	1.390437829
	8805	1426206_at	4.622081964	-1.413272001	-0.475504816	0.336456687	0.719215084	64.84002639	1.390404654
	11440	1434920_a_at	4.562580414	-1.169800241	-0.475361101	0.406360919	0.719286733	64.84002639	1.390266154
	8284	1425520_a_at	3.757738583	-1.873932862	-0.4739622	0.252923789	0.719984523	64.84002639	1.388918744
	8888	1426299_at	5.137390897	-1.638924491	-0.473759786	0.289067488	0.720085546	64.84002639	1.388723889
	14500	1450199_a_at	6.426546632	-1.160157299	-0.473326584	0.407984835	0.720301801	64.84002639	1.388306956
	1979	1417836_at	4.7154415	-1.149278988	-0.473309077	0.411831315	0.720310542	64.84002639	1.388290108
	9071	1426542_at	5.987379842	-1.265936356	-0.473179569	0.373778323	0.720375206	64.84002639	1.38816549
	2873	1418832_at	4.875847736	-1.341446914	-0.472959045	0.352573807	0.720485327	64.84002639	1.387953318
	2898	1418858_at	1.573289424	-1.152671394	-0.472726757	0.41011407	0.720601342	64.84002639	1.387729861
	13541	1448943_at	5.594709352	-1.125530875	-0.4724745	0.419779244	0.720727351	64.84002639	1.387487236
	11966	1437034_x_at	6.231568642	-1.227320518	-0.472388059	0.384893801	0.720770535	64.84002639	1.387404106
	17652	1460659_at	5.727812779	-1.459344567	-0.472155927	0.323539716	0.720886518	64.84002639	1.387180888
	17116	1456028_x_at	6.57638749	-1.231369377	-0.471637344	0.383018575	0.72114569	64.84002639	1.386682349
	13007	1448352_at	6.215737843	-1.393632662	-0.471473693	0.338305571	0.721227497	64.84002639	1.386525061
	7910	1425039_at	3.624210787	-0.922434545	-0.471308612	0.510939898	0.721310029	64.84002639	1.386366417
	14427	1450106_a_at	4.496712456	-1.177520568	-0.470936723	0.399939275	0.721495988	64.84002639	1.386009093
	5830	1422578_at	6.013844719	-1.678082843	-0.470913383	0.280625825	0.72150766	64.84002639	1.385986671
	11698	1436021_at	4.861668535	-0.75205358	-0.470411502	0.625502643	0.7217587	64.84002639	1.385504601
	2201	1418084_at	5.49262336	-1.154006474	-0.469579828	0.406912646	0.722174894	64.84002639	1.384706126
	6853	1423771_at	5.292730639	-1.254712403	-0.46940842	0.374116346	0.722260702	64.84002639	1.384541618
	9107	1426588_at	3.339074454	-1.648915767	-0.469378372	0.284658793	0.722275745	64.84002639	1.384512781
	1771	1417612_at	6.100045831	-1.518960384	-0.469348263	0.30899309	0.722290819	64.84002639	1.384483887
	3018	1418990_at	4.359917127	-1.025291105	-0.469048135	0.457478011	0.722441095	64.84002639	1.384195899
	16895	1455209_at	1.863243563	-0.768763618	-0.46903143	0.610111378	0.72244946	64.84002639	1.384179871
	13369	1448752_at	6.508095944	-0.855447703	-0.468644384	0.547835224	0.722643304	64.84002639	1.383808573
	17318	1456700_x_at	6.575189088	-1.221582746	-0.468504669	0.383522664	0.722713291	64.84002639	1.383674567
	1085	1416868_at	4.979909086	-1.257299982	-0.468474883	0.372603905	0.722728212	64.84002639	1.383646001
	8786	1426181_a_at	6.447686953	-1.048912838	-0.468314684	0.446476263	0.72280847	64.84002639	1.383492366
	11562	1435417_at	2.061709313	-1.236106393	-0.468298011	0.378849275	0.722816823	64.84002639	1.383476378
	8122	1425295_at	2.637215371	-1.142053198	-0.468274153	0.410028319	0.722828776	64.84002639	1.3834535
	3992	1420429_at	2.284457266	-1.42048891	-0.46806274	0.329508197	0.722934708	64.84002639	1.383250783
	10574	1430604_a_at	6.666251697	-1.072085035	-0.467788778	0.436335517	0.723072003	64.84002639	1.382988133
	16961	1455531_at	4.857500038	-0.756137961	-0.467613776	0.618423885	0.723159719	64.84002639	1.382820384
	8442	1425737_at	6.302485596	-0.713892174	-0.467111991	0.654317288	0.723411285	64.84002639	1.382339509
	13835	1449284_at	4.194707893	-1.512563624	-0.467030864	0.308767748	0.723451966	64.84002639	1.382261778
	1932	1417789_at	6.262858677	-0.949963192	-0.466874928	0.491466335	0.723530165	64.84002639	1.382112381
	2016	1417877_at	3.809464479	-1.327547803	-0.466317763	0.351262502	0.723809645	64.84002639	1.381578717
	12315	1438151_x_at	4.954477105	-1.40997242	-0.466227866	0.330664529	0.723854748	64.84002639	1.38149263
	2780	1418722_at	3.826475584	-1.21661785	-0.46616954	0.383168421	0.723884013	64.84002639	1.38143678
	3733	1419833_s_at	3.712396786	-1.296178258	-0.465967886	0.359493676	0.723985202	64.84002639	1.381243702
	5829	1422577_at	5.941676877	-1.669261344	-0.465633897	0.278946073	0.724152826	64.84002639	1.380923976
	7769	1424866_at	5.083024118	-1.34979124	-0.465027085	0.344517782	0.724457476	64.84002639	1.380343267
	6885	1423805_at	6.799044122	-1.063409791	-0.464493882	0.436796695	0.724725277	64.84002639	1.379833203
	5804	1422548_at	3.703017496	-1.871562953	-0.464428419	0.248150039	0.724758162	64.84002639	1.379770594
	1290	1417092_at	2.48579431	-1.208303239	-0.464288993	0.384248736	0.724828208	64.84002639	1.379637255
	7935	1425069_at	1.974597004	-1.651099217	-0.46412288	0.281099328	0.72491167	64.84002639	1.379478412
	4849	1421433_at	2.514746585	-1.230848106	-0.464040173	0.37700848	0.724953229	64.84002639	1.379399332
	4169	1420632_a_at	5.000319009	-1.653198413	-0.463992302	0.280663409	0.724977285	64.84002639	1.379353562
	13703	1449135_at	5.994221946	-1.193358841	-0.46340983	0.388323959	0.725270045	64.84002639	1.378796776
	13542	1448944_at	5.437408321	-1.144593818	-0.463201325	0.404686202	0.725374872	64.84002639	1.37859752
	2708	1418642_at	5.77633807	-1.227747518	-0.462899497	0.377031507	0.725526645	64.84002639	1.378309132
	14112	1449621_s_at	3.225243674	-1.526216764	-0.462557814	0.303074783	0.725698497	64.84002639	1.377982736
	16747	1454629_at	2.803509542	-1.508413776	-0.462151522	0.306382459	0.725902896	64.84002639	1.377594724
	6422	1423273_at	4.602098254	-1.554342894	-0.462060232	0.297270463	0.725948831	64.84002639	1.377507555
	9260	1426802_at	4.377374283	-1.51239574	-0.461100104	0.304880589	0.726432118	64.84002639	1.376591115
	10620	1430983_at	4.585875148	-1.082818849	-0.460840074	0.425592955	0.726563062	64.84002639	1.376343022
	1964	1417821_at	6.178649438	-0.883480072	-0.460668578	0.521424979	0.726649435	64.84002639	1.376179424
	12664	1439396_x_at	1.902588671	-1.069707103	-0.460621497	0.430605253	0.726673148	64.84002639	1.376134514
	2510	1418424_at	3.724059139	-0.955305929	-0.459719115	0.481227114	0.727127813	64.84002639	1.375274034
	4049	1420498_a_at	7.038199186	-1.057896939	-0.459418599	0.434275383	0.727279291	64.84002639	1.374987591
	14987	1450792_at	7.919200016	-1.002605484	-0.459002396	0.457809581	0.727489133	64.84002639	1.374590979
	1843	1417687_at	2.448305204	-1.137755917	-0.458432606	0.402927025	0.727776511	64.84002639	1.374048193
	3236	1419234_at	4.843376698	-1.610673748	-0.458291797	0.284534219	0.727847546	64.84002639	1.373914091
	7805	1424906_at	6.088167289	-1.315496793	-0.458007078	0.348162824	0.727991203	64.84002639	1.373642972
	9069	1426540_at	6.140276248	-1.286547224	-0.457993351	0.355986429	0.72799813	64.84002639	1.373629903
	1965	1417822_at	6.268721446	-0.888504861	-0.457771226	0.515215218	0.728110225	64.84002639	1.373418427
	2707	1418641_at	5.980665767	-1.256494736	-0.457712936	0.364277639	0.728139643	64.84002639	1.373362938
	3237	1419235_s_at	4.789711875	-1.586040588	-0.457206959	0.288269394	0.728395059	64.84002639	1.372881362
	6741	1423648_at	5.142923696	-1.089000565	-0.456690463	0.419366599	0.728655877	64.84002639	1.372389947
	1853	1417700_at	4.241106052	-1.194892025	-0.456675895	0.382190094	0.728663234	64.84002639	1.372376089
	238	1415972_at	6.497637177	-1.217570551	-0.456365616	0.374816569	0.728819964	64.84002639	1.372080965
	2221	1418106_at	1.308283486	-1.036002265	-0.456354326	0.440495491	0.728825668	64.84002639	1.372070228
	982	1416760_at	4.534867904	-1.321395109	-0.456262444	0.345288431	0.728872087	64.84002639	1.371982846
	15735	1451691_at	2.701084271	-1.102773888	-0.456120063	0.413611591	0.728944023	64.84002639	1.37184745
	6759	1423668_at	4.569577016	-1.418418743	-0.455938413	0.321441334	0.729035811	64.84002639	1.371674732
	12583	1439005_x_at	8.133687365	-1.196831509	-0.455836035	0.380869012	0.729087547	64.84002639	1.371577397
	13729	1449163_at	4.969615837	-1.327409219	-0.455766545	0.343350444	0.729122666	64.84002639	1.371511334
	12914	1448249_at	2.21345692	-1.009348989	-0.455459606	0.45124096	0.729277806	64.84002639	1.371219572
	15465	1451361_a_at	4.470899711	-1.533429031	-0.455394541	0.296977905	0.729310697	64.84002639	1.371157731
	1023	1416805_at	4.592521823	-1.026359864	-0.4549364	0.443252329	0.729542333	64.84002639	1.370722377
	7692	1424761_at	4.837388341	-1.064606364	-0.454110364	0.426552366	0.729960162	64.84002639	1.369937774
	6252	1423072_at	4.504068587	-1.094740591	-0.454099778	0.414801261	0.729965519	64.84002639	1.369927722
	15955	1451989_a_at	4.34866668	-1.261820817	-0.454082009	0.359862512	0.729974509	64.84002639	1.369910849
	9460	1427102_at	6.690083334	-0.826266055	-0.453846552	0.54927411	0.730093655	64.84002639	1.369687289
	4064	1420515_a_at	1.429053614	-1.265285561	-0.453705834	0.358579793	0.730164871	64.84002639	1.369553699
	4420	1420919_at	4.195077623	-1.273419173	-0.453499214	0.356127208	0.730269451	64.84002639	1.369357568
	9853	1427710_at	4.104237899	-1.80956723	-0.453217267	0.250456164	0.730412182	64.84002639	1.36908998
	7099	1424057_at	4.959312051	-1.741567909	-0.453181478	0.260214647	0.730430302	64.84002639	1.369056017
	1459	1417275_at	7.447876272	-0.786581426	-0.453143736	0.576092596	0.730449411	64.84002639	1.369020202
	239	1415973_at	6.580614133	-1.21788455	-0.453120466	0.372055353	0.730461193	64.84002639	1.368998121
	3091	1419073_at	2.381784248	-1.188947261	-0.452994972	0.381005102	0.730524735	64.84002639	1.368879042
	4084	1420539_a_at	2.315268108	-0.898307357	-0.452854445	0.504119711	0.730595896	64.84002639	1.368745712
	15799	1451767_at	5.029040943	-1.252810315	-0.452588346	0.361258477	0.730730664	64.84002639	1.368493276
	14316	1449976_a_at	5.168076722	-1.294087769	-0.452227671	0.349456723	0.73091337	64.84002639	1.368151194
	12456	1438619_x_at	4.774660427	-1.419884712	-0.45219475	0.318472864	0.730930049	64.84002639	1.368119975
	3930	1420361_at	6.273223929	-1.252634723	-0.452122533	0.360937251	0.730966638	64.84002639	1.368051493
	12161	1437614_x_at	4.762766526	-1.413756393	-0.451981808	0.319702751	0.731037942	64.84002639	1.367918055
	6121	1422908_at	-0.006233962	-1.200379824	-0.451657129	0.376261846	0.731202481	64.84002639	1.367610239
	3238	1419236_at	4.846410676	-1.557780756	-0.451495745	0.289832663	0.73128428	64.84002639	1.367457263
	8348	1425609_at	4.938823586	-1.267773439	-0.451306593	0.355983632	0.731380165	64.84002639	1.367277987
	7232	1424208_at	4.463241942	-1.225138842	-0.450899338	0.368039378	0.731586654	64.84002639	1.366892075
	9418	1427038_at	2.354257335	-0.95166661	-0.450736493	0.473628567	0.731669237	64.84002639	1.366737796
	15205	1451048_at	5.806906797	-1.410660604	-0.45040242	0.319284751	0.731838683	64.84002639	1.366421348
	12573	1438975_x_at	4.756524703	-1.412150069	-0.450387309	0.318937285	0.731846349	64.84002639	1.366407036
	2851	1418808_at	3.379902398	-1.604283179	-0.450373737	0.28073207	0.731853233	64.84002639	1.366394182
	15569	1451486_at	2.966701066	-1.234873615	-0.449724656	0.364186789	0.732182574	64.84002639	1.365779568
	9717	1427495_at	2.779568616	-1.403892674	-0.449597955	0.320250945	0.732246879	64.84002639	1.365659627
	5847	1422598_at	2.724685241	-0.931814605	-0.449428761	0.482315644	0.73233276	64.84002639	1.365499477
	10841	1431938_a_at	4.908112902	-1.257124802	-0.449107927	0.357250073	0.732495638	64.84002639	1.365195844
	15721	1451675_a_at	4.763727563	-0.987409261	-0.448793277	0.454515969	0.732655412	64.84002639	1.364898128
	15159	1450995_at	2.708928715	-0.756986572	-0.448764832	0.592830638	0.732669857	64.84002639	1.364871218
	13429	1448816_at	3.27758496	-1.220150113	-0.448697514	0.3677396	0.732704045	64.84002639	1.364807533
	2543	1418457_at	6.623349083	-0.86913029	-0.448569781	0.516113391	0.73276892	64.84002639	1.364686701
	3648	1419691_at	3.425714502	-1.123967901	-0.448462117	0.398999043	0.732823607	64.84002639	1.364584862
	13600	1449013_at	4.710265125	-1.620662984	-0.448392011	0.276671964	0.732859218	64.84002639	1.364518553
	237	1415971_at	6.623951808	-1.208707836	-0.448201727	0.37081064	0.732955885	64.84002639	1.364338592
	2309	1418205_at	3.17310373	-1.483923306	-0.448083393	0.301958592	0.733016007	64.84002639	1.36422669
	4856	1421442_at	3.736498073	-1.520493369	-0.447553863	0.29434779	0.733285103	64.84002639	1.363726053
	15002	1450808_at	6.364992258	-1.199169524	-0.447176295	0.372904986	0.733477037	64.84002639	1.363369198
	6597	1423478_at	3.759356771	-1.236505641	-0.447174177	0.361643459	0.733478114	64.84002639	1.363367197
	10712	1431394_a_at	4.022548115	-1.142200936	-0.446875444	0.391240657	0.733630008	64.84002639	1.36308492
	2674	1418602_at	3.480586915	-1.294545625	-0.446870357	0.345194753	0.733632594	64.84002639	1.363080114
	6469	1423327_at	3.329744858	-1.207902822	-0.446666978	0.369787179	0.733736023	64.84002639	1.362887971
	15668	1451603_at	4.193855118	-1.269325968	-0.446284695	0.351591874	0.733930473	64.84002639	1.362526883
	16818	1454862_at	5.418936639	-0.992177287	-0.445976037	0.449492286	0.734087511	64.84002639	1.362235408
	12163	1437616_x_at	4.742186883	-1.408757858	-0.445353649	0.316132149	0.73440427	64.84002639	1.361647857
	12147	1437564_at	4.600845403	-1.535155604	-0.44529576	0.290065553	0.734433739	64.84002639	1.361593221
	5007	1421618_at	3.597882933	-1.570517332	-0.444913504	0.28329105	0.73462836	64.84002639	1.361232502
	13715	1449147_at	5.493839626	-0.978374661	-0.444842911	0.454675421	0.734664307	64.84002639	1.361165897
	2296	1418191_at	3.114874751	-0.69822473	-0.444197741	0.636181622	0.734992921	64.84002639	1.360557322
	16939	1455422_x_at	3.721933865	-1.089818481	-0.443908399	0.407323244	0.735140343	64.84002639	1.360284481
	12562	1438954_x_at	3.751939811	-0.985271126	-0.443679511	0.450312102	0.735256984	64.84002639	1.360068685
	3680	1419725_at	3.902382815	-1.472045311	-0.443573937	0.301331714	0.735310791	64.84002639	1.359969161
	458	1416204_at	2.132283132	-1.011185755	-0.443453201	0.438547714	0.73537233	64.84002639	1.359855353
	5853	1422604_at	3.923324773	-1.207883131	-0.4433811	0.367072847	0.735409083	64.84002639	1.359787394
	17610	1460513_a_at	2.775034605	-1.094607002	-0.443247929	0.404937963	0.735476969	64.84002639	1.359661882
	11410	1434790_a_at	4.182236522	-1.113243413	-0.443082442	0.398010387	0.735561339	64.84002639	1.359505928
	10961	1432558_a_at	7.440455812	-0.820439025	-0.442833223	0.539751535	0.735688414	64.84002639	1.3592711
	14371	1450036_at	4.14604937	-1.258090098	-0.44244455	0.351679542	0.735886641	64.84002639	1.358904951
	581	1416333_at	5.62061045	-1.225124928	-0.441987712	0.360769504	0.736119701	64.84002639	1.358474714
	6628	1423514_at	2.734624537	-1.689711872	-0.441810032	0.261470633	0.736210366	64.84002639	1.358307417
	362	1416103_at	8.211018633	-1.158871324	-0.441614448	0.381072893	0.736310179	64.84002639	1.358123286
	11934	1436971_x_at	8.525293882	-1.172619379	-0.441595144	0.376588645	0.736320032	64.84002639	1.358105113
	15400	1451282_at	3.723094946	-1.267454449	-0.441277575	0.3481605	0.73648213	64.84002639	1.357806197
	2542	1418456_a_at	6.646230796	-0.86009225	-0.440925272	0.512648814	0.736661999	64.84002639	1.357474664
	10169	1428311_at	6.290378271	-1.530630172	-0.440867754	0.288030226	0.736691369	64.84002639	1.357420545
	963	1416741_at	6.636062932	-0.865784586	-0.440830957	0.509169329	0.73671016	64.84002639	1.357385923
	12561	1438953_at	3.733843112	-0.979206575	-0.44082807	0.450189042	0.736711634	64.84002639	1.357383207
	4419	1420918_at	4.084544159	-1.262146639	-0.440758639	0.349213495	0.73674709	64.84002639	1.357317883
	9047	1426511_at	3.695589557	-1.208090179	-0.440501943	0.364626706	0.736878189	64.84002639	1.357076399
	3745	1419899_at	4.029321376	-1.532836814	-0.440372079	0.287292212	0.736944522	64.84002639	1.356954248
	962	1416740_at	6.809877474	-0.849966029	-0.440286475	0.518004791	0.736988251	64.84002639	1.356873734
	1842	1417686_at	2.411098575	-1.059629992	-0.44011829	0.415350918	0.737074172	64.84002639	1.356715563
	1931	1417788_at	7.88822487	-0.882364457	-0.440097832	0.498771033	0.737084624	64.84002639	1.356696325
	11321	1434479_at	6.762282754	-0.858006746	-0.440033806	0.512855882	0.737117336	64.84002639	1.356636117
	16312	1452518_a_at	1.156831655	-1.164276579	-0.439839431	0.377779163	0.737216655	64.84002639	1.356453349
	3096	1419078_at	3.624701039	-1.353411592	-0.439685725	0.324872144	0.737295203	64.84002639	1.356308838
	6421	1423272_at	4.802955877	-1.51635535	-0.439574755	0.289889013	0.737351917	64.84002639	1.356204517
	10768	1431705_a_at	3.496405126	-1.213565729	-0.439054064	0.36178845	0.737618086	64.84002639	1.35571513
	16570	1453528_at	3.77478863	-1.076564116	-0.438609029	0.407415613	0.737845658	64.84002639	1.355296991
	13558	1448963_at	6.495752706	-1.666390818	-0.438603138	0.263205446	0.737848671	64.84002639	1.355291456
	9261	1426807_at	3.634981057	-1.121245321	-0.438519831	0.391100701	0.737891278	64.84002639	1.355213199
	17587	1460419_a_at	3.891893024	-1.168999815	-0.438111816	0.374774923	0.738099994	64.84002639	1.354829979
	9461	1427103_at	5.473861269	-1.500249376	-0.437978328	0.291937017	0.738168291	64.84002639	1.354704627
	13350	1448729_a_at	3.83168282	-1.092807807	-0.43775032	0.400573932	0.738284963	64.84002639	1.354490542
	10276	1428722_at	1.256773576	-0.752669447	-0.437300365	0.580999224	0.738515259	64.84002639	1.354068163
	707	1416468_at	2.159161168	-0.71530572	-0.437273145	0.611309449	0.738529193	64.84002639	1.354042616
	2975	1418946_at	5.090139718	-1.09900435	-0.437110109	0.397732829	0.738612658	64.84002639	1.353889606
	5451	1422144_at	1.884084712	-1.513849042	-0.437089731	0.288727422	0.73862309	64.84002639	1.353870483
	3744	1419898_s_at	4.18662338	-1.522039238	-0.437083908	0.287169934	0.738626072	64.84002639	1.353865018
	7624	1424680_at	1.556287387	-1.127394421	-0.436923852	0.387551901	0.738708021	64.84002639	1.353714825
	15691	1451630_at	3.324325339	-1.740676414	-0.43637172	0.25069089	0.738990785	64.84002639	1.353196847
	12709	1440865_at	5.739597946	-1.152585414	-0.436218374	0.378469455	0.739069338	64.84002639	1.35305302
	11411	1434793_at	3.186064931	-1.64078074	-0.436188656	0.265842136	0.739084562	64.84002639	1.35302515
	14227	1449867_at	3.993535831	-1.421574823	-0.43618212	0.306830223	0.73908791	64.84002639	1.35301902
	14051	1449528_at	3.752559238	-1.002036015	-0.436169296	0.435283053	0.73909448	64.84002639	1.353006993
	8966	1426397_at	3.220368037	-1.165683011	-0.435754419	0.373818967	0.739307052	64.84002639	1.352617964
	14107	1449592_at	2.400754007	-1.267709643	-0.435634846	0.343639293	0.73936833	64.84002639	1.352505861
	3914	1420342_at	5.047313143	-1.074696665	-0.435585629	0.405310301	0.739393554	64.84002639	1.352459721
	15451	1451344_at	5.039357224	-1.191151457	-0.435346881	0.365484069	0.739515924	64.84002639	1.352235925
	8376	1425642_at	2.360244821	-1.282870434	-0.435197345	0.339237178	0.739592579	64.84002639	1.352095773
	7812	1424915_s_at	3.235725098	-1.409179906	-0.434463379	0.308309377	0.73996894	64.84002639	1.351408073
	2951	1418920_at	3.756795992	-1.248968814	-0.433521607	0.347103628	0.74045214	64.84002639	1.35052618
	14398	1450070_s_at	6.145661708	-1.389036028	-0.432975349	0.311709228	0.740732556	64.84002639	1.350014917
	2737	1418676_at	2.315319609	-1.20544457	-0.43277418	0.359016242	0.74083585	64.84002639	1.349826685
	16882	1455106_a_at	5.600246509	-1.033641971	-0.432321037	0.418250274	0.741068579	64.84002639	1.349402778
	13211	1448575_at	3.263447373	-0.953168101	-0.432091325	0.453321218	0.741186585	64.84002639	1.349187937
	12582	1438999_a_at	4.676981534	-1.114449231	-0.431924035	0.38756726	0.741272535	64.84002639	1.3490315
	16808	1454814_s_at	3.880243786	-1.038798553	-0.431585363	0.415465888	0.741446569	64.84002639	1.348714852
	17520	1460334_at	5.969720292	-1.728619133	-0.431435482	0.249583887	0.741523602	64.84002639	1.348574742
	17630	1460629_at	5.347052193	-1.266826381	-0.431361586	0.340505686	0.741561584	64.84002639	1.348505669
	9833	1427679_at	2.391312431	-1.320685745	-0.43121265	0.326506629	0.741638143	64.84002639	1.348366463
	6553	1423428_at	3.530569226	-1.263115866	-0.430959601	0.341187703	0.741768238	64.84002639	1.34812998
	1648	1417484_at	0.302090506	-0.991492672	-0.430822932	0.434519532	0.74183851	64.84002639	1.348002276
	3971	1420408_a_at	3.734409908	-0.938731574	-0.43045486	0.458549464	0.742027798	64.84002639	1.347658407
	13531	1448933_at	2.772340782	-0.987896746	-0.429985454	0.435253437	0.742269269	64.84002639	1.347219994
	8847	1426251_at	3.483521084	-1.417227194	-0.429977996	0.303393837	0.742273106	64.84002639	1.347213029
	11571	1435454_a_at	4.985126546	-1.098316739	-0.429796884	0.391323258	0.742366295	64.84002639	1.347043914
	13212	1448576_at	3.093567076	-0.948341529	-0.429639239	0.453042734	0.742447419	64.84002639	1.346896729
	1364	1417171_at	1.110966064	-1.143398841	-0.429507601	0.375641102	0.742515166	64.84002639	1.346773837
	17435	1460218_at	7.556743481	-0.887867127	-0.429398122	0.48362881	0.742571514	64.84002639	1.346671642
	12749	1447964_at	3.216979168	-1.74574469	-0.42938559	0.245961275	0.742577965	64.84002639	1.346659944
	2064	1417933_at	4.970405768	-0.957102863	-0.428955285	0.448180965	0.742799482	64.84002639	1.346258342
	11576	1435504_at	5.454281983	-0.943359256	-0.428402079	0.454124	0.743084366	64.84002639	1.345742214
	11150	1433903_at	3.855326529	-1.05153893	-0.428327998	0.407334418	0.743122523	64.84002639	1.345673114
	14027	1449498_at	3.25424985	-0.9723178	-0.428308428	0.440502506	0.743132604	64.84002639	1.34565486
	4465	1420979_at	6.041817337	-1.397497845	-0.428249866	0.306440448	0.74316277	64.84002639	1.345600238
	2738	1418677_at	1.613019845	-0.703328012	-0.428215025	0.608841136	0.743180717	64.84002639	1.345567743
	5852	1422603_at	6.480215671	-0.901739927	-0.428140642	0.474793928	0.743219035	64.84002639	1.345498369
	1450	1417266_at	8.885563375	-0.714368244	-0.42783752	0.59890333	0.743375208	64.84002639	1.345215698
	4270	1420747_at	3.258945654	-0.993662693	-0.427737419	0.43046541	0.743426789	64.84002639	1.345122364
	11382	1434674_at	4.853643192	-1.271464103	-0.427312814	0.336079337	0.743645622	64.84002639	1.344726534
	8622	1425973_at	4.652549762	-1.348566292	-0.427126454	0.316726332	0.743741688	64.84002639	1.344552841
	13739	1449175_at	3.907366605	-1.099056061	-0.426955674	0.388474882	0.743829735	64.84002639	1.344393688
	12377	1438343_at	4.076304418	-1.147370007	-0.426777133	0.371961207	0.743921793	64.84002639	1.344227322
	5884	1422640_at	2.457092565	-1.352243148	-0.426622779	0.315492654	0.744001389	64.84002639	1.344083512
	5255	1421911_at	4.270585316	-1.179015394	-0.426548465	0.361783627	0.744039714	64.84002639	1.344014279
	8566	1425894_at	3.999931158	-1.210956173	-0.42641462	0.352130515	0.744108745	64.84002639	1.343889595
	11585	1435533_s_at	1.781369122	-1.514554162	-0.426414606	0.28154464	0.744108752	64.84002639	1.343889582
	10628	1431011_at	4.550916537	-1.414797115	-0.42634938	0.30135019	0.744142396	64.84002639	1.343828823
	12886	1448218_s_at	8.368772078	-1.179524357	-0.426321182	0.361434828	0.74415694	64.84002639	1.343802559
	12022	1437204_a_at	5.243010879	-1.107331852	-0.426234135	0.384919962	0.744201841	64.84002639	1.34372148
	7386	1424395_at	4.127488779	-1.146431169	-0.425975692	0.37156674	0.744335169	64.84002639	1.343480789
	508	1416257_at	6.446228335	-1.290739907	-0.425781517	0.329873985	0.744435357	64.84002639	1.34329998
	14319	1449979_a_at	0.624182176	-1.275604556	-0.425534778	0.333594589	0.744562686	64.84002639	1.343070259
	12253	1437903_at	5.403773973	-0.803038231	-0.425483812	0.529842535	0.744588989	64.84002639	1.343022814
	15160	1450997_at	6.670861006	-1.158112477	-0.425438071	0.367354708	0.744612597	64.84002639	1.342980234
	14664	1450403_at	4.226199449	-1.166832689	-0.425292456	0.364484523	0.744687757	64.84002639	1.34284469
	1415	1417226_at	5.642925243	-1.398250588	-0.425126125	0.304041442	0.744773618	64.84002639	1.34268988
	17579	1460406_at	2.259881943	-1.092556523	-0.425036065	0.389028902	0.744820112	64.84002639	1.342606065
	12904	1448239_at	6.526715504	-1.010315487	-0.425033987	0.420694321	0.744821185	64.84002639	1.342604132
	1948	1417805_at	3.345573372	-1.383394442	-0.425019054	0.307229118	0.744828894	64.84002639	1.342590235
	10296	1428787_at	5.504977806	-1.089530394	-0.42499621	0.390072835	0.744840688	64.84002639	1.342568975
	3513	1419537_at	3.161542473	-1.049366758	-0.424919447	0.404929396	0.744880321	64.84002639	1.342497543
	12887	1448219_a_at	8.460770793	-1.1562995	-0.424592698	0.367199586	0.745049044	64.84002639	1.342193521
	16138	1452243_at	3.478662508	-1.552353192	-0.424543323	0.273483718	0.745074543	64.84002639	1.342147586
	2540	1418454_at	6.803599378	-0.753000742	-0.424444269	0.563670453	0.745125701	64.84002639	1.342055439
	13695	1449127_at	7.008692677	-1.219868668	-0.424240489	0.347775543	0.745230958	64.84002639	1.341865887
	3293	1419298_at	3.728726564	-0.996497616	-0.424224553	0.425715573	0.745239189	64.84002639	1.341851066
	1598	1417429_at	3.239998214	-1.014655086	-0.424075188	0.417950093	0.745316349	64.84002639	1.341712148
	14261	1449909_at	3.791179437	-1.172319436	-0.424033533	0.361704771	0.745337869	64.84002639	1.34167341
	8561	1425889_at	3.307974635	-1.551132757	-0.424027951	0.27336664	0.745340753	64.84002639	1.341668218
	2302	1418197_at	1.686082088	-0.673204895	-0.423921875	0.629707059	0.745395557	64.84002639	1.341569574
	16979	1455618_x_at	2.789363121	-1.089595756	-0.423915869	0.38905793	0.74539866	64.84002639	1.341563989
	13655	1449082_at	6.678279109	-0.769135784	-0.423631334	0.550788745	0.745545686	64.84002639	1.341299425
	14805	1450571_a_at	5.028731687	-1.411506567	-0.423461169	0.300006517	0.745633628	64.84002639	1.341141229
	9143	1426634_at	4.890563083	-0.854470059	-0.423350435	0.495453797	0.745690861	64.84002639	1.341038294
	6398	1423249_at	4.842362511	-1.482828912	-0.423257159	0.285438971	0.745739074	64.84002639	1.340951594
	2502	1418415_at	2.000930499	-1.270196888	-0.423192559	0.333170836	0.745772467	64.84002639	1.340891551
	2214	1418098_at	3.726047259	-1.349210633	-0.423190764	0.313658041	0.745773395	64.84002639	1.340889883
	9492	1427149_at	4.124817537	-0.978337869	-0.4230387	0.432405525	0.745852006	64.84002639	1.340748556
	13586	1448998_at	4.257421727	-0.674368979	-0.422768847	0.626910282	0.745991529	64.84002639	1.340497795
	8059	1425218_a_at	0.861042511	-1.041783128	-0.422608828	0.405659121	0.746074276	64.84002639	1.34034912
	14967	1450770_at	2.761781516	-1.262255659	-0.422597247	0.334795288	0.746080265	64.84002639	1.340338361
	10295	1428786_at	5.575502613	-1.096644529	-0.422579382	0.385338522	0.746089504	64.84002639	1.340321763
	14312	1449971_a_at	7.111593701	-1.013058913	-0.422420315	0.416975074	0.74617177	64.84002639	1.340173992
	16422	1452705_at	3.027676928	-0.798312249	-0.422408474	0.529126886	0.746177894	64.84002639	1.340162993
	6575	1423452_at	6.72330899	-1.145282324	-0.422245402	0.368682371	0.746262242	64.84002639	1.340011519
	4466	1420980_at	6.108750206	-1.372384326	-0.4219738	0.307474948	0.746402747	64.84002639	1.339759271
	13601	1449014_at	3.735432559	-1.407773009	-0.421746573	0.299584216	0.746520315	64.84002639	1.339548274
	3534	1419561_at	5.715437043	-0.953170703	-0.421570884	0.44228267	0.746611231	64.84002639	1.339385155
	4303	1420784_at	2.852033666	-1.615957215	-0.421239275	0.26067477	0.746782862	64.84002639	1.339077328
	361	1416102_at	8.309638682	-1.151296822	-0.421149797	0.365804707	0.74682918	64.84002639	1.338994279
	15510	1451416_a_at	6.25193278	-1.048107766	-0.420990408	0.401667101	0.746911694	64.84002639	1.338846356
	4931	1421529_a_at	6.465358794	-1.559878026	-0.420869407	0.269809177	0.746974342	64.84002639	1.338734069
	13561	1448966_a_at	4.205854643	-1.134212619	-0.420515052	0.370755046	0.747157836	64.84002639	1.338405289
	13742	1449178_at	2.995072329	-0.702404603	-0.420110534	0.598103333	0.747367362	64.84002639	1.338030066
	17217	1456370_s_at	4.37168446	-1.16581612	-0.419880847	0.36016044	0.747486357	64.84002639	1.337817059
	4023	1420461_at	3.089305902	-1.108554907	-0.419715835	0.378615288	0.747571858	64.84002639	1.337664052
	6636	1423526_at	3.436656575	-1.739999866	-0.419335263	0.240997296	0.747769087	64.84002639	1.337311233
	7944	1425078_x_at	4.1374331	-0.845697656	-0.419138289	0.495612452	0.747871189	64.84002639	1.337128659
	7811	1424914_at	3.103816566	-1.421014124	-0.41899136	0.294853762	0.747947358	64.84002639	1.336992489
	10464	1429752_x_at	5.521961577	-1.001338879	-0.418975337	0.41841513	0.747955665	64.84002639	1.336977639
	11537	1435323_a_at	6.542641425	-1.144860695	-0.418831166	0.36583592	0.748030414	64.84002639	1.33684404
	8670	1426029_a_at	4.094273815	-1.130166206	-0.418753032	0.370523406	0.748070927	64.84002639	1.336771641
	2666	1418594_a_at	4.422033352	-1.392107182	-0.418518197	0.300636476	0.748192704	64.84002639	1.336554065
	5888	1422644_at	2.167149417	-0.911944277	-0.418445781	0.458850165	0.74823026	64.84002639	1.336486979
	14354	1450016_at	6.395523324	-1.205550106	-0.418004033	0.346733023	0.748459401	64.84002639	1.336077814
	2479	1418392_a_at	3.29995494	-0.718329868	-0.417852585	0.581700141	0.748537975	64.84002639	1.335937565
	9597	1427312_at	1.788431054	-0.770728026	-0.417639041	0.541876028	0.74864878	64.84002639	1.335739838
	16078	1452136_at	4.869353008	-0.858563463	-0.417526347	0.486308077	0.748707262	64.84002639	1.335635502
	11212	1434109_at	6.548160749	-1.137123153	-0.417506517	0.367160335	0.748717553	64.84002639	1.335617144
	3540	1419567_at	3.095639659	-1.289980852	-0.417488348	0.323639182	0.748726983	64.84002639	1.335600323
	15189	1451031_at	2.734616264	-1.066602662	-0.417435748	0.391369497	0.748754281	64.84002639	1.335551629
	15906	1451921_a_at	4.163340469	-1.136847477	-0.417148127	0.366934119	0.74890357	64.84002639	1.335285395
	8722	1426091_a_at	4.331141922	-1.411130141	-0.417131374	0.295600925	0.748912267	64.84002639	1.33526989
	380	1416121_at	6.007742658	-0.790443707	-0.416814273	0.527316833	0.749076894	64.84002639	1.334976432
	9578	1427278_at	5.587566228	-0.94380338	-0.41673183	0.441545177	0.749119701	64.84002639	1.334900148
	12896	1448228_at	5.894303415	-0.793930124	-0.416592537	0.524721917	0.749192033	64.84002639	1.334771268
	7087	1424043_at	4.56293075	-1.680635408	-0.416592292	0.24787785	0.74919216	64.84002639	1.334771042
	7387	1424396_a_at	4.284364933	-1.163055394	-0.416581695	0.358178722	0.749197663	64.84002639	1.334761237
	13828	1449277_at	3.721020758	-0.942447633	-0.416488214	0.441921864	0.74924621	64.84002639	1.334674753
	12771	1448059_at	3.298052056	-1.031732148	-0.41637372	0.403567651	0.749305673	64.84002639	1.334568835
	4547	1421073_a_at	3.91185297	-1.21578515	-0.416293497	0.342407124	0.749347341	64.84002639	1.334494627
	6462	1423319_at	4.290365541	-1.246136531	-0.416196293	0.33398932	0.749397831	64.84002639	1.334404717
	2386	1418287_a_at	1.258461315	-0.939627344	-0.4160544	0.442786603	0.74947154	64.84002639	1.33427348
	6979	1423918_at	5.539277478	-1.185111212	-0.416013582	0.351033369	0.749492745	64.84002639	1.33423573
	13351	1448730_at	2.605729581	-0.857917775	-0.415552225	0.484373022	0.749732462	64.84002639	1.333809126
	2203	1418086_at	2.307988761	-1.349272976	-0.415438236	0.307897841	0.749791702	64.84002639	1.333703744
	2800	1418747_at	5.981295764	-1.226928977	-0.41542069	0.338585768	0.749800821	64.84002639	1.333687524
	7160	1424126_at	5.144698497	-1.594914895	-0.415257678	0.260363534	0.749885546	64.84002639	1.333536837
	11334	1434515_at	4.454811822	-1.395180853	-0.414958766	0.297422922	0.750040932	64.84002639	1.33326057
	17071	1455913_x_at	0.708184797	-1.067041645	-0.414829943	0.388766404	0.750107908	64.84002639	1.333141525
	17543	1460360_at	4.241945244	-1.164907669	-0.414630215	0.355933974	0.750211761	64.84002639	1.332956976
	5855	1422606_at	2.141465649	-0.718073559	-0.414561353	0.577324353	0.75024757	64.84002639	1.332893353
	11436	1434896_at	5.198523056	-0.961696774	-0.414375801	0.430879891	0.750344069	64.84002639	1.332721935
	4808	1421384_at	4.704117085	-1.314889095	-0.413441868	0.314430981	0.750829964	64.84002639	1.331859472
	7810	1424913_at	2.884658805	-1.438476196	-0.413234067	0.287272093	0.750938119	64.84002639	1.331667649
	6798	1423710_at	4.894222355	-1.373567352	-0.413159158	0.300792791	0.750977111	64.84002639	1.331598507
	16170	1452289_a_at	3.974519117	-1.609828553	-0.412963926	0.25652665	0.751078744	64.84002639	1.331418322
	2000	1417860_a_at	2.909873471	-1.064326456	-0.412657074	0.387716637	0.75123851	64.84002639	1.331135167
	13201	1448564_at	4.434604906	-1.305051752	-0.41220574	0.315853941	0.751473565	64.84002639	1.330718799
	7914	1425043_s_at	3.928513824	-1.606557481	-0.41217313	0.256556727	0.751490551	64.84002639	1.33068872
	17165	1456175_a_at	6.453276608	-1.445207671	-0.411875757	0.284994167	0.751645467	64.84002639	1.330414463
	16215	1452362_at	5.559387359	-1.2738227	-0.411586195	0.323111054	0.751796344	64.84002639	1.330147463
	11254	1434229_a_at	4.556903714	-1.331530515	-0.411485951	0.30903231	0.751848584	64.84002639	1.330055042
	16736	1454608_x_at	0.803242653	-1.068092406	-0.410696204	0.384513739	0.752260266	64.84002639	1.329327155
	7829	1424936_a_at	3.264492598	-1.188209366	-0.41069549	0.345642361	0.752260639	64.84002639	1.329326498
	17044	1455853_x_at	6.539892039	-1.347803485	-0.410049232	0.304235177	0.752597691	64.84002639	1.328731157
	7053	1424007_at	3.346927961	-0.881061767	-0.409744622	0.465057771	0.752756611	64.84002639	1.328450638
	4880	1421469_a_at	4.8623655	-1.117449008	-0.409533918	0.366490028	0.752866558	64.84002639	1.328256634
	191	1415919_at	5.382508977	-1.254483128	-0.40941398	0.32636069	0.75292915	64.84002639	1.328146214
	7632	1424688_at	4.511594083	-1.029929091	-0.409406541	0.397509445	0.752933032	64.84002639	1.328139366
	15236	1451081_a_at	5.535299919	-1.091645993	-0.409234062	0.374877996	0.753023053	64.84002639	1.327980592
	10729	1431464_a_at	4.52068614	-1.27297587	-0.40921033	0.321459612	0.753035441	64.84002639	1.327958747
	9017	1426467_s_at	4.581607918	-1.110463368	-0.409144441	0.368444788	0.753069833	64.84002639	1.327898099
	13923	1449378_at	3.3039335	-0.697727842	-0.409009862	0.586202582	0.753140085	64.84002639	1.327774235
	9735	1427521_a_at	6.582149652	-0.804170024	-0.40858812	0.508086733	0.753360282	64.84002639	1.327386145
	3368	1419376_at	4.72874384	-0.8806598	-0.408568728	0.4639348	0.753370408	64.84002639	1.327368302
	5208	1421859_at	5.171983409	-1.336054458	-0.408266253	0.305576056	0.753528377	64.84002639	1.327090035
	13230	1448594_at	4.671500629	-0.921317857	-0.407999194	0.442843033	0.753667876	64.84002639	1.326844399
	7743	1424830_at	4.875855379	-1.491302632	-0.40781395	0.273461564	0.753764654	64.84002639	1.326674042
	15956	1451990_at	4.134796207	-1.239964424	-0.407725295	0.328820156	0.753810975	64.84002639	1.326592519
	1201	1416992_at	4.667674812	-1.053124031	-0.4074552	0.386901436	0.753952113	64.84002639	1.326344183
	14776	1450536_s_at	4.975247041	-1.139637314	-0.407385329	0.357469279	0.753988629	64.84002639	1.326279948
	8629	1425984_at	6.120135072	-0.967344336	-0.40734716	0.421098408	0.754008577	64.84002639	1.32624486
	13854	1449305_at	3.468397939	-1.259701574	-0.407066617	0.323145279	0.754155214	64.84002639	1.325986986
	3695	1419747_at	1.607150161	-1.477024874	-0.406911175	0.275493786	0.754236474	64.84002639	1.325844127
	2969	1418940_at	0.388800819	-1.26654588	-0.406562729	0.321001186	0.754418663	64.84002639	1.325523942
	16526	1453198_at	5.085400116	-0.934022453	-0.406282577	0.434981595	0.754565175	64.84002639	1.325266568
	14547	1450259_a_at	4.659614634	-1.101160475	-0.406134021	0.368823646	0.754642877	64.84002639	1.325130111
	10435	1429562_at	4.020590488	-0.864896823	-0.40606329	0.469493331	0.754679876	64.84002639	1.325065145
	8409	1425692_a_at	3.244911144	-1.186454268	-0.405966418	0.342167776	0.754730552	64.84002639	1.324976175
	17580	1460407_at	2.453492002	-0.888585024	-0.405937054	0.456835354	0.754745914	64.84002639	1.324949207
	16539	1453278_a_at	5.817811887	-0.992061196	-0.405885519	0.40913355	0.754772875	64.84002639	1.324901879
	3441	1419456_at	6.381745842	-1.128338509	-0.405697757	0.359553231	0.754871112	64.84002639	1.324729458
	14355	1450017_at	6.383009947	-1.197170186	-0.405594633	0.338794465	0.754925073	64.84002639	1.32463477
	2681	1418609_at	3.593340338	-1.009468018	-0.405404189	0.401601815	0.755024734	64.84002639	1.324459922
	4220	1420693_at	2.287472139	-0.927614425	-0.405246868	0.436869951	0.755107071	64.84002639	1.324315502
	9018	1426468_at	4.532896592	-1.136552579	-0.405232337	0.356545174	0.755114677	64.84002639	1.324302164
	15210	1451054_at	4.472476147	-0.690553136	-0.405182141	0.586750127	0.75514095	64.84002639	1.324256088
	12023	1437205_at	5.4408436	-1.130085031	-0.405102133	0.358470489	0.755182829	64.84002639	1.324182651
	13662	1449091_at	4.099135399	-0.670571582	-0.40504736	0.604032993	0.755211501	64.84002639	1.324132377
	1649	1417485_at	0.436803024	-0.996709238	-0.40486944	0.406206168	0.755304643	64.84002639	1.323969089
	14054	1449532_at	1.511873304	-1.343427111	-0.404689859	0.30123693	0.755398666	64.84002639	1.323804297
	9842	1427696_at	3.961279498	-1.144666417	-0.404543066	0.353415685	0.755475531	64.84002639	1.323669608
	10057	1428067_at	4.120685444	-1.065402663	-0.404528596	0.379695499	0.755483108	64.84002639	1.323656332
	15969	1452005_at	4.958087291	-1.36301795	-0.404396627	0.296692078	0.755552218	64.84002639	1.323535258
	4171	1420635_a_at	5.41858187	-1.499800869	-0.404373587	0.269618184	0.755564285	64.84002639	1.32351412
	9579	1427279_at	5.439176035	-0.97110015	-0.404359143	0.416392833	0.75557185	64.84002639	1.323500869
	14064	1449544_a_at	2.868786839	-1.317899577	-0.404191983	0.306694068	0.7556594	64.84002639	1.323347529
	1510	1417333_at	3.611647181	-1.174345123	-0.404076055	0.344086289	0.755720124	64.84002639	1.323241196
	10707	1431382_a_at	5.395869085	-0.979340202	-0.40406418	0.412588168	0.755726344	64.84002639	1.323230304
	4343	1420827_a_at	6.476655687	-1.20256792	-0.404036269	0.33597792	0.755740965	64.84002639	1.323204705
	7490	1424524_at	6.653127442	-0.783183655	-0.40382957	0.515625636	0.75584925	64.84002639	1.323015139
	14172	1449773_s_at	5.72285587	-1.086878798	-0.403514798	0.371260162	0.756014181	64.84002639	1.322726511
	8463	1425764_a_at	5.066274389	-1.257630251	-0.403401274	0.320763017	0.756073674	64.84002639	1.322622431
	4586	1421114_a_at	0.134554488	-1.11258067	-0.40332061	0.362509093	0.756115949	64.84002639	1.322548482
	13797	1449242_s_at	2.665009774	-1.390261154	-0.403060596	0.289917182	0.756252234	64.84002639	1.322310143
	6158	1422953_at	7.188206674	-0.926979136	-0.402624368	0.43434027	0.756480937	64.84002639	1.321910377
	4398	1420895_at	3.79680314	-1.151955692	-0.402310761	0.349241523	0.756645395	64.84002639	1.321623057
	4988	1421596_s_at	3.249017451	-0.852772581	-0.402115826	0.471539348	0.756747639	64.84002639	1.321444493
	8856	1426264_at	5.130376835	-1.338594012	-0.402095358	0.300386341	0.756758375	64.84002639	1.321425745
	8905	1426318_at	2.156620709	-1.128283895	-0.401921107	0.356223383	0.756849783	64.84002639	1.321266151
	4822	1421401_at	3.471451684	-1.412879604	-0.40185746	0.284424419	0.756883174	64.84002639	1.321207862
	14892	1450678_at	7.856066088	-0.924467351	-0.401841573	0.434673623	0.756891509	64.84002639	1.321193313
	8857	1426265_x_at	5.152632368	-1.344740469	-0.401683355	0.298706973	0.75697452	64.84002639	1.321048428
	2449	1418357_at	-0.584665541	-0.936206062	-0.401654868	0.429023998	0.756989467	64.84002639	1.321022343
	9702	1427475_a_at	2.524539849	-0.93878444	-0.401420768	0.427596316	0.757112311	64.84002639	1.320808004
	11606	1435660_at	4.213354712	-0.858494374	-0.401355811	0.467511289	0.7571464	64.84002639	1.320748536
	13435	1448825_at	3.870530003	-1.121866574	-0.401019349	0.357457258	0.757323001	64.84002639	1.320440551
	11255	1434230_at	4.734499968	-1.346179031	-0.400997042	0.297877944	0.757334711	64.84002639	1.320420134
	10856	1432007_s_at	4.584296244	-1.176221224	-0.400845373	0.340790801	0.757414333	64.84002639	1.320281327
	5207	1421857_at	4.999079951	-1.342208855	-0.40049122	0.298382191	0.757600286	64.84002639	1.319957263
	8391	1425665_a_at	7.148060321	-1.427395954	-0.40017315	0.280351887	0.757767332	64.84002639	1.319666285
	4821	1421400_at	3.514098866	-1.396850471	-0.400170464	0.28648053	0.757768743	64.84002639	1.319663828
	14581	1450301_at	3.118028966	-0.846219183	-0.400147436	0.472865002	0.757780838	64.84002639	1.319642764
	3209	1419202_at	1.668817201	-1.26231528	-0.400110343	0.316965459	0.757800322	64.84002639	1.319608836
	16251	1452421_at	3.349516539	-0.971413656	-0.400101886	0.411875912	0.757804764	64.84002639	1.3196011
	16936	1455405_at	3.791112334	-1.170928634	-0.400053739	0.3416551	0.757830054	64.84002639	1.319557062
	13035	1448382_at	3.105581648	-1.042166253	-0.400005147	0.383820859	0.75785558	64.84002639	1.319512618
	4830	1421410_a_at	3.637857334	-1.181659598	-0.399727444	0.338276306	0.758001472	64.84002639	1.319258651
	2267	1418157_at	2.159128451	-0.811921201	-0.399619394	0.492189874	0.758058245	64.84002639	1.319159849
	11314	1434438_at	6.705666078	-1.184439876	-0.399609972	0.337383079	0.758063196	64.84002639	1.319151234
	2243	1418131_at	6.73387021	-1.187138697	-0.399489103	0.336514263	0.758126709	64.84002639	1.31904072
	16442	1452769_at	5.933689528	-1.312386631	-0.399381692	0.304317099	0.758183154	64.84002639	1.318942519
	503	1416252_at	6.027172992	-1.533805154	-0.399363004	0.260374014	0.758192976	64.84002639	1.318925435
	4798	1421370_a_at	2.284403946	-0.964621531	-0.397828101	0.412418848	0.759000057	64.84002639	1.317522957
	10855	1432006_at	4.394340013	-1.160407971	-0.397786818	0.342799109	0.759021776	64.84002639	1.317485257
	13229	1448593_at	4.774882284	-0.914647074	-0.397710185	0.434823656	0.759062095	64.84002639	1.317415277
	15466	1451362_at	5.532164567	-1.22758365	-0.397698607	0.323968642	0.759068186	64.84002639	1.317404705
	1422	1417234_at	3.0244978	-1.034330884	-0.397570577	0.384374655	0.759135552	64.84002639	1.317287798
	9007	1426454_at	6.17783905	-0.911509382	-0.397189661	0.435749394	0.759336014	64.84002639	1.31694004
	1622	1417455_at	5.349870019	-0.960446613	-0.397008244	0.413357951	0.759431505	64.84002639	1.316774446
	10434	1429560_at	5.048797812	-0.916078971	-0.396832399	0.433185797	0.759524075	64.84002639	1.316613959
	7095	1424053_a_at	5.66726902	-1.114929856	-0.396788302	0.355886336	0.759547291	64.84002639	1.316573716
	11242	1434196_at	4.274594468	-1.062707992	-0.396585579	0.373183962	0.759654028	64.84002639	1.316388729
	8841	1426245_s_at	4.41462313	-1.233655589	-0.396418063	0.32133609	0.759742239	64.84002639	1.316235888
	8582	1425917_at	3.189251762	-0.835248658	-0.396416804	0.474609328	0.759742902	64.84002639	1.316234739
	4012	1420450_at	7.480880953	-0.770313752	-0.396168191	0.514294585	0.759873836	64.84002639	1.316007938
	11832	1436704_x_at	5.734362266	-1.281597854	-0.396117102	0.309080653	0.759900745	64.84002639	1.315961336
	5277	1421937_at	4.259305626	-1.179311349	-0.395874629	0.335682879	0.760028472	64.84002639	1.315740182
	8447	1425746_at	3.794862246	-0.949648346	-0.395819038	0.416805905	0.760057759	64.84002639	1.315689483
	3898	1420307_a_at	6.051803749	-1.414869928	-0.395702439	0.279674076	0.760119189	64.84002639	1.315583154
	9291	1426851_a_at	2.850089111	-0.791289376	-0.395485156	0.499798389	0.760233679	64.84002639	1.315385029
	2507	1418421_at	3.89826548	-1.245518316	-0.395420717	0.317474831	0.760267636	64.84002639	1.315326278
	13780	1449223_at	3.572411057	-1.084114104	-0.395345107	0.364671122	0.760307482	64.84002639	1.315257345
	15026	1450839_at	5.65703301	-0.860537897	-0.395289675	0.45935185	0.760336695	64.84002639	1.315206811
	14731	1450482_a_at	0.518774932	-1.097519544	-0.395235782	0.360117306	0.760365099	64.84002639	1.315157681
	2413	1418317_at	0.924635259	-0.845378971	-0.395213414	0.467498516	0.760376888	64.84002639	1.315137291
	8177	1425371_at	4.541000845	-1.349203149	-0.395080511	0.292825074	0.760446938	64.84002639	1.315016144
	13808	1449253_at	2.522853865	-1.331025754	-0.395008217	0.296769778	0.760485045	64.84002639	1.31495025
	10703	1431362_a_at	2.706809141	-0.765629118	-0.39497851	0.515887524	0.760500705	64.84002639	1.314923173
	6504	1423365_at	3.01796329	-1.231613796	-0.394890943	0.320628872	0.760546866	64.84002639	1.314843364
	14911	1450702_at	5.278812851	-1.160328198	-0.394707159	0.340168548	0.760643758	64.84002639	1.314675877
	10156	1428279_a_at	4.586182556	-1.492095686	-0.394680173	0.264513983	0.760657986	64.84002639	1.314651287
	205	1415935_at	2.934443913	-0.767314264	-0.394424545	0.514032598	0.760792778	64.84002639	1.314418367
	9045	1426507_at	2.248184614	-0.960592385	-0.394380436	0.410559611	0.760816038	64.84002639	1.314378181
	12053	1437302_at	3.702886588	-1.098100337	-0.394332507	0.359104258	0.760841315	64.84002639	1.314334515
	2821	1418770_at	2.864460492	-1.141149058	-0.394293591	0.345523302	0.760861838	64.84002639	1.314299062
	15689	1451628_a_at	3.048034992	-1.13376416	-0.394243257	0.347729511	0.760888384	64.84002639	1.314253209
	4493	1421013_at	5.969600128	-1.381690349	-0.39420256	0.285304562	0.760909848	64.84002639	1.314216136
	14962	1450764_at	3.374564692	-1.336251091	-0.393932885	0.294804537	0.761052094	64.84002639	1.313970499
	12011	1437172_x_at	6.051955548	-1.208508678	-0.393891268	0.325931684	0.761074048	64.84002639	1.313932596
	2180	1418061_at	5.90124984	-0.803745073	-0.393585317	0.489689244	0.761235466	64.84002639	1.313653981
	15935	1451966_at	1.841884123	-0.799189508	-0.393324629	0.492154395	0.76137303	64.84002639	1.313416632
	7788	1424885_at	3.789735548	-1.021126493	-0.393260259	0.385123941	0.761407001	64.84002639	1.313358031
	16067	1452124_at	3.291041407	-1.146829675	-0.392938123	0.342629888	0.761577033	64.84002639	1.313064807
	2625	1418551_at	2.668627035	-1.437894323	-0.392793675	0.273172839	0.761653289	64.84002639	1.312933344
	11842	1436736_x_at	5.644448162	-0.852393669	-0.392778611	0.460794848	0.761661242	64.84002639	1.312919636
	5414	1422103_a_at	5.576450496	-1.242327936	-0.392732382	0.316126178	0.761685649	64.84002639	1.312877566
	1998	1417858_at	4.525273016	-1.014859275	-0.392638741	0.386889838	0.761735089	64.84002639	1.312792353
	9865	1427728_at	1.365242837	-1.311613484	-0.392564683	0.29929906	0.761774192	64.84002639	1.312724966
	16313	1452520_a_at	1.27169719	-1.310337214	-0.392531241	0.299565056	0.76179185	64.84002639	1.312694537
	1880	1417735_at	0.749996939	-1.427253756	-0.391903379	0.274585635	0.762123455	64.84002639	1.312123375
	17223	1456381_x_at	6.594703289	-1.357629058	-0.391772535	0.288571118	0.762192578	64.84002639	1.312004379
	4033	1420477_at	5.735404783	-1.279354508	-0.391754048	0.30621227	0.762202345	64.84002639	1.311987567
	13824	1449273_at	3.59316204	-1.233808973	-0.391696028	0.317468941	0.762232999	64.84002639	1.311934804
	9949	1427902_at	5.45312715	-1.154933546	-0.391333188	0.338836108	0.762424725	64.84002639	1.311604892
	2663	1418591_at	4.43589036	-1.076387922	-0.391183551	0.363422464	0.762503809	64.84002639	1.311468859
	13939	1449400_at	2.366230818	-1.552013857	-0.391109086	0.252001027	0.762543167	64.84002639	1.311401169
	15645	1451580_a_at	1.205087053	-1.049918062	-0.391038848	0.372447015	0.762580292	64.84002639	1.311337324
	12054	1437308_s_at	5.284424638	-1.061479988	-0.390888687	0.368248758	0.762659668	64.84002639	1.311200843
	15038	1450852_s_at	5.217827755	-1.068100611	-0.390812503	0.365894841	0.762699943	64.84002639	1.311131605
	5276	1421936_at	4.172744312	-1.194319719	-0.390794199	0.327210706	0.76270962	64.84002639	1.31111497
	8680	1426044_a_at	2.643129346	-1.331413825	-0.390110856	0.293004961	0.763070968	64.84002639	1.310494098
	4776	1421344_a_at	6.365330679	-0.995639748	-0.390075556	0.391783832	0.763089639	64.84002639	1.310462033
	4831	1421411_at	3.539664834	-1.144062815	-0.389787726	0.34070483	0.763241897	64.84002639	1.310200611
	10853	1432004_a_at	5.074855552	-1.062559324	-0.389763567	0.366815817	0.763254679	64.84002639	1.31017867
	17476	1460273_a_at	4.047964267	-1.051308587	-0.389679736	0.370661612	0.763299031	64.84002639	1.310102542
	16193	1452329_at	5.190749016	-1.013629252	-0.389524418	0.384286875	0.763381211	64.84002639	1.309961506
	4672	1421217_a_at	4.967486232	-0.90820061	-0.389471313	0.428838418	0.763409311	64.84002639	1.309913288
	3539	1419566_at	3.271574492	-1.291425016	-0.389418133	0.30154142	0.763437451	64.84002639	1.309865004
	4061	1420512_at	1.736427983	-0.738813453	-0.389336238	0.526975025	0.763480789	64.84002639	1.309790651
	10617	1430970_a_at	2.220125437	-1.178680045	-0.389320327	0.330301958	0.76348921	64.84002639	1.309776205
	3188	1419178_at	2.276828674	-0.960556283	-0.389003891	0.404977717	0.76365669	64.84002639	1.309488954
	8590	1425925_at	3.364332664	-1.48846862	-0.388825136	0.261224947	0.763751315	64.84002639	1.309326715
	9270	1426817_at	5.240773562	-1.03850759	-0.388635464	0.374224963	0.763851732	64.84002639	1.309154588
	2614	1418540_a_at	6.397758204	-1.057959241	-0.388244783	0.366975181	0.764058611	64.84002639	1.308800118
	3658	1419703_at	6.541151248	-0.926605752	-0.388114159	0.418855762	0.764127794	64.84002639	1.308681622
	10365	1429173_at	5.433327295	-1.309014295	-0.388068215	0.296458348	0.764152128	64.84002639	1.308639947
	10757	1431668_at	5.965272493	-0.90459305	-0.388009031	0.428932138	0.764183477	64.84002639	1.308586263
	15321	1451186_at	5.499913029	-1.242192425	-0.387975427	0.312331181	0.764201276	64.84002639	1.308555783
	9292	1426852_x_at	2.971588066	-0.776839404	-0.387969609	0.49942061	0.764204358	64.84002639	1.308550506
	6397	1423248_at	5.191814325	-1.512269471	-0.387947032	0.256533005	0.764216318	64.84002639	1.308530028
	2141	1418021_at	6.014657832	-0.77595047	-0.387848842	0.499837112	0.764268332	64.84002639	1.308440973
	3021	1418993_s_at	3.393763937	-1.244889303	-0.387654667	0.311396898	0.764371203	64.84002639	1.308264879
	9664	1427405_s_at	5.261507657	-1.063339664	-0.387618514	0.364529348	0.764390358	64.84002639	1.308232096
	3124	1419108_at	3.490804996	-1.527839517	-0.387606759	0.25369599	0.764396587	64.84002639	1.308221435
	14269	1449918_at	4.026641276	-1.04795222	-0.387591903	0.369856465	0.764404458	64.84002639	1.308207965
	7869	1424987_at	4.235997888	-1.025474196	-0.387539709	0.377912687	0.764432113	64.84002639	1.308160637
	13908	1449363_at	6.179068635	-0.988005699	-0.387494227	0.392198372	0.764456213	64.84002639	1.308119397
	12212	1437742_at	6.870426914	-1.407944003	-0.387484093	0.275212716	0.764461583	64.84002639	1.308110208
	14270	1449919_at	2.055867425	-1.127874163	-0.387358743	0.343441455	0.764528006	64.84002639	1.307996557
	6388	1423238_at	2.47656616	-0.955416427	-0.387163355	0.405229954	0.764631556	64.84002639	1.307819423
	3409	1419420_at	2.677835747	-0.875344876	-0.386642686	0.441703261	0.764907561	64.84002639	1.307347517
	5203	1421852_at	5.738789036	-0.963811561	-0.386624163	0.401140824	0.764917382	64.84002639	1.307330731
	8840	1426244_at	4.241917438	-1.210720544	-0.386555206	0.319276986	0.764953944	64.84002639	1.307268246
	17421	1460204_at	5.119399651	-1.420262415	-0.386516502	0.272144428	0.764974466	64.84002639	1.307233175
	7718	1424797_a_at	0.453954934	-1.069809311	-0.386491962	0.361271825	0.764987478	64.84002639	1.30721094
	10425	1429527_a_at	5.330119595	-0.893667299	-0.386479286	0.432464392	0.7649942	64.84002639	1.307199454
	8821	1426222_s_at	4.028898148	-1.080008752	-0.386394877	0.357770135	0.765038959	64.84002639	1.307122975
	16051	1452105_a_at	4.887326346	-1.523226115	-0.386336384	0.253630357	0.765069978	64.84002639	1.30706998
	17256	1456493_at	4.115018995	-0.847636173	-0.386044342	0.455436371	0.765224865	64.84002639	1.306805419
	3020	1418992_at	3.233345388	-1.238823059	-0.38588253	0.311491239	0.765310697	64.84002639	1.306658856
	1152	1416939_at	6.13764566	-1.317716677	-0.38585491	0.292820845	0.765325349	64.84002639	1.306633841
	10436	1429563_x_at	4.273838887	-0.836187367	-0.385809608	0.461391338	0.765349381	64.84002639	1.306592812
	16952	1455482_at	4.6329139	-1.15595979	-0.385477412	0.333469568	0.765525631	64.84002639	1.30629199
	5475	1422174_at	3.382252813	-1.46800937	-0.385434295	0.262555746	0.76554851	64.84002639	1.30625295
	14775	1450535_at	5.291140621	-1.174002041	-0.385286034	0.328181741	0.765627187	64.84002639	1.306118717
	13063	1448411_at	5.229587041	-1.411021872	-0.385117969	0.272935506	0.765716384	64.84002639	1.305966571
	8906	1426319_at	1.892440518	-0.958171082	-0.384585066	0.401374111	0.765999276	64.84002639	1.305484262
	13333	1448711_at	4.559739444	-1.704346973	-0.384540585	0.225623415	0.766022894	64.84002639	1.305444012
	408	1416153_at	7.24469782	-1.401365969	-0.384537769	0.274402103	0.766024389	64.84002639	1.305441464
	8677	1426041_a_at	2.760658133	-1.313188637	-0.384399921	0.292722546	0.766097585	64.84002639	1.305316736
	5329	1422000_at	1.41127358	-1.196685135	-0.384195778	0.321050013	0.766205997	64.84002639	1.305132046
	15136	1450970_at	4.788900118	-1.005632223	-0.384177416	0.382025762	0.766215748	64.84002639	1.305115435
	6570	1423447_at	4.663635158	-1.33520472	-0.384176837	0.287728789	0.766216056	64.84002639	1.305114911
	2664	1418592_at	4.355625911	-1.068865721	-0.384042542	0.359299148	0.766287383	64.84002639	1.304993429
	16827	1454893_at	3.224059084	-1.138672515	-0.383951677	0.337192364	0.766335648	64.84002639	1.304911239
	14257	1449903_at	2.91762867	-1.371770667	-0.38388833	0.279848767	0.766369298	64.84002639	1.304853943
	7908	1425037_at	2.816239468	-1.31493907	-0.383524678	0.291667262	0.766562496	64.84002639	1.304525077
	3870	1420197_at	5.495085768	-1.097502812	-0.383293736	0.349241689	0.766685215	64.84002639	1.30431627
	14000	1449468_at	2.665077976	-0.884375523	-0.383290058	0.433401929	0.76668717	64.84002639	1.304312944
	14215	1449852_a_at	5.815367166	-1.271149513	-0.383050668	0.301341946	0.766814399	64.84002639	1.304096535
	2995	1418967_a_at	7.133541022	-0.900125383	-0.38289049	0.425374617	0.76689954	64.84002639	1.303951753
	14496	1450195_at	3.058411499	-1.524057636	-0.382719991	0.251119106	0.766990179	64.84002639	1.30379766
	9607	1427327_at	5.96409573	-1.073996779	-0.38244161	0.356091953	0.76713819	64.84002639	1.303546105
	11607	1435669_at	5.585524987	-1.348196398	-0.382378397	0.283622177	0.767171804	64.84002639	1.30348899
	15780	1451743_at	6.612418212	-1.421940081	-0.382065275	0.26869295	0.767338329	64.84002639	1.303206112
	9237	1426770_at	5.98906915	-1.280549952	-0.381872662	0.298209892	0.767440782	64.84002639	1.303032134
	13588	1449000_at	4.938892149	-1.189156103	-0.381853231	0.321112788	0.767451119	64.84002639	1.303014584
	1445	1417259_a_at	6.576157708	-0.896270579	-0.381676821	0.425849994	0.767544967	64.84002639	1.302855263
	11999	1437143_a_at	6.24258181	-1.274450203	-0.381649709	0.299462237	0.767559391	64.84002639	1.302830779
	5739	1422476_at	6.152155336	-1.346962077	-0.381485352	0.283219074	0.767646839	64.84002639	1.302682365
	2818	1418766_s_at	2.390095409	-0.796769457	-0.380997311	0.478177605	0.767906566	64.84002639	1.302241762
	8683	1426047_a_at	2.187033031	-1.406960709	-0.380952633	0.270762808	0.767930347	64.84002639	1.302201435
	14263	1449912_at	2.069905892	-1.378066099	-0.380872133	0.276381614	0.767973198	64.84002639	1.302128776
	16270	1452451_at	2.520891634	-1.337952127	-0.380829525	0.284636137	0.767995879	64.84002639	1.30209032
	16521	1453181_x_at	5.348138971	-0.890793343	-0.380723825	0.427398597	0.768052149	64.84002639	1.301994925
	3659	1419704_at	0.037772426	-0.921976006	-0.380688802	0.412905325	0.768070794	64.84002639	1.301963318
	11584	1435532_at	1.422530154	-1.438552256	-0.380648716	0.264605415	0.768092136	64.84002639	1.301927143
	15137	1450971_at	5.688682289	-1.053258761	-0.380481706	0.361242384	0.768181058	64.84002639	1.301776437
	8202	1425405_a_at	4.946981114	-1.227005852	-0.380351282	0.309983267	0.768250506	64.84002639	1.301658758
	3320	1419327_at	2.698319024	-0.775616638	-0.379909716	0.489816357	0.768485681	64.84002639	1.30126042
	13584	1448995_at	7.063515382	-0.731943629	-0.379861116	0.518975917	0.768511569	64.84002639	1.301216585
	13173	1448532_at	5.633156129	-0.872114202	-0.379706057	0.435385705	0.768594173	64.84002639	1.301076739
	15230	1451075_s_at	6.497657868	-1.385140184	-0.379682962	0.274111578	0.768606476	64.84002639	1.301055912
	7067	1424022_at	5.737229905	-1.254962141	-0.379514322	0.302410973	0.768696326	64.84002639	1.300903837
	2798	1418742_at	2.240131207	-0.778434683	-0.379473855	0.487483231	0.768717888	64.84002639	1.300867348
	17307	1456635_at	4.248132196	-0.834291118	-0.379451877	0.454819509	0.768729599	64.84002639	1.30084753
	11660	1435869_s_at	4.711371283	-1.162688406	-0.379438443	0.32634577	0.768736757	64.84002639	1.300835418
	11650	1435830_a_at	4.2002806	-1.000024777	-0.379156085	0.379146691	0.768887225	64.84002639	1.300580849
	2655	1418583_at	4.855591417	-1.320226686	-0.378967526	0.287047315	0.768987725	64.84002639	1.300410875
	15856	1451846_at	0.921170619	-0.96282166	-0.378951691	0.39358451	0.768996165	64.84002639	1.300396602
	7705	1424775_at	5.374869325	-0.852260859	-0.378897398	0.444579138	0.769025105	64.84002639	1.300347665
	708	1416469_at	6.417629397	-1.358692887	-0.378714766	0.278734635	0.769122463	64.84002639	1.300183063
	6518	1423383_a_at	3.905537772	-1.308388902	-0.378660684	0.289409887	0.769151296	64.84002639	1.300134324
	8688	1426054_at	2.141242976	-1.318257201	-0.378541375	0.287152898	0.769214906	64.84002639	1.30002681
	16653	1453960_a_at	6.535898389	-0.894280305	-0.378395228	0.423128214	0.769292832	64.84002639	1.299895122
	10854	1432005_at	4.875754045	-1.096730922	-0.378043056	0.344699915	0.769480645	64.84002639	1.299577846
	16048	1452102_at	6.552400349	-1.428226484	-0.378008774	0.264670049	0.76949893	64.84002639	1.299546966
	5384	1422063_a_at	5.901826184	-1.307782615	-0.377967384	0.289013923	0.769521007	64.84002639	1.299509683
	2613	1418539_a_at	6.42658164	-1.052301167	-0.377770647	0.3589948	0.769625952	64.84002639	1.299332484
	14936	1450734_at	2.439514089	-0.841726081	-0.377659853	0.448673103	0.769685059	64.84002639	1.299232704
	9704	1427477_at	3.362637924	-0.845123207	-0.377545957	0.446734813	0.769745825	64.84002639	1.299130138
	9678	1427433_s_at	3.10028287	-0.928574896	-0.377529593	0.406568813	0.769754556	64.84002639	1.299115402
	14660	1450398_at	5.500868819	-0.950573206	-0.376944115	0.396544015	0.770067003	64.84002639	1.298588299
	16293	1452490_a_at	4.62587539	-1.132976447	-0.376799631	0.33257499	0.770144129	64.84002639	1.298458253
	1345	1417150_at	2.66353041	-1.105039165	-0.376749336	0.340937541	0.770170978	64.84002639	1.298412988
	8818	1426219_at	6.295372462	-1.283346846	-0.376748192	0.293566928	0.770171588	64.84002639	1.298411958
	14709	1450455_s_at	1.554565217	-1.143241352	-0.376468814	0.329299507	0.770320746	64.84002639	1.298160545
	15483	1451382_at	6.282120294	-0.94206767	-0.376037528	0.399161907	0.770551064	64.84002639	1.297772525
	5413	1422102_a_at	5.444762024	-1.262769095	-0.375885949	0.297667998	0.770632028	64.84002639	1.297636179
	7269	1424254_at	7.269439934	-0.866090787	-0.375869318	0.43398374	0.770640911	64.84002639	1.297621221
	13146	1448503_at	6.766230726	-1.373183163	-0.375756844	0.273639274	0.770700993	64.84002639	1.297520061
	15329	1451195_a_at	6.191514574	-1.250316567	-0.375750654	0.300524415	0.7707043	64.84002639	1.297514494
	8678	1426042_at	2.680384406	-1.307192034	-0.37564544	0.287368214	0.770760509	64.84002639	1.297419871
	9057	1426522_at	6.134581854	-1.213579442	-0.375547893	0.309454725	0.770812625	64.84002639	1.297332149
	14009	1449478_at	6.391041097	-0.949174623	-0.375443334	0.395547168	0.770868492	64.84002639	1.297238129
	5850	1422601_at	6.219102228	-0.98808299	-0.375381033	0.379908405	0.770901781	64.84002639	1.297182111
	4882	1421471_at	2.105195613	-1.310774552	-0.375323728	0.286337363	0.770932403	64.84002639	1.297130587
	10391	1429296_at	7.025551148	-1.439920467	-0.375204207	0.260572869	0.770996274	64.84002639	1.297023129
	2360	1418259_a_at	5.330644506	-0.992942113	-0.375033611	0.37769937	0.771087448	64.84002639	1.296869768
	5889	1422645_at	5.542175755	-1.134652562	-0.374554804	0.330105282	0.771343402	64.84002639	1.29643943
	3950	1420382_at	7.845973568	-0.750143855	-0.374273275	0.498935334	0.771493937	64.84002639	1.296186466
	3292	1419297_at	3.670996047	-1.061190283	-0.374151177	0.352576897	0.771559233	64.84002639	1.296076772
	3088	1419070_at	1.797328097	-1.127346474	-0.374047786	0.331794878	0.771614529	64.84002639	1.295983891
	6042	1422820_at	4.483551655	-0.965350197	-0.373826687	0.387244637	0.771732791	64.84002639	1.295785291
	9013	1426462_at	4.708065627	-1.296663673	-0.373773369	0.288257762	0.771761313	64.84002639	1.295737404
	5090	1421714_at	3.050818028	-1.324688316	-0.373595335	0.282025085	0.771856557	64.84002639	1.295577515
	12840	1448167_at	5.988109112	-1.085886302	-0.373560089	0.344013999	0.771875414	64.84002639	1.295545864
	11389	1434703_at	4.411526329	-1.119978124	-0.373255498	0.333270347	0.772038395	64.84002639	1.295272368
	13722	1449156_at	3.192847736	-1.169892869	-0.372906496	0.318752687	0.772225181	64.84002639	1.294959067
	17363	1459889_at	0.538526626	-0.81292443	-0.372620754	0.458370717	0.772378144	64.84002639	1.294702611
	4747	1421310_at	2.945301185	-1.246541661	-0.372318839	0.298681424	0.772539798	64.84002639	1.294431695
	8679	1426043_a_at	4.134826608	-0.960205279	-0.372288549	0.387717665	0.772556018	64.84002639	1.294404518
	17117	1456029_a_at	5.398477982	-1.11091592	-0.371886068	0.334756268	0.772771574	64.84002639	1.294043458
	16997	1455694_at	4.842922339	-1.305694791	-0.371794889	0.284748696	0.772820416	64.84002639	1.293961676
	17511	1460323_at	6.475628468	-1.349138516	-0.371793498	0.275578448	0.772821161	64.84002639	1.293960428
	17411	1460194_at	3.592607111	-0.854870855	-0.371562169	0.434641287	0.772945089	64.84002639	1.293752965
	2247	1418136_at	5.497837447	-0.977933652	-0.371540331	0.379923863	0.772956789	64.84002639	1.293733381
	5732	1422469_at	4.442351222	-1.304131911	-0.371432306	0.284811914	0.773014668	64.84002639	1.293636514
	3123	1419107_at	3.529654799	-1.493869492	-0.371363679	0.248591782	0.77305144	64.84002639	1.293574979
	9990	1427960_at	2.313206958	-1.127643227	-0.371355539	0.329320063	0.773055802	64.84002639	1.29356768
	4701	1421253_at	2.228407272	-0.924314358	-0.371289474	0.401691774	0.773091202	64.84002639	1.293508446
	9991	1427961_s_at	2.372566449	-1.126283886	-0.371240416	0.329615314	0.773117491	64.84002639	1.293464462
	2741	1418680_at	3.727139309	-1.181956044	-0.371228505	0.314079789	0.773123875	64.84002639	1.293453783
	7195	1424168_a_at	6.59561223	-0.892629942	-0.370826805	0.415431734	0.773339171	64.84002639	1.293093687
	13113	1448469_at	6.072344107	-0.737641975	-0.370670706	0.502507611	0.77342285	64.84002639	1.292953783
	5366	1422041_at	6.463841842	-0.938053568	-0.370615103	0.395089488	0.773452659	64.84002639	1.292903952
	9041	1426501_a_at	4.583786337	-1.088455407	-0.370391094	0.340290554	0.773572764	64.84002639	1.292703216
	9014	1426463_at	4.654804419	-1.294830737	-0.370328521	0.286005352	0.773606316	64.84002639	1.29264715
	5116	1421747_at	3.490254945	-1.273290577	-0.370278011	0.290804014	0.773633401	64.84002639	1.292601894
	1148	1416935_at	4.939601152	-0.978413191	-0.37023414	0.378402646	0.773656927	64.84002639	1.292562588
	13470	1448862_at	4.211043785	-1.059894131	-0.370041432	0.34913056	0.773760275	64.84002639	1.292389945
	11101	1433717_at	6.806052134	-1.442333979	-0.369685285	0.256310459	0.773951311	64.84002639	1.292070942
	6052	1422830_s_at	3.98218932	-1.041105564	-0.36960772	0.355014643	0.773992923	64.84002639	1.292001478
	1026	1416808_at	6.252889291	-0.732086601	-0.369374396	0.504550139	0.774118109	64.84002639	1.291792542
	8009	1425157_x_at	2.936010819	-1.097162192	-0.369345299	0.336636919	0.774133722	64.84002639	1.291766489
	9189	1426697_a_at	4.999996889	-1.233359048	-0.369050992	0.299224296	0.77429166	64.84002639	1.291502998
	4753	1421318_at	2.924335592	-1.504823784	-0.36903792	0.245236634	0.774298676	64.84002639	1.291491296
	15710	1451659_at	2.874918079	-1.278478886	-0.368782552	0.288454159	0.774435745	64.84002639	1.291262712
	11837	1436717_x_at	1.671944712	-1.15122862	-0.368777368	0.320333739	0.774438527	64.84002639	1.291258072
	2817	1418765_at	2.525437369	-0.794406755	-0.36844036	0.463793086	0.774619454	64.84002639	1.290956475
	13314	1448689_at	6.096708955	-1.248715316	-0.36835113	0.294984073	0.774667366	64.84002639	1.290876632
	11872	1436823_x_at	1.664831957	-1.16069093	-0.368257579	0.317274452	0.7747176	64.84002639	1.290792928
	15447	1451339_at	5.238980501	-1.153715721	-0.368244078	0.319180948	0.774724851	64.84002639	1.290780849
	555	1416306_at	0.515126782	-0.801071617	-0.367951747	0.459324409	0.774881847	64.84002639	1.290519327
	17394	1460177_at	6.50037658	-1.291947467	-0.367623137	0.284549602	0.775058366	64.84002639	1.290225412
	3929	1420360_at	0.994249756	-1.170105292	-0.367580805	0.314143357	0.775081109	64.84002639	1.290187554
	8286	1425529_s_at	6.691214555	-1.415193011	-0.36744994	0.25964652	0.775151419	64.84002639	1.290070528
	3089	1419071_at	1.965577455	-1.094204679	-0.367422509	0.335789561	0.775166157	64.84002639	1.290045999
	15672	1451608_a_at	2.995766136	-1.042878449	-0.367147088	0.352051659	0.775314156	64.84002639	1.289799743
	15673	1451609_at	2.902619114	-1.096749221	-0.367095533	0.334712372	0.775341863	64.84002639	1.289753654
	10255	1428649_at	4.425969272	-1.259678002	-0.366891023	0.291257783	0.77545178	64.84002639	1.289570836
	12261	1437938_x_at	5.14060153	-1.075448662	-0.366755233	0.341025328	0.775524771	64.84002639	1.289449464
	6702	1423602_at	6.109518304	-0.862823289	-0.366437979	0.42469644	0.77569533	64.84002639	1.289165941
	9482	1427135_at	4.373591556	-1.253074318	-0.366213748	0.292252217	0.775815902	64.84002639	1.288965588
	625	1416379_at	5.034003179	-1.194670564	-0.366201284	0.306529093	0.775822604	64.84002639	1.288954452
	2366	1418265_s_at	4.906850179	-1.195550648	-0.36614839	0.306259204	0.775851049	64.84002639	1.288907196
	17132	1456075_at	2.893385866	-1.24910425	-0.36609002	0.293082039	0.77588244	64.84002639	1.288855049
	17012	1455764_at	4.665731997	-1.261773218	-0.366024083	0.29008706	0.775917902	64.84002639	1.288796144
	14045	1449521_at	5.435105173	-0.844314072	-0.365991522	0.433477937	0.775935414	64.84002639	1.288767057
	17183	1456243_x_at	6.647586853	-1.3265337	-0.365982843	0.275894117	0.775940082	64.84002639	1.288759304
	8188	1425388_a_at	3.467245488	-1.139365562	-0.365614352	0.320892929	0.776138296	64.84002639	1.288430173
	7825	1424930_s_at	3.816072346	-1.118938468	-0.365181528	0.326364263	0.776371181	64.84002639	1.288043689
	1571	1417398_at	6.10556724	-1.236243003	-0.365042913	0.295284108	0.77644578	64.84002639	1.287919938
	16506	1453095_at	7.144337769	-1.428950027	-0.364744265	0.255253338	0.776606526	64.84002639	1.287653357
	3207	1419200_at	2.667791284	-1.070550135	-0.364256975	0.34025214	0.77686888	64.84002639	1.287218508
	7308	1424299_at	5.874175631	-1.40438481	-0.36408876	0.259251423	0.776959466	64.84002639	1.28706843
	1097	1416880_at	6.652909595	-1.350231509	-0.364010238	0.269590981	0.777001755	64.84002639	1.28699838
	10430	1429536_at	3.265874504	-1.237501098	-0.363930892	0.294085309	0.77704449	64.84002639	1.2869276
	9067	1426537_at	4.110347648	-1.198928233	-0.363773519	0.303415591	0.777129257	64.84002639	1.286787225
	11223	1434131_at	5.150447264	-1.230508727	-0.363656367	0.295533351	0.777192365	64.84002639	1.286682738
	357	1416097_at	2.248933177	-1.268154588	-0.363186052	0.286389416	0.777445769	64.84002639	1.286263351
	3175	1419160_at	4.991494253	-1.334851512	-0.363082662	0.272002285	0.777501486	64.84002639	1.286171175
	12138	1437527_x_at	6.697966462	-1.353797488	-0.362972913	0.26811463	0.777560635	64.84002639	1.286073337
	9066	1426536_at	4.311503273	-1.202744166	-0.362714444	0.301572399	0.777699953	64.84002639	1.285842948
	1808	1417651_at	1.9310453	-1.141978474	-0.362678088	0.317587499	0.777719551	64.84002639	1.285810545
	5651	1422371_at	2.863883846	-1.252867842	-0.362677383	0.289477766	0.777719931	64.84002639	1.285809917
	13951	1449416_at	4.520577523	-0.944749758	-0.362664123	0.38387321	0.777727079	64.84002639	1.285798099
	2758	1418699_s_at	4.436168749	-1.116266775	-0.362637062	0.324865946	0.777741667	64.84002639	1.285773981
	2536	1418450_at	3.923763379	-0.76125742	-0.362459109	0.47613212	0.777837606	64.84002639	1.285615394
	14845	1450621_a_at	1.851310489	-1.182516139	-0.362409747	0.306473405	0.77786422	64.84002639	1.285571408
	5474	1422173_at	3.541305434	-1.421352603	-0.362401522	0.254969472	0.777868655	64.84002639	1.285564078
	10061	1428071_at	4.378538366	-1.383714134	-0.362355148	0.261871393	0.777893659	64.84002639	1.285522756
	14600	1450322_s_at	3.553220101	-1.056070202	-0.362171801	0.342942922	0.777992525	64.84002639	1.285359394
	4035	1420479_a_at	5.894855325	-1.245658253	-0.362070602	0.29066608	0.7780471	64.84002639	1.285269234
	4266	1420743_a_at	3.680517988	-1.320784064	-0.362059965	0.274125025	0.778052837	64.84002639	1.285259757
	3560	1419589_at	5.786664873	-0.835594148	-0.362054986	0.433290476	0.778055522	64.84002639	1.285255322
	1004	1416784_at	2.426879665	-1.055378484	-0.361765674	0.342782878	0.778211565	64.84002639	1.284997608
	17506	1460315_s_at	4.643058684	-1.267931834	-0.361588981	0.285180142	0.778306882	64.84002639	1.284840238
	10502	1430025_at	3.686351054	-1.303213901	-0.361400142	0.277314524	0.778408764	64.84002639	1.284672073
	1204	1416996_at	3.75451747	-0.973162111	-0.361196574	0.371157662	0.778518607	64.84002639	1.284490815
	7986	1425128_at	4.029719159	-1.068846155	-0.361132185	0.337871062	0.778553354	64.84002639	1.284433488
	16445	1452778_x_at	5.991542977	-1.258419368	-0.361058853	0.286914571	0.778592928	64.84002639	1.284368203
	2957	1418927_a_at	3.824153963	-1.374766027	-0.36093207	0.262540726	0.778661354	64.84002639	1.284255338
	12927	1448263_a_at	6.579015291	-1.276216042	-0.360557546	0.282520776	0.778863521	64.84002639	1.283921988
	17278	1456576_x_at	5.569294189	-1.341051479	-0.360421364	0.268760275	0.778937044	64.84002639	1.283800799
	6847	1423765_at	4.118418062	-1.229836184	-0.360400757	0.293047775	0.778948171	64.84002639	1.283782462
	12684	1439443_x_at	8.356935891	-0.963682115	-0.360390608	0.373972498	0.77895365	64.84002639	1.283773431
	4032	1420476_a_at	5.963902361	-1.250346788	-0.359869403	0.287815674	0.779235115	64.84002639	1.283309724
	1098	1416881_at	6.551180356	-1.338359393	-0.359838777	0.268865582	0.779251657	64.84002639	1.283282481
	4034	1420478_at	6.066882451	-1.244981808	-0.359696643	0.288917188	0.779328433	64.84002639	1.283156058
	7994	1425136_x_at	5.214413095	-1.092687219	-0.359655856	0.32914804	0.779350466	64.84002639	1.283119783
	9	1415678_at	3.149501391	-1.126144682	-0.359511055	0.319240556	0.779428692	64.84002639	1.282991004
	16201	1452345_at	0.983269123	-0.842003507	-0.359482896	0.426937528	0.779443905	64.84002639	1.282965963
	16932	1455382_at	4.660077074	-1.029449006	-0.359376718	0.349096182	0.779501272	64.84002639	1.282871544
	7038	1423988_at	4.185100252	-0.783237522	-0.359357099	0.458809861	0.779511873	64.84002639	1.282854098
	16523	1453184_at	3.367918384	-1.225908364	-0.359331023	0.293114097	0.779525962	64.84002639	1.282830912
	15421	1451309_at	4.709896597	-1.281584416	-0.359281103	0.280341348	0.779552935	64.84002639	1.282786524
	5908	1422664_at	7.015536318	-1.436795804	-0.359194352	0.249996799	0.779599812	64.84002639	1.28270939
	14643	1450378_at	6.658638995	-1.021330752	-0.359062692	0.351563576	0.779670962	64.84002639	1.282592336
	3240	1419238_at	4.123457667	-1.290401641	-0.359054974	0.278250556	0.779675132	64.84002639	1.282585475
	14720	1450469_at	5.540941205	-1.176556882	-0.358990037	0.305119151	0.779710227	64.84002639	1.282527746
	16774	1454706_at	5.328126374	-1.521215794	-0.358837269	0.235888472	0.779792795	64.84002639	1.282391945
	6723	1423629_at	5.363376878	-1.084132719	-0.358752614	0.33091208	0.779838554	64.84002639	1.282316698
	12263	1437945_x_at	6.006736801	-1.238880663	-0.358649429	0.289494735	0.779894332	64.84002639	1.282224988
	4883	1421473_at	5.860958788	-1.162004795	-0.35863352	0.308633425	0.779902932	64.84002639	1.282210848
	8238	1425454_a_at	2.701306484	-1.192810153	-0.358612642	0.300645196	0.779914219	64.84002639	1.282192293
	14753	1450506_a_at	5.727276619	-1.273921637	-0.358581972	0.28147883	0.779930799	64.84002639	1.282165035
	17209	1456325_at	3.420572777	-1.270149719	-0.358552648	0.282291641	0.779946651	64.84002639	1.282138975
	4757	1421322_a_at	5.27571735	-1.000235331	-0.35853896	0.358454604	0.779954052	64.84002639	1.282126809
	16993	1455683_a_at	3.484735056	-0.950182361	-0.35827462	0.377058799	0.780096973	64.84002639	1.281891912
	13311	1448686_at	5.039063122	-1.071899606	-0.358271216	0.334239526	0.780098814	64.84002639	1.281888887
	14286	1449936_at	5.373958783	-1.006870013	-0.358210493	0.355766374	0.780131649	64.84002639	1.281834934
	7993	1425135_a_at	5.218782834	-1.093626757	-0.358110363	0.327452086	0.780185795	64.84002639	1.281745971
	9372	1426972_at	5.760439682	-1.058499681	-0.358104845	0.338313607	0.780188779	64.84002639	1.281741069
	10612	1430869_a_at	3.62744353	-1.36088791	-0.357739409	0.26287206	0.780386427	64.84002639	1.281416444
	10998	1433460_at	5.556585978	-1.06592946	-0.357628125	0.335508247	0.780446625	64.84002639	1.281317604
	9437	1427073_at	4.598252848	-1.278548204	-0.357627527	0.279713761	0.780446949	64.84002639	1.281317072
	6708	1423610_at	6.505998394	-1.396202828	-0.357447166	0.256013782	0.780544524	64.84002639	1.281156897
	4851	1421437_x_at	2.058100887	-1.397486035	-0.357426739	0.255764087	0.780555575	64.84002639	1.281138757
	9526	1427211_at	1.592251355	-0.683287792	-0.357347367	0.522982221	0.78059852	64.84002639	1.281068275
	6051	1422829_at	4.067506141	-1.051034372	-0.357172776	0.339829777	0.780692992	64.84002639	1.280913253
	1564	1417391_a_at	5.129925881	-1.062430348	-0.357030844	0.33605106	0.7807698	64.84002639	1.280787244
	15213	1451057_x_at	5.288930402	-1.090447395	-0.357019519	0.327406458	0.780775929	64.84002639	1.28077719
	4852	1421438_at	1.919033095	-1.382097037	-0.356603797	0.258016469	0.781000947	64.84002639	1.280408178
	9318	1426889_at	4.115588087	-1.376910609	-0.356573994	0.258966698	0.781017081	64.84002639	1.280381728
	17646	1460651_at	2.36769476	-1.088515713	-0.35650233	0.327512342	0.781055878	64.84002639	1.280318129
	5084	1421707_at	3.5423136	-1.306131516	-0.356445623	0.272901785	0.781086579	64.84002639	1.280267805
	4645	1421180_at	3.913063035	-1.135708347	-0.356333353	0.313754278	0.781147365	64.84002639	1.280168179
	10377	1429227_x_at	6.024814602	-1.23951319	-0.356287534	0.287441503	0.781172174	64.84002639	1.280127522
	6595	1423476_at	1.7374146	-0.930208064	-0.356227126	0.382954244	0.781204884	64.84002639	1.280073922
	17084	1455955_s_at	7.8648125	-1.380228463	-0.356052454	0.257966318	0.781299473	64.84002639	1.279918949
	6157	1422952_at	2.035201476	-1.227359717	-0.356032086	0.290079657	0.781310504	64.84002639	1.279900879
	3666	1419711_at	4.171567487	-1.105470185	-0.355576363	0.321651699	0.781557345	64.84002639	1.279496644
	2433	1418340_at	7.983135942	-0.852413958	-0.355575941	0.41713998	0.781557574	64.84002639	1.279496269
	5485	1422184_a_at	4.666255204	-0.805848436	-0.355564454	0.441229936	0.781563797	64.84002639	1.279486082
	11553	1435375_at	5.340503135	-1.048865309	-0.355493652	0.338931652	0.781602154	64.84002639	1.279423291
	5419	1422109_at	3.616648933	-1.473938364	-0.355459703	0.241163207	0.781620546	64.84002639	1.279393185
	11190	1434034_at	3.928567021	-0.95380406	-0.355288911	0.372496748	0.781713083	64.84002639	1.279241733
	2594	1418518_at	6.893268072	-1.121579595	-0.355263144	0.316752503	0.781727045	64.84002639	1.279218886
	4397	1420894_at	3.363353591	-1.188134867	-0.355236909	0.298987025	0.781741261	64.84002639	1.279195624
	1739	1417580_s_at	5.864867125	-0.917864306	-0.355118843	0.386896888	0.781805239	64.84002639	1.279090943
	7745	1424832_at	5.255355739	-1.017059904	-0.35506794	0.349112121	0.781832824	64.84002639	1.279045813
	7754	1424845_a_at	3.359587681	-1.27113594	-0.354927093	0.279220406	0.781909156	64.84002639	1.278920949
	4773	1421339_at	3.958025332	-1.087069272	-0.354899694	0.326473853	0.781924006	64.84002639	1.27889666
	11218	1434120_a_at	6.613618302	-1.375281793	-0.354832539	0.258007152	0.781960404	64.84002639	1.278837131
	11432	1434881_s_at	4.994198176	-0.738595041	-0.354713517	0.480254398	0.782024918	64.84002639	1.278731632
	12659	1439388_s_at	6.562840566	-1.173834507	-0.354629007	0.302111588	0.782070729	64.84002639	1.278656729
	7872	1424990_at	4.102386738	-1.042944494	-0.354447484	0.339852683	0.782169137	64.84002639	1.278495856
	4167	1420630_at	5.602846581	-1.011351591	-0.354351975	0.350374665	0.782220919	64.84002639	1.27841122
	15176	1451015_at	8.213979949	-0.942750789	-0.354347417	0.375865415	0.782223391	64.84002639	1.278407181
	8609	1425949_at	4.89653454	-1.006883748	-0.354328721	0.351906287	0.782233528	64.84002639	1.278390614
	4095	1420551_at	1.035335091	-0.889785618	-0.354069071	0.397926269	0.782374324	64.84002639	1.278160556
	7316	1424307_at	4.532870186	-1.327833418	-0.353950914	0.26656274	0.782438403	64.84002639	1.278055878
	7755	1424846_at	3.480559095	-1.257906697	-0.353883137	0.281327016	0.782475162	64.84002639	1.277995837
	2782	1418724_at	1.545576664	-0.795651306	-0.353714072	0.444559155	0.782566863	64.84002639	1.277846081
	10268	1428690_at	4.956287861	-1.212117916	-0.353666428	0.291775597	0.782592707	64.84002639	1.277803883
	7014	1423957_at	5.896960522	-1.279140886	-0.35352149	0.276374162	0.782671333	64.84002639	1.277675517
	4756	1421321_a_at	5.451116677	-0.990568281	-0.353475913	0.356841542	0.78269606	64.84002639	1.277635153
	10736	1431542_at	3.152027054	-1.139888673	-0.353160235	0.309819935	0.782867341	64.84002639	1.277355623
	14597	1450318_a_at	4.197355229	-1.284527187	-0.353040547	0.274840852	0.782932292	64.84002639	1.277249656
	13546	1448949_at	4.392242942	-0.914132836	-0.353006183	0.386165083	0.782950941	64.84002639	1.277219233
	14290	1449940_a_at	5.534183831	-1.374791989	-0.35295911	0.256736374	0.782976488	64.84002639	1.27717756
	8744	1426121_at	3.650908512	-1.304114236	-0.352784905	0.270516873	0.783071038	64.84002639	1.27702335
	14763	1450520_at	2.510229376	-1.254065277	-0.352678365	0.281228076	0.783128868	64.84002639	1.276929049
	8234	1425444_a_at	2.824323597	-1.146693903	-0.35233172	0.307258737	0.783317057	64.84002639	1.27662227
	10014	1427994_at	6.794501348	-1.020723231	-0.352229578	0.345078437	0.783372518	64.84002639	1.276531889
	7809	1424911_a_at	3.209222107	-1.046751012	-0.352096037	0.336370382	0.783445033	64.84002639	1.276413734
	14725	1450476_at	5.200711091	-1.062087743	-0.352087676	0.331505262	0.783449574	64.84002639	1.276406337
	258	1415996_at	5.431664871	-0.867559969	-0.351623	0.405301088	0.783701955	64.84002639	1.275995286
	13657	1449084_s_at	6.259783059	-0.972739177	-0.351549531	0.361401637	0.783741866	64.84002639	1.275930308
	8049	1425202_a_at	3.230826179	-1.144162088	-0.351495618	0.307207888	0.783771154	64.84002639	1.275882628
	11810	1436653_at	5.992525683	-1.151302235	-0.351248351	0.305087874	0.783905498	64.84002639	1.275663971
	3324	1419331_at	2.063812635	-1.140775309	-0.351000858	0.307686234	0.784039988	64.84002639	1.27544515
	14048	1449525_at	3.005637271	-1.098479992	-0.350839991	0.319386783	0.784127417	64.84002639	1.27530294
	5078	1421700_at	2.188393469	-1.513183945	-0.35059547	0.231693887	0.784260329	64.84002639	1.275086809
	15812	1451786_at	4.83793936	-0.853614741	-0.350552652	0.410668461	0.784283606	64.84002639	1.275048966
	2917	1418880_at	3.649657852	-1.214852832	-0.350366473	0.2884024	0.784384824	64.84002639	1.274884432
	3150	1419135_at	4.522073672	-0.769435484	-0.350179717	0.455112513	0.784486368	64.84002639	1.274719409
	6549	1423424_at	1.566396858	-1.136991576	-0.350073121	0.307894208	0.784544334	64.84002639	1.274625228
	17232	1456412_a_at	5.660468874	-1.306337817	-0.350044006	0.267958258	0.784560167	64.84002639	1.274599505
	9483	1427136_s_at	4.56863281	-1.208271856	-0.349976191	0.289650205	0.784597046	64.84002639	1.274539593
	9453	1427091_at	5.035852863	-1.051549913	-0.349894943	0.332742116	0.784641233	64.84002639	1.274467817
	5397	1422081_at	2.532766381	-1.052319497	-0.349752082	0.332363016	0.784718935	64.84002639	1.274341621
	4001	1420438_at	2.315877163	-0.869786539	-0.349543524	0.401872768	0.784832383	64.84002639	1.274157414
	9621	1427345_a_at	2.318094381	-0.716668567	-0.349429475	0.487574719	0.784894429	64.84002639	1.274056692
	11108	1433736_at	5.959938116	-1.037431566	-0.349391247	0.336784862	0.784915227	64.84002639	1.274022933
	6254	1423074_at	5.712802801	-1.347997858	-0.349322218	0.259141523	0.784952784	64.84002639	1.273961976
	7514	1424549_at	1.54297291	-0.939240892	-0.349316883	0.371914049	0.784955687	64.84002639	1.273957265
	7220	1424195_a_at	5.544841098	-0.963815088	-0.349148423	0.362256647	0.78504735	64.84002639	1.273808516
	4301	1420782_at	2.688101719	-1.119704713	-0.349113585	0.311790761	0.785066307	64.84002639	1.273777757
	1555	1417382_at	4.930825023	-1.235857532	-0.349092882	0.282470166	0.785077573	64.84002639	1.273759479
	4246	1420723_at	2.269884657	-1.185464681	-0.348932992	0.294342799	0.785164586	64.84002639	1.273618319
	7385	1424391_at	3.83381107	-1.280270323	-0.348846859	0.272479064	0.785211464	64.84002639	1.273542283
	16277	1452466_a_at	5.096559612	-1.322245379	-0.348554905	0.263608337	0.785370381	64.84002639	1.273284586
	15454	1451347_at	3.269969941	-1.255250915	-0.348389449	0.277545665	0.785460456	64.84002639	1.273138567
	17673	1460692_at	5.086906344	-1.124153196	-0.348388674	0.309912097	0.785460879	64.84002639	1.273137883
	10462	1429745_at	4.092617662	-1.319902041	-0.348328888	0.263905106	0.785493429	64.84002639	1.273085124
	13425	1448812_at	6.810124073	-1.134634564	-0.347810121	0.306539332	0.785775929	64.84002639	1.272627429
	3220	1419215_at	1.512847407	-0.970172837	-0.347654188	0.35834253	0.785860864	64.84002639	1.272489885
	15797	1451765_a_at	4.823196174	-1.227226267	-0.347555784	0.283204323	0.785914468	64.84002639	1.272403093
	17514	1460327_at	1.668645031	-1.155022258	-0.347428871	0.30079842	0.785983608	64.84002639	1.272291165
	15473	1451371_at	2.071028563	-0.703161603	-0.347288405	0.493895576	0.786060138	64.84002639	1.272167296
	499	1416248_at	7.97046708	-1.313068478	-0.347171086	0.264396786	0.786124062	64.84002639	1.272063849
	8820	1426221_at	4.56744112	-1.053985679	-0.347093595	0.329315286	0.786166288	64.84002639	1.271995525
	259	1415997_at	5.307285721	-0.836136689	-0.34686476	0.414842172	0.786290996	64.84002639	1.271793782
	500	1416249_at	7.845337457	-1.313325676	-0.346841172	0.264093803	0.786303852	64.84002639	1.271772988
	5307	1421972_s_at	5.720132079	-1.055028321	-0.346797895	0.32870956	0.78632744	64.84002639	1.271734839
	5031	1421644_at	3.388679791	-1.055954373	-0.346685267	0.328314628	0.786388829	64.84002639	1.271635561
	7057	1424011_at	2.842438331	-1.152368376	-0.346568335	0.300744399	0.786452569	64.84002639	1.271532498
	2210	1418094_s_at	4.40921878	-0.922540986	-0.346508087	0.375601835	0.786485413	64.84002639	1.271479399
	2225	1418110_a_at	5.673506689	-0.960915528	-0.346427062	0.360517706	0.786529585	64.84002639	1.271407991
	11806	1436589_x_at	3.242798741	-1.270332215	-0.346386687	0.272674095	0.786551597	64.84002639	1.271372411
	15608	1451534_at	4.087150132	-1.4912757	-0.346330427	0.232237692	0.78658227	64.84002639	1.271322833
	8179	1425374_at	4.220451122	-0.802572626	-0.346255917	0.431432504	0.786622895	64.84002639	1.271257176
	12407	1438446_x_at	5.701464122	-1.329212826	-0.346165339	0.260428829	0.786672284	64.84002639	1.271177364
	1557	1417384_at	4.898516619	-1.203208189	-0.346096617	0.287644832	0.786709758	64.84002639	1.271116813
	188	1415916_a_at	6.138993018	-1.289385554	-0.346093292	0.268417225	0.786711571	64.84002639	1.271113883
	2450	1418358_at	1.591947428	-1.19979929	-0.34605263	0.288425433	0.786733744	64.84002639	1.271078058
	9776	1427570_at	5.591520459	-1.022951768	-0.345899033	0.338138164	0.786817509	64.84002639	1.270942739
	10899	1432207_a_at	4.773142977	-1.328223175	-0.345508073	0.260128027	0.787030759	64.84002639	1.27059837
	449	1416195_at	5.76248512	-1.31760145	-0.345479354	0.262203229	0.787046427	64.84002639	1.270573077
	4396	1420893_a_at	3.349211035	-1.21069062	-0.345418079	0.285306645	0.787079856	64.84002639	1.270519113
	3549	1419577_at	5.084095945	-1.389743486	-0.345285247	0.248452502	0.787152327	64.84002639	1.270402139
	5198	1421847_at	5.157247124	-1.20868677	-0.345229274	0.285623441	0.787182867	64.84002639	1.270352852
	9481	1427134_at	4.561479301	-1.193098312	-0.345227315	0.289353619	0.787183936	64.84002639	1.270351127
	16411	1452679_at	5.55674061	-0.776029882	-0.344992829	0.444561269	0.78731189	64.84002639	1.27014467
	1556	1417383_at	4.774358053	-1.224949778	-0.344933918	0.281590253	0.78734404	64.84002639	1.270092805
	5792	1422536_at	1.815195035	-0.979680062	-0.344814994	0.35196694	0.787408945	64.84002639	1.269988113
	1736	1417577_at	2.431897785	-1.023526298	-0.344811621	0.336885942	0.787410786	64.84002639	1.269985144
	8551	1425869_a_at	3.368349203	-1.088886516	-0.344781832	0.316637067	0.787427044	64.84002639	1.269958922
	3296	1419301_at	4.892092901	-0.911781353	-0.344754356	0.378110777	0.787442041	64.84002639	1.269934736
	9778	1427574_s_at	5.804136752	-0.971376487	-0.344529235	0.354681465	0.787564925	64.84002639	1.269736588
	7687	1424753_at	4.601939405	-1.288369811	-0.344190187	0.267151701	0.787750032	64.84002639	1.269438222
	12211	1437741_at	7.121278283	-1.364923474	-0.344173174	0.252155656	0.787759322	64.84002639	1.269423252
	12128	1437509_x_at	3.01608205	-1.239371878	-0.344054265	0.277603737	0.787824253	64.84002639	1.269318629
	5580	1422287_at	2.65849719	-1.595300301	-0.344019713	0.21564574	0.787843121	64.84002639	1.26928823
	14695	1450439_at	5.659423288	-1.040593536	-0.343973489	0.330555089	0.787868364	64.84002639	1.269247562
	13033	1448380_at	5.753124019	-0.696463032	-0.343925027	0.49381663	0.78789483	64.84002639	1.269204927
	2791	1418735_at	2.464404364	-1.147733075	-0.343921775	0.2996531	0.787896606	64.84002639	1.269202066
	3129	1419113_at	4.400445017	-1.244799937	-0.343908801	0.276276365	0.787903691	64.84002639	1.269190653
	11327	1434496_at	6.124924543	-1.154169772	-0.343654719	0.29775058	0.788042466	64.84002639	1.268967147
	8040	1425191_at	4.878662565	-1.208942911	-0.343460168	0.284099576	0.788148743	64.84002639	1.268796036
	4974	1421577_at	4.057135444	-0.897567241	-0.343388154	0.382576523	0.788188085	64.84002639	1.268732703
	12551	1438934_x_at	5.920244256	-0.980788749	-0.34333174	0.350056768	0.788218906	64.84002639	1.268683093
	5479	1422178_a_at	3.870409332	-0.824199757	-0.343179167	0.416378632	0.788302269	64.84002639	1.26854893
	167	1415893_at	5.8560387	-1.060470176	-0.343133384	0.323567218	0.788327286	64.84002639	1.268508674
	13754	1449193_at	1.507301992	-0.837388892	-0.343079583	0.409701616	0.788356685	64.84002639	1.268461369
	16541	1453298_at	3.833924058	-1.092580805	-0.343062509	0.313992802	0.788366015	64.84002639	1.268446357
	12351	1438243_at	5.493907162	-1.006737822	-0.342994206	0.340698639	0.78840334	64.84002639	1.268386305
	4391	1420886_a_at	7.085437194	-0.781741469	-0.342805024	0.43851457	0.788506731	64.84002639	1.268219992
	14846	1450622_at	6.388535597	-1.152590646	-0.342783443	0.29740259	0.788518526	64.84002639	1.268201021
	6255	1423075_at	5.728577215	-1.315055996	-0.342755151	0.260639206	0.78853399	64.84002639	1.268176151
	9787	1427589_at	5.238149705	-0.960902483	-0.342592726	0.356532252	0.788622771	64.84002639	1.268033382
	10369	1429193_at	4.652712183	-1.01280587	-0.342554897	0.338223649	0.78864345	64.84002639	1.268000133
	11139	1433859_at	5.293914331	-1.260355073	-0.342435448	0.271697599	0.788708749	64.84002639	1.267895152
	9060	1426527_at	4.84728407	-1.324935763	-0.342071068	0.25817936	0.788907978	64.84002639	1.267574962
	3434	1419447_s_at	5.531630016	-1.134314919	-0.342065232	0.30156108	0.788911169	64.84002639	1.267569834
	6872	1423792_a_at	6.094902968	-1.132659397	-0.342015012	0.301957511	0.788938631	64.84002639	1.267525712
	7410	1424422_s_at	4.005617472	-1.254701547	-0.34199442	0.272570334	0.788949892	64.84002639	1.26750762
	189	1415917_at	6.054328082	-1.286130304	-0.341847695	0.265795537	0.789030134	64.84002639	1.267378718
	14461	1450145_at	3.170317086	-1.267256557	-0.341700043	0.269637621	0.789110891	64.84002639	1.267249015
	3149	1419134_at	2.66867155	-1.094443316	-0.341325917	0.311871718	0.789315553	64.84002639	1.26692043
	3148	1419133_at	5.67870175	-0.865240168	-0.341237154	0.394384319	0.789364118	64.84002639	1.266842483
	8129	1425303_at	2.910642023	-1.189076797	-0.341227084	0.286968079	0.789369628	64.84002639	1.266833641
	11087	1433678_at	4.718009994	-0.88119477	-0.3411189	0.387109538	0.789428823	64.84002639	1.266738648
	2757	1418698_a_at	4.23412854	-1.070643237	-0.341044792	0.318541957	0.789469375	64.84002639	1.26667358
	16374	1452610_at	4.677512907	-1.299509945	-0.34084149	0.262284634	0.789580633	64.84002639	1.266495096
	10951	1432486_a_at	3.915502298	-1.29902782	-0.340778773	0.262333699	0.789614959	64.84002639	1.266440039
	13282	1448652_at	4.241290806	-1.483191693	-0.340754798	0.229744273	0.789628082	64.84002639	1.266418993
	5423	1422113_at	3.819951093	-1.268708931	-0.340707863	0.26854691	0.78965377	64.84002639	1.266377794
	7707	1424777_at	6.629688901	-1.059793079	-0.340585962	0.321370246	0.789720495	64.84002639	1.266270796
	5722	1422456_at	5.923429509	-1.279229246	-0.34058506	0.266242396	0.789720989	64.84002639	1.266270004
	14260	1449908_at	1.779645346	-1.236191415	-0.340372379	0.275339543	0.789837418	64.84002639	1.266083345
	14905	1450693_at	1.282351777	-0.952551833	-0.340026422	0.356963695	0.790026843	64.84002639	1.265779776
	17089	1455965_at	6.326259451	-0.686587481	-0.339979767	0.495173269	0.790052392	64.84002639	1.265738843
	8710	1426078_a_at	6.22258107	-1.340184203	-0.339767212	0.253522771	0.7901688	64.84002639	1.265552373
	8183	1425380_at	4.906298237	-1.200172333	-0.339684536	0.2830298	0.790214084	64.84002639	1.26547985
	3963	1420400_at	1.515999574	-1.361174794	-0.339471329	0.249395838	0.790330873	64.84002639	1.265292846
	7690	1424759_at	4.861129671	-1.073334615	-0.339229546	0.316051995	0.790463337	64.84002639	1.265080812
	7983	1425124_at	5.790969609	-0.896443569	-0.339217725	0.37840388	0.790469814	64.84002639	1.265070446
	16441	1452765_at	3.34414572	-1.108806595	-0.339048618	0.305777959	0.790562475	64.84002639	1.264922169
	7871	1424989_at	3.900091512	-1.037793411	-0.339033445	0.326686835	0.790570789	64.84002639	1.264908866
	2351	1418249_at	5.765993423	-1.408397703	-0.338988231	0.240690701	0.790595566	64.84002639	1.264869224
	6540	1423415_at	1.874361766	-0.987493949	-0.338967899	0.343260735	0.790606708	64.84002639	1.264851398
	11292	1434348_at	4.386356594	-1.012640846	-0.338824935	0.334595366	0.790685057	64.84002639	1.264726064
	13745	1449181_at	4.224956149	-1.079441305	-0.338749335	0.313819134	0.790726491	64.84002639	1.264659792
	914	1416688_at	0.556962679	-0.869008113	-0.338743149	0.389804357	0.790729882	64.84002639	1.264654369
	12944	1448281_a_at	1.678578562	-1.239409077	-0.33862264	0.273212974	0.790795935	64.84002639	1.264548736
	16967	1455556_at	5.053499989	-0.99786915	-0.338414622	0.339137273	0.790909966	64.84002639	1.264366418
	4838	1421419_at	3.616692046	-1.212929061	-0.338349672	0.278952564	0.790945573	64.84002639	1.264309497
	12027	1437223_s_at	7.09274635	-0.764685349	-0.338343649	0.442461268	0.790948875	64.84002639	1.264304219
	2582	1418500_at	0.906296044	-0.856036278	-0.338314753	0.395210766	0.790964717	64.84002639	1.264278896
	11285	1434333_a_at	3.136479584	-1.223271737	-0.338249635	0.276512262	0.79100042	64.84002639	1.264221833
	11936	1436980_x_at	5.66269748	-1.3103819	-0.338215747	0.258104715	0.791019	64.84002639	1.264192137
	3794	1420011_s_at	6.907356684	-0.766171176	-0.33811391	0.441303355	0.791074838	64.84002639	1.264102904
	2970	1418941_at	1.966993675	-1.034535833	-0.33808321	0.326797004	0.791091672	64.84002639	1.264076005
	14855	1450632_at	6.500937125	-1.24715833	-0.338074577	0.271075908	0.791096406	64.84002639	1.26406844
	14864	1450644_at	6.680820722	-0.963207685	-0.338004738	0.350915741	0.791134703	64.84002639	1.26400725
	2480	1418393_a_at	3.491858684	-1.015301027	-0.33791338	0.332820878	0.791184803	64.84002639	1.263927209
	7548	1424592_a_at	2.364038742	-0.718036972	-0.337720241	0.470338233	0.791290729	64.84002639	1.263758014
	2909	1418872_at	2.039005128	-0.673840571	-0.337720212	0.501187116	0.791290745	64.84002639	1.263757989
	9672	1427424_at	4.620636377	-0.78892863	-0.3373935	0.427660358	0.79146996	64.84002639	1.263471831
	8293	1425537_at	2.838294465	-1.074971954	-0.336995414	0.313492284	0.791688383	64.84002639	1.263123246
	12170	1437628_s_at	6.550862124	-1.227978812	-0.336936347	0.274382867	0.791720796	64.84002639	1.263071533
	3433	1419446_at	5.309010237	-1.139498753	-0.336809807	0.295577161	0.791790242	64.84002639	1.262960752
	12328	1438172_x_at	2.64077603	-0.860835127	-0.336771851	0.391215275	0.791811074	64.84002639	1.262927526
	6208	1423021_s_at	6.499060858	-1.22253884	-0.336723416	0.275429627	0.791837657	64.84002639	1.262885127
	15880	1451889_at	4.723210799	-1.000463091	-0.336673182	0.336517344	0.791865229	64.84002639	1.262841155
	16964	1455540_at	0.686007264	-0.879978182	-0.336501896	0.382397999	0.79195925	64.84002639	1.262691231
	6131	1422920_at	2.186217998	-1.031922901	-0.336465659	0.326056975	0.791979142	64.84002639	1.262659516
	1402	1417213_a_at	4.994676179	-1.325511894	-0.336130508	0.253585433	0.792163148	64.84002639	1.262366222
	16730	1454602_s_at	5.63570609	-1.313402751	-0.336124096	0.255918526	0.792166669	64.84002639	1.262360611
	6976	1423915_at	4.826590841	-0.984193992	-0.336011105	0.341407393	0.792228713	64.84002639	1.262261748
	391	1416134_at	2.463495604	-0.947791608	-0.335771849	0.35426759	0.792360107	64.84002639	1.262052433
	1549	1417376_a_at	2.474199004	-0.884178258	-0.335699166	0.379673627	0.792400027	64.84002639	1.261988852
	14419	1450098_at	2.945671338	-1.271061342	-0.335638242	0.264061403	0.79243349	64.84002639	1.26193556
	12751	1447985_s_at	4.163046195	-1.026344064	-0.335526799	0.326914542	0.792494705	64.84002639	1.261838084
	2862	1418821_at	2.534557049	-1.096714957	-0.335311915	0.305742083	0.792612753	64.84002639	1.261650152
	8541	1425856_at	3.855918929	-1.274125724	-0.335074787	0.262984085	0.792743041	64.84002639	1.261442799
	166	1415892_at	5.97883723	-1.080899691	-0.33500921	0.309935522	0.792779075	64.84002639	1.261385462
	857	1416623_at	3.18461597	-0.889447212	-0.334998922	0.376637217	0.792784729	64.84002639	1.261376466
	6182	1422985_at	2.706825771	-1.093530416	-0.334832127	0.306193703	0.792876391	64.84002639	1.261230643
	12523	1438853_x_at	6.638005282	-1.337091392	-0.33469862	0.250318431	0.792949767	64.84002639	1.261113934
	10483	1429845_at	2.57606192	-1.460586855	-0.334562335	0.229060212	0.793024677	64.84002639	1.260994808
	16360	1452595_at	6.42837578	-0.676530185	-0.334501831	0.494437407	0.793057936	64.84002639	1.260941924
	14917	1450710_at	5.684871563	-1.032660213	-0.334429726	0.32385263	0.793097573	64.84002639	1.260878905
	867	1416635_at	5.427125229	-0.682635339	-0.334368103	0.489819504	0.79313145	64.84002639	1.26082505
	9263	1426809_at	5.467213744	-1.165361337	-0.333982943	0.286591748	0.793343223	64.84002639	1.260488489
	14760	1450516_a_at	3.817700879	-0.818614655	-0.333876299	0.407855268	0.793401869	64.84002639	1.260395317
	3161	1419146_a_at	2.94017196	-1.199858701	-0.33348324	0.277935427	0.793618059	64.84002639	1.260051972
	8121	1425294_at	3.9457151	-0.895093351	-0.33337476	0.372446919	0.793677735	64.84002639	1.259957229
	6554	1423429_at	3.257011282	-0.800792488	-0.333346678	0.416270986	0.793693184	64.84002639	1.259932704
	7061	1424016_at	3.838477495	-0.842685461	-0.333237721	0.395447336	0.793753129	64.84002639	1.259837553
	12788	1448110_at	5.921632415	-1.002771699	-0.333148517	0.332227682	0.793802209	64.84002639	1.259759658
	11469	1435023_at	4.686453286	-1.12885657	-0.333098543	0.295076054	0.793829707	64.84002639	1.259716021
	5940	1422698_s_at	5.904406464	-1.042046849	-0.332979813	0.319543995	0.793895039	64.84002639	1.259612355
	1268	1417067_s_at	2.678375057	-0.8633783	-0.33288499	0.385560988	0.793947221	64.84002639	1.259529568
	9266	1426813_at	5.34793386	-1.153166542	-0.332793421	0.288590944	0.793997615	64.84002639	1.259449627
	1694	1417531_at	0.589762721	-1.153206805	-0.33277615	0.288565892	0.79400712	64.84002639	1.25943455
	11940	1436990_s_at	4.131713607	-0.740430306	-0.332748796	0.449399212	0.794022175	64.84002639	1.259410671
	6067	1422847_a_at	6.800698399	-1.163687328	-0.332622696	0.285835111	0.79409158	64.84002639	1.259300596
	13562	1448967_at	6.228189677	-1.144835681	-0.332455577	0.29039589	0.794183572	64.84002639	1.259154729
	1550	1417377_at	2.491506825	-0.870576207	-0.332427356	0.381847509	0.794199107	64.84002639	1.259130099
	5893	1422649_at	1.333626018	-1.361432183	-0.332337392	0.244108665	0.794248633	64.84002639	1.259051584
	8512	1425822_a_at	2.85734082	-0.980863635	-0.332123176	0.338602803	0.794366575	64.84002639	1.25886465
	10918	1432331_a_at	5.40512978	-0.75756092	-0.332078327	0.438351977	0.79439127	64.84002639	1.258825516
	5552	1422257_s_at	3.523663795	-1.15572419	-0.332029346	0.287291162	0.794418241	64.84002639	1.258782778
	1521	1417346_at	4.644986116	-0.812723681	-0.332023959	0.408532404	0.794421207	64.84002639	1.258778078
	4805	1421380_at	3.027944116	-1.179094954	-0.331864291	0.281456799	0.794509133	64.84002639	1.258638773
	2303	1418199_at	0.497454318	-1.019101992	-0.331844492	0.325624417	0.794520037	64.84002639	1.258621499
	8403	1425684_at	3.719724701	-0.936343019	-0.331788479	0.354345013	0.794550885	64.84002639	1.258572634
	13750	1449187_at	6.703007234	-0.804823086	-0.331778868	0.412238259	0.794556178	64.84002639	1.258564249
	10453	1429692_s_at	4.801355966	-0.818897007	-0.331718985	0.405080226	0.794589159	64.84002639	1.258512011
	6143	1422932_a_at	4.709915614	-0.952409426	-0.331675487	0.34824885	0.794613116	64.84002639	1.258474067
	9297	1426857_a_at	4.784965504	-0.837156492	-0.331603487	0.396106928	0.794652774	64.84002639	1.258411262
	15263	1451114_at	6.117926164	-1.129652395	-0.331530442	0.29348005	0.794693009	64.84002639	1.258347549
	16087	1452148_at	4.915997009	-1.216073647	-0.331416543	0.272529993	0.794755752	64.84002639	1.258248208
	9591	1427300_at	1.73779681	-1.012570141	-0.331395048	0.327281078	0.794767593	64.84002639	1.258229461
	2765	1418706_at	3.628467656	-0.849377186	-0.33117479	0.38990309	0.79488894	64.84002639	1.25803738
	14287	1449937_at	1.686096076	-0.671636191	-0.33104301	0.49289037	0.794961551	64.84002639	1.257922473
	1551	1417378_at	2.584624239	-0.874354661	-0.331039215	0.378609767	0.794963642	64.84002639	1.257919163
	8780	1426172_a_at	3.842457943	-1.086421195	-0.33103632	0.304703481	0.794965238	64.84002639	1.257916639
	14523	1450225_at	3.154673055	-1.151794314	-0.330999002	0.287376832	0.794985801	64.84002639	1.257884101
	7411	1424423_at	3.899835527	-1.274702461	-0.330989533	0.259660229	0.794991019	64.84002639	1.257875846
	10350	1429076_a_at	1.725374856	-0.935090414	-0.330970934	0.353945382	0.795001268	64.84002639	1.257859629
	11658	1435857_s_at	2.49970605	-0.923216023	-0.330901273	0.358422367	0.795039656	64.84002639	1.257798895
	5835	1422584_at	4.478958362	-1.072031841	-0.330811956	0.308584077	0.795088878	64.84002639	1.257721027
	17564	1460388_at	2.991675697	-0.906414937	-0.330702239	0.364846414	0.795149347	64.84002639	1.257625381
	17571	1460396_at	6.535684959	-1.303197232	-0.330406068	0.253534967	0.7953126	64.84002639	1.257367229
	1237	1417031_at	2.531963595	-1.074503828	-0.330401429	0.307492091	0.795315157	64.84002639	1.257363187
	8522	1425833_a_at	3.174048713	-1.2875558	-0.330241011	0.256486756	0.795403596	64.84002639	1.257223383
	5935	1422693_a_at	3.423686253	-0.948726035	-0.33019666	0.348042161	0.795428048	64.84002639	1.257184735
	5169	1421812_at	6.956357817	-1.011605722	-0.330123231	0.326335868	0.795468534	64.84002639	1.25712075
	14900	1450688_at	5.788880212	-1.247178566	-0.329856802	0.264482417	0.795615451	64.84002639	1.256888613
	4050	1420499_at	4.976625666	-0.843372059	-0.329532778	0.390732387	0.795794163	64.84002639	1.256606352
	2836	1418789_at	0.953102376	-1.077165857	-0.329444952	0.305844221	0.795842609	64.84002639	1.256529857
	10346	1429033_at	3.047446155	-1.247349224	-0.32933469	0.264027655	0.795903436	64.84002639	1.256433827
	1139	1416926_at	5.736813921	-0.783848367	-0.329129403	0.419889123	0.796016696	64.84002639	1.256255057
	14151	1449716_s_at	3.561235292	-1.237837719	-0.329126818	0.265888503	0.796018123	64.84002639	1.256252805
	4869	1421458_at	3.604267333	-1.428829469	-0.329103368	0.230330753	0.796031062	64.84002639	1.256232386
	10799	1431772_a_at	4.702196856	-1.142665813	-0.329085125	0.287997699	0.796041128	64.84002639	1.256216501
	5197	1421846_at	5.049368736	-1.207442157	-0.329055438	0.272522734	0.796057509	64.84002639	1.256190651
	13906	1449361_at	2.491966504	-1.163724049	-0.328981901	0.282697519	0.796098086	64.84002639	1.256126623
	10950	1432478_a_at	7.63512882	-0.966270475	-0.328951556	0.340434241	0.796114831	64.84002639	1.256100202
	9796	1427605_at	3.727762841	-1.11983661	-0.328881905	0.293687402	0.796153267	64.84002639	1.256039561
	15977	1452016_at	7.696956435	-0.727776433	-0.328849053	0.451854496	0.796171396	64.84002639	1.25601096
	11286	1434334_at	3.34052932	-1.203201321	-0.328825049	0.273291795	0.796184644	64.84002639	1.255990062
	2546	1418460_at	5.722164694	-0.983466876	-0.328803455	0.33433099	0.796196561	64.84002639	1.255971263
	9752	1427540_at	5.027699167	-1.039398107	-0.328706156	0.316246637	0.79625026	64.84002639	1.255886559
	995	1416775_at	4.080559126	-1.158654212	-0.328410465	0.283441308	0.796413474	64.84002639	1.255629183
	5939	1422697_s_at	5.803192814	-1.034789049	-0.328373615	0.317333871	0.796433817	64.84002639	1.255597112
	7398	1424408_at	3.893831665	-0.867943852	-0.328333401	0.378288757	0.796456017	64.84002639	1.255562113
	1695	1417532_at	0.595731981	-1.14706978	-0.328327496	0.286231493	0.796459277	64.84002639	1.255556974
	16731	1454603_a_at	5.655591959	-1.277677324	-0.328121283	0.256810759	0.796573128	64.84002639	1.255377523
	2547	1418461_at	5.856253315	-0.960364305	-0.328094115	0.341635058	0.796588129	64.84002639	1.255353882
	2894	1418854_at	4.688303543	-1.019703042	-0.328069113	0.321730052	0.796601934	64.84002639	1.255332127
	3242	1419240_at	4.062703654	-1.104912487	-0.327965057	0.296824464	0.796659392	64.84002639	1.255241588
	16416	1452688_at	3.869260815	-1.124042595	-0.32794028	0.291750759	0.796673074	64.84002639	1.255220031
	14306	1449964_a_at	4.169745272	-1.212254062	-0.327921772	0.270505814	0.796683294	64.84002639	1.255203928
	8151	1425332_at	5.088535436	-0.989573366	-0.327772453	0.331226026	0.796765755	64.84002639	1.255074021
	10267	1428689_at	5.090307111	-1.197518138	-0.327758899	0.273698484	0.796773241	64.84002639	1.255062229
	3435	1419448_at	5.182659028	-1.100423286	-0.327645131	0.297744636	0.796836075	64.84002639	1.254963262
	7084	1424040_at	6.195175101	-1.063206405	-0.32764375	0.308165704	0.796836838	64.84002639	1.254962061
	13765	1449204_at	4.640945315	-0.958795638	-0.327636152	0.341716357	0.796841034	64.84002639	1.254955451
	6276	1423101_at	3.531704961	-0.96287851	-0.327368875	0.339989803	0.796988673	64.84002639	1.254722977
	10122	1428172_at	4.048535499	-1.127848894	-0.327359884	0.290251545	0.796993639	64.84002639	1.254715158
	10301	1428803_at	3.320891028	-0.914029624	-0.327357928	0.35814805	0.79699472	64.84002639	1.254713456
	8097	1425266_a_at	6.074189997	-1.341156133	-0.327210974	0.243976794	0.797075907	64.84002639	1.254585657
	11116	1433775_at	6.079938258	-1.21277835	-0.327145711	0.26974897	0.797111965	64.84002639	1.254528904
	10372	1429212_a_at	3.120824155	-1.117725084	-0.327116471	0.292662726	0.797128121	64.84002639	1.254503478
	7497	1424531_a_at	1.516830875	-0.991504194	-0.327107363	0.329910216	0.797133153	64.84002639	1.254495559
	12942	1448279_at	7.367944455	-0.937843482	-0.327060782	0.348737063	0.797158891	64.84002639	1.254455055
	13941	1449402_at	4.468970112	-1.079283128	-0.326803848	0.302797143	0.797300872	64.84002639	1.254231665
	6379	1423228_at	3.849220579	-0.671289099	-0.32662683	0.486566564	0.797398706	64.84002639	1.254077781
	14288	1449938_at	1.830712191	-0.672112477	-0.326614856	0.485952674	0.797405325	64.84002639	1.254067372
	1222	1417016_at	5.616813396	-1.342050528	-0.326576311	0.243341293	0.79742663	64.84002639	1.254033867
	13253	1448618_at	6.035672629	-1.058797646	-0.326535787	0.308402449	0.797449029	64.84002639	1.253998643
	3501	1419523_at	1.974509453	-1.107865466	-0.326522535	0.294731215	0.797456354	64.84002639	1.253987125
	3135	1419119_at	5.378994078	-1.111087535	-0.326406212	0.293771825	0.797520654	64.84002639	1.253886021
	5921	1422678_at	5.527513067	-0.719040055	-0.326382437	0.453914124	0.797533798	64.84002639	1.253865357
	13410	1448797_at	5.183870694	-0.88128296	-0.326246365	0.370194795	0.797609023	64.84002639	1.253747101
	1163	1416951_a_at	7.064692375	-1.200461863	-0.326139686	0.271678506	0.797668004	64.84002639	1.253654397
	5008	1421620_at	2.696300273	-1.319136297	-0.326139437	0.247237103	0.797668141	64.84002639	1.253654181
	14253	1449899_at	5.283139617	-1.106692985	-0.326120445	0.294680142	0.797678642	64.84002639	1.253637678
	3165	1419150_at	1.136126149	-0.807497745	-0.32609964	0.40383969	0.797690146	64.84002639	1.253619599
	4948	1421549_at	1.921952977	-1.34776925	-0.326027757	0.241901763	0.797729892	64.84002639	1.253557138
	3787	1419980_at	4.424006302	-1.030079251	-0.325994695	0.316475354	0.797748173	64.84002639	1.253528411
	2035	1417898_a_at	2.237346806	-0.831152706	-0.325962651	0.392181423	0.797765892	64.84002639	1.253500569
	12581	1438993_a_at	7.020957674	-1.195487275	-0.325792282	0.272518402	0.797860107	64.84002639	1.253352551
	3709	1419762_at	3.207419946	-0.669067983	-0.325698316	0.486794055	0.797912075	64.84002639	1.25327092
	316	1416055_at	0.500861713	-0.991836388	-0.325631819	0.328312031	0.797948853	64.84002639	1.253213155
	13141	1448498_at	5.765130868	-0.980016274	-0.325595906	0.332235203	0.797968717	64.84002639	1.253181959
	9381	1426987_at	5.692048038	-1.206120432	-0.325433235	0.269818192	0.798058697	64.84002639	1.253040664
	2835	1418788_at	3.35299099	-0.782377274	-0.325251649	0.415722261	0.798159151	64.84002639	1.25288296
	2720	1418655_at	6.821090824	-0.973067309	-0.324817359	0.333807699	0.798399455	64.84002639	1.252505865
	5117	1421748_a_at	3.298982127	-1.199975017	-0.324692986	0.270583122	0.798468287	64.84002639	1.252397893
	11516	1435226_at	7.662914554	-0.95789333	-0.324643506	0.338914048	0.798495672	64.84002639	1.25235494
	3933	1420364_at	6.919224489	-0.679764711	-0.324575103	0.477481543	0.798533533	64.84002639	1.252295563
	12482	1438670_at	6.707585307	-1.172227461	-0.324419665	0.276754876	0.798619572	64.84002639	1.252160647
	1140	1416927_at	5.354573003	-0.750347939	-0.324401714	0.432335051	0.798629509	64.84002639	1.252145066
	3073	1419055_a_at	4.085053872	-1.088348437	-0.324379413	0.298047392	0.798641855	64.84002639	1.252125711
	2362	1418261_at	6.765212018	-0.88685432	-0.324274174	0.365645367	0.798700115	64.84002639	1.252034376
	1296	1417098_s_at	5.461977087	-1.16626789	-0.324273278	0.278043562	0.798700611	64.84002639	1.252033599
	5721	1422455_s_at	5.787215143	-1.290119317	-0.324110406	0.25122514	0.798790784	64.84002639	1.25189226
	1583	1417412_at	4.322505505	-1.314112516	-0.324021782	0.246570806	0.798839856	64.84002639	1.251815358
	2770	1418711_at	6.71023781	-0.797672691	-0.323678513	0.405778607	0.799029951	64.84002639	1.251517542
	12391	1438379_x_at	3.248844217	-0.829660119	-0.323645862	0.390094516	0.799048034	64.84002639	1.251489218
	7660	1424726_at	5.09943073	-1.13225557	-0.323637313	0.285834155	0.799052769	64.84002639	1.251481803
	9188	1426696_at	5.082048427	-1.223461434	-0.323361013	0.264300128	0.799205816	64.84002639	1.251242146
	5598	1422309_a_at	3.928898366	-1.248697585	-0.323356114	0.258954705	0.79920853	64.84002639	1.251237897
	1269	1417068_a_at	6.867741043	-1.173972968	-0.323172579	0.275281108	0.799310209	64.84002639	1.251078728
	4995	1421605_a_at	2.759080099	-1.142808603	-0.323043487	0.282675057	0.799381734	64.84002639	1.250966787
	13191	1448552_s_at	2.687389024	-1.100926126	-0.322994592	0.293384437	0.799408827	64.84002639	1.250924391
	8048	1425201_a_at	4.576284234	-1.195064535	-0.322921971	0.270212998	0.799449068	64.84002639	1.250861425
	5478	1422177_at	4.435435491	-1.076825013	-0.322806555	0.299776241	0.799513027	64.84002639	1.250761359
	15629	1451559_a_at	4.873605752	-0.925533605	-0.322617642	0.348574746	0.799617725	64.84002639	1.25059759
	5466	1422161_at	3.17575955	-0.919211179	-0.322561837	0.350911569	0.799648656	64.84002639	1.250549217
	9520	1427201_at	2.05785143	-0.937110761	-0.322488077	0.344130161	0.79968954	64.84002639	1.250485282
	12497	1438743_at	2.280591458	-1.182161139	-0.322472156	0.272781896	0.799698365	64.84002639	1.250471482
	6345	1423184_at	4.484778011	-1.118804364	-0.32241824	0.288181071	0.799728252	64.84002639	1.25042475
	12029	1437226_x_at	8.480780181	-0.934360984	-0.322342681	0.344987308	0.799770138	64.84002639	1.250359263
	8490	1425797_a_at	6.484693522	-0.857577668	-0.322294989	0.375820175	0.799796576	64.84002639	1.25031793
	8187	1425386_at	4.045501299	-0.764711219	-0.322139224	0.421256045	0.799882934	64.84002639	1.250182943
	3795	1420012_at	6.495554538	-0.715448641	-0.322022646	0.4500989	0.799947571	64.84002639	1.250081925
	9849	1427706_a_at	3.405704267	-0.91542106	-0.321850092	0.351586943	0.800043255	64.84002639	1.249932417
	8056	1425214_at	6.546384311	-0.750300163	-0.321833018	0.428939022	0.800052724	64.84002639	1.249917625
	12277	1437993_x_at	5.992058449	-1.204959133	-0.321646787	0.266935847	0.800156006	64.84002639	1.249756289
	15104	1450930_at	3.296100439	-1.257674445	-0.321607633	0.255716123	0.800177721	64.84002639	1.249722372
	2675	1418603_at	3.370023873	-0.78309707	-0.321563442	0.410630373	0.800202232	64.84002639	1.249684092
	7416	1424429_s_at	3.413169377	-1.206129363	-0.321504184	0.266558624	0.800235101	64.84002639	1.249632763
	2941	1418909_at	1.661519171	-1.063644906	-0.321498377	0.302261004	0.800238322	64.84002639	1.249627733
	10932	1432394_a_at	5.225956259	-1.133862505	-0.321466527	0.283514558	0.800255989	64.84002639	1.249600146
	2363	1418262_at	6.638177835	-0.863172178	-0.321440276	0.372394157	0.80027055	64.84002639	1.249577408
	15922	1451943_a_at	2.959888369	-1.108000594	-0.321381399	0.290055259	0.80030321	64.84002639	1.249526414
	10244	1428591_at	4.498513958	-0.860121847	-0.321371904	0.373635323	0.800308477	64.84002639	1.24951819
	1714	1417551_at	6.399860036	-1.156169429	-0.321366622	0.277958069	0.800311407	64.84002639	1.249513615
	1295	1417097_at	5.460160309	-1.146261198	-0.321264141	0.280271322	0.800368259	64.84002639	1.24942486
	1522	1417347_at	4.000010377	-0.748683745	-0.321244879	0.429079543	0.800378945	64.84002639	1.249408179
	11807	1436609_a_at	5.24551672	-1.218054577	-0.321171558	0.263675835	0.800419623	64.84002639	1.249344683
	5920	1422677_at	5.416380262	-0.728891648	-0.32100799	0.440405636	0.800510377	64.84002639	1.249203044
	12085	1437379_x_at	2.938690965	-0.748325097	-0.320929866	0.42886423	0.800553727	64.84002639	1.2491354
	7676	1424742_at	4.526560686	-1.044654758	-0.320893931	0.307177015	0.800573668	64.84002639	1.249104286
	3380	1419390_at	3.447981399	-0.965232865	-0.32086146	0.332418706	0.800591687	64.84002639	1.249076173
	16433	1452742_at	4.422359557	-1.057316921	-0.320780775	0.303391319	0.800636462	64.84002639	1.249006318
	1164	1416952_at	7.028195846	-1.185752456	-0.320601266	0.270377906	0.800736089	64.84002639	1.248850919
	10747	1431611_a_at	2.360985509	-0.854610231	-0.320560235	0.375095247	0.800758862	64.84002639	1.248815402
	6434	1423287_at	2.563498081	-0.912691471	-0.320514294	0.351174854	0.800784362	64.84002639	1.248775635
	16046	1452100_at	5.50288101	-1.336336681	-0.320477876	0.239818214	0.800804576	64.84002639	1.248744112
	11003	1433471_at	3.915877217	-0.784258688	-0.32045845	0.408613197	0.80081536	64.84002639	1.248727298
	12661	1439390_at	2.330802835	-0.87421898	-0.320365315	0.366458888	0.800867059	64.84002639	1.248646688
	1045	1416827_at	5.012245207	-0.943585792	-0.320315402	0.339466114	0.800894767	64.84002639	1.248603489
	16294	1452492_a_at	3.907289416	-0.91727425	-0.320306026	0.349193304	0.800899972	64.84002639	1.248595374
	9836	1427689_a_at	7.179716721	-1.055483913	-0.320039599	0.30321599	0.80104789	64.84002639	1.248364814
	7256	1424236_at	5.908818253	-1.308540428	-0.320017082	0.244560332	0.801060393	64.84002639	1.24834533
	3548	1419576_at	2.641056761	-1.151722752	-0.319965092	0.277814337	0.801089261	64.84002639	1.248300345
	6755	1423664_at	5.795115719	-1.173838496	-0.319936594	0.272555889	0.801105085	64.84002639	1.248275687
	15171	1451008_at	2.207432867	-1.112598671	-0.319548226	0.287208887	0.801320769	64.84002639	1.2479397
	9296	1426856_at	4.534946394	-0.819826445	-0.319531467	0.389755014	0.801330077	64.84002639	1.247925204
	9751	1427539_a_at	5.297372977	-1.047679378	-0.319461896	0.304923341	0.801368721	64.84002639	1.247865027
	12472	1438646_x_at	6.829825343	-1.211255881	-0.31944143	0.263727454	0.801380089	64.84002639	1.247847324
	6428	1423281_at	1.802377163	-0.81893532	-0.319434259	0.390060425	0.801384072	64.84002639	1.247841122
	3721	1419809_s_at	5.48167816	-1.059956007	-0.319157317	0.301104305	0.801537922	64.84002639	1.247601607
	14927	1450724_at	6.231858995	-1.059389895	-0.31913737	0.30124638	0.801549004	64.84002639	1.247584359
	2018	1417880_at	1.68482341	-1.060519178	-0.318933898	0.300733739	0.80166206	64.84002639	1.247408416
	7485	1424517_at	4.598862239	-1.296511909	-0.318877023	0.245949937	0.801693664	64.84002639	1.247359241
	3786	1419979_s_at	4.753664251	-1.047784398	-0.318814495	0.304274902	0.801728411	64.84002639	1.247305181
	3374	1419382_a_at	4.828246844	-0.922752523	-0.318646031	0.345321224	0.801822035	64.84002639	1.24715954
	2676	1418604_at	3.42837412	-0.789796961	-0.318601321	0.403396489	0.801846884	64.84002639	1.247120891
	9403	1427014_at	4.962955856	-1.18924224	-0.318583091	0.267887467	0.801857016	64.84002639	1.247105132
	9660	1427401_at	1.961652424	-1.58600541	-0.318520849	0.200832133	0.801891611	64.84002639	1.24705133
	14713	1450461_at	3.827735124	-0.820052403	-0.318462738	0.388344375	0.801923912	64.84002639	1.2470011
	15716	1451665_a_at	4.635579578	-1.023738143	-0.318359394	0.310977369	0.801981358	64.84002639	1.246911777
	10176	1428327_at	4.601378825	-1.071597432	-0.318289313	0.297023213	0.802020316	64.84002639	1.246851208
	16418	1452697_at	5.374813985	-1.201100098	-0.318249313	0.264964855	0.802042553	64.84002639	1.246816639
	1582	1417411_at	2.213640149	-0.944194132	-0.318056259	0.33685473	0.802149885	64.84002639	1.246649807
	10236	1428578_s_at	2.058862166	-0.985204175	-0.317946873	0.322721808	0.802210707	64.84002639	1.246555289
	4698	1421250_at	2.955273575	-1.155399857	-0.317919947	0.275160106	0.802225679	64.84002639	1.246532024
	6126	1422914_at	1.324858727	-0.822876115	-0.317898542	0.386326127	0.802237582	64.84002639	1.24651353
	952	1416729_at	1.674232047	-1.030567173	-0.317731953	0.308307854	0.802330222	64.84002639	1.246369603
	6639	1423530_at	4.000473501	-1.347435527	-0.31761396	0.235717371	0.802395845	64.84002639	1.24626767
	17443	1460231_at	4.652205838	-1.005831139	-0.31737153	0.315531621	0.802530691	64.84002639	1.246058265
	10084	1428102_at	1.664155885	-1.139243686	-0.317322354	0.278537734	0.802558046	64.84002639	1.246015793
	14703	1450448_at	3.261811956	-1.012039722	-0.317271836	0.313497414	0.80258615	64.84002639	1.245972162
	9275	1426828_at	2.864811962	-0.902079866	-0.317207629	0.351640294	0.802621869	64.84002639	1.245916712
	2552	1418467_at	2.691057773	-0.977928141	-0.317206572	0.324365931	0.802622457	64.84002639	1.245915799
	6762	1423671_at	1.421592586	-1.044652498	-0.317168342	0.303611337	0.802643726	64.84002639	1.245882784
	10840	1431936_a_at	3.381887112	-0.78029606	-0.317101159	0.406385698	0.802681104	64.84002639	1.245824768
	1202	1416993_at	5.543147205	-1.084232631	-0.317091846	0.292457391	0.802686286	64.84002639	1.245816726
	2457	1418365_at	6.737828688	-0.775545442	-0.317062472	0.408825137	0.802702629	64.84002639	1.24579136
	10503	1430029_a_at	7.012275153	-1.312247913	-0.316906266	0.241498777	0.802789545	64.84002639	1.245656481
	10121	1428171_at	4.118240211	-1.146600151	-0.316804454	0.276298981	0.802846201	64.84002639	1.245568577
	15737	1451693_a_at	1.202910558	-0.998155288	-0.316802346	0.317387835	0.802847374	64.84002639	1.245566757
	13143	1448500_a_at	5.282482216	-1.238722614	-0.316734827	0.255694716	0.802884948	64.84002639	1.245508465
	15233	1451078_at	6.703323039	-1.183377364	-0.316728801	0.267648183	0.802888302	64.84002639	1.245503263
	14618	1450344_a_at	1.246306031	-0.838476948	-0.316727593	0.377741563	0.802888975	64.84002639	1.24550222
	17490	1460292_a_at	1.307428624	-0.900281419	-0.31667958	0.35175621	0.802915695	64.84002639	1.24546077
	11140	1433860_at	5.17114854	-1.027037633	-0.316622194	0.308286847	0.802947633	64.84002639	1.245411231
	4350	1420836_at	5.471207678	-0.933126264	-0.316570259	0.339257688	0.802976539	64.84002639	1.245366399
	6015	1422789_at	2.140953015	-0.736581326	-0.316557336	0.429765628	0.802983732	64.84002639	1.245355243
	1513	1417336_a_at	2.235769849	-0.731418572	-0.316414062	0.432603265	0.80306348	64.84002639	1.245231573
	11261	1434271_at	4.462659484	-1.008936165	-0.31633979	0.313537963	0.803104823	64.84002639	1.245167469
	9252	1426792_s_at	4.806481733	-1.006087175	-0.31610665	0.314194095	0.803234616	64.84002639	1.244966265
	1021	1416803_at	5.125636167	-0.731638328	-0.316069772	0.432002753	0.803255149	64.84002639	1.244934442
	15868	1451867_x_at	2.271381677	-0.895944425	-0.316007644	0.35270898	0.803289741	64.84002639	1.244880831
	17211	1456333_a_at	2.135379492	-0.926511812	-0.315948991	0.341009134	0.803322399	64.84002639	1.244830221
	15052	1450869_at	2.79931811	-0.896864734	-0.315813334	0.352130397	0.803397939	64.84002639	1.244713176
	15107	1450933_at	5.469347369	-0.891459452	-0.315518788	0.353935097	0.803561981	64.84002639	1.244459076
	1856	1417704_a_at	2.011424025	-0.926337824	-0.315517473	0.340607352	0.803562713	64.84002639	1.244457942
	7800	1424900_at	2.864598809	-0.992551304	-0.315415377	0.317782442	0.803619582	64.84002639	1.244369877
	2344	1418242_at	6.692403104	-1.199504839	-0.315312515	0.262868898	0.80367688	64.84002639	1.244281159
	5687	1422415_at	2.517310387	-0.948397598	-0.315244064	0.332396523	0.803715013	64.84002639	1.244222124
	3225	1419220_at	2.541668557	-1.012385064	-0.315151864	0.311296437	0.803766379	64.84002639	1.24414261
	17221	1456379_x_at	1.24595943	-1.024573213	-0.315099678	0.307542374	0.803795453	64.84002639	1.244097607
	16481	1452946_a_at	2.269185686	-0.932823002	-0.315068168	0.337757717	0.803813009	64.84002639	1.244070435
	17637	1460638_at	6.069921083	-1.187430603	-0.314960352	0.265245271	0.803873082	64.84002639	1.243977466
	15665	1451600_s_at	1.109494264	-1.243646044	-0.314911285	0.253216167	0.803900423	64.84002639	1.243935158
	1819	1417662_at	4.947138769	-0.875494284	-0.314737402	0.35949681	0.80399732	64.84002639	1.24378524
	9259	1426800_at	6.430026837	-0.86555719	-0.31472593	0.363610786	0.804003714	64.84002639	1.24377535
	14356	1450018_s_at	5.330007029	-0.937717645	-0.314674538	0.335574936	0.804032354	64.84002639	1.243731045
	9981	1427948_a_at	4.811801658	-1.28479725	-0.314604204	0.24486681	0.804071554	64.84002639	1.243670412
	4828	1421408_at	6.12633047	-0.813179635	-0.314592863	0.386867611	0.804077874	64.84002639	1.243660636
	9824	1427668_at	3.265362972	-0.903074998	-0.314587793	0.348351791	0.8040807	64.84002639	1.243656265
	13171	1448530_at	3.324264019	-0.941133038	-0.314553483	0.334228499	0.804099823	64.84002639	1.243626689
	1086	1416869_x_at	5.288740796	-1.224021885	-0.314528048	0.256962765	0.804113999	64.84002639	1.243604763
	14674	1450414_at	4.728289336	-1.02666432	-0.314455742	0.306288761	0.804154301	64.84002639	1.243542437
	9317	1426888_at	4.824751571	-1.102148264	-0.314301366	0.285171584	0.804240355	64.84002639	1.243409379
	15604	1451529_at	4.027947132	-1.061917915	-0.314034119	0.295723534	0.804389347	64.84002639	1.243179069
	8641	1425998_at	1.956724922	-0.72864898	-0.314025948	0.430970133	0.804393903	64.84002639	1.243172028
	8528	1425840_a_at	5.226551078	-1.093405925	-0.314001981	0.287177866	0.804407267	64.84002639	1.243151376
	11496	1435143_at	5.037122027	-0.872457555	-0.31388641	0.3597727	0.804471708	64.84002639	1.243051794
	4349	1420835_at	5.365706397	-0.94648515	-0.313594358	0.331325175	0.804634578	64.84002639	1.242800182
	7073	1424029_at	2.886536516	-0.867830759	-0.313540722	0.361292473	0.804664493	64.84002639	1.242753978
	2678	1418606_at	1.770424158	-1.080095788	-0.313489529	0.29024234	0.804693046	64.84002639	1.242709882
	6302	1423136_at	2.81235218	-0.893897788	-0.313442793	0.350647241	0.804719115	64.84002639	1.242669624
	15588	1451508_at	5.350165072	-1.09153369	-0.313336325	0.287060608	0.804778504	64.84002639	1.242577921
	3335	1419343_at	2.540082172	-0.928423029	-0.31313862	0.337280109	0.804888797	64.84002639	1.242407652
	10026	1428013_at	4.955840032	-1.017219753	-0.313100919	0.307800667	0.804909831	64.84002639	1.242375185
	9605	1427324_at	4.834876625	-0.995624041	-0.313041195	0.314417071	0.804943153	64.84002639	1.242323754
	8446	1425745_a_at	5.934140252	-0.964281155	-0.312992513	0.324586363	0.804970315	64.84002639	1.242281835
	11560	1435415_x_at	8.121596792	-0.836733361	-0.312943648	0.374006418	0.804997581	64.84002639	1.242239758
	9440	1427076_at	7.401216894	-0.788267153	-0.312841172	0.396872013	0.805054762	64.84002639	1.242151524
	2530	1418444_a_at	6.441029767	-1.098028905	-0.312766309	0.28484342	0.805096539	64.84002639	1.242087069
	1356	1417163_at	4.598488373	-0.838369723	-0.312661994	0.372940465	0.805154753	64.84002639	1.241997263
	13396	1448782_at	4.239546581	-1.156954535	-0.312482366	0.270090446	0.805255009	64.84002639	1.241842633
	6427	1423280_at	2.025911684	-0.834554727	-0.312378336	0.374305394	0.805313076	64.84002639	1.241753089
	13461	1448852_at	1.486133034	-0.862337721	-0.312321193	0.362179673	0.805344974	64.84002639	1.241703907
	5789	1422531_at	4.518231664	-1.430900338	-0.312286952	0.218245075	0.805364088	64.84002639	1.241674436
	5786	1422528_a_at	6.32126115	-0.95190101	-0.312196232	0.327971321	0.805414733	64.84002639	1.241596359
	10258	1428662_a_at	4.649263868	-0.678138796	-0.3120885	0.46021331	0.805474879	64.84002639	1.241503647
	314	1416053_at	0.474124878	-0.785147358	-0.311837189	0.397170272	0.805615201	64.84002639	1.241287402
	6602	1423483_s_at	3.71903909	-1.241123768	-0.311705392	0.25114771	0.805688801	64.84002639	1.24117401
	3720	1419808_at	5.321523704	-1.077316201	-0.311702169	0.28933211	0.805690601	64.84002639	1.241171237
	6273	1423097_s_at	4.90076303	-0.820400543	-0.31161938	0.379838096	0.805736837	64.84002639	1.241100014
	5891	1422647_at	4.398987914	-1.260429495	-0.311506522	0.247143155	0.80579987	64.84002639	1.24100293
	790	1416556_at	7.077996583	-1.284494249	-0.311497803	0.242506188	0.80580474	64.84002639	1.240995431
	13877	1449330_at	2.388682878	-1.084332901	-0.31124282	0.287036223	0.805947171	64.84002639	1.240776115
	2746	1418686_at	3.111082412	-1.008695852	-0.311148893	0.308466514	0.805999644	64.84002639	1.240695337
	11103	1433720_s_at	4.159023786	-0.704501431	-0.31100168	0.441449323	0.806081893	64.84002639	1.240568742
	10563	1430527_a_at	5.696936087	-0.993437471	-0.310976216	0.313030488	0.806096121	64.84002639	1.240546846
	8404	1425685_at	3.436228733	-0.890816019	-0.310664542	0.34874153	0.806270285	64.84002639	1.240278872
	861	1416627_at	5.481909135	-0.680943518	-0.310593506	0.456122274	0.806309986	64.84002639	1.240217804
	3635	1419673_at	2.304844412	-1.237809555	-0.310568346	0.250901558	0.806324047	64.84002639	1.240196176
	3961	1420398_at	1.855517364	-0.751801738	-0.310436802	0.412923762	0.806397571	64.84002639	1.2400831
	16309	1452512_a_at	4.843367144	-0.968799188	-0.310182621	0.320172255	0.806539658	64.84002639	1.239864636
	4938	1421536_at	2.673000393	-1.08503354	-0.31004921	0.285750807	0.806614246	64.84002639	1.239749987
	16189	1452324_at	2.592991703	-0.731398899	-0.309863121	0.423658172	0.806718295	64.84002639	1.239590085
	14218	1449856_at	1.903011941	-0.748919016	-0.309857165	0.413739214	0.806721625	64.84002639	1.239584968
	13307	1448681_at	4.293340099	-0.955564539	-0.309846181	0.324254582	0.806727768	64.84002639	1.23957553
	3314	1419321_at	3.788284539	-0.793202576	-0.309786984	0.390552166	0.80676087	64.84002639	1.239524669
	17124	1456049_at	7.384398968	-0.899342679	-0.309738939	0.344405916	0.806787737	64.84002639	1.239483391
	621	1416375_at	7.447202938	-0.956689393	-0.309646146	0.32366424	0.806839631	64.84002639	1.23940367
	1267	1417066_at	3.261319488	-0.850898142	-0.309498526	0.36373158	0.806922193	64.84002639	1.239276858
	2410	1418314_a_at	0.656719187	-0.755058701	-0.309495041	0.409895337	0.806924142	64.84002639	1.239273864
	17210	1456330_at	3.624989936	-0.96808483	-0.309439822	0.319641226	0.806955028	64.84002639	1.239226433
	3078	1419060_at	3.504676988	-0.771261574	-0.309238762	0.400951859	0.807067496	64.84002639	1.239053741
	6433	1423286_at	2.860808758	-0.917194382	-0.309213182	0.337129389	0.807081806	64.84002639	1.239031772
	412	1416157_at	7.452398644	-0.934424311	-0.309211318	0.330911037	0.807082849	64.84002639	1.239030171
	4697	1421249_at	2.862892249	-1.178086677	-0.30916829	0.262432549	0.80710692	64.84002639	1.238993217
	8310	1425559_a_at	2.45919645	-0.748284911	-0.30904377	0.413002809	0.807176585	64.84002639	1.238886284
	17539	1460356_at	5.842896562	-0.892315158	-0.308947788	0.346231693	0.807230288	64.84002639	1.238803864
	3600	1419633_at	1.746066531	-1.145911302	-0.308940048	0.269602061	0.807234619	64.84002639	1.238797218
	12444	1438564_at	1.716235254	-0.864920871	-0.308870119	0.35710795	0.807273748	64.84002639	1.238737173
	14944	1450744_at	7.175200316	-0.879168889	-0.308597927	0.351010973	0.807426069	64.84002639	1.238503484
	1236	1417030_at	2.588279147	-1.066692329	-0.308362494	0.289082883	0.807557844	64.84002639	1.238301389
	12449	1438603_x_at	1.805214391	-0.939673486	-0.308250362	0.328039864	0.807620613	64.84002639	1.238205148
	5181	1421827_at	5.440586806	-1.052814004	-0.308091028	0.292635762	0.807709813	64.84002639	1.238068406
	8620	1425970_a_at	1.081382683	-1.054676242	-0.307949584	0.291984944	0.807789006	64.84002639	1.237947029
	8169	1425363_at	6.457192524	-0.914185575	-0.307901124	0.336803744	0.80781614	64.84002639	1.237905448
	13995	1449462_at	1.690369997	-1.066430011	-0.307805331	0.288631535	0.807869779	64.84002639	1.237823255
	8181	1425376_at	1.881586855	-1.165398117	-0.307623203	0.263964047	0.807971773	64.84002639	1.237667
	12101	1437425_at	1.350410802	-1.036689646	-0.307482946	0.296600769	0.808050326	64.84002639	1.237546682
	15581	1451500_at	3.753356183	-0.961591321	-0.307426307	0.319705783	0.808082051	64.84002639	1.237498097
	6435	1423288_s_at	2.921539739	-0.911101586	-0.307414483	0.337409667	0.808088674	64.84002639	1.237487955
	9251	1426791_at	4.78575617	-0.993676299	-0.307377599	0.309333733	0.808109333	64.84002639	1.237456318
	6050	1422828_at	2.687529671	-0.771897985	-0.307319458	0.398134811	0.808141901	64.84002639	1.237406449
	3718	1419796_at	1.031491572	-0.970758415	-0.307306957	0.316563784	0.808148904	64.84002639	1.237395727
	8608	1425948_a_at	5.135146572	-0.941727599	-0.307123421	0.326127663	0.808251721	64.84002639	1.237238318
	7651	1424713_at	1.398519793	-0.717759874	-0.306808229	0.427452467	0.808428323	64.84002639	1.236968043
	2412	1418316_a_at	5.993585196	-1.268290596	-0.306793006	0.241894883	0.808436853	64.84002639	1.236954991
	14224	1449863_a_at	4.328938421	-0.804151958	-0.30663212	0.381311165	0.808527013	64.84002639	1.236817056
	10866	1432057_a_at	2.256264476	-0.770100977	-0.306626396	0.398163884	0.808530221	64.84002639	1.236812149
	6471	1423329_at	1.248321201	-1.014340094	-0.306592437	0.302258029	0.808549253	64.84002639	1.236783037
	4401	1420898_at	4.792030518	-0.953172622	-0.306406718	0.321459839	0.808653345	64.84002639	1.236623835
	16595	1453659_at	3.0156574	-1.125704965	-0.306320309	0.272114202	0.80870178	64.84002639	1.236549771
	6761	1423670_a_at	6.414568655	-1.145358498	-0.306215388	0.267353312	0.808760595	64.84002639	1.236459845
	8176	1425370_a_at	4.155503716	-0.984600162	-0.306143906	0.310932212	0.808800668	64.84002639	1.236398583
	3506	1419528_at	0.796351417	-1.052763316	-0.306131773	0.290788792	0.80880747	64.84002639	1.236388185
	3730	1419821_s_at	4.917155398	-0.839620977	-0.305923966	0.364359603	0.80892398	64.84002639	1.236210107
	17556	1460377_a_at	4.734582908	-0.936422874	-0.305808811	0.326571274	0.80898855	64.84002639	1.236111438
	3305	1419311_at	1.921715097	-0.90746156	-0.3057631	0.336943308	0.809014183	64.84002639	1.236072273
	14820	1450587_at	4.464342828	-1.067965451	-0.305633608	0.286183048	0.809086801	64.84002639	1.235961332
	10947	1432459_a_at	4.580385394	-0.985038813	-0.305593949	0.31023544	0.809109043	64.84002639	1.235927356
	5411	1422100_at	2.126587099	-1.122939406	-0.305505047	0.272058355	0.809158903	64.84002639	1.235851198
	6457	1423313_at	5.403950198	-0.89585043	-0.305497089	0.341013499	0.809163366	64.84002639	1.235844381
	3174	1419159_at	5.4312179	-1.301870999	-0.305372029	0.23456397	0.809233512	64.84002639	1.235737257
	3379	1419389_at	3.845385477	-0.982904196	-0.305195299	0.310503608	0.809332649	64.84002639	1.235585888
	10323	1428895_at	2.080784595	-0.911691698	-0.305057039	0.334605481	0.809410215	64.84002639	1.235467482
	5177	1421823_a_at	3.581340413	-0.854780662	-0.305054172	0.356880057	0.809411823	64.84002639	1.235465027
	2089	1417963_at	5.361018694	-0.685690162	-0.305037739	0.444862354	0.809421043	64.84002639	1.235450955
	6175	1422977_at	2.488902769	-0.997187074	-0.305005146	0.305865523	0.809439329	64.84002639	1.235423044
	7247	1424226_at	5.206446558	-0.945641491	-0.304997407	0.322529637	0.809443672	64.84002639	1.235416416
	2679	1418607_at	4.87220843	-1.31420204	-0.304894775	0.231999925	0.809501256	64.84002639	1.235328534
	9414	1427030_at	4.800131655	-0.882014425	-0.304774332	0.345543477	0.809568841	64.84002639	1.235225406
	4251	1420728_at	3.251361544	-1.010583492	-0.304773486	0.301581698	0.809569315	64.84002639	1.235224682
	8829	1426231_at	1.624610444	-0.775413185	-0.30473706	0.392999586	0.809589756	64.84002639	1.235193495
	1769	1417610_at	2.674961629	-1.056413528	-0.304726042	0.288453369	0.809595939	64.84002639	1.235184061
	3449	1419464_at	2.310932532	-0.941935693	-0.304675228	0.323456506	0.809624454	64.84002639	1.235140558
	15073	1450892_a_at	5.833972749	-1.383951475	-0.304588278	0.220085952	0.809673251	64.84002639	1.235066119
	15156	1450991_at	2.784257734	-1.443274317	-0.304524515	0.210995589	0.809709037	64.84002639	1.235011534
	16459	1452846_at	2.188967879	-0.947959632	-0.304316634	0.321022777	0.809825719	64.84002639	1.234833591
	11695	1436007_a_at	4.982209569	-0.990692512	-0.304283577	0.3071423	0.809844275	64.84002639	1.234805297
	14792	1450554_at	3.417887985	-1.177188294	-0.304276822	0.258477614	0.809848067	64.84002639	1.234799515
	3812	1420044_at	3.47718985	-1.22764492	-0.304125313	0.247730681	0.80993312	64.84002639	1.234669846
	8218	1425423_at	3.831473987	-1.061778923	-0.304047486	0.286356679	0.809976813	64.84002639	1.234603243
	5180	1421826_at	5.530632034	-1.042445354	-0.304000427	0.29162241	0.810003234	64.84002639	1.234562972
	13262	1448628_at	3.009384576	-0.943742275	-0.303954305	0.322073423	0.81002913	64.84002639	1.234523505
	2033	1417896_at	3.387583987	-0.683404044	-0.303845335	0.444605702	0.810090315	64.84002639	1.234430262
	17234	1456424_s_at	5.513145032	-0.687183873	-0.303830672	0.442138828	0.810098549	64.84002639	1.234417716
	13232	1448596_at	5.012621429	-1.014819158	-0.303784733	0.299348638	0.810124345	64.84002639	1.23437841
	194	1415922_s_at	8.380983885	-0.932977392	-0.303757288	0.325578402	0.810139756	64.84002639	1.234354928
	15265	1451116_at	6.010608774	-0.951076181	-0.303745573	0.319370392	0.810146335	64.84002639	1.234344904
	14099	1449584_at	2.660214807	-1.072013492	-0.303725336	0.283322308	0.810157699	64.84002639	1.23432759
	4003	1420440_at	3.08511318	-1.310177976	-0.303701242	0.231801517	0.810171229	64.84002639	1.234306976
	2113	1417987_at	4.226382008	-1.112272155	-0.303613729	0.272967122	0.810220375	64.84002639	1.234232106
	6054	1422832_at	2.372695059	-1.009137556	-0.303536163	0.300787699	0.810263937	64.84002639	1.23416575
	8508	1425817_a_at	2.383539805	-1.199841679	-0.30341392	0.252878297	0.810332596	64.84002639	1.23406118
	12154	1437589_x_at	5.253653551	-1.181908339	-0.303387234	0.256692692	0.810347585	64.84002639	1.234038354
	8068	1425230_at	2.145119044	-1.184108551	-0.303299066	0.256141268	0.81039711	64.84002639	1.23396294
	2783	1418725_at	3.082342838	-1.395058303	-0.303289008	0.217402389	0.81040276	64.84002639	1.233954337
	2453	1418361_at	5.169312183	-1.228829676	-0.303279004	0.246803125	0.810408379	64.84002639	1.23394578
	3402	1419413_at	5.55271185	-0.846269527	-0.303273236	0.358364831	0.810411619	64.84002639	1.233940847
	9027	1426480_at	5.703848122	-1.243167655	-0.303240969	0.243926045	0.810429745	64.84002639	1.23391325
	6458	1423314_s_at	5.52114982	-0.884273105	-0.303165192	0.342841132	0.810472313	64.84002639	1.23384844
	1357	1417164_at	4.74657139	-0.798353407	-0.303128958	0.379692697	0.810492669	64.84002639	1.233817452
	10849	1431981_at	5.56942492	-0.828271375	-0.303108906	0.365953617	0.810503934	64.84002639	1.233800303
	16981	1455626_at	3.667995943	-0.845555348	-0.303094753	0.358456432	0.810511885	64.84002639	1.2337882
	12487	1438705_at	4.231298886	-0.886018954	-0.302931709	0.341902065	0.810603489	64.84002639	1.233648773
	3072	1419054_a_at	4.263250116	-1.069326937	-0.302893321	0.283256046	0.810625059	64.84002639	1.233615947
	16286	1452478_at	1.93083267	-1.063122984	-0.302799658	0.284820912	0.810677688	64.84002639	1.233535861
	8398	1425677_a_at	4.941787305	-0.994077204	-0.302646822	0.304450017	0.810763574	64.84002639	1.23340519
	6272	1423096_at	4.881168869	-0.803440196	-0.302576005	0.376600532	0.810803372	64.84002639	1.233344648
	763	1416527_at	6.111267703	-0.714100033	-0.302390791	0.423457187	0.810907471	64.84002639	1.23318632
	11598	1435627_x_at	8.108176787	-0.858989194	-0.302160868	0.351763293	0.811036716	64.84002639	1.232989802
	13730	1449164_at	7.173635226	-0.720145623	-0.302137479	0.419550532	0.811049864	64.84002639	1.232969814
	8369	1425632_a_at	5.332162075	-1.180296837	-0.3019893	0.255858772	0.811133172	64.84002639	1.232843182
	4745	1421308_at	5.018590087	-0.687004717	-0.301951297	0.43951852	0.811154539	64.84002639	1.232810707
	13647	1449067_at	0.846691903	-0.970338157	-0.301938028	0.311167839	0.811161999	64.84002639	1.232799368
	10333	1428954_at	4.433647968	-1.024349155	-0.301884816	0.294708903	0.811191918	64.84002639	1.232753899
	10548	1430437_a_at	2.744422472	-0.890946983	-0.301822481	0.338765928	0.811226968	64.84002639	1.232700637
	6274	1423098_at	4.880807377	-0.811215988	-0.301732365	0.371950713	0.811277642	64.84002639	1.23262364
	6470	1423328_at	1.156671567	-1.005314911	-0.301692692	0.3000977	0.811299952	64.84002639	1.232589744
	537	1416286_at	2.946695542	-0.77114361	-0.301552911	0.391046372	0.811378562	64.84002639	1.232470326
	16848	1454985_at	5.103173588	-1.150187878	-0.301550317	0.262174835	0.811380021	64.84002639	1.23246811
	17385	1460167_at	4.011773171	-0.87413933	-0.301416254	0.344814887	0.811455422	64.84002639	1.232353588
	10294	1428784_at	4.678080358	-1.079861109	-0.301248202	0.278969397	0.81154995	64.84002639	1.232210045
	9075	1426547_at	1.32810182	-0.994727224	-0.30122444	0.302821148	0.811563316	64.84002639	1.23218975
	11186	1434025_at	6.582513987	-0.757225638	-0.301209039	0.397779769	0.81157198	64.84002639	1.232176597
	16751	1454636_at	4.007228987	-1.004147049	-0.301072817	0.29982941	0.811648613	64.84002639	1.232060258
	13152	1448510_at	5.444883471	-1.017325423	-0.30105424	0.295927176	0.811659065	64.84002639	1.232044393
	6752	1423659_a_at	5.417097199	-1.348629417	-0.301013	0.223199195	0.811682267	64.84002639	1.232009175
	4057	1420508_at	5.199443652	-1.083644291	-0.300997526	0.277764142	0.811690973	64.84002639	1.231995961
	7293	1424281_at	6.234812591	-1.137610097	-0.300968336	0.264561941	0.811707396	64.84002639	1.231971034
	3634	1419672_at	2.25163672	-1.20452391	-0.300948613	0.2498486	0.811718493	64.84002639	1.231954192
	538	1416287_at	2.969646032	-0.77442335	-0.300943991	0.388603974	0.811721093	64.84002639	1.231950245
	15908	1451923_at	2.21816696	-0.906491282	-0.300938335	0.3319815	0.811724276	64.84002639	1.231945415
	8021	1425169_at	3.067622395	-1.057331294	-0.300705102	0.284400078	0.811855513	64.84002639	1.23174627
	17235	1456427_at	2.643883978	-0.993460347	-0.300688158	0.302667499	0.811865048	64.84002639	1.231731803
	15006	1450813_a_at	2.52790812	-0.880888661	-0.300552814	0.341192739	0.811941216	64.84002639	1.231616256
	4190	1420660_at	1.891679407	-1.389688907	-0.300472437	0.216215612	0.811986453	64.84002639	1.23154764
	7024	1423970_at	5.554247749	-0.929974705	-0.300447173	0.323070264	0.812000672	64.84002639	1.231526074
	9668	1427418_a_at	6.165468982	-0.862618358	-0.300408864	0.348252342	0.812022234	64.84002639	1.231493372
	5346	1422019_at	2.33671612	-1.15606164	-0.300367127	0.259819301	0.812045726	64.84002639	1.231457746
	14310	1449969_at	2.142165793	-0.672836367	-0.300345398	0.446386986	0.812057957	64.84002639	1.231439199
	2368	1418267_at	2.059998871	-0.978707785	-0.300294502	0.30682754	0.812086606	64.84002639	1.231395756
	8630	1425985_s_at	1.879811578	-0.940517163	-0.3002278	0.319215652	0.812124153	64.84002639	1.231338825
	5675	1422397_a_at	4.167833116	-0.959403506	-0.300219393	0.312922968	0.812128885	64.84002639	1.23133165
	7285	1424273_at	2.355932818	-1.055673492	-0.30018648	0.28435542	0.812147413	64.84002639	1.231303559
	12646	1439368_a_at	4.419907226	-0.995655382	-0.300185646	0.301495529	0.812147882	64.84002639	1.231302847
	10334	1428955_x_at	4.406247542	-1.021910829	-0.300177362	0.293741248	0.812152546	64.84002639	1.231295777
	10815	1431821_a_at	3.371623359	-0.85704398	-0.300010616	0.350052766	0.81224642	64.84002639	1.231153472
	10666	1431208_a_at	4.400918007	-0.988602984	-0.299963716	0.303421819	0.812272825	64.84002639	1.23111345
	15850	1451839_a_at	5.416978307	-0.872338718	-0.299791424	0.343664013	0.812369835	64.84002639	1.230966435
	16661	1453991_at	2.982957238	-1.093304877	-0.299772744	0.274189524	0.812380354	64.84002639	1.230950497
	9191	1426700_a_at	4.843806059	-1.158271966	-0.299704156	0.258751109	0.812418977	64.84002639	1.230891976
	6123	1422910_s_at	5.138537612	-0.894346599	-0.29945318	0.334829003	0.81256032	64.84002639	1.230677865
	10409	1429382_at	3.089220932	-0.963541156	-0.299406681	0.310735747	0.81258651	64.84002639	1.2306382
	2669	1418597_at	4.280460021	-1.288795136	-0.299403246	0.23231252	0.812588445	64.84002639	1.23063527
	17158	1456135_s_at	5.799683202	-1.003502715	-0.299235311	0.298190833	0.812683038	64.84002639	1.230492028
	7036	1423986_a_at	7.70107717	-0.999418752	-0.299172586	0.29934658	0.812718373	64.84002639	1.23043853
	10218	1428503_a_at	3.601750029	-1.157867315	-0.299062903	0.258287715	0.812780163	64.84002639	1.230344988
	5702	1422433_s_at	5.043720391	-0.818223379	-0.298865761	0.365261821	0.812891236	64.84002639	1.230176875
	15113	1450940_at	1.120875525	-1.004746049	-0.298812482	0.297401002	0.812921257	64.84002639	1.230131445
	13278	1448648_at	4.433208482	-0.9653597	-0.298776813	0.309497913	0.812941356	64.84002639	1.230101031
	17446	1460234_at	5.437263093	-1.141197768	-0.298712448	0.261753446	0.812977625	64.84002639	1.230046153
	4310	1420791_x_at	4.169380122	-1.025297212	-0.298707483	0.291337458	0.812980423	64.84002639	1.230041919
	7791	1424889_at	3.85055053	-1.163805182	-0.298705931	0.256663173	0.812981298	64.84002639	1.230040596
	7025	1423971_at	5.466094419	-0.919854509	-0.298686901	0.324711025	0.812992022	64.84002639	1.230024371
	1110	1416895_at	5.520173271	-1.004733265	-0.298604087	0.297197373	0.813038691	64.84002639	1.229953767
	1314	1417116_at	5.007299654	-0.991994867	-0.298493809	0.300902574	0.813100841	64.84002639	1.229859754
	10473	1429786_a_at	5.237400076	-1.006556283	-0.298341052	0.296397784	0.813186939	64.84002639	1.22972954
	6138	1422927_at	3.327778345	-0.931518082	-0.298316365	0.32024753	0.813200854	64.84002639	1.229708497
	5328	1421998_at	5.071085548	-0.847408529	-0.298253966	0.351960071	0.813236027	64.84002639	1.229655312
	17395	1460178_at	2.971391846	-0.917106761	-0.298103682	0.32504796	0.813320745	64.84002639	1.229527226
	81	1415793_at	5.32596209	-1.074520329	-0.298067015	0.277395417	0.813341417	64.84002639	1.229495977
	8800	1426200_at	2.636729659	-0.865273053	-0.298060959	0.344470405	0.813344831	64.84002639	1.229490816
	8685	1426049_a_at	3.121428124	-1.076068962	-0.298020129	0.27695263	0.813367849	64.84002639	1.229456021
	9352	1426943_at	4.958792584	-1.168425965	-0.297956007	0.255006321	0.813404001	64.84002639	1.229401378
	11652	1435834_at	1.96903633	-0.865873099	-0.297910975	0.344058472	0.813429391	64.84002639	1.229363004
	2437	1418344_at	4.692764021	-0.914754176	-0.297751241	0.325498641	0.813519458	64.84002639	1.229226898
	1978	1417835_at	1.014340338	-0.770373923	-0.297705611	0.386443002	0.813545189	64.84002639	1.22918802
	2773	1418714_at	3.444258808	-0.809891999	-0.297676329	0.367550647	0.813561702	64.84002639	1.229163071
	12126	1437503_a_at	7.837461265	-1.004207959	-0.297666058	0.29641874	0.813567494	64.84002639	1.229154321
	12948	1448285_at	2.742895026	-0.768353774	-0.297620526	0.387348298	0.81359317	64.84002639	1.229115529
	4744	1421307_at	5.197898528	-0.676909414	-0.297585464	0.439623763	0.813612944	64.84002639	1.229085657
	3638	1419676_at	3.498676623	-0.714020252	-0.29739648	0.416509868	0.813719528	64.84002639	1.228924666
	14232	1449873_at	2.822556878	-0.997268289	-0.297315872	0.298130278	0.813764995	64.84002639	1.228856004
	15973	1452009_at	5.955921601	-0.780674279	-0.297206796	0.38070525	0.813826523	64.84002639	1.228763099
	10198	1428405_at	7.419842943	-0.972681165	-0.297206015	0.305553377	0.813826963	64.84002639	1.228762434
	14673	1450413_at	4.499322582	-1.017862172	-0.29708254	0.291869124	0.813896619	64.84002639	1.228657273
	7782	1424879_at	5.428223491	-1.143085952	-0.296878385	0.25971659	0.814011801	64.84002639	1.228483419
	712	1416473_a_at	2.800513708	-0.732410936	-0.296715864	0.405122111	0.814103505	64.84002639	1.228345037
	13303	1448676_at	2.353509135	-0.905066716	-0.296630754	0.327744628	0.814151534	64.84002639	1.228272574
	1027	1416809_at	1.20371394	-0.976604702	-0.296589388	0.303694409	0.814174878	64.84002639	1.228237356
	3276	1419278_at	4.910309258	-1.051475799	-0.296574173	0.282055159	0.814183464	64.84002639	1.228224403
	14433	1450112_a_at	1.710514235	-0.871163966	-0.296138619	0.339934422	0.814429306	64.84002639	1.227853655
	16242	1452405_x_at	4.419589798	-0.816882487	-0.296110247	0.362488181	0.814445323	64.84002639	1.227829507
	8075	1425237_at	0.623309042	-0.844137271	-0.2960955	0.350767003	0.814453648	64.84002639	1.227816957
	10235	1428577_at	2.052758322	-0.928937084	-0.29607728	0.318726946	0.814463934	64.84002639	1.227801451
	16486	1452976_a_at	4.36940315	-1.011329974	-0.295998486	0.292682402	0.814508418	64.84002639	1.227734395
	4315	1420796_at	1.220481786	-1.1303139	-0.295918072	0.261801675	0.814553819	64.84002639	1.227665965
	13463	1448854_s_at	1.06135028	-0.773858163	-0.295768657	0.382200087	0.814638184	64.84002639	1.227538827
	5105	1421733_a_at	3.89545132	-0.838156068	-0.295704215	0.352803287	0.814674572	64.84002639	1.227483997
	2492	1418405_at	3.333107055	-1.07381312	-0.295582445	0.275264326	0.814743338	64.84002639	1.227380395
	8008	1425156_at	4.712862324	-0.717678498	-0.295572911	0.41184585	0.814748722	64.84002639	1.227372284
	6091	1422875_at	5.062275947	-0.752448015	-0.295295045	0.392445776	0.814905659	64.84002639	1.227135913
	11420	1434827_at	7.174882965	-0.980422862	-0.295190135	0.301084508	0.81496492	64.84002639	1.227046681
	10071	1428083_at	6.977819383	-0.702357684	-0.295183779	0.420275575	0.81496851	64.84002639	1.227041275
	9215	1426740_s_at	4.558656391	-1.203963015	-0.2949993	0.245023556	0.815072728	64.84002639	1.226884382
	2799	1418745_at	0.826954343	-0.698325053	-0.294972578	0.422400109	0.815087825	64.84002639	1.226861658
	5093	1421717_at	2.470629242	-0.987035001	-0.294969348	0.298843858	0.81508965	64.84002639	1.226858911
	12217	1437772_s_at	6.599822714	-1.094237038	-0.294636034	0.269261616	0.815277987	64.84002639	1.226575495
	13242	1448607_at	4.841818645	-0.872077126	-0.294625766	0.337843703	0.815283789	64.84002639	1.226566765
	12448	1438602_s_at	2.001535696	-0.966947884	-0.294623588	0.304694382	0.81528502	64.84002639	1.226564913
	14708	1450454_at	4.939118034	-0.826451001	-0.294506584	0.356350932	0.815351143	64.84002639	1.226465443
	1923	1417779_at	5.939202303	-0.982499606	-0.294395103	0.299638902	0.81541415	64.84002639	1.226370674
	17635	1460636_at	5.958207781	-1.170608154	-0.294330866	0.25143415	0.815450458	64.84002639	1.226316069
	3970	1420407_at	5.556175058	-1.0620381	-0.294018689	0.276843824	0.815626928	64.84002639	1.226050742
	5263	1421923_at	4.777070696	-0.793330465	-0.294005486	0.37059649	0.815634392	64.84002639	1.226039522
	17477	1460274_at	3.055641103	-1.202540383	-0.293900432	0.244399636	0.815693787	64.84002639	1.225950247
	5013	1421626_at	2.609721581	-1.023570772	-0.293708776	0.286945255	0.815802156	64.84002639	1.225787396
	15972	1452008_at	5.973743195	-0.774387717	-0.293631714	0.379179199	0.815845733	64.84002639	1.225721923
	3328	1419335_at	2.831975367	-1.257012424	-0.293583341	0.233556435	0.815873088	64.84002639	1.225680825
	13985	1449452_a_at	2.617469402	-0.981931151	-0.293575086	0.298977261	0.815877757	64.84002639	1.225673812
	9622	1427346_at	2.226992929	-0.808993213	-0.293525366	0.362827971	0.815905875	64.84002639	1.225631571
	11991	1437113_s_at	4.183121598	-0.880311512	-0.293193643	0.333056695	0.8160935	64.84002639	1.225349791
	7352	1424350_s_at	6.658097037	-0.767688792	-0.293080655	0.381770136	0.816157417	64.84002639	1.225253829
	496	1416245_at	6.409543097	-1.159501766	-0.292938826	0.252641984	0.816237656	64.84002639	1.225133382
	6280	1423105_a_at	5.343118487	-1.2341236	-0.292934159	0.237362091	0.816240297	64.84002639	1.225129418
	14016	1449486_at	0.688076832	-1.144063632	-0.292682917	0.255827481	0.816382455	64.84002639	1.224916084
	9415	1427031_s_at	4.883451836	-0.841598814	-0.292662682	0.347746072	0.816393906	64.84002639	1.224898904
	7351	1424349_a_at	6.860088417	-0.775009955	-0.292613255	0.37756064	0.816421876	64.84002639	1.224856939
	15599	1451522_s_at	5.564918187	-1.124918017	-0.292474615	0.259996383	0.816500336	64.84002639	1.224739239
	6513	1423376_a_at	4.117633467	-1.212792591	-0.292461579	0.241147234	0.816507714	64.84002639	1.224728172
	13724	1449158_at	3.919877567	-0.72698278	-0.292312943	0.402090601	0.816591841	64.84002639	1.224601999
	13565	1448970_at	5.614456813	-1.128119758	-0.292222627	0.259035111	0.816642963	64.84002639	1.224525338
	10744	1431598_a_at	2.189124356	-1.131030612	-0.292082762	0.258244789	0.816722137	64.84002639	1.22440663
	11916	1436929_x_at	3.073097992	-1.090447998	-0.291898387	0.267686665	0.81682652	64.84002639	1.224250162
	1836	1417679_at	0.739881881	-1.025834033	-0.291835386	0.284485966	0.816862191	64.84002639	1.224196702
	16020	1452065_at	1.246768558	-1.069152675	-0.291691545	0.272824969	0.816943639	64.84002639	1.224074652
	7312	1424303_at	2.857910253	-0.743826071	-0.291624968	0.392060697	0.81698134	64.84002639	1.224018165
	14409	1450086_at	4.45606466	-1.083865318	-0.291524632	0.26896758	0.817038161	64.84002639	1.22393304
	12823	1448148_at	8.033534992	-0.862387705	-0.291336165	0.337825045	0.817144902	64.84002639	1.223773162
	3703	1419756_at	2.456805368	-1.055153055	-0.291330734	0.27610282	0.817147978	64.84002639	1.223768554
	16625	1453833_a_at	4.444891611	-1.16840205	-0.291295805	0.249311275	0.817167762	64.84002639	1.223738927
[truncated: 1,705 more rows]
