# Supplementary material for: A genomic analysis of mouse models of breast cancer reveals molecular features of mouse models and relationships to human breast cancer
Source: Breast Cancer Res. 2014 Jun 5;16(3):R59. doi: 10.1186/bcr3672 (PMC4078930; doi:10.1186/bcr3672)
Supplement: Additional file 2 — Fold change values organized by mouse tumor model type comparing the mouse model to all other types of mouse models. [file bcr3672-S2.zip › Additional_file_2/BRCA_p53_muts_T121_SAM/AdditionalFile36_BRCA_p53_muts_T121_SAM/DownregulatedGenesgather_gene_ontology_121026.txt]

#	Annotation	Total Genes With Ann	Your Genes (With Ann)	Your Genes (No Ann)	Genome (With Ann)	Genome (No Ann)	ln(Bayes factor)	neg ln(p value)	FE: neg ln(p value)	FE: neg ln(FDR)	Genes
1	GO:0007608 [7]: perception of smell	6	6	1689	1171	9763	146.14	10.41	0.0	0.0	Adcy3 Grm8 Olfr140 Olfr1507 Olfr65 Olfr67
2	GO:0007606 [6]: sensory perception of chemical stimulus	11	11	1684	1214	9720	137.73	10.41	0.0	0.0	Adcy3 Gng13 Grm8 Olfr140 Olfr1507 Olfr65 Olfr67 Tas2r119 V1rb3 V1rb8 V1rc5
3	GO:0007600 [5]: sensory perception	33	33	1662	1324	9610	105.46	10.41	0.0	0.0	Abca4 Adcy3 Aldh7a1 Cnga1 Creb3 Dlgh2 Gjb6 Gnat2 Gng13 Grm8 Npy1r Olfr140 Olfr1507 Olfr65 Olfr67 Opn1mw Opn1sw Opn4 Penk1 Pkd1 Ranbp17 Rdh5 Rds Rgr Slc26a4 Tas2r119 Tecta Tmc1 Trpm8 V1rb3 V1rb8 V1rc5 Wdr1
4	GO:0009581 [5]: detection of external stimulus	36	36	1659	1331	9603	101.16	10.41	0.0	0.0	Abca4 Adcy3 Aldh7a1 Cnga1 Creb3 Dlgh2 Fech Gjb6 Gnat2 Gng13 Grm8 Npy1r Olfr140 Olfr1507 Olfr65 Olfr67 Opn1mw Opn1sw Opn4 Pdcl2 Penk1 Pkd1 Ranbp17 Rdh5 Rds Rgr Slc26a4 Tas2r119 Tecta Tmc1 Trpm8 V1rb3 V1rb8 V1rc5 Wdr1 Zcwcc2
5	GO:0050877 [4]: neurophysiological process	50	50	1645	1457	9477	95.22	10.41	0.0	0.0	Abca4 Ache Adcy3 Aldh7a1 Chrna5 Chrng Cnga1 Creb3 Dlgh2 Gabra1 Gabra6 Gabrb1 Gabrq Gabrr1 Gjb6 Gnat2 Gng13 Grik1 Grin1 Grin3b Grm8 Npy1r Ntf3 Olfr140 Olfr1507 Olfr65 Olfr67 Opn1mw Opn1sw Opn4 Penk1 Pkd1 Ranbp17 Rdh5 Rds Rgr Slc26a4 Slc5a9 Sv2a Syk Syp Tas2r119 Tecta Tmc1 Trpm8 Unc13b V1rb3 V1rb8 V1rc5 Wdr1
6	GO:0009605 [4]: response to external stimulus	125	125	1570	2047	8887	74.85	10.41	0.0	0.0	9230106L14Rik Abca4 Adcy3 Adn Ahrr Akr1c12 Aldh7a1 Aoah C4 C8b Camp Ccl11 Ccl17 Ccl19 Ccl24 Ccl3 Ccl6 Ccr4 Cd1d1 Cfi Cklfsf3 Cklfsf6 Clec2h Cmkor1 Cnga1 Creb3 Csf3r Cxcl13 Cxcl4 Cxcl9 Cxcr3 Daf1 Ddc Defb1 Defb11 Defb2 Defcr3 Dlgh2 Dnaja1 Dock2 Elk3 Ephx2 F2 Fcer1g Fech Fgf16 Fmod Fpr1 Gadd45g Gjb6 Gnat2 Gng13 Grm8 Gypa H2-Bf Hc Hp Hspa1l Igj Igll1 Il16 Il17e Il1a Il1f6 Inpp5d Irf1 Itgb2 Itlna Lac…
7	GO:0007186 [6]: G-protein coupled receptor protein signaling pathway	116	116	1579	1771	9163	55.58	10.41	0.0	0.0	Adcy3 Adcy4 Adcy8 Adcyap1 Admr Adra1b Adrb2 Agrp Agtr2 Agtrl1 Apbb1ip Avpr1a Blr1 Calm3 Ccr4 Ccr6 Cerk Cish Cmkor1 Cnr2 Crcp Crhr1 Cxcr3 Cysltr2 Dgkg Drd4 Ebi2 Edn1 Ednra Emr1 Entpd1 Entpd2 F2r F2rl3 Fpr-rs2 Fpr1 Fzd1 Fzd4 Gabra1 Gabra6 Gabrb1 Gabrq Gabrr1 Gcgr Gkap1 Gnat2 Gng13 Gpr35 Gpr37 Gpr56 Gpr65 Gpr74 Gpr83 Gpr87 Gpr88 Gpr97 Grca Grm8 Grp Hrh2 Htr2c Htr3b Kcnk2 Lgr8 Ltb4r1 Lypdc1 Mir16 Mpr…
8	GO:0050896 [3]: response to stimulus	236	236	1459	2515	8419	35.02	10.41	0.0	0.0	2610014F08Rik 9230106L14Rik 9830147J24Rik Abca4 Acdc Ada Adcy3 Adn Agrp Ahrr Akr1c12 Aldh7a1 Aoah Ap3d1 Aptx Atrx Blr1 Btg2 C1qr1 C4 C8b Camp Ccl11 Ccl17 Ccl19 Ccl24 Ccl3 Ccl6 Ccr4 Cd1d1 Cd2 Cd7 Cd8b1 Cfi Cklfsf3 Cklfsf6 Clec2h Cmkor1 Cnga1 Creb3 Crhr1 Csf3r Ctla4 Cxcl13 Cxcl14 Cxcl4 Cxcl7 Cxcl9 Cxcr3 Daf1 Dbnl Ddc Defb1 Defb11 Defb2 Defcr-rs10 Defcr-rs2 Defcr3 Dlgh2 Dmc1h Dnaja1 Dock2 Dusp10 Eda…
9	GO:0050875 [3]: cellular physiological process	1212	1212	483	6722	4212	29.13	10.41	35.42	28.05	0610009O03Rik 0610010D20Rik 0610011D08Rik 0610033H09Rik 0610040B21Rik 1200007B05Rik 1300002A08Rik 1300013B24Rik 1500010M16Rik 1700018F24Rik 1810010G06Rik 2010005A06Rik 2210012G02Rik 2310040A13Rik 2610014F08Rik 2610027L16Rik 2610034M16Rik 3100004P22Rik 4632408A20Rik 4732429I09Rik 4732497O03Rik 4930430A15Rik 4930517K11Rik 5430428G01Rik 5430435G22Rik 9030617O03Rik 9130017C17Rik A2bp1 AI317395 AW5578…
10	GO:0007166 [5]: cell surface receptor linked signal transduction	196	196	1499	2106	8828	28.26	10.41	0.0	0.0	AI586015 Acvr2 Acvrl1 Adam22 Adam28 Adamts4 Adamts5 Adcy3 Adcy4 Adcy8 Adcyap1 Admr Adra1b Adrb2 Agrp Agtr2 Agtrl1 Amhr2 Apbb1ip Avpr1a Blr1 Bmp8a Calm3 Catnbip1 Ccr4 Ccr6 Cd3d Cd3g Cd79b Cerk Chrdl2 Cib1 Cish Clec1b Cmkor1 Cnr2 Crcp Crhr1 Csf1r Cxcr3 Cysltr2 D0H4S114 Dgkg Dkk1 Dkk2 Dok2 Dok4 Drd4 Dtx1 Dvl1 Ebi2 Edn1 Ednra Efna1 Emr1 Eng Entpd1 Entpd2 Epha6 Epha8 F2r F2rl3 Fbxw4 Fcer1g Flt4 Fpr-rs…
11	GO:0050874 [3]: organismal physiological process	212	212	1483	2196	8738	25.99	10.41	0.0	0.0	9830147J24Rik Abca4 Ache Ada Adcy3 Adn Adrb2 Aldh7a1 Ambn Amelx Ap3d1 Blr1 C4 C8b Ccl11 Ccl17 Ccl19 Ccl24 Ccl3 Ccl6 Ccr4 Cd1d1 Cd7 Cd8b1 Cfi Chrna5 Chrng Clec2h Clps Cnga1 Creb3 Csf3r Ctla4 Cxcl13 Cxcl14 Cxcl4 Cxcl7 Cxcl9 Dab2 Daf1 Dbnl Dlgh2 Dock2 Eda Edn1 Ednra Entpd1 Entpd2 F10 F11 F2 F2r F2rl3 F7 Fcamr Fcer1g Flt3l Fyb Gabra1 Gabra6 Gabrb1 Gabrq Gabrr1 Gadd45g Gbp2 Gbp4 Gjb6 Gnat2 Gng13 Gp1ba…
12	GO:0008152 [3]: metabolism	876	876	819	4726	6208	17.72	10.41	23.78	17.11	0610010D20Rik 0610011D08Rik 0610033H09Rik 0610040B21Rik 1110003P22Rik 1300002A08Rik 1300013B24Rik 1500010M16Rik 1810010G06Rik 2010005A06Rik 2010321J07Rik 2210012G02Rik 2410004H02Rik 2610014F08Rik 2610027L16Rik 3100004P22Rik 3110049J23Rik 4632408A20Rik 4732429I09Rik 4732497O03Rik 4930430A15Rik 4930517K11Rik 5430435G22Rik A2bp1 AI132321 AI317395 AI788959 AV071179 AW557805 Aacs Aars Aatf Abca1 Abca4…
13	GO:0044237 [4]: cellular metabolism	814	814	881	4452	6482	12.54	10.41	18.49	12.22	0610010D20Rik 0610011D08Rik 0610033H09Rik 0610040B21Rik 1300002A08Rik 1300013B24Rik 1500010M16Rik 2010005A06Rik 2210012G02Rik 2610014F08Rik 2610027L16Rik 3100004P22Rik 4732429I09Rik 4732497O03Rik 4930430A15Rik 4930517K11Rik 5430435G22Rik A2bp1 AI317395 AW557805 Aacs Aars Aatf Abca1 Abca4 Abcb11 Acadm Acadvl Acas2 Acdc Ache Acin1 Aco1 Acox1 Acvr2 Acvrl1 Ada Adam17 Adam19 Adam21 Adam22 Adam23 Adam2…
14	GO:0007275 [2]: development	288	288	1407	1350	9584	9.41	10.41	15.55	9.57	1500003O03Rik 1700073K01Rik 2600002E23Rik AI586015 Aatf Acox1 Acrbp Adam19 Adamts4 Aggf1 Alas1 Alas2 Aldh1a2 Ambn Amelx Amhr2 Ap3d1 Aplp1 Arhgap5 Blr1 Bmp8a Btg2 Calml4 Capn3 Capzb Casq1 Casq2 Catnbip1 Catsper1 Cbfa2t3h Cd1d1 Cdc42 Cdh4 Chrdl2 Chx10 Cish Cryba2 Cryga Crygb Crygd Crygs Cutl1 Cxcl13 Cyfip1 Dab2 Dach1 Ddt Ddx1 Dgkg Dkk1 Dkk2 Dll4 Dlx5 Dmbt1 Dmrt2 Dnahc11 Dnmt3a Dock2 Dok4 Dpysl3 Dvl…
15	GO:0009653 [3]: morphogenesis	202	202	1493	904	10030	7.41	10.41	13.63	8.06	1500003O03Rik 1700073K01Rik 2600002E23Rik AI586015 Adam19 Adamts4 Aggf1 Aldh1a2 Ambn Amelx Ap3d1 Aplp1 Arhgap5 Blr1 Calml4 Capn3 Capzb Casq1 Casq2 Cbfa2t3h Cd1d1 Cdc42 Cdh4 Chx10 Cish Cryba2 Cryga Crygb Crygd Crygs Cutl1 Cxcl13 Cyfip1 Dab2 Dgkg Dkk1 Dll4 Dlx5 Dmbt1 Dock2 Dok4 Dpysl3 Eda Efhd2 Efna1 Efnb2 Efnb3 Elk3 Eln Eng Enpep Esm1 F730004D16Rik Fgd4 Fgf1 Fgf12 Fgf5 Figf Flt3l Foxg1 Foxi1 Gab3 …
16	GO:0009056 [4]: catabolism	145	145	1550	598	10336	7.35	10.41	13.71	8.06	0610033H09Rik 1300002A08Rik 5430435G22Rik AI132321 AI317395 Ache Adam17 Adam19 Adam21 Adam22 Adam23 Adam28 Adamts4 Adamts5 Adamts8 Adcy8 Adn Adpn Apeh Arg1 Asrgl1 Auh Bcat2 Bhmt2 C1s Capn2 Capn3 Capn7 Capn8 Capn9 Casp14 Casp9 Cfi Clps Cndp2 Cnp1 Cpa3 Cpa5 Cpb1 Ctsc Ctse Ctsg Ctsh Ctsk Ctsl D11Bwg0434e Ddc Dlat Dmgdh Dnahc11 Dnahc8 Dnase1 Dpep1 Dpp4 Dub2 Ela2 Ela3b Enpep Entpd1 Entpd2 Ephx2 F10 F1…
17	GO:0044238 [4]: primary metabolism	764	764	931	4292	6642	6.82	10.41	12.6	7.35	0610010D20Rik 0610011D08Rik 0610033H09Rik 1300002A08Rik 1500010M16Rik 2010005A06Rik 2210012G02Rik 2610014F08Rik 2610027L16Rik 3100004P22Rik 4632408A20Rik 4732429I09Rik 4732497O03Rik 4930430A15Rik 4930517K11Rik 5430435G22Rik A2bp1 AI132321 AI317395 AV071179 AW557805 Aacs Aars Aatf Abca1 Abca4 Abcb11 Abhd5 Acadm Acadvl Acdc Acin1 Aco1 Acox1 Acvr2 Acvrl1 Ada Adam17 Adam19 Adam21 Adam22 Adam23 Adam28…
18	GO:0007242 [5]: intracellular signaling cascade	132	132	1563	539	10395	6.64	10.41	13.01	7.59	5430435G22Rik 5830461H18Rik 9130017C17Rik AI586015 Acdc Adcy3 Adcy4 Adcy8 Adcyap1 Agrp Araf1 Arhgap1 Arhgap5 Cdc42 Centa2 Cerk Chn1 Cipp Cish Dapp1 Dbnl Dgkg Dock2 Dok2 Dok3 Dok4 Dscr1l1 Dusp10 Dvl1 Efna1 Fes Fgd4 Fgr Gadd45b Gadd45g Gkap1 Gmip Gnat2 Gng13 Hck Htr2c Inpp5d Itk Jak1 Ksr Lcp2 Lgr8 Mast2 Ncf1 Ncf4 Nkiras1 Oprd1 P2ry12 Pclo Pdlim3 Pdzk2 Pik3c2g Pkd1 Plcl2 Pld1 Pld2 Plek Prkcb1 Prkcd …
19	GO:0044248 [5]: cellular catabolism	130	130	1565	536	10398	6.06	9.72	12.42	7.35	0610033H09Rik 1300002A08Rik 5430435G22Rik AI317395 Ache Adam17 Adam19 Adam21 Adam22 Adam23 Adam28 Adamts4 Adamts5 Adamts8 Adcy8 Adn Apeh Arg1 Asrgl1 Auh Bcat2 Bhmt2 C1s Capn2 Capn3 Capn7 Capn8 Capn9 Casp14 Casp9 Cfi Cndp2 Cnp1 Cpa3 Cpa5 Cpb1 Ctsc Ctse Ctsg Ctsh Ctsk Ctsl D11Bwg0434e Ddc Dlat Dmgdh Dnahc11 Dnahc8 Dnase1 Dpep1 Dpp4 Dub2 Ela2 Ela3b Enpep Entpd1 Entpd2 Ephx2 F10 F11 F2 F7 Fbxo6b Ftcd…
20	GO:0051186 [5]: cofactor metabolism	37	37	1658	92	10842	5.65	9.31	12.49	7.35	Acas2 Ak1 Ak5 Alas1 Alas2 Atp5a1 Atp5b Atp5d Atp6v1d BC016495 Cbr2 Coq3 Dcxr Dlat Ehhadh Entpd1 Fech Folr1 Gclc Ggt1 Gphn Hmox1 Hmox2 Idh1 Kynu Lias Mlycd Mthfd1 Ncf1 Ncf2 Pdk2 Pgls Pipox Scp2 Taldo1 Tpk1 Urod
21	GO:0000004 [2]: biological_process unknown	92	92	1603	919	10015	5.53	9.16	0.0	0.0	1700020D05Rik 2810429O05Rik 4930579J09Rik 4933426K21Rik 9230117N10Rik AF397014 Actr8 Aldrl6 Anapc13 Antxr2 Ap2s1 Apg4d Apob48r Arhgap9 Armc5 Arrdc4 Atxn7l4 Banp Bcl7b Bean Bloc1s1 C1qtnf3 Chpt1 Cltb Cmya5 Cnnm2 Cpne1 Crygn Csmd1 Ctdp1 Cyfip2 Cys1 D8Ertd325e Dact1 Ddc8 Dpys Drctnnb1a Dullard Emcn Ermap Gba2 Glcci1 Hemgn ICRFP703B1614Q5.6 Iigp2 Lace1 Lims2 Lix1 Lrrc6 Map17 Mfap5 Mrpl54 Ng23 Nrbf1 O…
22	GO:0007165 [4]: signal transduction	342	342	1353	2718	8216	5.44	9.16	0.0	0.0	5430435G22Rik 5830461H18Rik 9130017C17Rik AI586015 Acdc Acvr2 Acvrl1 Adam22 Adam28 Adamts4 Adamts5 Adcy3 Adcy4 Adcy8 Adcyap1 Admr Adra1b Adrb2 Adrbk1 Agrp Agtr2 Agtrl1 Ahrr Amhr2 Ank1 Apbb1ip Araf1 Arhgap1 Arhgap5 Avpr1a Blr1 Bmp8a Calm3 Catnbip1 Ccl11 Ccl17 Ccl3 Ccl6 Ccr4 Ccr6 Cd3d Cd3g Cd79b Cdc42 Centa2 Cerk Chn1 Chrdl2 Cib1 Cipp Cish Clec1b Cmkor1 Cnr2 Cradd Crcp Crhr1 Csf1r Cxcr3 Cysltr2 D0H…
23	GO:0006468 [8]: protein amino acid phosphorylation	95	95	1600	369	10565	4.92	8.8	11.35	6.51	Acvr2 Acvrl1 Adck1 Adrbk1 Alpk2 Amhr2 Araf1 Camk2b Camkk1 Cct2 Cd2 Cdc2l1 Clk1 Csf1r Dapk2 Eef2k Eif2ak1 Eif2ak4 Epha6 Epha8 Fes Fgr Flt4 Frap1 Gak Gmfg Hck Insr Irak1 Irak4 Itk Jak1 Ksr Lats1 Lrrk2 Map2k1 Map2k2 Map4k1 Map4k2 Mapk11 Mapkapk2 Mapkapk5 Mark3 Mast2 Met Mst1r Nek6 Nek9 Pak1 Pak3 Pdgfa Pdgfb Pdgfd Pdk2 Phkg1 Pik3ca Pik3cg Pink1 Plk3 Prkcb1 Prkcd Prkch Prkcq Prkcz Prkx Ptk2b Pxk Rab32…
24	GO:0006793 [5]: phosphorus metabolism	118	118	1577	493	10441	4.54	8.11	10.87	6.22	Acvr2 Acvrl1 Adck1 Adrbk1 Alpk2 Amhr2 Araf1 Atp5a1 Atp5b Atp6v1d Camk2b Camkk1 Cct2 Cd2 Cdc2l1 Clk1 Csf1r Dapk2 Dusp10 Dusp3 Dusp7 Dusp8 Eef2k Eif2ak1 Eif2ak4 Epha6 Epha8 Fes Fgr Flt4 Frap1 Gak Gmfg Hck Insr Irak1 Irak4 Itk Jak1 Ksr Lats1 Lrrk2 Map2k1 Map2k2 Map4k1 Map4k2 Mapk11 Mapkapk2 Mapkapk5 Mark3 Mast2 Met Mst1r Ndufs7 Nek6 Nek9 Pak1 Pak3 Pdgfa Pdgfb Pdgfd Pdk2 Phkg1 Pik3ca Pik3cg Pink1 Plk…
25	GO:0006796 [6]: phosphate metabolism	118	118	1577	493	10441	4.54	8.11	10.87	6.22	Acvr2 Acvrl1 Adck1 Adrbk1 Alpk2 Amhr2 Araf1 Atp5a1 Atp5b Atp6v1d Camk2b Camkk1 Cct2 Cd2 Cdc2l1 Clk1 Csf1r Dapk2 Dusp10 Dusp3 Dusp7 Dusp8 Eef2k Eif2ak1 Eif2ak4 Epha6 Epha8 Fes Fgr Flt4 Frap1 Gak Gmfg Hck Insr Irak1 Irak4 Itk Jak1 Ksr Lats1 Lrrk2 Map2k1 Map2k2 Map4k1 Map4k2 Mapk11 Mapkapk2 Mapkapk5 Mark3 Mast2 Met Mst1r Ndufs7 Nek6 Nek9 Pak1 Pak3 Pdgfa Pdgfb Pdgfd Pdk2 Phkg1 Pik3ca Pik3cg Pink1 Plk…
26	GO:0050878 [4]: regulation of body fluids	19	19	1676	31	10903	4.35	7.85	11.36	6.51	Entpd1 Entpd2 F10 F11 F2 F2r F2rl3 F7 Gp1ba Gp1bb Mst1 Nfe2 P2ry12 Plg Procr Proz Ptger3 Serpind1 Thbd
27	GO:0007599 [5]: hemostasis	18	18	1677	28	10906	4.27	7.85	11.31	6.51	Entpd1 Entpd2 F10 F11 F2 F2r F2rl3 F7 Gp1ba Gp1bb Mst1 Nfe2 P2ry12 Plg Procr Proz Serpind1 Thbd
28	GO:0016310 [7]: phosphorylation	100	100	1595	410	10524	3.67	7.21	10.03	5.43	Acvr2 Acvrl1 Adck1 Adrbk1 Alpk2 Amhr2 Araf1 Atp5a1 Atp5b Atp6v1d Camk2b Camkk1 Cct2 Cd2 Cdc2l1 Clk1 Csf1r Dapk2 Eef2k Eif2ak1 Eif2ak4 Epha6 Epha8 Fes Fgr Flt4 Frap1 Gak Gmfg Hck Insr Irak1 Irak4 Itk Jak1 Ksr Lats1 Lrrk2 Map2k1 Map2k2 Map4k1 Map4k2 Mapk11 Mapkapk2 Mapkapk5 Mark3 Mast2 Met Mst1r Ndufs7 Nek6 Nek9 Pak1 Pak3 Pdgfa Pdgfb Pdgfd Pdk2 Phkg1 Pik3ca Pik3cg Pink1 Plk3 Prkcb1 Prkcd Prkch Prkc…
29	GO:0009887 [4]: organogenesis	168	168	1527	782	10152	3.5	6.93	9.64	5.27	1500003O03Rik 1700073K01Rik 2600002E23Rik AI586015 Adam19 Adamts4 Aggf1 Aldh1a2 Ambn Amelx Ap3d1 Aplp1 Blr1 Calml4 Capn3 Casq1 Casq2 Cbfa2t3h Cd1d1 Cdh4 Chx10 Cryba2 Cryga Crygb Crygd Crygs Cutl1 Cxcl13 Dab2 Dgkg Dll4 Dlx5 Dock2 Dok4 Dpysl3 Eda Efhd2 Efna1 Efnb2 Efnb3 Elk3 Eln Eng Enpep F730004D16Rik Fgf1 Fgf12 Fgf5 Figf Flt3l Foxg1 Foxi1 Gab3 Gadd45g Gbx2 Gfi1 Gfra3 Gjb6 Gli2 Gphn Gsh2 H2-Oa Hda…
30	GO:0044265 [6]: cellular macromolecule catabolism	107	107	1588	449	10485	3.5	6.93	9.83	5.3	0610033H09Rik 1300002A08Rik 5430435G22Rik AI317395 Adam17 Adam19 Adam21 Adam22 Adam23 Adam28 Adamts4 Adamts5 Adamts8 Adcy8 Adn Apeh Asrgl1 Auh C1s Capn2 Capn3 Capn7 Capn8 Capn9 Casp14 Casp9 Cfi Cndp2 Cpa3 Cpa5 Cpb1 Ctsc Ctse Ctsg Ctsh Ctsk Ctsl D11Bwg0434e Dlat Dnahc11 Dnahc8 Dpep1 Dpp4 Dub2 Ela2 Ela3b Enpep F10 F11 F2 F7 Fbxo6b Furin Gck Gzma Gzmb H2-Bf Hgf Hgfac Hp Kel Ldh3 Lgmn Lta4h Man1b1 Ma…
31	GO:0044257 [7]: cellular protein catabolism	97	97	1598	399	10535	3.3	6.78	9.66	5.27	0610033H09Rik 1300002A08Rik 5430435G22Rik AI317395 Adam17 Adam19 Adam21 Adam22 Adam23 Adam28 Adamts4 Adamts5 Adamts8 Adcy8 Adn Apeh Asrgl1 C1s Capn2 Capn3 Capn7 Capn8 Capn9 Casp14 Casp9 Cfi Cndp2 Cpa3 Cpa5 Cpb1 Ctsc Ctse Ctsg Ctsh Ctsk Ctsl D11Bwg0434e Dnahc11 Dnahc8 Dpep1 Dpp4 Dub2 Ela2 Ela3b Enpep F10 F11 F2 F7 Fbxo6b Furin Gzma Gzmb H2-Bf Hgf Hgfac Hp Kel Lgmn Lta4h Man1b1 Masp1 Mcpt1 Metap2 M…
32	GO:0006508 [8]: proteolysis and peptidolysis	97	97	1598	399	10535	3.3	6.78	9.66	5.27	0610033H09Rik 1300002A08Rik 5430435G22Rik AI317395 Adam17 Adam19 Adam21 Adam22 Adam23 Adam28 Adamts4 Adamts5 Adamts8 Adcy8 Adn Apeh Asrgl1 C1s Capn2 Capn3 Capn7 Capn8 Capn9 Casp14 Casp9 Cfi Cndp2 Cpa3 Cpa5 Cpb1 Ctsc Ctse Ctsg Ctsh Ctsk Ctsl D11Bwg0434e Dnahc11 Dnahc8 Dpep1 Dpp4 Dub2 Ela2 Ela3b Enpep F10 F11 F2 F7 Fbxo6b Furin Gzma Gzmb H2-Bf Hgf Hgfac Hp Kel Lgmn Lta4h Man1b1 Masp1 Mcpt1 Metap2 M…
33	GO:0048513 [3]: organ development	168	168	1527	788	10146	3.19	6.75	9.3	5.09	1500003O03Rik 1700073K01Rik 2600002E23Rik AI586015 Adam19 Adamts4 Aggf1 Aldh1a2 Ambn Amelx Ap3d1 Aplp1 Blr1 Calml4 Capn3 Casq1 Casq2 Cbfa2t3h Cd1d1 Cdh4 Chx10 Cryba2 Cryga Crygb Crygd Crygs Cutl1 Cxcl13 Dab2 Dgkg Dll4 Dlx5 Dock2 Dok4 Dpysl3 Eda Efhd2 Efna1 Efnb2 Efnb3 Elk3 Eln Eng Enpep F730004D16Rik Fgf1 Fgf12 Fgf5 Figf Flt3l Foxg1 Foxi1 Gab3 Gadd45g Gbx2 Gfi1 Gfra3 Gjb6 Gli2 Gphn Gsh2 H2-Oa Hda…
34	GO:0009057 [5]: macromolecule catabolism	109	109	1586	465	10469	3.13	6.65	9.42	5.1	0610033H09Rik 1300002A08Rik 5430435G22Rik AI317395 Adam17 Adam19 Adam21 Adam22 Adam23 Adam28 Adamts4 Adamts5 Adamts8 Adcy8 Adn Apeh Asrgl1 Auh C1s Capn2 Capn3 Capn7 Capn8 Capn9 Casp14 Casp9 Cfi Cndp2 Cpa3 Cpa5 Cpb1 Ctsc Ctse Ctsg Ctsh Ctsk Ctsl D11Bwg0434e Dlat Dnahc11 Dnahc8 Dpep1 Dpp4 Dub2 Ela2 Ela3b Enpep F10 F11 F2 F7 Fbxo6b Furin Gck Gzma Gzmb H2-Bf Hgf Hgfac Hp Kel Ldh3 Lgmn Lta4h Man1b1 Ma…
35	GO:0030163 [6]: protein catabolism	99	99	1596	415	10519	2.9	6.38	9.22	5.09	0610033H09Rik 1300002A08Rik 5430435G22Rik AI317395 Adam17 Adam19 Adam21 Adam22 Adam23 Adam28 Adamts4 Adamts5 Adamts8 Adcy8 Adn Apeh Asrgl1 C1s Capn2 Capn3 Capn7 Capn8 Capn9 Casp14 Casp9 Cfi Cndp2 Cpa3 Cpa5 Cpb1 Ctsc Ctse Ctsg Ctsh Ctsk Ctsl D11Bwg0434e Dnahc11 Dnahc8 Dpep1 Dpp4 Dub2 Ela2 Ela3b Enpep F10 F11 F2 F7 Fbxo6b Furin Gzma Gzmb H2-Bf Hgf Hgfac Hp Kel Lgmn Lta4h Man1b1 Masp1 Mcpt1 Metap2 M…
36	GO:0019752 [6]: carboxylic acid metabolism	66	66	1629	247	10687	2.72	6.1	9.2	5.09	0610010D20Rik Aacs Aars Acadm Acadvl Acdc Acox1 Akr1d1 Alox15 Alox15b Alox5ap Arg1 Auh Baat Bcat2 Bhmt2 Cdh16 Cpt2 Cryl1 Ddc Ddt Degs2 Dlat Dmgdh Ehhadh Fasn Folr1 Ftcd Gldc Got1 Hadhb Hgd Hpgd Hsd17b4 Idh1 Kynu Lao1 Lias Lta4h Mlycd Mthfd1 Nags Ncf1 Nr1h4 Otc Pck1 Pdk2 Phyh Pipox Prdm1 Prodh2 Ptgds2 Ptgis Ptgs1 Sah Scp2 Sgpl1 Si Slc27a4 Slc27a5 Syk Tars Tbxas1 Tor3a Vars2 Yars
37	GO:0006082 [5]: organic acid metabolism	66	66	1629	247	10687	2.72	6.1	9.2	5.09	0610010D20Rik Aacs Aars Acadm Acadvl Acdc Acox1 Akr1d1 Alox15 Alox15b Alox5ap Arg1 Auh Baat Bcat2 Bhmt2 Cdh16 Cpt2 Cryl1 Ddc Ddt Degs2 Dlat Dmgdh Ehhadh Fasn Folr1 Ftcd Gldc Got1 Hadhb Hgd Hpgd Hsd17b4 Idh1 Kynu Lao1 Lias Lta4h Mlycd Mthfd1 Nags Ncf1 Nr1h4 Otc Pck1 Pdk2 Phyh Pipox Prdm1 Prodh2 Ptgds2 Ptgis Ptgs1 Sah Scp2 Sgpl1 Si Slc27a4 Slc27a5 Syk Tars Tbxas1 Tor3a Vars2 Yars
38	GO:0043285 [5]: biopolymer catabolism	99	99	1596	418	10516	2.68	6.1	9.0	5.0	0610033H09Rik 1300002A08Rik 5430435G22Rik AI317395 Adam17 Adam19 Adam21 Adam22 Adam23 Adam28 Adamts4 Adamts5 Adamts8 Adcy8 Adn Apeh Asrgl1 C1s Capn2 Capn3 Capn7 Capn8 Capn9 Casp14 Casp9 Cfi Cndp2 Cpa3 Cpa5 Cpb1 Ctsc Ctse Ctsg Ctsh Ctsk Ctsl D11Bwg0434e Dnahc11 Dnahc8 Dpep1 Dpp4 Dub2 Ela2 Ela3b Enpep F10 F11 F2 F7 Fbxo6b Furin Gzma Gzmb H2-Bf Hgf Hgfac Hp Kel Lgmn Lta4h Man1b1 Masp1 Mcpt1 Metap2 M…
39	GO:0043170 [4]: macromolecule metabolism	389	389	1306	2107	8827	2.47	5.89	8.2	4.27	0610033H09Rik 1300002A08Rik 1500010M16Rik 4930517K11Rik 5430435G22Rik AI317395 AV071179 Aars Aatf Abca1 Acdc Aco1 Acvr2 Acvrl1 Adam17 Adam19 Adam21 Adam22 Adam23 Adam28 Adamts4 Adamts5 Adamts8 Adck1 Adcy8 Adn Adrbk1 Aldh1b1 Alox15 Alpk2 Amhr2 Amy2 Ankib1 Ap1b1 Ap1g2 Ap2a2 Apeh Apobec1 Araf1 Art1 Art2b Art3 Asrgl1 Atf3 Auh B3galt1 B3galt2 B3galt4 B3gnt3 B4galt5 B4galt6 B4galt7 BC023151 Bag5 Birc2 …
40	GO:0006629 [5]: lipid metabolism	85	85	1610	349	10585	2.32	5.67	8.68	4.72	4632408A20Rik AI132321 Aacs Abca1 Abca4 Abhd5 Acadm Acadvl Acdc Acox1 Adfp Adpn Akr1b7 Akr1d1 Aldh1a7 Alox15 Alox15b Alox5ap B4galt6 Baat Cdipt Cerk Clps Cpt2 Cryl1 Cyp11a1 Cyp7a1 Degs2 Dgat2 Dpagt1 E330036I19Rik Ehhadh Fasn Galc Galgt1 Galgt2 Gba Grn H2-Ke6 Hadhb Hpgd Hsd11b1 Hsd17b2 Hsd17b4 Hsd3b1 Hsd3b2 Hsd3b5 Lipe Lpgat1 Lpl Lta4h Mlycd Ncf1 Nr1h4 Osbpl2 Pck1 Phyh Pigb Pigc Pigq Pla2g12b Pla2…
41	GO:0050817 [3]: coagulation	16	16	1679	28	10906	2.16	5.51	9.16	5.09	Entpd1 Entpd2 F10 F11 F2 F2r F2rl3 F7 Gp1bb Mst1 P2ry12 Plg Procr Proz Serpind1 Thbd
42	GO:0007596 [4]: blood coagulation	16	16	1679	28	10906	2.16	5.51	9.16	5.09	Entpd1 Entpd2 F10 F11 F2 F2r F2rl3 F7 Gp1bb Mst1 P2ry12 Plg Procr Proz Serpind1 Thbd
43	GO:0006690 [7]: icosanoid metabolism	11	11	1684	13	10921	1.97	5.24	9.08	5.04	Alox15 Alox15b Alox5ap Hpgd Lta4h Ncf1 Ptgds2 Ptgis Ptgs1 Syk Tbxas1
44	GO:0044260 [5]: cellular macromolecule metabolism	367	367	1328	2012	8922	1.3	4.6	6.97	3.27	0610033H09Rik 1300002A08Rik 1500010M16Rik 4930517K11Rik 5430435G22Rik AI317395 Aars Aatf Abca1 Acdc Aco1 Acvr2 Acvrl1 Adam17 Adam19 Adam21 Adam22 Adam23 Adam28 Adamts4 Adamts5 Adamts8 Adck1 Adcy8 Adn Adrbk1 Alpk2 Amhr2 Ankib1 Ap1b1 Ap1g2 Ap2a2 Apeh Apobec1 Araf1 Art1 Art2b Art3 Asrgl1 Atf3 B3galt1 B3galt2 B3galt4 B3gnt3 B4galt7 Bag5 Birc2 Btg2 C1s Cabc1 Camk2b Camkk1 Capn2 Capn3 Capn7 Capn8 Capn9…
45	GO:0007154 [3]: cell communication	432	432	1263	3177	7757	1.12	4.35	0.0	0.0	2010005A06Rik 5430435G22Rik 5830461H18Rik 9130017C17Rik AI586015 Aatf Acdc Ache Acvr2 Acvrl1 Adam22 Adam23 Adam28 Adamts4 Adamts5 Adcy3 Adcy4 Adcy8 Adcyap1 Admr Adra1b Adrb2 Adrbk1 Agrp Agtr2 Agtrl1 Ahrr Amhr2 Ank1 Aoc3 Apbb1ip Aplp1 Araf1 Arhgap1 Arhgap5 Arhgap6 Astn1 Avpr1a Bcar1 Blr1 Bmp8a C1qr1 Calm3 Catnbip1 Ccl11 Ccl17 Ccl3 Ccl6 Ccr4 Ccr6 Cd2 Cd34 Cd36 Cd3d Cd3g Cd6 Cd79b Cdc42 Cdh13 Cdh15 …
46	GO:0050794 [3]: regulation of cellular process	104	104	1591	470	10464	1.08	4.31	7.27	3.46	Acdc Ap3d1 Arhgap8 Bcl2l14 Bcl2l2 Birc1a Birc1b Birc2 Btg2 Card14 Casp14 Casp9 Catnbip1 Cd1d1 Cherp Chrdl2 Cideb Cidec Cish Cradd D0H4S114 Dbnl Dkk1 Dkk2 Dmbt1 Dock2 Eda Eln Eng Esm1 Fadd Fcer1g Fgf7 Foxg1 Gli2 H2-Oa Hhex Hif1a Ifi204 Igbp1 Igfbp2 Igfbp6 Inpp5d Ipf1 Jmy Khdrbs1 Lgals12 Mab21l2 Mafg Moap1 Nfam1 Nfkbia Nov Ntn1 Pax4 Pclo Pdcd1lg2 Pik3ca Pik3cg Pitx2 Plekhk1 Plg Polb Prkcq Prkrir Pr…
47	GO:0006968 [4]: cellular defense response	12	12	1683	192	10742	1.06	4.31	0.0	0.0	Ccl17 Cd1d1 Clec2h Dock2 Fcer1g Gadd45g Irf1 Lat Lyst Ncf1 Prkcq Spn
48	GO:0006732 [6]: coenzyme metabolism	28	28	1667	81	10853	1.0	4.28	7.76	3.86	Acas2 Atp5a1 Atp5b Atp5d Atp6v1d BC016495 Cbr2 Coq3 Dcxr Dlat Ehhadh Folr1 Gclc Ggt1 Gphn Idh1 Kynu Lias Mlycd Mthfd1 Ncf1 Ncf2 Pdk2 Pgls Pipox Scp2 Taldo1 Tpk1
49	GO:0006091 [5]: generation of precursor metabolites and energy	81	81	1614	349	10585	0.81	4.04	7.09	3.35	0610040B21Rik 1300013B24Rik Acadm Acadvl Acdc Aco1 Acox1 Alox15 Alox15b Aox3 Aox4 Atf3 Atp5a1 Atp5b Atp6v1d Cs Csl Cyct Cyp11a1 Cyp27a1 Cyp2a12 Cyp2b10 Cyp2c29 Cyp2c39 Cyp2e1 Cyp2f2 Cyp2j5 Cyp2s1 Cyp3a11 Cyp3a13 Cyp3a16 Cyp3a41 Cyp4a14 Cyp7a1 Dlat Dlst Dmgdh Dnajc5b Fbp2 Fmo1 Fmo3 Fmo5 G6pc Gbe1 Gck Gpd1 Gys2 Hao3 Idh1 Itgb7 Lao1 Ldh3 Ncf1 Ncf4 Ndufs7 Pcanap6 Pck1 Pgk2 Pgls Phkg1 Ppp1r1a Ppp1r3a …
50	GO:0006766 [5]: vitamin metabolism	15	15	1680	30	10904	0.62	3.9	7.58	3.71	Aldh1a1 Aldh1a2 Aldh1a7 BC016495 Cbr2 Dcxr Folr1 Gc Kynu Ncf1 Ncf2 Pgls Taldo1 Tpk1 Ttpa
51	GO:0019538 [5]: protein metabolism	342	342	1353	1888	9046	0.51	3.73	6.13	2.62	0610033H09Rik 1300002A08Rik 1500010M16Rik 4930517K11Rik 5430435G22Rik AI317395 Aars Aatf Abca1 Acdc Aco1 Acvr2 Acvrl1 Adam17 Adam19 Adam21 Adam22 Adam23 Adam28 Adamts4 Adamts5 Adamts8 Adck1 Adcy8 Adn Adrbk1 Alpk2 Amhr2 Ankib1 Ap1b1 Ap1g2 Ap2a2 Apeh Apobec1 Araf1 Art1 Art2b Art3 Asrgl1 B3galt1 B3galt4 B3gnt3 B4galt7 Bag5 Birc2 Btg2 C1s Cabc1 Camk2b Camkk1 Capn2 Capn3 Capn7 Capn8 Capn9 Casp14 Casp9…
52	GO:0045321 [5]: immune cell activation	27	27	1668	80	10854	0.5	3.73	7.23	3.45	Ap3d1 Blr1 Cd1d1 Dock2 Flt3l Fyb Gadd45g H2-Oa Icoslg Igbp1 Il11ra1 Inpp5d Lcp2 Ms4a1 Ndrg1 Nfam1 Nkx2-3 Pdcd1lg2 Pirb Prkcd Prkcq Sfpi1 Spn Syk Tbx21 Vav1 Was
53	GO:0046456 [8]: icosanoid biosynthesis	9	9	1686	11	10923	0.35	3.58	7.46	3.62	Alox15 Alox15b Alox5ap Lta4h Ptgds2 Ptgis Ptgs1 Syk Tbxas1
54	GO:0001775 [4]: cell activation	27	27	1668	81	10853	0.35	3.58	7.08	3.35	Ap3d1 Blr1 Cd1d1 Dock2 Flt3l Fyb Gadd45g H2-Oa Icoslg Igbp1 Il11ra1 Inpp5d Lcp2 Ms4a1 Ndrg1 Nfam1 Nkx2-3 Pdcd1lg2 Pirb Prkcd Prkcq Sfpi1 Spn Syk Tbx21 Vav1 Was
55	GO:0006810 [4]: transport	287	287	1408	1566	9368	0.15	3.37	5.81	2.49	0610009O03Rik 1200007B05Rik 1300013B24Rik 1700018F24Rik 1810010G06Rik 2310040A13Rik 2610034M16Rik 4632408A20Rik 5430428G01Rik 5430435G22Rik 9030617O03Rik 9130017C17Rik AI317395 Abca1 Abca4 Abca7 Abcb10 Abcb11 Abcb1b Abcb4 Abcc9 Abcd4 Abcf3 Abcg4 Abcg5 Abcg8 Acdc Actr1a Adfp Ap1b1 Ap1g2 Ap1s1 Ap2a2 Ap3d1 Ap3m1 Ap3m2 Ap3s2 Ap4s1 Apba3 Aplp1 Apoa5 Apoc4 Apom Aqp7 Aqp9 Arhgap1 Arhgap17 Arl10a Asgr2 A…
56	GO:0044267 [6]: cellular protein metabolism	337	337	1358	1872	9062	0.12	3.37	5.71	2.49	0610033H09Rik 1300002A08Rik 1500010M16Rik 4930517K11Rik 5430435G22Rik AI317395 Aars Aatf Abca1 Acdc Aco1 Acvr2 Acvrl1 Adam17 Adam19 Adam21 Adam22 Adam23 Adam28 Adamts4 Adamts5 Adamts8 Adck1 Adcy8 Adn Adrbk1 Alpk2 Amhr2 Ankib1 Ap1b1 Ap1g2 Ap2a2 Apeh Apobec1 Araf1 Art1 Art2b Art3 Asrgl1 B3galt1 B3galt4 B3gnt3 B4galt7 Bag5 Birc2 Btg2 C1s Cabc1 Camk2b Camkk1 Capn2 Capn3 Capn7 Capn8 Capn9 Casp14 Casp9…
57	GO:0051234 [4]: establishment of localization	287	287	1408	1569	9365	0.06	3.32	5.72	2.49	0610009O03Rik 1200007B05Rik 1300013B24Rik 1700018F24Rik 1810010G06Rik 2310040A13Rik 2610034M16Rik 4632408A20Rik 5430428G01Rik 5430435G22Rik 9030617O03Rik 9130017C17Rik AI317395 Abca1 Abca4 Abca7 Abcb10 Abcb11 Abcb1b Abcb4 Abcc9 Abcd4 Abcf3 Abcg4 Abcg5 Abcg8 Acdc Actr1a Adfp Ap1b1 Ap1g2 Ap1s1 Ap2a2 Ap3d1 Ap3m1 Ap3m2 Ap3s2 Ap4s1 Apba3 Aplp1 Apoa5 Apoc4 Apom Aqp7 Aqp9 Arhgap1 Arhgap17 Arl10a Asgr2 A…
58	GO:0007155 [4]: cell adhesion	87	87	1608	395	10539	-0.0	0.0	6.18	2.62	2010005A06Rik Aatf Adam23 Aoc3 Aplp1 Arhgap6 Astn1 Bcar1 C1qr1 Cd2 Cd34 Cd36 Cd6 Cdh13 Cdh15 Cdh16 Cdh17 Cdh3 Cdh4 Cdh5 Cntn2 Cntn6 Col10a1 Col13a1 Col5a1 Col5a3 Csf3r Dpt Eda Efnb3 Eng Esam1 Foxg1 Glycam1 Gp1ba Gp1bb Ibsp Icam2 Igsf4a Itga7 Itgb2 Itgb6 Itgb7 Itgbl1 Lpxn Ly9 Mfap4 Mybpc3 Nid1 Nlgn1 Nrp1 Omd Pcdh21 Pcdh8 Pcdhb14 Pcdhb15 Pcdhb16 Pcdhb17 Pcdhb20 Pcdhb22 Pcdhb3 Pcdhb5 Pcdhb9 Pkp3 Pxn…
59	GO:0006512 [8]: ubiquitin cycle	30	30	1665	327	10607	-0.22	0.0	0.0	0.0	Ankib1 Birc2 Cdc23 Chfr Dtx1 Dub2 Fbxo18 Fbxo6b Fbxw4 Rnf11 Rnf110 Rnf17 Traf3 Trim10 Trim26 Trim3 Trim30 Trim39 Ubd Ube1l Ube1y1 Ube2l6 Ube2n Ube4b Usp18 Usp4 Usp43 Usp48 Usp52 Usp9y
60	GO:0051179 [3]: localization	287	287	1408	1586	9348	-0.4	0.0	5.21	2.2	0610009O03Rik 1200007B05Rik 1300013B24Rik 1700018F24Rik 1810010G06Rik 2310040A13Rik 2610034M16Rik 4632408A20Rik 5430428G01Rik 5430435G22Rik 9030617O03Rik 9130017C17Rik AI317395 Abca1 Abca4 Abca7 Abcb10 Abcb11 Abcb1b Abcb4 Abcc9 Abcd4 Abcf3 Abcg4 Abcg5 Abcg8 Acdc Actr1a Adfp Ap1b1 Ap1g2 Ap1s1 Ap2a2 Ap3d1 Ap3m1 Ap3m2 Ap3s2 Ap4s1 Apba3 Aplp1 Apoa5 Apoc4 Apom Aqp7 Aqp9 Arhgap1 Arhgap17 Arl10a Asgr2 A…
61	GO:0006631 [6]: fatty acid metabolism	29	29	1666	96	10838	-0.4	0.0	6.24	2.64	Aacs Acadm Acadvl Acdc Acox1 Alox15 Alox15b Alox5ap Cpt2 Cryl1 Degs2 Ehhadh Fasn Hadhb Hpgd Hsd17b4 Lta4h Mlycd Ncf1 Phyh Ptgds2 Ptgis Ptgs1 Sah Scp2 Slc27a4 Slc27a5 Syk Tbxas1
62	GO:0007156 [6]: homophilic cell adhesion	19	19	1676	51	10883	-0.44	0.0	6.37	2.74	2010005A06Rik Cdh13 Cdh15 Cdh16 Cdh17 Cdh3 Cdh4 Cdh5 Esam1 Pcdh21 Pcdhb14 Pcdhb15 Pcdhb16 Pcdhb17 Pcdhb20 Pcdhb22 Pcdhb3 Pcdhb5 Pcdhb9
63	GO:0006733 [7]: oxidoreduction coenzyme metabolism	9	9	1686	13	10921	-0.45	0.0	6.63	2.95	BC016495 Cbr2 Coq3 Dcxr Kynu Ncf1 Ncf2 Pgls Taldo1
64	GO:0051244 [4]: regulation of cellular physiological process	76	76	1619	342	10592	-0.46	0.0	5.76	2.49	Acdc Ap3d1 Arhgap8 Bcl2l14 Bcl2l2 Birc1a Birc1b Birc2 Btg2 Card14 Casp14 Casp9 Cd1d1 Cherp Cideb Cidec Cradd Dbnl Eda Eln Fadd Fcer1g Fgf7 Gli2 H2-Oa Hhex Hif1a Ifi204 Inpp5d Ipf1 Jmy Khdrbs1 Lgals12 Mab21l2 Mafg Moap1 Nfam1 Nfkbia Ntn1 Pclo Pdcd1lg2 Pik3ca Pik3cg Pitx2 Plekhk1 Plg Polb Prkcq Prkrir Prox1 Pycard Rab3b Robo4 Rtn4 Rufy1 Sas Scotin Sgk3 Slfn1 Slfn3 Snai2 Spn Stat6 Stk17b Syk Tbx21 T…
65	GO:0044255 [5]: cellular lipid metabolism	65	65	1630	282	10652	-0.46	0.0	5.82	2.49	Aacs Abca1 Abca4 Acadm Acadvl Acdc Acox1 Akr1b7 Akr1d1 Aldh1a7 Alox15 Alox15b Alox5ap B4galt6 Baat Cdipt Cerk Cpt2 Cryl1 Cyp11a1 Cyp7a1 Degs2 Dgat2 Ehhadh Fasn Galc Galgt1 Galgt2 Gba H2-Ke6 Hadhb Hpgd Hsd11b1 Hsd17b2 Hsd17b4 Hsd3b1 Hsd3b2 Hsd3b5 Lipe Lpgat1 Lta4h Mlycd Ncf1 Nr1h4 Osbpl2 Pck1 Phyh Pigb Pigc Pigq Pon1 Ptgds2 Ptgis Ptgs1 Sah Scp2 Slc27a4 Slc27a5 Smpd3 Srd5a2 Sult1a1 Sult1b1 Sult2a2 …
66	GO:0050789 [2]: regulation of biological process	345	345	1350	1946	8988	-0.49	0.0	5.03	2.08	0610033H09Rik 1500010M16Rik 2010005A06Rik 2210012G02Rik 4732429I09Rik 4930430A15Rik Aatf Abcb11 Acdc Aco1 Adcy3 Adcy4 Adcy8 Adcyap1 Ankfy1 Ankib1 Ankra2 Ap3d1 Arhgap1 Arhgap6 Arhgap8 Arid3a Asb12 Ascl3 Ash2l Atf3 BC005471 Basp1 Bcl2l14 Bcl2l2 Bcl6b Birc1a Birc1b Birc2 Btg2 Card14 Casp14 Casp9 Casq1 Casq2 Catnbip1 Ccnk Ccnt1 Cd1d1 Cdh4 Cdkn2c Centa2 Centg3 Cherp Chrdl2 Chx10 Cideb Cidec Cish Cnot2…
67	GO:0030097 [5]: hemopoiesis	26	26	1669	83	10851	-0.54	0.0	6.14	2.62	AI586015 Ap3d1 Cbfa2t3h Cd1d1 Dock2 F730004D16Rik Flt3l Gab3 Gadd45g H2-Oa Il11ra1 Il17e Inpp5d Nfam1 Nkx2-3 Pirb Plekhk1 Sfpi1 Spib Spn Spna1 Syk Tal1 Vav1 Vpreb1 Wnt3a
68	GO:0030856 [5]: regulation of epithelial cell differentiation	4	4	1691	1	10933	-0.71	0.0	6.54	2.89	Dmbt1 Stat5a Stat5b Xdh
69	GO:0030036 [8]: actin cytoskeleton organization and biogenesis	22	22	1673	66	10868	-0.72	0.0	6.01	2.56	Arhgap17 Arhgap6 Arhgap8 Capza3 Capzb Cdc42 Csrp1 Dbnl Diap1 Eln Nrap Ophn1 Pdgfa Pdgfb Pdlim3 Rac2 Rhoa Rhoj Rhou Tln1 Tmod4 Was
70	GO:0006955 [4]: immune response	119	119	1576	593	10341	-0.79	0.0	5.18	2.18	9830147J24Rik Ada Adn Ap3d1 Blr1 C4 C8b Ccl11 Ccl17 Ccl19 Ccl24 Ccl3 Ccl6 Ccr4 Cd1d1 Cd7 Cd8b1 Cfi Clec2h Csf3r Ctla4 Cxcl13 Cxcl14 Cxcl4 Cxcl7 Cxcl9 Daf1 Dbnl Dock2 Eda F2 Fcamr Fcer1g Flt3l Fyb Gadd45g Gbp2 Gbp4 H2-Bf H2-Eb1 H2-M10.1 H2-Oa H28 Hc Hfe Hp Icoslg Ifi202b Ifi203 Ifi204 Ifi30 Ifit2 Ifit3 Igbp1 Igj Igll1 Il11ra1 Il12a Il16 Il17e Il1a Il1f5 Il1f6 Il1f8 Il24 Il4ra Inpp5d Irf1 Irf2 Isgf…
71	GO:0030029 [7]: actin filament-based process	23	23	1672	71	10863	-0.79	0.0	5.93	2.51	Arhgap17 Arhgap6 Arhgap8 Capza3 Capzb Cdc42 Csrp1 Dbnl Diap1 Eln Myo5a Nrap Ophn1 Pdgfa Pdgfb Pdlim3 Rac2 Rhoa Rhoj Rhou Tln1 Tmod4 Was
72	GO:0019932 [6]: second-messenger-mediated signaling	21	21	1674	62	10872	-0.8	0.0	5.95	2.52	Adcy3 Adcy4 Adcy8 Adcyap1 Centa2 Cerk Cish Dgkg Dscr1l1 Gkap1 Gnat2 Gng13 Htr2c Lgr8 Oprd1 P2ry12 Pclo Ptger3 Ptger4 Syk Trpc6
73	GO:0019362 [7]: pyridine nucleotide metabolism	8	8	1687	11	10923	-0.86	0.0	6.23	2.64	BC016495 Cbr2 Dcxr Kynu Ncf1 Ncf2 Pgls Taldo1
74	GO:0006875 [7]: metal ion homeostasis	15	15	1680	38	10896	-1.13	0.0	5.72	2.49	Aco1 Anxa7 Cherp Ftl1 Ftl2 Ltf Nucb2 Prkcb1 Prnd Pth Rshl1 Stc1 Sv2a Tmprss3 Trpm8
75	GO:0030005 [7]: di-, tri-valent inorganic cation homeostasis	14	14	1681	34	10900	-1.15	0.0	5.72	2.49	Aco1 Anxa7 Cherp Ftl1 Ftl2 Ltf Nucb2 Prkcb1 Prnd Pth Rshl1 Stc1 Sv2a Trpm8
76	GO:0030098 [4]: lymphocyte differentiation	14	14	1681	34	10900	-1.15	0.0	5.72	2.49	Ap3d1 Cd1d1 Dock2 Flt3l Gadd45g H2-Oa Il11ra1 Inpp5d Nfam1 Nkx2-3 Sfpi1 Spn Syk Vav1
77	GO:0042440 [4]: pigment metabolism	8	8	1687	12	10922	-1.23	0.0	5.84	2.49	Alas1 Alas2 Ddt Fech Hmox1 Hmox2 Si Urod
78	GO:0006874 [8]: calcium ion homeostasis	8	8	1687	12	10922	-1.23	0.0	5.84	2.49	Anxa7 Cherp Nucb2 Prkcb1 Pth Stc1 Sv2a Trpm8
79	GO:0030168 [5]: platelet activation	3	3	1692	0	10934	-1.26	0.0	6.03	2.56	Entpd1 Entpd2 P2ry12
80	GO:0051181 [5]: cofactor transport	3	3	1692	0	10934	-1.26	0.0	6.03	2.56	Slc19a3 Slc25a29 Slc6a8
81	GO:0006767 [6]: water-soluble vitamin metabolism	10	10	1685	19	10915	-1.27	0.0	5.72	2.49	BC016495 Cbr2 Dcxr Folr1 Kynu Ncf1 Ncf2 Pgls Taldo1 Tpk1
82	GO:0046649 [6]: lymphocyte activation	23	23	1672	75	10859	-1.3	0.0	5.37	2.31	Ap3d1 Blr1 Cd1d1 Dock2 Flt3l Gadd45g H2-Oa Icoslg Igbp1 Il11ra1 Inpp5d Ms4a1 Nfam1 Nkx2-3 Pdcd1lg2 Prkcd Prkcq Sfpi1 Spn Syk Tbx21 Vav1 Was
83	GO:0051246 [5]: regulation of protein metabolism	19	19	1676	57	10877	-1.38	0.0	5.36	2.31	0610033H09Rik Cd1d1 Dbnl Eif2ak1 Eln Fcer1g Inpp5d Irf1 Pdgfa Pdgfb Pdgfd Prkcq Rnf128 Serpinb1a Serpinb1b Spn Spp2 Syk Tmod4
84	GO:0006952 [5]: defense response	145	145	1550	763	10171	-1.4	0.0	4.39	1.68	9230106L14Rik 9830147J24Rik Ada Adn Ap3d1 Blr1 C1qr1 C4 C8b Camp Ccl11 Ccl17 Ccl19 Ccl24 Ccl3 Ccl6 Ccr4 Cd1d1 Cd2 Cd7 Cd8b1 Cfi Clec2h Cmkor1 Csf3r Ctla4 Cxcl13 Cxcl14 Cxcl4 Cxcl7 Cxcl9 Cxcr3 Daf1 Dbnl Defb1 Defb11 Defb2 Defcr-rs10 Defcr-rs2 Defcr3 Dock2 Eda Emr1 F2 Fcamr Fcer1g Flt3l Fyb Gadd45g Gbp2 Gbp4 H2-Bf H2-Eb1 H2-M10.1 H2-Oa H28 Hc Hfe Hp Icoslg Ifi1 Ifi202b Ifi203 Ifi204 Ifi30 Ifit2 Ifi…
85	GO:0030154 [3]: cell differentiation	60	60	1635	270	10664	-1.41	0.0	4.82	1.92	AI586015 Acrbp Ap3d1 Btg2 Cbfa2t3h Cd1d1 Chrdl2 Chx10 Cutl1 Dab2 Dll4 Dmbt1 Dock2 Eda Efna1 F730004D16Rik Fgf5 Flt3l Foxg1 Foxn1 Gab3 Gadd45b Gadd45g Gata2 Gfi1 H2-Oa Hey2 Hif1a Hoxb5 Il11ra1 Il17e Inpp5d Ivl Map2k1 Mecp2 Myf6 Neurog1 Nfam1 Nkx2-3 Notch2 Ntf3 Pax4 Pax8 Pirb Prox1 Psen2 Rhoa Ror2 Sfpi1 Spib Spn Stat5a Stat5b Syk Tal1 Tbx6 Tgfbr2 Vav1 Wnt3a Xdh
86	GO:0016337 [5]: cell-cell adhesion	23	23	1672	76	10858	-1.42	0.0	5.23	2.21	2010005A06Rik Astn1 Cdh13 Cdh15 Cdh16 Cdh17 Cdh3 Cdh4 Cdh5 Esam1 Icam2 Igsf4a Pcdh21 Pcdhb14 Pcdhb15 Pcdhb16 Pcdhb17 Pcdhb20 Pcdhb22 Pcdhb3 Pcdhb5 Pcdhb9 Tek
87	GO:0019748 [4]: secondary metabolism	9	9	1686	16	10918	-1.43	0.0	5.59	2.44	Alas1 Alas2 Aldh1a7 Ddt Fech Hmox1 Hmox2 Si Urod
88	GO:0006118 [6]: electron transport	54	54	1641	238	10696	-1.47	0.0	4.79	1.92	0610040B21Rik 1300013B24Rik Acadm Acadvl Acox1 Alox15 Alox15b Aox3 Aox4 Cyct Cyp11a1 Cyp27a1 Cyp2a12 Cyp2b10 Cyp2c29 Cyp2c39 Cyp2e1 Cyp2f2 Cyp2j5 Cyp2s1 Cyp3a11 Cyp3a13 Cyp3a16 Cyp3a41 Cyp4a14 Cyp7a1 Dmgdh Dnajc5b Fmo1 Fmo3 Fmo5 Hao3 Itgb7 Lao1 Ncf1 Ncf4 Ndufs7 Pcanap6 Ptgis Slc37a2 Sqrdl Stab1 Stat5a Suox Tbxas1 Txndc1 Txndc11 Txndc5 Txndc7 Txnl6 Txnrd1 Uqcrb Xdh Zfp106
89	GO:0006692 [8]: prostanoid metabolism	5	5	1690	4	10930	-1.5	0.0	5.68	2.49	Hpgd Ptgds2 Ptgis Ptgs1 Tbxas1
90	GO:0006693 [9]: prostaglandin metabolism	5	5	1690	4	10930	-1.5	0.0	5.68	2.49	Hpgd Ptgds2 Ptgis Ptgs1 Tbxas1
91	GO:0046483 [5]: heterocycle metabolism	14	14	1681	36	10898	-1.53	0.0	5.32	2.28	Alas1 Alas2 Allc Fech Folr1 Hmox1 Hmox2 Kynu Lias Mthfd1 P4ha2 Pipox Uox Urod
92	GO:0006769 [8]: nicotinamide metabolism	7	7	1688	10	10924	-1.66	0.0	5.43	2.35	Cbr2 Dcxr Kynu Ncf1 Ncf2 Pgls Taldo1
93	GO:0019751 [6]: polyol metabolism	6	6	1689	7	10927	-1.67	0.0	5.46	2.37	Gdpd2 Gk-rs1 Gpd1 Mir16 Pck1 Slc37a2
94	GO:0006071 [7]: glycerol metabolism	6	6	1689	7	10927	-1.67	0.0	5.46	2.37	Gdpd2 Gk-rs1 Gpd1 Mir16 Pck1 Slc37a2
95	GO:0009607 [4]: response to biotic stimulus	156	156	1539	838	10096	-1.67	0.0	4.05	1.53	9230106L14Rik 9830147J24Rik Ada Adn Ap3d1 Blr1 C1qr1 C4 C8b Camp Ccl11 Ccl17 Ccl19 Ccl24 Ccl3 Ccl6 Ccr4 Cd1d1 Cd2 Cd7 Cd8b1 Cfi Clec2h Cmkor1 Csf3r Ctla4 Cxcl13 Cxcl14 Cxcl4 Cxcl7 Cxcl9 Cxcr3 Daf1 Dbnl Defb1 Defb11 Defb2 Defcr-rs10 Defcr-rs2 Defcr3 Dock2 Eda Emr1 Epx F2 Fcamr Fcer1g Flt3l Fyb Gadd45g Gbp2 Gbp4 Gpx6 Gpx7 H2-Bf H2-Eb1 H2-M10.1 H2-Oa H28 Hc Hfe Hp Hspa1l Hspb3 Icoslg Idh1 Ifi1 Ifi20…
96	GO:0030851 [5]: granulocyte differentiation	4	4	1691	2	10932	-1.67	0.0	5.55	2.44	Cbfa2t3h Il17e Inpp5d Sfpi1
97	GO:0046457 [9]: prostanoid biosynthesis	4	4	1691	2	10932	-1.67	0.0	5.55	2.44	Ptgds2 Ptgis Ptgs1 Tbxas1
98	GO:0051187 [6]: cofactor catabolism	4	4	1691	2	10932	-1.67	0.0	5.55	2.44	Hmox1 Hmox2 Ncf1 Ncf2
99	GO:0001516 [10]: prostaglandin biosynthesis	4	4	1691	2	10932	-1.67	0.0	5.55	2.44	Ptgds2 Ptgis Ptgs1 Tbxas1
100	GO:0006464 [7]: protein modification	173	173	1522	943	9991	-1.73	0.0	3.93	1.5	Acvr2 Acvrl1 Adamts5 Adck1 Adrbk1 Alpk2 Amhr2 Ankib1 Araf1 Art1 Art2b Art3 B3galt1 B3galt4 B3gnt3 B4galt7 Birc2 Btg2 Camk2b Camkk1 Cct2 Cd2 Cdc23 Cdc2l1 Chfr Clk1 Cpz Csf1r Dapk2 Dpagt1 Dtx1 Dub2 Dusp10 Dusp3 Dusp7 Dusp8 Eef2k Eif2ak1 Eif2ak4 Epha6 Epha8 Fbxo18 Fbxo6b Fbxw4 Fes Fgr Flt4 Frap1 Gak Gmfg Hck Hlcs Insr Irak1 Irak4 Itk Jak1 Ksr Lats1 Loxl1 Lrrk2 Map2k1 Map2k2 Map4k1 Map4k2 Mapk11 Mapk…
101	GO:0051188 [6]: cofactor biosynthesis	18	18	1677	55	10879	-1.74	0.0	4.99	2.07	Acas2 Alas1 Alas2 Atp5a1 Atp5b Atp5d Atp6v1d BC016495 Coq3 Fech Gclc Ggt1 Gphn Kynu Lias Mthfd1 Tpk1 Urod
102	GO:0042330 [5]: taxis	23	23	1672	80	10854	-1.88	0.0	4.73	1.89	Ccl11 Ccl17 Ccl19 Ccl24 Ccl3 Ccl6 Ccr4 Cklfsf3 Cklfsf6 Cmkor1 Creb3 Csf3r Cxcl13 Cxcl4 Cxcr3 Dock2 Fcer1g Fmod Fpr1 Il16 Itgb2 Lsp1 Rac2
103	GO:0006935 [6]: chemotaxis	23	23	1672	80	10854	-1.88	0.0	4.73	1.89	Ccl11 Ccl17 Ccl19 Ccl24 Ccl3 Ccl6 Ccr4 Cklfsf3 Cklfsf6 Cmkor1 Creb3 Csf3r Cxcl13 Cxcl4 Cxcr3 Dock2 Fcer1g Fmod Fpr1 Il16 Itgb2 Lsp1 Rac2
104	GO:0016053 [6]: organic acid biosynthesis	15	15	1680	43	10891	-1.98	0.0	4.81	1.92	0610010D20Rik Akr1d1 Alox15 Alox15b Alox5ap Degs2 Fasn Lta4h Mlycd Ptgds2 Ptgis Ptgs1 Sah Syk Tbxas1
105	GO:0046394 [7]: carboxylic acid biosynthesis	15	15	1680	43	10891	-1.98	0.0	4.81	1.92	0610010D20Rik Akr1d1 Alox15 Alox15b Alox5ap Degs2 Fasn Lta4h Mlycd Ptgds2 Ptgis Ptgs1 Sah Syk Tbxas1
106	GO:0006739 [9]: NADPH metabolism	5	5	1690	5	10929	-2.05	0.0	5.1	2.13	Dcxr Ncf1 Ncf2 Pgls Taldo1
107	GO:0007033 [6]: vacuole organization and biogenesis	5	5	1690	5	10929	-2.05	0.0	5.1	2.13	Gba Lyst Snap23 Stx7 Vps41
108	GO:0016055 [6]: Wnt receptor signaling pathway	20	20	1675	67	10867	-2.06	0.0	4.59	1.81	Catnbip1 Dkk1 Dkk2 Dvl1 Fbxw4 Frat1 Fzd1 Fzd4 Pitx2 Ror2 Sfrp2 Sfrp4 Tcf7 Wisp1 Wnt10b Wnt2 Wnt3a Wnt4 Wnt8a Wnt9a
109	GO:0006954 [5]: inflammatory response	26	26	1669	97	10837	-2.08	0.0	4.46	1.73	Ccl11 Ccl19 Ccl24 Ccl3 Ccr4 Csf3r Cxcl13 Cxcl9 Dock2 Fcer1g Hc Il16 Il17e Il1a Il1f6 Itgb2 Ly78 Ly96 Mefv Ncf1 Ptger3 Pycard Repin1 Spn Stab1 Tlr1
110	GO:0042168 [5]: heme metabolism	6	6	1689	8	10926	-2.09	0.0	5.01	2.08	Alas1 Alas2 Fech Hmox1 Hmox2 Urod
111	GO:0006778 [6]: porphyrin metabolism	6	6	1689	8	10926	-2.09	0.0	5.01	2.08	Alas1 Alas2 Fech Hmox1 Hmox2 Urod
112	GO:0006928 [4]: cell motility	33	33	1662	134	10800	-2.12	0.0	4.3	1.6	Arhgap8 Arpc3 Astn1 Catsper1 Cdh4 Csf3r Dnahc11 Dock2 Efnb3 Enpep Fcer1g Foxg1 Gab2 Gas8 Gbx2 Gfra3 Il16 Itgb2 Mcsp Nr2f1 Nrp1 Ntn1 Pdgfb Pex5 Pitx2 Pxn Robo4 Rtn4 Tek Tie1 Vax1 Vcl Yars
113	GO:0006259 [5]: DNA metabolism	42	42	1653	379	10555	-2.15	0.0	0.01	0.0	2610014F08Rik Aptx Atrx Bat8 Cbx5 D10Bwg0791e Dmc1h Dnase1 Dnmt3a Ercc5 Ercc8 Gtf2h1 H1foo H2afy Hdac5 Hel308 Helb Hist1h4f Hist1h4h Hmga2 Il1rl1 Klf1 Nap1l1 Nap1l3 Nap1l4 Polb Polg Rev3l Ring1 Sirt7 Smarca1 Smarcd3 Smarce1 Srd5a2 Tert Tk2 Top3a Top3b Trex1 Uvrag Xab2 Xrcc4
114	GO:0019935 [7]: cyclic-nucleotide-mediated signaling	12	12	1683	31	10903	-2.16	0.0	4.69	1.86	Adcy3 Adcy4 Adcy8 Adcyap1 Gkap1 Gnat2 Lgr8 Oprd1 P2ry12 Pclo Ptger3 Ptger4
115	GO:0007187 [7]: G-protein signaling, coupled to cyclic nucleotide second messenger	11	11	1684	27	10907	-2.2	0.0	4.68	1.86	Adcy3 Adcy4 Adcy8 Adcyap1 Gkap1 Gnat2 Lgr8 Oprd1 P2ry12 Ptger3 Ptger4
116	GO:0006396 [6]: RNA processing	29	29	1666	282	10652	-2.21	0.0	0.01	0.0	3100004P22Rik 4732497O03Rik A2bp1 AW557805 Acin1 Adar Adat1 Apobec1 Bfsp1 Cherp Cstf1 D13Wsu64e Dbr1 Ddx1 Dhx16 Elavl4 Exosc9 Hnrpa2b1 Hnrph1 Ppargc1b Qtrtd1 Rbm12 Rnpc1 Sf3a2 Sfrs12 Sfrs15 Sfrs4 Thoc3 Xab2
117	GO:0050791 [3]: regulation of physiological process	301	301	1394	1759	9175	-2.22	0.0	3.08	1.05	0610033H09Rik 1500010M16Rik 2010005A06Rik 2210012G02Rik 4732429I09Rik 4930430A15Rik Aatf Abcb11 Acdc Aco1 Ankfy1 Ankib1 Ankra2 Ap3d1 Arhgap8 Arid3a Asb12 Ascl3 Ash2l Atf3 BC005471 Basp1 Bcl2l14 Bcl2l2 Bcl6b Birc1a Birc1b Birc2 Btg2 Card14 Casp14 Casp9 Casq1 Casq2 Ccnk Ccnt1 Cd1d1 Cdkn2c Centg3 Cherp Chx10 Cideb Cidec Cnot2 Cradd Creb3 Creb3l3 Creg1 Cutl1 Dach1 Dbnl Ddx1 Ddx54 Dlx5 Dmap1 Dmrt2 Dnm…
118	GO:0000902 [4]: cellular morphogenesis	31	31	1664	125	10809	-2.24	0.0	4.19	1.54	Arhgap5 Capzb Cdc42 Cish Crygs Cyfip1 Dab2 Dock2 Esm1 Fgd4 Gas2 Gp1ba Hgf Igfbp2 Igfbp6 Itga7 Lst1 Nov Pdgfa Pdgfb Prss11 Pxn Rac2 Rhoj Rhou Spna1 Sprr1b Tgfb3 Vcl Wig1 Wisp1
119	GO:0009987 [2]: cellular process	1438	1438	257	9101	1833	-2.36	0.0	2.96	1.02	0610009O03Rik 0610010D20Rik 0610011D08Rik 0610033H09Rik 0610040B21Rik 1200007B05Rik 1300002A08Rik 1300013B24Rik 1500010M16Rik 1700018F24Rik 1810010G06Rik 2010005A06Rik 2210012G02Rik 2310040A13Rik 2610014F08Rik 2610027L16Rik 2610034M16Rik 3100004P22Rik 4632408A20Rik 4732429I09Rik 4732497O03Rik 4930430A15Rik 4930517K11Rik 5430428G01Rik 5430435G22Rik 5830461H18Rik 9030617O03Rik 9130017C17Rik A2bp1 A…
120	GO:0007264 [6]: small GTPase mediated signal transduction	37	37	1658	159	10775	-2.36	0.0	3.97	1.5	5430435G22Rik 5830461H18Rik Arhgap1 Arhgap5 Cdc42 Dbnl Dock2 Dok2 Dok3 Nkiras1 Rab10 Rab11b Rab17 Rab21 Rab25 Rab32 Rab33a Rab37 Rab38 Rab3b Rab7l1 Rab8a Rab8b Rac2 Rac3 Rala Rasgrp1 Rasgrp2 Rem1 Rgl2 Rhoa Rhoj Rhou Rit1 Rit2 Rras2 Ywhaq
121	GO:0009063 [7]: amino acid catabolism	11	11	1684	28	10906	-2.39	0.0	4.48	1.73	Arg1 Auh Bcat2 Bhmt2 Dmgdh Ftcd Hgd Kynu Lao1 Mthfd1 Prodh2
122	GO:0048066 [3]: pigmentation	10	10	1685	24	10910	-2.43	0.0	4.47	1.73	Alas1 Alas2 Ddt Fech Hmox1 Hmox2 Myo5a Si Urod Zic2
123	GO:0016066 [5]: cellular defense response (sensu Vertebrata)	9	9	1686	20	10914	-2.45	0.0	4.5	1.74	Cd1d1 Clec2h Dock2 Fcer1g Gadd45g Irf1 Ncf1 Prkcq Spn
124	GO:0030031 [6]: cell projection biogenesis	9	9	1686	20	10914	-2.45	0.0	4.5	1.74	Capzb Cdc42 Cyfip1 Fgd4 Pdgfa Pdgfb Pxn Rac2 Vcl
125	GO:0046148 [5]: pigment biosynthesis	6	6	1689	9	10925	-2.46	0.0	4.62	1.82	Alas1 Alas2 Ddt Fech Si Urod
126	GO:0006691 [8]: leukotriene metabolism	6	6	1689	9	10925	-2.46	0.0	4.62	1.82	Alox15 Alox15b Alox5ap Lta4h Ncf1 Syk
127	GO:0006936 [3]: muscle contraction	14	14	1681	42	10892	-2.5	0.0	4.26	1.58	Actn3 Casq1 Casq2 Cnn1 Kcnh2 Lsp1 Mybpc3 Myh11 Myh6 Myom1 Pde4b Tnni1 Tnni3 Wdr21
128	GO:0016547 [7]: RNA editing	3	3	1692	1	10933	-2.5	0.0	4.75	1.89	Adar Apobec1 Dnajb11
129	GO:0030032 [7]: lamellipodium biogenesis	5	5	1690	6	10928	-2.52	0.0	4.61	1.82	Capzb Cyfip1 Fgd4 Pxn Vcl
130	GO:0015980 [6]: energy derivation by oxidation of organic compounds	24	24	1671	92	10842	-2.55	0.0	3.96	1.5	Acdc Aco1 Atf3 Cs Csl Dlat Dlst Fbp2 G6pc Gbe1 Gck Gpd1 Gys2 Idh1 Ldh3 Pck1 Pgk2 Pgls Phkg1 Ppp1r1a Ppp1r3a Pygb Taldo1 Treh
131	GO:0007017 [7]: microtubule-based process	10	10	1685	128	10806	-2.58	0.0	0.01	0.0	Dnahc8 Hap1 Kif1a Kif2c Kif9 Mipol1 Tbce Tekt2 Tuba8 Tubd1
132	GO:0030003 [6]: cation homeostasis	16	16	1679	52	10882	-2.58	0.0	4.12	1.53	Aco1 Anxa7 Cherp Edn1 Ftl1 Ftl2 Ltf Nucb2 Prkcb1 Prnd Pth Rshl1 Stc1 Sv2a Tmprss3 Trpm8
133	GO:0000067 [6]: DNA replication and chromosome cycle	8	8	1687	111	10823	-2.59	0.0	0.01	0.0	Helb Polb Polg Rev3l Smc1l2 Tert Top3a Top3b
134	GO:0009117 [6]: nucleotide metabolism	29	29	1666	119	10815	-2.59	0.0	3.82	1.42	0610011D08Rik Ada Adcy3 Adcy4 Adcy8 Ak1 Ak5 Atp5a1 Atp5b Atp5d Atp6v1d BC016495 Cbr2 Cnp1 Dcxr Entpd1 Entpd2 Gmpr Kynu Mthfd1 Ncf1 Ncf2 Nme6 Otc Pgls Pigo Taldo1 Thtpa Tyki
135	GO:0007223 [7]: frizzled-2 signaling pathway	7	7	1688	13	10921	-2.61	0.0	4.41	1.68	Ror2 Wnt10b Wnt2 Wnt3a Wnt4 Wnt8a Wnt9a
136	GO:0016051 [6]: carbohydrate biosynthesis	14	14	1681	43	10891	-2.63	0.0	4.11	1.53	Acdc Atf3 B3galt1 B3galt2 Fbp2 G6pc Gbe1 Gpd1 Gys2 Large Ndst2 Pck1 Phkg1 Pmm2
137	GO:0015031 [5]: protein transport	79	79	1616	407	10527	-2.63	0.0	3.26	1.09	2310040A13Rik 2610034M16Rik 4632408A20Rik 5430435G22Rik 9030617O03Rik 9130017C17Rik AI317395 Ap1b1 Ap1g2 Ap1s1 Ap2a2 Ap3d1 Ap3m1 Ap3m2 Ap3s2 Ap4s1 Apba3 Arl10a Clpx Clta Cog4 Copb2 Copz2 D030051N19Rik Dmgdh Eda Epim F830014G06Rik Folr1 Gphn Hao3 Hsd17b4 Kpna1 Lman2 Lyst Mlycd Mtx1 Napb Nfkbia Nsf Pex5 Prl Rab10 Rab11b Rab17 Rab21 Rab25 Rab32 Rab33a Rab37 Rab38 Rab3b Rab7l1 Rab8a Rab8b Rabgef1 Ram…
138	GO:0007001 [7]: chromosome organization and biogenesis (sensu Eukaryota)	21	21	1674	213	10721	-2.64	0.0	0.01	0.0	Bat8 Cbx5 D10Bwg0791e H1foo H2afy Hdac5 Hist1h4f Hist1h4h Hmga2 Klf1 Nap1l1 Nap1l3 Nap1l4 Ring1 Sirt7 Smarca1 Smarcd3 Smarce1 Tep1 Terf2ip Tert
139	GO:0030030 [5]: cell projection organization and biogenesis	9	9	1686	21	10913	-2.65	0.0	4.26	1.58	Capzb Cdc42 Cyfip1 Fgd4 Pdgfa Pdgfb Pxn Rac2 Vcl
140	GO:0006397 [7]: mRNA processing	22	22	1673	220	10714	-2.67	0.0	0.01	0.0	3100004P22Rik A2bp1 Acin1 Adar Apobec1 Cherp Cstf1 D13Wsu64e Dbr1 Ddx1 Dhx16 Elavl4 Hnrpa2b1 Hnrph1 Ppargc1b Rbm12 Rnpc1 Sf3a2 Sfrs12 Sfrs15 Sfrs4 Thoc3
141	GO:0000074 [6]: regulation of cell cycle	48	48	1647	227	10707	-2.72	0.0	3.43	1.17	Aatf Adcyap1 Ak1 Araf1 Btg4 Ccnd2 Ccng1 Ccnk Ccnt1 Cdc23 Csf1r Dhx16 Elk3 Erg Fes Fgf1 Fgf5 Fgf7 Fgr Figf Foxg1 Gadd45b Gadd45g Gas2 Il1a Jund1 Lats1 Mad2l2 Maff Mafg Mycs Nat6 Nbl1 Nmyc1 Nr2f1 Pdgfa Pdgfb Pkd1 Ppp2ca Pycard Rab8a Ros1 Slfn1 Tgfb3 Tpte Tsc2 Vav1 Vav2
142	GO:0006633 [7]: fatty acid biosynthesis	13	13	1682	39	10895	-2.73	0.0	4.04	1.53	Alox15 Alox15b Alox5ap Degs2 Fasn Lta4h Mlycd Ptgds2 Ptgis Ptgs1 Sah Syk Tbxas1
143	GO:0045184 [5]: establishment of protein localization	79	79	1616	411	10523	-2.77	0.0	3.1	1.05	2310040A13Rik 2610034M16Rik 4632408A20Rik 5430435G22Rik 9030617O03Rik 9130017C17Rik AI317395 Ap1b1 Ap1g2 Ap1s1 Ap2a2 Ap3d1 Ap3m1 Ap3m2 Ap3s2 Ap4s1 Apba3 Arl10a Clpx Clta Cog4 Copb2 Copz2 D030051N19Rik Dmgdh Eda Epim F830014G06Rik Folr1 Gphn Hao3 Hsd17b4 Kpna1 Lman2 Lyst Mlycd Mtx1 Napb Nfkbia Nsf Pex5 Prl Rab10 Rab11b Rab17 Rab21 Rab25 Rab32 Rab33a Rab37 Rab38 Rab3b Rab7l1 Rab8a Rab8b Rabgef1 Ram…
144	GO:0007582 [2]: physiological process	1399	1399	296	8876	2058	-2.78	0.0	2.35	0.83	0610009O03Rik 0610010D20Rik 0610011D08Rik 0610033H09Rik 0610040B21Rik 1110003P22Rik 1200007B05Rik 1300002A08Rik 1300013B24Rik 1500010M16Rik 1700018F24Rik 1810010G06Rik 2010005A06Rik 2010321J07Rik 2210012G02Rik 2310040A13Rik 2410004H02Rik 2610014F08Rik 2610027L16Rik 2610034M16Rik 3100004P22Rik 3110049J23Rik 4632408A20Rik 4732429I09Rik 4732497O03Rik 4930430A15Rik 4930517K11Rik 5430428G01Rik 5430435…
145	GO:0005975 [5]: carbohydrate metabolism	51	51	1644	246	10688	-2.79	0.0	3.31	1.11	AV071179 Acdc Aco1 Aldh1b1 Alox15 Amy2 Atf3 B3galt1 B3galt2 B4galt5 B4galt6 B4galt7 BC023151 Cs Csl Dcxr Dlat Dlst Fbp2 G6pc Galc Gba Gbe1 Gck Gk-rs1 Glo1 Gpd1 Gys2 Habp4 Idh1 Ipf1 Large Ldh3 Lyzl4 Man2b1 Man2b2 Ndst2 Neu2 Npy1r Pck1 Pgk2 Pgls Pglyrp2 Phkg1 Pmm2 Ppp1r1a Ppp1r3a Pygb Smpdl3a Taldo1 Treh
146	GO:0001525 [6]: angiogenesis	16	16	1679	54	10880	-2.8	0.0	3.86	1.44	Aggf1 Dll4 Elk3 Eng Enpep Fgf1 Figf Hif1a Nrp1 Nte Pitx2 Plg Robo4 Rtn4 Tek Tie1
147	GO:0009889 [5]: regulation of biosynthesis	19	19	1676	69	10865	-2.8	0.0	3.78	1.4	1500010M16Rik Aatf Acdc Aco1 Cd1d1 Ddx1 Eif2ak1 Eif5 Fcer1g Inpp5d Irf1 Paip1 Prkcq Prkrir Rnf128 Skiv2l Spn Spp2 Syk
148	GO:0006417 [6]: regulation of protein biosynthesis	18	18	1677	64	10870	-2.81	0.0	3.8	1.41	1500010M16Rik Aatf Aco1 Cd1d1 Ddx1 Eif2ak1 Eif5 Fcer1g Inpp5d Irf1 Paip1 Prkcq Prkrir Rnf128 Skiv2l Spn Spp2 Syk
149	GO:0051276 [6]: chromosome organization and biogenesis	22	22	1673	217	10717	-2.81	0.0	0.02	0.0	Bat8 Cbx5 D10Bwg0791e H1foo H2afy Hdac5 Hist1h4f Hist1h4h Hmga2 Klf1 Nap1l1 Nap1l3 Nap1l4 Ring1 Sirt7 Smarca1 Smarcd3 Smarce1 Smc1l2 Tep1 Terf2ip Tert
150	GO:0006412 [6]: protein biosynthesis	51	51	1644	425	10509	-2.82	0.0	0.03	0.01	1500010M16Rik 4930517K11Rik Aars Aatf Abca1 Aco1 Adamts5 B3galt1 B3galt4 B3gnt3 Cd1d1 Cdh16 Ddx1 Dpagt1 Eef2 Eif2ak1 Eif2b4 Eif5 Fcer1g Gadd45g Gtpbp2 Inpp5d Irf1 Mrps15 Mrps2 Paip1 Pigc Pigq Pomt2 Popdc3 Prdm1 Prkcq Prkrir Psen2 Rnf128 Rpl5 Rps15 Skiv2l Slc30a9 Smarcd3 Spn Spp2 St3gal1 St6galnac5 St8sia3 St8sia4 Syk Tars Vars2 Wfs1 Yars
151	GO:0050793 [3]: regulation of development	30	30	1665	128	10806	-2.85	0.0	3.51	1.21	Ap3d1 Cd1d1 Cdh4 Cish Dmbt1 Efna1 Esm1 Foxg1 H2-Oa Hoxb13 Igfbp2 Igfbp6 Inpp5d Lgmn Nfam1 Notch2 Nov Npy1r Nrp1 Ntn1 Pax4 Prss11 Stat5a Stat5b Syk Tkt Wig1 Wisp1 Wnt3a Xdh
152	GO:0006811 [5]: ion transport	89	89	1606	476	10458	-2.91	0.0	2.86	0.99	1810010G06Rik Abcc9 Acdc Atp1b4 Atp5a1 Atp5b Atp5d Atp5s Atp6v0a1 Atp6v0a4 Atp6v1d Cacna1g Cacng3 Camk2b Catsper1 Chrna5 Chrng Clca3 Clcnkb Cldn16 Cnga1 Col10a1 Cp Eda Fcna Ftl1 Ftl2 Fxyd4 Fxyd7 Gabra1 Gabra6 Gabrb1 Gabrq Gabrr1 Grik1 Grin1 Grin3b Kcna3 Kcne1 Kcnh2 Kcnj1 Kcnj14 Kcnj5 Kcnk2 Kcnk4 Kcnk5 Kcnmb1 Kcnn3 Ltf Marco Mbl2 Mcoln2 P2ry4 P2ry6 Pkd1 Pln Prkcb1 Ptger3 Rshl1 Ryr2 Scn11a Scn7a Sc…
153	GO:0006635 [8]: fatty acid beta-oxidation	4	4	1691	4	10930	-2.92	0.0	4.24	1.58	Acdc Acox1 Ehhadh Hadhb
154	GO:0006857 [6]: oligopeptide transport	4	4	1691	4	10930	-2.92	0.0	4.24	1.58	Cdh17 Slc15a1 Slc15a3 Slc15a4
155	GO:0007595 [5]: lactation	4	4	1691	4	10930	-2.92	0.0	4.24	1.58	Prl Stat5a Stat5b Xdh
156	GO:0006950 [4]: response to stress	94	94	1601	713	10221	-2.97	0.0	0.06	0.02	2610014F08Rik Adn Aptx Atrx Btg2 C4 C8b Camp Ccl11 Ccl17 Ccl19 Ccl24 Ccl3 Ccr4 Cd1d1 Cfi Clec2h Crhr1 Csf3r Cxcl13 Cxcl9 Daf1 Defb1 Defb2 Defcr3 Dmc1h Dnaja1 Dock2 Dusp10 Elk3 Epx Ercc5 Ercc8 F2 Fcer1g Gadd45g Gpx6 Gpx7 Gtf2h1 Gypa H2-Bf Hc Hif1a Hp Hspa1l Hspb3 Idh1 Ifi204 Igj Igll1 Il16 Il17e Il1a Il1f6 Inpp5d Irf1 Itgb2 Lat Ly78 Ly96 Lyst Masp1 Mbl2 Mefv Mpo Msra Mx2 Ncf1 Orm1 Orm2 Penk1 Pirb …
157	GO:0050801 [4]: ion homeostasis	16	16	1679	56	10878	-3.03	0.0	3.61	1.28	Aco1 Anxa7 Cherp Edn1 Ftl1 Ftl2 Ltf Nucb2 Prkcb1 Prnd Pth Rshl1 Stc1 Sv2a Tmprss3 Trpm8
158	GO:0006873 [5]: cell ion homeostasis	16	16	1679	56	10878	-3.03	0.0	3.61	1.28	Aco1 Anxa7 Cherp Edn1 Ftl1 Ftl2 Ltf Nucb2 Prkcb1 Prnd Pth Rshl1 Stc1 Sv2a Tmprss3 Trpm8
159	GO:0019222 [4]: regulation of metabolism	243	243	1452	1452	9482	-3.08	0.0	2.07	0.83	0610033H09Rik 1500010M16Rik 2010005A06Rik 2210012G02Rik 4732429I09Rik 4930430A15Rik Aatf Abcb11 Acdc Aco1 Ankfy1 Ankib1 Ankra2 Arid3a Asb12 Ascl3 Ash2l Atf3 BC005471 Basp1 Bcl6b Btg2 Ccnk Ccnt1 Cd1d1 Cdkn2c Centg3 Cherp Chx10 Cnot2 Creb3 Creb3l3 Creg1 Cutl1 Dach1 Dbnl Ddx1 Ddx54 Dlx5 Dmap1 Dmrt2 Dnmt3a Eif2ak1 Eif5 Elk3 Eln Erg Esrrg Evx2 Fank1 Fcer1g Fem1a Foxa1 Foxd3 Foxf2 Foxg1 Foxi1 Foxn1 Gat…
160	GO:0009583 [7]: detection of light	8	8	1687	19	10915	-3.09	0.0	3.83	1.43	Fech Gnat2 Opn1mw Opn1sw Opn4 Pdcl2 Rgr Zcwcc2
161	GO:0009416 [7]: response to light	8	8	1687	19	10915	-3.09	0.0	3.83	1.43	Fech Gnat2 Opn1mw Opn1sw Opn4 Pdcl2 Rgr Zcwcc2
162	GO:0000279 [6]: M phase	11	11	1684	128	10806	-3.1	0.0	0.02	0.0	Ccng1 Ccnk Cdc23 Centd3 Chfr Dmc1h Lats1 Mad2l2 Mki67 Nek9 Smc1l2
163	GO:0019725 [4]: cell homeostasis	18	18	1677	67	10867	-3.11	0.0	3.46	1.19	Aco1 Anxa7 Cherp Edn1 Ftl1 Ftl2 Gck Kcnk2 Ltf Nucb2 Prkcb1 Prnd Pth Rshl1 Stc1 Sv2a Tmprss3 Trpm8
164	GO:0007517 [5]: muscle development	26	26	1669	110	10824	-3.11	0.0	3.27	1.09	1500003O03Rik 1700073K01Rik 2600002E23Rik Calml4 Capn3 Casq1 Casq2 Cutl1 Dgkg Efhd2 Eln Gphn Ky Met Mybpc3 Myf6 Myh11 Myh6 Myom1 Pdlim3 Phkg1 Plg Rhoa Snta1 Tnni1 Tnni3
165	GO:0048514 [5]: blood vessel morphogenesis	17	17	1678	62	10872	-3.12	0.0	3.47	1.19	Aggf1 Dll4 Elk3 Eng Enpep Fgf1 Figf Hey2 Hif1a Nrp1 Nte Pitx2 Plg Robo4 Rtn4 Tek Tie1
166	GO:0008104 [4]: protein localization	80	80	1615	429	10505	-3.13	0.0	2.64	0.83	2310040A13Rik 2610034M16Rik 4632408A20Rik 5430435G22Rik 9030617O03Rik 9130017C17Rik AI317395 Ap1b1 Ap1g2 Ap1s1 Ap2a2 Ap3d1 Ap3m1 Ap3m2 Ap3s2 Ap4s1 Apba3 Arl10a Clpx Clta Cog4 Copb2 Copz2 D030051N19Rik Dbpht1 Dmgdh Eda Epim F830014G06Rik Folr1 Gphn Hao3 Hsd17b4 Kpna1 Lman2 Lyst Mlycd Mtx1 Napb Nfkbia Nsf Pex5 Prl Rab10 Rab11b Rab17 Rab21 Rab25 Rab32 Rab33a Rab37 Rab38 Rab3b Rab7l1 Rab8a Rab8b Rabg…
167	GO:0007229 [6]: integrin-mediated signaling pathway	14	14	1681	47	10887	-3.14	0.0	3.55	1.23	Adam22 Adam28 Adamts4 Adamts5 Cib1 Gab2 Ibsp Itga7 Itgb2 Itgb6 Itgb7 Itgbl1 Pxn Rhoa
168	GO:0044249 [5]: cellular biosynthesis	121	121	1574	689	10245	-3.25	0.0	2.25	0.83	0610010D20Rik 0610011D08Rik 1500010M16Rik 4930517K11Rik Aars Aatf Abca1 Acas2 Acdc Aco1 Ada Adamts5 Adcy3 Adcy4 Adcy8 Akr1d1 Alas1 Alas2 Alox15 Alox15b Alox5ap Atf3 Atp5a1 Atp5b Atp5d Atp6v1d B3galt1 B3galt2 B3galt4 B3gnt3 BC016495 Bcat2 Bhmt2 Cd1d1 Cdh16 Coq3 Cyp11a1 Ddc Ddt Ddx1 Degs2 Dgat2 Dpagt1 Eef2 Eif2ak1 Eif2b4 Eif5 Fasn Fbp2 Fcer1g Fech G6pc Gadd45g Gbe1 Gch1 Gclc Ggt1 Gpd1 Gphn Gtpbp2 G…
169	GO:0009613 [5]: response to pest, pathogen or parasite	58	58	1637	458	10476	-3.26	0.0	0.06	0.02	Adn C4 C8b Camp Ccl11 Ccl17 Ccl19 Ccl24 Ccl3 Ccr4 Cd1d1 Cfi Clec2h Csf3r Cxcl13 Cxcl9 Daf1 Defb1 Defb2 Defcr3 Dock2 F2 Fcer1g Gadd45g H2-Bf Hc Hp Igj Igll1 Il16 Il17e Il1a Il1f6 Inpp5d Irf1 Itgb2 Lat Ly78 Ly96 Lyst Masp1 Mbl2 Mefv Mx2 Ncf1 Orm1 Orm2 Pirb Ppm1d Prkcd Prkcq Ptger3 Pycard Repin1 Saa1 Spn Stab1 Tlr1
170	GO:0009624 [6]: response to nematodes	2	2	1693	0	10934	-3.27	0.0	4.02	1.53	Il17e Itlna
171	GO:0016198 [7]: axon choice point recognition	2	2	1693	0	10934	-3.27	0.0	4.02	1.53	Efnb3 Foxg1
172	GO:0016553 [8]: base conversion or substitution editing	2	2	1693	0	10934	-3.27	0.0	4.02	1.53	Adar Apobec1
173	GO:0019364 [7]: pyridine nucleotide catabolism	2	2	1693	0	10934	-3.27	0.0	4.02	1.53	Ncf1 Ncf2
174	GO:0030035 [7]: microspike biogenesis	2	2	1693	0	10934	-3.27	0.0	4.02	1.53	Cdc42 Fgd4
175	GO:0030259 [7]: lipid glycosylation	2	2	1693	0	10934	-3.27	0.0	4.02	1.53	Galgt1 Galgt2
176	GO:0030321 [9]: transepithelial chloride transport	2	2	1693	0	10934	-3.27	0.0	4.02	1.53	P2ry4 P2ry6
177	GO:0042365 [7]: water-soluble vitamin catabolism	2	2	1693	0	10934	-3.27	0.0	4.02	1.53	Ncf1 Ncf2
178	GO:0043149 [11]: stress fiber formation	2	2	1693	0	10934	-3.27	0.0	4.02	1.53	Eln Rhoa
179	GO:0048041 [6]: focal adhesion formation	2	2	1693	0	10934	-3.27	0.0	4.02	1.53	Arhgap6 Pxn
180	GO:0000288 [8]: mRNA catabolism, deadenylylation-dependent decay	2	2	1693	0	10934	-3.27	0.0	4.02	1.53	Auh Usp52
181	GO:0006742 [8]: NADPH catabolism	2	2	1693	0	10934	-3.27	0.0	4.02	1.53	Ncf1 Ncf2
182	GO:0006788 [6]: heme oxidation	2	2	1693	0	10934	-3.27	0.0	4.02	1.53	Hmox1 Hmox2
183	GO:0008037 [5]: cell recognition	2	2	1693	0	10934	-3.27	0.0	4.02	1.53	Efnb3 Foxg1
184	GO:0008038 [6]: neuronal cell recognition	2	2	1693	0	10934	-3.27	0.0	4.02	1.53	Efnb3 Foxg1
185	GO:0009111 [6]: vitamin catabolism	2	2	1693	0	10934	-3.27	0.0	4.02	1.53	Ncf1 Ncf2
186	GO:0008283 [4]: cell proliferation	111	111	1584	627	10307	-3.27	0.0	2.28	0.83	Aatf Adcyap1 Ak1 Anp32b Anxa7 Araf1 Asah2 Btg4 Calm3 Camk2b Ccnd2 Ccng1 Ccnk Ccnl2 Ccnt1 Cdc23 Cdc26 Cdc2l1 Cdc42 Cdkn2c Centd3 Cherp Chfr Csf1r Dhx16 Dmbt1 Dmc1h Dock2 Elk3 Enpep Erg Fes Fgf1 Fgf5 Fgf7 Fgr Figf Foxg1 G0s2 Gadd45b Gadd45g Gak Gas2 Gli2 H2-Bf Hdgfrp3 Helb Hgf Hhex Ifnar2 Il1a Inpp5d Ipf1 Jund1 Lats1 Mab21l2 Mad2l2 Maff Mafg Mki67 Mycs Nat6 Nbl1 Ncf1 Nek9 Nfkbia Nmyc1 Nr2f1 Pdcd1lg…
187	GO:0030317 [5]: sperm motility	3	3	1692	2	10932	-3.28	0.0	3.93	1.5	Catsper1 Gas8 Mcsp
188	GO:0050818 [4]: regulation of coagulation	3	3	1692	2	10932	-3.28	0.0	3.93	1.5	Plg Procr Thbd
189	GO:0050819 [5]: negative regulation of coagulation	3	3	1692	2	10932	-3.28	0.0	3.93	1.5	Plg Procr Thbd
190	GO:0050853 [7]: B-cell receptor signaling pathway	3	3	1692	2	10932	-3.28	0.0	3.93	1.5	Cd79b Nfam1 Syk
191	GO:0006090 [7]: pyruvate metabolism	3	3	1692	2	10932	-3.28	0.0	3.93	1.5	Dlat Pck1 Pdk2
192	GO:0019933 [8]: cAMP-mediated signaling	10	10	1685	29	10905	-3.28	0.0	3.52	1.21	Adcy3 Adcy4 Adcy8 Adcyap1 Lgr8 Oprd1 P2ry12 Pclo Ptger3 Ptger4
193	GO:0001816 [5]: cytokine production	10	10	1685	29	10905	-3.28	0.0	3.52	1.21	Cd1d1 Fcer1g Gadd45g Inpp5d Irf1 Lcp2 Prkcq Rnf128 Spn Syk
194	GO:0007189 [9]: G-protein signaling, adenylate cyclase activating pathway	7	7	1688	16	10918	-3.33	0.0	3.61	1.28	Adcy3 Adcy4 Adcy8 Adcyap1 Lgr8 Oprd1 Ptger4
195	GO:0045619 [5]: regulation of lymphocyte differentiation	6	6	1689	12	10922	-3.33	0.0	3.67	1.32	Ap3d1 Cd1d1 H2-Oa Inpp5d Nfam1 Syk
196	GO:0007031 [6]: peroxisome organization and biogenesis	6	6	1689	12	10922	-3.33	0.0	3.67	1.32	Abcd4 Pex11a Pex5 Pipox Prdx5 Scp2
197	GO:0044262 [6]: cellular carbohydrate metabolism	34	34	1661	159	10775	-3.33	0.0	2.87	0.99	Acdc Aco1 Atf3 B3galt1 B3galt2 B4galt7 Cs Csl Dcxr Dlat Dlst Fbp2 G6pc Gbe1 Gck Gpd1 Gys2 Habp4 Idh1 Ipf1 Ldh3 Ndst2 Npy1r Pck1 Pgk2 Pgls Pglyrp2 Phkg1 Pmm2 Ppp1r1a Ppp1r3a Pygb Taldo1 Treh
198	GO:0016042 [5]: lipid catabolism	15	15	1680	54	10880	-3.35	0.0	3.27	1.09	AI132321 Adpn Clps Galc Grn Lipe Lpl Pla2g12b Pla2g2c Pla2g2d Pla2g2f Plcl2 Pld1 Pld2 Sh3d1B
199	GO:0007218 [7]: neuropeptide signaling pathway	15	15	1680	54	10880	-3.35	0.0	3.27	1.09	Adcyap1 Agrp Apbb1ip Crcp Emr1 Gpr56 Grp Npy2r Oprd1 Pamci Penk1 Pkd1 Prok2 Rassf5 Rgl2
200	GO:0006414 [8]: translational elongation	2	2	1693	49	10885	-3.35	0.0	0.01	0.0	Eef2 Gtpbp2
201	GO:0015833 [5]: peptide transport	4	4	1691	5	10929	-3.37	0.0	3.76	1.4	Cdh17 Slc15a1 Slc15a3 Slc15a4
202	GO:0006779 [7]: porphyrin biosynthesis	4	4	1691	5	10929	-3.37	0.0	3.76	1.4	Alas1 Alas2 Fech Urod
203	GO:0006783 [6]: heme biosynthesis	4	4	1691	5	10929	-3.37	0.0	3.76	1.4	Alas1 Alas2 Fech Urod
204	GO:0006957 [7]: complement activation, alternative pathway	4	4	1691	5	10929	-3.37	0.0	3.76	1.4	Adn C8b H2-Bf Hc
205	GO:0007188 [8]: G-protein signaling, coupled to cAMP nucleotide second messenger	9	9	1686	25	10909	-3.38	0.0	3.46	1.19	Adcy3 Adcy4 Adcy8 Adcyap1 Lgr8 Oprd1 P2ry12 Ptger3 Ptger4
206	GO:0016477 [5]: cell migration	26	26	1669	114	10820	-3.38	0.0	2.96	1.02	Arhgap8 Astn1 Cdh4 Csf3r Dock2 Efnb3 Enpep Fcer1g Foxg1 Gab2 Gbx2 Gfra3 Il16 Itgb2 Nr2f1 Nrp1 Ntn1 Pdgfb Pex5 Pitx2 Robo4 Rtn4 Tek Tie1 Vax1 Vcl
207	GO:0006520 [6]: amino acid metabolism	26	26	1669	114	10820	-3.38	0.0	2.96	1.02	0610010D20Rik Aars Arg1 Auh Bcat2 Bhmt2 Cdh16 Ddc Ddt Dmgdh Ftcd Gldc Got1 Hgd Kynu Lao1 Mthfd1 Nags Otc Prdm1 Prodh2 Sgpl1 Si Tars Vars2 Yars
208	GO:0009108 [7]: coenzyme biosynthesis	14	14	1681	50	10884	-3.45	0.0	3.17	1.07	Acas2 Atp5a1 Atp5b Atp5d Atp6v1d BC016495 Coq3 Gclc Ggt1 Gphn Kynu Lias Mthfd1 Tpk1
209	GO:0006869 [5]: lipid transport	12	12	1683	40	10894	-3.47	0.0	3.23	1.07	Abca1 Adfp Apoa5 Apoc4 Apom Nrd1 Osbpl2 Pctp Pltp Scp2 Slc27a4 Slc27a5
210	GO:0009058 [4]: biosynthesis	124	124	1571	722	10212	-3.49	0.0	1.9	0.78	0610010D20Rik 0610011D08Rik 1500010M16Rik 3110049J23Rik 4930517K11Rik Aars Aatf Abca1 Acas2 Acdc Aco1 Ada Adamts5 Adcy3 Adcy4 Adcy8 Akr1d1 Alas1 Alas2 Alox15 Alox15b Alox5ap Atf3 Atp5a1 Atp5b Atp5d Atp6v1d B3galt1 B3galt2 B3galt4 B3gnt3 BC016495 Bcat2 Bhmt2 Cd1d1 Cdh16 Coq3 Cyp11a1 Ddc Ddt Ddx1 Degs2 Dgat2 Dpagt1 Eef2 Eif2ak1 Eif2b4 Eif5 Fasn Fbp2 Fcer1g Fech G6pc Gadd45g Gbe1 Gch1 Gclc Ggt1 Got1…
211	GO:0043283 [4]: biopolymer metabolism	188	188	1507	1137	9797	-3.51	0.0	1.59	0.64	0610033H09Rik 1300002A08Rik 2610014F08Rik 2610027L16Rik 3100004P22Rik 4732497O03Rik 5430435G22Rik A2bp1 AI317395 AW557805 Aars Acin1 Adam17 Adam19 Adam21 Adam22 Adam23 Adam28 Adamts4 Adamts5 Adamts8 Adar Adat1 Adcy8 Adn Apeh Apobec1 Aptx Asrgl1 Atrx Auh Bat8 Bfsp1 C1s Capn2 Capn3 Capn7 Capn8 Capn9 Casp14 Casp9 Cbx5 Cdh16 Cfi Cherp Cndp2 Cpa3 Cpa5 Cpb1 Cstf1 Ctsc Ctse Ctsg Ctsh Ctsk Ctsl D10Bwg079…
212	GO:0043207 [5]: response to external biotic stimulus	64	64	1631	488	10446	-3.51	0.0	0.09	0.04	9230106L14Rik Adn C4 C8b Camp Ccl11 Ccl17 Ccl19 Ccl24 Ccl3 Ccr4 Cd1d1 Cfi Clec2h Csf3r Cxcl13 Cxcl9 Daf1 Defb1 Defb11 Defb2 Defcr3 Dock2 F2 Fcer1g Gadd45g H2-Bf Hc Hp Igj Igll1 Il16 Il17e Il1a Il1f6 Inpp5d Irf1 Itgb2 Itlna Lat Leap2 Ly78 Ly96 Lyst Lyzl4 Masp1 Mbl2 Mefv Mx2 Ncf1 Ngp Orm1 Orm2 Pirb Ppm1d Prkcd Prkcq Ptger3 Pycard Repin1 Saa1 Spn Stab1 Tlr1
213	GO:0007602 [8]: phototransduction	7	7	1688	17	10917	-3.52	0.0	3.39	1.14	Gnat2 Opn1mw Opn1sw Opn4 Pdcl2 Rgr Zcwcc2
214	GO:0042089 [6]: cytokine biosynthesis	9	9	1686	26	10908	-3.53	0.0	3.28	1.09	Cd1d1 Fcer1g Gadd45g Inpp5d Irf1 Prkcq Rnf128 Spn Syk
215	GO:0019370 [9]: leukotriene biosynthesis	5	5	1690	9	10925	-3.55	0.0	3.49	1.21	Alox15 Alox15b Alox5ap Lta4h Syk
216	GO:0019395 [7]: fatty acid oxidation	5	5	1690	9	10925	-3.55	0.0	3.49	1.21	Acdc Acox1 Ehhadh Hadhb Phyh
217	GO:0045944 [9]: positive regulation of transcription from Pol II promoter	3	3	1692	56	10878	-3.58	0.0	0.01	0.0	Nfat5 Ntf3 Tcf1
218	GO:0009310 [6]: amine catabolism	11	11	1684	36	10898	-3.58	0.0	3.14	1.05	Arg1 Auh Bcat2 Bhmt2 Dmgdh Ftcd Hgd Kynu Lao1 Mthfd1 Prodh2
219	GO:0045935 [6]: positive regulation of nucleobase, nucleoside, nucleotide and nucleic acid metabolism	7	7	1688	89	10845	-3.59	0.0	0.02	0.0	Glis1 Irf1 Ncoa1 Nfat5 Ntf3 Sfpi1 Tcf1
220	GO:0008380 [7]: RNA splicing	19	19	1676	178	10756	-3.6	0.0	0.04	0.01	3100004P22Rik A2bp1 Acin1 Cherp D13Wsu64e Dbr1 Ddx1 Dhx16 Elavl4 Hnrpa2b1 Hnrph1 Ppargc1b Rbm12 Rnpc1 Sf3a2 Sfrs12 Sfrs15 Sfrs4 Thoc3
221	GO:0009611 [5]: response to wounding	36	36	1659	296	10638	-3.61	0.0	0.07	0.03	Ccl11 Ccl17 Ccl19 Ccl24 Ccl3 Ccr4 Cd1d1 Clec2h Csf3r Cxcl13 Cxcl9 Dock2 Elk3 Fcer1g Gadd45g Hc Il16 Il17e Il1a Il1f6 Irf1 Itgb2 Lat Ly78 Ly96 Lyst Mefv Ncf1 Plg Prkcq Ptger3 Pycard Repin1 Spn Stab1 Tlr1
222	GO:0042035 [7]: regulation of cytokine biosynthesis	8	8	1687	22	10912	-3.63	0.0	3.22	1.07	Cd1d1 Fcer1g Inpp5d Irf1 Prkcq Rnf128 Spn Syk
223	GO:0048015 [7]: phosphoinositide-mediated signaling	8	8	1687	22	10912	-3.63	0.0	3.22	1.07	Centa2 Cerk Cish Dgkg Gng13 Htr2c Ptger3 Trpc6
224	GO:0006355 [7]: regulation of transcription, DNA-dependent	213	213	1482	1315	9619	-3.63	0.0	1.29	0.57	2010005A06Rik 2210012G02Rik 4732429I09Rik 4930430A15Rik Abcb11 Ankfy1 Ankib1 Ankra2 Arid3a Asb12 Ascl3 Ash2l Atf3 BC005471 Basp1 Bcl6b Btg2 Ccnk Ccnt1 Cdkn2c Centg3 Cherp Chx10 Cnot2 Creb3 Creb3l3 Creg1 Cutl1 Dach1 Ddx54 Dlx5 Dmap1 Dmrt2 Dnmt3a Elk3 Erg Esrrg Evx2 Fank1 Fem1a Foxa1 Foxd3 Foxf2 Foxg1 Foxi1 Foxn1 Gata2 Gbx2 Gcm1 Gfi1 Gli2 Glis1 Glrp1 Gsh2 Gtf2a1lf Gtf2h1 Hdac5 Hdgfrp2 Hey2 Hhex Hif…
225	GO:0000280 [7]: nuclear division	11	11	1684	119	10815	-3.63	0.0	0.03	0.01	Ccng1 Ccnk Cdc23 Centd3 Chfr Dmc1h Lats1 Mad2l2 Mki67 Nek9 Smc1l2
226	GO:0006139 [5]: nucleobase, nucleoside, nucleotide and nucleic acid metabolism	324	324	1371	2103	8831	-3.65	0.0	0.59	0.3	0610011D08Rik 2010005A06Rik 2210012G02Rik 2610014F08Rik 2610027L16Rik 3100004P22Rik 4732429I09Rik 4732497O03Rik 4930430A15Rik A2bp1 AW557805 Aars Abcb11 Acin1 Ada Adar Adat1 Adcy3 Adcy4 Adcy8 Ak1 Ak5 Allc Ankfy1 Ankib1 Ankra2 Apobec1 Aptx Arid3a Asb12 Ascl3 Ash2l Atf3 Atp5a1 Atp5b Atp5d Atp6v1d Atrx Auh BC005471 BC016495 Basp1 Bat8 Bcl6b Bfsp1 Btg2 Cbr2 Cbx5 Ccnk Ccnt1 Cdh16 Cdkn2c Centg3 Cherp C…
227	GO:0045941 [7]: positive regulation of transcription	7	7	1688	88	10846	-3.66	0.0	0.02	0.0	Glis1 Irf1 Ncoa1 Nfat5 Ntf3 Sfpi1 Tcf1
228	GO:0045449 [6]: regulation of transcription	216	216	1479	1339	9595	-3.66	0.0	1.23	0.55	2010005A06Rik 2210012G02Rik 4732429I09Rik 4930430A15Rik Abcb11 Ankfy1 Ankib1 Ankra2 Arid3a Asb12 Ascl3 Ash2l Atf3 BC005471 Basp1 Bcl6b Btg2 Ccnk Ccnt1 Cdkn2c Centg3 Cherp Chx10 Cnot2 Creb3 Creb3l3 Creg1 Cutl1 Dach1 Ddx54 Dlx5 Dmap1 Dmrt2 Dnmt3a Elk3 Erg Esrrg Evx2 Fank1 Fem1a Foxa1 Foxd3 Foxf2 Foxg1 Foxi1 Foxn1 Gata2 Gbx2 Gcm1 Gfi1 Gli2 Glis1 Glrp1 Gsh2 Gtf2a1lf Gtf2h1 Hdac5 Hdgfrp2 Hey2 Hhex Hif…
229	GO:0042107 [5]: cytokine metabolism	9	9	1686	27	10907	-3.67	0.0	3.12	1.05	Cd1d1 Fcer1g Gadd45g Inpp5d Irf1 Prkcq Rnf128 Spn Syk
230	GO:0016064 [6]: humoral defense mechanism (sensu Vertebrata)	12	12	1683	42	10892	-3.69	0.0	2.97	1.02	C4 C8b Cfi Daf1 Dock2 Fcer1g Hc Inpp5d Masp1 Mbl2 Pirb Prkcd
231	GO:0016070 [5]: RNA metabolism	41	41	1654	327	10607	-3.69	0.0	0.08	0.04	2610027L16Rik 3100004P22Rik 4732497O03Rik A2bp1 AW557805 Aars Acin1 Adar Adat1 Apobec1 Auh Bfsp1 Cdh16 Cherp Cstf1 D13Wsu64e Dbr1 Ddx1 Dhx16 Dnajb11 Elavl4 Exosc9 Hnrpa2b1 Hnrph1 Mapkapk2 Ppargc1b Prdm1 Qtrtd1 Rbm12 Rnaseh1 Rnpc1 Sf3a2 Sfrs12 Sfrs15 Sfrs4 Tars Thoc3 Usp52 Vars2 Xab2 Yars
232	GO:0042110 [7]: T-cell activation	11	11	1684	37	10897	-3.7	0.0	3.0	1.05	Ap3d1 Cd1d1 Dock2 Gadd45g H2-Oa Pdcd1lg2 Prkcq Spn Syk Vav1 Was
233	GO:0019219 [5]: regulation of nucleobase, nucleoside, nucleotide and nucleic acid metabolism	216	216	1479	1346	9588	-3.7	0.0	1.14	0.54	2010005A06Rik 2210012G02Rik 4732429I09Rik 4930430A15Rik Abcb11 Ankfy1 Ankib1 Ankra2 Arid3a Asb12 Ascl3 Ash2l Atf3 BC005471 Basp1 Bcl6b Btg2 Ccnk Ccnt1 Cdkn2c Centg3 Cherp Chx10 Cnot2 Creb3 Creb3l3 Creg1 Cutl1 Dach1 Ddx54 Dlx5 Dmap1 Dmrt2 Dnmt3a Elk3 Erg Esrrg Evx2 Fank1 Fem1a Foxa1 Foxd3 Foxf2 Foxg1 Foxi1 Foxn1 Gata2 Gbx2 Gcm1 Gfi1 Gli2 Glis1 Glrp1 Gsh2 Gtf2a1lf Gtf2h1 Hdac5 Hdgfrp2 Hey2 Hhex Hif…
234	GO:0006351 [7]: transcription, DNA-dependent	215	215	1480	1340	9594	-3.7	0.0	1.14	0.54	2010005A06Rik 2210012G02Rik 4732429I09Rik 4930430A15Rik Abcb11 Ankfy1 Ankib1 Ankra2 Arid3a Asb12 Ascl3 Ash2l Atf3 BC005471 Basp1 Bcl6b Btg2 Ccnk Ccnt1 Cdkn2c Centg3 Cherp Chx10 Cnot2 Creb3 Creb3l3 Creg1 Cutl1 Dach1 Ddx54 Dlx5 Dmap1 Dmrt2 Dnmt3a Elk3 Ell2 Erg Esrrg Evx2 Fank1 Fem1a Foxa1 Foxd3 Foxf2 Foxg1 Foxi1 Foxn1 Gata2 Gbx2 Gcm1 Gfi1 Gli2 Glis1 Glrp1 Gsh2 Gtf2a1lf Gtf2h1 Hdac5 Hdgfrp2 Hey2 Hhe…
235	GO:0006260 [6]: DNA replication	7	7	1688	87	10847	-3.73	0.0	0.02	0.0	Helb Polb Polg Rev3l Tert Top3a Top3b
236	GO:0042558 [6]: pteridine and derivative metabolism	4	4	1691	6	10928	-3.73	0.0	3.36	1.14	Folr1 Gch1 Gphn Qdpr
237	GO:0006350 [6]: transcription	221	221	1474	1390	9544	-3.74	0.0	1.0	0.51	2010005A06Rik 2210012G02Rik 4732429I09Rik 4930430A15Rik Abcb11 Ankfy1 Ankib1 Ankra2 Arid3a Asb12 Ascl3 Ash2l Atf3 BC005471 Basp1 Bcl6b Btg2 Ccnk Ccnt1 Cdkn2c Centg3 Cherp Chx10 Cnot2 Creb3 Creb3l3 Creg1 Cutl1 Dach1 Ddx54 Dlx5 Dmap1 Dmrt2 Dnmt3a Elk3 Ell2 Erg Esrrg Evx2 Fank1 Fem1a Foxa1 Foxd3 Foxf2 Foxg1 Foxi1 Foxn1 Gata2 Gbx2 Gcm1 Gfi1 Gli2 Glis1 Glrp1 Gsh2 Gtf2a1lf Gtf2h1 Hdac5 Hdgfrp2 Hey2 Hhe…
238	GO:0000375 [8]: RNA splicing, via transesterification reactions	19	19	1676	174	10760	-3.77	0.0	0.05	0.02	3100004P22Rik A2bp1 Acin1 Cherp D13Wsu64e Dbr1 Ddx1 Dhx16 Elavl4 Hnrpa2b1 Hnrph1 Ppargc1b Rbm12 Rnpc1 Sf3a2 Sfrs12 Sfrs15 Sfrs4 Thoc3
239	GO:0000377 [9]: RNA splicing, via transesterification reactions with bulged adenosine as nucleophile	19	19	1676	174	10760	-3.77	0.0	0.05	0.02	3100004P22Rik A2bp1 Acin1 Cherp D13Wsu64e Dbr1 Ddx1 Dhx16 Elavl4 Hnrpa2b1 Hnrph1 Ppargc1b Rbm12 Rnpc1 Sf3a2 Sfrs12 Sfrs15 Sfrs4 Thoc3
240	GO:0000398 [8]: nuclear mRNA splicing, via spliceosome	19	19	1676	174	10760	-3.77	0.0	0.05	0.02	3100004P22Rik A2bp1 Acin1 Cherp D13Wsu64e Dbr1 Ddx1 Dhx16 Elavl4 Hnrpa2b1 Hnrph1 Ppargc1b Rbm12 Rnpc1 Sf3a2 Sfrs12 Sfrs15 Sfrs4 Thoc3
241	GO:0019319 [8]: hexose biosynthesis	6	6	1689	14	10920	-3.78	0.0	3.16	1.07	Acdc Atf3 Fbp2 Gpd1 Pck1 Pmm2
242	GO:0042087 [6]: cell-mediated immune response	6	6	1689	14	10920	-3.78	0.0	3.16	1.07	Cd1d1 Dock2 Fcer1g Gadd45g Irf1 Prkcq
243	GO:0044272 [6]: sulfur compound biosynthesis	6	6	1689	14	10920	-3.78	0.0	3.16	1.07	Acas2 Bhmt2 Gclc Ggt1 Mthfd1 Ndst2
244	GO:0046165 [6]: alcohol biosynthesis	6	6	1689	14	10920	-3.78	0.0	3.16	1.07	Acdc Atf3 Fbp2 Gpd1 Pck1 Pmm2
245	GO:0046364 [7]: monosaccharide biosynthesis	6	6	1689	14	10920	-3.78	0.0	3.16	1.07	Acdc Atf3 Fbp2 Gpd1 Pck1 Pmm2
246	GO:0016265 [3]: death	62	62	1633	343	10591	-3.79	0.0	1.93	0.8	Acin1 Aplp1 Bcl2l14 Bcl2l2 Birc1a Birc1b Birc2 Btg2 C8b Card14 Casp14 Casp9 Cd1d1 Cd5l Cideb Cidec Cradd Dapk2 Dnase1 Elmo2 Fadd Faf1 Fgl2 Gadd45b Gadd45g Gas2 Gzma Gzmb Hc Hif1a Ifi204 Inpp5d Jmy Lgals12 Lsp1 Lyzl4 Mcl1 Moap1 Msra Mycs Nalp4c Ntn1 Pdcd1 Pik3ca Pik3cg Plg Polb Polg Pycard Scotin Sgk3 Sgpl1 Snai2 Spn Stk17b Tcf7 Tnfrsf25 Tradd Traf1 Traf3 Trp53inp1 Yars
247	GO:0007389 [3]: pattern specification	24	24	1671	110	10824	-3.8	0.0	2.48	0.83	Aldh1a2 Btg2 Catnbip1 Dnahc11 Edn1 Foxg1 Gsh2 Hoxa13 Hoxa3 Hoxa9 Hoxb13 Hoxb3 Hoxb5 Hoxc9 Hoxd10 Hoxd3 Lhx2 Notch2 Pcdh8 Pitx2 Ror2 Ttc10 Wnt3a Zic3
248	GO:0007160 [5]: cell-matrix adhesion	12	12	1683	43	10891	-3.8	0.0	2.85	0.98	Arhgap6 Eda Itga7 Itgb2 Itgb6 Itgb7 Itgbl1 Nid1 Pxn Rhoa Tecta Tek
249	GO:0030534 [3]: adult behavior	5	5	1690	10	10924	-3.81	0.0	3.2	1.07	Efnb3 Mafg Met Msra Oprd1
250	GO:0030595 [6]: immune cell chemotaxis	5	5	1690	10	10924	-3.81	0.0	3.2	1.07	Csf3r Dock2 Fcer1g Il16 Itgb2
251	GO:0006094 [8]: gluconeogenesis	5	5	1690	10	10924	-3.81	0.0	3.2	1.07	Acdc Atf3 Fbp2 Gpd1 Pck1
252	GO:0006775 [6]: fat-soluble vitamin metabolism	5	5	1690	10	10924	-3.81	0.0	3.2	1.07	Aldh1a1 Aldh1a2 Aldh1a7 Gc Ttpa
253	GO:0006941 [4]: striated muscle contraction	5	5	1690	10	10924	-3.81	0.0	3.2	1.07	Casq2 Mybpc3 Myh11 Myh6 Myom1
254	GO:0006915 [6]: apoptosis	56	56	1639	306	10628	-3.81	0.0	1.96	0.83	Acin1 Aplp1 Bcl2l14 Bcl2l2 Birc1a Birc1b Birc2 Btg2 Card14 Casp14 Casp9 Cd1d1 Cd5l Cideb Cidec Cradd Dapk2 Dnase1 Elmo2 Fadd Faf1 Gadd45b Gadd45g Gas2 Gzma Gzmb Hif1a Ifi204 Inpp5d Jmy Lgals12 Lsp1 Mcl1 Moap1 Mycs Nalp4c Ntn1 Pdcd1 Pik3ca Pik3cg Plg Polb Pycard Scotin Sgk3 Sgpl1 Snai2 Spn Stk17b Tcf7 Tnfrsf25 Tradd Traf1 Traf3 Trp53inp1 Yars
255	GO:0030099 [4]: myeloid blood cell differentiation	10	10	1685	33	10901	-3.82	0.0	2.9	1.0	AI586015 Cbfa2t3h F730004D16Rik Gab3 Il17e Inpp5d Pirb Sfpi1 Spib Tal1
256	GO:0042445 [5]: hormone metabolism	10	10	1685	33	10901	-3.82	0.0	2.9	1.0	Aldh1a1 Aldh1a2 Cyp11a1 H2-Ke6 Hsd3b1 Hsd3b2 Hsd3b5 Srd5a2 Ttr Wnt4
257	GO:0030516 [6]: regulation of axon extension	3	3	1692	3	10931	-3.82	0.0	3.35	1.14	Cdh4 Nrp1 Ntn1
258	GO:0045576 [6]: mast cell activation	3	3	1692	3	10931	-3.82	0.0	3.35	1.14	Fyb Lcp2 Ndrg1
259	GO:0045577 [6]: regulation of B-cell differentiation	3	3	1692	3	10931	-3.82	0.0	3.35	1.14	Inpp5d Nfam1 Syk
260	GO:0006085 [8]: acetyl-CoA biosynthesis	3	3	1692	3	10931	-3.82	0.0	3.35	1.14	Acas2 Dlat Pdk2
261	GO:0006505 [10]: GPI anchor metabolism	3	3	1692	3	10931	-3.82	0.0	3.35	1.14	Pigb Pigc Pigq
262	GO:0006750 [7]: glutathione biosynthesis	3	3	1692	3	10931	-3.82	0.0	3.35	1.14	Acas2 Gclc Ggt1
263	GO:0007528 [7]: neuromuscular junction development	3	3	1692	3	10931	-3.82	0.0	3.35	1.14	Gphn Ky Snta1
264	GO:0042592 [3]: homeostasis	22	22	1673	99	10835	-3.83	0.0	2.49	0.83	Acdc Aco1 Anxa7 Cherp Edn1 Ftl1 Ftl2 Gck Kcnk2 Ltf Nucb2 Pirb Prkcb1 Prnd Ptger3 Pth Rshl1 Sftpd Stc1 Sv2a Tmprss3 Trpm8
265	GO:0006092 [7]: main pathways of carbohydrate metabolism	16	16	1679	65	10869	-3.84	0.0	2.65	0.83	Acdc Aco1 Atf3 Cs Csl Dlat Dlst Fbp2 Gck Gpd1 Idh1 Ldh3 Pck1 Pgk2 Pgls Taldo1
266	GO:0045893 [8]: positive regulation of transcription, DNA-dependent	5	5	1690	69	10865	-3.89	0.0	0.02	0.0	Irf1 Nfat5 Ntf3 Sfpi1 Tcf1
267	GO:0043009 [5]: embryonic development (sensu Vertebrata)	12	12	1683	44	10890	-3.89	0.0	2.73	0.89	Aldh1a2 Chx10 Dab2 Dmbt1 Insl3 Mab21l2 Pcdh8 Pitpnb Ror2 Tgfb3 Tgfbr1 Wnt3a
268	GO:0042127 [5]: regulation of cell proliferation	23	23	1672	106	10828	-3.9	0.0	2.38	0.83	Cherp Fgf7 Gli2 Hhex Inpp5d Ipf1 Mab21l2 Mafg Nfkbia Pdcd1lg2 Pitx2 Plekhk1 Prkcq Prkrir Prox1 Sas Slfn1 Slfn3 Spn Stat6 Tcf7 Tgfb3 Tgfbr2
269	GO:0007167 [6]: enzyme linked receptor protein signaling pathway	30	30	1665	148	10786	-3.91	0.0	2.21	0.83	AI586015 Acvr2 Acvrl1 Amhr2 Bmp8a Chrdl2 Csf1r D0H4S114 Dok2 Dok4 Efna1 Eng Epha6 Epha8 Flt4 Gfra3 Insr Lat Nrp1 Perq1 Prss11 Ptpre Ptpro Ptprr Sitpec Syk Tgfbr1 Tgfbr2 Tsc2 Zfp106
270	GO:0016071 [6]: mRNA metabolism	27	27	1668	225	10709	-3.92	0.0	0.09	0.04	2610027L16Rik 3100004P22Rik A2bp1 Acin1 Adar Apobec1 Auh Cherp Cstf1 D13Wsu64e Dbr1 Ddx1 Dhx16 Dnajb11 Elavl4 Hnrpa2b1 Hnrph1 Mapkapk2 Ppargc1b Rbm12 Rnpc1 Sf3a2 Sfrs12 Sfrs15 Sfrs4 Thoc3 Usp52
271	GO:0001817 [6]: regulation of cytokine production	8	8	1687	24	10910	-3.92	0.0	2.88	0.99	Cd1d1 Fcer1g Inpp5d Irf1 Prkcq Rnf128 Spn Syk
272	GO:0006112 [7]: energy reserve metabolism	8	8	1687	24	10910	-3.92	0.0	2.88	0.99	G6pc Gbe1 Gys2 Phkg1 Ppp1r1a Ppp1r3a Pygb Treh
273	GO:0009792 [4]: embryonic development (sensu Metazoa)	17	17	1678	72	10862	-3.93	0.0	2.5	0.83	Aatf Aldh1a2 Chx10 Dab2 Dmbt1 Hhex Insl3 Mab21l2 Pcdh8 Pitpnb Ror2 Sitpec Tbx6 Tgfb3 Tgfbr1 Wnt3a Zbtb17
274	GO:0001568 [4]: blood vessel development	17	17	1678	72	10862	-3.93	0.0	2.5	0.83	Aggf1 Dll4 Elk3 Eng Enpep Fgf1 Figf Hey2 Hif1a Nrp1 Nte Pitx2 Plg Robo4 Rtn4 Tek Tie1
275	GO:0043118 [4]: negative regulation of physiological process	44	44	1651	235	10699	-3.93	0.0	1.95	0.82	Acdc Bcl6b Birc1a Birc1b Birc2 Btg2 Cherp Cutl1 Dmap1 Eif2ak1 Glis1 Hdac5 Hod Inpp5d Jarid2 Khdrbs1 Mecp2 Nab2 Nr1i3 Nrip2 Pax4 Pdcd1lg2 Pik3ca Pik3cg Plg Polb Prkrir Procr Prox1 Rnf128 Robo4 Sgk3 Sirt7 Slfn1 Slfn3 Snai2 Spn Spp2 Tcfcp2l1 Tgfb3 Thbd Tie1 Wbscr14 Wig1
276	GO:0000087 [7]: M phase of mitotic cell cycle	7	7	1688	84	10850	-3.93	0.0	0.03	0.01	Ccng1 Ccnk Cdc23 Chfr Lats1 Mad2l2 Nek9
277	GO:0050876 [4]: reproductive physiological process	9	9	1686	29	10905	-3.94	0.0	2.81	0.94	Mst1 Prl Psg17 Stat5a Stat5b Taf4a Thbd Ttpa Xdh
278	GO:0009059 [5]: macromolecule biosynthesis	64	64	1631	465	10469	-3.94	0.0	0.18	0.09	1500010M16Rik 4930517K11Rik Aars Aatf Abca1 Acdc Aco1 Adamts5 Atf3 B3galt1 B3galt2 B3galt4 B3gnt3 Cd1d1 Cdh16 Ddx1 Dpagt1 Eef2 Eif2ak1 Eif2b4 Eif5 Fbp2 Fcer1g G6pc Gadd45g Gbe1 Gpd1 Gtpbp2 Gys2 Inpp5d Irf1 Large Mrps15 Mrps2 Ndst2 Paip1 Pck1 Phkg1 Pigc Pigq Pmm2 Pomt2 Popdc3 Prdm1 Prkcq Prkrir Psen2 Rnf128 Rpl5 Rps15 Skiv2l Slc30a9 Smarcd3 Spn Spp2 St3gal1 St6galnac5 St8sia3 St8sia4 Syk Tars Vars…
279	GO:0012501 [5]: programmed cell death	56	56	1639	312	10622	-3.95	0.0	1.77	0.67	Acin1 Aplp1 Bcl2l14 Bcl2l2 Birc1a Birc1b Birc2 Btg2 Card14 Casp14 Casp9 Cd1d1 Cd5l Cideb Cidec Cradd Dapk2 Dnase1 Elmo2 Fadd Faf1 Gadd45b Gadd45g Gas2 Gzma Gzmb Hif1a Ifi204 Inpp5d Jmy Lgals12 Lsp1 Mcl1 Moap1 Mycs Nalp4c Ntn1 Pdcd1 Pik3ca Pik3cg Plg Polb Pycard Scotin Sgk3 Sgpl1 Snai2 Spn Stk17b Tcf7 Tnfrsf25 Tradd Traf1 Traf3 Trp53inp1 Yars
280	GO:0008219 [4]: cell death	60	60	1635	338	10596	-3.96	0.0	1.71	0.66	Acin1 Aplp1 Bcl2l14 Bcl2l2 Birc1a Birc1b Birc2 Btg2 C8b Card14 Casp14 Casp9 Cd1d1 Cd5l Cideb Cidec Cradd Dapk2 Dnase1 Elmo2 Fadd Faf1 Fgl2 Gadd45b Gadd45g Gas2 Gzma Gzmb Hc Hif1a Ifi204 Inpp5d Jmy Lgals12 Lsp1 Lyzl4 Mcl1 Moap1 Mycs Nalp4c Ntn1 Pdcd1 Pik3ca Pik3cg Plg Polb Pycard Scotin Sgk3 Sgpl1 Snai2 Spn Stk17b Tcf7 Tnfrsf25 Tradd Traf1 Traf3 Trp53inp1 Yars
281	GO:0006812 [6]: cation transport	57	57	1638	320	10614	-3.97	0.0	1.7	0.66	1810010G06Rik Abcc9 Atp1b4 Atp5a1 Atp5b Atp5d Atp5s Atp6v0a1 Atp6v0a4 Atp6v1d Cacna1g Cacng3 Camk2b Catsper1 Cnga1 Cp Ftl1 Ftl2 Grik1 Grin1 Kcna3 Kcne1 Kcnh2 Kcnj1 Kcnj14 Kcnj5 Kcnk2 Kcnk4 Kcnk5 Kcnmb1 Kcnn3 Ltf Mcoln2 Pkd1 Pln Prkcb1 Rshl1 Ryr2 Scn11a Scn7a Scnn1g Slc10a2 Slc11a1 Slc22a2 Slc23a1 Slc38a3 Slc41a2 Slc5a1 Slc5a4a Slc5a5 Slc5a9 Slc8a1 Tpte Trpc3 Trpc6 Trpm8 Trpv2
282	GO:0007067 [8]: mitosis	7	7	1688	83	10851	-4.0	0.0	0.03	0.01	Ccng1 Ccnk Cdc23 Chfr Lats1 Mad2l2 Nek9
283	GO:0006996 [5]: organelle organization and biogenesis	95	95	1600	652	10282	-4.02	0.0	0.31	0.16	Aatf Abcd4 Actl7b Arhgap17 Arhgap6 Arhgap8 B230120H23Rik Bat8 Bfsp1 Capza3 Capzb Cbx5 Cdc42 Csrp1 D10Bwg0791e Dbnl Ddx1 Diap1 Dnahc8 Dock2 Eln Exosc9 Gba Gypa H1foo H2afy Hap1 Hdac5 Hist1h4f Hist1h4h Hmga2 Hps3 Kif1a Kif2c Kif9 Klf1 Krt1-12 Krt1-16 Krt1-19 Krt1-2 Krt1-4 Krt1-c29 Krt2-4 Krt2-6b Lsp1 Lyst Mfn2 Mipol1 Myh11 Myh6 Myo1f Myo5a Nap1l1 Nap1l3 Nap1l4 Nrap Ophn1 Pclo Pdgfa Pdgfb Pdlim3 Pex…
284	GO:0008610 [6]: lipid biosynthesis	28	28	1667	139	10795	-4.03	0.0	2.09	0.83	Akr1d1 Alox15 Alox15b Alox5ap B4galt6 Cdipt Cyp11a1 Degs2 Dgat2 Fasn H2-Ke6 Hsd17b2 Hsd3b1 Hsd3b2 Hsd3b5 Lpgat1 Lta4h Mlycd Pck1 Pigc Pigq Ptgds2 Ptgis Ptgs1 Sah Srd5a2 Syk Tbxas1
285	GO:0009890 [6]: negative regulation of biosynthesis	5	5	1690	11	10923	-4.04	0.0	2.94	1.01	Acdc Eif2ak1 Inpp5d Rnf128 Spp2
286	GO:0050900 [6]: immune cell migration	5	5	1690	11	10923	-4.04	0.0	2.94	1.01	Csf3r Dock2 Fcer1g Il16 Itgb2
287	GO:0042113 [7]: B-cell activation	10	10	1685	35	10899	-4.04	0.0	2.64	0.83	Blr1 Icoslg Igbp1 Inpp5d Ms4a1 Nfam1 Nkx2-3 Prkcd Syk Tbx21
288	GO:0050865 [5]: regulation of cell activation	10	10	1685	35	10899	-4.04	0.0	2.64	0.83	Ap3d1 Cd1d1 H2-Oa Inpp5d Nfam1 Pdcd1lg2 Prkcq Spn Syk Tbx21
289	GO:0051249 [6]: regulation of lymphocyte activation	10	10	1685	35	10899	-4.04	0.0	2.64	0.83	Ap3d1 Cd1d1 H2-Oa Inpp5d Nfam1 Pdcd1lg2 Prkcq Spn Syk Tbx21
290	GO:0006979 [5]: response to oxidative stress	7	7	1688	20	10914	-4.04	0.0	2.8	0.94	Epx Gpx6 Gpx7 Idh1 Mpo Msra Txnip
291	GO:0050770 [5]: regulation of axonogenesis	4	4	1691	7	10927	-4.04	0.0	3.02	1.05	Cdh4 Efna1 Nrp1 Ntn1
292	GO:0005978 [8]: glycogen biosynthesis	4	4	1691	7	10927	-4.04	0.0	3.02	1.05	G6pc Gbe1 Gys2 Phkg1
293	GO:0006084 [7]: acetyl-CoA metabolism	4	4	1691	7	10927	-4.04	0.0	3.02	1.05	Acas2 Dlat Mlycd Pdk2
294	GO:0009250 [7]: glucan biosynthesis	4	4	1691	7	10927	-4.04	0.0	3.02	1.05	G6pc Gbe1 Gys2 Phkg1
295	GO:0050867 [6]: positive regulation of cell activation	8	8	1687	25	10909	-4.06	0.0	2.72	0.89	Ap3d1 Cd1d1 Inpp5d Pdcd1lg2 Prkcq Spn Syk Tbx21
296	GO:0051251 [7]: positive regulation of lymphocyte activation	8	8	1687	25	10909	-4.06	0.0	2.72	0.89	Ap3d1 Cd1d1 Inpp5d Pdcd1lg2 Prkcq Spn Syk Tbx21
297	GO:0006986 [5]: response to unfolded protein	2	2	1693	42	10892	-4.07	0.0	0.01	0.0	Hspa1l Hspb3
298	GO:0016043 [4]: cell organization and biogenesis	120	120	1575	763	10171	-4.07	0.0	0.79	0.41	Aatf Abca1 Abcd4 Actl7b Arhgap17 Arhgap5 Arhgap6 Arhgap8 B230120H23Rik Bat8 Bfsp1 Capza3 Capzb Cbx5 Cdc42 Cish Crygs Csrp1 Cyfip1 D10Bwg0791e Dab2 Dbnl Ddx1 Diap1 Dnahc8 Dock2 Eln Esm1 Exosc9 Fgd4 Gas2 Gba Gp1ba Gypa H1foo H2afy Hap1 Hdac5 Hgf Hist1h4f Hist1h4h Hmga2 Hps3 Igfbp2 Igfbp6 Itga7 Kif1a Kif2c Kif9 Klf1 Krt1-12 Krt1-16 Krt1-19 Krt1-2 Krt1-4 Krt1-c29 Krt2-4 Krt2-6b Lsp1 Lst1 Lyst Mfn2 Mi…
299	GO:0006470 [8]: protein amino acid dephosphorylation	18	18	1677	80	10854	-4.08	0.0	2.29	0.83	Dusp10 Dusp3 Dusp7 Dusp8 Ppm1a Ppm1d Ppp2ca Ppp2cb Ptp4a3 Ptpn1 Ptpn18 Ptpn20 Ptpn21 Ptpn22 Ptpre Ptpro Ptprr Tpte
300	GO:0008202 [6]: steroid metabolism	19	19	1676	86	10848	-4.08	0.0	2.25	0.83	Abca1 Akr1d1 Baat Cyp11a1 Cyp7a1 H2-Ke6 Hsd11b1 Hsd17b2 Hsd3b1 Hsd3b2 Hsd3b5 Lipe Nr1h4 Osbpl2 Pon1 Srd5a2 Sult1a1 Sult1b1 Sult2a2
301	GO:0009966 [4]: regulation of signal transduction	17	17	1678	75	10859	-4.13	0.0	2.26	0.83	Acdc Catnbip1 Chrdl2 D0H4S114 Dkk1 Dkk2 Dock2 Eng Igbp1 Inpp5d Prl Prss11 Ramp2 Rgs18 Syk Treml1 Tsc2
302	GO:0006820 [6]: anion transport	23	23	1672	111	10823	-4.13	0.0	2.07	0.83	Acdc Clca3 Clcnkb Col10a1 Eda Fcna Gabra1 Gabra6 Gabrb1 Gabrq Gabrr1 Marco Mbl2 P2ry4 P2ry6 Ptger3 Sftpd Slc10a2 Slc22a18 Slc22a6 Slc22a7 Slc26a3 Slc26a4
303	GO:0006006 [8]: glucose metabolism	14	14	1681	58	10876	-4.14	0.0	2.35	0.83	Acdc Atf3 Dcxr Dlat Fbp2 Gck Gpd1 Ipf1 Ldh3 Npy1r Pck1 Pgk2 Pgls Taldo1
304	GO:0042108 [8]: positive regulation of cytokine biosynthesis	6	6	1689	16	10918	-4.15	0.0	2.74	0.89	Cd1d1 Fcer1g Irf1 Prkcq Spn Syk
305	GO:0001819 [7]: positive regulation of cytokine production	6	6	1689	16	10918	-4.15	0.0	2.74	0.89	Cd1d1 Fcer1g Irf1 Prkcq Spn Syk
306	GO:0042981 [6]: regulation of apoptosis	33	33	1662	174	10760	-4.17	0.0	1.8	0.7	Bcl2l14 Bcl2l2 Birc1a Birc1b Birc2 Btg2 Card14 Casp14 Casp9 Cd1d1 Cideb Cidec Cradd Fadd Hif1a Ifi204 Inpp5d Jmy Lgals12 Moap1 Pik3ca Pik3cg Plg Polb Pycard Scotin Sgk3 Snai2 Spn Stk17b Tcf7 Tradd Trp53inp1
307	GO:0051242 [5]: positive regulation of cellular physiological process	29	29	1666	149	10785	-4.17	0.0	1.87	0.75	Acdc Ap3d1 Arhgap8 Casp14 Casp9 Cd1d1 Cideb Cidec Eda Fcer1g Fgf7 Gli2 Ifi204 Inpp5d Jmy Lgals12 Mab21l2 Pdcd1lg2 Plekhk1 Plg Prkcq Pycard Sas Scotin Spn Stk17b Syk Tbx21 Trp53inp1
308	GO:0007015 [9]: actin filament organization	8	8	1687	26	10908	-4.18	0.0	2.57	0.83	Arhgap17 Arhgap6 Cdc42 Dbnl Eln Pdlim3 Rhoa Tmod4
309	GO:0007519 [6]: myogenesis	7	7	1688	21	10913	-4.18	0.0	2.63	0.83	Eln Gphn Ky Myf6 Plg Rhoa Snta1
310	GO:0016311 [7]: dephosphorylation	18	18	1677	82	10852	-4.19	0.0	2.14	0.83	Dusp10 Dusp3 Dusp7 Dusp8 Ppm1a Ppm1d Ppp2ca Ppp2cb Ptp4a3 Ptpn1 Ptpn18 Ptpn20 Ptpn21 Ptpn22 Ptpre Ptpro Ptprr Tpte
311	GO:0006886 [6]: intracellular protein transport	51	51	1644	293	10641	-4.2	0.0	1.42	0.64	2610034M16Rik 4632408A20Rik 9030617O03Rik AI317395 Ap1b1 Ap1g2 Ap1s1 Ap2a2 Ap3d1 Ap3m1 Ap3m2 Ap3s2 Ap4s1 Clta Copb2 Copz2 Dmgdh Eda Epim Folr1 Gphn Hao3 Hsd17b4 Kpna1 Mlycd Napb Nfkbia Pex5 Prl Rab10 Rab38 Rab3b Rab8b Ramp2 Ranbp17 Sec63 Snap23 Snap29 Snx2 Srp54 Srpr Stx12 Stx7 Sytl2 Sytl4 Tmed3 Vdp Vps16 Vps26 Ywhaq Ywhaz
312	GO:0016338 [6]: calcium-independent cell-cell adhesion	2	2	1693	1	10933	-4.23	0.0	3.01	1.05	Esam1 Igsf4a
313	GO:0018107 [9]: peptidyl-threonine phosphorylation	2	2	1693	1	10933	-4.23	0.0	3.01	1.05	Clk1 Frap1
314	GO:0018210 [9]: peptidyl-threonine modification	2	2	1693	1	10933	-4.23	0.0	3.01	1.05	Clk1 Frap1
315	GO:0019432 [8]: triacylglycerol biosynthesis	2	2	1693	1	10933	-4.23	0.0	3.01	1.05	Dgat2 Pck1
316	GO:0030517 [7]: negative regulation of axon extension	2	2	1693	1	10933	-4.23	0.0	3.01	1.05	Nrp1 Ntn1
317	GO:0035115 [7]: embryonic forelimb morphogenesis	2	2	1693	1	10933	-4.23	0.0	3.01	1.05	Aldh1a2 Wnt9a
318	GO:0042092 [6]: T-helper 2 type immune response	2	2	1693	1	10933	-4.23	0.0	3.01	1.05	Cd1d1 Fcer1g
319	GO:0045579 [7]: positive regulation of B-cell differentiation	2	2	1693	1	10933	-4.23	0.0	3.01	1.05	Inpp5d Syk
320	GO:0045773 [7]: positive regulation of axon extension	2	2	1693	1	10933	-4.23	0.0	3.01	1.05	Cdh4 Ntn1
321	GO:0048003 [6]: antigen presentation, lipid antigen	2	2	1693	1	10933	-4.23	0.0	3.01	1.05	Ap3d1 Cd1d1
322	GO:0048007 [7]: antigen presentation, exogenous lipid antigen	2	2	1693	1	10933	-4.23	0.0	3.01	1.05	Ap3d1 Cd1d1
323	GO:0051136 [7]: regulation of NK T-cell differentiation	2	2	1693	1	10933	-4.23	0.0	3.01	1.05	Ap3d1 Cd1d1
324	GO:0051138 [8]: positive regulation of NK T-cell differentiation	2	2	1693	1	10933	-4.23	0.0	3.01	1.05	Ap3d1 Cd1d1
325	GO:0001865 [6]: NK T-cell differentiation	2	2	1693	1	10933	-4.23	0.0	3.01	1.05	Ap3d1 Cd1d1
326	GO:0006086 [8]: acetyl-CoA biosynthesis from pyruvate	2	2	1693	1	10933	-4.23	0.0	3.01	1.05	Dlat Pdk2
327	GO:0006381 [8]: mRNA editing	2	2	1693	1	10933	-4.23	0.0	3.01	1.05	Apobec1 Dnajb11
328	GO:0006536 [8]: glutamate metabolism	2	2	1693	1	10933	-4.23	0.0	3.01	1.05	Nags Prodh2
329	GO:0006787 [7]: porphyrin catabolism	2	2	1693	1	10933	-4.23	0.0	3.01	1.05	Hmox1 Hmox2
330	GO:0009109 [7]: coenzyme catabolism	2	2	1693	1	10933	-4.23	0.0	3.01	1.05	Ncf1 Ncf2
331	GO:0009137 [8]: purine nucleoside diphosphate catabolism	2	2	1693	1	10933	-4.23	0.0	3.01	1.05	Entpd1 Entpd2
332	GO:0009181 [9]: purine ribonucleoside diphosphate catabolism	2	2	1693	1	10933	-4.23	0.0	3.01	1.05	Entpd1 Entpd2
333	GO:0007399 [5]: neurogenesis	46	46	1649	261	10673	-4.23	0.0	1.47	0.64	Aplp1 Cdh4 Cryba2 Cryga Crygb Crygd Crygs Dab2 Dlx5 Dok4 Dpysl3 Efna1 Efnb2 Efnb3 Fgf12 Fgf5 Foxg1 Gbx2 Gfra3 Gli2 Gsh2 Hhex Igsf4a Lhx2 Mecp2 Met Neurog1 Nr2f1 Nrp1 Ntf3 Ntn1 Olig2 Pak1 Pex5 Plxdc1 Rtn4 Ryk Sema3c Sema3e Sema4a Sema5b Tbce Vax1 Wnt3a Zic1 Zic2
334	GO:0016601 [7]: Rac protein signal transduction	3	3	1692	4	10930	-4.24	0.0	2.89	1.0	Dbnl Dock2 Rhou
335	GO:0030178 [6]: negative regulation of Wnt receptor signaling pathway	3	3	1692	4	10930	-4.24	0.0	2.89	1.0	Catnbip1 Dkk1 Dkk2
336	GO:0030225 [6]: macrophage differentiation	3	3	1692	4	10930	-4.24	0.0	2.89	1.0	Gab3 Sfpi1 Spib
337	GO:0042176 [6]: regulation of protein catabolism	3	3	1692	4	10930	-4.24	0.0	2.89	1.0	0610033H09Rik Serpinb1a Serpinb1b
338	GO:0006641 [7]: triacylglycerol metabolism	3	3	1692	4	10930	-4.24	0.0	2.89	1.0	Dgat2 Lipe Pck1
339	GO:0006760 [6]: folic acid and derivative metabolism	3	3	1692	4	10930	-4.24	0.0	2.89	1.0	Folr1 Mthfd1 Pipox
340	GO:0007046 [7]: ribosome biogenesis	7	7	1688	79	10855	-4.24	0.0	0.05	0.02	Bfsp1 Ddx1 Exosc9 Rpl5 Rps15 Rps6ka3 Rrs1
341	GO:0007214 [7]: gamma-aminobutyric acid signaling pathway	5	5	1690	12	10922	-4.24	0.0	2.7	0.88	Gabra1 Gabra6 Gabrb1 Gabrq Gabrr1
342	GO:0046907 [5]: intracellular transport	67	67	1628	407	10527	-4.25	0.0	1.07	0.54	2610034M16Rik 4632408A20Rik 9030617O03Rik AI317395 Ap1b1 Ap1g2 Ap1s1 Ap2a2 Ap3d1 Ap3m1 Ap3m2 Ap3s2 Ap4s1 Clta Copb2 Copz2 Dbpht1 Dmgdh Dnahc8 Eda Epim Folr1 Gphn Hao3 Hap1 Hsd17b4 Khdrbs1 Kif1a Kif2c Kif9 Kpna1 Lyst Mlycd Myo5a Napb Nfkbia Pex5 Prl Rab10 Rab38 Rab3b Rab8b Ramp2 Ranbp17 Rer1 Sec63 Snap23 Snap29 Snx2 Srp54 Srpr Stx12 Stx7 Sytl2 Sytl4 Thoc3 Tmed3 Tuba8 Tubd1 Ucp1 Vdp Vps16 Vps26 Vps…
343	GO:0043067 [5]: regulation of programmed cell death	33	33	1662	177	10757	-4.25	0.0	1.67	0.66	Bcl2l14 Bcl2l2 Birc1a Birc1b Birc2 Btg2 Card14 Casp14 Casp9 Cd1d1 Cideb Cidec Cradd Fadd Hif1a Ifi204 Inpp5d Jmy Lgals12 Moap1 Pik3ca Pik3cg Plg Polb Pycard Scotin Sgk3 Snai2 Spn Stk17b Tcf7 Tradd Trp53inp1
344	GO:0007010 [6]: cytoskeleton organization and biogenesis	52	52	1643	303	10631	-4.25	0.0	1.32	0.59	Actl7b Arhgap17 Arhgap6 Arhgap8 B230120H23Rik Capza3 Capzb Cdc42 Csrp1 Dbnl Diap1 Dnahc8 Dock2 Eln Gypa Hap1 Kif1a Kif2c Kif9 Krt1-12 Krt1-16 Krt1-19 Krt1-2 Krt1-4 Krt1-c29 Krt2-4 Krt2-6b Lsp1 Mipol1 Myh11 Myh6 Myo1f Myo5a Nrap Ophn1 Pclo Pdgfa Pdgfb Pdlim3 Pxn Rac2 Rhoa Rhoj Rhou Tbce Tekt2 Tln1 Tmod4 Tuba8 Tubd1 Was Zp2
345	GO:0006605 [7]: protein targeting	21	21	1674	174	10760	-4.27	0.0	0.12	0.06	2610034M16Rik 4632408A20Rik 9030617O03Rik AI317395 Ap3m1 Dmgdh Eda Folr1 Gphn Hao3 Hsd17b4 Kpna1 Mlycd Nfkbia Pex5 Prl Ranbp17 Srp54 Srpr Ywhaq Ywhaz
346	GO:0007028 [5]: cytoplasm organization and biogenesis	9	9	1686	93	10841	-4.27	0.0	0.06	0.02	Aatf Bfsp1 Ddx1 Exosc9 Rpl5 Rps15 Rps6ka3 Rrs1 Tln1
347	GO:0006519 [5]: amino acid and derivative metabolism	29	29	1666	152	10782	-4.27	0.0	1.73	0.66	0610010D20Rik Aars Arg1 Auh Bcat2 Bhmt2 Cdh16 Ckmt2 Ddc Ddt Dmgdh Ftcd Gldc Got1 Hgd Kynu Lao1 Mthfd1 Nags Otc P4ha2 Prdm1 Prodh2 Sgpl1 Si Tars Ttr Vars2 Yars
348	GO:0007049 [5]: cell cycle	76	76	1619	482	10452	-4.29	0.0	0.77	0.4	Aatf Adcyap1 Ak1 Anp32b Araf1 Btg4 Calm3 Camk2b Ccnd2 Ccng1 Ccnk Ccnl2 Ccnt1 Cdc23 Cdc2l1 Cdkn2c Centd3 Chfr Csf1r Dhx16 Dmc1h Elk3 Erg Fes Fgf1 Fgf5 Fgf7 Fgr Figf Foxg1 G0s2 Gadd45b Gadd45g Gak Gas2 Helb Il1a Jund1 Lats1 Mad2l2 Maff Mafg Mki67 Mycs Nat6 Nbl1 Nek9 Nmyc1 Nr2f1 Pdgfa Pdgfb Pkd1 Plk3 Polb Polg Ppm1d Ppp2ca Pycard Rab8a Rassf5 Rev3l Rhou Ros1 Sept1 Sept4 Sept8 Slfn1 Smc1l2 Tert Tgfb3…
349	GO:0030334 [6]: regulation of cell migration	8	8	1687	27	10907	-4.3	0.0	2.43	0.83	Arhgap8 Ntn1 Pitx2 Robo4 Rtn4 Tek Tie1 Vcl
350	GO:0051270 [5]: regulation of cell motility	8	8	1687	27	10907	-4.3	0.0	2.43	0.83	Arhgap8 Ntn1 Pitx2 Robo4 Rtn4 Tek Tie1 Vcl
351	GO:0045761 [4]: regulation of adenylate cyclase activity	4	4	1691	8	10926	-4.3	0.0	2.72	0.89	Adcy3 Adcy4 Adcy8 Adcyap1
352	GO:0045762 [5]: positive regulation of adenylate cyclase activity	4	4	1691	8	10926	-4.3	0.0	2.72	0.89	Adcy3 Adcy4 Adcy8 Adcyap1
353	GO:0007190 [6]: adenylate cyclase activation	4	4	1691	8	10926	-4.3	0.0	2.72	0.89	Adcy3 Adcy4 Adcy8 Adcyap1
354	GO:0042158 [7]: lipoprotein biosynthesis	6	6	1689	17	10917	-4.3	0.0	2.55	0.83	Abca1 Adamts5 Pigc Pigq Smarcd3 Wfs1
355	GO:0050870 [8]: positive regulation of T-cell activation	6	6	1689	17	10917	-4.3	0.0	2.55	0.83	Ap3d1 Cd1d1 Pdcd1lg2 Prkcq Spn Syk
356	GO:0018193 [8]: peptidyl-amino acid modification	12	12	1683	49	10885	-4.31	0.0	2.21	0.83	Art2b Clk1 Dpagt1 Frap1 Jak1 Msra P4ha2 Pdgfa Pdgfb Pdgfd Syk Ttbk1
357	GO:0005977 [8]: glycogen metabolism	7	7	1688	22	10912	-4.32	0.0	2.47	0.83	G6pc Gbe1 Gys2 Phkg1 Ppp1r1a Ppp1r3a Pygb
358	GO:0006073 [7]: glucan metabolism	7	7	1688	22	10912	-4.32	0.0	2.47	0.83	G6pc Gbe1 Gys2 Phkg1 Ppp1r1a Ppp1r3a Pygb
359	GO:0007422 [6]: peripheral nervous system development	7	7	1688	22	10912	-4.32	0.0	2.47	0.83	Cryba2 Cryga Crygb Crygd Crygs Gfra3 Ntf3
360	GO:0006800 [5]: oxygen and reactive oxygen species metabolism	9	9	1686	33	10901	-4.37	0.0	2.29	0.83	Epx Gpx6 Gpx7 Idh1 Mpo Msra Ncf2 Sod2 Txnip
361	GO:0042254 [6]: ribosome biogenesis and assembly	8	8	1687	84	10850	-4.37	0.0	0.06	0.03	Aatf Bfsp1 Ddx1 Exosc9 Rpl5 Rps15 Rps6ka3 Rrs1
362	GO:0009582 [6]: detection of abiotic stimulus	15	15	1680	68	10866	-4.4	0.0	1.97	0.83	Aldh7a1 Fech Gjb6 Gnat2 Opn1mw Opn1sw Opn4 Pdcl2 Pkd1 Rgr Slc26a4 Tecta Tmc1 Wdr1 Zcwcc2
363	GO:0045595 [4]: regulation of cell differentiation	13	13	1682	56	10878	-4.4	0.0	2.06	0.83	Ap3d1 Cd1d1 Dmbt1 Foxg1 H2-Oa Inpp5d Nfam1 Pax4 Stat5a Stat5b Syk Wnt3a Xdh
364	GO:0016192 [5]: vesicle-mediated transport	37	37	1658	210	10724	-4.4	0.0	1.35	0.62	1700018F24Rik Abca1 Actr1a Ap1b1 Ap1g2 Ap1s1 Ap2a2 Ap3d1 Ap3s2 Ap4s1 Aplp1 Arhgap17 Asgr2 Cd209a Dab2 Dbnl Dnm2 Elmo2 Exoc8 Fcer1g Lyst Pclo Pld2 Rab3b Rabgef1 Rasgrp4 Rer1 Rufy1 Sh3d1B Snap23 Snx17 Stx7 Syp Sytl4 Unc13b Vps45 Was
365	GO:0007548 [3]: sex differentiation	8	8	1687	28	10906	-4.4	0.0	2.3	0.83	Amhr2 Dmrt2 Insl3 Lgr8 Ror2 Srd5a2 Taf4a Wnt4
366	GO:0015672 [7]: monovalent inorganic cation transport	34	34	1661	190	10744	-4.4	0.0	1.41	0.64	Abcc9 Atp1b4 Atp5a1 Atp5b Atp5d Atp5s Atp6v0a1 Atp6v0a4 Atp6v1d Cnga1 Grik1 Grin1 Kcna3 Kcne1 Kcnh2 Kcnj1 Kcnj14 Kcnj5 Kcnk2 Kcnk4 Kcnk5 Kcnmb1 Kcnn3 Scn11a Scn7a Scnn1g Slc10a2 Slc23a1 Slc38a3 Slc5a1 Slc5a4a Slc5a5 Slc5a9 Slc8a1
367	GO:0015698 [7]: inorganic anion transport	19	19	1676	93	10841	-4.42	0.0	1.79	0.7	Acdc Clca3 Clcnkb Col10a1 Eda Fcna Gabra1 Gabra6 Gabrb1 Gabrq Gabrr1 Marco Mbl2 P2ry4 P2ry6 Ptger3 Sftpd Slc26a3 Slc26a4
368	GO:0042088 [7]: T-helper 1 type immune response	5	5	1690	13	10921	-4.43	0.0	2.49	0.83	Cd1d1 Fcer1g Gadd45g Irf1 Prkcq
369	GO:0009628 [5]: response to abiotic stimulus	52	52	1643	320	10614	-4.43	0.0	0.92	0.46	Ahrr Akr1c12 Aldh7a1 Aoah Ccl11 Ccl17 Ccl19 Ccl24 Ccl3 Ccl6 Ccr4 Cklfsf3 Cklfsf6 Cmkor1 Creb3 Csf3r Cxcl13 Cxcl4 Cxcr3 Ddc Dnaja1 Dock2 Ephx2 Fcer1g Fech Fgf16 Fmod Fpr1 Gjb6 Gnat2 Gypa Hspa1l Il16 Itgb2 Lactb Lsp1 Opn1mw Opn1sw Opn4 Pdcl2 Pkd1 Pon1 Rac2 Rgr Slc26a4 Snai2 Tecta Tmc1 Trpm8 Trpv2 Wdr1 Zcwcc2
370	GO:0042157 [7]: lipoprotein metabolism	7	7	1688	23	10911	-4.44	0.0	2.32	0.83	Abca1 Adamts5 Apobec1 Pigc Pigq Smarcd3 Wfs1
371	GO:0030001 [7]: metal ion transport	43	43	1652	255	10679	-4.45	0.0	1.12	0.54	Abcc9 Atp1b4 Cacna1g Cacng3 Camk2b Catsper1 Cnga1 Cp Ftl1 Ftl2 Grik1 Grin1 Kcna3 Kcne1 Kcnh2 Kcnj1 Kcnj14 Kcnj5 Kcnk2 Kcnk4 Kcnk5 Kcnmb1 Kcnn3 Ltf Pkd1 Pln Prkcb1 Rshl1 Ryr2 Scn11a Scn7a Scnn1g Slc10a2 Slc11a1 Slc23a1 Slc38a3 Slc5a1 Slc5a4a Slc5a5 Slc5a9 Slc8a1 Trpc3 Trpc6
372	GO:0019835 [5]: cytolysis	6	6	1689	18	10916	-4.45	0.0	2.38	0.83	C8b Fgl2 Gzma Gzmb Hc Lyzl4
373	GO:0006323 [6]: DNA packaging	18	18	1677	148	10786	-4.47	0.0	0.15	0.07	Bat8 Cbx5 D10Bwg0791e H1foo H2afy Hdac5 Hist1h4f Hist1h4h Hmga2 Klf1 Nap1l1 Nap1l3 Nap1l4 Ring1 Sirt7 Smarca1 Smarcd3 Smarce1
374	GO:0006897 [6]: endocytosis	21	21	1674	108	10826	-4.5	0.0	1.6	0.64	Abca1 Ap1b1 Ap1g2 Ap1s1 Ap2a2 Ap4s1 Aplp1 Asgr2 Cd209a Dab2 Dbnl Dnm2 Elmo2 Fcer1g Pld2 Rabgef1 Rufy1 Sh3d1B Snx17 Syp Unc13b
375	GO:0045165 [4]: cell fate commitment	8	8	1687	29	10905	-4.51	0.0	2.17	0.83	Chx10 Neurog1 Ntf3 Prox1 Psen2 Tal1 Tbx6 Tgfbr2
376	GO:0006725 [5]: aromatic compound metabolism	14	14	1681	64	10870	-4.51	0.0	1.86	0.74	Allc Ddc Ddt Ephx2 Folr1 Gch1 Gphn Hgd Kynu Mthfd1 Pipox Qdpr Si Uox
377	GO:0006325 [7]: establishment and/or maintenance of chromatin architecture	17	17	1678	140	10794	-4.52	0.0	0.15	0.07	Bat8 Cbx5 D10Bwg0791e H1foo H2afy Hdac5 Hist1h4f Hist1h4h Klf1 Nap1l1 Nap1l3 Nap1l4 Ring1 Sirt7 Smarca1 Smarcd3 Smarce1
378	GO:0017148 [7]: negative regulation of protein biosynthesis	4	4	1691	9	10925	-4.53	0.0	2.46	0.83	Eif2ak1 Inpp5d Rnf128 Spp2
379	GO:0045621 [6]: positive regulation of lymphocyte differentiation	4	4	1691	9	10925	-4.53	0.0	2.46	0.83	Ap3d1 Cd1d1 Inpp5d Syk
380	GO:0006171 [8]: cAMP biosynthesis	4	4	1691	9	10925	-4.53	0.0	2.46	0.83	Adcy3 Adcy4 Adcy8 Thtpa
381	GO:0046903 [3]: secretion	3	3	1692	45	10889	-4.53	0.0	0.04	0.01	Lcp2 Pclo Syk
382	GO:0048511 [3]: rhythmic process	2	2	1693	37	10897	-4.54	0.0	0.03	0.01	Prok2 Taf4a
383	GO:0001701 [6]: embryonic development (sensu Mammalia)	9	9	1686	35	10899	-4.54	0.0	2.06	0.83	Aldh1a2 Chx10 Dab2 Dmbt1 Insl3 Mab21l2 Pitpnb Tgfb3 Tgfbr1
384	GO:0006956 [6]: complement activation	9	9	1686	35	10899	-4.54	0.0	2.06	0.83	Adn C4 C8b Cfi Daf1 H2-Bf Hc Masp1 Mbl2
385	GO:0009314 [6]: response to radiation	9	9	1686	35	10899	-4.54	0.0	2.06	0.83	Fech Gnat2 Opn1mw Opn1sw Opn4 Pdcl2 Rgr Snai2 Zcwcc2
386	GO:0006974 [5]: response to DNA damage stimulus	16	16	1679	133	10801	-4.54	0.0	0.15	0.07	2610014F08Rik Aptx Atrx Btg2 Dmc1h Ercc5 Ercc8 Gtf2h1 Ifi204 Polb Rev3l Srd5a2 Trex1 Uvrag Xab2 Xrcc4
387	GO:0006959 [5]: humoral immune response	17	17	1678	139	10795	-4.55	0.0	0.16	0.08	Adn C4 C8b Cd1d1 Cfi Daf1 Dock2 Fcer1g H2-Bf Hc Igj Igll1 Inpp5d Masp1 Mbl2 Pirb Prkcd
388	GO:0009968 [5]: negative regulation of signal transduction	7	7	1688	24	10910	-4.55	0.0	2.18	0.83	Catnbip1 Chrdl2 Dkk1 Dkk2 Inpp5d Prss11 Treml1
389	GO:0050863 [7]: regulation of T-cell activation	7	7	1688	24	10910	-4.55	0.0	2.18	0.83	Ap3d1 Cd1d1 H2-Oa Pdcd1lg2 Prkcq Spn Syk
390	GO:0009308 [5]: amine metabolism	31	31	1664	178	10756	-4.56	0.0	1.2	0.54	0610010D20Rik Aars Allc Arg1 Auh Bcat2 Bhmt2 Cdh16 Ddc Ddt Dmgdh Ftcd Gldc Got1 Habp4 Hgd Kynu Lao1 Mthfd1 Nags Ndst2 Otc P4ha2 Prdm1 Prodh2 Sgpl1 Si Tars Ttr Vars2 Yars
391	GO:0009617 [6]: response to bacteria	13	13	1682	59	10875	-4.57	0.0	1.82	0.71	9230106L14Rik Camp Defb1 Defb11 Defb2 Defcr3 Fcer1g Leap2 Lyzl4 Ncf1 Ngp Ppm1d Spn
392	GO:0008206 [7]: bile acid metabolism	3	3	1692	5	10929	-4.57	0.0	2.52	0.83	Akr1d1 Baat Nr1h4
393	GO:0007200 [7]: G-protein signaling, coupled to IP3 second messenger (phospholipase C activating)	6	6	1689	19	10915	-4.59	0.0	2.22	0.83	Cerk Cish Dgkg Gng13 Ptger3 Trpc6
394	GO:0030224 [5]: monocyte differentiation	5	5	1690	14	10920	-4.59	0.0	2.3	0.83	F730004D16Rik Gab3 Inpp5d Sfpi1 Spib
395	GO:0006826 [9]: iron ion transport	5	5	1690	14	10920	-4.59	0.0	2.3	0.83	Ftl1 Ftl2 Ltf Rshl1 Slc11a1
396	GO:0007423 [7]: sensory organ development	5	5	1690	14	10920	-4.59	0.0	2.3	0.83	Cryba2 Cryga Crygb Crygd Crygs
397	GO:0009166 [6]: nucleotide catabolism	5	5	1690	14	10920	-4.59	0.0	2.3	0.83	Cnp1 Entpd1 Entpd2 Ncf1 Ncf2
398	GO:0043119 [4]: positive regulation of physiological process	37	37	1658	252	10682	-4.59	0.0	0.43	0.23	0610033H09Rik Acdc Ap3d1 Arhgap8 Casp14 Casp9 Cd1d1 Cideb Cidec Eda Fcer1g Fgf7 Gli2 Glis1 Ifi204 Inpp5d Irf1 Jmy Lgals12 Mab21l2 Ncoa1 Nfat5 Ntf3 Pdcd1lg2 Plekhk1 Plg Prkcq Pycard Sas Scotin Sfpi1 Spn Stk17b Syk Tbx21 Tcf1 Trp53inp1
399	GO:0001655 [5]: urogenital system development	1	1	1694	28	10906	-4.61	0.0	0.02	0.0	Slc5a1
400	GO:0043037 [7]: translation	17	17	1678	137	10797	-4.61	0.0	0.17	0.09	1500010M16Rik Aars Aco1 Cdh16 Ddx1 Eef2 Eif2ak1 Eif2b4 Eif5 Gtpbp2 Paip1 Prdm1 Prkrir Skiv2l Tars Vars2 Yars
401	GO:0006457 [7]: protein folding	28	28	1667	160	10774	-4.62	0.0	1.19	0.54	Bag5 Cabc1 Cct2 Clpx Dnaja1 Dnaja4 Dnajb11 Dnajb7 Dnajb8 Dnajc5b Fkbp7 Gak Hspa1l Hspb3 Mipol1 Nktr ORF28 Ppil4 Sdccag10 Sec63 Slc8a1 Tbce Tor2a Tor3a Tra1 Trap1 Uxt Wbscr18
402	GO:0009451 [6]: RNA modification	10	10	1685	42	10892	-4.64	0.0	1.89	0.76	Aars Adar Apobec1 Cdh16 Dnajb11 Prdm1 Qtrtd1 Tars Vars2 Yars
403	GO:0009790 [3]: embryonic development	26	26	1669	148	10786	-4.65	0.0	1.18	0.54	Aatf Aldh1a2 Chx10 Dab2 Dkk1 Dlx5 Dmbt1 Foxi1 Gfi1 Gjb6 Hhex Insl3 Mab21l2 Pcdh8 Pitpnb Pitx2 Ror2 Sitpec Tbx6 Tgfb3 Tgfbr1 Thbd Ttc10 Wnt3a Wnt9a Zbtb17
404	GO:0009893 [5]: positive regulation of metabolism	14	14	1681	117	10817	-4.66	0.0	0.16	0.08	0610033H09Rik Acdc Cd1d1 Fcer1g Glis1 Irf1 Ncoa1 Nfat5 Ntf3 Prkcq Sfpi1 Spn Syk Tcf1
405	GO:0012502 [7]: induction of programmed cell death	14	14	1681	67	10867	-4.66	0.0	1.65	0.64	Casp14 Casp9 Cd1d1 Cideb Cidec Ifi204 Jmy Lgals12 Plg Pycard Scotin Spn Stk17b Trp53inp1
406	GO:0006917 [8]: induction of apoptosis	14	14	1681	67	10867	-4.66	0.0	1.65	0.64	Casp14 Casp9 Cd1d1 Cideb Cidec Ifi204 Jmy Lgals12 Plg Pycard Scotin Spn Stk17b Trp53inp1
407	GO:0006066 [5]: alcohol metabolism	25	25	1670	142	10792	-4.67	0.0	1.17	0.54	Abca1 Acdc Atf3 Cyp11a1 Cyp7a1 Dcxr Ddc Dlat Fbp2 Gck Gdpd2 Gk-rs1 Gpd1 Ipf1 Ldh3 Lipe Mir16 Npy1r Pck1 Pgk2 Pgls Pmm2 Pon1 Slc37a2 Taldo1
408	GO:0007267 [4]: cell-cell signaling	30	30	1665	180	10754	-4.69	0.0	0.95	0.47	Ache Chrna5 Chrng Dlgh2 Fgf12 Fgf16 Fgf20 Gabra1 Gabra6 Gabrb1 Gabrq Gabrr1 Gjb2 Gjb5 Gjb6 Grik1 Grin1 Grin3b Ntf3 Pclo Slc5a9 Sv2a Syk Syp Unc13b Wnt10b Wnt2 Wnt3a Wnt4 Wnt9a
409	GO:0042221 [6]: response to chemical substance	30	30	1665	206	10728	-4.69	0.0	0.42	0.22	Ahrr Akr1c12 Aoah Ccl11 Ccl17 Ccl19 Ccl24 Ccl3 Ccl6 Ccr4 Cklfsf3 Cklfsf6 Cmkor1 Creb3 Csf3r Cxcl13 Cxcl4 Cxcr3 Ddc Dock2 Ephx2 Fcer1g Fmod Fpr1 Il16 Itgb2 Lactb Lsp1 Pon1 Rac2
410	GO:0009259 [7]: ribonucleotide metabolism	11	11	1684	49	10885	-4.69	0.0	1.75	0.66	0610011D08Rik Ada Ak1 Ak5 Atp5a1 Atp5b Atp5d Atp6v1d Entpd1 Entpd2 Nme6
411	GO:0001505 [7]: regulation of neurotransmitter levels	3	3	1692	43	10891	-4.7	0.0	0.04	0.01	Ache Slc5a9 Syk
412	GO:0045727 [7]: positive regulation of protein biosynthesis	6	6	1689	20	10914	-4.7	0.0	2.07	0.83	Cd1d1 Fcer1g Irf1 Prkcq Spn Syk
413	GO:0051243 [5]: negative regulation of cellular physiological process	21	21	1674	115	10819	-4.7	0.0	1.28	0.57	Birc1a Birc1b Birc2 Btg2 Cherp Inpp5d Pdcd1lg2 Pik3ca Pik3cg Polb Prkrir Prox1 Robo4 Sgk3 Slfn1 Slfn3 Snai2 Spn Tgfb3 Tie1 Wig1
414	GO:0006366 [8]: transcription from Pol II promoter	29	29	1666	199	10735	-4.7	0.0	0.43	0.23	Ascl3 Bcl6b Cutl1 Ell2 Foxf2 Gli2 Glis1 Glrp1 Gtf2a1lf Hdac5 Hey2 Hod Ifnar2 Ipf1 Irx4 Jmy Nfat5 Nfe2 Nrip2 Ntf3 Pax4 Sitpec Taf4a Tcf1 Tcfap2a Tcfcp2l1 Wbscr14 Wdr9 Zfp143
415	GO:0000278 [6]: mitotic cell cycle	15	15	1680	121	10813	-4.71	0.0	0.19	0.1	Aatf Anp32b Btg4 Camk2b Ccng1 Ccnk Cdc23 Chfr Foxg1 Lats1 Mad2l2 Nek9 Ppm1d Rhou Slfn1
416	GO:0019226 [5]: transmission of nerve impulse	18	18	1677	139	10795	-4.71	0.0	0.23	0.12	Ache Chrna5 Chrng Dlgh2 Gabra1 Gabra6 Gabrb1 Gabrq Gabrr1 Grik1 Grin1 Grin3b Ntf3 Slc5a9 Sv2a Syk Syp Unc13b
417	GO:0007611 [3]: learning and/or memory	1	1	1694	27	10907	-4.71	0.0	0.02	0.0	Pde1b
418	GO:0017015 [5]: regulation of transforming growth factor beta receptor signaling pathway	4	4	1691	10	10924	-4.72	0.0	2.23	0.83	Chrdl2 D0H4S114 Eng Prss11
419	GO:0030574 [9]: collagen catabolism	4	4	1691	10	10924	-4.72	0.0	2.23	0.83	Mmp10 Mmp11 Mmp7 Mmp8
420	GO:0046058 [8]: cAMP metabolism	4	4	1691	10	10924	-4.72	0.0	2.23	0.83	Adcy3 Adcy4 Adcy8 Thtpa
421	GO:0007585 [4]: respiratory gaseous exchange	4	4	1691	10	10924	-4.72	0.0	2.23	0.83	Adrb2 Edn1 Ednra Sftpd
422	GO:0006879 [8]: iron ion homeostasis	5	5	1690	15	10919	-4.73	0.0	2.12	0.83	Aco1 Ftl1 Ftl2 Ltf Rshl1
423	GO:0006281 [6]: DNA repair	14	14	1681	114	10820	-4.74	0.0	0.19	0.09	2610014F08Rik Aptx Atrx Dmc1h Ercc5 Ercc8 Gtf2h1 Polb Rev3l Srd5a2 Trex1 Uvrag Xab2 Xrcc4
424	GO:0044264 [6]: cellular polysaccharide metabolism	7	7	1688	26	10908	-4.75	0.0	1.93	0.8	G6pc Gbe1 Gys2 Phkg1 Ppp1r1a Ppp1r3a Pygb
425	GO:0050778 [6]: positive regulation of immune response	10	10	1685	44	10890	-4.76	0.0	1.71	0.66	Ap3d1 Cd1d1 Fcer1g Inpp5d Irf1 Pdcd1lg2 Prkcq Spn Syk Tbx21
426	GO:0016568 [8]: chromatin modification	8	8	1687	76	10858	-4.76	0.0	0.11	0.05	Bat8 Hdac5 Klf1 Ring1 Sirt7 Smarca1 Smarcd3 Smarce1
427	GO:0009725 [5]: response to hormone stimulus	2	2	1693	2	10932	-4.78	0.0	2.41	0.83	Agrp Trh
428	GO:0009755 [4]: hormone-mediated signaling	2	2	1693	2	10932	-4.78	0.0	2.41	0.83	Agrp Trh
429	GO:0009913 [4]: epidermal cell differentiation	2	2	1693	2	10932	-4.78	0.0	2.41	0.83	Cutl1 Gfi1
430	GO:0016556 [7]: mRNA modification	2	2	1693	2	10932	-4.78	0.0	2.41	0.83	Apobec1 Dnajb11
431	GO:0018105 [9]: peptidyl-serine phosphorylation	2	2	1693	2	10932	-4.78	0.0	2.41	0.83	Clk1 Ttbk1
432	GO:0018209 [9]: peptidyl-serine modification	2	2	1693	2	10932	-4.78	0.0	2.41	0.83	Clk1 Ttbk1
433	GO:0019934 [8]: cGMP-mediated signaling	2	2	1693	2	10932	-4.78	0.0	2.41	0.83	Gkap1 Gnat2
434	GO:0030433 [10]: ER-associated protein catabolism	2	2	1693	2	10932	-4.78	0.0	2.41	0.83	Fbxo6b Man1b1
435	GO:0035136 [6]: forelimb morphogenesis	2	2	1693	2	10932	-4.78	0.0	2.41	0.83	Aldh1a2 Wnt9a
436	GO:0042095 [7]: interferon-gamma biosynthesis	2	2	1693	2	10932	-4.78	0.0	2.41	0.83	Cd1d1 Gadd45g
437	GO:0042491 [5]: auditory hair cell differentiation	2	2	1693	2	10932	-4.78	0.0	2.41	0.83	Cutl1 Gfi1
438	GO:0043161 [11]: proteasomal ubiquitin-dependent protein catabolism	2	2	1693	2	10932	-4.78	0.0	2.41	0.83	Fbxo6b Man1b1
439	GO:0045026 [4]: plasma membrane fusion	2	2	1693	2	10932	-4.78	0.0	2.41	0.83	Catsper1 Tie1
440	GO:0045087 [5]: innate immune response	2	2	1693	2	10932	-4.78	0.0	2.41	0.83	Dock2 Mx2
441	GO:0045446 [4]: endothelial cell differentiation	2	2	1693	2	10932	-4.78	0.0	2.41	0.83	Hoxb5 Prox1
442	GO:0046489 [10]: phosphoinositide biosynthesis	2	2	1693	2	10932	-4.78	0.0	2.41	0.83	Pigc Pigq
443	GO:0050771 [6]: negative regulation of axonogenesis	2	2	1693	2	10932	-4.78	0.0	2.41	0.83	Nrp1 Ntn1
444	GO:0000186 [6]: activation of MAPKK	2	2	1693	2	10932	-4.78	0.0	2.41	0.83	Gadd45b Gadd45g
445	GO:0006506 [9]: GPI anchor biosynthesis	2	2	1693	2	10932	-4.78	0.0	2.41	0.83	Pigc Pigq
446	GO:0006548 [9]: histidine catabolism	2	2	1693	2	10932	-4.78	0.0	2.41	0.83	Ftcd Mthfd1
447	GO:0007199 [8]: G-protein signaling, coupled to cGMP nucleotide second messenger	2	2	1693	2	10932	-4.78	0.0	2.41	0.83	Gkap1 Gnat2
448	GO:0007628 [5]: adult walking behavior	2	2	1693	2	10932	-4.78	0.0	2.41	0.83	Efnb3 Msra
449	GO:0008209 [6]: androgen metabolism	2	2	1693	2	10932	-4.78	0.0	2.41	0.83	H2-Ke6 Srd5a2
450	GO:0008340 [4]: determination of adult life span	2	2	1693	2	10932	-4.78	0.0	2.41	0.83	Inpp5d Msra
451	GO:0009077 [8]: histidine family amino acid catabolism	2	2	1693	2	10932	-4.78	0.0	2.41	0.83	Ftcd Mthfd1
452	GO:0009086 [8]: methionine biosynthesis	2	2	1693	2	10932	-4.78	0.0	2.41	0.83	Bhmt2 Mthfd1
453	GO:0009135 [8]: purine nucleoside diphosphate metabolism	2	2	1693	2	10932	-4.78	0.0	2.41	0.83	Entpd1 Entpd2
454	GO:0009179 [9]: purine ribonucleoside diphosphate metabolism	2	2	1693	2	10932	-4.78	0.0	2.41	0.83	Entpd1 Entpd2
455	GO:0009191 [8]: ribonucleoside diphosphate catabolism	2	2	1693	2	10932	-4.78	0.0	2.41	0.83	Entpd1 Entpd2
456	GO:0040008 [4]: regulation of growth	12	12	1683	57	10877	-4.78	0.0	1.57	0.64	Cish Esm1 Hoxb13 Igfbp2 Igfbp6 Lgmn Nov Npy1r Prss11 Tkt Wig1 Wisp1
457	GO:0019318 [7]: hexose metabolism	15	15	1680	77	10857	-4.79	0.0	1.4	0.64	Acdc Atf3 Dcxr Dlat Fbp2 Gck Gpd1 Ipf1 Ldh3 Npy1r Pck1 Pgk2 Pgls Pmm2 Taldo1
458	GO:0007178 [7]: transmembrane receptor protein serine/threonine kinase signaling pathway	11	11	1684	51	10883	-4.8	0.0	1.59	0.64	Acvr2 Acvrl1 Amhr2 Bmp8a Chrdl2 D0H4S114 Eng Prss11 Sitpec Tgfbr1 Tgfbr2
459	GO:0006310 [6]: DNA recombination	2	2	1693	34	10900	-4.81	0.0	0.04	0.01	Dmc1h Xrcc4
460	GO:0009892 [5]: negative regulation of metabolism	21	21	1674	121	10813	-4.81	0.0	1.05	0.54	Acdc Bcl6b Cutl1 Dmap1 Eif2ak1 Glis1 Hdac5 Hod Inpp5d Jarid2 Khdrbs1 Mecp2 Nab2 Nr1i3 Nrip2 Pax4 Rnf128 Sirt7 Spp2 Tcfcp2l1 Wbscr14
461	GO:0009150 [8]: purine ribonucleotide metabolism	10	10	1685	45	10889	-4.82	0.0	1.63	0.64	Ada Ak1 Ak5 Atp5a1 Atp5b Atp5d Atp6v1d Entpd1 Entpd2 Nme6
462	GO:0040007 [3]: growth	16	16	1679	85	10849	-4.82	0.0	1.29	0.57	Bmp8a Cish Dmbt1 Esm1 Hoxb13 Igfbp2 Igfbp6 Lgmn Nov Npy1r Plg Prss11 Tgfb3 Tkt Wig1 Wisp1
463	GO:0045045 [5]: secretory pathway	16	16	1679	85	10849	-4.82	0.0	1.29	0.57	1700018F24Rik 9030617O03Rik Arhgap17 Exoc8 Folr1 Pclo Rab3b Rasgrp4 Rer1 Snap23 Srp54 Srpr Stx7 Sytl4 Unc13b Vps45
464	GO:0019438 [6]: aromatic compound biosynthesis	3	3	1692	6	10928	-4.83	0.0	2.22	0.83	Gch1 Gphn Qdpr
465	GO:0042102 [8]: positive regulation of T-cell proliferation	3	3	1692	6	10928	-4.83	0.0	2.22	0.83	Pdcd1lg2 Prkcq Spn
466	GO:0042559 [7]: pteridine and derivative biosynthesis	3	3	1692	6	10928	-4.83	0.0	2.22	0.83	Gch1 Gphn Qdpr
467	GO:0006776 [7]: vitamin A metabolism	3	3	1692	6	10928	-4.83	0.0	2.22	0.83	Aldh1a1 Aldh1a2 Aldh1a7
468	GO:0006898 [7]: receptor mediated endocytosis	3	3	1692	6	10928	-4.83	0.0	2.22	0.83	Dab2 Pld2 Snx17
469	GO:0006944 [3]: membrane fusion	3	3	1692	6	10928	-4.83	0.0	2.22	0.83	Catsper1 Snap23 Tie1
470	GO:0007205 [8]: protein kinase C activation	3	3	1692	6	10928	-4.83	0.0	2.22	0.83	Cerk Cish Dgkg
471	GO:0007212 [7]: dopamine receptor signaling pathway	3	3	1692	6	10928	-4.83	0.0	2.22	0.83	Nsg1 Nsg2 Oprd1
472	GO:0007346 [7]: regulation of mitotic cell cycle	3	3	1692	6	10928	-4.83	0.0	2.22	0.83	Aatf Btg4 Foxg1
473	GO:0009067 [8]: aspartate family amino acid biosynthesis	3	3	1692	6	10928	-4.83	0.0	2.22	0.83	0610010D20Rik Bhmt2 Mthfd1
474	GO:0009132 [7]: nucleoside diphosphate metabolism	3	3	1692	6	10928	-4.83	0.0	2.22	0.83	Entpd1 Entpd2 Tyki
475	GO:0006357 [8]: regulation of transcription from Pol II promoter	25	25	1670	158	10776	-4.83	0.0	0.7	0.37	Ascl3 Bcl6b Cutl1 Glis1 Glrp1 Hdac5 Hey2 Hod Ifnar2 Ipf1 Irx4 Jmy Nfat5 Nfe2 Nrip2 Ntf3 Pax4 Sitpec Taf4a Tcf1 Tcfap2a Tcfcp2l1 Wbscr14 Wdr9 Zfp143
476	GO:0051094 [4]: positive regulation of development	8	8	1687	33	10901	-4.83	0.0	1.73	0.66	Ap3d1 Cd1d1 Cdh4 Dmbt1 Inpp5d Ntn1 Pax4 Syk
477	GO:0006445 [7]: regulation of translation	8	8	1687	33	10901	-4.83	0.0	1.73	0.66	1500010M16Rik Aco1 Ddx1 Eif2ak1 Eif5 Paip1 Prkrir Skiv2l
478	GO:0019941 [9]: modification-dependent protein catabolism	10	10	1685	87	10847	-4.83	0.0	0.16	0.08	Dub2 Fbxo6b Man1b1 Rnf11 Ube1y1 Ube2n Ube4b Usp18 Usp4 Usp9y
479	GO:0007409 [6]: axonogenesis	13	13	1682	65	10869	-4.84	0.0	1.42	0.64	Cdh4 Dlx5 Efna1 Efnb3 Foxg1 Gbx2 Gfra3 Nrp1 Ntn1 Ryk Tbce Vax1 Wnt3a
480	GO:0005996 [6]: monosaccharide metabolism	15	15	1680	79	10855	-4.85	0.0	1.29	0.57	Acdc Atf3 Dcxr Dlat Fbp2 Gck Gpd1 Ipf1 Ldh3 Npy1r Pck1 Pgk2 Pgls Pmm2 Taldo1
481	GO:0042446 [6]: hormone biosynthesis	5	5	1690	16	10918	-4.86	0.0	1.96	0.83	Cyp11a1 Hsd3b1 Hsd3b2 Hsd3b5 Srd5a2
482	GO:0050776 [5]: regulation of immune response	13	13	1682	66	10868	-4.87	0.0	1.36	0.62	Ap3d1 Cd1d1 Fcer1g H2-Oa Inpp5d Irf1 Nfam1 Pdcd1lg2 Prkcq Rnf128 Spn Syk Tbx21
483	GO:0007169 [7]: transmembrane receptor protein tyrosine kinase signaling pathway	15	15	1680	80	10854	-4.88	0.0	1.24	0.55	AI586015 Csf1r Dok2 Dok4 Efna1 Epha6 Epha8 Flt4 Gfra3 Insr Lat Nrp1 Perq1 Tsc2 Zfp106
484	GO:0009719 [4]: response to endogenous stimulus	19	19	1676	135	10799	-4.88	0.0	0.37	0.2	2610014F08Rik Acdc Agrp Aptx Atrx Btg2 Dmc1h Ercc5 Ercc8 Gtf2h1 Ifi204 Polb Rev3l Srd5a2 Trex1 Trh Uvrag Xab2 Xrcc4
485	GO:0043284 [5]: biopolymer biosynthesis	4	4	1691	11	10923	-4.89	0.0	2.03	0.83	G6pc Gbe1 Gys2 Phkg1
486	GO:0045580 [6]: regulation of T-cell differentiation	4	4	1691	11	10923	-4.89	0.0	2.03	0.83	Ap3d1 Cd1d1 H2-Oa Syk
487	GO:0000271 [6]: polysaccharide biosynthesis	4	4	1691	11	10923	-4.89	0.0	2.03	0.83	G6pc Gbe1 Gys2 Phkg1
488	GO:0006700 [7]: C21-steroid hormone biosynthesis	4	4	1691	11	10923	-4.89	0.0	2.03	0.83	Cyp11a1 Hsd3b1 Hsd3b2 Hsd3b5
489	GO:0009141 [7]: nucleoside triphosphate metabolism	9	9	1686	40	10894	-4.89	0.0	1.59	0.64	Ak1 Ak5 Atp5a1 Atp5b Atp5d Atp6v1d Entpd1 Nme6 Tyki
490	GO:0009165 [6]: nucleotide biosynthesis	16	16	1679	88	10846	-4.9	0.0	1.15	0.54	0610011D08Rik Ada Adcy3 Adcy4 Adcy8 Atp5a1 Atp5b Atp5d Atp6v1d BC016495 Kynu Mthfd1 Nme6 Otc Thtpa Tyki
491	GO:0006163 [7]: purine nucleotide metabolism	11	11	1684	53	10881	-4.9	0.0	1.45	0.64	Ada Ak1 Ak5 Atp5a1 Atp5b Atp5d Atp6v1d Entpd1 Entpd2 Mthfd1 Nme6
492	GO:0007507 [5]: heart development	11	11	1684	53	10881	-4.9	0.0	1.45	0.64	Adam19 Casq2 Eng Fgf12 Hdac5 Hhex Hod Nrp1 Pitx2 Pkd1 Srf
493	GO:0006511 [10]: ubiquitin-dependent protein catabolism	10	10	1685	85	10849	-4.9	0.0	0.18	0.09	Dub2 Fbxo6b Man1b1 Rnf11 Ube1y1 Ube2n Ube4b Usp18 Usp4 Usp9y
494	GO:0007417 [6]: central nervous system development	12	12	1683	60	10874	-4.9	0.0	1.37	0.63	Aplp1 Foxg1 Gli2 Gsh2 Hhex Lhx2 Met Nr2f1 Ntf3 Vax1 Zic1 Zic2
495	GO:0046916 [8]: transition metal ion homeostasis	6	6	1689	22	10912	-4.9	0.0	1.81	0.71	Aco1 Ftl1 Ftl2 Ltf Prnd Rshl1
496	GO:0043065 [7]: positive regulation of apoptosis	15	15	1680	81	10853	-4.9	0.0	1.19	0.54	Casp14 Casp9 Cd1d1 Cideb Cidec Ifi204 Inpp5d Jmy Lgals12 Plg Pycard Scotin Spn Stk17b Trp53inp1
497	GO:0046034 [6]: ATP metabolism	7	7	1688	28	10906	-4.91	0.0	1.71	0.66	Ak1 Ak5 Atp5a1 Atp5b Atp5d Atp6v1d Entpd1
498	GO:0005976 [5]: polysaccharide metabolism	7	7	1688	28	10906	-4.91	0.0	1.71	0.66	G6pc Gbe1 Gys2 Phkg1 Ppp1r1a Ppp1r3a Pygb
499	GO:0008015 [4]: circulation	7	7	1688	28	10906	-4.91	0.0	1.71	0.66	Adrb2 Edn1 Kcnh2 Nfe2 Npy1r Pon1 Ptgs1
500	GO:0019953 [4]: sexual reproduction	20	20	1675	136	10798	-4.91	0.0	0.47	0.25	Acox1 Acrbp Bmp8a Catsper1 Ddx1 Dnmt3a Frap1 Ggt1 Golga3 Hspa1l Mcsp Ssty1 Theg Tkt Tssk2 Tubd1 Wnt4 Zfp29 Zipro1 Zp2
501	GO:0000003 [3]: reproduction	20	20	1675	136	10798	-4.91	0.0	0.47	0.25	Acox1 Acrbp Bmp8a Catsper1 Ddx1 Dnmt3a Frap1 Ggt1 Golga3 Hspa1l Mcsp Ssty1 Theg Tkt Tssk2 Tubd1 Wnt4 Zfp29 Zipro1 Zp2
502	GO:0051240 [5]: positive regulation of organismal physiological process	10	10	1685	47	10887	-4.92	0.0	1.48	0.64	Ap3d1 Cd1d1 Fcer1g Inpp5d Irf1 Pdcd1lg2 Prkcq Spn Syk Tbx21
503	GO:0008361 [5]: regulation of cell size	10	10	1685	47	10887	-4.92	0.0	1.48	0.64	Arhgap5 Cish Esm1 Igfbp2 Igfbp6 Nov Prss11 Tgfb3 Wig1 Wisp1
504	GO:0016567 [9]: protein ubiquitination	14	14	1681	107	10827	-4.92	0.0	0.27	0.14	Ankib1 Birc2 Chfr Dtx1 Rnf11 Rnf110 Rnf17 Traf3 Trim10 Trim26 Trim3 Trim30 Trim39 Ube4b
505	GO:0006913 [6]: nucleocytoplasmic transport	8	8	1687	72	10862	-4.93	0.0	0.15	0.07	Dbpht1 Eda Khdrbs1 Kpna1 Nfkbia Prl Ranbp17 Thoc3
506	GO:0043068 [6]: positive regulation of programmed cell death	15	15	1680	82	10852	-4.93	0.0	1.14	0.54	Casp14 Casp9 Cd1d1 Cideb Cidec Ifi204 Inpp5d Jmy Lgals12 Plg Pycard Scotin Spn Stk17b Trp53inp1
507	GO:0042742 [6]: defense response to bacteria	11	11	1684	54	10880	-4.93	0.0	1.39	0.64	9230106L14Rik Camp Defb1 Defb11 Defb2 Defcr3 Fcer1g Leap2 Lyzl4 Ngp Spn
508	GO:0008285 [6]: negative regulation of cell proliferation	9	9	1686	41	10893	-4.94	0.0	1.51	0.64	Cherp Inpp5d Pdcd1lg2 Prkrir Prox1 Slfn1 Slfn3 Spn Tgfb3
509	GO:0015674 [7]: di-, tri-valent inorganic cation transport	17	17	1678	98	10836	-4.95	0.0	0.98	0.5	Cacna1g Cacng3 Camk2b Catsper1 Cp Ftl1 Ftl2 Ltf Pkd1 Pln Prkcb1 Rshl1 Ryr2 Slc11a1 Slc8a1 Trpc3 Trpc6
510	GO:0007268 [6]: synaptic transmission	18	18	1677	124	10810	-4.95	0.0	0.45	0.24	Ache Chrna5 Chrng Dlgh2 Gabra1 Gabra6 Gabrb1 Gabrq Gabrr1 Grik1 Grin1 Grin3b Ntf3 Slc5a9 Sv2a Syk Syp Unc13b
511	GO:0009795 [4]: embryonic morphogenesis	14	14	1681	76	10858	-4.96	0.0	1.14	0.54	Aldh1a2 Chx10 Dkk1 Dlx5 Foxi1 Gfi1 Gjb6 Mab21l2 Pcdh8 Ror2 Tgfb3 Tgfbr1 Ttc10 Wnt9a
512	GO:0007276 [5]: gametogenesis	16	16	1679	115	10819	-4.97	0.0	0.36	0.2	Acox1 Acrbp Bmp8a Ddx1 Dnmt3a Frap1 Ggt1 Golga3 Hspa1l Ssty1 Theg Tssk2 Tubd1 Wnt4 Zfp29 Zipro1
513	GO:0009199 [8]: ribonucleoside triphosphate metabolism	8	8	1687	35	10899	-4.97	0.0	1.55	0.64	Ak1 Ak5 Atp5a1 Atp5b Atp5d Atp6v1d Entpd1 Nme6
514	GO:0009205 [9]: purine ribonucleoside triphosphate metabolism	8	8	1687	35	10899	-4.97	0.0	1.55	0.64	Ak1 Ak5 Atp5a1 Atp5b Atp5d Atp6v1d Entpd1 Nme6
515	GO:0019884 [6]: antigen presentation, exogenous antigen	5	5	1690	17	10917	-4.97	0.0	1.81	0.71	Ap3d1 Cd1d1 Fcer1g H2-Eb1 H2-Oa
516	GO:0030217 [5]: T-cell differentiation	5	5	1690	17	10917	-4.97	0.0	1.81	0.71	Ap3d1 Cd1d1 Gadd45g H2-Oa Syk
517	GO:0006497 [8]: protein lipidation	5	5	1690	17	10917	-4.97	0.0	1.81	0.71	Adamts5 Pigc Pigq Smarcd3 Wfs1
518	GO:0007515 [5]: lymph gland development	5	5	1690	17	10917	-4.97	0.0	1.81	0.71	Blr1 Cxcl13 Il7r Ltb Tnfrsf11a
519	GO:0051247 [6]: positive regulation of protein metabolism	7	7	1688	29	10905	-4.98	0.0	1.61	0.64	0610033H09Rik Cd1d1 Fcer1g Irf1 Prkcq Spn Syk
520	GO:0048468 [3]: cell development	2	2	1693	32	10902	-4.98	0.0	0.05	0.02	Dab2 Mecp2
521	GO:0009891 [6]: positive regulation of biosynthesis	6	6	1689	23	10911	-4.99	0.0	1.69	0.66	Cd1d1 Fcer1g Irf1 Prkcq Spn Syk
522	GO:0006958 [7]: complement activation, classical pathway	6	6	1689	23	10911	-4.99	0.0	1.69	0.66	C8b Cfi Daf1 Hc Masp1 Mbl2
523	GO:0007243 [6]: protein kinase cascade	15	15	1680	108	10826	-5.0	0.0	0.36	0.2	Acdc Dok2 Dok4 Dusp10 Efna1 Fgd4 Gadd45b Gadd45g Pkd1 Prl Pxn Ror2 Syk T2bp Tnip2
524	GO:0007420 [7]: brain development	10	10	1685	49	10885	-5.0	0.0	1.34	0.61	Aplp1 Foxg1 Gli2 Gsh2 Hhex Lhx2 Met Nr2f1 Ntf3 Vax1
525	GO:0051239 [4]: regulation of organismal physiological process	16	16	1679	96	10838	-5.02	0.0	0.83	0.43	Ap3d1 Cd1d1 Edn1 Fcer1g H2-Oa Inpp5d Irf1 Kcnh2 Nfam1 Pdcd1lg2 Prkcq Ptger4 Rnf128 Spn Syk Tbx21
526	GO:0000910 [5]: cytokinesis	13	13	1682	97	10837	-5.02	0.0	0.31	0.17	Ccnd2 Ccng1 Ccnk Ccnl2 Ccnt1 Cdc23 Cdc26 Cdc2l1 Cdc42 Lats1 Nek9 Sept1 Sept4
527	GO:0000160 [5]: two-component signal transduction system (phosphorelay)	4	4	1691	12	10922	-5.03	0.0	1.85	0.74	Kcnh2 Rab25 Rab8a Rab8b
528	GO:0006749 [6]: glutathione metabolism	4	4	1691	12	10922	-5.03	0.0	1.85	0.74	Acas2 Gclc Ggt1 Idh1
529	GO:0007565 [5]: pregnancy	4	4	1691	12	10922	-5.03	0.0	1.85	0.74	Mst1 Psg17 Thbd Ttpa
530	GO:0008154 [6]: actin polymerization and/or depolymerization	4	4	1691	12	10922	-5.03	0.0	1.85	0.74	Dbnl Eln Tmod4 Was
531	GO:0006813 [8]: potassium ion transport	16	16	1679	108	10826	-5.03	0.0	0.5	0.26	Abcc9 Atp1b4 Cnga1 Grik1 Grin1 Kcna3 Kcne1 Kcnh2 Kcnj1 Kcnj14 Kcnj5 Kcnk2 Kcnk4 Kcnk5 Kcnmb1 Kcnn3
532	GO:0009100 [7]: glycoprotein metabolism	12	12	1683	64	10870	-5.03	0.0	1.14	0.54	Aatf Asrgl1 B3galt1 B3galt4 B3gnt3 Dpagt1 Pomt2 Psen2 St3gal1 St6galnac5 St8sia3 St8sia4
533	GO:0006333 [8]: chromatin assembly or disassembly	9	9	1686	75	10859	-5.04	0.0	0.21	0.1	Cbx5 D10Bwg0791e H1foo H2afy Hist1h4f Hist1h4h Nap1l1 Nap1l3 Nap1l4
534	GO:0043280 [5]: positive regulation of caspase activity	1	1	1694	24	10910	-5.04	0.0	0.03	0.01	Pycard
535	GO:0043281 [4]: regulation of caspase activity	1	1	1694	24	10910	-5.04	0.0	0.03	0.01	Pycard
536	GO:0001822 [6]: kidney development	1	1	1694	24	10910	-5.04	0.0	0.03	0.01	Slc5a1
537	GO:0009894 [5]: regulation of catabolism	3	3	1692	7	10927	-5.04	0.0	1.96	0.83	0610033H09Rik Serpinb1a Serpinb1b
538	GO:0019233 [6]: perception of pain	3	3	1692	7	10927	-5.04	0.0	1.96	0.83	Dlgh2 Npy1r Penk1
539	GO:0030111 [5]: regulation of Wnt receptor signaling pathway	3	3	1692	7	10927	-5.04	0.0	1.96	0.83	Catnbip1 Dkk1 Dkk2
540	GO:0030216 [4]: keratinocyte differentiation	3	3	1692	7	10927	-5.04	0.0	1.96	0.83	Foxn1 Ivl Map2k1
541	GO:0042490 [4]: mechanoreceptor differentiation	3	3	1692	7	10927	-5.04	0.0	1.96	0.83	Cutl1 Gfi1 Ntf3
542	GO:0050672 [7]: negative regulation of lymphocyte proliferation	3	3	1692	7	10927	-5.04	0.0	1.96	0.83	Inpp5d Pdcd1lg2 Spn
543	GO:0051017 [10]: actin filament bundle formation	3	3	1692	7	10927	-5.04	0.0	1.96	0.83	Dbnl Eln Rhoa
544	GO:0006401 [6]: RNA catabolism	3	3	1692	7	10927	-5.04	0.0	1.96	0.83	Auh Rnaseh1 Usp52
545	GO:0006637 [7]: acyl-CoA metabolism	3	3	1692	7	10927	-5.04	0.0	1.96	0.83	Ehhadh Mlycd Scp2
546	GO:0006939 [4]: smooth muscle contraction	3	3	1692	7	10927	-5.04	0.0	1.96	0.83	Cnn1 Myh11 Pde4b
547	GO:0008064 [6]: regulation of actin polymerization and/or depolymerization	3	3	1692	7	10927	-5.04	0.0	1.96	0.83	Dbnl Eln Tmod4
548	GO:0008344 [4]: adult locomotory behavior	3	3	1692	7	10927	-5.04	0.0	1.96	0.83	Efnb3 Msra Oprd1
549	GO:0045934 [6]: negative regulation of nucleobase, nucleoside, nucleotide and nucleic acid metabolism	16	16	1679	106	10828	-5.04	0.0	0.54	0.3	Bcl6b Cutl1 Dmap1 Glis1 Hdac5 Hod Jarid2 Khdrbs1 Mecp2 Nab2 Nr1i3 Nrip2 Pax4 Sirt7 Tcfcp2l1 Wbscr14
550	GO:0016481 [7]: negative regulation of transcription	16	16	1679	101	10833	-5.05	0.0	0.68	0.37	Bcl6b Cutl1 Dmap1 Glis1 Hdac5 Hod Jarid2 Khdrbs1 Mecp2 Nab2 Nr1i3 Nrip2 Pax4 Sirt7 Tcfcp2l1 Wbscr14
551	GO:0046849 [4]: bone remodeling	9	9	1686	43	10891	-5.05	0.0	1.36	0.62	Ambn Amelx Ibsp Inpp5d Phex Ptger4 Pthr1 Spp2 Tnfrsf11a
552	GO:0006576 [6]: biogenic amine metabolism	3	3	1692	38	10896	-5.05	0.0	0.08	0.03	Ddc Kynu Ttr
553	GO:0045597 [5]: positive regulation of cell differentiation	6	6	1689	24	10910	-5.07	0.0	1.57	0.64	Ap3d1 Cd1d1 Dmbt1 Inpp5d Pax4 Syk
554	GO:0001558 [4]: regulation of cell growth	8	8	1687	37	10897	-5.08	0.0	1.38	0.64	Cish Esm1 Igfbp2 Igfbp6 Nov Prss11 Wig1 Wisp1
555	GO:0009144 [8]: purine nucleoside triphosphate metabolism	8	8	1687	37	10897	-5.08	0.0	1.38	0.64	Ak1 Ak5 Atp5a1 Atp5b Atp5d Atp6v1d Entpd1 Nme6
556	GO:0006887 [6]: exocytosis	9	9	1686	44	10890	-5.08	0.0	1.29	0.57	1700018F24Rik Arhgap17 Exoc8 Pclo Rab3b Rasgrp4 Sytl4 Unc13b Vps45
557	GO:0007179 [8]: transforming growth factor beta receptor signaling pathway	9	9	1686	44	10890	-5.08	0.0	1.29	0.57	Acvrl1 Amhr2 Bmp8a Chrdl2 D0H4S114 Eng Prss11 Sitpec Tgfbr1
558	GO:0006099 [8]: tricarboxylic acid cycle	5	5	1690	18	10916	-5.08	0.0	1.68	0.66	Aco1 Cs Csl Dlst Idh1
559	GO:0006953 [5]: acute-phase response	5	5	1690	18	10916	-5.08	0.0	1.68	0.66	F2 Hp Orm1 Orm2 Saa1
560	GO:0009888 [5]: histogenesis	10	10	1685	51	10883	-5.08	0.0	1.21	0.54	Cutl1 Gfi1 Lhx2 Ntf3 Pkd1 Ppp2ca Ror2 Sitpec Tbx6 Zbtb17
561	GO:0006818 [5]: hydrogen transport	10	10	1685	51	10883	-5.08	0.0	1.21	0.54	Atp1b4 Atp5a1 Atp5b Atp5d Atp5s Atp6v0a1 Atp6v0a4 Atp6v1d Clca3 Tcirg1
562	GO:0043085 [4]: positive regulation of enzyme activity	11	11	1684	60	10874	-5.12	0.0	1.04	0.54	Adcy3 Adcy4 Adcy8 Adcyap1 Efna1 Fgd4 Gadd45b Gadd45g Pxn Pycard Syk
563	GO:0009101 [7]: glycoprotein biosynthesis	11	11	1684	60	10874	-5.12	0.0	1.04	0.54	Aatf B3galt1 B3galt4 B3gnt3 Dpagt1 Pomt2 Psen2 St3gal1 St6galnac5 St8sia3 St8sia4
564	GO:0006643 [6]: membrane lipid metabolism	12	12	1683	68	10866	-5.12	0.0	0.95	0.47	Abca1 Abca4 B4galt6 Cdipt Cerk Galc Gba Lpgat1 Pigb Pigc Pigq Smpd3
565	GO:0006814 [8]: sodium ion transport	12	12	1683	68	10866	-5.12	0.0	0.95	0.47	Atp1b4 Scn11a Scn7a Scnn1g Slc10a2 Slc23a1 Slc38a3 Slc5a1 Slc5a4a Slc5a5 Slc5a9 Slc8a1
566	GO:0050790 [3]: regulation of enzyme activity	14	14	1681	88	10846	-5.12	0.0	0.68	0.37	Adcy3 Adcy4 Adcy8 Adcyap1 Arhgap1 Arhgap6 Centa2 Efna1 Fgd4 Gadd45b Gadd45g Pxn Pycard Syk
567	GO:0016049 [4]: cell growth	9	9	1686	45	10889	-5.12	0.0	1.22	0.55	Cish Esm1 Igfbp2 Igfbp6 Nov Prss11 Tgfb3 Wig1 Wisp1
568	GO:0006821 [8]: chloride transport	9	9	1686	45	10889	-5.12	0.0	1.22	0.55	Clca3 Clcnkb Gabra1 Gabra6 Gabrb1 Gabrq Gabrr1 P2ry4 P2ry6
569	GO:0007411 [6]: axon guidance	8	8	1687	38	10896	-5.13	0.0	1.31	0.58	Cdh4 Efnb3 Foxg1 Gbx2 Gfra3 Nrp1 Ntn1 Vax1
570	GO:0051169 [6]: nuclear transport	7	7	1688	61	10873	-5.13	0.0	0.19	0.1	Eda Khdrbs1 Kpna1 Nfkbia Prl Ranbp17 Thoc3
571	GO:0001656 [7]: metanephros development	1	1	1694	23	10911	-5.14	0.0	0.03	0.01	Slc5a1
572	GO:0006919 [6]: caspase activation	1	1	1694	23	10911	-5.14	0.0	0.03	0.01	Pycard
573	GO:0035112 [4]: genitalia morphogenesis	2	2	1693	3	10931	-5.14	0.0	1.99	0.83	Ror2 Srd5a2
574	GO:0042036 [8]: negative regulation of cytokine biosynthesis	2	2	1693	3	10931	-5.14	0.0	1.99	0.83	Inpp5d Rnf128
575	GO:0042573 [6]: retinoic acid metabolism	2	2	1693	3	10931	-5.14	0.0	1.99	0.83	Aldh1a1 Aldh1a2
576	GO:0042640 [6]: anagen	2	2	1693	3	10931	-5.14	0.0	1.99	0.83	Myo5a Psen2
577	GO:0045086 [9]: positive regulation of interleukin-2 biosynthesis	2	2	1693	3	10931	-5.14	0.0	1.99	0.83	Cd1d1 Prkcq
578	GO:0046146 [7]: tetrahydrobiopterin metabolism	2	2	1693	3	10931	-5.14	0.0	1.99	0.83	Gch1 Qdpr
579	GO:0046460 [7]: neutral lipid biosynthesis	2	2	1693	3	10931	-5.14	0.0	1.99	0.83	Dgat2 Pck1
580	GO:0046463 [7]: acylglycerol biosynthesis	2	2	1693	3	10931	-5.14	0.0	1.99	0.83	Dgat2 Pck1
581	GO:0050772 [6]: positive regulation of axonogenesis	2	2	1693	3	10931	-5.14	0.0	1.99	0.83	Cdh4 Ntn1
582	GO:0000050 [5]: urea cycle	2	2	1693	3	10931	-5.14	0.0	1.99	0.83	Arg1 Otc
583	GO:0001818 [7]: negative regulation of cytokine production	2	2	1693	3	10931	-5.14	0.0	1.99	0.83	Inpp5d Rnf128
584	GO:0006515 [9]: misfolded or incompletely synthesized protein catabolism	2	2	1693	3	10931	-5.14	0.0	1.99	0.83	Fbxo6b Man1b1
585	GO:0006544 [8]: glycine metabolism	2	2	1693	3	10931	-5.14	0.0	1.99	0.83	Dmgdh Gldc
586	GO:0006547 [8]: histidine metabolism	2	2	1693	3	10931	-5.14	0.0	1.99	0.83	Ftcd Mthfd1
587	GO:0006566 [8]: threonine metabolism	2	2	1693	3	10931	-5.14	0.0	1.99	0.83	Bhmt2 Mthfd1
588	GO:0006729 [8]: tetrahydrobiopterin biosynthesis	2	2	1693	3	10931	-5.14	0.0	1.99	0.83	Gch1 Qdpr
589	GO:0007021 [8]: tubulin folding	2	2	1693	3	10931	-5.14	0.0	1.99	0.83	Mipol1 Tbce
590	GO:0007034 [6]: vacuolar transport	2	2	1693	3	10931	-5.14	0.0	1.99	0.83	Lyst Vps41
591	GO:0007040 [7]: lysosome organization and biogenesis	2	2	1693	3	10931	-5.14	0.0	1.99	0.83	Gba Lyst
592	GO:0007549 [4]: dosage compensation	2	2	1693	3	10931	-5.14	0.0	1.99	0.83	H2afy H2afy2
593	GO:0007566 [3]: embryo implantation	2	2	1693	3	10931	-5.14	0.0	1.99	0.83	Mst1 Ttpa
594	GO:0009075 [7]: histidine family amino acid metabolism	2	2	1693	3	10931	-5.14	0.0	1.99	0.83	Ftcd Mthfd1
595	GO:0009083 [8]: branched chain family amino acid catabolism	2	2	1693	3	10931	-5.14	0.0	1.99	0.83	Auh Bcat2
596	GO:0009134 [7]: nucleoside diphosphate catabolism	2	2	1693	3	10931	-5.14	0.0	1.99	0.83	Entpd1 Entpd2
597	GO:0009154 [8]: purine ribonucleotide catabolism	2	2	1693	3	10931	-5.14	0.0	1.99	0.83	Entpd1 Entpd2
598	GO:0009185 [8]: ribonucleoside diphosphate metabolism	2	2	1693	3	10931	-5.14	0.0	1.99	0.83	Entpd1 Entpd2
599	GO:0009312 [7]: oligosaccharide biosynthesis	2	2	1693	3	10931	-5.14	0.0	1.99	0.83	B3galt1 B3galt2
600	GO:0006730 [5]: one-carbon compound metabolism	6	6	1689	25	10909	-5.14	0.0	1.47	0.64	Car1 Car13 Car2 Car3 Car4 Mthfd1
601	GO:0007254 [8]: JNK cascade	6	6	1689	25	10909	-5.14	0.0	1.47	0.64	Dusp10 Fgd4 Gadd45b Gadd45g Ror2 Syk
602	GO:0048232 [6]: male gamete generation	13	13	1682	87	10847	-5.14	0.0	0.52	0.28	Acox1 Acrbp Bmp8a Ddx1 Dnmt3a Ggt1 Golga3 Hspa1l Theg Tssk2 Tubd1 Zfp29 Zipro1
603	GO:0007283 [7]: spermatogenesis	13	13	1682	87	10847	-5.14	0.0	0.52	0.28	Acox1 Acrbp Bmp8a Ddx1 Dnmt3a Ggt1 Golga3 Hspa1l Theg Tssk2 Tubd1 Zfp29 Zipro1
604	GO:0006461 [7]: protein complex assembly	13	13	1682	83	10851	-5.15	0.0	0.63	0.34	Ap1b1 Ap1g2 Ap2a2 D10Bwg0791e Ddx1 H1foo H2afy Hist1h4f Hist1h4h Lpxn Nap1l1 Nap1l3 Nap1l4
605	GO:0007126 [8]: meiosis	4	4	1691	43	10891	-5.15	0.0	0.11	0.05	Centd3 Dmc1h Mki67 Smc1l2
606	GO:0030183 [5]: B-cell differentiation	4	4	1691	13	10921	-5.16	0.0	1.68	0.66	Inpp5d Nfam1 Nkx2-3 Syk
607	GO:0050777 [6]: negative regulation of immune response	4	4	1691	13	10921	-5.16	0.0	1.68	0.66	Inpp5d Pdcd1lg2 Rnf128 Spn
608	GO:0008207 [6]: C21-steroid hormone metabolism	4	4	1691	13	10921	-5.16	0.0	1.68	0.66	Cyp11a1 Hsd3b1 Hsd3b2 Hsd3b5
609	GO:0001501 [5]: skeletal development	12	12	1683	74	10860	-5.18	0.0	0.71	0.37	Adamts4 Ambn Amelx Gli2 Hoxd10 Ibsp Phex Pkd1 Ptger4 Pthr1 Ror2 Tnfrsf11a
610	GO:0007610 [2]: behavior	12	12	1683	80	10854	-5.19	0.0	0.53	0.28	Astn1 Crhr1 Efnb3 Gfi1 Mafg Met Msra Npy1r Oprd1 Pde1b Penk1 Zic1
611	GO:0006575 [6]: amino acid derivative metabolism	5	5	1690	48	10886	-5.2	0.0	0.15	0.08	Ckmt2 Ddc Kynu P4ha2 Ttr
612	GO:0045860 [5]: positive regulation of protein kinase activity	6	6	1689	26	10908	-5.2	0.0	1.37	0.64	Efna1 Fgd4 Gadd45b Gadd45g Pxn Syk
613	GO:0046651 [5]: lymphocyte proliferation	6	6	1689	26	10908	-5.2	0.0	1.37	0.64	Dock2 Inpp5d Pdcd1lg2 Prkcd Prkcq Spn
614	GO:0007018 [7]: microtubule-based movement	7	7	1688	59	10875	-5.2	0.0	0.22	0.11	Dnahc8 Hap1 Kif1a Kif2c Kif9 Tuba8 Tubd1
615	GO:0015992 [6]: proton transport	8	8	1687	40	10894	-5.21	0.0	1.16	0.54	Atp1b4 Atp5a1 Atp5b Atp5d Atp5s Atp6v0a1 Atp6v0a4 Atp6v1d
616	GO:0008284 [6]: positive regulation of cell proliferation	8	8	1687	40	10894	-5.21	0.0	1.16	0.54	Fgf7 Gli2 Mab21l2 Pdcd1lg2 Plekhk1 Prkcq Sas Spn
617	GO:0001654 [5]: eye morphogenesis	4	4	1691	42	10892	-5.21	0.0	0.13	0.06	Aldh1a2 Chx10 Mab21l2 Mrg1
618	GO:0030593 [7]: neutrophil chemotaxis	3	3	1692	8	10926	-5.21	0.0	1.74	0.66	Csf3r Fcer1g Itgb2
619	GO:0030832 [9]: regulation of actin filament length	3	3	1692	8	10926	-5.21	0.0	1.74	0.66	Dbnl Eln Tmod4
620	GO:0051128 [5]: regulation of cell organization and biogenesis	3	3	1692	8	10926	-5.21	0.0	1.74	0.66	Dbnl Eln Tmod4
621	GO:0006638 [6]: neutral lipid metabolism	3	3	1692	8	10926	-5.21	0.0	1.74	0.66	Dgat2 Lipe Pck1
622	GO:0006639 [6]: acylglycerol metabolism	3	3	1692	8	10926	-5.21	0.0	1.74	0.66	Dgat2 Lipe Pck1
623	GO:0009066 [7]: aspartate family amino acid metabolism	3	3	1692	8	10926	-5.21	0.0	1.74	0.66	0610010D20Rik Bhmt2 Mthfd1
624	GO:0006486 [8]: protein amino acid glycosylation	10	10	1685	56	10878	-5.21	0.0	0.94	0.46	B3galt1 B3galt4 B3gnt3 Dpagt1 Pomt2 Psen2 St3gal1 St6galnac5 St8sia3 St8sia4
625	GO:0006399 [6]: tRNA metabolism	8	8	1687	63	10871	-5.23	0.0	0.28	0.14	AW557805 Aars Cdh16 Prdm1 Qtrtd1 Tars Vars2 Yars
626	GO:0006816 [8]: calcium ion transport	11	11	1684	67	10867	-5.23	0.0	0.73	0.37	Cacna1g Cacng3 Camk2b Catsper1 Pkd1 Pln Prkcb1 Ryr2 Slc8a1 Trpc3 Trpc6
627	GO:0045892 [8]: negative regulation of transcription, DNA-dependent	11	11	1684	68	10866	-5.23	0.0	0.7	0.37	Bcl6b Cutl1 Glis1 Hdac5 Hod Jarid2 Nrip2 Pax4 Sirt7 Tcfcp2l1 Wbscr14
628	GO:0016072 [6]: rRNA metabolism	2	2	1693	29	10905	-5.23	0.0	0.07	0.03	Bfsp1 Exosc9
629	GO:0019883 [6]: antigen presentation, endogenous antigen	2	2	1693	29	10905	-5.23	0.0	0.07	0.03	H2-M10.1 Hfe
630	GO:0006790 [5]: sulfur metabolism	8	8	1687	41	10893	-5.24	0.0	1.1	0.54	Acas2 Bhmt2 Gclc Ggt1 Idh1 Mthfd1 Ndst2 Sult1d1
631	GO:0008652 [7]: amino acid biosynthesis	6	6	1689	27	10907	-5.26	0.0	1.28	0.57	0610010D20Rik Bcat2 Bhmt2 Mthfd1 Otc Prodh2
632	GO:0009799 [4]: determination of symmetry	4	4	1691	14	10920	-5.26	0.0	1.54	0.64	Dnahc11 Notch2 Pitx2 Ttc10
633	GO:0009855 [5]: determination of bilateral symmetry	4	4	1691	14	10920	-5.26	0.0	1.54	0.64	Dnahc11 Notch2 Pitx2 Ttc10
634	GO:0030855 [4]: epithelial cell differentiation	4	4	1691	14	10920	-5.26	0.0	1.54	0.64	Dmbt1 Stat5a Stat5b Xdh
635	GO:0051248 [6]: negative regulation of protein metabolism	4	4	1691	14	10920	-5.26	0.0	1.54	0.64	Eif2ak1 Inpp5d Rnf128 Spp2
636	GO:0007368 [6]: determination of left/right symmetry	4	4	1691	14	10920	-5.26	0.0	1.54	0.64	Dnahc11 Notch2 Pitx2 Ttc10
637	GO:0008217 [5]: regulation of blood pressure	4	4	1691	14	10920	-5.26	0.0	1.54	0.64	Adrb2 Edn1 Npy1r Ptgs1
638	GO:0045786 [7]: negative regulation of cell cycle	8	8	1687	42	10892	-5.27	0.0	1.04	0.53	Adcyap1 Btg4 Lats1 Nat6 Nbl1 Pycard Tpte Tsc2
639	GO:0050881 [5]: musculoskeletal movement	10	10	1685	61	10873	-5.27	0.0	0.72	0.37	Abca4 Cnga1 Gnat2 Opn1mw Opn1sw Opn4 Ranbp17 Rdh5 Rds Rgr
640	GO:0050885 [6]: regulation of balance	10	10	1685	61	10873	-5.27	0.0	0.72	0.37	Abca4 Cnga1 Gnat2 Opn1mw Opn1sw Opn4 Ranbp17 Rdh5 Rds Rgr
641	GO:0050953 [6]: sensory perception of light	10	10	1685	61	10873	-5.27	0.0	0.72	0.37	Abca4 Cnga1 Gnat2 Opn1mw Opn1sw Opn4 Ranbp17 Rdh5 Rds Rgr
642	GO:0050957 [6]: equilibrioception	10	10	1685	61	10873	-5.27	0.0	0.72	0.37	Abca4 Cnga1 Gnat2 Opn1mw Opn1sw Opn4 Ranbp17 Rdh5 Rds Rgr
643	GO:0000165 [7]: MAPKKK cascade	10	10	1685	61	10873	-5.27	0.0	0.72	0.37	Dok2 Dok4 Dusp10 Efna1 Fgd4 Gadd45b Gadd45g Pxn Ror2 Syk
644	GO:0007601 [7]: visual perception	10	10	1685	61	10873	-5.27	0.0	0.72	0.37	Abca4 Cnga1 Gnat2 Opn1mw Opn1sw Opn4 Ranbp17 Rdh5 Rds Rgr
645	GO:0009585 [9]: red, far-red light phototransduction	1	1	1694	0	10934	-5.28	0.0	2.01	0.83	Zcwcc2
646	GO:0009589 [8]: detection of UV	1	1	1694	0	10934	-5.28	0.0	2.01	0.83	Fech
647	GO:0009621 [7]: response to pathogenic fungi	1	1	1694	0	10934	-5.28	0.0	2.01	0.83	Il17e
648	GO:0009743 [5]: response to carbohydrate stimulus	1	1	1694	0	10934	-5.28	0.0	2.01	0.83	Acdc
649	GO:0009746 [6]: response to hexose stimulus	1	1	1694	0	10934	-5.28	0.0	2.01	0.83	Acdc
650	GO:0009749 [7]: response to glucose stimulus	1	1	1694	0	10934	-5.28	0.0	2.01	0.83	Acdc
651	GO:0009896 [6]: positive regulation of catabolism	1	1	1694	0	10934	-5.28	0.0	2.01	0.83	0610033H09Rik
652	GO:0010171 [4]: body morphogenesis	1	1	1694	0	10934	-5.28	0.0	2.01	0.83	Mab21l2
653	GO:0010172 [5]: embryonic body morphogenesis	1	1	1694	0	10934	-5.28	0.0	2.01	0.83	Mab21l2
654	GO:0010185 [5]: regulation of cellular defense response	1	1	1694	0	10934	-5.28	0.0	2.01	0.83	Spn
655	GO:0015791 [5]: polyol transport	1	1	1694	0	10934	-5.28	0.0	2.01	0.83	Slc37a2
656	GO:0015793 [6]: glycerol transport	1	1	1694	0	10934	-5.28	0.0	2.01	0.83	Slc37a2
657	GO:0015794 [7]: glycerol-3-phosphate transport	1	1	1694	0	10934	-5.28	0.0	2.01	0.83	Slc37a2
658	GO:0015817 [8]: L-histidine transport	1	1	1694	0	10934	-5.28	0.0	2.01	0.83	Slc38a3
659	GO:0015881 [6]: creatine transport	1	1	1694	0	10934	-5.28	0.0	2.01	0.83	Slc6a8
660	GO:0015884 [6]: folic acid transport	1	1	1694	0	10934	-5.28	0.0	2.01	0.83	Slc19a3
661	GO:0016199 [8]: axon midline choice point recognition	1	1	1694	0	10934	-5.28	0.0	2.01	0.83	Foxg1
662	GO:0016554 [9]: cytidine to uridine editing	1	1	1694	0	10934	-5.28	0.0	2.01	0.83	Apobec1
663	GO:0018120 [9]: peptidyl-arginine ADP-ribosylation	1	1	1694	0	10934	-5.28	0.0	2.01	0.83	Art2b
664	GO:0018158 [8]: protein amino acid oxidation	1	1	1694	0	10934	-5.28	0.0	2.01	0.83	Msra
665	GO:0018159 [9]: peptidyl-methionine oxidation	1	1	1694	0	10934	-5.28	0.0	2.01	0.83	Msra
666	GO:0018206 [9]: peptidyl-methionine modification	1	1	1694	0	10934	-5.28	0.0	2.01	0.83	Msra
667	GO:0019376 [9]: galactolipid catabolism	1	1	1694	0	10934	-5.28	0.0	2.01	0.83	Galc
668	GO:0019377 [8]: glycolipid catabolism	1	1	1694	0	10934	-5.28	0.0	2.01	0.83	Galc
669	GO:0019433 [8]: triacylglycerol catabolism	1	1	1694	0	10934	-5.28	0.0	2.01	0.83	Lipe
670	GO:0019630 [7]: quinate metabolism	1	1	1694	0	10934	-5.28	0.0	2.01	0.83	Tor3a
671	GO:0030146 [5]: diuresis	1	1	1694	0	10934	-5.28	0.0	2.01	0.83	Ptger3
672	GO:0030222 [6]: eosinophil differentiation	1	1	1694	0	10934	-5.28	0.0	2.01	0.83	Il17e
673	GO:0030322 [6]: stabilization of membrane potential	1	1	1694	0	10934	-5.28	0.0	2.01	0.83	Kcnk2
674	GO:0030538 [5]: embryonic genitalia morphogenesis	1	1	1694	0	10934	-5.28	0.0	2.01	0.83	Ror2
675	GO:0030852 [6]: regulation of granulocyte differentiation	1	1	1694	0	10934	-5.28	0.0	2.01	0.83	Inpp5d
676	GO:0030853 [7]: negative regulation of granulocyte differentiation	1	1	1694	0	10934	-5.28	0.0	2.01	0.83	Inpp5d
677	GO:0030858 [6]: positive regulation of epithelial cell differentiation	1	1	1694	0	10934	-5.28	0.0	2.01	0.83	Dmbt1
678	GO:0035020 [6]: regulation of Rac protein signal transduction	1	1	1694	0	10934	-5.28	0.0	2.01	0.83	Dock2
679	GO:0035022 [7]: positive regulation of Rac protein signal transduction	1	1	1694	0	10934	-5.28	0.0	2.01	0.83	Dock2
680	GO:0042091 [7]: interleukin-10 biosynthesis	1	1	1694	0	10934	-5.28	0.0	2.01	0.83	Fcer1g
681	GO:0042093 [6]: T-helper cell differentiation	1	1	1694	0	10934	-5.28	0.0	2.01	0.83	Gadd45g
682	GO:0042357 [7]: thiamin diphosphate metabolism	1	1	1694	0	10934	-5.28	0.0	2.01	0.83	Tpk1
683	GO:0042360 [7]: vitamin E metabolism	1	1	1694	0	10934	-5.28	0.0	2.01	0.83	Ttpa
684	GO:0042723 [7]: thiamin and derivative metabolism	1	1	1694	0	10934	-5.28	0.0	2.01	0.83	Tpk1
685	GO:0042724 [8]: thiamin and derivative biosynthesis	1	1	1694	0	10934	-5.28	0.0	2.01	0.83	Tpk1
686	GO:0042985 [8]: negative regulation of amyloid precursor protein biosynthesis	1	1	1694	0	10934	-5.28	0.0	2.01	0.83	Aatf
687	GO:0044269 [6]: glycerol ether catabolism	1	1	1694	0	10934	-5.28	0.0	2.01	0.83	Lipe
688	GO:0045063 [7]: T-helper 1 cell differentiation	1	1	1694	0	10934	-5.28	0.0	2.01	0.83	Gadd45g
689	GO:0045074 [8]: regulation of interleukin-10 biosynthesis	1	1	1694	0	10934	-5.28	0.0	2.01	0.83	Fcer1g
690	GO:0045082 [9]: positive regulation of interleukin-10 biosynthesis	1	1	1694	0	10934	-5.28	0.0	2.01	0.83	Fcer1g
691	GO:0045409 [9]: negative regulation of interleukin-6 biosynthesis	1	1	1694	0	10934	-5.28	0.0	2.01	0.83	Inpp5d
692	GO:0045658 [7]: regulation of neutrophil differentiation	1	1	1694	0	10934	-5.28	0.0	2.01	0.83	Inpp5d
693	GO:0045659 [8]: negative regulation of neutrophil differentiation	1	1	1694	0	10934	-5.28	0.0	2.01	0.83	Inpp5d
694	GO:0045721 [7]: negative regulation of gluconeogenesis	1	1	1694	0	10934	-5.28	0.0	2.01	0.83	Acdc
695	GO:0045732 [7]: positive regulation of protein catabolism	1	1	1694	0	10934	-5.28	0.0	2.01	0.83	0610033H09Rik
696	GO:0045862 [7]: positive regulation of proteolysis and peptidolysis	1	1	1694	0	10934	-5.28	0.0	2.01	0.83	0610033H09Rik
697	GO:0045912 [6]: negative regulation of carbohydrate metabolism	1	1	1694	0	10934	-5.28	0.0	2.01	0.83	Acdc
698	GO:0046173 [7]: polyol biosynthesis	1	1	1694	0	10934	-5.28	0.0	2.01	0.83	Pck1
699	GO:0046327 [8]: glycerol biosynthesis from pyruvate	1	1	1694	0	10934	-5.28	0.0	2.01	0.83	Pck1
700	GO:0046340 [8]: diacylglycerol catabolism	1	1	1694	0	10934	-5.28	0.0	2.01	0.83	Lipe
701	GO:0046461 [7]: neutral lipid catabolism	1	1	1694	0	10934	-5.28	0.0	2.01	0.83	Lipe
702	GO:0046464 [7]: acylglycerol catabolism	1	1	1694	0	10934	-5.28	0.0	2.01	0.83	Lipe
703	GO:0046477 [9]: glycosylceramide catabolism	1	1	1694	0	10934	-5.28	0.0	2.01	0.83	Galc
704	GO:0046503 [7]: glycerolipid catabolism	1	1	1694	0	10934	-5.28	0.0	2.01	0.83	Lipe
705	GO:0046633 [7]: alpha-beta T-cell proliferation	1	1	1694	0	10934	-5.28	0.0	2.01	0.83	Dock2
706	GO:0046653 [7]: tetrahydrofolate metabolism	1	1	1694	0	10934	-5.28	0.0	2.01	0.83	Pipox
707	GO:0046655 [7]: folic acid metabolism	1	1	1694	0	10934	-5.28	0.0	2.01	0.83	Folr1
708	GO:0046677 [8]: response to antibiotic	1	1	1694	0	10934	-5.28	0.0	2.01	0.83	Lactb
709	GO:0046831 [7]: regulation of RNA-nucleus export	1	1	1694	0	10934	-5.28	0.0	2.01	0.83	Khdrbs1
710	GO:0046847 [8]: filopodium formation	1	1	1694	0	10934	-5.28	0.0	2.01	0.83	Cdc42
711	GO:0048010 [8]: vascular endothelial growth factor receptor signaling pathway	1	1	1694	0	10934	-5.28	0.0	2.01	0.83	Nrp1
712	GO:0048017 [8]: inositol lipid-mediated signaling	1	1	1694	0	10934	-5.28	0.0	2.01	0.83	Centa2
713	GO:0048247 [7]: lymphocyte chemotaxis	1	1	1694	0	10934	-5.28	0.0	2.01	0.83	Dock2
714	GO:0048255 [7]: mRNA stabilization	1	1	1694	0	10934	-5.28	0.0	2.01	0.83	Mapkapk2
715	GO:0051245 [6]: negative regulation of cellular defense response	1	1	1694	0	10934	-5.28	0.0	2.01	0.83	Spn
716	GO:0000084 [7]: S phase of mitotic cell cycle	1	1	1694	0	10934	-5.28	0.0	2.01	0.83	Anp32b
717	GO:0000105 [9]: histidine biosynthesis	1	1	1694	0	10934	-5.28	0.0	2.01	0.83	Mthfd1
718	GO:0000255 [6]: allantoin metabolism	1	1	1694	0	10934	-5.28	0.0	2.01	0.83	Allc
719	GO:0000289 [9]: poly(A) tail shortening	1	1	1694	0	10934	-5.28	0.0	2.01	0.83	Usp52
720	GO:0000291 [8]: mRNA catabolism, exonucleolytic	1	1	1694	0	10934	-5.28	0.0	2.01	0.83	Usp52
721	GO:0000294 [8]: mRNA catabolism, endonucleolytic cleavage-dependent decay	1	1	1694	0	10934	-5.28	0.0	2.01	0.83	Usp52
722	GO:0001561 [8]: fatty acid alpha-oxidation	1	1	1694	0	10934	-5.28	0.0	2.01	0.83	Phyh
723	GO:0001562 [6]: response to protozoa	1	1	1694	0	10934	-5.28	0.0	2.01	0.83	Spn
724	GO:0001660 [5]: fever	1	1	1694	0	10934	-5.28	0.0	2.01	0.83	Ptger3
725	GO:0001766 [7]: lipid raft polarization	1	1	1694	0	10934	-5.28	0.0	2.01	0.83	Dock2
726	GO:0001767 [7]: establishment of lymphocyte polarity	1	1	1694	0	10934	-5.28	0.0	2.01	0.83	Dock2
727	GO:0001768 [8]: establishment of T-cell polarity	1	1	1694	0	10934	-5.28	0.0	2.01	0.83	Dock2
728	GO:0001771 [6]: formation of immunological synapse	1	1	1694	0	10934	-5.28	0.0	2.01	0.83	Dock2
729	GO:0001806 [6]: type IV hypersensitivity	1	1	1694	0	10934	-5.28	0.0	2.01	0.83	Spn
730	GO:0001807 [6]: regulation of type IV hypersensitivity	1	1	1694	0	10934	-5.28	0.0	2.01	0.83	Spn
731	GO:0001808 [7]: negative regulation of type IV hypersensitivity	1	1	1694	0	10934	-5.28	0.0	2.01	0.83	Spn
732	GO:0005991 [8]: trehalose metabolism	1	1	1694	0	10934	-5.28	0.0	2.01	0.83	Treh
733	GO:0005997 [8]: xylulose metabolism	1	1	1694	0	10934	-5.28	0.0	2.01	0.83	Dcxr
734	GO:0006111 [7]: regulation of gluconeogenesis	1	1	1694	0	10934	-5.28	0.0	2.01	0.83	Acdc
735	GO:0006113 [7]: fermentation	1	1	1694	0	10934	-5.28	0.0	2.01	0.83	Pck1
736	GO:0006114 [8]: glycerol biosynthesis	1	1	1694	0	10934	-5.28	0.0	2.01	0.83	Pck1
737	GO:0006116 [10]: NADH oxidation	1	1	1694	0	10934	-5.28	0.0	2.01	0.83	Cbr2
738	GO:0006127 [7]: glycerophosphate shuttle	1	1	1694	0	10934	-5.28	0.0	2.01	0.83	Slc37a2
739	GO:0006278 [7]: RNA-dependent DNA replication	1	1	1694	0	10934	-5.28	0.0	2.01	0.83	Tert
740	GO:0006359 [8]: regulation of transcription from Pol III promoter	1	1	1694	0	10934	-5.28	0.0	2.01	0.83	Zfp143
741	GO:0006419 [9]: alanyl-tRNA aminoacylation	1	1	1694	0	10934	-5.28	0.0	2.01	0.83	Aars
742	GO:0006438 [9]: valyl-tRNA aminoacylation	1	1	1694	0	10934	-5.28	0.0	2.01	0.83	Vars2
743	GO:0006510 [9]: ATP-dependent proteolysis	1	1	1694	0	10934	-5.28	0.0	2.01	0.83	1300002A08Rik
744	GO:0006649 [8]: phospholipid transfer to membrane	1	1	1694	0	10934	-5.28	0.0	2.01	0.83	Abca4
745	GO:0006683 [10]: galactosylceramide catabolism	1	1	1694	0	10934	-5.28	0.0	2.01	0.83	Galc
746	GO:0006734 [9]: NADH metabolism	1	1	1694	0	10934	-5.28	0.0	2.01	0.83	Cbr2
747	GO:0006772 [8]: thiamin metabolism	1	1	1694	0	10934	-5.28	0.0	2.01	0.83	Tpk1
748	GO:0006844 [6]: acyl carnitine transport	1	1	1694	0	10934	-5.28	0.0	2.01	0.83	Slc25a29
749	GO:0006903 [6]: vesicle targeting	1	1	1694	0	10934	-5.28	0.0	2.01	0.83	Snap23
750	GO:0007024 [9]: alpha-tubulin folding	1	1	1694	0	10934	-5.28	0.0	2.01	0.83	Tbce
751	GO:0007403 [6]: glial cell fate determination	1	1	1694	0	10934	-5.28	0.0	2.01	0.83	Ntf3
752	GO:0007522 [6]: visceral muscle development	1	1	1694	0	10934	-5.28	0.0	2.01	0.83	Myh6
753	GO:0008210 [6]: estrogen metabolism	1	1	1694	0	10934	-5.28	0.0	2.01	0.83	H2-Ke6
754	GO:0009076 [8]: histidine family amino acid biosynthesis	1	1	1694	0	10934	-5.28	0.0	2.01	0.83	Mthfd1
755	GO:0009229 [8]: thiamin diphosphate biosynthesis	1	1	1694	0	10934	-5.28	0.0	2.01	0.83	Tpk1
756	GO:0050879 [4]: organismal movement	10	10	1685	62	10872	-5.28	0.0	0.68	0.37	Abca4 Cnga1 Gnat2 Opn1mw Opn1sw Opn4 Ranbp17 Rdh5 Rds Rgr
757	GO:0006752 [7]: group transfer coenzyme metabolism	7	7	1688	35	10899	-5.29	0.0	1.11	0.54	Atp5a1 Atp5b Atp5d Atp6v1d Folr1 Mthfd1 Pipox
758	GO:0030705 [6]: cytoskeleton-dependent intracellular transport	8	8	1687	60	10874	-5.3	0.0	0.34	0.18	Dnahc8 Hap1 Kif1a Kif2c Kif9 Myo5a Tuba8 Tubd1
759	GO:0051168 [7]: nuclear export	2	2	1693	28	10906	-5.3	0.0	0.08	0.03	Khdrbs1 Thoc3
760	GO:0006665 [7]: sphingolipid metabolism	5	5	1690	21	10913	-5.31	0.0	1.33	0.6	B4galt6 Cerk Galc Gba Smpd3
761	GO:0006805 [5]: xenobiotic metabolism	5	5	1690	21	10913	-5.31	0.0	1.33	0.6	Ahrr Akr1c12 Aoah Ddc Ephx2
762	GO:0009410 [7]: response to xenobiotic stimulus	5	5	1690	21	10913	-5.31	0.0	1.33	0.6	Ahrr Akr1c12 Aoah Ddc Ephx2
763	GO:0035295 [3]: tube development	7	7	1688	55	10879	-5.31	0.0	0.3	0.15	Cutl1 Fgf1 Hhex Hsd11b1 Pitx2 Pxn Timeless
764	GO:0000122 [9]: negative regulation of transcription from Pol II promoter	9	9	1686	55	10879	-5.33	0.0	0.7	0.37	Bcl6b Cutl1 Glis1 Hdac5 Hod Nrip2 Pax4 Tcfcp2l1 Wbscr14
765	GO:0043066 [7]: negative regulation of apoptosis	9	9	1686	58	10876	-5.34	0.0	0.59	0.31	Birc1a Birc1b Birc2 Btg2 Pik3ca Pik3cg Polb Sgk3 Snai2
766	GO:0043069 [6]: negative regulation of programmed cell death	9	9	1686	59	10875	-5.34	0.0	0.56	0.3	Birc1a Birc1b Birc2 Btg2 Pik3ca Pik3cg Polb Sgk3 Snai2
767	GO:0016485 [8]: protein processing	1	1	1694	21	10913	-5.35	0.0	0.04	0.01	Cpz
768	GO:0048469 [4]: cell maturation	1	1	1694	21	10913	-5.35	0.0	0.04	0.01	Mecp2
769	GO:0015749 [6]: monosaccharide transport	4	4	1691	15	10919	-5.35	0.0	1.4	0.64	Acdc Edn1 Ednra Slc5a1
770	GO:0015758 [8]: glucose transport	4	4	1691	15	10919	-5.35	0.0	1.4	0.64	Acdc Edn1 Ednra Slc5a1
771	GO:0050767 [4]: regulation of neurogenesis	4	4	1691	15	10919	-5.35	0.0	1.4	0.64	Cdh4 Efna1 Nrp1 Ntn1
772	GO:0006221 [7]: pyrimidine nucleotide biosynthesis	4	4	1691	15	10919	-5.35	0.0	1.4	0.64	0610011D08Rik Nme6 Otc Tyki
773	GO:0006937 [4]: regulation of muscle contraction	4	4	1691	15	10919	-5.35	0.0	1.4	0.64	Casq1 Casq2 Tnni1 Tnni3
774	GO:0007398 [6]: ectoderm development	4	4	1691	15	10919	-5.35	0.0	1.4	0.64	Cutl1 Gfi1 Ntf3 Zbtb17
775	GO:0008645 [7]: hexose transport	4	4	1691	15	10919	-5.35	0.0	1.4	0.64	Acdc Edn1 Ednra Slc5a1
776	GO:0006694 [7]: steroid biosynthesis	8	8	1687	46	10888	-5.35	0.0	0.82	0.43	Akr1d1 Cyp11a1 H2-Ke6 Hsd17b2 Hsd3b1 Hsd3b2 Hsd3b5 Srd5a2
777	GO:0006400 [7]: tRNA modification	7	7	1688	37	10897	-5.36	0.0	0.98	0.49	Aars Cdh16 Prdm1 Qtrtd1 Tars Vars2 Yars
778	GO:0051093 [4]: negative regulation of development	6	6	1689	29	10905	-5.36	0.0	1.12	0.54	Foxg1 Inpp5d Lgmn Nrp1 Ntn1 Wig1
779	GO:0042591 [7]: antigen presentation, exogenous antigen via MHC class II	3	3	1692	9	10925	-5.36	0.0	1.55	0.64	Fcer1g H2-Eb1 H2-Oa
780	GO:0045061 [6]: thymic T-cell selection	3	3	1692	9	10925	-5.36	0.0	1.55	0.64	Cd1d1 Dock2 Spn
781	GO:0045582 [7]: positive regulation of T-cell differentiation	3	3	1692	9	10925	-5.36	0.0	1.55	0.64	Ap3d1 Cd1d1 Syk
782	GO:0045765 [7]: regulation of angiogenesis	3	3	1692	9	10925	-5.36	0.0	1.55	0.64	Plg Tek Tie1
783	GO:0046486 [6]: glycerolipid metabolism	3	3	1692	9	10925	-5.36	0.0	1.55	0.64	Dgat2 Lipe Pck1
784	GO:0050671 [7]: positive regulation of lymphocyte proliferation	3	3	1692	9	10925	-5.36	0.0	1.55	0.64	Pdcd1lg2 Prkcq Spn
785	GO:0001756 [4]: somitogenesis	3	3	1692	9	10925	-5.36	0.0	1.55	0.64	Pcdh8 Ror2 Wnt3a
786	GO:0006570 [7]: tyrosine metabolism	3	3	1692	9	10925	-5.36	0.0	1.55	0.64	Ddt Hgd Si
787	GO:0006662 [5]: glycerol ether metabolism	3	3	1692	9	10925	-5.36	0.0	1.55	0.64	Dgat2 Lipe Pck1
788	GO:0016125 [6]: sterol metabolism	5	5	1690	44	10890	-5.37	0.0	0.22	0.11	Abca1 Cyp11a1 Cyp7a1 Lipe Pon1
789	GO:0017038 [6]: protein import	5	5	1690	44	10890	-5.37	0.0	0.22	0.11	Eda Kpna1 Nfkbia Prl Ranbp17
790	GO:0006644 [7]: phospholipid metabolism	8	8	1687	47	10887	-5.37	0.0	0.77	0.4	Abca1 Abca4 Cdipt Lpgat1 Pigb Pigc Pigq Smpd3
791	GO:0006334 [8]: nucleosome assembly	8	8	1687	54	10880	-5.38	0.0	0.5	0.26	D10Bwg0791e H1foo H2afy Hist1h4f Hist1h4h Nap1l1 Nap1l3 Nap1l4
792	GO:0006364 [7]: rRNA processing	2	2	1693	27	10907	-5.38	0.0	0.09	0.04	Bfsp1 Exosc9
793	GO:0006817 [8]: phosphate transport	7	7	1688	38	10896	-5.38	0.0	0.92	0.45	Acdc Col10a1 Eda Fcna Marco Mbl2 Sftpd
794	GO:0015849 [5]: organic acid transport	6	6	1689	48	10886	-5.39	0.0	0.29	0.15	Slc1a4 Slc1a6 Slc32a1 Slc38a3 Slc7a8 Slc7a9
795	GO:0046942 [6]: carboxylic acid transport	6	6	1689	48	10886	-5.39	0.0	0.29	0.15	Slc1a4 Slc1a6 Slc32a1 Slc38a3 Slc7a8 Slc7a9
796	GO:0016525 [8]: negative regulation of angiogenesis	2	2	1693	4	10930	-5.4	0.0	1.68	0.66	Plg Tie1
797	GO:0030044 [7]: actin filament stabilization	2	2	1693	4	10930	-5.4	0.0	1.68	0.66	Dbnl Tmod4
798	GO:0030048 [8]: actin filament-based movement	2	2	1693	4	10930	-5.4	0.0	1.68	0.66	Myo5a Was
799	GO:0042438 [6]: melanin biosynthesis	2	2	1693	4	10930	-5.4	0.0	1.68	0.66	Ddt Si
800	GO:0045017 [7]: glycerolipid biosynthesis	2	2	1693	4	10930	-5.4	0.0	1.68	0.66	Dgat2 Pck1
801	GO:0045059 [7]: positive thymic T-cell selection	2	2	1693	4	10930	-5.4	0.0	1.68	0.66	Cd1d1 Dock2
802	GO:0045076 [8]: regulation of interleukin-2 biosynthesis	2	2	1693	4	10930	-5.4	0.0	1.68	0.66	Cd1d1 Prkcq
803	GO:0046504 [6]: glycerol ether biosynthesis	2	2	1693	4	10930	-5.4	0.0	1.68	0.66	Dgat2 Pck1
804	GO:0050768 [5]: negative regulation of neurogenesis	2	2	1693	4	10930	-5.4	0.0	1.68	0.66	Nrp1 Ntn1
805	GO:0050769 [5]: positive regulation of neurogenesis	2	2	1693	4	10930	-5.4	0.0	1.68	0.66	Cdh4 Ntn1
806	GO:0051016 [8]: barbed-end actin filament capping	2	2	1693	4	10930	-5.4	0.0	1.68	0.66	Dbnl Tmod4
807	GO:0000051 [4]: urea cycle intermediate metabolism	2	2	1693	4	10930	-5.4	0.0	1.68	0.66	Arg1 Otc
808	GO:0006072 [8]: glycerol-3-phosphate metabolism	2	2	1693	4	10930	-5.4	0.0	1.68	0.66	Gpd1 Slc37a2
809	GO:0006268 [8]: DNA unwinding	2	2	1693	4	10930	-5.4	0.0	1.68	0.66	Top3a Top3b
810	GO:0006525 [5]: arginine metabolism	2	2	1693	4	10930	-5.4	0.0	1.68	0.66	Arg1 Otc
811	GO:0006555 [7]: methionine metabolism	2	2	1693	4	10930	-5.4	0.0	1.68	0.66	Bhmt2 Mthfd1
812	GO:0006582 [5]: melanin metabolism	2	2	1693	4	10930	-5.4	0.0	1.68	0.66	Ddt Si
813	GO:0006583 [7]: melanin biosynthesis from tyrosine	2	2	1693	4	10930	-5.4	0.0	1.68	0.66	Ddt Si
814	GO:0009068 [8]: aspartate family amino acid catabolism	2	2	1693	4	10930	-5.4	0.0	1.68	0.66	Bhmt2 Mthfd1
815	GO:0009081 [7]: branched chain family amino acid metabolism	2	2	1693	4	10930	-5.4	0.0	1.68	0.66	Auh Bcat2
816	GO:0009261 [7]: ribonucleotide catabolism	2	2	1693	4	10930	-5.4	0.0	1.68	0.66	Entpd1 Entpd2
817	GO:0009311 [7]: oligosaccharide metabolism	2	2	1693	4	10930	-5.4	0.0	1.68	0.66	B3galt1 B3galt2
818	GO:0015837 [5]: amine transport	4	4	1691	38	10896	-5.4	0.0	0.18	0.09	Slc32a1 Slc38a3 Slc7a8 Slc7a9
819	GO:0001503 [5]: ossification	7	7	1688	40	10894	-5.42	0.0	0.81	0.43	Ambn Amelx Ibsp Phex Ptger4 Pthr1 Tnfrsf11a
820	GO:0002009 [4]: morphogenesis of an epithelium	7	7	1688	40	10894	-5.42	0.0	0.81	0.43	Crygs Dmbt1 Notch2 Pcdh8 Stat5a Stat5b Xdh
821	GO:0030182 [4]: neuron differentiation	5	5	1690	23	10911	-5.42	0.0	1.14	0.54	Btg2 Efna1 Foxg1 Gata2 Map2k1
822	GO:0030326 [6]: embryonic limb morphogenesis	5	5	1690	23	10911	-5.42	0.0	1.14	0.54	Aldh1a2 Dkk1 Dlx5 Ttc10 Wnt9a
823	GO:0035113 [5]: embryonic appendage morphogenesis	5	5	1690	23	10911	-5.42	0.0	1.14	0.54	Aldh1a2 Dkk1 Dlx5 Ttc10 Wnt9a
824	GO:0009187 [7]: cyclic nucleotide metabolism	5	5	1690	23	10911	-5.42	0.0	1.14	0.54	Adcy3 Adcy4 Adcy8 Cnp1 Thtpa
825	GO:0000041 [8]: transition metal ion transport	6	6	1689	31	10903	-5.43	0.0	0.97	0.49	Cp Ftl1 Ftl2 Ltf Rshl1 Slc11a1
826	GO:0019882 [5]: antigen presentation	7	7	1688	49	10885	-5.43	0.0	0.45	0.24	Ap3d1 Cd1d1 Fcer1g H2-Eb1 H2-M10.1 H2-Oa Hfe
827	GO:0019221 [6]: cytokine and chemokine mediated signaling pathway	4	4	1691	16	10918	-5.43	0.0	1.28	0.57	Iigp1 Il1a Pirb Stat4
828	GO:0045047 [6]: protein-ER targeting	4	4	1691	16	10918	-5.43	0.0	1.28	0.57	9030617O03Rik Folr1 Srp54 Srpr
829	GO:0006220 [7]: pyrimidine nucleotide metabolism	4	4	1691	16	10918	-5.43	0.0	1.28	0.57	0610011D08Rik Nme6 Otc Tyki
830	GO:0006612 [8]: protein-membrane targeting	4	4	1691	16	10918	-5.43	0.0	1.28	0.57	9030617O03Rik Folr1 Srp54 Srpr
831	GO:0007498 [3]: mesoderm development	4	4	1691	16	10918	-5.43	0.0	1.28	0.57	Lhx2 Ppp2ca Sitpec Tbx6
832	GO:0006352 [8]: transcription initiation	1	1	1694	20	10914	-5.44	0.0	0.05	0.02	Gtf2a1lf
833	GO:0007269 [4]: neurotransmitter secretion	1	1	1694	20	10914	-5.44	0.0	0.05	0.02	Syk
834	GO:0006164 [7]: purine nucleotide biosynthesis	7	7	1688	47	10887	-5.45	0.0	0.51	0.27	Ada Atp5a1 Atp5b Atp5d Atp6v1d Mthfd1 Nme6
835	GO:0009309 [6]: amine biosynthesis	7	7	1688	42	10892	-5.45	0.0	0.71	0.37	0610010D20Rik Bcat2 Bhmt2 Ddc Mthfd1 Otc Prodh2
836	GO:0016582 [9]: non-covalent chromatin modification	2	2	1693	26	10908	-5.45	0.0	0.1	0.04	Klf1 Sirt7
837	GO:0006338 [10]: chromatin remodeling	2	2	1693	26	10908	-5.45	0.0	0.1	0.04	Klf1 Sirt7
838	GO:0008033 [7]: tRNA processing	2	2	1693	26	10908	-5.45	0.0	0.1	0.04	AW557805 Qtrtd1
839	GO:0009408 [5]: response to heat	2	2	1693	26	10908	-5.45	0.0	0.1	0.04	Dnaja1 Hspa1l
840	GO:0030333 [5]: antigen processing	7	7	1688	44	10890	-5.45	0.0	0.62	0.34	Ap3d1 H2-Eb1 H2-M10.1 H2-Oa Hfe Ifi30 Tapbp
841	GO:0051049 [5]: regulation of transport	7	7	1688	44	10890	-5.45	0.0	0.62	0.34	Acdc Eda Fcer1g Khdrbs1 Pclo Rab3b Rufy1
842	GO:0006916 [8]: anti-apoptosis	7	7	1688	44	10890	-5.45	0.0	0.62	0.34	Birc1a Birc1b Birc2 Pik3ca Polb Sgk3 Snai2
843	GO:0016052 [6]: carbohydrate catabolism	7	7	1688	43	10891	-5.45	0.0	0.66	0.37	Dlat Gck Ldh3 Pgk2 Pgls Pglyrp2 Taldo1
844	GO:0044275 [7]: cellular carbohydrate catabolism	7	7	1688	43	10891	-5.45	0.0	0.66	0.37	Dlat Gck Ldh3 Pgk2 Pgls Pglyrp2 Taldo1
845	GO:0050954 [6]: sensory perception of mechanical stimulus	7	7	1688	43	10891	-5.45	0.0	0.66	0.37	Aldh7a1 Gjb6 Pkd1 Slc26a4 Tecta Tmc1 Wdr1
846	GO:0050982 [7]: detection of mechanical stimulus	7	7	1688	43	10891	-5.45	0.0	0.66	0.37	Aldh7a1 Gjb6 Pkd1 Slc26a4 Tecta Tmc1 Wdr1
847	GO:0009260 [7]: ribonucleotide biosynthesis	7	7	1688	45	10889	-5.46	0.0	0.58	0.3	0610011D08Rik Ada Atp5a1 Atp5b Atp5d Atp6v1d Nme6
848	GO:0030198 [4]: extracellular matrix organization and biogenesis	6	6	1689	32	10902	-5.46	0.0	0.91	0.45	Ambn Aplp1 Col5a3 Igsf4a Matn1 Tnxb
849	GO:0043062 [3]: extracellular structure organization and biogenesis	6	6	1689	32	10902	-5.46	0.0	0.91	0.45	Ambn Aplp1 Col5a3 Igsf4a Matn1 Tnxb
850	GO:0007626 [3]: locomotory behavior	6	6	1689	32	10902	-5.46	0.0	0.91	0.45	Astn1 Efnb3 Msra Npy1r Oprd1 Pde1b
851	GO:0008203 [7]: cholesterol metabolism	5	5	1690	41	10893	-5.47	0.0	0.28	0.14	Abca1 Cyp11a1 Cyp7a1 Lipe Pon1
852	GO:0045058 [5]: T-cell selection	3	3	1692	10	10924	-5.48	0.0	1.39	0.64	Cd1d1 Dock2 Spn
853	GO:0046661 [4]: male sex differentiation	3	3	1692	10	10924	-5.48	0.0	1.39	0.64	Insl3 Lgr8 Srd5a2
854	GO:0050851 [6]: antigen receptor-mediated signaling pathway	3	3	1692	10	10924	-5.48	0.0	1.39	0.64	Cd79b Nfam1 Syk
855	GO:0050866 [6]: negative regulation of cell activation	3	3	1692	10	10924	-5.48	0.0	1.39	0.64	Inpp5d Pdcd1lg2 Spn
856	GO:0051250 [7]: negative regulation of lymphocyte activation	3	3	1692	10	10924	-5.48	0.0	1.39	0.64	Inpp5d Pdcd1lg2 Spn
857	GO:0006471 [8]: protein amino acid ADP-ribosylation	3	3	1692	10	10924	-5.48	0.0	1.39	0.64	Art1 Art2b Art3
858	GO:0035239 [4]: tube morphogenesis	3	3	1692	31	10903	-5.48	0.0	0.16	0.08	Pitx2 Pxn Timeless
859	GO:0000226 [8]: microtubule cytoskeleton organization and biogenesis	4	4	1691	36	10898	-5.49	0.0	0.22	0.11	Mipol1 Tbce Tekt2 Tuba8
860	GO:0006836 [5]: neurotransmitter transport	4	4	1691	36	10898	-5.49	0.0	0.22	0.11	Slc32a1 Slc6a4 Slc6a8 Sv2a
861	GO:0006865 [6]: amino acid transport	4	4	1691	36	10898	-5.49	0.0	0.22	0.11	Slc32a1 Slc38a3 Slc7a8 Slc7a9
862	GO:0042098 [6]: T-cell proliferation	4	4	1691	17	10917	-5.5	0.0	1.18	0.54	Dock2 Pdcd1lg2 Prkcq Spn
863	GO:0042471 [5]: ear morphogenesis	4	4	1691	17	10917	-5.5	0.0	1.18	0.54	Dlx5 Foxi1 Gfi1 Gjb6
864	GO:0050670 [6]: regulation of lymphocyte proliferation	4	4	1691	17	10917	-5.5	0.0	1.18	0.54	Inpp5d Pdcd1lg2 Prkcq Spn
865	GO:0051241 [5]: negative regulation of organismal physiological process	4	4	1691	17	10917	-5.5	0.0	1.18	0.54	Inpp5d Pdcd1lg2 Rnf128 Spn
866	GO:0051258 [7]: protein polymerization	4	4	1691	17	10917	-5.5	0.0	1.18	0.54	Eln Tuba8 Tubd1 Was
867	GO:0009064 [7]: glutamine family amino acid metabolism	4	4	1691	17	10917	-5.5	0.0	1.18	0.54	Arg1 Nags Otc Prodh2
868	GO:0009072 [6]: aromatic amino acid family metabolism	4	4	1691	17	10917	-5.5	0.0	1.18	0.54	Ddt Hgd Kynu Si
869	GO:0009952 [4]: anterior/posterior pattern formation	6	6	1689	34	10900	-5.5	0.0	0.79	0.42	Btg2 Catnbip1 Pcdh8 Ror2 Ttc10 Wnt3a
870	GO:0051170 [7]: nuclear import	5	5	1690	40	10894	-5.5	0.0	0.3	0.16	Eda Kpna1 Nfkbia Prl Ranbp17
871	GO:0006606 [7]: protein-nucleus import	5	5	1690	40	10894	-5.5	0.0	0.3	0.16	Eda Kpna1 Nfkbia Prl Ranbp17
872	GO:0035107 [4]: appendage morphogenesis	5	5	1690	25	10909	-5.51	0.0	0.98	0.49	Aldh1a2 Dkk1 Dlx5 Ttc10 Wnt9a
873	GO:0035108 [5]: limb morphogenesis	5	5	1690	25	10909	-5.51	0.0	0.98	0.49	Aldh1a2 Dkk1 Dlx5 Ttc10 Wnt9a
874	GO:0018108 [9]: peptidyl-tyrosine phosphorylation	6	6	1689	35	10899	-5.51	0.0	0.74	0.37	Clk1 Jak1 Pdgfa Pdgfb Pdgfd Syk
875	GO:0018212 [9]: peptidyl-tyrosine modification	6	6	1689	35	10899	-5.51	0.0	0.74	0.37	Clk1 Jak1 Pdgfa Pdgfb Pdgfd Syk
876	GO:0043038 [7]: amino acid activation	6	6	1689	35	10899	-5.51	0.0	0.74	0.37	Aars Cdh16 Prdm1 Tars Vars2 Yars
877	GO:0043039 [8]: tRNA aminoacylation	6	6	1689	35	10899	-5.51	0.0	0.74	0.37	Aars Cdh16 Prdm1 Tars Vars2 Yars
878	GO:0006418 [8]: tRNA aminoacylation for protein translation	6	6	1689	35	10899	-5.51	0.0	0.74	0.37	Aars Cdh16 Prdm1 Tars Vars2 Yars
879	GO:0009152 [8]: purine ribonucleotide biosynthesis	6	6	1689	42	10892	-5.51	0.0	0.45	0.24	Ada Atp5a1 Atp5b Atp5d Atp6v1d Nme6
880	GO:0045859 [4]: regulation of protein kinase activity	6	6	1689	41	10893	-5.52	0.0	0.48	0.25	Efna1 Fgd4 Gadd45b Gadd45g Pxn Syk
881	GO:0019320 [8]: hexose catabolism	6	6	1689	36	10898	-5.52	0.0	0.69	0.37	Dlat Gck Ldh3 Pgk2 Pgls Taldo1
882	GO:0046164 [6]: alcohol catabolism	6	6	1689	36	10898	-5.52	0.0	0.69	0.37	Dlat Gck Ldh3 Pgk2 Pgls Taldo1
883	GO:0046365 [7]: monosaccharide catabolism	6	6	1689	36	10898	-5.52	0.0	0.69	0.37	Dlat Gck Ldh3 Pgk2 Pgls Taldo1
884	GO:0006007 [9]: glucose catabolism	6	6	1689	36	10898	-5.52	0.0	0.69	0.37	Dlat Gck Ldh3 Pgk2 Pgls Taldo1
885	GO:0009142 [7]: nucleoside triphosphate biosynthesis	6	6	1689	36	10898	-5.52	0.0	0.69	0.37	Atp5a1 Atp5b Atp5d Atp6v1d Nme6 Tyki
886	GO:0008632 [7]: apoptotic program	4	4	1691	35	10899	-5.52	0.0	0.24	0.12	Acin1 Fadd Pycard Scotin
887	GO:0030100 [6]: regulation of endocytosis	2	2	1693	25	10909	-5.53	0.0	0.11	0.05	Fcer1g Rufy1
888	GO:0007605 [7]: perception of sound	6	6	1689	39	10895	-5.53	0.0	0.56	0.3	Aldh7a1 Gjb6 Slc26a4 Tecta Tmc1 Wdr1
889	GO:0000187 [6]: activation of MAPK	4	4	1691	18	10916	-5.56	0.0	1.08	0.54	Efna1 Fgd4 Pxn Syk
890	GO:0006807 [4]: nitrogen compound metabolism	4	4	1691	18	10916	-5.56	0.0	1.08	0.54	Arg1 Btd Otc Vnn3
891	GO:0040029 [3]: regulation of gene expression, epigenetic	5	5	1690	37	10897	-5.57	0.0	0.38	0.21	Dnmt3a H2afy H2afy2 Il1rl1 Sirt7
892	GO:0018342 [9]: protein prenylation	3	3	1692	11	10923	-5.58	0.0	1.25	0.55	Adamts5 Smarcd3 Wfs1
893	GO:0007004 [9]: telomerase-dependent telomere maintenance	3	3	1692	11	10923	-5.58	0.0	1.25	0.55	Tep1 Terf2ip Tert
894	GO:0007568 [3]: aging	3	3	1692	11	10923	-5.58	0.0	1.25	0.55	Inpp5d Msra Polg
895	GO:0046467 [7]: membrane lipid biosynthesis	5	5	1690	36	10898	-5.58	0.0	0.42	0.22	B4galt6 Cdipt Lpgat1 Pigc Pigq
896	GO:0009266 [6]: response to temperature	5	5	1690	28	10906	-5.59	0.0	0.78	0.4	Dnaja1 Fgf16 Hspa1l Trpm8 Trpv2
897	GO:0019885 [6]: antigen processing, endogenous antigen via MHC class I	3	3	1692	29	10905	-5.59	0.0	0.2	0.1	H2-M10.1 Hfe Tapbp
898	GO:0006403 [4]: RNA localization	2	2	1693	24	10910	-5.59	0.0	0.13	0.06	Khdrbs1 Thoc3
899	GO:0018195 [9]: peptidyl-arginine modification	2	2	1693	5	10929	-5.6	0.0	1.43	0.64	Art2b Dpagt1
900	GO:0042130 [8]: negative regulation of T-cell proliferation	2	2	1693	5	10929	-5.6	0.0	1.43	0.64	Pdcd1lg2 Spn
901	GO:0042533 [7]: tumor necrosis factor-alpha biosynthesis	2	2	1693	5	10929	-5.6	0.0	1.43	0.64	Fcer1g Spn
902	GO:0042534 [8]: regulation of tumor necrosis factor-alpha biosynthesis	2	2	1693	5	10929	-5.6	0.0	1.43	0.64	Fcer1g Spn
903	GO:0042535 [9]: positive regulation of tumor necrosis factor-alpha biosynthesis	2	2	1693	5	10929	-5.6	0.0	1.43	0.64	Fcer1g Spn
904	GO:0045926 [5]: negative regulation of growth	2	2	1693	5	10929	-5.6	0.0	1.43	0.64	Lgmn Wig1
905	GO:0046822 [6]: regulation of nucleocytoplasmic transport	2	2	1693	5	10929	-5.6	0.0	1.43	0.64	Eda Khdrbs1
906	GO:0006098 [8]: pentose-phosphate shunt	2	2	1693	5	10929	-5.6	0.0	1.43	0.64	Pgls Taldo1
907	GO:0006195 [7]: purine nucleotide catabolism	2	2	1693	5	10929	-5.6	0.0	1.43	0.64	Entpd1 Entpd2
908	GO:0006354 [8]: RNA elongation	2	2	1693	5	10929	-5.6	0.0	1.43	0.64	Ell2 Tcea3
909	GO:0006402 [7]: mRNA catabolism	2	2	1693	5	10929	-5.6	0.0	1.43	0.64	Auh Usp52
910	GO:0006740 [10]: NADPH regeneration	2	2	1693	5	10929	-5.6	0.0	1.43	0.64	Pgls Taldo1
911	GO:0007020 [9]: microtubule nucleation	2	2	1693	5	10929	-5.6	0.0	1.43	0.64	Mipol1 Tbce
912	GO:0009065 [8]: glutamine family amino acid catabolism	2	2	1693	5	10929	-5.6	0.0	1.43	0.64	Arg1 Prodh2
913	GO:0009145 [8]: purine nucleoside triphosphate biosynthesis	5	5	1690	34	10900	-5.61	0.0	0.49	0.25	Atp5a1 Atp5b Atp5d Atp6v1d Nme6
914	GO:0009201 [8]: ribonucleoside triphosphate biosynthesis	5	5	1690	34	10900	-5.61	0.0	0.49	0.25	Atp5a1 Atp5b Atp5d Atp6v1d Nme6
915	GO:0009206 [9]: purine ribonucleoside triphosphate biosynthesis	5	5	1690	34	10900	-5.61	0.0	0.49	0.25	Atp5a1 Atp5b Atp5d Atp6v1d Nme6
916	GO:0045137 [4]: development of primary sexual characteristics	4	4	1691	19	10915	-5.61	0.0	0.99	0.5	Insl3 Lgr8 Taf4a Wnt4
917	GO:0050730 [6]: regulation of peptidyl-tyrosine phosphorylation	4	4	1691	19	10915	-5.61	0.0	0.99	0.5	Pdgfa Pdgfb Pdgfd Syk
918	GO:0050864 [7]: regulation of B-cell activation	4	4	1691	19	10915	-5.61	0.0	0.99	0.5	Inpp5d Nfam1 Syk Tbx21
919	GO:0001764 [6]: neuronal migration	4	4	1691	19	10915	-5.61	0.0	0.99	0.5	Nr2f1 Ntn1 Pex5 Vax1
920	GO:0008406 [5]: gonad development	4	4	1691	19	10915	-5.61	0.0	0.99	0.5	Insl3 Lgr8 Taf4a Wnt4
921	GO:0009190 [7]: cyclic nucleotide biosynthesis	4	4	1691	19	10915	-5.61	0.0	0.99	0.5	Adcy3 Adcy4 Adcy8 Thtpa
922	GO:0008643 [5]: carbohydrate transport	5	5	1690	30	10904	-5.61	0.0	0.66	0.37	Acdc Edn1 Ednra Slc2a2 Slc5a1
923	GO:0006119 [6]: oxidative phosphorylation	5	5	1690	33	10901	-5.62	0.0	0.53	0.28	Atp5a1 Atp5b Atp6v1d Ndufs7 Uqcrb
924	GO:0009880 [4]: embryonic pattern specification	1	1	1694	18	10916	-5.63	0.0	0.07	0.03	Pitx2
925	GO:0016331 [5]: morphogenesis of embryonic epithelium	1	1	1694	18	10916	-5.63	0.0	0.07	0.03	Pcdh8
926	GO:0000075 [7]: cell cycle checkpoint	1	1	1694	18	10916	-5.63	0.0	0.07	0.03	Mad2l2
927	GO:0006720 [6]: isoprenoid metabolism	1	1	1694	18	10916	-5.63	0.0	0.07	0.03	Aldh1a7
928	GO:0007623 [4]: circadian rhythm	1	1	1694	18	10916	-5.63	0.0	0.07	0.03	Prok2
929	GO:0006261 [7]: DNA-dependent DNA replication	3	3	1692	28	10906	-5.64	0.0	0.22	0.11	Helb Top3a Top3b
930	GO:0009566 [5]: fertilization	4	4	1691	20	10914	-5.64	0.0	0.9	0.45	Catsper1 Mcsp Tkt Zp2
931	GO:0019439 [6]: aromatic compound catabolism	4	4	1691	20	10914	-5.64	0.0	0.9	0.45	Ddc Ephx2 Hgd Kynu
932	GO:0007050 [7]: cell cycle arrest	4	4	1691	20	10914	-5.64	0.0	0.9	0.45	Ak1 Gas2 Pkd1 Slfn1
933	GO:0007266 [7]: Rho protein signal transduction	4	4	1691	20	10914	-5.64	0.0	0.9	0.45	Arhgap5 Cdc42 Rhoa Rhoj
934	GO:0007338 [6]: fertilization (sensu Metazoa)	4	4	1691	20	10914	-5.64	0.0	0.9	0.45	Catsper1 Mcsp Tkt Zp2
935	GO:0006096 [8]: glycolysis	4	4	1691	31	10903	-5.65	0.0	0.34	0.18	Dlat Gck Ldh3 Pgk2
936	GO:0006413 [8]: translational initiation	4	4	1691	31	10903	-5.65	0.0	0.34	0.18	1500010M16Rik Ddx1 Eif2b4 Eif5
937	GO:0016358 [6]: dendrite morphogenesis	3	3	1692	12	10922	-5.65	0.0	1.12	0.54	Mecp2 Nrp1 Pak1
938	GO:0019886 [6]: antigen processing, exogenous antigen via MHC class II	3	3	1692	12	10922	-5.65	0.0	1.12	0.54	H2-Eb1 H2-Oa Ifi30
939	GO:0030384 [9]: phosphoinositide metabolism	3	3	1692	12	10922	-5.65	0.0	1.12	0.54	Pigb Pigc Pigq
940	GO:0042129 [7]: regulation of T-cell proliferation	3	3	1692	12	10922	-5.65	0.0	1.12	0.54	Pdcd1lg2 Prkcq Spn
941	GO:0042472 [6]: inner ear morphogenesis	3	3	1692	12	10922	-5.65	0.0	1.12	0.54	Dlx5 Foxi1 Gfi1
942	GO:0043087 [4]: regulation of GTPase activity	3	3	1692	12	10922	-5.65	0.0	1.12	0.54	Arhgap1 Arhgap6 Centa2
943	GO:0006614 [8]: SRP-dependent cotranslational protein-membrane targeting	3	3	1692	12	10922	-5.65	0.0	1.12	0.54	9030617O03Rik Srp54 Srpr
944	GO:0050657 [6]: nucleic acid transport	2	2	1693	23	10911	-5.66	0.0	0.14	0.07	Khdrbs1 Thoc3
945	GO:0050658 [6]: RNA transport	2	2	1693	23	10911	-5.66	0.0	0.14	0.07	Khdrbs1 Thoc3
946	GO:0051236 [5]: establishment of RNA localization	2	2	1693	23	10911	-5.66	0.0	0.14	0.07	Khdrbs1 Thoc3
947	GO:0006305 [7]: DNA alkylation	2	2	1693	23	10911	-5.66	0.0	0.14	0.07	Dnmt3a Il1rl1
948	GO:0006306 [4]: DNA methylation	2	2	1693	23	10911	-5.66	0.0	0.14	0.07	Dnmt3a Il1rl1
949	GO:0030155 [4]: regulation of cell adhesion	4	4	1691	21	10913	-5.67	0.0	0.83	0.43	Spn Stat5a Stat5b Tnxb
950	GO:0030324 [5]: lung development	4	4	1691	22	10912	-5.69	0.0	0.76	0.39	Cutl1 Fgf1 Hsd11b1 Timeless
951	GO:0001932 [8]: regulation of protein amino acid phosphorylation	4	4	1691	22	10912	-5.69	0.0	0.76	0.39	Pdgfa Pdgfb Pdgfd Syk
952	GO:0030323 [4]: respiratory tube development	4	4	1691	23	10911	-5.71	0.0	0.69	0.37	Cutl1 Fgf1 Hsd11b1 Timeless
953	GO:0009791 [3]: post-embryonic development	1	1	1694	17	10917	-5.72	0.0	0.08	0.03	Taf4a
954	GO:0042398 [6]: amino acid derivative biosynthesis	1	1	1694	17	10917	-5.72	0.0	0.08	0.03	Ddc
955	GO:0045807 [7]: positive regulation of endocytosis	1	1	1694	17	10917	-5.72	0.0	0.08	0.03	Fcer1g
956	GO:0051028 [7]: mRNA transport	1	1	1694	17	10917	-5.72	0.0	0.08	0.03	Thoc3
957	GO:0000245 [8]: spliceosome assembly	1	1	1694	17	10917	-5.72	0.0	0.08	0.03	Ddx1
958	GO:0006406 [8]: mRNA-nucleus export	1	1	1694	17	10917	-5.72	0.0	0.08	0.03	Thoc3
959	GO:0007612 [4]: learning	1	1	1694	17	10917	-5.72	0.0	0.08	0.03	Pde1b
960	GO:0006405 [7]: RNA-nucleus export	2	2	1693	22	10912	-5.72	0.0	0.16	0.08	Khdrbs1 Thoc3
961	GO:0042475 [6]: odontogenesis (sensu Vertebrata)	3	3	1692	13	10921	-5.72	0.0	1.01	0.51	Ambn Lhx8 Ttc10
962	GO:0042476 [5]: odontogenesis	3	3	1692	13	10921	-5.72	0.0	1.01	0.51	Ambn Lhx8 Ttc10
963	GO:0042828 [6]: response to pathogen	3	3	1692	13	10921	-5.72	0.0	1.01	0.51	Fcer1g Il17e Ppm1d
964	GO:0046777 [9]: autophosphorylation	3	3	1692	13	10921	-5.72	0.0	1.01	0.51	Camk2b Clk1 Syk
965	GO:0050871 [8]: positive regulation of B-cell activation	3	3	1692	13	10921	-5.72	0.0	1.01	0.51	Inpp5d Syk Tbx21
966	GO:0008544 [7]: epidermis development	3	3	1692	13	10921	-5.72	0.0	1.01	0.51	Cutl1 Gfi1 Ntf3
967	GO:0015931 [5]: nucleobase, nucleoside, nucleotide and nucleic acid transport	3	3	1692	26	10908	-5.72	0.0	0.27	0.14	Khdrbs1 Slc28a2 Thoc3
968	GO:0006753 [8]: nucleoside phosphate metabolism	4	4	1691	27	10907	-5.72	0.0	0.49	0.25	Atp5a1 Atp5b Atp5d Atp6v1d
969	GO:0006754 [7]: ATP biosynthesis	4	4	1691	27	10907	-5.72	0.0	0.49	0.25	Atp5a1 Atp5b Atp5d Atp6v1d
970	GO:0008654 [8]: phospholipid biosynthesis	4	4	1691	27	10907	-5.72	0.0	0.49	0.25	Cdipt Lpgat1 Pigc Pigq
971	GO:0019220 [6]: regulation of phosphate metabolism	4	4	1691	25	10909	-5.73	0.0	0.58	0.3	Pdgfa Pdgfb Pdgfd Syk
972	GO:0042325 [7]: regulation of phosphorylation	4	4	1691	25	10909	-5.73	0.0	0.58	0.3	Pdgfa Pdgfb Pdgfd Syk
973	GO:0051174 [5]: regulation of phosphorus metabolism	4	4	1691	25	10909	-5.73	0.0	0.58	0.3	Pdgfa Pdgfb Pdgfd Syk
974	GO:0006304 [6]: DNA modification	4	4	1691	25	10909	-5.73	0.0	0.58	0.3	Dnmt3a Il1rl1 Top3a Top3b
975	GO:0015711 [7]: organic anion transport	2	2	1693	6	10928	-5.74	0.0	1.23	0.55	Slc10a2 Slc22a7
976	GO:0019363 [7]: pyridine nucleotide biosynthesis	2	2	1693	6	10928	-5.74	0.0	1.23	0.55	BC016495 Kynu
977	GO:0019724 [7]: B-cell mediated immunity	2	2	1693	6	10928	-5.74	0.0	1.23	0.55	Dock2 Pirb
978	GO:0030041 [7]: actin filament polymerization	2	2	1693	6	10928	-5.74	0.0	1.23	0.55	Eln Was
979	GO:0030336 [7]: negative regulation of cell migration	2	2	1693	6	10928	-5.74	0.0	1.23	0.55	Robo4 Tie1
980	GO:0030510 [6]: regulation of BMP signaling pathway	2	2	1693	6	10928	-5.74	0.0	1.23	0.55	Chrdl2 Prss11
981	GO:0030514 [7]: negative regulation of BMP signaling pathway	2	2	1693	6	10928	-5.74	0.0	1.23	0.55	Chrdl2 Prss11
982	GO:0042094 [7]: interleukin-2 biosynthesis	2	2	1693	6	10928	-5.74	0.0	1.23	0.55	Cd1d1 Prkcq
983	GO:0042303 [4]: molting cycle	2	2	1693	6	10928	-5.74	0.0	1.23	0.55	Myo5a Psen2
984	GO:0042633 [5]: hair cycle	2	2	1693	6	10928	-5.74	0.0	1.23	0.55	Myo5a Psen2
985	GO:0044273 [6]: sulfur compound catabolism	2	2	1693	6	10928	-5.74	0.0	1.23	0.55	Bhmt2 Mthfd1
986	GO:0045060 [7]: negative thymic T-cell selection	2	2	1693	6	10928	-5.74	0.0	1.23	0.55	Dock2 Spn
987	GO:0046546 [5]: development of primary male sexual characteristics	2	2	1693	6	10928	-5.74	0.0	1.23	0.55	Insl3 Lgr8
988	GO:0051271 [6]: negative regulation of cell motility	2	2	1693	6	10928	-5.74	0.0	1.23	0.55	Robo4 Tie1
989	GO:0000097 [7]: sulfur amino acid biosynthesis	2	2	1693	6	10928	-5.74	0.0	1.23	0.55	Bhmt2 Mthfd1
990	GO:0000098 [7]: sulfur amino acid catabolism	2	2	1693	6	10928	-5.74	0.0	1.23	0.55	Bhmt2 Mthfd1
991	GO:0006144 [7]: purine base metabolism	2	2	1693	6	10928	-5.74	0.0	1.23	0.55	Allc Uox
992	GO:0007204 [8]: cytosolic calcium ion concentration elevation	2	2	1693	6	10928	-5.74	0.0	1.23	0.55	Ptger3 Trpc6
993	GO:0007257 [7]: activation of JUNK	2	2	1693	6	10928	-5.74	0.0	1.23	0.55	Fgd4 Syk
994	GO:0007588 [4]: excretion	2	2	1693	6	10928	-5.74	0.0	1.23	0.55	Dab2 Kcnk5
995	GO:0008584 [6]: male gonad development	2	2	1693	6	10928	-5.74	0.0	1.23	0.55	Insl3 Lgr8
996	GO:0009953 [4]: dorsal/ventral pattern formation	3	3	1692	14	10920	-5.77	0.0	0.91	0.45	Edn1 Foxg1 Lhx2
997	GO:0001763 [5]: branching morphogenesis	3	3	1692	14	10920	-5.77	0.0	0.91	0.45	Pitx2 Pxn Timeless
998	GO:0050909 [7]: perception of taste	2	2	1693	21	10913	-5.78	0.0	0.18	0.09	Gng13 Tas2r119
999	GO:0016044 [5]: membrane organization and biogenesis	3	3	1692	24	10910	-5.78	0.0	0.33	0.17	Abca1 Dock2 Upk2
1000	GO:0048193 [6]: Golgi vesicle transport	3	3	1692	24	10910	-5.78	0.0	0.33	0.17	Rer1 Snap23 Stx7
1001	GO:0007249 [7]: I-kappaB kinase/NF-kappaB cascade	3	3	1692	24	10910	-5.78	0.0	0.33	0.17	Acdc T2bp Tnip2
1002	GO:0035282 [3]: segmentation	3	3	1692	15	10919	-5.81	0.0	0.82	0.43	Pcdh8 Ror2 Wnt3a
1003	GO:0006613 [7]: cotranslational protein-membrane targeting	3	3	1692	15	10919	-5.81	0.0	0.82	0.43	9030617O03Rik Srp54 Srpr
1004	GO:0008286 [8]: insulin receptor signaling pathway	3	3	1692	15	10919	-5.81	0.0	0.82	0.43	Insr Tsc2 Zfp106
1005	GO:0042770 [6]: DNA damage response, signal transduction	1	1	1694	16	10918	-5.81	0.0	0.09	0.04	Ifi204
1006	GO:0001894 [4]: tissue homeostasis	1	1	1694	16	10918	-5.81	0.0	0.09	0.04	Pirb
1007	GO:0007586 [4]: digestion	1	1	1694	16	10918	-5.81	0.0	0.09	0.04	Clps
1008	GO:0008213 [8]: protein amino acid alkylation	1	1	1694	16	10918	-5.81	0.0	0.09	0.04	Btg2
1009	GO:0015860 [7]: purine nucleoside transport	1	1	1694	1	10933	-5.82	0.0	1.38	0.64	Slc28a2
1010	GO:0015888 [6]: thiamin transport	1	1	1694	1	10933	-5.82	0.0	1.38	0.64	Slc19a3
1011	GO:0015909 [7]: long-chain fatty acid transport	1	1	1694	1	10933	-5.82	0.0	1.38	0.64	Adfp
1012	GO:0015914 [6]: phospholipid transport	1	1	1694	1	10933	-5.82	0.0	1.38	0.64	Abca1
1013	GO:0016188 [8]: synaptic vesicle maturation	1	1	1694	1	10933	-5.82	0.0	1.38	0.64	Unc13b
1014	GO:0019307 [8]: mannose biosynthesis	1	1	1694	1	10933	-5.82	0.0	1.38	0.64	Pmm2
1015	GO:0019374 [8]: galactolipid metabolism	1	1	1694	1	10933	-5.82	0.0	1.38	0.64	Galc
1016	GO:0019915 [6]: lipid storage	1	1	1694	1	10933	-5.82	0.0	1.38	0.64	Adfp
1017	GO:0030050 [7]: vesicle transport along actin filament	1	1	1694	1	10933	-5.82	0.0	1.38	0.64	Myo5a
1018	GO:0030223 [6]: neutrophil differentiation	1	1	1694	1	10933	-5.82	0.0	1.38	0.64	Inpp5d
1019	GO:0030320 [7]: monovalent inorganic anion homeostasis	1	1	1694	1	10933	-5.82	0.0	1.38	0.64	Stc1
1020	GO:0030327 [9]: prenylated protein catabolism	1	1	1694	1	10933	-5.82	0.0	1.38	0.64	Zmpste24
1021	GO:0035117 [8]: embryonic arm morphogenesis	1	1	1694	1	10933	-5.82	0.0	1.38	0.64	Wnt9a
1022	GO:0035140 [7]: arm morphogenesis	1	1	1694	1	10933	-5.82	0.0	1.38	0.64	Wnt9a
1023	GO:0042097 [7]: interleukin-4 biosynthesis	1	1	1694	1	10933	-5.82	0.0	1.38	0.64	Cd1d1
1024	GO:0042346 [9]: positive regulation of NF-kappaB-nucleus import	1	1	1694	1	10933	-5.82	0.0	1.38	0.64	Eda
1025	GO:0042451 [7]: purine nucleoside biosynthesis	1	1	1694	1	10933	-5.82	0.0	1.38	0.64	Qtrtd1
1026	GO:0042455 [7]: ribonucleoside biosynthesis	1	1	1694	1	10933	-5.82	0.0	1.38	0.64	Qtrtd1
1027	GO:0042492 [6]: gamma-delta T-cell differentiation	1	1	1694	1	10933	-5.82	0.0	1.38	0.64	Syk
1028	GO:0042771 [8]: DNA damage response, signal transduction by p53 class mediator resulting in induction of apoptosis	1	1	1694	1	10933	-5.82	0.0	1.38	0.64	Ifi204
1029	GO:0042982 [9]: amyloid precursor protein metabolism	1	1	1694	1	10933	-5.82	0.0	1.38	0.64	Aatf
1030	GO:0042983 [8]: amyloid precursor protein biosynthesis	1	1	1694	1	10933	-5.82	0.0	1.38	0.64	Aatf
1031	GO:0042984 [7]: regulation of amyloid precursor protein biosynthesis	1	1	1694	1	10933	-5.82	0.0	1.38	0.64	Aatf
1032	GO:0042993 [9]: positive regulation of transcription factor-nucleus import	1	1	1694	1	10933	-5.82	0.0	1.38	0.64	Eda
1033	GO:0043255 [6]: regulation of carbohydrate biosynthesis	1	1	1694	1	10933	-5.82	0.0	1.38	0.64	Acdc
1034	GO:0045078 [9]: positive regulation of interferon-gamma biosynthesis	1	1	1694	1	10933	-5.82	0.0	1.38	0.64	Cd1d1
1035	GO:0045124 [6]: regulation of bone resorption	1	1	1694	1	10933	-5.82	0.0	1.38	0.64	Inpp5d
1036	GO:0045332 [7]: phospholipid translocation	1	1	1694	1	10933	-5.82	0.0	1.38	0.64	Abca1
1037	GO:0045402 [8]: regulation of interleukin-4 biosynthesis	1	1	1694	1	10933	-5.82	0.0	1.38	0.64	Cd1d1
1038	GO:0045404 [9]: positive regulation of interleukin-4 biosynthesis	1	1	1694	1	10933	-5.82	0.0	1.38	0.64	Cd1d1
1039	GO:0045494 [8]: photoreceptor maintenance	1	1	1694	1	10933	-5.82	0.0	1.38	0.64	Abca4
1040	GO:0045586 [7]: regulation of gamma-delta T-cell differentiation	1	1	1694	1	10933	-5.82	0.0	1.38	0.64	Syk
1041	GO:0045588 [8]: positive regulation of gamma-delta T-cell differentiation	1	1	1694	1	10933	-5.82	0.0	1.38	0.64	Syk
1042	GO:0045779 [7]: negative regulation of bone resorption	1	1	1694	1	10933	-5.82	0.0	1.38	0.64	Inpp5d
1043	GO:0045785 [5]: positive regulation of cell adhesion	1	1	1694	1	10933	-5.82	0.0	1.38	0.64	Tnxb
1044	GO:0045834 [6]: positive regulation of lipid metabolism	1	1	1694	1	10933	-5.82	0.0	1.38	0.64	Acdc
1045	GO:0045923 [7]: positive regulation of fatty acid metabolism	1	1	1694	1	10933	-5.82	0.0	1.38	0.64	Acdc
1046	GO:0045930 [8]: negative regulation of mitotic cell cycle	1	1	1694	1	10933	-5.82	0.0	1.38	0.64	Btg4
1047	GO:0046072 [10]: dTDP metabolism	1	1	1694	1	10933	-5.82	0.0	1.38	0.64	Tyki
1048	GO:0046114 [9]: guanosine biosynthesis	1	1	1694	1	10933	-5.82	0.0	1.38	0.64	Qtrtd1
1049	GO:0046116 [11]: queuosine metabolism	1	1	1694	1	10933	-5.82	0.0	1.38	0.64	Qtrtd1
1050	GO:0046118 [10]: 7-methylguanosine biosynthesis	1	1	1694	1	10933	-5.82	0.0	1.38	0.64	Qtrtd1
1051	GO:0046129 [8]: purine ribonucleoside biosynthesis	1	1	1694	1	10933	-5.82	0.0	1.38	0.64	Qtrtd1
1052	GO:0046326 [7]: positive regulation of glucose import	1	1	1694	1	10933	-5.82	0.0	1.38	0.64	Acdc
1053	GO:0046629 [8]: gamma-delta T-cell activation	1	1	1694	1	10933	-5.82	0.0	1.38	0.64	Syk
1054	GO:0046643 [8]: regulation of gamma-delta T-cell activation	1	1	1694	1	10933	-5.82	0.0	1.38	0.64	Syk
1055	GO:0046645 [9]: positive regulation of gamma-delta T-cell activation	1	1	1694	1	10933	-5.82	0.0	1.38	0.64	Syk
1056	GO:0046716 [6]: muscle maintenance	1	1	1694	1	10933	-5.82	0.0	1.38	0.64	Plg
1057	GO:0047484 [6]: regulation of response to osmotic stress	1	1	1694	1	10933	-5.82	0.0	1.38	0.64	Gypa
1058	GO:0047496 [8]: vesicle transport along microtubule	1	1	1694	1	10933	-5.82	0.0	1.38	0.64	Hap1
1059	GO:0048016 [8]: inositol phosphate-mediated signaling	1	1	1694	1	10933	-5.82	0.0	1.38	0.64	Htr2c
1060	GO:0048284 [6]: organelle fusion	1	1	1694	1	10933	-5.82	0.0	1.38	0.64	Mfn2
1061	GO:0050435 [8]: beta-amyloid metabolism	1	1	1694	1	10933	-5.82	0.0	1.38	0.64	Aatf
1062	GO:0050663 [5]: cytokine secretion	1	1	1694	1	10933	-5.82	0.0	1.38	0.64	Lcp2
1063	GO:0050688 [7]: regulation of antiviral response	1	1	1694	1	10933	-5.82	0.0	1.38	0.64	Spn
1064	GO:0051132 [8]: NK T-cell activation	1	1	1694	1	10933	-5.82	0.0	1.38	0.64	Cd1d1
1065	GO:0051133 [8]: regulation of NK T-cell activation	1	1	1694	1	10933	-5.82	0.0	1.38	0.64	Cd1d1
1066	GO:0051135 [9]: positive regulation of NK T-cell activation	1	1	1694	1	10933	-5.82	0.0	1.38	0.64	Cd1d1
1067	GO:0051180 [5]: vitamin transport	1	1	1694	1	10933	-5.82	0.0	1.38	0.64	Slc19a3
1068	GO:0000273 [6]: lipoic acid metabolism	1	1	1694	1	10933	-5.82	0.0	1.38	0.64	Lias
1069	GO:0001539 [5]: ciliary or flagellar motility	1	1	1694	1	10933	-5.82	0.0	1.38	0.64	Dnahc11
1070	GO:0001779 [5]: natural killer cell differentiation	1	1	1694	1	10933	-5.82	0.0	1.38	0.64	Il11ra1
1071	GO:0001889 [5]: liver development	1	1	1694	1	10933	-5.82	0.0	1.38	0.64	Hhex
1072	GO:0001913 [7]: T-cell mediated cytotoxicity	1	1	1694	1	10933	-5.82	0.0	1.38	0.64	Cd1d1
1073	GO:0001914 [8]: regulation of T-cell mediated cytotoxicity	1	1	1694	1	10933	-5.82	0.0	1.38	0.64	Cd1d1
1074	GO:0001916 [9]: positive regulation of T-cell mediated cytotoxicity	1	1	1694	1	10933	-5.82	0.0	1.38	0.64	Cd1d1
1075	GO:0005984 [7]: disaccharide metabolism	1	1	1694	1	10933	-5.82	0.0	1.38	0.64	Treh
1076	GO:0006109 [5]: regulation of carbohydrate metabolism	1	1	1694	1	10933	-5.82	0.0	1.38	0.64	Acdc
1077	GO:0006125 [7]: thioredoxin pathway	1	1	1694	1	10933	-5.82	0.0	1.38	0.64	Txnrd1
1078	GO:0006200 [7]: ATP catabolism	1	1	1694	1	10933	-5.82	0.0	1.38	0.64	Entpd1
1079	GO:0006233 [10]: dTDP biosynthesis	1	1	1694	1	10933	-5.82	0.0	1.38	0.64	Tyki
1080	GO:0006368 [9]: RNA elongation from Pol II promoter	1	1	1694	1	10933	-5.82	0.0	1.38	0.64	Ell2
1081	GO:0006383 [8]: transcription from Pol III promoter	1	1	1694	1	10933	-5.82	0.0	1.38	0.64	Zfp143
1082	GO:0006435 [9]: threonyl-tRNA aminoacylation	1	1	1694	1	10933	-5.82	0.0	1.38	0.64	Tars
1083	GO:0006437 [9]: tyrosyl-tRNA aminoacylation	1	1	1694	1	10933	-5.82	0.0	1.38	0.64	Yars
1084	GO:0006488 [10]: dolichol-linked oligosaccharide biosynthesis	1	1	1694	1	10933	-5.82	0.0	1.38	0.64	Dpagt1
1085	GO:0006537 [9]: glutamate biosynthesis	1	1	1694	1	10933	-5.82	0.0	1.38	0.64	Prodh2
1086	GO:0006546 [9]: glycine catabolism	1	1	1694	1	10933	-5.82	0.0	1.38	0.64	Dmgdh
1087	GO:0006603 [8]: phosphocreatine metabolism	1	1	1694	1	10933	-5.82	0.0	1.38	0.64	Ckmt2
1088	GO:0006620 [7]: posttranslational protein-membrane targeting	1	1	1694	1	10933	-5.82	0.0	1.38	0.64	Folr1
1089	GO:0006622 [8]: protein-lysosome targeting	1	1	1694	1	10933	-5.82	0.0	1.38	0.64	Ap3m1
1090	GO:0006681 [9]: galactosylceramide metabolism	1	1	1694	1	10933	-5.82	0.0	1.38	0.64	Galc
1091	GO:0006699 [8]: bile acid biosynthesis	1	1	1694	1	10933	-5.82	0.0	1.38	0.64	Akr1d1
1092	GO:0006702 [7]: androgen biosynthesis	1	1	1694	1	10933	-5.82	0.0	1.38	0.64	Srd5a2
1093	GO:0006868 [8]: L-glutamine transport	1	1	1694	1	10933	-5.82	0.0	1.38	0.64	Slc38a3
1094	GO:0007016 [7]: cytoskeletal anchoring	1	1	1694	1	10933	-5.82	0.0	1.38	0.64	Gypa
1095	GO:0007041 [6]: lysosomal transport	1	1	1694	1	10933	-5.82	0.0	1.38	0.64	Lyst
1096	GO:0007062 [8]: sister chromatid cohesion	1	1	1694	1	10933	-5.82	0.0	1.38	0.64	Smc1l2
1097	GO:0007210 [7]: serotonin receptor signaling pathway	1	1	1694	1	10933	-5.82	0.0	1.38	0.64	Htr3b
1098	GO:0007274 [7]: neuromuscular synaptic transmission	1	1	1694	1	10933	-5.82	0.0	1.38	0.64	Ntf3
1099	GO:0007341 [7]: penetration of zona pellucida	1	1	1694	1	10933	-5.82	0.0	1.38	0.64	Mcsp
1100	GO:0007638 [3]: mechanosensory behavior	1	1	1694	1	10933	-5.82	0.0	1.38	0.64	Gfi1
1101	GO:0008053 [7]: mitochondrial fusion	1	1	1694	1	10933	-5.82	0.0	1.38	0.64	Mfn2
1102	GO:0008333 [7]: endosome to lysosome transport	1	1	1694	1	10933	-5.82	0.0	1.38	0.64	Lyst
1103	GO:0008542 [5]: visual learning	1	1	1694	1	10933	-5.82	0.0	1.38	0.64	Pde1b
1104	GO:0008616 [8]: queuosine biosynthesis	1	1	1694	1	10933	-5.82	0.0	1.38	0.64	Qtrtd1
1105	GO:0008617 [9]: guanosine metabolism	1	1	1694	1	10933	-5.82	0.0	1.38	0.64	Qtrtd1
1106	GO:0008618 [10]: 7-methylguanosine metabolism	1	1	1694	1	10933	-5.82	0.0	1.38	0.64	Qtrtd1
1107	GO:0009082 [8]: branched chain family amino acid biosynthesis	1	1	1694	1	10933	-5.82	0.0	1.38	0.64	Bcat2
1108	GO:0009105 [7]: lipoic acid biosynthesis	1	1	1694	1	10933	-5.82	0.0	1.38	0.64	Lias
1109	GO:0009106 [7]: lipoate metabolism	1	1	1694	1	10933	-5.82	0.0	1.38	0.64	Lias
1110	GO:0009107 [8]: lipoate biosynthesis	1	1	1694	1	10933	-5.82	0.0	1.38	0.64	Lias
1111	GO:0009138 [8]: pyrimidine nucleoside diphosphate metabolism	1	1	1694	1	10933	-5.82	0.0	1.38	0.64	Tyki
1112	GO:0009139 [8]: pyrimidine nucleoside diphosphate biosynthesis	1	1	1694	1	10933	-5.82	0.0	1.38	0.64	Tyki
1113	GO:0009163 [6]: nucleoside biosynthesis	1	1	1694	1	10933	-5.82	0.0	1.38	0.64	Qtrtd1
1114	GO:0009189 [8]: deoxyribonucleoside diphosphate biosynthesis	1	1	1694	1	10933	-5.82	0.0	1.38	0.64	Tyki
1115	GO:0009196 [9]: pyrimidine deoxyribonucleoside diphosphate metabolism	1	1	1694	1	10933	-5.82	0.0	1.38	0.64	Tyki
1116	GO:0009197 [9]: pyrimidine deoxyribonucleoside diphosphate biosynthesis	1	1	1694	1	10933	-5.82	0.0	1.38	0.64	Tyki
1117	GO:0009203 [8]: ribonucleoside triphosphate catabolism	1	1	1694	1	10933	-5.82	0.0	1.38	0.64	Entpd1
1118	GO:0009207 [9]: purine ribonucleoside triphosphate catabolism	1	1	1694	1	10933	-5.82	0.0	1.38	0.64	Entpd1
1119	GO:0030509 [9]: BMP signaling pathway	3	3	1692	16	10918	-5.83	0.0	0.74	0.37	Chrdl2 Prss11 Sitpec
1120	GO:0015985 [7]: energy coupled proton transport, down electrochemical gradient	3	3	1692	22	10912	-5.83	0.0	0.4	0.21	Atp5a1 Atp5b Atp6v1d
1121	GO:0015986 [7]: ATP synthesis coupled proton transport	3	3	1692	22	10912	-5.83	0.0	0.4	0.21	Atp5a1 Atp5b Atp6v1d
1122	GO:0051050 [6]: positive regulation of transport	3	3	1692	22	10912	-5.83	0.0	0.4	0.21	Acdc Eda Fcer1g
1123	GO:0000082 [7]: G1/S transition of mitotic cell cycle	3	3	1692	22	10912	-5.83	0.0	0.4	0.21	Camk2b Rhou Slfn1
1124	GO:0006909 [7]: phagocytosis	3	3	1692	22	10912	-5.83	0.0	0.4	0.21	Abca1 Elmo2 Fcer1g
1125	GO:0045596 [5]: negative regulation of cell differentiation	2	2	1693	20	10914	-5.83	0.0	0.2	0.1	Foxg1 Inpp5d
1126	GO:0018346 [10]: protein amino acid prenylation	2	2	1693	7	10927	-5.84	0.0	1.06	0.54	Adamts5 Wfs1
1127	GO:0030218 [5]: erythrocyte differentiation	2	2	1693	7	10927	-5.84	0.0	1.06	0.54	Inpp5d Tal1
1128	GO:0030258 [6]: lipid modification	2	2	1693	7	10927	-5.84	0.0	1.06	0.54	Galgt1 Galgt2
1129	GO:0046474 [9]: glycerophospholipid biosynthesis	2	2	1693	7	10927	-5.84	0.0	1.06	0.54	Pigc Pigq
1130	GO:0050868 [8]: negative regulation of T-cell activation	2	2	1693	7	10927	-5.84	0.0	1.06	0.54	Pdcd1lg2 Spn
1131	GO:0001707 [5]: mesoderm formation	2	2	1693	7	10927	-5.84	0.0	1.06	0.54	Sitpec Tbx6
1132	GO:0006892 [6]: post-Golgi transport	2	2	1693	7	10927	-5.84	0.0	1.06	0.54	Snap23 Stx7
1133	GO:0007009 [6]: plasma membrane organization and biogenesis	2	2	1693	7	10927	-5.84	0.0	1.06	0.54	Abca1 Dock2
1134	GO:0009218 [8]: pyrimidine ribonucleotide metabolism	2	2	1693	7	10927	-5.84	0.0	1.06	0.54	0610011D08Rik Nme6
1135	GO:0009220 [8]: pyrimidine ribonucleotide biosynthesis	2	2	1693	7	10927	-5.84	0.0	1.06	0.54	0610011D08Rik Nme6
1136	GO:0043010 [6]: eye morphogenesis (sensu Vertebrata)	3	3	1692	21	10913	-5.85	0.0	0.44	0.24	Aldh1a2 Chx10 Mab21l2
1137	GO:0007185 [7]: transmembrane receptor protein tyrosine phosphatase signaling pathway	3	3	1692	17	10917	-5.85	0.0	0.66	0.37	Ptpre Ptpro Ptprr
1138	GO:0030900 [8]: forebrain development	3	3	1692	20	10914	-5.86	0.0	0.49	0.25	Aplp1 Hhex Nr2f1
1139	GO:0048048 [5]: embryonic eye morphogenesis	3	3	1692	20	10914	-5.86	0.0	0.49	0.25	Aldh1a2 Chx10 Mab21l2
1140	GO:0001747 [6]: eye morphogenesis (sensu Mammalia)	3	3	1692	20	10914	-5.86	0.0	0.49	0.25	Aldh1a2 Chx10 Mab21l2
1141	GO:0007369 [5]: gastrulation	3	3	1692	20	10914	-5.86	0.0	0.49	0.25	Sitpec Tbx6 Zbtb17
1142	GO:0008360 [5]: regulation of cell shape	3	3	1692	20	10914	-5.86	0.0	0.49	0.25	Rhoj Rhou Sprr1b
1143	GO:0000723 [8]: telomere maintenance	3	3	1692	18	10916	-5.86	0.0	0.6	0.32	Tep1 Terf2ip Tert
1144	GO:0006650 [8]: glycerophospholipid metabolism	3	3	1692	19	10915	-5.87	0.0	0.54	0.29	Pigb Pigc Pigq
1145	GO:0007265 [7]: Ras protein signal transduction	3	3	1692	19	10915	-5.87	0.0	0.54	0.29	Dok2 Dok3 Rras2
1146	GO:0042133 [5]: neurotransmitter metabolism	2	2	1693	19	10915	-5.88	0.0	0.23	0.12	Ache Slc5a9
1147	GO:0030282 [6]: bone mineralization	1	1	1694	15	10919	-5.89	0.0	0.1	0.05	Pthr1
1148	GO:0042401 [7]: biogenic amine biosynthesis	1	1	1694	15	10919	-5.89	0.0	0.1	0.05	Ddc
1149	GO:0050764 [7]: regulation of phagocytosis	1	1	1694	15	10919	-5.89	0.0	0.1	0.05	Fcer1g
1150	GO:0050766 [8]: positive regulation of phagocytosis	1	1	1694	15	10919	-5.89	0.0	0.1	0.05	Fcer1g
1151	GO:0017157 [6]: regulation of exocytosis	2	2	1693	8	10926	-5.92	0.0	0.92	0.46	Pclo Rab3b
1152	GO:0030316 [6]: osteoclast differentiation	2	2	1693	8	10926	-5.92	0.0	0.92	0.46	F730004D16Rik Inpp5d
1153	GO:0030512 [6]: negative regulation of transforming growth factor beta receptor signaling pathway	2	2	1693	8	10926	-5.92	0.0	0.92	0.46	Chrdl2 Prss11
1154	GO:0042063 [6]: gliogenesis	2	2	1693	8	10926	-5.92	0.0	0.92	0.46	Fgf5 Ntf3
1155	GO:0042364 [7]: water-soluble vitamin biosynthesis	2	2	1693	8	10926	-5.92	0.0	0.92	0.46	BC016495 Kynu
1156	GO:0048332 [4]: mesoderm morphogenesis	2	2	1693	8	10926	-5.92	0.0	0.92	0.46	Sitpec Tbx6
1157	GO:0000060 [8]: protein-nucleus import, translocation	2	2	1693	8	10926	-5.92	0.0	0.92	0.46	Nfkbia Prl
1158	GO:0001502 [7]: cartilage condensation	2	2	1693	8	10926	-5.92	0.0	0.92	0.46	Pkd1 Ror2
1159	GO:0001704 [6]: formation of primary germ layer	2	2	1693	8	10926	-5.92	0.0	0.92	0.46	Sitpec Tbx6
1160	GO:0001708 [5]: cell fate specification	2	2	1693	8	10926	-5.92	0.0	0.92	0.46	Psen2 Tbx6
1161	GO:0006265 [6]: DNA topological change	2	2	1693	8	10926	-5.92	0.0	0.92	0.46	Top3a Top3b
1162	GO:0006835 [7]: dicarboxylic acid transport	2	2	1693	8	10926	-5.92	0.0	0.92	0.46	Slc1a4 Slc1a6
1163	GO:0009074 [7]: aromatic amino acid family catabolism	2	2	1693	8	10926	-5.92	0.0	0.92	0.46	Hgd Kynu
1164	GO:0009084 [8]: glutamine family amino acid biosynthesis	2	2	1693	8	10926	-5.92	0.0	0.92	0.46	Otc Prodh2
1165	GO:0009967 [5]: positive regulation of signal transduction	2	2	1693	18	10916	-5.93	0.0	0.26	0.13	Acdc Syk
1166	GO:0007059 [7]: chromosome segregation	2	2	1693	17	10917	-5.96	0.0	0.29	0.15	Smc1l2 Top3b
1167	GO:0009116 [6]: nucleoside metabolism	2	2	1693	17	10917	-5.96	0.0	0.29	0.15	Qtrtd1 Tyki
1168	GO:0030641 [8]: hydrogen ion homeostasis	1	1	1694	14	10920	-5.97	0.0	0.12	0.06	Edn1
1169	GO:0006479 [9]: protein amino acid methylation	1	1	1694	14	10920	-5.97	0.0	0.12	0.06	Btg2
1170	GO:0006885 [9]: regulation of pH	1	1	1694	14	10920	-5.97	0.0	0.12	0.06	Edn1
1171	GO:0007270 [7]: nerve-nerve synaptic transmission	1	1	1694	14	10920	-5.97	0.0	0.12	0.06	Chrna5
1172	GO:0009306 [4]: protein secretion	1	1	1694	14	10920	-5.97	0.0	0.12	0.06	Lcp2
1173	GO:0009615 [6]: response to virus	2	2	1693	9	10925	-5.99	0.0	0.81	0.43	Mx2 Spn
1174	GO:0009636 [7]: response to toxin	2	2	1693	9	10925	-5.99	0.0	0.81	0.43	Ephx2 Pon1
1175	GO:0042060 [6]: wound healing	2	2	1693	9	10925	-5.99	0.0	0.81	0.43	Elk3 Plg
1176	GO:0042775 [8]: ATP synthesis coupled electron transport (sensu Eukaryota)	2	2	1693	9	10925	-5.99	0.0	0.81	0.43	Ndufs7 Uqcrb
1177	GO:0044242 [6]: cellular lipid catabolism	2	2	1693	9	10925	-5.99	0.0	0.81	0.43	Galc Lipe
1178	GO:0046879 [4]: hormone secretion	2	2	1693	9	10925	-5.99	0.0	0.81	0.43	Pclo Syk
1179	GO:0051216 [6]: cartilage development	2	2	1693	9	10925	-5.99	0.0	0.81	0.43	Pkd1 Ror2
1180	GO:0001709 [5]: cell fate determination	2	2	1693	9	10925	-5.99	0.0	0.81	0.43	Ntf3 Prox1
1181	GO:0009110 [6]: vitamin biosynthesis	2	2	1693	9	10925	-5.99	0.0	0.81	0.43	BC016495 Kynu
1182	GO:0009147 [8]: pyrimidine nucleoside triphosphate metabolism	2	2	1693	9	10925	-5.99	0.0	0.81	0.43	Nme6 Tyki
1183	GO:0030004 [7]: monovalent inorganic cation homeostasis	2	2	1693	16	10918	-5.99	0.0	0.33	0.17	Edn1 Tmprss3
1184	GO:0007259 [7]: JAK-STAT cascade	2	2	1693	16	10918	-5.99	0.0	0.33	0.17	Pkd1 Prl
1185	GO:0009618 [7]: response to pathogenic bacteria	2	2	1693	10	10924	-6.02	0.0	0.71	0.37	Fcer1g Ppm1d
1186	GO:0035264 [4]: body growth	2	2	1693	10	10924	-6.02	0.0	0.71	0.37	Lgmn Npy1r
1187	GO:0040014 [5]: regulation of body size	2	2	1693	10	10924	-6.02	0.0	0.71	0.37	Lgmn Npy1r
1188	GO:0042044 [5]: fluid transport	2	2	1693	10	10924	-6.02	0.0	0.71	0.37	Aqp7 Aqp9
1189	GO:0042773 [7]: ATP synthesis coupled electron transport	2	2	1693	10	10924	-6.02	0.0	0.71	0.37	Ndufs7 Uqcrb
1190	GO:0006833 [6]: water transport	2	2	1693	10	10924	-6.02	0.0	0.71	0.37	Aqp7 Aqp9
1191	GO:0007088 [7]: regulation of mitosis	2	2	1693	10	10924	-6.02	0.0	0.71	0.37	Cdc23 Mad2l2
1192	GO:0008272 [8]: sulfate transport	2	2	1693	10	10924	-6.02	0.0	0.71	0.37	Slc26a3 Slc26a4
1193	GO:0050727 [6]: regulation of inflammatory response	2	2	1693	15	10919	-6.02	0.0	0.38	0.21	Fcer1g Spn
1194	GO:0006289 [7]: nucleotide-excision repair	2	2	1693	15	10919	-6.02	0.0	0.38	0.21	Ercc5 Ercc8
1195	GO:0008629 [9]: induction of apoptosis by intracellular signals	2	2	1693	15	10919	-6.02	0.0	0.38	0.21	Ifi204 Lgals12
1196	GO:0016197 [6]: endosome transport	2	2	1693	11	10923	-6.04	0.0	0.62	0.34	Lyst Was
1197	GO:0019722 [7]: calcium-mediated signaling	2	2	1693	11	10923	-6.04	0.0	0.62	0.34	Dscr1l1 Syk
1198	GO:0030203 [7]: glycosaminoglycan metabolism	2	2	1693	11	10923	-6.04	0.0	0.62	0.34	Habp4 Ndst2
1199	GO:0042593 [4]: glucose homeostasis	2	2	1693	11	10923	-6.04	0.0	0.62	0.34	Acdc Gck
1200	GO:0046785 [8]: microtubule polymerization	2	2	1693	11	10923	-6.04	0.0	0.62	0.34	Tuba8 Tubd1
1201	GO:0006022 [6]: aminoglycan metabolism	2	2	1693	11	10923	-6.04	0.0	0.62	0.34	Habp4 Ndst2
1202	GO:0006029 [7]: proteoglycan metabolism	2	2	1693	11	10923	-6.04	0.0	0.62	0.34	B4galt7 Ndst2
1203	GO:0006446 [8]: regulation of translational initiation	2	2	1693	11	10923	-6.04	0.0	0.62	0.34	Ddx1 Eif5
1204	GO:0006672 [9]: ceramide metabolism	2	2	1693	11	10923	-6.04	0.0	0.62	0.34	Cerk Galc
1205	GO:0006801 [6]: superoxide metabolism	2	2	1693	11	10923	-6.04	0.0	0.62	0.34	Ncf2 Sod2
1206	GO:0006911 [8]: phagocytosis, engulfment	2	2	1693	11	10923	-6.04	0.0	0.62	0.34	Abca1 Fcer1g
1207	GO:0008277 [5]: regulation of G-protein coupled receptor protein signaling pathway	2	2	1693	11	10923	-6.04	0.0	0.62	0.34	Ramp2 Rgs18
1208	GO:0046545 [5]: development of primary female sexual characteristics	2	2	1693	14	10920	-6.04	0.0	0.43	0.23	Taf4a Wnt4
1209	GO:0046660 [4]: female sex differentiation	2	2	1693	14	10920	-6.04	0.0	0.43	0.23	Taf4a Wnt4
1210	GO:0006487 [9]: N-linked glycosylation	2	2	1693	14	10920	-6.04	0.0	0.43	0.23	Dpagt1 Psen2
1211	GO:0007032 [6]: endosome organization and biogenesis	2	2	1693	14	10920	-6.04	0.0	0.43	0.23	Lyst Was
1212	GO:0008585 [6]: female gonad development	2	2	1693	14	10920	-6.04	0.0	0.43	0.23	Taf4a Wnt4
1213	GO:0009069 [7]: serine family amino acid metabolism	2	2	1693	14	10920	-6.04	0.0	0.43	0.23	Dmgdh Gldc
1214	GO:0030278 [6]: regulation of ossification	1	1	1694	13	10921	-6.05	0.0	0.14	0.07	Ptger4
1215	GO:0045637 [5]: regulation of myeloid blood cell differentiation	1	1	1694	13	10921	-6.05	0.0	0.14	0.07	Inpp5d
1216	GO:0048278 [6]: vesicle docking	1	1	1694	13	10921	-6.05	0.0	0.14	0.07	Vps45
1217	GO:0048489 [6]: synaptic vesicle transport	1	1	1694	13	10921	-6.05	0.0	0.14	0.07	Unc13b
1218	GO:0006904 [7]: vesicle docking during exocytosis	1	1	1694	13	10921	-6.05	0.0	0.14	0.07	Vps45
1219	GO:0007005 [6]: mitochondrion organization and biogenesis	1	1	1694	13	10921	-6.05	0.0	0.14	0.07	Mfn2
1220	GO:0007281 [6]: germ cell development	1	1	1694	13	10921	-6.05	0.0	0.14	0.07	Frap1
1221	GO:0007286 [4]: spermatid development	1	1	1694	13	10921	-6.05	0.0	0.14	0.07	Acrbp
1222	GO:0046519 [8]: sphingoid metabolism	2	2	1693	12	10922	-6.05	0.0	0.55	0.3	Cerk Galc
1223	GO:0006469 [5]: negative regulation of protein kinase activity	2	2	1693	12	10922	-6.05	0.0	0.55	0.3	Gadd45b Gadd45g
1224	GO:0009112 [6]: nucleobase metabolism	2	2	1693	12	10922	-6.05	0.0	0.55	0.3	Allc Uox
1225	GO:0042100 [6]: B-cell proliferation	2	2	1693	13	10921	-6.05	0.0	0.48	0.25	Inpp5d Prkcd
1226	GO:0043086 [4]: negative regulation of enzyme activity	2	2	1693	13	10921	-6.05	0.0	0.48	0.25	Gadd45b Gadd45g
1227	GO:0046850 [5]: regulation of bone remodeling	2	2	1693	13	10921	-6.05	0.0	0.48	0.25	Inpp5d Ptger4
1228	GO:0000096 [6]: sulfur amino acid metabolism	2	2	1693	13	10921	-6.05	0.0	0.48	0.25	Bhmt2 Mthfd1
1229	GO:0015012 [7]: heparan sulfate proteoglycan biosynthesis	1	1	1694	2	10932	-6.1	0.0	1.05	0.54	Ndst2
1230	GO:0015701 [8]: bicarbonate transport	1	1	1694	2	10932	-6.1	0.0	1.05	0.54	Ptger3
1231	GO:0015802 [7]: basic amino acid transport	1	1	1694	2	10932	-6.1	0.0	1.05	0.54	Slc38a3
1232	GO:0015816 [8]: glycine transport	1	1	1694	2	10932	-6.1	0.0	1.05	0.54	Slc32a1
1233	GO:0015908 [6]: fatty acid transport	1	1	1694	2	10932	-6.1	0.0	1.05	0.54	Adfp
1234	GO:0018401 [7]: peptidyl-proline hydroxylation to 4-hydroxy-L-proline	1	1	1694	2	10932	-6.1	0.0	1.05	0.54	P4ha2
1235	GO:0019321 [7]: pentose metabolism	1	1	1694	2	10932	-6.1	0.0	1.05	0.54	Dcxr
1236	GO:0019471 [6]: 4-hydroxyproline metabolism	1	1	1694	2	10932	-6.1	0.0	1.05	0.54	P4ha2
1237	GO:0019511 [10]: peptidyl-proline hydroxylation	1	1	1694	2	10932	-6.1	0.0	1.05	0.54	P4ha2
1238	GO:0019877 [7]: diaminopimelate biosynthesis	1	1	1694	2	10932	-6.1	0.0	1.05	0.54	0610010D20Rik
1239	GO:0030071 [8]: regulation of mitotic metaphase/anaphase transition	1	1	1694	2	10932	-6.1	0.0	1.05	0.54	Cdc23
1240	GO:0030091 [7]: protein repair	1	1	1694	2	10932	-6.1	0.0	1.05	0.54	Sepx1
1241	GO:0030193 [5]: regulation of blood coagulation	1	1	1694	2	10932	-6.1	0.0	1.05	0.54	Plg
1242	GO:0030195 [6]: negative regulation of blood coagulation	1	1	1694	2	10932	-6.1	0.0	1.05	0.54	Plg
1243	GO:0030308 [5]: negative regulation of cell growth	1	1	1694	2	10932	-6.1	0.0	1.05	0.54	Wig1
1244	GO:0030330 [7]: DNA damage response, signal transduction by p53 class mediator	1	1	1694	2	10932	-6.1	0.0	1.05	0.54	Ifi204
1245	GO:0030902 [8]: hindbrain development	1	1	1694	2	10932	-6.1	0.0	1.05	0.54	Gli2
1246	GO:0040015 [6]: negative regulation of body size	1	1	1694	2	10932	-6.1	0.0	1.05	0.54	Lgmn
1247	GO:0040023 [6]: nuclear positioning	1	1	1694	2	10932	-6.1	0.0	1.05	0.54	Ntn1
1248	GO:0042055 [6]: neuronal lineage restriction	1	1	1694	2	10932	-6.1	0.0	1.05	0.54	Olig2
1249	GO:0042223 [7]: interleukin-3 biosynthesis	1	1	1694	2	10932	-6.1	0.0	1.05	0.54	Syk
1250	GO:0042246 [4]: tissue regeneration	1	1	1694	2	10932	-6.1	0.0	1.05	0.54	Plg
1251	GO:0042253 [7]: granulocyte macrophage colony-stimulating factor biosynthesis	1	1	1694	2	10932	-6.1	0.0	1.05	0.54	Syk
1252	GO:0042307 [8]: positive regulation of protein-nucleus import	1	1	1694	2	10932	-6.1	0.0	1.05	0.54	Eda
1253	GO:0042345 [9]: regulation of NF-kappaB-nucleus import	1	1	1694	2	10932	-6.1	0.0	1.05	0.54	Eda
1254	GO:0042348 [9]: NF-kappaB-nucleus import	1	1	1694	2	10932	-6.1	0.0	1.05	0.54	Eda
1255	GO:0042359 [7]: vitamin D metabolism	1	1	1694	2	10932	-6.1	0.0	1.05	0.54	Gc
1256	GO:0042436 [7]: indole derivative catabolism	1	1	1694	2	10932	-6.1	0.0	1.05	0.54	Kynu
1257	GO:0042574 [7]: retinal metabolism	1	1	1694	2	10932	-6.1	0.0	1.05	0.54	Aldh1a7
1258	GO:0042590 [7]: antigen presentation, exogenous antigen via MHC class I	1	1	1694	2	10932	-6.1	0.0	1.05	0.54	Fcer1g
1259	GO:0043123 [6]: positive regulation of I-kappaB kinase/NF-kappaB cascade	1	1	1694	2	10932	-6.1	0.0	1.05	0.54	Acdc
1260	GO:0043288 [6]: apocarotenoid metabolism	1	1	1694	2	10932	-6.1	0.0	1.05	0.54	Aldh1a7
1261	GO:0044271 [5]: nitrogen compound biosynthesis	1	1	1694	2	10932	-6.1	0.0	1.05	0.54	Otc
1262	GO:0045072 [8]: regulation of interferon-gamma biosynthesis	1	1	1694	2	10932	-6.1	0.0	1.05	0.54	Cd1d1
1263	GO:0045399 [8]: regulation of interleukin-3 biosynthesis	1	1	1694	2	10932	-6.1	0.0	1.05	0.54	Syk
1264	GO:0045401 [9]: positive regulation of interleukin-3 biosynthesis	1	1	1694	2	10932	-6.1	0.0	1.05	0.54	Syk
1265	GO:0045423 [8]: regulation of granulocyte macrophage colony-stimulating factor biosynthesis	1	1	1694	2	10932	-6.1	0.0	1.05	0.54	Syk
1266	GO:0045425 [9]: positive regulation of granulocyte macrophage colony-stimulating factor biosynthesis	1	1	1694	2	10932	-6.1	0.0	1.05	0.54	Syk
1267	GO:0045646 [6]: regulation of erythrocyte differentiation	1	1	1694	2	10932	-6.1	0.0	1.05	0.54	Inpp5d
1268	GO:0045648 [7]: positive regulation of erythrocyte differentiation	1	1	1694	2	10932	-6.1	0.0	1.05	0.54	Inpp5d
1269	GO:0045792 [6]: negative regulation of cell size	1	1	1694	2	10932	-6.1	0.0	1.05	0.54	Wig1
1270	GO:0045884 [9]: regulation of survival gene product activity	1	1	1694	2	10932	-6.1	0.0	1.05	0.54	Snai2
1271	GO:0046075 [10]: dTTP metabolism	1	1	1694	2	10932	-6.1	0.0	1.05	0.54	Tyki
1272	GO:0046125 [8]: pyrimidine deoxyribonucleoside metabolism	1	1	1694	2	10932	-6.1	0.0	1.05	0.54	Tyki
1273	GO:0046218 [8]: indolalkylamine catabolism	1	1	1694	2	10932	-6.1	0.0	1.05	0.54	Kynu
1274	GO:0046451 [6]: diaminopimelate metabolism	1	1	1694	2	10932	-6.1	0.0	1.05	0.54	0610010D20Rik
1275	GO:0046487 [6]: glyoxylate metabolism	1	1	1694	2	10932	-6.1	0.0	1.05	0.54	Idh1
1276	GO:0046514 [10]: ceramide catabolism	1	1	1694	2	10932	-6.1	0.0	1.05	0.54	Galc
1277	GO:0046521 [9]: sphingoid catabolism	1	1	1694	2	10932	-6.1	0.0	1.05	0.54	Galc
1278	GO:0046631 [8]: alpha-beta T-cell activation	1	1	1694	2	10932	-6.1	0.0	1.05	0.54	Dock2
1279	GO:0046824 [7]: positive regulation of nucleocytoplasmic transport	1	1	1694	2	10932	-6.1	0.0	1.05	0.54	Eda
1280	GO:0048013 [8]: ephrin receptor signaling pathway	1	1	1694	2	10932	-6.1	0.0	1.05	0.54	Efna1
1281	GO:0051014 [8]: actin filament severing	1	1	1694	2	10932	-6.1	0.0	1.05	0.54	Dbnl
1282	GO:0001659 [4]: thermoregulation	1	1	1694	2	10932	-6.1	0.0	1.05	0.54	Ptger3
1283	GO:0001802 [6]: type III hypersensitivity	1	1	1694	2	10932	-6.1	0.0	1.05	0.54	Fcer1g
1284	GO:0001803 [7]: regulation of type III hypersensitivity	1	1	1694	2	10932	-6.1	0.0	1.05	0.54	Fcer1g
1285	GO:0001805 [8]: positive regulation of type III hypersensitivity	1	1	1694	2	10932	-6.1	0.0	1.05	0.54	Fcer1g
1286	GO:0001824 [3]: blastocyst development	1	1	1694	2	10932	-6.1	0.0	1.05	0.54	Dmbt1
1287	GO:0001832 [4]: blastocyst growth	1	1	1694	2	10932	-6.1	0.0	1.05	0.54	Dmbt1
1288	GO:0001833 [5]: inner cell mass cell proliferation	1	1	1694	2	10932	-6.1	0.0	1.05	0.54	Dmbt1
1289	GO:0001912 [8]: positive regulation of immune cell mediated cytotoxicity	1	1	1694	2	10932	-6.1	0.0	1.05	0.54	Cd1d1
1290	GO:0006013 [8]: mannose metabolism	1	1	1694	2	10932	-6.1	0.0	1.05	0.54	Pmm2
1291	GO:0006097 [7]: glyoxylate cycle	1	1	1694	2	10932	-6.1	0.0	1.05	0.54	Idh1
1292	GO:0006122 [9]: mitochondrial electron transport, ubiquinol to cytochrome c	1	1	1694	2	10932	-6.1	0.0	1.05	0.54	Uqcrb
1293	GO:0006213 [7]: pyrimidine nucleoside metabolism	1	1	1694	2	10932	-6.1	0.0	1.05	0.54	Tyki
1294	GO:0006235 [10]: dTTP biosynthesis	1	1	1694	2	10932	-6.1	0.0	1.05	0.54	Tyki
1295	GO:0006269 [10]: DNA replication, synthesis of RNA primer	1	1	1694	2	10932	-6.1	0.0	1.05	0.54	Helb
1296	GO:0006273 [9]: lagging strand elongation	1	1	1694	2	10932	-6.1	0.0	1.05	0.54	Helb
1297	GO:0006283 [8]: transcription-coupled nucleotide-excision repair	1	1	1694	2	10932	-6.1	0.0	1.05	0.54	Ercc8
1298	GO:0006379 [8]: mRNA cleavage	1	1	1694	2	10932	-6.1	0.0	1.05	0.54	Cstf1
1299	GO:0006526 [6]: arginine biosynthesis	1	1	1694	2	10932	-6.1	0.0	1.05	0.54	Otc
1300	GO:0006553 [8]: lysine metabolism	1	1	1694	2	10932	-6.1	0.0	1.05	0.54	0610010D20Rik
1301	GO:0006562 [9]: proline catabolism	1	1	1694	2	10932	-6.1	0.0	1.05	0.54	Prodh2
1302	GO:0006569 [8]: tryptophan catabolism	1	1	1694	2	10932	-6.1	0.0	1.05	0.54	Kynu
1303	GO:0006590 [7]: thyroid hormone generation	1	1	1694	2	10932	-6.1	0.0	1.05	0.54	Ttr
1304	GO:0006625 [7]: protein-peroxisome targeting	1	1	1694	2	10932	-6.1	0.0	1.05	0.54	Pex5
1305	GO:0006677 [8]: glycosylceramide metabolism	1	1	1694	2	10932	-6.1	0.0	1.05	0.54	Galc
1306	GO:0006684 [8]: sphingomyelin metabolism	1	1	1694	2	10932	-6.1	0.0	1.05	0.54	Smpd3
1307	GO:0006743 [8]: ubiquinone metabolism	1	1	1694	2	10932	-6.1	0.0	1.05	0.54	Coq3
1308	GO:0006744 [8]: ubiquinone biosynthesis	1	1	1694	2	10932	-6.1	0.0	1.05	0.54	Coq3
1309	GO:0006883 [8]: sodium ion homeostasis	1	1	1694	2	10932	-6.1	0.0	1.05	0.54	Tmprss3
1310	GO:0006890 [6]: retrograde transport, Golgi to ER	1	1	1694	2	10932	-6.1	0.0	1.05	0.54	Rer1
1311	GO:0007022 [9]: chaperonin-mediated tubulin folding	1	1	1694	2	10932	-6.1	0.0	1.05	0.54	Mipol1
1312	GO:0007262 [8]: STAT protein nuclear translocation	1	1	1694	2	10932	-6.1	0.0	1.05	0.54	Prl
1313	GO:0007342 [5]: fusion of sperm to egg plasma membrane	1	1	1694	2	10932	-6.1	0.0	1.05	0.54	Catsper1
1314	GO:0007529 [8]: establishment of synaptic specificity at neuromuscular junction	1	1	1694	2	10932	-6.1	0.0	1.05	0.54	Gphn
1315	GO:0009085 [9]: lysine biosynthesis	1	1	1694	2	10932	-6.1	0.0	1.05	0.54	0610010D20Rik
1316	GO:0009089 [7]: lysine biosynthesis via diaminopimelate	1	1	1694	2	10932	-6.1	0.0	1.05	0.54	0610010D20Rik
1317	GO:0009133 [7]: nucleoside diphosphate biosynthesis	1	1	1694	2	10932	-6.1	0.0	1.05	0.54	Tyki
1318	GO:0009148 [8]: pyrimidine nucleoside triphosphate biosynthesis	1	1	1694	2	10932	-6.1	0.0	1.05	0.54	Tyki
1319	GO:0009186 [8]: deoxyribonucleoside diphosphate metabolism	1	1	1694	2	10932	-6.1	0.0	1.05	0.54	Tyki
1320	GO:0009202 [8]: deoxyribonucleoside triphosphate biosynthesis	1	1	1694	2	10932	-6.1	0.0	1.05	0.54	Tyki
1321	GO:0009211 [9]: pyrimidine deoxyribonucleoside triphosphate metabolism	1	1	1694	2	10932	-6.1	0.0	1.05	0.54	Tyki
1322	GO:0009212 [9]: pyrimidine deoxyribonucleoside triphosphate biosynthesis	1	1	1694	2	10932	-6.1	0.0	1.05	0.54	Tyki
1323	GO:0009214 [7]: cyclic nucleotide catabolism	1	1	1694	2	10932	-6.1	0.0	1.05	0.54	Cnp1
1324	GO:0009253 [8]: peptidoglycan catabolism	1	1	1694	2	10932	-6.1	0.0	1.05	0.54	Pglyrp2
1325	GO:0016458 [6]: gene silencing	1	1	1694	12	10922	-6.11	0.0	0.17	0.08	Sirt7
1326	GO:0042178 [6]: xenobiotic catabolism	1	1	1694	12	10922	-6.11	0.0	0.17	0.08	Ddc
1327	GO:0042537 [6]: benzene and derivative metabolism	1	1	1694	12	10922	-6.11	0.0	0.17	0.08	Ddc
1328	GO:0042551 [5]: nerve maturation	1	1	1694	12	10922	-6.11	0.0	0.17	0.08	Mecp2
1329	GO:0042698 [4]: menstrual cycle	1	1	1694	12	10922	-6.11	0.0	0.17	0.08	Taf4a
1330	GO:0001776 [5]: immune cell homeostasis	1	1	1694	12	10922	-6.11	0.0	0.17	0.08	Pirb
1331	GO:0007292 [6]: female gamete generation	1	1	1694	12	10922	-6.11	0.0	0.17	0.08	Wnt4
1332	GO:0008624 [9]: induction of apoptosis by extracellular signals	1	1	1694	12	10922	-6.11	0.0	0.17	0.08	Spn
1333	GO:0018955 [7]: phenanthrene metabolism	1	1	1694	11	10923	-6.18	0.0	0.2	0.1	Ddc
1334	GO:0018958 [6]: phenol metabolism	1	1	1694	11	10923	-6.18	0.0	0.2	0.1	Ddc
1335	GO:0030888 [7]: regulation of B-cell proliferation	1	1	1694	11	10923	-6.18	0.0	0.2	0.1	Inpp5d
1336	GO:0042136 [6]: neurotransmitter biosynthesis	1	1	1694	11	10923	-6.18	0.0	0.2	0.1	Slc5a9
1337	GO:0042219 [6]: amino acid derivative catabolism	1	1	1694	11	10923	-6.18	0.0	0.2	0.1	Kynu
1338	GO:0050808 [5]: synapse organization and biogenesis	1	1	1694	11	10923	-6.18	0.0	0.2	0.1	Igsf4a
1339	GO:0000059 [8]: protein-nucleus import, docking	1	1	1694	11	10923	-6.18	0.0	0.2	0.1	Ranbp17
1340	GO:0006100 [8]: tricarboxylic acid cycle intermediate metabolism	1	1	1694	11	10923	-6.18	0.0	0.2	0.1	Ldh3
1341	GO:0006284 [7]: base-excision repair	1	1	1694	11	10923	-6.18	0.0	0.2	0.1	Polb
1342	GO:0006493 [9]: O-linked glycosylation	1	1	1694	11	10923	-6.18	0.0	0.2	0.1	Pomt2
1343	GO:0006584 [7]: catecholamine metabolism	1	1	1694	11	10923	-6.18	0.0	0.2	0.1	Ddc
1344	GO:0007219 [6]: Notch signaling pathway	1	1	1694	11	10923	-6.18	0.0	0.2	0.1	Dtx1
1345	GO:0008016 [5]: regulation of heart contraction rate	1	1	1694	11	10923	-6.18	0.0	0.2	0.1	Kcnh2
1346	GO:0009123 [7]: nucleoside monophosphate metabolism	1	1	1694	11	10923	-6.18	0.0	0.2	0.1	Ada
1347	GO:0015858 [6]: nucleoside transport	1	1	1694	3	10931	-6.23	0.0	0.83	0.43	Slc28a2
1348	GO:0016096 [7]: polyisoprenoid metabolism	1	1	1694	3	10931	-6.23	0.0	0.83	0.43	Aldh1a7
1349	GO:0018208 [9]: peptidyl-proline modification	1	1	1694	3	10931	-6.23	0.0	0.83	0.43	P4ha2
1350	GO:0019229 [5]: regulation of vasoconstriction	1	1	1694	3	10931	-6.23	0.0	0.83	0.43	Edn1
1351	GO:0019720 [7]: Mo-molybdopterin cofactor metabolism	1	1	1694	3	10931	-6.23	0.0	0.83	0.43	Gphn
1352	GO:0030002 [6]: anion homeostasis	1	1	1694	3	10931	-6.23	0.0	0.83	0.43	Stc1
1353	GO:0030010 [6]: establishment of cell polarity	1	1	1694	3	10931	-6.23	0.0	0.83	0.43	Dock2
1354	GO:0030201 [6]: heparan sulfate proteoglycan metabolism	1	1	1694	3	10931	-6.23	0.0	0.83	0.43	Ndst2
1355	GO:0030212 [8]: hyaluronan metabolism	1	1	1694	3	10931	-6.23	0.0	0.83	0.43	Habp4
1356	GO:0030539 [5]: male genitalia morphogenesis	1	1	1694	3	10931	-6.23	0.0	0.83	0.43	Srd5a2
1357	GO:0030833 [7]: regulation of actin filament polymerization	1	1	1694	3	10931	-6.23	0.0	0.83	0.43	Eln
1358	GO:0040016 [5]: embryonic cleavage	1	1	1694	3	10931	-6.23	0.0	0.83	0.43	Aatf
1359	GO:0042214 [5]: terpene metabolism	1	1	1694	3	10931	-6.23	0.0	0.83	0.43	Aldh1a7
1360	GO:0042310 [6]: vasoconstriction	1	1	1694	3	10931	-6.23	0.0	0.83	0.43	Edn1
1361	GO:0042391 [5]: regulation of membrane potential	1	1	1694	3	10931	-6.23	0.0	0.83	0.43	Kcnk2
1362	GO:0042403 [6]: thyroid hormone metabolism	1	1	1694	3	10931	-6.23	0.0	0.83	0.43	Ttr
1363	GO:0042487 [7]: regulation of odontogenesis (sensu Vertebrata)	1	1	1694	3	10931	-6.23	0.0	0.83	0.43	Ttc10
1364	GO:0042733 [7]: embryonic digit morphogenesis	1	1	1694	3	10931	-6.23	0.0	0.83	0.43	Ttc10
1365	GO:0042990 [8]: regulation of transcription factor-nucleus import	1	1	1694	3	10931	-6.23	0.0	0.83	0.43	Eda
1366	GO:0042991 [8]: transcription factor-nucleus import	1	1	1694	3	10931	-6.23	0.0	0.83	0.43	Eda
1367	GO:0043011 [5]: dendritic cell differentiation	1	1	1694	3	10931	-6.23	0.0	0.83	0.43	Pirb
1368	GO:0044270 [5]: nitrogen compound catabolism	1	1	1694	3	10931	-6.23	0.0	0.83	0.43	Arg1
1369	GO:0045123 [6]: cellular extravasation	1	1	1694	3	10931	-6.23	0.0	0.83	0.43	Itgb2
1370	GO:0045426 [7]: quinone cofactor biosynthesis	1	1	1694	3	10931	-6.23	0.0	0.83	0.43	Coq3
1371	GO:0045639 [6]: positive regulation of myeloid blood cell differentiation	1	1	1694	3	10931	-6.23	0.0	0.83	0.43	Inpp5d
1372	GO:0045665 [6]: negative regulation of neuron differentiation	1	1	1694	3	10931	-6.23	0.0	0.83	0.43	Foxg1
1373	GO:0045671 [8]: negative regulation of osteoclast differentiation	1	1	1694	3	10931	-6.23	0.0	0.83	0.43	Inpp5d
1374	GO:0046626 [5]: regulation of insulin receptor signaling pathway	1	1	1694	3	10931	-6.23	0.0	0.83	0.43	Tsc2
1375	GO:0046652 [5]: thymocyte differentiation	1	1	1694	3	10931	-6.23	0.0	0.83	0.43	Vav1
1376	GO:0046851 [6]: negative regulation of bone remodeling	1	1	1694	3	10931	-6.23	0.0	0.83	0.43	Inpp5d
1377	GO:0048009 [8]: insulin-like growth factor receptor signaling pathway	1	1	1694	3	10931	-6.23	0.0	0.83	0.43	Perq1
1378	GO:0048103 [6]: somatic stem cell division	1	1	1694	3	10931	-6.23	0.0	0.83	0.43	Wnt3a
1379	GO:0048291 [9]: isotype switching to IgG isotypes	1	1	1694	3	10931	-6.23	0.0	0.83	0.43	Tbx21
1380	GO:0048302 [9]: regulation of isotype switching to IgG isotypes	1	1	1694	3	10931	-6.23	0.0	0.83	0.43	Tbx21
1381	GO:0048304 [10]: positive regulation of isotype switching to IgG isotypes	1	1	1694	3	10931	-6.23	0.0	0.83	0.43	Tbx21
1382	GO:0048488 [7]: synaptic vesicle endocytosis	1	1	1694	3	10931	-6.23	0.0	0.83	0.43	Unc13b
1383	GO:0050880 [5]: regulation of blood vessel size	1	1	1694	3	10931	-6.23	0.0	0.83	0.43	Edn1
1384	GO:0051056 [5]: regulation of small GTPase mediated signal transduction	1	1	1694	3	10931	-6.23	0.0	0.83	0.43	Dock2
1385	GO:0051057 [6]: positive regulation of small GTPase mediated signal transduction	1	1	1694	3	10931	-6.23	0.0	0.83	0.43	Dock2
1386	GO:0000103 [7]: sulfate assimilation	1	1	1694	3	10931	-6.23	0.0	0.83	0.43	Sult1d1
1387	GO:0000270 [7]: peptidoglycan metabolism	1	1	1694	3	10931	-6.23	0.0	0.83	0.43	Pglyrp2
1388	GO:0001773 [6]: dendritic cell activation	1	1	1694	3	10931	-6.23	0.0	0.83	0.43	Pirb
1389	GO:0001820 [5]: serotonin secretion	1	1	1694	3	10931	-6.23	0.0	0.83	0.43	Syk
1390	GO:0006271 [8]: DNA strand elongation	1	1	1694	3	10931	-6.23	0.0	0.83	0.43	Helb
1391	GO:0006287 [8]: base-excision repair, gap-filling	1	1	1694	3	10931	-6.23	0.0	0.83	0.43	Polb
1392	GO:0006516 [8]: glycoprotein catabolism	1	1	1694	3	10931	-6.23	0.0	0.83	0.43	Asrgl1
1393	GO:0006527 [6]: arginine catabolism	1	1	1694	3	10931	-6.23	0.0	0.83	0.43	Arg1
1394	GO:0006599 [7]: phosphagen metabolism	1	1	1694	3	10931	-6.23	0.0	0.83	0.43	Ckmt2
1395	GO:0006721 [5]: terpenoid metabolism	1	1	1694	3	10931	-6.23	0.0	0.83	0.43	Aldh1a7
1396	GO:0006777 [8]: Mo-molybdopterin cofactor biosynthesis	1	1	1694	3	10931	-6.23	0.0	0.83	0.43	Gphn
1397	GO:0006791 [6]: sulfur utilization	1	1	1694	3	10931	-6.23	0.0	0.83	0.43	Sult1d1
1398	GO:0006878 [8]: copper ion homeostasis	1	1	1694	3	10931	-6.23	0.0	0.83	0.43	Prnd
1399	GO:0007091 [9]: mitotic metaphase/anaphase transition	1	1	1694	3	10931	-6.23	0.0	0.83	0.43	Cdc23
1400	GO:0007094 [9]: mitotic spindle checkpoint	1	1	1694	3	10931	-6.23	0.0	0.83	0.43	Mad2l2
1401	GO:0007191 [8]: dopamine receptor, adenylate cyclase activating pathway	1	1	1694	3	10931	-6.23	0.0	0.83	0.43	Oprd1
1402	GO:0009071 [8]: serine family amino acid catabolism	1	1	1694	3	10931	-6.23	0.0	0.83	0.43	Dmgdh
1403	GO:0009120 [7]: deoxyribonucleoside metabolism	1	1	1694	3	10931	-6.23	0.0	0.83	0.43	Tyki
1404	GO:0009146 [8]: purine nucleoside triphosphate catabolism	1	1	1694	3	10931	-6.23	0.0	0.83	0.43	Entpd1
1405	GO:0009219 [8]: pyrimidine deoxyribonucleotide metabolism	1	1	1694	3	10931	-6.23	0.0	0.83	0.43	Tyki
1406	GO:0009221 [8]: pyrimidine deoxyribonucleotide biosynthesis	1	1	1694	3	10931	-6.23	0.0	0.83	0.43	Tyki
1407	GO:0009396 [7]: folic acid and derivative biosynthesis	1	1	1694	3	10931	-6.23	0.0	0.83	0.43	Mthfd1
1408	GO:0010003 [8]: gastrulation (sensu Mammalia)	1	1	1694	10	10924	-6.24	0.0	0.23	0.12	Zbtb17
1409	GO:0016579 [9]: protein deubiquitination	1	1	1694	10	10924	-6.24	0.0	0.23	0.12	Dub2
1410	GO:0030261 [7]: chromosome condensation	1	1	1694	10	10924	-6.24	0.0	0.23	0.12	Smc1l2
1411	GO:0042402 [7]: biogenic amine catabolism	1	1	1694	10	10924	-6.24	0.0	0.23	0.12	Kynu
1412	GO:0042493 [7]: response to drug	1	1	1694	10	10924	-6.24	0.0	0.23	0.12	Lactb
1413	GO:0048276 [7]: gastrulation (sensu Vertebrata)	1	1	1694	10	10924	-6.24	0.0	0.23	0.12	Zbtb17
1414	GO:0050729 [7]: positive regulation of inflammatory response	1	1	1694	10	10924	-6.24	0.0	0.23	0.12	Fcer1g
1415	GO:0051259 [7]: protein oligomerization	1	1	1694	10	10924	-6.24	0.0	0.23	0.12	Acdc
1416	GO:0000904 [4]: cellular morphogenesis during differentiation	1	1	1694	10	10924	-6.24	0.0	0.23	0.12	Dab2
1417	GO:0001702 [6]: gastrulation (sensu Deuterostomia)	1	1	1694	10	10924	-6.24	0.0	0.23	0.12	Zbtb17
1418	GO:0001906 [5]: cell killing	1	1	1694	10	10924	-6.24	0.0	0.23	0.12	Cd1d1
1419	GO:0001909 [6]: immune cell mediated cytotoxicity	1	1	1694	10	10924	-6.24	0.0	0.23	0.12	Cd1d1
1420	GO:0006367 [9]: transcription initiation from Pol II promoter	1	1	1694	10	10924	-6.24	0.0	0.23	0.12	Gtf2a1lf
1421	GO:0007222 [7]: frizzled signaling pathway	1	1	1694	10	10924	-6.24	0.0	0.23	0.12	Dvl1
1422	GO:0007271 [8]: synaptic transmission, cholinergic	1	1	1694	10	10924	-6.24	0.0	0.23	0.12	Chrna5
1423	GO:0007416 [6]: synaptogenesis	1	1	1694	10	10924	-6.24	0.0	0.23	0.12	Igsf4a
1424	GO:0009124 [7]: nucleoside monophosphate biosynthesis	1	1	1694	10	10924	-6.24	0.0	0.23	0.12	Ada
1425	GO:0009161 [8]: ribonucleoside monophosphate metabolism	1	1	1694	10	10924	-6.24	0.0	0.23	0.12	Ada
1426	GO:0009225 [6]: nucleotide-sugar metabolism	1	1	1694	10	10924	-6.24	0.0	0.23	0.12	Pmm2
1427	GO:0015669 [5]: gas transport	1	1	1694	9	10925	-6.28	0.0	0.27	0.14	Hbb-y
1428	GO:0015671 [6]: oxygen transport	1	1	1694	9	10925	-6.28	0.0	0.27	0.14	Hbb-y
1429	GO:0042327 [7]: positive regulation of phosphorylation	1	1	1694	9	10925	-6.28	0.0	0.27	0.14	Syk
1430	GO:0043026 [7]: regulation of caspase activation	1	1	1694	9	10925	-6.28	0.0	0.27	0.14	Pycard
1431	GO:0045937 [6]: positive regulation of phosphate metabolism	1	1	1694	9	10925	-6.28	0.0	0.27	0.14	Syk
1432	GO:0050731 [7]: positive regulation of peptidyl-tyrosine phosphorylation	1	1	1694	9	10925	-6.28	0.0	0.27	0.14	Syk
1433	GO:0051260 [8]: protein homooligomerization	1	1	1694	9	10925	-6.28	0.0	0.27	0.14	Acdc
1434	GO:0000086 [7]: G2/M transition of mitotic cell cycle	1	1	1694	9	10925	-6.28	0.0	0.27	0.14	Ppm1d
1435	GO:0001570 [4]: vasculogenesis	1	1	1694	9	10925	-6.28	0.0	0.27	0.14	Hey2
1436	GO:0006839 [6]: mitochondrial transport	1	1	1694	9	10925	-6.28	0.0	0.27	0.14	Ucp1
1437	GO:0007162 [5]: negative regulation of cell adhesion	1	1	1694	9	10925	-6.28	0.0	0.27	0.14	Spn
1438	GO:0009156 [8]: ribonucleoside monophosphate biosynthesis	1	1	1694	9	10925	-6.28	0.0	0.27	0.14	Ada
1439	GO:0009954 [4]: proximal/distal pattern formation	1	1	1694	4	10930	-6.31	0.0	0.67	0.37	Aldh1a2
1440	GO:0015804 [7]: neutral amino acid transport	1	1	1694	4	10930	-6.31	0.0	0.67	0.37	Slc32a1
1441	GO:0015918 [6]: sterol transport	1	1	1694	4	10930	-6.31	0.0	0.67	0.37	Abca1
1442	GO:0018149 [8]: peptide cross-linking	1	1	1694	4	10930	-6.31	0.0	0.67	0.37	Tgm1
1443	GO:0018196 [9]: peptidyl-asparagine modification	1	1	1694	4	10930	-6.31	0.0	0.67	0.37	Dpagt1
1444	GO:0018211 [9]: peptidyl-tryptophan modification	1	1	1694	4	10930	-6.31	0.0	0.67	0.37	Dpagt1
1445	GO:0030073 [6]: insulin secretion	1	1	1694	4	10930	-6.31	0.0	0.67	0.37	Pclo
1446	GO:0030149 [8]: sphingolipid catabolism	1	1	1694	4	10930	-6.31	0.0	0.67	0.37	Galc
1447	GO:0030162 [6]: regulation of proteolysis and peptidolysis	1	1	1694	4	10930	-6.31	0.0	0.67	0.37	0610033H09Rik
1448	GO:0030238 [4]: male sex determination	1	1	1694	4	10930	-6.31	0.0	0.67	0.37	Insr
1449	GO:0030301 [7]: cholesterol transport	1	1	1694	4	10930	-6.31	0.0	0.67	0.37	Abca1
1450	GO:0030335 [7]: positive regulation of cell migration	1	1	1694	4	10930	-6.31	0.0	0.67	0.37	Arhgap8
1451	GO:0042278 [7]: purine nucleoside metabolism	1	1	1694	4	10930	-6.31	0.0	0.67	0.37	Qtrtd1
1452	GO:0042306 [7]: regulation of protein-nucleus import	1	1	1694	4	10930	-6.31	0.0	0.67	0.37	Eda
1453	GO:0042375 [6]: quinone cofactor metabolism	1	1	1694	4	10930	-6.31	0.0	0.67	0.37	Coq3
1454	GO:0042423 [8]: catecholamine biosynthesis	1	1	1694	4	10930	-6.31	0.0	0.67	0.37	Ddc
1455	GO:0045084 [9]: positive regulation of interleukin-12 biosynthesis	1	1	1694	4	10930	-6.31	0.0	0.67	0.37	Irf1
1456	GO:0045408 [8]: regulation of interleukin-6 biosynthesis	1	1	1694	4	10930	-6.31	0.0	0.67	0.37	Inpp5d
1457	GO:0045656 [7]: negative regulation of monocyte differentiation	1	1	1694	4	10930	-6.31	0.0	0.67	0.37	Inpp5d
1458	GO:0046128 [8]: purine ribonucleoside metabolism	1	1	1694	4	10930	-6.31	0.0	0.67	0.37	Qtrtd1
1459	GO:0048005 [7]: antigen presentation, exogenous peptide antigen	1	1	1694	4	10930	-6.31	0.0	0.67	0.37	H2-Eb1
1460	GO:0050728 [7]: negative regulation of inflammatory response	1	1	1694	4	10930	-6.31	0.0	0.67	0.37	Spn
1461	GO:0050828 [4]: regulation of liquid surface tension	1	1	1694	4	10930	-6.31	0.0	0.67	0.37	Sftpd
1462	GO:0050918 [7]: positive chemotaxis	1	1	1694	4	10930	-6.31	0.0	0.67	0.37	Il16
1463	GO:0050920 [7]: regulation of chemotaxis	1	1	1694	4	10930	-6.31	0.0	0.67	0.37	Il16
1464	GO:0050921 [8]: positive regulation of chemotaxis	1	1	1694	4	10930	-6.31	0.0	0.67	0.37	Il16
1465	GO:0050926 [8]: regulation of positive chemotaxis	1	1	1694	4	10930	-6.31	0.0	0.67	0.37	Il16
1466	GO:0050927 [9]: positive regulation of positive chemotaxis	1	1	1694	4	10930	-6.31	0.0	0.67	0.37	Il16
1467	GO:0050930 [10]: induction of positive chemotaxis	1	1	1694	4	10930	-6.31	0.0	0.67	0.37	Il16
1468	GO:0051272 [6]: positive regulation of cell motility	1	1	1694	4	10930	-6.31	0.0	0.67	0.37	Arhgap8
1469	GO:0001569 [5]: patterning of blood vessels	1	1	1694	4	10930	-6.31	0.0	0.67	0.37	Pitx2
1470	GO:0001678 [5]: cell glucose homeostasis	1	1	1694	4	10930	-6.31	0.0	0.67	0.37	Gck
1471	GO:0002011 [5]: morphogenesis of an epithelial sheet	1	1	1694	4	10930	-6.31	0.0	0.67	0.37	Notch2
1472	GO:0006081 [5]: aldehyde metabolism	1	1	1694	4	10930	-6.31	0.0	0.67	0.37	Idh1
1473	GO:0006572 [8]: tyrosine catabolism	1	1	1694	4	10930	-6.31	0.0	0.67	0.37	Hgd
1474	GO:0006929 [6]: substrate-bound cell migration	1	1	1694	4	10930	-6.31	0.0	0.67	0.37	Pdgfb
1475	GO:0007044 [6]: cell-substrate junction assembly	1	1	1694	4	10930	-6.31	0.0	0.67	0.37	Tln1
1476	GO:0009119 [7]: ribonucleoside metabolism	1	1	1694	4	10930	-6.31	0.0	0.67	0.37	Qtrtd1
1477	GO:0009143 [7]: nucleoside triphosphate catabolism	1	1	1694	4	10930	-6.31	0.0	0.67	0.37	Entpd1
1478	GO:0009200 [8]: deoxyribonucleoside triphosphate metabolism	1	1	1694	4	10930	-6.31	0.0	0.67	0.37	Tyki
1479	GO:0009263 [7]: deoxyribonucleotide biosynthesis	1	1	1694	4	10930	-6.31	0.0	0.67	0.37	Tyki
1480	GO:0010092 [5]: specification of organ identity	1	1	1694	8	10926	-6.32	0.0	0.32	0.17	Fgf1
1481	GO:0016339 [6]: calcium-dependent cell-cell adhesion	1	1	1694	8	10926	-6.32	0.0	0.32	0.17	Cdh17
1482	GO:0030166 [7]: proteoglycan biosynthesis	1	1	1694	8	10926	-6.32	0.0	0.32	0.17	Ndst2
1483	GO:0035036 [7]: sperm-egg recognition	1	1	1694	8	10926	-6.32	0.0	0.32	0.17	Zp2
1484	GO:0035272 [5]: exocrine system development	1	1	1694	8	10926	-6.32	0.0	0.32	0.17	Eda
1485	GO:0045103 [7]: intermediate filament-based process	1	1	1694	8	10926	-6.32	0.0	0.32	0.17	Krt1-16
1486	GO:0045655 [6]: regulation of monocyte differentiation	1	1	1694	8	10926	-6.32	0.0	0.32	0.17	Inpp5d
1487	GO:0045814 [4]: negative regulation of gene expression, epigenetic	1	1	1694	8	10926	-6.32	0.0	0.32	0.17	Sirt7
1488	GO:0050848 [5]: regulation of calcium-mediated signaling	1	1	1694	8	10926	-6.32	0.0	0.32	0.17	Syk
1489	GO:0050850 [6]: positive regulation of calcium-mediated signaling	1	1	1694	8	10926	-6.32	0.0	0.32	0.17	Syk
1490	GO:0001666 [5]: response to hypoxia	1	1	1694	8	10926	-6.32	0.0	0.32	0.17	Hif1a
1491	GO:0001759 [4]: induction of an organ	1	1	1694	8	10926	-6.32	0.0	0.32	0.17	Fgf1
1492	GO:0001782 [6]: B-cell homeostasis	1	1	1694	8	10926	-6.32	0.0	0.32	0.17	Pirb
1493	GO:0006342 [5]: chromatin silencing	1	1	1694	8	10926	-6.32	0.0	0.32	0.17	Sirt7
1494	GO:0006997 [5]: nuclear organization and biogenesis	1	1	1694	8	10926	-6.32	0.0	0.32	0.17	Ntn1
1495	GO:0007163 [5]: establishment and/or maintenance of cell polarity	1	1	1694	8	10926	-6.32	0.0	0.32	0.17	Dock2
1496	GO:0007193 [9]: G-protein signaling, adenylate cyclase inhibiting pathway	1	1	1694	8	10926	-6.32	0.0	0.32	0.17	Oprd1
1497	GO:0007339 [8]: binding of sperm to zona pellucida	1	1	1694	8	10926	-6.32	0.0	0.32	0.17	Zp2
1498	GO:0007431 [6]: salivary gland development	1	1	1694	8	10926	-6.32	0.0	0.32	0.17	Eda
1499	GO:0009262 [7]: deoxyribonucleotide metabolism	1	1	1694	8	10926	-6.32	0.0	0.32	0.17	Tyki
1500	GO:0009620 [6]: response to fungi	1	1	1694	7	10927	-6.35	0.0	0.38	0.21	Il17e
1501	GO:0015807 [7]: L-amino acid transport	1	1	1694	7	10927	-6.35	0.0	0.38	0.21	Slc38a3
1502	GO:0019216 [5]: regulation of lipid metabolism	1	1	1694	7	10927	-6.35	0.0	0.38	0.21	Acdc
1503	GO:0030148 [8]: sphingolipid biosynthesis	1	1	1694	7	10927	-6.35	0.0	0.38	0.21	B4galt6
1504	GO:0035050 [4]: embryonic heart tube development	1	1	1694	7	10927	-6.35	0.0	0.38	0.21	Hhex
1505	GO:0042135 [6]: neurotransmitter catabolism	1	1	1694	7	10927	-6.35	0.0	0.38	0.21	Ache
1506	GO:0042829 [6]: defense response to pathogen	1	1	1694	7	10927	-6.35	0.0	0.38	0.21	Fcer1g
1507	GO:0042830 [7]: defense response to pathogenic bacteria	1	1	1694	7	10927	-6.35	0.0	0.38	0.21	Fcer1g
1508	GO:0045670 [7]: regulation of osteoclast differentiation	1	1	1694	7	10927	-6.35	0.0	0.38	0.21	Inpp5d
1509	GO:0046036 [10]: CTP metabolism	1	1	1694	7	10927	-6.35	0.0	0.38	0.21	Nme6
1510	GO:0046039 [10]: GTP metabolism	1	1	1694	7	10927	-6.35	0.0	0.38	0.21	Nme6
1511	GO:0046051 [10]: UTP metabolism	1	1	1694	7	10927	-6.35	0.0	0.38	0.21	Nme6
1512	GO:0001794 [6]: type IIa hypersensitivity	1	1	1694	7	10927	-6.35	0.0	0.38	0.21	Fcer1g
1513	GO:0001796 [7]: regulation of type IIa hypersensitivity	1	1	1694	7	10927	-6.35	0.0	0.38	0.21	Fcer1g
1514	GO:0001798 [8]: positive regulation of type IIa hypersensitivity	1	1	1694	7	10927	-6.35	0.0	0.38	0.21	Fcer1g
1515	GO:0006120 [9]: mitochondrial electron transport, NADH to ubiquinone	1	1	1694	7	10927	-6.35	0.0	0.38	0.21	Ndufs7
1516	GO:0006183 [10]: GTP biosynthesis	1	1	1694	7	10927	-6.35	0.0	0.38	0.21	Nme6
1517	GO:0006228 [10]: UTP biosynthesis	1	1	1694	7	10927	-6.35	0.0	0.38	0.21	Nme6
1518	GO:0006241 [10]: CTP biosynthesis	1	1	1694	7	10927	-6.35	0.0	0.38	0.21	Nme6
1519	GO:0006302 [7]: double-strand break repair	1	1	1694	7	10927	-6.35	0.0	0.38	0.21	Xrcc4
1520	GO:0006308 [6]: DNA catabolism	1	1	1694	7	10927	-6.35	0.0	0.38	0.21	Dnase1
1521	GO:0006360 [8]: transcription from Pol I promoter	1	1	1694	7	10927	-6.35	0.0	0.38	0.21	Taf1c
1522	GO:0006558 [7]: L-phenylalanine metabolism	1	1	1694	7	10927	-6.35	0.0	0.38	0.21	Hgd
1523	GO:0007093 [8]: mitotic checkpoint	1	1	1694	7	10927	-6.35	0.0	0.38	0.21	Mad2l2
1524	GO:0007530 [3]: sex determination	1	1	1694	7	10927	-6.35	0.0	0.38	0.21	Insr
1525	GO:0009126 [8]: purine nucleoside monophosphate metabolism	1	1	1694	7	10927	-6.35	0.0	0.38	0.21	Ada
1526	GO:0009167 [9]: purine ribonucleoside monophosphate metabolism	1	1	1694	7	10927	-6.35	0.0	0.38	0.21	Ada
1527	GO:0009208 [9]: pyrimidine ribonucleoside triphosphate metabolism	1	1	1694	7	10927	-6.35	0.0	0.38	0.21	Nme6
1528	GO:0009209 [9]: pyrimidine ribonucleoside triphosphate biosynthesis	1	1	1694	7	10927	-6.35	0.0	0.38	0.21	Nme6
1529	GO:0009405 [3]: pathogenesis	1	1	1694	7	10927	-6.35	0.0	0.38	0.21	Edn1
1530	GO:0009411 [7]: response to UV	1	1	1694	7	10927	-6.35	0.0	0.38	0.21	Fech
1531	GO:0015991 [8]: ATP hydrolysis coupled proton transport	1	1	1694	5	10929	-6.35	0.0	0.55	0.3	Atp6v0a4
1532	GO:0017145 [5]: stem cell division	1	1	1694	5	10929	-6.35	0.0	0.55	0.3	Wnt3a
1533	GO:0017156 [7]: calcium ion-dependent exocytosis	1	1	1694	5	10929	-6.35	0.0	0.55	0.3	Arhgap17
1534	GO:0019217 [6]: regulation of fatty acid metabolism	1	1	1694	5	10929	-6.35	0.0	0.55	0.3	Acdc
1535	GO:0019674 [9]: NAD metabolism	1	1	1694	5	10929	-6.35	0.0	0.55	0.3	Kynu
1536	GO:0030072 [5]: peptide hormone secretion	1	1	1694	5	10929	-6.35	0.0	0.55	0.3	Pclo
1537	GO:0030199 [5]: collagen fibril organization	1	1	1694	5	10929	-6.35	0.0	0.55	0.3	Tnxb
1538	GO:0030889 [8]: negative regulation of B-cell proliferation	1	1	1694	5	10929	-6.35	0.0	0.55	0.3	Inpp5d
1539	GO:0042090 [7]: interleukin-12 biosynthesis	1	1	1694	5	10929	-6.35	0.0	0.55	0.3	Irf1
1540	GO:0042226 [7]: interleukin-6 biosynthesis	1	1	1694	5	10929	-6.35	0.0	0.55	0.3	Inpp5d
1541	GO:0042596 [5]: fear response	1	1	1694	5	10929	-6.35	0.0	0.55	0.3	Penk1
1542	GO:0043122 [5]: regulation of I-kappaB kinase/NF-kappaB cascade	1	1	1694	5	10929	-6.35	0.0	0.55	0.3	Acdc
1543	GO:0045075 [8]: regulation of interleukin-12 biosynthesis	1	1	1694	5	10929	-6.35	0.0	0.55	0.3	Irf1
1544	GO:0045104 [8]: intermediate filament cytoskeleton organization and biogenesis	1	1	1694	5	10929	-6.35	0.0	0.55	0.3	Krt1-16
1545	GO:0045191 [8]: regulation of isotype switching	1	1	1694	5	10929	-6.35	0.0	0.55	0.3	Tbx21
1546	GO:0045453 [5]: bone resorption	1	1	1694	5	10929	-6.35	0.0	0.55	0.3	Inpp5d
1547	GO:0045830 [9]: positive regulation of isotype switching	1	1	1694	5	10929	-6.35	0.0	0.55	0.3	Tbx21
1548	GO:0046323 [9]: glucose import	1	1	1694	5	10929	-6.35	0.0	0.55	0.3	Acdc
1549	GO:0046324 [6]: regulation of glucose import	1	1	1694	5	10929	-6.35	0.0	0.55	0.3	Acdc
1550	GO:0046339 [7]: diacylglycerol metabolism	1	1	1694	5	10929	-6.35	0.0	0.55	0.3	Lipe
1551	GO:0048002 [6]: antigen presentation, peptide antigen	1	1	1694	5	10929	-6.35	0.0	0.55	0.3	H2-Eb1
1552	GO:0001541 [5]: ovarian follicle development	1	1	1694	5	10929	-6.35	0.0	0.55	0.3	Taf4a
1553	GO:0001662 [3]: behavioral fear response	1	1	1694	5	10929	-6.35	0.0	0.55	0.3	Penk1
1554	GO:0006023 [7]: aminoglycan biosynthesis	1	1	1694	5	10929	-6.35	0.0	0.55	0.3	Ndst2
1555	GO:0006024 [8]: glycosaminoglycan biosynthesis	1	1	1694	5	10929	-6.35	0.0	0.55	0.3	Ndst2
1556	GO:0006378 [8]: mRNA polyadenylylation	1	1	1694	5	10929	-6.35	0.0	0.55	0.3	Cstf1
1557	GO:0006568 [7]: tryptophan metabolism	1	1	1694	5	10929	-6.35	0.0	0.55	0.3	Kynu
1558	GO:0006970 [5]: response to osmotic stress	1	1	1694	5	10929	-6.35	0.0	0.55	0.3	Gypa
1559	GO:0009435 [8]: NAD biosynthesis	1	1	1694	5	10929	-6.35	0.0	0.55	0.3	Kynu
1560	GO:0010001 [4]: glial cell differentiation	1	1	1694	6	10928	-6.36	0.0	0.45	0.24	Fgf5
1561	GO:0015988 [7]: energy coupled proton transport, against electrochemical gradient	1	1	1694	6	10928	-6.36	0.0	0.45	0.24	Atp6v0a4
1562	GO:0030865 [7]: cortical cytoskeleton organization and biogenesis	1	1	1694	6	10928	-6.36	0.0	0.45	0.24	Tln1
1563	GO:0030866 [8]: cortical actin cytoskeleton organization and biogenesis	1	1	1694	6	10928	-6.36	0.0	0.45	0.24	Tln1
1564	GO:0042430 [6]: indole and derivative metabolism	1	1	1694	6	10928	-6.36	0.0	0.45	0.24	Kynu
1565	GO:0042434 [7]: indole derivative metabolism	1	1	1694	6	10928	-6.36	0.0	0.45	0.24	Kynu
1566	GO:0045190 [8]: isotype switching	1	1	1694	6	10928	-6.36	0.0	0.45	0.24	Tbx21
1567	GO:0045638 [6]: negative regulation of myeloid blood cell differentiation	1	1	1694	6	10928	-6.36	0.0	0.45	0.24	Inpp5d
1568	GO:0045664 [5]: regulation of neuron differentiation	1	1	1694	6	10928	-6.36	0.0	0.45	0.24	Foxg1
1569	GO:0046425 [5]: regulation of JAK-STAT cascade	1	1	1694	6	10928	-6.36	0.0	0.45	0.24	Prl
1570	GO:0046466 [7]: membrane lipid catabolism	1	1	1694	6	10928	-6.36	0.0	0.45	0.24	Galc
1571	GO:0050869 [8]: negative regulation of B-cell activation	1	1	1694	6	10928	-6.36	0.0	0.45	0.24	Inpp5d
1572	GO:0001910 [7]: regulation of immune cell mediated cytotoxicity	1	1	1694	6	10928	-6.36	0.0	0.45	0.24	Cd1d1
1573	GO:0006349 [4]: imprinting	1	1	1694	6	10928	-6.36	0.0	0.45	0.24	Dnmt3a
1574	GO:0006559 [8]: L-phenylalanine catabolism	1	1	1694	6	10928	-6.36	0.0	0.45	0.24	Hgd
1575	GO:0006560 [8]: proline metabolism	1	1	1694	6	10928	-6.36	0.0	0.45	0.24	Prodh2
1576	GO:0006586 [7]: indolalkylamine metabolism	1	1	1694	6	10928	-6.36	0.0	0.45	0.24	Kynu
1577	GO:0006664 [7]: glycolipid metabolism	1	1	1694	6	10928	-6.36	0.0	0.45	0.24	Galc
1578	GO:0006825 [9]: copper ion transport	1	1	1694	6	10928	-6.36	0.0	0.45	0.24	Cp
1579	GO:0007631 [3]: feeding behavior	1	1	1694	6	10928	-6.36	0.0	0.45	0.24	Npy1r
1580	GO:0008630 [7]: DNA damage response, signal transduction resulting in induction of apoptosis	1	1	1694	6	10928	-6.36	0.0	0.45	0.24	Ifi204
1581	GO:0009127 [8]: purine nucleoside monophosphate biosynthesis	1	1	1694	6	10928	-6.36	0.0	0.45	0.24	Ada
1582	GO:0009168 [9]: purine ribonucleoside monophosphate biosynthesis	1	1	1694	6	10928	-6.36	0.0	0.45	0.24	Ada
