# Supplementary material for: A genomic analysis of mouse models of breast cancer reveals molecular features of mouse models and relationships to human breast cancer
Source: Breast Cancer Res. 2014 Jun 5;16(3):R59. doi: 10.1186/bcr3672 (PMC4078930; doi:10.1186/bcr3672)
Supplement: Additional file 2 — Fold change values organized by mouse tumor model type comparing the mouse model to all other types of mouse models. [file bcr3672-S2.zip › Additional_file_2/BRCA_p53_muts_T121_SAM/AdditionalFile36_BRCA_p53_muts_T121_SAM/DownregulatedGenesgather_kegg_121026.txt]

#	Annotation	Total Genes With Ann	Your Genes (With Ann)	Your Genes (No Ann)	Genome (With Ann)	Genome (No Ann)	ln(Bayes factor)	neg ln(p value)	FE: neg ln(p value)	FE: neg ln(FDR)	Genes
1	path:mmu00190: Oxidative phosphorylation	10	10	491	105	1913	1.7	5.85	0.0	0.0	Atp5a1 Atp5b Atp5d Atp6v0a1 Atp6v0a4 Atp6v1d Ndufs7 Pyp Tcirg1 Uqcrb
2	path:mmu00590: Prostaglandin and leukotriene metabolism	15	15	486	18	2000	1.54	5.7	7.23	2.51	Alox15 Cbr2 Epx Ggt1 Lpo Lta4h Mpo Pla2g12b Pla2g2c Pla2g2d Pla2g2f Ptgds2 Ptgis Ptgs1 Tbxas1
3	path:mmu00604: Ganglioside biosynthesis	8	8	493	11	2007	-1.85	0.0	3.81	0.03	B3galt4 B4galt5 B4galt6 Galgt1 Galgt2 Galntl5 St3gal1 St6galnac5
4	path:mmu00830: Retinol metabolism	3	3	498	1	2017	-2.31	0.0	3.62	0.03	Aldh1a1 Aldh1a2 Rdh5
5	path:mmu04010: MAPK signaling pathway	54	54	447	177	1841	-2.33	0.0	2.33	0.03	B230120H23Rik Casp14 Casp9 Cdc42 Dusp10 Dusp3 Dusp7 Dusp8 Fgf1 Fgf12 Fgf16 Fgf20 Fgf5 Fgf7 Gadd45b Gadd45g Hspa1l Il1a Jund1 Map2k1 Map2k2 Map2k7 Map4k1 Map4k2 Mapk11 Mapkapk2 Mapkapk5 Nfatc2 Ntf3 Pak1 Pdgfa Pdgfb Pla2g12b Pla2g2c Pla2g2d Pla2g2f Ppm1a Ppp3cc Prkcb1 Prkx Ptprr Rac2 Rac3 Rasgrp1 Rasgrp2 Rasgrp4 Rps6ka3 Rps6ka4 Rras2 Sitpec Srf Tgfb3 Tgfbr1 Tgfbr2
6	path:mmu00071: Fatty acid metabolism	16	16	485	38	1980	-2.39	0.0	2.9	0.03	Acadm Acox1 Adh4 Aldh7a1 Cpt2 Cyp2a12 Cyp2b10 Cyp2c29 Cyp2c39 Cyp2e1 Cyp2j5 Cyp3a11 Cyp3a13 Cyp3a16 Cyp3a41 Ehhadh
7	path:mmu04080: Neuroactive ligand-receptor interaction	63	63	438	215	1803	-2.47	0.0	2.07	0.03	Adcyap1 Adra1b Adrb2 Agrp Agtr2 Agtrl1 Avpr1a Cck Cnr2 Cort Crhr1 Ctsg Cysltr2 Defcr-rs10 Defcr-rs2 Defcr3 Drd4 Edn1 F2 F2r F2rl3 Fpr-rs2 Fpr1 Gabra1 Gabra6 Gabrb1 Gabrq Gabrr1 Gcgr Gh Ghrl Gip Gpr35 Gpr74 Gpr83 Grik1 Grin1 Grin3b Grm8 Grp Gzma Hrh2 Htr2c Lgr8 Ltb4r1 Npy1r Npy2r Nts Ntsr1 Oprd1 P2ry2 P2ry4 P2ry6 Ppy Prl Ptger1 Ptger3 Ptger4 Pth Pthr1 Tbxa2r Trh Vip
8	path:mmu00600: Glycosphingolipid metabolism	11	11	490	23	1995	-2.59	0.0	2.84	0.03	B4galt5 B4galt6 Cerk Degs2 Galc Galgt2 Galntl5 Gba Neu2 Sgpl1 Smpd3
9	path:mmu00240: Pyrimidine metabolism	8	8	493	58	1960	-2.66	0.0	0.03	0.01	0610011D08Rik Dpys Ehd4 Entpd1 Entpd5 Nme6 Tk2 Txnrd1
10	path:mmu00361: gamma-Hexachlorocyclohexane degradation	12	12	489	27	1991	-2.71	0.0	2.66	0.03	Cyp2a12 Cyp2b10 Cyp2c29 Cyp2c39 Cyp2e1 Cyp2j5 Cyp3a11 Cyp3a13 Cyp3a16 Cyp3a41 Pon1 Pon3
11	path:mmu04510: Focal adhesion	48	48	453	166	1852	-2.86	0.0	1.67	0.03	Actn3 Arhgap5 Bcar1 Birc2 Capn2 Capn3 Capn7 Capn9 Ccnd2 Cdc42 Col5a1 Col5a3 Diap1 Fgr Figf Hck Hgf Ibsp Itga7 Itgb6 Itgb7 Itk Map2k1 Met Pak1 Pak3 Pdgfa Pdgfb Pdgfd Pik3ca Pik3cg Pik3r4 Prkcb1 Pxn Rac2 Rac3 Rhoa Rock2 Rras2 Tec Thbs3 Tln1 Tnxb Txk Vav1 Vav2 Vcl Vtn
12	path:mmu04060: Cytokine-cytokine receptor interaction	53	53	448	187	1831	-2.88	0.0	1.57	0.03	Acvr2 Amhr2 Blr1 Ccl11 Ccl17 Ccl19 Ccl3 Ccl6 Ccr4 Ccr6 Csf1r Csf2rb1 Csf2rb2 Csf3r Cxcl13 Cxcl14 Cxcl4 Cxcl7 Cxcl9 Cxcr3 Eda Flt3l Flt4 Hgf Ifnar2 Ifngr1 Il10ra Il11ra1 Il12a Il15ra Il17e Il17rb Il1a Il24 Il2rb Il4ra Il5ra Il7r Inhbe Ltb Met Pdgfa Pdgfb Pdgfd Prl Tgfb3 Tgfbr1 Tgfbr2 Tnfrsf11a Tnfrsf17 Tnfrsf25 Tnfsf14 Tslpr
13	path:mmu04610: Complement and coagulation cascades	18	18	483	50	1968	-2.91	0.0	2.18	0.03	Adn C1s C4 C8b Cfi Daf1 F10 F11 F2 F2r F7 H2-Bf Hc Masp1 Mbl2 Mcp Serpind1 Thbd
14	path:mmu04020: Calcium signaling pathway	31	31	470	150	1868	-3.0	0.0	0.15	0.03	Adcy3 Adcy4 Adcy8 Adra1b Adrb2 Avpr1a Cacna1g Calm3 Camk2b Cysltr2 F2r Grin1 Hrh2 Htr2c Htr3b Nfat5 Nfatc2 Ntsr1 Phkg1 Pln Ppp3cc Prkcb1 Prkx Ptger1 Ptger3 Ptk2b Pygb Ryr2 Slc8a1 Syk Tbxa2r
15	path:mmu00530: Aminosugars metabolism	2	2	499	25	1993	-3.07	0.0	0.02	0.01	Gck Smpdl3a
16	path:mmu00230: Purine metabolism	17	17	484	91	1927	-3.12	0.0	0.11	0.03	Ada Adcy3 Adcy4 Adcy8 Ak1 Allc Entpd1 Entpd2 Entpd5 Gmpr Nme6 Pde1b Pde4b Pde7a Pde8a Uox Xdh
17	path:mmu04910: Insulin signaling pathway	22	22	479	111	1907	-3.13	0.0	0.14	0.03	Calm3 Fasn Fbp2 Frap1 G6pc Gck Insr Lipe Map2k1 Map2k2 Pck1 Phkg1 Pik3ca Pik3cg Pik3r4 Pps Prkcz Prkx Ptpn1 Pygb Rras2 Tsc2
18	path:mmu00360: Phenylalanine metabolism	7	7	494	14	2004	-3.25	0.0	2.25	0.03	Aoc3 Ddc Epx Got1 Lpo Mpo Nat6
19	path:mmu00140: C21-Steroid hormone metabolism	5	5	496	8	2010	-3.31	0.0	2.34	0.03	Cyp11a1 Hsd11b1 Hsd3b1 Hsd3b2 Hsd3b5
20	path:mmu04310: Wnt signaling pathway	31	31	470	110	1908	-3.31	0.0	1.23	0.03	Camk2b Catnbip1 Ccnd2 Dkk1 Dkk2 Dkk4 Dvl1 Frat1 Fzd1 Fzd4 Mmp7 Nfat5 Nfatc2 Ppp2ca Ppp2cb Ppp3cc Prkcb1 Prkx Rac2 Rac3 Rhoa Rock2 Sfrp2 Sfrp4 Tcf7 Wnt10b Wnt2 Wnt3a Wnt4 Wnt8a Wnt9a
21	path:mmu04512: ECM-receptor interaction	13	13	488	71	1947	-3.32	0.0	0.13	0.03	Cd36 Col5a1 Col5a3 Gp1ba Gp1bb Ibsp Itga7 Itgb6 Itgb7 Sv2a Thbs3 Tnxb Vtn
22	path:mmu04540: Gap junction	13	13	488	71	1947	-3.32	0.0	0.13	0.03	Adcy3 Adcy4 Grm8 Htr2c Map2k1 Map2k2 Pdgfa Pdgfb Pdgfd Prkcb1 Prkx Rras2 Tuba8
23	path:mmu00562: Inositol phosphate metabolism	8	8	493	49	1969	-3.43	0.0	0.1	0.03	Aldrl6 Araf1 BC016495 Clk1 Eef2k Pik3ca Pik3cg Pps
24	path:mmu00450: Selenoamino acid metabolism	1	1	500	17	2001	-3.5	0.0	0.02	0.01	Ggt1
25	path:mmu00150: Androgen and estrogen metabolism	9	9	492	23	1995	-3.51	0.0	1.78	0.03	H2-Ke6 Hsd11b1 Hsd17b2 Hsd17b4 Hsd3b1 Hsd3b2 Hsd3b5 Srd5a2 Sult2a2
26	path:mmu00910: Nitrogen metabolism	5	5	496	9	2009	-3.53	0.0	2.06	0.03	Car1 Car13 Car2 Car3 Car4
27	path:mmu00960: Alkaloid biosynthesis II	5	5	496	9	2009	-3.53	0.0	2.06	0.03	Aoc3 Ces1 Ces3 LOC13909 Nat6
28	path:mmu00630: Glyoxylate and dicarboxylate metabolism	4	4	497	6	2012	-3.55	0.0	2.13	0.03	Aco1 Cs Csl Hao3
29	path:mmu04530: Tight junction	23	23	478	100	1918	-3.58	0.0	0.4	0.03	Actn3 B230120H23Rik Cdc42 Cipp Cldn13 Cldn14 Cldn15 Cldn16 Cldn18 Cldn8 Hcls1 Mpp5 Ppp2ca Ppp2cb Prkcb1 Prkcd Prkch Prkcq Prkcz Rab3b Rhoa Rras2 Tjp3
30	path:mmu00564: Glycerophospholipid metabolism	13	13	488	40	1978	-3.6	0.0	1.42	0.03	Ache Akr1e1 Cdipt Dgkg Gpd1 Nat6 Pla2g12b Pla2g2c Pla2g2d Pla2g2f Pld1 Pld2 Rdh14
31	path:mmu00051: Fructose and mannose metabolism	10	10	491	28	1990	-3.61	0.0	1.57	0.03	Akr1b7 Akr1e1 B4galt5 B4galt6 Fbp2 Galgt2 Galntl5 Gck Pmm2 Rdh14
32	path:mmu05010: Alzheimer's disease	2	2	499	21	1997	-3.64	0.0	0.04	0.01	Lpl Psen2
33	path:mmu04620: Toll-like receptor signaling pathway	17	17	484	77	1941	-3.67	0.0	0.34	0.03	Ccl3 Cxcl9 Fadd Ifnar2 Il12a Irak1 Ly96 Mapk11 Nfkbia Pik3c2g Pik3ca Pik3cg Pik3r4 Rac2 Rac3 Tbk1 Tlr1
34	path:mmu04210: Apoptosis	18	18	483	71	1947	-3.76	0.0	0.67	0.03	Birc2 Capn2 Capn3 Capn7 Capn9 Casp9 Csf2rb1 Csf2rb2 Fadd Il1a Irak1 Nfkbia Pik3c2g Pik3ca Pik3cg Pik3r4 Ppp3cc Tradd
35	path:mmu00561: Glycerolipid metabolism	9	9	492	26	1992	-3.77	0.0	1.39	0.03	Adh4 Akr1b7 Aldh7a1 B4galt5 B4galt6 Dgkg Galgt2 Galntl5 Lpl
36	path:mmu00380: Tryptophan metabolism	16	16	485	59	1959	-3.77	0.0	0.86	0.03	Aadat Aldh7a1 Aoc3 Cyp2a12 Cyp2b10 Cyp2c29 Cyp2c39 Cyp2e1 Cyp2j5 Cyp3a11 Cyp3a13 Cyp3a16 Cyp3a41 Ddc Ehhadh Kynu
37	path:mmu00363: Bisphenol A degradation	4	4	497	7	2011	-3.78	0.0	1.84	0.03	Akr1e1 Pon1 Pon3 Rdh14
38	path:mmu04070: Phosphatidylinositol signaling system	14	14	487	62	1956	-3.82	0.0	0.4	0.03	Araf1 BC016495 Calm3 Cdipt Clk1 Dgkg Eef2k Inpp5d Pik3c2g Pik3ca Pik3cg Pik3r4 Pps Prkcb1
39	path:mmu00760: Nicotinate and nicotinamide metabolism	8	8	493	43	1975	-3.82	0.0	0.19	0.03	Araf1 BC004012 BC016495 Clk1 Eef2k Nnmt Pbef1 Sirt7
40	path:mmu04520: Adherens junction	15	15	486	59	1959	-3.85	0.0	0.66	0.03	Actn3 Cdc42 Insr Met Ptpn1 Pvrl2 Rac2 Rac3 Rhoa Snai2 Tcf7 Tgfbr1 Tgfbr2 Vcl Was
41	path:mmu04330: Notch signaling pathway	8	8	493	42	1976	-3.87	0.0	0.21	0.03	Adam17 Dll4 Dtx1 Dvl1 Jag2 Mfng Notch2 Psen2
42	path:mmu00120: Bile acid biosynthesis	7	7	494	19	1999	-3.88	0.0	1.4	0.03	Acadvl Adh4 Akr1e1 Aldh7a1 Cyp7a1 Rdh14 Srd5a2
43	path:mmu00480: Glutathione metabolism	5	5	496	31	1987	-3.89	0.0	0.14	0.03	Gclc Ggt1 Gpx6 Gpx7 Idh1
44	path:mmu00350: Tyrosine metabolism	6	6	495	34	1984	-3.93	0.0	0.18	0.03	Adh4 Aoc3 Ddc Got1 Hgd Nat6
45	path:mmu00512: O-Glycan biosynthesis	6	6	495	16	2002	-3.98	0.0	1.34	0.03	B4galt5 B4galt6 Galgt2 Galnt11 Galntl5 St3gal1
46	path:mmu00410: beta-Alanine metabolism	5	5	496	12	2006	-3.99	0.0	1.44	0.03	Acadm Aldh7a1 Aoc3 Dpys Ehhadh
47	path:mmu00010: Glycolysis / Gluconeogenesis	9	9	492	41	1977	-4.02	0.0	0.37	0.03	Acas2 Adh4 Aldh7a1 Dlat Fbp2 G6pc Gck Ldh3 Pgk2
48	path:mmu00260: Glycine, serine and threonine metabolism	8	8	493	26	1992	-4.03	0.0	1.02	0.03	Agxt Akr1e1 Alas2 Aoc3 Gldc Pipox Rdh14 Tars
49	path:mmu04340: Hedgehog signaling pathway	10	10	491	41	1977	-4.04	0.0	0.55	0.03	Bmp8a Gli2 Prkx Wnt10b Wnt2 Wnt3a Wnt4 Wnt8a Wnt9a Zic2
50	path:mmu00632: Benzoate degradation via CoA ligation	8	8	493	37	1981	-4.07	0.0	0.36	0.03	Akr1e1 Araf1 BC016495 Clk1 Eef2k Ehhadh Nat6 Rdh14
51	path:mmu00625: Tetrachloroethene degradation	3	3	498	5	2013	-4.07	0.0	1.61	0.03	Akr1e1 Ephx2 Rdh14
52	path:mmu00193: ATP synthesis	7	7	494	34	1984	-4.09	0.0	0.31	0.03	Atp5a1 Atp5b Atp5d Atp6v0a1 Atp6v0a4 Atp6v1d Tcirg1
53	path:mmu00310: Lysine degradation	9	9	492	35	1983	-4.09	0.0	0.65	0.03	Aadat Akr1e1 Aldh7a1 Bat8 Dlst Ehhadh Nat6 Pipox Rdh14
54	path:mmu00650: Butanoate metabolism	6	6	495	31	1987	-4.1	0.0	0.26	0.03	Aacs Akr1e1 Aldh7a1 Ehhadh Nat6 Rdh14
55	path:mmu00601: Blood group glycolipid biosynthesis-lactoseries	4	4	497	9	2009	-4.12	0.0	1.39	0.03	B4galt5 B4galt6 Galgt2 Galntl5
56	path:mmu00020: Citrate cycle (TCA cycle)	6	6	495	18	2000	-4.13	0.0	1.08	0.03	Aco1 Cs Csl Dlst Idh1 Pck1
57	path:mmu05050: Dentatorubropallidoluysian atrophy (DRPLA)	1	1	500	13	2005	-4.14	0.0	0.05	0.01	Insr
58	path:mmu00251: Glutamate metabolism	2	2	499	17	2001	-4.14	0.0	0.09	0.03	Gclc Got1
59	path:mmu00280: Valine, leucine and isoleucine degradation	5	5	496	27	1991	-4.15	0.0	0.23	0.03	Acadm Aldh7a1 Bcat2 Ehhadh Nat6
60	path:mmu00860: Porphyrin and chlorophyll metabolism	5	5	496	14	2004	-4.18	0.0	1.13	0.03	Cp Fech Hmox1 Hmox2 Urod
61	path:mmu00330: Arginine and proline metabolism	7	7	494	30	1988	-4.19	0.0	0.47	0.03	Aldh7a1 Aoc3 Arg1 Ckb Got1 Otc P4ha2
62	path:mmu00620: Pyruvate metabolism	7	7	494	26	1992	-4.2	0.0	0.71	0.03	Acas2 Akr1b7 Aldh7a1 Dlat Glo1 Ldh3 Pck1
63	path:mmu05040: Huntington's disease	4	4	497	23	1995	-4.21	0.0	0.2	0.03	Calm3 Clta Cltb Hap1
64	path:mmu00340: Histidine metabolism	6	6	495	20	1998	-4.22	0.0	0.88	0.03	Aldh7a1 Aoc3 Ddc Ftcd Hdc Nat6
65	path:mmu00603: Globoside metabolism	5	5	496	15	2003	-4.25	0.0	1.01	0.03	B4galt5 B4galt6 Galgt2 Galntl5 St3gal1
66	path:mmu00920: Sulfur metabolism	3	3	498	6	2012	-4.25	0.0	1.35	0.03	Sult1a1 Sult2a2 Suox
67	path:mmu00510: N-Glycan biosynthesis	6	6	495	21	1997	-4.26	0.0	0.79	0.03	Alg3 B4galt5 B4galt6 Dpagt1 Galgt2 Galntl5
68	path:mmu00532: Chondroitin / Heparan sulfate biosynthesis	6	6	495	22	1996	-4.27	0.0	0.71	0.03	B4galt7 Chst7 Extl3 Hs6st1 Ndst2 Ndst4
69	path:mmu00500: Starch and sucrose metabolism	6	6	495	24	1994	-4.29	0.0	0.57	0.03	Amy2 G6pc Gbe1 Gck Pygb Treh
70	path:mmu00052: Galactose metabolism	5	5	496	21	1997	-4.36	0.0	0.49	0.03	Akr1b7 Akr1e1 G6pc Gck Rdh14
71	path:mmu00640: Propanoate metabolism	5	5	496	19	1999	-4.37	0.0	0.63	0.03	Acadm Acas2 Aldh7a1 Ehhadh Ldh3
72	path:mmu00720: Reductive carboxylate cycle (CO2 fixation)	3	3	498	7	2011	-4.39	0.0	1.14	0.03	Acas2 Aco1 Idh1
73	path:mmu00950: Alkaloid biosynthesis I	2	2	499	3	2015	-4.41	0.0	1.35	0.03	Ddc Got1
74	path:mmu00903: Limonene and pinene degradation	3	3	498	17	2001	-4.42	0.0	0.23	0.03	Aldh7a1 Ehhadh Nat6
75	path:mmu00602: Blood group glycolipid biosynthesis-neolactoseries	4	4	497	13	2005	-4.43	0.0	0.81	0.03	B4galt5 B4galt6 Galgt2 Galntl5
76	path:mmu05020: Parkinson's disease	4	4	497	13	2005	-4.43	0.0	0.81	0.03	Gpr37 Pink1 Ube1y1 Ube2l6
77	path:mmu00030: Pentose phosphate pathway	4	4	497	18	2000	-4.45	0.0	0.41	0.03	Fbp2 Pgls Taldo1 Tkt
78	path:mmu00970: Aminoacyl-tRNA biosynthesis	4	4	497	18	2000	-4.45	0.0	0.41	0.03	Aars Tars Vars2 Yars
79	path:mmu00220: Urea cycle and metabolism of amino groups	4	4	497	16	2002	-4.48	0.0	0.54	0.03	Arg1 Ckb Nags Otc
80	path:mmu00710: Carbon fixation	4	4	497	16	2002	-4.48	0.0	0.54	0.03	Fbp2 Got1 Pgk2 Tkt
81	path:mmu00252: Alanine and aspartate metabolism	3	3	498	16	2002	-4.48	0.0	0.27	0.03	Aars Agxt Got1
82	path:mmu00680: Methane metabolism	3	3	498	8	2010	-4.49	0.0	0.97	0.03	Epx Lpo Mpo
83	path:mmu00940: Stilbene, coumarine and lignin biosynthesis	3	3	498	9	2009	-4.55	0.0	0.83	0.03	Epx Lpo Mpo
84	path:mmu00040: Pentose and glucuronate interconversions	1	1	500	10	2008	-4.56	0.0	0.09	0.03	Akr1b7
85	path:mmu00271: Methionine metabolism	1	1	500	10	2008	-4.56	0.0	0.09	0.03	Dnmt3a
86	path:mmu05060: Prion disease	1	1	500	10	2008	-4.56	0.0	0.09	0.03	Aplp1
87	path:mmu00053: Ascorbate and aldarate metabolism	3	3	498	10	2008	-4.59	0.0	0.7	0.03	Akr1e1 Aldh7a1 Rdh14
88	path:mmu00770: Pantothenate and CoA biosynthesis	3	3	498	13	2005	-4.6	0.0	0.44	0.03	Bcat2 Dpys Sirt7
89	path:mmu00624: 1- and 2-Methylnaphthalene degradation	3	3	498	11	2007	-4.61	0.0	0.6	0.03	Acadvl Adh4 Nat6
90	path:mmu00790: Folate biosynthesis	2	2	499	12	2006	-4.62	0.0	0.22	0.03	Gch1 Qdpr
91	path:mmu00670: One carbon pool by folate	2	2	499	11	2007	-4.69	0.0	0.27	0.03	Ehd4 Ftcd
92	path:mmu00750: Vitamin B6 metabolism	1	1	500	9	2009	-4.69	0.0	0.11	0.03	Pnpo
93	path:mmu00930: Caprolactam degradation	2	2	499	10	2008	-4.74	0.0	0.32	0.03	Ehhadh Sirt7
94	path:mmu00730: Thiamine metabolism	2	2	499	6	2012	-4.77	0.0	0.71	0.03	Thtpa Tpk1
95	path:mmu00520: Nucleotide sugars metabolism	2	2	499	9	2009	-4.78	0.0	0.39	0.03	Akr1e1 Rdh14
96	path:mmu00062: Fatty acid biosynthesis (path 2)	2	2	499	7	2011	-4.8	0.0	0.58	0.03	Ehhadh Fasn
97	path:mmu00272: Cysteine metabolism	2	2	499	7	2011	-4.8	0.0	0.58	0.03	Got1 Ldh3
98	path:mmu00290: Valine, leucine and isoleucine biosynthesis	2	2	499	7	2011	-4.8	0.0	0.58	0.03	Bcat2 Vars2
99	path:mmu00400: Phenylalanine, tyrosine and tryptophan biosynthesis	2	2	499	8	2010	-4.8	0.0	0.48	0.03	Got1 Yars
100	path:mmu00061: Fatty acid biosynthesis (path 1)	1	1	500	1	2017	-4.85	0.0	1.03	0.03	Fasn
101	path:mmu00300: Lysine biosynthesis	1	1	500	1	2017	-4.85	0.0	1.03	0.03	Aadat
102	path:mmu00550: Peptidoglycan biosynthesis	1	1	500	1	2017	-4.85	0.0	1.03	0.03	Pglyrp2
103	path:mmu00791: Atrazine degradation	1	1	500	1	2017	-4.85	0.0	1.03	0.03	Apobec1
104	path:mmu00521: Streptomycin biosynthesis	1	1	500	7	2011	-4.91	0.0	0.19	0.03	Gck
105	path:mmu00531: Glycosaminoglycan degradation	1	1	500	6	2012	-5.0	0.0	0.24	0.03	Ids
106	path:mmu00780: Biotin metabolism	1	1	500	6	2012	-5.0	0.0	0.24	0.03	Hlcs
107	path:mmu00643: Styrene degradation	1	1	500	6	2012	-5.0	0.0	0.24	0.03	Hgd
108	path:mmu00401: Novobiocin biosynthesis	1	1	500	2	2016	-5.04	0.0	0.72	0.03	Got1
109	path:mmu00130: Ubiquinone biosynthesis	1	1	500	5	2013	-5.07	0.0	0.31	0.03	Coq3
110	path:mmu00430: Taurine and hypotaurine metabolism	1	1	500	5	2013	-5.07	0.0	0.31	0.03	Ggt1
111	path:mmu00642: Ethylbenzene degradation	1	1	500	5	2013	-5.07	0.0	0.31	0.03	Nat6
112	path:mmu00460: Cyanoamino acid metabolism	1	1	500	3	2015	-5.11	0.0	0.53	0.03	Ggt1
