# Supplementary material for: A genomic analysis of mouse models of breast cancer reveals molecular features of mouse models and relationships to human breast cancer
Source: Breast Cancer Res. 2014 Jun 5;16(3):R59. doi: 10.1186/bcr3672 (PMC4078930; doi:10.1186/bcr3672)
Supplement: Additional file 2 — Fold change values organized by mouse tumor model type comparing the mouse model to all other types of mouse models. [file bcr3672-S2.zip › Additional_file_2/BRCA_p53_muts_T121_SAM/AdditionalFile36_BRCA_p53_muts_T121_SAM/DownregulatedGenesgather_transfac_121026.txt]

#	Annotation	Total Genes With Ann	Your Genes (With Ann)	Your Genes (No Ann)	Genome (With Ann)	Genome (No Ann)	ln(Bayes factor)	neg ln(p value)	FE: neg ln(p value)	FE: neg ln(FDR)	Genes
1	V$TEF_Q6	600	600	1428	5141	9002	14.55	11.93	0.0	0.0	0610009C03Rik 0610011D08Rik 0910001K20Rik 1110063F24Rik 1300010A20Rik 1300013B24Rik 1500010M16Rik 1700073K01Rik 1810031K02Rik 2310001H13Rik 2310016N21Rik 2410004H02Rik 2610020N02Rik 2810427I04Rik 3100002B05Rik 4732497O03Rik 4930442L21Rik 4931420D14Rik 4933424N09Rik 6430559E15Rik 6530406M24Rik A2bp1 A330096I21Rik AI429613 AI661017 AV071179 AW557805 Aadat Abcb4 Abcc9 Abcd4 Abhd5 Acadvl Acas2 Aco1 A…
2	V$CDX2_Q5	1174	1174	854	9107	5036	12.39	11.93	0.0	0.0	0610011D08Rik 0610033H09Rik 0610040B21Rik 1110001A12Rik 1110003P22Rik 1300010A20Rik 1700073K01Rik 1810029C22Rik 2010321J07Rik 2310016N21Rik 2310038K02Rik 2310058A11Rik 2600002E23Rik 2610020N02Rik 2810441C07Rik 2810484M10Rik 3100002B05Rik 4632409L22Rik 4632412E09Rik 4732429I09Rik 4930418P06Rik 4930442L21Rik 4933424N09Rik 5430428G01Rik 5430431G03Rik 6030446I19Rik 6430559E15Rik 6530406M24Rik 9130427…
3	V$FOXJ2_02: fork head box J 2	678	678	1350	5617	8526	11.4	11.93	0.0	0.0	0610040B21Rik 1110001A12Rik 1110028E10Rik 1110063F24Rik 1200002M06Rik 1300013B24Rik 1700073K01Rik 1810031K02Rik 2310016N21Rik 2310038K02Rik 2310058A11Rik 2410004H02Rik 2810407K09Rik 2810441C07Rik 2810484M10Rik 3100002B05Rik 3830408P06Rik 4632412E09Rik 4732497O03Rik 4930418P06Rik 4930442L21Rik 4930584N22Rik 4931420D14Rik 4933424N09Rik 5430431G03Rik 5830442J12Rik 6530406M24Rik 9130020G10Rik A2bp1 A…
4	V$CART1_01: Cart-1 (cartilage homeoprotein 1)	168	168	1860	1751	12392	11.4	11.93	0.0	0.0	0610040B21Rik 1110001A12Rik 4632412E09Rik 5830442J12Rik 9130427A09Rik 9230106L14Rik AV216087 AW557805 Aacs Abcb11 Abhd5 Actr8 Adat1 Adck1 Aggf1 Akr1e1 Aldh1a7 Aldh7a1 Amy2 Anxa10 Aoah Ap3s2 Arhgap1 Arhgap5 Atp5a1 Atp6v0a1 B3galt2 BC004690 BC006933 BC027127 Bag5 C1s C630013N10Rik Casp14 Cbx5 Cd1d1 Cd36 Cdc42 Cfi Cndp2 Cnot2 Cntn6 Cps1 Cyp7a1 Cysltr2 D10Bwg0791e Dach1 Dmc1h Dok3 Dyx1c1 E130016I23Ri…
5	V$MAZ_Q6	1515	1515	513	9756	4387	10.51	11.93	16.63	10.76	0610009C03Rik 0610011D08Rik 0610039P13Rik 0610040B21Rik 1110003P22Rik 1110028E10Rik 1110037N09Rik 1110063F24Rik 1200002M06Rik 1300010A20Rik 1300013B24Rik 1300017K07Rik 1500010M16Rik 1700073K01Rik 1810008K03Rik 1810011K17Rik 1810029C22Rik 1810031K02Rik 2010005A06Rik 2010321J07Rik 2310001N14Rik 2310010G13Rik 2310016N21Rik 2310038K02Rik 2310058A11Rik 2310067E08Rik 2410004H02Rik 2410129E14Rik 2600002…
6	V$NKX22_01: NK2 class homeobox factor 2	195	195	1833	1905	12238	8.47	11.93	0.0	0.0	0610011D08Rik 1700073K01Rik 2700083B06Rik 5430431G03Rik A2bp1 AV216087 Aars Abcb11 Acrbp Acvrl1 Adam19 Adamts8 Adcyap1 Aggf1 Allc Alpk2 Angptl3 Arhgap17 Arhgap5 Asah2 Atp6v0a4 BC025816 Bcl2l14 Blr1 Bscl2 C1qtnf3 Cabp5 Capn8 Ccl19 Cd24a Cd79b Cdc42 Cdh17 Cfl1 Chrdl2 Chst1 Cldn15 Cntn6 Creb3 Crygb Csf3r Ctsh Cxcl14 Cyp2a12 Cyp2b10 Cyp3a16 Cyp3a41 Cyp4a14 Ddx1 Dkk2 Dlgh3 Dmap1 Dnahc11 Dpt Drctnnb1a …
7	V$SP3_Q3	1439	1439	589	9274	4869	8.12	11.93	14.14	8.96	0610011D08Rik 0610039P13Rik 0910001K20Rik 1110003P22Rik 1110028E10Rik 1110037N09Rik 1110063F24Rik 1200002M06Rik 1300010A20Rik 1300013B24Rik 1300017K07Rik 1500010M16Rik 1810008K03Rik 1810011K17Rik 1810029C22Rik 1810031K02Rik 2010321J07Rik 2310001H13Rik 2310001N14Rik 2310038K02Rik 2310058A11Rik 2310067E08Rik 2410004H02Rik 2410129E14Rik 2610020N02Rik 2700083B06Rik 2700094L05Rik 2810407K09Rik 2810427…
8	V$POU1F1_Q6	716	716	1312	5779	8364	7.97	11.93	0.0	0.0	1110001A12Rik 1200002M06Rik 1300013B24Rik 1300017K07Rik 1700073K01Rik 1810011K17Rik 1810029C22Rik 2310001H13Rik 2310058A11Rik 2610014F08Rik 2810427I04Rik 2810441C07Rik 3100002B05Rik 3830408P06Rik 4732497O03Rik 4930418P06Rik 4930442L21Rik 4931420D14Rik 4933424N09Rik 5430431G03Rik 6530406M24Rik 9230106L14Rik A330096I21Rik AF397014 AW557805 Aacs Aars Abcb10 Abcb11 Abcb4 Abcc9 Abcg4 Acadvl Actr1a Ada…
9	V$BRN2_01: POU factor Brn-2	766	766	1262	6111	8032	7.28	11.52	0.0	0.0	0610033H09Rik 0610040B21Rik 0910001K20Rik 1110001A12Rik 1110030J09Rik 1200002M06Rik 1700073K01Rik 2010321J07Rik 2310010G13Rik 2310016N21Rik 2310058A11Rik 2410004H02Rik 2810038K19Rik 2810427I04Rik 3100002B05Rik 4632412E09Rik 4732429I09Rik 4732497O03Rik 4930442L21Rik 5430431G03Rik 5830442J12Rik 9130427A09Rik A330096I21Rik AI225782 AI661017 AI840980 AV071179 AV216087 Abcb1b Abcb4 Acadm Acadvl Actl7b…
10	V$NKX25_02: homeo domain factor Nkx-2.5/Csx, tinman homolog	729	729	1299	5838	8305	7.02	11.01	0.0	0.0	0610009C03Rik 0610033H09Rik 0610039P13Rik 0610040B21Rik 1110028E10Rik 1110030J09Rik 1300013B24Rik 1300017K07Rik 1810029C22Rik 1810031K02Rik 2310016N21Rik 2310067E08Rik 2410004H02Rik 2600002E23Rik 2610014F08Rik 2700094L05Rik 2810038K19Rik 2810427I04Rik 2810484M10Rik 3830408P06Rik 4632409L22Rik 4632412E09Rik 4732429I09Rik 4732497O03Rik 4930418P06Rik 4930442L21Rik 4930584N22Rik 4931420D14Rik 9130427…
11	V$SOX5_01: Sox-5	840	840	1188	6599	7544	6.32	10.42	0.0	0.0	0610009C03Rik 0610011D08Rik 0610040B21Rik 1110001A12Rik 1110063F24Rik 1300013B24Rik 1700073K01Rik 2010321J07Rik 2310001N14Rik 2310016N21Rik 2310058A11Rik 2410004H02Rik 2610020N02Rik 2810429O05Rik 3100002B05Rik 4632409L22Rik 4632412E09Rik 4732497O03Rik 4930418P06Rik 4930584N22Rik 4931420D14Rik 6430559E15Rik 6530406M24Rik 9230106L14Rik A630065K24Rik AF397014 AI429613 AI788959 AV071179 Aars Aatf Abc…
12	V$OCT1_06: octamer-binding factor 1	1025	1025	1003	7863	6280	5.59	9.49	0.0	0.0	0610009C03Rik 0610011D08Rik 0610033H09Rik 0610040B21Rik 1110001A12Rik 1110030J09Rik 1110063F24Rik 1300010A20Rik 1300013B24Rik 1300017K07Rik 1700073K01Rik 1810008K03Rik 1810011K17Rik 1810029C22Rik 2010005A06Rik 2310038K02Rik 2310058A11Rik 2410004H02Rik 2610014F08Rik 2700083B06Rik 2700094L05Rik 2810429O05Rik 3830408P06Rik 4632409L22Rik 4632412E09Rik 4930418P06Rik 4930442L21Rik 4931420D14Rik 4933424…
13	V$MINI20_B: Muscle initiator sequence-20	1326	1326	702	8580	5563	4.85	8.77	10.69	5.97	0610011D08Rik 0610033H09Rik 0610039P13Rik 0610040B21Rik 1110001A12Rik 1110003P22Rik 1110028E10Rik 1110037N09Rik 1110063F24Rik 1200002M06Rik 1300010A20Rik 1500010M16Rik 1700073K01Rik 1810008K03Rik 1810011K17Rik 1810029C22Rik 2010005A06Rik 2010321J07Rik 2310001H13Rik 2310001N14Rik 2310038K02Rik 2310058A11Rik 2310067E08Rik 2410004H02Rik 2410129E14Rik 2600002E23Rik 2610014F08Rik 2610020N02Rik 2700083…
14	V$MAZR_01: MAZ related factor	926	926	1102	5786	8357	4.66	8.6	10.45	5.97	0610011D08Rik 0610039P13Rik 1110003P22Rik 1110028E10Rik 1110030J09Rik 1110037N09Rik 1110063F24Rik 1300013B24Rik 1300017K07Rik 1500010M16Rik 1810008K03Rik 1810011K17Rik 1810031K02Rik 2010005A06Rik 2310058A11Rik 2410004H02Rik 2610014F08Rik 2700083B06Rik 2810427I04Rik 2810484M10Rik 4732429I09Rik 4732497O03Rik 4930418P06Rik 4930457P18Rik 5430431G03Rik 5830442J12Rik 5830461H18Rik A2bp1 AF397014 AI2257…
15	V$GATA3_03: GATA-binding factor 3	1283	1283	745	9587	4556	4.54	8.43	0.0	0.0	0610011D08Rik 0610033H09Rik 0610040B21Rik 0910001K20Rik 1110001A12Rik 1110003P22Rik 1110030J09Rik 1110037N09Rik 1200002M06Rik 1300010A20Rik 1300013B24Rik 1300017K07Rik 1500010M16Rik 1700073K01Rik 1810008K03Rik 2010321J07Rik 2310001H13Rik 2310001N14Rik 2310010G13Rik 2310016N21Rik 2310067E08Rik 2410129E14Rik 2610014F08Rik 2610020N02Rik 2810038K19Rik 2810441C07Rik 2810484M10Rik 3100002B05Rik 4632409…
16	V$XFD1_01: Xenopus fork head domain factor 1	274	274	1754	2405	11738	4.31	8.16	0.0	0.0	0610011D08Rik 0610033H09Rik 2700083B06Rik 4732429I09Rik 4732497O03Rik AI661017 AV071179 Aacs Acrbp Adfp Adh4 Adpn Adrb2 Akr1d1 Alox15b Alpk2 Amelx Ankib1 Anxa10 Apba3 Apcs Apg4d Apobec1 Arg1 Arhgap5 Asah2 Astn1 Atrx BC013491 BC021381 BC027174 Bag5 Bcl2l2 Bfsp1 Birc2 Bloc1s1 C030022K24Rik Casp9 Ccl3 Ccr4 Cct2 Cd36 Cd5l Cd79b Cdipt Chrna5 Chrng Cklfsf6 Clec1b Clta Cnot2 Cpa3 Crcp Creb3l3 Cryga Ctse…
17	V$SOX9_B1: SOX (SRY-related HMG box)	1046	1046	982	7948	6195	4.11	8.02	0.0	0.0	0610009C03Rik 0610011D08Rik 0610040B21Rik 0910001K20Rik 1110001A12Rik 1110063F24Rik 1300013B24Rik 1500010M16Rik 1700073K01Rik 2010321J07Rik 2310001N14Rik 2310016N21Rik 2310038K02Rik 2310058A11Rik 2410004H02Rik 2610020N02Rik 2700094L05Rik 2810407K09Rik 2810429O05Rik 2810441C07Rik 3100002B05Rik 4632409L22Rik 4632412E09Rik 4732497O03Rik 4930418P06Rik 4930584N22Rik 4931420D14Rik 6430559E15Rik 6530406…
18	V$E2A_Q2	1280	1280	748	8307	5836	3.56	7.49	9.32	5.4	0610009C03Rik 0610011D08Rik 0610033H09Rik 0610039P13Rik 0610040B21Rik 1110028E10Rik 1110030J09Rik 1110037N09Rik 1200002M06Rik 1300010A20Rik 1300013B24Rik 1500010M16Rik 1700073K01Rik 1810008K03Rik 1810011K17Rik 1810031K02Rik 2010005A06Rik 2310001H13Rik 2310067E08Rik 2410129E14Rik 2600002E23Rik 2700094L05Rik 2810038K19Rik 2810427I04Rik 2810429O05Rik 2810441C07Rik 2810484M10Rik 4632412E09Rik 4732497…
19	V$HEB_Q6	658	658	1370	4009	10134	3.53	7.44	9.33	5.4	0610009C03Rik 0610011D08Rik 0610039P13Rik 1110003P22Rik 1110028E10Rik 1500010M16Rik 1810031K02Rik 2310001N14Rik 2310010G13Rik 2310038K02Rik 2410129E14Rik 2600002E23Rik 2810038K19Rik 2810407K09Rik 2810441C07Rik 2810484M10Rik 3100002B05Rik 4732429I09Rik 4732497O03Rik 4921513E08Rik 4930418P06Rik 4933424N09Rik 9130020G10Rik 9130427A09Rik AI132321 AI225782 Aadat Abca1 Abca7 Abcb10 Abcc9 Aco1 Acrbp Acv…
20	V$ELK1_02: Elk-1	1625	1625	403	10805	3338	3.42	7.27	9.33	5.4	0610009C03Rik 0610011D08Rik 0610033H09Rik 0610039P13Rik 0610040B21Rik 0910001K20Rik 1110001A12Rik 1110003P22Rik 1110028E10Rik 1110030J09Rik 1110037N09Rik 1110063F24Rik 1200002M06Rik 1300010A20Rik 1300013B24Rik 1300017K07Rik 1500010M16Rik 1700073K01Rik 1810008K03Rik 1810011K17Rik 1810029C22Rik 1810031K02Rik 2010005A06Rik 2310001H13Rik 2310001N14Rik 2310010G13Rik 2310038K02Rik 2310058A11Rik 2310067…
21	V$CETS168_Q6	1331	1331	697	8682	5461	3.28	7.15	9.04	5.25	0610009C03Rik 0610011D08Rik 0610033H09Rik 0610040B21Rik 1110001A12Rik 1110003P22Rik 1110028E10Rik 1110030J09Rik 1110037N09Rik 1200002M06Rik 1300013B24Rik 1500010M16Rik 1810008K03Rik 1810011K17Rik 1810031K02Rik 2310001N14Rik 2310010G13Rik 2310016N21Rik 2310038K02Rik 2310058A11Rik 2410004H02Rik 2600002E23Rik 2610014F08Rik 2610020N02Rik 2700094L05Rik 2810038K19Rik 2810407K09Rik 2810429O05Rik 2810441…
22	V$MRF2_01: modulator recognition factor 2	1166	1166	862	8726	5417	3.0	6.8	0.0	0.0	0610009C03Rik 0610011D08Rik 0610033H09Rik 0610040B21Rik 1110001A12Rik 1110028E10Rik 1200002M06Rik 1300013B24Rik 1700073K01Rik 1810031K02Rik 2010005A06Rik 2010321J07Rik 2310001H13Rik 2310001N14Rik 2310010G13Rik 2310016N21Rik 2310058A11Rik 2410004H02Rik 2610014F08Rik 2610020N02Rik 2700083B06Rik 2810038K19Rik 2810407K09Rik 2810429O05Rik 3100002B05Rik 3830408P06Rik 4632409L22Rik 4632412E09Rik 4732429…
23	V$OCT1_02: octamer factor 1	611	611	1417	4825	9318	2.81	6.62	0.0	0.0	0610033H09Rik 0610039P13Rik 0610040B21Rik 0910001K20Rik 1110037N09Rik 1110063F24Rik 1300010A20Rik 1300013B24Rik 1700073K01Rik 1810029C22Rik 2010321J07Rik 2310016N21Rik 2310058A11Rik 2600002E23Rik 2610020N02Rik 2810407K09Rik 2810429O05Rik 2810441C07Rik 4632409L22Rik 4632412E09Rik 4732429I09Rik 4930418P06Rik 4933424N09Rik 5430431G03Rik 5830442J12Rik 6530406M24Rik A330096I21Rik AF397014 AI661017 AI7…
24	V$TAL1_Q6	921	921	1107	5836	8307	2.71	6.51	8.4	4.83	0610009C03Rik 0610011D08Rik 0610039P13Rik 0610040B21Rik 1110028E10Rik 1110037N09Rik 1200002M06Rik 1300013B24Rik 1500010M16Rik 1810008K03Rik 1810011K17Rik 2010321J07Rik 2310001H13Rik 2310001N14Rik 2310038K02Rik 2700094L05Rik 2810038K19Rik 2810427I04Rik 2810484M10Rik 3100002B05Rik 4632412E09Rik 4732429I09Rik 4732497O03Rik 4921513E08Rik 4930457P18Rik 4930584N22Rik 4933424N09Rik A330096I21Rik AI22578…
25	V$TFIII_Q6	1902	1902	126	12940	1203	2.39	6.16	8.69	5.02	0610009C03Rik 0610011D08Rik 0610033H09Rik 0610039P13Rik 0610040B21Rik 0910001K20Rik 1110001A12Rik 1110003P22Rik 1110028E10Rik 1110030J09Rik 1110037N09Rik 1110063F24Rik 1200002M06Rik 1300010A20Rik 1300013B24Rik 1300017K07Rik 1500010M16Rik 1700073K01Rik 1810008K03Rik 1810011K17Rik 1810029C22Rik 1810031K02Rik 2010005A06Rik 2010321J07Rik 2310001H13Rik 2310001N14Rik 2310010G13Rik 2310038K02Rik 2310058…
26	V$SMAD4_Q6	918	918	1110	5834	8309	2.32	6.06	7.98	4.51	0610039P13Rik 0610040B21Rik 1110003P22Rik 1110028E10Rik 1110030J09Rik 1110037N09Rik 1110063F24Rik 1300010A20Rik 1810011K17Rik 1810031K02Rik 2310001H13Rik 2310001N14Rik 2310010G13Rik 2310058A11Rik 2310067E08Rik 2610020N02Rik 2700083B06Rik 2810038K19Rik 2810407K09Rik 2810441C07Rik 3830408P06Rik 4632409L22Rik 4632412E09Rik 4921513E08Rik 4930442L21Rik 4930457P18Rik 5430428G01Rik 5830442J12Rik 5830461…
27	V$SMAD3_Q6	1241	1241	787	8097	6046	2.14	5.88	7.81	4.42	0610009C03Rik 0610011D08Rik 0610039P13Rik 0610040B21Rik 1110003P22Rik 1110028E10Rik 1110030J09Rik 1110037N09Rik 1110063F24Rik 1300010A20Rik 1300017K07Rik 1700073K01Rik 1810008K03Rik 1810011K17Rik 2310001H13Rik 2310001N14Rik 2310038K02Rik 2310058A11Rik 2310067E08Rik 2410129E14Rik 2610014F08Rik 2610020N02Rik 2700083B06Rik 2700094L05Rik 2810038K19Rik 2810429O05Rik 2810484M10Rik 3100002B05Rik 3830408…
28	V$GATA1_06: GATA-binding factor 1	516	516	1512	4106	10037	2.05	5.78	0.0	0.0	0610040B21Rik 0910001K20Rik 1110003P22Rik 1110030J09Rik 1300013B24Rik 2010321J07Rik 2310016N21Rik 2310038K02Rik 2610014F08Rik 3100002B05Rik 4632412E09Rik 4930418P06Rik 4930584N22Rik 4931420D14Rik 5430431G03Rik 5830442J12Rik 6530406M24Rik 9130427A09Rik A830006N08Rik AI429613 AI661017 AI788959 AV216087 Aars Abcb10 Abcg4 Abcg5 Abcg8 Acadvl Adam28 Adar Adcy4 Adpgk Adrb2 Aggf1 Agtrl1 Akr1d1 Akr1e1 Ala…
29	V$GATA2_03: GATA-binding factor 2	546	546	1482	4318	9825	1.95	5.68	0.0	0.0	0610040B21Rik 0910001K20Rik 1110003P22Rik 1300013B24Rik 1810029C22Rik 2010321J07Rik 2310016N21Rik 2310038K02Rik 2610014F08Rik 4632409L22Rik 4632412E09Rik 4930442L21Rik 4930584N22Rik 4931420D14Rik 5430431G03Rik 5830442J12Rik 6530406M24Rik A830006N08Rik AI429613 AI661017 Aars Abcc9 Abcg4 Abcg5 Abcg8 Acadvl Actr1a Adam22 Adam28 Adar Adck1 Adpgk Adrb2 Aggf1 Agtrl1 Ak5 Alas2 Aldh1b1 Aldrl6 Ambn Anapc1…
30	V$CDC5_01: cell division control protein 5	1731	1731	297	12454	1689	1.88	5.63	0.0	0.0	0610009C03Rik 0610011D08Rik 0610033H09Rik 0610039P13Rik 0610040B21Rik 0910001K20Rik 1110001A12Rik 1110003P22Rik 1110028E10Rik 1110030J09Rik 1110063F24Rik 1300010A20Rik 1300013B24Rik 1300017K07Rik 1500010M16Rik 1700073K01Rik 1810008K03Rik 1810011K17Rik 1810029C22Rik 1810031K02Rik 2010005A06Rik 2010321J07Rik 2310001H13Rik 2310001N14Rik 2310010G13Rik 2310016N21Rik 2310038K02Rik 2310058A11Rik 2310067…
31	V$CREL_01: c-Rel	1536	1536	492	10224	3919	1.76	5.42	7.51	4.21	0610009C03Rik 0610011D08Rik 0610039P13Rik 0610040B21Rik 0910001K20Rik 1110001A12Rik 1110003P22Rik 1110028E10Rik 1110030J09Rik 1110037N09Rik 1110063F24Rik 1200002M06Rik 1300010A20Rik 1300013B24Rik 1300017K07Rik 1500010M16Rik 1810008K03Rik 1810011K17Rik 1810031K02Rik 2010005A06Rik 2010321J07Rik 2310001N14Rik 2310010G13Rik 2310016N21Rik 2310038K02Rik 2310058A11Rik 2310067E08Rik 2410129E14Rik 2600002…
32	V$SREBP_Q3	719	719	1309	4499	9644	1.74	5.42	7.41	4.18	0610039P13Rik 1110003P22Rik 1110028E10Rik 1110037N09Rik 1200002M06Rik 1300010A20Rik 1500010M16Rik 1810008K03Rik 1810011K17Rik 2010321J07Rik 2310001N14Rik 2310038K02Rik 2310067E08Rik 2700094L05Rik 2810038K19Rik 2810484M10Rik 3100002B05Rik 4632409L22Rik 4732429I09Rik 4930442L21Rik 4930584N22Rik 5430431G03Rik 5830442J12Rik 9130427A09Rik A2bp1 A330096I21Rik A630065K24Rik AI256711 AI788959 AI840980 AW…
33	V$PIT1_Q6	1470	1470	558	10728	3415	1.67	5.36	0.0	0.0	0610009C03Rik 0610011D08Rik 0610040B21Rik 1110001A12Rik 1110003P22Rik 1110028E10Rik 1110030J09Rik 1110037N09Rik 1110063F24Rik 1200002M06Rik 1300010A20Rik 1300013B24Rik 1300017K07Rik 1500010M16Rik 1700073K01Rik 1810008K03Rik 1810029C22Rik 1810031K02Rik 2010321J07Rik 2310001H13Rik 2310001N14Rik 2310016N21Rik 2310058A11Rik 2310067E08Rik 2600002E23Rik 2610014F08Rik 2610020N02Rik 2810038K19Rik 2810407…
34	V$EVI1_04: ectopic viral integration site 1 encoded factor	1443	1443	585	10543	3600	1.58	5.24	0.0	0.0	0610009C03Rik 0610011D08Rik 0610033H09Rik 0910001K20Rik 1110001A12Rik 1110003P22Rik 1110030J09Rik 1110037N09Rik 1200002M06Rik 1300010A20Rik 1500010M16Rik 1700073K01Rik 1810029C22Rik 1810031K02Rik 2010321J07Rik 2310001H13Rik 2310001N14Rik 2310016N21Rik 2310038K02Rik 2310058A11Rik 2600002E23Rik 2610014F08Rik 2610020N02Rik 2700083B06Rik 2700094L05Rik 2810429O05Rik 3100002B05Rik 3830408P06Rik 4632409…
35	V$POU6F1_01	130	130	1898	1206	12937	1.37	5.02	0.0	0.0	0910001K20Rik 2410004H02Rik 4632409L22Rik 6530406M24Rik A830006N08Rik Acrbp Adh4 Adpn Adrb2 Arg1 BC004690 BC014685 BC016495 BC022687 Bcl2l2 Bcl7b C1s Cabc1 Casq2 Cct2 Cd1d1 Cdipt Chfr Chn1 Cnga1 Cnot2 Col10a1 Cp Cpa5 Cxcl13 Cyp2b10 Cyp2c29 Cyp2c39 Cyp2j5 Cysltr2 Dgat2 Dhx30 Dnahc8 Drctnnb1a Dullard Dyx1c1 Eef2k Eng Ermap Esam1 Esrrg Faf1 Fpr-rs2 Gabra1 Galntl1 Gbp4 Gc Gmeb1 Gpr65 Hc Hgf Hsd3b1 Hs…
36	V$GATA1_03: GATA-binding factor 1	638	638	1390	4940	9203	1.19	4.79	0.0	0.0	0610033H09Rik 0910001K20Rik 1110003P22Rik 1110028E10Rik 1110030J09Rik 1110063F24Rik 1200002M06Rik 1700073K01Rik 2010321J07Rik 2310010G13Rik 2310016N21Rik 2410004H02Rik 2610020N02Rik 2700083B06Rik 2700094L05Rik 2810038K19Rik 2810427I04Rik 2810429O05Rik 3830408P06Rik 4632409L22Rik 4930584N22Rik 4933424N09Rik 5430428G01Rik 9130427A09Rik 9230106L14Rik A630065K24Rik AI256711 AI788959 AI840980 Aacs Aad…
37	V$AFP1_Q6	296	296	1732	2458	11685	1.17	4.79	0.0	0.0	1110001A12Rik 1300010A20Rik 1700073K01Rik 2310016N21Rik 2410004H02Rik 4930457P18Rik 5430431G03Rik 6530406M24Rik 9130427A09Rik AI661017 AI788959 Aatf Abca7 Abcb11 Abcb4 Actr8 Adcy8 Adh4 Alas2 Aldh1a2 Aldh1a7 Aldh1b1 Alox15 Amelx Amhr2 Aoah Aoc3 Aox4 Ap4s1 Arg1 Arhgdib Arrdc4 Art3 Atp5s B3galt2 B4galt7 BC004044 BC004690 BC016495 BC027127 BC027342 BC028975 Bfsp1 Birc2 Btg2 Btn1a1 C1qtnf3 Car1 Casp14…
38	V$MEF2_Q6_01	1133	1133	895	8407	5736	1.13	4.73	0.0	0.0	0610011D08Rik 0610033H09Rik 0610040B21Rik 0910001K20Rik 1110001A12Rik 1110028E10Rik 1110030J09Rik 1110037N09Rik 1500010M16Rik 1700073K01Rik 1810011K17Rik 1810029C22Rik 2010321J07Rik 2310010G13Rik 2310016N21Rik 2310067E08Rik 2410004H02Rik 2600002E23Rik 2610020N02Rik 2700094L05Rik 2810427I04Rik 2810441C07Rik 2810484M10Rik 3100002B05Rik 3830408P06Rik 4632409L22Rik 4632412E09Rik 4732497O03Rik 4930442…
39	V$SRF_Q4	200	200	1828	1096	13047	1.02	4.63	7.13	3.96	2310001N14Rik 2810038K19Rik AW557805 Abcc9 Abcg4 Actn3 Ak1 Alox15 Anapc13 Ankfy1 Apob48r Aptx Aqp7 Arhgap8 Atp5a1 Atp6v1d Atrx B3galt1 B4galt5 B4galt6 BC025458 Bloc1s1 Blr1 Blvrb Btg4 C030022K24Rik CRAD-L Cabp5 Capza3 Capzb Car4 Cbr2 Cd84 Chfr Chrng Cish Cldn13 Cln3 Cnn1 Cnp1 Cps1 Cs Csf2rb1 Csrp1 Cxcl4 Cxcl7 Cyfip1 Cyfip2 Cyp2s1 Cyp3a41 Decr1 Dhrs4 Dkk2 Dkkl1 Dub2 Dusp24 E430018M08Rik Ebi2 Efhd1…
40	V$HNF1_Q6	1918	1918	110	13600	543	0.95	4.51	0.0	0.0	0610009C03Rik 0610011D08Rik 0610033H09Rik 0610039P13Rik 0610040B21Rik 0910001K20Rik 1110001A12Rik 1110003P22Rik 1110028E10Rik 1110030J09Rik 1110037N09Rik 1110063F24Rik 1200002M06Rik 1300010A20Rik 1300013B24Rik 1300017K07Rik 1500010M16Rik 1700073K01Rik 1810011K17Rik 1810029C22Rik 1810031K02Rik 2010005A06Rik 2010321J07Rik 2310001H13Rik 2310001N14Rik 2310010G13Rik 2310016N21Rik 2310038K02Rik 2310058…
41	V$FOX_Q2	1488	1488	540	10816	3327	0.94	4.51	0.0	0.0	0610009C03Rik 0610011D08Rik 0610033H09Rik 0610040B21Rik 0910001K20Rik 1110001A12Rik 1110003P22Rik 1110028E10Rik 1110030J09Rik 1110037N09Rik 1200002M06Rik 1300010A20Rik 1300013B24Rik 1300017K07Rik 1700073K01Rik 1810011K17Rik 1810029C22Rik 1810031K02Rik 2010321J07Rik 2310001N14Rik 2310010G13Rik 2310016N21Rik 2310038K02Rik 2310058A11Rik 2310067E08Rik 2410004H02Rik 2600002E23Rik 2610014F08Rik 2610020…
42	V$SRF_Q5_01	647	647	1381	4051	10092	0.9	4.46	6.53	3.5	1110003P22Rik 1300010A20Rik 1300017K07Rik 1810011K17Rik 2310001H13Rik 2310001N14Rik 2310058A11Rik 2810038K19Rik 3830408P06Rik 4931420D14Rik 5430428G01Rik 5430431G03Rik A2bp1 A830006N08Rik AI256711 AI788959 AI840980 AW557805 Aadat Abca1 Abca7 Abcc9 Abcd4 Abcg4 Aco1 Acrbp Actn3 Ada Adam22 Adar Adck1 Agrp Agtrl1 Ak1 Akr1d1 Alas1 Alas2 Alox15 Amy2 Anapc13 Ank3 Ankfy1 Anxa10 Aoc3 Aox3 Aox4 Ap1g2 Ap1s1…
43	V$FOXJ2_01: fork head box J 2	927	927	1101	6963	7180	0.89	4.46	0.0	0.0	0610011D08Rik 0610033H09Rik 1110001A12Rik 1110003P22Rik 1110028E10Rik 1300017K07Rik 1500010M16Rik 1700073K01Rik 1810011K17Rik 1810031K02Rik 2010005A06Rik 2310010G13Rik 2310016N21Rik 2310038K02Rik 2310067E08Rik 2410004H02Rik 2600002E23Rik 2610014F08Rik 2610020N02Rik 2700083B06Rik 2700094L05Rik 2810429O05Rik 2810441C07Rik 2810484M10Rik 4632409L22Rik 4732497O03Rik 4930442L21Rik 4930457P18Rik 4931420…
44	V$FOXD3_01: fork head box D3	1692	1692	336	12165	1978	0.83	4.4	0.0	0.0	0610009C03Rik 0610011D08Rik 0610033H09Rik 0610039P13Rik 0610040B21Rik 0910001K20Rik 1110001A12Rik 1110003P22Rik 1110028E10Rik 1110030J09Rik 1110037N09Rik 1110063F24Rik 1200002M06Rik 1300010A20Rik 1300013B24Rik 1300017K07Rik 1700073K01Rik 1810011K17Rik 1810029C22Rik 1810031K02Rik 2010321J07Rik 2310001N14Rik 2310010G13Rik 2310016N21Rik 2310038K02Rik 2310058A11Rik 2310067E08Rik 2410004H02Rik 2600002…
45	V$CETS1P54_01: c-Ets-1(p54)	1378	1378	650	9138	5005	0.81	4.4	6.4	3.42	0610009C03Rik 0610011D08Rik 0610033H09Rik 0610039P13Rik 0610040B21Rik 1110001A12Rik 1110003P22Rik 1110028E10Rik 1110030J09Rik 1200002M06Rik 1300013B24Rik 1500010M16Rik 1810011K17Rik 1810031K02Rik 2310001H13Rik 2310001N14Rik 2310010G13Rik 2310038K02Rik 2310058A11Rik 2410004H02Rik 2600002E23Rik 2610014F08Rik 2610020N02Rik 2700083B06Rik 2700094L05Rik 2810038K19Rik 2810407K09Rik 2810429O05Rik 3100002…
46	V$PAX6_01: Pax-6	890	890	1138	6692	7451	0.68	4.21	0.0	0.0	0610033H09Rik 0610040B21Rik 0910001K20Rik 1110001A12Rik 1110030J09Rik 1300010A20Rik 1300013B24Rik 1700073K01Rik 1810031K02Rik 2310038K02Rik 2310058A11Rik 2610014F08Rik 2700083B06Rik 2700094L05Rik 2810038K19Rik 2810407K09Rik 2810441C07Rik 3100002B05Rik 3830408P06Rik 4632412E09Rik 4732497O03Rik 4930442L21Rik 4930457P18Rik 5830442J12Rik 6530406M24Rik 9130427A09Rik A2bp1 AF397014 AI225782 AI256711 AI…
47	V$HNF4_DR1_Q3	1669	1669	359	11247	2896	0.58	4.09	6.34	3.42	0610009C03Rik 0610011D08Rik 0610033H09Rik 0610039P13Rik 0610040B21Rik 0910001K20Rik 1110001A12Rik 1110003P22Rik 1110028E10Rik 1110030J09Rik 1110037N09Rik 1110063F24Rik 1200002M06Rik 1300010A20Rik 1300013B24Rik 1700073K01Rik 1810008K03Rik 1810029C22Rik 2310001N14Rik 2310010G13Rik 2310016N21Rik 2310038K02Rik 2310058A11Rik 2310067E08Rik 2410129E14Rik 2600002E23Rik 2610014F08Rik 2610020N02Rik 2700083…
48	V$NKX3A_01: NK class homeobox factor 3A	352	352	1676	2844	11299	0.56	4.09	0.0	0.0	0610033H09Rik 1700073K01Rik 2310001H13Rik 2310010G13Rik 2310038K02Rik 2700083B06Rik 2810429O05Rik 2810484M10Rik 5430431G03Rik 6530406M24Rik 9230106L14Rik A2bp1 A330096I21Rik A830006N08Rik AI429613 AI788959 Aacs Abcb11 Abcb1b Abcg5 Acrbp Adam22 Adh4 Adpn Adra1b Aggf1 Agtrl1 Aldh7a1 Aldrl6 Amelx Ankfy1 Anxa7 Aoah Ap3m1 Apg4d Apoc4 Arpc3 Asb12 Atp5s Atrx B3galt1 B3galt2 B4galt7 BC002230 BC004690 BC0…
49	V$NKX61_01: NKX6-1	92	92	1936	874	13269	0.19	3.61	0.0	0.0	1110030J09Rik 2310016N21Rik A830006N08Rik Acrbp Actr8 Agrp Akr1e1 Aldrl6 Ambn Angptl3 Anxa10 Ap2s1 Apg4d Art3 Atp1b4 Atp5b B3galt1 BC003993 BC021438 C030022K24Rik C1qtnf3 Calm3 Car13 Ccl17 Ccl3 Cd163 Cd52 Cenpb Cldn15 Cpa3 Defb11 Degs2 Diap1 Dlgh2 Dpys Dtx1 Eda Ercc5 F730004D16Rik Fadd Fgf7 Gdf9 Gnat2 Hao3 Iigp1 Il1rl1 Inpp5b Kcnj5 Kera Lats1 Lgr8 Lhx8 Lrpap1 Man2b2 Marco Mpo Ms4a10 Mycs Pcdhb22 …
50	V$NFKB_Q6_01	1351	1351	677	8983	5160	0.16	3.61	5.68	2.81	0610009C03Rik 0610011D08Rik 0610039P13Rik 0610040B21Rik 0910001K20Rik 1110003P22Rik 1110028E10Rik 1110030J09Rik 1110037N09Rik 1110063F24Rik 1300010A20Rik 1300013B24Rik 1300017K07Rik 1700073K01Rik 1810008K03Rik 1810011K17Rik 1810029C22Rik 1810031K02Rik 2010005A06Rik 2010321J07Rik 2310001H13Rik 2310001N14Rik 2310010G13Rik 2310038K02Rik 2310058A11Rik 2310067E08Rik 2410004H02Rik 2600002E23Rik 2610014…
51	V$ISRE_01: interferon-stimulated response element	51	51	1977	215	13928	0.07	3.49	6.71	3.61	Arrdc4 Ash2l Atp6v1d BC022145 Blr1 C1qtnf3 Cd244 Cnot2 Dnajb7 Fcrl3 Gbp2 Gbp4 Gldc Gzma Hgf Idh1 Ifi1 Ifit3 Kctd14 Mcp Mx2 Narfl Nfyb Oas1c Oasl1 Ogn Pcdhb5 Pclo Pdcd1 Pigr Pik3c2g Plekhk1 Prss32 Ptpn22 Rab21 Reps1 Rgpr Sectm1 Slfn4 Smc6l1 Spata4 St3gal1 Tbk1 Tcfap2a Terf2ip Tgfbi Tmc2 Trim30 Ube1l Usp18 Zcchc9
52	V$HFH1_01: HNF-3/Fkh Homolog 1	228	228	1800	1903	12240	-0.03	0.0	0.0	0.0	1110001A12Rik 2310058A11Rik 2600002E23Rik 2700083B06Rik 2810429O05Rik 4930457P18Rik 6530406M24Rik 9130427A09Rik A330096I21Rik Abcb10 Abcd4 Acadm Acas2 Ada Adcy4 Adfp Ahrr Aldrl6 Ambn Angptl3 Anp32b Aox4 Ap3m2 Ap3s2 Apoc4 Arhgap5 Arhgdib Atrx B3galt1 BC004853 BC021381 BC022145 Baat Banp Bcdo2 Bcl2l2 Birc2 Bloc1s1 Casp14 Ccr4 Cenpb Cherp Clcnkb Cln3 Cnr2 Col13a1 Cpb1 Cps1 Creb3l3 Crisp2 Crygd Csf3r…
53	V$EVI1_06: ectopic viral integration site 1 encoded factor	12	12	2016	195	13948	-0.08	0.0	0.0	0.0	Adcy4 Agtrl1 Akr1e1 BC004012 Ccr4 Gkap1 Hint3 Il1f6 Mug1 Prlpk Rit1 Slc28a2
54	V$HFH3_01: HFH-3 (HNF3/fork head homolog 3)	893	893	1135	6658	7485	-0.22	0.0	0.0	0.0	0610009C03Rik 0610011D08Rik 0610033H09Rik 0610040B21Rik 1110001A12Rik 1110028E10Rik 1300017K07Rik 1500010M16Rik 1700073K01Rik 1810011K17Rik 2010005A06Rik 2310010G13Rik 2310016N21Rik 2310038K02Rik 2310067E08Rik 2600002E23Rik 2610014F08Rik 2610020N02Rik 2700083B06Rik 2700094L05Rik 2810429O05Rik 2810441C07Rik 2810484M10Rik 4632409L22Rik 4632412E09Rik 4732497O03Rik 4930418P06Rik 4930442L21Rik 4930457…
55	V$OSF2_Q6	1405	1405	623	9390	4753	-0.23	0.0	5.28	2.54	0610033H09Rik 0610039P13Rik 1110001A12Rik 1110003P22Rik 1110028E10Rik 1110030J09Rik 1110037N09Rik 1110063F24Rik 1200002M06Rik 1300010A20Rik 1300013B24Rik 1500010M16Rik 1810008K03Rik 2010005A06Rik 2010321J07Rik 2310001H13Rik 2310001N14Rik 2310010G13Rik 2310016N21Rik 2310067E08Rik 2410129E14Rik 2600002E23Rik 2610014F08Rik 2700083B06Rik 2810038K19Rik 2810407K09Rik 2810427I04Rik 2810441C07Rik 4732429…
56	V$MMEF2_Q6: myocyte enhancer factor	614	614	1414	4687	9456	-0.26	0.0	0.0	0.0	0610033H09Rik 1110001A12Rik 1110003P22Rik 1110063F24Rik 1300017K07Rik 1810031K02Rik 2310001N14Rik 2310067E08Rik 2600002E23Rik 2610020N02Rik 2810429O05Rik 3100002B05Rik 3830408P06Rik 4632409L22Rik 4732497O03Rik 4930584N22Rik 4933424N09Rik 6030446I19Rik 6430559E15Rik 6530406M24Rik 9230106L14Rik A2bp1 A330096I21Rik AI429613 AV071179 Aadat Aars Abca4 Abcb11 Abcb4 Abcc9 Abcd4 Abhd5 Acadvl Acin1 Acox1 …
57	V$CEBPDELTA_Q6	1456	1456	572	10533	3610	-0.36	0.0	0.0	0.0	0610009C03Rik 0610033H09Rik 0610039P13Rik 0610040B21Rik 0910001K20Rik 1110028E10Rik 1110037N09Rik 1110063F24Rik 1200002M06Rik 1300010A20Rik 1300013B24Rik 1300017K07Rik 1500010M16Rik 1700073K01Rik 1810008K03Rik 1810011K17Rik 1810029C22Rik 1810031K02Rik 2010321J07Rik 2310016N21Rik 2310038K02Rik 2310058A11Rik 2310067E08Rik 2410129E14Rik 2610014F08Rik 2700094L05Rik 2810038K19Rik 2810407K09Rik 2810429…
58	V$HNF3B_01: Hepatocyte Nuclear Factor 3beta	1468	1468	560	10614	3529	-0.37	0.0	0.0	0.0	0610011D08Rik 0610033H09Rik 0610040B21Rik 0910001K20Rik 1110001A12Rik 1110003P22Rik 1110028E10Rik 1110030J09Rik 1110037N09Rik 1200002M06Rik 1300010A20Rik 1300013B24Rik 1300017K07Rik 1700073K01Rik 1810011K17Rik 1810029C22Rik 2010321J07Rik 2310001N14Rik 2310010G13Rik 2310016N21Rik 2310038K02Rik 2310058A11Rik 2310067E08Rik 2410004H02Rik 2410129E14Rik 2600002E23Rik 2610014F08Rik 2610020N02Rik 2700083…
59	V$NFE2_01: NF-E2 p45	327	327	1701	1971	12172	-0.46	0.0	5.29	2.54	1110001A12Rik 1110037N09Rik 1810008K03Rik 1810029C22Rik 1810031K02Rik 2310058A11Rik 2810441C07Rik 2810484M10Rik 4632409L22Rik 5430428G01Rik 5830461H18Rik 6030446I19Rik 6430559E15Rik 9130020G10Rik 9130427A09Rik AI256711 AV216087 Aatf Abca1 Abcb1b Acvrl1 Adam19 Adam22 Adck1 Adh4 Adpn Ak1 Allc Ambn Amhr2 Amy2 Ang2 Anxa10 Ap1g2 Apob48r Arg1 Arhgap1 Arhgap6 Arid3b Art2b Asah2 Asrgl1 Atp6v0a4 BC006933 …
60	V$SREBP1_Q6	720	720	1308	4630	9513	-0.53	0.0	4.91	2.22	0610009C03Rik 0610039P13Rik 0610040B21Rik 0910001K20Rik 1110028E10Rik 1110037N09Rik 1200002M06Rik 1300017K07Rik 1700073K01Rik 1810008K03Rik 1810011K17Rik 2310001H13Rik 2310001N14Rik 2310016N21Rik 2410004H02Rik 2410129E14Rik 2810038K19Rik 2810429O05Rik 2810484M10Rik 3100002B05Rik 4632409L22Rik 4632412E09Rik 4732429I09Rik 4930418P06Rik 5830442J12Rik 9130020G10Rik AF397014 AI132321 AI225782 AI256711…
61	V$FREAC7_01: Fork head RElated ACtivator-7	767	767	1261	5751	8392	-0.55	0.0	0.01	0.0	0610033H09Rik 1110001A12Rik 1110003P22Rik 1110028E10Rik 1300017K07Rik 1810031K02Rik 2310016N21Rik 2310067E08Rik 2410004H02Rik 2600002E23Rik 2700083B06Rik 2810429O05Rik 2810441C07Rik 2810484M10Rik 4632409L22Rik 4732497O03Rik 4930442L21Rik 4930457P18Rik 4933424N09Rik 5430431G03Rik 6530406M24Rik 9130020G10Rik 9130427A09Rik A330096I21Rik A630065K24Rik A830006N08Rik AI225782 AI429613 AI788959 AV071179…
62	V$USF_Q6: upstream stimulating factor	1325	1325	703	8847	5296	-0.6	0.0	4.83	2.21	0610009C03Rik 0610033H09Rik 0610040B21Rik 0910001K20Rik 1110001A12Rik 1110028E10Rik 1110030J09Rik 1110037N09Rik 1200002M06Rik 1300010A20Rik 1300013B24Rik 1500010M16Rik 1700073K01Rik 1810008K03Rik 1810011K17Rik 1810029C22Rik 2010005A06Rik 2010321J07Rik 2310001N14Rik 2310010G13Rik 2310038K02Rik 2310058A11Rik 2310067E08Rik 2600002E23Rik 2610014F08Rik 2610020N02Rik 2700083B06Rik 2810484M10Rik 3100002…
63	V$HLF_01: hepatic leukemia factor	550	550	1478	4207	9936	-0.65	0.0	0.01	0.0	0610033H09Rik 0610040B21Rik 1110001A12Rik 1300010A20Rik 1300013B24Rik 1500010M16Rik 1810029C22Rik 2010321J07Rik 2310016N21Rik 2310067E08Rik 2410129E14Rik 2600002E23Rik 2610014F08Rik 2700094L05Rik 2810407K09Rik 2810429O05Rik 2810484M10Rik 3830408P06Rik 4632412E09Rik 4930457P18Rik 4931420D14Rik 4933424N09Rik 5830461H18Rik 9130020G10Rik 9230106L14Rik AI132321 AI225782 AI840980 AV071179 Aacs Aars Aat…
64	V$CP2_01: CP2	1322	1322	706	8829	5314	-0.66	0.0	4.77	2.2	0610039P13Rik 0610040B21Rik 0910001K20Rik 1110001A12Rik 1110003P22Rik 1110028E10Rik 1110037N09Rik 1110063F24Rik 1200002M06Rik 1500010M16Rik 1700073K01Rik 1810008K03Rik 1810029C22Rik 1810031K02Rik 2010005A06Rik 2010321J07Rik 2310001H13Rik 2310010G13Rik 2310038K02Rik 2310058A11Rik 2310067E08Rik 2410004H02Rik 2410129E14Rik 2600002E23Rik 2610014F08Rik 2610020N02Rik 2700094L05Rik 2810038K19Rik 2810427…
65	V$NFKAPPAB50_01: NF-kappaB (p50)	111	111	1917	585	13558	-0.74	0.0	5.49	2.66	2010005A06Rik 4732497O03Rik AI225782 Acas2 Actn3 Adam19 Adcy3 Ank1 Ankfy1 Ankra2 Ap1g2 Auh BC035291 Blr1 Cacna1g Car13 Ccr6 Crygn Ddx24 Defb1 Dmgdh Dnaja4 Dnmt3a Dok3 E130016I23Rik Ebi3 Eln Epx Esam1 Fcamr Fgf1 Fgr Foxd3 Ftl1 Gak Gch1 Gjb5 Gmip Got1 Gpr74 Gpr87 Gpr88 Ifit2 Il2rb Irf1 Irf2 Itga7 Kcnh2 Krt1-16 Ky Lace1 Lats1 Map4k1 Maz Mfng Mgl1 Myom1 Ncf4 Nfatc2 Nfkbia Nin Notch2 Nte Ntn1 Nucb2 Oc…
66	V$CMYB_01: c-Myb	457	457	1571	2860	11283	-0.85	0.0	4.7	2.16	0610011D08Rik 0610033H09Rik 0610040B21Rik 1110028E10Rik 1200002M06Rik 2310038K02Rik 2310067E08Rik 2410004H02Rik 2610020N02Rik 4632409L22Rik 4632412E09Rik 4933424N09Rik 5830461H18Rik 6030446I19Rik A630065K24Rik AF397014 AI225782 Abhd5 Acrbp Actn3 Adam19 Adam28 Adar Adcy4 Admr Aggf1 Akr1d1 Aldrl6 Anapc13 Ank1 Ap2s1 Ap3d1 Ap4s1 Apg4d Apoa5 Aqp7 Arg1 Arhgap1 Arhgap8 Arid3a Asah2 Atp5d Avpr1a B3galt1 …
67	V$AMEF2_Q6: myocyte enhancer factor	179	179	1849	1503	12640	-0.87	0.0	0.01	0.0	1110001A12Rik 2810429O05Rik 4732497O03Rik 6530406M24Rik 9230106L14Rik A2bp1 AI429613 AI788959 Abcb11 Abcb4 Acin1 Acox1 Adam21 Adam28 Adamts8 Adat1 Aggf1 Agtr2 Ak1 Akr1e1 Aldh1a7 Aldh7a1 Ank3 Ankfy1 Ankib1 Aox4 Ap4s1 Apeh Arpc3 Asb12 Astn1 B3galt2 BC005471 BC011487 Bcl2l14 Birc1a Birc2 Bscl2 Cabp5 Car2 Casp14 Casq1 Ccl3 Cd1d1 Cd52 Cidec Ckb Ckmt2 Cldn18 Clec1b Cmya1 Cnn1 Cnot2 Col10a1 Col13a1 Csf2…
68	V$ER_Q6: estrogen receptor	1114	1114	914	7384	6759	-0.89	0.0	4.46	2.06	0610011D08Rik 0610033H09Rik 0610039P13Rik 0610040B21Rik 0910001K20Rik 1110028E10Rik 1110030J09Rik 1110037N09Rik 1200002M06Rik 1300013B24Rik 1700073K01Rik 2010005A06Rik 2310001H13Rik 2310010G13Rik 2310058A11Rik 2600002E23Rik 2610014F08Rik 2610020N02Rik 2700083B06Rik 2700094L05Rik 2810038K19Rik 2810407K09Rik 2810427I04Rik 2810429O05Rik 2810441C07Rik 2810484M10Rik 3830408P06Rik 4632412E09Rik 4732429…
69	V$XFD2_01: Xenopus fork head domain factor 2	438	438	1590	3387	10756	-0.95	0.0	0.01	0.0	1110001A12Rik 1110003P22Rik 1810031K02Rik 2600002E23Rik 2700083B06Rik 2810429O05Rik 4930418P06Rik 4930442L21Rik 4930457P18Rik 6530406M24Rik 9130427A09Rik A330096I21Rik AI225782 AI429613 Abca1 Abca4 Abcb4 Abcd4 Abcg5 Abcg8 Acadm Acas2 Acrbp Actr1a Adam17 Adam28 Adcy4 Adh4 Adpn Agxt Ahrr Ak5 Akr1e1 Aldh1b1 Aldrl6 Allc Alpk2 Ambn Ank1 Ank3 Ankra2 Anxa10 Aox4 Ap2a2 Ap3m2 Ap3s2 Ap4s1 Apoc4 Arhgap5 Arh…
70	V$XFD3_01: Xenopus fork head domain factor 3	210	210	1818	1726	12417	-1.03	0.0	0.01	0.0	4930418P06Rik 6430559E15Rik AI661017 Abca4 Acadvl Actl7b Adh4 Adrb2 Agtrl1 Ahrr Akr1b7 Akr1d1 Alox15 Alox15b Ankib1 Aox4 Ap3d1 Ap3s2 Ap4s1 Apg4d Asrgl1 B3galt1 BC005471 BC012256 BC016495 BC022687 BC023151 BC025816 Btg2 CRAD-L Cabc1 Cbr2 Cck Cd5l Cdc42 Cdipt Ces1 Chrng Cidec Cish Cntn6 Crisp2 Cxcl7 Cyfip1 Cyp11a1 Cyp2c39 Cyp3a16 Cyp4a14 D10Bwg0791e D10Ertd516e D730049H07Rik Dapp1 Dcn Dkkl1 Dmap1 D…
71	V$MYOD_01: myoblast determination gene product	1370	1370	658	9196	4947	-1.06	0.0	4.34	1.96	0610011D08Rik 0610039P13Rik 0610040B21Rik 1110028E10Rik 1110030J09Rik 1110037N09Rik 1200002M06Rik 1300010A20Rik 1300013B24Rik 1300017K07Rik 1500010M16Rik 1810008K03Rik 1810011K17Rik 1810031K02Rik 2010005A06Rik 2310001H13Rik 2310001N14Rik 2310016N21Rik 2310058A11Rik 2310067E08Rik 2410129E14Rik 2600002E23Rik 2700094L05Rik 2810038K19Rik 2810427I04Rik 2810429O05Rik 2810484M10Rik 4632409L22Rik 4921513…
72	V$LPOLYA_B: Lentiviral Poly A signal	381	381	1647	2970	11173	-1.07	0.0	0.01	0.0	1700073K01Rik 1810029C22Rik 2310058A11Rik 2410129E14Rik 4632409L22Rik 4931420D14Rik 6030446I19Rik 6430559E15Rik 6530406M24Rik 9130427A09Rik 9230106L14Rik A2bp1 A630065K24Rik A830006N08Rik AI429613 AV071179 Aadat Aatf Abcb11 Abcb1b Acadvl Actl7b Actrt1 Acvr2 Ada Adam17 Adcy8 Adpn Agrp Akr1b7 Alas2 Aldh1b1 Aldrl6 Alpk2 Ambn Amelx Ang2 Ank1 Ank3 Ankib1 Ap1g2 Ap2a2 Ap3m2 Apba3 Apbb1ip Apcs Arhgap5 Ar…
73	V$COMP1_01: COMP1	1213	1213	815	8819	5324	-1.12	0.0	0.01	0.0	0610009C03Rik 0610011D08Rik 0610039P13Rik 0610040B21Rik 0910001K20Rik 1110001A12Rik 1110003P22Rik 1110028E10Rik 1110030J09Rik 1110037N09Rik 1110063F24Rik 1300010A20Rik 1300013B24Rik 1300017K07Rik 1500010M16Rik 1700073K01Rik 1810008K03Rik 1810011K17Rik 1810029C22Rik 2310010G13Rik 2310016N21Rik 2310038K02Rik 2310058A11Rik 2310067E08Rik 2410004H02Rik 2410129E14Rik 2600002E23Rik 2700083B06Rik 2700094…
74	V$NFMUE1_Q6	53	53	1975	527	13616	-1.2	0.0	0.0	0.0	1110063F24Rik 1200002M06Rik 1810031K02Rik 2700094L05Rik 4921513E08Rik Ap3d1 Armc5 C630013N10Rik Cerk Cnnm2 Cog4 Crygd Ddx1 Dkkl1 Eif5 Eln Epim Fasn Frat1 Gak Gli2 Gpr155 Hsdl2 Il13ra2 Il2rb Kap Lace1 Lrpap1 Map2k7 Mark3 Mmp7 Mtx1 Mustn1 Ndufs7 Nfyc Nrap Nsf Pkp3 Ppargc1b Rala Rer1 Rshl1 Sf3a2 Slc27a4 Smoc2 Snx2 Taf4a Tcf7 Top3a Ube2n Ube4b Ushbp1 Wfs1
75	V$E12_Q6	570	570	1458	3649	10494	-1.22	0.0	4.21	1.92	0610040B21Rik 1810008K03Rik 1810031K02Rik 2010005A06Rik 2310001H13Rik 2310016N21Rik 2310067E08Rik 2410129E14Rik 2600002E23Rik 2700094L05Rik 2810038K19Rik 2810429O05Rik 2810484M10Rik 4921513E08Rik 4930418P06Rik 4930457P18Rik 4930584N22Rik 5430431G03Rik AI132321 AI661017 AV216087 Aacs Abca7 Abcg4 Abcg5 Abcg8 Ada Adam17 Adat1 Adcy4 Adcy8 Adcyap1 Admr Adra1b Adrb2 Ak5 Akr1b7 Alas1 Aldh1a2 Aldh7a1 Ald…
76	V$PAX5_01: B-cell-specific activating protein	220	220	1808	1300	12843	-1.26	0.0	4.57	2.1	0610039P13Rik 1300013B24Rik 1500010M16Rik 2310038K02Rik 2810038K19Rik 2810427I04Rik 4930457P18Rik 4930584N22Rik AV216087 Aatf Abca1 Abcb10 Abcg4 Acadm Adar Adcy3 Adpn Adra1b Amy2 Ankra2 Aox3 Ap3m1 Apeh Arid3a Asb12 Atp5a1 B4galt6 BC004044 BC012256 BC014685 BC021611 BC028975 Bag5 Bcar1 Bcl7b Btn1a1 C8b Camk2b Camkk1 Ccl24 Ccng1 Cct2 Cd160 Cd34 Cdc2l1 Cdipt Chst7 Cib1 Ckb Clps Cmkor1 Col13a1 Crabp2…
77	V$EBF_Q6	616	616	1412	3967	10176	-1.27	0.0	4.12	1.86	0610011D08Rik 0610039P13Rik 1110001A12Rik 1810029C22Rik 2010005A06Rik 2310067E08Rik 2410129E14Rik 2810407K09Rik 2810441C07Rik 4732429I09Rik 4930457P18Rik 4930584N22Rik 4931420D14Rik 4933424N09Rik 6030446I19Rik 9230106L14Rik A830006N08Rik AF397014 AI132321 AI256711 AI788959 AV071179 Aars Abca7 Abcd4 Acrbp Acvrl1 Ada Adam17 Adam19 Adam28 Adamts4 Adamts8 Adar Adat1 Admr Adpgk Adrbk1 Agrp Agtr2 Ahrr …
78	V$HFH8_01: HNF-3/Fkh Homolog-8	270	270	1758	2153	11990	-1.3	0.0	0.01	0.0	1110001A12Rik 2600002E23Rik 2700083B06Rik 2810429O05Rik 4930457P18Rik 6530406M24Rik 9130427A09Rik A330096I21Rik AI429613 Abca1 Abcb10 Abcb4 Abcd4 Acadm Acas2 Adam17 Adam28 Adcy4 Adh4 Aggf1 Ahrr Aldh1b1 Aldrl6 Alpk2 Ambn Angptl3 Ankra2 Anp32b Aox4 Ap2a2 Ap3m2 Ap3s2 Apoc4 Arhgap5 Arhgdib Atrx B3galt1 B3gnt4 BC006933 BC011487 BC021381 BC022145 Baat Bcdo2 Bcl2l2 Birc1a Birc2 Car3 Card14 Casp14 Ccl3 C…
79	V$S8_01: S8	152	152	1876	1283	12860	-1.3	0.0	0.01	0.0	1110030J09Rik 1300017K07Rik 1810029C22Rik 2810484M10Rik 4930418P06Rik 9130427A09Rik AI132321 AI429613 AI661017 Abcd4 Actl7b Actr8 Agrp Akr1e1 Alas1 Aldh1a2 Aldrl6 Ambn Amhr2 Amy2 Anxa10 Arhgap5 Arhgdib Arid3b Atp5b Avpr1a B4galt6 BC003993 BC004690 BC021438 Calm3 Car1 Ccnk Cd163 Cd84 Cdipt Cherp Cldn15 Clps Cnga1 Copz2 Creb3l3 Csl Csmd1 Ctsk Cxcl13 Cyct Cyp2j5 D12Ertd771e Daf1 Decr1 Defb11 Defb2 D…
80	V$LMO2COM_02: complex of Lmo2 bound to Tal-1, E2A proteins, and GATA-1, half-site 2	1029	1029	999	7529	6614	-1.31	0.0	0.02	0.0	0610011D08Rik 0610033H09Rik 0610039P13Rik 0610040B21Rik 0910001K20Rik 1110030J09Rik 1110063F24Rik 1200002M06Rik 1300010A20Rik 1300013B24Rik 1810011K17Rik 1810029C22Rik 2010321J07Rik 2310010G13Rik 2310016N21Rik 2310058A11Rik 2600002E23Rik 2610014F08Rik 2700083B06Rik 2810407K09Rik 2810427I04Rik 2810429O05Rik 3100002B05Rik 3830408P06Rik 4632412E09Rik 4732429I09Rik 4732497O03Rik 4930418P06Rik 4930442…
81	V$EFC_Q6	1081	1081	947	7889	6254	-1.33	0.0	0.02	0.0	0610011D08Rik 0610039P13Rik 0610040B21Rik 1110001A12Rik 1110028E10Rik 1110030J09Rik 1110037N09Rik 1300013B24Rik 1500010M16Rik 1700073K01Rik 1810011K17Rik 1810029C22Rik 2010321J07Rik 2310001H13Rik 2310001N14Rik 2310038K02Rik 2310058A11Rik 2310067E08Rik 2410129E14Rik 2600002E23Rik 2610014F08Rik 2610020N02Rik 2810038K19Rik 2810429O05Rik 2810441C07Rik 3100002B05Rik 4632412E09Rik 4732497O03Rik 4921513…
82	V$PADS_C: Retroviral Poly A downstream element	567	567	1461	3636	10507	-1.33	0.0	4.08	1.85	1110028E10Rik 1110030J09Rik 1300013B24Rik 1300017K07Rik 1810008K03Rik 2310010G13Rik 2410129E14Rik 2810407K09Rik 4930457P18Rik 4931420D14Rik 5430431G03Rik 6030446I19Rik 6430559E15Rik 6530406M24Rik 9130020G10Rik 9130427A09Rik A630065K24Rik AI225782 AW557805 Aacs Aars Aatf Abcb10 Abcb11 Abhd5 Acadm Acadvl Acas2 Acin1 Aco1 Acrbp Ada Adam17 Adamts8 Adat1 Adck1 Adcy8 Adcyap1 Adfp Adh4 Agtrl1 Ahrr Alas2…
83	V$DEAF1_01	357	357	1671	2780	11363	-1.35	0.0	0.01	0.0	0610009C03Rik 0610033H09Rik 1110030J09Rik 1500010M16Rik 1810031K02Rik 2310010G13Rik 2410004H02Rik 2610020N02Rik 2700083B06Rik 2810407K09Rik 2810429O05Rik 3100002B05Rik 5430431G03Rik 5830461H18Rik A630065K24Rik AF397014 AI840980 AW557805 Aacs Aatf Abca7 Abcg4 Acadvl Acin1 Aco1 Actn3 Ada Adamts8 Adar Adcy8 Ankfy1 Ankra2 Anxa10 Ap3d1 Ap3m2 Ap3s2 Aplp1 Apoa5 Apoc4 Arhgap17 Arhgap6 Arhgap8 Art1 Astn1 …
84	V$CACCCBINDINGFACTOR_Q6	190	190	1838	1110	13033	-1.41	0.0	4.47	2.06	1110037N09Rik 2410129E14Rik 3100002B05Rik 4632409L22Rik AI840980 Acas2 Adar Adcy8 Adcyap1 Akr1b7 Aldrl6 Ambn Ap1g2 Ap4s1 Apeh Aptx Arg1 Arhgap1 Arhgap9 Atp1b4 BC004012 BC004853 BC005471 BC023151 BC025458 Bcl2l2 Bloc1s1 Bscl2 Cacng3 Camk2b Camp Capza3 Ccnk Ccr4 Cd163 Cd209a Chst4 Cideb Cldn15 Cntn2 Cp Creb3 Crhr1 Cryba2 Cryga Csf3r Ctsg Cyfip1 D12Ertd771e D8Ertd325e Ddc8 Ddx54 Dnaja4 Dok3 Dpysl3 D…
85	V$ETS1_B: c-ETS-1 binding site	936	936	1092	6184	7959	-1.41	0.0	3.87	1.68	0610009C03Rik 0610011D08Rik 0610040B21Rik 1110003P22Rik 1110063F24Rik 1200002M06Rik 1300013B24Rik 1810008K03Rik 1810031K02Rik 2310001H13Rik 2310010G13Rik 2310038K02Rik 2310067E08Rik 2410004H02Rik 2810038K19Rik 2810441C07Rik 3100002B05Rik 3830408P06Rik 4632412E09Rik 4732429I09Rik 4930418P06Rik 4930442L21Rik 4930584N22Rik 5430428G01Rik 5830442J12Rik 6030446I19Rik 6430559E15Rik 9130427A09Rik 9230106…
86	V$SRF_C: serum response factor	86	86	1942	447	13696	-1.43	0.0	4.83	2.21	Abcc9 Aco1 Akr1d1 Ank3 Aoc3 Aqp7 Atp6v1d Btg4 CRAD-L Cabp5 Cbr2 Ccl24 Cipp Cish Cps1 Csf2rb1 Csrp1 Cxcl4 Cxcl7 Cyfip1 E430018M08Rik Ebi2 Ermap Fcho1 Foxn1 Furin Gclc Gjb6 Glipr1 Hoxb5 Hoxd10 Hsd11b1 Il1f6 Il1rl1 Itgb6 Itlna Jund1 Klf1 Klrd1 Ksr Lcp2 Ldh3 Lox Loxl1 Man2b1 Man2b2 Mcl1 Med8 Met Mov10l1 Myo1f Myom1 Napsa Nfyc Pak1 Pdgfa Prlpe Prox1 Ptger4 Ptpn20 Rarres2 Rhoj Rock2 Samhd1 Serpina3g Sf…
87	V$OCT1_05: octamer-binding factor 1	113	113	1915	984	13159	-1.45	0.0	0.01	0.0	0610040B21Rik 4632412E09Rik 4732497O03Rik 5830442J12Rik Adpn Aggf1 Aldh1a7 BC021611 BC027174 C1qtnf3 Car13 Cbx5 Cd36 Cnr2 Cps1 Creb3 Crtam Crygb Csf2rb1 Csf2rb2 Cxcl7 Cyfip2 Cyp2j5 D730049H07Rik Elavl4 Esrrg Fes Fgf20 Fgl2 Figf Galc Gck Gcm1 Gdap1 Gfi1b Gp1ba Gpm6a Gpr65 Guca2a H2afy Hao3 Hcst Il2rb Il4ra Itgbl1 Jund1 Kctd12 Lcp2 Lgi1 Lpl Lum Ly96 Lyst Mab21l2 Mad2l2 Map4k1 Mcsp Mpeg1 Mpp5 Msra N…
88	V$CDPCR1_01: cut-like homeodomain protein	1549	1549	479	11098	3045	-1.45	0.0	0.02	0.0	0610011D08Rik 0610033H09Rik 0910001K20Rik 1110001A12Rik 1110003P22Rik 1110028E10Rik 1110030J09Rik 1110037N09Rik 1110063F24Rik 1200002M06Rik 1300010A20Rik 1300013B24Rik 1500010M16Rik 1700073K01Rik 1810008K03Rik 1810011K17Rik 1810029C22Rik 1810031K02Rik 2010005A06Rik 2010321J07Rik 2310001H13Rik 2310010G13Rik 2310038K02Rik 2310058A11Rik 2410004H02Rik 2410129E14Rik 2600002E23Rik 2610014F08Rik 2700094…
89	V$HNF1_C: Hepatic nuclear factor 1	652	652	1376	4873	9270	-1.48	0.0	0.02	0.0	0610011D08Rik 0610033H09Rik 0610040B21Rik 1110001A12Rik 1110003P22Rik 1110028E10Rik 1110030J09Rik 1300013B24Rik 1700073K01Rik 2010321J07Rik 2310001N14Rik 2310016N21Rik 2310067E08Rik 2410129E14Rik 2610020N02Rik 2810441C07Rik 2810484M10Rik 4632409L22Rik 4632412E09Rik 4732497O03Rik 4930418P06Rik 5430431G03Rik 5830442J12Rik 6530406M24Rik 9130020G10Rik 9130427A09Rik 9230106L14Rik A2bp1 A830006N08Rik A…
90	V$IPF1_Q4	389	389	1639	3000	11143	-1.51	0.0	0.02	0.0	1200002M06Rik 1810031K02Rik 2310038K02Rik 2810441C07Rik 2810484M10Rik 5430428G01Rik 5430431G03Rik 6430559E15Rik AI256711 Abcg5 Abcg8 Abhd5 Actl7b Actr1a Adfp Adn Adra1b Agtrl1 Ak5 Alpk2 Ambn Amy2 Angptl3 Ankfy1 Ankra2 Anp32b Anxa10 Ap3d1 Ap3s2 Apba3 Apcs Apeh Apg4d Apob48r Aqp9 Arhgdib Arid3b Art2b Asb12 Atp5a1 B4galt6 BC010462 BC014685 BC018285 BC021611 BC042396 Bag5 Bcl2l14 Bcl7b Birc1a Blvrb B…
91	V$E2F_Q6: E2F	1520	1520	508	10293	3850	-1.51	0.0	3.89	1.68	0610009C03Rik 0610011D08Rik 0610033H09Rik 0610039P13Rik 0610040B21Rik 0910001K20Rik 1110001A12Rik 1110003P22Rik 1110028E10Rik 1110030J09Rik 1110063F24Rik 1300013B24Rik 1300017K07Rik 1500010M16Rik 1700073K01Rik 1810008K03Rik 1810011K17Rik 1810029C22Rik 1810031K02Rik 2310010G13Rik 2310038K02Rik 2310058A11Rik 2410004H02Rik 2410129E14Rik 2600002E23Rik 2610014F08Rik 2700083B06Rik 2810038K19Rik 2810407…
92	V$VBP_01: PAR-type chicken vitellogenin promoter-binding protein	149	149	1879	1249	12894	-1.58	0.0	0.01	0.0	0610033H09Rik 1300013B24Rik 2410129E14Rik 2600002E23Rik 2810407K09Rik 5830461H18Rik AV071179 Aacs Aars Adck1 Aldrl6 Alox15b Ankfy1 Ankib1 Ap4s1 Arg1 Arhgap5 Arid3a Asrgl1 Atf3 Atp5b BB219290 BC027127 Cabp5 Capn8 Car2 Ccl11 Ces1 Ces3 Clca3 Cmya1 Cndp2 Copb2 Cpa3 Csl Cxcl4 Cxcl7 Dbr1 Dcn Ddx1 Dnahc11 Ebi2 Eef2 Ela2 Fbp2 Fcamr Fgf20 Fmo5 G6pc Gabra6 Gak Galnt6 Gimap1 Gmppb Gpd1 Gpm6a Gpr87 Gys2 Hbld…
93	V$HTF_01	70	70	1958	649	13494	-1.63	0.0	0.01	0.0	1810008K03Rik A630065K24Rik AI132321 AI429613 Adfp Aox3 Atp5s B3gnt3 Bcl7b Birc1a Ccnk Ccr6 Cdh4 Cdkn2c Chfr Cish Cmya1 Cndp2 Cnnm2 Copb2 Cyp2e1 Dhdds Dhx32 Dullard Dusp3 Esam1 F10 Fank1 Fcamr Ftl1 Gabra1 Hsdl2 Igsf4a Il15ra Jag2 Lgr8 Lrrk2 Lyzl4 Mapkapk2 Mcoln2 Mcpt1 Ms4a1 Ntf3 Pcdhb22 Pdgfb Pdgfd Pon3 Ppfia4 Prg1 Prox1 Ptpn20 Rac2 Ror2 Rpo1-3 Sgk3 Slamf8 Slc10a2 Slc19a3 Smarce1 Snrk Srpr Stk38 …
94	V$CEBPGAMMA_Q6	1420	1420	608	10204	3939	-1.64	0.0	0.02	0.0	0610009C03Rik 0610033H09Rik 0610040B21Rik 1110001A12Rik 1110028E10Rik 1110030J09Rik 1110063F24Rik 1300010A20Rik 1300013B24Rik 1300017K07Rik 1700073K01Rik 1810029C22Rik 2010321J07Rik 2310001N14Rik 2310010G13Rik 2310016N21Rik 2310058A11Rik 2310067E08Rik 2600002E23Rik 2610014F08Rik 2610020N02Rik 2700083B06Rik 2810407K09Rik 2810429O05Rik 2810484M10Rik 3100002B05Rik 3830408P06Rik 4632409L22Rik 4632412…
95	V$IRF_Q6_01	904	904	1124	6625	7518	-1.69	0.0	0.03	0.0	0610011D08Rik 0610039P13Rik 0910001K20Rik 1110001A12Rik 1110030J09Rik 1200002M06Rik 1500010M16Rik 1700073K01Rik 2010321J07Rik 2310001N14Rik 2310010G13Rik 2310016N21Rik 2310038K02Rik 2410129E14Rik 2600002E23Rik 2610020N02Rik 2700083B06Rik 2700094L05Rik 2810429O05Rik 2810484M10Rik 3830408P06Rik 4632409L22Rik 4732497O03Rik 4930418P06Rik 4930442L21Rik 4930584N22Rik 5830442J12Rik 6430559E15Rik 9130020…
96	V$ICSBP_Q6	131	131	1897	739	13404	-1.72	0.0	4.3	1.95	2310010G13Rik 2810484M10Rik 6430559E15Rik 9130020G10Rik Aadat Akr1d1 Aldh1a7 Aldrl6 Alpk2 Anxa10 Arhgap5 Arrdc4 Ash2l Atp1b4 BC022145 Birc1a C1qtnf3 Casq1 Cd84 Cdh5 Cdkn2c Chpt1 Cklfsf6 Clec2h Cnot2 Cnp1 Cps1 Dapp1 Dbnl Dnahc11 Dnahc8 Dnajb7 Dpysl3 Dusp7 Fcrl3 Fmo3 Gbp2 Gbp4 Gldc Glrp1 Gpatc1 Gpr155 Gzma H28 Hgf Hhex Iapp Ibsp Ifi1 Ifit3 Igtp Iigp2 Il1f6 Il5ra Impg1 Irf2 Irf7 Islr Itlna Jub Kctd1…
97	V$PAX9_B: zebrafish Pax-9 binding sites	494	494	1534	3166	10977	-1.74	0.0	3.66	1.5	0610033H09Rik 0610039P13Rik 0610040B21Rik 1110030J09Rik 1300013B24Rik 1810008K03Rik 2310058A11Rik 2410004H02Rik 2700083B06Rik 2700094L05Rik 2810038K19Rik 2810427I04Rik 2810429O05Rik 4632409L22Rik 4632412E09Rik 4930418P06Rik 4933424N09Rik 5830461H18Rik AI429613 AI840980 AV216087 AW557805 Abca7 Abcb10 Abcb1b Abcd4 Abcg5 Acadm Acas2 Actn3 Actr8 Adar Adcy4 Admr Adpn Agrp Agxt Alas1 Aldh1a2 Aldh1b1 Al…
98	V$VMAF_01: v-Maf	1311	1311	717	8839	5304	-1.81	0.0	3.44	1.36	0610040B21Rik 1110003P22Rik 1110028E10Rik 1110030J09Rik 1110037N09Rik 1110063F24Rik 1300010A20Rik 1300013B24Rik 1300017K07Rik 1810011K17Rik 2010005A06Rik 2010321J07Rik 2310010G13Rik 2310016N21Rik 2310038K02Rik 2310058A11Rik 2410004H02Rik 2410129E14Rik 2600002E23Rik 2610014F08Rik 2610020N02Rik 2700083B06Rik 2700094L05Rik 2810038K19Rik 2810427I04Rik 2810441C07Rik 3830408P06Rik 4632409L22Rik 4632412…
99	V$CHX10_01	37	37	1991	383	13760	-1.82	0.0	0.01	0.0	2810038K19Rik AI132321 AW557805 Abcb4 Alas1 Araf1 Cd36 Cideb Copz2 Cs Ctdp1 F10 Foxd3 Gabra1 Ghrl Hgf Hsd17b4 Itgbl1 Klra3 Krtap12-1 Lix1 Ly6f Nat6 Prpf39 Pth Ptpn20 Rab10 Sh3bgrl2 Slc38a5 Tarsl1 Tex12 Tlr1 Trim3 Ttpa Uncx4.1 Ywhaq Ywhaz
100	V$PITX2_Q2: pituitary homeobox factor 2	830	830	1198	6089	8054	-1.9	0.0	0.03	0.0	0610033H09Rik 0610039P13Rik 0910001K20Rik 1110003P22Rik 1110030J09Rik 1200002M06Rik 1300013B24Rik 1300017K07Rik 1700073K01Rik 1810008K03Rik 1810011K17Rik 1810029C22Rik 1810031K02Rik 2310001N14Rik 2310010G13Rik 2310016N21Rik 2410004H02Rik 2610014F08Rik 2610020N02Rik 2700083B06Rik 2700094L05Rik 2810429O05Rik 3830408P06Rik 4632409L22Rik 4930418P06Rik 4930584N22Rik 4931420D14Rik 4933424N09Rik 5430428…
101	V$SREBP1_01: sterol regulatory element-binding protein 1	59	59	1969	555	13588	-1.91	0.0	0.01	0.0	1810008K03Rik 1810029C22Rik 2310010G13Rik 4930418P06Rik 5430431G03Rik AV216087 Aars Abcg4 Acox1 Adfp Ankfy1 BC054822 Bloc1s1 Cib1 Ckmt2 Cln3 Cstf1 Ctsg Dhdds Dhx16 Eef2 Fabp3 Faf1 Fcrl3 Gba Gsh2 Gtf2h1 Hel308 Hoxb5 Hps3 Hrh2 Irf7 Itgb2 Klrc2 Lactb Lamp1 Lox Lrrk2 Map4k1 Ms4a10 P2ry12 Pcdhb22 Pigr Pln Pp11r Ppm1a Rab17 Rhot2 Rufy1 Smc6l1 Stk38 Sytl2 Thrsp Txndc5 Ubap2 Ube4b V1rc5 Vps26 Zic3
102	V$XBP1_01: X-box-binding protein 1	156	156	1872	1286	12857	-1.92	0.0	0.02	0.0	1810008K03Rik 1810029C22Rik 2310038K02Rik 2810429O05Rik 5430431G03Rik A630065K24Rik AI132321 AI429613 AV216087 Abcg4 Acox1 Adfp Adrb2 Alpk2 Ankra2 Aox3 Apg4d Art1 Atp5s B3gnt3 BC021381 BC022145 Baat Bcl7b Card14 Casq2 Ccnk Ccr6 Cdh4 Cdkn2c Chfr Cish Clec1b Cln3 Cmya1 Cndp2 Copb2 Crabp2 Cryga Cstf1 Ctsg Ctsk Cyp2e1 Dbnl Dhdds Dkkl1 Dok2 Dpp4 Dscr1l1 Dullard Dusp3 Dusp7 Eef2k Eif2ak1 Elavl4 Enpep E…
103	V$MYOGNF1_01: myogenin / nuclear factor 1 or related factors	465	465	1563	2984	11159	-1.96	0.0	3.42	1.36	0910001K20Rik 1110001A12Rik 1110030J09Rik 1500010M16Rik 1810008K03Rik 2310016N21Rik 2310038K02Rik 2410129E14Rik 2700094L05Rik 9130020G10Rik A630065K24Rik AI256711 AI429613 AI788959 Aadat Abcg4 Abcg8 Abhd5 Acadvl Acas2 Acin1 Actn3 Actr8 Adam17 Adat1 Adcyap1 Agrp Agtrl1 Ahrr Ak1 Akr1b7 Alas1 Alas2 Aldh1b1 Alox15b Amy2 Ank3 Anxa10 Aox4 Ap3d1 Ap3m1 Ap4s1 Araf1 Arhgap1 Arid3a Arrdc4 Asgr2 Ash2l Atf3 A…
104	V$ZID_01: zinc finger with interaction domain	328	328	1700	2058	12085	-2.02	0.0	3.5	1.39	2310010G13Rik 2310038K02Rik 2810038K19Rik 5430428G01Rik 6530406M24Rik A830006N08Rik AI840980 Abca7 Actl7b Actn3 Ada Adam17 Adcy3 Adcy8 Adpn Ak5 Alas1 Aldh1b1 Aldrl6 Alox15 Ankib1 Aox4 Ap3m1 Ap3m2 Ap3s2 Apg4d Apoa5 Arid3b Arl10a Atxn7l4 B4galt7 BC004853 BC005471 BC006933 BC013712 BC018507 BC019977 BC025458 BC025816 BC027174 Bhmt2 Birc1a Blr1 Cacna1g Cacng3 Capn3 Capn7 Car2 Car4 Casp14 Casp9 Cbfa2t…
105	V$MTATA_B: Muscle TATA box	934	934	1094	6803	7340	-2.04	0.0	0.04	0.0	0610009C03Rik 0610011D08Rik 1110037N09Rik 1300013B24Rik 1300017K07Rik 1810008K03Rik 1810029C22Rik 1810031K02Rik 2310010G13Rik 2310016N21Rik 2610014F08Rik 2610020N02Rik 2810429O05Rik 3100002B05Rik 3830408P06Rik 4632409L22Rik 4732429I09Rik 4930418P06Rik 4930584N22Rik 4931420D14Rik 4933424N09Rik 5430428G01Rik 5430431G03Rik 6030446I19Rik 6430559E15Rik 9230106L14Rik A2bp1 A830006N08Rik AI225782 AI4296…
106	V$PAX3_B: Pax-3 binding sites	1263	1263	765	8524	5619	-2.04	0.0	3.13	1.17	0610009C03Rik 0610011D08Rik 0610040B21Rik 0910001K20Rik 1110003P22Rik 1110028E10Rik 1110030J09Rik 1110063F24Rik 1200002M06Rik 1300010A20Rik 1300017K07Rik 1500010M16Rik 1700073K01Rik 1810008K03Rik 1810011K17Rik 2010005A06Rik 2310001H13Rik 2310001N14Rik 2310016N21Rik 2310038K02Rik 2310067E08Rik 2410004H02Rik 2410129E14Rik 2600002E23Rik 2610014F08Rik 2700083B06Rik 2700094L05Rik 2810038K19Rik 2810429…
107	V$RFX1_02: X-box binding protein RFX1	725	725	1303	4779	9364	-2.06	0.0	3.14	1.17	0610033H09Rik 0610039P13Rik 0910001K20Rik 1110001A12Rik 1110030J09Rik 1500010M16Rik 1810008K03Rik 1810029C22Rik 1810031K02Rik 2310001N14Rik 2310010G13Rik 2310038K02Rik 2410129E14Rik 2600002E23Rik 2610014F08Rik 2700083B06Rik 2700094L05Rik 2810441C07Rik 3100002B05Rik 4732429I09Rik 4930418P06Rik 4930457P18Rik 4933424N09Rik 5430431G03Rik 6430559E15Rik 9230106L14Rik AF397014 AI225782 AI429613 AI661017…
108	V$TCF4_Q5	1579	1579	449	11260	2883	-2.06	0.0	0.03	0.0	0610009C03Rik 0610011D08Rik 0610033H09Rik 0610039P13Rik 0610040B21Rik 0910001K20Rik 1110001A12Rik 1110030J09Rik 1110037N09Rik 1110063F24Rik 1200002M06Rik 1300010A20Rik 1300013B24Rik 1300017K07Rik 1700073K01Rik 1810011K17Rik 1810029C22Rik 2010005A06Rik 2010321J07Rik 2310001N14Rik 2310010G13Rik 2310016N21Rik 2310038K02Rik 2310067E08Rik 2410004H02Rik 2410129E14Rik 2610014F08Rik 2610020N02Rik 2700083…
109	V$HEN1_01: HEN1	63	63	1965	320	13823	-2.08	0.0	4.26	1.94	1810011K17Rik A830006N08Rik Adar Adck1 Adcy4 Adra1b Ak1 BC013491 BC025816 Camkk1 Cfl1 Crhr1 Csmd1 Dapk2 Dmap1 Dnaja4 Dpysl3 Efnb2 Eng Fcer1g Gas2 Gdf10 Gphn Gzmb Hfe Hhex Hif1a Hoxa13 Hoxb5 Hpca Ibsp Khdrbs1 Klf1 Lat Lias Lrrfip1 Lsp1 Mst1r Pbef1 Pld1 Polg Ppp3cc Pqlc2 Prg1 Prkcb1 Prkcz Prss11 Ptger1 Ptp4a3 Rab25 Serpinb2 Sgtb Slc5a1 Sox18 Stat2 Tcea3 Thsd1 Tm4sf17 Tnfaip9 Tnip2 Tnni1 Vdp Zdhhc14
110	V$ATF3_Q6: activating transcription factor 3	238	238	1790	1458	12685	-2.1	0.0	3.56	1.42	0610009C03Rik 0910001K20Rik 1810011K17Rik 2310010G13Rik 2310058A11Rik 2600002E23Rik 2610014F08Rik 2700094L05Rik 5830461H18Rik AI225782 AV071179 AW557805 Abcg4 Actl7b Actn3 Adcy8 Adpn Alas2 Aldh7a1 Angptl3 Ank3 Ankfy1 Ankra2 Aoah Apba3 Apob48r Aptx Aqp7 Art2b Atp5d BC004012 BC022687 BC025600 Bag5 Bcl6b Bscl2 Btg2 C630013N10Rik CRAD-L Camp Capn8 Capza3 Ccng1 Cd160 Cd6 Cdh15 Cdipt Centg3 Cln3 Cltb C…
111	V$NRF2_Q4: heterodimer containing Nrf2	564	564	1464	3680	10463	-2.18	0.0	3.07	1.15	0610009C03Rik 0610011D08Rik 0610039P13Rik 1110030J09Rik 1110037N09Rik 1500010M16Rik 1810008K03Rik 1810029C22Rik 2310001N14Rik 2310010G13Rik 2310016N21Rik 2310038K02Rik 2310058A11Rik 2810441C07Rik 2810484M10Rik 5430428G01Rik 5830442J12Rik 5830461H18Rik 6530406M24Rik 9130427A09Rik A2bp1 AI132321 AI788959 Aacs Aadat Abca7 Abcb1b Abcc9 Abcd4 Acadm Acin1 Actr8 Acvrl1 Adam17 Adam19 Adam22 Adamts4 Adamt…
112	V$OCT_C: Octamer binding site	114	114	1914	963	13180	-2.19	0.0	0.02	0.0	0610040B21Rik 1300010A20Rik 2310058A11Rik 2810429O05Rik 4632412E09Rik 4732497O03Rik 5830442J12Rik Adat1 Adpn Aldh1a2 Aldh1a7 BC004690 BC021611 C1qtnf3 Car13 Cdh15 Ces1 Creb3 Crtam Csf2rb1 Csf2rb2 Cxcl7 Cyfip2 Cyp2b10 Cyp2j5 D730049H07Rik Elavl4 Esrrg Extl3 Fes Fgf20 Figf Gab2 Gabrb1 Gadd45g Galc Galntl5 Gck Gcm1 Gfi1b Gp1ba Gpm6a Gpr65 Guca2a H2afy Hcst Hmox2 Il4ra Itgbl1 Jund1 Kctd12 Kera Krt1-2…
113	V$AREB6_03: AREB6 (Atp1a1 regulatory element binding factor 6)	341	341	1687	2160	11983	-2.24	0.0	3.22	1.22	1110037N09Rik 1300010A20Rik 1810008K03Rik 1810011K17Rik 2700094L05Rik 2810038K19Rik 2810427I04Rik 4930418P06Rik 4930584N22Rik 5430431G03Rik 6030446I19Rik A330096I21Rik A630065K24Rik A830006N08Rik AI661017 Abca7 Actrt1 Adamts8 Adar Adfp Admr Akr1b7 Akr1e1 Aldh1a7 Aldh7a1 Alox15 Alpk2 Ang2 Ank3 Ankib1 Ap3m1 Ap3m2 Ap4s1 Apeh Aplp1 Arhgap17 Atp5d Atp6v0a4 Auh Avpr1a BB219290 BC018285 BC020184 BC02214…
114	V$LHX3_01: LIM homeobox transcription factor 3	140	140	1888	1151	12992	-2.28	0.0	0.02	0.0	1110001A12Rik 1300017K07Rik 2310067E08Rik 2410004H02Rik 3830408P06Rik 9130427A09Rik Abcb11 Abcc9 Abcd4 Actrt1 Acvr2 Adam28 Alas2 Aldrl6 Aox4 Arhgap5 Arid3b Art2b Atp5d Avpr1a BC003993 BC004690 BC027127 Bcar1 Birc1a Car1 Cbx5 Cd163 Cdc26 Cdipt Cldn15 Cort Cpa5 Cpb1 Creb3l3 Csl Cyp2f2 Cyp2j5 Cyp2s1 D10Bwg0791e Daf1 Defb11 Defb2 Defcr3 Dmap1 Dmbt1 Dpys Dyx1c1 Eef2k Eif2ak4 Entpd2 Ephx2 Esrrg Fbxo6b …
115	V$TITF1_Q3: TTF-1, TITF1 (thyroid transcription factor 1)	754	754	1274	5514	8629	-2.33	0.0	0.06	0.0	0610011D08Rik 0610033H09Rik 1110001A12Rik 1110030J09Rik 1110037N09Rik 1200002M06Rik 1300017K07Rik 1700073K01Rik 1810029C22Rik 1810031K02Rik 2310038K02Rik 2310058A11Rik 2610014F08Rik 2700094L05Rik 2810429O05Rik 3100002B05Rik 4921513E08Rik 4930418P06Rik 4930457P18Rik 4930584N22Rik 5430431G03Rik 5830442J12Rik 6430559E15Rik 6530406M24Rik 9230106L14Rik A330096I21Rik A630065K24Rik AI840980 AV071179 Aac…
116	V$GFI1_01: growth factor independence 1	561	561	1467	4157	9986	-2.33	0.0	0.05	0.0	0610009C03Rik 0610033H09Rik 0910001K20Rik 1110001A12Rik 1110030J09Rik 1110037N09Rik 1200002M06Rik 1300010A20Rik 1300017K07Rik 1500010M16Rik 2600002E23Rik 2700094L05Rik 2810441C07Rik 3830408P06Rik 4930442L21Rik 5430428G01Rik 6430559E15Rik 6530406M24Rik 9130020G10Rik 9230106L14Rik A2bp1 A830006N08Rik AV071179 Aars Abca1 Abca4 Abcb1b Abcd4 Abcg8 Abhd5 Actr8 Actrt1 Acvrl1 Ada Adam21 Adcy4 Adh4 Akr1e1…
117	V$E47_01: E47	332	332	1696	2109	12034	-2.38	0.0	3.05	1.15	0610039P13Rik 1110037N09Rik 2310001H13Rik 2310016N21Rik 2310067E08Rik 2700094L05Rik 2810484M10Rik 4921513E08Rik 4930457P18Rik 9130427A09Rik Aars Abca7 Abcg5 Abcg8 Acadvl Acrbp Adat1 Adcy4 Adcy8 Akr1b7 Aldh1a2 Ap1s1 Ap3s2 Apbb1ip Apg4d Aqp7 Arhgap9 Arhgdib Arid3a Arpc3 Asgr2 Ash2l Astn1 Auh B3gnt3 BB219290 BC002230 BC006933 BC012256 BC013712 BC016235 BC021381 BC023151 BC035291 Birc1a Btd Btg4 Cabc…
118	V$DR4_Q2: direct repeat 4	1771	1771	257	12154	1989	-2.46	0.0	3.05	1.15	0610011D08Rik 0610033H09Rik 0610039P13Rik 0610040B21Rik 0910001K20Rik 1110001A12Rik 1110003P22Rik 1110028E10Rik 1110030J09Rik 1110037N09Rik 1110063F24Rik 1200002M06Rik 1300010A20Rik 1300013B24Rik 1300017K07Rik 1500010M16Rik 1700073K01Rik 1810008K03Rik 1810011K17Rik 1810029C22Rik 1810031K02Rik 2010005A06Rik 2010321J07Rik 2310001H13Rik 2310001N14Rik 2310010G13Rik 2310016N21Rik 2310038K02Rik 2310058…
119	V$TAL1ALPHAE47_01: Tal-1alpha:E47 heterodimer	185	185	1843	1124	13019	-2.49	0.0	3.22	1.22	0610009C03Rik 2700094L05Rik 4931420D14Rik 6530406M24Rik AV071179 Actn3 Actr1a Adam19 Adar Adn Agrp Ak5 Alas2 Allc Alox15 Alox15b Ambn Aoc3 Aox4 B3galt1 B4galt5 BC013491 BC022145 BC025816 BC035291 C1qtnf3 Capn9 Casp9 Casq2 Cbx5 Ccl19 Ccnt1 Cct2 Cd160 Cd34 Cdh3 Cenpb Cherp Chfr Cidec Cldn15 Clec2h Col5a3 Coro1a Cs Ctsk Dcxr Dhdds Dhx32 Dlst Dmgdh Dnahc8 Dnajb7 Dusp10 Dusp8 E430018M08Rik Ear11 Entpd…
120	V$TGIF_01: TGIF (5'TG3' interacting factor)	529	529	1499	3916	10227	-2.5	0.0	0.06	0.0	0610009C03Rik 1110003P22Rik 1200002M06Rik 1300010A20Rik 1300017K07Rik 1500010M16Rik 2310067E08Rik 2410004H02Rik 2810038K19Rik 2810407K09Rik 2810441C07Rik 4632409L22Rik 4732497O03Rik 4930418P06Rik 4930442L21Rik 6530406M24Rik 9230106L14Rik A830006N08Rik AI225782 AI788959 Aadat Aars Abcg5 Abcg8 Acadm Actl7b Actn3 Actr1a Acvrl1 Adam21 Adam22 Adam28 Adat1 Adck1 Adcy8 Admr Adrb2 Ahrr Ak5 Akr1d1 Aldh1a7…
121	V$HAND1E47_01: Hand1:E47 heterodimer	1147	1147	881	8234	5909	-2.52	0.0	0.08	0.0	0610009C03Rik 0910001K20Rik 1110028E10Rik 1110037N09Rik 1110063F24Rik 1500010M16Rik 1810011K17Rik 1810031K02Rik 2010005A06Rik 2010321J07Rik 2310001N14Rik 2310010G13Rik 2310016N21Rik 2310038K02Rik 2310058A11Rik 2310067E08Rik 2410004H02Rik 2610014F08Rik 2610020N02Rik 2700083B06Rik 2700094L05Rik 2810038K19Rik 2810441C07Rik 2810484M10Rik 3100002B05Rik 4732497O03Rik 4921513E08Rik 4930418P06Rik 4930584…
122	V$GATA2_02: GATA-binding factor 2	662	662	1366	4845	9298	-2.55	0.0	0.07	0.0	0610040B21Rik 0910001K20Rik 1110003P22Rik 1110037N09Rik 2010321J07Rik 2310016N21Rik 2310038K02Rik 2310058A11Rik 2610014F08Rik 2810038K19Rik 2810427I04Rik 2810429O05Rik 3100002B05Rik 4632412E09Rik 4732429I09Rik 4930418P06Rik 4930442L21Rik 4930584N22Rik 4931420D14Rik 5430431G03Rik 5830442J12Rik 6530406M24Rik 9130427A09Rik A830006N08Rik AI429613 AI661017 AI788959 AV216087 Aars Abcb11 Abcb4 Abcg4 Abc…
123	V$IRF7_01: interferon regulatory factor 7	1119	1119	909	8037	6106	-2.55	0.0	0.08	0.0	0610009C03Rik 0610011D08Rik 0610040B21Rik 0910001K20Rik 1110028E10Rik 1110030J09Rik 1200002M06Rik 1300010A20Rik 1500010M16Rik 1700073K01Rik 1810029C22Rik 2010321J07Rik 2310010G13Rik 2310016N21Rik 2310058A11Rik 2310067E08Rik 2600002E23Rik 2610014F08Rik 2610020N02Rik 2700083B06Rik 2700094L05Rik 2810429O05Rik 2810484M10Rik 3830408P06Rik 4632409L22Rik 4732497O03Rik 4921513E08Rik 4930418P06Rik 5430428…
124	V$TATA_C: Retroviral TATA box	587	587	1441	4313	9830	-2.6	0.0	0.08	0.0	0610009C03Rik 0610011D08Rik 0610033H09Rik 1110001A12Rik 1200002M06Rik 1300010A20Rik 1300013B24Rik 1300017K07Rik 1810031K02Rik 2310001N14Rik 2310010G13Rik 2310058A11Rik 2410004H02Rik 2610020N02Rik 2700094L05Rik 2810429O05Rik 3100002B05Rik 4632409L22Rik 4930442L21Rik 4930584N22Rik 4933424N09Rik 6430559E15Rik 6530406M24Rik 9130020G10Rik A830006N08Rik AI225782 AI661017 AI788959 Aacs Abca1 Abcb10 Abcb…
125	V$E4BP4_01: E4BP4	62	62	1966	556	13587	-2.61	0.0	0.02	0.0	0610033H09Rik 1300013B24Rik AV071179 Aldrl6 Ankib1 Ap4s1 Asrgl1 BB219290 BC027127 Cabp5 Ccl11 Ces1 Ces3 Clca3 Cndp2 Copb2 Csl Dbr1 Dcn Ddx1 Eef2 Fcamr Fgf20 Fmo5 Gpd1 Helb Ibsp Ier5 Igk-V8 Kcnj1 Mapre2 Mipol1 Mir16 Ms4a3 Napb Ndst4 Nktr Otof Pld1 Plxdc1 Pmm2 Ppp1r3a Prrx2 Rassf5 Rps6ka4 Sah Scgb3a2 Sdccag33l Slc22a7 Slc41a3 Slc8a1 Spata4 Stk38 Sult1b1 Tarsl1 Tbx6 Timeless Trpc6 Tubd1 Ushbp1 V1rd4…
126	V$VMW65_Q6	845	845	1183	6117	8026	-2.62	0.0	0.09	0.0	0610009C03Rik 0610011D08Rik 0610033H09Rik 0910001K20Rik 1110001A12Rik 1110028E10Rik 1110030J09Rik 1110037N09Rik 1300010A20Rik 1700073K01Rik 1810029C22Rik 2310010G13Rik 2310058A11Rik 2310067E08Rik 2600002E23Rik 2610014F08Rik 2700094L05Rik 2810038K19Rik 2810427I04Rik 2810429O05Rik 4632409L22Rik 4930418P06Rik 4930442L21Rik 4931420D14Rik 4933424N09Rik 5430431G03Rik 6430559E15Rik 6530406M24Rik 9230106…
127	V$GATA1_05: GATA-binding factor 1	307	307	1721	2333	11810	-2.64	0.0	0.06	0.0	0610011D08Rik 0910001K20Rik 1110003P22Rik 1810029C22Rik 2610014F08Rik 2810427I04Rik 2810441C07Rik 4930442L21Rik 4931420D14Rik 5830442J12Rik 9130427A09Rik AI132321 AI429613 Aadat Aars Abcb11 Abcg5 Abcg8 Acvr2 Adam28 Adpgk Aldh7a1 Ambn Ank3 Ankfy1 Anxa10 Aox3 Ap3d1 Ap3m1 Ap3m2 Ap3s2 Apcs Apg4d Apoa5 Arhgap1 Arhgap5 Arid3b Arl10a Arrdc4 Asb12 Atp1b4 Atp6v0a1 B3galt2 BC018507 Bcdo2 Bcl2l14 Bcl7b Bfsp…
128	V$OCT1_B: Octamer binding factor 1	104	104	1924	869	13274	-2.65	0.0	0.03	0.0	0610040B21Rik 1300010A20Rik 2310058A11Rik 4632412E09Rik 4732497O03Rik 5830442J12Rik Adat1 Adpn Aldh1a2 Aldh1a7 Arid3b BC004690 BC018285 BC021611 C1qtnf3 Car13 Cd36 Cd79b Ces1 Coq3 Creb3 Crtam Csf2rb1 Csf2rb2 Cyp2b10 D730049H07Rik E030024M05Rik Elavl4 Esrrg Fcna Fes Figf Galntl5 Gdap1 Gfi1b Gp1ba Gpm6a Gpx6 Guca2a Il4ra Impg1 Itgb7 Jund1 Kctd12 Krt2-4 Lpl Lum Ly96 Msra Ncoa5 Neurog1 Nfyc Npas3 Oas…
129	V$VJUN_01: v-Jun	6	6	2022	10	14133	-2.68	0.0	4.6	2.1	Atp5d D8Ertd325e Nap1l3 Rhoj Sbds Tdrd7
130	V$ATATA_B: Avian C-type TATA box	135	135	1893	1093	13050	-2.71	0.0	0.04	0.0	0610033H09Rik 1300013B24Rik 2810407K09Rik Acadm Adpn Ankfy1 Anxa7 Arpc3 Atp6v0a4 Atp6v1d B3galt2 BC011487 BC014685 BC016235 BC023151 Birc1a Birc1b Cabp5 Cbx5 Cck Cd24a Cd6 Centa2 Chn1 Chrna5 Cidec Clec2h Col10a1 Cpa3 Cyp2b10 Cyp3a13 Cyp3a16 Cyp3a41 Cyp4a14 D5Bwg0860e Dlat Dspg3 Eif2b4 Ell2 Faf1 Fcamr Fcho1 Galc Galgt2 Gbp2 Gdap10 Gdf9 Glrp1 Glycam1 Gm1 Gmppb Golga3 Gpm6a Gzma H1foo Hsd3b5 Hspb3 I…
131	V$GATA1_02: GATA-binding factor 1	756	756	1272	5064	9079	-2.73	0.0	2.28	0.65	0610040B21Rik 0910001K20Rik 1110030J09Rik 1110063F24Rik 1200002M06Rik 1300010A20Rik 1300013B24Rik 1500010M16Rik 1810011K17Rik 2310016N21Rik 2310038K02Rik 2310058A11Rik 2410004H02Rik 2600002E23Rik 2610014F08Rik 2700083B06Rik 2810038K19Rik 2810441C07Rik 3100002B05Rik 3830408P06Rik 4632412E09Rik 4732497O03Rik 4930418P06Rik 4930442L21Rik 4930584N22Rik 4931420D14Rik 4933424N09Rik 6430559E15Rik 6530406…
132	V$NFKB_C: NF-kappaB binding site	56	56	1972	506	13637	-2.74	0.0	0.02	0.0	0610039P13Rik A330096I21Rik Adamts8 Ap1g2 BC025458 Blr1 Ccr6 Cdh5 Centd3 Crygn Cxcl4 Defb2 Dpep1 Dpp4 Efhd2 Exosc9 Fgf16 Gabra6 Gpr74 Grn Icam2 Il16 Il17e Il1f6 Jund1 Khdrbs2 Lats1 Lmo2 Moap1 Mpa2 Mrps15 Mug1 Myadm Nfkbia Ntsr1 P2ry2 Pcdh21 Pigc Pkp3 Pla2g12b Pltp Prlpk Prnd Ptgir Ptp4a3 Rac3 Rev3l Sdccag10 Sh2d3c Slamf8 Smpd3 T2bp Tnip1 Vav2 Wisp1 Zfp84
133	V$E2F1_Q6_01	735	735	1293	4920	9223	-2.74	0.0	2.26	0.65	0610009C03Rik 0610033H09Rik 0610040B21Rik 0910001K20Rik 1110003P22Rik 1110030J09Rik 1110063F24Rik 1200002M06Rik 1300013B24Rik 1500010M16Rik 1700073K01Rik 1810031K02Rik 2310038K02Rik 2310058A11Rik 2810038K19Rik 2810407K09Rik 2810427I04Rik 4632409L22Rik 4632412E09Rik 4732429I09Rik 4921513E08Rik 4930457P18Rik 4930584N22Rik 4933424N09Rik 5830461H18Rik 6030446I19Rik 9130020G10Rik 9230106L14Rik AI22578…
134	V$E2F_Q4: E2F	717	717	1311	4797	9346	-2.76	0.0	2.25	0.65	0610009C03Rik 0610040B21Rik 1110001A12Rik 1110030J09Rik 1110063F24Rik 1300017K07Rik 1700073K01Rik 1810008K03Rik 2310010G13Rik 2310038K02Rik 2310058A11Rik 2410004H02Rik 2600002E23Rik 2810038K19Rik 2810407K09Rik 2810484M10Rik 4632409L22Rik 4632412E09Rik 4732497O03Rik 4921513E08Rik 4930457P18Rik 4933424N09Rik 6430559E15Rik AI225782 AI840980 AW557805 Aars Aatf Abca1 Abcb11 Acin1 Acrbp Actn3 Acvrl1 Ad…
135	V$AP4_01: activator protein 4	195	195	1833	1207	12936	-2.78	0.0	2.83	0.98	0610011D08Rik 1110028E10Rik 1300010A20Rik 1810008K03Rik 1810011K17Rik 2810038K19Rik 2810441C07Rik AI132321 AI840980 Abca1 Abcg5 Abcg8 Adamts4 Adcy4 Adcy8 Akr1d1 Angptl3 Apcs Apoa5 Apobec1 Araf1 Arhgap6 Astn1 B3gnt3 BC006779 BC010462 BC012256 BC013491 BC020184 BC021381 Car13 Card14 Catsper1 Cd48 Cenpb Cfl1 Chst1 Chst4 Clcnkb Cnnm2 Cpz Crtam Csrp1 Ctse Cutl1 Cxcl13 Cxcl4 Cyct Ddc8 Defb2 Dkk4 Dlgh2 …
136	V$COREBINDINGFACTOR_Q6	637	637	1391	4642	9501	-2.79	0.0	0.1	0.0	0610039P13Rik 1110028E10Rik 1110030J09Rik 1200002M06Rik 1300010A20Rik 1300013B24Rik 2010005A06Rik 2310001N14Rik 2310010G13Rik 2310016N21Rik 2610014F08Rik 2810038K19Rik 4931420D14Rik 4933424N09Rik 6530406M24Rik 9130020G10Rik 9130427A09Rik A330096I21Rik A630065K24Rik A830006N08Rik AI225782 AI429613 AW557805 Aadat Abca1 Abca4 Abcb1b Abcd4 Abhd5 Acadm Acrbp Actn3 Adam17 Adam21 Adam22 Adamts8 Adcy3 Ad…
137	V$LEF1TCF1_Q4	971	971	1057	6974	7169	-2.8	0.0	0.12	0.0	0610011D08Rik 0610040B21Rik 0910001K20Rik 1110030J09Rik 1110037N09Rik 1200002M06Rik 1300017K07Rik 1700073K01Rik 1810029C22Rik 2010005A06Rik 2310038K02Rik 2310067E08Rik 2410004H02Rik 2410129E14Rik 2610014F08Rik 2700083B06Rik 2700094L05Rik 2810038K19Rik 2810429O05Rik 2810441C07Rik 3100002B05Rik 3830408P06Rik 4632412E09Rik 4931420D14Rik 6430559E15Rik 9130020G10Rik 9130427A09Rik 9230106L14Rik A2bp1 A…
138	V$FOXP3_Q4	1176	1176	852	8398	5745	-2.83	0.0	0.12	0.0	0610011D08Rik 0610033H09Rik 1110001A12Rik 1110003P22Rik 1110028E10Rik 1110030J09Rik 1110037N09Rik 1110063F24Rik 1300010A20Rik 1300017K07Rik 1500010M16Rik 1700073K01Rik 1810008K03Rik 1810011K17Rik 1810031K02Rik 2010005A06Rik 2010321J07Rik 2310001H13Rik 2310001N14Rik 2310016N21Rik 2310038K02Rik 2310067E08Rik 2410004H02Rik 2610014F08Rik 2610020N02Rik 2700094L05Rik 2810038K19Rik 2810427I04Rik 2810429…
139	V$DEC_Q1	1452	1452	576	9935	4208	-2.84	0.0	2.2	0.64	0610011D08Rik 0610033H09Rik 0610039P13Rik 0610040B21Rik 0910001K20Rik 1110001A12Rik 1110003P22Rik 1110028E10Rik 1110030J09Rik 1110037N09Rik 1200002M06Rik 1300013B24Rik 1300017K07Rik 1500010M16Rik 1810008K03Rik 1810029C22Rik 1810031K02Rik 2010321J07Rik 2310010G13Rik 2310038K02Rik 2310058A11Rik 2310067E08Rik 2410129E14Rik 2600002E23Rik 2610020N02Rik 2700083B06Rik 2810038K19Rik 2810427I04Rik 2810429…
140	V$FOXO4_01: fork head box O4	1376	1376	652	9780	4363	-2.89	0.0	0.12	0.0	0610009C03Rik 0610039P13Rik 1110001A12Rik 1110003P22Rik 1110030J09Rik 1200002M06Rik 1300010A20Rik 1300013B24Rik 1300017K07Rik 1700073K01Rik 1810031K02Rik 2010321J07Rik 2310001N14Rik 2310010G13Rik 2310016N21Rik 2310038K02Rik 2310058A11Rik 2310067E08Rik 2410004H02Rik 2410129E14Rik 2600002E23Rik 2610014F08Rik 2610020N02Rik 2700083B06Rik 2700094L05Rik 2810038K19Rik 2810407K09Rik 2810429O05Rik 2810441…
141	V$AP1_Q2: activator protein 1	1396	1396	632	9550	4593	-2.9	0.0	2.09	0.6	0610011D08Rik 0610033H09Rik 0610039P13Rik 0610040B21Rik 1110030J09Rik 1110037N09Rik 1200002M06Rik 1300010A20Rik 1300013B24Rik 1700073K01Rik 1810008K03Rik 1810029C22Rik 2010005A06Rik 2010321J07Rik 2310001N14Rik 2310010G13Rik 2310016N21Rik 2310067E08Rik 2410004H02Rik 2410129E14Rik 2600002E23Rik 2610014F08Rik 2610020N02Rik 2810038K19Rik 2810427I04Rik 2810441C07Rik 2810484M10Rik 3100002B05Rik 3830408…
142	V$NRF2_01: nuclear respiratory factor 2	317	317	1711	2379	11764	-2.92	0.0	0.09	0.0	0610033H09Rik 0610039P13Rik 1110001A12Rik 1500010M16Rik 2310038K02Rik 2410004H02Rik 2600002E23Rik 2610020N02Rik 2700094L05Rik 2810038K19Rik 2810407K09Rik 3100002B05Rik 4921513E08Rik 4930584N22Rik 4933424N09Rik 9130020G10Rik AF397014 AI225782 AI840980 AW557805 Aatf Abcd4 Abcg4 Acas2 Acin1 Acvr2 Acvrl1 Ada Adam17 Adat1 Adpgk Aggf1 Aldh1b1 Ankib1 Anp32b Anxa10 Ap2s1 Ap3d1 Ap4s1 Apbb1ip Apeh Aptx Arg…
143	V$STAT_01: signal transducers and activators of transcription	362	362	1666	2695	11448	-2.93	0.0	0.1	0.0	0610009C03Rik 1300010A20Rik 2010005A06Rik 2600002E23Rik 2810429O05Rik 3100002B05Rik 5430428G01Rik AF397014 AI256711 AI788959 Aars Abca1 Abcb11 Abcb1b Abcd4 Abhd5 Actr8 Acvrl1 Ada Adamts4 Adamts8 Adck1 Adcy3 Adfp Adrb2 Agrp Amy2 Apcs Apg4d Aptx Arg1 Arhgap5 Asah2 Ash2l Asrgl1 Atp1b4 Atp5a1 Atp5d Auh BC004044 BC010462 BC013491 BC019977 BC021611 BC025600 BC054822 Camp Capn7 Capn9 Car1 Car3 Catnbip1 …
144	V$LDSPOLYA_B: Lentiviral Poly A downstream element	1647	1647	381	11315	2828	-2.94	0.0	2.25	0.65	0610011D08Rik 0610040B21Rik 0910001K20Rik 1110001A12Rik 1110028E10Rik 1110030J09Rik 1110037N09Rik 1110063F24Rik 1200002M06Rik 1300010A20Rik 1300013B24Rik 1300017K07Rik 1500010M16Rik 1700073K01Rik 1810008K03Rik 1810011K17Rik 1810029C22Rik 1810031K02Rik 2010005A06Rik 2310001H13Rik 2310001N14Rik 2310016N21Rik 2310038K02Rik 2310058A11Rik 2310067E08Rik 2410004H02Rik 2610014F08Rik 2700083B06Rik 2700094…
145	V$FOXO1_02: fork head box O1	107	107	1921	876	13267	-2.96	0.0	0.05	0.0	1300010A20Rik 6530406M24Rik 9130020G10Rik AI661017 Acadvl Adfp Adrb2 Agtrl1 Ahrr Akr1b7 Akr1d1 Ankib1 Ap3s2 BC005471 BC012256 BC023151 Birc1a Cabc1 Car1 Cd5l Cdc42 Ces1 Cntn6 Cyp2b10 Cyp2c39 Cyp3a16 Dapp1 Dmap1 Dusp24 E030024M05Rik Efna1 Epim Fcer1g Foxa1 Frat1 Furin Fyb Fyco1 Gdap2 Gm323 Gtf2a1lf Hdgfrp2 Hspb3 Idh1 Igsf4a Il1f8 Insr Itk Jub Kap Lcp2 Lgals12 Lipe Lox Mapk11 Mast2 Mcp Mcsp Med8 Mf…
146	V$CDPCR3HD_01: cut-like homeodomain protein	623	623	1405	4520	9623	-2.97	0.0	0.13	0.0	0910001K20Rik 1110001A12Rik 1110003P22Rik 1110028E10Rik 1110037N09Rik 1110063F24Rik 1300010A20Rik 1300013B24Rik 1500010M16Rik 2010321J07Rik 2310038K02Rik 2600002E23Rik 2700094L05Rik 2810427I04Rik 2810429O05Rik 2810441C07Rik 2810484M10Rik 3100002B05Rik A2bp1 A630065K24Rik AW557805 Aars Abca7 Abcb1b Abcc9 Acadm Acadvl Adamts8 Adar Adcy3 Adfp Agxt Alas1 Allc Alpk2 Ang2 Angptl3 Ankib1 Ankra2 Aox3 Ap1…
147	V$HP1SITEFACTOR_Q6	473	473	1555	3469	10674	-2.98	0.0	0.12	0.0	0610011D08Rik 1110037N09Rik 1300013B24Rik 1700073K01Rik 1810031K02Rik 2310010G13Rik 2310016N21Rik 2810038K19Rik 3100002B05Rik 4930418P06Rik 5430428G01Rik 6030446I19Rik 6530406M24Rik 9130427A09Rik A2bp1 AV071179 Aars Abca7 Acox1 Adam22 Adam28 Adamts8 Adat1 Adh4 Adpgk Adra1b Agtr2 Ak5 Akr1b7 Akr1d1 Aldh7a1 Aldrl6 Ankfy1 Anxa10 Aoah Aox3 Ap2a2 Apba3 Apcs Aqp7 Aqp9 Araf1 Arg1 Arhgap5 Arhgap6 Arhgdib …
148	V$E2F1DP1RB_01: Rb:E2F-1:DP-1 trimeric complex	98	98	1930	809	13334	-2.99	0.0	0.05	0.0	Aars Ada Adcy8 Ambn Ap4s1 Araf1 Arhgap6 Arhgap8 Arrdc4 Atp5d Atrx Bhmt2 Btg2 Cabc1 Card14 Chn1 Clec1b Clpx Cyp2s1 D10Bwg0791e D13Wsu64e Ddx54 Degs2 Diap1 Dkkl1 Dlst Dmrt2 E130016I23Rik Efna1 Egfl6 Egfl9 Ercc5 Faf1 Gfi1b Glcci1 Glis1 Hnrpa2b1 Hoxa13 Jund1 Khdrbs1 Ksr Lhx5 Lims2 Lman1l Lpl Lrrfip1 Lyl1 Lypdc1 Mapre2 Maz Mfhas1 Mipol1 Ndufs7 Nfatc2 Nid1 Nlgn1 Nme6 Nmyc1 Notch2 Olfml3 Oprd1 Orm1 Orm2…
149	V$E2F_03	191	191	1837	1479	12664	-3.0	0.0	0.07	0.0	2310058A11Rik 2810038K19Rik AW557805 Acrbp Ada Adam17 Adcy3 Adcy4 Adcy8 Ankib1 Ap4s1 Araf1 Arhgap6 Arhgap8 Armc5 Arrdc4 Atf3 Atp1b4 Atp5d Atrx B4galt5 BC006933 BC023151 BC027174 Bhmt2 Bmp8a Btg2 Cabc1 Cacna1g Capn2 Car13 Card14 Cherp Chn1 Clec1b Clpx Cmya1 Cnnm2 Cog4 Creb3 Cryl1 Cs Cyp2s1 D10Bwg0791e D10Ertd718e D13Wsu64e Ddx24 Degs2 Dhdds Dhx32 Dlat Dlst Dmrt2 Dnahc11 Dnahc8 Dner Dusp10 Dvl1 E13…
150	V$PTF1BETA_Q6	182	182	1846	1133	13010	-3.01	0.0	2.58	0.8	0610033H09Rik 0610040B21Rik 1300010A20Rik 2010005A06Rik 3830408P06Rik 4632412E09Rik 4933424N09Rik 9130020G10Rik AI225782 AI661017 AI788959 Abcc9 Actn3 Acvr2 Adamts4 Adat1 Adh4 Agtr2 Alas2 Aldh1a7 Amhr2 Ankib1 Anxa10 Apobec1 Arrdc4 Atp1b4 BC006933 BC023151 BC025816 Banp Bcl2l14 Bcl2l2 Bfsp1 C1s Casp9 Catnbip1 Ccng1 Cd48 Cdc23 Chst1 Chst4 Cmkor1 Col5a1 Crabp1 Crygb Ctsg Cyp3a16 Daf1 Dapk2 Dbpht1 Dc…
151	V$BACH2_01: BTB and CNC homolog 2	1402	1402	626	9617	4526	-3.07	0.0	1.84	0.42	0610009C03Rik 0610011D08Rik 0610040B21Rik 0910001K20Rik 1110003P22Rik 1110037N09Rik 1110063F24Rik 1200002M06Rik 1300013B24Rik 1700073K01Rik 1810008K03Rik 1810011K17Rik 1810029C22Rik 1810031K02Rik 2010321J07Rik 2310001N14Rik 2310010G13Rik 2310016N21Rik 2310058A11Rik 2310067E08Rik 2410004H02Rik 2410129E14Rik 2600002E23Rik 2610014F08Rik 2610020N02Rik 2700094L05Rik 2810038K19Rik 2810407K09Rik 2810441…
152	V$USF_01: upstream stimulating factor	230	230	1798	1466	12677	-3.1	0.0	2.33	0.65	0610040B21Rik 1500010M16Rik 1810008K03Rik 1810029C22Rik 2310010G13Rik 2310038K02Rik 2600002E23Rik 2610014F08Rik 3830408P06Rik 4632412E09Rik 4930457P18Rik 5430431G03Rik AI225782 AV216087 Aars Aatf Abcd4 Abcg4 Acox1 Adck1 Adfp Admr Aldh1b1 Alpk2 Ank3 Ankfy1 Anp32b Anxa7 Aox4 Ap3m1 Apoa5 Art3 Atp5a1 Atp5s Atp6v0a4 B3galt2 BC004044 BC004853 BC012256 BC016495 BC025458 BC027072 BC027342 Bloc1s1 Bscl2 C…
153	V$MAF_Q6	71	71	1957	397	13746	-3.1	0.0	3.0	1.11	2310067E08Rik 2610020N02Rik Acadvl Adamts4 Apbb1ip Arhgap9 Arhgdib Bcdo2 Cbfa2t3h Cbr2 Cdh4 Ces3 Clec2h Coq3 Cort Cs Cxcl14 Cyp2a12 Cyp3a13 D8Ertd325e Dnahc8 Dok3 Galnt11 Hivep3 Hpgd Il11ra1 Il1f8 Inpp5b Isl2 Ivl Kcnk5 Kcnmb1 Kera Lims2 Man2b1 Maz Misc12 Nap1l3 Nek9 Ntn1 Pax4 Pck1 Pde4b Phyh Plek Pon3 Prlpk Psen2 Ptgs1 Ptprr Qpctl Rps6ka4 Scgb3a1 Sema4a Serpina12 Serpinb11 Sftpd Slc22a21 Smarca1 …
154	V$BARBIE_01: barbiturate-inducible element	1035	1035	993	7065	7078	-3.11	0.0	1.67	0.29	0610011D08Rik 0910001K20Rik 1110028E10Rik 1110030J09Rik 1110037N09Rik 1200002M06Rik 1300013B24Rik 1300017K07Rik 1810008K03Rik 1810011K17Rik 1810029C22Rik 1810031K02Rik 2310001N14Rik 2310016N21Rik 2310038K02Rik 2310058A11Rik 2410004H02Rik 2410129E14Rik 2700094L05Rik 2810427I04Rik 3830408P06Rik 4632409L22Rik 4930418P06Rik 4931420D14Rik 4933424N09Rik 5830442J12Rik 6030446I19Rik 6430559E15Rik 6530406…
155	V$E2_01: papilloma virus regulator E2	123	123	1905	742	13401	-3.14	0.0	2.64	0.83	0610033H09Rik 1500010M16Rik 4732497O03Rik 4930457P18Rik 5830461H18Rik Aadat Abca1 Actl7b Actr1a Adam22 Adamts8 Adcy4 Alas2 Amhr2 Anapc13 Aox4 Ap2a2 Ap3s2 Art3 Asah2 Atf3 BC005471 BC012256 BC023151 BC054822 Bcat2 Birc2 Capn8 Capn9 Car1 Cog4 Coq3 Crabp2 Cyfip2 Cyp27a1 Cyp3a11 Dlst Dpp4 Dpysl3 Fzd1 Gc Gdf10 Gk-rs1 Gkap1 Glcci1 Got1 Gpm6a Gpr83 Hbld2 Hcfc1r1 Hey2 Hnrph1 Ifi1 Inpp5b Irf2 Isl2 Khdrbs2 …
156	V$E2F1_Q6: E2F-1	1064	1064	964	7280	6863	-3.17	0.0	1.57	0.23	0610009C03Rik 0610011D08Rik 0610033H09Rik 0610040B21Rik 0910001K20Rik 1110001A12Rik 1110003P22Rik 1110030J09Rik 1110063F24Rik 1300013B24Rik 1500010M16Rik 1700073K01Rik 1810008K03Rik 1810031K02Rik 2010005A06Rik 2310010G13Rik 2310038K02Rik 2310058A11Rik 2410129E14Rik 2600002E23Rik 2610020N02Rik 2700094L05Rik 2810038K19Rik 2810407K09Rik 2810427I04Rik 2810484M10Rik 3100002B05Rik 4632409L22Rik 4632412…
157	V$EVI1_05: ectopic viral integration site 1 encoded factor	113	113	1915	903	13240	-3.27	0.0	0.07	0.0	2010321J07Rik 2310058A11Rik 5430431G03Rik 6530406M24Rik Acadvl Actrt1 Adcy4 Akr1d1 Alas1 Amy2 Art2b BC004012 BC011487 CRAD-L Camp Capn3 Ccl24 Ccng1 Cd209a Cd36 Cd48 Cdc26 Cklfsf6 Crisp2 Csf3r Ctsk Cutl1 Cyp2e1 Dhrs4 Dnahc8 Dnajb7 Dok3 Emcn Enpep Entpd5 Ercc8 Extl3 Gadd45g Galc Gimap1 Gkap1 Glipr1 Gmpr Gnat2 Hoxa9 Hpgd Hsd3b1 Hspb3 Ibsp Il1rl1 Itgb6 Itk Jmy Kcna3 Kif9 Klhl1 Klrc2 Krt1-4 Lgr8 Lims2…
158	V$GATA_C: GATA binding site	946	946	1082	6714	7429	-3.29	0.0	0.27	0.0	0610009C03Rik 0610011D08Rik 1110001A12Rik 1110030J09Rik 1300010A20Rik 1700073K01Rik 2010321J07Rik 2310001H13Rik 2310001N14Rik 2310016N21Rik 2310038K02Rik 2310058A11Rik 2410004H02Rik 2610020N02Rik 2700083B06Rik 2700094L05Rik 2810038K19Rik 2810427I04Rik 2810429O05Rik 2810441C07Rik 3100002B05Rik 3830408P06Rik 4732429I09Rik 4732497O03Rik 4921513E08Rik 4930418P06Rik 4930442L21Rik 4930584N22Rik 4931420…
159	V$PPARG_03: PPAR (peroxisome proliferator-activated receptor gamma)	807	807	1221	5510	8633	-3.29	0.0	1.41	0.19	0610040B21Rik 1110003P22Rik 1110063F24Rik 1200002M06Rik 1300010A20Rik 2310001N14Rik 2310010G13Rik 2310016N21Rik 2310067E08Rik 2600002E23Rik 2610014F08Rik 3830408P06Rik 4632409L22Rik 4632412E09Rik 4732429I09Rik 4921513E08Rik 4930418P06Rik 4930442L21Rik 4930584N22Rik 4933424N09Rik 5430428G01Rik 5430431G03Rik 5830442J12Rik 6030446I19Rik AI132321 AI225782 AI256711 AI661017 Aadat Abca1 Abcc9 Abcg5 Abc…
160	V$NFKAPPAB_01: NF-kappaB	303	303	1725	1989	12154	-3.31	0.0	1.88	0.44	0610039P13Rik 0610040B21Rik 1110030J09Rik 1300013B24Rik 2010005A06Rik 4632412E09Rik 4933424N09Rik 9130427A09Rik AI132321 AI256711 AV071179 Aars Acas2 Acox1 Actn3 Ada Adam19 Adamts4 Adcy3 Adh4 Adrb2 Agrp Ahrr Alas1 Alas2 Aldh1b1 Alpk2 Ankra2 Anxa10 Aoc3 Ap1g2 Ap3m1 Apbb1ip Arid3b B4galt7 BC020184 BC023151 BC027174 BC042396 Bcl2l14 Bfsp1 Blr1 Blvrb C1s Cacna1g Camp Car13 Catsper1 Ccl11 Ccng1 Ccr6 C…
161	V$NKX25_01: homeo domain factor Nkx-2.5/Csx, tinman homolog	986	986	1042	6984	7159	-3.32	0.0	0.29	0.0	0610011D08Rik 0610033H09Rik 0610039P13Rik 1110001A12Rik 1110028E10Rik 1110030J09Rik 1110037N09Rik 1300010A20Rik 1300017K07Rik 1810031K02Rik 2010005A06Rik 2310038K02Rik 2600002E23Rik 2700094L05Rik 2810407K09Rik 2810441C07Rik 2810484M10Rik 4732497O03Rik 4930418P06Rik 4930442L21Rik 4930457P18Rik 4930584N22Rik 4931420D14Rik 4933424N09Rik 5430428G01Rik 5430431G03Rik 5830442J12Rik 6030446I19Rik 6430559…
162	V$KROX_Q6	812	812	1216	5553	8590	-3.32	0.0	1.35	0.18	0610009C03Rik 0610011D08Rik 0610033H09Rik 0610040B21Rik 0910001K20Rik 1110003P22Rik 1110037N09Rik 1110063F24Rik 1200002M06Rik 1300010A20Rik 1300013B24Rik 1500010M16Rik 1700073K01Rik 1810011K17Rik 1810031K02Rik 2010005A06Rik 2310001N14Rik 2410004H02Rik 2410129E14Rik 2810427I04Rik 4632412E09Rik 4732429I09Rik 4732497O03Rik 4921513E08Rik 4930457P18Rik 4933424N09Rik 5430431G03Rik 5830461H18Rik 6030446…
163	V$NFY_Q6_01	860	860	1168	6105	8038	-3.32	0.0	0.29	0.0	0610009C03Rik 0610011D08Rik 0610033H09Rik 0610040B21Rik 1110003P22Rik 1110028E10Rik 1110030J09Rik 1300010A20Rik 1300013B24Rik 1810008K03Rik 1810011K17Rik 1810031K02Rik 2310010G13Rik 2310038K02Rik 2310058A11Rik 2410129E14Rik 2610020N02Rik 2700083B06Rik 2700094L05Rik 2810038K19Rik 2810407K09Rik 2810427I04Rik 2810429O05Rik 2810484M10Rik 3830408P06Rik 4632412E09Rik 4921513E08Rik 4930584N22Rik 4931420…
164	V$E2F_02: E2F	37	37	1991	343	13800	-3.33	0.0	0.04	0.0	Ada Adcy8 Arhgap6 Atp5d Btg2 Card14 D13Wsu64e Dlst Ercc5 Faf1 Gfi1b Hnrpa2b1 Hoxa13 Khdrbs1 Lims2 Lpl Lyl1 Maz Mipol1 Nfatc2 Nmyc1 Notch2 P2ry2 Paqr4 Pde4b Pdgfa Ppm1d Prkcq Slc23a1 Slc32a1 Slc39a9 Slc5a5 Slfn3 Smarcd3 Tbx6 Tnrc5 Tsc2
165	V$E2F_Q3: E2F	37	37	1991	343	13800	-3.33	0.0	0.04	0.0	Ada Adcy8 Arhgap6 Atp5d Btg2 Card14 D13Wsu64e Dlst Ercc5 Faf1 Gfi1b Hnrpa2b1 Hoxa13 Khdrbs1 Lims2 Lpl Lyl1 Maz Mipol1 Nfatc2 Nmyc1 Notch2 P2ry2 Paqr4 Pde4b Pdgfa Ppm1d Prkcq Slc23a1 Slc32a1 Slc39a9 Slc5a5 Slfn3 Smarcd3 Tbx6 Tnrc5 Tsc2
166	V$E2F4DP1_01: E2F-4:DP-1 heterodimer	37	37	1991	343	13800	-3.33	0.0	0.04	0.0	Ada Adcy8 Arhgap6 Atp5d Btg2 Card14 D13Wsu64e Dlst Ercc5 Faf1 Gfi1b Hnrpa2b1 Hoxa13 Khdrbs1 Lims2 Lpl Lyl1 Maz Mipol1 Nfatc2 Nmyc1 Notch2 P2ry2 Paqr4 Pde4b Pdgfa Ppm1d Prkcq Slc23a1 Slc32a1 Slc39a9 Slc5a5 Slfn3 Smarcd3 Tbx6 Tnrc5 Tsc2
167	V$RREB1_01: Ras-responsive element binding protein 1	183	183	1845	1162	12981	-3.34	0.0	2.14	0.61	0610040B21Rik 1700073K01Rik 1810031K02Rik 2310016N21Rik 2810038K19Rik 4632412E09Rik 4732429I09Rik 5830442J12Rik Aadat Abca1 Adcy3 Adcy8 Ak5 Alas2 Ang2 Anxa7 Ap1s1 Apobec1 Apof Aqp7 Arhgap8 Arid3a Arrdc4 Art1 Asgr2 Astn1 Auh B3galt2 B4galt6 BC004012 BC016235 BC021438 BC023151 BC027127 Bcdo2 Blvrb C630013N10Rik Camkk1 Camp Capn2 Car13 Casq2 Catsper1 Cd244 Cd79b Cdc26 Chx10 Clk1 Cpt2 Cyp11a1 Cyp2c39…
168	V$AR_01: androgen receptor	170	170	1858	1073	13070	-3.35	0.0	2.18	0.64	0610009C03Rik 1110037N09Rik 1110063F24Rik 1700073K01Rik 2310038K02Rik 2410004H02Rik 4632409L22Rik 4732429I09Rik 4921513E08Rik AW557805 Abcg5 Acas2 Ada Alox15b Anp32b Anxa10 Arhgap8 Asgr2 Atp6v0a4 BC002230 BC003993 BC004690 BC006779 BC013712 BC018507 BC020184 BC054822 Baat Banp Btd C1qtnf3 Camkk1 Capn8 Capn9 Casp9 Ccng1 Cdh16 Cdh3 Cdipt Centg3 Ces3 Chx10 Cmkor1 Copz2 Creb3 Cyp2e1 Cyp7a1 Dbpht1 Ddx…
169	V$NFY_Q6: nuclear factor Y (Y-box binding factor)	702	702	1326	4996	9147	-3.38	0.0	0.3	0.0	0610009C03Rik 0610011D08Rik 0610033H09Rik 0610040B21Rik 1110003P22Rik 1110028E10Rik 1110030J09Rik 1300010A20Rik 1300013B24Rik 1810008K03Rik 1810011K17Rik 1810029C22Rik 1810031K02Rik 2010321J07Rik 2310016N21Rik 2310038K02Rik 2310058A11Rik 2410129E14Rik 2610020N02Rik 2700083B06Rik 2700094L05Rik 2810038K19Rik 2810407K09Rik 2810429O05Rik 2810484M10Rik 3830408P06Rik 4632412E09Rik 4921513E08Rik 4931420…
170	V$AREB6_01: AREB6 (Atp1a1 regulatory element binding factor 6)	452	452	1576	3039	11104	-3.38	0.0	1.54	0.22	0610039P13Rik 0910001K20Rik 1110028E10Rik 1110063F24Rik 1200002M06Rik 1810008K03Rik 1810011K17Rik 2310016N21Rik 2600002E23Rik 2610020N02Rik 2700094L05Rik 2810441C07Rik 4930418P06Rik 4930442L21Rik 4930584N22Rik 9130020G10Rik 9130427A09Rik 9230106L14Rik AF397014 AI132321 AW557805 Abcb10 Abcb1b Abcg8 Acadm Acvrl1 Ada Adam17 Adam19 Adam22 Adamts4 Adar Adcyap1 Adfp Admr Ak1 Ak5 Aldh7a1 Allc Alox15 Alp…
171	V$CREBATF_Q6	600	600	1428	4079	10064	-3.38	0.0	1.38	0.18	0610009C03Rik 0610011D08Rik 0610040B21Rik 0910001K20Rik 1110001A12Rik 1700073K01Rik 1810008K03Rik 1810011K17Rik 2010005A06Rik 2310001N14Rik 2310038K02Rik 2310058A11Rik 2410129E14Rik 2600002E23Rik 2610014F08Rik 2610020N02Rik 2810038K19Rik 4632412E09Rik 4732429I09Rik 4930457P18Rik 4930584N22Rik 5430428G01Rik 5830461H18Rik A630065K24Rik AI132321 AI225782 AI429613 AV216087 Aadat Aars Aatf Abhd5 Acox1…
172	V$STAT5A_01: signal transducer and activator of transcription 5a	119	119	1909	939	13204	-3.38	0.0	0.09	0.0	2810429O05Rik 3100002B05Rik 5430428G01Rik AI256711 Abhd5 Actr1a Ada Adamts4 Adck1 Agrp Ap1g2 Ap3m1 Arhgap1 Ash2l Atp5d BC010462 BC054822 Capn9 Ccl19 Ccl24 Ccnd2 Ccnt1 Cd3d Cd3g Cdh17 Cish Ckmt2 Clca3 Cldn13 Cndp2 Copb2 Cyp7a1 D10Ertd516e D10Ertd718e Defb1 Dok2 Dub2 Dusp8 Ell2 Entpd5 F7 Fbp2 Fes Fgf7 Fgl2 Fpr-rs2 Gak Gdap1 Gfi1b Gjb6 Glis1 Glycam1 Gp2 Gpr155 Hemp1 Hgfac Hmox1 Hoxb3 Igbp1 Igk-V8 Ig…
173	V$HNF1_01: hepatic nuclear factor 1	350	350	1678	2557	11586	-3.39	0.0	0.19	0.0	0610033H09Rik 1110001A12Rik 1500010M16Rik 1700073K01Rik 1810031K02Rik 2010321J07Rik 2310058A11Rik 2810441C07Rik 2810484M10Rik 4632409L22Rik 6530406M24Rik 9130020G10Rik 9130427A09Rik 9230106L14Rik AI256711 AI661017 AV071179 AV216087 Abcb11 Acin1 Actl7b Actr8 Adam19 Adam22 Adat1 Adcyap1 Adpn Amy2 Angptl3 Anxa10 Aoc3 Aox3 Apcs Apof Aqp9 Arid3b Armc5 Arpc3 Art1 Astn1 Atp1b4 Atp5a1 Atp5b Atp6v0a4 Atrx…
174	V$ELK1_01: Elk-1	539	539	1489	3660	10483	-3.42	0.0	1.35	0.18	0610009C03Rik 0610033H09Rik 1110001A12Rik 1110003P22Rik 1110037N09Rik 1810031K02Rik 2310010G13Rik 2310067E08Rik 2610014F08Rik 2610020N02Rik 2700083B06Rik 2700094L05Rik 2810038K19Rik 2810407K09Rik 2810429O05Rik 3100002B05Rik 4921513E08Rik 4930584N22Rik 4931420D14Rik 4933424N09Rik 5430431G03Rik 5830442J12Rik 9130020G10Rik 9130427A09Rik 9230106L14Rik A330096I21Rik AI132321 AI225782 AI256711 AI661017…
175	V$MYCMAX_B: c-Myc:Max binding sites	786	786	1242	5400	8743	-3.42	0.0	1.15	0.1	0610040B21Rik 0910001K20Rik 1110001A12Rik 1110037N09Rik 1200002M06Rik 1300010A20Rik 1300017K07Rik 1500010M16Rik 1810008K03Rik 2310010G13Rik 2410129E14Rik 2600002E23Rik 2610020N02Rik 2700083B06Rik 2810427I04Rik 2810484M10Rik 3830408P06Rik 4632412E09Rik 4732429I09Rik 4732497O03Rik 4930457P18Rik 5430431G03Rik 6430559E15Rik A630065K24Rik AI225782 AI256711 AV071179 AW557805 Aacs Aadat Aatf Abca1 Abcb1…
176	V$E2F_Q3_01	705	705	1323	4838	9305	-3.45	0.0	1.14	0.1	0610009C03Rik 0610011D08Rik 0610040B21Rik 1110001A12Rik 1110063F24Rik 1300017K07Rik 1810008K03Rik 1810011K17Rik 2310001H13Rik 2310010G13Rik 2310038K02Rik 2310058A11Rik 2410129E14Rik 2700083B06Rik 2810038K19Rik 2810407K09Rik 2810484M10Rik 4632409L22Rik 4632412E09Rik 4732497O03Rik 4930457P18Rik 4930584N22Rik 5430428G01Rik 5430431G03Rik 5830461H18Rik AI225782 AI840980 AV216087 AW557805 Aars Abca1 Ab…
177	V$TCF1P_Q6	1340	1340	688	9264	4879	-3.45	0.0	1.15	0.1	0610033H09Rik 0910001K20Rik 1110003P22Rik 1110037N09Rik 1110063F24Rik 1200002M06Rik 1300017K07Rik 1700073K01Rik 1810008K03Rik 1810011K17Rik 1810029C22Rik 2010005A06Rik 2310001N14Rik 2310038K02Rik 2310058A11Rik 2310067E08Rik 2410004H02Rik 2410129E14Rik 2600002E23Rik 2610014F08Rik 2610020N02Rik 2700083B06Rik 2700094L05Rik 2810038K19Rik 2810407K09Rik 2810427I04Rik 2810441C07Rik 3100002B05Rik 3830408…
178	V$AML_Q6	457	457	1571	3093	11050	-3.48	0.0	1.36	0.18	1110028E10Rik 1110030J09Rik 1200002M06Rik 1300013B24Rik 2310010G13Rik 2310016N21Rik 4732429I09Rik 4933424N09Rik 6530406M24Rik 9130020G10Rik 9130427A09Rik A330096I21Rik A630065K24Rik Aadat Abca1 Abca4 Abcb1b Abcd4 Abhd5 Acrbp Actn3 Adam17 Adam22 Adamts8 Adck1 Adcy3 Adh4 Adn Agtrl1 Aldh1a7 Aldrl6 Amelx Aox4 Ap1s1 Ap3s2 Apobec1 Apoc4 Araf1 Arhgap8 Arid3b Art2b Atf3 Atp1b4 Atp5a1 Atp5b Atp6v0a1 B3gal…
179	V$ETS2_B: c-Ets-2 binding sites	568	568	1460	3879	10264	-3.48	0.0	1.2	0.1	0610009C03Rik 1110003P22Rik 1200002M06Rik 1300013B24Rik 2310001H13Rik 2310010G13Rik 2310038K02Rik 2310058A11Rik 2410004H02Rik 2810038K19Rik 3100002B05Rik 3830408P06Rik 4930418P06Rik 4930442L21Rik 4931420D14Rik 5830442J12Rik 6030446I19Rik 6430559E15Rik 9130427A09Rik 9230106L14Rik AI132321 AI256711 AI661017 AV216087 Aadat Abca1 Abcb4 Abcg5 Abcg8 Acrbp Actl7b Adam22 Adamts4 Adamts8 Adar Adcy4 Admr A…
180	V$AREB6_02: AREB6 (Atp1a1 regulatory element binding factor 6)	773	773	1255	5448	8695	-3.48	0.0	0.44	0.0	1110028E10Rik 1200002M06Rik 1300010A20Rik 1300013B24Rik 1300017K07Rik 1810008K03Rik 1810011K17Rik 2310058A11Rik 2600002E23Rik 2700083B06Rik 2810484M10Rik 4632409L22Rik 4732429I09Rik 4921513E08Rik 4930418P06Rik 4930442L21Rik 5430431G03Rik 9130020G10Rik A2bp1 A330096I21Rik A830006N08Rik AI132321 AI256711 AW557805 Aadat Abcg4 Abcg8 Acas2 Acrbp Ada Adam19 Adam22 Adam28 Adar Adck1 Adcy3 Adcyap1 Adh4 A…
181	V$HNF4ALPHA_Q6	714	714	1314	5045	9098	-3.48	0.0	0.4	0.0	0610009C03Rik 0610011D08Rik 0610033H09Rik 0610039P13Rik 0610040B21Rik 1110001A12Rik 1110028E10Rik 1110037N09Rik 1110063F24Rik 1300010A20Rik 1810029C22Rik 2010005A06Rik 2310016N21Rik 2310058A11Rik 2410129E14Rik 2600002E23Rik 2610014F08Rik 2810429O05Rik 3100002B05Rik 3830408P06Rik 4632412E09Rik 4732429I09Rik 4732497O03Rik 4930418P06Rik 4933424N09Rik 5430428G01Rik 5830461H18Rik 6030446I19Rik 9130427…
182	V$NMYC_01: N-Myc	448	448	1580	3032	11111	-3.48	0.0	1.35	0.18	0610040B21Rik 0910001K20Rik 1110028E10Rik 1110037N09Rik 1500010M16Rik 1810008K03Rik 1810029C22Rik 2010321J07Rik 2310010G13Rik 2310038K02Rik 2310067E08Rik 2600002E23Rik 2610014F08Rik 2610020N02Rik 2700083B06Rik 3830408P06Rik 4632412E09Rik 4732497O03Rik 4930418P06Rik 4930457P18Rik 5430431G03Rik A630065K24Rik AI225782 AI256711 AI840980 AV216087 Aars Aatf Abca1 Abcb1b Abcd4 Abcg4 Acox1 Adck1 Adfp Adm…
183	V$SRF_Q6: serum response factor	141	141	1887	884	13259	-3.48	0.0	2.1	0.6	AI788959 AW557805 Abcc9 Abcg4 Actn3 Agtrl1 Akr1d1 Alox15 Anapc13 Ank3 Ankfy1 Apob48r Aqp7 Arhgap8 Atp5a1 Atp6v1d BC002230 BC025458 Blvrb C030022K24Rik CRAD-L Capzb Car4 Cbr2 Cish Cldn13 Cln3 Cps1 Cs Csf2rb1 Csrp1 Cxcl4 Cxcl7 Cyfip1 Cyp2a12 Cyp2s1 Cyp3a41 Daf1 Dkk2 Dkkl1 Dub2 E430018M08Rik Ebi2 Efhd1 Ermap Esm1 Fcamr Fcho1 Foxn1 Frat1 Furin Gcgr Gclc Glipr1 Gmeb1 Gmfg Hint3 Hoxb5 Hoxd10 Hpca Hsd11…
184	V$CREB_Q4_01	600	600	1428	4112	10031	-3.5	0.0	1.12	0.1	0610009C03Rik 0610011D08Rik 0610040B21Rik 0910001K20Rik 1110001A12Rik 1700073K01Rik 1810008K03Rik 1810011K17Rik 2010005A06Rik 2310001N14Rik 2310016N21Rik 2310038K02Rik 2310058A11Rik 2410129E14Rik 2600002E23Rik 2610014F08Rik 2610020N02Rik 2810038K19Rik 4632412E09Rik 4732429I09Rik 4732497O03Rik 4930457P18Rik 4930584N22Rik 5430428G01Rik 5830461H18Rik A630065K24Rik AI132321 AI225782 AI429613 Aadat Aa…
185	V$USF_C: USF binding site	963	963	1065	6752	7391	-3.5	0.0	0.52	0.0	0610033H09Rik 0610040B21Rik 0910001K20Rik 1110001A12Rik 1110028E10Rik 1110037N09Rik 1200002M06Rik 1300013B24Rik 1500010M16Rik 1810008K03Rik 1810029C22Rik 2010321J07Rik 2310001N14Rik 2310010G13Rik 2310038K02Rik 2310067E08Rik 2600002E23Rik 2610014F08Rik 2610020N02Rik 2700083B06Rik 3100002B05Rik 3830408P06Rik 4632409L22Rik 4632412E09Rik 4732429I09Rik 4732497O03Rik 4930418P06Rik 4930442L21Rik 4930457…
186	V$AIRE_01	378	378	1650	2734	11409	-3.5	0.0	0.25	0.0	0610011D08Rik 0610040B21Rik 1110001A12Rik 1110028E10Rik 1110030J09Rik 1200002M06Rik 2310001H13Rik 2310016N21Rik 2610014F08Rik 2700083B06Rik 2810427I04Rik 2810441C07Rik 3100002B05Rik 4632412E09Rik 4732429I09Rik 5430428G01Rik 6030446I19Rik A330096I21Rik A630065K24Rik A830006N08Rik AI788959 AV216087 Aars Abca4 Abcb10 Abcb4 Abcc9 Acadm Acadvl Acin1 Aco1 Acox1 Actr8 Adam22 Adck1 Adfp Adrb2 Agrp Akr1d1…
187	V$RORA1_01: RAR-related orphan receptor alpha1	235	235	1793	1743	12400	-3.51	0.0	0.18	0.0	1110037N09Rik 1110063F24Rik 1200002M06Rik 1300017K07Rik 1500010M16Rik 1810029C22Rik 2310016N21Rik 2810429O05Rik 3830408P06Rik A830006N08Rik Abcb11 Acrbp Actl7b Actr1a Adh4 Adpgk Agtrl1 Akr1b7 Ank3 Anxa7 Aqp7 Armc5 Art1 Avpr1a B3galt1 B4galt5 B4galt6 BC004012 BC013712 Bcl7b Blr1 CRAD-L Cabc1 Car3 Cbln1 Ccl17 Ccnk Cct2 Cd7 Cd84 Cdc23 Cdc42 Cenpb Centa2 Cfl1 Chst7 Cib1 Cipp Ckmt2 Clpx Cltb Cnp1 Cps1…
188	V$E2_Q6_01	132	132	1896	824	13319	-3.52	0.0	2.1	0.6	0610033H09Rik 1500010M16Rik 4732497O03Rik 5830461H18Rik Aadat Abca1 Acrbp Actl7b Actr1a Adam22 Adamts8 Adcy4 Ak1 Alas2 Amhr2 Anapc13 Aox4 Ap2a2 Ap3s2 Apba3 Art3 Asah2 Atf3 BC005471 BC012256 BC020184 BC023151 BC054822 Bcat2 Capn8 Capn9 Car1 Ccr6 Ckmt2 Coq3 Crabp2 Cyfip2 Cyp27a1 Dhx16 Dlst Dpp4 Drd4 Fzd1 Gata2 Gc Gdf10 Gk-rs1 Gkap1 Glcci1 Glis1 Got1 Gpr83 Hbld2 Hcfc1r1 Hey2 Hist1h4h Ifi1 Inpp5b Irf…
189	V$ELF1_Q6	957	957	1071	6682	7461	-3.52	0.0	0.64	0.0	0910001K20Rik 1110001A12Rik 1110003P22Rik 1110030J09Rik 1110037N09Rik 1110063F24Rik 1300010A20Rik 1300013B24Rik 1700073K01Rik 1810029C22Rik 2310038K02Rik 2310058A11Rik 2310067E08Rik 2410004H02Rik 2410129E14Rik 3100002B05Rik 3830408P06Rik 4732429I09Rik 4732497O03Rik 4930418P06Rik 4930442L21Rik 4930457P18Rik 4930584N22Rik 4931420D14Rik 4933424N09Rik 5830442J12Rik 6030446I19Rik A630065K24Rik AF39701…
190	V$LXR_Q3	16	16	2012	64	14079	-3.52	0.0	3.26	1.22	4921513E08Rik Abca1 BC022687 Blvrb Csf3r Fank1 Fasn Foxd3 Fxyd7 Irf7 Lgals8 Ly78 Mipol1 Smarce1 Thsd1 Vdp
191	V$IK1_01: Ikaros 1	1116	1116	912	7799	6344	-3.52	0.0	0.6	0.0	0610011D08Rik 0610039P13Rik 0610040B21Rik 0910001K20Rik 1110001A12Rik 1110030J09Rik 1110037N09Rik 1110063F24Rik 1300010A20Rik 1300013B24Rik 1300017K07Rik 1500010M16Rik 1810008K03Rik 1810011K17Rik 2010321J07Rik 2310001H13Rik 2310038K02Rik 2310058A11Rik 2310067E08Rik 2410004H02Rik 2600002E23Rik 2610014F08Rik 2700083B06Rik 2700094L05Rik 2810407K09Rik 2810429O05Rik 2810441C07Rik 3100002B05Rik 3830408…
192	V$CHOP_01: heterodimers of CHOP and C/EBPalpha	572	572	1456	4056	10087	-3.53	0.0	0.39	0.0	0610033H09Rik 1200002M06Rik 1700073K01Rik 1810031K02Rik 2010321J07Rik 2310016N21Rik 2610020N02Rik 2810407K09Rik 2810441C07Rik 2810484M10Rik 3100002B05Rik 3830408P06Rik 4732497O03Rik 4933424N09Rik 5430428G01Rik 6030446I19Rik 6530406M24Rik 9130427A09Rik A830006N08Rik AI661017 AV071179 AW557805 Aacs Aars Aatf Abca7 Abcb10 Abcb11 Acas2 Acin1 Acox1 Actrt1 Ada Adck1 Adcy4 Adfp Agxt Akr1d1 Alas1 Alas2 A…
193	V$RFX1_01: X-box binding protein RFX1	891	891	1137	6202	7941	-3.53	0.0	0.73	0.0	0610011D08Rik 0610039P13Rik 0610040B21Rik 1110001A12Rik 1110037N09Rik 1300010A20Rik 1300013B24Rik 1300017K07Rik 1500010M16Rik 1810029C22Rik 1810031K02Rik 2010321J07Rik 2310010G13Rik 2310016N21Rik 2310038K02Rik 2310058A11Rik 2410129E14Rik 2600002E23Rik 2610014F08Rik 2610020N02Rik 2810407K09Rik 2810429O05Rik 2810484M10Rik 4632409L22Rik 4732497O03Rik 4921513E08Rik 4933424N09Rik 5430428G01Rik 5830442…
194	V$HNF4_01: hepatic nuclear factor 4	1958	1958	70	13564	579	-3.53	0.0	2.39	0.67	0610009C03Rik 0610011D08Rik 0610033H09Rik 0610039P13Rik 0610040B21Rik 0910001K20Rik 1110001A12Rik 1110003P22Rik 1110028E10Rik 1110030J09Rik 1110037N09Rik 1110063F24Rik 1200002M06Rik 1300010A20Rik 1300013B24Rik 1500010M16Rik 1700073K01Rik 1810008K03Rik 1810011K17Rik 1810029C22Rik 1810031K02Rik 2010005A06Rik 2010321J07Rik 2310001H13Rik 2310001N14Rik 2310010G13Rik 2310016N21Rik 2310038K02Rik 2310058…
195	V$VMYB_01: v-Myb	1438	1438	590	10092	4051	-3.53	0.0	0.4	0.0	0610011D08Rik 0610040B21Rik 0910001K20Rik 1110003P22Rik 1110028E10Rik 1110030J09Rik 1300010A20Rik 1300013B24Rik 1300017K07Rik 1500010M16Rik 1700073K01Rik 1810008K03Rik 1810011K17Rik 1810029C22Rik 1810031K02Rik 2010321J07Rik 2310001H13Rik 2310001N14Rik 2310010G13Rik 2310038K02Rik 2310067E08Rik 2410004H02Rik 2410129E14Rik 2600002E23Rik 2610014F08Rik 2700083B06Rik 2700094L05Rik 2810038K19Rik 2810407…
196	V$NRF1_Q6	88	88	1940	708	13435	-3.53	0.0	0.09	0.0	1810031K02Rik 2410004H02Rik 2410129E14Rik 2610014F08Rik 2810429O05Rik 4632409L22Rik 4732429I09Rik 4930457P18Rik 5830461H18Rik AI225782 AW557805 Abcb10 Abhd5 Acadm Actr1a Alas1 Ankib1 Asrgl1 Atp6v1d BC021438 BC028975 Bcar1 Bcl7b Calm3 Capza3 Cherp Clpx Cnp1 Coq3 Csf3r D13Wsu64e Ddx24 Dvl1 E130016I23Rik Egln1 Evl Exoc8 Gabrb1 Gjb5 Hint3 Hnrph1 Khdrbs1 Ly9 Lyar Man1b1 Map2k2 Map2k7 Map4k1 Maz Mpp5 M…
197	V$CAAT_01: cellular and viral CCAAT box	1221	1221	807	8517	5626	-3.54	0.0	0.66	0.0	0610009C03Rik 0610011D08Rik 0610033H09Rik 0610040B21Rik 0910001K20Rik 1110001A12Rik 1110003P22Rik 1110028E10Rik 1110030J09Rik 1110037N09Rik 1110063F24Rik 1200002M06Rik 1300010A20Rik 1300013B24Rik 1500010M16Rik 1810008K03Rik 1810011K17Rik 1810029C22Rik 1810031K02Rik 2010321J07Rik 2310001H13Rik 2310001N14Rik 2310010G13Rik 2310016N21Rik 2310038K02Rik 2310058A11Rik 2410129E14Rik 2600002E23Rik 2610014…
198	V$VMYB_02: v-Myb	315	315	1713	2293	11850	-3.54	0.0	0.23	0.0	0610011D08Rik 0610040B21Rik 1500010M16Rik 1810008K03Rik 1810011K17Rik 2310038K02Rik 2810407K09Rik 4632412E09Rik 4732429I09Rik 4930418P06Rik 4933424N09Rik 5430431G03Rik Aars Acas2 Actl7b Ada Adam19 Adam22 Agxt Akr1e1 Allc Amhr2 Ank3 Ankfy1 Ankib1 Aox3 Ap1g2 Ap3m2 Ap3s2 Apba3 Armc5 Ash2l Asrgl1 Atf3 B4galt6 BC016495 BC018507 BC020184 BC021438 BC022145 BC025816 BC028975 BC035291 Banp Bcl2l14 Bfsp1 B…
199	V$T3R_01: viral homolog of thyroid hormone receptor alpha1	63	63	1965	360	13783	-3.54	0.0	2.5	0.77	0610033H09Rik 1110037N09Rik 2310058A11Rik 2700083B06Rik 2810484M10Rik AI132321 AI225782 Abcg5 Adh4 Ankra2 Art1 Atp5a1 BC006779 BC012256 CRAD-L Cabc1 Capn8 Ccl17 Dbpht1 Dhx30 Dkkl1 Glipr1 Gprin1 Gsh2 Hp Il1f8 Insl3 Jag2 Krt1-c29 Krt2-6b Lat Lrrc6 Ltf Ms4a1 Mx2 Myadm Nkiras1 Nkx6-2 Nr1h4 Nsg2 Opn4 Pilra Pilrb Prkcz Prpf39 Pygb Rab3b Rac2 Ramp2 Rasal1 Rnf110 Selpl Serpinb1b Spn St3gal1 Tbxa2r Tgm1 T…
200	V$E2F_Q6_01	225	225	1803	1670	12473	-3.54	0.0	0.18	0.0	2810038K19Rik 4732497O03Rik AW557805 Acrbp Ada Adcy3 Adcy4 Adcy8 Adpgk Anapc13 Ankib1 Anxa10 Ap3m1 Ap4s1 Araf1 Arhgap6 Arhgap8 Armc5 Atf3 Atp5b Atp5d Atrx Atxn7l4 B4galt5 BC005471 BC006933 BC023151 BC027174 Btg2 C1qtnf3 Cabc1 Cacna1g Car13 Card14 Cbln1 Cbx5 Ccnd2 Ccnt1 Cdkn2c Centa2 Cherp Clpx Cmya1 Cog4 Creb3 Cs Cxcl14 Cyp2s1 D10Bwg0791e D13Wsu64e Ddx24 Degs2 Dhdds Dhx16 Dlat Dlst Dmrt2 Dnahc8 D…
201	V$MYCMAX_02: c-Myc:Max heterodimer	695	695	1333	4882	9261	-3.55	0.0	0.52	0.0	0610033H09Rik 0610040B21Rik 0910001K20Rik 1110001A12Rik 1110028E10Rik 1110037N09Rik 1500010M16Rik 1810008K03Rik 1810029C22Rik 2310010G13Rik 2310038K02Rik 2410004H02Rik 2600002E23Rik 2610014F08Rik 2610020N02Rik 2700083B06Rik 2810484M10Rik 3830408P06Rik 4632412E09Rik 4732429I09Rik 4732497O03Rik 4930418P06Rik 4930457P18Rik 5430431G03Rik 9130427A09Rik A630065K24Rik AI225782 AI256711 AV071179 AV216087…
202	V$AP1_C: AP-1 binding site	391	391	1637	2643	11500	-3.55	0.0	1.31	0.17	1110037N09Rik 1700073K01Rik 1810008K03Rik 1810029C22Rik 2310010G13Rik 2310067E08Rik 2810441C07Rik 2810484M10Rik 3100002B05Rik 4632409L22Rik 4921513E08Rik 5430428G01Rik 5830442J12Rik 5830461H18Rik 6030446I19Rik 6430559E15Rik AI132321 AI256711 Aatf Abcb1b Acadvl Acvrl1 Adam19 Adam22 Adamts8 Adck1 Adh4 Admr Adpn Adra1b Ak1 Alas1 Aldh1a7 Allc Ambn Amy2 Anapc13 Ang2 Anxa10 Aox4 Ap1g2 Ap2s1 Apcs Apob48…
203	V$ATF4_Q2: activating transcription factor 4	482	482	1546	3435	10708	-3.55	0.0	0.35	0.0	0610009C03Rik 0610040B21Rik 1110001A12Rik 1700073K01Rik 1810008K03Rik 1810011K17Rik 2310001N14Rik 2310038K02Rik 2310058A11Rik 2310067E08Rik 2410129E14Rik 2600002E23Rik 2610020N02Rik 3830408P06Rik 4632412E09Rik 4921513E08Rik 5830461H18Rik 6030446I19Rik AI225782 AI256711 AV071179 AW557805 Aars Aatf Abcg5 Abcg8 Acas2 Actl7b Adam19 Adam22 Adcy3 Adcy4 Adcy8 Adfp Adh4 Adpn Adra1b Ak5 Akr1d1 Alas1 Aldh1…
204	V$STAT5A_02	311	311	1717	2261	11882	-3.56	0.0	0.25	0.0	0610033H09Rik 1110001A12Rik 1810008K03Rik 2310001N14Rik 2310010G13Rik 2310016N21Rik 2310067E08Rik 2410129E14Rik 2600002E23Rik 2810407K09Rik 6530406M24Rik A630065K24Rik Aars Abcb4 Abhd5 Adam17 Adar Adck1 Adcy3 Adfp Aggf1 Agtrl1 Agxt Alas2 Aldh7a1 Ambn Ankra2 Apeh Apob48r Apoc4 Arrdc4 Asah2 Asb12 Atp1b4 Atp5a1 BC010462 BC019977 BC025458 BC035291 Baat Birc1a Birc1b C8b Cacng3 Capn8 Capza3 Car1 Car3 …
205	V$E2F1_Q3_01	551	551	1477	3900	10243	-3.56	0.0	0.42	0.0	0610009C03Rik 0610011D08Rik 1110003P22Rik 1110030J09Rik 1500010M16Rik 1810011K17Rik 2310038K02Rik 2310067E08Rik 2410004H02Rik 2410129E14Rik 2610014F08Rik 2810407K09Rik 4921513E08Rik 4930457P18Rik 4930584N22Rik 4933424N09Rik 5430431G03Rik 5830442J12Rik AF397014 AI225782 AV216087 Aacs Aatf Abcb10 Abcc9 Abhd5 Acas2 Aco1 Acrbp Actr1a Actr8 Acvr2 Adam17 Adcy3 Adcy4 Adcy8 Adcyap1 Adpgk Aggf1 Ahrr Alas1…
206	V$COUP_01: COUP:HNF-4 heterodimer	315	315	1713	2107	12036	-3.57	0.0	1.44	0.2	0610033H09Rik 1110001A12Rik 1110028E10Rik 1200002M06Rik 1300010A20Rik 1810029C22Rik 2310058A11Rik 2810429O05Rik 3830408P06Rik 4732497O03Rik 5430428G01Rik 6030446I19Rik AF397014 AI132321 AI429613 AV071179 AV216087 Abcb10 Abcb11 Abcd4 Acox1 Adam19 Adar Adfp Adh4 Agrp Ahrr Ak5 Akr1b7 Akr1e1 Aldh1a7 Aldh1b1 Alox15 Anxa7 Aoah Ap1g2 Ap3d1 Apba3 Apg4d Apob48r Apobec1 Arid3a Asah2 Asb12 Asgr2 Atp6v0a4 B3…
207	V$E2F1_Q4: E2F-1	584	584	1444	4026	10117	-3.57	0.0	0.95	0.0	0610011D08Rik 0610033H09Rik 0610040B21Rik 1110001A12Rik 1110030J09Rik 1110063F24Rik 1810011K17Rik 2310001H13Rik 2310010G13Rik 2310038K02Rik 2310058A11Rik 2410129E14Rik 2700083B06Rik 2810038K19Rik 2810407K09Rik 2810427I04Rik 2810484M10Rik 4632412E09Rik 4732497O03Rik 4921513E08Rik 5430431G03Rik 5830461H18Rik AF397014 AI225782 AI256711 AW557805 Abca7 Abcb4 Acas2 Acin1 Acrbp Ada Adam17 Adar Adat1 Adc…
208	V$GABP_B: GA binding protein	160	160	1868	1214	12929	-3.57	0.0	0.15	0.0	0610033H09Rik 0610039P13Rik 1110001A12Rik 1500010M16Rik 2410004H02Rik 2810407K09Rik 3100002B05Rik 4933424N09Rik 6030446I19Rik AF397014 AI225782 Abcd4 Acas2 Acin1 Acvr2 Ada Adam17 Aldh1a2 Apeh Aptx Arpc3 Astn1 Atp6v1d Auh BC003993 BC004012 BC018507 BC021438 BC022145 BC027072 Bcat2 Casp9 Cct2 Cd209a Cdc2l1 Cherp Cklfsf6 Cltb Cog4 Col13a1 Copb2 Cpne1 Cpt2 Cstf1 Ctdp1 Ctsl Cysltr2 D10Ertd718e D13Wsu6…
209	V$ZTA_Q2	640	640	1388	4473	9670	-3.59	0.0	0.63	0.0	0610033H09Rik 1110001A12Rik 1200002M06Rik 1700073K01Rik 1810008K03Rik 1810011K17Rik 1810029C22Rik 2310067E08Rik 2410129E14Rik 2810441C07Rik 3100002B05Rik 4632409L22Rik 4930418P06Rik 4931420D14Rik 6030446I19Rik 6530406M24Rik 9130427A09Rik AI132321 AI225782 AV071179 AV216087 AW557805 Abca7 Abcb1b Abcc9 Abcd4 Abcg4 Abcg5 Abcg8 Acadvl Acin1 Aco1 Acox1 Actrt1 Acvrl1 Adam22 Adamts8 Adat1 Adck1 Adcy4 Ad…
210	V$CREB_Q2_01	624	624	1404	4330	9813	-3.59	0.0	0.79	0.0	0610009C03Rik 0610011D08Rik 0610040B21Rik 0910001K20Rik 1110001A12Rik 1700073K01Rik 1810008K03Rik 1810011K17Rik 2310001N14Rik 2310016N21Rik 2310038K02Rik 2310058A11Rik 2410129E14Rik 2600002E23Rik 2610014F08Rik 2610020N02Rik 2810038K19Rik 4632412E09Rik 4732497O03Rik 4930418P06Rik 4930457P18Rik 4930584N22Rik 5430428G01Rik 5830461H18Rik A630065K24Rik AI132321 AI225782 AI429613 AV071179 Aadat Aars Aa…
211	V$WHN_B: winged-helix factor nude	498	498	1530	3418	10725	-3.6	0.0	1.02	0.02	0610033H09Rik 0610040B21Rik 1110028E10Rik 1300017K07Rik 1700073K01Rik 1810008K03Rik 1810011K17Rik 2010005A06Rik 2310038K02Rik 4632412E09Rik 4930418P06Rik 4930442L21Rik 4930457P18Rik 5430428G01Rik 5430431G03Rik 9130020G10Rik 9230106L14Rik A2bp1 AW557805 Abca4 Abcb11 Abcb1b Abcd4 Abhd5 Acas2 Aco1 Actr1a Actr8 Acvrl1 Adam17 Adat1 Adcy8 Adpgk Agxt Ak1 Alas1 Aldh1a2 Aldh1b1 Aldh7a1 Ankfy1 Ankib1 Anp32…
212	V$DR3_Q4: direct repeat 3	296	296	1732	1979	12164	-3.61	0.0	1.42	0.19	0610039P13Rik 1810011K17Rik 1810031K02Rik 2310001H13Rik 2310016N21Rik 2410129E14Rik 2700094L05Rik 2810484M10Rik 3100002B05Rik 9230106L14Rik A630065K24Rik AF397014 AI132321 AI225782 AI256711 AI788959 AW557805 Abcg8 Acox1 Actr8 Adar Adcyap1 Agrp Agtrl1 Alpk2 Amhr2 Ap1g2 Ap2a2 Arg1 Arhgap1 Arhgap17 Art1 Atp6v0a1 BC016495 BC018285 BC020184 Bcl2l2 Bcl7b Birc2 Blr1 Cabc1 Cabp5 Camkk1 Capn8 Casq1 Catspe…
213	V$E2F1_Q4_01	432	432	1596	2948	11195	-3.62	0.0	1.12	0.1	0610009C03Rik 0610011D08Rik 1110001A12Rik 2310058A11Rik 2810038K19Rik 2810484M10Rik 4732497O03Rik 5430431G03Rik AV216087 AW557805 Abca1 Acrbp Ada Adam17 Adcy3 Adcy4 Adcy8 Adpgk Adrb2 Adrbk1 Alas1 Ambn Anapc13 Ankib1 Ankra2 Anxa10 Ap1g2 Ap1s1 Ap2s1 Ap3m1 Ap4s1 Apbb1ip Araf1 Arhgap6 Arhgap8 Armc5 Arpc3 Arrdc4 Atf3 Atp1b4 Atp5b Atp5d Atrx Atxn7l4 B4galt5 BC005471 BC006933 BC011487 BC023151 BC027174 …
214	V$E47_02: E47	303	303	1725	2032	12111	-3.63	0.0	1.36	0.18	1300010A20Rik 1300017K07Rik 1810011K17Rik 2010005A06Rik 2700094L05Rik 2810429O05Rik 2810484M10Rik 4921513E08Rik 4930418P06Rik 4930457P18Rik A330096I21Rik Abcg8 Adam28 Admr Adn Ak5 Allc Alox15 Ap3m1 Ap3s2 Apbb1ip Apeh Apob48r Aqp7 Arid3a Astn1 Atrx Avpr1a B4galt6 BC004044 BC004853 BC013712 BC014685 BC020184 BC027174 BC042396 Birc1b Bscl2 Btg4 Cabc1 Capn8 Capzb Car3 Card14 Casp14 Ccl17 Cct2 Cd1d1 C…
215	V$E2F1DP1_01: E2F-1:DP-1 heterodimer	577	577	1451	4025	10118	-3.63	0.0	0.67	0.0	0610033H09Rik 0610040B21Rik 0910001K20Rik 1110001A12Rik 1110003P22Rik 1110030J09Rik 1110063F24Rik 1300013B24Rik 1500010M16Rik 1700073K01Rik 1810008K03Rik 1810029C22Rik 1810031K02Rik 2310038K02Rik 2410129E14Rik 2600002E23Rik 2610014F08Rik 2700083B06Rik 2810407K09Rik 2810427I04Rik 4632409L22Rik 4632412E09Rik 4732429I09Rik 4732497O03Rik 4921513E08Rik 4930457P18Rik 4930584N22Rik 4933424N09Rik 6030446…
216	V$PEBP_Q6	520	520	1508	3655	10488	-3.64	0.0	0.53	0.0	1110028E10Rik 1110030J09Rik 1200002M06Rik 1300013B24Rik 2310001N14Rik 2310010G13Rik 2310016N21Rik 2600002E23Rik 2610014F08Rik 2810038K19Rik 4732429I09Rik 4732497O03Rik 4931420D14Rik 4933424N09Rik 9130020G10Rik A630065K24Rik A830006N08Rik AI225782 AI256711 Aadat Abca1 Abca4 Abcb1b Abcd4 Abhd5 Acox1 Acrbp Actl7b Actn3 Adam22 Adamts8 Adck1 Adcy4 Adfp Adh4 Adn Agtrl1 Ak1 Alas2 Aldh1a7 Aldrl6 Amelx Ao…
217	V$IRF_Q6	517	517	1511	3581	10562	-3.64	0.0	0.81	0.0	0610011D08Rik 1110030J09Rik 1500010M16Rik 1700073K01Rik 2010321J07Rik 2310016N21Rik 2600002E23Rik 2700083B06Rik 2700094L05Rik 2810429O05Rik 2810484M10Rik 3830408P06Rik 4732497O03Rik 4930418P06Rik 4930442L21Rik 5830442J12Rik 9130020G10Rik A830006N08Rik Aacs Abcb10 Abhd5 Actl7b Actr1a Acvr2 Adam17 Adam22 Adamts8 Adar Adck1 Admr Adn Adrb2 Aggf1 Agtr2 Akr1d1 Alas2 Aldh1a1 Aldh7a1 Aldrl6 Alox15b Alpk2…
218	V$HNF6_Q6	195	195	1833	1449	12694	-3.65	0.0	0.2	0.0	1110030J09Rik 1500010M16Rik 2410004H02Rik 6430559E15Rik A630065K24Rik AI225782 AV071179 Abca1 Abcb4 Adam21 Adcy4 Agxt Aldh7a1 Allc Amy2 Aoah Apcs Arhgap5 Arhgdib Atxn7l4 B3galt1 B4galt5 BB219290 BC006779 BC013491 BC016235 BC021381 BC021438 Bcl2l2 Birc2 Btd C030022K24Rik C1s Casq2 Catnbip1 Cbx5 Ccl24 Cd36 Cd68 Cdc42 Cdh16 Chn1 Chst4 Cib1 Clps Cryga Csf2rb2 Cyp2c70 Cyp2f2 Cyp2s1 Cyp3a16 Cyp3a41 D10…
219	V$AHR_Q5: aryl hydrocarbon / dioxin receptor	252	252	1776	1675	12468	-3.66	0.0	1.45	0.2	0610009C03Rik 0610033H09Rik 1110063F24Rik 1300010A20Rik 1810031K02Rik 2310001H13Rik 2310067E08Rik 2610020N02Rik 2810038K19Rik 3100002B05Rik 4632409L22Rik 4930418P06Rik 6030446I19Rik 9130427A09Rik A630065K24Rik AI225782 Aacs Abcc9 Abcd4 Acadvl Acvr2 Adam17 Adck1 Ahrr Aldh1a1 Aldh1b1 Alox15b Anxa7 Ap3d1 Ap4s1 Arhgap6 Arhgap9 Asah2 Asrgl1 Atp6v0a1 Auh Avpr1a BC006779 BC014685 BC019977 BC021611 BC027…
220	V$CEBP_C: C/EBP binding site	482	482	1546	3361	10782	-3.68	0.0	0.68	0.0	0610009C03Rik 0610039P13Rik 0610040B21Rik 1110001A12Rik 1110028E10Rik 1110030J09Rik 1300013B24Rik 1500010M16Rik 1810008K03Rik 1810031K02Rik 2310038K02Rik 2310058A11Rik 2610014F08Rik 3100002B05Rik 4632412E09Rik 9230106L14Rik A830006N08Rik AV071179 Aadat Aars Abcb10 Abcc9 Acadvl Adam17 Adam21 Adam22 Adamts4 Adck1 Adcyap1 Aggf1 Agrp Agtr2 Ahrr Alas2 Amy2 Anp32b Anxa7 Aoc3 Aox4 Ap2a2 Ap3s2 Apeh Apoa5…
221	V$MYC_Q2	385	385	1643	2635	11508	-3.69	0.0	1.02	0.02	0610040B21Rik 0910001K20Rik 1110028E10Rik 1110037N09Rik 1500010M16Rik 1810008K03Rik 2310010G13Rik 2310038K02Rik 2310067E08Rik 2600002E23Rik 2610014F08Rik 2610020N02Rik 2700083B06Rik 3830408P06Rik 4632412E09Rik 4732497O03Rik 4930418P06Rik 4930457P18Rik 5430431G03Rik A630065K24Rik AI225782 AI256711 AV216087 Aatf Abca1 Abcb1b Abcd4 Adck1 Adfp Admr Agrp Alas2 Aldh1b1 Alpk2 Amhr2 Amy2 Ank3 Ankfy1 Anp3…
222	V$GCM_Q2	460	460	1568	3224	10919	-3.69	0.0	0.59	0.0	1810011K17Rik 1810031K02Rik 2010005A06Rik 2310067E08Rik 2810484M10Rik 3100002B05Rik 4732429I09Rik 4930418P06Rik 5830461H18Rik AI132321 AI256711 Abca1 Abca4 Abcg4 Actrt1 Acvrl1 Ada Adam17 Adam19 Adcy8 Adfp Adn Adpn Agrp Ambn Amy2 Aoah Aox3 Aox4 Ap1g2 Ap1s1 Ap3d1 Ap3s2 Apbb1ip Aplp1 Aqp7 Araf1 Arg1 Arhgap8 Asah2 Atp1b4 Atp5a1 Atrx B3galt1 B3galt2 B4galt6 BC002230 BC004853 BC006933 BC010462 BC016495…
223	V$COUP_DR1_Q6	69	69	1959	406	13737	-3.7	0.0	2.24	0.65	1110063F24Rik 3830408P06Rik 6030446I19Rik Adar Ap1g2 Apobec1 Arid3a Asah2 BB219290 BC004853 Bcl7b Ckmt2 Clca3 Cldn15 Clps Cort Crabp2 Crygb Cstf1 Ddx24 Dkk1 Dock2 Dok3 Esam1 F7 Fbp2 Fuca1 Gcc1 Gck Hbld2 Igj Il12a Il17rb Il4ra Inpp5b Kcnj14 Kcnk2 Lsp1 Ltf Matn1 Med8 Mvp Nrap Oasl1 Pck1 Phactr2 Ppp1r14d Pqlc2 Prodh2 Psen2 Ptger4 Pxn Qdpr Ranbp17 Rarres2 Rgr Serpina12 Sh2d3c Sh3tc1 Snx3 Sod2 Srp54 T…
224	V$NFY_01: nuclear factor Y (Y-box binding factor)	429	429	1599	3018	11125	-3.7	0.0	0.54	0.0	0610009C03Rik 0610033H09Rik 0610040B21Rik 1110003P22Rik 1110028E10Rik 1300010A20Rik 1300013B24Rik 1810008K03Rik 1810011K17Rik 1810031K02Rik 2310038K02Rik 2310058A11Rik 2410129E14Rik 2610020N02Rik 2700083B06Rik 2700094L05Rik 2810407K09Rik 2810427I04Rik 3830408P06Rik 4632412E09Rik 4931420D14Rik 5430428G01Rik 5830461H18Rik 6030446I19Rik 6430559E15Rik 9130020G10Rik AF397014 AI429613 AI661017 AW557805…
225	V$TAL1BETAE47_01: Tal-1beta:E47 heterodimer	123	123	1905	776	13367	-3.71	0.0	1.86	0.43	0610009C03Rik 4931420D14Rik AV071179 Actn3 Adam19 Ak5 Alas2 Allc Alox15 Alox15b Ambn Aoc3 Aox4 B3galt1 BC013491 BC025816 C1qtnf3 Casp9 Cbx5 Ccnt1 Cct2 Cd160 Cd34 Cdh3 Chfr Cidec Cldn15 Coro1a Ctsk Dcxr Dhdds Dmgdh Dnahc8 Dnajb7 Dusp8 Evpl Fadd Fcrl3 Foxf2 Fpr-rs2 Fuca1 Gas2 Gas8 Gba Gck Gdap2 Ghrl Gjb6 Glycam1 Gprin1 Gzma Hey2 Hsd3b1 Igsf4a Igtp Il13ra2 Inhbe Irx4 Itgbl1 Jmy Kcnk4 Klf1 Lao1 Lats1…
226	V$EGR3_01: early growth response gene 3 product	30	30	1998	151	13992	-3.72	0.0	2.71	0.88	5430431G03Rik 5830461H18Rik Ada Catnbip1 Cklfsf6 Dnaja1 Ercc8 Grin1 Hnrpa2b1 Ifngr1 Lactb Lgmn Lyar Maff Mmp17 Nab2 Padi2 Prdx5 Pthr1 Rfx1 Scn7a Sgtb Slc32a1 Sntg2 Spg20 Spint1 Taf4a Tarsl1 Ube2l6 Xkh
227	V$E2_Q6: papilloma virus regulator E2	193	193	1835	1268	12875	-3.73	0.0	1.51	0.21	0610033H09Rik 1500010M16Rik 2410129E14Rik 4732497O03Rik 4930457P18Rik 5830461H18Rik Aadat Abca1 Acrbp Actl7b Actr1a Acvr2 Adam22 Adam28 Adamts8 Adcy4 Adra1b Alas2 Anapc13 Aox4 Ap2a2 Ap3s2 Apba3 Arhgap6 Armc5 Arrdc4 Art3 Asah2 Atf3 Atp5a1 Atrx BC005471 BC012256 BC014685 BC023151 BC035291 BC054822 Bcat2 Bcdo2 Capn8 Capn9 Car1 Cct2 Cdh13 Cog4 Copz2 Coq3 Crabp1 Cs Cyfip2 Cyp27a1 Dlst Dmap1 Dpagt1 Dpp…
228	V$PAX6_Q2	404	404	1624	2842	11301	-3.74	0.0	0.54	0.0	1110030J09Rik 1110063F24Rik 1200002M06Rik 1300017K07Rik 1700073K01Rik 1810008K03Rik 1810031K02Rik 2310001N14Rik 2410004H02Rik 2610020N02Rik 2700083B06Rik 2700094L05Rik 2810427I04Rik 2810429O05Rik 4632409L22Rik 4930584N22Rik 5430431G03Rik 5830442J12Rik AI429613 AW557805 Aacs Abcb10 Abcb4 Abcd4 Acadvl Actr1a Adam17 Adam21 Adat1 Adfp Akr1d1 Aldrl6 Amhr2 Ankfy1 Aoc3 Ap1s1 Ap3m2 Ap4s1 Apba3 Apbb1ip Ap…
229	V$HIF1_Q5: hypoxia-inducible factor 1	225	225	1803	1643	12500	-3.74	0.0	0.27	0.0	0610011D08Rik 1110037N09Rik 2310067E08Rik 2810429O05Rik 6430559E15Rik Abcb1b Acas2 Actn3 Actr8 Adam19 Adar Aldh1a2 Alpk2 Amhr2 Ankra2 Ap3m1 Aplp1 Art3 Asrgl1 Atp5d Atp6v0a1 B4galt7 BC014685 BC019977 BC027174 BC035291 BC054822 Baat Bcar1 Bcl2l14 Bcl7b Cabc1 Casq2 Cbln1 Ccng1 Ccnt1 Ccr4 Cd24a Cd6 Cdh13 Cib1 Cipp Ckmt2 Cldn13 Cldn18 Cln3 Clps Cnp1 Cnr2 Copb2 Copz2 Cort Cpa5 Creb3 Ctdp1 Dab2 Dbnl Dga…
230	V$AP1_Q4: activator protein 1	1656	1656	372	11515	2628	-3.75	0.0	0.89	0.0	0610009C03Rik 0610011D08Rik 0610033H09Rik 0610039P13Rik 0610040B21Rik 1110003P22Rik 1110030J09Rik 1110037N09Rik 1200002M06Rik 1300010A20Rik 1300013B24Rik 1700073K01Rik 1810008K03Rik 1810011K17Rik 1810029C22Rik 1810031K02Rik 2010321J07Rik 2310001H13Rik 2310001N14Rik 2310010G13Rik 2310016N21Rik 2310067E08Rik 2410004H02Rik 2410129E14Rik 2600002E23Rik 2610014F08Rik 2610020N02Rik 2810038K19Rik 2810427…
231	V$ARNT_01: AhR nuclear translocator homodimers	171	171	1857	1115	13028	-3.75	0.0	1.57	0.23	0910001K20Rik 1110028E10Rik 1810029C22Rik 2310010G13Rik 2600002E23Rik 2610014F08Rik 2700083B06Rik 3830408P06Rik 4732497O03Rik AI225782 AV216087 Aars Abca1 Abcb1b Abcd4 Abcg4 Adck1 Adfp Aldh1b1 Alpk2 Ank3 Ankfy1 Anp32b Anxa7 Aox4 Arhgap8 Art3 Asgr2 Atp5a1 Atp5s Atp6v0a4 Atrx B3gnt4 BC004044 BC004853 BC012256 BC025458 Bloc1s1 Calm3 Cd8b1 Cdh5 Chst4 Cklfsf6 Cln3 Cort Cst7 Ctsk Ctsl Cyp2d13 Dact1 Def…
232	V$E2F_Q4_01	387	387	1641	2679	11464	-3.75	0.0	0.8	0.0	0610009C03Rik 0610011D08Rik 1110001A12Rik 2310058A11Rik 2810038K19Rik 2810484M10Rik 4732497O03Rik 5430431G03Rik AV216087 AW557805 Abca1 Acrbp Ada Adam17 Adcy3 Adcy4 Adcy8 Adpgk Adrb2 Alas1 Ambn Anapc13 Ankib1 Ankra2 Anxa10 Ap1g2 Ap1s1 Ap3m1 Ap4s1 Apbb1ip Araf1 Arhgap6 Arhgap8 Armc5 Arpc3 Arrdc4 Atf3 Atp1b4 Atp5b Atp5d Atrx Atxn7l4 B4galt5 BC005471 BC006933 BC011487 BC023151 BC027174 BC054822 Bcar…
233	V$STAF_02: Se-Cys tRNA gene transcription activating factor	350	350	1678	2403	11740	-3.76	0.0	0.94	0.0	0610009C03Rik 0610011D08Rik 0610040B21Rik 1110030J09Rik 1300013B24Rik 1300017K07Rik 2410004H02Rik 2810441C07Rik 4632412E09Rik 4921513E08Rik 6030446I19Rik 6530406M24Rik AI132321 AI225782 AV071179 Abca7 Abcb4 Abcg5 Abcg8 Acadvl Aco1 Actn3 Actr1a Actrt1 Adam17 Adam22 Adcy8 Adh4 Adn Adpn Ak1 Ambn Ap1s1 Ap2a2 Ap2s1 Apba3 Apcs Apoc4 Aptx Arhgap17 Arid3a Arl10a Armc5 Atp5d Atrx Atxn7l4 BC003993 BC006779…
234	V$LEF1_Q6	1858	1858	170	13032	1111	-3.78	0.0	0.21	0.0	0610009C03Rik 0610011D08Rik 0610039P13Rik 0610040B21Rik 0910001K20Rik 1110001A12Rik 1110003P22Rik 1110028E10Rik 1110030J09Rik 1110037N09Rik 1110063F24Rik 1200002M06Rik 1300013B24Rik 1300017K07Rik 1500010M16Rik 1700073K01Rik 1810008K03Rik 1810011K17Rik 1810029C22Rik 1810031K02Rik 2010005A06Rik 2010321J07Rik 2310001H13Rik 2310001N14Rik 2310010G13Rik 2310016N21Rik 2310038K02Rik 2310058A11Rik 2310067…
235	V$HEN1_02: HEN1	31	31	1997	159	13984	-3.79	0.0	2.6	0.8	1810011K17Rik Adcy4 BC013491 Cfl1 Csmd1 Dpysl3 Efnb2 Eng Gas2 Gdf10 Gphn Gzmb Khdrbs1 Klf1 Lrrfip1 Lsp1 Mst1r Pbef1 Pld1 Ppp3cc Prss11 Ptger1 Ptp4a3 Rnf11 Serpina12 Sox18 Tcea3 Tnfaip9 Tnni1 Uncx4.1 Zdhhc14
236	V$HNF3ALPHA_Q6	1699	1699	329	11864	2279	-3.82	0.0	0.57	0.0	0610009C03Rik 0610011D08Rik 0610033H09Rik 0610040B21Rik 1110001A12Rik 1110028E10Rik 1110030J09Rik 1110037N09Rik 1200002M06Rik 1300010A20Rik 1300013B24Rik 1300017K07Rik 1500010M16Rik 1700073K01Rik 1810011K17Rik 1810029C22Rik 1810031K02Rik 2010005A06Rik 2310001N14Rik 2310010G13Rik 2310016N21Rik 2310038K02Rik 2310058A11Rik 2310067E08Rik 2410004H02Rik 2600002E23Rik 2610014F08Rik 2610020N02Rik 2700083…
237	V$CREB_02: cAMP-responsive element binding protein	208	208	1820	1514	12629	-3.83	0.0	0.3	0.0	0610009C03Rik 1110001A12Rik 1700073K01Rik 1810011K17Rik 2010005A06Rik 2310016N21Rik 2310038K02Rik 2310058A11Rik 2410129E14Rik 2810038K19Rik 4732429I09Rik 4930457P18Rik 5830461H18Rik A630065K24Rik AI225782 Aars Aatf Actr1a Adar Adcyap1 Adpgk Adpn Aldh7a1 Ank3 Ankra2 Aox3 Aptx Atf3 Atp5a1 Atp5d Atxn7l4 Avpr1a BC004044 Bcl7b Blr1 Cacna1g Capza3 Car1 Casp14 Cck Ccnt1 Cdc2l1 Cdh4 Cdipt Cdkn2c Cenpb Ch…
238	V$SF1_Q6	309	309	1719	2176	11967	-3.83	0.0	0.55	0.0	0610011D08Rik 1110063F24Rik 1200002M06Rik 1300017K07Rik 1810029C22Rik 2310016N21Rik 2700094L05Rik 4921513E08Rik 9130427A09Rik AI256711 Aadat Aars Abca1 Abcg4 Acox1 Actl7b Actr1a Adam19 Adck1 Aggf1 Agtr2 Akr1b7 Alas1 Aldh1a2 Aldrl6 Amhr2 Ank1 Aoah Ap3s2 Apba3 Apbb1ip Aptx Aqp7 Arhgap9 Art1 Art2b Asrgl1 Atp5b Atp6v0a1 B4galt5 BC004012 BC004690 BC012256 BC013712 BC018507 BC021438 BC022687 BC023151 B…
239	V$FREAC2_01: Fork head RElated ACtivator-2	118	118	1910	899	13244	-3.83	0.0	0.18	0.0	1110001A12Rik 1300010A20Rik 3830408P06Rik 6530406M24Rik AI661017 Adfp Adrb2 Agtrl1 Akr1b7 Ankib1 Anxa7 BC005471 BC012256 BC016495 Car1 Ces1 Cipp Cntn6 Cog4 Cps1 Cryl1 Cyp2c39 Cyp3a16 D13Wsu64e Dapp1 Dkk1 Dusp24 Dusp3 E030024M05Rik Edn1 Efna1 Ell2 Epim Fcer1g Furin Fyb Fyco1 Gabrr1 Gbp4 Gdap2 Gm323 Golga3 Gtf2a1lf Hdgfrp2 Hspb3 Idh1 Ifitm1 Igsf4a Il11ra1 Il1f8 Il1rl1 Itgbl1 Itk Jub Kap Lipe Lox Ma…
240	V$YY1_02: Yin and Yang 1	204	204	1824	1487	12656	-3.84	0.0	0.29	0.0	0610040B21Rik 1110063F24Rik 1200002M06Rik 1810031K02Rik 2310067E08Rik 2610014F08Rik 2610020N02Rik 2700094L05Rik 3100002B05Rik 4632412E09Rik 4921513E08Rik Abcd4 Acadm Acadvl Actr8 Adam21 Adcyap1 Adfp Adrbk1 Aldh1b1 Ang2 Ap3d1 Ap3m1 Ap4s1 Apg4d Aptx Armc5 Asrgl1 Astn1 Atp5b Auh BC006779 BC018285 BC054822 Baat Bcl6b Bhmt2 Bscl2 Cabp5 Camk2b Camkk1 Capn3 Casp14 Ccr6 Cct2 Cd6 Cdc23 Centg3 Chfr Chst1 C…
241	V$CREB_Q4: cAMP-response element binding protein	155	155	1873	1153	12990	-3.84	0.0	0.23	0.0	0610009C03Rik 1700073K01Rik 1810008K03Rik 1810011K17Rik 2310058A11Rik 2410129E14Rik 2600002E23Rik 5430428G01Rik 5830461H18Rik AI225782 AI429613 Aars Acox1 Acrbp Adcy8 Adpgk Adpn Akr1d1 Aldh7a1 Aptx Arid3a Arpc3 Atf3 Atp5d B3galt2 BC005471 Baat Bcl6b Bloc1s1 Btg2 CRAD-L Capza3 Ccnd2 Clk1 Cltb Cpne1 D10Bwg0791e D730049H07Rik D8Ertd325e Dact1 Dnaja4 Dusp24 Dvl1 Ear11 Eef2 Ercc5 Ermap Exosc9 Fabp3 Fb…
242	V$HFH4_01	79	79	1949	481	13662	-3.85	0.0	1.95	0.5	1300010A20Rik 2700083B06Rik Acadm Ada Adcy4 Admr Adrb2 Angptl3 Ankib1 Ap3s2 Ap4s1 Catnbip1 Ces1 Cmkor1 Cntn6 Col13a1 Col5a1 Cp Cyp2c39 Cyp2e1 Dnajb7 Eif3s1 Entpd5 Ermap Fcer1g Fez2 Galntl5 Gimap4 Gip Gjb5 Glrp1 Grin3b Hsd17b4 Ier5 Il24 Irf7 Kcnk4 Lats1 Lgi1 Lhx8 Lpo Ly6a Mgea6 Mipol1 Mmp8 Mustn1 Ndrg1 Nfe2 Ogn Pde10a Pga5 Phactr2 Pltp Pon1 Popdc3 Prdm1 Prg1 Prl Proz Rdh6 Rem1 Rsnl2 Scn7a Slc22a21…
243	V$NFKB_Q6: NF-kappaB	260	260	1768	1770	12373	-3.85	0.0	1.02	0.02	0610039P13Rik 0610040B21Rik 4632412E09Rik A330096I21Rik AI132321 AI256711 AV071179 Aars Abcc9 Acox1 Actl7b Ada Adamts4 Adamts8 Adck1 Adcy3 Adh4 Adrb2 Alas1 Alpk2 Anxa10 Ap1g2 Ap3m1 Apbb1ip B3gnt3 B4galt7 BC011487 BC014685 BC020184 BC023151 BC042396 Bcl2l14 Bfsp1 Blr1 Blvrb C1s Cabp5 Camp Capn3 Capn9 Car2 Catsper1 Ccl11 Ccr6 Cd24a Cdh5 Centd3 Cfl1 Chrdl2 Chx10 Cldn13 Clec1b Cndp2 Col13a1 Col5a1 Cp…
244	V$OCT1_01: octamer factor 1	51	51	1977	426	13717	-3.88	0.0	0.1	0.0	2310058A11Rik 4732497O03Rik Aldh1a2 Aldh1a7 Ces1 Creb3 Crtam Csf2rb1 Csf2rb2 Ctsg Cyp2b10 D730049H07Rik Defb2 Efna1 Esrrg Fes Galntl5 Gp1ba Guca2a Jund1 Lpl Mab21l2 Msra Neurog1 Oas1c Padi3 Pcdh8 Popdc3 Prlpm Psx1 Psx2 Pwp2h Rab10 Repin1 Rit1 Sfrp2 Sftpd Si Snrk Srf Sult1b1 Tesp2 Tln1 Tmem8 Trim41 Ube2l6 Uqcrb Vps45 Wbscr14 Zfp112 Zfp42
245	V$TAXCREB_01: Tax/CREB complex	45	45	1983	382	13761	-3.89	0.0	0.09	0.0	1810011K17Rik 2310038K02Rik 2410129E14Rik 2700094L05Rik A630065K24Rik Acadm Atf3 BC027072 BC027342 C8b Cherp Cyp2j5 Ddc8 Ddx50 Dyx1c1 Gclc Ggt1 Gli2 Gpr74 Jag2 Jund1 Mapk11 Mgea6 Mrpl54 Nags Nebl Notch2 Osbpl2 Osbpl9 Padi2 Pbef1 Pdgfa Phkg1 Pla2g2d Plcl2 Plek Rit1 Rpo1-3 Selpl Sh3bgrl2 Slc15a3 Tbxa2r Trappc1 Tuba8 Wnt9a
246	V$TCF11MAFG_01: TCF11:MafG heterodimers	143	143	1885	1064	13079	-3.9	0.0	0.24	0.0	2310001N14Rik 2810407K09Rik 5830461H18Rik 9130427A09Rik A2bp1 Acrbp Adam22 Adn Aggf1 Ak1 Aldh1a2 Ang2 Arhgdib Atp5d Atp6v0a4 Auh B3galt2 B3gnt4 BB219290 BC006779 BC022687 Blvrb Bscl2 C1qtnf3 Capn7 Capn8 Catsper1 Cd36 Cd7 Cd84 Cd8b1 Cib1 Ckb Cldn13 Clec1b Coro1a Crygn Csnd Ctdp1 Ctsg Cyct Cyp11a1 Cyp2b10 Cyp2j5 Dnahc11 Dock2 Drctnnb1a Dtx1 Ebi2 Efhd2 Ell2 Faf1 Fasn Fcrl3 Ftl1 Gak Gdf9 Gjb6 Glcci1 …
247	V$IK3_01: Ikaros 3	197	197	1831	1427	12716	-3.9	0.0	0.34	0.0	1300013B24Rik 1500010M16Rik 3100002B05Rik 4732497O03Rik 6430559E15Rik Aco1 Adam17 Adfp Adra1b Agtrl1 Agxt Akr1e1 Aldh1a1 Aoah Ap1s1 Ap2s1 Arid3b Art3 Asb12 Atxn7l4 Auh BC004012 BC012256 BC022687 Bcdo2 Blr1 Capn9 Casp14 Ccr6 Cdc23 Cdh15 Cdh16 Chrdl2 Cpa5 Crabp1 Creb3l3 Cyp3a11 Cyp3a13 D5Bwg0860e Ddc8 Decr1 Defb1 Dnaja4 Dnajb8 Dyx1c1 Elk3 Eln Entpd2 Eps8l1 Ercc5 Exosc9 F730004D16Rik Fabp3 Fmo1 Fpr1…
248	V$BACH1_01: BTB and CNC homolog 1	37	37	1991	201	13942	-3.92	0.0	2.33	0.65	2810441C07Rik 4632409L22Rik AI132321 Abcb1b Anxa10 Apcs BC004853 Bcl2l14 Btn1a1 Cabp5 Capn8 Cd79b Cdc42 Cdh13 Dkkl1 G6pc Hap1 Il1f8 Mast2 Mmp10 Mpa2 Neu2 Nr1i3 Pcdhb20 Ptpn20 Rab11fip5 Rdh6 Repin1 Slc23a1 Snai3 Spata4 Tbce Trpv2 V1rd4 Was Zcchc9 Zfp40
249	V$MYCMAX_01: c-Myc:Max heterodimer	24	24	2004	118	14025	-3.93	0.0	2.55	0.79	2310010G13Rik Adck1 BC004044 BC012256 Cd8b1 Ctsg Dock2 Dok4 Dpagt1 Elavl4 Gmeb1 Hcst Hp Impg1 Mapk11 Oprd1 Pon1 Psx1 Scp2 Taf1c Tmprss3 Tyrobp Vdp Zp2
250	V$TFIIA_Q6	1817	1817	211	12713	1430	-3.93	0.0	0.39	0.0	0610009C03Rik 0610033H09Rik 0610039P13Rik 0610040B21Rik 0910001K20Rik 1110001A12Rik 1110003P22Rik 1110028E10Rik 1110030J09Rik 1110037N09Rik 1110063F24Rik 1300010A20Rik 1300013B24Rik 1300017K07Rik 1500010M16Rik 1700073K01Rik 1810008K03Rik 1810011K17Rik 1810029C22Rik 1810031K02Rik 2010005A06Rik 2010321J07Rik 2310001H13Rik 2310001N14Rik 2310010G13Rik 2310016N21Rik 2310038K02Rik 2310058A11Rik 2310067…
251	V$TANTIGEN_B: Major T-antigen binding sites	221	221	1807	1575	12568	-3.94	0.0	0.45	0.0	1110003P22Rik 1110030J09Rik 1200002M06Rik 1300017K07Rik 1700073K01Rik 1810008K03Rik 2310010G13Rik 2410004H02Rik 2610020N02Rik 2700083B06Rik 2700094L05Rik 2810427I04Rik 2810429O05Rik 4930584N22Rik 5830442J12Rik AI429613 AW557805 Aacs Abcb4 Abcd4 Acadvl Actrt1 Adam17 Adat1 Adn Aldh7a1 Amhr2 Aoc3 Apba3 Apobec1 Apoc4 Apof Arl10a Arpc3 Atp5d BC003993 BC005471 BC013712 BC016235 Bag5 Bcat2 Bcl7b Catsper…
252	V$E2F4DP2_01: E2F-4:DP-2 heterodimer	234	234	1794	1607	12536	-3.95	0.0	0.87	0.0	0610040B21Rik 0910001K20Rik 1110030J09Rik 1300013B24Rik 1500010M16Rik 2310038K02Rik 2600002E23Rik 2810407K09Rik 4632409L22Rik 4632412E09Rik 4933424N09Rik Aars Aatf Abca1 Abcd4 Abhd5 Acvr2 Ada Adcy8 Adcyap1 Anxa10 Ap1g2 Ap1s1 Ap3m2 Apeh Aptx Arhgap6 Atf3 Atp5d B3gnt3 B3gnt4 B4galt5 BC003993 BC004853 BC006779 BC014685 BC027072 Bcl7b Btg2 C630013N10Rik Car2 Card14 Catnbip1 Ccl24 Cd5l Cenpb Cerk Chrd…
253	V$CDP_01: cut-like homeodomain protein	12	12	2016	134	14009	-3.97	0.0	0.04	0.0	Aldrl6 Alox15b Ankra2 Btg4 Cyp2c39 Dmap1 Dscr1l1 Fez2 Glipr1 Gtf2h1 Sepx1 Sult1b1
254	V$ATF_01: activating transcription factor	203	203	1825	1449	12694	-3.97	0.0	0.45	0.0	0610009C03Rik 0910001K20Rik 1810008K03Rik 1810011K17Rik 2310058A11Rik 2600002E23Rik 5830461H18Rik Aars Acrbp Actn3 Adcy8 Adcyap1 Adpgk Adpn Adrb2 Aldh7a1 Aox3 Aptx Asgr2 Atf3 Atrx B3galt2 BC005471 BC006933 BC021611 BC023151 Baat Bcl6b Bcl7b Btg2 C630013N10Rik CRAD-L Capza3 Card14 Ccnk Ccnt1 Ccr6 Cd24a Cd68 Cdc2l1 Cdipt Clk1 Cltb Col13a1 Copb2 Cpne1 D10Bwg0791e D12Ertd771e D730049H07Rik Dbr1 Dgat2…
255	V$ARP1_01: apolipoprotein AI regulatory protein 1	216	216	1812	1500	12643	-4.01	0.0	0.72	0.0	1810029C22Rik 1810031K02Rik 2310067E08Rik 4921513E08Rik 5830442J12Rik Adam21 Adam28 Adar Adpn Agxt Ak1 Akr1e1 Allc Amelx Apcs Apoc4 Aqp9 Arg1 Arhgap1 Art2b Asgr2 Atf3 Atp5a1 BC018507 BC035291 Banp Bcl2l2 Birc1b Cabc1 Calml4 Car4 Casp14 Ccl17 Cd163 Cd3g Cdc26 Cdh16 Cenpb Ces1 Cfi Cherp Chpt1 Cidec Cltb Cmkor1 Cndp2 Cntn2 Cryl1 Cs Csf1r Csmd1 Ctsg Cyfip2 Cyp2b10 Cyp2d13 Cyp7a1 D730049H07Rik Defb2 D…
256	V$CREB_Q2: cAMP-response element-binding protein	187	187	1841	1271	12872	-4.01	0.0	0.97	0.0	0610009C03Rik 0610040B21Rik 1810008K03Rik 1810011K17Rik 2310001N14Rik 2310058A11Rik 2410129E14Rik 2600002E23Rik 4632412E09Rik 4930457P18Rik 5830461H18Rik A630065K24Rik AI225782 Aars Acrbp Adpgk Adpn Akr1d1 Alas1 Aldh1b1 Aldh7a1 Apg4d Apoc4 Aptx Arid3a Atf3 Bcl6b Bloc1s1 Blr1 CRAD-L Cacna1g Capza3 Cck Ccnd2 Cd160 Cdc26 Cdc2l1 Chrna5 Clk1 Cltb Cort Cpa5 Cpne1 Ctdp1 D10Bwg0791e D12Ertd771e D730049H0…
257	V$EGR2_01: Egr-2/Krox-20 early growth response gene product	34	34	1994	184	13959	-4.02	0.0	2.26	0.65	5430431G03Rik 5830461H18Rik Ada Catnbip1 Cklfsf6 Dapk2 Dnaja1 Ercc8 Grin1 Hnrpa2b1 Ifngr1 Lactb Lgmn Lyar Maff Mmp17 Nab2 Padi2 Pi4k2a Prdx5 Prss11 Pthr1 Rfx1 Rshl1 Scn7a Slc32a1 Sntg2 Spg20 Spint1 Spna1 Taf4a Tarsl1 Ube2l6 Xkh
258	V$CAAT_C: Retroviral CCAAT box	21	21	2007	101	14042	-4.02	0.0	2.51	0.77	Ak1 Apba3 BC018285 Bloc1s1 Ccng1 Clcnkb Crabp2 Cyp2e1 Ear11 Hoxb13 Mpeg1 Mrpl54 Ms4a1 Myh6 Nkx6-2 Osbpl2 Ppp1r14a Rab37 St3gal1 Wfdc1 Zfhx4
259	V$OLF1_01: olfactory neuron-specific factor	196	196	1832	1378	12765	-4.04	0.0	0.58	0.0	0610011D08Rik 0610039P13Rik 2010005A06Rik 4732429I09Rik 4930584N22Rik A830006N08Rik AF397014 AV071179 Adamts4 Adcy3 Ap1g2 Ap2s1 Arg1 Arhgap8 Asgr2 Ash2l Atp5d Atp5s B3gnt3 BC004044 BC022687 Birc1a Bmp8a Cacna1g Capn9 Car4 Casq1 Cbln1 Cd7 Cdc26 Cdkn2c Centg3 Cidec Ckb Clcnkb Cmya1 Cnp1 Coq3 Csf1r Csf3r Csrp1 D8Ertd325e Dapk2 Dkkl1 Dnaja4 Dok3 Dpp4 Drd4 Dusp8 Eda Ednra Efhd1 Ermap Evpl Fgf16 Foxf2 …
260	V$GR_01: high affinity binding site for glucocorticoid receptor	147	147	1881	1071	13072	-4.04	0.0	0.34	0.0	0610009C03Rik 1110037N09Rik 1110063F24Rik 2810429O05Rik 4632409L22Rik 4930442L21Rik AW557805 Abcg5 Acox1 Adam19 Anxa10 Apob48r Arid3a Astn1 Avpr1a BC004690 BC013712 BC019977 BC054822 C8b Cabc1 Capn8 Capn9 Casp9 Ccl24 Cd6 Centd3 Ces3 Cidec Cldn13 Cln3 Col13a1 Cort Cpa3 Cpb1 Creb3l3 Crtam Csf3r Cyfip2 Cyp2c70 D13Wsu64e Defcr3 Dhx30 Dlat Dmgdh Dok2 Dpp4 Dscr1l1 Dusp3 Eef2 Efnb2 F2 Fcrl3 Ftl1 Fyco1 G…
261	V$CREB_01: cAMP-responsive element binding protein	182	182	1846	1291	12852	-4.05	0.0	0.51	0.0	0610009C03Rik 0910001K20Rik 1810011K17Rik 2310058A11Rik 2410129E14Rik 2600002E23Rik 5830461H18Rik Aars Acrbp Actn3 Adcy3 Adcy8 Adcyap1 Adpgk Adpn Aldh7a1 Ankra2 Aptx Arid3a Armc5 Atf3 Atp5d Atrx Atxn7l4 BC016235 BC021611 Bcl6b Btg2 C630013N10Rik CRAD-L Capza3 Car1 Ccnt1 Cd7 Cdc2l1 Cdipt Clk1 Cltb Cpne1 Crhr1 Crisp2 Ctdp1 D10Bwg0791e D12Ertd771e D8Ertd325e Dact1 Dapp1 Dbpht1 Ddx50 Dmap1 Dnaja4 Doc…
262	V$AR_Q2: androgen receptor	108	108	1920	809	13334	-4.06	0.0	0.25	0.0	0610009C03Rik 4632409L22Rik 4921513E08Rik Abhd5 Actr8 Adam17 Ank3 Anxa10 Arhgap5 BC004690 BC013712 BC022145 Capn8 Capn9 Car2 Card14 Casp9 Cdc42 Centd3 Centg3 Cldn18 Crtam Dbnl Dhrs4 Dusp8 Emr1 Ermap Fank1 Fcrl3 Gip Glo1 Gmfg Gp2 Guca2a H2afy Hdc Hemp1 Hivep3 Hpca Hpgd Hsd17b4 Htr3b Igfbp2 Igsf4a Il1f6 Il24 Inpp5b Itgb6 Ivl Kcnk2 Kctd12 Klrd1 Lao1 Lgals9 Lpl Mab21l2 Map4k1 Metap2 Mpra Myom1 Nalp4c…
263	V$HIF1_Q3: hypoxia induced factor	160	160	1868	1149	12994	-4.07	0.0	0.42	0.0	0610011D08Rik 1500010M16Rik 2610020N02Rik 3100002B05Rik 3830408P06Rik 6430559E15Rik Aatf Acas2 Adcy3 Adpgk Ahrr Aldh1a2 Amhr2 Ankra2 Anp32b Ap3m1 Arrdc4 B4galt7 BC006779 BC019977 BC025458 BC027174 Bag5 Bcl7b Capzb Cck Ccng1 Ccnt1 Cd24a Cdh13 Cdh4 Cdkn2c Cipp Cklfsf6 Cldn13 Clps Cnr2 Cort Cstf1 Ctdp1 Dbnl Dgat2 Dhdds Dhx16 Dok3 Dscr1l1 E030024M05Rik E130016I23Rik Ebi2 Edn1 Egln1 Ell2 Epha8 Ercc8 F…
264	V$E2F1DP2_01: E2F-1:DP-2 heterodimer	133	133	1895	968	13175	-4.1	0.0	0.36	0.0	0610040B21Rik 2310038K02Rik 2810407K09Rik 4632412E09Rik Abca1 Ada Adcy8 Ap1s1 Ap3m2 Apeh Arhgap6 Atf3 Atp5d B3gnt3 B3gnt4 BC027072 Bcl7b Btg2 C630013N10Rik Car2 Card14 Catnbip1 Cenpb Chrdl2 Cipp Cklfsf6 Cmkor1 Crabp1 Cxcl13 D13Wsu64e Ddx50 Dhdds Diap1 Dlgh3 Dlst Dnahc11 Efhd2 Egfl9 Eln Ercc5 Fadd Faf1 Fasn Fgf16 Figf Gata2 Gcgr Gdap2 Gfi1 Gfi1b Gpr35 Gpr83 Hdac5 Helb Hnrpa2b1 Hoxa13 Ifit2 Il16 Im…
265	V$MTF1_Q4	143	143	1885	1032	13111	-4.1	0.0	0.4	0.0	1810008K03Rik 2010005A06Rik 4930457P18Rik Aatf Acvr2 Adra1b Adrb2 Aoah Arid3b Atp5a1 Atxn7l4 B4galt5 BC004044 BC006933 BC025458 BC025600 BC025816 Banp Bmp8a Cabc1 Cdh13 Cdh3 Cdkn2c Centd3 Ces1 Ces3 Ckmt2 Crabp1 Creb3 Crhr1 Cryga Csrp1 Cutl1 Cyp2e1 D8Ertd325e Dact1 Defb1 Degs2 Dlx5 Dmrt2 Dusp8 E030024M05Rik Egln1 Ela3b Elk3 Evl Fbxo18 Fbxo6b Fem1a Fpr1 Gab2 Gas2 Ghrl Gjb6 Gk-rs1 Gli2 Glo1 Golga3 G…
266	V$GRE_C: Glucocorticoid response element	82	82	1946	518	13625	-4.11	0.0	1.54	0.22	1110063F24Rik AW557805 Abcg5 Adrb2 Alox15b Anxa10 Atp6v0a4 BC013712 BC054822 C8b Casp9 Cdh16 Chst1 Cyfip2 Cyp2e1 Dbpht1 Dlat Ermap Fem1a Fmo1 Gabra1 Gcm1 Gimap4 Gjb6 Gmfg Hemp1 Hod Hp Hsd17b4 Icam2 Il5ra Il7r Irf1 Ivl Klrd1 Lrch4 Ly6h Map4k1 Mcoln2 Med8 Mgea6 Mx2 Myadm Myom1 Ncoa1 Neu2 Nrp1 Orm1 Penk1 Pet2 Pla2g2f Ppfia4 Ppp2ca Prdm1 Prl Prpf39 Prss11 Pscd1 Ptk2b Qrsl1 Rab3b Reg2 Rgs18 Rufy1 Sec2…
267	V$OCT1_Q6: octamer factor 1	1861	1861	167	12971	1172	-4.11	0.0	0.72	0.0	0610009C03Rik 0610011D08Rik 0610039P13Rik 0610040B21Rik 0910001K20Rik 1110001A12Rik 1110003P22Rik 1110028E10Rik 1110030J09Rik 1110037N09Rik 1110063F24Rik 1200002M06Rik 1300010A20Rik 1300013B24Rik 1300017K07Rik 1500010M16Rik 1700073K01Rik 1810008K03Rik 1810011K17Rik 1810029C22Rik 2010005A06Rik 2010321J07Rik 2310001H13Rik 2310001N14Rik 2310010G13Rik 2310016N21Rik 2310038K02Rik 2310058A11Rik 2410004…
268	V$MIF1_01: MIBP-1 / RFX1 complex	31	31	1997	167	13976	-4.11	0.0	2.18	0.64	2610020N02Rik Adam21 BC012256 BC022687 Car3 Cerk Cort Cyp2s1 Dpagt1 Gtf2a1lf Hcfc1r1 Hpgd Ifitm1 Il17rb Mustn1 Ncoa5 Net1 Nfam1 Nfkbia Orm1 Orm2 Pik3r4 Ppp1r14a Rab17 Rnf110 Smc1l2 Smpdl3a Snapc5 Syt5 Tekt2 Tmem4
269	V$PAX_Q6	1947	1947	81	13524	619	-4.13	0.0	1.45	0.2	0610009C03Rik 0610011D08Rik 0610033H09Rik 0610039P13Rik 0610040B21Rik 0910001K20Rik 1110001A12Rik 1110003P22Rik 1110028E10Rik 1110030J09Rik 1110037N09Rik 1110063F24Rik 1200002M06Rik 1300010A20Rik 1300013B24Rik 1300017K07Rik 1500010M16Rik 1700073K01Rik 1810008K03Rik 1810011K17Rik 1810029C22Rik 1810031K02Rik 2010005A06Rik 2010321J07Rik 2310001H13Rik 2310001N14Rik 2310010G13Rik 2310016N21Rik 2310038…
270	V$CREBP1_Q2: CRE-binding protein 1	123	123	1905	898	13245	-4.14	0.0	0.35	0.0	0610009C03Rik 1810011K17Rik 2310058A11Rik 2410129E14Rik 2600002E23Rik 5830461H18Rik Aars Acrbp Actn3 Adcy8 Adpgk Adpn Aldh7a1 Ankra2 Aptx Arid3a Atf3 Atp5d Bcl6b Btg2 CRAD-L Capza3 Cdipt Clk1 Cltb Cpne1 D10Bwg0791e D730049H07Rik Dact1 Dusp24 Dvl1 Eef2 Exosc9 Fabp3 Fbxw4 Fkbp7 Foxa1 Foxd3 Frat1 Fyco1 Gak Galnt11 Galnt6 Glipr1 Gm1 Gmppb Habp4 Hbld2 Hemp1 Hint3 Hist1h4h Hnrpa2b1 Il1f6 Irf7 Isl2 Jak1…
271	V$NFKAPPAB65_01: NF-kappaB (p65)	123	123	1905	817	13326	-4.14	0.0	1.15	0.1	0610039P13Rik 0610040B21Rik 1110030J09Rik 1300013B24Rik 2310067E08Rik 2600002E23Rik 2810441C07Rik 4632412E09Rik 9130427A09Rik AV071179 Abca1 Adck1 Agrp Ahrr Alas2 Aldh1b1 Aoc3 Ap1g2 Atp5s BC023151 Blr1 Btg2 C1s Capn3 Car13 Ccng1 Cd160 Clca3 Cldn13 Cryl1 Ctsl Cyp2e1 Dab2 Dapp1 Defb2 Dpep1 Ebi3 Efnb3 Ell2 Ephx2 Fcamr Fgr Foxi1 Fyb Gabra6 Galntl1 Gbp2 Gfi1b Gmfg Gpr74 Hoxb13 Hoxd3 Il16 Il17e Il1rl1 …
272	V$ATF1_Q6	122	122	1906	888	13255	-4.16	0.0	0.37	0.0	0610033H09Rik 0910001K20Rik 2310058A11Rik 2810407K09Rik 5430428G01Rik 5830461H18Rik Acox1 Adcy3 Adcy8 Akr1d1 Aldh1a7 Aldh7a1 Ang2 Ankra2 Anxa7 Aoah Apob48r Atp5d Atxn7l4 BC005471 BC013491 BC016235 Banp Bcl6b Btd Btg2 Capza3 Ccr6 Cct2 Cd84 Centg3 Chpt1 Clk1 Cln3 Cltb Ctdp1 D10Bwg0791e D12Ertd771e Dapp1 Ddx50 Dkk4 Dmap1 Dmbt1 Dvl1 E130016I23Rik Eef2 Ercc5 Ermap Esam1 Foxd3 Fxyd7 Galgt2 Galnt11 Gm1 …
273	V$TAL1BETAITF2_01: Tal-1beta:ITF-2 heterodimer	141	141	1887	960	13183	-4.16	0.0	0.9	0.0	0610009C03Rik 6530406M24Rik AV071179 Actn3 Ak5 Akr1d1 Alas2 Allc Alox15 Ambn Aoc3 Aox4 Apg4d Araf1 B3galt1 B4galt5 BC006779 BC013491 BC025816 C1qtnf3 Car1 Casp9 Cbx5 Ccnt1 Cct2 Cd34 Cdh3 Chfr Cidec Cldn15 Coro1a Ctsk Dcxr Dhdds Dhx32 Dmgdh Dnahc8 Dnajb7 Dusp8 E430018M08Rik Ear11 Eln Evpl Fadd Fcrl3 Foxf2 Fpr-rs2 Fuca1 Gas8 Gba Gck Gdap2 Ghrl Gjb6 Glycam1 Gpr56 Gprin1 Gzma Hsd3b1 Igsf4a Igtp Il13r…
274	V$MEF2_02: myogenic MADS factor MEF-2	145	145	1883	1029	13114	-4.17	0.0	0.52	0.0	5430431G03Rik A330096I21Rik AF397014 AV071179 Aadat Abcc9 Abhd5 Actr8 Adam21 Adam28 Akr1e1 Amy2 Ang2 Apobec1 Asb12 Bcat2 Bscl2 C030022K24Rik C1qr1 Cacng3 Capn3 Capn8 Casq1 Casq2 Catnbip1 Ccl3 Cd160 Cd24a Cdc2l1 Chn1 Cidec Ckb Ckmt2 Cnr2 Cog4 Col10a1 Cp Ctsg Ctsk Cyp2c70 Cyp3a16 D13Wsu64e Dact1 Dkk4 Dner Dpp4 Egfl9 Evpl Extl3 F730004D16Rik Fabp3 Gab2 Gbp2 Gc Gdap1 Gdpd2 Gimap4 Glrp1 Glycam1 Gmeb1 …
275	V$ACAAT_B: Avian C-type CCAAT box	141	141	1887	999	13144	-4.18	0.0	0.53	0.0	0610040B21Rik 1110028E10Rik 2700083B06Rik 2810407K09Rik 4632412E09Rik A830006N08Rik AI225782 Adcy3 Alas1 Ambn Anapc13 Ang2 Ankra2 Ap3s2 Apoc4 Arid3a Arrdc4 Atp1b4 B3galt2 B3gnt4 BC004044 BC011487 BC023151 BC027174 Bcl2l14 Blvrb Btg4 Card14 Cd68 Cd7 Cdc23 Centa2 Chfr Chn1 Ckb Ckmt2 Clcnkb Cyp2j5 D5Bwg0860e Dab2 Defb11 Dhdds Dmrt2 Dnaja1 Dok3 Dpysl3 Dusp10 Epim Evl F730004D16Rik Fadd Fahd1 Fyb G6pc…
276	V$HOGNESS_B: Imperfect Hogness /Goldberg Box	134	134	1894	911	13232	-4.18	0.0	0.91	0.0	1300017K07Rik 1810008K03Rik 1810031K02Rik 2310010G13Rik 2410004H02Rik 2700083B06Rik 2810429O05Rik 4930584N22Rik 5430431G03Rik Abcb4 Abcd4 Acadvl Adam17 Adat1 Adn Aldh7a1 Amhr2 Ankfy1 Aoc3 Apobec1 Apof Arpc3 Auh BC003993 BC005471 Banp Bcat2 Ccnt1 Cd160 Cd52 Cd68 Cdc23 Cdh13 Cfl1 Cideb Cidec Clk1 Cltb Cnp1 Col5a3 Crcp Ctse Ctsh Cyp2a12 D5Bwg0860e Dbr1 Dhx16 Dkk4 Dkkl1 E430018M08Rik F2 F730004D16Rik…
277	V$TEL2_Q6	143	143	1885	986	13157	-4.19	0.0	0.77	0.0	1810011K17Rik 1810031K02Rik 2310010G13Rik 2410004H02Rik 2810038K19Rik 2810429O05Rik 4921513E08Rik 4930418P06Rik 4930442L21Rik 6430559E15Rik AI661017 Aco1 Acrbp Actl7b Adcy4 Admr Alox15b Aoah Ap1g2 Ap1s1 Ap2a2 Ap3s2 Apbb1ip Arhgap9 Atp5a1 BB219290 BC018507 BC022145 Birc1b Btg4 CRAD-L Car1 Cdh17 Ces1 Cklfsf6 Cln3 Cort Cryga Crygd Ctse Ctsl Cxcr3 Cyp11a1 Cyp3a13 Dapp1 Dpp4 Dullard F2rl3 Fcer1g Fcna …
278	V$AHRARNT_01: aryl hydrocarbon receptor:Arnt heterodimers	131	131	1897	891	13252	-4.19	0.0	0.9	0.0	0610009C03Rik 0610033H09Rik 1110063F24Rik 1300010A20Rik 1500010M16Rik 2310001H13Rik 2310067E08Rik 3830408P06Rik 4632409L22Rik Acvr2 Adck1 Ahrr Aldh1a1 Aldh1b1 Armc5 Asah2 Atp1b4 BC006779 BC006933 BC027127 BC042396 Bag5 Bcl2l2 Bhmt2 Btg2 Calm3 Ccl19 Cfi Clca3 Csf2rb1 Cyfip2 Dab2 Dapp1 Dbr1 Ddx50 Dkk1 Dll4 Dmrt2 Dnm2 Dok2 Dpep1 Dusp7 Efhd1 Epx Evl F10 F2r Fadd Fbxo6b Fzd1 Gadd45g Galnt11 Gbx2 Gh Gp…
279	V$PR_02: is recognized by progesterone receptor	103	103	1925	749	13394	-4.26	0.0	0.39	0.0	0610009C03Rik 1110063F24Rik 1700073K01Rik 4632409L22Rik AW557805 Abcg5 Anxa10 Apob48r Arid3a Art3 BC004690 BC022145 BC054822 C630013N10Rik C8b Capn8 Capn9 Casp9 Casq2 Ccnt1 Centd3 Ces3 Chrna5 Chst1 Clca3 Clec2h Cln3 Col13a1 Crygb Cyp2c39 Defcr3 Dlat Dscr1l1 Ermap Fcrl3 Fyco1 Gabra1 Galc Gimap3 Gip Glipr1 Glo1 Gmpr Gpx6 Hdc Hemgn Hemp1 Hgfac Hint3 Hod Hpca Hsd17b4 Htr3b Ibsp Il13ra2 Il5ra Il7r Irf…
280	V$HMX1_01: H6 homeobox 3	6	6	2022	17	14126	-4.27	0.0	2.82	0.98	Bcl2l2 Dab2 Ky Rac3 Rhou Thumpd1
281	V$STAT5B_01: signal transducer and activator of transcription 5b	35	35	1993	294	13849	-4.28	0.0	0.14	0.0	Actr1a Ada Adamts4 Adck1 BC010462 Capn9 Cdh17 Clca3 Ddc F7 Fgf7 Gfi1b Glycam1 Hemp1 Hoxb3 Igtp Iigp2 Il10ra Il13ra2 Myadm Nipsnap3a Nnmt Nrbf1 Ramp2 Scp2 Selenbp1 Slc26a4 Snx2 Stk22s1 Sval1 Tars Tcea3 Tgtp Ube4b Zfp112
282	V$NERF_Q2: new ets-related factor 1a	105	105	1923	711	13432	-4.29	0.0	0.91	0.0	0610011D08Rik 2410004H02Rik Aadat Acrbp Admr Akr1e1 Alox15b Aoah Apbb1ip Arhgdib B3galt2 B4galt5 BC012256 CRAD-L Cbr2 Ccnd2 Cd34 Cdh17 Centd3 Cnp1 Cog4 Cort Creb3 Cryga Csf3r Ctse Cxcl14 Cyp11a1 Ebi3 Elk3 Exosc9 Fbp2 Fcer1g Fem1a Gip Gm1 Gp1ba Gpr56 Grin1 Gtf2h1 Gypa H2afy2 Hcst Icam2 Il1f5 Itgbl1 Klrd1 Krt1-12 Lman1l Loxl1 Lrrn1 Ly78 Map2k2 Mcpt1 Mrps2 Myh6 Myo1f Neu2 Nov Ntf3 Oma1 Pcdh21 Pcdhb5…
283	V$CLOX_01: Clox	35	35	1993	291	13852	-4.34	0.0	0.15	0.0	Angptl3 Ap4s1 BC016235 BC042396 Bcdo2 Cbx5 Ccnd2 Cd163 Cldn18 Cln3 Dmgdh Foxd3 Foxg1 Gpm6a Hap1 Hemgn Lims2 Mark3 Msra Ndst4 Nnmt Olfr140 P2ry12 P2ry4 Pcdhb20 Pde8a Pdk2 Pla2g2f Pth Repin1 Rnpc1 Ryr2 Spire2 Stam2 Zp2
284	V$AR_03: is recognized by androgen reseptor	45	45	1983	272	13871	-4.36	0.0	1.58	0.23	0610009C03Rik 1110063F24Rik 4632409L22Rik Abcg5 Anxa10 Arid3a BC004690 BC054822 Capn8 Capn9 Casp9 Centd3 Cort D13Wsu64e Defcr3 Dlat Dscr1l1 Fcrl3 Gmpr Hemgn Hemp1 Hpca Hsd17b4 Htr3b Ibsp Kcnk2 Lamp1 Lgals9 Map4k1 Mgea6 Myom1 Neu2 Nrap Pgm1 Pla2g2f Ppfia4 Pycard Sas Scp2 Sitpec Spock1 Sprr2d Sult1a1 Tmprss4 Was
285	V$HSF_Q6	25	25	2003	134	14009	-4.36	0.0	1.99	0.52	AI225782 Adcyap1 Akr1e1 Aldh1a2 Aldh1b1 Ankfy1 Atp1b4 BC004853 BC021381 Copb2 Ctdsp2 Dcxr Dlx5 Eif5 Fbxw4 Glycam1 Gp1ba Inhbe Mapk11 Pctp Pigr Rnase4 Rog Tbc1d8 Ttc1
286	V$RP58_01: 58 KDA repressor protein	46	46	1982	365	13778	-4.36	0.0	0.2	0.0	Actn3 Alox15 Ambn Apoa5 Apob48r Ash2l BB219290 Btd Cacng3 Capn9 Cenpb Centa2 Cldn18 Clec2h Ctse Cyp3a16 Cyp3a41 D10Ertd718e Dhx32 Drd4 Esrrg Flt4 Kcnk5 Klf1 Kynu Lenep Mrgprf Nme6 Nrap Plekhk1 Prlpo Psen2 Rab7l1 Rbbp6 Reg2 Sepx1 Smarce1 Srf Thrsp Tk2 Tmprss4 Tnfaip6 Tor3a Ttr Tuba8 Wdr21
287	V$E2F_01: E2F	9	9	2019	102	14041	-4.39	0.0	0.05	0.0	Ap1s1 BC014685 Egfl9 Ksr Ppm1d Srd5a2 Terf2ip Ubap2 Vit
288	V$PBX_Q3	1936	1936	92	13501	642	-4.39	0.0	0.64	0.0	0610009C03Rik 0610011D08Rik 0610033H09Rik 0610039P13Rik 0610040B21Rik 0910001K20Rik 1110001A12Rik 1110003P22Rik 1110028E10Rik 1110030J09Rik 1110037N09Rik 1110063F24Rik 1200002M06Rik 1300010A20Rik 1300013B24Rik 1300017K07Rik 1500010M16Rik 1700073K01Rik 1810008K03Rik 1810011K17Rik 1810029C22Rik 1810031K02Rik 2010005A06Rik 2010321J07Rik 2310001H13Rik 2310001N14Rik 2310010G13Rik 2310016N21Rik 2310038…
289	V$CREBP1CJUN_01: CRE-binding protein 1:c-Jun heterodimer	76	76	1952	558	13585	-4.4	0.0	0.38	0.0	0610009C03Rik 1810011K17Rik 2310058A11Rik 2600002E23Rik 5830461H18Rik Acox1 Adcy8 Adpgk Adpn Aldh7a1 Aptx Atp5d B3galt2 Bcl6b Btg2 CRAD-L Capza3 Cltb D10Bwg0791e D8Ertd325e Dusp24 Dvl1 Eef2 Exosc9 Foxa1 Foxd3 Galnt11 Glipr1 Habp4 Hemp1 Hist1h4h Isl2 Jak1 Jund1 Kcnn3 Maff Man1b1 Mrgprf Nap1l3 Nktr Nupl2 Pbef1 Pcolce2 Pcsk1 Pdlim3 Pitx2 Polb Pop4 Ppm1a Ppm1d Ppp2ca Pvrl2 Rab11b Rab25 Rce1 Rfx1 Rhoj…
290	V$MAX_01: Max	85	85	1943	582	13561	-4.42	0.0	0.79	0.0	2310010G13Rik 2310038K02Rik 2610014F08Rik AV216087 Aatf Adck1 Adfp Alpk2 Ankfy1 Anp32b Anxa7 Ap3m1 Art3 BC004044 BC012256 Bloc1s1 Cck Cd8b1 Cklfsf6 Cldn18 Cln3 Cndp2 Cort Ctsg Ctsl Ddx24 Dock2 Dpagt1 Egfl9 Elavl4 Fbxw4 Gba Gcm1 Glrp1 Gmeb1 Gsh2 Gtf2h1 Gzma Hcst Hmox1 Hoxb5 Hoxd10 Hp Igfbp2 Impg1 Klrc2 Krt1-16 Lamp1 Lgals3bp Lman1l Lox Lrmp Lypdc1 Map4k1 Mapk11 Mast2 Mcoln2 Misc12 Ms4a1 Mxd4 Nfatc…
291	V$POU3F2_02	9	9	2019	101	14042	-4.42	0.0	0.06	0.0	Angptl3 Ctsg Dhrs4 Klra17 Mfng Rit1 Slc28a2 Spock3 Wbscr14
292	V$DEAF1_02	42	42	1986	334	13809	-4.43	0.0	0.21	0.0	5830461H18Rik Acin1 Aco1 Ahrr Atp5a1 Atxn7l4 Chpt1 Creb3 Cs Ctsl Dlat Dvl1 E030024M05Rik Efnb3 Ercc8 Gdap2 Gli2 Hdc Hmg20a Krt2-4 Ksr Lamp1 Lmo2 Lyar Mcl1 Med8 Mpp5 Nfat5 P4ha2 Pitpnb Pop4 Prdx5 Rab8a Rac3 Rev3l Slc5a5 Srrm2 Tbx21 Tgm1 Tln1 Wnt10b Zipro1
293	V$FXR_Q3	29	29	1999	245	13898	-4.43	0.0	0.15	0.0	Aggf1 Ap2a2 B3galt1 BC027127 Car4 Dbpht1 Defb2 Efhd2 Kcnk4 Lace1 Lrrn1 Mst1 Mthfd1 Mx2 Nfkbia Nin Oprd1 Pck1 Pgls Pik3c2g Pink1 Plag1 Ptger3 Rgs10 Scgn Snx17 T2bp Ttc10 V1rc5
294	V$FOXO4_02: fork head box O4	53	53	1975	407	13736	-4.44	0.0	0.26	0.0	1300010A20Rik 9130020G10Rik AI661017 Adfp Agtrl1 Ahrr Akr1b7 Akr1d1 Ankib1 BC005471 Cd5l Cyp2b10 Cyp2c39 Cyp3a16 Dapp1 Dmap1 Efna1 Epim Foxa1 Fyb Gm323 Hdgfrp2 Hspb3 Igsf4a Insr Itk Kap Lcp2 Lgals12 Lox Mcsp Mfap5 Mipol1 Nrd1 Ogn Pet2 Pik3cg Pink1 Pld2 Prg1 Ptger3 Rgpr Slc19a3 Smpd3 Snrk Taf5l Taldo1 Tbc1d17 Tgfb3 Tie1 Ttc1 Uvrag Zcchc9
295	V$FOXO3_01: fork head box O3	43	43	1985	340	13803	-4.44	0.0	0.22	0.0	1300010A20Rik AI661017 Adfp Agtrl1 Ahrr Akr1b7 Akr1d1 Ankib1 BC005471 Cd5l Cyp2b10 Cyp2c39 Dapp1 Dmap1 Efna1 Epim Foxa1 Fyb Gm323 Hdgfrp2 Igsf4a Itk Kap Lcp2 Mcsp Mfap5 Mipol1 Nrd1 Ogn Pet2 Pik3cg Pld2 Prg1 Ptger3 Rgpr Slc19a3 St7 Taf5l Tbc1d17 Tie1 Ttc1 Uvrag Zcchc9
296	V$HNF4_01_B: Hepatocyte nuclear factor 4	77	77	1951	546	13597	-4.46	0.0	0.55	0.0	1110063F24Rik 1200002M06Rik 1300010A20Rik 2310001N14Rik 3830408P06Rik 5430428G01Rik 6030446I19Rik Aadat Acox1 Apeh Apobec1 Aptx Arhgap1 B3gnt3 BC018285 BC019977 Cd7 Cdh15 Chst4 Cipp Clca3 Crygb Cyp2a12 Cyp2d13 Efnb2 F2 F7 Fabp3 Fuca1 Fyb Gldc Gpd1 Gys2 H1foo Hist1h4h Hsd17b2 Itgb1bp2 Lgals9 Lgi1 Lum Mafg Mcoln2 Mlp Mx2 Narfl Pck1 Pilra Pilrb Polrmt Ppp1r14d Pqlc2 Pxn Qdpr Qrsl1 Rgn Rgpr Rhot2 S3-…
297	V$NGFIC_01: nerve growth factor-induced protein C	40	40	1988	242	13901	-4.47	0.0	1.5	0.2	5430431G03Rik Ada Allc Casp14 Cklfsf6 Cnp1 Dapk2 Dnaja1 Egfl9 Fgf16 Got1 Hmg20a Hnrpa2b1 Ifngr1 Lactb Lgmn Lrrfip1 Lyar Maff Mmp17 Nab2 Padi2 Prdx5 Prss11 Pthr1 Rasal1 Rshl1 Scn7a Slc32a1 Sntg2 Snx17 Spg20 Spint1 Spna1 Taf4a Tarsl1 Tmem30b Ube2l6 Wdr21 Wdr23
298	V$ATF_B: ATF binding site	59	59	1969	438	13705	-4.5	0.0	0.36	0.0	0610009C03Rik 1810011K17Rik 2310058A11Rik 2600002E23Rik 5830461H18Rik Adcy8 Adpn Aldh7a1 Aptx Bcl6b Btg2 CRAD-L Capza3 Cltb D10Bwg0791e D8Ertd325e Dusp24 Dvl1 Eef2 Foxd3 Galnt11 Habp4 Hemp1 Hist1h4h Hnrpa2b1 Isl2 Jak1 Jund1 Kcnn3 Maff Mrgprf Nap1l3 Nupl2 Pbef1 Pdlim3 Pitx2 Polb Pop4 Ppm1a Ppm1d Ppp2ca Pvrl2 Rab25 Rce1 Rfx1 Rhoj Snapc5 St7 Sult1a1 Tas2r119 Tcea3 Tslpr Ttc1 Tyrobp Uncx4.1 Wbscr18 W…
299	V$ALPHACP1_01	48	48	1980	368	13775	-4.5	0.0	0.28	0.0	Abca7 Abcb1b Akr1e1 Aldh1a7 Amelx Atp1b4 BC006779 Casp9 Clta Cmya1 Col5a3 Cyct D13Wsu64e Dcxr Defb11 Dlgh3 Dnm2 E430018M08Rik Enpep Epha8 Epx Gpr65 Habp4 Hif1a Hmg20a Hoxb13 Hoxd10 Hoxd3 Ibrdc3 Il17e Klf1 Klf5 Lrch4 Maz Mir16 Mrgpra3 Nkx6-2 Pfpl Rab11b Rasl12 Sept4 Slc25a29 Stat2 Tarsl1 Tmc2 Tnrc5 Usp52 Wdr23
300	V$ARNT_02: AhR nuclear translocator homodimers	69	69	1959	496	13647	-4.52	0.0	0.49	0.0	1500010M16Rik 1810008K03Rik 1810029C22Rik 2310038K02Rik 2610014F08Rik Aars Aatf Abcb1b Abcg4 Acox1 Ankfy1 Aox4 Atp6v0a4 Bloc1s1 Cdh5 Cln3 Cstf1 Ctsg Cyp27a1 Dact1 Dhdds Dhx16 Dlat Eef2 Eif2b4 Faf1 Foxd3 Gba Gcm1 Gdap10 Gimap6 Glrp1 Gp1ba Gpr83 Gsh2 Gtf2h1 Hel308 Hmga2 Hoxb5 Hoxd10 Hps3 Ifi30 Kctd12 Klrc2 Lamp1 Lman1l Lox Lrrk2 Lst1 Maff Ms4a10 Pcdhb22 Pi4k2a Pigr Pp11r Ppm1a Rufy1 Serac1 Snx2 Syt…
301	V$RSRFC4_Q2	50	50	1978	320	13823	-4.54	0.0	1.18	0.1	5430431G03Rik AV071179 Abcc9 Akr1e1 Ang2 Asb12 Atf3 Camkk1 Capn3 Catnbip1 Ccl3 Cd160 Ckb Ckmt2 Cnr2 Cog4 Cyp2c70 Dab2 Evpl Gab2 Glrp1 Hbld2 Hod Hsd17b4 Hspb3 Htr3b Ky Lmod2 Mki67 Mmp17 Napb Notch2 Nrd1 Peg12 Pitpnb Pltp Ppp1r3a Ptp4a3 Ptpro Rnf146 Rnpep Rptn Shbg Spata4 St6galnac5 Stk17b Thrsp Trp53inp1 Usp52 Vcl
302	V$STAF_01: Se-Cys tRNA gene transcription activating factor	43	43	1985	268	13875	-4.54	0.0	1.32	0.17	0610009C03Rik 0610040B21Rik 1110030J09Rik 4632412E09Rik Acadvl Adam17 Adh4 Ank3 Ap2s1 Arl10a Armc5 Atp5d BC003993 Ccl11 Cd3g Cp Ctdp1 Ddx50 Elavl4 Fes Gbp4 Hgfac Hod Ibsp Il17e Jund1 Krtap12-1 Ksr Lta4h Ly6h Mvp Myo5a Myoz1 Pla2g2f Prkrir Prss15 Sdccag33l Slfn3 Taldo1 Thtpa Ttc1 Xlr Zp2
303	V$MEF3_B: MEF-3	63	63	1965	422	13721	-4.54	0.0	0.91	0.0	Adra1b BC025600 Birc1b C8b Catnbip1 Ccnk Chpt1 Cish Crygd Dcxr Dpep1 Eng Fgf5 Fzd4 Gfi1 Gsh2 Gtf2h1 Gys2 Hcfc1r1 Hivep3 Hoxa9 Iigp1 Il1a Inpp5d Kctd14 Klra17 Lman1l Mapre2 Mcoln2 Net1 Nrd1 Ogfrl1 Orm2 Osbpl9 Ott Pcdh21 Phyh Pla2g12b Pomt2 Prr6 Rab3b Scnn1g Serpina6 Sh3bgrl2 Slc11a1 Slc22a8 Slc23a3 Slc28a2 Slc30a9 Slc41a3 Slc7a8 Sntg2 St8sia4 Stat5a Timd2 Tmem30b Tmem8 Tnip2 Tor3a Traf1 Trim16 Usp…
304	V$CDPCR3_01: cut-like homeodomain protein	47	47	1981	358	13785	-4.55	0.0	0.3	0.0	A830006N08Rik AI788959 Adfp Amy2 Asgr2 BC006779 Capn7 Chrna5 Efna1 Eif3s1 Elavl4 Epha8 Fmo1 G0s2 Gm1 Havcr1 Il13ra2 Il1a Itgb2 Khdrbs2 Krt1-4 Lgals8 Luzp1 Nfyb P2ry2 Pcdhb17 Pga5 Pitx2 Psen2 Rab3b Rhot2 S3-12 Serpinb11 Sh3tc1 Slc15a1 Slc19a3 Smc6l1 Speer4f Sprr2d Suox Tcf1 Tgfbi Tln1 Wbscr14 Xrn1 Zfp179 Zwint
305	V$E4F1_Q6	56	56	1972	410	13733	-4.56	0.0	0.42	0.0	2600002E23Rik A630065K24Rik Aars Acrbp Akr1d1 Atp5d Birc1a Cib1 Clk1 Cmya1 D730049H07Rik Dact1 Dlat Ermap Fbxw4 Fkbp7 Gak Gm1 Gmppb Hbld2 Hnrpa2b1 Il1f6 Irx4 Itgb7 Lrrk2 Map2k1 Mfn2 Nkiras1 Pdgfb Pon3 Ppil4 Prss11 Rab21 Rasal1 Rfx1 Rnf11 Rrs1 Sas Serpina12 Sfrs4 Slc15a3 Smarca1 Smarce1 Srp54 Srpr Ssxb1 Tgfb3 Tmc2 Trappc1 Txk Ubap1 Ubap2 Upk2 Usp52 Wdr1 Wnt8a
306	V$IRF1_01: interferon regulatory factor 1	48	48	1980	309	13834	-4.58	0.0	1.13	0.1	1200002M06Rik 9130020G10Rik Aldh7a1 Apobec1 Arrdc4 B3galt1 BC022145 Cpa5 Crcp Crygb Csf2rb1 Cysltr2 Eif3s1 Ermap Fem1a Hgf Icoslg Inhbe Ipf1 Kctd14 Kif9 Lgals3bp Lhx8 Mapre2 Mpa2 Nek9 Oasl1 Pex11a Pigr Plek Pp11r Ppp1r3a Ptpn18 Scg3 Slc23a3 Slc38a5 Slfn4 Snrk Tbc1d17 Tcirg1 Terf2ip Tgfbr2 Tmc2 Ube1l Uox Vcl Wfs1 Xbp1
307	V$PPARA_02: PPAR-alpha:RXR-alpha heterodimer (peroxisome proliferator activated factor alpha:retinoid X receptor alpha)	59	59	1969	425	13718	-4.58	0.0	0.49	0.0	1300013B24Rik AI132321 AI225782 Abcc9 Abcd4 Aldrl6 Ankra2 Apcs Arpc3 Bcl7b Cdh15 Cdh17 Chrdl2 Cln3 Cpne1 Creb3 Ctsc Cyp2j5 Dmbt1 Dusp7 F11 Fbxo6b Fcna Foxi1 Gbp2 Gjb6 Habp4 Hp Iapp Irx4 Itgb2 Jarid2 Kcnj14 Ksr Lenep Mlycd Nags Nap1l3 Nr1i3 Oasl2 P4ha2 Pde8a Pgm1 Pon1 Ptgir Pthr1 Rbm12 Rhot2 Rnpepl1 Scgn Sema3f Slc15a4 Slc22a7 Slc37a2 Sntg2 Sytl2 Tnfrsf25 Tor3a Tscot
308	V$EVI1_02: ectopic viral integration site 1 encoded factor	45	45	1983	342	13801	-4.59	0.0	0.31	0.0	Adcy4 Akr1d1 BC004012 Bscl2 Ccl24 Csf3r Ddc Dhrs4 Emcn Entpd5 Galc Gclc Gkap1 Glipr1 Gm1 Gnat2 Itk Khdrbs2 Kif9 Krt2-4 Lactb Lipe Ms4a4d Mug1 Myom1 Npy1r Nsf Pcdhb15 Pilra Pilrb Prlpo Rab37 Rrs1 Slc23a1 Slc25a30 Slc28a2 Slc9a3r2 Snrk Spp2 Suox Tgfbr2 Tpk1 Wbscr14 Zcwcc2 Zfp112
309	V$NFY_C: NF-Y binding site	53	53	1975	349	13794	-4.59	0.0	1.0	0.01	2410129E14Rik 2700083B06Rik 4931420D14Rik 5830461H18Rik Abca7 Abcb1b Actn3 Ap3m1 Ap3m2 Arhgap17 Atp5a1 Cdc23 Cmya1 Cnot2 Col5a3 Cstf1 Cyp4a14 Dhdds Dlgh3 Dmrt2 Dpp4 E130016I23Rik Ercc8 Fahd1 Got1 Il17e Maz Med8 Mir16 Misc12 Mthfd1 Nrd1 Pi4k2a Pln Pmm2 Ppp1r10 Ptpre Rhoa Rnf17 Sepx1 Sh2d3c Siglecl1 T2bp Tacc2 Tcta Tpp2 Tysnd1 Usp43 Wbscr18 Wdr23 Xpmc2h Zfp95 Zic3
310	V$STRA13_01	61	61	1967	419	13724	-4.59	0.0	0.74	0.0	1810008K03Rik 1810029C22Rik 2310067E08Rik Aars Aatf Abcb1b Abcg4 Acox1 Aox4 Atp6v0a4 Bloc1s1 Cdh5 Cln3 Cstf1 Ctsg Cyp27a1 Dhdds Dhx16 Dlat E130016I23Rik Eef2 Eif2b4 Faf1 Gba Gimap6 Gp1ba Gpr83 Gsh2 Gtf2h1 Hel308 Hps3 Ifi30 Kctd12 Klrc2 Lamp1 Lgals8 Lox Lrrk2 Lst1 Maff Ms4a10 Pcdhb22 Pi4k2a Pigr Ppm1a Prok2 Rufy1 Slc39a9 Snx2 Sytl2 Tbc1d17 Tbk1 Tie1 Tmem19 Tmem4 Trp53inp1 Ubap2 Ube4b Uvrag Vps26 Z…
311	V$PBX1_02: homeo domain factor Pbx-1	27	27	2001	223	13920	-4.61	0.0	0.19	0.0	1110001A12Rik Asah2 Cd163 Cd48 Cdh17 Coq3 Dscr1l1 Enpep Gimap4 Hspb3 Iapp Krt1-c29 Ms4a10 Myf6 Nnmt P2ry4 Pla2g2d Pla2g2f Popdc3 Rab38 Rassf5 Sele Slc15a1 Speer4f Tarsl1 Tec Tmem35
312	V$MEIS1BHOXA9_02: Meis-1b:HOXA9 heterodimeric binding	28	28	2000	165	13978	-4.66	0.0	1.46	0.2	Akr1b7 Aqp9 Arhgap1 Cklfsf6 Cyp3a13 Defb1 Dnajb7 Dnm2 Ednra Fgf20 Fmo5 Gba Grm8 Hpgd Lsp1 Lyzl4 Mcp Prl Rdh5 Slc26a4 Slc28a2 Tmem45b Tnrc5 Ttc10 Ttc7b Umod Vip Xdh
313	V$ATF6_01: activating transcription factor 6	44	44	1984	290	13853	-4.69	0.0	0.95	0.0	1810008K03Rik A630065K24Rik AI132321 Adfp Aox3 Atp5s B3gnt3 BC027127 BC035291 Bcl7b Ccr6 Cndp2 Copb2 Dhx32 Elavl4 Esam1 Fank1 Gabra1 Hsdl2 Igsf4a Irx4 Lhx5 Lrrk2 Lyzl4 Mapkapk2 Mapre2 Mcpt1 Nrd1 Ntf3 Pdgfd Pon3 Ppfia4 Qrsl1 Rab21 Rasal1 Sfrp4 Sgk3 Slc10a3 Slc19a3 Tmc2 Upk2 Wnt4 Ywhaz Zfp99
314	V$HOX13_01: Hox-1.3	34	34	1994	211	13932	-4.7	0.0	1.24	0.12	Agrp Alas2 Ang2 Ap2s1 Cd5l Cdh3 Chn1 Clca3 Cldn13 Cyp2c29 Cyp2c70 Daf1 Dbr1 Dock2 Fez2 Galgt2 Hist1h4h Irx4 Kcnk5 Mfn2 Mgea6 Mlycd Mx2 Neu2 Pet2 Pgm1 Prkx Rala Sh3bgrl3 Spock1 Spp2 Tmc2 Top3a Uncx4.1
315	V$R_01: Epstein-Barr virus transcription factor R	33	33	1995	206	13937	-4.73	0.0	1.19	0.1	BC004044 Cd24a Ckb Ctdp1 Cxcl14 Cysltr2 Dhx16 Dmap1 Ebi2 Epha8 Evl Galgt1 Gba2 Jag2 Jund1 Lyl1 Narfl Nfat5 P2ry6 Ppp2ca Prok2 Pscd1 Ptgis Selenbp1 Sepx1 Sgk3 Sh3bp5 Slc30a9 Stmn2 Sval1 Tmem4 Tyrobp Ucp1
316	V$EGR1_01: Egr-1/Krox-24/NGFI-A immediate-early gene product	25	25	2003	147	13996	-4.73	0.0	1.41	0.19	4732497O03Rik Allc Catnbip1 Cdh15 Cnp1 Dapk2 Ercc8 Fgf16 Gphn Grin1 Ifngr1 Lgmn Lyar Paqr4 Pi4k2a Prss11 Rasal1 Rfx1 Rshl1 Slc32a1 Spint1 Spna1 Tgfbr1 Tmem30b Wsb2
317	V$FREAC3_01: Fork head RElated ACtivator-3	44	44	1984	317	13826	-4.73	0.0	0.5	0.0	Apba3 BC022145 Birc2 D10Bwg0791e Degs2 Dmc1h Dnahc8 Ell2 Flt4 Fpr1 Gas2 Glcci1 Gpm6a Gpr155 Gzmb Ibsp Il2rb Klra3 LOC330189 Map2k2 Maz Mgea6 Mpeg1 Mrpl54 Narfl Oas2 Ogn Pdgfd Pi16 Pon1 Prg1 Pycard Rsad2 Sbds Scg2 Sec24d Slc23a3 Slc25a30 Stab1 Taf4a Tdrd3 Thumpd1 Tyki Uvrag
318	V$MEF2_03: myogenic MADS factor MEF-2	42	42	1986	280	13863	-4.74	0.0	0.87	0.0	AV071179 Abcc9 Adam28 Akr1e1 Asb12 C1qr1 Capn3 Capn8 Ccl3 Cd160 Ckb Ckmt2 Cnr2 Extl3 Gab2 Glrp1 Hbld2 Hod Hspb3 Htr3b Il16 Ky Leap2 Lmod2 Ndst4 Peg12 Penk1 Pitpnb Ppp1r3a Ptp4a3 Rnf146 Rptn Serpinb2 Sgk3 Shbg Spata4 Stk17b Thrsp Tmem19 Trp53inp1 Usp52 Vcl
319	V$GATA4_Q3	1987	1987	41	13870	273	-4.75	0.0	0.43	0.0	0610009C03Rik 0610011D08Rik 0610033H09Rik 0610039P13Rik 0610040B21Rik 0910001K20Rik 1110001A12Rik 1110003P22Rik 1110028E10Rik 1110030J09Rik 1110037N09Rik 1110063F24Rik 1200002M06Rik 1300010A20Rik 1300013B24Rik 1300017K07Rik 1700073K01Rik 1810029C22Rik 1810031K02Rik 2010005A06Rik 2010321J07Rik 2310001H13Rik 2310001N14Rik 2310010G13Rik 2310016N21Rik 2310038K02Rik 2310058A11Rik 2310067E08Rik 2410004…
320	V$RORA2_01: RAR-related orphan receptor alpha2	31	31	1997	193	13950	-4.77	0.0	1.18	0.1	Akr1b7 Armc5 B4galt6 BC025816 Ccl17 Ccnk Cd209a Clec1b Cps1 Cyp2a12 Exosc9 Got1 Il1f6 Ms4a3 Nsg2 Opn1sw Pln Plxdc1 Ppp2ca Procr Ptpn22 Rptn Rras2 Sec24b Serpina6 Sh3d19 Slc22a2 Tjp3 Tmc1 Zbtb17 Zfhx4
321	V$PR_01: high affinity binding sites for progesterone receptor	36	36	1992	247	13896	-4.85	0.0	0.71	0.0	0610009C03Rik 1110063F24Rik Abcg5 Anxa10 Arid3a BC004690 BC054822 C8b Capn8 Capn9 Casp9 Ces3 Csf3r Dhx30 Dlat Dpp4 Dusp3 Eef2 Fcrl3 Hsd17b4 Ibsp Kcnk2 Klrd1 Mgea6 Myom1 Neu2 Nrap Pgm1 Pla2g2f Pwp2h Scn11a Slc5a1 Smpdl3a Sprr2d Sult1a1 Tmprss4
322	V$CREBP1_01: cAMP-responsive element binding protein 1	31	31	1997	231	13912	-4.86	0.0	0.41	0.0	2410129E14Rik 2600002E23Rik 5830461H18Rik Aars Arhgap5 Arid3a Atf3 Cpa3 Csl Fcamr G6pc Gak Galnt6 Gmppb Gpr87 Hbld2 Hnrpa2b1 Il1f6 Mfn2 Mrpl54 Nkiras1 Pck1 Pet2 Ppil4 Sas Scg2 Slc1a6 Snx19 Trappc1 Ubap1 Zfp106
323	V$GNCF_01: GCNF (germ cell nuclear factor)	15	15	2013	80	14063	-4.87	0.0	1.58	0.23	2810484M10Rik Art1 BC004012 BC013712 Cnp1 Gpr155 Lgals12 Mcp Nags Nktr Rds Sgpl1 Tor3a Treml1 Usmg1
324	V$EVI1_03: ectopic viral integration site 1 encoded factor	12	12	2016	60	14083	-4.89	0.0	1.68	0.29	Dhrs4 Glipr1 Klhl1 Ms4a4d Pdcd1lg2 Pilra Pilrb Slc23a1 Slc27a5 Suox Wbscr14 Zfp112
325	V$BEL1_B: Bel-1 similar region	6	6	2022	22	14121	-4.92	0.0	2.04	0.56	Atp5s Calml4 LOC330189 Lyst Prdx5 Ror2
326	V$AHRARNT_02: aryl hydrocarbon receptor:Arnt heterodimers, fixed core	4	4	2024	11	14132	-4.92	0.0	2.22	0.64	Cib1 Cntn6 Msra Prkrir
327	V$OCT1_07: octamer factor 1	26	26	2002	196	13947	-4.93	0.0	0.39	0.0	Aldh1a7 Angptl3 B3gnt4 Catsper1 Cd48 Ces1 Cps1 Cyct Cyp2s1 Dnahc8 Dspg3 Igj Klra17 Mbl2 Mfng Msra Prpf39 Rab10 Rfx1 Rit1 Tarsl1 Ube2l6 Uqcrb Wbscr14 Zfp40 Zwint
328	V$POLY_C: Retroviral Poly A signal	31	31	1997	213	13930	-4.93	0.0	0.7	0.0	2600002E23Rik AI429613 AI661017 Abcb11 Adat1 Arhgdib BC023151 Cyfip1 Dkk4 Emcn Gm568 Grm8 Hdc Insm1 Kcnk2 Krt1-12 Mgea6 Nkx6-2 Nosip Ogn Pde8a Ptpn18 Pxk Qpctl Rbm6 Rshl1 Slc27a5 St6galnac5 Tert Tln1 Tsc2
329	V$CDP_02: transcriptional repressor CDP	18	18	2010	143	14000	-5.03	0.0	0.31	0.0	BC042396 Cldn18 Cln3 Foxd3 Foxg1 Hap1 Lims2 Ndst4 Olfr140 P2ry12 Pcdhb20 Pde8a Pla2g2f Psen2 Pth Repin1 Rnpc1 Stam2
330	V$FXR_IR1_Q6	17	17	2011	137	14006	-5.05	0.0	0.29	0.0	AI661017 C1s Cacna1g Car4 Cnn1 Ddc8 E030024M05Rik Fmod Il1a Ky Ly6c Ly6f Pink1 Rgs10 Snx17 Tacc2 Uox
331	V$MEIS1AHOXA9_01: Meis-1a:HOXA9 heterodimeric binding	20	20	2008	150	13993	-5.08	0.0	0.42	0.0	4930442L21Rik Akr1d1 Ankib1 Aqp9 Cish Cklfsf6 Cryl1 Dnajb7 Dnm2 Ednra Gabra6 Gba2 Helb Inhbe Mcp Prlpm Thsd1 Tnrc5 Ttc7b Txndc1
332	V$FREAC4_01: Fork head RElated ACtivator-4	21	21	2007	153	13990	-5.09	0.0	0.5	0.0	Dusp24 E030024M05Rik Epim G0s2 Grm8 Igsf4a Kap Mmp7 Mmp8 Pik3cg Pitx1 Rgpr Sah Scp2 Stat6 Tcf1 Tie1 Xkh Xrcc4 Zbtb17 Zfp109
333	V$RSRFC4_01: related to serum response factor, C4	13	13	2015	81	14062	-5.3	0.0	0.92	0.0	AV071179 Capn3 Ckb Ckmt2 Gab2 Hspb3 Ky Lmod2 Peg12 Ppp1r3a Ptp4a3 Rptn Spata4
334	V$DTYPEPA_B: poly A signal of D-type LTRs	12	12	2016	73	14070	-5.3	0.0	0.98	0.0	Ada Cryl1 D5Bwg0860e Egfl6 Fadd Lix1 Lrpap1 Moap1 Mov10l1 Repin1 Speer4f Zfp42
335	V$POU3F2_01	10	10	2018	56	14087	-5.3	0.0	1.17	0.1	BC002230 Cnot2 Crtam Dmc1h Gtf2h1 Il24 Ppil4 Serpina3g Slc28a2 Uox
336	V$LXR_DR4_Q3	13	13	2015	83	14060	-5.32	0.0	0.85	0.0	0610011D08Rik Abca1 Aptx BC022687 Blvrb Fasn Hsd17b4 Lgals8 Loxl1 Mki67 Stac Ttc7b Vdp
337	V$SREBP1_02: sterol regulatory element-binding protein 1	12	12	2016	83	14060	-5.39	0.0	0.62	0.0	0610039P13Rik Aldh1a2 Blvrb Fasn Hoxa9 Ifitm1 Lgals9 Nalp4c Napsa Spna1 Uckl1 Vdp
338	V$APOLYA_B: Avian C-type PolyA signal	7	7	2021	36	14107	-5.42	0.0	1.24	0.12	Dkkl1 Il2rb Ltf Olfr140 Rem1 Rgs10 Sirt7
339	V$STAT3_01: signal transducer and activator of transcription 3	2	2	2026	4	14139	-5.51	0.0	1.79	0.38	Ada Iigp2
340	V$STAT1_01: signal transducer and activator of transcription 1	7	7	2021	43	14100	-5.62	0.0	0.82	0.0	3100002B05Rik Abcd4 Ada Cish Copb2 Jub Pla2g2c
341	V$HMEF2_Q6: myocyte enhancer factor	7	7	2021	52	14091	-5.64	0.0	0.48	0.0	Cmya1 Col13a1 Ctsk Mapre2 Plek Steap Wfdc1
342	V$AR_02: high affinity binding sites for androgen receptor	7	7	2021	48	14095	-5.65	0.0	0.61	0.0	1110063F24Rik BC054822 Dlat Hsd17b4 Myom1 Sprr2d Tmprss4
343	V$PAX5_02: B-cell-specific activating protein	6	6	2022	48	14095	-5.67	0.0	0.38	0.0	Ap3m2 Copb2 Gmppb Nfam1 Polg Prss32
344	V$AHR_01: aryl hydrocarbon / dioxin receptor	6	6	2022	37	14106	-5.69	0.0	0.78	0.0	Acvr2 Nek6 Olfml2b Pde1b Pigb Polg
345	V$PPARA_01: PPAR:RXR heterodimers	2	2	2026	6	14137	-5.86	0.0	1.33	0.17	Ap1g2 Usp52
346	V$NRSE_B: neural-restrictive-silencer-element	1	1	2027	19	14124	-5.86	0.0	0.07	0.0	Grin1
347	V$PAX3_01: Pax-3 binding sites	2	2	2026	24	14119	-5.91	0.0	0.16	0.0	Cklfsf6 Smpd3
348	V$SEF1_C: SEF1 binding site	1	1	2027	1	14142	-5.98	0.0	1.45	0.2	Stat2
349	V$SRF_01: serum response factor	3	3	2025	16	14127	-6.0	0.0	0.84	0.0	Tnfsf14 Usmg1 Vcl
350	V$TAXCREB_02: Tax/CREB complex	3	3	2025	20	14123	-6.06	0.0	0.57	0.0	0610040B21Rik 4632412E09Rik Camp
351	V$IRF2_01: interferon regulatory factor 2	2	2	2026	18	14125	-6.16	0.0	0.31	0.0	Tbc1d17 Terf2ip
352	V$TAACC_B: Lentiviral TATA upstream element	2	2	2026	13	14130	-6.25	0.0	0.55	0.0	Gdpd2 Scgb3a2
353	V$NRSF_01: neuron-restrictive silencer factor	1	1	2027	12	14131	-6.37	0.0	0.19	0.0	Grin1
354	V$ROAZ_01: rat Olf-1/EBF-associated zinc finger protein	1	1	2027	3	14140	-6.39	0.0	0.88	0.0	Ncf4
355	V$MEF2_04: myogenic MADS factor MEF-2	1	1	2027	4	14139	-6.49	0.0	0.72	0.0	Glrp1
