# Supplementary material for: A genomic analysis of mouse models of breast cancer reveals molecular features of mouse models and relationships to human breast cancer
Source: Breast Cancer Res. 2014 Jun 5;16(3):R59. doi: 10.1186/bcr3672 (PMC4078930; doi:10.1186/bcr3672)
Supplement: Additional file 2 — Fold change values organized by mouse tumor model type comparing the mouse model to all other types of mouse models. [file bcr3672-S2.zip › Additional_file_2/BRCAnull_SAM/AdditionalFile37_BRCAnull_SAM/BrcaNull_vs_AllOtherTumors_SAM.txt]

Current settings
Input parameters
Data type?								Two class unpaired
Array or Seq data?								array
Arrays centered?								FALSE
Delta								0.5855668
Minimum fold change								0
Test statistic								standard
Are data are log scale?								TRUE
Number of permutations								100
Input percentile for exchangeability factor s0								Automatic choice
Number of neighbors for KNN								10
Seed for Random number generator								94822328
Computed values
Estimate of pi0 (proportion of null genes)								0.668
s0 percentile								10.003
False Discovery Rate (%)								5.933445295
List of Significant Genes for Delta = 0.586
Positive genes (35) Upregulated in BRCA null tumors compared to all other tumors
	Row	Gene ID	Gene Name	Score(d)	Numerator(r)	Denominator(s+s0)	Fold Change	q-value(%)
	8994	1426438_at	1.103651338	5.385003242	2.942347485	0.546396604	7.686610073	0
	16029	1452077_at	1.123402335	5.37614214	2.92773568	0.544579292	7.609151991	0
	1399	1417210_at	0.566411245	5.21890578	3.018376145	0.578354213	8.102550711	0
	8995	1426439_at	1.157121889	5.205665989	2.859327555	0.549272189	7.256770048	0
	7803	1424903_at	1.970046069	4.3353094	1.887825432	0.435453449	3.700769888	0
	16335	1452563_a_at	1.910477875	3.650434256	1.632437443	0.447189931	3.100363649	0
	7715	1424793_a_at	3.795900765	3.589887512	1.7101557	0.476381417	3.271961335	0
	16334	1452562_at	1.87527449	3.566559123	1.602527997	0.449320463	3.036749691	0
	6428	1423281_at	3.953077024	3.457186975	2.036825981	0.589157022	4.103417595	0
	6427	1423280_at	3.957397211	3.403299974	1.935553177	0.568728349	3.825247716	0
	9754	1427542_at	4.839545908	3.213088959	1.783439672	0.555054558	3.442459479	0.941511332
	5313	1421979_at	0.364960331	3.197245252	1.706160143	0.533634429	3.262912146	0.941511332
	3880	1420244_at	3.518665232	3.196556253	2.185352918	0.68365852	4.548380401	0.941511332
	2892	1418852_at	2.785658013	3.160305086	1.737876186	0.549907727	3.335437911	0.941511332
	3879	1420243_at	3.583868467	3.128006825	2.161264792	0.690939922	4.473068315	0.941511332
	2732	1418668_at	3.978307409	3.044217586	1.34098203	0.440501374	2.533236954	1.193701867
	3564	1419593_at	2.787823676	3.028217001	1.479096913	0.488438217	2.787741738	1.193701867
	14700	1450445_at	0.500186438	3.009796642	1.643089247	0.545913708	3.123339177	1.193701867
	6186	1422989_a_at	3.695420916	2.921531628	1.472202022	0.503914456	2.774450419	1.877733274
	11984	1437081_at	6.496308469	2.863448069	2.031843182	0.709579197	4.089269604	2.237566679
	1791	1417634_at	5.174609679	2.853931319	1.869077243	0.654913182	3.652988578	2.237566679
	5066	1421687_at	2.806123515	2.825665922	1.187695477	0.420324097	2.277885889	2.237566679
	1000	1416780_at	4.823921611	2.773128525	1.455576886	0.524886198	2.742662091	2.237566679
	7054	1424008_a_at	3.53702681	2.760296879	1.645674545	0.596194764	3.128941195	3.546276103
	4312	1420793_at	2.496877207	2.737790704	2.010785436	0.734455499	4.030015636	3.546276103
	7632	1424688_at	6.86379089	2.737107631	1.640204542	0.599247367	3.117100223	3.546276103
	11446	1434944_at	3.753630052	2.7046113	1.388870379	0.513519403	2.618735552	3.546276103
	4966	1421569_at	4.807826494	2.653199494	1.140209819	0.429748996	2.204130767	3.546276103
	4644	1421179_at	4.534435642	2.619101583	1.302625075	0.49735569	2.466773196	5.018566407
	8592	1425928_at	4.114303803	2.595014979	1.139316072	0.439040268	2.202765735	5.018566407
	8620	1425970_a_at	2.402857509	2.589982993	1.199936643	0.463299043	2.29729582	5.018566407
	8566	1425894_at	3.715177018	2.589799076	1.404417539	0.542288223	2.647108885	5.018566407
	14195	1449827_at	4.60451157	2.589703915	1.55428929	0.600180307	2.936890121	5.018566407
	3152	1419137_at	4.32424097	2.583030265	1.297554642	0.502338149	2.458118799	5.018566407
	1790	1417633_at	5.130001068	2.58289318	1.701934118	0.658925476	3.25336822	5.018566407
Negative genes (748) Downregulated in BRCA null tumors compared to all other tumors
	Row	Gene ID	Gene Name	Score(d)	Numerator(r)	Denominator(s+s0)	Fold Change	q-value(%)	InverseFoldChange
	522	1416271_at	8.69329649	-4.243002444	-3.353654049	0.790396445	0.097824928	0	10.22234335
	487	1416236_a_at	5.772891373	-3.584798769	-2.523653381	0.70398746	0.173902023	0	5.750364394
	12929	1448265_x_at	5.812430584	-3.539126788	-2.471200396	0.698251446	0.180341034	0	5.545049717
	3012	1418984_at	4.576222653	-3.19705725	-1.901087896	0.594636801	0.267741393	0	3.734947324
	15915	1451935_a_at	8.038761994	-3.104967709	-2.371096393	0.763646072	0.193298669	0	5.173341372
	2398	1418301_at	7.412811095	-3.078250619	-2.292885673	0.74486647	0.204066932	0	4.900352983
	7133	1424097_at	5.686074906	-3.058635026	-1.832092221	0.598990139	0.280857022	0	3.560530524
	3011	1418983_at	4.585815841	-3.007559911	-1.803845837	0.599770542	0.286410078	0	3.491497251
	16765	1454681_at	8.351915264	-2.986251155	-2.132627461	0.714148727	0.22804217	0	4.385153855
	17378	1460008_x_at	5.003824894	-2.955537734	-1.543106046	0.522106698	0.343145884	0	2.91421243
	813	1416579_a_at	8.656058501	-2.95481361	-2.512283855	0.850234291	0.175277916	0	5.70522528
	11913	1436924_x_at	4.995310207	-2.95426093	-1.537521453	0.520441995	0.344476757	0	2.902953481
	10134	1428212_x_at	4.994992788	-2.950192066	-1.532801986	0.519560067	0.345605484	0	2.893472608
	1940	1417797_a_at	5.342930641	-2.944300775	-2.215719815	0.752545336	0.215279102	0	4.645132712
	13066	1448416_at	7.039245457	-2.937746336	-2.330557087	0.793314609	0.198807338	0	5.029995422
	488	1416237_at	6.209767086	-2.935935423	-2.048700205	0.697801521	0.241701745	0	4.137330491
	12570	1438968_x_at	8.149518371	-2.931693519	-2.273765025	0.775580739	0.20678952	0	4.835835016
	3783	1419976_s_at	5.974224639	-2.898512539	-1.700734103	0.586760995	0.307629529	0	3.250663236
	12699	1439476_at	6.491254747	-2.877804664	-2.18488506	0.759219375	0.21992979	0	4.546905624
	1481	1417301_at	6.941323558	-2.86527	-1.500351254	0.523633464	0.353467321	0	2.829115848
	2194	1418076_at	6.914509968	-2.861919012	-1.971302937	0.688804585	0.25502261	0	3.921220953
	11089	1433683_at	5.991025641	-2.860076168	-1.694631212	0.592512616	0.30893362	0	3.23694132
	13315	1448690_at	5.683556298	-2.833045005	-2.21213914	0.780834451	0.215814075	0	4.633618091
	1941	1417798_at	5.466887219	-2.811630377	-2.113138637	0.751570567	0.231143606	0	4.326314776
	10949	1432474_a_at	6.798242459	-2.80305483	-1.557468281	0.555632471	0.339746765	0	2.943368718
	7012	1423952_a_at	6.035632589	-2.796948197	-2.540335205	0.908252504	0.171902782	0	5.817241526
	13046	1448393_at	7.462239496	-2.77359477	-2.27853552	0.821509885	0.206106867	0	4.85185192
	1883	1417738_at	6.834100962	-2.756131469	-1.695898176	0.615318317	0.308662436	0	3.239785227
	14157	1449740_s_at	6.613095499	-2.739531683	-2.046811462	0.747139182	0.242018383	0	4.131917537
	12514	1438839_a_at	3.921148262	-2.705747291	-1.339008959	0.494875838	0.395292104	0	2.529774795
	7074	1424030_at	6.511897353	-2.698094417	-2.171004108	0.80464349	0.222056067	0	4.503367169
	1349	1417156_at	7.882313443	-2.684537602	-3.124075611	1.163729504	0.114698974	0	8.718473816
	8957	1426385_x_at	3.902402013	-2.680021831	-1.333965441	0.497744245	0.396676424	0	2.520946395
	12725	1444028_s_at	5.85610543	-2.658167179	-1.478117249	0.556066323	0.358956954	0	2.785849361
	16298	1452497_a_at	5.994555611	-2.65447524	-1.54777659	0.583081946	0.342036788	0	2.923662115
	17061	1455896_a_at	5.690375754	-2.638008296	-2.018197726	0.765046012	0.246866379	0	4.050774363
	18	1415692_s_at	3.653893516	-2.63309324	-1.235371343	0.469171135	0.424733161	0	2.354419413
	7134	1424098_at	5.736206567	-2.606939104	-1.601821462	0.614445293	0.329460757	1.193701867	3.035262859
	3949	1420381_a_at	4.769706101	-2.605993642	-1.238885658	0.475398573	0.423699797	1.193701867	2.360161623
	1156	1416943_at	6.096185574	-2.596548056	-1.135774382	0.437417047	0.455090576	1.193701867	2.19736477
	2463	1418374_at	10.15082737	-2.596451733	-2.144113829	0.82578613	0.226233765	1.193701867	4.420206681
	1840	1417684_at	4.704353011	-2.594858486	-1.102469599	0.424866946	0.465718598	1.193701867	2.147219382
	3446	1419461_at	4.381502075	-2.567442521	-1.178960614	0.459196498	0.441669583	1.193701867	2.264135992
	2495	1418408_at	3.747761665	-2.5650963	-1.222231793	0.476485734	0.428619148	1.193701867	2.333073557
	8357	1425619_s_at	6.648821727	-2.552012111	-1.899856018	0.744454154	0.267970108	1.193701867	3.731759516
	12613	1439200_x_at	5.730045067	-2.546014592	-1.453479932	0.570884369	0.365139606	1.193701867	2.738678534
	9013	1426462_at	3.434555253	-2.530972738	-1.155748252	0.456641921	0.448833339	1.193701867	2.227998486
	8503	1425811_a_at	6.504018317	-2.530270996	-1.547839656	0.611728806	0.342021837	1.193701867	2.923789924
	5585	1422293_a_at	5.043127658	-2.524657742	-1.615178726	0.639761461	0.326424506	1.193701867	3.063495487
	15106	1450932_s_at	5.842153079	-2.523377143	-1.421535212	0.563346314	0.373314846	1.193701867	2.678704077
	1747	1417588_at	6.601587185	-2.507643225	-1.956816782	0.780340984	0.2575962	1.193701867	3.88204484
	8956	1426384_a_at	3.886687297	-2.507087042	-1.259117553	0.50222331	0.417799435	1.193701867	2.393492944
	9715	1427492_at	7.355047489	-2.505706625	-2.068773026	0.825624599	0.238362134	1.193701867	4.195297228
	13657	1449084_s_at	3.136919901	-2.504092181	-1.390180211	0.555163353	0.381517143	1.193701867	2.621114197
	6899	1423821_at	3.027373842	-2.501041112	-1.282141744	0.51264321	0.411184634	1.193701867	2.431997498
	1759	1417600_at	7.606745365	-2.49428388	-1.841770613	0.73839655	0.278979184	1.193701867	3.584496822
	17559	1460380_at	6.58214067	-2.478405214	-1.843348993	0.743764168	0.278674134	1.193701867	3.588420586
	10384	1429252_at	3.613347621	-2.474362456	-1.128995634	0.456277386	0.457233929	1.193701867	2.187064296
	9566	1427261_at	4.155810129	-2.469192892	-1.610909063	0.652403086	0.327391991	1.193701867	3.054442461
	15223	1451068_s_at	5.837349944	-2.453130655	-1.473930625	0.600836577	0.360000141	1.193701867	2.777776694
	12144	1437545_at	4.547430784	-2.451405238	-1.086199713	0.443092678	0.471000432	1.193701867	2.123140305
	15279	1451133_s_at	3.137574913	-2.450509971	-1.259142124	0.513828607	0.41779232	1.193701867	2.393533709
	12115	1437461_s_at	3.135441951	-2.449978083	-1.277773334	0.521544802	0.412431568	1.193701867	2.424644664
	11288	1434336_s_at	4.497954047	-2.443560813	-1.088813968	0.445584968	0.470147722	1.485495657	2.126991057
	11270	1434306_at	3.74958447	-2.441584854	-1.100331552	0.450662835	0.466409296	1.485495657	2.144039599
	6734	1423641_s_at	6.16626017	-2.439670394	-1.109488147	0.454769689	0.463458432	1.485495657	2.157690811
	7118	1424081_at	4.282090277	-2.438325202	-1.273224433	0.522171707	0.41373404	1.485495657	2.41701166
	9650	1427386_at	5.175530141	-2.430432287	-1.458862366	0.600248102	0.363779874	1.485495657	2.748915131
	5790	1422532_at	5.134476598	-2.427890105	-1.00598179	0.414344038	0.497931161	1.485495657	2.008309737
	10265	1428679_s_at	3.62034989	-2.424910838	-1.100649452	0.453892751	0.466306533	1.485495657	2.144512093
	8737	1426111_x_at	5.452204682	-2.421271254	-0.943543026	0.389689104	0.519954387	1.485495657	1.923245625
	14158	1449741_at	6.530952492	-2.4210362	-1.818427863	0.751094867	0.283529772	1.485495657	3.526966476
	12375	1438322_x_at	5.068303688	-2.417988581	-1.163586771	0.481220954	0.44640133	1.485495657	2.240136697
	7634	1424692_at	3.610061738	-2.402864295	-1.375307338	0.572361636	0.385470581	1.485495657	2.594231701
	2535	1418449_at	8.417675716	-2.398651787	-1.722555538	0.71813489	0.303011502	1.485495657	3.300204758
	8768	1426153_a_at	6.524004074	-2.394142042	-1.796157563	0.750230158	0.287940462	1.485495657	3.472940185
	13292	1448662_at	6.917452385	-2.390673539	-1.26279133	0.528215714	0.416736876	1.485495657	2.399595665
	17122	1456039_at	4.024752749	-2.386627626	-1.02633981	0.430037681	0.490954145	1.485495657	2.036850099
	9749	1427537_at	6.774941088	-2.375127798	-1.630411009	0.686451908	0.322996176	1.485495657	3.096011884
	3784	1419977_s_at	5.995923073	-2.37423522	-1.388236955	0.584709107	0.382031379	1.485495657	2.617586032
	7456	1424478_at	3.060084057	-2.369822724	-1.016450298	0.428914065	0.494331142	1.485495657	2.022935467
	2572	1418488_s_at	5.168118539	-2.369627036	-1.416872633	0.59793065	0.374523297	1.485495657	2.670060873
	3445	1419460_at	4.339653183	-2.369095169	-1.062833888	0.448624395	0.478690843	1.485495657	2.08903098
	13809	1449255_a_at	6.417444207	-2.362859772	-1.331876059	0.563671224	0.397251326	1.485495657	2.517298078
	2262	1418152_at	3.344365446	-2.35900688	-1.255842203	0.532360551	0.418749043	1.485495657	2.388065162
	10292	1428781_at	7.855430925	-2.35875898	-2.309270519	0.97901928	0.201762433	1.485495657	4.956324063
	6900	1423822_a_at	3.179860889	-2.349703642	-1.255065014	0.534137579	0.418974686	1.485495657	2.386779043
	9704	1427477_at	5.856891326	-2.346550763	-1.56877078	0.668543295	0.337095488	1.485495657	2.9665185
	8502	1425810_a_at	6.570430335	-2.338102046	-1.414593617	0.605017912	0.375115396	1.485495657	2.665846324
	11664	1435873_a_at	7.726658531	-2.32845154	-1.001024213	0.429909833	0.499645161	1.485495657	2.001420365
	2382	1418283_at	6.025119828	-2.326399845	-1.841828629	0.791707682	0.278967966	1.485495657	3.584640971
	7966	1425104_at	5.2773541	-2.321987048	-1.431826714	0.616638544	0.370661271	1.485495657	2.697880999
	7546	1424589_s_at	3.134581717	-2.320673025	-1.196177335	0.51544415	0.436430146	1.485495657	2.291317426
	7729	1424812_at	4.229613738	-2.319581192	-0.960460676	0.414066418	0.513892793	1.485495657	1.945931163
	17452	1460240_a_at	4.485633039	-2.312499973	-1.014039881	0.438503738	0.495157748	1.485495657	2.019558422
	16684	1454064_a_at	3.839087189	-2.311059404	-1.026740033	0.444272454	0.490817967	1.485495657	2.037415227
	12806	1448130_at	5.139837507	-2.303428488	-1.109076497	0.481489442	0.463590691	1.485495657	2.157075236
	15617	1451545_at	4.178077312	-2.298378692	-0.994825524	0.432837951	0.501796557	1.485495657	1.992839501
	1440	1417253_at	4.865640939	-2.289035902	-1.033762817	0.451614942	0.488434558	1.591602489	2.047357182
	17705	1460737_at	3.86220743	-2.284152528	-1.048591015	0.459072239	0.483440078	1.591602489	2.068508684
	13755	1449194_at	2.933045836	-2.279307352	-1.064329638	0.466953102	0.478194805	1.591602489	2.091197959
	16458	1452839_at	3.740972359	-2.274204431	-1.156839713	0.508678858	0.448493906	1.591602489	2.2296847
	13552	1448956_at	6.464329551	-2.271238773	-1.266573356	0.557657509	0.41564583	1.591602489	2.405894459
	11038	1433535_x_at	6.112187234	-2.268649538	-0.989794113	0.436292207	0.503549631	1.591602489	1.985901563
	12048	1437280_s_at	5.42509964	-2.266823649	-1.151866467	0.50814119	0.450042618	1.591602489	2.222011783
	13325	1448703_at	5.570215398	-2.262529565	-1.342172963	0.593217867	0.39442613	1.591602489	2.535328983
	9014	1426463_at	3.522272616	-2.261579155	-1.02762997	0.454386028	0.490515296	1.591602489	2.038672409
	16814	1454849_x_at	7.614110265	-2.260461387	-1.764546885	0.780613593	0.294319108	1.591602489	3.397672704
	15207	1451050_at	4.644046862	-2.252451115	-0.925262092	0.410780099	0.526584846	1.591602489	1.899029204
	298	1416037_a_at	6.124571879	-2.251455891	-0.982266046	0.436280387	0.50618405	1.591602489	1.975566002
	2416	1418320_at	6.647346737	-2.245017174	-1.415692559	0.630593198	0.374829769	1.591602489	2.667877748
	780	1416546_a_at	8.000216668	-2.243637393	-0.860761015	0.383645333	0.55066201	1.591602489	1.815995988
	15580	1451499_at	5.409578949	-2.243073295	-1.730509219	0.771490268	0.301345574	1.591602489	3.318449268
	12188	1437689_x_at	7.626896688	-2.24075539	-1.75885786	0.784939698	0.295481997	1.591602489	3.384300935
	10231	1428570_at	2.618599314	-2.237978745	-0.988726082	0.441794224	0.503922549	1.591602489	1.984431939
	911	1416685_s_at	6.281053481	-2.23722247	-0.985431771	0.440471068	0.505074542	1.591602489	1.979905772
	2638	1418566_s_at	4.443720228	-2.23667781	-1.008426678	0.45085916	0.497088048	1.591602489	2.01171604
	7749	1424838_at	3.48830189	-2.236214247	-1.5826717	0.707746005	0.333863041	1.591602489	2.995240195
	16954	1455485_x_at	7.896116158	-2.233972743	-0.965936646	0.432385153	0.511945931	1.591602489	1.953331278
	11851	1436767_at	4.659359532	-2.2333315	-1.175754112	0.526457497	0.44265232	1.591602489	2.259109362
	15059	1450877_at	2.620881192	-2.232175043	-1.117541813	0.500651513	0.460878441	1.591602489	2.169769535
	6854	1423772_x_at	7.283116381	-2.231025547	-0.941348298	0.421935239	0.52074598	1.591602489	1.920322073
	13992	1449459_s_at	2.775601831	-2.227842699	-1.122674287	0.503928885	0.459241751	1.591602489	2.177502368
	2001	1417861_at	2.54640976	-2.227362884	-0.983389144	0.441503785	0.505790153	1.591602489	1.977104523
	14090	1449574_a_at	4.666630077	-2.219874986	-1.396076332	0.628898627	0.37996111	1.591602489	2.631848295
	13106	1448461_a_at	6.344122915	-2.216980066	-0.960052896	0.433045344	0.514038066	1.591602489	1.94538122
	8453	1425753_a_at	4.48568635	-2.215565994	-1.191463772	0.53776948	0.43785838	1.591602489	2.283843466
	778	1416544_at	5.168358599	-2.213414695	-1.071945305	0.484294835	0.475677172	1.591602489	2.102266116
	12113	1437458_x_at	7.729409594	-2.21005947	-1.726204897	0.78106717	0.30224599	1.591602489	3.308563334
	6065	1422845_at	3.688091043	-2.209618282	-1.029740218	0.466026293	0.489798338	1.591602489	2.041656582
	9284	1426844_a_at	3.495578385	-2.203404633	-0.919077704	0.417117079	0.528846997	1.591602489	1.890906076
	1247	1417045_at	5.535021617	-2.202957524	-1.088513739	0.49411472	0.470245571	1.591602489	2.126548472
	10056	1428066_at	4.256747914	-2.202902975	-1.204089736	0.546592269	0.434043116	1.591602489	2.303918584
	1324	1417126_a_at	6.205253579	-2.201507257	-1.0528618	0.478245891	0.482011075	1.877733274	2.074641127
	10564	1430542_a_at	7.278039102	-2.2010744	-0.924715189	0.420119915	0.526784503	1.877733274	1.898309448
	624	1416378_at	3.635458093	-2.199077203	-0.950526256	0.432238693	0.517443678	1.877733274	1.932577481
	6400	1423251_at	4.787813289	-2.196597565	-1.145801137	0.521625424	0.451938655	1.877733274	2.212689685
	9136	1426626_at	2.992569635	-2.190951632	-0.988171974	0.451024093	0.504116132	1.877733274	1.983669907
	5257	1421914_s_at	4.911367636	-2.190573204	-0.935269687	0.426952035	0.522944705	1.877733274	1.912248063
	13958	1449424_at	4.948217577	-2.189138544	-1.316949055	0.601583239	0.401382868	1.877733274	2.491386853
	2546	1418460_at	3.031621157	-2.18821461	-1.138287266	0.520189958	0.45429859	1.877733274	2.201195473
	11537	1435323_a_at	4.313658167	-2.186765802	-1.226923272	0.561067523	0.427227591	1.877733274	2.340672794
	2107	1417981_at	4.539127005	-2.186193841	-1.097603882	0.502061556	0.467291959	1.877733274	2.139989743
	1501	1417323_at	5.386421965	-2.17477265	-1.657641019	0.762213475	0.316956988	1.877733274	3.155002217
	9580	1427282_a_at	4.731889226	-2.174133218	-0.833593546	0.383414199	0.561129806	1.877733274	1.782118841
	13206	1448570_at	3.395902881	-2.170781881	-1.214356144	0.559409563	0.430965371	1.877733274	2.320372046
	3390	1419401_at	2.728366747	-2.165713451	-1.0910028	0.503761381	0.469434963	1.877733274	2.130220541
	6011	1422782_s_at	3.637556936	-2.163511596	-1.317880898	0.609139743	0.401123697	1.877733274	2.49299657
	17078	1455940_x_at	5.373725813	-2.156476016	-1.02837906	0.476879433	0.490260672	1.877733274	2.039731223
	11890	1436874_x_at	7.24625936	-2.15529223	-0.904742597	0.419777227	0.534127994	1.877733274	1.872210428
	13894	1449348_at	5.135614109	-2.154977571	-1.154316188	0.535651138	0.449279086	1.877733274	2.225788002
	15380	1451255_at	7.097625835	-2.153506566	-1.382456334	0.641955941	0.38356518	1.877733274	2.607118818
	11721	1436165_at	4.688513299	-2.152983462	-1.130628981	0.525145223	0.456716564	1.877733274	2.189541783
	11398	1434748_at	4.573058087	-2.152372884	-1.186554642	0.551277453	0.43935084	1.877733274	2.276085326
	11850	1436766_at	4.742356851	-2.148380865	-1.158142041	0.539076688	0.448089231	1.877733274	2.231698357
	7050	1424004_x_at	3.27484425	-2.148020841	-0.981505321	0.456934729	0.506451029	1.877733274	1.974524571
	2073	1417942_at	5.846712431	-2.146706942	-1.76798617	0.82358059	0.293618308	1.877733274	3.405782182
	10095	1428113_at	4.416094646	-2.145272061	-1.168869188	0.544858253	0.444769823	1.877733274	2.248353975
	16834	1454932_at	4.48143836	-2.145030461	-0.936645114	0.436658188	0.522446381	1.877733274	1.91407202
	8863	1426271_at	3.425223822	-2.139833965	-0.983349976	0.459544989	0.505803885	1.877733274	1.977050847
	13645	1449065_at	5.312572749	-2.138035192	-1.664050298	0.778308189	0.315552006	1.877733274	3.169049728
	17173	1456199_x_at	2.75044094	-2.136557389	-1.034901836	0.484378206	0.488049087	1.877733274	2.048974224
	7664	1424730_a_at	7.748423724	-2.135775976	-1.627969658	0.762238023	0.323543218	1.877733274	3.090777195
	1112	1416898_a_at	5.490993031	-2.130597008	-0.786998243	0.369379212	0.579548682	1.877733274	1.725480588
	13479	1448873_at	5.379485089	-2.126292726	-1.413539463	0.664790622	0.375389587	1.877733274	2.663899145
	15266	1451117_a_at	4.797551733	-2.124877095	-1.261169243	0.593525737	0.417205695	1.877733274	2.396899207
	15108	1450934_at	4.11890359	-2.124456931	-1.254353123	0.590434716	0.419181478	1.877733274	2.385601589
	8212	1425416_s_at	5.362379775	-2.124426938	-1.606283188	0.756101873	0.32844343	1.877733274	3.044664343
	1986	1417843_s_at	6.204924988	-2.123936652	-1.220229145	0.574512966	0.42921454	1.877733274	2.329837195
	5597	1422308_a_at	7.125508231	-2.120922453	-2.072411464	0.97712741	0.237761749	1.877733274	4.205891007
	1621	1417454_at	3.811527047	-2.119909192	-0.929509187	0.438466511	0.525036932	1.877733274	1.904627921
	13477	1448871_at	6.471899668	-2.118293116	-1.265836464	0.597573798	0.415858186	1.877733274	2.404665902
	9420	1427042_at	4.83852619	-2.112545231	-1.765896879	0.835909619	0.29404383	1.877733274	3.400853544
	17407	1460190_at	7.066318476	-2.112397104	-1.399893021	0.662703532	0.378957241	1.877733274	2.638820141
	17343	1456748_a_at	3.980654023	-2.112067667	-1.144467843	0.541870822	0.452356516	1.877733274	2.21064573
	10661	1431177_a_at	8.352391123	-2.111709699	-0.854331584	0.40456867	0.553121534	1.877733274	1.807920932
	7559	1424604_s_at	3.273005178	-2.109849996	-1.040347332	0.493090662	0.486210403	1.919061374	2.056722754
	7558	1424603_at	3.184639306	-2.104929381	-1.027003076	0.487903815	0.490728486	1.919061374	2.037786738
	2547	1418461_at	3.125794876	-2.100821896	-1.113415242	0.529990307	0.462198588	1.919061374	2.163572165
	17036	1455824_x_at	2.392663742	-2.099924776	-1.159100917	0.55197259	0.447791511	1.919061374	2.23318213
	9450	1427087_at	4.630213806	-2.09366979	-1.097035395	0.523977277	0.46747613	1.919061374	2.139146657
	7049	1424003_at	3.200891503	-2.090047811	-0.950189219	0.45462559	0.517564575	1.919061374	1.932126052
	17683	1460708_s_at	4.674880774	-2.087438657	-1.326553607	0.635493456	0.398719589	1.919061374	2.508028265
	11186	1434025_at	5.988628986	-2.082573213	-1.256117636	0.603156532	0.418669104	1.919061374	2.388521124
	11414	1434801_x_at	7.257905243	-2.081794651	-0.884102792	0.424682997	0.541824377	1.919061374	1.84561648
	13462	1448853_at	4.450615101	-2.081364296	-0.96624776	0.464237694	0.511835543	1.919061374	1.953752555
	6993	1423933_a_at	9.037809511	-2.079071053	-1.762259043	0.847618479	0.294786213	1.919061374	3.392288905
	9285	1426845_at	3.617259875	-2.07834524	-0.899298496	0.432699284	0.536147367	1.919061374	1.865158838
	13150	1448508_at	5.36099597	-2.077899802	-0.967273063	0.465505152	0.511471918	1.919061374	1.955141554
	13628	1449044_at	5.267946752	-2.075909224	-0.974419403	0.469394033	0.508944624	1.919061374	1.964850305
	7786	1424883_s_at	5.020537168	-2.071522454	-1.141990559	0.551280802	0.453133934	1.919061374	2.206853038
	2636	1418564_s_at	5.427368168	-2.069007123	-1.03213589	0.498855648	0.488985676	1.919061374	2.045049679
	6010	1422781_at	3.533273248	-2.067735652	-1.259680484	0.609207702	0.417636444	1.919061374	2.394427053
	2571	1418487_at	5.192136933	-2.06731134	-1.230816567	0.595370684	0.426076218	1.919061374	2.346997926
	13822	1449271_a_at	4.607681487	-2.066666786	-1.106300169	0.535306502	0.464483686	1.919061374	2.152928143
	1683	1417520_at	6.397759608	-2.062056866	-1.608023175	0.779815146	0.328047544	1.919061374	3.048338629
	3869	1420196_s_at	4.927957409	-2.061959974	-1.045866827	0.507219752	0.484353803	1.919061374	2.064606481
	2696	1418626_a_at	7.758388811	-2.061478338	-1.624454645	0.788004713	0.324332467	1.919061374	3.083255926
	13109	1448465_at	4.019816938	-2.056667586	-1.107803938	0.538640248	0.463999791	1.919061374	2.155173383
	650	1416404_s_at	8.520969805	-2.056638816	-0.854537988	0.415502217	0.553042406	1.919061374	1.808179607
	8428	1425718_a_at	2.873413275	-2.055127237	-1.146899248	0.558067271	0.451594791	1.919061374	2.214374521
	3342	1419350_at	5.410103431	-2.054567865	-0.969082269	0.471672066	0.510830911	1.919061374	1.957594928
	14666	1450405_at	4.868899277	-2.054072076	-0.881259206	0.429030323	0.542893379	1.919061374	1.84198231
	1517	1417340_at	4.541930648	-2.04966216	-0.902571932	0.440351561	0.534932242	1.919061374	1.869395637
	12909	1448244_at	3.599251837	-2.045715066	-0.970445875	0.474379786	0.510348312	2.237566679	1.959446082
	580	1416332_at	3.496446427	-2.044451551	-1.163157404	0.568933709	0.446534205	2.237566679	2.2394701
	6931	1423861_at	1.835504562	-2.043716516	-1.008566876	0.493496465	0.497039745	2.237566679	2.011911543
	5862	1422613_a_at	8.46772237	-2.034560248	-0.759295886	0.373199018	0.590784596	2.237566679	1.69266431
	9333	1426914_at	4.749175629	-2.03322188	-1.37143845	0.674514898	0.386505688	2.237566679	2.587284047
	2706	1418640_at	3.210691277	-2.032707315	-0.919268138	0.452238319	0.528777194	2.237566679	1.89115569
	910	1416684_at	6.283715173	-2.032395679	-0.892866056	0.439317041	0.538543186	2.237566679	1.856861301
	3854	1420174_s_at	2.794928324	-2.031879623	-1.125268016	0.553806438	0.458416851	2.237566679	2.18142068
	2108	1417982_at	4.549433015	-2.026213451	-1.037673639	0.512124543	0.487112315	2.237566679	2.052914636
	12949	1448286_at	4.932272817	-2.023693927	-0.906779704	0.448081448	0.533374329	2.237566679	1.874855886
	2634	1418562_at	2.805620453	-2.016890653	-1.012978935	0.502247821	0.495522017	2.237566679	2.018073802
	13706	1449138_at	2.852687659	-2.016164036	-1.014828452	0.503346173	0.494887171	2.237566679	2.020662606
	13377	1448761_a_at	5.112994292	-2.0160975	-1.05743968	0.524498285	0.480484008	2.237566679	2.08123472
	13651	1449072_a_at	4.691238446	-2.011461487	-0.936764595	0.465713413	0.522403115	2.237566679	1.914230545
	1197	1416988_at	5.185686824	-2.010769729	-0.95046366	0.472686477	0.51746613	2.237566679	1.932493632
	14095	1449579_at	4.640350397	-2.009373885	-1.10675057	0.550793746	0.464338699	2.237566679	2.153600381
	17054	1455875_x_at	2.316490394	-2.008368232	-1.080211162	0.537855133	0.472959593	2.237566679	2.114345528
	14407	1450084_s_at	2.824689354	-2.004707326	-1.105035506	0.551220366	0.46489103	2.237566679	2.151041719
	8376	1425642_at	1.943955732	-2.004558124	-1.054255197	0.525928974	0.481545759	2.237566679	2.076645844
	2859	1418817_at	4.383185206	-2.002281734	-0.942517351	0.470721645	0.520324177	2.237566679	1.921878791
	2473	1418386_at	4.629777737	-2.000955818	-0.936045985	0.467799427	0.52266339	2.237566679	1.9132773
	2037	1417901_a_at	4.92025745	-1.996705985	-1.156407013	0.579157383	0.44862844	2.237566679	2.229016063
	10880	1432108_at	4.20362104	-1.993227107	-1.078999159	0.541332774	0.473357092	2.237566679	2.112570019
	7687	1424753_at	4.947330293	-1.992944479	-0.859407599	0.431225058	0.551178837	2.237566679	1.81429317
	6763	1423672_at	3.857007063	-1.992737137	-1.114622031	0.559342229	0.461812129	2.237566679	2.165382712
	2106	1417980_a_at	4.510914148	-1.992256337	-0.996371626	0.500122202	0.501259081	2.237566679	1.994976326
	12453	1438610_a_at	4.545392322	-1.991889852	-0.878854524	0.441216427	0.543799027	2.237566679	1.838914654
	16023	1452070_at	4.382381776	-1.991097388	-0.892907238	0.448449806	0.538527813	2.237566679	1.856914305
	16506	1453095_at	4.337191039	-1.989446899	-0.824522139	0.414447925	0.564669206	2.237566679	1.770948353
	11619	1435725_x_at	8.215789523	-1.988992709	-0.835086896	0.419854176	0.560549275	2.237566679	1.783964486
	4677	1421223_a_at	6.308630493	-1.988183234	-0.911080493	0.45824775	0.531786665	2.237566679	1.88045332
	16016	1452060_a_at	5.669628627	-1.98655186	-0.985905676	0.496289926	0.504908659	2.237566679	1.980556251
	3361	1419369_at	3.812750455	-1.985619072	-0.866762218	0.436519889	0.548376169	2.237566679	1.823565749
	5970	1422736_at	2.747176379	-1.985396673	-0.957071301	0.482055457	0.515101519	2.237566679	1.941364884
	2774	1418716_at	2.88515067	-1.983142833	-0.89309402	0.450342762	0.538458096	2.497853017	1.857154731
	7730	1424813_at	3.618847423	-1.981215469	-0.817499729	0.412625352	0.567424469	2.497853017	1.762349096
	17678	1460701_a_at	3.132809326	-1.981203458	-0.995513329	0.502479099	0.501557382	2.497853017	1.993789815
	1620	1417453_at	3.763406492	-1.976891654	-0.858898705	0.434469286	0.551373293	2.497853017	1.813653313
	3428	1419441_at	8.454342481	-1.976411876	-0.833846577	0.421899194	0.5610314	2.497853017	1.782431429
	6797	1423709_s_at	4.094560237	-1.976058337	-1.077307731	0.545180125	0.473912385	2.497853017	2.110094675
	15716	1451665_a_at	4.136639307	-1.973895894	-0.963962376	0.488355226	0.512646988	2.497853017	1.950660051
	1275	1417077_at	3.179460624	-1.971431656	-1.000746162	0.507624071	0.499741467	2.497853017	2.001034668
	3360	1419368_a_at	3.810236479	-1.971429451	-0.845547615	0.428900772	0.556499534	2.497853017	1.796946697
	33	1415724_a_at	4.693659468	-1.971307888	-1.271843516	0.645177511	0.414130247	2.497853017	2.414699256
	5869	1422623_x_at	5.26884481	-1.970368983	-1.389751452	0.705325482	0.381630544	2.497853017	2.620335337
	1670	1417507_at	5.688916764	-1.969709993	-1.141516533	0.579535331	0.453282845	2.497853017	2.206128053
	8862	1426270_at	3.375935158	-1.966223791	-0.907479164	0.461534016	0.533115797	2.497853017	1.875765089
	16971	1455578_x_at	5.29983956	-1.964456752	-1.364406207	0.69454632	0.388394262	2.497853017	2.574703329
	315	1416054_at	8.219781374	-1.963272085	-0.804599564	0.409825806	0.572520968	2.497853017	1.74666092
	12842	1448169_at	7.964832637	-1.961849263	-1.382102889	0.704489848	0.383659162	2.497853017	2.606480179
	8109	1425280_at	3.389156023	-1.960073786	-0.835740882	0.426382358	0.560295231	2.497853017	1.784773357
	4237	1420712_a_at	4.140825585	-1.959654446	-1.26056303	0.643257811	0.41738104	2.497853017	2.395892254
	16322	1452534_a_at	4.95134849	-1.954625159	-1.171235449	0.599212306	0.444040924	2.497853017	2.252044678
	287	1416026_a_at	8.225821123	-1.951838498	-0.817569187	0.41887133	0.567397152	2.497853017	1.762433945
	1381	1417190_at	4.624172865	-1.950291936	-1.005702561	0.515667702	0.498027544	2.497853017	2.007921073
	53	1415761_at	3.100968317	-1.940954496	-0.949156617	0.489015388	0.517935152	2.497853017	1.930743637
	2858	1418816_at	4.397698595	-1.940714652	-0.902318122	0.46494116	0.53502636	2.497853017	1.869066787
	1581	1417408_at	5.933451719	-1.940712759	-1.41638214	0.729825747	0.37465065	2.497853017	2.669153249
	13276	1448646_at	3.41059389	-1.938749023	-0.979702719	0.505327254	0.507084219	2.497853017	1.972059006
	15028	1450841_at	2.393935993	-1.937727187	-1.0557425	0.544835469	0.48104958	2.497853017	2.078787804
	12304	1438096_a_at	5.103892956	-1.93725076	-0.924387262	0.477164485	0.526904256	2.497853017	1.897878009
	1480	1417300_at	5.503295762	-1.936861127	-1.241143911	0.640801704	0.423037098	2.497853017	2.363858881
	54	1415762_x_at	3.093845591	-1.936797124	-0.94835811	0.489652787	0.5182219	2.497853017	1.929675299
	6932	1423862_at	2.04318185	-1.936732226	-0.985647061	0.508922735	0.504999176	2.497853017	1.98020125
	13369	1448752_at	6.075254751	-1.935533833	-1.551190982	0.801427986	0.341228255	2.497853017	2.930589671
	5190	1421836_at	5.488959649	-1.931465827	-1.207417811	0.625130299	0.433042999	2.497853017	2.309239504
	14134	1449674_s_at	3.334731342	-1.930924262	-0.949947274	0.491965062	0.51765138	2.497853017	1.931802055
	631	1416385_a_at	5.98182454	-1.929475526	-0.745475111	0.386361527	0.596471408	2.497853017	1.676526296
	16698	1454120_a_at	4.217877756	-1.926795018	-1.055178721	0.547634134	0.481237602	2.497853017	2.07797561
	12867	1448196_at	4.635366206	-1.925996777	-0.887712334	0.460910602	0.540470457	2.497853017	1.850239891
	15180	1451021_a_at	6.183618501	-1.925694465	-1.133059785	0.588390218	0.455947688	2.497853017	2.193234063
	15344	1451214_at	4.779115644	-1.925529182	-0.816751411	0.424169843	0.567718866	2.497853017	1.761435211
	13207	1448571_a_at	3.262318217	-1.92527511	-1.002038533	0.520465116	0.499293997	2.497853017	2.002828004
	9879	1427749_at	6.934311703	-1.925210661	-1.498276606	0.778240344	0.353975986	2.497853017	2.8250504
	1767	1417608_a_at	7.905935672	-1.923716928	-0.824684488	0.428693263	0.564605666	2.497853017	1.771147652
	8659	1426017_a_at	3.002311281	-1.923348117	-0.90567282	0.470883462	0.533783709	2.497853017	1.873417984
	15948	1451982_at	3.990624358	-1.922243845	-0.814982324	0.423974475	0.568415451	2.497853017	1.759276597
	15697	1451641_at	3.52070773	-1.919944401	-0.859544943	0.447692622	0.551126368	2.497853017	1.814465899
	15996	1452037_at	2.839393054	-1.918514139	-0.920796608	0.479952996	0.528217276	2.497853017	1.893160345
	15056	1450873_at	2.314825488	-1.916668355	-1.017614275	0.53092872	0.493932473	2.497853017	2.024568246
	14044	1449519_at	2.310416417	-1.914098676	-1.1668261	0.609595584	0.445400135	2.497853017	2.245172198
	13016	1448363_at	6.316232283	-1.912377419	-0.954554199	0.499145299	0.516001012	2.497853017	1.937980694
	10357	1429122_a_at	4.845776248	-1.9094059	-1.057974598	0.554085749	0.480305889	2.497853017	2.082006537
	8600	1425937_a_at	4.350444144	-1.90935784	-0.881053583	0.461439739	0.542970762	2.497853017	1.841719796
	6320	1423156_at	4.041233487	-1.906750936	-0.908399536	0.476412267	0.532775802	2.497853017	1.876962121
	16679	1454044_a_at	4.298386751	-1.906309965	-0.916374267	0.480705806	0.529838922	2.497853017	1.887366063
	15434	1451323_at	3.817351601	-1.906011213	-0.980966621	0.514669911	0.506640172	2.497853017	1.973787425
	8868	1426276_at	5.474249027	-1.905332831	-1.367929204	0.717947637	0.387446978	2.497853017	2.580998323
	15105	1450931_at	5.94255123	-1.9051406	-1.116947835	0.586281052	0.46106823	2.497853017	2.168876395
	6101	1422886_a_at	4.266290603	-1.904686585	-0.824861406	0.433069363	0.564536433	2.497853017	1.771364862
	16159	1452273_at	4.972135383	-1.904534864	-0.972734416	0.510746448	0.50953939	2.497853017	1.96255681
	7585	1424635_at	8.377758089	-1.90433464	-0.780939184	0.41008506	0.5819878	2.497853017	1.718249077
	9060	1426527_at	4.129009429	-1.903946917	-0.797885379	0.41906913	0.575191643	2.497853017	1.738550988
	15585	1451505_at	4.394778043	-1.897687971	-0.823811087	0.434113036	0.564947579	3.546276103	1.770075732
	15276	1451130_at	5.416417715	-1.897336308	-0.815426795	0.429774517	0.568240358	3.546276103	1.759818685
	13663	1449092_at	3.958201024	-1.897058543	-0.845018564	0.445436208	0.556703646	3.546276103	1.796287859
	13536	1448938_at	5.296580681	-1.896278953	-1.042398389	0.549707303	0.485519657	3.546276103	2.059648844
	2873	1418832_at	5.53133949	-1.895186885	-1.030872685	0.543942496	0.489414013	3.546276103	2.043259843
	2872	1418831_at	7.886461124	-1.894795246	-1.130385417	0.596573914	0.456793676	3.546276103	2.189172163
	1934	1417791_a_at	4.464873256	-1.894407126	-0.827705661	0.436920686	0.563424552	3.546276103	1.774860531
	4182	1420647_a_at	7.554660849	-1.8936917	-1.204727001	0.636179057	0.433851433	3.546276103	2.304936493
	6318	1423154_at	2.301627585	-1.892609226	-0.878459968	0.464152851	0.543947769	3.546276103	1.838411806
	2048	1417913_at	5.073725341	-1.891220796	-0.791033713	0.418266188	0.577929848	3.546276103	1.730313815
	14291	1449942_a_at	4.258154062	-1.891182754	-1.022881402	0.540868618	0.492132465	3.546276103	2.03197324
	622	1416376_at	3.785915624	-1.890184303	-0.926472314	0.490149195	0.526143299	3.546276103	1.900622896
	7415	1424427_at	4.535940543	-1.8885805	-0.888655429	0.470541462	0.540117265	3.546276103	1.851449795
	8271	1425503_at	3.718365158	-1.887293215	-1.052653135	0.55775813	0.482080796	3.546276103	2.074341082
	13257	1448623_at	6.073758555	-1.887258867	-0.983529087	0.52114159	0.505741093	3.546276103	1.977296315
	12910	1448245_at	2.673387247	-1.886447838	-1.181691595	0.626410957	0.440834306	3.546276103	2.268425997
	12574	1438976_x_at	3.08680325	-1.886092551	-1.022555889	0.542155733	0.492243517	3.546276103	2.03151482
	2653	1418581_a_at	5.682128638	-1.885780667	-0.940316102	0.498634925	0.521118688	3.546276103	1.918948645
	121	1415839_a_at	6.316058327	-1.885642916	-0.881880137	0.467681409	0.54265977	3.546276103	1.842775263
	10224	1428531_at	5.632896861	-1.883734824	-0.835161085	0.443353849	0.56052045	3.546276103	1.784056228
	13993	1449460_at	2.882998484	-1.883574431	-0.994111083	0.527779029	0.502045114	3.546276103	1.991852867
	11484	1435103_x_at	4.167635126	-1.882943811	-1.044782111	0.554866324	0.48471811	3.546276103	2.063054753
	6271	1423095_s_at	4.167924839	-1.88140946	-0.855167482	0.454535549	0.552801148	3.546276103	1.808968745
	2635	1418563_at	5.354187212	-1.879977146	-0.876118009	0.466025883	0.544831488	3.546276103	1.835429893
	684	1416442_at	5.655126383	-1.879533472	-0.85221565	0.453418714	0.553933367	3.546276103	1.805271282
	15801	1451770_s_at	4.035385624	-1.877599025	-1.013226171	0.539639272	0.495437106	3.546276103	2.018419671
	12272	1437976_x_at	5.056065819	-1.877190701	-1.469763966	0.782959326	0.361041363	3.546276103	2.769765748
	3393	1419404_s_at	2.49110177	-1.874484019	-0.871493585	0.464924521	0.546580697	3.546276103	1.829556013
	13786	1449229_a_at	4.322556156	-1.874352416	-1.06198906	0.566589853	0.478971241	3.546276103	2.087808023
	9165	1426660_x_at	5.071930585	-1.873976114	-1.463628096	0.781028149	0.362580164	3.546276103	2.75801078
	2331	1418228_at	4.399695602	-1.873500225	-0.87524243	0.467169642	0.54516225	3.546276103	1.834316299
	7672	1424738_at	3.978234428	-1.872680218	-0.853565191	0.455798691	0.553415443	3.546276103	1.806960778
	3447	1419462_s_at	5.629080977	-1.872631484	-0.814715707	0.435064621	0.568520507	3.546276103	1.758951504
	5625	1422340_a_at	3.899068431	-1.872354938	-1.259352669	0.672603599	0.417731352	3.546276103	2.393883043
	395	1416138_at	5.54343128	-1.871134966	-0.833590269	0.445499808	0.561131081	3.546276103	1.782114792
	9164	1426659_a_at	5.080537734	-1.86970016	-1.456924735	0.77922908	0.364268782	3.546276103	2.745225642
	5946	1422704_at	4.382026827	-1.867356383	-1.113559607	0.596329451	0.46215234	3.546276103	2.163788676
	5189	1421835_at	5.452590736	-1.862887721	-1.152077852	0.618436548	0.449976682	3.546276103	2.222337378
	16894	1455207_at	2.996495002	-1.86068395	-0.790387522	0.424783329	0.578188764	3.546276103	1.729538972
	6336	1423175_s_at	3.137932968	-1.859895426	-1.090918032	0.586548048	0.469462546	3.546276103	2.130095381
	4463	1420977_at	4.179514663	-1.859078868	-0.906538232	0.487627635	0.53346361	3.546276103	1.874542107
	13147	1448505_at	2.179747106	-1.858969715	-0.995716864	0.535628341	0.501486627	3.546276103	1.994071118
	10007	1427985_at	2.326861362	-1.858423287	-1.048985871	0.564449379	0.483307782	3.546276103	2.069074899
	12271	1437975_a_at	5.067652827	-1.856595311	-1.454184222	0.783253202	0.364961397	3.546276103	2.740015817
	17320	1456702_x_at	3.187233702	-1.855011624	-0.981483309	0.529098199	0.506458756	3.546276103	1.974494445
	6335	1423174_a_at	3.120211935	-1.85370418	-1.08926183	0.587613623	0.470001794	3.546276103	2.127651451
	2752	1418693_at	4.406573279	-1.853454514	-0.790045591	0.426255721	0.578325816	3.546276103	1.729129104
	6796	1423708_a_at	4.026007555	-1.853281633	-1.004604597	0.542067961	0.498406712	3.546276103	2.006393524
	3604	1419637_s_at	4.43134112	-1.853134466	-0.884578353	0.477341698	0.541645803	3.546276103	1.846224959
	363	1416104_at	4.985065321	-1.850479217	-0.795020937	0.429629757	0.576334809	3.546276103	1.735102554
	6322	1423158_at	4.055394541	-1.84986864	-0.891515485	0.481934482	0.539047576	3.546276103	1.855123823
	6960	1423894_a_at	5.463256513	-1.848900919	-0.815458244	0.441050267	0.568227971	3.546276103	1.759857048
	14883	1450668_s_at	5.507038351	-1.845959705	-0.944541572	0.511680493	0.519594631	3.546276103	1.924577239
	1143	1416930_at	7.351681664	-1.844788459	-2.010435693	1.089791994	0.248198157	3.546276103	4.029038784
	16179	1452304_a_at	6.91287735	-1.842830451	-0.886981598	0.481314815	0.540744279	3.546276103	1.849302967
	5711	1422442_at	4.927017556	-1.84238337	-0.789086939	0.42829682	0.578710234	3.546276103	1.727980502
	13708	1449140_at	4.456938979	-1.842051568	-0.833428382	0.452445738	0.56119405	3.546276103	1.781914829
	8931	1426350_at	2.671616945	-1.841305854	-0.857789087	0.465859099	0.551797534	3.546276103	1.812258916
	13729	1449163_at	5.709720584	-1.840533233	-0.978748974	0.531774682	0.507419556	3.546276103	1.970755736
	12633	1439266_a_at	3.954396177	-1.839758643	-0.925415479	0.503009176	0.526528862	3.546276103	1.89923112
	11037	1433534_a_at	6.217277147	-1.836462882	-0.843334955	0.459216989	0.557353692	3.546276103	1.794192834
	15467	1451363_a_at	5.083356928	-1.835020573	-1.134445437	0.618219465	0.455509978	3.546276103	2.195341589
	211	1415942_at	8.487204905	-1.833390915	-0.683398127	0.372750907	0.622696844	3.546276103	1.605917886
	10249	1428621_a_at	2.979688064	-1.832717257	-1.022668044	0.558006446	0.492205252	3.546276103	2.031672755
	861	1416627_at	5.529825042	-1.831106559	-1.246106089	0.680520794	0.421584553	3.546276103	2.372003419
	3344	1419352_at	4.229642455	-1.827282155	-0.820200756	0.448863769	0.566363126	3.546276103	1.765651672
	6886	1423807_a_at	6.744947824	-1.827081713	-0.952857362	0.521518745	0.516608268	3.546276103	1.935702663
	17184	1456244_x_at	4.581099854	-1.824051008	-0.911208947	0.499552339	0.531739318	3.546276103	1.880620758
	2591	1418510_s_at	4.84748972	-1.823558224	-0.809395516	0.443855044	0.570620896	3.546276103	1.752477007
	10605	1430826_s_at	3.69143017	-1.823285107	-0.952106002	0.522192606	0.516877389	3.546276103	1.934694805
	16432	1452736_at	5.518061531	-1.821414024	-0.764610856	0.419789705	0.588612116	3.546276103	1.698911682
	3356	1419364_a_at	8.211921742	-1.821192746	-0.787749112	0.432545711	0.579247127	3.546276103	1.726378869
	13656	1449083_at	3.338283531	-1.817852862	-0.96043421	0.528334405	0.51390222	3.546276103	1.945895466
	12828	1448155_at	3.348540012	-1.817703819	-0.88740359	0.488200322	0.540586133	3.546276103	1.849843973
	16862	1455036_s_at	6.971485822	-1.817340157	-0.813937893	0.447873168	0.568827101	3.546276103	1.758003439
	3677	1419722_at	5.51862216	-1.817101627	-1.382945434	0.761072146	0.383435167	3.546276103	2.608002828
	12220	1437783_x_at	3.176405172	-1.817097295	-0.975314277	0.536743013	0.508629034	3.546276103	1.966069439
	9173	1426671_a_at	3.517809289	-1.816660018	-0.897301136	0.493929039	0.536890158	3.546276103	1.862578379
	3610	1419647_a_at	7.34387512	-1.816456145	-1.271259597	0.699857027	0.414297897	3.546276103	2.413722124
	15369	1451242_a_at	3.135743257	-1.814990086	-0.804607692	0.443312444	0.572517742	3.546276103	1.746670759
	12594	1439049_at	3.812937201	-1.814886015	-0.919785564	0.506800734	0.528587581	3.546276103	1.891834079
	15122	1450949_at	4.034352832	-1.814020239	-0.7175133	0.395537649	0.608144768	3.546276103	1.644345316
	16090	1452152_at	5.956649155	-1.813558774	-0.87260455	0.481155925	0.546159958	3.546276103	1.830965427
	6693	1423589_at	5.354382437	-1.812482671	-0.92841645	0.512234663	0.52543476	3.546276103	1.903185849
	10119	1428165_at	4.362585145	-1.812002351	-0.78831288	0.435050694	0.579020816	3.546276103	1.727053625
	5682	1422407_s_at	5.271138216	-1.809436308	-0.902232917	0.498626513	0.53505796	3.546276103	1.868956404
	45	1415742_at	5.157418266	-1.809265668	-0.810380097	0.447905529	0.570231603	3.546276103	1.75367341
	9351	1426942_at	5.359142849	-1.807392993	-1.032760911	0.57140916	0.488773878	3.546276103	2.045935851
	736	1416499_a_at	4.059435752	-1.807284923	-0.784259425	0.433943434	0.580649944	3.546276103	1.722208036
	16943	1455441_at	3.314101034	-1.806055684	-0.801469054	0.443767632	0.573764632	3.546276103	1.742874942
	12305	1438097_at	2.898434461	-1.806029981	-0.891873279	0.493830827	0.538913907	3.546276103	1.855583958
	10330	1428935_at	3.66658607	-1.805967371	-0.873665577	0.483765981	0.545758433	3.546276103	1.832312502
	9723	1427504_s_at	5.842002646	-1.805296187	-0.836153857	0.463167132	0.560134868	3.546276103	1.785284326
	1262	1417061_at	4.96986662	-1.805104667	-1.238063241	0.685867841	0.423941398	3.546276103	2.358816582
	15822	1451804_a_at	5.145531023	-1.80252416	-0.991267833	0.549933174	0.503035516	3.546276103	1.987931207
	7565	1424612_at	7.212746625	-1.802324346	-1.208543582	0.670547221	0.432705216	3.546276103	2.311042165
	995	1416775_at	3.857507751	-1.802149352	-0.815803271	0.452683497	0.568092094	3.546276103	1.760277975
	11903	1436899_at	4.472592066	-1.802099512	-0.803968886	0.446129018	0.572771302	3.546276103	1.745897528
	13870	1449323_a_at	6.296310119	-1.80192729	-1.275060267	0.707609166	0.413207897	3.546276103	2.420089273
	6584	1423465_at	5.744347751	-1.801454587	-0.852326041	0.473132127	0.553890984	3.546276103	1.805409421
	2025	1417888_at	5.750849706	-1.800947097	-0.974796919	0.541269047	0.508811464	3.546276103	1.965364523
	1165	1416953_at	8.197805235	-1.800839805	-1.222828454	0.679032333	0.428441919	3.546276103	2.334038654
	9846	1427702_at	4.041627416	-1.800784946	-0.764732922	0.424666434	0.588562316	3.546276103	1.699055433
	13197	1448560_at	5.548305167	-1.800505543	-0.894542282	0.496828397	0.537917831	3.546276103	1.859019988
	15761	1451722_s_at	5.439411093	-1.800149844	-0.945703892	0.525347317	0.519176184	3.546276103	1.926128416
	16683	1454061_at	4.671389697	-1.798825281	-0.803478963	0.446668707	0.572965841	3.546276103	1.745304742
	6270	1423094_at	4.14944147	-1.797765485	-0.812139732	0.451749541	0.569536524	3.546276103	1.755813646
	1249	1417047_at	5.247573864	-1.794758659	-1.237555843	0.689538862	0.424090525	3.916306731	2.357987128
	41	1415737_at	4.897813359	-1.794554902	-0.896117469	0.49935361	0.537330833	3.916306731	1.861050843
	2585	1418503_at	4.1894463	-1.794470595	-1.01024695	0.562977712	0.49646126	3.916306731	2.014255856
	7232	1424208_at	2.139002662	-1.793792194	-1.012811455	0.564620283	0.495579544	3.916306731	2.01783954
	5729	1422464_at	3.833122299	-1.793202052	-0.818086533	0.456215479	0.567193721	3.916306731	1.763066061
	16586	1453614_a_at	6.49867066	-1.79296883	-1.374498173	0.766604612	0.38568684	3.916306731	2.592777081
	1270	1417069_a_at	3.254801924	-1.791329342	-0.949765062	0.530201254	0.517716763	3.916306731	1.931558085
	2307	1418203_at	3.05963456	-1.790649168	-1.293978016	0.722630675	0.407824961	3.916306731	2.452032356
	12142	1437543_at	4.428852776	-1.790048644	-0.854444138	0.477330122	0.553078384	3.916306731	1.808061985
	12404	1438418_at	3.974060669	-1.789079745	-0.810177908	0.452846168	0.570311525	3.916306731	1.753427655
	7189	1424162_at	8.503124446	-1.788883905	-1.506427853	0.842104872	0.351981656	3.916306731	2.84105715
	11524	1435270_x_at	4.760002621	-1.785616061	-0.827105193	0.463204387	0.563659106	3.916306731	1.774121964
	7077	1424033_at	4.946614023	-1.785605522	-0.981440012	0.549639884	0.506473956	3.916306731	1.974435188
	6308	1423142_a_at	2.16935816	-1.785341314	-0.931929495	0.521989542	0.524156853	3.916306731	1.907825862
	3129	1419113_at	4.835774989	-1.785298081	-0.792344175	0.44381618	0.577405128	3.916306731	1.731886247
	1535	1417360_at	4.666899905	-1.784866114	-0.777469184	0.435589638	0.583389294	3.916306731	1.714121274
	13732	1449167_at	6.557037939	-1.783102474	-1.25545784	0.704086197	0.418860621	3.916306731	2.387429017
	12731	1446147_at	3.538399894	-1.779945968	-0.867595034	0.487427736	0.548059702	3.916306731	1.824618733
	11054	1433579_at	5.611674001	-1.778981126	-1.517847923	0.853211932	0.349206442	3.916306731	2.863635606
	6883	1423803_s_at	6.183891517	-1.777942093	-0.765772345	0.430707135	0.588138425	3.916306731	1.700279998
	17329	1456731_x_at	4.026783609	-1.776529528	-0.888482509	0.500122568	0.540182007	3.916306731	1.851227895
	8488	1425795_a_at	3.297500702	-1.776203118	-0.801359096	0.451164108	0.573808365	3.916306731	1.74274211
	1274	1417075_at	5.400742395	-1.776184819	-0.8375993	0.471572153	0.559573947	3.916306731	1.787073907
	10733	1431507_a_at	4.414655872	-1.774754564	-0.807257826	0.454856036	0.571467031	3.916306731	1.749882226
	15477	1451375_at	6.913785944	-1.773404416	-1.499811614	0.845724529	0.35359956	3.916306731	2.828057816
	2586	1418504_at	4.217927765	-1.771916034	-0.99647848	0.56237342	0.501221957	3.916306731	1.99512409
	12787	1448109_a_at	8.634175177	-1.771850275	-0.744518516	0.42019268	0.596867036	3.916306731	1.675415024
	3603	1419636_at	4.251579476	-1.771220221	-0.836851278	0.472471615	0.559864156	3.916306731	1.786147568
	11614	1435702_s_at	3.904149775	-1.768945555	-1.03641572	0.585894641	0.487537224	3.916306731	2.051125434
	6692	1423588_at	5.322287626	-1.768651772	-0.895386764	0.506253847	0.537603053	3.916306731	1.860108484
	2459	1418369_at	4.799297753	-1.768638761	-0.954863476	0.539886096	0.515890407	3.916306731	1.938396192
	7758	1424851_at	4.341415018	-1.768271752	-0.750639321	0.424504503	0.594340121	3.916306731	1.682538272
	10926	1432372_a_at	4.685798272	-1.767987398	-0.831541025	0.470331987	0.561928693	3.916306731	1.779585225
	1915	1417771_a_at	2.102596718	-1.767487436	-0.943612094	0.533872023	0.519929495	3.916306731	1.9233377
	1351	1417158_at	3.09788295	-1.767160256	-0.85222022	0.482254067	0.553931613	3.916306731	1.805277001
	896	1416667_at	5.494871039	-1.76683411	-0.763006949	0.431849795	0.589266866	3.916306731	1.697023977
	3343	1419351_a_at	4.207451988	-1.766833213	-0.775008705	0.438642821	0.584385098	3.916306731	1.711200376
	6671	1423565_at	5.744014578	-1.766423393	-0.879590887	0.497950203	0.543521539	3.916306731	1.83985349
	15289	1451144_at	3.889610195	-1.766096284	-0.934875978	0.529345986	0.523087435	3.916306731	1.911726286
	11691	1435989_x_at	7.597109536	-1.765854661	-1.127422825	0.638457314	0.457732671	3.916306731	2.184681283
	13177	1448537_at	4.563107169	-1.765745233	-0.821052702	0.464989335	0.566028774	3.916306731	1.766694639
	12755	1448005_at	6.291613424	-1.76556883	-0.869122622	0.492262101	0.5474797	3.916306731	1.826551742
	11375	1434646_s_at	5.5249988	-1.7651373	-0.762334639	0.431884046	0.589541534	3.916306731	1.696233332
	15151	1450985_a_at	6.595823969	-1.762490872	-0.942108887	0.534532633	0.520471515	3.916306731	1.921334734
	6445	1423298_at	5.670885574	-1.761126547	-0.994797126	0.564864079	0.501806434	3.916306731	1.992800275
	9416	1427033_at	4.951166326	-1.760627102	-0.729276636	0.414214137	0.603206284	3.916306731	1.657807663
	1882	1417737_at	4.371213394	-1.75987571	-0.703727195	0.399873236	0.613983932	3.916306731	1.628707118
	2556	1418471_at	5.21995912	-1.759532429	-1.165632282	0.662467064	0.445768852	3.916306731	2.243315106
	5514	1422216_at	4.787854418	-1.75945133	-0.935396978	0.531641292	0.522898567	3.916306731	1.912416791
	15418	1451306_at	4.745275816	-1.758849679	-0.901913265	0.512785871	0.535176523	3.916306731	1.868542353
	13203	1448566_at	4.924088949	-1.758402886	-1.199889856	0.682374822	0.435308514	3.916306731	2.29722132
	5908	1422664_at	4.378633195	-1.756987968	-0.71705973	0.408118748	0.608335993	3.916306731	1.64382843
	7152	1424116_x_at	3.14412765	-1.756494397	-0.780081083	0.44411248	0.582334064	3.916306731	1.717227382
	9618	1427342_at	4.79527395	-1.756209122	-0.785223029	0.447112487	0.580262246	3.916306731	1.723358716
	1360	1417167_at	4.967012784	-1.756141947	-0.842964002	0.480009036	0.55749702	3.916306731	1.793731562
	16745	1454627_a_at	7.606887605	-1.755792409	-0.710228268	0.404505831	0.611223421	3.916306731	1.63606296
	10751	1431644_a_at	4.891465597	-1.755312805	-1.031178622	0.587461459	0.489310239	3.916306731	2.043693183
	11921	1436947_a_at	3.861317226	-1.75382897	-0.901427667	0.513976951	0.535356689	3.916306731	1.867913524
	11141	1433869_at	3.303071127	-1.752951649	-0.904131455	0.515776608	0.534354304	3.916306731	1.871417507
	6861	1423779_at	3.919695098	-1.751910411	-0.838852717	0.478821697	0.559087999	3.916306731	1.788627195
	1748	1417589_at	6.884430177	-1.751644386	-1.381769394	0.788841277	0.383747859	3.916306731	2.605877732
	11359	1434600_at	6.580920038	-1.749903957	-0.944100968	0.539515877	0.519753341	3.916306731	1.923989556
	6890	1423811_at	4.44707644	-1.74974683	-0.798345011	0.456263156	0.575008421	3.916306731	1.739104965
	1341	1417146_at	4.938267006	-1.745209614	-0.78811791	0.451589255	0.579099072	3.916306731	1.726820243
	4338	1420822_s_at	3.125709411	-1.743389463	-0.911590158	0.522883829	0.531598833	3.916306731	1.881117749
	17518	1460331_at	2.368564454	-1.741853205	-0.934585175	0.536546462	0.523192884	3.916306731	1.911340979
	12306	1438115_a_at	6.518791846	-1.740039515	-0.882767632	0.507326198	0.542326047	3.916306731	1.843909222
	13052	1448399_at	6.482892636	-1.73847551	-0.767890464	0.441703354	0.587275573	3.916306731	1.702778128
	10206	1428453_at	4.472499647	-1.737604433	-0.822927716	0.473598997	0.565293606	3.916306731	1.768992236
	4337	1420821_at	2.995243175	-1.737167994	-0.888938299	0.511716945	0.540011374	3.916306731	1.851812846
	5848	1422599_s_at	3.838963035	-1.736568914	-0.654226059	0.376734867	0.635416272	3.916306731	1.573771469
	954	1416731_at	4.995492488	-1.736550541	-0.727696005	0.419046833	0.603867525	3.916306731	1.655992346
	6670	1423564_a_at	5.724389981	-1.734870901	-0.874285602	0.503948508	0.545523934	3.916306731	1.833100141
	15285	1451140_s_at	3.199505884	-1.734157098	-0.843589665	0.486455158	0.557255299	3.916306731	1.79450963
	7971	1425109_at	4.779002378	-1.733758394	-1.230526454	0.709745059	0.426161907	3.916306731	2.346526013
	6780	1423691_x_at	7.592876622	-1.733375484	-1.109287851	0.639958198	0.46352278	3.916306731	2.15739127
	5962	1422727_at	5.016499551	-1.732364803	-0.912109009	0.526510933	0.531407683	3.916306731	1.881794397
	8032	1425183_a_at	8.048027207	-1.732335223	-0.726003276	0.419089369	0.604576465	3.916306731	1.654050493
	9696	1427467_a_at	1.718727697	-1.731644836	-0.845079495	0.48802126	0.556680134	3.916306731	1.796363726
	510	1416259_at	3.892364508	-1.729726658	-0.782172467	0.45219426	0.581490502	3.916306731	1.719718544
	10894	1432177_a_at	3.688238801	-1.729467067	-0.743112919	0.429677403	0.597448839	3.916306731	1.673783486
	241	1415977_at	5.763339756	-1.729314399	-1.090714106	0.630720537	0.469528909	3.916306731	2.12979431
	8596	1425933_a_at	4.278320705	-1.728039187	-0.776285587	0.449229157	0.583868107	3.916306731	1.712715575
	15291	1451146_at	3.286299106	-1.727541865	-0.886644363	0.51324045	0.540870695	3.916306731	1.848870738
	5698	1422429_at	3.830206862	-1.727347393	-0.893359949	0.517186035	0.538358852	3.916306731	1.857497088
	4004	1420441_at	4.024107184	-1.726030345	-0.817441284	0.473596125	0.567447457	3.916306731	1.762277702
	14690	1450432_s_at	4.057996811	-1.725577295	-0.737773457	0.427551672	0.599664113	3.916306731	1.667600208
	8885	1426296_at	3.759324745	-1.72517805	-0.727053521	0.421436803	0.604136509	3.916306731	1.655255038
	6895	1423817_s_at	5.457649558	-1.724522874	-0.737202301	0.427481892	0.599901565	3.916306731	1.666940143
	12032	1437236_a_at	3.442884844	-1.724173993	-0.813014133	0.471538335	0.569191438	3.916306731	1.756878148
	6465	1423323_at	6.431372985	-1.723541642	-1.589339099	0.922135596	0.332323657	3.916306731	3.0091147
	10619	1430978_at	5.724104558	-1.72342003	-1.083704646	0.62881052	0.471815708	3.916306731	2.119471616
	4546	1421072_at	6.314830844	-1.721571503	-1.092755233	0.634742868	0.468865089	3.916306731	2.132809679
	5593	1422303_a_at	5.360304825	-1.717236548	-1.06401913	0.619611277	0.478297737	3.916306731	2.090747924
	7547	1424591_at	2.851695039	-1.716238364	-0.837074402	0.487737846	0.559777575	3.916306731	1.786423831
	2420	1418324_at	3.198032295	-1.715981943	-0.845733486	0.492856868	0.556427842	3.916306731	1.797178224
	16092	1452159_at	4.247515183	-1.714906882	-0.951580369	0.554887486	0.517065743	3.916306731	1.933990045
	2091	1417965_at	5.485369886	-1.714379324	-0.825326248	0.481414023	0.564354566	3.916306731	1.771935694
	2428	1418332_a_at	3.239066705	-1.712873038	-0.878587165	0.512931867	0.543899813	3.916306731	1.838573899
	3789	1419988_at	3.168064181	-1.711986532	-0.733100671	0.428216378	0.601609531	3.916306731	1.662207708
	10455	1429710_at	4.053909257	-1.711110883	-0.833446811	0.48707937	0.561186881	3.916306731	1.781937592
	12068	1437334_x_at	5.202061392	-1.710621072	-0.684855963	0.400355154	0.62206793	3.916306731	1.607541479
	930	1416706_at	4.425655206	-1.710420218	-0.822102951	0.480643846	0.565616867	3.916306731	1.767981221
	13231	1448595_a_at	3.630481848	-1.71035174	-1.702685475	0.995517726	0.307213714	3.916306731	3.25506302
	481	1416229_at	4.860508348	-1.709841971	-0.845759138	0.494641699	0.556417948	3.916306731	1.797210179
	2948	1418917_at	4.512244899	-1.708825253	-0.893535616	0.522894669	0.538293304	3.916306731	1.857723276
	12307	1438116_x_at	6.525661187	-1.708801597	-0.865869134	0.506711332	0.54871574	3.916306731	1.822437241
	9505	1427172_at	2.543360208	-1.70744913	-0.81267504	0.475958566	0.569325238	3.916306731	1.756465257
	11936	1436980_x_at	5.409574348	-1.707279874	-0.716278238	0.419543538	0.608665611	3.916306731	1.642938228
	441	1416187_s_at	4.702568289	-1.7071072	-0.817963722	0.479151937	0.567242006	3.916306731	1.762915985
	321	1416060_at	4.21547314	-1.706613744	-0.783194994	0.458917548	0.58107851	3.916306731	1.720937847
	16449	1452787_a_at	4.632687354	-1.706064825	-1.087264766	0.637293936	0.470652849	3.916306731	2.124708268
	1265	1417064_at	5.585586835	-1.705756425	-0.725296789	0.425205369	0.604872598	3.916306731	1.653240704
	9878	1427747_a_at	9.998105225	-1.704236202	-1.512932926	0.887748379	0.350398153	3.916306731	2.853896325
	13012	1448358_s_at	6.859126229	-1.70408457	-0.794558739	0.466267199	0.57651948	3.916306731	1.734546767
	8578	1425913_a_at	3.714967833	-1.703928942	-1.085723327	0.637188148	0.471155984	3.916306731	2.122439347
	16470	1452896_at	5.680306528	-1.703245342	-0.746428593	0.438239034	0.596077329	3.916306731	1.677634683
	11915	1436928_s_at	2.99851088	-1.702725089	-0.71579072	0.420379499	0.608871327	3.916306731	1.642383137
	6354	1423195_at	4.627253215	-1.701720957	-0.773542119	0.454564607	0.584979463	3.916306731	1.709461722
	4358	1420850_at	3.173976266	-1.701380119	-0.753472136	0.442859375	0.593174245	3.916306731	1.685845278
	12905	1448240_at	4.378489574	-1.700825715	-0.96649872	0.56825265	0.511746516	3.916306731	1.954092445
	8831	1426233_at	3.965972501	-1.700598397	-0.691967466	0.406896459	0.619009104	3.916306731	1.615485124
	15556	1451470_s_at	6.794563937	-1.700218968	-0.812801928	0.478057205	0.569275167	3.916306731	1.756619748
	5945	1422703_at	4.332984765	-1.699331518	-1.026043135	0.603792211	0.491055115	3.916306731	2.036431286
	16666	1454006_a_at	4.198744532	-1.695174612	-0.706126095	0.416550655	0.612963853	3.916306731	1.63141757
	4609	1421139_a_at	3.211651643	-1.693024807	-0.857160066	0.506289136	0.552038172	3.916306731	1.811468936
	13798	1449243_a_at	8.197942291	-1.692528069	-0.755899459	0.446609704	0.592177073	3.916306731	1.688684087
	12319	1438161_s_at	3.880486677	-1.691737102	-1.021944836	0.60408017	0.492452051	5.018566407	2.030654555
	8268	1425495_at	2.20289111	-1.690347316	-0.897062123	0.530696925	0.536979113	5.018566407	1.862269827
	6431	1423284_at	5.992125014	-1.690289942	-1.358282813	0.803579776	0.390046272	5.018566407	2.563798382
	10560	1430519_a_at	6.366643535	-1.68906391	-0.777234821	0.460157142	0.583484072	5.018566407	1.713842842
	16412	1452680_at	7.305468197	-1.688218724	-0.733372776	0.434406257	0.601496073	5.018566407	1.662521244
	9098	1426574_a_at	5.634282564	-1.6879249	-0.944167329	0.559365721	0.519729434	5.018566407	1.924078057
	2885	1418844_at	4.278330087	-1.687282602	-0.782025479	0.463482216	0.58154975	5.018566407	1.719543341
	9778	1427574_s_at	3.129403002	-1.686850917	-0.924360089	0.547979718	0.52691418	5.018566407	1.897842263
	7887	1425011_x_at	4.215033325	-1.686767416	-0.724928303	0.429773717	0.605027112	5.018566407	1.652818494
	2488	1418401_a_at	5.740781707	-1.685446943	-0.901345734	0.534781434	0.535387094	5.018566407	1.867807446
	6555	1423430_at	3.943022016	-1.685100508	-0.817810281	0.485318399	0.56730234	5.018566407	1.762728496
	13578	1448984_at	4.041496663	-1.683784894	-0.757439354	0.4498433	0.591545336	5.018566407	1.690487507
	17237	1456436_x_at	3.004280303	-1.68377204	-1.07927474	0.640986259	0.47326668	5.018566407	2.112973597
	2339	1418236_s_at	4.363838793	-1.682633179	-0.70833359	0.420967326	0.612026663	5.018566407	1.633915744
	9479	1427129_a_at	5.005105731	-1.681613135	-0.747111428	0.444282584	0.595795269	5.018566407	1.678428904
	12830	1448157_s_at	8.478289465	-1.68073054	-0.630502606	0.375136044	0.64595134	5.018566407	1.548104228
	16702	1454144_a_at	2.617907501	-1.680149256	-0.752138466	0.447661696	0.593722846	5.018566407	1.684287553
	7203	1424176_a_at	6.360590051	-1.680080317	-0.776351272	0.462091761	0.583841524	5.018566407	1.712793555
	8300	1425546_a_at	8.992652405	-1.679143259	-1.467748324	0.87410548	0.361546139	5.018566407	2.765898709
	15043	1450860_at	6.095348334	-1.678280234	-0.914547262	0.5449312	0.530510326	5.018566407	1.884977446
	13220	1448584_at	3.706736567	-1.6775861	-0.759037703	0.452458269	0.590890331	5.018566407	1.69236142
	7550	1424594_at	7.660652794	-1.677028905	-1.602494812	0.955555869	0.329307024	5.018566407	3.036679841
	1441	1417254_at	3.774972663	-1.67665086	-0.772332415	0.460639978	0.585470176	5.018566407	1.708028934
	13025	1448372_a_at	3.266784124	-1.676571648	-0.90829341	0.541756394	0.532814995	5.018566407	1.876824055
	6309	1423143_at	2.301162767	-1.676216698	-0.891102183	0.531615145	0.539202024	5.018566407	1.854592445
	12399	1438391_x_at	4.872925929	-1.675973165	-0.798851816	0.476649527	0.574806461	5.018566407	1.739716005
	9462	1427104_at	3.649427227	-1.674953349	-1.030100463	0.61500248	0.489676049	5.018566407	2.042166454
	5296	1421960_at	3.03034428	-1.674313649	-0.724837888	0.43291643	0.60506503	5.018566407	1.652714915
	13641	1449061_a_at	4.739170343	-1.674180234	-0.909703116	0.543372271	0.532294618	5.018566407	1.87865886
	6264	1423088_at	5.428520405	-1.674051069	-0.741960403	0.443212526	0.597926309	5.018566407	1.672446896
	3432	1419445_s_at	5.538823373	-1.673937781	-0.714170343	0.426640913	0.609555571	5.018566407	1.640539514
	10961	1432558_a_at	3.065450311	-1.673480322	-1.328132982	0.793635255	0.398283334	5.018566407	2.510775405
	6096	1422880_at	5.170657514	-1.67339985	-0.851775681	0.509009058	0.554102322	5.018566407	1.804720825
	6913	1423838_s_at	5.50532758	-1.672879038	-0.694026191	0.414869321	0.618126409	5.018566407	1.617792066
	4161	1420624_a_at	7.045364912	-1.671128578	-0.755563778	0.452127854	0.592314875	5.018566407	1.688291215
	16413	1452681_at	5.197752958	-1.670713888	-0.797799731	0.47752026	0.575225792	5.018566407	1.738447779
	11796	1436559_a_at	4.704014445	-1.670281012	-0.750179988	0.449133998	0.594529381	5.018566407	1.682002661
	9979	1427944_at	3.846567661	-1.670168828	-0.880369442	0.527114042	0.543228305	5.018566407	1.840846641
	1176	1416964_at	4.467588896	-1.668513428	-0.704907724	0.422476506	0.613481726	5.018566407	1.630040402
	10391	1429296_at	4.365351632	-1.666472464	-0.703829903	0.422347155	0.613940223	5.018566407	1.628823073
	836	1416602_a_at	3.800893983	-1.665621744	-0.692842986	0.415966584	0.618633564	5.018566407	1.616465802
	12732	1446148_x_at	3.556291431	-1.664868358	-0.807053904	0.484755386	0.571547812	5.018566407	1.749634901
	7817	1424921_at	4.329635828	-1.663710385	-1.178676603	0.708462611	0.441756539	5.018566407	2.263690315
	7230	1424206_at	2.976434227	-1.663604628	-0.809016376	0.486303274	0.570770875	5.018566407	1.752016518
	6872	1423792_a_at	4.787391802	-1.663241603	-0.79292865	0.476736903	0.577171253	5.018566407	1.732588024
	9398	1427009_at	5.26066292	-1.662737258	-0.900707342	0.541701545	0.535624055	5.018566407	1.866981124
	7627	1424683_at	4.856622688	-1.662673131	-1.021789847	0.614546436	0.492504958	5.018566407	2.030436413
	12193	1437706_x_at	8.116241948	-1.662038802	-0.683018316	0.410952088	0.6228608	5.018566407	1.60549516
	10515	1430128_a_at	3.422405948	-1.66194315	-0.946659767	0.569610198	0.518832311	5.018566407	1.927405019
	12480	1438659_x_at	3.931654835	-1.661539906	-0.867583184	0.522156092	0.548064204	5.018566407	1.824603746
	11806	1436589_x_at	2.804579204	-1.661205151	-0.728540634	0.438561507	0.603514093	5.018566407	1.656962134
	11011	1433482_a_at	4.467168526	-1.660996651	-0.771483977	0.464470519	0.585814587	5.018566407	1.707024751
	2545	1418459_at	3.285456406	-1.660164881	-0.849019361	0.511406651	0.555161966	5.018566407	1.801276133
	152	1415876_a_at	8.660284131	-1.659449755	-0.685286581	0.412960127	0.621882282	5.018566407	1.608021372
	8353	1425615_a_at	4.66930874	-1.659300951	-0.765446388	0.461306545	0.588271322	5.018566407	1.699895886
	7112	1424075_at	3.713599328	-1.658749518	-0.722137985	0.435350833	0.606198427	5.018566407	1.649624867
	6518	1423383_a_at	3.273835583	-1.658169703	-0.763857809	0.460663229	0.588919435	5.018566407	1.698025129
	11971	1437043_a_at	5.360133375	-1.657873455	-0.652289522	0.393449524	0.636269767	5.018566407	1.571660404
	10416	1429428_at	4.632750491	-1.657749608	-0.854313993	0.515345616	0.553128279	5.018566407	1.807898888
	4526	1421051_s_at	2.958044873	-1.657437512	-0.893923768	0.539340857	0.538148497	5.018566407	1.858223158
	2861	1418820_s_at	3.11509264	-1.657073035	-0.729037706	0.439955084	0.603306192	5.018566407	1.65753313
	12056	1437313_x_at	4.990604781	-1.656457374	-1.012228211	0.611080144	0.495779935	5.018566407	2.017023945
	10938	1432416_a_at	6.35517125	-1.656096085	-0.788556411	0.47615378	0.578923084	5.018566407	1.727345182
	2558	1418473_at	3.581480425	-1.655986654	-0.722460314	0.436271822	0.606063005	5.018566407	1.649993469
	840	1416606_s_at	5.312244314	-1.654562114	-0.84668784	0.511729256	0.556059882	5.018566407	1.798367464
	16300	1452500_at	1.845187019	-1.654404297	-1.038785111	0.627890723	0.486737181	5.018566407	2.054496839
	12575	1438983_x_at	4.706212939	-1.653948112	-0.678480993	0.410219032	0.624822801	5.018566407	1.600453758
	11075	1433656_a_at	6.793013081	-1.653715425	-0.725651306	0.438800591	0.60472398	5.018566407	1.653647008
	9137	1426627_at	3.180523935	-1.653402552	-0.709684488	0.42922668	0.611453847	5.018566407	1.635446412
	482	1416230_at	4.871320576	-1.652754376	-0.806616747	0.488043934	0.571721026	5.018566407	1.749104817
	16463	1452877_at	6.280715887	-1.652510472	-0.704450086	0.426290845	0.61367636	5.018566407	1.629523419
	819	1416585_at	4.43199949	-1.652480887	-0.761866282	0.46104393	0.589732954	5.018566407	1.695682756
	5935	1422693_a_at	2.885094513	-1.652216149	-0.888535336	0.537783955	0.540162228	5.018566407	1.851295682
	9445	1427081_at	2.808720464	-1.651467459	-0.718431868	0.435026354	0.607757683	5.018566407	1.645392609
	15284	1451139_at	2.704463752	-1.650848184	-1.217077976	0.737244034	0.430153065	5.018566407	2.324753862
	2235	1418121_at	6.1943915	-1.649378558	-0.627301904	0.380326215	0.647386011	5.018566407	1.544673477
	9823	1427663_a_at	4.275672094	-1.648555083	-0.717469084	0.435210865	0.608163406	5.018566407	1.644294921
	1266	1417065_at	6.792195138	-1.648135933	-1.044746862	0.633896053	0.484729953	5.018566407	2.063004349
	16925	1455348_x_at	7.615467768	-1.647917911	-0.661868526	0.401639258	0.632059147	5.018566407	1.582130415
	1977	1417834_at	4.481511302	-1.647609061	-0.749825637	0.455099243	0.594675425	5.018566407	1.681589583
	1130	1416917_at	5.252014229	-1.64746264	-0.687499774	0.417308264	0.620929003	5.018566407	1.610490079
	15263	1451114_at	4.82833887	-1.646635032	-0.766584035	0.465545807	0.58780762	5.018566407	1.701236879
	17219	1456373_x_at	3.017450176	-1.646527953	-1.051803863	0.638801098	0.482364666	5.018566407	2.073120339
	1914	1417770_s_at	1.962487278	-1.645958434	-0.811403129	0.492966962	0.569827388	5.018566407	1.754917402
	3287	1419290_at	3.482092489	-1.645900491	-0.663906166	0.403369566	0.631167066	5.018566407	1.58436657
	5728	1422463_a_at	3.756275335	-1.645337077	-0.768542698	0.467103494	0.587010129	5.018566407	1.703548118
	4092	1420548_a_at	4.008865783	-1.644785095	-0.764057638	0.464533415	0.58883787	5.018566407	1.698260339
	929	1416705_at	4.412690067	-1.644543044	-0.77929156	0.473865103	0.582652837	5.018566407	1.716287877
	8754	1426133_a_at	3.045778342	-1.644522705	-0.882654276	0.536723679	0.542368661	5.018566407	1.843764348
	16495	1453018_at	4.615226064	-1.643848616	-0.697683494	0.424420769	0.616561412	5.018566407	1.621898451
	13684	1449116_a_at	5.208344147	-1.642736647	-0.783878695	0.477178552	0.580803199	5.018566407	1.721753602
	11358	1434599_a_at	6.590340829	-1.642061302	-0.922826564	0.56199276	0.527474566	5.018566407	1.895826006
	6275	1423099_a_at	4.694658382	-1.641547624	-0.677851709	0.412934538	0.6250954	5.018566407	1.599755814
	3459	1419474_a_at	6.855737515	-1.641327275	-1.371309998	0.83548846	0.386540102	5.018566407	2.587053695
	17621	1460569_x_at	8.322746172	-1.64102229	-1.231455632	0.750419808	0.425887522	5.018566407	2.348037797
	7312	1424303_at	2.584655984	-1.640292237	-0.977816332	0.596123246	0.507747687	5.018566407	1.969482137
	12551	1438934_x_at	4.089516237	-1.640251003	-0.887170022	0.540874549	0.540673659	5.018566407	1.849544513
	14398	1450070_s_at	5.192568962	-1.640243946	-0.805016643	0.490790803	0.572355478	5.018566407	1.747165947
	2720	1418655_at	6.053587731	-1.639226287	-0.851658457	0.519549048	0.554147347	5.018566407	1.80457419
	3254	1419252_at	4.082125615	-1.639170606	-0.856510215	0.522526583	0.552286889	5.018566407	1.810653158
	2580	1418496_at	2.743015245	-1.636764409	-1.512060324	0.923810608	0.350610152	5.018566407	2.852170691
	16596	1453674_at	3.690911387	-1.636589352	-0.838741213	0.512493383	0.559131212	5.018566407	1.788488961
	11434	1434889_at	4.816071596	-1.635594983	-0.865301565	0.52904391	0.548931652	5.018566407	1.821720419
	3461	1419476_at	0.940153913	-1.635507778	-1.475566172	0.902206759	0.359592249	5.018566407	2.780927575
	349	1416089_at	7.822271193	-1.635064139	-0.696783824	0.426150759	0.616946022	5.018566407	1.620887345
	9732	1427516_a_at	6.034745389	-1.635036092	-0.979365638	0.598987167	0.507202711	5.018566407	1.971598294
	3566	1419595_a_at	5.192353679	-1.633769216	-1.054431185	0.645397878	0.481487021	5.018566407	2.076899181
	16220	1452367_at	3.939646961	-1.633462197	-0.86077801	0.52696537	0.550655523	5.018566407	1.816017381
	1411	1417222_a_at	6.063397776	-1.633246477	-0.877315503	0.537160505	0.544379444	5.018566407	1.836954005
	15778	1451741_a_at	5.065329049	-1.632279	-0.794476146	0.486728155	0.576552486	5.018566407	1.734447468
	10212	1428475_at	5.016492832	-1.631915279	-0.67590523	0.414179117	0.625939346	5.018566407	1.597598883
	663	1416419_s_at	5.096603019	-1.630199766	-0.888664696	0.545126257	0.540113796	5.018566407	1.851461688
	15150	1450984_at	6.597755912	-1.628346144	-0.868367778	0.533282055	0.547766227	5.018566407	1.825596306
	10924	1432360_a_at	4.434134409	-1.627946515	-0.885506169	0.543940579	0.541297575	5.018566407	1.847412672
	4936	1421534_at	3.53803039	-1.627701854	-1.015960436	0.62416863	0.494499019	5.018566407	2.022248703
	9297	1426857_a_at	2.899964249	-1.627294281	-0.977277643	0.600553726	0.507937311	5.018566407	1.968746888
	279	1416018_at	2.834859053	-1.62719635	-0.768423232	0.472237559	0.587058739	5.018566407	1.703407057
	7598	1424649_a_at	3.445043201	-1.626457824	-1.91115091	1.175038714	0.265880355	5.018566407	3.761090209
	1025	1416807_at	7.799909975	-1.626213407	-0.7072652	0.434915367	0.612480068	5.018566407	1.632706193
	8067	1425229_a_at	4.695565016	-1.626193038	-0.807417045	0.496507503	0.571403966	5.018566407	1.750075357
	6756	1423665_a_at	8.630590954	-1.626085301	-0.683366594	0.420252611	0.622710455	5.018566407	1.605882786
	3855	1420175_at	2.823191438	-1.623618895	-0.916012519	0.564179514	0.529971793	5.018566407	1.886892875
	14371	1450036_at	4.442327651	-1.623425281	-0.881957947	0.543269812	0.542630503	5.018566407	1.842874654
	3431	1419444_at	5.50044442	-1.623312766	-0.7005299	0.431543394	0.615346149	5.018566407	1.625101581
	8298	1425543_s_at	4.425794275	-1.623224392	-0.818896079	0.504487293	0.566875538	5.018566407	1.764055657
	2471	1418384_at	4.122929063	-1.622203157	-0.705035158	0.434615822	0.613427539	5.018566407	1.630184391
	14178	1449799_s_at	2.169768347	-1.621775273	-0.876943125	0.540730358	0.544519974	5.018566407	1.836479924
	15597	1451520_at	2.826663702	-1.621674814	-0.843431156	0.520098819	0.557316528	5.018566407	1.794312477
	9147	1426639_a_at	4.747291356	-1.621589098	-0.79442525	0.489905396	0.576572827	5.018566407	1.73438628
	17326	1456726_x_at	6.017557537	-1.620530301	-0.656839994	0.405324105	0.634266041	5.018566407	1.576625478
	12230	1437835_a_at	2.977959295	-1.619995582	-0.789524042	0.487361849	0.578534924	5.018566407	1.72850412
	12430	1438546_x_at	7.238002751	-1.619927364	-0.698726405	0.431331935	0.616115867	5.018566407	1.623071331
	431	1416177_at	5.802442692	-1.61963745	-0.721089435	0.445216573	0.606639172	5.018566407	1.648426356
	17278	1456576_x_at	5.291235894	-1.619155411	-0.702303866	0.43374704	0.614589973	5.018566407	1.627101067
	527	1416276_a_at	8.785468875	-1.618850076	-0.62855335	0.388271502	0.646824688	5.018566407	1.546013964
	10271	1428701_at	4.811935479	-1.618694758	-0.891771289	0.550919984	0.538952006	5.018566407	1.855452785
	15428	1451317_at	5.636964874	-1.617817151	-0.7752932	0.479221771	0.584269871	5.018566407	1.711537853
	7191	1424164_at	4.640959548	-1.616860573	-0.781765425	0.48350825	0.581654587	5.018566407	1.719233411
	6906	1423831_at	3.17004367	-1.616064487	-0.776780772	0.48066199	0.583667737	5.018566407	1.713303541
	15491	1451393_at	4.903110253	-1.615176584	-0.736137148	0.455762642	0.60034464	5.018566407	1.665709883
	5958	1422721_at	6.417254838	-1.614935478	-0.992717861	0.614710541	0.502530177	5.018566407	1.989930247
	17033	1455819_at	4.097991401	-1.613042313	-0.832256026	0.515954244	0.56165027	5.018566407	1.780467407
	9365	1426964_at	6.025711348	-1.611974743	-0.718635135	0.445810419	0.60767206	5.018566407	1.645624452
	11281	1434328_at	6.345940669	-1.611915738	-0.953316018	0.591418022	0.516444056	5.018566407	1.936318152
	2616	1418542_s_at	3.015062382	-1.611555045	-0.670451732	0.41602782	0.628309922	5.018566407	1.591571237
	12744	1447947_at	2.535312693	-1.610639672	-0.756601844	0.469752395	0.591888838	5.018566407	1.689506433
	440	1416186_at	4.684122337	-1.610274728	-0.769179934	0.477670002	0.586750905	5.018566407	1.704300738
	16720	1454240_at	6.59140365	-1.609941744	-1.209812828	0.75146373	0.432324701	5.018566407	2.313076255
	14365	1450028_a_at	3.313573365	-1.609333199	-0.849072382	0.527592659	0.555141564	5.018566407	1.801342333
	15120	1450947_at	5.148172323	-1.607899112	-1.112179122	0.691697081	0.462594776	5.018566407	2.161719182
	17389	1460171_at	3.163047514	-1.607874204	-1.104771388	0.687100636	0.464976147	5.018566407	2.150647958
	15857	1451848_a_at	4.642957795	-1.607765969	-0.718050986	0.446614121	0.607918157	5.018566407	1.64495827
	4038	1420486_at	3.640344808	-1.607497889	-0.841960893	0.523771072	0.557884784	5.018566407	1.792484809
	6444	1423297_at	5.674155383	-1.607278066	-0.886204394	0.551369681	0.541035665	5.018566407	1.848306986
	11805	1436586_x_at	8.238251971	-1.606361989	-0.66245135	0.412392322	0.631803857	5.018566407	1.582769698
	6810	1423723_s_at	4.7068525	-1.605825122	-0.796503152	0.496008651	0.575742991	5.018566407	1.736886103
	15744	1451701_x_at	8.318099777	-1.605534805	-1.193927745	0.743632428	0.437111202	5.018566407	2.287747365
	16166	1452281_at	3.193618013	-1.603441008	-0.760404038	0.474232625	0.590330981	5.933445295	1.693964966
	1439	1417252_at	5.547945922	-1.602896146	-0.761409723	0.475021245	0.589919612	5.933445295	1.69514622
	3460	1419475_a_at	7.045762078	-1.602824615	-1.341176801	0.836758301	0.39469857	5.933445295	2.533578977
	11286	1434334_at	2.906126721	-1.602665219	-0.704246858	0.439422314	0.613762813	5.933445295	1.629293889
	8256	1425479_at	5.537838113	-1.602524045	-0.826394997	0.515683368	0.563936647	5.933445295	1.773248832
	7385	1424391_at	3.232187349	-1.601572323	-0.702056763	0.438354705	0.614695248	5.933445295	1.626822402
	6409	1423260_at	5.501381422	-1.601496852	-1.824994548	1.139555501	0.282242168	5.933445295	3.543056687
	4420	1420919_at	4.456534979	-1.60091506	-0.879212654	0.549193818	0.543664053	5.933445295	1.839371197
	5984	1422752_at	3.981878499	-1.600848305	-0.80049085	0.500041664	0.574153799	5.933445295	1.741693604
	6220	1423035_s_at	6.370774194	-1.600491583	-0.706106566	0.441181056	0.61297215	5.933445295	1.631395487
	16562	1453468_at	2.131931107	-1.600351839	-0.714054978	0.446186245	0.609604316	5.933445295	1.640408333
	16730	1454602_s_at	5.431584738	-1.599569686	-0.666716784	0.416810089	0.629938641	5.933445295	1.587456197
	15770	1451733_at	3.70422368	-1.598394789	-0.826183654	0.516883351	0.564019265	5.933445295	1.772989085
	12383	1438366_x_at	4.662680632	-1.595643801	-0.839014015	0.525815357	0.559025495	5.933445295	1.788827181
	1454	1417270_at	3.393186234	-1.59480009	-0.772653503	0.484482981	0.585339887	5.933445295	1.708409118
	6408	1423259_at	5.457302752	-1.594680936	-1.864388944	1.169129762	0.274639503	5.933445295	3.641136798
	348	1416088_a_at	7.745953101	-1.594317228	-0.687843414	0.431434474	0.62078112	5.933445295	1.610873733
	10899	1432207_a_at	4.147976503	-1.593948183	-0.672872165	0.422141807	0.62725668	5.933445295	1.594243684
	16990	1455655_a_at	4.737784697	-1.593275389	-0.784077251	0.49211659	0.58072327	5.933445295	1.72199058
	6720	1423624_at	4.924835432	-1.593180709	-0.728971778	0.457557497	0.603333762	5.933445295	1.657457386
	3602	1419635_at	4.308913836	-1.593012252	-0.737009978	0.462651795	0.599981542	5.933445295	1.666717942
	15414	1451302_at	4.681452002	-1.591586791	-0.665117033	0.417895547	0.630637544	5.933445295	1.585696902
	789	1416555_at	5.603446231	-1.591499517	-0.658796302	0.413946907	0.633406553	5.933445295	1.578764848
	12332	1438178_x_at	5.965160482	-1.590903978	-0.792007859	0.497835111	0.577539746	5.933445295	1.731482563
	11378	1434651_a_at	8.319719635	-1.590341066	-1.174912356	0.738780115	0.442910666	5.933445295	2.257791645
	2222	1418107_at	4.239539973	-1.58952974	-0.698017414	0.439134542	0.616418722	5.933445295	1.622273893
	2366	1418265_s_at	2.72610331	-1.588087126	-0.765719758	0.482164829	0.588159864	5.933445295	1.700218022
	8292	1425536_at	6.394969759	-1.587989287	-0.800991082	0.504405848	0.573954755	5.933445295	1.742297615
	7164	1424132_at	5.302134303	-1.587715842	-0.793813842	0.499972238	0.576817227	5.933445295	1.733651411
	16574	1453564_a_at	4.48586766	-1.587504296	-0.690016616	0.43465496	0.619846711	5.933445295	1.613302099
	207	1415937_s_at	3.38005581	-1.58645395	-0.774124715	0.487959146	0.584743281	5.933445295	1.710152185
	13068	1448418_s_at	5.734049848	-1.586123096	-0.652167069	0.411170527	0.636323775	5.933445295	1.571527011
	17377	1460004_x_at	5.096610634	-1.585076962	-0.756330139	0.47715673	0.59200032	5.933445295	1.689188276
	16108	1452189_at	5.573677751	-1.584296777	-0.634806551	0.400686639	0.644027166	5.933445295	1.552729533
	15270	1451122_at	3.472956789	-1.584144519	-0.951630432	0.60072198	0.517047801	5.933445295	1.934057158
	6218	1423033_at	2.159316598	-1.58409884	-0.758206294	0.478635723	0.591230953	5.933445295	1.691386412
	7378	1424383_at	6.309995059	-1.583820367	-0.797443922	0.503493918	0.575367676	5.933445295	1.738019082
	7151	1424115_at	3.17531594	-1.583588528	-0.697623851	0.440533534	0.616586902	5.933445295	1.621831401
	9002	1426448_at	3.685595074	-1.583069462	-0.690755433	0.436339308	0.619529363	5.933445295	1.614128497
	2332	1418229_s_at	4.454726813	-1.582592517	-0.736118861	0.465134804	0.60035225	5.933445295	1.665688769
	6466	1423324_at	5.178486409	-1.581751732	-0.735221898	0.464814979	0.600725621	5.933445295	1.664653486
	641	1416395_at	4.199003734	-1.580239462	-0.706116251	0.446841297	0.612968036	5.933445295	1.631406439
	1611	1417442_a_at	4.35618241	-1.579687265	-0.744260312	0.471144086	0.596973869	5.933445295	1.675115197
	8309	1425558_at	6.776607454	-1.579457511	-1.132795771	0.717205599	0.456031134	5.933445295	2.192832737
	16852	1455001_x_at	7.841078053	-1.578321128	-0.691374189	0.438044057	0.619263711	5.933445295	1.614820928
	16731	1454603_a_at	5.470439232	-1.576505338	-0.658983341	0.418002607	0.63332444	5.933445295	1.578969541
	2880	1418839_at	3.379603338	-1.575433363	-0.753932334	0.478555521	0.592985062	5.933445295	1.686383123
	12625	1439256_x_at	2.469728473	-1.573963565	-0.885084606	0.562328523	0.541455768	5.933445295	1.846872928
	14906	1450694_at	5.436399667	-1.573582411	-0.631378559	0.401236411	0.64555926	5.933445295	1.549044468
	3351	1419359_at	4.319164437	-1.572985163	-0.707956033	0.450071653	0.612186853	5.933445295	1.6334882
	1244	1417041_at	4.949895614	-1.572420662	-0.686645361	0.436680449	0.621296847	5.933445295	1.609536575
	9624	1427352_at	8.050936975	-1.57206273	-1.459654869	0.928496581	0.363580097	5.933445295	2.750425583
	16144	1452252_at	4.961312578	-1.571533946	-0.665454638	0.423442738	0.630489986	5.933445295	1.586068013
	6446	1423299_at	3.819550209	-1.571425058	-0.796057375	0.506583098	0.575920917	5.933445295	1.736349507
	14018	1449488_at	2.139701984	-1.570795186	-1.000991468	0.637251423	0.499656501	5.933445295	2.001374939
	8028	1425177_at	5.391035559	-1.570669512	-0.776899427	0.494629469	0.583619735	5.933445295	1.713444458
	8015	1425163_at	6.4815604	-1.570484421	-0.95530277	0.608285416	0.515733344	5.933445295	1.938986514
	2721	1418656_at	4.420529033	-1.569935025	-0.830737218	0.529153885	0.562241863	5.933445295	1.778593993
	16122	1452221_a_at	4.853247204	-1.569478505	-0.718566423	0.457837696	0.607701003	5.933445295	1.645546076
	6800	1423712_a_at	6.014705437	-1.568977011	-0.623558954	0.397430268	0.649067779	5.933445295	1.540671147
	Estimated Miss rates for Delta=0.585566799681801
		Quantiles	Cutpoints	Miss Rate(%)
		0 -> 0.05	-1.567 -> -1.249	82.12
		0.05 -> 0.1	-1.249 -> -1.026	69.59
		0.1 -> 0.15	-1.026 -> -0.862	59.91
		0.15 -> 0.2	-0.862 -> -0.715	46.13
		0.2 -> 0.25	-0.715 -> -0.582	33.22
		0.25 -> 0.75	-0.582 -> 0.578	5.46
		0.75 -> 0.8	0.578 -> 0.729	25.89
		0.8 -> 0.85	0.729 -> 0.904	38.76
		0.85 -> 0.9	0.904 -> 1.112	54.15
		0.9 -> 0.95	1.112 -> 1.369	69.88
		0.95 -> 1	1.369 -> 2.512	75.64
