# Supplementary material for: A genomic analysis of mouse models of breast cancer reveals molecular features of mouse models and relationships to human breast cancer
Source: Breast Cancer Res. 2014 Jun 5;16(3):R59. doi: 10.1186/bcr3672 (PMC4078930; doi:10.1186/bcr3672)
Supplement: Additional file 2 — Fold change values organized by mouse tumor model type comparing the mouse model to all other types of mouse models. [file bcr3672-S2.zip › Additional_file_2/BRCAnull_SAM/AdditionalFile37_BRCAnull_SAM/DownregulatedGenesgather_gene_ontology_121026.txt]

#	Annotation	Total Genes With Ann	Your Genes (With Ann)	Your Genes (No Ann)	Genome (With Ann)	Genome (No Ann)	ln(Bayes factor)	neg ln(p value)	FE: neg ln(p value)	FE: neg ln(FDR)	Genes
1	GO:0007186 [6]: G-protein coupled receptor protein signaling pathway	4	4	332	1883	10410	36.14	10.41	0.0	0.0	Adcy3 Calm2 Fzd6 Ptger4
2	GO:0007166 [5]: cell surface receptor linked signal transduction	12	12	324	2290	10003	30.87	10.41	0.0	0.0	Adcy3 Calm2 Ctgf Fzd6 Glmn Ilk Map3k7 Ptger4 Slc9a3r1 Srcasm Tcf7l2 Wdr12
3	GO:0050874 [3]: organismal physiological process	15	15	321	2393	9900	28.56	10.41	0.0	0.0	Adcy3 Bbs2 Ctgf Dfna5h Egr1 F3 Glmn Igbp1 Irf2 Mglap Msh2 Ptger4 Rpgr Sirt1 Tlr3
4	GO:0050875 [3]: cellular physiological process	275	275	61	7659	4634	26.8	10.41	32.14	25.98	0610010K14Rik 1110064N10Rik 1200013F24Rik 1700040I03Rik 2210008M09Rik 2410012M04Rik 2410018C20Rik 2510005D08Rik 2810441O16Rik 3110001N18Rik 5430413I02Rik 5930412E23Rik 9530027K23Rik AI642036 Actg2 Adamdec1 Adcy3 Anxa7 Ap1g2 Ap1m2 Ap4s1 Apg5l Arbp Arpc4 Bbs2 Bcap29 Bid C1d Cadps2 Calm2 Canx Car2 Ccnc Cct2 Cdc42 Cdk7 Clcn3 Clk4 Clu Cnot2 Cnot7 Copg2 Cops5 Crnkl1 Csrp1 Cte1 Ctgf Cul4b Cxxc1 Cyb561 D…
5	GO:0044237 [4]: cellular metabolism	209	209	127	5057	7236	26.64	10.41	31.89	25.98	0610010K14Rik 1200013F24Rik 1700040I03Rik 2210008M09Rik 2410012M04Rik 2410018C20Rik 2510005D08Rik 2810441O16Rik 3110001N18Rik 9530027K23Rik Adamdec1 Adcy3 Ap1g2 Arbp Arpc4 C1d Canx Car2 Ccnc Cct2 Cdk7 Clk4 Cnot2 Cnot7 Cops5 Crnkl1 Cte1 Ctgf Cxxc1 Cyb561 Dalrd3 Dbr1 Dedd2 Dr1 Dtymk Ebp Eef1a1 Eef1e1 Eefsec Egr1 Ehf Eif4a2 Eif5a Ercc4 Ero1l Exosc5 Ezh2 Fancl Farslb Fbl Fbxo8 Fdft1 Fem1b Fkbp2 Foxa1…
6	GO:0008152 [3]: metabolism	217	217	119	5385	6908	25.81	10.41	31.05	25.58	0610010K14Rik 1200013F24Rik 1700040I03Rik 2210008M09Rik 2310001A20Rik 2410012M04Rik 2410018C20Rik 2510005D08Rik 2810441O16Rik 3110001N18Rik 9530027K23Rik Adamdec1 Adcy3 Ap1g2 Arbp Arpc4 Aup1 C1d Canx Car2 Ccnc Cct2 Cdk7 Clk4 Cnot2 Cnot7 Cops5 Crnkl1 Cte1 Ctgf Cxxc1 Cyb561 Dalrd3 Dbr1 Dedd2 Dr1 Dtymk Ebp Eef1a1 Eef1e1 Eefsec Egr1 Ehf Eif4a2 Eif5a Ercc4 Ero1l Exosc5 Ezh2 Fancl Farslb Fbl Fbxo8 Fdft…
7	GO:0007154 [3]: cell communication	39	39	297	3570	8723	25.71	10.41	0.0	0.0	Adcy3 Bbs2 Calm2 Cdc42 Cipp Ctgf Dnmbp Dsg2 Dusp16 Eva1 Fzd6 Glmn Hras1 Igbp1 Ilk Lama5 Man1b Map2k4 Map3k7 Pard6b Pdcd6ip Pkp2 Pkp3 Plek2 Ptger4 Pvrl4 Rab10 Rab20 Rab25 Sgk3 Slc9a3r1 Snx14 Sos2 Srcasm Synj2bp Tcf7l2 Txnl1 Wdr12 Ywhae
8	GO:0044238 [4]: primary metabolism	202	202	134	4854	7439	25.55	10.41	30.79	25.58	0610010K14Rik 1200013F24Rik 1700040I03Rik 2210008M09Rik 2410012M04Rik 2410018C20Rik 2510005D08Rik 2810441O16Rik 3110001N18Rik 9530027K23Rik Adamdec1 Adcy3 Ap1g2 Arbp Arpc4 C1d Canx Ccnc Cct2 Cdk7 Clk4 Cnot2 Cnot7 Cops5 Crnkl1 Cte1 Ctgf Cxxc1 Dalrd3 Dbr1 Dedd2 Dr1 Dtymk Ebp Eef1a1 Eef1e1 Eefsec Egr1 Ehf Eif4a2 Eif5a Ercc4 Ero1l Exosc5 Ezh2 Fancl Farslb Fbl Fbxo8 Fdft1 Fem1b Fkbp2 Foxa1 Fubp1 Galgt…
9	GO:0007606 [6]: sensory perception of chemical stimulus	1	1	335	1224	11069	25.37	10.41	0.0	0.0	Adcy3
10	GO:0050877 [4]: neurophysiological process	4	4	332	1503	10790	25.32	10.41	0.0	0.0	Adcy3 Bbs2 Dfna5h Rpgr
11	GO:0009059 [5]: macromolecule biosynthesis	48	48	288	481	11812	24.95	10.41	30.47	25.48	2410018C20Rik 3110001N18Rik Arbp Dalrd3 Eef1a1 Eef1e1 Eefsec Eif4a2 Eif5a Farslb Glmn Gnpnat1 Isyna1 Itm1 Lama5 Lamr1 Lancl2 Man1b Mrpl19 Mrpl3 Nola2 Pck2 Plek2 Qars Rpl10 Rpl10a Rpl12 Rpl15 Rpl23a Rpl26 Rpl29 Rpl3 Rpl31 Rpl36a Rpl4 Rpl41 Rpl5 Rpl6 Rpl7a Rps14 Rps15 Rps16 Rps19 Rps20 Rps26 Rps4x Rps5 Rps7
12	GO:0006412 [6]: protein biosynthesis	45	45	291	431	11862	24.5	10.41	30.04	25.23	2410018C20Rik 3110001N18Rik Arbp Dalrd3 Eef1a1 Eef1e1 Eefsec Eif4a2 Eif5a Farslb Glmn Itm1 Lama5 Lamr1 Lancl2 Man1b Mrpl19 Mrpl3 Nola2 Plek2 Qars Rpl10 Rpl10a Rpl12 Rpl15 Rpl23a Rpl26 Rpl29 Rpl3 Rpl31 Rpl36a Rpl4 Rpl41 Rpl5 Rpl6 Rpl7a Rps14 Rps15 Rps16 Rps19 Rps20 Rps26 Rps4x Rps5 Rps7
13	GO:0007608 [7]: perception of smell	1	1	335	1176	11117	23.98	10.41	0.0	0.0	Adcy3
14	GO:0009058 [4]: biosynthesis	61	61	275	785	11508	22.82	10.41	28.25	23.6	2310001A20Rik 2410018C20Rik 3110001N18Rik Adcy3 Arbp Dalrd3 Dtymk Eef1a1 Eef1e1 Eefsec Eif4a2 Eif5a Farslb Fdft1 Glmn Gnpnat1 Gphn Idi1 Isyna1 Itm1 Lama5 Lamr1 Lancl2 Man1b Mat2a Mrpl19 Mrpl3 Nme5 Nola2 Paics Pck2 Plek2 Prkag2 Qars Rfk Rpl10 Rpl10a Rpl12 Rpl15 Rpl23a Rpl26 Rpl29 Rpl3 Rpl31 Rpl36a Rpl4 Rpl41 Rpl5 Rpl6 Rpl7a Rps14 Rps15 Rps16 Rps19 Rps20 Rps26 Rps4x Rps5 Rps7 Spr Tmlhe
15	GO:0009605 [4]: response to external stimulus	15	15	321	2157	10136	22.67	10.41	0.0	0.0	Adcy3 Bbs2 Cklfsf6 Dfna5h Glmn Hiat1 Hspa9a Krt2-8 Man1b Msh2 Pmaip1 Ppm1d Rpgr Sdfr2 Tlr3
16	GO:0044249 [5]: cellular biosynthesis	59	59	277	751	11542	22.3	10.41	27.73	23.21	2410018C20Rik 3110001N18Rik Adcy3 Arbp Dalrd3 Dtymk Eef1a1 Eef1e1 Eefsec Eif4a2 Eif5a Farslb Glmn Gnpnat1 Gphn Idi1 Isyna1 Itm1 Lama5 Lamr1 Lancl2 Man1b Mat2a Mrpl19 Mrpl3 Nme5 Nola2 Paics Pck2 Plek2 Prkag2 Qars Rfk Rpl10 Rpl10a Rpl12 Rpl15 Rpl23a Rpl26 Rpl29 Rpl3 Rpl31 Rpl36a Rpl4 Rpl41 Rpl5 Rpl6 Rpl7a Rps14 Rps15 Rps16 Rps19 Rps20 Rps26 Rps4x Rps5 Rps7 Spr Tmlhe
17	GO:0009581 [5]: detection of external stimulus	4	4	332	1363	10930	21.5	10.41	0.0	0.0	Adcy3 Bbs2 Dfna5h Rpgr
18	GO:0007165 [4]: signal transduction	32	32	304	3028	9265	21.38	10.41	0.0	0.0	Adcy3 Calm2 Cdc42 Cipp Ctgf Dnmbp Dusp16 Fzd6 Glmn Hras1 Igbp1 Ilk Man1b Map2k4 Map3k7 Pard6b Pdcd6ip Plek2 Ptger4 Rab10 Rab20 Rab25 Sgk3 Slc9a3r1 Snx14 Sos2 Srcasm Synj2bp Tcf7l2 Txnl1 Wdr12 Ywhae
19	GO:0007600 [5]: sensory perception	4	4	332	1353	10940	21.23	10.41	0.0	0.0	Adcy3 Bbs2 Dfna5h Rpgr
20	GO:0007046 [7]: ribosome biogenesis	17	17	319	69	12224	17.51	10.41	23.2	18.79	1110064N10Rik Exosc5 Fbl Gtpbp4 Rpl12 Rpl26 Rpl29 Rpl36a Rpl5 Rpl6 Rps14 Rps15 Rps16 Rps19 Rps4x Rps5 Rps7
21	GO:0007028 [5]: cytoplasm organization and biogenesis	18	18	318	84	12209	16.83	10.41	22.5	18.2	1110064N10Rik Exosc5 Fbl Gtpbp4 Rpl12 Rpl26 Rpl29 Rpl36a Rpl5 Rpl6 Rps14 Rps15 Rps16 Rps19 Rps4x Rps5 Rps7 Synj2bp
22	GO:0042254 [6]: ribosome biogenesis and assembly	17	17	319	75	12218	16.4	10.41	22.08	17.87	1110064N10Rik Exosc5 Fbl Gtpbp4 Rpl12 Rpl26 Rpl29 Rpl36a Rpl5 Rpl6 Rps14 Rps15 Rps16 Rps19 Rps4x Rps5 Rps7
23	GO:0050896 [3]: response to stimulus	33	33	303	2718	9575	14.03	10.41	0.0	0.0	Adcy3 Bbs2 Cklfsf6 Dfna5h Egr1 Ercc4 Fancl Gadd45a Glmn Hiat1 Hspa9a Hspe1 Igbp1 Insig2 Irf2 Krt2-8 Ly6d Man1b Mlh1 Msh2 Mus81 Pmaip1 Pnkp Ppm1d Prkag2 Rad52 Rpgr Sdfr2 Tacstd1 Tacstd2 Tlr3 Ung Xpc
24	GO:0043170 [4]: macromolecule metabolism	104	104	232	2392	9901	9.43	10.41	14.47	10.35	1700040I03Rik 2410012M04Rik 2410018C20Rik 3110001N18Rik Adamdec1 Ap1g2 Arbp Arpc4 Canx Cct2 Cdk7 Clk4 Dalrd3 Eef1a1 Eef1e1 Eefsec Eif4a2 Eif5a Ero1l Ezh2 Fancl Farslb Fbxo8 Fkbp2 Glmn Gnpnat1 Gyk Hpn Hrmt1l2 Hspa9a Hspe1 Ilk Isyna1 Itm1 Krt2-8 Lama5 Lamr1 Lancl2 Lap3 Limk2 Lrrc16 Lsm5 Man1b Map2k4 Map3k7 Mapk13 Mbtps1 Mid2 Mnat1 Mrpl19 Mrpl3 Nola2 Nrd1 Pak1 Pck2 Pex12 Pja1 Plek2 Ppm1d Ppp5c Prss8…
25	GO:0019538 [5]: protein metabolism	95	95	241	2135	10158	9.04	10.41	14.09	10.06	1700040I03Rik 2410012M04Rik 2410018C20Rik 3110001N18Rik Adamdec1 Ap1g2 Arbp Arpc4 Canx Cct2 Cdk7 Clk4 Dalrd3 Eef1a1 Eef1e1 Eefsec Eif4a2 Eif5a Ero1l Ezh2 Fancl Farslb Fbxo8 Fkbp2 Glmn Hpn Hrmt1l2 Hspa9a Hspe1 Ilk Itm1 Krt2-8 Lama5 Lamr1 Lancl2 Lap3 Limk2 Man1b Map2k4 Map3k7 Mapk13 Mbtps1 Mid2 Mnat1 Mrpl19 Mrpl3 Nola2 Nrd1 Pak1 Pex12 Pja1 Plek2 Ppm1d Ppp5c Prss8 Psmc6 Qars Ripk4 Rnf14 Rpl10 Rpl10a…
26	GO:0000375 [8]: RNA splicing, via transesterification reactions	19	19	317	174	12119	8.34	10.41	13.88	10.06	2210008M09Rik 2810441O16Rik 9530027K23Rik Crnkl1 Dbr1 Hnrpc Lsm5 Lsm8 Nola2 Rbmxrt Rnpc2 Sf3a3 Sf3b1 Sfrs2 Sfrs7 Snrpd2 Snrpg Tardbp Zfml
27	GO:0000377 [9]: RNA splicing, via transesterification reactions with bulged adenosine as nucleophile	19	19	317	174	12119	8.34	10.41	13.88	10.06	2210008M09Rik 2810441O16Rik 9530027K23Rik Crnkl1 Dbr1 Hnrpc Lsm5 Lsm8 Nola2 Rbmxrt Rnpc2 Sf3a3 Sf3b1 Sfrs2 Sfrs7 Snrpd2 Snrpg Tardbp Zfml
28	GO:0000398 [8]: nuclear mRNA splicing, via spliceosome	19	19	317	174	12119	8.34	10.41	13.88	10.06	2210008M09Rik 2810441O16Rik 9530027K23Rik Crnkl1 Dbr1 Hnrpc Lsm5 Lsm8 Nola2 Rbmxrt Rnpc2 Sf3a3 Sf3b1 Sfrs2 Sfrs7 Snrpd2 Snrpg Tardbp Zfml
29	GO:0006139 [5]: nucleobase, nucleoside, nucleotide and nucleic acid metabolism	100	100	236	2327	9966	8.3	10.41	13.32	9.66	0610010K14Rik 1200013F24Rik 2210008M09Rik 2510005D08Rik 2810441O16Rik 9530027K23Rik Adcy3 C1d Ccnc Cdk7 Cnot2 Cnot7 Cops5 Crnkl1 Ctgf Cxxc1 Dbr1 Dedd2 Dr1 Dtymk Egr1 Ehf Ercc4 Exosc5 Ezh2 Fancl Farslb Fbl Fem1b Foxa1 Fubp1 Gnpnat1 Gtf2f2 Hmgb2 Hnrpc Hnrpr Irf2 Irf3 Irf6 Irx5 Klf5 Lsm5 Lsm8 Mettl3 Mlh1 Mnat1 Mrps31 Msh2 Mus81 Mybbp1a Nfatc3 Nfe2l3 Nme5 Nola2 Nsbp1 Nt5c Paics Pitx1 Pnkp Polr3k Prim…
30	GO:0016071 [6]: mRNA metabolism	22	22	314	230	12063	8.3	10.41	13.8	10.03	2210008M09Rik 2810441O16Rik 9530027K23Rik Crnkl1 Dbr1 Hnrpc Hnrpr Lsm5 Lsm8 Mettl3 Nola2 Rbmxrt Rnpc2 Rod1 Sf3a3 Sf3b1 Sfrs2 Sfrs7 Snrpd2 Snrpg Tardbp Zfml
31	GO:0044267 [6]: cellular protein metabolism	93	93	243	2116	10177	8.2	10.41	13.24	9.64	1700040I03Rik 2410012M04Rik 2410018C20Rik 3110001N18Rik Adamdec1 Ap1g2 Arbp Arpc4 Canx Cct2 Cdk7 Clk4 Dalrd3 Eef1a1 Eef1e1 Eefsec Eif4a2 Eif5a Ero1l Ezh2 Fancl Farslb Fbxo8 Fkbp2 Glmn Hpn Hrmt1l2 Hspa9a Hspe1 Ilk Itm1 Krt2-8 Lama5 Lamr1 Lancl2 Lap3 Limk2 Man1b Map2k4 Map3k7 Mapk13 Mbtps1 Mid2 Mnat1 Mrpl19 Mrpl3 Nola2 Nrd1 Pak1 Pex12 Pja1 Plek2 Ppm1d Ppp5c Prss8 Qars Ripk4 Rnf14 Rpl10 Rpl10a Rpl12…
32	GO:0008380 [7]: RNA splicing	19	19	317	178	12115	8.04	10.41	13.57	9.86	2210008M09Rik 2810441O16Rik 9530027K23Rik Crnkl1 Dbr1 Hnrpc Lsm5 Lsm8 Nola2 Rbmxrt Rnpc2 Sf3a3 Sf3b1 Sfrs2 Sfrs7 Snrpd2 Snrpg Tardbp Zfml
33	GO:0044260 [5]: cellular macromolecule metabolism	98	98	238	2281	10012	8.0	10.41	13.01	9.51	1700040I03Rik 2410012M04Rik 2410018C20Rik 3110001N18Rik Adamdec1 Ap1g2 Arbp Arpc4 Canx Cct2 Cdk7 Clk4 Dalrd3 Eef1a1 Eef1e1 Eefsec Eif4a2 Eif5a Ero1l Ezh2 Fancl Farslb Fbxo8 Fkbp2 Glmn Gnpnat1 Hpn Hrmt1l2 Hspa9a Hspe1 Ilk Isyna1 Itm1 Krt2-8 Lama5 Lamr1 Lancl2 Lap3 Limk2 Lrrc16 Man1b Map2k4 Map3k7 Mapk13 Mbtps1 Mid2 Mnat1 Mrpl19 Mrpl3 Nola2 Nrd1 Pak1 Pck2 Pex12 Pja1 Plek2 Ppm1d Ppp5c Prss8 Qars Rip…
34	GO:0006397 [7]: mRNA processing	21	21	315	221	12072	7.63	10.41	13.13	9.58	2210008M09Rik 2810441O16Rik 9530027K23Rik Crnkl1 Dbr1 Hnrpc Hnrpr Lsm5 Lsm8 Nola2 Rbmxrt Rnpc2 Rod1 Sf3a3 Sf3b1 Sfrs2 Sfrs7 Snrpd2 Snrpg Tardbp Zfml
35	GO:0006396 [6]: RNA processing	24	24	312	287	12006	7.28	10.41	12.73	9.27	2210008M09Rik 2810441O16Rik 9530027K23Rik Crnkl1 Dbr1 Exosc5 Fbl Hnrpc Hnrpr Lsm5 Lsm8 Nola2 Rbmxrt Rnpc2 Rod1 Rpp14 Sf3a3 Sf3b1 Sfrs2 Sfrs7 Snrpd2 Snrpg Tardbp Zfml
36	GO:0016070 [5]: RNA metabolism	26	26	310	342	11951	6.66	10.41	12.06	8.64	2210008M09Rik 2810441O16Rik 9530027K23Rik Crnkl1 Dbr1 Exosc5 Farslb Fbl Hnrpc Hnrpr Lsm5 Lsm8 Mettl3 Nola2 Rbmxrt Rnpc2 Rod1 Rpp14 Sf3a3 Sf3b1 Sfrs2 Sfrs7 Snrpd2 Snrpg Tardbp Zfml
37	GO:0043283 [4]: biopolymer metabolism	60	60	276	1265	11028	5.53	9.16	10.61	7.23	1700040I03Rik 2210008M09Rik 2510005D08Rik 2810441O16Rik 9530027K23Rik Adamdec1 Crnkl1 Ctgf Dbr1 Ercc4 Exosc5 Ezh2 Fancl Farslb Fbl Fbxo8 Hmgb2 Hnrpc Hnrpr Hpn Lap3 Lsm5 Lsm8 Mbtps1 Mettl3 Mlh1 Msh2 Mus81 Nola2 Nrd1 Pja1 Pnkp Prim1 Prss8 Psmc6 Rad52 Rbmxrt Rfc4 Rnpc2 Rod1 Rpa3 Rpp14 Ruvbl1 Sap18 Sf3a3 Sf3b1 Sfrs2 Sfrs7 Siah1a Sirt1 Smarca5 Snrpd2 Snrpg St14 Tardbp Top2b Ube2e1 Ung Xpc Zfml
38	GO:0006952 [5]: defense response	8	8	328	900	11393	4.04	7.58	0.0	0.0	Egr1 Glmn Igbp1 Irf2 Ly6d Tacstd1 Tacstd2 Tlr3
39	GO:0006955 [4]: immune response	5	5	331	707	11586	3.67	7.21	0.0	0.0	Egr1 Glmn Igbp1 Irf2 Tlr3
40	GO:0016043 [4]: cell organization and biogenesis	42	42	294	841	11452	3.58	7.03	8.7	5.35	1110064N10Rik Actg2 Arpc4 Bbs2 Cdc42 Csrp1 Ctgf Exosc5 Ezh2 Fbl Gadd45a Gtpbp4 Hook2 Ilk Klc3 Krt1-18 Krt1-19 Krt2-7 Krt2-8 Mtap7 Pex26 Pex3 Pmaip1 Rpgr Rpl12 Rpl26 Rpl29 Rpl36a Rpl5 Rpl6 Rps14 Rps15 Rps16 Rps19 Rps4x Rps5 Rps7 Sap18 Sirt1 Smarca5 Synj2bp Tmod3
41	GO:0006996 [5]: organelle organization and biogenesis	37	37	299	710	11583	3.41	6.83	8.57	5.26	1110064N10Rik Actg2 Arpc4 Cdc42 Csrp1 Exosc5 Ezh2 Fbl Gadd45a Gtpbp4 Hook2 Ilk Krt1-18 Krt1-19 Krt2-7 Krt2-8 Mtap7 Pex26 Pex3 Pmaip1 Rpl12 Rpl26 Rpl29 Rpl36a Rpl5 Rpl6 Rps14 Rps15 Rps16 Rps19 Rps4x Rps5 Rps7 Sap18 Sirt1 Smarca5 Tmod3
42	GO:0009607 [4]: response to biotic stimulus	12	12	324	982	11311	1.77	4.99	0.0	0.0	Egr1 Glmn Hspa9a Hspe1 Igbp1 Irf2 Krt2-8 Ly6d Ppm1d Tacstd1 Tacstd2 Tlr3
43	GO:0007582 [2]: physiological process	294	294	42	9981	2312	1.64	4.89	6.54	3.27	0610010K14Rik 1110064N10Rik 1200013F24Rik 1700040I03Rik 2210008M09Rik 2310001A20Rik 2410012M04Rik 2410018C20Rik 2510005D08Rik 2810441O16Rik 3110001N18Rik 5430413I02Rik 5930412E23Rik 9530027K23Rik AI642036 Actg2 Adamdec1 Adcy3 Anxa7 Ap1g2 Ap1m2 Ap4s1 Apg5l Arbp Arpc4 Aup1 Bbs2 Bcap29 Bid C1d Cadps2 Calm2 Canx Car2 Ccnc Cct2 Cdc42 Cdk7 Cklfsf6 Clcn3 Clk4 Clu Cnot2 Cnot7 Copg2 Cops5 Crnkl1 Csrp1 Cte…
44	GO:0043207 [5]: response to external biotic stimulus	4	4	332	548	11745	1.6	4.84	0.0	0.0	Glmn Krt2-8 Ppm1d Tlr3
45	GO:0009613 [5]: response to pest, pathogen or parasite	4	4	332	512	11781	0.88	4.1	0.0	0.0	Glmn Krt2-8 Ppm1d Tlr3
46	GO:0006974 [5]: response to DNA damage stimulus	11	11	325	138	12155	0.72	3.95	6.16	2.96	Ercc4 Fancl Gadd45a Mlh1 Msh2 Mus81 Pmaip1 Pnkp Rad52 Ung Xpc
47	GO:0006695 [8]: cholesterol biosynthesis	4	4	332	17	12276	0.49	3.73	6.19	2.96	Ebp Fdft1 Idi1 Prkag2
48	GO:0009719 [4]: response to endogenous stimulus	11	11	325	143	12150	0.47	3.73	5.9	2.77	Ercc4 Fancl Gadd45a Mlh1 Msh2 Mus81 Pmaip1 Pnkp Rad52 Ung Xpc
49	GO:0006310 [6]: DNA recombination	5	5	331	31	12262	0.36	3.62	6.0	2.84	Mlh1 Msh2 Mus81 Rad52 Ruvbl1
50	GO:0006259 [5]: DNA metabolism	21	21	315	400	11893	0.27	3.52	5.44	2.42	2510005D08Rik Ctgf Ercc4 Ezh2 Fancl Hmgb2 Mlh1 Msh2 Mus81 Pnkp Prim1 Rad52 Rfc4 Rpa3 Ruvbl1 Sap18 Sirt1 Smarca5 Top2b Ung Xpc
51	GO:0016126 [7]: sterol biosynthesis	4	4	332	19	12274	0.15	3.37	5.84	2.73	Ebp Fdft1 Idi1 Prkag2
52	GO:0006066 [5]: alcohol metabolism	11	11	325	156	12137	-0.09	0.0	5.28	2.29	Ebp Fdft1 Gyk Idi1 Isyna1 Lrrc16 Mbtps1 Pck2 Prkag2 Sdfr2 Sgpp1
53	GO:0010165 [7]: response to X-ray	2	2	334	2	12291	-0.27	0.0	5.5	2.46	Msh2 Pmaip1
54	GO:0006271 [8]: DNA strand elongation	2	2	334	2	12291	-0.27	0.0	5.5	2.46	Prim1 Rfc4
55	GO:0008104 [4]: protein localization	23	23	313	486	11807	-0.4	0.0	4.67	1.8	5930412E23Rik Ap1g2 Ap1m2 Ap4s1 Bbs2 Bcap29 Copg2 Gphn Hspa9a Katna1 M6pr Pex26 Pmaip1 Rab10 Rab20 Rab25 Snx14 Srcasm Stx18 Stx3 Stx6 Synj2bp Ywhae
56	GO:0009611 [5]: response to wounding	2	2	334	330	11963	-0.48	0.0	0.0	0.0	Glmn Tlr3
57	GO:0006281 [6]: DNA repair	9	9	327	119	12174	-0.49	0.0	4.94	1.99	Ercc4 Fancl Mlh1 Msh2 Mus81 Pnkp Rad52 Ung Xpc
58	GO:0006886 [6]: intracellular protein transport	17	17	319	327	11966	-0.63	0.0	4.54	1.74	5930412E23Rik Ap1g2 Ap1m2 Ap4s1 Bcap29 Gphn Hspa9a M6pr Pex26 Rab10 Snx14 Srcasm Stx18 Stx3 Stx6 Synj2bp Ywhae
59	GO:0050789 [2]: regulation of biological process	76	76	260	2215	10078	-0.65	0.0	3.89	1.58	0610010K14Rik 1200013F24Rik 2510005D08Rik Adcy3 Bbs2 Bid C1d Cadps2 Ccnc Cdk7 Cnot2 Cnot7 Cops5 Ctgf Cxxc1 Dedd2 Dr1 Egr1 Ehf Ezh2 Fancl Fem1b Foxa1 Fubp1 Gadd45a Glmn Gtf2f2 Hmgb2 Hnrpr Igbp1 Ilk Irf2 Irf3 Irf6 Irx5 Klf5 Lama5 Mglap Mlh1 Mnat1 Mrps31 Msh2 Mybbp1a Nfatc3 Nfe2l3 Nsbp1 Perp Pitx1 Pmaip1 Polr3k Psmd10 Ptger4 Qars Rab25 Rcor1 Ripk4 Rnf134 Rnf14 Rnpc2 Rpo2tc1 Sap18 Sgk3 Siah1a Sirt1 S…
60	GO:0008203 [7]: cholesterol metabolism	5	5	331	41	12252	-0.67	0.0	4.93	1.99	Ebp Fdft1 Idi1 Mbtps1 Prkag2
61	GO:0050791 [3]: regulation of physiological process	69	69	267	1991	10302	-0.76	0.0	3.79	1.58	0610010K14Rik 1200013F24Rik Bid C1d Cadps2 Ccnc Cdk7 Cnot2 Cnot7 Cops5 Cxxc1 Dedd2 Dr1 Egr1 Ehf Ezh2 Fancl Fem1b Foxa1 Fubp1 Glmn Gtf2f2 Hmgb2 Hnrpr Ilk Irf2 Irf3 Irf6 Irx5 Klf5 Lama5 Mglap Mlh1 Mnat1 Mrps31 Msh2 Mybbp1a Nfatc3 Nfe2l3 Nsbp1 Perp Pitx1 Pmaip1 Polr3k Psmd10 Ptger4 Qars Rab25 Rcor1 Ripk4 Rnf134 Rnf14 Rnpc2 Rpo2tc1 Sap18 Sgk3 Sirt1 Synj2bp Tardbp Tcea2 Tcf7l2 Tcfcp2l2 Tmod3 Zfp1 Zfp1…
62	GO:0006261 [7]: DNA-dependent DNA replication	4	4	332	27	12266	-0.9	0.0	4.73	1.82	Mlh1 Msh2 Prim1 Rfc4
63	GO:0016125 [6]: sterol metabolism	5	5	331	44	12249	-0.92	0.0	4.66	1.8	Ebp Fdft1 Idi1 Mbtps1 Prkag2
64	GO:0019219 [5]: regulation of nucleobase, nucleoside, nucleotide and nucleic acid metabolism	54	54	282	1508	10785	-0.96	0.0	3.67	1.58	0610010K14Rik 1200013F24Rik C1d Ccnc Cdk7 Cnot2 Cnot7 Cops5 Cxxc1 Dedd2 Dr1 Egr1 Ehf Ezh2 Fem1b Foxa1 Fubp1 Gtf2f2 Hmgb2 Hnrpr Irf2 Irf3 Irf6 Irx5 Klf5 Mnat1 Mrps31 Msh2 Mybbp1a Nfatc3 Nfe2l3 Nsbp1 Pitx1 Polr3k Psmd10 Rab25 Rcor1 Ripk4 Rnf134 Rnf14 Rnpc2 Rpo2tc1 Sap18 Sirt1 Tardbp Tcea2 Tcf7l2 Tcfcp2l2 Zfp1 Zfp110 Zfp143 Zfp386 Zfp612 Zfp62
65	GO:0006811 [5]: ion transport	7	7	329	558	11735	-1.06	0.0	0.01	0.0	Clcn3 Fubp1 Fxyd3 Kcnk1 Slc39a4 Slc40a1 Trf
66	GO:0006350 [6]: transcription	55	55	281	1556	10737	-1.08	0.0	3.51	1.5	0610010K14Rik 1200013F24Rik C1d Ccnc Cdk7 Cnot2 Cnot7 Cops5 Cxxc1 Dedd2 Dr1 Egr1 Ehf Ezh2 Fem1b Foxa1 Fubp1 Gtf2f2 Hmgb2 Hnrpr Irf2 Irf3 Irf6 Irx5 Klf5 Mnat1 Mrps31 Mybbp1a Nfatc3 Nfe2l3 Nsbp1 Pitx1 Polr3k Psmd10 Rab25 Rcor1 Ripk4 Rnf134 Rnf14 Rnpc2 Rpo1-1 Rpo2tc1 Ruvbl1 Sap18 Sirt1 Tardbp Tcea2 Tcf7l2 Tcfcp2l2 Zfp1 Zfp110 Zfp143 Zfp386 Zfp612 Zfp62
67	GO:0043064 [6]: flagellum organization and biogenesis	2	2	334	4	12289	-1.14	0.0	4.62	1.8	Bbs2 Klc3
68	GO:0007140 [9]: male meiosis	2	2	334	4	12289	-1.14	0.0	4.62	1.8	Mlh1 Siah1a
69	GO:0045184 [5]: establishment of protein localization	21	21	315	469	11824	-1.18	0.0	3.83	1.58	5930412E23Rik Ap1g2 Ap1m2 Ap4s1 Bcap29 Copg2 Gphn Hspa9a M6pr Pex26 Pmaip1 Rab10 Rab20 Rab25 Snx14 Srcasm Stx18 Stx3 Stx6 Synj2bp Ywhae
70	GO:0045449 [6]: regulation of transcription	53	53	283	1502	10791	-1.21	0.0	3.39	1.4	0610010K14Rik 1200013F24Rik C1d Ccnc Cdk7 Cnot2 Cnot7 Cops5 Cxxc1 Dedd2 Dr1 Egr1 Ehf Ezh2 Fem1b Foxa1 Fubp1 Gtf2f2 Hmgb2 Hnrpr Irf2 Irf3 Irf6 Irx5 Klf5 Mnat1 Mrps31 Mybbp1a Nfatc3 Nfe2l3 Nsbp1 Pitx1 Polr3k Psmd10 Rab25 Rcor1 Ripk4 Rnf134 Rnf14 Rnpc2 Rpo2tc1 Sap18 Sirt1 Tardbp Tcea2 Tcf7l2 Tcfcp2l2 Zfp1 Zfp110 Zfp143 Zfp386 Zfp612 Zfp62
71	GO:0016567 [9]: protein ubiquitination	8	8	328	113	12180	-1.24	0.0	4.17	1.58	Fancl Mid2 Mnat1 Pex12 Pja1 Rnf14 Siah1a Trim13
72	GO:0016265 [3]: death	18	18	318	387	11906	-1.31	0.0	3.75	1.58	Bcap29 Bid Clu Dedd2 Eif5a Hras1 Lgals7 Mlh1 Msh2 Pdcd6ip Perp Pmaip1 Qars Sgk3 Sgpp1 Siah1a Sirt1 Txnl1
73	GO:0006298 [7]: mismatch repair	2	2	334	5	12288	-1.45	0.0	4.3	1.58	Mlh1 Msh2
74	GO:0006354 [8]: RNA elongation	2	2	334	5	12288	-1.45	0.0	4.3	1.58	Polr3k Tcea2
75	GO:0019222 [4]: regulation of metabolism	56	56	280	1639	10654	-1.5	0.0	3.02	1.38	0610010K14Rik 1200013F24Rik C1d Ccnc Cdk7 Cnot2 Cnot7 Cops5 Cxxc1 Dedd2 Dr1 Egr1 Ehf Ezh2 Fem1b Foxa1 Fubp1 Glmn Gtf2f2 Hmgb2 Hnrpr Irf2 Irf3 Irf6 Irx5 Klf5 Mnat1 Mrps31 Msh2 Mybbp1a Nfatc3 Nfe2l3 Nsbp1 Pitx1 Polr3k Psmd10 Rab25 Rcor1 Ripk4 Rnf134 Rnf14 Rnpc2 Rpo2tc1 Sap18 Sirt1 Tardbp Tcea2 Tcf7l2 Tcfcp2l2 Tmod3 Zfp1 Zfp110 Zfp143 Zfp386 Zfp612 Zfp62
76	GO:0015672 [7]: monovalent inorganic cation transport	1	1	335	223	12070	-1.53	0.0	0.0	0.0	Kcnk1
77	GO:0008283 [4]: cell proliferation	28	28	308	710	11583	-1.53	0.0	3.3	1.38	Anxa7 Calm2 Ccnc Cdc42 Cdk7 Cops5 Cul4b Fancl Gadd45a Glmn Hras1 Ilk Mapk13 Mlh1 Mnat1 Msh2 Pard6b Pgf Pmaip1 Ppm1d Prim1 Rfc4 Rpa3 Rps4x Sash1 Siah1a Tnk1 Trim13
78	GO:0007276 [5]: gametogenesis	8	8	328	123	12170	-1.62	0.0	3.74	1.58	9630042H07Rik Bbs2 Fancl Limk2 Nme5 Siah1a Sirt1 Styx
79	GO:0015031 [5]: protein transport	20	20	316	466	11827	-1.63	0.0	3.33	1.38	5930412E23Rik Ap1g2 Ap1m2 Ap4s1 Bcap29 Copg2 Gphn Hspa9a M6pr Pex26 Rab10 Rab20 Rab25 Snx14 Srcasm Stx18 Stx3 Stx6 Synj2bp Ywhae
80	GO:0045005 [8]: maintenance of fidelity during DNA-dependent DNA replication	2	2	334	6	12287	-1.71	0.0	4.03	1.58	Mlh1 Msh2
81	GO:0006812 [6]: cation transport	4	4	332	373	11920	-1.71	0.0	0.01	0.0	Kcnk1 Slc39a4 Slc40a1 Trf
82	GO:0007049 [5]: cell cycle	22	22	314	536	11757	-1.75	0.0	3.16	1.38	Calm2 Ccnc Cdk7 Cops5 Cul4b Gadd45a Hras1 Mapk13 Mlh1 Mnat1 Msh2 Pard6b Pgf Ppm1d Prim1 Rfc4 Rpa3 Rps4x Sash1 Siah1a Tnk1 Trim13
83	GO:0008219 [4]: cell death	17	17	319	381	11912	-1.75	0.0	3.28	1.38	Bcap29 Bid Clu Dedd2 Eif5a Hras1 Lgals7 Mlh1 Pdcd6ip Perp Pmaip1 Qars Sgk3 Sgpp1 Siah1a Sirt1 Txnl1
84	GO:0006355 [7]: regulation of transcription, DNA-dependent	50	50	286	1478	10815	-1.82	0.0	2.66	1.24	0610010K14Rik 1200013F24Rik Ccnc Cdk7 Cnot2 Cnot7 Cops5 Cxxc1 Dedd2 Dr1 Egr1 Ehf Ezh2 Fem1b Foxa1 Fubp1 Gtf2f2 Hmgb2 Hnrpr Irf2 Irf3 Irf6 Irx5 Klf5 Mnat1 Mrps31 Nfatc3 Nfe2l3 Nsbp1 Pitx1 Polr3k Psmd10 Rab25 Rcor1 Ripk4 Rnf134 Rnf14 Rnpc2 Rpo2tc1 Sap18 Sirt1 Tardbp Tcea2 Tcf7l2 Zfp1 Zfp110 Zfp143 Zfp386 Zfp612 Zfp62
85	GO:0016569 [9]: covalent chromatin modification	2	2	334	7	12286	-1.93	0.0	3.8	1.58	Ezh2 Sirt1
86	GO:0016570 [10]: histone modification	2	2	334	7	12286	-1.93	0.0	3.8	1.58	Ezh2 Sirt1
87	GO:0019438 [6]: aromatic compound biosynthesis	2	2	334	7	12286	-1.93	0.0	3.8	1.58	Gphn Spr
88	GO:0042559 [7]: pteridine and derivative biosynthesis	2	2	334	7	12286	-1.93	0.0	3.8	1.58	Gphn Spr
89	GO:0009262 [7]: deoxyribonucleotide metabolism	2	2	334	7	12286	-1.93	0.0	3.8	1.58	Dtymk Nt5c
90	GO:0046907 [5]: intracellular transport	19	19	317	455	11838	-1.93	0.0	3.0	1.38	5930412E23Rik Ap1g2 Ap1m2 Ap4s1 Bcap29 Gphn Hspa9a Klc3 M6pr Pex26 Rab10 Slc25a5 Snx14 Srcasm Stx18 Stx3 Stx6 Synj2bp Ywhae
91	GO:0006968 [4]: cellular defense response	1	1	335	203	12090	-1.98	0.0	0.0	0.0	Glmn
92	GO:0006351 [7]: transcription, DNA-dependent	50	50	286	1505	10788	-2.02	0.0	2.43	1.15	0610010K14Rik 1200013F24Rik Ccnc Cdk7 Cnot2 Cnot7 Cops5 Cxxc1 Dedd2 Dr1 Egr1 Ehf Ezh2 Fem1b Foxa1 Fubp1 Gtf2f2 Hmgb2 Hnrpr Irf2 Irf3 Irf6 Irx5 Klf5 Mnat1 Mrps31 Nfatc3 Nfe2l3 Nsbp1 Pitx1 Polr3k Psmd10 Rab25 Rcor1 Ripk4 Rnf134 Rnf14 Rnpc2 Rpo2tc1 Sap18 Sirt1 Tardbp Tcea2 Tcf7l2 Zfp1 Zfp110 Zfp143 Zfp386 Zfp612 Zfp62
93	GO:0042558 [6]: pteridine and derivative metabolism	2	2	334	8	12285	-2.13	0.0	3.59	1.57	Gphn Spr
94	GO:0008299 [7]: isoprenoid biosynthesis	2	2	334	8	12285	-2.13	0.0	3.59	1.57	Fdft1 Idi1
95	GO:0015904 [6]: tetracycline transport	1	1	335	0	12293	-2.16	0.0	3.63	1.58	Hiat1
96	GO:0016074 [6]: snoRNA metabolism	1	1	335	0	12293	-2.16	0.0	3.63	1.58	Fbl
97	GO:0016108 [6]: tetraterpenoid metabolism	1	1	335	0	12293	-2.16	0.0	3.63	1.58	Idi1
98	GO:0016109 [7]: tetraterpenoid biosynthesis	1	1	335	0	12293	-2.16	0.0	3.63	1.58	Idi1
99	GO:0016114 [6]: terpenoid biosynthesis	1	1	335	0	12293	-2.16	0.0	3.63	1.58	Idi1
100	GO:0016116 [7]: carotenoid metabolism	1	1	335	0	12293	-2.16	0.0	3.63	1.58	Idi1
101	GO:0016117 [8]: carotenoid biosynthesis	1	1	335	0	12293	-2.16	0.0	3.63	1.58	Idi1
102	GO:0017182 [10]: peptidyl-diphthamide metabolism	1	1	335	0	12293	-2.16	0.0	3.63	1.58	2410012M04Rik
103	GO:0017183 [11]: peptidyl-diphthamide biosynthesis from peptidyl-histidine	1	1	335	0	12293	-2.16	0.0	3.63	1.58	2410012M04Rik
104	GO:0018202 [9]: peptidyl-histidine modification	1	1	335	0	12293	-2.16	0.0	3.63	1.58	2410012M04Rik
105	GO:0018216 [10]: peptidyl-arginine methylation	1	1	335	0	12293	-2.16	0.0	3.63	1.58	Hrmt1l2
106	GO:0019919 [13]: peptidyl-arginine methylation, to asymmetrical-dimethyl arginine	1	1	335	0	12293	-2.16	0.0	3.63	1.58	Hrmt1l2
107	GO:0035246 [11]: peptidyl-arginine N-methylation	1	1	335	0	12293	-2.16	0.0	3.63	1.58	Hrmt1l2
108	GO:0035247 [12]: peptidyl-arginine omega-N-methylation	1	1	335	0	12293	-2.16	0.0	3.63	1.58	Hrmt1l2
109	GO:0042073 [6]: intraflagellar transport	1	1	335	0	12293	-2.16	0.0	3.63	1.58	Klc3
110	GO:0042726 [7]: riboflavin and derivative metabolism	1	1	335	0	12293	-2.16	0.0	3.63	1.58	Rfk
111	GO:0042727 [8]: riboflavin and derivative biosynthesis	1	1	335	0	12293	-2.16	0.0	3.63	1.58	Rfk
112	GO:0045046 [7]: peroxisome membrane protein import	1	1	335	0	12293	-2.16	0.0	3.63	1.58	Pex26
113	GO:0046246 [6]: terpene biosynthesis	1	1	335	0	12293	-2.16	0.0	3.63	1.58	Idi1
114	GO:0046500 [6]: S-adenosylmethionine metabolism	1	1	335	0	12293	-2.16	0.0	3.63	1.58	Mat2a
115	GO:0046847 [8]: filopodium formation	1	1	335	0	12293	-2.16	0.0	3.63	1.58	Cdc42
116	GO:0051147 [5]: regulation of muscle cell differentiation	1	1	335	0	12293	-2.16	0.0	3.63	1.58	Ezh2
117	GO:0051148 [6]: negative regulation of muscle cell differentiation	1	1	335	0	12293	-2.16	0.0	3.63	1.58	Ezh2
118	GO:0051153 [6]: regulation of striated muscle cell differentiation	1	1	335	0	12293	-2.16	0.0	3.63	1.58	Ezh2
119	GO:0051154 [7]: negative regulation of striated muscle cell differentiation	1	1	335	0	12293	-2.16	0.0	3.63	1.58	Ezh2
120	GO:0001510 [7]: RNA methylation	1	1	335	0	12293	-2.16	0.0	3.63	1.58	Mettl3
121	GO:0006021 [9]: myo-inositol biosynthesis	1	1	335	0	12293	-2.16	0.0	3.63	1.58	Isyna1
122	GO:0006359 [8]: regulation of transcription from Pol III promoter	1	1	335	0	12293	-2.16	0.0	3.63	1.58	Zfp143
123	GO:0006556 [6]: S-adenosylmethionine biosynthesis	1	1	335	0	12293	-2.16	0.0	3.63	1.58	Mat2a
124	GO:0006667 [9]: sphinganine metabolism	1	1	335	0	12293	-2.16	0.0	3.63	1.58	Sgpp1
125	GO:0006668 [10]: sphinganine-1-phosphate metabolism	1	1	335	0	12293	-2.16	0.0	3.63	1.58	Sgpp1
126	GO:0006771 [8]: riboflavin metabolism	1	1	335	0	12293	-2.16	0.0	3.63	1.58	Rfk
127	GO:0007060 [9]: male meiosis chromosome segregation	1	1	335	0	12293	-2.16	0.0	3.63	1.58	Mlh1
128	GO:0009231 [8]: riboflavin biosynthesis	1	1	335	0	12293	-2.16	0.0	3.63	1.58	Rfk
129	GO:0009241 [8]: polyisoprenoid biosynthesis	1	1	335	0	12293	-2.16	0.0	3.63	1.58	Idi1
130	GO:0006915 [6]: apoptosis	15	15	321	347	11946	-2.19	0.0	2.81	1.29	Bcap29 Bid Dedd2 Eif5a Lgals7 Mlh1 Pdcd6ip Perp Pmaip1 Qars Sgk3 Sgpp1 Siah1a Sirt1 Txnl1
131	GO:0045934 [6]: negative regulation of nucleobase, nucleoside, nucleotide and nucleic acid metabolism	7	7	329	115	12178	-2.22	0.0	3.12	1.38	C1d Cnot7 Dr1 Msh2 Mybbp1a Rnf134 Sirt1
132	GO:0030005 [7]: di-, tri-valent inorganic cation homeostasis	4	4	332	44	12249	-2.27	0.0	3.26	1.38	Anxa7 Fxn Slc39a4 Trf
133	GO:0012501 [5]: programmed cell death	15	15	321	353	11940	-2.29	0.0	2.7	1.24	Bcap29 Bid Dedd2 Eif5a Lgals7 Mlh1 Pdcd6ip Perp Pmaip1 Qars Sgk3 Sgpp1 Siah1a Sirt1 Txnl1
134	GO:0050801 [4]: ion homeostasis	5	5	331	67	12226	-2.3	0.0	3.16	1.38	Anxa7 Fxn Slc39a4 Slc9a3r1 Trf
135	GO:0006873 [5]: cell ion homeostasis	5	5	331	67	12226	-2.3	0.0	3.16	1.38	Anxa7 Fxn Slc39a4 Slc9a3r1 Trf
136	GO:0009147 [8]: pyrimidine nucleoside triphosphate metabolism	2	2	334	9	12284	-2.3	0.0	3.41	1.4	Dtymk Nme5
137	GO:0046916 [8]: transition metal ion homeostasis	3	3	333	25	12268	-2.33	0.0	3.29	1.38	Fxn Slc39a4 Trf
138	GO:0007519 [6]: myogenesis	3	3	333	25	12268	-2.33	0.0	3.29	1.38	Boc Gphn Sirt1
139	GO:0043037 [7]: translation	8	8	328	146	12147	-2.34	0.0	2.93	1.37	2410018C20Rik Arbp Eef1a1 Eif5a Farslb Lama5 Lancl2 Qars
140	GO:0019953 [4]: sexual reproduction	8	8	328	148	12145	-2.38	0.0	2.87	1.33	9630042H07Rik Bbs2 Fancl Limk2 Nme5 Siah1a Sirt1 Styx
141	GO:0000003 [3]: reproduction	8	8	328	148	12145	-2.38	0.0	2.87	1.33	9630042H07Rik Bbs2 Fancl Limk2 Nme5 Siah1a Sirt1 Styx
142	GO:0048232 [6]: male gamete generation	6	6	330	94	12199	-2.39	0.0	2.99	1.38	Bbs2 Limk2 Nme5 Siah1a Sirt1 Styx
143	GO:0007283 [7]: spermatogenesis	6	6	330	94	12199	-2.39	0.0	2.99	1.38	Bbs2 Limk2 Nme5 Siah1a Sirt1 Styx
144	GO:0035264 [4]: body growth	2	2	334	10	12283	-2.45	0.0	3.24	1.38	Bbs2 Siah1a
145	GO:0040014 [5]: regulation of body size	2	2	334	10	12283	-2.45	0.0	3.24	1.38	Bbs2 Siah1a
146	GO:0030030 [5]: cell projection organization and biogenesis	3	3	333	27	12266	-2.49	0.0	3.11	1.38	Bbs2 Cdc42 Klc3
147	GO:0009987 [2]: cellular process	287	287	49	10252	2041	-2.52	0.0	1.7	0.83	0610010K14Rik 1110064N10Rik 1200013F24Rik 1700040I03Rik 2210008M09Rik 2410012M04Rik 2410018C20Rik 2510005D08Rik 2810441O16Rik 3110001N18Rik 5430413I02Rik 5930412E23Rik 9530027K23Rik AI642036 Actg2 Adamdec1 Adcy3 Anxa7 Ap1g2 Ap1m2 Ap4s1 Apg5l Arbp Arpc4 Bbs2 Bcap29 Bid C1d Cadps2 Calm2 Canx Car2 Ccnc Cct2 Cdc42 Cdk7 Cipp Clcn3 Clk4 Clu Cnot2 Cnot7 Copg2 Cops5 Crnkl1 Csrp1 Cte1 Ctgf Cul4b Cxxc1 Cyb…
148	GO:0006875 [7]: metal ion homeostasis	4	4	332	49	12244	-2.54	0.0	2.96	1.38	Anxa7 Fxn Slc39a4 Trf
149	GO:0006730 [5]: one-carbon compound metabolism	3	3	333	28	12265	-2.56	0.0	3.03	1.38	Car2 Mat2a Shmt1
150	GO:0006694 [7]: steroid biosynthesis	4	4	332	50	12243	-2.59	0.0	2.9	1.35	Ebp Fdft1 Idi1 Prkag2
151	GO:0009790 [3]: embryonic development	1	1	335	173	12120	-2.64	0.0	0.01	0.0	Lama5
152	GO:0006810 [4]: transport	44	44	292	1809	10484	-2.71	0.0	0.2	0.12	1200013F24Rik 5930412E23Rik AI642036 Ap1g2 Ap1m2 Ap4s1 Bcap29 Cadps2 Clcn3 Copg2 Cyb561 Ero1l Frg1 Fubp1 Fxyd3 Gphn Hiat1 Hras1 Hspa9a Ica1 Kcnk1 Klc3 Lcn2 M6pr Nrd1 Pex26 Rab10 Rab20 Rab25 Slc15a2 Slc25a5 Slc39a4 Slc40a1 Snx14 Srcasm Stx18 Stx3 Stx6 Synj2bp Sypl Tm9sf2 Trf Vamp8 Ywhae
153	GO:0030278 [6]: regulation of ossification	2	2	334	12	12281	-2.73	0.0	2.96	1.38	Mglap Ptger4
154	GO:0007568 [3]: aging	2	2	334	12	12281	-2.73	0.0	2.96	1.38	Hras1 Msh2
155	GO:0007155 [4]: cell adhesion	8	8	328	474	11819	-2.73	0.0	0.05	0.02	Bbs2 Ctgf Dsg2 Eva1 Lama5 Pkp2 Pkp3 Pvrl4
156	GO:0009892 [5]: negative regulation of metabolism	7	7	329	135	12158	-2.77	0.0	2.47	1.17	C1d Cnot7 Dr1 Msh2 Mybbp1a Rnf134 Sirt1
157	GO:0019725 [4]: cell homeostasis	5	5	331	80	12213	-2.8	0.0	2.58	1.24	Anxa7 Fxn Slc39a4 Slc9a3r1 Trf
158	GO:0007399 [5]: neurogenesis	4	4	332	303	11990	-2.8	0.0	0.04	0.0	Cryz Pak1 Sema4a Top2b
159	GO:0007275 [2]: development	39	39	297	1599	10694	-2.81	0.0	0.23	0.14	2510005D08Rik 9630042H07Rik Actg2 Anxa4 Bbs2 Boc Cdc42 Clp1 Cryz Ctgf Ebp Egr1 Ezh2 Fancl Fzd6 Gphn Hras1 Hrmt1l2 Ilk Klc3 Lama5 Lamr1 Limk2 Mglap Msh2 Nfatc3 Nme5 Pak1 Pgf Pitx1 Pkp2 Ptger4 Rpgr Rps4x Sema4a Siah1a Sirt1 Styx Top2b
160	GO:0051234 [4]: establishment of localization	45	45	291	1811	10482	-2.82	0.0	0.26	0.14	1200013F24Rik 5930412E23Rik AI642036 Ap1g2 Ap1m2 Ap4s1 Bcap29 Cadps2 Clcn3 Copg2 Cyb561 Ero1l Frg1 Fubp1 Fxyd3 Gphn Hiat1 Hras1 Hspa9a Ica1 Kcnk1 Klc3 Lcn2 M6pr Nrd1 Pex26 Pmaip1 Rab10 Rab20 Rab25 Slc15a2 Slc25a5 Slc39a4 Slc40a1 Snx14 Srcasm Stx18 Stx3 Stx6 Synj2bp Sypl Tm9sf2 Trf Vamp8 Ywhae
161	GO:0006413 [8]: translational initiation	3	3	333	32	12261	-2.83	0.0	2.73	1.24	2410018C20Rik Eif5a Lama5
162	GO:0016575 [9]: histone deacetylation	1	1	335	1	12292	-2.83	0.0	2.95	1.38	Sirt1
163	GO:0030035 [7]: microspike biogenesis	1	1	335	1	12292	-2.83	0.0	2.95	1.38	Cdc42
164	GO:0030259 [7]: lipid glycosylation	1	1	335	1	12292	-2.83	0.0	2.95	1.38	Galgt1
165	GO:0030319 [7]: di-, tri-valent inorganic anion homeostasis	1	1	335	1	12292	-2.83	0.0	2.95	1.38	Slc9a3r1
166	GO:0030643 [8]: phosphate ion homeostasis	1	1	335	1	12292	-2.83	0.0	2.95	1.38	Slc9a3r1
167	GO:0045329 [8]: carnitine biosynthesis	1	1	335	1	12292	-2.83	0.0	2.95	1.38	Tmlhe
168	GO:0045494 [8]: photoreceptor maintenance	1	1	335	1	12292	-2.83	0.0	2.95	1.38	Bbs2
169	GO:0045910 [8]: negative regulation of DNA recombination	1	1	335	1	12292	-2.83	0.0	2.95	1.38	Msh2
170	GO:0045921 [7]: positive regulation of exocytosis	1	1	335	1	12292	-2.83	0.0	2.95	1.38	Cadps2
171	GO:0046040 [10]: IMP metabolism	1	1	335	1	12292	-2.83	0.0	2.95	1.38	Paics
172	GO:0046072 [10]: dTDP metabolism	1	1	335	1	12292	-2.83	0.0	2.95	1.38	Dtymk
173	GO:0051204 [7]: protein insertion into mitochondrial membrane	1	1	335	1	12292	-2.83	0.0	2.95	1.38	Pmaip1
174	GO:0000018 [7]: regulation of DNA recombination	1	1	335	1	12292	-2.83	0.0	2.95	1.38	Msh2
175	GO:0000724 [8]: double-strand break repair via homologous recombination	1	1	335	1	12292	-2.83	0.0	2.95	1.38	Rad52
176	GO:0000725 [7]: recombinational repair	1	1	335	1	12292	-2.83	0.0	2.95	1.38	Rad52
177	GO:0001676 [7]: long-chain fatty acid metabolism	1	1	335	1	12292	-2.83	0.0	2.95	1.38	Cte1
178	GO:0001844 [8]: protein insertion into mitochondrial membrane during induction of apoptosis	1	1	335	1	12292	-2.83	0.0	2.95	1.38	Pmaip1
179	GO:0006042 [8]: glucosamine biosynthesis	1	1	335	1	12292	-2.83	0.0	2.95	1.38	Gnpnat1
180	GO:0006045 [9]: N-acetylglucosamine biosynthesis	1	1	335	1	12292	-2.83	0.0	2.95	1.38	Gnpnat1
181	GO:0006048 [8]: UDP-N-acetylglucosamine biosynthesis	1	1	335	1	12292	-2.83	0.0	2.95	1.38	Gnpnat1
182	GO:0006188 [10]: IMP biosynthesis	1	1	335	1	12292	-2.83	0.0	2.95	1.38	Paics
183	GO:0006189 [11]: 'de novo' IMP biosynthesis	1	1	335	1	12292	-2.83	0.0	2.95	1.38	Paics
184	GO:0006233 [10]: dTDP biosynthesis	1	1	335	1	12292	-2.83	0.0	2.95	1.38	Dtymk
185	GO:0006356 [8]: regulation of transcription from Pol I promoter	1	1	335	1	12292	-2.83	0.0	2.95	1.38	Nsbp1
186	GO:0006383 [8]: transcription from Pol III promoter	1	1	335	1	12292	-2.83	0.0	2.95	1.38	Zfp143
187	GO:0006670 [6]: sphingosine metabolism	1	1	335	1	12292	-2.83	0.0	2.95	1.38	Sgpp1
188	GO:0006991 [5]: response to sterol depletion	1	1	335	1	12292	-2.83	0.0	2.95	1.38	Insig2
189	GO:0007141 [10]: male meiosis I	1	1	335	1	12292	-2.83	0.0	2.95	1.38	Siah1a
190	GO:0009138 [8]: pyrimidine nucleoside diphosphate metabolism	1	1	335	1	12292	-2.83	0.0	2.95	1.38	Dtymk
191	GO:0009139 [8]: pyrimidine nucleoside diphosphate biosynthesis	1	1	335	1	12292	-2.83	0.0	2.95	1.38	Dtymk
192	GO:0009189 [8]: deoxyribonucleoside diphosphate biosynthesis	1	1	335	1	12292	-2.83	0.0	2.95	1.38	Dtymk
193	GO:0009196 [9]: pyrimidine deoxyribonucleoside diphosphate metabolism	1	1	335	1	12292	-2.83	0.0	2.95	1.38	Dtymk
194	GO:0009197 [9]: pyrimidine deoxyribonucleoside diphosphate biosynthesis	1	1	335	1	12292	-2.83	0.0	2.95	1.38	Dtymk
195	GO:0046850 [5]: regulation of bone remodeling	2	2	334	13	12280	-2.84	0.0	2.83	1.31	Mglap Ptger4
196	GO:0006479 [9]: protein amino acid methylation	2	2	334	13	12280	-2.84	0.0	2.83	1.31	Ezh2 Hrmt1l2
197	GO:0016481 [7]: negative regulation of transcription	6	6	330	111	12182	-2.89	0.0	2.39	1.15	C1d Cnot7 Dr1 Mybbp1a Rnf134 Sirt1
198	GO:0043118 [4]: negative regulation of physiological process	11	11	325	268	12025	-2.92	0.0	2.07	1.02	C1d Cnot7 Dr1 Glmn Msh2 Mybbp1a Pmaip1 Qars Rnf134 Sgk3 Sirt1
199	GO:0051179 [3]: localization	47	47	289	1826	10467	-2.93	0.0	0.37	0.19	1200013F24Rik 5930412E23Rik AI642036 Ap1g2 Ap1m2 Ap4s1 Bbs2 Bcap29 Cadps2 Clcn3 Copg2 Cyb561 Ero1l Frg1 Fubp1 Fxyd3 Gphn Hiat1 Hras1 Hspa9a Ica1 Katna1 Kcnk1 Klc3 Lcn2 M6pr Nrd1 Pex26 Pmaip1 Rab10 Rab20 Rab25 Slc15a2 Slc25a5 Slc39a4 Slc40a1 Snx14 Srcasm Stx18 Stx3 Stx6 Synj2bp Sypl Tm9sf2 Trf Vamp8 Ywhae
200	GO:0030001 [7]: metal ion transport	4	4	332	294	11999	-2.93	0.0	0.04	0.01	Kcnk1 Slc39a4 Slc40a1 Trf
201	GO:0016192 [5]: vesicle-mediated transport	10	10	326	237	12056	-2.93	0.0	2.09	1.02	AI642036 Ap1g2 Ap1m2 Ap4s1 Cadps2 Hras1 Srcasm Stx18 Synj2bp Vamp8
202	GO:0008154 [6]: actin polymerization and/or depolymerization	2	2	334	14	12279	-2.94	0.0	2.71	1.24	Arpc4 Tmod3
203	GO:0000041 [8]: transition metal ion transport	3	3	333	34	12259	-2.95	0.0	2.59	1.24	Slc39a4 Slc40a1 Trf
204	GO:0006464 [7]: protein modification	33	33	303	1083	11210	-2.99	0.0	1.25	0.64	2410012M04Rik Cct2 Cdk7 Clk4 Ezh2 Fancl Fbxo8 Hrmt1l2 Ilk Itm1 Krt2-8 Limk2 Man1b Map2k4 Map3k7 Mapk13 Mid2 Mnat1 Pak1 Pex12 Pja1 Ppm1d Ppp5c Ripk4 Rnf14 Sgk3 Siah1a Sirt1 Styx Tnk1 Trim13 Ube2e1 Vrk3
205	GO:0007010 [6]: cytoskeleton organization and biogenesis	13	13	323	342	11951	-2.99	0.0	1.88	0.9	Actg2 Arpc4 Cdc42 Csrp1 Gadd45a Hook2 Ilk Krt1-18 Krt1-19 Krt2-7 Krt2-8 Mtap7 Tmod3
206	GO:0007507 [5]: heart development	4	4	332	60	12233	-3.03	0.0	2.4	1.15	Clp1 Lamr1 Nfatc3 Pkp2
207	GO:0001763 [5]: branching morphogenesis	2	2	334	15	12278	-3.05	0.0	2.61	1.24	Lama5 Pgf
208	GO:0006289 [7]: nucleotide-excision repair	2	2	334	15	12278	-3.05	0.0	2.61	1.24	Ercc4 Xpc
209	GO:0008213 [8]: protein amino acid alkylation	2	2	334	15	12278	-3.05	0.0	2.61	1.24	Ezh2 Hrmt1l2
210	GO:0008629 [9]: induction of apoptosis by intracellular signals	2	2	334	15	12278	-3.05	0.0	2.61	1.24	Mlh1 Pmaip1
211	GO:0019933 [8]: cAMP-mediated signaling	3	3	333	36	12257	-3.05	0.0	2.47	1.17	Adcy3 Ptger4 Slc9a3r1
212	GO:0009653 [3]: morphogenesis	26	26	310	1080	11213	-3.06	0.0	0.25	0.14	Actg2 Anxa4 Bbs2 Boc Cdc42 Clp1 Cryz Ctgf Ebp Egr1 Gphn Hrmt1l2 Ilk Klc3 Lama5 Lamr1 Mglap Nfatc3 Pak1 Pgf Pkp2 Ptger4 Rpgr Sema4a Sirt1 Top2b
213	GO:0030154 [3]: cell differentiation	5	5	331	325	11968	-3.06	0.0	0.06	0.02	Bbs2 Ctgf Egr1 Ezh2 Rpgr
214	GO:0006260 [6]: DNA replication	5	5	331	89	12204	-3.08	0.0	2.25	1.12	Mlh1 Msh2 Prim1 Rfc4 Rpa3
215	GO:0048513 [3]: organ development	22	22	314	934	11359	-3.1	0.0	0.23	0.14	Actg2 Anxa4 Boc Clp1 Cryz Ctgf Ebp Egr1 Gphn Hrmt1l2 Lama5 Lamr1 Mglap Nfatc3 Pak1 Pgf Pkp2 Ptger4 Rpgr Sema4a Sirt1 Top2b
216	GO:0009887 [4]: organogenesis	22	22	314	928	11365	-3.13	0.0	0.25	0.14	Actg2 Anxa4 Boc Clp1 Cryz Ctgf Ebp Egr1 Gphn Hrmt1l2 Lama5 Lamr1 Mglap Nfatc3 Pak1 Pgf Pkp2 Ptger4 Rpgr Sema4a Sirt1 Top2b
217	GO:0009791 [3]: post-embryonic development	2	2	334	16	12277	-3.14	0.0	2.51	1.2	Siah1a Sirt1
218	GO:0000245 [8]: spliceosome assembly	2	2	334	16	12277	-3.14	0.0	2.51	1.2	Sfrs2 Snrpd2
219	GO:0007031 [6]: peroxisome organization and biogenesis	2	2	334	16	12277	-3.14	0.0	2.51	1.2	Pex26 Pex3
220	GO:0030003 [6]: cation homeostasis	4	4	332	64	12229	-3.17	0.0	2.23	1.12	Anxa7 Fxn Slc39a4 Trf
221	GO:0006897 [6]: endocytosis	6	6	330	123	12170	-3.18	0.0	2.04	1.0	AI642036 Ap1g2 Ap1m2 Ap4s1 Hras1 Synj2bp
222	GO:0040008 [4]: regulation of growth	4	4	332	65	12228	-3.2	0.0	2.19	1.08	Bbs2 Ctgf Lama5 Siah1a
223	GO:0016236 [5]: macroautophagy	1	1	335	2	12291	-3.21	0.0	2.55	1.24	Apg5l
224	GO:0040015 [6]: negative regulation of body size	1	1	335	2	12291	-3.21	0.0	2.55	1.24	Bbs2
225	GO:0045132 [8]: meiotic chromosome segregation	1	1	335	2	12291	-3.21	0.0	2.55	1.24	Mlh1
226	GO:0045197 [7]: establishment and/or maintenance of epithelial cell polarity	1	1	335	2	12291	-3.21	0.0	2.55	1.24	Ilk
227	GO:0046075 [10]: dTTP metabolism	1	1	335	2	12291	-3.21	0.0	2.55	1.24	Dtymk
228	GO:0046125 [8]: pyrimidine deoxyribonucleoside metabolism	1	1	335	2	12291	-3.21	0.0	2.55	1.24	Dtymk
229	GO:0046349 [7]: amino sugar biosynthesis	1	1	335	2	12291	-3.21	0.0	2.55	1.24	Gnpnat1
230	GO:0048147 [7]: negative regulation of fibroblast proliferation	1	1	335	2	12291	-3.21	0.0	2.55	1.24	Pmaip1
231	GO:0051146 [5]: striated muscle cell differentiation	1	1	335	2	12291	-3.21	0.0	2.55	1.24	Ezh2
232	GO:0000045 [6]: autophagic vacuole formation	1	1	335	2	12291	-3.21	0.0	2.55	1.24	Apg5l
233	GO:0006047 [7]: UDP-N-acetylglucosamine metabolism	1	1	335	2	12291	-3.21	0.0	2.55	1.24	Gnpnat1
234	GO:0006213 [7]: pyrimidine nucleoside metabolism	1	1	335	2	12291	-3.21	0.0	2.55	1.24	Dtymk
235	GO:0006235 [10]: dTTP biosynthesis	1	1	335	2	12291	-3.21	0.0	2.55	1.24	Dtymk
236	GO:0006269 [10]: DNA replication, synthesis of RNA primer	1	1	335	2	12291	-3.21	0.0	2.55	1.24	Prim1
237	GO:0006273 [9]: lagging strand elongation	1	1	335	2	12291	-3.21	0.0	2.55	1.24	Prim1
238	GO:0006432 [9]: phenylalanyl-tRNA aminoacylation	1	1	335	2	12291	-3.21	0.0	2.55	1.24	Farslb
239	GO:0006625 [7]: protein-peroxisome targeting	1	1	335	2	12291	-3.21	0.0	2.55	1.24	Pex26
240	GO:0007529 [8]: establishment of synaptic specificity at neuromuscular junction	1	1	335	2	12291	-3.21	0.0	2.55	1.24	Gphn
241	GO:0009133 [7]: nucleoside diphosphate biosynthesis	1	1	335	2	12291	-3.21	0.0	2.55	1.24	Dtymk
242	GO:0009148 [8]: pyrimidine nucleoside triphosphate biosynthesis	1	1	335	2	12291	-3.21	0.0	2.55	1.24	Dtymk
243	GO:0009186 [8]: deoxyribonucleoside diphosphate metabolism	1	1	335	2	12291	-3.21	0.0	2.55	1.24	Dtymk
244	GO:0009202 [8]: deoxyribonucleoside triphosphate biosynthesis	1	1	335	2	12291	-3.21	0.0	2.55	1.24	Dtymk
245	GO:0009211 [9]: pyrimidine deoxyribonucleoside triphosphate metabolism	1	1	335	2	12291	-3.21	0.0	2.55	1.24	Dtymk
246	GO:0009212 [9]: pyrimidine deoxyribonucleoside triphosphate biosynthesis	1	1	335	2	12291	-3.21	0.0	2.55	1.24	Dtymk
247	GO:0009264 [7]: deoxyribonucleotide catabolism	1	1	335	2	12291	-3.21	0.0	2.55	1.24	Nt5c
248	GO:0009437 [7]: carnitine metabolism	1	1	335	2	12291	-3.21	0.0	2.55	1.24	Tmlhe
249	GO:0006221 [7]: pyrimidine nucleotide biosynthesis	2	2	334	17	12276	-3.22	0.0	2.41	1.15	Dtymk Nme5
250	GO:0006720 [6]: isoprenoid metabolism	2	2	334	17	12276	-3.22	0.0	2.41	1.15	Fdft1 Idi1
251	GO:0006826 [9]: iron ion transport	2	2	334	17	12276	-3.22	0.0	2.41	1.15	Slc40a1 Trf
252	GO:0051244 [4]: regulation of cellular physiological process	14	14	322	404	11889	-3.22	0.0	1.49	0.74	Bid Cadps2 Dedd2 Fancl Glmn Ilk Lama5 Mlh1 Perp Pmaip1 Qars Sgk3 Synj2bp Tmod3
253	GO:0000004 [2]: biological_process unknown	25	25	311	986	11307	-3.23	0.0	0.39	0.2	2810429O05Rik A330049M08Rik Arhgef16 Arhgef5 Asb13 C1qdc1 Chchd5 Chchd6 Ckap2 Crbn Cutc Gnl3 Hirip5 Ier2 Mrpl52 Nipsnap1 Parn Rnf138 Rps25 Sh3d19 Sh3yl1 Smyd5 Tmem4 Wdr6 Yap1
254	GO:0019935 [7]: cyclic-nucleotide-mediated signaling	3	3	333	40	12253	-3.25	0.0	2.25	1.12	Adcy3 Ptger4 Slc9a3r1
255	GO:0009056 [4]: catabolism	17	17	319	726	11567	-3.27	0.0	0.26	0.14	1700040I03Rik Adamdec1 Fbxo8 Hpn Lap3 Lrrc16 Lsm5 Mbtps1 Nrd1 Nt5c Pja1 Prss8 Psmc6 Sdfr2 Siah1a St14 Ube2e1
256	GO:0006950 [4]: response to stress	19	19	317	788	11505	-3.27	0.0	0.3	0.16	Ercc4 Fancl Gadd45a Glmn Hspa9a Hspe1 Insig2 Krt2-8 Mlh1 Msh2 Mus81 Pmaip1 Pnkp Ppm1d Prkag2 Rad52 Tlr3 Ung Xpc
257	GO:0007242 [5]: intracellular signaling cascade	20	20	316	651	11642	-3.28	0.0	1.1	0.57	Adcy3 Cdc42 Cipp Dnmbp Dusp16 Hras1 Map2k4 Map3k7 Pard6b Plek2 Ptger4 Rab10 Rab20 Rab25 Sgk3 Slc9a3r1 Snx14 Sos2 Synj2bp Ywhae
258	GO:0000074 [6]: regulation of cell cycle	10	10	326	265	12028	-3.29	0.0	1.62	0.81	Ccnc Cops5 Gadd45a Hras1 Msh2 Pgf Rps4x Sash1 Tnk1 Trim13
259	GO:0019319 [8]: hexose biosynthesis	2	2	334	18	12275	-3.3	0.0	2.32	1.15	Isyna1 Pck2
260	GO:0046165 [6]: alcohol biosynthesis	2	2	334	18	12275	-3.3	0.0	2.32	1.15	Isyna1 Pck2
261	GO:0046364 [7]: monosaccharide biosynthesis	2	2	334	18	12275	-3.3	0.0	2.32	1.15	Isyna1 Pck2
262	GO:0006220 [7]: pyrimidine nucleotide metabolism	2	2	334	18	12275	-3.3	0.0	2.32	1.15	Dtymk Nme5
263	GO:0006879 [8]: iron ion homeostasis	2	2	334	18	12275	-3.3	0.0	2.32	1.15	Fxn Trf
264	GO:0044248 [5]: cellular catabolism	15	15	321	651	11642	-3.31	0.0	0.24	0.14	1700040I03Rik Adamdec1 Fbxo8 Hpn Lap3 Lrrc16 Lsm5 Mbtps1 Nrd1 Nt5c Prss8 Sdfr2 Siah1a St14 Ube2e1
265	GO:0008202 [6]: steroid metabolism	5	5	331	100	12193	-3.35	0.0	1.91	0.92	Ebp Fdft1 Idi1 Mbtps1 Prkag2
266	GO:0006793 [5]: phosphorus metabolism	18	18	318	593	11700	-3.36	0.0	1.02	0.53	Cct2 Cdk7 Clk4 Ilk Krt2-8 Limk2 Map2k4 Map3k7 Mapk13 Ndufc2 Pak1 Ppm1d Ppp5c Ripk4 Sgk3 Styx Tnk1 Vrk3
267	GO:0006796 [6]: phosphate metabolism	18	18	318	593	11700	-3.36	0.0	1.02	0.53	Cct2 Cdk7 Clk4 Ilk Krt2-8 Limk2 Map2k4 Map3k7 Mapk13 Ndufc2 Pak1 Ppm1d Ppp5c Ripk4 Sgk3 Styx Tnk1 Vrk3
268	GO:0050794 [3]: regulation of cellular process	17	17	319	557	11736	-3.39	0.0	1.02	0.53	Bid Cadps2 Ctgf Dedd2 Ezh2 Fancl Glmn Igbp1 Ilk Lama5 Mlh1 Perp Pmaip1 Qars Sgk3 Synj2bp Tmod3
269	GO:0001503 [5]: ossification	3	3	333	44	12249	-3.42	0.0	2.05	1.0	Ctgf Mglap Ptger4
270	GO:0000910 [5]: cytokinesis	5	5	331	105	12188	-3.45	0.0	1.78	0.85	Ccnc Cdc42 Cdk7 Pard6b Tnk1
271	GO:0006725 [5]: aromatic compound metabolism	4	4	332	74	12219	-3.46	0.0	1.87	0.9	Gphn Mat2a Sdfr2 Spr
272	GO:0016310 [7]: phosphorylation	15	15	321	495	11798	-3.47	0.0	0.96	0.49	Cct2 Cdk7 Clk4 Ilk Krt2-8 Limk2 Map2k4 Map3k7 Mapk13 Ndufc2 Pak1 Ripk4 Sgk3 Tnk1 Vrk3
273	GO:0006468 [8]: protein amino acid phosphorylation	14	14	322	450	11843	-3.47	0.0	1.04	0.54	Cct2 Cdk7 Clk4 Ilk Krt2-8 Limk2 Map2k4 Map3k7 Mapk13 Pak1 Ripk4 Sgk3 Tnk1 Vrk3
274	GO:0015893 [5]: drug transport	1	1	335	3	12290	-3.47	0.0	2.28	1.15	Hiat1
275	GO:0016096 [7]: polyisoprenoid metabolism	1	1	335	3	12290	-3.47	0.0	2.28	1.15	Idi1
276	GO:0016556 [7]: mRNA modification	1	1	335	3	12290	-3.47	0.0	2.28	1.15	Mettl3
277	GO:0019720 [7]: Mo-molybdopterin cofactor metabolism	1	1	335	3	12290	-3.47	0.0	2.28	1.15	Gphn
278	GO:0030002 [6]: anion homeostasis	1	1	335	3	12290	-3.47	0.0	2.28	1.15	Slc9a3r1
279	GO:0035082 [7]: axoneme biogenesis	1	1	335	3	12290	-3.47	0.0	2.28	1.15	Bbs2
280	GO:0035084 [8]: flagellum axoneme biogenesis	1	1	335	3	12290	-3.47	0.0	2.28	1.15	Bbs2
281	GO:0042214 [5]: terpene metabolism	1	1	335	3	12290	-3.47	0.0	2.28	1.15	Idi1
282	GO:0045333 [7]: cellular respiration	1	1	335	3	12290	-3.47	0.0	2.28	1.15	Nfatc3
283	GO:0046652 [5]: thymocyte differentiation	1	1	335	3	12290	-3.47	0.0	2.28	1.15	Egr1
284	GO:0048144 [5]: fibroblast proliferation	1	1	335	3	12290	-3.47	0.0	2.28	1.15	Pmaip1
285	GO:0048145 [6]: regulation of fibroblast proliferation	1	1	335	3	12290	-3.47	0.0	2.28	1.15	Pmaip1
286	GO:0051053 [7]: negative regulation of DNA metabolism	1	1	335	3	12290	-3.47	0.0	2.28	1.15	Msh2
287	GO:0051205 [6]: protein insertion into membrane	1	1	335	3	12290	-3.47	0.0	2.28	1.15	Pmaip1
288	GO:0006301 [7]: postreplication repair	1	1	335	3	12290	-3.47	0.0	2.28	1.15	Msh2
289	GO:0006476 [8]: protein amino acid deacetylation	1	1	335	3	12290	-3.47	0.0	2.28	1.15	Sirt1
290	GO:0006721 [5]: terpenoid metabolism	1	1	335	3	12290	-3.47	0.0	2.28	1.15	Idi1
291	GO:0006777 [8]: Mo-molybdopterin cofactor biosynthesis	1	1	335	3	12290	-3.47	0.0	2.28	1.15	Gphn
292	GO:0006882 [8]: zinc ion homeostasis	1	1	335	3	12290	-3.47	0.0	2.28	1.15	Slc39a4
293	GO:0007288 [5]: sperm axoneme assembly	1	1	335	3	12290	-3.47	0.0	2.28	1.15	Bbs2
294	GO:0008340 [4]: determination of adult life span	1	1	335	3	12290	-3.47	0.0	2.28	1.15	Msh2
295	GO:0009120 [7]: deoxyribonucleoside metabolism	1	1	335	3	12290	-3.47	0.0	2.28	1.15	Dtymk
296	GO:0009219 [8]: pyrimidine deoxyribonucleotide metabolism	1	1	335	3	12290	-3.47	0.0	2.28	1.15	Dtymk
297	GO:0009221 [8]: pyrimidine deoxyribonucleotide biosynthesis	1	1	335	3	12290	-3.47	0.0	2.28	1.15	Dtymk
298	GO:0044257 [7]: cellular protein catabolism	11	11	325	485	11808	-3.49	0.0	0.26	0.14	1700040I03Rik Adamdec1 Fbxo8 Hpn Lap3 Mbtps1 Nrd1 Prss8 Siah1a St14 Ube2e1
299	GO:0044265 [6]: cellular macromolecule catabolism	13	13	323	543	11750	-3.49	0.0	0.32	0.17	1700040I03Rik Adamdec1 Fbxo8 Hpn Lap3 Lrrc16 Lsm5 Mbtps1 Nrd1 Prss8 Siah1a St14 Ube2e1
300	GO:0006508 [8]: proteolysis and peptidolysis	11	11	325	485	11808	-3.49	0.0	0.26	0.14	1700040I03Rik Adamdec1 Fbxo8 Hpn Lap3 Mbtps1 Nrd1 Prss8 Siah1a St14 Ube2e1
301	GO:0007189 [9]: G-protein signaling, adenylate cyclase activating pathway	2	2	334	21	12272	-3.51	0.0	2.09	1.02	Adcy3 Ptger4
302	GO:0045786 [7]: negative regulation of cell cycle	3	3	333	47	12246	-3.53	0.0	1.91	0.92	Sash1 Tnk1 Trim13
303	GO:0009057 [5]: macromolecule catabolism	15	15	321	559	11734	-3.54	0.0	0.57	0.29	1700040I03Rik Adamdec1 Fbxo8 Hpn Lap3 Lrrc16 Lsm5 Mbtps1 Nrd1 Pja1 Prss8 Psmc6 Siah1a St14 Ube2e1
304	GO:0006414 [8]: translational elongation	3	3	333	48	12245	-3.56	0.0	1.87	0.9	Arbp Eef1a1 Lancl2
305	GO:0007050 [7]: cell cycle arrest	2	2	334	22	12271	-3.56	0.0	2.02	0.98	Gadd45a Msh2
306	GO:0007266 [7]: Rho protein signal transduction	2	2	334	22	12271	-3.56	0.0	2.02	0.98	Cdc42 Synj2bp
307	GO:0046849 [4]: bone remodeling	3	3	333	49	12244	-3.59	0.0	1.83	0.86	Ctgf Mglap Ptger4
308	GO:0043285 [5]: biopolymer catabolism	13	13	323	504	11789	-3.59	0.0	0.47	0.24	1700040I03Rik Adamdec1 Fbxo8 Hpn Lap3 Mbtps1 Nrd1 Pja1 Prss8 Psmc6 Siah1a St14 Ube2e1
309	GO:0030163 [6]: protein catabolism	13	13	323	501	11792	-3.6	0.0	0.49	0.24	1700040I03Rik Adamdec1 Fbxo8 Hpn Lap3 Mbtps1 Nrd1 Pja1 Prss8 Psmc6 Siah1a St14 Ube2e1
310	GO:0016568 [8]: chromatin modification	4	4	332	80	12213	-3.6	0.0	1.69	0.83	Ezh2 Sap18 Sirt1 Smarca5
311	GO:0000067 [6]: DNA replication and chromosome cycle	5	5	331	114	12179	-3.61	0.0	1.56	0.77	Mlh1 Msh2 Prim1 Rfc4 Rpa3
312	GO:0000902 [4]: cellular morphogenesis	6	6	330	150	12143	-3.61	0.0	1.44	0.74	Bbs2 Cdc42 Ctgf Ilk Klc3 Rpgr
313	GO:0006575 [6]: amino acid derivative metabolism	3	3	333	50	12243	-3.62	0.0	1.79	0.85	Mat2a Sdfr2 Tmlhe
314	GO:0001822 [6]: kidney development	2	2	334	23	12270	-3.62	0.0	1.95	0.92	Anxa4 Pgf
315	GO:0007264 [6]: small GTPase mediated signal transduction	7	7	329	189	12104	-3.63	0.0	1.32	0.67	Cdc42 Hras1 Rab10 Rab20 Rab25 Sos2 Synj2bp
316	GO:0006629 [5]: lipid metabolism	10	10	326	424	11869	-3.63	0.0	0.32	0.17	Cte1 Ebp Fdft1 Galgt1 Idi1 Isyna1 Lypla1 Mbtps1 Prkag2 Sgpp1
317	GO:0042592 [3]: homeostasis	5	5	331	116	12177	-3.64	0.0	1.51	0.75	Anxa7 Fxn Slc39a4 Slc9a3r1 Trf
318	GO:0051276 [6]: chromosome organization and biogenesis	4	4	332	235	12058	-3.65	0.0	0.12	0.07	Ezh2 Sap18 Sirt1 Smarca5
319	GO:0006813 [8]: potassium ion transport	1	1	335	123	12170	-3.66	0.0	0.04	0.0	Kcnk1
320	GO:0045086 [9]: positive regulation of interleukin-2 biosynthesis	1	1	335	4	12289	-3.67	0.0	2.07	1.02	Glmn
321	GO:0046146 [7]: tetrahydrobiopterin metabolism	1	1	335	4	12289	-3.67	0.0	2.07	1.02	Spr
322	GO:0051052 [6]: regulation of DNA metabolism	1	1	335	4	12289	-3.67	0.0	2.07	1.02	Msh2
323	GO:0001836 [9]: release of cytochrome c from mitochondria	1	1	335	4	12289	-3.67	0.0	2.07	1.02	Pmaip1
324	GO:0006544 [8]: glycine metabolism	1	1	335	4	12289	-3.67	0.0	2.07	1.02	Shmt1
325	GO:0006729 [8]: tetrahydrobiopterin biosynthesis	1	1	335	4	12289	-3.67	0.0	2.07	1.02	Spr
326	GO:0007098 [8]: centrosome cycle	1	1	335	4	12289	-3.67	0.0	2.07	1.02	Gadd45a
327	GO:0007131 [7]: meiotic recombination	1	1	335	4	12289	-3.67	0.0	2.07	1.02	Mlh1
328	GO:0008543 [8]: fibroblast growth factor receptor signaling pathway	1	1	335	4	12289	-3.67	0.0	2.07	1.02	Ctgf
329	GO:0009200 [8]: deoxyribonucleoside triphosphate metabolism	1	1	335	4	12289	-3.67	0.0	2.07	1.02	Dtymk
330	GO:0009263 [7]: deoxyribonucleotide biosynthesis	1	1	335	4	12289	-3.67	0.0	2.07	1.02	Dtymk
331	GO:0009296 [7]: flagellum biogenesis	1	1	335	4	12289	-3.67	0.0	2.07	1.02	Bbs2
332	GO:0030036 [8]: actin cytoskeleton organization and biogenesis	4	4	332	84	12209	-3.68	0.0	1.58	0.78	Arpc4 Cdc42 Csrp1 Tmod3
333	GO:0006091 [5]: generation of precursor metabolites and energy	11	11	325	419	11874	-3.68	0.0	0.52	0.26	Cyb561 Ero1l Lrrc16 Mybbp1a Ndufc2 Nfatc3 Pck2 Prom2 Txnl1 Txnl2 Txnl5
334	GO:0006954 [5]: inflammatory response	1	1	335	122	12171	-3.68	0.0	0.04	0.0	Tlr3
335	GO:0007001 [7]: chromosome organization and biogenesis (sensu Eukaryota)	4	4	332	230	12063	-3.7	0.0	0.14	0.07	Ezh2 Sap18 Sirt1 Smarca5
336	GO:0044255 [5]: cellular lipid metabolism	10	10	326	337	11956	-3.71	0.0	0.81	0.4	Cte1 Ebp Fdft1 Galgt1 Idi1 Isyna1 Lypla1 Mbtps1 Prkag2 Sgpp1
337	GO:0005975 [5]: carbohydrate metabolism	9	9	327	288	12005	-3.71	0.0	0.93	0.48	Gnpnat1 Gyk Isyna1 Lrrc16 Man1b Pck2 Rpe Smpdl3b Ung
338	GO:0006512 [8]: ubiquitin cycle	10	10	326	347	11946	-3.72	0.0	0.73	0.37	Fancl Fbxo8 Mid2 Mnat1 Pex12 Pja1 Rnf14 Siah1a Trim13 Ube2e1
339	GO:0042981 [6]: regulation of apoptosis	7	7	329	200	12093	-3.73	0.0	1.16	0.6	Bid Dedd2 Mlh1 Perp Pmaip1 Qars Sgk3
340	GO:0048193 [6]: Golgi vesicle transport	2	2	334	25	12268	-3.73	0.0	1.83	0.86	Srcasm Stx18
341	GO:0009308 [5]: amine metabolism	7	7	329	202	12091	-3.73	0.0	1.13	0.58	Farslb Gnpnat1 Mat2a Sdfr2 Sgpp1 Shmt1 Tmlhe
342	GO:0016051 [6]: carbohydrate biosynthesis	3	3	333	54	12239	-3.73	0.0	1.64	0.83	Gnpnat1 Isyna1 Pck2
343	GO:0043067 [5]: regulation of programmed cell death	7	7	329	203	12090	-3.74	0.0	1.12	0.57	Bid Dedd2 Mlh1 Perp Pmaip1 Qars Sgk3
344	GO:0009628 [5]: response to abiotic stimulus	9	9	327	363	11930	-3.75	0.0	0.41	0.2	Cklfsf6 Dfna5h Hiat1 Hspa9a Man1b Msh2 Pmaip1 Sdfr2 Tlr3
345	GO:0016582 [9]: non-covalent chromatin modification	2	2	334	26	12267	-3.77	0.0	1.77	0.85	Sirt1 Smarca5
346	GO:0006338 [10]: chromatin remodeling	2	2	334	26	12267	-3.77	0.0	1.77	0.85	Sirt1 Smarca5
347	GO:0019752 [6]: carboxylic acid metabolism	7	7	329	306	11987	-3.79	0.0	0.31	0.17	Cte1 Farslb Lypla1 Mat2a Prkag2 Shmt1 Tmlhe
348	GO:0006082 [5]: organic acid metabolism	7	7	329	306	11987	-3.79	0.0	0.31	0.17	Cte1 Farslb Lypla1 Mat2a Prkag2 Shmt1 Tmlhe
349	GO:0030029 [7]: actin filament-based process	4	4	332	90	12203	-3.79	0.0	1.42	0.72	Arpc4 Cdc42 Csrp1 Tmod3
350	GO:0030031 [6]: cell projection biogenesis	2	2	334	27	12266	-3.82	0.0	1.72	0.83	Bbs2 Cdc42
351	GO:0001655 [5]: urogenital system development	2	2	334	27	12266	-3.82	0.0	1.72	0.83	Anxa4 Pgf
352	GO:0006364 [7]: rRNA processing	2	2	334	27	12266	-3.82	0.0	1.72	0.83	Exosc5 Fbl
353	GO:0006767 [6]: water-soluble vitamin metabolism	2	2	334	27	12266	-3.82	0.0	1.72	0.83	Rfk Tmlhe
354	GO:0016202 [7]: regulation of myogenesis	1	1	335	5	12288	-3.82	0.0	1.9	0.92	Boc
355	GO:0016571 [10]: histone methylation	1	1	335	5	12288	-3.82	0.0	1.9	0.92	Ezh2
356	GO:0030044 [7]: actin filament stabilization	1	1	335	5	12288	-3.82	0.0	1.9	0.92	Tmod3
357	GO:0035088 [6]: establishment and/or maintenance of apical/basal cell polarity	1	1	335	5	12288	-3.82	0.0	1.9	0.92	Ilk
358	GO:0045076 [8]: regulation of interleukin-2 biosynthesis	1	1	335	5	12288	-3.82	0.0	1.9	0.92	Glmn
359	GO:0045995 [4]: regulation of embryonic development	1	1	335	5	12288	-3.82	0.0	1.9	0.92	Lama5
360	GO:0051016 [8]: barbed-end actin filament capping	1	1	335	5	12288	-3.82	0.0	1.9	0.92	Tmod3
361	GO:0001658 [6]: ureteric bud branching	1	1	335	5	12288	-3.82	0.0	1.9	0.92	Pgf
362	GO:0006020 [8]: myo-inositol metabolism	1	1	335	5	12288	-3.82	0.0	1.9	0.92	Isyna1
363	GO:0006072 [8]: glycerol-3-phosphate metabolism	1	1	335	5	12288	-3.82	0.0	1.9	0.92	Gyk
364	GO:0007528 [7]: neuromuscular junction development	1	1	335	5	12288	-3.82	0.0	1.9	0.92	Gphn
365	GO:0007569 [4]: cell aging	1	1	335	5	12288	-3.82	0.0	1.9	0.92	Hras1
366	GO:0043065 [7]: positive regulation of apoptosis	4	4	332	92	12201	-3.82	0.0	1.38	0.71	Bid Mlh1 Perp Pmaip1
367	GO:0007517 [5]: muscle development	5	5	331	131	12162	-3.83	0.0	1.22	0.63	Actg2 Boc Gphn Lama5 Sirt1
368	GO:0051242 [5]: positive regulation of cellular physiological process	6	6	330	172	12121	-3.83	0.0	1.09	0.56	Bid Cadps2 Ilk Mlh1 Perp Pmaip1
369	GO:0018193 [8]: peptidyl-amino acid modification	3	3	333	58	12235	-3.84	0.0	1.51	0.75	2410012M04Rik Clk4 Hrmt1l2
370	GO:0043068 [6]: positive regulation of programmed cell death	4	4	332	93	12200	-3.84	0.0	1.35	0.7	Bid Mlh1 Perp Pmaip1
371	GO:0006118 [6]: electron transport	8	8	328	284	12009	-3.85	0.0	0.66	0.34	Cyb561 Ero1l Mybbp1a Ndufc2 Prom2 Txnl1 Txnl2 Txnl5
372	GO:0043119 [4]: positive regulation of physiological process	8	8	328	281	12012	-3.85	0.0	0.68	0.35	Bid Cadps2 Cnot7 Glmn Ilk Mlh1 Perp Pmaip1
373	GO:0006457 [7]: protein folding	6	6	330	182	12111	-3.89	0.0	0.96	0.49	Canx Cct2 Ero1l Fkbp2 Hspa9a Hspe1
374	GO:0040007 [3]: growth	4	4	332	97	12196	-3.89	0.0	1.27	0.65	Bbs2 Ctgf Lama5 Siah1a
375	GO:0016072 [6]: rRNA metabolism	2	2	334	29	12264	-3.9	0.0	1.61	0.81	Exosc5 Fbl
376	GO:0006605 [7]: protein targeting	6	6	330	189	12104	-3.92	0.0	0.87	0.45	5930412E23Rik Gphn Hspa9a Pex26 Synj2bp Ywhae
377	GO:0042221 [6]: response to chemical substance	5	5	331	231	12062	-3.93	0.0	0.28	0.15	Cklfsf6 Hiat1 Man1b Sdfr2 Tlr3
378	GO:0007167 [6]: enzyme linked receptor protein signaling pathway	3	3	333	175	12118	-3.93	0.0	0.15	0.08	Ctgf Map3k7 Srcasm
379	GO:0009165 [6]: nucleotide biosynthesis	4	4	332	100	12193	-3.94	0.0	1.2	0.63	Adcy3 Dtymk Nme5 Paics
380	GO:0009117 [6]: nucleotide metabolism	5	5	331	143	12150	-3.94	0.0	1.03	0.53	Adcy3 Dtymk Nme5 Nt5c Paics
381	GO:0018195 [9]: peptidyl-arginine modification	1	1	335	6	12287	-3.95	0.0	1.76	0.85	Hrmt1l2
382	GO:0030728 [7]: ovulation	1	1	335	6	12287	-3.95	0.0	1.76	0.85	Sirt1
383	GO:0042462 [6]: eye photoreceptor cell development	1	1	335	6	12287	-3.95	0.0	1.76	0.85	Rpgr
384	GO:0042692 [4]: muscle cell differentiation	1	1	335	6	12287	-3.95	0.0	1.76	0.85	Ezh2
385	GO:0045926 [5]: negative regulation of growth	1	1	335	6	12287	-3.95	0.0	1.76	0.85	Bbs2
386	GO:0001542 [5]: ovulation (sensu Mammalia)	1	1	335	6	12287	-3.95	0.0	1.76	0.85	Sirt1
387	GO:0006402 [7]: mRNA catabolism	1	1	335	6	12287	-3.95	0.0	1.76	0.85	Lsm5
388	GO:0006888 [6]: ER to Golgi transport	1	1	335	6	12287	-3.95	0.0	1.76	0.85	Stx18
389	GO:0006891 [6]: intra-Golgi transport	1	1	335	6	12287	-3.95	0.0	1.76	0.85	Srcasm
390	GO:0007006 [6]: mitochondrial membrane organization and biogenesis	1	1	335	6	12287	-3.95	0.0	1.76	0.85	Pmaip1
391	GO:0008630 [7]: DNA damage response, signal transduction resulting in induction of apoptosis	1	1	335	6	12287	-3.95	0.0	1.76	0.85	Mlh1
392	GO:0009127 [8]: purine nucleoside monophosphate biosynthesis	1	1	335	6	12287	-3.95	0.0	1.76	0.85	Paics
393	GO:0009168 [9]: purine ribonucleoside monophosphate biosynthesis	1	1	335	6	12287	-3.95	0.0	1.76	0.85	Paics
394	GO:0006366 [8]: transcription from Pol II promoter	5	5	331	223	12070	-3.96	0.0	0.32	0.17	Cnot7 Dr1 Gtf2f2 Rnf134 Zfp143
395	GO:0035239 [4]: tube morphogenesis	2	2	334	32	12261	-4.0	0.0	1.48	0.74	Lama5 Pgf
396	GO:0007015 [9]: actin filament organization	2	2	334	32	12261	-4.0	0.0	1.48	0.74	Cdc42 Tmod3
397	GO:0007188 [8]: G-protein signaling, coupled to cAMP nucleotide second messenger	2	2	334	32	12261	-4.0	0.0	1.48	0.74	Adcy3 Ptger4
398	GO:0050793 [3]: regulation of development	5	5	331	153	12140	-4.0	0.0	0.89	0.45	Bbs2 Ctgf Ezh2 Lama5 Siah1a
399	GO:0000165 [7]: MAPKKK cascade	3	3	333	68	12225	-4.03	0.0	1.23	0.63	Dusp16 Map2k4 Map3k7
400	GO:0044262 [6]: cellular carbohydrate metabolism	4	4	332	189	12104	-4.03	0.0	0.28	0.15	Gnpnat1 Isyna1 Lrrc16 Pck2
401	GO:0008610 [6]: lipid biosynthesis	5	5	331	162	12131	-4.03	0.0	0.78	0.39	Ebp Fdft1 Idi1 Isyna1 Prkag2
402	GO:0006323 [6]: DNA packaging	5	5	331	161	12132	-4.03	0.0	0.79	0.39	Ezh2 Hmgb2 Sap18 Sirt1 Smarca5
403	GO:0051093 [4]: negative regulation of development	2	2	334	33	12260	-4.04	0.0	1.43	0.73	Bbs2 Ezh2
404	GO:0000278 [6]: mitotic cell cycle	2	2	334	134	12159	-4.04	0.0	0.13	0.07	Ppm1d Tnk1
405	GO:0030041 [7]: actin filament polymerization	1	1	335	7	12286	-4.06	0.0	1.64	0.83	Arpc4
406	GO:0042094 [7]: interleukin-2 biosynthesis	1	1	335	7	12286	-4.06	0.0	1.64	0.83	Glmn
407	GO:0042461 [5]: photoreceptor cell development	1	1	335	7	12286	-4.06	0.0	1.64	0.83	Rpgr
408	GO:0046036 [10]: CTP metabolism	1	1	335	7	12286	-4.06	0.0	1.64	0.83	Nme5
409	GO:0046039 [10]: GTP metabolism	1	1	335	7	12286	-4.06	0.0	1.64	0.83	Nme5
410	GO:0046051 [10]: UTP metabolism	1	1	335	7	12286	-4.06	0.0	1.64	0.83	Nme5
411	GO:0000072 [7]: M phase specific microtubule process	1	1	335	7	12286	-4.06	0.0	1.64	0.83	Gadd45a
412	GO:0000097 [7]: sulfur amino acid biosynthesis	1	1	335	7	12286	-4.06	0.0	1.64	0.83	Mat2a
413	GO:0006041 [7]: glucosamine metabolism	1	1	335	7	12286	-4.06	0.0	1.64	0.83	Gnpnat1
414	GO:0006044 [8]: N-acetylglucosamine metabolism	1	1	335	7	12286	-4.06	0.0	1.64	0.83	Gnpnat1
415	GO:0006120 [9]: mitochondrial electron transport, NADH to ubiquinone	1	1	335	7	12286	-4.06	0.0	1.64	0.83	Ndufc2
416	GO:0006183 [10]: GTP biosynthesis	1	1	335	7	12286	-4.06	0.0	1.64	0.83	Nme5
417	GO:0006228 [10]: UTP biosynthesis	1	1	335	7	12286	-4.06	0.0	1.64	0.83	Nme5
418	GO:0006241 [10]: CTP biosynthesis	1	1	335	7	12286	-4.06	0.0	1.64	0.83	Nme5
419	GO:0006302 [7]: double-strand break repair	1	1	335	7	12286	-4.06	0.0	1.64	0.83	Rad52
420	GO:0006360 [8]: transcription from Pol I promoter	1	1	335	7	12286	-4.06	0.0	1.64	0.83	Nsbp1
421	GO:0006563 [8]: L-serine metabolism	1	1	335	7	12286	-4.06	0.0	1.64	0.83	Shmt1
422	GO:0006857 [6]: oligopeptide transport	1	1	335	7	12286	-4.06	0.0	1.64	0.83	Slc15a2
423	GO:0007128 [10]: meiotic prophase I	1	1	335	7	12286	-4.06	0.0	1.64	0.83	Mlh1
424	GO:0009126 [8]: purine nucleoside monophosphate metabolism	1	1	335	7	12286	-4.06	0.0	1.64	0.83	Paics
425	GO:0009167 [9]: purine ribonucleoside monophosphate metabolism	1	1	335	7	12286	-4.06	0.0	1.64	0.83	Paics
426	GO:0009208 [9]: pyrimidine ribonucleoside triphosphate metabolism	1	1	335	7	12286	-4.06	0.0	1.64	0.83	Nme5
427	GO:0009209 [9]: pyrimidine ribonucleoside triphosphate biosynthesis	1	1	335	7	12286	-4.06	0.0	1.64	0.83	Nme5
428	GO:0009411 [7]: response to UV	1	1	335	7	12286	-4.06	0.0	1.64	0.83	Pmaip1
429	GO:0006820 [6]: anion transport	2	2	334	132	12161	-4.07	0.0	0.13	0.07	Clcn3 Fubp1
430	GO:0006519 [5]: amino acid and derivative metabolism	5	5	331	176	12117	-4.07	0.0	0.64	0.33	Farslb Mat2a Sdfr2 Shmt1 Tmlhe
431	GO:0006357 [8]: regulation of transcription from Pol II promoter	4	4	332	179	12114	-4.09	0.0	0.33	0.17	Cnot7 Dr1 Rnf134 Zfp143
432	GO:0009893 [5]: positive regulation of metabolism	2	2	334	129	12164	-4.11	0.0	0.14	0.08	Cnot7 Glmn
433	GO:0007187 [7]: G-protein signaling, coupled to cyclic nucleotide second messenger	2	2	334	36	12257	-4.12	0.0	1.32	0.67	Adcy3 Ptger4
434	GO:0051186 [5]: cofactor metabolism	2	2	334	127	12166	-4.13	0.0	0.15	0.08	Cte1 Gphn
435	GO:0042127 [5]: regulation of cell proliferation	4	4	332	125	12168	-4.14	0.0	0.8	0.4	Fancl Glmn Ilk Pmaip1
436	GO:0045892 [8]: negative regulation of transcription, DNA-dependent	3	3	333	76	12217	-4.14	0.0	1.05	0.55	Dr1 Rnf134 Sirt1
437	GO:0015833 [5]: peptide transport	1	1	335	8	12285	-4.15	0.0	1.53	0.77	Slc15a2
438	GO:0030258 [6]: lipid modification	1	1	335	8	12285	-4.15	0.0	1.53	0.77	Galgt1
439	GO:0045814 [4]: negative regulation of gene expression, epigenetic	1	1	335	8	12285	-4.15	0.0	1.53	0.77	Sirt1
440	GO:0000188 [8]: inactivation of MAPK	1	1	335	8	12285	-4.15	0.0	1.53	0.77	Dusp16
441	GO:0001754 [5]: eye photoreceptor cell differentiation	1	1	335	8	12285	-4.15	0.0	1.53	0.77	Rpgr
442	GO:0006342 [5]: chromatin silencing	1	1	335	8	12285	-4.15	0.0	1.53	0.77	Sirt1
443	GO:0006611 [8]: protein-nucleus export	1	1	335	8	12285	-4.15	0.0	1.53	0.77	Hspa9a
444	GO:0007163 [5]: establishment and/or maintenance of cell polarity	1	1	335	8	12285	-4.15	0.0	1.53	0.77	Ilk
445	GO:0009132 [7]: nucleoside diphosphate metabolism	1	1	335	8	12285	-4.15	0.0	1.53	0.77	Dtymk
446	GO:0009218 [8]: pyrimidine ribonucleotide metabolism	1	1	335	8	12285	-4.15	0.0	1.53	0.77	Nme5
447	GO:0009220 [8]: pyrimidine ribonucleotide biosynthesis	1	1	335	8	12285	-4.15	0.0	1.53	0.77	Nme5
448	GO:0006928 [4]: cell motility	4	4	332	163	12130	-4.15	0.0	0.43	0.21	Ctgf Lama5 St14 Top2b
449	GO:0051243 [5]: negative regulation of cellular physiological process	4	4	332	132	12161	-4.15	0.0	0.71	0.36	Glmn Pmaip1 Qars Sgk3
450	GO:0045935 [6]: positive regulation of nucleobase, nucleoside, nucleotide and nucleic acid metabolism	1	1	335	95	12198	-4.16	0.0	0.08	0.04	Cnot7
451	GO:0012502 [7]: induction of programmed cell death	3	3	333	78	12215	-4.16	0.0	1.01	0.52	Mlh1 Perp Pmaip1
452	GO:0006917 [8]: induction of apoptosis	3	3	333	78	12215	-4.16	0.0	1.01	0.52	Mlh1 Perp Pmaip1
453	GO:0000279 [6]: M phase	4	4	332	135	12158	-4.16	0.0	0.68	0.34	Gadd45a Mlh1 Siah1a Tnk1
454	GO:0016477 [5]: cell migration	4	4	332	136	12157	-4.17	0.0	0.67	0.34	Ctgf Lama5 St14 Top2b
455	GO:0006325 [7]: establishment and/or maintenance of chromatin architecture	4	4	332	153	12140	-4.17	0.0	0.5	0.25	Ezh2 Sap18 Sirt1 Smarca5
456	GO:0000226 [8]: microtubule cytoskeleton organization and biogenesis	2	2	334	38	12255	-4.17	0.0	1.24	0.64	Gadd45a Hook2
457	GO:0006836 [5]: neurotransmitter transport	2	2	334	38	12255	-4.17	0.0	1.24	0.64	Ica1 Stx3
458	GO:0019932 [6]: second-messenger-mediated signaling	3	3	333	80	12213	-4.18	0.0	0.97	0.5	Adcy3 Ptger4 Slc9a3r1
459	GO:0045941 [7]: positive regulation of transcription	1	1	335	94	12199	-4.18	0.0	0.08	0.04	Cnot7
460	GO:0006576 [6]: biogenic amine metabolism	2	2	334	39	12254	-4.19	0.0	1.21	0.63	Sdfr2 Tmlhe
461	GO:0001501 [5]: skeletal development	3	3	333	83	12210	-4.21	0.0	0.91	0.47	Ctgf Mglap Ptger4
462	GO:0016055 [6]: Wnt receptor signaling pathway	3	3	333	84	12209	-4.22	0.0	0.89	0.46	Fzd6 Slc9a3r1 Tcf7l2
463	GO:0040029 [3]: regulation of gene expression, epigenetic	2	2	334	40	12253	-4.22	0.0	1.18	0.6	2510005D08Rik Sirt1
464	GO:0009142 [7]: nucleoside triphosphate biosynthesis	2	2	334	40	12253	-4.22	0.0	1.18	0.6	Dtymk Nme5
465	GO:0017157 [6]: regulation of exocytosis	1	1	335	9	12284	-4.22	0.0	1.44	0.74	Cadps2
466	GO:0042364 [7]: water-soluble vitamin biosynthesis	1	1	335	9	12284	-4.22	0.0	1.44	0.74	Rfk
467	GO:0000086 [7]: G2/M transition of mitotic cell cycle	1	1	335	9	12284	-4.22	0.0	1.44	0.74	Ppm1d
468	GO:0001502 [7]: cartilage condensation	1	1	335	9	12284	-4.22	0.0	1.44	0.74	Ctgf
469	GO:0006265 [6]: DNA topological change	1	1	335	9	12284	-4.22	0.0	1.44	0.74	Top2b
470	GO:0006401 [6]: RNA catabolism	1	1	335	9	12284	-4.22	0.0	1.44	0.74	Lsm5
471	GO:0006637 [7]: acyl-CoA metabolism	1	1	335	9	12284	-4.22	0.0	1.44	0.74	Cte1
472	GO:0006829 [9]: zinc ion transport	1	1	335	9	12284	-4.22	0.0	1.44	0.74	Slc39a4
473	GO:0006839 [6]: mitochondrial transport	1	1	335	9	12284	-4.22	0.0	1.44	0.74	Slc25a5
474	GO:0006914 [4]: autophagy	1	1	335	9	12284	-4.22	0.0	1.44	0.74	Apg5l
475	GO:0008064 [6]: regulation of actin polymerization and/or depolymerization	1	1	335	9	12284	-4.22	0.0	1.44	0.74	Tmod3
476	GO:0008637 [8]: apoptotic mitochondrial changes	1	1	335	9	12284	-4.22	0.0	1.44	0.74	Pmaip1
477	GO:0009156 [8]: ribonucleoside monophosphate biosynthesis	1	1	335	9	12284	-4.22	0.0	1.44	0.74	Paics
478	GO:0009966 [4]: regulation of signal transduction	1	1	335	91	12202	-4.23	0.0	0.09	0.04	Igbp1
479	GO:0007610 [2]: behavior	1	1	335	91	12202	-4.23	0.0	0.09	0.04	Bbs2
480	GO:0006520 [6]: amino acid metabolism	3	3	333	137	12156	-4.23	0.0	0.32	0.17	Farslb Mat2a Shmt1
481	GO:0007017 [7]: microtubule-based process	3	3	333	135	12158	-4.25	0.0	0.34	0.17	Gadd45a Hook2 Mtap7
482	GO:0000087 [7]: M phase of mitotic cell cycle	1	1	335	90	12203	-4.25	0.0	0.09	0.04	Tnk1
483	GO:0006986 [5]: response to unfolded protein	2	2	334	42	12251	-4.26	0.0	1.12	0.57	Hspa9a Hspe1
484	GO:0009314 [6]: response to radiation	2	2	334	42	12251	-4.26	0.0	1.12	0.57	Msh2 Pmaip1
485	GO:0019318 [7]: hexose metabolism	3	3	333	89	12204	-4.26	0.0	0.81	0.4	Isyna1 Lrrc16 Pck2
486	GO:0005996 [6]: monosaccharide metabolism	3	3	333	91	12202	-4.26	0.0	0.78	0.39	Isyna1 Lrrc16 Pck2
487	GO:0007067 [8]: mitosis	1	1	335	89	12204	-4.27	0.0	0.09	0.04	Tnk1
488	GO:0006511 [10]: ubiquitin-dependent protein catabolism	3	3	333	92	12201	-4.27	0.0	0.76	0.38	Fbxo8 Siah1a Ube2e1
489	GO:0006461 [7]: protein complex assembly	3	3	333	93	12200	-4.27	0.0	0.75	0.37	Ap1g2 Sfrs2 Snrpd2
490	GO:0000280 [7]: nuclear division	3	3	333	127	12166	-4.28	0.0	0.39	0.2	Mlh1 Siah1a Tnk1
491	GO:0006766 [5]: vitamin metabolism	2	2	334	43	12250	-4.28	0.0	1.09	0.56	Rfk Tmlhe
492	GO:0016337 [5]: cell-cell adhesion	3	3	333	96	12197	-4.29	0.0	0.71	0.36	Dsg2 Pkp2 Pvrl4
493	GO:0006470 [8]: protein amino acid dephosphorylation	3	3	333	95	12198	-4.29	0.0	0.72	0.36	Ppm1d Ppp5c Styx
494	GO:0019941 [9]: modification-dependent protein catabolism	3	3	333	94	12199	-4.29	0.0	0.74	0.37	Fbxo8 Siah1a Ube2e1
495	GO:0009615 [6]: response to virus	1	1	335	10	12283	-4.29	0.0	1.36	0.71	Tlr3
496	GO:0030500 [7]: regulation of bone mineralization	1	1	335	10	12283	-4.29	0.0	1.36	0.71	Mglap
497	GO:0030832 [9]: regulation of actin filament length	1	1	335	10	12283	-4.29	0.0	1.36	0.71	Tmod3
498	GO:0042493 [7]: response to drug	1	1	335	10	12283	-4.29	0.0	1.36	0.71	Hiat1
499	GO:0042775 [8]: ATP synthesis coupled electron transport (sensu Eukaryota)	1	1	335	10	12283	-4.29	0.0	1.36	0.71	Ndufc2
500	GO:0046530 [4]: photoreceptor cell differentiation	1	1	335	10	12283	-4.29	0.0	1.36	0.71	Rpgr
501	GO:0051128 [5]: regulation of cell organization and biogenesis	1	1	335	10	12283	-4.29	0.0	1.36	0.71	Tmod3
502	GO:0051216 [6]: cartilage development	1	1	335	10	12283	-4.29	0.0	1.36	0.71	Ctgf
503	GO:0000904 [4]: cellular morphogenesis during differentiation	1	1	335	10	12283	-4.29	0.0	1.36	0.71	Rpgr
504	GO:0001657 [8]: ureteric bud development	1	1	335	10	12283	-4.29	0.0	1.36	0.71	Pgf
505	GO:0006367 [9]: transcription initiation from Pol II promoter	1	1	335	10	12283	-4.29	0.0	1.36	0.71	Gtf2f2
506	GO:0007127 [9]: meiosis I	1	1	335	10	12283	-4.29	0.0	1.36	0.71	Mlh1
507	GO:0009110 [6]: vitamin biosynthesis	1	1	335	10	12283	-4.29	0.0	1.36	0.71	Rfk
508	GO:0009124 [7]: nucleoside monophosphate biosynthesis	1	1	335	10	12283	-4.29	0.0	1.36	0.71	Paics
509	GO:0009161 [8]: ribonucleoside monophosphate metabolism	1	1	335	10	12283	-4.29	0.0	1.36	0.71	Paics
510	GO:0009225 [6]: nucleotide-sugar metabolism	1	1	335	10	12283	-4.29	0.0	1.36	0.71	Gnpnat1
511	GO:0045045 [5]: secretory pathway	3	3	333	98	12195	-4.29	0.0	0.68	0.35	Cadps2 Srcasm Stx18
512	GO:0009889 [5]: regulation of biosynthesis	1	1	335	87	12206	-4.29	0.0	0.1	0.05	Glmn
513	GO:0016311 [7]: dephosphorylation	3	3	333	97	12196	-4.3	0.0	0.69	0.35	Ppm1d Ppp5c Styx
514	GO:0006631 [6]: fatty acid metabolism	3	3	333	122	12171	-4.3	0.0	0.43	0.22	Cte1 Lypla1 Prkag2
515	GO:0015698 [7]: inorganic anion transport	2	2	334	110	12183	-4.3	0.0	0.22	0.13	Clcn3 Fubp1
516	GO:0007243 [6]: protein kinase cascade	3	3	333	120	12173	-4.3	0.0	0.45	0.22	Dusp16 Map2k4 Map3k7
517	GO:0042330 [5]: taxis	3	3	333	100	12193	-4.31	0.0	0.66	0.34	Cklfsf6 Man1b Tlr3
518	GO:0006935 [6]: chemotaxis	3	3	333	100	12193	-4.31	0.0	0.66	0.34	Cklfsf6 Man1b Tlr3
519	GO:0051239 [4]: regulation of organismal physiological process	3	3	333	109	12184	-4.31	0.0	0.55	0.28	Glmn Mglap Ptger4
520	GO:0007126 [8]: meiosis	2	2	334	45	12248	-4.31	0.0	1.03	0.54	Mlh1 Siah1a
521	GO:0015980 [6]: energy derivation by oxidation of organic compounds	3	3	333	113	12180	-4.31	0.0	0.51	0.25	Lrrc16 Nfatc3 Pck2
522	GO:0015674 [7]: di-, tri-valent inorganic cation transport	3	3	333	112	12181	-4.32	0.0	0.52	0.26	Slc39a4 Slc40a1 Trf
523	GO:0009152 [8]: purine ribonucleotide biosynthesis	2	2	334	46	12247	-4.33	0.0	1.0	0.52	Nme5 Paics
524	GO:0030097 [5]: hemopoiesis	2	2	334	107	12186	-4.33	0.0	0.23	0.14	Ebp Egr1
525	GO:0006732 [6]: coenzyme metabolism	2	2	334	107	12186	-4.33	0.0	0.23	0.14	Cte1 Gphn
526	GO:0001775 [4]: cell activation	2	2	334	106	12187	-4.34	0.0	0.24	0.14	Egr1 Igbp1
527	GO:0009141 [7]: nucleoside triphosphate metabolism	2	2	334	47	12246	-4.35	0.0	0.98	0.5	Dtymk Nme5
528	GO:0009309 [6]: amine biosynthesis	2	2	334	47	12246	-4.35	0.0	0.98	0.5	Mat2a Tmlhe
529	GO:0008285 [6]: negative regulation of cell proliferation	2	2	334	48	12245	-4.35	0.0	0.95	0.49	Glmn Pmaip1
530	GO:0045321 [5]: immune cell activation	2	2	334	105	12188	-4.35	0.0	0.25	0.14	Egr1 Igbp1
531	GO:0009618 [7]: response to pathogenic bacteria	1	1	335	11	12282	-4.36	0.0	1.29	0.67	Ppm1d
532	GO:0018955 [7]: phenanthrene metabolism	1	1	335	11	12282	-4.36	0.0	1.29	0.67	Sdfr2
533	GO:0018958 [6]: phenol metabolism	1	1	335	11	12282	-4.36	0.0	1.29	0.67	Sdfr2
534	GO:0042773 [7]: ATP synthesis coupled electron transport	1	1	335	11	12282	-4.36	0.0	1.29	0.67	Ndufc2
535	GO:0045761 [4]: regulation of adenylate cyclase activity	1	1	335	11	12282	-4.36	0.0	1.29	0.67	Adcy3
536	GO:0045762 [5]: positive regulation of adenylate cyclase activity	1	1	335	11	12282	-4.36	0.0	1.29	0.67	Adcy3
537	GO:0006376 [9]: mRNA splice site selection	1	1	335	11	12282	-4.36	0.0	1.29	0.67	Sfrs2
538	GO:0006584 [7]: catecholamine metabolism	1	1	335	11	12282	-4.36	0.0	1.29	0.67	Sdfr2
539	GO:0007190 [6]: adenylate cyclase activation	1	1	335	11	12282	-4.36	0.0	1.29	0.67	Adcy3
540	GO:0007219 [6]: Notch signaling pathway	1	1	335	11	12282	-4.36	0.0	1.29	0.67	Wdr12
541	GO:0009123 [7]: nucleoside monophosphate metabolism	1	1	335	11	12282	-4.36	0.0	1.29	0.67	Paics
542	GO:0006333 [8]: chromatin assembly or disassembly	1	1	335	83	12210	-4.36	0.0	0.11	0.06	Smarca5
543	GO:0051049 [5]: regulation of transport	2	2	334	49	12244	-4.37	0.0	0.93	0.48	Cadps2 Synj2bp
544	GO:0006916 [8]: anti-apoptosis	2	2	334	49	12244	-4.37	0.0	0.93	0.48	Qars Sgk3
545	GO:0009582 [6]: detection of abiotic stimulus	1	1	335	82	12211	-4.37	0.0	0.11	0.06	Dfna5h
546	GO:0009260 [7]: ribonucleotide biosynthesis	2	2	334	50	12243	-4.38	0.0	0.91	0.47	Nme5 Paics
547	GO:0009451 [6]: RNA modification	2	2	334	50	12243	-4.38	0.0	0.91	0.47	Farslb Mettl3
548	GO:0006417 [6]: regulation of protein biosynthesis	1	1	335	81	12212	-4.39	0.0	0.12	0.06	Glmn
549	GO:0006887 [6]: exocytosis	2	2	334	51	12242	-4.39	0.0	0.88	0.45	Cadps2 Stx18
550	GO:0050790 [3]: regulation of enzyme activity	2	2	334	100	12193	-4.4	0.0	0.28	0.15	Adcy3 Gadd45a
551	GO:0006164 [7]: purine nucleotide biosynthesis	2	2	334	52	12241	-4.4	0.0	0.86	0.44	Nme5 Paics
552	GO:0016458 [6]: gene silencing	1	1	335	12	12281	-4.41	0.0	1.22	0.63	Sirt1
553	GO:0019751 [6]: polyol metabolism	1	1	335	12	12281	-4.41	0.0	1.22	0.63	Gyk
554	GO:0042178 [6]: xenobiotic catabolism	1	1	335	12	12281	-4.41	0.0	1.22	0.63	Sdfr2
555	GO:0042537 [6]: benzene and derivative metabolism	1	1	335	12	12281	-4.41	0.0	1.22	0.63	Sdfr2
556	GO:0042698 [4]: menstrual cycle	1	1	335	12	12281	-4.41	0.0	1.22	0.63	Sirt1
557	GO:0006071 [7]: glycerol metabolism	1	1	335	12	12281	-4.41	0.0	1.22	0.63	Gyk
558	GO:0006171 [8]: cAMP biosynthesis	1	1	335	12	12281	-4.41	0.0	1.22	0.63	Adcy3
559	GO:0007292 [6]: female gamete generation	1	1	335	12	12281	-4.41	0.0	1.22	0.63	Sirt1
560	GO:0006913 [6]: nucleocytoplasmic transport	1	1	335	79	12214	-4.42	0.0	0.12	0.07	Hspa9a
561	GO:0046649 [6]: lymphocyte activation	2	2	334	96	12197	-4.42	0.0	0.3	0.17	Egr1 Igbp1
562	GO:0007160 [5]: cell-matrix adhesion	2	2	334	53	12240	-4.42	0.0	0.84	0.42	Bbs2 Ctgf
563	GO:0009150 [8]: purine ribonucleotide metabolism	2	2	334	53	12240	-4.42	0.0	0.84	0.42	Nme5 Paics
564	GO:0050776 [5]: regulation of immune response	1	1	335	78	12215	-4.43	0.0	0.13	0.07	Glmn
565	GO:0007169 [7]: transmembrane receptor protein tyrosine kinase signaling pathway	2	2	334	93	12200	-4.43	0.0	0.32	0.17	Ctgf Srcasm
566	GO:0007409 [6]: axonogenesis	1	1	335	77	12216	-4.45	0.0	0.13	0.07	Top2b
567	GO:0009259 [7]: ribonucleotide metabolism	2	2	334	58	12235	-4.45	0.0	0.74	0.37	Nme5 Paics
568	GO:0046058 [8]: cAMP metabolism	1	1	335	13	12280	-4.46	0.0	1.16	0.6	Adcy3
569	GO:0046519 [8]: sphingoid metabolism	1	1	335	13	12280	-4.46	0.0	1.16	0.6	Sgpp1
570	GO:0048278 [6]: vesicle docking	1	1	335	13	12280	-4.46	0.0	1.16	0.6	Stx18
571	GO:0006040 [6]: amino sugar metabolism	1	1	335	13	12280	-4.46	0.0	1.16	0.6	Gnpnat1
572	GO:0006469 [5]: negative regulation of protein kinase activity	1	1	335	13	12280	-4.46	0.0	1.16	0.6	Gadd45a
573	GO:0006904 [7]: vesicle docking during exocytosis	1	1	335	13	12280	-4.46	0.0	1.16	0.6	Stx18
574	GO:0007005 [6]: mitochondrion organization and biogenesis	1	1	335	13	12280	-4.46	0.0	1.16	0.6	Pmaip1
575	GO:0007286 [4]: spermatid development	1	1	335	13	12280	-4.46	0.0	1.16	0.6	Bbs2
576	GO:0007229 [6]: integrin-mediated signaling pathway	2	2	334	59	12234	-4.46	0.0	0.72	0.36	Ctgf Ilk
577	GO:0035295 [3]: tube development	2	2	334	60	12233	-4.46	0.0	0.7	0.35	Lama5 Pgf
578	GO:0001568 [4]: blood vessel development	2	2	334	87	12206	-4.47	0.0	0.37	0.19	Ctgf Pgf
579	GO:0000122 [9]: negative regulation of transcription from Pol II promoter	2	2	334	62	12231	-4.47	0.0	0.67	0.34	Dr1 Rnf134
580	GO:0006163 [7]: purine nucleotide metabolism	2	2	334	62	12231	-4.47	0.0	0.67	0.34	Nme5 Paics
581	GO:0043066 [7]: negative regulation of apoptosis	2	2	334	65	12228	-4.49	0.0	0.62	0.32	Qars Sgk3
582	GO:0006486 [8]: protein amino acid glycosylation	2	2	334	64	12229	-4.49	0.0	0.64	0.33	Itm1 Man1b
583	GO:0001525 [6]: angiogenesis	2	2	334	68	12225	-4.49	0.0	0.58	0.29	Ctgf Pgf
584	GO:0016358 [6]: dendrite morphogenesis	1	1	335	14	12279	-4.49	0.0	1.1	0.57	Pak1
585	GO:0030534 [3]: adult behavior	1	1	335	14	12279	-4.49	0.0	1.1	0.57	Bbs2
586	GO:0043086 [4]: negative regulation of enzyme activity	1	1	335	14	12279	-4.49	0.0	1.1	0.57	Gadd45a
587	GO:0000096 [6]: sulfur amino acid metabolism	1	1	335	14	12279	-4.49	0.0	1.1	0.57	Mat2a
588	GO:0006094 [8]: gluconeogenesis	1	1	335	14	12279	-4.49	0.0	1.1	0.57	Pck2
589	GO:0006643 [6]: membrane lipid metabolism	2	2	334	78	12215	-4.49	0.0	0.46	0.23	Isyna1 Sgpp1
590	GO:0043069 [6]: negative regulation of programmed cell death	2	2	334	66	12227	-4.49	0.0	0.61	0.31	Qars Sgk3
591	GO:0006092 [7]: main pathways of carbohydrate metabolism	2	2	334	79	12214	-4.5	0.0	0.45	0.22	Lrrc16 Pck2
592	GO:0050881 [5]: musculoskeletal movement	2	2	334	69	12224	-4.5	0.0	0.57	0.29	Bbs2 Rpgr
593	GO:0050885 [6]: regulation of balance	2	2	334	69	12224	-4.5	0.0	0.57	0.29	Bbs2 Rpgr
594	GO:0050953 [6]: sensory perception of light	2	2	334	69	12224	-4.5	0.0	0.57	0.29	Bbs2 Rpgr
595	GO:0050957 [6]: equilibrioception	2	2	334	69	12224	-4.5	0.0	0.57	0.29	Bbs2 Rpgr
596	GO:0006399 [6]: tRNA metabolism	2	2	334	69	12224	-4.5	0.0	0.57	0.29	Farslb Rpp14
597	GO:0007601 [7]: visual perception	2	2	334	69	12224	-4.5	0.0	0.57	0.29	Bbs2 Rpgr
598	GO:0009101 [7]: glycoprotein biosynthesis	2	2	334	69	12224	-4.5	0.0	0.57	0.29	Itm1 Man1b
599	GO:0045893 [8]: positive regulation of transcription, DNA-dependent	1	1	335	73	12220	-4.5	0.0	0.15	0.08	Cnot7
600	GO:0048514 [5]: blood vessel morphogenesis	2	2	334	77	12216	-4.5	0.0	0.47	0.24	Ctgf Pgf
601	GO:0051246 [5]: regulation of protein metabolism	2	2	334	74	12219	-4.5	0.0	0.5	0.25	Glmn Tmod3
602	GO:0009100 [7]: glycoprotein metabolism	2	2	334	74	12219	-4.5	0.0	0.5	0.25	Itm1 Man1b
603	GO:0050879 [4]: organismal movement	2	2	334	70	12223	-4.5	0.0	0.55	0.28	Bbs2 Rpgr
604	GO:0006006 [8]: glucose metabolism	2	2	334	70	12223	-4.5	0.0	0.55	0.28	Lrrc16 Pck2
605	GO:0051188 [6]: cofactor biosynthesis	1	1	335	72	12221	-4.51	0.0	0.15	0.08	Gphn
606	GO:0009617 [6]: response to bacteria	1	1	335	71	12222	-4.52	0.0	0.15	0.08	Ppm1d
607	GO:0007417 [6]: central nervous system development	1	1	335	71	12222	-4.52	0.0	0.15	0.08	Top2b
608	GO:0030282 [6]: bone mineralization	1	1	335	15	12278	-4.53	0.0	1.05	0.55	Mglap
609	GO:0042401 [7]: biogenic amine biosynthesis	1	1	335	15	12278	-4.53	0.0	1.05	0.55	Tmlhe
610	GO:0042828 [6]: response to pathogen	1	1	335	15	12278	-4.53	0.0	1.05	0.55	Ppm1d
611	GO:0046545 [5]: development of primary female sexual characteristics	1	1	335	15	12278	-4.53	0.0	1.05	0.55	Sirt1
612	GO:0046660 [4]: female sex differentiation	1	1	335	15	12278	-4.53	0.0	1.05	0.55	Sirt1
613	GO:0046777 [9]: autophosphorylation	1	1	335	15	12278	-4.53	0.0	1.05	0.55	Clk4
614	GO:0000160 [5]: two-component signal transduction system (phosphorelay)	1	1	335	15	12278	-4.53	0.0	1.05	0.55	Rab25
615	GO:0006487 [9]: N-linked glycosylation	1	1	335	15	12278	-4.53	0.0	1.05	0.55	Man1b
616	GO:0008585 [6]: female gonad development	1	1	335	15	12278	-4.53	0.0	1.05	0.55	Sirt1
617	GO:0009069 [7]: serine family amino acid metabolism	1	1	335	15	12278	-4.53	0.0	1.05	0.55	Shmt1
618	GO:0043085 [4]: positive regulation of enzyme activity	1	1	335	70	12223	-4.54	0.0	0.16	0.08	Adcy3
619	GO:0007156 [6]: homophilic cell adhesion	1	1	335	69	12224	-4.55	0.0	0.16	0.09	Dsg2
620	GO:0045595 [4]: regulation of cell differentiation	1	1	335	68	12225	-4.57	0.0	0.17	0.09	Ezh2
621	GO:0042770 [6]: DNA damage response, signal transduction	1	1	335	16	12277	-4.57	0.0	1.0	0.52	Mlh1
622	GO:0051169 [6]: nuclear transport	1	1	335	67	12226	-4.58	0.0	0.17	0.09	Hspa9a
623	GO:0042088 [7]: T-helper 1 type immune response	1	1	335	17	12276	-4.6	0.0	0.96	0.49	Glmn
624	GO:0042398 [6]: amino acid derivative biosynthesis	1	1	335	17	12276	-4.6	0.0	0.96	0.49	Tmlhe
625	GO:0007059 [7]: chromosome segregation	1	1	335	18	12275	-4.62	0.0	0.91	0.47	Mlh1
626	GO:0007423 [7]: sensory organ development	1	1	335	18	12275	-4.62	0.0	0.91	0.47	Cryz
627	GO:0009116 [6]: nucleoside metabolism	1	1	335	18	12275	-4.62	0.0	0.91	0.47	Dtymk
628	GO:0009166 [6]: nucleotide catabolism	1	1	335	18	12275	-4.62	0.0	0.91	0.47	Nt5c
629	GO:0009108 [7]: coenzyme biosynthesis	1	1	335	63	12230	-4.62	0.0	0.2	0.11	Gphn
630	GO:0007178 [7]: transmembrane receptor protein serine/threonine kinase signaling pathway	1	1	335	61	12232	-4.65	0.0	0.21	0.12	Map3k7
631	GO:0042087 [6]: cell-mediated immune response	1	1	335	19	12274	-4.65	0.0	0.87	0.45	Glmn
632	GO:0044272 [6]: sulfur compound biosynthesis	1	1	335	19	12274	-4.65	0.0	0.87	0.45	Mat2a
633	GO:0006874 [8]: calcium ion homeostasis	1	1	335	19	12274	-4.65	0.0	0.87	0.45	Anxa7
634	GO:0009888 [5]: histogenesis	1	1	335	60	12233	-4.66	0.0	0.21	0.13	Ctgf
635	GO:0051258 [7]: protein polymerization	1	1	335	20	12273	-4.67	0.0	0.84	0.42	Arpc4
636	GO:0006352 [8]: transcription initiation	1	1	335	20	12273	-4.67	0.0	0.84	0.42	Gtf2f2
637	GO:0045944 [9]: positive regulation of transcription from Pol II promoter	1	1	335	58	12235	-4.68	0.0	0.23	0.14	Cnot7
638	GO:0007420 [7]: brain development	1	1	335	58	12235	-4.68	0.0	0.23	0.14	Top2b
639	GO:0016053 [6]: organic acid biosynthesis	1	1	335	57	12236	-4.69	0.0	0.23	0.14	Prkag2
640	GO:0046394 [7]: carboxylic acid biosynthesis	1	1	335	57	12236	-4.69	0.0	0.23	0.14	Prkag2
641	GO:0051240 [5]: positive regulation of organismal physiological process	1	1	335	56	12237	-4.7	0.0	0.24	0.14	Glmn
642	GO:0008361 [5]: regulation of cell size	1	1	335	56	12237	-4.7	0.0	0.24	0.14	Ctgf
643	GO:0042108 [8]: positive regulation of cytokine biosynthesis	1	1	335	21	12272	-4.7	0.0	0.8	0.4	Glmn
644	GO:0045596 [5]: negative regulation of cell differentiation	1	1	335	21	12272	-4.7	0.0	0.8	0.4	Ezh2
645	GO:0001819 [7]: positive regulation of cytokine production	1	1	335	21	12272	-4.7	0.0	0.8	0.4	Glmn
646	GO:0007265 [7]: Ras protein signal transduction	1	1	335	21	12272	-4.7	0.0	0.8	0.4	Hras1
647	GO:0030900 [8]: forebrain development	1	1	335	22	12271	-4.71	0.0	0.77	0.39	Top2b
648	GO:0045137 [4]: development of primary sexual characteristics	1	1	335	22	12271	-4.71	0.0	0.77	0.39	Sirt1
649	GO:0001764 [6]: neuronal migration	1	1	335	22	12271	-4.71	0.0	0.77	0.39	Top2b
650	GO:0008406 [5]: gonad development	1	1	335	22	12271	-4.71	0.0	0.77	0.39	Sirt1
651	GO:0009190 [7]: cyclic nucleotide biosynthesis	1	1	335	22	12271	-4.71	0.0	0.77	0.39	Adcy3
652	GO:0006644 [7]: phospholipid metabolism	1	1	335	54	12239	-4.71	0.0	0.26	0.14	Isyna1
653	GO:0019439 [6]: aromatic compound catabolism	1	1	335	23	12270	-4.72	0.0	0.74	0.37	Sdfr2
654	GO:0001656 [7]: metanephros development	1	1	335	23	12270	-4.72	0.0	0.74	0.37	Pgf
655	GO:0016049 [4]: cell growth	1	1	335	53	12240	-4.73	0.0	0.26	0.15	Ctgf
656	GO:0050778 [6]: positive regulation of immune response	1	1	335	53	12240	-4.73	0.0	0.26	0.15	Glmn
657	GO:0006821 [8]: chloride transport	1	1	335	53	12240	-4.73	0.0	0.26	0.15	Clcn3
658	GO:0007179 [8]: transforming growth factor beta receptor signaling pathway	1	1	335	52	12241	-4.73	0.0	0.27	0.15	Map3k7
659	GO:0019748 [4]: secondary metabolism	1	1	335	24	12269	-4.74	0.0	0.71	0.36	Idi1
660	GO:0030155 [4]: regulation of cell adhesion	1	1	335	24	12269	-4.74	0.0	0.71	0.36	Lama5
661	GO:0051050 [6]: positive regulation of transport	1	1	335	24	12269	-4.74	0.0	0.71	0.36	Cadps2
662	GO:0006305 [7]: DNA alkylation	1	1	335	24	12269	-4.74	0.0	0.71	0.36	2510005D08Rik
663	GO:0006306 [4]: DNA methylation	1	1	335	24	12269	-4.74	0.0	0.71	0.36	2510005D08Rik
664	GO:0006633 [7]: fatty acid biosynthesis	1	1	335	51	12242	-4.74	0.0	0.28	0.15	Prkag2
665	GO:0006869 [5]: lipid transport	1	1	335	51	12242	-4.74	0.0	0.28	0.15	Nrd1
666	GO:0030324 [5]: lung development	1	1	335	25	12268	-4.75	0.0	0.68	0.35	Lama5
667	GO:0045727 [7]: positive regulation of protein biosynthesis	1	1	335	25	12268	-4.75	0.0	0.68	0.35	Glmn
668	GO:0006665 [7]: sphingolipid metabolism	1	1	335	25	12268	-4.75	0.0	0.68	0.35	Sgpp1
669	GO:0006805 [5]: xenobiotic metabolism	1	1	335	25	12268	-4.75	0.0	0.68	0.35	Sdfr2
670	GO:0009410 [7]: response to xenobiotic stimulus	1	1	335	25	12268	-4.75	0.0	0.68	0.35	Sdfr2
671	GO:0016052 [6]: carbohydrate catabolism	1	1	335	49	12244	-4.75	0.0	0.3	0.17	Lrrc16
672	GO:0044275 [7]: cellular carbohydrate catabolism	1	1	335	49	12244	-4.75	0.0	0.3	0.17	Lrrc16
673	GO:0046483 [5]: heterocycle metabolism	1	1	335	49	12244	-4.75	0.0	0.3	0.17	Mat2a
674	GO:0050878 [4]: regulation of body fluids	1	1	335	49	12244	-4.75	0.0	0.3	0.17	F3
675	GO:0050954 [6]: sensory perception of mechanical stimulus	1	1	335	49	12244	-4.75	0.0	0.3	0.17	Dfna5h
676	GO:0050982 [7]: detection of mechanical stimulus	1	1	335	49	12244	-4.75	0.0	0.3	0.17	Dfna5h
677	GO:0016044 [5]: membrane organization and biogenesis	1	1	335	26	12267	-4.76	0.0	0.66	0.34	Pmaip1
678	GO:0030100 [6]: regulation of endocytosis	1	1	335	26	12267	-4.76	0.0	0.66	0.34	Synj2bp
679	GO:0030323 [4]: respiratory tube development	1	1	335	26	12267	-4.76	0.0	0.66	0.34	Lama5
680	GO:0017038 [6]: protein import	1	1	335	48	12245	-4.76	0.0	0.31	0.17	Pex26
681	GO:0006790 [5]: sulfur metabolism	1	1	335	48	12245	-4.76	0.0	0.31	0.17	Mat2a
682	GO:0008033 [7]: tRNA processing	1	1	335	27	12266	-4.77	0.0	0.63	0.33	Rpp14
683	GO:0009187 [7]: cyclic nucleotide metabolism	1	1	335	27	12266	-4.77	0.0	0.63	0.33	Adcy3
684	GO:0009408 [5]: response to heat	1	1	335	27	12266	-4.77	0.0	0.63	0.33	Hspa9a
685	GO:0030098 [4]: lymphocyte differentiation	1	1	335	47	12246	-4.77	0.0	0.32	0.17	Egr1
686	GO:0008284 [6]: positive regulation of cell proliferation	1	1	335	47	12246	-4.77	0.0	0.32	0.17	Ilk
687	GO:0045859 [4]: regulation of protein kinase activity	1	1	335	46	12247	-4.78	0.0	0.33	0.17	Gadd45a
688	GO:0009891 [6]: positive regulation of biosynthesis	1	1	335	28	12265	-4.78	0.0	0.61	0.31	Glmn
689	GO:0016066 [5]: cellular defense response (sensu Vertebrata)	1	1	335	28	12265	-4.78	0.0	0.61	0.31	Glmn
690	GO:0006304 [6]: DNA modification	1	1	335	28	12265	-4.78	0.0	0.61	0.31	2510005D08Rik
691	GO:0007422 [6]: peripheral nervous system development	1	1	335	28	12265	-4.78	0.0	0.61	0.31	Cryz
692	GO:0042035 [7]: regulation of cytokine biosynthesis	1	1	335	29	12264	-4.78	0.0	0.59	0.3	Glmn
693	GO:0051168 [7]: nuclear export	1	1	335	29	12264	-4.78	0.0	0.59	0.3	Hspa9a
694	GO:0001654 [5]: eye morphogenesis	1	1	335	45	12248	-4.79	0.0	0.34	0.17	Rpgr
695	GO:0007599 [5]: hemostasis	1	1	335	45	12248	-4.79	0.0	0.34	0.17	F3
696	GO:0042113 [7]: B-cell activation	1	1	335	44	12249	-4.79	0.0	0.35	0.18	Igbp1
697	GO:0001558 [4]: regulation of cell growth	1	1	335	44	12249	-4.79	0.0	0.35	0.18	Ctgf
698	GO:0006817 [8]: phosphate transport	1	1	335	44	12249	-4.79	0.0	0.35	0.18	Fubp1
699	GO:0007605 [7]: perception of sound	1	1	335	44	12249	-4.79	0.0	0.35	0.18	Dfna5h
700	GO:0009144 [8]: purine nucleoside triphosphate metabolism	1	1	335	44	12249	-4.79	0.0	0.35	0.18	Nme5
701	GO:0050817 [3]: coagulation	1	1	335	43	12250	-4.79	0.0	0.36	0.19	F3
702	GO:0006400 [7]: tRNA modification	1	1	335	43	12250	-4.79	0.0	0.36	0.19	Farslb
703	GO:0007596 [4]: blood coagulation	1	1	335	43	12250	-4.79	0.0	0.36	0.19	F3
704	GO:0008654 [8]: phospholipid biosynthesis	1	1	335	30	12263	-4.79	0.0	0.57	0.29	Isyna1
705	GO:0001817 [6]: regulation of cytokine production	1	1	335	31	12262	-4.79	0.0	0.55	0.28	Glmn
706	GO:0018108 [9]: peptidyl-tyrosine phosphorylation	1	1	335	40	12253	-4.8	0.0	0.4	0.2	Clk4
707	GO:0018212 [9]: peptidyl-tyrosine modification	1	1	335	40	12253	-4.8	0.0	0.4	0.2	Clk4
708	GO:0043038 [7]: amino acid activation	1	1	335	40	12253	-4.8	0.0	0.4	0.2	Farslb
709	GO:0043039 [8]: tRNA aminoacylation	1	1	335	40	12253	-4.8	0.0	0.4	0.2	Farslb
710	GO:0046467 [7]: membrane lipid biosynthesis	1	1	335	40	12253	-4.8	0.0	0.4	0.2	Isyna1
711	GO:0006418 [8]: tRNA aminoacylation for protein translation	1	1	335	40	12253	-4.8	0.0	0.4	0.2	Farslb
712	GO:0048468 [3]: cell development	1	1	335	33	12260	-4.8	0.0	0.51	0.25	Rpgr
713	GO:0019320 [8]: hexose catabolism	1	1	335	41	12252	-4.8	0.0	0.39	0.2	Lrrc16
714	GO:0046164 [6]: alcohol catabolism	1	1	335	41	12252	-4.8	0.0	0.39	0.2	Lrrc16
715	GO:0046365 [7]: monosaccharide catabolism	1	1	335	41	12252	-4.8	0.0	0.39	0.2	Lrrc16
716	GO:0006007 [9]: glucose catabolism	1	1	335	41	12252	-4.8	0.0	0.39	0.2	Lrrc16
717	GO:0009199 [8]: ribonucleoside triphosphate metabolism	1	1	335	42	12251	-4.8	0.0	0.38	0.19	Nme5
718	GO:0009205 [9]: purine ribonucleoside triphosphate metabolism	1	1	335	42	12251	-4.8	0.0	0.38	0.19	Nme5
719	GO:0008652 [7]: amino acid biosynthesis	1	1	335	32	12261	-4.8	0.0	0.53	0.26	Mat2a
720	GO:0009266 [6]: response to temperature	1	1	335	32	12261	-4.8	0.0	0.53	0.26	Hspa9a
721	GO:0042107 [5]: cytokine metabolism	1	1	335	35	12258	-4.8	0.0	0.48	0.24	Glmn
722	GO:0051247 [6]: positive regulation of protein metabolism	1	1	335	35	12258	-4.8	0.0	0.48	0.24	Glmn
723	GO:0007548 [3]: sex differentiation	1	1	335	35	12258	-4.8	0.0	0.48	0.24	Sirt1
724	GO:0048511 [3]: rhythmic process	1	1	335	38	12255	-4.8	0.0	0.43	0.22	Sirt1
725	GO:0001816 [5]: cytokine production	1	1	335	38	12255	-4.8	0.0	0.43	0.22	Glmn
726	GO:0008632 [7]: apoptotic program	1	1	335	38	12255	-4.8	0.0	0.43	0.22	Pmaip1
727	GO:0009145 [8]: purine nucleoside triphosphate biosynthesis	1	1	335	38	12255	-4.8	0.0	0.43	0.22	Nme5
728	GO:0009201 [8]: ribonucleoside triphosphate biosynthesis	1	1	335	38	12255	-4.8	0.0	0.43	0.22	Nme5
729	GO:0009206 [9]: purine ribonucleoside triphosphate biosynthesis	1	1	335	38	12255	-4.8	0.0	0.43	0.22	Nme5
730	GO:0030334 [6]: regulation of cell migration	1	1	335	34	12259	-4.8	0.0	0.49	0.25	Lama5
731	GO:0042089 [6]: cytokine biosynthesis	1	1	335	34	12259	-4.8	0.0	0.49	0.25	Glmn
732	GO:0051270 [5]: regulation of cell motility	1	1	335	34	12259	-4.8	0.0	0.49	0.25	Lama5
733	GO:0006096 [8]: glycolysis	1	1	335	34	12259	-4.8	0.0	0.49	0.25	Lrrc16
734	GO:0050876 [4]: reproductive physiological process	1	1	335	37	12256	-4.81	0.0	0.44	0.22	Sirt1
735	GO:0006119 [6]: oxidative phosphorylation	1	1	335	37	12256	-4.81	0.0	0.44	0.22	Ndufc2
