# Supplementary material for: A genomic analysis of mouse models of breast cancer reveals molecular features of mouse models and relationships to human breast cancer
Source: Breast Cancer Res. 2014 Jun 5;16(3):R59. doi: 10.1186/bcr3672 (PMC4078930; doi:10.1186/bcr3672)
Supplement: Additional file 2 — Fold change values organized by mouse tumor model type comparing the mouse model to all other types of mouse models. [file bcr3672-S2.zip › Additional_file_2/BRCAnull_SAM/AdditionalFile37_BRCAnull_SAM/DownregulatedGenesgather_kegg_121026.txt]

#	Annotation	Total Genes With Ann	Your Genes (With Ann)	Your Genes (No Ann)	Genome (With Ann)	Genome (No Ann)	ln(Bayes factor)	neg ln(p value)	FE: neg ln(p value)	FE: neg ln(FDR)	Genes
1	path:mmu04080: Neuroactive ligand-receptor interaction	1	1	76	277	2165	2.53	6.75	0.0	0.0	Ptger4
2	path:mmu04060: Cytokine-cytokine receptor interaction	1	1	76	239	2203	1.38	5.52	0.0	0.0	Tnfrsf18
3	path:mmu00790: Folate biosynthesis	3	3	74	11	2431	0.61	4.67	4.85	1.66	Ggh Ifih1 Spr
4	path:mmu04530: Tight junction	9	9	68	114	2328	0.53	4.61	4.48	1.66	Cdc42 Cipp Cldn3 Cldn4 Cldn7 Hras1 Ocln Pard6b Tjp2
5	path:mmu00900: Terpenoid biosynthesis	2	2	75	3	2439	0.45	4.51	4.75	1.66	Fdft1 Idi1
6	path:mmu00100: Biosynthesis of steroids	3	3	74	13	2429	0.24	4.3	4.46	1.66	Ebp Fdft1 Idi1
7	path:mmu00230: Purine metabolism	7	7	70	101	2341	-0.78	0.0	3.11	1.21	Adcy3 Guk1 Nt5c2 Paics Polr3k Prim1 Rpo1-1
8	path:mmu00240: Pyrimidine metabolism	5	5	72	61	2381	-0.97	0.0	3.02	1.21	Dtymk Nt5c2 Polr3k Prim1 Rpo1-1
9	path:mmu00440: Aminophosphonate metabolism	2	2	75	9	2433	-1.07	0.0	3.16	1.21	1600013P15Rik Hrmt1l2
10	path:mmu00626: Nitrobenzene degradation	2	2	75	9	2433	-1.07	0.0	3.16	1.21	1600013P15Rik Hrmt1l2
11	path:mmu00530: Aminosugars metabolism	3	3	74	24	2418	-1.09	0.0	3.05	1.21	Gnpnat1 Nt5c Smpdl3b
12	path:mmu00740: Riboflavin metabolism	2	2	75	10	2432	-1.22	0.0	3.0	1.21	Nt5c Rfk
13	path:mmu00930: Caprolactam degradation	2	2	75	10	2432	-1.22	0.0	3.0	1.21	Hadh2 Sirt1
14	path:mmu00760: Nicotinate and nicotinamide metabolism	4	4	73	47	2395	-1.33	0.0	2.68	0.98	Nt5c Nt5c2 Pbef1 Sirt1
15	path:mmu00380: Tryptophan metabolism	5	5	72	70	2372	-1.36	0.0	2.57	0.94	1600013P15Rik Fancl Hadh2 Hrmt1l2 Pja1
16	path:mmu04010: MAPK signaling pathway	10	10	67	221	2221	-1.71	0.0	1.82	0.52	Cdc42 Gadd45a Hras1 Hspa9a Map2k4 Map3k7 Mapk13 Pak1 Ppp5c Sos2
17	path:mmu00450: Selenoamino acid metabolism	2	2	75	16	2426	-1.88	0.0	2.27	0.72	1600013P15Rik Hrmt1l2
18	path:mmu04620: Toll-like receptor signaling pathway	5	5	72	89	2353	-1.95	0.0	1.85	0.52	Irf3 Map2k4 Map3k7 Mapk13 Tlr3
19	path:mmu00190: Oxidative phosphorylation	1	1	76	114	2328	-2.01	0.0	0.03	0.0	Ndufc2
20	path:mmu00310: Lysine degradation	3	3	74	41	2401	-2.08	0.0	1.9	0.52	Hadh2 Shmt1 Tmlhe
21	path:mmu00460: Cyanoamino acid metabolism	1	1	76	3	2439	-2.13	0.0	2.15	0.67	Shmt1
22	path:mmu04310: Wnt signaling pathway	6	6	71	135	2307	-2.23	0.0	1.35	0.45	Fzd6 Map3k7 Nfatc3 Ruvbl1 Siah1a Tcf7l2
23	path:mmu04510: Focal adhesion	8	8	69	206	2236	-2.26	0.0	1.11	0.38	Cdc42 Hras1 Ilk Lama5 Pak1 Pgf Sos2 Tnk1
24	path:mmu00340: Histidine metabolism	2	2	75	24	2418	-2.39	0.0	1.67	0.45	1600013P15Rik Hrmt1l2
25	path:mmu00510: N-Glycan biosynthesis	2	2	75	25	2417	-2.44	0.0	1.61	0.45	Dibd1 Man1b
26	path:mmu04020: Calcium signaling pathway	4	4	73	177	2265	-2.47	0.0	0.2	0.07	Adcy3 Calm2 Nfatc3 Slc25a5
27	path:mmu04210: Apoptosis	1	1	76	88	2354	-2.58	0.0	0.06	0.02	Bid
28	path:mmu00150: Androgen and estrogen metabolism	2	2	75	30	2412	-2.63	0.0	1.36	0.45	1600013P15Rik Hrmt1l2
29	path:mmu04512: ECM-receptor interaction	1	1	76	83	2359	-2.68	0.0	0.07	0.02	Lama5
30	path:mmu00521: Streptomycin biosynthesis	1	1	76	7	2435	-2.7	0.0	1.51	0.45	Isyna1
31	path:mmu00730: Thiamine metabolism	1	1	76	7	2435	-2.7	0.0	1.51	0.45	Nt5c
32	path:mmu04910: Insulin signaling pathway	4	4	73	129	2313	-2.74	0.0	0.53	0.17	Calm2 Hras1 Prkag2 Sos2
33	path:mmu04520: Adherens junction	3	3	74	71	2371	-2.76	0.0	0.93	0.32	Cdc42 Map3k7 Tcf7l2
34	path:mmu00062: Fatty acid biosynthesis (path 2)	1	1	76	8	2434	-2.79	0.0	1.41	0.45	Hadh2
35	path:mmu04540: Gap junction	3	3	74	81	2361	-2.83	0.0	0.74	0.29	Adcy3 Hras1 Sos2
36	path:mmu04070: Phosphatidylinositol signaling system	1	1	76	75	2367	-2.84	0.0	0.1	0.02	Calm2
37	path:mmu00350: Tyrosine metabolism	2	2	75	38	2404	-2.84	0.0	1.06	0.38	1600013P15Rik Hrmt1l2
38	path:mmu00400: Phenylalanine, tyrosine and tryptophan biosynthesis	1	1	76	9	2433	-2.87	0.0	1.32	0.45	Farslb
39	path:mmu00750: Vitamin B6 metabolism	1	1	76	9	2433	-2.87	0.0	1.32	0.45	Nt5c
40	path:mmu00040: Pentose and glucuronate interconversions	1	1	76	10	2432	-2.93	0.0	1.24	0.45	Rpe
41	path:mmu00680: Methane metabolism	1	1	76	10	2432	-2.93	0.0	1.24	0.45	Shmt1
42	path:mmu05060: Prion disease	1	1	76	10	2432	-2.93	0.0	1.24	0.45	Lamr1
43	path:mmu04610: Complement and coagulation cascades	1	1	76	67	2375	-2.98	0.0	0.13	0.03	F3
44	path:mmu00670: One carbon pool by folate	1	1	76	12	2430	-3.04	0.0	1.1	0.38	Shmt1
45	path:mmu00910: Nitrogen metabolism	1	1	76	13	2429	-3.08	0.0	1.04	0.38	Car2
46	path:mmu00562: Inositol phosphate metabolism	1	1	76	56	2386	-3.15	0.0	0.18	0.07	Isyna1
47	path:mmu00770: Pantothenate and CoA biosynthesis	1	1	76	15	2427	-3.15	0.0	0.94	0.32	Sirt1
48	path:mmu00602: Blood group glycolipid biosynthesis-neolactoseries	1	1	76	16	2426	-3.18	0.0	0.89	0.31	Gcnt2
49	path:mmu00071: Fatty acid metabolism	1	1	76	53	2389	-3.19	0.0	0.2	0.07	Hadh2
50	path:mmu00564: Glycerophospholipid metabolism	1	1	76	52	2390	-3.2	0.0	0.21	0.07	Lypla1
51	path:mmu00251: Glutamate metabolism	1	1	76	18	2424	-3.23	0.0	0.81	0.29	Gnpnat1
52	path:mmu00604: Ganglioside biosynthesis	1	1	76	18	2424	-3.23	0.0	0.81	0.29	Galgt1
53	path:mmu00710: Carbon fixation	1	1	76	19	2423	-3.25	0.0	0.77	0.29	Rpe
54	path:mmu00030: Pentose phosphate pathway	1	1	76	21	2421	-3.28	0.0	0.7	0.29	Rpe
55	path:mmu00512: O-Glycan biosynthesis	1	1	76	21	2421	-3.28	0.0	0.7	0.29	Galnt3
56	path:mmu00970: Aminoacyl-tRNA biosynthesis	1	1	76	21	2421	-3.28	0.0	0.7	0.29	Farslb
57	path:mmu00632: Benzoate degradation via CoA ligation	1	1	76	44	2398	-3.28	0.0	0.28	0.1	Hadh2
58	path:mmu00051: Fructose and mannose metabolism	1	1	76	37	2405	-3.33	0.0	0.36	0.16	Nt5c
59	path:mmu05040: Huntington's disease	1	1	76	26	2416	-3.33	0.0	0.56	0.18	Calm2
60	path:mmu00330: Arginine and proline metabolism	1	1	76	36	2406	-3.34	0.0	0.38	0.16	Lap3
61	path:mmu00650: Butanoate metabolism	1	1	76	36	2406	-3.34	0.0	0.38	0.16	Hadh2
62	path:mmu00561: Glycerolipid metabolism	1	1	76	34	2408	-3.34	0.0	0.41	0.16	Gyk
63	path:mmu00260: Glycine, serine and threonine metabolism	1	1	76	33	2409	-3.35	0.0	0.42	0.16	Shmt1
64	path:mmu00600: Glycosphingolipid metabolism	1	1	76	33	2409	-3.35	0.0	0.42	0.16	Sgpp1
65	path:mmu00500: Starch and sucrose metabolism	1	1	76	29	2413	-3.35	0.0	0.5	0.16	Ifih1
66	path:mmu00280: Valine, leucine and isoleucine degradation	1	1	76	31	2411	-3.35	0.0	0.46	0.16	Hadh2
