# Supplementary material for: A genomic analysis of mouse models of breast cancer reveals molecular features of mouse models and relationships to human breast cancer
Source: Breast Cancer Res. 2014 Jun 5;16(3):R59. doi: 10.1186/bcr3672 (PMC4078930; doi:10.1186/bcr3672)
Supplement: Additional file 2 — Fold change values organized by mouse tumor model type comparing the mouse model to all other types of mouse models. [file bcr3672-S2.zip › Additional_file_2/BRCAnull_SAM/AdditionalFile37_BRCAnull_SAM/DownregulatedGenesgather_transfac_121026.txt]

#	Annotation	Total Genes With Ann	Your Genes (With Ann)	Your Genes (No Ann)	Genome (With Ann)	Genome (No Ann)	ln(Bayes factor)	neg ln(p value)	FE: neg ln(p value)	FE: neg ln(FDR)	Genes
1	V$E2F1_Q6: E2F-1	321	321	116	8023	7711	41.92	11.93	47.51	41.68	1200009K13Rik 1200013F24Rik 1500006O09Rik 1600013P15Rik 2210008M09Rik 2310075C12Rik 2410012M04Rik 2810037C03Rik 2810405I11Rik 2810441O16Rik 4930487N19Rik 4930584N22Rik 5430413I02Rik 5930412E23Rik 6030457N17Rik 9330161F08Rik 9430077D24Rik AV216087 Adcy3 Add3 Anxa7 Ap1g2 Ap1m2 Ap4s1 Apg5l Arbp Arhgef16 Arhgef5 Arpc4 Asb13 Atad3a Aup1 BC003277 BC003332 BC005537 BC006933 BC010552 BC031593 BC037006 Bc…
2	V$E2F1_Q6_01	232	232	205	5423	10311	27.97	11.93	33.41	28.27	1200009K13Rik 1200013F24Rik 2210008M09Rik 2310008M20Rik 2310075C12Rik 2410012M04Rik 2810037C03Rik 2810405I11Rik 2810441O16Rik 4930584N22Rik 5430413I02Rik 5930412E23Rik 9330161F08Rik 9430077D24Rik Adcy3 Add3 Ap1g2 Ap1m2 Ap4s1 Apg5l Arhgef5 Asb13 Aup1 BC003277 BC003332 BC005537 BC006933 BC010552 BC031593 BC037006 Bst2 C1d C1qdc1 Cadps2 Calm2 Car2 Cct2 Cdk7 Cdkl2 Cenpc1 Chchd5 Chchd6 Cipp Cirbp Ckap…
3	V$KROX_Q6	251	251	186	6114	9620	27.03	11.93	32.47	27.73	1200013F24Rik 1500006O09Rik 1810014L12Rik 2210008M09Rik 2310008M20Rik 2310061G07Rik 2410012M04Rik 2810037C03Rik 2810405I11Rik 3110001N18Rik 4930487N19Rik 5930412E23Rik 9330161F08Rik 9430077D24Rik 9530027K23Rik AV216087 Adcy3 Add3 Anxa4 Anxa7 Ap4s1 Arbp Arpc4 Atad3a Aup1 BC003277 BC003332 BC005537 BC010552 BC017158 BC037006 Cadps2 Calm2 Car2 Cct2 Cdc42 Cdkl2 Cenpc1 Chchd6 Cirbp Cklfsf6 Clcn3 Cldn3…
4	V$E2F_Q3_01	226	226	211	5317	10417	25.9	11.93	31.32	26.87	1200009K13Rik 1200013F24Rik 1500006O09Rik 1600013P15Rik 2210008M09Rik 2310008M20Rik 2310075C12Rik 2810037C03Rik 2810405I11Rik 2810441O16Rik 4930584N22Rik 5930412E23Rik 6030457N17Rik 9330161F08Rik 9530027K23Rik AV216087 Adcy3 Agtpbp1 Ap1g2 Ap1m2 Ap4s1 Apg5l Asb13 Atad3a Aup1 BC003277 BC005537 BC006933 BC010552 BC037006 C1d C1qdc1 Cadps2 Canx Car2 Ccnc Chchd5 Cirbp Cklfsf6 Cldn3 Cldn4 Cldn7 Clk4 Cn…
5	V$E2F_Q6: E2F	379	379	58	11434	4300	21.35	11.93	26.9	22.67	1110064N10Rik 1200009K13Rik 1200013F24Rik 1500006O09Rik 1600013P15Rik 1700020M16Rik 1810014L12Rik 1810060J02Rik 2010308M01Rik 2210008M09Rik 2310008M20Rik 2310075C12Rik 2410012M04Rik 2810037C03Rik 2810405I11Rik 2810441O16Rik 3110001N18Rik 3830408P06Rik 4930487N19Rik 4930584N22Rik 5430413I02Rik 5930412E23Rik 6030457N17Rik 9330161F08Rik 9430077D24Rik 9530027K23Rik AI256711 AV216087 Actg2 Adcy3 Add3 …
6	V$E2F1DP1_01: E2F-1:DP-1 heterodimer	190	190	247	4412	11322	20.16	11.93	25.54	21.5	1200009K13Rik 1500006O09Rik 2210008M09Rik 2410012M04Rik 2810405I11Rik 2810441O16Rik 4930584N22Rik 5430413I02Rik 5930412E23Rik 9330161F08Rik 9430077D24Rik Adcy3 Add3 Ap1g2 Ap1m2 Apg5l Arbp Arhgef16 Arhgef5 Arpc4 Asb13 Atad3a Aup1 BC005537 BC006933 BC031593 Bst2 C1d Cadps2 Calm2 Car2 Cct2 Cdkl2 Cenpc1 Chchd5 Cipp Cirbp Ckap2 Cklfsf6 Cldn4 Cops5 Coro2a Cryz Cte1 Cutc Cxxc1 D11Wsu68e D1Ertd251e Dalrd…
7	V$ELK1_02: Elk-1	389	389	48	12041	3693	18.56	11.93	24.12	20.23	1110064N10Rik 1200009K13Rik 1200013F24Rik 1600013P15Rik 1700020M16Rik 1810014L12Rik 1810060J02Rik 2010308M01Rik 2210008M09Rik 2310008M20Rik 2310061G07Rik 2310075C12Rik 2410012M04Rik 2810037C03Rik 2810405I11Rik 2810429O05Rik 2810441O16Rik 3110001N18Rik 3830408P06Rik 4930487N19Rik 4930584N22Rik 5430413I02Rik 5930412E23Rik 6030457N17Rik 9330161F08Rik 9430077D24Rik 9530027K23Rik AI256711 AV216087 Ada…
8	V$E2F1_Q3_01	182	182	255	4269	11465	17.89	11.93	23.23	19.47	1200009K13Rik 1500006O09Rik 1600013P15Rik 2310008M20Rik 2410012M04Rik 2810405I11Rik 2810441O16Rik 4930487N19Rik 4930584N22Rik 5930412E23Rik 9330161F08Rik AV216087 Adcy3 Add3 Apg5l Atad3a Aup1 BC003332 BC005537 BC006933 BC010552 BC037006 Bcap29 C1qdc1 Cadps2 Calm2 Canx Chchd6 Cirbp Ckap2 Cldn7 Clk4 Clp1 Cnot7 Copg2 Cops5 Cryz Cte1 Cul4b Cutc Cxxc1 Cyb561 D11Wsu68e D1Ertd251e Dalrd3 Dbr1 Dctn6 Dedd…
9	V$MYCMAX_B: c-Myc:Max binding sites	231	231	206	5955	9779	16.84	11.93	22.14	18.5	1110064N10Rik 1200009K13Rik 1600013P15Rik 1810014L12Rik 1810060J02Rik 2410012M04Rik 2810037C03Rik 2810405I11Rik 3830408P06Rik 4930403J22Rik 4930487N19Rik 5930412E23Rik 6030457N17Rik 9330161F08Rik 9530027K23Rik AI256711 Adcy3 Add3 Agtpbp1 Anxa7 Ap4s1 Apg5l Asb13 Atad3a Aup1 BC003332 BC005537 BC006933 BC037006 Bcap29 Bst2 C1d Cadps2 Canx Car2 Cct2 Cdk7 Cdkl2 Cenpc1 Chchd5 Chchd6 Cipp Ckap2 Cklfsf6 …
10	V$E2F1_Q4: E2F-1	184	184	253	4426	11308	16.12	11.93	21.42	17.88	1200009K13Rik 1200013F24Rik 1500006O09Rik 1810060J02Rik 2310075C12Rik 2410012M04Rik 2810405I11Rik 4930487N19Rik 5930412E23Rik 6030457N17Rik 9530027K23Rik AI256711 Adcy3 Ap1g2 Ap1m2 Apg5l Asb13 Aup1 BC005537 BC006933 BC010552 BC037006 C1d C1qdc1 Cadps2 Calm2 Canx Car2 Ccnc Cdk7 Chchd5 Ckap2 Cklfsf6 Clcn3 Clk4 Clp1 Cnot7 Cops5 Coro2a Crbn Cryz Cxxc1 Cyb561 D0H8S2298E Dalrd3 Dbr1 Dedd2 Dfna5h Dhx9 D…
11	V$USF_Q6: upstream stimulating factor	333	333	104	9839	5895	15.19	11.93	20.53	17.09	1110064N10Rik 1500006O09Rik 1600013P15Rik 1810014L12Rik 1810060J02Rik 2010308M01Rik 2210008M09Rik 2310008M20Rik 2310075C12Rik 2810037C03Rik 2810405I11Rik 3830408P06Rik 4930403J22Rik 4930487N19Rik 5430413I02Rik 5930412E23Rik 6030457N17Rik 9430077D24Rik 9530027K23Rik AI256711 AV216087 Actg2 Adamdec1 Adcy3 Add3 Anxa4 Anxa7 Ap1g2 Ap1m2 Ap4s1 Apg5l Arhgef5 Arpc4 Asb13 Atad3a Aup1 BC003277 BC003332 BC0…
12	V$E2F_Q4: E2F	209	209	228	5305	10429	15.15	11.93	20.42	17.07	1200009K13Rik 1200013F24Rik 1810014L12Rik 2210008M09Rik 2310008M20Rik 2310075C12Rik 2810037C03Rik 2810405I11Rik 2810441O16Rik 5430413I02Rik 5930412E23Rik 6030457N17Rik 9330161F08Rik 9430077D24Rik 9530027K23Rik Actg2 Adcy3 Add3 Ap1m2 Ap4s1 Apg5l Arhgef5 Asb13 Aup1 BC003277 BC005537 BC006933 BC017158 BC037006 Bst2 C1d C1qdc1 Cadps2 Car2 Cdkl2 Chchd5 Cipp Cklfsf6 Cldn3 Cldn4 Clk4 Clp1 Clu Cnot2 Cnot…
13	V$DEAF1_01	134	134	303	3003	12731	13.34	11.93	18.66	15.39	1500006O09Rik 1600013P15Rik 2310008M20Rik 2810429O05Rik 2810441O16Rik 4930487N19Rik 5930412E23Rik 6030457N17Rik 9330161F08Rik 9430077D24Rik Add3 Apg5l Arhgef5 Arpc4 BC006933 BC037006 C1qdc1 Calm2 Ccnc Cct2 Cdkl2 Cipp Cklfsf6 Clcn3 Cldn3 Cldn7 Cnot7 Cops5 D0H8S2298E Dalrd3 Dfna5h Eefsec Egr1 Eva1 Fancl Fdft1 Fkbp2 Fubp1 Galgt1 Galnt3 Gltscr2 Gnl3 Guk1 Hnrpc Hnrpr Hpn Hrmt1l2 Hspe1 Ica1 Ier2 Ilk Ir…
14	V$E2F_Q4_01	131	131	306	2935	12799	12.88	11.93	18.19	15.0	1200009K13Rik 1200013F24Rik 2810037C03Rik 2810405I11Rik 2810441O16Rik 5930412E23Rik 6030457N17Rik 9330161F08Rik AV216087 Adcy3 Ap1g2 Ap4s1 Apg5l Asb13 BC006933 BC037006 C1d C1qdc1 Cadps2 Car2 Cklfsf6 Cldn3 Cldn7 Clk4 Cnot7 Cops5 Coro2a Cryz Ctgf Cul4b Dbr1 Dfna5h Dhx9 Dr1 Dtymk Eef1e1 Eif5a Epb4.1l4a Ezh2 F3 Fbl Fbxo8 Fdft1 Fubp1 Galgt1 Galnt3 Ggh Gtpbp4 Hmgb2 Hnrpr Hrmt1l2 Ica1 Ifih1 Irf2 Irf3 I…
15	V$NRF2_01: nuclear respiratory factor 2	115	115	322	2581	13153	10.35	11.93	15.64	12.51	1110064N10Rik 1200009K13Rik 1600013P15Rik 1700020M16Rik 1810060J02Rik 2810441O16Rik 4930487N19Rik 4930584N22Rik Ap4s1 Arpc4 Aup1 BC003332 C1qdc1 Calm2 Cct2 Cdk7 Cdkl2 Chchd5 Cklfsf6 Clcn3 Cldn7 Clk4 Clp1 Copg2 Cops5 Cutc Cyb561 D11Wsu68e Dalrd3 Dbr1 Dfna5h Dhx9 Dr1 Dtymk Epb4.1l4a Fbl Fbxo8 Gmfb Gtpbp4 Gyk Hpn Hspa9a Ifih1 Ilk Irf2 Ivns1abp Jagn1 Katna1 Lamr1 Lap3 Lisch7 Lsm5 Lsm8 Lypla1 Mal Mat2…
16	V$E2F1_Q4_01	136	136	301	3244	12490	9.98	11.93	15.22	12.16	1200009K13Rik 1200013F24Rik 2810037C03Rik 2810405I11Rik 2810441O16Rik 5930412E23Rik 6030457N17Rik 9330161F08Rik AV216087 Adcy3 Ap1g2 Ap4s1 Apg5l Asb13 BC006933 BC037006 C1d C1qdc1 Cadps2 Car2 Cklfsf6 Cldn3 Cldn7 Clk4 Cnot7 Cops5 Coro2a Cryz Ctgf Cul4b Dbr1 Dfna5h Dhx9 Dr1 Dtymk Eef1e1 Eif5a Epb4.1l4a Ezh2 F3 Fbl Fbxo8 Fdft1 Fubp1 Galgt1 Galnt3 Ggh Gtpbp4 Hmgb2 Hnrpr Hrmt1l2 Ica1 Ifih1 Irf2 Irf3 I…
17	V$PAX3_B: Pax-3 binding sites	313	313	124	9474	6260	9.17	11.93	14.35	11.34	1110064N10Rik 1200009K13Rik 1200013F24Rik 1500006O09Rik 1810014L12Rik 1810060J02Rik 2010308M01Rik 2310008M20Rik 2310061G07Rik 2310075C12Rik 2810037C03Rik 2810405I11Rik 2810429O05Rik 2810441O16Rik 3830408P06Rik 4930403J22Rik 4930584N22Rik 5430413I02Rik 5930412E23Rik 6030457N17Rik 9330161F08Rik 9530027K23Rik AI256711 AV216087 Actg2 Add3 Anxa4 Anxa7 Ap1m2 Ap4s1 Arbp Arhgef16 Arhgef5 Asb13 Atad3a Aup…
18	V$POU1F1_Q6	128	128	309	6367	9367	8.58	11.93	0.0	0.0	1110064N10Rik 1200009K13Rik 1200013F24Rik 2210008M09Rik 2310008M20Rik 2310061G07Rik 2810037C03Rik 2810405I11Rik 3830408P06Rik Adamdec1 Agtpbp1 Ap1m2 Ap4s1 Apg5l Asb13 Atad3a BC003332 BC004690 BC006933 BC031593 Bbs2 Cct2 Cdc42 Cenpc1 Cipp Ckap2 Cklfsf6 Clcn3 Clu Cnot2 Cops5 Crbn Cryz Cul4b Cutc D11Wsu68e Dalrd3 Dbr1 Dfna5h Ebp Eef1e1 Eefsec Ezh2 Fancl Fem1b Gmfb Gnpnat1 Gtl3 Hebp2 Hirip5 Hnrpc Hnr…
19	V$CREBATF_Q6	170	170	267	4509	11225	7.43	11.52	12.53	9.58	1110064N10Rik 1200013F24Rik 1810060J02Rik 2310008M20Rik 2310061G07Rik 2310075C12Rik 2410012M04Rik 2810405I11Rik 2810441O16Rik 3110001N18Rik 4930584N22Rik 5430413I02Rik 5930412E23Rik 9430077D24Rik AI429613 AV216087 Actg2 Adcy3 Anxa7 Ap1m2 Apg5l Arbp Arhgef5 Arpc4 Aup1 BC005537 BC006933 Bbs2 C1d Calm2 Canx Ccnc Cct2 Cdk7 Cdkl2 Cirbp Ckap2 Cklfsf6 Clcn3 Cldn3 Cldn7 Clk4 Clp1 Clu Cnot7 Cops5 Dbr1 Dfn…
20	V$CETS1P54_01: c-Ets-1(p54)	327	327	110	10189	5545	7.04	11.01	12.17	9.28	1110064N10Rik 1200009K13Rik 1200013F24Rik 1600013P15Rik 1700020M16Rik 1810060J02Rik 2010308M01Rik 2210008M09Rik 2310008M20Rik 2310061G07Rik 2410012M04Rik 2810037C03Rik 2810405I11Rik 2810429O05Rik 2810441O16Rik 3110001N18Rik 3830408P06Rik 4930487N19Rik 5430413I02Rik 5930412E23Rik 6030457N17Rik 9330161F08Rik 9430077D24Rik 9530027K23Rik AI256711 AI429613 AV216087 Adcy3 Add3 Agtpbp1 Anxa7 Ap1g2 Ap4s1…
21	V$CREB_Q4_01	169	169	268	4543	11191	6.54	10.54	11.61	8.8	1110064N10Rik 1200013F24Rik 1810060J02Rik 2310008M20Rik 2310075C12Rik 2410012M04Rik 2810405I11Rik 2810441O16Rik 3110001N18Rik 4930584N22Rik 5430413I02Rik 5930412E23Rik 9430077D24Rik AI429613 Actg2 Adcy3 Ap1m2 Apg5l Arbp Arpc4 Aup1 BC005537 BC006933 Bbs2 C1d Calm2 Canx Ccnc Cct2 Cdk7 Cdkl2 Cirbp Ckap2 Cklfsf6 Clcn3 Cldn3 Cldn7 Clk4 Clp1 Cnot7 Cops5 Dbr1 Dfna5h Dibd1 Dp1l1 Dsg2 Dtymk Dusp16 Eef1a1 …
22	V$CREB_Q2_01	176	176	261	4778	10956	6.54	10.54	11.59	8.8	1110064N10Rik 1200013F24Rik 1810060J02Rik 2310008M20Rik 2310075C12Rik 2410012M04Rik 2810405I11Rik 2810441O16Rik 3110001N18Rik 4930584N22Rik 5430413I02Rik 5930412E23Rik 9430077D24Rik AI429613 Actg2 Adcy3 Ap1m2 Apg5l Arpc4 Aup1 BC005537 BC006933 Bbs2 Bcap29 C1d Calm2 Canx Cct2 Cdk7 Cdkl2 Cenpc1 Cirbp Cklfsf6 Clcn3 Cldn3 Cldn7 Clk4 Clp1 Cnot7 Cops5 Cxxc1 Dbr1 Dfna5h Dibd1 Dock9 Dp1l1 Dsg2 Dtymk Dusp…
23	V$E2F_Q6_01	81	81	356	1814	13920	5.73	9.73	10.99	8.24	1200009K13Rik 2810405I11Rik 2810441O16Rik 5930412E23Rik 9330161F08Rik Adcy3 Ap4s1 Apg5l Asb13 BC006933 BC037006 C1d C1qdc1 Cldn3 Cnot7 Cops5 Coro2a Ctgf Cul4b Dfna5h Dhx9 Dr1 Eef1e1 Eif5a Ezh2 Fbxo8 Galgt1 Galnt3 Ggh Hmgb2 Hrmt1l2 Ica1 Ifih1 Irf3 Irx5 Kcnk1 Klf5 Krtcap3 Lad1 Lama5 Lamr1 Limk2 Lsm8 Map3k7 Mat2a Mglap Mpdu1 Nol7 Npm1 Nsbp1 Nvl Pja1 Plekhf2 Pnkp Ppm1d Ptger4 Rbmxrt Rnf134 Rpa3 Rpl5 …
24	V$AHR_Q5: aryl hydrocarbon / dioxin receptor	81	81	356	1846	13888	5.16	9.07	10.39	7.68	1500006O09Rik 9530027K23Rik Anxa7 Ap4s1 Arbp BC010552 C1qdc1 Calm2 Canx Chchd6 Cnot7 D1Ertd251e Dbr1 Dctn6 Dedd2 Dibd1 Eef1e1 Eefsec Eif5a Ero1l Eva1 Fubp1 Fxn Fzd6 Galgt1 Gnpnat1 Guk1 Hnrpr Hsdl2 Hspa9a Ier2 Irf3 Lap3 Limk2 Marveld2 Mtap7 Ndufc2 Nfatc3 Nme5 Nudcd2 Nudt14 Pbef1 Perp Plek2 Plekhf2 Pnn Pof1b Prkd2 Prss19 Rab10 Rab20 Ranbp9 Rbmxrt Rfk Rpa3 Rpl12 Rpl13a Rpl15 Rpl4 Rpl5 Rpo1-1 Rps4x R…
25	V$VMYB_01: v-Myb	348	348	89	11182	4552	5.12	9.07	10.23	7.58	1110064N10Rik 1200009K13Rik 1200013F24Rik 1600013P15Rik 1810014L12Rik 1810060J02Rik 2010308M01Rik 2210008M09Rik 2310008M20Rik 2410012M04Rik 2810037C03Rik 2810405I11Rik 2810429O05Rik 2810441O16Rik 3110001N18Rik 3830408P06Rik 4930403J22Rik 4930487N19Rik 4930584N22Rik 5430413I02Rik 5930412E23Rik 6030457N17Rik 9330161F08Rik 9430077D24Rik 9530027K23Rik AI256711 AV216087 Adamdec1 Add3 Agtpbp1 Anxa4 Anx…
26	V$VMYB_02: v-Myb	102	102	335	2506	13228	4.83	8.75	9.97	7.39	1200013F24Rik 1600013P15Rik 1810014L12Rik 2410012M04Rik 2810441O16Rik 5930412E23Rik 9330161F08Rik 9530027K23Rik Add3 Anxa4 Ap1g2 Aup1 BC005537 BC037006 Calm2 Cenpc1 Cirbp Ckap2 Cldn3 Cldn7 Clp1 Cnot2 Cnot7 Crbn Cul4b Cutc D0H8S2298E Dalrd3 Dr1 Dtymk Eppk1 Ezh2 Fzd6 Galgt1 Gltscr2 Gmfb Gphn Hiat1 Hnrpr Isyna1 Itm1 Jagn1 Lad1 Luc7l2 Lypla1 Mat2a Mpp6 Mrpl19 Mrpl50 Mrpl52 Mrps31 Ndufc2 Nfe2l3 Nme5 N…
27	V$TANTIGEN_B: Major T-antigen binding sites	76	76	361	1720	14014	4.76	8.75	9.99	7.39	1500006O09Rik 1700020M16Rik 1810014L12Rik 2810037C03Rik 2810429O05Rik 4930584N22Rik 6030457N17Rik AI429613 Ap1m2 Arbp Bst2 C1qdc1 Ckap2 Cklfsf6 Cldn4 Cutc Cxxc1 D1Ertd251e Dalrd3 Dbr1 Dhx9 Dr1 Eef1e1 Eefsec Eva1 Fzd6 Gltscr2 Guk1 Kbtbd2 Krt1-18 Lad1 Lama5 Lamr1 Lcn2 Limk2 Mansc1 Mapk13 Mybbp1a Nola2 Npm1 Nrd1 Nt5c2 Pdcd6ip Pex12 Plekhf2 Pnkp Prim1 Prss8 Rab25 Rab3ip Rnf14 Rpl23a Rpl5 Rps15 Rps19 …
28	V$E2F4DP2_01: E2F-4:DP-2 heterodimer	77	77	360	1764	13970	4.51	8.43	9.73	7.22	2210008M09Rik 2410012M04Rik 2810405I11Rik 5430413I02Rik 5930412E23Rik Ap1g2 Ap1m2 Apg5l Arhgef5 Asb13 Aup1 BC005537 BC031593 Bst2 C1d Cadps2 Car2 Cipp Ckap2 Cklfsf6 Cops5 Coro2a Cxxc1 Dedd2 Dfna5h Dhx9 Dr1 Eef1a1 Eef1e1 Ezh2 Fancl Gnl3 Gnpnat1 Gphn Hmgb2 Hnrpc Hrmt1l2 Irf3 Irf6 Itm1 Katna1 Lad1 Lamr1 Lsm5 Luc7l2 Map3k7 Mapk13 Mpdu1 Msh2 Nol7 Nola2 Nrd1 Nudt14 Nvl Paics Pard6b Plekhf2 Ppm1d Ptger4…
29	V$E2F1DP2_01: E2F-1:DP-2 heterodimer	52	52	385	1049	14685	4.4	8.28	9.75	7.22	2210008M09Rik 2810405I11Rik 5930412E23Rik Ap1m2 Apg5l Arhgef5 Asb13 BC005537 Bst2 C1d Cadps2 Car2 Cipp Cklfsf6 Cops5 Coro2a Cxxc1 Dhx9 Dr1 Eef1e1 Ezh2 Fancl Gnl3 Gnpnat1 Hmgb2 Hrmt1l2 Irf3 Itm1 Lad1 Lamr1 Lsm5 Luc7l2 Map3k7 Mapk13 Mpdu1 Msh2 Nvl Paics Pard6b Plekhf2 Ppm1d Rbmxrt Rpl3 Rps20 Rps26 Snrpd2 Spint2 Tbc1d15 Tdrd3 Txnl5 Ung Vrk3
30	V$MINI20_B: Muscle initiator sequence-20	305	305	132	9601	6133	4.23	8.11	9.21	6.74	1110064N10Rik 1200009K13Rik 1200013F24Rik 1500006O09Rik 1810060J02Rik 2210008M09Rik 2310008M20Rik 2310061G07Rik 2410012M04Rik 2810405I11Rik 2810429O05Rik 4930487N19Rik 4930584N22Rik 5930412E23Rik 6030457N17Rik 9330161F08Rik 9430077D24Rik 9530027K23Rik AI256711 AV216087 Actg2 Adamdec1 Adcy3 Add3 Agtpbp1 Anxa7 Arbp Arhgef16 Arhgef5 Arpc4 Asb13 Atad3a Aup1 BC003277 BC003332 BC004690 BC005537 BC01055…
31	V$MEF2_02: myogenic MADS factor MEF-2	13	13	424	1161	14573	3.85	7.79	0.0	0.0	Clu D0H8S2298E Dfna5h Fancl Gmfb Igbp1 Katna1 Map2k4 Mat2b Plekha1 Rpl41 Rpo1-1 Sgk3
32	V$ATF4_Q2: activating transcription factor 4	138	138	299	3779	11955	3.36	7.22	8.32	5.89	1110064N10Rik 2810405I11Rik 3110001N18Rik 3830408P06Rik 4930403J22Rik 5930412E23Rik 9430077D24Rik AI256711 Adcy3 Apg5l Arhgef5 Arpc4 Asb13 Aup1 BC005537 BC006933 Bcap29 Bst2 C1d Calm2 Ccnc Cct2 Cenpc1 Chchd5 Chchd6 Cirbp Clcn3 Cldn7 Clk4 Cnot2 Cnot7 Csrp1 Dp1l1 Dr1 Dsg2 Dtymk Dusp16 Eef1a1 Egr1 Eif5a Elovl7 Ero1l F3 Fbl Fem1b Fkbp2 Foxa1 Fubp1 Fxn Gabarapl1 Gadd45a Glmn Gltscr2 Gnpnat1 Gtl3 Gtpbp…
33	V$ELK1_01: Elk-1	146	146	291	4053	11681	3.27	7.1	8.21	5.81	1110064N10Rik 1200013F24Rik 1600013P15Rik 1700020M16Rik 1810060J02Rik 2210008M09Rik 2810405I11Rik 2810429O05Rik 3110001N18Rik 4930584N22Rik 9430077D24Rik 9530027K23Rik AI256711 AV216087 Agtpbp1 Ap1g2 Apg5l Arhgef16 Arpc4 BC010552 C1qdc1 Calm2 Car2 Cdk7 Cdkl2 Chchd5 Chchd6 Cipp Cldn4 Cldn7 Clk4 Cnot2 Cops5 Coro2a Cutc Cyb561 D11Wsu68e Dalrd3 Dbr1 Dr1 Dtymk Eef1e1 Egr1 Epb4.1l4a Eppk1 Eps8l2 Ero1l …
34	V$MRF2_01: modulator recognition factor 2	232	232	205	9660	6074	3.24	7.1	0.0	0.0	1110064N10Rik 1200009K13Rik 1200013F24Rik 1500006O09Rik 1600013P15Rik 1810014L12Rik 2010308M01Rik 2210008M09Rik 2310008M20Rik 2310061G07Rik 2310075C12Rik 2410012M04Rik 2810037C03Rik 2810429O05Rik 2810441O16Rik 3110001N18Rik 3830408P06Rik 4930403J22Rik 5930412E23Rik 6030457N17Rik 9330161F08Rik 9530027K23Rik AI429613 AV216087 Adamdec1 Agtpbp1 Anxa7 Ap1m2 Ap4s1 Apg5l Arhgef16 Arhgef5 BC003332 BC0046…
35	V$OCT1_06: octamer-binding factor 1	205	205	232	8683	7051	3.03	6.84	0.0	0.0	1110064N10Rik 1200009K13Rik 1200013F24Rik 1700020M16Rik 1810060J02Rik 2310008M20Rik 2410012M04Rik 2810037C03Rik 2810429O05Rik 3830408P06Rik 4930403J22Rik 5930412E23Rik 9330161F08Rik Adamdec1 Agtpbp1 Anxa4 Anxa7 Ap4s1 Arhgef16 Asb13 Atad3a BC003332 BC006933 BC017158 Bbs2 Bcap29 Bst2 Cadps2 Canx Car2 Ccnc Cdc42 Cdk7 Ckap2 Cklfsf6 Clcn3 Cldn3 Cldn4 Cldn7 Cnot2 Copg2 Cops5 Crbn Cul4b D0H8S2298E D1Ert…
36	V$OCT1_02: octamer factor 1	114	114	323	5322	10412	3.01	6.84	0.0	0.0	1200013F24Rik 1810060J02Rik 2010308M01Rik 2410012M04Rik 2810405I11Rik 2810429O05Rik 3110001N18Rik 9330161F08Rik Adamdec1 Agtpbp1 Ap4s1 Asb13 BC004690 Bst2 Calm2 Canx Cenpc1 Chchd5 Clcn3 Clk4 Cnot2 Cryz Cutc D0H8S2298E D11Wsu68e D1Ertd251e Dp1l1 Ebp Eef1a1 Ero1l Fancl Fbl Gadd45a Galnt3 Gcnt2 Gnl3 Gnpnat1 Hirip5 Hmgb2 Ica1 Id4 Idi1 Ier3 Irf2 Irf3 Itm1 Jagn1 Katna1 Kctd1 Lancl2 Lgals7 Lrrc16 Lsm8 L…
37	V$WHN_B: winged-helix factor nude	137	137	300	3779	11955	2.99	6.8	7.94	5.57	1110064N10Rik 1200013F24Rik 1500006O09Rik 1600013P15Rik 2810405I11Rik 2810441O16Rik 3110001N18Rik 5930412E23Rik 9430077D24Rik Anxa7 Ap1g2 Ap4s1 Atad3a BC003332 BC005537 BC010552 BC017158 C1d C1qdc1 Calm2 Car2 Cdk7 Cenpc1 Chchd5 Chchd6 Cklfsf6 Cldn4 Cnot7 Copg2 Cops5 D1Ertd251e Dctn6 Dedd2 Dnmbp Dusp16 Elovl7 Ero1l Fbl Fem1b Foxa1 Fubp1 Fxyd3 Gadd45a Galnt3 Gmfb Gnpnat1 Gtl3 Gtpbp4 Hmgb2 Hnrpr Hoo…
38	V$AP1_Q2: activator protein 1	263	263	174	10683	5051	2.76	6.56	0.0	0.0	1110064N10Rik 1200009K13Rik 1500006O09Rik 1700020M16Rik 1810060J02Rik 2210008M09Rik 2310061G07Rik 2410012M04Rik 2810037C03Rik 2810441O16Rik 3110001N18Rik 3830408P06Rik 4930403J22Rik 5430413I02Rik 9330161F08Rik 9430077D24Rik AI256711 AI429613 Actg2 Agtpbp1 Anxa7 Ap4s1 Apg5l Arbp Arhgef5 Asb13 Atad3a Aup1 BC004690 BC005537 BC006933 BC017158 Bbs2 Bst2 Cadps2 Calm2 Canx Cct2 Cdc42 Cdk7 Cdkl2 Cenpc1 C…
39	V$E2F_03	68	68	369	1602	14132	2.73	6.51	7.9	5.56	1200009K13Rik 2810037C03Rik 2810405I11Rik 2810441O16Rik 5930412E23Rik 9330161F08Rik Adcy3 Ap4s1 Apg5l Asb13 Aup1 BC006933 BC037006 C1qdc1 Cldn3 Cnot7 Cops5 Coro2a Cul4b Dfna5h Dhx9 Eef1e1 Eif5a Ezh2 Galgt1 Galnt3 Ggh Hmgb2 Hrmt1l2 Ica1 Irf3 Irx5 Klf5 Krtcap3 Lad1 Lama5 Lamr1 Lancl2 Limk2 Lsm8 Mat2a Mglap Mlh1 Mpdu1 Npm1 Nsbp1 Nvl Pard6b Plekhf2 Ppm1d Rbmxrt Rpa3 Rpl4 Rpl6 Rps26 Sfrs2 Sgpp1 Shmt1 …
40	V$COREBINDINGFACTOR_Q6	111	111	326	5168	10566	2.66	6.45	0.0	0.0	1200013F24Rik 2010308M01Rik 2210008M09Rik 2310061G07Rik 2310075C12Rik 2810037C03Rik AI429613 Adcy3 Agtpbp1 Anxa4 Apg5l Asb13 Aup1 BC006933 BC031593 Bst2 Cct2 Cdc42 Cirbp Cldn4 Clk4 Cyb561 D0H8S2298E D11Wsu68e Dalrd3 Dctn6 Dnmbp Ero1l Fdft1 Gadd45a Galnt3 Gcnt2 Gphn Gtl3 Guk1 Hebp2 Hirip5 Hnrpc Hspe1 Idi1 Ier2 Insig2 Irx5 Isyna1 Jagn1 Kbtbd2 Kcnk1 Lamr1 Lgals7 Limk2 Lisch7 Lrrc16 Map2k4 Marveld2 M…
41	V$MAZ_Q6	335	335	102	10936	4798	2.43	6.21	7.37	5.12	1110064N10Rik 1200009K13Rik 1500006O09Rik 1600013P15Rik 1700020M16Rik 1810014L12Rik 1810060J02Rik 2010308M01Rik 2210008M09Rik 2310008M20Rik 2310061G07Rik 2410012M04Rik 2810037C03Rik 2810405I11Rik 2810441O16Rik 3110001N18Rik 3830408P06Rik 4930403J22Rik 4930487N19Rik 4930584N22Rik 5430413I02Rik 5930412E23Rik 9330161F08Rik 9430077D24Rik 9530027K23Rik AI256711 AI429613 AV216087 Actg2 Adcy3 Add3 Anxa4…
42	V$E2F1DP1RB_01: Rb:E2F-1:DP-1 trimeric complex	42	42	395	865	14869	2.35	6.11	7.67	5.36	2810037C03Rik 2810405I11Rik 5930412E23Rik Ap4s1 Apg5l Asb13 Aup1 Cldn3 Cnot7 Cops5 Coro2a Cryz Cul4b Dhx9 Eef1e1 Ezh2 Hmgb2 Hnrpr Irf3 Lad1 Lamr1 Lancl2 Mat2a Mgat2 Mglap Mlh1 Mpdu1 Npm1 Nvl Pard6b Plekhf2 Ppm1d Rbmxrt Rpa3 Rps26 Spint2 Srcasm Stx3 Tm7sf1 Txnl5 Vrk3 Zfp1
43	V$NRF1_Q6	38	38	399	758	14976	2.27	5.99	7.62	5.34	2810429O05Rik 6030457N17Rik BC003332 C1d Cadps2 Clk4 Clp1 Dctn6 Dfna5h Eif5a Ezh2 Gnpnat1 Jagn1 Lypla1 Mpdu1 Msh2 Nol7 Npm1 Pard6b Pbef1 Plekha1 Pnkp Rab10 Rod1 Rpl10a Rpl5 Rpp14 Rps15 Sap18 Sfrs7 Smarca5 Spint2 Sypl Tbc1d15 Ywhae Zfml Zfp1 Zfyve16
44	V$GABP_B: GA binding protein	57	57	380	1317	14417	2.02	5.78	7.2	4.98	1110064N10Rik 1200009K13Rik 1600013P15Rik 1700020M16Rik 2410012M04Rik Arpc4 Aup1 Cct2 Cdkl2 Chchd5 Cklfsf6 Cops5 Cutc Dhx9 Dtymk Fbxo8 Gltscr2 Id4 Ivns1abp Katna1 Lap3 Leng1 Lisch7 Lsm5 Mat2b Mettl3 Mrpl3 Mrpl52 Nola2 Nudt14 Oact1 Paics Pard6b Pdcd6ip Pex26 Pnkp Pnn Psmc6 Ranbp9 Rnf138 Rpl15 Rpl29 Rpo1-1 Rps14 Sf3a3 Smu1 Snrpg Spr Stx18 Thumpd3 Tm9sf2 Ttc1 Txnl1 Txnl5 Zfp110 Zfp612 Zfyve16
45	V$E12_Q6	143	143	294	4076	11658	2.01	5.73	6.88	4.7	1200009K13Rik 1500006O09Rik 1700020M16Rik 2210008M09Rik 2810037C03Rik 2810429O05Rik 2810441O16Rik 4930403J22Rik 4930487N19Rik 4930584N22Rik 6030457N17Rik 9330161F08Rik 9530027K23Rik AV216087 Anxa4 Ap1m2 BC003277 BC006933 BC010552 BC031593 BC037006 Bbs2 Bcap29 Bst2 Cadps2 Car2 Ccnc Cdk7 Cdkl2 Cenpc1 Cipp Ckap2 Clcn3 Cldn3 Cldn4 Cldn7 Clp1 Clu Cnot2 Cnot7 Copg2 Coro2a Crbn Cutc Cxxc1 Cyb561 Dalrd3 …
46	V$CREB_02: cAMP-responsive element binding protein	68	68	369	1654	14080	1.95	5.68	7.06	4.86	1110064N10Rik 2310008M20Rik 2310061G07Rik 2410012M04Rik 2810405I11Rik 9430077D24Rik Apg5l Arbp Aup1 BC005537 C1d Calm2 Cdkl2 Ckap2 Clcn3 Clk4 Clu Cnot7 Cops5 Cxxc1 Dsg2 Eef1a1 Eif5a Elovl7 Fbl Fdft1 Gltscr2 Gnpnat1 Hrmt1l2 Ica1 Ifih1 Ivns1abp Kcnk1 Klf5 Lisch7 Mgat2 Mlh1 Mpp6 Mtap7 Nrd1 Ocln Osbpl9 Pard6b Pbef1 Pja1 Plekhf2 Pmaip1 Ppm1d Rab25 Rad52 Rbmxrt Rpa3 Rpl10a Rpl26 Rpl3 Rpl41 Rpp14 Rps5 S…
47	V$PAX6_Q2	114	114	323	3132	12602	1.8	5.5	6.72	4.57	1200009K13Rik 1500006O09Rik 1700020M16Rik 2810037C03Rik 2810429O05Rik 2810441O16Rik 4930584N22Rik 6030457N17Rik AI429613 Ap1m2 Ap4s1 Apg5l Arbp Asb13 C1d C1qdc1 Ccnc Ckap2 Cklfsf6 Cldn3 Clk4 Clu Cnot2 Cul4b Cutc Cxxc1 D1Ertd251e Dalrd3 Dbr1 Dhx9 Dr1 Dtymk Eef1e1 Eefsec Eva1 Fbl Gcnt2 Gltscr2 Gnpnat1 Gtl3 Guk1 Idi1 Igbp1 Ilk Jagn1 Kbtbd2 Krt1-18 Krt2-7 Lama5 Lamr1 Lcn2 Limk2 Lrrc16 Lypla1 Mansc1 M…
48	V$SOX9_B1: SOX (SRY-related HMG box)	212	212	225	8782	6952	1.75	5.42	0.0	0.0	1110064N10Rik 1200009K13Rik 1200013F24Rik 1700020M16Rik 1810060J02Rik 2310008M20Rik 2310075C12Rik 2810037C03Rik 2810405I11Rik 2810429O05Rik 3110001N18Rik 4930584N22Rik 5930412E23Rik 9330161F08Rik 9530027K23Rik AI429613 Actg2 Adamdec1 Add3 Agtpbp1 Anxa4 Anxa7 Ap1g2 Ap1m2 Ap4s1 Arpc4 Atad3a BC003332 BC004690 Bst2 C1d Cadps2 Car2 Ccnc Cdkl2 Cenpc1 Chchd5 Cipp Ckap2 Clp1 Cnot2 Copg2 Cops5 Crbn Cryz C…
49	V$BRN2_01: POU factor Brn-2	156	156	281	6721	9013	1.5	5.13	0.0	0.0	1200013F24Rik 1700020M16Rik 1810014L12Rik 2310008M20Rik 2810405I11Rik 3110001N18Rik 4930403J22Rik 5430413I02Rik 6030457N17Rik 9330161F08Rik 9530027K23Rik AV216087 Adamdec1 Agtpbp1 Anxa4 Arbp Atad3a BC004690 BC006933 BC037006 Bcap29 Canx Cct2 Cdc42 Cdk7 Cenpc1 Chchd5 Cipp Cldn7 Clk4 Clu Cnot2 Cryz Ctgf Cul4b D0H8S2298E D11Wsu68e Dibd1 Dock9 Dsg2 Egr1 Eif5a Elovl7 Ero1l Fbxo8 Fzd6 Gadd45a Gcnt2 Ggh…
50	V$PEBP_Q6	87	87	350	4088	11646	1.29	4.91	0.0	0.0	1200013F24Rik 2010308M01Rik 2310061G07Rik 2310075C12Rik 2810037C03Rik AI256711 Agtpbp1 Anxa4 Apg5l Arbp Asb13 BC006933 BC031593 Cct2 Cipp Cirbp Cldn4 Clk4 Cops5 Cyb561 D0H8S2298E D11Wsu68e Eef1e1 Eefsec Elovl7 Ero1l Fdft1 Gadd45a Galnt3 Gphn Hnrpc Ier2 Insig2 Irx5 Isyna1 Kbtbd2 Kcnk1 Lamr1 Lancl2 Lap3 Lgals7 Limk2 Lrrc16 Mapk13 Mglap Mrpl19 Ndufc2 Nfe2l3 Nme5 Npm1 Pdcd6ip Pex3 Pgf Pja1 Plekha5 Pl…
51	V$RFX1_01: X-box binding protein RFX1	221	221	216	6872	8862	1.26	4.91	5.99	3.94	1600013P15Rik 1700020M16Rik 1810060J02Rik 2210008M09Rik 2810405I11Rik 2810429O05Rik 2810441O16Rik 3110001N18Rik 4930403J22Rik 4930487N19Rik 9330161F08Rik 9430077D24Rik 9530027K23Rik AI256711 AI429613 Actg2 Adcy3 Anxa4 Ap1g2 Ap1m2 Apg5l Arbp Arhgef16 Aup1 BC003277 BC003332 BC037006 Bbs2 Bcap29 Cadps2 Calm2 Canx Cdk7 Chchd5 Chchd6 Cipp Ckap2 Cklfsf6 Clcn3 Cldn3 Cldn7 Cnot7 Cops5 Crbn Cte1 Cul4b Cxx…
52	V$TGIF_01: TGIF (5'TG3' interacting factor)	94	94	343	4351	11383	1.22	4.84	0.0	0.0	1200009K13Rik 1810060J02Rik 2810405I11Rik 6030457N17Rik 9330161F08Rik Ap4s1 Apg5l Atad3a BC004690 Bbs2 Cdk7 Cdkl2 Cenpc1 Ckap2 Cklfsf6 Clcn3 Clk4 Cnot2 Copg2 Coro2a Crbn Cul4b D1Ertd251e Dfna5h Dp1l1 Dsg2 Ebp Elovl7 Eps8l2 F3 Gnl3 Hnrpr Hras1 Idi1 Ifih1 Insig2 Irf2 Irf6 Isyna1 Klf5 Lad1 Lap3 Lrrc16 Mal2 Mansc1 Map2k4 Mrpl19 Mrpl3 Mrps25 Mrps31 Mtap7 Mus81 Npm1 Nt5c3 Nudcd2 Ofd1 Pak1 Perp Pof1b Pp…
53	V$SP3_Q3	317	317	120	10396	5338	1.19	4.79	6.0	3.94	1200009K13Rik 1200013F24Rik 1500006O09Rik 1600013P15Rik 1810014L12Rik 1810060J02Rik 2210008M09Rik 2310008M20Rik 2410012M04Rik 2810037C03Rik 2810405I11Rik 2810429O05Rik 3110001N18Rik 4930403J22Rik 4930487N19Rik 4930584N22Rik 5930412E23Rik 9330161F08Rik 9430077D24Rik 9530027K23Rik AI256711 AI429613 AV216087 Actg2 Adcy3 Add3 Anxa4 Anxa7 Ap1g2 Arhgef5 Arpc4 Asb13 Aup1 BC003277 BC003332 BC005537 BC006…
54	V$AREB6_03: AREB6 (Atp1a1 regulatory element binding factor 6)	90	90	347	2411	13323	1.15	4.79	6.1	3.99	1700020M16Rik 2210008M09Rik 2310008M20Rik 4930487N19Rik 4930584N22Rik 9330161F08Rik 9530027K23Rik Actg2 Add3 Ap4s1 Atad3a Aup1 BC037006 Bcap29 C1qdc1 Cdkl2 Ckap2 Clcn3 Cldn4 Cldn7 Clp1 Clu Coro2a Dock9 Dp1l1 Dsg2 Egr1 Ei24 Eps8l2 Ero1l Fem1b Foxa1 Galgt1 Gmfb Gnl3 Gphn Hiat1 Hrmt1l2 Irf2 Irf6 Katna1 Krtcap3 Lad1 Limk2 Lisch7 M6pr Mal2 Mansc1 Mrpl3 Mtap7 Npm1 Nt5c Oact1 Ocln Pard6b Perp Pgf Pkp3 P…
55	V$PBX_Q3	403	403	34	15034	700	1.11	4.73	0.0	0.0	1110064N10Rik 1200009K13Rik 1200013F24Rik 1500006O09Rik 1600013P15Rik 1700020M16Rik 1810014L12Rik 1810060J02Rik 2010308M01Rik 2210008M09Rik 2310008M20Rik 2310061G07Rik 2410012M04Rik 2810037C03Rik 2810405I11Rik 2810429O05Rik 2810441O16Rik 3110001N18Rik 3830408P06Rik 4930487N19Rik 4930584N22Rik 5430413I02Rik 5930412E23Rik 6030457N17Rik 9330161F08Rik 9430077D24Rik 9530027K23Rik AI256711 AI429613 AV2…
56	V$CREB_01: cAMP-responsive element binding protein	58	58	379	1415	14319	0.99	4.57	6.09	3.99	1110064N10Rik 2410012M04Rik 2810405I11Rik 2810441O16Rik 5930412E23Rik 9430077D24Rik Adcy3 Ap1m2 Apg5l Aup1 BC005537 Calm2 Cdkl2 Clcn3 Cldn7 Clk4 Clp1 Dsg2 Dtymk Eef1a1 Egr1 Fbxo8 Fubp1 Gltscr2 Guk1 Gyk Ica1 Idi1 Ier2 Kcnk1 Lama5 Lamr1 Lrrc16 Lsm8 Mal2 Map3k7 Pbef1 Pja1 Pmaip1 Ppm1d Rab25 Ranbp9 Rpl10a Rpl13a Rpl15 Rpl26 Rpl4 Rpo1-1 Rps5 Sema4a Snrpg Tbc1d15 Tjp2 Top2b Ttc1 Txnl1 Vrk3 Wdr23
57	V$HIF1_Q5: hypoxia-inducible factor 1	70	70	367	1798	13936	0.87	4.46	5.88	3.87	1600013P15Rik 2310061G07Rik 2810429O05Rik 3110001N18Rik Bcap29 Canx Ccnc Cdk7 Cenpc1 Cipp Cryz Cxxc1 D0H8S2298E Dock9 Dp1l1 Dtymk Egr1 Eif5a Ero1l Ezh2 Fbxo8 Galgt1 Gltscr2 Gnl3 Gphn Hiat1 Hmgb2 Hnrpr Hrmt1l2 Hspa9a Igbp1 Ilk Ivns1abp Lamr1 Lap3 Leng1 Lgals7 Marveld2 Mpp6 Mrps25 Nola2 Npm1 Nt5c Nt5c2 Oact1 Paics Pard6b Pbef1 Pkp3 Plekha5 Psmc6 Rad52 Rnf138 Rpe Rpl23a Rpl31 Rpp14 Rps14 Rps25 Sap18…
58	V$LDSPOLYA_B: Lentiviral Poly A downstream element	327	327	110	12635	3099	0.83	4.4	0.0	0.0	1200009K13Rik 1200013F24Rik 1500006O09Rik 1700020M16Rik 1810014L12Rik 2010308M01Rik 2210008M09Rik 2310061G07Rik 2810037C03Rik 2810429O05Rik 2810441O16Rik 3830408P06Rik 4930403J22Rik 5430413I02Rik 6030457N17Rik 9530027K23Rik AI429613 AV216087 Actg2 Adamdec1 Add3 Agtpbp1 Anxa4 Anxa7 Ap1g2 Ap1m2 Ap4s1 Apg5l Arbp Arhgef16 Arhgef5 Arpc4 Aup1 BC004690 BC005537 BC010552 BC017158 BC031593 BC037006 Bcap29…
59	V$PIT1_Q6	305	305	132	11893	3841	0.78	4.34	0.0	0.0	1200009K13Rik 1200013F24Rik 1500006O09Rik 1600013P15Rik 1700020M16Rik 1810014L12Rik 2010308M01Rik 2210008M09Rik 2310008M20Rik 2310061G07Rik 2410012M04Rik 2810037C03Rik 2810405I11Rik 2810441O16Rik 3110001N18Rik 3830408P06Rik 4930403J22Rik 4930487N19Rik 4930584N22Rik 5430413I02Rik 6030457N17Rik 9330161F08Rik AI429613 AV216087 Adamdec1 Adcy3 Add3 Agtpbp1 Anxa4 Ap1g2 Ap1m2 Ap4s1 Apg5l Arbp Arhgef16 A…
60	V$AHRARNT_01: aryl hydrocarbon receptor:Arnt heterodimers	43	43	394	979	14755	0.74	4.27	5.95	3.92	3830408P06Rik 9530027K23Rik BC006933 C1qdc1 Cirbp Cldn7 Cutc D1Ertd251e Dbr1 Dctn6 Dibd1 Dusp16 Guk1 Hiat1 Hspa9a Igbp1 Irf3 Map2k4 Mus81 Ndufc2 Nipsnap1 Nme5 Plekha1 Pnn Pof1b Prkd2 Rab3ip Ranbp9 Rbmxrt Rod1 Rpl12 Rpl15 Rpl4 Rps7 Sap18 Sgk3 Spint1 Spint2 Sumf1 Tdrd3 Trf Txnl1 Wdr23
61	V$TEF_Q6	129	129	308	5612	10122	0.71	4.27	0.0	0.0	2010308M01Rik 2810405I11Rik 2810441O16Rik 4930403J22Rik 5930412E23Rik 9330161F08Rik 9530027K23Rik AI429613 Adamdec1 Add3 Agtpbp1 Ap1g2 Ap4s1 Arhgef16 BC003332 BC004690 BC006933 BC031593 Bcap29 C1qdc1 Car2 Ccnc Cct2 Cdc42 Cenpc1 Chchd6 Ckap2 Cldn7 Clu Copg2 Crbn Cryz Ctgf Cul4b Cutc Dsg2 Dtymk Eef1e1 Eif5a Eps8l2 Fancl Gabarapl1 Galnt3 Gcnt2 Gnpnat1 Hebp2 Hirip5 Id4 Idi1 Ier2 Ifih1 Igbp1 Insig2 Ir…
62	V$CETS168_Q6	297	297	140	9716	6018	0.68	4.21	5.41	3.52	1110064N10Rik 1200009K13Rik 1200013F24Rik 1500006O09Rik 1600013P15Rik 1810060J02Rik 2010308M01Rik 2210008M09Rik 2310008M20Rik 2310061G07Rik 2410012M04Rik 2810037C03Rik 2810405I11Rik 2810429O05Rik 2810441O16Rik 3110001N18Rik 4930487N19Rik 5430413I02Rik 5930412E23Rik 6030457N17Rik 9330161F08Rik 9430077D24Rik 9530027K23Rik AI256711 AI429613 AV216087 Adamdec1 Adcy3 Add3 Agtpbp1 Ap1g2 Ap1m2 Ap4s1 Arbp…
63	V$GATA3_03: GATA-binding factor 3	268	268	169	10602	5132	0.61	4.15	0.0	0.0	1110064N10Rik 1200009K13Rik 1200013F24Rik 1600013P15Rik 1810014L12Rik 1810060J02Rik 2010308M01Rik 2310061G07Rik 2310075C12Rik 2810441O16Rik 3110001N18Rik 4930403J22Rik 4930487N19Rik 4930584N22Rik 5430413I02Rik 6030457N17Rik 9330161F08Rik 9530027K23Rik AI256711 AI429613 Adamdec1 Adcy3 Add3 Agtpbp1 Apg5l Arbp Arhgef16 Arhgef5 Arpc4 Aup1 BC004690 BC005537 BC010552 BC017158 BC031593 BC037006 Bbs2 Bca…
64	V$DR4_Q2: direct repeat 4	395	395	42	13530	2204	0.45	3.91	5.53	3.62	1110064N10Rik 1200009K13Rik 1200013F24Rik 1500006O09Rik 1600013P15Rik 1700020M16Rik 1810014L12Rik 1810060J02Rik 2210008M09Rik 2310008M20Rik 2410012M04Rik 2810037C03Rik 2810405I11Rik 2810429O05Rik 2810441O16Rik 3110001N18Rik 3830408P06Rik 4930403J22Rik 4930487N19Rik 4930584N22Rik 5430413I02Rik 5930412E23Rik 6030457N17Rik 9330161F08Rik 9430077D24Rik 9530027K23Rik AI256711 AI429613 AV216087 Actg2 Ad…
65	V$HOGNESS_B: Imperfect Hogness /Goldberg Box	43	43	394	1002	14732	0.37	3.85	5.54	3.62	1700020M16Rik 2810429O05Rik 4930584N22Rik 6030457N17Rik Ap1m2 Arbp Bst2 C1qdc1 Chchd6 Ckap2 Cxxc1 Dalrd3 Dbr1 Eef1e1 Gltscr2 Ier3 Lcn2 Limk2 Mybbp1a Nipsnap1 Nola2 Nt5c2 Pex12 Pja1 Ppp5c Rab25 Rab3ip Rpl23a Rpl5 Rps15 Rps19 Rps26 Rps7 Ruvbl1 Sap18 Sf3b1 Shmt1 Stx18 Tmem4 Tnfrsf18 Txnl1 Zcchc10 Zfp612
66	V$MAZR_01: MAZ related factor	207	207	230	6505	9229	0.34	3.79	4.97	3.1	1200013F24Rik 1500006O09Rik 2010308M01Rik 2310008M20Rik 2410012M04Rik 4930403J22Rik 4930487N19Rik 5930412E23Rik 9430077D24Rik AV216087 Adcy3 Ap1g2 Ap4s1 Arhgef5 Arpc4 BC003277 BC006933 BC010552 BC017158 BC031593 BC037006 Bbs2 Bst2 Cadps2 Calm2 Car2 Cct2 Cdk7 Cdkl2 Cirbp Ckap2 Cklfsf6 Cldn3 Cldn4 Cldn7 Coro2a Cte1 D11Wsu68e D1Ertd251e Dfna5h Dhx9 Dibd1 Dp1l1 Dsg2 Dtymk Dusp16 Eef1a1 Eef1e1 Eefsec …
67	V$E2F_02: E2F	20	20	417	360	15374	0.15	3.55	5.62	3.68	2810405I11Rik 5930412E23Rik Apg5l Asb13 Cops5 Coro2a Dhx9 Eef1e1 Ezh2 Irf3 Lad1 Lamr1 Mpdu1 Nvl Plekhf2 Ppm1d Rps26 Spint2 Txnl5 Vrk3
68	V$E2F_Q3: E2F	20	20	417	360	15374	0.15	3.55	5.62	3.68	2810405I11Rik 5930412E23Rik Apg5l Asb13 Cops5 Coro2a Dhx9 Eef1e1 Ezh2 Irf3 Lad1 Lamr1 Mpdu1 Nvl Plekhf2 Ppm1d Rps26 Spint2 Txnl5 Vrk3
69	V$E2F4DP1_01: E2F-4:DP-1 heterodimer	20	20	417	360	15374	0.15	3.55	5.62	3.68	2810405I11Rik 5930412E23Rik Apg5l Asb13 Cops5 Coro2a Dhx9 Eef1e1 Ezh2 Irf3 Lad1 Lamr1 Mpdu1 Nvl Plekhf2 Ppm1d Rps26 Spint2 Txnl5 Vrk3
70	V$AML_Q6	75	75	362	3475	12259	0.1	3.49	0.01	0.0	1200013F24Rik 2310061G07Rik 2310075C12Rik 2810037C03Rik Adcy3 Agtpbp1 Apg5l Asb13 BC006933 BC031593 Bst2 Cct2 Cipp Cldn4 Clk4 Cops5 Cyb561 D0H8S2298E D11Wsu68e Dnmbp Eefsec Fdft1 Fxn Gadd45a Galnt3 Gtl3 Hirip5 Hnrpc Hspe1 Idi1 Ier2 Jagn1 Kbtbd2 Kcnk1 Lamr1 Lancl2 Lgals7 Lisch7 Lrrc16 Mglap Mrpl19 Mrpl52 Mybbp1a Nfe2l3 Nme5 Nudcd2 Pex3 Pgf Pnkp Psmc6 Ptger4 Rcor1 Rnf134 Rpe Rpl15 Rpl7a Rpo2tc1 Rpp…
71	V$PAX9_B: zebrafish Pax-9 binding sites	120	120	317	3540	12194	-0.07	0.0	4.65	2.88	1110064N10Rik 1200009K13Rik 1200013F24Rik 1500006O09Rik 1700020M16Rik 2810429O05Rik 4930403J22Rik 4930487N19Rik 5930412E23Rik AI429613 AV216087 Anxa7 Ap1g2 Apg5l Arhgef16 BC003277 BC003332 BC010552 Bbs2 Bcap29 Canx Car2 Cdk7 Chchd5 Chchd6 Cklfsf6 Clk4 Cnot2 Cnot7 Copg2 Ctgf Dfna5h Dibd1 Dr1 Dsg2 Eif5a Ero1l Ezh2 Fem1b Fubp1 Fxyd3 Gadd45a Galgt1 Galnt3 Ggh Gnpnat1 Gtpbp4 Guk1 Gyk Hsdl2 Hspe1 Ica1 …
72	V$GATA_C: GATA binding site	183	183	254	7477	8257	-0.09	0.0	0.01	0.0	1200009K13Rik 1810060J02Rik 2010308M01Rik 2310061G07Rik 2310075C12Rik 2810405I11Rik 2810429O05Rik 3110001N18Rik 3830408P06Rik 4930403J22Rik 4930584N22Rik 6030457N17Rik 9330161F08Rik AI429613 AV216087 Actg2 Adamdec1 Add3 Agtpbp1 Ap4s1 Arbp BC006933 Bbs2 Bcap29 C1qdc1 Cdk7 Cdkl2 Cenpc1 Chchd6 Cipp Ckap2 Clk4 Clp1 Cnot2 Cnot7 Csrp1 Cte1 Ctgf Cul4b Cutc Cxxc1 Cyb561 D11Wsu68e Dctn6 Dedd2 Dhx9 Dock9 D…
73	V$BACH2_01: BTB and CNC homolog 2	275	275	162	10744	4990	-0.11	0.0	0.01	0.0	1110064N10Rik 1200009K13Rik 1500006O09Rik 1600013P15Rik 1700020M16Rik 1810014L12Rik 2210008M09Rik 2310008M20Rik 2310061G07Rik 2410012M04Rik 2810405I11Rik 2810441O16Rik 3110001N18Rik 3830408P06Rik 4930403J22Rik 4930487N19Rik 4930584N22Rik 5930412E23Rik 6030457N17Rik 9330161F08Rik 9430077D24Rik 9530027K23Rik AI256711 AI429613 AV216087 Adamdec1 Adcy3 Ap1g2 Apg5l Arbp Arhgef16 Arhgef5 Asb13 Atad3a BC…
74	V$YY1_02: Yin and Yang 1	62	62	375	1629	14105	-0.13	0.0	4.84	3.02	1110064N10Rik 1200009K13Rik 2310008M20Rik 2810441O16Rik 5930412E23Rik 9430077D24Rik Ap4s1 Aup1 Bcap29 Canx Cct2 Chchd6 Clcn3 Clu Ctgf Cxxc1 Eef1e1 Egr1 Eif5a Fubp1 Fxn Galgt1 Gltscr2 Hadh2 Hiat1 Hrmt1l2 Hsdl2 Hspa9a Idi1 Igbp1 Jagn1 Krt2-7 Marveld2 Mat2a Mettl3 Mglap Mpdu1 Mrpl50 Npm1 Oact1 Pex26 Pkp3 Pnn Pof1b Rab20 Rpl23a Rpl4 Rpl41 Rpl6 Rpo1-1 Rps19 Rps4x Sap18 Sfrs7 Sirt1 Smyd5 Tjp2 Txnl2 Vam…
75	V$USF_01: upstream stimulating factor	62	62	375	1634	14100	-0.18	0.0	4.78	2.99	1110064N10Rik 2810037C03Rik 3830408P06Rik 6030457N17Rik 9530027K23Rik AV216087 Anxa7 Apg5l Aup1 Canx Cenpc1 Cklfsf6 Clcn3 Cryz Cutc Cxxc1 D1Ertd251e Dtymk Eif5a Glmn Guk1 Gyk Hirip5 Hook2 Hspa9a Hspe1 Igbp1 Lamr1 Lap3 Ly6d Mal2 Mtap7 Mybbp1a Nfatc3 Nme5 Nol7 Oact1 Pdcd6ip Perp Pja1 Prss8 Rab20 Rex3 Rnf138 Rpl13a Rpo2tc1 Rps4x Ruvbl1 Sgk3 Sgpp1 Shmt1 Sirt1 Smpdl3b Smyd5 Stx6 Sumf1 Tbc1d15 Thumpd3 …
76	V$TCF1P_Q6	309	309	128	10295	5439	-0.21	0.0	4.44	2.69	1110064N10Rik 1200013F24Rik 1600013P15Rik 1700020M16Rik 1810014L12Rik 2210008M09Rik 2310008M20Rik 2310061G07Rik 2310075C12Rik 2410012M04Rik 2810405I11Rik 2810441O16Rik 3830408P06Rik 4930487N19Rik 4930584N22Rik 5430413I02Rik 5930412E23Rik 9430077D24Rik 9530027K23Rik AV216087 Actg2 Agtpbp1 Anxa4 Ap1m2 Ap4s1 Apg5l Arbp Arhgef16 Atad3a Aup1 BC003277 BC003332 BC005537 BC031593 Bbs2 Bcap29 Bst2 C1d C1q…
77	V$CREL_01: c-Rel	339	339	98	11421	4313	-0.22	0.0	4.51	2.75	1200009K13Rik 1200013F24Rik 1600013P15Rik 1700020M16Rik 1810014L12Rik 2210008M09Rik 2310008M20Rik 2310061G07Rik 2310075C12Rik 2410012M04Rik 2810037C03Rik 2810405I11Rik 2810429O05Rik 2810441O16Rik 3110001N18Rik 4930487N19Rik 4930584N22Rik 5430413I02Rik 5930412E23Rik 9330161F08Rik 9430077D24Rik 9530027K23Rik AI256711 AI429613 AV216087 Actg2 Adamdec1 Adcy3 Add3 Agtpbp1 Anxa4 Anxa7 Ap1g2 Ap1m2 Apg5l …
78	V$CREB_Q4: cAMP-response element binding protein	50	50	387	1258	14476	-0.22	0.0	4.83	3.02	2810405I11Rik 5930412E23Rik 9430077D24Rik AI429613 Apg5l Aup1 BC005537 Calm2 Clcn3 Cldn7 Clk4 Clp1 Dsg2 Dtymk Dusp16 Egr1 Eif5a Fbxo8 Foxa1 Fubp1 Gltscr2 Guk1 Ica1 Ier2 Ifih1 Lrrc16 Lsm5 Mal2 Map3k7 Nudcd2 Pbef1 Pex12 Pja1 Pmaip1 Ppm1d Rab25 Rpa3 Rpl13a Rpl15 Rpl26 Rpl4 Rpp14 Smarca5 Snrpg Stx6 Ttc1 Ung Vrk3 Wdr23 Wdr6
79	V$CP2_01: CP2	297	297	140	9854	5880	-0.23	0.0	4.39	2.66	1200013F24Rik 1500006O09Rik 1700020M16Rik 1810060J02Rik 2010308M01Rik 2210008M09Rik 2310008M20Rik 2810405I11Rik 4930403J22Rik 4930584N22Rik 5430413I02Rik 6030457N17Rik 9330161F08Rik 9430077D24Rik 9530027K23Rik AI256711 AI429613 Actg2 Adcy3 Anxa4 Ap1g2 Ap4s1 Apg5l Arhgef16 Arhgef5 Asb13 Atad3a BC003332 BC004690 BC010552 BC017158 BC031593 BC037006 Bbs2 Bcap29 C1d C1qdc1 Cadps2 Calm2 Canx Car2 Ccnc …
80	V$MEF2_Q6_01	235	235	202	9305	6429	-0.3	0.0	0.01	0.0	1110064N10Rik 1200013F24Rik 1810060J02Rik 2310075C12Rik 2410012M04Rik 2810037C03Rik 2810405I11Rik 3110001N18Rik 3830408P06Rik 4930487N19Rik 4930584N22Rik 9330161F08Rik 9430077D24Rik AI429613 Adamdec1 Agtpbp1 Anxa7 Ap1g2 Ap4s1 Apg5l Arbp Arhgef16 Asb13 BC004690 BC010552 Bbs2 Bcap29 Calm2 Canx Car2 Ccnc Cct2 Cdc42 Cdk7 Cenpc1 Chchd5 Cipp Cklfsf6 Cldn7 Clp1 Clu Cnot2 Cops5 Cte1 Ctgf Cutc D0H8S2298E …
81	V$SMAD3_Q6	275	275	162	9063	6671	-0.34	0.0	4.24	2.53	1200009K13Rik 1200013F24Rik 1500006O09Rik 1700020M16Rik 1810014L12Rik 2010308M01Rik 2310008M20Rik 2310061G07Rik 2410012M04Rik 2810429O05Rik 2810441O16Rik 3110001N18Rik 3830408P06Rik 5430413I02Rik 6030457N17Rik 9330161F08Rik 9530027K23Rik AI256711 AI429613 Actg2 Anxa4 Ap1m2 Ap4s1 Apg5l Arbp Arhgef16 Arhgef5 Arpc4 Aup1 BC003277 BC003332 BC004690 BC010552 BC031593 BC037006 Bbs2 Bcap29 C1d C1qdc1 Cad…
82	V$PAX6_01: Pax-6	227	227	210	7355	8379	-0.5	0.0	4.02	2.37	1110064N10Rik 1200009K13Rik 1200013F24Rik 1600013P15Rik 1810014L12Rik 1810060J02Rik 2010308M01Rik 2310008M20Rik 2410012M04Rik 2810405I11Rik 2810441O16Rik 3830408P06Rik 4930403J22Rik 5930412E23Rik 9430077D24Rik 9530027K23Rik AI256711 AI429613 Actg2 Add3 Agtpbp1 Anxa4 Anxa7 Ap1m2 Ap4s1 Apg5l Arhgef16 Asb13 Aup1 BC003332 BC004690 BC005537 BC006933 Bbs2 Bcap29 Bst2 C1qdc1 Cadps2 Canx Ccnc Cdc42 Cdk7 …
83	V$NMYC_01: N-Myc	113	113	324	3367	12367	-0.55	0.0	4.13	2.45	1110064N10Rik 1600013P15Rik 1810014L12Rik 2810037C03Rik 3830408P06Rik 4930403J22Rik 6030457N17Rik 9530027K23Rik AI256711 AV216087 Anxa7 Apg5l Aup1 Bcap29 Cadps2 Canx Cdc42 Cdk7 Cenpc1 Cklfsf6 Clcn3 Cryz Csrp1 Cutc Cxxc1 D0H8S2298E D1Ertd251e Dibd1 Dtymk Egr1 Eif5a Eps8l2 F3 Fbl Fbxo8 Glmn Gmfb Gnl3 Gphn Gtl3 Guk1 Gyk Hirip5 Hook2 Hrmt1l2 Hspa9a Hspe1 Ica1 Ier3 Igbp1 Ilk Ivns1abp Jagn1 Lamr1 Lap3 …
84	V$NKX25_02: homeo domain factor Nkx-2.5/Csx, tinman homolog	156	156	281	6411	9323	-0.58	0.0	0.01	0.0	1110064N10Rik 1200009K13Rik 1200013F24Rik 1810014L12Rik 1810060J02Rik 2010308M01Rik 2310008M20Rik 2810037C03Rik 3110001N18Rik 3830408P06Rik 4930403J22Rik 4930584N22Rik 6030457N17Rik AI429613 Adamdec1 Agtpbp1 Ap4s1 Apg5l Arhgef5 Arpc4 BC003332 BC004690 BC005537 BC006933 BC017158 BC037006 C1d Calm2 Canx Ccnc Cdc42 Cenpc1 Cipp Ckap2 Clcn3 Cldn4 Cldn7 Clk4 Clp1 Cnot2 Copg2 Cops5 Coro2a Cryz Cul4b D0H…
85	V$CDPCR1_01: cut-like homeodomain protein	323	323	114	12324	3410	-0.61	0.0	0.01	0.0	1110064N10Rik 1200009K13Rik 1600013P15Rik 1700020M16Rik 1810014L12Rik 1810060J02Rik 2010308M01Rik 2310061G07Rik 2310075C12Rik 2410012M04Rik 2810037C03Rik 2810405I11Rik 2810429O05Rik 2810441O16Rik 3110001N18Rik 3830408P06Rik 4930403J22Rik 4930584N22Rik 5430413I02Rik 5930412E23Rik 6030457N17Rik 9330161F08Rik 9430077D24Rik 9530027K23Rik AI256711 AI429613 AV216087 Actg2 Adcy3 Add3 Agtpbp1 Anxa7 Ap1g2…
86	V$CEBP_C: C/EBP binding site	85	85	352	3758	11976	-0.63	0.0	0.01	0.0	1200013F24Rik 1600013P15Rik 2010308M01Rik 2310061G07Rik 4930487N19Rik Agtpbp1 Anxa7 Aup1 BC003332 BC005537 C1qdc1 Canx Cdc42 Chchd6 Cirbp Cops5 Coro2a Cryz D0H8S2298E D11Wsu68e Dedd2 Eef1e1 Egr1 Ei24 Eif5a Elovl7 Fancl Fxn Galnt3 Gnl3 Gphn Gtl3 Ier3 Igbp1 Ilk Irf3 Kbtbd2 Klf5 Lad1 Lamr1 Leng1 Mansc1 Map2k4 Msh2 Ndufc2 Ocln Paics Pja1 Pkp3 Plekha1 Pmaip1 Pnrc2 Pof1b Polr3k Prim1 Psmc6 Psmd10 Rab20…
87	V$E2A_Q2	280	280	157	9307	6427	-0.69	0.0	3.85	2.23	1200009K13Rik 1200013F24Rik 1500006O09Rik 1700020M16Rik 1810060J02Rik 2010308M01Rik 2210008M09Rik 2310008M20Rik 2810037C03Rik 2810429O05Rik 2810441O16Rik 4930584N22Rik 6030457N17Rik 9330161F08Rik 9430077D24Rik 9530027K23Rik AI256711 Actg2 Adamdec1 Adcy3 Add3 Anxa4 Anxa7 Ap1g2 Ap1m2 Ap4s1 Arhgef16 Arhgef5 Arpc4 Atad3a Aup1 BC003277 BC004690 BC010552 BC017158 BC031593 BC037006 Bbs2 Bcap29 Bst2 C1d …
88	V$IK3_01: Ikaros 3	30	30	407	1594	14140	-0.7	0.0	0.01	0.0	1700020M16Rik 1810060J02Rik 2310008M20Rik Apg5l Cldn4 Copg2 Cyb561 Eva1 Fkbp2 Gabarapl1 Gtl3 Hrmt1l2 Insig2 Irf2 Irf3 Krt1-19 Krt2-8 Mgat2 Mrpl52 Nfatc3 Nol7 Pbef1 Pnrc2 Rpl5 Slc25a5 Spint1 St14 Tnfrsf18 Zfp386 Zfp7
89	V$HP1SITEFACTOR_Q6	88	88	349	3854	11880	-0.74	0.0	0.01	0.0	1500006O09Rik 1600013P15Rik 1810060J02Rik 2010308M01Rik 2310008M20Rik 2410012M04Rik 4930403J22Rik Adamdec1 Anxa4 Apg5l BC010552 BC017158 Cdkl2 Cipp Clcn3 D11Wsu68e Dsg2 Dusp16 Elovl7 Eppk1 Fbxo8 Fxn Gadd45a Gltscr2 Hebp2 Hiat1 Hmgb2 Hrmt1l2 Ier2 Ilk Isyna1 Katna1 Kbtbd2 Kctd1 Klf5 Lancl2 Leng1 Lgals7 Lrrc16 Lsm8 Lypla1 Marveld2 Mnat1 Mrpl19 Mrpl50 Mrpl52 Mrps25 Mybbp1a Nipsnap1 Nrd1 Pak1 Pdcd6ip …
90	V$FREAC4_01: Fork head RElated ACtivator-4	11	11	426	163	15571	-0.76	0.0	4.86	3.02	4930403J22Rik 9330161F08Rik Ctgf Hirip5 Marveld2 Nfatc3 Pitx1 Pof1b Stard10 Tm4sf3 Vps24
91	V$CAAT_01: cellular and viral CCAAT box	243	243	194	9495	6239	-0.85	0.0	0.02	0.0	1110064N10Rik 1200009K13Rik 1200013F24Rik 1700020M16Rik 1810014L12Rik 1810060J02Rik 2210008M09Rik 2310061G07Rik 2810037C03Rik 2810405I11Rik 2810441O16Rik 3110001N18Rik 3830408P06Rik 4930584N22Rik 5430413I02Rik 5930412E23Rik 9430077D24Rik AI429613 Actg2 Adamdec1 Ap1g2 Ap1m2 Ap4s1 Apg5l Arbp Arpc4 Asb13 Atad3a BC003277 BC004690 BC005537 BC006933 Bcap29 Bst2 C1d C1qdc1 Calm2 Canx Ccnc Cdc42 Cdk7 Cdk…
92	V$FREAC7_01: Fork head RElated ACtivator-7	156	156	281	6362	9372	-0.85	0.0	0.02	0.0	1200009K13Rik 1500006O09Rik 1700020M16Rik 2210008M09Rik 2810429O05Rik 2810441O16Rik 4930403J22Rik 5430413I02Rik AI429613 Actg2 Add3 Agtpbp1 Anxa4 Ap1m2 Ap4s1 Arbp Arhgef16 Asb13 Atad3a BC006933 BC031593 BC037006 C1d Calm2 Cct2 Cdk7 Cdkl2 Cenpc1 Cklfsf6 Clcn3 Cldn4 Clk4 Cnot2 Cops5 Cryz Cul4b Cutc D0H8S2298E Dalrd3 Dr1 Dusp16 Egr1 Elovl7 Eps8l2 Ero1l Ezh2 F3 Fubp1 Fxn Gabarapl1 Gadd45a Galgt1 Galn…
93	V$VMW65_Q6	168	168	269	6794	8940	-0.87	0.0	0.02	0.0	1700020M16Rik 1810014L12Rik 2210008M09Rik 2310008M20Rik 2310061G07Rik 2810429O05Rik 2810441O16Rik 3110001N18Rik 4930403J22Rik 9330161F08Rik 9430077D24Rik AI256711 AI429613 AV216087 Adamdec1 Adcy3 Agtpbp1 Ap4s1 Arbp Arhgef16 Arhgef5 BC003277 BC004690 BC006933 C1d Calm2 Car2 Cct2 Cdk7 Chchd5 Chchd6 Cipp Cirbp Cklfsf6 Cldn4 Cldn7 Clu Cnot2 Copg2 Coro2a Cryz Cyb561 D0H8S2298E Dalrd3 Dfna5h Dhx9 Dusp1…
94	V$ATF1_Q6	39	39	398	971	14763	-0.92	0.0	4.15	2.46	2810405I11Rik 9430077D24Rik Adcy3 Anxa7 Aup1 BC005537 Cct2 Clcn3 Cldn7 Clk4 Dfna5h Egr1 Eppk1 Fbxo8 Fubp1 Hook2 Ica1 Ier2 Igbp1 Lama5 Lgals7 Lsm5 Map2k4 Mrpl3 Pex12 Pja1 Plekha7 Pmaip1 Pnn Rpl4 Rpp14 Sema4a Snrpg Stx6 Top2b Ttc1 Txnl5 Ung Vrk3
95	V$EVI1_04: ectopic viral integration site 1 encoded factor	306	306	131	11680	4054	-1.0	0.0	0.02	0.0	1110064N10Rik 1200009K13Rik 1200013F24Rik 1500006O09Rik 1600013P15Rik 1700020M16Rik 1810060J02Rik 2010308M01Rik 2210008M09Rik 2310008M20Rik 2410012M04Rik 2810037C03Rik 2810405I11Rik 2810429O05Rik 2810441O16Rik 3830408P06Rik 4930403J22Rik 5430413I02Rik 6030457N17Rik 9330161F08Rik 9430077D24Rik AI256711 AV216087 Adamdec1 Add3 Agtpbp1 Anxa7 Ap1g2 Ap1m2 Ap4s1 Arhgef16 Arhgef5 Arpc4 Asb13 Atad3a BC003…
96	V$MYC_Q2	98	98	339	2922	12812	-1.01	0.0	3.65	2.09	1110064N10Rik 1600013P15Rik 1810014L12Rik 2810037C03Rik 3830408P06Rik 4930403J22Rik 6030457N17Rik 9530027K23Rik AI256711 AV216087 Anxa7 Apg5l Aup1 Bcap29 Cadps2 Canx Cdc42 Cdk7 Cenpc1 Cklfsf6 Clcn3 Cryz Csrp1 Cutc Cxxc1 D0H8S2298E Dibd1 Dtymk Eef1e1 Eif5a F3 Fbl Fbxo8 Glmn Gmfb Gnl3 Gphn Gtl3 Guk1 Gyk Hirip5 Hook2 Hrmt1l2 Hspa9a Hspe1 Ica1 Igbp1 Ilk Ivns1abp Jagn1 Lamr1 Lap3 Lgals7 Ly6d Mal2 Mans…
97	V$HEB_Q6	108	108	329	4559	11175	-1.02	0.0	0.02	0.0	1200009K13Rik 1700020M16Rik 1810060J02Rik 2010308M01Rik 2810037C03Rik 2810405I11Rik 4930487N19Rik Actg2 Ap1g2 Arbp Arhgef16 Atad3a BC010552 BC017158 BC031593 BC037006 Bbs2 Canx Cipp Cirbp Cklfsf6 Cldn4 Cnot7 Coro2a Cte1 D0H8S2298E Dhx9 Dnmbp Dsg2 Eppk1 Eps8l2 Fbxo8 Fdft1 Fxn Fxyd3 Gabarapl1 Gcnt2 Ggh Gyk Hadh2 Hmgb2 Hpn Ica1 Ier2 Irf2 Irx5 Kcnk1 Krt1-18 Krtcap3 Lad1 Lama5 Lcn2 Limk2 Lrrc16 Lsm5 L…
98	V$IPF1_Q4	75	75	362	3314	12420	-1.04	0.0	0.02	0.0	2210008M09Rik 2310008M20Rik 2410012M04Rik 3110001N18Rik 4930403J22Rik 9330161F08Rik AI256711 Agtpbp1 Anxa4 Arhgef5 Cenpc1 Cirbp Copg2 Coro2a Cryz D1Ertd251e Dbr1 Dr1 Fbl Fem1b Glmn Gmfb Gtl3 Guk1 Hadh2 Hpn Hsdl2 Idi1 Ifih1 Insig2 Kcnk1 Kctd1 Klf5 Lrrc16 Map3k7 Mat2b Mpdu1 Mrpl19 Mrps31 Osbpl9 Pak1 Pbef1 Perp Pgf Plekha5 Pnn Ppm1d Psmd10 Ranbp9 Rbmxrt Rpe Rpl23a Rpl36a Rpp14 Rps19 Rps7 Sema4a Slc4…
99	V$USF_C: USF binding site	190	190	247	7525	8209	-1.2	0.0	0.03	0.0	1110064N10Rik 1600013P15Rik 1700020M16Rik 1810014L12Rik 1810060J02Rik 2010308M01Rik 2310075C12Rik 2810037C03Rik 3830408P06Rik 4930403J22Rik 6030457N17Rik 9530027K23Rik AI256711 AV216087 Adamdec1 Agtpbp1 Anxa7 Ap1g2 Apg5l Arhgef16 Arhgef5 Aup1 BC003332 BC004690 BC017158 Bcap29 Cadps2 Canx Cct2 Cdc42 Cdk7 Cdkl2 Cenpc1 Cklfsf6 Clcn3 Cldn3 Cryz Csrp1 Cutc Cxxc1 D0H8S2298E D1Ertd251e Dedd2 Dibd1 Dtymk…
100	V$COMP1_01: COMP1	253	253	184	9779	5955	-1.21	0.0	0.03	0.0	1200013F24Rik 1810014L12Rik 1810060J02Rik 2010308M01Rik 2310008M20Rik 2310061G07Rik 2810037C03Rik 2810441O16Rik 3110001N18Rik 4930403J22Rik 4930584N22Rik 5430413I02Rik 5930412E23Rik 6030457N17Rik 9530027K23Rik AI429613 Actg2 Add3 Ap1g2 Ap4s1 Arbp Asb13 Atad3a BC003332 BC004690 BC005537 BC006933 BC010552 BC031593 Bbs2 Bcap29 Bst2 C1d C1qdc1 Calm2 Canx Ccnc Cct2 Cdkl2 Chchd5 Chchd6 Cirbp Ckap2 Clcn…
101	V$FOXJ2_02: fork head box J 2	152	152	285	6143	9591	-1.21	0.0	0.03	0.0	1110064N10Rik 1200013F24Rik 1600013P15Rik 1810014L12Rik 2310008M20Rik 2310061G07Rik 2310075C12Rik 2810441O16Rik 3830408P06Rik 4930584N22Rik AI429613 Actg2 Anxa7 Arhgef16 BC003332 BC004690 C1d Cadps2 Car2 Ccnc Cct2 Cdc42 Cdkl2 Cenpc1 Chchd6 Cipp Cklfsf6 Clp1 Cnot2 Copg2 Coro2a Cryz Ctgf Cul4b D0H8S2298E D11Wsu68e D1Ertd251e Dbr1 Dnmbp Dr1 Dsg2 Dtymk Dusp16 Eef1e1 Eva1 F3 Fancl Fbl Fbxo8 Fdft1 Gaba…
102	V$OSF2_Q6	274	274	163	10521	5213	-1.21	0.0	0.03	0.0	1200013F24Rik 1600013P15Rik 1700020M16Rik 2010308M01Rik 2210008M09Rik 2310061G07Rik 2310075C12Rik 2410012M04Rik 2810037C03Rik 4930487N19Rik 4930584N22Rik 5430413I02Rik 6030457N17Rik 9330161F08Rik AI256711 AI429613 AV216087 Actg2 Adamdec1 Adcy3 Agtpbp1 Anxa4 Ap1g2 Ap1m2 Apg5l Arbp Arhgef16 Arpc4 Asb13 Atad3a Aup1 BC003277 BC003332 BC005537 BC006933 BC031593 Bst2 C1qdc1 Calm2 Cct2 Cdc42 Cdk7 Chchd5…
103	V$XFD2_01: Xenopus fork head domain factor 2	87	87	350	3738	11996	-1.22	0.0	0.03	0.0	1500006O09Rik 2210008M09Rik 2810429O05Rik 2810441O16Rik 3110001N18Rik 4930403J22Rik AI429613 Actg2 Add3 Ap1m2 Ap4s1 Arbp Asb13 BC004690 BC006933 C1qdc1 Cdkl2 Cenpc1 Clcn3 Cldn4 Cops5 Cryz D0H8S2298E Dr1 Eef1e1 Elovl7 Eps8l2 Ezh2 F3 Fubp1 Fxn Gabarapl1 Gadd45a Galnt3 Glmn Gtl3 Guk1 Hirip5 Insig2 Itm1 Kctd1 Leng1 Limk2 M6pr Mansc1 Map3k7 Mapk13 Mat2b Mpdu1 Msh2 Mybbp1a Nme5 Npm1 Nrd1 Osbpl9 Pak1 Pe…
104	V$OCT1_B: Octamer binding factor 1	16	16	421	957	14777	-1.25	0.0	0.01	0.0	Asb13 BC004690 Elovl7 Gadd45a Irf3 M6pr Mrpl19 Pmaip1 Pof1b Rpe Sdfr2 Snrpd2 Stx6 Tm7sf1 Zfp1 Zfyve16
105	V$GATA1_06: GATA-binding factor 1	108	108	329	4514	11220	-1.27	0.0	0.03	0.0	1110064N10Rik 1810060J02Rik 2310061G07Rik 3110001N18Rik 4930403J22Rik 4930584N22Rik 6030457N17Rik 9530027K23Rik AI429613 AV216087 Actg2 Adamdec1 Agtpbp1 BC010552 BC031593 Bbs2 Calm2 Cdk7 Ckap2 Cklfsf6 Clk4 Clp1 Clu Cnot2 Coro2a Cte1 Cul4b Cyb561 Dock9 Egr1 Eif5a Ero1l Fdft1 Gadd45a Glmn Gnpnat1 Guk1 Gyk Hadh2 Hirip5 Hnrpr Hsdl2 Insig2 Katna1 Kbtbd2 Krt1-18 Krt2-8 Lama5 Luc7l2 Mal Mettl3 Mpdu1 Mrp…
106	V$FOXO3_01: fork head box O3	18	18	419	365	15369	-1.27	0.0	4.09	2.43	Ccnc Clp1 Ctgf Foxa1 Hirip5 Idi1 Krtcap3 Marveld2 Mat2b Mnat1 Nfatc3 Nrd1 Pof1b Prom2 Shmt1 Tmod3 Ttc1 Vps24
107	V$NKX61_01: NKX6-1	16	16	421	950	14784	-1.33	0.0	0.01	0.0	1200013F24Rik Ap1m2 Arbp Ccnc D0H8S2298E Lancl2 Mrpl19 Nsbp1 Pdcd6ip Pex3 Plekha5 Rpa3 Sap18 Slc25a5 Tm4sf3 Zcchc10
108	V$AFP1_Q6	60	60	377	2694	13040	-1.35	0.0	0.02	0.0	1600013P15Rik 4930403J22Rik 9330161F08Rik Actg2 Ap1m2 Ap4s1 BC004690 Bbs2 Bcap29 Cdk7 Ckap2 Clu Cnot2 Cyb561 Dalrd3 Dctn6 Dibd1 Dnmbp Eefsec Egr1 F3 Glmn Gnpnat1 Gtl3 Hnrpc Hnrpr Idi1 Irf6 Kctd1 Lancl2 Mrps25 Mus81 Osbpl9 Pak1 Pdcd6ip Plekha1 Prom2 Pvrl4 Rad52 Ranbp9 Rnf134 Rpa3 Rpe Rpp14 Sf3b1 Smyd5 Snx14 Spint1 Spr Stx18 Synj2bp Tax1bp1 Tm4sf3 Tmem30b Tmlhe Tnfrsf18 Ywhae Zfp1 Zfp386 Zfyve16
109	V$CART1_01: Cart-1 (cartilage homeoprotein 1)	39	39	398	1880	13854	-1.36	0.0	0.02	0.0	1810060J02Rik 2810405I11Rik 3110001N18Rik AV216087 BC004690 BC006933 C1d Ccnc Cdc42 Cnot2 Cryz Dr1 Eef1e1 Egr1 Elovl7 Fxn Gadd45a Gcnt2 Gyk Idi1 Ier2 Ilk Kbtbd2 Kctd1 Krt1-19 Plek2 Plekha7 Psmd10 Rod1 Rpa3 Rpp14 Rps7 Sos2 Stx18 Tax1bp1 Tcf7l2 Tmlhe Zfp386 Zfp612
110	V$NFY_Q6_01	171	171	266	6794	8940	-1.4	0.0	0.04	0.0	1110064N10Rik 1600013P15Rik 1700020M16Rik 1810014L12Rik 1810060J02Rik 2210008M09Rik 2410012M04Rik 2810037C03Rik 2810429O05Rik 2810441O16Rik 3110001N18Rik 3830408P06Rik 4930584N22Rik 5430413I02Rik 5930412E23Rik AI429613 Adamdec1 Ap1g2 Ap4s1 Arbp Atad3a BC006933 BC010552 C1qdc1 Calm2 Canx Ccnc Chchd5 Chchd6 Cirbp Ckap2 Clcn3 Clp1 Clu Cnot2 Cops5 Cryz Cte1 Cul4b D0H8S2298E Dbr1 Dhx9 Dibd1 Dp1l1 Dusp…
111	V$CDPCR3_01: cut-like homeodomain protein	4	4	433	401	15333	-1.41	0.0	0.0	0.0	Apg5l Pex3 Synj2bp Txnl1
112	V$CREBP1CJUN_01: CRE-binding protein 1:c-Jun heterodimer	26	26	411	608	15126	-1.43	0.0	3.76	2.16	2810405I11Rik 5930412E23Rik 9430077D24Rik Apg5l Aup1 Clcn3 Cldn7 Clk4 Eif5a Foxa1 Ier2 Ifih1 Mal2 Mapk13 Pbef1 Pja1 Pmaip1 Ppm1d Rab25 Rpl26 Rpl4 Smarca5 Snrpg Ttc1 Vrk3 Wdr23
113	V$PITX2_Q2: pituitary homeobox factor 2	204	204	233	6715	9019	-1.43	0.0	2.94	1.47	1200013F24Rik 1500006O09Rik 1600013P15Rik 1700020M16Rik 1810060J02Rik 2310061G07Rik 2810037C03Rik 2810429O05Rik 2810441O16Rik 3110001N18Rik 3830408P06Rik 4930487N19Rik 4930584N22Rik 5430413I02Rik 5930412E23Rik 6030457N17Rik 9430077D24Rik AI429613 Agtpbp1 Ap1g2 Ap1m2 Ap4s1 Arbp BC003277 BC004690 BC031593 Bbs2 C1d C1qdc1 Cdc42 Chchd6 Cirbp Ckap2 Cklfsf6 Cldn3 Cldn4 Clk4 Clp1 Clu Cops5 Coro2a Crbn C…
114	V$CHX10_01	19	19	418	401	15333	-1.43	0.0	3.9	2.27	2810037C03Rik Hirip5 Hnrpc Ier2 Ifih1 Lap3 Mat2b Ndufc2 Nt5c3 Rab10 Rnf14 Rpl26 Sash1 Sgpp1 Sos2 Tm4sf3 Top2b Zfp612 Zfyve16
115	V$SOX5_01: Sox-5	184	184	253	7255	8479	-1.44	0.0	0.04	0.0	1200013F24Rik 1700020M16Rik 1810060J02Rik 2310008M20Rik 2310075C12Rik 2810405I11Rik 2810429O05Rik 3110001N18Rik 4930584N22Rik 5930412E23Rik 9330161F08Rik AI429613 Adamdec1 Add3 Anxa7 Ap1g2 Ap1m2 Ap4s1 Atad3a BC003332 BC004690 Cadps2 Car2 Ccnc Cdkl2 Cenpc1 Cipp Cnot2 Copg2 Cops5 Crbn Cryz Cte1 Ctgf Cutc Cyb561 D0H8S2298E Dbr1 Dctn6 Dnmbp Dock9 Dr1 Dsg2 Dtymk Eef1a1 Eef1e1 Egr1 Ei24 Eif5a Elovl7 Ep…
116	V$POU6F1_01	25	25	412	1311	14423	-1.45	0.0	0.02	0.0	2810037C03Rik 3110001N18Rik BC004690 Bbs2 Cct2 Cenpc1 Chchd5 Cnot2 Dfna5h Fdft1 Fem1b Gtl3 Hiat1 Itm1 Katna1 Ofd1 Perp Pex26 Prim1 Rps14 Sf3b1 Sh3d19 Smc5l1 Tjp2 Zfml
117	V$SREBP_Q3	125	125	312	5093	10641	-1.5	0.0	0.04	0.0	1200009K13Rik 1700020M16Rik 2010308M01Rik 2810037C03Rik 2810405I11Rik 3110001N18Rik 4930403J22Rik 4930584N22Rik AI256711 Ap1m2 Arhgef16 Arpc4 Atad3a BC003332 BC004690 BC006933 BC037006 C1d C1qdc1 Cadps2 Ccnc Chchd6 Cldn4 Clk4 Copg2 Csrp1 Cutc Dctn6 Dibd1 Dock9 Dp1l1 Eef1e1 Egr1 Ei24 Eif5a Eppk1 Eps8l2 Ero1l Eva1 Ezh2 Fbl Foxa1 Fxn Fxyd3 Gabarapl1 Galgt1 Gcnt2 Gtl3 Gtpbp4 Gyk Hook2 Hrmt1l2 Hspa9a …
118	V$ELF1_Q6	190	190	247	7449	8285	-1.53	0.0	0.05	0.0	1110064N10Rik 1200009K13Rik 1200013F24Rik 1700020M16Rik 2010308M01Rik 2210008M09Rik 2810037C03Rik 2810405I11Rik 3110001N18Rik 3830408P06Rik 4930584N22Rik 5430413I02Rik 5930412E23Rik Adamdec1 Anxa4 Anxa7 Ap1g2 Ap4s1 Apg5l Atad3a BC003277 BC004690 BC005537 BC037006 Bcap29 C1d C1qdc1 Canx Ccnc Cdc42 Cdk7 Chchd5 Chchd6 Cipp Cirbp Cldn4 Cldn7 Clu Cnot2 Cops5 Crbn Csrp1 Cul4b Cutc D11Wsu68e Dalrd3 Dbr1…
119	V$GFI1_01: growth factor independence 1	112	112	325	4606	11128	-1.53	0.0	0.04	0.0	1200013F24Rik 1600013P15Rik 1700020M16Rik 1810014L12Rik 2310061G07Rik 2810441O16Rik 3830408P06Rik 9330161F08Rik 9430077D24Rik Actg2 Add3 Arbp Arhgef16 BC031593 Bst2 Cct2 Cdk7 Cirbp Cklfsf6 Clp1 Coro2a Crbn Cryz Cte1 Ctgf D0H8S2298E Dbr1 Dock9 Dr1 Dtymk Eef1a1 Ei24 Eva1 Fxyd3 Fzd6 Galnt3 Gcnt2 Gmfb Gnpnat1 Gtl3 Guk1 Hadh2 Hmgb2 Hsdl2 Idi1 Insig2 Jagn1 Kbtbd2 Klf5 Krt1-19 Lgals7 Mal Mpdu1 Mrpl50 Mr…
120	V$CMYB_01: c-Myb	104	104	333	3213	12521	-1.54	0.0	3.0	1.51	1500006O09Rik 1810014L12Rik 2210008M09Rik 2310061G07Rik 2810441O16Rik 3110001N18Rik 4930403J22Rik 4930487N19Rik 5930412E23Rik 9330161F08Rik Actg2 Ap4s1 Apg5l Arhgef5 Asb13 BC003332 BC005537 BC010552 Bst2 C1d Ccnc Cldn3 Clp1 Copg2 Crbn Cul4b D11Wsu68e D1Ertd251e Dedd2 Dfna5h Eva1 Fxn Fzd6 Galnt3 Gcnt2 Gltscr2 Gtl3 Hnrpc Hnrpr Hras1 Hrmt1l2 Idi1 Ier3 Ifih1 Igbp1 Irf3 Irx5 Isyna1 Itm1 Ivns1abp Kctd1…
121	V$AP1_Q4: activator protein 1	342	342	95	12829	2905	-1.55	0.0	0.04	0.0	1110064N10Rik 1200009K13Rik 1500006O09Rik 1600013P15Rik 1700020M16Rik 1810014L12Rik 1810060J02Rik 2210008M09Rik 2310008M20Rik 2310061G07Rik 2410012M04Rik 2810441O16Rik 3110001N18Rik 3830408P06Rik 4930403J22Rik 5430413I02Rik 9330161F08Rik 9430077D24Rik AI256711 AI429613 Actg2 Add3 Agtpbp1 Anxa7 Ap1g2 Ap1m2 Ap4s1 Apg5l Arbp Arhgef5 Asb13 Atad3a Aup1 BC003332 BC004690 BC005537 BC006933 BC037006 Bbs2…
122	V$NFMUE1_Q6	24	24	413	556	15178	-1.56	0.0	3.65	2.09	1110064N10Rik 1200009K13Rik 2310008M20Rik 2810441O16Rik 5930412E23Rik 9430077D24Rik Aup1 Cxxc1 Eef1e1 Fubp1 Hiat1 Hrmt1l2 Hsdl2 Npm1 Pkp3 Pnn Rpl13a Rpl6 Rpo1-1 Rps19 Sap18 Sirt1 Smyd5 Zfp62
123	V$FOXO4_02: fork head box O4	20	20	417	440	15294	-1.61	0.0	3.67	2.09	Ccnc Clp1 Ctgf Foxa1 Hirip5 Idi1 Krtcap3 Marveld2 Mat2b Mnat1 Mpdu1 Msh2 Nfatc3 Nrd1 Pof1b Prom2 Shmt1 Tmod3 Ttc1 Vps24
124	V$ZTA_Q2	123	123	314	4990	10744	-1.64	0.0	0.05	0.0	1110064N10Rik 1700020M16Rik 1810014L12Rik 2310061G07Rik 6030457N17Rik AV216087 Ap1g2 Arhgef16 BC037006 Bbs2 C1d Canx Car2 Cct2 Cdc42 Cdk7 Cirbp Clcn3 Cldn3 Cldn7 Clk4 Cryz Csrp1 Ctgf D0H8S2298E D11Wsu68e Dedd2 Dfna5h Dhx9 Dnmbp Dsg2 Eef1a1 Egr1 Ei24 Eppk1 Ezh2 Fancl Fbxo8 Fkbp2 Fubp1 Gabarapl1 Galgt1 Glmn Gtl3 Guk1 Gyk Hebp2 Hiat1 Hnrpc Hook2 Hspa9a Igbp1 Isyna1 Jagn1 Katna1 Kcnk1 Kctd1 Krt2-7 Kr…
125	V$ATF_01: activating transcription factor	56	56	381	1596	14138	-1.67	0.0	3.12	1.6	2410012M04Rik 2810405I11Rik 5930412E23Rik 9430077D24Rik Actg2 Apg5l Aup1 BC006933 Bbs2 Cdkl2 Clcn3 Cldn3 Cldn7 Clk4 Clp1 Cops5 Dbr1 Dibd1 Dsg2 Dtymk Egr1 Eif5a F3 Fdft1 Fem1b Foxa1 Fubp1 Guk1 Gyk Ica1 Ier2 Itm1 Map3k7 Mrpl50 Nrd1 Pbef1 Pja1 Pmaip1 Pof1b Ppm1d Rab25 Ranbp9 Rbmxrt Rpl10a Rpl15 Rpl26 Rpl4 Sdfr2 Snrpg Stx18 Tjp2 Top2b Ttc1 Vrk3 Wdr23 Wdr6
126	V$STAT5A_02	82	82	355	2490	13244	-1.75	0.0	2.85	1.39	1110064N10Rik 1200013F24Rik 2310061G07Rik 5430413I02Rik 5930412E23Rik 6030457N17Rik Adamdec1 Adcy3 Arbp Asb13 Aup1 C1qdc1 Chchd5 Cipp Cldn7 Clk4 Cyb561 D11Wsu68e Eef1e1 Egr1 Eif5a Epb4.1l4a Eps8l2 Ezh2 F3 Fancl Fubp1 Galnt3 Gltscr2 Gnl3 Gnpnat1 Hpn Hsdl2 Ier3 Igbp1 Irf2 Irx5 Itm1 Kctd1 Krt2-8 Limk2 Lypla1 Mal Mrpl50 Nola2 Nvl Pbef1 Pck2 Perp Pgf Plek2 Pnrc2 Polr3k Prim1 Prom2 Rab20 Rcor1 Rex3 Rnf…
127	V$TATA_C: Retroviral TATA box	118	118	319	4782	10952	-1.75	0.0	0.06	0.0	1110064N10Rik 1200009K13Rik 1200013F24Rik 1810060J02Rik 2410012M04Rik 2810037C03Rik 2810405I11Rik 2810429O05Rik 4930403J22Rik 4930584N22Rik 9530027K23Rik Adamdec1 Agtpbp1 Ap1m2 Arbp BC004690 BC005537 BC010552 Bcap29 Canx Car2 Cct2 Cdc42 Cdkl2 Cenpc1 Chchd5 Chchd6 Cipp Cnot2 Cops5 Coro2a Ctgf Cul4b D1Ertd251e Dctn6 Dfna5h Dhx9 Dnmbp Elovl7 Ero1l F3 Fancl Fbxo8 Fdft1 Fubp1 Fxyd3 Gltscr2 Gnpnat1 Had…
128	V$IK1_01: Ikaros 1	226	226	211	8689	7045	-1.75	0.0	0.07	0.0	1110064N10Rik 1200009K13Rik 1700020M16Rik 1810060J02Rik 2310008M20Rik 2310061G07Rik 2410012M04Rik 2810405I11Rik 2810429O05Rik 2810441O16Rik 3830408P06Rik 4930403J22Rik 5430413I02Rik 9330161F08Rik AI256711 AV216087 Actg2 Adamdec1 Adcy3 Add3 Anxa4 Anxa7 Ap1g2 Apg5l Asb13 Aup1 BC003277 BC004690 BC017158 Bcap29 Bst2 C1d Calm2 Canx Car2 Cct2 Cdc42 Chchd5 Cipp Cldn3 Cldn4 Cldn7 Clk4 Cnot7 Copg2 Cops5 C…
129	V$CHOP_01: heterodimers of CHOP and C/EBPalpha	111	111	326	4517	11217	-1.78	0.0	0.06	0.0	1200009K13Rik 1500006O09Rik 2810037C03Rik 2810405I11Rik 2810441O16Rik 3830408P06Rik 5930412E23Rik 9430077D24Rik Add3 Agtpbp1 Anxa4 Ap4s1 Arhgef5 Arpc4 BC010552 BC017158 Bbs2 Calm2 Chchd5 Clu Cryz D0H8S2298E D11Wsu68e D1Ertd251e Dctn6 Dock9 Eef1a1 Eif5a Ero1l Fdft1 Fkbp2 Gadd45a Gcnt2 Ggh Gltscr2 Gyk Hiat1 Hspe1 Id4 Ier3 Insig2 Jagn1 Kbtbd2 Klf5 Krt2-8 Lad1 Lsm5 Lypla1 M6pr Map2k4 Mat2a Mat2b Mett…
130	V$HNF4ALPHA_Q6	170	170	267	5589	10145	-1.79	0.0	2.52	1.1	1500006O09Rik 1810060J02Rik 2010308M01Rik 2410012M04Rik 2810429O05Rik 2810441O16Rik 3830408P06Rik 4930403J22Rik 5430413I02Rik 5930412E23Rik 9330161F08Rik 9530027K23Rik AI256711 AI429613 AV216087 Adamdec1 Add3 Anxa4 Anxa7 Arhgef16 Arhgef5 BC003332 BC004690 BC010552 BC031593 Bst2 Cdkl2 Cenpc1 Cipp Ckap2 Cldn4 Cldn7 Clk4 Clp1 Cnot7 Copg2 Cops5 Csrp1 Cte1 Ctgf Cutc Cyb561 D0H8S2298E D11Wsu68e Dalrd3 …
131	V$E2_Q6_01	35	35	402	921	14813	-1.81	0.0	3.17	1.63	2810037C03Rik 2810441O16Rik Apg5l Aup1 BC003332 Cadps2 Chchd5 Cldn7 Ctgf Eef1e1 Fubp1 Galnt3 Gltscr2 Gnpnat1 Irf2 Irx5 Jagn1 Lama5 Mtap7 Nfatc3 Nipsnap1 Nudt14 Oact1 Ocln Psmc6 Rnpc2 Rpa3 Rpl36a Rpl7a Rps5 Snrpd2 Tacstd1 Tdrd3 Zfml Zfp612
132	V$TEL2_Q6	40	40	397	1089	14645	-1.86	0.0	3.04	1.54	2810037C03Rik 2810405I11Rik 2810429O05Rik 9330161F08Rik Agtpbp1 Ap1g2 BC003277 BC010552 Bcap29 Canx Cdk7 Chchd5 Chchd6 Cklfsf6 Dalrd3 Eps8l2 Ero1l Gltscr2 Krt2-8 Lad1 Lamr1 Leng1 Nfe2l3 Ocln Perp Prss19 Rpa3 Rpl41 Rps25 Rps26 Sf3b1 Slc9a3r1 Synj2bp Tlr3 Trf Txnl1 Vamp8 Wdr12 Zcchc10 Zfp62
133	V$TFIII_Q6	411	411	26	14431	1303	-1.87	0.0	3.13	1.6	1110064N10Rik 1200009K13Rik 1200013F24Rik 1500006O09Rik 1600013P15Rik 1700020M16Rik 1810014L12Rik 2010308M01Rik 2210008M09Rik 2310008M20Rik 2310061G07Rik 2410012M04Rik 2810037C03Rik 2810405I11Rik 2810429O05Rik 2810441O16Rik 3110001N18Rik 3830408P06Rik 4930403J22Rik 4930487N19Rik 4930584N22Rik 5430413I02Rik 5930412E23Rik 6030457N17Rik 9330161F08Rik 9430077D24Rik 9530027K23Rik AI256711 AI429613 AV2…
134	V$GATA2_03: GATA-binding factor 2	118	118	319	4746	10988	-1.9	0.0	0.07	0.0	2310061G07Rik 4930584N22Rik 6030457N17Rik 9530027K23Rik AI429613 Actg2 Adamdec1 Agtpbp1 BC010552 BC031593 Bbs2 Cdk7 Chchd6 Cipp Cklfsf6 Clk4 Cnot2 Coro2a Cul4b Cyb561 D11Wsu68e Dalrd3 Dctn6 Dibd1 Dtymk Egr1 Ei24 Ero1l Fbl Fdft1 Gadd45a Gcnt2 Ggh Glmn Guk1 Gyk Hadh2 Hirip5 Hpn Hsdl2 Igbp1 Ilk Insig2 Irf3 Ivns1abp Kbtbd2 Krt1-19 Krt2-8 Lancl2 Lap3 Lgals7 Luc7l2 Lypla1 Mal Mettl3 Mrpl3 Mrpl50 Mrpl52…
135	V$TITF1_Q3: TTF-1, TITF1 (thyroid transcription factor 1)	183	183	254	6085	9649	-1.91	0.0	2.34	0.98	1110064N10Rik 1700020M16Rik 1810014L12Rik 1810060J02Rik 2810405I11Rik 2810429O05Rik 2810441O16Rik 4930403J22Rik 4930487N19Rik 4930584N22Rik Adamdec1 Agtpbp1 Anxa4 Ap1m2 Ap4s1 Arbp BC003332 BC006933 BC010552 BC031593 BC037006 Bbs2 Bst2 C1qdc1 Cadps2 Ccnc Cct2 Cdc42 Cenpc1 Chchd5 Chchd6 Cipp Cirbp Cklfsf6 Cldn3 Clu Cnot2 Copg2 Cops5 Coro2a Csrp1 Cte1 Cul4b D1Ertd251e Dctn6 Dfna5h Dhx9 Dock9 Dsg2 Ei…
136	V$T3R_01: viral homolog of thyroid hormone receptor alpha1	5	5	432	418	15316	-1.93	0.0	0.01	0.0	Arhgef16 Bcap29 Rab3ip Rps14 Ywhae
137	V$AP4_01: activator protein 4	28	28	409	1374	14360	-1.93	0.0	0.03	0.0	2310008M20Rik 2810037C03Rik Anxa4 Arhgef5 Csrp1 Cte1 Hsdl2 Irf2 Isyna1 Lsm5 Mal Marveld2 Mat2b Mrpl52 Mus81 Pgf Plekhf2 Rex3 Rpl7a Sap18 Sgpp1 Sh3yl1 Shmt1 Siah1a Spint1 Thumpd3 Trf Wdr23
138	V$GATA1_02: GATA-binding factor 1	144	144	293	5676	10058	-1.96	0.0	0.08	0.0	1200013F24Rik 2810037C03Rik 3830408P06Rik 4930403J22Rik 4930584N22Rik 9330161F08Rik AV216087 Arhgef16 Arpc4 BC031593 Bcap29 Cdc42 Chchd6 Cipp Ckap2 Cklfsf6 Clk4 Clp1 Clu Cnot2 Copg2 Crbn Cte1 Cyb561 D0H8S2298E Dalrd3 Dctn6 Dedd2 Dock9 Dr1 Ebp Eef1e1 Egr1 Elovl7 Eppk1 Eva1 Fkbp2 Foxa1 Fubp1 Gabarapl1 Gadd45a Galgt1 Ggh Gnpnat1 Gphn Gtpbp4 Guk1 Hadh2 Hebp2 Hnrpr Hpn Ica1 Igbp1 Irf3 Irf6 Isyna1 Ivns…
139	V$RSRFC4_Q2	4	4	433	366	15368	-2.0	0.0	0.01	0.0	Clu Gmfb Nrd1 Rpo1-1
140	V$HNF1_01: hepatic nuclear factor 1	67	67	370	2840	12894	-2.02	0.0	0.06	0.0	1200013F24Rik 2810405I11Rik 5430413I02Rik 6030457N17Rik AI256711 AV216087 Ap1m2 BC004690 BC005537 C1qdc1 Car2 Chchd6 Cnot2 Cxxc1 Dnmbp Egr1 Eva1 Fancl Fzd6 Gtpbp4 Gyk Hnrpc Hspe1 Jagn1 Katna1 Kbtbd2 Kctd1 Krt1-19 Lap3 Lgals7 Lsm5 Luc7l2 Mrpl3 Mrpl52 Mrps25 Msh2 Ndufc2 Nme5 Nol7 Nudcd2 Pex26 Plek2 Plekha5 Plekha7 Ppm1d Ppp5c Rad52 Ranbp9 Rpl13a Rpl26 Rps25 Rps26 Rps7 Sash1 Sema4a Sos2 Tacstd2 Tax1…
141	V$CDPCR3HD_01: cut-like homeodomain protein	127	127	310	5016	10718	-2.11	0.0	0.1	0.0	1200009K13Rik 1600013P15Rik 1700020M16Rik 2310061G07Rik 2310075C12Rik 2810405I11Rik 2810429O05Rik 9430077D24Rik Actg2 Adcy3 Ap1g2 Ap1m2 Ap4s1 BC003277 BC037006 C1qdc1 Ccnc Cdc42 Cdk7 Cenpc1 Cklfsf6 Clcn3 Cldn4 Clp1 Cnot2 Copg2 Crbn Cryz Csrp1 Ctgf D11Wsu68e D1Ertd251e Dctn6 Dhx9 Dnmbp Dock9 Dp1l1 Ebp Eef1e1 Elovl7 Eppk1 Fubp1 Fxyd3 Galnt3 Ggh Gtl3 Gtpbp4 Gyk Hadh2 Hirip5 Hras1 Hrmt1l2 Ifih1 Igbp1…
142	V$OCT1_05: octamer-binding factor 1	21	21	416	1076	14658	-2.12	0.0	0.03	0.0	1500006O09Rik Asb13 Bst2 Cxxc1 D0H8S2298E Elovl7 Gadd45a Insig2 Irf3 Lgals7 Limk2 Mrpl19 Paics Pmaip1 Pof1b Rab10 Rpe Sdfr2 Stx6 Tm7sf1 Zfyve16
143	V$AIRE_01	73	73	364	3039	12695	-2.14	0.0	0.08	0.0	1810014L12Rik 1810060J02Rik 2310061G07Rik 2410012M04Rik 2810405I11Rik 3110001N18Rik AV216087 Apg5l Cadps2 Cdc42 Cenpc1 Cipp Copg2 Cyb561 D11Wsu68e Dalrd3 Dnmbp Eef1e1 Eefsec Egr1 Ei24 Eva1 Fbl Fem1b Glmn Guk1 Id4 Igbp1 Insig2 Klf5 Krt2-7 Krt2-8 Lancl2 Lrrc16 Lsm8 Luc7l2 Map3k7 Mid2 Mpdu1 Mrpl3 Mrps25 Mrps31 Mtap7 Mybbp1a Ndufc2 Nudcd2 Pex26 Pgf Pja1 Plekha5 Plekha7 Polr3k Ppp5c Prss19 Ptger4 Rab2…
144	V$TAL1_Q6	171	171	266	6586	9148	-2.18	0.0	0.12	0.0	1200009K13Rik 1700020M16Rik 1810014L12Rik 2010308M01Rik 2210008M09Rik 2810037C03Rik 4930584N22Rik 5430413I02Rik 6030457N17Rik 9330161F08Rik AI256711 Actg2 Ap1g2 Ap4s1 Arhgef5 BC003277 BC010552 BC017158 BC031593 BC037006 Cenpc1 Chchd6 Cipp Cirbp Ckap2 Clcn3 Cldn3 Cldn4 Clp1 Clu Copg2 Crbn Cutc Cxxc1 D0H8S2298E D1Ertd251e Dalrd3 Dbr1 Dedd2 Dfna5h Dock9 Dp1l1 Dsg2 Ebp Ei24 Eif5a Eppk1 Eps8l2 Fancl F…
145	V$ATF_B: ATF binding site	20	20	417	477	15257	-2.19	0.0	2.99	1.51	2810405I11Rik 5930412E23Rik 9430077D24Rik Apg5l Calm2 Clcn3 Cldn7 Clk4 Ier2 Pbef1 Pja1 Pmaip1 Ppm1d Rab25 Rpl26 Rpl4 Snrpg Ttc1 Vrk3 Wdr23
146	V$SRF_Q5_01	138	138	299	4560	11174	-2.2	0.0	2.04	0.78	1110064N10Rik 1810014L12Rik 2410012M04Rik 2810441O16Rik 3830408P06Rik 4930487N19Rik 5430413I02Rik 5930412E23Rik 6030457N17Rik 9330161F08Rik AI256711 Actg2 Ap1g2 Ap1m2 Apg5l Arhgef16 Arhgef5 Arpc4 Asb13 BC003332 BC005537 C1d Calm2 Canx Ccnc Chchd5 Chchd6 Cipp Cirbp Clp1 Coro2a Csrp1 Ctgf Cul4b Dalrd3 Dctn6 Dedd2 Dhx9 Dp1l1 Ebp Eef1e1 Eva1 Fdft1 Fxn Fzd6 Gabarapl1 Gadd45a Galgt1 Galnt3 Gphn Gyk Heb…
147	V$E47_02: E47	73	73	364	2262	13472	-2.21	0.0	2.31	0.98	1200009K13Rik 1700020M16Rik 2210008M09Rik 2810429O05Rik 4930487N19Rik 6030457N17Rik Asb13 Bcap29 Cct2 Cdk7 Cdkl2 Cenpc1 Cirbp Cldn3 Cldn4 Cldn7 Clk4 Clu Cnot2 Coro2a Dbr1 Dock9 Eppk1 Ero1l Fkbp2 Fxn Ggh Gmfb Gnl3 Gtpbp4 Hras1 Hrmt1l2 Ica1 Idi1 Irf2 Katna1 Krt1-18 Krt2-7 Lad1 M6pr Mansc1 Mbtps1 Mgat2 Nme5 Nudcd2 Nudt14 Oact1 Pkp3 Plek2 Plekhf2 Pnn Pof1b Prkd2 Prss8 Rex3 Rpl31 Rpl41 Rps20 Rps4x Ruv…
148	V$E2_01: papilloma virus regulator E2	31	31	406	834	14900	-2.24	0.0	2.71	1.26	2810037C03Rik 2810441O16Rik Aup1 Cadps2 Chchd5 Cldn7 Ctgf Eef1e1 F3 Fubp1 Galnt3 Gltscr2 Gnpnat1 Irf2 Irx5 Mtap7 Nfatc3 Nipsnap1 Nudt14 Psmc6 Rab20 Rnpc2 Rpa3 Rpl36a Rpl7a Rps5 Snrpd2 Tdrd3 Zfml Zfp612 Zfp62
149	V$NRF2_Q4: heterodimer containing Nrf2	104	104	333	4140	11594	-2.26	0.0	0.11	0.0	1110064N10Rik 1810014L12Rik 1810060J02Rik 2210008M09Rik 3110001N18Rik 9330161F08Rik Anxa7 Ap1m2 Apg5l Arhgef16 BC005537 BC006933 BC037006 Bbs2 Canx Ccnc Cct2 Chchd5 Cirbp Cklfsf6 Clcn3 Cldn4 Clu Csrp1 Ctgf Cul4b Cutc D0H8S2298E D11Wsu68e Dp1l1 Dsg2 Eef1e1 Eefsec Epb4.1l4a Eva1 F3 Fancl Fdft1 Fem1b Foxa1 Fxn Gcnt2 Glmn Hrmt1l2 Irf2 Kctd1 Krt2-7 Krt2-8 Lad1 Lisch7 Lrrc16 M6pr Mal2 Mansc1 Mapk13 Mar…
150	V$CREB_Q2: cAMP-response element-binding protein	48	48	389	1410	14324	-2.28	0.0	2.43	1.05	2310061G07Rik 2810405I11Rik 2810441O16Rik 5930412E23Rik 9430077D24Rik Apg5l Aup1 BC005537 Calm2 Clcn3 Cldn7 Clk4 Dtymk Egr1 Fbl Gltscr2 Gnpnat1 Gtl3 Guk1 Hiat1 Hspa9a Ier2 Irf6 Kcnk1 Lisch7 Lrrc16 Map3k7 Pbef1 Pja1 Pmaip1 Polr3k Ppm1d Rab25 Rex3 Rnf138 Rpl13a Rpl15 Rpl26 Smarca5 Snrpg Stx6 Tax1bp1 Tbc1d15 Ttc1 Vrk3 Wdr23 Wdr6 Zfp612
151	V$NFKAPPAB65_01: NF-kappaB (p65)	33	33	404	907	14827	-2.31	0.0	2.6	1.17	1810014L12Rik Anxa4 Ap1g2 Cte1 Dfna5h F3 Fdft1 Gnl3 Guk1 Hrmt1l2 Ica1 Ier3 Irf2 Katna1 Lama5 Map3k7 Ndufc2 Pak1 Pck2 Pnkp Pnrc2 Ppm1d Rab20 Rnf138 Rnf14 Rpl29 Rpo1-1 Sh3d19 Slc25a5 Tlr3 Vrk3 Wdr23 Zfp7
152	V$DR3_Q4: direct repeat 3	52	52	385	2223	13511	-2.33	0.0	0.08	0.0	1500006O09Rik 1810014L12Rik 2310008M20Rik 2810405I11Rik 9330161F08Rik AI256711 Ap1g2 Arhgef16 Atad3a Bbs2 Cldn4 Cnot7 Cryz Csrp1 Dhx9 Dsg2 Dusp16 Eppk1 Fbxo8 Fdft1 Galgt1 Hadh2 Hebp2 Ifih1 Kcnk1 Krt1-18 Lap3 Lcn2 Lsm8 Mal Marveld2 Mid2 Mrpl52 Nme5 Nrd1 Nsbp1 Pex26 Plek2 Plekha1 Prom2 Rab10 Rcor1 Rpl26 Rpo1-1 Rpo2tc1 Sf3a3 Smarca5 Tbc1d14 Tlr3 Trim13 Txnl5 Wdr23
153	V$NFE2_01: NF-E2 p45	71	71	366	2227	13507	-2.38	0.0	2.1	0.82	3110001N18Rik AI256711 AV216087 Ap1g2 Arhgef16 Asb13 BC006933 BC037006 Bbs2 Cdk7 Cipp Cirbp Cklfsf6 Clcn3 Cldn4 Csrp1 D0H8S2298E Dfna5h Dsg2 Eva1 Fancl Foxa1 Fzd6 Gadd45a Hirip5 Hpn Kcnk1 Krt2-7 Krt2-8 Lisch7 Lrrc16 Luc7l2 M6pr Mal Mal2 Mat2b Nrd1 Nt5c Nt5c2 Perp Pex26 Pkp3 Psmc6 Rab10 Rad52 Rnf134 Rpe Rpl10a Rpl29 Rps19 Rps20 Rps5 Sdfr2 Sfrs7 Siah1a Smpdl3b Spint1 Stard10 Sypl Tax1bp1 Tbc1d14 Th…
154	V$HAND1E47_01: Hand1:E47 heterodimer	244	244	193	9137	6597	-2.38	0.0	0.18	0.0	1200009K13Rik 1600013P15Rik 1810014L12Rik 1810060J02Rik 2010308M01Rik 2210008M09Rik 2410012M04Rik 2810405I11Rik 2810441O16Rik 4930584N22Rik 5430413I02Rik 9330161F08Rik 9530027K23Rik AI256711 AV216087 Actg2 Adamdec1 Adcy3 Agtpbp1 Anxa4 Ap1g2 Ap4s1 Apg5l Arbp Arhgef16 Arpc4 BC003332 BC010552 Bbs2 Bcap29 C1d Cadps2 Calm2 Canx Cdk7 Cenpc1 Chchd5 Cldn3 Cldn7 Cnot2 Cnot7 Copg2 Coro2a Crbn Csrp1 Cte1 Ct…
155	V$NKX25_01: homeo domain factor Nkx-2.5/Csx, tinman homolog	206	206	231	7764	7970	-2.4	0.0	0.19	0.0	1500006O09Rik 1600013P15Rik 1700020M16Rik 1810060J02Rik 2310008M20Rik 2310075C12Rik 2810037C03Rik 2810441O16Rik 3110001N18Rik 4930584N22Rik 9430077D24Rik AI429613 Adamdec1 Anxa4 Anxa7 Ap4s1 Arpc4 Atad3a BC003277 BC003332 BC004690 BC006933 BC037006 Bbs2 Cadps2 Car2 Ccnc Cct2 Cdc42 Cenpc1 Chchd6 Cipp Cirbp Ckap2 Cklfsf6 Clcn3 Cldn7 Cops5 Coro2a Cryz Csrp1 Cte1 Ctgf Cul4b D1Ertd251e Dbr1 Dctn6 Dedd2…
156	V$CREBP1_Q2: CRE-binding protein 1	35	35	402	986	14748	-2.4	0.0	2.44	1.05	2410012M04Rik 2810405I11Rik 5930412E23Rik 9430077D24Rik Apg5l Aup1 BC005537 Calm2 Clcn3 Cldn7 Clk4 Clp1 Dsg2 Dtymk Foxa1 Fubp1 Gltscr2 Gyk Ier2 Lrrc16 Mal2 Pbef1 Pja1 Pmaip1 Ppm1d Rab25 Rpl13a Rpl15 Rpl26 Rpl4 Snrpg Tbc1d15 Ttc1 Vrk3 Wdr23
157	V$FOX_Q2	342	342	95	11962	3772	-2.41	0.0	1.88	0.66	1200013F24Rik 1500006O09Rik 1700020M16Rik 1810060J02Rik 2210008M09Rik 2310008M20Rik 2310061G07Rik 2410012M04Rik 2810037C03Rik 2810405I11Rik 2810429O05Rik 2810441O16Rik 3110001N18Rik 4930403J22Rik 4930584N22Rik 5430413I02Rik 6030457N17Rik 9330161F08Rik AI429613 AV216087 Actg2 Adamdec1 Adcy3 Add3 Agtpbp1 Anxa4 Anxa7 Ap1g2 Ap1m2 Ap4s1 Arbp Arhgef16 Arhgef5 Arpc4 Asb13 Atad3a BC003332 BC004690 BC0055…
158	V$CEBPGAMMA_Q6	305	305	132	11319	4415	-2.41	0.0	0.16	0.0	1110064N10Rik 1200009K13Rik 1200013F24Rik 1500006O09Rik 1600013P15Rik 1700020M16Rik 2210008M09Rik 2310008M20Rik 2310061G07Rik 2410012M04Rik 2810037C03Rik 2810429O05Rik 2810441O16Rik 3110001N18Rik 3830408P06Rik 4930403J22Rik 4930487N19Rik 9330161F08Rik 9530027K23Rik AI256711 AI429613 Actg2 Adamdec1 Add3 Agtpbp1 Anxa4 Anxa7 Ap1g2 Ap1m2 Ap4s1 Arbp Arhgef16 Arpc4 Asb13 Atad3a BC003277 BC003332 BC0046…
159	V$NKX3A_01: NK class homeobox factor 3A	77	77	360	3119	12615	-2.41	0.0	0.12	0.0	1810014L12Rik 2810429O05Rik 9330161F08Rik AI429613 Anxa4 Anxa7 Arbp Arhgef16 Aup1 BC004690 C1d Car2 Cct2 Cdc42 Cenpc1 Cipp Clcn3 Cops5 D0H8S2298E Dnmbp Dr1 Dusp16 Ebp Eef1e1 Eva1 Fubp1 Gnl3 Hadh2 Hmgb2 Ica1 Ifih1 Itm1 Katna1 Kbtbd2 Klf5 Leng1 Luc7l2 Marveld2 Mat2b Mrpl3 Nt5c2 Pja1 Pkp3 Pof1b Ppm1d Prim1 Prss8 Rab10 Rab25 Rfk Rnf134 Rod1 Rpl23a Rpl41 Rpl6 Rps14 Rps25 Rps4x Sash1 Sfrs7 Sgk3 Sh3d19 …
160	V$CEBPDELTA_Q6	315	315	122	11674	4060	-2.43	0.0	0.16	0.0	1110064N10Rik 1200009K13Rik 1200013F24Rik 1500006O09Rik 1600013P15Rik 1810014L12Rik 1810060J02Rik 2010308M01Rik 2210008M09Rik 2310008M20Rik 2410012M04Rik 2810037C03Rik 2810405I11Rik 2810429O05Rik 2810441O16Rik 3830408P06Rik 4930403J22Rik 4930487N19Rik 4930584N22Rik 5430413I02Rik 9330161F08Rik 9430077D24Rik AI256711 AI429613 AV216087 Adamdec1 Adcy3 Add3 Agtpbp1 Anxa7 Ap1g2 Ap4s1 Apg5l Arbp Arhgef1…
161	V$COUP_01: COUP:HNF-4 heterodimer	74	74	363	2348	13386	-2.44	0.0	1.98	0.74	1500006O09Rik 2410012M04Rik 2810429O05Rik 3830408P06Rik 4930403J22Rik 9330161F08Rik AI429613 AV216087 Adamdec1 Anxa7 Ap1g2 BC031593 Bst2 Cdk7 Cenpc1 Ckap2 Cldn7 Clk4 Clp1 Cryz Cte1 Ctgf Dalrd3 Dctn6 Dedd2 Dfna5h Eppk1 Eva1 Foxa1 Gabarapl1 Glmn Hebp2 Hspa9a Hspe1 Itm1 Kcnk1 Lad1 Lancl2 Lsm8 Mansc1 Mlh1 Nol7 Nsbp1 Nudcd2 Ocln Pck2 Perp Pex12 Pgf Pnkp Pnn Psmc6 Pvrl4 Rab25 Rex3 Rnf138 Rpl29 Rpl31 Sg…
162	V$LHX3_01: LIM homeobox transcription factor 3	27	27	410	1264	14470	-2.46	0.0	0.06	0.0	2310061G07Rik 3830408P06Rik 6030457N17Rik BC004690 C1d Cdk7 Chchd6 Cirbp Dibd1 Glmn Gtpbp4 Hirip5 Ifih1 Jagn1 Kbtbd2 Lypla1 Mrps31 Ofd1 Pja1 Ppp5c Ranbp9 Rps20 Rps7 Sgpp1 Smc5l1 Tm4sf3 Ttc1
163	V$SREBP1_Q6	153	153	284	5197	10537	-2.48	0.0	1.58	0.47	1110064N10Rik 1200009K13Rik 1500006O09Rik 2210008M09Rik 2310008M20Rik 2810405I11Rik 2810429O05Rik 4930487N19Rik 5430413I02Rik 9430077D24Rik 9530027K23Rik AI256711 Anxa4 Anxa7 Ap1g2 Ap4s1 Arbp Arpc4 BC003277 BC005537 BC010552 BC031593 Bbs2 Cadps2 Canx Cdkl2 Chchd6 Cipp Ckap2 Cldn3 Cldn4 Cnot2 Coro2a Cte1 D0H8S2298E Dctn6 Dedd2 Dock9 Dp1l1 Eef1a1 Eef1e1 Eefsec Ei24 Eif5a Elovl7 Eppk1 Eps8l2 Ero1l E…
164	V$AREB6_02: AREB6 (Atp1a1 regulatory element binding factor 6)	176	176	261	6045	9689	-2.52	0.0	1.47	0.39	1500006O09Rik 1810060J02Rik 2010308M01Rik 2210008M09Rik 2310061G07Rik 2810441O16Rik 9330161F08Rik 9430077D24Rik 9530027K23Rik AI256711 Actg2 Adcy3 Add3 Anxa7 Ap4s1 Arhgef5 Arpc4 Asb13 BC004690 BC017158 BC031593 C1d Car2 Ccnc Cct2 Cdk7 Cdkl2 Cenpc1 Chchd5 Chchd6 Cipp Clcn3 Cldn7 Clp1 Clu Copg2 Coro2a Crbn Csrp1 Cutc Cyb561 D0H8S2298E D11Wsu68e D1Ertd251e Dalrd3 Dctn6 Dedd2 Dnmbp Dock9 Dp1l1 Dsg2 D…
165	V$BARBIE_01: barbiturate-inducible element	211	211	226	7889	7845	-2.52	0.0	0.23	0.0	1110064N10Rik 2010308M01Rik 2210008M09Rik 2310008M20Rik 2310061G07Rik 2410012M04Rik 2810405I11Rik 2810441O16Rik 3110001N18Rik 3830408P06Rik 4930403J22Rik 9330161F08Rik 9430077D24Rik 9530027K23Rik AI256711 AI429613 AV216087 Add3 Agtpbp1 Apg5l Arhgef5 Arpc4 BC004690 BC010552 BC031593 BC037006 Bbs2 Canx Cct2 Chchd6 Cipp Cirbp Ckap2 Clcn3 Cldn3 Cldn7 Clk4 Cnot2 Coro2a Crbn Cte1 Cutc Cxxc1 D0H8S2298E …
166	V$MYOD_01: myoblast determination gene product	293	293	144	10273	5461	-2.58	0.0	1.43	0.39	1110064N10Rik 1200009K13Rik 1200013F24Rik 1500006O09Rik 1700020M16Rik 1810060J02Rik 2010308M01Rik 2210008M09Rik 2310008M20Rik 2310061G07Rik 2310075C12Rik 2810037C03Rik 2810429O05Rik 2810441O16Rik 4930403J22Rik 4930487N19Rik 4930584N22Rik 5430413I02Rik 6030457N17Rik 9330161F08Rik 9430077D24Rik 9530027K23Rik AI256711 Actg2 Adcy3 Add3 Anxa4 Anxa7 Ap1g2 Ap4s1 Arhgef5 Arpc4 Asb13 Atad3a Aup1 BC003277 …
167	V$NFKB_C: NF-kappaB binding site	21	21	416	541	15193	-2.59	0.0	2.47	1.07	2410012M04Rik 2810441O16Rik Actg2 Anxa4 Ap1g2 Chchd5 Coro2a Dfna5h Eef1a1 Gnl3 Guk1 Hmgb2 Map3k7 Pck2 Pkp3 Rab20 Rad52 Rnf14 Siah1a Snx14 Tlr3
168	V$PADS_C: Retroviral Poly A downstream element	106	106	331	4097	11637	-2.6	0.0	0.21	0.0	2010308M01Rik 2310008M20Rik 2310075C12Rik 2810037C03Rik 5430413I02Rik 6030457N17Rik 9530027K23Rik Actg2 Agtpbp1 Apg5l Asb13 Aup1 BC006933 Bst2 C1d C1qdc1 Chchd6 Cklfsf6 Clcn3 Crbn Csrp1 Cte1 Dfna5h Dnmbp Dr1 Dsg2 Dtymk Ebp Ei24 Eif5a Eppk1 Fubp1 Fzd6 Gadd45a Galnt3 Gcnt2 Gtl3 Hook2 Ica1 Idi1 Ier3 Isyna1 Katna1 Kbtbd2 Krt1-18 Lad1 Lap3 Limk2 Lisch7 Lrrc16 Mal2 Map2k4 Mbtps1 Mid2 Mlh1 Mnat1 Mrpl19 …
169	V$DEC_Q1	315	315	122	11072	4662	-2.61	0.0	1.44	0.39	1200013F24Rik 1500006O09Rik 1600013P15Rik 1700020M16Rik 1810014L12Rik 1810060J02Rik 2310008M20Rik 2310061G07Rik 2310075C12Rik 2810037C03Rik 2810429O05Rik 2810441O16Rik 3110001N18Rik 3830408P06Rik 4930403J22Rik 4930487N19Rik 4930584N22Rik 5430413I02Rik 5930412E23Rik 6030457N17Rik 9330161F08Rik 9430077D24Rik 9530027K23Rik AI256711 AV216087 Actg2 Add3 Anxa4 Anxa7 Ap1g2 Ap1m2 Ap4s1 Arbp Arhgef5 Arpc4…
170	V$NKX22_01: NK2 class homeobox factor 2	49	49	388	2051	13683	-2.62	0.0	0.12	0.0	1110064N10Rik 3110001N18Rik AV216087 Adamdec1 Add3 Arbp BC005537 C1d Cdc42 Cenpc1 Copg2 Eefsec Ei24 Fancl Fdft1 Glmn Guk1 Hadh2 Hebp2 Hsdl2 Ier2 Ifih1 Ilk Lypla1 Mal2 Mansc1 Mettl3 Mrpl3 Nvl Ofd1 Pck2 Ppm1d Rab3ip Rfk Rpl4 Rpo2tc1 Ruvbl1 Sap18 Sh3d19 Sh3yl1 Sirt1 Slc40a1 Smpdl3b Spr Sumf1 Tmem30b Tnfrsf18 Yap1 Ythdf2
171	V$ATF3_Q6: activating transcription factor 3	53	53	384	1643	14091	-2.62	0.0	1.92	0.69	2810405I11Rik 5930412E23Rik 9430077D24Rik Apg5l Aup1 Bbs2 Bcap29 Clcn3 Cldn4 Cldn7 Clk4 Copg2 D11Wsu68e Dsg2 Dusp16 Egr1 Fubp1 Ica1 Ier2 Lama5 Mal2 Mgat2 Nudcd2 Oact1 Pbef1 Pja1 Plekha1 Plekhf2 Pmaip1 Pnn Ppm1d Prkd2 Rab10 Rab25 Rpl10a Rpl23a Rpl26 Rpl4 Rps14 Sash1 Snrpg Stard10 Tacstd2 Tcea2 Thumpd3 Tjp2 Trim29 Ttc1 Vamp8 Vrk3 Wdr23 Zfp110 Zfp386
172	V$NFKB_Q6: NF-kappaB	62	62	375	1968	13766	-2.65	0.0	1.8	0.61	2410012M04Rik 2810441O16Rik 5430413I02Rik AI256711 Actg2 Adcy3 Add3 Anxa4 Ap1g2 Aup1 BC005537 BC031593 BC037006 Calm2 Car2 Cdkl2 Chchd5 Cldn4 Coro2a Csrp1 Ctgf Dfna5h Dnmbp Eef1a1 Fzd6 Galgt1 Gcnt2 Gnl3 Gtpbp4 Guk1 Hmgb2 Hrmt1l2 Ilk Insig2 Ivns1abp Krt1-18 Lcn2 Lrrc16 Mal Map3k7 Mat2a Mpp6 Mus81 Ndufc2 Nudcd2 Pck2 Pkp3 Pnkp Prss19 Rab20 Rad52 Rnf14 Rpl29 Rpl31 Rpl6 Siah1a Slc25a5 Spint1 Stx18 Tlr…
173	V$VMAF_01: v-Maf	268	268	169	9882	5852	-2.65	0.0	0.28	0.0	1110064N10Rik 1200009K13Rik 1500006O09Rik 1600013P15Rik 1700020M16Rik 1810014L12Rik 2310008M20Rik 2410012M04Rik 2810037C03Rik 2810441O16Rik 3830408P06Rik 4930403J22Rik 4930487N19Rik 4930584N22Rik 5430413I02Rik 9330161F08Rik 9430077D24Rik AI256711 AV216087 Actg2 Adamdec1 Add3 Agtpbp1 Anxa4 Anxa7 Ap1g2 Ap1m2 Apg5l Arbp Arhgef16 Asb13 Atad3a BC005537 BC006933 BC017158 BC031593 Bbs2 Bcap29 Bst2 C1d C…
174	V$RFX1_02: X-box binding protein RFX1	155	155	282	5349	10385	-2.66	0.0	1.29	0.29	2010308M01Rik 2310008M20Rik 2310061G07Rik 2810405I11Rik 3110001N18Rik 4930487N19Rik 5430413I02Rik 5930412E23Rik 9330161F08Rik 9430077D24Rik AI429613 Actg2 Add3 Agtpbp1 Anxa4 Ap1m2 Arbp BC005537 BC006933 BC017158 BC037006 Bcap29 Bst2 Cadps2 Car2 Ccnc Cct2 Cdkl2 Chchd5 Chchd6 Cklfsf6 Clcn3 Cldn4 Clu Coro2a Crbn Cte1 Cutc D0H8S2298E Dbr1 Dfna5h Dibd1 Dp1l1 Dr1 Eef1a1 Eefsec Eppk1 Ezh2 F3 Fbxo8 Fxn G…
175	V$CDX2_Q5	272	272	165	10009	5725	-2.67	0.0	0.3	0.0	1110064N10Rik 1200009K13Rik 1200013F24Rik 1600013P15Rik 1700020M16Rik 1810014L12Rik 1810060J02Rik 2010308M01Rik 2210008M09Rik 2310008M20Rik 2410012M04Rik 2810037C03Rik 2810405I11Rik 2810441O16Rik 4930403J22Rik 5430413I02Rik 6030457N17Rik 9330161F08Rik AI429613 AV216087 Actg2 Adamdec1 Add3 Agtpbp1 Anxa4 Ap1g2 Ap1m2 Ap4s1 Apg5l Arhgef5 Asb13 Atad3a Aup1 BC004690 BC005537 BC017158 BC037006 Bbs2 Bcap…
176	V$IRF_Q6_01	209	209	228	7320	8414	-2.67	0.0	1.17	0.21	1200013F24Rik 1500006O09Rik 1810060J02Rik 2010308M01Rik 2310061G07Rik 2410012M04Rik 2810429O05Rik 3830408P06Rik 4930584N22Rik 9330161F08Rik AI429613 AV216087 Adamdec1 Add3 Agtpbp1 Anxa7 Ap1g2 Ap1m2 Apg5l Arhgef16 Arpc4 BC003277 BC005537 BC017158 Bst2 C1d C1qdc1 Cadps2 Canx Car2 Ccnc Cdk7 Cdkl2 Chchd5 Cipp Ckap2 Cklfsf6 Cldn7 Clu Cnot2 Copg2 Coro2a Cryz Cte1 Cul4b Cutc Cxxc1 D11Wsu68e Dalrd3 Dbr1 …
177	V$EFC_Q6	248	248	189	8722	7012	-2.67	0.0	1.17	0.21	1110064N10Rik 1810014L12Rik 2010308M01Rik 2210008M09Rik 2310008M20Rik 2410012M04Rik 2810429O05Rik 2810441O16Rik 3110001N18Rik 4930403J22Rik 4930487N19Rik 6030457N17Rik 9330161F08Rik 9530027K23Rik AI256711 AI429613 AV216087 Actg2 Anxa7 Ap1m2 Ap4s1 Arhgef16 Asb13 Aup1 BC003277 BC003332 BC006933 BC010552 Bbs2 Bcap29 C1qdc1 Cadps2 Calm2 Ccnc Cdc42 Cdk7 Cdkl2 Chchd5 Chchd6 Clk4 Cnot7 Copg2 Cops5 Crbn …
178	V$LMO2COM_02: complex of Lmo2 bound to Tal-1, E2A proteins, and GATA-1, half-site 2	226	226	211	8332	7402	-2.68	0.0	0.34	0.0	1110064N10Rik 1200009K13Rik 1200013F24Rik 1810060J02Rik 2210008M09Rik 2310061G07Rik 2810037C03Rik 2810429O05Rik 2810441O16Rik 3110001N18Rik 3830408P06Rik 4930403J22Rik 4930487N19Rik 4930584N22Rik 9330161F08Rik AV216087 Add3 Anxa7 Arhgef16 Arhgef5 Asb13 BC006933 BC010552 BC017158 BC031593 Bcap29 Bst2 C1qdc1 Cadps2 Calm2 Canx Cdc42 Cenpc1 Chchd5 Cirbp Ckap2 Cklfsf6 Clcn3 Cldn3 Clp1 Clu Cnot2 Copg2 …
179	V$HFH3_01: HFH-3 (HNF3/fork head homolog 3)	209	209	228	7342	8392	-2.7	0.0	1.1	0.2	1200009K13Rik 1200013F24Rik 1500006O09Rik 1700020M16Rik 2210008M09Rik 2310061G07Rik 2810405I11Rik 2810429O05Rik 4930403J22Rik 5430413I02Rik 6030457N17Rik AI429613 Actg2 Adamdec1 Add3 Agtpbp1 Anxa4 Anxa7 Ap1m2 Ap4s1 Arbp Arhgef16 Arhgef5 Arpc4 Asb13 Atad3a Aup1 BC004690 BC006933 BC037006 Bbs2 Bcap29 C1d C1qdc1 Cadps2 Calm2 Car2 Cct2 Cdc42 Cdkl2 Cenpc1 Chchd6 Cklfsf6 Clcn3 Cldn4 Cldn7 Clu Cnot2 Cop…
180	V$LEF1TCF1_Q4	210	210	227	7735	7999	-2.71	0.0	0.37	0.0	1600013P15Rik 2310008M20Rik 2810405I11Rik 2810429O05Rik 2810441O16Rik 3830408P06Rik 4930487N19Rik 5430413I02Rik 9330161F08Rik AI429613 AV216087 Adamdec1 Adcy3 Anxa7 Ap1g2 Ap1m2 Arbp Asb13 BC003277 BC003332 BC004690 BC005537 BC006933 Bbs2 Bst2 C1d C1qdc1 Canx Cct2 Cdc42 Cdk7 Chchd6 Cipp Cirbp Ckap2 Cklfsf6 Cldn3 Cldn4 Cnot2 Copg2 Csrp1 Cte1 Cul4b Cutc Cxxc1 D0H8S2298E Dalrd3 Dbr1 Dctn6 Dedd2 Dhx9 …
181	V$E2_Q6: papilloma virus regulator E2	46	46	391	1415	14319	-2.72	0.0	1.87	0.66	2810037C03Rik 2810441O16Rik 9430077D24Rik Atad3a Aup1 Cadps2 Cct2 Cldn7 Clk4 Ctgf Dusp16 Ebp Eef1e1 Epb4.1l4a F3 Fubp1 Galnt3 Gltscr2 Gnpnat1 Ifih1 Irf2 Irx5 Lancl2 Mgat2 Mtap7 Nfatc3 Nipsnap1 Nudt14 Pnkp Polr3k Psmc6 Rnpc2 Rpa3 Rpl29 Rpl36a Rpl7a Rps5 Siah1a Snrpd2 Tax1bp1 Tdrd3 Vamp8 Ythdf2 Zfml Zfp612 Zfp62
182	V$IRF7_01: interferon regulatory factor 7	243	243	194	8913	6821	-2.73	0.0	0.38	0.0	1200013F24Rik 1500006O09Rik 1600013P15Rik 1810014L12Rik 1810060J02Rik 2310061G07Rik 2410012M04Rik 2810429O05Rik 2810441O16Rik 3830408P06Rik 4930403J22Rik 9430077D24Rik AI256711 AI429613 AV216087 Adamdec1 Agtpbp1 Anxa4 Anxa7 Ap1g2 Ap1m2 Apg5l Arhgef16 Asb13 BC004690 BC005537 BC031593 Bbs2 Bst2 C1qdc1 Cadps2 Calm2 Canx Cdk7 Chchd5 Cipp Ckap2 Cklfsf6 Cldn3 Cldn4 Cldn7 Clk4 Clu Cnot2 Copg2 Cops5 Coro…
183	V$LPOLYA_B: Lentiviral Poly A signal	84	84	353	3267	12467	-2.74	0.0	0.22	0.0	1200013F24Rik 1600013P15Rik 2010308M01Rik 2810441O16Rik AI429613 Agtpbp1 Ap1g2 Apg5l BC004690 C1qdc1 Car2 Copg2 D0H8S2298E D11Wsu68e Dfna5h Dp1l1 Dtymk Dusp16 Eefsec Eif5a Eppk1 Fxyd3 Gabarapl1 Gcnt2 Gnpnat1 Gyk Hadh2 Hirip5 Hmgb2 Hook2 Idi1 Ifih1 Igbp1 Irf2 Irf3 Isyna1 Kctd1 Krtcap3 Lamr1 Limk2 Lsm8 Mal Mnat1 Mrpl3 Msh2 Mus81 Ndufc2 Nsbp1 Nudt14 Nvl Pck2 Pex26 Pmaip1 Pnkp Ppm1d Prim1 Prss8 Psmc6…
184	V$HNF1_C: Hepatic nuclear factor 1	154	154	283	5371	10363	-2.74	0.0	1.1	0.2	1110064N10Rik 1200009K13Rik 1200013F24Rik 1700020M16Rik 2210008M09Rik 2310061G07Rik 2810405I11Rik 2810441O16Rik 3110001N18Rik 5430413I02Rik 6030457N17Rik AI256711 Adamdec1 Add3 Ap1g2 Ap1m2 Ap4s1 Apg5l Asb13 BC004690 BC005537 BC006933 BC037006 Bcap29 C1qdc1 Ccnc Cdk7 Cenpc1 Chchd5 Chchd6 Cnot2 Cryz Cutc D0H8S2298E D11Wsu68e Dbr1 Dedd2 Dfna5h Dibd1 Dp1l1 Dr1 Dsg2 Dtymk Dusp16 Ebp Egr1 Eif5a F3 Fanc…
185	V$GATA2_02: GATA-binding factor 2	144	144	293	5363	10371	-2.74	0.0	0.35	0.0	1110064N10Rik 2010308M01Rik 2310061G07Rik 2310075C12Rik 2810429O05Rik 3110001N18Rik 4930403J22Rik 4930584N22Rik 6030457N17Rik 9330161F08Rik 9530027K23Rik AI429613 AV216087 Actg2 Adamdec1 Add3 Agtpbp1 Arbp BC010552 BC031593 Bbs2 C1qdc1 Calm2 Ccnc Cdk7 Cipp Cklfsf6 Clk4 Clp1 Cnot2 Coro2a Csrp1 Cte1 Cul4b Cxxc1 Cyb561 Dock9 Dtymk Eif5a Ero1l Fancl Fbxo8 Fdft1 Ggh Glmn Gnpnat1 Gtpbp4 Guk1 Gyk Hadh2 H…
186	V$EVI1_05: ectopic viral integration site 1 encoded factor	21	21	416	995	14739	-2.75	0.0	0.08	0.0	Bbs2 Cklfsf6 Cxxc1 Dock9 Ero1l Fzd6 Itm1 Kbtbd2 Kcnk1 Lancl2 Mnat1 Mrpl3 Mrps31 Pex3 Pnn Polr3k Sos2 Spr Tmlhe Trim13 Zfp612
187	V$ER_Q6: estrogen receptor	233	233	204	8265	7469	-2.76	0.0	0.94	0.1	1200009K13Rik 1500006O09Rik 1600013P15Rik 1810060J02Rik 2210008M09Rik 2410012M04Rik 2810037C03Rik 2810429O05Rik 3830408P06Rik 4930403J22Rik 4930487N19Rik 4930584N22Rik 5430413I02Rik 9330161F08Rik AI256711 Actg2 Add3 Anxa7 Ap4s1 Apg5l Arbp Arhgef16 Arhgef5 Asb13 Atad3a Aup1 BC003277 BC003332 BC010552 BC017158 BC031593 Bcap29 C1d C1qdc1 Car2 Cct2 Cdc42 Cdkl2 Cenpc1 Chchd6 Cipp Cirbp Ckap2 Cklfsf6 C…
188	V$HNF3B_01: Hepatocyte Nuclear Factor 3beta	332	332	105	11750	3984	-2.77	0.0	1.24	0.25	1200013F24Rik 1500006O09Rik 1700020M16Rik 1810060J02Rik 2010308M01Rik 2210008M09Rik 2310008M20Rik 2310061G07Rik 2810037C03Rik 2810405I11Rik 2810429O05Rik 2810441O16Rik 3110001N18Rik 3830408P06Rik 4930403J22Rik 4930584N22Rik 5430413I02Rik 6030457N17Rik 9330161F08Rik AI429613 Actg2 Adamdec1 Adcy3 Add3 Agtpbp1 Anxa4 Anxa7 Ap1g2 Ap1m2 Ap4s1 Apg5l Arbp Arhgef16 Arhgef5 Arpc4 Asb13 Atad3a BC003332 BC00…
189	V$FOXD3_01: fork head box D3	381	381	56	13476	2258	-2.79	0.0	1.59	0.48	1110064N10Rik 1200009K13Rik 1200013F24Rik 1500006O09Rik 1700020M16Rik 1810014L12Rik 1810060J02Rik 2010308M01Rik 2210008M09Rik 2310008M20Rik 2310061G07Rik 2410012M04Rik 2810037C03Rik 2810405I11Rik 2810429O05Rik 2810441O16Rik 3110001N18Rik 4930403J22Rik 4930584N22Rik 5430413I02Rik 6030457N17Rik 9330161F08Rik AI429613 AV216087 Actg2 Adamdec1 Adcy3 Add3 Agtpbp1 Anxa4 Anxa7 Ap1g2 Ap1m2 Ap4s1 Apg5l Arb…
190	V$E4BP4_01: E4BP4	11	11	426	607	15127	-2.79	0.0	0.05	0.0	1200009K13Rik Ap4s1 Ctgf Dbr1 Mrps25 Pex26 Rnpc2 Sh3yl1 Stx18 Sypl Zfp612
191	V$PPARG_03: PPAR (peroxisome proliferator-activated receptor gamma)	168	168	269	6149	9585	-2.79	0.0	0.47	0.0	1110064N10Rik 1500006O09Rik 2310061G07Rik 2410012M04Rik 3110001N18Rik 3830408P06Rik 4930403J22Rik 4930487N19Rik 4930584N22Rik 5930412E23Rik 9430077D24Rik 9530027K23Rik AI256711 Adcy3 Anxa4 Anxa7 Ap1g2 Atad3a BC003332 BC006933 BC010552 BC017158 BC031593 Bbs2 C1d Canx Cdc42 Cdkl2 Cenpc1 Chchd6 Cipp Ckap2 Cldn4 Cldn7 Clk4 Cnot2 Cnot7 Cte1 Cutc Dalrd3 Dedd2 Dfna5h Dr1 Eef1e1 Eppk1 Ero1l Ezh2 Fancl Fe…
192	V$SMAD4_Q6	185	185	252	6567	9167	-2.79	0.0	0.87	0.09	1110064N10Rik 1200009K13Rik 1810060J02Rik 2210008M09Rik 2310061G07Rik 2410012M04Rik 3110001N18Rik 3830408P06Rik 5930412E23Rik Adcy3 Add3 Anxa7 Ap1g2 Arhgef16 Arpc4 Atad3a Aup1 BC003277 BC003332 BC004690 BC006933 BC031593 BC037006 Bst2 C1d Cadps2 Car2 Cdc42 Chchd6 Cirbp Ckap2 Cldn3 Clk4 Clu Cnot2 Cryz Cte1 D11Wsu68e Dctn6 Dedd2 Dfna5h Dibd1 Dock9 Dp1l1 Dsg2 Dusp16 Eef1e1 Eefsec Ei24 Epb4.1l4a Ero1…
193	V$HLF_01: hepatic leukemia factor	124	124	313	4633	11101	-2.8	0.0	0.35	0.0	1110064N10Rik 1200009K13Rik 2010308M01Rik 2210008M09Rik 2310008M20Rik 2810405I11Rik 2810429O05Rik 3830408P06Rik 4930403J22Rik 4930487N19Rik 6030457N17Rik 9330161F08Rik Actg2 Adcy3 Agtpbp1 Ap4s1 Arhgef16 Arhgef5 BC003332 BC005537 Bcap29 C1qdc1 Cadps2 Calm2 Canx Car2 Cdc42 Clcn3 Clk4 Cnot2 Cops5 Coro2a Csrp1 Cte1 Ctgf Cutc Cxxc1 D1Ertd251e Dbr1 Dhx9 Dtymk Fancl Fbxo8 Fkbp2 Foxa1 Gadd45a Galgt1 Galn…
194	V$FOXJ2_01: fork head box J 2	214	214	223	7676	8058	-2.8	0.0	0.72	0.05	1200009K13Rik 1200013F24Rik 1500006O09Rik 1700020M16Rik 2210008M09Rik 2310061G07Rik 2810429O05Rik 2810441O16Rik 4930403J22Rik 5430413I02Rik 6030457N17Rik AI429613 Actg2 Adamdec1 Add3 Agtpbp1 Ap1m2 Ap4s1 Arbp Arhgef16 Arpc4 Asb13 Atad3a Aup1 BC006933 BC037006 Bcap29 C1d Cadps2 Calm2 Cct2 Cdc42 Cdkl2 Cenpc1 Cklfsf6 Clcn3 Cldn4 Cnot2 Cops5 Coro2a Cryz Cte1 Ctgf Cul4b Cutc Cxxc1 D1Ertd251e Dalrd3 Dct…
195	V$MTATA_B: Muscle TATA box	208	208	229	7529	8205	-2.81	0.0	0.58	0.0	1110064N10Rik 1200009K13Rik 1200013F24Rik 1500006O09Rik 1810060J02Rik 2410012M04Rik 2810037C03Rik 2810405I11Rik 2810429O05Rik 3110001N18Rik 3830408P06Rik 4930403J22Rik 4930487N19Rik 4930584N22Rik 9330161F08Rik 9430077D24Rik 9530027K23Rik AI429613 AV216087 Actg2 Adamdec1 Add3 Agtpbp1 Anxa4 Ap4s1 Arbp Arpc4 BC004690 BC005537 BC010552 Bbs2 Bst2 C1qdc1 Canx Car2 Ccnc Cdc42 Cdk7 Cdkl2 Chchd6 Cklfsf6 C…
196	V$NFKB_Q6_01	282	282	155	10052	5682	-2.82	0.0	0.89	0.09	1200009K13Rik 1600013P15Rik 1700020M16Rik 1810014L12Rik 2010308M01Rik 2210008M09Rik 2310008M20Rik 2410012M04Rik 2810037C03Rik 2810405I11Rik 2810429O05Rik 2810441O16Rik 3110001N18Rik 3830408P06Rik 4930584N22Rik 5430413I02Rik 5930412E23Rik 9530027K23Rik AI256711 AV216087 Actg2 Adcy3 Add3 Agtpbp1 Anxa4 Ap1g2 Apg5l Arhgef5 Atad3a Aup1 BC003277 BC003332 BC005537 BC006933 BC031593 BC037006 Bcap29 Bst2 …
197	V$FOXP3_Q4	257	257	180	9317	6417	-2.82	0.0	0.53	0.0	1110064N10Rik 1200009K13Rik 1810014L12Rik 2210008M09Rik 2310008M20Rik 2310061G07Rik 2410012M04Rik 2810037C03Rik 2810429O05Rik 2810441O16Rik 3110001N18Rik 4930403J22Rik 4930487N19Rik 5430413I02Rik 6030457N17Rik 9330161F08Rik AI429613 Adamdec1 Add3 Agtpbp1 Anxa4 Ap1m2 Ap4s1 Apg5l Arbp Arhgef16 Arhgef5 Asb13 BC003277 BC003332 BC004690 BC006933 BC010552 BC017158 BC037006 Bbs2 Cadps2 Calm2 Canx Ccnc C…
198	V$MMEF2_Q6: myocyte enhancer factor	140	140	297	5161	10573	-2.82	0.0	0.43	0.0	1110064N10Rik 1700020M16Rik 2310008M20Rik 2810037C03Rik 2810405I11Rik 2810429O05Rik 2810441O16Rik 3830408P06Rik 4930487N19Rik 4930584N22Rik AI429613 Add3 Ap4s1 Apg5l Atad3a BC006933 Bbs2 Bcap29 Car2 Cct2 Cenpc1 Cipp Cklfsf6 Cnot2 Cops5 Crbn Cryz Ctgf Cutc Dalrd3 Dbr1 Dibd1 Dusp16 Eef1a1 Egr1 Eif5a Elovl7 Ero1l F3 Fancl Fbxo8 Gmfb Gnpnat1 Gtl3 Gtpbp4 Guk1 Gyk Hadh2 Hebp2 Hmgb2 Hnrpc Hook2 Ica1 Idi…
199	V$ETS1_B: c-ETS-1 binding site	192	192	245	6928	8806	-2.82	0.0	0.63	0.0	1200009K13Rik 1200013F24Rik 2210008M09Rik 2310008M20Rik 2810405I11Rik 3110001N18Rik 3830408P06Rik 4930584N22Rik 5430413I02Rik 6030457N17Rik 9330161F08Rik 9530027K23Rik AI256711 Adcy3 Add3 Agtpbp1 Ap1g2 Arhgef5 Atad3a BC005537 BC010552 BC017158 BC031593 C1qdc1 Canx Cct2 Cdk7 Chchd6 Cklfsf6 Cldn4 Cldn7 Cnot2 Copg2 Cops5 Coro2a Crbn Cryz Ctgf Cyb561 D0H8S2298E D11Wsu68e Dalrd3 Dctn6 Dhx9 Dibd1 Ebp E…
200	V$GATA1_03: GATA-binding factor 1	148	148	289	5430	10304	-2.82	0.0	0.47	0.0	1200009K13Rik 1600013P15Rik 1810060J02Rik 2010308M01Rik 2310061G07Rik 2810429O05Rik 2810441O16Rik 3830408P06Rik 4930487N19Rik 4930584N22Rik 5930412E23Rik 9330161F08Rik AI256711 Add3 Agtpbp1 Ap1m2 Ap4s1 BC003332 Bbs2 C1d C1qdc1 Cct2 Cdkl2 Cenpc1 Chchd5 Cklfsf6 Clk4 Clp1 Cnot7 Copg2 Cops5 Coro2a Cryz Ctgf D0H8S2298E D11Wsu68e Dalrd3 Dhx9 Dp1l1 Dr1 Ebp Eef1a1 Eef1e1 Ei24 Eva1 Fancl Fem1b Gabarapl1 G…
201	V$HNF6_Q6	38	38	399	1606	14128	-2.82	0.0	0.14	0.0	1200013F24Rik 2010308M01Rik 2410012M04Rik 3110001N18Rik 9330161F08Rik Add3 Cdc42 Cdk7 Dedd2 Dr1 Dtymk Eppk1 Gcnt2 Idi1 Irf2 Irf6 Lsm5 Mnat1 Nol7 Nola2 Osbpl9 Pja1 Plekha5 Prim1 Prss8 Rcor1 Rex3 Rps14 Sgk3 Smyd5 Styx Tcea2 Tjp2 Tmlhe Tmod3 Trim13 Yap1 Zfml
202	V$HNF1_Q6	425	425	12	15093	641	-2.84	0.0	2.33	0.98	1110064N10Rik 1200009K13Rik 1200013F24Rik 1500006O09Rik 1600013P15Rik 1700020M16Rik 1810014L12Rik 1810060J02Rik 2010308M01Rik 2210008M09Rik 2310008M20Rik 2310061G07Rik 2310075C12Rik 2410012M04Rik 2810037C03Rik 2810405I11Rik 2810429O05Rik 2810441O16Rik 3110001N18Rik 3830408P06Rik 4930403J22Rik 4930487N19Rik 4930584N22Rik 5430413I02Rik 6030457N17Rik 9330161F08Rik 9430077D24Rik 9530027K23Rik AI25671…
203	V$MYOGNF1_01: myogenin / nuclear factor 1 or related factors	88	88	349	3361	12373	-2.84	0.0	0.29	0.0	4930403J22Rik 5930412E23Rik 9430077D24Rik 9530027K23Rik AI256711 AI429613 Ap4s1 Arhgef16 Atad3a Bcap29 Cct2 Cdc42 Cenpc1 Cirbp Ckap2 Cnot7 Csrp1 Cte1 Cyb561 D11Wsu68e Dbr1 Dfna5h Dnmbp Eef1a1 Eif5a Eppk1 Fdft1 Fkbp2 Fxn Fxyd3 Gadd45a Gltscr2 Hirip5 Hook2 Hras1 Irf2 Irf3 Isyna1 Leng1 Lsm5 Luc7l2 Ly6d Mat2a Mat2b Mgat2 Mpdu1 Mrpl50 Mrps31 Mybbp1a Nipsnap1 Osbpl9 Pck2 Pitx1 Plek2 Plekha5 Pnkp Rad52 …
204	V$NFY_Q6: nuclear factor Y (Y-box binding factor)	153	153	284	5545	10189	-2.85	0.0	0.58	0.0	1110064N10Rik 1200013F24Rik 1600013P15Rik 1700020M16Rik 1810014L12Rik 2010308M01Rik 2210008M09Rik 2310061G07Rik 2410012M04Rik 2810037C03Rik 2810429O05Rik 2810441O16Rik 3110001N18Rik 3830408P06Rik 5430413I02Rik 5930412E23Rik 6030457N17Rik AI429613 Adamdec1 Ap1m2 BC004690 BC006933 Calm2 Canx Ccnc Chchd5 Cirbp Ckap2 Clcn3 Clp1 Clu Cnot2 Cops5 Coro2a Cryz Cte1 Cul4b Cxxc1 D11Wsu68e Dfna5h Dhx9 Dibd1 …
205	V$AR_03: is recognized by androgen reseptor	13	13	424	304	15430	-2.85	0.0	2.41	1.04	2310008M20Rik BC004690 BC005537 Egr1 Gmfb Irf6 Irx5 Kcnk1 Lcn2 Mybbp1a Plekha7 Pmaip1 Txnl2
206	V$MYCMAX_02: c-Myc:Max heterodimer	152	152	285	5425	10309	-2.85	0.0	0.76	0.05	1110064N10Rik 1600013P15Rik 1810014L12Rik 1810060J02Rik 2010308M01Rik 2310075C12Rik 2810037C03Rik 3830408P06Rik 4930403J22Rik 4930487N19Rik 6030457N17Rik 9530027K23Rik AI256711 AV216087 Adamdec1 Add3 Agtpbp1 Anxa7 Apg5l Arhgef16 Aup1 BC004690 BC017158 Bcap29 Bst2 Cadps2 Cct2 Cdc42 Cdk7 Cenpc1 Ckap2 Cklfsf6 Clcn3 Cryz Csrp1 Cutc Cxxc1 D0H8S2298E D1Ertd251e Dibd1 Dtymk Egr1 Eif5a Elovl7 F3 Fbl Fbxo…
207	V$OCT_C: Octamer binding site	23	23	414	1054	14680	-2.85	0.0	0.1	0.0	1500006O09Rik 2810429O05Rik Asb13 BC004690 Bst2 Cxxc1 Elovl7 Ero1l Gadd45a Insig2 Irf3 Limk2 Luc7l2 M6pr Mrpl19 Pnrc2 Pof1b Rab10 Rpe Sdfr2 Stx6 Tm7sf1 Zfyve16
208	V$GCM_Q2	95	95	342	3589	12145	-2.86	0.0	0.33	0.0	1110064N10Rik 2310008M20Rik 2810405I11Rik AI256711 Adamdec1 Ap1g2 Asb13 BC006933 BC031593 Bst2 C1d Cipp Cklfsf6 Cldn3 Cldn7 Cutc D1Ertd251e Dedd2 Dfna5h Dhx9 Dibd1 Dock9 Dp1l1 Dusp16 Eef1a1 Eefsec Ezh2 Fancl Fem1b Fubp1 Gabarapl1 Galgt1 Ggh Hmgb2 Hook2 Ilk Irf6 Katna1 Kbtbd2 Kctd1 Krt2-8 Leng1 Mat2a Mglap Mrps25 Mus81 Nfatc3 Nol7 Nsbp1 Nt5c2 Oact1 Paics Pck2 Pex26 Plek2 Plekha7 Plekhf2 Pnrc2 Polr…
209	V$RORA2_01: RAR-related orphan receptor alpha2	2	2	435	222	15512	-2.87	0.0	0.02	0.0	Ivns1abp Sh3d19
210	V$MEF3_B: MEF-3	18	18	419	467	15267	-2.88	0.0	2.22	0.91	Arhgef16 Cldn7 Cte1 Eef1a1 Eps8l2 Irf6 Mal2 Mbtps1 Mus81 Nrd1 Osbpl9 Paics Sirt1 Snrpd2 Tjp2 Tm4sf3 Tmem30b Ube2e1
211	V$FOXO4_01: fork head box O4	301	301	136	10855	4879	-2.89	0.0	0.61	0.0	1200013F24Rik 1500006O09Rik 1810060J02Rik 2010308M01Rik 2210008M09Rik 2310008M20Rik 2310061G07Rik 2810037C03Rik 2810405I11Rik 2810429O05Rik 2810441O16Rik 3110001N18Rik 3830408P06Rik 4930403J22Rik 5430413I02Rik 6030457N17Rik 9330161F08Rik 9530027K23Rik AI256711 AI429613 Actg2 Adamdec1 Adcy3 Add3 Agtpbp1 Anxa7 Ap1g2 Ap1m2 Ap4s1 Arbp Arhgef16 Arpc4 Asb13 BC004690 BC006933 BC017158 Bbs2 Bcap29 C1d C1…
212	V$GATA1_05: GATA-binding factor 1	66	66	371	2574	13160	-2.89	0.0	0.25	0.0	1110064N10Rik 2810441O16Rik 3110001N18Rik 6030457N17Rik 9530027K23Rik AI429613 Agtpbp1 Asb13 Bbs2 Bcap29 Calm2 Canx Ccnc Cdk7 Cdkl2 Coro2a Crbn Cul4b Dsg2 Ero1l Ezh2 Fdft1 Fxn Gcnt2 Ggh Hirip5 Hsdl2 Ilk Lgals7 Mansc1 Mrpl52 Ndufc2 Nrd1 Pex12 Pex3 Plekha7 Pnn Pnrc2 Pof1b Prim1 Prom2 Rad52 Rpe Rpl10a Rpl41 Rps4x Sema4a Sgk3 Sh3yl1 Slc15a2 Spr Styx Sypl Tm7sf1 Tmlhe Tmod3 Trf Trim29 Ttc1 Vps24 Wdr23…
213	V$AREB6_01: AREB6 (Atp1a1 regulatory element binding factor 6)	98	98	339	3393	12341	-2.89	0.0	1.05	0.19	1110064N10Rik 1700020M16Rik 2210008M09Rik 2310061G07Rik 2410012M04Rik 4930403J22Rik 4930584N22Rik 9330161F08Rik Actg2 Anxa4 Arpc4 BC003332 BC004690 BC010552 BC017158 BC031593 BC037006 C1qdc1 Cipp Cirbp Ckap2 Cldn7 Clk4 Csrp1 Cutc Dedd2 Dock9 Dr1 Dsg2 Eef1a1 Epb4.1l4a Eppk1 Eps8l2 Ero1l Fbl Fdft1 Fxyd3 Galnt3 Gcnt2 Hook2 Hpn Hsdl2 Igbp1 Insig2 Irf3 Kcnk1 Krt1-19 Krt2-7 Krt2-8 Krtcap3 Lad1 Lcn2 Lim…
214	V$ETS2_B: c-Ets-2 binding sites	121	121	316	4326	11408	-2.91	0.0	0.73	0.05	1200009K13Rik 2810405I11Rik 3110001N18Rik 3830408P06Rik 5430413I02Rik 6030457N17Rik 9330161F08Rik 9530027K23Rik AI256711 AV216087 Agtpbp1 Ap1g2 Ap1m2 Arhgef5 Aup1 BC010552 BC017158 C1qdc1 Canx Cct2 Chchd6 Ckap2 Cklfsf6 Cldn4 Coro2a Cryz Cyb561 D11Wsu68e Dalrd3 Dhx9 Ebp Eef1e1 Egr1 Eppk1 Eps8l2 Ero1l F3 Fxn Fzd6 Glmn Gltscr2 Gmfb Hirip5 Hnrpc Hpn Idi1 Ier3 Ifih1 Igbp1 Irf3 Itm1 Ivns1abp Kcnk1 Krt2…
215	V$IRF_Q6	113	113	324	3985	11749	-2.91	0.0	0.87	0.09	1200013F24Rik 1500006O09Rik 2310061G07Rik 2810429O05Rik 3830408P06Rik Adamdec1 Agtpbp1 Anxa7 Arhgef16 BC003277 BC005537 BC017158 Bst2 C1d Cadps2 Cdk7 Cdkl2 Chchd5 Cipp Ckap2 Cldn7 Cnot2 Cryz Cul4b Cutc Cxxc1 D11Wsu68e Dibd1 Dtymk Dusp16 Ebp F3 Fbl Foxa1 Fubp1 Fxn Gtl3 Hiat1 Hirip5 Hnrpc Hsdl2 Idi1 Ier2 Ifih1 Irf2 Irf6 Ivns1abp Katna1 Lcn2 Lisch7 Lrrc16 Lsm8 Luc7l2 Lypla1 Marveld2 Mat2a Mtap7 Nfe2…
216	V$EBF_Q6	123	123	314	4460	11274	-2.91	0.0	0.59	0.0	1600013P15Rik 2410012M04Rik 2810037C03Rik 2810405I11Rik 4930584N22Rik AI256711 Anxa4 Ap1g2 Arhgef5 Arpc4 BC010552 Bcap29 C1d Car2 Ccnc Cdkl2 Cenpc1 Clcn3 Cldn3 Cldn4 Cldn7 Copg2 Csrp1 Cte1 Cutc D11Wsu68e D1Ertd251e Dbr1 Dedd2 Dp1l1 Dsg2 Eef1a1 Eefsec Egr1 Eppk1 Eva1 Fkbp2 Gadd45a Gltscr2 Gtpbp4 Guk1 Hiat1 Hirip5 Hook2 Hpn Hspe1 Ica1 Ier3 Irf3 Isyna1 Kcnk1 Krt1-18 Krt1-19 Krt2-8 Krtcap3 Lama5 Lcn2…
217	V$ARNT_01: AhR nuclear translocator homodimers	40	40	397	1246	14488	-2.94	0.0	1.63	0.49	3830408P06Rik 9530027K23Rik AV216087 Anxa7 Apg5l Cdk7 Cklfsf6 Clcn3 Cryz Cutc Cxxc1 D0H8S2298E Eif5a Fbxo8 Gmfb Gnl3 Gtl3 Guk1 Gyk Hook2 Hspe1 Ier3 Ly6d Mal2 Mtap7 Nfatc3 Paics Perp Prss8 Rex3 Rpl13a Sgk3 Sgpp1 Shmt1 Sirt1 Smyd5 Sumf1 Tcea2 Thumpd3 Tjp2
218	V$HNF4_DR1_Q3	346	346	91	12570	3164	-2.95	0.0	0.4	0.0	1200009K13Rik 1500006O09Rik 1600013P15Rik 1810014L12Rik 1810060J02Rik 2010308M01Rik 2210008M09Rik 2310008M20Rik 2310061G07Rik 2410012M04Rik 2810037C03Rik 2810405I11Rik 2810429O05Rik 2810441O16Rik 3110001N18Rik 3830408P06Rik 4930403J22Rik 4930584N22Rik 5430413I02Rik 5930412E23Rik 6030457N17Rik 9330161F08Rik 9430077D24Rik 9530027K23Rik AI256711 AI429613 AV216087 Actg2 Adamdec1 Adcy3 Agtpbp1 Anxa4 A…
219	V$HNF3ALPHA_Q6	371	371	66	13192	2542	-2.97	0.0	1.19	0.21	1110064N10Rik 1200009K13Rik 1200013F24Rik 1500006O09Rik 1700020M16Rik 1810060J02Rik 2010308M01Rik 2210008M09Rik 2310008M20Rik 2310061G07Rik 2410012M04Rik 2810037C03Rik 2810405I11Rik 2810429O05Rik 2810441O16Rik 3110001N18Rik 4930403J22Rik 4930584N22Rik 5430413I02Rik 6030457N17Rik 9330161F08Rik AI429613 AV216087 Actg2 Adamdec1 Adcy3 Add3 Agtpbp1 Anxa4 Anxa7 Ap1g2 Ap1m2 Ap4s1 Apg5l Arbp Arhgef16 Arh…
220	V$AR_01: androgen receptor	28	28	409	1215	14519	-2.98	0.0	0.14	0.0	Apg5l BC004690 Clcn3 Cte1 Cyb561 Egr1 F3 Gmfb Hiat1 Ica1 Irf6 Irx5 Krt2-7 Krtcap3 Lcn2 Lsm5 Mid2 Mnat1 Mrpl3 Mrps25 Mrps31 Mybbp1a Nsbp1 Pmaip1 Rnpc2 Rps5 Txnl2 Vrk3
221	V$NFY_01: nuclear factor Y (Y-box binding factor)	91	91	346	3356	12378	-2.99	0.0	0.48	0.0	1110064N10Rik 1810014L12Rik 2810037C03Rik 3830408P06Rik 5930412E23Rik AI429613 Adamdec1 Arbp BC006933 Calm2 Canx Cirbp Ckap2 Clp1 Cnot2 Coro2a Cte1 Cul4b Dfna5h Dhx9 Dibd1 Dp1l1 Ebp Eef1e1 Eps8l2 Ezh2 Fdft1 Galnt3 Gyk Hadh2 Hmgb2 Hnrpc Hnrpr Hras1 Hrmt1l2 Hspe1 Id4 Ier3 Irf2 Isyna1 Klf5 Krt1-19 Lama5 Lancl2 Lap3 Mat2b Mgat2 Mid2 Mlh1 Mrpl50 Mrps31 Msh2 Nrd1 Nsbp1 Nt5c2 Nudcd2 Oact1 Osbpl9 Paics P…
222	V$NFKAPPAB_01: NF-kappaB	66	66	371	2226	13508	-2.99	0.0	1.18	0.21	2410012M04Rik 2810441O16Rik AI256711 Actg2 Adcy3 Add3 Anxa4 Ap1g2 Aup1 BC005537 C1d Calm2 Cdkl2 Chchd5 Cldn4 Coro2a Csrp1 Cte1 Ctgf Dfna5h Dnmbp Eef1a1 Fdft1 Fkbp2 Galgt1 Gnl3 Gtpbp4 Guk1 Gyk Hnrpr Hrmt1l2 Ica1 Ilk Irf2 Ivns1abp Katna1 Krt1-18 Krtcap3 Lama5 Lcn2 Lrrc16 Mal Map3k7 Mat2a Mrpl50 Ndufc2 Pak1 Pard6b Pck2 Pkp3 Ppm1d Prss19 Prss8 Rab20 Rad52 Rnf14 Rpl31 Rpl6 Rps19 Siah1a Spint1 Stx18 Tl…
223	V$CREBP1_01: cAMP-responsive element binding protein 1	11	11	426	251	15483	-3.0	0.0	2.31	0.98	5930412E23Rik BC005537 Calm2 Clcn3 Dhx9 Dtymk Gltscr2 Rpl13a Rpl15 Snrpg Stx18
224	V$STAT_01: signal transducers and activators of transcription	85	85	352	2972	12762	-3.0	0.0	0.91	0.09	1200013F24Rik 2310061G07Rik 2810429O05Rik 9330161F08Rik AI256711 Adcy3 BC003277 BC003332 Bcap29 Bst2 Cipp Cldn4 Cldn7 Crbn Cutc Cxxc1 D11Wsu68e D1Ertd251e Dr1 Dsg2 Egr1 Eps8l2 Eva1 F3 Fxyd3 Galgt1 Galnt3 Gltscr2 Gnl3 Hiat1 Hirip5 Hnrpr Hook2 Hrmt1l2 Ier3 Igbp1 Irf2 Irx5 Lap3 Lcn2 Leng1 Limk2 Lrrc16 Lsm8 Marveld2 Mrpl50 Mrps25 Nme5 Nol7 Pex26 Pkp3 Plek2 Plekha7 Ppm1d Prss8 Rab20 Rab3ip Rad52 Rcor1…
225	V$TAL1ALPHAE47_01: Tal-1alpha:E47 heterodimer	30	30	407	1279	14455	-3.01	0.0	0.16	0.0	2810405I11Rik 5430413I02Rik BC005537 BC037006 Cct2 Cldn4 Dfna5h Dusp16 Egr1 Fem1b Galnt3 Gcnt2 Hnrpc Ier3 Mat2b Mrps25 Mybbp1a Nt5c Nudcd2 Ofd1 Plekha5 Rex3 Rpl23a Rpl29 Ruvbl1 Smc5l1 Tm7sf1 Tnk1 Ube2e1 Zfml
226	V$TCF4_Q5	348	348	89	12491	3243	-3.01	0.0	0.74	0.05	1110064N10Rik 1200009K13Rik 1200013F24Rik 1500006O09Rik 1600013P15Rik 1700020M16Rik 1810014L12Rik 2010308M01Rik 2210008M09Rik 2310008M20Rik 2310061G07Rik 2310075C12Rik 2410012M04Rik 2810037C03Rik 2810405I11Rik 2810429O05Rik 2810441O16Rik 3110001N18Rik 3830408P06Rik 4930403J22Rik 4930487N19Rik 4930584N22Rik 5430413I02Rik 5930412E23Rik 9330161F08Rik 9430077D24Rik 9530027K23Rik AI256711 AI429613 AV2…
227	V$STAT5B_01: signal transducer and activator of transcription 5b	13	13	424	316	15418	-3.01	0.0	2.2	0.9	Crbn Gnl3 Hmgb2 Hnrpr Hrmt1l2 Mrpl50 Nol7 Pex26 Plek2 Rps25 Sgpp1 Tmlhe Tmod3
228	V$STAF_02: Se-Cys tRNA gene transcription activating factor	71	71	366	2682	13052	-3.02	0.0	0.37	0.0	1200009K13Rik 1600013P15Rik Aup1 BC031593 Canx Cdkl2 Ckap2 Cldn4 Coro2a Crbn Cul4b Cyb561 Dnmbp Dock9 Dp1l1 Dr1 Dsg2 Eef1a1 Eefsec Ei24 Epb4.1l4a Eps8l2 Eva1 F3 Fancl Fxyd3 Gnpnat1 Gtpbp4 Hadh2 Ier3 Irf3 Irf6 Isyna1 Jagn1 Klf5 Krt1-19 Lama5 Lisch7 Lsm5 Mrpl19 Mrpl50 Mrps25 Msh2 Nol7 Nrd1 Pex26 Pkp3 Plekha1 Plekha5 Polr3k Prim1 Psmd10 Rab20 Rnf134 Rod1 Rpl5 Rpl6 Rps26 Rps7 Sf3b1 Smc5l1 Smyd5 Synj2…
229	V$ZID_01: zinc finger with interaction domain	68	68	369	2318	13416	-3.02	0.0	1.09	0.2	1200013F24Rik 1810014L12Rik 2210008M09Rik 2310061G07Rik 2810037C03Rik 9430077D24Rik Adcy3 Arhgef5 BC006933 BC037006 Bst2 C1d Car2 Clk4 Clp1 Clu Cnot7 Coro2a Cte1 Dctn6 Dusp16 Eef1a1 Ei24 Ero1l Fkbp2 Fubp1 Glmn Gltscr2 Gphn Hadh2 Hirip5 Hnrpr Hrmt1l2 Idi1 Irf3 Irf6 Isyna1 Lancl2 Map2k4 Mat2b Mlh1 Mpdu1 Mrps31 Nipsnap1 Pex12 Pvrl4 Rab10 Rnf134 Rpl12 Rpl29 Rpl36a Rpl41 Rpo1-1 Rps26 Sash1 Sfrs7 Sgk3 …
230	V$AP1_C: AP-1 binding site	80	80	357	2954	12780	-3.03	0.0	0.48	0.0	2310061G07Rik 3110001N18Rik 9330161F08Rik AI256711 Ap1g2 Asb13 BC006933 BC037006 Bbs2 C1qdc1 Cadps2 Cdc42 Cdk7 Chchd6 Cirbp Ckap2 Cklfsf6 Clcn3 Cldn4 Clu Csrp1 D0H8S2298E D11Wsu68e Dfna5h Dsg2 Eif5a Eva1 F3 Fancl Foxa1 Gabarapl1 Gcnt2 Hirip5 Hnrpr Hpn Krt2-8 Lisch7 Lrrc16 Ly6d M6pr Mal2 Marveld2 Mat2b Mlh1 Mrps31 Nme5 Nrd1 Ocln Perp Pkp3 Psmc6 Rab3ip Rpe Rpl10a Rpl5 Rpl7a Rpo2tc1 Rps19 Rps20 Sdfr…
231	V$E47_01: E47	69	69	368	2372	13362	-3.04	0.0	1.02	0.17	1200009K13Rik 2210008M09Rik 4930487N19Rik Anxa4 Ap1m2 BC003277 BC006933 BC031593 Bcap29 Bst2 Cadps2 Ccnc Cenpc1 Chchd5 Clcn3 Cldn3 Cnot2 Copg2 Crbn Dtymk Eppk1 Fkbp2 Galnt3 Ggh Glmn Hebp2 Hirip5 Hspe1 Ica1 Irf2 Irf6 Irx5 Ivns1abp Krt1-19 Krt2-7 Lcn2 Lisch7 M6pr Mal Mansc1 Mapk13 Nfe2l3 Nipsnap1 Nola2 Nt5c2 Ocln Perp Pex3 Pgf Plek2 Plekhf2 Prim1 Prss8 Ptger4 Rab25 Rfk Rpl41 Rpo2tc1 Ruvbl1 Sirt1 Sn…
232	V$S8_01: S8	43	43	394	1392	14342	-3.08	0.0	1.35	0.34	1200009K13Rik 1200013F24Rik 1810060J02Rik 2310061G07Rik 3110001N18Rik AI429613 BC004690 Cul4b Dedd2 Eps8l2 Fancl Fdft1 Foxa1 Hadh2 Ifih1 Jagn1 Krt1-19 Lancl2 Lypla1 Mat2b Mrps25 Mrps31 Nsbp1 Ofd1 Osbpl9 Pdcd6ip Plekha7 Prss8 Psmd10 Rab10 Ranbp9 Rpl36a Rps25 Rps4x Smc5l1 Tbc1d14 Tnfrsf18 Trim29 Ttc1 Ube2e1 Zfp386 Zfp612 Zfyve16
233	V$AMEF2_Q6: myocyte enhancer factor	41	41	396	1641	14093	-3.09	0.0	0.25	0.0	1110064N10Rik 2810405I11Rik 2810429O05Rik 2810441O16Rik AI429613 Ap4s1 Bcap29 Car2 Cenpc1 Cnot2 Crbn D0H8S2298E Dalrd3 Dusp16 Egr1 Ei24 Fancl Gmfb Gnpnat1 Hiat1 Ica1 Igbp1 Lancl2 Map3k7 Mrps25 Nol7 Nudcd2 Prom2 Rod1 Rpa3 Rpl5 Rps25 Sgk3 Smu1 Smyd5 Snrpd2 Tbc1d15 Tnfrsf18 Txnl1 Vps24 Vrk3
234	V$XFD1_01: Xenopus fork head domain factor 1	73	73	364	2606	13128	-3.1	0.0	0.72	0.05	1700020M16Rik 2010308M01Rik 2310061G07Rik 2810405I11Rik 4930403J22Rik 6030457N17Rik Adamdec1 Arhgef16 C1d C1qdc1 Calm2 Cct2 Chchd5 Cklfsf6 Cnot2 Ctgf Cutc D0H8S2298E Dr1 Dusp16 Egr1 F3 Fancl Gabarapl1 Galgt1 Gtl3 Hmgb2 Idi1 Ier2 Kcnk1 Krtcap3 Lancl2 Map3k7 Mnat1 Msh2 Mtap7 Nfatc3 Nme5 Nt5c2 Oact1 Pard6b Pex26 Pof1b Polr3k Prom2 Prss8 Psmc6 Rab10 Ranbp9 Rex3 Rnf134 Rpl23a Rpl26 Rpl29 Rpl7a Rpp14 R…
235	V$TFIIA_Q6	389	389	48	14141	1593	-3.11	0.0	0.29	0.0	1110064N10Rik 1200009K13Rik 1200013F24Rik 1500006O09Rik 1600013P15Rik 1700020M16Rik 1810014L12Rik 1810060J02Rik 2010308M01Rik 2210008M09Rik 2310008M20Rik 2410012M04Rik 2810037C03Rik 2810405I11Rik 2810429O05Rik 2810441O16Rik 3110001N18Rik 3830408P06Rik 4930403J22Rik 4930487N19Rik 5430413I02Rik 5930412E23Rik 6030457N17Rik 9330161F08Rik 9430077D24Rik 9530027K23Rik AI256711 AV216087 Actg2 Adamdec1 Ad…
236	V$LEF1_Q6	407	407	30	14483	1251	-3.12	0.0	1.46	0.39	1110064N10Rik 1200009K13Rik 1200013F24Rik 1500006O09Rik 1600013P15Rik 1700020M16Rik 1810014L12Rik 1810060J02Rik 2210008M09Rik 2310008M20Rik 2310061G07Rik 2410012M04Rik 2810037C03Rik 2810405I11Rik 2810429O05Rik 2810441O16Rik 3110001N18Rik 3830408P06Rik 4930403J22Rik 4930487N19Rik 4930584N22Rik 5430413I02Rik 5930412E23Rik 6030457N17Rik 9330161F08Rik 9430077D24Rik 9530027K23Rik AI256711 AI429613 AV2…
237	V$SF1_Q6	66	66	371	2419	13315	-3.13	0.0	0.54	0.0	1110064N10Rik 5430413I02Rik AI256711 Actg2 Adamdec1 Apg5l BC004690 BC031593 Bbs2 C1d Car2 Cdc42 Chchd6 Cnot2 Cyb561 D11Wsu68e D1Ertd251e Dbr1 Dctn6 Dnmbp Dp1l1 Egr1 Epb4.1l4a Eva1 Fancl Fxn Gabarapl1 Gcnt2 Ggh Gtpbp4 Gyk Hiat1 Hspa9a Hspe1 Ilk Ivns1abp Krt2-8 Lcn2 Lrrc16 M6pr Mat2a Mrps31 Ndufc2 Nt5c2 Pck2 Pnkp Pof1b Ppp5c Rnpc2 Rpa3 Rpl26 Rpl36a Rps20 Rps26 Sgk3 Shmt1 Slc15a2 Slc25a5 Smyd5 Spint…
238	V$XFD3_01: Xenopus fork head domain factor 3	49	49	388	1887	13847	-3.14	0.0	0.34	0.0	1110064N10Rik 1810060J02Rik 2010308M01Rik 3110001N18Rik 4930403J22Rik 9330161F08Rik Ap4s1 Ccnc Cdc42 Clp1 Cte1 Ctgf D11Wsu68e Dsg2 Ebp Foxa1 Hirip5 Kctd1 Krtcap3 M6pr Mat2b Mnat1 Mpdu1 Msh2 Nfatc3 Nipsnap1 Nme5 Npm1 Nrd1 Pak1 Pex3 Pof1b Prom2 Rpl41 Rpl6 Rps5 Ruvbl1 Shmt1 Smarca5 Smu1 Stard10 Tm4sf3 Tmlhe Tmod3 Tnk1 Ttc1 Txnl1 Vps24 Yap1
239	V$HFH8_01: HNF-3/Fkh Homolog-8	66	66	371	2357	13377	-3.14	0.0	0.71	0.05	2810429O05Rik 2810441O16Rik 4930403J22Rik AI429613 Actg2 Add3 Ap1m2 BC006933 C1qdc1 Cdkl2 Cenpc1 Cldn4 Cops5 Cryz Dalrd3 Dr1 Eps8l2 Ezh2 F3 Fxn Gabarapl1 Gadd45a Galnt3 Glmn Gtl3 Guk1 Hpn Insig2 Isyna1 Itm1 Kctd1 Leng1 Limk2 M6pr Mansc1 Map3k7 Mapk13 Mat2b Msh2 Mybbp1a Npm1 Nrd1 Osbpl9 Pak1 Pex26 Pex3 Pof1b Ppm1d Prkd2 Psmc6 Psmd10 Rbmxrt Rpl23a Rpl6 Sf3a3 Sf3b1 Sfrs2 Smu1 St14 Stx6 Styx Sumf1 Tm…
240	V$HFH1_01: HNF-3/Fkh Homolog 1	59	59	378	2072	13662	-3.17	0.0	0.82	0.08	2810429O05Rik 4930403J22Rik Adamdec1 Add3 Ap1m2 C1qdc1 Cdkl2 Cenpc1 Cldn4 Cops5 Cryz Ctgf D11Wsu68e Dr1 Eps8l2 F3 Fzd6 Gabarapl1 Gadd45a Galnt3 Ggh Glmn Gtl3 Guk1 Idi1 Isyna1 Itm1 Kctd1 Limk2 M6pr Mansc1 Map3k7 Mapk13 Mat2b Mnat1 Msh2 Mybbp1a Npm1 Nrd1 Osbpl9 Pak1 Pex26 Ppm1d Prkd2 Psmd10 Rab25 Rbmxrt Rpl23a Rpl6 Sf3a3 Sf3b1 Sfrs2 Smu1 St14 Styx Sumf1 Tmod3 Ttc1 Txnl2
241	V$CDC5_01: cell division control protein 5	382	382	55	13803	1931	-3.2	0.0	0.49	0.0	1110064N10Rik 1200009K13Rik 1200013F24Rik 1500006O09Rik 1600013P15Rik 1700020M16Rik 1810014L12Rik 1810060J02Rik 2010308M01Rik 2210008M09Rik 2310008M20Rik 2310061G07Rik 2310075C12Rik 2410012M04Rik 2810037C03Rik 2810405I11Rik 2810429O05Rik 2810441O16Rik 3110001N18Rik 3830408P06Rik 4930403J22Rik 4930487N19Rik 4930584N22Rik 5430413I02Rik 5930412E23Rik 6030457N17Rik 9330161F08Rik 9430077D24Rik 9530027…
242	V$RORA1_01: RAR-related orphan receptor alpha1	55	55	382	1923	13811	-3.2	0.0	0.84	0.09	2210008M09Rik 2810429O05Rik 3830408P06Rik 5430413I02Rik Anxa7 Apg5l Asb13 BC031593 C1d Cct2 Cdc42 Chchd6 Cipp Clk4 D1Ertd251e Dctn6 Dusp16 Gcnt2 Gltscr2 Gyk Hiat1 Hrmt1l2 Idi1 Igbp1 Kbtbd2 Lad1 Lypla1 Mat2a Mbtps1 Mrpl19 Mus81 Mybbp1a Nme5 Nola2 Nudcd2 Pdcd6ip Ppp5c Prom2 Prss8 Rab25 Rpl13a Rpl26 Rpl36a Rpl5 Rps14 Rps26 Sdfr2 Sh3d19 Smyd5 Stard10 Tacstd1 Tbc1d14 Tcea2 Tlr3 Ywhae
243	V$PBX1_02: homeo domain factor Pbx-1	3	3	434	247	15487	-3.2	0.0	0.03	0.0	Nola2 Pja1 Trim13
244	V$OCT1_Q6: octamer factor 1	398	398	39	14434	1300	-3.24	0.0	0.32	0.0	1110064N10Rik 1200009K13Rik 1200013F24Rik 1500006O09Rik 1700020M16Rik 1810014L12Rik 1810060J02Rik 2010308M01Rik 2210008M09Rik 2310008M20Rik 2310061G07Rik 2410012M04Rik 2810037C03Rik 2810405I11Rik 2810429O05Rik 2810441O16Rik 3110001N18Rik 3830408P06Rik 4930403J22Rik 4930487N19Rik 4930584N22Rik 5430413I02Rik 5930412E23Rik 6030457N17Rik 9330161F08Rik 9430077D24Rik 9530027K23Rik AI256711 AI429613 AV2…
245	V$EGR3_01: early growth response gene 3 product	8	8	429	173	15561	-3.26	0.0	2.14	0.85	BC003332 Cklfsf6 Hspa9a Nvl Rpl12 Smyd5 Spint1 Trim13
246	V$ICSBP_Q6	27	27	410	843	14891	-3.27	0.0	1.37	0.34	1200013F24Rik Arhgef16 Bst2 Cadps2 Ccnc Chchd5 Cklfsf6 Cnot2 Cutc F3 Gtl3 Hirip5 Irf2 Katna1 Lsm8 Mrps31 Mtap7 Nme5 Pex12 Pkp3 Plek2 Rab3ip Rnpc2 Sgpp1 Slc15a2 Tjp2 Trf
247	V$TCF11MAFG_01: TCF11:MafG heterodimers	29	29	408	1178	14556	-3.27	0.0	0.26	0.0	2810405I11Rik 3110001N18Rik Actg2 BC005537 Canx Clcn3 Cutc Eefsec Fem1b Irf6 Lrrc16 Mlh1 Pard6b Perp Rab20 Rex3 Rpe Rps20 Rps25 Sf3b1 Stx6 Tax1bp1 Tbc1d15 Tcf7l2 Tdrd3 Thumpd3 Top2b Ttc1 Wdr12
248	V$HIF1_Q3: hypoxia induced factor	38	38	399	1271	14463	-3.27	0.0	1.06	0.2	3830408P06Rik Adcy3 Bcap29 Ccnc Cipp Cklfsf6 Cryz Cxxc1 Dnmbp Eif5a Ero1l Ezh2 Fbxo8 Hspa9a Ilk Ivns1abp Lgals7 Lsm5 Mapk13 Nola2 Npm1 Nt5c Pard6b Plekha5 Prss19 Psmc6 Rps14 Rps19 Rps20 Sf3b1 Shmt1 Snx14 Sos2 St14 Trim13 Yap1 Zfp1 Zfp62
249	V$TAL1BETAITF2_01: Tal-1beta:ITF-2 heterodimer	26	26	411	1075	14659	-3.28	0.0	0.23	0.0	2810405I11Rik 5430413I02Rik BC005537 BC037006 Cct2 Dfna5h Dusp16 Egr1 Fem1b Galnt3 Gcnt2 Hnrpc Ier3 Mrps25 Mybbp1a Nfe2l3 Nt5c Nudcd2 Plekha5 Rex3 Rpl23a Rpl29 Smc5l1 Tnk1 Ube2e1 Zfml
250	V$ARP1_01: apolipoprotein AI regulatory protein 1	45	45	392	1671	14063	-3.28	0.0	0.5	0.0	2410012M04Rik 2810441O16Rik 5930412E23Rik 9530027K23Rik BC031593 Cdk7 Chchd6 Cldn7 Cnot7 Crbn Ctgf D0H8S2298E D11Wsu68e Dedd2 Eps8l2 Fxyd3 Ggh Hnrpr Ier3 Irf3 Isyna1 Kcnk1 Leng1 Limk2 Lisch7 Mus81 Nfatc3 Nipsnap1 Nt5c3 Nudcd2 Ofd1 Pbef1 Perp Rcor1 Rpl10a Rpo1-1 Rpp14 Ruvbl1 Sgpp1 Smyd5 Vrk3 Wdr6 Yap1 Ywhae Zfp612
251	V$OLF1_01: olfactory neuron-specific factor	44	44	393	1530	14204	-3.29	0.0	0.85	0.09	2410012M04Rik 2810441O16Rik 4930403J22Rik 4930584N22Rik Adcy3 Ap1g2 Arhgef5 Arpc4 Aup1 C1d Cdk7 Cirbp Cldn7 Clu Csrp1 Dp1l1 Eef1a1 Egr1 Eps8l2 Ica1 Ier3 Ilk Irf3 Isyna1 Krt2-7 Luc7l2 Mettl3 Mglap Pdcd6ip Pex26 Pgf Rbmxrt Rpl13a Rpl23a Sdfr2 Sfrs7 Sgpp1 Smpdl3b Srcasm Tdrd3 Top2b Xpc Ythdf2 Zfp62
252	V$TAXCREB_01: Tax/CREB complex	15	15	422	412	15322	-3.3	0.0	1.7	0.53	2310061G07Rik BC005537 Calm2 Dalrd3 Eef1a1 Eif5a Galnt3 Ica1 Irf6 Luc7l2 Mat2a Msh2 Osbpl9 Pbef1 Rpl26
253	V$AR_Q2: androgen receptor	21	21	416	896	14838	-3.33	0.0	0.21	0.0	3110001N18Rik 4930403J22Rik BC004690 C1d Car2 Cdc42 Cyb561 Egr1 Fbl Ggh Gmfb Kcnk1 Lcn2 Map2k4 Mrps25 Nsbp1 Pmaip1 Rab25 Slc15a2 Tacstd1 Txnl2
254	V$XBP1_01: X-box-binding protein 1	37	37	400	1405	14329	-3.34	0.0	0.42	0.0	2810429O05Rik 9530027K23Rik AI429613 AV216087 Cdk7 Clcn3 D1Ertd251e Dtymk Fdft1 Fem1b Hrmt1l2 Hspe1 Itm1 Ivns1abp Lsm5 Mgat2 Mlh1 Mrpl19 Mrpl50 Nol7 Pdcd6ip Rod1 Rpl15 Rpl4 Sdfr2 Sf3b1 Sgk3 Slc15a2 Snx14 Spr Stx18 Stx6 Sumf1 Tmem4 Txnl1 Ung Zfp62
255	V$PAX5_01: B-cell-specific activating protein	41	41	396	1479	14255	-3.35	0.0	0.64	0.0	1200009K13Rik 4930487N19Rik 4930584N22Rik AV216087 Adcy3 Arhgef16 Arhgef5 BC003332 Cct2 Clcn3 Dock9 Dp1l1 Eef1a1 Fancl Fxyd3 Guk1 Hras1 Hspe1 Ica1 Klf5 Lama5 Lisch7 Luc7l2 Map3k7 Ofd1 Paics Pck2 Plekha1 Plekha7 Rab20 Rab25 Rpe Rpl26 Rps15 Sash1 Sfrs2 Smpdl3b Tm9sf2 Ung Vrk3 Zfp7
256	V$VBP_01: PAR-type chicken vitellogenin promoter-binding protein	36	36	401	1362	14372	-3.36	0.0	0.44	0.0	1200009K13Rik 2210008M09Rik 5930412E23Rik Ap4s1 BC005537 Calm2 Car2 Clcn3 Cte1 Ctgf Dbr1 Dhx9 Dtymk Fubp1 Gltscr2 Gtpbp4 Hnrpc Katna1 Krt2-8 Mansc1 Mrpl3 Mrps25 Pck2 Pex26 Rnpc2 Rpl13a Rpl15 Rpp14 Sh3yl1 Snrpg St14 Stx18 Stx6 Sypl Tmem30b Zfp612
257	V$MEF2_03: myogenic MADS factor MEF-2	5	5	432	317	15417	-3.36	0.0	0.06	0.0	Clu Gmfb Rpl41 Rpo1-1 Sgk3
258	V$OCT1_01: octamer factor 1	9	9	428	468	15266	-3.36	0.0	0.1	0.0	Fbxo8 Gadd45a Irf3 M6pr Rab10 Rpe Sdfr2 Stx6 Zfyve16
259	V$HNF4_01_B: Hepatocyte nuclear factor 4	13	13	424	610	15124	-3.37	0.0	0.15	0.0	3830408P06Rik 5430413I02Rik Bst2 Cipp Dalrd3 Fubp1 Gnpnat1 Hook2 Krt2-7 Mansc1 Prss8 Sgk3 Vps24
260	V$CACCCBINDINGFACTOR_Q6	33	33	404	1267	14467	-3.37	0.0	0.39	0.0	1200009K13Rik 2010308M01Rik 5930412E23Rik Anxa4 Ap1g2 Ap4s1 BC031593 Cul4b Dctn6 Dp1l1 Eef1a1 Eif5a Fbl Id4 Irf6 Irx5 Krt2-8 Mal2 Mid2 Mus81 Nrd1 Nt5c3 Osbpl9 Plekhf2 Pnrc2 Ppp5c Rpl10a Rpl12 Slc9a3r1 Spint2 Srcasm Ung Wdr12
261	V$SRF_Q4	33	33	404	1263	14471	-3.38	0.0	0.41	0.0	9330161F08Rik Actg2 Apg5l Arhgef5 Arpc4 Asb13 Chchd5 Cirbp Csrp1 Eef1e1 Fxn Gabarapl1 Galgt1 Gphn Ier3 Irf3 Klf5 Lap3 Mansc1 Mrpl52 Mus81 Nfe2l3 Pak1 Prom2 Ptger4 Rpl10a Rpl12 Rpl4 Rps19 Sypl Tacstd1 Tmlhe Zfp7
262	V$FOXO1_02: fork head box O1	29	29	408	954	14780	-3.39	0.0	1.08	0.2	4930403J22Rik 9330161F08Rik Ccnc Cdc42 Clp1 Ctgf Ebp Foxa1 Hirip5 Idi1 Krtcap3 M6pr Marveld2 Mat2b Mnat1 Mpdu1 Msh2 Nfatc3 Nrd1 Pak1 Pex3 Pof1b Prom2 Rpl15 Shmt1 Tmod3 Ttc1 Vps24 Yap1
263	V$COUP_DR1_Q6	16	16	421	459	15275	-3.39	0.0	1.53	0.43	1500006O09Rik 2410012M04Rik 3830408P06Rik Ap1g2 Eppk1 Gabarapl1 Hebp2 Itm1 Nol7 Ocln Paics Pex26 Ptger4 Smyd5 Tlr3 Wdr12
264	V$PTF1BETA_Q6	34	34	403	1281	14453	-3.4	0.0	0.46	0.0	3830408P06Rik 9430077D24Rik BC003277 BC006933 Chchd5 Clk4 Cnot7 Dedd2 Dusp16 Fancl Fubp1 Gphn Hnrpr Hrmt1l2 Ica1 Irx5 Lancl2 Mrpl3 Mrpl50 Plekha7 Plekhf2 Pnrc2 Rab25 Rpl5 Rpl7a Rpp14 Sh3d19 Smc5l1 Snrpg Spint2 Tacstd2 Vamp8 Ythdf2 Zcchc10
265	V$RREB1_01: Ras-responsive element binding protein 1	36	36	401	1309	14425	-3.4	0.0	0.6	0.0	1700020M16Rik 2810405I11Rik Adcy3 Anxa7 BC031593 Cadps2 Chchd6 Cldn3 Copg2 Coro2a Cte1 Dctn6 Dusp16 Eps8l2 Fubp1 Hsdl2 Hspa9a Irf2 Irf6 Irx5 Isyna1 Lgals7 Mapk13 Nola2 Osbpl9 Pkp3 Pmaip1 Rpe Rpl13a Rpl15 Sdfr2 Smpdl3b Spint1 Tm7sf1 Top2b Zfp62
266	V$NFY_C: NF-Y binding site	14	14	423	388	15346	-3.41	0.0	1.6	0.48	2810037C03Rik Calm2 Clp1 Cnot2 Cul4b Ebp Id4 Ier3 Msh2 Nrd1 Nt5c2 Ppp5c Slc9a3r1 Wdr23
267	V$HNF4_01: hepatic nuclear factor 4	423	423	14	15099	635	-3.43	0.0	1.46	0.39	1110064N10Rik 1200009K13Rik 1500006O09Rik 1600013P15Rik 1700020M16Rik 1810014L12Rik 1810060J02Rik 2010308M01Rik 2210008M09Rik 2310008M20Rik 2310061G07Rik 2410012M04Rik 2810037C03Rik 2810405I11Rik 2810429O05Rik 2810441O16Rik 3110001N18Rik 3830408P06Rik 4930403J22Rik 4930487N19Rik 4930584N22Rik 5430413I02Rik 5930412E23Rik 9330161F08Rik 9430077D24Rik 9530027K23Rik AI256711 AI429613 AV216087 Actg2 Ad…
268	V$ATATA_B: Avian C-type TATA box	32	32	405	1196	14538	-3.44	0.0	0.49	0.0	1700020M16Rik 5430413I02Rik Anxa7 Bbs2 Dedd2 Eef1a1 Fdft1 Fem1b Gnl3 Hiat1 Katna1 Klf5 Lad1 Lsm8 Lypla1 Mybbp1a Pak1 Pdcd6ip Prkd2 Rab10 Rnf138 Rpe Rpl23a Rpl5 Rps26 Ruvbl1 Sfrs7 Slc25a5 Smu1 Tacstd1 Tdrd3 Tlr3
269	V$PR_02: is recognized by progesterone receptor	20	20	417	832	14902	-3.44	0.0	0.26	0.0	2310008M20Rik BC004690 Clk4 Coro2a Egr1 Elovl7 Gabarapl1 Gmfb Irf6 Irx5 Lcn2 Mat2a Plekha5 Pmaip1 Rpl13a Sgpp1 Slc15a2 Snrpg Txnl2 Wdr12
270	V$GR_01: high affinity binding site for glucocorticoid receptor	33	33	404	1185	14549	-3.44	0.0	0.65	0.01	1110064N10Rik 2310008M20Rik 2810429O05Rik 3110001N18Rik Arhgef16 BC004690 BC005537 Clk4 Coro2a Cutc D1Ertd251e Egr1 Fbl Gmfb Ilk Irf6 Irx5 Kcnk1 Lcn2 Map2k4 Mrpl52 Mus81 Mybbp1a Nt5c2 Plekha7 Pmaip1 Rps15 Slc15a2 Smyd5 Snx14 Stard10 Tacstd1 Txnl2
271	V$MTF1_Q4	31	31	406	1144	14590	-3.46	0.0	0.54	0.0	Aup1 BC006933 BC010552 C1qdc1 Csrp1 Ctgf Eif5a Fubp1 Fzd6 Hnrpc Hspa9a Kbtbd2 Lisch7 Lrrc16 Luc7l2 Mettl3 Mus81 Oact1 Pnn Polr3k Ppp5c Prss8 Sfrs2 Sgk3 Slc40a1 Slc9a3r1 Tcea2 Tm9sf2 Vamp8 Yap1 Ythdf2
272	V$FREAC2_01: Fork head RElated ACtivator-2	29	29	408	988	14746	-3.46	0.0	0.89	0.09	3830408P06Rik 4930403J22Rik 9330161F08Rik Anxa7 Ccnc Cipp Ctgf Ebp Gtl3 Hirip5 Marveld2 Mat2b Mnat1 Mpdu1 Nfatc3 Nrd1 Pak1 Pja1 Pof1b Prom2 Rpl15 Sema4a Shmt1 Tm4sf3 Tmlhe Ttc1 Vps24 Yap1 Zfp62
273	V$ACAAT_B: Avian C-type CCAAT box	31	31	406	1109	14625	-3.47	0.0	0.67	0.01	2210008M09Rik Adcy3 BC003332 BC010552 Ccnc Cdkl2 Clu Cte1 Dtymk Fubp1 Galnt3 Gmfb Gyk Hmgb2 Hspe1 Irf2 Mal2 Mrpl3 Nsbp1 Osbpl9 Paics Pck2 Rab3ip Rnf138 Rpa3 Rpl26 Rps5 Tmem30b Vrk3 Zfp1 Zfp386
274	V$SRF_Q6: serum response factor	29	29	408	996	14738	-3.48	0.0	0.85	0.09	9330161F08Rik Actg2 Apg5l Arhgef5 Arpc4 Chchd5 Cirbp Csrp1 Eef1e1 Fxn Hebp2 Ica1 Irf3 Mansc1 Mrpl19 Mrpl52 Nfe2l3 Pak1 Prom2 Ptger4 Rpl10a Rps19 Spint1 Sypl Tacstd1 Tmlhe Ube2e1 Zfp386 Zfp7
275	V$ISRE_01: interferon-stimulated response element	10	10	427	256	15478	-3.49	0.0	1.69	0.53	Bst2 Cadps2 Chchd5 Cnot2 Cutc F3 Lsm8 Mtap7 Plek2 Rnpc2
276	V$STAT5A_01: signal transducer and activator of transcription 5a	28	28	409	1030	14704	-3.51	0.0	0.55	0.0	2810429O05Rik AI256711 Ap1g2 Cldn7 Crbn Egr1 Eva1 Gnl3 Hmgb2 Hnrpr Hrmt1l2 Ier3 Igbp1 Limk2 Mrpl50 Mrps25 Nol7 Pex26 Ppm1d Rcor1 Rpa3 Rps25 Sgpp1 Tmlhe Tmod3 Ttc1 Txnl5 Vrk3
277	V$GRE_C: Glucocorticoid response element	13	13	424	587	15147	-3.52	0.0	0.19	0.0	3110001N18Rik Clcn3 Cyb561 Elovl7 Gmfb Jagn1 Krt2-7 Lcn2 Lsm5 Mnat1 Tacstd2 Tmod3 Txnl2
278	V$TAL1BETAE47_01: Tal-1beta:E47 heterodimer	25	25	412	874	14860	-3.56	0.0	0.75	0.05	2810405I11Rik 5430413I02Rik BC005537 BC037006 Cct2 Dfna5h Dusp16 Egr1 Fem1b Galnt3 Gcnt2 Hnrpc Ier3 Mrps25 Mybbp1a Nt5c Nudcd2 Plekha5 Rex3 Rpl23a Rpl29 Smc5l1 Tnk1 Ube2e1 Zfml
279	V$EVI1_02: ectopic viral integration site 1 encoded factor	13	13	424	374	15360	-3.58	0.0	1.39	0.35	4930403J22Rik 9330161F08Rik BC031593 Cxxc1 Dock9 Hadh2 Kbtbd2 Mrpl3 Mrps25 Pgf Pnn Slc25a5 Sos2
280	V$RP58_01: 58 KDA repressor protein	8	8	429	403	15331	-3.6	0.0	0.14	0.0	Cldn4 D11Wsu68e Elovl7 Hspa9a Mat2b Mpdu1 Mpp6 Nme5
281	V$NERF_Q2: new ets-related factor 1a	22	22	415	794	14940	-3.63	0.0	0.62	0.0	9330161F08Rik Asb13 C1qdc1 Canx Chchd6 Cops5 Coro2a Cryz Dalrd3 Ebp Egr1 Ero1l Gltscr2 Gmfb Gtl3 Krt2-8 Ndufc2 Pkp3 Rpe Sf3b1 Synj2bp Tmod3
282	V$HTF_01	20	20	417	699	15035	-3.66	0.0	0.73	0.05	AI429613 Cdk7 Fem1b Hnrpr Hrmt1l2 Hsdl2 Itm1 Mgat2 Mlh1 Mrpl19 Ranbp9 Rpl4 Sdfr2 Sf3b1 Sgk3 Slc15a2 Spr Stard10 Stx18 Txnl1
283	V$NFKAPPAB50_01: NF-kappaB (p50)	17	17	420	679	15055	-3.66	0.0	0.36	0.0	3110001N18Rik Adcy3 Ap1g2 C1d Cte1 Ero1l Fkbp2 Hnrpr Irf2 Krtcap3 Nipsnap1 Pard6b Pmaip1 Rps19 Rps4x Siah1a Tacstd1
284	V$FREAC3_01: Fork head RElated ACtivator-3	12	12	425	349	15385	-3.66	0.0	1.3	0.3	1700020M16Rik 2010308M01Rik C1d Cenpc1 Chchd5 Idi1 Npm1 Prom2 Rpl26 Tdrd3 Tnk1 Trf
285	V$PR_01: high affinity binding sites for progesterone receptor	10	10	427	273	15461	-3.67	0.0	1.44	0.39	BC004690 Clk4 Gmfb Irf6 Irx5 Lcn2 Mybbp1a Pmaip1 Rod1 Txnl2
286	V$MAX_01: Max	19	19	418	648	15086	-3.67	0.0	0.82	0.08	1110064N10Rik 9530027K23Rik AV216087 Anxa7 Apg5l Cklfsf6 Cutc Cxxc1 Guk1 Gyk Hook2 Lamr1 Lap3 Nme5 Pdcd6ip Perp Rnf138 Shmt1 Sumf1
287	V$PAX_Q6	419	419	18	15052	682	-3.7	0.0	0.75	0.05	1110064N10Rik 1200009K13Rik 1200013F24Rik 1500006O09Rik 1600013P15Rik 1700020M16Rik 1810014L12Rik 1810060J02Rik 2010308M01Rik 2210008M09Rik 2310008M20Rik 2310061G07Rik 2310075C12Rik 2410012M04Rik 2810037C03Rik 2810405I11Rik 2810429O05Rik 2810441O16Rik 3110001N18Rik 3830408P06Rik 4930403J22Rik 4930487N19Rik 4930584N22Rik 5430413I02Rik 5930412E23Rik 6030457N17Rik 9330161F08Rik 9430077D24Rik 9530027…
288	V$EVI1_01: ectopic viral integration site 1 encoded factor	1	1	436	3	15731	-3.75	0.0	2.27	0.95	Mrpl3
289	V$POU3F2_02	5	5	432	105	15629	-3.75	0.0	1.73	0.55	Bst2 Fbxo8 Hirip5 Lancl2 Rps25
290	V$EGR2_01: Egr-2/Krox-20 early growth response gene product	8	8	429	210	15524	-3.76	0.0	1.44	0.39	BC003332 Cklfsf6 Hspa9a Nvl Rpl12 Smyd5 Spint1 Trim13
291	V$SREBP1_01: sterol regulatory element-binding protein 1	16	16	421	598	15136	-3.77	0.0	0.52	0.0	1810060J02Rik 9530027K23Rik AV216087 Cenpc1 Cutc D1Ertd251e Hirip5 Hmgb2 Hook2 Hspe1 Nme5 Pard6b Pdcd6ip Sirt1 Stx6 Sumf1
292	V$MAF_Q6	14	14	423	454	15280	-3.78	0.0	0.95	0.11	C1d Cdk7 Galnt3 Lad1 Map2k4 Nfatc3 Nsbp1 Plek2 Ppp5c Rps19 Sema4a Tm7sf1 Tmem4 Vamp8
293	V$HEN1_01: HEN1	12	12	425	371	15363	-3.79	0.0	1.07	0.2	9530027K23Rik Anxa4 Aup1 Chchd5 Dedd2 Fbl Gphn Hpn Nvl Pbef1 Rab25 Spint2
294	V$HFH4_01	14	14	423	546	15188	-3.8	0.0	0.42	0.0	2810441O16Rik Ap4s1 Gabarapl1 Guk1 Mat2b Prim1 Prom2 Rpl26 Rpl31 Sf3a3 Tacstd1 Tax1bp1 Ttc1 Vps24
295	V$SRF_C: serum response factor	13	13	424	520	15214	-3.8	0.0	0.38	0.0	6030457N17Rik 9330161F08Rik Actg2 Arhgef5 Cipp Cirbp Csrp1 Fxn Mus81 Pak1 Ptger4 Tmlhe Zfp7
296	V$HMX1_01: H6 homeobox 3	2	2	435	21	15713	-3.8	0.0	2.06	0.8	Clu Rps14
297	V$ARNT_02: AhR nuclear translocator homodimers	15	15	422	550	15184	-3.82	0.0	0.57	0.0	Canx Cutc D1Ertd251e Gmfb Hook2 Ier3 Nfatc3 Pdcd6ip Rex3 Sirt1 Stx6 Sumf1 Tmem4 Yap1 Zfp62
298	V$E4F1_Q6	11	11	426	455	15279	-3.85	0.0	0.33	0.0	Calm2 Dtymk Gltscr2 Guk1 Itm1 Map3k7 Rnf138 Rpl15 Sdfr2 Tbc1d15 Vamp8
299	V$PPARA_02: PPAR-alpha:RXR-alpha heterodimer (peroxisome proliferator activated factor alpha:retinoid X receptor alpha)	12	12	425	472	15262	-3.87	0.0	0.41	0.0	9430077D24Rik BC031593 Bbs2 Cldn3 Clu Dp1l1 Gnl3 Mtap7 Nol7 Rab3ip Rpl41 Smarca5
300	V$FXR_Q3	5	5	432	269	15465	-3.87	0.0	0.14	0.0	BC017158 Rad52 Tbc1d15 Trim29 Ube2e1
301	V$BACH1_01: BTB and CNC homolog 1	4	4	433	234	15500	-3.89	0.0	0.12	0.0	Cdc42 Gabarapl1 Sdfr2 Sumf1
302	V$STRA13_01	13	13	424	467	15267	-3.89	0.0	0.62	0.0	Canx D1Ertd251e Gmfb Ier3 Nfatc3 Pdcd6ip Rex3 Sirt1 Stx6 Sumf1 Tmem4 Yap1 Zfp62
303	V$ALPHACP1_01	12	12	425	404	15330	-3.89	0.0	0.8	0.07	2810037C03Rik Adamdec1 Calm2 Hmgb2 Hnrpr Id4 Isyna1 Klf5 Mrpl50 Nudcd2 Pnrc2 Wdr23
304	V$ATF6_01: activating transcription factor 6	7	7	430	327	15407	-3.92	0.0	0.22	0.0	Cdk7 Dp1l1 Hsdl2 Mgat2 Nrd1 Sgk3 Vamp8
305	V$R_01: Epstein-Barr virus transcription factor R	8	8	429	231	15503	-3.93	0.0	1.14	0.2	Atad3a Cldn7 Galgt1 Gnl3 Mpdu1 Sgk3 Tmem4 Tmod3
306	V$NGFIC_01: nerve growth factor-induced protein C	9	9	428	273	15461	-3.94	0.0	1.04	0.19	Cklfsf6 Fkbp2 Nvl Rpl12 Smyd5 Spint1 Tmem30b Trim13 Wdr23
307	V$POLY_C: Retroviral Poly A signal	8	8	429	236	15498	-3.98	0.0	1.08	0.2	1500006O09Rik AI429613 Dtymk Gltscr2 Plek2 Prom2 Sf3b1 Tax1bp1
308	V$PAX3_01: Pax-3 binding sites	2	2	435	24	15710	-3.98	0.0	1.86	0.66	Cklfsf6 Rnf134
309	V$AR_02: high affinity binding sites for androgen receptor	3	3	434	52	15682	-3.99	0.0	1.68	0.53	Gmfb Lcn2 Txnl2
310	V$DEAF1_02	10	10	427	366	15368	-4.0	0.0	0.57	0.0	Eva1 Ilk Rbmxrt Sfrs2 Sgpp1 Sirt1 Stx18 Vrk3 Wdr6 Zfp62
311	V$IRF1_01: interferon regulatory factor 1	9	9	428	348	15386	-4.03	0.0	0.46	0.0	1200013F24Rik Cadps2 Hnrpc Lsm8 Prss19 Rfk Smc5l1 Synj2bp Tjp2
312	V$STAF_01: Se-Cys tRNA gene transcription activating factor	9	9	428	302	15432	-4.04	0.0	0.77	0.05	Aup1 Dock9 Insig2 Lisch7 Plekha1 Pnkp Rps26 Sf3b1 Ttc1
313	V$OCT1_07: octamer factor 1	4	4	433	218	15516	-4.04	0.0	0.16	0.0	Fancl Fbxo8 Hirip5 Rab10
314	V$GATA4_Q3	428	428	9	15429	305	-4.05	0.0	0.42	0.0	1110064N10Rik 1200009K13Rik 1200013F24Rik 1500006O09Rik 1600013P15Rik 1700020M16Rik 1810014L12Rik 1810060J02Rik 2010308M01Rik 2210008M09Rik 2310008M20Rik 2310061G07Rik 2410012M04Rik 2810037C03Rik 2810405I11Rik 2810429O05Rik 2810441O16Rik 3110001N18Rik 3830408P06Rik 4930403J22Rik 4930487N19Rik 4930584N22Rik 5430413I02Rik 6030457N17Rik 9330161F08Rik 9430077D24Rik 9530027K23Rik AI256711 AI429613 AV2…
315	V$CLOX_01: Clox	9	9	428	317	15417	-4.06	0.0	0.65	0.01	Ap4s1 Cdk7 Mbtps1 Plekha5 Prss8 Slc15a2 Slc25a5 Tmlhe Wdr12
316	V$EGR1_01: Egr-1/Krox-24/NGFI-A immediate-early gene product	6	6	431	166	15568	-4.07	0.0	1.14	0.2	Gphn Hiat1 Smyd5 Spint1 Tmem30b Trim13
317	V$HOX13_01: Hox-1.3	5	5	432	240	15494	-4.12	0.0	0.23	0.0	1200009K13Rik Canx Dbr1 Mrpl19 Ube2e1
318	V$CDP_01: cut-like homeodomain protein	2	2	435	144	15590	-4.16	0.0	0.1	0.0	D0H8S2298E Mrpl19
319	V$MEIS1BHOXA9_02: Meis-1b:HOXA9 heterodimeric binding	6	6	431	187	15547	-4.2	0.0	0.86	0.09	1200009K13Rik Actg2 Bbs2 Cklfsf6 Crbn Dp1l1
320	V$POU3F2_01	3	3	434	63	15671	-4.23	0.0	1.33	0.32	Cnot2 Ezh2 Gabarapl1
321	V$EVI1_06: ectopic viral integration site 1 encoded factor	6	6	431	201	15533	-4.25	0.0	0.72	0.05	Cul4b Cxxc1 Mnat1 Nvl Ofd1 Rfk
322	V$MIF1_01: MIBP-1 / RFX1 complex	4	4	433	194	15540	-4.25	0.0	0.24	0.0	4930403J22Rik Cxxc1 Plek2 Tmem4
323	V$PPARA_01: PPAR:RXR heterodimers	1	1	436	7	15727	-4.34	0.0	1.63	0.49	Ap1g2
324	V$HEN1_02: HEN1	5	5	432	185	15549	-4.34	0.0	0.53	0.0	Anxa4 Chchd5 Fbl Gphn Pbef1
325	V$HSF_Q6	3	3	434	156	15578	-4.35	0.0	0.21	0.0	Bst2 Rpl7a Ttc1
326	V$CAAT_C: Retroviral CCAAT box	4	4	433	118	15616	-4.38	0.0	0.87	0.09	Canx Coro2a Fdft1 Trf
327	V$MEIS1AHOXA9_01: Meis-1a:HOXA9 heterodimeric binding	4	4	433	166	15568	-4.41	0.0	0.39	0.0	Cklfsf6 Hnrpr Lad1 Ruvbl1
328	V$CDP_02: transcriptional repressor CDP	4	4	433	157	15577	-4.42	0.0	0.45	0.0	Mbtps1 Slc15a2 Slc25a5 Wdr12
329	V$FXR_IR1_Q6	4	4	433	150	15584	-4.44	0.0	0.51	0.0	Hras1 Kctd1 Pja1 Trim29
330	V$MYCMAX_01: c-Myc:Max heterodimer	3	3	434	139	15595	-4.48	0.0	0.3	0.0	Apg5l Rab20 Rnf138
331	V$AHR_01: aryl hydrocarbon / dioxin receptor	2	2	435	41	15693	-4.51	0.0	1.13	0.2	Eva1 Lap3
332	V$APOLYA_B: Avian C-type PolyA signal	2	2	435	41	15693	-4.51	0.0	1.13	0.2	Nvl Xpc
333	V$LXR_DR4_Q3	3	3	434	93	15641	-4.56	0.0	0.73	0.05	Rpl13a Smc5l1 Txnl2
334	V$E2F_01: E2F	2	2	435	109	15625	-4.58	0.0	0.22	0.0	Ppm1d Rpl3
335	V$PAX5_02: B-cell-specific activating protein	2	2	435	52	15682	-4.69	0.0	0.84	0.09	Mpdu1 Psmc6
336	V$GNCF_01: GCNF (germ cell nuclear factor)	2	2	435	93	15641	-4.71	0.0	0.31	0.0	BC031593 Smyd5
337	V$RSRFC4_01: related to serum response factor, C4	2	2	435	92	15642	-4.72	0.0	0.32	0.0	Clu Gmfb
338	V$LXR_Q3	2	2	435	78	15656	-4.77	0.0	0.45	0.0	Mapk13 Smc5l1
339	V$TAACC_B: Lentiviral TATA upstream element	1	1	436	14	15720	-4.78	0.0	1.09	0.2	Zfp62
340	V$EVI1_03: ectopic viral integration site 1 encoded factor	1	1	436	71	15663	-4.78	0.0	0.15	0.0	Pnn
341	V$SRF_01: serum response factor	1	1	436	18	15716	-4.9	0.0	0.9	0.09	Arhgef5
342	V$IRF2_01: interferon regulatory factor 2	1	1	436	19	15715	-4.92	0.0	0.86	0.09	Prss19
343	V$STAT1_01: signal transducer and activator of transcription 1	1	1	436	49	15685	-5.03	0.0	0.29	0.0	Mrpl50
