# Supplementary material for: A genomic analysis of mouse models of breast cancer reveals molecular features of mouse models and relationships to human breast cancer
Source: Breast Cancer Res. 2014 Jun 5;16(3):R59. doi: 10.1186/bcr3672 (PMC4078930; doi:10.1186/bcr3672)
Supplement: Additional file 2 — Fold change values organized by mouse tumor model type comparing the mouse model to all other types of mouse models. [file bcr3672-S2.zip › Additional_file_2/BRCAnull_SAM/AdditionalFile37_BRCAnull_SAM/UpregulatedGenesgather_gene_ontology_121026.txt]

#	Annotation	Total Genes With Ann	Your Genes (With Ann)	Your Genes (No Ann)	Genome (With Ann)	Genome (No Ann)	ln(Bayes factor)	neg ln(p value)	FE: neg ln(p value)	FE: neg ln(FDR)	Genes
1	GO:0001501 [5]: skeletal development	2	2	18	84	12525	1.83	5.16	4.82	1.38	Agc1 Phex
2	GO:0030199 [5]: collagen fibril organization	1	1	19	5	12604	1.63	4.89	4.66	1.38	Agc1
3	GO:0008152 [3]: metabolism	14	14	6	5588	7021	1.3	4.6	3.99	1.38	Agc1 Bucs1 Creb3l3 Dm15 Eif2s3y Greb1 Grid1 Jarid1d Pfkm Phex Rbpms2 Ros1 Sod3 Zfhx1a
4	GO:0030166 [7]: proteoglycan biosynthesis	1	1	19	8	12601	1.22	4.46	4.26	1.38	Agc1
5	GO:0001666 [5]: response to hypoxia	1	1	19	8	12601	1.22	4.46	4.26	1.38	Sod3
6	GO:0001502 [7]: cartilage condensation	1	1	19	9	12600	1.13	4.35	4.15	1.38	Agc1
7	GO:0051216 [6]: cartilage development	1	1	19	10	12599	1.02	4.28	4.06	1.38	Agc1
8	GO:0007268 [6]: synaptic transmission	2	2	18	140	12469	0.9	4.16	3.87	1.38	Chrna1 Grid1
9	GO:0006029 [7]: proteoglycan metabolism	1	1	19	12	12597	0.86	4.1	3.89	1.38	Agc1
10	GO:0006801 [6]: superoxide metabolism	1	1	19	12	12597	0.86	4.1	3.89	1.38	Sod3
11	GO:0044237 [4]: cellular metabolism	13	13	7	5253	7356	0.85	4.1	3.5	1.38	Agc1 Bucs1 Creb3l3 Dm15 Eif2s3y Greb1 Jarid1d Pfkm Phex Rbpms2 Ros1 Sod3 Zfhx1a
12	GO:0050875 [3]: cellular physiological process	17	17	3	7917	4692	0.8	4.04	3.55	1.38	Agc1 Bucs1 Chrna1 Creb3l3 Dm15 Eif2s3y Greb1 Grid1 Jarid1d Mup4 Pfkm Phex Rbpms2 Ros1 Shank3 Sod3 Zfhx1a
13	GO:0019226 [5]: transmission of nerve impulse	2	2	18	155	12454	0.72	3.95	3.68	1.38	Chrna1 Grid1
14	GO:0001838 [5]: embryonic epithelial tube formation	1	1	19	15	12594	0.66	3.9	3.69	1.38	Shank3
15	GO:0016331 [5]: morphogenesis of embryonic epithelium	1	1	19	18	12591	0.5	3.73	3.52	1.38	Shank3
16	GO:0044262 [6]: cellular carbohydrate metabolism	2	2	18	191	12418	0.36	3.62	3.3	1.25	Agc1 Pfkm
17	GO:0007267 [4]: cell-cell signaling	2	2	18	208	12401	0.21	3.41	3.15	1.21	Chrna1 Grid1
18	GO:0050896 [3]: response to stimulus	1	1	19	2750	9859	0.16	3.41	0.01	0.01	Sod3
19	GO:0035239 [4]: tube morphogenesis	1	1	19	33	12576	-0.07	0.0	2.95	1.21	Shank3
20	GO:0006096 [8]: glycolysis	1	1	19	34	12575	-0.1	0.0	2.92	1.21	Pfkm
21	GO:0030198 [4]: extracellular matrix organization and biogenesis	1	1	19	37	12572	-0.18	0.0	2.84	1.21	Agc1
22	GO:0043062 [3]: extracellular structure organization and biogenesis	1	1	19	37	12572	-0.18	0.0	2.84	1.21	Agc1
23	GO:0019320 [8]: hexose catabolism	1	1	19	41	12568	-0.26	0.0	2.74	1.21	Pfkm
24	GO:0046164 [6]: alcohol catabolism	1	1	19	41	12568	-0.26	0.0	2.74	1.21	Pfkm
25	GO:0046365 [7]: monosaccharide catabolism	1	1	19	41	12568	-0.26	0.0	2.74	1.21	Pfkm
26	GO:0006007 [9]: glucose catabolism	1	1	19	41	12568	-0.26	0.0	2.74	1.21	Pfkm
27	GO:0006800 [5]: oxygen and reactive oxygen species metabolism	1	1	19	41	12568	-0.26	0.0	2.74	1.21	Sod3
28	GO:0005975 [5]: carbohydrate metabolism	2	2	18	295	12314	-0.36	0.0	2.53	1.21	Agc1 Pfkm
29	GO:0001503 [5]: ossification	1	1	19	46	12563	-0.37	0.0	2.63	1.21	Phex
30	GO:0002009 [4]: morphogenesis of an epithelium	1	1	19	46	12563	-0.37	0.0	2.63	1.21	Shank3
31	GO:0044238 [4]: primary metabolism	11	11	9	5045	7564	-0.4	0.0	2.06	1.0	Agc1 Bucs1 Creb3l3 Dm15 Eif2s3y Jarid1d Pfkm Phex Rbpms2 Ros1 Zfhx1a
32	GO:0016052 [6]: carbohydrate catabolism	1	1	19	49	12560	-0.42	0.0	2.57	1.21	Pfkm
33	GO:0044275 [7]: cellular carbohydrate catabolism	1	1	19	49	12560	-0.42	0.0	2.57	1.21	Pfkm
34	GO:0046849 [4]: bone remodeling	1	1	19	51	12558	-0.47	0.0	2.53	1.21	Phex
35	GO:0006633 [7]: fatty acid biosynthesis	1	1	19	51	12558	-0.47	0.0	2.53	1.21	Bucs1
36	GO:0007166 [5]: cell surface receptor linked signal transduction	1	1	19	2301	10308	-0.51	0.0	0.02	0.01	Mrgprf
37	GO:0016051 [6]: carbohydrate biosynthesis	1	1	19	56	12553	-0.54	0.0	2.45	1.19	Agc1
38	GO:0016053 [6]: organic acid biosynthesis	1	1	19	57	12552	-0.56	0.0	2.43	1.19	Bucs1
39	GO:0046394 [7]: carboxylic acid biosynthesis	1	1	19	57	12552	-0.56	0.0	2.43	1.19	Bucs1
40	GO:0009888 [5]: histogenesis	1	1	19	60	12549	-0.61	0.0	2.38	1.18	Agc1
41	GO:0035295 [3]: tube development	1	1	19	61	12548	-0.62	0.0	2.37	1.18	Shank3
42	GO:0044260 [5]: cellular macromolecule metabolism	6	6	14	2373	10236	-0.66	0.0	1.84	0.93	Agc1 Dm15 Eif2s3y Pfkm Phex Ros1
43	GO:0044249 [5]: cellular biosynthesis	3	3	17	807	11802	-0.71	0.0	2.02	1.0	Agc1 Bucs1 Eif2s3y
44	GO:0000165 [7]: MAPKKK cascade	1	1	19	70	12539	-0.74	0.0	2.24	1.09	Shank3
45	GO:0006006 [8]: glucose metabolism	1	1	19	71	12538	-0.75	0.0	2.22	1.09	Pfkm
46	GO:0009058 [4]: biosynthesis	3	3	17	843	11766	-0.79	0.0	1.92	0.99	Agc1 Bucs1 Eif2s3y
47	GO:0043170 [4]: macromolecule metabolism	6	6	14	2490	10119	-0.79	0.0	1.67	0.86	Agc1 Dm15 Eif2s3y Pfkm Phex Ros1
48	GO:0009987 [2]: cellular process	19	19	1	10520	2089	-0.79	0.0	2.02	1.0	Agc1 Bucs1 Chrna1 Creb3l3 Dm15 Eif2s3y Greb1 Grid1 Jarid1d Mrgprf Mup4 Pfkm Phex Rbpms2 Ros1 Shank3 Sod3 Stmn2 Zfhx1a
49	GO:0006092 [7]: main pathways of carbohydrate metabolism	1	1	19	80	12529	-0.86	0.0	2.11	1.01	Pfkm
50	GO:0006091 [5]: generation of precursor metabolites and energy	2	2	18	428	12181	-0.9	0.0	1.92	0.99	Greb1 Pfkm
51	GO:0009795 [4]: embryonic morphogenesis	1	1	19	89	12520	-0.95	0.0	2.01	1.0	Shank3
52	GO:0019318 [7]: hexose metabolism	1	1	19	91	12518	-0.98	0.0	1.99	1.0	Pfkm
53	GO:0005996 [6]: monosaccharide metabolism	1	1	19	93	12516	-0.99	0.0	1.97	1.0	Pfkm
54	GO:0006468 [8]: protein amino acid phosphorylation	2	2	18	462	12147	-1.01	0.0	1.8	0.91	Dm15 Ros1
55	GO:0007186 [6]: G-protein coupled receptor protein signaling pathway	1	1	19	1886	10723	-1.05	0.0	0.04	0.02	Mrgprf
56	GO:0044267 [6]: cellular protein metabolism	5	5	15	2204	10405	-1.09	0.0	1.33	0.76	Agc1 Dm15 Eif2s3y Phex Ros1
57	GO:0019538 [5]: protein metabolism	5	5	15	2225	10384	-1.1	0.0	1.31	0.76	Agc1 Dm15 Eif2s3y Phex Ros1
58	GO:0007165 [4]: signal transduction	3	3	17	3057	9552	-1.11	0.0	0.11	0.09	Mrgprf Shank3 Stmn2
59	GO:0016310 [7]: phosphorylation	2	2	18	508	12101	-1.12	0.0	1.65	0.85	Dm15 Ros1
60	GO:0009059 [5]: macromolecule biosynthesis	2	2	18	527	12082	-1.17	0.0	1.59	0.82	Agc1 Eif2s3y
61	GO:0015980 [6]: energy derivation by oxidation of organic compounds	1	1	19	115	12494	-1.17	0.0	1.78	0.91	Pfkm
62	GO:0009653 [3]: morphogenesis	3	3	17	1103	11506	-1.21	0.0	1.37	0.76	Agc1 Phex Shank3
63	GO:0007243 [6]: protein kinase cascade	1	1	19	122	12487	-1.22	0.0	1.73	0.88	Shank3
64	GO:0044265 [6]: cellular macromolecule catabolism	2	2	18	554	12055	-1.23	0.0	1.52	0.76	Pfkm Phex
65	GO:0006631 [6]: fatty acid metabolism	1	1	19	124	12485	-1.24	0.0	1.71	0.88	Bucs1
66	GO:0006811 [5]: ion transport	2	2	18	563	12046	-1.24	0.0	1.49	0.76	Chrna1 Grid1
67	GO:0009057 [5]: macromolecule catabolism	2	2	18	572	12037	-1.26	0.0	1.47	0.76	Pfkm Phex
68	GO:0006793 [5]: phosphorus metabolism	2	2	18	609	12000	-1.34	0.0	1.38	0.76	Dm15 Ros1
69	GO:0006796 [6]: phosphate metabolism	2	2	18	609	12000	-1.34	0.0	1.38	0.76	Dm15 Ros1
70	GO:0007154 [3]: cell communication	6	6	14	3603	9006	-1.38	0.0	0.64	0.43	Agc1 Chrna1 Grid1 Mrgprf Shank3 Stmn2
71	GO:0044248 [5]: cellular catabolism	2	2	18	664	11945	-1.43	0.0	1.26	0.73	Pfkm Phex
72	GO:0007242 [5]: intracellular signaling cascade	2	2	18	669	11940	-1.43	0.0	1.25	0.73	Shank3 Stmn2
73	GO:0006066 [5]: alcohol metabolism	1	1	19	166	12443	-1.46	0.0	1.45	0.76	Pfkm
74	GO:0008610 [6]: lipid biosynthesis	1	1	19	166	12443	-1.46	0.0	1.45	0.76	Bucs1
75	GO:0009790 [3]: embryonic development	1	1	19	173	12436	-1.49	0.0	1.42	0.76	Shank3
76	GO:0006139 [5]: nucleobase, nucleoside, nucleotide and nucleic acid metabolism	4	4	16	2423	10186	-1.51	0.0	0.59	0.43	Creb3l3 Jarid1d Rbpms2 Zfhx1a
77	GO:0050874 [3]: organismal physiological process	3	3	17	2405	10204	-1.51	0.0	0.27	0.23	Chrna1 Grid1 Phex
78	GO:0009056 [4]: catabolism	2	2	18	741	11868	-1.53	0.0	1.11	0.63	Pfkm Phex
79	GO:0007582 [2]: physiological process	17	17	3	10258	2351	-1.53	0.0	0.75	0.48	Agc1 Bucs1 Chrna1 Creb3l3 Dm15 Eif2s3y Greb1 Grid1 Jarid1d Mup4 Pfkm Phex Rbpms2 Ros1 Shank3 Sod3 Zfhx1a
80	GO:0006355 [7]: regulation of transcription, DNA-dependent	3	3	17	1525	11084	-1.55	0.0	0.82	0.48	Creb3l3 Jarid1d Zfhx1a
81	GO:0050789 [2]: regulation of biological process	3	3	17	2288	10321	-1.55	0.0	0.31	0.26	Creb3l3 Jarid1d Zfhx1a
82	GO:0000375 [8]: RNA splicing, via transesterification reactions	1	1	19	192	12417	-1.56	0.0	1.33	0.76	Rbpms2
83	GO:0000377 [9]: RNA splicing, via transesterification reactions with bulged adenosine as nucleophile	1	1	19	192	12417	-1.56	0.0	1.33	0.76	Rbpms2
84	GO:0000398 [8]: nuclear mRNA splicing, via spliceosome	1	1	19	192	12417	-1.56	0.0	1.33	0.76	Rbpms2
85	GO:0019219 [5]: regulation of nucleobase, nucleoside, nucleotide and nucleic acid metabolism	3	3	17	1559	11050	-1.56	0.0	0.78	0.48	Creb3l3 Jarid1d Zfhx1a
86	GO:0045449 [6]: regulation of transcription	3	3	17	1552	11057	-1.57	0.0	0.79	0.48	Creb3l3 Jarid1d Zfhx1a
87	GO:0006351 [7]: transcription, DNA-dependent	3	3	17	1552	11057	-1.57	0.0	0.79	0.48	Creb3l3 Jarid1d Zfhx1a
88	GO:0008380 [7]: RNA splicing	1	1	19	196	12413	-1.57	0.0	1.31	0.76	Rbpms2
89	GO:0006350 [6]: transcription	3	3	17	1608	11001	-1.58	0.0	0.74	0.48	Creb3l3 Jarid1d Zfhx1a
90	GO:0007275 [2]: development	3	3	17	1635	10974	-1.58	0.0	0.71	0.47	Agc1 Phex Shank3
91	GO:0019222 [4]: regulation of metabolism	3	3	17	1692	10917	-1.6	0.0	0.66	0.44	Creb3l3 Jarid1d Zfhx1a
92	GO:0050791 [3]: regulation of physiological process	3	3	17	2057	10552	-1.61	0.0	0.42	0.34	Creb3l3 Jarid1d Zfhx1a
93	GO:0051234 [4]: establishment of localization	3	3	17	1853	10756	-1.62	0.0	0.54	0.42	Chrna1 Grid1 Mup4
94	GO:0051179 [3]: localization	3	3	17	1870	10739	-1.62	0.0	0.53	0.42	Chrna1 Grid1 Mup4
95	GO:0006810 [4]: transport	3	3	17	1850	10759	-1.62	0.0	0.55	0.42	Chrna1 Grid1 Mup4
96	GO:0048513 [3]: organ development	2	2	18	954	11655	-1.7	0.0	0.79	0.48	Agc1 Phex
97	GO:0009887 [4]: organogenesis	2	2	18	948	11661	-1.71	0.0	0.8	0.48	Agc1 Phex
98	GO:0006397 [7]: mRNA processing	1	1	19	241	12368	-1.72	0.0	1.14	0.63	Rbpms2
99	GO:0016071 [6]: mRNA metabolism	1	1	19	251	12358	-1.73	0.0	1.1	0.63	Rbpms2
100	GO:0050877 [4]: neurophysiological process	2	2	18	1505	11104	-1.75	0.0	0.35	0.28	Chrna1 Grid1
101	GO:0006464 [7]: protein modification	2	2	18	1114	11495	-1.76	0.0	0.62	0.43	Dm15 Ros1
102	GO:0043283 [4]: biopolymer metabolism	2	2	18	1323	11286	-1.78	0.0	0.45	0.36	Phex Rbpms2
103	GO:0000074 [6]: regulation of cell cycle	1	1	19	274	12335	-1.79	0.0	1.03	0.57	Ros1
104	GO:0006118 [6]: electron transport	1	1	19	291	12318	-1.82	0.0	0.98	0.53	Greb1
105	GO:0019752 [6]: carboxylic acid metabolism	1	1	19	312	12297	-1.86	0.0	0.93	0.52	Bucs1
106	GO:0006082 [5]: organic acid metabolism	1	1	19	312	12297	-1.86	0.0	0.93	0.52	Bucs1
107	GO:0006396 [6]: RNA processing	1	1	19	310	12299	-1.86	0.0	0.93	0.52	Rbpms2
108	GO:0044255 [5]: cellular lipid metabolism	1	1	19	346	12263	-1.91	0.0	0.85	0.48	Bucs1
109	GO:0000004 [2]: biological_process unknown	1	1	19	1010	11599	-1.92	0.0	0.21	0.18	Ttyh2
110	GO:0006915 [6]: apoptosis	1	1	19	361	12248	-1.93	0.0	0.82	0.48	Shank3
111	GO:0012501 [5]: programmed cell death	1	1	19	367	12242	-1.94	0.0	0.81	0.48	Shank3
112	GO:0016070 [5]: RNA metabolism	1	1	19	367	12242	-1.94	0.0	0.81	0.48	Rbpms2
113	GO:0008219 [4]: cell death	1	1	19	397	12212	-1.97	0.0	0.75	0.48	Shank3
114	GO:0016265 [3]: death	1	1	19	404	12205	-1.97	0.0	0.74	0.48	Shank3
115	GO:0006629 [5]: lipid metabolism	1	1	19	433	12176	-2.0	0.0	0.69	0.45	Bucs1
116	GO:0007155 [4]: cell adhesion	1	1	19	481	12128	-2.02	0.0	0.61	0.43	Agc1
117	GO:0006412 [6]: protein biosynthesis	1	1	19	475	12134	-2.03	0.0	0.62	0.43	Eif2s3y
118	GO:0006950 [4]: response to stress	1	1	19	806	11803	-2.03	0.0	0.31	0.26	Sod3
119	GO:0044257 [7]: cellular protein catabolism	1	1	19	495	12114	-2.04	0.0	0.6	0.43	Phex
120	GO:0006508 [8]: proteolysis and peptidolysis	1	1	19	495	12114	-2.04	0.0	0.6	0.43	Phex
121	GO:0030163 [6]: protein catabolism	1	1	19	513	12096	-2.04	0.0	0.57	0.43	Phex
122	GO:0043285 [5]: biopolymer catabolism	1	1	19	516	12093	-2.05	0.0	0.57	0.43	Phex
123	GO:0008283 [4]: cell proliferation	1	1	19	737	11872	-2.05	0.0	0.36	0.28	Ros1
124	GO:0007049 [5]: cell cycle	1	1	19	557	12052	-2.05	0.0	0.52	0.42	Ros1
