# Supplementary material for: A genomic analysis of mouse models of breast cancer reveals molecular features of mouse models and relationships to human breast cancer
Source: Breast Cancer Res. 2014 Jun 5;16(3):R59. doi: 10.1186/bcr3672 (PMC4078930; doi:10.1186/bcr3672)
Supplement: Additional file 2 — Fold change values organized by mouse tumor model type comparing the mouse model to all other types of mouse models. [file bcr3672-S2.zip › Additional_file_2/BRCAnull_SAM/AdditionalFile37_BRCAnull_SAM/UpregulatedGenesgather_kegg_121026.txt]

#	Annotation	Total Genes With Ann	Your Genes (With Ann)	Your Genes (No Ann)	Genome (With Ann)	Genome (No Ann)	ln(Bayes factor)	neg ln(p value)	FE: neg ln(p value)	FE: neg ln(FDR)	Genes
1	path:mmu00030: Pentose phosphate pathway	1	1	2	21	2495	2.27	6.52	3.65	2.36	Pfkm
2	path:mmu00052: Galactose metabolism	1	1	2	25	2491	2.11	6.3	3.48	2.36	Pfkm
3	path:mmu00051: Fructose and mannose metabolism	1	1	2	37	2479	1.74	5.9	3.11	2.36	Pfkm
4	path:mmu00632: Benzoate degradation via CoA ligation	1	1	2	44	2472	1.58	5.75	2.94	2.36	Dm15
5	path:mmu00010: Glycolysis / Gluconeogenesis	1	1	2	49	2467	1.47	5.64	2.84	2.36	Pfkm
6	path:mmu00760: Nicotinate and nicotinamide metabolism	1	1	2	50	2466	1.46	5.64	2.82	2.36	Dm15
7	path:mmu00562: Inositol phosphate metabolism	1	1	2	56	2460	1.35	5.52	2.71	2.36	Dm15
8	path:mmu04070: Phosphatidylinositol signaling system	1	1	2	75	2441	1.08	5.22	2.43	2.21	Dm15
9	path:mmu04910: Insulin signaling pathway	1	1	2	132	2384	0.56	4.67	1.9	1.79	Pfkm
10	path:mmu04080: Neuroactive ligand-receptor interaction	1	1	2	277	2239	-0.05	0.0	1.22	1.22	Grid1
