# Supplementary material for: A genomic analysis of mouse models of breast cancer reveals molecular features of mouse models and relationships to human breast cancer
Source: Breast Cancer Res. 2014 Jun 5;16(3):R59. doi: 10.1186/bcr3672 (PMC4078930; doi:10.1186/bcr3672)
Supplement: Additional file 2 — Fold change values organized by mouse tumor model type comparing the mouse model to all other types of mouse models. [file bcr3672-S2.zip › Additional_file_2/BRCAnull_SAM/AdditionalFile37_BRCAnull_SAM/UpregulatedGenesgather_transfac_121026.txt]

#	Annotation	Total Genes With Ann	Your Genes (With Ann)	Your Genes (No Ann)	Genome (With Ann)	Genome (No Ann)	ln(Bayes factor)	neg ln(p value)	FE: neg ln(p value)	FE: neg ln(FDR)	Genes
1	V$RFX1_01: X-box binding protein RFX1	1	1	22	7092	9056	7.22	11.01	0.0	0.0	Greb1
2	V$GATA2_03: GATA-binding factor 2	1	1	22	4863	11285	2.76	6.56	0.0	0.0	BC024502
3	V$HLF_01: hepatic leukemia factor	1	1	22	4756	11392	2.58	6.32	0.0	0.0	Mup4
4	V$GATA1_06: GATA-binding factor 1	1	1	22	4621	11527	2.35	6.11	0.0	0.0	BC024502
5	V$IK3_01: Ikaros 3	7	7	16	1617	14531	2.2	5.93	5.14	0.0	Agc1 BC024502 Bucs1 Creb3l3 Stmn2 Timp2 Zfhx1a
6	V$GATA2_02: GATA-binding factor 2	2	2	21	5505	10643	2.19	5.93	0.0	0.0	BC024502 Pfkm
7	V$ELK1_01: Elk-1	1	1	22	4198	11950	1.66	5.3	0.0	0.0	Msmb
8	V$WHN_B: winged-helix factor nude	1	1	22	3915	12233	1.2	4.84	0.0	0.0	Grid1
9	V$NFY_Q6: nuclear factor Y (Y-box binding factor)	3	3	20	5695	10453	1.17	4.79	0.0	0.0	BC024502 Sod3 Stmn2
10	V$E2F1_Q6_01	3	3	20	5652	10496	1.1	4.68	0.0	0.0	Agc1 Eif2s3y Rbpms2
11	V$HFH3_01: HFH-3 (HNF3/fork head homolog 3)	6	6	17	7545	8603	0.56	4.09	0.01	0.0	Creb3l3 Greb1 Msmb Pbp2 Ros1 Sod3
12	V$NFE2_01: NF-E2 p45	7	7	16	2291	13857	0.52	4.03	3.33	0.0	Chrna1 Creb3l3 Dm15 Mrgprf Mup4 Pfkm Zfhx1a
13	V$VMYB_01: v-Myb	12	12	11	11518	4630	0.5	3.97	0.02	0.0	Agc1 BC024502 Chrna1 Creb3l3 Eif2s3y Grid1 Msmb Mup4 Rbpms2 Ros1 Timp2 Zfhx1a
14	V$SRF_Q5_01	11	11	12	4687	11461	0.42	3.91	3.13	0.0	Chrna1 Dm15 Msmb Pbp2 Rbpms2 Ros1 Shank3 Sod3 Stmn2 Timp2 Ttyh2
15	V$AP1_C: AP-1 binding site	8	8	15	3026	13122	0.23	3.67	2.96	0.0	Chrna1 Creb3l3 Dm15 Mrgprf Mup4 Pfkm Sod3 Zfhx1a
16	V$TATA_C: Retroviral TATA box	3	3	20	4897	11251	0.14	3.55	0.01	0.0	Pbp2 Ros1 Zfhx1a
17	V$PAX3_B: Pax-3 binding sites	18	18	5	9769	6379	0.09	3.49	2.82	0.0	BC024502 Bucs1 Chrna1 Dm15 Eif2s3y Grid1 Mrgprf Msmb Mup4 Pbp2 Pfkm Phex Rbpms2 Ros1 Sod3 Timp2 Ttyh2 Zfhx1a
18	V$SRF_Q6: serum response factor	4	4	19	1021	15127	0.01	0.0	2.91	0.0	Pbp2 Rbpms2 Shank3 Timp2
19	V$HNF3ALPHA_Q6	16	16	7	13547	2601	-0.0	0.0	0.02	0.0	BC024502 Chrna1 Creb3l3 Eif2s3y Greb1 Msmb Mup4 Pbp2 Pfkm Phex Ros1 Sod3 Stmn2 Timp2 Ttyh2 Zfhx1a
20	V$E2F_Q3_01	4	4	19	5539	10609	-0.0	0.0	0.02	0.0	Grid1 Rbpms2 Shank3 Timp2
21	V$MTATA_B: Muscle TATA box	7	7	16	7730	8418	-0.01	0.0	0.03	0.0	Eif2s3y Greb1 Msmb Mup4 Pfkm Stmn2 Zfhx1a
22	V$GATA_C: GATA binding site	7	7	16	7653	8495	-0.09	0.0	0.03	0.0	BC024502 Creb3l3 Msmb Pfkm Ros1 Shank3 Timp2
23	V$HNF4_01_B: Hepatocyte nuclear factor 4	3	3	20	620	15528	-0.1	0.0	2.87	0.0	Bucs1 Dm15 Stmn2
24	V$E2F1_Q6: E2F-1	8	8	15	8336	7812	-0.11	0.0	0.03	0.0	Agc1 Creb3l3 Eif2s3y Greb1 Rbpms2 Shank3 Timp2 Ttyh2
25	V$CDX2_Q5	11	11	12	10270	5878	-0.2	0.0	0.04	0.0	BC024502 Bucs1 Chrna1 Greb1 Msmb Mup4 Pbp2 Sod3 Stmn2 Timp2 Zfhx1a
26	V$HNF1_01: hepatic nuclear factor 1	1	1	22	2906	13242	-0.23	0.0	0.01	0.0	Ros1
27	V$NKX25_01: homeo domain factor Nkx-2.5/Csx, tinman homolog	15	15	8	7955	8193	-0.24	0.0	2.38	0.0	BC024502 Bucs1 Chrna1 Creb3l3 Dm15 Eif2s3y Greb1 Mrgprf Msmb Pbp2 Phex Ros1 Shank3 Timp2 Zfhx1a
28	V$MAX_01: Max	3	3	20	664	15484	-0.26	0.0	2.7	0.0	Bucs1 Grid1 Zfhx1a
29	V$CP2_01: CP2	18	18	5	10133	6015	-0.28	0.0	2.41	0.0	BC024502 Bucs1 Chrna1 Dm15 Greb1 Grid1 Msmb Mup4 Pbp2 Pfkm Phex Rbpms2 Shank3 Sod3 Stmn2 Timp2 Ttyh2 Zfhx1a
30	V$SREBP1_Q6	11	11	12	5339	10809	-0.3	0.0	2.28	0.0	BC024502 Chrna1 Dm15 Eif2s3y Mrgprf Pbp2 Rbpms2 Ros1 Shank3 Stmn2 Timp2
31	V$GFI1_01: growth factor independence 1	10	10	13	4708	11440	-0.32	0.0	2.28	0.0	Agc1 Creb3l3 Grid1 Mrgprf Pbp2 Pfkm Phex Rbpms2 Shank3 Stmn2
32	V$MYOGNF1_01: myogenin / nuclear factor 1 or related factors	8	8	15	3441	12707	-0.33	0.0	2.33	0.0	Creb3l3 Greb1 Grid1 Msmb Mup4 Pfkm Sod3 Timp2
33	V$AP1_Q2: activator protein 1	19	19	4	10927	5221	-0.33	0.0	2.4	0.0	Agc1 BC024502 Bucs1 Chrna1 Creb3l3 Dm15 Eif2s3y Greb1 Mrgprf Msmb Mup4 Pbp2 Pfkm Rbpms2 Ros1 Sod3 Timp2 Ttyh2 Zfhx1a
34	V$ETS2_B: c-Ets-2 binding sites	3	3	20	4444	11704	-0.35	0.0	0.03	0.0	Agc1 Pfkm Phex
35	V$BARBIE_01: barbiturate-inducible element	15	15	8	8085	8063	-0.35	0.0	2.24	0.0	BC024502 Chrna1 Creb3l3 Msmb Mup4 Pbp2 Pfkm Phex Rbpms2 Ros1 Shank3 Sod3 Stmn2 Timp2 Zfhx1a
36	V$COMP1_01: COMP1	11	11	12	10021	6127	-0.42	0.0	0.06	0.0	BC024502 Bucs1 Eif2s3y Greb1 Pbp2 Phex Ros1 Shank3 Stmn2 Timp2 Ttyh2
37	V$EVI1_04: ectopic viral integration site 1 encoded factor	14	14	9	11972	4176	-0.44	0.0	0.05	0.0	BC024502 Bucs1 Creb3l3 Eif2s3y Greb1 Msmb Mup4 Pbp2 Pfkm Phex Ros1 Stmn2 Timp2 Zfhx1a
38	V$NRF2_Q4: heterodimer containing Nrf2	9	9	14	4235	11913	-0.5	0.0	2.09	0.0	Bucs1 Chrna1 Creb3l3 Dm15 Greb1 Mrgprf Mup4 Pfkm Ros1
39	V$POU1F1_Q6	6	6	17	6489	9659	-0.5	0.0	0.05	0.0	BC024502 Chrna1 Eif2s3y Greb1 Stmn2 Ttyh2
40	V$TCF1P_Q6	12	12	11	10592	5556	-0.51	0.0	0.06	0.0	Agc1 BC024502 Eif2s3y Grid1 Mrgprf Msmb Mup4 Rbpms2 Shank3 Sod3 Stmn2 Ttyh2
41	V$CETS1P54_01: c-Ets-1(p54)	12	12	11	10504	5644	-0.58	0.0	0.07	0.0	Agc1 BC024502 Bucs1 Dm15 Greb1 Grid1 Mrgprf Msmb Pbp2 Pfkm Phex Rbpms2
42	V$ELK1_02: Elk-1	15	15	8	12415	3733	-0.62	0.0	0.07	0.0	Agc1 BC024502 Bucs1 Creb3l3 Dm15 Greb1 Grid1 Mrgprf Msmb Pbp2 Pfkm Rbpms2 Ros1 Shank3 Ttyh2
43	V$MAZ_Q6	19	19	4	11252	4896	-0.64	0.0	2.05	0.0	Agc1 Bucs1 Chrna1 Creb3l3 Dm15 Eif2s3y Grid1 Mrgprf Msmb Mup4 Pfkm Phex Rbpms2 Shank3 Sod3 Stmn2 Timp2 Ttyh2 Zfhx1a
44	V$E2F1_Q4_01	2	2	21	3378	12770	-0.66	0.0	0.03	0.0	Rbpms2 Shank3
45	V$GATA1_03: GATA-binding factor 1	5	5	18	5573	10575	-0.66	0.0	0.06	0.0	Eif2s3y Pbp2 Rbpms2 Sod3 Zfhx1a
46	V$ZTA_Q2	10	10	13	5103	11045	-0.67	0.0	1.84	0.0	BC024502 Chrna1 Creb3l3 Mrgprf Msmb Mup4 Ros1 Stmn2 Timp2 Zfhx1a
47	V$NFY_Q6_01	7	7	16	6958	9190	-0.67	0.0	0.08	0.0	Agc1 BC024502 Greb1 Pfkm Rbpms2 Stmn2 Zfhx1a
48	V$TFIIA_Q6	23	23	0	14507	1641	-0.72	0.0	2.46	0.0	Agc1 BC024502 Bucs1 Chrna1 Creb3l3 Dm15 Eif2s3y Greb1 Grid1 Mrgprf Msmb Mup4 Pbp2 Pfkm Phex Rbpms2 Ros1 Shank3 Sod3 Stmn2 Timp2 Ttyh2 Zfhx1a
49	V$EFC_Q6	10	10	13	8960	7188	-0.72	0.0	0.09	0.0	Agc1 BC024502 Bucs1 Dm15 Greb1 Mrgprf Msmb Pfkm Ttyh2 Zfhx1a
50	V$STAT5A_02	6	6	17	2566	13582	-0.72	0.0	1.92	0.0	Agc1 Bucs1 Chrna1 Mup4 Stmn2 Timp2
51	V$MYCMAX_B: c-Myc:Max binding sites	6	6	17	6180	9968	-0.74	0.0	0.08	0.0	Bucs1 Grid1 Mup4 Pbp2 Rbpms2 Timp2
52	V$PAX6_Q2	7	7	16	3239	12909	-0.76	0.0	1.82	0.0	BC024502 Creb3l3 Eif2s3y Mrgprf Msmb Ros1 Ttyh2
53	V$IRF_Q6_01	8	8	15	7521	8627	-0.77	0.0	0.09	0.0	Agc1 Bucs1 Creb3l3 Msmb Pbp2 Ros1 Stmn2 Zfhx1a
54	V$FOXP3_Q4	11	11	12	9563	6585	-0.77	0.0	0.1	0.0	BC024502 Chrna1 Creb3l3 Eif2s3y Greb1 Mup4 Ros1 Shank3 Sod3 Ttyh2 Zfhx1a
55	V$EVI1_03: ectopic viral integration site 1 encoded factor	1	1	22	71	16077	-0.79	0.0	2.33	0.0	BC024502
56	V$PIT1_Q6	15	15	8	12183	3965	-0.82	0.0	0.09	0.0	BC024502 Creb3l3 Eif2s3y Greb1 Msmb Mup4 Pbp2 Phex Rbpms2 Ros1 Shank3 Sod3 Stmn2 Ttyh2 Zfhx1a
57	V$RP58_01: 58 KDA repressor protein	2	2	21	409	15739	-0.82	0.0	2.16	0.0	Greb1 Mrgprf
58	V$E47_01: E47	1	1	22	2440	13708	-0.83	0.0	0.02	0.0	Mrgprf
59	V$XFD1_01: Xenopus fork head domain factor 1	6	6	17	2673	13475	-0.83	0.0	1.78	0.0	Creb3l3 Eif2s3y Greb1 Msmb Pbp2 Zfhx1a
60	V$TAL1BETAE47_01: Tal-1beta:E47 heterodimer	3	3	20	896	15252	-0.84	0.0	2.02	0.0	Greb1 Phex Ros1
61	V$VMAF_01: v-Maf	17	17	6	10133	6015	-0.86	0.0	1.67	0.0	Agc1 BC024502 Bucs1 Chrna1 Dm15 Eif2s3y Mrgprf Msmb Mup4 Pbp2 Pfkm Phex Rbpms2 Ros1 Sod3 Stmn2 Ttyh2
62	V$E2F1_Q4: E2F-1	4	4	19	4606	11542	-0.87	0.0	0.07	0.0	BC024502 Grid1 Rbpms2 Shank3
63	V$SMAD4_Q6	12	12	11	6740	9408	-0.87	0.0	1.56	0.0	Agc1 BC024502 Bucs1 Chrna1 Creb3l3 Dm15 Greb1 Mrgprf Mup4 Phex Ros1 Ttyh2
64	V$HFH1_01: HNF-3/Fkh Homolog 1	5	5	18	2126	14022	-0.93	0.0	1.73	0.0	BC024502 Creb3l3 Mup4 Pbp2 Ros1
65	V$NFKAPPAB65_01: NF-kappaB (p65)	3	3	20	937	15211	-0.93	0.0	1.92	0.0	Pbp2 Rbpms2 Shank3
66	V$AREB6_02: AREB6 (Atp1a1 regulatory element binding factor 6)	11	11	12	6210	9938	-0.96	0.0	1.44	0.0	Bucs1 Chrna1 Dm15 Msmb Pbp2 Phex Rbpms2 Ros1 Shank3 Timp2 Zfhx1a
67	V$E2F_Q4_01	2	2	21	3064	13084	-0.97	0.0	0.05	0.0	Rbpms2 Shank3
68	V$NFKB_Q6_01	17	17	6	10317	5831	-0.97	0.0	1.52	0.0	Agc1 Chrna1 Creb3l3 Dm15 Eif2s3y Mrgprf Msmb Pbp2 Pfkm Phex Rbpms2 Shank3 Sod3 Stmn2 Timp2 Ttyh2 Zfhx1a
69	V$FREAC7_01: Fork head RElated ACtivator-7	7	7	16	6511	9637	-0.98	0.0	0.13	0.0	BC024502 Creb3l3 Greb1 Msmb Pbp2 Ros1 Stmn2
70	V$CDPCR3HD_01: cut-like homeodomain protein	5	5	18	5138	11010	-0.98	0.0	0.11	0.0	Creb3l3 Mrgprf Msmb Stmn2 Zfhx1a
71	V$TITF1_Q3: TTF-1, TITF1 (thyroid transcription factor 1)	11	11	12	6257	9891	-0.98	0.0	1.4	0.0	BC024502 Bucs1 Creb3l3 Dm15 Eif2s3y Msmb Mup4 Pfkm Phex Timp2 Zfhx1a
72	V$MYCMAX_02: c-Myc:Max heterodimer	10	10	13	5567	10581	-0.98	0.0	1.42	0.0	Bucs1 Chrna1 Creb3l3 Grid1 Msmb Mup4 Pbp2 Shank3 Sod3 Zfhx1a
73	V$BACH2_01: BTB and CNC homolog 2	18	18	5	11001	5147	-0.98	0.0	1.56	0.0	Agc1 Bucs1 Chrna1 Creb3l3 Dm15 Greb1 Grid1 Mrgprf Msmb Mup4 Pfkm Phex Rbpms2 Ros1 Sod3 Stmn2 Timp2 Zfhx1a
74	V$CDPCR1_01: cut-like homeodomain protein	16	16	7	12631	3517	-0.99	0.0	0.11	0.0	BC024502 Bucs1 Chrna1 Creb3l3 Dm15 Eif2s3y Greb1 Mrgprf Msmb Mup4 Pbp2 Pfkm Phex Shank3 Stmn2 Zfhx1a
75	V$TEF_Q6	6	6	17	5735	10413	-1.03	0.0	0.13	0.0	BC024502 Greb1 Msmb Shank3 Sod3 Stmn2
76	V$E2F_Q6: E2F	19	19	4	11794	4354	-1.06	0.0	1.53	0.0	Agc1 BC024502 Bucs1 Chrna1 Creb3l3 Dm15 Eif2s3y Greb1 Grid1 Mrgprf Mup4 Pbp2 Phex Rbpms2 Shank3 Sod3 Stmn2 Timp2 Zfhx1a
77	V$KROX_Q6	7	7	16	6358	9790	-1.06	0.0	0.15	0.0	Agc1 Dm15 Grid1 Msmb Rbpms2 Timp2 Ttyh2
78	V$CAAT_01: cellular and viral CCAAT box	12	12	11	9726	6422	-1.07	0.0	0.17	0.0	Agc1 BC024502 Bucs1 Dm15 Greb1 Msmb Pbp2 Pfkm Rbpms2 Sod3 Stmn2 Zfhx1a
79	V$NFKAPPAB_01: NF-kappaB	5	5	18	2287	13861	-1.08	0.0	1.52	0.0	Agc1 Chrna1 Pbp2 Sod3 Stmn2
80	V$ELF1_Q6	9	9	14	7630	8518	-1.09	0.0	0.18	0.0	Eif2s3y Greb1 Mup4 Pbp2 Pfkm Ros1 Sod3 Timp2 Zfhx1a
81	V$VMW65_Q6	8	8	15	6954	9194	-1.09	0.0	0.17	0.0	BC024502 Chrna1 Msmb Mup4 Pbp2 Phex Ros1 Zfhx1a
82	V$MINI20_B: Muscle initiator sequence-20	16	16	7	9890	6258	-1.12	0.0	1.28	0.0	Agc1 BC024502 Bucs1 Chrna1 Creb3l3 Dm15 Grid1 Mrgprf Mup4 Pbp2 Phex Rbpms2 Ros1 Shank3 Sod3 Ttyh2
83	V$PAX6_01: Pax-6	9	9	14	7573	8575	-1.12	0.0	0.19	0.0	Creb3l3 Eif2s3y Greb1 Msmb Pbp2 Rbpms2 Ros1 Shank3 Stmn2
84	V$MYC_Q2	6	6	17	3014	13134	-1.12	0.0	1.39	0.0	Bucs1 Chrna1 Creb3l3 Grid1 Pbp2 Zfhx1a
85	V$BRN2_01: POU factor Brn-2	8	8	15	6869	9279	-1.14	0.0	0.18	0.0	Greb1 Msmb Mup4 Pbp2 Ros1 Sod3 Stmn2 Zfhx1a
86	V$OCT1_06: octamer-binding factor 1	11	11	12	8877	7271	-1.14	0.0	0.2	0.0	Agc1 Chrna1 Eif2s3y Greb1 Grid1 Msmb Phex Rbpms2 Sod3 Stmn2 Zfhx1a
87	V$USF_01: upstream stimulating factor	4	4	19	1692	14456	-1.14	0.0	1.53	0.0	Bucs1 Grid1 Pbp2 Zfhx1a
88	V$E12_Q6	4	4	19	4215	11933	-1.15	0.0	0.12	0.0	Agc1 Bucs1 Mrgprf Phex
89	V$PADS_C: Retroviral Poly A downstream element	4	4	19	4199	11949	-1.16	0.0	0.12	0.0	Chrna1 Eif2s3y Pfkm Phex
90	V$SMAD3_Q6	15	15	8	9323	6825	-1.16	0.0	1.18	0.0	Agc1 BC024502 Bucs1 Creb3l3 Dm15 Eif2s3y Greb1 Grid1 Msmb Mup4 Pbp2 Pfkm Phex Sod3 Stmn2
91	V$AML_Q6	3	3	20	3547	12601	-1.16	0.0	0.1	0.0	Creb3l3 Greb1 Pfkm
92	V$SREBP_Q3	9	9	14	5209	10939	-1.16	0.0	1.18	0.0	BC024502 Bucs1 Dm15 Mrgprf Pbp2 Pfkm Ros1 Ttyh2 Zfhx1a
93	V$ZID_01: zinc finger with interaction domain	5	5	18	2381	13767	-1.16	0.0	1.41	0.0	BC024502 Grid1 Mrgprf Ttyh2 Zfhx1a
94	V$CETS168_Q6	16	16	7	9997	6151	-1.17	0.0	1.21	0.0	BC024502 Bucs1 Dm15 Eif2s3y Greb1 Grid1 Mrgprf Msmb Pbp2 Pfkm Phex Rbpms2 Ros1 Sod3 Stmn2 Timp2
95	V$TAL1BETAITF2_01: Tal-1beta:ITF-2 heterodimer	3	3	20	1098	15050	-1.18	0.0	1.59	0.0	Greb1 Phex Ros1
96	V$COUP_01: COUP:HNF-4 heterodimer	5	5	18	2417	13731	-1.19	0.0	1.37	0.0	Dm15 Pbp2 Ros1 Shank3 Stmn2
97	V$SRF_C: serum response factor	2	2	21	531	15617	-1.19	0.0	1.74	0.0	Stmn2 Timp2
98	V$CEBP_C: C/EBP binding site	7	7	16	3836	12312	-1.19	0.0	1.22	0.0	Chrna1 Dm15 Greb1 Mrgprf Pbp2 Rbpms2 Ttyh2
99	V$GATA3_03: GATA-binding factor 3	14	14	9	10856	5292	-1.19	0.0	0.21	0.0	Agc1 BC024502 Bucs1 Chrna1 Creb3l3 Greb1 Mrgprf Msmb Mup4 Pbp2 Pfkm Shank3 Stmn2 Zfhx1a
100	V$DEC_Q1	18	18	5	11369	4779	-1.2	0.0	1.26	0.0	Agc1 Bucs1 Chrna1 Greb1 Grid1 Mrgprf Msmb Mup4 Pbp2 Phex Rbpms2 Ros1 Shank3 Sod3 Stmn2 Timp2 Ttyh2 Zfhx1a
101	V$OCT1_02: octamer factor 1	6	6	17	5430	10718	-1.2	0.0	0.18	0.0	BC024502 Bucs1 Chrna1 Eif2s3y Mup4 Ros1
102	V$FOX_Q2	16	16	7	12288	3860	-1.2	0.0	0.18	0.0	BC024502 Bucs1 Chrna1 Creb3l3 Eif2s3y Greb1 Msmb Mup4 Pbp2 Pfkm Phex Rbpms2 Ros1 Sod3 Stmn2 Zfhx1a
103	V$TAL1_Q6	11	11	12	6746	9402	-1.21	0.0	1.05	0.0	BC024502 Bucs1 Chrna1 Dm15 Mrgprf Msmb Phex Ros1 Sod3 Timp2 Ttyh2
104	V$NKX22_01: NK2 class homeobox factor 2	1	1	22	2099	14049	-1.21	0.0	0.04	0.0	Msmb
105	V$IRF_Q6	4	4	19	4094	12054	-1.23	0.0	0.14	0.0	Bucs1 Ros1 Stmn2 Zfhx1a
106	V$HP1SITEFACTOR_Q6	7	7	16	3935	12213	-1.23	0.0	1.14	0.0	Bucs1 Creb3l3 Eif2s3y Greb1 Mup4 Rbpms2 Shank3
107	V$SF1_Q6	5	5	18	2480	13668	-1.23	0.0	1.3	0.0	Agc1 Pfkm Rbpms2 Shank3 Sod3
108	V$FOXJ2_01: fork head box J 2	10	10	13	7880	8268	-1.25	0.0	0.27	0.0	BC024502 Creb3l3 Greb1 Msmb Mup4 Pbp2 Ros1 Sod3 Stmn2 Zfhx1a
109	V$STAF_02: Se-Cys tRNA gene transcription activating factor	2	2	21	2751	13397	-1.26	0.0	0.08	0.0	Dm15 Ros1
110	V$NKX25_02: homeo domain factor Nkx-2.5/Csx, tinman homolog	8	8	15	6559	9589	-1.26	0.0	0.25	0.0	Eif2s3y Msmb Mup4 Pbp2 Pfkm Stmn2 Ttyh2 Zfhx1a
111	V$SP3_Q3	14	14	9	10699	5449	-1.26	0.0	0.25	0.0	Agc1 BC024502 Chrna1 Dm15 Eif2s3y Greb1 Grid1 Mrgprf Msmb Pbp2 Phex Rbpms2 Sod3 Ttyh2
112	V$RFX1_02: X-box binding protein RFX1	9	9	14	5495	10653	-1.27	0.0	0.98	0.0	Agc1 Dm15 Grid1 Mrgprf Pfkm Phex Rbpms2 Sod3 Stmn2
113	V$MRF2_01: modulator recognition factor 2	13	13	10	9879	6269	-1.28	0.0	0.29	0.0	BC024502 Bucs1 Chrna1 Creb3l3 Eif2s3y Greb1 Mup4 Pbp2 Pfkm Rbpms2 Ros1 Sod3 Zfhx1a
114	V$USF_C: USF binding site	12	12	11	7703	8445	-1.28	0.0	0.89	0.0	Bucs1 Chrna1 Creb3l3 Grid1 Mrgprf Msmb Mup4 Pbp2 Ros1 Shank3 Sod3 Zfhx1a
115	V$MTF1_Q4	3	3	20	1172	14976	-1.28	0.0	1.46	0.0	Greb1 Shank3 Timp2
116	V$LPOLYA_B: Lentiviral Poly A signal	3	3	20	3348	12800	-1.3	0.0	0.12	0.0	Mup4 Pbp2 Zfhx1a
117	V$E2F1DP1_01: E2F-1:DP-1 heterodimer	5	5	18	4597	11551	-1.3	0.0	0.19	0.0	Agc1 Creb3l3 Eif2s3y Rbpms2 Timp2
118	V$TCF4_Q5	17	17	6	12822	3326	-1.3	0.0	0.2	0.0	Agc1 BC024502 Bucs1 Chrna1 Creb3l3 Greb1 Mup4 Pbp2 Pfkm Phex Rbpms2 Ros1 Shank3 Sod3 Stmn2 Ttyh2 Zfhx1a
119	V$EBF_Q6	5	5	18	4578	11570	-1.3	0.0	0.19	0.0	Chrna1 Dm15 Rbpms2 Sod3 Timp2
120	V$HNF3B_01: Hepatocyte Nuclear Factor 3beta	16	16	7	12066	4082	-1.3	0.0	0.23	0.0	Agc1 BC024502 Bucs1 Chrna1 Creb3l3 Eif2s3y Greb1 Msmb Mup4 Pbp2 Phex Ros1 Sod3 Stmn2 Timp2 Zfhx1a
121	V$ETS1_B: c-ETS-1 binding site	11	11	12	7109	9039	-1.31	0.0	0.83	0.0	Agc1 Eif2s3y Greb1 Mrgprf Msmb Pfkm Phex Ros1 Shank3 Sod3 Ttyh2
122	V$ER_Q6: estrogen receptor	13	13	10	8485	7663	-1.31	0.0	0.84	0.0	BC024502 Bucs1 Creb3l3 Dm15 Greb1 Mrgprf Msmb Mup4 Pbp2 Phex Rbpms2 Shank3 Sod3
123	V$ATF4_Q2: activating transcription factor 4	4	4	19	3913	12235	-1.33	0.0	0.17	0.0	Chrna1 Mrgprf Msmb Pfkm
124	V$LMO2COM_02: complex of Lmo2 bound to Tal-1, E2A proteins, and GATA-1, half-site 2	13	13	10	8545	7603	-1.33	0.0	0.8	0.0	BC024502 Creb3l3 Eif2s3y Greb1 Mup4 Pbp2 Pfkm Phex Rbpms2 Ros1 Shank3 Stmn2 Zfhx1a
125	V$CREB_Q2_01	8	8	15	4946	11202	-1.33	0.0	0.9	0.0	Agc1 Bucs1 Dm15 Eif2s3y Mrgprf Pbp2 Pfkm Rbpms2
126	V$PPARG_03: PPAR (peroxisome proliferator-activated receptor gamma)	8	8	15	6309	9839	-1.33	0.0	0.31	0.0	BC024502 Bucs1 Creb3l3 Dm15 Pfkm Shank3 Stmn2 Timp2
127	V$FOXJ2_02: fork head box J 2	8	8	15	6287	9861	-1.34	0.0	0.32	0.0	BC024502 Bucs1 Chrna1 Msmb Mup4 Pbp2 Shank3 Ttyh2
128	V$GR_01: high affinity binding site for glucocorticoid receptor	3	3	20	1215	14933	-1.34	0.0	1.39	0.0	BC024502 Creb3l3 Pbp2
129	V$PITX2_Q2: pituitary homeobox factor 2	9	9	14	6910	9238	-1.34	0.0	0.34	0.0	Creb3l3 Dm15 Eif2s3y Msmb Pfkm Rbpms2 Ros1 Sod3 Ttyh2
130	V$HNF4ALPHA_Q6	9	9	14	5750	10398	-1.35	0.0	0.82	0.0	Creb3l3 Eif2s3y Mup4 Pbp2 Ros1 Shank3 Sod3 Stmn2 Ttyh2
131	V$MEF2_Q6_01	13	13	10	9527	6621	-1.35	0.0	0.39	0.0	Bucs1 Chrna1 Creb3l3 Dm15 Eif2s3y Msmb Mup4 Pbp2 Pfkm Ros1 Shank3 Stmn2 Zfhx1a
132	V$E2F1_Q3_01	5	5	18	4446	11702	-1.35	0.0	0.22	0.0	Agc1 Eif2s3y Greb1 Rbpms2 Timp2
133	V$GATA1_02: GATA-binding factor 1	9	9	14	5811	10337	-1.35	0.0	0.79	0.0	BC024502 Creb3l3 Msmb Pfkm Rbpms2 Ros1 Shank3 Timp2 Zfhx1a
134	V$HAND1E47_01: Hand1:E47 heterodimer	14	14	9	9367	6781	-1.36	0.0	0.74	0.0	Agc1 BC024502 Bucs1 Chrna1 Creb3l3 Eif2s3y Greb1 Mup4 Pfkm Phex Shank3 Sod3 Stmn2 Timp2
135	V$MAZR_01: MAZ related factor	10	10	13	6702	9446	-1.36	0.0	0.69	0.0	Agc1 BC024502 Bucs1 Dm15 Eif2s3y Grid1 Mrgprf Rbpms2 Ttyh2 Zfhx1a
136	V$SOX5_01: Sox-5	11	11	12	7428	8720	-1.37	0.0	0.67	0.0	Agc1 BC024502 Bucs1 Creb3l3 Eif2s3y Mrgprf Mup4 Pbp2 Ros1 Sod3 Zfhx1a
137	V$NMYC_01: N-Myc	6	6	17	3474	12674	-1.37	0.0	0.99	0.0	Bucs1 Chrna1 Creb3l3 Grid1 Pbp2 Zfhx1a
138	V$AREB6_01: AREB6 (Atp1a1 regulatory element binding factor 6)	6	6	17	3485	12663	-1.37	0.0	0.98	0.0	Bucs1 Pfkm Phex Ros1 Stmn2 Timp2
139	V$IK1_01: Ikaros 1	13	13	10	8902	7246	-1.37	0.0	0.63	0.0	Agc1 BC024502 Bucs1 Chrna1 Creb3l3 Greb1 Mrgprf Msmb Pbp2 Ros1 Stmn2 Timp2 Zfhx1a
140	V$LEF1TCF1_Q4	11	11	12	7934	8214	-1.38	0.0	0.46	0.0	BC024502 Chrna1 Greb1 Mup4 Pbp2 Phex Rbpms2 Ros1 Sod3 Ttyh2 Zfhx1a
141	V$CREL_01: c-Rel	18	18	5	11742	4406	-1.38	0.0	0.99	0.0	Agc1 BC024502 Bucs1 Chrna1 Creb3l3 Dm15 Eif2s3y Grid1 Mrgprf Pbp2 Rbpms2 Ros1 Shank3 Sod3 Stmn2 Timp2 Ttyh2 Zfhx1a
142	V$SOX9_B1: SOX (SRY-related HMG box)	13	13	10	8981	7167	-1.39	0.0	0.59	0.0	Agc1 BC024502 Bucs1 Chrna1 Creb3l3 Eif2s3y Mrgprf Mup4 Pbp2 Ros1 Sod3 Stmn2 Zfhx1a
143	V$E2F_Q4: E2F	7	7	16	5507	10641	-1.39	0.0	0.33	0.0	Agc1 Eif2s3y Mrgprf Mup4 Pbp2 Phex Rbpms2
144	V$CDC5_01: cell division control protein 5	19	19	4	14166	1982	-1.39	0.0	0.15	0.0	Agc1 BC024502 Bucs1 Chrna1 Creb3l3 Eif2s3y Greb1 Grid1 Msmb Mup4 Pbp2 Pfkm Phex Rbpms2 Ros1 Shank3 Sod3 Stmn2 Zfhx1a
145	V$RORA1_01: RAR-related orphan receptor alpha1	4	4	19	1974	14174	-1.39	0.0	1.18	0.0	Agc1 BC024502 Msmb Pfkm
146	V$IRF7_01: interferon regulatory factor 7	13	13	10	9143	7005	-1.39	0.0	0.53	0.0	Agc1 BC024502 Bucs1 Creb3l3 Greb1 Mrgprf Mup4 Pfkm Rbpms2 Ros1 Stmn2 Timp2 Zfhx1a
147	V$XFD3_01: Xenopus fork head domain factor 3	1	1	22	1935	14213	-1.39	0.0	0.05	0.0	Sod3
148	V$E2A_Q2	14	14	9	9573	6575	-1.39	0.0	0.64	0.0	Agc1 BC024502 Bucs1 Creb3l3 Dm15 Mrgprf Msmb Pbp2 Phex Rbpms2 Shank3 Stmn2 Timp2 Ttyh2
149	V$COREBINDINGFACTOR_Q6	8	8	15	5271	10877	-1.39	0.0	0.71	0.0	Creb3l3 Eif2s3y Greb1 Pbp2 Pfkm Shank3 Sod3 Zfhx1a
150	V$USF_Q6: upstream stimulating factor	15	15	8	10157	5991	-1.39	0.0	0.69	0.0	Agc1 Bucs1 Chrna1 Creb3l3 Dm15 Grid1 Mrgprf Mup4 Pbp2 Pfkm Shank3 Sod3 Stmn2 Timp2 Zfhx1a
151	V$NKX3A_01: NK class homeobox factor 3A	3	3	20	3193	12955	-1.4	0.0	0.15	0.0	Phex Ros1 Zfhx1a
152	V$LEF1_Q6	20	20	3	14870	1278	-1.4	0.0	0.11	0.0	BC024502 Bucs1 Chrna1 Creb3l3 Dm15 Eif2s3y Greb1 Grid1 Mrgprf Mup4 Pbp2 Phex Rbpms2 Ros1 Shank3 Sod3 Stmn2 Timp2 Ttyh2 Zfhx1a
153	V$SRF_Q4	3	3	20	1293	14855	-1.41	0.0	1.28	0.0	Rbpms2 Stmn2 Timp2
154	V$HNF1_C: Hepatic nuclear factor 1	8	8	15	5517	10631	-1.42	0.0	0.59	0.0	Bucs1 Chrna1 Greb1 Pbp2 Phex Ros1 Stmn2 Ttyh2
155	V$OSF2_Q6	15	15	8	10780	5368	-1.42	0.0	0.42	0.0	Chrna1 Creb3l3 Dm15 Eif2s3y Greb1 Msmb Mup4 Pbp2 Pfkm Ros1 Shank3 Sod3 Stmn2 Ttyh2 Zfhx1a
156	V$CEBPGAMMA_Q6	16	16	7	11608	4540	-1.42	0.0	0.37	0.0	Agc1 BC024502 Bucs1 Chrna1 Creb3l3 Greb1 Mrgprf Msmb Mup4 Pbp2 Pfkm Phex Ros1 Shank3 Stmn2 Zfhx1a
157	V$CDP_01: cut-like homeodomain protein	1	1	22	145	16003	-1.42	0.0	1.67	0.0	BC024502
158	V$HNF1_Q6	21	21	2	15497	651	-1.42	0.0	0.07	0.0	Agc1 BC024502 Bucs1 Chrna1 Creb3l3 Eif2s3y Greb1 Mrgprf Msmb Mup4 Pbp2 Pfkm Phex Rbpms2 Ros1 Shank3 Sod3 Stmn2 Timp2 Ttyh2 Zfhx1a
159	V$MMEF2_Q6: myocyte enhancer factor	7	7	16	5294	10854	-1.42	0.0	0.4	0.0	Bucs1 Creb3l3 Eif2s3y Greb1 Pbp2 Ros1 Stmn2
160	V$TAL1ALPHAE47_01: Tal-1alpha:E47 heterodimer	3	3	20	1306	14842	-1.43	0.0	1.26	0.0	Greb1 Phex Ros1
161	V$MYOD_01: myoblast determination gene product	15	15	8	10551	5597	-1.43	0.0	0.51	0.0	Agc1 Bucs1 Chrna1 Creb3l3 Dm15 Mrgprf Msmb Mup4 Phex Rbpms2 Ros1 Shank3 Stmn2 Timp2 Zfhx1a
162	V$E2F_Q6_01	1	1	22	1894	14254	-1.43	0.0	0.06	0.0	Rbpms2
163	V$HEB_Q6	7	7	16	4660	11488	-1.44	0.0	0.67	0.0	Chrna1 Dm15 Mrgprf Pfkm Sod3 Timp2 Ttyh2
164	V$GCM_Q2	4	4	19	3680	12468	-1.44	0.0	0.22	0.0	Chrna1 Mrgprf Pbp2 Shank3
165	V$AIRE_01	3	3	20	3109	13039	-1.44	0.0	0.17	0.0	Eif2s3y Mrgprf Phex
166	V$CREB_Q4_01	7	7	16	4705	11443	-1.44	0.0	0.65	0.0	Agc1 Bucs1 Eif2s3y Mrgprf Pbp2 Pfkm Rbpms2
167	V$CREBATF_Q6	6	6	17	4673	11475	-1.45	0.0	0.37	0.0	Agc1 Bucs1 Eif2s3y Mrgprf Pfkm Rbpms2
168	V$FOXO4_01: fork head box O4	16	16	7	11140	5008	-1.45	0.0	0.55	0.0	BC024502 Bucs1 Chrna1 Creb3l3 Dm15 Eif2s3y Greb1 Msmb Mup4 Pbp2 Pfkm Phex Ros1 Sod3 Stmn2 Zfhx1a
169	V$AREB6_03: AREB6 (Atp1a1 regulatory element binding factor 6)	2	2	21	2499	13649	-1.45	0.0	0.12	0.0	Msmb Ros1
170	V$CEBPDELTA_Q6	18	18	5	11971	4177	-1.46	0.0	0.84	0.0	Agc1 BC024502 Bucs1 Chrna1 Creb3l3 Dm15 Greb1 Msmb Mup4 Pbp2 Pfkm Phex Rbpms2 Ros1 Sod3 Stmn2 Ttyh2 Zfhx1a
171	V$CHOP_01: heterodimers of CHOP and C/EBPalpha	6	6	17	4622	11526	-1.46	0.0	0.38	0.0	BC024502 Dm15 Greb1 Ros1 Sod3 Stmn2
172	V$POU6F1_01	3	3	20	1333	14815	-1.46	0.0	1.22	0.0	Bucs1 Msmb Ttyh2
173	V$RREB1_01: Ras-responsive element binding protein 1	3	3	20	1342	14806	-1.46	0.0	1.21	0.0	Grid1 Phex Stmn2
174	V$STAT_01: signal transducers and activators of transcription	3	3	20	3054	13094	-1.47	0.0	0.18	0.0	Agc1 Bucs1 Zfhx1a
175	V$TGIF_01: TGIF (5'TG3' interacting factor)	6	6	17	4439	11709	-1.49	0.0	0.45	0.0	Bucs1 Chrna1 Mrgprf Pfkm Shank3 Timp2
176	V$PEBP_Q6	6	6	17	4169	11979	-1.5	0.0	0.57	0.0	Creb3l3 Eif2s3y Greb1 Pbp2 Shank3 Sod3
177	V$DEAF1_01	5	5	18	3132	13016	-1.52	0.0	0.76	0.0	Agc1 BC024502 Chrna1 Grid1 Rbpms2
178	V$DR4_Q2: direct repeat 4	19	19	4	13906	2242	-1.53	0.0	0.23	0.0	BC024502 Bucs1 Chrna1 Creb3l3 Dm15 Eif2s3y Greb1 Mrgprf Msmb Mup4 Pbp2 Rbpms2 Ros1 Shank3 Sod3 Stmn2 Timp2 Ttyh2 Zfhx1a
179	V$LDSPOLYA_B: Lentiviral Poly A downstream element	18	18	5	12944	3204	-1.54	0.0	0.35	0.0	Agc1 BC024502 Bucs1 Chrna1 Creb3l3 Dm15 Greb1 Msmb Mup4 Pbp2 Pfkm Rbpms2 Shank3 Sod3 Stmn2 Timp2 Ttyh2 Zfhx1a
180	V$XFD2_01: Xenopus fork head domain factor 2	5	5	18	3820	12328	-1.54	0.0	0.41	0.0	BC024502 Creb3l3 Pbp2 Ros1 Stmn2
181	V$FREAC4_01: Fork head RElated ACtivator-4	1	1	22	173	15975	-1.55	0.0	1.51	0.0	Mup4
182	V$FOXD3_01: fork head box D3	19	19	4	13838	2310	-1.56	0.0	0.25	0.0	BC024502 Bucs1 Chrna1 Creb3l3 Dm15 Eif2s3y Greb1 Msmb Mup4 Pbp2 Pfkm Phex Rbpms2 Ros1 Shank3 Sod3 Stmn2 Ttyh2 Zfhx1a
183	V$PAX9_B: zebrafish Pax-9 binding sites	5	5	18	3655	12493	-1.56	0.0	0.48	0.0	Agc1 Bucs1 Dm15 Sod3 Timp2
184	V$CMYB_01: c-Myb	4	4	19	3313	12835	-1.57	0.0	0.32	0.0	Greb1 Pbp2 Pfkm Stmn2
185	V$E47_02: E47	4	4	19	2331	13817	-1.57	0.0	0.84	0.0	Creb3l3 Phex Rbpms2 Ros1
186	V$HNF4_DR1_Q3	19	19	4	12897	3251	-1.58	0.0	0.7	0.0	Agc1 BC024502 Bucs1 Chrna1 Creb3l3 Dm15 Greb1 Mrgprf Msmb Pbp2 Pfkm Phex Rbpms2 Ros1 Shank3 Stmn2 Timp2 Ttyh2 Zfhx1a
187	V$HFH8_01: HNF-3/Fkh Homolog-8	4	4	19	2419	13729	-1.59	0.0	0.78	0.0	BC024502 Creb3l3 Pbp2 Ros1
188	V$HEN1_02: HEN1	1	1	22	189	15959	-1.61	0.0	1.43	0.0	Rbpms2
189	V$AFP1_Q6	3	3	20	2751	13397	-1.62	0.0	0.25	0.0	Chrna1 Eif2s3y Pbp2
190	V$OLF1_01: olfactory neuron-specific factor	3	3	20	1571	14577	-1.62	0.0	0.94	0.0	Agc1 Mrgprf Sod3
191	V$ATF3_Q6: activating transcription factor 3	1	1	22	1695	14453	-1.62	0.0	0.08	0.0	Mrgprf
192	V$AP1_Q4: activator protein 1	19	19	4	13152	2996	-1.63	0.0	0.56	0.0	Agc1 BC024502 Bucs1 Chrna1 Creb3l3 Dm15 Eif2s3y Greb1 Grid1 Mrgprf Msmb Mup4 Pbp2 Pfkm Rbpms2 Ros1 Sod3 Timp2 Zfhx1a
193	V$AMEF2_Q6: myocyte enhancer factor	1	1	22	1681	14467	-1.64	0.0	0.08	0.0	Stmn2
194	V$E2F_03	1	1	22	1669	14479	-1.65	0.0	0.08	0.0	Rbpms2
195	V$GATA1_05: GATA-binding factor 1	3	3	20	2637	13511	-1.65	0.0	0.29	0.0	Chrna1 Msmb Pfkm
196	V$ATF_01: activating transcription factor	3	3	20	1649	14499	-1.66	0.0	0.86	0.0	Bucs1 Eif2s3y Mrgprf
197	V$YY1_02: Yin and Yang 1	3	3	20	1688	14460	-1.68	0.0	0.83	0.0	Eif2s3y Pbp2 Phex
198	V$CREB_02: cAMP-responsive element binding protein	3	3	20	1719	14429	-1.69	0.0	0.8	0.0	Mrgprf Pbp2 Rbpms2
199	V$TANTIGEN_B: Major T-antigen binding sites	3	3	20	1793	14355	-1.71	0.0	0.74	0.0	Creb3l3 Msmb Ttyh2
200	V$E2F4DP2_01: E2F-4:DP-2 heterodimer	3	3	20	1838	14310	-1.73	0.0	0.7	0.0	Agc1 Eif2s3y Rbpms2
201	V$DR3_Q4: direct repeat 3	3	3	20	2272	13876	-1.74	0.0	0.44	0.0	Creb3l3 Dm15 Ttyh2
202	V$AHR_Q5: aryl hydrocarbon / dioxin receptor	3	3	20	1924	14224	-1.75	0.0	0.64	0.0	Chrna1 Mup4 Ros1
203	V$NFKB_Q6: NF-kappaB	3	3	20	2027	14121	-1.75	0.0	0.57	0.0	Chrna1 Pbp2 Stmn2
204	V$AR_Q2: androgen receptor	2	2	21	915	15233	-1.76	0.0	0.97	0.0	BC024502 Zfhx1a
205	V$R_01: Epstein-Barr virus transcription factor R	1	1	22	238	15910	-1.77	0.0	1.24	0.0	Stmn2
206	V$PAX5_01: B-cell-specific activating protein	1	1	22	1519	14629	-1.78	0.0	0.11	0.0	Ttyh2
207	V$PBX1_02: homeo domain factor Pbx-1	1	1	22	249	15899	-1.8	0.0	1.2	0.0	Zfhx1a
208	V$HIF1_Q5: hypoxia-inducible factor 1	2	2	21	1866	14282	-1.81	0.0	0.27	0.0	Grid1 Rbpms2
209	V$AHRARNT_01: aryl hydrocarbon receptor:Arnt heterodimers	2	2	21	1020	15128	-1.82	0.0	0.84	0.0	Timp2 Ttyh2
210	V$E2_Q6: papilloma virus regulator E2	1	1	22	1460	14688	-1.83	0.0	0.12	0.0	Shank3
211	V$CREB_Q2: cAMP-response element-binding protein	1	1	22	1457	14691	-1.83	0.0	0.12	0.0	Mrgprf
212	V$OCT1_05: octamer-binding factor 1	2	2	21	1095	15053	-1.86	0.0	0.76	0.0	Bucs1 Greb1
213	V$AP4_01: activator protein 4	1	1	22	1401	14747	-1.87	0.0	0.13	0.0	Rbpms2
214	V$ARP1_01: apolipoprotein AI regulatory protein 1	2	2	21	1714	14434	-1.87	0.0	0.33	0.0	Pfkm Ttyh2
215	V$VBP_01: PAR-type chicken vitellogenin promoter-binding protein	1	1	22	1397	14751	-1.88	0.0	0.13	0.0	Mup4
216	V$PR_01: high affinity binding sites for progesterone receptor	1	1	22	282	15866	-1.88	0.0	1.1	0.0	Pbp2
217	V$MEF2_02: myogenic MADS factor MEF-2	2	2	21	1172	14976	-1.89	0.0	0.68	0.0	Mup4 Stmn2
218	V$HNF6_Q6	2	2	21	1642	14506	-1.89	0.0	0.37	0.0	Greb1 Mup4
219	V$PTF1BETA_Q6	2	2	21	1313	14835	-1.91	0.0	0.56	0.0	Rbpms2 Stmn2
220	V$CACCCBINDINGFACTOR_Q6	2	2	21	1298	14850	-1.91	0.0	0.58	0.0	Agc1 Rbpms2
221	V$CREB_01: cAMP-responsive element binding protein	2	2	21	1471	14677	-1.91	0.0	0.46	0.0	Bucs1 Mrgprf
222	V$ARNT_01: AhR nuclear translocator homodimers	2	2	21	1284	14864	-1.91	0.0	0.59	0.0	Chrna1 Zfhx1a
223	V$LHX3_01: LIM homeobox transcription factor 3	2	2	21	1289	14859	-1.91	0.0	0.58	0.0	Chrna1 Creb3l3
224	V$S8_01: S8	2	2	21	1433	14715	-1.91	0.0	0.48	0.0	Chrna1 Creb3l3
225	V$OCT1_Q6: octamer factor 1	22	22	1	14810	1338	-1.92	0.0	0.86	0.0	Agc1 BC024502 Bucs1 Chrna1 Creb3l3 Dm15 Eif2s3y Greb1 Grid1 Mrgprf Msmb Mup4 Pbp2 Pfkm Phex Rbpms2 Ros1 Shank3 Sod3 Stmn2 Timp2 Zfhx1a
226	V$TFIII_Q6	22	22	1	14820	1328	-1.94	0.0	0.85	0.0	Agc1 BC024502 Bucs1 Chrna1 Creb3l3 Dm15 Eif2s3y Grid1 Mrgprf Msmb Mup4 Pbp2 Pfkm Phex Rbpms2 Ros1 Shank3 Sod3 Stmn2 Timp2 Ttyh2 Zfhx1a
227	V$CREB_Q4: cAMP-response element binding protein	1	1	22	1307	14841	-1.95	0.0	0.15	0.0	Mrgprf
228	V$STAT5B_01: signal transducer and activator of transcription 5b	1	1	22	328	15820	-1.97	0.0	0.98	0.0	Agc1
229	V$TCF11MAFG_01: TCF11:MafG heterodimers	1	1	22	1206	14942	-2.01	0.0	0.18	0.0	Dm15
230	V$FREAC3_01: Fork head RElated ACtivator-3	1	1	22	360	15788	-2.02	0.0	0.9	0.0	Zfhx1a
231	V$HEN1_01: HEN1	1	1	22	382	15766	-2.04	0.0	0.86	0.0	Rbpms2
232	V$EVI1_02: ectopic viral integration site 1 encoded factor	1	1	22	386	15762	-2.05	0.0	0.85	0.0	BC024502
233	V$E2F1DP2_01: E2F-1:DP-2 heterodimer	1	1	22	1100	15048	-2.08	0.0	0.22	0.0	Rbpms2
234	V$OCT_C: Octamer binding site	1	1	22	1076	15072	-2.09	0.0	0.23	0.0	Greb1
235	V$HOGNESS_B: Imperfect Hogness /Goldberg Box	1	1	22	1044	15104	-2.1	0.0	0.24	0.0	Ttyh2
236	V$CREBP1_Q2: CRE-binding protein 1	1	1	22	1020	15128	-2.12	0.0	0.25	0.0	Mrgprf
237	V$EVI1_05: ectopic viral integration site 1 encoded factor	1	1	22	1015	15133	-2.12	0.0	0.25	0.0	BC024502
238	V$FREAC2_01: Fork head RElated ACtivator-2	1	1	22	1016	15132	-2.12	0.0	0.25	0.0	Mup4
239	V$ATF1_Q6	1	1	22	1009	15139	-2.12	0.0	0.26	0.0	Pfkm
240	V$OCT1_01: octamer factor 1	1	1	22	476	15672	-2.14	0.0	0.7	0.0	Greb1
241	V$OCT1_B: Octamer binding factor 1	1	1	22	972	15176	-2.14	0.0	0.27	0.0	Greb1
242	V$STRA13_01	1	1	22	479	15669	-2.14	0.0	0.69	0.0	Zfhx1a
243	V$ATF_B: ATF binding site	1	1	22	496	15652	-2.15	0.0	0.67	0.0	Mrgprf
244	V$PAX_Q6	23	23	0	15448	700	-2.16	0.0	1.02	0.0	Agc1 BC024502 Bucs1 Chrna1 Creb3l3 Dm15 Eif2s3y Greb1 Grid1 Mrgprf Msmb Mup4 Pbp2 Pfkm Phex Rbpms2 Ros1 Shank3 Sod3 Stmn2 Timp2 Ttyh2 Zfhx1a
245	V$PR_02: is recognized by progesterone receptor	1	1	22	851	15297	-2.17	0.0	0.34	0.0	Greb1
246	V$ICSBP_Q6	1	1	22	869	15279	-2.18	0.0	0.33	0.0	Bucs1
247	V$NFKB_C: NF-kappaB binding site	1	1	22	561	15587	-2.18	0.0	0.59	0.0	Pbp2
248	V$ARNT_02: AhR nuclear translocator homodimers	1	1	22	564	15584	-2.18	0.0	0.58	0.0	Zfhx1a
249	V$E2_01: papilloma virus regulator E2	1	1	22	864	15284	-2.19	0.0	0.33	0.0	Shank3
250	V$SREBP1_01: sterol regulatory element-binding protein 1	1	1	22	613	15535	-2.19	0.0	0.53	0.0	Zfhx1a
251	V$NFMUE1_Q6	1	1	22	579	15569	-2.19	0.0	0.56	0.0	Eif2s3y
252	V$E4BP4_01: E4BP4	1	1	22	617	15531	-2.19	0.0	0.52	0.0	Mup4
253	V$PBX_Q3	22	22	1	15415	733	-2.19	0.0	0.33	0.0	Agc1 BC024502 Bucs1 Chrna1 Creb3l3 Eif2s3y Greb1 Grid1 Mrgprf Msmb Mup4 Pbp2 Pfkm Phex Rbpms2 Ros1 Shank3 Sod3 Stmn2 Timp2 Ttyh2 Zfhx1a
254	V$GRE_C: Glucocorticoid response element	1	1	22	599	15549	-2.19	0.0	0.54	0.0	Pbp2
255	V$NFKAPPAB50_01: NF-kappaB (p50)	1	1	22	695	15453	-2.2	0.0	0.45	0.0	Agc1
256	V$CREBP1CJUN_01: CRE-binding protein 1:c-Jun heterodimer	1	1	22	633	15515	-2.2	0.0	0.51	0.0	Mrgprf
257	V$HNF4_01: hepatic nuclear factor 4	23	23	0	15499	649	-2.22	0.0	0.94	0.0	Agc1 BC024502 Bucs1 Chrna1 Creb3l3 Dm15 Eif2s3y Greb1 Grid1 Mrgprf Msmb Mup4 Pbp2 Pfkm Phex Rbpms2 Ros1 Shank3 Sod3 Stmn2 Timp2 Ttyh2 Zfhx1a
258	V$GATA4_Q3	23	23	0	15834	314	-2.72	0.0	0.45	0.0	Agc1 BC024502 Bucs1 Chrna1 Creb3l3 Dm15 Eif2s3y Greb1 Grid1 Mrgprf Msmb Mup4 Pbp2 Pfkm Phex Rbpms2 Ros1 Shank3 Sod3 Stmn2 Timp2 Ttyh2 Zfhx1a
