# Supplementary material for: A genomic analysis of mouse models of breast cancer reveals molecular features of mouse models and relationships to human breast cancer
Source: Breast Cancer Res. 2014 Jun 5;16(3):R59. doi: 10.1186/bcr3672 (PMC4078930; doi:10.1186/bcr3672)
Supplement: Additional file 2 — Fold change values organized by mouse tumor model type comparing the mouse model to all other types of mouse models. [file bcr3672-S2.zip › Additional_file_2/brg1_het/AdditionalFile38_brg1_het/Brg1Het_vs_otherTumors_SAM.txt]

Current settings
Input parameters
Data type?								Two class unpaired
Array or Seq data?								array
Arrays centered?								FALSE
Delta								0.035216845
Minimum fold change								0
Test statistic								standard
Are data are log scale?								TRUE
Number of permutations								100
Input percentile for exchangeability factor s0								Automatic choice
Number of neighbors for KNN								10
Seed for Random number generator								45209902
Computed values
Estimate of pi0 (proportion of null genes)								1.931
s0 percentile								0
False Discovery Rate (%)								183.8900399
List of Significant Genes for Delta = 0.035
Negative genes (8626)
	Row	Gene ID	Gene Name	Score(d)	Numerator(r)	Denominator(s+s0)	Fold Change	q-value(%)	InverseFoldChange
	11944	1436996_x_at	11.43055122	-1.081754435	-0.411347444	0.38025954	0.751920769	183.8900399	1.329927356
	12676	1439426_x_at	11.27056814	-1.076125111	-0.40996099	0.380960342	0.752643724	183.8900399	1.328649888
	6654	1423547_at	11.34525375	-1.069272731	-0.409218058	0.382706906	0.753031407	183.8900399	1.32796586
	16504	1453089_at	8.685445568	-0.662961798	-0.343829378	0.51862623	0.787947068	183.8900399	1.269120783
	13720	1449153_at	8.638159885	-0.732135216	-0.337016382	0.460319863	0.791676876	183.8900399	1.263141605
	14347	1450009_at	10.69259576	-0.518619095	-0.325262603	0.627170512	0.798153091	183.8900399	1.252892473
	9624	1427352_at	8.788379786	-0.638783993	-0.302292114	0.47323057	0.810962937	183.8900399	1.233101976
	11297	1434366_x_at	8.56847657	-0.833744287	-0.294222529	0.352893008	0.815511695	183.8900399	1.226223985
	1264	1417063_at	8.640571779	-0.836167535	-0.29400411	0.351609095	0.81563517	183.8900399	1.226038353
	12209	1437726_x_at	8.55826824	-0.772737995	-0.281189282	0.363886963	0.822912372	183.8900399	1.215196215
	13114	1448470_at	6.33055833	-0.719849019	-0.279897605	0.388828209	0.823649473	183.8900399	1.21410871
	6410	1423261_at	7.959516879	-0.506016665	-0.279671008	0.5526913	0.82377885	183.8900399	1.213918031
	3594	1419627_s_at	7.827856646	-0.752458381	-0.278686292	0.370367716	0.824341315	183.8900399	1.21308975
	13940	1449401_at	8.522314642	-0.828170648	-0.274795739	0.331810527	0.826567337	183.8900399	1.209822787
	13227	1448591_at	9.706959131	-0.746020799	-0.273494403	0.36660426	0.827313252	183.8900399	1.208731998
	8611	1425951_a_at	7.659041998	-0.733774741	-0.272785755	0.371756807	0.827719726	183.8900399	1.208138417
	10292	1428781_at	7.887964637	-0.523341448	-0.263166314	0.502857772	0.833257143	183.8900399	1.200109724
	2680	1418608_at	7.418920505	-0.53269484	-0.261484254	0.490870634	0.834229218	183.8900399	1.198711312
	13662	1449091_at	7.680793688	-0.585597727	-0.260299716	0.444502606	0.83491445	183.8900399	1.197727503
	6176	1422978_at	6.70165417	-0.824886481	-0.250872353	0.304129548	0.840388105	183.8900399	1.189926409
	4226	1420699_at	7.910263329	-0.649434053	-0.250013769	0.384971757	0.84088839	183.8900399	1.189218465
	3524	1419549_at	8.007712507	-0.519415472	-0.24939158	0.480138913	0.841251117	183.8900399	1.188705703
	3577	1419608_a_at	8.06919016	-0.558033018	-0.249103406	0.44639546	0.841419171	183.8900399	1.188468286
	11698	1436021_at	6.452768852	-0.537209997	-0.247144173	0.460051328	0.842562626	183.8900399	1.186855397
	16961	1455531_at	6.436911305	-0.539583113	-0.245425351	0.454842535	0.84356705	183.8900399	1.185442224
	14391	1450060_at	6.469153672	-0.452052202	-0.243548765	0.53876248	0.844665034	183.8900399	1.183901263
	2401	1418304_at	6.799984544	-0.497195897	-0.243122375	0.488987089	0.844914713	183.8900399	1.183551411
	15325	1451191_at	8.103685757	-0.565526045	-0.242254572	0.428370319	0.845423094	183.8900399	1.182839701
	12405	1438441_at	8.632261632	-0.40101862	-0.238625257	0.595047825	0.84755256	183.8900399	1.179867831
	15102	1450928_at	8.863229977	-0.389199264	-0.235362984	0.604736457	0.849471244	183.8900399	1.177202886
	15518	1451424_at	8.233879002	-0.516975834	-0.235064512	0.454691491	0.849647005	183.8900399	1.176959366
	617	1416371_at	8.690939641	-0.491210082	-0.234069647	0.476516374	0.850233113	183.8900399	1.176148028
	7596	1424647_at	8.307115428	-0.518220726	-0.23393824	0.451425866	0.85031056	183.8900399	1.176040904
	1450	1417266_at	9.046257695	-0.530769609	-0.233891742	0.440665287	0.850337966	183.8900399	1.176003001
	16917	1455298_at	8.655861918	-0.392703059	-0.233338737	0.594186197	0.850663975	183.8900399	1.175552309
	13252	1448617_at	7.702601003	-0.679990423	-0.232322149	0.341655031	0.851263602	183.8900399	1.174724254
	8345	1425606_at	7.176191852	-0.46116051	-0.232111492	0.5033204	0.851387909	183.8900399	1.174552738
	6408	1423259_at	8.974892086	-0.380750136	-0.230945542	0.606554063	0.852076258	183.8900399	1.173603877
	9440	1427076_at	8.329311802	-0.787586703	-0.229699116	0.291649306	0.852812733	183.8900399	1.172590372
	17461	1460250_at	6.294311491	-0.419268272	-0.228942001	0.546051337	0.8532604	183.8900399	1.171975167
	6409	1423260_at	8.931501783	-0.384922522	-0.22713899	0.590090154	0.85432743	183.8900399	1.170511404
	3144	1419128_at	7.075759905	-0.757083723	-0.222508354	0.293901913	0.857073981	183.8900399	1.166760422
	7399	1424409_at	6.62920743	-0.635789444	-0.2213681	0.34817832	0.857751649	183.8900399	1.165838621
	1554	1417381_at	8.485647802	-0.633544646	-0.21827052	0.344522712	0.859595288	183.8900399	1.163338159
	13887	1449340_at	6.390225165	-0.389128824	-0.217426427	0.55875179	0.860098368	183.8900399	1.162657711
	895	1416666_at	8.40845897	-0.556422476	-0.216222281	0.388593722	0.860816549	183.8900399	1.161687703
	8198	1425400_a_at	6.757849693	-0.592659983	-0.215970178	0.364408234	0.860966985	183.8900399	1.161484723
	16706	1454159_a_at	5.716546301	-0.469963703	-0.215859566	0.459311144	0.861032999	183.8900399	1.161395674
	6053	1422831_at	5.627455833	-0.547316694	-0.213827697	0.390683673	0.862246518	183.8900399	1.159761134
	6267	1423091_a_at	7.723171122	-0.579199018	-0.213039964	0.367818241	0.862717446	183.8900399	1.15912806
	5969	1422735_at	6.974113975	-0.685594805	-0.212889218	0.310517549	0.862807595	183.8900399	1.159006951
	4216	1420686_at	5.724647756	-0.60222273	-0.21137566	0.350992497	0.863713258	183.8900399	1.157791652
	13066	1448416_at	8.900253378	-0.527063859	-0.210730602	0.399819867	0.864099528	183.8900399	1.157274096
	8219	1425425_a_at	6.948810058	-0.350201589	-0.21046463	0.600981369	0.864258846	183.8900399	1.157060764
	3368	1419376_at	5.927444449	-0.616949819	-0.21034965	0.340950986	0.864327729	183.8900399	1.156968551
	3570	1419599_s_at	6.472992035	-0.560313081	-0.209356703	0.373642362	0.864922814	183.8900399	1.156172532
	10764	1431693_a_at	7.6785341	-0.561350206	-0.207765185	0.370116877	0.865877485	183.8900399	1.154897797
	13487	1448881_at	9.068694465	-0.368852029	-0.206773572	0.560586783	0.866472837	183.8900399	1.154104269
	15026	1450839_at	7.423038986	-0.608154263	-0.205443015	0.337813985	0.867272329	183.8900399	1.153040362
	8604	1425942_a_at	7.569261638	-0.564124002	-0.20513489	0.363634394	0.867457578	183.8900399	1.152794126
	3569	1419598_at	6.316760626	-0.543177189	-0.204699301	0.37685548	0.867719526	183.8900399	1.152446119
	13373	1448756_at	6.42457147	-0.357311182	-0.203883658	0.570605311	0.868210239	183.8900399	1.151794756
	11842	1436736_x_at	7.410448235	-0.598793761	-0.202916428	0.338875322	0.868792511	183.8900399	1.151022814
	859	1416625_at	8.521485086	-0.509788273	-0.202495333	0.397214576	0.869046132	183.8900399	1.150686901
	3450	1419465_at	7.563906381	-0.481331561	-0.201968634	0.419603971	0.869363461	183.8900399	1.150266885
	3451	1419466_at	7.627857378	-0.474628469	-0.201416578	0.424366828	0.869696192	183.8900399	1.149826812
	5887	1422643_at	8.447626665	-0.395882282	-0.20141128	0.508765583	0.869699386	183.8900399	1.14982259
	13988	1449455_at	6.235215724	-0.726678215	-0.200040548	0.275280783	0.870526096	183.8900399	1.148730641
	3470	1419485_at	7.360507309	-0.586068399	-0.199506893	0.340415715	0.870848164	183.8900399	1.148305802
	15789	1451755_a_at	7.542643069	-0.664796125	-0.197833451	0.297585145	0.871858884	183.8900399	1.146974606
	12822	1448147_at	5.541423284	-0.508411799	-0.195069931	0.383684901	0.873530553	183.8900399	1.144779649
	3471	1419486_at	7.482906146	-0.573141986	-0.193959826	0.338414967	0.874202964	183.8900399	1.143899119
	2208	1418091_at	6.997006596	-0.472607757	-0.192754382	0.407852768	0.874933709	183.8900399	1.142943733
	9555	1427247_at	5.423233279	-0.509621997	-0.192434015	0.37760147	0.87512802	183.8900399	1.142689958
	6596	1423477_at	3.638789558	-0.748681501	-0.191696854	0.256045934	0.87557529	183.8900399	1.142106237
	9492	1427149_at	5.721334796	-0.602686028	-0.191558774	0.317841737	0.875659096	183.8900399	1.141996931
	9715	1427492_at	6.999083907	-0.457556851	-0.191081163	0.417611849	0.875949035	183.8900399	1.14161893
	7565	1424612_at	7.949773372	-0.577057329	-0.190352981	0.329868405	0.876391271	183.8900399	1.141042858
	5597	1422308_a_at	7.053178682	-0.379386232	-0.190272526	0.50152723	0.876440145	183.8900399	1.140979227
	2526	1418440_at	7.39220132	-0.506920097	-0.189899564	0.374614392	0.87666675	183.8900399	1.140684302
	16724	1454268_a_at	8.144869978	-0.596334745	-0.189636327	0.31800315	0.876826723	183.8900399	1.14047619
	13255	1448620_at	7.140200397	-0.558373352	-0.188624818	0.337811282	0.877441703	183.8900399	1.139676854
	15529	1451440_at	4.017634217	-0.786869654	-0.187653563	0.238481129	0.878032616	183.8900399	1.138909856
	707	1416468_at	7.145833248	-0.416977324	-0.187154356	0.448835811	0.878336489	183.8900399	1.138515834
	11434	1434889_at	6.358958926	-0.747590659	-0.187124792	0.250303812	0.878354488	183.8900399	1.138492503
	6441	1423294_at	6.121478258	-0.429844049	-0.186028545	0.432781483	0.879022168	183.8900399	1.137627737
	5601	1422313_a_at	7.758918733	-0.482221426	-0.185561351	0.38480528	0.879306872	183.8900399	1.137259393
	3395	1419406_a_at	6.444236187	-0.550915374	-0.185223526	0.336210486	0.879512797	183.8900399	1.136993121
	14528	1450234_at	6.67961235	-0.601318088	-0.184562702	0.306930235	0.879915748	183.8900399	1.136472443
	12358	1438261_at	6.142312818	-0.522760629	-0.184432861	0.352805569	0.879994944	183.8900399	1.136370166
	8084	1425248_a_at	5.705952865	-0.731917699	-0.184266504	0.251758503	0.880096421	183.8900399	1.136239139
	3586	1419618_at	6.283122422	-0.496564252	-0.183768326	0.370079652	0.880400381	183.8900399	1.135846851
	11091	1433685_a_at	6.396913372	-0.644567881	-0.18303331	0.283962815	0.880849036	183.8900399	1.135268314
	17530	1460347_at	8.658654394	-0.334335696	-0.182959277	0.547232254	0.880894239	183.8900399	1.135210058
	8054	1425212_a_at	5.24101546	-0.506894239	-0.182152873	0.359350845	0.881386758	183.8900399	1.134575702
	2535	1418449_at	7.987553813	-0.509112436	-0.181968791	0.357423584	0.881499227	183.8900399	1.134430944
	8085	1425249_a_at	5.702317411	-0.750563886	-0.181546251	0.241879811	0.88175744	183.8900399	1.134098738
	6995	1423935_x_at	8.76163097	-0.33118869	-0.181186637	0.547079785	0.881977259	183.8900399	1.133816082
	16058	1452114_s_at	8.107118753	-0.421528565	-0.181165277	0.429781731	0.881990318	183.8900399	1.133799295
	5839	1422588_at	6.799958952	-0.349410417	-0.180898992	0.517726384	0.882153126	183.8900399	1.133590043
	13893	1449347_a_at	6.094032433	-0.389121004	-0.179968634	0.462500436	0.882722188	183.8900399	1.132859255
	2015	1417876_at	6.008033746	-0.537859096	-0.178632721	0.332118063	0.883539953	183.8900399	1.131810731
	14892	1450678_at	7.357899745	-0.557726698	-0.178621163	0.320266474	0.883547031	183.8900399	1.131801664
	5851	1422602_a_at	6.672251598	-0.462428859	-0.177641982	0.384149862	0.884146913	183.8900399	1.131033752
	9080	1426552_a_at	6.229807243	-0.527140462	-0.177598876	0.336909968	0.88417333	183.8900399	1.130999959
	6451	1423305_at	6.586920167	-0.566434901	-0.17720499	0.312842639	0.884414762	183.8900399	1.130691213
	16923	1455343_at	6.059790392	-0.711207992	-0.177176489	0.249120498	0.884432234	183.8900399	1.130668876
	6675	1423569_at	5.682190115	-0.554077981	-0.176805119	0.319097898	0.884659928	183.8900399	1.130377864
	12649	1439373_x_at	6.649231476	-0.448955159	-0.175995706	0.392011769	0.885156399	183.8900399	1.129743852
	16431	1452732_at	5.839498347	-0.354700663	-0.175737887	0.495454071	0.885314596	183.8900399	1.129541978
	2433	1418340_at	6.981612286	-0.571026562	-0.175597584	0.307512111	0.885400698	183.8900399	1.129432134
	13832	1449281_at	7.691627289	-0.623728439	-0.175572736	0.281489066	0.885415948	183.8900399	1.129412682
	2527	1418441_at	7.085859425	-0.478594267	-0.175514668	0.366729566	0.885451586	183.8900399	1.129367224
	16767	1454686_at	6.191741972	-0.615473619	-0.175467272	0.285093084	0.885480676	183.8900399	1.129330122
	1353	1417160_s_at	9.776733717	-0.385356734	-0.175081117	0.454335171	0.885717717	183.8900399	1.129027884
	1955	1417812_a_at	7.693749884	-0.41319875	-0.174633641	0.422638357	0.88599248	183.8900399	1.128677751
	11943	1436993_x_at	7.119772503	-0.471651412	-0.174443777	0.369857426	0.886109088	183.8900399	1.128529223
	7132	1424096_at	7.316012454	-0.345246715	-0.174334243	0.504955544	0.886176367	183.8900399	1.128443544
	17687	1460715_x_at	6.569994708	-0.425844312	-0.174296745	0.409296873	0.8861994	183.8900399	1.128414215
	11432	1434881_s_at	7.085182818	-0.493150451	-0.174016132	0.352866213	0.886371788	183.8900399	1.128194753
	6420	1423271_at	6.91028531	-0.380414739	-0.173561806	0.456243642	0.886650963	183.8900399	1.127839523
	17686	1460714_at	6.544000658	-0.422636605	-0.173505998	0.410532347	0.886685263	183.8900399	1.127795896
	4230	1420703_at	6.80677625	-0.652237899	-0.173342838	0.265766277	0.886785547	183.8900399	1.127668356
	7550	1424594_at	6.848505742	-0.35417605	-0.173258477	0.489187446	0.886837403	183.8900399	1.127602419
	15544	1451456_at	5.986853132	-0.597046696	-0.172935141	0.289650947	0.887036183	183.8900399	1.127349729
	3740	1419872_at	8.072416813	-0.557771209	-0.172891437	0.309968379	0.887063054	183.8900399	1.127315579
	6620	1423505_at	7.412507352	-0.508470952	-0.172618163	0.339484807	0.887231097	183.8900399	1.127102063
	16125	1452227_at	5.647076634	-0.521785886	-0.172336861	0.330282718	0.88740411	183.8900399	1.126882318
	2314	1418210_at	7.149380337	-0.46979158	-0.170576432	0.363089589	0.888487613	183.8900399	1.125508094
	5121	1421754_at	8.157848029	-0.721812749	-0.170366437	0.236025807	0.888616949	183.8900399	1.12534428
	2313	1418209_a_at	7.20419831	-0.463586751	-0.169282292	0.365157744	0.88928497	183.8900399	1.124498933
	4208	1420678_a_at	5.48072144	-0.778591897	-0.169237038	0.217362959	0.889312865	183.8900399	1.124463661
	2317	1418213_at	6.909214983	-0.341466308	-0.16893259	0.494726964	0.889500554	183.8900399	1.124226393
	3461	1419476_at	4.612254196	-0.367678944	-0.168861674	0.459263922	0.889544279	183.8900399	1.124171133
	17435	1460218_at	7.199622821	-0.473959959	-0.168784411	0.356115338	0.88959192	183.8900399	1.12411093
	12772	1448061_at	6.390413768	-0.53543807	-0.168164686	0.314069349	0.889974136	183.8900399	1.123628159
	3303	1419309_at	7.372822643	-0.465168375	-0.167505249	0.360095952	0.890381024	183.8900399	1.123114681
	17241	1456447_at	8.826387898	-0.61716594	-0.167494734	0.271393353	0.890387514	183.8900399	1.123106495
	13701	1449133_at	6.790163267	-0.326758743	-0.167415436	0.512351819	0.890436455	183.8900399	1.123044766
	193	1415921_a_at	5.104582415	-0.475042358	-0.166107114	0.349668006	0.891244322	183.8900399	1.122026783
	5682	1422407_s_at	7.390620082	-0.710800326	-0.166070766	0.233639125	0.891266777	183.8900399	1.121998515
	7164	1424132_at	7.292049775	-0.708073431	-0.165826044	0.234193287	0.891417974	183.8900399	1.121808208
	15546	1451458_at	7.208673495	-0.580266729	-0.16524599	0.284775918	0.891776452	183.8900399	1.121357262
	5433	1422125_at	5.206965956	-0.703871591	-0.165038528	0.234472495	0.8919047	183.8900399	1.12119602
	2308	1418204_s_at	6.230520115	-0.533664986	-0.164804062	0.30881558	0.892049664	183.8900399	1.121013818
	3741	1419873_s_at	7.882568172	-0.529860668	-0.164628943	0.310702328	0.89215795	183.8900399	1.120877754
	13991	1449458_at	5.758500584	-0.310202431	-0.164550849	0.530462798	0.892206245	183.8900399	1.120817082
	11757	1436363_a_at	8.486906694	-0.559734956	-0.16432584	0.293577949	0.892345408	183.8900399	1.120642288
	6082	1422865_at	7.178799733	-0.588949512	-0.164168217	0.278747522	0.892442907	183.8900399	1.120519858
	6081	1422864_at	7.202185455	-0.589233629	-0.164025279	0.278370532	0.892531332	183.8900399	1.120408846
	7649	1424711_at	7.019423305	-0.580220625	-0.163804045	0.282313378	0.892668211	183.8900399	1.120237047
	9420	1427042_at	7.213055435	-0.387151355	-0.163514978	0.42235414	0.892847089	183.8900399	1.120012612
	11758	1436364_x_at	8.444201452	-0.557825763	-0.163508129	0.293116848	0.892851327	183.8900399	1.120007295
	16354	1452589_at	6.584440178	-0.614193357	-0.163362893	0.265979584	0.892941215	183.8900399	1.11989455
	9815	1427650_a_at	7.110640702	-0.604517485	-0.163078945	0.269767127	0.893116979	183.8900399	1.119674156
	5852	1422603_at	8.223882944	-0.466995237	-0.162919479	0.34886754	0.893215704	183.8900399	1.119550402
	16969	1455573_at	8.188124162	-0.305255358	-0.162116847	0.531086	0.893712776	183.8900399	1.118927722
	2463	1418374_at	8.872063239	-0.387611052	-0.161985893	0.417908343	0.893793902	183.8900399	1.11882616
	13618	1449033_at	5.249108256	-0.4728547	-0.161935896	0.342464389	0.893824877	183.8900399	1.118787388
	4322	1420804_s_at	6.360574337	-0.444513029	-0.16192863	0.364283204	0.893829379	183.8900399	1.118781754
	6611	1423493_a_at	8.367158094	-0.554543673	-0.161764366	0.291707172	0.893931155	183.8900399	1.118654378
	15674	1451610_at	7.665921655	-0.440855305	-0.161753494	0.366908353	0.893937892	183.8900399	1.118645947
	4795	1421366_at	4.876519	-0.545337831	-0.16174593	0.296597669	0.893942579	183.8900399	1.118640082
	1572	1417399_at	7.432607552	-0.480046197	-0.161491047	0.336407304	0.894100527	183.8900399	1.118442468
	7113	1424076_at	6.977012357	-0.477946083	-0.16110321	0.337074026	0.894340918	183.8900399	1.11814184
	11165	1433942_at	5.557787845	-0.595629729	-0.161065162	0.270411557	0.894364505	183.8900399	1.118112352
	16231	1452388_at	7.201064952	-0.424796191	-0.161031331	0.379079036	0.894385478	183.8900399	1.118086132
	7980	1425121_a_at	5.073800805	-0.447438021	-0.160632281	0.35900454	0.8946329	183.8900399	1.117776912
	1165	1416953_at	8.129738409	-0.479705937	-0.160622606	0.334835559	0.8946389	183.8900399	1.117769416
	4828	1421408_at	5.705535355	-0.562306144	-0.160247277	0.284982263	0.894871677	183.8900399	1.117478657
	16321	1452531_at	7.110066189	-0.580044551	-0.159886101	0.275644518	0.895095735	183.8900399	1.117198933
	17414	1460197_a_at	8.554468076	-0.398560659	-0.159837504	0.401036831	0.895125887	183.8900399	1.117161301
	3534	1419561_at	5.468263441	-0.49056929	-0.159788789	0.325721142	0.895156112	183.8900399	1.117123579
	6696	1423593_a_at	7.794531275	-0.515758729	-0.15948827	0.309230385	0.895342596	183.8900399	1.116890902
	11830	1436699_x_at	9.25069191	-0.772345117	-0.159347594	0.206316568	0.895429905	183.8900399	1.116782
	12827	1448154_at	6.926671665	-0.42987037	-0.159044857	0.369983298	0.895617823	183.8900399	1.116547678
	5383	1422062_at	6.341250833	-0.507770927	-0.158524632	0.312197142	0.895940834	183.8900399	1.116145132
	7114	1424077_at	6.968175572	-0.474778797	-0.158510602	0.333862006	0.895949547	183.8900399	1.116134277
	17006	1455731_at	6.215283353	-0.647550378	-0.158237283	0.244362892	0.896119301	183.8900399	1.115922845
	2550	1418464_at	6.140390971	-0.604319106	-0.157521177	0.260658939	0.896564215	183.8900399	1.115369076
	2405	1418309_at	5.172167407	-0.514648875	-0.157247917	0.305544079	0.896734049	183.8900399	1.115157834
	5843	1422592_at	5.663712771	-0.459534818	-0.157222572	0.342134189	0.896749803	183.8900399	1.115138244
	3679	1419724_at	5.691138996	-0.487953621	-0.157076718	0.321909116	0.896840467	183.8900399	1.115025511
	16343	1452578_at	6.818616812	-0.536578811	-0.156209328	0.29112094	0.897379836	183.8900399	1.114355326
	9330	1426911_at	6.274320162	-0.407729801	-0.155834005	0.382199202	0.897613323	183.8900399	1.11406546
	10000	1427974_s_at	5.023522574	-0.59933208	-0.155740943	0.259857512	0.897671226	183.8900399	1.113993599
	8343	1425603_at	8.675462255	-0.556917355	-0.155586674	0.279371208	0.89776722	183.8900399	1.113874485
	15532	1451443_at	7.888089424	-0.513170199	-0.155450897	0.30292269	0.897851716	183.8900399	1.113769659
	8227	1425435_at	6.037790321	-0.484718042	-0.155378755	0.320554924	0.897896614	183.8900399	1.113713967
	2844	1418799_a_at	6.487632324	-0.327005176	-0.155032575	0.47409823	0.898112094	183.8900399	1.113446759
	1234	1417028_a_at	7.090031106	-0.531080016	-0.154950636	0.291765142	0.898163104	183.8900399	1.113383522
	2849	1418806_at	5.629701078	-0.563757888	-0.154943733	0.274840914	0.898167402	183.8900399	1.113378194
	9919	1427847_at	6.871975526	-0.552153788	-0.154929978	0.280592076	0.898175966	183.8900399	1.113367579
	2170	1418051_at	6.199069609	-0.549192539	-0.154889681	0.282031655	0.898201054	183.8900399	1.113336481
	2060	1417928_at	6.662390553	-0.406970527	-0.154730738	0.380201336	0.898300014	183.8900399	1.113213831
	11948	1437005_a_at	9.317721797	-0.773251973	-0.154684548	0.200044168	0.898328775	183.8900399	1.11317819
	6465	1423323_at	6.89133758	-0.328866079	-0.154633372	0.470201647	0.898360642	183.8900399	1.113138704
	10420	1429457_at	5.741153293	-0.438178413	-0.15445718	0.352498378	0.898470363	183.8900399	1.113002767
	8226	1425434_a_at	6.202556976	-0.498864741	-0.154282228	0.309266651	0.898579325	183.8900399	1.112867804
	6971	1423909_at	8.709770208	-0.579578591	-0.154077386	0.265843819	0.898706919	183.8900399	1.112709805
	2111	1417985_at	7.284958375	-0.410330842	-0.153623837	0.374390177	0.898989496	183.8900399	1.11236005
	6252	1423072_at	5.869793906	-0.503501917	-0.153596069	0.30505558	0.899006798	183.8900399	1.112338641
	6158	1422953_at	5.473883863	-0.478602994	-0.153590168	0.320913512	0.899010476	183.8900399	1.11233409
	16941	1455435_s_at	5.77356974	-0.527819108	-0.15348853	0.290797599	0.899073814	183.8900399	1.112255729
	3418	1419430_at	5.663828568	-0.485926996	-0.153084082	0.315035147	0.899325897	183.8900399	1.111943961
	2673	1418601_at	6.61876476	-0.37251605	-0.153020476	0.410775526	0.899365547	183.8900399	1.111894939
	14638	1450372_a_at	9.272674021	-0.761438319	-0.152093908	0.19974554	0.899943349	183.8900399	1.111181056
	17366	1459909_at	7.952199265	-0.51553909	-0.151919146	0.294680169	0.900052371	183.8900399	1.11104646
	13986	1449453_at	5.994894031	-0.384217567	-0.151638444	0.394668169	0.900227509	183.8900399	1.110830307
	7692	1424761_at	6.049376382	-0.482674448	-0.151558228	0.313996791	0.900277565	183.8900399	1.110768544
	11906	1436905_x_at	6.708384736	-0.507152296	-0.151357278	0.298445417	0.900402971	183.8900399	1.110613839
	13997	1449464_at	5.941250412	-0.633990527	-0.151149863	0.238410286	0.900532431	183.8900399	1.110454178
	16516	1453128_at	5.655352184	-0.38356143	-0.151114279	0.393976734	0.900554642	183.8900399	1.11042679
	16320	1452530_a_at	6.982160141	-0.560443007	-0.150489819	0.268519398	0.900944525	183.8900399	1.109946253
	13402	1448789_at	6.459306644	-0.384091649	-0.150468103	0.391750518	0.900958087	183.8900399	1.109929546
	5958	1422721_at	6.786066036	-0.50328044	-0.150329457	0.298699183	0.901044675	183.8900399	1.109822884
	4591	1421120_at	5.251388265	-0.581799165	-0.150234632	0.258224213	0.9011039	183.8900399	1.109749941
	13496	1448891_at	6.740530936	-0.462238567	-0.150214888	0.324972641	0.901116232	183.8900399	1.109734754
	8306	1425553_s_at	6.156489599	-0.644666209	-0.149920812	0.232555716	0.901299933	183.8900399	1.109508571
	6432	1423285_at	4.494328039	-0.603867896	-0.14986616	0.248177062	0.901334076	183.8900399	1.109466541
	5150	1421784_a_at	6.129944963	-0.688604818	-0.149312952	0.216834022	0.901679763	183.8900399	1.109041193
	3274	1419276_at	6.218838772	-0.481717728	-0.149041077	0.309395043	0.9018497	183.8900399	1.108832214
	5170	1421813_a_at	8.892310966	-0.53344343	-0.148654334	0.278669351	0.902091491	183.8900399	1.10853501
	12699	1439476_at	7.552344331	-0.390299941	-0.148622843	0.380791353	0.902111182	183.8900399	1.108510813
	11587	1435559_at	5.348469365	-0.573853941	-0.148455398	0.258698926	0.902215891	183.8900399	1.108382162
	13190	1448551_a_at	6.979485833	-0.510460735	-0.148427777	0.290772172	0.902233165	183.8900399	1.108360942
	14987	1450792_at	6.94957366	-0.439228924	-0.148139239	0.337271138	0.902413629	183.8900399	1.108139293
	5731	1422466_at	7.001591759	-0.529876637	-0.148025621	0.279358649	0.9024847	183.8900399	1.108052026
	8442	1425737_at	5.180142826	-0.307011522	-0.147897083	0.481731377	0.902565111	183.8900399	1.107953308
	5764	1422504_at	4.574548717	-0.443344372	-0.147870656	0.333534527	0.902581644	183.8900399	1.107933012
	9655	1427395_a_at	6.329752387	-0.410703064	-0.147675026	0.359566409	0.902704043	183.8900399	1.107782786
	15175	1451013_at	5.894597936	-0.597263144	-0.147508236	0.246973612	0.902808411	183.8900399	1.107654723
	6126	1422914_at	4.632545659	-0.518797751	-0.147491737	0.284295251	0.902818735	183.8900399	1.107642056
	2112	1417986_at	7.142782684	-0.399964157	-0.14743006	0.368608179	0.902857333	183.8900399	1.107594703
	11709	1436050_x_at	5.998792836	-0.659301088	-0.147208632	0.223279825	0.902995916	183.8900399	1.10742472
	10166	1428306_at	8.380234411	-0.455773834	-0.147076393	0.322695999	0.90307869	183.8900399	1.107323217
	10407	1429379_at	5.64955722	-0.364256053	-0.147046825	0.40369082	0.903097198	183.8900399	1.107300523
	8833	1426236_a_at	8.257039723	-0.423785941	-0.1470298	0.346943553	0.903107856	183.8900399	1.107287456
	6143	1422932_a_at	4.87036937	-0.573355349	-0.14691638	0.25623966	0.903178858	183.8900399	1.107200408
	2268	1418158_at	6.457476032	-0.270192053	-0.146658677	0.542794192	0.903340203	183.8900399	1.107002651
	7308	1424299_at	6.707046821	-0.768692266	-0.146407368	0.190462912	0.903497574	183.8900399	1.106809834
	15524	1451431_a_at	7.555101327	-0.560625902	-0.146204195	0.260787443	0.903624821	183.8900399	1.106653975
	15	1415687_a_at	8.940354077	-0.525044563	-0.146201444	0.278455305	0.903626544	183.8900399	1.106651864
	3584	1419615_at	6.883774452	-0.397681625	-0.146011095	0.36715575	0.903745776	183.8900399	1.106505863
	7714	1424791_a_at	6.268927864	-0.572301962	-0.145975863	0.255067907	0.903767847	183.8900399	1.106478841
	11559	1435414_s_at	7.174302563	-0.684129662	-0.145960987	0.213352811	0.903777166	183.8900399	1.106467432
	8832	1426235_a_at	8.000594252	-0.435144314	-0.145892283	0.335273329	0.903820207	183.8900399	1.106414741
	5730	1422465_a_at	7.173214812	-0.548835194	-0.145668543	0.265413997	0.903960387	183.8900399	1.106243166
	15987	1452027_a_at	6.17122719	-0.279463611	-0.145563553	0.520867644	0.904026173	183.8900399	1.106162664
	3080	1419062_at	5.891301772	-0.482769705	-0.145511983	0.301410759	0.904058489	183.8900399	1.106123124
	14533	1450240_a_at	6.538164432	-0.491818457	-0.145396537	0.295630502	0.904130835	183.8900399	1.106034615
	4151	1420613_at	7.626566041	-0.605290943	-0.145383928	0.240188506	0.904138738	183.8900399	1.106024948
	1799	1417642_at	6.263827416	-0.410718586	-0.145382299	0.353970587	0.904139758	183.8900399	1.106023699
	6383	1423233_at	8.574366973	-0.435556592	-0.145318134	0.333637779	0.904179972	183.8900399	1.105974509
	1143	1416930_at	7.942502578	-0.25771783	-0.145307784	0.563825111	0.904186458	183.8900399	1.105966575
	759	1416523_at	5.988131889	-0.419423539	-0.145158167	0.346089701	0.904280233	183.8900399	1.105851885
	10913	1432281_a_at	4.908389816	-0.563745618	-0.145114688	0.257411647	0.904307486	183.8900399	1.105818558
	10961	1432558_a_at	6.10204669	-0.363944317	-0.144903463	0.398147344	0.904439895	183.8900399	1.105656667
	1233	1417027_at	7.070946638	-0.503900586	-0.144892374	0.287541587	0.904446847	183.8900399	1.105648168
	10236	1428578_s_at	4.509948676	-0.60790476	-0.144604995	0.237874424	0.904627028	183.8900399	1.105427949
	13854	1449305_at	3.242129172	-0.605725505	-0.144224658	0.238102337	0.904865545	183.8900399	1.105136565
	11492	1435129_at	7.629850648	-0.616648216	-0.144215888	0.233870599	0.904871046	183.8900399	1.105129846
	4053	1420504_at	5.237436954	-0.510530546	-0.144057509	0.282172163	0.904970388	183.8900399	1.105008532
	9425	1427056_at	5.90975089	-0.382013697	-0.143977761	0.37689162	0.905020413	183.8900399	1.104947452
	8666	1426025_s_at	6.570908453	-0.50483986	-0.143455219	0.28415985	0.90534827	183.8900399	1.104547314
	14996	1450802_at	4.640986889	-0.777576838	-0.143211003	0.184176014	0.905501538	183.8900399	1.104360355
	15981	1452021_a_at	5.908393611	-0.649069968	-0.14320731	0.220634626	0.905503856	183.8900399	1.104357528
	12611	1439191_at	6.811071268	-0.368315635	-0.143204697	0.388809715	0.905505496	183.8900399	1.104355528
	7567	1424614_at	6.752245434	-0.680284944	-0.143150441	0.210427178	0.90553955	183.8900399	1.104313997
	7012	1423952_a_at	8.07125167	-0.308497905	-0.14313056	0.463959583	0.90555203	183.8900399	1.104298778
	17682	1460707_at	7.568137895	-0.612109652	-0.142998169	0.233615282	0.905635133	183.8900399	1.104197446
	1521	1417346_at	6.200460655	-0.474010548	-0.142734241	0.301120391	0.905800825	183.8900399	1.103995462
	2263	1418153_at	5.78444589	-0.430324896	-0.142548981	0.331258969	0.905917149	183.8900399	1.103853704
	7161	1424127_at	5.714654551	-0.45175732	-0.142534551	0.315511326	0.90592621	183.8900399	1.103842663
	13621	1449036_at	5.691456628	-0.397148434	-0.142491316	0.358786044	0.90595336	183.8900399	1.103809583
	13987	1449454_at	5.824614176	-0.360591556	-0.142300744	0.394631381	0.906073039	183.8900399	1.103663786
	6180	1422983_at	4.959668164	-0.545917052	-0.142227164	0.260528891	0.906119251	183.8900399	1.103607498
	2067	1417936_at	7.341551852	-0.36516697	-0.142199818	0.389410405	0.906136427	183.8900399	1.10358658
	4150	1420612_s_at	7.387575939	-0.612885908	-0.14215107	0.231937246	0.906167045	183.8900399	1.103549291
	2414	1418318_at	5.73672845	-0.397572046	-0.142069294	0.357342261	0.906218411	183.8900399	1.10348674
	8887	1426298_at	7.861180065	-0.502628942	-0.142064703	0.2826433	0.906221295	183.8900399	1.103483229
	8652	1426010_a_at	5.767711454	-0.46443578	-0.141964785	0.305671508	0.906284059	183.8900399	1.103406807
	6704	1423606_at	7.820511995	-0.341991773	-0.141951226	0.415072048	0.906292577	183.8900399	1.103396436
	3543	1419571_at	6.157576443	-0.303013568	-0.141752096	0.46780775	0.906417678	183.8900399	1.103244149
	15042	1450857_a_at	7.08563618	-0.323868249	-0.141592855	0.437192765	0.906517732	183.8900399	1.103122383
	14157	1449740_s_at	7.473351324	-0.378423367	-0.141467757	0.373834622	0.906596341	183.8900399	1.103026733
	10536	1430306_a_at	7.291590186	-0.318850789	-0.141328383	0.443243009	0.906683928	183.8900399	1.102920179
	17356	1459546_s_at	6.17933736	-0.463207973	-0.141155858	0.30473538	0.906792361	183.8900399	1.102788294
	6116	1422903_at	6.53364601	-0.433645219	-0.141025809	0.325210109	0.906874105	183.8900399	1.10268889
	2002	1417862_at	5.208284117	-0.439347675	-0.14094732	0.320810437	0.906923445	183.8900399	1.1026289
	17095	1455978_a_at	5.520995491	-0.340334814	-0.140896575	0.41399401	0.906955345	183.8900399	1.102590117
	2033	1417896_at	6.570977391	-0.429567096	-0.14066649	0.327461044	0.9071	183.8900399	1.102414287
	5780	1422521_at	6.940378738	-0.667692897	-0.140592603	0.210564773	0.907146458	183.8900399	1.102357829
	2176	1418057_at	6.194254795	-0.530433451	-0.140518868	0.264913285	0.907192823	183.8900399	1.102301489
	15097	1450922_a_at	6.231564507	-0.41711173	-0.140473667	0.336777072	0.907221247	183.8900399	1.102266954
	697	1416457_at	6.61517932	-0.527941332	-0.140373169	0.265887818	0.907284446	183.8900399	1.102190173
	5370	1422046_at	5.02436651	-0.462750686	-0.140202624	0.302976588	0.907391705	183.8900399	1.102059887
	6283	1423110_at	6.961674096	-0.319311591	-0.140164631	0.438958793	0.907415601	183.8900399	1.102030865
	2007	1417868_a_at	8.66365626	-0.56658561	-0.139997749	0.247090196	0.907520571	183.8900399	1.101903397
	1071	1416854_at	5.65567	-0.375544147	-0.139921568	0.372583542	0.907568494	183.8900399	1.101845213
	7444	1424463_at	6.132232991	-0.459790052	-0.139633191	0.303689021	0.907749924	183.8900399	1.101624989
	8874	1426284_at	3.902272427	-0.55569671	-0.139616393	0.251245672	0.907760493	183.8900399	1.101612163
	8304	1425551_at	5.894118008	-0.625875067	-0.139512338	0.222907647	0.907825968	183.8900399	1.101532711
	5508	1422210_at	4.269300487	-0.637918465	-0.139454715	0.218608995	0.907862229	183.8900399	1.101488715
	15098	1450923_at	6.211388111	-0.412702079	-0.139420277	0.337823054	0.9078839	183.8900399	1.101462422
	1459	1417275_at	6.049856842	-0.328072013	-0.139401685	0.424911847	0.9078956	183.8900399	1.101448228
	8305	1425552_at	6.105707593	-0.608244807	-0.139167023	0.228801005	0.908043286	183.8900399	1.101269087
	9512	1427180_at	5.201156541	-0.562096929	-0.138674985	0.246710091	0.908353032	183.8900399	1.100893557
	13061	1448409_at	4.880744088	-0.512226589	-0.138562443	0.270510056	0.908423893	183.8900399	1.100807682
	8371	1425635_at	6.624378546	-0.469974876	-0.138432743	0.294553496	0.908505565	183.8900399	1.100708722
	8578	1425913_a_at	5.250335229	-0.444950183	-0.138427135	0.311107041	0.908509097	183.8900399	1.100704444
	522	1416271_at	8.124756431	-0.344442243	-0.138202938	0.401236902	0.908650291	183.8900399	1.100533406
	4052	1420503_at	5.24753464	-0.532079234	-0.138127773	0.259600008	0.908697634	183.8900399	1.100476069
	15872	1451876_a_at	6.202903151	-0.267447615	-0.138048078	0.516168663	0.908747832	183.8900399	1.10041528
	15642	1451577_at	6.365102278	-0.488780713	-0.138015384	0.282366674	0.908768426	183.8900399	1.100390344
	13756	1449195_s_at	7.773520387	-0.538633116	-0.137931699	0.256077272	0.908821141	183.8900399	1.100326516
	14689	1450431_a_at	7.965256549	-0.52335901	-0.137927642	0.263543073	0.908823697	183.8900399	1.100323421
	1870	1417721_s_at	6.424462326	-0.495481817	-0.137809004	0.278131304	0.908898436	183.8900399	1.100232942
	8768	1426153_a_at	7.063670584	-0.366786085	-0.137586078	0.37511259	0.90903889	183.8900399	1.100062946
	6091	1422875_at	5.196544444	-0.476143209	-0.137505843	0.288790936	0.909089448	183.8900399	1.100001768
	1235	1417029_a_at	6.766171378	-0.467873009	-0.137377609	0.293621574	0.909170255	183.8900399	1.099903999
	12056	1437313_x_at	7.105843944	-0.462687018	-0.137317842	0.296783434	0.909207921	183.8900399	1.099858434
	3631	1419669_at	6.193538493	-0.327167883	-0.137254556	0.419523318	0.909247806	183.8900399	1.099810188
	9262	1426808_at	9.682475869	-0.413531745	-0.137222318	0.331830191	0.909268124	183.8900399	1.099785612
	12924	1448259_at	7.161662209	-0.354231178	-0.137166612	0.387223431	0.909303233	183.8900399	1.099743148
	6399	1423250_a_at	6.263268492	-0.412981445	-0.137026868	0.331799091	0.909391315	183.8900399	1.099636628
	12795	1448118_a_at	9.099010986	-0.608241314	-0.137009408	0.225255017	0.909402322	183.8900399	1.09962332
	8357	1425619_s_at	7.276687642	-0.36808335	-0.13695854	0.37208567	0.909434387	183.8900399	1.099584549
	17201	1456307_s_at	5.74838621	-0.438661252	-0.136949752	0.312199336	0.909439927	183.8900399	1.099577851
	14158	1449741_at	7.069452134	-0.364567304	-0.136942581	0.375630452	0.909444447	183.8900399	1.099572386
	3171	1419156_at	7.818163452	-0.572444815	-0.136872522	0.239101688	0.909488612	183.8900399	1.09951899
	9859	1427720_a_at	6.894941574	-0.632735517	-0.136848051	0.216280021	0.909504039	183.8900399	1.09950034
	15258	1451109_a_at	7.94320757	-0.515863949	-0.136817988	0.26522107	0.909522991	183.8900399	1.09947743
	17704	1460734_at	4.581509349	-0.412443754	-0.136537542	0.331045241	0.909699811	183.8900399	1.099263722
	7939	1425073_at	6.176669107	-0.627473162	-0.136477064	0.217502633	0.909737946	183.8900399	1.099217642
	2008	1417869_s_at	8.477058295	-0.545369712	-0.136332984	0.249982684	0.909828805	183.8900399	1.09910787
	2009	1417870_x_at	8.530428466	-0.544649792	-0.13624004	0.250142462	0.909887422	183.8900399	1.099037063
	13838	1449288_at	5.112192785	-0.574737042	-0.13619277	0.23696536	0.909917235	183.8900399	1.099001054
	1991	1417848_at	6.196694717	-0.513518816	-0.136060818	0.264957804	0.910000461	183.8900399	1.098900542
	3467	1419482_at	5.925885324	-0.4806357	-0.135997846	0.282954109	0.910040183	183.8900399	1.098852577
	17559	1460380_at	7.19105142	-0.365810172	-0.135936686	0.371604444	0.910078763	183.8900399	1.098805994
	12406	1438443_at	6.464676751	-0.47405003	-0.135899659	0.286677883	0.91010212	183.8900399	1.098777794
	13821	1449270_at	6.280704918	-0.44790589	-0.135885203	0.303378916	0.91011124	183.8900399	1.098766784
	4624	1421156_a_at	6.220738308	-0.372608803	-0.135810013	0.364484177	0.910158674	183.8900399	1.09870952
	14395	1450065_at	5.525090976	-0.436182648	-0.135709939	0.311130989	0.91022181	183.8900399	1.098633309
	10233	1428572_at	8.293397485	-0.393147524	-0.135675177	0.345099914	0.910243742	183.8900399	1.098606838
	16481	1452946_a_at	4.48876425	-0.545649381	-0.135486494	0.248303212	0.910362797	183.8900399	1.098463166
	17674	1460693_a_at	4.512693632	-0.380828008	-0.135359483	0.355434685	0.910442946	183.8900399	1.098366465
	14377	1450044_at	6.043569759	-0.542718798	-0.135312995	0.24932432	0.910472284	183.8900399	1.098331073
	3468	1419483_at	5.990821219	-0.474240187	-0.135266625	0.285228095	0.910501548	183.8900399	1.098295771
	7786	1424883_s_at	7.049722394	-0.513202951	-0.13514896	0.263344083	0.91057581	183.8900399	1.098206199
	4842	1421424_a_at	5.538231626	-0.366635421	-0.135126241	0.368557519	0.91059015	183.8900399	1.098188905
	3020	1418992_at	3.014743227	-0.588466271	-0.135060938	0.229513474	0.910631369	183.8900399	1.098139197
	9361	1426958_at	6.566818165	-0.424066062	-0.134939405	0.318203735	0.910708084	183.8900399	1.098046693
	5291	1421955_a_at	7.820582392	-0.509688301	-0.134840809	0.264555432	0.910770325	183.8900399	1.097971654
	13502	1448898_at	7.160492092	-0.343711826	-0.134734719	0.39199908	0.910837302	183.8900399	1.097890917
	5910	1422666_at	5.919528378	-0.576286383	-0.134708212	0.233752204	0.910854037	183.8900399	1.097870745
	12871	1448201_at	5.99508841	-0.287498206	-0.13460853	0.468206503	0.910916974	183.8900399	1.097794891
	16459	1452846_at	4.59692213	-0.568503306	-0.13450893	0.236601842	0.910979864	183.8900399	1.097719104
	2572	1418488_s_at	6.436512539	-0.463757442	-0.134453594	0.289922234	0.911014806	183.8900399	1.097677001
	8082	1425245_a_at	5.625855215	-0.52180584	-0.134408588	0.257583526	0.911043226	183.8900399	1.097642759
	474	1416221_at	7.232870729	-0.345994508	-0.134297853	0.388150244	0.911113157	183.8900399	1.097558511
	1683	1417520_at	6.420647509	-0.342477221	-0.134018298	0.391320326	0.911289723	183.8900399	1.097345855
	14620	1450347_at	4.492418155	-0.627570128	-0.133918802	0.213392569	0.911352572	183.8900399	1.097270179
	12712	1440971_x_at	5.230841562	-0.59485535	-0.133850608	0.225013708	0.911395651	183.8900399	1.097218314
	16930	1455367_at	5.484402407	-0.702359982	-0.133607828	0.190226993	0.911549036	183.8900399	1.097033687
	5707	1422438_at	7.685847115	-0.459924441	-0.133349721	0.289938323	0.911712132	183.8900399	1.096837439
	16586	1453614_a_at	6.237992198	-0.347096441	-0.133191628	0.383730894	0.911812045	183.8900399	1.096717252
	3021	1418993_s_at	3.172381607	-0.580400339	-0.133174203	0.229452319	0.911823058	183.8900399	1.096704006
	13657	1449084_s_at	6.136920563	-0.498884207	-0.132759664	0.266113182	0.912085096	183.8900399	1.096388928
	14563	1450276_a_at	6.131020935	-0.364828601	-0.132447013	0.363039007	0.912282778	183.8900399	1.096151352
	246	1415983_at	7.08908522	-0.446068509	-0.132268925	0.296521549	0.912395398	183.8900399	1.09601605
	15333	1451201_s_at	8.546848861	-0.645623628	-0.132152972	0.204690421	0.912468732	183.8900399	1.095927964
	11888	1436871_at	6.533658767	-0.526891704	-0.132151355	0.250813125	0.912469755	183.8900399	1.095926735
	9607	1427327_at	4.925359465	-0.501692509	-0.131826726	0.262763991	0.912675098	183.8900399	1.095680162
	5189	1421835_at	6.24390809	-0.437380339	-0.131652739	0.301002873	0.912785172	183.8900399	1.095548033
	5385	1422064_a_at	6.304000128	-0.461965993	-0.131554728	0.284771454	0.912847186	183.8900399	1.095473608
	17293	1456605_at	8.183667072	-0.394649574	-0.131251398	0.332577067	0.913039134	183.8900399	1.095243306
	16422	1452705_at	7.544340229	-0.337750055	-0.131156317	0.388323601	0.913099309	183.8900399	1.095171127
	3542	1419570_at	5.948925232	-0.297173636	-0.131101039	0.441159722	0.913134297	183.8900399	1.095129165
	5366	1422041_at	5.875491843	-0.450231582	-0.1310816	0.291142615	0.9131466	183.8900399	1.09511441
	17051	1455871_s_at	8.187979506	-0.553233786	-0.131033336	0.236849844	0.913177149	183.8900399	1.095077774
	10763	1431692_a_at	5.969878972	-0.569814075	-0.13097331	0.229852711	0.913215145	183.8900399	1.095032212
	14613	1450339_a_at	5.340397649	-0.394697877	-0.130877571	0.331589245	0.913275749	183.8900399	1.094959547
	16322	1452534_a_at	7.213792461	-0.450044898	-0.130735827	0.290495075	0.913365482	183.8900399	1.094851973
	7628	1424684_at	7.002183953	-0.507491376	-0.130705368	0.257551901	0.913384765	183.8900399	1.094828859
	13730	1449164_at	6.685770112	-0.42270606	-0.13059699	0.30895462	0.913453383	183.8900399	1.094746616
	15989	1452029_a_at	5.884017831	-0.581144818	-0.13056448	0.224667718	0.913473968	183.8900399	1.094721947
	2571	1418487_at	6.231235604	-0.452582933	-0.130425509	0.288180352	0.913561964	183.8900399	1.0946165
	7856	1424970_at	6.185679547	-0.596361021	-0.130293933	0.218481638	0.913645286	183.8900399	1.094516674
	14501	1450200_s_at	5.733244398	-0.421108759	-0.130286601	0.309389434	0.91364993	183.8900399	1.094511111
	7196	1424169_at	8.009162331	-0.5817923	-0.129972852	0.223400777	0.913848647	183.8900399	1.094273109
	14628	1450358_at	4.508064054	-0.528791151	-0.129835634	0.245532917	0.913935569	183.8900399	1.094169036
	13247	1448612_at	6.446109765	-0.374442922	-0.129738781	0.3464848	0.913996927	183.8900399	1.094095583
	7074	1424030_at	6.85425027	-0.318939487	-0.129490374	0.406002955	0.914154314	183.8900399	1.093907215
	8374	1425638_at	4.783347223	-0.606062222	-0.129485284	0.213650148	0.91415754	183.8900399	1.093903355
	265	1416003_at	3.70779049	-0.547453876	-0.129424926	0.236412476	0.914195786	183.8900399	1.093857591
	7310	1424301_at	6.051739203	-0.606438174	-0.129315813	0.213238248	0.91426493	183.8900399	1.093774864
	8375	1425639_at	4.870706881	-0.619265854	-0.129236838	0.208693628	0.91431498	183.8900399	1.093714991
	7861	1424976_at	5.600211072	-0.404684418	-0.129185836	0.319226117	0.914347304	183.8900399	1.093676326
	1992	1417849_at	6.144950987	-0.49493054	-0.129055158	0.260754081	0.914430128	183.8900399	1.093577267
	12833	1448160_at	6.95715996	-0.437760234	-0.128617968	0.293809163	0.914707276	183.8900399	1.093245923
	11368	1434624_x_at	6.498366165	-0.402479499	-0.128538519	0.319366624	0.91475765	183.8900399	1.093185719
	16849	1454987_a_at	6.18069295	-0.63326824	-0.128518821	0.202945312	0.91477014	183.8900399	1.093170794
	1287	1417089_a_at	5.475368851	-0.334517373	-0.128424209	0.383908936	0.914830133	183.8900399	1.093099106
	14980	1450784_at	6.207105328	-0.411184434	-0.128373266	0.312203613	0.914862437	183.8900399	1.093060508
	8370	1425634_a_at	6.497752791	-0.425495758	-0.128321334	0.301580761	0.914895369	183.8900399	1.093021163
	8332	1425592_at	5.435559622	-0.594014454	-0.128288788	0.215969136	0.914916008	183.8900399	1.092996505
	225	1415957_a_at	6.717251459	-0.611995409	-0.128283002	0.209614321	0.914919678	183.8900399	1.092992122
	10008	1427986_a_at	6.93605502	-0.438165746	-0.12812199	0.292405309	0.915021793	183.8900399	1.092870145
	10235	1428577_at	4.435406909	-0.545367573	-0.128107585	0.23490136	0.91503093	183.8900399	1.092859233
	870	1416638_at	4.373530687	-0.519695537	-0.127938505	0.246179726	0.915138175	183.8900399	1.09273116
	14957	1450757_at	4.909186333	-0.275435775	-0.12776919	0.463880155	0.915245582	183.8900399	1.092602925
	2068	1417937_at	5.464910371	-0.467211061	-0.127692796	0.27330859	0.915294048	183.8900399	1.09254507
	1522	1417347_at	5.578069148	-0.403721917	-0.127662433	0.316213778	0.915313312	183.8900399	1.092522077
	9778	1427574_s_at	5.682683253	-0.488503274	-0.127581419	0.261167991	0.915364712	183.8900399	1.092460728
	3429	1419442_at	5.604528396	-0.306627346	-0.127440174	0.415619076	0.915454334	183.8900399	1.092353778
	17121	1456036_x_at	8.241715687	-0.402001834	-0.127357414	0.316808041	0.91550685	183.8900399	1.092291117
	11052	1433575_at	8.137399666	-0.521707761	-0.127137779	0.243695396	0.915646237	183.8900399	1.09212484
	939	1416715_at	6.59180018	-0.384744451	-0.127069377	0.330269551	0.915689651	183.8900399	1.092073061
	13822	1449271_a_at	6.596643207	-0.498733794	-0.127008462	0.254661833	0.915728315	183.8900399	1.092026951
	13738	1449174_at	4.989331382	-0.411764194	-0.126984005	0.308390111	0.915743839	183.8900399	1.092008439
	10323	1428895_at	4.269356459	-0.515966859	-0.126918406	0.245981702	0.915785479	183.8900399	1.091958787
	2943	1418912_at	6.504129762	-0.418078886	-0.126729525	0.303123476	0.915905383	183.8900399	1.091815834
	3140	1419124_at	5.671740102	-0.438964021	-0.126705265	0.288646127	0.915920785	183.8900399	1.091797474
	4761	1421326_at	5.693713792	-0.401193038	-0.12660527	0.315571951	0.915984271	183.8900399	1.091721803
	3170	1419155_a_at	7.877334359	-0.531067289	-0.126522668	0.238242255	0.916036717	183.8900399	1.091659298
	1721	1417561_at	6.651749404	-0.254669208	-0.126366403	0.496198199	0.916135943	183.8900399	1.091541062
	10464	1429752_x_at	5.564335303	-0.410210985	-0.126345261	0.308000676	0.916149369	183.8900399	1.091525066
	9721	1427501_at	4.655846756	-0.54447649	-0.126324566	0.232011057	0.916162511	183.8900399	1.091509408
	7617	1424671_at	7.147161696	-0.490729626	-0.12629706	0.257365876	0.916179978	183.8900399	1.091488598
	7077	1424033_at	6.765211085	-0.480837055	-0.126054376	0.262156119	0.916334107	183.8900399	1.091305008
	8333	1425593_at	5.521772567	-0.564656558	-0.125885761	0.222942174	0.91644121	183.8900399	1.091177469
	7133	1424097_at	6.819030169	-0.431841761	-0.125845148	0.291414956	0.916467009	183.8900399	1.091146752
	5190	1421836_at	6.353125346	-0.412476483	-0.125724972	0.304805189	0.916543353	183.8900399	1.091055864
	2771	1418712_at	6.341924771	-0.565787792	-0.125722844	0.222208477	0.916544705	183.8900399	1.091054254
	10940	1432418_a_at	5.453532034	-0.331197488	-0.125461448	0.378811593	0.916710785	183.8900399	1.090856589
	8302	1425548_a_at	6.343589622	-0.504747195	-0.125386503	0.248414461	0.916758408	183.8900399	1.090799922
	15120	1450947_at	5.423590536	-0.36685122	-0.125364238	0.341730465	0.916772556	183.8900399	1.090783088
	747	1416511_a_at	6.692793796	-0.640017711	-0.125305412	0.195784289	0.916809938	183.8900399	1.090738613
	2546	1418460_at	5.604253173	-0.508519989	-0.12519121	0.246187391	0.916882515	183.8900399	1.090652274
	14458	1450142_a_at	5.81515022	-0.564114527	-0.125187862	0.221919232	0.916884642	183.8900399	1.090649744
	13655	1449082_at	6.31269219	-0.308569719	-0.125129522	0.405514586	0.91692172	183.8900399	1.09060564
	10460	1429730_at	6.321973474	-0.715783795	-0.125066036	0.174725995	0.916962071	183.8900399	1.090557649
	1480	1417300_at	6.633236848	-0.398713924	-0.125038708	0.31360507	0.91697944	183.8900399	1.090536992
	3224	1419219_at	4.833800791	-0.52263627	-0.125034531	0.239238144	0.916982095	183.8900399	1.090533834
	15908	1451923_at	4.385639671	-0.511673032	-0.124874542	0.244051443	0.91708379	183.8900399	1.090412905
	11020	1433495_at	7.368179081	-0.620736848	-0.124481724	0.200538641	0.917333528	183.8900399	1.090116047
	7455	1424477_at	5.566805802	-0.40080366	-0.124383334	0.310334827	0.917396091	183.8900399	1.090041706
	5846	1422597_at	6.374818069	-0.396828285	-0.124347723	0.313353982	0.917418736	183.8900399	1.0900148
	4458	1420970_at	5.44267641	-0.420159735	-0.124189835	0.295577669	0.917519144	183.8900399	1.089895515
	11864	1436801_x_at	6.74907587	-0.619804638	-0.124164674	0.200328728	0.917535146	183.8900399	1.089876508
	767	1416531_at	8.238658604	-0.403261033	-0.124129692	0.307814745	0.917557394	183.8900399	1.089850081
	1874	1417728_at	6.365830944	-0.588073586	-0.124033013	0.210914104	0.917618884	183.8900399	1.089777049
	2775	1418717_at	4.610943594	-0.589703601	-0.124009689	0.210291559	0.917633719	183.8900399	1.089759431
	17344	1456757_at	4.8393809	-0.574356326	-0.123982849	0.215863992	0.917650791	183.8900399	1.089739157
	10586	1430700_a_at	7.386499207	-0.34875111	-0.123892894	0.35524731	0.917708011	183.8900399	1.089671212
	9562	1427255_s_at	6.366458558	-0.548642406	-0.123786179	0.225622696	0.917775896	183.8900399	1.089590612
	2948	1418917_at	6.296825995	-0.500124514	-0.123740894	0.247420173	0.917804704	183.8900399	1.089556412
	212	1415943_at	8.049903952	-0.353682896	-0.123570113	0.349381081	0.917913357	183.8900399	1.089427441
	17621	1460569_x_at	7.735538026	-0.329729825	-0.123496155	0.374537412	0.917960413	183.8900399	1.089371595
	314	1416053_at	2.772247712	-0.422531408	-0.123464576	0.292202127	0.917980507	183.8900399	1.08934775
	15658	1451593_at	5.430048043	-0.328350705	-0.123444267	0.375952497	0.917993429	183.8900399	1.089332416
	5466	1422161_at	4.364691775	-0.478219807	-0.123419193	0.258080471	0.918009385	183.8900399	1.089313483
	12984	1448328_at	6.5219119	-0.484658457	-0.123282051	0.254368925	0.918096655	183.8900399	1.089209938
	2540	1418454_at	6.440023867	-0.296795902	-0.123167366	0.414990117	0.91816964	183.8900399	1.089123356
	15284	1451139_at	5.323581215	-0.335211242	-0.123131807	0.367326007	0.918192271	183.8900399	1.089096513
	15744	1451701_x_at	7.751176551	-0.332054306	-0.123098842	0.370719006	0.918213251	183.8900399	1.089071627
	13915	1449370_at	7.743588974	-0.486695691	-0.123040713	0.252808305	0.918250249	183.8900399	1.089027747
	7445	1424464_s_at	5.669786139	-0.418077955	-0.122955517	0.294097106	0.918304476	183.8900399	1.088963438
	2129	1418004_a_at	9.055316538	-0.503656213	-0.122934374	0.244083903	0.918317934	183.8900399	1.08894748
	11093	1433689_s_at	7.212919319	-0.370903065	-0.12291679	0.33139869	0.918329127	183.8900399	1.088934207
	15636	1451569_at	4.794254878	-0.568154084	-0.12286899	0.216259979	0.918359554	183.8900399	1.088898129
	13431	1448818_at	5.470564308	-0.340057225	-0.122727863	0.360903561	0.918449394	183.8900399	1.088791616
	5106	1421734_at	4.717013459	-0.495701851	-0.122588245	0.247302374	0.918538282	183.8900399	1.088686252
	4898	1421492_at	4.434353345	-0.525450026	-0.122491601	0.233117508	0.918599816	183.8900399	1.088613325
	10767	1431702_at	5.059300781	-0.475509267	-0.122469497	0.257554385	0.91861389	183.8900399	1.088596646
	4883	1421473_at	5.05549841	-0.536669821	-0.122414944	0.22810104	0.918648626	183.8900399	1.088555484
	13739	1449175_at	4.688611667	-0.427959222	-0.122366451	0.285930165	0.918679505	183.8900399	1.088518895
	4161	1420624_a_at	7.911389936	-0.588169366	-0.122352946	0.208023323	0.918688105	183.8900399	1.088508706
	8917	1426332_a_at	7.621822977	-0.328210026	-0.12204472	0.371849457	0.9188844	183.8900399	1.088276175
	1534	1417359_at	5.7685383	-0.486694902	-0.121988249	0.250646243	0.918920368	183.8900399	1.088233578
	2776	1418718_at	7.825544759	-0.497510624	-0.121937389	0.245095045	0.918952764	183.8900399	1.088195214
	9070	1426541_a_at	6.51489182	-0.407876495	-0.121805119	0.298632357	0.91903702	183.8900399	1.08809545
	10499	1430018_at	6.091299947	-0.542701861	-0.12177589	0.224388192	0.91905564	183.8900399	1.088073406
	7889	1425014_at	4.602931896	-0.579428034	-0.121678612	0.209997799	0.919117612	183.8900399	1.088000042
	16720	1454240_at	6.045676531	-0.324195612	-0.121640357	0.375206673	0.919141984	183.8900399	1.087971192
	14493	1450191_a_at	6.246710007	-0.461148639	-0.121621719	0.263736481	0.919153858	183.8900399	1.087957137
	3172	1419157_at	7.709103608	-0.499461283	-0.121616577	0.243495504	0.919157134	183.8900399	1.087953259
	15994	1452035_at	7.538306387	-0.399268961	-0.121609408	0.304580169	0.919161702	183.8900399	1.087947853
	6993	1423933_a_at	9.327472734	-0.282889643	-0.121407751	0.42917001	0.919290189	183.8900399	1.087795793
	17425	1460208_at	5.957874772	-0.319016482	-0.121388249	0.380507767	0.919302616	183.8900399	1.087781088
	9561	1427254_at	6.30097245	-0.545762721	-0.121154945	0.221991976	0.919451292	183.8900399	1.087605193
	12122	1437491_at	5.184634543	-0.524483568	-0.121051991	0.230802256	0.919516909	183.8900399	1.087527582
	13859	1449310_at	5.961574587	-0.292987745	-0.120915013	0.412696487	0.919604217	183.8900399	1.08742433
	15014	1450826_a_at	7.36193103	-0.247106246	-0.120900195	0.48926402	0.919613662	183.8900399	1.087413162
	8117	1425290_at	4.638953792	-0.362580213	-0.120799827	0.333167179	0.919677642	183.8900399	1.087337513
	2547	1418461_at	5.737052767	-0.479907224	-0.120726202	0.251561543	0.919724577	183.8900399	1.087282024
	13719	1449152_at	6.958285358	-0.316087118	-0.120645032	0.381682849	0.919776325	183.8900399	1.087220852
	14934	1450732_a_at	5.66049243	-0.470503772	-0.12063985	0.256405701	0.919779629	183.8900399	1.087216947
	6504	1423365_at	4.317671336	-0.510818151	-0.120507017	0.235909818	0.919864319	183.8900399	1.087116849
	3383	1419394_s_at	6.799307886	-0.20461036	-0.120282805	0.58786273	0.920007288	183.8900399	1.086947911
	15699	1451644_a_at	4.811894915	-0.343802771	-0.120281455	0.34985598	0.920008149	183.8900399	1.086946894
	14422	1450101_a_at	5.213907685	-0.52163718	-0.120256915	0.230537469	0.920023798	183.8900399	1.086928406
	15052	1450869_at	5.241498374	-0.464449926	-0.120192134	0.258783838	0.920065111	183.8900399	1.086879601
	8056	1425214_at	6.054712422	-0.380509377	-0.120168338	0.315809137	0.920080287	183.8900399	1.086861673
	10670	1431232_a_at	5.038294231	-0.501901568	-0.120149898	0.239389365	0.920092047	183.8900399	1.086847781
	9849	1427706_a_at	4.605111801	-0.463180243	-0.119766187	0.25857361	0.920336794	183.8900399	1.086558754
	5977	1422745_at	5.084817214	-0.539390707	-0.119745758	0.222001893	0.920349827	183.8900399	1.086543367
	213	1415944_at	7.879962482	-0.338384192	-0.119579005	0.353382362	0.920456211	183.8900399	1.086417787
	9567	1427262_at	7.887241185	-0.294559677	-0.119576809	0.405951046	0.920457612	183.8900399	1.086416133
	11378	1434651_a_at	7.753828402	-0.324887905	-0.119559331	0.368001791	0.920468764	183.8900399	1.086402972
	7134	1424098_at	6.588268707	-0.398805979	-0.119425987	0.299458869	0.920553843	183.8900399	1.086302564
	11054	1433579_at	6.543134989	-0.275875621	-0.119192186	0.432050451	0.920703039	183.8900399	1.086126533
	15756	1451715_at	5.720475935	-0.40318237	-0.119114187	0.29543501	0.920752818	183.8900399	1.086067814
	5890	1422646_at	4.725001045	-0.517793484	-0.119015465	0.229851222	0.920815826	183.8900399	1.085993498
	16083	1452141_a_at	8.360153695	-0.42276664	-0.118988245	0.281451359	0.9208332	183.8900399	1.085973008
	11576	1435504_at	5.48431057	-0.355578523	-0.118863408	0.334281742	0.920912883	183.8900399	1.085879042
	16539	1453278_a_at	5.863396723	-0.394059212	-0.118676744	0.30116475	0.921032044	183.8900399	1.085738554
	7076	1424032_at	5.953031301	-0.400572865	-0.118541819	0.295930727	0.921118186	183.8900399	1.085637018
	13071	1448421_s_at	4.288660163	-0.297623762	-0.118526688	0.398243364	0.921127846	183.8900399	1.085625632
	9543	1427231_at	4.236102529	-0.333591618	-0.118506319	0.355243695	0.921140852	183.8900399	1.085610304
	8929	1426348_at	7.394041726	-0.399730034	-0.118456845	0.296342118	0.921172441	183.8900399	1.085573076
	3148	1419133_at	6.083965524	-0.407927452	-0.118350514	0.290126379	0.921240336	183.8900399	1.085493069
	14717	1450465_at	4.414419293	-0.501816829	-0.118300907	0.235745198	0.921272014	183.8900399	1.085455745
	8283	1425519_a_at	7.305331557	-0.298840654	-0.118149188	0.395358482	0.921368903	183.8900399	1.0853416
	6664	1423557_at	6.479428019	-0.483479017	-0.11791829	0.243895362	0.921516377	183.8900399	1.085167909
	4514	1421035_a_at	5.24162431	-0.515660253	-0.117794649	0.22843461	0.921595356	183.8900399	1.085074913
	15757	1451716_at	5.992291029	-0.388056676	-0.117792066	0.30354346	0.921597005	183.8900399	1.085072971
	6302	1423136_at	5.263346046	-0.455551215	-0.117388123	0.257683701	0.921855081	183.8900399	1.084769201
	13477	1448871_at	6.639743648	-0.404838746	-0.117270659	0.289672518	0.921930142	183.8900399	1.084680883
	10014	1427994_at	5.389061156	-0.460118285	-0.117222819	0.254766704	0.921960713	183.8900399	1.084644915
	9824	1427668_at	4.447837852	-0.4574489	-0.117194821	0.256192158	0.921978606	183.8900399	1.084623866
	8891	1426302_at	6.28650597	-0.280144494	-0.117191307	0.418324505	0.921980852	183.8900399	1.084621224
	12635	1439268_x_at	6.325729135	-0.308389605	-0.117181625	0.379979167	0.921987039	183.8900399	1.084613946
	9524	1427209_at	5.294977033	-0.477014578	-0.117096564	0.245477956	0.922041401	183.8900399	1.084549998
	6462	1423319_at	5.085894171	-0.476409402	-0.117091418	0.245778982	0.92204469	183.8900399	1.08454613
	16951	1455477_s_at	5.654487438	-0.375092177	-0.116840149	0.311497162	0.922205293	183.8900399	1.084357255
	13806	1449251_at	4.277827237	-0.395484613	-0.116767098	0.295250672	0.92225199	183.8900399	1.08430235
	6205	1423017_a_at	5.660346514	-0.416490141	-0.116752545	0.280324872	0.922261293	183.8900399	1.084291413
	14473	1450165_at	7.100646997	-0.417124592	-0.116668935	0.279698051	0.922314743	183.8900399	1.084228575
	12001	1437145_s_at	6.002944985	-0.366882216	-0.116541137	0.317652727	0.922396449	183.8900399	1.084132535
	8360	1425622_at	4.265305462	-0.388834304	-0.116346131	0.299217764	0.922521135	183.8900399	1.083986005
	4669	1421213_at	5.242480023	-0.503790417	-0.11627059	0.230791587	0.922569441	183.8900399	1.083929248
	2790	1418734_at	4.838281789	-0.330772013	-0.116202296	0.351306312	0.922613114	183.8900399	1.083877938
	16640	1453887_a_at	5.760294113	-0.434758631	-0.116100857	0.267046698	0.922677987	183.8900399	1.083801731
	13331	1448709_at	6.632395545	-0.549475013	-0.116072592	0.211242712	0.922696064	183.8900399	1.083780498
	12047	1437279_x_at	8.038681736	-0.324044516	-0.116068361	0.358186469	0.92269877	183.8900399	1.08377732
	4224	1420697_at	5.450516113	-0.405752457	-0.116060804	0.28603845	0.922703603	183.8900399	1.083771643
	14757	1450513_at	4.741776268	-0.455475396	-0.116036009	0.254758017	0.922719462	183.8900399	1.083753016
	15818	1451798_at	5.663675952	-0.393914209	-0.115938838	0.294325099	0.922781612	183.8900399	1.083680024
	9525	1427210_at	5.445704534	-0.483511304	-0.115933135	0.23977337	0.92278526	183.8900399	1.08367574
	1609	1417440_at	6.516002755	-0.550600722	-0.115804396	0.210323728	0.922867608	183.8900399	1.083579043
	10028	1428018_a_at	5.979356467	-0.444728684	-0.115779743	0.260337926	0.922883379	183.8900399	1.083560527
	12342	1438192_s_at	5.739826733	-0.465855404	-0.115693659	0.248346716	0.922938448	183.8900399	1.083495874
	3511	1419534_at	4.041366351	-0.442999997	-0.115615593	0.260983283	0.92298839	183.8900399	1.083437246
	16909	1455269_a_at	5.782915201	-0.333911671	-0.115510981	0.345932745	0.923055321	183.8900399	1.083358687
	10488	1429894_a_at	5.865339694	-0.381939415	-0.115506781	0.302421738	0.923058007	183.8900399	1.083355533
	9568	1427263_at	7.475445788	-0.288101275	-0.115489017	0.400862568	0.923069374	183.8900399	1.083342194
	8167	1425359_at	5.103331227	-0.385985821	-0.115451688	0.299108625	0.923093257	183.8900399	1.083314164
	5798	1422542_at	4.359068766	-0.348292838	-0.115436676	0.331435688	0.923102863	183.8900399	1.083302891
	6665	1423558_at	6.421216852	-0.473852365	-0.115430995	0.243601179	0.923106498	183.8900399	1.083298625
	3454	1419469_at	5.390968062	-0.36813339	-0.115357318	0.313357389	0.923153641	183.8900399	1.083243303
	11021	1433496_at	7.25929225	-0.539902506	-0.11535663	0.213661964	0.923154082	183.8900399	1.083242787
	882	1416652_at	4.351027447	-0.288316534	-0.115313599	0.399954861	0.923181617	183.8900399	1.083210478
	5899	1422655_at	5.095675574	-0.487015924	-0.115241264	0.236627302	0.923227905	183.8900399	1.083156168
	8523	1425835_a_at	5.065168156	-0.435205767	-0.11518818	0.264675214	0.923261876	183.8900399	1.083116314
	16956	1455494_at	6.400144097	-0.27636189	-0.115125651	0.416575712	0.923301892	183.8900399	1.083069371
	16274	1452461_a_at	5.850091395	-0.402800808	-0.115111565	0.285777889	0.923310908	183.8900399	1.083058796
	8568	1425896_a_at	5.82492287	-0.306715067	-0.115053942	0.375116695	0.923347786	183.8900399	1.083015539
	11636	1435792_at	5.063207245	-0.259941221	-0.11498076	0.442333692	0.923394625	183.8900399	1.082960603
	10815	1431821_a_at	5.554106958	-0.446318055	-0.114948832	0.257549143	0.923415061	183.8900399	1.082936637
	14931	1450728_at	4.841065623	-0.454369638	-0.11492678	0.25293675	0.923429176	183.8900399	1.082920083
	7834	1424941_at	4.068995641	-0.384437477	-0.114917984	0.29892503	0.923434806	183.8900399	1.082913481
	6760	1423669_at	6.627810076	-0.269392793	-0.114866642	0.426390923	0.923467669	183.8900399	1.082874943
	11862	1436791_at	5.386648171	-0.316864759	-0.114840116	0.362426281	0.923484649	183.8900399	1.082855033
	17049	1455867_at	7.514335066	-0.444823354	-0.114729654	0.257921831	0.923555359	183.8900399	1.082772126
	1965	1417822_at	7.044914057	-0.302172169	-0.114552309	0.37909616	0.923668895	183.8900399	1.082639033
	2362	1418261_at	5.857929825	-0.424674014	-0.11452323	0.26967327	0.923687513	183.8900399	1.082617212
	6724	1423630_at	6.154732989	-0.420309772	-0.114520371	0.272466591	0.923689344	183.8900399	1.082615066
	14376	1450043_at	5.460878046	-0.547887618	-0.114512416	0.209007125	0.923694437	183.8900399	1.082609097
	11006	1433474_at	4.249075787	-0.371608514	-0.114433409	0.307940762	0.923745023	183.8900399	1.082549811
	5894	1422650_a_at	7.010548567	-0.558505586	-0.114381225	0.204798712	0.923778436	183.8900399	1.082510655
	17568	1460393_a_at	6.271109024	-0.405137561	-0.114371566	0.282303043	0.923784621	183.8900399	1.082503408
	1845	1417689_a_at	5.624425345	-0.364110069	-0.114319475	0.313969552	0.923817976	183.8900399	1.082464323
	9578	1427278_at	5.622794878	-0.351506479	-0.114246511	0.325019643	0.9238647	183.8900399	1.082409578
	1023	1416805_at	5.399231584	-0.349840816	-0.114087895	0.326113735	0.923966279	183.8900399	1.08229058
	7661	1424727_at	4.76127211	-0.410517413	-0.11400447	0.277709219	0.924019709	183.8900399	1.082227998
	497	1416246_a_at	5.817189906	-0.329594528	-0.114002769	0.34588793	0.924020799	183.8900399	1.082226722
	8389	1425663_at	5.665463497	-0.398976333	-0.113978167	0.285676511	0.924036556	183.8900399	1.082208267
	16257	1452431_s_at	7.995734964	-0.332877438	-0.113908645	0.34219395	0.924081085	183.8900399	1.082156118
	9749	1427537_at	7.213806872	-0.335311977	-0.113829448	0.339473255	0.924131815	183.8900399	1.082096714
	1964	1417821_at	6.963343942	-0.296239019	-0.113656476	0.383664774	0.92424262	183.8900399	1.081966984
	8853	1426258_at	7.327091915	-0.379604434	-0.113629292	0.29933605	0.924260035	183.8900399	1.081946597
	14774	1450534_x_at	5.129437026	-0.31937908	-0.113553724	0.35554528	0.924308449	183.8900399	1.081889927
	17565	1460390_at	6.941395228	-0.378671827	-0.113550388	0.299864896	0.924310586	183.8900399	1.081887425
	10707	1431382_a_at	5.43993656	-0.373835536	-0.113536453	0.303706958	0.924319514	183.8900399	1.081876975
	13286	1448656_at	5.988517884	-0.446316585	-0.113523274	0.254355938	0.924327958	183.8900399	1.081867092
	6425	1423276_at	5.414771856	-0.344775591	-0.11346065	0.329085508	0.924368082	183.8900399	1.081820132
	9175	1426673_at	5.262206098	-0.489157243	-0.113309309	0.23164189	0.924465055	183.8900399	1.081706653
	7094	1424051_at	7.235434759	-0.364526689	-0.113232806	0.310629673	0.924514078	183.8900399	1.081649294
	10604	1430820_a_at	5.10473952	-0.437328652	-0.11315013	0.258730202	0.92456706	183.8900399	1.08158731
	3139	1419123_a_at	7.949407886	-0.366814348	-0.113075096	0.308262469	0.924615148	183.8900399	1.081531059
	9666	1427416_x_at	6.499328226	-0.406631113	-0.113036472	0.277982842	0.924639902	183.8900399	1.081502104
	490	1416239_at	6.11716652	-0.368712798	-0.113012001	0.306504145	0.924655586	183.8900399	1.08148376
	17659	1460670_at	7.08531601	-0.511387327	-0.112913243	0.220797891	0.924718885	183.8900399	1.081409731
	3893	1420280_x_at	3.736347171	-0.39644066	-0.112882224	0.284739269	0.924738767	183.8900399	1.08138648
	1600	1417431_a_at	6.059166735	-0.632132198	-0.112729081	0.178331497	0.924836934	183.8900399	1.081271696
	9072	1426543_x_at	6.360581274	-0.402438708	-0.112728138	0.280112564	0.924837538	183.8900399	1.081270989
	15953	1451987_at	5.80257067	-0.459164367	-0.112446347	0.244893453	0.925018198	183.8900399	1.081059813
	6616	1423501_at	6.390707914	-0.461774773	-0.112432735	0.243479595	0.925026926	183.8900399	1.081049613
	5151	1421786_at	5.992438048	-0.458022384	-0.11237648	0.245351502	0.925062996	183.8900399	1.081007461
	11263	1434273_at	5.664900967	-0.302445942	-0.112372634	0.371546178	0.925065462	183.8900399	1.081004579
	12389	1438376_s_at	4.404208408	-0.427306815	-0.112356427	0.262940874	0.925075854	183.8900399	1.080992435
	9579	1427279_at	5.482112009	-0.366286067	-0.112269102	0.306506613	0.92513185	183.8900399	1.080927005
	10258	1428662_a_at	6.901502891	-0.331925363	-0.112250005	0.33817845	0.925144096	183.8900399	1.080912697
	7708	1424784_at	4.494345289	-0.358682885	-0.112194206	0.31279498	0.925179878	183.8900399	1.080870892
	1129	1416916_at	6.301568849	-0.375165981	-0.112159377	0.298959349	0.925202213	183.8900399	1.080844799
	5712	1422443_at	7.355154565	-0.595089171	-0.112154875	0.188467343	0.925205101	183.8900399	1.080841425
	9071	1426542_at	6.319637694	-0.407372283	-0.112081002	0.275131633	0.925252477	183.8900399	1.080786082
	17260	1456515_s_at	3.909179541	-0.375535909	-0.112050962	0.29837616	0.925271743	183.8900399	1.080763579
	14112	1449621_s_at	4.427017133	-0.502225865	-0.112038011	0.223082917	0.925280049	183.8900399	1.080753876
	6883	1423803_s_at	8.021030853	-0.570610676	-0.111972146	0.196232126	0.925322293	183.8900399	1.080704537
	5449	1422141_s_at	4.922434672	-0.258729279	-0.111901709	0.432505009	0.925367471	183.8900399	1.080651775
	14772	1450532_at	5.677762522	-0.350160923	-0.111892908	0.319547101	0.925373117	183.8900399	1.080645182
	136	1415856_at	6.726280733	-0.243057139	-0.111863822	0.460236727	0.925391773	183.8900399	1.080623396
	17220	1456375_x_at	4.357248934	-0.421123895	-0.111778535	0.265429096	0.925446481	183.8900399	1.080559515
	8828	1426230_at	5.867722033	-0.578651384	-0.111762342	0.193142789	0.925456868	183.8900399	1.080547387
	3320	1419327_at	6.865231582	-0.310927413	-0.111761811	0.359446632	0.925457208	183.8900399	1.080546989
	10501	1430022_at	7.082840192	-0.486518318	-0.111742692	0.229678284	0.925469473	183.8900399	1.08053267
	15330	1451197_s_at	7.096351115	-0.542418717	-0.111721177	0.205968513	0.925483275	183.8900399	1.080516555
	9460	1427102_at	5.255619369	-0.275946785	-0.111698317	0.404782094	0.925497939	183.8900399	1.080499435
	8203	1425406_at	4.995955415	-0.366694236	-0.111545019	0.304190816	0.925596286	183.8900399	1.080384629
	12831	1448158_at	7.812909307	-0.314482367	-0.111509162	0.354580015	0.925619291	183.8900399	1.080357777
	2955	1418925_at	5.192117095	-0.236871749	-0.111414524	0.470358009	0.925680012	183.8900399	1.08028691
	4130	1420591_at	5.02123411	-0.469402563	-0.111272758	0.237051876	0.925770978	183.8900399	1.080180761
	1546	1417373_a_at	8.883563921	-0.471693713	-0.111262214	0.235878095	0.925777744	183.8900399	1.080172867
	7693	1424762_at	6.154306973	-0.509627343	-0.111192903	0.218184728	0.925822222	183.8900399	1.080120973
	15949	1451983_at	7.393724677	-0.387464577	-0.111140779	0.286841136	0.925855672	183.8900399	1.08008195
	45	1415742_at	7.02251195	-0.539192214	-0.111123777	0.206093068	0.925866583	183.8900399	1.080069221
	15301	1451161_a_at	5.753614907	-0.383078298	-0.111077495	0.289960292	0.925896286	183.8900399	1.080034573
	11337	1434523_x_at	6.388932717	-0.284593075	-0.110999766	0.390029751	0.925946173	183.8900399	1.079976385
	8842	1426246_at	6.791918268	-0.314553932	-0.110935702	0.352676254	0.925987291	183.8900399	1.079928429
	12842	1448169_at	8.88678069	-0.317424725	-0.110868494	0.349274915	0.926030429	183.8900399	1.079878121
	3455	1419470_at	5.399142379	-0.35255154	-0.110809204	0.314306397	0.926068486	183.8900399	1.079833743
	13517	1448916_at	6.767226605	-0.551016107	-0.110751311	0.20099469	0.926105649	183.8900399	1.079790412
	11542	1435336_at	6.052140208	-0.408472166	-0.110728621	0.271079966	0.926120215	183.8900399	1.079773429
	5968	1422733_at	4.768929498	-0.432153983	-0.110542738	0.255794791	0.926239548	183.8900399	1.079634315
	17594	1460432_a_at	6.416588409	-0.279563981	-0.110533351	0.395377654	0.926245574	183.8900399	1.079627291
	14935	1450733_at	5.301564884	-0.475425926	-0.110515255	0.232455255	0.926257192	183.8900399	1.079613749
	5973	1422741_a_at	4.866957998	-0.407877021	-0.110275858	0.27036546	0.926410905	183.8900399	1.079434616
	17585	1460416_s_at	4.876554436	-0.259680835	-0.110273382	0.424649675	0.926412496	183.8900399	1.079432763
	4573	1421099_at	5.011948788	-0.494791921	-0.110211457	0.222743041	0.926452261	183.8900399	1.079386431
	1045	1416827_at	5.753493337	-0.441269074	-0.110194455	0.24972168	0.92646318	183.8900399	1.079373711
	11541	1435335_a_at	6.045154108	-0.371769245	-0.110164947	0.296326145	0.926482129	183.8900399	1.079351635
	3894	1420281_at	3.711271779	-0.386628389	-0.110038902	0.284611542	0.926563077	183.8900399	1.079257338
	12268	1437968_at	5.587945691	-0.376083814	-0.110024186	0.292552304	0.926572528	183.8900399	1.079246329
	7042	1423992_at	7.12468422	-0.560594405	-0.110011782	0.196241313	0.926580495	183.8900399	1.07923705
	9360	1426955_at	7.228027271	-0.269967266	-0.109803065	0.406727327	0.926714555	183.8900399	1.079080926
	9615	1427339_at	4.858322748	-0.292088857	-0.109762189	0.375783556	0.926740811	183.8900399	1.079050354
	3578	1419609_at	5.380575389	-0.322781917	-0.109760579	0.340045627	0.926741845	183.8900399	1.079049149
	13584	1448995_at	5.849500841	-0.28679395	-0.109711459	0.382544539	0.926773399	183.8900399	1.079012411
	9069	1426540_at	6.454613106	-0.418325882	-0.109618718	0.262041444	0.926832977	183.8900399	1.078943051
	16044	1452097_a_at	6.494691587	-0.399618938	-0.109543311	0.274119418	0.926881422	183.8900399	1.078886658
	2363	1418262_at	5.722653051	-0.398579676	-0.109464263	0.274635838	0.926932209	183.8900399	1.078827546
	8512	1425822_a_at	5.146994476	-0.439307774	-0.109385993	0.24899626	0.926982499	183.8900399	1.078769017
	3731	1419822_at	5.514042326	-0.281289975	-0.109384397	0.388867029	0.926983525	183.8900399	1.078767824
	5356	1422030_at	4.326761697	-0.499036097	-0.109369248	0.219160996	0.926993258	183.8900399	1.078756497
	8530	1425842_at	4.134282569	-0.366029813	-0.109223046	0.298399318	0.927087204	183.8900399	1.078647182
	17038	1455826_a_at	6.344007729	-0.412492522	-0.109007152	0.264264553	0.92722595	183.8900399	1.078485778
	16174	1452295_at	6.922306173	-0.340723052	-0.10900322	0.319917363	0.927228477	183.8900399	1.078482839
	6595	1423476_at	3.626182929	-0.386664733	-0.108964374	0.281805825	0.927253444	183.8900399	1.0784538
	4904	1421500_at	6.879380292	-0.427471288	-0.108920016	0.254800775	0.927281954	183.8900399	1.078420641
	15038	1450852_s_at	6.045848819	-0.404171236	-0.108875154	0.269378779	0.927310789	183.8900399	1.078387108
	14101	1449586_at	7.258361298	-0.249265774	-0.108804997	0.436501951	0.927355885	183.8900399	1.078334668
	12054	1437308_s_at	6.113025038	-0.401329326	-0.108804271	0.271109695	0.927356351	183.8900399	1.078334125
	16244	1452409_at	7.719551551	-0.474810401	-0.108614094	0.228752559	0.927478604	183.8900399	1.078191988
	10037	1428031_at	3.913391972	-0.495143386	-0.108483127	0.219094368	0.927562804	183.8900399	1.078094115
	15429	1451318_a_at	5.979658918	-0.39682233	-0.108347312	0.273037337	0.927650128	183.8900399	1.077992628
	17300	1456620_at	5.98080075	-0.371827144	-0.108306586	0.291282085	0.927676316	183.8900399	1.077962197
	8642	1426000_at	5.148777899	-0.409284155	-0.108176821	0.264307377	0.92775976	183.8900399	1.077865244
	9508	1427176_s_at	5.827971135	-0.398039126	-0.108147093	0.271699654	0.927778878	183.8900399	1.077843033
	13366	1448749_at	4.785594178	-0.388467981	-0.10810086	0.278274825	0.927808611	183.8900399	1.077808493
	16958	1455505_at	6.895198501	-0.42964676	-0.10802034	0.25141663	0.927860395	183.8900399	1.07774834
	5341	1422013_at	5.072125228	-0.354139386	-0.107989612	0.304935334	0.927880158	183.8900399	1.077725385
	15269	1451121_a_at	7.872235479	-0.530269264	-0.107916564	0.203512765	0.92792714	183.8900399	1.077670818
	14006	1449475_at	4.461899987	-0.361683876	-0.107856583	0.298206777	0.92796572	183.8900399	1.077626014
	7763	1424856_at	3.828273555	-0.481409945	-0.107710222	0.223739088	0.928059867	183.8900399	1.077516695
	9298	1426858_at	7.837343479	-0.30341417	-0.107660747	0.354830978	0.928091694	183.8900399	1.077479743
	11529	1435288_at	5.318431686	-0.304021754	-0.107590304	0.353890149	0.928137011	183.8900399	1.077427134
	12249	1437889_x_at	7.124140041	-0.329739653	-0.107434036	0.325814729	0.928237549	183.8900399	1.077310437
	7986	1425128_at	4.550682619	-0.430901447	-0.107141328	0.248644623	0.928425898	183.8900399	1.077091884
	137	1415857_at	6.836564197	-0.231409574	-0.107007349	0.462415394	0.928512122	183.8900399	1.076991862
	5554	1422259_a_at	4.569735228	-0.396782879	-0.106962882	0.269575346	0.928540742	183.8900399	1.076958667
	8490	1425797_a_at	5.556009867	-0.385678457	-0.106897473	0.277167342	0.928582841	183.8900399	1.076909841
	13813	1449259_at	6.27485672	-0.368342496	-0.106869517	0.290136267	0.928600835	183.8900399	1.076888974
	5978	1422746_s_at	5.206924279	-0.476131584	-0.106819949	0.224349638	0.92863274	183.8900399	1.076851974
	4093	1420549_at	6.132185337	-0.281951402	-0.106767146	0.378672158	0.928666729	183.8900399	1.076812562
	5377	1422053_at	6.395683385	-0.314378473	-0.106567001	0.338976776	0.928795572	183.8900399	1.076663187
	8836	1426239_s_at	5.790360405	-0.431268432	-0.106462055	0.246857981	0.928863138	183.8900399	1.076584869
	14214	1449851_at	6.262890848	-0.4364306	-0.106454144	0.243919983	0.928868231	183.8900399	1.076578967
	3579	1419610_at	4.999766646	-0.310232709	-0.106427081	0.34305564	0.928885656	183.8900399	1.076558771
	9748	1427536_at	5.389439344	-0.468987463	-0.106382188	0.226833757	0.92891456	183.8900399	1.076525272
	16997	1455694_at	5.003862565	-0.507041985	-0.106306915	0.209660972	0.928963028	183.8900399	1.076469106
	9569	1427267_at	4.733065394	-0.465973984	-0.106230739	0.227975687	0.92901208	183.8900399	1.076412268
	3513	1419537_at	3.813719594	-0.356283698	-0.106180989	0.298023709	0.929044116	183.8900399	1.07637515
	12732	1446148_x_at	5.812629712	-0.468537057	-0.106147449	0.226550809	0.929065715	183.8900399	1.076350126
	9263	1426809_at	5.895822515	-0.503159808	-0.106074753	0.210817222	0.929112531	183.8900399	1.076295891
	861	1416627_at	6.623073142	-0.315894427	-0.106028714	0.335646043	0.929142181	183.8900399	1.076261546
	12305	1438097_at	5.971686899	-0.456767614	-0.105873474	0.231788487	0.929242166	183.8900399	1.076145742
	9299	1426859_at	7.668315516	-0.30761667	-0.105751029	0.343775353	0.929321037	183.8900399	1.07605441
	15553	1451466_at	5.907642832	-0.421749799	-0.105579592	0.25033703	0.929431475	183.8900399	1.075926549
	8860	1426268_at	6.008037103	-0.209958408	-0.10546019	0.502290864	0.929508401	183.8900399	1.075837506
	5390	1422073_a_at	5.885048584	-0.400986617	-0.105357592	0.262745907	0.929574506	183.8900399	1.075761
	1547	1417374_at	8.707469589	-0.446200176	-0.105350315	0.236105498	0.929579195	183.8900399	1.075755573
	15510	1451416_a_at	5.696815155	-0.355645645	-0.105273699	0.296007278	0.929628562	183.8900399	1.075698446
	16796	1454787_at	6.175026021	-0.433691942	-0.105075149	0.242280611	0.929756511	183.8900399	1.075550414
	5948	1422706_at	7.107737456	-0.336177926	-0.10506949	0.312541312	0.929760158	183.8900399	1.075546195
	11391	1434714_at	5.379923885	-0.325038173	-0.105018173	0.323094892	0.92979323	183.8900399	1.075507938
	5167	1421809_at	6.048475754	-0.523358298	-0.104966671	0.200563689	0.929826423	183.8900399	1.075469545
	5443	1422135_at	4.67292622	-0.37950998	-0.104953588	0.276550273	0.929834855	183.8900399	1.075459792
	1901	1417756_a_at	6.259692035	-0.334390105	-0.104948847	0.313851531	0.929837911	183.8900399	1.075456257
	16772	1454698_at	6.876054815	-0.415665157	-0.104845112	0.252234547	0.929904772	183.8900399	1.075378932
	3066	1419045_at	5.339165615	-0.430994045	-0.104703195	0.242934204	0.92999625	183.8900399	1.075273153
	6925	1423852_at	5.111889111	-0.240890886	-0.104664727	0.43449019	0.930021049	183.8900399	1.075244481
	9462	1427104_at	4.602736211	-0.350033865	-0.104633174	0.298923002	0.930041389	183.8900399	1.075220965
	685	1416443_a_at	7.378665889	-0.507151444	-0.104632684	0.206314474	0.930041705	183.8900399	1.0752206
	13365	1448748_at	4.915288969	-0.364394112	-0.104625202	0.287121	0.930046528	183.8900399	1.075215024
	8204	1425407_s_at	5.124433974	-0.34339475	-0.104561482	0.304493537	0.930087607	183.8900399	1.075167536
	11555	1435394_s_at	7.159518188	-0.388208411	-0.10454159	0.269292439	0.930100431	183.8900399	1.075152711
	11298	1434369_a_at	7.17316595	-0.290533548	-0.104504205	0.35969755	0.930124533	183.8900399	1.075124851
	12780	1448101_s_at	4.226934742	-0.423643755	-0.104461404	0.246578411	0.930152128	183.8900399	1.075092955
	2926	1418890_a_at	6.361124727	-0.354246807	-0.104406601	0.29472842	0.930187462	183.8900399	1.075052117
	6693	1423589_at	7.080367015	-0.431255354	-0.104319119	0.241896404	0.930243868	183.8900399	1.07498693
	7659	1424725_at	5.586758132	-0.397841563	-0.104256933	0.262056414	0.930283966	183.8900399	1.074940595
	9207	1426725_s_at	6.196778255	-0.389921682	-0.104201455	0.267236884	0.930319741	183.8900399	1.074899259
	12731	1446147_at	5.873901981	-0.456379574	-0.104136599	0.228179798	0.930361564	183.8900399	1.074850938
	9007	1426454_at	7.069105538	-0.324909347	-0.10412576	0.320476344	0.930368554	183.8900399	1.074842863
	11241	1434195_at	3.411340479	-0.356260976	-0.104099507	0.292200141	0.930385484	183.8900399	1.074823304
	5448	1422140_at	4.921494497	-0.24650107	-0.10408998	0.422269892	0.930391628	183.8900399	1.074816207
	5489	1422190_at	5.006470808	-0.44758491	-0.104066067	0.232505755	0.930407049	183.8900399	1.074798391
	10500	1430021_a_at	7.283293599	-0.50043275	-0.103948934	0.207718087	0.930482593	183.8900399	1.074711131
	12401	1438398_at	5.578332432	-0.443652741	-0.103824975	0.234023068	0.930562545	183.8900399	1.074618795
	12029	1437226_x_at	7.145033828	-0.408211215	-0.103808633	0.254301276	0.930573086	183.8900399	1.074606621
	2867	1418826_at	6.412818924	-0.290000278	-0.103680983	0.357520287	0.930655427	183.8900399	1.074511544
	12979	1448323_a_at	7.16110141	-0.316728459	-0.103650012	0.32725197	0.930675406	183.8900399	1.074488478
	4975	1421578_at	5.829565007	-0.34828719	-0.10362564	0.297529288	0.930691128	183.8900399	1.074470326
	11098	1433706_a_at	6.971353493	-0.404231655	-0.103558615	0.256186307	0.930734368	183.8900399	1.074420409
	7311	1424302_at	5.480064784	-0.312795117	-0.103553285	0.331057871	0.930737806	183.8900399	1.07441644
	8589	1425924_at	5.328299838	-0.343304832	-0.103473532	0.30140424	0.930789259	183.8900399	1.074357047
	11059	1433591_at	6.409208747	-0.398229709	-0.103421009	0.259701892	0.930823146	183.8900399	1.074317934
	13240	1448605_at	6.898483068	-0.377678492	-0.10320689	0.273266528	0.930961305	183.8900399	1.074158501
	15733	1451689_a_at	6.521923464	-0.306677097	-0.103179165	0.336442357	0.930979196	183.8900399	1.074137858
	10461	1429739_a_at	5.810742853	-0.504588827	-0.103155407	0.204434584	0.930994528	183.8900399	1.074120169
	11527	1435276_a_at	6.032712509	-0.529492222	-0.1030406	0.19460267	0.931068618	183.8900399	1.074034696
	12353	1438245_at	6.692818506	-0.303550541	-0.10282855	0.338752649	0.931205478	183.8900399	1.073876844
	17546	1460364_at	6.205685559	-0.427373993	-0.102804673	0.240549669	0.93122089	183.8900399	1.073859071
	8742	1426118_a_at	6.79218091	-0.471624574	-0.102668334	0.217690807	0.931308897	183.8900399	1.073757594
	8417	1425705_a_at	5.164634929	-0.319448476	-0.102664009	0.321378929	0.931311689	183.8900399	1.073754375
	9347	1426934_at	6.966307724	-0.277262296	-0.102654762	0.370244217	0.931317658	183.8900399	1.073747492
	1622	1417455_at	7.023787563	-0.337000223	-0.102654304	0.304611977	0.931317954	183.8900399	1.073747152
	8279	1425514_at	6.687124534	-0.29149026	-0.10263606	0.352108024	0.931329731	183.8900399	1.073733573
	9261	1426807_at	4.758986565	-0.356041066	-0.102576315	0.288102482	0.9313683	183.8900399	1.073689109
	12509	1438802_at	6.50127226	-0.383785244	-0.102564968	0.267245732	0.931375625	183.8900399	1.073680664
	1432	1417244_a_at	5.849202174	-0.253004642	-0.102551302	0.405333678	0.931384448	183.8900399	1.073670493
	2340	1418237_s_at	7.165245953	-0.249679772	-0.102511737	0.410572854	0.931409991	183.8900399	1.073641049
	16536	1453258_at	7.132890293	-0.273431329	-0.102480839	0.374795527	0.931429939	183.8900399	1.073618055
	5947	1422705_at	6.91376678	-0.328407377	-0.102410304	0.31183923	0.931475479	183.8900399	1.073565566
	11920	1436945_x_at	5.665488942	-0.519597568	-0.102400081	0.197075751	0.93148208	183.8900399	1.073557959
	2927	1418891_a_at	6.329101245	-0.347400915	-0.102385856	0.294719593	0.931491264	183.8900399	1.073547374
	11304	1434396_a_at	8.915752393	-0.517251572	-0.102375199	0.197921484	0.931498145	183.8900399	1.073539443
	12963	1448303_at	6.837097174	-0.248448886	-0.102272617	0.411644498	0.931564381	183.8900399	1.073463113
	10151	1428263_a_at	7.741153799	-0.498560146	-0.102200877	0.204992072	0.931610705	183.8900399	1.073409735
	6692	1423588_at	7.049845898	-0.428183143	-0.102135567	0.238532434	0.931652879	183.8900399	1.073361143
	13479	1448873_at	5.688558998	-0.312154	-0.1021328	0.327187221	0.931654667	183.8900399	1.073359084
	1231	1417025_at	7.000384452	-0.27396646	-0.102100637	0.372675679	0.931675437	183.8900399	1.073335155
	10271	1428701_at	5.062187314	-0.387478151	-0.10198584	0.263204104	0.931749575	183.8900399	1.073249752
	6769	1423679_at	4.998264559	-0.282002372	-0.101795119	0.360972564	0.931872758	183.8900399	1.073107881
	13297	1448669_at	4.750434156	-0.295189026	-0.101759325	0.344725974	0.931895878	183.8900399	1.073081256
	695	1416455_a_at	7.097906537	-0.284460676	-0.101704737	0.357535313	0.93193114	183.8900399	1.073040655
	13897	1449351_s_at	7.903276298	-0.332764799	-0.10147388	0.304941748	0.932080277	183.8900399	1.072868962
	13361	1448743_at	4.41920624	-0.346250008	-0.10143039	0.292939749	0.932108375	183.8900399	1.072836622
	6566	1423443_at	4.540001704	-0.45103185	-0.101409924	0.224839829	0.932121598	183.8900399	1.072821403
	5168	1421810_at	6.162173616	-0.504078908	-0.10139097	0.201141068	0.932133844	183.8900399	1.072807308
	5585	1422293_a_at	5.974025906	-0.322886265	-0.101303384	0.313743242	0.932190436	183.8900399	1.07274218
	15562	1451477_at	4.43855298	-0.334151477	-0.101263495	0.303046676	0.93221621	183.8900399	1.07271252
	15579	1451498_at	5.511417444	-0.334582762	-0.101255167	0.302631154	0.932221591	183.8900399	1.072706328
	7306	1424297_at	5.691790545	-0.462809171	-0.101173325	0.218607002	0.932274476	183.8900399	1.072645477
	2883	1418842_at	4.923756565	-0.340320483	-0.101111794	0.297107576	0.932314239	183.8900399	1.072599729
	15477	1451375_at	6.255594365	-0.236148202	-0.101026858	0.427811251	0.932369129	183.8900399	1.072536583
	12598	1439065_x_at	4.197280572	-0.332898152	-0.100960141	0.303276363	0.932412247	183.8900399	1.072486985
	9092	1426568_at	5.26903287	-0.331759473	-0.100959021	0.304313905	0.932412971	183.8900399	1.072486153
	1490	1417312_at	4.703072415	-0.288580246	-0.100915004	0.349694774	0.93244142	183.8900399	1.072453431
	432	1416178_a_at	6.965100459	-0.242340654	-0.100893591	0.416329613	0.932455259	183.8900399	1.072437514
	3335	1419343_at	3.308007393	-0.406240512	-0.100828256	0.248198426	0.932497488	183.8900399	1.072388948
	11410	1434790_a_at	5.327150732	-0.343890477	-0.100824858	0.293188862	0.932499684	183.8900399	1.072386422
	6924	1423851_a_at	5.020785335	-0.233772449	-0.100801338	0.431194259	0.932514887	183.8900399	1.072368939
	6107	1422892_s_at	7.421786584	-0.319366117	-0.100788852	0.315590312	0.932522957	183.8900399	1.072359659
	14296	1449948_at	5.020138388	-0.308883892	-0.100656009	0.325870051	0.932608828	183.8900399	1.072260921
	15331	1451198_at	6.787477744	-0.439070497	-0.100618043	0.229161476	0.932633371	183.8900399	1.072232703
	7658	1424724_a_at	5.718346251	-0.401102535	-0.100596148	0.250799083	0.932647525	183.8900399	1.07221643
	15516	1451422_at	6.90346378	-0.490672061	-0.100539416	0.204901449	0.932684201	183.8900399	1.072174268
	10489	1429897_a_at	5.837842537	-0.393006269	-0.100515294	0.255760028	0.932699795	183.8900399	1.072156341
	14847	1450623_at	8.139907557	-0.452097468	-0.100503591	0.222305141	0.932707361	183.8900399	1.072147644
	1511	1417334_at	6.070144047	-0.559686099	-0.100190057	0.179011158	0.932910084	183.8900399	1.071914664
	11922	1436949_a_at	7.692095773	-0.480801991	-0.100161292	0.208321292	0.932928685	183.8900399	1.071893293
	8801	1426202_at	7.245050172	-0.315544948	-0.100146591	0.317376626	0.932938192	183.8900399	1.07188237
	15774	1451737_at	6.608468532	-0.294549456	-0.100118145	0.339902663	0.932956587	183.8900399	1.071861235
	13697	1449129_a_at	5.095294816	-0.437805639	-0.100054001	0.228535204	0.932998068	183.8900399	1.07181358
	14634	1450368_a_at	5.831251231	-0.412558207	-0.100041533	0.242490712	0.933006131	183.8900399	1.071804318
	15803	1451776_s_at	6.733596463	-0.281624532	-0.100002153	0.355090349	0.933031599	183.8900399	1.071775062
	11473	1435041_at	8.607004679	-0.420502421	-0.099979058	0.237760957	0.933046535	183.8900399	1.071757905
	9454	1427093_at	5.101882128	-0.596114019	-0.099978074	0.167716361	0.933047172	183.8900399	1.071757174
	11343	1434540_a_at	8.550884721	-0.487528646	-0.099977889	0.2050708	0.933047291	183.8900399	1.071757037
	15734	1451690_a_at	4.960672803	-0.378229684	-0.099939191	0.264228841	0.933072319	183.8900399	1.071728289
	16095	1452163_at	6.212449859	-0.365670458	-0.099925862	0.273267527	0.93308094	183.8900399	1.071718387
	15887	1451899_a_at	6.320347904	-0.434229706	-0.099868258	0.229989465	0.933118197	183.8900399	1.071675596
	2416	1418320_at	5.986588681	-0.323895085	-0.099856698	0.308299517	0.933125673	183.8900399	1.07166701
	11752	1436341_at	5.390148496	-0.470788499	-0.099790537	0.211964687	0.933168467	183.8900399	1.071617864
	8338	1425598_a_at	5.827669401	-0.37569395	-0.099696056	0.265365083	0.933229582	183.8900399	1.071547688
	13860	1449311_at	5.927284259	-0.385939863	-0.099640319	0.258175764	0.933265637	183.8900399	1.07150629
	13211	1448575_at	5.602702655	-0.298534102	-0.099626207	0.333718011	0.933274766	183.8900399	1.071495809
	2309	1418205_at	4.367985044	-0.448150429	-0.099598797	0.222244117	0.933292498	183.8900399	1.071475451
	194	1415922_s_at	7.129495216	-0.414445794	-0.099464821	0.239994765	0.933379172	183.8900399	1.071375953
	6298	1423132_a_at	7.667872382	-0.466668159	-0.099450506	0.213107546	0.933388433	183.8900399	1.071365323
	15133	1450967_at	6.246377174	-0.369512302	-0.099363061	0.268903256	0.933445009	183.8900399	1.071300387
	13820	1449269_at	4.042918044	-0.329288567	-0.099309768	0.301588875	0.933479491	183.8900399	1.071260814
	6445	1423298_at	6.488748048	-0.366310425	-0.099228133	0.270885365	0.933532314	183.8900399	1.071200199
	8469	1425772_at	3.865926266	-0.370978146	-0.09914227	0.26724558	0.933587876	183.8900399	1.071136447
	11928	1436956_at	6.189238961	-0.433806261	-0.099127043	0.228505331	0.933597729	183.8900399	1.071125142
	12094	1437399_at	5.989084642	-0.368837156	-0.09906567	0.268589183	0.933637446	183.8900399	1.071079577
	6444	1423297_at	6.33927508	-0.376267257	-0.099059068	0.26326784	0.933641718	183.8900399	1.071074675
	9273	1426825_at	5.961728763	-0.438207987	-0.099047726	0.22602903	0.933649058	183.8900399	1.071066255
	4238	1420713_a_at	5.35321202	-0.317449226	-0.098893304	0.311524792	0.933748999	183.8900399	1.070951617
	4213	1420683_at	5.408827871	-0.265723905	-0.098771602	0.371707626	0.933827771	183.8900399	1.070861278
	10682	1431293_a_at	6.361489121	-0.396068907	-0.098701745	0.249203469	0.933872989	183.8900399	1.070809427
	14292	1449943_at	5.532718458	-0.410019801	-0.098589468	0.240450505	0.93394567	183.8900399	1.070726095
	15736	1451692_at	6.017143554	-0.49179658	-0.098570049	0.200428496	0.933958241	183.8900399	1.070711683
	9716	1427493_at	4.798195428	-0.501766974	-0.098566372	0.196438541	0.933960621	183.8900399	1.070708954
	3441	1419456_at	6.808594158	-0.372451867	-0.098549225	0.264595867	0.933971722	183.8900399	1.070696228
	13573	1448978_at	5.287707519	-0.366021387	-0.098525515	0.269179668	0.933987071	183.8900399	1.070678632
	3097	1419079_at	4.398643612	-0.359409029	-0.098506212	0.27407829	0.933999568	183.8900399	1.070664307
	3292	1419297_at	5.139335756	-0.37986055	-0.098445411	0.259161976	0.934038932	183.8900399	1.070619185
	258	1415996_at	8.057330793	-0.329768723	-0.098378271	0.29832505	0.934082401	183.8900399	1.070569362
	470	1416217_a_at	9.14298408	-0.434199217	-0.098333227	0.2264703	0.934111565	183.8900399	1.070535937
	7282	1424269_a_at	8.915562336	-0.493589838	-0.098283941	0.199120673	0.934143477	183.8900399	1.070499366
	4683	1421230_a_at	4.660460878	-0.38098788	-0.098275226	0.25794843	0.934149121	183.8900399	1.070492899
	1760	1417601_at	5.572556779	-0.272903347	-0.098239884	0.359980502	0.934172005	183.8900399	1.070466675
	4537	1421062_s_at	8.642667417	-0.488490548	-0.098187562	0.201001968	0.934205885	183.8900399	1.070427853
	11723	1436172_at	5.2390685	-0.35259308	-0.098058248	0.27810599	0.934289625	183.8900399	1.070331911
	6961	1423895_a_at	7.009713445	-0.330579173	-0.097982582	0.296396718	0.934338627	183.8900399	1.070275777
	16255	1452427_s_at	6.633588931	-0.392873061	-0.097956783	0.249334435	0.934355336	183.8900399	1.070256637
	11160	1433928_a_at	8.898063428	-0.447094924	-0.097864417	0.218889574	0.934415158	183.8900399	1.070188119
	9446	1427082_at	5.484832076	-0.334398114	-0.097811736	0.292500861	0.934449279	183.8900399	1.070149041
	13212	1448576_at	5.424171364	-0.293257275	-0.097804634	0.333511365	0.93445388	183.8900399	1.070143773
	9030	1426483_at	7.369835437	-0.463473318	-0.097789571	0.210992882	0.934463636	183.8900399	1.070132599
	12222	1437804_at	7.347610206	-0.320982324	-0.097786873	0.304648778	0.934465384	183.8900399	1.070130598
	5353	1422027_a_at	5.901108102	-0.397025685	-0.097774851	0.246268326	0.934473171	183.8900399	1.070121681
	15297	1451154_a_at	7.064885279	-0.314342129	-0.097664258	0.310694142	0.934544807	183.8900399	1.070039651
	4272	1420750_at	4.179775776	-0.487735078	-0.097569001	0.200045077	0.934606515	183.8900399	1.069969002
	4104	1420563_at	3.931301608	-0.426518396	-0.097562888	0.22874251	0.934610475	183.8900399	1.069964469
	7612	1424666_at	5.160211119	-0.45342734	-0.097480144	0.214985149	0.93466408	183.8900399	1.069903104
	9029	1426482_at	7.404303014	-0.463490167	-0.097472626	0.210301388	0.934668951	183.8900399	1.069897528
	3459	1419474_a_at	6.076764869	-0.230980678	-0.097470433	0.421985222	0.934670372	183.8900399	1.069895902
	5423	1422113_at	5.4288142	-0.493686507	-0.097468087	0.197429109	0.934671891	183.8900399	1.069894162
	14060	1449540_at	4.662811748	-0.460692158	-0.097368555	0.211352752	0.934736377	183.8900399	1.069820352
	12800	1448123_s_at	6.006614902	-0.234768176	-0.097354402	0.41468313	0.934745547	183.8900399	1.069809857
	2110	1417984_at	6.588282903	-0.426722924	-0.09729743	0.228010787	0.934782461	183.8900399	1.069767611
	5551	1422256_at	4.388796603	-0.556735728	-0.097266445	0.174708466	0.934802537	183.8900399	1.069744636
	5796	1422540_at	5.073630527	-0.280777843	-0.097251448	0.346364396	0.934812255	183.8900399	1.069733516
	3449	1419464_at	3.975111643	-0.408476913	-0.097168162	0.237879202	0.934866222	183.8900399	1.069671763
	3933	1420364_at	4.768669737	-0.275408766	-0.097166031	0.352806602	0.934867603	183.8900399	1.069670183
	9098	1426574_a_at	6.402860867	-0.362854616	-0.09716116	0.26776884	0.93487076	183.8900399	1.069666571
	5625	1422340_a_at	5.128552369	-0.293399747	-0.097152614	0.331127123	0.934876298	183.8900399	1.069660235
	8752	1426130_at	5.338675798	-0.475920601	-0.097114251	0.204055574	0.934901157	183.8900399	1.069631792
	4544	1421070_at	4.223252448	-0.418907457	-0.097099889	0.231793174	0.934910464	183.8900399	1.069621144
	8008	1425156_at	6.072168008	-0.320247145	-0.097063343	0.303088862	0.934934148	183.8900399	1.069594048
	6106	1422891_at	7.624607447	-0.33556836	-0.097033229	0.289160842	0.934953663	183.8900399	1.069571723
	1686	1417523_at	4.675369444	-0.366711607	-0.097030885	0.264597255	0.934955182	183.8900399	1.069569985
	851	1416617_at	5.696477549	-0.26520101	-0.096961778	0.36561617	0.934999969	183.8900399	1.069518752
	3515	1419539_at	5.38044575	-0.300973867	-0.09693258	0.32206311	0.935018892	183.8900399	1.069497107
	15764	1451725_a_at	7.767852561	-0.420999891	-0.096918822	0.230211039	0.935027809	183.8900399	1.069486908
	17614	1460543_x_at	9.092914408	-0.426088465	-0.096893094	0.227401354	0.935044483	183.8900399	1.069467836
	16818	1454862_at	6.503812093	-0.293186845	-0.096884611	0.330453472	0.935049982	183.8900399	1.069461547
	3011	1418983_at	5.25197178	-0.331742974	-0.096866792	0.291993501	0.93506153	183.8900399	1.069448338
	9369	1426968_a_at	7.894840121	-0.307677686	-0.096833423	0.314723581	0.935083158	183.8900399	1.069423603
	15984	1452024_a_at	6.227702556	-0.470821635	-0.096833344	0.205668849	0.93508321	183.8900399	1.069423544
	5555	1422260_x_at	4.425831173	-0.362247163	-0.09670528	0.266959386	0.935166218	183.8900399	1.069328619
	13814	1449260_at	5.963348843	-0.332238292	-0.096694085	0.291038352	0.935173475	183.8900399	1.069320321
	8977	1426414_a_at	6.968870896	-0.212521575	-0.096693481	0.45498195	0.935173867	183.8900399	1.069319873
	1570	1417397_at	6.25269653	-0.485526657	-0.09663772	0.199036898	0.935210012	183.8900399	1.069278544
	4857	1421443_at	3.644641452	-0.413230293	-0.096613828	0.233801417	0.9352255	183.8900399	1.069260836
	12906	1448241_at	6.522986654	-0.358334286	-0.096613118	0.269617287	0.93522596	183.8900399	1.06926031
	16268	1452449_at	5.284902917	-0.465378344	-0.096573845	0.207516843	0.935251419	183.8900399	1.069231203
	7867	1424985_a_at	6.319476913	-0.293630021	-0.096534195	0.328761325	0.935277123	183.8900399	1.069201817
	9878	1427747_a_at	9.28274004	-0.213937019	-0.096533633	0.45122454	0.935277488	183.8900399	1.069201401
	12352	1438244_at	6.648604637	-0.284191605	-0.096530187	0.339665864	0.935279721	183.8900399	1.069198847
	8412	1425696_at	5.338660945	-0.479661744	-0.096493268	0.201169405	0.935303656	183.8900399	1.069171486
	7946	1425080_at	3.325139515	-0.407664125	-0.09646371	0.236625458	0.935322818	183.8900399	1.069149582
	10301	1428803_at	5.388290877	-0.365263717	-0.096446762	0.264046926	0.935333807	183.8900399	1.069137021
	13607	1449020_at	6.701941051	-0.473812508	-0.096426336	0.203511589	0.935347049	183.8900399	1.069121885
	5056	1421672_at	4.364830928	-0.430214528	-0.096405978	0.22408815	0.935360248	183.8900399	1.069106798
	12463	1438627_x_at	8.062568889	-0.416803205	-0.096393575	0.231268794	0.93536829	183.8900399	1.069097607
	10304	1428835_at	6.339827516	-0.322614367	-0.096249784	0.298343141	0.935461521	183.8900399	1.068991057
	12788	1448110_at	5.961163949	-0.393458121	-0.096226195	0.244565278	0.935476816	183.8900399	1.068973578
	147	1415871_at	5.875068099	-0.231166253	-0.096173808	0.416037404	0.935510786	183.8900399	1.068934763
	7633	1424689_at	3.482691098	-0.511018466	-0.096163418	0.188179928	0.935517523	183.8900399	1.068927065
	3571	1419601_at	4.518224457	-0.461885555	-0.096017905	0.207882459	0.935611886	183.8900399	1.068819256
	11946	1436998_at	2.999267596	-0.412860448	-0.095977885	0.232470524	0.93563784	183.8900399	1.068789607
	651	1416405_at	7.201611551	-0.292706109	-0.095937174	0.327759385	0.935664243	183.8900399	1.068759448
	4774	1421341_at	3.827482705	-0.327912483	-0.095895271	0.292441659	0.93569142	183.8900399	1.068728406
	14436	1450116_at	4.381936348	-0.398955325	-0.095886276	0.240343392	0.935697254	183.8900399	1.068721743
	5354	1422028_a_at	5.852090134	-0.382541799	-0.095861409	0.250590678	0.935713382	183.8900399	1.068703322
	14898	1450686_at	4.356479586	-0.346923591	-0.095823691	0.276209787	0.935737845	183.8900399	1.068675383
	1113	1416899_at	6.05296294	-0.370230919	-0.095817854	0.258805651	0.935741632	183.8900399	1.068671059
	10561	1430522_a_at	6.242383493	-0.354381338	-0.095738123	0.270155656	0.935793347	183.8900399	1.068612
	8967	1426399_at	4.946131765	-0.382632442	-0.095692159	0.250088985	0.935823162	183.8900399	1.068577955
	3012	1418984_at	5.373976385	-0.330190004	-0.095563108	0.289418538	0.935906876	183.8900399	1.068482373
	15535	1451447_at	4.912990052	-0.446714034	-0.095560094	0.213917823	0.935908832	183.8900399	1.068480141
	1944	1417801_a_at	6.060809459	-0.281643012	-0.095538788	0.339219453	0.935922653	183.8900399	1.068464362
	2053	1417920_at	4.108555916	-0.328970173	-0.095510466	0.290331691	0.935941026	183.8900399	1.068443387
	8776	1426167_a_at	3.50946414	-0.478770888	-0.09549584	0.199460414	0.935950516	183.8900399	1.068432554
	16973	1455581_x_at	5.300707933	-0.352064987	-0.095458082	0.271137674	0.935975011	183.8900399	1.068404592
	4346	1420832_at	6.141486374	-0.336919269	-0.095414755	0.283197678	0.936003121	183.8900399	1.068372506
	9507	1427175_at	5.501107331	-0.371971183	-0.095410013	0.2564984	0.936006197	183.8900399	1.068368995
	7611	1424665_at	4.984934699	-0.453580204	-0.095340724	0.210195955	0.936051152	183.8900399	1.068317685
	9306	1426869_at	4.958897872	-0.31873611	-0.095330184	0.29908812	0.936057991	183.8900399	1.06830988
	11515	1435222_at	6.777622926	-0.371592774	-0.095288484	0.256432555	0.936085047	183.8900399	1.068279002
	17189	1456250_x_at	5.945096667	-0.2282036	-0.095286799	0.417551692	0.93608614	183.8900399	1.068277754
	7886	1425010_at	4.457052701	-0.394079531	-0.095261446	0.241731524	0.936102591	183.8900399	1.068258981
	11720	1436158_at	6.510248195	-0.381068501	-0.095176103	0.249761138	0.936157968	183.8900399	1.06819579
	4345	1420831_at	6.152186146	-0.332143269	-0.095102842	0.286330781	0.936205508	183.8900399	1.068141547
	14864	1450644_at	6.693075989	-0.368077447	-0.0950824	0.258321721	0.936218774	183.8900399	1.068126412
	4940	1421538_at	4.182206951	-0.612538054	-0.095070643	0.155207734	0.936226403	183.8900399	1.068117708
	5490	1422191_at	4.707408255	-0.403957771	-0.095067335	0.235339784	0.93622855	183.8900399	1.068115259
	3460	1419475_a_at	6.183559939	-0.224918752	-0.095066112	0.422668678	0.936229344	183.8900399	1.068114353
	12990	1448334_a_at	8.685373203	-0.434000458	-0.095061324	0.219035077	0.936232451	183.8900399	1.068110808
	15267	1451119_a_at	5.208718543	-0.272555832	-0.095046226	0.348722043	0.936242248	183.8900399	1.068099631
	8175	1425369_a_at	6.129647807	-0.289121843	-0.09502191	0.328656974	0.936258029	183.8900399	1.068081629
	11546	1435358_at	4.934320003	-0.439198087	-0.094980817	0.216259633	0.936284697	183.8900399	1.068051206
	9167	1426663_s_at	5.51058229	-0.288617369	-0.094967896	0.329044287	0.936293082	183.8900399	1.068041641
	17564	1460388_at	5.097744548	-0.353020488	-0.094955437	0.26897996	0.936301168	183.8900399	1.068032417
	7307	1424298_at	5.434304365	-0.411049569	-0.094888051	0.230843328	0.936344903	183.8900399	1.067982532
	12328	1438172_x_at	4.933973932	-0.32921433	-0.094861562	0.288145299	0.936362095	183.8900399	1.067962923
	59	1415771_at	8.47294394	-0.427063449	-0.094847507	0.222092308	0.936371217	183.8900399	1.067952519
	4611	1421141_a_at	6.554436604	-0.371132006	-0.094808308	0.255457107	0.936396659	183.8900399	1.067923503
	7743	1424830_at	5.176885995	-0.470730914	-0.09479741	0.201383438	0.936403733	183.8900399	1.067915436
	2618	1418544_at	5.151726229	-0.417426039	-0.094784931	0.22707	0.936411832	183.8900399	1.067906198
	12012	1437175_at	5.249425944	-0.335978474	-0.094738062	0.281976583	0.936442254	183.8900399	1.067871506
	16570	1453528_at	4.924161215	-0.315293888	-0.094618739	0.300096965	0.936519709	183.8900399	1.067783188
	6994	1423934_at	8.746101101	-0.224847698	-0.094579176	0.420636623	0.936545391	183.8900399	1.067753907
	10559	1430514_a_at	7.18879534	-0.372908402	-0.094561777	0.2535791	0.936556686	183.8900399	1.067741029
	9707	1427481_a_at	3.825627434	-0.398532817	-0.094487611	0.237088659	0.936604834	183.8900399	1.06768614
	17658	1460669_at	5.791322684	-0.455655278	-0.094485245	0.207361242	0.93660637	183.8900399	1.067684389
	442	1416188_at	6.273389858	-0.363384179	-0.094460467	0.259946559	0.936622456	183.8900399	1.067666052
	6846	1423764_s_at	6.275433159	-0.513952123	-0.094428663	0.183730467	0.936643104	183.8900399	1.067642516
	5387	1422069_at	3.912480269	-0.538812644	-0.094375543	0.175154656	0.936677592	183.8900399	1.067603206
	10311	1428850_x_at	7.2298535	-0.376304555	-0.094301683	0.250599367	0.936725547	183.8900399	1.067548551
	1677	1417514_at	4.335798206	-0.327672755	-0.094298678	0.287783091	0.936727498	183.8900399	1.067546327
	3582	1419613_at	6.072493355	-0.261498902	-0.094181949	0.360161929	0.936803292	183.8900399	1.067459955
	4612	1421142_s_at	6.549006039	-0.372849734	-0.094152085	0.252520188	0.936822684	183.8900399	1.067437858
	17226	1456386_at	5.576687505	-0.414323649	-0.094135422	0.227202628	0.936833505	183.8900399	1.06742553
	13579	1448985_at	5.878823566	-0.467553868	-0.094079611	0.201216625	0.936869747	183.8900399	1.067384237
	14074	1449556_at	7.987832541	-0.302110955	-0.094073793	0.31138822	0.936873525	183.8900399	1.067379932
	1998	1417858_at	5.220184965	-0.329787442	-0.093978379	0.284966519	0.936935488	183.8900399	1.067309343
	14222	1449861_at	5.000523635	-0.498985563	-0.093945346	0.188272674	0.936956941	183.8900399	1.067284905
	3656	1419700_a_at	6.841108122	-0.164827595	-0.093832275	0.569275278	0.937030378	183.8900399	1.06720126
	16754	1454641_at	8.218234144	-0.479567648	-0.09382721	0.195649583	0.937033667	183.8900399	1.067197514
	12976	1448320_at	5.586969922	-0.476330366	-0.093691872	0.196695149	0.937121574	183.8900399	1.067097405
	12400	1438397_a_at	5.686723457	-0.42299447	-0.093652318	0.221403174	0.937147267	183.8900399	1.067068149
	13747	1449184_at	5.139288489	-0.193395272	-0.093639827	0.48418881	0.937155382	183.8900399	1.06705891
	471	1416218_x_at	8.497282338	-0.348139006	-0.093615421	0.268902418	0.937171235	183.8900399	1.067040859
	764	1416528_at	6.891553084	-0.394064725	-0.093612112	0.237555168	0.937173385	183.8900399	1.067038412
	9542	1427230_at	5.163721676	-0.44586562	-0.093608526	0.209947844	0.937175714	183.8900399	1.067035759
	10433	1429555_at	6.286702845	-0.378055939	-0.09356884	0.247499987	0.937201495	183.8900399	1.067006408
	2343	1418241_at	6.384579216	-0.500987664	-0.093535931	0.186703062	0.937222873	183.8900399	1.066982068
	17296	1456613_at	6.036613221	-0.358293664	-0.093468272	0.260870569	0.937266828	183.8900399	1.066932031
	3930	1420361_at	5.610471943	-0.35087099	-0.093371194	0.266112607	0.937329898	183.8900399	1.06686024
	11207	1434080_at	6.069780511	-0.305056312	-0.093292802	0.305821576	0.937380831	183.8900399	1.066802272
	5477	1422176_at	3.957653158	-0.561232582	-0.093276873	0.166200032	0.937391181	183.8900399	1.066790493
	15228	1451073_at	6.391734155	-0.43819807	-0.09326465	0.212836744	0.937399123	183.8900399	1.066781455
	8585	1425920_at	4.682321545	-0.420707809	-0.093249732	0.221649633	0.937408816	183.8900399	1.066770424
	13144	1448501_at	5.833682326	-0.313357964	-0.093163069	0.297305574	0.937465128	183.8900399	1.066706345
	7966	1425104_at	5.930477868	-0.309947225	-0.093157793	0.300560178	0.937468556	183.8900399	1.066702444
	13014	1448361_at	4.795064335	-0.404466324	-0.093145617	0.230292638	0.937476468	183.8900399	1.066693441
	16877	1455093_a_at	3.675916525	-0.29998394	-0.093120145	0.3104171	0.937493021	183.8900399	1.066674608
	17463	1460253_at	3.770234451	-0.409878845	-0.093110386	0.227165631	0.937499362	183.8900399	1.066667393
	2109	1417983_a_at	6.717730942	-0.43431675	-0.093078805	0.214310881	0.937519884	183.8900399	1.066644043
	4684	1421231_at	4.433156704	-0.342037319	-0.09307253	0.272112208	0.937523962	183.8900399	1.066639404
	11061	1433595_at	5.645203349	-0.406572169	-0.09298894	0.228714474	0.937578284	183.8900399	1.066577604
	16528	1453200_at	4.995355778	-0.436408642	-0.092916485	0.212911653	0.937625372	183.8900399	1.06652404
	8648	1426006_at	4.601958264	-0.521702354	-0.092914437	0.178098559	0.937626703	183.8900399	1.066522526
	13750	1449187_at	6.01607176	-0.305788628	-0.092901305	0.303808892	0.937635238	183.8900399	1.066512818
	16622	1453816_at	7.082384637	-0.330011722	-0.092866032	0.281402223	0.937658163	183.8900399	1.066486743
	13332	1448710_at	5.375548964	-0.31818177	-0.092862375	0.291853222	0.93766054	183.8900399	1.066484039
	670	1416427_at	8.753031404	-0.460444901	-0.092844943	0.20164181	0.937671869	183.8900399	1.066471153
	16852	1455001_x_at	8.986130804	-0.463385758	-0.092832762	0.200335812	0.937679786	183.8900399	1.066462149
	5178	1421824_at	6.176357964	-0.415312463	-0.092801449	0.223449708	0.937700139	183.8900399	1.066439002
	16723	1454267_a_at	3.535698485	-0.497691891	-0.092722914	0.186305856	0.937751185	183.8900399	1.06638095
	4134	1420595_at	4.77127022	-0.410918552	-0.092702782	0.225598921	0.937764271	183.8900399	1.06636607
	16181	1452310_at	6.116063424	-0.495180072	-0.092612242	0.187027401	0.937823125	183.8900399	1.066299149
	7947	1425081_at	3.486899551	-0.383742068	-0.092593811	0.24129179	0.937835106	183.8900399	1.066285527
	7489	1424523_at	5.67821453	-0.373456717	-0.092569839	0.247873006	0.937850689	183.8900399	1.06626781
	5179	1421825_at	5.994500383	-0.417374728	-0.092440338	0.22148044	0.937934877	183.8900399	1.066172103
	721	1416482_at	4.296867984	-0.465596566	-0.092347183	0.198341632	0.937995442	183.8900399	1.066103262
	16212	1452358_at	3.838823001	-0.314942319	-0.092317455	0.293124961	0.93801477	183.8900399	1.066081294
	6536	1423411_at	5.513277618	-0.275067011	-0.092315343	0.335610378	0.938016143	183.8900399	1.066079734
	15690	1451629_at	5.258540438	-0.432033001	-0.092314919	0.21367562	0.938016419	183.8900399	1.06607942
	15425	1451313_a_at	7.146669086	-0.356264161	-0.09228012	0.25902162	0.938039045	183.8900399	1.066053706
	14397	1450069_a_at	7.026066451	-0.298816446	-0.092246726	0.308706993	0.938060758	183.8900399	1.06602903
	17230	1456399_at	6.136732564	-0.407481373	-0.09214529	0.226133748	0.938126716	183.8900399	1.06595408
	11161	1433935_at	6.585538353	-0.365635655	-0.092112263	0.251923635	0.938148192	183.8900399	1.065929678
	8211	1425415_a_at	4.600418218	-0.250107609	-0.092107283	0.368270615	0.93815143	183.8900399	1.065925999
	3819	1420056_s_at	6.4568485	-0.477294984	-0.092056793	0.192871906	0.938184263	183.8900399	1.065888695
	16572	1453556_x_at	7.195811098	-0.36427629	-0.09200035	0.252556515	0.938220969	183.8900399	1.065846995
	9168	1426664_x_at	5.509933456	-0.292479649	-0.091922004	0.314285129	0.938271921	183.8900399	1.065789115
	12116	1437463_x_at	5.923306779	-0.22276317	-0.091914005	0.412608623	0.938277123	183.8900399	1.065783206
	980	1416758_at	5.778054869	-0.431523304	-0.091886439	0.212935056	0.938295051	183.8900399	1.065762842
	6411	1423262_a_at	8.551277661	-0.453982135	-0.091823735	0.202262881	0.938335833	183.8900399	1.065716521
	15526	1451434_s_at	5.039559906	-0.408637316	-0.091811366	0.224676901	0.938343878	183.8900399	1.065707385
	12551	1438934_x_at	5.95892243	-0.356153706	-0.091776533	0.25768799	0.938366534	183.8900399	1.065681654
	17263	1456528_x_at	8.197785815	-0.364991223	-0.091760841	0.251405611	0.93837674	183.8900399	1.065670063
	3143	1419127_at	5.122881997	-0.272672369	-0.091748044	0.336477233	0.938385064	183.8900399	1.06566061
	6412	1423263_at	8.600153687	-0.434371042	-0.09172236	0.211161314	0.93840177	183.8900399	1.065641638
	11299	1434370_s_at	7.094520578	-0.269207132	-0.091716815	0.340692368	0.938405377	183.8900399	1.065637543
	11865	1436802_at	5.574640385	-0.457317904	-0.091655459	0.200419572	0.938445287	183.8900399	1.065592223
	10799	1431772_a_at	5.122669881	-0.432037324	-0.091597299	0.212012468	0.938483119	183.8900399	1.065549267
	16340	1452572_at	3.684238785	-0.435628358	-0.091436158	0.20989487	0.938587949	183.8900399	1.065430257
	7442	1424461_at	7.245579081	-0.482701414	-0.091412177	0.189376236	0.938603551	183.8900399	1.065412547
	13399	1448786_at	6.56705113	-0.256094907	-0.09140078	0.356901984	0.938610965	183.8900399	1.065404131
	16694	1454109_a_at	6.360659298	-0.478505841	-0.091337608	0.190880862	0.938652066	183.8900399	1.06535748
	61	1415773_at	8.305954181	-0.403228092	-0.091300552	0.226424085	0.938676176	183.8900399	1.065330117
	12659	1439388_s_at	6.270913817	-0.409686885	-0.091209985	0.222633403	0.938735104	183.8900399	1.065263242
	10941	1432419_a_at	5.900340664	-0.464912585	-0.09119375	0.196152466	0.938745668	183.8900399	1.065251254
	12002	1437148_at	8.48341928	-0.468591351	-0.091185629	0.194595203	0.938750952	183.8900399	1.065245258
	11664	1435873_a_at	9.125755706	-0.463795611	-0.091158322	0.19654848	0.93876872	183.8900399	1.065225096
	7321	1424312_at	6.216024378	-0.366585736	-0.091114676	0.248549431	0.938797122	183.8900399	1.065192869
	6676	1423570_at	6.572457673	-0.337855627	-0.091086531	0.269601936	0.938815436	183.8900399	1.065172089
	372	1416113_at	6.833673573	-0.486513768	-0.091071029	0.187191063	0.938825524	183.8900399	1.065160644
	9834	1427680_a_at	6.843370215	-0.269715345	-0.091048084	0.33757102	0.938840456	183.8900399	1.065143703
	5802	1422546_at	5.446745027	-0.465762487	-0.091026414	0.195435263	0.938854558	183.8900399	1.065127705
	14449	1450131_a_at	6.704662966	-0.247565333	-0.090918648	0.36725113	0.938924691	183.8900399	1.065048145
	3084	1419066_at	5.871725884	-0.363599131	-0.090894521	0.249985528	0.938940393	183.8900399	1.065030333
	7537	1424578_at	6.382695654	-0.415986919	-0.090891587	0.218496262	0.938942303	183.8900399	1.065028168
	13798	1449243_a_at	8.648441342	-0.443015539	-0.090876438	0.20513149	0.938952162	183.8900399	1.065016984
	11140	1433860_at	5.291220685	-0.400358829	-0.090857454	0.226940054	0.938964517	183.8900399	1.06500297
	1956	1417813_at	5.558749084	-0.416195306	-0.090837895	0.218257855	0.938977248	183.8900399	1.064988532
	6688	1423584_at	7.807770446	-0.287403843	-0.090790446	0.315898512	0.93900813	183.8900399	1.064953506
	16130	1452232_at	5.020503686	-0.301362187	-0.090789204	0.301262758	0.939008939	183.8900399	1.064952589
	12991	1448335_s_at	8.511299241	-0.44356357	-0.090783227	0.204667907	0.939012828	183.8900399	1.064948177
	15913	1451932_a_at	5.582409331	-0.317273898	-0.090701613	0.285877954	0.939065951	183.8900399	1.064887934
	3479	1419494_a_at	7.385587397	-0.42632407	-0.090694566	0.212736208	0.939070538	183.8900399	1.064882732
	6794	1423706_a_at	8.076126402	-0.397987719	-0.090643867	0.227755437	0.939103539	183.8900399	1.064845311
	5532	1422237_at	4.483269131	-0.454355484	-0.090632288	0.1994744	0.939111076	183.8900399	1.064836764
	1089	1416872_at	5.811191379	-0.309523983	-0.090616406	0.292760533	0.939121414	183.8900399	1.064825043
	14509	1450208_a_at	5.431897874	-0.358372766	-0.090613777	0.252847831	0.939123126	183.8900399	1.064823102
	9732	1427516_a_at	5.018825223	-0.312034393	-0.090568488	0.290251621	0.939152607	183.8900399	1.064789676
	4016	1420454_at	4.686015373	-0.444749376	-0.090537678	0.203570106	0.939172664	183.8900399	1.064766936
	3478	1419493_a_at	7.496726741	-0.429084302	-0.090455897	0.21081148	0.939225904	183.8900399	1.06470658
	1415	1417226_at	6.327974172	-0.404107889	-0.090453504	0.223835037	0.939227461	183.8900399	1.064704815
	12570	1438968_x_at	8.227997984	-0.231384775	-0.090277678	0.390162567	0.939341935	183.8900399	1.064575063
	60	1415772_at	8.081349793	-0.363031659	-0.090267923	0.248650277	0.939348287	183.8900399	1.064567865
	7189	1424162_at	6.713883554	-0.211474421	-0.09026523	0.426837579	0.93935004	183.8900399	1.064565878
	4318	1420800_a_at	4.551797357	-0.503389245	-0.090262613	0.179309776	0.939351744	183.8900399	1.064563947
	1282	1417084_at	6.369857764	-0.351022322	-0.090256664	0.25712514	0.939355618	183.8900399	1.064559557
	11854	1436771_x_at	8.211792913	-0.392043678	-0.090219138	0.23012522	0.939380052	183.8900399	1.064531867
	722	1416483_at	4.729303717	-0.394100386	-0.090192852	0.228857558	0.939397167	183.8900399	1.064512471
	8889	1426300_at	6.872469514	-0.244983353	-0.09017806	0.368098724	0.939406799	183.8900399	1.064501557
	2781	1418723_at	4.735357322	-0.260634605	-0.090177267	0.345991152	0.939407315	183.8900399	1.064500972
	4941	1421539_at	3.486422224	-0.493815185	-0.090167842	0.182594307	0.939413452	183.8900399	1.064494017
	3463	1419478_at	4.472508854	-0.278739971	-0.090053443	0.323073303	0.939487946	183.8900399	1.064409611
	14648	1450384_at	6.064037635	-0.404241746	-0.09003939	0.222736495	0.939497098	183.8900399	1.064399243
	10699	1431350_at	7.879949665	-0.287659838	-0.090008014	0.312897395	0.93951753	183.8900399	1.064376095
	10933	1432399_a_at	4.808449982	-0.360474977	-0.089965836	0.249575814	0.939544998	183.8900399	1.064344978
	5405	1422094_a_at	4.925455236	-0.419601728	-0.089902656	0.214257115	0.939586144	183.8900399	1.064298368
	10647	1431081_a_at	6.565990182	-0.462288601	-0.089867581	0.194397138	0.939608988	183.8900399	1.064272493
	9503	1427169_at	4.772244578	-0.414449155	-0.089845348	0.216782558	0.939623468	183.8900399	1.064256092
	11653	1435837_at	6.666820602	-0.249264854	-0.089830808	0.360382966	0.939632938	183.8900399	1.064245366
	4610	1421140_a_at	6.65441812	-0.360967976	-0.089780335	0.248721052	0.939665812	183.8900399	1.064208133
	12671	1439417_at	5.616059414	-0.304124792	-0.089761579	0.295147193	0.939678029	183.8900399	1.064194298
	4178	1420643_at	5.719428578	-0.388922346	-0.089708696	0.23065966	0.939712473	183.8900399	1.06415529
	14096	1449581_at	6.623928847	-0.188636375	-0.089680479	0.475414558	0.939730853	183.8900399	1.064134477
	1065	1416848_at	6.410861592	-0.423257379	-0.089676584	0.211872465	0.93973339	183.8900399	1.064131604
	7216	1424190_at	6.033879442	-0.43948628	-0.089538893	0.203735354	0.939823083	183.8900399	1.064030048
	1705	1417542_at	5.697091787	-0.408728608	-0.089523932	0.219030257	0.939832829	183.8900399	1.064019014
	12413	1438476_a_at	5.78016503	-0.374699439	-0.089515161	0.238898573	0.939838543	183.8900399	1.064012546
	11514	1435221_at	6.630093039	-0.358755457	-0.089436468	0.249296466	0.939889809	183.8900399	1.063954509
	2304	1418200_at	5.101947273	-0.486724021	-0.089289679	0.183450323	0.939985444	183.8900399	1.063846261
	10018	1427999_at	3.215916029	-0.465959532	-0.089226765	0.191490373	0.940026436	183.8900399	1.063799869
	13458	1448848_at	5.848939838	-0.417158004	-0.089217449	0.21386968	0.940032506	183.8900399	1.063793
	5785	1422527_at	5.883345389	-0.310895088	-0.089212741	0.286954488	0.940035574	183.8900399	1.063789528
	6751	1423658_at	6.223763151	-0.427360869	-0.089200115	0.208723169	0.940043801	183.8900399	1.063780219
	11754	1436343_at	5.875572434	-0.365085274	-0.089153868	0.24420012	0.940073935	183.8900399	1.063746119
	9173	1426671_a_at	5.872466955	-0.384548253	-0.089151873	0.231835335	0.940075235	183.8900399	1.063744648
	12096	1437405_a_at	6.434632278	-0.278708351	-0.089149011	0.319864872	0.9400771	183.8900399	1.063742538
	16220	1452367_at	5.369671891	-0.356595205	-0.089123621	0.249929386	0.940093645	183.8900399	1.063723817
	11706	1436046_x_at	8.428290491	-0.499181398	-0.08911493	0.178522137	0.940099308	183.8900399	1.063717409
	2169	1418050_at	4.822767106	-0.358643727	-0.089077004	0.248371845	0.940124022	183.8900399	1.063689446
	17505	1460314_s_at	5.604471479	-0.415018089	-0.089070783	0.214619038	0.940128076	183.8900399	1.063684859
	259	1415997_at	7.976144926	-0.291496631	-0.089003718	0.305333607	0.94017178	183.8900399	1.063635414
	6129	1422917_at	4.936084653	-0.347317849	-0.088972388	0.256169926	0.940192197	183.8900399	1.063612316
	12086	1437380_x_at	8.212051826	-0.388279946	-0.088952068	0.229092616	0.940205439	183.8900399	1.063597336
	1063	1416846_a_at	7.170251146	-0.292744685	-0.088917444	0.303737177	0.940228004	183.8900399	1.06357181
	4501	1421021_at	5.415761973	-0.291747243	-0.08886032	0.30457981	0.940265234	183.8900399	1.063529698
	2243	1418131_at	6.961982852	-0.358312069	-0.088764941	0.247730816	0.940327398	183.8900399	1.063459389
	8051	1425208_at	5.285586058	-0.429532765	-0.088751258	0.20662279	0.940336316	183.8900399	1.063449303
	4468	1420982_at	5.556239415	-0.401511238	-0.088729575	0.22098902	0.940350449	183.8900399	1.06343332
	3406	1419417_at	5.207056893	-0.237984759	-0.088683747	0.372644649	0.94038032	183.8900399	1.06339954
	7006	1423946_at	6.053210062	-0.288027847	-0.088609045	0.30764055	0.940429014	183.8900399	1.063344479
	12357	1438252_at	5.572806287	-0.299748012	-0.088524204	0.295328743	0.94048432	183.8900399	1.063281948
	8876	1426287_at	5.161325204	-0.386364338	-0.088516387	0.229100821	0.940489416	183.8900399	1.063276187
	16904	1455242_at	6.71388324	-0.353167443	-0.088493863	0.250571972	0.940504099	183.8900399	1.063259587
	10026	1428013_at	5.075353316	-0.390557037	-0.088492557	0.226580368	0.94050495	183.8900399	1.063258625
	2217	1418102_at	6.651072081	-0.350410658	-0.088437208	0.252381615	0.940541034	183.8900399	1.063217833
	3342	1419350_at	5.598746024	-0.402909862	-0.08839499	0.219391478	0.940568558	183.8900399	1.06318672
	11314	1434438_at	6.934059988	-0.355808386	-0.088372052	0.248369784	0.940583512	183.8900399	1.063169817
	2631	1418559_at	4.337677356	-0.472851584	-0.088342802	0.186829875	0.940602582	183.8900399	1.063148262
	16525	1453196_a_at	5.751553217	-0.188149474	-0.088253827	0.469062311	0.940660594	183.8900399	1.063082696
	5786	1422528_a_at	6.349564308	-0.365544946	-0.088250628	0.241422099	0.940662679	183.8900399	1.063080339
	10818	1431830_at	4.922743416	-0.419431229	-0.088238987	0.210377724	0.940670269	183.8900399	1.063071761
	16142	1452250_a_at	6.619355795	-0.280793513	-0.088235167	0.314235061	0.940672761	183.8900399	1.063068946
	5942	1422700_at	4.528846676	-0.347796051	-0.088206241	0.253614842	0.940691621	183.8900399	1.063047632
	9693	1427463_at	4.557326985	-0.417934655	-0.088146134	0.210908889	0.940730814	183.8900399	1.063003343
	2770	1418711_at	6.03093575	-0.294744365	-0.088144057	0.29905256	0.940732168	183.8900399	1.063001813
	3954	1420388_at	6.190342752	-0.252358362	-0.088097067	0.349095098	0.940762809	183.8900399	1.06296719
	15856	1451846_at	3.417472069	-0.303767054	-0.088025493	0.289779591	0.940809483	183.8900399	1.062914456
	8920	1426335_at	4.589702766	-0.492707526	-0.08800632	0.17861777	0.940821986	183.8900399	1.06290033
	3399	1419410_at	6.019236456	-0.348575275	-0.087974334	0.252382599	0.940842845	183.8900399	1.062876765
	15701	1451646_at	5.027626927	-0.316516808	-0.087966442	0.277920287	0.940847992	183.8900399	1.062870951
	5444	1422136_at	5.022074439	-0.37061961	-0.087934977	0.237264772	0.940868512	183.8900399	1.06284777
	16245	1452410_a_at	5.773632948	-0.380780624	-0.087890413	0.230816401	0.940897575	183.8900399	1.06281494
	9355	1426947_x_at	6.504653119	-0.282918085	-0.08784842	0.310508321	0.940924963	183.8900399	1.062784004
	16765	1454681_at	6.550076545	-0.246605033	-0.087831747	0.356163643	0.940935837	183.8900399	1.062771722
	6345	1423184_at	4.902389739	-0.413923148	-0.08781043	0.212141869	0.94094974	183.8900399	1.062756019
	9811	1427639_a_at	4.883256811	-0.485574412	-0.087810176	0.180837733	0.940949906	183.8900399	1.062755832
	205	1415935_at	4.387142142	-0.231853576	-0.087781785	0.378608719	0.940968423	183.8900399	1.062734918
	16925	1455348_x_at	8.483155246	-0.48726217	-0.087711654	0.180009161	0.941014165	183.8900399	1.062683259
	1341	1417146_at	5.83137391	-0.421855856	-0.087702364	0.207896518	0.941020225	183.8900399	1.062676415
	5853	1422604_at	3.52588879	-0.32404517	-0.087655597	0.270504254	0.94105073	183.8900399	1.062641968
	5676	1422398_at	3.323285477	-0.394938515	-0.087596118	0.221796848	0.941089529	183.8900399	1.062598159
	13355	1448734_at	8.014761497	-0.208448177	-0.087564647	0.420078737	0.941110058	183.8900399	1.062574979
	5818	1422566_at	5.953134918	-0.45150311	-0.087535298	0.193875294	0.941129203	183.8900399	1.062553364
	16770	1454694_a_at	4.336690693	-0.302289867	-0.087458145	0.28931881	0.941179534	183.8900399	1.062496541
	2928	1418892_at	6.27957795	-0.274795988	-0.087421636	0.318132867	0.941203352	183.8900399	1.062469654
	3464	1419479_at	4.33501899	-0.276524648	-0.087369725	0.315956375	0.941237219	183.8900399	1.062431425
	11995	1437134_at	4.321704221	-0.429422236	-0.087350008	0.203412867	0.941250083	183.8900399	1.062416905
	12727	1444508_s_at	6.298539184	-0.395917252	-0.087349902	0.220626663	0.941250152	183.8900399	1.062416827
	12910	1448245_at	4.738137909	-0.28558886	-0.087334934	0.305806516	0.941259918	183.8900399	1.062405805
	1405	1417216_at	5.555532293	-0.48445828	-0.087305375	0.18021237	0.941279203	183.8900399	1.062384037
	11469	1435023_at	5.11486362	-0.401733494	-0.087265	0.217221121	0.941305546	183.8900399	1.062354306
	6761	1423670_a_at	7.844243133	-0.443291087	-0.087261615	0.196849468	0.941307755	183.8900399	1.062351813
	16745	1454627_a_at	8.496140802	-0.479767175	-0.087168559	0.181689294	0.941368472	183.8900399	1.062283293
	2187	1418069_at	3.669460519	-0.309769899	-0.087121176	0.281244809	0.94139939	183.8900399	1.062248404
	3298	1419303_at	4.576139867	-0.351300287	-0.087118827	0.247989627	0.941400923	183.8900399	1.062246674
	15796	1451764_at	7.087334619	-0.411714605	-0.087116661	0.211594778	0.941402337	183.8900399	1.062245079
	4535	1421060_at	4.816761641	-0.351219558	-0.087114115	0.248033212	0.941403998	183.8900399	1.062243205
	11880	1436845_at	4.167383857	-0.277575056	-0.087113236	0.313836685	0.941404572	183.8900399	1.062242558
	16954	1455485_x_at	9.115045615	-0.440412017	-0.08709164	0.197750372	0.941418664	183.8900399	1.062226657
	17562	1460386_a_at	4.584795162	-0.245775219	-0.087012629	0.354033369	0.941470223	183.8900399	1.062168484
	9047	1426511_at	4.495406892	-0.324063212	-0.087002845	0.26847492	0.941476608	183.8900399	1.062161281
	11221	1434127_a_at	8.729419912	-0.425309572	-0.08698755	0.20452761	0.941486589	183.8900399	1.062150021
	16098	1452166_a_at	5.219863087	-0.247624717	-0.086982707	0.351268273	0.94148975	183.8900399	1.062146455
	9265	1426812_a_at	7.834511002	-0.404477919	-0.086880387	0.214796366	0.941556525	183.8900399	1.062071127
	1645	1417481_at	5.414146885	-0.259057035	-0.086842548	0.335225591	0.941581221	183.8900399	1.062043271
	14674	1450414_at	5.266755127	-0.385340618	-0.086823047	0.225315066	0.941593948	183.8900399	1.062028916
	14843	1450618_a_at	5.528335398	-0.285378492	-0.086710429	0.303843601	0.941667453	183.8900399	1.061946016
	8207	1425411_at	4.885873058	-0.283581479	-0.086704384	0.305747696	0.941671398	183.8900399	1.061941567
	10149	1428249_at	6.507685038	-0.442099049	-0.086697147	0.196103447	0.941676122	183.8900399	1.06193624
	11598	1435627_x_at	6.793640295	-0.33427272	-0.086664777	0.259263684	0.941697251	183.8900399	1.061912413
	11894	1436882_at	5.999360225	-0.375053463	-0.086641056	0.231009883	0.941712734	183.8900399	1.061894953
	14747	1450500_at	5.008223362	-0.372235384	-0.086637095	0.232748145	0.94171532	183.8900399	1.061892038
	17078	1455940_x_at	6.253905318	-0.389474736	-0.086614897	0.222388999	0.94172981	183.8900399	1.061875699
	16970	1455575_at	6.200405943	-0.342194984	-0.086592048	0.253048853	0.941744725	183.8900399	1.061858881
	17428	1460211_a_at	7.319529252	-0.399023352	-0.086569222	0.21695277	0.941759625	183.8900399	1.061842081
	7802	1424902_at	4.970304553	-0.294899582	-0.086563383	0.293535118	0.941763436	183.8900399	1.061837784
	9144	1426635_at	5.285297927	-0.430309615	-0.086541797	0.201115182	0.941777528	183.8900399	1.061821896
	12530	1438886_at	4.670849583	-0.345879738	-0.086476911	0.250020171	0.941819885	183.8900399	1.061774141
	16168	1452285_a_at	9.120640677	-0.415164704	-0.086470944	0.20828106	0.941823781	183.8900399	1.06176975
	14856	1450633_at	4.605302655	-0.198754382	-0.08644728	0.434945279	0.941839229	183.8900399	1.061752334
	7215	1424189_at	6.273120288	-0.455104224	-0.086419032	0.189888443	0.941857671	183.8900399	1.061731545
	3735	1419839_x_at	7.675530635	-0.423984832	-0.086365172	0.203698731	0.941892834	183.8900399	1.061691908
	10703	1431362_a_at	4.167174569	-0.227248129	-0.086348593	0.379974935	0.941903658	183.8900399	1.061679708
	17353	1458613_at	6.197118123	-0.388641396	-0.086347175	0.222176988	0.941904584	183.8900399	1.061678664
	6378	1423227_at	4.601615138	-0.241154134	-0.086339104	0.358024566	0.941909853	183.8900399	1.061672725
	1489	1417311_at	7.403030179	-0.347934859	-0.086320748	0.248094566	0.941921837	183.8900399	1.061659217
	475	1416223_at	6.387722712	-0.476988494	-0.086310229	0.180948241	0.941928705	183.8900399	1.061651476
	4740	1421302_a_at	4.614032901	-0.440052544	-0.086277096	0.196060895	0.941950338	183.8900399	1.061627094
	12097	1437406_x_at	6.376778699	-0.270801986	-0.08626791	0.318564539	0.941956335	183.8900399	1.061620335
	1767	1417608_a_at	9.091276032	-0.441332244	-0.086240632	0.195409771	0.941974145	183.8900399	1.061600262
	15371	1451244_a_at	6.558522554	-0.393965516	-0.086206415	0.21881716	0.941996487	183.8900399	1.061575084
	13751	1449188_at	5.754020482	-0.394928997	-0.086065426	0.217926327	0.94208855	183.8900399	1.061471345
	8311	1425560_a_at	7.574581832	-0.28307587	-0.086062129	0.304024956	0.942090702	183.8900399	1.06146892
	6084	1422867_at	3.522163032	-0.241514162	-0.086039181	0.356249009	0.942105688	183.8900399	1.061452036
	17233	1456417_at	3.629011955	-0.451497104	-0.086022983	0.190528316	0.942116266	183.8900399	1.061440118
	13119	1448475_at	5.789413009	-0.252778477	-0.086021541	0.340304055	0.942117207	183.8900399	1.061439057
	17688	1460716_a_at	8.009319374	-0.42704847	-0.085989588	0.201357912	0.942138073	183.8900399	1.061415549
	1088	1416871_at	5.959055527	-0.254802656	-0.08598191	0.337445109	0.942143088	183.8900399	1.0614099
	13633	1449049_at	4.568821034	-0.276017397	-0.085973477	0.311478474	0.942148594	183.8900399	1.061403696
	1501	1417323_at	5.833130248	-0.225151395	-0.085941745	0.381706474	0.942169317	183.8900399	1.06138035
	5941	1422699_at	4.730891503	-0.342344667	-0.085937229	0.251025465	0.942172266	183.8900399	1.061377028
	17441	1460227_at	7.031598909	-0.224960237	-0.085931914	0.381987123	0.942175738	183.8900399	1.061373118
	9217	1426743_at	7.146526285	-0.354338684	-0.085884859	0.242380703	0.942206468	183.8900399	1.061338501
	11212	1434109_at	6.248024322	-0.317563	-0.085884533	0.270448802	0.942206681	183.8900399	1.06133826
	9229	1426759_at	7.258651597	-0.414677419	-0.08584447	0.207015059	0.942232846	183.8900399	1.061308788
	99	1415815_at	3.502554817	-0.422561627	-0.085791026	0.203026069	0.942267751	183.8900399	1.061269473
	7190	1424163_at	6.247169613	-0.429480773	-0.085749648	0.199658876	0.942294777	183.8900399	1.061239036
	11109	1433737_at	5.333133574	-0.347789654	-0.085746537	0.246547118	0.942296809	183.8900399	1.061236747
	6569	1423446_at	5.561205786	-0.434779535	-0.085738942	0.197200961	0.942301769	183.8900399	1.06123116
	8108	1425279_at	4.980465237	-0.308729648	-0.085732646	0.277694891	0.942305882	183.8900399	1.061226529
	5281	1421941_at	3.386876886	-0.427420641	-0.085728411	0.200571528	0.942308648	183.8900399	1.061223414
	947	1416723_at	6.570596	-0.309524228	-0.085702165	0.276883544	0.942325791	183.8900399	1.061204108
	5322	1421991_a_at	6.031238602	-0.284619432	-0.085696806	0.301092604	0.942329291	183.8900399	1.061200166
	2839	1418792_at	4.226642566	-0.368110239	-0.08568319	0.232765028	0.942338185	183.8900399	1.06119015
	7911	1425040_at	4.879145903	-0.315020324	-0.085671651	0.271955947	0.942345722	183.8900399	1.061181662
	4816	1421393_at	5.113509967	-0.365834023	-0.085571258	0.233907325	0.942411299	183.8900399	1.061107821
	1687	1417524_at	4.278583605	-0.400457321	-0.085568456	0.213676843	0.94241313	183.8900399	1.06110576
	17443	1460231_at	5.296506079	-0.368302897	-0.085515759	0.232188668	0.942447554	183.8900399	1.061067002
	9650	1427386_at	5.857693195	-0.292916847	-0.085401023	0.291553813	0.942522508	183.8900399	1.06098262
	15276	1451130_at	7.078371281	-0.435795385	-0.085400788	0.195965333	0.942522662	183.8900399	1.060982447
	15723	1451677_at	4.61762747	-0.384032555	-0.085318269	0.222164158	0.942576574	183.8900399	1.060921763
	2398	1418301_at	6.715539936	-0.228410526	-0.085294764	0.373427468	0.942591931	183.8900399	1.060904478
	9366	1426965_at	4.220921951	-0.354097473	-0.085289032	0.240863148	0.942595676	183.8900399	1.060900263
	14085	1449569_at	4.231755925	-0.41171069	-0.085268366	0.207107486	0.942609178	183.8900399	1.060885066
	11784	1436480_at	5.221332259	-0.313257925	-0.085267142	0.272194685	0.942609978	183.8900399	1.060884166
	2800	1418747_at	5.146935909	-0.341391442	-0.085246279	0.249702447	0.942623609	183.8900399	1.060868824
	6033	1422808_s_at	4.989811078	-0.32959895	-0.085240782	0.258619702	0.942627201	183.8900399	1.060864782
	12162	1437615_s_at	7.425146451	-0.374703485	-0.085225188	0.227447013	0.942637389	183.8900399	1.060853316
	13785	1449228_at	4.22997541	-0.370171881	-0.085203572	0.230173	0.942651513	183.8900399	1.060837421
	13733	1449169_at	5.671839031	-0.245584198	-0.085155044	0.3467448	0.942683222	183.8900399	1.060801738
	6840	1423757_x_at	6.292698682	-0.271369456	-0.085014222	0.31327852	0.942775242	183.8900399	1.060698197
	13105	1448460_at	5.600339205	-0.363615745	-0.085013624	0.233800724	0.942775633	183.8900399	1.060697758
	7327	1424318_at	7.159240447	-0.338396479	-0.084987692	0.251148274	0.942792579	183.8900399	1.060678692
	5994	1422763_at	5.868648037	-0.442771651	-0.0849687	0.191901852	0.94280499	183.8900399	1.060664729
	3820	1420057_at	6.286947481	-0.389152007	-0.084921538	0.218222023	0.942835811	183.8900399	1.060630057
	8625	1425978_at	3.507812134	-0.391487063	-0.084882413	0.216820481	0.942861381	183.8900399	1.060601294
	11089	1433683_at	6.568681461	-0.294821745	-0.084791143	0.287601387	0.942921032	183.8900399	1.060534198
	2838	1418791_at	4.35861139	-0.367891671	-0.084772949	0.230429106	0.942932923	183.8900399	1.060520824
	145	1415869_a_at	7.390553001	-0.431102681	-0.084746829	0.196581539	0.942949995	183.8900399	1.060501623
	10934	1432400_at	4.664078734	-0.337501377	-0.08474146	0.251084782	0.942953504	183.8900399	1.060497676
	12525	1438855_x_at	7.533109309	-0.232480906	-0.084740639	0.364505803	0.94295404	183.8900399	1.060497073
	7393	1424402_at	4.249652352	-0.347936239	-0.084675662	0.243365456	0.942996511	183.8900399	1.06044931
	17578	1460405_at	5.258906512	-0.446114915	-0.084670723	0.189795767	0.94299974	183.8900399	1.06044568
	9636	1427368_x_at	5.779672123	-0.381146865	-0.084670587	0.22214688	0.942999828	183.8900399	1.06044558
	7814	1424917_a_at	5.006891568	-0.342025806	-0.084590578	0.24732221	0.943052126	183.8900399	1.060386772
	15440	1451331_at	6.029836854	-0.29532584	-0.084583292	0.286406675	0.943056889	183.8900399	1.060381417
	3052	1419027_s_at	7.31518738	-0.308889045	-0.084576558	0.273808863	0.943061291	183.8900399	1.060376467
	1659	1417495_x_at	8.061530738	-0.204442143	-0.084558503	0.413606031	0.943073093	183.8900399	1.060363197
	15947	1451980_at	4.826798879	-0.366596429	-0.084549954	0.230634963	0.943078682	183.8900399	1.060356913
	5582	1422290_at	4.551753955	-0.472304548	-0.084517055	0.178946096	0.943100188	183.8900399	1.060332733
	6650	1423542_at	4.592746379	-0.185654748	-0.084491532	0.455100303	0.943116872	183.8900399	1.060313975
	15909	1451924_a_at	6.09672068	-0.265445167	-0.084482534	0.318267364	0.943122755	183.8900399	1.060307362
	3988	1420425_at	4.572362203	-0.319906105	-0.084450731	0.263985993	0.943143545	183.8900399	1.060283988
	12587	1439016_x_at	5.58675406	-0.274122742	-0.084439481	0.3080353	0.9431509	183.8900399	1.060275721
	17240	1456439_x_at	4.558521104	-0.299537087	-0.084424298	0.281849232	0.943160826	183.8900399	1.060264562
	3010	1418982_at	6.905907857	-0.363617101	-0.084411492	0.2321439	0.943169198	183.8900399	1.060255151
	277	1416016_at	6.029808288	-0.293675196	-0.084395645	0.287377503	0.943179558	183.8900399	1.060243505
	14117	1449635_at	7.654401732	-0.416765635	-0.084388894	0.20248525	0.943183971	183.8900399	1.060238544
	14337	1449998_at	3.943000205	-0.384613993	-0.08420648	0.21893764	0.943303235	183.8900399	1.060104496
	5519	1422222_at	4.057180072	-0.358314544	-0.08415585	0.23486585	0.94333634	183.8900399	1.060067293
	13456	1448846_a_at	8.426589675	-0.47136492	-0.084116998	0.17845409	0.943361744	183.8900399	1.060038746
	15075	1450894_a_at	7.178262852	-0.466187435	-0.084082336	0.180361652	0.94338441	183.8900399	1.060013278
	6960	1423894_a_at	6.03460877	-0.415967182	-0.084074747	0.202118703	0.943389372	183.8900399	1.060007702
	9847	1427703_at	5.919939063	-0.371254654	-0.084057175	0.226413794	0.943400863	183.8900399	1.059994791
	13372	1448755_at	6.250196421	-0.276902883	-0.084027984	0.303456517	0.943419951	183.8900399	1.059973344
	15863	1451858_at	4.109947968	-0.344726322	-0.084027337	0.24375086	0.943420374	183.8900399	1.059972868
	3280	1419282_at	4.445299531	-0.224595063	-0.084024617	0.374116045	0.943422153	183.8900399	1.05997087
	6895	1423817_s_at	7.044110851	-0.431573246	-0.083949544	0.194519807	0.943471247	183.8900399	1.059915714
	4290	1420771_at	4.999822242	-0.235721431	-0.083851244	0.355721767	0.943535534	183.8900399	1.059843498
	7502	1424537_at	3.364163634	-0.406791202	-0.083802203	0.206007903	0.943567608	183.8900399	1.059807471
	847	1416613_at	6.851568913	-0.199729997	-0.08376391	0.419385727	0.943592653	183.8900399	1.059779341
	14777	1450537_at	4.603429453	-0.342361492	-0.083755883	0.244641658	0.943597903	183.8900399	1.059773445
	16079	1452137_at	5.228826923	-0.418322964	-0.083730266	0.200156992	0.943614658	183.8900399	1.059754628
	15660	1451595_a_at	4.321855485	-0.432667228	-0.08371829	0.193493486	0.943622491	183.8900399	1.05974583
	1660	1417496_at	7.874409891	-0.200447139	-0.083650443	0.417319214	0.943666869	183.8900399	1.059695994
	16963	1455539_at	5.0422127	-0.323226687	-0.083649106	0.258793935	0.943667743	183.8900399	1.059695012
	11783	1436479_a_at	5.470148832	-0.302469324	-0.083618893	0.276454128	0.943687505	183.8900399	1.05967282
	8712	1426080_a_at	4.507917681	-0.46132169	-0.083552805	0.181116143	0.943730735	183.8900399	1.059624279
	2911	1418874_a_at	7.875299146	-0.483648763	-0.08353887	0.172726318	0.943739851	183.8900399	1.059614044
	12685	1439447_x_at	8.525366338	-0.306661205	-0.083508618	0.27231556	0.943759641	183.8900399	1.059591825
	3297	1419302_at	4.647408206	-0.337299283	-0.08347585	0.247483034	0.943781077	183.8900399	1.059567759
	6839	1423756_s_at	6.342844275	-0.257754831	-0.08346129	0.323801068	0.943790602	183.8900399	1.059557065
	8484	1425791_at	3.810747628	-0.366303207	-0.083455601	0.227832025	0.943794323	183.8900399	1.059552887
	5128	1421761_a_at	4.634465614	-0.335399465	-0.083407747	0.248681812	0.943825629	183.8900399	1.059517742
	11416	1434805_at	5.191723609	-0.319831232	-0.083402799	0.260771277	0.943828866	183.8900399	1.059514108
	9564	1427257_at	5.192918817	-0.212521627	-0.083375899	0.392317244	0.943846465	183.8900399	1.059494354
	2194	1418076_at	7.488017946	-0.244111885	-0.083373079	0.341536338	0.94384831	183.8900399	1.059492283
	8616	1425961_at	4.148047387	-0.248141137	-0.083371802	0.335985409	0.943849145	183.8900399	1.059491344
	12151	1437583_x_at	5.156107384	-0.227164728	-0.083344066	0.366888234	0.943867291	183.8900399	1.059470976
	8328	1425586_a_at	4.573575644	-0.268979534	-0.083258601	0.309535079	0.943923207	183.8900399	1.059408215
	1883	1417738_at	6.590067661	-0.27718544	-0.083250086	0.30034076	0.943928779	183.8900399	1.059401962
	4695	1421247_at	3.944892208	-0.288681783	-0.083243702	0.288358003	0.943932955	183.8900399	1.059397275
	16471	1452900_at	5.563374324	-0.389090184	-0.083236988	0.213927236	0.943937348	183.8900399	1.059392344
	8007	1425152_s_at	3.509246397	-0.449035007	-0.08321753	0.185325261	0.94395008	183.8900399	1.059378056
	2991	1418963_at	6.867178395	-0.390372296	-0.083186612	0.213095582	0.943970309	183.8900399	1.059355353
	5223	1421876_at	5.707883181	-0.416011584	-0.083184316	0.19995673	0.943971811	183.8900399	1.059353667
	7670	1424736_at	9.091428759	-0.358800618	-0.083182527	0.231834959	0.943972982	183.8900399	1.059352353
	15767	1451728_at	4.547300937	-0.365437449	-0.083152763	0.22754308	0.943992457	183.8900399	1.059330498
	17207	1456316_a_at	5.276644792	-0.398111515	-0.083151314	0.208864379	0.943993405	183.8900399	1.059329435
	8267	1425490_a_at	4.179925918	-0.408493834	-0.083143157	0.203535892	0.943998743	183.8900399	1.059323445
	11186	1434025_at	7.125381099	-0.284074212	-0.083137366	0.292660728	0.944002532	183.8900399	1.059319193
	2551	1418465_at	5.484014308	-0.26542471	-0.083060008	0.312932461	0.944053151	183.8900399	1.059262393
	6179	1422981_at	4.395260653	-0.420154729	-0.082998989	0.197543864	0.944093081	183.8900399	1.059217592
	4762	1421327_at	3.672189514	-0.331045096	-0.08299783	0.250714572	0.944093839	183.8900399	1.059216741
	10004	1427980_at	5.652766891	-0.358103453	-0.082987784	0.231742485	0.944100413	183.8900399	1.059209366
	15603	1451528_at	4.260581638	-0.254240442	-0.082937633	0.326217308	0.944133233	183.8900399	1.059172546
	9932	1427883_a_at	7.585220621	-0.202934758	-0.082912332	0.408566441	0.944149791	183.8900399	1.059153971
	9408	1427021_s_at	9.19206228	-0.408936035	-0.082876149	0.202662866	0.94417347	183.8900399	1.059127408
	15724	1451678_at	4.816362677	-0.372653794	-0.082875822	0.222393607	0.944173684	183.8900399	1.059127168
	8581	1425916_at	4.143443993	-0.440069916	-0.082847147	0.188259057	0.94419245	183.8900399	1.059106117
	1619	1417452_a_at	8.734462929	-0.433711452	-0.082810608	0.190934798	0.944216364	183.8900399	1.059079294
	3862	1420186_at	3.778164833	-0.296097256	-0.082780142	0.279570786	0.944236304	183.8900399	1.059056929
	5327	1421996_at	5.344883467	-0.363379816	-0.082734412	0.227680263	0.944266235	183.8900399	1.05902336
	9179	1426681_at	5.319545197	-0.429816305	-0.082719048	0.192452094	0.944276291	183.8900399	1.059012081
	16327	1452543_a_at	3.222599444	-0.270102439	-0.082690304	0.306144234	0.944295104	183.8900399	1.058990982
	9301	1426862_at	6.642101846	-0.367381572	-0.082654347	0.224982289	0.94431864	183.8900399	1.058964589
	16375	1452613_at	4.251424906	-0.405422132	-0.082643809	0.203846319	0.944325537	183.8900399	1.058956854
	14846	1450622_at	6.100678462	-0.377059099	-0.082637495	0.219163244	0.94432967	183.8900399	1.058952219
	9783	1427583_at	3.704310519	-0.433710569	-0.082622783	0.19050212	0.9443393	183.8900399	1.05894142
	9872	1427736_a_at	5.704852789	-0.326160428	-0.082435849	0.252746325	0.944461669	183.8900399	1.058804219
	15946	1451978_at	5.890383427	-0.209232071	-0.082327504	0.393474595	0.944532599	183.8900399	1.058724707
	15552	1451465_at	5.677268565	-0.377735188	-0.082315371	0.217918196	0.944540543	183.8900399	1.058715803
	8542	1425859_a_at	7.761966894	-0.472068992	-0.082311478	0.174363239	0.944543092	183.8900399	1.058712947
	11680	1435950_at	5.585482827	-0.310003622	-0.082310459	0.265514508	0.944543759	183.8900399	1.058712199
	15648	1451583_a_at	5.814527729	-0.335876784	-0.082305699	0.2450473	0.944546876	183.8900399	1.058708706
	472	1416219_at	9.169795637	-0.465467454	-0.082297516	0.176806167	0.944552233	183.8900399	1.058702701
	7662	1424728_at	6.307597903	-0.458871448	-0.082259116	0.179263966	0.944577375	183.8900399	1.058674521
	15310	1451174_at	5.082561265	-0.276138468	-0.082257473	0.297884873	0.94457845	183.8900399	1.058673316
	7378	1424383_at	6.30784438	-0.347215523	-0.082213465	0.236779349	0.944607264	183.8900399	1.058641023
	5155	1421792_s_at	5.578998091	-0.315733852	-0.082181237	0.260286429	0.944628366	183.8900399	1.058617374
	5224	1421877_at	5.767023922	-0.406216833	-0.082140402	0.202208268	0.944655103	183.8900399	1.058587411
	6733	1423640_at	2.880878984	-0.355384266	-0.082093143	0.230998249	0.944686048	183.8900399	1.058552735
	846	1416612_at	7.111904197	-0.202579768	-0.082076062	0.405154292	0.944697233	183.8900399	1.058540202
	5072	1421694_a_at	5.320507864	-0.207071738	-0.082048751	0.396233458	0.944715117	183.8900399	1.058520163
	5945	1422703_at	5.483594524	-0.280206094	-0.082039928	0.29278424	0.944720894	183.8900399	1.05851369
	12960	1448299_at	4.666965624	-0.22417973	-0.08202596	0.365893742	0.944730041	183.8900399	1.058503442
	4971	1421574_at	3.650968437	-0.371092681	-0.08197256	0.220895115	0.94476501	183.8900399	1.058464263
	2311	1418207_at	5.6835393	-0.262417321	-0.081959078	0.312323432	0.944773839	183.8900399	1.058454372
	7753	1424844_at	5.584579863	-0.449794658	-0.081927919	0.182145158	0.944794244	183.8900399	1.058431511
	7395	1424404_at	6.014154315	-0.234372083	-0.081922538	0.349540513	0.944797768	183.8900399	1.058427564
	17548	1460366_at	6.232681386	-0.394295637	-0.081920348	0.207763771	0.944799202	183.8900399	1.058425957
	9776	1427570_at	7.226581149	-0.329070469	-0.081918819	0.248940051	0.944800204	183.8900399	1.058424835
	3428	1419441_at	9.395856908	-0.427592701	-0.081868885	0.191464646	0.944832905	183.8900399	1.058388202
	11560	1435415_x_at	6.715667051	-0.296970764	-0.081862206	0.275657459	0.944837279	183.8900399	1.058383302
	6216	1423031_at	6.826821488	-0.444062881	-0.081856342	0.184335024	0.94484112	183.8900399	1.058379
	10742	1431593_a_at	7.34034193	-0.442626843	-0.08183532	0.184885579	0.944854888	183.8900399	1.058363578
	4065	1420518_a_at	4.920539248	-0.287766408	-0.081789273	0.284221059	0.944885045	183.8900399	1.058329799
	9485	1427139_at	5.217070549	-0.354264966	-0.081729017	0.230700254	0.94492451	183.8900399	1.058285598
	7315	1424306_at	4.08264472	-0.182946809	-0.0816416	0.446258672	0.944981768	183.8900399	1.058221475
	5514	1422216_at	4.72011137	-0.323177666	-0.081640461	0.252617894	0.944982514	183.8900399	1.058220639
	11251	1434215_at	6.085950608	-0.400438151	-0.081605553	0.203790655	0.945005379	183.8900399	1.058195035
	2189	1418071_s_at	5.350548913	-0.36161015	-0.081581742	0.225606892	0.945020976	183.8900399	1.05817757
	15380	1451255_at	6.959372137	-0.259356499	-0.081570065	0.31450943	0.945028625	183.8900399	1.058169005
	17257	1456496_at	5.247061259	-0.384438032	-0.081556025	0.212143488	0.945037822	183.8900399	1.058158707
	6067	1422847_a_at	6.296923496	-0.387093709	-0.081533217	0.210629146	0.945052762	183.8900399	1.058141979
	16782	1454747_a_at	6.508716683	-0.445349532	-0.081510635	0.183026205	0.945067556	183.8900399	1.058125415
	9733	1427517_at	4.520861068	-0.271923433	-0.081493113	0.299691395	0.945079034	183.8900399	1.058112565
	14950	1450750_a_at	5.114450734	-0.382203194	-0.081491237	0.213214432	0.945080263	183.8900399	1.058111189
	16821	1454872_at	6.140801017	-0.409853321	-0.081470462	0.198779557	0.945093872	183.8900399	1.058095951
	9300	1426861_at	6.652856246	-0.364679367	-0.081455176	0.223361077	0.945103886	183.8900399	1.058084741
	13979	1449446_at	4.814210001	-0.300571446	-0.081441405	0.270955229	0.945112907	183.8900399	1.058074641
	370	1416111_at	5.488648145	-0.236259317	-0.081422371	0.344631365	0.945125376	183.8900399	1.058060682
	15862	1451857_a_at	4.931814345	-0.281786882	-0.081383424	0.288811969	0.945150891	183.8900399	1.058032119
	1631	1417464_at	4.548135889	-0.125537782	-0.081381618	0.648263947	0.945152074	183.8900399	1.058030794
	15420	1451308_at	4.101993005	-0.188975548	-0.081374269	0.4306074	0.945156889	183.8900399	1.058025405
	16976	1455605_at	4.320025089	-0.350498546	-0.081340613	0.232071186	0.945178938	183.8900399	1.058000723
	774	1416540_at	6.508385832	-0.439452599	-0.081230105	0.184843837	0.945251341	183.8900399	1.057919685
	723	1416484_at	4.539656913	-0.368127567	-0.081225473	0.220644909	0.945254375	183.8900399	1.057916289
	4990	1421599_at	4.399967941	-0.435398267	-0.081224223	0.186551554	0.945255194	183.8900399	1.057915372
	5911	1422667_at	5.399570274	-0.219920225	-0.081194297	0.369198861	0.945274802	183.8900399	1.057893427
	8890	1426301_at	6.936808906	-0.215593734	-0.081190048	0.376588161	0.945277586	183.8900399	1.057890312
	12057	1437314_a_at	6.087137745	-0.442197766	-0.081176838	0.183575866	0.945286242	183.8900399	1.057880625
	14500	1450199_a_at	5.828902935	-0.269928774	-0.081135144	0.300579827	0.945313561	183.8900399	1.057850053
	13784	1449227_at	5.075177731	-0.267461822	-0.08113032	0.303334208	0.945316722	183.8900399	1.057846516
	14250	1449896_at	4.709277297	-0.253530965	-0.081113115	0.31993376	0.945327995	183.8900399	1.0578339
	16222	1452370_s_at	5.318184218	-0.355849727	-0.081088282	0.227872262	0.945344267	183.8900399	1.057815692
	8046	1425199_a_at	5.954706139	-0.313912347	-0.081038878	0.258157665	0.94537664	183.8900399	1.057779469
	11419	1434824_at	6.020015589	-0.276300442	-0.081023451	0.293244017	0.945386749	183.8900399	1.057768158
	3473	1419488_at	5.073493551	-0.43104461	-0.081016318	0.187953443	0.945391423	183.8900399	1.057762928
	12240	1437849_x_at	5.176148708	-0.206606767	-0.08099681	0.392033676	0.945404207	183.8900399	1.057748625
	11787	1436494_x_at	6.192542045	-0.439258744	-0.080981832	0.184360206	0.945414022	183.8900399	1.057737644
	36	1415729_at	6.2464033	-0.3080804	-0.080974233	0.262834744	0.945419002	183.8900399	1.057732072
	382	1416123_at	5.874986886	-0.209336904	-0.080973796	0.3868109	0.945419288	183.8900399	1.057731752
	1963	1417820_at	5.712431858	-0.380672742	-0.080953303	0.212658522	0.945432718	183.8900399	1.057716727
	3685	1419732_at	5.566390177	-0.354356942	-0.080937695	0.228407251	0.945442946	183.8900399	1.057705284
	7177	1424148_a_at	6.690445762	-0.314857955	-0.080931591	0.257041593	0.945446947	183.8900399	1.057700809
	4546	1421072_at	6.520364178	-0.260999546	-0.080929626	0.310075735	0.945448234	183.8900399	1.057699368
	16493	1453015_at	5.923545057	-0.335283665	-0.08089728	0.241280112	0.945469432	183.8900399	1.057675655
	2739	1418678_at	5.75653445	-0.237448134	-0.080894571	0.340683119	0.945471207	183.8900399	1.057673668
	227	1415961_at	7.813113676	-0.328963297	-0.080877326	0.245855165	0.945482509	183.8900399	1.057661025
	8176	1425370_a_at	4.722096965	-0.35315128	-0.080786112	0.228757807	0.945542288	183.8900399	1.057594158
	359	1416099_at	8.677237877	-0.432473686	-0.080780617	0.186787358	0.94554589	183.8900399	1.05759013
	5946	1422704_at	5.616098939	-0.279706196	-0.080774995	0.288785148	0.945549575	183.8900399	1.057586008
	15376	1451249_at	6.168018885	-0.445789493	-0.080758039	0.181157341	0.945560688	183.8900399	1.057573578
	15745	1451702_at	3.208874435	-0.428707713	-0.080747695	0.188351393	0.945567467	183.8900399	1.057565996
	6301	1423135_at	5.492651778	-0.245820775	-0.080715695	0.328351804	0.945588441	183.8900399	1.057542538
	10893	1432176_a_at	5.71210052	-0.339225945	-0.08071057	0.237925698	0.9455918	183.8900399	1.057538781
	5446	1422138_at	5.057072002	-0.326922774	-0.08066955	0.246754147	0.945618686	183.8900399	1.057508713
	3182	1419167_at	3.167020702	-0.34334234	-0.080665083	0.234940679	0.945621615	183.8900399	1.057505438
	7941	1425075_at	6.06480267	-0.314010272	-0.080660792	0.2568731	0.945624427	183.8900399	1.057502293
	5447	1422139_at	4.969642214	-0.310509682	-0.080647907	0.259727513	0.945632872	183.8900399	1.057492849
	10870	1432081_at	6.757439337	-0.201474846	-0.080642841	0.400262576	0.945636193	183.8900399	1.057489135
	1438	1417251_at	6.326682953	-0.20810093	-0.080606358	0.387342616	0.945660106	183.8900399	1.057462394
	10135	1428213_at	6.56748144	-0.338034629	-0.080598518	0.238432726	0.945665246	183.8900399	1.057456647
	6250	1423069_at	7.816371541	-0.399503142	-0.080544494	0.201611667	0.945700658	183.8900399	1.05741705
	2543	1418457_at	6.099158723	-0.211918705	-0.080532845	0.380017636	0.945708294	183.8900399	1.057408512
	2879	1418838_at	5.963135196	-0.37095365	-0.080476246	0.216944209	0.945745397	183.8900399	1.057367029
	8639	1425996_a_at	4.353663683	-0.382188774	-0.08045321	0.210506471	0.945760498	183.8900399	1.057350146
	15509	1451415_at	8.19992434	-0.270072718	-0.080423552	0.297784805	0.94577994	183.8900399	1.057328409
	15889	1451901_at	4.223897522	-0.367139089	-0.080411541	0.219022009	0.945787814	183.8900399	1.057319607
	3861	1420185_at	3.768866298	-0.285680589	-0.080405739	0.281453282	0.945791618	183.8900399	1.057315355
	1888	1417743_at	6.241880378	-0.413101124	-0.080401178	0.19462832	0.945794608	183.8900399	1.057312012
	274	1416013_at	6.475441155	-0.390005525	-0.080400064	0.206151089	0.945795338	183.8900399	1.057311196
	11480	1435067_at	5.533128316	-0.351605714	-0.080380659	0.228610219	0.94580806	183.8900399	1.057296975
	4407	1420904_at	4.979535351	-0.347536537	-0.080314902	0.231097723	0.94585117	183.8900399	1.057248785
	8981	1426422_at	5.049211529	-0.411201663	-0.080314425	0.195316391	0.945851483	183.8900399	1.057248435
	14527	1450233_a_at	4.215717866	-0.465958119	-0.080252784	0.172231755	0.945891896	183.8900399	1.057203264
	17423	1460206_at	5.26312802	-0.3484314	-0.080181328	0.230120844	0.945938747	183.8900399	1.057150902
	16047	1452101_at	6.344206668	-0.379672836	-0.080181303	0.211185251	0.945938763	183.8900399	1.057150884
	2025	1417888_at	5.609182931	-0.3107322	-0.080179802	0.258035062	0.945939747	183.8900399	1.057149784
	8472	1425776_a_at	4.869705306	-0.398094428	-0.080152559	0.20134057	0.94595761	183.8900399	1.057129822
	6101	1422886_a_at	6.180279749	-0.404847578	-0.080150523	0.197977035	0.945958945	183.8900399	1.05712833
	7729	1424812_at	5.694624131	-0.426806141	-0.080074548	0.187613392	0.946008763	183.8900399	1.057072661
	1779	1417620_at	5.526537383	-0.265118169	-0.080038111	0.301895988	0.946032655	183.8900399	1.057045964
	738	1416501_at	6.024653078	-0.306528383	-0.080022133	0.261059457	0.946043133	183.8900399	1.057034257
	12260	1437932_a_at	5.171675173	-0.193293335	-0.080018616	0.413975038	0.946045439	183.8900399	1.05703168
	4798	1421370_a_at	4.25893862	-0.263570942	-0.079999235	0.303520692	0.946058149	183.8900399	1.05701748
	11569	1435448_at	5.284584383	-0.299562137	-0.079903351	0.266733813	0.946121027	183.8900399	1.056947231
	14284	1449934_at	6.841370687	-0.384019866	-0.079901665	0.208066489	0.946122133	183.8900399	1.056945996
	4694	1421246_at	3.61800444	-0.289148733	-0.07986611	0.276211172	0.94614545	183.8900399	1.056919948
	13198	1448561_at	5.350430652	-0.27179559	-0.079831046	0.293717223	0.946168446	183.8900399	1.05689426
	16757	1454652_at	7.337359625	-0.372223622	-0.079798808	0.214384052	0.946189589	183.8900399	1.056870644
	125	1415843_at	5.368378941	-0.432790946	-0.079786722	0.184353953	0.946197516	183.8900399	1.05686179
	8750	1426128_a_at	4.506012449	-0.443671528	-0.0797631	0.179779623	0.946213008	183.8900399	1.056844485
	1843	1417687_at	5.348813387	-0.268361187	-0.07966119	0.296843188	0.94627985	183.8900399	1.056769834
	15915	1451935_a_at	8.239916755	-0.20752732	-0.079643343	0.383772811	0.946291556	183.8900399	1.056756761
	2032	1417895_a_at	5.400449058	-0.232238198	-0.079643323	0.342938084	0.946291569	183.8900399	1.056756746
	9094	1426570_a_at	4.383045479	-0.299192457	-0.079628376	0.266144328	0.946301374	183.8900399	1.056745798
	6978	1423917_a_at	6.88817762	-0.287995142	-0.07959443	0.276374209	0.94632364	183.8900399	1.056720934
	16773	1454703_x_at	5.96943593	-0.309184946	-0.079587951	0.257412116	0.946327889	183.8900399	1.056716188
	10812	1431810_a_at	4.958769548	-0.397816413	-0.079583043	0.200049672	0.946331109	183.8900399	1.056712593
	4675	1421221_at	4.043900309	-0.443079598	-0.079565552	0.179573947	0.946342582	183.8900399	1.056699782
	15070	1450889_at	4.613950239	-0.350712634	-0.079561231	0.226855902	0.946345417	183.8900399	1.056696617
	9245	1426783_at	5.37955556	-0.360768642	-0.079556008	0.220518078	0.946348843	183.8900399	1.056692791
	11570	1435449_at	5.134105115	-0.30748517	-0.079485484	0.258501846	0.946395104	183.8900399	1.056641138
	5225	1421878_at	5.561968192	-0.406851702	-0.079483156	0.195361494	0.946396631	183.8900399	1.056639433
	12348	1438219_at	6.503595348	-0.330355661	-0.079480115	0.240589536	0.946398626	183.8900399	1.056637206
	17459	1460248_at	4.211667413	-0.248700764	-0.079457059	0.319488601	0.946413751	183.8900399	1.056620319
	383	1416124_at	5.825054814	-0.202714313	-0.079438281	0.391873076	0.94642607	183.8900399	1.056606567
	1012	1416792_at	7.116072494	-0.402250841	-0.079417845	0.197433633	0.946439476	183.8900399	1.0565916
	16306	1452509_at	3.770717867	-0.45339764	-0.079352017	0.175016387	0.946482662	183.8900399	1.05654339
	1896	1417751_at	6.864430086	-0.347725217	-0.07930208	0.228059617	0.946515424	183.8900399	1.05650682
	11947	1437000_at	4.363922109	-0.415575602	-0.079275435	0.190760561	0.946532905	183.8900399	1.056487308
	6537	1423412_at	4.975802194	-0.239414498	-0.07920061	0.330809582	0.946581998	183.8900399	1.056432514
	3462	1419477_at	5.676395219	-0.268091668	-0.079195887	0.295406	0.946585096	183.8900399	1.056429056
	450	1416196_at	3.434381052	-0.397739385	-0.0791871	0.19909293	0.946590862	183.8900399	1.056422621
	2570	1418486_at	5.298273056	-0.252097929	-0.079155147	0.313985711	0.946611827	183.8900399	1.056399224
	11230	1434148_at	6.507269767	-0.28340804	-0.079117828	0.279165785	0.946636314	183.8900399	1.056371898
	14167	1449764_x_at	3.762158826	-0.282108651	-0.079116078	0.280445416	0.946637462	183.8900399	1.056370617
	17070	1455912_x_at	5.695814321	-0.393359997	-0.079094012	0.201072841	0.946651941	183.8900399	1.05635446
	6430	1423283_at	6.466546178	-0.373757553	-0.079064194	0.211538718	0.946671508	183.8900399	1.056332626
	16449	1452787_a_at	7.130473455	-0.253477856	-0.079041274	0.311827135	0.946686547	183.8900399	1.056315845
	10375	1429221_at	6.566931476	-0.291100131	-0.079009843	0.271418094	0.946707172	183.8900399	1.056292832
	17407	1460190_at	6.710413386	-0.242280884	-0.07899325	0.326039959	0.946718061	183.8900399	1.056280683
	7948	1425082_s_at	6.086704616	-0.40207642	-0.078924309	0.196291811	0.946763302	183.8900399	1.056230208
	1658	1417494_a_at	8.124880275	-0.193509595	-0.07889332	0.407697199	0.946783639	183.8900399	1.056207521
	948	1416724_x_at	6.51299426	-0.286446076	-0.078892715	0.275419081	0.946784036	183.8900399	1.056207078
	17085	1455956_x_at	6.243067418	-0.20007719	-0.078891404	0.394304836	0.946784896	183.8900399	1.056206118
	10537	1430326_s_at	4.985818381	-0.320852093	-0.078881747	0.24585081	0.946791233	183.8900399	1.056199049
	4763	1421328_at	3.614056724	-0.307905941	-0.078854404	0.256099002	0.946809178	183.8900399	1.056179031
	8941	1426368_at	6.520416185	-0.334338451	-0.078823461	0.235759484	0.946829486	183.8900399	1.056156378
	12668	1439407_x_at	7.468515895	-0.297922142	-0.078813463	0.264543824	0.946836047	183.8900399	1.056149059
	3648	1419691_at	3.321392591	-0.268124034	-0.07878042	0.293820806	0.946857733	183.8900399	1.05612487
	7914	1425043_s_at	4.424249364	-0.416720496	-0.078773197	0.189031251	0.946862474	183.8900399	1.056119582
	981	1416759_at	4.521759109	-0.281635195	-0.078740825	0.279584463	0.94688372	183.8900399	1.056095884
	124	1415842_at	5.472367549	-0.44301781	-0.078710543	0.177669028	0.946903595	183.8900399	1.056073718
	7853	1424966_at	6.187576401	-0.247676899	-0.078653838	0.317566305	0.946940814	183.8900399	1.056032209
	4165	1420628_at	6.994728195	-0.367009457	-0.078635689	0.21426066	0.946952727	183.8900399	1.056018924
	10335	1428961_a_at	6.228312414	-0.475843612	-0.078614977	0.165211793	0.946966322	183.8900399	1.056003764
	14673	1450413_at	5.024764914	-0.365981947	-0.078574799	0.214695834	0.946992694	183.8900399	1.055974356
	12589	1439018_at	6.207319097	-0.263602395	-0.078527812	0.297902498	0.947023537	183.8900399	1.055939964
	3438	1419451_at	5.535629589	-0.427960745	-0.078503568	0.183436376	0.947039452	183.8900399	1.05592222
	11231	1434149_at	6.38641912	-0.281765048	-0.078475455	0.278513804	0.947057906	183.8900399	1.055901644
	3075	1419057_at	4.780041802	-0.196981694	-0.078473949	0.39838194	0.947058895	183.8900399	1.055900542
	3597	1419630_a_at	5.697599328	-0.349176317	-0.078433114	0.224623235	0.947085702	183.8900399	1.055870655
	6735	1423642_at	6.906363086	-0.251126602	-0.07842596	0.312296503	0.947090398	183.8900399	1.055865419
	5323	1421992_a_at	6.141065632	-0.25167035	-0.078379102	0.311435583	0.947121159	183.8900399	1.055831126
	14624	1450351_a_at	4.01436358	-0.289938969	-0.078370522	0.270300065	0.947126792	183.8900399	1.055824846
	4572	1421098_at	3.757545348	-0.307332582	-0.078337663	0.254895406	0.947148364	183.8900399	1.055800799
	1962	1417819_at	5.580624882	-0.377032991	-0.078335449	0.207768154	0.947149818	183.8900399	1.055799179
	524	1416273_at	7.507264327	-0.223555796	-0.078330923	0.350386454	0.94715279	183.8900399	1.055795866
	9929	1427880_at	4.268199487	-0.383369396	-0.078326465	0.204310688	0.947155716	183.8900399	1.055792604
	16225	1452374_at	5.607386072	-0.367855523	-0.078314086	0.212893599	0.947163843	183.8900399	1.055783545
	1706	1417543_at	5.602491365	-0.345211648	-0.078310767	0.226848566	0.947166022	183.8900399	1.055781116
	16016	1452060_a_at	5.523450054	-0.335889435	-0.078301369	0.233116497	0.947172192	183.8900399	1.055774238
	9823	1427663_a_at	6.096152426	-0.393609862	-0.078293409	0.198911197	0.947177418	183.8900399	1.055768413
	10101	1428121_at	6.316177429	-0.406260086	-0.078253224	0.192618539	0.947203801	183.8900399	1.055739006
	1812	1417655_a_at	6.541147111	-0.39361333	-0.078233563	0.198757402	0.94721671	183.8900399	1.055724619
	14387	1450054_at	6.076032718	-0.361492521	-0.078217251	0.216373082	0.94722742	183.8900399	1.055712682
	15002	1450808_at	4.145001079	-0.28328444	-0.078194537	0.276028351	0.947242333	183.8900399	1.055696061
	13050	1448397_at	4.296857886	-0.18412024	-0.078181762	0.424623401	0.947250721	183.8900399	1.055686713
	17003	1455725_a_at	8.738035769	-0.359622966	-0.078175517	0.217381882	0.947254821	183.8900399	1.055682143
	11087	1433678_at	5.045899539	-0.274334313	-0.078172229	0.284952431	0.94725698	183.8900399	1.055679738
	9077	1426549_at	5.438673626	-0.33671523	-0.078152441	0.232102483	0.947269973	183.8900399	1.055665258
	5641	1422360_at	3.604084426	-0.443952417	-0.078141293	0.176012766	0.947277293	183.8900399	1.0556571
	12331	1438176_x_at	6.596431864	-0.392119227	-0.078088392	0.199144513	0.947312028	183.8900399	1.055618392
	17335	1456739_x_at	5.221687068	-0.184191373	-0.078079578	0.423904641	0.947317816	183.8900399	1.055611943
	15649	1451584_at	4.229611666	-0.295916743	-0.07807541	0.263842489	0.947320553	183.8900399	1.055608893
	1006	1416786_at	5.443080544	-0.365168268	-0.078026747	0.213673404	0.947352507	183.8900399	1.055573287
	2653	1418581_a_at	5.484702882	-0.332902781	-0.078017179	0.234354241	0.94735879	183.8900399	1.055566286
	7423	1424436_at	6.650525418	-0.376727295	-0.078010185	0.207073354	0.947363383	183.8900399	1.055561169
	15443	1451334_at	5.59630738	-0.441600447	-0.078000889	0.176632268	0.947369487	183.8900399	1.055554368
	4092	1420548_a_at	5.50326835	-0.362035894	-0.077976514	0.21538338	0.947385493	183.8900399	1.055536534
	11608	1435680_a_at	5.368139763	-0.285173131	-0.077962588	0.273386864	0.947394638	183.8900399	1.055526345
	4794	1421365_at	6.563346892	-0.191573876	-0.077959659	0.406943059	0.947396561	183.8900399	1.055524202
	9604	1427323_s_at	5.063591921	-0.310018878	-0.077932217	0.251378941	0.947414582	183.8900399	1.055504125
	5420	1422110_at	5.455786398	-0.301798443	-0.077881059	0.258056531	0.947448178	183.8900399	1.055466698
	10949	1432474_a_at	6.471015251	-0.29135492	-0.077818795	0.267092777	0.94748907	183.8900399	1.055421146
	5255	1421911_at	4.888771797	-0.291947303	-0.077761503	0.266354585	0.947526697	183.8900399	1.055379234
	4408	1420905_at	5.092660899	-0.331678624	-0.077741297	0.234387421	0.947539967	183.8900399	1.055364454
	377	1416118_at	6.216773008	-0.267330049	-0.077699468	0.29064996	0.947567441	183.8900399	1.055333855
	12897	1448229_s_at	6.08745078	-0.200860759	-0.077655013	0.386611169	0.947596639	183.8900399	1.055301337
	16193	1452329_at	5.077090518	-0.274427156	-0.077645008	0.282934858	0.947603211	183.8900399	1.055294018
	11152	1433908_a_at	6.96024489	-0.281281086	-0.077621092	0.275955603	0.94761892	183.8900399	1.055276524
	17229	1456393_at	7.360390336	-0.290926678	-0.07758367	0.266677742	0.9476435	183.8900399	1.055249152
	9329	1426908_at	5.108971905	-0.259754675	-0.077539689	0.298511235	0.94767239	183.8900399	1.055216983
	12566	1438961_s_at	6.501465427	-0.365644913	-0.077507773	0.211975528	0.947693355	183.8900399	1.055193639
	9563	1427256_at	5.315171322	-0.191880563	-0.077497627	0.403884715	0.94770002	183.8900399	1.055186218
	12112	1437456_x_at	6.610530774	-0.401527483	-0.077491576	0.19299196	0.947703995	183.8900399	1.055181793
	131	1415849_s_at	7.60172719	-0.306287548	-0.077488167	0.252991567	0.947706234	183.8900399	1.055179299
	3028	1419000_at	4.091160808	-0.25594492	-0.077473918	0.302697619	0.947715594	183.8900399	1.055168878
	8392	1425666_at	3.600739904	-0.437824695	-0.077464155	0.176929615	0.947722008	183.8900399	1.055161737
	16935	1455393_at	8.047107609	-0.185801673	-0.077441993	0.41679922	0.947736566	183.8900399	1.055145528
	9817	1427654_a_at	3.651812602	-0.447153777	-0.077432014	0.173166409	0.947743122	183.8900399	1.05513823
	13036	1448383_at	6.295058489	-0.206599056	-0.077375758	0.374521355	0.947780078	183.8900399	1.055097087
	17109	1456005_a_at	5.410519184	-0.283744338	-0.077372145	0.272682605	0.947782452	183.8900399	1.055094445
	2050	1417917_at	5.42160378	-0.207879097	-0.077360968	0.372144044	0.947789795	183.8900399	1.055086271
	1844	1417688_at	6.251851582	-0.229725101	-0.077345388	0.336686708	0.94780003	183.8900399	1.055074877
	15385	1451261_s_at	6.691949607	-0.30294096	-0.077253714	0.255012441	0.947860259	183.8900399	1.055007835
	9045	1426507_at	4.216362522	-0.255679182	-0.077253472	0.302150029	0.947860418	183.8900399	1.055007659
	15423	1451311_a_at	6.44985669	-0.317836809	-0.077229685	0.242985339	0.947876046	183.8900399	1.054990264
	3618	1419655_at	5.342000199	-0.337348899	-0.077218235	0.228897249	0.947883569	183.8900399	1.054981891
	9702	1427475_a_at	4.608469517	-0.244918201	-0.077148698	0.314997812	0.947929258	183.8900399	1.054931042
	949	1416725_at	6.137573204	-0.267010284	-0.077122476	0.2888371	0.947946487	183.8900399	1.054911869
	17376	1459999_at	6.906385293	-0.329739813	-0.077117817	0.233874752	0.947949548	183.8900399	1.054908462
	806	1416572_at	6.122410316	-0.207666634	-0.077063358	0.371091671	0.947985332	183.8900399	1.054868642
	16061	1452117_a_at	5.814857179	-0.267157183	-0.077033574	0.28834551	0.948004903	183.8900399	1.054846865
	14172	1449773_s_at	4.968226855	-0.281410275	-0.077030869	0.273731544	0.948006681	183.8900399	1.054844887
	13842	1449292_at	6.178330809	-0.339184141	-0.077023565	0.227084806	0.94801148	183.8900399	1.054839547
	12588	1439017_x_at	6.536212813	-0.313308343	-0.077011798	0.24580194	0.948019212	183.8900399	1.054830944
	4149	1420611_at	4.86337654	-0.296834631	-0.076976426	0.259324276	0.948042456	183.8900399	1.054805081
	6037	1422815_at	4.040501582	-0.346688017	-0.076969234	0.222012964	0.948047182	183.8900399	1.054799823
	1209	1417001_a_at	7.656483697	-0.331252	-0.076968644	0.232356767	0.94804757	183.8900399	1.054799391
	534	1416283_at	6.759918251	-0.370002442	-0.07690572	0.207851927	0.94808892	183.8900399	1.054753387
	14380	1450047_at	3.53063101	-0.321508507	-0.076903244	0.23919505	0.948090548	183.8900399	1.054751576
	16234	1452392_a_at	4.884186784	-0.295594398	-0.076877277	0.260076907	0.948107613	183.8900399	1.054732592
	11405	1434775_at	5.210400894	-0.361737685	-0.076864138	0.212485845	0.948116247	183.8900399	1.054722986
	15506	1451412_a_at	6.115101484	-0.372080575	-0.076827613	0.206481118	0.948140251	183.8900399	1.054696284
	4446	1420953_at	5.929258768	-0.361463048	-0.076817667	0.212518728	0.948146788	183.8900399	1.054689013
	13188	1448548_at	7.355026611	-0.361743395	-0.076810537	0.212334319	0.948151473	183.8900399	1.054683801
	10102	1428122_s_at	6.246980208	-0.341959235	-0.076806807	0.224608081	0.948153925	183.8900399	1.054681074
	14003	1449471_at	4.287104164	-0.246582074	-0.076735152	0.311195175	0.948201019	183.8900399	1.054628692
	6687	1423583_at	5.312808055	-0.415524834	-0.076733809	0.184667203	0.948201901	183.8900399	1.05462771
	12666	1439399_a_at	6.279176356	-0.297692914	-0.076688967	0.257610991	0.948231374	183.8900399	1.054594931
	9242	1426778_at	6.913128008	-0.327395719	-0.076664479	0.234164573	0.948247469	183.8900399	1.05457703
	2735	1418674_at	7.24548814	-0.23601261	-0.076629655	0.324684577	0.948270359	183.8900399	1.054551575
	6429	1423282_at	6.260823045	-0.360240119	-0.076626385	0.212709193	0.948272508	183.8900399	1.054549185
	2881	1418840_at	7.304033378	-0.2880522	-0.076618012	0.265986555	0.948278011	183.8900399	1.054543065
	4078	1420532_at	3.628461976	-0.296883917	-0.07661297	0.258056991	0.948281325	183.8900399	1.054539379
	1537	1417362_at	4.373670883	-0.422490567	-0.076584944	0.181270186	0.948299747	183.8900399	1.054518893
	16301	1452501_at	3.997073901	-0.335176379	-0.076536949	0.228348278	0.948331295	183.8900399	1.054483813
	7771	1424868_at	3.253077108	-0.412150083	-0.076483129	0.185571064	0.948366673	183.8900399	1.054444476
	3945	1420376_a_at	8.646613543	-0.345250956	-0.076483005	0.221528729	0.948366755	183.8900399	1.054444386
	6705	1423607_at	6.379345022	-0.142182124	-0.076466607	0.537807462	0.948377534	183.8900399	1.0544324
	17524	1460338_a_at	6.051044593	-0.363268618	-0.076452607	0.210457504	0.948386738	183.8900399	1.054422168
	1087	1416870_at	5.51373383	-0.434982284	-0.076387492	0.175610583	0.948429543	183.8900399	1.054374579
	57	1415767_at	6.481218905	-0.411456625	-0.076380784	0.185635081	0.948433953	183.8900399	1.054369676
	2389	1418291_at	5.385820806	-0.453598477	-0.076378067	0.168382548	0.948435739	183.8900399	1.054367691
	2542	1418456_a_at	6.125271447	-0.202297565	-0.076360114	0.377464326	0.948447542	183.8900399	1.05435457
	3680	1419725_at	3.658076646	-0.343698474	-0.076341108	0.222116518	0.948460036	183.8900399	1.05434068
	14352	1450014_at	4.999683275	-0.190706093	-0.076302955	0.400107589	0.94848512	183.8900399	1.054312798
	16479	1452929_at	4.226663247	-0.2714077	-0.076252688	0.28095256	0.948518168	183.8900399	1.054276064
	15363	1451236_at	4.759457253	-0.198130662	-0.076245877	0.384826234	0.948522646	183.8900399	1.054271086
	2827	1418780_at	4.662990199	-0.271650232	-0.076189276	0.280468289	0.94855986	183.8900399	1.054229725
	2704	1418638_at	5.681328161	-0.250963789	-0.076141193	0.303395135	0.948591474	183.8900399	1.054194589
	15641	1451575_a_at	6.704157792	-0.358787985	-0.076092063	0.212080856	0.948623779	183.8900399	1.05415869
	15551	1451464_at	5.873854768	-0.360319331	-0.076084508	0.21115855	0.948628746	183.8900399	1.05415317
	8325	1425581_s_at	4.918209626	-0.260554714	-0.076075207	0.29197402	0.948634862	183.8900399	1.054146374
	4580	1421107_at	4.589550317	-0.432873431	-0.076067686	0.175727316	0.948639807	183.8900399	1.054140879
	2188	1418070_at	5.234263541	-0.326294351	-0.076020397	0.23298104	0.948670902	183.8900399	1.054106327
	16965	1455546_s_at	6.337503091	-0.336801022	-0.076013292	0.225691989	0.948675574	183.8900399	1.054101135
	5192	1421840_at	5.649659184	-0.249512346	-0.076004368	0.304611654	0.948681443	183.8900399	1.054094615
	8158	1425344_at	4.692899065	-0.340794637	-0.075972787	0.222928353	0.94870221	183.8900399	1.054071541
	8738	1426112_a_at	5.056639006	-0.260648682	-0.075951666	0.291394784	0.948716099	183.8900399	1.054056109
	8987	1426430_at	5.707709689	-0.260750338	-0.075917749	0.291151105	0.948738403	183.8900399	1.054031329
	11085	1433674_a_at	6.32899746	-0.291020187	-0.07586767	0.260695558	0.948771336	183.8900399	1.053994742
	6231	1423049_a_at	6.431968986	-0.237399288	-0.075865805	0.319570482	0.948772563	183.8900399	1.053993379
	16681	1454048_a_at	5.565234809	-0.334946257	-0.075834045	0.226406606	0.94879345	183.8900399	1.053970177
	1425	1417237_at	5.616028481	-0.355821309	-0.075815671	0.213072318	0.948805533	183.8900399	1.053956754
	4447	1420954_a_at	5.777201009	-0.352619538	-0.075791233	0.214937701	0.948821606	183.8900399	1.053938901
	7785	1424882_a_at	4.971213783	-0.238720027	-0.075699212	0.317104572	0.948882127	183.8900399	1.053871678
	12150	1437582_at	5.020584047	-0.202906793	-0.075694749	0.373051821	0.948885063	183.8900399	1.053868418
	10057	1428067_at	5.150993041	-0.271015942	-0.075682412	0.279254464	0.948893177	183.8900399	1.053859406
	12203	1437719_x_at	5.645026214	-0.322368909	-0.075676802	0.234752174	0.948896867	183.8900399	1.053855308
	5208	1421859_at	5.26494758	-0.336188179	-0.075666284	0.225071221	0.948903785	183.8900399	1.053847625
	9891	1427773_a_at	7.350240738	-0.369596606	-0.075654387	0.204694485	0.94891161	183.8900399	1.053838935
	15384	1451260_at	2.773175845	-0.379043902	-0.075634588	0.199540443	0.948924632	183.8900399	1.053824472
	12670	1439416_x_at	6.095971519	-0.223599184	-0.07560494	0.338127086	0.948944133	183.8900399	1.053802816
	6632	1423518_at	6.106407515	-0.359896734	-0.07559544	0.210047587	0.948950382	183.8900399	1.053795877
	1446	1417260_at	7.427482183	-0.372607944	-0.075592494	0.202874081	0.94895232	183.8900399	1.053793725
	10243	1428590_at	6.633493389	-0.291452579	-0.07559042	0.259357525	0.948953684	183.8900399	1.05379221
	12175	1437658_a_at	6.004050142	-0.292149977	-0.075526856	0.258520836	0.948995495	183.8900399	1.053745782
	4751	1421315_s_at	6.697305733	-0.275859436	-0.075510305	0.273727468	0.949006382	183.8900399	1.053733693
	13217	1448581_at	5.276637344	-0.419094602	-0.075502914	0.18015721	0.949011244	183.8900399	1.053728295
	13533	1448935_at	5.161212439	-0.328178115	-0.075471468	0.229971058	0.94903193	183.8900399	1.053705327
	17416	1460199_a_at	6.268861426	-0.342478191	-0.07545863	0.220331197	0.949040375	183.8900399	1.05369595
	6373	1423221_at	4.6171829	-0.325904499	-0.075434482	0.231461923	0.94905626	183.8900399	1.053678314
	9955	1427910_at	4.765527744	-0.174927485	-0.075413595	0.431113468	0.949070001	183.8900399	1.053663059
	17515	1460328_at	4.982834118	-0.37424582	-0.075355327	0.201352489	0.949108332	183.8900399	1.053620505
	13356	1448735_at	7.578697385	-0.180166338	-0.075349282	0.418220647	0.949112309	183.8900399	1.05361609
	4548	1421074_at	4.951205137	-0.205094766	-0.075265947	0.366981318	0.949167135	183.8900399	1.053555231
	2270	1418160_at	3.01265956	-0.322475004	-0.075252063	0.233357817	0.94917627	183.8900399	1.053545092
	2444	1418352_at	3.199544071	-0.232682081	-0.075220139	0.323274307	0.949197273	183.8900399	1.053521779
	12507	1438794_x_at	8.081300909	-0.330343565	-0.075196114	0.227630025	0.94921308	183.8900399	1.053504235
	2801	1418748_at	3.561451093	-0.320584852	-0.075188916	0.234536707	0.949217816	183.8900399	1.053498979
	6952	1423886_at	6.241902968	-0.289975784	-0.075173436	0.259240393	0.949228001	183.8900399	1.053487675
	14261	1449909_at	2.629622649	-0.281657001	-0.075168303	0.266878871	0.949231379	183.8900399	1.053483927
	1455	1417271_a_at	5.846685688	-0.317744972	-0.07516455	0.236556223	0.949233847	183.8900399	1.053481187
	1372	1417179_at	5.635708027	-0.279858969	-0.075156708	0.268552078	0.949239008	183.8900399	1.05347546
	6514	1423377_at	4.338542505	-0.363934788	-0.07515206	0.206498699	0.949242065	183.8900399	1.053472066
	16940	1455431_at	4.643418278	-0.178591265	-0.075118279	0.420615637	0.949264293	183.8900399	1.053447399
	17159	1456140_at	3.502564217	-0.419507613	-0.07508397	0.178981187	0.949286867	183.8900399	1.053422347
	12118	1437468_x_at	6.337525689	-0.238342852	-0.075054835	0.314902812	0.949306039	183.8900399	1.053401073
	17119	1456031_at	6.089018161	-0.22205562	-0.075000527	0.337755589	0.949341774	183.8900399	1.05336142
	3956	1420391_at	4.920502456	-0.362949546	-0.07499443	0.206624945	0.949345786	183.8900399	1.053356969
	884	1416654_at	6.313774249	-0.260520034	-0.074969231	0.287767623	0.949362368	183.8900399	1.053338571
	11746	1436297_a_at	7.391885829	-0.338452039	-0.07495058	0.221451111	0.949374642	183.8900399	1.053324953
	1286	1417088_at	5.331724381	-0.424217444	-0.074939687	0.176653949	0.94938181	183.8900399	1.053317
	13452	1448842_at	6.24169827	-0.18014186	-0.074936109	0.415983874	0.949384164	183.8900399	1.053314388
	6808	1423721_at	6.422324678	-0.23490527	-0.074934018	0.318996753	0.94938554	183.8900399	1.053312862
	1284	1417086_at	6.055964794	-0.342234001	-0.074928319	0.21893885	0.949389291	183.8900399	1.0533087
	6770	1423680_at	7.342605566	-0.217475831	-0.074835732	0.34411057	0.949450221	183.8900399	1.053241105
	7642	1424700_at	4.39396343	-0.326938756	-0.074818168	0.228844599	0.94946178	183.8900399	1.053228283
	7656	1424721_at	6.221490759	-0.374629096	-0.074806695	0.19968202	0.949469331	183.8900399	1.053219907
	3870	1420197_at	4.772504117	-0.290412626	-0.074785654	0.257515161	0.949483178	183.8900399	1.053204546
	5710	1422441_x_at	6.928464535	-0.322002221	-0.074738484	0.232105492	0.949514223	183.8900399	1.053170111
	13659	1449088_at	4.962424604	-0.21340827	-0.074723778	0.350144718	0.949523901	183.8900399	1.053159376
	14684	1450425_a_at	5.667343588	-0.434011635	-0.074717505	0.172155534	0.94952803	183.8900399	1.053154797
	13231	1448595_a_at	4.440383002	-0.146117852	-0.074710237	0.511301229	0.949532814	183.8900399	1.053149491
	7439	1424456_at	5.445898029	-0.335740146	-0.074625931	0.222272887	0.949588303	183.8900399	1.053087951
	10654	1431107_at	4.037264111	-0.396912638	-0.074622685	0.188007833	0.94959044	183.8900399	1.053085581
	16403	1452665_at	5.420200555	-0.364324985	-0.074619983	0.204817089	0.949592218	183.8900399	1.053083609
	334	1416074_a_at	9.105502405	-0.430707572	-0.074596381	0.17319496	0.949607753	183.8900399	1.053066381
	13760	1449199_at	5.396657319	-0.195903947	-0.074577083	0.380681883	0.949620455	183.8900399	1.053052295
	68	1415780_a_at	5.171037262	-0.180130845	-0.074561494	0.413929627	0.949630717	183.8900399	1.053040916
	17451	1460239_at	6.455287516	-0.179407859	-0.074559644	0.415587388	0.949631935	183.8900399	1.053039566
	7770	1424867_a_at	3.063938257	-0.406482627	-0.074537196	0.183371174	0.94964671	183.8900399	1.053023181
	17632	1460633_at	7.492128456	-0.353856027	-0.074505469	0.21055306	0.949667595	183.8900399	1.053000024
	363	1416104_at	6.273458341	-0.380208994	-0.074488947	0.195915794	0.949678471	183.8900399	1.052987965
	16507	1453096_x_at	8.575823278	-0.360657232	-0.074479248	0.206509788	0.949684855	183.8900399	1.052980886
	13669	1449099_at	4.062727076	-0.326443144	-0.074473378	0.228135832	0.949688719	183.8900399	1.052976602
	8500	1425808_a_at	3.522524012	-0.361688775	-0.074465921	0.205883969	0.949693628	183.8900399	1.052971158
	2228	1418113_at	2.768863237	-0.270159314	-0.074445586	0.275561796	0.949707014	183.8900399	1.052956317
	4586	1421114_a_at	2.59211119	-0.278107088	-0.074425312	0.267613861	0.949720361	183.8900399	1.05294152
	8212	1425416_s_at	5.779768308	-0.196766724	-0.074423744	0.378233388	0.949721392	183.8900399	1.052940376
	5277	1421937_at	4.583155378	-0.301047615	-0.074386869	0.247093368	0.949745668	183.8900399	1.052913463
	8015	1425163_at	6.245288046	-0.251881213	-0.074372928	0.295269852	0.949754845	183.8900399	1.052903289
	7811	1424914_at	4.449885977	-0.342461197	-0.074354218	0.217117205	0.949767163	183.8900399	1.052889634
	2614	1418540_a_at	5.937321765	-0.274976268	-0.074340437	0.270352193	0.949776235	183.8900399	1.052879576
	9334	1426915_at	6.201213624	-0.28179155	-0.074318037	0.263734085	0.949790982	183.8900399	1.052863229
	4270	1420747_at	4.320040139	-0.234080984	-0.074238206	0.317147532	0.949843539	183.8900399	1.052804971
	12281	1438000_x_at	6.729931637	-0.341781703	-0.074229214	0.217183112	0.94984946	183.8900399	1.052798409
	14949	1450749_a_at	5.027384916	-0.363593376	-0.074215198	0.204115924	0.949858688	183.8900399	1.052788181
	11124	1433803_at	6.419486347	-0.334804987	-0.074210839	0.221653925	0.949861557	183.8900399	1.052785
	9093	1426569_a_at	4.321485284	-0.278024712	-0.074174568	0.266791277	0.949885439	183.8900399	1.052758532
	4679	1421226_at	5.34199809	-0.311179047	-0.074162953	0.238328878	0.949893086	183.8900399	1.052750057
	8121	1425294_at	4.830337532	-0.270714842	-0.074149385	0.273902179	0.949902019	183.8900399	1.052740156
	1419	1417231_at	4.461091497	-0.168435515	-0.074133002	0.440126907	0.949912806	183.8900399	1.052728201
	5749	1422489_at	3.97931636	-0.289906742	-0.074095555	0.255584103	0.949937463	183.8900399	1.052700876
	16834	1454932_at	6.113921229	-0.369543704	-0.074055935	0.200398313	0.949963551	183.8900399	1.052671967
	3598	1419631_at	4.340231141	-0.289607835	-0.074039539	0.255654475	0.949974347	183.8900399	1.052660004
	791	1416557_a_at	6.683288245	-0.382876544	-0.074002855	0.193281245	0.949998503	183.8900399	1.052633238
	67	1415779_s_at	9.388387223	-0.380821737	-0.073970437	0.194239011	0.95001985	183.8900399	1.052609585
	2291	1418184_at	5.364442121	-0.310746947	-0.073950517	0.237976648	0.950032968	183.8900399	1.052595051
	10109	1428132_at	7.325147162	-0.350207982	-0.073946133	0.211149193	0.950035855	183.8900399	1.052591852
	14213	1449849_a_at	5.782284353	-0.377142122	-0.073885707	0.195909454	0.950075647	183.8900399	1.052547767
	10042	1428040_at	3.420849142	-0.444541728	-0.073854263	0.166135726	0.950096354	183.8900399	1.052524826
	14664	1450403_at	4.848225813	-0.274986065	-0.073789459	0.268338902	0.950139032	183.8900399	1.052477549
	12448	1438602_s_at	3.540520708	-0.328757553	-0.073776162	0.224409024	0.95014779	183.8900399	1.052467849
	8471	1425775_at	3.159018009	-0.359820655	-0.073747134	0.204955255	0.950166907	183.8900399	1.052446673
	9731	1427515_at	3.573979299	-0.296820754	-0.073718296	0.248359642	0.9501859	183.8900399	1.052425636
	2501	1418414_at	5.163780072	-0.29764174	-0.073710228	0.247647485	0.950191214	183.8900399	1.05241975
	17154	1456131_x_at	6.708385861	-0.322775365	-0.073687453	0.228293298	0.950206214	183.8900399	1.052403136
	17309	1456642_x_at	8.352001869	-0.233834462	-0.073662197	0.315018566	0.950222849	183.8900399	1.052384713
	6056	1422835_at	3.091515828	-0.316405512	-0.073649232	0.232768485	0.950231388	183.8900399	1.052375255
	9803	1427615_at	3.600536047	-0.31445871	-0.073640699	0.23418241	0.950237009	183.8900399	1.052369031
	6237	1423055_at	4.624248385	-0.316034496	-0.073639541	0.233011085	0.950237771	183.8900399	1.052368186
	9200	1426712_at	4.634762387	-0.140566489	-0.073635176	0.523845877	0.950240646	183.8900399	1.052365002
	1654	1417490_at	9.223811228	-0.34095369	-0.073591982	0.215841577	0.950269097	183.8900399	1.052333495
	7812	1424915_s_at	4.636786968	-0.324131331	-0.073584505	0.227020649	0.950274022	183.8900399	1.052328042
	7835	1424944_at	4.016344712	-0.389456752	-0.073572923	0.188911663	0.950281651	183.8900399	1.052319593
	13219	1448583_at	6.01398003	-0.43530884	-0.073548752	0.168957634	0.950297572	183.8900399	1.052301963
	5758	1422498_at	3.928829488	-0.234781001	-0.073514159	0.313118008	0.950320358	183.8900399	1.052276731
	15078	1450897_at	6.182544834	-0.29331351	-0.073504364	0.250599994	0.95032681	183.8900399	1.052269587
	17302	1456623_at	6.099841156	-0.218614116	-0.073500328	0.336210346	0.950329469	183.8900399	1.052266643
	15891	1451903_at	3.152585062	-0.362011878	-0.073483261	0.202985772	0.950340712	183.8900399	1.052254195
	14784	1450546_at	2.914662936	-0.318378868	-0.073438012	0.230662332	0.950370518	183.8900399	1.052221192
	6756	1423665_a_at	9.828220437	-0.385932451	-0.073384676	0.190149018	0.950405654	183.8900399	1.052182293
	1131	1416918_at	5.260446976	-0.35555583	-0.073383398	0.206390648	0.950406496	183.8900399	1.052181361
	3068	1419050_at	3.720945241	-0.424977768	-0.073380424	0.172668854	0.950408455	183.8900399	1.052179192
	7810	1424913_at	4.2140334	-0.346861662	-0.073374754	0.211538955	0.950412191	183.8900399	1.052175056
	16691	1454092_a_at	5.752095226	-0.392359564	-0.073361	0.186973904	0.950421252	183.8900399	1.052165025
	6555	1423430_at	5.971910078	-0.322600438	-0.073340955	0.22734301	0.950434457	183.8900399	1.052150406
	9740	1427526_at	6.331784566	-0.264977256	-0.073334033	0.276755951	0.950439017	183.8900399	1.052145358
	6058	1422837_at	4.305913886	-0.204436936	-0.073318508	0.35863631	0.950449244	183.8900399	1.052134036
	12885	1448217_a_at	8.549375964	-0.350624413	-0.073318133	0.209107326	0.950449491	183.8900399	1.052133763
	900	1416674_at	4.991535305	-0.342313499	-0.07330649	0.214150159	0.950457162	183.8900399	1.052125272
	4701	1421253_at	4.169508281	-0.247519925	-0.073242127	0.295903965	0.950499566	183.8900399	1.052078334
	5276	1421936_at	4.491724179	-0.304046646	-0.073232699	0.240860079	0.950505777	183.8900399	1.052071459
	17377	1460004_x_at	6.507368244	-0.329859871	-0.073210268	0.221943543	0.950520556	183.8900399	1.052055102
	9118	1426601_at	5.18018377	-0.315430508	-0.073170616	0.231970638	0.950546681	183.8900399	1.052026187
	11086	1433675_at	6.21968139	-0.286235204	-0.073156182	0.25558066	0.950556191	183.8900399	1.052015661
	4461	1420975_at	5.65455019	-0.26036527	-0.073126995	0.280863093	0.950575422	183.8900399	1.051994378
	16462	1452869_at	6.904539937	-0.367307101	-0.073108567	0.199039352	0.950587564	183.8900399	1.051980941
	9348	1426935_at	6.530950008	-0.194923376	-0.073104335	0.375041395	0.950590353	183.8900399	1.051977855
	12076	1437344_x_at	3.849047523	-0.281082251	-0.073072346	0.259967842	0.95061143	183.8900399	1.05195453
	6509	1423370_a_at	6.495652377	-0.405154889	-0.073023067	0.180234941	0.950643901	183.8900399	1.051918598
	10735	1431530_a_at	5.426296177	-0.264071568	-0.073008458	0.276472238	0.950653528	183.8900399	1.051907946
	15369	1451242_a_at	5.991167071	-0.356772967	-0.073008086	0.204634579	0.950653773	183.8900399	1.051907675
	13226	1448590_at	6.6291918	-0.196784668	-0.073006935	0.370999103	0.950654531	183.8900399	1.051906836
	10103	1428123_at	6.008538966	-0.321899684	-0.072997292	0.226770312	0.950660886	183.8900399	1.051899805
	13837	1449287_at	5.057411908	-0.370264605	-0.072991419	0.197133125	0.950664756	183.8900399	1.051895522
	17133	1456078_x_at	6.206213207	-0.225462678	-0.072983337	0.323704737	0.950670081	183.8900399	1.05188963
	3898	1420307_a_at	5.725114809	-0.354024321	-0.072952687	0.206066879	0.950690278	183.8900399	1.051867283
	11882	1436849_x_at	6.246493964	-0.356519582	-0.072933051	0.204569551	0.950703218	183.8900399	1.051852966
	4760	1421325_at	3.802377039	-0.435317938	-0.072897922	0.167459036	0.950726367	183.8900399	1.051827355
	3902	1420330_at	4.260342068	-0.229710488	-0.072870828	0.317229	0.950744222	183.8900399	1.051807601
	17179	1456226_x_at	6.434392593	-0.245248797	-0.072868448	0.297120511	0.950745791	183.8900399	1.051805866
	6816	1423729_a_at	7.24567095	-0.404155597	-0.072843161	0.180235438	0.950762455	183.8900399	1.051787431
	9379	1426985_s_at	6.105038167	-0.353481466	-0.072817538	0.206001008	0.950779341	183.8900399	1.051768751
	12696	1439461_x_at	6.313079744	-0.312376792	-0.072781521	0.23299273	0.950803078	183.8900399	1.051742494
	7056	1424010_at	3.815913055	-0.225010554	-0.072765731	0.323388078	0.950813485	183.8900399	1.051730982
	5021	1421634_at	3.983848874	-0.39624122	-0.07272251	0.183530907	0.95084197	183.8900399	1.051699475
	8959	1426390_a_at	6.081304329	-0.340364573	-0.072694234	0.213577557	0.950860606	183.8900399	1.051678862
	2384	1418285_at	5.338289164	-0.244852685	-0.072692816	0.296883886	0.95086154	183.8900399	1.051677829
	3375	1419384_at	5.809619183	-0.26648678	-0.072656495	0.272645776	0.95088548	183.8900399	1.051651352
	5708	1422439_a_at	6.840495683	-0.316445144	-0.072639176	0.229547449	0.950896895	183.8900399	1.051638727
	176	1415904_at	7.254552662	-0.177681104	-0.07261586	0.408686453	0.950912263	183.8900399	1.051621731
	7230	1424206_at	6.671161179	-0.317216596	-0.072586765	0.228823982	0.95093144	183.8900399	1.051600523
	1007	1416787_at	5.278787234	-0.325998439	-0.072551327	0.222551149	0.950954799	183.8900399	1.051574692
	3314	1419321_at	4.088078285	-0.252396464	-0.072541681	0.287411638	0.950961157	183.8900399	1.051567662
	9949	1427902_at	6.34762973	-0.29056268	-0.072496198	0.249502787	0.950991138	183.8900399	1.05153451
	10108	1428131_a_at	7.411034594	-0.345290055	-0.072456531	0.209842509	0.951017286	183.8900399	1.051505598
	16336	1452567_at	3.247493405	-0.404546605	-0.072445297	0.179077753	0.951024691	183.8900399	1.05149741
	12791	1448113_at	7.109800316	-0.250949013	-0.072416443	0.288570344	0.951043712	183.8900399	1.051476381
	2996	1418968_at	6.340793652	-0.364155296	-0.072383179	0.198770086	0.95106564	183.8900399	1.051452137
	3859	1420183_at	3.929308694	-0.234021093	-0.072382482	0.309298966	0.9510661	183.8900399	1.051451629
	4657	1421194_at	3.849625323	-0.308503913	-0.072368069	0.234577474	0.951075601	183.8900399	1.051441125
	17437	1460222_at	5.551053026	-0.302749567	-0.072362598	0.239018007	0.951079208	183.8900399	1.051437138
	16994	1455685_at	4.763459819	-0.320446141	-0.072362392	0.225817641	0.951079344	183.8900399	1.051436987
	17597	1460442_at	7.910253677	-0.23995396	-0.072243773	0.301073475	0.951157545	183.8900399	1.051350541
	14264	1449913_at	3.593683105	-0.325751578	-0.072234644	0.22174764	0.951163564	183.8900399	1.051343888
	15678	1451615_at	4.410677624	-0.323014395	-0.072225813	0.223599363	0.951169386	183.8900399	1.051337453
	6975	1423914_at	6.231891722	-0.244574628	-0.07220735	0.295236472	0.951181559	183.8900399	1.051323999
	13911	1449366_at	3.620608212	-0.249120857	-0.072197196	0.289807915	0.951188253	183.8900399	1.0513166
	17110	1456006_at	5.08073171	-0.276932174	-0.072188753	0.260673045	0.95119382	183.8900399	1.051310447
	2613	1418539_a_at	5.987170137	-0.272935713	-0.072183172	0.264469501	0.9511975	183.8900399	1.05130638
	16529	1453207_at	4.735003088	-0.323725331	-0.072182311	0.222973934	0.951198068	183.8900399	1.051305752
	5207	1421857_at	5.0911828	-0.32835133	-0.072164035	0.219776891	0.951210118	183.8900399	1.051292434
	9704	1427477_at	5.120982124	-0.218968952	-0.072157215	0.329531718	0.951214614	183.8900399	1.051287465
	15273	1451126_at	6.93968841	-0.409878632	-0.072143512	0.176011889	0.951223648	183.8900399	1.05127748
	10295	1428786_at	5.578884912	-0.254173279	-0.072115774	0.283726812	0.951241938	183.8900399	1.051257268
	9863	1427726_at	8.762927888	-0.224823459	-0.072111417	0.320746853	0.95124481	183.8900399	1.051254093
	6681	1423575_a_at	6.060684042	-0.439502096	-0.072107937	0.164067333	0.951247105	183.8900399	1.051251557
	8246	1425462_at	6.148686891	-0.231964739	-0.072084266	0.310755273	0.951262713	183.8900399	1.051234308
	9812	1427643_at	3.596977198	-0.293656514	-0.072079981	0.245456775	0.951265538	183.8900399	1.051231186
	540	1416289_at	6.300432612	-0.269250374	-0.072053189	0.267606643	0.951283204	183.8900399	1.051211664
	15249	1451097_at	6.659779874	-0.321108582	-0.072048907	0.224375527	0.951286027	183.8900399	1.051208544
	13592	1449005_at	3.952255335	-0.21206921	-0.072006875	0.339544221	0.951313743	183.8900399	1.051177918
	3308	1419315_at	5.313466513	-0.257123005	-0.071999783	0.280020775	0.951318419	183.8900399	1.051172751
	10385	1429270_a_at	5.905577232	-0.271019681	-0.07199341	0.265639049	0.951322622	183.8900399	1.051168108
	14741	1450492_at	3.158875076	-0.480964522	-0.071973353	0.149643788	0.951335848	183.8900399	1.051153494
	1198	1416989_at	6.601641966	-0.377197535	-0.071969136	0.190799594	0.951338628	183.8900399	1.051150422
	14510	1450209_at	3.829741744	-0.280500639	-0.071955256	0.256524393	0.951347781	183.8900399	1.051140308
	14488	1450185_a_at	4.088361884	-0.273317659	-0.071949167	0.263243756	0.951351796	183.8900399	1.051135872
	4750	1421314_at	6.160951131	-0.236232864	-0.071921301	0.304450868	0.951370172	183.8900399	1.051115569
	10173	1428317_at	7.284693206	-0.253340409	-0.071917442	0.28387671	0.951372717	183.8900399	1.051112757
	10404	1429360_at	5.6911951	-0.321749416	-0.071912972	0.223506147	0.951375665	183.8900399	1.051109501
	9075	1426547_at	2.042085703	-0.322455108	-0.071879033	0.222911751	0.951398046	183.8900399	1.051084774
	16721	1454247_a_at	4.400823541	-0.315210605	-0.071849382	0.227940876	0.9514176	183.8900399	1.051063172
	2581	1418499_a_at	3.832051263	-0.217163269	-0.071845576	0.330836687	0.951420109	183.8900399	1.051060399
	1199	1416990_at	6.770485004	-0.390312558	-0.071810656	0.183982438	0.951443139	183.8900399	1.051034959
	12776	1448070_at	6.771756618	-0.291320012	-0.071790855	0.246432966	0.951456197	183.8900399	1.051020533
	8064	1425225_at	5.117379908	-0.260352991	-0.071788324	0.275734585	0.951457866	183.8900399	1.05101869
	10750	1431630_a_at	5.674988735	-0.313902275	-0.07177786	0.228663076	0.951464768	183.8900399	1.051011066
	3617	1419654_at	5.02291803	-0.326725486	-0.071721345	0.219515611	0.95150204	183.8900399	1.050969896
	17643	1460648_at	6.261228345	-0.374431249	-0.071683973	0.191447625	0.951526688	183.8900399	1.050942672
	1754	1417595_at	4.875995704	-0.29253806	-0.071683807	0.245040961	0.951526798	183.8900399	1.050942551
	58	1415770_at	6.409561744	-0.356987327	-0.071643381	0.200688865	0.951553461	183.8900399	1.050913103
	17703	1460732_a_at	6.045824475	-0.263479698	-0.071639561	0.271897842	0.951555981	183.8900399	1.05091032
	15580	1451499_at	6.179340456	-0.185080248	-0.071608933	0.386907485	0.951576182	183.8900399	1.05088801
	8626	1425979_a_at	6.046909932	-0.379377882	-0.071603428	0.188739069	0.951579813	183.8900399	1.050884
	8136	1425312_s_at	4.809401992	-0.246940285	-0.071579036	0.289863744	0.951595902	183.8900399	1.050866232
	12925	1448260_at	2.357931844	-0.270152433	-0.071556795	0.264875626	0.951610572	183.8900399	1.050850032
	10374	1429220_at	6.8074419	-0.331763035	-0.071534453	0.215619117	0.951625309	183.8900399	1.050833758
	9571	1427269_at	6.467334256	-0.31921798	-0.071532326	0.224086144	0.951626712	183.8900399	1.050832209
	14013	1449483_at	4.728155576	-0.344744501	-0.071527232	0.207478964	0.951630072	183.8900399	1.050828498
	2649	1418577_at	5.849309641	-0.312549204	-0.071523615	0.228839536	0.951632458	183.8900399	1.050825864
	14476	1450170_x_at	8.633430492	-0.210755939	-0.071509457	0.339299841	0.951641797	183.8900399	1.050815551
	13352	1448731_at	4.285362579	-0.301692622	-0.071499185	0.236993483	0.951648573	183.8900399	1.05080807
	142	1415866_at	5.565806352	-0.376835951	-0.071463236	0.189640175	0.951672287	183.8900399	1.050781886
	9601	1427319_at	5.71378895	-0.304444994	-0.071439251	0.234654052	0.951688108	183.8900399	1.050764417
	3813	1420046_s_at	6.946116218	-0.405405444	-0.071419321	0.176167641	0.951701256	183.8900399	1.050749901
	6491	1423350_at	6.93223518	-0.274910535	-0.071398536	0.259715531	0.951714967	183.8900399	1.050734763
	4749	1421313_s_at	6.570880805	-0.262078571	-0.071384332	0.272377601	0.951724336	183.8900399	1.050724419
	4291	1420772_a_at	6.03793054	-0.231378906	-0.071365305	0.308434793	0.951736889	183.8900399	1.050710561
	15879	1451887_at	3.537421707	-0.350801093	-0.071345999	0.203380207	0.951749625	183.8900399	1.0506965
	10960	1432543_a_at	6.120523157	-0.267696011	-0.071335762	0.266480484	0.951756378	183.8900399	1.050689045
	3668	1419713_at	3.494346925	-0.406451678	-0.071331719	0.175498647	0.951759045	183.8900399	1.050686101
	10296	1428787_at	5.508562192	-0.248315253	-0.071318676	0.287210208	0.95176765	183.8900399	1.050676601
	3356	1419364_a_at	9.514831035	-0.361377362	-0.071298445	0.197296378	0.951780997	183.8900399	1.050661868
	2669	1418597_at	4.85253009	-0.416805223	-0.071275142	0.171003477	0.95179637	183.8900399	1.050644898
	15392	1451268_at	2.534585212	-0.324436219	-0.071274698	0.219687859	0.951796663	183.8900399	1.050644574
	4148	1420610_at	4.426018979	-0.301507507	-0.071273108	0.236389166	0.951797712	183.8900399	1.050643416
	6942	1423872_a_at	6.73527767	-0.311155101	-0.071242161	0.228960285	0.951818129	183.8900399	1.050620879
	16337	1452568_at	3.180529386	-0.382393672	-0.071195298	0.186183253	0.951849048	183.8900399	1.050586753
	9546	1427234_at	6.033386669	-0.361989592	-0.071188894	0.196660059	0.951853273	183.8900399	1.050582089
	1656	1417492_at	8.870731921	-0.27933145	-0.071181	0.2548263	0.951858481	183.8900399	1.050576341
	3890	1420275_at	5.851933369	-0.242539564	-0.071178621	0.293472208	0.951860051	183.8900399	1.050574608
	9380	1426986_at	5.978891529	-0.339252383	-0.071152153	0.209732213	0.951877514	183.8900399	1.050555334
	15180	1451021_a_at	7.05940079	-0.250279888	-0.071147892	0.284273309	0.951880325	183.8900399	1.050552232
	3784	1419977_s_at	6.20365148	-0.251598056	-0.071134483	0.282730654	0.951889173	183.8900399	1.050542467
	6790	1423702_at	7.465860028	-0.288104029	-0.07112891	0.246886205	0.951892849	183.8900399	1.050538409
	13006	1448351_at	6.977700473	-0.368085183	-0.071128094	0.193238136	0.951893388	183.8900399	1.050537815
	5071	1421692_at	3.725026446	-0.360164204	-0.071104896	0.197423551	0.951908694	183.8900399	1.050520923
	14914	1450706_a_at	6.735390969	-0.306679132	-0.071101732	0.23184405	0.951910782	183.8900399	1.050518619
	11429	1434875_a_at	6.058965359	-0.222375637	-0.071078047	0.31963055	0.95192641	183.8900399	1.050501373
	14180	1449803_x_at	5.638072844	-0.232565691	-0.071065131	0.305570143	0.951934932	183.8900399	1.050491968
	4866	1421454_at	3.71385306	-0.43544919	-0.071032937	0.163125661	0.951956175	183.8900399	1.050468526
	1242	1417038_at	6.972661787	-0.296020781	-0.071007908	0.23987474	0.95197269	183.8900399	1.050450302
	16259	1452434_s_at	5.767622541	-0.370748042	-0.071007151	0.191524008	0.95197319	183.8900399	1.050449751
	2290	1418183_a_at	6.319661277	-0.364897162	-0.070974737	0.194506136	0.951994579	183.8900399	1.05042615
	14969	1450773_at	3.106128426	-0.307237708	-0.070922992	0.230840779	0.952028724	183.8900399	1.050388475
	2385	1418286_a_at	5.45168139	-0.248072412	-0.07090647	0.285829726	0.952039628	183.8900399	1.050376446
	12238	1437845_x_at	5.280892893	-0.31743652	-0.070877784	0.223281757	0.952058557	183.8900399	1.050355561
	14554	1450267_at	4.578415515	-0.305318068	-0.070873528	0.232130145	0.952061366	183.8900399	1.050352462
	8062	1425223_at	6.439001239	-0.270081446	-0.07086445	0.262381778	0.952067357	183.8900399	1.050345853
	7101	1424059_at	5.486701647	-0.373746755	-0.070851815	0.189571719	0.952075695	183.8900399	1.050336654
	2536	1418450_at	5.241336293	-0.202207557	-0.070846237	0.350363942	0.952079376	183.8900399	1.050332593
	5023	1421636_at	3.043713155	-0.404719145	-0.070841956	0.175039794	0.952082201	183.8900399	1.050329476
	3447	1419462_s_at	6.504477299	-0.356429963	-0.070839343	0.19874688	0.952083926	183.8900399	1.050327574
	6032	1422807_at	6.174340319	-0.300509651	-0.070819109	0.235663343	0.952097279	183.8900399	1.050312843
	15985	1452025_a_at	3.51103318	-0.313296158	-0.070818598	0.226043621	0.952097616	183.8900399	1.050312471
	984	1416762_at	8.387830835	-0.228175773	-0.070816766	0.310360584	0.952098825	183.8900399	1.050311138
	7509	1424544_at	5.663773082	-0.238430704	-0.070809619	0.296981966	0.952103542	183.8900399	1.050305934
	5217	1421870_at	4.395465384	-0.279185413	-0.070785738	0.253543825	0.952119302	183.8900399	1.050288548
	6830	1423745_at	6.326358778	-0.363632794	-0.070774035	0.194630508	0.952127025	183.8900399	1.050280029
	1250	1417048_at	5.651329622	-0.207650027	-0.070708543	0.340517859	0.952170249	183.8900399	1.050232352
	17319	1456701_at	4.948904826	-0.27316405	-0.070701655	0.25882489	0.952174795	183.8900399	1.050227338
	17386	1460168_at	3.643355288	-0.270678423	-0.07069723	0.261185318	0.952177716	183.8900399	1.050224116
	1655	1417491_at	8.837057291	-0.270259614	-0.070690063	0.261563548	0.952182445	183.8900399	1.0502189
	6170	1422972_s_at	5.258334443	-0.328540101	-0.070686631	0.215153739	0.952184711	183.8900399	1.050216401
	7151	1424115_at	5.9021818	-0.348559369	-0.070681012	0.202780412	0.952188419	183.8900399	1.050212311
	5709	1422440_at	6.870531949	-0.305596299	-0.070659637	0.23121889	0.952202527	183.8900399	1.050196751
	13253	1448618_at	5.881761535	-0.31102447	-0.070639632	0.22711921	0.952215731	183.8900399	1.050182188
	7126	1424089_a_at	6.476587602	-0.25360055	-0.070626394	0.278494642	0.952224468	183.8900399	1.050172552
	17013	1455767_x_at	5.778560229	-0.274698988	-0.070616424	0.25706838	0.952231049	183.8900399	1.050165295
	3106	1419089_at	5.800792164	-0.192566548	-0.070608051	0.366668311	0.952236576	183.8900399	1.0501592
	12491	1438712_at	6.867195698	-0.338456933	-0.070600029	0.208593832	0.952241871	183.8900399	1.05015336
	7232	1424208_at	4.223263762	-0.260285007	-0.070571142	0.271130262	0.952260937	183.8900399	1.050132333
	12099	1437420_at	5.629348728	-0.245379668	-0.070561763	0.287561573	0.952267128	183.8900399	1.050125507
	9933	1427884_at	7.172920231	-0.166187911	-0.070561507	0.424588684	0.952267297	183.8900399	1.05012532
	10472	1429783_at	5.114004495	-0.248098094	-0.070542972	0.284335	0.952279531	183.8900399	1.050111829
	17118	1456030_at	5.850890974	-0.275021203	-0.070506123	0.256366136	0.952303854	183.8900399	1.050085008
	16021	1452066_a_at	7.489492206	-0.329050408	-0.070463753	0.214142732	0.952331822	183.8900399	1.050054169
	13178	1448538_a_at	7.560456876	-0.289984224	-0.070452507	0.242952896	0.952339246	183.8900399	1.050045983
	10801	1431777_a_at	5.907600885	-0.219667264	-0.070437414	0.320655036	0.952349209	183.8900399	1.050034998
	17642	1460647_a_at	6.229636642	-0.364123989	-0.070423011	0.193403931	0.952358717	183.8900399	1.050024515
	9143	1426634_at	4.375503892	-0.193124734	-0.070420869	0.364639306	0.952360131	183.8900399	1.050022956
	7075	1424031_at	5.244019001	-0.390471369	-0.070407803	0.180314892	0.952368757	183.8900399	1.050013446
	17487	1460287_at	6.956089751	-0.204317836	-0.070406445	0.344592748	0.952369653	183.8900399	1.050012458
	51	1415756_a_at	6.16894007	-0.35327467	-0.070346311	0.199126393	0.95240935	183.8900399	1.049968692
	7870	1424988_at	7.239327251	-0.276378319	-0.070294889	0.254342994	0.952443297	183.8900399	1.049931269
	10716	1431405_a_at	4.317616915	-0.28643068	-0.070289579	0.245398221	0.952446803	183.8900399	1.049927405
	15572	1451489_at	5.757518315	-0.263345748	-0.07028325	0.266885837	0.952450981	183.8900399	1.049922799
	2590	1418509_at	6.946245067	-0.153057723	-0.070273013	0.459127518	0.95245774	183.8900399	1.049915349
	9320	1426893_at	5.151038102	-0.268506363	-0.07026511	0.261688809	0.952462957	183.8900399	1.049909598
	1855	1417703_at	5.513319426	-0.320951963	-0.070256714	0.218901028	0.9524685	183.8900399	1.049903488
	6353	1423194_at	5.922303711	-0.289423811	-0.070205393	0.242569515	0.952502383	183.8900399	1.04986614
	9321	1426894_s_at	5.360978816	-0.267876796	-0.070194893	0.262041708	0.952509315	183.8900399	1.049858499
	14466	1450155_at	3.802831278	-0.297556965	-0.070162188	0.235794138	0.952530908	183.8900399	1.0498347
	12144	1437545_at	6.269890211	-0.343371451	-0.070161118	0.204330085	0.952531615	183.8900399	1.049833921
	15651	1451586_at	7.776500167	-0.311642127	-0.070157855	0.225123144	0.952533769	183.8900399	1.049831547
	6700	1423600_a_at	4.767713099	-0.310161663	-0.070148058	0.226166113	0.952540238	183.8900399	1.049824417
	9723	1427504_s_at	6.888015407	-0.326919891	-0.070114223	0.214469125	0.952562577	183.8900399	1.049799797
	6103	1422888_at	6.488536202	-0.325529689	-0.0701038	0.215353016	0.952569459	183.8900399	1.049792212
	8497	1425805_a_at	4.7095923	-0.295604528	-0.070088986	0.237103899	0.952579241	183.8900399	1.049781433
	85	1415797_at	6.248453594	-0.262973151	-0.070079444	0.266488971	0.952585541	183.8900399	1.04977449
	9040	1426500_at	6.265214227	-0.380363148	-0.070076517	0.184235821	0.952587474	183.8900399	1.04977236
	13353	1448732_at	9.162423285	-0.319723773	-0.070064291	0.219140073	0.952595546	183.8900399	1.049763463
	11056	1433585_at	5.657812002	-0.265802969	-0.070057447	0.263569092	0.952600065	183.8900399	1.049758484
	10351	1429077_x_at	5.814641118	-0.270488355	-0.070048953	0.258972159	0.952605674	183.8900399	1.049752303
	533	1416282_at	7.368085018	-0.367874224	-0.070025046	0.19035051	0.95262146	183.8900399	1.049734908
	10752	1431646_a_at	6.214297708	-0.346290955	-0.07001903	0.20219711	0.952625432	183.8900399	1.04973053
	5301	1421965_s_at	5.07848849	-0.255625377	-0.070014222	0.273893864	0.952628607	183.8900399	1.049727032
	4549	1421075_s_at	4.950121604	-0.194402654	-0.070014191	0.360150386	0.952628628	183.8900399	1.049727009
	12459	1438622_x_at	6.30337868	-0.221205094	-0.0700071	0.316480506	0.95263331	183.8900399	1.04972185
	5720	1422454_at	3.802661859	-0.269955359	-0.070006007	0.259324384	0.952634031	183.8900399	1.049721054
	15750	1451708_at	3.419856687	-0.402308627	-0.069994176	0.173981295	0.952641844	183.8900399	1.049712446
	3814	1420047_at	6.595647055	-0.323671153	-0.069993079	0.216247504	0.952642568	183.8900399	1.049711648
	17591	1460428_at	6.689058525	-0.376363659	-0.06998414	0.185948188	0.952648471	183.8900399	1.049705144
	16066	1452123_s_at	5.255032371	-0.218416881	-0.06997599	0.320378123	0.952653852	183.8900399	1.049699214
	3889	1420274_at	5.543320917	-0.227734431	-0.069975907	0.307269775	0.952653907	183.8900399	1.049699154
	7394	1424403_a_at	4.245108219	-0.304410932	-0.069961082	0.229824473	0.952663697	183.8900399	1.049688367
	1249	1417047_at	5.879482615	-0.205304982	-0.06994165	0.340671958	0.952676528	183.8900399	1.049674229
	8919	1426334_a_at	4.906059416	-0.271006566	-0.069940984	0.258078561	0.952676968	183.8900399	1.049673744
	13475	1448867_at	6.457756656	-0.367669382	-0.069933689	0.190208085	0.952681785	183.8900399	1.049668436
	10440	1429583_at	4.099082721	-0.382281218	-0.069929135	0.182925898	0.952684793	183.8900399	1.049665123
	7702	1424772_at	7.312561697	-0.321630882	-0.06992462	0.217406423	0.952687774	183.8900399	1.049661838
	11686	1435970_at	5.716038298	-0.317006104	-0.06992235	0.220570989	0.952689273	183.8900399	1.049660186
	3484	1419501_at	4.544171148	-0.354221513	-0.069904132	0.197345812	0.952701303	183.8900399	1.049646932
	14655	1450392_at	5.113599021	-0.244505615	-0.069889411	0.285839698	0.952711025	183.8900399	1.049636221
	16223	1452371_at	6.763624219	-0.300166561	-0.069861976	0.232744033	0.952729142	183.8900399	1.049616261
	6238	1423056_at	4.36190542	-0.287475896	-0.069848268	0.242970866	0.952738195	183.8900399	1.049606288
	16470	1452896_at	6.482278699	-0.348579536	-0.069848058	0.200379113	0.952738333	183.8900399	1.049606135
	16154	1452268_at	6.086094238	-0.341566059	-0.06984696	0.204490341	0.952739058	183.8900399	1.049605336
	3639	1419677_at	3.282920347	-0.323279228	-0.069799034	0.21590943	0.952770709	183.8900399	1.049570469
	13223	1448587_at	5.829344307	-0.345926073	-0.069795153	0.201763205	0.952773272	183.8900399	1.049567646
	10242	1428589_at	6.988749408	-0.344044331	-0.069775964	0.202810969	0.952785945	183.8900399	1.049553686
	15684	1451622_at	5.343615319	-0.316074694	-0.069773709	0.220750696	0.952787434	183.8900399	1.049552045
	11988	1437102_at	6.312489274	-0.395589979	-0.069762099	0.17634951	0.952795101	183.8900399	1.049543599
	2814	1418762_at	4.493916972	-0.181945969	-0.069739181	0.383296104	0.952810237	183.8900399	1.049526927
	8352	1425614_x_at	8.781085374	-0.201485269	-0.069688618	0.345874507	0.952843632	183.8900399	1.049490144
	12325	1438169_a_at	5.321686462	-0.214980721	-0.0696787	0.324116043	0.952850182	183.8900399	1.04948293
	17250	1456470_x_at	6.489680864	-0.227870855	-0.069668078	0.305734923	0.952857197	183.8900399	1.049475203
	4436	1420938_at	3.181735356	-0.337089289	-0.069643093	0.206601323	0.952873699	183.8900399	1.049457027
	11937	1436981_a_at	6.764334771	-0.233266896	-0.069641489	0.298548531	0.952874759	183.8900399	1.049455861
	10263	1428674_at	6.898430769	-0.362593482	-0.069598724	0.191946982	0.952903005	183.8900399	1.049424753
	8759	1426141_at	3.864210396	-0.363216315	-0.069595522	0.19160902	0.95290512	183.8900399	1.049422423
	7152	1424116_x_at	5.982952047	-0.339423414	-0.069584692	0.20500852	0.952912273	183.8900399	1.049414546
	16078	1452136_at	4.365091564	-0.194408913	-0.069580761	0.357909315	0.952914869	183.8900399	1.049411686
	2621	1418547_at	4.509086623	-0.171709341	-0.069572668	0.405176956	0.952920215	183.8900399	1.0494058
	14810	1450576_a_at	5.98947034	-0.301706125	-0.069566763	0.230577893	0.952924115	183.8900399	1.049401504
	7353	1424351_at	7.98064145	-0.147109352	-0.06951747	0.472556429	0.952956675	183.8900399	1.04936565
	16854	1455006_at	6.810497998	-0.385634099	-0.069506429	0.180239324	0.952963968	183.8900399	1.049357619
	12687	1439450_x_at	5.716448605	-0.296831599	-0.069500016	0.234139546	0.952968204	183.8900399	1.049352954
	5165	1421807_at	4.583787726	-0.197605356	-0.069487567	0.351648196	0.952976427	183.8900399	1.049343899
	15656	1451591_a_at	5.370157119	-0.242150636	-0.069477649	0.286919129	0.952982978	183.8900399	1.049336686
	2949	1418918_at	1.777319556	-0.27780062	-0.069473864	0.250085345	0.952985479	183.8900399	1.049333933
	3101	1419084_a_at	4.112606769	-0.382356807	-0.069465784	0.181677907	0.952990816	183.8900399	1.049328056
	16924	1455346_at	3.175010611	-0.313293418	-0.069454319	0.221690962	0.952998389	183.8900399	1.049319717
	11766	1436392_s_at	6.223180693	-0.16349124	-0.069426547	0.424649949	0.953016735	183.8900399	1.049299517
	14559	1450272_at	4.279083211	-0.320088727	-0.069417495	0.216869539	0.953022715	183.8900399	1.049292934
	2091	1417965_at	6.36945576	-0.309335847	-0.069402198	0.22435873	0.95303282	183.8900399	1.049281808
	6701	1423601_s_at	4.802260271	-0.307425551	-0.069313759	0.225465184	0.953091244	183.8900399	1.049217488
	6545	1423420_at	4.294847381	-0.168356496	-0.069300083	0.411627023	0.953100278	183.8900399	1.049207542
	5375	1422051_a_at	3.456893113	-0.359492553	-0.069292561	0.192751033	0.953105248	183.8900399	1.049202071
	627	1416381_a_at	7.213544415	-0.34537569	-0.069268561	0.200560037	0.953121103	183.8900399	1.049184618
	8299	1425545_x_at	9.399933117	-0.262191574	-0.069226893	0.264031723	0.953148632	183.8900399	1.049154315
	13572	1448977_at	6.121702373	-0.164890039	-0.069183365	0.419572736	0.95317739	183.8900399	1.049122661
	16613	1453768_a_at	5.399841608	-0.273952709	-0.069182609	0.25253486	0.953177889	183.8900399	1.049122112
	8888	1426299_at	4.581101904	-0.324234515	-0.069158205	0.213296864	0.953194013	183.8900399	1.049104365
	13882	1449335_at	5.856833647	-0.187431327	-0.069151187	0.368941456	0.95319865	183.8900399	1.049099262
	5030	1421643_at	3.721674781	-0.346408287	-0.069130273	0.19956299	0.953212468	183.8900399	1.049084054
	4507	1421028_a_at	4.543535071	-0.217801139	-0.069070521	0.317126537	0.953251948	183.8900399	1.049040605
	12015	1437188_at	3.51194635	-0.351049111	-0.069027033	0.196630702	0.953280683	183.8900399	1.049008984
	16785	1454754_a_at	7.205316267	-0.373387351	-0.069019719	0.1848475	0.953285516	183.8900399	1.049003665
	13435	1448825_at	4.951168707	-0.262014395	-0.0690195	0.263418734	0.95328566	183.8900399	1.049003506
	1279	1417081_a_at	7.135548258	-0.317942158	-0.069009535	0.217050595	0.953292245	183.8900399	1.04899626
	14294	1449945_at	5.30378913	-0.265110527	-0.068988991	0.260227279	0.95330582	183.8900399	1.048981323
	2245	1418133_at	6.256780895	-0.30229218	-0.068988206	0.228216971	0.953306339	183.8900399	1.048980752
	9831	1427676_a_at	2.301215862	-0.336985438	-0.068977781	0.204690687	0.953313227	183.8900399	1.048973172
	15618	1451546_s_at	5.963199205	-0.218993913	-0.068905335	0.314644979	0.953361099	183.8900399	1.048920499
	3416	1419428_a_at	6.237276237	-0.337710488	-0.068902106	0.204027143	0.953363234	183.8900399	1.048918151
	11288	1434336_s_at	6.238984204	-0.334854738	-0.068883097	0.205710384	0.953375795	183.8900399	1.04890433
	14804	1450570_a_at	5.044209138	-0.285760676	-0.068815923	0.240816629	0.953420187	183.8900399	1.048855493
	9794	1427601_at	3.604681155	-0.351024549	-0.068798819	0.195994323	0.95343149	183.8900399	1.048843058
	15083	1450902_at	4.932841567	-0.350438361	-0.068773472	0.19624984	0.953448241	183.8900399	1.048824631
	17502	1460311_at	3.001071711	-0.455131779	-0.068771883	0.151103231	0.953449292	183.8900399	1.048823476
	15225	1451070_at	6.307861161	-0.331385611	-0.068753529	0.207472884	0.953461422	183.8900399	1.048810133
	5326	1421995_at	5.019838933	-0.323419408	-0.06874636	0.212561023	0.953466159	183.8900399	1.048804921
[truncated: 6,659 more rows]
