# Supplementary material for: A genomic analysis of mouse models of breast cancer reveals molecular features of mouse models and relationships to human breast cancer
Source: Breast Cancer Res. 2014 Jun 5;16(3):R59. doi: 10.1186/bcr3672 (PMC4078930; doi:10.1186/bcr3672)
Supplement: Additional file 2 — Fold change values organized by mouse tumor model type comparing the mouse model to all other types of mouse models. [file bcr3672-S2.zip › Additional_file_2/DMBA_SAM/AdditionalFile40_DMBA_SAM/DMBA_vs_allOthertumors_SAM.txt]

Current settings
Input parameters
Data type?								Two class unpaired
Array or Seq data?								array
Arrays centered?								FALSE
Delta								1.00865691
Minimum fold change								0
Test statistic								standard
Are data are log scale?								TRUE
Number of permutations								100
Input percentile for exchangeability factor s0								Automatic choice
Number of neighbors for KNN								10
Seed for Random number generator								29325502
Computed values
Estimate of pi0 (proportion of null genes)								0.587
s0 percentile								0
False Discovery Rate (%)								1.451342796
List of Significant Genes for Delta = 1.009
Positive genes (907) Upregulated in DMBA tumors compared to all other tumors
	Row	Gene ID	Gene Name	Score(d)	Numerator(r)	Denominator(s+s0)	Fold Change	q-value(%)
	13373	1448756_at	6.229825376	5.122054043	3.131197246	0.611316714	8.761617578	0
	3383	1419394_s_at	6.607931412	4.747298078	2.995604571	0.63101253	7.975663658	0
	16505	1453092_at	6.120385692	5.022044433	2.678732138	0.533394751	6.402929559	0
	13701	1449133_at	3.918223297	4.656498823	2.564399506	0.550714089	5.915087484	0
	13530	1448932_at	3.219801682	4.919428652	2.551424965	0.518642539	5.862130012	0
	3664	1419709_at	1.174954096	5.831622628	2.540445515	0.435632701	5.817686337	0
	5839	1422588_at	2.653910104	4.470439473	2.488959432	0.556759452	5.613729047	0
	6650	1423542_at	2.413747958	5.072005311	2.472000105	0.487381214	5.548124281	0
	5535	1422240_s_at	2.371311357	5.095593715	2.331218855	0.457497003	5.032303223	0
	10292	1428781_at	3.221387769	4.085614049	2.214120082	0.541930798	4.639984809	0
	7315	1424306_at	1.566901709	4.580089408	2.195053349	0.479259934	4.579065966	0
	4290	1420771_at	2.656635092	5.640701419	2.141675208	0.379682428	4.412741415	0
	3099	1419082_at	3.608029677	4.488458133	2.141057139	0.477013949	4.410851342	0
	15420	1451308_at	1.677042591	4.571447997	2.11400556	0.462436751	4.328915263	0
	13050	1448397_at	2.040564153	4.468488679	2.03866668	0.45623181	4.108656385	0
	6410	1423261_at	5.988733019	3.387605191	2.022961883	0.597165776	4.064173193	0
	3476	1419491_at	2.929940972	3.942820181	1.968156307	0.499174757	3.912677785	0
	3477	1419492_s_at	3.01587076	3.969015771	1.945724879	0.490228558	3.852312872	0
	4604	1421134_at	5.541220008	3.18418115	1.87320882	0.588285883	3.663464968	0
	7507	1424542_at	7.70278242	3.48024431	1.86113132	0.534770308	3.632924341	0
	1143	1416930_at	3.727600072	3.025853869	1.845172355	0.609802203	3.592958706	0
	6705	1423607_at	5.977346098	3.09983647	1.801608549	0.581194707	3.486086939	0
	14200	1449833_at	2.621692913	4.866413487	1.785128753	0.366826362	3.446492207	0
	6084	1422867_at	3.345880989	4.63340919	1.77098655	0.382221055	3.412872576	0
	14856	1450633_at	2.402955208	3.774909873	1.770352418	0.468978725	3.411372788	0
	15968	1452004_at	3.462050308	5.097815886	1.74391884	0.342091374	3.349437519	0
	9626	1427355_at	3.515771571	5.075808337	1.737676705	0.342344823	3.334976752	0
	2680	1418608_at	2.122400599	3.273509793	1.735325658	0.530111644	3.329546428	0
	7278	1424265_at	8.145741586	4.295299437	1.726109401	0.401860086	3.308344339	0
	555	1416306_at	1.595585576	4.712583817	1.70958745	0.362770725	3.270672825	0
	2565	1418480_at	4.169332965	4.238883663	1.706399271	0.402558647	3.26345302	0
	4680	1421227_at	4.97561773	3.482700061	1.698315993	0.487643484	3.245219343	0
	17363	1459889_at	1.614967543	4.683575756	1.695816377	0.362077281	3.239601539	0
	5165	1421807_at	2.910968171	4.442113598	1.679234876	0.378026099	3.202580591	0
	13576	1448982_at	3.744790869	2.819257752	1.67407968	0.59380157	3.191157202	0.293423652
	14477	1450171_x_at	4.911856115	3.506299421	1.667574109	0.475593755	3.176799654	0
	2050	1417917_at	4.085442546	4.156871305	1.665925273	0.400764217	3.173171007	0
	6058	1422837_at	1.562575723	4.317962175	1.665439432	0.385700329	3.172102592	0
	3714	1419767_at	2.86490699	3.424489435	1.660371692	0.484852333	3.160979529	0
	2268	1418158_at	2.820085167	2.819366858	1.655814759	0.587300214	3.151010932	0.293423652
	3933	1420364_at	3.024028949	4.287700554	1.626880603	0.379429622	3.088444922	0
	14688	1450430_at	8.566317225	3.476591699	1.626071609	0.46772004	3.086713557	0
	16431	1452732_at	1.433928905	3.008625972	1.609968389	0.535117493	3.052451534	0.186300732
	3682	1419728_at	6.224668745	3.059994351	1.605381889	0.524635573	3.042762835	0
	5915	1422672_at	2.691757203	3.460526524	1.603131281	0.463262243	3.038019818	0
	14772	1450532_at	3.829025252	4.66333049	1.59875149	0.342834696	3.028810861	0
	2974	1418945_at	8.893759329	2.673391744	1.597483538	0.597549364	3.026150078	0.360029021
	12001	1437145_s_at	4.164652853	4.672281538	1.592221152	0.340780225	3.015131975	0
	15987	1452027_a_at	2.673973916	2.805058389	1.580898639	0.563588496	2.991561327	0.293423652
	7132	1424096_at	3.545667113	2.888183138	1.577836581	0.546307663	2.985218601	0.186300732
	15872	1451876_a_at	2.740892823	2.812173655	1.570573728	0.558491018	2.970228101	0.293423652
	4802	1421375_a_at	9.307725547	3.408555957	1.569308678	0.460402792	2.967624752	0
	13913	1449368_at	8.499429403	2.964787443	1.568900595	0.529178103	2.966785442	0.186300732
	15921	1451942_x_at	3.932278082	4.778586234	1.543574828	0.323019143	2.915159513	0
	2740	1418679_at	3.712181197	3.990193689	1.534279437	0.384512522	2.896437304	0
	3157	1419142_at	5.265109076	4.786249121	1.527657308	0.319176305	2.883172804	0
	6995	1423935_x_at	5.003823665	2.570312227	1.523143564	0.592590872	2.87416635	0.41038273
	17530	1460347_at	4.901457047	2.564397289	1.520083823	0.592764557	2.868077131	0.41038273
	17450	1460238_at	5.700777297	3.063745197	1.51973131	0.496037109	2.867376422	0
	3994	1420431_at	2.595774926	3.848007604	1.518984968	0.394745833	2.86589344	0
	10022	1428007_at	3.952484988	3.873470863	1.516764857	0.391577712	2.861486613	0
	5838	1422587_at	5.226326688	4.426018367	1.503810261	0.339765933	2.835907077	0
	7135	1424099_at	6.253994301	4.037022239	1.498977818	0.371307793	2.826423831	0
	4794	1421365_at	3.946682778	3.37118784	1.482280089	0.439690744	2.793899427	0
	16969	1455573_at	4.555571957	2.571031486	1.479006392	0.575257985	2.787566828	0.41038273
	8611	1425951_a_at	7.614176129	3.690153801	1.478988538	0.400793197	2.787532332	0
	3594	1419627_s_at	7.783102126	3.687433675	1.472407963	0.399304257	2.774846494	0
	2844	1418799_a_at	2.861439751	2.819757078	1.447210405	0.513239391	2.726802867	0.293423652
	5336	1422008_a_at	2.184900664	3.214679131	1.430406003	0.44496074	2.695225538	0
	13984	1449451_at	3.406136827	2.713597414	1.417402728	0.522333461	2.671042124	0.360029021
	3194	1419186_a_at	6.558942328	3.843152448	1.416298218	0.36852512	2.668997988	0
	14789	1450551_x_at	4.333625684	4.755796549	1.415942042	0.297729734	2.668339141	0
	454	1416200_at	6.156675294	2.749620454	1.415537825	0.51481208	2.667591625	0.293423652
	7831	1424938_at	6.126243586	3.055256016	1.409810584	0.46143779	2.657022757	0
	14712	1450460_at	2.444181032	3.19733572	1.406292834	0.43983271	2.650551981	0
	7269	1424254_at	5.948543547	4.069596933	1.40183823	0.344466111	2.642380503	0
	10543	1430391_a_at	6.311308384	3.808082582	1.394657784	0.366236224	2.62926177	0
	15606	1451532_s_at	6.378914664	3.022857905	1.393385553	0.460949736	2.626944194	0
	6706	1423608_at	4.099640086	2.697509191	1.363743412	0.50555654	2.573520745	0.360029021
	4243	1420719_at	4.414775215	3.33625113	1.362777331	0.408475645	2.571797999	0
	13929	1449387_at	2.60948476	3.069618497	1.35478835	0.441353983	2.557595923	0
	7189	1424162_at	3.636232791	2.904003943	1.340807035	0.461709785	2.532929698	0.186300732
	3488	1419507_at	2.611175333	3.685194181	1.337329362	0.362892509	2.526831324	0
	4207	1420677_x_at	1.200901566	3.825618447	1.335676459	0.349140009	2.523937978	0
	14305	1449963_at	2.152187022	3.864601949	1.334107134	0.345212043	2.521193999	0
	7792	1424890_at	5.030370891	2.80966158	1.333605397	0.474649832	2.520317337	0.293423652
	9511	1427179_at	3.900833413	4.035715741	1.331464509	0.32992029	2.516580085	0
	971	1416749_at	8.426059759	2.625027118	1.331326299	0.507166684	2.516339008	0.41038273
	10557	1430509_at	2.278745038	3.871517316	1.329769886	0.343475123	2.513625786	0
	6620	1423505_at	5.703205535	3.624356873	1.328155875	0.366452842	2.510815247	0
	10977	1433210_at	2.705209295	3.90529222	1.317853824	0.33745332	2.492949787	0
	12356	1438251_x_at	8.386626225	2.615301739	1.315401945	0.50296374	2.488716583	0.41038273
	5335	1422007_at	2.556911939	3.211539129	1.315051116	0.409476909	2.48811146	0
	14957	1450757_at	4.29337699	2.618994729	1.314891616	0.502059665	2.487836399	0.41038273
	10978	1433211_at	2.638802204	3.882706664	1.314642227	0.338589119	2.48740638	0
	4206	1420676_at	0.900139328	3.768890798	1.310172739	0.347628204	2.479712287	0
	137	1415857_at	6.884928845	2.616979326	1.309433037	0.500360482	2.47844121	0.41038273
	3524	1419549_at	7.41813546	2.51645033	1.308313404	0.519904322	2.47651851	0.431505371
	8977	1426414_a_at	7.016538482	2.65660855	1.307723831	0.492253114	2.475506661	0.360029021
	4950	1421551_s_at	7.358640978	2.709149506	1.305064388	0.481724757	2.47094755	0.360029021
	4216	1420686_at	2.884530734	3.416557625	1.297933671	0.37989515	2.458764688	0
	4094	1420550_at	1.537322782	3.419793516	1.29579974	0.37891169	2.455130549	0
	136	1415856_at	6.772909399	2.599509856	1.294629977	0.498028493	2.453140691	0.41038273
	14261	1449909_at	2.533003823	4.517859142	1.293158016	0.286232478	2.450639064	0
	15204	1451047_at	4.117036013	2.636811557	1.291741406	0.489887646	2.448233915	0.360029021
	5887	1422643_at	7.117377068	2.334010082	1.287085244	0.551448023	2.440345208	0.671450005
	882	1416652_at	3.621733612	2.976427924	1.287054813	0.432415918	2.440293735	0.186300732
	2283	1418173_at	2.542463453	2.979922489	1.283213595	0.43061979	2.433805023	0.186300732
	13115	1448471_a_at	7.510261326	3.18609884	1.281297084	0.402152334	2.430574043	0
	14871	1450652_at	5.598628457	2.896966445	1.281268773	0.442279466	2.430526347	0.186300732
	13071	1448421_s_at	3.562016652	2.960823694	1.274892203	0.430587004	2.419807366	0.186300732
	2734	1418673_at	3.760134266	2.844493904	1.263745531	0.444277813	2.401183285	0.186300732
	14287	1449937_at	2.143632794	3.20541374	1.25593215	0.391815925	2.388214054	0
	14865	1450645_at	2.375948229	3.391530284	1.25294972	0.36943492	2.383282087	0
	735	1416498_at	7.772317059	2.947417312	1.249237538	0.42384142	2.377157573	0.186300732
	14987	1450792_at	9.017454894	3.430507926	1.245044481	0.362932985	2.370258621	0
	14288	1449938_at	2.288146652	3.219510094	1.243619103	0.386275883	2.36791797	0
	3303	1419309_at	7.107402882	3.194995276	1.242859001	0.389001828	2.366670731	0
	1029	1416811_s_at	7.456579341	3.173936188	1.23966217	0.390575644	2.361432291	0
	3625	1419663_at	5.823425441	2.499918235	1.231565919	0.49264248	2.3482173	0.431505371
	3103	1419086_at	1.708984738	2.950432089	1.229223209	0.41662481	2.344407258	0.186300732
	9526	1427211_at	2.832957455	2.945850868	1.226484982	0.416343202	2.339961807	0.186300732
	14849	1450625_at	8.402077161	2.883882717	1.225772778	0.42504252	2.338806941	0.186300732
	6029	1422804_at	4.172982752	3.381658526	1.222141472	0.361402981	2.332927497	0
	12587	1439016_x_at	4.316577423	3.668568654	1.218107487	0.332038896	2.326413404	0
	9592	1427301_at	3.994224949	3.364580732	1.21766604	0.361907214	2.325701659	0
	8614	1425958_at	3.852769574	3.56730226	1.2159097	0.340848521	2.322872068	0
	3624	1419662_at	5.819867915	2.504957877	1.215441046	0.485214165	2.322117614	0.431505371
	5706	1422437_at	8.651502191	2.863045714	1.210508184	0.422804351	2.314191389	0.186300732
	11500	1435162_at	4.196696377	2.736709152	1.204184421	0.440011837	2.304069798	0.293423652
	14256	1449902_at	1.468119203	3.386669482	1.201114703	0.354659559	2.299172488	0
	13584	1448995_at	6.040120515	2.903925583	1.200630405	0.413450817	2.298400808	0.186300732
	9563	1427256_at	6.498340611	2.751155779	1.200601246	0.43639886	2.298354354	0.293423652
	3642	1419684_at	7.9011557	2.557304197	1.20048695	0.469434552	2.298172277	0.41038273
	14843	1450618_a_at	4.276671863	3.655901397	1.19741381	0.327529022	2.293282062	0
	7708	1424784_at	4.228318129	3.546965982	1.196636167	0.337368944	2.292046268	0
	13923	1449378_at	2.04361735	2.544683061	1.188055577	0.466877622	2.278454526	0.431505371
	11034	1433530_at	5.679946821	2.812055557	1.181657796	0.420211398	2.268372853	0.293423652
	5697	1422428_at	3.521944333	3.019313719	1.177508965	0.389992255	2.261858949	0
	13520	1448919_at	6.295041939	3.168080984	1.176795281	0.371453661	2.260740311	0
	13720	1449153_at	8.820702771	2.359987021	1.176347877	0.498455232	2.260039327	0.671450005
	5072	1421694_a_at	6.478013773	2.745681732	1.175516944	0.428132995	2.258738011	0.293423652
	4786	1421354_at	4.070030907	2.740995753	1.171910781	0.427549287	2.253099116	0.293423652
	12598	1439065_x_at	3.929077962	3.582177559	1.171506863	0.327037631	2.252468394	0
	17594	1460432_a_at	7.054965175	2.738001463	1.170477556	0.427493401	2.250861919	0.293423652
	15562	1451477_at	4.171490798	3.554789159	1.161798868	0.326826379	2.23736226	0
	10007	1427985_at	4.308423483	3.982076871	1.161361296	0.291647131	2.236683768	0
	9564	1427257_at	6.330466744	2.731661894	1.158007299	0.423920435	2.231489935	0.293423652
	2311	1418207_at	3.824695768	3.43189428	1.157718084	0.337340835	2.231042635	0
	11337	1434523_x_at	7.0160785	2.743316229	1.156855741	0.42169974	2.229709472	0.293423652
	2073	1417942_at	2.772995608	2.568934299	1.155513699	0.449802745	2.227636287	0.41038273
	6378	1423227_at	2.048904861	2.978521034	1.152847722	0.387053746	2.223523608	0.186300732
	393	1416136_at	7.779478988	2.497172978	1.152402581	0.461482881	2.222837648	0.431505371
	12703	1440192_at	5.206693514	3.86413601	1.150875601	0.297835169	2.220486194	0
	16753	1454639_x_at	5.784629781	2.848302017	1.150663441	0.403982244	2.220159677	0.186300732
	15325	1451191_at	8.59675269	2.477306786	1.148386907	0.463562654	2.216659088	0.431505371
	12643	1439364_a_at	7.816135682	2.489900506	1.148194758	0.461140819	2.216363876	0.431505371
	10918	1432331_a_at	5.283528503	3.293791094	1.147145681	0.348275178	2.214752799	0
	16552	1453392_at	5.205510181	3.863345797	1.139998889	0.295080728	2.203808534	0
	4704	1421256_at	4.988847625	2.938738673	1.138275472	0.387334703	2.201177477	0.186300732
	3429	1419442_at	5.030171898	2.526646428	1.137264806	0.45010841	2.199636004	0.431505371
	6291	1423122_at	6.06834527	4.308486294	1.13714793	0.263932122	2.199457813	0
	3731	1419822_at	6.121418335	2.700469168	1.13555317	0.420502179	2.197027868	0.360029021
	16483	1452957_at	2.263390899	3.31420251	1.124966727	0.339438137	2.180965165	0
	12635	1439268_x_at	6.930856225	2.737619977	1.124710356	0.410835092	2.180577636	0.293423652
	4322	1420804_s_at	6.487125135	2.854280277	1.123954186	0.393778493	2.179435014	0.186300732
	13713	1449145_a_at	6.441580028	2.395734423	1.122630026	0.468595356	2.177435563	0.615827418
	1371	1417178_at	3.398226365	3.375633736	1.119269758	0.331573223	2.172369868	0
	17095	1455978_a_at	4.946274715	2.495441086	1.118936308	0.448392196	2.171867827	0.431505371
	14333	1449994_at	5.408650541	2.844304395	1.116975796	0.392706139	2.168918429	0.186300732
	12547	1438926_at	7.574783826	3.197001433	1.115229177	0.348835996	2.166294188	0
	6654	1423547_at	10.44877411	2.684978926	1.114021954	0.414909012	2.164482226	0.360029021
	11944	1436996_x_at	10.53452966	2.697444944	1.112029977	0.412253077	2.161495716	0.360029021
	4061	1420512_at	5.433383254	2.651760613	1.110925567	0.41893886	2.159841684	0.360029021
	14343	1450004_at	2.871743537	2.725346305	1.110502576	0.407472098	2.159208522	0.293423652
	12676	1439426_x_at	10.37437742	2.686039974	1.109391024	0.41302104	2.157545559	0.360029021
	10624	1430998_at	4.524002988	3.370709329	1.107951118	0.328699692	2.155393259	0
	2580	1418496_at	3.809443226	2.161579373	1.103942056	0.510710858	2.149412015	1.242907497
	6728	1423634_at	1.883373114	3.520310789	1.102148682	0.313082778	2.146741802	0
	3662	1419707_at	2.76531962	3.543383956	1.101179164	0.310770489	2.145299635	0
	4176	1420641_a_at	4.904204711	3.356854048	1.100100048	0.327717569	2.143695581	0
	15444	1451335_at	6.646344302	2.538836934	1.100049599	0.433288796	2.14362062	0.431505371
	1021	1416803_at	5.642190431	3.201222618	1.098161407	0.343044373	2.140816896	0
	3192	1419184_a_at	6.754032083	3.194136849	1.097885963	0.343719137	2.140408202	0
	2798	1418742_at	2.55542737	2.82630815	1.096677152	0.388024622	2.138615541	0.186300732
	4651	1421187_at	6.452189462	2.832459197	1.093060507	0.38590512	2.13326103	0.186300732
	13170	1448529_at	6.587219979	2.658942027	1.092457427	0.410861695	2.132369463	0.360029021
	14218	1449856_at	4.839503365	3.330235791	1.091108497	0.32763701	2.130376615	0
	4652	1421188_at	6.490459239	2.826029867	1.089348012	0.385469391	2.127778555	0.186300732
	3961	1420398_at	4.783949112	3.323024251	1.086638209	0.327002792	2.123785715	0
	13173	1448532_at	2.530382983	3.11443895	1.081828718	0.347359102	2.11671747	0
	5869	1422623_x_at	6.538608475	2.846302532	1.076906766	0.378352882	2.109508304	0.186300732
	6812	1423725_at	7.563720616	3.193740796	1.075937878	0.336889543	2.108092071	0
	2590	1418509_at	6.703923558	2.162702176	1.075862483	0.497462154	2.107981905	1.242907497
	3916	1420344_x_at	2.658844833	2.396223529	1.074881136	0.448572983	2.106548506	0.615827418
	4650	1421186_at	6.493013505	2.830309857	1.073855435	0.379412675	2.105051363	0.186300732
	370	1416111_at	7.183503853	2.878967559	1.070148695	0.371712662	2.099649761	0.186300732
	2867	1418826_at	8.460268827	2.772073787	1.069572223	0.385838295	2.098810952	0.293423652
	3915	1420343_at	2.640600675	2.397627781	1.067260845	0.445131998	2.095451086	0.615827418
	5154	1421791_at	3.340472876	3.681376003	1.066549323	0.289714857	2.094417887	0
	3214	1419209_at	7.351414252	2.237312811	1.065246682	0.476127736	2.092527644	1.021071317
	16971	1455578_x_at	6.54078927	2.85469682	1.061436792	0.371821198	2.087008956	0.186300732
	1595	1417426_at	9.154462949	2.56481432	1.060259704	0.413386535	2.085306871	0.41038273
	4798	1421370_a_at	2.837480827	3.232492621	1.059668566	0.327817784	2.084452601	0
	3398	1419409_at	2.642212887	3.495017016	1.05937065	0.303108868	2.084022206	0
	9045	1426507_at	2.799388072	3.242791641	1.058196679	0.326322748	2.082327054	0
	3575	1419605_at	4.557960345	2.270431465	1.058150158	0.466056859	2.082259908	0.863918219
	3100	1419083_at	3.58105503	3.126226325	1.053988021	0.337143863	2.076261302	0
	3151	1419136_at	3.518964771	3.239583191	1.050689033	0.324328462	2.071518972	0
	12515	1438841_s_at	3.825916624	2.1300254	1.048295285	0.492151542	2.068084716	1.451342796
	2540	1418454_at	4.839451777	2.329496918	1.047308291	0.449585609	2.066670357	0.671450005
	12047	1437279_x_at	6.492974829	2.69557814	1.045078437	0.387701036	2.063478544	0.360029021
	4194	1420664_s_at	5.899652123	2.874811785	1.043327294	0.362920209	2.060975413	0.186300732
	10878	1432103_a_at	5.622332472	3.419350615	1.037459872	0.30340845	2.052610474	0
	15923	1451944_a_at	3.633796016	3.116873971	1.037356507	0.332819523	2.052463416	0
	4226	1420699_at	7.133951053	2.483019972	1.035930417	0.417205833	2.050435578	0.431505371
	3569	1419598_at	8.112322177	2.54633589	1.035798372	0.406779944	2.050247917	0.431505371
	3570	1419599_s_at	8.275039513	2.56595773	1.034760845	0.403264961	2.048773993	0.41038273
	12831	1448158_at	6.28402078	2.693750539	1.033850494	0.38379593	2.04748161	0.360029021
	11346	1434549_at	6.845276766	3.9172988	1.033287234	0.263775445	2.046682384	0
	3482	1419498_at	2.180567676	2.258880262	1.032592177	0.45712568	2.045696577	1.021071317
	4264	1420741_x_at	3.351389891	3.155928915	1.029738496	0.326286974	2.041654146	0
	13655	1449082_at	4.736656102	2.333515587	1.025147223	0.439314495	2.035167056	0.671450005
	13719	1449152_at	5.845230921	2.478881039	1.024947827	0.41347197	2.034885794	0.431505371
	4012	1420450_at	8.331015812	2.502429597	1.023310423	0.408926759	2.032577587	0.431505371
	213	1415944_at	6.357428761	2.670629695	1.021585046	0.382525907	2.030148197	0.360029021
	2888	1418847_at	4.003797516	2.11963066	1.020729131	0.481559901	2.028944118	1.451342796
	2105	1417979_at	0.947621904	3.668582217	1.0204596	0.278161845	2.028565097	0
	3904	1420332_x_at	1.797663885	2.797655988	1.0197396	0.364497853	2.027552963	0.293423652
	7822	1424927_at	7.691862819	2.339749374	1.016363271	0.434389803	2.022813442	0.671450005
	9956	1427912_at	5.148097852	2.981295722	1.016010423	0.340794915	2.022318772	0.186300732
	8326	1425582_a_at	6.79030454	2.944495868	1.00957798	0.342869552	2.013322073	0.186300732
	212	1415943_at	6.544864441	2.659687988	1.005907202	0.378204965	2.00820591	0.360029021
	13399	1448786_at	6.270230071	2.587782528	0.999572004	0.386265844	1.999406759	0.41038273
	5206	1421856_at	2.904203551	2.681410058	0.997589129	0.372039005	1.996660614	0.360029021
	996	1416776_at	1.914558365	2.122407018	0.995783255	0.469176386	1.994162884	1.451342796
	17121	1456036_x_at	6.867051465	2.892183307	0.992144229	0.343043343	1.989139185	0.186300732
	13319	1448696_at	3.710910338	2.479793428	0.987573009	0.398248095	1.982846516	0.431505371
	3988	1420425_at	4.662678194	3.464883299	0.985992871	0.284567411	1.980675957	0
	8204	1425407_s_at	6.390451646	2.999157448	0.984634898	0.328303837	1.978812472	0.186300732
	5480	1422179_at	4.153833267	2.657585975	0.981549759	0.369338854	1.974585392	0.360029021
	3280	1419282_at	7.361169319	2.424045082	0.979406387	0.404038025	1.971653982	0.615827418
	333	1416072_at	6.18360569	2.383719829	0.979375529	0.410860168	1.971611811	0.671450005
	5341	1422013_at	6.335411946	2.978286253	0.979299784	0.328813183	1.9715083	0.186300732
	1522	1417347_at	5.777018804	2.864370016	0.979078877	0.341812989	1.971206443	0.186300732
	4825	1421404_at	2.44594475	2.373770306	0.977571502	0.411822281	1.969147937	0.671450005
	8203	1425406_at	6.255753099	2.967125267	0.973291687	0.328025142	1.963315034	0.186300732
	7006	1423946_at	6.354867788	2.927225192	0.972650216	0.332277209	1.962442273	0.186300732
	9020	1426472_at	5.029178247	3.030167921	0.970944254	0.32042589	1.960123089	0
	767	1416531_at	6.903670017	2.908340014	0.969294137	0.333280886	1.957882434	0.186300732
	3310	1419317_x_at	4.120846695	3.417534635	0.968026181	0.283252779	1.956162446	0
	14354	1450016_at	6.744710547	3.516884978	0.967697106	0.275157451	1.955716301	0
	423	1416168_at	5.197965931	2.198434459	0.966357415	0.43956617	1.953901059	1.021071317
	5852	1422603_at	7.091784169	2.549060502	0.963714844	0.378066681	1.950325393	0.431505371
	1574	1417401_at	7.018319257	2.953660375	0.960710635	0.325261036	1.946268341	0.186300732
	5808	1422552_at	3.592937067	2.641868912	0.960147889	0.363435099	1.945509316	0.360029021
	16358	1452593_a_at	6.544388313	2.94898752	0.959644158	0.325414791	1.944830141	0.186300732
	17441	1460227_at	8.844838343	2.321661785	0.958199929	0.412721584	1.942884218	0.863918219
	177	1415905_at	3.901148195	2.624185312	0.957911989	0.365032143	1.942496487	0.41038273
	13810	1449256_a_at	7.046229152	3.828328476	0.956789216	0.249923491	1.940985333	0
	8567	1425895_a_at	3.721265537	2.387522661	0.956404374	0.400584417	1.940467639	0.671450005
	8402	1425681_a_at	4.26499368	2.669161664	0.955715155	0.358058175	1.939540841	0.360029021
	864	1416630_at	5.899475737	2.471492733	0.955463189	0.386593566	1.93920213	0.431505371
	1521	1417346_at	6.398973471	2.90835051	0.946495729	0.325440736	1.927185881	0.186300732
	16606	1453724_a_at	5.159122908	2.200012843	0.946303734	0.43013555	1.926929426	1.021071317
	14355	1450017_at	6.723432191	3.517755818	0.945699372	0.268835991	1.926122381	0
	6158	1422953_at	5.638918918	2.72325064	0.944940089	0.346989761	1.92510894	0.293423652
	10712	1431394_a_at	3.942399666	3.030598697	0.943078313	0.311185481	1.922626219	0
	16093	1452160_at	6.698254677	3.03130031	0.942126955	0.31079961	1.921358798	0
	15459	1451353_at	5.257855589	2.59600319	0.941422047	0.36264287	1.920420241	0.41038273
	3406	1419417_at	4.32109967	2.328902176	0.940407993	0.403798838	1.919070874	0.671450005
	1652	1417488_at	7.294745035	2.56449015	0.940101889	0.366584324	1.918663737	0.41038273
	4051	1420502_at	8.039874899	3.411109168	0.939413553	0.275398267	1.917748526	0
	13247	1448612_at	4.51658503	2.502748009	0.938931932	0.375160395	1.917108424	0.431505371
	14326	1449986_at	1.44456495	3.501192385	0.937890886	0.267877564	1.915725541	0
	7430	1424443_at	5.122982307	2.589206668	0.937608336	0.362121861	1.915350385	0.41038273
	1125	1416912_at	6.66763787	3.445662089	0.936963806	0.271925622	1.914494886	0
	9959	1427915_s_at	6.72401022	2.922790464	0.93648524	0.320407929	1.913859921	0.186300732
	6493	1423352_at	4.207200201	2.905837459	0.934363524	0.321547071	1.911047349	0.186300732
	11687	1435977_at	4.993627486	2.60613933	0.933787953	0.358303158	1.910285079	0.41038273
	10420	1429457_at	3.727750318	2.438929369	0.931603106	0.381972155	1.907394294	0.615827418
	16094	1452161_at	6.782922374	2.962817733	0.931555539	0.314415406	1.907331406	0.186300732
	15027	1450840_a_at	5.570176665	2.966743581	0.931151565	0.313863177	1.906797403	0.186300732
	474	1416221_at	7.043190906	2.214196997	0.931094882	0.420511311	1.906722486	1.021071317
	13195	1448558_a_at	7.319859446	2.447203691	0.9310165	0.380440951	1.906618897	0.615827418
	1124	1416911_a_at	6.427421503	3.451940051	0.930693551	0.269614633	1.906192146	0
	10866	1432057_a_at	4.722760708	2.93998482	0.930068576	0.316351489	1.905366562	0.186300732
	9292	1426852_x_at	2.857869228	2.33656945	0.929988218	0.39801437	1.905260436	0.671450005
	1651	1417487_at	7.426151956	2.536482375	0.929767693	0.366557916	1.904969228	0.431505371
	7377	1424382_at	4.824805727	2.504077795	0.92970993	0.371278373	1.904892957	0.431505371
	5798	1422542_at	7.187190636	2.605426696	0.929588927	0.356789515	1.904733196	0.41038273
	4343	1420827_a_at	6.812775222	3.485805215	0.929441746	0.266636168	1.904538888	0
	12982	1448326_a_at	4.35647815	2.190089955	0.92670703	0.423136515	1.900932139	1.242907497
	17309	1456642_x_at	8.172182877	2.710414399	0.923596	0.340758225	1.896837382	0.360029021
	13102	1448457_at	3.249502354	2.943816769	0.922438298	0.313347729	1.89531586	0.186300732
	1573	1417400_at	7.160562458	2.918182037	0.922050881	0.315967568	1.894806966	0.186300732
	12924	1448259_at	6.971738624	2.197449204	0.921886342	0.419525666	1.894590876	1.021071317
	16670	1454015_a_at	4.193250028	3.208502002	0.921705709	0.287269794	1.894353679	0
	12611	1439191_at	6.619004612	2.186126794	0.920927372	0.421259816	1.893331946	1.242907497
	6494	1423353_at	4.20673728	2.876749278	0.918190283	0.319176332	1.889743312	0.186300732
	9291	1426851_a_at	2.73711474	2.299350322	0.915969902	0.398360308	1.886837137	0.863918219
	6885	1423805_at	8.56233917	2.637216349	0.914438505	0.346743833	1.884835353	0.360029021
	283	1416022_at	7.956545351	2.831598428	0.913579937	0.322637535	1.883713996	0.186300732
	3867	1420194_at	1.870514673	2.939065478	0.913311614	0.310748985	1.883363681	0.186300732
	2247	1418136_at	5.43053864	3.022246754	0.913087741	0.302122168	1.883071449	0
	1309	1417111_at	6.665933058	2.515573125	0.912355773	0.362683066	1.882116294	0.431505371
	10574	1430604_a_at	8.430948462	2.632752505	0.911940994	0.346383107	1.881575257	0.360029021
	984	1416762_at	8.207495872	2.714710313	0.911357582	0.335710804	1.880814521	0.360029021
	13252	1448617_at	8.184510239	2.464740864	0.910861372	0.369556648	1.880167732	0.615827418
	567	1416318_at	4.289222201	2.269228675	0.910328766	0.4011622	1.879473751	0.863918219
	10816	1431824_at	4.154718532	3.272717407	0.909502736	0.277904452	1.878397946	0
	5339	1422011_s_at	2.453427943	2.998911056	0.908808018	0.303046006	1.877493637	0.186300732
	3866	1420193_at	1.942760289	2.94010486	0.907746197	0.308746198	1.876112314	0.186300732
	9019	1426471_at	5.156022056	2.997724006	0.90571778	0.302135146	1.873476368	0.186300732
	7514	1424549_at	2.237204136	3.060440244	0.905359568	0.295826579	1.873011254	0
	11733	1436226_at	6.819635221	2.927555279	0.905343574	0.309249011	1.87299049	0.186300732
	11771	1436404_at	6.287425649	2.111565531	0.903533683	0.427897534	1.870642257	1.451342796
	12189	1437691_at	7.97169369	2.363620763	0.903239112	0.382142146	1.870260346	0.671450005
	3978	1420415_at	3.560951479	3.148211514	0.90290678	0.28679991	1.869829572	0
	3545	1419573_a_at	9.846244571	2.260064762	0.902774726	0.399446397	1.86965843	1.021071317
	17425	1460208_at	7.874171862	2.192082452	0.901453883	0.411231741	1.867947468	1.242907497
	9205	1426721_s_at	6.868113091	2.987966281	0.900932545	0.301520319	1.867272581	0.186300732
	4049	1420498_a_at	8.774153774	2.61291387	0.900889707	0.344783545	1.867217137	0.41038273
	11578	1435508_x_at	6.016706554	3.050447213	0.899996424	0.295037534	1.866061358	0
	17431	1460214_at	3.175040947	3.467385567	0.899833696	0.259513596	1.865850888	0
	16219	1452366_at	5.084394885	2.710088174	0.897426251	0.331142824	1.862739914	0.360029021
	2510	1418424_at	5.191959225	2.34318349	0.897125473	0.382866078	1.862351603	0.671450005
	9543	1427231_at	3.795455284	2.330848435	0.896945298	0.384814939	1.862119033	0.671450005
	9198	1426708_at	5.866693685	2.422801795	0.894809424	0.369328364	1.859364252	0.615827418
	8697	1426063_a_at	4.285061651	2.489492108	0.894546871	0.359329065	1.859025901	0.431505371
	12961	1448301_s_at	4.09356121	2.285066569	0.894243493	0.391342425	1.858635016	0.863918219
	3318	1419325_at	3.293963671	3.320850761	0.894095085	0.269236756	1.85844383	0
	16942	1455439_a_at	9.873053565	2.247151331	0.891897649	0.396901462	1.855615303	1.021071317
	1308	1417110_at	6.53524298	2.484284362	0.891828233	0.358987983	1.855526021	0.431505371
	6658	1423551_at	4.467960685	3.143727395	0.891582264	0.283606735	1.855209694	0
	8568	1425896_a_at	7.708050484	2.198714802	0.891343044	0.405392752	1.854902099	1.021071317
	1928	1417785_at	6.36373779	2.305430469	0.890002085	0.386045946	1.853178803	0.863918219
	1921	1417777_at	6.875305803	3.06633685	0.887147771	0.289318432	1.849515987	0
	13144	1448501_at	5.5620312	2.751868138	0.884862401	0.32154971	1.846588492	0.293423652
	9644	1427378_at	3.417711152	3.105901533	0.884827375	0.284885842	1.846543661	0
	10014	1427994_at	5.432124544	3.217203784	0.884483728	0.274923128	1.84610387	0
	5070	1421691_at	2.83170151	2.754932654	0.883066854	0.320540269	1.844291698	0.293423652
	7255	1424234_s_at	4.782885255	2.795492597	0.880821613	0.315086369	1.841423691	0.293423652
	282	1416021_a_at	8.09910541	2.809247341	0.878356064	0.312665977	1.838279407	0.293423652
	4883	1421473_at	3.043712716	3.558621866	0.87765296	0.246627204	1.837383731	0
	14077	1449560_at	2.629232731	2.535955577	0.874840852	0.344974833	1.833805783	0.431505371
	3650	1419693_at	5.150233213	2.377092148	0.873593291	0.367505017	1.832220697	0.671450005
	13616	1449031_at	3.322164744	2.425081756	0.872670344	0.359851927	1.83104893	0.615827418
	1302	1417104_at	7.212814645	2.178863706	0.872131737	0.400269064	1.830365465	1.242907497
	13983	1449450_at	5.535912141	2.396390555	0.871632653	0.363727294	1.82973238	0.615827418
	16218	1452365_at	4.795294661	2.758353881	0.870941521	0.31574684	1.828856046	0.293423652
	6014	1422788_at	4.552595309	2.133641024	0.869156297	0.407358261	1.826594377	1.242907497
	17376	1459999_at	6.786044073	3.447140181	0.869100721	0.252122245	1.826524014	0
	13833	1449282_at	5.770516804	2.860651074	0.868568218	0.303626061	1.825849962	0.186300732
	1089	1416872_at	5.544836846	2.736114918	0.866373263	0.316643595	1.823074178	0.293423652
	8223	1425430_at	2.52999647	3.307370629	0.864656921	0.261433331	1.820906596	0
	10776	1431724_a_at	6.973040334	2.562077692	0.863953229	0.337208053	1.820018644	0.41038273
	10764	1431693_a_at	4.139291517	2.14676563	0.862222129	0.401637755	1.817836101	1.242907497
	13045	1448392_at	8.860182236	2.389729526	0.861579697	0.360534398	1.817026798	0.615827418
	3579	1419610_at	6.620120933	2.322661548	0.861132592	0.370752507	1.816463771	0.863918219
	13198	1448561_at	6.777427845	2.714482881	0.860517307	0.317009664	1.815689245	0.360029021
	16546	1453324_at	6.58392255	3.412274076	0.859091952	0.251765226	1.813896266	0
	2281	1418171_at	7.423180065	2.358597074	0.858006277	0.363778233	1.812531762	0.671450005
	16775	1454713_s_at	2.814301623	2.472305139	0.857220794	0.346729366	1.811545188	0.431505371
	3513	1419537_at	3.821246885	2.658114041	0.85681216	0.322338375	1.811032153	0.360029021
	9958	1427914_a_at	7.204970047	2.930078328	0.856811581	0.292419343	1.811031426	0.186300732
	9808	1427633_a_at	2.64019804	2.254021097	0.855460768	0.379526513	1.809336529	1.021071317
	13096	1448449_at	6.086872219	2.703467916	0.855402534	0.316409353	1.809263497	0.360029021
	8311	1425560_a_at	5.447511516	2.597959833	0.854194209	0.328794233	1.807748789	0.41038273
	1853	1417700_at	3.524807136	2.805674715	0.85329103	0.30413042	1.806617426	0.293423652
	7254	1424233_at	4.62643092	2.800891462	0.853190236	0.304613816	1.806491212	0.293423652
	14045	1449521_at	6.332530993	2.473149389	0.853117975	0.344952059	1.806400731	0.431505371
	3578	1419609_at	6.989052574	2.320757234	0.852873093	0.367497763	1.80609414	0.863918219
	13227	1448591_at	11.38677822	2.152862306	0.852827725	0.396136679	1.806037345	1.242907497
	3972	1420409_at	2.119625536	2.760630213	0.85175395	0.308536053	1.804693641	0.293423652
	3560	1419589_at	6.678510533	2.467738304	0.850897338	0.344808579	1.803622406	0.431505371
	823	1416589_at	8.923271906	2.384612724	0.850686134	0.356739744	1.803358383	0.671450005
	13765	1449204_at	2.937918618	3.116384281	0.847778249	0.27203906	1.79972721	0
	13804	1449249_at	2.299207194	2.995033228	0.844170827	0.281856915	1.795232659	0.186300732
	2973	1418944_at	5.595494454	2.848390915	0.843295281	0.296060234	1.794143495	0.186300732
	4533	1421058_at	4.656128798	2.853493612	0.837959028	0.293660734	1.787519559	0.186300732
	10439	1429574_at	2.138049156	2.795410003	0.837165121	0.299478474	1.786536168	0.293423652
	15301	1451161_a_at	7.704356844	2.676362759	0.83628151	0.312469417	1.785442298	0.360029021
	13410	1448797_at	5.357501462	2.837943122	0.835543866	0.29441882	1.784529643	0.186300732
	15973	1452009_at	5.714263053	2.746221671	0.832267026	0.303058939	1.780480983	0.293423652
	2581	1418499_a_at	5.954991559	2.323732872	0.831339027	0.357760153	1.779336074	0.863918219
	17490	1460292_a_at	1.107606496	2.972019968	0.831045799	0.279623222	1.77897446	0.186300732
	5750	1422490_at	5.516426672	2.385241397	0.830559053	0.348207546	1.77837436	0.671450005
	10779	1431731_at	4.930634882	2.396905605	0.830201075	0.346363692	1.777933144	0.615827418
	4103	1420562_at	4.32077583	3.196563635	0.828967327	0.259330776	1.77641336	0
	15972	1452008_at	5.731812491	2.745438967	0.828688823	0.301842013	1.776070468	0.293423652
	4128	1420589_at	3.238570607	2.372558266	0.828474804	0.349190499	1.775807012	0.671450005
	777	1416543_at	7.323970428	3.394644724	0.828069264	0.243934	1.775307906	0
	5052	1421668_x_at	3.366457818	2.982117269	0.82749677	0.277486328	1.774603563	0.186300732
	10849	1431981_at	5.724495687	2.840027378	0.826600949	0.291053866	1.77350199	0.186300732
	5366	1422041_at	6.199953191	2.624295834	0.826032116	0.314763338	1.772802863	0.41038273
	11604	1435655_at	8.346478554	3.263662944	0.824951542	0.252768609	1.771475537	0
	7858	1424973_at	1.206324446	3.480744175	0.822863013	0.236404335	1.7689129	0
	13982	1449449_at	5.362211745	2.321969949	0.822736332	0.354326865	1.768757582	0.863918219
	1162	1416950_at	6.597283794	2.799866259	0.822699251	0.293835196	1.76871212	0.293423652
	1819	1417662_at	5.109589194	2.871386217	0.820821072	0.285862301	1.766411013	0.186300732
	11496	1435143_at	5.199324677	2.868647909	0.820675043	0.28608427	1.766232227	0.186300732
	6653	1423546_at	6.053629444	2.533160077	0.82066744	0.32396983	1.766222918	0.431505371
	15232	1451077_at	7.341726175	2.810122276	0.819008559	0.291449438	1.764193197	0.293423652
	1610	1417441_at	4.474003358	2.54871367	0.816056317	0.320183599	1.760586751	0.431505371
	6005	1422776_at	2.882821345	2.687894159	0.814960515	0.303196654	1.759250002	0.360029021
	9634	1427365_at	5.211921651	2.569090821	0.814712932	0.31712111	1.758948121	0.41038273
	14431	1450110_at	4.989354855	2.863892427	0.81423151	0.28430939	1.758361264	0.186300732
	6554	1423429_at	2.905506933	2.452384148	0.813286924	0.331631129	1.757210376	0.615827418
	16939	1455422_x_at	3.63893604	2.503939703	0.812581923	0.324521362	1.756351892	0.431505371
	5751	1422491_a_at	5.419526398	2.399353581	0.811725809	0.338310208	1.755309958	0.615827418
	16918	1455302_at	6.591317228	2.943192553	0.810419575	0.275353909	1.753721398	0.186300732
	6763	1423672_at	5.863726911	2.784963313	0.808252232	0.290220064	1.751088782	0.293423652
	10687	1431320_a_at	5.920592343	2.782968479	0.808120559	0.290380781	1.75092897	0.293423652
	11966	1437034_x_at	7.066143803	2.624375331	0.80373372	0.306257154	1.745612962	0.41038273
	16662	1453993_a_at	5.423822562	2.396718664	0.803435854	0.335223264	1.745252592	0.615827418
	132	1415850_at	6.022565126	2.527623367	0.803333291	0.317821595	1.745128524	0.431505371
	13806	1449251_at	2.051709744	2.513045	0.803333178	0.319665258	1.745128387	0.431505371
	3927	1420358_at	2.021225791	3.406466719	0.801837526	0.235386866	1.743320138	0
	4983	1421589_at	3.363960272	2.535476402	0.801549618	0.316133732	1.742972272	0.431505371
	2080	1417952_at	3.422058776	2.425202053	0.800619954	0.330125052	1.741849472	0.615827418
	2000	1417860_a_at	2.976977666	2.590276548	0.799909116	0.308812245	1.740991447	0.41038273
	13350	1448729_a_at	3.751608352	2.500855579	0.798131244	0.319143277	1.738847298	0.431505371
	2956	1418926_at	6.022720537	2.185965675	0.797437863	0.364798895	1.738011783	1.242907497
	11798	1436563_at	2.321805292	3.051013932	0.797206932	0.261292459	1.737733603	0
	4603	1421133_at	4.365808178	2.483630044	0.796158119	0.320562284	1.736470762	0.431505371
	13300	1448673_at	4.389515056	2.462293942	0.796119321	0.323324241	1.736424063	0.615827418
	10762	1431691_a_at	7.0377215	2.437151821	0.796067873	0.326638606	1.736362142	0.615827418
	15637	1451570_a_at	6.401544928	2.323666615	0.794818123	0.342053424	1.734858651	0.863918219
	4772	1421338_at	5.05726306	2.577608488	0.794081998	0.308069283	1.733973677	0.41038273
	8615	1425959_x_at	2.839157501	3.159522054	0.793409491	0.251116934	1.73316558	0
	17243	1456458_at	4.082009356	2.425555747	0.793230907	0.327030582	1.732951054	0.615827418
	4309	1420790_x_at	2.822323645	3.152923214	0.792696466	0.251416356	1.732309208	0
	10159	1428283_at	3.649365781	2.441490983	0.791037108	0.323997555	1.730317886	0.615827418
	8786	1426181_a_at	4.522783888	2.214225781	0.790659856	0.357081858	1.729865482	1.021071317
	1915	1417771_a_at	5.268965809	2.871121039	0.789982937	0.275147904	1.729054012	0.186300732
	4307	1420788_at	4.643314997	3.356236184	0.789915642	0.235357585	1.728973362	0
	12916	1448251_at	5.241866947	2.110989102	0.789645694	0.374064316	1.728649878	1.451342796
	2825	1418778_at	6.390858373	2.12832802	0.788934984	0.370682985	1.727798509	1.451342796
	9668	1427418_a_at	6.309905517	2.846810244	0.788440404	0.276955728	1.727206292	0.186300732
	11400	1434752_at	6.355009221	2.457172174	0.788191526	0.320771794	1.726908358	0.615827418
	5377	1422053_at	6.590749519	2.147054115	0.788189862	0.367102933	1.726906367	1.242907497
	17318	1456700_x_at	7.395424262	2.581449444	0.787893623	0.305213656	1.726551805	0.41038273
	6473	1423331_a_at	4.323640422	2.476637095	0.787540511	0.317987852	1.726129268	0.431505371
	8227	1425435_at	6.542528139	2.264706748	0.785580696	0.346879655	1.723786017	0.863918219
	4771	1421337_at	4.96857516	2.554314528	0.785084783	0.307356347	1.723193584	0.41038273
	1023	1416805_at	3.966939181	2.220854896	0.785012831	0.353473265	1.723107645	1.021071317
	3879	1420243_at	5.583047985	2.115037529	0.784274556	0.370808813	1.722226098	1.451342796
	11681	1435951_at	2.085650862	2.11513284	0.784238704	0.370775154	1.7221833	1.451342796
	17244	1456459_x_at	4.080191552	2.439149078	0.782363516	0.320752644	1.719946293	0.615827418
	3701	1419754_at	5.771838951	2.734860972	0.781645288	0.285808052	1.719090252	0.293423652
	17116	1456028_x_at	7.393867934	2.562102839	0.781025743	0.30483778	1.718352171	0.41038273
	1243	1417040_a_at	5.556625212	2.471836355	0.780994158	0.315957064	1.718314552	0.431505371
	875	1416643_at	8.812995708	2.253069574	0.780232568	0.346297592	1.717407703	1.021071317
	12856	1448183_a_at	5.84055104	2.818527578	0.777645794	0.275904979	1.714331124	0.293423652
	2576	1418492_at	3.579738718	2.510732523	0.776770101	0.30937987	1.713290869	0.431505371
	14709	1450455_s_at	2.400790047	2.964249444	0.776594029	0.261986734	1.713081785	0.186300732
	12190	1437692_x_at	8.105942025	2.306863046	0.773945851	0.335497095	1.709940175	0.863918219
	5329	1422000_at	2.260343329	3.027641522	0.773190492	0.25537716	1.709045128	0
	13470	1448862_at	4.641864876	2.78306758	0.772992181	0.277748261	1.708810221	0.293423652
	3534	1419561_at	5.010877204	2.187911589	0.772555798	0.353101927	1.708293422	1.242907497
	8075	1425237_at	2.575560036	2.762216014	0.772284872	0.279588876	1.707972648	0.293423652
	3880	1420244_at	5.449065473	2.106260104	0.772039559	0.366545213	1.707682253	1.451342796
	4871	1421460_at	2.124157678	2.357523994	0.771819037	0.327385443	1.707421246	0.671450005
	14868	1450649_at	6.680010044	3.120529043	0.77054705	0.246928338	1.70591652	0
	16932	1455382_at	7.416493679	2.777119921	0.769513014	0.277090308	1.704694262	0.293423652
	13255	1448620_at	7.66535699	2.102835773	0.769141908	0.365764135	1.704255818	1.451342796
	9954	1427909_at	2.509421752	2.885921215	0.768771511	0.266386867	1.703818324	0.186300732
	238	1415972_at	7.29410125	2.574465242	0.767919528	0.298283121	1.702812432	0.41038273
	3922	1420350_at	4.648070893	2.517973224	0.767859048	0.304951236	1.702741049	0.431505371
	10217	1428502_at	5.518007106	3.293151559	0.767417977	0.233034515	1.702220554	0
	2538	1418452_at	5.369153853	2.769549026	0.766929202	0.276914832	1.701643952	0.293423652
	15817	1451796_s_at	3.004799827	2.446768953	0.766683988	0.313345478	1.701354749	0.615827418
	420	1416165_at	7.236179908	2.378287432	0.76654311	0.32230886	1.701188621	0.671450005
	5106	1421734_at	4.417270921	2.860904928	0.764950365	0.267380561	1.699311534	0.186300732
	4602	1421132_at	4.098866484	2.502635953	0.764682968	0.30555102	1.698996603	0.431505371
	6618	1423503_at	3.955305425	2.760547705	0.764622001	0.276981991	1.698924806	0.293423652
	16429	1452721_a_at	4.751730096	2.351560463	0.763613878	0.324726449	1.697738051	0.671450005
	15854	1451843_a_at	6.32349131	2.184564693	0.763056908	0.349294718	1.697082744	1.242907497
	12772	1448061_at	6.884594899	2.239740512	0.761262941	0.339888901	1.694973763	1.021071317
	9086	1426562_a_at	4.968755055	2.098684755	0.760819815	0.3625222	1.694453229	1.451342796
	5383	1422062_at	6.824601979	2.246357897	0.758940596	0.33785382	1.692247512	1.021071317
	11048	1433568_at	6.523301648	2.698371428	0.758423603	0.281067163	1.691641201	0.360029021
	237	1415971_at	7.407236342	2.568254153	0.757879636	0.295095264	1.691003489	0.41038273
	239	1415973_at	7.366934639	2.557137988	0.75717548	0.296102707	1.690178338	0.41038273
	8226	1425434_a_at	6.680434131	2.26232743	0.75711545	0.334662189	1.690108013	0.863918219
	6619	1423504_at	3.92837551	2.754806487	0.75687076	0.274745527	1.689821384	0.293423652
	1497	1417319_at	4.047918037	2.462319368	0.756630941	0.307283836	1.689540509	0.615827418
	4681	1421228_at	6.119787875	2.210766871	0.753941339	0.341031589	1.686393649	1.021071317
	5687	1422415_at	3.330092983	2.848999313	0.753069234	0.264327629	1.685374537	0.186300732
	6652	1423545_a_at	6.768710208	2.420850886	0.752263238	0.310743319	1.684433226	0.615827418
	16876	1455092_at	6.504775941	2.438535608	0.750484676	0.307760392	1.682357927	0.615827418
	15076	1450895_a_at	3.89149536	2.811992097	0.749891364	0.266676199	1.681666195	0.293423652
	6757	1423666_s_at	7.284483444	2.748011659	0.748390117	0.272338771	1.679917188	0.293423652
	13124	1448480_at	6.759157956	3.286098045	0.747489891	0.227470356	1.678869266	0
	11473	1435041_at	8.167520885	2.904016475	0.746436294	0.257035833	1.677643639	0.186300732
	13441	1448831_at	5.670797776	2.543153593	0.745814883	0.293263799	1.676921184	0.431505371
	4782	1421350_a_at	2.249417185	2.112201636	0.745462997	0.352931739	1.676512218	1.451342796
	296	1416035_at	5.902103935	2.811542521	0.744272138	0.264720214	1.675128927	0.293423652
	1496	1417318_at	4.444996211	2.124192711	0.744139815	0.350316528	1.674975293	1.451342796
	926	1416700_at	5.095474825	2.275409873	0.743976233	0.326963613	1.674785384	0.863918219
	2804	1418752_at	2.942666716	2.422589694	0.743447574	0.306881341	1.674171791	0.615827418
	13674	1449104_at	3.531844331	2.523528703	0.741505263	0.293836667	1.671919357	0.431505371
	4744	1421307_at	5.843583105	2.116098918	0.741340467	0.35033356	1.671728389	1.451342796
	2393	1418296_at	7.243909548	2.21736356	0.741130552	0.334239529	1.671485166	1.021071317
	9635	1427366_at	4.304058891	2.554864968	0.741059041	0.290058007	1.671402317	0.41038273
	178	1415906_at	9.296223002	2.924195404	0.739888793	0.253023034	1.670047102	0.186300732
	12492	1438714_at	6.688328271	2.41750784	0.739132078	0.305741337	1.669171368	0.615827418
	15132	1450966_at	5.583259973	2.34223745	0.737602068	0.314913447	1.667402113	0.671450005
	4745	1421308_at	5.664518966	2.105081318	0.737331674	0.350262799	1.667089632	1.451342796
	6247	1423065_at	5.154204497	3.136893917	0.735793769	0.234561253	1.66531347	0
	4898	1421492_at	5.83079227	2.921903452	0.73283697	0.250808071	1.661903911	0.186300732
	15099	1450924_at	4.229818778	2.675337084	0.732041077	0.273625736	1.66098734	0.360029021
	10619	1430978_at	5.490985044	2.203182298	0.73179198	0.33215226	1.660700577	1.021071317
	10463	1429748_at	5.265196799	2.161836574	0.730828379	0.338059032	1.659591737	1.242907497
	17677	1460699_at	7.714279087	2.542232265	0.72959908	0.286991511	1.658178225	0.431505371
	3201	1419194_s_at	5.606181563	2.731509964	0.729074445	0.266912607	1.657575339	0.293423652
	4254	1420731_a_at	6.634516553	2.26550166	0.728768821	0.321680992	1.657224232	0.863918219
	2537	1418451_at	5.610744431	2.714041279	0.728413135	0.268386904	1.656815706	0.360029021
	2568	1418483_a_at	6.532116435	2.124309948	0.728327612	0.34285374	1.656717492	1.451342796
	16703	1454145_at	4.315222153	2.972657476	0.725951469	0.244209592	1.653991097	0.186300732
	17512	1460324_at	5.248551514	3.135221849	0.724885564	0.231207104	1.652769532	0
	9720	1427500_at	7.624747018	2.658884382	0.724868593	0.272621329	1.65275009	0.360029021
	12028	1437225_x_at	6.421517484	2.244545185	0.723832817	0.322485295	1.651563931	1.021071317
	927	1416701_at	5.058916531	2.260395982	0.723507194	0.320079844	1.651191208	1.021071317
	1272	1417073_a_at	5.703880511	2.234254003	0.722497835	0.323373186	1.650036382	1.021071317
	6903	1423825_at	7.181127353	2.391866267	0.721147617	0.301499974	1.648492836	0.615827418
	13147	1448505_at	5.134590031	2.614635288	0.720953221	0.275737585	1.648270724	0.41038273
	9880	1427751_a_at	2.977584868	2.825275412	0.719735038	0.254748629	1.646879544	0.186300732
	1914	1417770_s_at	4.895910606	2.871694762	0.718981625	0.250368401	1.646019726	0.186300732
	14460	1450144_at	4.388505175	2.946130754	0.718606512	0.243915349	1.645591803	0.186300732
	826	1416592_at	6.767652896	2.516092747	0.718454073	0.285543557	1.645417934	0.431505371
	14528	1450234_at	6.901857025	2.161382834	0.718419952	0.332389034	1.645379019	1.242907497
	7651	1424713_at	3.582721981	2.107768842	0.718328663	0.340800494	1.645274908	1.451342796
	12973	1448317_at	6.995537753	3.117902879	0.718310519	0.230382583	1.645254216	0
	827	1416593_at	6.74080705	2.512032005	0.717246244	0.285524325	1.644040961	0.431505371
	3200	1419193_a_at	5.455468342	2.766770973	0.71642075	0.258937497	1.643100528	0.293423652
	6248	1423066_at	5.137449787	3.099079816	0.71444298	0.230533908	1.640849569	0
	7634	1424692_at	6.312104527	2.393692795	0.714364526	0.298436177	1.640760341	0.615827418
	10373	1429219_at	5.887556325	2.454727961	0.712263329	0.290159781	1.638372413	0.615827418
	9365	1426964_at	8.062307731	3.230144716	0.712158884	0.220472749	1.638253807	0
	6246	1423064_at	5.230616031	3.103332747	0.711913258	0.229402812	1.63797491	0
	15422	1451310_a_at	8.088368403	2.215346662	0.711737481	0.321275895	1.637775352	1.021071317
	8337	1425597_a_at	5.442308166	2.173584444	0.705523746	0.324589987	1.630736569	1.242907497
	6245	1423063_at	5.29993095	3.120307454	0.705402622	0.226068307	1.630599663	0
	7494	1424528_at	2.972049423	2.519524285	0.703565645	0.279245431	1.628524749	0.431505371
	16811	1454833_at	6.387367689	2.279936407	0.703472775	0.308549297	1.62841992	0.863918219
	15662	1451597_at	2.136703004	3.157997224	0.702459034	0.222438142	1.627276077	0
	13169	1448528_at	6.94127076	2.685269279	0.70120742	0.261131137	1.625864941	0.360029021
	12105	1437434_a_at	7.282029354	2.35611561	0.700897637	0.297480155	1.625515865	0.671450005
	6902	1423824_at	7.294401833	2.354974213	0.700853771	0.297605709	1.625466441	0.671450005
	16764	1454678_s_at	5.679079319	2.658214888	0.699445922	0.263126177	1.623881009	0.360029021
	6217	1423032_at	4.648272189	2.828154755	0.699133768	0.247204919	1.62352969	0.186300732
	12357	1438252_at	6.475920953	2.187552089	0.698896205	0.3194878	1.623262372	1.242907497
	2842	1418797_at	4.768732609	2.121999944	0.698895445	0.329356957	1.623261516	1.451342796
	12039	1437256_at	9.041036888	2.469566709	0.697943601	0.282617837	1.622190894	0.431505371
	7495	1424529_s_at	2.966383721	2.476111292	0.695505394	0.28088616	1.619451647	0.431505371
	5134	1421767_at	5.144808076	2.613350472	0.69535576	0.266078265	1.61928369	0.41038273
	14757	1450513_at	6.301864555	2.531574431	0.695287401	0.274646241	1.619206965	0.431505371
	12671	1439417_at	6.513123449	2.173971913	0.694164987	0.319307247	1.617947715	1.242907497
	6138	1422927_at	4.6416259	2.723485487	0.693733703	0.254722746	1.617464113	0.293423652
	1103	1416887_at	4.485155249	2.542340197	0.692299842	0.272308105	1.615857352	0.431505371
	2898	1418858_at	2.086384852	2.113707398	0.691763702	0.327275054	1.615256972	1.451342796
	15223	1451068_s_at	6.106852285	2.185772757	0.691242995	0.316246505	1.614674088	1.242907497
	5850	1422601_at	5.697012425	2.279824165	0.690769647	0.30299251	1.614144401	0.863918219
	627	1416381_a_at	7.075217649	3.192303524	0.690710854	0.216367538	1.614078621	0
	1512	1417335_at	3.474428718	2.122314582	0.690664284	0.325429741	1.614026521	1.451342796
	2721	1418656_at	7.291083405	2.537103964	0.688895216	0.271528178	1.612048575	0.431505371
	4023	1420461_at	3.029998091	2.281401116	0.688606717	0.301835005	1.611726241	0.863918219
	15112	1450939_at	5.557372951	2.263262482	0.688486389	0.304200858	1.611591821	0.863918219
	17321	1456707_at	4.78080922	2.479594377	0.6869835	0.27705479	1.609913863	0.431505371
	4742	1421304_at	4.568491672	2.367729	0.686211222	0.289818312	1.609052303	0.671450005
	15315	1451179_a_at	6.007723631	2.151819575	0.685083315	0.318373958	1.607794828	1.242907497
	6258	1423078_a_at	6.016697288	2.377736845	0.684358836	0.287819419	1.606987644	0.671450005
	7805	1424906_at	5.215637799	2.462688927	0.68415489	0.277808083	1.606760488	0.615827418
	4687	1421234_at	2.420245719	3.194273289	0.683889794	0.214098711	1.606465273	0
	7508	1424543_at	6.01812072	2.442245271	0.683228742	0.279754351	1.605729349	0.615827418
	14776	1450536_s_at	5.109435395	2.397898475	0.683066656	0.284860541	1.605548956	0.615827418
	14120	1449641_at	5.105704791	2.614503784	0.682313595	0.260972502	1.604711107	0.41038273
	7418	1424431_at	6.13721848	2.543401434	0.681866085	0.2680922	1.604213418	0.431505371
	8546	1425863_a_at	5.14519617	2.126039018	0.681583229	0.320588297	1.603898926	1.451342796
	5519	1422222_at	2.170510009	2.672910363	0.67942982	0.254191023	1.601506685	0.360029021
	10396	1429318_a_at	5.89232114	2.144534078	0.67940576	0.316808097	1.601479977	1.242907497
	7646	1424706_at	4.363165117	2.625129455	0.679161345	0.258715373	1.601208684	0.41038273
	6468	1423326_at	5.684231561	2.249174158	0.678432058	0.301636072	1.600399473	1.021071317
	1275	1417077_at	6.211211407	2.611624518	0.678223932	0.259694273	1.600168612	0.41038273
	1913	1417769_at	4.577515876	2.859569562	0.678117477	0.237139703	1.600050542	0.186300732
	12882	1448213_at	8.654039512	2.112290188	0.677698357	0.320835821	1.599585776	1.451342796
	9540	1427228_at	5.981178585	2.187981022	0.675313562	0.308646901	1.596943823	1.242907497
	9622	1427346_at	2.18644513	2.33195417	0.674163946	0.289098283	1.5956718	0.671450005
	1833	1417676_a_at	5.313277385	2.106891518	0.673352256	0.319595124	1.594774294	1.451342796
	3107	1419091_a_at	8.590790758	2.247636956	0.669933404	0.298061216	1.590999524	1.021071317
	12076	1437344_x_at	1.380381784	2.378708662	0.669238145	0.28134515	1.590232979	0.671450005
	5720	1422454_at	1.344148232	2.382472126	0.668632127	0.280646359	1.589565127	0.671450005
	8728	1426097_a_at	4.891012922	2.449877525	0.668221922	0.272757277	1.589113226	0.615827418
	4510	1421031_a_at	6.259135343	2.485256302	0.668158827	0.268849063	1.589043729	0.431505371
	13168	1448527_at	7.255353311	2.656636874	0.667522666	0.251266055	1.58834319	0.360029021
	6853	1423771_at	5.604812882	2.235089457	0.666680114	0.29827894	1.587415848	1.021071317
	11084	1433671_at	5.758604414	2.586737878	0.66629343	0.257580575	1.586990432	0.41038273
	14270	1449919_at	3.023098383	2.423982892	0.663814395	0.273852756	1.584265791	0.615827418
	10310	1428849_at	5.682833494	2.576010561	0.663785445	0.257679629	1.584234	0.41038273
	9752	1427540_at	7.440322186	2.641971492	0.663502832	0.251139285	1.583923691	0.360029021
	798	1416564_at	4.151927495	2.120033434	0.663327353	0.312885326	1.583731045	1.451342796
	17124	1456049_at	6.04997451	2.410993559	0.663303619	0.275116297	1.583704992	0.615827418
	4204	1420674_at	4.924022481	2.303896526	0.663225734	0.28787132	1.583619497	0.863918219
	8821	1426222_s_at	6.11337314	2.323421649	0.662803836	0.285270578	1.583156454	0.863918219
	16290	1452485_at	3.617807799	3.084952255	0.662665409	0.214805726	1.583004557	0
	2886	1418845_at	2.955985513	2.838250207	0.662463623	0.233405646	1.582783162	0.186300732
	3191	1419183_at	6.592276957	2.712779019	0.661117286	0.243704806	1.581306782	0.360029021
	9472	1427118_at	5.306635842	2.45951428	0.660670292	0.268618197	1.580816918	0.615827418
	10253	1428645_at	6.734081887	2.227504133	0.660088376	0.296335421	1.580179419	1.021071317
	15623	1451551_at	4.446903428	2.792961808	0.658534588	0.235783599	1.578478476	0.293423652
	8904	1426317_at	5.376622366	2.444163941	0.658403532	0.269377811	1.578335091	0.615827418
	3324	1419331_at	2.508329763	2.687047368	0.657977699	0.244870153	1.577869291	0.360029021
	17206	1456315_a_at	6.340069692	2.211877014	0.656249665	0.29669356	1.575980479	1.021071317
	6321	1423157_at	6.161344031	2.662357732	0.656010339	0.246402026	1.575719064	0.360029021
	4293	1420774_a_at	4.504689621	2.113013897	0.655989426	0.310452017	1.575696224	1.451342796
	15388	1451264_at	6.595155851	2.400316307	0.655858929	0.273238542	1.575553702	0.615827418
	15123	1450952_at	3.28593782	2.627361126	0.654847133	0.249241388	1.574449116	0.41038273
	9075	1426547_at	1.824663173	2.715557368	0.654385724	0.240976579	1.57394565	0.360029021
	10455	1429710_at	6.293216729	2.650329074	0.653167098	0.246447546	1.572616719	0.360029021
	1324	1417126_a_at	7.686063768	2.69909035	0.652669683	0.24181098	1.572074604	0.360029021
	5801	1422545_at	3.917158746	2.297651196	0.652629704	0.284042115	1.57203104	0.863918219
	16364	1452599_s_at	4.619520094	2.465344657	0.651902388	0.264426471	1.571238721	0.615827418
	2182	1418063_at	1.318529443	2.189796322	0.651206816	0.297382368	1.570481356	1.242907497
	4345	1420831_at	6.984078684	2.100017877	0.650682179	0.309846019	1.569910353	1.451342796
	15364	1451237_s_at	5.221958227	2.511698882	0.649936512	0.258763706	1.569099144	0.431505371
	17196	1456283_at	3.398385925	2.914211307	0.648719803	0.222605616	1.567776389	0.186300732
	17519	1460332_at	3.148977704	2.607978634	0.648475357	0.248650563	1.567510771	0.41038273
	10068	1428078_at	5.740866467	2.560676102	0.648126259	0.253107474	1.567131517	0.41038273
	5476	1422175_at	4.524958427	2.843441082	0.648024004	0.22790133	1.567020446	0.186300732
	6500	1423359_at	3.176956541	2.611784511	0.646436776	0.247507699	1.565297385	0.41038273
	6322	1423158_at	6.391927681	2.644205948	0.64399612	0.24354991	1.562651558	0.360029021
	4346	1420832_at	6.962832941	2.101331888	0.643955848	0.306451281	1.562607938	1.451342796
	6401	1423252_at	4.567866272	2.568172658	0.643917493	0.25072983	1.562566396	0.41038273
	14363	1450026_a_at	5.024679798	2.374721011	0.643033249	0.27078265	1.561608975	0.671450005
	6447	1423301_at	6.587971056	2.819526776	0.642738655	0.227959763	1.561290131	0.293423652
	12377	1438343_at	5.089136203	2.166092285	0.641403021	0.296110662	1.559845372	1.242907497
	8121	1425294_at	5.063913314	2.16194715	0.641074037	0.29652623	1.559489714	1.242907497
	17521	1460335_at	6.243219423	2.494702706	0.640636443	0.256798713	1.559016766	0.431505371
	11619	1435725_x_at	8.800811435	3.116456786	0.640298205	0.20545711	1.558651299	0
	4359	1420852_a_at	4.855455683	2.409020528	0.63985682	0.265608704	1.558174511	0.615827418
	11424	1434852_at	4.965315358	2.297620223	0.639629727	0.278387925	1.557929259	0.863918219
	3402	1419413_at	3.853836455	2.230452467	0.638225	0.286141493	1.556413069	1.021071317
	12709	1440865_at	3.731478772	2.105566419	0.638009461	0.303010846	1.556180559	1.451342796
	10388	1429292_a_at	4.011876847	2.599902001	0.637924408	0.24536479	1.556088818	0.41038273
	287	1416026_a_at	8.789935404	3.1130156	0.637641114	0.204830684	1.555783287	0
	5	1415674_a_at	4.450182038	3.038994674	0.637505689	0.209775191	1.555637254	0
	10016	1427996_at	5.294143372	2.111054856	0.637250732	0.301863654	1.555362361	1.451342796
	8120	1425293_a_at	2.205566621	2.576382616	0.637082401	0.247277868	1.555180894	0.41038273
	11900	1436893_a_at	6.852695261	2.717075479	0.636422733	0.234230789	1.554469955	0.360029021
	581	1416333_at	4.725502475	2.204217672	0.635178268	0.288164946	1.553129652	1.021071317
	11266	1434292_at	3.275318132	2.156916467	0.634780701	0.294300085	1.552701711	1.242907497
	3356	1419364_a_at	9.001558163	2.974634625	0.634029532	0.213145348	1.551893475	0.186300732
	4894	1421487_a_at	6.377130228	2.357981491	0.632387271	0.268190091	1.550127916	0.671450005
	6320	1423156_at	6.375392307	2.62912239	0.631779665	0.240300591	1.549475201	0.41038273
	15114	1450941_at	8.257393326	2.698924076	0.630929275	0.233770665	1.548562139	0.360029021
	1968	1417825_at	8.397303939	2.915693927	0.630720094	0.216319034	1.548337624	0.186300732
	3348	1419356_at	5.611145498	2.368750146	0.630069597	0.265992426	1.547639652	0.671450005
	13910	1449365_at	2.11374293	2.59118482	0.628721113	0.242638467	1.546193751	0.41038273
	3565	1419594_at	3.035310545	2.583078555	0.628660419	0.243376423	1.546128704	0.41038273
	14321	1449981_a_at	5.290516218	2.246173961	0.627721466	0.279462533	1.545122761	1.021071317
	9017	1426467_s_at	5.548896265	2.134993564	0.626290235	0.293345257	1.543590677	1.242907497
	13757	1449196_a_at	8.992413709	3.276097724	0.625404436	0.1908992	1.54264322	0
	6328	1423167_at	6.726680568	2.802183281	0.62518114	0.223105014	1.542404473	0.293423652
	12762	1448041_at	6.285023762	2.300277134	0.625006269	0.271709117	1.542217527	0.863918219
	4251	1420728_at	3.726697873	2.60083768	0.624479184	0.240106943	1.541654185	0.41038273
	9751	1427539_a_at	7.586277667	2.576084456	0.623954966	0.242210602	1.54109411	0.41038273
	7768	1424865_at	2.434333691	2.4042895	0.621399148	0.258454378	1.53836639	0.615827418
	10780	1431734_a_at	5.440576441	2.152365045	0.620793823	0.28842404	1.537721058	1.242907497
	10775	1431721_a_at	2.60482385	2.225006564	0.619827623	0.278573391	1.536691562	1.021071317
	1025	1416807_at	8.419250215	2.887273681	0.619096052	0.214422365	1.535912525	0.186300732
	4147	1420609_at	6.998316686	2.694355274	0.618524236	0.229562984	1.535303882	0.360029021
	7319	1424310_at	6.013238425	2.236345412	0.617660098	0.276191726	1.534384549	1.021071317
	12367	1438292_x_at	5.808246105	2.500430562	0.61621961	0.2464454	1.532853277	0.431505371
	12764	1448043_x_at	6.277736131	2.280564846	0.615713301	0.269982808	1.532315421	0.863918219
	4987	1421594_a_at	1.887117107	2.259639733	0.615516176	0.272395713	1.532106065	1.021071317
	353	1416093_a_at	6.347335568	3.077100511	0.615139601	0.199908842	1.531706204	0
	5271	1421931_at	5.360055003	2.111487465	0.615107835	0.291314935	1.531672478	1.451342796
	6329	1423168_at	6.75399016	2.779693825	0.614942874	0.221226837	1.531497353	0.293423652
	5490	1422191_at	4.359116165	2.413032833	0.614869247	0.254811803	1.531419196	0.615827418
	346	1416086_at	6.668507422	2.169233554	0.614725985	0.283383955	1.531267131	1.242907497
	12478	1438655_a_at	8.841595731	3.170954183	0.614672058	0.193844509	1.531209895	0
	15313	1451177_at	5.598331504	2.111254149	0.614514548	0.291066118	1.531042731	1.451342796
	12995	1448339_at	6.340680523	2.492548164	0.613177649	0.246004333	1.529624619	0.431505371
	12279	1437995_x_at	7.09187254	2.497941025	0.612828984	0.245333648	1.52925499	0.431505371
	3347	1419355_at	5.626311213	2.37327165	0.612541615	0.258100085	1.528950409	0.671450005
	10473	1429786_a_at	7.444081578	2.600571922	0.612134287	0.235384487	1.52851879	0.41038273
	17139	1456085_x_at	4.478239846	2.485472784	0.61159838	0.246069232	1.527951108	0.431505371
	2191	1418073_at	7.53038797	2.221303898	0.61116299	0.275137045	1.527490058	1.021071317
	323	1416062_at	6.81524112	2.540278425	0.610459033	0.24031186	1.526744907	0.431505371
	10246	1428616_at	6.261862854	2.670681494	0.608353946	0.227789779	1.524518805	0.360029021
	1817	1417660_s_at	7.111318358	2.712104001	0.608117964	0.224223689	1.52426946	0.360029021
	14775	1450535_at	5.405792698	2.322893979	0.607604701	0.261572291	1.523727271	0.863918219
	17217	1456370_s_at	5.327897026	2.11722365	0.607155377	0.286769599	1.523252784	1.451342796
	8383	1425655_at	2.264219267	2.532420198	0.60614881	0.239355542	1.522190383	0.431505371
	16737	1454610_at	7.219529458	2.542774404	0.605635866	0.238179158	1.521649271	0.431505371
	1102	1416886_at	4.390114124	2.478624821	0.605237996	0.244182981	1.521229685	0.431505371
	8820	1426221_at	6.462910291	2.3027875	0.604636876	0.262567378	1.520595973	0.863918219
	15607	1451533_at	5.129675025	2.311702861	0.604323054	0.261419002	1.520265243	0.863918219
	72	1415784_at	7.010226266	2.800038215	0.603951425	0.215693994	1.519873682	0.293423652
	1117	1416904_at	7.494385643	2.431550465	0.603467506	0.248182184	1.51936396	0.615827418
	9934	1427885_at	5.467411172	2.732166247	0.603234625	0.220789868	1.519118723	0.293423652
	9018	1426468_at	5.464053887	2.124767411	0.603176291	0.283878738	1.519057301	1.451342796
	14502	1450201_at	2.465839722	2.215486481	0.602650182	0.272017089	1.518503446	1.021071317
	13973	1449439_at	5.763285585	2.336718799	0.602539199	0.257856957	1.518386635	0.671450005
	2114	1417988_at	2.956199101	2.668720197	0.600856668	0.22514787	1.516616862	0.360029021
	16109	1452190_at	4.986654458	2.496738006	0.600734374	0.240607694	1.516488307	0.431505371
	3346	1419354_at	5.787052701	2.324025307	0.598950327	0.257721086	1.514614166	0.863918219
	3382	1419393_at	2.233048926	2.629523069	0.598067533	0.227443349	1.513687647	0.41038273
	1816	1417659_at	6.973469507	2.733067804	0.597712676	0.218696615	1.513315375	0.293423652
	17033	1455819_at	6.193189852	2.262947685	0.597652096	0.264103364	1.51325183	0.863918219
	14319	1449979_a_at	2.269099626	2.243589023	0.59699642	0.266089918	1.512564243	1.021071317
	2185	1418067_at	6.006992627	2.304833345	0.596950689	0.258999502	1.512516299	0.863918219
	10723	1431422_a_at	5.463937649	2.21034778	0.595924281	0.269606569	1.511440599	1.021071317
	7121	1424084_at	5.689626758	2.269740012	0.595691878	0.262449388	1.511197141	0.863918219
	198	1415927_at	2.07010382	2.204862765	0.595540917	0.270103395	1.511039021	1.021071317
	9212	1426734_at	4.83782016	2.167180383	0.595166274	0.274627012	1.510646681	1.242907497
	16110	1452191_at	5.013193111	2.494974975	0.594026282	0.238089074	1.509453466	0.431505371
	12763	1448042_s_at	6.196311818	2.276553437	0.59400993	0.260925099	1.509436358	0.863918219
	1257	1417055_at	6.803457364	2.74428903	0.593800323	0.216376743	1.50921707	0.293423652
	4104	1420563_at	2.898976873	2.396837234	0.593782195	0.247735719	1.509198106	0.615827418
	568	1416319_at	5.636308776	2.482854621	0.59365991	0.239103774	1.50907019	0.431505371
	10424	1429497_s_at	6.924029366	2.586330207	0.593416801	0.229443557	1.508815918	0.41038273
	10474	1429787_x_at	7.51103173	2.584401412	0.592812462	0.229380954	1.508184013	0.41038273
	7120	1424083_at	5.790954667	2.269799024	0.59222028	0.260913091	1.507565077	0.863918219
	15667	1451602_at	6.788583041	2.527737433	0.591408321	0.233967466	1.506716847	0.431505371
	10909	1432271_a_at	9.011037486	2.340124111	0.591281653	0.252671066	1.506584564	0.671450005
	10809	1431804_a_at	5.320172289	2.102550311	0.59079429	0.280989371	1.506075704	1.451342796
	1256	1417054_a_at	6.76287049	2.744506747	0.590747898	0.215247384	1.506027275	0.293423652
	322	1416061_at	7.006641551	2.550001762	0.589197739	0.231057777	1.504409935	0.431505371
	7282	1424269_a_at	8.535797547	2.735589367	0.589073167	0.215336839	1.50428004	0.293423652
	11160	1433928_a_at	8.262423332	2.481890842	0.587877224	0.236866672	1.503033562	0.431505371
	15060	1450878_at	6.528581163	2.298158348	0.587113082	0.255471118	1.502237672	0.863918219
	2184	1418066_at	5.730671745	2.271548034	0.586981255	0.25840583	1.50210041	0.863918219
	3718	1419796_at	1.858192075	2.323092864	0.586548071	0.252485848	1.501649456	0.863918219
	321	1416060_at	7.01787543	2.549211679	0.586236404	0.229967723	1.501325089	0.431505371
	13912	1449367_at	4.152080292	2.309676074	0.584940055	0.253256316	1.499976662	0.863918219
	11304	1434396_a_at	8.536298636	2.729913415	0.584327944	0.214046329	1.499340384	0.293423652
	6811	1423724_at	7.613836568	2.590413226	0.584217752	0.225530717	1.49922587	0.41038273
	1668	1417505_s_at	5.718332838	2.182812093	0.584124063	0.267601625	1.499128512	1.242907497
	1322	1417124_at	7.340840723	2.494514624	0.583726669	0.234004108	1.498715631	0.431505371
	11820	1436681_x_at	6.667654375	2.734517807	0.583694188	0.213454155	1.498681889	0.293423652
	688	1416446_at	6.192529855	2.456397796	0.583289739	0.237457361	1.498261803	0.615827418
	13807	1449252_at	5.628255087	2.110170665	0.582453928	0.27602219	1.497394051	1.451342796
	7990	1425132_at	3.71603601	2.801581015	0.581879719	0.20769691	1.49679819	0.293423652
	2884	1418843_at	7.243019327	2.28858068	0.580375874	0.253596423	1.495238761	0.863918219
	13051	1448398_s_at	7.660725961	2.507989751	0.580250393	0.231360751	1.495108716	0.431505371
	12346	1438215_at	7.553228323	2.314919991	0.578295246	0.249812196	1.49308391	0.863918219
	15281	1451135_at	6.608221858	2.659853681	0.577207374	0.21700719	1.491958467	0.360029021
	8004	1425148_a_at	6.9054899	2.535715287	0.575768513	0.227063549	1.490471214	0.431505371
	2492	1418405_at	1.526287438	2.623627249	0.575153331	0.219220673	1.489835796	0.41038273
	15276	1451130_at	6.260292799	2.71294191	0.575020495	0.211954592	1.489698626	0.360029021
	7860	1424975_at	3.742829464	2.284468245	0.574906058	0.25165859	1.489580465	0.863918219
	6895	1423817_s_at	6.227837769	2.731125527	0.574560006	0.210374807	1.489223209	0.293423652
	10786	1431746_a_at	6.663161221	2.285712952	0.574480461	0.251335348	1.489141101	0.863918219
	7127	1424090_at	3.783607057	2.111633286	0.574273396	0.271956973	1.488927385	1.451342796
	15053	1450870_at	6.194415221	2.362069371	0.573606188	0.242840534	1.488238955	0.671450005
	7833	1424940_s_at	5.222984297	2.341818082	0.572661578	0.244537175	1.487264845	0.671450005
	2220	1418105_at	3.012684756	2.168663174	0.572216771	0.263856913	1.486806367	1.242907497
	12176	1437670_x_at	4.415093966	2.414100018	0.569566692	0.235933345	1.484077766	0.615827418
	5046	1421662_a_at	6.517315244	2.326987388	0.567856267	0.24403066	1.482319322	0.671450005
	71	1415783_at	7.327936451	2.809647531	0.567846566	0.20210598	1.482309355	0.293423652
	5632	1422349_at	4.093938326	2.865719725	0.567678333	0.198092761	1.482136512	0.186300732
	6319	1423155_at	6.201332265	2.31668519	0.566866187	0.244688484	1.481302398	0.863918219
	14861	1450638_at	6.779332075	2.938399054	0.563462553	0.19175835	1.4778118	0.186300732
	6474	1423332_at	8.537341661	2.562382557	0.560310967	0.21866796	1.474587024	0.41038273
	17438	1460224_at	7.227051874	2.386377219	0.55945865	0.234438481	1.473716124	0.671450005
	14065	1449545_at	2.903090168	2.301243676	0.558856929	0.242849958	1.473101592	0.863918219
	16542	1453299_a_at	7.046742442	2.102928759	0.556960946	0.264850126	1.471166921	1.451342796
	10290	1428776_at	3.995283286	2.164326962	0.556086332	0.256932682	1.470275316	1.242907497
	6955	1423889_at	4.79554312	2.390300136	0.554964539	0.23217358	1.469132522	0.615827418
	3632	1419670_at	2.564517016	2.73311824	0.552684746	0.202217649	1.466812785	0.293423652
	11144	1433888_at	3.615969361	2.109765799	0.550700038	0.261024251	1.464796285	1.451342796
	5806	1422550_a_at	4.813227117	2.098992461	0.54986437	0.261965862	1.463948062	1.451342796
	7304	1424295_at	4.854374851	2.26103528	0.549415548	0.242992912	1.463492698	0.863918219
	766	1416530_a_at	7.205110304	2.099492041	0.546857754	0.260471459	1.460900331	1.451342796
	15179	1451018_at	6.271076434	2.451258299	0.545822686	0.222670408	1.459852577	0.615827418
	15354	1451227_a_at	6.148765358	2.661998902	0.545479214	0.204913388	1.459505061	0.360029021
	1391	1417202_s_at	6.564163256	2.277465668	0.545344576	0.239452381	1.459368861	0.863918219
	3147	1419131_at	1.705234703	2.452174793	0.544794419	0.222167857	1.458812451	0.615827418
	7023	1423969_at	6.274000237	2.185780665	0.541116272	0.247562018	1.45509795	1.242907497
	8181	1425376_at	2.521671382	2.570808297	0.540882642	0.210394001	1.454862332	0.41038273
	3966	1420403_at	3.705652809	2.111069175	0.540844481	0.25619458	1.454823848	1.451342796
	7794	1424893_at	6.925689057	2.291293341	0.538503013	0.235021419	1.452464611	0.863918219
	15878	1451885_at	5.822162123	2.286322872	0.537143991	0.234937942	1.45109703	0.863918219
	690	1416448_at	5.897959123	2.694484792	0.536538705	0.199124785	1.450488347	0.360029021
	6303	1423137_at	6.422572209	2.320803453	0.536328567	0.231096074	1.450277089	0.863918219
	29	1415716_a_at	8.44186787	2.433186698	0.534845715	0.219812855	1.448787209	0.615827418
	406	1416151_at	7.607631875	2.271813901	0.534427084	0.235242457	1.448366872	0.863918219
	14922	1450717_at	3.087196341	2.502078397	0.534085823	0.21345687	1.44802431	0.431505371
	17474	1460271_at	3.809142847	2.317086986	0.532361166	0.229754502	1.446294316	0.863918219
	7129	1424093_x_at	4.325034202	2.386790845	0.531254738	0.222581187	1.445185554	0.671450005
	8533	1425845_a_at	5.833256588	2.283740883	0.531142501	0.232575642	1.445073127	0.863918219
	11501	1435164_s_at	6.581593521	2.216341683	0.531065204	0.239613417	1.444995704	1.021071317
	6659	1423552_at	6.332793042	2.413683159	0.530902118	0.219955182	1.444832367	0.615827418
	4498	1421018_at	5.520874729	2.21282744	0.530620899	0.239793166	1.444550759	1.021071317
	3166	1419151_at	2.570725126	2.479233032	0.529527762	0.213585313	1.443456631	0.431505371
	11472	1435039_a_at	5.866916752	2.296300364	0.529372063	0.230532587	1.443300858	0.863918219
	14323	1449983_a_at	6.40748197	2.244117228	0.528143876	0.235345939	1.442072678	1.021071317
	7285	1424273_at	2.4855689	2.323399277	0.526533572	0.226622078	1.440463967	0.863918219
	11333	1434512_x_at	7.721968522	2.299519276	0.525131446	0.228365751	1.43906469	0.863918219
	16852	1455001_x_at	8.401766161	2.417948482	0.524231757	0.216808489	1.438167544	0.615827418
	407	1416152_a_at	7.682234022	2.268645415	0.523419164	0.230718807	1.43735773	0.863918219
	6549	1423424_at	2.957124745	2.131385947	0.523186807	0.245467888	1.43712625	1.451342796
	15359	1451232_at	4.316254706	2.343907604	0.521323522	0.222416413	1.435271356	0.671450005
	8651	1426009_a_at	5.92374652	2.238523674	0.52060362	0.232565609	1.434555337	1.021071317
	7167	1424135_at	5.850059489	2.475394529	0.5205523	0.21029064	1.434504307	0.431505371
	2795	1418739_at	3.29763914	2.441503592	0.52018698	0.213060092	1.434141108	0.615827418
	17462	1460252_s_at	2.712314112	2.105730928	0.519704984	0.24680503	1.433662049	1.451342796
	16890	1455191_x_at	5.824936423	2.271416166	0.519314611	0.228630323	1.433274173	0.863918219
	2200	1418083_at	6.176589423	2.169665245	0.519247095	0.239321294	1.433207099	1.242907497
	11716	1436121_a_at	5.75406383	2.525825627	0.517973131	0.205070819	1.431942072	0.431505371
	7981	1425122_at	1.67641986	2.306547938	0.517183992	0.224224255	1.431159029	0.863918219
	5898	1422654_at	3.929121158	2.101616723	0.515836795	0.245447607	1.429823229	1.451342796
	837	1416603_at	7.925052792	2.415328364	0.515073595	0.213251996	1.429067038	0.615827418
	12576	1438984_x_at	7.975498085	2.276813661	0.515070818	0.226224406	1.429064287	0.863918219
	6296	1423129_at	5.982049425	2.278184912	0.515003449	0.226058669	1.428997556	0.863918219
	14805	1450571_a_at	2.35529851	2.142424629	0.51467806	0.240231583	1.428675293	1.242907497
	8092	1425258_at	2.838146774	2.735839879	0.512214759	0.187223954	1.426238011	0.293423652
	16838	1454947_a_at	6.338908007	2.337551165	0.512142027	0.219093398	1.42616611	0.671450005
	6351	1423190_at	3.07922234	2.459203051	0.511804191	0.208117907	1.425832184	0.615827418
	4209	1420679_a_at	6.104111161	2.117044575	0.510972721	0.241361343	1.425010669	1.451342796
	9810	1427637_a_at	3.274122283	2.589560087	0.510319412	0.197067994	1.424365514	0.41038273
	16954	1455485_x_at	8.547472314	2.382943571	0.510016016	0.214027735	1.424066005	0.671450005
	15760	1451720_at	4.581123783	2.162969308	0.508112809	0.234914479	1.422188612	1.242907497
	5403	1422089_at	3.570639952	2.397270328	0.507758302	0.211806861	1.421839187	0.615827418
	16850	1454993_a_at	7.729917863	2.266132499	0.506832256	0.223655173	1.42092682	0.863918219
	2255	1418144_a_at	5.938124544	2.25950978	0.506787917	0.224291092	1.420883151	1.021071317
	77	1415789_a_at	6.264816903	2.354747115	0.50607943	0.214918802	1.420185547	0.671450005
	6863	1423781_at	6.907986673	2.287551329	0.505834964	0.221125077	1.419944916	0.863918219
	6178	1422980_a_at	5.293520618	2.475889493	0.505761148	0.204274524	1.419872266	0.431505371
	1767	1417608_a_at	8.527788427	2.390949496	0.505650412	0.211485192	1.419763286	0.615827418
	11664	1435873_a_at	8.558971639	2.374233236	0.505078817	0.212733446	1.419200887	0.671450005
	3259	1419259_at	7.132937761	2.482751644	0.504248976	0.203100853	1.418384795	0.431505371
	7166	1424134_at	5.895167286	2.428116475	0.502924031	0.207125167	1.417082774	0.615827418
	10566	1430549_at	5.227297044	2.479881589	0.502920891	0.202800365	1.41707969	0.431505371
	10449	1429632_at	4.038307258	2.761497657	0.501958186	0.181770274	1.416134394	0.293423652
	1611	1417442_a_at	5.130211331	2.117986861	0.501725812	0.236888066	1.415906316	1.451342796
	13506	1448903_at	8.037031624	2.400115836	0.50122493	0.208833641	1.41541482	0.615827418
	12926	1448262_at	6.867315548	2.25580293	0.501170662	0.222169524	1.415361579	1.021071317
	1058	1416841_at	5.867608775	2.432880459	0.500269658	0.205628541	1.414477922	0.615827418
	12787	1448109_a_at	8.895421471	2.42739632	0.500150597	0.206044061	1.414361194	0.615827418
	17073	1455927_x_at	5.808561993	2.480838671	0.498930196	0.201113519	1.413165267	0.431505371
	13926	1449382_at	2.815486393	2.238916202	0.498685686	0.222735306	1.412925782	1.021071317
	16577	1453570_x_at	5.281068671	2.462649324	0.497933138	0.20219409	1.412188955	0.615827418
	12923	1448258_a_at	8.065124001	2.341714274	0.497368174	0.212394902	1.411636045	0.671450005
	8476	1425780_a_at	5.938992538	2.214399519	0.497262986	0.22455884	1.411533126	1.021071317
	6365	1423209_at	5.468332701	2.208215452	0.497165912	0.225143752	1.411438152	1.021071317
	5767	1422507_at	7.834926392	2.195204998	0.497093478	0.226445129	1.411367289	1.242907497
	473	1416220_at	8.04590521	2.349378984	0.496135711	0.211177385	1.41043063	0.671450005
	1427	1417239_at	6.556614103	2.288549349	0.496065721	0.216759897	1.410362207	0.863918219
	961	1416739_a_at	5.127933199	2.262203762	0.495821843	0.219176473	1.410123814	0.863918219
	8945	1426372_a_at	5.326855418	2.443933143	0.494694159	0.202417223	1.409022021	0.615827418
	13535	1448937_at	6.314063304	2.102747591	0.493683756	0.234780322	1.408035547	1.451342796
	9030	1426483_at	6.82941616	2.147452343	0.491472025	0.228862832	1.405878605	1.242907497
	15085	1450904_at	5.900036008	2.201255096	0.49086221	0.22299197	1.405284476	1.021071317
	9029	1426482_at	6.866247317	2.146830234	0.489717907	0.228112079	1.404170289	1.242907497
	13090	1448442_a_at	8.110839349	2.285187754	0.489224634	0.214085094	1.40369027	0.863918219
	8580	1425915_at	4.015274303	2.337726171	0.487419782	0.208501658	1.401935312	0.671450005
	5820	1422568_at	7.130574089	2.232451964	0.487369614	0.218311356	1.401886563	1.021071317
	1046	1416828_at	1.324419023	2.130367602	0.486944906	0.228573184	1.401473929	1.451342796
	8253	1425474_a_at	4.391997796	2.153262463	0.48494668	0.225214849	1.399534139	1.242907497
	5766	1422506_a_at	7.966643192	2.171976746	0.484199371	0.222930274	1.398809376	1.242907497
	15596	1451519_at	6.466998815	2.15607545	0.481991547	0.223550408	1.39667035	1.242907497
	1665	1417501_at	5.605573561	2.174850647	0.480885536	0.221111981	1.395600032	1.242907497
	7535	1424576_s_at	1.917093407	2.120020632	0.47983658	0.226335807	1.394585687	1.451342796
	1283	1417085_at	2.185692487	2.265953544	0.479395047	0.211564376	1.394158943	0.863918219
	6293	1423126_at	7.146590977	2.188588856	0.479163783	0.218937322	1.393935477	1.242907497
	6406	1423257_at	0.71932514	2.205533033	0.477738632	0.216609148	1.392559173	1.021071317
	12013	1437180_at	4.876392487	2.150767102	0.476197988	0.22140844	1.391072862	1.242907497
	13590	1449003_a_at	7.04203936	2.207451649	0.474885049	0.215128177	1.389807478	1.021071317
	78	1415790_at	6.241780539	2.294685183	0.473672027	0.206421356	1.388639416	0.863918219
	6364	1423208_at	5.631105191	2.190759389	0.473381553	0.216081034	1.388359854	1.242907497
	16075	1452133_at	6.524144343	2.13743231	0.473192711	0.221383718	1.388178135	1.242907497
	405	1416150_a_at	7.874254329	2.170186496	0.473169897	0.218031906	1.388156184	1.242907497
	14895	1450683_at	2.324763367	2.197228834	0.472544676	0.215063933	1.387554728	1.021071317
	8471	1425775_at	3.098933934	2.120299241	0.470650089	0.221973427	1.385733749	1.451342796
	6363	1423207_at	5.652096352	2.174002156	0.46872372	0.215604073	1.383884673	1.242907497
	10490	1429908_at	4.539701622	2.194839903	0.46573136	0.212193773	1.381017269	1.242907497
	7776	1424873_at	6.483627235	2.132867462	0.464501291	0.217782539	1.379840289	1.242907497
	960	1416738_at	5.443125024	2.193027458	0.459757098	0.209644934	1.375310242	1.242907497
	9739	1427525_at	4.066433795	2.226596517	0.459751533	0.206481745	1.375304937	1.021071317
	76	1415788_at	6.385840719	2.252704096	0.458763756	0.203650252	1.374363623	1.021071317
	16509	1453098_at	1.918431507	2.136378199	0.456152733	0.213516845	1.371878516	1.242907497
	15414	1451302_at	5.616834456	2.223500315	0.455206926	0.20472537	1.37097943	1.021071317
	14017	1449487_at	2.804383258	2.489005769	0.455138746	0.182859659	1.370914642	0.431505371
	576	1416328_a_at	7.589525201	2.287085111	0.453325674	0.198211108	1.36919286	0.863918219
	521	1416270_at	7.2705886	2.456722443	0.451275141	0.183689917	1.36724818	0.615827418
	15337	1451205_at	7.979388023	2.213858737	0.449212062	0.20290909	1.365294388	1.021071317
	16815	1454856_x_at	7.609394201	2.135258479	0.443968068	0.2079224	1.360340742	1.242907497
	1537	1417362_at	3.766690717	2.259085764	0.443735969	0.196422808	1.360121911	1.021071317
	11879	1436840_x_at	7.619096355	2.134820503	0.443639549	0.207811171	1.360031012	1.242907497
	6727	1423633_at	4.778327457	2.149333288	0.44306851	0.206142301	1.359492799	1.242907497
	1678	1417515_at	5.865066769	2.143111645	0.441647344	0.206077619	1.358154254	1.242907497
	494	1416243_a_at	7.624594515	2.142375547	0.439926146	0.205345018	1.356534882	1.242907497
	2908	1418871_a_at	2.741704537	2.285613575	0.438757552	0.191964887	1.355436524	0.863918219
	13174	1448533_at	6.701428638	2.223035243	0.438540983	0.197271269	1.355233068	1.021071317
	8141	1425319_s_at	4.870520462	2.12323506	0.437820493	0.206204438	1.354556426	1.451342796
	7277	1424264_at	5.177089745	2.15864204	0.437343145	0.20260105	1.354108315	1.242907497
	15665	1451600_s_at	1.275749634	2.161340966	0.436538491	0.201975763	1.35335328	1.242907497
	5142	1421775_at	2.133012294	2.238606563	0.429287109	0.191765322	1.346568021	1.021071317
	4422	1420921_at	3.818446957	2.204263373	0.428495165	0.194393814	1.345829047	1.021071317
	3065	1419044_at	4.514049002	2.280060358	0.4235028	0.185741925	1.34117993	0.863918219
	3110	1419094_at	2.65373799	2.21125482	0.412171729	0.18639721	1.330687428	1.021071317
	874	1416642_a_at	9.463746044	2.184873781	0.40511655	0.185418743	1.324195883	1.242907497
	9547	1427237_at	1.973286078	2.19697254	0.366367615	0.166760216	1.289103067	1.021071317
Negative genes (488) Downregulated in DMBA tumors compared to all other tumors
	Row	Gene ID	Gene Name	Score(d)	Numerator(r)	Denominator(s+s0)	Fold Change	q-value(%)	InverseFoldChange
	6536	1423411_at	2.329300805	-4.739071946	-1.698797633	0.35846631	0.308042724	0	3.246302933
	6537	1423412_at	1.885988499	-4.633677305	-1.638316669	0.353567277	0.321231067	0	3.113023935
	2860	1418818_at	4.221644233	-2.59195753	-1.475462704	0.569246481	0.359618039	0.863918219	2.780728138
	13747	1449184_at	2.680460242	-2.785904349	-1.456249624	0.522720611	0.364439282	0.431505371	2.74394131
	8198	1425400_a_at	2.663583989	-3.658651031	-1.43460633	0.392113464	0.369947812	0	2.703083971
	12592	1439036_a_at	2.203711166	-2.83183231	-1.333225985	0.470799765	0.396879793	0.431505371	2.51965461
	15532	1451443_at	4.537799051	-4.089931495	-1.331275913	0.325500785	0.397416613	0	2.516251127
	12358	1438261_at	2.281722074	-3.503705793	-1.331036066	0.379893788	0.397482689	0	2.515832837
	8300	1425546_a_at	6.055703646	-2.757061698	-1.320717971	0.479030981	0.400335658	0.615827418	2.497903893
	15295	1451152_a_at	2.327213061	-2.80860209	-1.294497658	0.460904613	0.407678094	0.431505371	2.452915709
	6956	1423890_x_at	2.371286048	-2.79694938	-1.292009139	0.461935117	0.408381908	0.431505371	2.448688297
	2539	1418453_a_at	2.250637476	-2.806249986	-1.289733195	0.459593123	0.409026666	0.431505371	2.44482838
	17366	1459909_at	4.729800287	-4.026343373	-1.275266055	0.316730576	0.413148961	0	2.420434503
	1775	1417616_at	2.398748753	-2.952816752	-1.258313556	0.426140077	0.418032335	0.41038273	2.392159451
	11698	1436021_at	4.232994658	-2.522277303	-1.256832918	0.498292918	0.418461581	1.021071317	2.389705637
	851	1416617_at	3.395615449	-3.184157574	-1.254347349	0.393933818	0.419183156	0.224845711	2.385592041
	11758	1436364_x_at	5.303646711	-3.973950071	-1.252329807	0.315134761	0.419769774	0	2.382258232
	11757	1436363_a_at	5.348193504	-3.967408732	-1.252283371	0.315642641	0.419783285	0	2.382181555
	6611	1423493_a_at	5.23640151	-3.975784658	-1.246855003	0.313612308	0.421365762	0	2.373235063
	16961	1455531_at	4.234192308	-2.524820673	-1.243849383	0.492648605	0.422244524	1.021071317	2.368295961
	17621	1460569_x_at	4.215320455	-3.058411038	-1.232499463	0.402986861	0.425579492	0.293423652	2.349737284
	12150	1437582_at	2.73369417	-3.053068093	-1.227940449	0.402198841	0.426926479	0.293423652	2.342323675
	12151	1437583_x_at	2.889563459	-3.097713246	-1.225037439	0.395465087	0.427786411	0.293423652	2.33761516
	1776	1417617_at	2.288138177	-2.997758043	-1.222376233	0.407763474	0.428576238	0.360029021	2.333307152
	15744	1451701_x_at	4.27413728	-3.054279659	-1.21829772	0.398882177	0.429789541	0.293423652	2.326720184
	1964	1417821_at	4.90947041	-2.935657987	-1.217765086	0.414818447	0.429948246	0.41038273	2.325861332
	8917	1426332_a_at	4.152831258	-3.03699273	-1.215231072	0.400142898	0.43070409	0.360029021	2.321779671
	1729	1417569_at	3.386109708	-2.332971359	-1.212270814	0.519625245	0.431588756	1.451342796	2.317020509
	11818	1436677_at	2.36131751	-3.002018478	-1.212207832	0.403797592	0.431607598	0.360029021	2.316919359
	1965	1417822_at	5.014425713	-2.937494686	-1.203998234	0.409872481	0.434070645	0.41038273	2.303772464
	7509	1424544_at	3.13532322	-3.768186071	-1.201006414	0.318722693	0.434971742	0	2.298999917
	11378	1434651_a_at	4.323086124	-3.030297728	-1.200016534	0.396006149	0.435270293	0.360029021	2.297423039
	16536	1453258_at	3.715378126	-2.927552934	-1.181418761	0.403551631	0.440917682	0.41038273	2.267997046
	15431	1451320_at	4.881853015	-3.154950193	-1.16509178	0.369290071	0.44593589	0.224845711	2.242474812
	1744	1417585_at	3.211116008	-3.694947047	-1.144454961	0.309735146	0.452360555	0	2.210625992
	13046	1448393_at	2.819559605	-2.529267044	-1.131700349	0.447442018	0.456377525	1.021071317	2.191168376
	11582	1435527_at	4.356374613	-3.370784914	-1.127213437	0.334406812	0.45779911	0	2.184364229
	12353	1438245_at	4.494152716	-3.076320324	-1.123895708	0.365337673	0.45885311	0.293423652	2.179346675
	741	1416505_at	5.483184566	-2.930109567	-1.122742173	0.383174126	0.459220142	0.41038273	2.177604831
	12022	1437204_a_at	5.330075534	-3.644808892	-1.11293711	0.30534855	0.462351794	0	2.162855241
	12352	1438244_at	4.461438588	-3.035106532	-1.112029319	0.366388892	0.462642812	0.360029021	2.16149473
	9834	1427680_a_at	4.686839389	-2.995951985	-1.091085437	0.364186557	0.469408074	0.360029021	2.130342563
	15733	1451689_a_at	3.712117549	-2.993109522	-1.084275875	0.362257334	0.471628931	0.360029021	2.120310979
	12570	1438968_x_at	3.185552854	-2.54083452	-1.065591189	0.4193863	0.477776835	1.021071317	2.093027387
	5817	1422565_s_at	3.854937931	-3.306180368	-1.065382834	0.32223978	0.477845841	0.224845711	2.092725132
	15236	1451081_a_at	5.620115263	-3.534268147	-1.051453678	0.297502519	0.482481765	0	2.072617191
	13357	1448737_at	2.871461439	-3.32779415	-1.049834908	0.315474714	0.483023435	0.224845711	2.070292924
	7867	1424985_a_at	3.618505592	-2.938101495	-1.04031773	0.354078214	0.48622038	0.41038273	2.056680554
	8175	1425369_a_at	3.428213761	-2.937292712	-1.039702028	0.353966094	0.486427929	0.41038273	2.055803007
	8450	1425749_at	3.005072636	-3.183052673	-1.036916868	0.325761769	0.487367898	0.224845711	2.051838055
	17453	1460241_a_at	4.170728339	-2.848645736	-1.029611588	0.361438973	0.489842009	0.431505371	2.041474559
	2141	1418021_at	5.629091233	-2.57901105	-1.026393849	0.397979624	0.490935756	0.863918219	2.036926395
	6975	1423914_at	4.767788017	-3.214879829	-1.023928857	0.318496775	0.491775287	0.224845711	2.03344907
	15915	1451935_a_at	3.36257132	-2.476846083	-1.022145698	0.412680346	0.492383493	1.021071317	2.030937296
	12899	1448231_at	5.303250695	-3.425508904	-1.019549238	0.297634386	0.493270448	0	2.027285447
	12023	1437205_at	5.523513133	-3.583030219	-1.019028617	0.284404137	0.493448485	0	2.026553998
	1666	1417502_at	2.788710003	-3.291040153	-1.014515334	0.308265863	0.494994591	0.224845711	2.020224096
	5846	1422597_at	3.059001755	-3.000340626	-1.01291446	0.337599822	0.495544162	0.360029021	2.017983615
	384	1416125_at	5.483575629	-3.419068387	-1.012572038	0.296154368	0.495661793	0	2.017504705
	8279	1425514_at	3.656543418	-2.663517051	-1.011533285	0.379773535	0.496018803	0.671450005	2.016052607
	15041	1450856_at	3.670210166	-3.86072561	-0.994449233	0.257580914	0.501927455	0	1.992319787
	7095	1424053_a_at	5.74907752	-3.506142423	-0.990272218	0.282439245	0.503382784	0	1.986559793
	7971	1425109_at	3.365681287	-2.554097915	-0.971204293	0.380253352	0.510080095	0.863918219	1.960476424
	6243	1423061_at	3.750495325	-3.824593004	-0.971025619	0.253889922	0.510143271	0	1.960233639
	9949	1427902_at	4.550275811	-3.615158991	-0.970329608	0.268405791	0.510389443	0	1.959288176
	15774	1451737_at	3.707608892	-2.640690319	-0.968168095	0.36663447	0.511154705	0.671450005	1.956354877
	13759	1449198_a_at	4.393159362	-2.826072773	-0.967298555	0.342276591	0.51146288	0.431505371	1.9551761
	17179	1456226_x_at	3.612971778	-3.015129264	-0.964272691	0.319811393	0.512536733	0.360029021	1.951079671
	3462	1419477_at	3.326080507	-3.003282878	-0.958546846	0.319166354	0.514574958	0.360029021	1.943351468
	9016	1426466_s_at	1.483954072	-2.841987114	-0.956276433	0.336481622	0.515385398	0.431505371	1.940295562
	2180	1418061_at	6.186669269	-2.427039566	-0.946899018	0.390145687	0.518746277	1.242907497	1.927724679
	3306	1419313_at	4.384914021	-3.462211935	-0.946116358	0.273269336	0.519027772	0	1.926679174
	15040	1450855_at	3.822654497	-3.816282493	-0.944214835	0.247417438	0.51971232	0	1.924141417
	2310	1418206_at	5.046012939	-3.173815106	-0.941969284	0.296794001	0.520521881	0.224845711	1.921148825
	1473	1417293_at	3.628473575	-4.111900319	-0.939812468	0.228559156	0.521300638	0	1.918278871
	10592	1430769_s_at	3.136593933	-3.454913381	-0.930611248	0.269358778	0.524636014	0	1.906083403
	6419	1423270_at	4.27025805	-3.127201598	-0.912243265	0.29171233	0.531358233	0.293423652	1.881969523
	11161	1433935_at	6.269231326	-3.337905652	-0.906976588	0.271720259	0.533301545	0	1.875111763
	13803	1449248_at	2.32243444	-3.324786377	-0.900800275	0.270934783	0.535589553	0.224845711	1.867101392
	7538	1424579_at	4.877480057	-3.243832766	-0.897921476	0.276808806	0.536659352	0.224845711	1.863379434
	12348	1438219_at	4.713250837	-3.44992721	-0.89459916	0.259309575	0.537896624	0	1.859093281
	3243	1419241_a_at	3.684906089	-2.330626369	-0.888739723	0.381330845	0.540085708	1.451342796	1.851557975
	2760	1418701_at	4.251352539	-3.639685306	-0.886563723	0.243582521	0.540900928	0	1.848767397
	13624	1449040_a_at	3.712720041	-3.487362104	-0.884105253	0.253516907	0.541823453	0	1.845619629
	12655	1439382_x_at	3.289180582	-2.896323624	-0.879843673	0.303779476	0.543426312	0.41038273	1.840175893
	11646	1435820_x_at	3.655121524	-2.907641787	-0.873826679	0.300527625	0.545697493	0.41038273	1.832517124
	7539	1424580_at	4.728570278	-3.201015245	-0.873649139	0.272928765	0.545764652	0.224845711	1.832291625
	16656	1453981_at	2.779655997	-3.415598011	-0.870640805	0.254901426	0.546903877	0	1.828474878
	14752	1450505_a_at	4.613501037	-2.620647161	-0.856072066	0.326664375	0.552454645	0.863918219	1.810103342
	2421	1418325_at	3.688479785	-3.466129804	-0.856055662	0.246977381	0.552460927	0	1.81008276
	11592	1435602_at	3.781239397	-3.457714196	-0.853488145	0.246835943	0.553444999	0	1.806864281
	17037	1455825_s_at	3.40706427	-2.659634408	-0.85312401	0.320767398	0.553584706	0.671450005	1.806408287
	10607	1430829_s_at	3.294100695	-3.075153457	-0.852774114	0.277311076	0.553718983	0.293423652	1.805970233
	932	1416708_a_at	5.332784743	-3.821332923	-0.851458353	0.222817109	0.554224214	0	1.80432391
	9657	1427397_at	3.699315779	-3.166846301	-0.848086449	0.267801582	0.555521075	0.224845711	1.800111723
	14671	1450411_at	2.719792945	-3.393528288	-0.847588282	0.249766087	0.555712932	0	1.799490246
	7627	1424683_at	4.90956525	-2.604708436	-0.841872705	0.323211878	0.557918886	0.863918219	1.792375244
	17213	1456341_a_at	3.367220427	-2.76668819	-0.83712609	0.302573341	0.55975752	0.431505371	1.786487835
	85	1415797_at	3.815407641	-2.910438875	-0.835130428	0.286943126	0.560532362	0.41038273	1.784018317
	12165	1437619_x_at	3.480584857	-2.83278743	-0.83450362	0.294587448	0.560775949	0.431505371	1.783243382
	14214	1449851_at	3.673770465	-3.162186767	-0.831825277	0.26305381	0.561817989	0.224845711	1.779935887
	12384	1438367_x_at	3.454299165	-2.813103621	-0.830776708	0.295323891	0.562226473	0.431505371	1.778642678
	2176	1418057_at	3.123119244	-2.904436572	-0.828818364	0.285362873	0.562990169	0.41038273	1.776229949
	17374	1459990_at	3.616350272	-2.859537619	-0.826178322	0.288920249	0.56402135	0.41038273	1.772982531
	385	1416126_at	4.869439821	-3.302726242	-0.825317229	0.249889688	0.564358094	0.224845711	1.771924618
	86	1415798_at	3.676233452	-2.867329674	-0.824031874	0.287386512	0.564861128	0.41038273	1.770346641
	7162	1424128_x_at	5.207416399	-2.577003106	-0.815223452	0.316345545	0.568320456	0.863918219	1.759570662
	7092	1424048_a_at	6.039050516	-3.758226108	-0.814990363	0.216855064	0.568412283	0	1.7592864
	12368	1438312_s_at	5.994379161	-3.12793096	-0.814937004	0.260535483	0.568433307	0.293423652	1.759221333
	259	1415997_at	5.700303679	-2.463118046	-0.814341279	0.330613988	0.568668076	1.242907497	1.758495056
	11670	1435889_at	4.061450495	-3.300161079	-0.813754174	0.246580138	0.568899542	0.224845711	1.757779582
	14541	1450251_a_at	3.238078513	-2.663821	-0.812406554	0.304977907	0.569431199	0.671450005	1.756138409
	15373	1451246_s_at	5.091348178	-2.52673307	-0.81220692	0.321445478	0.56951	1.021071317	1.755895418
	2532	1418446_at	3.632568269	-2.555742947	-0.809385397	0.316692803	0.570624898	0.863918219	1.752464715
	258	1415996_at	5.822890775	-2.50128183	-0.807868685	0.322981871	0.571225114	1.021071317	1.750623309
	2168	1418049_at	5.942296706	-3.131874871	-0.806748515	0.257592831	0.57166881	0.293423652	1.749264578
	222	1415953_s_at	4.034638254	-3.306932556	-0.806359391	0.24383908	0.571823022	0.224845711	1.74879283
	10304	1428835_at	2.551888163	-2.50587853	-0.806130271	0.321695669	0.571913842	1.021071317	1.74851512
	2531	1418445_at	3.535000689	-2.557467716	-0.80600766	0.315158489	0.57196245	0.863918219	1.748366524
	14551	1450264_a_at	4.299589978	-3.033748245	-0.804928467	0.265324741	0.57239046	0.360029021	1.747059166
	4684	1421231_at	2.603640913	-2.737761439	-0.80492493	0.294008425	0.572391864	0.615827418	1.747054882
	4659	1421197_a_at	4.623015459	-3.340544384	-0.80310915	0.240412657	0.573112731	0	1.744857417
	12891	1448223_at	3.776090802	-3.027197252	-0.8017802	0.264858922	0.573640902	0.360029021	1.743250868
	802	1416568_a_at	4.520405695	-3.311135971	-0.800972621	0.241902667	0.573962099	0.224845711	1.742275319
	11902	1436898_at	5.19606368	-2.609407113	-0.798733012	0.306097507	0.574853798	0.863918219	1.739572747
	6418	1423269_a_at	5.054849377	-3.090294872	-0.793747185	0.256851601	0.576843879	0.293423652	1.733571313
	16535	1453256_at	5.375868459	-3.250141738	-0.790428952	0.243198302	0.57817216	0.224845711	1.729588639
	15578	1451496_at	5.707058468	-2.431932409	-0.789443484	0.324615718	0.57856723	1.242907497	1.728407605
	11192	1434036_at	5.890212742	-2.418117972	-0.784987018	0.324627262	0.58035718	1.242907497	1.723076814
	13477	1448871_at	4.631092068	-2.505152408	-0.784060387	0.312979116	0.580730058	1.021071317	1.721970452
	16640	1453887_a_at	2.798871535	-2.712922652	-0.781174082	0.287945578	0.581893049	0.615827418	1.718528862
	10160	1428289_at	3.506853798	-2.747955558	-0.780774723	0.284129312	0.582054148	0.615827418	1.718053215
	7740	1424826_s_at	5.762005552	-2.405095471	-0.780227108	0.324405878	0.582275125	1.242907497	1.717401203
	16941	1455435_s_at	1.66573947	-2.480096965	-0.77977052	0.314411303	0.582459434	1.021071317	1.716857761
	8453	1425753_a_at	4.630535342	-2.799425266	-0.776037843	0.277213274	0.583968379	0.431505371	1.712421487
	4683	1421230_a_at	2.912681346	-2.782836506	-0.775388395	0.278632393	0.584231319	0.431505371	1.711650791
	6876	1423796_at	5.013881741	-2.563983927	-0.773672103	0.301746082	0.584926759	0.863918219	1.709615749
	7757	1424849_at	3.470730728	-3.595329934	-0.769018784	0.213893801	0.586816449	0	1.704110377
	16127	1452229_at	4.168494004	-2.809443516	-0.767894834	0.273326312	0.587273794	0.431505371	1.702783286
	1129	1416916_at	3.258904391	-2.374901972	-0.767182333	0.323037473	0.587563901	1.242907497	1.701942543
	2269	1418159_at	4.590301747	-3.722998558	-0.766775473	0.205956425	0.587729626	0	1.701462639
	221	1415952_at	4.425977901	-3.257958035	-0.76626456	0.235197799	0.5879378	0.224845711	1.700860194
	11571	1435454_a_at	4.657435741	-2.456539089	-0.765911506	0.311784783	0.588081697	1.242907497	1.700444013
	16479	1452929_at	3.063653143	-2.519210217	-0.765889515	0.304019692	0.588090661	1.021071317	1.700418093
	16430	1452723_at	2.906988935	-2.747101145	-0.764035386	0.278124228	0.588846952	0.615827418	1.698234146
	11849	1436763_a_at	3.062731314	-2.731478867	-0.762059901	0.278991688	0.589653813	0.615827418	1.695910343
	17034	1455820_x_at	5.323648287	-3.232299191	-0.759778229	0.235058138	0.590587109	0.224845711	1.693230322
	12124	1437498_at	2.828436623	-2.749918835	-0.759507675	0.276192761	0.590697874	0.615827418	1.692912814
	16979	1455618_x_at	2.307329798	-2.448943566	-0.758543078	0.30974298	0.591092951	1.242907497	1.691781298
	15709	1451658_a_at	5.238355644	-3.20237985	-0.757634488	0.236584829	0.591465331	0.224845711	1.690716171
	5559	1422264_s_at	3.069987842	-2.746705906	-0.757115322	0.275644844	0.591678213	0.615827418	1.690107863
	12410	1438459_x_at	5.152734442	-2.552397852	-0.755396269	0.295955534	0.592383651	0.863918219	1.688095203
	12084	1437378_x_at	5.297564882	-3.229631523	-0.754764291	0.233699815	0.592643204	0.224845711	1.687355887
	13286	1448656_at	5.417859822	-2.741386294	-0.754075678	0.27507093	0.592926146	0.615827418	1.686550688
	9196	1426706_s_at	2.473816372	-2.821683428	-0.754062901	0.267238661	0.592931397	0.431505371	1.686535752
	16947	1455462_at	2.688415476	-2.899950304	-0.753851279	0.259953172	0.593018378	0.41038273	1.68628838
	6875	1423795_at	5.29197831	-2.531323369	-0.753028264	0.297484025	0.593356774	1.021071317	1.685326676
	12409	1438458_a_at	5.231619546	-2.544300793	-0.752956764	0.29593858	0.593386182	1.021071317	1.685243153
	3493	1419512_at	3.662928369	-3.479283949	-0.749397025	0.215388292	0.594852124	0	1.681090072
	11925	1436952_at	3.082942009	-2.716381016	-0.749361772	0.275867696	0.59486666	0.615827418	1.681048994
	11163	1433940_at	4.517247054	-2.847927199	-0.749297572	0.263102783	0.594893132	0.431505371	1.680974189
	1822	1417665_a_at	5.607028392	-3.415876134	-0.749044458	0.219283261	0.594997513	0	1.680679295
	9667	1427417_at	2.839565698	-2.332426571	-0.748535607	0.32092569	0.59520741	1.451342796	1.68008661
	13064	1448414_at	4.984750884	-2.865857804	-0.746081755	0.260334534	0.596220649	0.41038273	1.677231412
	11358	1434599_a_at	4.09215523	-2.566847934	-0.746017567	0.290635669	0.596247176	0.863918219	1.67715679
	16385	1452629_at	4.470279569	-3.389276244	-0.742755046	0.219148571	0.597597059	0	1.673368341
	4165	1420628_at	5.495322895	-3.209941318	-0.741843127	0.231108003	0.597974916	0.224845711	1.672310949
	1879	1417734_at	3.834870213	-3.497630336	-0.739799344	0.211514446	0.598822633	0	1.66994356
	12756	1448013_at	5.142132378	-2.865721493	-0.739149645	0.257927941	0.599092366	0.41038273	1.669191692
	2306	1418202_a_at	3.994694236	-3.535322848	-0.739129093	0.209069758	0.5991009	0	1.669167914
	10009	1427987_at	4.53077502	-3.366606596	-0.738973312	0.21950094	0.599165594	0	1.668987688
	15877	1451884_a_at	4.321217651	-2.63887881	-0.735810257	0.278834426	0.600480684	0.671450005	1.665332503
	12505	1438792_at	4.968101143	-2.445334172	-0.733841338	0.30009859	0.60130075	1.242907497	1.663061289
	16276	1452464_a_at	3.708132306	-3.050178457	-0.731733447	0.239898569	0.602179939	0.360029021	1.660633201
	10010	1427988_s_at	4.591952131	-3.373348222	-0.730363831	0.216510062	0.602751887	0	1.659057434
	14624	1450351_a_at	2.899612656	-2.495886753	-0.730054468	0.292503042	0.602881152	1.021071317	1.658701713
	14284	1449934_at	5.374844093	-3.239729094	-0.726919255	0.224376556	0.604192736	0.224845711	1.655100997
	9904	1427815_at	4.514081502	-2.913661238	-0.726176	0.249231445	0.604504088	0.41038273	1.654248532
	5874	1422629_s_at	3.9973629	-2.422799699	-0.725115379	0.299288207	0.604948662	1.242907497	1.653032832
	667	1416424_at	5.546815407	-3.13651046	-0.723829922	0.230775549	0.605487918	0.293423652	1.651560618
	7410	1424422_s_at	3.292993742	-3.343797048	-0.722994897	0.216219731	0.605838473	0	1.650604979
	12757	1448014_s_at	5.152888836	-2.812891276	-0.722312493	0.256786495	0.606125106	0.431505371	1.649824416
	17041	1455834_x_at	4.623014025	-2.417030422	-0.721620161	0.298556507	0.606416048	1.242907497	1.649032875
	17220	1456375_x_at	2.621817227	-2.513771339	-0.721533573	0.287032301	0.606452446	1.021071317	1.648933906
	4045	1420493_a_at	4.112548529	-3.56887548	-0.721335604	0.202118457	0.606535669	0	1.648707653
	672	1416429_a_at	5.454930526	-2.623223819	-0.720617463	0.274706816	0.606837664	0.863918219	1.647887167
	673	1416430_at	5.378827846	-2.607577552	-0.717712019	0.27524091	0.608061006	0.863918219	1.644571827
	15468	1451364_at	3.973142632	-3.394001003	-0.716936677	0.211236436	0.608387882	0	1.643688228
	9841	1427695_a_at	3.67095778	-2.978232234	-0.71652383	0.240586957	0.608562006	0.360029021	1.643217932
	6920	1423847_at	4.436096679	-2.520482378	-0.716021486	0.284081132	0.608773943	1.021071317	1.642645865
	3671	1419716_a_at	3.711158245	-2.997456924	-0.715865523	0.23882429	0.608839758	0.360029021	1.642468296
	6909	1423834_s_at	5.066307951	-3.346215729	-0.714661917	0.213573175	0.609347911	0	1.641098595
	12574	1438976_x_at	4.552525434	-2.550299162	-0.714262162	0.280069951	0.609516778	1.021071317	1.640643928
	5737	1422474_at	3.626586521	-2.392662902	-0.713784606	0.298322261	0.609718571	1.242907497	1.640100937
	12389	1438376_s_at	2.688995774	-2.508303358	-0.713222898	0.284344753	0.609956009	1.021071317	1.639462495
	11545	1435357_at	5.762199881	-2.504471036	-0.71308117	0.284723265	0.610015933	1.021071317	1.639301444
	11889	1436872_at	4.620347528	-2.393424453	-0.711989486	0.297477318	0.610477705	1.242907497	1.638061458
	311	1416050_a_at	5.395781753	-3.180357091	-0.709460757	0.223075817	0.611548678	0.224845711	1.635192809
	10000	1427974_s_at	1.393327859	-2.521316227	-0.708185613	0.28087933	0.612089442	1.021071317	1.633748162
	5736	1422473_at	3.621234972	-2.400104899	-0.708004582	0.294989016	0.612166252	1.242907497	1.63354317
	14437	1450117_at	4.823522298	-2.601453955	-0.704601036	0.270848936	0.613612154	0.863918219	1.629693926
	11359	1434600_at	4.264117476	-2.541182883	-0.704461197	0.277217827	0.613671634	1.021071317	1.629535969
	14764	1450522_a_at	5.217909503	-2.607420592	-0.702770615	0.26952714	0.614391169	0.863918219	1.627627561
	4630	1421164_a_at	4.885185274	-2.793676258	-0.70240255	0.251425894	0.614547935	0.431505371	1.627212368
	16433	1452742_at	4.34061866	-2.90707977	-0.701268315	0.241227751	0.615031277	0.41038273	1.62593357
	9485	1427139_at	3.825518211	-2.810083354	-0.699940066	0.249081603	0.61559778	0.431505371	1.624437307
	16454	1452822_at	5.800342281	-2.895149976	-0.699786805	0.241710036	0.61566318	0.41038273	1.624264749
	15945	1451977_at	3.767288301	-2.920375768	-0.699764476	0.239614533	0.615672709	0.41038273	1.62423961
	9912	1427835_at	3.633793093	-2.980986088	-0.698892163	0.234449991	0.616045083	0.360029021	1.623257824
	6790	1423702_at	5.293447787	-2.615795487	-0.696720891	0.266351438	0.616972935	0.863918219	1.62081664
	4021	1420459_at	3.018370461	-2.423847991	-0.694598294	0.286568422	0.617881338	1.242907497	1.618433732
	7165	1424133_at	6.385233728	-2.579603601	-0.690375654	0.267628582	0.619692471	0.863918219	1.613703645
	17320	1456702_x_at	4.626401957	-2.535860766	-0.690182736	0.272169018	0.619775343	1.021071317	1.613487874
	10481	1429835_at	3.622043449	-2.65037181	-0.689142078	0.260017133	0.620222566	0.671450005	1.612324439
	11490	1435122_x_at	5.328493602	-2.807640189	-0.688981411	0.245395195	0.620291641	0.431505371	1.612144891
	4455	1420967_at	2.553724626	-2.688852488	-0.688154689	0.255928762	0.620647195	0.615827418	1.611221332
	10176	1428327_at	4.524439169	-2.913490957	-0.688029693	0.236153021	0.620700971	0.41038273	1.61108174
	15151	1450985_a_at	4.327413164	-2.507904162	-0.687853073	0.274274067	0.620776964	1.021071317	1.610884518
	7411	1424423_at	3.227289827	-3.334292435	-0.686715765	0.20595547	0.621266529	0	1.609615123
	11729	1436207_at	4.897336386	-2.582269012	-0.68490658	0.265234403	0.622046105	0.863918219	1.607597881
	10164	1428299_at	3.821331391	-2.878972664	-0.682534893	0.237075851	0.623069545	0.41038273	1.604957276
	17604	1460490_at	5.42023391	-2.320929701	-0.681438172	0.293605693	0.623543376	1.451342796	1.603737669
	7293	1424281_at	5.245258851	-3.236983423	-0.67982127	0.210016914	0.624242605	0.224845711	1.601941284
	1618	1417450_a_at	4.780230925	-2.392804176	-0.679388456	0.283929819	0.624429908	1.242907497	1.601460768
	10225	1428532_at	5.878292753	-2.865674168	-0.678566689	0.236791292	0.624785688	0.41038273	1.600548827
	8824	1426226_at	3.6951104	-2.866559875	-0.677618146	0.236387229	0.625196607	0.41038273	1.599496845
	13515	1448913_at	2.643907992	-3.160250028	-0.677218865	0.214292812	0.625369661	0.224845711	1.599054228
	15150	1450984_at	4.252533259	-2.472460031	-0.676140904	0.273468891	0.625837103	1.021071317	1.597859883
	6572	1423449_a_at	6.949236933	-2.523222425	-0.675770939	0.267820598	0.625997613	1.021071317	1.597450181
	4617	1421149_a_at	3.620602365	-2.992080331	-0.673670598	0.225151241	0.626909632	0.360029021	1.595126233
	11559	1435414_s_at	5.270543674	-2.919886823	-0.673227665	0.230566356	0.627102134	0.41038273	1.594636576
	5598	1422309_a_at	3.267135145	-3.272246938	-0.672281718	0.205449567	0.627513448	0.224845711	1.593591346
	12055	1437309_a_at	6.381500501	-2.793713247	-0.670193781	0.239893547	0.628422273	0.431505371	1.591286693
	3276	1419278_at	4.168695121	-2.972105889	-0.666185259	0.224145869	0.630170769	0.360029021	1.586871446
	9905	1427816_at	4.877961644	-2.894020494	-0.664914281	0.229754517	0.630726179	0.41038273	1.585474068
	7927	1425060_s_at	2.492634693	-2.37629845	-0.664073775	0.279457227	0.631093743	1.242907497	1.584550649
	15861	1451854_a_at	4.071669323	-2.367269605	-0.662572415	0.27988887	0.631750841	1.451342796	1.582902522
	17545	1460363_at	4.351760582	-2.9831782	-0.6619657	0.221899483	0.632016575	0.360029021	1.582236985
	6152	1422946_a_at	5.382225323	-2.748791155	-0.661936689	0.240810106	0.632029284	0.615827418	1.582205168
	12310	1438120_x_at	5.761335088	-2.881838444	-0.661570234	0.229565344	0.632189845	0.41038273	1.581803327
	16714	1454211_a_at	4.030673547	-2.348549894	-0.661032846	0.281464255	0.632425373	1.451342796	1.581214232
	9334	1426915_at	4.462565663	-2.320438707	-0.660810852	0.284778413	0.632522694	1.451342796	1.580970943
	13116	1448472_at	5.202667388	-2.759474325	-0.660215608	0.239254122	0.632783722	0.615827418	1.580318782
	8296	1425541_at	4.468983719	-2.944365892	-0.660158245	0.224210669	0.632808882	0.41038273	1.580255948
	15852	1451841_a_at	5.328076542	-2.731108828	-0.660139084	0.241711014	0.632817287	0.615827418	1.58023496
	5780	1422521_at	5.073542728	-2.883091275	-0.656133685	0.227579921	0.634576638	0.41038273	1.57585379
	12780	1448101_s_at	2.634257604	-2.450366363	-0.653476991	0.266685423	0.635746275	1.242907497	1.572954556
	13497	1448893_at	5.513057144	-2.719903749	-0.653109825	0.240122403	0.635908093	0.615827418	1.57255429
	15458	1451352_s_at	4.926478594	-2.859598169	-0.64976311	0.227221823	0.637384964	0.41038273	1.56891056
	16089	1452151_at	4.725956493	-2.595941862	-0.649416836	0.250166171	0.637537966	0.863918219	1.568534037
	7782	1424879_at	4.816870737	-3.148182721	-0.649379951	0.206271366	0.637554266	0.224845711	1.568493936
	13969	1449435_at	2.599409059	-2.558495566	-0.648501933	0.253470024	0.637942397	0.863918219	1.567539647
	5783	1422524_at	3.703806646	-2.416135777	-0.648381228	0.268354632	0.637995774	1.242907497	1.567408502
	7098	1424056_at	4.128237396	-2.937389569	-0.647625172	0.220476432	0.638330208	0.41038273	1.566587305
	12959	1448298_at	5.402700125	-2.332178518	-0.646778977	0.277328246	0.638704722	1.451342796	1.565668712
	13331	1448709_at	5.161256089	-2.833502583	-0.646720615	0.228240701	0.638730561	0.431505371	1.565605376
	4823	1421402_at	4.759521665	-2.870525635	-0.644463967	0.224510786	0.639730438	0.41038273	1.563158387
	15599	1451522_s_at	4.954256096	-3.119992965	-0.644329447	0.206516314	0.639790091	0.293423652	1.563012642
	12658	1439386_x_at	4.202880389	-2.537668127	-0.642553954	0.253206456	0.640577951	1.021071317	1.561090259
	1609	1417440_at	5.053458739	-2.827496275	-0.642552277	0.227251326	0.640578696	0.431505371	1.561088445
	17495	1460300_a_at	3.379274296	-2.331414068	-0.641527399	0.27516665	0.641033919	1.451342796	1.559979855
	9723	1427504_s_at	5.353756405	-2.770349321	-0.641443176	0.231538734	0.641071343	0.431505371	1.559888787
	6381	1423230_at	3.993003069	-3.12619875	-0.640132584	0.20476388	0.641653978	0.293423652	1.558472377
	2448	1418356_at	3.297464413	-2.369582385	-0.640111672	0.270136914	0.641663279	1.451342796	1.558449787
	8009	1425157_x_at	2.554226317	-2.386017285	-0.639539046	0.268036217	0.641918014	1.242907497	1.557831339
	13178	1448538_a_at	6.187933783	-2.431979326	-0.63950851	0.262958037	0.641931602	1.242907497	1.557798366
	6440	1423293_at	6.271906844	-2.768887297	-0.639497598	0.230958334	0.641936457	0.431505371	1.557786584
	162	1415888_at	6.089431386	-2.461737756	-0.637831633	0.259098123	0.642678167	1.242907497	1.555988753
	7227	1424203_at	5.704987781	-2.98540428	-0.637441537	0.213519335	0.642851967	0.360029021	1.555568081
	13510	1448907_at	3.541346476	-2.397953254	-0.636169895	0.265297038	0.643418849	1.242907497	1.554197552
	15673	1451609_at	2.52381208	-2.384154521	-0.635385728	0.266503586	0.64376867	1.242907497	1.553353009
	9821	1427659_at	2.458022728	-3.082173903	-0.634828283	0.205967704	0.644017465	0.293423652	1.552752922
	11694	1436005_at	4.247982188	-2.527188067	-0.633709149	0.250756625	0.644517238	1.021071317	1.551548881
	6380	1423229_at	4.098549029	-3.101314558	-0.63271999	0.204016709	0.644959292	0.293423652	1.550485453
	1954	1417811_at	4.615745635	-2.756659927	-0.630725278	0.228800539	0.645851648	0.615827418	1.548343188
	9213	1426735_at	3.292357127	-2.4901347	-0.63048528	0.253193243	0.645959097	1.021071317	1.548085636
	13246	1448611_at	4.736457619	-2.362558116	-0.630091565	0.266698864	0.646135405	1.451342796	1.547663218
	17528	1460344_at	4.989401184	-2.332316686	-0.62974413	0.270007986	0.646291028	1.451342796	1.547290549
	1209	1417001_a_at	6.31706754	-2.502737714	-0.629238112	0.251419918	0.646517752	1.021071317	1.546747939
	2720	1418655_at	5.707766852	-2.364585419	-0.628821373	0.265933033	0.646704533	1.451342796	1.546301208
	7464	1424489_a_at	4.593132566	-2.648102735	-0.628387876	0.237297393	0.646898882	0.671450005	1.545836649
	7137	1424101_at	4.454086887	-2.647646883	-0.626922923	0.236784946	0.647556095	0.671450005	1.544267761
	5753	1422493_at	3.41370479	-2.430604733	-0.626747188	0.257856483	0.647634978	1.242907497	1.544079664
	7594	1424645_at	4.446556332	-2.907266796	-0.626473375	0.21548534	0.647757907	0.41038273	1.543786637
	5752	1422492_at	3.411022574	-2.412806309	-0.626026633	0.259459962	0.647958521	1.242907497	1.543308666
	17708	1460741_x_at	2.526531376	-2.770563122	-0.625942601	0.225926129	0.647996263	0.431505371	1.543218775
	9960	1427918_a_at	7.631277118	-2.361236943	-0.625822732	0.265040209	0.648050106	1.451342796	1.543090559
	1812	1417655_a_at	5.732753832	-2.910393252	-0.624443182	0.214556291	0.648670088	0.41038273	1.541615714
	6398	1423249_at	4.84122191	-2.746142632	-0.624124185	0.22727304	0.648813532	0.615827418	1.541274882
	12874	1448204_at	5.119864798	-3.098128885	-0.623838068	0.201359624	0.648942219	0.293423652	1.540969244
	7542	1424583_at	3.910886683	-2.615242252	-0.623706646	0.238489052	0.649001336	0.863918219	1.540828876
	87	1415799_at	5.888171597	-2.943920814	-0.622245994	0.211366417	0.649658749	0.41038273	1.539269658
	17662	1460675_at	5.159030885	-2.419906047	-0.621856213	0.256975354	0.649834294	1.242907497	1.538853842
	10867	1432066_at	2.12396372	-2.371520842	-0.62115706	0.261923509	0.65014929	1.451342796	1.53810827
	3275	1419277_at	3.88354411	-2.872539888	-0.620704004	0.216081944	0.650353492	0.41038273	1.537625326
	15181	1451022_at	4.167900992	-2.401673033	-0.620478363	0.258352554	0.650455217	1.242907497	1.537384856
	16260	1452438_s_at	3.709534158	-2.653743387	-0.618297757	0.232990786	0.651439111	0.671450005	1.535062884
	10224	1428531_at	6.129386947	-2.806647652	-0.617191022	0.219903279	0.651939041	0.431505371	1.533885742
	16261	1452439_s_at	5.204105292	-2.782109863	-0.615771332	0.2213325	0.6525809	0.431505371	1.532377058
	5914	1422670_at	2.912838856	-2.449068454	-0.61489505	0.251073035	0.652977393	1.242907497	1.531446587
	17423	1460206_at	4.146970237	-2.467489166	-0.614823816	0.249169814	0.653009635	1.021071317	1.531370972
	16704	1454149_a_at	6.266810318	-2.683658765	-0.614474582	0.228968969	0.653167729	0.671450005	1.531000317
	7298	1424288_at	2.841960231	-2.389103145	-0.613996364	0.256998684	0.653384274	1.242907497	1.530492912
	14134	1449674_s_at	4.536194761	-2.45336103	-0.613987256	0.250263719	0.653388398	1.242907497	1.530483251
	2234	1418120_at	5.46504863	-2.431775326	-0.613349435	0.252222904	0.653677328	1.242907497	1.529806768
	6661	1423554_at	4.247143847	-2.454021805	-0.612544206	0.249608298	0.654042275	1.242907497	1.528953156
	3797	1420014_at	3.802671669	-2.490403736	-0.61246529	0.24593012	0.654078052	1.021071317	1.528869524
	17428	1460211_a_at	5.573237437	-2.610270311	-0.611024341	0.234084699	0.654731665	0.863918219	1.527343267
	17471	1460263_at	4.053451998	-2.416873372	-0.609379086	0.252135297	0.655478749	1.242907497	1.525602471
	13123	1448479_at	6.020061122	-3.111127969	-0.608276529	0.195516396	0.65597988	0.293423652	1.524436999
	12526	1438857_x_at	5.614203614	-2.885088263	-0.606790462	0.210319549	0.656655929	0.41038273	1.522867541
	16692	1454106_a_at	4.321541964	-2.525380723	-0.606721641	0.240249573	0.656687254	1.021071317	1.522794897
	14211	1449845_a_at	4.92503066	-2.458803977	-0.605943228	0.246438201	0.657041669	1.242907497	1.521973488
	15793	1451760_s_at	1.954249007	-2.453265687	-0.6055829	0.246847663	0.657205792	1.242907497	1.521593407
	10190	1428365_a_at	5.176388033	-3.096393351	-0.604687079	0.195287552	0.657614001	0.293423652	1.520648888
	6422	1423273_at	3.447951329	-2.553857658	-0.604262654	0.236607805	0.657807492	0.863918219	1.520201596
	16868	1455066_s_at	5.952042658	-2.762861126	-0.603535235	0.218445737	0.658139248	0.431505371	1.51943529
	2594	1418518_at	4.988051734	-2.388794262	-0.60305171	0.252450251	0.658359863	1.242907497	1.518926131
	7781	1424878_at	4.970289569	-3.054858092	-0.602246546	0.19714387	0.658727395	0.293423652	1.518078659
	2666	1418594_a_at	4.199105159	-2.51486088	-0.602112898	0.239421951	0.65878842	1.021071317	1.517938035
	878	1416648_at	6.258502173	-2.670479732	-0.601213242	0.225133048	0.659199365	0.671450005	1.516991753
	11107	1433733_a_at	4.173468881	-2.333951264	-0.600812542	0.257422917	0.659382479	1.451342796	1.516570475
	13606	1449019_at	3.9012704	-2.404626088	-0.600337856	0.249659545	0.65959947	1.242907497	1.516071564
	91	1415807_s_at	5.202478581	-2.775593763	-0.600333003	0.216289938	0.659601689	0.431505371	1.516066464
	916	1416690_at	4.883966462	-2.599029191	-0.599651859	0.230721479	0.659913182	0.863918219	1.515350848
	9183	1426691_at	4.329807182	-2.993475295	-0.598216296	0.199840065	0.660570159	0.360029021	1.513843739
	917	1416691_at	4.732663655	-2.511347374	-0.597189618	0.237796501	0.661040414	1.021071317	1.512766812
	11882	1436849_x_at	5.024957126	-2.69886441	-0.596372245	0.220971547	0.661415039	0.615827418	1.511909982
	11334	1434515_at	4.238087127	-2.507712344	-0.593997828	0.236868407	0.662504506	1.021071317	1.509423696
	9332	1426913_at	3.902576495	-2.405151304	-0.593779102	0.246878066	0.662604956	1.242907497	1.50919487
	1386	1417197_at	4.489759386	-2.402218251	-0.593741835	0.247163985	0.662622072	1.242907497	1.509155886
	13085	1448437_a_at	4.942092576	-2.537950588	-0.591514918	0.233067941	0.663645672	1.021071317	1.506828179
	11637	1435798_a_at	4.499937399	-2.575273937	-0.590912126	0.229456027	0.663923017	0.863918219	1.506198722
	9191	1426700_a_at	4.21023033	-2.868047217	-0.589461853	0.205527249	0.664590763	0.41038273	1.504685373
	17644	1460649_at	5.732687715	-2.854395864	-0.588891854	0.206310505	0.664853391	0.41038273	1.504090998
	11743	1436272_at	3.103238242	-2.436020666	-0.588493279	0.241579756	0.665037095	1.242907497	1.50367552
	6931	1423861_at	1.818469952	-2.345228648	-0.587764997	0.250621618	0.665372895	1.451342796	1.502916646
	3416	1419428_a_at	5.025829333	-2.664861625	-0.587374335	0.220414572	0.665553094	0.671450005	1.502509731
	207	1415937_s_at	4.36408961	-2.372962281	-0.587140401	0.247429302	0.665661023	1.451342796	1.502266118
	15177	1451016_at	4.608312628	-2.351660355	-0.5866585	0.249465659	0.665883409	1.451342796	1.501764403
	2343	1418241_at	4.607602519	-2.913861722	-0.586456395	0.201264319	0.665976698	0.41038273	1.501554037
	17125	1456054_a_at	4.833123042	-2.598061688	-0.585577843	0.225390277	0.666382379	0.863918219	1.50063992
	10568	1430562_at	3.760999691	-2.624523012	-0.585021495	0.222905835	0.666639406	0.863918219	1.500061339
	7188	1424161_at	4.870813111	-2.784525221	-0.584505214	0.209911984	0.666878012	0.431505371	1.499524625
	10079	1428093_at	5.023899627	-2.367211085	-0.584321303	0.246839543	0.666963029	1.451342796	1.499333481
	15135	1450969_at	4.256793614	-2.53429976	-0.584250455	0.230537233	0.666995783	1.021071317	1.499259854
	10400	1429339_a_at	3.599656415	-2.694012801	-0.583151795	0.216462147	0.667503916	0.615827418	1.498118553
	13296	1448668_a_at	5.77206743	-2.876781119	-0.581974554	0.202300603	0.668048822	0.41038273	1.496896585
	12147	1437564_at	3.484493485	-2.519692796	-0.581763734	0.230886771	0.66814645	1.021071317	1.49667786
	9268	1426815_s_at	5.399193401	-2.781012414	-0.581565718	0.209120144	0.668238163	0.431505371	1.496472449
	16541	1453298_at	4.570143586	-2.322741939	-0.58155289	0.25037344	0.668244105	1.451342796	1.496459143
	5974	1422742_at	3.802702253	-2.336261583	-0.581069202	0.248717526	0.668468182	1.451342796	1.495957514
	16165	1452280_at	5.765603654	-2.60132948	-0.579463596	0.22275671	0.669212549	0.863918219	1.494293557
	1387	1417198_at	4.274090973	-2.370135719	-0.579347062	0.244436239	0.669266607	1.451342796	1.49417286
	8788	1426184_a_at	4.286434132	-2.324235316	-0.579205192	0.249202475	0.669332424	1.451342796	1.494025935
	12828	1448155_at	4.505827034	-2.333528848	-0.578556904	0.247932184	0.669633262	1.451342796	1.493354732
	12340	1438188_x_at	3.373109512	-2.382214576	-0.576535563	0.242016638	0.670572134	1.242907497	1.491263877
	7081	1424037_at	1.717877634	-2.351669171	-0.576161156	0.245000939	0.670746183	1.451342796	1.490876915
	13805	1449250_at	2.863934674	-2.673802571	-0.576154663	0.215481378	0.670749201	0.671450005	1.490870206
	8333	1425593_at	3.422899845	-2.381472946	-0.575413668	0.241620913	0.671093799	1.242907497	1.490104664
	12339	1438187_at	3.385486616	-2.390639697	-0.574855576	0.240460985	0.671353455	1.242907497	1.489528343
	4454	1420966_at	2.481053562	-2.554050743	-0.574654018	0.224997103	0.671447256	0.863918219	1.489320257
	10898	1432195_s_at	6.412187075	-2.639311699	-0.573187607	0.217173139	0.672130088	0.671450005	1.487807223
	11387	1434698_at	5.8546218	-2.718843312	-0.57217899	0.210449417	0.672600152	0.615827418	1.486767431
	6421	1423272_at	3.707971978	-2.47832279	-0.571945392	0.230779217	0.672709067	1.021071317	1.486526716
	335	1416075_at	4.973612157	-3.060799369	-0.571808613	0.186816757	0.672772848	0.293423652	1.486385789
	11638	1435799_at	4.385416505	-2.460580836	-0.571140806	0.232116254	0.673084339	1.242907497	1.485697917
	6838	1423755_at	4.699684236	-2.800099674	-0.570888967	0.203881659	0.673201844	0.431505371	1.485438593
	8013	1425161_a_at	5.059294052	-2.335096265	-0.570566151	0.244343739	0.673352495	1.451342796	1.485106251
	5835	1422584_at	3.158255015	-2.324201277	-0.570518678	0.245468705	0.673374653	1.451342796	1.485057383
	6070	1422850_at	5.651675492	-2.446487989	-0.57039758	0.233149552	0.673431178	1.242907497	1.484932734
	9819	1427657_at	3.684214847	-2.839882613	-0.568592952	0.200217061	0.674274082	0.431505371	1.483076433
	3155	1419140_at	2.519995919	-2.335472027	-0.56851466	0.24342602	0.674310674	1.451342796	1.482995952
	7031	1423980_at	3.304410641	-2.356360644	-0.568409528	0.241223486	0.674359814	1.451342796	1.482887887
	7032	1423981_x_at	3.370905156	-2.384082124	-0.567363277	0.237979754	0.674849041	1.242907497	1.481812878
	1711	1417548_at	4.866945863	-2.766087623	-0.566492993	0.204799367	0.675256256	0.431505371	1.480919266
	9267	1426814_at	5.313866642	-2.788740595	-0.56563766	0.20282907	0.675656715	0.431505371	1.480041532
	10329	1428931_a_at	3.579171069	-2.732670772	-0.565585667	0.206971755	0.675681066	0.615827418	1.479988193
	8844	1426248_at	5.719049343	-2.529459412	-0.565468403	0.223553064	0.675735988	1.021071317	1.479867903
	7999	1425142_a_at	5.697603595	-2.417100151	-0.565249037	0.233854206	0.675838744	1.242907497	1.479642902
	8981	1426422_at	3.682542485	-2.678523602	-0.565036036	0.210950553	0.675938532	0.671450005	1.479424462
	6977	1423916_s_at	6.123089337	-2.815811686	-0.564768832	0.200570526	0.676063736	0.431505371	1.479150481
	3129	1419113_at	4.393306447	-2.565258433	-0.564376054	0.220007484	0.676247821	0.863918219	1.478747833
	8332	1425592_at	3.390201026	-2.408169022	-0.563616446	0.234043558	0.676603973	1.242907497	1.477969447
	17353	1458613_at	5.3815326	-2.3416761	-0.562775111	0.24033004	0.676998663	1.451342796	1.477107792
	7179	1424150_at	5.013058461	-2.447158472	-0.562644209	0.229917357	0.677060093	1.242907497	1.476973774
	17513	1460325_at	4.831414814	-2.57669939	-0.562560996	0.218326204	0.677099146	0.863918219	1.476888586
	15361	1451234_at	4.516729852	-2.512235694	-0.559552927	0.222731063	0.678512393	1.021071317	1.473812431
	2380	1418279_a_at	3.801833656	-2.390040944	-0.559504772	0.234098405	0.678535042	1.242907497	1.473763238
	6069	1422849_a_at	6.012835505	-2.437645856	-0.558873808	0.229267843	0.678831865	1.242907497	1.473118827
	7537	1424578_at	5.580761401	-2.363100663	-0.558464068	0.236326821	0.679024687	1.451342796	1.472700506
	12727	1444508_s_at	5.491741996	-2.33863359	-0.558123634	0.238653732	0.679184936	1.451342796	1.472353033
	13034	1448381_at	4.614109824	-2.494685058	-0.557888541	0.223630851	0.679295621	1.021071317	1.472113126
	16610	1453740_a_at	6.277635376	-2.565102804	-0.557784416	0.217451096	0.67934465	0.863918219	1.472006882
	3796	1420013_s_at	4.252221932	-2.434018379	-0.556706085	0.228718932	0.679852611	1.242907497	1.470907053
	13437	1448827_s_at	0.766318432	-2.402519378	-0.556166878	0.231493191	0.680106753	1.242907497	1.470357404
	12511	1438812_x_at	3.951594799	-2.535769361	-0.5554283	0.219037389	0.680455018	1.021071317	1.469604857
	7030	1423979_a_at	3.333835912	-2.348410569	-0.555426706	0.236511756	0.68045577	1.451342796	1.469603234
	35	1415728_at	5.611871407	-2.448192186	-0.555349058	0.226840467	0.680492394	1.242907497	1.469524139
	16122	1452221_a_at	4.647115865	-2.426885472	-0.554692827	0.2285616	0.680801996	1.242907497	1.468855857
	6799	1423711_at	3.886050904	-2.458535242	-0.553574888	0.225164512	0.681329752	1.242907497	1.467718087
	16892	1455205_a_at	4.186035707	-2.512899646	-0.553054561	0.220086211	0.681575527	1.021071317	1.46718883
	14417	1450094_at	2.807880029	-2.3315081	-0.552721994	0.237066298	0.68173266	1.451342796	1.466850656
	6397	1423248_at	5.206141664	-2.703781152	-0.552291018	0.204266169	0.681936345	0.615827418	1.466412529
	16466	1452884_at	5.377209807	-2.326367164	-0.550350448	0.23657076	0.682854235	1.451342796	1.464441383
	16407	1452669_at	5.844691513	-2.621466613	-0.550214904	0.209888198	0.682918393	0.863918219	1.464303803
	1875	1417729_at	0.694748505	-2.364866627	-0.549250962	0.232254519	0.68337484	1.451342796	1.463325749
	8973	1426406_at	6.053576443	-2.367276982	-0.549208331	0.23200003	0.683395034	1.451342796	1.46328251
	8336	1425596_at	1.644056064	-2.332940435	-0.549032267	0.235339171	0.683478439	1.451342796	1.463103944
	3901	1420329_at	3.472510055	-2.371002343	-0.548089321	0.231163551	0.683925307	1.451342796	1.462147971
	2436	1418343_at	4.350371012	-2.958017131	-0.545932263	0.18456021	0.684948649	0.360029021	1.459963461
	17670	1460687_at	6.045601533	-2.34113377	-0.545344798	0.232940469	0.685227616	1.451342796	1.459369086
	4500	1421020_at	2.898802985	-2.323760414	-0.545104177	0.234578476	0.685341912	1.451342796	1.459125704
	25	1415702_a_at	6.687349056	-2.741170898	-0.544149896	0.198510022	0.685795387	0.615827418	1.458160873
	7379	1424384_a_at	3.899706024	-2.35343521	-0.543180426	0.23080322	0.686256386	1.451342796	1.45718134
	9428	1427064_a_at	4.570619681	-2.421057905	-0.542283638	0.223986232	0.6866831	1.242907497	1.456275828
	9235	1426767_at	3.793007998	-2.461983507	-0.541738498	0.220041481	0.68694262	1.242907497	1.455725661
	17150	1456117_at	5.341827343	-2.321369537	-0.539414589	0.232369117	0.688050047	1.451342796	1.45338265
	8416	1425704_at	3.202261747	-2.475158038	-0.537598658	0.21719771	0.688916646	1.021071317	1.451554417
	6287	1423117_at	4.912174296	-2.513947546	-0.537143987	0.213665551	0.689133795	1.021071317	1.451097026
	1710	1417547_at	5.126088914	-2.753794984	-0.537041985	0.19501887	0.68918252	0.615827418	1.450994434
	13880	1449333_at	4.158524586	-2.559963773	-0.536992798	0.20976578	0.689206017	0.863918219	1.450944964
	2277	1418167_at	3.700796784	-2.377538843	-0.534851983	0.224960356	0.690229489	1.242907497	1.448793505
	13668	1449098_a_at	4.058453216	-2.359555595	-0.534543053	0.226543953	0.690377306	1.451342796	1.448483301
	1296	1417098_s_at	4.201556465	-2.410231582	-0.53355377	0.221370334	0.690850873	1.242907497	1.44749039
	11461	1434995_s_at	3.361091229	-2.375606864	-0.533280686	0.224481876	0.690981655	1.242907497	1.447216424
	13393	1448779_at	4.233444001	-2.58842821	-0.531939617	0.205506807	0.691624261	0.863918219	1.445871778
	10910	1432272_a_at	3.89013626	-2.325770122	-0.531165162	0.228382486	0.691995633	1.451342796	1.445095825
	1295	1417097_at	4.200379832	-2.376586961	-0.530382501	0.223169827	0.692371142	1.242907497	1.444312075
	7605	1424656_s_at	4.196090777	-2.507160442	-0.528687606	0.21087107	0.693185025	1.021071317	1.442616276
	10204	1428449_at	4.913708543	-2.475120115	-0.528666273	0.213592169	0.693195275	1.021071317	1.442594945
	7793	1424892_at	3.904498144	-2.499448927	-0.527593675	0.211083999	0.693710836	1.021071317	1.44152282
	6068	1422848_a_at	5.919709832	-2.383057638	-0.527275632	0.221260125	0.693863782	1.242907497	1.44120507
	16465	1452882_at	5.451933059	-2.427340246	-0.525816155	0.216622353	0.694566072	1.242907497	1.439747837
	15225	1451070_at	4.935210242	-2.342073545	-0.525194333	0.224243314	0.694865504	1.451342796	1.43912742
	10060	1428070_at	5.181010483	-2.397263194	-0.524836134	0.218931378	0.69503805	1.242907497	1.43877015
	11251	1434215_at	5.205198632	-2.378684229	-0.524588785	0.220537379	0.695157224	1.242907497	1.438523495
	13396	1448782_at	4.992753985	-2.436061074	-0.524552198	0.215328016	0.695174854	1.242907497	1.438487015
	15044	1450861_at	4.703175492	-2.560551625	-0.524400635	0.204799868	0.695247889	0.863918219	1.438335902
	9119	1426602_at	4.975710326	-2.566359231	-0.523552587	0.204005963	0.695656692	0.863918219	1.437490664
	3555	1419583_at	5.370605959	-2.373913354	-0.522886545	0.220263534	0.695977926	1.242907497	1.436827179
	16600	1453686_x_at	4.074232245	-2.506154561	-0.52227147	0.208395555	0.696274711	1.021071317	1.436214736
	11145	1433890_a_at	4.820181825	-2.473534312	-0.521802349	0.210954158	0.696501155	1.021071317	1.435747798
	1132	1416919_a_at	4.039992262	-2.493906765	-0.518952508	0.208088175	0.697878355	1.021071317	1.43291448
	4862	1421450_a_at	5.090314747	-2.736021386	-0.517444817	0.189123089	0.698608055	0.615827418	1.431417792
	14542	1450253_a_at	5.024534436	-2.70109897	-0.516540123	0.19123332	0.69904628	0.615827418	1.430520451
	1939	1417796_at	3.773489445	-2.402204881	-0.516300902	0.214927921	0.699162202	1.242907497	1.430283268
	5877	1422633_at	1.553106999	-2.758993085	-0.515744547	0.186932164	0.699431876	0.615827418	1.429731807
	17578	1460405_at	3.788744077	-2.50762747	-0.514107672	0.205017563	0.700225899	1.021071317	1.428110559
	13164	1448523_at	4.108907824	-2.495082397	-0.513736575	0.205899643	0.700406037	1.021071317	1.427743261
	3104	1419087_s_at	3.89378961	-2.529190501	-0.511290866	0.202155933	0.701594398	1.021071317	1.425324949
	10378	1429238_a_at	4.920498983	-2.631080492	-0.510083769	0.193868553	0.702181665	0.863918219	1.424132884
	9195	1426704_at	4.839495057	-2.362028987	-0.509804153	0.215833148	0.702317772	1.451342796	1.423856893
	16821	1454872_at	5.279118404	-2.367699841	-0.50932935	0.215115675	0.702548948	1.451342796	1.423388367
	8327	1425585_at	4.449951919	-2.74603335	-0.508534631	0.185188804	0.702936059	0.615827418	1.422604499
	3438	1419451_at	4.559702581	-2.55879756	-0.507514761	0.198341115	0.703433154	0.863918219	1.421599187
	3221	1419216_at	4.110956878	-2.618873045	-0.506315695	0.193333425	0.704018041	0.863918219	1.420418145
	9470	1427116_at	5.003003005	-2.769323022	-0.502918907	0.181603556	0.705677586	0.431505371	1.417077741
	11380	1434658_at	5.154809867	-2.476231995	-0.500405336	0.202083382	0.706908142	1.021071317	1.414610953
	9691	1427460_at	3.988302516	-2.477631723	-0.499906975	0.201768072	0.707152377	1.021071317	1.414122377
	7948	1425082_s_at	5.235772174	-2.346466573	-0.498471267	0.212434847	0.707856455	1.451342796	1.412715803
	17347	1457303_at	4.043412402	-2.390062627	-0.497991276	0.208359091	0.708092001	1.242907497	1.412245865
	12609	1439182_at	2.289272419	-2.535965909	-0.496147561	0.195644413	0.708997497	1.021071317	1.410442215
	13480	1448874_a_at	5.514536475	-2.549655696	-0.495956413	0.194518975	0.709091441	1.021071317	1.410255353
	503	1416252_at	6.207618184	-2.388066759	-0.495801541	0.207616282	0.709167565	1.242907497	1.410103972
	16858	1455017_a_at	4.292172251	-2.523930396	-0.495126949	0.196172981	0.709499243	1.021071317	1.409444773
	7440	1424457_at	3.941002961	-2.387563876	-0.493576009	0.206727876	0.710262386	1.242907497	1.407930392
	3635	1419673_at	2.395354553	-2.459109869	-0.491499868	0.199869015	0.71128524	1.242907497	1.405905737
	9287	1426847_at	3.992303696	-2.50276848	-0.49139453	0.196340386	0.711337177	1.021071317	1.405803089
	3746	1419900_at	3.676156404	-2.355161233	-0.490399351	0.20822326	0.71182803	1.451342796	1.404833692
	13412	1448799_s_at	5.401709143	-2.489400896	-0.49017553	0.196905019	0.711938472	1.021071317	1.404615763
	13560	1448965_at	3.793828681	-2.572155017	-0.484973058	0.188547368	0.714510413	0.863918219	1.399559729
	10203	1428448_a_at	5.146908355	-2.406686866	-0.484180957	0.201181535	0.714902817	1.242907497	1.398791522
	774	1416540_at	5.307004891	-2.417078424	-0.483211511	0.199915529	0.715383371	1.242907497	1.397851893
	6372	1423218_a_at	5.206765897	-2.346234396	-0.482629077	0.205703692	0.715672239	1.451342796	1.397287677
	9238	1426773_at	4.756587457	-2.366230616	-0.478859767	0.202372399	0.717544511	1.451342796	1.393641767
	3634	1419672_at	2.340482019	-2.404973681	-0.478720724	0.199054454	0.717613669	1.242907497	1.393507458
	804	1416570_s_at	5.049932786	-2.352915821	-0.475660812	0.202158024	0.719137321	1.451342796	1.390555004
	2304	1418200_at	3.672816779	-2.394284607	-0.475162063	0.198456801	0.719385974	1.242907497	1.390074363
	1040	1416822_at	4.53000137	-2.467678323	-0.471018305	0.190875083	0.72145519	1.021071317	1.386087472
	959	1416736_at	4.883107661	-2.373538303	-0.470337456	0.198158781	0.721795745	1.451342796	1.385433492
	821	1416587_a_at	4.430440766	-2.493760641	-0.469972451	0.188459327	0.721978384	1.021071317	1.385083019
	16447	1452781_a_at	5.191479758	-2.347060768	-0.469237649	0.19992565	0.7223462	1.451342796	1.38437774
	1937	1417794_at	4.546926017	-2.461014743	-0.467431332	0.189934389	0.723251176	1.242907497	1.382645523
	16446	1452780_at	5.161404495	-2.331267759	-0.458671425	0.196747638	0.727656047	1.451342796	1.374275667
	2239	1418125_at	4.116126635	-2.492515283	-0.44301277	0.177737233	0.735596862	1.021071317	1.359440275
	10144	1428244_at	6.221549808	-2.368569523	-0.441714117	0.186489825	0.736259313	1.451342796	1.358217115
	1039	1416821_at	4.701190025	-2.413694807	-0.432366165	0.17913042	0.741045399	1.242907497	1.349444989
	Estimated Miss rates for Delta=1.0086569104052
		Quantiles	Cutpoints	Miss Rate(%)
		0 -> 0.05	-2.319 -> -1.806	93.86
		0.05 -> 0.1	-1.806 -> -1.477	84.08
		0.1 -> 0.15	-1.477 -> -1.199	66.22
		0.15 -> 0.2	-1.199 -> -0.999	56.27
		0.2 -> 0.25	-0.999 -> -0.809	37.39
		0.25 -> 0.75	-0.809 -> 0.687	8.12
		0.75 -> 0.8	0.687 -> 0.863	36.61
		0.8 -> 0.85	0.863 -> 1.072	47.05
		0.85 -> 0.9	1.072 -> 1.302	64.35
		0.9 -> 0.95	1.302 -> 1.636	74.45
		0.95 -> 1	1.636 -> 2.096	88.58
