# Supplementary material for: A genomic analysis of mouse models of breast cancer reveals molecular features of mouse models and relationships to human breast cancer
Source: Breast Cancer Res. 2014 Jun 5;16(3):R59. doi: 10.1186/bcr3672 (PMC4078930; doi:10.1186/bcr3672)
Supplement: Additional file 2 — Fold change values organized by mouse tumor model type comparing the mouse model to all other types of mouse models. [file bcr3672-S2.zip › Additional_file_2/DMBA_SAM/AdditionalFile40_DMBA_SAM/DownregulatedGenesgather_gene_ontology_121029.txt]

#	Annotation	Total Genes With Ann	Your Genes (With Ann)	Your Genes (No Ann)	Genome (With Ann)	Genome (No Ann)	ln(Bayes factor)	neg ln(p value)	FE: neg ln(p value)	FE: neg ln(FDR)	Genes
1	GO:0007186 [6]: G-protein coupled receptor protein signaling pathway	2	2	199	1885	10543	21.05	10.41	0.0	0.0	Adcy2 Ranbp17
2	GO:0050875 [3]: cellular physiological process	169	169	32	7765	4663	19.69	10.41	24.62	18.6	1110059F07Rik 1200007D18Rik 2700067D09Rik 2810406C15Rik 3110056O03Rik 5930412E23Rik AI317395 Abcb6 Acad10 Acas2l Acin1 Acvr2b Adamts10 Adcy2 Aire Ap1g2 Apbb3 Aqp5 Araf1 Arid1a Atp1b1 Aurkb Bat3 Bteb1 Cacna1d Cacnb3 Casc3 Cat Cbx4 Ccnl2 Ccnt1 Cited4 Ciz1 Clcn2 Clec2d Comt Cpox Cpsf1 Ctbp1 Cxxc1 Dapk1 Ddr1 Dedd Dnaja3 Dnchc1 Dnmt1 Drpla Dyrk1a Elf3 Ephb4 Ercc4 Fancc Fkbp5 Furin Fzr1 Gaa Gak Galgt1 …
3	GO:0044237 [4]: cellular metabolism	130	130	71	5136	7292	19.37	10.41	24.19	18.6	1110059F07Rik 2700067D09Rik 3110056O03Rik AI317395 Acad10 Acas2l Acin1 Acvr2b Adamts10 Adcy2 Aire Ap1g2 Araf1 Arid1a Aurkb Bteb1 Casc3 Cat Cbx4 Ccnt1 Cited4 Ciz1 Comt Cpox Cpsf1 Ctbp1 Cxxc1 Dapk1 Ddr1 Dedd Dnaja3 Dnchc1 Dnmt1 Drpla Dyrk1a Elf3 Ephb4 Ercc4 Fancc Fkbp5 Furin Fzr1 Gaa Gak Galgt1 Gfm1 Ggcx Gtf3c2 Gtpbp2 H1f0 Hivep1 Hkr3 Hnrpd Hnrpl Irak1 Itpka Lnx1 Lss Ltk Map3k4 Mapk13 Mark2 Mat2a M…
4	GO:0044238 [4]: primary metabolism	124	124	77	4932	7496	16.98	10.41	21.76	16.58	1110059F07Rik 2700067D09Rik 3110056O03Rik AI317395 Acad10 Acin1 Acvr2b Adamts10 Adcy2 Aire Ap1g2 Araf1 Arid1a Aurkb Bteb1 Casc3 Cbx4 Ccnt1 Cited4 Ciz1 Comt Cpsf1 Ctbp1 Cxxc1 Dapk1 Ddr1 Dedd Dnaja3 Dnchc1 Dnmt1 Dyrk1a Elf3 Ephb4 Ercc4 Fancc Fkbp5 Furin Fzr1 Gaa Gak Galgt1 Gfm1 Ggcx Gtf3c2 Gtpbp2 H1f0 Hivep1 Hkr3 Hnrpd Hnrpl Inpp5e Irak1 Itpka Lnx1 Lss Ltk Map3k4 Mapk13 Mark2 Mat2a Mmp15 Mrpl15 Mrp…
5	GO:0008152 [3]: metabolism	132	132	69	5470	6958	16.3	10.41	21.07	16.17	1110059F07Rik 2700067D09Rik 3110056O03Rik AI317395 Acad10 Acas2l Acin1 Acvr2b Adamts10 Adcy2 Aire Ap1g2 Araf1 Arid1a Aurkb Bteb1 Casc3 Cat Cbx4 Ccnt1 Cited4 Ciz1 Comt Cpox Cpsf1 Ctbp1 Cxxc1 Dapk1 Ddr1 Dedd Dnaja3 Dnchc1 Dnmt1 Drpla Dyrk1a Elf3 Ephb4 Ercc4 Fancc Fkbp5 Furin Fzr1 Gaa Gak Galgt1 Gfm1 Ggcx Gtf3c2 Gtpbp2 H1f0 Hivep1 Hkr3 Hnrpd Hnrpl Inpp5e Irak1 Itpka Lnx1 Lss Ltbp2 Ltk Map3k4 Mapk13 …
6	GO:0009581 [5]: detection of external stimulus	1	1	200	1366	11062	14.71	10.41	0.0	0.0	Ranbp17
7	GO:0007600 [5]: sensory perception	1	1	200	1356	11072	14.55	10.41	0.0	0.0	Ranbp17
8	GO:0050877 [4]: neurophysiological process	2	2	199	1505	10923	14.52	10.41	0.0	0.0	Comt Ranbp17
9	GO:0050874 [3]: organismal physiological process	10	10	191	2398	10030	14.18	10.41	0.0	0.0	Aire Bteb1 C4 Clec2d Comt Pglyrp1 Pik3r1 Ranbp17 Taf4a Usf2
10	GO:0009605 [4]: response to external stimulus	8	8	193	2164	10264	13.73	10.41	0.0	0.0	Aire Ars2 C4 Clec2d Comt Drpla Pglyrp1 Ranbp17
11	GO:0043283 [4]: biopolymer metabolism	49	49	152	1276	11152	13.44	10.41	18.31	13.64	1110059F07Rik 3110056O03Rik AI317395 Acad10 Acin1 Adamts10 Arid1a Aurkb Casc3 Cbx4 Ciz1 Cpsf1 Dnchc1 Dnmt1 Ercc4 Fancc Furin Gaa H1f0 Hnrpl Lnx1 Mmp15 Nfib Nfic Nfix Pabpn1 Polg Poli Ptpn21 Pum1 Rad1 Rbm8a Rpa1 Sart3 Sf3a1 Sfpq Sfrs14 Sfrs2 Sirt4 Smarcd1 Thop1 Tnrc11 Trit1 Ung Usp19 Usp52 Vars2 Wbp11 Xrcc1
12	GO:0007166 [5]: cell surface receptor linked signal transduction	11	11	190	2291	10137	11.28	10.41	0.0	0.0	Acvr2b Adamts10 Adcy2 Ddr1 Ephb4 Lrp6 Ltbp3 Ltk Ranbp17 Tcf3 Tiam1
13	GO:0006139 [5]: nucleobase, nucleoside, nucleotide and nucleic acid metabolism	69	69	132	2358	10070	10.45	10.41	15.18	10.68	1110059F07Rik 2700067D09Rik Acin1 Adcy2 Aire Arid1a Aurkb Bteb1 Casc3 Cbx4 Ccnt1 Cited4 Ciz1 Cpsf1 Cxxc1 Dedd Dnmt1 Elf3 Ercc4 Fancc Gtf3c2 H1f0 Hivep1 Hkr3 Hnrpd Hnrpl Mta3 Ncoa1 Ncor2 Nfib Nfic Nfix Nr4a1 Pabpn1 Per1 Polg Poli Polr3c Pou2f1 Pum1 Pura Rad1 Rbm8a Rpa1 Rpo1-2 Safb2 Sart3 Sf3a1 Sfpq Sfrs14 Sfrs2 Sin3a Sirt4 Smarcd1 Sox10 Taf4a Tcf3 Tcfap4 Tcfcp2 Tnrc11 Trim27 Trit1 Ung Usf2 Usp52 V…
14	GO:0050896 [3]: response to stimulus	19	19	182	2732	9696	7.98	10.41	0.0	0.0	Aire Ars2 C4 Cat Clec2d Comt Drpla Ercc4 Fancc Pglyrp1 Pik3r1 Poli Rad1 Ranbp17 Syvn1 Tacc3 Txnip Ung Xrcc1
15	GO:0016070 [5]: RNA metabolism	18	18	183	350	12078	5.67	9.31	10.64	6.3	1110059F07Rik Acin1 Casc3 Ciz1 Cpsf1 Hnrpl Pabpn1 Pum1 Rbm8a Sart3 Sf3a1 Sfpq Sfrs14 Sfrs2 Trit1 Usp52 Vars2 Wbp11
16	GO:0006259 [5]: DNA metabolism	19	19	182	402	12026	5.12	8.8	10.06	5.86	Arid1a Aurkb Cbx4 Dnmt1 Ercc4 Fancc H1f0 Nfib Nfic Nfix Polg Poli Rad1 Rpa1 Sirt4 Smarcd1 Tnrc11 Ung Xrcc1
17	GO:0007154 [3]: cell communication	34	34	167	3575	8853	4.83	8.8	0.0	0.0	Acvr2b Adamts10 Adcy2 Araf1 Arhgef1 Arvcf Bteb1 Comt Dapk1 Ddr1 Dnaja3 Ephb4 Farp2 Gps2 Grasp Irak1 Lnx1 Lrp6 Ltbp3 Ltk Ncoa1 Pdcd6ip Per1 Pik3r1 Ranbp17 Rhoq Rohn Scarb1 Scrib Sh2bpsm1 Shrm Tcf3 Thop1 Tiam1
18	GO:0016071 [6]: mRNA metabolism	13	13	188	239	12189	3.53	7.03	8.53	4.44	Acin1 Casc3 Ciz1 Cpsf1 Hnrpl Pabpn1 Pum1 Rbm8a Sf3a1 Sfpq Sfrs14 Sfrs2 Usp52
19	GO:0006468 [8]: protein amino acid phosphorylation	18	18	183	446	11982	2.85	6.28	7.72	3.8	Acad10 Acvr2b Araf1 Aurkb Dapk1 Ddr1 Dyrk1a Ephb4 Gak Irak1 Ltk Map3k4 Mapk13 Mark2 Pik3r1 Rps6kl1 Stk38 Tnk2
20	GO:0006396 [6]: RNA processing	14	14	187	297	12131	2.75	6.16	7.69	3.8	Acin1 Casc3 Ciz1 Cpsf1 Hnrpl Pabpn1 Rbm8a Sart3 Sf3a1 Sfpq Sfrs14 Sfrs2 Trit1 Wbp11
21	GO:0044267 [6]: cellular protein metabolism	53	53	148	2156	10272	2.44	5.83	6.92	3.12	1110059F07Rik 3110056O03Rik AI317395 Acad10 Acvr2b Adamts10 Ap1g2 Araf1 Aurkb Dapk1 Ddr1 Dnaja3 Dnchc1 Dyrk1a Ephb4 Fkbp5 Furin Fzr1 Gak Gfm1 Ggcx Gtpbp2 H1f0 Irak1 Lnx1 Ltk Map3k4 Mapk13 Mark2 Mmp15 Mrpl15 Mrpl49 Mrps12 Mtss1 Ndufaf1 Nedd4l Nktr Pik3r1 Ptpn21 Pum1 Rps6kl1 Sfrs2 Skiv2l St3gal5 St6galnac2 Stk38 Thop1 Tnk2 Trim27 Usp19 Usp48 Usp52 Vars2
22	GO:0044260 [5]: cellular macromolecule metabolism	56	56	145	2323	10105	2.38	5.77	6.83	3.11	1110059F07Rik 3110056O03Rik AI317395 Acad10 Acvr2b Adamts10 Ap1g2 Araf1 Aurkb Dapk1 Ddr1 Dnaja3 Dnchc1 Dyrk1a Ephb4 Fkbp5 Furin Fzr1 Gaa Gak Gfm1 Ggcx Gtpbp2 H1f0 Irak1 Itpka Lnx1 Ltk Map3k4 Mapk13 Mark2 Mmp15 Mrpl15 Mrpl49 Mrps12 Mtss1 Ndufaf1 Nedd4l Nktr Pglyrp1 Pik3r1 Ptpn21 Pum1 Rps6kl1 Sfrs2 Skiv2l St3gal5 St6galnac2 Stk38 Thop1 Tnk2 Trim27 Usp19 Usp48 Usp52 Vars2
23	GO:0019538 [5]: protein metabolism	53	53	148	2177	10251	2.24	5.56	6.7	3.05	1110059F07Rik 3110056O03Rik AI317395 Acad10 Acvr2b Adamts10 Ap1g2 Araf1 Aurkb Dapk1 Ddr1 Dnaja3 Dnchc1 Dyrk1a Ephb4 Fkbp5 Furin Fzr1 Gak Gfm1 Ggcx Gtpbp2 H1f0 Irak1 Lnx1 Ltk Map3k4 Mapk13 Mark2 Mmp15 Mrpl15 Mrpl49 Mrps12 Mtss1 Ndufaf1 Nedd4l Nktr Pik3r1 Ptpn21 Pum1 Rps6kl1 Sfrs2 Skiv2l St3gal5 St6galnac2 Stk38 Thop1 Tnk2 Trim27 Usp19 Usp48 Usp52 Vars2
24	GO:0007165 [4]: signal transduction	31	31	170	3029	9399	2.01	5.33	0.0	0.0	Acvr2b Adamts10 Adcy2 Araf1 Arhgef1 Bteb1 Dapk1 Ddr1 Dnaja3 Ephb4 Farp2 Gps2 Grasp Irak1 Lnx1 Lrp6 Ltbp3 Ltk Ncoa1 Pdcd6ip Per1 Pik3r1 Ranbp17 Rhoq Rohn Scrib Sh2bpsm1 Shrm Tcf3 Thop1 Tiam1
25	GO:0016310 [7]: phosphorylation	18	18	183	492	11936	1.82	5.07	6.63	3.05	Acad10 Acvr2b Araf1 Aurkb Dapk1 Ddr1 Dyrk1a Ephb4 Gak Irak1 Ltk Map3k4 Mapk13 Mark2 Pik3r1 Rps6kl1 Stk38 Tnk2
26	GO:0043170 [4]: macromolecule metabolism	57	57	144	2439	9989	1.81	5.07	6.22	2.77	1110059F07Rik 3110056O03Rik AI317395 Acad10 Acvr2b Adamts10 Ap1g2 Araf1 Aurkb Dapk1 Ddr1 Dnaja3 Dnchc1 Dyrk1a Ephb4 Fkbp5 Furin Fzr1 Gaa Gak Gfm1 Ggcx Gtpbp2 H1f0 Irak1 Itpka Lnx1 Ltk Map3k4 Mapk13 Mark2 Mmp15 Mrpl15 Mrpl49 Mrps12 Mtss1 Ndufaf1 Nedd4l Nktr Pglyrp1 Pik3r1 Ptpn21 Pum1 Rps6kl1 Sfrs2 Skiv2l St3gal5 St6galnac2 Stk38 Thop1 Tnk2 Trim27 Ung Usp19 Usp48 Usp52 Vars2
27	GO:0006397 [7]: mRNA processing	11	11	190	231	12197	1.42	4.69	6.37	2.85	Acin1 Casc3 Ciz1 Cpsf1 Hnrpl Pabpn1 Rbm8a Sf3a1 Sfpq Sfrs14 Sfrs2
28	GO:0006350 [6]: transcription	39	39	162	1572	10856	0.93	4.16	5.38	2.28	2700067D09Rik Aire Bteb1 Cbx4 Ccnt1 Cited4 Cxxc1 Dedd Dnmt1 Elf3 Gtf3c2 Hivep1 Hkr3 Hnrpd Mta3 Ncoa1 Ncor2 Nfib Nfic Nfix Nr4a1 Per1 Polr3c Pou2f1 Pura Rpo1-2 Safb2 Sfrs14 Sin3a Sirt4 Sox10 Taf4a Tcf3 Tcfap4 Tcfcp2 Tnrc11 Trim27 Usf2 Zfp95
29	GO:0006952 [5]: defense response	5	5	196	903	11525	0.87	4.1	0.0	0.0	Aire C4 Clec2d Pglyrp1 Pik3r1
30	GO:0006793 [5]: phosphorus metabolism	19	19	182	592	11836	0.79	4.04	5.51	2.28	Acad10 Acvr2b Araf1 Aurkb Dapk1 Ddr1 Dyrk1a Ephb4 Gak Irak1 Ltk Map3k4 Mapk13 Mark2 Pik3r1 Ptpn21 Rps6kl1 Stk38 Tnk2
31	GO:0006796 [6]: phosphate metabolism	19	19	182	592	11836	0.79	4.04	5.51	2.28	Acad10 Acvr2b Araf1 Aurkb Dapk1 Ddr1 Dyrk1a Ephb4 Gak Irak1 Ltk Map3k4 Mapk13 Mark2 Pik3r1 Ptpn21 Rps6kl1 Stk38 Tnk2
32	GO:0000067 [6]: DNA replication and chromosome cycle	7	7	194	112	12316	0.78	4.04	5.84	2.44	2810406C15Rik Nfib Nfic Nfix Polg Poli Rpa1
33	GO:0006464 [7]: protein modification	29	29	172	1087	11341	0.62	3.84	5.16	2.09	Acad10 Acvr2b Araf1 Aurkb Dapk1 Ddr1 Dyrk1a Ephb4 Fzr1 Gak Ggcx Irak1 Lnx1 Ltk Map3k4 Mapk13 Mark2 Nedd4l Pik3r1 Ptpn21 Rps6kl1 St3gal5 St6galnac2 Stk38 Tnk2 Trim27 Usp19 Usp48 Usp52
34	GO:0008380 [7]: RNA splicing	9	9	192	188	12240	0.49	3.73	5.45	2.28	Acin1 Ciz1 Hnrpl Rbm8a Sf3a1 Sfpq Sfrs14 Sfrs2 Wbp11
35	GO:0006260 [6]: DNA replication	6	6	195	88	12340	0.48	3.73	5.56	2.28	Nfib Nfic Nfix Polg Poli Rpa1
36	GO:0051169 [6]: nuclear transport	5	5	196	63	12365	0.28	3.52	5.4	2.28	Casc3 Ranbp17 Rbm8a Tacc3 Tnpo2
37	GO:0007582 [2]: physiological process	176	176	25	10099	2329	0.02	0.0	4.45	1.87	1110059F07Rik 1200007D18Rik 2700067D09Rik 2810406C15Rik 3110056O03Rik 5930412E23Rik AI317395 Abcb6 Acad10 Acas2l Acin1 Acvr2b Adamts10 Adcy2 Aire Ap1g2 Apbb3 Aqp5 Araf1 Arid1a Ars2 Atp1b1 Aurkb Bat3 Bteb1 C4 Cacna1d Cacnb3 Casc3 Cat Cbx4 Ccnl2 Ccnt1 Cited4 Ciz1 Clcn2 Clec2d Comt Cpox Cpsf1 Cry1 Ctbp1 Cxxc1 Dapk1 Ddr1 Dedd Dnaja3 Dnchc1 Dnmt1 Drpla Dyrk1a Elf3 Ephb4 Ercc4 Fancc Fkbp5 Furin Fzr1 Ga…
38	GO:0045449 [6]: regulation of transcription	36	36	165	1519	10909	-0.04	0.0	4.35	1.87	2700067D09Rik Aire Bteb1 Cbx4 Ccnt1 Cited4 Cxxc1 Dedd Dnmt1 Elf3 Hivep1 Hkr3 Hnrpd Mta3 Ncoa1 Ncor2 Nfib Nfic Nfix Nr4a1 Per1 Pou2f1 Pura Safb2 Sfrs14 Sin3a Sirt4 Sox10 Taf4a Tcf3 Tcfap4 Tcfcp2 Tnrc11 Trim27 Usf2 Zfp95
39	GO:0019219 [5]: regulation of nucleobase, nucleoside, nucleotide and nucleic acid metabolism	36	36	165	1526	10902	-0.09	0.0	4.29	1.87	2700067D09Rik Aire Bteb1 Cbx4 Ccnt1 Cited4 Cxxc1 Dedd Dnmt1 Elf3 Hivep1 Hkr3 Hnrpd Mta3 Ncoa1 Ncor2 Nfib Nfic Nfix Nr4a1 Per1 Pou2f1 Pura Safb2 Sfrs14 Sin3a Sirt4 Sox10 Taf4a Tcf3 Tcfap4 Tcfcp2 Tnrc11 Trim27 Usf2 Zfp95
40	GO:0006355 [7]: regulation of transcription, DNA-dependent	35	35	166	1493	10935	-0.27	0.0	4.11	1.87	2700067D09Rik Aire Bteb1 Cbx4 Ccnt1 Cxxc1 Dedd Dnmt1 Elf3 Hivep1 Hkr3 Hnrpd Mta3 Ncoa1 Ncor2 Nfib Nfic Nfix Nr4a1 Per1 Pou2f1 Pura Safb2 Sfrs14 Sin3a Sirt4 Sox10 Taf4a Tcf3 Tcfap4 Tcfcp2 Tnrc11 Trim27 Usf2 Zfp95
41	GO:0019222 [4]: regulation of metabolism	38	38	163	1657	10771	-0.27	0.0	4.06	1.86	2700067D09Rik Aire Bteb1 Cbx4 Ccnt1 Cited4 Cxxc1 Dedd Dnmt1 Elf3 Hivep1 Hkr3 Hnrpd Mta3 Ncoa1 Ncor2 Nfib Nfic Nfix Nr4a1 Per1 Pou2f1 Pum1 Pura Safb2 Sfrs14 Sin3a Sirt4 Skiv2l Sox10 Taf4a Tcf3 Tcfap4 Tcfcp2 Tnrc11 Trim27 Usf2 Zfp95
42	GO:0006913 [6]: nucleocytoplasmic transport	5	5	196	75	12353	-0.36	0.0	4.72	1.87	Casc3 Ranbp17 Rbm8a Tacc3 Tnpo2
43	GO:0006351 [7]: transcription, DNA-dependent	35	35	166	1520	10908	-0.48	0.0	3.86	1.69	2700067D09Rik Aire Bteb1 Cbx4 Ccnt1 Cxxc1 Dedd Dnmt1 Elf3 Hivep1 Hkr3 Hnrpd Mta3 Ncoa1 Ncor2 Nfib Nfic Nfix Nr4a1 Per1 Pou2f1 Pura Safb2 Sfrs14 Sin3a Sirt4 Sox10 Taf4a Tcf3 Tcfap4 Tcfcp2 Tnrc11 Trim27 Usf2 Zfp95
44	GO:0000375 [8]: RNA splicing, via transesterification reactions	8	8	193	185	12243	-0.51	0.0	4.41	1.87	Acin1 Ciz1 Hnrpl Rbm8a Sf3a1 Sfpq Sfrs14 Sfrs2
45	GO:0000377 [9]: RNA splicing, via transesterification reactions with bulged adenosine as nucleophile	8	8	193	185	12243	-0.51	0.0	4.41	1.87	Acin1 Ciz1 Hnrpl Rbm8a Sf3a1 Sfpq Sfrs14 Sfrs2
46	GO:0000398 [8]: nuclear mRNA splicing, via spliceosome	8	8	193	185	12243	-0.51	0.0	4.41	1.87	Acin1 Ciz1 Hnrpl Rbm8a Sf3a1 Sfpq Sfrs14 Sfrs2
47	GO:0007049 [5]: cell cycle	16	16	185	542	11886	-0.55	0.0	4.1	1.87	2810406C15Rik Araf1 Aurkb Ccnl2 Ccnt1 Fzr1 Gak Gps2 Mapk13 Nfib Nfic Nfix Polg Poli Rpa1 Tacc3
48	GO:0009987 [2]: cellular process	178	178	23	10361	2067	-0.75	0.0	3.62	1.54	1110059F07Rik 1200007D18Rik 2700067D09Rik 2810406C15Rik 3110056O03Rik 5930412E23Rik AI317395 Abcb6 Acad10 Acas2l Acin1 Acvr2b Adamts10 Adcy2 Aire Ap1g2 Apbb3 Aqp5 Araf1 Arhgef1 Arid1a Arvcf Atp1b1 Aurkb Bat3 Bteb1 Cacna1d Cacnb3 Casc3 Cat Cbx4 Ccnl2 Ccnt1 Cited4 Ciz1 Clcn2 Clec2d Comt Cpox Cpsf1 Ctbp1 Cxxc1 Dapk1 Ddr1 Dedd Dnaja3 Dnchc1 Dnmt1 Drpla Dyrk1a Elf3 Ephb4 Ercc4 Fancc Farp2 Fkbp5 Furin …
49	GO:0009607 [4]: response to biotic stimulus	8	8	193	986	11442	-0.78	0.0	0.01	0.0	Aire C4 Cat Clec2d Pglyrp1 Pik3r1 Syvn1 Txnip
50	GO:0050789 [2]: regulation of biological process	47	47	154	2244	10184	-0.82	0.0	3.35	1.53	2700067D09Rik Adcy2 Aire Apbb3 Aurkb Bat3 Bteb1 Cbx4 Ccnt1 Cited4 Clec2d Cxxc1 Dedd Dnmt1 Elf3 Gdi1 Hivep1 Hkr3 Hnrpd Mta3 Ncoa1 Ncor2 Nfib Nfic Nfix Nr4a1 Per1 Pik3r1 Pou2f1 Pum1 Pura Safb2 Sfrs14 Sin3a Sirt4 Skiv2l Sox10 Tacc3 Taf4a Tcf3 Tcfap4 Tcfcp2 Tiam1 Tnrc11 Trim27 Usf2 Zfp95
51	GO:0050791 [3]: regulation of physiological process	43	43	158	2017	10411	-0.83	0.0	3.38	1.53	2700067D09Rik Aire Apbb3 Bat3 Bteb1 Cbx4 Ccnt1 Cited4 Clec2d Cxxc1 Dedd Dnmt1 Elf3 Hivep1 Hkr3 Hnrpd Mta3 Ncoa1 Ncor2 Nfib Nfic Nfix Nr4a1 Per1 Pik3r1 Pou2f1 Pum1 Pura Safb2 Sfrs14 Sin3a Sirt4 Skiv2l Sox10 Tacc3 Taf4a Tcf3 Tcfap4 Tcfcp2 Tnrc11 Trim27 Usf2 Zfp95
52	GO:0006281 [6]: DNA repair	6	6	195	122	12306	-0.88	0.0	4.1	1.87	Ercc4 Fancc Poli Rad1 Ung Xrcc1
53	GO:0000059 [8]: protein-nucleus import, docking	2	2	199	10	12418	-1.04	0.0	4.2	1.87	Ranbp17 Tnpo2
54	GO:0016265 [3]: death	12	12	189	393	12035	-1.15	0.0	3.55	1.54	Acin1 Apbb3 Bat3 Clec2d Dapk1 Dedd Dnaja3 Nr4a1 Pdcd6ip Pglyrp1 Pik3r1 Polg
55	GO:0017187 [9]: peptidyl-glutamic acid carboxylation	1	1	200	0	12428	-1.15	0.0	4.14	1.87	Ggcx
56	GO:0018200 [9]: peptidyl-glutamic acid modification	1	1	200	0	12428	-1.15	0.0	4.14	1.87	Ggcx
57	GO:0018214 [8]: protein amino acid carboxylation	1	1	200	0	12428	-1.15	0.0	4.14	1.87	Ggcx
58	GO:0042787 [10]: protein ubiquitination during ubiquitin-dependent protein catabolism	1	1	200	0	12428	-1.15	0.0	4.14	1.87	Lnx1
59	GO:0042994 [7]: cytoplasmic sequestering of transcription factor	1	1	200	0	12428	-1.15	0.0	4.14	1.87	Tacc3
60	GO:0046500 [6]: S-adenosylmethionine metabolism	1	1	200	0	12428	-1.15	0.0	4.14	1.87	Mat2a
61	GO:0048318 [4]: axial mesoderm development	1	1	200	0	12428	-1.15	0.0	4.14	1.87	Tcf3
62	GO:0048319 [5]: axial mesoderm morphogenesis	1	1	200	0	12428	-1.15	0.0	4.14	1.87	Tcf3
63	GO:0050847 [8]: progesterone receptor signaling pathway	1	1	200	0	12428	-1.15	0.0	4.14	1.87	Bteb1
64	GO:0051220 [6]: cytoplasmic sequestering of protein	1	1	200	0	12428	-1.15	0.0	4.14	1.87	Tacc3
65	GO:0051223 [6]: regulation of protein transport	1	1	200	0	12428	-1.15	0.0	4.14	1.87	Tacc3
66	GO:0051224 [7]: negative regulation of protein transport	1	1	200	0	12428	-1.15	0.0	4.14	1.87	Tacc3
67	GO:0000289 [9]: poly(A) tail shortening	1	1	200	0	12428	-1.15	0.0	4.14	1.87	Usp52
68	GO:0000291 [8]: mRNA catabolism, exonucleolytic	1	1	200	0	12428	-1.15	0.0	4.14	1.87	Usp52
69	GO:0000294 [8]: mRNA catabolism, endonucleolytic cleavage-dependent decay	1	1	200	0	12428	-1.15	0.0	4.14	1.87	Usp52
70	GO:0005980 [9]: glycogen catabolism	1	1	200	0	12428	-1.15	0.0	4.14	1.87	Gaa
71	GO:0006438 [9]: valyl-tRNA aminoacylation	1	1	200	0	12428	-1.15	0.0	4.14	1.87	Vars2
72	GO:0006556 [6]: S-adenosylmethionine biosynthesis	1	1	200	0	12428	-1.15	0.0	4.14	1.87	Mat2a
73	GO:0006844 [6]: acyl carnitine transport	1	1	200	0	12428	-1.15	0.0	4.14	1.87	Slc25a29
74	GO:0007522 [6]: visceral muscle development	1	1	200	0	12428	-1.15	0.0	4.14	1.87	Myh6
75	GO:0009251 [8]: glucan catabolism	1	1	200	0	12428	-1.15	0.0	4.14	1.87	Gaa
76	GO:0009404 [5]: toxin metabolism	1	1	200	0	12428	-1.15	0.0	4.14	1.87	Drpla
77	GO:0006955 [4]: immune response	5	5	196	707	11721	-1.19	0.0	0.01	0.0	Aire C4 Clec2d Pglyrp1 Pik3r1
78	GO:0006915 [6]: apoptosis	11	11	190	351	12077	-1.22	0.0	3.5	1.54	Acin1 Apbb3 Bat3 Clec2d Dapk1 Dedd Dnaja3 Nr4a1 Pdcd6ip Pglyrp1 Pik3r1
79	GO:0007242 [5]: intracellular signaling cascade	17	17	184	654	11774	-1.29	0.0	3.24	1.5	Adcy2 Araf1 Arhgef1 Bteb1 Dnaja3 Farp2 Gps2 Grasp Lnx1 Pik3r1 Rhoq Rohn Scrib Sh2bpsm1 Shrm Thop1 Tiam1
80	GO:0012501 [5]: programmed cell death	11	11	190	357	12071	-1.32	0.0	3.4	1.53	Acin1 Apbb3 Bat3 Clec2d Dapk1 Dedd Dnaja3 Nr4a1 Pdcd6ip Pglyrp1 Pik3r1
81	GO:0007005 [6]: mitochondrion organization and biogenesis	2	2	199	12	12416	-1.33	0.0	3.9	1.71	Mfn1 Mrpl15
82	GO:0050876 [4]: reproductive physiological process	3	3	198	35	12393	-1.35	0.0	3.8	1.65	Bteb1 Taf4a Usf2
83	GO:0046907 [5]: intracellular transport	13	13	188	461	11967	-1.4	0.0	3.22	1.5	5930412E23Rik AI317395 Ap1g2 Casc3 Dnchc1 Gga1 Grasp Hgs Ranbp17 Rbm8a Slc35a3 Tacc3 Tnpo2
84	GO:0048511 [3]: rhythmic process	3	3	198	36	12392	-1.4	0.0	3.74	1.59	Cry1 Per1 Taf4a
85	GO:0008283 [4]: cell proliferation	18	18	183	720	11708	-1.42	0.0	3.06	1.5	2810406C15Rik Araf1 Aurkb Ccnl2 Ccnt1 Fzr1 Gak Gps2 Ifrd2 Mapk13 Nfib Nfic Nfix Polg Poli Pura Rpa1 Tacc3
86	GO:0009952 [4]: anterior/posterior pattern formation	3	3	198	37	12391	-1.47	0.0	3.67	1.54	Acvr2b Lrp6 Tcf3
87	GO:0006974 [5]: response to DNA damage stimulus	6	6	195	143	12285	-1.48	0.0	3.45	1.54	Ercc4 Fancc Poli Rad1 Ung Xrcc1
88	GO:0009613 [5]: response to pest, pathogen or parasite	3	3	198	513	11915	-1.52	0.0	0.01	0.0	Aire C4 Clec2d
89	GO:0040029 [3]: regulation of gene expression, epigenetic	3	3	198	39	12389	-1.59	0.0	3.54	1.54	Aurkb Dnmt1 Sirt4
90	GO:0009611 [5]: response to wounding	1	1	200	331	12097	-1.6	0.0	0.0	0.0	Clec2d
91	GO:0009719 [4]: response to endogenous stimulus	6	6	195	148	12280	-1.6	0.0	3.31	1.52	Ercc4 Fancc Poli Rad1 Ung Xrcc1
92	GO:0043037 [7]: translation	6	6	195	148	12280	-1.6	0.0	3.31	1.52	1110059F07Rik Gfm1 Gtpbp2 Pum1 Skiv2l Vars2
93	GO:0006886 [6]: intracellular protein transport	10	10	191	334	12094	-1.67	0.0	3.02	1.47	5930412E23Rik AI317395 Ap1g2 Gga1 Grasp Hgs Ranbp17 Slc35a3 Tacc3 Tnpo2
94	GO:0006289 [7]: nucleotide-excision repair	2	2	199	15	12413	-1.68	0.0	3.53	1.54	Ercc4 Fancc
95	GO:0008219 [4]: cell death	11	11	190	387	12041	-1.72	0.0	2.93	1.39	Acin1 Apbb3 Bat3 Clec2d Dapk1 Dedd Dnaja3 Nr4a1 Pdcd6ip Pglyrp1 Pik3r1
96	GO:0044265 [6]: cellular macromolecule catabolism	14	14	187	542	11886	-1.73	0.0	2.8	1.38	3110056O03Rik AI317395 Acad10 Adamts10 Dnchc1 Furin Gaa Lnx1 Mmp15 Pglyrp1 Ptpn21 Thop1 Usp19 Usp52
97	GO:0051170 [7]: nuclear import	3	3	198	42	12386	-1.76	0.0	3.36	1.53	Ranbp17 Tacc3 Tnpo2
98	GO:0006606 [7]: protein-nucleus import	3	3	198	42	12386	-1.76	0.0	3.36	1.53	Ranbp17 Tacc3 Tnpo2
99	GO:0051028 [7]: mRNA transport	2	2	199	16	12412	-1.78	0.0	3.42	1.54	Casc3 Rbm8a
100	GO:0006406 [8]: mRNA-nucleus export	2	2	199	16	12412	-1.78	0.0	3.42	1.54	Casc3 Rbm8a
101	GO:0030259 [7]: lipid glycosylation	1	1	200	1	12427	-1.83	0.0	3.46	1.54	Galgt1
102	GO:0030518 [7]: steroid hormone receptor signaling pathway	1	1	200	1	12427	-1.83	0.0	3.46	1.54	Bteb1
103	GO:0042270 [10]: protection from natural killer cell mediated cytotoxicity	1	1	200	1	12427	-1.83	0.0	3.46	1.54	Clec2d
104	GO:0042992 [9]: negative regulation of transcription factor-nucleus import	1	1	200	1	12427	-1.83	0.0	3.46	1.54	Tacc3
105	GO:0045185 [5]: maintenance of protein localization	1	1	200	1	12427	-1.83	0.0	3.46	1.54	Tacc3
106	GO:0048284 [6]: organelle fusion	1	1	200	1	12427	-1.83	0.0	3.46	1.54	Mfn1
107	GO:0000288 [8]: mRNA catabolism, deadenylylation-dependent decay	1	1	200	1	12427	-1.83	0.0	3.46	1.54	Usp52
108	GO:0006428 [9]: isoleucyl-tRNA aminoacylation	1	1	200	1	12427	-1.83	0.0	3.46	1.54	1110059F07Rik
109	GO:0008053 [7]: mitochondrial fusion	1	1	200	1	12427	-1.83	0.0	3.46	1.54	Mfn1
110	GO:0008298 [5]: intracellular mRNA localization	1	1	200	1	12427	-1.83	0.0	3.46	1.54	Casc3
111	GO:0007623 [4]: circadian rhythm	2	2	199	17	12411	-1.87	0.0	3.32	1.52	Cry1 Per1
112	GO:0009057 [5]: macromolecule catabolism	14	14	187	560	11868	-1.9	0.0	2.6	1.26	3110056O03Rik AI317395 Acad10 Adamts10 Dnchc1 Furin Gaa Lnx1 Mmp15 Pglyrp1 Ptpn21 Thop1 Usp19 Usp52
113	GO:0017038 [6]: protein import	3	3	198	46	12382	-1.95	0.0	3.15	1.5	Ranbp17 Tacc3 Tnpo2
114	GO:0043207 [5]: response to external biotic stimulus	4	4	197	548	11880	-1.96	0.0	0.02	0.0	Aire C4 Clec2d Pglyrp1
115	GO:0015031 [5]: protein transport	12	12	189	474	11954	-2.09	0.0	2.43	1.18	5930412E23Rik AI317395 Ap1g2 Gdi1 Gga1 Grasp Hgs Kdelr1 Ranbp17 Slc35a3 Tacc3 Tnpo2
116	GO:0007167 [6]: enzyme linked receptor protein signaling pathway	6	6	195	172	12256	-2.1	0.0	2.73	1.36	Acvr2b Ddr1 Ephb4 Ltbp3 Ltk Tiam1
117	GO:0045184 [5]: establishment of protein localization	12	12	189	478	11950	-2.13	0.0	2.39	1.18	5930412E23Rik AI317395 Ap1g2 Gdi1 Gga1 Grasp Hgs Kdelr1 Ranbp17 Slc35a3 Tacc3 Tnpo2
118	GO:0044248 [5]: cellular catabolism	15	15	186	651	11777	-2.19	0.0	2.2	1.07	3110056O03Rik AI317395 Acad10 Adamts10 Comt Dnchc1 Furin Gaa Lnx1 Mmp15 Pglyrp1 Ptpn21 Thop1 Usp19 Usp52
119	GO:0030522 [6]: intracellular receptor-mediated signaling pathway	1	1	200	2	12426	-2.23	0.0	3.06	1.5	Bteb1
120	GO:0042074 [6]: cell migration during gastrulation	1	1	200	2	12426	-2.23	0.0	3.06	1.5	Lrp6
121	GO:0042420 [7]: dopamine catabolism	1	1	200	2	12426	-2.23	0.0	3.06	1.5	Comt
122	GO:0042424 [8]: catecholamine catabolism	1	1	200	2	12426	-2.23	0.0	3.06	1.5	Comt
123	GO:0043154 [8]: negative regulation of caspase activation	1	1	200	2	12426	-2.23	0.0	3.06	1.5	Nr4a1
124	GO:0044247 [7]: cellular polysaccharide catabolism	1	1	200	2	12426	-2.23	0.0	3.06	1.5	Gaa
125	GO:0046685 [8]: response to arsenic	1	1	200	2	12426	-2.23	0.0	3.06	1.5	Ars2
126	GO:0048013 [8]: ephrin receptor signaling pathway	1	1	200	2	12426	-2.23	0.0	3.06	1.5	Tiam1
127	GO:0051181 [5]: cofactor transport	1	1	200	2	12426	-2.23	0.0	3.06	1.5	Slc25a29
128	GO:0051235 [4]: maintenance of localization	1	1	200	2	12426	-2.23	0.0	3.06	1.5	Tacc3
129	GO:0000002 [7]: mitochondrial genome maintenance	1	1	200	2	12426	-2.23	0.0	3.06	1.5	Mrpl15
130	GO:0000012 [7]: single strand break repair	1	1	200	2	12426	-2.23	0.0	3.06	1.5	Xrcc1
131	GO:0000272 [6]: polysaccharide catabolism	1	1	200	2	12426	-2.23	0.0	3.06	1.5	Gaa
132	GO:0000578 [5]: embryonic axis specification	1	1	200	2	12426	-2.23	0.0	3.06	1.5	Tcf3
133	GO:0001719 [9]: inhibition of caspase activation	1	1	200	2	12426	-2.23	0.0	3.06	1.5	Nr4a1
134	GO:0007350 [4]: blastoderm segmentation	1	1	200	2	12426	-2.23	0.0	3.06	1.5	Tcf3
135	GO:0007351 [5]: regional subdivision	1	1	200	2	12426	-2.23	0.0	3.06	1.5	Tcf3
136	GO:0008595 [6]: determination of anterior/posterior axis, embryo	1	1	200	2	12426	-2.23	0.0	3.06	1.5	Tcf3
137	GO:0009253 [8]: peptidoglycan catabolism	1	1	200	2	12426	-2.23	0.0	3.06	1.5	Pglyrp1
138	GO:0007275 [2]: development	31	31	170	1607	10821	-2.23	0.0	1.75	0.96	Acvr2b Aurkb Azi1 Bteb1 Clec2d Cpox Dctn1 Dnmt1 Elf3 Fancc Farp2 Ifrd2 Lrp6 Ltbp3 Mfn1 Myh6 Nfib Nfic Pik3r1 Polg Pura Rhoq Scrib Sh2bpsm1 Shrm Sirt4 Sox10 Tacc3 Taf4a Tcf3 Tiam1
139	GO:0007169 [7]: transmembrane receptor protein tyrosine kinase signaling pathway	4	4	197	91	12337	-2.24	0.0	2.73	1.36	Ddr1 Ephb4 Ltk Tiam1
140	GO:0006405 [7]: RNA-nucleus export	2	2	199	22	12406	-2.27	0.0	2.89	1.38	Casc3 Rbm8a
141	GO:0007266 [7]: Rho protein signal transduction	2	2	199	22	12406	-2.27	0.0	2.89	1.38	Arhgef1 Rohn
142	GO:0008104 [4]: protein localization	12	12	189	497	11931	-2.29	0.0	2.18	1.06	5930412E23Rik AI317395 Ap1g2 Gdi1 Gga1 Grasp Hgs Kdelr1 Ranbp17 Slc35a3 Tacc3 Tnpo2
143	GO:0019748 [4]: secondary metabolism	2	2	199	23	12405	-2.35	0.0	2.82	1.38	Cpox Drpla
144	GO:0050657 [6]: nucleic acid transport	2	2	199	23	12405	-2.35	0.0	2.82	1.38	Casc3 Rbm8a
145	GO:0050658 [6]: RNA transport	2	2	199	23	12405	-2.35	0.0	2.82	1.38	Casc3 Rbm8a
146	GO:0051236 [5]: establishment of RNA localization	2	2	199	23	12405	-2.35	0.0	2.82	1.38	Casc3 Rbm8a
147	GO:0006305 [7]: DNA alkylation	2	2	199	23	12405	-2.35	0.0	2.82	1.38	Aurkb Dnmt1
148	GO:0006306 [4]: DNA methylation	2	2	199	23	12405	-2.35	0.0	2.82	1.38	Aurkb Dnmt1
149	GO:0043285 [5]: biopolymer catabolism	12	12	189	505	11923	-2.36	0.0	2.1	1.03	3110056O03Rik AI317395 Acad10 Adamts10 Dnchc1 Furin Gaa Lnx1 Mmp15 Ptpn21 Thop1 Usp19
150	GO:0006605 [7]: protein targeting	6	6	195	189	12239	-2.39	0.0	2.39	1.18	5930412E23Rik AI317395 Ranbp17 Slc35a3 Tacc3 Tnpo2
151	GO:0006403 [4]: RNA localization	2	2	199	24	12404	-2.4	0.0	2.75	1.36	Casc3 Rbm8a
152	GO:0007264 [6]: small GTPase mediated signal transduction	6	6	195	190	12238	-2.41	0.0	2.37	1.17	Arhgef1 Dnaja3 Farp2 Rhoq Rohn Tiam1
153	GO:0006979 [5]: response to oxidative stress	2	2	199	25	12403	-2.47	0.0	2.68	1.32	Cat Txnip
154	GO:0006412 [6]: protein biosynthesis	11	11	190	465	11963	-2.49	0.0	1.98	0.99	1110059F07Rik Gfm1 Gtpbp2 Mrpl15 Mrpl49 Mrps12 Pum1 Skiv2l St3gal5 St6galnac2 Vars2
155	GO:0010035 [7]: response to inorganic substance	1	1	200	3	12425	-2.49	0.0	2.78	1.38	Ars2
156	GO:0016322 [6]: neuronal remodeling	1	1	200	3	12425	-2.49	0.0	2.78	1.38	Farp2
157	GO:0042733 [7]: embryonic digit morphogenesis	1	1	200	3	12425	-2.49	0.0	2.78	1.38	Lrp6
158	GO:0042990 [8]: regulation of transcription factor-nucleus import	1	1	200	3	12425	-2.49	0.0	2.78	1.38	Tacc3
159	GO:0042991 [8]: transcription factor-nucleus import	1	1	200	3	12425	-2.49	0.0	2.78	1.38	Tacc3
160	GO:0045671 [8]: negative regulation of osteoclast differentiation	1	1	200	3	12425	-2.49	0.0	2.78	1.38	Clec2d
161	GO:0045953 [9]: negative regulation of natural killer cell mediated cytotoxicity	1	1	200	3	12425	-2.49	0.0	2.78	1.38	Clec2d
162	GO:0000270 [7]: peptidoglycan metabolism	1	1	200	3	12425	-2.49	0.0	2.78	1.38	Pglyrp1
163	GO:0001911 [8]: negative regulation of immune cell mediated cytotoxicity	1	1	200	3	12425	-2.49	0.0	2.78	1.38	Clec2d
164	GO:0007155 [4]: cell adhesion	4	4	197	478	11950	-2.55	0.0	0.05	0.01	Arvcf Ddr1 Farp2 Scarb1
165	GO:0042981 [6]: regulation of apoptosis	6	6	195	201	12227	-2.57	0.0	2.18	1.06	Apbb3 Bat3 Clec2d Dedd Nr4a1 Pik3r1
166	GO:0006325 [7]: establishment and/or maintenance of chromatin architecture	5	5	196	152	12276	-2.58	0.0	2.25	1.1	Arid1a Cbx4 H1f0 Sirt4 Smarcd1
167	GO:0015931 [5]: nucleobase, nucleoside, nucleotide and nucleic acid transport	2	2	199	27	12401	-2.59	0.0	2.56	1.26	Casc3 Rbm8a
168	GO:0006304 [6]: DNA modification	2	2	199	27	12401	-2.59	0.0	2.56	1.26	Aurkb Dnmt1
169	GO:0043067 [5]: regulation of programmed cell death	6	6	195	204	12224	-2.61	0.0	2.13	1.05	Apbb3 Bat3 Clec2d Dedd Nr4a1 Pik3r1
170	GO:0043066 [7]: negative regulation of apoptosis	3	3	198	64	12364	-2.62	0.0	2.4	1.18	Apbb3 Nr4a1 Pik3r1
171	GO:0044257 [7]: cellular protein catabolism	11	11	190	485	11943	-2.63	0.0	1.78	0.96	3110056O03Rik AI317395 Acad10 Adamts10 Dnchc1 Furin Lnx1 Mmp15 Ptpn21 Thop1 Usp19
172	GO:0006508 [8]: proteolysis and peptidolysis	11	11	190	485	11943	-2.63	0.0	1.78	0.96	3110056O03Rik AI317395 Acad10 Adamts10 Dnchc1 Furin Lnx1 Mmp15 Ptpn21 Thop1 Usp19
173	GO:0051168 [7]: nuclear export	2	2	199	28	12400	-2.63	0.0	2.5	1.21	Casc3 Rbm8a
174	GO:0009056 [4]: catabolism	15	15	186	728	11700	-2.64	0.0	1.59	0.9	3110056O03Rik AI317395 Acad10 Adamts10 Comt Dnchc1 Furin Gaa Lnx1 Mmp15 Pglyrp1 Ptpn21 Thop1 Usp19 Usp52
175	GO:0043069 [6]: negative regulation of programmed cell death	3	3	198	65	12363	-2.65	0.0	2.36	1.17	Apbb3 Nr4a1 Pik3r1
176	GO:0042267 [7]: natural killer cell mediated cytotoxicity	1	1	200	4	12424	-2.7	0.0	2.56	1.26	Clec2d
177	GO:0042269 [8]: regulation of natural killer cell mediated cytotoxicity	1	1	200	4	12424	-2.7	0.0	2.56	1.26	Clec2d
178	GO:0042306 [7]: regulation of protein-nucleus import	1	1	200	4	12424	-2.7	0.0	2.56	1.26	Tacc3
179	GO:0042417 [6]: dopamine metabolism	1	1	200	4	12424	-2.7	0.0	2.56	1.26	Comt
180	GO:0045656 [7]: negative regulation of monocyte differentiation	1	1	200	4	12424	-2.7	0.0	2.56	1.26	Clec2d
181	GO:0050772 [6]: positive regulation of axonogenesis	1	1	200	4	12424	-2.7	0.0	2.56	1.26	Tiam1
182	GO:0007566 [3]: embryo implantation	1	1	200	4	12424	-2.7	0.0	2.56	1.26	Bteb1
183	GO:0006323 [6]: DNA packaging	5	5	196	161	12267	-2.71	0.0	2.07	1.01	Arid1a Cbx4 H1f0 Sirt4 Smarcd1
184	GO:0006399 [6]: tRNA metabolism	3	3	198	68	12360	-2.73	0.0	2.27	1.1	1110059F07Rik Trit1 Vars2
185	GO:0030163 [6]: protein catabolism	11	11	190	503	11925	-2.73	0.0	1.62	0.92	3110056O03Rik AI317395 Acad10 Adamts10 Dnchc1 Furin Lnx1 Mmp15 Ptpn21 Thop1 Usp19
186	GO:0006810 [4]: transport	30	30	171	1823	10605	-2.75	0.0	0.71	0.41	1200007D18Rik 5930412E23Rik AI317395 Abcb6 Ap1g2 Aqp5 Atp1b1 Bat3 Cacna1d Cacnb3 Casc3 Clcn2 Dnchc1 Gdi1 Gga1 Grasp Hgs Kdelr1 Lrp6 Mpst Ranbp17 Rbm8a Slc16a2 Slc25a15 Slc25a29 Slc35a3 Stxbp6 Tacc3 Tnpo2 Trf
187	GO:0051234 [4]: establishment of localization	30	30	171	1826	10602	-2.75	0.0	0.71	0.41	1200007D18Rik 5930412E23Rik AI317395 Abcb6 Ap1g2 Aqp5 Atp1b1 Bat3 Cacna1d Cacnb3 Casc3 Clcn2 Dnchc1 Gdi1 Gga1 Grasp Hgs Kdelr1 Lrp6 Mpst Ranbp17 Rbm8a Slc16a2 Slc25a15 Slc25a29 Slc35a3 Stxbp6 Tacc3 Tnpo2 Trf
188	GO:0051179 [3]: localization	30	30	171	1843	10585	-2.76	0.0	0.66	0.38	1200007D18Rik 5930412E23Rik AI317395 Abcb6 Ap1g2 Aqp5 Atp1b1 Bat3 Cacna1d Cacnb3 Casc3 Clcn2 Dnchc1 Gdi1 Gga1 Grasp Hgs Kdelr1 Lrp6 Mpst Ranbp17 Rbm8a Slc16a2 Slc25a15 Slc25a29 Slc35a3 Stxbp6 Tacc3 Tnpo2 Trf
189	GO:0043118 [4]: negative regulation of physiological process	7	7	194	272	12156	-2.77	0.0	1.85	0.96	Apbb3 Nr4a1 Pik3r1 Pou2f1 Sin3a Sirt4 Tacc3
190	GO:0008652 [7]: amino acid biosynthesis	2	2	199	31	12397	-2.78	0.0	2.34	1.15	Ctbp1 Mat2a
191	GO:0009058 [4]: biosynthesis	16	16	185	830	11598	-2.78	0.0	1.3	0.73	1110059F07Rik Adcy2 Cpox Ctbp1 Gfm1 Gtpbp2 Mat2a Mrpl15 Mrpl49 Mrps12 Pcyt2 Pum1 Skiv2l St3gal5 St6galnac2 Vars2
192	GO:0009059 [5]: macromolecule biosynthesis	11	11	190	518	11910	-2.82	0.0	1.5	0.86	1110059F07Rik Gfm1 Gtpbp2 Mrpl15 Mrpl49 Mrps12 Pum1 Skiv2l St3gal5 St6galnac2 Vars2
193	GO:0009948 [5]: anterior/posterior axis specification	1	1	200	5	12423	-2.86	0.0	2.39	1.18	Tcf3
194	GO:0030048 [8]: actin filament-based movement	1	1	200	5	12423	-2.86	0.0	2.39	1.18	Myh14
195	GO:0050769 [5]: positive regulation of neurogenesis	1	1	200	5	12423	-2.86	0.0	2.39	1.18	Tiam1
196	GO:0001541 [5]: ovarian follicle development	1	1	200	5	12423	-2.86	0.0	2.39	1.18	Taf4a
197	GO:0006020 [8]: myo-inositol metabolism	1	1	200	5	12423	-2.86	0.0	2.39	1.18	Itpka
198	GO:0006085 [8]: acetyl-CoA biosynthesis	1	1	200	5	12423	-2.86	0.0	2.39	1.18	Acas2l
199	GO:0006378 [8]: mRNA polyadenylylation	1	1	200	5	12423	-2.86	0.0	2.39	1.18	Pabpn1
200	GO:0006518 [5]: peptide metabolism	1	1	200	5	12423	-2.86	0.0	2.39	1.18	Thop1
201	GO:0006564 [9]: L-serine biosynthesis	1	1	200	5	12423	-2.86	0.0	2.39	1.18	Ctbp1
202	GO:0044249 [5]: cellular biosynthesis	15	15	186	795	11633	-2.88	0.0	1.17	0.67	1110059F07Rik Adcy2 Cpox Ctbp1 Gfm1 Gtpbp2 Mat2a Mrpl15 Mrpl49 Mrps12 Pum1 Skiv2l St3gal5 St6galnac2 Vars2
203	GO:0007001 [7]: chromosome organization and biogenesis (sensu Eukaryota)	6	6	195	228	12200	-2.88	0.0	1.77	0.96	Arid1a Cbx4 H1f0 Hnrpd Sirt4 Smarcd1
204	GO:0006811 [5]: ion transport	6	6	195	559	11869	-2.89	0.0	0.12	0.06	Atp1b1 Cacna1d Cacnb3 Clcn2 Mpst Trf
205	GO:0009628 [5]: response to abiotic stimulus	3	3	198	369	12059	-2.89	0.0	0.06	0.03	Ars2 Comt Drpla
206	GO:0006519 [5]: amino acid and derivative metabolism	5	5	196	176	12252	-2.92	0.0	1.82	0.96	1110059F07Rik Comt Ctbp1 Mat2a Vars2
207	GO:0006629 [5]: lipid metabolism	4	4	197	430	11998	-2.92	0.0	0.08	0.04	Galgt1 Inpp5e Lss Pcyt2
208	GO:0000004 [2]: biological_process unknown	14	14	187	997	11431	-2.93	0.0	0.29	0.18	1700020D05Rik 3110040D16Rik Arrdc1 D8Ertd325e Fto Igsf8 Msi2h Nrbf1 Rsn Sav1 Sdf2l1 Slc24a6 Tjp4 Znrf1
209	GO:0051276 [6]: chromosome organization and biogenesis	6	6	195	233	12195	-2.93	0.0	1.7	0.93	Arid1a Cbx4 H1f0 Hnrpd Sirt4 Smarcd1
210	GO:0048513 [3]: organ development	13	13	188	943	11485	-2.94	0.0	0.27	0.17	Clec2d Dctn1 Farp2 Ltbp3 Myh6 Nfib Nfic Pik3r1 Pura Tacc3 Taf4a Tcf3 Tiam1
211	GO:0006357 [8]: regulation of transcription from Pol II promoter	5	5	196	178	12250	-2.94	0.0	1.79	0.96	Sin3a Taf4a Tcfcp2 Tnrc11 Usf2
212	GO:0009887 [4]: organogenesis	13	13	188	937	11491	-2.96	0.0	0.28	0.18	Clec2d Dctn1 Farp2 Ltbp3 Myh6 Nfib Nfic Pik3r1 Pura Tacc3 Taf4a Tcf3 Tiam1
213	GO:0015672 [7]: monovalent inorganic cation transport	1	1	200	223	12205	-2.97	0.0	0.03	0.0	Atp1b1
214	GO:0009653 [3]: morphogenesis	18	18	183	1088	11340	-2.97	0.0	0.7	0.4	Clec2d Dctn1 Elf3 Farp2 Lrp6 Ltbp3 Myh6 Nfib Nfic Pik3r1 Pura Rhoq Scrib Sh2bpsm1 Tacc3 Taf4a Tcf3 Tiam1
215	GO:0006457 [7]: protein folding	5	5	196	183	12245	-3.0	0.0	1.71	0.93	Dnaja3 Fkbp5 Gak Ndufaf1 Nktr
216	GO:0016601 [7]: Rac protein signal transduction	1	1	200	6	12422	-3.0	0.0	2.24	1.1	Farp2
217	GO:0045638 [6]: negative regulation of myeloid blood cell differentiation	1	1	200	6	12422	-3.0	0.0	2.24	1.1	Clec2d
218	GO:0046822 [6]: regulation of nucleocytoplasmic transport	1	1	200	6	12422	-3.0	0.0	2.24	1.1	Tacc3
219	GO:0001910 [7]: regulation of immune cell mediated cytotoxicity	1	1	200	6	12422	-3.0	0.0	2.24	1.1	Clec2d
220	GO:0006402 [7]: mRNA catabolism	1	1	200	6	12422	-3.0	0.0	2.24	1.1	Usp52
221	GO:0006891 [6]: intra-Golgi transport	1	1	200	6	12422	-3.0	0.0	2.24	1.1	Gga1
222	GO:0007389 [3]: pattern specification	4	4	197	130	12298	-3.02	0.0	1.8	0.96	Acvr2b Lrp6 Shrm Tcf3
223	GO:0008632 [7]: apoptotic program	2	2	199	37	12391	-3.03	0.0	2.06	1.0	Acin1 Nr4a1
224	GO:0016568 [8]: chromatin modification	3	3	198	81	12347	-3.04	0.0	1.9	0.97	Cbx4 Sirt4 Smarcd1
225	GO:0051243 [5]: negative regulation of cellular physiological process	4	4	197	132	12296	-3.04	0.0	1.76	0.96	Apbb3 Nr4a1 Pik3r1 Tacc3
226	GO:0006996 [5]: organelle organization and biogenesis	13	13	188	734	11694	-3.07	0.0	0.89	0.52	Arid1a Cbx4 Dnchc1 H1f0 Hnrpd Mfn1 Mrpl15 Mtss1 Myh14 Myh6 Rhoq Sirt4 Smarcd1
227	GO:0016043 [4]: cell organization and biogenesis	14	14	187	869	11559	-3.09	0.0	0.6	0.35	Arid1a Cbx4 Dnchc1 H1f0 Hnrpd Mfn1 Mrpl15 Mtss1 Myh14 Myh6 Rhoq Sh2bpsm1 Sirt4 Smarcd1
228	GO:0044255 [5]: cellular lipid metabolism	3	3	198	344	12084	-3.09	0.0	0.09	0.04	Galgt1 Lss Pcyt2
229	GO:0043038 [7]: amino acid activation	2	2	199	39	12389	-3.1	0.0	1.98	0.99	1110059F07Rik Vars2
230	GO:0043039 [8]: tRNA aminoacylation	2	2	199	39	12389	-3.1	0.0	1.98	0.99	1110059F07Rik Vars2
231	GO:0006418 [8]: tRNA aminoacylation for protein translation	2	2	199	39	12389	-3.1	0.0	1.98	0.99	1110059F07Rik Vars2
232	GO:0006445 [7]: regulation of translation	2	2	199	39	12389	-3.1	0.0	1.98	0.99	Pum1 Skiv2l
233	GO:0006520 [6]: amino acid metabolism	4	4	197	136	12292	-3.1	0.0	1.69	0.93	1110059F07Rik Ctbp1 Mat2a Vars2
234	GO:0030041 [7]: actin filament polymerization	1	1	200	7	12421	-3.12	0.0	2.12	1.05	Mtss1
235	GO:0042135 [6]: neurotransmitter catabolism	1	1	200	7	12421	-3.12	0.0	2.12	1.05	Comt
236	GO:0045670 [7]: regulation of osteoclast differentiation	1	1	200	7	12421	-3.12	0.0	2.12	1.05	Clec2d
237	GO:0000088 [9]: mitotic prophase	1	1	200	7	12421	-3.12	0.0	2.12	1.05	2810406C15Rik
238	GO:0000097 [7]: sulfur amino acid biosynthesis	1	1	200	7	12421	-3.12	0.0	2.12	1.05	Mat2a
239	GO:0006563 [8]: L-serine metabolism	1	1	200	7	12421	-3.12	0.0	2.12	1.05	Ctbp1
240	GO:0007076 [8]: mitotic chromosome condensation	1	1	200	7	12421	-3.12	0.0	2.12	1.05	2810406C15Rik
241	GO:0007595 [5]: lactation	1	1	200	7	12421	-3.12	0.0	2.12	1.05	Usf2
242	GO:0006950 [4]: response to stress	13	13	188	794	11634	-3.12	0.0	0.65	0.37	Aire C4 Cat Clec2d Ercc4 Fancc Poli Rad1 Syvn1 Tacc3 Txnip Ung Xrcc1
243	GO:0006800 [5]: oxygen and reactive oxygen species metabolism	2	2	199	40	12388	-3.13	0.0	1.94	0.97	Cat Txnip
244	GO:0007267 [4]: cell-cell signaling	1	1	200	209	12219	-3.14	0.0	0.03	0.0	Comt
245	GO:0006400 [7]: tRNA modification	2	2	199	42	12386	-3.19	0.0	1.87	0.96	1110059F07Rik Vars2
246	GO:0009308 [5]: amine metabolism	5	5	196	204	12224	-3.2	0.0	1.43	0.81	1110059F07Rik Comt Ctbp1 Mat2a Vars2
247	GO:0006968 [4]: cellular defense response	1	1	200	203	12225	-3.2	0.0	0.04	0.0	Clec2d
248	GO:0030029 [7]: actin filament-based process	3	3	198	91	12337	-3.22	0.0	1.67	0.93	Mtss1 Myh14 Rhoq
249	GO:0051244 [4]: regulation of cellular physiological process	8	8	193	410	12018	-3.22	0.0	1.05	0.59	Apbb3 Bat3 Clec2d Dedd Nr4a1 Pik3r1 Pura Tacc3
250	GO:0009798 [4]: axis specification	1	1	200	8	12420	-3.22	0.0	2.01	1.0	Tcf3
251	GO:0016339 [6]: calcium-dependent cell-cell adhesion	1	1	200	8	12420	-3.22	0.0	2.01	1.0	Arvcf
252	GO:0030258 [6]: lipid modification	1	1	200	8	12420	-3.22	0.0	2.01	1.0	Galgt1
253	GO:0045655 [6]: regulation of monocyte differentiation	1	1	200	8	12420	-3.22	0.0	2.01	1.0	Clec2d
254	GO:0045814 [4]: negative regulation of gene expression, epigenetic	1	1	200	8	12420	-3.22	0.0	2.01	1.0	Sirt4
255	GO:0000188 [8]: inactivation of MAPK	1	1	200	8	12420	-3.22	0.0	2.01	1.0	Gps2
256	GO:0006342 [5]: chromatin silencing	1	1	200	8	12420	-3.22	0.0	2.01	1.0	Sirt4
257	GO:0006779 [7]: porphyrin biosynthesis	1	1	200	8	12420	-3.22	0.0	2.01	1.0	Cpox
258	GO:0006783 [6]: heme biosynthesis	1	1	200	8	12420	-3.22	0.0	2.01	1.0	Cpox
259	GO:0045941 [7]: positive regulation of transcription	3	3	198	92	12336	-3.24	0.0	1.65	0.92	Cited4 Ncoa1 Tnrc11
260	GO:0045935 [6]: positive regulation of nucleobase, nucleoside, nucleotide and nucleic acid metabolism	3	3	198	93	12335	-3.24	0.0	1.63	0.92	Cited4 Ncoa1 Tnrc11
261	GO:0006461 [7]: protein complex assembly	3	3	198	93	12335	-3.24	0.0	1.63	0.92	Ap1g2 H1f0 Sfrs2
262	GO:0006512 [8]: ubiquitin cycle	7	7	194	350	12078	-3.26	0.0	1.07	0.61	Fzr1 Lnx1 Nedd4l Trim27 Usp19 Usp48 Usp52
263	GO:0050794 [3]: regulation of cellular process	8	8	193	566	11862	-3.27	0.0	0.36	0.21	Apbb3 Bat3 Clec2d Dedd Nr4a1 Pik3r1 Pura Tacc3
264	GO:0006091 [5]: generation of precursor metabolites and energy	5	5	196	425	12003	-3.28	0.0	0.2	0.13	Acad10 Cat Gaa Nqo3a2 Txndc11
265	GO:0006812 [6]: cation transport	4	4	197	373	12055	-3.28	0.0	0.16	0.09	Atp1b1 Cacna1d Cacnb3 Trf
266	GO:0043119 [4]: positive regulation of physiological process	6	6	195	283	12145	-3.29	0.0	1.16	0.67	Cited4 Clec2d Ncoa1 Nr4a1 Pura Tnrc11
267	GO:0030316 [6]: osteoclast differentiation	1	1	200	9	12419	-3.3	0.0	1.91	0.97	Clec2d
268	GO:0043026 [7]: regulation of caspase activation	1	1	200	9	12419	-3.3	0.0	1.91	0.97	Nr4a1
269	GO:0048332 [4]: mesoderm morphogenesis	1	1	200	9	12419	-3.3	0.0	1.91	0.97	Tcf3
270	GO:0051051 [6]: negative regulation of transport	1	1	200	9	12419	-3.3	0.0	1.91	0.97	Tacc3
271	GO:0051260 [8]: protein homooligomerization	1	1	200	9	12419	-3.3	0.0	1.91	0.97	Lnx1
272	GO:0006265 [6]: DNA topological change	1	1	200	9	12419	-3.3	0.0	1.91	0.97	Tnrc11
273	GO:0006401 [6]: RNA catabolism	1	1	200	9	12419	-3.3	0.0	1.91	0.97	Usp52
274	GO:0006939 [4]: smooth muscle contraction	1	1	200	9	12419	-3.3	0.0	1.91	0.97	Pde4b
275	GO:0009070 [8]: serine family amino acid biosynthesis	1	1	200	9	12419	-3.3	0.0	1.91	0.97	Ctbp1
276	GO:0009309 [6]: amine biosynthesis	2	2	199	47	12381	-3.33	0.0	1.7	0.93	Ctbp1 Mat2a
277	GO:0006366 [8]: transcription from Pol II promoter	5	5	196	223	12205	-3.33	0.0	1.21	0.68	Sin3a Taf4a Tcfcp2 Tnrc11 Usf2
278	GO:0050790 [3]: regulation of enzyme activity	3	3	198	99	12329	-3.34	0.0	1.51	0.86	Adcy2 Gdi1 Nr4a1
279	GO:0016052 [6]: carbohydrate catabolism	2	2	199	48	12380	-3.35	0.0	1.67	0.93	Gaa Pglyrp1
280	GO:0044275 [7]: cellular carbohydrate catabolism	2	2	199	48	12380	-3.35	0.0	1.67	0.93	Gaa Pglyrp1
281	GO:0046483 [5]: heterocycle metabolism	2	2	199	48	12380	-3.35	0.0	1.67	0.93	Cpox Mat2a
282	GO:0007399 [5]: neurogenesis	3	3	198	304	12124	-3.37	0.0	0.14	0.08	Farp2 Pura Tiam1
283	GO:0006414 [8]: translational elongation	2	2	199	49	12379	-3.38	0.0	1.64	0.92	Gfm1 Gtpbp2
284	GO:0009636 [7]: response to toxin	1	1	200	10	12418	-3.39	0.0	1.82	0.96	Drpla
285	GO:0010003 [8]: gastrulation (sensu Mammalia)	1	1	200	10	12418	-3.39	0.0	1.82	0.96	Lrp6
286	GO:0030032 [7]: lamellipodium biogenesis	1	1	200	10	12418	-3.39	0.0	1.82	0.96	Sh2bpsm1
287	GO:0030261 [7]: chromosome condensation	1	1	200	10	12418	-3.39	0.0	1.82	0.96	2810406C15Rik
288	GO:0042402 [7]: biogenic amine catabolism	1	1	200	10	12418	-3.39	0.0	1.82	0.96	Comt
289	GO:0048276 [7]: gastrulation (sensu Vertebrata)	1	1	200	10	12418	-3.39	0.0	1.82	0.96	Lrp6
290	GO:0050770 [5]: regulation of axonogenesis	1	1	200	10	12418	-3.39	0.0	1.82	0.96	Tiam1
291	GO:0051259 [7]: protein oligomerization	1	1	200	10	12418	-3.39	0.0	1.82	0.96	Lnx1
292	GO:0001702 [6]: gastrulation (sensu Deuterostomia)	1	1	200	10	12418	-3.39	0.0	1.82	0.96	Lrp6
293	GO:0001906 [5]: cell killing	1	1	200	10	12418	-3.39	0.0	1.82	0.96	Clec2d
294	GO:0001909 [6]: immune cell mediated cytotoxicity	1	1	200	10	12418	-3.39	0.0	1.82	0.96	Clec2d
295	GO:0006084 [7]: acetyl-CoA metabolism	1	1	200	10	12418	-3.39	0.0	1.82	0.96	Acas2l
296	GO:0009451 [6]: RNA modification	2	2	199	50	12378	-3.4	0.0	1.61	0.92	1110059F07Rik Vars2
297	GO:0006575 [6]: amino acid derivative metabolism	2	2	199	51	12377	-3.42	0.0	1.58	0.9	Comt Mat2a
298	GO:0009790 [3]: embryonic development	4	4	197	170	12258	-3.43	0.0	1.2	0.67	Elf3 Lrp6 Scrib Tcf3
299	GO:0030097 [5]: hemopoiesis	3	3	198	106	12322	-3.43	0.0	1.38	0.78	Clec2d Pik3r1 Tacc3
300	GO:0000910 [5]: cytokinesis	3	3	198	107	12321	-3.44	0.0	1.37	0.77	Ccnl2 Ccnt1 Fzr1
301	GO:0018955 [7]: phenanthrene metabolism	1	1	200	11	12417	-3.46	0.0	1.74	0.96	Comt
302	GO:0018958 [6]: phenol metabolism	1	1	200	11	12417	-3.46	0.0	1.74	0.96	Comt
303	GO:0042044 [5]: fluid transport	1	1	200	11	12417	-3.46	0.0	1.74	0.96	Aqp5
304	GO:0042219 [6]: amino acid derivative catabolism	1	1	200	11	12417	-3.46	0.0	1.74	0.96	Comt
305	GO:0045761 [4]: regulation of adenylate cyclase activity	1	1	200	11	12417	-3.46	0.0	1.74	0.96	Adcy2
306	GO:0045762 [5]: positive regulation of adenylate cyclase activity	1	1	200	11	12417	-3.46	0.0	1.74	0.96	Adcy2
307	GO:0006376 [9]: mRNA splice site selection	1	1	200	11	12417	-3.46	0.0	1.74	0.96	Sfrs2
308	GO:0006584 [7]: catecholamine metabolism	1	1	200	11	12417	-3.46	0.0	1.74	0.96	Comt
309	GO:0006833 [6]: water transport	1	1	200	11	12417	-3.46	0.0	1.74	0.96	Aqp5
310	GO:0007190 [6]: adenylate cyclase activation	1	1	200	11	12417	-3.46	0.0	1.74	0.96	Adcy2
311	GO:0008272 [8]: sulfate transport	1	1	200	11	12417	-3.46	0.0	1.74	0.96	Mpst
312	GO:0006936 [3]: muscle contraction	2	2	199	54	12374	-3.49	0.0	1.5	0.86	Myh6 Pde4b
313	GO:0015674 [7]: di-, tri-valent inorganic cation transport	3	3	198	112	12316	-3.5	0.0	1.28	0.73	Cacna1d Cacnb3 Trf
314	GO:0030154 [3]: cell differentiation	4	4	197	326	12102	-3.51	0.0	0.26	0.16	Clec2d Ifrd2 Pik3r1 Sox10
315	GO:0016481 [7]: negative regulation of transcription	3	3	198	114	12314	-3.52	0.0	1.25	0.71	Pou2f1 Sin3a Sirt4
316	GO:0016458 [6]: gene silencing	1	1	200	12	12416	-3.52	0.0	1.67	0.93	Sirt4
317	GO:0042178 [6]: xenobiotic catabolism	1	1	200	12	12416	-3.52	0.0	1.67	0.93	Comt
318	GO:0042537 [6]: benzene and derivative metabolism	1	1	200	12	12416	-3.52	0.0	1.67	0.93	Comt
319	GO:0042698 [4]: menstrual cycle	1	1	200	12	12416	-3.52	0.0	1.67	0.93	Taf4a
320	GO:0006171 [8]: cAMP biosynthesis	1	1	200	12	12416	-3.52	0.0	1.67	0.93	Adcy2
321	GO:0007010 [6]: cytoskeleton organization and biogenesis	5	5	196	350	12078	-3.53	0.0	0.4	0.22	Dnchc1 Mtss1 Myh14 Myh6 Rhoq
322	GO:0045934 [6]: negative regulation of nucleobase, nucleoside, nucleotide and nucleic acid metabolism	3	3	198	119	12309	-3.56	0.0	1.18	0.67	Pou2f1 Sin3a Sirt4
323	GO:0000074 [6]: regulation of cell cycle	3	3	198	272	12156	-3.56	0.0	0.2	0.13	Araf1 Ccnt1 Tacc3
324	GO:0019752 [6]: carboxylic acid metabolism	4	4	197	309	12119	-3.57	0.0	0.3	0.18	1110059F07Rik Ctbp1 Mat2a Vars2
325	GO:0006082 [5]: organic acid metabolism	4	4	197	309	12119	-3.57	0.0	0.3	0.18	1110059F07Rik Ctbp1 Mat2a Vars2
326	GO:0018193 [8]: peptidyl-amino acid modification	2	2	199	59	12369	-3.59	0.0	1.37	0.77	Dyrk1a Ggcx
327	GO:0042168 [5]: heme metabolism	1	1	200	13	12415	-3.59	0.0	1.6	0.92	Cpox
328	GO:0045637 [5]: regulation of myeloid blood cell differentiation	1	1	200	13	12415	-3.59	0.0	1.6	0.92	Clec2d
329	GO:0046058 [8]: cAMP metabolism	1	1	200	13	12415	-3.59	0.0	1.6	0.92	Adcy2
330	GO:0006778 [6]: porphyrin metabolism	1	1	200	13	12415	-3.59	0.0	1.6	0.92	Cpox
331	GO:0007004 [9]: telomerase-dependent telomere maintenance	1	1	200	13	12415	-3.59	0.0	1.6	0.92	Hnrpd
332	GO:0007281 [6]: germ cell development	1	1	200	13	12415	-3.59	0.0	1.6	0.92	Fancc
333	GO:0007568 [3]: aging	1	1	200	13	12415	-3.59	0.0	1.6	0.92	Polg
334	GO:0007178 [7]: transmembrane receptor protein serine/threonine kinase signaling pathway	2	2	199	60	12368	-3.6	0.0	1.35	0.76	Acvr2b Ltbp3
335	GO:0030001 [7]: metal ion transport	4	4	197	294	12134	-3.61	0.0	0.35	0.21	Atp1b1 Cacna1d Cacnb3 Trf
336	GO:0005975 [5]: carbohydrate metabolism	4	4	197	293	12135	-3.61	0.0	0.36	0.21	Gaa Itpka Pglyrp1 Ung
337	GO:0000280 [7]: nuclear division	3	3	198	127	12301	-3.62	0.0	1.07	0.61	2810406C15Rik Fzr1 Rpa1
338	GO:0006118 [6]: electron transport	4	4	197	288	12140	-3.62	0.0	0.38	0.22	Acad10 Cat Nqo3a2 Txndc11
339	GO:0009893 [5]: positive regulation of metabolism	3	3	198	128	12300	-3.64	0.0	1.06	0.6	Cited4 Ncoa1 Tnrc11
340	GO:0043087 [4]: regulation of GTPase activity	1	1	200	14	12414	-3.64	0.0	1.54	0.88	Gdi1
341	GO:0046148 [5]: pigment biosynthesis	1	1	200	14	12414	-3.64	0.0	1.54	0.88	Cpox
342	GO:0000096 [6]: sulfur amino acid metabolism	1	1	200	14	12414	-3.64	0.0	1.54	0.88	Mat2a
343	GO:0006941 [4]: striated muscle contraction	1	1	200	14	12414	-3.64	0.0	1.54	0.88	Myh6
344	GO:0006486 [8]: protein amino acid glycosylation	2	2	199	64	12364	-3.66	0.0	1.26	0.71	St3gal5 St6galnac2
345	GO:0016192 [5]: vesicle-mediated transport	4	4	197	243	12185	-3.68	0.0	0.59	0.34	Ap1g2 Gga1 Lrp6 Stxbp6
346	GO:0042475 [6]: odontogenesis (sensu Vertebrata)	1	1	200	15	12413	-3.68	0.0	1.48	0.86	Nfic
347	GO:0042476 [5]: odontogenesis	1	1	200	15	12413	-3.68	0.0	1.48	0.86	Nfic
348	GO:0046545 [5]: development of primary female sexual characteristics	1	1	200	15	12413	-3.68	0.0	1.48	0.86	Taf4a
349	GO:0046660 [4]: female sex differentiation	1	1	200	15	12413	-3.68	0.0	1.48	0.86	Taf4a
350	GO:0007565 [5]: pregnancy	1	1	200	15	12413	-3.68	0.0	1.48	0.86	Bteb1
351	GO:0008154 [6]: actin polymerization and/or depolymerization	1	1	200	15	12413	-3.68	0.0	1.48	0.86	Mtss1
352	GO:0008585 [6]: female gonad development	1	1	200	15	12413	-3.68	0.0	1.48	0.86	Taf4a
353	GO:0009069 [7]: serine family amino acid metabolism	1	1	200	15	12413	-3.68	0.0	1.48	0.86	Ctbp1
354	GO:0000279 [6]: M phase	3	3	198	136	12292	-3.69	0.0	0.96	0.57	2810406C15Rik Fzr1 Rpa1
355	GO:0009892 [5]: negative regulation of metabolism	3	3	198	139	12289	-3.7	0.0	0.93	0.55	Pou2f1 Sin3a Sirt4
356	GO:0019226 [5]: transmission of nerve impulse	1	1	200	156	12272	-3.71	0.0	0.08	0.04	Comt
357	GO:0043085 [4]: positive regulation of enzyme activity	2	2	199	69	12359	-3.72	0.0	1.16	0.67	Adcy2 Nr4a1
358	GO:0009101 [7]: glycoprotein biosynthesis	2	2	199	69	12359	-3.72	0.0	1.16	0.67	St3gal5 St6galnac2
359	GO:0042221 [6]: response to chemical substance	3	3	198	233	12195	-3.73	0.0	0.32	0.19	Ars2 Comt Drpla
360	GO:0030183 [5]: B-cell differentiation	1	1	200	16	12412	-3.73	0.0	1.43	0.81	Pik3r1
361	GO:0009791 [3]: post-embryonic development	1	1	200	17	12411	-3.77	0.0	1.38	0.78	Taf4a
362	GO:0035282 [3]: segmentation	1	1	200	17	12411	-3.77	0.0	1.38	0.78	Tcf3
363	GO:0000245 [8]: spliceosome assembly	1	1	200	17	12411	-3.77	0.0	1.38	0.78	Sfrs2
364	GO:0009100 [7]: glycoprotein metabolism	2	2	199	74	12354	-3.78	0.0	1.07	0.61	St3gal5 St6galnac2
365	GO:0009117 [6]: nucleotide metabolism	1	1	200	147	12281	-3.79	0.0	0.1	0.05	Adcy2
366	GO:0006725 [5]: aromatic compound metabolism	2	2	199	76	12352	-3.8	0.0	1.04	0.59	Comt Mat2a
367	GO:0006816 [8]: calcium ion transport	2	2	199	76	12352	-3.8	0.0	1.04	0.59	Cacna1d Cacnb3
368	GO:0009880 [4]: embryonic pattern specification	1	1	200	18	12410	-3.81	0.0	1.34	0.76	Tcf3
369	GO:0016331 [5]: morphogenesis of embryonic epithelium	1	1	200	18	12410	-3.81	0.0	1.34	0.76	Scrib
370	GO:0030224 [5]: monocyte differentiation	1	1	200	18	12410	-3.81	0.0	1.34	0.76	Clec2d
371	GO:0050767 [4]: regulation of neurogenesis	1	1	200	18	12410	-3.81	0.0	1.34	0.76	Tiam1
372	GO:0006826 [9]: iron ion transport	1	1	200	18	12410	-3.81	0.0	1.34	0.76	Trf
373	GO:0051242 [5]: positive regulation of cellular physiological process	3	3	198	175	12253	-3.81	0.0	0.61	0.36	Clec2d Nr4a1 Pura
374	GO:0044262 [6]: cellular carbohydrate metabolism	3	3	198	190	12238	-3.81	0.0	0.52	0.29	Gaa Itpka Pglyrp1
375	GO:0045892 [8]: negative regulation of transcription, DNA-dependent	2	2	199	77	12351	-3.81	0.0	1.02	0.59	Sin3a Sirt4
376	GO:0012502 [7]: induction of programmed cell death	2	2	199	79	12349	-3.83	0.0	0.99	0.58	Clec2d Nr4a1
377	GO:0006917 [8]: induction of apoptosis	2	2	199	79	12349	-3.83	0.0	0.99	0.58	Clec2d Nr4a1
378	GO:0006417 [6]: regulation of protein biosynthesis	2	2	199	80	12348	-3.84	0.0	0.98	0.57	Pum1 Skiv2l
379	GO:0007268 [6]: synaptic transmission	1	1	200	141	12287	-3.84	0.0	0.11	0.06	Comt
380	GO:0042440 [4]: pigment metabolism	1	1	200	19	12409	-3.85	0.0	1.29	0.73	Cpox
381	GO:0044272 [6]: sulfur compound biosynthesis	1	1	200	19	12409	-3.85	0.0	1.29	0.73	Mat2a
382	GO:0006879 [8]: iron ion homeostasis	1	1	200	19	12409	-3.85	0.0	1.29	0.73	Trf
383	GO:0007498 [3]: mesoderm development	1	1	200	19	12409	-3.85	0.0	1.29	0.73	Tcf3
384	GO:0006333 [8]: chromatin assembly or disassembly	2	2	199	82	12346	-3.86	0.0	0.95	0.56	Cbx4 H1f0
385	GO:0016477 [5]: cell migration	1	1	200	139	12289	-3.87	0.0	0.11	0.06	Lrp6
386	GO:0042133 [5]: neurotransmitter metabolism	1	1	200	20	12408	-3.87	0.0	1.25	0.71	Comt
387	GO:0051258 [7]: protein polymerization	1	1	200	20	12408	-3.87	0.0	1.25	0.71	Mtss1
388	GO:0000723 [8]: telomere maintenance	1	1	200	20	12408	-3.87	0.0	1.25	0.71	Hnrpd
389	GO:0016055 [6]: Wnt receptor signaling pathway	2	2	199	85	12343	-3.88	0.0	0.91	0.53	Lrp6 Tcf3
390	GO:0007017 [7]: microtubule-based process	1	1	200	137	12291	-3.88	0.0	0.11	0.06	Dnchc1
391	GO:0009889 [5]: regulation of biosynthesis	2	2	199	86	12342	-3.89	0.0	0.89	0.52	Pum1 Skiv2l
392	GO:0030036 [8]: actin cytoskeleton organization and biogenesis	2	2	199	86	12342	-3.89	0.0	0.89	0.52	Mtss1 Rhoq
393	GO:0006066 [5]: alcohol metabolism	2	2	199	165	12263	-3.9	0.0	0.29	0.18	Comt Itpka
394	GO:0006928 [4]: cell motility	2	2	199	165	12263	-3.9	0.0	0.29	0.18	Lrp6 Sh2bpsm1
395	GO:0008610 [6]: lipid biosynthesis	2	2	199	165	12263	-3.9	0.0	0.29	0.18	Lss Pcyt2
396	GO:0009795 [4]: embryonic morphogenesis	2	2	199	88	12340	-3.9	0.0	0.87	0.51	Lrp6 Scrib
397	GO:0007067 [8]: mitosis	2	2	199	88	12340	-3.9	0.0	0.87	0.51	2810406C15Rik Fzr1
398	GO:0000087 [7]: M phase of mitotic cell cycle	2	2	199	89	12339	-3.91	0.0	0.85	0.5	2810406C15Rik Fzr1
399	GO:0045596 [5]: negative regulation of cell differentiation	1	1	200	21	12407	-3.91	0.0	1.21	0.68	Clec2d
400	GO:0006511 [10]: ubiquitin-dependent protein catabolism	2	2	199	93	12335	-3.92	0.0	0.8	0.47	Lnx1 Usp19
401	GO:0043065 [7]: positive regulation of apoptosis	2	2	199	94	12334	-3.93	0.0	0.79	0.46	Clec2d Nr4a1
402	GO:0045137 [4]: development of primary sexual characteristics	1	1	200	22	12406	-3.93	0.0	1.18	0.67	Taf4a
403	GO:0007189 [9]: G-protein signaling, adenylate cyclase activating pathway	1	1	200	22	12406	-3.93	0.0	1.18	0.67	Adcy2
404	GO:0007369 [5]: gastrulation	1	1	200	22	12406	-3.93	0.0	1.18	0.67	Lrp6
405	GO:0008360 [5]: regulation of cell shape	1	1	200	22	12406	-3.93	0.0	1.18	0.67	Rhoq
406	GO:0008406 [5]: gonad development	1	1	200	22	12406	-3.93	0.0	1.18	0.67	Taf4a
407	GO:0009190 [7]: cyclic nucleotide biosynthesis	1	1	200	22	12406	-3.93	0.0	1.18	0.67	Adcy2
408	GO:0019941 [9]: modification-dependent protein catabolism	2	2	199	95	12333	-3.94	0.0	0.78	0.46	Lnx1 Usp19
409	GO:0043068 [6]: positive regulation of programmed cell death	2	2	199	95	12333	-3.94	0.0	0.78	0.46	Clec2d Nr4a1
410	GO:0019953 [4]: sexual reproduction	2	2	199	154	12274	-3.94	0.0	0.34	0.2	Azi1 Fancc
411	GO:0000003 [3]: reproduction	2	2	199	154	12274	-3.94	0.0	0.34	0.2	Azi1 Fancc
412	GO:0000902 [4]: cellular morphogenesis	2	2	199	154	12274	-3.94	0.0	0.34	0.2	Rhoq Sh2bpsm1
413	GO:0006959 [5]: humoral immune response	2	2	199	154	12274	-3.94	0.0	0.34	0.2	Aire C4
414	GO:0050793 [3]: regulation of development	2	2	199	156	12272	-3.94	0.0	0.33	0.2	Clec2d Tiam1
415	GO:0019439 [6]: aromatic compound catabolism	1	1	200	23	12405	-3.96	0.0	1.14	0.65	Comt
416	GO:0006919 [6]: caspase activation	1	1	200	23	12405	-3.96	0.0	1.14	0.65	Nr4a1
417	GO:0042127 [5]: regulation of cell proliferation	1	1	200	128	12300	-3.96	0.0	0.13	0.08	Pura
418	GO:0015698 [7]: inorganic anion transport	2	2	199	110	12318	-3.98	0.0	0.63	0.36	Clcn2 Mpst
419	GO:0043280 [5]: positive regulation of caspase activity	1	1	200	24	12404	-3.99	0.0	1.11	0.62	Nr4a1
420	GO:0043281 [4]: regulation of caspase activity	1	1	200	24	12404	-3.99	0.0	1.11	0.62	Nr4a1
421	GO:0000278 [6]: mitotic cell cycle	2	2	199	134	12294	-3.99	0.0	0.45	0.25	2810406C15Rik Fzr1
422	GO:0007517 [5]: muscle development	2	2	199	134	12294	-3.99	0.0	0.45	0.25	Dctn1 Myh6
423	GO:0006820 [6]: anion transport	2	2	199	132	12296	-3.99	0.0	0.46	0.26	Clcn2 Mpst
424	GO:0006813 [8]: potassium ion transport	1	1	200	123	12305	-3.99	0.0	0.15	0.09	Atp1b1
425	GO:0016567 [9]: protein ubiquitination	2	2	199	119	12309	-4.0	0.0	0.55	0.31	Lnx1 Trim27
426	GO:0007243 [6]: protein kinase cascade	2	2	199	121	12307	-4.0	0.0	0.53	0.31	Gps2 Thop1
427	GO:0007276 [5]: gametogenesis	2	2	199	129	12299	-4.0	0.0	0.48	0.26	Azi1 Fancc
428	GO:0051186 [5]: cofactor metabolism	2	2	199	127	12301	-4.0	0.0	0.49	0.27	Acas2l Cpox
429	GO:0006897 [6]: endocytosis	2	2	199	127	12301	-4.0	0.0	0.49	0.27	Ap1g2 Lrp6
430	GO:0030324 [5]: lung development	1	1	200	25	12403	-4.01	0.0	1.07	0.61	Nfib
431	GO:0006805 [5]: xenobiotic metabolism	1	1	200	25	12403	-4.01	0.0	1.07	0.61	Comt
432	GO:0009410 [7]: response to xenobiotic stimulus	1	1	200	25	12403	-4.01	0.0	1.07	0.61	Comt
433	GO:0042592 [3]: homeostasis	1	1	200	120	12308	-4.02	0.0	0.15	0.09	Trf
434	GO:0030323 [4]: respiratory tube development	1	1	200	26	12402	-4.03	0.0	1.04	0.59	Nfib
435	GO:0048193 [6]: Golgi vesicle transport	1	1	200	26	12402	-4.03	0.0	1.04	0.59	Gga1
436	GO:0016582 [9]: non-covalent chromatin modification	1	1	200	27	12401	-4.05	0.0	1.02	0.59	Sirt4
437	GO:0030326 [6]: embryonic limb morphogenesis	1	1	200	27	12401	-4.05	0.0	1.02	0.59	Lrp6
438	GO:0035113 [5]: embryonic appendage morphogenesis	1	1	200	27	12401	-4.05	0.0	1.02	0.59	Lrp6
439	GO:0046916 [8]: transition metal ion homeostasis	1	1	200	27	12401	-4.05	0.0	1.02	0.59	Trf
440	GO:0006338 [10]: chromatin remodeling	1	1	200	27	12401	-4.05	0.0	1.02	0.59	Sirt4
441	GO:0008033 [7]: tRNA processing	1	1	200	27	12401	-4.05	0.0	1.02	0.59	Trit1
442	GO:0009187 [7]: cyclic nucleotide metabolism	1	1	200	27	12401	-4.05	0.0	1.02	0.59	Adcy2
443	GO:0015980 [6]: energy derivation by oxidation of organic compounds	1	1	200	115	12313	-4.06	0.0	0.17	0.1	Gaa
444	GO:0016066 [5]: cellular defense response (sensu Vertebrata)	1	1	200	28	12400	-4.07	0.0	0.99	0.58	Clec2d
445	GO:0030031 [6]: cell projection biogenesis	1	1	200	28	12400	-4.07	0.0	0.99	0.58	Sh2bpsm1
446	GO:0005977 [8]: glycogen metabolism	1	1	200	28	12400	-4.07	0.0	0.99	0.58	Gaa
447	GO:0006073 [7]: glucan metabolism	1	1	200	28	12400	-4.07	0.0	0.99	0.58	Gaa
448	GO:0030030 [5]: cell projection organization and biogenesis	1	1	200	29	12399	-4.09	0.0	0.96	0.57	Sh2bpsm1
449	GO:0035107 [4]: appendage morphogenesis	1	1	200	29	12399	-4.09	0.0	0.96	0.57	Lrp6
450	GO:0035108 [5]: limb morphogenesis	1	1	200	29	12399	-4.09	0.0	0.96	0.57	Lrp6
451	GO:0006730 [5]: one-carbon compound metabolism	1	1	200	30	12398	-4.11	0.0	0.94	0.55	Mat2a
452	GO:0007254 [8]: JNK cascade	1	1	200	30	12398	-4.11	0.0	0.94	0.55	Gps2
453	GO:0008654 [8]: phospholipid biosynthesis	1	1	200	30	12398	-4.11	0.0	0.94	0.55	Pcyt2
454	GO:0001775 [4]: cell activation	1	1	200	107	12321	-4.11	0.0	0.19	0.12	Pik3r1
455	GO:0006732 [6]: coenzyme metabolism	1	1	200	108	12320	-4.12	0.0	0.19	0.12	Acas2l
456	GO:0006112 [7]: energy reserve metabolism	1	1	200	31	12397	-4.12	0.0	0.91	0.53	Gaa
457	GO:0045321 [5]: immune cell activation	1	1	200	106	12322	-4.13	0.0	0.2	0.13	Pik3r1
458	GO:0008202 [6]: steroid metabolism	1	1	200	104	12324	-4.13	0.0	0.2	0.13	Lss
459	GO:0044264 [6]: cellular polysaccharide metabolism	1	1	200	32	12396	-4.14	0.0	0.89	0.52	Gaa
460	GO:0048066 [3]: pigmentation	1	1	200	33	12395	-4.15	0.0	0.87	0.51	Cpox
461	GO:0007015 [9]: actin filament organization	1	1	200	33	12395	-4.15	0.0	0.87	0.51	Mtss1
462	GO:0007188 [8]: G-protein signaling, coupled to cAMP nucleotide second messenger	1	1	200	33	12395	-4.15	0.0	0.87	0.51	Adcy2
463	GO:0009165 [6]: nucleotide biosynthesis	1	1	200	103	12325	-4.15	0.0	0.21	0.13	Adcy2
464	GO:0045045 [5]: secretory pathway	1	1	200	100	12328	-4.16	0.0	0.22	0.14	Gga1
465	GO:0051093 [4]: negative regulation of development	1	1	200	34	12394	-4.17	0.0	0.84	0.5	Clec2d
466	GO:0005976 [5]: polysaccharide metabolism	1	1	200	34	12394	-4.17	0.0	0.84	0.5	Gaa
467	GO:0016311 [7]: dephosphorylation	1	1	200	99	12329	-4.17	0.0	0.22	0.14	Ptpn21
468	GO:0048232 [6]: male gamete generation	1	1	200	99	12329	-4.17	0.0	0.22	0.14	Azi1
469	GO:0007283 [7]: spermatogenesis	1	1	200	99	12329	-4.17	0.0	0.22	0.14	Azi1
470	GO:0007548 [3]: sex differentiation	1	1	200	35	12393	-4.17	0.0	0.82	0.48	Taf4a
471	GO:0016337 [5]: cell-cell adhesion	1	1	200	98	12330	-4.18	0.0	0.23	0.14	Arvcf
472	GO:0046649 [6]: lymphocyte activation	1	1	200	97	12331	-4.18	0.0	0.23	0.14	Pik3r1
473	GO:0006470 [8]: protein amino acid dephosphorylation	1	1	200	97	12331	-4.18	0.0	0.23	0.14	Ptpn21
474	GO:0000041 [8]: transition metal ion transport	1	1	200	36	12392	-4.18	0.0	0.8	0.47	Trf
475	GO:0005996 [6]: monosaccharide metabolism	1	1	200	93	12335	-4.2	0.0	0.25	0.15	Itpka
476	GO:0030198 [4]: extracellular matrix organization and biogenesis	1	1	200	37	12391	-4.2	0.0	0.78	0.46	Elf3
477	GO:0043062 [3]: extracellular structure organization and biogenesis	1	1	200	37	12391	-4.2	0.0	0.78	0.46	Elf3
478	GO:0007187 [7]: G-protein signaling, coupled to cyclic nucleotide second messenger	1	1	200	37	12391	-4.2	0.0	0.78	0.46	Adcy2
479	GO:0019933 [8]: cAMP-mediated signaling	1	1	200	38	12390	-4.2	0.0	0.76	0.45	Adcy2
480	GO:0019318 [7]: hexose metabolism	1	1	200	91	12337	-4.22	0.0	0.26	0.16	Itpka
481	GO:0018108 [9]: peptidyl-tyrosine phosphorylation	1	1	200	40	12388	-4.22	0.0	0.73	0.42	Dyrk1a
482	GO:0018212 [9]: peptidyl-tyrosine modification	1	1	200	40	12388	-4.22	0.0	0.73	0.42	Dyrk1a
483	GO:0046467 [7]: membrane lipid biosynthesis	1	1	200	40	12388	-4.22	0.0	0.73	0.42	Pcyt2
484	GO:0051094 [4]: positive regulation of development	1	1	200	40	12388	-4.22	0.0	0.73	0.42	Tiam1
485	GO:0006576 [6]: biogenic amine metabolism	1	1	200	40	12388	-4.22	0.0	0.73	0.42	Comt
486	GO:0009792 [4]: embryonic development (sensu Metazoa)	1	1	200	88	12340	-4.23	0.0	0.27	0.17	Lrp6
487	GO:0001501 [5]: skeletal development	1	1	200	85	12343	-4.25	0.0	0.29	0.18	Ltbp3
488	GO:0006956 [6]: complement activation	1	1	200	43	12385	-4.25	0.0	0.68	0.39	C4
489	GO:0006986 [5]: response to unfolded protein	1	1	200	43	12385	-4.25	0.0	0.68	0.39	Syvn1
490	GO:0019935 [7]: cyclic-nucleotide-mediated signaling	1	1	200	42	12386	-4.25	0.0	0.7	0.4	Adcy2
491	GO:0030099 [4]: myeloid blood cell differentiation	1	1	200	42	12386	-4.25	0.0	0.7	0.4	Clec2d
492	GO:0019725 [4]: cell homeostasis	1	1	200	84	12344	-4.25	0.0	0.29	0.18	Trf
493	GO:0042113 [7]: B-cell activation	1	1	200	44	12384	-4.25	0.0	0.66	0.38	Pik3r1
494	GO:0019932 [6]: second-messenger-mediated signaling	1	1	200	82	12346	-4.26	0.0	0.31	0.18	Adcy2
495	GO:0002009 [4]: morphogenesis of an epithelium	1	1	200	46	12382	-4.27	0.0	0.63	0.36	Scrib
496	GO:0007126 [8]: meiosis	1	1	200	46	12382	-4.27	0.0	0.63	0.36	Rpa1
497	GO:0009310 [6]: amine catabolism	1	1	200	46	12382	-4.27	0.0	0.63	0.36	Comt
498	GO:0006643 [6]: membrane lipid metabolism	1	1	200	79	12349	-4.27	0.0	0.32	0.19	Pcyt2
499	GO:0006814 [8]: sodium ion transport	1	1	200	79	12349	-4.27	0.0	0.32	0.19	Atp1b1
500	GO:0001505 [7]: regulation of neurotransmitter levels	1	1	200	45	12383	-4.27	0.0	0.65	0.37	Comt
501	GO:0030005 [7]: di-, tri-valent inorganic cation homeostasis	1	1	200	47	12381	-4.27	0.0	0.62	0.36	Trf
502	GO:0030098 [4]: lymphocyte differentiation	1	1	200	47	12381	-4.27	0.0	0.62	0.36	Pik3r1
503	GO:0008284 [6]: positive regulation of cell proliferation	1	1	200	47	12381	-4.27	0.0	0.62	0.36	Pura
504	GO:0007409 [6]: axonogenesis	1	1	200	77	12351	-4.27	0.0	0.34	0.2	Tiam1
505	GO:0006790 [5]: sulfur metabolism	1	1	200	48	12380	-4.28	0.0	0.61	0.35	Mat2a
506	GO:0045893 [8]: positive regulation of transcription, DNA-dependent	1	1	200	73	12355	-4.28	0.0	0.36	0.21	Tnrc11
507	GO:0051188 [6]: cofactor biosynthesis	1	1	200	72	12356	-4.28	0.0	0.37	0.21	Cpox
508	GO:0006875 [7]: metal ion homeostasis	1	1	200	52	12376	-4.28	0.0	0.56	0.32	Trf
509	GO:0007179 [8]: transforming growth factor beta receptor signaling pathway	1	1	200	52	12376	-4.28	0.0	0.56	0.32	Ltbp3
510	GO:0051049 [5]: regulation of transport	1	1	200	50	12378	-4.29	0.0	0.58	0.33	Tacc3
511	GO:0006916 [8]: anti-apoptosis	1	1	200	50	12378	-4.29	0.0	0.58	0.33	Nr4a1
512	GO:0009617 [6]: response to bacteria	1	1	200	71	12357	-4.29	0.0	0.38	0.22	Pglyrp1
513	GO:0050801 [4]: ion homeostasis	1	1	200	71	12357	-4.29	0.0	0.38	0.22	Trf
514	GO:0050879 [4]: organismal movement	1	1	200	71	12357	-4.29	0.0	0.38	0.22	Ranbp17
515	GO:0006873 [5]: cell ion homeostasis	1	1	200	71	12357	-4.29	0.0	0.38	0.22	Trf
516	GO:0016064 [6]: humoral defense mechanism (sensu Vertebrata)	1	1	200	53	12375	-4.29	0.0	0.54	0.31	C4
517	GO:0006694 [7]: steroid biosynthesis	1	1	200	53	12375	-4.29	0.0	0.54	0.31	Lss
518	GO:0006821 [8]: chloride transport	1	1	200	53	12375	-4.29	0.0	0.54	0.31	Clcn2
519	GO:0050881 [5]: musculoskeletal movement	1	1	200	70	12358	-4.29	0.0	0.38	0.22	Ranbp17
520	GO:0050885 [6]: regulation of balance	1	1	200	70	12358	-4.29	0.0	0.38	0.22	Ranbp17
521	GO:0050953 [6]: sensory perception of light	1	1	200	70	12358	-4.29	0.0	0.38	0.22	Ranbp17
522	GO:0050957 [6]: equilibrioception	1	1	200	70	12358	-4.29	0.0	0.38	0.22	Ranbp17
523	GO:0000165 [7]: MAPKKK cascade	1	1	200	70	12358	-4.29	0.0	0.38	0.22	Gps2
524	GO:0007601 [7]: visual perception	1	1	200	70	12358	-4.29	0.0	0.38	0.22	Ranbp17
525	GO:0045944 [9]: positive regulation of transcription from Pol II promoter	1	1	200	58	12370	-4.3	0.0	0.49	0.27	Tnrc11
526	GO:0006644 [7]: phospholipid metabolism	1	1	200	54	12374	-4.3	0.0	0.53	0.31	Pcyt2
527	GO:0045595 [4]: regulation of cell differentiation	1	1	200	68	12360	-4.3	0.0	0.4	0.22	Clec2d
528	GO:0030003 [6]: cation homeostasis	1	1	200	67	12361	-4.3	0.0	0.41	0.22	Trf
529	GO:0030705 [6]: cytoskeleton-dependent intracellular transport	1	1	200	67	12361	-4.3	0.0	0.41	0.22	Dnchc1
530	GO:0035295 [3]: tube development	1	1	200	61	12367	-4.3	0.0	0.46	0.26	Nfib
531	GO:0006334 [8]: nucleosome assembly	1	1	200	61	12367	-4.3	0.0	0.46	0.26	H1f0
532	GO:0007018 [7]: microtubule-based movement	1	1	200	65	12363	-4.3	0.0	0.42	0.23	Dnchc1
533	GO:0042742 [6]: defense response to bacteria	1	1	200	64	12364	-4.3	0.0	0.43	0.24	Pglyrp1
534	GO:0000122 [9]: negative regulation of transcription from Pol II promoter	1	1	200	63	12365	-4.3	0.0	0.44	0.25	Sin3a
535	GO:0009888 [5]: histogenesis	1	1	200	60	12368	-4.31	0.0	0.47	0.26	Tcf3
536	GO:0006818 [5]: hydrogen transport	1	1	200	60	12368	-4.31	0.0	0.47	0.26	Bat3
537	GO:0007229 [6]: integrin-mediated signaling pathway	1	1	200	60	12368	-4.31	0.0	0.47	0.26	Adamts10
