# Supplementary material for: A genomic analysis of mouse models of breast cancer reveals molecular features of mouse models and relationships to human breast cancer
Source: Breast Cancer Res. 2014 Jun 5;16(3):R59. doi: 10.1186/bcr3672 (PMC4078930; doi:10.1186/bcr3672)
Supplement: Additional file 2 — Fold change values organized by mouse tumor model type comparing the mouse model to all other types of mouse models. [file bcr3672-S2.zip › Additional_file_2/DMBA_SAM/AdditionalFile40_DMBA_SAM/DownregulatedGenesgather_kegg_121029.txt]

#	Annotation	Total Genes With Ann	Your Genes (With Ann)	Your Genes (No Ann)	Genome (With Ann)	Genome (No Ann)	ln(Bayes factor)	neg ln(p value)	FE: neg ln(p value)	FE: neg ln(FDR)	Genes
1	path:mmu04530: Tight junction	6	6	39	117	2357	0.38	4.45	3.89	0.77	Actn4 Cldn3 Cldn7 Myh14 Tjp2 Tjp4
2	path:mmu04710: Circadian rhythm	2	2	43	11	2463	0.09	4.14	3.84	0.77	Cry1 Per1
3	path:mmu04070: Phosphatidylinositol signaling system	4	4	41	72	2402	-0.44	0.0	3.11	0.73	Araf1 Dyrk1a Inpp5e Pik3r1
4	path:mmu00604: Ganglioside biosynthesis	2	2	43	17	2457	-0.59	0.0	3.12	0.73	Galgt1 St3gal5
5	path:mmu04060: Cytokine-cytokine receptor interaction	1	1	44	239	2235	-0.84	0.0	0.01	0.01	Acvr2b
6	path:mmu00640: Propanoate metabolism	2	2	43	22	2452	-0.98	0.0	2.7	0.56	Acas2l Pccb
7	path:mmu00562: Inositol phosphate metabolism	3	3	42	54	2420	-1.03	0.0	2.53	0.56	Araf1 Dyrk1a Inpp5e
8	path:mmu04520: Adherens junction	3	3	42	71	2403	-1.54	0.0	1.94	0.54	Actn4 Farp2 Tcf3
9	path:mmu00290: Valine, leucine and isoleucine biosynthesis	1	1	44	8	2466	-1.84	0.0	1.9	0.54	Vars2
10	path:mmu00632: Benzoate degradation via CoA ligation	2	2	43	43	2431	-1.89	0.0	1.65	0.54	Araf1 Dyrk1a
11	path:mmu04620: Toll-like receptor signaling pathway	3	3	42	91	2383	-1.92	0.0	1.45	0.54	Irak1 Mapk13 Pik3r1
12	path:mmu00720: Reductive carboxylate cycle (CO2 fixation)	1	1	44	9	2465	-1.93	0.0	1.8	0.54	Acas2l
13	path:mmu00271: Methionine metabolism	1	1	44	10	2464	-2.01	0.0	1.71	0.54	Dnmt1
14	path:mmu00440: Aminophosphonate metabolism	1	1	44	10	2464	-2.01	0.0	1.71	0.54	Pcyt2
15	path:mmu00680: Methane metabolism	1	1	44	10	2464	-2.01	0.0	1.71	0.54	Cat
16	path:mmu04330: Notch signaling pathway	2	2	43	48	2426	-2.01	0.0	1.5	0.54	Ctbp1 Ncor2
17	path:mmu00760: Nicotinate and nicotinamide metabolism	2	2	43	49	2425	-2.04	0.0	1.47	0.54	Araf1 Dyrk1a
18	path:mmu00564: Glycerophospholipid metabolism	2	2	43	51	2423	-2.08	0.0	1.41	0.54	Chka Pcyt2
19	path:mmu00230: Purine metabolism	3	3	42	105	2369	-2.09	0.0	1.19	0.52	Adcy2 Pde4b Rpo1-2
20	path:mmu04010: MAPK signaling pathway	3	3	42	228	2246	-2.17	0.0	0.23	0.18	Map3k4 Mapk13 Nr4a1
21	path:mmu05050: Dentatorubropallidoluysian atrophy (DRPLA)	1	1	44	13	2461	-2.2	0.0	1.5	0.54	Drpla
22	path:mmu04020: Calcium signaling pathway	2	2	43	179	2295	-2.24	0.0	0.17	0.14	Adcy2 Cacna1d
23	path:mmu04510: Focal adhesion	3	3	42	211	2263	-2.25	0.0	0.29	0.22	Actn4 Farp2 Pik3r1
24	path:mmu04310: Wnt signaling pathway	3	3	42	138	2336	-2.31	0.0	0.76	0.48	Ctbp1 Lrp6 Tcf3
25	path:mmu05030: Amyotrophic lateral sclerosis (ALS)	1	1	44	16	2458	-2.34	0.0	1.33	0.52	Cat
26	path:mmu00450: Selenoamino acid metabolism	1	1	44	17	2457	-2.38	0.0	1.28	0.52	Sephs2
27	path:mmu00860: Porphyrin and chlorophyll metabolism	1	1	44	18	2456	-2.41	0.0	1.23	0.52	Cpox
28	path:mmu04210: Apoptosis	2	2	43	87	2387	-2.49	0.0	0.74	0.48	Irak1 Pik3r1
29	path:mmu04910: Insulin signaling pathway	2	2	43	131	2343	-2.5	0.0	0.36	0.22	Pik3r1 Rhoq
30	path:mmu00970: Aminoacyl-tRNA biosynthesis	1	1	44	21	2453	-2.51	0.0	1.11	0.49	Vars2
31	path:mmu00052: Galactose metabolism	1	1	44	25	2449	-2.6	0.0	0.98	0.48	Gaa
32	path:mmu00530: Aminosugars metabolism	1	1	44	26	2448	-2.62	0.0	0.95	0.48	Nqo3a2
33	path:mmu05040: Huntington's disease	1	1	44	26	2448	-2.62	0.0	0.95	0.48	Dctn1
34	path:mmu00532: Chondroitin / Heparan sulfate biosynthesis	1	1	44	27	2447	-2.64	0.0	0.92	0.48	Hs6st1
35	path:mmu00500: Starch and sucrose metabolism	1	1	44	29	2445	-2.67	0.0	0.87	0.48	Gaa
36	path:mmu00280: Valine, leucine and isoleucine degradation	1	1	44	31	2443	-2.7	0.0	0.82	0.48	Pccb
37	path:mmu00620: Pyruvate metabolism	1	1	44	32	2442	-2.71	0.0	0.8	0.48	Acas2l
38	path:mmu00260: Glycine, serine and threonine metabolism	1	1	44	33	2441	-2.73	0.0	0.78	0.48	Chka
39	path:mmu00380: Tryptophan metabolism	1	1	44	74	2400	-2.78	0.0	0.29	0.22	Cat
40	path:mmu00350: Tyrosine metabolism	1	1	44	39	2435	-2.78	0.0	0.66	0.43	Comt
41	path:mmu04610: Complement and coagulation cascades	1	1	44	67	2407	-2.81	0.0	0.34	0.22	C4
42	path:mmu00240: Pyrimidine metabolism	1	1	44	65	2409	-2.81	0.0	0.36	0.22	Rpo1-2
43	path:mmu00010: Glycolysis / Gluconeogenesis	1	1	44	49	2425	-2.83	0.0	0.51	0.31	Acas2l
