# Supplementary material for: A genomic analysis of mouse models of breast cancer reveals molecular features of mouse models and relationships to human breast cancer
Source: Breast Cancer Res. 2014 Jun 5;16(3):R59. doi: 10.1186/bcr3672 (PMC4078930; doi:10.1186/bcr3672)
Supplement: Additional file 2 — Fold change values organized by mouse tumor model type comparing the mouse model to all other types of mouse models. [file bcr3672-S2.zip › Additional_file_2/DMBA_SAM/AdditionalFile40_DMBA_SAM/DownregulatedGenesgather_transfac_121029.txt]

#	Annotation	Total Genes With Ann	Your Genes (With Ann)	Your Genes (No Ann)	Genome (With Ann)	Genome (No Ann)	ln(Bayes factor)	neg ln(p value)	FE: neg ln(p value)	FE: neg ln(FDR)	Genes
1	V$E2F1_Q3_01	111	111	116	4340	11604	21.14	11.93	26.07	20.27	2310038K02Rik 2410195B05Rik 3110040D16Rik 5730405M13Rik 5930412E23Rik Acad10 Actn4 Acvr2b Adamts10 Akap8l Apbb3 Aqp5 Araf1 Atp1b1 BC010552 BC016188 Cbx4 Chka Ciz1 Cldn7 Clec2d Ctbp1 Cxxc1 D5Wsu46e D8Ertd325e D8Ertd594e Dapk1 Ddx27 Dnchc1 Fancc Farp2 Furin Fzr1 Gaa Galgt1 Gps2 Gtf3c2 H1f0 Hdgf Hgs Hnrpd Hnrpl Igsf8 Itpka Kdelr1 Lrp6 Ltbp3 Ltk Mapk13 Mark2 Mat2a Mmp15 Mrpl15 Mrpl49 Mrps12 Nfib Nfic…
2	V$E2F_Q3_01	127	127	100	5416	10528	20.05	11.93	24.97	19.86	2310001H13Rik 2310038K02Rik 2410195B05Rik 3110040D16Rik 4632409L19Rik 5930412E23Rik 6530411B15Rik Actn4 Adamts10 Adcy2 Akap1 Akap8l Ap1g2 Apbb3 Araf1 Atp1b1 Aurkb BC010250 BC010552 BC013481 Bteb1 Cbx4 Ccnt1 Chka Cited4 Cldn3 Cldn7 Ctbp1 Cxxc1 D5Wsu46e D8Ertd325e Ddx27 Dnchc1 Fancc Farp2 Furin Fzr1 Gak Galgt1 Gdi1 Gga1 Gps2 Grasp Gtf3c2 H1f0 Hdgf Hgs Hivep1 Hnrpd Hnrpl Ifrd2 Igsf8 Lrch4 Ltbp2 Ltbp…
3	V$KROX_Q6	135	135	92	6230	9714	16.41	11.93	21.28	16.57	1300010A20Rik 2410195B05Rik 3110040D16Rik 4632409L19Rik 5730405M13Rik 5930412E23Rik 6530411B15Rik Acad10 Acas2l Actn4 Acvr2b Adamts10 Adcy2 Apbb3 Aqp5 Arhgef1 B4galt3 BC010552 BC016188 BC022224 BC024955 Cacnb3 Cat Cbx4 Ccnt1 Chka Cited4 Cldn3 Cldn7 Ctbp1 D5Wsu46e D7Bwg0611e D8Ertd325e D8Ertd594e Dapk1 Ddx27 Elf3 Farp2 Fkbp5 Furin Fzr1 Gaa Gak Galgt1 Ggcx Gps2 Grasp Gtf3c2 H1f0 Hdgf Hkr3 Hnrpd Hnr…
4	V$E2F1_Q6: E2F-1	162	162	65	8182	7762	16.08	11.93	20.97	16.55	1110059F07Rik 2310038K02Rik 2410195B05Rik 3110040D16Rik 5730405M13Rik 5930412E23Rik 6530411B15Rik Abcb6 Acad10 Actn4 Acvr2b Adamts10 Akap8l Ap1g2 Aqp5 Araf1 Arrdc1 Atp1b1 Aurkb B4galt3 BC006779 BC010250 BC010552 BC016188 BC022224 Bteb1 Cacna1d Casc3 Cbx4 Ccnt1 Chka Cited4 Ciz1 Cldn3 Ctbp1 Cxxc1 D5Wsu46e D8Ertd325e D8Ertd594e Dapk1 Ddr1 Ddx27 Dnchc1 Elf3 Fancc Fkbp5 Furin Fzr1 Gak Galgt1 Gfm1 Gga1…
5	V$E2F1_Q6_01	119	119	108	5536	10408	12.15	11.93	16.94	12.74	2310038K02Rik 4632409L19Rik 5930412E23Rik 6530411B15Rik Abcb6 Acad10 Acvr2b Adamts10 Ap1g2 Apbb3 Araf1 Atp1b1 Aurkb B4galt3 BC010552 BC016188 BC022224 Bteb1 Cacna1d Cbx4 Ccnt1 Chka Cited4 Cldn3 Ctbp1 Cxxc1 D5Wsu46e D8Ertd325e Dapk1 Ddx27 Dnchc1 Elf3 Fancc Fkbp5 Fzr1 Gak Galgt1 Gfm1 Ggcx Gps2 Gtf3c2 H1f0 Hdgf Hgs Hnrpd Hnrpl Igsf8 Kdelr1 Lrp6 Ltbp2 Mapk13 Mat2a Mfn1 Mrpl15 Mrpl49 Mrps12 Mta3 Ncln …
6	V$E2F_Q4_01	77	77	150	2989	12955	11.86	11.93	16.71	12.7	5930412E23Rik Actn4 Akap8l Ap1g2 Araf1 Atp1b1 BC010250 BC013481 Cbx4 Ccnt1 Chka Cited4 Cldn3 Cldn7 Ctbp1 Ddx27 Dnchc1 Gak Galgt1 Gps2 Gtf3c2 Hdgf Hivep1 Hnrpl Lrch4 Ltbp2 Mat2a Mfn1 Mlf2 Mrpl49 Myh14 Ncln Nfib Nup210 Pcyt2 Pde4b Pgrmc2 Plekhf2 Polg Pou2f1 Ptpn21 Pum1 Pura Ranbp17 Rhoq Rpa1 Rps6kl1 Safb2 Sart3 Sav1 Scarb1 Scrib Sfpq Sfrs2 Shrm Sin3a Slc16a2 Slc25a29 Slc35a3 Spint2 Spock1 St3gal5 S…
7	V$DEAF1_01	77	77	150	3060	12884	10.91	11.93	15.72	11.89	2010002H18Rik 3110040D16Rik 5730405M13Rik 5930412E23Rik Acad10 Acin1 Adamts10 Aqp5 Arhgef1 Azi1 BC010250 BC021523 BC022224 Bteb1 Cbx4 Ccnt1 Ciz1 Cldn3 Cldn7 D8Ertd594e Dapk1 Ddx27 Fzr1 Gak Galgt1 Gdi1 Gga1 Ggcx H1f0 Hnrpd Ifrd2 Igsf8 Lenep M6prbp1 Mapk13 Mark2 Mat2a Mfn1 Mlf2 Myh6 Ncoa1 Nqo3a2 Nup210 Parp6 Pdcd6ip Pglyrp1 Polg Polr3c Pou2f1 Ptpn21 Ranbp17 Rhoq Rohn Rpo1-2 Rps6kl1 Sart3 Scarb1 Sfr…
8	V$E2F1_Q4_01	81	81	146	3299	12645	10.79	11.93	15.61	11.89	5930412E23Rik Actn4 Akap8l Ap1g2 Araf1 Atp1b1 BC010250 BC013481 Cbx4 Ccnt1 Chka Cited4 Cldn3 Cldn7 Ctbp1 Ddx27 Dnchc1 Fzr1 Gak Galgt1 Gps2 Gtf3c2 Hdgf Hivep1 Hnrpl Lrch4 Ltbp2 Mat2a Mfn1 Mlf2 Mmp15 Mrpl15 Mrpl49 Myh14 Ncln Nfib Nup210 Pcyt2 Pde4b Pgrmc2 Plekhf2 Polg Pou2f1 Prss15 Ptpn21 Pum1 Pura Ranbp17 Rhoq Rpa1 Rps6kl1 Safb2 Sart3 Sav1 Scarb1 Scrib Sfpq Sfrs2 Shrm Sin3a Slc16a2 Slc25a29 Slc35a…
9	V$CEBPDELTA_Q6	134	134	93	11855	4089	9.93	11.93	0.0	0.0	1110059F07Rik 1300010A20Rik 2310038K02Rik 2810441C07Rik 3110040D16Rik 4632409L19Rik 6530411B15Rik Adamts10 Akap1 Ap1g2 Apbb3 Aqp5 Araf1 Arhgef1 Atp1b1 Aurkb BC010250 BC013481 BC021381 BC021523 BC024955 Cacna1d Cacnb3 Casc3 Ccnt1 Chka Cited4 Clec2d Cry1 Ctbp1 Cxxc1 D5Wsu46e D7Bwg0611e Dedd Dnchc1 Dnmt1 Elf3 Farp2 Fto Furin Fzr1 Gaa Galgt1 Gdi1 Gfm1 Ggcx Grasp Gtf3c2 Hdgf Hivep1 Hkr3 Hnrpl Hs6st1 I…
10	V$E2F1_Q4: E2F-1	99	99	128	4511	11433	9.4	11.93	14.13	10.65	2310001H13Rik 2310038K02Rik 2410195B05Rik 5730405M13Rik 5930412E23Rik 6530411B15Rik Abcb6 Acad10 Acin1 Actn4 Akap8l Ap1g2 Araf1 Atp1b1 Aurkb BC010552 BC013481 BC022224 Bteb1 Cbx4 Chka Cited4 Ciz1 Ctbp1 Cxxc1 D5Wsu46e Ddx27 Dnchc1 Furin Fzr1 Gak Galgt1 Gfm1 Gga1 Ggcx Gps2 Gtf3c2 H1f0 Hdgf Hivep1 Hnrpd Igsf8 Lrch4 Lrp6 Ltbp2 Ltk Mark2 Mat2a Metapl1 Mfn1 Mlf2 Mrpl15 Mrpl49 Mta3 Mtss1 Ncln Nedd4l Nfi…
11	V$MAZ_Q6	190	190	37	11081	4863	9.2	11.93	14.06	10.65	1300010A20Rik 2010002H18Rik 2310038K02Rik 2410195B05Rik 2610317D23Rik 3110040D16Rik 4632409L19Rik 5730405M13Rik 5930412E23Rik 6530411B15Rik Abcb6 Acad10 Acas2l Acin1 Actn4 Acvr2b Adamts10 Adcy2 Ap1g2 Apbb3 Aqp5 Araf1 Arhgef1 Arid1a Arrdc1 Atp1b1 Azi1 B4galt3 BC010250 BC010552 BC016188 BC021523 BC022224 BC024955 Bteb1 Cacnb3 Casc3 Cat Cbx4 Ccnt1 Chka Cited4 Ciz1 Cldn3 Cldn7 Clec2d Ctbp1 D5Wsu46e D…
12	V$NFMUE1_Q6	25	25	202	555	15389	9.15	11.93	14.24	10.65	4632409L19Rik 5930412E23Rik Acas2l Apbb3 Bteb1 Cxxc1 D5Wsu46e Gak Ggcx H1f0 Hnrpl Map3k4 Psmd3 Rad1 Sf3a1 Sin3a Smarcd1 Spag7 Stk24 Taf4a Tnrc11 Tnrc6c Trit1 Wbp11 Zcchc8
13	V$MYCMAX_B: c-Myc:Max binding sites	122	122	105	6064	9880	8.83	11.93	13.52	10.2	1300010A20Rik 2010002H18Rik 2610317D23Rik 3110040D16Rik 5930412E23Rik 6530411B15Rik Abcb6 Acad10 Acas2l Acvr2b Akap1 Akap8l Apbb3 Aqp5 Arrdc1 Atp1b1 Aurkb Azi1 BC016188 BC022224 Bteb1 Cacnb3 Cbx4 Chka Ciz1 Cldn7 Cry1 Ctbp1 Cxxc1 D5Wsu46e Dapk1 Dnchc1 Fancc Fkbp5 Furin Fzr1 Gaa Galgt1 Gdi1 Gfm1 Gps2 Grasp H1f0 Hdgf Hgs Hkr3 Hnrpd Hnrpl Hs6st1 Ifrd2 Igsf8 Itpka Lrp6 Ltbp2 M6prbp1 Mapk13 Mat2a Metap…
14	V$PIT1_Q6	140	140	87	12058	3886	8.14	11.93	0.0	0.0	1110059F07Rik 1300010A20Rik 2010002H18Rik 2310001H13Rik 2410195B05Rik 2610317D23Rik 2810441C07Rik 4632409L19Rik 5730405M13Rik 6530411B15Rik Abcb6 Acad10 Acas2l Acin1 Actn4 Adamts10 Adcy2 Akap1 Akap8l Ap1g2 Apbb3 Aqp5 Araf1 Arhgef1 Arid1a Atp1b1 Aurkb B4galt3 BC006779 BC010250 BC016188 BC021381 BC021523 BC024955 Bteb1 Cacna1d Cacnb3 Casc3 Ccnt1 Cited4 Ciz1 Cldn7 Clec2d Cry1 Cxxc1 D7Bwg0611e Ddx27 …
15	V$E2F_Q6: E2F	194	194	33	11619	4325	7.37	11.52	12.2	8.97	2010002H18Rik 2310038K02Rik 2410195B05Rik 2810441C07Rik 3110040D16Rik 4632409L19Rik 5730405M13Rik 5930412E23Rik 6530411B15Rik Abcb6 Acad10 Acin1 Actn4 Acvr2b Adamts10 Adcy2 Akap1 Akap8l Ap1g2 Apbb3 Aqp5 Araf1 Arhgef1 Arid1a Arrdc1 Atp1b1 Aurkb Azi1 B4galt3 BC006779 BC010250 BC010552 BC016188 BC021523 BC022224 Bteb1 Cacna1d Casc3 Cat Cbx4 Ccnt1 Chka Cited4 Ciz1 Cldn3 Clec2d Cry1 Ctbp1 Cxxc1 D5Wsu4…
16	V$MAZR_01: MAZ related factor	127	127	100	6585	9359	7.21	11.01	11.85	8.69	2010002H18Rik 3110040D16Rik 4632409L19Rik 5930412E23Rik 6530411B15Rik Abcb6 Acad10 Acas2l Acin1 Acvr2b Adamts10 Adcy2 Ap1g2 Apbb3 Aqp5 Araf1 Arhgef1 Arrdc1 Azi1 B4galt3 BC010250 BC010552 BC021523 BC024955 Cat Cbx4 Ccnt1 Chka Cldn3 Cldn7 Clec2d Ctbp1 D5Wsu46e D7Bwg0611e D8Ertd325e D8Ertd594e Ddr1 Dnchc1 Farp2 Furin Fzr1 Gak Galgt1 Gdi1 Gfm1 Grasp Gtf3c2 H1f0 Hdgf Hnrpd Hnrpl Hs6st1 Igsf8 Itpka Kde…
17	V$OCT1_06: octamer-binding factor 1	92	92	135	8796	7148	7.13	11.01	0.0	0.0	1300010A20Rik 2010002H18Rik 2310038K02Rik 2610317D23Rik 5930412E23Rik Abcb6 Acas2l Acin1 Adcy2 Akap8l Araf1 Arid1a Arrdc1 Atp1b1 Aurkb B4galt3 BC006779 BC010250 BC013481 Cacna1d Cacnb3 Casc3 Cldn3 Cldn7 Clec2d D7Bwg0611e D8Ertd594e Dapk1 Dedd Dnchc1 Dnmt1 Fancc Farp2 Fkbp5 Fto Furin Gfm1 Gga1 Ggcx Grasp H1f0 Hdgf Igsf8 Inpp5e Lenep Lrp6 Map3k4 Mapk13 Mat2a Metapl1 Mfn1 Mrpl15 Mrpl49 Myh14 Myh6 Nc…
18	V$YY1_02: Yin and Yang 1	46	46	181	1645	14299	6.89	10.68	11.74	8.65	4632409L19Rik 5730405M13Rik 5930412E23Rik Acas2l Arrdc1 B4galt3 BC006779 BC013481 Bteb1 Cxxc1 Fancc Gak Galgt1 H1f0 Hnrpd Hnrpl Map3k4 Mark2 Mat2a Metapl1 Mmp15 Mrpl49 Mrps12 Msi2h Nfic Pabpn1 Pou2f1 Psmd3 Pum1 Rad1 Sart3 Sf3a1 Sin3a Smarcd1 Spag7 Taf4a Tcf3 Tjp2 Tjp4 Tnrc11 Tnrc6c Trit1 Wbp11 Wiz Zcchc8 Zfp95
19	V$E2F1DP1_01: E2F-1:DP-1 heterodimer	94	94	133	4508	11436	6.32	10.42	10.97	7.94	2310038K02Rik 2410195B05Rik 3110040D16Rik 5930412E23Rik 6530411B15Rik Abcb6 Acad10 Actn4 Acvr2b Adamts10 Ap1g2 Atp1b1 Aurkb B4galt3 BC006779 BC016188 BC022224 Bteb1 Cbx4 Chka Cited4 Cxxc1 D8Ertd594e Dapk1 Ddx27 Elf3 Fancc Fkbp5 Fzr1 Gfm1 Gga1 Ggcx Gtf3c2 H1f0 Hkr3 Hnrpd Hnrpl Igsf8 Ltk Map3k4 Mapk13 Mrps12 Mta3 Ncln Ncor2 Ndufaf1 Nfib Nfix Nqo3a2 Nup210 Pde4b Plekhf2 Polg Poli Prcc Psmd3 Ptpn21 P…
20	V$EVI1_04: ectopic viral integration site 1 encoded factor	140	140	87	11846	4098	6.04	10.22	0.0	0.0	1110059F07Rik 1300010A20Rik 2010002H18Rik 2310001H13Rik 2310038K02Rik 2610317D23Rik 4632409L19Rik 6530411B15Rik Abcb6 Acas2l Acin1 Actn4 Adcy2 Akap8l Ap1g2 Apbb3 Aqp5 Araf1 Arid1a Atp1b1 Aurkb Azi1 B4galt3 BC010250 BC013481 BC016188 BC021381 Bteb1 Cacna1d Casc3 Cat Ccnt1 Ciz1 Cldn7 Clec2d Ctbp1 Cxxc1 D5Wsu46e D7Bwg0611e D8Ertd325e D8Ertd594e Dapk1 Ddx27 Dedd Dnchc1 Fancc Fto Furin Fzr1 Gaa Gdi1 G…
21	V$MRF2_01: modulator recognition factor 2	109	109	118	9783	6161	5.67	9.53	0.0	0.0	2010002H18Rik 2310001H13Rik 3110040D16Rik 5930412E23Rik Acas2l Acin1 Adcy2 Akap1 Akap8l Araf1 Arrdc1 Atp1b1 Aurkb B4galt3 BC010250 BC016188 BC021381 BC022224 Cacna1d Cat Ccnt1 Chka Cited4 Ciz1 Clec2d Cry1 D8Ertd325e Dapk1 Dedd Fancc Fkbp5 Fto Fzr1 Gdi1 Gfm1 Gga1 Ggcx Grasp Hnrpd Hs6st1 Ifrd2 Inpp5e Kdelr1 Lnx1 Ltbp2 Ltbp3 Mark2 Mat2a Metapl1 Mfn1 Mlf2 Mpst Mrpl15 Mrps12 Msi2h Mtss1 Myh6 Ncald Nco…
22	V$NKX25_02: homeo domain factor Nkx-2.5/Csx, tinman homolog	63	63	164	6504	9440	5.66	9.53	0.0	0.0	1110059F07Rik 2610317D23Rik 3110040D16Rik Acas2l Acin1 Actn4 Akap8l Araf1 Arhgef1 Arid1a Arrdc1 Azi1 BC013481 BC016188 BC024955 Cldn7 Clec2d D5Wsu46e D8Ertd325e D8Ertd594e Dnmt1 Fancc Fto Fzr1 Gak Gdi1 Gga1 Ggcx Gps2 Ifrd2 Inpp5e Itpka Lrp6 Mark2 Mfn1 Mlf2 Mrpl15 Mrps12 Ndufaf1 Nup210 Pde4b Per1 Polg Pou2f1 Prcc Psmd3 Pum1 Rpo1-2 Scml4 Sephs2 Sf3a1 Sin3a Slc35a3 Sox10 St3gal5 Stxbp6 Tcfcp2 Tjp2 T…
23	V$CREBATF_Q6	94	94	133	4585	11359	5.64	9.53	10.26	7.34	1110059F07Rik 2310038K02Rik 4632409L19Rik 5730405M13Rik 5930412E23Rik Acad10 Actn4 Adamts10 Akap8l Apbb3 Arrdc1 Atp1b1 Azi1 B4galt3 BC006779 BC016188 BC021523 BC024955 Bteb1 Casc3 Cbx4 Ccnt1 Chka Cited4 Cldn3 Cldn7 D5Wsu46e D8Ertd325e Dapk1 Ddx27 Fancc Furin Gaa Gak Gfm1 Gga1 Gps2 Grasp Gtf3c2 Hgs Hkr3 Hnrpl Inpp5e Lrch4 Lrp6 M6prbp1 Mapk13 Metapl1 Mlf2 Mrpl15 Mrpl49 Mrps12 Mta3 Myh14 Ncoa1 Nktr …
24	V$TFIII_Q6	223	223	4	14619	1325	5.29	9.25	10.51	7.54	1110059F07Rik 1300010A20Rik 2010002H18Rik 2310001H13Rik 2310038K02Rik 2410195B05Rik 2610317D23Rik 2810441C07Rik 3110040D16Rik 4632409L19Rik 5730405M13Rik 5930412E23Rik 6530411B15Rik Abcb6 Acad10 Acas2l Acin1 Actn4 Acvr2b Adamts10 Adcy2 Akap1 Akap8l Ap1g2 Apbb3 Aqp5 Araf1 Arhgef1 Arid1a Arrdc1 Atp1b1 Aurkb Azi1 B4galt3 BC006779 BC010250 BC010552 BC013481 BC016188 BC021381 BC021523 BC022224 BC02495…
25	V$NKX22_01: NK2 class homeobox factor 2	11	11	216	2089	13855	5.24	9.13	0.0	0.0	Acas2l Akap8l Fto Mtss1 Myh14 Pou2f1 Rhoq Sfrs2ip Spock1 Stxbp6 Syvn1
26	V$NFKB_Q6_01	172	172	55	10162	5782	4.83	8.75	9.47	6.61	1110059F07Rik 1300010A20Rik 2010002H18Rik 2310001H13Rik 2310038K02Rik 2610317D23Rik 2810441C07Rik 4632409L19Rik 5730405M13Rik 5930412E23Rik Acad10 Acas2l Acin1 Actn4 Acvr2b Adcy2 Akap1 Akap8l Ap1g2 Aqp5 Arid1a Arrdc1 Atp1b1 Azi1 BC006779 BC010250 BC013481 BC021381 BC021523 BC022224 BC024955 Cacna1d Cacnb3 Casc3 Cbx4 Ccnt1 Chka Cited4 Ciz1 Clec2d Ctbp1 D5Wsu46e D8Ertd325e D8Ertd594e Dapk1 Ddr1 Dnc…
27	V$GATA2_03: GATA-binding factor 2	43	43	184	4821	11123	4.68	8.6	0.0	0.0	2310038K02Rik 4632409L19Rik Acas2l Actn4 Akap1 Apbb3 Aurkb BC010250 BC010552 BC016188 Cited4 Clec2d Ddr1 Ddx27 Dedd Dnchc1 Fto Gaa Gtf3c2 Hivep1 Ifrd2 Kdelr1 Lnx1 Map3k4 Mmp15 Nphp1 Nqo3a2 Pabpn1 Parp6 Pik3r1 Plekhf2 Polg Psmd3 Rps6kl1 Sav1 Sf3a1 Sh2bpsm1 Tjp2 Tm4sf2 Trf Trit1 Zfp261 Zfp95
28	V$CEBPGAMMA_Q6	137	137	90	11487	4457	4.57	8.56	0.0	0.0	1300010A20Rik 2010002H18Rik 3110040D16Rik 4632409L19Rik 6530411B15Rik Acas2l Acin1 Actn4 Acvr2b Adamts10 Adcy2 Akap1 Ap1g2 Arid1a Atp1b1 B4galt3 BC006779 BC010552 BC013481 BC021381 Bteb1 Cacna1d Casc3 Cat Ccnt1 Chka Cldn3 Clec2d Cry1 Cxxc1 D5Wsu46e D7Bwg0611e Dapk1 Ddr1 Ddx27 Dedd Dnmt1 Elf3 Fancc Fkbp5 Fto Fzr1 Gaa Gak Gdi1 Gfm1 Gga1 Grasp Hdgf Hivep1 Hkr3 Hnrpd Hnrpl Inpp5e Kdelr1 Lnx1 Lrch4 Lr…
29	V$GATA3_03: GATA-binding factor 3	126	126	101	10744	5200	4.34	8.24	0.0	0.0	1110059F07Rik 1300010A20Rik 2010002H18Rik 2310001H13Rik 2410195B05Rik 2610317D23Rik 2810441C07Rik 4632409L19Rik 6530411B15Rik Abcb6 Acad10 Acas2l Acin1 Actn4 Acvr2b Adamts10 Adcy2 Akap1 Akap8l Apbb3 Araf1 Arhgef1 Arid1a Atp1b1 Aurkb Azi1 B4galt3 BC006779 BC010250 BC010552 BC013481 BC016188 BC021381 BC024955 Cacna1d Cacnb3 Casc3 Cat Cldn3 Cldn7 Clec2d Ctbp1 Cxxc1 Ddr1 Ddx27 Dedd Elf3 Fancc Fkbp5 F…
30	V$CREB_Q4_01	92	92	135	4620	11324	4.3	8.16	8.85	6.04	1110059F07Rik 2310038K02Rik 4632409L19Rik 5730405M13Rik 5930412E23Rik Acad10 Actn4 Adamts10 Akap8l Apbb3 Araf1 Arrdc1 Atp1b1 Azi1 B4galt3 BC006779 BC016188 BC021523 BC024955 Bteb1 Casc3 Cbx4 Ccnt1 Chka Cited4 Cldn3 Cldn7 D5Wsu46e D8Ertd325e Ddx27 Fancc Furin Gaa Gak Gfm1 Gga1 Gps2 Grasp Gtf3c2 Hgs Hkr3 Hnrpl Inpp5e Lrp6 M6prbp1 Mapk13 Mlf2 Mrpl49 Mrps12 Myh14 Ncoa1 Nktr Nphp1 Nr4a1 Nrbf1 Pabpn1 P…
31	V$GATA2_02: GATA-binding factor 2	52	52	175	5455	10489	4.14	8.02	0.0	0.0	2310038K02Rik 4632409L19Rik Acas2l Actn4 Akap1 Akap8l Aurkb BC010552 BC016188 BC021523 Cacna1d Cat Cited4 Clec2d Cxxc1 D5Wsu46e Ddx27 Dedd Fancc Farp2 Fto Furin Gga1 Grasp Hivep1 Ifrd2 Itpka Kdelr1 Lnx1 Lrp6 Mrps12 Mta3 Myh14 Nphp1 Nqo3a2 Pabpn1 Parp6 Polg Psmd3 Rps6kl1 Sav1 Scrib Sf3a1 Sfrs14 Smarcd1 Tcfcp2 Tjp2 Tjp4 Tm4sf2 Trf Trit1 Xylb
32	V$CREB_Q2_01	95	95	132	4859	11085	3.95	7.91	8.48	5.72	1110059F07Rik 2310038K02Rik 4632409L19Rik 5730405M13Rik 5930412E23Rik Acad10 Actn4 Adamts10 Akap8l Apbb3 Arrdc1 Atp1b1 Azi1 B4galt3 BC006779 BC016188 BC021523 BC022224 BC024955 Bteb1 Casc3 Cbx4 Ccnt1 Chka Cited4 Cldn3 Cldn7 Cxxc1 D5Wsu46e D8Ertd325e Dapk1 Ddx27 Dnchc1 Fancc Furin Gaa Gak Gfm1 Gga1 Gps2 Grasp Gtf3c2 Hgs Hkr3 Hnrpl Inpp5e Lrch4 Lrp6 M6prbp1 Map3k4 Mapk13 Mark2 Mlf2 Mrpl49 Mta3 Myh1…
33	V$SOX5_01: Sox-5	78	78	149	7361	8583	3.88	7.85	0.0	0.0	2010002H18Rik 3110040D16Rik 4632409L19Rik 5930412E23Rik Acas2l Actn4 Akap1 Akap8l Ap1g2 Apbb3 Arid1a Azi1 B4galt3 BC013481 BC021381 BC022224 BC024955 Bteb1 Cacna1d Cacnb3 Casc3 Cat Clec2d Ddr1 Dedd Fto Fzr1 Gaa Gfm1 Gga1 Gtf3c2 Hdgf Hnrpl Ifrd2 Inpp5e Kdelr1 Lenep Lrp6 M6prbp1 Mat2a Mfn1 Mpst Mrpl15 Mtss1 Myh14 Ncald Ncor2 Nfib Nfix Nphp1 Nqo3a2 Nr4a1 Nrbf1 Pabpn1 Pde4b Per1 Psmd3 Ptpn21 Ranbp17 …
34	V$IRF7_01: interferon regulatory factor 7	102	102	125	9054	6890	3.83	7.79	0.0	0.0	1300010A20Rik 2610317D23Rik 3110040D16Rik 4632409L19Rik Acas2l Acin1 Akap1 Akap8l Ap1g2 Araf1 Arid1a Azi1 B4galt3 BC013481 BC024955 Bteb1 Cacnb3 Casc3 Chka Ciz1 Cldn3 Cldn7 Clec2d Cry1 Ctbp1 Cxxc1 D5Wsu46e D8Ertd325e D8Ertd594e Ddx27 Dedd Dnmt1 Elf3 Fancc Farp2 Fto Fzr1 Galgt1 Gps2 Grasp Gtf3c2 Hgs Hs6st1 Igsf8 Inpp5e Itpka Kdelr1 Lrch4 Lrp6 Ltk Map3k4 Mat2a Mrpl15 Mrpl49 Mrps12 Ncald Ncln Ncor2 …
35	V$TEF_Q6	56	56	171	5685	10259	3.61	7.53	0.0	0.0	1110059F07Rik 1300010A20Rik 2310001H13Rik 2610317D23Rik 4632409L19Rik 5930412E23Rik Abcb6 Akap1 Akap8l Ap1g2 Apbb3 Arid1a Aurkb Cacna1d Cldn7 Dnmt1 Elf3 Fto Gfm1 Hdgf Hivep1 Igsf8 Inpp5e Lrch4 Lrp6 Metapl1 Mpst Mta3 Ncald Nqo3a2 Nrbf1 Pabpn1 Parp6 Pccb Per1 Poli Prcc Ptpn21 Rohn Rpo1-2 Rps6kl1 Sav1 Scml4 Sephs2 Sf3a1 Sfpq Slc24a6 Slc25a15 Slc35a3 St6galnac2 Tcfcp2 Trit1 Ubap2 Usp24 Zcchc8 Zfp261
36	V$LDSPOLYA_B: Lentiviral Poly A downstream element	160	160	67	12802	3142	3.54	7.44	0.0	0.0	1110059F07Rik 1300010A20Rik 2010002H18Rik 2310001H13Rik 2310038K02Rik 2610317D23Rik 4632409L19Rik 6530411B15Rik Acad10 Acas2l Acin1 Actn4 Adcy2 Akap8l Ap1g2 Apbb3 Aqp5 Araf1 Arhgef1 Arid1a Arrdc1 Atp1b1 Aurkb Azi1 BC006779 BC010552 BC013481 BC016188 BC021381 BC022224 BC024955 Cacna1d Cacnb3 Casc3 Cat Ccnt1 Chka Cited4 Ciz1 Cldn7 Clec2d Cry1 Cxxc1 D7Bwg0611e D8Ertd325e Dapk1 Ddx27 Dnchc1 Elf3 Fanc…
37	V$MINI20_B: Muscle initiator sequence-20	164	164	63	9742	6202	3.53	7.44	8.08	5.41	1110059F07Rik 1300010A20Rik 2310001H13Rik 2310038K02Rik 2410195B05Rik 2610317D23Rik 2810441C07Rik 3110040D16Rik 5730405M13Rik 5930412E23Rik 6530411B15Rik Acas2l Actn4 Acvr2b Adamts10 Apbb3 Aqp5 Araf1 Arhgef1 Arid1a Arrdc1 Aurkb Azi1 B4galt3 BC010552 BC013481 BC016188 BC021381 BC021523 BC024955 Bteb1 Cacnb3 Casc3 Cat Cbx4 Ccnt1 Chka Cldn3 Cldn7 Clec2d Cry1 Ctbp1 D5Wsu46e D7Bwg0611e D8Ertd325e D8Er…
38	V$E2F4DP2_01: E2F-4:DP-2 heterodimer	44	44	183	1797	14147	3.48	7.34	8.2	5.49	2310038K02Rik 5930412E23Rik Acad10 Adamts10 Ap1g2 Atp1b1 BC006779 BC016188 Chka Cited4 Cxxc1 Fancc Fkbp5 Ggcx Gtf3c2 Hnrpl Mapk13 Mrps12 Ncln Ndufaf1 Nqo3a2 Nup210 Pde4b Plekhf2 Poli Prcc Ptpn21 Pum1 Rsn Sfpq Sfrs14 Shrm Smarcd1 Spint2 Syvn1 Tcf3 Tcfcp2 Tjp4 Trim27 Ubap2 Ung Usp52 Xylb Znrf1
39	V$WHN_B: winged-helix factor nude	78	78	149	3838	12106	3.42	7.27	7.97	5.35	2310038K02Rik 2410195B05Rik 5930412E23Rik Abcb6 Acad10 Actn4 Acvr2b Ap1g2 Aurkb BC006779 BC010552 BC024955 Cacnb3 Ccnt1 Chka Cited4 Ddr1 Dnchc1 Farp2 Fkbp5 Gak Gdi1 Gga1 Ggcx Gps2 Hdgf Hgs Hnrpd Hnrpl Igsf8 Lrch4 Ltbp3 Map3k4 Mark2 Metapl1 Mlf2 Mmp15 Mrpl15 Mrpl49 Mrps12 Mta3 Ncoa1 Nfib Nktr Nphp1 Nrbf1 Pccb Pdcd6ip Pde4b Pgrmc2 Polr3c Pou2f1 Pum1 Pura Rad1 Rhoq Rohn Rpo1-2 Rsn Sart3 Sav1 Sf3a1 S…
40	V$NKX3A_01: NK class homeobox factor 3A	25	25	202	3171	12773	3.42	7.27	0.0	0.0	2310001H13Rik 2310038K02Rik 5730405M13Rik Acas2l BC021523 BC022224 Clec2d Cry1 Ddx27 Dnmt1 Gaa Gfm1 Ggcx Lenep Lrp6 Mrpl49 Mta3 Myh6 Ndufaf1 Pura Rsn Sart3 Slc25a15 Tjp2 Zfp261
41	V$GATA_C: GATA binding site	83	83	144	7577	8367	2.95	6.74	0.0	0.0	1300010A20Rik 2010002H18Rik 2310001H13Rik 2310038K02Rik 2410195B05Rik 2810441C07Rik 5730405M13Rik Acas2l Adamts10 Akap8l Apbb3 Aqp5 Araf1 BC006779 BC021523 BC024955 Bteb1 Cacna1d Cat Ccnt1 Cited4 Clec2d Cxxc1 Dedd Dnchc1 Elf3 Fancc Farp2 Furin Gdi1 Gga1 Gps2 Hivep1 Hnrpl Itpka Lenep Lrp6 M6prbp1 Map3k4 Mat2a Metapl1 Mfn1 Mpst Mrpl15 Mrps12 Mta3 Myh14 Ncald Ncoa1 Nphp1 Nqo3a2 Nrbf1 Nup210 Pccb Pcy…
42	V$E2F_Q6_01	44	44	183	1851	14093	2.89	6.68	7.58	5.01	5930412E23Rik Araf1 Atp1b1 BC010250 Ccnt1 Chka Cited4 Cldn3 Ctbp1 Galgt1 Gtf3c2 Hdgf Hivep1 Hnrpl Ltbp2 Mat2a Mlf2 Ncln Nfib Pde4b Pgrmc2 Plekhf2 Pura Ranbp17 Rhoq Rpa1 Safb2 Sav1 Sfpq Sfrs2 Shrm Sin3a Spint2 Spock1 St3gal5 Stk38 Syvn1 Tacc3 Thop1 Tm4sf2 Ung Xylb Zfp95 Znrf1
43	V$E2F_03	40	40	187	1630	14314	2.84	6.62	7.56	5.01	5930412E23Rik Araf1 Atp1b1 Chka Cited4 Cldn3 Ctbp1 Dnchc1 Galgt1 Gps2 Gtf3c2 Hdgf Hnrpl Ltbp2 Mat2a Mfn1 Mrpl49 Ncln Nfib Pde4b Pgrmc2 Plekhf2 Pou2f1 Pura Ranbp17 Rpa1 Sart3 Sfpq Sfrs2 Shrm Sin3a Slc16a2 Spint2 Spock1 St3gal5 Tacc3 Thop1 Tm4sf2 Ung Zfp95
44	V$OCT1_02: octamer factor 1	54	54	173	5382	10562	2.63	6.38	0.0	0.0	1110059F07Rik 1300010A20Rik 2010002H18Rik 2610317D23Rik 2810441C07Rik 5730405M13Rik Acas2l Adcy2 Araf1 Arid1a Aurkb Azi1 BC006779 Casc3 Clec2d Cry1 D7Bwg0611e Dedd Dnchc1 Elf3 Fto Grasp Hdgf Hkr3 Lnx1 Map3k4 Metapl1 Mtss1 Myh14 Ncln Ncor2 Nedd4l Parp6 Pde4b Pik3r1 Polr3c Pou2f1 Rhoq Rps6kl1 Rsn Sart3 Scml4 Sfpq Slc24a6 Slc35a3 Smarcd1 Spock1 St6galnac2 Stxbp6 Trf Trit1 Usp52 Wbp11 Zcchc8
45	V$GATA1_03: GATA-binding factor 1	56	56	171	5522	10422	2.56	6.32	0.0	0.0	5930412E23Rik Adcy2 Akap1 Aqp5 Arid1a Atp1b1 Cited4 Cry1 Ctbp1 D7Bwg0611e Ddr1 Dedd Dnmt1 Fancc Fto Furin Fzr1 Gfm1 Gtf3c2 Hivep1 Ifrd2 Igsf8 Itpka Kdelr1 Lnx1 Ltbp2 Mpst Mrpl49 Myh6 Ncald Ncln Ndufaf1 Nrbf1 Parp6 Pdcd6ip Per1 Polg Poli Prcc Ptpn21 Rhoq Scml4 Sf3a1 Sin3a Slc24a6 Slc25a15 Slc35a3 Srrm2 St6galnac2 Stk38 Tcf3 Usp24 Usp52 Wbp11 Zfp261 Znrf1
46	V$GATA1_06: GATA-binding factor 1	44	44	183	4578	11366	2.43	6.16	0.0	0.0	2010002H18Rik 2310038K02Rik 4632409L19Rik Acas2l Actn4 Akap1 Akap8l Aurkb BC010552 BC016188 BC021523 Cacna1d Cited4 Ddx27 Dedd Fancc Fto Furin Gtf3c2 Hivep1 Ifrd2 Itpka Kdelr1 Lnx1 Map3k4 Ncoa1 Nphp1 Nqo3a2 Pabpn1 Parp6 Pccb Polg Psmd3 Rps6kl1 Sav1 Scrib Sephs2 Sf3a1 Tcfcp2 Tm4sf2 Trit1 Usf2 Xylb Zfp261
47	V$PAX3_B: Pax-3 binding sites	160	160	67	9627	6317	2.39	6.16	6.85	4.35	1110059F07Rik 1300010A20Rik 2310001H13Rik 2310038K02Rik 2810441C07Rik 3110040D16Rik 4632409L19Rik 5730405M13Rik 5930412E23Rik 6530411B15Rik Abcb6 Acad10 Acas2l Acin1 Actn4 Acvr2b Akap1 Akap8l Apbb3 Aqp5 Arid1a Arrdc1 Aurkb Azi1 B4galt3 BC010250 BC010552 BC016188 BC021523 BC022224 Cacnb3 Casc3 Cat Ccnt1 Chka Ciz1 Cldn3 Cldn7 Cry1 Cxxc1 D5Wsu46e D8Ertd325e Dapk1 Ddx27 Dnchc1 Elf3 Fancc Farp2 Fkbp5 …
48	V$TITF1_Q3: TTF-1, TITF1 (thyroid transcription factor 1)	66	66	161	6202	9742	2.15	5.88	0.0	0.0	2310038K02Rik 3110040D16Rik 5730405M13Rik Acas2l Acin1 Actn4 Akap8l Apbb3 B4galt3 BC010552 BC021381 BC022224 BC024955 Cldn3 Clec2d D7Bwg0611e D8Ertd325e Dedd Dnmt1 Fancc Gak Gdi1 Gga1 Gps2 Gtf3c2 H1f0 Hkr3 Lnx1 Lrch4 Ltbp2 Ltbp3 Mapk13 Mat2a Mpst Mta3 Myh14 Ncor2 Nedd4l Nfix Parp6 Pde4b Polg Prcc Rad1 Rhoq Rpa1 Rpo1-2 Scml4 Sf3a1 Sfpq Sfrs14 Shrm Sin3a Slc16a2 Slc25a15 Slc25a29 Spock1 Tacc3 Tcf3 …
49	V$USF_Q6: upstream stimulating factor	164	164	63	10008	5936	1.9	5.63	6.34	3.94	1300010A20Rik 2310038K02Rik 2410195B05Rik 2610317D23Rik 3110040D16Rik 4632409L19Rik 5730405M13Rik 5930412E23Rik 6530411B15Rik Abcb6 Acad10 Acas2l Actn4 Acvr2b Akap1 Akap8l Ap1g2 Aqp5 Araf1 Arrdc1 Atp1b1 Aurkb Azi1 B4galt3 BC010552 BC016188 BC021523 BC022224 Bteb1 Cacna1d Cacnb3 Casc3 Cat Cbx4 Ccnt1 Chka Ciz1 Cldn3 Cldn7 Cry1 Ctbp1 Cxxc1 D5Wsu46e D7Bwg0611e D8Ertd325e D8Ertd594e Dapk1 Ddr1 Dedd Dn…
50	V$SP3_Q3	171	171	56	10542	5402	1.84	5.57	6.31	3.94	1110059F07Rik 1300010A20Rik 2310001H13Rik 2310038K02Rik 2610317D23Rik 2810441C07Rik 3110040D16Rik 4632409L19Rik 5930412E23Rik 6530411B15Rik Abcb6 Acad10 Acas2l Acin1 Acvr2b Adamts10 Adcy2 Ap1g2 Aqp5 Araf1 Arhgef1 Arid1a Arrdc1 Atp1b1 Aurkb Azi1 B4galt3 BC006779 BC010250 BC010552 BC016188 BC021381 BC021523 BC024955 Cacnb3 Casc3 Cat Cbx4 Ccnt1 Chka Ciz1 Cldn3 Cldn7 Clec2d Ctbp1 Cxxc1 D5Wsu46e D7Bwg…
51	V$HIF1_Q3: hypoxia induced factor	32	32	195	1277	14667	1.81	5.5	6.54	4.07	3110040D16Rik Abcb6 Apbb3 Aqp5 Atp1b1 BC006779 Bteb1 Cbx4 Ccnt1 Cxxc1 D5Wsu46e Dapk1 Gps2 Gtf3c2 Hdgf Lrp6 Mapk13 Mrpl49 Mta3 Ncln Nphp1 Per1 Pglyrp1 Polg Prcc Ptpn21 Rpo1-2 Sfrs2ip Smarcd1 Stk38 Tnrc6c Zfp261
52	V$BRN2_01: POU factor Brn-2	75	75	152	6802	9142	1.8	5.5	0.0	0.0	5730405M13Rik Acvr2b Adamts10 Adcy2 Apbb3 Arid1a Azi1 B4galt3 BC013481 BC022224 Bteb1 Casc3 Cat Ccnt1 Chka Cldn7 Clec2d D5Wsu46e Ddx27 Elf3 Fkbp5 Fto Furin Fzr1 Gfm1 Gga1 Ggcx Gtf3c2 Lenep Lnx1 Metapl1 Mfn1 Mrpl49 Mrps12 Msi2h Mta3 Myh14 Myh6 Ncald Ncln Ncor2 Nedd4l Nktr Nqo3a2 Pccb Pde4b Pik3r1 Polr3c Prss15 Pum1 Pura Rhoq Rpo1-2 Sart3 Scml4 Sephs2 Sfpq Sh2bpsm1 Shrm Slc24a6 Slc25a15 Spint2 St6g…
53	V$E2F1DP2_01: E2F-1:DP-2 heterodimer	28	28	199	1073	14871	1.64	5.3	6.41	3.97	2310038K02Rik 5930412E23Rik Acad10 Adamts10 Atp1b1 BC016188 Chka Cited4 Cxxc1 Fancc Gtf3c2 Hnrpl Mapk13 Mrps12 Nup210 Pde4b Plekhf2 Poli Rsn Shrm Smarcd1 Spint2 Syvn1 Trim27 Ubap2 Ung Usp52 Znrf1
54	V$CDPCR1_01: cut-like homeodomain protein	159	159	68	12488	3456	1.59	5.24	0.0	0.0	1300010A20Rik 2010002H18Rik 2310001H13Rik 2310038K02Rik 2610317D23Rik 2810441C07Rik 4632409L19Rik 5730405M13Rik 5930412E23Rik 6530411B15Rik Abcb6 Acas2l Acin1 Acvr2b Adcy2 Akap1 Akap8l Ap1g2 Aqp5 Araf1 Arid1a Atp1b1 Aurkb Azi1 B4galt3 BC006779 BC010250 BC016188 BC021523 BC022224 BC024955 Bteb1 Cacna1d Cacnb3 Casc3 Cat Ccnt1 Chka Cited4 Ciz1 Cldn3 Cldn7 Clec2d Ctbp1 Cxxc1 D5Wsu46e D7Bwg0611e D8Ert…
55	V$FOXJ2_02: fork head box J 2	68	68	159	6227	9717	1.46	5.13	0.0	0.0	1110059F07Rik 2310038K02Rik 2610317D23Rik 2810441C07Rik Acas2l Akap1 Akap8l Araf1 Aurkb BC006779 BC013481 BC021381 BC022224 Cacna1d Ciz1 Clec2d Ctbp1 D5Wsu46e D7Bwg0611e Dapk1 Ddx27 Dedd Fzr1 Gfm1 Ggcx Inpp5e Kdelr1 Lrp6 Ltbp2 Ltk Map3k4 Mfn1 Mrpl49 Msi2h Myh6 Ncald Ncln Nfix Nphp1 Nqo3a2 Parp6 Pdcd6ip Ptpn21 Pura Rhoq Rpa1 Rpo1-2 Rsn Sav1 Sephs2 Sfpq Sfrs14 Sh2bpsm1 Shrm Slc35a3 Spock1 Srrm2 St3…
56	V$CDX2_Q5	124	124	103	10157	5787	1.38	5.02	0.0	0.0	1110059F07Rik 1300010A20Rik 2010002H18Rik 2310038K02Rik 2410195B05Rik 2610317D23Rik 2810441C07Rik 3110040D16Rik 6530411B15Rik Abcb6 Acin1 Adcy2 Akap8l Ap1g2 Apbb3 Araf1 Arhgef1 Arid1a Atp1b1 Aurkb Azi1 B4galt3 BC006779 BC013481 BC021381 BC021523 BC024955 Cacna1d Cacnb3 Casc3 Cited4 Cldn7 Clec2d Cry1 Ctbp1 Cxxc1 D7Bwg0611e D8Ertd325e Dapk1 Ddx27 Dnmt1 Fancc Farp2 Fkbp5 Furin Fzr1 Gak Gfm1 Gtf3c2 H…
57	V$MTATA_B: Muscle TATA box	88	88	139	7649	8295	1.33	4.97	0.0	0.0	2610317D23Rik 3110040D16Rik 6530411B15Rik Abcb6 Acin1 Actn4 Adamts10 Adcy2 Apbb3 Aqp5 Araf1 Arhgef1 Atp1b1 Aurkb Azi1 B4galt3 BC010552 BC013481 Bteb1 Cacna1d Cacnb3 Casc3 Ccnt1 Chka Cited4 Ciz1 Clec2d D8Ertd594e Dapk1 Ddr1 Dedd Dnmt1 Fto Fzr1 Gak Gdi1 Grasp Gtf3c2 Hdgf Hivep1 Hnrpd Hnrpl Lnx1 Lrch4 Map3k4 Mat2a Metapl1 Mlf2 Mpst Mrpl15 Mrpl49 Mrps12 Msi2h Mtss1 Myh14 Ncln Ndufaf1 Nphp1 Nqo3a2 Nr4…
58	V$ATF_01: activating transcription factor	37	37	190	1615	14329	1.23	4.84	5.86	3.56	4632409L19Rik 5730405M13Rik 5930412E23Rik Acad10 Apbb3 Atp1b1 B4galt3 BC016188 Cbx4 Ccnt1 Cldn3 Cldn7 D5Wsu46e Ddx27 Gak Gga1 Hgs Lrp6 M6prbp1 Mlf2 Mrpl49 Nktr Nrbf1 Poli Pura Safb2 Sart3 Shrm Srrm2 St6galnac2 Syvn1 Tcfcp2 Tjp2 Trim27 Trit1 Ubap2 Wbp11
59	V$LMO2COM_02: complex of Lmo2 bound to Tal-1, E2A proteins, and GATA-1, half-site 2	100	100	127	8458	7486	1.13	4.73	0.0	0.0	1110059F07Rik 1300010A20Rik 2010002H18Rik 2610317D23Rik 5730405M13Rik 6530411B15Rik Abcb6 Acas2l Acvr2b Adamts10 Akap8l Apbb3 Aqp5 Araf1 Arhgef1 Arid1a Atp1b1 Aurkb BC006779 BC010250 BC010552 BC013481 BC016188 BC021523 BC024955 Bteb1 Cacna1d Ccnt1 Ciz1 Cldn3 Clec2d Cry1 D5Wsu46e Ddr1 Ddx27 Dedd Fancc Farp2 Fto Furin Gaa Galgt1 Gfm1 Gga1 Gps2 Hdgf Hnrpl Ifrd2 Igsf8 Inpp5e Itpka Lrp6 Ltk M6prbp1 Ma…
60	V$PAX9_B: zebrafish Pax-9 binding sites	69	69	158	3591	12353	1.12	4.73	5.54	3.26	1110059F07Rik 2010002H18Rik 2610317D23Rik 5730405M13Rik 5930412E23Rik Acad10 Acvr2b Akap1 Ap1g2 Aqp5 Arhgef1 Azi1 BC010250 BC010552 BC016188 Cacnb3 Ccnt1 D5Wsu46e Ddr1 Ddx27 Furin Galgt1 Gga1 Ggcx Grasp Gtf3c2 H1f0 Hnrpd Igsf8 Map3k4 Mapk13 Mat2a Mlf2 Mrpl15 Msi2h Mta3 Ncoa1 Ncor2 Nktr Nrbp2 Pccb Per1 Pgrmc2 Plekhf2 Polg Polr3c Pou2f1 Prcc Prss15 Ptpn21 Pum1 Pura Rhoq Rps6kl1 Sart3 Sav1 Sephs2 Sf…
61	V$ALPHACP1_01	14	14	213	402	15542	1.09	4.68	6.08	3.74	Akap8l Aurkb BC006779 Bteb1 Elf3 Hgs Hnrpl Lrch4 Mpst Pum1 Slc25a29 Tacc3 Tjp4 Usp52
62	V$IRF_Q6_01	86	86	141	7443	8501	1.01	4.63	0.0	0.0	2310038K02Rik 2610317D23Rik 4632409L19Rik Acad10 Acin1 Actn4 Adamts10 Adcy2 Akap1 Ap1g2 Araf1 B4galt3 BC013481 Bteb1 Cacnb3 Chka Ciz1 Cldn7 Clec2d Cry1 Cxxc1 D8Ertd325e Ddx27 Farp2 Fzr1 Gak Ggcx Gps2 Grasp Gtf3c2 Hgs Hnrpd Igsf8 Itpka Map3k4 Mat2a Mrps12 Myh14 Myh6 Ncln Ndufaf1 Nedd4l Nfib Nktr Nphp1 Nqo3a2 Nr4a1 Nrbf1 Parp6 Pdcd6ip Pde4b Pglyrp1 Poli Polr3c Pou2f1 Prss15 Psmd3 Ptpn21 Pum1 Rhoq R…
63	V$AHR_Q5: aryl hydrocarbon / dioxin receptor	41	41	186	1886	14058	0.9	4.46	5.47	3.25	1300010A20Rik 2310001H13Rik 2410195B05Rik Abcb6 Acad10 Adcy2 Apbb3 BC006779 BC010552 Bteb1 Chka Galgt1 Gga1 Gtf3c2 Hnrpd Ltbp2 M6prbp1 Mark2 Mmp15 Mrps12 Nktr Parp6 Pcyt2 Pgrmc2 Plekhf2 Polg Ptpn21 Rpa1 Safb2 Sfpq Sfrs2 Sfrs2ip Slc25a15 Spag7 Spint2 Stk38 Stxbp6 Syvn1 Thop1 Trim27 Xylb
64	V$HIF1_Q5: hypoxia-inducible factor 1	40	40	187	1828	14116	0.9	4.46	5.47	3.25	5730405M13Rik 6530411B15Rik Abcb6 Apbb3 Bteb1 Ccnt1 Clec2d Cxxc1 D5Wsu46e Farp2 Galgt1 Gfm1 Hdgf Igsf8 Lrp6 Metapl1 Mrpl49 Ncln Nfix Nktr Nphp1 Nrbp2 Per1 Pglyrp1 Polg Prss15 Ptpn21 Rpa1 Rps6kl1 Rsn Sfrs2 Sfrs2ip Smarcd1 St3gal5 Stk38 Tjp2 Tjp4 Tnrc6c Zfp261 Znrf1
65	V$NFY_01: nuclear factor Y (Y-box binding factor)	65	65	162	3382	12562	0.83	4.4	5.23	3.1	1110059F07Rik 1300010A20Rik 2010002H18Rik 2310038K02Rik 5930412E23Rik Abcb6 Adcy2 Akap1 Akap8l Araf1 Aurkb BC006779 Bteb1 Cat Ccnt1 Chka Cited4 Clec2d Dnchc1 Elf3 Farp2 Fkbp5 Fto Furin Gak Hdgf Hgs Hnrpl Lrch4 Ltbp3 M6prbp1 Map3k4 Mfn1 Mpst Mrps12 Msi2h Nrbp2 Pabpn1 Per1 Pgrmc2 Pik3r1 Polg Prcc Pum1 Rpa1 Rps6kl1 Sfrs2 Sin3a Slc25a29 St3gal5 St6galnac2 Stxbp6 Syvn1 Tacc3 Taf4a Tcfcp2 Tjp2 Tjp4 Tnp…
66	V$SOX9_B1: SOX (SRY-related HMG box)	107	107	120	8887	7057	0.83	4.4	0.0	0.0	2010002H18Rik 2310038K02Rik 2810441C07Rik 3110040D16Rik 4632409L19Rik 5930412E23Rik Acas2l Actn4 Adcy2 Akap1 Akap8l Ap1g2 Apbb3 Arid1a Atp1b1 Azi1 B4galt3 BC013481 BC021381 BC021523 BC022224 BC024955 Bteb1 Cacna1d Cacnb3 Casc3 Cat Clec2d Cxxc1 D5Wsu46e Ddr1 Dedd Dnchc1 Fto Fzr1 Gaa Gdi1 Gfm1 Gga1 Ggcx Gtf3c2 Hdgf Hkr3 Hnrpl Ifrd2 Inpp5e Kdelr1 Lenep Lrp6 M6prbp1 Mat2a Mfn1 Mpst Mrpl15 Mrps12 Mtss…
67	V$STAF_02: Se-Cys tRNA gene transcription activating factor	54	54	173	2699	13245	0.75	4.34	5.21	3.1	2810441C07Rik 5730405M13Rik Abcb6 Arhgef1 Arid1a BC006779 BC010250 Cat Dnchc1 Dnmt1 Elf3 Fancc Farp2 Fto Fzr1 Gdi1 Gfm1 Gtf3c2 Ifrd2 Igsf8 Lenep Ltbp2 Mfn1 Msi2h Mtss1 Ncln Ncoa1 Nedd4l Nktr Nphp1 Nqo3a2 Nr4a1 Pgrmc2 Polr3c Prcc Prss15 Psmd3 Pum1 Pura Rpa1 Rpo1-2 Sav1 Scrib Sfrs2ip Slc24a6 Slc35a3 Srrm2 St6galnac2 Syvn1 Tacc3 Tjp4 Trf Ubap2 Zcchc8
68	V$TCF4_Q5	164	164	63	12675	3269	0.74	4.27	0.0	0.0	1110059F07Rik 1300010A20Rik 2010002H18Rik 2310038K02Rik 2410195B05Rik 2810441C07Rik 5930412E23Rik Abcb6 Acad10 Acas2l Acin1 Actn4 Adamts10 Adcy2 Akap1 Aqp5 Araf1 Arhgef1 Arid1a Arrdc1 Atp1b1 Aurkb Azi1 B4galt3 BC006779 BC010250 BC013481 BC021381 BC022224 BC024955 Bteb1 Cacna1d Casc3 Cat Ccnt1 Cited4 Cldn3 Cldn7 Clec2d Cry1 Ctbp1 Cxxc1 D5Wsu46e D7Bwg0611e D8Ertd325e D8Ertd594e Ddr1 Ddx27 Dedd Dnch…
69	V$GFI1_01: growth factor independence 1	49	49	178	4669	11275	0.73	4.27	0.0	0.0	1300010A20Rik 2610317D23Rik 2810441C07Rik Acas2l Adamts10 Atp1b1 BC006779 BC013481 BC021381 Cat Ccnt1 Clec2d Ddr1 Ddx27 Elf3 Farp2 Fto Fzr1 Gak Ggcx Gps2 Hnrpl Lrch4 Lrp6 M6prbp1 Metapl1 Mtss1 Myh14 Myh6 Nfix Nktr Nrbf1 Poli Prcc Rsn Scrib Sfpq Sfrs2ip Shrm Spint2 Srrm2 St3gal5 Stk38 Syvn1 Tm4sf2 Trit1 Xylb Zcchc8 Zfp261
70	V$E2A_Q2	153	153	74	9434	6510	0.66	4.21	4.98	2.92	1110059F07Rik 1300010A20Rik 2010002H18Rik 2310001H13Rik 2610317D23Rik 2810441C07Rik 3110040D16Rik 4632409L19Rik 5730405M13Rik 6530411B15Rik Abcb6 Acad10 Acas2l Actn4 Acvr2b Adamts10 Adcy2 Akap8l Ap1g2 Apbb3 Araf1 Arhgef1 Arrdc1 Atp1b1 Aurkb Azi1 B4galt3 BC010250 BC010552 BC016188 BC021381 BC021523 BC022224 BC024955 Bteb1 Cacna1d Cacnb3 Casc3 Cat Cbx4 Ccnt1 Chka Ciz1 Cldn3 Cldn7 Ctbp1 Cxxc1 D7Bwg0…
71	V$E2F1DP1RB_01: Rb:E2F-1:DP-1 trimeric complex	23	23	204	884	15060	0.65	4.15	5.42	3.23	5930412E23Rik Akap8l Araf1 Atp1b1 Cbx4 Chka Cited4 Cldn3 Dnchc1 Gtf3c2 Hdgf Hnrpl Mat2a Ncln Pde4b Plekhf2 Sart3 Sfrs14 Shrm Spint2 St3gal5 Tcfcp2 Thop1
72	V$CREB_02: cAMP-responsive element binding protein	37	37	190	1685	14259	0.6	4.15	5.18	3.09	1110059F07Rik 2310038K02Rik 5730405M13Rik Acad10 Actn4 Cbx4 Ccnt1 Chka Cxxc1 D5Wsu46e D8Ertd325e Gaa Gps2 Gtf3c2 Hgs Hkr3 Hnrpl Mta3 Myh14 Nktr Pabpn1 Plekhf2 Poli Prcc Pum1 Pura Rad1 Rhoq Rps6kl1 Sart3 Slc16a2 Srrm2 Tcfcp2 Tjp4 Tnrc11 Zcchc8 Zfp95
73	V$FOXP3_Q4	116	116	111	9458	6486	0.59	4.09	0.01	0.0	1110059F07Rik 1300010A20Rik 2310001H13Rik 2310038K02Rik 2410195B05Rik 2610317D23Rik 2810441C07Rik 4632409L19Rik 5730405M13Rik 6530411B15Rik Acad10 Acas2l Acin1 Adcy2 Akap8l Apbb3 Araf1 Arid1a Atp1b1 Aurkb B4galt3 BC010552 BC013481 BC021523 BC024955 Bteb1 Casc3 Cat Ccnt1 Chka Cited4 Ciz1 Cldn3 Clec2d Cry1 D8Ertd325e D8Ertd594e Ddr1 Dedd Dnchc1 Dnmt1 Fancc Farp2 Fkbp5 Furin Gdi1 Gfm1 Gga1 Gps2 Gtf3…
74	V$E2F_Q4: E2F	95	95	132	5419	10525	0.48	3.97	4.75	2.75	2310038K02Rik 2410195B05Rik 5930412E23Rik 6530411B15Rik Acad10 Acin1 Actn4 Adamts10 Akap8l Araf1 Atp1b1 Aurkb BC010250 BC016188 Casc3 Cbx4 Ccnt1 Chka Cited4 Cldn3 Ctbp1 Cxxc1 Ddx27 Dnchc1 Fancc Galgt1 Gfm1 Gps2 Gtf3c2 H1f0 Hdgf Hivep1 Hnrpl Igsf8 Ltbp2 Mapk13 Mat2a Metapl1 Mfn1 Mlf2 Mrpl49 Mrps12 Msi2h Myh14 Ncln Ncoa1 Nfib Nup210 Parp6 Pcyt2 Pde4b Per1 Pgrmc2 Plekhf2 Polg Poli Polr3c Pou2f1 Pum1…
75	V$ELK1_02: Elk-1	190	190	37	12240	3704	0.48	3.97	4.96	2.92	1300010A20Rik 2010002H18Rik 2310001H13Rik 2310038K02Rik 2410195B05Rik 2610317D23Rik 2810441C07Rik 3110040D16Rik 4632409L19Rik 5730405M13Rik 5930412E23Rik 6530411B15Rik Abcb6 Acad10 Acin1 Actn4 Adamts10 Adcy2 Akap1 Ap1g2 Apbb3 Aqp5 Araf1 Arhgef1 Arrdc1 Atp1b1 Aurkb BC006779 BC010250 BC010552 BC013481 BC016188 BC021523 BC022224 Bteb1 Cacna1d Cacnb3 Cat Cbx4 Ccnt1 Chka Cited4 Ciz1 Cldn7 Clec2d Cry1 …
76	V$VMW65_Q6	80	80	147	6882	9062	0.39	3.85	0.01	0.0	1110059F07Rik 1300010A20Rik 2010002H18Rik 2610317D23Rik 6530411B15Rik Acin1 Adamts10 Adcy2 Akap8l Apbb3 Arid1a Aurkb B4galt3 BC021381 Cacna1d Casc3 Cat Ccnt1 Chka Cldn7 Clec2d Cry1 D5Wsu46e Fancc Fkbp5 Fto Fzr1 Gaa Gak Gfm1 Gga1 Ggcx Hnrpl Hs6st1 Ifrd2 Inpp5e Lenep Lnx1 Lrch4 Map3k4 Metapl1 Mfn1 Mlf2 Mrpl15 Mrpl49 Myh6 Ncald Ncln Nfib Nktr Nrbf1 Pcyt2 Pde4b Per1 Pik3r1 Pou2f1 Prss15 Ptpn21 Pum1 R…
77	V$OCT1_05: octamer-binding factor 1	6	6	221	1091	14853	0.38	3.85	0.0	0.0	Aurkb Bteb1 Cxxc1 D8Ertd594e Elf3 Fkbp5
78	V$NKX25_01: homeo domain factor Nkx-2.5/Csx, tinman homolog	94	94	133	7876	8068	0.37	3.85	0.01	0.0	1110059F07Rik 1300010A20Rik 2310038K02Rik 2810441C07Rik 3110040D16Rik 4632409L19Rik 5730405M13Rik 6530411B15Rik Acas2l Acin1 Actn4 Adamts10 Akap8l Apbb3 Arrdc1 Atp1b1 Azi1 BC010250 BC013481 BC021381 BC022224 BC024955 Bteb1 Cacna1d Cbx4 Chka Cited4 Ciz1 Cldn7 Ctbp1 D7Bwg0611e D8Ertd325e D8Ertd594e Ddx27 Dedd Dnmt1 Fancc Fto Fzr1 Gfm1 Gga1 Ggcx Gps2 H1f0 Hdgf Hivep1 Hnrpl Inpp5e Itpka Kdelr1 Lnx1 L…
79	V$AFP1_Q6	25	25	202	2729	13215	0.33	3.79	0.0	0.0	1110059F07Rik 1300010A20Rik 4632409L19Rik Akap8l Arhgef1 Cacnb3 Casc3 Ddr1 Fancc Fto Furin Fzr1 Gaa Map3k4 Parp6 Pdcd6ip Pglyrp1 Rohn Sart3 Sav1 Sephs2 Thop1 Tnrc11 Trit1 Zcchc8
80	V$TAL1_Q6	112	112	115	6645	9299	0.18	3.61	4.39	2.46	2010002H18Rik 2310001H13Rik 2310038K02Rik 2610317D23Rik 3110040D16Rik 6530411B15Rik Abcb6 Acas2l Acin1 Actn4 Acvr2b Ap1g2 Apbb3 Araf1 Arid1a Arrdc1 Atp1b1 Azi1 B4galt3 BC006779 BC010250 BC010552 BC016188 BC021381 BC021523 BC022224 BC024955 Bteb1 Cacna1d Cbx4 Ccnt1 Chka Cldn3 Ctbp1 Cxxc1 D7Bwg0611e D8Ertd325e D8Ertd594e Dapk1 Ddr1 Ddx27 Dnchc1 Dnmt1 Elf3 Farp2 Fto Furin Fzr1 Gaa Gak Grasp Hdgf Hgs…
81	V$CACCCBINDINGFACTOR_Q6	29	29	198	1271	14673	0.12	3.55	4.74	2.75	2610317D23Rik 5930412E23Rik Ap1g2 BC016188 BC021523 Cat Ctbp1 D8Ertd325e Ddx27 Gak H1f0 Lenep Ltk Ncoa1 Nrbp2 Pcyt2 Plekhf2 Polg Rohn Slc16a2 Slc24a6 Spint2 Stk24 Tacc3 Tcfcp2 Ung Wiz Zfp261 Znrf1
82	V$S8_01: S8	10	10	217	1425	14519	0.05	3.49	0.0	0.0	2010002H18Rik Acvr2b Arid1a D7Bwg0611e Fto Myh14 Nfix Pdcd6ip Rpo1-2 Stxbp6
83	V$VMYB_02: v-Myb	50	50	177	2558	13386	0.04	0.0	4.45	2.5	1110059F07Rik 2310038K02Rik 2410195B05Rik 4632409L19Rik 5930412E23Rik Adamts10 Ap1g2 Aqp5 Arhgef1 Aurkb Azi1 B4galt3 BC022224 Cacna1d Chka Cldn3 Cldn7 D5Wsu46e D8Ertd594e Dnchc1 Fzr1 Galgt1 Hnrpd Lrch4 Ltbp2 Ltk M6prbp1 Mat2a Ndufaf1 Nktr Nrbp2 Pcyt2 Pgrmc2 Pik3r1 Plekhf2 Pou2f1 Pum1 Pura Rps6kl1 Rsn Sav1 Scml4 Sf3a1 Slc16a2 Spint2 Syvn1 Tacc3 Trim27 Zcchc8 Zfp95
84	V$ATF4_Q2: activating transcription factor 4	70	70	157	3847	12097	0.02	0.0	4.32	2.41	2310038K02Rik 2610317D23Rik 3110040D16Rik 4632409L19Rik 5730405M13Rik 5930412E23Rik Acad10 Acvr2b Akap8l Arrdc1 Atp1b1 B4galt3 BC006779 BC016188 BC021523 Cat Cbx4 Chka Cited4 Cldn7 D5Wsu46e D8Ertd325e Dapk1 Dedd Furin Gak Gfm1 Gga1 Gtf3c2 Hkr3 Hnrpd Ifrd2 Inpp5e Lnx1 Ltbp2 Ltbp3 Mlf2 Mpst Mrpl49 Ncald Nktr Nphp1 Nr4a1 Nup210 Pccb Pcyt2 Pde4b Per1 Pglyrp1 Plekhf2 Ptpn21 Rad1 Rhoq Rpo1-2 Scarb1 Sf3…
85	V$PPARA_01: PPAR:RXR heterodimers	2	2	225	6	15938	-0.12	0.0	5.26	3.1	Ap1g2 Usp52
86	V$NFKAPPAB50_01: NF-kappaB (p50)	18	18	209	678	15266	-0.13	0.0	4.66	2.69	Ap1g2 Cited4 D5Wsu46e Elf3 Fzr1 Gak Gdi1 Grasp H1f0 Mfn1 Ncor2 Nedd4l Nr4a1 Rpo1-2 Sh2bpsm1 Spag7 Srrm2 Tjp4
87	V$ATATA_B: Avian C-type TATA box	8	8	219	1220	14724	-0.14	0.0	0.0	0.0	Ddx27 Ggcx Pdcd6ip Prss15 Ranbp17 Sfpq Spag7 Zfp261
88	V$HNF1_Q6	210	210	17	15308	636	-0.28	0.0	0.01	0.0	1110059F07Rik 1300010A20Rik 2010002H18Rik 2310001H13Rik 2310038K02Rik 2410195B05Rik 2610317D23Rik 2810441C07Rik 3110040D16Rik 4632409L19Rik 5730405M13Rik 6530411B15Rik Abcb6 Acad10 Acas2l Acin1 Actn4 Adamts10 Adcy2 Akap1 Akap8l Ap1g2 Apbb3 Aqp5 Araf1 Arhgef1 Arid1a Atp1b1 Aurkb Azi1 B4galt3 BC006779 BC010552 BC013481 BC016188 BC021381 BC021523 BC022224 BC024955 Bteb1 Cacna1d Cacnb3 Casc3 Cat Ccnt…
89	V$XFD2_01: Xenopus fork head domain factor 2	40	40	187	3785	12159	-0.28	0.0	0.01	0.0	2410195B05Rik 2610317D23Rik Acas2l Akap8l Arid1a Atp1b1 Aurkb BC021381 Cacna1d Clec2d D7Bwg0611e Dedd Dnmt1 Fancc Furin Gdi1 Hdgf Lenep Lrp6 Mapk13 Mfn1 Mpst Mrpl15 Mrpl49 Mrps12 Msi2h Myh14 Nup210 Pabpn1 Pde4b Ranbp17 Rpo1-2 Sav1 Sfrs2 Slc25a15 St6galnac2 Stxbp6 Tcfcp2 Tm4sf2 Usp52
90	V$CMYB_01: c-Myb	60	60	167	3257	12687	-0.29	0.0	4.01	2.16	2310038K02Rik 2410195B05Rik 2610317D23Rik 4632409L19Rik 5930412E23Rik 6530411B15Rik BC006779 BC010552 BC013481 BC022224 BC024955 Casc3 Cbx4 Chka Cldn3 Ctbp1 D8Ertd594e Dnchc1 Elf3 Fkbp5 Gdi1 Grasp Hdgf Hkr3 Hnrpl Lrch4 Mark2 Mat2a Mrps12 Msi2h Myh14 Nfic Nrbf1 Nrbp2 Parp6 Pcyt2 Per1 Pgrmc2 Plekhf2 Polg Pou2f1 Prss15 Pum1 Ranbp17 Sart3 Sav1 Scml4 Scrib Sf3a1 Slc25a29 Smarcd1 Spint2 Spock1 Stk38 Ta…
91	V$SREBP1_Q6	90	90	137	5260	10684	-0.33	0.0	3.84	2.04	2310001H13Rik 2410195B05Rik 4632409L19Rik 5730405M13Rik 6530411B15Rik Abcb6 Adamts10 Adcy2 Ap1g2 Apbb3 Aqp5 Arhgef1 Arrdc1 Atp1b1 B4galt3 BC006779 BC010250 BC010552 BC013481 BC024955 Bteb1 Ccnt1 Cited4 Cldn3 Ctbp1 D7Bwg0611e D8Ertd325e D8Ertd594e Dnmt1 Elf3 Furin Fzr1 Galgt1 Gga1 Ggcx Grasp Gtf3c2 H1f0 Hgs Hnrpd Igsf8 Kdelr1 Lenep Ltbp2 Mark2 Mat2a Mpst Mrps12 Mtss1 Myh6 Ncor2 Nfib Nfix Nktr Nr4a…
92	V$HAND1E47_01: Hand1:E47 heterodimer	147	147	80	9234	6710	-0.34	0.0	3.83	2.04	2310038K02Rik 2410195B05Rik 2610317D23Rik 2810441C07Rik 3110040D16Rik 4632409L19Rik 6530411B15Rik Acad10 Acin1 Actn4 Acvr2b Adcy2 Akap1 Ap1g2 Apbb3 Aqp5 Araf1 Arhgef1 Arid1a Atp1b1 Aurkb Azi1 BC006779 BC010250 BC010552 BC013481 BC016188 Cacna1d Cacnb3 Casc3 Cbx4 Chka Cldn3 Cldn7 Clec2d Cry1 D8Ertd325e D8Ertd594e Dapk1 Ddx27 Dedd Dnchc1 Elf3 Farp2 Fkbp5 Fto Fzr1 Gaa Gdi1 Gfm1 Gga1 Ggcx Gps2 Grasp …
93	V$EVI1_05: ectopic viral integration site 1 encoded factor	6	6	221	1010	14934	-0.34	0.0	0.0	0.0	Acas2l Cxxc1 Gga1 Ifrd2 Ltbp2 Nqo3a2
94	V$HNF3ALPHA_Q6	178	178	49	13385	2559	-0.35	0.0	0.01	0.0	1110059F07Rik 1300010A20Rik 2010002H18Rik 2310038K02Rik 2410195B05Rik 2810441C07Rik 3110040D16Rik 4632409L19Rik 5730405M13Rik 6530411B15Rik Abcb6 Acas2l Acin1 Actn4 Adamts10 Adcy2 Akap1 Akap8l Ap1g2 Apbb3 Aqp5 Araf1 Arhgef1 Arid1a Atp1b1 Aurkb Azi1 B4galt3 BC006779 BC010250 BC013481 BC016188 BC021381 BC022224 BC024955 Bteb1 Cacna1d Cacnb3 Casc3 Cat Ccnt1 Cited4 Ciz1 Cldn3 Cldn7 Clec2d Cry1 Ctbp1 …
95	V$POU1F1_Q6	76	76	151	6419	9525	-0.36	0.0	0.02	0.0	1110059F07Rik 2010002H18Rik 2310001H13Rik 2610317D23Rik 2810441C07Rik Abcb6 Acad10 Acas2l Actn4 Adamts10 Adcy2 Akap8l Araf1 Arid1a Atp1b1 Aurkb BC006779 BC016188 BC022224 Cacna1d Casc3 Chka Cited4 Cry1 Ctbp1 D5Wsu46e D7Bwg0611e Ddr1 Dedd Dnmt1 Fto Gfm1 Ggcx Hdgf Hkr3 Hs6st1 Ifrd2 Lenep Lnx1 Lrp6 Mat2a Metapl1 Mfn1 Mpst Mrpl15 Mrps12 Msi2h Mta3 Myh6 Ncald Nedd4l Nrbf1 Nup210 Parp6 Pccb Pdcd6ip Pde…
96	V$LHX3_01: LIM homeobox transcription factor 3	9	9	218	1282	14662	-0.37	0.0	0.0	0.0	2010002H18Rik Acvr2b Fancc Fto Myh14 Nedd4l Nfib Slc24a6 Xylb
97	V$FOX_Q2	159	159	68	12145	3799	-0.38	0.0	0.01	0.0	1110059F07Rik 1300010A20Rik 2010002H18Rik 2310038K02Rik 2410195B05Rik 2610317D23Rik 2810441C07Rik 3110040D16Rik 4632409L19Rik 5730405M13Rik 6530411B15Rik Acas2l Actn4 Adamts10 Akap1 Akap8l Ap1g2 Aqp5 Arid1a Atp1b1 Aurkb Azi1 B4galt3 BC010250 BC013481 BC016188 BC021381 BC022224 BC024955 Bteb1 Cacna1d Casc3 Cat Cbx4 Cited4 Ciz1 Cldn3 Cldn7 Clec2d Cry1 Ctbp1 Cxxc1 D5Wsu46e D7Bwg0611e D8Ertd325e D8Er…
98	V$GATA1_02: GATA-binding factor 1	67	67	160	5753	10191	-0.43	0.0	0.02	0.0	1300010A20Rik 2010002H18Rik 2310038K02Rik 2810441C07Rik 5730405M13Rik Abcb6 Acvr2b Akap8l Apbb3 Araf1 Arhgef1 Azi1 BC006779 BC010250 BC013481 BC021381 BC021523 BC022224 Bteb1 Cacna1d Casc3 Ctbp1 D8Ertd594e Ddx27 Dedd Fto Furin Gaa Galgt1 Gfm1 Gga1 Gps2 Hnrpl Ifrd2 Igsf8 Inpp5e Itpka Ltk Map3k4 Mark2 Mat2a Mmp15 Mrpl15 Mrpl49 Nphp1 Nr4a1 Pccb Pcyt2 Pdcd6ip Pde4b Polg Pum1 Ranbp17 Rpa1 Sephs2 Sfpq …
99	V$OSF2_Q6	137	137	90	10658	5286	-0.44	0.0	0.02	0.0	1110059F07Rik 1300010A20Rik 2310001H13Rik 2610317D23Rik 2810441C07Rik 4632409L19Rik 5730405M13Rik Acad10 Acin1 Adamts10 Adcy2 Akap1 Akap8l Ap1g2 Araf1 Arhgef1 Arrdc1 Azi1 BC006779 BC013481 BC016188 BC021381 BC021523 BC022224 BC024955 Bteb1 Cacnb3 Casc3 Cat Ccnt1 Cited4 Ciz1 Ctbp1 Cxxc1 D7Bwg0611e D8Ertd594e Dapk1 Ddr1 Ddx27 Dedd Dnmt1 Fancc Fto Gaa Gak Galgt1 Gdi1 Gga1 Ggcx Grasp Gtf3c2 H1f0 Hdgf…
100	V$CDPCR3HD_01: cut-like homeodomain protein	58	58	169	5085	10859	-0.46	0.0	0.02	0.0	1300010A20Rik 2310038K02Rik 2610317D23Rik 2810441C07Rik 4632409L19Rik Abcb6 Adcy2 Ap1g2 Aqp5 Arid1a Atp1b1 BC006779 BC010250 BC024955 Cacna1d Cat Clec2d Ctbp1 Dnmt1 Gak Ggcx Gtf3c2 Hnrpl Ifrd2 M6prbp1 Metapl1 Mfn1 Mpst Ncald Nfib Nfix Nrbf1 Nup210 Prcc Prss15 Pum1 Pura Ranbp17 Rpo1-2 Rps6kl1 Rsn Safb2 Sart3 Scrib Sephs2 Sfrs14 Shrm Slc35a3 Smarcd1 Spag7 St6galnac2 Stk38 Tnpo2 Trf Usp52 Wbp11 Zcch…
101	V$AHRARNT_01: aryl hydrocarbon receptor:Arnt heterodimers	23	23	204	999	14945	-0.57	0.0	4.07	2.18	1300010A20Rik 2310001H13Rik 5730405M13Rik Acad10 Adcy2 Aqp5 BC006779 Chka Cldn7 Fzr1 M6prbp1 Nktr Polg Rhoq Rpa1 Spag7 Spint2 Srrm2 Stk38 Stxbp6 Taf4a Trf Trim27
102	V$HNF1_01: hepatic nuclear factor 1	29	29	198	2878	13066	-0.59	0.0	0.01	0.0	2010002H18Rik 2810441C07Rik Acin1 Adamts10 Aqp5 Arid1a Bteb1 Cacnb3 Cry1 Cxxc1 D8Ertd594e Ddx27 Dedd Fto Gdi1 Hgs Hnrpl Pabpn1 Per1 Poli Pou2f1 Pura Rhoq Rps6kl1 Sephs2 Sin3a Stk38 Tjp2 Tnrc11
103	V$OLF1_01: olfactory neuron-specific factor	32	32	195	1542	14402	-0.63	0.0	3.87	2.04	1110059F07Rik Ap1g2 BC016188 BC024955 Cat Chka Cited4 Cldn7 D8Ertd325e Fto Grasp Kdelr1 Lenep Lnx1 Lrp6 Mark2 Mrpl49 Ndufaf1 Nup210 Pdcd6ip Pglyrp1 Pgrmc2 Rhoq Sart3 Scml4 Sh2bpsm1 Shrm Slc16a2 St6galnac2 Stxbp6 Tnrc6c Wiz
104	V$USF_C: USF binding site	94	94	133	7621	8323	-0.66	0.0	0.02	0.0	2010002H18Rik 2310038K02Rik 2610317D23Rik 3110040D16Rik 5730405M13Rik 6530411B15Rik Abcb6 Akap1 Ap1g2 Aqp5 Arrdc1 Atp1b1 Aurkb Azi1 B4galt3 BC006779 BC022224 Bteb1 Casc3 Cat Ccnt1 Cldn3 Cry1 Cxxc1 D5Wsu46e D7Bwg0611e Ddx27 Fancc Fkbp5 Furin Fzr1 Gaa Ggcx Gps2 Hdgf Hivep1 Hkr3 Hnrpd Hs6st1 Lenep Mapk13 Metapl1 Mfn1 Mrpl15 Mrpl49 Msi2h Mta3 Mtss1 Myh14 Nfib Nfic Nfix Nktr Nphp1 Nqo3a2 Nrbp2 Parp6 P…
105	V$HNF4ALPHA_Q6	67	67	160	5692	10252	-0.66	0.0	0.02	0.0	1110059F07Rik 1300010A20Rik 2010002H18Rik 3110040D16Rik 5930412E23Rik Adcy2 Akap8l Apbb3 Arhgef1 Arid1a Aurkb BC006779 BC010552 BC021381 BC021523 Bteb1 Cat Cited4 Cldn7 D5Wsu46e Dnchc1 Fancc Fto Furin Galgt1 Hgs Hivep1 Ifrd2 Lnx1 Ltk Mfn1 Mrpl49 Mrps12 Mtss1 Ncald Ncoa1 Ncor2 Nedd4l Nfib Nphp1 Nqo3a2 Nr4a1 Pabpn1 Parp6 Per1 Polg Polr3c Prcc Prss15 Psmd3 Ptpn21 Pum1 Pura Ranbp17 Rpa1 Safb2 Scarb1 …
106	V$AP4_01: activator protein 4	29	29	198	1373	14571	-0.73	0.0	3.8	2.02	1300010A20Rik 2810441C07Rik 3110040D16Rik Acad10 Adamts10 Araf1 Arhgef1 BC006779 BC021381 BC021523 Ctbp1 Ddr1 Ddx27 Dedd Farp2 Fzr1 Map3k4 Nphp1 Nqo3a2 Nup210 Plekhf2 Ptpn21 Safb2 Spock1 Srrm2 Stxbp6 Tm4sf2 Trf Trim27
107	V$CHOP_01: heterodimers of CHOP and C/EBPalpha	52	52	175	4576	11368	-0.74	0.0	0.02	0.0	2810441C07Rik 5930412E23Rik Abcb6 Acin1 Adcy2 Araf1 Atp1b1 Aurkb BC010552 BC013481 Bteb1 Cited4 Ciz1 D5Wsu46e Ddr1 Dedd Elf3 Fzr1 Hdgf Hivep1 Map3k4 Mat2a Mrpl15 Msi2h Myh14 Myh6 Ncln Ncoa1 Pde4b Per1 Pglyrp1 Pik3r1 Polg Prcc Prss15 Ptpn21 Rhoq Rpo1-2 Sephs2 Sfrs2 Sfrs2ip Spock1 Stk38 Tacc3 Tcfcp2 Thop1 Tjp4 Tm4sf2 Tnpo2 Wbp11 Xylb Zfp261
108	V$CART1_01: Cart-1 (cartilage homeoprotein 1)	17	17	210	1902	14042	-0.74	0.0	0.01	0.0	Actn4 Aurkb Cacna1d Cat Ctbp1 Dedd Gfm1 Metapl1 Mrpl49 Ncln Nfix Nqo3a2 Pde4b Poli Pou2f1 Sfrs14 Xylb
109	V$SRF_Q5_01	79	79	148	4619	11325	-0.76	0.0	3.39	1.71	1110059F07Rik 1300010A20Rik 2310001H13Rik 3110040D16Rik 4632409L19Rik 5930412E23Rik Acvr2b Adcy2 Akap1 Akap8l Ap1g2 Araf1 B4galt3 BC010250 BC013481 BC021523 Bteb1 Casc3 D5Wsu46e Dnchc1 Dnmt1 Fancc Fkbp5 Fto Furin Fzr1 Gaa Galgt1 Gdi1 Gfm1 Gga1 Ggcx Grasp Hnrpl Itpka Ltbp2 M6prbp1 Mpst Mrpl49 Mrps12 Mta3 Mtss1 Myh14 Myh6 Ncln Ncoa1 Ncor2 Nedd4l Nfic Nfix Nr4a1 Nup210 Parp6 Pdcd6ip Pglyrp1 Plekhf2 …
110	V$HNF3B_01: Hepatocyte Nuclear Factor 3beta	157	157	70	11925	4019	-0.77	0.0	0.02	0.0	1110059F07Rik 1300010A20Rik 2010002H18Rik 2310038K02Rik 2410195B05Rik 2610317D23Rik 2810441C07Rik 4632409L19Rik 5730405M13Rik 6530411B15Rik Abcb6 Acas2l Acin1 Actn4 Adamts10 Akap1 Akap8l Ap1g2 Apbb3 Aqp5 Arhgef1 Arid1a Atp1b1 Aurkb Azi1 B4galt3 BC010250 BC013481 BC016188 BC021381 BC022224 BC024955 Bteb1 Cacna1d Cacnb3 Casc3 Cat Cited4 Ciz1 Cldn3 Cldn7 Clec2d Cry1 Ctbp1 Cxxc1 D5Wsu46e D7Bwg0611e D…
111	V$CREB_01: cAMP-responsive element binding protein	30	30	197	1443	14501	-0.79	0.0	3.71	1.97	5930412E23Rik Acad10 Apbb3 B4galt3 BC016188 Cbx4 Ccnt1 Chka Cldn7 D5Wsu46e D8Ertd325e Gaa Gak Gga1 Gps2 Mlf2 Mrpl49 Nrbf1 Pura Rad1 Sart3 Shrm Srrm2 St3gal5 St6galnac2 Tjp2 Trit1 Ubap2 Usp52 Zfp95
112	V$COREBINDINGFACTOR_Q6	61	61	166	5218	10726	-0.8	0.0	0.03	0.0	1110059F07Rik 1300010A20Rik 2610317D23Rik Acad10 Adcy2 Akap1 Akap8l Araf1 Azi1 BC006779 BC021523 Casc3 Cat Cited4 D7Bwg0611e D8Ertd594e Dapk1 Ddr1 Dnmt1 Fancc Fto Gaa Gak Gtf3c2 Hgs Hivep1 Hnrpd Igsf8 Itpka Kdelr1 Lrch4 Ltbp3 Mfn1 Mrpl15 Mrps12 Myh14 Ncor2 Nfix Nphp1 Nqo3a2 Parp6 Pdcd6ip Pde4b Rhoq Rps6kl1 Safb2 Sav1 Scarb1 Sephs2 Sfrs2ip Shrm Slc25a29 Slc35a3 Spint2 Tacc3 Thop1 Tjp2 Trit1 Ubap2 …
113	V$CDC5_01: cell division control protein 5	189	189	38	13996	1948	-0.84	0.0	0.02	0.0	1110059F07Rik 1300010A20Rik 2010002H18Rik 2310001H13Rik 2310038K02Rik 2410195B05Rik 2610317D23Rik 3110040D16Rik 4632409L19Rik 5930412E23Rik 6530411B15Rik Acad10 Acin1 Actn4 Adamts10 Adcy2 Akap1 Akap8l Ap1g2 Apbb3 Aqp5 Araf1 Arid1a Arrdc1 Atp1b1 Aurkb Azi1 B4galt3 BC010250 BC010552 BC013481 BC016188 BC021381 BC024955 Bteb1 Cacna1d Cacnb3 Casc3 Ccnt1 Chka Ciz1 Cldn7 Clec2d Cry1 Ctbp1 Cxxc1 D5Wsu46e…
114	V$VBP_01: PAR-type chicken vitellogenin promoter-binding protein	11	11	216	1387	14557	-0.86	0.0	0.01	0.0	5930412E23Rik Adcy2 Akap8l Gak Ggcx Nktr Pgrmc2 Poli Stk38 Trit1 Wbp11
115	V$DEAF1_02	11	11	216	365	15579	-0.87	0.0	4.05	2.18	4632409L19Rik Acad10 Acin1 Gdi1 Mark2 Nup210 Polr3c Sart3 Sfrs2 Srrm2 Tnrc11
116	V$STAT5A_01: signal transducer and activator of transcription 5a	23	23	204	1035	14909	-0.89	0.0	3.71	1.97	Adcy2 Ap1g2 Ccnt1 Chka Cited4 Cldn7 Clec2d Gak Gps2 Gtf3c2 Mrpl15 Ncln Nrbf1 Pccb Polg Poli Psmd3 Rhoq Rpo1-2 Sephs2 Sf3a1 Stk24 Tacc3
117	V$PAX6_Q2	57	57	170	3189	12755	-0.91	0.0	3.31	1.66	1110059F07Rik 2410195B05Rik 4632409L19Rik Actn4 Adcy2 Akap1 Arid1a Arrdc1 Aurkb Azi1 B4galt3 BC022224 Ciz1 Cldn3 Clec2d Cry1 Cxxc1 D7Bwg0611e D8Ertd325e Dnmt1 Elf3 Fancc Gaa Gga1 Hdgf Ifrd2 Itpka Kdelr1 Lnx1 Lrch4 Map3k4 Mapk13 Mpst Myh14 Ndufaf1 Nedd4l Nktr Nrbf1 Parp6 Pcyt2 Plekhf2 Prcc Psmd3 Pum1 Ranbp17 Rohn Rpo1-2 Sephs2 Sf3a1 Sfpq Sfrs14 Slc24a6 Smarcd1 Stk38 Tcfcp2 Tnpo2 Xylb
118	V$AR_01: androgen receptor	26	26	201	1217	14727	-0.91	0.0	3.63	1.9	2310038K02Rik Akap1 Apbb3 BC006779 BC016188 BC024955 Cat Cited4 Farp2 Gaa Gdi1 Ggcx Gtf3c2 Hnrpd Lrch4 M6prbp1 Mrpl15 Mta3 Myh14 Ncoa1 Nup210 Sephs2 St6galnac2 Usf2 Wbp11 Zfp95
119	V$BACH2_01: BTB and CNC homolog 2	142	142	85	10877	5067	-0.91	0.0	0.03	0.0	1110059F07Rik 2010002H18Rik 2610317D23Rik 2810441C07Rik 4632409L19Rik 5730405M13Rik 5930412E23Rik 6530411B15Rik Abcb6 Acad10 Actn4 Acvr2b Adcy2 Akap1 Akap8l Ap1g2 Apbb3 Aqp5 Arhgef1 Arrdc1 Atp1b1 Aurkb B4galt3 BC006779 BC010250 BC010552 BC013481 BC016188 BC021381 BC021523 BC022224 BC024955 Bteb1 Cacnb3 Cat Cbx4 Ccnt1 Chka Ciz1 Cldn3 Clec2d Ctbp1 D5Wsu46e D8Ertd325e Ddr1 Dedd Dnchc1 Dnmt1 Elf3 Fan…
120	V$CREB_Q4: cAMP-response element binding protein	27	27	200	1281	14663	-0.94	0.0	3.58	1.87	5730405M13Rik 5930412E23Rik B4galt3 BC024955 Bteb1 Cited4 Cldn7 D5Wsu46e D8Ertd325e Ddx27 Gak Gfm1 Gga1 Mlf2 Mrpl49 Nktr Poli Pura Rhoq Sart3 Sfrs2ip St6galnac2 Trit1 Ubap2 Ung Usp52 Wbp11
121	V$PADS_C: Retroviral Poly A downstream element	71	71	156	4132	11812	-0.95	0.0	3.18	1.62	1110059F07Rik 3110040D16Rik 5730405M13Rik Acad10 Acin1 Adcy2 Akap1 Araf1 Atp1b1 Azi1 BC006779 BC010250 BC021381 Cacna1d Casc3 Ccnt1 Cited4 D5Wsu46e D8Ertd594e Ddr1 Ddx27 Dnmt1 Fancc Farp2 Fto Fzr1 Gaa Ggcx Grasp Hdgf Hivep1 Hkr3 Itpka Kdelr1 Lenep Lrch4 Ltbp3 Myh6 Nfix Nqo3a2 Nrbf1 Nrbp2 Pabpn1 Pdcd6ip Pde4b Pik3r1 Plekhf2 Polg Poli Polr3c Prcc Rad1 Rhoq Sav1 Scarb1 Scrib Shrm Sin3a Slc25a15 Sox1…
122	V$MEF2_Q6_01	121	121	106	9419	6525	-0.96	0.0	0.04	0.0	1110059F07Rik 2010002H18Rik 2810441C07Rik 5730405M13Rik Abcb6 Acas2l Actn4 Akap8l Ap1g2 Arhgef1 B4galt3 BC010552 BC013481 BC016188 BC022224 BC024955 Bteb1 Cacna1d Casc3 Cat Ccnt1 Cited4 Cldn7 Cry1 Ctbp1 D5Wsu46e D7Bwg0611e D8Ertd325e Dapk1 Ddx27 Dedd Dnchc1 Dnmt1 Elf3 Fancc Farp2 Fkbp5 Galgt1 Gfm1 Gga1 Ggcx Gtf3c2 Hdgf Hivep1 Hnrpl Ifrd2 Inpp5e Lenep Lnx1 Lrp6 Ltbp2 Ltk Map3k4 Mapk13 Mark2 Metapl…
123	V$MMEF2_Q6: myocyte enhancer factor	62	62	165	5239	10705	-0.99	0.0	0.03	0.0	6530411B15Rik Acin1 Akap8l Apbb3 Aqp5 Arid1a Azi1 B4galt3 Cacna1d Casc3 Ccnt1 Cited4 Ciz1 Dapk1 Ddx27 Dnchc1 Dnmt1 Fancc Gaa Gfm1 Ggcx Hdgf Hnrpl Ifrd2 Inpp5e Itpka Lrch4 Lrp6 Map3k4 Mfn1 Mrpl15 Ncald Ncln Ncoa1 Nedd4l Nfib Nfix Nktr Nqo3a2 Pde4b Pgrmc2 Pik3r1 Polg Poli Ptpn21 Pura Rsn Sart3 Sav1 Scml4 Sfrs14 Sin3a Slc24a6 Slc25a15 St3gal5 Stxbp6 Tcfcp2 Tjp2 Tjp4 Zcchc8 Zfp95 Znrf1
124	V$ATF3_Q6: activating transcription factor 3	33	33	194	1663	14281	-1.02	0.0	3.4	1.71	2610317D23Rik 5930412E23Rik Acad10 Apbb3 B4galt3 BC016188 BC022224 BC024955 Bteb1 Cacna1d Cbx4 Cldn7 D8Ertd325e D8Ertd594e Dnmt1 Ltbp3 Map3k4 Mlf2 Mrpl49 Nktr Nup210 Per1 Plekhf2 Psmd3 Pura Shrm Srrm2 St6galnac2 Stk38 Tjp2 Tjp4 Ubap2 Wiz
125	V$CETS1P54_01: c-Ets-1(p54)	160	160	67	10356	5588	-1.04	0.0	3.07	1.56	2310001H13Rik 2310038K02Rik 2410195B05Rik 3110040D16Rik 4632409L19Rik 5730405M13Rik 5930412E23Rik 6530411B15Rik Acad10 Acas2l Acin1 Actn4 Acvr2b Adamts10 Adcy2 Akap1 Ap1g2 Apbb3 Aqp5 Arhgef1 Arrdc1 Aurkb Azi1 BC010250 BC010552 BC013481 BC016188 BC021381 BC022224 Bteb1 Cacna1d Cat Cbx4 Ccnt1 Chka Cited4 Ciz1 Cldn3 Cldn7 Cry1 Cxxc1 D7Bwg0611e D8Ertd325e D8Ertd594e Dapk1 Ddx27 Dnchc1 Elf3 Farp2 Fkbp…
126	V$FREAC7_01: Fork head RElated ACtivator-7	79	79	148	6439	9505	-1.07	0.0	0.04	0.0	2010002H18Rik 2410195B05Rik 2610317D23Rik 2810441C07Rik Acas2l Actn4 Akap8l Arid1a Atp1b1 Aurkb BC013481 BC021381 Cacna1d Cat Ccnt1 Ciz1 Clec2d Cry1 D7Bwg0611e D8Ertd594e Ddx27 Dedd Dnchc1 Dnmt1 Fancc Fkbp5 Furin Galgt1 Gdi1 Ggcx Hdgf Lenep Lrp6 Mapk13 Mfn1 Mpst Mrpl15 Mrpl49 Mrps12 Msi2h Mta3 Myh14 Ncald Ncln Nrbf1 Nup210 Pabpn1 Pde4b Pglyrp1 Pgrmc2 Prss15 Pura Rad1 Ranbp17 Rohn Rpa1 Rpo1-2 Rps6…
127	V$NFKAPPAB_01: NF-kappaB	42	42	185	2250	13694	-1.1	0.0	3.21	1.62	2010002H18Rik 2410195B05Rik 2610317D23Rik 3110040D16Rik Akap1 Ap1g2 BC013481 Cacnb3 Cbx4 Cited4 D5Wsu46e Elf3 Fancc Fto Fzr1 Gak Galgt1 Grasp Ifrd2 Lrch4 Mark2 Mat2a Mfn1 Mtss1 Ncor2 Ndufaf1 Nedd4l Nrbp2 Nup210 Pglyrp1 Prcc Psmd3 Rpo1-2 Sin3a Slc16a2 Spock1 Srrm2 Tjp4 Usp52 Wiz Xylb Znrf1
128	V$XFD3_01: Xenopus fork head domain factor 3	18	18	209	1918	14026	-1.1	0.0	0.02	0.0	3110040D16Rik Arhgef1 Aurkb BC022224 Cry1 Ctbp1 Fkbp5 Hivep1 Itpka Map3k4 Ndufaf1 Nqo3a2 Poli Psmd3 Sart3 Sfrs14 Sin3a Usp24
129	V$ETS2_B: c-Ets-2 binding sites	51	51	176	4396	11548	-1.14	0.0	0.04	0.0	2310001H13Rik 2310038K02Rik 2410195B05Rik 2610317D23Rik 3110040D16Rik Adamts10 Adcy2 Ap1g2 Arhgef1 BC010552 BC013481 BC021381 Bteb1 Ccnt1 Chka Cited4 Fzr1 Gaa Gak Gps2 Grasp Gtf3c2 Hivep1 Inpp5e Itpka Ltbp2 Ltk Metapl1 Mlf2 Myh6 Ncald Nedd4l Nfix Nqo3a2 Nrbp2 Nup210 Per1 Pglyrp1 Pura Rsn Scml4 Sf3a1 Slc25a15 Slc35a3 Spint2 Stk24 Tjp2 Tnrc6c Trf Ubap2 Wbp11
130	V$FOXJ2_01: fork head box J 2	99	99	128	7791	8153	-1.25	0.0	0.05	0.0	2310038K02Rik 2410195B05Rik 2610317D23Rik 2810441C07Rik 4632409L19Rik 6530411B15Rik Acas2l Actn4 Akap1 Akap8l Arid1a Atp1b1 Aurkb Azi1 B4galt3 BC010250 BC013481 BC016188 BC022224 Cacna1d Casc3 Cat Ccnt1 Ciz1 Clec2d Ctbp1 Cxxc1 D5Wsu46e D8Ertd594e Dapk1 Ddx27 Dedd Dnchc1 Dnmt1 Elf3 Fancc Fkbp5 Gaa Galgt1 Gfm1 Gga1 Ggcx Hdgf Lenep Lrch4 Lrp6 Ltk Map3k4 Mapk13 Metapl1 Mfn1 Mpst Mrpl15 Msi2h Mta3 Myh…
131	V$POU6F1_01	11	11	216	1325	14619	-1.27	0.0	0.02	0.0	Cacna1d Kdelr1 Myh6 Pabpn1 Pccb Pgrmc2 Pou2f1 Pura Sfrs14 Tjp2 Zcchc8
132	V$TCF1P_Q6	160	160	67	10444	5500	-1.33	0.0	2.72	1.29	1110059F07Rik 2010002H18Rik 2310038K02Rik 2410195B05Rik 2610317D23Rik 2810441C07Rik 4632409L19Rik 5930412E23Rik 6530411B15Rik Abcb6 Acad10 Acin1 Akap1 Akap8l Apbb3 Arrdc1 Atp1b1 Aurkb Azi1 B4galt3 BC006779 BC010250 BC013481 BC021381 BC021523 BC022224 BC024955 Bteb1 Casc3 Cat Cbx4 Ccnt1 Chka Cited4 Ciz1 Cldn3 Clec2d Cry1 Ctbp1 D7Bwg0611e Dapk1 Ddr1 Ddx27 Dedd Dnmt1 Elf3 Fancc Farp2 Fkbp5 Fto Furin…
133	V$TATA_C: Retroviral TATA box	58	58	169	4842	11102	-1.35	0.0	0.05	0.0	1110059F07Rik 1300010A20Rik 2610317D23Rik 3110040D16Rik Akap8l Apbb3 Araf1 Arhgef1 Arid1a Aurkb Azi1 B4galt3 BC010552 BC013481 Cacna1d Cacnb3 Casc3 Ccnt1 Cited4 Ciz1 Ctbp1 D7Bwg0611e Ddx27 Dnchc1 Dnmt1 Fkbp5 Fto Furin Gak Gfm1 Gtf3c2 Hdgf Lrp6 Map3k4 Metapl1 Mfn1 Mlf2 Myh14 Nfix Nrbf1 Pdcd6ip Pde4b Pik3r1 Pou2f1 Pura Sart3 Sfpq Sh2bpsm1 Slc25a15 Srrm2 St3gal5 Stk38 Tjp2 Tjp4 Trim27 Ubap2 Usp52 Zf…
134	V$HEB_Q6	76	76	151	4591	11353	-1.38	0.0	2.63	1.22	2010002H18Rik 2310038K02Rik 2810441C07Rik 5730405M13Rik 6530411B15Rik Acas2l Ap1g2 Apbb3 Araf1 Arhgef1 Arid1a BC010250 BC010552 BC013481 BC016188 BC021381 BC024955 Bteb1 Cbx4 Ccnt1 Chka Cited4 D8Ertd594e Ddr1 Ddx27 Elf3 Fancc Farp2 Fkbp5 Fto Fzr1 Gaa Gak Gdi1 Inpp5e Lnx1 Mapk13 Mark2 Mmp15 Mpst Mrpl15 Mrpl49 Mrps12 Msi2h Mtss1 Myh6 Ncor2 Nfix Nqo3a2 Nrbp2 Nup210 Pabpn1 Plekhf2 Polr3c Pou2f1 Rad1 …
135	V$FOXO4_01: fork head box O4	146	146	81	11010	4934	-1.38	0.0	0.06	0.0	1110059F07Rik 1300010A20Rik 2010002H18Rik 2310038K02Rik 2410195B05Rik 2610317D23Rik 2810441C07Rik 3110040D16Rik 4632409L19Rik 6530411B15Rik Acas2l Acin1 Acvr2b Adamts10 Akap1 Akap8l Ap1g2 Arhgef1 Arid1a Atp1b1 Aurkb Azi1 B4galt3 BC013481 BC021381 BC022224 BC024955 Bteb1 Cacna1d Cacnb3 Cat Chka Ciz1 Cldn3 Cldn7 Clec2d Cry1 Ctbp1 Cxxc1 D5Wsu46e D7Bwg0611e D8Ertd325e Dapk1 Ddx27 Dedd Dnmt1 Elf3 Fanc…
136	V$CP2_01: CP2	153	153	74	9998	5946	-1.47	0.0	2.5	1.1	1110059F07Rik 2010002H18Rik 2310001H13Rik 2310038K02Rik 2610317D23Rik 2810441C07Rik 3110040D16Rik 4632409L19Rik 5730405M13Rik 6530411B15Rik Abcb6 Acad10 Acas2l Actn4 Acvr2b Adamts10 Adcy2 Akap1 Akap8l Ap1g2 Apbb3 Aqp5 Arhgef1 Atp1b1 Azi1 BC006779 BC010552 BC013481 BC016188 BC021381 BC021523 BC024955 Bteb1 Cacnb3 Casc3 Ccnt1 Chka Cited4 Ciz1 Cldn3 Clec2d Ctbp1 D5Wsu46e D7Bwg0611e D8Ertd594e Ddr1 D…
137	V$IPF1_Q4	38	38	189	3351	12593	-1.48	0.0	0.05	0.0	2310038K02Rik 2810441C07Rik 6530411B15Rik Adamts10 Adcy2 Atp1b1 B4galt3 BC013481 BC024955 Cacna1d Cited4 Clec2d Elf3 Fto Gdi1 Gfm1 Gga1 Inpp5e Map3k4 Mlf2 Mrpl15 Msi2h Mtss1 Ncald Nfix Pou2f1 Prss15 Pum1 Rad1 Scml4 Scrib Slc24a6 Spint2 St6galnac2 Tnpo2 Usp52 Zcchc8 Zfp95
138	V$FOXD3_01: fork head box D3	186	186	41	13671	2273	-1.51	0.0	0.05	0.0	1110059F07Rik 1300010A20Rik 2010002H18Rik 2310038K02Rik 2410195B05Rik 2610317D23Rik 2810441C07Rik 3110040D16Rik 4632409L19Rik 6530411B15Rik Abcb6 Acas2l Acin1 Actn4 Adamts10 Akap1 Akap8l Ap1g2 Apbb3 Aqp5 Araf1 Arhgef1 Arid1a Atp1b1 Aurkb Azi1 B4galt3 BC010250 BC013481 BC016188 BC021381 BC021523 BC022224 BC024955 Bteb1 Cacna1d Cacnb3 Casc3 Cat Cbx4 Cited4 Ciz1 Cldn3 Cldn7 Clec2d Cry1 Ctbp1 Cxxc1 D…
139	V$E2_Q6: papilloma virus regulator E2	28	28	199	1433	14511	-1.53	0.0	2.88	1.4	Aqp5 B4galt3 Cldn7 Ctbp1 Dnmt1 Elf3 Gga1 Gtf3c2 Hgs Hkr3 Hnrpd Ifrd2 Lrch4 Ltbp3 Map3k4 Mark2 Mrpl15 Nr4a1 Parp6 Pik3r1 Pou2f1 Sart3 Scrib Slc25a29 Srrm2 Thop1 Ubap2 Wiz
140	V$SMAD4_Q6	105	105	122	6647	9297	-1.54	0.0	2.36	1.02	1300010A20Rik 2310001H13Rik 2810441C07Rik 5730405M13Rik 5930412E23Rik Acad10 Actn4 Adcy2 Akap1 Akap8l Ap1g2 Arhgef1 Arid1a Atp1b1 Aurkb Azi1 B4galt3 BC010250 BC016188 BC021381 BC022224 Cbx4 Chka Cldn3 Cry1 D8Ertd325e Ddr1 Ddx27 Dedd Fancc Fkbp5 Fzr1 Gaa Gak Galgt1 Gdi1 Grasp H1f0 Hdgf Hgs Hs6st1 Ifrd2 Inpp5e Itpka Kdelr1 Lnx1 Ltbp3 Ltk M6prbp1 Mapk13 Mark2 Mat2a Mfn1 Mlf2 Mmp15 Mrpl15 Mrps12 Mta3…
141	V$EBF_Q6	74	74	153	4509	11435	-1.56	0.0	2.43	1.06	2410195B05Rik 2810441C07Rik 6530411B15Rik Acvr2b Akap1 Akap8l Ap1g2 Araf1 Arrdc1 Atp1b1 BC010552 BC021523 BC024955 Bteb1 Cacnb3 Cat Cited4 Cldn3 Cldn7 Clec2d Ddr1 Fancc Fkbp5 Fto Fzr1 Gaa Gfm1 H1f0 Hivep1 Hnrpl Hs6st1 Igsf8 Kdelr1 Lenep Ltbp2 Ltk Mark2 Mat2a Mmp15 Mta3 Mtss1 Ncoa1 Ncor2 Ndufaf1 Nedd4l Nup210 Parp6 Pdcd6ip Per1 Pglyrp1 Pgrmc2 Polg Prss15 Pura Rad1 Rhoq Rps6kl1 Sart3 Scarb1 Sfpq Sh…
142	V$TAXCREB_01: Tax/CREB complex	11	11	216	416	15528	-1.57	0.0	3.24	1.62	2310038K02Rik 3110040D16Rik Acad10 Actn4 Apbb3 Casc3 Dapk1 Hkr3 Mat2a Pum1 St6galnac2
143	V$IRF_Q6	48	48	179	4050	11894	-1.58	0.0	0.06	0.0	2610317D23Rik 4632409L19Rik Acad10 Actn4 Akap1 Araf1 B4galt3 Chka Ciz1 Cldn7 Clec2d Cry1 Cxxc1 Farp2 Gak Grasp Hnrpd Itpka Map3k4 Mat2a Mrps12 Mtss1 Myh6 Ncln Ndufaf1 Nedd4l Nfix Nktr Nphp1 Nr4a1 Pglyrp1 Polr3c Prss15 Ptpn21 Rhoq Scml4 Sfrs2 Sin3a Stxbp6 Syvn1 Tjp2 Tjp4 Tnpo2 Trf Usp24 Wbp11 Zfp261 Znrf1
144	V$NRF2_Q4: heterodimer containing Nrf2	50	50	177	4194	11750	-1.58	0.0	0.06	0.0	2310038K02Rik 2410195B05Rik 2810441C07Rik Acin1 Adamts10 Adcy2 Akap8l Arrdc1 B4galt3 BC021381 BC021523 Bteb1 Cacnb3 Cited4 Cry1 D8Ertd594e Dapk1 Dnchc1 Gak Hgs Hivep1 Hkr3 Hs6st1 Ifrd2 Inpp5e Kdelr1 Lenep Mapk13 Mat2a Mpst Mrpl15 Mtss1 Nqo3a2 Parp6 Pccb Per1 Pglyrp1 Pgrmc2 Prcc Rad1 Rsn Sav1 Scml4 Scrib Slc25a15 Spag7 St3gal5 Tnpo2 Tnrc6c Usf2
145	V$RREB1_01: Ras-responsive element binding protein 1	26	26	201	1319	14625	-1.6	0.0	2.82	1.37	6530411B15Rik Akap1 Apbb3 Aqp5 Atp1b1 BC010250 BC013481 BC024955 Cldn3 D8Ertd594e Elf3 Furin Gfm1 Grasp H1f0 Hs6st1 Inpp5e Mapk13 Msi2h Ncoa1 Nfib Scrib Sin3a Slc24a6 Sox10 Wiz
146	V$EFC_Q6	116	116	111	8854	7090	-1.6	0.0	0.08	0.0	1110059F07Rik 2310001H13Rik 2310038K02Rik 2410195B05Rik 2810441C07Rik 3110040D16Rik 5730405M13Rik Acad10 Actn4 Acvr2b Akap8l Apbb3 Aqp5 Arhgef1 Atp1b1 Aurkb Azi1 B4galt3 BC006779 BC010552 BC022224 Bteb1 Cacna1d Casc3 Cbx4 Clec2d Cry1 Ctbp1 Cxxc1 Dedd Dnchc1 Dnmt1 Fto Furin Fzr1 Gaa Gak Gdi1 Gps2 Grasp Hgs Hivep1 Hkr3 Hnrpl Hs6st1 Inpp5e Lnx1 Ltbp2 Ltbp3 Map3k4 Metapl1 Mfn1 Mpst Mrpl15 Mrpl49 Mrps…
147	V$HP1SITEFACTOR_Q6	46	46	181	3896	12048	-1.6	0.0	0.06	0.0	2610317D23Rik 3110040D16Rik 4632409L19Rik Acas2l Adamts10 Akap8l Apbb3 Araf1 Arid1a BC006779 BC010552 BC013481 BC021381 Bteb1 Cited4 Dapk1 Ddx27 Dedd Elf3 Fkbp5 Fto Gaa Lnx1 Ltbp3 Metapl1 Mmp15 Mpst Mrps12 Msi2h Ncln Ndufaf1 Nfix Nktr Nphp1 Pdcd6ip Pik3r1 Plekhf2 Poli Pura Scml4 Sephs2 Sfrs2ip Shrm Stk24 Trit1 Usf2
148	V$XFD1_01: Xenopus fork head domain factor 1	29	29	198	2650	13294	-1.61	0.0	0.05	0.0	5730405M13Rik Akap8l Aurkb B4galt3 BC021381 Cacna1d Cat Cited4 Ddx27 Dnmt1 Fkbp5 Galgt1 Ggcx Mta3 Ndufaf1 Pglyrp1 Pgrmc2 Prcc Prss15 Rpo1-2 Sephs2 Sfrs14 Spag7 Spint2 St3gal5 Stk24 Taf4a Trf Zfp95
149	V$EGR2_01: Egr-2/Krox-20 early growth response gene product	7	7	220	211	15733	-1.63	0.0	3.37	1.71	4632409L19Rik BC022224 Gaa Igsf8 Mmp15 Scarb1 Taf4a
150	V$AREB6_01: AREB6 (Atp1a1 regulatory element binding factor 6)	40	40	187	3451	12493	-1.64	0.0	0.06	0.0	1110059F07Rik 2610317D23Rik 2810441C07Rik Adcy2 Akap1 Akap8l Arrdc1 Atp1b1 Aurkb BC006779 BC010552 Cldn7 D7Bwg0611e Fkbp5 Gfm1 Ggcx Ifrd2 Lrch4 Mapk13 Mpst Myh6 Nrbp2 Parp6 Pgrmc2 Prss15 Ptpn21 Rps6kl1 Sav1 Sf3a1 Sfrs14 Sh2bpsm1 Sox10 Stk24 Tacc3 Thop1 Trit1 Ung Usf2 Usp52 Znrf1
151	V$HNF1_C: Hepatic nuclear factor 1	68	68	159	5457	10487	-1.65	0.0	0.08	0.0	2010002H18Rik 2610317D23Rik 2810441C07Rik Acas2l Acin1 Acvr2b Ap1g2 Arid1a Atp1b1 Azi1 B4galt3 BC013481 BC016188 Cacna1d Cacnb3 Cat Cry1 D7Bwg0611e Ddx27 Dedd Dnchc1 Dnmt1 Elf3 Fancc Fto Fzr1 Galgt1 Gdi1 Gtf3c2 Hgs Hs6st1 Inpp5e Lenep Ltk Mapk13 Mat2a Mrps12 Mta3 Myh6 Ncald Ncln Nedd4l Nfix Nqo3a2 Nup210 Pdcd6ip Plekhf2 Poli Pou2f1 Prcc Pum1 Pura Rad1 Rohn Sart3 Sephs2 Sin3a Slc25a15 Slc35a3 Stk3…
152	V$E2F_02: E2F	10	10	217	370	15574	-1.69	0.0	3.16	1.62	5930412E23Rik Atp1b1 Chka Cited4 Gtf3c2 Hnrpl Pde4b Plekhf2 Shrm Spint2
153	V$E2F_Q3: E2F	10	10	217	370	15574	-1.69	0.0	3.16	1.62	5930412E23Rik Atp1b1 Chka Cited4 Gtf3c2 Hnrpl Pde4b Plekhf2 Shrm Spint2
154	V$E2F4DP1_01: E2F-4:DP-1 heterodimer	10	10	217	370	15574	-1.69	0.0	3.16	1.62	5930412E23Rik Atp1b1 Chka Cited4 Gtf3c2 Hnrpl Pde4b Plekhf2 Shrm Spint2
155	V$E12_Q6	68	68	159	4151	11793	-1.71	0.0	2.25	0.94	2310001H13Rik 3110040D16Rik 5730405M13Rik Abcb6 Acvr2b Apbb3 Araf1 Atp1b1 Azi1 BC010250 BC010552 BC013481 BC021381 BC021523 BC022224 BC024955 Cldn3 Cldn7 Cry1 Ctbp1 Cxxc1 D7Bwg0611e D8Ertd325e Dapk1 Dnmt1 Elf3 Fzr1 Gaa Gdi1 Gps2 Igsf8 Inpp5e Ltbp2 Mapk13 Mfn1 Mlf2 Mmp15 Mta3 Mtss1 Ncln Ncor2 Nedd4l Nktr Nup210 Parp6 Pcyt2 Per1 Plekhf2 Pou2f1 Ranbp17 Rps6kl1 Rsn Scarb1 Scrib Sfrs14 Slc24a6 Spint2 …
156	V$NRF1_Q6	17	17	210	779	15165	-1.71	0.0	2.87	1.4	2010002H18Rik Acad10 Apbb3 Cry1 D5Wsu46e Fkbp5 Hgs Parp6 Pccb Pgrmc2 Pou2f1 Safb2 Scarb1 Sfrs2ip Spint2 Stk38 Thop1
157	V$GATA1_05: GATA-binding factor 1	29	29	198	2611	13333	-1.76	0.0	0.06	0.0	2810441C07Rik 3110040D16Rik Actn4 Akap1 Apbb3 Aurkb Cited4 D5Wsu46e Fto Gaa Gdi1 Gga1 Ifrd2 Kdelr1 Mfn1 Mrps12 Mtss1 Nfix Parp6 Polg Scrib Sfrs14 Shrm Tcfcp2 Tjp4 Tm4sf2 Trf Wbp11 Xylb
158	V$E47_01: E47	42	42	185	2399	13545	-1.76	0.0	2.4	1.04	2310001H13Rik 4632409L19Rik Acvr2b Atp1b1 Azi1 BC010250 BC013481 BC016188 BC021381 BC021523 Cldn3 Cry1 Dapk1 Elf3 Fzr1 Gaa Gps2 Ltbp2 Mapk13 Mlf2 Mmp15 Mtss1 Ncln Nktr Nr4a1 Nup210 Pglyrp1 Plekhf2 Pou2f1 Ranbp17 Rohn Scarb1 Scrib Sf3a1 St3gal5 Stk38 Stxbp6 Tnrc11 Trim27 Ung Usf2 Wiz
159	V$E2_01: papilloma virus regulator E2	18	18	209	847	15097	-1.78	0.0	2.78	1.34	Aqp5 Cldn7 Gga1 Gtf3c2 Hkr3 Ltbp3 Map3k4 Mark2 Mrpl15 Nr4a1 Parp6 Per1 Ptpn21 Scrib Slc25a29 Srrm2 Thop1 Wiz
160	V$MYOD_01: myoblast determination gene product	157	157	70	10409	5535	-1.82	0.0	2.08	0.81	1110059F07Rik 1300010A20Rik 2010002H18Rik 2310001H13Rik 2610317D23Rik 3110040D16Rik 4632409L19Rik 5730405M13Rik 6530411B15Rik Abcb6 Acad10 Acas2l Actn4 Acvr2b Adamts10 Akap8l Ap1g2 Apbb3 Araf1 Arhgef1 Arrdc1 Atp1b1 Azi1 B4galt3 BC006779 BC010250 BC010552 BC013481 BC016188 BC021381 BC021523 BC022224 BC024955 Casc3 Cbx4 Ciz1 Cldn3 Cldn7 Cry1 Ctbp1 Cxxc1 D5Wsu46e D7Bwg0611e D8Ertd325e D8Ertd594e Dap…
161	V$ARNT_02: AhR nuclear translocator homodimers	13	13	214	552	15392	-1.82	0.0	2.88	1.4	2310038K02Rik 5730405M13Rik Aqp5 Gps2 Pdcd6ip Pgrmc2 Polr3c Rpa1 Sephs2 St3gal5 Tnpo2 Tnrc6c Ubap2
162	V$VMAF_01: v-Maf	134	134	93	10016	5928	-1.83	0.0	0.11	0.0	1110059F07Rik 1300010A20Rik 2010002H18Rik 2310038K02Rik 2810441C07Rik 3110040D16Rik 6530411B15Rik Abcb6 Acad10 Acin1 Actn4 Adamts10 Adcy2 Akap1 Akap8l Ap1g2 Aurkb BC006779 BC010250 BC013481 BC021523 BC022224 Bteb1 Cacnb3 Casc3 Cat Cbx4 Clec2d Cry1 Cxxc1 D7Bwg0611e D8Ertd325e Ddx27 Dnchc1 Elf3 Fancc Farp2 Fkbp5 Fto Gak Galgt1 Gdi1 Gfm1 Gga1 Grasp H1f0 Hgs Hivep1 Hkr3 Hnrpl Ifrd2 Itpka Kdelr1 Lenep…
163	V$DR4_Q2: direct repeat 4	203	203	24	13722	2222	-1.84	0.0	2.48	1.1	1300010A20Rik 2010002H18Rik 2310001H13Rik 2310038K02Rik 2410195B05Rik 2610317D23Rik 2810441C07Rik 3110040D16Rik 5730405M13Rik 5930412E23Rik 6530411B15Rik Abcb6 Acad10 Acas2l Acin1 Actn4 Acvr2b Adamts10 Adcy2 Akap1 Akap8l Ap1g2 Apbb3 Aqp5 Araf1 Arhgef1 Arid1a Arrdc1 Atp1b1 Aurkb B4galt3 BC006779 BC010250 BC013481 BC016188 BC021381 BC021523 BC022224 BC024955 Bteb1 Cacna1d Cacnb3 Casc3 Cat Cbx4 Ccnt…
164	V$E47_02: E47	40	40	187	2295	13649	-1.87	0.0	2.28	0.95	1300010A20Rik 3110040D16Rik Abcb6 Arrdc1 Atp1b1 BC010250 Ciz1 Cldn3 Cldn7 Cry1 D8Ertd325e Fzr1 Gaa Gak Gdi1 Gps2 Ifrd2 Itpka Ltk Metapl1 Mpst Mtss1 Myh14 Ncln Nktr Per1 Pglyrp1 Pik3r1 Plekhf2 Prcc Rohn Safb2 Scarb1 Scrib Sfrs14 Tnrc11 Trim27 Usp24 Wiz Zfp261
165	V$EGR3_01: early growth response gene 3 product	6	6	221	175	15769	-1.88	0.0	3.15	1.62	4632409L19Rik BC022224 Gaa Igsf8 Scarb1 Taf4a
166	V$NFY_Q6_01	106	106	121	6859	9085	-1.88	0.0	1.91	0.69	1110059F07Rik 1300010A20Rik 2010002H18Rik 2310038K02Rik 2410195B05Rik 3110040D16Rik 4632409L19Rik 5930412E23Rik Abcb6 Acin1 Adamts10 Adcy2 Akap1 Akap8l Ap1g2 Araf1 Aurkb Azi1 BC010250 BC010552 BC016188 BC021381 BC021523 BC022224 Bteb1 Cat Cbx4 Ccnt1 Chka Cited4 Ciz1 Clec2d D8Ertd325e Dedd Dnchc1 Farp2 Fkbp5 Fto Furin Gak Gdi1 Gps2 Hdgf Hgs Hkr3 Hnrpl Lrch4 Ltbp3 M6prbp1 Map3k4 Mfn1 Mlf2 Mpst Mrpl…
167	V$SREBP_Q3	65	65	162	5153	10791	-1.88	0.0	0.11	0.0	1300010A20Rik 2310038K02Rik 2410195B05Rik 4632409L19Rik 5730405M13Rik Abcb6 Adcy2 Akap1 Aqp5 BC006779 BC010250 BC024955 Bteb1 Ccnt1 Cited4 Ctbp1 D5Wsu46e D8Ertd325e Dedd Dnmt1 Farp2 Furin Fzr1 Galgt1 Grasp Gtf3c2 H1f0 Igsf8 Inpp5e Kdelr1 Lenep Ltbp2 M6prbp1 Mark2 Mfn1 Mpst Myh14 Ncln Nfib Nrbf1 Pabpn1 Parp6 Pgrmc2 Pou2f1 Psmd3 Ptpn21 Pura Rhoq Rpo1-2 Scarb1 Sfrs14 Slc25a15 Smarcd1 Spint2 Stk24 St…
168	V$CEBP_C: C/EBP binding site	46	46	181	3797	12147	-1.9	0.0	0.09	0.0	2310038K02Rik 2610317D23Rik 4632409L19Rik 6530411B15Rik Atp1b1 B4galt3 BC006779 BC010250 BC013481 BC021381 BC024955 Bteb1 Cbx4 Chka Clec2d Ddx27 Dnchc1 Dnmt1 Elf3 Fto Furin Inpp5e Itpka Kdelr1 Mark2 Mmp15 Mrps12 Msi2h Mta3 Ncoa1 Ndufaf1 Nktr Nr4a1 Pcyt2 Pde4b Per1 Rohn Rsn Scml4 Shrm Slc25a29 Spock1 Tacc3 Tcfcp2 Wbp11 Zfp261
169	V$MYOGNF1_01: myogenin / nuclear factor 1 or related factors	56	56	171	3393	12551	-1.9	0.0	2.08	0.81	1110059F07Rik 2310038K02Rik 2610317D23Rik 3110040D16Rik 5730405M13Rik 5930412E23Rik Acin1 Adamts10 Akap1 Araf1 Arhgef1 Arid1a Azi1 BC016188 Cacnb3 Chka Cited4 Clec2d Cry1 Ddx27 Elf3 Fancc Farp2 Gaa Gak Ggcx Gtf3c2 Hgs Hivep1 Ltbp2 Mat2a Metapl1 Mlf2 Mmp15 Myh6 Nedd4l Nfix Nqo3a2 Nr4a1 Nup210 Pccb Pgrmc2 Polr3c Prss15 Rohn Rsn Safb2 Sf3a1 Sh2bpsm1 Slc24a6 Slc25a29 Slc35a3 Smarcd1 St6galnac2 Tnpo2 …
170	V$OCT1_Q6: octamer factor 1	202	202	25	14630	1314	-1.92	0.0	0.06	0.0	1110059F07Rik 1300010A20Rik 2010002H18Rik 2310001H13Rik 2310038K02Rik 2410195B05Rik 2610317D23Rik 2810441C07Rik 3110040D16Rik 4632409L19Rik 5730405M13Rik 5930412E23Rik 6530411B15Rik Abcb6 Acad10 Acin1 Actn4 Acvr2b Adcy2 Akap1 Akap8l Ap1g2 Apbb3 Aqp5 Araf1 Arhgef1 Arid1a Atp1b1 Aurkb Azi1 B4galt3 BC006779 BC010250 BC013481 BC016188 BC021381 BC021523 BC022224 BC024955 Bteb1 Cacna1d Cacnb3 Casc3 Cat…
171	V$AP1_C: AP-1 binding site	35	35	192	2999	12945	-1.92	0.0	0.08	0.0	2810441C07Rik Akap1 Akap8l Ap1g2 Arrdc1 B4galt3 BC021381 BC021523 BC024955 Bteb1 Cacnb3 Dedd Elf3 Hivep1 Inpp5e Lenep Lnx1 M6prbp1 Mark2 Mpst Mrpl15 Nfic Parp6 Pgrmc2 Poli Rhoq Rpo1-2 Rsn Scarb1 Scml4 Scrib Sfrs2 Slc25a15 Tnpo2 Usp52
172	V$ETS1_B: c-ETS-1 binding site	92	92	135	7028	8916	-1.93	0.0	0.14	0.0	1110059F07Rik 2310001H13Rik 2310038K02Rik 2410195B05Rik 2610317D23Rik 2810441C07Rik 3110040D16Rik 5730405M13Rik Abcb6 Acad10 Acas2l Adamts10 Adcy2 Ap1g2 Apbb3 Araf1 Arhgef1 BC010552 BC013481 BC016188 BC021381 BC024955 Bteb1 Ccnt1 Chka Cited4 Cldn7 Ctbp1 D8Ertd325e Dapk1 Dnmt1 Elf3 Fancc Farp2 Fzr1 Gaa Gak Gps2 Grasp Gtf3c2 H1f0 Hivep1 Hs6st1 Igsf8 Inpp5e Itpka Lnx1 Ltbp2 Ltk Metapl1 Mlf2 Mrpl15 M…
173	V$HLF_01: hepatic leukemia factor	59	59	168	4698	11246	-1.95	0.0	0.12	0.0	1300010A20Rik Acas2l Acin1 Acvr2b Akap1 Akap8l Araf1 Atp1b1 Aurkb Azi1 BC006779 BC010250 BC016188 BC021523 BC022224 Bteb1 Casc3 Ccnt1 Cxxc1 Dedd Elf3 Fzr1 Galgt1 Gga1 Grasp Gtf3c2 Hivep1 Map3k4 Mark2 Mrps12 Ncald Nfib Nktr Pabpn1 Pdcd6ip Per1 Pglyrp1 Pgrmc2 Pik3r1 Plekhf2 Poli Pura Rad1 Rpo1-2 Scrib Sephs2 Sfrs14 Sfrs2 Slc35a3 Stk38 Tcf3 Tcfcp2 Tjp4 Trit1 Ubap2 Usf2 Usp52 Wbp11 Zcchc8
174	V$NMYC_01: N-Myc	56	56	171	3424	12520	-1.98	0.0	1.96	0.72	2310038K02Rik 2610317D23Rik 3110040D16Rik 5730405M13Rik 6530411B15Rik Abcb6 Akap1 Aqp5 Arrdc1 Atp1b1 Aurkb BC006779 BC022224 Bteb1 Cxxc1 D5Wsu46e Fancc Fkbp5 Gaa Gps2 Hdgf Hkr3 Hnrpd Hs6st1 Metapl1 Mmp15 Msi2h Nfib Nqo3a2 Nrbp2 Pdcd6ip Per1 Pgrmc2 Polg Polr3c Pou2f1 Prss15 Rpa1 Rpo1-2 Scarb1 Scrib Sephs2 Sfpq Sfrs14 Sfrs2ip Slc24a6 Slc25a29 St3gal5 Tjp2 Tjp4 Tnpo2 Tnrc6c Trim27 Ubap2 Ung Usf2
175	V$RFX1_01: X-box binding protein RFX1	107	107	120	6986	8958	-1.99	0.0	1.74	0.59	1300010A20Rik 2010002H18Rik 2310038K02Rik 2610317D23Rik 4632409L19Rik Abcb6 Acas2l Acin1 Acvr2b Ap1g2 Apbb3 Aqp5 Arhgef1 B4galt3 BC021381 BC024955 Bteb1 Cacna1d Cat Cbx4 Ccnt1 Cited4 Cldn3 Cldn7 Ctbp1 Cxxc1 D5Wsu46e D8Ertd325e Dapk1 Dnchc1 Elf3 Fancc Farp2 Fkbp5 Furin Gdi1 Gfm1 Gga1 Grasp Gtf3c2 Hdgf Hgs Hivep1 Hkr3 Hnrpl Itpka Lnx1 Lrp6 Ltbp2 Metapl1 Mfn1 Mmp15 Mpst Mrps12 Msi2h Mta3 Myh14 Myh6 …
176	V$PAX6_01: Pax-6	99	99	128	7483	8461	-1.99	0.0	0.16	0.0	1300010A20Rik 2010002H18Rik 2310038K02Rik 2810441C07Rik 5730405M13Rik 5930412E23Rik Actn4 Adamts10 Akap1 Akap8l Arid1a Arrdc1 BC006779 BC013481 BC021381 BC022224 BC024955 Cacna1d Cacnb3 Casc3 Ccnt1 Chka Clec2d Cxxc1 Dapk1 Ddx27 Dnmt1 Elf3 Farp2 Fkbp5 Fto Gak Galgt1 Gfm1 Ggcx Gtf3c2 Hgs Hivep1 Hkr3 Hnrpd Hnrpl Ifrd2 Lenep Lnx1 Ltbp2 Ltk Metapl1 Mrpl15 Ncoa1 Ncor2 Ndufaf1 Nedd4l Nfib Nfic Nfix Nrbf…
177	V$HFH8_01: HNF-3/Fkh Homolog-8	27	27	200	2396	13548	-2.0	0.0	0.08	0.0	2410195B05Rik Acas2l Akap8l Arid1a Atp1b1 Aurkb BC021381 Cacna1d Cat Ciz1 Hdgf Lenep Mapk13 Mpst Mrpl15 Mrpl49 Msi2h Myh14 Nup210 Pabpn1 Rad1 Ranbp17 Sfrs2 Slc25a15 St6galnac2 Tm4sf2 Usp52
178	V$AREB6_02: AREB6 (Atp1a1 regulatory element binding factor 6)	80	80	147	6141	9803	-2.02	0.0	0.15	0.0	1110059F07Rik 1300010A20Rik 2010002H18Rik 2410195B05Rik 3110040D16Rik Acad10 Akap8l Araf1 Arhgef1 Arrdc1 Atp1b1 Azi1 BC021381 Cacna1d Casc3 Ciz1 Cldn7 Dapk1 Ddx27 Dedd Dnmt1 Furin Fzr1 Gaa Gdi1 Gga1 Ggcx Gps2 Grasp Gtf3c2 Hivep1 Hnrpl Kdelr1 Ltbp2 Ltk Mark2 Mfn1 Mta3 Myh14 Myh6 Ncald Ncln Ndufaf1 Nfix Nktr Nrbp2 Pabpn1 Parp6 Per1 Pglyrp1 Plekhf2 Polg Prcc Pum1 Pura Rsn Safb2 Scarb1 Scml4 Scrib Se…
179	V$USF_01: upstream stimulating factor	30	30	197	1666	14278	-2.03	0.0	2.21	0.91	2310038K02Rik 2610317D23Rik 3110040D16Rik 5730405M13Rik Akap1 Aqp5 Atp1b1 BC022224 Cxxc1 D5Wsu46e Gaa Gps2 Hdgf Hkr3 Hnrpd Hs6st1 Metapl1 Pdcd6ip Pgrmc2 Polg Polr3c Rpa1 Sephs2 Sfpq St3gal5 Tjp2 Tnpo2 Tnrc6c Trim27 Ubap2
180	V$IK1_01: Ikaros 1	118	118	109	8797	7147	-2.03	0.0	0.17	0.0	1110059F07Rik 1300010A20Rik 2010002H18Rik 2310001H13Rik 2310038K02Rik 2610317D23Rik 2810441C07Rik 3110040D16Rik Abcb6 Acad10 Acas2l Acin1 Actn4 Akap8l Ap1g2 Atp1b1 Aurkb BC006779 BC010250 BC013481 BC021381 Bteb1 Cacnb3 Casc3 Chka Cited4 Ciz1 Cldn3 Cldn7 Clec2d Cry1 Ctbp1 Cxxc1 D5Wsu46e D8Ertd325e Ddx27 Dnchc1 Fancc Fkbp5 Fto Furin Fzr1 Gak Gdi1 Gfm1 Gga1 Gps2 Gtf3c2 H1f0 Hgs Hivep1 Hkr3 Hnrpl Hs6…
181	V$GNCF_01: GCNF (germ cell nuclear factor)	4	4	223	91	15853	-2.04	0.0	3.11	1.58	1110059F07Rik Nktr Rpa1 Wbp11
182	V$ZID_01: zinc finger with interaction domain	40	40	187	2346	13598	-2.05	0.0	2.04	0.78	2310038K02Rik 2610317D23Rik 4632409L19Rik Adcy2 Akap1 BC013481 BC022224 BC024955 D7Bwg0611e Dedd Gak Grasp Hivep1 Inpp5e Lenep Lrch4 Ltbp3 Mpst Mrpl15 Msi2h Mtss1 Nfib Nup210 Pabpn1 Pglyrp1 Pgrmc2 Polg Poli Pum1 Rpa1 Rps6kl1 Safb2 Sart3 Sfrs14 Slc16a2 Slc24a6 Spag7 Stk24 Syvn1 Ubap2
183	V$VMYB_01: v-Myb	169	169	58	11361	4583	-2.05	0.0	1.81	0.64	1110059F07Rik 1300010A20Rik 2010002H18Rik 2310001H13Rik 2310038K02Rik 2410195B05Rik 2810441C07Rik 3110040D16Rik 4632409L19Rik 5730405M13Rik 5930412E23Rik 6530411B15Rik Abcb6 Acad10 Actn4 Acvr2b Adamts10 Akap1 Akap8l Ap1g2 Apbb3 Aqp5 Arhgef1 Arid1a Aurkb Azi1 B4galt3 BC006779 BC010552 BC013481 BC021381 BC021523 BC022224 Bteb1 Cacna1d Casc3 Cbx4 Ccnt1 Chka Ciz1 Cldn3 Cldn7 Cry1 Ctbp1 Cxxc1 D5Wsu46e…
184	V$TFIIA_Q6	198	198	29	14332	1612	-2.08	0.0	0.08	0.0	1110059F07Rik 1300010A20Rik 2010002H18Rik 2310001H13Rik 2310038K02Rik 2410195B05Rik 2610317D23Rik 2810441C07Rik 3110040D16Rik 4632409L19Rik 5730405M13Rik 5930412E23Rik 6530411B15Rik Acad10 Acas2l Actn4 Acvr2b Adamts10 Adcy2 Akap1 Akap8l Ap1g2 Apbb3 Aqp5 Araf1 Arhgef1 Arid1a Arrdc1 Atp1b1 Azi1 B4galt3 BC006779 BC010250 BC010552 BC016188 BC021381 BC021523 BC022224 BC024955 Bteb1 Cacnb3 Casc3 Cat Cb…
185	V$PEBP_Q6	52	52	175	4123	11821	-2.13	0.0	0.15	0.0	1110059F07Rik 2610317D23Rik Adamts10 Adcy2 Akap1 Akap8l Azi1 BC006779 BC013481 Cat Ciz1 D7Bwg0611e D8Ertd594e Dapk1 Ddr1 Fancc Fto Gdi1 Gtf3c2 Hgs Hivep1 Hnrpd Hs6st1 Igsf8 Itpka Kdelr1 Lrch4 Mapk13 Mfn1 Ncor2 Nfic Nfix Nphp1 Nqo3a2 Parp6 Pdcd6ip Pglyrp1 Prss15 Ptpn21 Rhoq Rps6kl1 Safb2 Sav1 Sephs2 Sf3a1 Sfrs2ip Shrm Slc25a29 Slc35a3 Spock1 Thop1 Ubap2
186	V$BARBIE_01: barbiturate-inducible element	120	120	107	7980	7964	-2.14	0.0	1.52	0.47	2010002H18Rik 2310038K02Rik 2410195B05Rik 5730405M13Rik 6530411B15Rik Acad10 Acin1 Actn4 Acvr2b Adcy2 Arid1a Atp1b1 Aurkb Azi1 BC010250 BC010552 BC013481 BC016188 BC022224 BC024955 Bteb1 Cacna1d Cacnb3 Cat Cited4 Ciz1 Cldn3 Cldn7 Clec2d Cry1 Ctbp1 Cxxc1 D5Wsu46e D7Bwg0611e D8Ertd325e D8Ertd594e Ddr1 Ddx27 Dedd Furin Gaa Gak Gdi1 Gfm1 Gga1 Gps2 Grasp Gtf3c2 Hdgf Hgs Hivep1 Hnrpd Hs6st1 Igsf8 Inpp5…
187	V$ELF1_Q6	101	101	126	7538	8406	-2.14	0.0	0.2	0.0	1110059F07Rik 1300010A20Rik 2310038K02Rik 2610317D23Rik 5930412E23Rik Acin1 Acvr2b Ap1g2 Aqp5 Araf1 Azi1 BC010250 BC013481 BC021381 BC021523 BC024955 Bteb1 Cacnb3 Casc3 Cat Cldn7 Clec2d D8Ertd325e D8Ertd594e Dedd Elf3 Farp2 Fkbp5 Gdi1 Gtf3c2 Hdgf Hivep1 Hkr3 Hs6st1 Igsf8 Lnx1 Lrch4 M6prbp1 Mapk13 Mrpl49 Msi2h Myh6 Ncln Ncor2 Ndufaf1 Nfib Nfix Nqo3a2 Nup210 Pccb Pcyt2 Pdcd6ip Pde4b Per1 Pglyrp1 Pg…
188	V$CAAT_01: cellular and viral CCAAT box	143	143	84	9595	6349	-2.15	0.0	1.54	0.48	1110059F07Rik 1300010A20Rik 2010002H18Rik 2310001H13Rik 2310038K02Rik 3110040D16Rik 5730405M13Rik 5930412E23Rik Abcb6 Acad10 Actn4 Acvr2b Adamts10 Adcy2 Akap1 Akap8l Ap1g2 Apbb3 Araf1 Arid1a Atp1b1 Aurkb Azi1 B4galt3 BC006779 BC010250 BC013481 BC016188 BC021381 BC021523 BC022224 Bteb1 Cat Ccnt1 Chka Cited4 Ciz1 Clec2d Cxxc1 D7Bwg0611e D8Ertd594e Dapk1 Ddr1 Ddx27 Dedd Dnchc1 Elf3 Fancc Farp2 Fkbp5…
189	V$MYCMAX_02: c-Myc:Max heterodimer	72	72	155	5505	10439	-2.16	0.0	0.19	0.0	2310038K02Rik 2610317D23Rik 3110040D16Rik 5730405M13Rik 6530411B15Rik Abcb6 Akap1 Aqp5 Arrdc1 Atp1b1 Aurkb Azi1 BC006779 BC022224 Bteb1 Ccnt1 Cxxc1 D5Wsu46e Ddx27 Farp2 Fkbp5 Gaa Ggcx Gps2 Hdgf Hkr3 Hnrpd Hs6st1 Ltk Metapl1 Mlf2 Mrpl49 Msi2h Myh14 Nedd4l Nfib Nktr Nphp1 Nqo3a2 Nrbf1 Nrbp2 Parp6 Pdcd6ip Pde4b Per1 Pgrmc2 Polg Polr3c Prss15 Pum1 Rpa1 Rpo1-2 Sav1 Scarb1 Scrib Sephs2 Sfpq Sfrs14 Sfrs…
190	V$LEF1TCF1_Q4	106	106	121	7839	8105	-2.22	0.0	0.24	0.0	2010002H18Rik 2310038K02Rik 2610317D23Rik 2810441C07Rik 6530411B15Rik Abcb6 Acas2l Acin1 Acvr2b Adamts10 Adcy2 Akap1 Ap1g2 Aqp5 Arid1a B4galt3 BC006779 BC010250 BC013481 Cacnb3 Casc3 Cat Cited4 Cldn3 Clec2d Cry1 Cxxc1 Dapk1 Ddr1 Ddx27 Dedd Dnchc1 Dnmt1 Fancc Farp2 Galgt1 Gdi1 Gfm1 Gga1 Gps2 Grasp Hgs Hivep1 Hnrpd Ifrd2 Lenep Lrp6 Ltbp2 Ltbp3 Ltk Map3k4 Mark2 Metapl1 Mfn1 Mlf2 Mmp15 Mpst Mrpl49 Mr…
191	V$STAF_01: Se-Cys tRNA gene transcription activating factor	8	8	219	303	15641	-2.22	0.0	2.62	1.22	BC013481 Ifrd2 Igsf8 Nqo3a2 Prss15 Pum1 Slc24a6 Zcchc8
192	V$MYC_Q2	48	48	179	2972	12972	-2.24	0.0	1.66	0.55	2310038K02Rik 2610317D23Rik 3110040D16Rik 5730405M13Rik 6530411B15Rik Abcb6 Akap1 Aqp5 Arrdc1 Atp1b1 Aurkb BC006779 BC022224 Bteb1 Cxxc1 D5Wsu46e Fancc Fkbp5 Gaa Gps2 Hdgf Hkr3 Hnrpd Hs6st1 Metapl1 Msi2h Nfib Nqo3a2 Nrbp2 Per1 Polg Prss15 Rpa1 Rpo1-2 Scrib Sfpq Sfrs14 Sfrs2ip Slc24a6 Slc25a29 St3gal5 Tjp2 Tjp4 Tnpo2 Tnrc6c Trim27 Ubap2 Ung
193	V$CETS168_Q6	146	146	81	9867	6077	-2.25	0.0	1.39	0.4	2310038K02Rik 2410195B05Rik 2810441C07Rik 3110040D16Rik 4632409L19Rik 5730405M13Rik 5930412E23Rik 6530411B15Rik Abcb6 Acad10 Acin1 Actn4 Acvr2b Adamts10 Adcy2 Akap1 Ap1g2 Apbb3 Aqp5 Arrdc1 BC006779 BC010552 BC013481 BC016188 Bteb1 Cbx4 Ccnt1 Chka Cited4 Ciz1 Cldn7 Clec2d Cry1 Ctbp1 Cxxc1 D7Bwg0611e D8Ertd325e D8Ertd594e Dapk1 Ddx27 Dnchc1 Dnmt1 Elf3 Fkbp5 Fto Fzr1 Gaa Gak Galgt1 Gdi1 Gfm1 Gga1 Gp…
194	V$AML_Q6	44	44	183	3506	12438	-2.27	0.0	0.17	0.0	1110059F07Rik Adamts10 Adcy2 Akap1 Akap8l Araf1 Azi1 BC006779 Cited4 D7Bwg0611e D8Ertd594e Dapk1 Ddr1 Fancc Fto Gaa Hgs Hivep1 Hnrpd Igsf8 Itpka Kdelr1 Lenep Lrch4 Ltbp3 Mfn1 Mrpl15 Myh14 Nfix Nqo3a2 Parp6 Pde4b Prss15 Ptpn21 Rhoq Rps6kl1 Sav1 Scarb1 Slc25a29 Thop1 Tjp2 Trit1 Ubap2 Wbp11
195	V$RORA1_01: RAR-related orphan receptor alpha1	22	22	205	1956	13988	-2.27	0.0	0.1	0.0	1110059F07Rik Adcy2 Clec2d Cry1 Gaa Inpp5e Itpka Mat2a Mrps12 Myh14 Nedd4l Nktr Nr4a1 Pdcd6ip Psmd3 Ranbp17 Rohn Rpa1 Rsn Sfrs14 Wbp11 Xylb
196	V$ELK1_01: Elk-1	64	64	163	4135	11809	-2.3	0.0	1.42	0.41	Acin1 Actn4 Adamts10 Akap1 Ap1g2 Apbb3 Aqp5 Arhgef1 BC010552 BC016188 Bteb1 Ccnt1 Cldn7 D8Ertd325e Ddr1 Dnchc1 Elf3 Fzr1 Gak Gfm1 Gga1 Ggcx Gps2 Gtf3c2 Hgs Hnrpd Hs6st1 Igsf8 Lnx1 Metapl1 Mmp15 Mpst Mrps12 Myh6 Nqo3a2 Nrbp2 Nup210 Pde4b Per1 Pglyrp1 Polg Pou2f1 Pura Rad1 Rohn Scml4 Scrib Sf3a1 Sfrs2 Sh2bpsm1 Shrm Slc25a15 St6galnac2 Stk24 Stk38 Syvn1 Tacc3 Tcf3 Tcfcp2 Tm4sf2 Tnrc6c Trf Wbp11 Zfp95
197	V$OCT_C: Octamer binding site	10	10	217	1067	14877	-2.31	0.0	0.06	0.0	1300010A20Rik 2010002H18Rik Aurkb Bteb1 Cited4 Cxxc1 D8Ertd594e Elf3 Fkbp5 Fto
198	V$DEC_Q1	155	155	72	11232	4712	-2.31	0.0	0.24	0.0	1110059F07Rik 2010002H18Rik 2310038K02Rik 2410195B05Rik 2610317D23Rik 3110040D16Rik 5730405M13Rik 5930412E23Rik 6530411B15Rik Abcb6 Acin1 Actn4 Adamts10 Adcy2 Akap8l Ap1g2 Apbb3 Aqp5 Araf1 Arhgef1 Arid1a Arrdc1 Atp1b1 Azi1 B4galt3 BC006779 BC010250 BC016188 BC021381 BC022224 Bteb1 Cacna1d Cacnb3 Casc3 Cat Cldn3 Cldn7 Clec2d Cry1 Ctbp1 Cxxc1 D7Bwg0611e D8Ertd325e Dapk1 Ddr1 Ddx27 Dedd Dnchc1 Dnmt1…
199	V$RFX1_02: X-box binding protein RFX1	82	82	145	5422	10522	-2.31	0.0	1.3	0.33	1110059F07Rik 2310038K02Rik 2810441C07Rik 3110040D16Rik 5730405M13Rik 5930412E23Rik 6530411B15Rik Abcb6 Acas2l Acin1 Adcy2 Arhgef1 Arid1a Atp1b1 B4galt3 BC006779 BC010250 BC016188 BC022224 Cacnb3 Cited4 Cry1 D8Ertd325e Ddr1 Dedd Dnchc1 Elf3 Farp2 Fzr1 Gaa Gfm1 Gga1 Ggcx Grasp Hgs Hivep1 Hnrpd Inpp5e Itpka Lenep Lrp6 Mapk13 Mmp15 Myh14 Ncald Ncor2 Nedd4l Nfib Nktr Pabpn1 Pccb Polg Poli Polr3c Prcc…
200	V$STAT_01: signal transducers and activators of transcription	48	48	179	3009	12935	-2.32	0.0	1.54	0.48	1300010A20Rik 2010002H18Rik Acad10 Actn4 Adcy2 Atp1b1 BC024955 Ccnt1 Chka Cited4 Cldn7 Clec2d Cry1 Ctbp1 Cxxc1 Ddr1 Dedd Gak Galgt1 Gdi1 Gps2 Gtf3c2 H1f0 Ifrd2 Itpka Ltbp2 Mrpl15 Myh14 Ncln Nfic Nphp1 Nrbf1 Pccb Poli Psmd3 Rhoq Rpo1-2 Sephs2 Sf3a1 Sfrs2 Sfrs2ip Slc24a6 Stk24 Stxbp6 Syvn1 Tacc3 Taf4a Thop1
201	V$CLOX_01: Clox	1	1	226	325	15619	-2.33	0.0	0.01	0.0	Xylb
202	V$AR_Q2: androgen receptor	8	8	219	909	15035	-2.34	0.0	0.05	0.0	Akap1 Gtf3c2 Hnrpd Mmp15 Myh14 Nr4a1 Pcyt2 Sephs2
203	V$SRF_Q4	13	13	214	1283	14661	-2.35	0.0	0.08	0.0	Acvr2b Fto Furin Fzr1 Gaa Galgt1 M6prbp1 Mtss1 Nfic Nfix Nr4a1 Sin3a Tjp4
204	V$ZTA_Q2	76	76	151	5037	10907	-2.36	0.0	1.22	0.29	2010002H18Rik 2810441C07Rik 5730405M13Rik Acin1 Actn4 Adcy2 Akap1 Akap8l Ap1g2 Arhgef1 Arrdc1 BC021381 BC024955 Bteb1 Cat Cited4 Cldn3 Cldn7 Ddx27 Dedd Elf3 Fancc Fzr1 Galgt1 Gfm1 Ggcx Hivep1 Hkr3 Hs6st1 Inpp5e Itpka Lenep Lnx1 Lrp6 Map3k4 Mat2a Metapl1 Mmp15 Mpst Mrpl15 Mrpl49 Msi2h Mtss1 Myh6 Ncald Nfic Nktr Nrbf1 Pabpn1 Pccb Pcyt2 Pik3r1 Polg Prcc Prss15 Pum1 Pura Ranbp17 Rhoq Rpo1-2 Rps6kl1 S…
205	V$NFY_Q6: nuclear factor Y (Y-box binding factor)	84	84	143	5614	10330	-2.36	0.0	1.17	0.27	1110059F07Rik 1300010A20Rik 2010002H18Rik 2310038K02Rik 5930412E23Rik 6530411B15Rik Abcb6 Akap1 Akap8l Araf1 Arid1a Aurkb B4galt3 BC006779 BC021381 Bteb1 Cat Ccnt1 Chka Cited4 Clec2d Cxxc1 Dedd Dnchc1 Elf3 Farp2 Fto Furin Gak Gps2 Hdgf Hgs Hkr3 Hnrpl Lrch4 Ltbp2 M6prbp1 Map3k4 Mfn1 Mpst Mrpl15 Mrps12 Msi2h Nfic Nrbp2 Pabpn1 Parp6 Pcyt2 Pde4b Per1 Pgrmc2 Pik3r1 Polg Poli Polr3c Prcc Pum1 Rpa1 Rps6…
206	V$XBP1_01: X-box-binding protein 1	25	25	202	1417	14527	-2.37	0.0	1.84	0.65	2310038K02Rik 5730405M13Rik Azi1 BC021381 Ddx27 Dnmt1 Gaa Ggcx Gps2 Gtf3c2 Metapl1 Mta3 Nktr Pabpn1 Pdcd6ip Poli Polr3c Prcc Psmd3 Rps6kl1 Sephs2 Slc16a2 St3gal5 Tnpo2 Ung
207	V$GABP_B: GA binding protein	24	24	203	1350	14594	-2.38	0.0	1.86	0.66	5730405M13Rik Acin1 Apbb3 Chka Ddx27 Gfm1 Gga1 Gtf3c2 Hnrpd Mrps12 Ndufaf1 Pdcd6ip Per1 Polg Pura Rad1 Rhoq Sart3 Sf3a1 Slc16a2 Stk24 Syvn1 Tacc3 Tcfcp2
208	V$FOXO1_02: fork head box O1	9	9	218	974	14970	-2.4	0.0	0.06	0.0	1300010A20Rik Cry1 Furin Ndufaf1 Pou2f1 Psmd3 Rpa1 Sfrs14 Sin3a
209	V$GCM_Q2	47	47	180	3637	12307	-2.41	0.0	0.23	0.0	2010002H18Rik Ap1g2 Apbb3 Araf1 Atp1b1 Azi1 BC016188 BC021381 BC021523 Cacnb3 Casc3 Cldn3 Cldn7 Dapk1 Ddr1 Farp2 Fto Galgt1 Ggcx Lenep Lrp6 Ltbp2 Mat2a Metapl1 Mfn1 Nfib Nfix Nr4a1 Nup210 Pde4b Per1 Pglyrp1 Plekhf2 Poli Polr3c Prcc Ranbp17 Rhoq Rpo1-2 Sh2bpsm1 Stk38 Stxbp6 Thop1 Tnpo2 Tnrc11 Tnrc6c Trf
210	V$TGIF_01: TGIF (5'TG3' interacting factor)	58	58	169	4387	11557	-2.41	0.0	0.27	0.0	1300010A20Rik 2010002H18Rik 2810441C07Rik 3110040D16Rik Acad10 Acas2l Apbb3 Araf1 Atp1b1 BC006779 BC021381 BC022224 BC024955 Cacnb3 D7Bwg0611e Dnmt1 Fzr1 Gfm1 Ggcx Hgs Hivep1 Hs6st1 Kdelr1 Lenep Lnx1 Ltk Mlf2 Mrpl15 Mrpl49 Msi2h Mtss1 Ncoa1 Ncor2 Nfic Nktr Nr4a1 Pabpn1 Polg Rohn Rpo1-2 Rps6kl1 Sart3 Scarb1 Scml4 Sephs2 Sf3a1 Sfpq Sfrs14 Sh2bpsm1 Slc35a3 Spag7 Srrm2 Taf4a Thop1 Tjp4 Tnrc11 Tnrc6c …
211	V$COMP1_01: COMP1	144	144	83	9888	6056	-2.43	0.0	1.03	0.17	1110059F07Rik 1300010A20Rik 2010002H18Rik 2310038K02Rik 2610317D23Rik 2810441C07Rik 4632409L19Rik 5730405M13Rik 5930412E23Rik 6530411B15Rik Acas2l Acin1 Actn4 Acvr2b Adamts10 Adcy2 Akap1 Akap8l Ap1g2 Apbb3 Aqp5 Araf1 Arhgef1 Atp1b1 Aurkb Azi1 BC010250 BC010552 BC013481 BC016188 BC021523 BC022224 BC024955 Bteb1 Cacnb3 Casc3 Cat Cbx4 Ccnt1 Chka Cited4 Ciz1 Clec2d D5Wsu46e D7Bwg0611e D8Ertd325e D8Er…
212	V$HFH3_01: HFH-3 (HNF3/fork head homolog 3)	104	104	123	7447	8497	-2.46	0.0	0.46	0.0	1110059F07Rik 2310038K02Rik 2410195B05Rik 2610317D23Rik 2810441C07Rik 4632409L19Rik 6530411B15Rik Abcb6 Acas2l Actn4 Akap1 Akap8l Arid1a Atp1b1 Aurkb Azi1 B4galt3 BC010250 BC013481 BC022224 Bteb1 Cacna1d Casc3 Cat Cited4 Ciz1 Cldn7 Clec2d Cry1 Cxxc1 D5Wsu46e D7Bwg0611e D8Ertd594e Dapk1 Ddx27 Dedd Dnchc1 Dnmt1 Elf3 Fancc Fkbp5 Gaa Galgt1 Gfm1 Ggcx Hdgf Hivep1 Lenep Lrp6 Ltk Map3k4 Mapk13 Metapl1 M…
213	V$SMAD3_Q6	129	129	98	9209	6735	-2.46	0.0	0.45	0.0	1300010A20Rik 2310001H13Rik 2310038K02Rik 2410195B05Rik 3110040D16Rik 6530411B15Rik Acad10 Actn4 Akap1 Akap8l Apbb3 Aqp5 Araf1 Arhgef1 Arid1a Aurkb Azi1 B4galt3 BC006779 BC010250 BC010552 BC016188 BC021523 BC022224 BC024955 Bteb1 Cacna1d Cacnb3 Casc3 Cited4 Ciz1 Cldn3 Cry1 Ctbp1 Cxxc1 D7Bwg0611e D8Ertd325e Ddx27 Dedd Dnchc1 Dnmt1 Elf3 Fancc Fkbp5 Gaa Gak Galgt1 Gdi1 Gfm1 Grasp Gtf3c2 H1f0 Hdgf Hg…
214	V$ER_Q6: estrogen receptor	121	121	106	8377	7567	-2.47	0.0	0.83	0.07	1110059F07Rik 2310001H13Rik 2810441C07Rik 5730405M13Rik 6530411B15Rik Abcb6 Acad10 Acas2l Acin1 Adcy2 Akap8l Apbb3 Aqp5 Atp1b1 Aurkb B4galt3 BC006779 BC010250 BC010552 BC016188 BC021523 BC022224 Cacnb3 Chka Cldn3 Cldn7 Clec2d Cry1 Ctbp1 D7Bwg0611e D8Ertd325e D8Ertd594e Dedd Dnmt1 Elf3 Fancc Fkbp5 Furin Gaa Galgt1 Gga1 Gps2 Grasp Hgs Hivep1 Hnrpd Hnrpl Ifrd2 Inpp5e Itpka Kdelr1 Lenep Lrch4 Ltk Map…
215	V$PITX2_Q2: pituitary homeobox factor 2	99	99	128	6820	9124	-2.47	0.0	0.86	0.07	2010002H18Rik 2410195B05Rik 4632409L19Rik 5930412E23Rik Actn4 Adamts10 Adcy2 Akap1 Ap1g2 Arid1a Arrdc1 Atp1b1 Azi1 B4galt3 BC021381 BC022224 BC024955 Cacna1d Casc3 Ccnt1 Cited4 Ciz1 Cldn3 Cry1 Ctbp1 Cxxc1 D7Bwg0611e D8Ertd594e Elf3 Fancc Farp2 Fto Furin Gaa Gdi1 Gfm1 Gps2 Gtf3c2 Hdgf Hnrpd Ifrd2 Igsf8 Kdelr1 Lnx1 Lrch4 Ltbp2 Mapk13 Mark2 Metapl1 Mfn1 Mmp15 Mpst Mrpl15 Msi2h Myh14 Myh6 Ncln Ndufaf…
216	V$AP1_Q2: activator protein 1	151	151	76	10795	5149	-2.47	0.0	0.39	0.0	1110059F07Rik 1300010A20Rik 2010002H18Rik 2410195B05Rik 2810441C07Rik 3110040D16Rik 4632409L19Rik 5730405M13Rik 6530411B15Rik Abcb6 Acad10 Acin1 Actn4 Acvr2b Adamts10 Adcy2 Akap1 Akap8l Apbb3 Arhgef1 Arid1a Atp1b1 Aurkb B4galt3 BC006779 BC010250 BC016188 BC021381 BC021523 BC022224 BC024955 Bteb1 Cacna1d Cacnb3 Casc3 Cat Ccnt1 Ciz1 Cldn3 Clec2d Cry1 Ctbp1 Cxxc1 D7Bwg0611e D8Ertd325e D8Ertd594e Ddr…
217	V$SF1_Q6	39	39	188	2446	13498	-2.48	0.0	1.4	0.4	1110059F07Rik 3110040D16Rik Acad10 Akap1 Arid1a BC013481 Cacna1d Ccnt1 Clec2d Gak Gtf3c2 Itpka M6prbp1 Map3k4 Mat2a Nfib Nktr Nr4a1 Pccb Pik3r1 Pum1 Rad1 Rpa1 Rps6kl1 Rsn Safb2 Sart3 Sephs2 Sfpq Sfrs14 Sh2bpsm1 Spint2 Stk24 Stxbp6 Tjp4 Usp52 Wbp11 Xylb Zfp95
218	V$AP1_Q4: activator protein 1	181	181	46	12990	2954	-2.49	0.0	0.25	0.0	1110059F07Rik 1300010A20Rik 2010002H18Rik 2310001H13Rik 2410195B05Rik 2810441C07Rik 4632409L19Rik 5730405M13Rik 6530411B15Rik Abcb6 Acad10 Acin1 Actn4 Acvr2b Adamts10 Adcy2 Akap1 Akap8l Ap1g2 Apbb3 Aqp5 Arhgef1 Arid1a Arrdc1 Atp1b1 Aurkb B4galt3 BC010250 BC016188 BC021381 BC021523 BC022224 BC024955 Bteb1 Cacna1d Cacnb3 Casc3 Cat Ccnt1 Chka Cited4 Ciz1 Cldn3 Cldn7 Clec2d Cry1 Ctbp1 Cxxc1 D7Bwg0611…
219	V$NKX61_01: NKX6-1	9	9	218	957	14987	-2.49	0.0	0.07	0.0	1110059F07Rik Arid1a BC016188 Cacna1d Gtf3c2 Ncln Pdcd6ip Stk38 Zfp95
220	V$PPARG_03: PPAR (peroxisome proliferator-activated receptor gamma)	90	90	137	6227	9717	-2.49	0.0	0.79	0.05	1110059F07Rik 1300010A20Rik 2010002H18Rik 2410195B05Rik 3110040D16Rik 5730405M13Rik 5930412E23Rik Abcb6 Actn4 Acvr2b Adamts10 Ap1g2 Apbb3 Araf1 B4galt3 BC006779 BC010552 BC016188 BC021381 BC021523 Cacnb3 Chka Ciz1 Cldn7 D7Bwg0611e D8Ertd594e Dedd Dnchc1 Dnmt1 Elf3 Fancc Fkbp5 Fto Gaa Galgt1 Gdi1 Gga1 Grasp Gtf3c2 Hnrpl Hs6st1 Ifrd2 Kdelr1 Lnx1 Ltbp2 Ltbp3 Ltk Mat2a Metapl1 Mmp15 Mpst Mrpl49 Myh14…
221	V$CREL_01: c-Rel	168	168	59	11592	4352	-2.52	0.0	1.02	0.17	1300010A20Rik 2010002H18Rik 2310038K02Rik 2410195B05Rik 2610317D23Rik 2810441C07Rik 3110040D16Rik 4632409L19Rik 5930412E23Rik Acad10 Acas2l Acin1 Actn4 Acvr2b Akap1 Akap8l Ap1g2 Apbb3 Aqp5 Arhgef1 Arid1a Atp1b1 Azi1 B4galt3 BC013481 BC016188 BC022224 BC024955 Bteb1 Cacna1d Cacnb3 Casc3 Cat Cbx4 Ccnt1 Cited4 Cldn7 Clec2d D5Wsu46e D8Ertd325e D8Ertd594e Ddx27 Dedd Elf3 Fancc Farp2 Fkbp5 Fto Furin Fz…
222	V$NFY_C: NF-Y binding site	9	9	218	393	15551	-2.53	0.0	2.17	0.88	Akap1 Cat Mrps12 Per1 Sin3a St6galnac2 Tcfcp2 Tnrc6c Zfp95
223	V$AMEF2_Q6: myocyte enhancer factor	19	19	208	1663	14281	-2.54	0.0	0.14	0.0	Acin1 Akap8l Arhgef1 B4galt3 Casc3 Dapk1 Dnmt1 Fancc Gaa Gfm1 Hdgf Mfn1 Myh14 Nfib Pgrmc2 Sfrs14 Sin3a Stxbp6 Tcfcp2
224	V$MEF2_02: myogenic MADS factor MEF-2	12	12	215	1162	14782	-2.55	0.0	0.1	0.0	Akap8l Arhgef1 BC013481 Casc3 Lnx1 Nfic Nqo3a2 Nr4a1 Sephs2 Shrm Usp52 Xylb
225	V$PTF1BETA_Q6	14	14	213	1301	14643	-2.57	0.0	0.12	0.0	1300010A20Rik Apbb3 D5Wsu46e Grasp Ifrd2 Ltbp3 Nfic Plekhf2 Ptpn21 Pum1 Scml4 Sfrs2ip Spint2 Ubap2
226	V$MAX_01: Max	13	13	214	654	15290	-2.58	0.0	1.92	0.7	2310038K02Rik 3110040D16Rik BC022224 Cxxc1 D5Wsu46e Gaa Gps2 Hdgf Pdcd6ip Polg Rpa1 St3gal5 Ubap2
227	V$ATF1_Q6	18	18	209	992	14952	-2.58	0.0	1.73	0.59	Apbb3 B4galt3 BC016188 Bteb1 Cbx4 Cldn7 D8Ertd594e Ggcx Grasp Hnrpd Mrpl49 Pura Sfrs14 Sfrs2ip St3gal5 Ung Usp24 Zfp95
228	V$ICSBP_Q6	8	8	219	862	15082	-2.59	0.0	0.08	0.0	Bteb1 Hnrpd Ifrd2 Poli Stxbp6 Syvn1 Tjp2 Trf
229	V$NRF2_01: nuclear respiratory factor 2	41	41	186	2655	13289	-2.6	0.0	1.17	0.27	2310038K02Rik 5730405M13Rik Acin1 Apbb3 BC016188 Chka Ciz1 Cldn7 Ddr1 Ddx27 Gfm1 Gga1 Gps2 Gtf3c2 Hgs Hkr3 Hnrpd Kdelr1 Ltk Mlf2 Mrps12 Myh6 Ndufaf1 Nktr Pdcd6ip Polg Polr3c Rad1 Rhoq Sart3 Sf3a1 Sfpq Shrm Spint2 Stk24 Syvn1 Tacc3 Tcfcp2 Tjp4 Trf Trim27
230	V$EGR1_01: Egr-1/Krox-24/NGFI-A immediate-early gene product	5	5	222	167	15777	-2.62	0.0	2.35	1.02	Gaa Igsf8 Mmp15 Pura Scarb1
231	V$EVI1_02: ectopic viral integration site 1 encoded factor	2	2	225	385	15559	-2.64	0.0	0.03	0.0	Cxxc1 Dedd
232	V$DR3_Q4: direct repeat 3	35	35	192	2240	13704	-2.65	0.0	1.19	0.27	1110059F07Rik 2310001H13Rik Ap1g2 Aqp5 Arhgef1 B4galt3 BC016188 BC021523 BC024955 Bteb1 Furin Galgt1 Hs6st1 Igsf8 Mmp15 Mrpl49 Ncor2 Nup210 Pcyt2 Ptpn21 Rpo1-2 Rps6kl1 Safb2 Scarb1 Scrib Sephs2 Sfrs14 Sin3a Slc25a15 Spag7 Stxbp6 Tcf3 Tnrc6c Ubap2 Usf2
233	V$CREB_Q2: cAMP-response element-binding protein	24	24	203	1434	14510	-2.65	0.0	1.45	0.43	5730405M13Rik 5930412E23Rik Acad10 B4galt3 BC024955 Cldn7 D5Wsu46e Dapk1 Gak Gps2 Hkr3 Hnrpl Mlf2 Mrpl49 Mrps12 Nktr Nr4a1 Nrbf1 Rhoq Sfrs2ip St3gal5 Trit1 Ubap2 Usp52
234	V$E2_Q6_01	17	17	210	939	15005	-2.65	0.0	1.67	0.55	Aqp5 Cldn7 Gaa Gtf3c2 Hkr3 Ltbp3 Map3k4 Mark2 Myh14 Nr4a1 Parp6 Pik3r1 Scrib Slc25a29 Srrm2 Thop1 Wiz
235	V$SREBP1_01: sterol regulatory element-binding protein 1	12	12	215	602	15342	-2.66	0.0	1.86	0.66	2610317D23Rik Akap8l BC022224 Gaa Gps2 Pdcd6ip Pgrmc2 Polr3c Sephs2 Stk38 Tnpo2 Ubap2
236	V$STAT5A_02	33	33	194	2539	13405	-2.67	0.0	0.3	0.0	5930412E23Rik Atp1b1 Aurkb BC024955 Bteb1 Cacna1d Cited4 Cldn7 Clec2d Dnmt1 Gps2 Hgs Igsf8 Mta3 Ncln Nphp1 Nrbf1 Pccb Polg Poli Rpo1-2 Safb2 Sfrs2ip Sin3a Slc24a6 Slc25a15 Sox10 St6galnac2 Tacc3 Taf4a Tjp2 Trf Wbp11
237	V$MTF1_Q4	20	20	207	1155	14789	-2.67	0.0	1.54	0.48	6530411B15Rik Akap1 BC010552 BC013481 D8Ertd325e D8Ertd594e H1f0 Lrp6 Ltbp3 Ncor2 Ranbp17 Safb2 Sart3 Scarb1 Sfrs2 Sh2bpsm1 Slc24a6 Slc25a29 Stk24 Tnrc6c
238	V$PPARA_02: PPAR-alpha:RXR-alpha heterodimer (peroxisome proliferator activated factor alpha:retinoid X receptor alpha)	10	10	217	474	15470	-2.68	0.0	1.93	0.7	Adcy2 Arhgef1 Cldn3 Hkr3 Lenep Psmd3 Rpo1-2 Sfrs14 Thop1 Tnpo2
239	V$HNF4_DR1_Q3	183	183	44	12733	3211	-2.68	0.0	0.85	0.07	1110059F07Rik 1300010A20Rik 2310038K02Rik 2810441C07Rik 3110040D16Rik 4632409L19Rik 5730405M13Rik 5930412E23Rik 6530411B15Rik Abcb6 Acad10 Acas2l Acin1 Acvr2b Adamts10 Adcy2 Akap1 Akap8l Ap1g2 Apbb3 Aqp5 Araf1 Arhgef1 Arid1a Arrdc1 Atp1b1 Aurkb Azi1 B4galt3 BC006779 BC010250 BC010552 BC021381 BC024955 Cacna1d Cacnb3 Casc3 Cat Cbx4 Chka Cited4 Ciz1 Cldn3 Cldn7 Clec2d Cry1 Ctbp1 D5Wsu46e D7Bwg0611e…
240	V$LPOLYA_B: Lentiviral Poly A signal	48	48	179	3303	12641	-2.68	0.0	0.77	0.05	1110059F07Rik 2410195B05Rik 2610317D23Rik Abcb6 Akap1 Akap8l Ap1g2 Arid1a BC024955 Casc3 Cited4 Clec2d D7Bwg0611e Dapk1 Dedd Gdi1 Gfm1 Gga1 Gtf3c2 Hkr3 Kdelr1 Mrpl15 Msi2h Myh14 Myh6 Ndufaf1 Nfic Nfix Nrbf1 Pik3r1 Polg Polr3c Pura Rps6kl1 Rsn Sf3a1 Sfrs2ip Shrm Slc24a6 Stk24 Stxbp6 Taf4a Tcfcp2 Tjp2 Ubap2 Zcchc8 Zfp95 Znrf1
241	V$IK3_01: Ikaros 3	19	19	208	1605	14339	-2.7	0.0	0.19	0.0	3110040D16Rik Akap1 Atp1b1 Fzr1 Gtf3c2 Lrch4 Mfn1 Msi2h Mtss1 Nfic Nrbf1 Pabpn1 Rps6kl1 Sav1 Slc16a2 Thop1 Tm4sf2 Usp52 Xylb
242	V$TCF11MAFG_01: TCF11:MafG heterodimers	13	13	214	1194	14750	-2.7	0.0	0.14	0.0	2410195B05Rik BC006779 Gak Hgs Hkr3 Mmp15 Mpst Pccb Pik3r1 Psmd3 Spag7 St3gal5 Zfp261
243	V$HOGNESS_B: Imperfect Hogness /Goldberg Box	18	18	209	1027	14917	-2.72	0.0	1.53	0.48	Arid1a Arrdc1 Azi1 BC022224 Ccnt1 Ciz1 Cxxc1 D7Bwg0611e Fancc Farp2 Gaa Ifrd2 Mfn1 Nrbf1 Parp6 Smarcd1 Stk38 Xylb
244	V$AIRE_01	43	43	184	3069	12875	-2.73	0.0	0.56	0.0	1110059F07Rik 2310001H13Rik 2810441C07Rik 5730405M13Rik Acin1 Akap1 Arid1a BC006779 BC021523 Cry1 Dedd Gga1 H1f0 Ifrd2 Inpp5e Ltbp3 Mfn1 Mrpl49 Msi2h Nedd4l Nfib Nphp1 Nrbf1 Nup210 Pccb Per1 Pgrmc2 Pik3r1 Polg Prss15 Pum1 Pura Rohn Sav1 Sf3a1 Sin3a Slc25a15 Slc35a3 Stxbp6 Syvn1 Tcf3 Tnrc11 Trit1
245	V$E4BP4_01: E4BP4	5	5	222	613	15331	-2.73	0.0	0.06	0.0	Akap8l Nktr Pgrmc2 Stk38 Wbp11
246	V$AREB6_03: AREB6 (Atp1a1 regulatory element binding factor 6)	37	37	190	2464	13480	-2.73	0.0	0.94	0.13	1300010A20Rik 2010002H18Rik 3110040D16Rik 5730405M13Rik Arhgef1 Arrdc1 Cldn7 D8Ertd325e Fkbp5 Fzr1 Galgt1 Hnrpl Igsf8 Itpka Kdelr1 Mtss1 Myh14 Ncor2 Nfic Nfix Nphp1 Parp6 Per1 Pglyrp1 Pik3r1 Prss15 Scarb1 Sfrs14 Sfrs2 Spint2 Spock1 Srrm2 Stxbp6 Syvn1 Tjp4 Usp52 Zfp261
247	V$ARP1_01: apolipoprotein AI regulatory protein 1	27	27	200	1689	14255	-2.74	0.0	1.23	0.29	5930412E23Rik Arhgef1 Atp1b1 BC022224 Bteb1 Chka Ciz1 Cldn7 Dnchc1 Fancc Gfm1 Gga1 Ggcx Hgs Hs6st1 Lnx1 Ltbp2 Mta3 Nqo3a2 Pglyrp1 Ranbp17 Scrib Slc25a15 Slc35a3 Sox10 Tcf3 Usp52
248	V$HFH1_01: HNF-3/Fkh Homolog 1	27	27	200	2104	13840	-2.75	0.0	0.29	0.0	2410195B05Rik 6530411B15Rik Acas2l Akap8l Arid1a Atp1b1 BC021381 Cacna1d Cat Cry1 Hdgf Lenep Mapk13 Mpst Mrpl15 Msi2h Myh14 Pabpn1 Rad1 Ranbp17 Rpo1-2 Sfrs2 Slc25a15 Srrm2 St6galnac2 Tm4sf2 Usp52
249	V$COUP_01: COUP:HNF-4 heterodimer	32	32	195	2390	13554	-2.78	0.0	0.39	0.0	1300010A20Rik Akap8l Ap1g2 Aurkb BC021381 Cat Cldn7 Ddx27 Hivep1 Hkr3 Mark2 Mfn1 Mpst Ncoa1 Ncor2 Nedd4l Nqo3a2 Pabpn1 Pcyt2 Per1 Pum1 Ranbp17 Rpa1 Rps6kl1 Scarb1 Trit1 Ubap2 Usp52 Wbp11 Xylb Zfp261 Zfp95
250	V$TAL1ALPHAE47_01: Tal-1alpha:E47 heterodimer	15	15	212	1294	14650	-2.82	0.0	0.19	0.0	Acas2l Ccnt1 D7Bwg0611e Ddx27 Fancc Fzr1 Gfm1 Hnrpl Mrpl15 Prss15 Pum1 Ranbp17 Rhoq Slc25a15 Ubap2
251	V$NFE2_01: NF-E2 p45	31	31	196	2267	13677	-2.83	0.0	0.47	0.0	2810441C07Rik Akap1 Akap8l Ap1g2 Arrdc1 B4galt3 BC021523 BC022224 Cacnb3 Dedd Dnchc1 Gdi1 Ggcx Hivep1 Hs6st1 Inpp5e Lenep Metapl1 Mmp15 Mpst Parp6 Pglyrp1 Pgrmc2 Rsn Scrib Slc25a15 Srrm2 Tacc3 Tcf3 Trit1 Usp52
252	V$NFKB_Q6: NF-kappaB	30	30	197	2000	13944	-2.84	0.0	0.89	0.09	2410195B05Rik 2610317D23Rik 3110040D16Rik Akap1 Ap1g2 BC024955 Cacnb3 Cbx4 Fto Galgt1 Grasp Ifrd2 Mat2a Myh14 Ncor2 Ndufaf1 Nrbp2 Nup210 Pglyrp1 Polg Poli Sin3a Slc16a2 Spock1 Srrm2 Stxbp6 Tjp4 Usp52 Wiz Znrf1
253	V$TANTIGEN_B: Major T-antigen binding sites	27	27	200	1769	14175	-2.85	0.0	0.96	0.14	2410195B05Rik Arid1a Arrdc1 Azi1 B4galt3 BC022224 Ciz1 Cxxc1 D7Bwg0611e Ddx27 Fancc Farp2 Gaa Hdgf Ifrd2 Mapk13 Ncor2 Nrbf1 Parp6 Pcyt2 Pdcd6ip Plekhf2 Ranbp17 Slc24a6 Smarcd1 Stk38 Xylb
254	V$CREBP1_Q2: CRE-binding protein 1	17	17	210	1004	14940	-2.87	0.0	1.32	0.34	4632409L19Rik 5930412E23Rik Apbb3 B4galt3 Cldn7 D5Wsu46e Gak Mlf2 Mrpl49 Nktr Poli Pura Sfrs2ip Trit1 Ubap2 Usp52 Wbp11
255	V$HEN1_01: HEN1	8	8	219	375	15569	-2.91	0.0	1.76	0.59	Abcb6 B4galt3 Ctbp1 Ddx27 Inpp5e Polg Rohn Spint2
256	V$ACAAT_B: Avian C-type CCAAT box	13	13	214	1127	14817	-2.92	0.0	0.2	0.0	Akap1 BC010552 Cat Dedd Dnchc1 Fkbp5 Ifrd2 Polg Pum1 Slc25a29 Syvn1 Tcfcp2 Trit1
257	V$HNF6_Q6	24	24	203	1620	14324	-2.95	0.0	0.8	0.05	Acas2l BC006779 BC021381 Casc3 Dapk1 Fto Fzr1 M6prbp1 Metapl1 Mrpl15 Nfix Pik3r1 Ranbp17 Rpa1 Rpo1-2 Rsn Sf3a1 Shrm St6galnac2 Stk38 Stxbp6 Tcf3 Tjp2 Znrf1
258	V$GRE_C: Glucocorticoid response element	11	11	216	589	15355	-2.96	0.0	1.5	0.46	Akap1 Apbb3 BC024955 Gaa Gdi1 Lrch4 Mrpl15 Mta3 Ncoa1 St6galnac2 Zfp95
259	V$MAF_Q6	9	9	218	459	15485	-3.0	0.0	1.55	0.48	4632409L19Rik BC024955 D8Ertd325e Ifrd2 Igsf8 Mmp15 Pde4b Stxbp6 Tnrc11
260	V$PAX5_01: B-cell-specific activating protein	22	22	205	1498	14446	-3.0	0.0	0.75	0.05	2010002H18Rik 2310038K02Rik 3110040D16Rik Aqp5 BC016188 Cited4 Hivep1 Map3k4 Mark2 Mrpl49 Ncoa1 Nrbp2 Pcyt2 Polg Poli Rps6kl1 Sfrs2 St6galnac2 Stk24 Ubap2 Ung Wiz
261	V$TAL1BETAITF2_01: Tal-1beta:ITF-2 heterodimer	13	13	214	1088	14856	-3.02	0.0	0.25	0.0	Acas2l Araf1 BC006779 Ccnt1 D7Bwg0611e Ddx27 Fzr1 Gfm1 Mrpl15 Prss15 Pum1 Slc25a15 Ubap2
262	V$NFKAPPAB65_01: NF-kappaB (p65)	15	15	212	925	15019	-3.06	0.0	1.07	0.2	2010002H18Rik 2610317D23Rik 2810441C07Rik Ap1g2 Cbx4 Cited4 Elf3 Ifrd2 Lrch4 Mtss1 Ncor2 Pglyrp1 Poli Srrm2 Usp52
263	V$PAX_Q6	220	220	7	15251	693	-3.07	0.0	1.48	0.44	1110059F07Rik 1300010A20Rik 2010002H18Rik 2310001H13Rik 2310038K02Rik 2410195B05Rik 2610317D23Rik 2810441C07Rik 3110040D16Rik 4632409L19Rik 5730405M13Rik 5930412E23Rik 6530411B15Rik Abcb6 Acad10 Acas2l Acin1 Actn4 Acvr2b Adamts10 Adcy2 Akap1 Akap8l Ap1g2 Apbb3 Aqp5 Araf1 Arhgef1 Arid1a Arrdc1 Atp1b1 Aurkb Azi1 B4galt3 BC006779 BC010250 BC010552 BC013481 BC016188 BC021381 BC021523 BC022224 BC02495…
264	V$FXR_Q3	6	6	221	268	15676	-3.08	0.0	1.67	0.55	Arhgef1 Ncor2 Nphp1 Nr4a1 Sh2bpsm1 Sin3a
265	V$CREBP1CJUN_01: CRE-binding protein 1:c-Jun heterodimer	11	11	216	623	15321	-3.08	0.0	1.28	0.32	4632409L19Rik 5930412E23Rik B4galt3 Cldn7 D8Ertd325e Mapk13 Mlf2 Mrpl49 Nktr Sav1 Trim27
266	V$TEL2_Q6	17	17	210	1112	14832	-3.09	0.0	0.87	0.08	2410195B05Rik 3110040D16Rik 4632409L19Rik Adamts10 Ap1g2 BC010552 Chka Metapl1 Mfn1 Nrbp2 Per1 Pglyrp1 Pura Stk24 Trf Wbp11 Zfp95
267	V$ARNT_01: AhR nuclear translocator homodimers	17	17	210	1269	14675	-3.09	0.0	0.45	0.0	Akap1 Atp1b1 Aurkb BC022224 Cxxc1 Hdgf Hnrpd Metapl1 Nrbp2 Polr3c Rpa1 Sfpq Slc24a6 St3gal5 Tjp2 Tnrc6c Ubap2
268	V$MEF3_B: MEF-3	9	9	218	476	15468	-3.09	0.0	1.42	0.41	Cldn7 Elf3 Inpp5e Map3k4 Sf3a1 Slc16a2 Smarcd1 Tjp2 Usp52
269	V$LEF1_Q6	209	209	18	14681	1263	-3.1	0.0	0.57	0.0	1110059F07Rik 2010002H18Rik 2310001H13Rik 2310038K02Rik 2410195B05Rik 2610317D23Rik 2810441C07Rik 4632409L19Rik 5730405M13Rik 5930412E23Rik 6530411B15Rik Abcb6 Acad10 Acas2l Acin1 Actn4 Acvr2b Adamts10 Adcy2 Akap1 Akap8l Ap1g2 Apbb3 Aqp5 Araf1 Arhgef1 Arid1a Arrdc1 Atp1b1 Aurkb Azi1 B4galt3 BC006779 BC010250 BC010552 BC013481 BC016188 BC021523 BC022224 BC024955 Bteb1 Cacna1d Cacnb3 Casc3 Cat Ccnt…
270	V$GR_01: high affinity binding site for glucocorticoid receptor	16	16	211	1202	14742	-3.11	0.0	0.44	0.0	1110059F07Rik 5730405M13Rik Dapk1 Gtf3c2 Hnrpd Metapl1 Myh14 Ncoa1 Nr4a1 Pcyt2 Polr3c Pum1 Rad1 Sephs2 Spock1 Tnrc6c
271	V$HNF4_01: hepatic nuclear factor 4	216	216	11	15306	638	-3.12	0.0	0.23	0.0	1110059F07Rik 1300010A20Rik 2010002H18Rik 2310001H13Rik 2310038K02Rik 2410195B05Rik 2810441C07Rik 3110040D16Rik 4632409L19Rik 5730405M13Rik 5930412E23Rik 6530411B15Rik Abcb6 Acad10 Acas2l Acin1 Actn4 Acvr2b Adamts10 Adcy2 Akap1 Akap8l Ap1g2 Apbb3 Aqp5 Araf1 Arhgef1 Arid1a Arrdc1 Atp1b1 Aurkb Azi1 B4galt3 BC006779 BC010250 BC010552 BC013481 BC016188 BC021381 BC021523 BC022224 BC024955 Bteb1 Cacna1…
272	V$SRF_Q6: serum response factor	15	15	212	1010	14934	-3.17	0.0	0.75	0.05	1110059F07Rik Acvr2b Dnchc1 Fancc Fto Furin Gaa Grasp M6prbp1 Nfic Nfix Nr4a1 Ptpn21 Rohn Wiz
273	V$OCT1_B: Octamer binding factor 1	12	12	215	961	14983	-3.17	0.0	0.33	0.0	1300010A20Rik 2010002H18Rik Aurkb Bteb1 Cbx4 Cited4 D8Ertd594e Elf3 Fkbp5 Fto Pabpn1 Rohn
274	V$PR_02: is recognized by progesterone receptor	10	10	217	842	15102	-3.19	0.0	0.27	0.0	BC024955 Ccnt1 Fkbp5 Fzr1 Gtf3c2 Mat2a Myh14 Ncoa1 Nr4a1 Sephs2
275	V$FREAC2_01: Fork head RElated ACtivator-2	13	13	214	1004	14940	-3.19	0.0	0.39	0.0	1300010A20Rik 2010002H18Rik Aurkb Cry1 Fkbp5 Furin Igsf8 Ndufaf1 Pou2f1 Psmd3 Rpa1 Sfrs14 Sin3a
276	V$POLY_C: Retroviral Poly A signal	1	1	226	243	15701	-3.21	0.0	0.03	0.0	Rad1
277	V$FOXO4_02: fork head box O4	4	4	223	456	15488	-3.25	0.0	0.12	0.0	1300010A20Rik Pou2f1 Psmd3 Sfrs14
278	V$NERF_Q2: new ets-related factor 1a	10	10	217	806	15138	-3.26	0.0	0.34	0.0	Adamts10 Chka Ltk Myh6 Nedd4l Nfix Pglyrp1 Pura Stk24 Znrf1
279	V$TAL1BETAE47_01: Tal-1beta:E47 heterodimer	12	12	215	887	15057	-3.26	0.0	0.49	0.0	Acas2l Ccnt1 D7Bwg0611e Ddx27 Fzr1 Gfm1 Mrpl15 Prss15 Pum1 Ranbp17 Ubap2 Wiz
280	V$HTF_01	11	11	216	708	15236	-3.28	0.0	0.85	0.07	Atp1b1 Azi1 Dnmt1 Gtf3c2 Pabpn1 Poli Prcc Rps6kl1 Slc16a2 Stk38 Syvn1
281	V$E4F1_Q6	8	8	219	458	15486	-3.32	0.0	1.1	0.22	BC024955 Gak Sfrs2ip Tnrc6c Trit1 Ubap2 Usp52 Wbp11
282	V$OCT1_01: octamer factor 1	8	8	219	469	15475	-3.35	0.0	1.04	0.17	Aurkb Bteb1 Cited4 Dnmt1 Elf3 Fkbp5 Fto Pura
283	V$PBX_Q3	217	217	10	15220	724	-3.36	0.0	0.61	0.0	1110059F07Rik 1300010A20Rik 2010002H18Rik 2310001H13Rik 2310038K02Rik 2410195B05Rik 2610317D23Rik 2810441C07Rik 4632409L19Rik 5730405M13Rik 5930412E23Rik 6530411B15Rik Abcb6 Acad10 Acas2l Acin1 Actn4 Acvr2b Adamts10 Adcy2 Akap1 Akap8l Ap1g2 Apbb3 Aqp5 Araf1 Arhgef1 Arid1a Arrdc1 Atp1b1 Azi1 B4galt3 BC006779 BC010250 BC010552 BC013481 BC016188 BC021381 BC021523 BC022224 BC024955 Bteb1 Cacna1d Cacn…
284	V$MEF2_03: myogenic MADS factor MEF-2	6	6	221	316	15628	-3.39	0.0	1.21	0.28	BC013481 Lnx1 Nqo3a2 Nr4a1 Shrm Usp52
285	V$RP58_01: 58 KDA repressor protein	7	7	220	404	15540	-3.41	0.0	1.03	0.17	BC010250 Ddx27 Dnmt1 Fancc Lenep Scml4 Tnrc11
286	V$PBX1_02: homeo domain factor Pbx-1	5	5	222	245	15699	-3.41	0.0	1.29	0.33	5730405M13Rik Mfn1 Mpst Shrm Xylb
287	V$PAX5_02: B-cell-specific activating protein	2	2	225	52	15892	-3.43	0.0	1.74	0.59	Polg Slc25a15
288	V$HNF4_01_B: Hepatocyte nuclear factor 4	8	8	219	615	15329	-3.44	0.0	0.43	0.0	1300010A20Rik Adamts10 Fto Mta3 Pum1 St6galnac2 Stxbp6 Usp52
289	V$T3R_01: viral homolog of thyroid hormone receptor alpha1	7	7	220	416	15528	-3.44	0.0	0.96	0.14	Abcb6 BC006779 Chka Clec2d D8Ertd594e Mta3 Wiz
290	V$COUP_DR1_Q6	5	5	222	470	15474	-3.46	0.0	0.22	0.0	Ap1g2 Ranbp17 Usp52 Xylb Znrf1
291	V$NFKB_C: NF-kappaB binding site	8	8	219	554	15390	-3.47	0.0	0.63	0.0	2610317D23Rik Ap1g2 Cbx4 Ifrd2 Ncor2 Nfic Pglyrp1 Sin3a
292	V$HFH4_01	7	7	220	553	15391	-3.48	0.0	0.39	0.0	1300010A20Rik Gga1 Lrp6 Myh14 Psmd3 Tm4sf2 Usp24
293	V$SRF_C: serum response factor	7	7	220	526	15418	-3.52	0.0	0.47	0.0	Acvr2b Furin Gaa M6prbp1 Nfix Nr4a1 Pik3r1
294	V$ATF_B: ATF binding site	7	7	220	490	15454	-3.53	0.0	0.6	0.0	5930412E23Rik B4galt3 Cldn7 D8Ertd325e Mrpl49 Sav1 Trit1
295	V$STRA13_01	7	7	220	473	15471	-3.54	0.0	0.67	0.0	Pdcd6ip Pgrmc2 Polr3c Sephs2 Tnpo2 Tnrc6c Ubap2
296	V$MEIS1BHOXA9_02: Meis-1b:HOXA9 heterodimeric binding	4	4	223	189	15755	-3.54	0.0	1.25	0.3	D7Bwg0611e Msi2h Sf3a1 Tjp4
297	V$NGFIC_01: nerve growth factor-induced protein C	5	5	222	277	15667	-3.57	0.0	1.01	0.17	4632409L19Rik Mmp15 Pura Scarb1 Taf4a
298	V$ATF6_01: activating transcription factor 6	3	3	224	331	15613	-3.57	0.0	0.16	0.0	Azi1 Rps6kl1 Slc16a2
299	V$FOXO3_01: fork head box O3	4	4	223	379	15565	-3.61	0.0	0.24	0.0	1300010A20Rik Pou2f1 Psmd3 Sfrs14
300	V$CHX10_01	5	5	222	415	15529	-3.62	0.0	0.35	0.0	Acvr2b Araf1 Cry1 Nqo3a2 Pou2f1
301	V$RSRFC4_Q2	4	4	223	366	15578	-3.64	0.0	0.27	0.0	Arhgef1 Nr4a1 Shrm Usp52
302	V$CDPCR3_01: cut-like homeodomain protein	5	5	222	400	15544	-3.65	0.0	0.39	0.0	1110059F07Rik BC006779 Ncln Sfpq Tjp4
303	V$GATA4_Q3	222	222	5	15635	309	-3.66	0.0	0.33	0.0	1110059F07Rik 1300010A20Rik 2010002H18Rik 2310001H13Rik 2310038K02Rik 2410195B05Rik 2610317D23Rik 2810441C07Rik 3110040D16Rik 4632409L19Rik 5730405M13Rik Abcb6 Acad10 Acas2l Acin1 Actn4 Acvr2b Adamts10 Adcy2 Akap1 Akap8l Ap1g2 Apbb3 Aqp5 Araf1 Arhgef1 Arid1a Arrdc1 Atp1b1 Aurkb Azi1 B4galt3 BC006779 BC010250 BC010552 BC013481 BC016188 BC021381 BC021523 BC022224 BC024955 Bteb1 Cacna1d Cacnb3 Casc3…
304	V$AR_03: is recognized by androgen reseptor	3	3	224	314	15630	-3.67	0.0	0.19	0.0	Gtf3c2 Myh14 Spock1
305	V$OCT1_07: octamer factor 1	4	4	223	218	15726	-3.68	0.0	0.97	0.14	Arid1a Fto Nedd4l Pura
306	V$FREAC3_01: Fork head RElated ACtivator-3	4	4	223	357	15587	-3.68	0.0	0.29	0.0	Psmd3 St3gal5 Taf4a Trf
307	V$IRF1_01: interferon regulatory factor 1	4	4	223	353	15591	-3.68	0.0	0.3	0.0	Acad10 Ciz1 Fzr1 Tjp2
308	V$STAT5B_01: signal transducer and activator of transcription 5b	5	5	222	324	15620	-3.69	0.0	0.71	0.01	Cited4 Dedd Gps2 Nrbf1 Sephs2
309	V$VJUN_01: v-Jun	1	1	226	15	15929	-3.72	0.0	1.6	0.5	D8Ertd325e
310	V$R_01: Epstein-Barr virus transcription factor R	4	4	223	235	15709	-3.74	0.0	0.84	0.07	BC021523 Cldn7 Galgt1 Mta3
311	V$HOX13_01: Hox-1.3	4	4	223	241	15703	-3.76	0.0	0.8	0.05	Cacna1d Mta3 Spock1 Stxbp6
312	V$CREBP1_01: cAMP-responsive element binding protein 1	4	4	223	258	15686	-3.78	0.0	0.69	0.0	5930412E23Rik Gak Poli Trit1
313	V$PR_01: high affinity binding sites for progesterone receptor	3	3	224	280	15664	-3.81	0.0	0.27	0.0	Gtf3c2 Nr4a1 Polr3c
314	V$HSF_Q6	3	3	224	156	15788	-3.82	0.0	0.95	0.14	BC021381 Inpp5e Pglyrp1
315	V$LXR_Q3	2	2	225	78	15866	-3.85	0.0	1.17	0.27	Gga1 Mapk13
316	V$ISRE_01: interferon-stimulated response element	3	3	224	263	15681	-3.86	0.0	0.32	0.0	Bteb1 Chka Stxbp6
317	V$BACH1_01: BTB and CNC homolog 1	3	3	224	235	15709	-3.91	0.0	0.43	0.0	2810441C07Rik Akap8l Mrpl15
318	V$EVI1_06: ectopic viral integration site 1 encoded factor	2	2	225	205	15739	-3.96	0.0	0.24	0.0	2010002H18Rik Cxxc1
319	V$MIF1_01: MIBP-1 / RFX1 complex	2	2	225	196	15748	-4.01	0.0	0.26	0.0	Cxxc1 Mfn1
320	V$HEN1_02: HEN1	2	2	225	188	15756	-4.02	0.0	0.29	0.0	B4galt3 Rohn
321	V$FXR_IR1_Q6	1	1	226	153	15791	-4.03	0.0	0.12	0.0	Sfrs2ip
322	V$POU3F2_02	2	2	225	108	15836	-4.05	0.0	0.78	0.05	Dnmt1 Pura
323	V$E2F_01: E2F	2	2	225	109	15835	-4.07	0.0	0.77	0.05	Ggcx Ubap2
324	V$FREAC4_01: Fork head RElated ACtivator-4	2	2	225	172	15772	-4.08	0.0	0.35	0.0	Rpa1 Sfrs14
325	V$MEIS1AHOXA9_01: Meis-1a:HOXA9 heterodimeric binding	2	2	225	168	15776	-4.08	0.0	0.37	0.0	Ggcx Tjp4
326	V$CAAT_C: Retroviral CCAAT box	2	2	225	120	15824	-4.1	0.0	0.67	0.0	Myh6 Trf
327	V$BEL1_B: Bel-1 similar region	1	1	226	27	15917	-4.11	0.0	1.12	0.23	BC010250
328	V$AHR_01: aryl hydrocarbon / dioxin receptor	1	1	226	42	15902	-4.32	0.0	0.79	0.05	Polg
329	V$RSRFC4_01: related to serum response factor, C4	1	1	226	93	15851	-4.4	0.0	0.31	0.0	Nr4a1
330	V$DTYPEPA_B: poly A signal of D-type LTRs	1	1	226	84	15860	-4.41	0.0	0.36	0.0	Spag7
331	V$HMEF2_Q6: myocyte enhancer factor	1	1	226	58	15886	-4.42	0.0	0.57	0.0	Akap8l
