# Supplementary material for: A genomic analysis of mouse models of breast cancer reveals molecular features of mouse models and relationships to human breast cancer
Source: Breast Cancer Res. 2014 Jun 5;16(3):R59. doi: 10.1186/bcr3672 (PMC4078930; doi:10.1186/bcr3672)
Supplement: Additional file 2 — Fold change values organized by mouse tumor model type comparing the mouse model to all other types of mouse models. [file bcr3672-S2.zip › Additional_file_2/DMBA_SAM/AdditionalFile40_DMBA_SAM/UpregulatedGenesgather_gene_ontology_121029.txt]

#	Annotation	Total Genes With Ann	Your Genes (With Ann)	Your Genes (No Ann)	Genome (With Ann)	Genome (No Ann)	ln(Bayes factor)	neg ln(p value)	FE: neg ln(p value)	FE: neg ln(FDR)	Genes
1	GO:0007600 [5]: sensory perception	3	3	392	1354	10880	29.82	10.41	0.0	0.0	Atp2b2 Ccr2 Gjb6
2	GO:0009581 [5]: detection of external stimulus	4	4	391	1363	10871	27.65	10.41	0.0	0.0	Atp2b2 Ccr2 Clec7a Gjb6
3	GO:0050877 [4]: neurophysiological process	8	8	387	1499	10735	23.67	10.41	0.0	0.0	Atp2b2 Ccr2 Fcer1a Fcgr3 Gjb6 Gria2 Gria3 Grip1
4	GO:0007186 [6]: G-protein coupled receptor protein signaling pathway	18	18	377	1869	10365	18.98	10.41	0.0	0.0	Calca Ccr1 Ccr1l1 Ccr2 Cysltr1 Edg8 Emr1 Entpd1 Fpr-rs2 Gnai3 Gng10 Gng2 Gpr34 Gpr87 Il8rb Nmu P2ry12 Rgs18
5	GO:0007166 [5]: cell surface receptor linked signal transduction	31	31	364	2271	9963	14.47	10.41	0.0	0.0	Angpt2 Calca Ccr1 Ccr1l1 Ccr2 Clec7a Cysltr1 Dkk2 Dok2 Edg8 Emr1 Entpd1 Fcer1a Fcgr3 Fpr-rs2 Fst Gnai3 Gng10 Gng2 Gpr34 Gpr87 Gria3 Il11ra1 Il1a Il8rb Klrg1 Nmu P2ry12 Prss11 Ptpro Rgs18
6	GO:0042330 [5]: taxis	17	17	378	86	12148	12.03	10.41	17.82	11.88	Aspn Ccl12 Ccl17 Ccl3 Ccl7 Ccl8 Ccr1 Ccr1l1 Ccr2 Cxcl15 Cxcl4 Cxcl5 Fcgr3 Il17b Il8rb Robo1 S100a8
7	GO:0006935 [6]: chemotaxis	17	17	378	86	12148	12.03	10.41	17.82	11.88	Aspn Ccl12 Ccl17 Ccl3 Ccl7 Ccl8 Ccr1 Ccr1l1 Ccr2 Cxcl15 Cxcl4 Cxcl5 Fcgr3 Il17b Il8rb Robo1 S100a8
8	GO:0009605 [4]: response to external stimulus	35	35	360	2137	10097	8.33	10.41	0.0	0.0	Akr1c12 Aspn Atp2b2 Calca Ccl12 Ccl17 Ccl3 Ccl7 Ccl8 Ccr1 Ccr1l1 Ccr2 Clec7a Colec12 Cxcl1 Cxcl15 Cxcl4 Cxcl5 Defb1 Defb6 Elk3 Fcer1a Fcgr3 Gjb6 Il17b Il1a Il8rb Klra2 Lyzs Lzp-s Moxd1 Pycard Robo1 S100a8 Snai2
9	GO:0006954 [5]: inflammatory response	15	15	380	108	12126	6.2	10.01	11.92	6.68	Calca Ccl12 Ccl3 Ccl7 Ccl8 Ccr1 Ccr2 Cxcl1 Cxcl15 Cxcl5 Fcer1a Fcgr3 Il17b Il1a Pycard
10	GO:0019835 [5]: cytolysis	7	7	388	17	12217	6.14	9.72	12.01	6.68	Gzmc Gzmd Gzme Gzmf Gzmg Lyzs Lzp-s
11	GO:0050896 [3]: response to stimulus	54	54	341	2697	9537	5.62	9.31	0.0	0.0	Akr1c12 Aspn Atp2b2 C1qr1 Calca Ccl12 Ccl17 Ccl3 Ccl7 Ccl8 Ccr1 Ccr1l1 Ccr2 Clec7a Colec12 Cxcl1 Cxcl15 Cxcl4 Cxcl5 Cxcl7 Defb1 Defb6 Elk3 Emr1 Fcer1a Fcgr3 Gjb6 Hif1a Icos Ifi202b Il11ra1 Il17b Il1a Il1f5 Il1f9 Il24 Il8rb Klra1 Klra2 Ly6d Lyzs Lzp-s Moxd1 Ncr1 Polr2g Prkrir Pycard Robo1 S100a8 Snai2 Sp3 Spon2 Tnfsf11 Trex2
12	GO:0007010 [6]: cytoskeleton organization and biogenesis	26	26	369	329	11905	4.38	7.85	9.87	5.1	Actc1 Ckap1 Krt1-1 Krt1-13 Krt1-14 Krt1-16 Krt1-17 Krt1-2 Krt1-3 Krt1-4 Krt1-5 Krt1-c29 Krt2-10 Krt2-16 Krt2-5 Krt2-6b Krt2-6g Mtap6 Myl6 Myo5a Nck1 Ndel1 Rhoe Tagln Tmsb4x Trp63
13	GO:0050817 [3]: coagulation	8	8	387	36	12198	3.97	7.47	9.78	5.1	Anxa2 Entpd1 F13b P2ry12 Proc Procr Proz Thbd
14	GO:0007596 [4]: blood coagulation	8	8	387	36	12198	3.97	7.47	9.78	5.1	Anxa2 Entpd1 F13b P2ry12 Proc Procr Proz Thbd
15	GO:0050874 [3]: organismal physiological process	48	48	347	2360	9874	3.85	7.39	0.0	0.0	Actc1 Anxa2 Atp2b2 Calca Cav1 Ccl12 Ccl17 Ccl3 Ccl7 Ccl8 Ccr1 Ccr2 Clec7a Colec12 Cxcl1 Cxcl15 Cxcl4 Cxcl5 Cxcl7 Dab2 Entpd1 F13b Fcer1a Fcgr3 Fgf18 Gjb6 Gnai3 Gria2 Gria3 Grip1 Ifi202b Il11ra1 Il17b Il1a Il1f5 Il1f9 Il24 Klra2 Myo5a P2ry12 Proc Procr Proz Pycard Sp3 Spon2 Thbd Tnfsf11
16	GO:0007165 [4]: signal transduction	66	66	329	2994	9240	3.77	7.28	0.0	0.0	1700093E07Rik 4930449I24Rik Angpt2 Anxa1 Avpi1 Brap Calca Cav1 Ccl12 Ccl17 Ccl3 Ccl7 Ccl8 Ccr1 Ccr1l1 Ccr2 Clec7a Clic3 Cxcl15 Cxcl5 Cysltr1 Dkk2 Dok2 Edg8 Emr1 Entpd1 Epgn Fcer1a Fcgr3 Fgf18 Fpr-rs2 Fst Gem Gnai3 Gng10 Gng2 Gpr34 Gpr87 Gria3 Grip1 Hif1a Il11ra1 Il1a Il8rb Klrg1 Ms4a6b Ms4a6c Ms4a8a Nmu Nsmce1 P2ry12 Prkrir Prss11 Ptpro Rab11a Rab38 Rala Rasa3 Rgs18 Rhoe Ripk3 Rps27 Rsu1 Sdcbp Sn…
17	GO:0007599 [5]: hemostasis	8	8	387	38	12196	3.64	7.14	9.45	4.9	Anxa2 Entpd1 F13b P2ry12 Proc Procr Proz Thbd
18	GO:0042221 [6]: response to chemical substance	19	19	376	217	12017	3.21	6.75	8.75	4.46	Akr1c12 Aspn Ccl12 Ccl17 Ccl3 Ccl7 Ccl8 Ccr1 Ccr1l1 Ccr2 Cxcl15 Cxcl4 Cxcl5 Fcgr3 Il17b Il8rb Moxd1 Robo1 S100a8
19	GO:0050878 [4]: regulation of body fluids	8	8	387	42	12192	3.05	6.55	8.84	4.46	Anxa2 Entpd1 F13b P2ry12 Proc Procr Proz Thbd
20	GO:0048514 [5]: blood vessel morphogenesis	10	10	385	69	12165	2.96	6.5	8.69	4.46	Ang1 Ang3 Angpt2 Anxa2 Cited1 Elk3 Hif1a Id1 Qk Vegfc
21	GO:0009056 [4]: catabolism	41	41	354	702	11532	2.93	6.38	8.18	4.15	1110030H10Rik Arg1 Arg2 Ctsg Ctsk Ctsl Ctsr Ctss Entpd1 Fbxo6b Ftcd Gzmc Gzmd Gzme Gzmf Gzmg Hgfac Klk7 Lsm5 Lyzs Lzp-s Mmp10 Mmp12 Mmp2 Mmp3 Moxd1 Ncf2 Pappa Pla2g2e Pla2g2f Pla2g4a Proc Proz Prss11 Prss18 Psma3 Psmb2 Psmb4 Psmc6 Sat1 Serpinb1a
22	GO:0050875 [3]: cellular physiological process	279	279	116	7655	4579	2.66	6.1	7.48	3.74	0610009B22Rik 0610009D07Rik 1100001I22Rik 1110017C15Rik 1110030H10Rik 1700093E07Rik 3110001N18Rik Abcg5 Acate2 Actc1 Actr6 Adk Akr1c12 Akr1c18 Akr1c6 Alox15b Ang1 Ang3 Anxa1 Anxa2 Aox3 Appbp1 Aqp3 Arg1 Arg2 Atp1b3 Atp2b2 Atp6v0e B3gnt1 Bcap29 Bfsp1 Bnc1 Bnip2 Bok Brap C1d Car13 Cav1 Cbr2 Ccl17 Ccl7 Ccng1 Ccr1 Ccr2 Cdh17 Cdkn2b Cetn3 Cgref1 Cited1 Ckap1 Clca3 Clec7a Clic3 Col17a1 Col5a2 Colec12 Co…
23	GO:0016043 [4]: cell organization and biogenesis	46	46	349	837	11397	2.57	5.93	7.76	3.85	1110017C15Rik Actc1 Bfsp1 Ckap1 Dab2 Emp3 Krt1-1 Krt1-13 Krt1-14 Krt1-16 Krt1-17 Krt1-2 Krt1-3 Krt1-4 Krt1-5 Krt1-c29 Krt2-10 Krt2-16 Krt2-5 Krt2-6b Krt2-6g Mtap6 Myl6 Myo5a Nck1 Ndel1 Nov Pex3 Prdx5 Prss11 Rhoe Rpl12 Rpl22 Rpl26 Rpl36a Rpl5 Rps6kb1 Rps7 Sgca Smarca1 Sprr1b Sprr2a Tagln Tmsb4x Trp63 Vps29
24	GO:0044248 [5]: cellular catabolism	37	37	358	629	11605	2.36	5.67	7.62	3.82	1110030H10Rik Arg1 Arg2 Ctsg Ctsk Ctsl Ctsr Ctss Entpd1 Fbxo6b Ftcd Gzmc Gzmd Gzme Gzmf Gzmg Hgfac Klk7 Lsm5 Lyzs Lzp-s Mmp10 Mmp12 Mmp2 Mmp3 Moxd1 Ncf2 Pappa Pla2g4a Proc Proz Prss11 Prss18 Psma3 Psmb2 Psmb4 Sat1
25	GO:0050818 [4]: regulation of coagulation	3	3	392	2	12232	2.21	5.56	8.15	4.15	Anxa2 Procr Thbd
26	GO:0050819 [5]: negative regulation of coagulation	3	3	392	2	12232	2.21	5.56	8.15	4.15	Anxa2 Procr Thbd
27	GO:0001568 [4]: blood vessel development	10	10	385	79	12155	2.01	5.33	7.71	3.85	Ang1 Ang3 Angpt2 Anxa2 Cited1 Elk3 Hif1a Id1 Qk Vegfc
28	GO:0006996 [5]: organelle organization and biogenesis	39	39	356	708	11526	1.58	4.84	6.78	3.24	1110017C15Rik Actc1 Bfsp1 Ckap1 Krt1-1 Krt1-13 Krt1-14 Krt1-16 Krt1-17 Krt1-2 Krt1-3 Krt1-4 Krt1-5 Krt1-c29 Krt2-10 Krt2-16 Krt2-5 Krt2-6b Krt2-6g Mtap6 Myl6 Myo5a Nck1 Ndel1 Pex3 Prdx5 Rhoe Rpl12 Rpl22 Rpl26 Rpl36a Rpl5 Rps6kb1 Rps7 Smarca1 Tagln Tmsb4x Trp63 Vps29
29	GO:0000004 [2]: biological_process unknown	16	16	379	995	11239	1.52	4.78	0.0	0.0	9230117N10Rik Antxr2 Crispld1 Ctla2a Cyp2c44 Emcn Klra20 March7 Mfap5 Phospho1 Pilrb Plac8 Pp11r Resp18 Rps25 Sprrl1
30	GO:0006139 [5]: nucleobase, nucleoside, nucleotide and nucleic acid metabolism	54	54	341	2373	9861	1.26	4.52	0.0	0.0	0610009D07Rik Adk Bfsp1 Bnc1 C1d Cbr2 Cdkn2b Cited1 Dnmt3a Elf4 Elk3 Entpd1 Fhl2 Fosl1 Foxa1 Gnpnat1 Gtf2b Hif1a Id1 Itpa Klf7 Lsm10 Lsm5 Med6 Meox2 Ncf2 Nfe2l2 Pem Pold4 Polr2g Prdm1 Prdm5 Prrx2 Rab11a Rai14 Rod1 Sfrs15 Sfrs3 Smarca1 Snai2 Sox7 Sp3 Tbx2 Tceb1 Tcf1 Tcfec Trex2 Trp63 Zfhx1a Zfp131 Zfp207 Zfp52 Zic3 id3
31	GO:0030595 [6]: immune cell chemotaxis	4	4	391	11	12223	1.05	4.31	6.93	3.34	Ccr1 Cxcl15 Fcgr3 Il17b
32	GO:0016998 [6]: cell wall catabolism	3	3	392	4	12230	1.02	4.28	6.94	3.34	1110030H10Rik Lyzs Lzp-s
33	GO:0001779 [5]: natural killer cell differentiation	2	2	393	0	12234	0.99	4.28	6.93	3.34	Il11ra1 Sp3
34	GO:0007046 [7]: ribosome biogenesis	9	9	386	77	12157	0.87	4.1	6.55	3.1	1110017C15Rik Bfsp1 Rpl12 Rpl22 Rpl26 Rpl36a Rpl5 Rps6kb1 Rps7
35	GO:0001525 [6]: angiogenesis	8	8	387	62	12172	0.81	4.04	6.52	3.1	Ang1 Ang3 Angpt2 Anxa2 Elk3 Hif1a Id1 Vegfc
36	GO:0050900 [6]: immune cell migration	4	4	391	12	12222	0.8	4.04	6.67	3.17	Ccr1 Cxcl15 Fcgr3 Il17b
37	GO:0006631 [6]: fatty acid metabolism	11	11	384	114	12120	0.68	3.95	6.29	2.91	Acate2 Alox15b Cav1 Crot Degs2 Elovl4 Fcer1a Lpd Ptgds2 Ptges Sc4mol
38	GO:0030163 [6]: protein catabolism	28	28	367	486	11748	0.53	3.78	5.77	2.57	Ctsg Ctsk Ctsl Ctsr Ctss Fbxo6b Gzmc Gzmd Gzme Gzmf Gzmg Hgfac Klk7 Mmp10 Mmp12 Mmp2 Mmp3 Pappa Pla2g4a Proc Proz Prss11 Prss18 Psma3 Psmb2 Psmb4 Psmc6 Serpinb1a
39	GO:0043285 [5]: biopolymer catabolism	28	28	367	489	11745	0.45	3.68	5.69	2.55	Ctsg Ctsk Ctsl Ctsr Ctss Fbxo6b Gzmc Gzmd Gzme Gzmf Gzmg Hgfac Klk7 Mmp10 Mmp12 Mmp2 Mmp3 Pappa Pla2g4a Proc Proz Prss11 Prss18 Psma3 Psmb2 Psmb4 Psmc6 Serpinb1a
40	GO:0042254 [6]: ribosome biogenesis and assembly	9	9	386	83	12151	0.42	3.68	6.07	2.74	1110017C15Rik Bfsp1 Rpl12 Rpl22 Rpl26 Rpl36a Rpl5 Rps6kb1 Rps7
41	GO:0009628 [5]: response to abiotic stimulus	22	22	373	350	11884	0.41	3.62	5.74	2.57	Akr1c12 Aspn Atp2b2 Ccl12 Ccl17 Ccl3 Ccl7 Ccl8 Ccr1 Ccr1l1 Ccr2 Cxcl15 Cxcl4 Cxcl5 Fcgr3 Gjb6 Il17b Il8rb Moxd1 Robo1 S100a8 Snai2
42	GO:0006412 [6]: protein biosynthesis	26	26	369	450	11784	0.22	3.47	5.48	2.46	1100001I22Rik 3110001N18Rik Ang1 Ang3 B3gnt1 Clec7a Eif3s6 Fcer1a Fcgr3 Man1a Mrpl20 Popdc3 Prdm1 Prkrir Rpl12 Rpl22 Rpl26 Rpl35 Rpl36a Rpl39 Rpl41 Rpl5 Rps27 Rps27a Rps7 St8sia4
43	GO:0007154 [3]: cell communication	92	92	303	3517	8717	-0.01	0.0	0.01	0.0	1700093E07Rik 4930449I24Rik Angpt2 Anxa1 Avpi1 Brap C1qr1 Calca Cav1 Ccl12 Ccl17 Ccl3 Ccl7 Ccl8 Ccr1 Ccr1l1 Ccr2 Cd33 Cd34 Cdh11 Cdh13 Cdh17 Clec7a Clic3 Cntnap4 Col17a1 Col5a2 Cspg2 Cxcl15 Cxcl5 Cysltr1 Dkk2 Dok2 Dsc1 Dsc3 Edg8 Emr1 Entpd1 Epgn Fcer1a Fcgr3 Fgf18 Fpr-rs2 Fst Gem Gjb4 Gjb5 Gjb6 Gnai3 Gng10 Gng2 Gp38 Gpr34 Gpr87 Gria2 Gria3 Grip1 Hif1a Icam2 Il11ra1 Il1a Il8rb Jam3 Klra1 Klra2 Klr…
44	GO:0007275 [2]: development	68	68	327	1570	10664	-0.03	0.0	4.8	2.08	0610009B22Rik 9630042H07Rik Actc1 Ang1 Ang3 Angpt2 Anxa2 Calml4 Ccr1 Ccr2 Cetn3 Cited1 Cryba4 Crym Csrp2 Cxcl15 Dab2 Dkk2 Dnmt3a Dppa3 Elk3 Emp3 F730004D16Rik Fgf18 Fst Gjb6 Gp38 Heph Hif1a Id1 Il11ra1 Inhba Ivl Krt1-14 Krt1-17 Krt2-5 Lgals1 Meox2 Mst1r Myl6 Myo5a Nck1 Nov Olfm1 Pappa Prrx2 Prss11 Qk Rnf2 Robo1 Rps6kb1 Snai2 Sp3 Spon2 Sprr1b Sprr2a Sri Styx Tagln Tagln3 Tbx2 Tcfec Thbd Tnfsf11 Tr…
45	GO:0016337 [5]: cell-cell adhesion	9	9	386	90	12144	-0.05	0.0	5.58	2.47	Cdh11 Cdh13 Cdh17 Clec7a Dsc1 Dsc3 Icam2 Pcdh7 Pvrl3
46	GO:0030168 [5]: platelet activation	2	2	393	1	12233	-0.09	0.0	5.85	2.59	Entpd1 P2ry12
47	GO:0006940 [5]: regulation of smooth muscle contraction	2	2	393	1	12233	-0.09	0.0	5.85	2.59	Calca Nmu
48	GO:0006939 [4]: smooth muscle contraction	3	3	392	7	12227	-0.11	0.0	5.78	2.57	Calca Cnn1 Nmu
49	GO:0007028 [5]: cytoplasm organization and biogenesis	9	9	386	93	12141	-0.24	0.0	5.38	2.41	1110017C15Rik Bfsp1 Rpl12 Rpl22 Rpl26 Rpl36a Rpl5 Rps6kb1 Rps7
50	GO:0044257 [7]: cellular protein catabolism	26	26	369	470	11764	-0.25	0.0	4.95	2.17	Ctsg Ctsk Ctsl Ctsr Ctss Fbxo6b Gzmc Gzmd Gzme Gzmf Gzmg Hgfac Klk7 Mmp10 Mmp12 Mmp2 Mmp3 Pappa Pla2g4a Proc Proz Prss11 Prss18 Psma3 Psmb2 Psmb4
51	GO:0006508 [8]: proteolysis and peptidolysis	26	26	369	470	11764	-0.25	0.0	4.95	2.17	Ctsg Ctsk Ctsl Ctsr Ctss Fbxo6b Gzmc Gzmd Gzme Gzmf Gzmg Hgfac Klk7 Mmp10 Mmp12 Mmp2 Mmp3 Pappa Pla2g4a Proc Proz Prss11 Prss18 Psma3 Psmb2 Psmb4
52	GO:0009057 [5]: macromolecule catabolism	29	29	366	545	11689	-0.27	0.0	4.89	2.13	Ctsg Ctsk Ctsl Ctsr Ctss Fbxo6b Gzmc Gzmd Gzme Gzmf Gzmg Hgfac Klk7 Lsm5 Mmp10 Mmp12 Mmp2 Mmp3 Pappa Pla2g4a Proc Proz Prss11 Prss18 Psma3 Psmb2 Psmb4 Psmc6 Serpinb1a
53	GO:0008219 [4]: cell death	22	22	373	376	11858	-0.32	0.0	4.95	2.17	Appbp1 Bcap29 Bnip2 Bok Fcgr3 Gzmc Gzmd Gzme Gzmf Gzmg Hif1a Lyzs Lzp-s Pdcd5 Pycard Ripk3 Rnf7 Snai2 Tbx2 Tpt1 Trp63 Ube1c
54	GO:0051276 [6]: chromosome organization and biogenesis	1	1	394	238	11996	-0.35	0.0	0.0	0.0	Smarca1
55	GO:0030593 [7]: neutrophil chemotaxis	3	3	392	8	12226	-0.41	0.0	5.48	2.46	Cxcl15 Fcgr3 Il17b
56	GO:0006910 [8]: phagocytosis, recognition	3	3	392	8	12226	-0.41	0.0	5.48	2.46	Clec7a Colec12 Fcgr3
57	GO:0007265 [7]: Ras protein signal transduction	4	4	391	18	12216	-0.41	0.0	5.42	2.43	Brap Dok2 Rsu1 Sdcbp
58	GO:0009059 [5]: macromolecule biosynthesis	27	27	368	502	11732	-0.41	0.0	4.76	2.08	1100001I22Rik 3110001N18Rik Ang1 Ang3 B3gnt1 Clec7a Eif3s6 Fcer1a Fcgr3 Gnpnat1 Man1a Mrpl20 Popdc3 Prdm1 Prkrir Rpl12 Rpl22 Rpl26 Rpl35 Rpl36a Rpl39 Rpl41 Rpl5 Rps27 Rps27a Rps7 St8sia4
59	GO:0006952 [5]: defense response	41	41	354	867	11367	-0.48	0.0	4.51	1.94	C1qr1 Calca Ccl12 Ccl17 Ccl3 Ccl7 Ccl8 Ccr1 Ccr1l1 Ccr2 Clec7a Colec12 Cxcl1 Cxcl15 Cxcl4 Cxcl5 Cxcl7 Defb1 Defb6 Emr1 Fcer1a Fcgr3 Icos Ifi202b Il11ra1 Il17b Il1a Il1f5 Il1f9 Il24 Il8rb Klra1 Klra2 Ly6d Lyzs Lzp-s Ncr1 Pycard Sp3 Spon2 Tnfsf11
60	GO:0007001 [7]: chromosome organization and biogenesis (sensu Eukaryota)	1	1	394	233	12001	-0.49	0.0	0.0	0.0	Smarca1
61	GO:0016265 [3]: death	22	22	373	383	11851	-0.49	0.0	4.76	2.08	Appbp1 Bcap29 Bnip2 Bok Fcgr3 Gzmc Gzmd Gzme Gzmf Gzmg Hif1a Lyzs Lzp-s Pdcd5 Pycard Ripk3 Rnf7 Snai2 Tbx2 Tpt1 Trp63 Ube1c
62	GO:0007155 [4]: cell adhesion	25	25	370	457	11777	-0.51	0.0	4.68	2.07	C1qr1 Cd33 Cd34 Cdh11 Cdh13 Cdh17 Clec7a Cntnap4 Col17a1 Col5a2 Cspg2 Dsc1 Dsc3 Epgn Gp38 Icam2 Jam3 Klra1 Klra2 Pcdh7 Pvrl3 Rhoe Siglec5 Spon2 Tnfaip6
63	GO:0009889 [5]: regulation of biosynthesis	8	8	387	80	12154	-0.55	0.0	5.08	2.24	Ang1 Ang3 Cav1 Clec7a Eif3s6 Fcer1a Fcgr3 Prkrir
64	GO:0006690 [7]: icosanoid metabolism	4	4	391	20	12214	-0.72	0.0	5.1	2.24	Alox15b Fcer1a Ptgds2 Ptges
65	GO:0006259 [5]: DNA metabolism	5	5	390	416	11818	-0.72	0.0	0.0	0.0	Dnmt3a Pold4 Polr2g Smarca1 Trex2
66	GO:0044270 [5]: nitrogen compound catabolism	2	2	393	2	12232	-0.75	0.0	5.18	2.29	Arg1 Arg2
67	GO:0001820 [5]: serotonin secretion	2	2	393	2	12232	-0.75	0.0	5.18	2.29	Fcer1a Fcgr3
68	GO:0006527 [6]: arginine catabolism	2	2	393	2	12232	-0.75	0.0	5.18	2.29	Arg1 Arg2
69	GO:0044265 [6]: cellular macromolecule catabolism	27	27	368	529	11705	-0.96	0.0	4.15	1.7	Ctsg Ctsk Ctsl Ctsr Ctss Fbxo6b Gzmc Gzmd Gzme Gzmf Gzmg Hgfac Klk7 Lsm5 Mmp10 Mmp12 Mmp2 Mmp3 Pappa Pla2g4a Proc Proz Prss11 Prss18 Psma3 Psmb2 Psmb4
70	GO:0016053 [6]: organic acid biosynthesis	6	6	389	52	12182	-1.0	0.0	4.68	2.07	Alox15b Degs2 Elovl4 Fcer1a Npl Ptgds2
71	GO:0046394 [7]: carboxylic acid biosynthesis	6	6	389	52	12182	-1.0	0.0	4.68	2.07	Alox15b Degs2 Elovl4 Fcer1a Npl Ptgds2
72	GO:0009987 [2]: cellular process	344	344	51	10195	2039	-1.07	0.0	3.67	1.53	0610009B22Rik 0610009D07Rik 1100001I22Rik 1110017C15Rik 1110030H10Rik 1700093E07Rik 3110001N18Rik 4930449I24Rik Abcg5 Acate2 Actc1 Actr6 Adk Akr1c12 Akr1c18 Akr1c6 Alox15b Ang1 Ang3 Angpt2 Anxa1 Anxa2 Aox3 Appbp1 Aqp3 Arg1 Arg2 Atp1b3 Atp2b2 Atp6v0e Avpi1 B3gnt1 Bcap29 Bfsp1 Bnc1 Bnip2 Bok Brap C1d C1qr1 Calca Car13 Cav1 Cbr2 Ccl12 Ccl17 Ccl3 Ccl7 Ccl8 Ccng1 Ccr1 Ccr1l1 Ccr2 Cd33 Cd34 Cdh11 Cdh13…
73	GO:0030574 [9]: collagen catabolism	3	3	392	11	12223	-1.1	0.0	4.76	2.08	Mmp10 Mmp2 Mmp3
74	GO:0006355 [7]: regulation of transcription, DNA-dependent	35	35	360	1493	10741	-1.12	0.0	0.02	0.0	Bnc1 Cdkn2b Dnmt3a Elf4 Elk3 Fhl2 Fosl1 Foxa1 Gtf2b Hif1a Id1 Klf7 Med6 Meox2 Nfe2l2 Pem Prdm1 Prdm5 Prrx2 Rab11a Rai14 Snai2 Sox7 Sp3 Tbx2 Tceb1 Tcf1 Tcfec Trp63 Zfhx1a Zfp131 Zfp207 Zfp52 Zic3 id3
75	GO:0006629 [5]: lipid metabolism	22	22	373	412	11822	-1.16	0.0	4.02	1.64	Acate2 Akr1c18 Akr1c6 Alox15b Cav1 Crot Degs2 Elovl4 Fabp5 Fcer1a Gria3 Lpd Pip5k1b Pla1a Pla2g2e Pla2g2f Pla2g4a Ptgds2 Ptges Sc4mol Stard6 Sult2b1
76	GO:0030099 [4]: myeloid blood cell differentiation	5	5	390	38	12196	-1.19	0.0	4.55	1.96	Ccr1 F730004D16Rik Heph Sp3 Tnfsf11
77	GO:0006351 [7]: transcription, DNA-dependent	36	36	359	1519	10715	-1.21	0.0	0.02	0.0	Bnc1 Cdkn2b Dnmt3a Elf4 Elk3 Fhl2 Fosl1 Foxa1 Gtf2b Hif1a Id1 Klf7 Med6 Meox2 Nfe2l2 Pem Polr2g Prdm1 Prdm5 Prrx2 Rab11a Rai14 Snai2 Sox7 Sp3 Tbx2 Tceb1 Tcf1 Tcfec Trp63 Zfhx1a Zfp131 Zfp207 Zfp52 Zic3 id3
78	GO:0000050 [5]: urea cycle	2	2	393	3	12231	-1.22	0.0	4.69	2.07	Arg1 Arg2
79	GO:0006350 [6]: transcription	38	38	357	1573	10661	-1.33	0.0	0.02	0.0	Bnc1 C1d Cdkn2b Cited1 Dnmt3a Elf4 Elk3 Fhl2 Fosl1 Foxa1 Gtf2b Hif1a Id1 Klf7 Med6 Meox2 Nfe2l2 Pem Polr2g Prdm1 Prdm5 Prrx2 Rab11a Rai14 Snai2 Sox7 Sp3 Tbx2 Tceb1 Tcf1 Tcfec Trp63 Zfhx1a Zfp131 Zfp207 Zfp52 Zic3 id3
80	GO:0006417 [6]: regulation of protein biosynthesis	7	7	388	75	12159	-1.35	0.0	4.26	1.79	Ang1 Ang3 Clec7a Eif3s6 Fcer1a Fcgr3 Prkrir
81	GO:0019538 [5]: protein metabolism	83	83	312	2147	10087	-1.44	0.0	3.08	1.32	1100001I22Rik 3110001N18Rik Ang1 Ang3 Appbp1 B3gnt1 Brap Cav1 Ckap1 Clec7a Ctsg Ctsk Ctsl Ctsr Ctss Dnajb4 Dnajc12 Dusp14 Eif3s6 Fbxo6b Fcer1a Fcgr3 Fkbp7 Gmfg Gzmc Gzmd Gzme Gzmf Gzmg Hgfac Klk7 Lrrk2 Man1a Mmp10 Mmp12 Mmp2 Mmp3 Mrpl20 Mst1r Padi3 Pappa Pla2g4a Popdc3 Ppic Prdm1 Prkg2 Prkrir Proc Proz Prss11 Prss18 Psma3 Psmb2 Psmb4 Psmc6 Ptpla Ptpro Rab38 Ripk3 Rnf7 Rpl12 Rpl22 Rpl26 Rpl35 Rpl3…
82	GO:0019219 [5]: regulation of nucleobase, nucleoside, nucleotide and nucleic acid metabolism	37	37	358	1525	10709	-1.46	0.0	0.02	0.0	Bnc1 C1d Cdkn2b Cited1 Dnmt3a Elf4 Elk3 Fhl2 Fosl1 Foxa1 Gtf2b Hif1a Id1 Klf7 Med6 Meox2 Nfe2l2 Pem Prdm1 Prdm5 Prrx2 Rab11a Rai14 Snai2 Sox7 Sp3 Tbx2 Tceb1 Tcf1 Tcfec Trp63 Zfhx1a Zfp131 Zfp207 Zfp52 Zic3 id3
83	GO:0009890 [6]: negative regulation of biosynthesis	3	3	392	13	12221	-1.47	0.0	4.38	1.84	Ang1 Ang3 Cav1
84	GO:0008544 [7]: epidermis development	3	3	392	13	12221	-1.47	0.0	4.38	1.84	Krt1-14 Krt1-17 Krt2-5
85	GO:0045449 [6]: regulation of transcription	37	37	358	1518	10716	-1.53	0.0	0.03	0.0	Bnc1 C1d Cdkn2b Cited1 Dnmt3a Elf4 Elk3 Fhl2 Fosl1 Foxa1 Gtf2b Hif1a Id1 Klf7 Med6 Meox2 Nfe2l2 Pem Prdm1 Prdm5 Prrx2 Rab11a Rai14 Snai2 Sox7 Sp3 Tbx2 Tceb1 Tcf1 Tcfec Trp63 Zfhx1a Zfp131 Zfp207 Zfp52 Zic3 id3
86	GO:0009653 [3]: morphogenesis	45	45	350	1061	11173	-1.57	0.0	3.21	1.36	0610009B22Rik Actc1 Ang1 Ang3 Angpt2 Anxa2 Calml4 Ccr1 Ccr2 Cetn3 Cited1 Cryba4 Crym Cxcl15 Dab2 Elk3 Emp3 F730004D16Rik Fgf18 Fst Gjb6 Gp38 Heph Hif1a Id1 Il11ra1 Krt1-14 Krt1-17 Krt2-5 Myl6 Nck1 Nov Prss11 Qk Robo1 Sp3 Sprr1b Sprr2a Sri Tagln Tagln3 Tnfsf11 Trp63 Vegfc id3
87	GO:0006897 [6]: endocytosis	9	9	386	120	12114	-1.59	0.0	3.92	1.58	Cav1 Clec7a Colec12 Dab2 Fcgr3 Mrc1 Msr1 Neto1 Pla2g1br
88	GO:0000051 [4]: urea cycle intermediate metabolism	2	2	393	4	12230	-1.6	0.0	4.31	1.82	Arg1 Arg2
89	GO:0001812 [8]: positive regulation of type I hypersensitivity	2	2	393	4	12230	-1.6	0.0	4.31	1.82	Fcer1a Fcgr3
90	GO:0006525 [5]: arginine metabolism	2	2	393	4	12230	-1.6	0.0	4.31	1.82	Arg1 Arg2
91	GO:0009607 [4]: response to biotic stimulus	41	41	354	953	11281	-1.62	0.0	3.19	1.36	C1qr1 Calca Ccl12 Ccl17 Ccl3 Ccl7 Ccl8 Ccr1 Ccr1l1 Ccr2 Clec7a Colec12 Cxcl1 Cxcl15 Cxcl4 Cxcl5 Cxcl7 Defb1 Defb6 Emr1 Fcer1a Fcgr3 Icos Ifi202b Il11ra1 Il17b Il1a Il1f5 Il1f9 Il24 Il8rb Klra1 Klra2 Ly6d Lyzs Lzp-s Ncr1 Pycard Sp3 Spon2 Tnfsf11
92	GO:0030097 [5]: hemopoiesis	8	8	387	101	12133	-1.67	0.0	3.87	1.57	Ccr1 Ccr2 Cxcl15 F730004D16Rik Heph Il11ra1 Sp3 Tnfsf11
93	GO:0044267 [6]: cellular protein metabolism	81	81	314	2128	10106	-1.74	0.0	2.74	1.2	1100001I22Rik 3110001N18Rik Ang1 Ang3 Appbp1 B3gnt1 Brap Cav1 Ckap1 Clec7a Ctsg Ctsk Ctsl Ctsr Ctss Dnajb4 Dnajc12 Dusp14 Eif3s6 Fbxo6b Fcer1a Fcgr3 Fkbp7 Gmfg Gzmc Gzmd Gzme Gzmf Gzmg Hgfac Klk7 Lrrk2 Man1a Mmp10 Mmp12 Mmp2 Mmp3 Mrpl20 Mst1r Padi3 Pappa Pla2g4a Popdc3 Ppic Prdm1 Prkg2 Prkrir Proc Proz Prss11 Prss18 Psma3 Psmb2 Psmb4 Ptpla Ptpro Rab38 Ripk3 Rnf7 Rpl12 Rpl22 Rpl26 Rpl35 Rpl36a Rpl…
94	GO:0000902 [4]: cellular morphogenesis	10	10	385	146	12088	-1.74	0.0	3.7	1.53	Dab2 Emp3 Krt1-14 Krt1-17 Krt2-5 Nck1 Nov Prss11 Sprr1b Sprr2a
95	GO:0043118 [4]: negative regulation of physiological process	15	15	380	264	11970	-1.75	0.0	3.53	1.53	Ang1 Ang3 Anxa2 C1d Calca Cav1 Id1 Prkrir Procr Rnf7 Snai2 Tbx2 Thbd Tpt1 id3
96	GO:0009611 [5]: response to wounding	17	17	378	315	11919	-1.77	0.0	3.44	1.53	Calca Ccl12 Ccl17 Ccl3 Ccl7 Ccl8 Ccr1 Ccr2 Cxcl1 Cxcl15 Cxcl5 Elk3 Fcer1a Fcgr3 Il17b Il1a Pycard
97	GO:0009887 [4]: organogenesis	39	39	356	911	11323	-1.78	0.0	3.03	1.28	0610009B22Rik Actc1 Ang1 Ang3 Angpt2 Anxa2 Calml4 Ccr1 Ccr2 Cetn3 Cited1 Cryba4 Crym Cxcl15 Dab2 Elk3 F730004D16Rik Fgf18 Fst Gjb6 Gp38 Heph Hif1a Id1 Il11ra1 Krt1-14 Krt1-17 Krt2-5 Myl6 Qk Robo1 Sp3 Sri Tagln Tagln3 Tnfsf11 Trp63 Vegfc id3
98	GO:0007156 [6]: homophilic cell adhesion	6	6	389	64	12170	-1.81	0.0	3.82	1.53	Cdh11 Cdh13 Cdh17 Dsc1 Dsc3 Pcdh7
99	GO:0048513 [3]: organ development	39	39	356	917	11317	-1.85	0.0	2.95	1.24	0610009B22Rik Actc1 Ang1 Ang3 Angpt2 Anxa2 Calml4 Ccr1 Ccr2 Cetn3 Cited1 Cryba4 Crym Cxcl15 Dab2 Elk3 F730004D16Rik Fgf18 Fst Gjb6 Gp38 Heph Hif1a Id1 Il11ra1 Krt1-14 Krt1-17 Krt2-5 Myl6 Qk Robo1 Sp3 Sri Tagln Tagln3 Tnfsf11 Trp63 Vegfc id3
100	GO:0000165 [7]: MAPKKK cascade	6	6	389	65	12169	-1.86	0.0	3.75	1.53	Avpi1 Brap Cav1 Dok2 Epgn Fcer1a
101	GO:0006633 [7]: fatty acid biosynthesis	5	5	390	47	12187	-1.89	0.0	3.78	1.53	Alox15b Degs2 Elovl4 Fcer1a Ptgds2
102	GO:0042533 [7]: tumor necrosis factor-alpha biosynthesis	2	2	393	5	12229	-1.91	0.0	3.99	1.64	Clec7a Fcgr3
103	GO:0042534 [8]: regulation of tumor necrosis factor-alpha biosynthesis	2	2	393	5	12229	-1.91	0.0	3.99	1.64	Clec7a Fcgr3
104	GO:0042535 [9]: positive regulation of tumor necrosis factor-alpha biosynthesis	2	2	393	5	12229	-1.91	0.0	3.99	1.64	Clec7a Fcgr3
105	GO:0001810 [7]: regulation of type I hypersensitivity	2	2	393	5	12229	-1.91	0.0	3.99	1.64	Fcer1a Fcgr3
106	GO:0006888 [6]: ER to Golgi transport	2	2	393	5	12229	-1.91	0.0	3.99	1.64	0610009B22Rik Trappc4
107	GO:0009065 [8]: glutamine family amino acid catabolism	2	2	393	5	12229	-1.91	0.0	3.99	1.64	Arg1 Arg2
108	GO:0019752 [6]: carboxylic acid metabolism	16	16	379	297	11937	-1.92	0.0	3.29	1.43	Acate2 Alox15b Arg1 Arg2 Cav1 Crot Degs2 Elovl4 Fcer1a Ftcd Lpd Npl Prdm1 Ptgds2 Ptges Sc4mol
109	GO:0006082 [5]: organic acid metabolism	16	16	379	297	11937	-1.92	0.0	3.29	1.43	Acate2 Alox15b Arg1 Arg2 Cav1 Crot Degs2 Elovl4 Fcer1a Ftcd Lpd Npl Prdm1 Ptgds2 Ptges Sc4mol
110	GO:0030224 [5]: monocyte differentiation	3	3	392	16	12218	-1.92	0.0	3.9	1.58	F730004D16Rik Sp3 Tnfsf11
111	GO:0007398 [6]: ectoderm development	3	3	392	16	12218	-1.92	0.0	3.9	1.58	Krt1-14 Krt1-17 Krt2-5
112	GO:0043170 [4]: macromolecule metabolism	89	89	306	2407	9827	-1.97	0.0	2.39	1.13	1100001I22Rik 3110001N18Rik Ang1 Ang3 Appbp1 B3gnt1 Brap Cav1 Ckap1 Clec7a Ctsg Ctsk Ctsl Ctsr Ctss Dnajb4 Dnajc12 Dusp14 Eif3s6 Fabp5 Fbxo6b Fcer1a Fcgr3 Fkbp7 Ggta1 Gmfg Gnpnat1 Gzmc Gzmd Gzme Gzmf Gzmg Hgfac Klk7 Lrrk2 Lsm5 Lyzs Lzp-s Man1a Mmp10 Mmp12 Mmp2 Mmp3 Mrpl20 Mst1r Padi3 Pappa Pla2g4a Popdc3 Ppic Prdm1 Prkg2 Prkrir Proc Proz Prss11 Prss18 Psma3 Psmb2 Psmb4 Psmc6 Ptpla Ptpro Rab38 Rip…
113	GO:0016477 [5]: cell migration	9	9	386	131	12103	-2.0	0.0	3.45	1.53	Ccr1 Ccr2 Cxcl15 Fcgr3 Gp38 Il17b Nck1 Robo1 Tmsb4x
114	GO:0046456 [8]: icosanoid biosynthesis	3	3	392	17	12217	-2.05	0.0	3.76	1.53	Alox15b Fcer1a Ptgds2
115	GO:0044255 [5]: cellular lipid metabolism	17	17	378	330	11904	-2.07	0.0	3.09	1.32	Acate2 Akr1c18 Akr1c6 Alox15b Cav1 Crot Degs2 Elovl4 Fcer1a Lpd Pip5k1b Pla2g4a Ptgds2 Ptges Sc4mol Stard6 Sult2b1
116	GO:0051246 [5]: regulation of protein metabolism	6	6	389	70	12164	-2.13	0.0	3.46	1.53	Ang1 Ang3 Clec7a Fcer1a Fcgr3 Serpinb1a
117	GO:0016068 [6]: type I hypersensitivity	2	2	393	6	12228	-2.16	0.0	3.72	1.53	Fcer1a Fcgr3
118	GO:0044249 [5]: cellular biosynthesis	33	33	362	777	11457	-2.17	0.0	2.64	1.13	1100001I22Rik 3110001N18Rik Alox15b Ang1 Ang3 B3gnt1 Clec7a Degs2 Eif3s6 Elovl4 Fcer1a Fcgr3 Gnpnat1 Man1a Mocs2 Mrpl20 Npl Popdc3 Prdm1 Prkrir Ptgds2 Rpl12 Rpl22 Rpl26 Rpl35 Rpl36a Rpl39 Rpl41 Rpl5 Rps27 Rps27a Rps7 St8sia4
119	GO:0007264 [6]: small GTPase mediated signal transduction	11	11	384	185	12049	-2.22	0.0	3.12	1.33	1700093E07Rik 4930449I24Rik Brap Dok2 Gem Rab11a Rab38 Rala Rhoe Rsu1 Sdcbp
120	GO:0009058 [4]: biosynthesis	34	34	361	812	11422	-2.23	0.0	2.54	1.13	1100001I22Rik 3110001N18Rik Alox15b Ang1 Ang3 B3gnt1 Cav1 Clec7a Degs2 Eif3s6 Elovl4 Fcer1a Fcgr3 Gnpnat1 Man1a Mocs2 Mrpl20 Npl Popdc3 Prdm1 Prkrir Ptgds2 Rpl12 Rpl22 Rpl26 Rpl35 Rpl36a Rpl39 Rpl41 Rpl5 Rps27 Rps27a Rps7 St8sia4
121	GO:0030154 [3]: cell differentiation	16	16	379	314	11920	-2.26	0.0	2.89	1.24	Ccr1 Cited1 Csrp2 Dab2 F730004D16Rik Fst Heph Hif1a Il11ra1 Ivl Lgals1 Pappa Qk Sp3 Tnfsf11 Trp63
122	GO:0042108 [8]: positive regulation of cytokine biosynthesis	3	3	392	19	12215	-2.29	0.0	3.5	1.53	Clec7a Fcer1a Fcgr3
123	GO:0001819 [7]: positive regulation of cytokine production	3	3	392	19	12215	-2.29	0.0	3.5	1.53	Clec7a Fcer1a Fcgr3
124	GO:0006807 [4]: nitrogen compound metabolism	3	3	392	19	12215	-2.29	0.0	3.5	1.53	Arg1 Arg2 Cav1
125	GO:0006323 [6]: DNA packaging	1	1	394	165	12069	-2.33	0.0	0.0	0.0	Smarca1
126	GO:0006464 [7]: protein modification	27	27	368	1089	11145	-2.33	0.0	0.06	0.02	Appbp1 B3gnt1 Brap Dusp14 Fbxo6b Fcer1a Gmfg Lrrk2 Man1a Mst1r Padi3 Prkg2 Ptpla Ptpro Rab38 Ripk3 Rnf7 Rps27a Rps6kb1 Sgk2 Spcs1 St8sia4 Styx Tceb1 Tiparp Ube1c Vps35
127	GO:0044260 [5]: cellular macromolecule metabolism	83	83	312	2296	9938	-2.34	0.0	1.93	0.93	1100001I22Rik 3110001N18Rik Ang1 Ang3 Appbp1 B3gnt1 Brap Cav1 Ckap1 Clec7a Ctsg Ctsk Ctsl Ctsr Ctss Dnajb4 Dnajc12 Dusp14 Eif3s6 Fabp5 Fbxo6b Fcer1a Fcgr3 Fkbp7 Gmfg Gnpnat1 Gzmc Gzmd Gzme Gzmf Gzmg Hgfac Klk7 Lrrk2 Man1a Mmp10 Mmp12 Mmp2 Mmp3 Mrpl20 Mst1r Padi3 Pappa Pla2g4a Popdc3 Ppic Prdm1 Prkg2 Prkrir Proc Proz Prss11 Prss18 Psma3 Psmb2 Psmb4 Ptpla Ptpro Rab38 Ripk3 Rnf7 Rpl12 Rpl22 Rpl26 Rp…
128	GO:0012502 [7]: induction of programmed cell death	6	6	389	75	12159	-2.37	0.0	3.19	1.36	Bok Fcgr3 Pycard Ripk3 Rnf7 Trp63
129	GO:0006917 [8]: induction of apoptosis	6	6	389	75	12159	-2.37	0.0	3.19	1.36	Bok Fcgr3 Pycard Ripk3 Rnf7 Trp63
130	GO:0006955 [4]: immune response	29	29	366	683	11551	-2.38	0.0	2.44	1.13	Calca Ccl12 Ccl17 Ccl3 Ccl7 Ccl8 Ccr1 Ccr2 Clec7a Colec12 Cxcl1 Cxcl15 Cxcl4 Cxcl5 Cxcl7 Fcer1a Fcgr3 Ifi202b Il11ra1 Il17b Il1a Il1f5 Il1f9 Il24 Klra2 Pycard Sp3 Spon2 Tnfsf11
131	GO:0030218 [5]: erythrocyte differentiation	2	2	393	7	12227	-2.38	0.0	3.49	1.53	Heph Sp3
132	GO:0006692 [8]: prostanoid metabolism	2	2	393	7	12227	-2.38	0.0	3.49	1.53	Ptgds2 Ptges
133	GO:0006693 [9]: prostaglandin metabolism	2	2	393	7	12227	-2.38	0.0	3.49	1.53	Ptgds2 Ptges
134	GO:0006898 [7]: receptor mediated endocytosis	2	2	393	7	12227	-2.38	0.0	3.49	1.53	Dab2 Msr1
135	GO:0008152 [3]: metabolism	183	183	212	5419	6815	-2.43	0.0	1.48	0.75	0610009D07Rik 1100001I22Rik 1110030H10Rik 3110001N18Rik Acate2 Adk Akr1c12 Akr1c18 Akr1c6 Aldh3a1 Alox15b Ang1 Ang3 Aox3 Appbp1 Arg1 Arg2 Atp2b2 B3gnt1 Bfsp1 Bnc1 Brap C1d Car13 Cav1 Cbr2 Cbr3 Cdkn2b Cited1 Ckap1 Clec7a Crot Ctsg Ctsk Ctsl Ctsr Ctss Cyp2c37 Cyp2j6 Cyp2s1 Cyp3a25 Cyp4a14 Degs2 Dnajb4 Dnajc12 Dnmt3a Dusp14 Eif3s6 Elf4 Elk3 Elovl4 Entpd1 Fabp5 Fbxo6b Fcer1a Fcgr3 Fhl2 Fkbp7 Fosl1 Fo…
136	GO:0009888 [5]: histogenesis	5	5	390	56	12178	-2.44	0.0	3.18	1.36	Angpt2 Krt1-14 Krt1-17 Krt2-5 Trp63
137	GO:0042311 [6]: vasodilation	1	1	394	0	12234	-2.48	0.0	3.46	1.53	Cav1
138	GO:0042312 [5]: regulation of vasodilation	1	1	394	0	12234	-2.48	0.0	3.46	1.53	Cav1
139	GO:0042730 [7]: fibrinolysis	1	1	394	0	12234	-2.48	0.0	3.46	1.53	Anxa2
140	GO:0045907 [6]: positive regulation of vasoconstriction	1	1	394	0	12234	-2.48	0.0	3.46	1.53	Cav1
141	GO:0045908 [6]: negative regulation of vasodilation	1	1	394	0	12234	-2.48	0.0	3.46	1.53	Cav1
142	GO:0045932 [5]: negative regulation of muscle contraction	1	1	394	0	12234	-2.48	0.0	3.46	1.53	Calca
143	GO:0045986 [6]: negative regulation of smooth muscle contraction	1	1	394	0	12234	-2.48	0.0	3.46	1.53	Calca
144	GO:0046717 [4]: acid secretion	1	1	394	0	12234	-2.48	0.0	3.46	1.53	Anxa1
145	GO:0050482 [5]: arachidonic acid secretion	1	1	394	0	12234	-2.48	0.0	3.46	1.53	Anxa1
146	GO:0006116 [10]: NADH oxidation	1	1	394	0	12234	-2.48	0.0	3.46	1.53	Cbr2
147	GO:0006398 [8]: histone mRNA 3'-end processing	1	1	394	0	12234	-2.48	0.0	3.46	1.53	Lsm10
148	GO:0006623 [8]: protein-vacuolar targeting	1	1	394	0	12234	-2.48	0.0	3.46	1.53	Vps35
149	GO:0006624 [9]: vacuolar protein processing or maturation	1	1	394	0	12234	-2.48	0.0	3.46	1.53	Vps35
150	GO:0006734 [9]: NADH metabolism	1	1	394	0	12234	-2.48	0.0	3.46	1.53	Cbr2
151	GO:0006896 [7]: Golgi to vacuole transport	1	1	394	0	12234	-2.48	0.0	3.46	1.53	Vps29
152	GO:0007113 [6]: endomitotic cell cycle	1	1	394	0	12234	-2.48	0.0	3.46	1.53	Ube1c
153	GO:0007499 [4]: ectoderm and mesoderm interaction	1	1	394	0	12234	-2.48	0.0	3.46	1.53	Trp63
154	GO:0008334 [7]: histone mRNA metabolism	1	1	394	0	12234	-2.48	0.0	3.46	1.53	Lsm10
155	GO:0006968 [4]: cellular defense response	2	2	393	202	12032	-2.52	0.0	0.01	0.0	Ccl17 Ccr2
156	GO:0016310 [7]: phosphorylation	10	10	385	500	11734	-2.52	0.0	0.04	0.0	Fcer1a Gmfg Lrrk2 Mst1r Prkg2 Rab38 Ripk3 Rps6kb1 Sgk2 Uqcrh
157	GO:0006325 [7]: establishment and/or maintenance of chromatin architecture	1	1	394	156	12078	-2.56	0.0	0.01	0.0	Smarca1
158	GO:0030216 [4]: keratinocyte differentiation	2	2	393	8	12226	-2.57	0.0	3.29	1.43	Ivl Trp63
159	GO:0030316 [6]: osteoclast differentiation	2	2	393	8	12226	-2.57	0.0	3.29	1.43	F730004D16Rik Tnfsf11
160	GO:0051260 [8]: protein homooligomerization	2	2	393	8	12226	-2.57	0.0	3.29	1.43	Cav1 Tnfsf11
161	GO:0001570 [4]: vasculogenesis	2	2	393	8	12226	-2.57	0.0	3.29	1.43	Cited1 Qk
162	GO:0043207 [5]: response to external biotic stimulus	23	23	372	529	11705	-2.58	0.0	2.32	1.09	Calca Ccl12 Ccl17 Ccl3 Ccl7 Ccl8 Ccr1 Ccr2 Clec7a Colec12 Cxcl1 Cxcl15 Cxcl5 Defb1 Defb6 Fcer1a Fcgr3 Il17b Il1a Klra2 Lyzs Lzp-s Pycard
163	GO:0006909 [7]: phagocytosis	3	3	392	22	12212	-2.6	0.0	3.17	1.36	Clec7a Colec12 Fcgr3
164	GO:0044237 [4]: cellular metabolism	170	170	225	5096	7138	-2.61	0.0	1.17	0.62	0610009D07Rik 1100001I22Rik 1110030H10Rik 3110001N18Rik Acate2 Adk Akr1c12 Akr1c18 Akr1c6 Alox15b Ang1 Ang3 Aox3 Appbp1 Arg1 Arg2 B3gnt1 Bfsp1 Bnc1 Brap C1d Car13 Cav1 Cbr2 Cdkn2b Cited1 Ckap1 Clec7a Crot Ctsg Ctsk Ctsl Ctsr Ctss Cyp2c37 Cyp2j6 Cyp2s1 Cyp3a25 Cyp4a14 Degs2 Dnajb4 Dnajc12 Dnmt3a Dusp14 Eif3s6 Elf4 Elk3 Elovl4 Entpd1 Fabp5 Fbxo6b Fcer1a Fcgr3 Fhl2 Fkbp7 Fosl1 Foxa1 Ftcd Gc Glrx1 Gm…
165	GO:0006512 [8]: ubiquitin cycle	6	6	389	351	11883	-2.62	0.0	0.03	0.0	Appbp1 Brap Fbxo6b Rnf7 Tceb1 Ube1c
166	GO:0019222 [4]: regulation of metabolism	46	46	349	1649	10585	-2.62	0.0	0.14	0.06	Ang1 Ang3 Bnc1 C1d Cav1 Cdkn2b Cited1 Clec7a Dnmt3a Eif3s6 Elf4 Elk3 Fcer1a Fcgr3 Fhl2 Fosl1 Foxa1 Gtf2b Hif1a Id1 Klf7 Med6 Meox2 Nfe2l2 Pem Prdm1 Prdm5 Prkrir Prrx2 Rab11a Rai14 Serpinb1a Snai2 Sox7 Sp3 Tbx2 Tceb1 Tcf1 Tcfec Trp63 Zfhx1a Zfp131 Zfp207 Zfp52 Zic3 id3
167	GO:0006468 [8]: protein amino acid phosphorylation	9	9	386	455	11779	-2.66	0.0	0.04	0.01	Fcer1a Gmfg Lrrk2 Mst1r Prkg2 Rab38 Ripk3 Rps6kb1 Sgk2
168	GO:0045727 [7]: positive regulation of protein biosynthesis	3	3	392	23	12211	-2.68	0.0	3.07	1.31	Clec7a Fcer1a Fcgr3
169	GO:0044238 [4]: primary metabolism	162	162	233	4894	7340	-2.69	0.0	1.02	0.55	0610009D07Rik 1100001I22Rik 3110001N18Rik Acate2 Adk Akr1c18 Akr1c6 Alox15b Ang1 Ang3 Appbp1 Arg1 Arg2 B3gnt1 Bfsp1 Bnc1 Brap C1d Cav1 Cbr2 Cdkn2b Cited1 Ckap1 Clec7a Crot Ctsg Ctsk Ctsl Ctsr Ctss Degs2 Dnajb4 Dnajc12 Dnmt3a Dusp14 Eif3s6 Elf4 Elk3 Elovl4 Entpd1 Fabp5 Fbxo6b Fcer1a Fcgr3 Fhl2 Fkbp7 Fosl1 Foxa1 Ftcd Ggta1 Gmfg Gnpnat1 Gria3 Gtf2b Gzmc Gzmd Gzme Gzmf Gzmg Hgfac Hif1a Id1 Itpa Klf7 …
170	GO:0046879 [4]: hormone secretion	2	2	393	9	12225	-2.74	0.0	3.11	1.33	Fcer1a Fcgr3
171	GO:0050729 [7]: positive regulation of inflammatory response	2	2	393	9	12225	-2.74	0.0	3.11	1.33	Fcer1a Fcgr3
172	GO:0051259 [7]: protein oligomerization	2	2	393	9	12225	-2.74	0.0	3.11	1.33	Cav1 Tnfsf11
173	GO:0016192 [5]: vesicle-mediated transport	12	12	383	235	11999	-2.75	0.0	2.43	1.13	0610009B22Rik Cav1 Clec7a Colec12 Dab2 Fcgr3 Mrc1 Msr1 Neto1 Pla2g1br Trappc4 Vps29
174	GO:0044262 [6]: cellular carbohydrate metabolism	2	2	393	191	12043	-2.76	0.0	0.02	0.0	Fabp5 Gnpnat1
175	GO:0048193 [6]: Golgi vesicle transport	3	3	392	24	12210	-2.77	0.0	2.98	1.24	0610009B22Rik Trappc4 Vps29
176	GO:0006928 [4]: cell motility	9	9	386	158	12076	-2.78	0.0	2.54	1.13	Ccr1 Ccr2 Cxcl15 Fcgr3 Gp38 Il17b Nck1 Robo1 Tmsb4x
177	GO:0050794 [3]: regulation of cellular process	23	23	372	551	11683	-2.8	0.0	2.01	0.95	Anxa1 Bok Cav1 Ccr2 Clec7a Dkk2 Fcer1a Fcgr3 Fst Gp38 Hif1a Nov Prkrir Prss11 Pycard Rgs18 Ripk3 Rnf7 Snai2 Tmsb4x Tnfsf11 Tpt1 Trp63
178	GO:0009310 [6]: amine catabolism	4	4	391	43	12191	-2.81	0.0	2.84	1.24	Arg1 Arg2 Ftcd Sat1
179	GO:0042044 [5]: fluid transport	2	2	393	10	12224	-2.89	0.0	2.95	1.24	Aqp3 Gp38
180	GO:0006833 [6]: water transport	2	2	393	10	12224	-2.89	0.0	2.95	1.24	Aqp3 Gp38
181	GO:0008016 [5]: regulation of heart contraction rate	2	2	393	10	12224	-2.89	0.0	2.95	1.24	Actc1 Gnai3
182	GO:0007582 [2]: physiological process	325	325	70	9950	2284	-2.91	0.0	1.07	0.57	0610009B22Rik 0610009D07Rik 1100001I22Rik 1110017C15Rik 1110030H10Rik 1700093E07Rik 3110001N18Rik Abcg5 Acate2 Actc1 Actr6 Adk Akr1c12 Akr1c18 Akr1c6 Aldh3a1 Alox15b Ang1 Ang3 Anxa1 Anxa2 Aox3 Appbp1 Aqp3 Arg1 Arg2 Aspn Atp1b3 Atp2b2 Atp6v0e B3gnt1 Bcap29 Bfsp1 Bnc1 Bnip2 Bok Brap C1d C1qr1 Calca Car13 Cav1 Cbr2 Cbr3 Ccl12 Ccl17 Ccl3 Ccl7 Ccl8 Ccng1 Ccr1 Ccr1l1 Ccr2 Cdh17 Cdkn2b Cetn3 Cgref1 Cite…
183	GO:0006793 [5]: phosphorus metabolism	14	14	381	597	11637	-2.92	0.0	0.09	0.03	Dusp14 Fcer1a Gmfg Lrrk2 Mst1r Prkg2 Ptpla Ptpro Rab38 Ripk3 Rps6kb1 Sgk2 Styx Uqcrh
184	GO:0006796 [6]: phosphate metabolism	14	14	381	597	11637	-2.92	0.0	0.09	0.03	Dusp14 Fcer1a Gmfg Lrrk2 Mst1r Prkg2 Ptpla Ptpro Rab38 Ripk3 Rps6kb1 Sgk2 Styx Uqcrh
185	GO:0009891 [6]: positive regulation of biosynthesis	3	3	392	26	12208	-2.93	0.0	2.8	1.24	Clec7a Fcer1a Fcgr3
186	GO:0043065 [7]: positive regulation of apoptosis	6	6	389	90	12144	-2.94	0.0	2.52	1.13	Bok Fcgr3 Pycard Ripk3 Rnf7 Trp63
187	GO:0043068 [6]: positive regulation of programmed cell death	6	6	389	91	12143	-2.98	0.0	2.48	1.13	Bok Fcgr3 Pycard Ripk3 Rnf7 Trp63
188	GO:0007243 [6]: protein kinase cascade	7	7	388	116	12118	-2.99	0.0	2.4	1.13	Avpi1 Brap Cav1 Dok2 Epgn Fcer1a Ripk3
189	GO:0050789 [2]: regulation of biological process	70	70	325	2221	10013	-2.99	0.0	0.5	0.27	Actc1 Ang1 Ang3 Anxa1 Anxa2 Avpi1 Bnc1 Bok C1d Calca Cav1 Ccr2 Cdkn2b Cited1 Clec7a Dkk2 Dnmt3a Eif3s6 Elf4 Elk3 Fcer1a Fcgr3 Fhl2 Fosl1 Foxa1 Fst Gnai3 Gp38 Gtf2b Hif1a Id1 Klf7 Med6 Meox2 Nfe2l2 Nmu Nov Pem Prdm1 Prdm5 Prkrir Procr Prrx2 Prss11 Pycard Rab11a Rai14 Rgs18 Ripk3 Rnf7 Serpinb1a Sfn Snai2 Sox7 Sp3 Tbx2 Tceb1 Tcf1 Tcfec Thbd Tmsb4x Tnfsf11 Tpt1 Trp63 Zfhx1a Zfp131 Zfp207 Zfp52 Zic3 i…
190	GO:0042035 [7]: regulation of cytokine biosynthesis	3	3	392	27	12207	-3.0	0.0	2.72	1.18	Clec7a Fcer1a Fcgr3
191	GO:0050791 [3]: regulation of physiological process	62	62	333	1998	10236	-3.01	0.0	0.43	0.22	Actc1 Ang1 Ang3 Anxa1 Anxa2 Bnc1 Bok C1d Calca Cav1 Ccr2 Cdkn2b Cited1 Clec7a Dnmt3a Eif3s6 Elf4 Elk3 Fcer1a Fcgr3 Fhl2 Fosl1 Foxa1 Gnai3 Gp38 Gtf2b Hif1a Id1 Klf7 Med6 Meox2 Nfe2l2 Nmu Pem Prdm1 Prdm5 Prkrir Procr Prrx2 Pycard Rab11a Rai14 Ripk3 Rnf7 Serpinb1a Snai2 Sox7 Sp3 Tbx2 Tceb1 Tcf1 Tcfec Thbd Tmsb4x Tpt1 Trp63 Zfhx1a Zfp131 Zfp207 Zfp52 Zic3 id3
192	GO:0017148 [7]: negative regulation of protein biosynthesis	2	2	393	11	12223	-3.03	0.0	2.8	1.24	Ang1 Ang3
193	GO:0006911 [8]: phagocytosis, engulfment	2	2	393	11	12223	-3.03	0.0	2.8	1.24	Clec7a Fcgr3
194	GO:0009968 [5]: negative regulation of signal transduction	3	3	392	28	12206	-3.08	0.0	2.64	1.13	Cav1 Dkk2 Prss11
195	GO:0051179 [3]: localization	59	59	336	1814	10420	-3.09	0.0	0.7	0.38	0610009B22Rik 1700093E07Rik Abcg5 Actr6 Aqp3 Atp1b3 Atp2b2 Atp6v0e Bcap29 Cav1 Ccl7 Cdh17 Clca3 Clec7a Clic3 Col17a1 Colec12 Copb1 Crabp1 Crabp2 Crot Dab2 Fabp5 Fcgr3 Fxyd4 Fxyd5 Gc Gp38 Gria2 Gria3 Grip1 Heph Kcne3 Med6 Mrc1 Msr1 Myo5a Ndel1 Neto1 Nup37 Pla2g1br Pln Prei3 Rab11a Rab38 Rhcg Serpinb11 Slc26a8 Slc30a4 Slc6a12 Snx2 Snx6 Stard6 Sytl2 Trappc4 Vps29 Vps35 Vps39 Vti1b
196	GO:0006810 [4]: transport	58	58	337	1795	10439	-3.09	0.0	0.65	0.37	0610009B22Rik 1700093E07Rik Abcg5 Actr6 Aqp3 Atp1b3 Atp2b2 Atp6v0e Bcap29 Cav1 Ccl7 Cdh17 Clca3 Clec7a Clic3 Col17a1 Colec12 Copb1 Crabp1 Crabp2 Crot Dab2 Fabp5 Fcgr3 Fxyd4 Fxyd5 Gc Gp38 Gria2 Gria3 Heph Kcne3 Med6 Mrc1 Msr1 Myo5a Ndel1 Neto1 Nup37 Pla2g1br Pln Prei3 Rab11a Rab38 Rhcg Serpinb11 Slc26a8 Slc30a4 Slc6a12 Snx2 Snx6 Stard6 Sytl2 Trappc4 Vps29 Vps35 Vps39 Vti1b
197	GO:0051234 [4]: establishment of localization	58	58	337	1798	10436	-3.1	0.0	0.64	0.36	0610009B22Rik 1700093E07Rik Abcg5 Actr6 Aqp3 Atp1b3 Atp2b2 Atp6v0e Bcap29 Cav1 Ccl7 Cdh17 Clca3 Clec7a Clic3 Col17a1 Colec12 Copb1 Crabp1 Crabp2 Crot Dab2 Fabp5 Fcgr3 Fxyd4 Fxyd5 Gc Gp38 Gria2 Gria3 Heph Kcne3 Med6 Mrc1 Msr1 Myo5a Ndel1 Neto1 Nup37 Pla2g1br Pln Prei3 Rab11a Rab38 Rhcg Serpinb11 Slc26a8 Slc30a4 Slc6a12 Snx2 Snx6 Stard6 Sytl2 Trappc4 Vps29 Vps35 Vps39 Vti1b
198	GO:0001817 [6]: regulation of cytokine production	3	3	392	29	12205	-3.14	0.0	2.56	1.13	Clec7a Fcer1a Fcgr3
199	GO:0016046 [6]: detection of fungi	1	1	394	1	12233	-3.15	0.0	2.79	1.24	Clec7a
200	GO:0019364 [7]: pyridine nucleotide catabolism	1	1	394	1	12233	-3.15	0.0	2.79	1.24	Ncf2
201	GO:0019915 [6]: lipid storage	1	1	394	1	12233	-3.15	0.0	2.79	1.24	Cav1
202	GO:0030050 [7]: vesicle transport along actin filament	1	1	394	1	12233	-3.15	0.0	2.79	1.24	Myo5a
203	GO:0042365 [7]: water-soluble vitamin catabolism	1	1	394	1	12233	-3.15	0.0	2.79	1.24	Ncf2
204	GO:0042448 [7]: progesterone metabolism	1	1	394	1	12233	-3.15	0.0	2.79	1.24	Akr1c18
205	GO:0045019 [7]: negative regulation of nitric oxide biosynthesis	1	1	394	1	12233	-3.15	0.0	2.79	1.24	Cav1
206	GO:0046208 [9]: spermine catabolism	1	1	394	1	12233	-3.15	0.0	2.79	1.24	Sat1
207	GO:0050829 [7]: defense response to Gram-negative bacteria	1	1	394	1	12233	-3.15	0.0	2.79	1.24	Defb6
208	GO:0001736 [6]: establishment of planar polarity	1	1	394	1	12233	-3.15	0.0	2.79	1.24	Trp63
209	GO:0001879 [7]: detection of yeast	1	1	394	1	12233	-3.15	0.0	2.79	1.24	Clec7a
210	GO:0006042 [8]: glucosamine biosynthesis	1	1	394	1	12233	-3.15	0.0	2.79	1.24	Gnpnat1
211	GO:0006045 [9]: N-acetylglucosamine biosynthesis	1	1	394	1	12233	-3.15	0.0	2.79	1.24	Gnpnat1
212	GO:0006048 [8]: UDP-N-acetylglucosamine biosynthesis	1	1	394	1	12233	-3.15	0.0	2.79	1.24	Gnpnat1
213	GO:0006200 [7]: ATP catabolism	1	1	394	1	12233	-3.15	0.0	2.79	1.24	Entpd1
214	GO:0006742 [8]: NADPH catabolism	1	1	394	1	12233	-3.15	0.0	2.79	1.24	Ncf2
215	GO:0007164 [7]: establishment of tissue polarity	1	1	394	1	12233	-3.15	0.0	2.79	1.24	Trp63
216	GO:0009111 [6]: vitamin catabolism	1	1	394	1	12233	-3.15	0.0	2.79	1.24	Ncf2
217	GO:0009203 [8]: ribonucleoside triphosphate catabolism	1	1	394	1	12233	-3.15	0.0	2.79	1.24	Entpd1
218	GO:0009207 [9]: purine ribonucleoside triphosphate catabolism	1	1	394	1	12233	-3.15	0.0	2.79	1.24	Entpd1
219	GO:0019370 [9]: leukotriene biosynthesis	2	2	393	12	12222	-3.15	0.0	2.67	1.14	Alox15b Fcer1a
220	GO:0000074 [6]: regulation of cell cycle	12	12	383	263	11971	-3.19	0.0	1.87	0.9	Ccng1 Cdkn2b Cgref1 Cxcl1 Elk3 Il1a Pycard Rprm S100a6 Sfn Ube1c Vegfc
221	GO:0043283 [4]: biopolymer metabolism	41	41	354	1284	10950	-3.24	0.0	0.59	0.32	0610009D07Rik Bfsp1 Ctsg Ctsk Ctsl Ctsr Ctss Dnmt3a Fbxo6b Gzmc Gzmd Gzme Gzmf Gzmg Hgfac Klk7 Lsm10 Lsm5 Mmp10 Mmp12 Mmp2 Mmp3 Pappa Pla2g4a Pold4 Polr2g Prdm1 Proc Proz Prss11 Prss18 Psma3 Psmb2 Psmb4 Psmc6 Rod1 Serpinb1a Sfrs15 Sfrs3 Smarca1 Trex2
222	GO:0006936 [3]: muscle contraction	4	4	391	52	12182	-3.25	0.0	2.33	1.1	Actc1 Calca Cnn1 Nmu
223	GO:0006691 [8]: leukotriene metabolism	2	2	393	13	12221	-3.26	0.0	2.55	1.13	Alox15b Fcer1a
224	GO:0051240 [5]: positive regulation of organismal physiological process	4	4	391	53	12181	-3.29	0.0	2.28	1.07	Cav1 Clec7a Fcer1a Fcgr3
225	GO:0007517 [5]: muscle development	7	7	388	129	12105	-3.3	0.0	2.01	0.95	Actc1 Calml4 Cetn3 Myl6 Sri Tagln Tagln3
226	GO:0007399 [5]: neurogenesis	6	6	389	301	11933	-3.32	0.0	0.08	0.03	Cryba4 Crym Dab2 Qk Robo1 Tagln3
227	GO:0030334 [6]: regulation of cell migration	3	3	392	32	12202	-3.32	0.0	2.35	1.11	Ccr2 Gp38 Tmsb4x
228	GO:0042089 [6]: cytokine biosynthesis	3	3	392	32	12202	-3.32	0.0	2.35	1.11	Clec7a Fcer1a Fcgr3
229	GO:0051270 [5]: regulation of cell motility	3	3	392	32	12202	-3.32	0.0	2.35	1.11	Ccr2 Gp38 Tmsb4x
230	GO:0008015 [4]: circulation	3	3	392	32	12202	-3.32	0.0	2.35	1.11	Actc1 Cav1 Gnai3
231	GO:0009613 [5]: response to pest, pathogen or parasite	19	19	376	497	11737	-3.34	0.0	1.33	0.69	Calca Ccl12 Ccl17 Ccl3 Ccl7 Ccl8 Ccr1 Ccr2 Colec12 Cxcl1 Cxcl15 Cxcl5 Defb1 Fcer1a Fcgr3 Il17b Il1a Klra2 Pycard
232	GO:0008610 [6]: lipid biosynthesis	8	8	387	159	12075	-3.35	0.0	1.88	0.91	Akr1c6 Alox15b Degs2 Elovl4 Fcer1a Ptgds2 Sc4mol Stard6
233	GO:0043119 [4]: positive regulation of physiological process	12	12	383	277	11957	-3.35	0.0	1.63	0.8	Bok Cav1 Clec7a Fcer1a Fcgr3 Gp38 Med6 Pycard Ripk3 Rnf7 Tcf1 Trp63
234	GO:0051244 [4]: regulation of cellular physiological process	16	16	379	402	11832	-3.35	0.0	1.44	0.73	Anxa1 Bok Cav1 Ccr2 Clec7a Fcgr3 Gp38 Hif1a Prkrir Pycard Ripk3 Rnf7 Snai2 Tmsb4x Tpt1 Trp63
235	GO:0050764 [7]: regulation of phagocytosis	2	2	393	14	12220	-3.36	0.0	2.43	1.13	Clec7a Fcgr3
236	GO:0050766 [8]: positive regulation of phagocytosis	2	2	393	14	12220	-3.36	0.0	2.43	1.13	Clec7a Fcgr3
237	GO:0016070 [5]: RNA metabolism	8	8	387	360	11874	-3.37	0.0	0.11	0.04	0610009D07Rik Bfsp1 Lsm10 Lsm5 Prdm1 Rod1 Sfrs15 Sfrs3
238	GO:0007049 [5]: cell cycle	20	20	375	538	11696	-3.38	0.0	1.22	0.66	Anxa1 Appbp1 Ccng1 Cdkn2b Cetn3 Cgref1 Cxcl1 Elk3 Il1a Pold4 Pycard Rbm7 Rnf2 Rprm S100a6 Sept4 Sept7 Sfn Ube1c Vegfc
239	GO:0042107 [5]: cytokine metabolism	3	3	392	33	12201	-3.38	0.0	2.29	1.07	Clec7a Fcer1a Fcgr3
240	GO:0051247 [6]: positive regulation of protein metabolism	3	3	392	33	12201	-3.38	0.0	2.29	1.07	Clec7a Fcer1a Fcgr3
241	GO:0051239 [4]: regulation of organismal physiological process	6	6	389	106	12128	-3.38	0.0	1.98	0.93	Actc1 Cav1 Clec7a Fcer1a Fcgr3 Gnai3
242	GO:0008283 [4]: cell proliferation	25	25	370	713	11521	-3.39	0.0	1.0	0.55	Anxa1 Appbp1 Cav1 Ccng1 Cdkn2b Cetn3 Cgref1 Cxcl1 Dppa3 Elk3 Hdgfrp3 Il1a Pold4 Prkrir Pycard Rbm7 Rnf2 Rprm Rps27 S100a6 Sept4 Sept7 Sfn Ube1c Vegfc
243	GO:0009892 [5]: negative regulation of metabolism	7	7	388	135	12099	-3.42	0.0	1.85	0.89	Ang1 Ang3 C1d Cav1 Id1 Tbx2 id3
244	GO:0006915 [6]: apoptosis	14	14	381	348	11886	-3.43	0.0	1.41	0.73	Appbp1 Bcap29 Bnip2 Bok Fcgr3 Hif1a Pdcd5 Pycard Ripk3 Rnf7 Snai2 Tpt1 Trp63 Ube1c
245	GO:0005975 [5]: carbohydrate metabolism	6	6	389	291	11943	-3.43	0.0	0.1	0.04	Fabp5 Ggta1 Gnpnat1 Lyzs Lzp-s Man1a
246	GO:0006950 [4]: response to stress	24	24	371	783	11451	-3.45	0.0	0.46	0.24	Calca Ccl12 Ccl17 Ccl3 Ccl7 Ccl8 Ccr1 Ccr2 Colec12 Cxcl1 Cxcl15 Cxcl5 Defb1 Elk3 Fcer1a Fcgr3 Hif1a Il17b Il1a Klra2 Polr2g Prkrir Pycard Trex2
247	GO:0050727 [6]: regulation of inflammatory response	2	2	393	15	12219	-3.46	0.0	2.33	1.1	Fcer1a Fcgr3
248	GO:0006769 [8]: nicotinamide metabolism	2	2	393	15	12219	-3.46	0.0	2.33	1.1	Cbr2 Ncf2
249	GO:0006605 [7]: protein targeting	3	3	392	192	12042	-3.46	0.0	0.06	0.01	Med6 Neto1 Vps35
250	GO:0012501 [5]: programmed cell death	14	14	381	354	11880	-3.47	0.0	1.33	0.69	Appbp1 Bcap29 Bnip2 Bok Fcgr3 Hif1a Pdcd5 Pycard Ripk3 Rnf7 Snai2 Tpt1 Trp63 Ube1c
251	GO:0042981 [6]: regulation of apoptosis	9	9	386	198	12036	-3.5	0.0	1.6	0.8	Bok Fcgr3 Hif1a Pycard Ripk3 Rnf7 Snai2 Tpt1 Trp63
252	GO:0000067 [6]: DNA replication and chromosome cycle	1	1	394	118	12116	-3.51	0.0	0.02	0.0	Pold4
253	GO:0007242 [5]: intracellular signaling cascade	22	22	373	649	11585	-3.51	0.0	0.82	0.44	1700093E07Rik 4930449I24Rik Avpi1 Brap Cav1 Dok2 Epgn Fcer1a Gem Grip1 Nsmce1 P2ry12 Rab11a Rab38 Rala Rasa3 Rhoe Ripk3 Rsu1 Sdcbp Snx2 Stmn4
254	GO:0051242 [5]: positive regulation of cellular physiological process	8	8	387	170	12064	-3.53	0.0	1.64	0.8	Bok Clec7a Fcgr3 Gp38 Pycard Ripk3 Rnf7 Trp63
255	GO:0009595 [5]: detection of biotic stimulus	1	1	394	2	12232	-3.53	0.0	2.4	1.13	Clec7a
256	GO:0015908 [6]: fatty acid transport	1	1	394	2	12232	-3.53	0.0	2.4	1.13	Crot
257	GO:0019877 [7]: diaminopimelate biosynthesis	1	1	394	2	12232	-3.53	0.0	2.4	1.13	Npl
258	GO:0030193 [5]: regulation of blood coagulation	1	1	394	2	12232	-3.53	0.0	2.4	1.13	Anxa2
259	GO:0030195 [6]: negative regulation of blood coagulation	1	1	394	2	12232	-3.53	0.0	2.4	1.13	Anxa2
260	GO:0042223 [7]: interleukin-3 biosynthesis	1	1	394	2	12232	-3.53	0.0	2.4	1.13	Fcer1a
261	GO:0042253 [7]: granulocyte macrophage colony-stimulating factor biosynthesis	1	1	394	2	12232	-3.53	0.0	2.4	1.13	Fcer1a
262	GO:0042359 [7]: vitamin D metabolism	1	1	394	2	12232	-3.53	0.0	2.4	1.13	Gc
263	GO:0042590 [7]: antigen presentation, exogenous antigen via MHC class I	1	1	394	2	12232	-3.53	0.0	2.4	1.13	Fcgr3
264	GO:0043101 [6]: purine salvage	1	1	394	2	12232	-3.53	0.0	2.4	1.13	Adk
265	GO:0043174 [6]: nucleoside salvage	1	1	394	2	12232	-3.53	0.0	2.4	1.13	Adk
266	GO:0045399 [8]: regulation of interleukin-3 biosynthesis	1	1	394	2	12232	-3.53	0.0	2.4	1.13	Fcer1a
267	GO:0045401 [9]: positive regulation of interleukin-3 biosynthesis	1	1	394	2	12232	-3.53	0.0	2.4	1.13	Fcer1a
268	GO:0045423 [8]: regulation of granulocyte macrophage colony-stimulating factor biosynthesis	1	1	394	2	12232	-3.53	0.0	2.4	1.13	Fcer1a
269	GO:0045425 [9]: positive regulation of granulocyte macrophage colony-stimulating factor biosynthesis	1	1	394	2	12232	-3.53	0.0	2.4	1.13	Fcer1a
270	GO:0045428 [6]: regulation of nitric oxide biosynthesis	1	1	394	2	12232	-3.53	0.0	2.4	1.13	Cav1
271	GO:0045884 [9]: regulation of survival gene product activity	1	1	394	2	12232	-3.53	0.0	2.4	1.13	Snai2
272	GO:0046349 [7]: amino sugar biosynthesis	1	1	394	2	12232	-3.53	0.0	2.4	1.13	Gnpnat1
273	GO:0046451 [6]: diaminopimelate metabolism	1	1	394	2	12232	-3.53	0.0	2.4	1.13	Npl
274	GO:0001757 [5]: somite specification	1	1	394	2	12232	-3.53	0.0	2.4	1.13	Meox2
275	GO:0001802 [6]: type III hypersensitivity	1	1	394	2	12232	-3.53	0.0	2.4	1.13	Fcgr3
276	GO:0001803 [7]: regulation of type III hypersensitivity	1	1	394	2	12232	-3.53	0.0	2.4	1.13	Fcgr3
277	GO:0001805 [8]: positive regulation of type III hypersensitivity	1	1	394	2	12232	-3.53	0.0	2.4	1.13	Fcgr3
278	GO:0001878 [7]: response to yeast	1	1	394	2	12232	-3.53	0.0	2.4	1.13	Clec7a
279	GO:0006047 [7]: UDP-N-acetylglucosamine metabolism	1	1	394	2	12232	-3.53	0.0	2.4	1.13	Gnpnat1
280	GO:0006122 [9]: mitochondrial electron transport, ubiquinol to cytochrome c	1	1	394	2	12232	-3.53	0.0	2.4	1.13	Uqcrh
281	GO:0006166 [7]: purine ribonucleoside salvage	1	1	394	2	12232	-3.53	0.0	2.4	1.13	Adk
282	GO:0006283 [8]: transcription-coupled nucleotide-excision repair	1	1	394	2	12232	-3.53	0.0	2.4	1.13	Polr2g
283	GO:0006553 [8]: lysine metabolism	1	1	394	2	12232	-3.53	0.0	2.4	1.13	Npl
284	GO:0008088 [8]: axon cargo transport	1	1	394	2	12232	-3.53	0.0	2.4	1.13	Ndel1
285	GO:0008090 [9]: retrograde axon cargo transport	1	1	394	2	12232	-3.53	0.0	2.4	1.13	Ndel1
286	GO:0009085 [9]: lysine biosynthesis	1	1	394	2	12232	-3.53	0.0	2.4	1.13	Npl
287	GO:0009089 [7]: lysine biosynthesis via diaminopimelate	1	1	394	2	12232	-3.53	0.0	2.4	1.13	Npl
288	GO:0009109 [7]: coenzyme catabolism	1	1	394	2	12232	-3.53	0.0	2.4	1.13	Ncf2
289	GO:0009137 [8]: purine nucleoside diphosphate catabolism	1	1	394	2	12232	-3.53	0.0	2.4	1.13	Entpd1
290	GO:0009181 [9]: purine ribonucleoside diphosphate catabolism	1	1	394	2	12232	-3.53	0.0	2.4	1.13	Entpd1
291	GO:0001816 [5]: cytokine production	3	3	392	36	12198	-3.53	0.0	2.11	1.04	Clec7a Fcer1a Fcgr3
292	GO:0009063 [7]: amino acid catabolism	3	3	392	36	12198	-3.53	0.0	2.11	1.04	Arg1 Arg2 Ftcd
293	GO:0043067 [5]: regulation of programmed cell death	9	9	386	201	12033	-3.54	0.0	1.55	0.75	Bok Fcgr3 Hif1a Pycard Ripk3 Rnf7 Snai2 Tpt1 Trp63
294	GO:0045807 [7]: positive regulation of endocytosis	2	2	393	16	12218	-3.55	0.0	2.23	1.05	Clec7a Fcgr3
295	GO:0051248 [6]: negative regulation of protein metabolism	2	2	393	16	12218	-3.55	0.0	2.23	1.05	Ang1 Ang3
296	GO:0007031 [6]: peroxisome organization and biogenesis	2	2	393	16	12218	-3.55	0.0	2.23	1.05	Pex3 Prdx5
297	GO:0009719 [4]: response to endogenous stimulus	2	2	393	152	12082	-3.56	0.0	0.04	0.01	Polr2g Trex2
298	GO:0006812 [6]: cation transport	9	9	386	368	11866	-3.57	0.0	0.18	0.09	Atp1b3 Atp2b2 Atp6v0e Gria2 Gria3 Heph Kcne3 Pln Slc30a4
299	GO:0009966 [4]: regulation of signal transduction	5	5	390	87	12147	-3.58	0.0	1.83	0.87	Cav1 Dkk2 Fcer1a Prss11 Rgs18
300	GO:0042742 [6]: defense response to bacteria	4	4	391	61	12173	-3.58	0.0	1.93	0.93	Defb1 Defb6 Lyzs Lzp-s
301	GO:0006811 [5]: ion transport	16	16	379	549	11685	-3.58	0.0	0.36	0.18	Atp1b3 Atp2b2 Atp6v0e Clca3 Clic3 Col17a1 Fxyd4 Fxyd5 Gria2 Gria3 Heph Kcne3 Msr1 Pln Slc26a8 Slc30a4
302	GO:0006357 [8]: regulation of transcription from Pol II promoter	8	8	387	175	12059	-3.59	0.0	1.54	0.75	Fhl2 Id1 Med6 Sox7 Tbx2 Tcf1 Trp63 id3
303	GO:0006091 [5]: generation of precursor metabolites and energy	11	11	384	419	11815	-3.59	0.0	0.23	0.13	Alox15b Aox3 Cyp2c37 Cyp2j6 Cyp2s1 Cyp3a25 Cyp4a14 Glrx1 Nqo2 Sqrdl Uqcrh
304	GO:0019362 [7]: pyridine nucleotide metabolism	2	2	393	17	12217	-3.62	0.0	2.14	1.05	Cbr2 Ncf2
305	GO:0030509 [9]: BMP signaling pathway	2	2	393	17	12217	-3.62	0.0	2.14	1.05	Fst Prss11
306	GO:0006937 [4]: regulation of muscle contraction	2	2	393	17	12217	-3.62	0.0	2.14	1.05	Calca Nmu
307	GO:0007423 [7]: sensory organ development	2	2	393	17	12217	-3.62	0.0	2.14	1.05	Cryba4 Crym
308	GO:0009166 [6]: nucleotide catabolism	2	2	393	17	12217	-3.62	0.0	2.14	1.05	Entpd1 Ncf2
309	GO:0006396 [6]: RNA processing	7	7	388	304	11930	-3.62	0.0	0.15	0.07	0610009D07Rik Bfsp1 Lsm10 Lsm5 Rod1 Sfrs15 Sfrs3
310	GO:0006974 [5]: response to DNA damage stimulus	2	2	393	147	12087	-3.65	0.0	0.05	0.01	Polr2g Trex2
311	GO:0006118 [6]: electron transport	11	11	384	281	11953	-3.66	0.0	1.18	0.63	Alox15b Aox3 Cyp2c37 Cyp2j6 Cyp2s1 Cyp3a25 Cyp4a14 Glrx1 Nqo2 Sqrdl Uqcrh
312	GO:0008104 [4]: protein localization	16	16	379	493	11741	-3.68	0.0	0.64	0.36	1700093E07Rik Bcap29 Copb1 Grip1 Med6 Neto1 Nup37 Rab11a Rab38 Snx2 Snx6 Sytl2 Vps29 Vps35 Vps39 Vti1b
313	GO:0015031 [5]: protein transport	15	15	380	471	11763	-3.7	0.0	0.58	0.32	1700093E07Rik Bcap29 Copb1 Med6 Neto1 Nup37 Rab11a Rab38 Snx2 Snx6 Sytl2 Vps29 Vps35 Vps39 Vti1b
314	GO:0045184 [5]: establishment of protein localization	15	15	380	475	11759	-3.7	0.0	0.56	0.3	1700093E07Rik Bcap29 Copb1 Med6 Neto1 Nup37 Rab11a Rab38 Snx2 Snx6 Sytl2 Vps29 Vps35 Vps39 Vti1b
315	GO:0006366 [8]: transcription from Pol II promoter	9	9	386	219	12015	-3.71	0.0	1.25	0.66	Fhl2 Id1 Med6 Polr2g Sox7 Tbx2 Tcf1 Trp63 id3
316	GO:0046907 [5]: intracellular transport	14	14	381	460	11774	-3.72	0.0	0.47	0.25	0610009B22Rik Bcap29 Med6 Myo5a Ndel1 Neto1 Rab38 Snx2 Snx6 Sytl2 Trappc4 Vps29 Vps35 Vti1b
317	GO:0043085 [4]: positive regulation of enzyme activity	4	4	391	67	12167	-3.75	0.0	1.7	0.82	Avpi1 Fcer1a Pycard Rnf7
318	GO:0009893 [5]: positive regulation of metabolism	6	6	389	125	12109	-3.75	0.0	1.48	0.75	Clec7a Fcer1a Fcgr3 Med6 Tcf1 Trp63
319	GO:0007276 [5]: gametogenesis	6	6	389	125	12109	-3.75	0.0	1.48	0.75	9630042H07Rik Dnmt3a Fst Qk Rps6kb1 Styx
320	GO:0007269 [4]: neurotransmitter secretion	2	2	393	19	12215	-3.76	0.0	1.97	0.93	Fcer1a Fcgr3
321	GO:0009064 [7]: glutamine family amino acid metabolism	2	2	393	19	12215	-3.76	0.0	1.97	0.93	Arg1 Arg2
322	GO:0009617 [6]: response to bacteria	4	4	391	68	12166	-3.77	0.0	1.67	0.8	Defb1 Defb6 Lyzs Lzp-s
323	GO:0019229 [5]: regulation of vasoconstriction	1	1	394	3	12231	-3.78	0.0	2.13	1.05	Cav1
324	GO:0019720 [7]: Mo-molybdopterin cofactor metabolism	1	1	394	3	12231	-3.78	0.0	2.13	1.05	Mocs2
325	GO:0030433 [10]: ER-associated protein catabolism	1	1	394	3	12231	-3.78	0.0	2.13	1.05	Fbxo6b
326	GO:0040016 [5]: embryonic cleavage	1	1	394	3	12231	-3.78	0.0	2.13	1.05	Dppa3
327	GO:0042310 [6]: vasoconstriction	1	1	394	3	12231	-3.78	0.0	2.13	1.05	Cav1
328	GO:0043094 [5]: metabolic compound salvage	1	1	394	3	12231	-3.78	0.0	2.13	1.05	Adk
329	GO:0043161 [11]: proteasomal ubiquitin-dependent protein catabolism	1	1	394	3	12231	-3.78	0.0	2.13	1.05	Fbxo6b
330	GO:0046652 [5]: thymocyte differentiation	1	1	394	3	12231	-3.78	0.0	2.13	1.05	Sp3
331	GO:0050880 [5]: regulation of blood vessel size	1	1	394	3	12231	-3.78	0.0	2.13	1.05	Cav1
332	GO:0000103 [7]: sulfate assimilation	1	1	394	3	12231	-3.78	0.0	2.13	1.05	Sult2b1
333	GO:0001738 [5]: morphogenesis of a polarized epithelium	1	1	394	3	12231	-3.78	0.0	2.13	1.05	Trp63
334	GO:0001788 [7]: antibody-dependent cellular cytotoxicity	1	1	394	3	12231	-3.78	0.0	2.13	1.05	Fcgr3
335	GO:0001892 [6]: embryonic placenta development	1	1	394	3	12231	-3.78	0.0	2.13	1.05	Cited1
336	GO:0006465 [6]: signal peptide processing	1	1	394	3	12231	-3.78	0.0	2.13	1.05	Spcs1
337	GO:0006548 [9]: histidine catabolism	1	1	394	3	12231	-3.78	0.0	2.13	1.05	Ftcd
338	GO:0006598 [8]: polyamine catabolism	1	1	394	3	12231	-3.78	0.0	2.13	1.05	Sat1
339	GO:0006777 [8]: Mo-molybdopterin cofactor biosynthesis	1	1	394	3	12231	-3.78	0.0	2.13	1.05	Mocs2
340	GO:0006791 [6]: sulfur utilization	1	1	394	3	12231	-3.78	0.0	2.13	1.05	Sult2b1
341	GO:0006878 [8]: copper ion homeostasis	1	1	394	3	12231	-3.78	0.0	2.13	1.05	Prnd
342	GO:0008631 [10]: induction of apoptosis by oxidative stress	1	1	394	3	12231	-3.78	0.0	2.13	1.05	Rnf7
343	GO:0009077 [8]: histidine family amino acid catabolism	1	1	394	3	12231	-3.78	0.0	2.13	1.05	Ftcd
344	GO:0009135 [8]: purine nucleoside diphosphate metabolism	1	1	394	3	12231	-3.78	0.0	2.13	1.05	Entpd1
345	GO:0009146 [8]: purine nucleoside triphosphate catabolism	1	1	394	3	12231	-3.78	0.0	2.13	1.05	Entpd1
346	GO:0009179 [9]: purine ribonucleoside diphosphate metabolism	1	1	394	3	12231	-3.78	0.0	2.13	1.05	Entpd1
347	GO:0009191 [8]: ribonucleoside diphosphate catabolism	1	1	394	3	12231	-3.78	0.0	2.13	1.05	Entpd1
348	GO:0009395 [8]: phospholipid catabolism	1	1	394	3	12231	-3.78	0.0	2.13	1.05	Pla2g4a
349	GO:0006766 [5]: vitamin metabolism	3	3	392	42	12192	-3.78	0.0	1.8	0.86	Cbr2 Gc Ncf2
350	GO:0050790 [3]: regulation of enzyme activity	5	5	390	97	12137	-3.78	0.0	1.54	0.75	Avpi1 Fcer1a Pycard Rnf7 Sfn
351	GO:0006886 [6]: intracellular protein transport	9	9	386	335	11899	-3.79	0.0	0.28	0.15	Bcap29 Med6 Neto1 Rab38 Snx2 Snx6 Sytl2 Vps35 Vti1b
352	GO:0000278 [6]: mitotic cell cycle	6	6	389	130	12104	-3.81	0.0	1.37	0.71	Ccng1 Cetn3 Rnf2 Rprm Sfn Ube1c
353	GO:0008202 [6]: steroid metabolism	5	5	390	100	12134	-3.83	0.0	1.46	0.74	Akr1c18 Akr1c6 Sc4mol Stard6 Sult2b1
354	GO:0016485 [8]: protein processing	2	2	393	20	12214	-3.83	0.0	1.9	0.93	Spcs1 Vps35
355	GO:0000187 [6]: activation of MAPK	2	2	393	20	12214	-3.83	0.0	1.9	0.93	Avpi1 Fcer1a
356	GO:0006733 [7]: oxidoreduction coenzyme metabolism	2	2	393	20	12214	-3.83	0.0	1.9	0.93	Cbr2 Ncf2
357	GO:0045859 [4]: regulation of protein kinase activity	3	3	392	44	12190	-3.85	0.0	1.71	0.82	Avpi1 Fcer1a Sfn
358	GO:0009308 [5]: amine metabolism	8	8	387	201	12033	-3.85	0.0	1.11	0.59	Arg1 Arg2 Ftcd Gnpnat1 Moxd1 Npl Prdm1 Sat1
359	GO:0009790 [3]: embryonic development	7	7	388	167	12067	-3.86	0.0	1.19	0.64	Dab2 Dppa3 Gjb6 Meox2 Rnf2 Thbd Vegfc
360	GO:0007267 [4]: cell-cell signaling	8	8	387	202	12032	-3.86	0.0	1.09	0.59	Fcer1a Fcgr3 Gjb4 Gjb5 Gjb6 Gria2 Gria3 Grip1
361	GO:0008360 [5]: regulation of cell shape	2	2	393	21	12213	-3.88	0.0	1.83	0.87	Sprr1b Sprr2a
362	GO:0006066 [5]: alcohol metabolism	3	3	392	164	12070	-3.88	0.0	0.11	0.04	Fabp5 Moxd1 Sc4mol
363	GO:0016071 [6]: mRNA metabolism	6	6	389	246	11988	-3.89	0.0	0.22	0.12	0610009D07Rik Lsm10 Lsm5 Rod1 Sfrs15 Sfrs3
364	GO:0046903 [3]: secretion	3	3	392	45	12189	-3.89	0.0	1.66	0.8	Anxa1 Fcer1a Fcgr3
365	GO:0015672 [7]: monovalent inorganic cation transport	5	5	390	219	12015	-3.89	0.0	0.18	0.09	Atp1b3 Atp6v0e Gria2 Gria3 Kcne3
366	GO:0030001 [7]: metal ion transport	8	8	387	290	11944	-3.91	0.0	0.33	0.16	Atp1b3 Atp2b2 Gria2 Gria3 Heph Kcne3 Pln Slc30a4
367	GO:0006519 [5]: amino acid and derivative metabolism	7	7	388	174	12060	-3.92	0.0	1.08	0.59	Arg1 Arg2 Ftcd Moxd1 Npl Prdm1 Sat1
368	GO:0006919 [6]: caspase activation	2	2	393	22	12212	-3.94	0.0	1.76	0.86	Pycard Rnf7
369	GO:0007050 [7]: cell cycle arrest	2	2	393	22	12212	-3.94	0.0	1.76	0.86	Cgref1 Rprm
370	GO:0015698 [7]: inorganic anion transport	5	5	390	107	12127	-3.94	0.0	1.3	0.69	Clca3 Clic3 Col17a1 Msr1 Slc26a8
371	GO:0006397 [7]: mRNA processing	6	6	389	236	11998	-3.96	0.0	0.26	0.14	0610009D07Rik Lsm10 Lsm5 Rod1 Sfrs15 Sfrs3
372	GO:0030335 [7]: positive regulation of cell migration	1	1	394	4	12230	-3.97	0.0	1.92	0.93	Gp38
373	GO:0042278 [7]: purine nucleoside metabolism	1	1	394	4	12230	-3.97	0.0	1.92	0.93	Adk
374	GO:0042640 [6]: anagen	1	1	394	4	12230	-3.97	0.0	1.92	0.93	Myo5a
375	GO:0046128 [8]: purine ribonucleoside metabolism	1	1	394	4	12230	-3.97	0.0	1.92	0.93	Adk
376	GO:0051272 [6]: positive regulation of cell motility	1	1	394	4	12230	-3.97	0.0	1.92	0.93	Gp38
377	GO:0001890 [5]: placenta development	1	1	394	4	12230	-3.97	0.0	1.92	0.93	Cited1
378	GO:0006515 [9]: misfolded or incompletely synthesized protein catabolism	1	1	394	4	12230	-3.97	0.0	1.92	0.93	Fbxo6b
379	GO:0006547 [8]: histidine metabolism	1	1	394	4	12230	-3.97	0.0	1.92	0.93	Ftcd
380	GO:0007034 [6]: vacuolar transport	1	1	394	4	12230	-3.97	0.0	1.92	0.93	Vps29
381	GO:0009075 [7]: histidine family amino acid metabolism	1	1	394	4	12230	-3.97	0.0	1.92	0.93	Ftcd
382	GO:0009119 [7]: ribonucleoside metabolism	1	1	394	4	12230	-3.97	0.0	1.92	0.93	Adk
383	GO:0009134 [7]: nucleoside diphosphate catabolism	1	1	394	4	12230	-3.97	0.0	1.92	0.93	Entpd1
384	GO:0009143 [7]: nucleoside triphosphate catabolism	1	1	394	4	12230	-3.97	0.0	1.92	0.93	Entpd1
385	GO:0009154 [8]: purine ribonucleotide catabolism	1	1	394	4	12230	-3.97	0.0	1.92	0.93	Entpd1
386	GO:0009185 [8]: ribonucleoside diphosphate metabolism	1	1	394	4	12230	-3.97	0.0	1.92	0.93	Entpd1
387	GO:0006916 [8]: anti-apoptosis	3	3	392	48	12186	-3.97	0.0	1.54	0.75	Rnf7 Snai2 Tpt1
388	GO:0043280 [5]: positive regulation of caspase activity	2	2	393	23	12211	-3.99	0.0	1.7	0.82	Pycard Rnf7
389	GO:0043281 [4]: regulation of caspase activity	2	2	393	23	12211	-3.99	0.0	1.7	0.82	Pycard Rnf7
390	GO:0051050 [6]: positive regulation of transport	2	2	393	23	12211	-3.99	0.0	1.7	0.82	Clec7a Fcgr3
391	GO:0006281 [6]: DNA repair	2	2	393	126	12108	-4.02	0.0	0.09	0.03	Polr2g Trex2
392	GO:0006461 [7]: protein complex assembly	1	1	394	95	12139	-4.02	0.0	0.05	0.01	Sfrs3
393	GO:0019953 [4]: sexual reproduction	6	6	389	150	12084	-4.03	0.0	1.02	0.55	9630042H07Rik Dnmt3a Fst Qk Rps6kb1 Styx
394	GO:0000003 [3]: reproduction	6	6	389	150	12084	-4.03	0.0	1.02	0.55	9630042H07Rik Dnmt3a Fst Qk Rps6kb1 Styx
395	GO:0006959 [5]: humoral immune response	3	3	392	153	12081	-4.03	0.0	0.14	0.06	Ccr2 Colec12 Klra2
396	GO:0030324 [5]: lung development	2	2	393	24	12210	-4.04	0.0	1.64	0.8	Fgf18 Gp38
397	GO:0006805 [5]: xenobiotic metabolism	2	2	393	24	12210	-4.04	0.0	1.64	0.8	Akr1c12 Moxd1
398	GO:0009410 [7]: response to xenobiotic stimulus	2	2	393	24	12210	-4.04	0.0	1.64	0.8	Akr1c12 Moxd1
399	GO:0001501 [5]: skeletal development	4	4	391	82	12152	-4.05	0.0	1.26	0.66	0610009B22Rik Fgf18 Tnfsf11 Trp63
400	GO:0016049 [4]: cell growth	3	3	392	51	12183	-4.05	0.0	1.43	0.73	Emp3 Nov Prss11
401	GO:0050778 [6]: positive regulation of immune response	3	3	392	51	12183	-4.05	0.0	1.43	0.73	Clec7a Fcer1a Fcgr3
402	GO:0006694 [7]: steroid biosynthesis	3	3	392	51	12183	-4.05	0.0	1.43	0.73	Akr1c6 Sc4mol Stard6
403	GO:0043037 [7]: translation	3	3	392	151	12083	-4.06	0.0	0.15	0.07	Eif3s6 Prdm1 Prkrir
404	GO:0005996 [6]: monosaccharide metabolism	1	1	394	93	12141	-4.07	0.0	0.05	0.01	Fabp5
405	GO:0006260 [6]: DNA replication	1	1	394	93	12141	-4.07	0.0	0.05	0.01	Pold4
406	GO:0030100 [6]: regulation of endocytosis	2	2	393	25	12209	-4.09	0.0	1.58	0.78	Clec7a Fcgr3
407	GO:0030323 [4]: respiratory tube development	2	2	393	25	12209	-4.09	0.0	1.58	0.78	Fgf18 Gp38
408	GO:0009792 [4]: embryonic development (sensu Metazoa)	4	4	391	85	12149	-4.1	0.0	1.19	0.64	Dab2 Dppa3 Meox2 Rnf2
409	GO:0008380 [7]: RNA splicing	5	5	390	192	12042	-4.11	0.0	0.3	0.16	0610009D07Rik Lsm10 Lsm5 Sfrs15 Sfrs3
410	GO:0019318 [7]: hexose metabolism	1	1	394	91	12143	-4.11	0.0	0.05	0.01	Fabp5
411	GO:0009948 [5]: anterior/posterior axis specification	1	1	394	5	12229	-4.12	0.0	1.75	0.86	Rnf2
412	GO:0015991 [8]: ATP hydrolysis coupled proton transport	1	1	394	5	12229	-4.12	0.0	1.75	0.86	Atp6v0e
413	GO:0019217 [6]: regulation of fatty acid metabolism	1	1	394	5	12229	-4.12	0.0	1.75	0.86	Cav1
414	GO:0030048 [8]: actin filament-based movement	1	1	394	5	12229	-4.12	0.0	1.75	0.86	Myo5a
415	GO:0030199 [5]: collagen fibril organization	1	1	394	5	12229	-4.12	0.0	1.75	0.86	Anxa2
416	GO:0030851 [5]: granulocyte differentiation	1	1	394	5	12229	-4.12	0.0	1.75	0.86	Sp3
417	GO:0045104 [8]: intermediate filament cytoskeleton organization and biogenesis	1	1	394	5	12229	-4.12	0.0	1.75	0.86	Krt1-16
418	GO:0045453 [5]: bone resorption	1	1	394	5	12229	-4.12	0.0	1.75	0.86	Tnfsf11
419	GO:0045576 [6]: mast cell activation	1	1	394	5	12229	-4.12	0.0	1.75	0.86	Fcgr3
420	GO:0046457 [9]: prostanoid biosynthesis	1	1	394	5	12229	-4.12	0.0	1.75	0.86	Ptgds2
421	GO:0046488 [10]: phosphatidylinositol metabolism	1	1	394	5	12229	-4.12	0.0	1.75	0.86	Pip5k1b
422	GO:0051187 [6]: cofactor catabolism	1	1	394	5	12229	-4.12	0.0	1.75	0.86	Ncf2
423	GO:0001516 [10]: prostaglandin biosynthesis	1	1	394	5	12229	-4.12	0.0	1.75	0.86	Ptgds2
424	GO:0006518 [5]: peptide metabolism	1	1	394	5	12229	-4.12	0.0	1.75	0.86	Spcs1
425	GO:0007569 [4]: cell aging	1	1	394	5	12229	-4.12	0.0	1.75	0.86	Tbx2
426	GO:0008215 [8]: spermine metabolism	1	1	394	5	12229	-4.12	0.0	1.75	0.86	Sat1
427	GO:0009261 [7]: ribonucleotide catabolism	1	1	394	5	12229	-4.12	0.0	1.75	0.86	Entpd1
428	GO:0008361 [5]: regulation of cell size	3	3	392	54	12180	-4.12	0.0	1.33	0.69	Emp3 Nov Prss11
429	GO:0051186 [5]: cofactor metabolism	5	5	390	124	12110	-4.13	0.0	0.97	0.53	Acate2 Cbr2 Entpd1 Mocs2 Ncf2
430	GO:0000375 [8]: RNA splicing, via transesterification reactions	5	5	390	188	12046	-4.13	0.0	0.32	0.16	0610009D07Rik Lsm10 Lsm5 Sfrs15 Sfrs3
431	GO:0000377 [9]: RNA splicing, via transesterification reactions with bulged adenosine as nucleophile	5	5	390	188	12046	-4.13	0.0	0.32	0.16	0610009D07Rik Lsm10 Lsm5 Sfrs15 Sfrs3
432	GO:0000398 [8]: nuclear mRNA splicing, via spliceosome	5	5	390	188	12046	-4.13	0.0	0.32	0.16	0610009D07Rik Lsm10 Lsm5 Sfrs15 Sfrs3
433	GO:0016567 [9]: protein ubiquitination	2	2	393	119	12115	-4.13	0.0	0.11	0.04	Brap Rnf7
434	GO:0042592 [3]: homeostasis	2	2	393	119	12115	-4.13	0.0	0.11	0.04	Mt4 Prnd
435	GO:0006820 [6]: anion transport	5	5	390	129	12105	-4.16	0.0	0.89	0.49	Clca3 Clic3 Col17a1 Msr1 Slc26a8
436	GO:0007389 [3]: pattern specification	5	5	390	129	12105	-4.16	0.0	0.89	0.49	Fst Meox2 Rnf2 Trp63 Zic3
437	GO:0006457 [7]: protein folding	5	5	390	183	12051	-4.16	0.0	0.35	0.18	Ckap1 Dnajb4 Dnajc12 Fkbp7 Ppic
438	GO:0045944 [9]: positive regulation of transcription from Pol II promoter	3	3	392	56	12178	-4.17	0.0	1.27	0.66	Med6 Tcf1 Trp63
439	GO:0051243 [5]: negative regulation of cellular physiological process	5	5	390	131	12103	-4.17	0.0	0.86	0.47	Cav1 Prkrir Rnf7 Snai2 Tpt1
440	GO:0006767 [6]: water-soluble vitamin metabolism	2	2	393	27	12207	-4.17	0.0	1.47	0.75	Cbr2 Ncf2
441	GO:0006958 [7]: complement activation, classical pathway	2	2	393	27	12207	-4.17	0.0	1.47	0.75	Colec12 Klra2
442	GO:0007422 [6]: peripheral nervous system development	2	2	393	27	12207	-4.17	0.0	1.47	0.75	Cryba4 Crym
443	GO:0006511 [10]: ubiquitin-dependent protein catabolism	4	4	391	91	12143	-4.18	0.0	1.06	0.57	Fbxo6b Psma3 Psmb2 Psmb4
444	GO:0006520 [6]: amino acid metabolism	5	5	390	135	12099	-4.19	0.0	0.81	0.44	Arg1 Arg2 Ftcd Npl Prdm1
445	GO:0007167 [6]: enzyme linked receptor protein signaling pathway	5	5	390	173	12061	-4.2	0.0	0.42	0.21	Angpt2 Dok2 Fst Prss11 Ptpro
446	GO:0019941 [9]: modification-dependent protein catabolism	4	4	391	93	12141	-4.2	0.0	1.02	0.55	Fbxo6b Psma3 Psmb2 Psmb4
447	GO:0007268 [6]: synaptic transmission	5	5	390	137	12097	-4.2	0.0	0.78	0.43	Fcer1a Fcgr3 Gria2 Gria3 Grip1
448	GO:0006470 [8]: protein amino acid dephosphorylation	4	4	391	94	12140	-4.21	0.0	1.0	0.55	Dusp14 Ptpla Ptpro Styx
449	GO:0016055 [6]: Wnt receptor signaling pathway	1	1	394	86	12148	-4.22	0.0	0.06	0.02	Dkk2
450	GO:0000279 [6]: M phase	3	3	392	136	12098	-4.22	0.0	0.21	0.11	Ccng1 Cetn3 Rbm7
451	GO:0016311 [7]: dephosphorylation	4	4	391	96	12138	-4.23	0.0	0.96	0.53	Dusp14 Ptpla Ptpro Styx
452	GO:0040007 [3]: growth	4	4	391	97	12137	-4.23	0.0	0.94	0.51	Emp3 Inhba Nov Prss11
453	GO:0045045 [5]: secretory pathway	4	4	391	97	12137	-4.23	0.0	0.94	0.51	0610009B22Rik Trappc4 Vps29 Vps35
454	GO:0019226 [5]: transmission of nerve impulse	5	5	390	152	12082	-4.23	0.0	0.6	0.33	Fcer1a Fcgr3 Gria2 Gria3 Grip1
455	GO:0050793 [3]: regulation of development	4	4	391	154	12080	-4.24	0.0	0.31	0.16	Fst Nov Prss11 Tnfsf11
456	GO:0007017 [7]: microtubule-based process	3	3	392	135	12099	-4.24	0.0	0.21	0.11	Ckap1 Mtap6 Ndel1
457	GO:0015988 [7]: energy coupled proton transport, against electrochemical gradient	1	1	394	6	12228	-4.24	0.0	1.61	0.8	Atp6v0e
458	GO:0030178 [6]: negative regulation of Wnt receptor signaling pathway	1	1	394	6	12228	-4.24	0.0	1.61	0.8	Dkk2
459	GO:0042176 [6]: regulation of protein catabolism	1	1	394	6	12228	-4.24	0.0	1.61	0.8	Serpinb1a
460	GO:0042692 [4]: muscle cell differentiation	1	1	394	6	12228	-4.24	0.0	1.61	0.8	Qk
461	GO:0045445 [4]: myoblast differentiation	1	1	394	6	12228	-4.24	0.0	1.61	0.8	Lgals1
462	GO:0046466 [7]: membrane lipid catabolism	1	1	394	6	12228	-4.24	0.0	1.61	0.8	Pla2g4a
463	GO:0000079 [5]: regulation of cyclin dependent protein kinase activity	1	1	394	6	12228	-4.24	0.0	1.61	0.8	Sfn
464	GO:0006195 [7]: purine nucleotide catabolism	1	1	394	6	12228	-4.24	0.0	1.61	0.8	Entpd1
465	GO:0006349 [4]: imprinting	1	1	394	6	12228	-4.24	0.0	1.61	0.8	Dnmt3a
466	GO:0006402 [7]: mRNA catabolism	1	1	394	6	12228	-4.24	0.0	1.61	0.8	Lsm5
467	GO:0006641 [7]: triacylglycerol metabolism	1	1	394	6	12228	-4.24	0.0	1.61	0.8	Cav1
468	GO:0006825 [9]: copper ion transport	1	1	394	6	12228	-4.24	0.0	1.61	0.8	Heph
469	GO:0007379 [4]: segment specification	1	1	394	6	12228	-4.24	0.0	1.61	0.8	Meox2
470	GO:0007631 [3]: feeding behavior	1	1	394	6	12228	-4.24	0.0	1.61	0.8	Calca
471	GO:0000122 [9]: negative regulation of transcription from Pol II promoter	3	3	392	61	12173	-4.26	0.0	1.13	0.61	Id1 Tbx2 id3
472	GO:0016568 [8]: chromatin modification	1	1	394	83	12151	-4.27	0.0	0.07	0.02	Smarca1
473	GO:0045860 [5]: positive regulation of protein kinase activity	2	2	393	30	12204	-4.28	0.0	1.33	0.69	Avpi1 Fcer1a
474	GO:0009117 [6]: nucleotide metabolism	4	4	391	144	12090	-4.28	0.0	0.38	0.19	Cbr2 Entpd1 Itpa Ncf2
475	GO:0006486 [8]: protein amino acid glycosylation	3	3	392	63	12171	-4.29	0.0	1.08	0.58	B3gnt1 Man1a St8sia4
476	GO:0000910 [5]: cytokinesis	4	4	391	106	12128	-4.29	0.0	0.79	0.44	Ccng1 Cetn3 Sept4 Sept7
477	GO:0006732 [6]: coenzyme metabolism	4	4	391	105	12129	-4.3	0.0	0.81	0.44	Acate2 Cbr2 Mocs2 Ncf2
478	GO:0043066 [7]: negative regulation of apoptosis	3	3	392	64	12170	-4.3	0.0	1.05	0.57	Rnf7 Snai2 Tpt1
479	GO:0000280 [7]: nuclear division	3	3	392	127	12107	-4.31	0.0	0.25	0.14	Ccng1 Cetn3 Rbm7
480	GO:0015674 [7]: di-, tri-valent inorganic cation transport	4	4	391	111	12123	-4.32	0.0	0.72	0.4	Atp2b2 Heph Pln Slc30a4
481	GO:0043069 [6]: negative regulation of programmed cell death	3	3	392	65	12169	-4.32	0.0	1.03	0.56	Rnf7 Snai2 Tpt1
482	GO:0042127 [5]: regulation of cell proliferation	3	3	392	126	12108	-4.32	0.0	0.26	0.14	Anxa1 Cav1 Prkrir
483	GO:0016481 [7]: negative regulation of transcription	4	4	391	113	12121	-4.33	0.0	0.69	0.38	C1d Id1 Tbx2 id3
484	GO:0048468 [3]: cell development	2	2	393	32	12202	-4.33	0.0	1.25	0.66	Dab2 Qk
485	GO:0007015 [9]: actin filament organization	2	2	393	32	12202	-4.33	0.0	1.25	0.66	Nck1 Rhoe
486	GO:0045934 [6]: negative regulation of nucleobase, nucleoside, nucleotide and nucleic acid metabolism	4	4	391	118	12116	-4.33	0.0	0.63	0.35	C1d Id1 Tbx2 id3
487	GO:0016042 [5]: lipid catabolism	3	3	392	66	12168	-4.33	0.0	1.0	0.55	Pla2g2e Pla2g2f Pla2g4a
488	GO:0007218 [7]: neuropeptide signaling pathway	3	3	392	66	12168	-4.33	0.0	1.0	0.55	Calca Emr1 Nmu
489	GO:0006813 [8]: potassium ion transport	4	4	391	120	12114	-4.33	0.0	0.6	0.33	Atp1b3 Gria2 Gria3 Kcne3
490	GO:0009620 [6]: response to fungi	1	1	394	7	12227	-4.34	0.0	1.49	0.75	Clec7a
491	GO:0019216 [5]: regulation of lipid metabolism	1	1	394	7	12227	-4.34	0.0	1.49	0.75	Cav1
492	GO:0030510 [6]: regulation of BMP signaling pathway	1	1	394	7	12227	-4.34	0.0	1.49	0.75	Prss11
493	GO:0030514 [7]: negative regulation of BMP signaling pathway	1	1	394	7	12227	-4.34	0.0	1.49	0.75	Prss11
494	GO:0042303 [4]: molting cycle	1	1	394	7	12227	-4.34	0.0	1.49	0.75	Myo5a
495	GO:0042633 [5]: hair cycle	1	1	394	7	12227	-4.34	0.0	1.49	0.75	Myo5a
496	GO:0045670 [7]: regulation of osteoclast differentiation	1	1	394	7	12227	-4.34	0.0	1.49	0.75	Tnfsf11
497	GO:0001794 [6]: type IIa hypersensitivity	1	1	394	7	12227	-4.34	0.0	1.49	0.75	Fcgr3
498	GO:0001796 [7]: regulation of type IIa hypersensitivity	1	1	394	7	12227	-4.34	0.0	1.49	0.75	Fcgr3
499	GO:0001798 [8]: positive regulation of type IIa hypersensitivity	1	1	394	7	12227	-4.34	0.0	1.49	0.75	Fcgr3
500	GO:0006041 [7]: glucosamine metabolism	1	1	394	7	12227	-4.34	0.0	1.49	0.75	Gnpnat1
501	GO:0006044 [8]: N-acetylglucosamine metabolism	1	1	394	7	12227	-4.34	0.0	1.49	0.75	Gnpnat1
502	GO:0006857 [6]: oligopeptide transport	1	1	394	7	12227	-4.34	0.0	1.49	0.75	Cdh17
503	GO:0007215 [6]: glutamate signaling pathway	1	1	394	7	12227	-4.34	0.0	1.49	0.75	Gria3
504	GO:0007257 [7]: activation of JUNK	1	1	394	7	12227	-4.34	0.0	1.49	0.75	Fcer1a
505	GO:0007588 [4]: excretion	1	1	394	7	12227	-4.34	0.0	1.49	0.75	Dab2
506	GO:0009101 [7]: glycoprotein biosynthesis	3	3	392	68	12166	-4.35	0.0	0.96	0.52	B3gnt1 Man1a St8sia4
507	GO:0006814 [8]: sodium ion transport	1	1	394	79	12155	-4.36	0.0	0.08	0.03	Atp1b3
508	GO:0045893 [8]: positive regulation of transcription, DNA-dependent	3	3	392	71	12163	-4.38	0.0	0.89	0.49	Med6 Tcf1 Trp63
509	GO:0007409 [6]: axonogenesis	1	1	394	77	12157	-4.4	0.0	0.09	0.03	Robo1
510	GO:0009100 [7]: glycoprotein metabolism	3	3	392	73	12161	-4.4	0.0	0.85	0.47	B3gnt1 Man1a St8sia4
511	GO:0000041 [8]: transition metal ion transport	2	2	393	35	12199	-4.41	0.0	1.13	0.61	Heph Slc30a4
512	GO:0045892 [8]: negative regulation of transcription, DNA-dependent	3	3	392	76	12158	-4.42	0.0	0.8	0.44	Id1 Tbx2 id3
513	GO:0050776 [5]: regulation of immune response	3	3	392	76	12158	-4.42	0.0	0.8	0.44	Clec7a Fcer1a Fcgr3
514	GO:0009798 [4]: axis specification	1	1	394	8	12226	-4.43	0.0	1.39	0.73	Rnf2
515	GO:0015833 [5]: peptide transport	1	1	394	8	12226	-4.43	0.0	1.39	0.73	Cdh17
516	GO:0016339 [6]: calcium-dependent cell-cell adhesion	1	1	394	8	12226	-4.43	0.0	1.39	0.73	Cdh17
517	GO:0019438 [6]: aromatic compound biosynthesis	1	1	394	8	12226	-4.43	0.0	1.39	0.73	Mocs2
518	GO:0042559 [7]: pteridine and derivative biosynthesis	1	1	394	8	12226	-4.43	0.0	1.39	0.73	Mocs2
519	GO:0045103 [7]: intermediate filament-based process	1	1	394	8	12226	-4.43	0.0	1.39	0.73	Krt1-16
520	GO:0045655 [6]: regulation of monocyte differentiation	1	1	394	8	12226	-4.43	0.0	1.39	0.73	Tnfsf11
521	GO:0046209 [5]: nitric oxide metabolism	1	1	394	8	12226	-4.43	0.0	1.39	0.73	Cav1
522	GO:0050848 [5]: regulation of calcium-mediated signaling	1	1	394	8	12226	-4.43	0.0	1.39	0.73	Fcer1a
523	GO:0050850 [6]: positive regulation of calcium-mediated signaling	1	1	394	8	12226	-4.43	0.0	1.39	0.73	Fcer1a
524	GO:0000188 [8]: inactivation of MAPK	1	1	394	8	12226	-4.43	0.0	1.39	0.73	Cav1
525	GO:0001666 [5]: response to hypoxia	1	1	394	8	12226	-4.43	0.0	1.39	0.73	Hif1a
526	GO:0006809 [5]: nitric oxide biosynthesis	1	1	394	8	12226	-4.43	0.0	1.39	0.73	Cav1
527	GO:0006892 [6]: post-Golgi transport	1	1	394	8	12226	-4.43	0.0	1.39	0.73	Vps29
528	GO:0007346 [7]: regulation of mitotic cell cycle	1	1	394	8	12226	-4.43	0.0	1.39	0.73	Rprm
529	GO:0009067 [8]: aspartate family amino acid biosynthesis	1	1	394	8	12226	-4.43	0.0	1.39	0.73	Npl
530	GO:0009132 [7]: nucleoside diphosphate metabolism	1	1	394	8	12226	-4.43	0.0	1.39	0.73	Entpd1
531	GO:0046649 [6]: lymphocyte activation	2	2	393	96	12138	-4.44	0.0	0.2	0.11	Il11ra1 Sp3
532	GO:0001775 [4]: cell activation	3	3	392	105	12129	-4.45	0.0	0.41	0.21	Fcgr3 Il11ra1 Sp3
533	GO:0008632 [7]: apoptotic program	2	2	393	37	12197	-4.45	0.0	1.06	0.57	Pycard Rnf7
534	GO:0045321 [5]: immune cell activation	3	3	392	104	12130	-4.45	0.0	0.42	0.22	Fcgr3 Il11ra1 Sp3
535	GO:0007169 [7]: transmembrane receptor protein tyrosine kinase signaling pathway	2	2	393	93	12141	-4.47	0.0	0.22	0.12	Angpt2 Dok2
536	GO:0048232 [6]: male gamete generation	3	3	392	97	12137	-4.47	0.0	0.49	0.27	Dnmt3a Qk Styx
537	GO:0007283 [7]: spermatogenesis	3	3	392	97	12137	-4.47	0.0	0.49	0.27	Dnmt3a Qk Styx
538	GO:0045935 [6]: positive regulation of nucleobase, nucleoside, nucleotide and nucleic acid metabolism	3	3	392	93	12141	-4.47	0.0	0.54	0.29	Med6 Tcf1 Trp63
539	GO:0030029 [7]: actin filament-based process	3	3	392	91	12143	-4.47	0.0	0.57	0.3	Myo5a Nck1 Rhoe
540	GO:0045941 [7]: positive regulation of transcription	3	3	392	92	12142	-4.48	0.0	0.55	0.3	Med6 Tcf1 Trp63
541	GO:0009952 [4]: anterior/posterior pattern formation	2	2	393	38	12196	-4.48	0.0	1.03	0.56	Meox2 Rnf2
542	GO:0051188 [6]: cofactor biosynthesis	1	1	394	72	12162	-4.49	0.0	0.1	0.04	Mocs2
543	GO:0006445 [7]: regulation of translation	2	2	393	39	12195	-4.49	0.0	1.0	0.55	Eif3s6 Prkrir
544	GO:0006576 [6]: biogenic amine metabolism	2	2	393	39	12195	-4.49	0.0	1.0	0.55	Moxd1 Sat1
545	GO:0009894 [5]: regulation of catabolism	1	1	394	9	12225	-4.5	0.0	1.3	0.69	Serpinb1a
546	GO:0019233 [6]: perception of pain	1	1	394	9	12225	-4.5	0.0	1.3	0.69	Ccr2
547	GO:0030111 [5]: regulation of Wnt receptor signaling pathway	1	1	394	9	12225	-4.5	0.0	1.3	0.69	Dkk2
548	GO:0030512 [6]: negative regulation of transforming growth factor beta receptor signaling pathway	1	1	394	9	12225	-4.5	0.0	1.3	0.69	Prss11
549	GO:0042327 [7]: positive regulation of phosphorylation	1	1	394	9	12225	-4.5	0.0	1.3	0.69	Fcer1a
550	GO:0042558 [6]: pteridine and derivative metabolism	1	1	394	9	12225	-4.5	0.0	1.3	0.69	Mocs2
551	GO:0043026 [7]: regulation of caspase activation	1	1	394	9	12225	-4.5	0.0	1.3	0.69	Pycard
552	GO:0045937 [6]: positive regulation of phosphate metabolism	1	1	394	9	12225	-4.5	0.0	1.3	0.69	Fcer1a
553	GO:0050731 [7]: positive regulation of peptidyl-tyrosine phosphorylation	1	1	394	9	12225	-4.5	0.0	1.3	0.69	Fcer1a
554	GO:0000086 [7]: G2/M transition of mitotic cell cycle	1	1	394	9	12225	-4.5	0.0	1.3	0.69	Sfn
555	GO:0006401 [6]: RNA catabolism	1	1	394	9	12225	-4.5	0.0	1.3	0.69	Lsm5
556	GO:0006637 [7]: acyl-CoA metabolism	1	1	394	9	12225	-4.5	0.0	1.3	0.69	Acate2
557	GO:0006739 [9]: NADPH metabolism	1	1	394	9	12225	-4.5	0.0	1.3	0.69	Ncf2
558	GO:0006829 [9]: zinc ion transport	1	1	394	9	12225	-4.5	0.0	1.3	0.69	Slc30a4
559	GO:0007033 [6]: vacuole organization and biogenesis	1	1	394	9	12225	-4.5	0.0	1.3	0.69	Vps29
560	GO:0008637 [8]: apoptotic mitochondrial changes	1	1	394	9	12225	-4.5	0.0	1.3	0.69	Rnf7
561	GO:0006006 [8]: glucose metabolism	1	1	394	71	12163	-4.5	0.0	0.11	0.04	Fabp5
562	GO:0007417 [6]: central nervous system development	1	1	394	71	12163	-4.5	0.0	0.11	0.04	Tagln3
563	GO:0007610 [2]: behavior	2	2	393	90	12144	-4.5	0.0	0.24	0.13	Calca Qk
564	GO:0000087 [7]: M phase of mitotic cell cycle	2	2	393	89	12145	-4.51	0.0	0.25	0.14	Ccng1 Cetn3
565	GO:0006399 [6]: tRNA metabolism	1	1	394	70	12164	-4.52	0.0	0.11	0.04	Prdm1
566	GO:0009795 [4]: embryonic morphogenesis	2	2	393	88	12146	-4.52	0.0	0.25	0.14	Gjb6 Vegfc
567	GO:0007067 [8]: mitosis	2	2	393	88	12146	-4.52	0.0	0.25	0.14	Ccng1 Cetn3
568	GO:0030036 [8]: actin cytoskeleton organization and biogenesis	2	2	393	86	12148	-4.54	0.0	0.27	0.14	Nck1 Rhoe
569	GO:0006956 [6]: complement activation	2	2	393	42	12192	-4.54	0.0	0.91	0.5	Colec12 Klra2
570	GO:0001558 [4]: regulation of cell growth	2	2	393	43	12191	-4.55	0.0	0.88	0.48	Nov Prss11
571	GO:0006817 [8]: phosphate transport	2	2	393	43	12191	-4.55	0.0	0.88	0.48	Col17a1 Msr1
572	GO:0007605 [7]: perception of sound	2	2	393	43	12191	-4.55	0.0	0.88	0.48	Atp2b2 Gjb6
573	GO:0019725 [4]: cell homeostasis	2	2	393	83	12151	-4.56	0.0	0.29	0.15	Mt4 Prnd
574	GO:0001505 [7]: regulation of neurotransmitter levels	2	2	393	44	12190	-4.57	0.0	0.86	0.47	Fcer1a Fcgr3
575	GO:0010003 [8]: gastrulation (sensu Mammalia)	1	1	394	10	12224	-4.57	0.0	1.22	0.66	Rnf2
576	GO:0030032 [7]: lamellipodium biogenesis	1	1	394	10	12224	-4.57	0.0	1.22	0.66	Nck1
577	GO:0042060 [6]: wound healing	1	1	394	10	12224	-4.57	0.0	1.22	0.66	Elk3
578	GO:0042402 [7]: biogenic amine catabolism	1	1	394	10	12224	-4.57	0.0	1.22	0.66	Sat1
579	GO:0042775 [8]: ATP synthesis coupled electron transport (sensu Eukaryota)	1	1	394	10	12224	-4.57	0.0	1.22	0.66	Uqcrh
580	GO:0044242 [6]: cellular lipid catabolism	1	1	394	10	12224	-4.57	0.0	1.22	0.66	Pla2g4a
581	GO:0048276 [7]: gastrulation (sensu Vertebrata)	1	1	394	10	12224	-4.57	0.0	1.22	0.66	Rnf2
582	GO:0000904 [4]: cellular morphogenesis during differentiation	1	1	394	10	12224	-4.57	0.0	1.22	0.66	Dab2
583	GO:0001702 [6]: gastrulation (sensu Deuterostomia)	1	1	394	10	12224	-4.57	0.0	1.22	0.66	Rnf2
584	GO:0001906 [5]: cell killing	1	1	394	10	12224	-4.57	0.0	1.22	0.66	Fcgr3
585	GO:0001909 [6]: immune cell mediated cytotoxicity	1	1	394	10	12224	-4.57	0.0	1.22	0.66	Fcgr3
586	GO:0006638 [6]: neutral lipid metabolism	1	1	394	10	12224	-4.57	0.0	1.22	0.66	Cav1
587	GO:0006639 [6]: acylglycerol metabolism	1	1	394	10	12224	-4.57	0.0	1.22	0.66	Cav1
588	GO:0009066 [7]: aspartate family amino acid metabolism	1	1	394	10	12224	-4.57	0.0	1.22	0.66	Npl
589	GO:0009225 [6]: nucleotide-sugar metabolism	1	1	394	10	12224	-4.57	0.0	1.22	0.66	Gnpnat1
590	GO:0009582 [6]: detection of abiotic stimulus	2	2	393	81	12153	-4.58	0.0	0.3	0.16	Atp2b2 Gjb6
591	GO:0019932 [6]: second-messenger-mediated signaling	2	2	393	81	12153	-4.58	0.0	0.3	0.16	Fcer1a P2ry12
592	GO:0001503 [5]: ossification	2	2	393	45	12189	-4.58	0.0	0.83	0.45	Fgf18 Tnfsf11
593	GO:0002009 [4]: morphogenesis of an epithelium	2	2	393	45	12189	-4.58	0.0	0.83	0.45	Trp63 Vegfc
594	GO:0030098 [4]: lymphocyte differentiation	2	2	393	46	12188	-4.59	0.0	0.81	0.44	Il11ra1 Sp3
595	GO:0006790 [5]: sulfur metabolism	2	2	393	47	12187	-4.6	0.0	0.78	0.43	Mocs2 Sult2b1
596	GO:0045786 [7]: negative regulation of cell cycle	2	2	393	48	12186	-4.6	0.0	0.76	0.42	Cdkn2b Pycard
597	GO:0050954 [6]: sensory perception of mechanical stimulus	2	2	393	48	12186	-4.6	0.0	0.76	0.42	Atp2b2 Gjb6
598	GO:0050982 [7]: detection of mechanical stimulus	2	2	393	48	12186	-4.6	0.0	0.76	0.42	Atp2b2 Gjb6
599	GO:0008285 [6]: negative regulation of cell proliferation	2	2	393	48	12186	-4.6	0.0	0.76	0.42	Cav1 Prkrir
600	GO:0006643 [6]: membrane lipid metabolism	2	2	393	78	12156	-4.6	0.0	0.33	0.16	Pip5k1b Pla2g4a
601	GO:0007018 [7]: microtubule-based movement	1	1	394	65	12169	-4.61	0.0	0.13	0.06	Ndel1
602	GO:0006725 [5]: aromatic compound metabolism	2	2	393	76	12158	-4.62	0.0	0.35	0.18	Mocs2 Moxd1
603	GO:0006816 [8]: calcium ion transport	2	2	393	76	12158	-4.62	0.0	0.35	0.18	Atp2b2 Pln
604	GO:0051049 [5]: regulation of transport	2	2	393	49	12185	-4.62	0.0	0.74	0.41	Clec7a Fcgr3
605	GO:0018955 [7]: phenanthrene metabolism	1	1	394	11	12223	-4.62	0.0	1.15	0.62	Moxd1
606	GO:0018958 [6]: phenol metabolism	1	1	394	11	12223	-4.62	0.0	1.15	0.62	Moxd1
607	GO:0042219 [6]: amino acid derivative catabolism	1	1	394	11	12223	-4.62	0.0	1.15	0.62	Sat1
608	GO:0042773 [7]: ATP synthesis coupled electron transport	1	1	394	11	12223	-4.62	0.0	1.15	0.62	Uqcrh
609	GO:0045765 [7]: regulation of angiogenesis	1	1	394	11	12223	-4.62	0.0	1.15	0.62	Id1
610	GO:0046486 [6]: glycerolipid metabolism	1	1	394	11	12223	-4.62	0.0	1.15	0.62	Cav1
611	GO:0001756 [4]: somitogenesis	1	1	394	11	12223	-4.62	0.0	1.15	0.62	Meox2
612	GO:0006376 [9]: mRNA splice site selection	1	1	394	11	12223	-4.62	0.0	1.15	0.62	Sfrs3
613	GO:0006584 [7]: catecholamine metabolism	1	1	394	11	12223	-4.62	0.0	1.15	0.62	Moxd1
614	GO:0006662 [5]: glycerol ether metabolism	1	1	394	11	12223	-4.62	0.0	1.15	0.62	Cav1
615	GO:0008272 [8]: sulfate transport	1	1	394	11	12223	-4.62	0.0	1.15	0.62	Slc26a8
616	GO:0008366 [6]: nerve ensheathment	1	1	394	11	12223	-4.62	0.0	1.15	0.62	Qk
617	GO:0006575 [6]: amino acid derivative metabolism	2	2	393	51	12183	-4.63	0.0	0.7	0.38	Moxd1 Sat1
618	GO:0006875 [7]: metal ion homeostasis	2	2	393	51	12183	-4.63	0.0	0.7	0.38	Mt4 Prnd
619	GO:0007179 [8]: transforming growth factor beta receptor signaling pathway	2	2	393	51	12183	-4.63	0.0	0.7	0.38	Fst Prss11
620	GO:0046849 [4]: bone remodeling	2	2	393	50	12184	-4.63	0.0	0.72	0.4	Fgf18 Tnfsf11
621	GO:0006869 [5]: lipid transport	2	2	393	50	12184	-4.63	0.0	0.72	0.4	Crot Stard6
622	GO:0016064 [6]: humoral defense mechanism (sensu Vertebrata)	2	2	393	52	12182	-4.63	0.0	0.68	0.38	Colec12 Klra2
623	GO:0006821 [8]: chloride transport	2	2	393	52	12182	-4.63	0.0	0.68	0.38	Clca3 Clic3
624	GO:0050801 [4]: ion homeostasis	2	2	393	70	12164	-4.64	0.0	0.41	0.21	Mt4 Prnd
625	GO:0006873 [5]: cell ion homeostasis	2	2	393	70	12164	-4.64	0.0	0.41	0.21	Mt4 Prnd
626	GO:0006163 [7]: purine nucleotide metabolism	1	1	394	63	12171	-4.64	0.0	0.14	0.06	Entpd1
627	GO:0009108 [7]: coenzyme biosynthesis	1	1	394	63	12171	-4.64	0.0	0.14	0.06	Mocs2
628	GO:0006644 [7]: phospholipid metabolism	2	2	393	53	12181	-4.65	0.0	0.66	0.37	Pip5k1b Pla2g4a
629	GO:0043009 [5]: embryonic development (sensu Vertebrata)	2	2	393	54	12180	-4.65	0.0	0.64	0.36	Dab2 Meox2
630	GO:0040008 [4]: regulation of growth	2	2	393	67	12167	-4.66	0.0	0.45	0.23	Nov Prss11
631	GO:0045595 [4]: regulation of cell differentiation	2	2	393	67	12167	-4.66	0.0	0.45	0.23	Fst Tnfsf11
632	GO:0006818 [5]: hydrogen transport	2	2	393	59	12175	-4.66	0.0	0.56	0.3	Atp6v0e Clca3
633	GO:0030003 [6]: cation homeostasis	2	2	393	66	12168	-4.66	0.0	0.46	0.24	Mt4 Prnd
634	GO:0030705 [6]: cytoskeleton-dependent intracellular transport	2	2	393	66	12168	-4.66	0.0	0.46	0.24	Myo5a Ndel1
635	GO:0035295 [3]: tube development	2	2	393	60	12174	-4.66	0.0	0.54	0.29	Fgf18 Gp38
636	GO:0007178 [7]: transmembrane receptor protein serine/threonine kinase signaling pathway	2	2	393	60	12174	-4.66	0.0	0.54	0.29	Fst Prss11
637	GO:0007507 [5]: heart development	2	2	393	62	12172	-4.66	0.0	0.51	0.27	Id1 id3
638	GO:0019722 [7]: calcium-mediated signaling	1	1	394	12	12222	-4.67	0.0	1.08	0.59	Fcer1a
639	GO:0042178 [6]: xenobiotic catabolism	1	1	394	12	12222	-4.67	0.0	1.08	0.59	Moxd1
640	GO:0042537 [6]: benzene and derivative metabolism	1	1	394	12	12222	-4.67	0.0	1.08	0.59	Moxd1
641	GO:0042551 [5]: nerve maturation	1	1	394	12	12222	-4.67	0.0	1.08	0.59	Qk
642	GO:0006446 [8]: regulation of translational initiation	1	1	394	12	12222	-4.67	0.0	1.08	0.59	Eif3s6
643	GO:0006471 [8]: protein amino acid ADP-ribosylation	1	1	394	12	12222	-4.67	0.0	1.08	0.59	Tiparp
644	GO:0006801 [6]: superoxide metabolism	1	1	394	12	12222	-4.67	0.0	1.08	0.59	Ncf2
645	GO:0008277 [5]: regulation of G-protein coupled receptor protein signaling pathway	1	1	394	12	12222	-4.67	0.0	1.08	0.59	Rgs18
646	GO:0018193 [8]: peptidyl-amino acid modification	1	1	394	60	12174	-4.7	0.0	0.15	0.07	Fcer1a
647	GO:0009259 [7]: ribonucleotide metabolism	1	1	394	59	12175	-4.7	0.0	0.16	0.08	Entpd1
648	GO:0017015 [5]: regulation of transforming growth factor beta receptor signaling pathway	1	1	394	13	12221	-4.72	0.0	1.02	0.56	Prss11
649	GO:0045637 [5]: regulation of myeloid blood cell differentiation	1	1	394	13	12221	-4.72	0.0	1.02	0.56	Tnfsf11
650	GO:0006040 [6]: amino sugar metabolism	1	1	394	13	12221	-4.72	0.0	1.02	0.56	Gnpnat1
651	GO:0007281 [6]: germ cell development	1	1	394	13	12221	-4.72	0.0	1.02	0.56	Rps6kb1
652	GO:0007492 [6]: endoderm development	1	1	394	13	12221	-4.72	0.0	1.02	0.56	Angpt2
653	GO:0007568 [3]: aging	1	1	394	13	12221	-4.72	0.0	1.02	0.56	Tbx2
654	GO:0016051 [6]: carbohydrate biosynthesis	1	1	394	56	12178	-4.75	0.0	0.18	0.09	Gnpnat1
655	GO:0030384 [9]: phosphoinositide metabolism	1	1	394	14	12220	-4.75	0.0	0.97	0.53	Pip5k1b
656	GO:0006595 [7]: polyamine metabolism	1	1	394	14	12220	-4.75	0.0	0.97	0.53	Sat1
657	GO:0006775 [6]: fat-soluble vitamin metabolism	1	1	394	14	12220	-4.75	0.0	0.97	0.53	Gc
658	GO:0019882 [5]: antigen presentation	1	1	394	55	12179	-4.77	0.0	0.18	0.09	Fcgr3
659	GO:0042475 [6]: odontogenesis (sensu Vertebrata)	1	1	394	15	12219	-4.78	0.0	0.92	0.5	Fst
660	GO:0042476 [5]: odontogenesis	1	1	394	15	12219	-4.78	0.0	0.92	0.5	Fst
661	GO:0046545 [5]: development of primary female sexual characteristics	1	1	394	15	12219	-4.78	0.0	0.92	0.5	Fst
662	GO:0046660 [4]: female sex differentiation	1	1	394	15	12219	-4.78	0.0	0.92	0.5	Fst
663	GO:0000160 [5]: two-component signal transduction system (phosphorelay)	1	1	394	15	12219	-4.78	0.0	0.92	0.5	Rab11a
664	GO:0006487 [9]: N-linked glycosylation	1	1	394	15	12219	-4.78	0.0	0.92	0.5	Man1a
665	GO:0007565 [5]: pregnancy	1	1	394	15	12219	-4.78	0.0	0.92	0.5	Thbd
666	GO:0008585 [6]: female gonad development	1	1	394	15	12219	-4.78	0.0	0.92	0.5	Fst
667	GO:0009150 [8]: purine ribonucleotide metabolism	1	1	394	54	12180	-4.78	0.0	0.19	0.1	Entpd1
668	GO:0030183 [5]: B-cell differentiation	1	1	394	16	12218	-4.82	0.0	0.87	0.48	Sp3
669	GO:0006289 [7]: nucleotide-excision repair	1	1	394	16	12218	-4.82	0.0	0.87	0.48	Polr2g
670	GO:0008207 [6]: C21-steroid hormone metabolism	1	1	394	16	12218	-4.82	0.0	0.87	0.48	Akr1c18
671	GO:0008629 [9]: induction of apoptosis by intracellular signals	1	1	394	16	12218	-4.82	0.0	0.87	0.48	Rnf7
672	GO:0009451 [6]: RNA modification	1	1	394	51	12183	-4.82	0.0	0.21	0.12	Prdm1
673	GO:0035282 [3]: segmentation	1	1	394	17	12217	-4.84	0.0	0.83	0.45	Meox2
674	GO:0000245 [8]: spliceosome assembly	1	1	394	17	12217	-4.84	0.0	0.83	0.45	Sfrs3
675	GO:0016125 [6]: sterol metabolism	1	1	394	48	12186	-4.85	0.0	0.24	0.13	Sc4mol
676	GO:0009141 [7]: nucleoside triphosphate metabolism	1	1	394	48	12186	-4.85	0.0	0.24	0.13	Entpd1
677	GO:0009309 [6]: amine biosynthesis	1	1	394	48	12186	-4.85	0.0	0.24	0.13	Npl
678	GO:0009880 [4]: embryonic pattern specification	1	1	394	18	12216	-4.86	0.0	0.79	0.44	Meox2
679	GO:0015749 [6]: monosaccharide transport	1	1	394	18	12216	-4.86	0.0	0.79	0.44	Fabp5
680	GO:0015758 [8]: glucose transport	1	1	394	18	12216	-4.86	0.0	0.79	0.44	Fabp5
681	GO:0016331 [5]: morphogenesis of embryonic epithelium	1	1	394	18	12216	-4.86	0.0	0.79	0.44	Vegfc
682	GO:0006826 [9]: iron ion transport	1	1	394	18	12216	-4.86	0.0	0.79	0.44	Heph
683	GO:0008645 [7]: hexose transport	1	1	394	18	12216	-4.86	0.0	0.79	0.44	Fabp5
684	GO:0009116 [6]: nucleoside metabolism	1	1	394	18	12216	-4.86	0.0	0.79	0.44	Adk
685	GO:0015992 [6]: proton transport	1	1	394	47	12187	-4.86	0.0	0.24	0.14	Atp6v0e
686	GO:0030005 [7]: di-, tri-valent inorganic cation homeostasis	1	1	394	47	12187	-4.86	0.0	0.24	0.14	Prnd
687	GO:0042110 [7]: T-cell activation	1	1	394	47	12187	-4.86	0.0	0.24	0.14	Sp3
688	GO:0007126 [8]: meiosis	1	1	394	46	12188	-4.87	0.0	0.25	0.14	Rbm7
689	GO:0009967 [5]: positive regulation of signal transduction	1	1	394	19	12215	-4.88	0.0	0.75	0.42	Fcer1a
690	GO:0019221 [6]: cytokine and chemokine mediated signaling pathway	1	1	394	19	12215	-4.88	0.0	0.75	0.42	Il1a
691	GO:0007185 [7]: transmembrane receptor protein tyrosine phosphatase signaling pathway	1	1	394	19	12215	-4.88	0.0	0.75	0.42	Ptpro
692	GO:0007498 [3]: mesoderm development	1	1	394	19	12215	-4.88	0.0	0.75	0.42	Trp63
693	GO:0007411 [6]: axon guidance	1	1	394	45	12189	-4.89	0.0	0.26	0.14	Robo1
694	GO:0042113 [7]: B-cell activation	1	1	394	44	12190	-4.89	0.0	0.27	0.15	Sp3
695	GO:0009144 [8]: purine nucleoside triphosphate metabolism	1	1	394	44	12190	-4.89	0.0	0.27	0.15	Entpd1
696	GO:0042471 [5]: ear morphogenesis	1	1	394	20	12214	-4.9	0.0	0.72	0.4	Gjb6
697	GO:0051241 [5]: negative regulation of organismal physiological process	1	1	394	20	12214	-4.9	0.0	0.72	0.4	Cav1
698	GO:0006352 [8]: transcription initiation	1	1	394	20	12214	-4.9	0.0	0.72	0.4	Gtf2b
699	GO:0001701 [6]: embryonic development (sensu Mammalia)	1	1	394	43	12191	-4.9	0.0	0.28	0.15	Dab2
700	GO:0006400 [7]: tRNA modification	1	1	394	43	12191	-4.9	0.0	0.28	0.15	Prdm1
701	GO:0009314 [6]: response to radiation	1	1	394	43	12191	-4.9	0.0	0.28	0.15	Snai2
702	GO:0019884 [6]: antigen presentation, exogenous antigen	1	1	394	21	12213	-4.91	0.0	0.69	0.38	Fcgr3
703	GO:0030217 [5]: T-cell differentiation	1	1	394	21	12213	-4.91	0.0	0.69	0.38	Sp3
704	GO:0045596 [5]: negative regulation of cell differentiation	1	1	394	21	12213	-4.91	0.0	0.69	0.38	Fst
705	GO:0048469 [4]: cell maturation	1	1	394	21	12213	-4.91	0.0	0.69	0.38	Qk
706	GO:0006650 [8]: glycerophospholipid metabolism	1	1	394	21	12213	-4.91	0.0	0.69	0.38	Pip5k1b
707	GO:0007515 [5]: lymph gland development	1	1	394	21	12213	-4.91	0.0	0.69	0.38	Tnfsf11
708	GO:0019935 [7]: cyclic-nucleotide-mediated signaling	1	1	394	42	12192	-4.92	0.0	0.29	0.16	P2ry12
709	GO:0042445 [5]: hormone metabolism	1	1	394	42	12192	-4.92	0.0	0.29	0.16	Akr1c18
710	GO:0009199 [8]: ribonucleoside triphosphate metabolism	1	1	394	42	12192	-4.92	0.0	0.29	0.16	Entpd1
711	GO:0009205 [9]: purine ribonucleoside triphosphate metabolism	1	1	394	42	12192	-4.92	0.0	0.29	0.16	Entpd1
712	GO:0018108 [9]: peptidyl-tyrosine phosphorylation	1	1	394	40	12194	-4.92	0.0	0.32	0.16	Fcer1a
713	GO:0018212 [9]: peptidyl-tyrosine modification	1	1	394	40	12194	-4.92	0.0	0.32	0.16	Fcer1a
714	GO:0043038 [7]: amino acid activation	1	1	394	40	12194	-4.92	0.0	0.32	0.16	Prdm1
715	GO:0043039 [8]: tRNA aminoacylation	1	1	394	40	12194	-4.92	0.0	0.32	0.16	Prdm1
716	GO:0006418 [8]: tRNA aminoacylation for protein translation	1	1	394	40	12194	-4.92	0.0	0.32	0.16	Prdm1
717	GO:0016126 [7]: sterol biosynthesis	1	1	394	22	12212	-4.92	0.0	0.66	0.37	Sc4mol
718	GO:0045137 [4]: development of primary sexual characteristics	1	1	394	22	12212	-4.92	0.0	0.66	0.37	Fst
719	GO:0050730 [6]: regulation of peptidyl-tyrosine phosphorylation	1	1	394	22	12212	-4.92	0.0	0.66	0.37	Fcer1a
720	GO:0007369 [5]: gastrulation	1	1	394	22	12212	-4.92	0.0	0.66	0.37	Rnf2
721	GO:0008406 [5]: gonad development	1	1	394	22	12212	-4.92	0.0	0.66	0.37	Fst
722	GO:0040029 [3]: regulation of gene expression, epigenetic	1	1	394	41	12193	-4.92	0.0	0.3	0.16	Dnmt3a
723	GO:0006800 [5]: oxygen and reactive oxygen species metabolism	1	1	394	41	12193	-4.92	0.0	0.3	0.16	Ncf2
724	GO:0019439 [6]: aromatic compound catabolism	1	1	394	23	12211	-4.93	0.0	0.63	0.35	Moxd1
725	GO:0006836 [5]: neurotransmitter transport	1	1	394	39	12195	-4.94	0.0	0.33	0.16	Slc6a12
726	GO:0019933 [8]: cAMP-mediated signaling	1	1	394	38	12196	-4.94	0.0	0.34	0.17	P2ry12
727	GO:0000082 [7]: G1/S transition of mitotic cell cycle	1	1	394	24	12210	-4.94	0.0	0.6	0.33	Sfn
728	GO:0006305 [7]: DNA alkylation	1	1	394	24	12210	-4.94	0.0	0.6	0.33	Dnmt3a
729	GO:0006306 [4]: DNA methylation	1	1	394	24	12210	-4.94	0.0	0.6	0.33	Dnmt3a
730	GO:0001932 [8]: regulation of protein amino acid phosphorylation	1	1	394	25	12209	-4.94	0.0	0.58	0.31	Fcer1a
731	GO:0030198 [4]: extracellular matrix organization and biogenesis	1	1	394	37	12197	-4.95	0.0	0.35	0.18	Anxa2
732	GO:0043062 [3]: extracellular structure organization and biogenesis	1	1	394	37	12197	-4.95	0.0	0.35	0.18	Anxa2
733	GO:0050876 [4]: reproductive physiological process	1	1	394	37	12197	-4.95	0.0	0.35	0.18	Thbd
734	GO:0006119 [6]: oxidative phosphorylation	1	1	394	37	12197	-4.95	0.0	0.35	0.18	Uqcrh
735	GO:0007187 [7]: G-protein signaling, coupled to cyclic nucleotide second messenger	1	1	394	37	12197	-4.95	0.0	0.35	0.18	P2ry12
736	GO:0007626 [3]: locomotory behavior	1	1	394	37	12197	-4.95	0.0	0.35	0.18	Qk
737	GO:0046916 [8]: transition metal ion homeostasis	1	1	394	27	12207	-4.96	0.0	0.53	0.28	Prnd
738	GO:0007548 [3]: sex differentiation	1	1	394	35	12199	-4.96	0.0	0.38	0.19	Fst
739	GO:0016044 [5]: membrane organization and biogenesis	1	1	394	26	12208	-4.96	0.0	0.55	0.3	Sgca
740	GO:0007249 [7]: I-kappaB kinase/NF-kappaB cascade	1	1	394	26	12208	-4.96	0.0	0.55	0.3	Ripk3
741	GO:0046034 [6]: ATP metabolism	1	1	394	34	12200	-4.96	0.0	0.4	0.21	Entpd1
742	GO:0051093 [4]: negative regulation of development	1	1	394	34	12200	-4.96	0.0	0.4	0.21	Fst
743	GO:0006413 [8]: translational initiation	1	1	394	34	12200	-4.96	0.0	0.4	0.21	Eif3s6
744	GO:0008643 [5]: carbohydrate transport	1	1	394	34	12200	-4.96	0.0	0.4	0.21	Fabp5
745	GO:0030030 [5]: cell projection organization and biogenesis	1	1	394	29	12205	-4.96	0.0	0.49	0.26	Nck1
746	GO:0035239 [4]: tube morphogenesis	1	1	394	33	12201	-4.96	0.0	0.41	0.21	Gp38
747	GO:0048066 [3]: pigmentation	1	1	394	33	12201	-4.96	0.0	0.41	0.21	Myo5a
748	GO:0007188 [8]: G-protein signaling, coupled to cAMP nucleotide second messenger	1	1	394	33	12201	-4.96	0.0	0.41	0.21	P2ry12
749	GO:0008652 [7]: amino acid biosynthesis	1	1	394	32	12202	-4.96	0.0	0.43	0.22	Npl
750	GO:0016066 [5]: cellular defense response (sensu Vertebrata)	1	1	394	28	12206	-4.97	0.0	0.51	0.27	Ccr2
751	GO:0019220 [6]: regulation of phosphate metabolism	1	1	394	28	12206	-4.97	0.0	0.51	0.27	Fcer1a
752	GO:0030031 [6]: cell projection biogenesis	1	1	394	28	12206	-4.97	0.0	0.51	0.27	Nck1
753	GO:0042325 [7]: regulation of phosphorylation	1	1	394	28	12206	-4.97	0.0	0.51	0.27	Fcer1a
754	GO:0051174 [5]: regulation of phosphorus metabolism	1	1	394	28	12206	-4.97	0.0	0.51	0.27	Fcer1a
755	GO:0006304 [6]: DNA modification	1	1	394	28	12206	-4.97	0.0	0.51	0.27	Dnmt3a
756	GO:0006364 [7]: rRNA processing	1	1	394	28	12206	-4.97	0.0	0.51	0.27	Bfsp1
757	GO:0016072 [6]: rRNA metabolism	1	1	394	30	12204	-4.97	0.0	0.47	0.25	Bfsp1
758	GO:0006730 [5]: one-carbon compound metabolism	1	1	394	30	12204	-4.97	0.0	0.47	0.25	Car13
759	GO:0007254 [8]: JNK cascade	1	1	394	30	12204	-4.97	0.0	0.47	0.25	Fcer1a
