# Supplementary material for: A genomic analysis of mouse models of breast cancer reveals molecular features of mouse models and relationships to human breast cancer
Source: Breast Cancer Res. 2014 Jun 5;16(3):R59. doi: 10.1186/bcr3672 (PMC4078930; doi:10.1186/bcr3672)
Supplement: Additional file 2 — Fold change values organized by mouse tumor model type comparing the mouse model to all other types of mouse models. [file bcr3672-S2.zip › Additional_file_2/DMBA_SAM/AdditionalFile40_DMBA_SAM/UpregulatedGenesgather_kegg_121029.txt]

#	Annotation	Total Genes With Ann	Your Genes (With Ann)	Your Genes (No Ann)	Genome (With Ann)	Genome (No Ann)	ln(Bayes factor)	neg ln(p value)	FE: neg ln(p value)	FE: neg ln(FDR)	Genes
1	path:mmu04060: Cytokine-cytokine receptor interaction	21	21	67	219	2212	5.92	9.81	10.03	6.0	Ccl12 Ccl17 Ccl3 Ccl7 Ccl8 Ccr1 Ccr2 Cxcl1 Cxcl15 Cxcl4 Cxcl5 Cxcl7 Il11ra1 Il17b Il1a Il24 Il8rb Inhba Tnfsf11 Tslp Vegfc
2	path:mmu00590: Prostaglandin and leukotriene metabolism	6	6	82	27	2404	2.82	7.08	7.14	3.81	Cbr2 Pla2g2e Pla2g2f Pla2g4a Ptgds2 Ptges
3	path:mmu00340: Histidine metabolism	3	3	85	23	2408	-1.43	0.0	2.81	0.04	Aldh3a1 Ftcd Hdc
4	path:mmu04510: Focal adhesion	4	4	84	210	2221	-1.77	0.0	0.05	0.03	Cav1 Col5a2 Myl6 Vegfc
5	path:mmu00564: Glycerophospholipid metabolism	4	4	84	49	2382	-1.88	0.0	2.19	0.04	Phospho1 Pla2g2e Pla2g2f Pla2g4a
6	path:mmu04310: Wnt signaling pathway	2	2	86	139	2292	-1.96	0.0	0.04	0.03	Dkk2 Fosl1
7	path:mmu04080: Neuroactive ligand-receptor interaction	7	7	81	271	2160	-2.12	0.0	0.14	0.03	Ctsg Cysltr1 Edg8 Fpr-rs2 Gria2 Nmu Pyy
8	path:mmu00602: Blood group glycolipid biosynthesis-neolactoseries	2	2	86	15	2416	-2.12	0.0	2.15	0.04	B3gnt1 Ggta1
9	path:mmu04910: Insulin signaling pathway	2	2	86	131	2300	-2.14	0.0	0.05	0.03	Calm4 Calml3
10	path:mmu00330: Arginine and proline metabolism	3	3	85	34	2397	-2.14	0.0	1.99	0.04	Arg1 Arg2 Sat1
11	path:mmu04620: Toll-like receptor signaling pathway	1	1	87	93	2338	-2.31	0.0	0.03	0.03	Ccl3
12	path:mmu00240: Pyrimidine metabolism	4	4	84	62	2369	-2.32	0.0	1.62	0.04	Entpd1 Pnp Pold4 Polr2g
13	path:mmu04010: MAPK signaling pathway	6	6	82	225	2206	-2.34	0.0	0.18	0.03	Dusp14 Fgf18 Il1a Pla2g2e Pla2g2f Pla2g4a
14	path:mmu00220: Urea cycle and metabolism of amino groups	2	2	86	18	2413	-2.35	0.0	1.88	0.04	Arg1 Arg2
15	path:mmu04210: Apoptosis	1	1	87	88	2343	-2.44	0.0	0.04	0.03	Il1a
16	path:mmu00190: Oxidative phosphorylation	2	2	86	113	2318	-2.5	0.0	0.09	0.03	Atp6v0e Uqcrh
17	path:mmu04070: Phosphatidylinositol signaling system	4	4	84	72	2359	-2.55	0.0	1.3	0.04	Calm4 Calml3 Pip5k1b Sgk2
18	path:mmu00230: Purine metabolism	5	5	83	103	2328	-2.57	0.0	1.12	0.04	Adk Entpd1 Pnp Pold4 Polr2g
19	path:mmu04020: Calcium signaling pathway	5	5	83	176	2255	-2.59	0.0	0.26	0.03	Atp2b2 Calm4 Calml3 Cysltr1 Pln
20	path:mmu00071: Fatty acid metabolism	3	3	85	51	2380	-2.71	0.0	1.23	0.04	Adh7 Cyp2c37 Cyp2j6
21	path:mmu05040: Huntington's disease	2	2	86	25	2406	-2.72	0.0	1.42	0.04	Calm4 Calml3
22	path:mmu04530: Tight junction	3	3	85	120	2311	-2.75	0.0	0.21	0.03	Gnai3 Jam3 Myl6
23	path:mmu04520: Adherens junction	1	1	87	73	2358	-2.8	0.0	0.07	0.03	Snai2
24	path:mmu00780: Biotin metabolism	1	1	87	6	2425	-2.83	0.0	1.51	0.04	Spcs1
25	path:mmu04610: Complement and coagulation cascades	3	3	85	65	2366	-2.92	0.0	0.85	0.04	F13b Proc Thbd
26	path:mmu04512: ECM-receptor interaction	2	2	86	82	2349	-2.99	0.0	0.22	0.03	Col5a2 Sdc1
27	path:mmu04540: Gap junction	2	2	86	82	2349	-2.99	0.0	0.22	0.03	Gnai3 Prkg2
28	path:mmu00361: gamma-Hexachlorocyclohexane degradation	2	2	86	37	2394	-3.05	0.0	0.92	0.04	Cyp2c37 Cyp2j6
29	path:mmu00350: Tyrosine metabolism	2	2	86	38	2393	-3.06	0.0	0.89	0.04	Adh7 Aldh3a1
30	path:mmu00380: Tryptophan metabolism	2	2	86	73	2358	-3.09	0.0	0.29	0.03	Cyp2c37 Cyp2j6
31	path:mmu00632: Benzoate degradation via CoA ligation	2	2	86	43	2388	-3.12	0.0	0.75	0.04	Acate2 Sgk2
32	path:mmu00271: Methionine metabolism	1	1	87	10	2421	-3.15	0.0	1.13	0.04	Dnmt3a
33	path:mmu05060: Prion disease	1	1	87	10	2421	-3.15	0.0	1.13	0.04	Nfe2l2
34	path:mmu00010: Glycolysis / Gluconeogenesis	2	2	86	48	2383	-3.16	0.0	0.64	0.04	Adh7 Aldh3a1
35	path:mmu00760: Nicotinate and nicotinamide metabolism	2	2	86	49	2382	-3.16	0.0	0.62	0.04	Pnp Sgk2
36	path:mmu00562: Inositol phosphate metabolism	2	2	86	55	2376	-3.18	0.0	0.51	0.04	Pip5k1b Sgk2
37	path:mmu00140: C21-Steroid hormone metabolism	1	1	87	12	2419	-3.24	0.0	0.99	0.04	Akr1c18
38	path:mmu00601: Blood group glycolipid biosynthesis-lactoseries	1	1	87	12	2419	-3.24	0.0	0.99	0.04	Ggta1
39	path:mmu00670: One carbon pool by folate	1	1	87	12	2419	-3.24	0.0	0.99	0.04	Ftcd
40	path:mmu00910: Nitrogen metabolism	1	1	87	13	2418	-3.28	0.0	0.93	0.04	Car13
41	path:mmu00960: Alkaloid biosynthesis II	1	1	87	13	2418	-3.28	0.0	0.93	0.04	LOC13909
42	path:mmu00624: 1- and 2-Methylnaphthalene degradation	1	1	87	13	2418	-3.28	0.0	0.93	0.04	Adh7
43	path:mmu00100: Biosynthesis of steroids	1	1	87	15	2416	-3.34	0.0	0.83	0.04	Nqo2
44	path:mmu00310: Lysine degradation	1	1	87	43	2388	-3.36	0.0	0.23	0.03	Spcs1
45	path:mmu00193: ATP synthesis	1	1	87	40	2391	-3.4	0.0	0.26	0.03	Atp6v0e
46	path:mmu00251: Glutamate metabolism	1	1	87	18	2413	-3.41	0.0	0.71	0.04	Gnpnat1
47	path:mmu00903: Limonene and pinene degradation	1	1	87	19	2412	-3.42	0.0	0.67	0.04	Acate2
48	path:mmu00360: Phenylalanine metabolism	1	1	87	20	2411	-3.44	0.0	0.64	0.04	Aldh3a1
49	path:mmu00480: Glutathione metabolism	1	1	87	35	2396	-3.44	0.0	0.32	0.03	Gsto1
50	path:mmu00561: Glycerolipid metabolism	1	1	87	34	2397	-3.45	0.0	0.34	0.03	Adh7
51	path:mmu00600: Glycosphingolipid metabolism	1	1	87	33	2398	-3.46	0.0	0.35	0.03	Degs2
52	path:mmu05010: Alzheimer's disease	1	1	87	22	2409	-3.46	0.0	0.58	0.04	Appbp1
53	path:mmu00120: Bile acid biosynthesis	1	1	87	25	2406	-3.47	0.0	0.5	0.04	Adh7
54	path:mmu00510: N-Glycan biosynthesis	1	1	87	26	2405	-3.48	0.0	0.48	0.04	Man1a
55	path:mmu00530: Aminosugars metabolism	1	1	87	26	2405	-3.48	0.0	0.48	0.04	Gnpnat1
56	path:mmu00532: Chondroitin / Heparan sulfate biosynthesis	1	1	87	27	2404	-3.48	0.0	0.46	0.04	Galnact2
