# Supplementary material for: A genomic analysis of mouse models of breast cancer reveals molecular features of mouse models and relationships to human breast cancer
Source: Breast Cancer Res. 2014 Jun 5;16(3):R59. doi: 10.1186/bcr3672 (PMC4078930; doi:10.1186/bcr3672)
Supplement: Additional file 2 — Fold change values organized by mouse tumor model type comparing the mouse model to all other types of mouse models. [file bcr3672-S2.zip › Additional_file_2/DMBA_SAM/AdditionalFile40_DMBA_SAM/UpregulatedGenesgather_transfac_121029.txt]

#	Annotation	Total Genes With Ann	Your Genes (With Ann)	Your Genes (No Ann)	Genome (With Ann)	Genome (No Ann)	ln(Bayes factor)	neg ln(p value)	FE: neg ln(p value)	FE: neg ln(FDR)	Genes
1	V$ELF1_Q6	282	282	231	7357	8301	3.44	7.34	8.43	2.59	1110017C15Rik 1110030H10Rik 1700112P19Rik 2610036F08Rik 2810021O14Rik 2900091E11Rik 3110001N18Rik 4833420K19Rik 4930470D19Rik 5031439A09Rik 9030408N13Rik Abcg5 Akr1c18 Aldh3a1 Ang3 Angpt2 Anxa1 Aox3 Appbp1 Areg Arg1 Atp2b2 Avpi1 BC028528 Bcap29 Bet1l Bnip2 Brap C1d Calml3 Calml4 Car13 Ccl12 Ccl3 Ccl7 Ccl8 Ccng1 Ccr1l1 Ccr2 Cd151 Cd302 Cd33 Cd48 Cdh17 Cdkn2b Clca3 Clec4d Clec4n Clec7a Cnn1 Cntnap4…
2	V$E2F_03	31	31	482	1639	14019	2.42	6.16	0.0	0.0	1500031H04Rik 2810021O14Rik Actc1 Aig1 Areg Atp6v0e B3gnt1 Calml3 Car13 Csrp2 Cyp2s1 D9Wsu20e Degs2 Dusp14 Emb Fabp5 Fosl1 Fst Gzmd Il17b Klf7 Marcks Mocs2 Prkrir Ptpla Rpl22 S100a6 Slc30a4 Tmsb4x Vps35 Vti1b
3	V$RSRFC4_Q2	24	24	489	346	15312	1.5	5.13	7.17	2.02	Ang1 Ang2 Avpi1 Bok Ccl3 Cd83 Clec4a2 Cyp2c70 Dab2 Elovl4 Klf7 Krtap16-1 Krtap3-3 Meox2 Pappa Ptpro Rptn S100a3 Sdc1 Sfrs3 Slc26a8 Sprrl5 Tceal8 Upk3a
4	V$NFY_01: nuclear factor Y (Y-box binding factor)	83	83	430	3364	12294	1.25	4.84	0.0	0.0	1500031H04Rik 2010002A20Rik 4930470D19Rik 9030408N13Rik Abcg5 Acate2 Adk Ang1 Ang2 Avpi1 Calca Ccng1 Cdh11 Ckap1 Crabp1 Crabp2 Cspg2 Ctsl Cxcl1 Cyp4a14 Dbccr1 Dnajc12 Dstn Fabp5 Fbxo6b Gem Gria3 Gtf2b Hdgfrp3 Hif1a Il8rb Klf7 Krt1-2 Lpd Mbnl1 Mgl1 Mtap6 Nat2 Nup37 Padi3 Pdcd10 Pdlim2 Phospho1 Pip5k1b Pla2g2e Plac8 Pln Pold4 Prdm5 Prei3 Prnd Prss11 Psma3 Pyy Rasa3 Rcn3 Reg1 Resp18 Rnf7 Rpl13a Rpl2…
5	V$AP1_C: AP-1 binding site	122	122	391	2912	12746	1.07	4.68	6.06	1.64	1700112P19Rik 2010002A20Rik 2310061G07Rik 2610036F08Rik 3110001N18Rik 5031439A09Rik Acate2 Actc1 Adh7 Adk Aig1 Aldh3a1 Ang1 Ang2 Angpt2 Anxa1 Arg1 Car13 Cd151 Cd302 Cdh13 Cgref1 Crabp2 Crym Cspg2 Ctla2a Cxcl5 Cxcl7 Cyp2c44 Cyp2c70 Cyp2s1 Cyp3a25 Dbccr1 Defb6 Dnajc12 Dppa3 Dstn Dusp14 Elf4 Elovl4 Emp3 Fgf18 Foxa1 Fxyd4 Gjb4 Gjb6 Glrx1 Gnai3 Gsto1 Gtf2b Heph Hgfac Id1 Il24 Il8rb Inhba Ivl Krt1-14 K…
6	V$PAX6_Q2	78	78	435	3168	12490	0.96	4.57	0.0	0.0	1110017C15Rik 2610036F08Rik 2810021O14Rik Actc1 Aqp3 Atp6v0e BC022687 C1d Ccng1 Ccr1 Cd151 Cdh13 Cgref1 Clec4n Cnn1 Copb1 Crispld1 Ctsl Cyp2j6 Cyp2s1 Dppa3 Dusp14 F730004D16Rik Fcgr3 Fosl1 Gjb6 Gng10 Gnpnat1 Gp38 Gria3 Gsto1 Gzmd Itpa Krt2-6b Lsm10 Lzp-s Med6 Ndel1 Nfe2l2 Nov Npl Ogn Papd4 Plac8 Pnp Polr2g Ppic Prei3 Psma3 Psmb2 Ptges Ptpro Rhcg Rnf7 Rpl26 Rpl39 Rpl5 Rprm Rps6kb1 Rptn S100a4 Sat1…
7	V$E2F1_Q6_01	150	150	363	5505	10153	0.95	4.51	0.0	0.0	1110017C15Rik 1110030H10Rik 1500031H04Rik 2610036F08Rik 2810021O14Rik 4833420K19Rik 4930470D19Rik 4930488L10Rik 5031439A09Rik 8430417G17Rik Actc1 Aig1 Appbp1 Areg Arg2 Atp6v0e B3gnt1 BC018462 BC022687 Bnip2 Bok C1d Calca Calml3 Car13 Ccl8 Cd53 Cdh13 Cetn3 Cfl2 Ckap1 Clic3 Cntnap4 Crabp1 Crot Csrp2 Cyp2c44 Cyp2s1 Cysltr1 D9Wsu20e Degs2 Dnajb4 Dnmt3a Dstn Dusp14 E030024M05Rik Elovl4 Emb Esd F730004…
8	V$E2F_Q6_01	40	40	473	1855	13803	0.88	4.46	0.0	0.0	1500031H04Rik 2810021O14Rik 5031439A09Rik Actc1 Aig1 Atp6v0e C1d Calml3 Car13 Crot Csrp2 Cyp2s1 Degs2 Dnmt3a Dusp14 Elovl4 Emb Fabp5 Fosl1 Fst Gnai3 Gzmd Il17b Klf7 Klrg1 Marcks Mocs2 Ndel1 Phospho1 Prdm5 Prkrir Ptpla Pycard Rpl22 Rpl5 S100a6 Slc30a4 Tmsb4x Vps35 Vti1b
9	V$CREL_01: c-Rel	400	400	113	11360	4298	0.77	4.34	5.7	1.64	1110017C15Rik 1110030H10Rik 1500031H04Rik 2010002A20Rik 2310016N21Rik 2310061G07Rik 2410003B16Rik 2610036F08Rik 2810021O14Rik 2900091E11Rik 3110001N18Rik 4833420K19Rik 4930470D19Rik 8430417G17Rik 9030408N13Rik Abcg5 Acate2 Adh7 Adk Aig1 Akr1c6 Aldh3a1 Alox15b Ang1 Ang2 Ang3 Angpt2 Anxa1 Aox3 Aqp3 Areg Arg1 Arg2 Aspn Atp2b2 Avpi1 B3gnt1 BC002236 BC018462 BC022687 BC028528 Bcap29 Bet1l Bfsp1 Bnc1 B…
10	V$XFD2_01: Xenopus fork head domain factor 2	96	96	417	3729	11929	0.64	4.15	0.0	0.0	1110017C15Rik 1500031H04Rik 1700112P19Rik 2010002A20Rik 2410003B16Rik 3110001N18Rik 4833420K19Rik Abcg5 Akr1c6 Aspn Atp1b3 Atp2b2 BC028528 Bok Cav1 Ccl3 Cfl2 Copb1 Ctla2a Cxcl1 Cxcl5 D9Wsu20e Dcn Dppa3 Dsc1 Dstn Edg8 Fcer1a Fosl1 Gc Glipr1 Gmfg Gp38 Gtf2b Heph Hif1a Ifitm1 Il17b Il1f5 Il24 Inhba Klra15 Klra16 Klra2 Krt1-13 Krt1-2 Krt1-5 Krt2-16 Lum Man1a Meox2 Ms4a6b Msr1 Ndel1 Nov P2ry12 Pdlim2 …
11	V$OCT1_Q6: octamer factor 1	487	487	26	14345	1313	0.41	3.91	5.82	1.64	1110017C15Rik 1110030H10Rik 1500031H04Rik 1700112P19Rik 2010002A20Rik 2310016N21Rik 2310061G07Rik 2410003B16Rik 2610036F08Rik 2810021O14Rik 2900091E11Rik 3110001N18Rik 4833420K19Rik 4930470D19Rik 4930488L10Rik 5031439A09Rik 8430417G17Rik 9030408N13Rik Abcg5 Acate2 Actc1 Actr6 Adh7 Adk Aig1 Akr1c18 Akr1c6 Aldh3a1 Alox15b Ang1 Ang2 Ang3 Angpt2 Anxa1 Aox3 Appbp1 Aqp3 Areg Arg1 Arg2 Aspn Atp1b3 Atp2b…
12	V$TATA_C: Retroviral TATA box	182	182	331	4718	10940	0.32	3.79	5.12	1.23	1110030H10Rik 1700112P19Rik 2010002A20Rik 2410003B16Rik 2810021O14Rik 2900091E11Rik 9030408N13Rik Adh7 Angpt2 Anxa1 Aqp3 Areg Aspn Atp2b2 BC002236 Bcap29 Bfsp1 Bnip2 Bok Calca Cbr2 Ccl17 Ccl7 Ccl8 Ccr1 Ccr1l1 Ccr2 Cd34 Cd48 Cd53 Cd83 Cdkn2b Cited1 Ckap1 Clec4a2 Clec7a Cnn1 Cntnap4 Col5a2 Crabp2 Cspg2 Csrp2 Cst11 Ctla2a Ctsg Cxcl1 Cxcl7 Cyp2c37 Cyp4a14 Dbccr1 Dcn Defb1 Dkk2 Dnajc12 Dppa3 Dstn Elov…
13	V$ISRE_01: interferon-stimulated response element	1	1	512	265	15393	0.25	3.67	0.0	0.0	Ogn
14	V$MEF2_03: myogenic MADS factor MEF-2	20	20	493	302	15356	0.06	3.49	5.69	1.64	Avpi1 C1qr1 Ccl3 Cd83 Clec4a2 Cysltr1 Elovl4 Inhba Klf7 Pappa Plac8 Rpl41 Rptn S100a3 Sdc1 Serpinb2 Sfrs3 Slc26a8 Sprrl5 Upk3a
15	V$HFH8_01: HNF-3/Fkh Homolog-8	57	57	456	2366	13292	0.01	0.0	0.0	0.0	1700112P19Rik 2010002A20Rik Actc1 Akr1c6 Cav1 Ccl3 Cetn3 Cfl2 Cxcl1 Cxcl5 Cysltr1 D9Wsu20e Dcn Dstn Edg8 Fcer1a Fcgr3 Gc Gjb4 Gmfg Gtf2b Hif1a Il1f5 Krt1-2 Krt1-5 Krt2-16 Meox2 Ms4a6b Ndel1 Nov P2ry12 Pex3 Polr2g Popdc3 Proz Psmc6 Ptges Ptpro Rab38 Rai14 Rgs18 Rptn Sdcbp Slc10a3 Slc26a8 Slc6a12 Smarca1 Sprr1b Sprrl1 Steap Styx Tex15 Tiparp Tmprss11d Xlr Zfp51 Zwint
16	V$SREBP_Q3	191	191	322	5027	10631	-0.01	0.0	4.73	1.17	1110017C15Rik 1500031H04Rik 1700112P19Rik 2010002A20Rik 3110001N18Rik 4930488L10Rik 5031439A09Rik 9030408N13Rik Adh7 Adk Akr1c18 Aldh3a1 Alox15b Ang3 Angpt2 Anxa1 Aox3 Appbp1 Aqp3 Atp1b3 Avpi1 BC022687 BC028528 Bnc1 C1d C1qr1 Calm4 Calml3 Car13 Cav1 Ccl3 Ccl8 Ccng1 Ccr1l1 Ccr2 Cd33 Cd34 Cd48 Cdkn2b Ckap1 Clec7a Cntnap4 Colec12 Crabp2 Crispld1 Csrp2 Cst11 Ctsg Ctsk Ctss Cxcl4 Cxcl7 Cyp2c44 Cyp2s1 …
17	V$CEBPGAMMA_Q6	393	393	120	11231	4427	-0.02	0.0	4.82	1.17	1500031H04Rik 1700112P19Rik 2010002A20Rik 2310016N21Rik 2310061G07Rik 2410003B16Rik 2610036F08Rik 2810021O14Rik 2900091E11Rik 3110001N18Rik 4833420K19Rik 4930488L10Rik 5031439A09Rik 8430417G17Rik 9030408N13Rik Abcg5 Acate2 Actr6 Adh7 Adk Aig1 Akr1c18 Akr1c6 Aldh3a1 Alox15b Ang1 Ang2 Ang3 Angpt2 Anxa1 Aox3 Appbp1 Aqp3 Areg Arg1 Arg2 Aspn Atp1b3 Atp2b2 Atp6v0e B3gnt1 BC002236 BC018462 BC022687 BC02…
18	V$E2F_Q3_01	151	151	362	5392	10266	-0.15	0.0	0.01	0.0	1110017C15Rik 1500031H04Rik 2810021O14Rik 4930470D19Rik 4930488L10Rik 5031439A09Rik Actc1 Actr6 Aig1 Appbp1 Areg Atp6v0e Avpi1 B3gnt1 Bfsp1 Bok Brap C1d Calml3 Car13 Cd151 Cd53 Cd83 Cdh13 Cdkn2b Cetn3 Cfl2 Ckap1 Clec7a Crabp1 Crot Crym Csrp2 Cyp2s1 D9Wsu20e Degs2 Dnajb4 Dnmt3a Dusp14 E030024M05Rik Eif3s6 Elk3 Elovl4 Emb Fabp5 Fbn1 Fosl1 Fst Galnact2 Ggta1 Gnai3 Gng10 Gnpnat1 Gria2 Gtf2b Gzmd Hdgf…
19	V$FOXP3_Q4	329	329	184	9245	6413	-0.24	0.0	4.47	1.12	2010002A20Rik 2310016N21Rik 2310061G07Rik 2610036F08Rik 2810021O14Rik 2900091E11Rik 3110001N18Rik 4833420K19Rik 4930488L10Rik 8430417G17Rik 9030408N13Rik Abcg5 Acate2 Actr6 Adh7 Aig1 Akr1c18 Akr1c6 Aldh3a1 Alox15b Ang1 Ang2 Ang3 Aox3 Appbp1 Aqp3 Areg Arg2 Aspn Atp1b3 Atp2b2 Atp6v0e B3gnt1 BC018462 BC022687 BC028528 Bet1l Bnip2 Brap Calca Calml4 Cav1 Ccl12 Ccl17 Ccl3 Ccl7 Ccl8 Ccng1 Ccr1 Ccr1l1 Cc…
20	V$E2F1DP1RB_01: Rb:E2F-1:DP-1 trimeric complex	16	16	497	891	14767	-0.29	0.0	0.0	0.0	1500031H04Rik Areg Atp6v0e Csrp2 Cyp2s1 Degs2 Dusp14 Emb Gzmd Klf7 Rpl22 S100a6 Slc30a4 Tmsb4x Vti1b Zfp131
21	V$E2F_Q4: E2F	151	151	362	5363	10295	-0.36	0.0	0.01	0.0	1110017C15Rik 1500031H04Rik 2810021O14Rik 4930488L10Rik 5031439A09Rik Actc1 Actr6 Aig1 Aldh3a1 Angpt2 Areg Arg2 Atp6v0e Avpi1 B3gnt1 BC018462 Bnip2 Bok Brap C1d Calml3 Car13 Ccl8 Ccng1 Cd53 Cdh13 Cfl2 Cnn1 Cntnap4 Crabp1 Crispld1 Crot Crym Csrp2 Cst11 Ctsk Cxcl1 Cxcl7 Cyp2s1 D9Wsu20e Dab2 Defb6 Degs2 Dnmt3a Dusp14 Eif3s6 Elk3 Elovl4 Emb Emp3 Esd Fabp5 Fosl1 Foxa1 Fst Gc Gem Ggta1 Glrx1 Gnai3 Gnpn…
22	V$COREBINDINGFACTOR_Q6	191	191	322	5088	10570	-0.44	0.0	4.24	0.98	2310016N21Rik 2310061G07Rik 2410003B16Rik 2900091E11Rik 8430417G17Rik Adh7 Aig1 Aldh3a1 Ang3 Anxa1 Arg2 Avpi1 BC002236 BC018462 Bfsp1 Bnip2 Brap C1qr1 Calm4 Calml4 Cbr2 Ccl12 Ccl3 Ccl7 Ccr1 Cd302 Cd33 Cd48 Cd53 Cdh11 Cdh17 Cgref1 Cited1 Clec4n Clic3 Colec12 Copb1 Cspg2 Cst11 Ctla2a Ctsg Ctsr Ctss Cxcl1 Cxcl7 Cyp2c44 Cyp2c70 D9Wsu20e Dcn Defb1 Defb6 Dok2 E030024M05Rik Elk3 Elovl4 Emb Emr1 Entpd1 F…
23	V$LMO2COM_02: complex of Lmo2 bound to Tal-1, E2A proteins, and GATA-1, half-site 2	296	296	217	8262	7396	-0.47	0.0	4.18	0.98	1110017C15Rik 1110030H10Rik 1700112P19Rik 2010002A20Rik 2310016N21Rik 2310061G07Rik 2410003B16Rik 2610036F08Rik 2810021O14Rik 3110001N18Rik 5031439A09Rik Abcg5 Acate2 Actr6 Aig1 Akr1c18 Akr1c6 Aldh3a1 Ang1 Ang2 Ang3 Angpt2 Appbp1 Aqp3 Arg1 Arg2 Avpi1 B3gnt1 BC002236 BC018462 Bcap29 Bnip2 C1qr1 Calca Calm4 Car13 Ccl12 Ccl17 Ccl7 Ccl8 Ccng1 Ccr1l1 Ccr2 Cd151 Cd302 Cd34 Cd48 Cd83 Cdh11 Cdh13 Cetn3 C…
24	V$KROX_Q6	178	178	335	6187	9471	-0.49	0.0	0.01	0.0	1110030H10Rik 2310061G07Rik 2900091E11Rik 3110001N18Rik 4930470D19Rik 4930488L10Rik 5031439A09Rik 9030408N13Rik Acate2 Actc1 Adk Aig1 Akr1c18 Aqp3 Arg2 Atp1b3 B3gnt1 BC018462 Bnc1 Bnip2 Bok Calml3 Car13 Cav1 Ccl12 Ccl17 Ccr1 Cd151 Cdh13 Cdkn2b Cetn3 Cfl2 Cgref1 Cited1 Cntnap4 Col17a1 Copb1 Crabp1 Crabp2 Crot Crym Ctsl Cxcl5 Degs2 Dkk2 Dnajb4 Dnmt3a Dstn E030024M05Rik Elk3 Elovl4 Emb Entpd1 Esd Fa…
25	V$BARBIE_01: barbiturate-inducible element	281	281	232	7819	7839	-0.57	0.0	4.06	0.97	1110030H10Rik 1500031H04Rik 1700112P19Rik 2010002A20Rik 2310016N21Rik 2310061G07Rik 2410003B16Rik 2900091E11Rik 3110001N18Rik 4833420K19Rik Adk Alox15b Ang1 Ang2 Angpt2 Aqp3 Areg Arg2 Atp2b2 Atp6v0e Avpi1 BC002236 BC018462 Bfsp1 Bnc1 Bnip2 Bok Calm4 Calml4 Cav1 Cbr2 Ccl12 Ccl17 Ccl7 Ccl8 Ccr1 Ccr1l1 Cd151 Cd302 Cd33 Cd83 Cdh13 Cdkn2b Clca3 Clec4a2 Clec4d Clec4n Cnn1 Cntnap4 Col17a1 Col5a2 Crispld…
26	V$COUP_DR1_Q6	6	6	507	469	15189	-0.68	0.0	0.0	0.0	2610036F08Rik Ckap1 Clca3 Crabp2 Prss18 Vps39
27	V$IK1_01: Ikaros 1	306	306	207	8609	7049	-0.7	0.0	3.91	0.97	1110017C15Rik 1700112P19Rik 2010002A20Rik 2310061G07Rik 2410003B16Rik 2610036F08Rik 2810021O14Rik 2900091E11Rik 4930470D19Rik 4930488L10Rik 5031439A09Rik 8430417G17Rik 9030408N13Rik Abcg5 Acate2 Actc1 Actr6 Adh7 Aig1 Alox15b Angpt2 Aox3 Appbp1 Aqp3 Areg Aspn Atp1b3 Atp2b2 Avpi1 B3gnt1 BC018462 BC022687 BC028528 Bcap29 Bet1l Bnc1 Bnip2 Bok Brap C1d C1qr1 Calm4 Calml3 Car13 Cav1 Cbr2 Ccl12 Ccl17 Cc…
28	V$GRE_C: Glucocorticoid response element	30	30	483	570	15088	-0.75	0.0	4.65	1.17	3110001N18Rik 4930488L10Rik 8430417G17Rik Abcg5 Alox15b Cav1 Cd53 F13b Gjb6 Gmfg Icam2 Ivl Lsm5 Meox2 Myl6 Nat2 Neto1 Nsmce1 Pla2g2f Prcp Prdm1 Prss11 Rgs18 Rnf7 S100a3 S100a9 Slamf8 Sprr2d Tpt1 Vegfc
29	V$PADS_C: Retroviral Poly A downstream element	154	154	359	4049	11609	-0.81	0.0	3.88	0.97	2410003B16Rik 2610036F08Rik 4930470D19Rik 8430417G17Rik Acate2 Aig1 Alox15b Ang3 Anxa1 Arg1 Arg2 Atp1b3 BC002236 C1d Calm4 Car13 Ccr2 Cd302 Cd48 Cd83 Cdh11 Cdkn2b Cgref1 Clec4a2 Clec4d Clic3 Col17a1 Ctsg Ctsl Ctss Cxcl7 Cyp2c44 Dcn Defb6 Dnajb4 Dnmt3a Dok2 Elk3 Elovl4 Emcn Emr1 Entpd1 F13b F730004D16Rik Fabp5 Fcer1a Fgfbp1 Fpr-rs2 Fxyd4 Gem Gjb4 Gjb6 Gng2 Gp38 Gpr34 Grem2 Gsto1 Gzme Hgfac Hif1a I…
30	V$BACH2_01: BTB and CNC homolog 2	371	371	142	10648	5010	-0.82	0.0	3.87	0.97	1110017C15Rik 1110030H10Rik 1500031H04Rik 1700112P19Rik 2010002A20Rik 2310016N21Rik 2310061G07Rik 2410003B16Rik 2610036F08Rik 2810021O14Rik 2900091E11Rik 3110001N18Rik 4930470D19Rik 5031439A09Rik Abcg5 Acate2 Actc1 Adh7 Adk Aig1 Akr1c18 Akr1c6 Aldh3a1 Alox15b Ang1 Ang2 Ang3 Angpt2 Anxa1 Appbp1 Arg1 Arg2 Aspn Atp6v0e BC002236 BC018462 BC022687 BC028528 Bet1l Bfsp1 Bok Brap C1d C1qr1 Calca Calm4 Ca…
31	V$OCT1_06: octamer-binding factor 1	304	304	209	8584	7074	-0.92	0.0	3.66	0.92	1110017C15Rik 1110030H10Rik 1500031H04Rik 1700112P19Rik 2010002A20Rik 2410003B16Rik 2810021O14Rik 2900091E11Rik 4833420K19Rik Abcg5 Adh7 Akr1c18 Akr1c6 Aldh3a1 Alox15b Ang3 Angpt2 Anxa1 Aox3 Appbp1 Arg1 Arg2 Atp1b3 Atp2b2 Atp6v0e BC002236 BC018462 BC022687 Bcap29 Bet1l Bfsp1 Bnip2 Bok Brap C1qr1 Calca Calm4 Calml3 Calml4 Car13 Cbr2 Ccl12 Ccl7 Ccl8 Ccr2 Cd302 Cd33 Cd53 Cd83 Cdh11 Cdh13 Cdkn2b Cfl2…
32	V$E2F1DP1_01: E2F-1:DP-1 heterodimer	126	126	387	4476	11182	-1.01	0.0	0.02	0.0	1110017C15Rik 2610036F08Rik 4833420K19Rik 4930470D19Rik 4930488L10Rik 8430417G17Rik Aig1 Arg2 Atp6v0e B3gnt1 BC002236 Bnip2 Bok C1d Calca Calml3 Ccl8 Cd83 Cetn3 Ckap1 Cntnap4 Crabp1 Crabp2 Crot Csrp2 Cyp2c44 Cyp2j6 Cyp2s1 D9Wsu20e Defb1 Degs2 Dnajb4 Dusp14 E030024M05Rik Elk3 Elovl4 Emb Esd F730004D16Rik Fabp5 Fbn1 Fosl1 Foxa1 Gem Ggta1 Gjb6 Gnai3 Gnpnat1 Gzmd Id1 Itpa Jam3 Klf7 Klk7 Krt2-16 Krt2-…
33	V$USF_C: USF binding site	266	266	247	7449	8209	-1.07	0.0	3.47	0.92	2410003B16Rik 2610036F08Rik 2900091E11Rik 4930470D19Rik 4930488L10Rik 5031439A09Rik 8430417G17Rik 9030408N13Rik Abcg5 Adk Aig1 Aldh3a1 Angpt2 Aox3 Appbp1 Aqp3 Arg1 Atp2b2 Atp6v0e Avpi1 B3gnt1 BC002236 BC028528 Bcap29 Bet1l Bnc1 Bnip2 Calca Calml4 Car13 Cbr2 Ccl12 Ccl17 Ccl3 Ccl7 Ccl8 Ccr1 Cd151 Cd33 Cd48 Cd53 Cd83 Cdh11 Cfl2 Cgref1 Ckap1 Clec4a2 Clec4n Clic3 Cnn1 Cntnap4 Col5a2 Copb1 Crispld1 Cro…
34	V$DEC_Q1	381	381	132	11006	4652	-1.08	0.0	3.58	0.92	1110017C15Rik 1110030H10Rik 1500031H04Rik 1700112P19Rik 2010002A20Rik 2310061G07Rik 2610036F08Rik 3110001N18Rik 4930470D19Rik 4930488L10Rik 5031439A09Rik 8430417G17Rik 9030408N13Rik Abcg5 Acate2 Actc1 Actr6 Adk Aig1 Akr1c18 Aldh3a1 Angpt2 Aox3 Appbp1 Aqp3 Areg Arg1 Arg2 Aspn Atp2b2 Atp6v0e Avpi1 B3gnt1 BC002236 BC018462 Bcap29 Bet1l Bnc1 Brap C1d C1qr1 Calca Calm4 Calml3 Calml4 Car13 Cbr2 Ccl12 C…
35	V$HFH1_01: HNF-3/Fkh Homolog 1	52	52	461	2079	13579	-1.1	0.0	0.01	0.0	1700112P19Rik 2010002A20Rik 4833420K19Rik 4930470D19Rik Akr1c6 Cav1 Cetn3 Cfl2 Ctsk Cxcl1 Cysltr1 D9Wsu20e Dstn Fcer1a Fcgr3 Gc Gjb4 Gmfg Gp38 Gtf2b Hif1a Il1f5 Klra2 Klrg1 Krt1-5 Krt2-10 Mmp10 Ndel1 Nov P2ry12 Pnp Polr2g Popdc3 Proz Ptges Ptpro Rgs18 Rps27a Sdcbp Serpinb11 Slc10a3 Slc26a8 Slc6a12 Sprrl1 Steap Styx Tex15 Tiparp Tmprss11d Xlr Zfp51 Zwint
36	V$NFE2_01: NF-E2 p45	89	89	424	2209	13449	-1.15	0.0	3.7	0.92	1700112P19Rik 3110001N18Rik 5031439A09Rik Acate2 Ang1 Ang2 Anxa1 Arg1 Atp6v0e BC002236 Bfsp1 C1qr1 Cd302 Cgref1 Crabp2 Crym Cspg2 Ctla2a Ctsk Cxcl5 Cyp3a25 Dbccr1 Dcn Dnajc12 Dstn E030024M05Rik Elf4 Elovl4 Emp3 Foxa1 Fxyd4 Gjb4 Gjb5 Glrx1 Gnai3 Gtf2b Hgfac Id1 Il24 Ivl Jam3 Krt1-14 Krt1-16 Krt2-10 Lrrk2 Lum Mmp12 Mmp3 Mocs2 Ncr1 Nmu Npl Ott Pappa Pdlim2 Phospho1 Pla2g2e Polr2g Prg1 Prkcdbp Prlpc2…
37	V$TITF1_Q3: TTF-1, TITF1 (thyroid transcription factor 1)	219	219	294	6049	9609	-1.2	0.0	3.33	0.92	1110030H10Rik 1700112P19Rik 2010002A20Rik 2610036F08Rik 4930470D19Rik 4930488L10Rik Actc1 Adh7 Adk Alox15b Ang1 Ang2 Ang3 Angpt2 Anxa1 Appbp1 Arg1 Arg2 Aspn Atp2b2 B3gnt1 BC022687 Bnc1 Bok C1qr1 Calca Calml3 Calml4 Car13 Ccl8 Cd302 Cd34 Cd83 Cdkn2b Cetn3 Cgref1 Cited1 Ckap1 Clca3 Clec4n Clec7a Clic3 Cnn1 Col5a2 Colec12 Copb1 Crabp2 Crym Cspg2 Cst11 Ctla2a Ctsl Cyp2c37 Cyp2c70 Cyp2s1 Dab2 Dbccr1 D…
38	V$MEF2_02: myogenic MADS factor MEF-2	50	50	463	1124	14534	-1.2	0.0	3.9	0.97	1500031H04Rik Aig1 Ang1 Ang2 Avpi1 BC028528 Bok C1qr1 Calml3 Ccl3 Cd53 Cd83 Clec4a2 Col5a2 Ctsg Ctsk Cyp2c37 Cyp2c70 Cyp2j6 Cysltr1 Elovl4 F730004D16Rik Gc Inhba Itm2a Klf7 Klra2 Krt2-6g Krtap3-3 Meox2 Mmp10 Pappa Pip5k1b Plac8 Qk Rpl41 Rptn S100a3 S100a4 Sdc1 Serpinb11 Serpinb2 Sfrs3 Sgca Slc26a8 Snx2 Sprrl5 Tceal8 Tiparp Upk3a
39	V$PEBP_Q6	151	151	362	4024	11634	-1.22	0.0	3.4	0.92	2310016N21Rik 2310061G07Rik 2410003B16Rik 8430417G17Rik Adh7 Aig1 Anxa1 Aqp3 Arg2 Avpi1 Bfsp1 Bnip2 Brap C1qr1 Calm4 Calml4 Cbr2 Ccl12 Ccl3 Ccl7 Ccr1 Cd33 Cd53 Cdh11 Cdh13 Cdh17 Cited1 Clec4n Clic3 Colec12 Copb1 Cspg2 Cst11 Ctla2a Ctsr Cxcl1 Cxcl15 Cxcl4 Cxcl7 Cyp2c70 Cyp4a14 D9Wsu20e Defb1 Defb6 Dkk2 Dok2 Edg8 Elovl4 Emp3 Emr1 F730004D16Rik Fbn1 Fcer1a Fhl2 Fxyd4 Galnact2 Gc Gem Gjb4 Gjb6 Gmfg G…
40	V$RSRFC4_01: related to serum response factor, C4	8	8	505	86	15572	-1.26	0.0	4.61	1.17	Avpi1 Elovl4 Klf7 Pappa Rptn Sdc1 Sfrs3 Upk3a
41	V$CETS1P54_01: c-Ets-1(p54)	353	353	160	10163	5495	-1.28	0.0	3.3	0.92	1110017C15Rik 1110030H10Rik 1500031H04Rik 1700112P19Rik 2310061G07Rik 2610036F08Rik 2810021O14Rik 2900091E11Rik 3110001N18Rik 4833420K19Rik 4930470D19Rik 9030408N13Rik Abcg5 Acate2 Actc1 Actr6 Adh7 Adk Aig1 Aldh3a1 Alox15b Ang2 Angpt2 Anxa1 Appbp1 Aqp3 Areg Arg1 Atp1b3 Atp2b2 Atp6v0e B3gnt1 BC018462 BC022687 BC028528 Bcap29 Bet1l Bfsp1 Bnc1 Bnip2 Brap C1qr1 Calca Calm4 Calml4 Car13 Cav1 Ccl12 Ccl…
42	V$E2F1_Q4_01	90	90	423	3290	12368	-1.29	0.0	0.02	0.0	1110017C15Rik 1500031H04Rik 2810021O14Rik 4930470D19Rik 5031439A09Rik Actc1 Actr6 Aig1 Appbp1 Areg Atp6v0e B3gnt1 Bok C1d Calml3 Car13 Cd53 Cfl2 Crabp1 Crot Csrp2 Cyp2s1 D9Wsu20e Degs2 Dnajb4 Dnmt3a Dusp14 Elovl4 Emb Fabp5 Fosl1 Fst Gnai3 Gng10 Gzmd Il17b Klf7 Klrg1 Krt1-1 Krt1-14 Krt1-17 Krt1-3 Krt1-4 Lgals1 Marcks Mocs2 Myo5a Ndel1 Papd4 Phospho1 Pip5k1b Pla2g4a Pls3 Pp11r Prdm5 Prdx5 Prei3 Prk…
43	V$GATA1_02: GATA-binding factor 1	204	204	309	5616	10042	-1.3	0.0	3.23	0.92	1110030H10Rik 1700112P19Rik 2010002A20Rik 2310016N21Rik 4930488L10Rik 5031439A09Rik Abcg5 Acate2 Actr6 Aldh3a1 Ang2 Ang3 Angpt2 Aox3 Appbp1 Aqp3 Arg1 BC002236 Bcap29 Bet1l Bnip2 C1qr1 Calca Calml3 Car13 Ccl12 Ccl17 Ccl7 Ccl8 Ccng1 Cd151 Cd302 Cd34 Cd48 Cd83 Cdh11 Cdh13 Cetn3 Cfl2 Clec4n Clec7a Clic3 Cnn1 Colec12 Crabp2 Cryba4 Crym Cst11 Ctla2a Ctsg Ctsk Ctsl Cxcl1 Cxcl15 Cxcl4 Cxcl5 Cxcl7 Cyp2j6 …
44	V$AML_Q6	130	130	383	3420	12238	-1.32	0.0	3.35	0.92	2310016N21Rik 2310061G07Rik 2900091E11Rik 8430417G17Rik Adh7 Aig1 Anxa1 Arg2 Bfsp1 Brap Calml4 Ccl3 Ccl7 Cd302 Cd33 Cd53 Cdh11 Cdh17 Cgref1 Cited1 Clec4n Clic3 Colec12 Copb1 Cspg2 Ctla2a Cxcl7 Cyp2c44 Cyp4a14 D9Wsu20e Defb1 Dok2 E030024M05Rik Elk3 Elovl4 Emp3 Emr1 F730004D16Rik Fcer1a Fosl1 Fpr-rs2 Fxyd4 Galnact2 Gem Gjb4 Gmfg Gng2 Grem2 Gsto1 Gzmc Gzmf Il1f5 Jam3 Krt1-16 Krt1-24 Krt2-6g Lum Lyzs…
45	V$E2F1_Q3_01	123	123	390	4328	11330	-1.33	0.0	0.03	0.0	1110017C15Rik 1110030H10Rik 1500031H04Rik 4833420K19Rik 4930488L10Rik 5031439A09Rik 9030408N13Rik Acate2 Actr6 Adk Aig1 Aqp3 Atp1b3 Atp6v0e B3gnt1 Bcap29 Bnc1 Brap Cd151 Cetn3 Cfl2 Cited1 Ckap1 Cntnap4 Crot Csrp2 Cxcl7 Cyp2s1 D9Wsu20e Dkk2 Dnajb4 Dnajc12 Dnmt3a Dstn Dusp14 E030024M05Rik Elk3 Elovl4 Emb Fabp5 Fgf18 Fhl2 Fosl1 Foxa1 Fst Galnact2 Gem Ggta1 Gjb5 Gjb6 Gp38 Grem2 Gria3 Gtf2b Gzmd Hdgfr…
46	V$ATF4_Q2: activating transcription factor 4	142	142	371	3775	11883	-1.33	0.0	3.3	0.92	1110017C15Rik 1110030H10Rik 1500031H04Rik 2010002A20Rik 2900091E11Rik 3110001N18Rik 4930488L10Rik 5031439A09Rik Abcg5 Acate2 Aig1 Ang1 Ang2 Angpt2 Anxa1 Appbp1 Areg Arg2 Atp1b3 BC022687 BC028528 Bcap29 C1d C1qr1 Calca Calml3 Cd302 Cdkn2b Copb1 Crispld1 Crym Cst11 Ctsl Cyp2c44 Cyp4a14 Dbccr1 Dnajb4 Dok2 Dstn Elf4 Emr1 Fbxo6b Fgf18 Fhl2 Fosl1 Foxa1 Fxyd5 Gem Gjb6 Glipr1 Gmfg Gnpnat1 Gsto1 Hdgfrp3 I…
47	V$E2F1_Q6: E2F-1	245	245	268	8099	7559	-1.33	0.0	0.04	0.0	1110017C15Rik 1500031H04Rik 2610036F08Rik 2810021O14Rik 2900091E11Rik 4833420K19Rik 4930470D19Rik 4930488L10Rik 5031439A09Rik 8430417G17Rik 9030408N13Rik Actc1 Actr6 Adk Aig1 Aldh3a1 Anxa1 Appbp1 Aqp3 Areg Arg2 Atp1b3 Atp6v0e Avpi1 B3gnt1 BC018462 Bcap29 Bnc1 Bnip2 Bok Brap C1d Calca Calml3 Car13 Cbr2 Ccl8 Cd151 Cd302 Cd53 Cd83 Cdh13 Cetn3 Cfl2 Cited1 Ckap1 Clec7a Clic3 Cntnap4 Copb1 Crabp1 Crabp…
48	V$HNF3ALPHA_Q6	446	446	67	13117	2541	-1.35	0.0	3.54	0.92	1110017C15Rik 1110030H10Rik 1700112P19Rik 2010002A20Rik 2310016N21Rik 2310061G07Rik 2410003B16Rik 2610036F08Rik 2810021O14Rik 2900091E11Rik 3110001N18Rik 4833420K19Rik 4930488L10Rik 5031439A09Rik 8430417G17Rik 9030408N13Rik Abcg5 Acate2 Actc1 Actr6 Adh7 Adk Aig1 Akr1c18 Akr1c6 Aldh3a1 Alox15b Ang1 Ang2 Ang3 Angpt2 Anxa1 Aox3 Areg Arg1 Arg2 Aspn Atp1b3 Atp6v0e B3gnt1 BC002236 BC022687 BC028528 Bca…
49	V$MAZ_Q6	376	376	137	10895	4763	-1.35	0.0	3.25	0.92	1110017C15Rik 1110030H10Rik 1700112P19Rik 2310016N21Rik 2310061G07Rik 2610036F08Rik 2810021O14Rik 2900091E11Rik 3110001N18Rik 4833420K19Rik 4930470D19Rik 4930488L10Rik 5031439A09Rik 8430417G17Rik 9030408N13Rik Acate2 Actc1 Adk Aig1 Aldh3a1 Alox15b Ang1 Ang2 Ang3 Anxa1 Appbp1 Aqp3 Areg Arg2 Atp1b3 Atp2b2 Atp6v0e Avpi1 B3gnt1 BC018462 BC028528 Bcap29 Bet1l Bfsp1 Bnc1 Bnip2 Bok Brap C1d C1qr1 Calca …
50	V$TGIF_01: TGIF (5'TG3' interacting factor)	123	123	390	4322	11336	-1.36	0.0	0.03	0.0	1110030H10Rik 2610036F08Rik 2810021O14Rik 4930470D19Rik Abcg5 Actc1 Actr6 Adh7 Akr1c6 Aldh3a1 Appbp1 Areg Atp6v0e Bfsp1 Calm4 Calml4 Ccr1l1 Cd33 Cd34 Cdkn2b Crispld1 Crym Cxcl1 Cxcl15 Cxcl5 Cyp2c37 Dbccr1 Defb1 Degs2 Dsc1 Dusp14 Eif3s6 Emb Esd F730004D16Rik Fabp5 Fbn1 Fcer1a Fosl1 Fpr-rs2 Galnact2 Gem Gng2 Grip1 Gzmd Gzme Gzmg Hdc Hgfac Il1f9 Il8rb Inhba Jam3 Klra2 Klrg1 Krt1-14 Krt2-10 Krt2-6g L…
51	V$EVI1_04: ectopic viral integration site 1 encoded factor	398	398	115	11588	4070	-1.37	0.0	3.3	0.92	1500031H04Rik 1700112P19Rik 2010002A20Rik 2310016N21Rik 2610036F08Rik 2810021O14Rik 4833420K19Rik 4930488L10Rik 5031439A09Rik 8430417G17Rik 9030408N13Rik Abcg5 Acate2 Actc1 Adh7 Aig1 Akr1c18 Akr1c6 Aldh3a1 Alox15b Ang1 Ang2 Ang3 Angpt2 Anxa1 Aox3 Aqp3 Areg Arg1 Arg2 Aspn Atp1b3 BC002236 BC022687 BC028528 Bcap29 Bet1l Bfsp1 Bnc1 Bnip2 Bok Brap C1qr1 Calca Car13 Cav1 Cbr2 Ccl12 Ccl3 Ccl7 Ccl8 Ccng1…
52	V$ETS2_B: c-Ets-2 binding sites	159	159	354	4288	11370	-1.38	0.0	3.19	0.91	1110017C15Rik 1500031H04Rik 2410003B16Rik 2610036F08Rik 3110001N18Rik 4833420K19Rik 4930470D19Rik 9030408N13Rik Abcg5 Aig1 Aldh3a1 Alox15b Ang3 Angpt2 Arg1 Atp2b2 Atp6v0e B3gnt1 C1qr1 Calca Calm4 Calml4 Car13 Ccl12 Ccl17 Ccl3 Ccl8 Cd33 Cd34 Cd53 Cdh17 Clec7a Cntnap4 Cryba4 Cst11 Ctsg Ctsl Ctss Cxcl4 Cxcl7 Cyp2j6 Cysltr1 D9Wsu20e Dab2 Dbccr1 Dcn Dkk2 Dnajc12 Dok2 Dusp14 Elf4 Elk3 Emcn F730004D16Ri…
53	V$SREBP1_Q6	188	188	325	5162	10496	-1.43	0.0	3.08	0.84	1110017C15Rik 1110030H10Rik 1500031H04Rik 2010002A20Rik 2310016N21Rik 4930488L10Rik 5031439A09Rik Actc1 Akr1c18 Aldh3a1 Alox15b Anxa1 Appbp1 Atp1b3 Atp2b2 Avpi1 BC018462 BC022687 Bet1l Brap Calm4 Calml3 Car13 Ccl17 Ccng1 Ccr1l1 Cd83 Cdkn2b Cited1 Cnn1 Cntnap4 Col17a1 Cryba4 Crym Cspg2 Cst11 Ctsg Ctsl Cxcl1 Cxcl7 Cyp2s1 Degs2 Dkk2 Dnmt3a Dsc1 Elk3 Emp3 Emr1 Entpd1 Esd F730004D16Rik Fbn1 Fcgr3 Fgf1…
54	V$MTATA_B: Muscle TATA box	264	264	249	7473	8185	-1.51	0.0	2.95	0.79	1110017C15Rik 1110030H10Rik 1500031H04Rik 1700112P19Rik 2010002A20Rik 2310016N21Rik 2810021O14Rik 3110001N18Rik 4833420K19Rik 4930470D19Rik 5031439A09Rik Abcg5 Acate2 Actc1 Actr6 Adh7 Adk Aig1 Akr1c6 Angpt2 Anxa1 Aox3 Appbp1 Aqp3 Arg1 Arg2 Aspn Atp1b3 Atp2b2 Avpi1 BC002236 Bfsp1 Bnip2 Bok Calca Cav1 Ccl7 Ccl8 Ccr1 Ccr1l1 Cd53 Cdh11 Cdh13 Cdh17 Cdkn2b Cfl2 Cited1 Clca3 Clec4a2 Clec4n Cntnap4 Col5a…
55	V$NKX25_02: homeo domain factor Nkx-2.5/Csx, tinman homolog	190	190	323	6377	9281	-1.51	0.0	0.04	0.0	1110017C15Rik 2010002A20Rik 2310016N21Rik 2410003B16Rik 2900091E11Rik 3110001N18Rik 9030408N13Rik Acate2 Actr6 Akr1c6 Ang1 Ang2 Ang3 Angpt2 Aqp3 Arg1 Arg2 Aspn BC002236 BC022687 Bok C1d Ccl17 Ccl8 Cd302 Clca3 Clec4a2 Clec4d Clec4n Clec7a Cntnap4 Colec12 Crispld1 Cspg2 Csrp2 Ctla2a Ctsg Ctsk Ctsr Cxcl15 Cxcl4 Cyp2c37 Cyp2c44 Cyp2s1 Cyp3a25 Cyp4a14 Dcn Defb6 Degs2 Dnajb4 Dsc1 Dstn Dusp14 Edg8 Eif3s…
56	V$NKX25_01: homeo domain factor Nkx-2.5/Csx, tinman homolog	271	271	242	7699	7959	-1.56	0.0	2.87	0.79	1110017C15Rik 1110030H10Rik 1500031H04Rik 1700112P19Rik 2010002A20Rik 2410003B16Rik 2810021O14Rik 2900091E11Rik 3110001N18Rik 4833420K19Rik 4930488L10Rik 8430417G17Rik Abcg5 Acate2 Adh7 Akr1c18 Akr1c6 Alox15b Ang3 Appbp1 Areg Arg1 Aspn Atp2b2 Atp6v0e Avpi1 B3gnt1 BC018462 BC022687 BC028528 Bet1l Bnc1 Bnip2 Bok Brap C1qr1 Calca Calml3 Car13 Ccl12 Ccl3 Ccl7 Ccl8 Ccng1 Ccr1l1 Ccr2 Cd302 Cd33 Cd34 Cd…
57	V$LEF1_Q6	484	484	29	14406	1252	-1.6	0.0	3.58	0.92	1110017C15Rik 1110030H10Rik 1500031H04Rik 1700112P19Rik 2010002A20Rik 2310016N21Rik 2310061G07Rik 2410003B16Rik 2610036F08Rik 2810021O14Rik 2900091E11Rik 3110001N18Rik 4833420K19Rik 4930470D19Rik 4930488L10Rik 5031439A09Rik 8430417G17Rik 9030408N13Rik Abcg5 Acate2 Actc1 Actr6 Adh7 Adk Aig1 Akr1c18 Akr1c6 Aldh3a1 Alox15b Ang1 Ang2 Ang3 Angpt2 Anxa1 Aox3 Appbp1 Aqp3 Arg1 Arg2 Aspn Atp1b3 Atp6v0e Av…
58	V$YY1_02: Yin and Yang 1	41	41	472	1650	14008	-1.65	0.0	0.02	0.0	1110017C15Rik Acate2 Adk Ang1 Ang2 Bcap29 Cav1 Cd302 Ctsk Cyp2c70 Dnajb4 Dnajc12 Dsc1 Eif3s6 Fabp5 Ggta1 Gjb5 Gsdm1 Gtf2b Il24 Lpd Matn2 Myl6 Myo5a Pnp Prg1 Rala Rhcg Rpl39 Rpl41 Rps27a S100a9 Sdcbp2 Sept7 Snx2 Sprr2d Stard6 Uqcrh Vps39 Zfp207 Zfp52
59	V$NRF2_01: nuclear respiratory factor 2	71	71	442	2625	13033	-1.66	0.0	0.03	0.0	1110017C15Rik 2810021O14Rik 4833420K19Rik 4930470D19Rik 4930488L10Rik 9030408N13Rik Actc1 Actr6 Adh7 Adk Arg1 Atp6v0e BC022687 Bet1l Bfsp1 Cd48 Clca3 Ctsk D9Wsu20e Galnact2 Gjb4 Gnai3 Gng10 Il1f5 Il8rb Itm2a Krt1-5 Krt1-c29 Krt2-16 Leprotl1 Lsm5 Mmp3 Ms4a11 Ms4a6d Nmu Nqo2 Nsmce1 Nup37 Olfm1 Padi3 Papd4 Phospho1 Polr2g Prdx5 Prei3 Prkrir Psmc6 Rala Rasa3 Rod1 Rpl26 Rpl35 Rpl36a Rpl39 Rpl41 Rps27a…
60	V$HAND1E47_01: Hand1:E47 heterodimer	315	315	198	9066	6592	-1.66	0.0	2.78	0.75	1110030H10Rik 1500031H04Rik 1700112P19Rik 2010002A20Rik 2310016N21Rik 2410003B16Rik 2810021O14Rik 2900091E11Rik 5031439A09Rik 8430417G17Rik 9030408N13Rik Acate2 Actr6 Aig1 Aldh3a1 Alox15b Ang1 Ang2 Ang3 Angpt2 Anxa1 Aox3 Appbp1 Aqp3 Arg2 Atp2b2 Atp6v0e BC002236 BC022687 BC028528 Bcap29 Bnip2 Brap C1d Calca Calml3 Car13 Cav1 Ccl17 Ccl3 Ccl7 Ccl8 Ccng1 Ccr1 Ccr1l1 Ccr2 Cd151 Cd33 Cd48 Cd53 Cd83 Cdh…
61	V$NFY_Q6: nuclear factor Y (Y-box binding factor)	164	164	349	5534	10124	-1.7	0.0	0.05	0.0	1500031H04Rik 1700112P19Rik 2310016N21Rik 2310061G07Rik 2410003B16Rik 2810021O14Rik 3110001N18Rik 4930470D19Rik 8430417G17Rik 9030408N13Rik Abcg5 Acate2 Adk Akr1c6 Ang1 Ang2 Areg Avpi1 B3gnt1 BC002236 Bet1l Bnip2 Brap Calca Ccl3 Ccng1 Cd151 Cd302 Cd53 Cdh11 Cdh13 Cetn3 Ckap1 Clec7a Cnn1 Crabp1 Crabp2 Crispld1 Cryba4 Cspg2 Ctsl Ctss Cxcl1 Cyp2c37 Cyp3a25 Cyp4a14 Cysltr1 D9Wsu20e Dab2 Dbccr1 Dnajc1…
62	V$AFP1_Q6	73	73	440	2681	12977	-1.71	0.0	0.04	0.0	1110030H10Rik 2310016N21Rik 2410003B16Rik 4833420K19Rik 8430417G17Rik Aig1 Appbp1 Areg Arg1 Aspn Atp6v0e Bcap29 Bfsp1 Bnip2 Ccl12 Ccng1 Cd83 Cdh11 Cdkn2b Cetn3 Cited1 Clec4a2 Csrp2 Ctsl Cyp2c44 Dnajc12 Dppa3 Emb Gmfg Gnai3 Gnpnat1 Grem2 Gzme Il1f5 Krt2-16 Leprotl1 Lpd Lyzs Lzp-s Meox2 Mmp10 Mmp3 Ms4a6b Ms4a6c Msr1 Nqo2 Pla2g2e Polr2g Prcp Prg1 Prkcdbp Prkg2 Rcn3 Resp18 Rgs18 Rpl39 S100a10 S100a9 …
63	V$CART1_01: Cart-1 (cartilage homeoprotein 1)	48	48	465	1871	13787	-1.73	0.0	0.03	0.0	2810021O14Rik 3110001N18Rik Atp6v0e C1d Ccr1 Cd302 Clec4n Ctla2a Cyp3a25 D9Wsu20e Defb6 Elk3 Emb Esd Fcer1a Has3 Heph Inhba Klra1 Krt1-4 Krt2-16 Krtap16-1 Mmp10 Mmp12 Ms4a6b Ms4a6c Ndel1 Pold4 Qk Rod1 Rps7 S100a10 S100a9 Scel Sdcbp Sep15 Serpinb8 Slc35b3 Snx6 Sprr2d Sprrl2 Sprrl3 Sprrl7 Sytl2 Tnmd Upk3a Vps29 Zfp131
64	V$E2F_Q6: E2F	359	359	154	11454	4204	-1.74	0.0	0.05	0.0	1110017C15Rik 1110030H10Rik 1500031H04Rik 2610036F08Rik 2810021O14Rik 3110001N18Rik 4833420K19Rik 4930470D19Rik 4930488L10Rik 5031439A09Rik 8430417G17Rik 9030408N13Rik Actc1 Actr6 Adk Aig1 Akr1c18 Aldh3a1 Ang1 Ang2 Ang3 Angpt2 Aox3 Appbp1 Areg Arg1 Arg2 Aspn Atp1b3 Atp6v0e Avpi1 B3gnt1 BC002236 BC018462 BC022687 Bet1l Bfsp1 Bnc1 Bnip2 Bok Brap C1d C1qr1 Calca Calml3 Calml4 Car13 Cav1 Cbr2 Ccl12 C…
65	V$E2F_Q4_01	83	83	430	2983	12675	-1.8	0.0	0.04	0.0	1110017C15Rik 1500031H04Rik 2810021O14Rik 5031439A09Rik Actc1 Aig1 Appbp1 Areg Atp6v0e B3gnt1 Bok C1d Calml3 Car13 Cd53 Cfl2 Crabp1 Crot Csrp2 Cyp2s1 D9Wsu20e Degs2 Dnajb4 Dnmt3a Dusp14 Elovl4 Emb Fabp5 Fosl1 Fst Gnai3 Gzmd Il17b Klf7 Klrg1 Krt1-1 Krt1-14 Krt1-17 Krt1-3 Krt1-4 Lgals1 Marcks Mocs2 Myo5a Ndel1 Papd4 Phospho1 Pip5k1b Pla2g4a Pls3 Pp11r Prdm5 Prdx5 Prei3 Prkrir Psmc6 Ptpla Pycard Res…
66	V$CHOP_01: heterodimers of CHOP and C/EBPalpha	162	162	351	4466	11192	-1.85	0.0	2.61	0.64	1110030H10Rik 1700112P19Rik 2010002A20Rik 2310016N21Rik 2810021O14Rik 2900091E11Rik Adh7 Adk Akr1c18 Arg2 Atp1b3 Atp2b2 Atp6v0e BC018462 Bet1l Brap Car13 Ccr1 Ccr2 Cd34 Cdh11 Cdh13 Cdh17 Cdkn2b Cetn3 Clec7a Cnn1 Col17a1 Colec12 Crabp2 Crot Cspg2 Csrp2 Cst11 Ctsr Ctss Cyp2c37 Cyp2c70 Cyp2j6 Cyp4a14 Dbccr1 Degs2 Dok2 Dppa3 Dsc1 Dusp14 E030024M05Rik Edg8 Elf4 Elovl4 Emcn Emr1 Entpd1 Fabp5 Fbxo6b Fce…
67	V$OSF2_Q6	358	358	155	10437	5221	-1.87	0.0	2.59	0.64	1110030H10Rik 1500031H04Rik 1700112P19Rik 2310016N21Rik 2310061G07Rik 2410003B16Rik 2900091E11Rik 4833420K19Rik 4930470D19Rik 4930488L10Rik 8430417G17Rik Abcg5 Actr6 Adh7 Adk Aig1 Akr1c18 Aldh3a1 Ang1 Ang2 Ang3 Angpt2 Anxa1 Aox3 Aqp3 Arg1 Arg2 Aspn Atp2b2 Atp6v0e Avpi1 B3gnt1 BC002236 BC018462 BC022687 BC028528 Bet1l Bfsp1 Bnip2 Bok Brap C1qr1 Calca Calm4 Calml3 Calml4 Cbr2 Ccl12 Ccl17 Ccl3 Ccl7 …
68	V$HEB_Q6	163	163	350	4504	11154	-1.89	0.0	2.56	0.64	4833420K19Rik 4930488L10Rik 8430417G17Rik Adk Aig1 Angpt2 Aqp3 Areg Arg1 Atp1b3 Atp6v0e BC022687 BC028528 Bnc1 Bok Brap C1qr1 Calml3 Cav1 Cbr2 Ccl12 Ccl3 Ccl7 Ccl8 Ccr2 Cd33 Cd34 Cd48 Cdh11 Cdkn2b Col17a1 Colec12 Crabp2 Csrp2 Ctsk Ctsl Ctsr Cxcl4 Cxcl5 Cyp2j6 Cyp4a14 Dbccr1 Dkk2 Dok2 Dppa3 E030024M05Rik Elf4 Emp3 Esd Fbn1 Fbxo6b Fgfbp1 Fkbp7 Galnact2 Gem Gp38 Gpr87 Gria3 Gsdm1 Has3 Hgfac Id1 Ifit…
69	V$SRF_Q4	52	52	461	1244	14414	-1.9	0.0	3.07	0.84	2900091E11Rik Acate2 Actc1 Atp1b3 BC018462 Calm4 Cbr2 Clec7a Cnn1 Col17a1 Cxcl4 Cxcl5 Cxcl7 Cyp2s1 Dkk2 Dstn Elovl4 F13b Fhl2 Fosl1 Fpr-rs2 Gjb6 Glipr1 Il11ra1 Klrg1 Krt1-13 Krt1-5 Krt2-10 Krt2-5 Loh11cr2a Lpd Matn2 Pappa Pla2g2e Pnp Prcp Proc Rhoe Rpl12 Rpl39 Rsu1 Sdc1 Sgk2 Smarca1 Sprrl2 Stard6 Sytl2 Tagln Tceal8 Tceb1 Tgfb1i1 Vps29
70	V$HLF_01: hepatic leukemia factor	136	136	377	4621	11037	-1.92	0.0	0.07	0.0	2310016N21Rik 2410003B16Rik 2610036F08Rik 2900091E11Rik 4833420K19Rik 8430417G17Rik Acate2 Actr6 Akr1c18 Aldh3a1 Alox15b Ang1 Ang2 Ang3 Angpt2 Aox3 Arg1 Atp1b3 Atp6v0e Avpi1 Bcap29 Bfsp1 Brap C1qr1 Ccl12 Ccl17 Ccl3 Ccr1l1 Cd302 Cd53 Cd83 Cdh11 Cdh17 Cetn3 Cfl2 Cited1 Ckap1 Clca3 Clec4a2 Clec4d Cntnap4 Crot Ctsl Ctsr Ctss Cxcl1 Cxcl4 Cyp2c37 Cyp2c70 Cyp2j6 Cysltr1 D9Wsu20e Dcn Defb1 Defb6 Dsc1 Dus…
71	V$GCM_Q2	131	131	382	3553	12105	-1.92	0.0	2.61	0.64	2900091E11Rik 4833420K19Rik 4930488L10Rik 9030408N13Rik Actr6 Adh7 Adk Aldh3a1 Aox3 Arg1 Atp1b3 B3gnt1 BC018462 BC022687 Brap C1d Calm4 Calml3 Car13 Ccng1 Ccr1l1 Cd151 Cd33 Cd83 Cdh13 Cgref1 Clec7a Clic3 Col5a2 Crabp1 Crabp2 Crot Cryba4 Csrp2 Cst11 Ctss Cxcl4 Cxcl5 Cyp2c70 Cyp2s1 Cyp3a25 Cyp4a14 Degs2 Dnajc12 Dstn Eif3s6 Elf4 Elovl4 Entpd1 Esd Fbxo6b Fgf18 Fhl2 Fpr-rs2 Fxyd4 Galnact2 Gem Gjb5 Gpr…
72	V$TEL2_Q6	46	46	467	1083	14575	-1.97	0.0	3.04	0.84	1110017C15Rik 4833420K19Rik 9030408N13Rik Alox15b Atp2b2 B3gnt1 Bcap29 Calm4 Cdh17 Ctsl Ctss Cyp2j6 D9Wsu20e Dbccr1 Fabp5 Gtf2b Icam2 Il1f5 Itpa Klra2 Krt1-14 Krtap12-1 Lrrk2 Ltb4dh Lyzs Mgl1 Mrc1 Ms4a11 Ms4a6b Ms4a6d Nat2 Pdcd10 Pla2g2e Rala Rcn3 Rpl41 Rps25 Sept7 Serpinb11 Serpinb9 Sp3 Sprr2d Trappc4 Tusc3 Zfp105 Zfp52
73	V$CDX2_Q5	341	341	172	9940	5718	-1.98	0.0	2.41	0.54	1110017C15Rik 1110030H10Rik 1500031H04Rik 1700112P19Rik 2010002A20Rik 2310016N21Rik 2410003B16Rik 2610036F08Rik 2810021O14Rik 2900091E11Rik 5031439A09Rik 8430417G17Rik Abcg5 Acate2 Actc1 Actr6 Adh7 Aig1 Akr1c18 Akr1c6 Aldh3a1 Alox15b Ang1 Ang2 Angpt2 Aox3 Aqp3 Arg2 Aspn Atp1b3 Atp6v0e Avpi1 B3gnt1 BC018462 BC022687 Bcap29 Bet1l Bfsp1 Bnc1 Bnip2 Bok Brap C1d Calca Calml3 Cav1 Cbr2 Ccl12 Ccl17 Ccl3…
74	V$NFKAPPAB_01: NF-kappaB	85	85	428	2207	13451	-1.99	0.0	2.71	0.7	2610036F08Rik 2810021O14Rik 4930470D19Rik 8430417G17Rik Acate2 Actc1 Adk Arg2 BC002236 Bfsp1 Bok C1d Calm4 Car13 Ccng1 Cd151 Cd302 Cd83 Cdh17 Cfl2 Clca3 Clic3 Cntnap4 Cxcl1 Cxcl4 Cxcl5 Cyp2c37 Cyp2c70 Cyp2j6 Dab2 Defb1 Dnmt3a Dok2 Elk3 Fbn1 Fcgr3 Gem Gjb4 Gjb5 Gjb6 Gnai3 Gp38 Gpr87 Gtf2b Icam2 Il1f9 Krt1-16 Lpd Lsm10 Lyzs Man1a Meox2 Mgl1 Ms4a6b Ms4a6c Nqo2 P2ry12 Pip5k1b Pla2g1br Pla2g2f Pls3 Pr…
75	V$FREAC7_01: Fork head RElated ACtivator-7	192	192	321	6326	9332	-2.01	0.0	0.08	0.0	1110017C15Rik 1110030H10Rik 1500031H04Rik 1700112P19Rik 2010002A20Rik 2310016N21Rik 2410003B16Rik 2810021O14Rik 4833420K19Rik Abcg5 Acate2 Actc1 Actr6 Adh7 Akr1c6 Alox15b Ang1 Ang2 Arg1 Aspn Atp1b3 Atp2b2 Atp6v0e BC002236 BC028528 Bfsp1 Bnip2 Bok Brap C1d Cav1 Ccl3 Cd302 Cd34 Cdh11 Cetn3 Cfl2 Cgref1 Clec4a2 Clec4d Col5a2 Cspg2 Ctla2a Ctsg Cxcl1 Cxcl5 Cxcl7 Cyp2c37 Cyp2s1 Cyp3a25 Cyp4a14 Cysltr1 D…
76	V$PAX3_B: Pax-3 binding sites	296	296	217	9491	6167	-2.03	0.0	0.09	0.0	1110017C15Rik 1110030H10Rik 1500031H04Rik 2310016N21Rik 2310061G07Rik 2410003B16Rik 2610036F08Rik 4833420K19Rik 4930470D19Rik 4930488L10Rik Abcg5 Acate2 Adh7 Adk Akr1c6 Aldh3a1 Alox15b Ang1 Aox3 Appbp1 Aqp3 Areg Arg2 Atp1b3 Atp6v0e Avpi1 B3gnt1 BC002236 BC018462 BC022687 Bcap29 Bet1l Bnc1 Bnip2 C1d C1qr1 Calca Calm4 Calml3 Calml4 Car13 Cbr2 Ccl17 Ccl3 Ccl7 Ccng1 Ccr2 Cd151 Cd33 Cd34 Cd83 Cdh13 Cd…
77	V$CETS168_Q6	332	332	181	9681	5977	-2.05	0.0	2.3	0.47	1110017C15Rik 1500031H04Rik 1700112P19Rik 2310016N21Rik 2310061G07Rik 2610036F08Rik 2810021O14Rik 3110001N18Rik 4833420K19Rik 4930470D19Rik 9030408N13Rik Abcg5 Acate2 Actr6 Aig1 Aldh3a1 Alox15b Ang2 Angpt2 Anxa1 Aqp3 Areg Arg1 Arg2 Aspn Atp1b3 Atp2b2 Atp6v0e Avpi1 B3gnt1 BC018462 BC022687 BC028528 Bcap29 Bet1l Bnc1 Bnip2 Brap C1qr1 Calca Calm4 Calml4 Car13 Cav1 Cbr2 Ccl12 Ccl17 Ccl3 Ccl8 Ccng1 Cc…
78	V$E47_02: E47	62	62	451	2273	13385	-2.07	0.0	0.05	0.0	1500031H04Rik Aig1 Aldh3a1 Areg Atp2b2 B3gnt1 Bcap29 Bet1l Ccl17 Cd151 Cfl2 Cgref1 Crabp1 Crym Csrp2 Ctsg Cyp2j6 Dppa3 Dsc1 Fbxo6b Fpr-rs2 Fxyd5 Gjb4 Glipr1 Gsdm1 Hgfac Il24 Jam3 Kcne3 Krt1-16 Krt1-2 Krt2-10 Krtap12-1 Man1a Mmp10 Mrc1 Msln Mst1r Ndph Npl Padi3 Pdlim2 Pla2g4a Pp11r Prdm1 Ptges Rab38 Reg1 Rpl39 Rpl41 Rsu1 Sdcbp2 Semcap2 Slc35b3 Sox7 Spcs1 Spock3 Sprr2a Stmn4 Tceb1 Tmprss11d Trem3
79	V$GATA1_03: GATA-binding factor 1	163	163	350	5415	10243	-2.08	0.0	0.09	0.0	1110017C15Rik 2010002A20Rik 2310016N21Rik 2310061G07Rik 2810021O14Rik 4833420K19Rik 4930470D19Rik 5031439A09Rik Akr1c18 Ang3 Aox3 Appbp1 Aqp3 Arg1 Aspn Atp2b2 B3gnt1 BC018462 Brap C1d C1qr1 Car13 Ccl17 Ccl7 Ccl8 Ccr1 Ccr2 Cd151 Cd302 Cd33 Cdh11 Cdh13 Cetn3 Cfl2 Cited1 Clec4n Clec7a Cntnap4 Col5a2 Crabp1 Crispld1 Ctsl Ctsr Ctss Cxcl1 Cxcl15 Cyp2s1 D9Wsu20e Dbccr1 Defb6 Degs2 Dnajc12 Dppa3 Dusp14 E…
80	V$NRF2_Q4: heterodimer containing Nrf2	148	148	365	4096	11562	-2.08	0.0	2.35	0.5	1700112P19Rik 2010002A20Rik 2310016N21Rik 2900091E11Rik 3110001N18Rik 5031439A09Rik 8430417G17Rik 9030408N13Rik Acate2 Actc1 Adk Akr1c6 Aldh3a1 Ang1 Ang2 Anxa1 Arg1 Aspn Atp6v0e BC002236 BC022687 Bfsp1 C1qr1 Calml3 Car13 Ccl7 Ccl8 Cd302 Cd34 Cd48 Cd83 Cdh17 Clca3 Clec4n Clec7a Col17a1 Crabp2 Crym Csrp2 Ctla2a Ctsg Cxcl5 Cyp2c37 Cyp3a25 Cysltr1 Dbccr1 Defb6 Dnajc12 Dppa3 Dusp14 E030024M05Rik Edg8 …
81	V$SRF_Q6: serum response factor	42	42	471	983	14675	-2.09	0.0	2.94	0.79	2900091E11Rik Acate2 Actc1 Atp1b3 BC018462 Bet1l Cbr2 Clec7a Col17a1 Cxcl4 Cxcl5 Cxcl7 Cyp2s1 Dkk2 Dstn Elovl4 F13b Fhl2 Fosl1 Glipr1 Gmfg Klra2 Klrg1 Krt1-5 Krt2-10 Loh11cr2a Lpd Pappa Plac8 Prcp Prnd Rhoe Rsu1 Sdc1 Sgk2 Slurp1 Sprr2h Sprrl2 Stard6 Tagln Tceal8 Vps29
82	V$WHN_B: winged-helix factor nude	111	111	402	3805	11853	-2.1	0.0	0.08	0.0	1110017C15Rik 2610036F08Rik 2810021O14Rik 3110001N18Rik 4930470D19Rik 4930488L10Rik 9030408N13Rik Aig1 Appbp1 Arg2 B3gnt1 Bet1l Bnc1 Bok C1d C1qr1 Calml4 Ccl17 Ccl8 Cd151 Cd302 Cd48 Cdh17 Cdkn2b Cetn3 Ckap1 Clca3 Clec4d Colec12 Crabp2 Crym Ctsk Cxcl4 Cyp2c44 Cyp2s1 D9Wsu20e Dnajb4 Dnajc12 Dppa3 Fabp5 Fbxo6b Fgf18 Fhl2 Foxa1 Fxyd5 Gnpnat1 Gp38 Hdc Hdgfrp3 Hgfac Hif1a Il8rb Itpa Kcne3 Klf7 Krt1-c29…
83	V$NFY_Q6_01	207	207	306	6758	8900	-2.11	0.0	0.1	0.0	1110030H10Rik 1500031H04Rik 1700112P19Rik 2410003B16Rik 2610036F08Rik 2810021O14Rik 3110001N18Rik 4930470D19Rik 8430417G17Rik 9030408N13Rik Abcg5 Acate2 Adk Akr1c6 Ang1 Ang2 Ang3 Areg Arg2 Atp1b3 Avpi1 BC002236 Bet1l Bnip2 Brap Calca Ccng1 Ccr1l1 Cd151 Cd302 Cd33 Cd53 Cdh11 Cdh13 Cetn3 Cfl2 Ckap1 Clec4a2 Clec4n Clec7a Cnn1 Crabp2 Crispld1 Crot Cryba4 Cspg2 Ctsl Ctsr Ctss Cxcl1 Cyp2c37 Cyp2c70 Cyp…
84	V$TCF1P_Q6	350	350	163	10254	5404	-2.14	0.0	2.23	0.47	1110017C15Rik 1500031H04Rik 2310061G07Rik 2410003B16Rik 2610036F08Rik 2810021O14Rik 2900091E11Rik 4833420K19Rik 4930470D19Rik 4930488L10Rik 5031439A09Rik 9030408N13Rik Abcg5 Acate2 Actr6 Adh7 Aig1 Akr1c18 Aldh3a1 Ang1 Ang2 Ang3 Angpt2 Aox3 Appbp1 Aqp3 Areg Arg1 Arg2 Aspn Atp1b3 Atp2b2 Atp6v0e Avpi1 BC002236 BC018462 Bcap29 Bet1l Bfsp1 Brap C1d C1qr1 Calca Calm4 Calml3 Car13 Cav1 Ccl7 Ccl8 Ccr2 Cd…
85	V$E2F1_Q4: E2F-1	133	133	380	4477	11181	-2.14	0.0	0.09	0.0	1110017C15Rik 1110030H10Rik 2810021O14Rik 4930470D19Rik 4930488L10Rik 5031439A09Rik Acate2 Actc1 Appbp1 Aspn Avpi1 B3gnt1 BC018462 BC022687 Brap C1d Calca Car13 Ccl3 Cd53 Cd83 Cdh13 Cfl2 Ckap1 Clec7a Clic3 Crabp2 Crot Csrp2 Cxcl1 Cyp2c44 D9Wsu20e Dbccr1 Dnajb4 Dnmt3a Dusp14 Eif3s6 Emb Fabp5 Fbn1 Fgf18 Fosl1 Fst Ggta1 Gnai3 Grem2 Gria2 Gsto1 Gtf2b Gzmd Hdgfrp3 Id1 Il17b Itpa Jam3 Klf7 Klrg1 Krt1-1…
86	V$FOXO1_02: fork head box O1	22	22	491	961	14697	-2.14	0.0	0.03	0.0	Akr1c18 Cd53 Cd83 Col5a2 Copb1 E030024M05Rik F13b Foxa1 Krtap3-3 Mfap5 Ogn Papd4 Pdlim2 Pex3 Pip5k1b Prg1 Prrx2 Sdcbp Sept7 Siglec5 Snx2 Tcf1
87	V$PAX6_01: Pax-6	227	227	286	7355	8303	-2.15	0.0	0.11	0.0	1110017C15Rik 1500031H04Rik 1700112P19Rik 2410003B16Rik 2610036F08Rik 4833420K19Rik 4930470D19Rik Acate2 Adk Akr1c6 Ang1 Ang3 Angpt2 Aox3 Appbp1 Atp6v0e BC018462 Bcap29 Bnc1 C1qr1 Calm4 Ccl3 Ccng1 Ccr1l1 Ccr2 Cd151 Cd33 Cd34 Cd48 Cd53 Cd83 Cdh13 Cdh17 Cetn3 Cfl2 Ckap1 Clca3 Clec4a2 Clec4d Clec7a Clic3 Cntnap4 Col5a2 Copb1 Crabp2 Crispld1 Crot Crym Cspg2 Csrp2 Cst11 Ctla2a Ctsg Ctsl Ctsr Ctss Cxcl…
88	V$HFH3_01: HFH-3 (HNF3/fork head homolog 3)	226	226	287	7325	8333	-2.16	0.0	0.11	0.0	1110017C15Rik 1110030H10Rik 1700112P19Rik 2010002A20Rik 2310016N21Rik 2310061G07Rik 2810021O14Rik 2900091E11Rik 4833420K19Rik 8430417G17Rik Actc1 Actr6 Adh7 Akr1c18 Akr1c6 Ang1 Ang2 Ang3 Angpt2 Anxa1 Atp1b3 Atp6v0e BC002236 Bcap29 Bet1l Bfsp1 Bok Brap C1d Calml3 Cav1 Ccl3 Ccl7 Ccr1 Ccr1l1 Ccr2 Cd302 Cd34 Cd53 Cdh11 Cdkn2b Cetn3 Cfl2 Cgref1 Clec4a2 Cnn1 Col5a2 Crym Ctsg Ctss Cxcl1 Cxcl5 Cyp2c37 Cy…
89	V$FOXJ2_01: fork head box J 2	237	237	276	7653	8005	-2.18	0.0	0.11	0.0	1110017C15Rik 1110030H10Rik 1700112P19Rik 2010002A20Rik 2310016N21Rik 2310061G07Rik 2810021O14Rik 2900091E11Rik 4833420K19Rik 8430417G17Rik 9030408N13Rik Actc1 Adh7 Akr1c18 Akr1c6 Ang1 Ang2 Ang3 Angpt2 Anxa1 Aspn Atp1b3 Atp6v0e BC002236 Bcap29 Bet1l Bfsp1 Bnip2 Brap C1d Calml3 Cav1 Ccl3 Ccl7 Ccr1 Ccr1l1 Ccr2 Cd302 Cd34 Cd53 Cetn3 Cfl2 Cgref1 Ckap1 Clec4a2 Cnn1 Colec12 Copb1 Crym Ctsg Ctss Cxcl1 C…
90	V$CP2_01: CP2	335	335	178	9816	5842	-2.21	0.0	2.09	0.44	1110017C15Rik 1110030H10Rik 1500031H04Rik 1700112P19Rik 2010002A20Rik 2610036F08Rik 2810021O14Rik 2900091E11Rik 4930488L10Rik 5031439A09Rik 8430417G17Rik 9030408N13Rik Acate2 Actc1 Adh7 Adk Aig1 Akr1c18 Aldh3a1 Angpt2 Anxa1 Aqp3 Areg Arg2 Aspn Atp1b3 Atp2b2 Atp6v0e Avpi1 B3gnt1 BC018462 BC022687 BC028528 Bcap29 Bet1l Bfsp1 Bok C1d C1qr1 Calca Calm4 Calml3 Calml4 Car13 Cbr2 Ccl12 Ccl17 Ccl3 Ccl7 C…
91	V$SOX5_01: Sox-5	249	249	264	7190	8468	-2.21	0.0	2.04	0.42	1110030H10Rik 1500031H04Rik 2010002A20Rik 2310016N21Rik 2610036F08Rik 2900091E11Rik 3110001N18Rik 4833420K19Rik 4930470D19Rik Abcg5 Acate2 Akr1c18 Akr1c6 Aldh3a1 Ang1 Angpt2 Aox3 Appbp1 Arg1 Arg2 Aspn Atp1b3 BC002236 BC028528 Bfsp1 Bnip2 Bok Brap C1qr1 Calml3 Car13 Cav1 Ccng1 Ccr1l1 Cd302 Cd33 Cd53 Cd83 Cdh11 Cdkn2b Cited1 Clec4a2 Clec4d Clec4n Cnn1 Colec12 Copb1 Crispld1 Cryba4 Csrp2 Ctla2a Ctsl…
92	V$ATF_01: activating transcription factor	42	42	471	1610	14048	-2.22	0.0	0.05	0.0	2410003B16Rik Aox3 Areg Arg2 Atp1b3 Avpi1 BC002236 Cryba4 Ctla2a Dnajb4 Fkbp7 Foxa1 Fst Gem Gsto1 Gzmc Gzmf Gzmg Id1 Krt1-c29 Leprotl1 Lrrk2 March7 Mbnl1 Myl6 Nat2 Ndel1 Nqo2 Nsmce1 Pp11r Prg1 Psmb2 Rnf7 Rpl26 Sept7 Sfrs3 Slc10a3 Smarca1 Tgfb1i1 Tpt1 Tyrobp Zwint
93	V$NKX3A_01: NK class homeobox factor 3A	113	113	400	3083	12575	-2.25	0.0	2.24	0.47	1110030H10Rik 1700112P19Rik 2010002A20Rik 2810021O14Rik 5031439A09Rik Abcg5 Aqp3 Aspn Atp6v0e Avpi1 Bfsp1 Bok C1d Ccl3 Ccl8 Ccr1 Cd33 Cd34 Cd48 Cd53 Clec4a2 Clec7a Colec12 Copb1 Ctsl Cxcl5 Cyp2c37 Cyp2s1 Cyp4a14 Defb6 Dok2 Dppa3 Eif3s6 F13b Fcer1a Fcgr3 Galnact2 Gc Gmfg Gnai3 Gpr34 Gsdm1 Gzmd Gzmg Heph Id1 Il1f5 Inhba Jam3 Kera Klk7 Klra1 Klra15 Klra16 Klra2 Krt1-13 Krt1-3 Krt1-5 Krtap16-1 Lum Ma…
94	V$NFKB_Q6: NF-kappaB	75	75	438	1955	13703	-2.25	0.0	2.43	0.55	2610036F08Rik 2810021O14Rik 4930470D19Rik 8430417G17Rik Acate2 Actc1 Adk BC002236 Bfsp1 Bok Calm4 Cav1 Ccr1l1 Cd151 Cd83 Cntnap4 Ctsl Cxcl1 Cxcl4 Cxcl5 Cyp2c37 Cyp2c70 Cyp2j6 Cyp2s1 Dcn Dok2 Dstn Dusp14 Elk3 Fbn1 Gjb6 Gnai3 Gp38 Gtf2b Icam2 Il1f9 Lpd Lsm10 Lyzs Mbnl1 Meox2 Mmp2 Moxd1 Ms4a6b Ms4a6c Nqo2 P2ry12 Pcdh7 Pip5k1b Pla2g1br Pla2g2f Pls3 Pold4 Prg1 Prnd Procr Rasa3 Rpl35 S100a3 Sat1 Sdc1 S…
95	V$HNF4ALPHA_Q6	195	195	318	5564	10094	-2.26	0.0	2.01	0.41	1110017C15Rik 2010002A20Rik 2310016N21Rik 2410003B16Rik 2610036F08Rik 2810021O14Rik 4833420K19Rik 5031439A09Rik 8430417G17Rik 9030408N13Rik Acate2 Aig1 Angpt2 Appbp1 Atp6v0e B3gnt1 BC028528 Bfsp1 Bnip2 C1qr1 Ccl17 Ccl8 Ccr1 Ccr1l1 Ccr2 Cd302 Cd33 Cd48 Cd53 Cdh11 Cdh17 Cdkn2b Cetn3 Clca3 Copb1 Crabp1 Crot Crym Cst11 Ctsg Ctsk Ctss Cxcl1 Cxcl7 Cyp2c37 Cyp2j6 Cysltr1 Dab2 Dnajc12 Dok2 Dppa3 Eif3s6 E…
96	V$XFD1_01: Xenopus fork head domain factor 1	96	96	417	2583	13075	-2.29	0.0	2.27	0.47	1110017C15Rik 2310061G07Rik 2610036F08Rik 4833420K19Rik Adh7 Aig1 Alox15b Arg1 Atp1b3 Atp6v0e Bet1l Bfsp1 Bok Brap C1d Calml3 Ccl3 Ccr1l1 Cd53 Cd83 Cdh11 Cgref1 Clec4a2 Clec4n Cspg2 Cst11 Cxcl15 Cxcl7 Defb1 Degs2 Dnajc12 Dok2 Elovl4 Fcgr3 Fosl1 Fpr-rs2 Galnact2 Gng2 Gp38 Gpr34 Gtf2b Id1 Il1a Kera Klk7 Klra1 Klra15 Klra16 Klra2 Krt1-5 Krt2-16 Krt2-6g Krtap3-3 Leprotl1 Lsm10 Lyzs Lzp-s Med6 Ms4a11 …
97	V$GABP_B: GA binding protein	34	34	479	1340	14318	-2.3	0.0	0.05	0.0	1110017C15Rik 2810021O14Rik 4833420K19Rik 4930470D19Rik Adk Aqp3 Atp6v0e Ctsl D9Wsu20e Entpd1 Galnact2 Gnai3 Il8rb Krt1-3 Krt1-5 Krt2-16 Leprotl1 Lsm5 Man1a Padi3 Pdcd10 Phospho1 Polr2g Prdx5 Psmc6 Rala Sat1 Spcs1 Stard6 Tmsb4x Uqcrh Vti1b Zfp105 Zfp52
98	V$CEBPDELTA_Q6	392	392	121	11597	4061	-2.33	0.0	2.07	0.44	1110030H10Rik 1500031H04Rik 1700112P19Rik 2010002A20Rik 2310016N21Rik 4833420K19Rik 4930488L10Rik 8430417G17Rik 9030408N13Rik Abcg5 Acate2 Actc1 Actr6 Adh7 Adk Aig1 Akr1c18 Akr1c6 Aldh3a1 Alox15b Ang1 Ang2 Ang3 Angpt2 Aox3 Appbp1 Aqp3 Arg1 Aspn Atp1b3 Atp2b2 Atp6v0e BC002236 BC018462 BC028528 Bcap29 Bet1l Bnip2 Bok C1qr1 Calca Calml3 Car13 Cbr2 Ccl12 Ccl17 Ccl3 Ccl7 Ccl8 Ccng1 Ccr1 Ccr1l1 Ccr2 Cd…
99	V$SMAD3_Q6	308	308	205	9030	6628	-2.34	0.0	1.88	0.32	1110017C15Rik 1110030H10Rik 1700112P19Rik 2010002A20Rik 2310061G07Rik 2900091E11Rik 3110001N18Rik 4930470D19Rik 4930488L10Rik 5031439A09Rik 8430417G17Rik 9030408N13Rik Abcg5 Actc1 Actr6 Adk Aldh3a1 Alox15b Ang3 Angpt2 Anxa1 Aox3 Appbp1 Aqp3 Areg Arg2 Atp2b2 Atp6v0e BC022687 Bcap29 Bet1l Bfsp1 Bnc1 Bok C1d Calca Calm4 Calml3 Calml4 Cav1 Cbr2 Ccl17 Ccl7 Ccl8 Ccng1 Ccr1 Ccr2 Cd151 Cd33 Cd34 Cd48 Cd8…
100	V$IRF7_01: interferon regulatory factor 7	279	279	234	8877	6781	-2.36	0.0	0.15	0.0	1110017C15Rik 2310016N21Rik 2310061G07Rik 2610036F08Rik 2810021O14Rik 2900091E11Rik 4833420K19Rik 5031439A09Rik 8430417G17Rik Abcg5 Actr6 Adh7 Adk Akr1c18 Alox15b Ang1 Ang2 Ang3 Anxa1 Aox3 Appbp1 Aqp3 Areg Arg2 Avpi1 BC002236 BC018462 BC028528 Bet1l Bnc1 Bnip2 Brap C1qr1 Calca Calml3 Car13 Cav1 Ccl12 Ccl3 Ccr2 Cd48 Cdh13 Cdkn2b Cetn3 Clec4a2 Clec4d Clec7a Cntnap4 Colec12 Copb1 Crym Cspg2 Csrp2 Ct…
101	V$OCT1_05: octamer-binding factor 1	26	26	487	1071	14587	-2.37	0.0	0.04	0.0	Anxa1 Aspn Calml3 Car13 Clec4a2 Clec4n Cxcl7 Itpa Krt1-24 Lpd Lum Padi3 Pla2g2e Popdc3 Prg1 Ptges S100a9 Sc4mol Serpinb2 Shoc2 Sprr2d Sprr2f Sprr2h Sprrl3 Tmsb4x Tnfaip6
102	V$VBP_01: PAR-type chicken vitellogenin promoter-binding protein	35	35	478	1363	14295	-2.38	0.0	0.06	0.0	2900091E11Rik Akr1c18 Aldh3a1 Alox15b Arg1 BC002236 Brap Cd302 Clca3 Crot Ctss Cxcl4 Cxcl7 Cyp2j6 Dcn Defb6 Dnajb4 Gpr87 Klk7 Krt1-5 Leprotl1 Mt4 Nsmce1 Pilrb Pls3 Prrx2 Rpl13a Rps6kb1 Sfrs3 Slamf8 Snx6 Sox7 Speer3 Tex15 Tslp
103	V$COUP_01: COUP:HNF-4 heterodimer	87	87	426	2335	13323	-2.39	0.0	2.18	0.45	1110017C15Rik 2010002A20Rik 2410003B16Rik 2610036F08Rik 5031439A09Rik 8430417G17Rik Ang3 B3gnt1 BC028528 Ccr2 Cdkn2b Ckap1 Clca3 Clec4n Copb1 Crabp1 Crabp2 Ctsk Cysltr1 Dsc1 E030024M05Rik Eif3s6 Elf4 Foxa1 Gem Gjb4 Gjb5 Glrx1 Gnai3 Grip1 Gsto1 Gzmd Gzme Has3 Hdc Hif1a Il8rb Krtap16-1 Lsm10 Ltb4dh Lum Matn2 Med6 Mmp3 Mocs2 Ms4a11 Ms4a6d Msr1 Ncr1 Pappa Pip5k1b Prkrir Proc Procr Proz Prss18 Psma3 P…
104	V$CDPCR3HD_01: cut-like homeodomain protein	152	152	361	4991	10667	-2.39	0.0	0.14	0.0	1700112P19Rik 2310061G07Rik Acate2 Actc1 Ang1 Ang2 Ang3 Angpt2 Aox3 Aqp3 Atp1b3 B3gnt1 Bok Calml3 Cbr2 Ccr1 Ccr1l1 Cd48 Cd53 Cdh13 Cdh17 Cdkn2b Clec4a2 Clec4d Clec4n Clec7a Cnn1 Crispld1 Crot Csrp2 Ctsg Ctss Cxcl4 Cyp2c37 Cyp2j6 Cyp4a14 D9Wsu20e Dab2 Dcn Dok2 Edg8 Elf4 Emcn Emr1 Entpd1 F730004D16Rik Fbn1 Fbxo6b Fhl2 Fpr-rs2 Galnact2 Gc Gem Gjb4 Gng2 Gp38 Grem2 Gria2 Gsdm1 Gzmd Gzme Gzmg Heph Il24…
105	V$PIT1_Q6	398	398	115	11800	3858	-2.4	0.0	2.0	0.41	1110017C15Rik 1110030H10Rik 1500031H04Rik 1700112P19Rik 2010002A20Rik 2310016N21Rik 2310061G07Rik 2410003B16Rik 2610036F08Rik 2810021O14Rik 2900091E11Rik 3110001N18Rik 4833420K19Rik 4930488L10Rik 5031439A09Rik Abcg5 Acate2 Actr6 Adh7 Adk Aig1 Akr1c18 Akr1c6 Aldh3a1 Alox15b Ang1 Ang2 Ang3 Angpt2 Anxa1 Appbp1 Aqp3 Areg Arg1 Arg2 Aspn Atp1b3 Atp2b2 Atp6v0e Avpi1 B3gnt1 BC002236 BC018462 BC022687 Bca…
106	V$AR_02: high affinity binding sites for androgen receptor	5	5	508	50	15608	-2.42	0.0	3.51	0.92	8430417G17Rik Nat2 Prcp S100a9 Sprr2d
107	V$GFI1_01: growth factor independence 1	139	139	374	4579	11079	-2.44	0.0	0.14	0.0	2010002A20Rik 2310061G07Rik 2410003B16Rik 4930488L10Rik 9030408N13Rik Actr6 Aig1 Akr1c6 Aldh3a1 Angpt2 Atp2b2 Atp6v0e Bet1l Bnc1 Bnip2 Brap C1qr1 Calml3 Cav1 Ccl12 Ccl8 Ccr1l1 Ccr2 Cdh11 Cdh13 Clec4n Clec7a Col17a1 Col5a2 Colec12 Copb1 Crabp1 Cspg2 Ctsr Ctss Cxcl1 Cxcl4 Cxcl5 Cxcl7 Cyp2c44 Cyp2j6 Cysltr1 Dab2 Dbccr1 Dok2 Dppa3 Dsc1 Dstn E030024M05Rik Edg8 Fbn1 Fgfbp1 Fpr-rs2 Fst Galnact2 Gem Gmfg…
108	V$AREB6_02: AREB6 (Atp1a1 regulatory element binding factor 6)	187	187	326	6034	9624	-2.47	0.0	0.17	0.0	1110030H10Rik 1500031H04Rik 2310061G07Rik 4930488L10Rik 5031439A09Rik 8430417G17Rik Actr6 Adk Aig1 Akr1c18 Ang1 Ang2 Ang3 Angpt2 Aox3 Appbp1 Arg1 Arg2 Atp2b2 B3gnt1 BC002236 BC018462 Bnc1 Bok Brap C1d C1qr1 Calca Calm4 Car13 Cbr2 Ccl12 Ccl17 Ccl3 Ccr1l1 Cd151 Cd34 Cd53 Cd83 Cdh13 Cdkn2b Cfl2 Cgref1 Clec4d Clic3 Copb1 Crabp1 Crispld1 Crym Cspg2 Ctla2a Ctsg Ctsk Ctsl Ctsr Cxcl7 Cyp2c70 Cyp2j6 Defb6…
109	V$MYCMAX_02: c-Myc:Max heterodimer	187	187	326	5390	10268	-2.48	0.0	1.7	0.26	2410003B16Rik 2610036F08Rik 2900091E11Rik 4930470D19Rik 5031439A09Rik 8430417G17Rik 9030408N13Rik Adh7 Adk Aig1 Appbp1 Aqp3 Arg1 Atp2b2 Atp6v0e Avpi1 B3gnt1 BC002236 BC028528 Bcap29 Bet1l Bnc1 Bnip2 Ccl12 Ccl17 Ccl3 Ccl8 Ccr1l1 Cd151 Cd48 Cetn3 Cfl2 Cgref1 Cited1 Clec4a2 Clec4n Clec7a Clic3 Cntnap4 Crispld1 Cryba4 Cspg2 Ctla2a Ctsg Ctsk Ctsl Cxcl1 Cyp2j6 Defb1 Dnajc12 Dok2 Edg8 Elovl4 Emcn Emr1 F…
110	V$MYCMAX_B: c-Myc:Max binding sites	186	186	327	6000	9658	-2.48	0.0	0.18	0.0	2410003B16Rik 2610036F08Rik 4833420K19Rik 4930488L10Rik 8430417G17Rik Acate2 Adk Alox15b Aqp3 Arg1 Atp6v0e Avpi1 B3gnt1 BC002236 BC018462 Bcap29 Bet1l Bfsp1 Bnc1 C1d Calml3 Calml4 Cav1 Ccl3 Ccl8 Ccng1 Ccr1l1 Cd151 Cd34 Cd48 Cd83 Cdh13 Cetn3 Cfl2 Cgref1 Cited1 Clec4a2 Clec4n Cnn1 Crabp2 Crot Cryba4 Ctsg Ctsl Cxcl1 Cxcl15 D9Wsu20e Defb1 Dnajb4 Dnajc12 Dstn Dusp14 Eif3s6 Elovl4 Emb Emcn Fbxo6b Fgf18…
111	V$POU1F1_Q6	196	196	317	6299	9359	-2.5	0.0	0.18	0.0	1110017C15Rik 2010002A20Rik 2310061G07Rik 2610036F08Rik 2810021O14Rik 5031439A09Rik Acate2 Adh7 Aig1 Akr1c18 Akr1c6 Angpt2 Anxa1 Areg Arg1 Arg2 Aspn Atp1b3 BC002236 BC018462 BC028528 Ccl3 Ccl8 Ccr1l1 Ccr2 Cd151 Cd33 Cd34 Cd53 Cdh13 Cdh17 Cdkn2b Cetn3 Cited1 Clca3 Clec4a2 Clec4d Clec4n Clec7a Cntnap4 Col5a2 Colec12 Crispld1 Cryba4 Cspg2 Cst11 Ctla2a Ctss Cxcl15 Cxcl7 Cyp2c37 Cyp2c70 Cyp2j6 Cyp2s1 …
112	V$VMAF_01: v-Maf	332	332	181	9818	5840	-2.5	0.0	1.67	0.26	1110017C15Rik 1110030H10Rik 1500031H04Rik 2310016N21Rik 2810021O14Rik 2900091E11Rik 5031439A09Rik 8430417G17Rik 9030408N13Rik Actc1 Actr6 Adk Akr1c18 Aldh3a1 Ang1 Ang2 Ang3 Angpt2 Anxa1 Appbp1 Areg Arg1 Arg2 Aspn Atp1b3 Atp2b2 Atp6v0e B3gnt1 BC002236 BC022687 BC028528 Bcap29 Bet1l Bnc1 Bnip2 C1d C1qr1 Calml3 Calml4 Car13 Cbr2 Ccl12 Ccl7 Ccl8 Ccng1 Ccr1l1 Cd151 Cd302 Cd33 Cd53 Cd83 Cdh13 Cdh17 Cdk…
113	V$CDPCR3_01: cut-like homeodomain protein	19	19	494	386	15272	-2.51	0.0	2.84	0.79	Angpt2 Ccr1 Ctss Elovl4 Il1a Jam3 Krt1-4 Pex3 Pip5k1b Serpinb11 Shoc2 Sox7 Sprr2d Sprr2f Tceb1 Tcf1 Trem3 Tusc3 Zwint
114	V$CEBP_C: C/EBP binding site	112	112	401	3731	11927	-2.52	0.0	0.15	0.0	1110030H10Rik 2310061G07Rik 2410003B16Rik 4930488L10Rik Acate2 Aig1 Akr1c18 Aldh3a1 Aspn Atp1b3 Atp6v0e BC018462 Brap Car13 Ccl12 Ccl3 Ccl8 Ccng1 Ccr1l1 Cd33 Cdh17 Cdkn2b Cst11 Ctsk Ctsr Cyp2c70 Cyp4a14 Cysltr1 Dcn Defb6 Dstn Elf4 Esd F730004D16Rik Fabp5 Fbn1 Fgfbp1 Fosl1 Fst Fxyd4 Gem Glipr1 Glrx1 Gmfg Gpr34 Grip1 Gzmd Hdc Heph Il1f5 Itm2a Kcne3 Kera Klra1 Klra15 Klra16 Klrg1 Krt1-16 Krt1-2 Krt2…
115	V$CREB_Q4_01	140	140	373	4572	11086	-2.56	0.0	0.18	0.0	1110017C15Rik 1110030H10Rik 2310016N21Rik 2410003B16Rik 2610036F08Rik 2900091E11Rik 3110001N18Rik 4833420K19Rik Acate2 Aig1 Ang1 Aox3 Appbp1 Areg Arg2 Atp1b3 Avpi1 BC002236 BC022687 Bnip2 C1d Calca Calml3 Cd53 Cdkn2b Cfl2 Ckap1 Clec4d Col17a1 Col5a2 Copb1 Cryba4 Crym Csrp2 Ctla2a Ctsl Cxcl1 Cyp2s1 D9Wsu20e Dnajb4 Dnajc12 Dok2 Emp3 Fabp5 Fbxo6b Fhl2 Fkbp7 Fosl1 Foxa1 Fst Gem Gjb4 Gjb6 Glipr1 Gnai3…
116	V$CREBATF_Q6	139	139	374	4540	11118	-2.57	0.0	0.18	0.0	1110017C15Rik 1500031H04Rik 2310061G07Rik 2410003B16Rik 2610036F08Rik 2900091E11Rik 3110001N18Rik 4833420K19Rik Acate2 Aig1 Ang1 Aox3 Appbp1 Areg Arg2 Atp1b3 Avpi1 BC002236 BC022687 Bet1l Bnip2 C1d Calca Calml3 Cd53 Cdkn2b Cfl2 Ckap1 Clec4d Col17a1 Col5a2 Copb1 Cryba4 Crym Csrp2 Ctla2a Ctsl Cxcl1 Cyp2s1 D9Wsu20e Dnajb4 Dnajc12 Dok2 Dstn Emp3 Fabp5 Fbxo6b Fhl2 Fkbp7 Fosl1 Foxa1 Fst Gem Gjb4 Gjb6 G…
117	V$TANTIGEN_B: Major T-antigen binding sites	48	48	465	1748	13910	-2.57	0.0	0.09	0.0	1110017C15Rik 2610036F08Rik 2810021O14Rik Aqp3 Atp6v0e Cd151 Cdh13 Cgref1 Clec4a2 Clec4n Copb1 Ctsl Dppa3 Edg8 F730004D16Rik Fcgr3 Fxyd4 Gtf2b Gzmd Itpa Lsm10 Lzp-s Npl Ogn Plac8 Pnp Popdc3 Procr Psma3 Ptpro Rhcg Rnf7 Rpl22 Rpl5 Rps7 Rptn Sat1 Sdcbp2 Serpinf1 Sgca Slc10a3 Slc43a3 Snx6 Spcs1 Tex15 Tgfb1i1 Trappc4 Vps35
118	V$ACAAT_B: Avian C-type CCAAT box	28	28	485	1112	14546	-2.57	0.0	0.06	0.0	Ang2 Brap Calca Cd302 Ckap1 Clec7a Dab2 Dnajb4 F730004D16Rik Gzmd Gzmg Krt1-1 Krt1-3 Krt1-4 Ndel1 Padi3 Prlpc2 Psma3 Rpl26 Serpinb8 Smarca1 Sox7 Sprr1b Sprr2f Tceb1 Tm6sf1 Vps29 Vps35
119	V$FXR_Q3	14	14	499	260	15398	-2.58	0.0	2.9	0.79	Aspn Clec7a Crot Eif3s6 Emp3 Itpa Krt2-10 Ndel1 Pla2g4a Rai14 Sept7 Shoc2 Tbc1d15 Trim29
120	V$FOXO4_01: fork head box O4	363	363	150	10793	4865	-2.59	0.0	1.6	0.22	1110017C15Rik 1500031H04Rik 1700112P19Rik 2010002A20Rik 2310016N21Rik 2310061G07Rik 2410003B16Rik 2610036F08Rik 2810021O14Rik 2900091E11Rik 3110001N18Rik 4833420K19Rik 4930470D19Rik 4930488L10Rik 5031439A09Rik 8430417G17Rik Abcg5 Actc1 Actr6 Akr1c18 Akr1c6 Aldh3a1 Alox15b Ang3 Angpt2 Anxa1 Aox3 Arg1 Arg2 Aspn Atp1b3 Atp2b2 BC002236 BC022687 BC028528 Bcap29 Bfsp1 Bok Brap C1d Calm4 Calml3 Calml4 C…
121	V$TFIII_Q6	479	479	34	14363	1295	-2.64	0.0	2.27	0.47	1110017C15Rik 1110030H10Rik 1500031H04Rik 1700112P19Rik 2010002A20Rik 2310061G07Rik 2410003B16Rik 2610036F08Rik 2810021O14Rik 2900091E11Rik 3110001N18Rik 4833420K19Rik 4930470D19Rik 4930488L10Rik 5031439A09Rik 8430417G17Rik Abcg5 Acate2 Actc1 Actr6 Adh7 Adk Aig1 Akr1c6 Aldh3a1 Alox15b Ang1 Ang2 Ang3 Angpt2 Anxa1 Aox3 Appbp1 Aqp3 Areg Arg1 Arg2 Aspn Atp1b3 Atp2b2 Atp6v0e Avpi1 B3gnt1 BC002236 BC01…
122	V$SP3_Q3	348	348	165	10365	5293	-2.66	0.0	1.45	0.16	1110017C15Rik 1500031H04Rik 1700112P19Rik 2410003B16Rik 2610036F08Rik 2900091E11Rik 3110001N18Rik 4833420K19Rik 4930470D19Rik 4930488L10Rik 5031439A09Rik 8430417G17Rik Abcg5 Acate2 Actc1 Actr6 Adk Aig1 Akr1c18 Aox3 Appbp1 Areg Arg1 Aspn Atp1b3 Atp2b2 Avpi1 B3gnt1 BC018462 BC022687 BC028528 Bcap29 Bet1l Bnip2 Bok Brap C1d C1qr1 Calm4 Calml3 Car13 Cav1 Cbr2 Ccl12 Ccl7 Ccng1 Ccr1 Ccr1l1 Ccr2 Cd302 C…
123	V$PITX2_Q2: pituitary homeobox factor 2	227	227	286	6692	8966	-2.67	0.0	1.34	0.08	1110017C15Rik 2310016N21Rik 2310061G07Rik 2410003B16Rik 2610036F08Rik 2810021O14Rik 2900091E11Rik 3110001N18Rik 4833420K19Rik 4930470D19Rik 4930488L10Rik 9030408N13Rik Actr6 Akr1c18 Aldh3a1 Ang3 Aox3 Appbp1 Arg2 Aspn Atp6v0e B3gnt1 Bfsp1 Bnc1 Bnip2 Brap C1d Calml4 Car13 Cav1 Ccl17 Ccng1 Ccr1 Ccr1l1 Cd151 Cd302 Cd33 Cdh13 Cdkn2b Cetn3 Cfl2 Cgref1 Ckap1 Clca3 Clec4n Cnn1 Copb1 Cspg2 Ctsk Ctsl Ctsr …
124	V$AR_01: androgen receptor	47	47	466	1196	14462	-2.68	0.0	2.13	0.44	4833420K19Rik 8430417G17Rik Abcg5 Alox15b Areg BC028528 Cav1 Ccng1 Ccr2 Clic3 Colec12 Elovl4 Entpd1 F13b Fgfbp1 Fkbp7 Gjb6 Gmfg Gnai3 Hgfac Hif1a Klra2 Krt1-24 Lgals1 Lsm5 Mrc1 Nat2 Neto1 Nsmce1 Pla2g2f Pla2g4a Pp11r Prcp Prg1 Prss11 Pycard Rcn3 Ripk3 Rps27a S100a3 S100a9 Sgk2 Siglec5 Slamf8 Sprr2d Sult2b1 Zic3
125	V$LHX3_01: LIM homeobox transcription factor 3	33	33	480	1258	14400	-2.68	0.0	0.08	0.0	2010002A20Rik 2310061G07Rik Angpt2 C1d Cd83 Cxcl15 Cyp2s1 Dppa3 Emb F13b Fbxo6b Fhl2 Gnai3 Grem2 Gzme Krt1-2 Krtap3-3 Med6 Mmp10 Ms4a6b Ms4a6c Msr1 Nqo2 Ogn Prlpc2 Rps7 Rptn S100a9 Sc4mol Scel Serpinb11 Sprr2d Sprrl7
126	V$ELK1_01: Elk-1	141	141	372	4058	11600	-2.69	0.0	1.48	0.18	1110017C15Rik 2810021O14Rik 2900091E11Rik 3110001N18Rik 4833420K19Rik 4930470D19Rik 9030408N13Rik Actr6 Aig1 Aldh3a1 Alox15b Ang2 Appbp1 Aqp3 Areg Arg1 Atp2b2 Atp6v0e Bet1l Bnip2 C1qr1 Calml3 Calml4 Ccl17 Ccl8 Ccng1 Ccr1 Ccr1l1 Cd302 Cd48 Crabp2 Crispld1 Ctsl Ctsr Cxcl4 Cxcl7 Cyp2j6 Cyp3a25 Cysltr1 D9Wsu20e Dbccr1 Elk3 Entpd1 F730004D16Rik Fcer1a Fxyd4 Gem Gnai3 Gng10 Gtf2b Gzmc Gzmd Gzmf Hdc Ica…
127	V$E4BP4_01: E4BP4	13	13	500	605	15053	-2.69	0.0	0.04	0.0	Akr1c18 Aldh3a1 Brap Cd302 Clca3 Crot Ctss Cyp2j6 Dcn Defb6 Prrx2 Rps6kb1 Speer3
128	V$HNF6_Q6	44	44	469	1600	14058	-2.7	0.0	0.1	0.0	1700112P19Rik 3110001N18Rik Atp1b3 Atp2b2 Cdh11 Cxcl5 Cyp2c37 Cyp2c70 Cyp2s1 Cyp3a25 F13b Fpr-rs2 Fxyd4 Gmfg Gpr87 Il1a Klk7 Krt1-3 Krt1-c29 Leprotl1 Lgals1 Lsm5 Matn2 Mbnl1 Med6 Ms4a11 Ms4a6d Pip5k1b Pla2g2f Pla2g4a Pln Popdc3 Rab38 Rgs18 Sdcbp2 Sprr2d Sprr2h Sprrl5 Stfa3 Styx Tceal8 Tnmd Zfp51 Zic3
129	V$NFY_C: NF-Y binding site	7	7	506	395	15263	-2.7	0.0	0.03	0.0	Cdh11 Cyp4a14 Dstn Mbnl1 Pln Stmn4 Zic3
130	V$GR_01: high affinity binding site for glucocorticoid receptor	46	46	467	1172	14486	-2.71	0.0	2.09	0.44	3110001N18Rik 8430417G17Rik Abcg5 Adh7 Akr1c18 Bok Ccl12 Cited1 Clec4d Clec7a Colec12 Cspg2 Cyp2c70 Dok2 Dstn Gem Gsdm1 Hdc Hgfac Il24 Krt1-14 Krt1-24 Krt2-5 Lsm10 Mmp1a Myl6 Nat2 Ogn Pem Pla2g2f Prcp Psmb2 Pycard Rcn3 Ripk3 Rprm S100a3 S100a9 Sdcbp Serpinb8 Slc26a8 Sprr2d Sprr2f Sprrl3 Tceal8 Trem3
131	V$AP1_Q4: activator protein 1	426	426	87	12745	2913	-2.72	0.0	1.67	0.26	1110017C15Rik 1110030H10Rik 1500031H04Rik 1700112P19Rik 2010002A20Rik 2310016N21Rik 2310061G07Rik 2410003B16Rik 2610036F08Rik 2810021O14Rik 2900091E11Rik 3110001N18Rik 4833420K19Rik 4930470D19Rik 5031439A09Rik 8430417G17Rik 9030408N13Rik Acate2 Actc1 Actr6 Adh7 Adk Aig1 Akr1c18 Akr1c6 Aldh3a1 Alox15b Ang1 Ang2 Ang3 Angpt2 Anxa1 Appbp1 Areg Arg1 Arg2 Aspn Atp1b3 Atp2b2 Atp6v0e Avpi1 B3gnt1 BC00223…
132	V$PPARG_03: PPAR (peroxisome proliferator-activated receptor gamma)	207	207	306	6110	9548	-2.73	0.0	1.25	0.01	1110030H10Rik 2310016N21Rik 2310061G07Rik 2410003B16Rik 2610036F08Rik 2810021O14Rik 2900091E11Rik 3110001N18Rik 5031439A09Rik 8430417G17Rik Abcg5 Actc1 Adk Aig1 Aldh3a1 Alox15b Aqp3 Arg2 Atp2b2 Avpi1 B3gnt1 C1d Calca Calm4 Ccl12 Ccl17 Ccl7 Cd33 Cd53 Cdh13 Cdh17 Cetn3 Cgref1 Ckap1 Clca3 Clec4n Cntnap4 Colec12 Crabp2 Crispld1 Crot Cst11 Ctsg Ctsk Ctsr Ctss Cxcl1 Cyp2c37 Cyp2c44 Cyp2j6 Cysltr1 Dab2 …
133	V$FOXJ2_02: fork head box J 2	193	193	320	6102	9556	-2.73	0.0	0.29	0.0	2310016N21Rik 2310061G07Rik 2610036F08Rik 4833420K19Rik Abcg5 Acate2 Actr6 Ang1 Ang2 Anxa1 Aox3 Aqp3 Arg1 Arg2 Aspn Atp1b3 Bfsp1 Bnip2 C1d C1qr1 Calml3 Cbr2 Ccl3 Ccl7 Cd48 Cd83 Cdh17 Cetn3 Clec4a2 Clec4d Clec7a Cntnap4 Colec12 Copb1 Crot Cspg2 Csrp2 Cst11 Ctsg Ctsl Ctsr Ctss Cxcl1 Cxcl15 Cxcl5 Cxcl7 Cyp2c37 Cyp2c70 Cyp2j6 Cyp4a14 D9Wsu20e Dbccr1 Dcn Defb1 Dppa3 Edg8 Elk3 Elovl4 Emb Emcn Esd F13b …
134	V$ELK1_02: Elk-1	387	387	126	12043	3615	-2.74	0.0	0.23	0.0	1110017C15Rik 1110030H10Rik 1500031H04Rik 2310061G07Rik 2610036F08Rik 2810021O14Rik 2900091E11Rik 3110001N18Rik 4833420K19Rik 4930470D19Rik 4930488L10Rik 9030408N13Rik Abcg5 Acate2 Actc1 Actr6 Adh7 Adk Aig1 Akr1c18 Aldh3a1 Alox15b Ang2 Angpt2 Anxa1 Aqp3 Areg Arg1 Atp1b3 Atp2b2 Atp6v0e Avpi1 B3gnt1 BC018462 BC022687 BC028528 Bcap29 Bet1l Bfsp1 Bnc1 Bnip2 Brap C1qr1 Calca Calm4 Calml4 Car13 Cbr2 Cc…
135	V$RREB1_01: Ras-responsive element binding protein 1	35	35	478	1310	14348	-2.75	0.0	0.09	0.0	2310016N21Rik Ang1 Ang2 BC028528 Calca Car13 Crym Cspg2 Cxcl1 Cxcl15 Emcn Entpd1 Fbn1 Gng10 Il17b Il24 Klf7 Krt1-14 Krt2-16 Ltb4dh Man1a Meox2 Myl6 Nov Papd4 Prg1 Prnd Qk Rab38 Rpl13a Shoc2 Sp3 Stard6 Timp1 Tiparp
136	V$LEF1TCF1_Q4	246	246	267	7699	7959	-2.75	0.0	0.33	0.0	1110030H10Rik 1700112P19Rik 2010002A20Rik 2900091E11Rik 8430417G17Rik 9030408N13Rik Actc1 Actr6 Aig1 Ang1 Ang2 Ang3 Angpt2 Aox3 Arg2 Aspn Atp6v0e B3gnt1 Bfsp1 Bnip2 C1d C1qr1 Calca Calml3 Car13 Cbr2 Ccl8 Ccr1l1 Ccr2 Cd48 Cd53 Cdh11 Cdh13 Cdh17 Cdkn2b Cgref1 Ckap1 Clca3 Clec4d Clec7a Cnn1 Crabp1 Crispld1 Cryba4 Cspg2 Cst11 Ctla2a Ctss Cxcl1 Cxcl15 Cyp2c70 Cyp2j6 Cyp3a25 Cyp4a14 Dab2 Dbccr1 Defb6 D…
137	V$CAAT_01: cellular and viral CCAAT box	303	303	210	9435	6223	-2.76	0.0	0.32	0.0	1110030H10Rik 1500031H04Rik 1700112P19Rik 2310016N21Rik 2310061G07Rik 2410003B16Rik 2810021O14Rik 3110001N18Rik 4930470D19Rik 8430417G17Rik Abcg5 Acate2 Actc1 Adk Aig1 Akr1c6 Aldh3a1 Alox15b Ang1 Ang2 Ang3 Anxa1 Aox3 Aqp3 Areg Arg2 Aspn Atp1b3 Atp2b2 Avpi1 BC002236 BC018462 BC022687 Bcap29 Bfsp1 Bnip2 C1d Calca Calm4 Calml3 Calml4 Cbr2 Ccl12 Ccl17 Ccl3 Ccl8 Ccng1 Ccr1l1 Cd151 Cd302 Cd33 Cd53 Cdh1…
138	V$SMAD4_Q6	220	220	293	6532	9126	-2.76	0.0	1.16	0.0	1110030H10Rik 1500031H04Rik 2310061G07Rik 2410003B16Rik 3110001N18Rik 4930470D19Rik 4930488L10Rik 8430417G17Rik Abcg5 Actr6 Akr1c6 Ang1 Ang2 Ang3 Angpt2 Aox3 Appbp1 Aqp3 Atp1b3 Atp2b2 Atp6v0e B3gnt1 Bet1l Bnc1 Bnip2 C1d Calca Calm4 Calml3 Cav1 Ccl12 Ccl8 Ccng1 Ccr1 Cd83 Cdh13 Cdh17 Cdkn2b Ckap1 Clca3 Clic3 Col17a1 Copb1 Crabp1 Crispld1 Cspg2 Csrp2 Ctsg Ctsk Ctsr Cxcl5 Cyp2s1 Dab2 Dcn Dkk2 Dnajb4 …
139	V$MRF2_01: modulator recognition factor 2	308	308	205	9584	6074	-2.77	0.0	0.33	0.0	1110017C15Rik 1110030H10Rik 1700112P19Rik 2010002A20Rik 2310016N21Rik 2310061G07Rik 2410003B16Rik 2610036F08Rik 2810021O14Rik 3110001N18Rik 4930470D19Rik 9030408N13Rik Abcg5 Actr6 Adh7 Adk Akr1c18 Akr1c6 Aldh3a1 Alox15b Angpt2 Anxa1 Appbp1 Arg1 Atp1b3 Atp2b2 BC002236 Bcap29 Bfsp1 C1d Calca Calml3 Calml4 Car13 Cav1 Ccl3 Ccl8 Ccr1 Ccr1l1 Ccr2 Cd34 Cd48 Cd53 Cd83 Cdh11 Cdh17 Cetn3 Cfl2 Cgref1 Ckap1 …
140	V$TAL1_Q6	220	220	293	6537	9121	-2.77	0.0	1.14	0.0	1500031H04Rik 2410003B16Rik 2810021O14Rik 8430417G17Rik Actc1 Adk Aig1 Aldh3a1 Ang3 Appbp1 Aqp3 Areg Arg1 B3gnt1 Bet1l Bfsp1 Bnc1 Bok Brap C1qr1 Calm4 Calml3 Calml4 Cbr2 Ccl12 Ccl17 Ccl3 Ccl7 Ccl8 Ccng1 Ccr1l1 Cd33 Cd34 Cd48 Cd83 Cdh11 Cdh13 Cdh17 Cgref1 Clec4a2 Clec4n Cnn1 Col17a1 Colec12 Crabp2 Crispld1 Cryba4 Crym Ctsg Cxcl1 Cxcl4 Cyp2c37 Cyp2c70 Cyp4a14 Dbccr1 Dcn Defb1 Dppa3 Dstn E030024M05R…
141	V$GATA1_05: GATA-binding factor 1	76	76	437	2564	13094	-2.78	0.0	0.17	0.0	3110001N18Rik Abcg5 Actr6 Aldh3a1 Ang1 Ang3 Aox3 Aspn Bcap29 Bfsp1 Cav1 Ccl7 Cdh11 Clec4a2 Clec4d Ctla2a Cxcl15 Cxcl5 Cyp2c44 Cyp4a14 Dbccr1 Emb Entpd1 F13b Fbn1 Gem Gria2 Hdc Hif1a Icam2 Inhba Itm2a Ivl Klk7 Klra1 Klra15 Klra16 Krt1-c29 Krtap12-1 Krtap3-3 Krtcap1 Lum Mbnl1 Mmp12 Npl P2ry12 Padi3 Pex3 Pip5k1b Plac8 Pln Ppic Prkcdbp Prkg2 Prkrir Prnd Ptpro Rpl41 Rps6kb1 S100a8 Sat1 Siglec5 Slc10a3…
142	V$E2A_Q2	310	310	203	9277	6381	-2.78	0.0	1.16	0.0	1110017C15Rik 1110030H10Rik 1500031H04Rik 2410003B16Rik 2810021O14Rik 4930488L10Rik 8430417G17Rik 9030408N13Rik Abcg5 Acate2 Actc1 Adk Aig1 Ang1 Ang2 Ang3 Aox3 Appbp1 Aqp3 Areg Arg1 Arg2 Atp1b3 Atp2b2 Avpi1 B3gnt1 BC018462 BC028528 Bcap29 Bet1l Bnc1 Bnip2 Brap C1d Calca Calm4 Calml3 Calml4 Cbr2 Ccl12 Ccl3 Ccl7 Ccl8 Ccng1 Ccr1 Ccr1l1 Ccr2 Cd33 Cd48 Cdkn2b Cfl2 Cgref1 Clec4a2 Clec4n Clic3 Cnn1 Cntn…
143	V$DEAF1_01	92	92	421	3045	12613	-2.79	0.0	0.2	0.0	1110017C15Rik 2810021O14Rik 2900091E11Rik 4930470D19Rik Actr6 Aig1 Aqp3 Atp1b3 B3gnt1 BC022687 Bet1l Bfsp1 Bnip2 Bok Cbr2 Ccl3 Ccng1 Cd48 Cd83 Cetn3 Cfl2 Cntnap4 Crot Csrp2 Ctsl Ctsr Cxcl4 Dnajb4 Dusp14 Eif3s6 Fbn1 Fgf18 Fhl2 Fkbp7 Fosl1 Fst Gem Ggta1 Gnai3 Gng10 Klf7 Krt1-c29 Leprotl1 Lgals1 Lsm10 Med6 Nck1 Neto1 Nfe2l2 Nsmce1 Nup37 Papd4 Pcdh7 Pdcd10 Pex3 Phospho1 Polr2g Prdx5 Prkrir Proz Psma3…
144	V$RORA1_01: RAR-related orphan receptor alpha1	55	55	458	1923	13735	-2.79	0.0	0.14	0.0	1110030H10Rik 2010002A20Rik 2310016N21Rik Akr1c18 C1d Calca Ccl17 Ccr1l1 Cfl2 Cited1 Colec12 Copb1 Ctsg Ctsk Cyp2c37 Cyp2c44 Cyp2c70 Cyp2s1 Elovl4 Emcn Emr1 Gjb6 Glipr1 Gp38 Gsto1 Gzmd Gzme Id1 Itpa Lrrk2 Lzp-s Nat2 Nck1 Pla2g2e Pln Procr Psma3 Psmb2 Rnf2 Rpl13a Rpl26 Rpl36a Rpl5 Rptn S100a4 Sdcbp2 Serpinb1a Slc10a3 Sprr2a Tceb1 Tcf1 Tm6sf1 Tnfaip6 Zfp105 Zfp52
145	V$ETS1_B: c-ETS-1 binding site	231	231	282	6889	8769	-2.79	0.0	1.09	0.0	1110017C15Rik 1500031H04Rik 2410003B16Rik 3110001N18Rik 4833420K19Rik 9030408N13Rik Abcg5 Acate2 Actr6 Aldh3a1 Alox15b Ang3 Angpt2 Areg Arg1 Aspn Atp2b2 Atp6v0e B3gnt1 BC018462 BC022687 Bet1l Brap C1qr1 Calca Calm4 Calml3 Calml4 Cbr2 Ccl12 Ccl17 Ccl8 Ccr1 Cd302 Cd33 Cd34 Cd53 Cdh17 Clec7a Clic3 Cntnap4 Col5a2 Cryba4 Csrp2 Ctsg Ctsl Ctss Cxcl15 Cxcl4 Cyp2j6 Cysltr1 D9Wsu20e Dab2 Dbccr1 Dcn Dkk2 Dn…
146	V$IRF_Q6_01	244	244	269	7285	8373	-2.79	0.0	1.09	0.0	1110017C15Rik 1700112P19Rik 2010002A20Rik 2310016N21Rik 2310061G07Rik 2610036F08Rik 2810021O14Rik 2900091E11Rik 5031439A09Rik 8430417G17Rik 9030408N13Rik Acate2 Actr6 Akr1c18 Aldh3a1 Alox15b Ang3 Anxa1 Aox3 Appbp1 Aqp3 Areg Arg2 BC002236 BC028528 Bfsp1 Bnc1 Bnip2 Brap C1d Calca Calml3 Cav1 Ccl12 Ccl8 Ccng1 Ccr2 Cd48 Cdh13 Cdkn2b Clca3 Clec4d Clec4n Clec7a Clic3 Cntnap4 Col5a2 Colec12 Copb1 Crabp2…
147	V$ZTA_Q2	168	168	345	4945	10713	-2.79	0.0	1.19	0.0	1500031H04Rik 1700112P19Rik 2010002A20Rik 2310061G07Rik 2610036F08Rik 2810021O14Rik 2900091E11Rik 5031439A09Rik 8430417G17Rik Abcg5 Acate2 Actr6 Adh7 Adk Aig1 Akr1c18 Akr1c6 Aldh3a1 Ang1 Ang3 Aox3 Appbp1 Arg2 Atp2b2 Atp6v0e Bet1l Brap C1d Cd34 Cd53 Cdh13 Cgref1 Clec4d Cnn1 Crabp1 Crabp2 Cryba4 Ctsk Ctss Cxcl15 Cyp2c44 Cyp2c70 Cyp2s1 Cyp4a14 Dab2 Defb6 Dnajc12 Dok2 Dusp14 Edg8 Eif3s6 Elf4 Emp3 Emr…
148	V$S8_01: S8	38	38	475	1397	14261	-2.79	0.0	0.11	0.0	2310061G07Rik 3110001N18Rik Akr1c6 Calml3 Clec4d Clec7a Ctsk Cxcl15 Cyp2j6 Cyp3a25 Degs2 Dppa3 F13b Fhl2 Foxa1 Gnai3 Il1f5 Krt1-2 Krt2-6g Krtap16-1 Lsm10 Med6 Mgl1 Mmp10 Ms4a6b Ms4a6c Msr1 Pdcd10 Prlpc2 Rnf7 Rpl36a Rps25 S100a8 S100a9 Serpinb11 Sprrl1 Trim29 Zfp52
149	V$CREB_Q2_01	151	151	362	4803	10855	-2.8	0.0	0.3	0.0	1110017C15Rik 1110030H10Rik 2310016N21Rik 2410003B16Rik 2610036F08Rik 2900091E11Rik 3110001N18Rik 4833420K19Rik Acate2 Actr6 Aig1 Ang1 Aox3 Appbp1 Areg Arg2 Atp1b3 Avpi1 B3gnt1 BC002236 BC022687 Bcap29 Bet1l Bnip2 C1d Calca Calml3 Cd53 Cdkn2b Cfl2 Ckap1 Clec4d Col5a2 Copb1 Cryba4 Csrp2 Ctla2a Ctsl Cxcl1 Cyp2s1 D9Wsu20e Dab2 Dnajb4 Dnajc12 Dok2 Dusp14 Emp3 Fabp5 Fbxo6b Fgf18 Fhl2 Fkbp7 Fosl1 Foxa1…
150	V$ER_Q6: estrogen receptor	265	265	248	8233	7425	-2.8	0.0	0.39	0.0	1110030H10Rik 1500031H04Rik 2410003B16Rik 4833420K19Rik 4930470D19Rik 8430417G17Rik Abcg5 Actr6 Aig1 Akr1c6 Aldh3a1 Appbp1 Aqp3 Areg Arg1 Atp1b3 Atp2b2 Atp6v0e B3gnt1 BC002236 BC022687 Bcap29 Bfsp1 Bnip2 C1d C1qr1 Calm4 Calml3 Calml4 Cbr2 Ccl3 Ccr1l1 Ccr2 Cd151 Cd34 Cd48 Cd53 Cdh13 Cdh17 Cfl2 Clec4n Clic3 Cnn1 Col5a2 Colec12 Crabp1 Crabp2 Crot Cryba4 Crym Cspg2 Cst11 Ctsg Ctsk Ctss Cxcl1 Cxcl4 Cx…
151	V$RFX1_01: X-box binding protein RFX1	229	229	284	6864	8794	-2.83	0.0	0.98	0.0	1110030H10Rik 2310016N21Rik 2410003B16Rik 2610036F08Rik 3110001N18Rik 4833420K19Rik 4930470D19Rik 8430417G17Rik Actr6 Aig1 Akr1c18 Aldh3a1 Alox15b Ang3 Angpt2 Aox3 Aqp3 Areg Arg1 BC018462 BC022687 Bcap29 Bet1l Bfsp1 Bnc1 Brap Calm4 Cav1 Cbr2 Ccl3 Cd53 Cd83 Cdh11 Cdh17 Cdkn2b Ckap1 Clec4a2 Clec4n Clic3 Cntnap4 Crabp1 Crabp2 Cspg2 Cst11 Ctsg Ctsr Cxcl1 Cxcl4 Cxcl7 Cyp2j6 Cyp2s1 Dab2 Defb6 Dnajb4 Dn…
152	V$STAT_01: signal transducers and activators of transcription	90	90	423	2967	12691	-2.84	0.0	0.22	0.0	1110017C15Rik 2010002A20Rik 2310061G07Rik 2410003B16Rik 2610036F08Rik 2810021O14Rik 9030408N13Rik Acate2 Angpt2 Arg1 Bcap29 Ccl3 Ccl7 Cd302 Cd34 Cd48 Cd83 Cdh17 Clca3 Clec4n Crispld1 Crym Cst11 Ctsk Dbccr1 Defb1 Elf4 Emb Emcn Emp3 Fgfbp1 Fkbp7 Gjb6 Gng10 Grem2 Hgfac Il1f5 Il1f9 Itpa Kera Krt1-2 Krt1-c29 Loh11cr2a Man1a Matn2 Mmp12 Mmp2 Moxd1 Ms4a11 Ms4a6d Nqo2 Nsmce1 Ogn Pdcd10 Pdlim2 Pip5k1b Pla…
153	V$DR4_Q2: direct repeat 4	449	449	64	13476	2182	-2.85	0.0	1.65	0.26	1110017C15Rik 1110030H10Rik 1500031H04Rik 1700112P19Rik 2010002A20Rik 2310016N21Rik 2410003B16Rik 2610036F08Rik 2810021O14Rik 2900091E11Rik 3110001N18Rik 4833420K19Rik 4930470D19Rik 4930488L10Rik 5031439A09Rik 8430417G17Rik 9030408N13Rik Abcg5 Acate2 Adh7 Aig1 Akr1c18 Akr1c6 Aldh3a1 Alox15b Ang1 Ang2 Ang3 Angpt2 Anxa1 Aox3 Appbp1 Aqp3 Areg Arg1 Arg2 Atp1b3 Atp2b2 Atp6v0e Avpi1 B3gnt1 BC002236 BC0…
154	V$TAXCREB_01: Tax/CREB complex	8	8	505	419	15239	-2.86	0.0	0.04	0.0	2310061G07Rik Bnip2 Kcne3 Krt2-5 Psmb2 Rpl26 Vps29 Zfp207
155	V$VMW65_Q6	218	218	295	6744	8914	-2.86	0.0	0.48	0.0	1500031H04Rik 1700112P19Rik 2010002A20Rik 2310061G07Rik 2410003B16Rik 2900091E11Rik 3110001N18Rik 4833420K19Rik 5031439A09Rik 8430417G17Rik Abcg5 Actr6 Adk Akr1c18 Akr1c6 Aldh3a1 Angpt2 Atp1b3 Bfsp1 Bnip2 Bok C1d Calca Calml4 Car13 Cav1 Ccl12 Ccl3 Ccl7 Ccl8 Ccng1 Ccr2 Cd83 Cdh11 Cdh13 Cdh17 Cdkn2b Cetn3 Cfl2 Cgref1 Cited1 Clec4a2 Clec4n Cnn1 Copb1 Crispld1 Ctsg Ctsk Cxcl15 Cxcl7 Cyp2c37 Cyp2c44 C…
156	V$EFC_Q6	282	282	231	8688	6970	-2.87	0.0	0.5	0.0	1110030H10Rik 1500031H04Rik 2010002A20Rik 2610036F08Rik 2900091E11Rik 3110001N18Rik 5031439A09Rik 9030408N13Rik Acate2 Adk Akr1c18 Akr1c6 Aldh3a1 Ang1 Ang2 Ang3 Angpt2 Appbp1 Aqp3 Areg Arg1 Arg2 Atp1b3 Atp6v0e Avpi1 BC002236 BC022687 BC028528 Bcap29 Bfsp1 Bnip2 Brap C1qr1 Cbr2 Ccl12 Ccl17 Ccl3 Ccl7 Ccl8 Cd302 Cd34 Cd53 Cdh11 Cdh13 Cdh17 Cetn3 Cfl2 Ckap1 Clec4a2 Clec4d Clec7a Col5a2 Crabp1 Crot Cs…
157	V$COMP1_01: COMP1	315	315	198	9717	5941	-2.87	0.0	0.45	0.0	1110017C15Rik 1110030H10Rik 1500031H04Rik 1700112P19Rik 2010002A20Rik 2310016N21Rik 2310061G07Rik 2410003B16Rik 2610036F08Rik 3110001N18Rik 4833420K19Rik 4930470D19Rik 5031439A09Rik 9030408N13Rik Acate2 Actc1 Actr6 Adk Aig1 Akr1c18 Akr1c6 Aldh3a1 Alox15b Ang3 Anxa1 Appbp1 Arg1 Arg2 Aspn Atp1b3 Atp2b2 Atp6v0e Avpi1 BC002236 Bcap29 Bnc1 Bnip2 C1d Calca Calm4 Calml3 Calml4 Cbr2 Ccl7 Ccl8 Ccr1 Ccr1l1…
158	V$SOX9_B1: SOX (SRY-related HMG box)	283	283	230	8711	6947	-2.88	0.0	0.51	0.0	1110030H10Rik 1500031H04Rik 1700112P19Rik 2010002A20Rik 2310016N21Rik 2610036F08Rik 2900091E11Rik 3110001N18Rik 4833420K19Rik 4930470D19Rik Abcg5 Acate2 Akr1c18 Akr1c6 Aldh3a1 Alox15b Ang1 Ang3 Angpt2 Aox3 Appbp1 Arg1 Arg2 Aspn Atp1b3 Atp6v0e BC002236 BC028528 Bfsp1 Bnip2 Bok Brap C1d C1qr1 Calca Calml3 Car13 Cav1 Ccl3 Ccng1 Ccr1l1 Cd151 Cd302 Cd33 Cd53 Cd83 Cdh11 Cdkn2b Cited1 Clec4a2 Clec4d Cle…
159	V$GATA_C: GATA binding site	244	244	269	7416	8242	-2.89	0.0	0.73	0.0	1700112P19Rik 2010002A20Rik 2310016N21Rik 2310061G07Rik 2410003B16Rik 3110001N18Rik 4833420K19Rik 4930488L10Rik Abcg5 Actc1 Actr6 Akr1c6 Aldh3a1 Ang1 Angpt2 Anxa1 Aox3 Appbp1 Aqp3 Areg Atp6v0e Avpi1 B3gnt1 Bcap29 Bfsp1 Bnc1 Bnip2 C1qr1 Calm4 Cav1 Ccl17 Ccl7 Ccr1 Ccr2 Cd151 Cd34 Cd53 Cdh11 Cdkn2b Cetn3 Cgref1 Clca3 Clec4a2 Clec4d Clec7a Clic3 Cnn1 Colec12 Crabp1 Crot Cst11 Ctla2a Ctsg Ctsk Ctsr Ct…
160	V$MAZR_01: MAZ related factor	211	211	302	6501	9157	-2.89	0.0	0.53	0.0	1110030H10Rik 1500031H04Rik 1700112P19Rik 2900091E11Rik 4833420K19Rik 4930488L10Rik 5031439A09Rik 8430417G17Rik 9030408N13Rik Abcg5 Actc1 Adk Aig1 Appbp1 Aqp3 Areg Arg1 Aspn Atp1b3 Atp6v0e Avpi1 B3gnt1 BC018462 BC028528 Bnc1 Bnip2 Bok Car13 Ccl12 Ccl17 Ccng1 Cd151 Cd33 Cd83 Cdh13 Cdkn2b Cfl2 Cited1 Ckap1 Cntnap4 Col17a1 Crabp1 Crabp2 Crot Ctsr Cxcl1 Cyp2c44 Cyp2s1 D9Wsu20e Dcn Dkk2 Dnajb4 Dnmt3a …
161	V$HNF4_DR1_Q3	404	404	109	12512	3146	-2.89	0.0	0.28	0.0	1110017C15Rik 1110030H10Rik 1500031H04Rik 1700112P19Rik 2010002A20Rik 2310016N21Rik 2310061G07Rik 2410003B16Rik 2610036F08Rik 3110001N18Rik 4930470D19Rik 4930488L10Rik 5031439A09Rik 8430417G17Rik 9030408N13Rik Abcg5 Actc1 Actr6 Adk Aig1 Akr1c18 Akr1c6 Aldh3a1 Alox15b Ang1 Ang2 Ang3 Angpt2 Aox3 Appbp1 Aqp3 Arg1 Atp1b3 Atp2b2 Atp6v0e Avpi1 B3gnt1 BC002236 BC022687 BC028528 Bfsp1 Bnc1 Bnip2 Bok C1d …
162	V$TAL1ALPHAE47_01: Tal-1alpha:E47 heterodimer	48	48	465	1261	14397	-2.89	0.0	1.82	0.29	9030408N13Rik Alox15b Arg2 Atp6v0e Calm4 Ccl8 Cd34 Cdkn2b Ctsk Dnajc12 Fgfbp1 Fpr-rs2 Gjb6 Kera Klra15 Klra16 Krt1-1 Krtap16-1 Krtap3-3 Lsm10 Mfap5 Mgl1 Mrc1 Nck1 Pappa Pla2g2f Prcp Proc Psmb4 Qscn6 Rcn3 Rpl39 S100a16 S100a9 Scel Serpinb9 Sgca Sgk2 Slurp1 Spcs1 Sprr2a Sprrl2 Sprrl7 Tm6sf1 Tnfaip6 Upk3a Vegfc Vps39
163	V$MEF2_Q6_01	304	304	209	9236	6422	-2.9	0.0	0.76	0.0	1500031H04Rik 1700112P19Rik 2010002A20Rik 2310016N21Rik 2410003B16Rik 3110001N18Rik 4833420K19Rik 4930488L10Rik 9030408N13Rik Acate2 Actc1 Actr6 Adh7 Adk Aig1 Akr1c18 Akr1c6 Aldh3a1 Alox15b Ang1 Ang2 Angpt2 Anxa1 Aox3 Aqp3 Arg1 Arg2 Atp1b3 Atp6v0e Avpi1 BC002236 BC022687 BC028528 Bcap29 Bfsp1 Bok Brap C1qr1 Calca Calml3 Car13 Cav1 Ccl12 Ccl3 Ccl7 Ccr1 Ccr2 Cd302 Cd48 Cd53 Cd83 Cdh11 Cdh17 Cdkn2b …
164	V$IK3_01: Ikaros 3	58	58	455	1566	14092	-2.9	0.0	1.69	0.26	1110017C15Rik 2810021O14Rik 8430417G17Rik Acate2 Angpt2 Appbp1 BC022687 Brap Calml3 Ccl12 Ckap1 Crabp1 Cspg2 Csrp2 Cxcl15 Cxcl5 Cyp2c44 Defb1 Elk3 Esd F730004D16Rik Gjb4 Gria2 Icam2 Il1a Itpa Krt1-24 Krt2-6b Lpd Man1a Marcks Mgl1 Ms4a6b Mtap6 Ncr1 Ndph Nqo2 P2ry12 Pla2g2f Rhcg Rpl35 Rpl5 Rprm Rps27a S100a8 S100a9 Sdc1 Sept4 Serpinb2 Sgca Tm6sf1 Tmprss11d Tmsb4x Tnfaip6 Upk3a Uqcrh Xlr Zfhx1a
165	V$BRN2_01: POU factor Brn-2	217	217	296	6660	8998	-2.9	0.0	0.58	0.0	1700112P19Rik 2010002A20Rik 2310016N21Rik 2410003B16Rik 2610036F08Rik 2900091E11Rik 3110001N18Rik 4930470D19Rik 5031439A09Rik Acate2 Actr6 Adh7 Akr1c18 Akr1c6 Aldh3a1 Ang1 Ang2 Ang3 Aqp3 Arg2 Aspn Avpi1 B3gnt1 BC002236 BC028528 Bcap29 Bfsp1 Bnip2 Brap Calca Car13 Ccl3 Ccl7 Ccl8 Cd53 Cd83 Cdh11 Cdkn2b Cetn3 Cfl2 Cgref1 Clca3 Clec4a2 Clec4d Cnn1 Col5a2 Crispld1 Crot Cspg2 Csrp2 Ctsk Ctss Cxcl15 Cxc…
166	V$EBF_Q6	141	141	372	4442	11216	-2.91	0.0	0.38	0.0	1110017C15Rik 2010002A20Rik 2610036F08Rik 4930470D19Rik 8430417G17Rik Actr6 Aig1 Ang2 Ang3 Angpt2 Aox3 Appbp1 Atp2b2 Atp6v0e BC022687 BC028528 Bcap29 Bnc1 Bok C1d Calm4 Calml4 Ccl8 Cd33 Cdh17 Clec7a Col17a1 Crispld1 Cryba4 Crym Cspg2 Cxcl7 Cyp2c37 D9Wsu20e Dnmt3a Elf4 Elk3 Emb Esd Fabp5 Fcer1a Fcgr3 Fkbp7 Fosl1 Fxyd5 Galnact2 Gc Gem Ggta1 Gjb4 Gjb6 Glrx1 Gnai3 Gsdm1 Ifitm1 Il1a Il1f5 Il8rb Klra1 …
167	V$CDPCR1_01: cut-like homeodomain protein	396	396	117	12251	3407	-2.91	0.0	0.31	0.0	1110017C15Rik 1110030H10Rik 1500031H04Rik 1700112P19Rik 2010002A20Rik 2310061G07Rik 2410003B16Rik 2610036F08Rik 2810021O14Rik 2900091E11Rik 3110001N18Rik 4833420K19Rik 9030408N13Rik Abcg5 Acate2 Actc1 Actr6 Adh7 Adk Aig1 Akr1c18 Akr1c6 Alox15b Ang1 Ang2 Ang3 Angpt2 Anxa1 Aox3 Appbp1 Aqp3 Areg Arg2 Aspn Atp1b3 Atp2b2 B3gnt1 BC002236 BC028528 Bcap29 Bok Brap C1d Calca Calm4 Calml3 Car13 Cbr2 Ccl3 C…
168	V$NFKB_Q6_01	326	326	187	10008	5650	-2.91	0.0	0.53	0.0	1110030H10Rik 2010002A20Rik 2410003B16Rik 2810021O14Rik 2900091E11Rik 3110001N18Rik 4833420K19Rik 4930470D19Rik 8430417G17Rik 9030408N13Rik Abcg5 Acate2 Actc1 Adk Akr1c6 Aldh3a1 Alox15b Ang1 Ang3 Anxa1 Aox3 Appbp1 Areg Arg2 Aspn Atp2b2 Atp6v0e Avpi1 B3gnt1 BC002236 BC022687 BC028528 Bcap29 Bet1l Bnc1 Bnip2 Bok C1d C1qr1 Calm4 Calml3 Calml4 Car13 Cbr2 Ccl17 Ccng1 Ccr1l1 Ccr2 Cd151 Cd302 Cd33 Cd83 …
169	V$MINI20_B: Muscle initiator sequence-20	316	316	197	9590	6068	-2.91	0.0	0.79	0.0	1110017C15Rik 1110030H10Rik 1700112P19Rik 2310061G07Rik 2810021O14Rik 4930470D19Rik 4930488L10Rik 5031439A09Rik 9030408N13Rik Actr6 Adh7 Adk Aig1 Aldh3a1 Ang1 Ang2 Appbp1 Aqp3 Areg Arg1 Arg2 Atp1b3 Atp2b2 Atp6v0e Avpi1 B3gnt1 BC018462 BC022687 Bcap29 Bet1l Bfsp1 Bnip2 Bok Brap C1d C1qr1 Calca Calml3 Calml4 Car13 Cav1 Cbr2 Ccl17 Ccr1l1 Ccr2 Cd33 Cd34 Cd48 Cd83 Cdkn2b Cetn3 Cfl2 Cgref1 Cited1 Clec4…
170	V$USF_Q6: upstream stimulating factor	321	321	192	9851	5807	-2.91	0.0	0.54	0.0	1110017C15Rik 1110030H10Rik 1700112P19Rik 2410003B16Rik 2610036F08Rik 4930470D19Rik 4930488L10Rik 5031439A09Rik 8430417G17Rik 9030408N13Rik Abcg5 Acate2 Adk Akr1c18 Aldh3a1 Alox15b Ang2 Ang3 Angpt2 Appbp1 Aqp3 Areg Arg1 Arg2 Atp2b2 Atp6v0e Avpi1 B3gnt1 BC002236 BC018462 BC022687 BC028528 Bcap29 Bet1l Bfsp1 Bnc1 C1d Calm4 Calml3 Car13 Cav1 Cbr2 Ccl17 Ccl3 Ccl8 Ccng1 Ccr1 Ccr1l1 Cd151 Cd33 Cd34 Cd4…
171	V$GATA2_02: GATA-binding factor 2	177	177	336	5330	10328	-2.91	0.0	0.84	0.0	2010002A20Rik 2310016N21Rik 2310061G07Rik 3110001N18Rik Abcg5 Acate2 Actc1 Actr6 Aldh3a1 Ang1 Angpt2 Anxa1 Aox3 Appbp1 Aqp3 Aspn Atp6v0e Bfsp1 Bok C1qr1 Cav1 Ccl17 Ccl3 Ccl7 Ccng1 Ccr2 Cd34 Cd53 Cdkn2b Cetn3 Clca3 Clec4a2 Clec4d Cnn1 Colec12 Crot Cst11 Ctla2a Ctss Cxcl4 Cxcl5 Cyp2c44 Cyp2s1 Cyp3a25 Cyp4a14 Cysltr1 Dab2 Dbccr1 Defb1 Defb6 Dok2 Dppa3 Dsc1 Eif3s6 Emb Emcn Entpd1 F13b Fcer1a Fgfbp1 F…
172	V$TCF4_Q5	402	402	111	12437	3221	-2.92	0.0	0.3	0.0	1110017C15Rik 1110030H10Rik 1500031H04Rik 1700112P19Rik 2010002A20Rik 2310016N21Rik 2310061G07Rik 2410003B16Rik 2610036F08Rik 2810021O14Rik 2900091E11Rik 3110001N18Rik 4930470D19Rik 5031439A09Rik 8430417G17Rik 9030408N13Rik Acate2 Actc1 Actr6 Adh7 Aig1 Akr1c18 Akr1c6 Aldh3a1 Alox15b Ang1 Angpt2 Aox3 Appbp1 Areg Arg1 Arg2 Aspn Atp1b3 Atp6v0e Avpi1 B3gnt1 BC002236 BC018462 BC022687 Bcap29 Bfsp1 Bni…
173	V$PTF1BETA_Q6	48	48	465	1267	14391	-2.92	0.0	1.77	0.26	4833420K19Rik 9030408N13Rik B3gnt1 Bfsp1 Ccng1 Ccr1 Cd48 Cdkn2b Cetn3 Crabp1 Ctsg Cyp2c37 Dcn Defb1 Dkk2 Dnajb4 E030024M05Rik Elf4 Fcgr3 Fxyd4 Grem2 Il1f5 Il1f9 Il24 Krt1-3 Krt1-c29 Krtap16-1 Lsm10 March7 Ms4a6b Ms4a6c Neto1 Nmu Nqo2 Olfm1 Prlpc2 Procr Pycard Rnf2 Rpl22 Rpl5 Sdc1 Serpinb9 Sparc Tnfaip8 Ube1c Upk3a Zfp52
174	V$PAX_Q6	485	485	28	14986	672	-2.92	0.0	0.09	0.0	1110017C15Rik 1110030H10Rik 1500031H04Rik 1700112P19Rik 2010002A20Rik 2310016N21Rik 2310061G07Rik 2410003B16Rik 2610036F08Rik 2810021O14Rik 2900091E11Rik 3110001N18Rik 4833420K19Rik 4930470D19Rik 4930488L10Rik 5031439A09Rik 8430417G17Rik 9030408N13Rik Abcg5 Acate2 Actc1 Actr6 Adh7 Adk Aig1 Akr1c18 Akr1c6 Aldh3a1 Alox15b Ang1 Ang2 Ang3 Angpt2 Anxa1 Aox3 Appbp1 Aqp3 Areg Arg1 Arg2 Aspn Atp1b3 Atp2b…
175	V$TEF_Q6	183	183	330	5558	10100	-2.93	0.0	0.73	0.0	1110017C15Rik 1110030H10Rik 1700112P19Rik 2310016N21Rik 4833420K19Rik 4930470D19Rik 8430417G17Rik Actc1 Actr6 Adh7 Adk Akr1c6 Aldh3a1 Angpt2 Arg2 BC002236 BC028528 Bcap29 Bfsp1 Cav1 Ccl8 Cd34 Cgref1 Cited1 Clec4a2 Clec7a Cntnap4 Col5a2 Colec12 Copb1 Csrp2 Ctla2a Ctsg Ctsl Ctss Cxcl1 Cxcl15 Cxcl7 Cyp2c37 Cyp2c44 Cyp2c70 Cyp2j6 Cyp3a25 Cyp4a14 Dcn E030024M05Rik Elovl4 Emp3 Emr1 Fbn1 Fcer1a Fcgr3 Fg…
176	V$MYOD_01: myoblast determination gene product	337	337	176	10229	5429	-2.93	0.0	0.79	0.0	1110017C15Rik 1110030H10Rik 1500031H04Rik 2010002A20Rik 2310016N21Rik 2310061G07Rik 2410003B16Rik 2810021O14Rik 4833420K19Rik 4930488L10Rik 8430417G17Rik 9030408N13Rik Abcg5 Acate2 Actc1 Actr6 Adk Aig1 Aldh3a1 Ang1 Ang2 Ang3 Aox3 Appbp1 Aqp3 Areg Arg1 Arg2 Atp1b3 Atp2b2 Avpi1 B3gnt1 BC018462 BC028528 Bcap29 Bet1l Bnc1 Bok Brap C1d C1qr1 Calca Calm4 Calml3 Calml4 Car13 Cbr2 Ccl12 Ccl17 Ccl3 Ccl8 C…
177	V$GATA1_06: GATA-binding factor 1	150	150	363	4472	11186	-2.93	0.0	0.95	0.0	2010002A20Rik 2310016N21Rik 2310061G07Rik 2410003B16Rik 2610036F08Rik 3110001N18Rik Abcg5 Acate2 Actc1 Actr6 Aig1 Aldh3a1 Ang1 Anxa1 Aox3 Aqp3 Atp6v0e Bfsp1 Bnip2 C1qr1 Cav1 Ccl17 Ccl3 Ccl7 Ccng1 Ccr2 Cd34 Cd83 Cetn3 Clca3 Clec4a2 Clec4d Cnn1 Colec12 Cst11 Ctla2a Cxcl4 Cxcl5 Cyp2c70 Cyp3a25 Cyp4a14 Dbccr1 Defb1 Defb6 Dok2 Dppa3 Eif3s6 Emb Emcn Entpd1 F13b Fcer1a Fgfbp1 Fpr-rs2 Fxyd4 Galnact2 Gem …
178	V$GATA3_03: GATA-binding factor 3	343	343	170	10527	5131	-2.93	0.0	0.53	0.0	1500031H04Rik 1700112P19Rik 2010002A20Rik 2310016N21Rik 2310061G07Rik 2410003B16Rik 2610036F08Rik 2900091E11Rik 3110001N18Rik 4930470D19Rik 5031439A09Rik 8430417G17Rik 9030408N13Rik Acate2 Actc1 Actr6 Adh7 Adk Akr1c6 Aldh3a1 Alox15b Ang1 Ang2 Ang3 Angpt2 Anxa1 Aox3 Areg Arg1 Arg2 Aspn Atp1b3 Atp2b2 Atp6v0e B3gnt1 BC022687 Bcap29 Bfsp1 Bnip2 Bok Brap C1d C1qr1 Calca Calm4 Car13 Cav1 Cbr2 Ccl12 Ccl…
179	V$MYC_Q2	101	101	412	2919	12739	-2.94	0.0	1.23	0.01	2610036F08Rik 4930488L10Rik 8430417G17Rik Adk Aqp3 Arg1 Avpi1 B3gnt1 BC002236 Bcap29 Bet1l Bnc1 Ccl8 Cd151 Cfl2 Cgref1 Clec4n Clic3 Cntnap4 Crispld1 Cryba4 Ctsg Ctsk Ctsl Cxcl1 Cyp2j6 Defb1 Elovl4 Fcer1a Fgfbp1 Galnact2 Gjb4 Gjb5 Gmfg Gnai3 Gp38 Gria3 Hif1a Il8rb Kcne3 Kera Klk7 Krt1-16 Krt2-10 Krtcap1 Leprotl1 Lrrk2 Ly6d Mbnl1 Mgl1 Msr1 Mt4 Ncr1 Ndel1 Neto1 Nfe2l2 Nmu Npl P2ry12 Papd4 Pappa Phos…
180	V$HNF1_C: Hepatic nuclear factor 1	176	176	337	5349	10309	-2.94	0.0	0.71	0.0	1110017C15Rik 2010002A20Rik 2310016N21Rik 2310061G07Rik 2410003B16Rik 3110001N18Rik 4833420K19Rik 5031439A09Rik 8430417G17Rik Actc1 Actr6 Akr1c18 Akr1c6 Aldh3a1 Angpt2 Aox3 Appbp1 Areg Aspn Atp1b3 Atp2b2 Avpi1 Bcap29 Bnip2 Brap Car13 Cav1 Ccl17 Ccl3 Ccng1 Ccr1 Cd302 Cd33 Cd48 Cd53 Cd83 Cdh11 Cdh17 Cdkn2b Cgref1 Cited1 Ckap1 Clec7a Crabp2 Cspg2 Ctsr Cxcl1 Cxcl7 Cyp2c37 Cyp2j6 Cyp2s1 Cyp4a14 Dab2 D…
181	V$FOXD3_01: fork head box D3	446	446	67	13411	2247	-2.94	0.0	1.49	0.18	1110017C15Rik 1110030H10Rik 1500031H04Rik 1700112P19Rik 2010002A20Rik 2310016N21Rik 2310061G07Rik 2410003B16Rik 2610036F08Rik 2810021O14Rik 2900091E11Rik 3110001N18Rik 4833420K19Rik 4930470D19Rik 5031439A09Rik 8430417G17Rik 9030408N13Rik Abcg5 Acate2 Actc1 Actr6 Adh7 Adk Aig1 Akr1c18 Akr1c6 Aldh3a1 Ang1 Ang2 Ang3 Angpt2 Anxa1 Aox3 Appbp1 Aqp3 Areg Arg1 Arg2 Aspn Atp1b3 Atp2b2 Atp6v0e B3gnt1 BC002…
182	V$RFX1_02: X-box binding protein RFX1	175	175	338	5329	10329	-2.95	0.0	0.69	0.0	1500031H04Rik 2010002A20Rik 2310061G07Rik 2610036F08Rik 3110001N18Rik 4930470D19Rik 5031439A09Rik Adk Aig1 Akr1c18 Areg Aspn Atp1b3 Avpi1 B3gnt1 BC028528 Bcap29 Bet1l Bfsp1 Bnc1 Bnip2 C1qr1 Calml4 Ccl3 Cd302 Cd33 Cd83 Cdkn2b Cited1 Clec7a Clic3 Crabp1 Crabp2 Csrp2 Ctsg Ctsr Cxcl1 Cxcl15 Cxcl7 Cyp2c70 Cyp2j6 Cyp2s1 Cyp3a25 Dnajc12 Dsc1 Dusp14 E030024M05Rik Edg8 Elf4 Elk3 Elovl4 Emr1 F730004D16Rik …
183	V$OCT1_02: octamer factor 1	172	172	341	5264	10394	-2.95	0.0	0.63	0.0	1500031H04Rik 2010002A20Rik 2310016N21Rik 2810021O14Rik 3110001N18Rik 4833420K19Rik 8430417G17Rik Aig1 Akr1c6 Aldh3a1 Alox15b Aox3 Areg BC002236 Bfsp1 Bok Calca Calml3 Car13 Ccl3 Ccl8 Cd151 Cd34 Cd53 Clca3 Clec4a2 Clec4d Clec4n Cntnap4 Col5a2 Crispld1 Crot Cspg2 Cst11 Ctsk Cxcl1 Cxcl7 Cyp2c37 Cyp2s1 Cyp4a14 Cysltr1 Dbccr1 Defb6 Degs2 Dok2 Dppa3 Dsc1 Edg8 Emcn F730004D16Rik Fabp5 Fcer1a Fgf18 Fgfb…
184	V$SRF_Q5_01	152	152	361	4546	11112	-2.95	0.0	0.91	0.0	2900091E11Rik 4930488L10Rik 5031439A09Rik Acate2 Actc1 Ang3 Anxa1 Aox3 Areg Atp1b3 Atp2b2 BC002236 BC018462 Bet1l Bok C1d Calca Calm4 Cbr2 Ccl7 Ccr1 Cd302 Cd33 Clec4n Clec7a Cnn1 Cntnap4 Col17a1 Colec12 Crot Cryba4 Crym Ctsg Cxcl15 Cxcl4 Cxcl5 Cxcl7 Cyp2s1 Dab2 Dcn Dkk2 Dppa3 Dstn Elovl4 Esd F13b Fcer1a Fhl2 Fosl1 Fpr-rs2 Fxyd4 Fxyd5 Gc Gem Gjb5 Gjb6 Glipr1 Gmfg Gpr34 Gsto1 Gtf2b Icam2 Ifitm1 Il1…
185	V$MMEF2_Q6: myocyte enhancer factor	168	168	345	5133	10525	-2.95	0.0	0.65	0.0	1500031H04Rik 1700112P19Rik 5031439A09Rik 9030408N13Rik Acate2 Adh7 Aig1 Ang3 Aqp3 Arg2 Aspn BC028528 Bcap29 Bfsp1 Bok C1qr1 Cav1 Ccl3 Ccl7 Ccng1 Ccr1 Ccr2 Cd48 Cd53 Cdkn2b Cfl2 Cgref1 Cnn1 Cntnap4 Col5a2 Colec12 Copb1 Crispld1 Crot Cspg2 Ctsg Ctsk Ctsl Ctss Cxcl15 Cxcl5 Cxcl7 Cyp2c37 Cyp2c70 Cyp2s1 Cyp3a25 Cyp4a14 Cysltr1 D9Wsu20e Dcn Defb6 Dnajc12 Dppa3 Dstn Edg8 Fabp5 Fcer1a Fosl1 Gjb4 Gjb6 Gn…
186	V$AP1_Q2: activator protein 1	348	348	165	10598	5060	-2.96	0.0	0.71	0.0	1110017C15Rik 1700112P19Rik 2010002A20Rik 2310016N21Rik 2310061G07Rik 2410003B16Rik 2610036F08Rik 3110001N18Rik 4833420K19Rik 4930470D19Rik 8430417G17Rik Actc1 Actr6 Adh7 Adk Aig1 Akr1c18 Akr1c6 Aldh3a1 Alox15b Ang1 Ang2 Ang3 Angpt2 Anxa1 Areg Arg1 Arg2 Aspn Atp2b2 Avpi1 BC002236 BC018462 BC022687 BC028528 Bet1l Bfsp1 Bnc1 Bnip2 Bok C1qr1 Calca Calml3 Calml4 Car13 Ccl17 Ccl7 Ccng1 Ccr1 Ccr1l1 Ccr…
187	V$AREB6_01: AREB6 (Atp1a1 regulatory element binding factor 6)	106	106	407	3385	12273	-2.96	0.0	0.34	0.0	2310016N21Rik 2310061G07Rik 2610036F08Rik Akr1c6 Ang2 Appbp1 Aqp3 Arg1 Atp2b2 Atp6v0e Calca Calml3 Calml4 Ccl8 Ccr1l1 Cd302 Cd33 Cdh13 Clec4d Clic3 Cntnap4 Crispld1 Cst11 Ctsg Ctsl Cxcl1 Cyp2c44 Cyp2j6 Defb1 Degs2 Dppa3 Dsc1 Elf4 Emb Esd F730004D16Rik Fcgr3 Gjb5 Glrx1 Gng10 Gtf2b Gzme Hdc Heph Hif1a Il1f5 Il1f9 Kcne3 Kera Klk7 Klra1 Klra15 Klra16 Klra2 Krt1-14 Krt1-5 Krt2-16 Krt2-6b Krtap12-1 Lga…
188	V$GATA2_03: GATA-binding factor 2	156	156	357	4708	10950	-2.96	0.0	0.8	0.0	2010002A20Rik 2310016N21Rik 2310061G07Rik 2610036F08Rik Abcg5 Acate2 Actc1 Actr6 Aldh3a1 Ang1 Anxa1 Aox3 Atp6v0e Bet1l Bfsp1 Bnip2 Cav1 Ccl3 Ccl7 Ccr1l1 Ccr2 Cd302 Cd34 Cd83 Cetn3 Clca3 Clec4a2 Clec4d Cryba4 Ctla2a Ctsr Cxcl4 Cxcl5 Cyp2s1 Cyp3a25 Cyp4a14 Dbccr1 Defb1 Dok2 Dppa3 Dusp14 Eif3s6 Elk3 Emb Emcn Emr1 F13b Fabp5 Fcer1a Fgfbp1 Fpr-rs2 Fxyd4 Gem Glipr1 Gmfg Gng2 Grem2 Gria2 Gsdm1 Gzmc Gzmd…
189	V$HNF3B_01: Hepatocyte Nuclear Factor 3beta	380	380	133	11702	3956	-2.96	0.0	0.42	0.0	1110017C15Rik 1110030H10Rik 1700112P19Rik 2010002A20Rik 2310016N21Rik 2310061G07Rik 2410003B16Rik 2610036F08Rik 2810021O14Rik 2900091E11Rik 3110001N18Rik 4833420K19Rik 4930470D19Rik 5031439A09Rik 8430417G17Rik 9030408N13Rik Abcg5 Actc1 Actr6 Adh7 Adk Aig1 Akr1c18 Akr1c6 Ang1 Ang2 Ang3 Angpt2 Anxa1 Aox3 Arg1 Arg2 Aspn Atp1b3 Atp6v0e B3gnt1 BC002236 BC028528 Bcap29 Bet1l Bfsp1 Bnc1 Bnip2 Bok Brap C…
190	V$VMYB_01: v-Myb	364	364	149	11166	4492	-2.97	0.0	0.53	0.0	1110017C15Rik 1110030H10Rik 1700112P19Rik 2010002A20Rik 2410003B16Rik 2900091E11Rik 3110001N18Rik 4833420K19Rik 4930470D19Rik 9030408N13Rik Acate2 Actc1 Actr6 Adh7 Adk Akr1c18 Aldh3a1 Alox15b Ang1 Angpt2 Anxa1 Aox3 Appbp1 Aqp3 Arg1 Arg2 Aspn Atp1b3 B3gnt1 BC018462 BC022687 BC028528 Bcap29 Bet1l Bfsp1 Bnip2 Bok Brap C1qr1 Calca Calml3 Car13 Cbr2 Ccl12 Ccl17 Ccl3 Ccl8 Ccng1 Ccr2 Cd151 Cd302 Cd48 Cd…
191	V$E2F4DP2_01: E2F-4:DP-2 heterodimer	52	52	461	1789	13869	-2.98	0.0	0.18	0.0	4930488L10Rik Atp6v0e C1d Calca Calml3 Cntnap4 Crabp1 Crot Csrp2 Cyp2c44 Cyp2s1 Degs2 Elovl4 Emb Fabp5 Fbn1 Ggta1 Gjb6 Gnai3 Gnpnat1 Gzmd Itpa Klf7 Lsm5 Med6 Nqo2 Nsmce1 Prg1 Qk Rbm7 Rcn3 Rhcg Rhoe Rpl22 Rpl35 Rpl39 Rps7 S100a4 S100a6 S100a8 Sdc1 Sfrs3 Slc30a4 Slc43a3 Smarca1 Tbc1d15 Tgfb1i1 Tpt1 Tusc3 Vti1b Xlr Zic3
192	V$E2_Q6_01	24	24	489	932	14726	-2.98	0.0	0.1	0.0	Akr1c6 Aqp3 B3gnt1 Cdkn2b Colec12 Crabp2 Ctsr Dnajb4 Fhl2 Gc Gnpnat1 Gp38 Kcne3 Krt2-10 Krt2-16 Krtap12-1 Prdm1 Psmb4 Psmc6 Rpl36a Rpl39 S100a10 Vps29 Zic3
193	V$MAF_Q6	20	20	493	448	15210	-2.99	0.0	2.21	0.47	C1d Calca Calm4 Cbr2 Cyp2j6 Gnai3 Il11ra1 Ivl Kera Ms4a6b Ms4a6c Ndph Ptpla S100a4 Serpinb11 Sfrs3 Slc35b3 Slc43a3 Smarca1 Stmn4
194	V$HP1SITEFACTOR_Q6	128	128	385	3814	11844	-2.99	0.0	0.93	0.0	2310016N21Rik 2410003B16Rik 5031439A09Rik Adk Akr1c18 Akr1c6 Aox3 Arg1 Aspn Atp6v0e Bfsp1 Bnip2 C1qr1 Cav1 Ccl7 Ccl8 Ccr1l1 Ccr2 Cd302 Cd33 Cd53 Cdh11 Cdh17 Cetn3 Cst11 Ctsg Ctsl Cyp2c37 Cyp2c44 Cyp4a14 Cysltr1 Dab2 Dbccr1 Dkk2 Dstn Elk3 Elovl4 Emb Esd F13b Fbxo6b Fgfbp1 Fhl2 Fkbp7 Glrx1 Gng2 Gria2 Gzmc Gzmd Gzme Gzmf Gzmg Hif1a Id1 Il17b Il1a Il1f5 Il8rb Klra1 Klra2 Klrg1 Krt1-5 Krt1-c29 Krt2-5 …
195	V$E12_Q6	132	132	381	4087	11571	-3.01	0.0	0.52	0.0	1110030H10Rik 2310016N21Rik 2410003B16Rik 2810021O14Rik Abcg5 Adk Aig1 Ang1 Ang2 Ang3 Aqp3 Areg Arg2 Atp1b3 Atp2b2 Avpi1 B3gnt1 Bcap29 Bet1l Bnc1 Calml3 Calml4 Cbr2 Ccl12 Ccl3 Ccng1 Ccr1 Cd151 Cd48 Cfl2 Cgref1 Clec4n Cryba4 Csrp2 Cxcl4 Cyp4a14 Degs2 Dppa3 Dstn Dusp14 Edg8 Eif3s6 Elf4 Esd F730004D16Rik Fbn1 Fbxo6b Fpr-rs2 Fxyd4 Fxyd5 Gc Glrx1 Gng10 Gsdm1 Hgfac Il24 Itpa Krt1-14 Krt1-16 Krt1-2 Krt1…
196	V$ALPHACP1_01	8	8	505	408	15250	-3.01	0.0	0.05	0.0	Dnajc12 Hif1a Plac8 Pyy Reg1 Sdcbp Sept4 Tceb1
197	V$IRF_Q6	128	128	385	3970	11688	-3.01	0.0	0.51	0.0	1700112P19Rik 2310016N21Rik 2310061G07Rik 2610036F08Rik 2810021O14Rik 2900091E11Rik 8430417G17Rik Actr6 Akr1c18 Alox15b Appbp1 Arg2 BC002236 BC028528 Bnc1 Bnip2 C1d Calca Calml3 Ccl12 Ccl8 Cdh13 Cdh17 Clec4d Clec7a Clic3 Copb1 Csrp2 Ctsl Ctsr Ctss Cyp2c37 Cyp2c70 Cyp2j6 Cysltr1 Dbccr1 Dstn E030024M05Rik Elf4 Emr1 F13b Fbn1 Fcer1a Fgfbp1 Fkbp7 Fosl1 Foxa1 Gc Glipr1 Gpr34 Gpr87 Grem2 Gria2 Gria3 Hd…
198	V$E2F_02: E2F	7	7	506	373	15285	-3.02	0.0	0.04	0.0	Csrp2 Emb Gzmd Rpl22 S100a6 Slc30a4 Vti1b
199	V$E2F_Q3: E2F	7	7	506	373	15285	-3.02	0.0	0.04	0.0	Csrp2 Emb Gzmd Rpl22 S100a6 Slc30a4 Vti1b
200	V$E2F4DP1_01: E2F-4:DP-1 heterodimer	7	7	506	373	15285	-3.02	0.0	0.04	0.0	Csrp2 Emb Gzmd Rpl22 S100a6 Slc30a4 Vti1b
201	V$NMYC_01: N-Myc	113	113	400	3367	12291	-3.04	0.0	0.9	0.0	2610036F08Rik 4930470D19Rik 4930488L10Rik 8430417G17Rik Adk Aqp3 Arg1 Atp6v0e Avpi1 B3gnt1 BC002236 Bcap29 Bet1l Bnc1 Ccl8 Cd151 Cfl2 Cgref1 Clec4n Clic3 Cntnap4 Crispld1 Cryba4 Ctsg Ctsk Ctsl Cxcl1 Cyp2j6 Defb1 Elovl4 Fcer1a Fgfbp1 Galnact2 Gjb4 Gjb5 Gmfg Gnai3 Gp38 Gria3 Hif1a Il8rb Kcne3 Kera Klk7 Krt1-16 Krt1-24 Krt2-10 Krtcap1 Leprotl1 Lrrk2 Ly6d Mbnl1 Mgl1 Mmp2 Msr1 Mt4 Ncr1 Ndel1 Neto1 Nfe…
202	V$HTF_01	17	17	496	702	14956	-3.04	0.0	0.08	0.0	2610036F08Rik 4833420K19Rik Aox3 Cryba4 Gnai3 Gria3 Lrrk2 Ms4a11 Ms4a6d Nat2 Ndel1 Nqo2 Prg1 Sept7 Slamf8 Timp1 Xlr
203	V$PPARA_02: PPAR-alpha:RXR-alpha heterodimer (peroxisome proliferator activated factor alpha:retinoid X receptor alpha)	10	10	503	474	15184	-3.04	0.0	0.06	0.0	Akr1c18 Cdh17 Fbxo6b Gjb6 Krt1-1 Krt2-16 Krt2-6g Rpl41 Sult2b1 Sytl2
204	V$TAL1BETAE47_01: Tal-1beta:E47 heterodimer	34	34	479	865	14793	-3.04	0.0	1.81	0.29	9030408N13Rik Alox15b Arg2 Atp6v0e Calm4 Cd34 Ctsk Dnajc12 Fgfbp1 Fpr-rs2 Gjb6 Klra15 Klra16 Krtap3-3 Lsm10 Mgl1 Mrc1 Nck1 Pla2g2f Prcp Proc Psmb4 Qscn6 Rcn3 Rpl39 S100a16 Serpinb9 Sgca Sgk2 Sprr2a Sprrl2 Tnfaip6 Vegfc Vps39
205	V$SRF_C: serum response factor	22	22	491	511	15147	-3.05	0.0	2.07	0.44	2900091E11Rik Actc1 Atp1b3 BC018462 Cbr2 Clec7a Cxcl4 Cxcl7 Dstn Fhl2 Fosl1 Gjb6 Glipr1 Klf7 Krt1-5 Lpd Rhoe Sdc1 Slurp1 Tagln Tgfb1i1 Vps29
206	V$FOX_Q2	390	390	123	11914	3744	-3.05	0.0	0.62	0.0	1110017C15Rik 1110030H10Rik 1700112P19Rik 2010002A20Rik 2310016N21Rik 2310061G07Rik 2410003B16Rik 2610036F08Rik 2810021O14Rik 2900091E11Rik 3110001N18Rik 4833420K19Rik 5031439A09Rik 8430417G17Rik 9030408N13Rik Abcg5 Acate2 Actc1 Actr6 Adh7 Adk Aig1 Akr1c18 Akr1c6 Aldh3a1 Alox15b Ang1 Ang3 Angpt2 Anxa1 Aox3 Aqp3 Areg Arg1 Arg2 Aspn Atp1b3 Atp6v0e B3gnt1 BC002236 BC028528 Bcap29 Bfsp1 Bnc1 Bnip2 Bo…
207	V$HNF1_01: hepatic nuclear factor 1	88	88	425	2819	12839	-3.05	0.0	0.35	0.0	1110030H10Rik 2010002A20Rik 2410003B16Rik 4833420K19Rik Akr1c18 Akr1c6 Aox3 Avpi1 Brap Cav1 Ccl17 Ccl3 Cdh11 Cdh17 Cdkn2b Cspg2 Ctsk Cxcl7 Cyp2s1 Cyp4a14 D9Wsu20e Esd F13b Fbxo6b Fpr-rs2 Gc Gng2 Gpr87 Gria3 Hgfac Ivl Klra1 Krt1-1 Krt1-4 Krtap3-3 Loh11cr2a Lsm10 Lsm5 March7 Med6 Mgl1 Mmp3 Mrc1 Ms4a6b Ms4a6c Msr1 Ndph Ogn Ott Padi3 Papd4 Pappa Pla2g4a Prg1 Prkrir Proc Reg1 Resp18 Rpl13a Rpl26 Rpl39…
208	V$VMYB_02: v-Myb	87	87	426	2521	13137	-3.05	0.0	1.14	0.0	2010002A20Rik Adh7 Aldh3a1 Aox3 Arg2 Bet1l Bfsp1 Bnip2 Calca Calml3 Cbr2 Ccng1 Cd302 Ctsg Cxcl15 Cyp2s1 Dnmt3a Dsc1 Dstn Eif3s6 Elf4 Emb Emp3 Entpd1 Fkbp7 Galnact2 Glrx1 Gnai3 Gtf2b Has3 Hdc Id1 Ifitm1 Il17b Krt1-17 Krt1-3 Krt1-c29 Ltb4dh Lum March7 Marcks Myl6 Nck1 Nup37 Pcdh7 Pdcd10 Pdlim2 Pls3 Polr2g Prdx5 Prei3 Prg1 Prkcdbp Psmb4 Ptpla Ptpro Qk Qscn6 Rala Rbm7 Rgs18 Rhcg Rpl12 Rpl13a Rpl36a R…
209	V$ZID_01: zinc finger with interaction domain	80	80	433	2306	13352	-3.07	0.0	1.17	0.0	1700112P19Rik 2310061G07Rik Actr6 Adk Areg Avpi1 B3gnt1 BC028528 C1d Calca Clca3 Clec4n Cnn1 Col17a1 Ctsg Ctss Degs2 Dnajb4 Dnajc12 Dok2 Elovl4 Emb F730004D16Rik Fabp5 Galnact2 Gem Gjb6 Glipr1 Hdc Il1a Il1f5 Il8rb Kera Klk7 Klrg1 Krt1-13 Krt1-4 Krtap16-1 Leprotl1 Lpd Man1a Mmp2 Ms4a6b Mt4 Nck1 Ott Padi3 Pdlim2 Pla2g2f Prg1 Prnd Prrx2 Pycard Qscn6 Rpl12 Rpl36a Rpl41 Rprm S100a9 Sdcbp Sep15 Sept7 S…
210	V$PAX9_B: zebrafish Pax-9 binding sites	117	117	396	3543	12115	-3.07	0.0	0.73	0.0	4833420K19Rik 5031439A09Rik Abcg5 Adh7 Aox3 Aqp3 Atp1b3 Atp2b2 BC022687 Bcap29 Calm4 Calml3 Ccl12 Ccl17 Ccl7 Cgref1 Clec4a2 Col5a2 Crabp2 Ctsg Ctss Cyp2c44 Cyp2j6 Cysltr1 Dnajc12 Dnmt3a Dusp14 E030024M05Rik Elovl4 Emb Fhl2 Fkbp7 Fxyd5 Ggta1 Gjb5 Gnpnat1 Grip1 Hdgfrp3 Hif1a Inhba Itm2a Ivl Klf7 Klk7 Krt1-2 Krt1-4 Krt1-c29 Krt2-16 Krtcap1 Marcks Mbnl1 Meox2 Mfap5 Moxd1 Mt4 Mtap6 Myl6 Ncf2 Ndel1 Nmu…
211	V$LPOLYA_B: Lentiviral Poly A signal	104	104	409	3247	12411	-3.08	0.0	0.48	0.0	2010002A20Rik Actr6 Ang1 Ang2 Angpt2 Aspn C1qr1 Cav1 Ccl12 Ccl17 Ccl7 Ccr1 Ccr2 Cd151 Cd33 Cd34 Cd83 Cdh11 Cdh13 Cdkn2b Clec4a2 Cnn1 Copb1 Ctsg Ctss Cxcl4 Cyp2c37 Cyp2c44 Cyp3a25 Cyp4a14 Dab2 Defb6 Dppa3 Dsc1 Eif3s6 Emp3 Fcer1a Galnact2 Gnpnat1 Gsto1 Gtf2b Gzme Heph Il1a Il1f5 Il1f9 Ivl Klf7 Klra1 Klra2 Krt1-13 Krt1-14 Krt2-6g Lpd Lsm10 Matn2 Mmp12 Ms4a6b Ms4a6c Nov Ogn Papd4 Pilrb Pla2g1br Pla2g…
212	V$CMYB_01: c-Myb	107	107	406	3210	12448	-3.08	0.0	0.82	0.0	1110030H10Rik 2310061G07Rik 3110001N18Rik 4930488L10Rik Aldh3a1 Aqp3 Arg1 Avpi1 Bfsp1 Bnc1 Bnip2 C1d Cbr2 Ccr1l1 Cd33 Cetn3 Ckap1 Clca3 Col5a2 Crabp2 Crym Ctsg Ctsk Ctss Cxcl1 Cyp2c44 Cyp2s1 Degs2 Dstn Dusp14 E030024M05Rik Fbn1 Fkbp7 Galnact2 Gjb5 Glrx1 Gp38 Gpr87 Gria2 Gtf2b Has3 Icam2 Id1 Il17b Ivl Kcne3 Krt1-1 Krt1-13 Krt1-16 Krt1-2 Krt2-10 Ltb4dh March7 Marcks Mfap5 Mmp3 Mst1r Nat2 Nck1 Neto1…
213	V$MYOGNF1_01: myogenin / nuclear factor 1 or related factors	108	108	405	3341	12317	-3.09	0.0	0.55	0.0	1500031H04Rik 1700112P19Rik 2310016N21Rik 2610036F08Rik 4833420K19Rik 9030408N13Rik Adk Aldh3a1 Alox15b Atp6v0e Avpi1 BC022687 Bcap29 Brap Calml3 Cbr2 Ccl7 Cd302 Cd33 Cd34 Cd48 Cd53 Cd83 Cdh13 Cdh17 Cdkn2b Ckap1 Clca3 Clec4d Clic3 Copb1 Crot Cryba4 Csrp2 Cxcl4 Cxcl5 Cyp2c44 Dnajc12 Dppa3 F13b Fbxo6b Fcgr3 Fgf18 Fgfbp1 Fosl1 Fpr-rs2 Galnact2 Gem Ggta1 Gjb4 Gria3 Gsdm1 Hif1a Il17b Il1f9 Itpa Ivl Kc…
214	V$IPF1_Q4	108	108	405	3281	12377	-3.09	0.0	0.7	0.0	1110017C15Rik 1500031H04Rik 1700112P19Rik 2010002A20Rik 2810021O14Rik 3110001N18Rik 4833420K19Rik Abcg5 Actc1 Akr1c18 Akr1c6 Atp1b3 BC002236 C1qr1 Calm4 Car13 Ccl12 Ccl3 Ccng1 Ccr2 Cd53 Cdh17 Cdkn2b Crabp1 Crot Ctsk Cxcl5 Cysltr1 Defb1 Dkk2 Eif3s6 Elk3 Emp3 Emr1 Esd Fcer1a Fpr-rs2 Fxyd5 Gc Ggta1 Gjb5 Gjb6 Gng2 Gp38 Gria2 Gzmd Gzme Gzmg Hdgfrp3 Heph Il1a Il1f5 Il1f9 Inhba Jam3 Kcne3 Kera Krt1-1 Kr…
215	V$AREB6_03: AREB6 (Atp1a1 regulatory element binding factor 6)	75	75	438	2426	13232	-3.09	0.0	0.32	0.0	1110030H10Rik 8430417G17Rik Acate2 Actc1 Adk Aig1 Ang1 Ang2 Arg2 Atp1b3 B3gnt1 Bcap29 Brap C1qr1 Ccl17 Cd151 Cdkn2b Crabp1 Ctsg Cyp2s1 Dnmt3a Dsc1 Dstn Dusp14 Eif3s6 Elf4 Emb F730004D16Rik Fabp5 Fosl1 Foxa1 Galnact2 Gjb6 Heph Hgfac Id1 Ifitm1 Jam3 Krt1-14 Krt1-2 Krt1-5 Krt2-6b Leprotl1 Moxd1 Mrc1 Mst1r Mt4 Ncf2 Nsmce1 Padi3 Pdcd10 Pdlim2 Ppic Prdm1 Prkg2 Prnd Psma3 Ptges Rab38 Rbm7 Rpl41 Rprm S10…
216	V$LDSPOLYA_B: Lentiviral Poly A downstream element	413	413	100	12549	3109	-3.1	0.0	0.81	0.0	1110017C15Rik 1110030H10Rik 1500031H04Rik 1700112P19Rik 2010002A20Rik 2310016N21Rik 2310061G07Rik 2410003B16Rik 2810021O14Rik 2900091E11Rik 4930470D19Rik 4930488L10Rik 8430417G17Rik 9030408N13Rik Abcg5 Actc1 Actr6 Adh7 Adk Aig1 Akr1c18 Aldh3a1 Alox15b Ang1 Ang2 Ang3 Angpt2 Anxa1 Aox3 Appbp1 Areg Arg1 Arg2 Aspn Atp2b2 B3gnt1 BC002236 BC018462 BC028528 Bcap29 Bfsp1 Bnc1 Bnip2 C1d C1qr1 Calca Calml3…
217	V$NFMUE1_Q6	13	13	500	567	15091	-3.1	0.0	0.07	0.0	1110017C15Rik Cfl2 Cst11 Dnajb4 Eif3s6 Rala Rpl13a Sdcbp2 Sept7 Snx2 Uqcrh Zfp207 Zfp52
218	V$AIRE_01	100	100	413	3012	12646	-3.12	0.0	0.78	0.0	1110030H10Rik 2010002A20Rik 2310016N21Rik 2310061G07Rik 2810021O14Rik 3110001N18Rik 4833420K19Rik 4930488L10Rik Ang1 Ang3 Angpt2 Aspn Atp1b3 BC002236 C1qr1 Ccl8 Cd151 Cd302 Cd48 Clec7a Copb1 Crispld1 Ctsl Ctsr Ctss Cyp2c44 D9Wsu20e Dab2 Defb1 Dkk2 E030024M05Rik Esd Fcer1a Fkbp7 Fosl1 Gc Gem Gjb6 Glipr1 Gp38 Gpr34 Grem2 Hif1a Il17b Il1f9 Jam3 Klra1 Klra15 Klra16 Klrg1 Krt1-13 Krt1-24 Krt1-4 Krt2-1…
219	V$TAL1BETAITF2_01: Tal-1beta:ITF-2 heterodimer	40	40	473	1061	14597	-3.12	0.0	1.58	0.22	9030408N13Rik Arg2 Atp6v0e Calm4 Cd34 Ctsk Dnajc12 Fgfbp1 Fpr-rs2 Gjb6 Inhba Kera Klra15 Klra16 Krt1-1 Krtap3-3 Lsm10 Mgl1 Mrc1 Nck1 Pla2g2f Prcp Proc Psmb4 Qscn6 Rcn3 Rgs18 Rpl39 S100a16 S100a4 Scel Serpinb9 Sgca Sgk2 Slurp1 Sprr2a Sprrl2 Tnfaip6 Vegfc Vps39
220	V$NKX61_01: NKX6-1	25	25	488	941	14717	-3.13	0.0	0.13	0.0	2310016N21Rik 2900091E11Rik Arg2 Car13 Ccl17 Ccl3 Cyp2j6 Degs2 Dnajc12 F730004D16Rik Gzmc Gzmf Id1 Kera Krtcap1 Lsm10 Pex3 Psmb2 Ptges Serpinb11 Sprrl1 Tceal8 Tiparp Tmsb4x Xlr
221	V$BEL1_B: Bel-1 similar region	3	3	510	25	15633	-3.15	0.0	2.85	0.79	Calml4 Prdx5 id3
222	V$STAF_02: Se-Cys tRNA gene transcription activating factor	85	85	428	2668	12990	-3.15	0.0	0.46	0.0	1700112P19Rik 2810021O14Rik 2900091E11Rik Abcg5 Adh7 Aldh3a1 Ang3 Atp2b2 BC022687 BC028528 Bet1l Bnip2 C1qr1 Cav1 Cd33 Cd48 Cdh17 Cited1 Copb1 Cyp2j6 Dstn Elovl4 Fosl1 Fxyd5 Gjb4 Glrx1 Gnai3 Gnpnat1 Hgfac Il11ra1 Il1f5 Itpa Krt1-17 Lsm10 Lsm5 Ltb4dh Marcks Mgl1 Mmp3 Mocs2 Moxd1 Nqo2 Nup37 Pappa Pdcd10 Plac8 Pln Prdm5 Prei3 Prkg2 Proz Pycard Pyy Qscn6 Rasa3 Rod1 Rpl35 Rpl39 Rpl5 Rprm Rps27a Rps7 R…
223	V$E2_01: papilloma virus regulator E2	22	22	491	843	14815	-3.17	0.0	0.12	0.0	Akr1c6 Aqp3 B3gnt1 Cdkn2b Crabp2 Dnajb4 Elovl4 Fhl2 Gc Gnpnat1 Kcne3 Krt2-16 Krtap12-1 Krtap16-1 Prdm1 Psmc6 Rpl36a Rpl39 Tbx2 Vps29 Zic3 id3
224	V$USF_01: upstream stimulating factor	49	49	464	1647	14011	-3.17	0.0	0.25	0.0	2610036F08Rik 4930470D19Rik Atp6v0e Avpi1 B3gnt1 Cfl2 Cgref1 Crispld1 Ctsg Ctsl Cyp2j6 Defb1 Elovl4 Fgfbp1 Gnai3 Hif1a Kcne3 Krt1-16 Krt2-10 Leprotl1 Lrrk2 Ly6d Ndel1 Npl Papd4 Pip5k1b Pla2g2f Polr2g Pp11r Prdx5 Prkg2 Prnd Psmb4 Qk Rpl13a S100a4 S100a6 Serpinb9 Slc10a3 Snx2 Sprr1b Sytl2 Tbc1d15 Tceal8 Timp1 Tyrobp Zfhx1a Zfp131 Zfp207
225	V$STAT5A_02	83	83	430	2489	13169	-3.18	0.0	0.8	0.0	1110017C15Rik 2310016N21Rik 2310061G07Rik 2410003B16Rik 2810021O14Rik 2900091E11Rik Acate2 Aldh3a1 Angpt2 Areg Arg2 Cav1 Ccl17 Ccl3 Ccl7 Ccr1l1 Cd48 Clec4a2 Clec4d Copb1 Cspg2 Cst11 Ctsg Ctsk Ctsl Defb6 Dnmt3a F13b Gjb6 Glrx1 Gnpnat1 Grem2 Grip1 Gsdm1 Ifitm1 Il1f9 Il8rb Inhba Itpa Ivl Klf7 Klrg1 Krt2-16 Krt2-6b Krtap16-1 Ltb4dh Mbnl1 Moxd1 Mst1r Myo5a Nsmce1 Papd4 Prkg2 Prnd Prss18 Qk Rai14 Resp1…
226	V$DR3_Q4: direct repeat 3	69	69	444	2206	13452	-3.19	0.0	0.39	0.0	1700112P19Rik 2010002A20Rik 2310016N21Rik 2900091E11Rik Arg1 Atp2b2 Calml3 Ccl12 Ccl17 Cd53 Cdh17 Clec4d Clec7a Clic3 Col17a1 Colec12 Dsc1 Elovl4 Emcn Fabp5 Fbn1 Fcgr3 Gmfg Gpr34 Gria3 Gsdm1 Id1 Il1a Il8rb Ivl Klra2 Krt1-16 Krt1-5 Krt2-6g Krtap12-1 Man1a Matn2 Ms4a11 Ms4a6d Myo5a Neto1 Nmu Olfm1 Pdlim2 Phospho1 Pla2g2e Pla2g2f Pnp Pp11r Prg1 Prkcdbp Prss11 Prss18 Rpl26 S100a16 Serpinb1a Sgca Slc1…
227	V$FREAC2_01: Fork head RElated ACtivator-2	27	27	486	990	14668	-3.19	0.0	0.15	0.0	Akr1c18 Cd83 Col5a2 Copb1 Cspg2 Dbccr1 E030024M05Rik Fgf18 Ifitm1 Il11ra1 Klf7 Klra2 Krtap3-3 Man1a Meox2 Neto1 Ogn Padi3 Papd4 Pdlim2 Pip5k1b Prg1 Sdcbp Sept7 Siglec5 Snx2 Tcf1
228	V$SF1_Q6	77	77	436	2408	13250	-3.2	0.0	0.5	0.0	2310016N21Rik 2810021O14Rik 9030408N13Rik Aqp3 Atp1b3 Avpi1 BC022687 BC028528 Bnip2 C1d Ccl12 Ccl8 Cdh17 Cfl2 Clic3 Cnn1 Col17a1 Cryba4 Crym Cspg2 Ctsk Ctsr Cxcl1 Cyp2c37 Cyp2s1 Dbccr1 Dok2 E030024M05Rik Edg8 Emr1 Fcgr3 Fhl2 Gjb6 Gng2 Gp38 Gpr87 Hdc Kera Krt1-1 Krt1-c29 Krt2-10 Krtap12-1 Moxd1 Ms4a6b Myo5a Nat2 Ndel1 Ogn P2ry12 Pcdh7 Pem Pip5k1b Pla2g1br Pln Prg1 Prkcdbp Proc Pycard Rai14 Rpl26 R…
229	V$PR_01: high affinity binding sites for progesterone receptor	13	13	500	270	15388	-3.21	0.0	2.14	0.44	8430417G17Rik Abcg5 Cited1 Krt1-14 Myl6 Nat2 Pla2g2f Prcp Ripk3 Rod1 S100a3 S100a9 Sprr2d
230	V$E47_01: E47	76	76	437	2365	13293	-3.21	0.0	0.53	0.0	2310016N21Rik 4833420K19Rik Abcg5 Ang3 Aqp3 Bcap29 Bet1l Bnc1 Cbr2 Ccl12 Ccl8 Ccng1 Cd48 Cfl2 Csrp2 Cyp4a14 Dcn Dppa3 E030024M05Rik Edg8 Fbn1 Fxyd4 Fxyd5 Glrx1 Gng10 Gsdm1 Hgfac Icam2 Il24 Inhba Kcne3 Krt1-14 Krt1-16 Krt1-24 Krt2-5 Krtap3-3 Lpd Lsm10 Lum Mgl1 Mocs2 Moxd1 Mt4 Myl6 Padi3 Pdcd10 Pdlim2 Pex3 Phospho1 Pla2g2e Popdc3 Pp11r Psmb2 Rasa3 Rcn3 Reg1 Rnf7 Rpl41 Rprm Rps27a Sdcbp2 Semcap2 Sep…
231	V$XFD3_01: Xenopus fork head domain factor 3	58	58	455	1878	13780	-3.23	0.0	0.35	0.0	2410003B16Rik 3110001N18Rik Akr1c18 Alox15b Aspn BC022687 Bok Calml3 Cav1 Cbr2 Cd53 Ckap1 Clec7a Col5a2 Copb1 Crot Ctss Cxcl7 Cyp2c37 Cyp4a14 Dcn Dsc1 E030024M05Rik Elk3 Fcgr3 Foxa1 Gzme Ifitm1 Inhba Jam3 Krtap16-1 Krtap3-3 Mfap5 Mmp10 Msr1 Nat2 Ncf2 Ogn Papd4 Pex3 Pip5k1b Prdm1 Prg1 Prkrir Prrx2 Psmb2 Rgs18 Ripk3 Rpl41 Sdcbp Serpinb11 Snx2 Speer3 Spon2 Sprrl2 Sqrdl Tceb1 Tusc3
232	V$E2F1DP2_01: E2F-1:DP-2 heterodimer	30	30	483	1071	14587	-3.24	0.0	0.18	0.0	4930488L10Rik C1d Crabp1 Crot Csrp2 Elovl4 Emb Fabp5 Ggta1 Gnpnat1 Gzmd Itpa Lsm5 Med6 Nqo2 Nsmce1 Qk Rcn3 Rhcg Rpl22 Rpl39 S100a4 S100a6 Sfrs3 Slc30a4 Slc43a3 Smarca1 Tbc1d15 Vti1b Xlr
233	V$CDC5_01: cell division control protein 5	453	453	60	13732	1926	-3.25	0.0	0.99	0.0	1110017C15Rik 1110030H10Rik 1500031H04Rik 2010002A20Rik 2310016N21Rik 2310061G07Rik 2410003B16Rik 2610036F08Rik 2810021O14Rik 2900091E11Rik 3110001N18Rik 4833420K19Rik 4930470D19Rik 4930488L10Rik 5031439A09Rik 8430417G17Rik 9030408N13Rik Abcg5 Acate2 Actr6 Adk Aig1 Akr1c18 Akr1c6 Aldh3a1 Alox15b Ang1 Ang2 Ang3 Angpt2 Anxa1 Aox3 Appbp1 Aqp3 Areg Arg1 Arg2 Aspn Atp1b3 Avpi1 B3gnt1 BC002236 BC018462…
234	V$AHR_Q5: aryl hydrocarbon / dioxin receptor	58	58	455	1869	13789	-3.26	0.0	0.37	0.0	1110017C15Rik 1110030H10Rik Actr6 Aldh3a1 Alox15b Aqp3 BC018462 Bet1l Cd151 Cited1 Clca3 Colec12 Cst11 Cyp2c44 D9Wsu20e Dnajb4 Dstn E030024M05Rik Fbxo6b Fcgr3 Fgf18 Fst Ggta1 Gnpnat1 Hgfac Kera Krt1-24 Lum Marcks Mocs2 Myl6 Myo5a Nat2 Nck1 Ndel1 Phospho1 Pold4 Prkg2 Prkrir Proz Psmb2 Qk Rbm7 Rhoe Rnf7 Rpl12 Rpl13a Rpl22 Rpl5 Semcap2 Slc43a3 Slc6a12 Snx2 Sprr2f Stard6 Steap Vegfc Zfp131
235	V$CREB_02: cAMP-responsive element binding protein	51	51	462	1671	13987	-3.26	0.0	0.33	0.0	1110030H10Rik 2310016N21Rik 2310061G07Rik Acate2 Aig1 Aox3 Appbp1 Arg2 B3gnt1 Bnip2 C1d Calca Calml3 Cd33 Cdkn2b Ckap1 Col17a1 Copb1 Emp3 F13b Fhl2 Gem Gnai3 Gnpnat1 Icam2 Id1 Krt1-c29 Krt2-16 Leprotl1 Man1a Mt4 Myl6 Ndel1 Nmu Nsmce1 Olfm1 Proz Psmb2 Rpl26 Rpl41 S100a16 Sdcbp Stard6 Tbc1d15 Tceal8 Thbd Tmprss11d Tpt1 Zfp131 Zfp207 Zwint
236	V$POU6F1_01	38	38	475	1298	14360	-3.28	0.0	0.24	0.0	2010002A20Rik 3110001N18Rik 4833420K19Rik Actr6 Aig1 Akr1c6 Arg1 BC022687 Ctsr Cyp2c37 Emb F13b Fcer1a Fgfbp1 Fpr-rs2 Galnact2 Gc Inhba Kera Klra1 Klra15 Klra16 Mmp12 Ms4a6c Ogn Papd4 Pla2g4a Polr2g Rgs18 Rhcg Slc35b3 Smarca1 Spock3 Sprr1a Sprr2d Sprrl5 Sprrl7 Tusc3
237	V$NKX22_01: NK2 class homeobox factor 2	65	65	448	2035	13623	-3.28	0.0	0.5	0.0	2810021O14Rik 3110001N18Rik Actr6 Akr1c6 Aqp3 BC002236 C1d Cdh17 Col17a1 Colec12 Crot Cspg2 Ctla2a Cyp2c37 Cyp2j6 Cyp4a14 Dkk2 Entpd1 Fcgr3 Ggta1 Gjb6 Gmfg Gng2 Gsdm1 Heph Kcne3 Klk7 Klra1 Krtap16-1 Krtap3-3 Loh11cr2a Lum Man1a Med6 Myo5a Ndph P2ry12 Papd4 Pdlim2 Pla2g1br Pls3 Prdm5 Rai14 Reg1 Ripk3 Rpl39 Rprm Rps6kb1 Rsu1 S100a8 Sgca Shoc2 Slamf8 Slc10a3 Slc26a8 Sparc Sprr1b Sprr2h Sprrl1 Sprrl5…
238	V$ARP1_01: apolipoprotein AI regulatory protein 1	51	51	462	1665	13993	-3.28	0.0	0.34	0.0	Actc1 Aldh3a1 Arg1 BC018462 BC028528 Brap Calml4 Ccl17 Cd33 Cgref1 Clec4a2 Clec7a Ctla2a Ctsg Elf4 Fosl1 Fxyd4 Gjb5 Gng10 Gpr87 Grem2 Gria3 Gzmc Gzmf Has3 Hgfac Icam2 Il11ra1 Il1f9 Il8rb Krt1-3 Mmp2 Ms4a11 Ms4a6b Ms4a6c Ms4a6d Mt4 Prcp Prdx5 Prkg2 Prss18 Ptpro Pycard Qscn6 Rala S100a3 S100a8 Sept4 Serpinb1a Sprrl1 Tcf1
239	V$NFKAPPAB65_01: NF-kappaB (p65)	34	34	479	906	14752	-3.29	0.0	1.44	0.16	2810021O14Rik 8430417G17Rik Acate2 Aldh3a1 Anxa1 BC002236 Car13 Ccng1 Ccr1l1 Ccr2 Cd151 Cfl2 Clca3 Cntnap4 Ctsl Cxcl1 Cxcl5 Dab2 Dusp14 Fcgr3 Gmfg Il1f9 Krt1-16 Lpd Nqo2 Pls3 Pold4 Prnd Sat1 Slamf8 Speer3 Trem3 Tslp Zfp131
240	V$HIF1_Q5: hypoxia-inducible factor 1	61	61	452	1807	13851	-3.29	0.0	0.86	0.0	1110030H10Rik 2310061G07Rik 3110001N18Rik 4930488L10Rik Adk Aqp3 Avpi1 BC002236 Bcap29 Bnc1 Ccng1 Cdh13 Crym Cxcl5 Dab2 E030024M05Rik Elf4 Fosl1 Gjb5 Glrx1 Gnai3 Gng2 Gp38 Grip1 Heph Il17b Il24 Kcne3 Klf7 Leprotl1 March7 Meox2 Myl6 Nup37 P2ry12 Papd4 Phospho1 Pla2g1br Pln Prdm5 Prdx5 Prkrir Psmb2 Psmc6 Ptpla Pyy Rala Rpl22 Rps25 Rsu1 Sc4mol Serpinb1a Sfn Snx2 Spon2 Sprrl1 Steap Tceb1 Tnfaip8 Tslp…
241	V$MTF1_Q4	41	41	472	1134	14524	-3.3	0.0	1.26	0.01	1110017C15Rik 4930488L10Rik Aig1 Atp2b2 BC002236 Cdh13 Cdkn2b Cited1 Crabp1 Crot Defb1 Degs2 Dnajb4 Dsc1 E030024M05Rik Elk3 Esd Fbxo6b Fhl2 Fosl1 Fst Fxyd5 Gjb6 Klf7 Krt1-1 Krt1-16 Krt1-3 Krt1-4 Lyzs Mmp2 Mt4 Nup37 Phospho1 Prkg2 Proz Ripk3 Rnase4 Sfrs3 Sgca Spock3 Vegfc
242	V$FOXO4_02: fork head box O4	10	10	503	450	15208	-3.31	0.0	0.08	0.0	Akr1c18 Cd53 Cd83 Col5a2 Foxa1 Mfap5 Ogn Pip5k1b Prg1 Sdcbp
243	V$TFIIA_Q6	464	464	49	14066	1592	-3.32	0.0	1.03	0.0	1110017C15Rik 1110030H10Rik 1500031H04Rik 1700112P19Rik 2010002A20Rik 2310016N21Rik 2410003B16Rik 2610036F08Rik 2810021O14Rik 2900091E11Rik 3110001N18Rik 4833420K19Rik 4930470D19Rik 4930488L10Rik 5031439A09Rik 8430417G17Rik 9030408N13Rik Abcg5 Acate2 Actc1 Actr6 Adh7 Adk Aig1 Akr1c18 Akr1c6 Aldh3a1 Alox15b Ang1 Ang2 Ang3 Angpt2 Anxa1 Aox3 Appbp1 Aqp3 Areg Arg1 Arg2 Atp1b3 Atp2b2 Atp6v0e Avpi1 BC0…
244	V$ICSBP_Q6	23	23	490	847	14811	-3.32	0.0	0.17	0.0	Actr6 Appbp1 BC002236 Ccl12 Cysltr1 Fcer1a Gnai3 Klrg1 Krt2-6g Nat2 Ogn Pilrb Prdx5 Psma3 Rcn3 Resp18 Rgs18 Rps6kb1 Serpinb2 Sprrl3 Upk3a Vps39 Zfp51
245	V$ARNT_01: AhR nuclear translocator homodimers	44	44	469	1242	14416	-3.33	0.0	1.14	0.0	2610036F08Rik 4930470D19Rik Avpi1 B3gnt1 BC002236 Cfl2 Clec4n Cryba4 Ctsk Ctsl Defb1 Elovl4 Fcer1a Kcne3 Kera Klk7 Krt2-10 Krtcap1 Lrrk2 Ly6d Mbnl1 Mgl1 Ndel1 P2ry12 Papd4 Pappa Phospho1 Pla2g2e Pla2g2f Polr2g Pp11r Prdx5 Prkg2 Ptges Rpl13a S100a4 S100a6 Serpinb9 Slc10a3 Snx2 Sprr1b Tyrobp Zfhx1a Zfp131
246	V$IRF1_01: interferon regulatory factor 1	7	7	506	350	15308	-3.33	0.0	0.06	0.0	Appbp1 Cyp2j6 Pnp Pp11r Tex15 Tpst2 Zfp51
247	V$ATATA_B: Avian C-type TATA box	35	35	478	1193	14465	-3.34	0.0	0.26	0.0	1700112P19Rik Akr1c6 Ccr2 Cetn3 Clec7a Col5a2 Crot Cst11 Cyp4a14 Dppa3 Eif3s6 Heph Il1a Jam3 Klk7 Krt2-6b Krtap16-1 Krtap3-3 Leprotl1 Lrrk2 Lyzs Lzp-s Mmp10 Mmp3 Prdm5 Procr Rai14 Reg1 Rpl5 Rsu1 Sgca Sprrl3 Sqrdl Tiparp Tnmd
248	V$AP4_01: activator protein 4	41	41	472	1361	14297	-3.34	0.0	0.31	0.0	2610036F08Rik 4930488L10Rik 5031439A09Rik Abcg5 Calca Car13 Ccl12 Cd48 Cdh11 Ckap1 Clic3 Cxcl4 Cyp2j6 Dok2 E030024M05Rik Fbn1 Galnact2 Has3 Il17b Itm2a Krt1-13 Krt2-10 Krt2-16 Leprotl1 Lsm5 Lyzs Lzp-s Mst1r Mt4 Pold4 Ptpro Rai14 Rprm S100a10 S100a16 Sep15 Serpinb11 Serpinb1a Slc6a12 Tcf1 Zic3
249	V$EVI1_05: ectopic viral integration site 1 encoded factor	28	28	485	988	14670	-3.36	0.0	0.21	0.0	Actr6 Cav1 Ccng1 Cd151 Cd48 Ctsk Ctsr Ctss Cxcl15 Cxcl5 Emcn Fgfbp1 Glipr1 Gng2 Gpr34 Has3 Heph Klrg1 Krt1-4 Lpd Nqo2 Pdcd10 Pex3 Pilrb Prdm1 Psmb4 Sparc Ube1c
250	V$ATF3_Q6: activating transcription factor 3	55	55	458	1641	14017	-3.36	0.0	0.79	0.0	2900091E11Rik Areg Arg2 Aspn Atp1b3 Avpi1 BC022687 Bcap29 Bet1l Ccng1 Cdkn2b Cfl2 Clic3 Cnn1 Col5a2 Ctla2a Ctsk Ctss Cyp4a14 Dnajb4 Dnmt3a Dusp14 Fxyd4 Gem Glipr1 Gng10 Gp38 Gsdm1 Gzmc Gzmd Gzme Gzmf Gzmg Id1 Inhba Krt1-16 Mbnl1 Mmp12 Myl6 Pilrb Procr Psmb2 Rnf7 Rpl26 Sept7 Slc10a3 Sprr1a Stmn4 Tagln Tgfb1i1 Tnfsf11 Tpt1 Trim29 Tyrobp Zwint
251	V$HIF1_Q3: hypoxia induced factor	38	38	475	1271	14387	-3.36	0.0	0.3	0.0	Adk Aqp3 Bcap29 Ccng1 Cdh13 Clic3 Cxcl1 E030024M05Rik Gp38 Grip1 Hif1a Kcne3 Leprotl1 Lsm5 March7 Meox2 Mgl1 P2ry12 Papd4 Phospho1 Prdm5 Prdx5 Prkrir Proc Psmb2 Psmc6 Ptpla Pyy Ripk3 Rpl22 Rsu1 S100a16 Slamf8 Speer3 Sprr1b Tnfaip8 Xlr Zfp131
252	V$AMEF2_Q6: myocyte enhancer factor	54	54	459	1628	14030	-3.38	0.0	0.72	0.0	1500031H04Rik BC028528 Bcap29 Ccl3 Cdh11 Cnn1 Colec12 Crot Ctsk Cxcl15 Cyp2c70 Cyp4a14 Cysltr1 Fabp5 Gjb6 Gnpnat1 Gzmc Gzmd Gzme Gzmf Itpa Klf7 Klk7 Klra1 Klra15 Klra16 Krt1-1 Krt1-4 Krt1-5 Lum Lzp-s Mmp10 Polr2g Proz Rala Reg1 Rod1 Rpl39 Rpl5 Rps25 Sc4mol Sdc1 Serpinb2 Slc35b3 Sprr1a Sprr2d Sprrl2 Steap Tbc1d15 Tmsb4x Tnmd Trem3 Upk3a Xlr
253	V$EVI1_02: ectopic viral integration site 1 encoded factor	8	8	505	379	15279	-3.38	0.0	0.08	0.0	Cxcl5 Cysltr1 Emcn Glipr1 Ndel1 Pilrb Sparc Ube1c
254	V$CREB_Q4: cAMP-response element binding protein	44	44	469	1264	14394	-3.39	0.0	1.01	0.0	2410003B16Rik 2610036F08Rik 2900091E11Rik 4833420K19Rik Acate2 Appbp1 Areg Arg2 Avpi1 BC002236 Calca Cdkn2b Cfl2 Ctla2a Dnajb4 Fbxo6b Fkbp7 Foxa1 Gem Glipr1 Gsto1 Gzmc Gzmf Gzmg Id1 Leprotl1 Lrrk2 Lsm5 March7 Mt4 Myl6 Ndel1 Nmu Nsmce1 Psmb2 Rnf7 Rpl13a Rpl26 Sept7 Sfrs3 Tpst2 Tpt1 Tyrobp Zwint
255	V$PAX5_01: B-cell-specific activating protein	46	46	467	1474	14184	-3.4	0.0	0.42	0.0	1500031H04Rik Actc1 Adk Aox3 BC018462 Bet1l Bok Calml3 Ccl7 Ccng1 Cd34 Crabp2 Dstn E030024M05Rik Elk3 Elovl4 Fgf18 Fxyd5 Gem Gng2 Gzmd Gzme Hgfac Krt2-6g Krtap12-1 Mmp10 Mst1r Phospho1 Prkcdbp Prkrir Prrx2 Prss11 Prss18 Rala Rnf7 Rpl26 Sdc1 Sytl2 Tagln Tbx2 Tceb1 Thbd Tpst2 Tyrobp Zfp105 Zfp52
256	V$TCF11MAFG_01: TCF11:MafG heterodimers	41	41	472	1166	14492	-3.4	0.0	1.06	0.0	3110001N18Rik Acate2 Aldh3a1 Ang1 Ang2 Anxa1 BC022687 Cryba4 Ctsg Cxcl5 Gjb4 Gjb6 Gng2 Krt1-2 Krt1-3 Marcks Matn2 Meox2 Ndel1 P2ry12 Rcn3 Rps25 S100a9 Sept4 Serpinb6b Serpinb9 Snx6 Sparc Sprrl1 Tagln Tbc1d15 Tceb1 Tcfec Tiparp Tpt1 Trappc4 Trem3 Tusc3 Zfp131 Zfp51 Zwint
257	V$E2_Q6: papilloma virus regulator E2	44	44	469	1417	14241	-3.4	0.0	0.41	0.0	4833420K19Rik 4930470D19Rik Aqp3 Arg2 Atp1b3 Atp6v0e B3gnt1 Cdh13 Cdkn2b Ckap1 Crabp1 Cyp2c44 D9Wsu20e Dnajb4 Elovl4 F13b Fhl2 Galnact2 Gc Ggta1 Gnpnat1 Gp38 Has3 Hdgfrp3 Kcne3 Krt2-16 Man1a Nmu Prdm1 Prdx5 Psmb4 Psmc6 Rala Resp18 Rpl36a Rpl39 Smarca1 Tbx2 Thbd Tpt1 Vps29 Zfp105 Zic3 id3
258	V$CREB_01: cAMP-responsive element binding protein	48	48	465	1425	14233	-3.41	0.0	0.81	0.0	2410003B16Rik 2900091E11Rik 4833420K19Rik Areg Arg2 Atp1b3 Avpi1 BC002236 Bnip2 Cdkn2b Ckap1 Cryba4 Ctla2a Dnajb4 Dnajc12 Emp3 Fabp5 Fkbp7 Fst Gem Glipr1 Gzmc Gzmf Gzmg Id1 Leprotl1 Lrrk2 March7 Mbnl1 Ms4a11 Ms4a6d Mt4 Myl6 Nsmce1 Psmb2 Rbm7 Rnf7 Rpl13a Rpl26 Sept7 Sfrs3 Smarca1 Tbc1d15 Tgfb1i1 Tmsb4x Tpt1 Tyrobp Zwint
259	V$OLF1_01: olfactory neuron-specific factor	50	50	463	1524	14134	-3.41	0.0	0.66	0.0	2610036F08Rik 8430417G17Rik Aig1 Arg1 Atp2b2 BC022687 Bet1l C1d Cd83 Col17a1 Crispld1 D9Wsu20e Esd Fst Fxyd5 Ggta1 Gnai3 Gng10 Hgfac Ifitm1 Il8rb Klk7 Krt1-16 Krt1-17 Krt1-4 Leprotl1 Lsm10 Mst1r Mt4 Myo5a Nfe2l2 Ott Pdlim2 Phospho1 Pla2g2e Pold4 Pp11r Prei3 Prg1 Prkg2 Prkrir Prrx2 Psma3 Ptpla Rpl13a S100a10 Serpinb6b Spcs1 Tusc3 Vegfc
260	V$OCT1_B: Octamer binding factor 1	27	27	486	946	14712	-3.42	0.0	0.23	0.0	2610036F08Rik Anxa1 Avpi1 Calml3 Car13 Clec4n Cyp2j6 Defb6 E030024M05Rik Grip1 Itpa Krt1-5 Lpd Lum Padi3 Prg1 Ptges Resp18 Rhoe Sprr2d Sprr2f Sprr2h Sprrl3 Tmsb4x Tnfaip6 Upk3a Zfp207
261	V$XBP1_01: X-box-binding protein 1	44	44	469	1398	14260	-3.44	0.0	0.46	0.0	2610036F08Rik 4930470D19Rik Angpt2 Aox3 Atp6v0e Cfl2 Ckap1 Clic3 Copb1 Crabp2 Cryba4 Ctsg Ctsk Dok2 Fcer1a Fgfbp1 Fst Galnact2 Gjb4 Gmfg Gnai3 Gria3 Krt2-5 Lrrk2 Lsm5 Mmp10 Ms4a11 Ms4a6d Ndel1 Pip5k1b Pla2g2e Polr2g Prg1 Prkg2 Prkrir Proc Rbm7 Rod1 Rpl39 Sept7 Thbd Timp1 Tpt1 Zfp207
262	V$CREB_Q2: cAMP-response element-binding protein	47	47	466	1411	14247	-3.44	0.0	0.74	0.0	2310061G07Rik 2410003B16Rik 2900091E11Rik 4833420K19Rik Appbp1 Areg Arg2 BC002236 Bet1l Bnip2 Calca Cdkn2b Ckap1 Fkbp7 Fosl1 Gem Glipr1 Gnpnat1 Gzmc Gzmf Gzmg Id1 Itpa Lrrk2 March7 Mt4 Myl6 Nat2 Ndel1 Nsmce1 Prdx5 Prei3 Prss11 Psmb2 Rnf7 Rpl13a Rpl26 Sfrs3 Slc35b3 Smarca1 Tbc1d15 Tpst2 Tpt1 Tyrobp Zfp131 Zfp207 Zwint
263	V$FREAC3_01: Fork head RElated ACtivator-3	15	15	498	346	15312	-3.45	0.0	1.74	0.26	Brap C1d Degs2 Gtf2b Id1 Ms4a11 Ms4a6d Ogn Prei3 Prg1 Psmb2 Pycard Ripk3 Rpl26 Zfhx1a
264	V$CACCCBINDINGFACTOR_Q6	39	39	474	1261	14397	-3.46	0.0	0.4	0.0	Arg1 Bet1l Ccl12 Cd151 Cfl2 Ctsg Eif3s6 Emb Fbn1 Fbxo6b Gjb5 Glipr1 Id1 Ifitm1 Krt1-17 Krt1-2 Krt1-24 Lgals1 March7 Mfap5 Moxd1 Nck1 Nov Pls3 Prss11 Rhoe Rnf2 Rpl12 S100a16 S100a6 Sdcbp2 Sfrs3 Slurp1 Spcs1 Stfa3 Tagln Tcf1 Timp1 Tpst2
265	V$CREBP1_Q2: CRE-binding protein 1	35	35	478	986	14672	-3.46	0.0	1.08	0.0	2410003B16Rik 2900091E11Rik 4833420K19Rik Areg Arg2 Atp1b3 Avpi1 BC002236 Cdkn2b Dnajb4 Fabp5 Fkbp7 Foxa1 Gem Glipr1 Gzmc Gzmf Gzmg Id1 Leprotl1 Lrrk2 Mbnl1 Mt4 Myl6 Nsmce1 Psmb2 Rbm7 Rnf7 Rpl13a Rpl26 Sfrs3 Tbc1d15 Tpt1 Tyrobp Zwint
266	V$NFKAPPAB50_01: NF-kappaB (p50)	25	25	488	671	14987	-3.54	0.0	1.24	0.01	3110001N18Rik 4930470D19Rik C1d Car13 Cd83 Defb1 Defb6 Dnmt3a Fgf18 Gjb5 Gpr87 Gsto1 Has3 Krt1-16 Man1a Mgl1 Ott Pp11r Prnd Pycard Rala Rhoe S100a10 Sgca Zfp131
267	V$STAT5A_01: signal transducer and activator of transcription 5a	35	35	478	1023	14635	-3.54	0.0	0.86	0.0	1110017C15Rik 2410003B16Rik 2810021O14Rik Bok Cd83 Cdh17 Clca3 Crym Defb1 Dok2 Elf4 Fpr-rs2 Gjb6 Hgfac Il1f9 Krt2-10 Loh11cr2a Mgl1 Mmp12 Nsmce1 Pdcd10 Pla2g2f Rpl35 Rps25 Sat1 Sdc1 Slc26a8 Snx2 Sox7 Sprr1a Sqrdl Tceal8 Thbd Tmsb4x Trappc4
268	V$CDP_02: transcriptional repressor CDP	8	8	505	153	15505	-3.54	0.0	1.96	0.39	D9Wsu20e Msln Msr1 P2ry12 Pla2g2f Sep15 Sept7 Slc6a12
269	V$AHRARNT_01: aryl hydrocarbon receptor:Arnt heterodimers	34	34	479	988	14670	-3.54	0.0	0.89	0.0	1500031H04Rik Actr6 Aldh3a1 B3gnt1 Cd83 Clca3 Cntnap4 Crispld1 Cyp2c44 D9Wsu20e Dab2 Dok2 Fbxo6b Moxd1 Pold4 Pp11r Prdx5 Psmb2 Rhoe Rod1 Rpl12 Rpl22 Rps7 Semcap2 Sfrs3 Slc30a4 Slc43a3 Snx2 Stard6 Tcf1 Tiparp Tpt1 Vegfc Zfp131
270	V$AHRARNT_02: aryl hydrocarbon receptor:Arnt heterodimers, fixed core	2	2	511	13	15645	-3.55	0.0	2.52	0.62	Prkrir Zfp131
271	V$OCT_C: Octamer binding site	35	35	478	1042	14616	-3.57	0.0	0.76	0.0	Anxa1 Aspn Calm4 Calml3 Car13 Clec4n Cxcl7 Cyp2j6 Cyp3a25 Defb6 Grip1 Itpa Kera Klra15 Klra16 Krt1-2 Krt1-24 Krt1-5 Lpd Lum Mocs2 Padi3 Pln Prg1 Ptges S100a9 Sc4mol Spock3 Sprr1a Sprrl3 Tmsb4x Tnfaip6 Ube1c Upk3a Zfp207
272	V$AR_Q2: androgen receptor	31	31	482	886	14772	-3.57	0.0	0.96	0.0	3110001N18Rik Akr1c18 Bok C1d Clec7a Cryba4 Defb6 Dstn Emr1 F13b Fxyd5 Gem Gmfg Hdc Il24 Ivl Krt1-24 Nov Pdcd5 Prcp Psma3 Rcn3 S100a3 S100a9 Serpinb1a Serpinb8 Sgca Sgk2 Slurp1 Sprr2d Zfhx1a
273	V$ATF1_Q6	30	30	483	980	14678	-3.57	0.0	0.39	0.0	1110017C15Rik Ang1 Ang2 Areg Arg2 Atp1b3 Cd53 Cd83 Cdh11 D9Wsu20e Dnajb4 Dnajc12 Fabp5 Gem Id1 Jam3 Lsm5 Lzp-s Mbnl1 Mt4 Nqo2 Procr Psmb2 Rnf7 Sept7 Sfrs3 Spon2 Tpt1 Tyrobp id3
274	V$PR_02: is recognized by progesterone receptor	29	29	484	823	14835	-3.58	0.0	0.98	0.0	2810021O14Rik 8430417G17Rik Abcg5 Bok Ccr2 Cd53 Clca3 Cyp2c37 Dstn Glipr1 Hdc Hgfac Id1 Ivl Krt1-14 Msr1 Nat2 Pla2g2f Prcp Rcn3 Ripk3 Rnf7 Rpl13a S100a3 S100a9 Sdcbp Sdcbp2 Sprr2d Zfp105
275	V$DEAF1_02	15	15	498	361	15297	-3.59	0.0	1.53	0.19	2900091E11Rik 4833420K19Rik BC028528 Cfl2 Ctsl Cxcl1 E030024M05Rik Fgf18 Fst Hdc Kcne3 Pdcd10 Prdx5 Tm4sf6 Tpt1
276	V$HOGNESS_B: Imperfect Hogness /Goldberg Box	32	32	481	1013	14645	-3.59	0.0	0.49	0.0	1110017C15Rik 2610036F08Rik 2810021O14Rik Cdh13 Cgref1 Copb1 Cyp2j6 F730004D16Rik Itpa Lsm10 Lzp-s Npl Ogn Polr2g Procr Psma3 Ptpro Rhcg Ripk3 Rnf7 Rpl39 Rpl5 Rps7 Rptn Sdcbp2 Slc10a3 Snx6 Spcs1 Tex15 Trappc4 Tslp Vps35
277	V$HNF4_01: hepatic nuclear factor 4	490	490	23	15032	626	-3.62	0.0	0.28	0.0	1110017C15Rik 1110030H10Rik 1500031H04Rik 1700112P19Rik 2010002A20Rik 2310016N21Rik 2310061G07Rik 2410003B16Rik 2610036F08Rik 2810021O14Rik 2900091E11Rik 3110001N18Rik 4833420K19Rik 4930488L10Rik 5031439A09Rik 8430417G17Rik 9030408N13Rik Abcg5 Acate2 Actc1 Actr6 Adh7 Adk Aig1 Akr1c18 Akr1c6 Aldh3a1 Alox15b Ang1 Ang2 Ang3 Angpt2 Anxa1 Aox3 Appbp1 Aqp3 Areg Arg1 Arg2 Aspn Atp1b3 Atp2b2 Atp6v0e Avpi…
278	V$RORA2_01: RAR-related orphan receptor alpha2	10	10	503	214	15444	-3.63	0.0	1.74	0.26	Ccl17 Cyp2c44 March7 Pln Procr Rptn S100a3 S100a4 Slc26a8 Sprr2a
279	V$NRF1_Q6	23	23	490	773	14885	-3.65	0.0	0.34	0.0	Appbp1 BC018462 Bnip2 C1d Ckap1 Cyp2c44 D9Wsu20e Dusp14 Gjb5 Gnpnat1 Gria2 Jam3 Mocs2 Pip5k1b Prcp Prdm5 Prkrir Psma3 Ptpla Qk Rod1 Rpl5 Tbc1d15
280	V$NERF_Q2: new ets-related factor 1a	27	27	486	789	14869	-3.66	0.0	0.82	0.0	1110017C15Rik 9030408N13Rik Alox15b B3gnt1 Cbr2 Cd34 Cdh17 D9Wsu20e Elf4 Elk3 Fcgr3 Ggta1 Gng2 Icam2 Il1f5 Kcne3 Klra2 Krt1-14 Ltb4dh Mmp1a Nov Pappa Pla2g2e Rcn3 Serpinb9 Tusc3 Zfp105
281	V$PBX_Q3	488	488	25	14949	709	-3.67	0.0	0.37	0.0	1110017C15Rik 1110030H10Rik 1500031H04Rik 1700112P19Rik 2010002A20Rik 2310016N21Rik 2310061G07Rik 2410003B16Rik 2610036F08Rik 2810021O14Rik 2900091E11Rik 3110001N18Rik 4833420K19Rik 4930470D19Rik 4930488L10Rik 5031439A09Rik 8430417G17Rik 9030408N13Rik Abcg5 Acate2 Actc1 Actr6 Adh7 Adk Aig1 Akr1c18 Akr1c6 Aldh3a1 Alox15b Ang1 Ang2 Ang3 Angpt2 Anxa1 Aox3 Appbp1 Aqp3 Areg Arg1 Arg2 Aspn Atp1b3 Atp2b…
282	V$MIF1_01: MIBP-1 / RFX1 complex	9	9	504	189	15469	-3.69	0.0	1.72	0.26	BC022687 Cxcl1 Cyp2s1 Dstn Grip1 Ifitm1 Polr2g S100a3 Tex15
283	V$NFKB_C: NF-kappaB binding site	20	20	493	542	15116	-3.7	0.0	1.11	0.0	2810021O14Rik 8430417G17Rik BC002236 Cd83 Cxcl1 Cxcl4 Cxcl5 Gp38 Icam2 Ms4a6b Ms4a6c Nqo2 Pls3 Prnd Rpl35 Sdc1 Serpinb8 Slamf8 Speer3 Sult2b1
284	V$CLOX_01: Clox	13	13	500	313	15345	-3.73	0.0	1.44	0.16	Atp2b2 F13b Mbnl1 Msln Msr1 P2ry12 Pip5k1b Pla2g2f Sep15 Sept7 Slc6a12 Sprrl5 Zfp51
285	V$HFH4_01	15	15	498	545	15113	-3.73	0.0	0.24	0.0	Actc1 Akr1c18 Cxcl1 Gjb5 Gtf2b Il24 Krt1-14 Ogn Popdc3 Prdm1 Prg1 Proz Rnf7 Rpl26 Steap
286	V$HNF4_01_B: Hepatocyte nuclear factor 4	21	21	492	602	15056	-3.77	0.0	0.87	0.0	2610036F08Rik 8430417G17Rik B3gnt1 BC028528 Clca3 Cyp2c44 Dstn Elf4 Gnpnat1 Gp38 Lum Msln Pilrb Rnf7 Serpinb6b Siglec5 Sprr1b Stard6 Tcf1 Tnfaip8 Vps39
287	V$MAX_01: Max	22	22	491	645	15013	-3.77	0.0	0.78	0.0	2610036F08Rik 4930470D19Rik Cfl2 Crispld1 Ctsg Ctsl Elovl4 Gnai3 Kcne3 Krt1-16 Krt2-10 Papd4 Pip5k1b Pp11r Prdx5 Psmb4 S100a4 Sprr1b Sytl2 Tyrobp Zfhx1a Zfp131
288	V$BACH1_01: BTB and CNC homolog 1	10	10	503	228	15430	-3.8	0.0	1.49	0.18	2610036F08Rik Adh7 Cdh13 Gsto1 Mmp10 Ms4a11 Ms4a6d Pdlim2 Pla2g2e Sprr1a
289	V$CREBP1CJUN_01: CRE-binding protein 1:c-Jun heterodimer	21	21	492	613	15045	-3.8	0.0	0.8	0.0	Areg Arg2 Avpi1 Cdkn2b Csrp2 Foxa1 Gem Glipr1 Gsto1 Gzmc Gzmf Gzmg Id1 Lzp-s Myl6 Polr2g Psmb2 Rnf7 Rpl26 Tyrobp Zwint
290	V$HNF1_Q6	493	493	20	15025	633	-3.82	0.0	0.71	0.0	1110017C15Rik 1110030H10Rik 1500031H04Rik 1700112P19Rik 2010002A20Rik 2310016N21Rik 2310061G07Rik 2410003B16Rik 2610036F08Rik 2810021O14Rik 2900091E11Rik 3110001N18Rik 4833420K19Rik 4930470D19Rik 4930488L10Rik 5031439A09Rik 8430417G17Rik 9030408N13Rik Abcg5 Acate2 Actc1 Actr6 Adh7 Aig1 Akr1c18 Akr1c6 Aldh3a1 Alox15b Ang1 Ang2 Ang3 Angpt2 Anxa1 Aox3 Appbp1 Aqp3 Areg Arg1 Arg2 Aspn Atp1b3 Atp2b2 At…
291	V$SREBP1_01: sterol regulatory element-binding protein 1	20	20	493	594	15064	-3.83	0.0	0.72	0.0	4930470D19Rik 5031439A09Rik Atp2b2 Atp6v0e Crispld1 Ctsg Cyp2j6 Elovl4 Gsto1 Lrrk2 P2ry12 Pip5k1b Pln Polr2g Pp11r Sytl2 Tceal8 Zfhx1a Zfp207 Zic3
292	V$ARNT_02: AhR nuclear translocator homodimers	19	19	494	546	15112	-3.83	0.0	0.84	0.0	4930470D19Rik Atp6v0e Avpi1 Crispld1 Ctsg Lrrk2 Papd4 Pip5k1b Polr2g Pp11r Prkg2 Qk S100a6 Sgk2 Snx2 Sytl2 Tceal8 Zfhx1a Zfp207
293	V$HEN1_01: HEN1	14	14	499	369	15289	-3.88	0.0	1.1	0.0	Areg Atp2b2 Avpi1 Clic3 Fbn1 Hif1a Lgals1 Mst1r Pdlim2 Prg1 Prss11 S100a10 Serpinb2 Sprrl2
294	V$E4F1_Q6	16	16	497	450	15208	-3.88	0.0	0.89	0.0	1500031H04Rik 2410003B16Rik 2900091E11Rik 4833420K19Rik Cfl2 Fkbp7 Lrrk2 March7 Mt4 Ndel1 Prss11 Sfrs3 Smarca1 Tbc1d15 Tnfaip8 Tpt1
295	V$CHX10_01	11	11	502	409	15249	-3.9	0.0	0.24	0.0	Ckap1 Crym Cysltr1 Dnajb4 Krtap12-1 Krtap3-3 Pappa Pip5k1b Rpl26 Sparc Sprr1a
296	V$FXR_IR1_Q6	7	7	506	147	15511	-3.93	0.0	1.52	0.19	Cnn1 E030024M05Rik Eif3s6 Il1a Rai14 Shoc2 Trim29
297	V$ATF_B: ATF binding site	16	16	497	481	15177	-3.94	0.0	0.67	0.0	2900091E11Rik Areg Arg2 Avpi1 Gem Gzmc Gzmf Gzmg Id1 Myl6 Psmb2 Rnf7 Rpl26 Sfrs3 Tpt1 Tyrobp
298	V$MEF3_B: MEF-3	14	14	499	471	15187	-3.94	0.0	0.39	0.0	2410003B16Rik Actr6 Cd151 Esd Fgfbp1 Gtf2b Il1a Klra1 Ott Psma3 Sc4mol Sgca St8sia4 Trem3
299	V$FOXO3_01: fork head box O3	10	10	503	373	15285	-3.95	0.0	0.25	0.0	Akr1c18 Cd53 Cd83 Col5a2 Foxa1 Mfap5 Ogn Pip5k1b Prg1 Sdcbp
300	V$SREBP1_02: sterol regulatory element-binding protein 1	5	5	508	90	15568	-3.96	0.0	1.69	0.26	Ifitm1 Krt2-10 Neto1 Pcdh7 Rcn3
301	V$STRA13_01	15	15	498	465	15193	-3.97	0.0	0.58	0.0	4930470D19Rik Atp6v0e Clic3 Crispld1 Ctsg Lrrk2 Pip5k1b Polr2g S100a6 Sgk2 Snx2 Sytl2 Tceal8 Zfhx1a Zfp207
302	V$OCT1_01: octamer factor 1	15	15	498	462	15196	-3.98	0.0	0.6	0.0	Anxa1 Calml3 Clec4n Ctsg Cysltr1 Defb6 Itpa Krt1-5 Lpd Padi3 Popdc3 Ptges Tmsb4x Upk3a Zfp207
303	V$T3R_01: viral homolog of thyroid hormone receptor alpha1	14	14	499	409	15249	-3.99	0.0	0.75	0.0	Abcg5 Bcap29 Calml3 Ccl17 Cfl2 Col5a2 Cyp2c44 Dnajb4 Glipr1 Krt1-c29 Krt2-6b Pilrb Sfn Sprr2f
304	V$AHR_01: aryl hydrocarbon / dioxin receptor	3	3	510	40	15618	-4.0	0.0	1.86	0.32	Fst Myl6 Prkg2
305	V$RP58_01: 58 KDA repressor protein	12	12	501	399	15259	-4.04	0.0	0.42	0.0	Ccl8 Ctss Fcgr3 Galnact2 Gsto1 Krt1-1 Pappa Pip5k1b Sdcbp Sgk2 Sparc Tnfaip6
306	V$STAF_01: Se-Cys tRNA gene transcription activating factor	11	11	502	300	15358	-4.06	0.0	0.92	0.0	Hgfac Krtap12-1 Mbnl1 Myo5a Pla2g2f Prkg2 Prkrir Rps27a Tceb1 Vti1b Xlr
307	V$EVI1_03: ectopic viral integration site 1 encoded factor	4	4	509	68	15590	-4.07	0.0	1.64	0.25	Glipr1 Has3 Pilrb Ube1c
308	V$MEIS1AHOXA9_01: Meis-1a:HOXA9 heterodimeric binding	3	3	510	167	15491	-4.07	0.0	0.09	0.0	Rhoe Sprr1a Tslp
309	V$GATA4_Q3	502	502	11	15355	303	-4.08	0.0	0.35	0.0	1110017C15Rik 1110030H10Rik 1500031H04Rik 1700112P19Rik 2010002A20Rik 2310016N21Rik 2310061G07Rik 2410003B16Rik 2610036F08Rik 2810021O14Rik 3110001N18Rik 4833420K19Rik 4930470D19Rik 4930488L10Rik 5031439A09Rik 8430417G17Rik 9030408N13Rik Abcg5 Acate2 Actc1 Actr6 Adh7 Aig1 Akr1c18 Akr1c6 Aldh3a1 Alox15b Ang1 Ang2 Ang3 Angpt2 Anxa1 Aox3 Appbp1 Aqp3 Areg Arg1 Arg2 Aspn Atp1b3 Atp2b2 Atp6v0e Avpi1 B3…
310	V$NGFIC_01: nerve growth factor-induced protein C	10	10	503	272	15386	-4.1	0.0	0.9	0.0	4930488L10Rik Aig1 BC018462 Ndph Prdx5 Prss11 Rhcg Rpl12 Rps27a Spcs1
311	V$STAT5B_01: signal transducer and activator of transcription 5b	11	11	502	318	15340	-4.11	0.0	0.75	0.0	2410003B16Rik 2810021O14Rik Cdh17 Clca3 Elf4 Emb Rps25 Snx2 Sox7 Sprr1a Trappc4
312	V$PBX1_02: homeo domain factor Pbx-1	9	9	504	241	15417	-4.14	0.0	0.92	0.0	Cd48 Cdh17 Krt1-1 Krt1-c29 Pla2g2f Popdc3 Rab38 Shoc2 Zfhx1a
313	V$ATF6_01: activating transcription factor 6	10	10	503	324	15334	-4.15	0.0	0.48	0.0	Aox3 Copb1 Gnai3 Gria3 Lrrk2 Ndel1 Nqo2 Slc10a3 Timp1 Zfp207
314	V$AR_03: is recognized by androgen reseptor	10	10	503	307	15351	-4.16	0.0	0.59	0.0	8430417G17Rik Abcg5 Nat2 Pla2g2f Prcp Pycard Rcn3 S100a3 S100a9 Sprr2d
315	V$CREBP1_01: cAMP-responsive element binding protein 1	9	9	504	253	15405	-4.2	0.0	0.79	0.0	2900091E11Rik BC002236 Gpr87 Mt4 Nsmce1 Pls3 Rpl13a Sfrs3 Tex15
316	V$POLY_C: Retroviral Poly A signal	6	6	507	238	15420	-4.2	0.0	0.24	0.0	2610036F08Rik Emcn Hdc Klra1 Ogn Ube1c
317	V$EGR2_01: Egr-2/Krox-20 early growth response gene product	8	8	505	210	15448	-4.2	0.0	0.95	0.0	4930488L10Rik Ndph Prdx5 Prss11 Rhcg Rpl12 Spcs1 Zfp131
318	V$EGR3_01: early growth response gene 3 product	7	7	506	174	15484	-4.22	0.0	1.05	0.0	4930488L10Rik D9Wsu20e Prdx5 Rhcg Rpl12 Rps27a Spcs1
319	V$R_01: Epstein-Barr virus transcription factor R	6	6	507	233	15425	-4.23	0.0	0.26	0.0	Fgfbp1 Gng10 Il17b Krt2-10 Rnf2 Tyrobp
320	V$HSF_Q6	3	3	510	156	15502	-4.24	0.0	0.12	0.0	Rnase4 S100a10 Tagln
321	V$HOX13_01: Hox-1.3	8	8	505	237	15421	-4.27	0.0	0.66	0.0	Ang1 Ang2 Clca3 Cyp2c70 Cyp3a25 Dsc1 Rala Vps39
322	V$MEIS1BHOXA9_02: Meis-1b:HOXA9 heterodimeric binding	7	7	506	186	15472	-4.29	0.0	0.88	0.0	Defb1 Il1f9 Jam3 Ms4a11 Ms4a6d Sprr1a Tex15
323	V$OCT1_07: octamer factor 1	6	6	507	216	15442	-4.33	0.0	0.34	0.0	Cd48 Clec4d Cyp2s1 Lpd Sprr1a Zwint
324	V$EVI1_06: ectopic viral integration site 1 encoded factor	7	7	506	200	15458	-4.33	0.0	0.72	0.0	F13b Klk7 Nat2 Qscn6 Sparc Tslp id3
325	V$CAAT_C: Retroviral CCAAT box	5	5	508	117	15541	-4.34	0.0	1.06	0.0	Adk Ccng1 Crabp2 Glrx1 Il8rb
326	V$FREAC4_01: Fork head RElated ACtivator-4	4	4	509	170	15488	-4.37	0.0	0.21	0.0	E030024M05Rik Fcgr3 Sept7 Tcf1
327	V$HEN1_02: HEN1	6	6	507	184	15474	-4.42	0.0	0.58	0.0	Clic3 Fbn1 Mst1r Pdlim2 Prss11 Sprrl2
328	V$EGR1_01: Egr-1/Krox-24/NGFI-A immediate-early gene product	5	5	508	167	15491	-4.47	0.0	0.45	0.0	BC018462 Ndph Prss11 Qk Tpt1
329	V$DTYPEPA_B: poly A signal of D-type LTRs	1	1	512	84	15574	-4.5	0.0	0.07	0.0	Esd
330	V$CDP_01: cut-like homeodomain protein	4	4	509	142	15516	-4.56	0.0	0.38	0.0	Alox15b Cyp2c44 Glipr1 Gsto1
331	V$POU3F2_02	4	4	509	106	15552	-4.57	0.0	0.77	0.0	Ctsg Ptges Rps25 Spock3
332	V$MYCMAX_01: c-Myc:Max heterodimer	4	4	509	138	15520	-4.58	0.0	0.41	0.0	Ctsg Kcne3 Krt2-10 Tyrobp
333	V$LXR_Q3	1	1	512	79	15579	-4.61	0.0	0.08	0.0	BC022687
334	V$E2F_01: E2F	3	3	510	108	15550	-4.7	0.0	0.37	0.0	Calml3 Tpt1 Ube1c
335	V$LXR_DR4_Q3	2	2	511	94	15564	-4.72	0.0	0.21	0.0	BC022687 Rpl13a
336	V$STAT1_01: signal transducer and activator of transcription 1	2	2	511	48	15610	-4.89	0.0	0.75	0.0	Nsmce1 Rpl35
337	V$HMEF2_Q6: myocyte enhancer factor	2	2	511	57	15601	-4.93	0.0	0.58	0.0	Ctsk Steap
338	V$POU3F2_01	2	2	511	64	15594	-4.94	0.0	0.47	0.0	Atp1b3 Il24
339	V$TAACC_B: Lentiviral TATA upstream element	1	1	512	14	15644	-5.02	0.0	0.96	0.0	Sparc
340	V$PAX5_02: B-cell-specific activating protein	1	1	512	53	15605	-5.05	0.0	0.19	0.0	Psmc6
341	V$SRF_01: serum response factor	1	1	512	18	15640	-5.15	0.0	0.78	0.0	Actc1
342	V$HMX1_01: H6 homeobox 3	1	1	512	22	15636	-5.2	0.0	0.65	0.0	Dab2
343	V$PAX3_01: Pax-3 binding sites	1	1	512	25	15633	-5.22	0.0	0.57	0.0	Cgref1
