# Supplementary material for: A genomic analysis of mouse models of breast cancer reveals molecular features of mouse models and relationships to human breast cancer
Source: Breast Cancer Res. 2014 Jun 5;16(3):R59. doi: 10.1186/bcr3672 (PMC4078930; doi:10.1186/bcr3672)
Supplement: Additional file 2 — Fold change values organized by mouse tumor model type comparing the mouse model to all other types of mouse models. [file bcr3672-S2.zip › Additional_file_2/Erbb2KI_SAM/AdditionalFile41_Erbb2KI_SAM/Erbb2_KI_sam.txt]

Current settings
Input parameters
Data type?								Two class unpaired
Array or Seq data?								array
Arrays centered?								FALSE
Delta								0.040084473
Minimum fold change								0
Test statistic								standard
Are data are log scale?								TRUE
Number of permutations								100
Input percentile for exchangeability factor s0								Automatic choice
Number of neighbors for KNN								10
Seed for Random number generator								1408022
Computed values
Estimate of pi0 (proportion of null genes)								1.534
s0 percentile								0
False Discovery Rate (%)								148.1719815
List of Significant Genes for Delta = 0.04
Negative genes (8729)
	Row	Gene ID	Gene Name	Score(d)	Numerator(r)	Denominator(s+s0)	Fold Change	q-value(%)	inverseFoldChange
	8032	1425183_a_at	9.432291997	-1.034979881	-0.406881741	0.393130097	0.754251862	148.1719815	1.325817078
	16115	1452200_at	6.733119685	-0.955185796	-0.400326464	0.419108476	0.757686809	148.1719815	1.319806533
	1181	1416969_at	6.301179884	-0.94912535	-0.483029137	0.508920279	0.71547381	148.1719815	1.3976752
	13635	1449052_a_at	6.197343435	-0.944144021	-0.51575414	0.546266384	0.699427226	148.1719815	1.429741313
	13798	1449243_a_at	9.254926036	-0.943036008	-0.400483193	0.424674338	0.757604501	148.1719815	1.319949919
	11709	1436050_x_at	5.993587172	-0.932383074	-0.43144176	0.46273015	0.741520375	148.1719815	1.34858061
	334	1416074_a_at	9.381973266	-0.931031785	-0.333963004	0.358702043	0.793354188	148.1719815	1.260471068
	15981	1452021_a_at	5.903927626	-0.927157092	-0.42394148	0.457248813	0.745385428	148.1719815	1.341587805
	11948	1437005_a_at	8.929451194	-0.922864485	-0.383097956	0.415118322	0.766789265	148.1719815	1.304139281
	7670	1424736_at	9.365575176	-0.920196646	-0.44179048	0.480104423	0.736220343	148.1719815	1.358289009
	14638	1450372_a_at	8.885709621	-0.91719678	-0.380175423	0.414497119	0.768344159	148.1719815	1.3015001
	11830	1436699_x_at	8.839304842	-0.913083949	-0.390928556	0.42814087	0.762638592	148.1719815	1.311237079
	4945	1421546_a_at	6.600134212	-0.912308141	-0.566404382	0.620847668	0.675297732	148.1719815	1.480828311
	15369	1451242_a_at	6.355577819	-0.910097618	-0.385600223	0.423691059	0.765460468	148.1719815	1.306403194
	7151	1424115_at	6.267661134	-0.910072509	-0.382086804	0.419842156	0.767326878	148.1719815	1.303225559
	162	1415888_at	7.669137241	-0.909495356	-0.450685902	0.495534034	0.731694895	148.1719815	1.366689869
	9742	1427529_at	6.80618566	-0.908381452	-0.7469554	0.82229266	0.595859708	148.1719815	1.678247392
	14303	1449957_at	6.062884485	-0.906952803	-0.577190735	0.636406584	0.670267676	148.1719815	1.491941259
	13332	1448710_at	6.767092303	-0.906027618	-0.547254675	0.604015445	0.684321095	148.1719815	1.461302315
	15418	1451306_at	7.21951291	-0.903086327	-0.453148795	0.501777938	0.730446849	148.1719815	1.369025003
	7152	1424116_x_at	6.34828672	-0.90080066	-0.382358648	0.424465328	0.767182306	148.1719815	1.303471146
	14003	1449471_at	4.886836821	-0.899876505	-0.579620238	0.644110869	0.669139893	148.1719815	1.494455809
	15733	1451689_a_at	8.08734427	-0.893784581	-0.622458256	0.696429844	0.649563172	148.1719815	1.539496147
	13231	1448595_a_at	7.225294865	-0.891406199	-0.942635815	1.057470563	0.520281453	148.1719815	1.922036609
	4976	1421579_at	5.194943593	-0.891014889	-0.430550263	0.48321332	0.741978731	148.1719815	1.347747528
	15463	1451358_a_at	6.701669431	-0.889995667	-0.561045096	0.630390817	0.677810976	148.1719815	1.475337573
	8054	1425212_a_at	5.495362351	-0.8893112	-0.661923299	0.744310089	0.632035151	148.1719815	1.582190483
	7867	1424985_a_at	7.844943122	-0.887111825	-0.603708365	0.680532428	0.658060273	148.1719815	1.51961764
	13276	1448646_at	5.360547251	-0.884637212	-0.436191462	0.493073835	0.739083124	148.1719815	1.353027782
	12822	1448147_at	5.795039128	-0.884290016	-0.702765195	0.794722526	0.614393477	148.1719815	1.627621447
	8175	1425369_a_at	7.655535489	-0.88401362	-0.601408201	0.680315537	0.65911029	148.1719815	1.517196765
	17664	1460677_at	6.77740677	-0.877323292	-0.3848339	0.438645484	0.765867169	148.1719815	1.30570945
	1316	1417118_a_at	6.712890897	-0.876390662	-0.366129283	0.417769493	0.775861325	148.1719815	1.288890125
	2986	1418957_at	4.715655722	-0.87575378	-0.436020523	0.497880264	0.739170701	148.1719815	1.352867476
	11706	1436046_x_at	8.520866365	-0.875280861	-0.323780441	0.369916053	0.7989735	148.1719815	1.251605966
	7372	1424377_at	6.685181187	-0.874616321	-0.365480843	0.417875626	0.776210125	148.1719815	1.288310946
	1606	1417437_at	6.338511217	-0.872276403	-0.369575416	0.423690718	0.774010254	148.1719815	1.291972548
	193	1415921_a_at	5.357908149	-0.871132612	-0.630921625	0.724254397	0.645763756	148.1719815	1.548553928
	3478	1419493_a_at	8.160585652	-0.870219736	-0.379837765	0.43648489	0.768524008	148.1719815	1.301195525
	1874	1417728_at	6.376396718	-0.87014507	-0.380345575	0.437105935	0.768253546	148.1719815	1.301653609
	10133	1428209_at	6.949054564	-0.869415404	-0.919648488	1.057778001	0.528637807	148.1719815	1.891654337
	464	1416211_a_at	7.165902694	-0.868756716	-0.715635347	0.823746549	0.608936904	148.1719815	1.642206268
	3479	1419494_a_at	8.054175986	-0.867444508	-0.38208367	0.440470447	0.767328545	148.1719815	1.303222729
	2929	1418893_at	6.292749991	-0.866961944	-0.390549766	0.450480865	0.762838855	148.1719815	1.310892849
	9512	1427180_at	5.294869088	-0.865636044	-0.442489062	0.511172177	0.735863937	148.1719815	1.358946878
	1454	1417270_at	4.994310279	-0.864597697	-0.404905302	0.468316424	0.755285868	148.1719815	1.324002
	11664	1435873_a_at	9.412513445	-0.863580026	-0.351573406	0.407111554	0.783728895	148.1719815	1.275951424
	16925	1455348_x_at	8.57167964	-0.863244926	-0.321993491	0.37300363	0.799963738	148.1719815	1.250056662
	13815	1449261_at	6.194169644	-0.860061843	-0.39188001	0.455641665	0.7621358	148.1719815	1.312102121
	13456	1448846_a_at	8.515868777	-0.859626924	-0.317870948	0.369777794	0.802252926	148.1719815	1.246489688
	6038	1422816_a_at	4.972097448	-0.858936265	-0.334631433	0.3895882	0.792986696	148.1719815	1.261055204
	12919	1448254_at	7.354636189	-0.858608299	-0.755021411	0.879354896	0.592537592	148.1719815	1.687656639
	16852	1455001_x_at	9.27850112	-0.858470289	-0.356227278	0.414955861	0.781204802	148.1719815	1.280074057
	4128	1420589_at	5.121433886	-0.856696288	-0.571517591	0.667118089	0.672908574	148.1719815	1.486085983
	17209	1456325_at	4.853769421	-0.855971652	-0.36838954	0.430375865	0.774646741	148.1719815	1.290911001
	2937	1418902_at	5.598184217	-0.855393373	-0.374037738	0.437269857	0.771619903	148.1719815	1.295974865
	9796	1427605_at	4.984712912	-0.855090378	-0.382653083	0.447500162	0.76702575	148.1719815	1.303737195
	16745	1454627_a_at	8.585207223	-0.854701397	-0.321783511	0.376486469	0.800080178	148.1719815	1.249874734
	1767	1417608_a_at	9.377185107	-0.854380501	-0.345810264	0.404749714	0.786865923	148.1719815	1.27086454
	7754	1424845_a_at	4.781396142	-0.853994073	-0.363538702	0.4256923	0.777255755	148.1719815	1.286577801
	5965	1422730_at	6.549387165	-0.853875796	-0.386226009	0.452321064	0.765128513	148.1719815	1.306969984
	5710	1422441_x_at	7.42753218	-0.853448935	-0.410148826	0.480578051	0.752545738	148.1719815	1.328822886
	5708	1422439_a_at	7.336276957	-0.852595463	-0.405220762	0.47527905	0.755120735	148.1719815	1.324291539
	7755	1424846_at	4.89846773	-0.852171944	-0.365499761	0.428903772	0.776199947	148.1719815	1.288327839
	6631	1423517_at	8.21034173	-0.850991719	-0.357416494	0.419999967	0.780561119	148.1719815	1.281129659
	3679	1419724_at	5.593154865	-0.849021933	-0.566392018	0.667111174	0.67530352	148.1719815	1.48081562
	16954	1455485_x_at	9.402081415	-0.848769006	-0.347657961	0.409602564	0.785858809	148.1719815	1.272493213
	140	1415864_at	6.633416037	-0.846268733	-0.49871113	0.589305868	0.707738776	148.1719815	1.412950702
	5966	1422731_at	6.670819906	-0.844635768	-0.390151956	0.461917397	0.76304923	148.1719815	1.310531432
	16504	1453089_at	7.704931442	-0.844208447	-0.908058204	1.075632693	0.532901868	148.1719815	1.876518098
	5709	1422440_at	7.367129081	-0.843907415	-0.404016284	0.478744797	0.755751434	148.1719815	1.323186375
	6818	1423731_at	6.206992518	-0.843435016	-0.31259977	0.370626976	0.805189481	148.1719815	1.241943696
	3515	1419539_at	5.624015909	-0.842183212	-0.561727727	0.666989936	0.677490336	148.1719815	1.476035814
	3379	1419389_at	5.39691735	-0.84071321	-0.397726918	0.473082751	0.759053291	148.1719815	1.317430557
	1561	1417388_at	5.606654816	-0.840501901	-0.721809295	0.858783656	0.606336554	148.1719815	1.649249074
	16821	1454872_at	6.480564168	-0.840347505	-0.345952734	0.411678182	0.786788222	148.1719815	1.270990048
	2930	1418894_s_at	6.211023762	-0.840305947	-0.391780365	0.466235382	0.762188442	148.1719815	1.312011499
	13819	1449267_at	5.680110203	-0.839637871	-0.370202595	0.440907453	0.773673843	148.1719815	1.292534326
	13266	1448633_at	6.347682708	-0.838689955	-0.313827441	0.37418767	0.804504591	148.1719815	1.243000986
	6788	1423700_at	6.019605569	-0.838390393	-0.401441157	0.47882366	0.757101611	148.1719815	1.32082667
	3171	1419156_at	8.018567598	-0.838039291	-0.415129295	0.495357795	0.74995228	148.1719815	1.333418174
	4844	1421427_at	5.474257901	-0.837956716	-0.356451644	0.425381929	0.781083319	148.1719815	1.280273148
	10959	1432538_a_at	5.964653621	-0.837555282	-0.401031235	0.47881166	0.757316761	148.1719815	1.320451429
	17099	1455988_a_at	8.245897981	-0.837106791	-0.377404486	0.450843894	0.769821311	148.1719815	1.299002751
	7948	1425082_s_at	6.418828756	-0.836930542	-0.340235918	0.406528261	0.78991213	148.1719815	1.265963595
	141	1415865_s_at	6.717138685	-0.836758419	-0.496566939	0.593441222	0.708791428	148.1719815	1.410852277
	15837	1451822_a_at	5.705551439	-0.836347338	-0.360485848	0.431024087	0.778902229	148.1719815	1.283858182
	11681	1435951_at	4.949951323	-0.834338052	-0.590715622	0.708005132	0.664013454	148.1719815	1.505993582
	8950	1426378_at	8.071072505	-0.834079998	-0.343027058	0.411263978	0.788385388	148.1719815	1.268415188
	12827	1448154_at	6.795094974	-0.833910086	-0.639374602	0.766718874	0.641991187	148.1719815	1.557653781
	9261	1426807_at	5.745665948	-0.833901729	-0.497400606	0.596473887	0.708381968	148.1719815	1.411667779
	3301	1419307_at	5.44632222	-0.833608347	-0.532193754	0.638421816	0.691502439	148.1719815	1.446126497
	16981	1455626_at	5.108934166	-0.833080825	-0.454760051	0.545877468	0.729631514	148.1719815	1.370554836
	1868	1417719_at	7.144603723	-0.833043391	-0.446648972	0.536165315	0.733745181	148.1719815	1.362870961
	3286	1419289_a_at	6.687553335	-0.832871373	-0.440916278	0.529393004	0.736666592	148.1719815	1.357466201
	8952	1426380_at	8.122078908	-0.832277048	-0.344082518	0.413423053	0.787808824	148.1719815	1.269343487
	9064	1426534_a_at	6.853954173	-0.831628596	-0.433392864	0.52113752	0.740518219	148.1719815	1.350405668
	11251	1434215_at	6.440179828	-0.830536535	-0.350530922	0.422053585	0.784295418	148.1719815	1.275029761
	6440	1423293_at	7.480205586	-0.830342246	-0.367512465	0.442603597	0.775117825	148.1719815	1.290126439
	11410	1434790_a_at	6.329090004	-0.830250722	-0.503964013	0.607002198	0.70516657	148.1719815	1.418104661
	11320	1434471_at	6.610453003	-0.830180404	-0.458771783	0.552616974	0.727605431	148.1719815	1.37437127
	12796	1448119_at	6.735749022	-0.829755194	-0.512553482	0.61771651	0.700980646	148.1719815	1.42657291
	11757	1436363_a_at	8.451986361	-0.828860896	-0.504276212	0.608396674	0.705013988	148.1719815	1.418411573
	11758	1436364_x_at	8.409403185	-0.828638074	-0.503348615	0.607440848	0.705467431	148.1719815	1.417499882
	13803	1449248_at	4.932315199	-0.828321545	-0.431397921	0.520809732	0.741542908	148.1719815	1.348539632
	13060	1448408_at	5.409829586	-0.828175609	-0.330033433	0.398506583	0.795518048	148.1719815	1.257042505
	6611	1423493_a_at	8.333301844	-0.828119254	-0.500613831	0.604519009	0.706805989	148.1719815	1.414815403
	4605	1421135_a_at	6.476560415	-0.828045142	-0.326147721	0.39387674	0.797663561	148.1719815	1.25366138
	11696	1436012_s_at	5.620054171	-0.826578995	-0.354276497	0.428605733	0.782261845	148.1719815	1.278344338
	2025	1417888_at	6.332734763	-0.826406013	-0.44146603	0.534199925	0.736385931	148.1719815	1.357983575
	12055	1437309_a_at	7.640356469	-0.825608984	-0.379560471	0.45973394	0.768671737	148.1719815	1.300945452
	4782	1421350_a_at	4.957042779	-0.825288522	-0.556210341	0.673958653	0.680086264	148.1719815	1.470401701
	6394	1423245_at	6.968135198	-0.825187338	-0.294386734	0.356751395	0.81541888	148.1719815	1.22636356
	10352	1429078_a_at	6.826515869	-0.824553881	-0.294201326	0.356800608	0.81552368	148.1719815	1.226205964
	6883	1423803_s_at	7.79670542	-0.823832092	-0.335264604	0.406957445	0.792638746	148.1719815	1.261608778
	16449	1452787_a_at	7.873837102	-0.823677686	-0.531711346	0.645533264	0.691733703	148.1719815	1.445643021
	3380	1419390_at	5.11928778	-0.82257903	-0.416596596	0.506451758	0.749189925	148.1719815	1.334775023
	8720	1426089_a_at	6.696259298	-0.822383258	-0.437732931	0.53227364	0.738293862	148.1719815	1.354474216
	16490	1453005_at	6.178170571	-0.820546559	-0.319464812	0.389331731	0.801367101	148.1719815	1.247867549
	13510	1448907_at	5.300581616	-0.820135393	-0.416294171	0.507592008	0.749346991	148.1719815	1.33449525
	14110	1449614_s_at	6.010598887	-0.819058951	-0.360845115	0.440560616	0.778708287	148.1719815	1.284177935
	2517	1418431_at	7.088683502	-0.818269556	-0.403259102	0.492819388	0.756148185	148.1719815	1.322492098
	11160	1433928_a_at	9.20351592	-0.818228791	-0.370991971	0.4534086	0.773250641	148.1719815	1.293241734
	6790	1423702_at	8.092593832	-0.81820465	-0.418249114	0.511179097	0.748332266	148.1719815	1.336304802
	11381	1434661_at	6.630174135	-0.818096662	-0.434083163	0.530601313	0.740163982	148.1719815	1.351051962
	11655	1435847_at	6.227410811	-0.817980587	-0.329882019	0.403288322	0.795601544	148.1719815	1.256910582
	15252	1451102_at	6.538597881	-0.816151864	-0.328098719	0.402006947	0.796585587	148.1719815	1.255357889
	8368	1425631_at	6.597673895	-0.815904326	-0.672578791	0.824335366	0.627384247	148.1719815	1.593919524
	1199	1416990_at	6.943365381	-0.815533323	-0.310837474	0.381146258	0.806173645	148.1719815	1.24042755
	1203	1416994_at	5.722415982	-0.814640333	-0.355798629	0.436755478	0.781436946	148.1719815	1.279693782
	2513	1418427_at	7.316000674	-0.81445968	-0.38443419	0.472011322	0.766079388	148.1719815	1.305347743
	8951	1426379_at	7.962421071	-0.814217872	-0.335052663	0.411502467	0.792755198	148.1719815	1.261423454
	11095	1433691_at	6.929608228	-0.813699585	-0.697735589	0.857485491	0.616539149	148.1719815	1.621957018
	12129	1437510_x_at	9.234252536	-0.813520773	-0.285022673	0.35035697	0.82072871	148.1719815	1.218429412
	13177	1448537_at	5.887759193	-0.81349859	-0.362854663	0.446042154	0.777624369	148.1719815	1.285967929
	3170	1419155_a_at	8.077164563	-0.812269371	-0.400918282	0.493577988	0.757376056	148.1719815	1.320348051
	5522	1422226_at	4.09422306	-0.811629884	-0.394114855	0.485584455	0.760956107	148.1719815	1.314136243
	5781	1422522_at	5.931049249	-0.811526926	-0.317132365	0.390784773	0.802663742	148.1719815	1.245851715
	12971	1448315_a_at	7.0433191	-0.811310516	-0.386038434	0.475820819	0.765227999	148.1719815	1.306800067
	943	1416719_a_at	9.190921629	-0.810247512	-0.328899691	0.405924963	0.796143452	148.1719815	1.256055046
	131	1415849_s_at	8.316109736	-0.809729551	-0.424196932	0.523874831	0.745253457	148.1719815	1.341825375
	17366	1459909_at	7.915312004	-0.809171664	-0.49414242	0.610676871	0.709983588	148.1719815	1.408483263
	2461	1418372_at	6.414970023	-0.809148111	-0.361246607	0.446453007	0.778491608	148.1719815	1.284535363
	5793	1422537_a_at	7.736659436	-0.808974133	-0.506736251	0.626393639	0.703812845	148.1719815	1.420832268
	12577	1438986_x_at	9.235237576	-0.808291721	-0.284981	0.352571964	0.820752418	148.1719815	1.218394217
	11052	1433575_at	8.336387896	-0.807945245	-0.407911058	0.504874632	0.75371392	148.1719815	1.326763343
	2516	1418430_at	7.384505631	-0.807732483	-0.408254565	0.505432892	0.753534481	148.1719815	1.327079284
	14540	1450250_at	5.749211991	-0.807416382	-0.609295923	0.754624177	0.655516535	148.1719815	1.525514532
	6297	1423130_a_at	8.397393442	-0.807350492	-0.38234696	0.473582371	0.767188521	148.1719815	1.303460586
	2289	1418182_at	6.159012234	-0.807252479	-0.4727622	0.585643541	0.720583639	148.1719815	1.387763955
	14764	1450522_a_at	8.047597365	-0.807241102	-0.417543665	0.517247776	0.748698275	148.1719815	1.335651535
	3843	1420138_at	6.986996126	-0.806634589	-0.400465773	0.496464916	0.757613649	148.1719815	1.319933982
	3243	1419241_a_at	6.227587563	-0.805688496	-0.587428785	0.729101616	0.665527975	148.1719815	1.50256644
	2288	1418181_at	6.408784527	-0.80560902	-0.448194378	0.556342304	0.732959619	148.1719815	1.364331642
	1482	1417302_at	5.686470853	-0.805607682	-0.410771582	0.509890349	0.752220963	148.1719815	1.329396612
	13551	1448955_s_at	2.78450056	-0.804420885	-0.392762637	0.488255146	0.761669675	148.1719815	1.312905098
	11505	1435176_a_at	7.832203391	-0.804205563	-0.514480172	0.639737146	0.700045126	148.1719815	1.428479341
	2515	1418429_at	7.444849496	-0.804148549	-0.421054946	0.52360344	0.746878282	148.1719815	1.338906249
	17258	1456497_x_at	9.173582543	-0.804053324	-0.329194829	0.40941915	0.795980598	148.1719815	1.256312028
	15532	1451443_at	7.843854655	-0.803962914	-0.504695568	0.627759762	0.704809088	148.1719815	1.418823929
	17372	1459986_a_at	9.291426247	-0.803310521	-0.281495688	0.350419521	0.822737617	148.1719815	1.215454331
	12362	1438286_at	5.450758714	-0.803271263	-0.594041432	0.739527802	0.662484483	148.1719815	1.509469317
	12808	1448132_at	6.93761946	-0.801999851	-0.39653281	0.494430029	0.759681814	148.1719815	1.31634058
	16991	1455662_x_at	9.239174944	-0.801492304	-0.280474256	0.349940049	0.823320323	148.1719815	1.214594092
	11038	1433535_x_at	8.259341968	-0.799926653	-0.331992121	0.415028203	0.794438739	148.1719815	1.258750299
	12851	1448178_a_at	8.532773118	-0.799709945	-0.332158326	0.4153485	0.794347221	148.1719815	1.258895321
	16570	1453528_at	5.93148227	-0.799598282	-0.496812906	0.621328132	0.708670595	148.1719815	1.411092836
	12494	1438723_a_at	9.182855568	-0.799265039	-0.326401873	0.408377518	0.797523053	148.1719815	1.25388225
	14008	1449477_s_at	4.226641821	-0.799141357	-0.428260851	0.535901248	0.743157111	148.1719815	1.345610483
	10579	1430661_at	4.451186812	-0.798705492	-0.310104604	0.38825901	0.806583275	148.1719815	1.239797589
	870	1416638_at	4.656832938	-0.796834602	-0.406362912	0.509971468	0.754523159	148.1719815	1.325340366
	8958	1426386_at	6.731142798	-0.796656424	-0.303474004	0.380934609	0.810298849	148.1719815	1.234112576
	484	1416233_at	8.291419154	-0.796183924	-0.321741841	0.40410492	0.800103288	148.1719815	1.249838634
	15269	1451121_a_at	7.640049696	-0.795894378	-0.335905704	0.422048092	0.792286594	148.1719815	1.262169532
	540	1416289_at	6.943035706	-0.79562686	-0.440835896	0.554073672	0.736707637	148.1719815	1.35739057
	1397	1417208_at	5.617595809	-0.794975487	-0.382695004	0.481392207	0.767003462	148.1719815	1.303775079
	11138	1433855_at	4.13425028	-0.794572961	-0.404162116	0.508653246	0.755675044	148.1719815	1.323320133
	762	1416526_a_at	7.724262164	-0.794352628	-0.302850544	0.381254537	0.810649095	148.1719815	1.23357937
	16008	1452049_at	6.743504996	-0.794065003	-0.300984984	0.379043256	0.811698029	148.1719815	1.23198525
	14159	1449744_at	6.662517477	-0.793233332	-0.437648824	0.551727729	0.738336904	148.1719815	1.354395255
	2514	1418428_at	7.299394746	-0.793170259	-0.440490199	0.555353903	0.736884188	148.1719815	1.357065353
	285	1416024_x_at	8.530952233	-0.792383812	-0.328530784	0.414610671	0.796347057	148.1719815	1.255733905
	17373	1459987_s_at	8.454518141	-0.79167916	-0.332044353	0.419417827	0.794409977	148.1719815	1.258795872
	12849	1448176_a_at	8.181439393	-0.791134675	-0.344810129	0.435842518	0.7874116	148.1719815	1.26998383
	6267	1423091_a_at	7.202031143	-0.791072055	-0.603392647	0.762753081	0.658204298	148.1719815	1.519285126
	1480	1417300_at	7.319523186	-0.790607136	-0.513420891	0.64940078	0.700559314	148.1719815	1.427430883
	17558	1460379_at	4.63155937	-0.789855463	-0.346717247	0.438962904	0.786371397	148.1719815	1.27166375
	3172	1419157_at	7.909931194	-0.789169625	-0.398106249	0.504462205	0.758853738	148.1719815	1.317776998
	16614	1453772_at	6.273933277	-0.788388372	-0.449449744	0.570086724	0.732322108	148.1719815	1.365519337
	17170	1456194_a_at	7.700695725	-0.787869818	-0.306473077	0.388989488	0.80861615	148.1719815	1.236680717
	7785	1424882_a_at	6.151738116	-0.78751238	-0.516961568	0.656448814	0.698842102	148.1719815	1.430938401
	2402	1418305_s_at	7.530499771	-0.787245103	-0.393691297	0.500087324	0.761179547	148.1719815	1.313750486
	11918	1436935_x_at	7.652897001	-0.786558575	-0.305167864	0.387978561	0.80934804	148.1719815	1.235562392
	16728	1454438_at	3.748180158	-0.786269257	-0.342610918	0.435742482	0.788612827	148.1719815	1.268049371
	7248	1424227_at	6.959936996	-0.785872915	-0.332920813	0.42363187	0.793927507	148.1719815	1.259560843
	9132	1426622_a_at	4.918261148	-0.785562123	-0.468804454	0.596775787	0.72256313	148.1719815	1.383962118
	511	1416260_a_at	6.893063384	-0.784999869	-0.365209046	0.465234532	0.776356373	148.1719815	1.288068257
	298	1416037_a_at	8.240824865	-0.784548866	-0.325529791	0.414926087	0.798005286	148.1719815	1.253124531
	1342	1417147_at	5.66902897	-0.784528474	-0.440151974	0.561040152	0.737056963	148.1719815	1.35674724
	12370	1438315_x_at	6.582132364	-0.784058504	-0.300753493	0.383585526	0.811828283	148.1719815	1.231787585
	14122	1449645_s_at	8.347565236	-0.783858551	-0.340780909	0.434747965	0.78961379	148.1719815	1.266441915
	2066	1417935_at	6.072537324	-0.78352123	-0.305409779	0.389791326	0.809212337	148.1719815	1.235769592
	15794	1451761_at	4.513455668	-0.782779013	-0.341232333	0.435924223	0.789366756	148.1719815	1.26683825
	8112	1425285_a_at	3.667672645	-0.782531055	-0.341608593	0.436543178	0.789160913	148.1719815	1.267168689
	16432	1452736_at	5.979814781	-0.782388926	-0.308331855	0.39409026	0.807574994	148.1719815	1.238275092
	8170	1425364_a_at	8.107421262	-0.781876802	-0.330955926	0.423283981	0.795009538	148.1719815	1.257846544
	1794	1417637_a_at	5.743351817	-0.781734709	-0.333296097	0.426354482	0.793721012	148.1719815	1.259888531
	9166	1426662_at	8.239659889	-0.78136573	-0.47329947	0.605733592	0.720315338	148.1719815	1.388280864
	3421	1419434_at	4.056721601	-0.780362304	-0.421901016	0.540647612	0.746440403	148.1719815	1.339691683
	5063	1421683_at	3.860527142	-0.780161695	-0.370281182	0.474621075	0.773631701	148.1719815	1.292604736
	11552	1435372_a_at	7.21789166	-0.779178814	-0.38922034	0.499526339	0.763542126	148.1719815	1.309685434
	8604	1425942_a_at	7.077255523	-0.778668666	-0.58715466	0.754049424	0.665654443	148.1719815	1.502280966
	13915	1449370_at	7.944307033	-0.778559915	-0.407775949	0.523756671	0.753784509	148.1719815	1.326639097
	5184	1421830_at	5.217563808	-0.77843141	-0.36778989	0.472475654	0.774968787	148.1719815	1.29037455
	8200	1425402_at	4.726918941	-0.778053233	-0.338791947	0.435435433	0.790703137	148.1719815	1.264697145
	13501	1448897_at	6.002113623	-0.778001189	-0.304418777	0.391283176	0.809768385	148.1719815	1.23492102
	14435	1450114_at	5.085757456	-0.777886829	-0.302005664	0.388238562	0.811123971	148.1719815	1.232857165
	5727	1422462_at	5.752392191	-0.77777578	-0.413374322	0.531482636	0.750865119	148.1719815	1.331797116
	6773	1423684_at	8.133026955	-0.777437	-0.341820272	0.439675848	0.789045132	148.1719815	1.267354628
	9361	1426958_at	7.471993217	-0.777109624	-0.512104873	0.658986656	0.701198652	148.1719815	1.426129382
	14134	1449674_s_at	6.182335996	-0.777070142	-0.37230225	0.479110223	0.772548681	148.1719815	1.294416811
	188	1415916_a_at	7.050386736	-0.77699602	-0.318097778	0.409394347	0.8021268	148.1719815	1.246685685
	12413	1438476_a_at	6.022231335	-0.7765238	-0.384262347	0.494849413	0.766170643	148.1719815	1.305192269
	837	1416603_at	8.388974135	-0.775828239	-0.316799423	0.408337061	0.802849	148.1719815	1.245564234
	205	1415935_at	6.044523203	-0.775680146	-0.607957492	0.783773435	0.656124959	148.1719815	1.524099924
	12928	1448264_a_at	8.285546671	-0.775289027	-0.337336554	0.435110703	0.791501202	148.1719815	1.26342196
	189	1415917_at	6.957249656	-0.775280389	-0.314294234	0.405394279	0.80424433	148.1719815	1.243403232
	9374	1426980_s_at	5.440996374	-0.775140812	-0.454446624	0.586276219	0.729790045	148.1719815	1.370257114
	4530	1421055_at	5.815704745	-0.774894828	-0.343923695	0.443832741	0.787895557	148.1719815	1.269203756
	5556	1422261_a_at	4.169191642	-0.774818993	-0.310376449	0.400579299	0.806431306	148.1719815	1.240031225
	1474	1417294_at	6.387195382	-0.774611285	-0.296027413	0.382162535	0.814492087	148.1719815	1.227759012
	6342	1423181_s_at	7.439770444	-0.774253524	-0.303333397	0.391775287	0.810377826	148.1719815	1.233992304
	17615	1460547_a_at	8.234853504	-0.772707673	-0.344494597	0.445827846	0.787583833	148.1719815	1.269706103
	10703	1431362_a_at	5.833685556	-0.772604222	-0.607729415	0.78659862	0.656228695	148.1719815	1.523858996
	17140	1456086_x_at	6.323098926	-0.772487098	-0.285432587	0.369498193	0.820495549	148.1719815	1.218775654
	4529	1421054_at	5.642133558	-0.772288507	-0.333939644	0.432402712	0.793367033	148.1719815	1.260450659
	11754	1436343_at	6.125154171	-0.771933974	-0.390464537	0.50582634	0.762883922	148.1719815	1.310815408
	15039	1450854_at	7.023795563	-0.771265523	-0.406834304	0.527489291	0.754276664	148.1719815	1.325773484
	7890	1425015_at	4.830031429	-0.771213596	-0.303565175	0.393620103	0.810247644	148.1719815	1.234190568
	4703	1421255_a_at	3.431190328	-0.770746791	-0.29595051	0.383978907	0.814535504	148.1719815	1.227693569
	12500	1438776_x_at	9.135547193	-0.770719131	-0.279024884	0.362031864	0.82414787	148.1719815	1.213374488
	16616	1453788_at	3.820555959	-0.769265716	-0.462319202	0.600987659	0.725818532	148.1719815	1.377754846
	10682	1431293_a_at	6.672981875	-0.769090038	-0.396992368	0.516184514	0.759439863	148.1719815	1.316759956
	10577	1430643_at	4.038131105	-0.769087901	-0.322645652	0.419517264	0.799602201	148.1719815	1.250621871
	12026	1437220_x_at	6.585527518	-0.76838493	-0.358772043	0.466917073	0.779828052	148.1719815	1.282333968
	1877	1417731_at	6.244707309	-0.767819264	-0.279049964	0.363431835	0.824133543	148.1719815	1.213395583
	16582	1453596_at	7.346849898	-0.767733105	-0.497891543	0.648521653	0.708140953	148.1719815	1.412148239
	15178	1451017_at	6.882264421	-0.767157416	-0.35887726	0.467801331	0.77977118	148.1719815	1.282427493
	6655	1423548_s_at	6.817220271	-0.767008277	-0.350319226	0.45673461	0.784410512	148.1719815	1.274842681
	9758	1427548_a_at	7.344334638	-0.766925303	-0.303543543	0.39579284	0.810259793	148.1719815	1.234172063
	3845	1420142_s_at	7.123080393	-0.766720714	-0.391000303	0.509964444	0.762600667	148.1719815	1.311302289
	13569	1448974_at	3.750478856	-0.766497673	-0.330054768	0.430601135	0.795506284	148.1719815	1.257061094
	4940	1421538_at	3.888153338	-0.766338298	-0.246888749	0.322166789	0.842711811	148.1719815	1.186645288
	16900	1455233_at	3.762342597	-0.766336719	-0.286878835	0.374350892	0.819673445	148.1719815	1.219998044
	8111	1425284_a_at	3.571061349	-0.766155536	-0.337932894	0.441076097	0.791174101	148.1719815	1.263944305
	11136	1433850_at	7.976994153	-0.766077766	-0.333093744	0.434804088	0.793832347	148.1719815	1.259711832
	12977	1448321_at	7.508368566	-0.765564143	-0.597664499	0.780685074	0.66082286	148.1719815	1.51326484
	14613	1450339_a_at	5.326506652	-0.765529947	-0.525992155	0.687095465	0.694481344	148.1719815	1.439923488
	15131	1450963_at	7.78327303	-0.765495163	-0.332154915	0.433908575	0.794349099	148.1719815	1.258892345
	17340	1456745_x_at	6.80644646	-0.765363124	-0.359902144	0.470237111	0.779217431	148.1719815	1.283338848
	15272	1451125_at	7.82613432	-0.764948189	-0.424277803	0.554649071	0.745211683	148.1719815	1.341900594
	13388	1448774_at	6.758835163	-0.764903461	-0.333243923	0.435667949	0.793749717	148.1719815	1.259842969
	100	1415816_at	8.151114982	-0.764459384	-0.286549853	0.374839866	0.819860379	148.1719815	1.219719876
	11368	1434624_x_at	7.403458205	-0.76411711	-0.505383036	0.661394739	0.704473315	148.1719815	1.419500184
	5062	1421682_a_at	3.569902363	-0.763811703	-0.34205687	0.447828789	0.788915742	148.1719815	1.267562487
	6242	1423060_at	7.258671479	-0.763777	-0.389882026	0.510465784	0.763192011	148.1719815	1.310286253
	16672	1454022_at	4.871189071	-0.763481196	-0.297746958	0.389985975	0.813521873	148.1719815	1.229223249
	10629	1431012_a_at	7.08293947	-0.763385947	-0.314270677	0.411679935	0.804257463	148.1719815	1.243382929
	5724	1422459_a_at	6.648589093	-0.763385112	-0.355066062	0.465120496	0.781833842	148.1719815	1.279044148
	14651	1450387_s_at	5.307560152	-0.763316873	-0.364870179	0.478006175	0.776538749	148.1719815	1.287765744
	2901	1418861_at	6.280399822	-0.763156075	-0.295535926	0.387254895	0.814769609	148.1719815	1.227340819
	11986	1437099_x_at	7.780161606	-0.762121255	-0.334800226	0.43930047	0.792893923	148.1719815	1.261202754
	10433	1429555_at	6.598284486	-0.762005817	-0.39064404	0.512652308	0.762789008	148.1719815	1.310978513
	6990	1423929_at	5.909761809	-0.761877497	-0.30362787	0.39852584	0.810212434	148.1719815	1.234244204
	7968	1425106_a_at	5.990299559	-0.761848487	-0.355727831	0.466927266	0.781475294	148.1719815	1.279630985
	11070	1433636_at	6.338190027	-0.761464465	-0.303959804	0.399177923	0.810026042	148.1719815	1.23452821
	8049	1425202_a_at	5.271620027	-0.761141938	-0.356916045	0.468921797	0.78083193	148.1719815	1.280685332
	39	1415735_at	7.85787579	-0.760912618	-0.330673553	0.434574937	0.795165157	148.1719815	1.257600375
	16468	1452889_at	5.364541873	-0.760892804	-0.369738624	0.485927351	0.773922697	148.1719815	1.292118714
	2502	1418415_at	3.843970458	-0.760801793	-0.386184807	0.507602388	0.765150364	148.1719815	1.306932659
	6729	1423636_at	4.734020718	-0.760492547	-0.334447332	0.439777264	0.793087895	148.1719815	1.260894293
	303	1416042_s_at	6.926462577	-0.76033061	-0.391133793	0.514425946	0.762530107	148.1719815	1.311423628
	6989	1423928_at	5.820910721	-0.760048746	-0.302604707	0.398138551	0.810787242	148.1719815	1.233369185
	2375	1418274_at	7.267577678	-0.759459975	-0.343592458	0.452416809	0.788076475	148.1719815	1.268912385
	840	1416606_s_at	7.568958164	-0.759414236	-0.380264258	0.500733645	0.768296849	148.1719815	1.301580244
	11037	1433534_a_at	8.199132283	-0.758915603	-0.334107384	0.440243135	0.793274795	148.1719815	1.260597218
	4737	1421299_a_at	3.749839388	-0.758915155	-0.459947335	0.606058967	0.727012798	148.1719815	1.375491605
	15417	1451305_at	5.430578801	-0.758781113	-0.291830698	0.384604589	0.816864846	148.1719815	1.224192723
	9300	1426861_at	6.944713774	-0.758708727	-0.35102398	0.462659736	0.784027422	148.1719815	1.275465592
	11917	1436934_s_at	7.070942471	-0.758589562	-0.316031305	0.416603814	0.803276566	148.1719815	1.244901248
	20	1415694_at	6.192982887	-0.758555197	-0.373494264	0.492375856	0.771910633	148.1719815	1.295486754
	9301	1426862_at	6.937258789	-0.758528089	-0.353487153	0.466017222	0.782689962	148.1719815	1.277645107
	1744	1417585_at	6.514028067	-0.758251496	-0.452575247	0.596866936	0.730737298	148.1719815	1.368480851
	11137	1433851_at	7.674975623	-0.757369978	-0.362222915	0.478264158	0.777964962	148.1719815	1.285404934
	12281	1438000_x_at	7.21356224	-0.75709045	-0.340555646	0.449821611	0.78973709	148.1719815	1.266244187
	3607	1419643_s_at	9.398914903	-0.756409674	-1.249806097	1.652287298	0.420504721	148.1719815	2.378094585
	7902	1425030_at	6.845343261	-0.756314426	-0.329073404	0.435101319	0.796047595	148.1719815	1.256206295
	2906	1418869_a_at	6.917480579	-0.755916586	-0.338281202	0.447511284	0.790983112	148.1719815	1.264249495
	5802	1422546_at	5.477294319	-0.755374647	-0.305958102	0.405041529	0.80890484	148.1719815	1.236239358
	17049	1455867_at	7.71563641	-0.75478046	-0.403314581	0.534346877	0.756119108	148.1719815	1.322542956
	865	1416633_a_at	7.409636481	-0.754555152	-0.319540649	0.423482165	0.801324977	148.1719815	1.247933146
	6009	1422780_at	6.470301219	-0.754498319	-0.401643175	0.532331438	0.756995603	148.1719815	1.321011636
	101	1415817_s_at	8.082084123	-0.754319659	-0.286935856	0.380390266	0.819641049	148.1719815	1.220046264
	6517	1423382_a_at	7.834707459	-0.754178756	-0.329373448	0.436731272	0.795882055	148.1719815	1.256467581
	6540	1423415_at	4.474999858	-0.754132	-0.395144973	0.523973221	0.760412961	148.1719815	1.315074902
	8507	1425815_a_at	6.693777975	-0.75330705	-0.406398614	0.539486008	0.754504487	148.1719815	1.325373164
	6933	1423863_at	6.486166869	-0.752223433	-0.287456722	0.382142737	0.819345182	148.1719815	1.220486825
	9290	1426850_a_at	5.193516233	-0.751733667	-0.361486998	0.480871104	0.778361902	148.1719815	1.284749417
	15986	1452026_a_at	6.103308613	-0.751532775	-0.399942998	0.532169736	0.757888227	148.1719815	1.319455777
	2250	1418139_at	3.747647835	-0.751453743	-0.323530929	0.430540046	0.799111694	148.1719815	1.251389522
	15535	1451447_at	5.148849359	-0.751270735	-0.332948524	0.443180478	0.793912258	148.1719815	1.259585036
	11425	1434853_x_at	6.810097548	-0.750850167	-0.342106843	0.45562598	0.788888415	148.1719815	1.267606395
	13923	1449378_at	5.075775607	-0.750593477	-0.670218242	0.892917754	0.628411618	148.1719815	1.591313673
	866	1416634_at	7.336988494	-0.750588551	-0.318069146	0.423759655	0.80214272	148.1719815	1.246660943
	17658	1460669_at	5.823299729	-0.750181825	-0.322387346	0.42974561	0.799745378	148.1719815	1.250397974
	10261	1428667_at	6.952999617	-0.750086824	-0.429249821	0.572266846	0.74264785	148.1719815	1.346533219
	13720	1449153_at	7.249618669	-0.74999071	-0.716547268	0.955408192	0.608552119	148.1719815	1.643244628
	11865	1436802_at	5.605759683	-0.749798456	-0.31144136	0.415366766	0.805836266	148.1719815	1.240946879
	2405	1418309_at	4.945851464	-0.749545517	-0.474766369	0.633405655	0.71958331	148.1719815	1.389693154
	16694	1454109_a_at	6.183263409	-0.749512979	-0.296671318	0.395818787	0.814128643	148.1719815	1.22830711
	7882	1425006_a_at	6.09499506	-0.749315488	-0.310192607	0.413967964	0.806534076	148.1719815	1.239873218
	3714	1419767_at	6.105159266	-0.749077661	-0.696620545	0.929971058	0.61701585	148.1719815	1.620703909
	16957	1455504_a_at	6.768659973	-0.748726084	-0.337338258	0.450549627	0.791500267	148.1719815	1.263423453
	6347	1423186_at	4.380815848	-0.748600668	-0.369215545	0.493207608	0.77420335	148.1719815	1.291650314
	12094	1437399_at	6.300746998	-0.748363129	-0.416348151	0.556345088	0.749318953	148.1719815	1.334545183
	13051	1448398_s_at	8.223094324	-0.748359572	-0.331557345	0.443045505	0.79467819	148.1719815	1.258371014
	839	1416605_at	7.456023624	-0.748352346	-0.373508761	0.499108158	0.771902876	148.1719815	1.295499772
	14467	1450156_a_at	6.577963684	-0.747944416	-0.404889372	0.541336179	0.755294208	148.1719815	1.323987381
	2251	1418140_at	3.765894389	-0.747697622	-0.321064809	0.429404615	0.800478851	148.1719815	1.249252244
	681	1416439_at	7.08886155	-0.747645962	-0.316463855	0.423280364	0.803035763	148.1719815	1.245274551
	12791	1448113_at	7.944322695	-0.747502392	-0.446662427	0.597539796	0.733738338	148.1719815	1.362883672
	329	1416068_at	7.510208001	-0.747369556	-0.315276564	0.421848284	0.803696907	148.1719815	1.244250153
	11417	1434813_x_at	6.295697111	-0.747279467	-0.375124107	0.50198637	0.771039082	148.1719815	1.296951119
	6181	1422984_at	4.9308401	-0.746935886	-0.322632355	0.431941162	0.799609571	148.1719815	1.250610344
	3735	1419839_x_at	7.611858793	-0.746908331	-0.315374703	0.422240173	0.803642238	148.1719815	1.244334795
	12478	1438655_a_at	8.973863535	-0.746889986	-0.27824984	0.372544612	0.824590737	148.1719815	1.212722815
	1227	1417021_a_at	4.152173032	-0.746701437	-0.392473624	0.525609842	0.761822274	148.1719815	1.312642113
	731	1416492_at	5.493465293	-0.746554309	-0.319795242	0.428361658	0.80118358	148.1719815	1.248153389
	17472	1460265_at	6.790270644	-0.74592326	-0.408343618	0.547433818	0.753487969	148.1719815	1.327161204
	6249	1423067_at	6.902266203	-0.745751289	-0.293274719	0.393260761	0.816047639	148.1719815	1.225418655
	15662	1451597_at	3.272017553	-0.745731329	-0.318246911	0.426758135	0.802043888	148.1719815	1.246814563
	15519	1451425_a_at	6.628864819	-0.745656906	-0.338276546	0.45366246	0.790985665	148.1719815	1.264245415
	16244	1452409_at	7.456212362	-0.744813729	-0.353313641	0.474365102	0.782784101	148.1719815	1.277491454
	14117	1449635_at	7.590871668	-0.744432586	-0.312457629	0.419725889	0.805268816	148.1719815	1.24182134
	11390	1434704_at	6.276553708	-0.744292762	-0.331028122	0.444755261	0.794969755	148.1719815	1.257909492
	11546	1435358_at	5.170594372	-0.744033246	-0.333352302	0.448034149	0.79369009	148.1719815	1.259937616
	3608	1419644_at	5.561308838	-0.743795297	-0.303711905	0.408327272	0.810165241	148.1719815	1.234316099
	3819	1420056_s_at	6.279577904	-0.743745669	-0.297454801	0.399941556	0.813686635	148.1719815	1.228974346
	8563	1425891_a_at	5.571590046	-0.743677423	-0.403026968	0.541937883	0.756269862	148.1719815	1.322279322
	6831	1423746_at	7.078290103	-0.743649008	-0.331526516	0.445810473	0.794695171	148.1719815	1.258344125
	1431	1417243_at	6.852598824	-0.743499647	-0.28622249	0.384966545	0.820046435	148.1719815	1.21944314
	15244	1451091_at	7.104575167	-0.743234449	-0.336974456	0.453389178	0.791699884	148.1719815	1.263104897
	7154	1424120_at	6.015983976	-0.742706628	-0.283742661	0.382038682	0.821457214	148.1719815	1.217348857
	10021	1428004_at	6.308582963	-0.74244079	-0.322362129	0.434192374	0.799759356	148.1719815	1.250376119
	2520	1418434_at	6.710940336	-0.742289822	-0.329459014	0.443841482	0.795834852	148.1719815	1.256542105
	207	1415937_s_at	5.969525885	-0.742241152	-0.351507656	0.473576081	0.783764614	148.1719815	1.275893274
	11146	1433892_at	5.655337301	-0.741941498	-0.492849284	0.664269737	0.710620255	148.1719815	1.407221358
	5744	1422482_at	7.264604355	-0.741175928	-0.310816615	0.419356058	0.806185301	148.1719815	1.240409616
	13682	1449112_at	3.128973231	-0.741097749	-0.293424429	0.395932155	0.815962961	148.1719815	1.225545824
	2521	1418435_at	6.649968343	-0.740548867	-0.329418221	0.444829823	0.795857355	148.1719815	1.256506576
	12197	1437712_x_at	5.918349179	-0.740259472	-0.297263444	0.401566552	0.813794568	148.1719815	1.228811348
	9719	1427498_a_at	5.611770462	-0.739525782	-0.480200276	0.649335409	0.716878099	148.1719815	1.394937299
	12650	1439374_x_at	8.988481948	-0.739495142	-0.330782976	0.447309194	0.795104849	148.1719815	1.257695763
	17641	1460646_at	5.592000078	-0.739493154	-0.331956828	0.44889777	0.794458174	148.1719815	1.258719506
	3833	1420116_s_at	7.24023666	-0.73903507	-0.36633066	0.495687789	0.775753034	148.1719815	1.289070046
	639	1416393_at	7.824983151	-0.739014759	-0.283863619	0.384110893	0.821388345	148.1719815	1.217450925
	3685	1419732_at	5.537037265	-0.73890493	-0.349782105	0.473379039	0.784702605	148.1719815	1.274368141
	10832	1431890_a_at	5.517136473	-0.738870734	-0.346842549	0.469422502	0.786303102	148.1719815	1.271774202
	17471	1460263_at	5.727291507	-0.738785344	-0.356553529	0.482621281	0.78102816	148.1719815	1.280363566
	336	1416076_at	6.383673634	-0.738733815	-0.443788099	0.600741553	0.735201646	148.1719815	1.360171058
	8038	1425189_a_at	6.76565315	-0.738730569	-0.322847996	0.437030779	0.799490061	148.1719815	1.250797288
	2192	1418074_at	5.500003239	-0.73868367	-0.462499786	0.626113456	0.725727686	148.1719815	1.377927313
	437	1416183_a_at	8.301093309	-0.738621269	-0.523566162	0.708842521	0.695650146	148.1719815	1.437504191
	8030	1425179_at	6.259705573	-0.738602939	-0.360656683	0.488295759	0.778810002	148.1719815	1.284010217
	12875	1448205_at	6.490246356	-0.738484025	-0.447541941	0.606027925	0.733291163	148.1719815	1.363714784
	5183	1421829_at	4.944878957	-0.738290536	-0.32651862	0.442263044	0.797458518	148.1719815	1.253983721
	2252	1418141_at	3.75170945	-0.737897989	-0.31698197	0.429574243	0.802747421	148.1719815	1.245721847
	16474	1452917_at	6.654510558	-0.737858161	-0.34124014	0.462473899	0.789362484	148.1719815	1.266845106
	2717	1418651_at	5.417405248	-0.737772212	-0.359476995	0.48724659	0.779447093	148.1719815	1.282960715
	10166	1428306_at	8.164093014	-0.737749185	-0.493475146	0.668892838	0.710312044	148.1719815	1.407831963
	16067	1452124_at	5.568842048	-0.737399805	-0.385657831	0.522996925	0.765429903	148.1719815	1.30645536
	7465	1424490_at	5.084515212	-0.7373953	-0.31486594	0.426997487	0.803925691	148.1719815	1.243896061
	7629	1424685_at	6.050246542	-0.737321447	-0.297067648	0.402901135	0.81390502	148.1719815	1.22864459
	16854	1455006_at	7.187313289	-0.737231789	-0.275250245	0.373356453	0.826306977	148.1719815	1.210203989
	7193	1424166_at	4.468921862	-0.737051832	-0.323494705	0.438903604	0.799131758	148.1719815	1.251358102
	12056	1437313_x_at	7.18999929	-0.737014002	-0.453233789	0.614959536	0.730403818	148.1719815	1.369105659
	17666	1460679_at	5.988898747	-0.736908239	-0.297820255	0.404148358	0.813480543	148.1719815	1.229285701
	11518	1435232_x_at	6.827813479	-0.736881236	-0.32021505	0.43455449	0.800950478	148.1719815	1.24851664
	14381	1450048_a_at	6.64572371	-0.736738832	-0.304601546	0.413445759	0.809665805	148.1719815	1.235077477
	1331	1417134_at	6.134053275	-0.73659318	-0.321556558	0.436545662	0.800206051	148.1719815	1.249678129
	11024	1433507_a_at	8.121748951	-0.736548181	-0.35400876	0.480632182	0.782407031	148.1719815	1.278107124
	11747	1436298_x_at	7.503750758	-0.736482887	-0.371081833	0.503856695	0.773202478	148.1719815	1.29332229
	6671	1423565_at	7.69095144	-0.736373146	-0.356682853	0.484377866	0.780958151	148.1719815	1.280478344
	11093	1433689_s_at	8.125058421	-0.736220996	-0.505292323	0.6863324	0.704517612	148.1719815	1.419410932
	905	1416679_at	7.716409809	-0.736202992	-0.329184648	0.447138427	0.795986216	148.1719815	1.256303163
	12828	1448155_at	6.088285763	-0.735962949	-0.349206236	0.474488881	0.785015891	148.1719815	1.273859563
	8739	1426114_at	8.422991667	-0.735940377	-0.289603363	0.393514708	0.818126954	148.1719815	1.222304186
	16322	1452534_a_at	7.303285529	-0.735908303	-0.442961541	0.601924913	0.735622983	148.1719815	1.359392003
	16769	1454692_x_at	7.854265755	-0.735131508	-0.369412724	0.502512435	0.774097544	148.1719815	1.291826861
	12289	1438023_at	5.250981115	-0.734808378	-0.381368197	0.519003605	0.767709179	148.1719815	1.302576584
	11453	1434970_a_at	6.801185537	-0.734757415	-0.323055574	0.439676508	0.799375037	148.1719815	1.250977268
	1207	1416999_at	6.332512344	-0.734498321	-0.284842241	0.387805162	0.820831362	148.1719815	1.218277037
	9753	1427541_x_at	6.575478265	-0.734420878	-0.398576858	0.542709051	0.758606239	148.1719815	1.318206928
	13515	1448913_at	4.348687739	-0.733472412	-0.302151498	0.411946643	0.811041983	148.1719815	1.232981794
	11454	1434971_x_at	6.827285159	-0.732550202	-0.319819153	0.436583257	0.801170301	148.1719815	1.248174076
	11094	1433690_at	5.719800478	-0.732321473	-0.287800903	0.392998039	0.819149736	148.1719815	1.220778029
	2716	1418650_at	5.446195499	-0.732197822	-0.354655526	0.484371184	0.782056353	148.1719815	1.278680233
	17241	1456447_at	8.254754781	-0.731830094	-0.412068798	0.563066211	0.751544899	148.1719815	1.330592492
	8700	1426067_x_at	8.176105953	-0.731688604	-0.376741885	0.514893745	0.770174955	148.1719815	1.298406282
	55	1415765_at	6.280737418	-0.731495314	-0.317422439	0.433936395	0.802502371	148.1719815	1.246102237
	16905	1455245_x_at	8.990624199	-0.731422643	-0.264503539	0.361628864	0.832485161	148.1719815	1.201222613
	7549	1424593_at	5.532174716	-0.731183382	-0.294386837	0.402616969	0.815418822	148.1719815	1.226363647
	17699	1460728_s_at	5.198161512	-0.731146316	-0.35068578	0.479638305	0.784211237	148.1719815	1.275166629
	2193	1418075_at	5.806816201	-0.730884552	-0.488389326	0.668216785	0.712820471	148.1719815	1.40287778
	13898	1449352_at	5.142349103	-0.730577345	-0.281042318	0.384685236	0.822996204	148.1719815	1.215072433
	5496	1422198_a_at	6.096191955	-0.730443802	-0.346965069	0.475005837	0.786236328	148.1719815	1.271882211
	893	1416664_at	7.456651865	-0.728589215	-0.412004742	0.5654829	0.751578268	148.1719815	1.330533415
	8166	1425358_at	5.650804413	-0.728177901	-0.279296794	0.383555713	0.823992554	148.1719815	1.2136032
	3211	1419205_x_at	5.160372212	-0.728155868	-0.301596595	0.414192357	0.811353994	148.1719815	1.232507645
	6670	1423564_a_at	7.704743452	-0.728150191	-0.357711284	0.491260303	0.780401641	148.1719815	1.281391463
	3764	1419935_s_at	5.311958652	-0.728140945	-0.315345792	0.433083449	0.803658343	148.1719815	1.24430986
	9617	1427341_at	4.917389685	-0.728070542	-0.270141734	0.371037857	0.829238075	148.1719815	1.205926295
	7891	1425016_at	4.77982866	-0.728056845	-0.316700211	0.434993796	0.802904213	148.1719815	1.245478581
	14464	1450150_a_at	8.986981168	-0.728004339	-0.263172478	0.361498502	0.833253583	148.1719815	1.200114851
	12902	1448237_x_at	8.270590737	-0.727918877	-0.521357694	0.71623049	0.696715858	148.1719815	1.435305352
	1173	1416961_at	6.589093918	-0.727833965	-0.380833535	0.523242323	0.767993745	148.1719815	1.302093939
	11832	1436704_x_at	6.819513139	-0.727735477	-0.343031433	0.471368298	0.788382997	148.1719815	1.268419035
	11147	1433893_s_at	5.754541225	-0.727602961	-0.495081228	0.680427725	0.709521729	148.1719815	1.409400106
	2233	1418119_at	7.541784708	-0.727300333	-0.309795565	0.425952734	0.806756071	148.1719815	1.239532042
	12229	1437832_x_at	6.254234356	-0.727248244	-0.376784809	0.518096553	0.770152041	148.1719815	1.298444913
	8938	1426365_at	6.724356321	-0.727047957	-0.310637157	0.427258139	0.80628559	148.1719815	1.24025533
	14468	1450157_a_at	6.509610294	-0.727022914	-0.387927518	0.53358362	0.764226655	148.1719815	1.308512329
	12479	1438656_x_at	6.872031108	-0.727002087	-0.326020223	0.448444687	0.797734057	148.1719815	1.253550592
	6032	1422807_at	6.625398272	-0.726887153	-0.354771442	0.48806949	0.78199352	148.1719815	1.278782975
	14656	1450394_at	7.419773617	-0.726773996	-0.361835633	0.497865409	0.778173829	148.1719815	1.285059921
	9131	1426620_at	4.81000344	-0.726760524	-0.407106731	0.560166269	0.754134245	148.1719815	1.326023856
	3391	1419402_at	4.248282702	-0.726565485	-0.400908123	0.551785257	0.75738139	148.1719815	1.320338754
	8585	1425920_at	4.921432333	-0.726430357	-0.333578779	0.459202696	0.793565505	148.1719815	1.260135418
	13892	1449346_s_at	5.697144877	-0.726398397	-0.272279759	0.374835296	0.828010083	148.1719815	1.207714761
	3834	1420117_at	7.01965404	-0.726343485	-0.365914429	0.503776019	0.775976879	148.1719815	1.288698191
	624	1416378_at	5.516975253	-0.726127823	-0.297512036	0.409724054	0.813654355	148.1719815	1.229023103
	8510	1425820_x_at	5.338039961	-0.725978961	-0.307701005	0.423842868	0.807928201	148.1719815	1.237733747
	4343	1420827_a_at	7.60424549	-0.725918948	-0.371818804	0.512204296	0.772807605	148.1719815	1.293983126
	16901	1455235_x_at	8.292780353	-0.725898948	-0.522001726	0.719110734	0.696404907	148.1719815	1.435946228
	13932	1449390_at	5.043240771	-0.725881659	-0.305848715	0.421347902	0.808966175	148.1719815	1.236145628
	1184	1416972_at	7.54038627	-0.725570575	-0.2588855	0.356802645	0.835733284	148.1719815	1.196553995
	14874	1450657_at	6.059781355	-0.725200361	-0.313406706	0.432165679	0.804739244	148.1719815	1.242638541
	1185	1416973_at	7.58747833	-0.725127959	-0.260439368	0.359163325	0.834833635	148.1719815	1.197843449
	6411	1423262_a_at	8.455205765	-0.725119081	-0.304049739	0.419310079	0.809975548	148.1719815	1.234605171
	16510	1453099_at	5.717931813	-0.724924999	-0.344021195	0.474561087	0.787842312	148.1719815	1.269289533
	15375	1451248_at	4.968826844	-0.724854658	-0.334538203	0.461524527	0.793037942	148.1719815	1.260973715
	12753	1448001_x_at	3.065424537	-0.724806353	-0.304078199	0.419530262	0.80995957	148.1719815	1.234629526
	13588	1449000_at	6.980368684	-0.724616936	-0.355168138	0.490146062	0.781778526	148.1719815	1.279134648
	15196	1451039_at	5.883198272	-0.723984842	-0.261767387	0.361564734	0.834065514	148.1719815	1.198946586
	31	1415721_a_at	6.537894185	-0.723941552	-0.289370662	0.399715504	0.818258925	148.1719815	1.222107049
	13540	1448942_at	7.226196834	-0.723861329	-0.464522519	0.641728603	0.724710891	148.1719815	1.379860593
	3119	1419103_a_at	5.642827949	-0.723824548	-0.326509266	0.451088965	0.797463688	148.1719815	1.253975591
	10600	1430798_x_at	6.433675529	-0.723448043	-0.329727543	0.455772251	0.795686737	148.1719815	1.256776007
	1332	1417135_at	6.122997213	-0.723425397	-0.334571315	0.462482126	0.793019741	148.1719815	1.261002657
	2496	1418409_at	4.985529291	-0.723218682	-0.29774495	0.411694218	0.813523006	148.1719815	1.229221537
	2026	1417889_at	4.576079851	-0.723189799	-0.642667233	0.888656385	0.640527655	148.1719815	1.56121284
	6148	1422941_at	4.089468457	-0.723161647	-0.309456939	0.427922222	0.806945454	148.1719815	1.239241135
	4546	1421072_at	7.760171995	-0.722657313	-0.463939573	0.641991113	0.725003782	148.1719815	1.379303149
	1247	1417045_at	6.796425849	-0.722606586	-0.347261054	0.480567242	0.78607504	148.1719815	1.272143179
	9821	1427659_at	4.074980269	-0.72229263	-0.285922572	0.395854201	0.82021693	148.1719815	1.21918966
	11328	1434499_a_at	8.252386795	-0.722247064	-0.527665022	0.730587978	0.69367653	148.1719815	1.44159411
	14290	1449940_a_at	6.993846682	-0.722143641	-0.283112143	0.392044085	0.821816304	148.1719815	1.21681694
	16476	1452920_a_at	6.408792991	-0.722133667	-0.277899563	0.384831196	0.824790967	148.1719815	1.212428409
	16405	1452667_at	4.900120532	-0.721931564	-0.316361901	0.438215915	0.803092515	148.1719815	1.245186552
	9003	1426449_a_at	5.712504437	-0.721899059	-0.306016509	0.423904846	0.808872092	148.1719815	1.236289408
	8788	1426184_a_at	5.883619616	-0.721893565	-0.344270776	0.476899633	0.78770603	148.1719815	1.269509135
	13197	1448560_at	6.634845418	-0.721440244	-0.348396468	0.482917983	0.785456635	148.1719815	1.273144761
	2291	1418184_at	5.76946001	-0.721314338	-0.355561238	0.492935214	0.781565539	148.1719815	1.279483229
	8029	1425178_s_at	6.177633711	-0.721134643	-0.356982104	0.495028367	0.780796178	148.1719815	1.280743975
	14161	1449749_s_at	4.635625083	-0.721017766	-0.37047652	0.513824399	0.77352696	148.1719815	1.292779764
	10096	1428115_a_at	4.758333723	-0.720996199	-0.312975255	0.434087247	0.804979944	148.1719815	1.242266974
	14354	1450016_at	7.564186086	-0.720994983	-0.381116723	0.5285983	0.767843009	148.1719815	1.302349553
	7249	1424228_at	6.676920015	-0.720881674	-0.328979023	0.456356479	0.796099674	148.1719815	1.256124117
	15689	1451628_a_at	5.374156439	-0.720878705	-0.382619739	0.530768542	0.767043478	148.1719815	1.303707063
	2189	1418071_s_at	5.589315767	-0.72084503	-0.336902959	0.467372243	0.791739119	148.1719815	1.263042302
	3846	1420146_at	4.256268004	-0.720598277	-0.338519972	0.469776272	0.790852213	148.1719815	1.264458749
	12245	1437859_x_at	8.581427372	-0.719987261	-0.332094339	0.461250299	0.794382453	148.1719815	1.258839488
	11912	1436923_at	4.842431188	-0.719982193	-0.323701316	0.449596281	0.799017321	148.1719815	1.251537324
	4381	1420874_at	5.914140512	-0.719833959	-0.39123469	0.543506854	0.762476781	148.1719815	1.311515348
	13604	1449017_at	6.999241208	-0.719737269	-0.357189257	0.496277284	0.780684073	148.1719815	1.280927886
	8028	1425177_at	6.204134303	-0.719534341	-0.345440301	0.480088692	0.787067732	148.1719815	1.270538683
	14355	1450017_at	7.525480493	-0.718650272	-0.371174603	0.516488503	0.77315276	148.1719815	1.293405458
	6895	1423817_s_at	6.97071769	-0.718559659	-0.289755497	0.403244871	0.818040686	148.1719815	1.222433086
	17046	1455857_a_at	4.806262421	-0.718288581	-0.329457434	0.458670015	0.795835724	148.1719815	1.256540728
	3099	1419082_at	4.835923129	-0.718107239	-0.660049087	0.91915114	0.632856764	148.1719815	1.580136387
	15276	1451130_at	7.004501582	-0.717794322	-0.291597115	0.406240487	0.816997113	148.1719815	1.223994534
	6444	1423297_at	6.345945882	-0.717405517	-0.391396913	0.545572767	0.762391049	148.1719815	1.311662828
	17669	1460685_at	6.820733451	-0.716901243	-0.325214985	0.453639868	0.798179436	148.1719815	1.25285112
	9711	1427487_at	6.221058063	-0.716433502	-0.313384542	0.437423071	0.804751607	148.1719815	1.242619451
	12769	1448054_at	4.666738472	-0.716389311	-0.308146305	0.430138056	0.807678866	148.1719815	1.238115843
	13238	1448603_at	6.051836296	-0.716322882	-0.321867479	0.449332958	0.800033613	148.1719815	1.249947482
	9151	1426644_at	6.875521957	-0.716251642	-0.311017325	0.434229126	0.806073151	148.1719815	1.240582195
	10392	1429301_at	5.320209527	-0.716126385	-0.322754767	0.45069526	0.799541727	148.1719815	1.250716462
	6583	1423462_at	7.555500789	-0.716098087	-0.305371406	0.426437958	0.809233861	148.1719815	1.235736723
	9200	1426712_at	6.887730266	-0.716044812	-0.77619914	1.084009166	0.583903094	148.1719815	1.71261295
	10095	1428113_at	6.727791512	-0.715432757	-0.385882838	0.539369822	0.765310533	148.1719815	1.306659135
	7024	1423970_at	6.482606027	-0.715268292	-0.352200768	0.492403721	0.783388162	148.1719815	1.276506398
	16082	1452140_at	6.770893844	-0.715156085	-0.318558328	0.445438884	0.801870779	148.1719815	1.247083727
	13261	1448627_s_at	7.579731321	-0.715125122	-0.457286481	0.639449612	0.72835491	148.1719815	1.372957037
	6092	1422876_at	4.883970858	-0.715095096	-0.390552265	0.546154304	0.762837534	148.1719815	1.31089512
	15497	1451402_at	5.911467169	-0.714645204	-0.32406916	0.4534686	0.798813622	148.1719815	1.251856469
	17433	1460216_at	6.362370819	-0.714595252	-0.304345032	0.425898481	0.809809778	148.1719815	1.234857898
	3138	1419122_at	5.606956846	-0.714184714	-0.310656161	0.434980131	0.806274969	148.1719815	1.240271667
	8839	1426243_at	4.495571139	-0.714115307	-0.448882222	0.628585072	0.732610243	148.1719815	1.36498228
	815	1416581_at	6.584251024	-0.713939161	-0.27669173	0.387556455	0.825481776	148.1719815	1.211413782
	13618	1449033_at	5.000796669	-0.71376182	-0.506700589	0.709901503	0.703830242	148.1719815	1.420797146
	186	1415914_at	8.421151585	-0.713700302	-0.272747907	0.382160279	0.827741441	148.1719815	1.208106723
	6901	1423823_at	6.743488653	-0.71353713	-0.286022876	0.400852127	0.820159906	148.1719815	1.219274428
	10393	1429302_at	5.391102422	-0.713390568	-0.309781817	0.434238733	0.806763759	148.1719815	1.239520229
	1565	1417392_a_at	6.135928655	-0.713245107	-0.345371908	0.484226117	0.787105045	148.1719815	1.270478454
	15556	1451470_s_at	8.77602053	-0.713196376	-0.329239516	0.461639356	0.795955943	148.1719815	1.256350943
	4382	1420875_at	6.172476234	-0.712635156	-0.405166301	0.568546608	0.755149241	148.1719815	1.324241548
	10266	1428684_at	5.986169872	-0.712424671	-0.289020545	0.405685761	0.818457526	148.1719815	1.221810501
	14506	1450205_at	4.474189827	-0.712323993	-0.264262414	0.37098626	0.83262431	148.1719815	1.201021863
	5783	1422524_at	6.141461378	-0.712266625	-0.366305276	0.514281118	0.775766684	148.1719815	1.289047366
	3120	1419104_at	5.542559569	-0.712163873	-0.336312146	0.472239829	0.792063419	148.1719815	1.262525166
	16406	1452668_x_at	4.831110268	-0.711978147	-0.309632301	0.434890175	0.806847374	148.1719815	1.239391777
	17224	1456383_at	6.964249754	-0.711863719	-0.29470908	0.413996489	0.815236709	148.1719815	1.2266376
	1333	1417136_s_at	6.067336608	-0.711781799	-0.332568	0.467233077	0.794121687	148.1719815	1.259252853
	1730	1417571_at	6.146041661	-0.711656081	-0.278327531	0.391098367	0.824546333	148.1719815	1.212788124
	5979	1422747_at	5.992467552	-0.711573902	-0.353472407	0.49674729	0.782697962	148.1719815	1.277632048
	6761	1423670_a_at	7.794769708	-0.711415451	-0.290294941	0.408052623	0.817734866	148.1719815	1.222890257
	133	1415851_a_at	7.853655096	-0.710936718	-0.295069862	0.415043779	0.815032864	148.1719815	1.22694439
	4380	1420873_at	5.758469368	-0.710891274	-0.377045174	0.530383742	0.770013063	148.1719815	1.298679267
	223	1415955_x_at	5.13745433	-0.710864384	-0.265247448	0.373133686	0.83205601	148.1719815	1.201842169
	12606	1439150_x_at	5.514368785	-0.710746104	-0.411890454	0.579518412	0.75163781	148.1719815	1.330428016
	5547	1422252_a_at	5.348623652	-0.71068847	-0.347151967	0.488472772	0.78613448	148.1719815	1.272046992
	15615	1451543_at	5.234183445	-0.710622012	-0.35216295	0.49557	0.783408697	148.1719815	1.276472937
	304	1416043_at	6.455602039	-0.710617856	-0.407721957	0.573756983	0.753812719	148.1719815	1.32658945
	11221	1434127_a_at	8.632074812	-0.710487978	-0.301247795	0.424001256	0.811550178	148.1719815	1.232209698
	134	1415852_at	7.937914572	-0.710445184	-0.305910028	0.430589207	0.808931795	148.1719815	1.236198165
	13260	1448626_at	4.981720251	-0.71020975	-0.275269811	0.387589457	0.826295771	148.1719815	1.210220402
	15197	1451040_at	6.483448998	-0.709976754	-0.335574244	0.472655256	0.792468643	148.1719815	1.261879582
	2497	1418410_at	5.04930688	-0.709761934	-0.312747455	0.44063712	0.80510706	148.1719815	1.242070837
	11090	1433684_at	6.762069753	-0.709704252	-0.301838088	0.425301226	0.811218192	148.1719815	1.232713972
	15653	1451588_at	5.077218353	-0.709416508	-0.36195435	0.510214163	0.778109797	148.1719815	1.285165671
	7114	1424077_at	6.498905193	-0.70919451	-0.490979816	0.692306284	0.711541685	148.1719815	1.405399038
	7039	1423989_at	6.280933365	-0.709036785	-0.347634659	0.490291429	0.785871502	148.1719815	1.272472659
	13042	1448389_at	6.466551747	-0.708623063	-0.280203125	0.395419144	0.823475068	148.1719815	1.21436585
	6355	1423196_at	5.340321007	-0.708616152	-0.295115158	0.41646688	0.815007275	148.1719815	1.226982913
	6889	1423810_at	6.604365466	-0.708455367	-0.300235807	0.423789303	0.812119646	148.1719815	1.231345659
	2671	1418599_at	6.791207984	-0.708283183	-0.77874861	1.099487646	0.582872156	148.1719815	1.715642083
	4897	1421491_a_at	6.286185403	-0.707947078	-0.318846307	0.450381557	0.801710733	148.1719815	1.247332684
	9098	1426574_a_at	6.405225941	-0.707908092	-0.392819471	0.554901795	0.76163967	148.1719815	1.312956821
	7113	1424076_at	6.497405461	-0.707893539	-0.494796762	0.698970587	0.709661644	148.1719815	1.409122233
	15761	1451722_s_at	6.079148365	-0.707781299	-0.365212776	0.515996646	0.776354366	148.1719815	1.288071587
	5762	1422502_at	6.826253062	-0.707420512	-0.30054975	0.424853032	0.811942941	148.1719815	1.231613639
	17632	1460633_at	7.429627705	-0.707407234	-0.308740418	0.436439442	0.807346326	148.1719815	1.238625814
	9859	1427720_a_at	6.539469721	-0.707224345	-0.317312852	0.448673543	0.802563332	148.1719815	1.246007586
	12752	1448000_at	2.774588591	-0.707201333	-0.284217387	0.401890344	0.821186954	148.1719815	1.217749497
	6445	1423298_at	6.488312537	-0.707193067	-0.396990932	0.561361459	0.759440618	148.1719815	1.316758645
	5185	1421831_at	4.950943289	-0.707166841	-0.335173989	0.473967343	0.792688533	148.1719815	1.26152954
	2335	1418232_s_at	7.032282016	-0.706971384	-0.380905767	0.538785268	0.767955294	148.1719815	1.302159133
	17623	1460581_a_at	8.973926238	-0.706924493	-0.257395069	0.364105461	0.836597117	148.1719815	1.195318487
	3609	1419645_at	5.81104325	-0.706836642	-0.318682435	0.450857264	0.801801802	148.1719815	1.247191011
	11237	1434175_s_at	6.258276799	-0.706739743	-0.345778705	0.489258894	0.786883136	148.1719815	1.27083674
	11392	1434731_x_at	8.863491675	-0.706684935	-0.275430903	0.389750637	0.826203511	148.1719815	1.210355544
	6485	1423344_at	5.124352066	-0.706605164	-0.304125624	0.430403907	0.809932945	148.1719815	1.234670112
	7025	1423971_at	6.398331342	-0.706197339	-0.349497043	0.494899971	0.78485767	148.1719815	1.274116363
	9114	1426597_s_at	5.855154697	-0.70570231	-0.405743506	0.574949947	0.754847175	148.1719815	1.324771467
	10597	1430777_a_at	7.070589131	-0.705478588	-0.352567456	0.499756423	0.783189074	148.1719815	1.276830886
	225	1415957_a_at	6.385956851	-0.705393428	-0.306734053	0.434841098	0.808469889	148.1719815	1.236904446
	12162	1437615_s_at	7.362116913	-0.704726574	-0.332236201	0.471439864	0.794304344	148.1719815	1.258963276
	13721	1449154_at	6.691405529	-0.704416889	-0.779490537	1.106575594	0.582572482	148.1719815	1.716524605
	8987	1426430_at	5.906419371	-0.704303991	-0.424792395	0.60313785	0.744945922	148.1719815	1.34237932
	2759	1418700_at	6.249601397	-0.704095611	-0.283890127	0.403198263	0.821373253	148.1719815	1.217473295
	6809	1423722_at	6.544337536	-0.703823972	-0.343069482	0.487436484	0.788362205	148.1719815	1.268452488
	15166	1451003_at	7.450134717	-0.703733984	-0.298800662	0.424593196	0.812927917	148.1719815	1.230121366
	8727	1426096_at	4.385818343	-0.703294534	-0.275287189	0.39142518	0.826285818	148.1719815	1.21023498
	16511	1453100_at	5.178458408	-0.703265633	-0.312129191	0.443828301	0.805452161	148.1719815	1.241538665
	7187	1424160_at	7.186857395	-0.702969537	-0.317551057	0.451728048	0.802430831	148.1719815	1.246213333
	6412	1423263_at	8.503139865	-0.702535754	-0.307532197	0.437745973	0.808022742	148.1719815	1.23758893
	490	1416239_at	6.723813569	-0.702431759	-0.445928436	0.634835243	0.734111732	148.1719815	1.362190462
	15546	1451458_at	6.72383186	-0.701831596	-0.414563956	0.590688647	0.750246217	148.1719815	1.332895758
	7406	1424417_at	4.658721702	-0.70174369	-0.291094163	0.414815504	0.817281984	148.1719815	1.223567899
	10924	1432360_a_at	6.437159661	-0.701729347	-0.376932987	0.537148672	0.770072943	148.1719815	1.298578283
	16222	1452370_s_at	5.950672815	-0.701588895	-0.331152847	0.472004118	0.79490103	148.1719815	1.258018246
	7649	1424711_at	6.540064033	-0.701300712	-0.410670487	0.585584015	0.752273676	148.1719815	1.329303459
	5763	1422503_s_at	6.790908361	-0.700868352	-0.304112864	0.433908684	0.809940108	148.1719815	1.234659192
	5196	1421845_at	7.227522854	-0.700560997	-0.356443441	0.508797154	0.78108776	148.1719815	1.280265869
	10213	1428476_a_at	5.800448382	-0.700463892	-0.267242908	0.381522746	0.830905949	148.1719815	1.203505644
	11480	1435067_at	6.16623556	-0.700161228	-0.331548914	0.473532238	0.794682834	148.1719815	1.25836366
	17491	1460296_a_at	4.442005292	-0.699412812	-0.267811106	0.382908493	0.830578766	148.1719815	1.203979732
	844	1416610_a_at	6.720032784	-0.699006572	-0.349664162	0.50023015	0.784766758	148.1719815	1.274263963
	8895	1426306_a_at	5.24313835	-0.698946891	-0.382800992	0.547682516	0.766947117	148.1719815	1.303870864
	7932	1425066_a_at	5.863656267	-0.698928466	-0.275520055	0.394203511	0.826152457	148.1719815	1.21043034
	13469	1448860_at	6.083628472	-0.698822672	-0.35697035	0.510816784	0.78080254	148.1719815	1.280733539
	15080	1450899_at	5.499901046	-0.698499153	-0.301324583	0.431388616	0.811506985	148.1719815	1.232275284
	3143	1419127_at	5.571929594	-0.698419442	-0.48672913	0.696900889	0.713641228	148.1719815	1.401264333
	154	1415878_at	7.092482891	-0.698212009	-0.318151289	0.455665736	0.80209705	148.1719815	1.246731927
	4051	1420502_at	8.505002904	-0.698170258	-0.369369091	0.529053031	0.774120956	148.1719815	1.291787792
	12813	1448137_at	3.766013226	-0.698019694	-0.26616024	0.381307637	0.831529735	148.1719815	1.202602815
	17045	1455855_x_at	8.448973389	-0.697582348	-0.274549796	0.393573313	0.826708259	148.1719815	1.20961656
	16033	1452083_a_at	5.586307918	-0.697386106	-0.306952999	0.440147856	0.808347203	148.1719815	1.237092175
	3126	1419110_at	5.694630692	-0.697345145	-0.26579065	0.381146484	0.831742784	148.1719815	1.202294771
	3765	1419936_at	5.017611341	-0.697012994	-0.325184083	0.466539485	0.798196533	148.1719815	1.252824284
	5153	1421790_a_at	4.049066462	-0.696912743	-0.27773301	0.398519058	0.824886191	148.1719815	1.212288448
	9002	1426448_at	5.518496619	-0.696897454	-0.288067872	0.413357619	0.818998167	148.1719815	1.221003954
	2234	1418120_at	7.205883513	-0.696879988	-0.336489952	0.48285208	0.791965807	148.1719815	1.262680776
	13275	1448645_at	6.622295339	-0.696850017	-0.292542562	0.419807067	0.816461882	148.1719815	1.224796922
	2188	1418070_at	5.483203418	-0.696587246	-0.33620465	0.482645428	0.792122439	148.1719815	1.262431098
	9049	1426513_at	5.386823237	-0.696534637	-0.299758055	0.430356279	0.812388626	148.1719815	1.230937963
	1263	1417062_at	6.416237797	-0.696013035	-0.286547044	0.411697813	0.819861975	148.1719815	1.219717502
	15816	1451792_a_at	5.400950443	-0.695712722	-0.284658924	0.40916159	0.820935668	148.1719815	1.218122246
	11548	1435368_a_at	6.748157703	-0.695618462	-0.316778818	0.45539162	0.802860467	148.1719815	1.245546444
	16630	1453849_s_at	8.355387233	-0.695597872	-0.267008348	0.383854463	0.831041053	148.1719815	1.203309989
	12383	1438366_x_at	6.868349656	-0.695230674	-0.359362397	0.516896636	0.77950901	148.1719815	1.282858809
	1106	1416890_at	6.809306668	-0.695105022	-0.289844606	0.416979589	0.81799016	148.1719815	1.222508593
	175	1415902_at	3.667159656	-0.695072244	-0.264279841	0.380219241	0.832614252	148.1719815	1.201036371
	11946	1436998_at	3.224881077	-0.69501198	-0.334696258	0.481569048	0.792951065	148.1719815	1.261111869
	11210	1434104_at	6.312955602	-0.694625495	-0.27680929	0.398501483	0.825414513	148.1719815	1.2115125
	7091	1424047_at	6.38959902	-0.694432346	-0.258085125	0.371649055	0.836197059	148.1719815	1.195890357
	8256	1425479_at	5.988185471	-0.694069338	-0.350210965	0.504576338	0.784469377	148.1719815	1.27474702
	16038	1452091_a_at	5.610470866	-0.69357238	-0.30191744	0.435307761	0.811173575	148.1719815	1.232781776
	15243	1451089_a_at	7.830214441	-0.693114468	-0.286946577	0.413995942	0.819634958	148.1719815	1.220055331
	15201	1451044_at	5.17974828	-0.693087524	-0.28059283	0.404844728	0.823252658	148.1719815	1.214693922
	845	1416611_at	6.898229329	-0.692979328	-0.276187654	0.398551072	0.825770249	148.1719815	1.210990589
	15450	1451343_at	5.261015655	-0.692939215	-0.35289639	0.50927467	0.783010528	148.1719815	1.277122037
	10214	1428477_at	5.83204317	-0.692846158	-0.265078324	0.382593337	0.832153556	148.1719815	1.201701288
	16691	1454092_a_at	5.847501071	-0.692732958	-0.268413999	0.387471097	0.830231745	148.1719815	1.204482973
	6392	1423243_at	4.243014311	-0.692640991	-0.316244166	0.456577319	0.803158056	148.1719815	1.24508494
	13120	1448476_at	7.104975015	-0.692563243	-0.279748533	0.403932111	0.823734585	148.1719815	1.213983264
	12284	1438009_at	8.978987308	-0.692338047	-0.477483092	0.68966756	0.718229546	148.1719815	1.392312535
	5899	1422655_at	4.71207589	-0.692252788	-0.339794577	0.490853317	0.790153812	148.1719815	1.265576378
	5540	1422245_a_at	4.037381337	-0.691681198	-0.282432059	0.408326929	0.822203798	148.1719815	1.21624347
	12839	1448166_a_at	7.808933156	-0.691420696	-0.262346129	0.379430541	0.833730992	148.1719815	1.199427644
	13727	1449161_at	4.624797168	-0.691360572	-0.368768034	0.533394655	0.774443538	148.1719815	1.291249718
	11827	1436691_x_at	8.831325552	-0.691185031	-0.267530419	0.387060494	0.830740377	148.1719815	1.203745512
	1335	1417138_s_at	7.410913925	-0.691183823	-0.279619683	0.404551833	0.823808157	148.1719815	1.213874846
	4465	1420979_at	6.132522017	-0.691120889	-0.323297853	0.467787703	0.799240805	148.1719815	1.251187369
	14431	1450110_at	3.643295398	-0.691106443	-0.378323482	0.547417096	0.769331091	148.1719815	1.299830479
	15984	1452024_a_at	6.295487806	-0.690913649	-0.294501367	0.426249166	0.815354091	148.1719815	1.226461007
	13056	1448404_at	6.860936502	-0.690813283	-0.282499225	0.408937164	0.82216552	148.1719815	1.216300094
	11398	1434748_at	6.197913864	-0.690722868	-0.377668292	0.546772533	0.769680556	148.1719815	1.299240304
	16130	1452232_at	6.273298941	-0.690661996	-0.431046709	0.624106599	0.741723452	148.1719815	1.348211381
	2378	1418277_at	7.076298856	-0.690448548	-0.281704514	0.408002182	0.822618536	148.1719815	1.215630278
	11477	1435057_x_at	5.312347049	-0.690378995	-0.333740475	0.483416323	0.793476568	148.1719815	1.260276661
	5593	1422303_a_at	6.163714059	-0.690372216	-0.431269643	0.624691483	0.741608845	148.1719815	1.348419731
	1848	1417692_at	6.368013021	-0.69027446	-0.266892618	0.3866471	0.83110772	148.1719815	1.203213466
	11209	1434103_at	6.240353336	-0.690212381	-0.265816752	0.385123129	0.831727736	148.1719815	1.202316524
	3839	1420129_s_at	7.49123388	-0.689762597	-0.245560936	0.356007904	0.843487775	148.1719815	1.185553638
	2333	1418230_a_at	6.841084506	-0.689579973	-0.381580873	0.553352602	0.767596015	148.1719815	1.302768618
	11013	1433486_at	6.691407502	-0.689527448	-0.355052258	0.514921138	0.781841322	148.1719815	1.27903191
	2263	1418153_at	5.737791023	-0.689305275	-0.47320677	0.686498113	0.720361623	148.1719815	1.388191664
	9661	1427402_at	5.487969227	-0.689285564	-0.270781904	0.392844298	0.828870198	148.1719815	1.206461522
	3640	1419680_a_at	5.849939015	-0.689257292	-0.264292397	0.383445195	0.832607006	148.1719815	1.201046824
	13533	1448935_at	5.398762308	-0.689228148	-0.328365627	0.476425155	0.796438227	148.1719815	1.255590159
	9224	1426751_s_at	6.465625577	-0.689203626	-0.289846397	0.420552629	0.817989145	148.1719815	1.22251011
	5977	1422745_at	4.829819186	-0.689180544	-0.317289717	0.460386933	0.802576202	148.1719815	1.245987605
	3076	1419058_at	5.261802769	-0.688915021	-0.332089457	0.482047054	0.794385142	148.1719815	1.258835227
	7638	1424696_at	6.687676674	-0.688570396	-0.310231269	0.450544012	0.806512462	148.1719815	1.239906445
	7838	1424951_at	6.176988702	-0.688460302	-0.417179125	0.605959594	0.74888748	148.1719815	1.335314086
	4154	1420616_at	5.396520275	-0.688432744	-0.301681942	0.438215562	0.811305997	148.1719815	1.23258056
	13018	1448365_at	6.805523811	-0.68839864	-0.292835675	0.425386772	0.816296018	148.1719815	1.22504579
	17460	1460249_at	5.677625175	-0.68837683	-0.246040775	0.35742164	0.843207278	148.1719815	1.185948018
	14713	1450461_at	5.072477011	-0.688047876	-0.407257435	0.591902758	0.754055472	148.1719815	1.32616238
	17597	1460442_at	8.614027979	-0.688014122	-0.428993423	0.623524154	0.742779846	148.1719815	1.346293932
	9751	1427539_a_at	6.936786656	-0.686748014	-0.319345993	0.465011891	0.801433104	148.1719815	1.24776478
	15900	1451915_at	8.006564761	-0.686445432	-0.407495634	0.593631504	0.753930983	148.1719815	1.326381357
	15611	1451539_at	6.115353749	-0.686225617	-0.409840498	0.597238705	0.752706587	148.1719815	1.328538925
	5810	1422554_at	5.869989624	-0.686140986	-0.296102219	0.431547196	0.814449855	148.1719815	1.227822675
	450	1416196_at	3.642094484	-0.686064506	-0.283000266	0.412498043	0.821880036	148.1719815	1.216722583
	7731	1424814_a_at	7.020955966	-0.686011992	-0.546683566	0.796900889	0.684592045	148.1719815	1.460723955
	16319	1452528_a_at	4.434416609	-0.685949933	-0.273070173	0.398090531	0.827556563	148.1719815	1.208376617
	6403	1423254_x_at	8.59179123	-0.685882898	-0.323362495	0.471454379	0.799204995	148.1719815	1.251243431
	3223	1419218_at	5.587390829	-0.68560513	-0.329802138	0.481038025	0.795645597	148.1719815	1.25684099
	14910	1450701_a_at	5.436546168	-0.68556176	-0.278667993	0.406481238	0.824351771	148.1719815	1.213074363
	11014	1433487_at	6.576949405	-0.685529773	-0.341206355	0.497726529	0.78938097	148.1719815	1.266815439
	4153	1420615_at	4.937805905	-0.685193563	-0.272065394	0.397063558	0.828133123	148.1719815	1.207535325
	12937	1448274_at	7.63831816	-0.684987287	-0.288443109	0.421092646	0.818785178	148.1719815	1.221321572
	1089	1416872_at	5.949134102	-0.684706759	-0.415318876	0.606564591	0.749853738	148.1719815	1.333593406
	17297	1456616_a_at	8.027884596	-0.684634393	-0.332682103	0.485926659	0.794058882	148.1719815	1.259352452
	16421	1452704_at	6.385651204	-0.684624451	-0.298761298	0.436387129	0.812950098	148.1719815	1.230087803
	2334	1418231_at	6.795312504	-0.684352289	-0.372607297	0.544467086	0.772385349	148.1719815	1.294690535
	9472	1427118_at	5.677068726	-0.684260286	-0.351856032	0.514213727	0.783575377	148.1719815	1.276201409
	1047	1416829_at	8.500290216	-0.684149372	-0.290542957	0.424677664	0.8175943	148.1719815	1.223100504
	592	1416345_at	7.185570588	-0.683815518	-0.297569105	0.435159918	0.813622169	148.1719815	1.229071721
	1966	1417823_at	6.279292791	-0.683706638	-0.384732568	0.562715859	0.765920964	148.1719815	1.305617743
	8519	1425830_a_at	6.409133429	-0.683705538	-0.28840504	0.421826391	0.818806784	148.1719815	1.221289344
	14398	1450070_s_at	6.234531558	-0.683607068	-0.325275962	0.475822994	0.798145701	148.1719815	1.252904074
	6016	1422790_at	4.098174739	-0.683553716	-0.302429334	0.442436822	0.810885807	148.1719815	1.233219266
	8928	1426347_at	6.072746871	-0.683345578	-0.245687496	0.359536235	0.843413783	148.1719815	1.185657645
	1020	1416802_a_at	6.604353449	-0.683230253	-0.375753968	0.549966818	0.77070253	148.1719815	1.297517474
	2771	1418712_at	6.282557337	-0.682853321	-0.314548315	0.460638187	0.804102703	148.1719815	1.243622234
	8469	1425772_at	4.10983557	-0.682808751	-0.37804049	0.553655016	0.769482014	148.1719815	1.299575535
	15100	1450925_a_at	8.602034594	-0.682531204	-0.321342934	0.470810613	0.800324548	148.1719815	1.2494931
	9406	1427018_at	4.142594965	-0.682500896	-0.284060489	0.416205298	0.821276266	148.1719815	1.217617069
	13144	1448501_at	5.961512541	-0.682370708	-0.420333544	0.615990018	0.747251843	148.1719815	1.338236913
	13505	1448902_at	5.068623283	-0.682298544	-0.292322988	0.428438534	0.816586155	148.1719815	1.224610525
	15324	1451190_a_at	5.567675787	-0.682152087	-0.359120626	0.526452432	0.779639653	148.1719815	1.282643842
	7010	1423950_at	4.053495957	-0.681936446	-0.299802245	0.439633704	0.812363742	148.1719815	1.230975668
	10130	1428196_a_at	6.360956044	-0.681874768	-0.292506258	0.428973576	0.816482428	148.1719815	1.224766101
	5023	1421636_at	3.203836768	-0.681645695	-0.247232359	0.362699216	0.842511124	148.1719815	1.186927948
	8325	1425581_s_at	6.144071224	-0.681616011	-0.412272897	0.604846263	0.751438585	148.1719815	1.330780745
	3546	1419574_at	5.402797132	-0.681345051	-0.287713327	0.422272572	0.819199462	148.1719815	1.220703927
	16466	1452884_at	6.484005931	-0.681210387	-0.308281918	0.452550231	0.807602948	148.1719815	1.238232231
	1090	1416873_a_at	6.172126173	-0.681197888	-0.306658424	0.450175242	0.808512271	148.1719815	1.236839607
	16776	1454714_x_at	7.24903489	-0.681011021	-0.479798427	0.704538417	0.717077807	148.1719815	1.394548806
	6569	1423446_at	5.560058456	-0.680810306	-0.278281852	0.408750939	0.82457244	148.1719815	1.212749725
	6610	1423492_at	6.551276247	-0.680578993	-0.318485271	0.467962241	0.801911387	148.1719815	1.247020577
	13348	1448727_at	6.450180968	-0.680511026	-0.336267492	0.494139668	0.792087935	148.1719815	1.26248609
	1916	1417772_at	6.441254684	-0.680438247	-0.307119349	0.451355212	0.808254002	148.1719815	1.237234826
	262	1416000_a_at	8.832199952	-0.680269497	-0.264703989	0.389116358	0.832369502	148.1719815	1.201389524
	7533	1424572_a_at	7.400907326	-0.680145874	-0.292914209	0.430663804	0.816251584	148.1719815	1.225112478
	4169	1420632_a_at	6.225772618	-0.680034075	-0.291435166	0.428559651	0.81708883	148.1719815	1.223857142
	8988	1426431_at	5.835050936	-0.67996512	-0.421196043	0.619437719	0.746805241	148.1719815	1.339037201
	5139	1421772_a_at	7.567560753	-0.679820713	-0.265295692	0.390243615	0.832028186	148.1719815	1.20188236
	17663	1460676_at	7.158435234	-0.679717178	-0.287806062	0.423420316	0.819146806	148.1719815	1.220782395
	4466	1420980_at	6.199595624	-0.679671572	-0.319003331	0.469349233	0.801623479	148.1719815	1.247468452
	7669	1424735_at	5.726684296	-0.678979362	-0.274585457	0.404409135	0.826687824	148.1719815	1.20964646
	17690	1460718_s_at	7.039956677	-0.678555272	-0.300898141	0.443439397	0.811746891	148.1719815	1.231911093
	9136	1426626_at	5.77517691	-0.678373916	-0.293710094	0.432961951	0.81580141	148.1719815	1.225788516
	7029	1423978_at	5.355567434	-0.678215548	-0.339787996	0.501002959	0.790157417	148.1719815	1.265570605
	12803	1448127_at	7.073491367	-0.677662619	-0.312996126	0.461876039	0.804968299	148.1719815	1.242284946
	16158	1452272_a_at	6.06259272	-0.677287553	-0.258112817	0.38109783	0.836181009	148.1719815	1.195913312
	50	1415754_at	5.931949377	-0.67722583	-0.305150932	0.450589623	0.809357539	148.1719815	1.235547891
	9875	1427741_x_at	4.327075332	-0.676795168	-0.277633529	0.410217954	0.824943073	148.1719815	1.212204858
	3820	1420057_at	6.079696342	-0.676680653	-0.306189491	0.452487432	0.808775113	148.1719815	1.23643765
	8413	1425699_a_at	6.148608093	-0.676461187	-0.273805221	0.404761169	0.827135033	148.1719815	1.208992438
	425	1416170_at	6.998218562	-0.676343306	-0.270676942	0.400206433	0.828930503	148.1719815	1.20637375
	2217	1418102_at	6.677968477	-0.676222325	-0.35367665	0.523018299	0.782587163	148.1719815	1.277812936
	13116	1448472_at	6.660586515	-0.675696029	-0.309988995	0.458769893	0.806647913	148.1719815	1.239698243
	11748	1436308_at	5.540432147	-0.675589314	-0.283274923	0.419300478	0.821723583	148.1719815	1.216954241
	16078	1452136_at	6.275201268	-0.675382189	-0.500743844	0.741422933	0.706742296	148.1719815	1.414942909
	11565	1435429_x_at	8.592793051	-0.67529281	-0.318787709	0.472073305	0.801743297	148.1719815	1.247282022
	3010	1418982_at	7.014563274	-0.675290827	-0.324840955	0.481038602	0.798386397	148.1719815	1.25252635
	17251	1456471_x_at	7.146128801	-0.675227315	-0.49210324	0.728796406	0.710987825	148.1719815	1.406493846
	16833	1454930_at	5.288065339	-0.675180273	-0.364968795	0.540550146	0.77648567	148.1719815	1.287853774
	3547	1419575_s_at	5.4452209	-0.675084358	-0.282330641	0.418215349	0.822261599	148.1719815	1.216157974
	9388	1426995_a_at	6.090526207	-0.674915663	-0.25842062	0.382893203	0.836002627	148.1719815	1.196168491
	10401	1429347_at	6.819878583	-0.674481566	-0.548291716	0.812908378	0.683829366	148.1719815	1.46235311
	6947	1423880_at	7.341436279	-0.674372758	-0.245903414	0.364640195	0.843287565	148.1719815	1.185835107
	13558	1448963_at	6.74412854	-0.673728741	-0.270830469	0.401987405	0.828842296	148.1719815	1.206502135
	1016	1416798_a_at	5.575336631	-0.673570605	-0.340261321	0.505160585	0.789898222	148.1719815	1.265985886
	8516	1425827_at	4.457368251	-0.673204792	-0.263133348	0.390866719	0.833276184	148.1719815	1.200082301
	12893	1448225_at	6.06065793	-0.673169396	-0.300117771	0.445828008	0.812186093	148.1719815	1.231244919
	15364	1451237_s_at	5.81564561	-0.673081094	-0.333454155	0.495414532	0.793634059	148.1719815	1.260026569
	17412	1460195_at	4.323925049	-0.672910623	-0.30057172	0.446674059	0.811930576	148.1719815	1.231632395
	47	1415744_at	6.897493309	-0.672400699	-0.244129539	0.363071512	0.844325073	148.1719815	1.184377952
	1139	1416926_at	7.509507297	-0.672398619	-0.430270925	0.639904534	0.742122409	148.1719815	1.347486599
	14213	1449849_a_at	5.933537655	-0.672334761	-0.272939871	0.405958291	0.82763131	148.1719815	1.208267484
	11360	1434607_at	5.801950168	-0.672305461	-0.31394409	0.466966443	0.804439546	148.1719815	1.243101493
	1731	1417572_at	5.912826301	-0.672283426	-0.274284694	0.407989672	0.826860184	148.1719815	1.209394308
	6541	1423416_at	7.147221219	-0.672221441	-0.337961571	0.502753334	0.791158375	148.1719815	1.263969429
	12122	1437491_at	4.907720593	-0.671851691	-0.321572304	0.478635848	0.800197317	148.1719815	1.249691769
	2996	1418968_at	6.173315359	-0.671821337	-0.276892995	0.412152726	0.825366624	148.1719815	1.211582794
	9329	1426908_at	6.342676218	-0.671731536	-0.41539748	0.618398061	0.749812884	148.1719815	1.333666068
	12167	1437621_x_at	7.236513614	-0.671650113	-0.46710896	0.695464722	0.723412805	148.1719815	1.382336604
	7235	1424211_at	5.738458264	-0.671532081	-0.315730618	0.470164608	0.803444003	148.1719815	1.244641812
	593	1416346_at	7.049692425	-0.671384557	-0.291774601	0.434586405	0.816896608	148.1719815	1.224145124
	6849	1423767_at	7.147582915	-0.671271265	-0.279624516	0.41655964	0.823805397	148.1719815	1.213878913
	2638	1418566_s_at	7.400778002	-0.670990908	-0.290802867	0.433393155	0.817447019	148.1719815	1.223320872
	9143	1426634_at	6.312541862	-0.670721027	-0.506641683	0.755368719	0.703858981	148.1719815	1.420739136
	17123	1456043_at	5.096708102	-0.670647238	-0.306688872	0.457302818	0.808495208	148.1719815	1.23686571
	6524	1423395_at	6.846410602	-0.670570117	-0.254603809	0.379682605	0.838217293	148.1719815	1.193008075
	16425	1452713_a_at	6.221775911	-0.670346345	-0.289380536	0.431688095	0.818253324	148.1719815	1.222115414
	348	1416088_a_at	8.680748546	-0.669649733	-0.272865577	0.407475077	0.827673931	148.1719815	1.208205263
	13518	1448917_at	6.874927264	-0.669604801	-0.286707066	0.428173551	0.819771043	148.1719815	1.219852798
	145	1415869_a_at	7.532299347	-0.669464194	-0.272724723	0.407377609	0.827754743	148.1719815	1.208087309
	9162	1426657_s_at	7.08693294	-0.669351244	-0.463970341	0.693164231	0.724988321	148.1719815	1.379332565
	15248	1451096_at	7.521551326	-0.669311547	-0.256236609	0.38283608	0.83726916	148.1719815	1.194359052
	10906	1432264_x_at	7.524342163	-0.669152555	-0.258086106	0.385690981	0.836196491	148.1719815	1.19589117
	1238	1417034_at	6.688691014	-0.669134625	-0.291408241	0.435500167	0.817104079	148.1719815	1.223834302
	11003	1433471_at	5.215617361	-0.669119848	-0.416714528	0.622780103	0.749128686	148.1719815	1.334884138
	17083	1455954_x_at	5.971683525	-0.66904979	-0.299062466	0.44699583	0.812780409	148.1719815	1.230344616
	10905	1432263_a_at	7.478335394	-0.668821925	-0.25530435	0.38172246	0.837810372	148.1719815	1.193587515
	1307	1417109_at	7.541578256	-0.668689917	-0.456141061	0.682141377	0.728933414	148.1719815	1.371867418
	11385	1434691_at	6.227470209	-0.668618273	-0.297793173	0.445385932	0.813495814	148.1719815	1.229262625
	16363	1452598_at	6.092435777	-0.668527648	-0.340829205	0.509820658	0.789587357	148.1719815	1.266484311
	10224	1428531_at	6.817866369	-0.668148079	-0.281739348	0.421672017	0.822598674	148.1719815	1.21565963
	9752	1427540_at	6.753798414	-0.668128374	-0.322208611	0.482255541	0.799844464	148.1719815	1.250243072
	392	1416135_at	7.137156862	-0.668123963	-0.268472317	0.401830097	0.830198185	148.1719815	1.204531662
	13423	1448810_at	7.566126827	-0.668041955	-0.456424109	0.683226713	0.728790415	148.1719815	1.372136597
	4533	1421058_at	3.266858191	-0.668022832	-0.377657592	0.565336354	0.769686265	148.1719815	1.299230667
	15685	1451623_at	6.495461836	-0.667926232	-0.331476754	0.49627749	0.794722583	148.1719815	1.258300722
	16916	1455288_at	5.590582594	-0.667888877	-0.34321812	0.513885067	0.788280985	148.1719815	1.268583181
	1421	1417233_at	7.081687893	-0.667552595	-0.294722398	0.441496895	0.815229183	148.1719815	1.226648924
	17598	1460445_at	6.279376872	-0.667453538	-0.286925526	0.429880898	0.819646918	148.1719815	1.220037529
	16793	1454781_x_at	6.454528266	-0.667369591	-0.258786752	0.387771267	0.83579049	148.1719815	1.196472097
	12471	1438644_x_at	6.648938809	-0.667342942	-0.249070339	0.373226903	0.841438457	148.1719815	1.188441046
	2024	1417887_at	4.735402118	-0.667057499	-0.277251653	0.415633814	0.825161461	148.1719815	1.211884034
	16246	1452411_at	5.667291729	-0.666982837	-0.335494473	0.503003157	0.792512462	148.1719815	1.261809811
	13256	1448622_at	7.18870983	-0.666967432	-0.26080538	0.391031657	0.834621864	148.1719815	1.19814738
	9161	1426654_at	5.709051925	-0.666831332	-0.264341385	0.396414164	0.832578734	148.1719815	1.201087607
	7378	1424383_at	6.887313325	-0.666695064	-0.326999146	0.490477827	0.797192948	148.1719815	1.254401462
	12200	1437715_x_at	7.267162648	-0.666589685	-0.274694008	0.412088597	0.826625625	148.1719815	1.20973748
	15741	1451697_a_at	5.038770968	-0.666539016	-0.376351233	0.564634964	0.770383531	148.1719815	1.298054748
	3692	1419741_at	7.120320673	-0.666276216	-0.247581194	0.371589422	0.842307435	148.1719815	1.187214974
	11283	1434330_at	5.303976409	-0.666201366	-0.354501033	0.532122945	0.782140106	148.1719815	1.278543311
	349	1416089_at	8.705312274	-0.666170607	-0.267410623	0.401414624	0.830809361	148.1719815	1.203645562
	11025	1433509_s_at	4.591382453	-0.666048801	-0.483069501	0.725276437	0.715453792	148.1719815	1.397714305
	17285	1456584_x_at	7.18597265	-0.665830113	-0.470871865	0.707195208	0.721528424	148.1719815	1.385946786
	14258	1449905_at	4.0440546	-0.665798113	-0.271242196	0.407394059	0.828605789	148.1719815	1.206846505
	10499	1430018_at	6.035489703	-0.665786435	-0.309690912	0.465150529	0.806814595	148.1719815	1.239442129
	15999	1452040_a_at	3.678945225	-0.665765333	-0.364217267	0.547065534	0.776890262	148.1719815	1.28718308
	9163	1426658_x_at	7.292915118	-0.664675051	-0.473733441	0.712729385	0.720098696	148.1719815	1.388698529
	15044	1450861_at	5.453229416	-0.66463248	-0.260788538	0.392380069	0.834631608	148.1719815	1.198133393
	14105	1449590_a_at	4.913904395	-0.66458116	-0.355654981	0.53515658	0.781514756	148.1719815	1.27956637
	6536	1423411_at	6.566854843	-0.664576692	-0.461883088	0.695003442	0.726037974	148.1719815	1.377338426
	14041	1449515_at	5.520849097	-0.664378435	-0.280910614	0.422817176	0.823071339	148.1719815	1.214961513
	10473	1429786_a_at	6.821262917	-0.664290324	-0.300248947	0.451984526	0.812112249	148.1719815	1.231356874
	14519	1450220_a_at	5.808467578	-0.664119892	-0.502006356	0.755897184	0.706124091	148.1719815	1.416181677
	17134	1456079_x_at	7.202042938	-0.664106723	-0.268254947	0.403933491	0.83032328	148.1719815	1.20435019
	10697	1431345_a_at	5.313734208	-0.663915106	-0.30490598	0.45925447	0.809494969	148.1719815	1.235338128
	1967	1417824_at	5.973060353	-0.663531521	-0.380687763	0.573729734	0.768071348	148.1719815	1.30196238
	8773	1426163_x_at	8.971774109	-0.663162672	-0.256849722	0.387310282	0.836913415	148.1719815	1.194866735
	4421	1420920_a_at	7.722642739	-0.663078408	-0.289637345	0.436807082	0.818107683	148.1719815	1.222332977
	7014	1423957_at	6.432401947	-0.662966516	-0.279499544	0.421589232	0.823876762	148.1719815	1.213773766
	17385	1460167_at	4.587722646	-0.662662953	-0.348316091	0.52563085	0.785500396	148.1719815	1.273073832
	11183	1434012_at	5.083053356	-0.662658509	-0.289618284	0.437055104	0.818118492	148.1719815	1.222316828
	228	1415962_at	8.234694512	-0.662179062	-0.260169039	0.392898317	0.834990079	148.1719815	1.19761902
	12931	1448267_at	4.691679124	-0.661740385	-0.314360081	0.47505047	0.804207624	148.1719815	1.243459984
	15356	1451229_at	6.244650233	-0.661573444	-0.417685612	0.63135184	0.748624614	148.1719815	1.335782956
	10474	1429787_x_at	6.911205093	-0.661447271	-0.291335805	0.440452048	0.817145106	148.1719815	1.223772856
	15414	1451302_at	5.942605815	-0.661355901	-0.259138897	0.39182972	0.835586508	148.1719815	1.196764178
	17205	1456314_x_at	8.072844743	-0.660945262	-0.242400646	0.366748444	0.845337499	148.1719815	1.182959471
	16467	1452885_at	6.464026318	-0.660863756	-0.31093509	0.470498023	0.806119099	148.1719815	1.240511484
	5725	1422460_at	7.066518317	-0.660845406	-0.345168358	0.52231332	0.787216105	148.1719815	1.270299214
	6978	1423917_a_at	7.728567876	-0.660562078	-0.378124477	0.572428375	0.76943722	148.1719815	1.299651193
	768	1416533_at	6.782205418	-0.660441726	-0.242924485	0.367821226	0.845030615	148.1719815	1.183389078
	14211	1449845_a_at	6.398033166	-0.659934628	-0.311504761	0.472023664	0.805800854	148.1719815	1.241001416
	16196	1452337_at	5.144195553	-0.659651492	-0.308612122	0.467841165	0.807418125	148.1719815	1.23851567
	14020	1449490_at	5.407795585	-0.659612129	-0.311200156	0.471792653	0.805971005	148.1719815	1.240739423
	17198	1456293_s_at	6.759197892	-0.659517565	-0.286839068	0.43492256	0.819696039	148.1719815	1.219964416
	142	1415866_at	5.590893168	-0.659445358	-0.259202359	0.393061163	0.835549752	148.1719815	1.196816823
	5840	1422589_at	5.24843176	-0.659273924	-0.26479248	0.401642581	0.832318448	148.1719815	1.201463217
	16757	1454652_at	7.277763015	-0.658999095	-0.292853795	0.444391802	0.816285766	148.1719815	1.225061176
	7236	1424212_at	6.075238227	-0.658730062	-0.262950757	0.399178317	0.833381652	148.1719815	1.199930425
	11152	1433908_a_at	7.798899878	-0.658396973	-0.376313597	0.571560339	0.770403628	148.1719815	1.298020886
	2299	1418194_at	5.807560246	-0.657927251	-0.352451678	0.535700075	0.783251928	148.1719815	1.276728424
	838	1416604_at	7.822503312	-0.657594901	-0.249303509	0.379114115	0.841302474	148.1719815	1.188633139
	9561	1427254_at	6.104593567	-0.657572486	-0.30268898	0.46031272	0.810739883	148.1719815	1.233441232
	10212	1428475_at	6.847538635	-0.65747974	-0.255300265	0.388301341	0.837812745	148.1719815	1.193584135
	11361	1434608_at	5.871682708	-0.657478458	-0.313987189	0.477562702	0.804415514	148.1719815	1.24313863
	9345	1426932_at	6.279686581	-0.657386083	-0.255256833	0.388290595	0.837837967	148.1719815	1.193548203
	9344	1426931_s_at	6.429096556	-0.657191123	-0.254342119	0.38701393	0.838369351	148.1719815	1.192791696
	4555	1421081_a_at	7.011447051	-0.656970357	-0.274665454	0.418078915	0.826641986	148.1719815	1.209713536
	12408	1438453_at	4.482536439	-0.656868035	-0.329834256	0.502131689	0.795627884	148.1719815	1.256868971
	2656	1418584_at	6.735558291	-0.656823463	-0.277314812	0.422206007	0.825125338	148.1719815	1.211937089
	13110	1448466_at	6.467131482	-0.656712528	-0.362135986	0.551437609	0.778011839	148.1719815	1.285327485
	10505	1430045_at	6.611847093	-0.656610372	-0.274920249	0.418696172	0.826496005	148.1719815	1.209927204
	16025	1452073_at	5.293184895	-0.656522386	-0.340004933	0.517887799	0.79003861	148.1719815	1.265760922
	16804	1454803_a_at	6.188035119	-0.656486181	-0.408549851	0.622328182	0.753380266	148.1719815	1.327350935
	13984	1449451_at	6.286912543	-0.656466972	-0.656061716	0.999382672	0.634608295	148.1719815	1.57577518
	2383	1418284_at	6.498006474	-0.656457355	-0.287014856	0.437217823	0.819596168	148.1719815	1.220113074
	1545	1417372_a_at	6.36203774	-0.656295177	-0.311610768	0.47480277	0.805741647	148.1719815	1.241092605
	14011	1449481_at	5.932175183	-0.656219724	-0.308715592	0.470445463	0.807360219	148.1719815	1.238604499
	15068	1450887_at	6.283941001	-0.656205583	-0.250451481	0.381666185	0.840633304	148.1719815	1.189579327
	13708	1449140_at	7.174145035	-0.655848637	-0.284615714	0.43396555	0.820960256	148.1719815	1.218085763
	128	1415846_a_at	3.04967333	-0.655528184	-0.218640265	0.333532974	0.859375013	148.1719815	1.163636346
	4305	1420786_a_at	2.924656729	-0.654982207	-0.20775494	0.317191731	0.865883634	148.1719815	1.154889595
	4391	1420886_a_at	8.577756594	-0.654967513	-0.437949379	0.66865817	0.738183104	148.1719815	1.354677444
	9562	1427255_s_at	6.16469414	-0.654684324	-0.306286568	0.467838556	0.808720693	148.1719815	1.236520852
	10179	1428333_at	6.190491679	-0.654519396	-0.583591358	0.891633406	0.66730057	148.1719815	1.498575072
	6811	1423724_at	7.026793485	-0.654443151	-0.283432024	0.433088838	0.821634107	148.1719815	1.217086768
	6955	1423889_at	5.322374929	-0.654388288	-0.290831284	0.444432288	0.817430917	148.1719815	1.223344969
	4751	1421315_s_at	7.532748426	-0.654378497	-0.370995652	0.566943526	0.773248668	148.1719815	1.293245035
	14753	1450506_a_at	6.276246517	-0.654197901	-0.280891429	0.42936767	0.823082285	148.1719815	1.214945357
	12293	1438058_s_at	5.997558671	-0.654164877	-0.26615658	0.406864675	0.831531845	148.1719815	1.202599764
	8772	1426162_a_at	9.07427508	-0.653976751	-0.250325672	0.382774574	0.840706614	148.1719815	1.189475595
	13301	1448674_at	5.862923306	-0.653970521	-0.322064534	0.492475613	0.799924346	148.1719815	1.250118221
	6212	1423026_at	4.282275955	-0.653960916	-0.322487942	0.493130299	0.799689615	148.1719815	1.250485165
	1243	1417040_a_at	6.29527524	-0.65360045	-0.395168589	0.604602688	0.760400513	148.1719815	1.31509643
	2300	1418195_at	5.879818343	-0.653494175	-0.354192152	0.541997412	0.78230758	148.1719815	1.278269604
	5978	1422746_s_at	4.957289657	-0.653435001	-0.304002833	0.465238062	0.810001883	148.1719815	1.234565032
	16564	1453473_a_at	8.036180171	-0.653042973	-0.284096697	0.435035225	0.821255654	148.1719815	1.217647629
	11579	1435509_x_at	8.075695815	-0.652973612	-0.23993631	0.367451771	0.846782694	148.1719815	1.180940526
	15439	1451330_a_at	6.117759627	-0.652816181	-0.259068356	0.396847326	0.835627366	148.1719815	1.196705662
	15628	1451558_at	5.907173784	-0.652695221	-0.328254792	0.502922009	0.796499415	148.1719815	1.255493702
	6281	1423108_at	6.667926053	-0.652390852	-0.285598229	0.437771665	0.82040135	148.1719815	1.218915595
	15934	1451964_at	3.050132969	-0.652162765	-0.197503508	0.302843889	0.8720583	148.1719815	1.146712325
	12077	1437345_a_at	6.479766531	-0.65199106	-0.302335444	0.463711027	0.81093858	148.1719815	1.233139012
	4556	1421082_s_at	7.075940892	-0.651856596	-0.272826118	0.418537022	0.827696569	148.1719815	1.208172219
	17070	1455912_x_at	5.712483859	-0.6515827	-0.271553263	0.416759473	0.828427148	148.1719815	1.207106748
	12075	1437343_x_at	6.941330993	-0.650806538	-0.312101891	0.479561703	0.805467402	148.1719815	1.241515171
	13627	1449043_at	5.799398531	-0.650802969	-0.282026185	0.433351104	0.822435141	148.1719815	1.215901352
	1517	1417340_at	6.639070012	-0.650760326	-0.272834243	0.419254574	0.827691907	148.1719815	1.208179023
	13490	1448884_at	6.802170715	-0.650713831	-0.268512749	0.412643372	0.830174919	148.1719815	1.204565421
	10114	1428155_at	6.577470659	-0.650574416	-0.240863385	0.370231873	0.846238727	148.1719815	1.181699641
	14556	1450269_a_at	7.761357394	-0.650466731	-0.317267845	0.487754146	0.80258837	148.1719815	1.245968715
	12819	1448144_at	8.150267637	-0.650188553	-0.274606785	0.42234946	0.826675603	148.1719815	1.209664343
	10891	1432164_a_at	7.153764882	-0.650137132	-0.280710403	0.431771067	0.823185569	148.1719815	1.214792918
	242	1415979_x_at	9.089916433	-0.650129509	-0.247055351	0.38000944	0.842614501	148.1719815	1.186782329
	7868	1424986_s_at	5.89398964	-0.649900458	-0.330931808	0.509203839	0.795022828	148.1719815	1.257825517
	1232	1417026_at	7.098085882	-0.6495768	-0.331189655	0.5098545	0.79488075	148.1719815	1.258050342
	3799	1420021_s_at	5.335384447	-0.649573821	-0.282385171	0.434723755	0.82223052	148.1719815	1.216203942
	1820	1417663_a_at	5.900573628	-0.649458268	-0.281734181	0.433798744	0.82260162	148.1719815	1.215655276
	4557	1421083_x_at	7.024240225	-0.649445071	-0.271387149	0.417875446	0.82852254	148.1719815	1.206967767
	12772	1448061_at	5.998888893	-0.648895343	-0.422571659	0.65121697	0.746093498	148.1719815	1.340314588
	6555	1423430_at	6.320618187	-0.648782208	-0.305578073	0.471002549	0.809117946	148.1719815	1.235913756
	2766	1418707_at	4.688747632	-0.648753515	-0.245250501	0.378033406	0.843669294	148.1719815	1.185298561
	8366	1425628_a_at	7.090349621	-0.648480841	-0.421321397	0.649705235	0.746740355	148.1719815	1.339153554
	10097	1428116_a_at	8.135756129	-0.648327619	-0.27725402	0.427644931	0.825160107	148.1719815	1.211886022
	16120	1452216_at	5.545992626	-0.648290007	-0.233790328	0.360626147	0.850397743	148.1719815	1.175920337
	12332	1438178_x_at	7.011328034	-0.647979216	-0.313589036	0.483949219	0.804637546	148.1719815	1.242795597
	1458	1417274_at	6.828986356	-0.647844378	-0.231711384	0.357665192	0.851624061	148.1719815	1.174227039
	11778	1436443_a_at	6.297811099	-0.647750574	-0.294988768	0.455404873	0.815078678	148.1719815	1.226875425
	10152	1428264_at	6.178068745	-0.647699261	-0.260895929	0.402804116	0.834569482	148.1719815	1.198222582
	14760	1450516_a_at	6.026062284	-0.647672072	-0.402946228	0.622145442	0.756312187	148.1719815	1.322205323
	4749	1421313_s_at	7.404809419	-0.647627168	-0.365355247	0.56414441	0.776277702	148.1719815	1.288198794
	1821	1417664_a_at	5.891864531	-0.647304445	-0.288750746	0.446081822	0.8186106	148.1719815	1.221582031
	770	1416535_at	6.316450551	-0.647261129	-0.26706977	0.412615184	0.831005672	148.1719815	1.20336122
	12316	1438152_at	5.939015239	-0.647239589	-0.291491685	0.450361334	0.81705682	148.1719815	1.223905089
	12910	1448245_at	5.260382277	-0.647097875	-0.409873682	0.633402917	0.752689274	148.1719815	1.328569484
	11212	1434109_at	6.572683624	-0.647088459	-0.362534837	0.560255452	0.777796778	148.1719815	1.285682878
	13842	1449292_at	6.037030007	-0.64701726	-0.304603408	0.470780962	0.80966476	148.1719815	1.235079071
	2791	1418735_at	4.221161921	-0.646979061	-0.295708235	0.457059977	0.814672303	148.1719815	1.227487416
	16823	1454879_s_at	4.589731306	-0.646806626	-0.275722986	0.426283491	0.826036258	148.1719815	1.210600613
	8589	1425924_at	5.66191062	-0.646779394	-0.403845297	0.624394192	0.75584101	148.1719815	1.323029561
	1846	1417690_at	6.928939983	-0.646685304	-0.22147617	0.342479052	0.857687399	148.1719815	1.165925955
	13357	1448737_at	6.572975309	-0.646676051	-0.393253742	0.608115518	0.761410441	148.1719815	1.313352098
	11207	1434080_at	6.49511806	-0.646642544	-0.409648143	0.633500141	0.752806952	148.1719815	1.328361802
	9265	1426812_a_at	7.812131806	-0.646630806	-0.287895262	0.445223548	0.819096161	148.1719815	1.220857876
	17052	1455873_a_at	5.281606787	-0.646594409	-0.242107697	0.374435185	0.845509168	148.1719815	1.182719287
	9593	1427304_at	5.257359619	-0.646581833	-0.244846011	0.37867753	0.843905867	148.1719815	1.184966285
	1666	1417502_at	6.38406375	-0.646543048	-0.384125869	0.59412265	0.766243126	148.1719815	1.305068804
	12945	1448282_at	6.751860839	-0.646512343	-0.2536986	0.39241107	0.838743392	148.1719815	1.192259766
	8036	1425187_at	6.15059562	-0.646380547	-0.338909019	0.524318098	0.790638975	148.1719815	1.264799777
	1462	1417278_a_at	4.723694534	-0.646247379	-0.447528843	0.69250392	0.733297821	148.1719815	1.363702403
	13424	1448811_at	6.758748003	-0.645977841	-0.23687164	0.366686943	0.848583399	148.1719815	1.178434555
	14681	1450422_a_at	6.054248142	-0.645888057	-0.290889229	0.450370967	0.817398087	148.1719815	1.223394104
	7089	1424045_at	6.621244498	-0.645784772	-0.32424173	0.502089464	0.798718077	148.1719815	1.25200622
	16217	1452364_at	5.124367103	-0.645741904	-0.269097566	0.416726194	0.829838464	148.1719815	1.205053807
	16424	1452710_at	5.819735294	-0.645610458	-0.229058733	0.354794025	0.853191364	148.1719815	1.172069998
	8440	1425734_a_at	4.787807165	-0.645597214	-0.262472676	0.406557944	0.833657864	148.1719815	1.199532858
	12889	1448221_at	7.0197867	-0.645549439	-0.449197113	0.695836889	0.732450357	148.1719815	1.365280241
	5730	1422465_a_at	6.487591017	-0.645286088	-0.355441265	0.55082741	0.781630536	148.1719815	1.279376834
	11999	1437143_a_at	7.213172599	-0.64519964	-0.294739193	0.456818595	0.815219693	148.1719815	1.226663204
	1157	1416945_at	5.813079204	-0.645031024	-0.264316949	0.40977401	0.832592836	148.1719815	1.201067264
	5479	1422178_a_at	6.122904484	-0.644833971	-0.409571282	0.635157731	0.75284706	148.1719815	1.328291034
	15566	1451482_at	3.691361968	-0.644779649	-0.262414212	0.406982777	0.833691648	148.1719815	1.199484248
	14935	1450733_at	5.029667748	-0.644751915	-0.310802394	0.482049586	0.806193248	148.1719815	1.240397389
	1444	1417258_at	8.359557505	-0.644425505	-0.254854639	0.395475717	0.838071572	148.1719815	1.193215512
	6800	1423712_a_at	7.30048548	-0.644382641	-0.237691939	0.368867694	0.848101042	148.1719815	1.179104789
	17267	1456541_x_at	6.873865625	-0.644293862	-0.322229706	0.500128473	0.799832769	148.1719815	1.250261353
	3770	1419952_at	4.496211361	-0.644028549	-0.309208735	0.480116503	0.807084294	148.1719815	1.239027952
	9560	1427253_s_at	5.229451313	-0.643948471	-0.274230032	0.425857106	0.826891513	148.1719815	1.209348487
	9144	1426635_at	5.33782102	-0.643821712	-0.268365118	0.416831419	0.830259875	148.1719815	1.204442163
	11266	1434292_at	3.994453215	-0.643453316	-0.362081253	0.562715653	0.778041356	148.1719815	1.285278723
	8428	1425718_a_at	5.787380995	-0.643369847	-0.357197783	0.555198204	0.78067946	148.1719815	1.280935456
	1291	1417093_a_at	5.031645186	-0.643368016	-0.252458567	0.392401488	0.839464623	148.1719815	1.191235429
	12653	1439379_x_at	4.806840547	-0.643306491	-0.282643939	0.439361243	0.822083054	148.1719815	1.216422105
	11978	1437054_x_at	4.819558577	-0.643300873	-0.281325459	0.437315525	0.8228347	148.1719815	1.215310924
	12605	1439148_a_at	7.84024824	-0.642852258	-0.313977335	0.488412899	0.804421009	148.1719815	1.243130139
	12027	1437223_s_at	8.587720563	-0.642765345	-0.433653558	0.674668543	0.74038442	148.1719815	1.350649707
	1544	1417371_at	6.350082911	-0.642591862	-0.293881112	0.457337121	0.81570471	148.1719815	1.22593383
	1140	1416927_at	7.165291856	-0.642520183	-0.42333136	0.658860797	0.74570072	148.1719815	1.341020563
	618	1416372_at	6.811644777	-0.642496153	-0.235195866	0.366065797	0.84956965	148.1719815	1.17706653
	2458	1418368_at	3.583089182	-0.642456525	-0.246509357	0.383698113	0.842933452	148.1719815	1.186333271
	1882	1417737_at	5.821563766	-0.642090391	-0.238523222	0.371479195	0.847612506	148.1719815	1.179784387
	1878	1417733_at	6.92917202	-0.641997776	-0.246419462	0.383832267	0.842985977	148.1719815	1.186259353
	16573	1453559_a_at	5.947781083	-0.641659609	-0.337819509	0.526477753	0.791236284	148.1719815	1.263844973
	14407	1450084_s_at	5.667662409	-0.641518616	-0.351001677	0.547141843	0.784039542	148.1719815	1.275445875
	3794	1420011_s_at	8.401085136	-0.641326524	-0.431551327	0.672904225	0.741464061	148.1719815	1.348683034
	12274	1437984_x_at	7.051773204	-0.641160213	-0.449841516	0.701605476	0.732123269	148.1719815	1.365890202
	13883	1449336_a_at	6.033407581	-0.641073812	-0.327355826	0.510636716	0.796995881	148.1719815	1.254711628
	7519	1424554_at	6.175011096	-0.640922166	-0.271657106	0.423853505	0.828367521	148.1719815	1.207193637
	3067	1419046_at	6.00351845	-0.640788919	-0.260613884	0.406707851	0.834732655	148.1719815	1.197988355
	7870	1424988_at	7.453809416	-0.640652753	-0.337588347	0.526944347	0.791363074	148.1719815	1.263642484
	6282	1423109_s_at	6.526265045	-0.640484913	-0.288777819	0.450873726	0.818595239	148.1719815	1.221604955
	4527	1421052_a_at	6.18867257	-0.640438658	-0.344192071	0.537431754	0.787749003	148.1719815	1.26943988
	4901	1421495_a_at	4.430076539	-0.640428825	-0.258554331	0.403720634	0.835925148	148.1719815	1.196279359
	17661	1460674_at	5.109098106	-0.640205112	-0.262069655	0.409352644	0.833890782	148.1719815	1.199197811
	14128	1449662_at	4.247960966	-0.640156792	-0.441568477	0.689781757	0.736333642	148.1719815	1.358080009
	4495	1421015_s_at	5.944290952	-0.639985144	-0.259359174	0.405258117	0.835458937	148.1719815	1.196946919
	7913	1425042_s_at	6.165073695	-0.639913721	-0.241681228	0.377677835	0.845759142	148.1719815	1.18236972
	14823	1450590_at	3.658799178	-0.639851423	-0.208494523	0.325848338	0.865439862	148.1719815	1.155481789
	13482	1448876_at	5.038048467	-0.639790588	-0.374877314	0.585937526	0.77117099	148.1719815	1.296729277
	676	1416433_at	6.265992094	-0.639738516	-0.307585995	0.480799557	0.807992611	148.1719815	1.23763508
	15725	1451679_at	6.135396482	-0.639576111	-0.60362624	0.943791098	0.658097734	148.1719815	1.519531139
	12718	1441866_s_at	6.804750792	-0.639544962	-0.234992804	0.367437504	0.849689237	148.1719815	1.176900867
	14144	1449699_s_at	4.453459571	-0.639311285	-0.349463281	0.546624608	0.784876037	148.1719815	1.274086546
	7124	1424087_at	6.577352872	-0.639182126	-0.264561121	0.413905693	0.832451935	148.1719815	1.201270558
	9314	1426885_a_at	7.934164874	-0.638964184	-0.238471071	0.373215083	0.847643146	148.1719815	1.17974174
	3500	1419521_at	4.122117975	-0.638839801	-0.278726605	0.436301252	0.824318281	148.1719815	1.213123648
	14129	1449664_s_at	4.755517156	-0.638742363	-0.321932221	0.504009503	0.799997712	148.1719815	1.250003575
	14137	1449679_s_at	5.085079696	-0.63830926	-0.324878057	0.508966543	0.798365865	148.1719815	1.252558562
	16932	1455382_at	6.612208447	-0.638217484	-0.339726294	0.5323049	0.790191211	148.1719815	1.265516479
	13221	1448585_at	5.226516315	-0.638150726	-0.256825138	0.40245216	0.836927677	148.1719815	1.194846375
	6537	1423412_at	6.009170075	-0.638108658	-0.437148051	0.685068359	0.738593233	148.1719815	1.353925213
	17480	1460279_a_at	6.939183796	-0.638089943	-0.419801031	0.657902597	0.747527713	148.1719815	1.337743047
	16975	1455602_x_at	6.475081723	-0.637996104	-0.296854903	0.465292657	0.814025051	148.1719815	1.228463423
	13005	1448350_at	6.093872843	-0.637803009	-0.281216221	0.440913914	0.822897006	148.1719815	1.215218907
	16079	1452137_at	5.282538901	-0.637767259	-0.264574287	0.414844573	0.832444338	148.1719815	1.201281521
	16415	1452686_s_at	5.9654133	-0.637753383	-0.222899602	0.349507518	0.856841581	148.1719815	1.167076882
	15097	1450922_a_at	6.224687453	-0.637735682	-0.44508479	0.697914202	0.734541145	148.1719815	1.361394126
	5383	1422062_at	5.960341319	-0.637720439	-0.412813072	0.647326081	0.751157283	148.1719815	1.33127911
	968	1416746_at	7.053279715	-0.637689087	-0.334691314	0.524850308	0.792953783	148.1719815	1.261107547
	7842	1424955_at	6.861453421	-0.637535295	-0.273896084	0.429617131	0.82708294	148.1719815	1.209068585
	11732	1436214_at	6.453281294	-0.637466159	-0.299496036	0.469822644	0.812536183	148.1719815	1.230714424
	8252	1425473_at	6.291636596	-0.637395262	-0.256603876	0.402582027	0.837056043	148.1719815	1.194663139
	11344	1434541_x_at	6.489006409	-0.637353648	-0.269103589	0.422220206	0.829834999	148.1719815	1.205058838
	12702	1439995_at	4.12713136	-0.637294923	-0.412804806	0.647745323	0.751161587	148.1719815	1.331271482
	2657	1418585_at	6.35793337	-0.637178781	-0.28279107	0.443817464	0.82199922	148.1719815	1.216546167
	6399	1423250_a_at	6.257998053	-0.63712225	-0.438085023	0.68759963	0.738113702	148.1719815	1.354804819
	9231	1426762_s_at	6.512413953	-0.636769541	-0.276547587	0.434297763	0.825564255	148.1719815	1.211292753
	8037	1425188_s_at	6.13386117	-0.636619124	-0.334032006	0.524696782	0.793316243	148.1719815	1.260531356
	10698	1431349_at	7.98745873	-0.636612314	-0.313136774	0.491879858	0.804889827	148.1719815	1.242406062
	8226	1425434_a_at	5.82680743	-0.636599278	-0.408220179	0.641251401	0.753552441	148.1719815	1.327047655
	10362	1429150_at	4.914333619	-0.636575234	-0.262841349	0.412899113	0.833444855	148.1719815	1.199839431
	2662	1418590_at	4.479366188	-0.636332603	-0.22414205	0.352240399	0.856103987	148.1719815	1.1680824
	16412	1452680_at	8.11564867	-0.636287303	-0.261441832	0.410886451	0.834253748	148.1719815	1.198676065
	5726	1422461_at	6.802286115	-0.63578437	-0.303799959	0.477834897	0.810115795	148.1719815	1.234391437
	929	1416705_at	6.680555319	-0.635746921	-0.290700542	0.457258277	0.817504999	148.1719815	1.22323411
	2262	1418152_at	6.897550136	-0.635713012	-0.335683541	0.528042582	0.792408609	148.1719815	1.261975184
	15098	1450923_at	6.204098805	-0.635620726	-0.444985967	0.700080958	0.734591462	148.1719815	1.361300875
	5532	1422237_at	4.366218611	-0.635524926	-0.262846361	0.413589382	0.833441959	148.1719815	1.199843599
	6988	1423927_at	6.867351773	-0.635452865	-0.268347255	0.422292934	0.830270155	148.1719815	1.204427251
	2721	1418656_at	6.750361081	-0.635316573	-0.330843047	0.520753056	0.795071743	148.1719815	1.257748132
	4451	1420961_a_at	5.136882715	-0.635151433	-0.309101994	0.486658737	0.80714401	148.1719815	1.238936284
	7011	1423951_at	6.216487154	-0.635066894	-0.257423473	0.405348595	0.836580646	148.1719815	1.195342021
	9808	1427633_a_at	5.321587614	-0.635044651	-0.460940045	0.725838796	0.726512716	148.1719815	1.376438399
	11071	1433639_at	5.763491036	-0.635000645	-0.332886904	0.524230813	0.793946168	148.1719815	1.259531239
	480	1416228_at	6.724759174	-0.634944968	-0.246852812	0.388778279	0.842732803	148.1719815	1.186615729
	11206	1434079_s_at	6.916108845	-0.634756291	-0.328850126	0.518073048	0.796170804	148.1719815	1.256011894
	12005	1437163_x_at	5.248345215	-0.634695349	-0.257218348	0.405262696	0.836699601	148.1719815	1.195172078
	1461	1417277_at	5.678423048	-0.63468831	-0.277111952	0.436611086	0.825241368	148.1719815	1.211766689
	7310	1424301_at	5.665675563	-0.634662241	-0.280771104	0.44239453	0.823150935	148.1719815	1.214844031
	17257	1456496_at	5.242221563	-0.634597279	-0.279041851	0.439714856	0.824138177	148.1719815	1.213388759
	6781	1423693_at	5.877727624	-0.634490744	-0.408768538	0.644246653	0.753266075	148.1719815	1.327552153
	9230	1426761_at	6.317494098	-0.63409447	-0.267514519	0.421884328	0.830749532	148.1719815	1.203732246
	16945	1455456_a_at	6.139466081	-0.633756872	-0.251724881	0.397194716	0.839891643	148.1719815	1.190629777
	10209	1428465_at	7.405058308	-0.633476855	-0.248618029	0.392465844	0.841702304	148.1719815	1.188068508
	13653	1449076_x_at	6.3332925	-0.633359085	-0.297447723	0.469635204	0.813690627	148.1719815	1.228968317
	930	1416706_at	6.770822706	-0.633100774	-0.294554063	0.465256203	0.81532431	148.1719815	1.226505805
	13749	1449186_at	4.964662856	-0.632742482	-0.257881731	0.407561905	0.836314956	148.1719815	1.19572177
	4501	1421021_at	5.834917696	-0.632601811	-0.399130831	0.630935328	0.758315002	148.1719815	1.318713197
	17458	1460247_a_at	6.284401542	-0.632276931	-0.346368435	0.54781128	0.786561548	148.1719815	1.271356326
	1059	1416842_at	6.981781529	-0.632082692	-0.321035472	0.507901064	0.800495129	148.1719815	1.24922684
	2699	1418629_a_at	6.358937153	-0.632022195	-0.255246293	0.403856533	0.837844088	148.1719815	1.193539483
	13772	1449213_at	6.767787024	-0.631909391	-0.249704639	0.39515893	0.841068588	148.1719815	1.188963675
	7309	1424300_at	6.205542901	-0.631800837	-0.283847059	0.449266671	0.821397773	148.1719815	1.21743695
	12089	1437389_x_at	6.330987098	-0.631603825	-0.255740503	0.404906513	0.837557125	148.1719815	1.193948412
	2997	1418969_at	6.3116883	-0.631571127	-0.344736312	0.545839252	0.78745189	148.1719815	1.269918852
	7191	1424164_at	6.235246169	-0.631406887	-0.295277138	0.467649535	0.814915774	148.1719815	1.227120681
	1298	1417100_at	6.513707064	-0.630872339	-0.269037595	0.426453307	0.82987296	148.1719815	1.205003716
	129	1415847_at	3.231316518	-0.630807956	-0.220401399	0.349395401	0.858326592	148.1719815	1.165057694
	9897	1427780_at	3.365520709	-0.630535663	-0.222800387	0.353350969	0.856900508	148.1719815	1.166996624
	2698	1418628_at	6.188145419	-0.63053418	-0.241687718	0.383306292	0.845755337	148.1719815	1.182375039
	15629	1451559_a_at	6.308578045	-0.63052087	-0.335135159	0.531521119	0.792709868	148.1719815	1.261495586
	12080	1437367_at	6.334405909	-0.630432281	-0.459014573	0.72809497	0.727482994	148.1719815	1.37460258
	7579	1424628_a_at	7.287761886	-0.630288585	-0.245902931	0.390143399	0.843287847	148.1719815	1.18583471
	6716	1423620_at	5.669288215	-0.629518629	-0.286081294	0.454444525	0.820126697	148.1719815	1.219323799
	15329	1451195_a_at	7.160084533	-0.629447592	-0.288553878	0.458423991	0.818722315	148.1719815	1.221415347
	2665	1418593_at	5.942041016	-0.629387073	-0.250969893	0.398752856	0.840331289	148.1719815	1.190006862
	10521	1430173_x_at	5.591712488	-0.629319593	-0.27631286	0.439066038	0.825698586	148.1719815	1.211095691
	9634	1427365_at	5.571236428	-0.629209458	-0.382061088	0.607208114	0.767340556	148.1719815	1.30320233
	11182	1434011_a_at	5.469886255	-0.629192365	-0.320584674	0.509517744	0.800745298	148.1719815	1.248836556
	11994	1437133_x_at	7.578794591	-0.629090109	-0.327018448	0.519827673	0.797182283	148.1719815	1.254418245
	7665	1424731_at	5.529174137	-0.628515707	-0.254870903	0.405512384	0.838062124	148.1719815	1.193228964
	10529	1430271_x_at	5.474375526	-0.628321207	-0.319330744	0.508228499	0.801441574	148.1719815	1.247751592
	11965	1437033_a_at	6.322030103	-0.628085703	-0.345790657	0.550546932	0.786876617	148.1719815	1.270847269
	10759	1431676_x_at	6.528545141	-0.627988824	-0.41699248	0.664012581	0.748984371	148.1719815	1.335141344
	3374	1419382_a_at	6.250405388	-0.627936511	-0.330645904	0.52655945	0.795180397	148.1719815	1.257576274
	10520	1430172_a_at	5.607861285	-0.627784163	-0.276538102	0.44049869	0.825569684	148.1719815	1.211284789
	16766	1454682_at	6.553800913	-0.627609469	-0.24896601	0.396689377	0.841499308	148.1719815	1.188355107
	10758	1431675_a_at	6.553132903	-0.627571922	-0.419956282	0.669176341	0.747447274	148.1719815	1.337887012
	11647	1435821_s_at	6.104699671	-0.627491886	-0.287540658	0.45823805	0.819297514	148.1719815	1.220557836
	9175	1426673_at	4.851219378	-0.627223866	-0.301405717	0.480539299	0.811461349	148.1719815	1.232344586
	1399	1417210_at	1.789701817	-0.626916285	-0.368966512	0.588541917	0.774337002	148.1719815	1.291427373
	12412	1438462_x_at	6.152249467	-0.626753225	-0.255772187	0.40809074	0.837538731	148.1719815	1.193974634
	16668	1454011_a_at	6.189821074	-0.626735239	-0.303152273	0.483700699	0.810479571	148.1719815	1.233837391
	9088	1426564_at	4.392764322	-0.626600365	-0.243231852	0.388177003	0.8448506	148.1719815	1.183641226
	14281	1449930_a_at	7.219548051	-0.626242493	-0.255632257	0.408200114	0.837619969	148.1719815	1.193858834
	16181	1452310_at	6.097110234	-0.625844913	-0.242654174	0.387722531	0.845188959	148.1719815	1.183167373
	9683	1427441_a_at	6.435965857	-0.625743924	-0.315904909	0.504846947	0.803346945	148.1719815	1.244792186
	17017	1455789_x_at	7.674830283	-0.625551018	-0.398537409	0.63709817	0.758626983	148.1719815	1.318170884
	5535	1422240_s_at	4.964014452	-0.625414631	-0.553338459	0.88475458	0.681441417	148.1719815	1.467477577
	7736	1424822_at	5.461299356	-0.625260932	-0.343765725	0.549795625	0.787981834	148.1719815	1.269064789
	2147	1418027_at	5.523961523	-0.625160371	-0.364793607	0.583520043	0.776579965	148.1719815	1.287697397
	4160	1420623_x_at	7.697061115	-0.625082229	-0.396731924	0.634687575	0.759576973	148.1719815	1.316522268
	4649	1421185_at	5.10234616	-0.625051519	-0.366575606	0.586472626	0.775621335	148.1719815	1.289288928
	5731	1422466_at	6.270542655	-0.624888958	-0.362282863	0.579755584	0.777932636	148.1719815	1.285458347
	16717	1454228_a_at	4.723860609	-0.624885618	-0.254976032	0.408036326	0.838001057	148.1719815	1.193315918
	7390	1424399_at	6.584086318	-0.624808574	-0.293339326	0.469486717	0.816011095	148.1719815	1.225473533
	1255	1417053_at	7.423862614	-0.624697593	-0.244619437	0.391580565	0.844038413	148.1719815	1.184780201
	10225	1428532_at	6.611863612	-0.624567491	-0.283608316	0.454087541	0.821533713	148.1719815	1.217235501
	4855	1421441_at	4.708950897	-0.624497398	-0.328594597	0.526174486	0.796311834	148.1719815	1.25578945
	13718	1449151_at	5.468485876	-0.624481271	-0.303772093	0.486439078	0.810131442	148.1719815	1.234367595
	4131	1420592_a_at	6.821748967	-0.624467675	-0.292209456	0.467933679	0.816650418	148.1719815	1.22451416
	16785	1454754_a_at	7.326353091	-0.624291039	-0.239158217	0.383087697	0.847239515	148.1719815	1.180303777
	841	1416607_at	9.249250614	-0.624253235	-0.531963177	0.852159264	0.691612967	148.1719815	1.445895389
	13176	1448536_at	7.24792025	-0.624193921	-0.273779821	0.438613405	0.827149595	148.1719815	1.208971153
	13218	1448582_at	6.572125072	-0.624109504	-0.246915222	0.395628044	0.842696348	148.1719815	1.186667063
	7267	1424250_a_at	6.380064744	-0.623625595	-0.370923485	0.594785538	0.773287348	148.1719815	1.293180345
	16434	1452743_at	6.09940822	-0.623385154	-0.258913871	0.415335318	0.83571685	148.1719815	1.196577525
	2722	1418657_at	5.118825626	-0.623362196	-0.239112056	0.383584468	0.847266624	148.1719815	1.180266013
	14690	1450432_s_at	5.142658676	-0.623107865	-0.251154674	0.403067732	0.840223665	148.1719815	1.190159289
	4238	1420713_a_at	5.686936513	-0.62291765	-0.402011757	0.645369027	0.756802229	148.1719815	1.321349174
	8423	1425713_a_at	6.700526926	-0.622900934	-0.252929728	0.406051291	0.839190512	148.1719815	1.191624531
	3800	1420022_s_at	4.668301862	-0.622810942	-0.245770503	0.394614941	0.843365258	148.1719815	1.185725865
	10331	1428942_at	8.29340965	-0.622672458	-0.45428767	0.729577266	0.729870457	148.1719815	1.370106148
	12076	1437344_x_at	3.813959786	-0.622565737	-0.335437459	0.538798459	0.792543782	148.1719815	1.261759946
	8096	1425265_a_at	6.04954593	-0.622539926	-0.248568913	0.399281882	0.841730959	148.1719815	1.188028061
	7359	1424362_at	4.565189749	-0.622384641	-0.354982157	0.570358158	0.781879313	148.1719815	1.278969763
	11693	1436000_a_at	6.209305261	-0.622320391	-0.340160856	0.546600852	0.78995323	148.1719815	1.26589773
	15321	1451186_at	6.114767297	-0.622176717	-0.296399164	0.47639064	0.814282237	148.1719815	1.22807542
	2146	1418026_at	5.664447287	-0.622155766	-0.362100984	0.582010171	0.778030715	148.1719815	1.285296301
	6542	1423417_at	6.855422712	-0.622091919	-0.33703955	0.541784164	0.791664163	148.1719815	1.26316189
	6700	1423600_a_at	5.16840261	-0.621840576	-0.291366108	0.468554352	0.817127942	148.1719815	1.223798561
	15461	1451356_at	6.82885315	-0.621774845	-0.294652971	0.473890145	0.815268415	148.1719815	1.226589896
	15855	1451845_a_at	6.359445839	-0.621501615	-0.271206384	0.436372774	0.828626357	148.1719815	1.206816548
	17326	1456726_x_at	7.336241727	-0.620903465	-0.234730565	0.378046795	0.8498437	148.1719815	1.176686961
	726	1416487_a_at	6.120216611	-0.620875129	-0.287072519	0.462367561	0.81956341	148.1719815	1.220161842
	12975	1448319_at	7.55242011	-0.620779017	-0.322929715	0.520200758	0.799444777	148.1719815	1.250868139
	11101	1433717_at	6.413517574	-0.620650921	-0.243175396	0.391807033	0.844883661	148.1719815	1.183594909
	16214	1452361_at	4.42489377	-0.620629621	-0.297887736	0.479976665	0.813442494	148.1719815	1.229343201
	15441	1451332_at	5.904003919	-0.620541737	-0.493206852	0.79480045	0.710444152	148.1719815	1.407570177
	11163	1433940_at	5.927678898	-0.620439865	-0.313040944	0.504546793	0.804943293	148.1719815	1.242323539
	10155	1428277_at	6.437371422	-0.620386828	-0.258941763	0.41738759	0.835700693	148.1719815	1.196600659
	13381	1448766_at	4.417883152	-0.620194588	-0.393427083	0.634360716	0.761318962	148.1719815	1.313509908
	6701	1423601_s_at	5.200919171	-0.620161808	-0.289679879	0.467103706	0.818083564	148.1719815	1.222369015
	15407	1451293_at	6.220139658	-0.62013836	-0.228710076	0.368804916	0.85339758	148.1719815	1.171786778
	8878	1426289_at	6.649004795	-0.620107606	-0.248855108	0.401309556	0.841563998	148.1719815	1.18826376
	17288	1456590_x_at	7.473047596	-0.619831125	-0.329230629	0.531161821	0.795960846	148.1719815	1.256343204
	13210	1448574_at	5.230312832	-0.619751016	-0.235359754	0.379765014	0.849473146	148.1719815	1.17720025
	17207	1456316_a_at	5.324697985	-0.619744535	-0.268281417	0.432890331	0.830308046	148.1719815	1.204372287
	11731	1436213_a_at	6.235676807	-0.619645028	-0.314740871	0.507937379	0.803995387	148.1719815	1.243788231
	12950	1448287_at	7.340018583	-0.619620449	-0.24573143	0.396583797	0.843388099	148.1719815	1.185693752
	7737	1424823_s_at	5.357899237	-0.61948801	-0.340946144	0.550367624	0.789523359	148.1719815	1.266586971
	10584	1430692_a_at	6.052994516	-0.619383831	-0.331236132	0.534783306	0.794855143	148.1719815	1.258090872
	11223	1434131_at	5.845618138	-0.619299774	-0.27920696	0.450842988	0.824043864	148.1719815	1.213527633
	17102	1455991_at	5.49540316	-0.619058219	-0.316500554	0.511261371	0.803015336	148.1719815	1.245306229
	16403	1452665_at	5.47374881	-0.618929007	-0.262734307	0.424498293	0.833506695	148.1719815	1.199750411
	1174	1416962_at	6.09400368	-0.618850814	-0.299708699	0.484298787	0.812416418	148.1719815	1.230895852
	13247	1448612_at	6.47039442	-0.618805266	-0.444301211	0.717998433	0.734940209	148.1719815	1.360654905
	14142	1449694_s_at	4.537399477	-0.618734534	-0.254107089	0.410688388	0.838505941	148.1719815	1.192597393
	1486	1417308_at	8.492100843	-0.61867162	-0.262238207	0.423873019	0.833793363	148.1719815	1.199337923
	5843	1422592_at	4.833284404	-0.618619908	-0.439152992	0.709891463	0.737567509	148.1719815	1.355808097
	9927	1427878_at	7.888311952	-0.618569018	-0.474741826	0.767484003	0.719595552	148.1719815	1.389669513
	3756	1419916_at	4.290579891	-0.618400706	-0.297993002	0.481876879	0.813383144	148.1719815	1.229432904
	1511	1417334_at	5.741544551	-0.618383015	-0.229702285	0.37145633	0.85281086	148.1719815	1.172592948
	5721	1422455_s_at	5.76528689	-0.61831669	-0.237182065	0.383593179	0.848400829	148.1719815	1.178688146
	11177	1433999_at	6.065782501	-0.618288972	-0.322540135	0.521665676	0.799660685	148.1719815	1.250530405
	8624	1425977_a_at	5.989604194	-0.618233384	-0.314967388	0.509463571	0.803869162	148.1719815	1.243983532
	13382	1448767_s_at	4.63341187	-0.618076368	-0.39940189	0.646201523	0.75817254	148.1719815	1.318960985
	10289	1428766_at	5.457684397	-0.618005275	-0.217842488	0.352492926	0.859850359	148.1719815	1.16299306
	14934	1450732_a_at	5.3159768	-0.617836796	-0.328521588	0.531728751	0.796352133	148.1719815	1.255725901
	2364	1418263_at	3.73016414	-0.617664097	-0.2771235	0.448663766	0.825234762	148.1719815	1.211776389
	4750	1421314_at	7.088661179	-0.617344772	-0.389279885	0.630571282	0.763510612	148.1719815	1.30973949
	15268	1451120_at	7.367654096	-0.616962125	-0.242964314	0.393807504	0.845007286	148.1719815	1.183421749
	10461	1429739_a_at	5.700101441	-0.616924313	-0.261488399	0.423858152	0.83422682	148.1719815	1.198714757
	408	1416153_at	7.302492517	-0.61684925	-0.258445799	0.418977244	0.835988036	148.1719815	1.196189367
	5720	1422454_at	3.769104385	-0.61683968	-0.331529404	0.537464458	0.794693581	148.1719815	1.258346644
	3798	1420020_at	4.845513397	-0.616700898	-0.235009941	0.381076048	0.849679144	148.1719815	1.176914847
	13446	1448836_s_at	5.489427473	-0.616691407	-0.237205416	0.384642	0.848387097	148.1719815	1.178707225
	16796	1454787_at	6.300424395	-0.61650676	-0.309545602	0.502096039	0.806895863	148.1719815	1.239317297
	17358	1459816_x_at	5.780542664	-0.616460812	-0.262280806	0.425462252	0.833768744	148.1719815	1.199373337
	3793	1419998_at	4.075984867	-0.616432095	-0.314443296	0.510102083	0.804161239	148.1719815	1.24353171
	4794	1421365_at	6.430207869	-0.616207207	-0.519669114	0.843335015	0.697531796	148.1719815	1.433626404
	15318	1451182_s_at	5.577675109	-0.616135037	-0.238973629	0.387859177	0.847347924	148.1719815	1.180152771
	4708	1421260_a_at	7.384280787	-0.615701844	-0.301355647	0.489450616	0.811489512	148.1719815	1.232301818
	2074	1417943_at	3.369805498	-0.615508021	-0.262387242	0.426293783	0.833707233	148.1719815	1.199461825
	8227	1425435_at	5.635271886	-0.615484717	-0.409085704	0.664656152	0.753100494	148.1719815	1.327844037
	568	1416319_at	6.357227681	-0.615433196	-0.281739019	0.457789767	0.822598862	148.1719815	1.215659353
	8513	1425824_a_at	4.96481919	-0.614962834	-0.251495642	0.408960718	0.84002511	148.1719815	1.190440605
	685	1416443_a_at	7.024536622	-0.614938942	-0.263191789	0.427996621	0.83324243	148.1719815	1.200130915
	10873	1432091_a_at	5.818914353	-0.614908189	-0.255104641	0.414866228	0.837926356	148.1719815	1.193422301
	13548	1448952_at	3.625596002	-0.614646475	-0.317759931	0.516979994	0.802314663	148.1719815	1.246393773
	11092	1433688_x_at	7.988603787	-0.614643795	-0.40042987	0.651482815	0.757632503	148.1719815	1.319901134
	11955	1437014_x_at	8.647501286	-0.614390202	-0.286618366	0.466508686	0.819821445	148.1719815	1.219777802
	6552	1423427_at	3.78126884	-0.614277907	-0.251802001	0.409915444	0.839846748	148.1719815	1.190693424
	8391	1425665_a_at	7.201018482	-0.614212756	-0.262931931	0.428079568	0.833392527	148.1719815	1.199914767
	13391	1448777_at	6.873400627	-0.61399214	-0.320559636	0.522090781	0.800759195	148.1719815	1.248814883
	17319	1456701_at	5.603841584	-0.613509867	-0.3289377	0.536157147	0.796122477	148.1719815	1.256088138
	4697	1421249_at	3.579498079	-0.613352373	-0.245576	0.400383223	0.843478968	148.1719815	1.185566017
	16454	1452822_at	6.547790125	-0.613181174	-0.284241816	0.463552744	0.821173049	148.1719815	1.217770117
	9065	1426535_at	6.496576631	-0.613052799	-0.25970236	0.423621522	0.835260223	148.1719815	1.19723168
	561	1416312_at	7.214116438	-0.612999404	-0.25615943	0.417878758	0.837313952	148.1719815	1.194295159
	3108	1419092_a_at	5.799395652	-0.612997891	-0.316217818	0.515854658	0.803172725	148.1719815	1.2450622
	11240	1434190_at	6.11083806	-0.612867685	-0.324965816	0.530238131	0.798317302	148.1719815	1.252634758
	811	1416577_a_at	7.999946328	-0.612817757	-0.230042794	0.375385327	0.852609601	148.1719815	1.172869739
	4540	1421066_at	6.04123797	-0.612742186	-0.321155101	0.524127616	0.800428753	148.1719815	1.249330432
	4874	1421463_at	4.407632942	-0.61259977	-0.24925703	0.406883976	0.841329578	148.1719815	1.188594846
	12299	1438090_x_at	5.524925679	-0.612599676	-0.23680677	0.386560391	0.848621556	148.1719815	1.178381569
	3048	1419022_a_at	8.170115544	-0.612388605	-0.505344503	0.82520233	0.704492131	148.1719815	1.419462271
	16985	1455640_a_at	6.894493132	-0.612318989	-0.237423428	0.387744676	0.848258903	148.1719815	1.178885357
	17604	1460490_at	6.196993663	-0.612094176	-0.343830568	0.561728213	0.787946418	148.1719815	1.26912183
	3268	1419268_at	3.121492582	-0.611891731	-0.349778665	0.571634894	0.784704476	148.1719815	1.274365102
	13564	1448969_at	4.948464386	-0.61171058	-0.244920948	0.400386973	0.843862034	148.1719815	1.185027836
	5244	1421898_a_at	5.614126735	-0.611668656	-0.280313517	0.458276738	0.82341206	148.1719815	1.214458774
	1323	1417125_at	7.344885713	-0.611432186	-0.26386286	0.431548856	0.832854937	148.1719815	1.200689287
	14997	1450803_at	3.874170505	-0.611410133	-0.273893662	0.447970433	0.827084329	148.1719815	1.209066555
	2215	1418100_at	3.628113087	-0.611408835	-0.314258653	0.513991023	0.804264166	148.1719815	1.243372566
	2729	1418665_at	6.210286015	-0.611399388	-0.249343162	0.407823702	0.84127935	148.1719815	1.18866581
	10830	1431885_a_at	5.045299615	-0.611045693	-0.245061665	0.40105293	0.84377973	148.1719815	1.185143427
	453	1416199_at	6.491895142	-0.611026817	-0.307124478	0.502636659	0.808251129	148.1719815	1.237239225
	3049	1419023_x_at	8.183325839	-0.610738315	-0.5111227	0.836893129	0.701676184	148.1719815	1.425158817
	16686	1454067_a_at	9.11166148	-0.610667209	-0.523599267	0.85742162	0.695634183	148.1719815	1.437537177
	9663	1427404_x_at	8.134491188	-0.610570453	-0.50549231	0.827901689	0.704419958	148.1719815	1.419607705
	17452	1460240_a_at	6.948228022	-0.610135649	-0.255321197	0.418466283	0.837800589	148.1719815	1.193601453
	14869	1450650_at	6.31693057	-0.610015063	-0.305134288	0.500207792	0.809366876	148.1719815	1.235533636
	9253	1426793_a_at	7.88395314	-0.610013717	-0.390284876	0.639796885	0.762978931	148.1719815	1.310652181
	10500	1430021_a_at	6.9175766	-0.609938214	-0.262833115	0.430917606	0.833449612	148.1719815	1.199832583
	13843	1449293_a_at	6.164470018	-0.609861513	-0.339038591	0.55592718	0.790567969	148.1719815	1.264913378
	12552	1438938_x_at	7.593595312	-0.609530954	-0.238879742	0.391907483	0.847403069	148.1719815	1.180075972
	15177	1451016_at	6.29699116	-0.609484425	-0.291343852	0.478016895	0.817140548	148.1719815	1.223779682
	4539	1421065_at	5.878338902	-0.609461476	-0.3073501	0.504297831	0.808124737	148.1719815	1.237432731
	792	1416558_at	6.162406781	-0.60939803	-0.372317324	0.610959185	0.772540609	148.1719815	1.294430336
	2027	1417890_at	5.084606204	-0.609372071	-0.307083775	0.503934772	0.808273932	148.1719815	1.237204319
	10662	1431182_at	7.096133632	-0.609367379	-0.413955588	0.67932023	0.750562654	148.1719815	1.33233381
	16388	1452635_x_at	5.381023683	-0.609301791	-0.305921951	0.502086085	0.80892511	148.1719815	1.236208381
	9087	1426563_at	4.216374141	-0.609243427	-0.233963976	0.3840238	0.850295392	148.1719815	1.176061884
	9256	1426796_at	4.783043666	-0.609215668	-0.232268452	0.381258171	0.851295287	148.1719815	1.174680531
	16495	1453018_at	5.285114771	-0.609077111	-0.243206691	0.399303613	0.844865334	148.1719815	1.183620584
	11075	1433656_a_at	7.160955144	-0.60883077	-0.253234532	0.41593583	0.839013232	148.1719815	1.191876317
	5800	1422544_at	6.257378959	-0.608605442	-0.295813579	0.486051484	0.814612818	148.1719815	1.227577049
	17684	1460709_a_at	6.547558857	-0.608582714	-0.271731607	0.446499055	0.828324745	148.1719815	1.207255978
	8219	1425425_a_at	5.780620702	-0.608507106	-0.758378446	1.246293492	0.591160407	148.1719815	1.691588252
	17259	1456510_x_at	5.309510482	-0.608338652	-0.355771635	0.584824972	0.781451567	148.1719815	1.279669838
	1328	1417131_at	5.655746291	-0.608328681	-0.234455893	0.385409895	0.850005515	148.1719815	1.176462955
	9776	1427570_at	7.269303488	-0.60827733	-0.313813948	0.515906039	0.804512115	148.1719815	1.242989361
	5707	1422438_at	7.28558288	-0.608015501	-0.365554012	0.601224823	0.776170759	148.1719815	1.288376286
	15390	1451266_at	6.114063152	-0.607944599	-0.304644774	0.501106145	0.809641545	148.1719815	1.235114485
	850	1416616_s_at	6.738176553	-0.607758012	-0.23298321	0.383348645	0.850873632	148.1719815	1.175262651
	11180	1434004_at	5.579227363	-0.607320889	-0.257800881	0.424488743	0.836361826	148.1719815	1.195654762
	11256	1434235_at	6.412654629	-0.607027183	-0.280538734	0.462151847	0.823283528	148.1719815	1.214648376
	14094	1449578_at	6.828075535	-0.606979366	-0.250203947	0.412211619	0.84077755	148.1719815	1.18937524
	15800	1451768_a_at	6.317217754	-0.606829887	-0.274483074	0.452322932	0.826746493	148.1719815	1.209560619
	11438	1434900_at	5.824842172	-0.606815815	-0.262215334	0.432116843	0.833806582	148.1719815	1.199318909
	6288	1423118_at	5.762959287	-0.606713882	-0.223146013	0.367794473	0.856695246	148.1719815	1.167276234
	14561	1450274_at	3.2883282	-0.606407269	-0.215850901	0.355950386	0.86103817	148.1719815	1.161388699
	1208	1417000_at	5.423705833	-0.606214978	-0.236507517	0.39013803	0.8487976	148.1719815	1.178137167
	3910	1420338_at	5.189915872	-0.6059502	-0.386395473	0.637668695	0.765038643	148.1719815	1.307123515
	16789	1454771_at	5.337589182	-0.605945165	-0.279151566	0.460687834	0.824075505	148.1719815	1.213481039
	9485	1427139_at	5.509749083	-0.605876521	-0.289615998	0.478011588	0.818119789	148.1719815	1.222314891
	2788	1418732_s_at	5.619064715	-0.605655575	-0.251884867	0.415887969	0.839798509	148.1719815	1.190761818
	12965	1448307_at	6.842028598	-0.605651523	-0.243404602	0.401888863	0.844749442	148.1719815	1.183782966
	12422	1438507_x_at	8.000075511	-0.605014855	-0.39549075	0.653687669	0.760230731	148.1719815	1.31539013
	6656	1423549_at	5.300859809	-0.604508662	-0.382637228	0.632972284	0.767034179	148.1719815	1.303722868
	3919	1420347_at	2.906404531	-0.604482862	-0.268271487	0.443803296	0.830313761	148.1719815	1.204363998
	4435	1420937_at	5.424485078	-0.604265182	-0.282470416	0.467461016	0.822181938	148.1719815	1.216275807
	2752	1418693_at	6.578790849	-0.604220414	-0.243515412	0.403024138	0.844684562	148.1719815	1.183873893
	11179	1434003_a_at	5.613073643	-0.604130218	-0.253271075	0.419232589	0.83899198	148.1719815	1.191906507
	17059	1455894_at	6.141025649	-0.604030534	-0.264934415	0.438610964	0.832236568	148.1719815	1.201581424
	7592	1424643_at	5.279210866	-0.603892238	-0.280288192	0.464136105	0.823426514	148.1719815	1.214437455
	12892	1448224_at	6.176157237	-0.603783391	-0.25927872	0.429423405	0.835505529	148.1719815	1.196880171
	7662	1424728_at	6.100863606	-0.603568154	-0.224413424	0.37181124	0.855942967	148.1719815	1.168302139
	7938	1425072_at	6.158310282	-0.60343016	-0.346871083	0.574832195	0.78628755	148.1719815	1.271799356
	2715	1418649_at	7.07808708	-0.603362675	-0.506918923	0.840156251	0.703723735	148.1719815	1.421012182
	5877	1422633_at	2.959467023	-0.603293007	-0.216566972	0.358974775	0.860610906	148.1719815	1.161965288
	3687	1419736_a_at	7.385943154	-0.603176185	-0.23776549	0.394189121	0.848057805	148.1719815	1.179164904
	5436	1422128_at	7.430821848	-0.603168452	-0.389658414	0.646019222	0.763310312	148.1719815	1.310083179
	16448	1452782_a_at	6.817950523	-0.602867369	-0.228258073	0.378620713	0.853664995	148.1719815	1.171419709
	4480	1420998_at	5.667524644	-0.602833725	-0.399890254	0.663350834	0.757915936	148.1719815	1.31940754
	14635	1450369_at	3.856486654	-0.60280349	-0.209592871	0.347696844	0.864781239	148.1719815	1.156361812
	849	1416615_at	6.776777894	-0.602653713	-0.223571499	0.370978381	0.856442623	148.1719815	1.167620543
	5722	1422456_at	5.894385102	-0.602623991	-0.244967511	0.406501425	0.843834799	148.1719815	1.185066084
	12367	1438292_x_at	6.551447662	-0.602524259	-0.28430091	0.471849733	0.821139414	148.1719815	1.217819999
	11825	1436688_x_at	8.006069695	-0.602491308	-0.39498267	0.655582353	0.760498512	148.1719815	1.314926964
	15286	1451141_at	5.428109678	-0.602465083	-0.287867907	0.477816749	0.819111692	148.1719815	1.220834728
	11692	1435995_at	6.870645306	-0.602228666	-0.24513999	0.407054668	0.843733922	148.1719815	1.18520777
	2325	1418222_at	6.139856223	-0.602200054	-0.243823793	0.404888361	0.844504027	148.1719815	1.184126977
	13200	1448563_at	7.205186056	-0.602110146	-0.242733803	0.403138536	0.84514231	148.1719815	1.183232679
	5913	1422669_at	6.248028834	-0.602031764	-0.253743422	0.421478463	0.838717334	148.1719815	1.192296808
	15389	1451265_at	5.566598977	-0.601977381	-0.231142319	0.383971768	0.851960047	148.1719815	1.173763962
	2462	1418373_at	4.312652794	-0.601887029	-0.493654178	0.820177465	0.710223904	148.1719815	1.408006679
	13258	1448624_at	6.143130565	-0.601662013	-0.221695845	0.368472399	0.857556811	148.1719815	1.166103501
	13592	1449005_at	5.011784654	-0.601619135	-0.423126145	0.703312312	0.745806799	148.1719815	1.340829824
	13641	1449061_a_at	6.49117622	-0.601502146	-0.323091281	0.537140695	0.799355253	148.1719815	1.25100823
	5245	1421899_a_at	5.620094527	-0.601490376	-0.285655158	0.474912268	0.820368977	148.1719815	1.218963695
	2714	1418648_at	6.780379464	-0.601232178	-0.503371306	0.837232811	0.705456335	148.1719815	1.417522177
	11831	1436703_x_at	6.326710671	-0.601192429	-0.276193829	0.459410025	0.825766714	148.1719815	1.210995772
	3790	1419989_at	4.309255347	-0.601122275	-0.242413253	0.403267793	0.845330112	148.1719815	1.182969808
	17107	1456003_a_at	5.314998514	-0.601080263	-0.381060687	0.633959741	0.767872833	148.1719815	1.30229897
	7230	1424206_at	6.567179344	-0.600996426	-0.285082997	0.474350569	0.820694394	148.1719815	1.218480359
	5820	1422568_at	7.154645648	-0.600858125	-0.25116668	0.418013287	0.840216673	148.1719815	1.190169193
	8286	1425529_s_at	6.295047896	-0.600806206	-0.238449275	0.396882177	0.847655952	148.1719815	1.179723918
	14127	1449661_at	4.661545254	-0.600693619	-0.246547418	0.410437885	0.842911214	148.1719815	1.18636457
	10308	1428844_a_at	6.156210411	-0.600380203	-0.233598398	0.389084112	0.850510883	148.1719815	1.175763908
	6686	1423582_at	3.501435125	-0.600378752	-0.20100603	0.334798708	0.869943716	148.1719815	1.149499653
	5890	1422646_at	4.989675025	-0.600314316	-0.285958305	0.476347636	0.820196615	148.1719815	1.219219857
	11084	1433671_at	6.20638016	-0.600215907	-0.296133745	0.493378702	0.814432058	148.1719815	1.227849506
	13016	1448363_at	6.381444206	-0.60014354	-0.291790906	0.486201862	0.816887376	148.1719815	1.224158959
	14288	1449938_at	4.716253562	-0.600112846	-0.44455565	0.740786759	0.734810604	148.1719815	1.360894896
	3795	1420012_at	8.002109725	-0.600091462	-0.411836691	0.686289869	0.751665821	148.1719815	1.330378437
	12934	1448270_at	6.70282904	-0.600060476	-0.292138805	0.486848937	0.816690412	148.1719815	1.224454194
	4956	1421557_x_at	6.846219824	-0.599916502	-0.227249135	0.378801274	0.854262208	148.1719815	1.170600772
	7138	1424102_at	6.054773721	-0.599792822	-0.200666634	0.334559913	0.870148396	148.1719815	1.149229263
	17413	1460196_at	6.293401195	-0.599769224	-0.251578678	0.419459131	0.839976763	148.1719815	1.190509124
	15026	1450839_at	7.099850035	-0.599710939	-0.42002881	0.70038544	0.747409699	148.1719815	1.337954272
	13040	1448387_at	7.962524183	-0.599698118	-0.232393389	0.38751729	0.851221568	148.1719815	1.174782263
	11811	1436655_at	3.577348095	-0.599694168	-0.257755579	0.429811716	0.836388088	148.1719815	1.195617219
	6708	1423610_at	7.323857339	-0.599693039	-0.234361144	0.390801841	0.850061341	148.1719815	1.176385693
	10516	1430147_a_at	5.303105297	-0.599669626	-0.298748865	0.498189089	0.812957104	148.1719815	1.230077202
	8332	1425592_at	4.82533829	-0.599453847	-0.268766285	0.448351923	0.830029038	148.1719815	1.204777127
	5764	1422504_at	3.770581384	-0.59942404	-0.414827111	0.692042833	0.750109381	148.1719815	1.333138907
	16409	1452673_at	6.2082986	-0.599302342	-0.229408578	0.382792728	0.852984495	148.1719815	1.172354253
	14405	1450082_s_at	5.711676106	-0.599298926	-0.406369064	0.678074073	0.754519941	148.1719815	1.325346018
	2700	1418630_at	5.850659224	-0.599168769	-0.25611583	0.427451903	0.837339257	148.1719815	1.194259067
	9588	1427296_at	7.594080371	-0.59916054	-0.249031262	0.415633616	0.841461248	148.1719815	1.188408857
	11049	1433572_a_at	7.555822661	-0.599131125	-0.254367332	0.42456037	0.8383547	148.1719815	1.192812542
	12935	1448271_a_at	6.71172249	-0.599064904	-0.289151582	0.482671544	0.818383191	148.1719815	1.22192148
	13624	1449040_a_at	6.199023779	-0.599060041	-0.292489936	0.488248116	0.816491665	148.1719815	1.224752245
	4434	1420936_s_at	5.302544814	-0.598904056	-0.276706461	0.462021351	0.825473347	148.1719815	1.211426152
	4698	1421250_at	3.702528316	-0.598842165	-0.251380843	0.419778128	0.840091955	148.1719815	1.190345882
	13573	1448978_at	5.326205674	-0.598803953	-0.334043961	0.557851965	0.793309669	148.1719815	1.260541802
	58	1415770_at	6.689931419	-0.59879865	-0.249027396	0.415878352	0.841463503	148.1719815	1.188405672
	9309	1426873_s_at	7.146243858	-0.598775244	-0.317687138	0.530561577	0.802355146	148.1719815	1.246330886
	13224	1448588_at	6.194191738	-0.598766821	-0.2897013	0.483829915	0.818071417	148.1719815	1.222387165
	7180	1424151_at	6.741360751	-0.598699536	-0.240721663	0.402074244	0.84632186	148.1719815	1.181583564
	7738	1424824_at	5.435696192	-0.598696566	-0.357359144	0.596895263	0.780592148	148.1719815	1.281078733
	15472	1451369_at	4.729860504	-0.598669575	-0.253759283	0.423872022	0.838708113	148.1719815	1.192309916
	17001	1455713_x_at	7.610053852	-0.598658791	-0.233641771	0.390275353	0.850485314	148.1719815	1.175799257
	10385	1429270_a_at	6.341872145	-0.598609065	-0.329436916	0.550337333	0.795847042	148.1719815	1.256522858
	11592	1435602_at	6.205585863	-0.59854761	-0.284517611	0.475346667	0.821016083	148.1719815	1.218002936
	16488	1452987_at	5.307950946	-0.598527216	-0.313506752	0.523796987	0.80468344	148.1719815	1.242724717
	13092	1448444_at	6.164454682	-0.598405873	-0.319681084	0.534221167	0.801246978	148.1719815	1.248054629
	6657	1423550_at	5.277757039	-0.598302493	-0.373211188	0.623783441	0.772062107	148.1719815	1.295232587
	1033	1416815_s_at	7.566230072	-0.598291004	-0.218380855	0.365007753	0.85952955	148.1719815	1.163427133
	8973	1426406_at	7.18138212	-0.598196865	-0.265743803	0.444241384	0.831769793	148.1719815	1.202255731
	10907	1432269_a_at	6.059973771	-0.598142683	-0.35540535	0.594181555	0.781649994	148.1719815	1.279344984
	15253	1451103_at	5.907573149	-0.597903275	-0.288237529	0.482080532	0.818901861	148.1719815	1.221147549
	1362	1417169_at	5.049198591	-0.597588001	-0.312234378	0.522491044	0.805393437	148.1719815	1.241629189
	14287	1449937_at	4.601944192	-0.597562654	-0.448986104	0.751362391	0.732557493	148.1719815	1.36508057
	4648	1421184_a_at	5.376574245	-0.597490995	-0.347942134	0.582338709	0.78570403	148.1719815	1.272743885
	10404	1429360_at	6.018864932	-0.597341078	-0.276621822	0.463088564	0.825521777	148.1719815	1.211355083
	9318	1426889_at	5.172897852	-0.597149899	-0.236128559	0.395425939	0.849020586	148.1719815	1.177827742
	2545	1418459_at	4.910685213	-0.597029686	-0.298476643	0.499936016	0.813110515	148.1719815	1.229845121
	10264	1428675_at	5.761333211	-0.596950865	-0.315199427	0.528015696	0.80373988	148.1719815	1.244183628
	15759	1451719_at	6.037276201	-0.596936028	-0.295149728	0.494441137	0.814987746	148.1719815	1.227012314
	4159	1420622_a_at	7.509542818	-0.596664417	-0.39967754	0.669853151	0.758027693	148.1719815	1.319213018
	16055	1452111_at	6.64657216	-0.59621459	-0.295394644	0.495450209	0.814849403	148.1719815	1.227220633
	10270	1428699_at	5.777119757	-0.596130332	-0.337586348	0.56629621	0.79136417	148.1719815	1.263640733
	11763	1436384_at	8.512154146	-0.596063211	-0.330057025	0.553728227	0.795505039	148.1719815	1.257063061
	9172	1426668_at	6.524105524	-0.595867363	-0.257145506	0.431548231	0.836741847	148.1719815	1.195111735
	17523	1460337_at	6.236647879	-0.595855604	-0.36048835	0.6049928	0.778900878	148.1719815	1.283860409
	7540	1424581_at	6.905222731	-0.595750346	-0.499135504	0.837826629	0.707530623	148.1719815	1.413366387
	10750	1431630_a_at	6.01006505	-0.595745179	-0.282243641	0.473765716	0.822311186	148.1719815	1.216084637
	16127	1452229_at	5.611076617	-0.595676016	-0.312163565	0.524049243	0.80543297	148.1719815	1.241568246
	1674	1417511_at	6.761449206	-0.595473772	-0.272346158	0.457360459	0.827971975	148.1719815	1.207770347
	456	1416202_at	7.587152886	-0.595459579	-0.230948793	0.387849655	0.852074338	148.1719815	1.173606521
	2075	1417944_at	3.804874001	-0.595426159	-0.273831254	0.459891205	0.827120108	148.1719815	1.209014254
	10226	1428534_at	6.138030703	-0.595359217	-0.231716549	0.389204605	0.851621012	148.1719815	1.174231244
	14120	1449641_at	5.954064757	-0.595283891	-0.297497829	0.499757903	0.813662367	148.1719815	1.229011
	11313	1434437_x_at	6.595752962	-0.595273152	-0.352456269	0.59209166	0.783249436	148.1719815	1.276732486
	10741	1431592_a_at	6.130276272	-0.595272411	-0.356176059	0.598341284	0.781232537	148.1719815	1.280028612
	12462	1438626_x_at	8.04644591	-0.5952485	-0.392834025	0.659949626	0.761631987	148.1719815	1.312970066
	1361	1417168_a_at	4.933897223	-0.595031739	-0.31375061	0.527283824	0.804547436	148.1719815	1.242934792
	7761	1424854_at	5.529154091	-0.595018792	-0.326761213	0.549161164	0.797324435	148.1719815	1.2541946
	2680	1418608_at	6.47859758	-0.594999737	-0.605679706	1.017949536	0.657161695	148.1719815	1.52169551
	10120	1428169_at	5.943062203	-0.594745556	-0.220609017	0.370930081	0.858203079	148.1719815	1.165225369
	15363	1451236_at	4.871511114	-0.594716007	-0.474183059	0.797326881	0.719874311	148.1719815	1.389131387
	379	1416120_at	6.480809221	-0.594715025	-0.341348314	0.573969548	0.7893033	148.1719815	1.266940098
	11795	1436558_at	5.383670696	-0.59467811	-0.312221611	0.525026238	0.805400565	148.1719815	1.241618201
	2421	1418325_at	6.123392699	-0.594616048	-0.282823304	0.475640213	0.821980854	148.1719815	1.216573348
	6314	1423148_at	7.945218312	-0.59457653	-0.235958562	0.396851457	0.849120635	148.1719815	1.177688963
	4758	1421323_a_at	7.72713208	-0.594274482	-0.276804671	0.465785895	0.825417156	148.1719815	1.211508621
	11842	1436736_x_at	7.08733377	-0.594160669	-0.417446541	0.702581915	0.74874868	148.1719815	1.33556162
	16782	1454747_a_at	6.288250687	-0.594051761	-0.225512102	0.379616923	0.855291376	148.1719815	1.169192193
	13347	1448726_at	6.006138401	-0.59398862	-0.272572158	0.458884479	0.827842282	148.1719815	1.207959561
	13683	1449113_at	5.878753873	-0.59382473	-0.249431068	0.420041563	0.841228091	148.1719815	1.188738239
	14143	1449698_at	4.144450512	-0.593650981	-0.316097904	0.532464215	0.803239486	148.1719815	1.244958717
	1539	1417364_at	8.76601417	-0.593623753	-0.218172511	0.367526586	0.859653686	148.1719815	1.163259131
	1426	1417238_at	6.602437368	-0.593558383	-0.232451529	0.391623698	0.851187265	148.1719815	1.174829607
	12894	1448226_at	6.481151788	-0.593453541	-0.349324581	0.588630039	0.784951499	148.1719815	1.273964063
	3885	1420252_at	3.103061576	-0.593265385	-0.225158552	0.379524168	0.855501001	148.1719815	1.168905704
	3646	1419689_at	5.030324287	-0.593247694	-0.314248383	0.529708562	0.804269891	148.1719815	1.243363715
	11269	1434305_at	5.940442885	-0.593235265	-0.2113219	0.356219382	0.863745444	148.1719815	1.157748509
	8967	1426399_at	5.3778422	-0.593060489	-0.307298131	0.518156473	0.808153847	148.1719815	1.237388157
	3501	1419523_at	2.285259899	-0.592936538	-0.266583649	0.449598956	0.83128573	148.1719815	1.202955812
	15386	1451262_a_at	6.703247949	-0.592885174	-0.237699804	0.400920473	0.848096418	148.1719815	1.179111217
	16356	1452591_a_at	6.192305259	-0.59287895	-0.213189399	0.35958335	0.86262809	148.1719815	1.15924813
	14314	1449973_a_at	5.819236912	-0.5919682	-0.256793759	0.433796543	0.83694588	148.1719815	1.194820386
	12905	1448240_at	6.369225077	-0.591923317	-0.334772945	0.565568099	0.792908917	148.1719815	1.261178906
	17670	1460687_at	7.169562832	-0.591849624	-0.263966805	0.446003163	0.832794933	148.1719815	1.200775798
	37	1415732_at	6.562160604	-0.591778718	-0.27070561	0.457443976	0.828914032	148.1719815	1.206397722
	4290	1420771_at	4.665896845	-0.591747409	-0.436347181	0.737387565	0.739003355	148.1719815	1.35317383
	16706	1454159_a_at	5.824014442	-0.591434221	-0.562897274	0.951749583	0.676941339	148.1719815	1.477232874
	3734	1419834_x_at	5.781148646	-0.591361943	-0.312458928	0.528371722	0.805268091	148.1719815	1.241822458
	8142	1425320_at	4.405338558	-0.591211042	-0.263982351	0.446511199	0.832785958	148.1719815	1.200788738
	9021	1426473_at	6.39707826	-0.590575626	-0.292479054	0.495244031	0.816497824	148.1719815	1.224743007
	4461	1420975_at	6.067091666	-0.590463424	-0.343557366	0.581843602	0.788095645	148.1719815	1.26888152
	17184	1456244_x_at	6.720504676	-0.590462253	-0.287501734	0.48690959	0.819319619	148.1719815	1.220524905
	7556	1424601_at	5.287962415	-0.590400218	-0.221465163	0.375110232	0.857693943	148.1719815	1.16591706
	17176	1456213_x_at	7.146625445	-0.59020719	-0.228690776	0.387475415	0.853408996	148.1719815	1.171771102
	7088	1424044_at	4.998470463	-0.590195182	-0.212951183	0.360814844	0.862770538	148.1719815	1.159056731
	14499	1450198_at	4.416763913	-0.590193953	-0.26593942	0.450596652	0.83165702	148.1719815	1.202418757
	10967	1432828_at	7.266045455	-0.590139985	-0.514227227	0.871364828	0.700167874	148.1719815	1.42822891
	439	1416185_a_at	7.567656143	-0.590139536	-0.227872096	0.386132571	0.853893414	148.1719815	1.171106351
	4364	1420857_at	4.584292495	-0.589943567	-0.288537498	0.489093389	0.81873161	148.1719815	1.22140148
	15641	1451575_a_at	7.014610867	-0.589699677	-0.259149681	0.439460443	0.835580262	148.1719815	1.196773123
	9283	1426843_at	5.366048973	-0.58967225	-0.221071435	0.374905611	0.857928049	148.1719815	1.165598911
	15780	1451743_at	6.192604124	-0.589571209	-0.242142341	0.410709236	0.845488865	148.1719815	1.182747688
	5322	1421991_a_at	6.055092923	-0.58943174	-0.367778857	0.623954959	0.774974713	148.1719815	1.290364683
	7096	1424054_at	5.700443423	-0.589336691	-0.209119991	0.354839591	0.865064739	148.1719815	1.155982847
	6846	1423764_s_at	5.908143063	-0.589299631	-0.224665891	0.381242205	0.855793193	148.1719815	1.168506607
	1179	1416967_at	3.942415995	-0.589149538	-0.488573073	0.829285337	0.712729689	148.1719815	1.403056468
	7794	1424893_at	6.935405858	-0.589118223	-0.265127499	0.450041246	0.832125192	148.1719815	1.20174225
	7338	1424331_at	6.334282752	-0.58907982	-0.232721822	0.395059913	0.851027807	148.1719815	1.175049736
	13773	1449215_at	3.589698574	-0.589056613	-0.236547788	0.401570551	0.848773907	148.1719815	1.178170054
	5773	1422513_at	5.496671007	-0.588928676	-0.284106806	0.482412926	0.821249899	148.1719815	1.217656161
	8276	1425511_at	5.689695711	-0.588776875	-0.319816453	0.543187865	0.8011718	148.1719815	1.24817174
	6802	1423715_a_at	7.243282388	-0.588767712	-0.198057137	0.336392661	0.871723715	148.1719815	1.147152456
	10968	1432829_at	7.305757876	-0.588622425	-0.504184066	0.856549197	0.70505902	148.1719815	1.41832098
	113	1415830_at	5.767369031	-0.588588734	-0.243152093	0.413110342	0.844897308	148.1719815	1.183575791
	94	1415810_at	6.689159812	-0.588243255	-0.349180582	0.593598955	0.785029851	148.1719815	1.273836911
	11218	1434120_a_at	7.432754772	-0.587993521	-0.231568276	0.393827937	0.851708542	148.1719815	1.174110568
	7139	1424103_at	5.966332409	-0.587879869	-0.201415063	0.342612622	0.869697105	148.1719815	1.149825605
	8982	1426423_at	5.642549884	-0.587741806	-0.269809777	0.459061742	0.829428901	148.1719815	1.205648849
	12419	1438502_x_at	8.64770653	-0.587726297	-0.309857586	0.527214092	0.80672139	148.1719815	1.239585329
	7857	1424971_at	5.687990661	-0.587632048	-0.293167361	0.498896141	0.816108367	148.1719815	1.225327469
	13161	1448519_at	6.303118724	-0.587630217	-0.353055994	0.600813205	0.782923909	148.1719815	1.277263331
	3208	1419201_at	4.557451672	-0.58757138	-0.374641678	0.637610495	0.771296956	148.1719815	1.296517499
	17024	1455802_x_at	2.988711911	-0.58753608	-0.337462069	0.574368248	0.791432344	148.1719815	1.263531883
	11488	1435114_at	5.613771258	-0.587476789	-0.277394304	0.472179171	0.825079875	148.1719815	1.212003868
	918	1416692_at	5.447967307	-0.587422801	-0.225785712	0.384366613	0.855129183	148.1719815	1.169413955
	13054	1448401_at	5.900092903	-0.587107533	-0.291131804	0.495874754	0.817260661	148.1719815	1.223599823
	10670	1431232_a_at	5.30553115	-0.586926771	-0.291179787	0.496109228	0.817233479	148.1719815	1.22364052
	3730	1419821_s_at	6.838929087	-0.586902375	-0.326159281	0.55573004	0.79765717	148.1719815	1.253671424
	10709	1431386_s_at	5.962487143	-0.58661632	-0.335048827	0.57115497	0.792757306	148.1719815	1.2614201
	7557	1424602_s_at	5.171323536	-0.586545098	-0.229848071	0.391867687	0.852724687	148.1719815	1.172711445
	6337	1423176_at	7.563666457	-0.586462696	-0.30128613	0.513734518	0.811528614	148.1719815	1.232242441
	604	1416357_a_at	5.982267404	-0.586372973	-0.312348586	0.53267903	0.805329682	148.1719815	1.241727484
	5577	1422284_at	5.384082503	-0.58589188	-0.247256821	0.422017832	0.842496839	148.1719815	1.186948073
	7229	1424205_at	6.314430662	-0.585851306	-0.274547839	0.468630583	0.82670938	148.1719815	1.209614919
	11419	1434824_at	6.435944092	-0.585798755	-0.3558754	0.607504535	0.781395363	148.1719815	1.279761881
	4363	1420856_a_at	4.459249931	-0.585786589	-0.280476441	0.47880311	0.823319077	148.1719815	1.214595931
	2434	1418341_at	6.091777066	-0.585661917	-0.362893811	0.619630201	0.777603269	148.1719815	1.286002825
	9950	1427903_at	6.788043104	-0.585339581	-0.24191835	0.41329573	0.845620145	148.1719815	1.18256407
	9589	1427297_at	6.119941185	-0.585079811	-0.261968726	0.447748703	0.833949121	148.1719815	1.19911392
	11784	1436480_at	5.026509482	-0.585051778	-0.3301323	0.564278774	0.795463534	148.1719815	1.257128652
	13097	1448450_at	7.128676154	-0.585050054	-0.248268502	0.424354292	0.841906251	148.1719815	1.187780705
	143	1415867_at	8.137117303	-0.585006567	-0.261587223	0.447152627	0.834169678	148.1719815	1.198796871
	15245	1451093_at	7.064091391	-0.584921092	-0.284895307	0.487066222	0.820801171	148.1719815	1.218321849
	5134	1421767_at	6.005605019	-0.584891384	-0.298015221	0.50952233	0.813370617	148.1719815	1.229451838
	1412	1417223_at	6.197912788	-0.584826695	-0.214383609	0.366576306	0.861914333	148.1719815	1.16020811
	6718	1423622_a_at	7.18885492	-0.584637213	-0.24727383	0.422952602	0.842486906	148.1719815	1.186962067
	4994	1421604_a_at	5.939649888	-0.584304963	-0.269175773	0.460676855	0.82979348	148.1719815	1.205119134
	2380	1418279_a_at	5.330947807	-0.583937846	-0.261807983	0.448349057	0.834042044	148.1719815	1.198980323
	14873	1450654_a_at	4.544820149	-0.583855241	-0.226267275	0.387540026	0.854843794	148.1719815	1.169804363
	7171	1424140_at	6.151515649	-0.58375991	-0.254170088	0.435401753	0.838469326	148.1719815	1.192649473
	14409	1450086_at	4.598633164	-0.583752953	-0.239583499	0.410419336	0.8469898	148.1719815	1.180651762
	14870	1450651_at	5.916567739	-0.583703408	-0.289881304	0.496624313	0.817969353	148.1719815	1.22253969
	3884	1420251_at	3.011597978	-0.583700638	-0.218010863	0.373497729	0.859750013	148.1719815	1.163128799
	6841	1423758_at	7.654341055	-0.583692613	-0.273946586	0.469333653	0.827053988	148.1719815	1.209110909
	23	1415697_at	7.638387092	-0.583635826	-0.276477679	0.473716086	0.825604261	148.1719815	1.211234059
	16873	1455084_x_at	5.765503546	-0.583473841	-0.275544356	0.472248003	0.826138542	148.1719815	1.210450729
	3139	1419123_a_at	7.7020747	-0.583240549	-0.37270871	0.63903086	0.772331056	148.1719815	1.294781547
	8353	1425615_a_at	6.411639109	-0.58294322	-0.258119846	0.442787286	0.836176935	148.1719815	1.195919139
	6315	1423149_at	7.809854179	-0.582933494	-0.239849846	0.411453191	0.846833445	148.1719815	1.180869752
	3751	1419911_at	4.931410226	-0.582893628	-0.298438904	0.511995483	0.813131785	148.1719815	1.229812951
	2353	1418251_at	3.72657913	-0.582851494	-0.226916495	0.38932129	0.854459196	148.1719815	1.1703309
	7231	1424207_at	6.351834816	-0.582844582	-0.276891478	0.475069146	0.825367492	148.1719815	1.21158152
	16496	1453019_at	5.271891393	-0.582776361	-0.236036958	0.405021504	0.849074495	148.1719815	1.17775296
	10110	1428133_at	5.745666448	-0.582688105	-0.229632455	0.394091544	0.852852139	148.1719815	1.172536192
	14126	1449660_s_at	5.230425814	-0.582439706	-0.301042959	0.516865447	0.811665412	148.1719815	1.232034759
	11267	1434299_x_at	5.37645062	-0.582183941	-0.255568077	0.438981667	0.837657233	148.1719815	1.193805724
	910	1416684_at	7.518525435	-0.58193219	-0.24290331	0.417408272	0.845043018	148.1719815	1.183371709
	6125	1422913_at	4.315477389	-0.58173872	-0.240818751	0.413963765	0.846264908	148.1719815	1.181663082
	12411	1438461_at	5.779864296	-0.581541768	-0.283540598	0.487567039	0.821572275	148.1719815	1.217178367
	7456	1424478_at	4.779459489	-0.581521366	-0.236346105	0.406427208	0.848892571	148.1719815	1.178005361
	3279	1419281_a_at	6.187880232	-0.581481559	-0.229922128	0.395407428	0.852680915	148.1719815	1.172771645
	13656	1449083_at	5.114754173	-0.581354357	-0.302206679	0.51983214	0.811010963	148.1719815	1.233028955
	15194	1451036_at	6.121007925	-0.580929264	-0.233245156	0.40150354	0.850719155	148.1719815	1.175476059
	11848	1436762_x_at	5.97322907	-0.580886665	-0.209294733	0.360302182	0.864959967	148.1719815	1.156122871
	911	1416685_s_at	7.582374704	-0.580817039	-0.243463559	0.41917427	0.844714922	148.1719815	1.183831343
	13632	1449048_s_at	6.214297758	-0.580751206	-0.36061079	0.620938512	0.778834777	148.1719815	1.283969373
	14611	1450336_at	3.938889268	-0.580728744	-0.240715433	0.4145058	0.846325515	148.1719815	1.181578461
	1897	1417752_at	5.017833251	-0.580726265	-0.297430497	0.512169873	0.813700342	148.1719815	1.228953643
	2459	1418369_at	6.596201196	-0.580647233	-0.309662339	0.533305459	0.806830575	148.1719815	1.239417582
	10992	1433447_x_at	8.099225432	-0.580572565	-0.260526566	0.448740746	0.834783178	148.1719815	1.19791585
	4559	1421085_at	3.489082416	-0.580564284	-0.235356454	0.405392581	0.849475089	148.1719815	1.177197557
	14550	1450263_at	3.900480861	-0.580430418	-0.223012457	0.384219107	0.856774557	148.1719815	1.16716818
	14301	1449954_at	5.164412747	-0.580333134	-0.276494717	0.476441376	0.82559451	148.1719815	1.211248364
	5712	1422443_at	6.972986146	-0.580024699	-0.226826992	0.391064368	0.854512208	148.1719815	1.170258296
	7109	1424072_at	5.723943414	-0.5799989	-0.376963311	0.649937975	0.770056757	148.1719815	1.298605577
	14432	1450111_a_at	5.747335117	-0.579687959	-0.229593954	0.396064729	0.852874899	148.1719815	1.172504902
	1329	1417132_at	5.735174654	-0.579541477	-0.23218286	0.400631999	0.851345794	148.1719815	1.174610843
	5804	1422548_at	4.320196895	-0.579497763	-0.219769815	0.37924187	0.858702433	148.1719815	1.164547766
	6133	1422922_at	4.631484653	-0.579215461	-0.24940028	0.430582911	0.841246044	148.1719815	1.188712871
	7197	1424170_at	7.0952811	-0.57917744	-0.231098167	0.399010995	0.851986121	148.1719815	1.173728041
	3645	1419688_at	5.137290196	-0.579167873	-0.307246171	0.530495881	0.808182955	148.1719815	1.237343592
	3840	1420130_s_at	7.076171912	-0.578624071	-0.281814099	0.487041782	0.822556054	148.1719815	1.215722619
	12331	1438176_x_at	6.622157843	-0.578544338	-0.238816664	0.412788872	0.84744012	148.1719815	1.180024378
	11895	1436884_x_at	6.75506811	-0.578266348	-0.244778233	0.423296693	0.843945515	148.1719815	1.184910615
	5733	1422470_at	7.298919348	-0.578257986	-0.386588471	0.668539786	0.764936306	148.1719815	1.307298388
	5461	1422156_a_at	9.43012183	-0.578114089	-0.229449942	0.396893877	0.852960039	148.1719815	1.172387866
	12030	1437233_x_at	5.393375339	-0.577916745	-0.297291482	0.514419221	0.813778753	148.1719815	1.228835229
	9488	1427143_at	5.730012308	-0.577823049	-0.277180597	0.479698062	0.825202103	148.1719815	1.211824347
	8793	1426192_at	5.433834948	-0.577570171	-0.281195456	0.486859381	0.82290885	148.1719815	1.215201416
	11626	1435736_x_at	5.273228418	-0.577161407	-0.25854251	0.447955298	0.835931998	148.1719815	1.196269557
	3343	1419351_a_at	6.018288524	-0.576819148	-0.240317972	0.416626203	0.846558709	148.1719815	1.181252982
	16792	1454779_s_at	6.091763783	-0.576716676	-0.390853946	0.677722637	0.762678034	148.1719815	1.311169269
	8284	1425520_a_at	4.388593467	-0.576631799	-0.222884059	0.38652752	0.856850812	148.1719815	1.167064308
	8333	1425593_at	4.888654259	-0.576302405	-0.266716536	0.462806565	0.831209163	148.1719815	1.203066622
	1867	1417718_at	7.830585308	-0.576095019	-0.21766792	0.377833366	0.859954408	148.1719815	1.162852345
	12152	1437585_x_at	5.035654264	-0.576040889	-0.244499515	0.424448193	0.844108575	148.1719815	1.184681722
	9141	1426632_at	5.835556206	-0.575878619	-0.324821163	0.564044493	0.79839735	148.1719815	1.252509168
	11116	1433775_at	6.070915529	-0.575797384	-0.237108131	0.411790913	0.848444308	148.1719815	1.178627743
	4175	1420640_at	5.263346563	-0.575782228	-0.252185041	0.437986845	0.839623795	148.1719815	1.191009599
	7597	1424648_at	5.276412902	-0.575592591	-0.263589235	0.457944107	0.833012913	148.1719815	1.200461583
	3955	1420390_s_at	4.202639232	-0.575575712	-0.278999768	0.484731655	0.824162218	148.1719815	1.213353365
	5702	1422433_s_at	6.961173658	-0.575497542	-0.320604094	0.557090292	0.800734519	148.1719815	1.248853367
	1741	1417582_s_at	5.612660659	-0.57516311	-0.250193732	0.434996139	0.840783503	148.1719815	1.189366818
	9150	1426643_at	6.011113625	-0.574963893	-0.207280432	0.360510346	0.866168474	148.1719815	1.15450981
	2505	1418418_a_at	3.228640655	-0.574858165	-0.211273771	0.367523303	0.863774259	148.1719815	1.157709887
	2002	1417862_at	4.90215694	-0.574782692	-0.382284237	0.665093509	0.767221876	148.1719815	1.303403918
	4485	1421003_at	4.435203274	-0.574687742	-0.232853325	0.405182341	0.850950239	148.1719815	1.175156847
	363	1416104_at	6.328517942	-0.57460585	-0.233335715	0.406079602	0.850665757	148.1719815	1.175549847
	15346	1451216_at	6.773268946	-0.574595698	-0.225083787	0.3917255	0.855545337	148.1719815	1.168845129
	4373	1420866_at	4.817088688	-0.57450049	-0.229600024	0.399651571	0.852871311	148.1719815	1.172509835
	12099	1437420_at	6.044060852	-0.574420482	-0.34219762	0.595726704	0.788838778	148.1719815	1.267686158
	11783	1436479_a_at	5.276295511	-0.574195449	-0.329071598	0.573100325	0.796048591	148.1719815	1.256204723
	10618	1430976_a_at	5.998130941	-0.573448539	-0.257206412	0.448525709	0.836706523	148.1719815	1.195162189
	15877	1451884_a_at	5.864483088	-0.573287463	-0.306372554	0.53441349	0.808672494	148.1719815	1.236594551
	14689	1450431_a_at	7.686386842	-0.573238541	-0.313255766	0.546466686	0.804823443	148.1719815	1.242508538
	7162	1424128_x_at	5.787111328	-0.573230775	-0.347276403	0.605823026	0.786066677	148.1719815	1.272156713
	904	1416678_at	7.07178335	-0.573081321	-0.216204534	0.377266761	0.860827139	148.1719815	1.161673413
	10309	1428845_at	6.223710559	-0.573030003	-0.228700895	0.399108064	0.853403011	148.1719815	1.171779321
	7321	1424312_at	6.368464873	-0.572929694	-0.295096357	0.515065565	0.815017896	148.1719815	1.226966923
	821	1416587_a_at	5.648053818	-0.572757161	-0.207189476	0.361740524	0.866223084	148.1719815	1.154437025
	14365	1450028_a_at	4.840462958	-0.572646382	-0.296868132	0.518414402	0.814017586	148.1719815	1.228474688
	12441	1438560_x_at	8.004170418	-0.57247012	-0.265476751	0.463739053	0.831923773	148.1719815	1.202033206
	13484	1448878_at	4.564830084	-0.572271792	-0.265219991	0.4634511	0.832071845	148.1719815	1.201819297
	15095	1450920_at	6.589738751	-0.571706844	-0.299340466	0.523590839	0.812623806	148.1719815	1.23058172
	16210	1452356_at	4.938458258	-0.571697642	-0.237450334	0.415342511	0.848243083	148.1719815	1.178907344
	10430	1429536_at	4.556223752	-0.571659162	-0.256530956	0.448748089	0.837098353	148.1719815	1.194602757
	13606	1449019_at	5.506800848	-0.571658163	-0.273334741	0.478143685	0.827404816	148.1719815	1.208598235
	8386	1425660_at	5.758508482	-0.571587312	-0.294371768	0.515007527	0.815427339	148.1719815	1.226350838
	6840	1423757_x_at	6.312064958	-0.571525551	-0.371038924	0.649207938	0.773225475	148.1719815	1.293283824
	14382	1450049_a_at	4.795279727	-0.571442499	-0.26197478	0.458444691	0.833945622	148.1719815	1.199118951
	13098	1448451_at	7.1126162	-0.57144125	-0.251380501	0.439906116	0.840092154	148.1719815	1.190345601
	10098	1428117_x_at	7.623898093	-0.571189081	-0.307788361	0.538855471	0.807879282	148.1719815	1.237808695
	17092	1455974_at	5.297844468	-0.571170909	-0.304715073	0.533491934	0.809602094	148.1719815	1.23517467
	10501	1430022_at	6.63101199	-0.571089013	-0.272115134	0.476484624	0.828104572	148.1719815	1.207576958
	4593	1421122_at	6.0569878	-0.571027817	-0.249059487	0.436159989	0.841444786	148.1719815	1.188432107
	679	1416436_a_at	5.535597722	-0.571002879	-0.216626308	0.379378662	0.860575511	148.1719815	1.16201308
	2726	1418662_at	4.71857717	-0.570789871	-0.248009223	0.434501795	0.84205757	148.1719815	1.187567258
	1244	1417041_at	6.501775161	-0.570686966	-0.236136319	0.413775561	0.84901602	148.1719815	1.177834077
	11036	1433533_x_at	6.668462928	-0.570425481	-0.228548557	0.400663302	0.853493128	148.1719815	1.171655596
	17572	1460397_at	5.025984066	-0.570353458	-0.25112267	0.440293061	0.840242305	148.1719815	1.190132887
	2563	1418478_at	6.097018077	-0.570331545	-0.385147508	0.675304587	0.765700706	148.1719815	1.305993312
	13053	1448400_a_at	6.117831745	-0.570227173	-0.310342332	0.544243324	0.806450377	148.1719815	1.240001901
	106	1415822_at	8.189841742	-0.570197495	-0.326045526	0.571811572	0.797720066	148.1719815	1.253572578
	13273	1448643_at	7.003631034	-0.570003975	-0.212476606	0.372763376	0.863054394	148.1719815	1.158675521
	8583	1425918_at	6.694854775	-0.56996143	-0.46603455	0.817659801	0.723951749	148.1719815	1.381307527
	10796	1431766_x_at	9.411872061	-0.56982688	-0.225456723	0.395658278	0.855324208	148.1719815	1.169147314
	17137	1456082_x_at	7.784796691	-0.569598561	-0.271200737	0.476126093	0.828629601	148.1719815	1.206811824
	12096	1437405_a_at	6.451086132	-0.569548672	-0.377529256	0.66285688	0.769754736	148.1719815	1.299115098
	10795	1431765_a_at	9.447146497	-0.569541794	-0.226174776	0.397117083	0.854898604	148.1719815	1.169729363
	17637	1460638_at	6.059257428	-0.569329831	-0.230525689	0.404907097	0.852324265	148.1719815	1.173262384
	11608	1435680_a_at	5.17821291	-0.569169801	-0.322573328	0.566743576	0.799642287	148.1719815	1.250559177
	812	1416578_at	7.73425223	-0.569160964	-0.236278368	0.415134527	0.848932429	148.1719815	1.177950053
	13897	1449351_s_at	7.662464059	-0.569016286	-0.359701363	0.632145988	0.779325883	148.1719815	1.283160256
	3344	1419352_at	6.126859395	-0.568900345	-0.243826425	0.428592507	0.844502486	148.1719815	1.184129138
	2052	1417919_at	6.194057741	-0.568744505	-0.225503475	0.396493456	0.85529649	148.1719815	1.169185202
	3906	1420334_at	4.799962001	-0.568739297	-0.423924911	0.745376508	0.745393988	148.1719815	1.341572397
	15258	1451109_a_at	7.659987391	-0.568689965	-0.312748312	0.549945193	0.805106581	148.1719815	1.242071575
	15553	1451466_at	5.266046549	-0.568666204	-0.295441067	0.519533365	0.814823183	148.1719815	1.227260123
	6361	1423205_at	5.696623708	-0.568564414	-0.2197502	0.386500095	0.858714108	148.1719815	1.164531933
	17395	1460178_at	4.243203965	-0.56843914	-0.281683708	0.495538903	0.8226304	148.1719815	1.215612746
	9142	1426633_s_at	5.83673472	-0.568351069	-0.333921929	0.587527581	0.793376775	148.1719815	1.260435182
	2632	1418560_at	7.796064802	-0.568217808	-0.233827256	0.411509905	0.850375975	148.1719815	1.175950437
	11617	1435715_x_at	7.019688904	-0.568208508	-0.235534866	0.414521892	0.849370045	148.1719815	1.177343145
	6830	1423745_at	6.354760583	-0.56810693	-0.229192756	0.403432424	0.853112108	148.1719815	1.172178886
	8463	1425764_a_at	5.278421965	-0.56792151	-0.277998139	0.489500986	0.824734612	148.1719815	1.212511255
	6681	1423575_a_at	5.907439445	-0.567913132	-0.193245489	0.340272971	0.874635924	148.1719815	1.143332868
	15895	1451908_a_at	5.675485715	-0.567902605	-0.247822935	0.436382811	0.842166308	148.1719815	1.187413923
	7161	1424127_at	5.797174142	-0.567884927	-0.371316596	0.653858868	0.773076669	148.1719815	1.293532763
	16523	1453184_at	4.651506365	-0.567724639	-0.25391852	0.447256473	0.838615546	148.1719815	1.192441524
	12418	1438501_at	8.603487156	-0.56757361	-0.306264285	0.539602757	0.808733184	148.1719815	1.236501753
	12993	1448337_at	5.542834552	-0.567565644	-0.218354792	0.384721652	0.859545078	148.1719815	1.163406115
	6360	1423204_at	5.589611428	-0.567374469	-0.2138021	0.376827142	0.862261817	148.1719815	1.159740557
	16441	1452765_at	4.177210177	-0.567224147	-0.264569331	0.466428187	0.832447197	148.1719815	1.201277394
	14383	1450050_at	4.84864007	-0.567175485	-0.259852461	0.458151786	0.835173325	148.1719815	1.19735625
	1440	1417253_at	6.481252809	-0.567152917	-0.245246609	0.432417081	0.84367157	148.1719815	1.185295363
	13591	1449004_at	6.177716488	-0.566699489	-0.221237953	0.390397304	0.857829032	148.1719815	1.165733454
	12097	1437406_x_at	6.394182975	-0.56636354	-0.373891758	0.660162125	0.771697984	148.1719815	1.295843738
	5291	1421955_a_at	7.537735434	-0.566219729	-0.31060874	0.548565731	0.806301472	148.1719815	1.2402309
	4824	1421403_at	4.178453069	-0.566165876	-0.23857669	0.421390091	0.847581092	148.1719815	1.179828112
	1481	1417301_at	6.891260839	-0.566069256	-0.292476437	0.516679601	0.816499305	148.1719815	1.224740786
	14270	1449919_at	3.790910934	-0.565479396	-0.296437638	0.524223588	0.814260522	148.1719815	1.228108171
	10010	1427988_s_at	5.724144044	-0.565395681	-0.235498277	0.416519413	0.849391586	148.1719815	1.177313287
	6370	1423216_a_at	7.032326997	-0.565120753	-0.218951937	0.387442747	0.859189378	148.1719815	1.163887759
	3397	1419408_at	3.018226145	-0.565104111	-0.188323449	0.33325443	0.877625014	148.1719815	1.139438808
	10708	1431385_a_at	5.92212783	-0.564929434	-0.334489216	0.592090262	0.79306487	148.1719815	1.260930899
	7644	1424703_at	5.224151336	-0.564925088	-0.212795679	0.376679464	0.862863538	148.1719815	1.158931807
	15801	1451770_s_at	6.298717158	-0.564854988	-0.301312909	0.533434093	0.811513551	148.1719815	1.232265313
	5528	1422233_at	5.074457101	-0.56461925	-0.234465836	0.415263625	0.849999657	148.1719815	1.176471063
	9245	1426783_at	5.497298197	-0.564473864	-0.257972818	0.457014638	0.836262156	148.1719815	1.195797267
	4371	1420864_at	4.746087927	-0.564351716	-0.22404193	0.396989898	0.856163401	148.1719815	1.168001341
	369	1416110_at	6.409142457	-0.564339406	-0.197718923	0.350354629	0.871928099	148.1719815	1.146883558
	8004	1425148_a_at	6.611627225	-0.564251652	-0.245716286	0.435472869	0.843396953	148.1719815	1.185681305
	1011	1416791_a_at	6.866463105	-0.564228256	-0.240839489	0.426847621	0.846252744	148.1719815	1.181680069
	6168	1422970_at	4.651489899	-0.564130958	-0.253352339	0.449101996	0.838944723	148.1719815	1.191973646
	59	1415771_at	8.250680529	-0.563948585	-0.259697611	0.460498737	0.835262972	148.1719815	1.19722774
	1927	1417783_at	5.531285141	-0.56357108	-0.222675713	0.395115578	0.856974563	148.1719815	1.166895779
	1070	1416853_at	5.746532094	-0.563428025	-0.259729039	0.460979979	0.835244777	148.1719815	1.19725382
	5323	1421992_a_at	6.161369945	-0.56332807	-0.363565692	0.645388915	0.777241214	148.1719815	1.286601871
	8274	1425509_at	5.578835073	-0.563021965	-0.315383179	0.560161412	0.803637517	148.1719815	1.244342106
	8877	1426288_at	4.568108251	-0.562831807	-0.29757855	0.528716656	0.813616843	148.1719815	1.229079768
	10569	1430571_s_at	4.940317355	-0.562774166	-0.246582351	0.438155065	0.842890804	148.1719815	1.186393297
	3614	1419651_at	3.869601307	-0.562741209	-0.246392271	0.437842949	0.843001866	148.1719815	1.186236995
	12201	1437716_x_at	6.225973133	-0.562552067	-0.312834707	0.556099116	0.80505837	148.1719815	1.242145958
	12474	1438649_x_at	8.256223619	-0.562469675	-0.204178398	0.363003389	0.868032883	148.1719815	1.152030089
	12635	1439268_x_at	6.863384086	-0.562443677	-0.442749784	0.787189548	0.735730965	148.1719815	1.359192488
	10200	1428421_a_at	6.729434068	-0.562130257	-0.219993961	0.391357623	0.85856903	148.1719815	1.164728711
	16764	1454678_s_at	6.126699499	-0.562029667	-0.283329881	0.504119085	0.821692281	148.1719815	1.217000602
	7608	1424662_at	6.189693423	-0.561893324	-0.198204323	0.352743687	0.871634785	148.1719815	1.147269496
	2337	1418234_s_at	6.779914497	-0.561889378	-0.266249027	0.473845988	0.831478562	148.1719815	1.202676828
	17573	1460399_at	5.744138747	-0.561886893	-0.263912266	0.469689309	0.832826415	148.1719815	1.200730406
	907	1416681_at	6.440594159	-0.561655059	-0.241854584	0.430610533	0.845657521	148.1719815	1.182511804
	10700	1431354_a_at	6.154193703	-0.561576763	-0.211047878	0.375813054	0.863909517	148.1719815	1.157528631
	12159	1437611_x_at	4.781820509	-0.56136844	-0.310403086	0.552940037	0.806416417	148.1719815	1.24005412
	12071	1437338_x_at	5.935658142	-0.561314684	-0.209721924	0.373626291	0.864703885	148.1719815	1.156465256
	8355	1425617_at	6.054407026	-0.561287087	-0.295975344	0.527315434	0.814521483	148.1719815	1.227714702
	6923	1423850_at	7.305629838	-0.561259669	-0.228236964	0.406651283	0.853677485	148.1719815	1.17140257
	5612	1422326_at	2.906162522	-0.561259011	-0.214206529	0.381653613	0.862020133	148.1719815	1.160065712
	9487	1427142_s_at	5.398080591	-0.561066443	-0.254076437	0.452845542	0.838523756	148.1719815	1.192572056
	11492	1435129_at	7.133418238	-0.561003464	-0.272201487	0.485204646	0.828055007	148.1719815	1.20764924
	14092	1449576_at	7.162349744	-0.560993809	-0.237995929	0.424239849	0.847922357	148.1719815	1.179353264
	3486	1419503_at	6.519257713	-0.560980207	-0.334803072	0.596817976	0.792892359	148.1719815	1.261205242
	15489	1451389_at	4.703508216	-0.560821322	-0.273265335	0.487259177	0.827444621	148.1719815	1.208540093
	1010	1416790_a_at	7.005216261	-0.560710898	-0.229723312	0.409700102	0.85279843	148.1719815	1.172610038
	3127	1419111_at	5.83245996	-0.560417264	-0.223075763	0.398052981	0.856736962	148.1719815	1.167219396
	10555	1430486_at	4.178289401	-0.560366875	-0.284449648	0.507613245	0.821054761	148.1719815	1.217945559
	14156	1449739_at	6.374880729	-0.560239035	-0.263597768	0.470509464	0.833007986	148.1719815	1.200468683
	6151	1422945_a_at	3.871023253	-0.560230769	-0.294227173	0.525189242	0.81550907	148.1719815	1.226227932
	15667	1451602_at	6.473306475	-0.560189177	-0.251342864	0.448674973	0.840114071	148.1719815	1.190314547
	12926	1448262_at	6.88805462	-0.560110149	-0.238291651	0.425437124	0.847748569	148.1719815	1.179595031
	1069	1416852_a_at	5.822516501	-0.560093991	-0.261007574	0.466006738	0.8345049	148.1719815	1.198315312
	4150	1420612_s_at	6.88919977	-0.560027625	-0.26948877	0.481206209	0.829613473	148.1719815	1.205380616
	1740	1417581_at	5.598618963	-0.560023345	-0.239713821	0.428042551	0.846913293	148.1719815	1.180758418
	9544	1427232_at	5.925536976	-0.559950015	-0.2732719	0.488029096	0.827440856	148.1719815	1.208545592
	13107	1448462_at	6.931528402	-0.559851619	-0.231978649	0.414357377	0.851466309	148.1719815	1.17444459
	8438	1425732_a_at	5.422022757	-0.559833429	-0.233630187	0.417320895	0.850492143	148.1719815	1.175789816
	11370	1434628_a_at	6.054398246	-0.559362565	-0.421789588	0.754054014	0.746498058	148.1719815	1.339588214
	10926	1432372_a_at	6.015200601	-0.559353844	-0.253268435	0.452787513	0.838993515	148.1719815	1.191904326
	16457	1452838_at	5.698562766	-0.559247482	-0.230157176	0.411547988	0.852542006	148.1719815	1.172962732
	7658	1424724_a_at	5.066819583	-0.559182868	-0.291059765	0.520509088	0.817301471	148.1719815	1.223538726
	10389	1429294_at	5.3028702	-0.559147721	-0.286161614	0.511781776	0.820081039	148.1719815	1.219391685
	11697	1436019_a_at	6.381767823	-0.559071814	-0.196930004	0.352244559	0.872405032	148.1719815	1.146256571
	15275	1451128_s_at	5.900196147	-0.559069454	-0.304921304	0.545408628	0.809486371	148.1719815	1.23535125
	8307	1425554_a_at	7.073470698	-0.559035962	-0.222182163	0.397438051	0.857267786	148.1719815	1.166496649
	1119	1416906_at	7.623864537	-0.55880897	-0.19345578	0.346193046	0.874508445	148.1719815	1.143499535
	17682	1460707_at	7.073576986	-0.558785174	-0.270828428	0.484673611	0.828843468	148.1719815	1.206500429
	17701	1460730_at	6.602840669	-0.558564418	-0.195246023	0.349549697	0.873423938	148.1719815	1.144919387
	2651	1418579_at	6.119932627	-0.558215704	-0.238443639	0.427153227	0.847659263	148.1719815	1.179719309
	6264	1423088_at	6.956627041	-0.558174195	-0.235324312	0.421596545	0.849494015	148.1719815	1.177171331
	10659	1431145_a_at	5.388040719	-0.558162126	-0.261387536	0.468300381	0.834285146	148.1719815	1.198630954
	16121	1452218_at	5.723234627	-0.558158546	-0.26211703	0.469610351	0.833863399	148.1719815	1.199237191
	36	1415729_at	6.132864663	-0.558059763	-0.304045152	0.544825432	0.809978124	148.1719815	1.234601245
	11232	1434150_a_at	5.34575798	-0.558055834	-0.352717841	0.632047583	0.78310744	148.1719815	1.276963989
	16385	1452629_at	5.621447818	-0.55799497	-0.235254416	0.421606697	0.849535172	148.1719815	1.177114301
	15423	1451311_a_at	6.608262764	-0.557947945	-0.280941882	0.503527048	0.823053501	148.1719815	1.214987846
	5812	1422560_at	5.807503258	-0.557918006	-0.221094901	0.396285653	0.857914094	148.1719815	1.165617871
	16054	1452110_at	5.95469402	-0.557768447	-0.238396481	0.4274112	0.847686971	148.1719815	1.179680747
	906	1416680_at	6.823349395	-0.557505532	-0.245481294	0.440320822	0.84353434	148.1719815	1.185488193
	738	1416501_at	5.914264682	-0.557415381	-0.301642866	0.541145574	0.811327972	148.1719815	1.232547175
	10980	1433430_s_at	5.816017793	-0.557381797	-0.210181751	0.377087576	0.864428324	148.1719815	1.156833913
	7637	1424695_at	6.390129046	-0.557321403	-0.332530042	0.596657584	0.794142581	148.1719815	1.259219722
	3155	1419140_at	4.707754126	-0.557259076	-0.260294745	0.46709826	0.834917327	148.1719815	1.197723376
	9783	1427583_at	3.575832985	-0.557112009	-0.22006492	0.395010188	0.858526803	148.1719815	1.164785999
	14642	1450376_at	5.686998738	-0.556857362	-0.244354669	0.438810162	0.844193327	148.1719815	1.184562787
	4469	1420983_at	4.766290733	-0.556785754	-0.230089443	0.413245923	0.852582033	148.1719815	1.172907664
	11507	1435178_x_at	7.630087349	-0.556483831	-0.19432848	0.349207775	0.873979606	148.1719815	1.144191459
	6722	1423627_at	5.893094123	-0.55627508	-0.417418461	0.750381378	0.748763253	148.1719815	1.335535626
	17007	1455734_at	5.538606053	-0.556236885	-0.240560334	0.432478212	0.846416506	148.1719815	1.181451441
	4669	1421213_at	4.571499837	-0.556216571	-0.266494939	0.479120818	0.831336847	148.1719815	1.202881845
	14896	1450684_at	6.823127231	-0.55615752	-0.580070398	1.042996592	0.668931135	148.1719815	1.494922194
	1133	1416920_at	5.729961582	-0.555830747	-0.232420817	0.418150342	0.851205385	148.1719815	1.174804598
	15538	1451450_at	6.641062803	-0.555820805	-0.328503793	0.591024644	0.796361956	148.1719815	1.255710412
	8275	1425510_at	5.542122659	-0.555685216	-0.326443891	0.587461898	0.797499826	148.1719815	1.253918769
	17617	1460549_a_at	5.661790809	-0.55568287	-0.212883248	0.383102053	0.862811166	148.1719815	1.159002155
	12913	1448248_at	7.017867334	-0.555663615	-0.255449313	0.459719345	0.837726192	148.1719815	1.193707454
	12021	1437203_at	5.984327354	-0.555610781	-0.244765296	0.440533742	0.843953083	148.1719815	1.184899991
	9557	1427250_at	6.771422181	-0.555477557	-0.243419535	0.438216688	0.844740699	148.1719815	1.183795219
	10009	1427987_at	5.677594025	-0.555365437	-0.234495131	0.422235731	0.849982397	148.1719815	1.176494952
	4174	1420639_at	5.089840129	-0.555262129	-0.22984861	0.413946131	0.852724368	148.1719815	1.172711884
	3420	1419433_at	5.003574996	-0.555181016	-0.212309735	0.382415336	0.863154227	148.1719815	1.158541509
	7642	1424700_at	4.3311218	-0.555095049	-0.263323144	0.474374875	0.833166568	148.1719815	1.20024019
	13493	1448888_at	6.07702555	-0.555039023	-0.224965764	0.40531522	0.85561533	148.1719815	1.168749513
	11671	1435896_at	4.913621124	-0.555038542	-0.244889408	0.441211537	0.843880483	148.1719815	1.185001929
	1075	1416858_a_at	6.692188015	-0.555000567	-0.258604512	0.465953601	0.835896073	148.1719815	1.196320969
	6839	1423756_s_at	6.358730101	-0.554680032	-0.372197897	0.671013694	0.772604563	148.1719815	1.294323187
	4847	1421430_at	4.251033423	-0.554532385	-0.280101832	0.505113568	0.823532887	148.1719815	1.21428059
	5856	1422607_at	6.973315098	-0.554384494	-0.580349109	1.046835032	0.668801918	148.1719815	1.495211022
	1528	1417353_x_at	6.614938178	-0.554376964	-0.248573666	0.448383828	0.841728187	148.1719815	1.188031975
	6356	1423197_a_at	6.288725105	-0.554315899	-0.223958208	0.40402631	0.856213087	148.1719815	1.167933561
	1526	1417351_a_at	6.642640861	-0.554302582	-0.247971035	0.447356811	0.84207986	148.1719815	1.187535824
	2028	1417891_at	5.514887503	-0.554274612	-0.214770199	0.38747977	0.861683403	148.1719815	1.160519045
	622	1416376_at	5.863848061	-0.554154397	-0.264099246	0.476580619	0.832718485	148.1719815	1.200886036
	13705	1449137_at	7.733327046	-0.554020019	-0.234342629	0.422985851	0.85007225	148.1719815	1.176370596
	10390	1429295_s_at	5.454982036	-0.553934256	-0.291185379	0.52566776	0.817230312	148.1719815	1.223645264
	1413	1417224_a_at	5.982695401	-0.553928434	-0.225160291	0.406479028	0.85549997	148.1719815	1.168907113
	16816	1454858_x_at	5.402006456	-0.553923396	-0.338466118	0.611034163	0.790881735	148.1719815	1.264411549
	4558	1421084_at	3.067913422	-0.553824501	-0.201604919	0.364023114	0.869582662	148.1719815	1.14997693
	1267	1417066_at	5.61396016	-0.553747455	-0.307576531	0.555445499	0.807997911	148.1719815	1.237626962
	7942	1425076_at	5.187251219	-0.553658161	-0.230259956	0.415888309	0.852481271	148.1719815	1.173046299
	1640	1417474_at	6.74332198	-0.553343234	-0.206256136	0.372745384	0.866783661	148.1719815	1.153690413
	10723	1431422_a_at	5.670099682	-0.553269032	-0.285432854	0.515902459	0.820495397	148.1719815	1.21877588
	7111	1424074_at	4.802648164	-0.553202785	-0.215911913	0.390294334	0.861001757	148.1719815	1.161437815
	613	1416366_at	7.467259732	-0.55307329	-0.23300153	0.421285088	0.850862827	148.1719815	1.175277575
	8758	1426139_a_at	4.450163327	-0.552690864	-0.26554649	0.480461152	0.831883559	148.1719815	1.202091313
	1943	1417800_at	5.982303106	-0.552590582	-0.203366105	0.368023111	0.868521757	148.1719815	1.151381634
	12588	1439017_x_at	6.691126506	-0.552566887	-0.281458576	0.509365622	0.822758781	148.1719815	1.215423066
	16379	1452620_at	6.15252162	-0.552516293	-0.254581669	0.460767714	0.838230157	148.1719815	1.192989768
	1633	1417467_a_at	5.464771889	-0.552470904	-0.231706189	0.419399804	0.851627128	148.1719815	1.174222811
	11245	1434204_x_at	5.428630595	-0.552458977	-0.260676295	0.471847333	0.834696545	148.1719815	1.198040181
	17315	1456695_x_at	7.670480198	-0.552422094	-0.191687253	0.346994182	0.875581117	148.1719815	1.142098636
	4462	1420976_at	5.353381479	-0.552350319	-0.252482437	0.457105624	0.839450734	148.1719815	1.191255139
	15651	1451586_at	8.314488191	-0.552249423	-0.257619477	0.466491165	0.836466996	148.1719815	1.195504431
	5250	1421904_at	6.171011227	-0.552189525	-0.23587325	0.427159951	0.849170848	148.1719815	1.177619324
	4048	1420497_a_at	6.348738113	-0.552086433	-0.236734077	0.42879894	0.848664316	148.1719815	1.178322195
	6265	1423089_at	6.817346	-0.551967823	-0.235554618	0.426754257	0.849358416	148.1719815	1.177359265
	10489	1429897_a_at	5.172076342	-0.551902162	-0.292947092	0.530795333	0.81623298	148.1719815	1.225140401
	9146	1426638_at	3.219966949	-0.551822901	-0.175719229	0.318434101	0.885326046	148.1719815	1.12952737
	11435	1434892_x_at	7.370853986	-0.551436872	-0.268759483	0.487380327	0.830032952	148.1719815	1.204771446
	746	1416510_at	6.552964533	-0.551433447	-0.21912467	0.397372831	0.859086514	148.1719815	1.164027119
	13159	1448517_at	6.596622187	-0.551175945	-0.213910897	0.388099116	0.862196794	148.1719815	1.15982802
	589	1416341_at	6.594797692	-0.551088286	-0.202224865	0.366955476	0.869209071	148.1719815	1.150471197
	1076	1416859_at	6.652747781	-0.550910783	-0.259213731	0.470518528	0.835543167	148.1719815	1.196826256
	4463	1420977_at	5.521970298	-0.550633289	-0.26044805	0.472997285	0.834828611	148.1719815	1.197850657
	3768	1419949_at	3.84637136	-0.55054471	-0.243687074	0.442629036	0.844584061	148.1719815	1.184014767
	1396	1417207_at	4.878960916	-0.550522763	-0.232209002	0.421797277	0.851330367	148.1719815	1.174632127
	9545	1427233_at	5.982325614	-0.550390402	-0.290722047	0.528210604	0.817492813	148.1719815	1.223252344
	10454	1429709_at	6.638892342	-0.55033667	-0.197821824	0.359456012	0.87186591	148.1719815	1.146965363
	7339	1424332_at	6.01851021	-0.550184176	-0.235709368	0.428419025	0.849267315	148.1719815	1.17748556
	6323	1423159_at	6.599953685	-0.550131772	-0.273324602	0.496834789	0.82741063	148.1719815	1.208589742
	11129	1433822_x_at	7.695902987	-0.549908846	-0.191282064	0.347843221	0.875827064	148.1719815	1.141777917
	12473	1438647_x_at	6.182520516	-0.549871089	-0.241020264	0.438321398	0.846146711	148.1719815	1.181828147
	3281	1419284_at	3.167493355	-0.549721993	-0.195345662	0.355353551	0.873363618	148.1719815	1.144998463
	9182	1426690_a_at	8.492502989	-0.549626735	-0.356337719	0.648326758	0.781145001	148.1719815	1.280172053
	4372	1420865_at	5.029967073	-0.549578078	-0.260016347	0.473119938	0.835078457	148.1719815	1.197492273
	12081	1437368_at	4.784455684	-0.549374696	-0.260235684	0.47369434	0.834951508	148.1719815	1.197674345
	1419	1417231_at	6.272083971	-0.549373448	-0.500873926	0.911718483	0.706678574	148.1719815	1.415070495
	2281	1418171_at	6.517808791	-0.549075681	-0.38279284	0.697158613	0.76695145	148.1719815	1.303863497
	7659	1424725_at	4.895113659	-0.549053889	-0.298611804	0.543866112	0.813034341	148.1719815	1.229960346
	15373	1451246_s_at	5.675220093	-0.54892071	-0.33785503	0.615489676	0.791216803	148.1719815	1.263876091
	10932	1432394_a_at	5.853310438	-0.548815859	-0.23737509	0.432522287	0.848287324	148.1719815	1.17884586
	7636	1424694_at	6.530534795	-0.548807539	-0.327638355	0.597000464	0.796839817	148.1719815	1.254957368
	455	1416201_at	6.826265018	-0.548776855	-0.24679497	0.449718255	0.842766592	148.1719815	1.186568155
	5768	1422508_at	7.221081225	-0.548623555	-0.252542251	0.460319737	0.839415931	148.1719815	1.191304528
	7607	1424661_at	6.101873268	-0.548515945	-0.187924951	0.342606176	0.877867463	148.1719815	1.139124118
	10230	1428563_at	5.564330635	-0.548513017	-0.219884417	0.400873653	0.858634224	148.1719815	1.164640276
	4151	1420613_at	7.114247082	-0.548444102	-0.273289201	0.498299097	0.827430934	148.1719815	1.208560085
	16537	1453260_a_at	5.900962588	-0.548394088	-0.260032381	0.47417065	0.835069176	148.1719815	1.197505582
	11736	1436241_s_at	4.893781272	-0.548251048	-0.256547686	0.467938341	0.837088646	148.1719815	1.194616609
	5971	1422737_at	5.598078475	-0.548159244	-0.226649245	0.413473361	0.854617494	148.1719815	1.170114123
	10590	1430718_s_at	4.971028868	-0.547876985	-0.281623006	0.514025983	0.822665013	148.1719815	1.2155616
	641	1416395_at	6.18994914	-0.54776384	-0.233399081	0.426094356	0.850628395	148.1719815	1.175601481
	10452	1429681_a_at	7.60789322	-0.547647384	-0.223649708	0.408382684	0.856396195	148.1719815	1.167683842
	61	1415773_at	8.081390102	-0.547582929	-0.257077171	0.469476232	0.836781482	148.1719815	1.195055127
	1028	1416810_at	6.478665659	-0.547499711	-0.197960743	0.361572324	0.871781961	148.1719815	1.147075811
	7	1415676_a_at	7.471067868	-0.54744951	-0.197002457	0.359855026	0.87236122	148.1719815	1.146314138
	3205	1419198_at	4.700439086	-0.547204535	-0.179166286	0.327421054	0.883213246	148.1719815	1.132229396
	1420	1417232_at	6.047627316	-0.547170973	-0.479169917	0.875722471	0.71739027	148.1719815	1.393941404
	3057	1419032_at	6.228182051	-0.54695842	-0.490579258	0.896922398	0.711739269	148.1719815	1.405008889
	13595	1449008_at	4.241504099	-0.54680243	-0.256897469	0.469817716	0.836885717	148.1719815	1.194906281
	3282	1419285_s_at	3.757994597	-0.546754159	-0.228544083	0.418001544	0.853495775	148.1719815	1.171651962
	12438	1438556_a_at	6.852913607	-0.546676232	-0.240142741	0.439277815	0.846661539	148.1719815	1.181109515
	7250	1424229_at	6.293950953	-0.546556072	-0.305196101	0.558398519	0.809332199	148.1719815	1.235586575
	95	1415811_at	6.53185244	-0.546386695	-0.328532465	0.601281963	0.796346129	148.1719815	1.255735368
	16023	1452070_at	5.403748188	-0.546303494	-0.233648397	0.427689737	0.850481408	148.1719815	1.175804657
	4713	1421265_a_at	5.279402948	-0.546277225	-0.260801115	0.477415319	0.834624331	148.1719815	1.198143838
	10424	1429497_s_at	6.617945155	-0.546154351	-0.240373886	0.440120793	0.8465259	148.1719815	1.181298765
	6170	1422972_s_at	5.369710224	-0.546055185	-0.243488234	0.445904078	0.844700474	148.1719815	1.18385159
	15082	1450901_a_at	6.37167519	-0.546050267	-0.219812759	0.40255041	0.858676873	148.1719815	1.16458243
	14014	1449484_at	6.548614141	-0.545970479	-0.334532041	0.612729175	0.793041329	148.1719815	1.260968329
	13738	1449174_at	4.123970369	-0.54572641	-0.34930023	0.640064736	0.784964747	148.1719815	1.27394256
	9995	1427965_at	7.750212562	-0.545274887	-0.214822501	0.393971016	0.861652165	148.1719815	1.160561118
	5392	1422075_at	3.771675306	-0.545211934	-0.223938186	0.410736031	0.85622497	148.1719815	1.167917352
	10457	1429715_at	5.650822674	-0.545153044	-0.258363105	0.473927657	0.836035955	148.1719815	1.196120805
	15296	1451153_a_at	3.693520834	-0.545102833	-0.224238709	0.411369553	0.856046631	148.1719815	1.168160663
	8312	1425561_at	5.619430807	-0.54497436	-0.237360637	0.435544596	0.848295823	148.1719815	1.17883405
	7272	1424258_at	6.184649013	-0.544833008	-0.206574341	0.379151663	0.866592502	148.1719815	1.153944902
	6892	1423813_at	5.879349327	-0.54468743	-0.301226049	0.55302552	0.811562411	148.1719815	1.232191125
	15238	1451084_at	6.485512388	-0.544640827	-0.24920195	0.457552828	0.841361699	148.1719815	1.188549468
	8595	1425931_a_at	4.945958932	-0.544625595	-0.260640085	0.478567456	0.834717495	148.1719815	1.198010112
	11233	1434151_at	5.443698997	-0.544486841	-0.339720164	0.623927226	0.790194569	148.1719815	1.265511102
	10161	1428294_at	5.958252844	-0.544142937	-0.231635417	0.425688549	0.851668905	148.1719815	1.174165211
	1268	1417067_s_at	5.216114573	-0.5441419	-0.320393275	0.58880464	0.800851538	148.1719815	1.248670887
	2303	1418199_at	2.170082797	-0.544027041	-0.270333181	0.496911295	0.829128042	148.1719815	1.206086334
	6326	1423165_a_at	6.389460787	-0.544007982	-0.237263967	0.436140599	0.848352666	148.1719815	1.178755063
	16761	1454669_at	6.322197923	-0.543979727	-0.206946003	0.380429624	0.866369282	148.1719815	1.154242216
	5112	1421743_a_at	8.110886769	-0.543961881	-0.219365029	0.403272797	0.858943398	148.1719815	1.164221067
	11066	1433612_at	6.748840112	-0.543934432	-0.218004422	0.40079173	0.859753851	148.1719815	1.163123607
	13735	1449171_at	5.398739783	-0.543845212	-0.282654999	0.519734279	0.822076752	148.1719815	1.216431431
	16027	1452075_at	6.432088537	-0.543370807	-0.236603755	0.435437002	0.848740981	148.1719815	1.178215759
	9297	1426857_a_at	6.028617471	-0.543165719	-0.327956812	0.603787759	0.796663945	148.1719815	1.255234414
	14114	1449630_s_at	5.609081125	-0.543050279	-0.322849849	0.594511892	0.799489034	148.1719815	1.250798894
	16556	1453412_a_at	5.930486838	-0.542959145	-0.251450297	0.463110898	0.840051513	148.1719815	1.19040319
	5769	1422509_at	6.954571602	-0.54285323	-0.262346215	0.483272827	0.833730943	148.1719815	1.199427715
	9744	1427531_a_at	5.360249222	-0.542842472	-0.300314042	0.553225027	0.812075607	148.1719815	1.231412434
	13117	1448473_at	7.293216436	-0.542811506	-0.227758137	0.419589737	0.853960866	148.1719815	1.171013848
	6357	1423198_a_at	6.214432464	-0.54271783	-0.229387068	0.422663592	0.852997212	148.1719815	1.172336774
	11993	1437132_x_at	6.653853723	-0.542396516	-0.285837073	0.526989139	0.820265541	148.1719815	1.219117408
	14857	1450634_at	7.232801425	-0.542370015	-0.250521478	0.461901417	0.840592519	148.1719815	1.189637045
	1987	1417844_at	5.91414249	-0.54236606	-0.194184945	0.358032995	0.874066563	148.1719815	1.144077628
	1704	1417541_at	6.142977634	-0.54233468	-0.314152824	0.57926007	0.804323165	148.1719815	1.243281362
	14998	1450804_at	3.906179341	-0.542276644	-0.293223833	0.540727387	0.816076423	148.1719815	1.225375433
	5922	1422679_s_at	6.078071644	-0.542246113	-0.194879027	0.359392206	0.87364615	148.1719815	1.144628177
	107	1415823_at	8.043965124	-0.54214452	-0.323653425	0.596987359	0.799043846	148.1719815	1.251495779
	599	1416352_s_at	7.562890867	-0.542116442	-0.222129854	0.409745649	0.85729887	148.1719815	1.166454355
	11337	1434523_x_at	6.930157379	-0.541993863	-0.437939928	0.808016397	0.738187939	148.1719815	1.35466857
	1563	1417390_at	6.272435898	-0.541975633	-0.190986342	0.352389168	0.876006608	148.1719815	1.1415439
	10931	1432392_at	4.403902409	-0.541884305	-0.282170765	0.52072142	0.822352725	148.1719815	1.21602321
	13640	1449060_at	4.700165913	-0.541289781	-0.28633551	0.528987468	0.819982196	148.1719815	1.219538675
	12799	1448122_at	7.969670108	-0.54110417	-0.208271845	0.38490157	0.865573452	148.1719815	1.155303456
	10086	1428104_at	6.009843514	-0.541086476	-0.287577113	0.531480874	0.819276812	148.1719815	1.220588678
	3459	1419474_a_at	7.310185756	-0.540943892	-0.472900298	0.874213213	0.720514666	148.1719815	1.387896801
	13549	1448953_at	5.412851176	-0.540848284	-0.244570936	0.452198783	0.844066788	148.1719815	1.184740371
	3615	1419652_s_at	4.029843841	-0.540279579	-0.237992413	0.440498626	0.847924424	148.1719815	1.17935039
	8540	1425855_a_at	6.645552228	-0.540067216	-0.24414654	0.452066952	0.844315123	148.1719815	1.184391909
	2095	1417969_at	5.325952613	-0.540062401	-0.221024172	0.409256731	0.857956155	148.1719815	1.165560727
	15081	1450900_at	6.338378614	-0.540049827	-0.216446815	0.400790454	0.860682586	148.1719815	1.161868517
	3395	1419406_a_at	5.956382793	-0.540045203	-0.376532354	0.697223773	0.77028682	148.1719815	1.298217721
	4198	1420668_a_at	6.170651468	-0.539976432	-0.231107051	0.427994701	0.851980874	148.1719815	1.173735269
	13292	1448662_at	6.648484185	-0.539947241	-0.281315036	0.521004674	0.822840645	148.1719815	1.215302144
	16862	1455036_s_at	7.579400534	-0.539879652	-0.23040282	0.426767001	0.852396858	148.1719815	1.173162466
	219	1415950_a_at	8.203168419	-0.539834801	-0.196521279	0.364039663	0.872652225	148.1719815	1.145931875
	6169	1422971_at	5.18105941	-0.53963556	-0.22688933	0.420449183	0.854475286	148.1719815	1.170308863
	12204	1437721_at	4.784538007	-0.53931734	-0.299722602	0.55574442	0.812408589	148.1719815	1.230907715
	338	1416078_s_at	6.935300841	-0.539312518	-0.219606023	0.407196228	0.858799929	148.1719815	1.16441556
	11870	1436816_at	5.909289151	-0.539042567	-0.208367408	0.386550934	0.865516118	148.1719815	1.155379985
	9432	1427068_x_at	4.714684646	-0.538739037	-0.23249181	0.431548105	0.851163499	148.1719815	1.17486241
	15477	1451375_at	7.496507572	-0.538733871	-0.477473275	0.886287833	0.718234433	148.1719815	1.392303061
	3358	1419366_at	5.140455419	-0.538722554	-0.213661373	0.39660744	0.86234593	148.1719815	1.159627437
	49	1415753_at	6.886361115	-0.538405539	-0.233620696	0.433912133	0.850497738	148.1719815	1.175782081
	11106	1433729_x_at	6.538450057	-0.53822662	-0.201129749	0.373689709	0.869869117	148.1719815	1.149598233
	17393	1460176_at	6.533811875	-0.538133392	-0.254139199	0.4722606	0.838487279	148.1719815	1.192623937
	16680	1454047_a_at	4.024519226	-0.538083636	-0.219846472	0.40857305	0.858656808	148.1719815	1.164609645
	6040	1422818_at	6.655652734	-0.537907987	-0.273476972	0.508408461	0.827323248	148.1719815	1.208717394
	16716	1454221_a_at	4.66918692	-0.537814996	-0.281603986	0.523607538	0.822675859	148.1719815	1.215545575
	12968	1448311_at	6.432699708	-0.537762235	-0.205123171	0.381438408	0.867464624	148.1719815	1.152784762
	6390	1423241_a_at	7.052773376	-0.537647292	-0.231334224	0.430271345	0.851846728	148.1719815	1.173920104
	13944	1449406_at	3.813362476	-0.537568194	-0.233053548	0.433532993	0.850832149	148.1719815	1.175319952
	6861	1423779_at	5.97660582	-0.53751999	-0.248820732	0.462905076	0.84158405	148.1719815	1.188235447
	6453	1423309_at	7.582009367	-0.537443611	-0.245683372	0.457133301	0.843416194	148.1719815	1.185654256
	527	1416276_a_at	9.245399467	-0.537417844	-0.192200603	0.357637182	0.875269617	148.1719815	1.142505098
	3460	1419475_a_at	7.415926807	-0.537386113	-0.470550887	0.875629041	0.721688971	148.1719815	1.385638467
	8369	1425632_a_at	5.293629	-0.537323524	-0.209889559	0.390620455	0.864603416	148.1719815	1.156599641
	778	1416544_at	6.413419728	-0.536988214	-0.252213707	0.469682016	0.839607112	148.1719815	1.191033265
	7055	1424009_at	3.771028365	-0.536948386	-0.188124509	0.350358645	0.877746042	148.1719815	1.139281697
	11960	1437026_at	6.155780222	-0.536894023	-0.241267961	0.449377252	0.846001449	148.1719815	1.182031072
	3137	1419121_at	4.455425147	-0.536735827	-0.241049091	0.449101921	0.846129805	148.1719815	1.181851762
	16216	1452363_a_at	6.372253699	-0.536627812	-0.224636568	0.418607763	0.855810587	148.1719815	1.168482857
	12210	1437730_at	6.142191117	-0.536516491	-0.266727035	0.497146014	0.831203115	148.1719815	1.203075376
	7536	1424577_at	5.67773238	-0.536435838	-0.199868494	0.37258602	0.87062992	148.1719815	1.148593652
	12940	1448277_at	6.548288259	-0.536384073	-0.255273512	0.475915533	0.837828281	148.1719815	1.193562002
	785	1416551_at	6.477505049	-0.536380165	-0.222451856	0.414727967	0.857107546	148.1719815	1.166714731
	9145	1426637_a_at	3.112671045	-0.536334888	-0.168862313	0.314844916	0.889543885	148.1719815	1.12417163
	457	1416203_at	6.741290183	-0.536072295	-0.452148713	0.843447268	0.730953374	148.1719815	1.368076318
	3731	1419822_at	6.055835373	-0.536030636	-0.431831282	0.80560933	0.741320195	148.1719815	1.348944771
	6371	1423217_a_at	7.020446245	-0.535974488	-0.218707874	0.4080565	0.859334741	148.1719815	1.163690879
	7064	1424019_at	6.282566581	-0.535964393	-0.20971076	0.391277411	0.864710576	148.1719815	1.156456308
	14662	1450401_at	6.057232816	-0.535850202	-0.241605552	0.450882636	0.845803508	148.1719815	1.1823077
	2069	1417938_at	5.532249062	-0.535795741	-0.288019168	0.537554045	0.819025816	148.1719815	1.220962735
	10085	1428103_at	7.560827976	-0.535729952	-0.237280942	0.442911473	0.848342684	148.1719815	1.178768932
	15987	1452027_a_at	6.200898831	-0.535681809	-0.578140623	1.07926126	0.669826508	148.1719815	1.492923896
	14787	1450549_s_at	4.839712696	-0.535632876	-0.229340802	0.428167897	0.853024568	148.1719815	1.172299179
	1527	1417352_s_at	6.632459735	-0.535566656	-0.240048282	0.448213643	0.846716975	148.1719815	1.181032186
	13455	1448845_at	3.20247209	-0.535437708	-0.207315803	0.387189397	0.866147238	148.1719815	1.154538116
	2365	1418264_at	5.639561569	-0.535233411	-0.308987316	0.577294521	0.807208171	148.1719815	1.238837806
	9236	1426768_at	5.148898469	-0.535216399	-0.257509109	0.481130828	0.836530989	148.1719815	1.195412977
	13340	1448719_at	5.235783504	-0.534994299	-0.2326529	0.434869867	0.851068465	148.1719815	1.174993601
	17594	1460432_a_at	6.95959482	-0.534837033	-0.438084646	0.819099313	0.738113895	148.1719815	1.354804465
	14071	1449553_at	4.232177584	-0.534658761	-0.253465631	0.47406991	0.838878845	148.1719815	1.192067253
	2186	1418068_at	4.350498876	-0.534635977	-0.21278431	0.397998488	0.862870338	148.1719815	1.158922674
	9737	1427523_at	3.355490001	-0.534520668	-0.182802781	0.341993851	0.880989798	148.1719815	1.135086923
	2237	1418123_at	5.841416888	-0.534494783	-0.231911265	0.433888735	0.851506079	148.1719815	1.174389737
	6745	1423652_at	6.681225487	-0.534421376	-0.215821804	0.403842012	0.861055536	148.1719815	1.161365275
	12946	1448283_a_at	7.339917219	-0.534122741	-0.198388727	0.371429096	0.87152338	148.1719815	1.147416148
	17097	1455985_x_at	5.380655936	-0.534062722	-0.251163635	0.470288647	0.840218447	148.1719815	1.190166681
	6492	1423351_at	5.117865867	-0.534055705	-0.2382357	0.446087736	0.847781447	148.1719815	1.179549285
	14965	1450767_at	6.425790988	-0.533861695	-0.274706136	0.514564238	0.826618676	148.1719815	1.20974765
	4043	1420491_at	3.295289951	-0.533745971	-0.23399004	0.438392143	0.85028003	148.1719815	1.176083131
	13114	1448470_at	4.539464609	-0.533652909	-0.4310887	0.807807272	0.741701864	148.1719815	1.348250623
	16419	1452699_at	5.420409222	-0.533538546	-0.187755253	0.351905696	0.877970729	148.1719815	1.138990136
	10610	1430848_a_at	3.764712057	-0.533414324	-0.203969121	0.382384034	0.868158809	148.1719815	1.151862988
	12033	1437237_x_at	5.701751114	-0.532971078	-0.237081407	0.444829779	0.848460025	148.1719815	1.178605911
	7471	1424497_at	5.933936161	-0.532846171	-0.211939981	0.397750781	0.863375476	148.1719815	1.15824462
	12602	1439120_at	7.078510279	-0.532784065	-0.277170837	0.520231094	0.825207686	148.1719815	1.211816149
	8356	1425618_at	5.694146229	-0.532744923	-0.30520005	0.572882137	0.809329984	148.1719815	1.235589957
	12032	1437236_a_at	5.664698929	-0.532730752	-0.242613108	0.455414123	0.845213017	148.1719815	1.183133695
	1102	1416886_at	4.028840564	-0.532574794	-0.249360531	0.468216923	0.841269222	148.1719815	1.188680121
	15436	1451327_a_at	6.324867015	-0.532540089	-0.192231012	0.36097003	0.875251169	148.1719815	1.14252918
	7472	1424500_at	6.017827434	-0.532472337	-0.216650304	0.406876168	0.860561198	148.1719815	1.162032407
	5135	1421768_a_at	3.986493051	-0.532389057	-0.222557988	0.418036368	0.857044495	148.1719815	1.166800563
	9367	1426966_at	6.000064235	-0.5323142	-0.200592183	0.376830419	0.870193302	148.1719815	1.149169958
	16376	1452616_s_at	7.619665915	-0.532105493	-0.21132973	0.39715758	0.863740756	148.1719815	1.157754793
	5599	1422310_at	3.698573827	-0.532053654	-0.171275642	0.32191423	0.888057107	148.1719815	1.12605371
	2949	1418918_at	2.132046908	-0.532043418	-0.275650437	0.518097637	0.826077798	148.1719815	1.210539737
	4191	1420661_a_at	4.685651601	-0.531996961	-0.226385495	0.425539075	0.854773748	148.1719815	1.169900225
	755	1416519_at	8.733357979	-0.531879305	-0.210183399	0.39517123	0.864427336	148.1719815	1.156835235
	12262	1437943_s_at	6.301054583	-0.53172499	-0.198469157	0.373255274	0.871474794	148.1719815	1.147480118
	15350	1451222_at	5.008654061	-0.531658126	-0.218748472	0.411445741	0.859310559	148.1719815	1.163723626
	2268	1418158_at	6.476037734	-0.531585622	-0.597870155	1.12469211	0.660728667	148.1719815	1.513480571
	14661	1450400_at	6.027984556	-0.531081028	-0.232587224	0.437950542	0.851107209	148.1719815	1.174940113
	12177	1437672_at	3.609421865	-0.531080193	-0.218066926	0.410610167	0.859716603	148.1719815	1.163174
	13358	1448740_at	6.546987692	-0.530999777	-0.269539721	0.507607975	0.829584175	148.1719815	1.205423187
	5251	1421905_at	5.845981026	-0.53093319	-0.243383114	0.458406289	0.844762024	148.1719815	1.183765334
	382	1416123_at	5.715121002	-0.530915276	-0.425626288	0.801684012	0.74451546	148.1719815	1.343155453
	668	1416425_at	6.112738297	-0.530881161	-0.210934201	0.397328472	0.863977591	148.1719815	1.157437427
	10087	1428105_at	5.787426486	-0.530876964	-0.284232185	0.535401241	0.821178531	148.1719815	1.217761987
	531	1416280_at	7.396925832	-0.530850668	-0.198678188	0.3742638	0.871348536	148.1719815	1.147646388
	6563	1423440_at	5.514222284	-0.530703156	-0.262296442	0.49424323	0.833759707	148.1719815	1.199386336
	398	1416141_a_at	9.456281154	-0.530623586	-0.215654895	0.406417846	0.86115516	148.1719815	1.161230922
	6744	1423651_at	6.856550469	-0.530558368	-0.211969186	0.399520956	0.863357998	148.1719815	1.158268067
	12403	1438416_at	5.666382439	-0.530368645	-0.19141056	0.360900973	0.87574906	148.1719815	1.141879615
	1902	1417757_at	6.046296968	-0.530235416	-0.331106551	0.624451972	0.794926539	148.1719815	1.257977877
	15872	1451876_a_at	6.234639278	-0.529856744	-0.566695051	1.069525032	0.67516169	148.1719815	1.481126692
	4470	1420984_at	4.809872279	-0.52965621	-0.229931302	0.434114238	0.852675493	148.1719815	1.172779103
	9248	1426788_a_at	7.377122945	-0.52956602	-0.210121682	0.396780899	0.864464316	148.1719815	1.156785747
	6253	1423073_at	7.511191133	-0.529542941	-0.217132586	0.41003773	0.860273567	148.1719815	1.162420931
	7118	1424081_at	5.833158497	-0.529400136	-0.271999933	0.513788937	0.8281707	148.1719815	1.207480535
	9368	1426967_at	5.834415988	-0.529310144	-0.20478328	0.386887125	0.867669018	148.1719815	1.152513205
	15381	1451256_at	6.023229696	-0.529125614	-0.229984172	0.434649479	0.852644246	148.1719815	1.172822082
	535	1416284_at	6.69284705	-0.529009687	-0.191982117	0.36290851	0.875402181	148.1719815	1.142332087
	2062	1417930_at	6.050251317	-0.528978308	-0.226582102	0.428339118	0.854657269	148.1719815	1.170059667
	9988	1427958_at	4.357192716	-0.528960674	-0.202932722	0.383644252	0.868782698	148.1719815	1.151035813
	4173	1420638_at	5.845505802	-0.528956439	-0.242716439	0.458859031	0.845152482	148.1719815	1.183218438
	11761	1436372_a_at	5.815676418	-0.528884136	-0.228031618	0.431156093	0.853799002	148.1719815	1.17123585
	9412	1427027_a_at	6.713475872	-0.528846589	-0.212976927	0.402719676	0.862755143	148.1719815	1.159077415
	3804	1420031_at	3.394243164	-0.528844656	-0.232064896	0.438814863	0.851415408	148.1719815	1.174514802
	4338	1420822_s_at	5.741391934	-0.5284705	-0.271975131	0.514645814	0.828184937	148.1719815	1.207459777
	721	1416482_at	4.231773464	-0.528438944	-0.217301301	0.41121364	0.860172968	148.1719815	1.162556878
	8893	1426304_x_at	4.386132137	-0.528438337	-0.244198753	0.462113998	0.844284566	148.1719815	1.184434774
	1501	1417323_at	7.042035438	-0.528351268	-0.417837953	0.790833634	0.748545567	148.1719815	1.335924016
	6413	1423264_at	6.335611521	-0.528146623	-0.214734181	0.406580618	0.861704916	148.1719815	1.160490072
	9008	1426455_at	4.863373695	-0.528121016	-0.213734947	0.404708277	0.862301953	148.1719815	1.159686576
	1952	1417809_at	5.296178397	-0.528099835	-0.293257026	0.555306035	0.816057647	148.1719815	1.225403626
	16543	1453307_a_at	7.443324784	-0.527951035	-0.190483902	0.360798425	0.876311743	148.1719815	1.14114641
	829	1416595_at	6.216244699	-0.527907849	-0.20685293	0.391835299	0.866425177	148.1719815	1.154167754
	8421	1425710_a_at	4.022616679	-0.527888278	-0.22339945	0.423194564	0.856544764	148.1719815	1.167481306
	15076	1450895_a_at	3.987064942	-0.527753318	-0.269884157	0.511383155	0.82938614	148.1719815	1.20571101
	12897	1448229_s_at	5.92722525	-0.527742333	-0.422864318	0.801270416	0.745942164	148.1719815	1.340586507
	908	1416682_at	6.35043544	-0.527576654	-0.234346888	0.444194955	0.850069741	148.1719815	1.176374069
	15121	1450948_a_at	5.174652767	-0.527552781	-0.234092518	0.443732887	0.850219635	148.1719815	1.176166674
	6263	1423086_at	4.767865364	-0.527535229	-0.263213651	0.498949902	0.833229804	148.1719815	1.200149101
	15161	1450998_at	5.546830137	-0.527493158	-0.229520077	0.435114794	0.852918574	148.1719815	1.172444862
	1296	1417098_s_at	5.673351734	-0.527460665	-0.223797167	0.424291671	0.856308667	148.1719815	1.167803198
	16357	1452592_at	6.137413035	-0.52718267	-0.463960313	0.880075048	0.72499336	148.1719815	1.379322978
	9296	1426856_at	5.758134816	-0.527006189	-0.313093164	0.594097699	0.804914157	148.1719815	1.242368507
	2984	1418955_at	4.685269165	-0.526758915	-0.200085858	0.379843325	0.870498757	148.1719815	1.148766718
	2099	1417973_at	3.970840629	-0.526563465	-0.20206062	0.383734599	0.869308032	148.1719815	1.150340228
	2392	1418295_s_at	6.582249023	-0.526278587	-0.24587771	0.467200672	0.84330259	148.1719815	1.185813979
	970	1416748_a_at	5.896575757	-0.526129182	-0.229477503	0.436161898	0.852943744	148.1719815	1.172410263
	4337	1420821_at	5.525178669	-0.526038489	-0.263887556	0.501650662	0.83284068	148.1719815	1.200709841
	3724	1419815_at	5.237763131	-0.525883675	-0.179888133	0.342068296	0.882771444	148.1719815	1.132796044
	13251	1448616_at	4.687914597	-0.525865297	-0.237216714	0.451097867	0.848380453	148.1719815	1.178716455
	14136	1449677_s_at	4.163366508	-0.525858532	-0.248239163	0.472064534	0.841923372	148.1719815	1.18775655
	383	1416124_at	5.661785736	-0.525787604	-0.427031221	0.812174378	0.743790785	148.1719815	1.344464089
	12922	1448257_at	4.340077316	-0.525761434	-0.213427625	0.405940053	0.86248566	148.1719815	1.159439567
	12667	1439406_x_at	5.995766983	-0.525746382	-0.235646646	0.448213537	0.849304238	148.1719815	1.177434369
	12168	1437622_x_at	6.675774665	-0.525736842	-0.194013223	0.369031059	0.874170608	148.1719815	1.143941458
	7218	1424192_at	5.138426941	-0.525673691	-0.229740334	0.437039817	0.852788369	148.1719815	1.172623873
	15222	1451067_at	6.658442965	-0.52563367	-0.177026046	0.336785971	0.884524466	148.1719815	1.130550977
	3326	1419333_at	5.425159127	-0.525561477	-0.203029656	0.386310004	0.868724327	148.1719815	1.151113153
	11352	1434585_at	7.185077222	-0.525551057	-0.24511706	0.466400089	0.843747332	148.1719815	1.185188933
	8892	1426303_at	4.29676136	-0.525536343	-0.237635506	0.452177112	0.848134217	148.1719815	1.179058668
	9127	1426615_s_at	5.172013327	-0.525521227	-0.369634759	0.703367894	0.773978417	148.1719815	1.292025693
	13645	1449065_at	7.417222329	-0.525384569	-0.4249865	0.808905562	0.744845701	148.1719815	1.34255994
	9918	1427846_x_at	3.51592875	-0.52536686	-0.198846138	0.378490066	0.871247105	148.1719815	1.147779997
	1286	1417088_at	5.127885812	-0.525175252	-0.192418334	0.366388806	0.875137532	148.1719815	1.142677537
	9429	1427065_at	4.815892358	-0.525066832	-0.225527058	0.42952067	0.85528251	148.1719815	1.169204314
	6177	1422979_at	4.181460689	-0.525056918	-0.251785598	0.479539625	0.839856297	148.1719815	1.190679886
	17323	1456716_s_at	4.895721946	-0.525045167	-0.262509432	0.499974951	0.833636625	148.1719815	1.199563418
	10131	1428200_a_at	5.705238426	-0.52495618	-0.236483185	0.450481762	0.848811916	148.1719815	1.178117297
	9249	1426789_s_at	7.317552448	-0.524919777	-0.208316603	0.396854171	0.865546599	148.1719815	1.155339298
	12330	1438174_x_at	7.04813742	-0.524864258	-0.197605537	0.376488842	0.871996629	148.1719815	1.146793424
	3988	1420425_at	4.699263395	-0.52485697	-0.287135313	0.54707345	0.819527739	148.1719815	1.220214951
	418	1416163_at	6.337649087	-0.524477319	-0.182124121	0.347248802	0.881404324	148.1719815	1.134553091
	8932	1426353_at	6.159324471	-0.524340787	-0.222662729	0.424652696	0.856982276	148.1719815	1.166885277
	14937	1450735_at	6.750019935	-0.524337156	-0.228420493	0.435636671	0.853568894	148.1719815	1.171551596
	4368	1420861_at	6.908756913	-0.524274952	-0.220146603	0.419906773	0.858478195	148.1719815	1.16485195
	7233	1424209_at	6.198357395	-0.524252562	-0.207584626	0.395963017	0.86598586	148.1719815	1.154753266
	9558	1427251_at	6.292876218	-0.524171675	-0.22223783	0.42397909	0.857234709	148.1719815	1.16654166
	13503	1448899_s_at	5.520131202	-0.52397489	-0.284777033	0.543493664	0.820868463	148.1719815	1.218221974
	11300	1434377_x_at	9.431833428	-0.523879304	-0.215463205	0.411284056	0.861269588	148.1719815	1.161076641
	16857	1455013_at	5.098248717	-0.523601013	-0.221659044	0.423335782	0.857578686	148.1719815	1.166073756
	16741	1454620_x_at	9.413300434	-0.523425549	-0.225924289	0.431626406	0.855047049	148.1719815	1.169526287
	6646	1423538_at	6.05088782	-0.523199761	-0.235433582	0.449987939	0.849429676	148.1719815	1.177260493
	7367	1424372_at	6.533838917	-0.523010237	-0.209713804	0.400974567	0.864708752	148.1719815	1.156458747
[truncated: 6,762 more rows]
