# Supplementary material for: A genomic analysis of mouse models of breast cancer reveals molecular features of mouse models and relationships to human breast cancer
Source: Breast Cancer Res. 2014 Jun 5;16(3):R59. doi: 10.1186/bcr3672 (PMC4078930; doi:10.1186/bcr3672)
Supplement: Additional file 2 — Fold change values organized by mouse tumor model type comparing the mouse model to all other types of mouse models. [file bcr3672-S2.zip › Additional_file_2/Erbb2KI_SAM/AdditionalFile41_Erbb2KI_SAM/gather_gene_ontology_downregulated.txt]

#	Annotation	Total Genes With Ann	Your Genes (With Ann)	Your Genes (No Ann)	Genome (With Ann)	Genome (No Ann)	ln(Bayes factor)	neg ln(p value)	FE: neg ln(p value)	FE: neg ln(FDR)	Genes
1	GO:0009605 [4]: response to external stimulus	145	145	3391	2027	7066	362.78	10.41	0.0	0.0	1700013L23Rik 4833428E21Rik Abca4 Abhd6 Abhd8 Adcy3 Ahrr Aip Aipl1 Aire Aldh7a1 Aoah Arr3 Ars2 Artn As3mt Asna1 Atp6v1b1 Axin1 B7h3 Bbs2 Bcl10 Blmh C1qa C1qbp C5r1 C6.1A Ccl20 Ccl28 Cd14 Chi3l3 Cklfsf7 Comt Creb3 Crry Csen Cxcl4 Cxcr4 Ddc Defb11 Defb8 Defcr4 Dfna5h Dnajb3 Drd2 Ephx1 F8 Fcer1a Fert2 Fgf16 Gabrr2 Ggtla1 Glmn Gnat2 Gpr44 Gprc5d Grm8 Gstm4 Guca1a Gucy2c H2-Bl Hiat1 Hspa2 Hspa8 Hspa9a…
2	GO:0007606 [6]: sensory perception of chemical stimulus	13	13	3523	1212	7881	360.21	10.41	0.0	0.0	Adcy3 Grm8 Olfr1264 Olfr1508 Olfr1509 Olfr157 Olfr159 Olfr480 Olfr65 Olfr690 Olfr70 Tas2r108 V1rb5
3	GO:0007608 [7]: perception of smell	12	12	3524	1165	7928	346.72	10.41	0.0	0.0	Adcy3 Grm8 Olfr1264 Olfr1508 Olfr1509 Olfr157 Olfr159 Olfr480 Olfr65 Olfr690 Olfr70 V1rb5
4	GO:0050896 [3]: response to stimulus	297	297	3239	2454	6639	292.97	10.41	0.0	0.0	1700013L23Rik 4833428E21Rik Abca4 Abhd6 Abhd8 Ada Adcy3 Ahrr Aip Aipl1 Aire Aldh7a1 Aoah Apex1 Aptx Arr3 Ars2 Artn As3mt Asf1a Asna1 Atp6v1b1 Atrx Axin1 B7h3 Bad Bbs2 Bcap31 Bcl10 Bcl11a Blmh Brca2 Btg2 C1qa C1qbp C230052I12Rik C5r1 C6.1A Cat Ccl20 Ccl27 Ccl28 Ccnd3 Cd14 Cd8b1 Chaf1b Chek1 Chi3l3 Cklfsf7 Cnih Comt Creb3 Crip3 Crry Csen Ctla4 Cxcl4 Cxcr4 Ddb1 Ddc Defb11 Defb8 Defcr-rs12 Defcr-rs7 …
5	GO:0007600 [5]: sensory perception	54	54	3482	1303	7790	287.69	10.41	0.0	0.0	Abca4 Adcy3 Aldh7a1 Arr3 Atp6v1b1 Axin1 Bbs2 Creb3 Csen Dfna5h Gabrr2 Gnat2 Gprc5d Grm8 Guca1a Lrat Mc1r Mcoln3 Myo6 Ndufb9 Olfr1264 Olfr1508 Olfr1509 Olfr157 Olfr159 Olfr480 Olfr65 Olfr690 Olfr70 Opn3 Opn4 Pde6b Pde6c Pde6d Pde6h Ppef2 Ranbp17 Rcvrn Rdh10 Rds Rgnef Rgr Rlbp1 Rp1h Rp2h Rpgr Rpgrip1 Six6 Strc Tas2r108 Tbl1xr1 Timm9 Unc119 V1rb5
6	GO:0050874 [3]: organismal physiological process	235	235	3301	2173	6920	284.15	10.41	0.0	0.0	1700013L23Rik Abat Abca4 Ada Adcy3 Adra1a Agtrap Aipl1 Aire Aldh7a1 Ank Anxa2 Apoa2 Arr3 Atp6v1b1 Avp Axin1 B7h3 Bad Bbs2 Bcap31 Bcl10 Bcl11a C1qa C1qbp C5r1 Cacna1b Cart Catnb Ccl20 Ccl27 Ccl28 Ccnd3 Cd14 Cd8b1 Chi3l3 Chrna2 Chrnb3 Chrnb4 Chrng Cnih Comt Creb3 Crip3 Crry Csen Ctla4 Ctrl Cxcl4 Cxcr4 Dfna5h Dmp1 Eda Edn1 Edn2 Ednra Egr1 Elf1 Enam Entpd1 F10 F11 F13b F2rl3 F8 Fcamr Fcer1a Fgf23 Fgg…
7	GO:0009581 [5]: detection of external stimulus	57	57	3479	1310	7783	283.94	10.41	0.0	0.0	Abca4 Adcy3 Aipl1 Aldh7a1 Arr3 Atp6v1b1 Axin1 Bbs2 Creb3 Csen Dfna5h Gabrr2 Gnat2 Gprc5d Grm8 Guca1a Lrat Mc1r Mcoln3 Myo6 Ndufb9 Olfr1264 Olfr1508 Olfr1509 Olfr157 Olfr159 Olfr480 Olfr65 Olfr690 Olfr70 Opn3 Opn4 Parg Pde6b Pde6c Pde6d Pde6h Ppef2 Prom1 Ranbp17 Rcvrn Rdh10 Rds Rgnef Rgr Rlbp1 Rp1h Rp2h Rpgr Rpgrip1 Six6 Strc Tas2r108 Tbl1xr1 Timm9 Unc119 V1rb5
8	GO:0007186 [6]: G-protein coupled receptor protein signaling pathway	141	141	3395	1746	7347	280.96	10.41	0.0	0.0	Adcy3 Adcyap1 Adm Adnp Adora2b Adra1a Avpr1a BC018399 Bai1 Bdkrb2 Brs3 C5r1 Calm2 Calm3 Cart Cckbr Ccl28 Ccrl1 Celsr1 Celsr2 Chaf1b Crcp Csprs Cxcr4 Dgka Drd2 Edg4 Edg6 Edn1 Ednra Emr1 Entpd1 F2rl3 Fpr-rs4 Fzd2 Fzd3 Fzd6 Fzd7 Fzd9 Gabrg2 Gabrr2 Gal Galr1 Gkap1 Glp1r Gna11 Gnai1 Gnai2 Gnai3 Gnao1 Gnat2 Gnb2 Gng11 Gng3 Gng4 Gngt1 Gpr132 Gpr143 Gpr24 Gpr27 Gpr3 Gpr33 Gpr35 Gpr44 Gpr54 Gpr56 Gpr63 Gp…
9	GO:0050875 [3]: cellular physiological process	2769	2769	767	5165	3928	262.24	10.41	230.26	222.67	0610009B22Rik 0610009D07Rik 0610009O03Rik 0610010D20Rik 0610010K14Rik 0610011D08Rik 0610012D14Rik 0610033H09Rik 0610040B21Rik 1100001I22Rik 1110005A23Rik 1110013G13Rik 1110015E22Rik 1110017C15Rik 1110030H18Rik 1110032D12Rik 1110032N12Rik 1110061O04Rik 1110064N10Rik 1200013F24Rik 1300002A08Rik 1500031N24Rik 1700013L23Rik 1700025B16Rik 1700030A21Rik 1700040I03Rik 1700051E09Rik 1700093E07Rik 1810009…
10	GO:0050877 [4]: neurophysiological process	93	93	3443	1414	7679	252.69	10.41	0.0	0.0	Abat Abca4 Adcy3 Aldh7a1 Arr3 Atp6v1b1 Axin1 Bbs2 Cacna1b Cart Catnb Chrna2 Chrnb3 Chrnb4 Chrng Comt Creb3 Csen Dfna5h Fcer1a Fnta Gabrg2 Gabrr2 Gad2 Glrb Gna11 Gnat2 Gprc5d Grik2 Grik5 Grin1 Grin2a Grin2d Grip1 Grm8 Guca1a Lrat Maoa Mc1r Mcoln3 Myo6 Ndufb9 Nr4a2 Ntf3 Olfr1264 Olfr1508 Olfr1509 Olfr157 Olfr159 Olfr480 Olfr65 Olfr690 Olfr70 Opn3 Opn4 Pde6b Pde6c Pde6d Pde6h Ppef2 Prima1 Ranbp17 Rc…
11	GO:0008152 [3]: metabolism	2100	2100	1436	3502	5591	220.53	10.41	227.82	220.92	0610009D07Rik 0610010D20Rik 0610010K14Rik 0610011D08Rik 0610012D14Rik 0610033H09Rik 0610040B21Rik 0610042E07Rik 1100001I22Rik 1110005A23Rik 1110013G13Rik 1110015E22Rik 1110032N12Rik 1110061O04Rik 1200013F24Rik 1300002A08Rik 1500031N24Rik 1600020H07Rik 1700025B16Rik 1700030A21Rik 1700040I03Rik 1700051E09Rik 1810010G06Rik 1810022C23Rik 1810035L17Rik 1810060D16Rik 2010004O20Rik 2010300G19Rik 2010321…
12	GO:0007166 [5]: cell surface receptor linked signal transduction	269	269	3267	2033	7060	208.92	10.41	0.0	0.0	2010321M09Rik Acvr2b Acvrl1 Adam15 Adam28 Adam8 Adamts10 Adcy3 Adcyap1 Adm Adnp Adora2b Adra1a Aes Akap3 Amhr2 Angpt1 Angpt2 Angpt4 Apc2 Artn Avpr1a Axin1 Axin2 BC018399 Bai1 Bdkrb2 Bmp8b Brs3 C5r1 Calm2 Calm3 Cart Catnb Catnbip1 Cbl Cckbr Ccl28 Ccrl1 Celsr1 Celsr2 Chaf1b Cib1 Clec1b Crcp Csf1r Csnk1e Csnk2a1 Csnk2a2 Csnk2b Csprs Cxcr4 D0H4S114 Dgka Dkk1 Dkk2 Dkk3 Dok5 Drd2 Dtx3 Dusp22 Dvl2 Edg4 …
13	GO:0044237 [4]: cellular metabolism	1986	1986	1550	3280	5813	205.82	10.41	213.09	206.6	0610009D07Rik 0610010D20Rik 0610010K14Rik 0610011D08Rik 0610012D14Rik 0610033H09Rik 0610040B21Rik 1100001I22Rik 1110005A23Rik 1110013G13Rik 1110015E22Rik 1110032N12Rik 1110061O04Rik 1200013F24Rik 1300002A08Rik 1500031N24Rik 1700025B16Rik 1700030A21Rik 1700040I03Rik 1700051E09Rik 1810035L17Rik 1810060D16Rik 2010004O20Rik 2010300G19Rik 2200003E03Rik 2210008M09Rik 2210012G02Rik 2210409M21Rik 2300004…
14	GO:0044238 [4]: primary metabolism	1905	1905	1631	3151	5942	189.71	10.41	196.95	190.75	0610009D07Rik 0610010D20Rik 0610010K14Rik 0610011D08Rik 0610012D14Rik 0610033H09Rik 1100001I22Rik 1110005A23Rik 1110013G13Rik 1110032N12Rik 1110061O04Rik 1200013F24Rik 1300002A08Rik 1500031N24Rik 1600020H07Rik 1700025B16Rik 1700030A21Rik 1700040I03Rik 1700051E09Rik 1810035L17Rik 1810060D16Rik 2010004O20Rik 2010300G19Rik 2200003E03Rik 2210008M09Rik 2210012G02Rik 2210409M21Rik 2300004C15Rik 2310009…
15	GO:0007154 [3]: cell communication	645	645	2891	2964	6129	132.31	10.41	0.0	0.0	1700093E07Rik 2010321M09Rik 4930544G11Rik 5730466P16Rik 9430022F06Rik AW742319 Aatf Abat Acvr2b Acvrl1 Adam15 Adam28 Adam8 Adamts10 Adcy3 Adcyap1 Adm Adnp Adora2b Adra1a Adrm1 Aes Ahrr Akap12 Akap3 Akt2 Alcam Als2 Amhr2 Angpt1 Angpt2 Angpt4 Ank1 Anxa1 Apc2 Arf1 Arf5 Arf6 Arfip2 Arfrp1 Arhgap1 Arhgap5 Arhgef2 Arl2 Arnt2 Arntl Arntl2 Arr3 Artn Arvcf Asb3 Asb4 Asb6 Asb8 Astn2 Atp2a2 Avpi1 Avpr1a Axi…
16	GO:0007165 [4]: signal transduction	515	515	3021	2545	6548	130.42	10.41	0.0	0.0	1700093E07Rik 2010321M09Rik 4930544G11Rik 5730466P16Rik AW742319 Acvr2b Acvrl1 Adam15 Adam28 Adam8 Adamts10 Adcy3 Adcyap1 Adm Adnp Adora2b Adra1a Aes Ahrr Akap12 Akap3 Akt2 Als2 Amhr2 Angpt1 Angpt2 Angpt4 Ank1 Anxa1 Apc2 Arf1 Arf5 Arf6 Arfip2 Arfrp1 Arhgap1 Arhgap5 Arhgef2 Arl2 Arnt2 Arntl Arntl2 Arr3 Artn Asb3 Asb4 Asb6 Asb8 Atp2a2 Avpi1 Avpr1a Axin1 Axin2 BC018399 Bai1 Bcap37 Bcl10 Bdkrb2 Blk B…
17	GO:0006139 [5]: nucleobase, nucleoside, nucleotide and nucleic acid metabolism	953	953	2583	1474	7619	86.13	10.41	93.23	87.25	0610009D07Rik 0610010K14Rik 0610011D08Rik 1110005A23Rik 1110032N12Rik 1200013F24Rik 1500031N24Rik 1700025B16Rik 1700051E09Rik 1810035L17Rik 1810060D16Rik 2210008M09Rik 2210012G02Rik 2310020P08Rik 2510005D08Rik 2610027L16Rik 2610033H07Rik 2610036N15Rik 2610101N10Rik 2700067D09Rik 2700075B01Rik 2700082D03Rik 3100004P22Rik 3110024A21Rik 3930401K13Rik 4732429I09Rik 4732497O03Rik 4930548G07Rik 5730403…
18	GO:0006952 [5]: defense response	95	95	3441	813	8280	84.29	10.41	0.0	0.0	1700013L23Rik Ada Aire B7h3 Bad Bcap31 Bcl10 Bcl11a C1qa C1qbp C5r1 Ccl20 Ccl27 Ccl28 Ccnd3 Cd14 Cd8b1 Chi3l3 Cnih Crip3 Crry Ctla4 Cxcl4 Cxcr4 Defb11 Defb8 Defcr-rs12 Defcr-rs7 Defcr4 Eda Egr1 Elf1 Emr1 F8 Fcamr Fcer1a Ggtla1 Glmn H2-Bl H2-D4 H2-M10.1 H2-Q1 H28 Hells Hmgb3 Icoslg Ifi30 Ifna9 Il11ra1 Il13 Il17e Il1f9 Il1rap Il1rn Il3 Il9 Impdh1 Impdh2 Klra5 Kng1 Lmtn Ly6d Ly78 Lyzs Lzp-s Map2k3 M…
19	GO:0009607 [4]: response to biotic stimulus	121	121	3415	873	8220	73.27	10.41	0.0	0.0	1700013L23Rik Ada Aire B7h3 Bad Bcap31 Bcl10 Bcl11a C1qa C1qbp C5r1 Cat Ccl20 Ccl27 Ccl28 Ccnd3 Cd14 Cd8b1 Chi3l3 Cnih Crip3 Crry Ctla4 Cxcl4 Cxcr4 Defb11 Defb8 Defcr-rs12 Defcr-rs7 Defcr4 Eda Egr1 Eif2ak3 Eif3s6ip Elf1 Emr1 Epx Ercc2 Ern2 F8 Fcamr Fcer1a Gab1 Ggtla1 Glmn Gpx5 Gpx6 H2-Bl H2-D4 H2-M10.1 H2-Q1 H28 Hells Hmgb3 Hsbp1 Hsf2 Hspa2 Hspa5bp1 Hspa8 Hspa9a Hspb3 Hspca Hspcb Hspe1 Icoslg Idh…
20	GO:0009613 [5]: response to pest, pathogen or parasite	35	35	3501	481	8612	71.85	10.41	0.0	0.0	1700013L23Rik Aire B7h3 Bcl10 C1qa C1qbp C5r1 Ccl20 Cd14 Chi3l3 Crry Defb8 Defcr4 F8 Fcer1a Ggtla1 Glmn H2-Bl Il17e Il1rap Kng1 Ly78 Map2k3 Mbl1 Mif Pap Prkcd Pycard Reg3a Saa1 Saa2 Tlr4 Tlr5 Tnfrsf13c Tnfsf13
21	GO:0043207 [5]: response to external biotic stimulus	41	41	3495	511	8582	71.52	10.41	0.0	0.0	1700013L23Rik Aire B7h3 Bcl10 C1qa C1qbp C5r1 Ccl20 Cd14 Chi3l3 Crry Defb11 Defb8 Defcr4 F8 Fcer1a Ggtla1 Glmn H2-Bl Il17e Il1rap Kng1 Ly78 Lyzs Lzp-s Map2k3 Mbl1 Mif Pap Parg Pglyrp1 Prkcd Pycard Reg3a Saa1 Saa2 Tlr4 Tlr5 Tnfrsf13c Tnfsf13 Wfdc12
22	GO:0043283 [4]: biopolymer metabolism	558	558	2978	767	8326	64.08	10.41	71.25	65.45	0610009D07Rik 0610033H09Rik 1110032N12Rik 1300002A08Rik 1700025B16Rik 1700040I03Rik 1810035L17Rik 2200003E03Rik 2210008M09Rik 2310015I08Rik 2510005D08Rik 2610027L16Rik 2610033H07Rik 2610036N15Rik 2610101N10Rik 2610301G19Rik 2700017M01Rik 2700075B01Rik 2700082D03Rik 3100004P22Rik 3110056O03Rik 4732497O03Rik 4930548G07Rik 5730410I19Rik 5730449L18Rik 9530027K23Rik AI462438 AI481750 AW557805 Abhd4 Ac…
23	GO:0006955 [4]: immune response	79	79	3457	633	8460	58.54	10.41	0.0	0.0	1700013L23Rik Ada Aire B7h3 Bad Bcap31 Bcl10 Bcl11a C1qa C1qbp C5r1 Ccl20 Ccl27 Ccl28 Ccnd3 Cd14 Cd8b1 Chi3l3 Cnih Crip3 Crry Ctla4 Cxcl4 Cxcr4 Eda Egr1 Elf1 F8 Fcamr Fcer1a Ggtla1 Glmn H2-Bl H2-D4 H2-M10.1 H2-Q1 H28 Hells Hmgb3 Icoslg Ifi30 Il11ra1 Il13 Il17e Il1f9 Il1rap Il1rn Il3 Il9 Impdh1 Impdh2 Kng1 Lmtn Ly78 Map2k3 Mbl1 Mif Mr1 Nkx2-3 Oas3 Pap Pglyrp1 Pik3r1 Prkcd Pycard Reg3a Rgs1 Rnf128 …
24	GO:0043170 [4]: macromolecule metabolism	916	916	2620	1580	7513	52.23	10.41	59.16	53.52	0610033H09Rik 1100001I22Rik 1110005A23Rik 1110013G13Rik 1110061O04Rik 1300002A08Rik 1700025B16Rik 1700030A21Rik 1700040I03Rik 2010004O20Rik 2200003E03Rik 2210409M21Rik 2300004C15Rik 2310009E04Rik 2310015I08Rik 2310020P08Rik 2310044P18Rik 2410005K20Rik 2410012M04Rik 2410018C20Rik 2610012O22Rik 2610018G03Rik 2610209A20Rik 2610301G19Rik 2700017M01Rik 2700075B01Rik 2700084L22Rik 3110001N18Rik 3110056…
25	GO:0044260 [5]: cellular macromolecule metabolism	871	871	2665	1508	7585	47.9	10.41	54.81	49.3	0610033H09Rik 1100001I22Rik 1110005A23Rik 1110013G13Rik 1110061O04Rik 1300002A08Rik 1700025B16Rik 1700030A21Rik 1700040I03Rik 2010004O20Rik 2200003E03Rik 2210409M21Rik 2300004C15Rik 2310015I08Rik 2310020P08Rik 2310044P18Rik 2410005K20Rik 2410012M04Rik 2410018C20Rik 2610012O22Rik 2610018G03Rik 2610209A20Rik 2610301G19Rik 2700017M01Rik 2700075B01Rik 2700084L22Rik 3110001N18Rik 3110056O03Rik 4833428…
26	GO:0044249 [5]: cellular biosynthesis	354	354	3182	456	8637	44.53	10.41	51.73	46.34	0610010D20Rik 0610011D08Rik 0610012D14Rik 1100001I22Rik 1110005A23Rik 1110013G13Rik 2210409M21Rik 2310020P08Rik 2310044P18Rik 2410005K20Rik 2410018C20Rik 2610012O22Rik 2610209A20Rik 3110001N18Rik 9530090G24Rik Aatf Abca1 Ada Adcy3 Adsl Adss Aipl1 Akr1d1 Alas1 Alas2 Alg12 Alox15 Alox15b Aloxe3 Amd1 Asl Asns Ass1 Atp5a1 Atp5b Atp5d Atp5f1 Atp5g1 Atp5g2 Atp5l Atp5o Atp6v0c Atp6v1a1 Atp6v1b1 Atp6v1b2…
27	GO:0006968 [4]: cellular defense response	5	5	3531	199	8894	42.67	10.41	0.0	0.0	B7h3 Bcl10 Glmn Il1rap Tnfrsf13c
28	GO:0009058 [4]: biosynthesis	363	363	3173	483	8610	41.97	10.41	49.14	43.86	0610010D20Rik 0610011D08Rik 0610012D14Rik 1100001I22Rik 1110005A23Rik 1110013G13Rik 2210409M21Rik 2310020P08Rik 2310044P18Rik 2410005K20Rik 2410018C20Rik 2610012O22Rik 2610209A20Rik 3110001N18Rik 3110049J23Rik 9530090G24Rik Aatf Abca1 Ada Adcy3 Adsl Adss Aipl1 Akr1d1 Alas1 Alas2 Alg12 Alox15 Alox15b Aloxe3 Amd1 Asl Asns Ass1 Atp5a1 Atp5b Atp5d Atp5f1 Atp5g1 Atp5g2 Atp5l Atp5o Atp6v0c Atp6v1a1 Atp…
29	GO:0009611 [5]: response to wounding	24	24	3512	308	8785	41.15	10.41	0.0	0.0	B7h3 Bcl10 Ccl20 Cd14 Chi3l3 Fcer1a Ggtla1 Glmn Il17e Il1rap Kng1 Lcp1 Ly78 Map2k3 Mif Ninj2 Pap Pycard Reg3a Syt7 Tff1 Tlr4 Tlr5 Tnfrsf13c
30	GO:0019538 [5]: protein metabolism	809	809	2727	1421	7672	40.31	10.41	47.18	41.99	0610033H09Rik 1100001I22Rik 1110005A23Rik 1110013G13Rik 1110061O04Rik 1300002A08Rik 1700025B16Rik 1700030A21Rik 1700040I03Rik 2010004O20Rik 2210409M21Rik 2300004C15Rik 2310015I08Rik 2310020P08Rik 2310044P18Rik 2410005K20Rik 2410012M04Rik 2410018C20Rik 2610012O22Rik 2610018G03Rik 2610209A20Rik 2610301G19Rik 2700017M01Rik 2700075B01Rik 2700084L22Rik 3110001N18Rik 3110056O03Rik 4833428E21Rik 4930542…
31	GO:0044267 [6]: cellular protein metabolism	798	798	2738	1411	7682	38.22	10.41	45.08	39.97	0610033H09Rik 1100001I22Rik 1110005A23Rik 1110013G13Rik 1110061O04Rik 1300002A08Rik 1700025B16Rik 1700030A21Rik 1700040I03Rik 2010004O20Rik 2210409M21Rik 2300004C15Rik 2310015I08Rik 2310020P08Rik 2310044P18Rik 2410005K20Rik 2410012M04Rik 2410018C20Rik 2610012O22Rik 2610018G03Rik 2610209A20Rik 2610301G19Rik 2700017M01Rik 2700075B01Rik 2700084L22Rik 3110001N18Rik 3110056O03Rik 4833428E21Rik 4930542…
32	GO:0016070 [5]: RNA metabolism	181	181	3355	187	8906	33.35	10.41	40.72	35.7	0610009D07Rik 1110032N12Rik 1700025B16Rik 1810035L17Rik 2210008M09Rik 2610027L16Rik 2610033H07Rik 2610101N10Rik 2700082D03Rik 3100004P22Rik 4732497O03Rik 5730449L18Rik 9530027K23Rik AI462438 AI481750 AW557805 Acin1 Apobec2 Auh Bfsp1 Bing4 Bop1 Cdh16 Cpsf2 Cpsf3 Cpsf4 Cstf2 Cstf2t D13Wsu64e D1Wsu40e Dars Dbr1 Ddx1 Ddx20 Ddx41 Ddx48 Ddx56 Dhx15 Dhx16 Dut E430034L04Rik Ebna1bp2 Elac1 Elac2 Elavl2 Er…
33	GO:0006396 [6]: RNA processing	156	156	3380	155	8938	30.13	10.41	37.51	32.56	0610009D07Rik 1110032N12Rik 1700025B16Rik 1810035L17Rik 2210008M09Rik 2610033H07Rik 2610101N10Rik 2700082D03Rik 3100004P22Rik 4732497O03Rik 5730449L18Rik 9530027K23Rik AI462438 AI481750 AW557805 Acin1 Apobec2 Bfsp1 Bop1 Cpsf2 Cpsf3 Cpsf4 Cstf2 Cstf2t D13Wsu64e D1Wsu40e Dbr1 Ddx1 Ddx20 Ddx41 Ddx48 Ddx56 Dhx15 Dhx16 E430034L04Rik Ebna1bp2 Elac1 Elac2 Elavl2 Ern2 Exosc4 Exosc7 Exosc8 Exosc9 Fbl Fmr1…
34	GO:0006259 [5]: DNA metabolism	196	196	3340	225	8868	29.23	10.41	36.51	31.63	2510005D08Rik 2610036N15Rik 2700075B01Rik 4930548G07Rik 5730410I19Rik Actl6a Ahcy Apex1 Aptx Ard1 Arid1a Asf1a Asf1b Atrx Aurkb Banf1 Bat8 Baz1b Bcap37 Blm Brca2 C230052I12Rik Carm1 Cbx1 Cbx4 Cbx5 Cbx8 Ccne1 Ccne2 Cdc45l Cdyl Chaf1b Chd4 Ctcf Ddb1 Dffa Dmc1h Dnajc2 Dnase2a Dnmt1 Dnmt2 Dnmt3a Dnmt3b Dut Ercc1 Ercc2 Ercc3 Ercc5 Ercc8 Ezh2 Fanca Fancc Fancl G22p1 Gmnn Gtf2h1 Gtf2h3 Gtf2h4 H1f0 H2afx…
35	GO:0008283 [4]: cell proliferation	307	307	3229	431	8662	29.06	10.41	36.17	31.36	1810009O10Rik 2610036N15Rik 2810406C15Rik 5830426I05Rik AY036118 Aatf Adcyap1 Akap8 Akt2 Als2cr19 Anapc5 Anxa1 Apc2 Aurka Aurkb Axin2 B7h3 Bap1 Bccip Bcl10 Bcl11b Blm Bmyc Boll Brms1 Brrn1 Bub1 Bub1b Cables1 Calm2 Calm3 Catnb Ccdc5 Ccna1 Ccna2 Ccnb1-rs1 Ccnb2 Ccnb3 Ccnc Ccnd2 Ccnd3 Ccne1 Ccne2 Ccnf Ccng1 Ccnh Ccni Ccnl1 Cdc16 Cdc20 Cdc23 Cdc25a Cdc25b Cdc25c Cdc27 Cdc2a Cdc37 Cdc42 Cdc45l Cdc5l C…
36	GO:0007049 [5]: cell cycle	242	242	3294	316	8777	27.04	10.41	34.22	29.46	1810009O10Rik 2610036N15Rik 2810406C15Rik Aatf Adcyap1 Akap8 Akt2 Als2cr19 Anapc5 Anxa1 Apc2 Aurka Aurkb Axin2 Bccip Bcl10 Blm Bmyc Boll Brms1 Brrn1 Bub1 Bub1b Cables1 Calm2 Calm3 Ccdc5 Ccna1 Ccna2 Ccnb1-rs1 Ccnb2 Ccnb3 Ccnc Ccnd2 Ccnd3 Ccne1 Ccne2 Ccnf Ccng1 Ccnh Ccni Ccnl1 Cdc16 Cdc20 Cdc23 Cdc25a Cdc25b Cdc25c Cdc27 Cdc2a Cdc37 Cdc45l Cdc7 Cdca1 Cdk2 Cdk2ap1 Cdk4 Cdk5 Cdkn1c Cdkn2b Cetn2 Cetn3…
37	GO:0050789 [2]: regulation of biological process	785	785	2751	1506	7587	22.49	10.41	29.16	24.51	0610010K14Rik 0610033H09Rik 1110005A23Rik 1200013F24Rik 1500031N24Rik 1700051E09Rik 2210012G02Rik 2510005D08Rik 2610101N10Rik 2700067D09Rik 2700075B01Rik 3110024A21Rik 3930401K13Rik 4732429I09Rik 4930548G07Rik 5730403M16Rik 5730410I19Rik 5730589K01Rik 6330581L23Rik 6820402O20Rik 8430410K20Rik A730098D12Rik A830023I12Rik AI481750 AY036118 Aatf Abtb1 Adcy3 Adcyap1 Adnp Aebp2 Aes Ahcy Aipl1 Aire Akt…
38	GO:0009987 [2]: cellular process	3084	3084	452	7455	1638	22.25	10.41	29.01	24.42	0610009B22Rik 0610009D07Rik 0610009O03Rik 0610010D20Rik 0610010K14Rik 0610011D08Rik 0610012D14Rik 0610033H09Rik 0610040B21Rik 1100001I22Rik 1110005A23Rik 1110013G13Rik 1110015E22Rik 1110017C15Rik 1110030H18Rik 1110032D12Rik 1110032N12Rik 1110061O04Rik 1110064N10Rik 1200013F24Rik 1300002A08Rik 1500031N24Rik 1700013L23Rik 1700025B16Rik 1700030A21Rik 1700040I03Rik 1700051E09Rik 1700093E07Rik 1810009…
39	GO:0000279 [6]: M phase	80	80	3456	59	9034	21.63	10.41	29.15	24.51	2810406C15Rik Akap8 Anapc5 Boll Brrn1 Bub1 Bub1b Ccdc5 Ccna1 Ccna2 Ccnb1-rs1 Ccnb2 Ccnb3 Ccnf Ccng1 Cdc16 Cdc20 Cdc23 Cdc25a Cdc25b Cdc25c Cdc27 Cdc2a Cdca1 Cdk2 Cetn2 Cetn3 Chc1 Chfr Cryaa Dazl Dmc1h Fanca Fzr1 Gadd45a Incenp Kif11 Kntc2 Lats2 Mad2l1 Mad2l2 Mki67 Mlh1 Mre11a Msh3 Msh5 Nde1 Nedd9 Nek1 Nek2 Nek3 Nek4 Nusap1 Pafah1b1 Pes1 Ppp1ca Prm1 Prm2 Psmd13 Pttg1 Rad21 Rad51 Ranbp1 Rbm7 Rgs14 …
40	GO:0000067 [6]: DNA replication and chromosome cycle	71	71	3465	48	9045	20.93	10.41	28.48	23.94	2610036N15Rik 2810406C15Rik Akap8 Blm Brrn1 Ccne1 Ccne2 Cdc45l Chaf1b Dnajc2 Dut Ebna1bp2 Fhit Gmnn Helb Lig1 Lig3 Mad2l1 Mcm2 Mcm3 Mcm5 Mcm6 Mcm7 Mcmdc1 Mlh1 Msh3 Msh5 Msh6 Nek2 Nfia Nfib Nfic Nfix Nusap1 Orc1l Orc2l Orc3l Orc5l Orc6l Pola1 Pold1 Pold2 Pole Polg2 Polh Polk Poll Prim1 Prm1 Prm2 Pttg1 Rad21 Rbbp4 Recc1 Rfc2 Rfc3 Rfc4 Rfc5 Ris2 Rpa1 Rpa2 Rpa3 Rrm1 Rrm2 Rrm2b Ssbp1 Stag1 Stag2 Top1 …
41	GO:0009059 [5]: macromolecule biosynthesis	223	223	3313	306	8787	20.9	10.41	28.02	23.52	1100001I22Rik 1110005A23Rik 1110013G13Rik 2210409M21Rik 2310020P08Rik 2310044P18Rik 2410005K20Rik 2410018C20Rik 2610012O22Rik 3110001N18Rik 9530090G24Rik Aatf Abca1 Aipl1 Alg12 B3galt1 B3galt6 B3gnt1 B7h3 BC003885 BC027073 Bing4 Boll Bzw1 C1galt1 Cdh16 Cmas D3Bwg0562e Dad1 Dalrd3 Dars Dazl Ddost Ddx1 Ddx48 Denr Dpagt1 Eef1a2 Eef1b2 Eef1e1 Eef1g Eef2 Eefsec Eif1ay Eif2ak3 Eif2b1 Eif2b2 Eif2b4 Eif2…
42	GO:0006412 [6]: protein biosynthesis	204	204	3332	272	8821	20.43	10.41	27.59	23.26	1100001I22Rik 1110005A23Rik 1110013G13Rik 2210409M21Rik 2310020P08Rik 2310044P18Rik 2410005K20Rik 2410018C20Rik 2610012O22Rik 3110001N18Rik 9530090G24Rik Aatf Abca1 Aipl1 Alg12 B3galt1 B3galt6 B3gnt1 B7h3 BC003885 BC027073 Bing4 Boll Bzw1 C1galt1 Cdh16 Dad1 Dalrd3 Dars Dazl Ddost Ddx1 Ddx48 Denr Dpagt1 Eef1a2 Eef1b2 Eef1e1 Eef1g Eef2 Eefsec Eif1ay Eif2ak3 Eif2b1 Eif2b2 Eif2b4 Eif2c2 Eif2s1 Eif2s3…
43	GO:0019752 [6]: carboxylic acid metabolism	146	146	3390	167	8926	20.39	10.41	27.68	23.27	0610010D20Rik 0610012D14Rik 2610209A20Rik Acaa1 Acad8 Acadl Acadm Acads Acadsb Acadvl Aco2 Acy1 Adipor1 Ahcy Akr1d1 Aldh4a1 Aldh9a1 Alox15 Alox15b Aloxe3 Arg1 Arg2 Asl Asns Ass1 Auh BC025519 BC051244 Baat Bach Bcat2 Bckdhb Bhmt Bing4 Cbs Cdh16 Cdo1 Cmas Cpt2 Crot Cryl1 Csad Ctbp1 Ctbp2 Cte1 Cth Cyp39a1 Dars Dci Dct Ddah2 Ddc Degs2 Dlat Ech1 Echs1 Elovl2 Elovl4 Elovl6 Fabp6 Fads1 Fads2 Fah Fars1 F…
44	GO:0006082 [5]: organic acid metabolism	146	146	3390	167	8926	20.39	10.41	27.68	23.27	0610010D20Rik 0610012D14Rik 2610209A20Rik Acaa1 Acad8 Acadl Acadm Acads Acadsb Acadvl Aco2 Acy1 Adipor1 Ahcy Akr1d1 Aldh4a1 Aldh9a1 Alox15 Alox15b Aloxe3 Arg1 Arg2 Asl Asns Ass1 Auh BC025519 BC051244 Baat Bach Bcat2 Bckdhb Bhmt Bing4 Cbs Cdh16 Cdo1 Cmas Cpt2 Crot Cryl1 Csad Ctbp1 Ctbp2 Cte1 Cth Cyp39a1 Dars Dci Dct Ddah2 Ddc Degs2 Dlat Ech1 Echs1 Elovl2 Elovl4 Elovl6 Fabp6 Fads1 Fads2 Fah Fars1 F…
45	GO:0000280 [7]: nuclear division	75	75	3461	55	9038	20.07	10.41	27.59	23.26	2810406C15Rik Akap8 Anapc5 Boll Brrn1 Bub1 Bub1b Ccdc5 Ccna1 Ccna2 Ccnb1-rs1 Ccnb2 Ccnb3 Ccnf Ccng1 Cdc16 Cdc20 Cdc23 Cdc25a Cdc25b Cdc25c Cdc27 Cdc2a Cdk2 Cetn2 Cetn3 Chc1 Chfr Dazl Dmc1h Fanca Fzr1 Incenp Kntc2 Lats2 Mad2l1 Mad2l2 Mki67 Mlh1 Mre11a Msh3 Msh5 Nde1 Nedd9 Nek1 Nek2 Nek3 Nek4 Nusap1 Pafah1b1 Pes1 Ppp1ca Prm1 Prm2 Psmd13 Pttg1 Rad21 Rad51 Rbm7 Rgs14 Rpa1 Siah1a Sirt2 Spag5 Spin Spo1…
46	GO:0006350 [6]: transcription	569	569	2967	1042	8051	19.54	10.41	26.28	21.99	0610010K14Rik 1110005A23Rik 1200013F24Rik 1500031N24Rik 1700051E09Rik 1810060D16Rik 2210012G02Rik 2610101N10Rik 2700067D09Rik 3110024A21Rik 3930401K13Rik 4732429I09Rik 4930548G07Rik 5730403M16Rik 5730410I19Rik 5730589K01Rik 6330581L23Rik 6820402O20Rik 8430410K20Rik A730098D12Rik A830023I12Rik AI481750 Abt1 Abtb1 Adnp Aebp2 Aes Aire Als2cr19 Ankfy1 Ankrd22 Ankrd25 Ankrd32 Ankrd6 Aof2 Arnt2 Arntl A…
47	GO:0050791 [3]: regulation of physiological process	703	703	2833	1357	7736	18.24	10.41	24.88	20.66	0610010K14Rik 0610033H09Rik 1110005A23Rik 1200013F24Rik 1500031N24Rik 1700051E09Rik 2210012G02Rik 2610101N10Rik 2700067D09Rik 3110024A21Rik 3930401K13Rik 4732429I09Rik 4930548G07Rik 5730403M16Rik 5730410I19Rik 5730589K01Rik 6330581L23Rik 6820402O20Rik 8430410K20Rik A730098D12Rik A830023I12Rik AI481750 AY036118 Aatf Abtb1 Adnp Aebp2 Aes Aipl1 Aire Als2cr19 Ank Ankfy1 Ankrd22 Ankrd25 Ankrd32 Ankrd6…
48	GO:0006959 [5]: humoral immune response	10	10	3526	146	8947	17.97	10.41	0.0	0.0	1700013L23Rik Aire Bcl10 C1qa C1qbp C5r1 Crry Mbl1 Prkcd Tnfsf13
49	GO:0007067 [8]: mitosis	56	56	3480	34	9059	17.57	10.41	25.16	20.91	2810406C15Rik Akap8 Anapc5 Brrn1 Bub1 Bub1b Ccdc5 Ccna1 Ccna2 Ccnb1-rs1 Ccnb2 Ccnf Ccng1 Cdc16 Cdc20 Cdc23 Cdc25a Cdc25b Cdc25c Cdc27 Cdc2a Cdk2 Cetn2 Cetn3 Chc1 Chfr Fzr1 Incenp Kntc2 Lats2 Mad2l1 Mad2l2 Nde1 Nedd9 Nek1 Nek2 Nek3 Nek4 Nusap1 Pafah1b1 Pes1 Prm1 Prm2 Pttg1 Rad21 Rgs14 Sirt2 Spag5 Stag1 Stag2 Stmn1 Sycp3 Terf1 Tubb5 Ube2c Wee1
50	GO:0000087 [7]: M phase of mitotic cell cycle	56	56	3480	35	9058	16.94	10.41	24.52	20.34	2810406C15Rik Akap8 Anapc5 Brrn1 Bub1 Bub1b Ccdc5 Ccna1 Ccna2 Ccnb1-rs1 Ccnb2 Ccnf Ccng1 Cdc16 Cdc20 Cdc23 Cdc25a Cdc25b Cdc25c Cdc27 Cdc2a Cdk2 Cetn2 Cetn3 Chc1 Chfr Fzr1 Incenp Kntc2 Lats2 Mad2l1 Mad2l2 Nde1 Nedd9 Nek1 Nek2 Nek3 Nek4 Nusap1 Pafah1b1 Pes1 Prm1 Prm2 Pttg1 Rad21 Rgs14 Sirt2 Spag5 Stag1 Stag2 Stmn1 Sycp3 Terf1 Tubb5 Ube2c Wee1
51	GO:0007582 [2]: physiological process	3000	3000	536	7275	1818	16.28	10.41	22.88	18.73	0610009B22Rik 0610009D07Rik 0610009O03Rik 0610010D20Rik 0610010K14Rik 0610011D08Rik 0610012D14Rik 0610033H09Rik 0610040B21Rik 0610042E07Rik 1100001I22Rik 1110005A23Rik 1110013G13Rik 1110015E22Rik 1110017C15Rik 1110030H18Rik 1110032D12Rik 1110032N12Rik 1110061O04Rik 1110064N10Rik 1200013F24Rik 1300002A08Rik 1500031N24Rik 1600020H07Rik 1700013L23Rik 1700025B16Rik 1700030A21Rik 1700040I03Rik 1700051…
52	GO:0019219 [5]: regulation of nucleobase, nucleoside, nucleotide and nucleic acid metabolism	544	544	2992	1018	8075	15.79	10.41	22.47	18.38	0610010K14Rik 1110005A23Rik 1200013F24Rik 1500031N24Rik 1700051E09Rik 2210012G02Rik 2610101N10Rik 2700067D09Rik 3110024A21Rik 3930401K13Rik 4732429I09Rik 4930548G07Rik 5730403M16Rik 5730410I19Rik 5730589K01Rik 6330581L23Rik 6820402O20Rik 8430410K20Rik A730098D12Rik A830023I12Rik AI481750 Abtb1 Adnp Aebp2 Aes Aipl1 Aire Als2cr19 Ankfy1 Ankrd22 Ankrd25 Ankrd32 Ankrd6 Aof2 Arnt2 Arntl Arntl2 Arts1 A…
53	GO:0006260 [6]: DNA replication	56	56	3480	38	9055	15.15	10.41	22.71	18.59	2610036N15Rik Blm Ccne1 Ccne2 Cdc45l Chaf1b Dnajc2 Dut Gmnn Helb Lig1 Lig3 Mcm2 Mcm3 Mcm5 Mcm6 Mcm7 Mcmdc1 Mlh1 Msh3 Msh5 Msh6 Nfia Nfib Nfic Nfix Orc1l Orc2l Orc3l Orc5l Orc6l Pola1 Pold1 Pold2 Pole Polg2 Polh Polk Poll Prim1 Rbbp4 Recc1 Rfc2 Rfc3 Rfc4 Rfc5 Ris2 Rpa1 Rpa2 Rpa3 Rrm1 Rrm2 Rrm2b Ssbp1 Top1 Top3a
54	GO:0045449 [6]: regulation of transcription	540	540	2996	1015	8078	15.11	10.41	21.78	17.78	0610010K14Rik 1110005A23Rik 1200013F24Rik 1500031N24Rik 1700051E09Rik 2210012G02Rik 2610101N10Rik 2700067D09Rik 3110024A21Rik 3930401K13Rik 4732429I09Rik 4930548G07Rik 5730403M16Rik 5730410I19Rik 5730589K01Rik 6330581L23Rik 6820402O20Rik 8430410K20Rik A730098D12Rik A830023I12Rik AI481750 Abtb1 Adnp Aebp2 Aes Aire Als2cr19 Ankfy1 Ankrd22 Ankrd25 Ankrd32 Ankrd6 Aof2 Arnt2 Arntl Arntl2 Arts1 Asb3 As…
55	GO:0016071 [6]: mRNA metabolism	117	117	3419	135	8958	14.82	10.41	22.1	18.04	0610009D07Rik 1700025B16Rik 1810035L17Rik 2210008M09Rik 2610027L16Rik 2610101N10Rik 3100004P22Rik 5730449L18Rik 9530027K23Rik AI462438 AI481750 Acin1 Apobec2 Auh Cpsf2 Cpsf3 Cpsf4 Cstf2 Cstf2t D13Wsu64e Dbr1 Ddx1 Ddx20 Dhx15 Dhx16 E430034L04Rik Elavl2 Ern2 Fmr1 Fnbp3 Fusip1 Gemin6 Gemin7 Hnrpa2b1 Hnrpab Hnrpc Hnrpf Hnrph1 Hnrpl Hnrpll Hnrpr Htatsf1 Igf2bp1 Igf2bp3 Leng5 Lsm1 Lsm3 Lsm4 Lsm5 Lsm7 M…
56	GO:0006950 [4]: response to stress	152	152	3384	655	8438	14.8	10.41	0.0	0.0	1700013L23Rik 4833428E21Rik Aire Apex1 Aptx Asf1a Atrx B7h3 Bcl10 Brca2 Btg2 C1qa C1qbp C230052I12Rik C5r1 Cat Ccl20 Cd14 Chaf1b Chek1 Chi3l3 Crry Csen Ddb1 Defb8 Defcr4 Dmc1h Dnajb3 Eif2ak3 Eif3s6ip Epx Ercc1 Ercc2 Ercc3 Ercc5 Ercc8 Ern2 F8 Fanca Fancc Fancl Fcer1a G22p1 Gab1 Gadd45a Ggtla1 Glmn Gpx5 Gpx6 Gtf2h1 Gtf2h3 Gtf2h4 H2-Bl H2afx Hif1a Hsbp1 Hsf2 Hspa2 Hspa5bp1 Hspa8 Hspa9a Hspb3 Hspca H…
57	GO:0006351 [7]: transcription, DNA-dependent	539	539	2997	1016	8077	14.75	10.41	21.42	17.44	0610010K14Rik 1110005A23Rik 1200013F24Rik 1500031N24Rik 1700051E09Rik 2210012G02Rik 2610101N10Rik 2700067D09Rik 3110024A21Rik 3930401K13Rik 4732429I09Rik 4930548G07Rik 5730403M16Rik 5730410I19Rik 5730589K01Rik 6330581L23Rik 6820402O20Rik 8430410K20Rik A730098D12Rik A830023I12Rik AI481750 Abt1 Abtb1 Adnp Aebp2 Aes Aire Als2cr19 Ankfy1 Ankrd22 Ankrd25 Ankrd32 Ankrd6 Aof2 Arnt2 Arntl Arntl2 Arts1 As…
58	GO:0007046 [7]: ribosome biogenesis	52	52	3484	34	9059	14.39	10.41	21.96	17.92	1110017C15Rik 1110064N10Rik 2610012O22Rik 2610033H07Rik 2700082D03Rik BC003885 Bfsp1 Bop1 D16Bwg1547e D1Wsu40e Ddx1 Ddx48 Ddx56 Ebna1bp2 Exosc4 Exosc7 Exosc8 Exosc9 Fbl Gm169 Grcc2f Gtpbp4 Mrpl10 Mrpl22 Mrpl23 Mrpl30 Mrpl41 Mrps26 Nnp1 Nola1 Nola3 Pes1 Pop5 Rcl1 Rnu3ip2 Rpl13 Rpl22 Rpl28 Rpl29 Rpl36a Rpl7 Rps14 Rps15 Rps19 Rps24 Rps4x Rps5 Rps6 Rps6ka2 Rps6ka3 Rps6kb1 Rrs1
59	GO:0019222 [4]: regulation of metabolism	580	580	2956	1115	7978	14.12	10.41	20.74	16.86	0610010K14Rik 0610033H09Rik 1110005A23Rik 1200013F24Rik 1500031N24Rik 1700051E09Rik 2210012G02Rik 2610101N10Rik 2700067D09Rik 3110024A21Rik 3930401K13Rik 4732429I09Rik 4930548G07Rik 5730403M16Rik 5730410I19Rik 5730589K01Rik 6330581L23Rik 6820402O20Rik 8430410K20Rik A730098D12Rik A830023I12Rik AI481750 Aatf Abtb1 Adnp Aebp2 Aes Aipl1 Aire Als2cr19 Ankfy1 Ankrd22 Ankrd25 Ankrd32 Ankrd6 Aof2 Arnt2 A…
60	GO:0006355 [7]: regulation of transcription, DNA-dependent	528	528	3008	1000	8093	13.79	10.41	20.44	16.61	0610010K14Rik 1110005A23Rik 1200013F24Rik 1500031N24Rik 1700051E09Rik 2210012G02Rik 2610101N10Rik 2700067D09Rik 3110024A21Rik 3930401K13Rik 4732429I09Rik 4930548G07Rik 5730403M16Rik 5730410I19Rik 5730589K01Rik 6330581L23Rik 6820402O20Rik 8430410K20Rik A730098D12Rik A830023I12Rik AI481750 Abtb1 Adnp Aebp2 Aes Aire Als2cr19 Ankfy1 Ankrd22 Ankrd25 Ankrd32 Ankrd6 Aof2 Arnt2 Arntl Arntl2 Arts1 Asb3 As…
61	GO:0000278 [6]: mitotic cell cycle	72	72	3464	64	9029	13.71	10.41	21.15	17.22	2810406C15Rik Aatf Akap8 Anapc5 Bccip Brrn1 Bub1 Bub1b Cables1 Ccdc5 Ccna1 Ccna2 Ccnb1-rs1 Ccnb2 Ccnf Ccng1 Cdc16 Cdc20 Cdc23 Cdc25a Cdc25b Cdc25c Cdc27 Cdc2a Cdk2 Cetn2 Cetn3 Chc1 Chek1 Chfr Dnajc2 E2f5 Foxg1 Fzr1 Gpr132 Gspt2 Incenp Kntc2 Lats2 Mad2l1 Mad2l2 Mtbp Nde1 Nedd9 Nek1 Nek2 Nek3 Nek4 Nusap1 Pafah1b1 Pes1 Prm1 Prm2 Pttg1 Rad21 Rgs14 Rhou Ris2 Rnf2 Rprm Sfn Sirt2 Skp2 Spag5 Stag1 Stag2 …
62	GO:0006397 [7]: mRNA processing	112	112	3424	130	8963	13.71	10.41	20.99	17.09	0610009D07Rik 1700025B16Rik 1810035L17Rik 2210008M09Rik 2610101N10Rik 3100004P22Rik 5730449L18Rik 9530027K23Rik AI462438 AI481750 Acin1 Apobec2 Cpsf2 Cpsf3 Cpsf4 Cstf2 Cstf2t D13Wsu64e Dbr1 Ddx1 Ddx20 Dhx15 Dhx16 E430034L04Rik Elavl2 Ern2 Fmr1 Fnbp3 Fusip1 Gemin6 Gemin7 Hnrpa2b1 Hnrpab Hnrpc Hnrpf Hnrph1 Hnrpl Hnrpll Hnrpr Htatsf1 Igf2bp1 Igf2bp3 Leng5 Lsm1 Lsm3 Lsm4 Lsm5 Lsm7 Magoh Mki67ip Ncbp2…
63	GO:0042254 [6]: ribosome biogenesis and assembly	54	54	3482	38	9055	13.63	10.41	21.18	17.23	1110017C15Rik 1110064N10Rik 2610012O22Rik 2610033H07Rik 2700082D03Rik Aatf BC003885 Bfsp1 Bop1 D16Bwg1547e D1Wsu40e Ddx1 Ddx48 Ddx56 Ebna1bp2 Exosc4 Exosc7 Exosc8 Exosc9 Fbl Gm169 Grcc2f Gtpbp4 Ipo9 Mrpl10 Mrpl22 Mrpl23 Mrpl30 Mrpl41 Mrps26 Nnp1 Nola1 Nola3 Pes1 Pop5 Rcl1 Rnu3ip2 Rpl13 Rpl22 Rpl28 Rpl29 Rpl36a Rpl7 Rps14 Rps15 Rps19 Rps24 Rps4x Rps5 Rps6 Rps6ka2 Rps6ka3 Rps6kb1 Rrs1
64	GO:0006519 [5]: amino acid and derivative metabolism	89	89	3447	92	9001	13.35	10.41	20.7	16.85	0610010D20Rik 0610012D14Rik Acad8 Acy1 Ahcy Aldh4a1 Aldh9a1 Amd1 Arg1 Arg2 Asl Asns Ass1 Auh BC051244 Bcat2 Bckdhb Bhmt Bing4 Cbs Cdh16 Cdo1 Ckm Comt Csad Ctbp1 Ctbp2 Cth Dars Dct Ddah2 Ddc Dhps Fah Fars1 Farslb Gad2 Grhpr Gstz1 Hars Hars2 Hibadh Hmg20b Hnrpll Kars Maoa Mccc1 Mthfd1 Mthfr Nags Npl Nr4a2 Oaz1 Oaz2 Odc1 P4ha1 P4hb Pcbd1 Pcyox1 Phgdh Prdm1 Prodh Psat1 Psph Pts Pycr1 Pycr2 Pycrl Pycs…
65	GO:0006520 [6]: amino acid metabolism	72	72	3464	68	9025	12.07	10.41	19.48	15.68	0610010D20Rik 0610012D14Rik Acad8 Acy1 Ahcy Aldh4a1 Arg1 Arg2 Asl Asns Ass1 Auh BC051244 Bcat2 Bckdhb Bhmt Bing4 Cbs Cdh16 Cdo1 Csad Ctbp1 Ctbp2 Cth Dars Dct Ddah2 Ddc Fah Fars1 Farslb Gad2 Grhpr Gstz1 Hars Hars2 Hibadh Hmg20b Hnrpll Kars Mccc1 Mthfd1 Mthfr Nags Npl Pcbd1 Phgdh Prdm1 Prodh Psat1 Psph Pts Pycr1 Pycr2 Pycrl Pycs Rars Rarsl Sardh Sars1 Sdsl Sgpl1 Shmt1 Si Slc22a17 Slc7a7 Srr Tars Tp…
66	GO:0008380 [7]: RNA splicing	93	93	3443	104	8989	11.6	10.41	18.91	15.13	0610009D07Rik 1700025B16Rik 1810035L17Rik 2210008M09Rik 2610101N10Rik 3100004P22Rik 9530027K23Rik Acin1 Cstf2 Cstf2t D13Wsu64e Dbr1 Ddx1 Dhx15 Dhx16 Elavl2 Fnbp3 Fusip1 Gemin6 Gemin7 Hnrpa2b1 Hnrpab Hnrpc Hnrpf Hnrph1 Hnrpl Htatsf1 Igf2bp1 Igf2bp3 Leng5 Lsm1 Lsm3 Lsm4 Lsm5 Lsm7 Magoh Mki67ip Ncl Nola2 Nono Pabpc1 Phf5a Plrg1 Ppp1r8 Prpf31 Prpf4b Prpf8 Ptbp1 Ptbp2 Rad52b Rbm12 Rbm19 Rbm28 Rbm3 Rbm…
67	GO:0006464 [7]: protein modification	394	394	3142	722	8371	11.33	10.41	18.04	14.34	1110013G13Rik 1110061O04Rik 2010004O20Rik 2210409M21Rik 2300004C15Rik 2410012M04Rik 2610018G03Rik 2610209A20Rik 2700084L22Rik 5730410I19Rik 9530090G24Rik AJ430384 Aatk Acad10 Acp1 Acvr2b Acvrl1 Aipl1 Akt2 Alg12 Amhr2 Anapc5 Apg12l Ard1 Arih2 Art2b Art5 Aurka Aurkb B3galt1 B3galt6 B3gnt1 B4galt7 Bag1 Bap1 Bard1 Birc6 Blk Brap Btg2 Btrc Bub1 Bub1b C1galt1 Cacybp Carm1 Cbl Ccne1 Ccrk Cct2 Cdc16 Cdc2…
68	GO:0009308 [5]: amine metabolism	97	97	3439	112	8981	11.28	10.41	18.56	14.8	0610010D20Rik 0610012D14Rik Acad8 Acy1 Ahcy Aldh4a1 Aldh9a1 Allc Amd1 Arg1 Arg2 Asl Asns Ass1 Auh B3galt6 BC051244 Bcat2 Bckdhb Bhmt Bing4 Cbs Cdh16 Cdo1 Cmas Comt Csad Ctbp1 Ctbp2 Cth Dars Dct Ddah2 Ddc Dhps Fah Fars1 Farslb Gad2 Gne Gnpnat1 Grhpr Gstz1 Hars Hars2 Hibadh Hmg20b Hnrpll Hs2st1 Itih1 Kars Maoa Mccc1 Mthfd1 Mthfr Nagk Nags Npl Nr4a2 Oaz1 Oaz2 Odc1 P4ha1 P4hb Pcbd1 Phgdh Prdm1 Prodh …
69	GO:0007028 [5]: cytoplasm organization and biogenesis	56	56	3480	46	9047	11.02	10.41	18.5	14.76	1110017C15Rik 1110064N10Rik 2610012O22Rik 2610033H07Rik 2700082D03Rik Aatf BC003885 Bfsp1 Bop1 D16Bwg1547e D1Wsu40e Ddx1 Ddx48 Ddx56 Ebna1bp2 Exosc4 Exosc7 Exosc8 Exosc9 Fbl Gm169 Grcc2f Gtpbp4 Ipo9 Kif5b Mrpl10 Mrpl22 Mrpl23 Mrpl30 Mrpl41 Mrps26 Nnp1 Nola1 Nola3 Pes1 Pop5 Rcl1 Rnu3ip2 Rpl13 Rpl22 Rpl28 Rpl29 Rpl36a Rpl7 Rps14 Rps15 Rps19 Rps24 Rps4x Rps5 Rps6 Rps6ka2 Rps6ka3 Rps6kb1 Rrs1 Synj2bp
70	GO:0006281 [6]: DNA repair	66	66	3470	62	9031	10.71	10.41	18.12	14.4	Apex1 Aptx Asf1a Atrx Brca2 C230052I12Rik Chaf1b Ddb1 Dmc1h Ercc1 Ercc2 Ercc3 Ercc5 Ercc8 Fanca Fancc Fancl G22p1 Gtf2h1 Gtf2h3 Gtf2h4 H2afx Lig1 Lig3 Mbd4 Mlh1 Mpg Mre11a Msh3 Msh5 Msh6 Mus81 Mutyh Nthl1 Ogg1 Parp1 Parp2 Pnkp Pold1 Pole Polg2 Polh Polk Poll Polr2g Prp19 Pttg1 Rad1 Rad21 Rad23a Rad50 Rad51 Rad51c Rad51l1 Rbbp4 Recql5 Rfc5 Slk Tdg Ung Xab2 Xpc Xrcc1 Xrcc2 Xrcc4 Xrcc5
71	GO:0000004 [2]: biological_process unknown	210	210	3326	801	8292	10.65	10.41	0.0	0.0	0610040D20Rik 1110004F10Rik 1200020A08Rik 1700020D05Rik 1810043G02Rik 2210412K09Rik 2410003P15Rik 2610016C23Rik 2810429O05Rik 3110040D16Rik 4930451A13Rik 4930511A21Rik 4930550L24Rik 4932416A11Rik A630054L15Rik AF155546 AL033314 AW494914 Aamp Abhd2 Abpb Acbd6 Actn1 Actr8 Akr1a4 Anapc13 Ankrd28 Anp32e Ap2s1 Apoa1bp Arcn1 Arhgap18 Arhgef3 Arid2 Armc5 Armc6 Arpp19 Art4 Asb13 Atpaf2 Atxn7l3 Atxn7l4 Ba…
72	GO:0000375 [8]: RNA splicing, via transesterification reactions	90	90	3446	103	8990	10.32	10.41	17.61	13.97	0610009D07Rik 1700025B16Rik 1810035L17Rik 2210008M09Rik 2610101N10Rik 3100004P22Rik 9530027K23Rik Acin1 Cstf2 Cstf2t D13Wsu64e Dbr1 Ddx1 Dhx15 Dhx16 Elavl2 Fnbp3 Fusip1 Gemin6 Gemin7 Hnrpa2b1 Hnrpab Hnrpc Hnrpf Hnrph1 Hnrpl Htatsf1 Igf2bp1 Igf2bp3 Lsm1 Lsm3 Lsm4 Lsm5 Lsm7 Magoh Mki67ip Ncl Nola2 Nono Pabpc1 Phf5a Plrg1 Ppp1r8 Prpf31 Prpf4b Prpf8 Ptbp1 Ptbp2 Rad52b Rbm12 Rbm19 Rbm28 Rbm3 Rbm4 Rbm8…
73	GO:0000377 [9]: RNA splicing, via transesterification reactions with bulged adenosine as nucleophile	90	90	3446	103	8990	10.32	10.41	17.61	13.97	0610009D07Rik 1700025B16Rik 1810035L17Rik 2210008M09Rik 2610101N10Rik 3100004P22Rik 9530027K23Rik Acin1 Cstf2 Cstf2t D13Wsu64e Dbr1 Ddx1 Dhx15 Dhx16 Elavl2 Fnbp3 Fusip1 Gemin6 Gemin7 Hnrpa2b1 Hnrpab Hnrpc Hnrpf Hnrph1 Hnrpl Htatsf1 Igf2bp1 Igf2bp3 Lsm1 Lsm3 Lsm4 Lsm5 Lsm7 Magoh Mki67ip Ncl Nola2 Nono Pabpc1 Phf5a Plrg1 Ppp1r8 Prpf31 Prpf4b Prpf8 Ptbp1 Ptbp2 Rad52b Rbm12 Rbm19 Rbm28 Rbm3 Rbm4 Rbm8…
74	GO:0000398 [8]: nuclear mRNA splicing, via spliceosome	90	90	3446	103	8990	10.32	10.41	17.61	13.97	0610009D07Rik 1700025B16Rik 1810035L17Rik 2210008M09Rik 2610101N10Rik 3100004P22Rik 9530027K23Rik Acin1 Cstf2 Cstf2t D13Wsu64e Dbr1 Ddx1 Dhx15 Dhx16 Elavl2 Fnbp3 Fusip1 Gemin6 Gemin7 Hnrpa2b1 Hnrpab Hnrpc Hnrpf Hnrph1 Hnrpl Htatsf1 Igf2bp1 Igf2bp3 Lsm1 Lsm3 Lsm4 Lsm5 Lsm7 Magoh Mki67ip Ncl Nola2 Nono Pabpc1 Phf5a Plrg1 Ppp1r8 Prpf31 Prpf4b Prpf8 Ptbp1 Ptbp2 Rad52b Rbm12 Rbm19 Rbm28 Rbm3 Rbm4 Rbm8…
75	GO:0006974 [5]: response to DNA damage stimulus	73	73	3463	76	9017	9.72	10.41	17.07	13.47	Apex1 Aptx Asf1a Atrx Brca2 Btg2 C230052I12Rik Chaf1b Chek1 Ddb1 Dmc1h Ercc1 Ercc2 Ercc3 Ercc5 Ercc8 Fanca Fancc Fancl G22p1 Gadd45a Gtf2h1 Gtf2h3 Gtf2h4 H2afx Lig1 Lig3 Mbd4 Mif Mlh1 Mpg Mre11a Msh3 Msh5 Msh6 Mus81 Mutyh Nbn Nthl1 Ogg1 Parg Parp1 Parp2 Pmaip1 Pnkp Pold1 Pole Polg2 Polh Polk Poll Polr2g Prp19 Pttg1 Rad1 Rad21 Rad23a Rad50 Rad51 Rad51c Rad51l1 Rbbp4 Recql5 Rfc5 Slk Tdg Ung Xab2 Xp…
76	GO:0000910 [5]: cytokinesis	58	58	3478	52	9041	9.7	10.41	17.14	13.53	1810009O10Rik Als2cr19 Anapc5 Cables1 Ccdc5 Ccna1 Ccna2 Ccnb1-rs1 Ccnb2 Ccnb3 Ccnc Ccnd2 Ccnd3 Ccne1 Ccne2 Ccnf Ccng1 Ccni Ccnl1 Cdc16 Cdc20 Cdc23 Cdc25a Cdc25b Cdc25c Cdc27 Cdc2a Cdc42 Cdc5l Cdc7 Cdca3 Cdca5 Cdca7 Cdk2 Cdk4 Cdk5 Cetn2 Cetn3 Cks1b Cks2 Ftsj2 Fzr1 Incenp Lats2 Lig1 Lig3 Nek1 Nek2 Nek3 Nusap1 Pafah1b1 Ppp1ca Ppp1cb Ppp1cc Sept3 Sept6 Spag5 Ube2c
77	GO:0042221 [6]: response to chemical substance	32	32	3504	204	8889	9.05	10.41	0.0	0.0	Abhd6 Abhd8 Ahrr Aip Aoah Ars2 Artn As3mt Asna1 Blmh C5r1 Ccl20 Ccl28 Cklfsf7 Comt Creb3 Cxcl4 Cxcr4 Ddc Drd2 Ephx1 Fert2 Gpr44 Gstm4 Gucy2c Hiat1 Man1b Maoa Mest Nr4a2 Robo1 Robo3
78	GO:0009719 [4]: response to endogenous stimulus	74	74	3462	80	9013	8.93	10.41	16.26	12.68	Apex1 Aptx Asf1a Atrx Brca2 Btg2 C230052I12Rik Chaf1b Chek1 Ddb1 Dmc1h Ercc1 Ercc2 Ercc3 Ercc5 Ercc8 Fanca Fancc Fancl G22p1 Gadd45a Gtf2h1 Gtf2h3 Gtf2h4 H2afx Lig1 Lig3 Mbd4 Mif Mlh1 Mpg Mre11a Msh3 Msh5 Msh6 Mus81 Mutyh Nbn Nthl1 Ogg1 Parg Parp1 Parp2 Pmaip1 Pnkp Pold1 Pole Polg2 Polh Polk Poll Polr2g Prp19 Pttg1 Rad1 Rad21 Rad23a Rad50 Rad51 Rad51c Rad51l1 Rbbp4 Recql5 Rfc5 Slk Tdg Trh Ung Xab…
79	GO:0006091 [5]: generation of precursor metabolites and energy	168	168	3368	262	8831	8.06	10.41	15.03	11.47	0610040B21Rik 2410011G03Rik 2610529C04Rik 4833428E21Rik 5730420B22Rik 5730466C23Rik Aass Abce1 Acad10 Acad8 Acadl Acadm Acads Acadsb Acadvl Aco2 Aldoa Aldob Alox15 Alox15b Aloxe3 Aox4 Atp5a1 Atp5b Atp5f1 Atp5g1 Atp5g2 Atp5l Atp5o Atp6v0c Atp6v1a1 Atp6v1b2 Atp6v1c1 Atp6v1f BC019806 Bpgm Cai Cat Coq6 Cox4i1 Cox4i2 Cox6b1 Cox7a2 Cox7a2l Cox7c Csl Cyc1 Cyct Cyp17a1 Cyp19a1 Cyp1a2 Cyp21a1 Cyp2a12 Cyp2…
80	GO:0016043 [4]: cell organization and biogenesis	311	311	3225	572	8521	7.45	10.41	14.14	10.59	1110017C15Rik 1110064N10Rik 2610012O22Rik 2610033H07Rik 2700082D03Rik 4930542G03Rik 4930548G07Rik Aatf Abca1 Abcd3 Abcd4 Actg1 Actg2 Actl6a Actl7b Actr10 Ard1 Arfip2 Arhgap10 Arhgap5 Arhgap8 Arid1a Arpc1a Arpc4 Arpc5 Asf1a Asf1b Atp6v0c B230120H23Rik BC003885 Bat8 Baz1b Bbs2 Bfsp1 Bicd2 Birc5 Bop1 Capzb Carm1 Cbx1 Cbx4 Cbx5 Cbx8 Cdc42 Cdc42ep4 Cdc42se1 Cdca1 Cdyl Cebpa Celsr1 Cfdp1 Chd4 Ckap1 Cog…
81	GO:0008104 [4]: protein localization	192	192	3344	317	8776	7.18	10.41	14.07	10.56	1110032D12Rik 1700093E07Rik 2300004C15Rik 2610034M16Rik 5930412E23Rik Akap12 Akap3 Ap1g2 Ap1m2 Ap2a1 Ap2a2 Ap2m1 Ap3m1 Ap3m2 Ap3s2 Ap4m1 Ap4s1 Apba3 Arf1 Arf5 Arf6 Arfgap3 Arfrp1 Arl2 Arl6ip1 Arntl Aspscr1 Bbs2 Bcap29 Bcap31 Bet1 C330016O10Rik Ccnb1-rs1 Cdc5l Clta Cog1 Cog2 Cog6 Copb1 Copb2 Cope Copg2 Cse1l E430034L04Rik Eda Edar Eif4enif1 Etfb Folr1 Gdi1 Gga1 Gorasp1 Gosr1 Gosr2 Grasp Grip1 Hira…
82	GO:0006996 [5]: organelle organization and biogenesis	266	266	3270	481	8612	6.51	10.41	13.23	9.74	1110017C15Rik 1110064N10Rik 2610012O22Rik 2610033H07Rik 2700082D03Rik 4930542G03Rik 4930548G07Rik Aatf Abcd3 Abcd4 Actg1 Actg2 Actl6a Actl7b Actr10 Ard1 Arhgap10 Arhgap8 Arid1a Arpc1a Arpc4 Arpc5 Asf1a Asf1b Atp6v0c B230120H23Rik BC003885 Bat8 Baz1b Bfsp1 Bicd2 Birc5 Bop1 Capzb Carm1 Cbx1 Cbx4 Cbx5 Cbx8 Cdc42 Cdca1 Cdyl Cebpa Celsr1 Chd4 Ckap1 Cog2 Coro1c Cryaa Csrp1 D16Bwg1547e D1Wsu40e Dbn1 Dct…
83	GO:0008652 [7]: amino acid biosynthesis	23	23	3513	10	9083	6.41	10.01	14.08	10.56	0610010D20Rik 0610012D14Rik Asl Asns Ass1 BC051244 Bcat2 Bhmt Cbs Ctbp1 Ctbp2 Cth Grhpr Mthfd1 Npl Phgdh Prodh Psat1 Psph Pycr1 Pycr2 Pycrl Pycs
84	GO:0045184 [5]: establishment of protein localization	184	184	3352	306	8787	6.33	10.01	13.2	9.72	1110032D12Rik 1700093E07Rik 2300004C15Rik 2610034M16Rik 5930412E23Rik Akap12 Ap1g2 Ap1m2 Ap2a1 Ap2a2 Ap2m1 Ap3m1 Ap3m2 Ap3s2 Ap4m1 Ap4s1 Apba3 Arf1 Arf5 Arf6 Arfgap3 Arfrp1 Arl2 Arl6ip1 Arntl Aspscr1 Bcap29 Bcap31 Bet1 C330016O10Rik Ccnb1-rs1 Cdc5l Clta Cog1 Cog2 Cog6 Copb1 Copb2 Cope Copg2 Cse1l E430034L04Rik Eda Edar Eif4enif1 Etfb Folr1 Gdi1 Gga1 Gorasp1 Gosr1 Gosr2 Grasp Hira Hspa9a Ipo9 Jak2…
85	GO:0009056 [4]: catabolism	264	264	3272	479	8614	6.22	10.01	12.94	9.48	0610033H09Rik 1300002A08Rik 1700040I03Rik 2200003E03Rik 2310015I08Rik 2610301G19Rik 2700017M01Rik 3110056O03Rik Abat Abhd4 Acad10 Acad8 Ace Acr Acy1 Adam10 Adam15 Adam17 Adam1b Adam28 Adam7 Adam8 Adamts10 Ahcy Aldh4a1 Aldoa Aldob Amacr Apeh Apoc3 Arg1 Arg2 Arih2 Arntl Arts1 Asah3 Asl Asrgl1 Auh Axin1 BC051244 Bace1 Bach Bad Bap1 Bcat2 Bckdhb Bhmt Blmh Bpgm Btrc Capn10 Capn12 Capn8 Capn9 Casp6 Cbl…
86	GO:0015031 [5]: protein transport	182	182	3354	304	8789	6.0	9.72	12.87	9.43	1110032D12Rik 1700093E07Rik 2300004C15Rik 2610034M16Rik 5930412E23Rik Akap12 Ap1g2 Ap1m2 Ap2a1 Ap2a2 Ap2m1 Ap3m1 Ap3m2 Ap3s2 Ap4m1 Ap4s1 Apba3 Arf1 Arf5 Arf6 Arfgap3 Arfrp1 Arl2 Arl6ip1 Arntl Aspscr1 Bcap29 Bcap31 Bet1 C330016O10Rik Ccnb1-rs1 Cdc5l Clta Cog1 Cog2 Cog6 Copb1 Copb2 Cope Copg2 Cse1l E430034L04Rik Eda Edar Eif4enif1 Etfb Folr1 Gdi1 Gga1 Gorasp1 Gosr1 Gosr2 Grasp Hira Hspa9a Ipo9 Jak2…
87	GO:0044248 [5]: cellular catabolism	238	238	3298	428	8665	5.52	9.16	12.25	8.87	0610033H09Rik 1300002A08Rik 1700040I03Rik 2200003E03Rik 2310015I08Rik 2610301G19Rik 2700017M01Rik 3110056O03Rik Abat Abhd4 Acad10 Acad8 Ace Acr Acy1 Adam10 Adam15 Adam17 Adam1b Adam28 Adam7 Adam8 Adamts10 Ahcy Aldh4a1 Aldoa Aldob Amacr Apeh Arg1 Arg2 Arih2 Arts1 Asah3 Asl Asrgl1 Auh BC051244 Bace1 Bach Bad Bap1 Bcat2 Bckdhb Bhmt Blmh Bpgm Btrc Capn10 Capn12 Capn8 Capn9 Casp6 Cblc Cdo1 Cel Clpp Co…
88	GO:0005975 [5]: carbohydrate metabolism	119	119	3417	178	8915	5.45	9.16	12.47	9.04	2200003E03Rik 2310009E04Rik 9530090G24Rik Aco2 Akr7a5 Aldh1b1 Aldoa Aldob Alox15 B3galt1 B3galt6 B4galt5 B4galt7 Bad Bpgm Cmas Col11a1 Csl D3Bwg0562e Dcxr Dlat Eno1 Fbp1 Fbp2 Fh1 Fut1 G6pd2 Gale Galk1 Ganab Gbe1 Gcs1 Gla Glb1 Glo1 Gne Gnpnat1 Gpd1 Gys1 Hibadh Hk1 Hk2 Hs2st1 Hyal1 Hyal2 Hyal3 Idh1 Idh2 Idh3a Idh3b Idh3g Impa1 Impa2 Ipf1 Isyna1 Itih1 Itpka Kl Lalba Ldh2 Ldh3 Lyzs Lzp-s Man1a Man1b …
89	GO:0009628 [5]: response to abiotic stimulus	67	67	3469	305	8788	5.4	9.03	0.0	0.0	4833428E21Rik Abhd6 Abhd8 Ahrr Aip Aipl1 Aldh7a1 Aoah Ars2 Artn As3mt Asna1 Atp6v1b1 Axin1 Blmh C5r1 C6.1A Ccl20 Ccl28 Cklfsf7 Comt Creb3 Cxcl4 Cxcr4 Ddc Dfna5h Dnajb3 Drd2 Ephx1 Fert2 Fgf16 Gnat2 Gpr44 Gstm4 Guca1a Gucy2c Hiat1 Hspa2 Hspa8 Hspa9a Hspca Hspcb Krtap5-1 Man1b Maoa Mbd4 Mcoln3 Mest Msh6 Myo6 Ndufb9 Nr4a2 Opn3 Opn4 Pde6b Pde6c Pde6d Pdpk1 Pmaip1 Prom1 Rgr Robo1 Robo3 Snai2 Strc Tbl1x…
90	GO:0044262 [6]: cellular carbohydrate metabolism	83	83	3453	110	8983	5.08	8.8	12.24	8.87	2200003E03Rik Aco2 Aldoa Aldob B3galt1 B3galt6 B4galt7 Bad Bpgm Cmas Col11a1 Csl D3Bwg0562e Dcxr Dlat Eno1 Fbp1 Fbp2 Fh1 G6pd2 Gale Galk1 Gbe1 Gcs1 Gne Gnpnat1 Gpd1 Gys1 Hibadh Hk1 Hk2 Hs2st1 Idh1 Idh2 Idh3a Idh3b Idh3g Impa1 Impa2 Ipf1 Isyna1 Itih1 Itpka Lalba Ldh2 Ldh3 Mdh2 Me2 Nagk Oxct2a Pck2 Pdha1 Pdhb Pfkfb3 Pfkl Pfkm Pgam2 Pgd Pgk2 Pglyrp1 Phkg2 Pkm2 Pmm1 Pmm2 Polr3h Ppp1ca Ppp1cb Ppp1cc P…
91	GO:0006092 [7]: main pathways of carbohydrate metabolism	42	42	3494	39	9054	4.84	8.8	12.26	8.87	Aco2 Aldoa Aldob Bpgm Csl Dlat Eno1 Fbp1 Fbp2 Fh1 Gpd1 Hibadh Hk1 Hk2 Idh1 Idh2 Idh3a Idh3b Idh3g Ldh2 Ldh3 Mdh2 Me2 Oxct2a Pck2 Pdha1 Pdhb Pfkl Pfkm Pgam2 Pgd Pgk2 Pkm2 Polr3h Sdha Sdhb Sdhd Sdsl Suclg1 Suclg2 Taldo1 Tpi1
92	GO:0009309 [6]: amine biosynthesis	29	29	3507	20	9073	4.71	8.33	12.27	8.87	0610010D20Rik 0610012D14Rik Amd1 Asl Asns Ass1 BC051244 Bcat2 Bhmt Cbs Ctbp1 Ctbp2 Cth Ddc Grhpr Mthfd1 Npl Odc1 Phgdh Prodh Psat1 Psph Pycr1 Pycr2 Pycrl Pycs Srm Tmlhe Tph1
93	GO:0015980 [6]: energy derivation by oxidation of organic compounds	55	55	3481	61	9032	4.66	8.16	11.97	8.62	Aco2 Aldoa Aldob Bpgm Csl D3Bwg0562e Dlat Eno1 Fbp1 Fbp2 Fh1 Gbe1 Gpd1 Gys1 Hibadh Hk1 Hk2 Idh1 Idh2 Idh3a Idh3b Idh3g Kl Ldh2 Ldh3 Mdh2 Me2 Nfatc3 Oxct2a Pck2 Pdha1 Pdhb Pfkl Pfkm Pgam2 Pgd Pgk2 Phkg2 Pkm2 Polr3h Ppp1ca Ppp1cb Ppp1cc Ppp1r2 Ppp1r3c Pygb Sdha Sdhb Sdhd Sdsl Slc37a4 Suclg1 Suclg2 Taldo1 Tpi1
94	GO:0007275 [2]: development	530	530	3006	1108	7985	4.59	8.11	10.93	7.66	0610009B22Rik 1500003O03Rik 1700073K01Rik 2010012C16Rik 2510005D08Rik 2600002E23Rik 2700075B01Rik 2810428C21Rik 425O18-1 5830426I05Rik AY036118 Aatf Actg2 Acvr2b Aes Aggf1 Ahcy Alas1 Alas2 Alcam Amh Amhr2 Amn Angpt1 Angpt2 Angpt4 Ank Anxa2 Apbb1 Arc Arfip2 Arfrp1 Arhgap5 Arpc1a Artn Arts1 Aurkb Axin1 Axin2 Azi1 B7h3 BC037527 Bad Bag1 Bai1 Bapx1 Bbs2 Bcl11a Bcl11b Bcl6 Birc5 Bmp10 Bmp8b Boc Boll B…
95	GO:0009260 [7]: ribonucleotide biosynthesis	30	30	3506	22	9071	4.38	7.85	11.92	8.58	0610011D08Rik Ada Adsl Atp5a1 Atp5b Atp5d Atp5f1 Atp5g1 Atp5g2 Atp5l Atp5o Atp6v0c Atp6v1a1 Atp6v1b1 Atp6v1b2 Atp6v1c1 Atp6v1f Atp6v1g1 Gart Impdh1 Impdh2 Nme1 Nme4 Nme5 Nme6 Nme7 Paics Papss1 Prps1 Prps2
96	GO:0006457 [7]: protein folding	80	80	3456	108	8985	4.22	7.67	11.37	8.05	1700025B16Rik 1700030A21Rik 2700075B01Rik 4833428E21Rik Abce1 Aip Bag1 Bag4 Bag5 Bcs1l C330021A05Rik C80913 Cabc1 Canx Cct2 Cct3 Cct4 Cct5 Cct6a Cct6b Cct7 Cct8 Cdc37 Ckap1 Dnaja2 Dnaja3 Dnaja4 Dnajb3 Dnajb8 Dnajc12 Dnajc14 Dnajc2 Dnajc5b Dnajc9 Dnajd1 Eif3s6ip Ero1l Fkbp11 Fkbp1b Fkbp2 Fkbp3 Fkbp4 Fkbp5 Fkbp8 H2-Ke2 Hsbp1 Hsf2 Hspa2 Hspa5bp1 Hspa8 Hspa9a Hspb3 Hspca Hspcb Hspe1 Krtap5-1 Mipol1 N…
97	GO:0051186 [5]: cofactor metabolism	59	59	3477	70	9023	4.06	7.58	11.33	8.02	2610209A20Rik Acas2l Alas1 Alas2 Atp5a1 Atp5b Atp5d Atp5f1 Atp5g1 Atp5g2 Atp5l Atp5o Atp6v0c Atp6v1a1 Atp6v1b1 Atp6v1b2 Atp6v1c1 Atp6v1f Atp6v1g1 Coq6 Coq7 Cpox Cte1 D5Ertd33e Dcxr Dlat Entpd1 Folr1 Fpgs Gclm Ggtla1 Gstt2 Hebp1 Hibadh Hmox2 Idh1 Lias Mgst1 Mlycd Mthfd1 Mthfd2 Ncb5or Nmnat1 Nmnat3 Oxct2a Pank3 Pcca Pdk2 Pgd Pipox Pte2a Qprt Scp2 Taldo1 Tpi1 Tpk1 Txnrd3 Urod Uros
98	GO:0046907 [5]: intracellular transport	173	173	3363	301	8792	3.79	7.28	10.58	7.36	0610009B22Rik 1110032D12Rik 2300004C15Rik 2610034M16Rik 4930542G03Rik 5930412E23Rik Aaas Actr10 Akap12 Ap1g2 Ap1m2 Ap2a1 Ap2a2 Ap2m1 Ap3m1 Ap3m2 Ap3s2 Ap4m1 Ap4s1 Arf1 Arf5 Arf6 Arl2 Arl6ip1 Arntl Aspscr1 Atp6v0c Bcap29 Bcap31 Bicd2 C330016O10Rik Ccnb1-rs1 Cdc5l Clta Copb2 Cope Cse1l E430034L04Rik Eda Edar Etfb Fmr1 Folr1 Gata6 Gga1 Gosr1 Gosr2 Grasp Hap1 Hspa9a Ipo9 Jak2 Kdelr3 Khdrbs1 Kif12 Kif…
99	GO:0006399 [6]: tRNA metabolism	37	37	3499	34	9059	3.69	7.21	11.12	7.84	1110032N12Rik 5730449L18Rik AW557805 Bing4 Cdh16 Dars Dut Elac1 Elac2 Fars1 Farslb Gtpbp3 Hars Hmg20b Kars Leng5 Mettl1 Pop5 Pop7 Prdm1 Pus1 Pus3 Qtrt1 Qtrtd1 Rars Rarsl Rpp14 Rpp30 Sars1 Slc22a17 Tars Trit1 Trnt1 Vars2 Wars Wdr4 Yars
100	GO:0008033 [7]: tRNA processing	19	19	3517	9	9084	3.57	7.03	11.23	7.93	1110032N12Rik 5730449L18Rik AW557805 Elac1 Elac2 Gtpbp3 Leng5 Mettl1 Pop5 Pop7 Pus1 Pus3 Qtrt1 Qtrtd1 Rpp14 Rpp30 Trit1 Trnt1 Wdr4
101	GO:0009117 [6]: nucleotide metabolism	65	65	3471	83	9010	3.5	6.93	10.7	7.46	0610011D08Rik 2310020P08Rik Ada Adcy3 Adsl Adss Aipl1 Atp5a1 Atp5b Atp5d Atp5f1 Atp5g1 Atp5g2 Atp5l Atp5o Atp6v0c Atp6v1a1 Atp6v1b1 Atp6v1b2 Atp6v1c1 Atp6v1f Atp6v1g1 Dcxr Dhodh Dtymk Dut Enpp2 Entpd1 Gart Gmpr Gmpr2 Guca2b Gucy2c Hibadh Impdh1 Impdh2 Itpa Mthfd1 Nme1 Nme4 Nme5 Nme6 Nme7 Nmnat1 Nmnat3 Nppc Npr1 Nt5c1b Nt5m Nudt1 Paics Papss1 Pgd Pigo Prps1 Prps2 Prpsap2 Qprt Rrm2 Rrm2b Smfn Taldo…
102	GO:0006164 [7]: purine nucleotide biosynthesis	30	30	3506	24	9069	3.4	6.83	10.89	7.64	2310020P08Rik Ada Adsl Adss Atp5a1 Atp5b Atp5d Atp5f1 Atp5g1 Atp5g2 Atp5l Atp5o Atp6v0c Atp6v1a1 Atp6v1b1 Atp6v1b2 Atp6v1c1 Atp6v1f Atp6v1g1 Gart Impdh1 Impdh2 Mthfd1 Nme1 Nme4 Nme5 Nme6 Nme7 Paics Papss1
103	GO:0016072 [6]: rRNA metabolism	20	20	3516	11	9082	2.99	6.5	10.62	7.39	2610033H07Rik 2700082D03Rik Bfsp1 Bop1 D1Wsu40e Ddx48 Ddx56 Ebna1bp2 Exosc4 Exosc7 Exosc8 Exosc9 Fbl Grcc2f Nnp1 Nola1 Pop5 Rcl1 Rnu3ip2 Tfb2m
104	GO:0009259 [7]: ribonucleotide metabolism	32	32	3504	28	9065	2.95	6.5	10.41	7.22	0610011D08Rik Ada Adsl Atp5a1 Atp5b Atp5d Atp5f1 Atp5g1 Atp5g2 Atp5l Atp5o Atp6v0c Atp6v1a1 Atp6v1b1 Atp6v1b2 Atp6v1c1 Atp6v1f Atp6v1g1 Entpd1 Gart Gmpr2 Impdh1 Impdh2 Nme1 Nme4 Nme5 Nme6 Nme7 Paics Papss1 Prps1 Prps2
105	GO:0006364 [7]: rRNA processing	19	19	3517	10	9083	2.84	6.28	10.47	7.27	2610033H07Rik 2700082D03Rik Bfsp1 Bop1 D1Wsu40e Ddx48 Ddx56 Ebna1bp2 Exosc4 Exosc7 Exosc8 Exosc9 Fbl Grcc2f Nnp1 Nola1 Pop5 Rcl1 Rnu3ip2
106	GO:0009152 [8]: purine ribonucleotide biosynthesis	27	27	3509	21	9072	2.72	6.16	10.24	7.05	Ada Adsl Atp5a1 Atp5b Atp5d Atp5f1 Atp5g1 Atp5g2 Atp5l Atp5o Atp6v0c Atp6v1a1 Atp6v1b1 Atp6v1b2 Atp6v1c1 Atp6v1f Atp6v1g1 Gart Impdh1 Impdh2 Nme1 Nme4 Nme5 Nme6 Nme7 Paics Papss1
107	GO:0006793 [5]: phosphorus metabolism	213	213	3323	398	8695	2.71	6.1	9.35	6.24	1110061O04Rik 2610018G03Rik Aatk Acad10 Acp1 Acvr2b Acvrl1 Akt2 Amhr2 Atp5a1 Atp5b Atp5f1 Atp5g1 Atp5g2 Atp5l Atp5o Atp6v0c Atp6v1a1 Atp6v1b2 Atp6v1c1 Atp6v1f Aurka Aurkb Blk Bub1 Bub1b Ccne1 Ccrk Cct2 Cdc25a Cdc25b Cdc25c Cdc2a Cdc7 Cdk2 Cdk4 Cdk5 Chek1 Chek2 Cit Clk2 Clk3 Cntf Csf1r Csk Csnk1e Csnk1g2 Csnk2a1 Csnk2a2 Cyc1 Dapk1 Dapk3 Dusp13 Dusp14 Dusp18 Dusp22 Dusp3 Dyrk3 Eif2ak3 Epha4 Epha6 E…
108	GO:0006796 [6]: phosphate metabolism	213	213	3323	398	8695	2.71	6.1	9.35	6.24	1110061O04Rik 2610018G03Rik Aatk Acad10 Acp1 Acvr2b Acvrl1 Akt2 Amhr2 Atp5a1 Atp5b Atp5f1 Atp5g1 Atp5g2 Atp5l Atp5o Atp6v0c Atp6v1a1 Atp6v1b2 Atp6v1c1 Atp6v1f Aurka Aurkb Blk Bub1 Bub1b Ccne1 Ccrk Cct2 Cdc25a Cdc25b Cdc25c Cdc2a Cdc7 Cdk2 Cdk4 Cdk5 Chek1 Chek2 Cit Clk2 Clk3 Cntf Csf1r Csk Csnk1e Csnk1g2 Csnk2a1 Csnk2a2 Cyc1 Dapk1 Dapk3 Dusp13 Dusp14 Dusp18 Dusp22 Dusp3 Dyrk3 Eif2ak3 Epha4 Epha6 E…
109	GO:0051179 [3]: localization	590	590	2946	1283	7810	2.54	5.93	8.73	5.75	0610009B22Rik 0610009O03Rik 1110030H18Rik 1110032D12Rik 1200013F24Rik 1700013L23Rik 1700093E07Rik 1810010G06Rik 2210013K02Rik 2300004C15Rik 2610034M16Rik 2900046G09Rik 4930511J11Rik 4930542G03Rik 4933402J24Rik 4933425K02Rik 5730438N18Rik 5930412E23Rik 6330416G13Rik 8430411H09Rik AI642036 Aaas Abca1 Abca2 Abca4 Abcb10 Abcb1b Abcb6 Abcb9 Abcc1 Abcc10 Abcc9 Abcd3 Abcd4 Abcf2 Abcg1 Abcg5 Abcg8 Abtb1 …
110	GO:0006099 [8]: tricarboxylic acid cycle	16	16	3520	7	9086	2.43	5.83	10.11	6.95	Aco2 Csl Fh1 Idh1 Idh2 Idh3a Idh3b Idh3g Mdh2 Pdhb Polr3h Sdha Sdhb Sdhd Suclg1 Suclg2
111	GO:0006954 [5]: inflammatory response	16	16	3520	107	8986	2.43	5.83	0.0	0.0	B7h3 Ccl20 Cd14 Chi3l3 Fcer1a Ggtla1 Il17e Kng1 Ly78 Map2k3 Mif Pap Pycard Reg3a Tlr4 Tlr5
112	GO:0006163 [7]: purine nucleotide metabolism	33	33	3503	31	9062	2.37	5.77	9.79	6.65	2310020P08Rik Ada Adsl Adss Atp5a1 Atp5b Atp5d Atp5f1 Atp5g1 Atp5g2 Atp5l Atp5o Atp6v0c Atp6v1a1 Atp6v1b1 Atp6v1b2 Atp6v1c1 Atp6v1f Atp6v1g1 Entpd1 Gart Gmpr2 Impdh1 Impdh2 Mthfd1 Nme1 Nme4 Nme5 Nme6 Nme7 Nudt1 Paics Papss1
113	GO:0006563 [8]: L-serine metabolism	8	8	3528	0	9093	2.35	5.67	10.19	7.02	Cbs Ctbp1 Ctbp2 Grhpr Phgdh Psat1 Psph Shmt1
114	GO:0009057 [5]: macromolecule catabolism	200	200	3336	374	8719	2.19	5.51	8.82	5.83	0610033H09Rik 1300002A08Rik 1700040I03Rik 2200003E03Rik 2310015I08Rik 2610301G19Rik 2700017M01Rik 3110056O03Rik Abhd4 Acad10 Ace Acr Acy1 Adam10 Adam15 Adam17 Adam1b Adam28 Adam7 Adam8 Adamts10 Aldoa Aldob Apeh Arih2 Arntl Arts1 Asrgl1 Auh Axin1 Bace1 Bad Bap1 Blmh Bpgm Btrc Capn10 Capn12 Capn8 Capn9 Casp6 Cblc Clpp Corin Ctrl Ctsd Ctse Dhh Dlat Dnahc11 Dpep3 Dpp4 Dpp7 Ela3b Eno1 Ephx1 F10 F11 F1…
115	GO:0051234 [4]: establishment of localization	583	583	2953	1273	7820	2.15	5.44	8.32	5.36	0610009B22Rik 0610009O03Rik 1110030H18Rik 1110032D12Rik 1200013F24Rik 1700013L23Rik 1700093E07Rik 1810010G06Rik 2210013K02Rik 2300004C15Rik 2610034M16Rik 2900046G09Rik 4930511J11Rik 4930542G03Rik 4933402J24Rik 4933425K02Rik 5730438N18Rik 5930412E23Rik 6330416G13Rik 8430411H09Rik AI642036 Aaas Abca1 Abca2 Abca4 Abcb10 Abcb1b Abcb6 Abcb9 Abcc1 Abcc10 Abcc9 Abcd3 Abcd4 Abcf2 Abcg1 Abcg5 Abcg8 Abtb1 …
116	GO:0006810 [4]: transport	582	582	2954	1271	7822	2.13	5.44	8.29	5.35	0610009B22Rik 0610009O03Rik 1110030H18Rik 1110032D12Rik 1200013F24Rik 1700013L23Rik 1700093E07Rik 1810010G06Rik 2210013K02Rik 2300004C15Rik 2610034M16Rik 2900046G09Rik 4930511J11Rik 4930542G03Rik 4933402J24Rik 4933425K02Rik 5730438N18Rik 5930412E23Rik 6330416G13Rik 8430411H09Rik AI642036 Aaas Abca1 Abca2 Abca4 Abcb10 Abcb1b Abcb6 Abcb9 Abcc1 Abcc10 Abcc9 Abcd3 Abcd4 Abcf2 Abcg1 Abcg5 Abcg8 Abtb1 …
117	GO:0009310 [6]: amine catabolism	26	26	3510	21	9072	2.02	5.33	9.52	6.39	Acad8 Ahcy Aldh4a1 Arg1 Arg2 Asl Auh BC051244 Bcat2 Bckdhb Bhmt Cdo1 Comt Csad Ddah2 Dhps Fah Gstz1 Hars2 Maoa Mccc1 Mthfd1 Prodh Pts Sardh Sat1
118	GO:0006732 [6]: coenzyme metabolism	49	49	3487	60	9033	1.87	5.16	9.12	6.05	2610209A20Rik Acas2l Atp5a1 Atp5b Atp5d Atp5f1 Atp5g1 Atp5g2 Atp5l Atp5o Atp6v0c Atp6v1a1 Atp6v1b1 Atp6v1b2 Atp6v1c1 Atp6v1f Atp6v1g1 Coq6 Coq7 Cte1 D5Ertd33e Dcxr Dlat Folr1 Fpgs Gclm Ggtla1 Gstt2 Hibadh Idh1 Lias Mgst1 Mlycd Mthfd1 Mthfd2 Nmnat1 Nmnat3 Oxct2a Pank3 Pdk2 Pgd Pipox Pte2a Qprt Scp2 Taldo1 Tpi1 Tpk1 Txnrd3
119	GO:0009150 [8]: purine ribonucleotide metabolism	29	29	3507	26	9067	1.84	5.16	9.29	6.19	Ada Adsl Atp5a1 Atp5b Atp5d Atp5f1 Atp5g1 Atp5g2 Atp5l Atp5o Atp6v0c Atp6v1a1 Atp6v1b1 Atp6v1b2 Atp6v1c1 Atp6v1f Atp6v1g1 Entpd1 Gart Gmpr2 Impdh1 Impdh2 Nme1 Nme4 Nme5 Nme6 Nme7 Paics Papss1
120	GO:0009165 [6]: nucleotide biosynthesis	47	47	3489	57	9036	1.71	4.96	8.96	5.93	0610011D08Rik 2310020P08Rik Ada Adcy3 Adsl Adss Atp5a1 Atp5b Atp5d Atp5f1 Atp5g1 Atp5g2 Atp5l Atp5o Atp6v0c Atp6v1a1 Atp6v1b1 Atp6v1b2 Atp6v1c1 Atp6v1f Atp6v1g1 Dhodh Dtymk Gart Guca2b Gucy2c Impdh1 Impdh2 Mthfd1 Nme1 Nme4 Nme5 Nme6 Nme7 Nmnat1 Nmnat3 Nppc Npr1 Paics Papss1 Prps1 Prps2 Prpsap2 Qprt Rrm2b Thtpa Tifp39
121	GO:0006119 [6]: oxidative phosphorylation	22	22	3514	16	9077	1.61	4.84	9.16	6.07	Atp5a1 Atp5b Atp5f1 Atp5g1 Atp5g2 Atp5l Atp5o Atp6v0c Atp6v1a1 Atp6v1b2 Atp6v1c1 Atp6v1f Cyc1 Ndufa7 Ndufb9 Ndufc2 Ndufs3 Ndufs7 Ndufv1 Ndufv2 Uqcrb Uqcrh
122	GO:0006261 [7]: DNA-dependent DNA replication	19	19	3517	12	9081	1.54	4.78	9.13	6.05	Ccne1 Ccne2 Cdc45l Gmnn Helb Mcm2 Mcm3 Mcm5 Mcm6 Mcm7 Mlh1 Msh3 Msh5 Msh6 Pold1 Prim1 Rfc4 Top1 Top3a
123	GO:0019882 [5]: antigen presentation	4	4	3532	52	9041	1.54	4.78	0.0	0.0	H2-Bl H2-D4 H2-M10.1 H2-Q1
124	GO:0042330 [5]: taxis	13	13	3523	90	9003	1.41	4.69	0.0	0.0	Artn C5r1 Ccl20 Ccl28 Cklfsf7 Creb3 Cxcl4 Cxcr4 Fert2 Gpr44 Man1b Robo1 Robo3
125	GO:0006935 [6]: chemotaxis	13	13	3523	90	9003	1.41	4.69	0.0	0.0	Artn C5r1 Ccl20 Ccl28 Cklfsf7 Creb3 Cxcl4 Cxcr4 Fert2 Gpr44 Man1b Robo1 Robo3
126	GO:0006310 [6]: DNA recombination	21	21	3515	15	9078	1.4	4.69	8.95	5.92	Banf1 Dmc1h G22p1 H2afx Lig1 Lig3 Mlh1 Msh5 Msh6 Mus81 Rad51 Rad51ap1 Rad51c Rad51l1 Ruvbl1 Ruvbl2 Spo11 Topbp1 Xrcc2 Xrcc4 Xrcc5
127	GO:0044265 [6]: cellular macromolecule catabolism	192	192	3344	364	8729	1.38	4.64	7.99	5.06	0610033H09Rik 1300002A08Rik 1700040I03Rik 2200003E03Rik 2310015I08Rik 2610301G19Rik 2700017M01Rik 3110056O03Rik Abhd4 Acad10 Ace Acr Acy1 Adam10 Adam15 Adam17 Adam1b Adam28 Adam7 Adam8 Adamts10 Aldoa Aldob Apeh Arih2 Arts1 Asrgl1 Auh Bace1 Bad Bap1 Blmh Bpgm Btrc Capn10 Capn12 Capn8 Capn9 Casp6 Cblc Clpp Corin Ctrl Ctsd Ctse Dhh Dlat Dnahc11 Dpep3 Dpp4 Dpp7 Ela3b Eno1 Ephx1 F10 F11 F12 Fbxo6b Gzm…
128	GO:0007031 [6]: peroxisome organization and biogenesis	13	13	3523	5	9088	1.3	4.6	9.0	5.95	Abcd3 Abcd4 Decr2 Peci Pex11a Pex13 Pex16 Pex19 Pex26 Pex5 Pipox Prdx5 Scp2
129	GO:0009069 [7]: serine family amino acid metabolism	12	12	3524	4	9089	1.25	4.52	8.97	5.93	Cbs Cdo1 Csad Ctbp1 Ctbp2 Cth Grhpr Phgdh Psat1 Psph Sardh Shmt1
130	GO:0009063 [7]: amino acid catabolism	22	22	3514	17	9076	1.11	4.35	8.63	5.66	Acad8 Ahcy Aldh4a1 Arg1 Arg2 Asl Auh BC051244 Bcat2 Bckdhb Bhmt Cdo1 Csad Ddah2 Fah Gstz1 Hars2 Mccc1 Mthfd1 Prodh Pts Sardh
131	GO:0018195 [9]: peptidyl-arginine modification	7	7	3529	0	9093	1.07	4.31	8.92	5.91	Alg12 Art2b Ddost Dpagt1 Ganab Hrmt1l2 Prkcsh
132	GO:0030178 [6]: negative regulation of Wnt receptor signaling pathway	7	7	3529	0	9093	1.07	4.31	8.92	5.91	Axin1 Catnbip1 Dkk1 Dkk2 Dkk3 Six3 Wif1
133	GO:0051188 [6]: cofactor biosynthesis	35	35	3501	38	9055	1.07	4.31	8.41	5.45	2610209A20Rik Alas1 Alas2 Atp5a1 Atp5b Atp5d Atp5f1 Atp5g1 Atp5g2 Atp5l Atp5o Atp6v0c Atp6v1a1 Atp6v1b1 Atp6v1b2 Atp6v1c1 Atp6v1f Atp6v1g1 Coq6 Coq7 Cpox D5Ertd33e Fpgs Gclm Ggtla1 Lias Mthfd1 Mthfd2 Nmnat1 Nmnat3 Pank3 Qprt Tpk1 Urod Uros
134	GO:0007155 [4]: cell adhesion	103	103	3433	379	8714	1.02	4.28	0.0	0.0	Aatf Adam8 Adrm1 Alcam Arvcf Astn2 Bbs2 Catna2 Catnb Catnd2 Cbll1 Cdh16 Cdh20 Cdh3 Cdh4 Cdh5 Cdk5 Celsr1 Celsr2 Cfdp1 Clstn1 Clstn2 Cmar Col11a1 Col12a1 Col16a1 Col17a1 Col3a1 Col4a3 Col4a4 Col4a5 Col9a2 Col9a3 Dab1 Dgcr2 Dsc2 Dsg2 Eda Efs Epdr2 Epgn Esam1 F8 Fert2 Foxg1 Gp1bb Gp38 Gp9 Gpld1 Hapln2 Hes1 Ibsp Igsf4a Itga2 Itga9 Itgb6 Jup Klra5 Kpna2 Lama1 Lamc3 Lims1 Mcam Mybpc3 Myo10 Nedd9 Nell2 …
135	GO:0045934 [6]: negative regulation of nucleobase, nucleoside, nucleotide and nucleic acid metabolism	52	52	3484	70	9023	0.79	4.04	7.95	5.03	Aes Atpif1 Bcl6 Bclaf1 Bhlhb2 C1d Cbx8 Cnot7 Cnot8 Cri1 Csen Ddx20 Dmap1 Dr1 Gmnn Hdac7a Hells Hes1 Hes7 Hod Hsbp1 Insm2 Khdrbs1 Msh6 Mta2 Mxi1 Mybbp1a Nab2 Nr1i2 Nrip1 Pa2g4 Pax4 Pias4 Ppard Psmc5 Rbbp7 Rcor2 Rnf134 Sap30 Sim2 Sin3a Sirt1 Sirt2 Six3 Strap Tbx2 Tcfcp2l1 Trim28 Vdr Zfp189 Zfp278 Zfp57
136	GO:0006886 [6]: intracellular protein transport	124	124	3412	220	8873	0.65	3.9	7.42	4.52	1110032D12Rik 2300004C15Rik 2610034M16Rik 5930412E23Rik Akap12 Ap1g2 Ap1m2 Ap2a1 Ap2a2 Ap2m1 Ap3m1 Ap3m2 Ap3s2 Ap4m1 Ap4s1 Arf1 Arf5 Arf6 Arl2 Arl6ip1 Arntl Aspscr1 Bcap29 Bcap31 C330016O10Rik Ccnb1-rs1 Cdc5l Clta Copb2 Cope Cse1l E430034L04Rik Eda Edar Etfb Folr1 Gga1 Gosr1 Gosr2 Grasp Hspa9a Ipo9 Jak2 Kdelr3 Kpna1 Kpna2 Kpna6 Kpnb1 Med6 Mlph Mlycd Mrpl45 Nbea Nutf2 Nxf1 Nxt1 Pex13 Pex26 Pex5 Pp…
137	GO:0007264 [6]: small GTPase mediated signal transduction	76	76	3460	120	8973	0.36	3.62	7.33	4.45	1700093E07Rik 4930544G11Rik AW742319 Arf1 Arf5 Arf6 Arfip2 Arfrp1 Arhgap1 Arhgap5 Arl2 Brap C330021A05Rik Catnal1 Cdc42 Cdc42ep4 Cdc42ep5 Cdc42se1 Dab1 Dlc1 Dnaja3 E430034L04Rik Hras1 Iqgap1 Kifap3 Kras Mras Rab1 Rab13 Rab17 Rab2 Rab20 Rab23 Rab25 Rab27a Rab27b Rab2b Rab33a Rab34 Rab37 Rab38 Rab3a Rab3c Rab40b Rab40c Rab4a Rab5b Rab7 Rab7l1 Rab8a Rab8b Rabl4 Ralgds Rap2c Rapgef3 Rasd2 Rasgrp1 Ras…
138	GO:0016055 [6]: Wnt receptor signaling pathway	39	39	3497	48	9045	0.23	3.47	7.48	4.57	Aes Apc2 Axin1 Axin2 Catnb Catnbip1 Csnk1e Csnk2a1 Csnk2a2 Csnk2b Dkk1 Dkk2 Dkk3 Dvl2 Fbxw4 Frat1 Fzd2 Fzd3 Fzd6 Fzd7 Fzd9 Ldb1 Lef1 Lrp5 Lrp6 Pitx2 Ror2 Six3 Tcf7 Tle2 Tle6 Wif1 Wnt10a Wnt10b Wnt16 Wnt2b Wnt5a Wnt8a Wnt8b
139	GO:0009617 [6]: response to bacteria	8	8	3528	64	9029	0.19	3.41	0.0	0.0	Defb11 Defb8 Defcr4 Lyzs Lzp-s Parg Pglyrp1 Wfdc12
140	GO:0051169 [6]: nuclear transport	32	32	3504	36	9057	0.07	3.32	7.39	4.5	Arntl Cse1l E430034L04Rik Eda Edar Fmr1 Hspa9a Ipo9 Jak2 Khdrbs1 Kpna1 Kpna2 Kpna6 Kpnb1 Magoh Ncbp2 Nutf2 Nxf1 Nxf2 Nxt1 Phax Ranbp17 Ranbp5 Rbm8a Ssb Tacc3 Thoc3 Tnpo1 Tnpo2 Tob1 Xpo1 Xpo6
141	GO:0016481 [7]: negative regulation of transcription	49	49	3487	68	9025	-0.03	0.0	7.1	4.25	Aes Bcl6 Bclaf1 Bhlhb2 C1d Cbx8 Cnot7 Cnot8 Cri1 Csen Ddx20 Dmap1 Dr1 Hdac7a Hells Hes1 Hes7 Hod Hsbp1 Insm2 Khdrbs1 Mta2 Mxi1 Mybbp1a Nab2 Nr1i2 Nrip1 Pa2g4 Pax4 Pias4 Ppard Psmc5 Rbbp7 Rcor2 Rnf134 Sap30 Sim2 Sin3a Sirt1 Sirt2 Six3 Strap Tbx2 Tcfcp2l1 Trim28 Vdr Zfp189 Zfp278 Zfp57
142	GO:0016310 [7]: phosphorylation	173	173	3363	337	8756	-0.12	0.0	6.42	3.7	2610018G03Rik Aatk Acad10 Acvr2b Acvrl1 Akt2 Amhr2 Atp5a1 Atp5b Atp5f1 Atp5g1 Atp5g2 Atp5l Atp5o Atp6v0c Atp6v1a1 Atp6v1b2 Atp6v1c1 Atp6v1f Aurka Aurkb Blk Bub1 Bub1b Ccne1 Ccrk Cct2 Cdc2a Cdc7 Cdk2 Cdk4 Cdk5 Chek1 Chek2 Cit Clk2 Clk3 Cntf Csf1r Csk Csnk1e Csnk1g2 Csnk2a1 Csnk2a2 Cyc1 Dapk1 Dapk3 Dyrk3 Eif2ak3 Epha4 Epha6 Ephb2 Ephb3 Ephb4 Ephb6 Ern2 Fcer1a Fert2 Fgfr3 Fgfr4 Frap1 Galk1 Gprk5 Grk…
143	GO:0007126 [8]: meiosis	24	24	3512	23	9070	-0.13	0.0	7.3	4.43	Boll Ccna1 Ccnb3 Dazl Dmc1h Fanca Mki67 Mlh1 Mre11a Msh3 Msh5 Nek2 Ppp1ca Psmd13 Pttg1 Rad51 Rbm7 Rpa1 Siah1a Spin Spo11 Stag2 Sycp3 Topbp1
144	GO:0019941 [9]: modification-dependent protein catabolism	42	42	3494	55	9038	-0.13	0.0	7.07	4.23	Arih2 Bap1 Btrc Cblc Fbxo6b Hip2 Nedd8 Psma2 Psma3 Psma4 Psma5 Psma6 Psmb1 Psmb2 Psmb5 Psmb7 Siah1a Skp2 Ube1x Ube1y1 Ube2c Ube2e1 Ube2e3 Ube2l3 Ube2n Ube3a Uchl1 Uchl4 Uchl5 Ufd1l Usp10 Usp12 Usp19 Usp2 Usp20 Usp27x Usp3 Usp36 Usp38 Usp39 Usp4 Usp9y
145	GO:0006564 [9]: L-serine biosynthesis	6	6	3530	0	9093	-0.2	0.0	7.64	4.73	Ctbp1 Ctbp2 Grhpr Phgdh Psat1 Psph
146	GO:0042742 [6]: defense response to bacteria	7	7	3529	58	9035	-0.22	0.0	0.0	0.0	Defb11 Defb8 Defcr4 Lyzs Lzp-s Pglyrp1 Wfdc12
147	GO:0016053 [6]: organic acid biosynthesis	28	28	3508	30	9063	-0.23	0.0	7.13	4.28	0610010D20Rik 0610012D14Rik Akr1d1 Alox15 Alox15b Aloxe3 BC025519 Cyp39a1 Degs2 Elovl2 Elovl4 Elovl6 Fads1 Fads2 Fcer1a Ggtla1 Lta4h Mlstd2 Mlycd Npl Pecr Prkag1 Ptgds Ptgis Scd1 Scd2 Scd3 Tpi1
148	GO:0046394 [7]: carboxylic acid biosynthesis	28	28	3508	30	9063	-0.23	0.0	7.13	4.28	0610010D20Rik 0610012D14Rik Akr1d1 Alox15 Alox15b Aloxe3 BC025519 Cyp39a1 Degs2 Elovl2 Elovl4 Elovl6 Fads1 Fads2 Fcer1a Ggtla1 Lta4h Mlstd2 Mlycd Npl Pecr Prkag1 Ptgds Ptgis Scd1 Scd2 Scd3 Tpi1
149	GO:0006366 [8]: transcription from Pol II promoter	85	85	3451	143	8950	-0.25	0.0	6.61	3.88	Abt1 Arnt2 Arntl2 Bcl6 Brd7 Churc1 Cnbp1 Cnot7 Cri1 Crsp6 Crsp8 Crsp9 Csen Ddx20 Dr1 Foxd1 Foxe3 Foxk1 Gabpa Gli2 Glrp1 Gtf2a1 Gtf2a1lf Gtf2e2 Gtf2f2 Hdac7a Hes1 Hes6 Hes7 Heyl Hnf4g Hod Hsbp1 Ipf1 Irx4 Jmy Klf16 Lbh Lef1 Lmo4 Maged1 Med6 Mta2 Mxi1 Nedd8 Nfat5 Nfya Nrip1 Ntf3 Onecut3 Pax4 Pias4 Pknox1 Polr2e Polr2g Polr2i Pou4f3 Pou5f1 Ppard Psmc5 Pus1 Rbbp7 Rnf134 Sap30 Sim2 Sin3a Sitpec Skiip S…
150	GO:0043037 [7]: translation	61	61	3475	93	9000	-0.26	0.0	6.76	4.01	1110005A23Rik 2410018C20Rik Bing4 Boll Bzw1 Cdh16 Dars Dazl Ddx1 Denr Eef1a2 Eef1b2 Eef1g Eef2 Eif1ay Eif2ak3 Eif2b1 Eif2b2 Eif2b4 Eif2s1 Eif3s3 Eif3s6 Eif4b Eif4ebp2 Eif4g2 Eif5 Eif5a Etf1 Fars1 Farslb Gfm1 Grcc2f Gspt2 Gtpbp2 Hars Hbs1l Hmg20b Itgb4bp Kars Lancl2 Mknk1 Mtif2 Paip1 Paip2 Prdm1 Prkrir Pum1 Pum2 Qars Rars Rarsl Sars1 Skiv2l Slc22a17 Snrp116 Srp9 Sui1-rs1 Tars Vars2 Wars Yars
151	GO:0009892 [5]: negative regulation of metabolism	57	57	3479	85	9008	-0.27	0.0	6.78	4.02	Aes Atpif1 B7h3 Bcl6 Bclaf1 Bhlhb2 C1d Cbx8 Cnot7 Cnot8 Cri1 Csen Ddx20 Dmap1 Dr1 Eif4ebp2 Gmnn Hdac7a Hells Hes1 Hes7 Hod Hsbp1 Insm2 Khdrbs1 Msh6 Mta2 Mxi1 Mybbp1a Nab2 Nr1i2 Nrip1 Pa2g4 Pax4 Pfn1 Pias4 Ppard Prkrip1 Psmc5 Rbbp7 Rcor2 Rnf128 Rnf134 Sap30 Sim2 Sin3a Sirt1 Sirt2 Six3 Strap Tbx2 Tcfcp2l1 Trim28 Vdr Zfp189 Zfp278 Zfp57
152	GO:0019318 [7]: hexose metabolism	40	40	3496	52	9041	-0.32	0.0	6.89	4.12	Aldoa Aldob Bad Bpgm Dcxr Dlat Eno1 Fbp1 Fbp2 G6pd2 Gale Galk1 Gpd1 Hibadh Hk1 Hk2 Impa1 Impa2 Ipf1 Isyna1 Itpka Ldh2 Ldh3 Pck2 Pdha1 Pdhb Pfkfb3 Pfkl Pfkm Pgam2 Pgd Pgk2 Pkm2 Pmm1 Pmm2 Sdsl Slc2a8 Slc37a4 Taldo1 Tpi1
153	GO:0050778 [6]: positive regulation of immune response	5	5	3531	49	9044	-0.33	0.0	0.0	0.0	Bad Fcer1a Glmn Tnfrsf13c Tnfsf13
154	GO:0006511 [10]: ubiquitin-dependent protein catabolism	41	41	3495	54	9039	-0.34	0.0	6.85	4.09	Arih2 Bap1 Btrc Cblc Fbxo6b Hip2 Psma2 Psma3 Psma4 Psma5 Psma6 Psmb1 Psmb2 Psmb5 Psmb7 Siah1a Skp2 Ube1x Ube1y1 Ube2c Ube2e1 Ube2e3 Ube2l3 Ube2n Ube3a Uchl1 Uchl4 Uchl5 Ufd1l Usp10 Usp12 Usp19 Usp2 Usp20 Usp27x Usp3 Usp36 Usp38 Usp39 Usp4 Usp9y
155	GO:0009108 [7]: coenzyme biosynthesis	30	30	3506	34	9059	-0.39	0.0	6.93	4.15	2610209A20Rik Atp5a1 Atp5b Atp5d Atp5f1 Atp5g1 Atp5g2 Atp5l Atp5o Atp6v0c Atp6v1a1 Atp6v1b1 Atp6v1b2 Atp6v1c1 Atp6v1f Atp6v1g1 Coq6 Coq7 D5Ertd33e Fpgs Gclm Ggtla1 Lias Mthfd1 Mthfd2 Nmnat1 Nmnat3 Pank3 Qprt Tpk1
156	GO:0006118 [6]: electron transport	104	104	3432	188	8905	-0.73	0.0	6.0	3.44	0610040B21Rik 2410011G03Rik 2610529C04Rik 4833428E21Rik 5730420B22Rik 5730466C23Rik Aass Abce1 Acad10 Acad8 Acadl Acadm Acads Acadsb Acadvl Alox15 Alox15b Aloxe3 Aox4 BC019806 Cai Cat Coq6 Cox4i1 Cox4i2 Cox6b1 Cox7a2 Cox7a2l Cox7c Cyc1 Cyct Cyp17a1 Cyp19a1 Cyp1a2 Cyp21a1 Cyp2a12 Cyp2j5 Cyp2j6 Cyp39a1 Cyp3a13 Cyp3a16 Cyp4f13 Cyp4f16 Cyp8b1 Dld Dnajc5b Eif2ak3 Ern2 Ero1l Etfa Etfb Etfdh Fa2h Fads2 …
157	GO:0050794 [3]: regulation of cellular process	190	190	3346	384	8709	-0.76	0.0	5.67	3.19	AY036118 Aipl1 Akt2 Anxa1 Apex1 Arhgap8 Aspscr1 Axin1 Axin2 B7h3 Bad Bag1 Bag4 Bap1 Bat3 Bbp Bcl10 Bcl11b Bcl2l11 Bcl2l13 Bcl2l14 Bcl6 Bclaf1 Bid Biklk Birc5 Birc6 Bnip3 Bnip3l Bnipl Bok Btg2 Casp6 Casp8ap2 Catnb Catnbip1 Cbll1 Cdc42se1 Cdca7 Cdk4 Cdk5 Cebpa Cfdp1 Cideb Cmar Cnbp1 Cntf Crim1 Crip2 Ctnnbl1 Cxcr4 D0H4S114 Dab1 Dad1 Dap Dap3 Dedd Dedd2 Dffa Dhcr7 Diablo Dkk1 Dkk2 Dkk3 Dsip1 Dusp22 E…
158	GO:0005996 [6]: monosaccharide metabolism	40	40	3496	54	9039	-0.78	0.0	6.4	3.7	Aldoa Aldob Bad Bpgm Dcxr Dlat Eno1 Fbp1 Fbp2 G6pd2 Gale Galk1 Gpd1 Hibadh Hk1 Hk2 Impa1 Impa2 Ipf1 Isyna1 Itpka Ldh2 Ldh3 Pck2 Pdha1 Pdhb Pfkfb3 Pfkl Pfkm Pgam2 Pgd Pgk2 Pkm2 Pmm1 Pmm2 Sdsl Slc2a8 Slc37a4 Taldo1 Tpi1
159	GO:0042773 [7]: ATP synthesis coupled electron transport	9	9	3527	3	9090	-0.79	0.0	6.94	4.15	Ndufa7 Ndufb9 Ndufc2 Ndufs3 Ndufs7 Ndufv1 Ndufv2 Uqcrb Uqcrh
160	GO:0006284 [7]: base-excision repair	9	9	3527	3	9090	-0.79	0.0	6.94	4.15	Mbd4 Mpg Mutyh Nthl1 Ogg1 Parp1 Parp2 Pold1 Poll
161	GO:0030111 [5]: regulation of Wnt receptor signaling pathway	8	8	3528	2	9091	-0.8	0.0	6.95	4.15	Axin1 Axin2 Catnbip1 Dkk1 Dkk2 Dkk3 Six3 Wif1
162	GO:0006270 [8]: DNA replication initiation	8	8	3528	2	9091	-0.8	0.0	6.95	4.15	Ccne1 Ccne2 Cdc45l Mcm2 Mcm3 Mcm5 Mcm6 Mcm7
163	GO:0009070 [8]: serine family amino acid biosynthesis	8	8	3528	2	9091	-0.8	0.0	6.95	4.15	Cbs Ctbp1 Ctbp2 Cth Grhpr Phgdh Psat1 Psph
164	GO:0051240 [5]: positive regulation of organismal physiological process	6	6	3530	51	9042	-0.84	0.0	0.0	0.0	B7h3 Bad Fcer1a Glmn Tnfrsf13c Tnfsf13
165	GO:0006445 [7]: regulation of translation	21	21	3515	20	9073	-0.84	0.0	6.59	3.86	1110005A23Rik Boll Bzw1 Dazl Ddx1 Eif2ak3 Eif2s1 Eif3s3 Eif3s6 Eif4b Eif4ebp2 Eif4g2 Eif5 Mknk1 Paip1 Paip2 Prkrir Pum1 Pum2 Skiv2l Srp9
166	GO:0009064 [7]: glutamine family amino acid metabolism	13	13	3523	8	9085	-0.88	0.0	6.72	3.98	Aldh4a1 Arg1 Arg2 Asl Asns Ass1 Ddah2 Nags Prodh Pycr1 Pycr2 Pycrl Pycs
167	GO:0006913 [6]: nucleocytoplasmic transport	35	35	3501	45	9048	-0.89	0.0	6.33	3.69	Aaas Arntl Cse1l E430034L04Rik Eda Edar Fmr1 Hspa9a Ipo9 Jak2 Khdrbs1 Kpna1 Kpna2 Kpna6 Kpnb1 Magoh Ncbp2 Nup155 Nutf2 Nxf1 Nxf2 Nxt1 Phax Ranbp17 Ranbp5 Rangnrf Rbm8a Ssb Tacc3 Thoc3 Tnpo1 Tnpo2 Tob1 Xpo1 Xpo6
168	GO:0043285 [5]: biopolymer catabolism	172	172	3364	345	8748	-0.98	0.0	5.48	3.02	0610033H09Rik 1300002A08Rik 1700040I03Rik 2200003E03Rik 2310015I08Rik 2610301G19Rik 2700017M01Rik 3110056O03Rik Abhd4 Acad10 Ace Acr Acy1 Adam10 Adam15 Adam17 Adam1b Adam28 Adam7 Adam8 Adamts10 Apeh Arih2 Arntl Arts1 Asrgl1 Axin1 Bace1 Bap1 Blmh Btrc Capn10 Capn12 Capn8 Capn9 Casp6 Cblc Clpp Corin Ctrl Ctsd Ctse Dhh Dnahc11 Dpep3 Dpp4 Dpp7 Ela3b Ephx1 F10 F11 F12 Fbxo6b Gzmc Gzmd Gzme Gzmf Gzmg G…
169	GO:0000074 [6]: regulation of cell cycle	98	98	3438	177	8916	-0.99	0.0	5.75	3.26	Aatf Adcyap1 Akt2 Apc2 Axin2 Bccip Bcl10 Bmyc Brms1 Cables1 Ccna1 Ccna2 Ccnb1-rs1 Ccnb2 Ccnb3 Ccnc Ccnd2 Ccnd3 Ccne1 Ccne2 Ccnf Ccng1 Ccni Cdc23 Cdc2a Cdc37 Cdc45l Cdk2ap1 Cdk4 Cdkn1c Cdkn2b Chek1 Crk Crkl Csf1r Csnk2a2 Ctcf Dhx16 E2f5 E2f6 Ect2 Elk4 Ets2 Fgf3 Fgf5 Fgf8 Foxg1 Gadd45a Gas2 Gkn1 Gmnn Gspt2 H2afx Hras1 Hspa8 Ing1 Ing4 Kras Lats2 Lmtn Mad2l1 Mad2l2 Mas1 Men1 Mos Mtbp Mybl2 Mycs Nat6 …
170	GO:0030163 [6]: protein catabolism	171	171	3365	343	8750	-1.0	0.0	5.45	3.01	0610033H09Rik 1300002A08Rik 1700040I03Rik 2310015I08Rik 2610301G19Rik 2700017M01Rik 3110056O03Rik Abhd4 Acad10 Ace Acr Acy1 Adam10 Adam15 Adam17 Adam1b Adam28 Adam7 Adam8 Adamts10 Apeh Arih2 Arntl Arts1 Asrgl1 Axin1 Bace1 Bap1 Blmh Btrc Capn10 Capn12 Capn8 Capn9 Casp6 Cblc Clpp Corin Ctrl Ctsd Ctse Dhh Dnahc11 Dpep3 Dpp4 Dpp7 Ela3b Ephx1 F10 F11 F12 Fbxo6b Gzmc Gzmd Gzme Gzmf Gzmg Gzmm Hgfac Hip2…
171	GO:0007242 [5]: intracellular signaling cascade	218	218	3318	453	8640	-1.02	0.0	5.33	2.9	1700093E07Rik 4930544G11Rik AW742319 Adcy3 Adcyap1 Akt2 Als2 Arf1 Arf5 Arf6 Arfip2 Arfrp1 Arhgap1 Arhgap5 Arhgef2 Arl2 Asb3 Asb4 Asb6 Asb8 Atp2a2 Avpi1 Bcl10 Blk Brap C330021A05Rik Catnal1 Ccl28 Cdc42 Cdc42ep4 Cdc42ep5 Cdc42se1 Centa2 Cit Cnih Cntf Crk Crkl Csk Dab1 Dcx Ddah2 Def8 Depdc1a Dgka Dlc1 Dnaja3 Dok5 Dscr1 Dscr1l2 Dusp16 Dusp22 Dvl2 E430034L04Rik Ect2 Edg6 Efna1 Eif4ebp2 Epgn Fcer1a Fer…
172	GO:0030333 [5]: antigen processing	5	5	3531	46	9047	-1.02	0.0	0.0	0.0	H2-Bl H2-D4 H2-M10.1 H2-Q1 Ifi30
173	GO:0009145 [8]: purine nucleoside triphosphate biosynthesis	20	20	3516	19	9074	-1.08	0.0	6.35	3.7	Atp5a1 Atp5b Atp5d Atp5f1 Atp5g1 Atp5g2 Atp5l Atp5o Atp6v0c Atp6v1a1 Atp6v1b1 Atp6v1b2 Atp6v1c1 Atp6v1f Atp6v1g1 Nme1 Nme4 Nme5 Nme6 Nme7
174	GO:0009201 [8]: ribonucleoside triphosphate biosynthesis	20	20	3516	19	9074	-1.08	0.0	6.35	3.7	Atp5a1 Atp5b Atp5d Atp5f1 Atp5g1 Atp5g2 Atp5l Atp5o Atp6v0c Atp6v1a1 Atp6v1b1 Atp6v1b2 Atp6v1c1 Atp6v1f Atp6v1g1 Nme1 Nme4 Nme5 Nme6 Nme7
175	GO:0009206 [9]: purine ribonucleoside triphosphate biosynthesis	20	20	3516	19	9074	-1.08	0.0	6.35	3.7	Atp5a1 Atp5b Atp5d Atp5f1 Atp5g1 Atp5g2 Atp5l Atp5o Atp6v0c Atp6v1a1 Atp6v1b1 Atp6v1b2 Atp6v1c1 Atp6v1f Atp6v1g1 Nme1 Nme4 Nme5 Nme6 Nme7
176	GO:0006512 [8]: ubiquitin cycle	123	123	3413	234	8859	-1.09	0.0	5.52	3.05	2700084L22Rik 5730410I19Rik AJ430384 Anapc5 Apg12l Arih2 Bap1 Bard1 Birc6 Brap Btrc Cacybp Cbl Cdc16 Cdc20 Cdc23 Chfr Cul2 Dtx3 Fancl Fbxl15 Fbxl3 Fbxl6 Fbxo11 Fbxo15 Fbxo16 Fbxo21 Fbxo25 Fbxo28 Fbxo3 Fbxo36 Fbxo42 Fbxo45 Fbxo6b Fbxw4 Fbxw5 Fbxw7 Fzr1 Hip2 Lnx2 Map1lc3b March2 Miz1 Mkrn1 Mkrn2 Mylip Nedd4 Nedd8 Otub2 Pex12 Pias1 Pias3 Pias4 Pja1 Prp19 Rbx1 Rchy1 Rfwd2 Rnf13 Rnf25 Rnf38 Rnf7 Rnf8 …
177	GO:0016052 [6]: carbohydrate catabolism	24	24	3512	26	9067	-1.16	0.0	6.19	3.62	2200003E03Rik Aldoa Aldob Bad Bpgm Dlat Eno1 Hibadh Hk1 Hk2 Ldh2 Ldh3 Pdha1 Pdhb Pfkl Pfkm Pgam2 Pgd Pgk2 Pglyrp1 Pkm2 Taldo1 Tpi1 Xlkd1
178	GO:0044275 [7]: cellular carbohydrate catabolism	24	24	3512	26	9067	-1.16	0.0	6.19	3.62	2200003E03Rik Aldoa Aldob Bad Bpgm Dlat Eno1 Hibadh Hk1 Hk2 Ldh2 Ldh3 Pdha1 Pdhb Pfkl Pfkm Pgam2 Pgd Pgk2 Pglyrp1 Pkm2 Taldo1 Tpi1 Xlkd1
179	GO:0019320 [8]: hexose catabolism	21	21	3515	21	9072	-1.21	0.0	6.2	3.62	Aldoa Aldob Bad Bpgm Dlat Eno1 Hibadh Hk1 Hk2 Ldh2 Ldh3 Pdha1 Pdhb Pfkl Pfkm Pgam2 Pgd Pgk2 Pkm2 Taldo1 Tpi1
180	GO:0046164 [6]: alcohol catabolism	21	21	3515	21	9072	-1.21	0.0	6.2	3.62	Aldoa Aldob Bad Bpgm Dlat Eno1 Hibadh Hk1 Hk2 Ldh2 Ldh3 Pdha1 Pdhb Pfkl Pfkm Pgam2 Pgd Pgk2 Pkm2 Taldo1 Tpi1
181	GO:0046365 [7]: monosaccharide catabolism	21	21	3515	21	9072	-1.21	0.0	6.2	3.62	Aldoa Aldob Bad Bpgm Dlat Eno1 Hibadh Hk1 Hk2 Ldh2 Ldh3 Pdha1 Pdhb Pfkl Pfkm Pgam2 Pgd Pgk2 Pkm2 Taldo1 Tpi1
182	GO:0006007 [9]: glucose catabolism	21	21	3515	21	9072	-1.21	0.0	6.2	3.62	Aldoa Aldob Bad Bpgm Dlat Eno1 Hibadh Hk1 Hk2 Ldh2 Ldh3 Pdha1 Pdhb Pfkl Pfkm Pgam2 Pgd Pgk2 Pkm2 Taldo1 Tpi1
183	GO:0006752 [7]: group transfer coenzyme metabolism	21	21	3515	21	9072	-1.21	0.0	6.2	3.62	Atp5a1 Atp5b Atp5d Atp5f1 Atp5g1 Atp5g2 Atp5l Atp5o Atp6v0c Atp6v1a1 Atp6v1b1 Atp6v1b2 Atp6v1c1 Atp6v1f Atp6v1g1 Folr1 Fpgs Mthfd1 Mthfd2 Pank3 Pipox
184	GO:0009142 [7]: nucleoside triphosphate biosynthesis	21	21	3515	21	9072	-1.21	0.0	6.2	3.62	Atp5a1 Atp5b Atp5d Atp5f1 Atp5g1 Atp5g2 Atp5l Atp5o Atp6v0c Atp6v1a1 Atp6v1b1 Atp6v1b2 Atp6v1c1 Atp6v1f Atp6v1g1 Dtymk Nme1 Nme4 Nme5 Nme6 Nme7
185	GO:0015931 [5]: nucleobase, nucleoside, nucleotide and nucleic acid transport	16	16	3520	13	9080	-1.23	0.0	6.28	3.65	E430034L04Rik Fmr1 Khdrbs1 Magoh Ncbp2 Nup133 Nxf1 Nxf2 Nxt1 Phax Rbm8a Slc28a3 Slc29a1 Slc29a2 Ssb Thoc3
186	GO:0016265 [3]: death	137	137	3399	268	8825	-1.29	0.0	5.25	2.83	1700013L23Rik A230072I16Rik Aatk Acin1 Aipl1 Bad Bag1 Bag4 Bat3 Bbp Bcap29 Bcap31 Bcl10 Bcl2l11 Bcl2l13 Bcl2l14 Bcl6 Bclaf1 Bid Biklk Birc5 Birc6 Bnip1 Bnip3 Bnip3l Bnipl Bok Btg2 Casp6 Casp8ap2 Cfdp1 Cideb Cntf Cse1l Ctnnbl1 Dad1 Dap Dap3 Dapk1 Dapk3 Ddx41 Dedd Dedd2 Dffa Diablo Dnaja3 Dnase2a Dsip1 Ebag9 Edar Eef1a2 Egln3 Eif5a Elmo2 Ercc2 Ern2 Esrrbl1 Eya2 Gas2 Gdf5 Gzmc Gzmd Gzme Gzmf Gzmg Gz…
187	GO:0006289 [7]: nucleotide-excision repair	11	11	3525	6	9087	-1.29	0.0	6.35	3.7	Ercc1 Ercc2 Ercc3 Ercc5 Ercc8 Fancc Gtf2h3 Polr2g Rad23a Slk Xpc
188	GO:0008213 [8]: protein amino acid alkylation	11	11	3525	6	9087	-1.29	0.0	6.35	3.7	Btg2 Carm1 Ezh2 Hemk1 Hrmt1l2 Icmt Ilf3 Men1 Myh7 Pcmt1 Suv420h1
189	GO:0050776 [5]: regulation of immune response	11	11	3525	68	9025	-1.31	0.0	0.0	0.0	B7h3 Bad Elf1 Fcer1a Glmn Hmgb3 Map2k3 Rnf128 Tnfrsf13b Tnfrsf13c Tnfsf13
190	GO:0009144 [8]: purine nucleoside triphosphate metabolism	22	22	3514	23	9070	-1.32	0.0	6.07	3.5	Atp5a1 Atp5b Atp5d Atp5f1 Atp5g1 Atp5g2 Atp5l Atp5o Atp6v0c Atp6v1a1 Atp6v1b1 Atp6v1b2 Atp6v1c1 Atp6v1f Atp6v1g1 Entpd1 Nme1 Nme4 Nme5 Nme6 Nme7 Nudt1
191	GO:0006357 [8]: regulation of transcription from Pol II promoter	68	68	3468	115	8978	-1.4	0.0	5.47	3.02	Arnt2 Arntl2 Bcl6 Brd7 Churc1 Cnbp1 Cnot7 Cri1 Crsp6 Crsp8 Crsp9 Csen Ddx20 Dr1 Foxd1 Foxk1 Gabpa Glrp1 Hdac7a Hes1 Hes6 Hes7 Heyl Hod Hsbp1 Ipf1 Irx4 Jmy Klf16 Lbh Lef1 Maged1 Med6 Mta2 Mxi1 Nedd8 Nfat5 Nfya Nrip1 Ntf3 Onecut3 Pax4 Pias4 Pknox1 Pou4f3 Ppard Pus1 Rbbp7 Rnf134 Sap30 Sim2 Sin3a Sitpec Skiip Smad1 Sp4 Strap Tbx2 Tcfap2a Tcfcp2 Tcfcp2l1 Tnrc11 Trim28 Trp63 Usf2 Wdr39 Zfp189 Zfp57
192	GO:0006479 [9]: protein amino acid methylation	10	10	3526	5	9088	-1.48	0.0	6.19	3.62	Btg2 Carm1 Ezh2 Hemk1 Hrmt1l2 Icmt Ilf3 Men1 Pcmt1 Suv420h1
193	GO:0018196 [9]: peptidyl-asparagine modification	5	5	3531	0	9093	-1.48	0.0	6.37	3.7	Alg12 Ddost Dpagt1 Ganab Prkcsh
194	GO:0018211 [9]: peptidyl-tryptophan modification	5	5	3531	0	9093	-1.48	0.0	6.37	3.7	Alg12 Ddost Dpagt1 Ganab Prkcsh
195	GO:0046146 [7]: tetrahydrobiopterin metabolism	5	5	3531	0	9093	-1.48	0.0	6.37	3.7	Gch1 Pcbd1 Pts Qdpr Spr
196	GO:0006729 [8]: tetrahydrobiopterin biosynthesis	5	5	3531	0	9093	-1.48	0.0	6.37	3.7	Gch1 Pcbd1 Pts Qdpr Spr
197	GO:0016064 [6]: humoral defense mechanism (sensu Vertebrata)	6	6	3530	48	9045	-1.48	0.0	0.0	0.0	1700013L23Rik Bcl10 C1qa Mbl1 Prkcd Tnfsf13
198	GO:0009199 [8]: ribonucleoside triphosphate metabolism	21	21	3515	22	9071	-1.56	0.0	5.83	3.34	Atp5a1 Atp5b Atp5d Atp5f1 Atp5g1 Atp5g2 Atp5l Atp5o Atp6v0c Atp6v1a1 Atp6v1b1 Atp6v1b2 Atp6v1c1 Atp6v1f Atp6v1g1 Entpd1 Nme1 Nme4 Nme5 Nme6 Nme7
199	GO:0009205 [9]: purine ribonucleoside triphosphate metabolism	21	21	3515	22	9071	-1.56	0.0	5.83	3.34	Atp5a1 Atp5b Atp5d Atp5f1 Atp5g1 Atp5g2 Atp5l Atp5o Atp6v0c Atp6v1a1 Atp6v1b1 Atp6v1b2 Atp6v1c1 Atp6v1f Atp6v1g1 Entpd1 Nme1 Nme4 Nme5 Nme6 Nme7
200	GO:0006413 [8]: translational initiation	18	18	3518	17	9076	-1.57	0.0	5.87	3.37	2410018C20Rik Bzw1 Ddx1 Denr Eif1ay Eif2b1 Eif2b2 Eif2b4 Eif3s3 Eif3s6 Eif4b Eif4ebp2 Eif4g2 Eif5 Eif5a Itgb4bp Mtif2 Sui1-rs1
201	GO:0006323 [6]: DNA packaging	62	62	3474	104	8989	-1.65	0.0	5.23	2.82	4930548G07Rik Actl6a Ard1 Arid1a Asf1a Asf1b Bat8 Baz1b Carm1 Cbx1 Cbx4 Cbx5 Cbx8 Cdyl Chd4 Ezh2 H1f0 H2afx H2afy H2afz H3f3a H3f3b Hat1 Hdac11 Hdac7a Hells Hist1h1e Hist1h4f Hist1h4h Hist1h4i Hmg20b Hmgb2 Hmgb3 Hmgn1 Hmgn2 Klf1 Mcm2 Men1 Msl31 Mta2 Nap1l1 Nap1l2 Nap1l4 Rbbp4 Rbbp7 Ring1 Sap18 Setdb1 Sirt1 Sirt2 Smarca5 Smarcb1 Smarcc1 Smarcd1 Smarcd2 Smarce1 Sox3 Suv39h1 Suv39h2 Suv420h1 Suz12 T…
202	GO:0044257 [7]: cellular protein catabolism	163	163	3373	333	8760	-1.66	0.0	4.75	2.51	0610033H09Rik 1300002A08Rik 1700040I03Rik 2310015I08Rik 2610301G19Rik 2700017M01Rik 3110056O03Rik Abhd4 Acad10 Ace Acr Acy1 Adam10 Adam15 Adam17 Adam1b Adam28 Adam7 Adam8 Adamts10 Apeh Arih2 Arts1 Asrgl1 Bace1 Bap1 Blmh Btrc Capn10 Capn12 Capn8 Capn9 Casp6 Cblc Clpp Corin Ctrl Ctsd Ctse Dhh Dnahc11 Dpep3 Dpp4 Dpp7 Ela3b Ephx1 F10 F11 F12 Fbxo6b Gzmc Gzmd Gzme Gzmf Gzmg Gzmm Hgfac Hip2 Hpn Htra3 I…
203	GO:0006508 [8]: proteolysis and peptidolysis	163	163	3373	333	8760	-1.66	0.0	4.75	2.51	0610033H09Rik 1300002A08Rik 1700040I03Rik 2310015I08Rik 2610301G19Rik 2700017M01Rik 3110056O03Rik Abhd4 Acad10 Ace Acr Acy1 Adam10 Adam15 Adam17 Adam1b Adam28 Adam7 Adam8 Adamts10 Apeh Arih2 Arts1 Asrgl1 Bace1 Bap1 Blmh Btrc Capn10 Capn12 Capn8 Capn9 Casp6 Cblc Clpp Corin Ctrl Ctsd Ctse Dhh Dnahc11 Dpep3 Dpp4 Dpp7 Ela3b Ephx1 F10 F11 F12 Fbxo6b Gzmc Gzmd Gzme Gzmf Gzmg Gzmm Hgfac Hip2 Hpn Htra3 I…
204	GO:0017038 [6]: protein import	23	23	3513	26	9067	-1.71	0.0	5.63	3.16	Arntl Cse1l E430034L04Rik Eda Edar Ipo9 Jak2 Kpna1 Kpna2 Kpna6 Kpnb1 Nutf2 Nxf1 Nxt1 Pex26 Ranbp17 Ranbp5 Tacc3 Timm8a Timm8b Tnpo1 Tnpo2 Tob1
205	GO:0009141 [7]: nucleoside triphosphate metabolism	23	23	3513	26	9067	-1.71	0.0	5.63	3.16	Atp5a1 Atp5b Atp5d Atp5f1 Atp5g1 Atp5g2 Atp5l Atp5o Atp6v0c Atp6v1a1 Atp6v1b1 Atp6v1b2 Atp6v1c1 Atp6v1f Atp6v1g1 Dtymk Entpd1 Nme1 Nme4 Nme5 Nme6 Nme7 Nudt1
206	GO:0006006 [8]: glucose metabolism	31	31	3505	41	9052	-1.75	0.0	5.46	3.01	Aldoa Aldob Bad Bpgm Dcxr Dlat Eno1 Fbp1 Fbp2 G6pd2 Gpd1 Hibadh Hk1 Hk2 Ipf1 Ldh2 Ldh3 Pck2 Pdha1 Pdhb Pfkl Pfkm Pgam2 Pgd Pgk2 Pkm2 Sdsl Slc2a8 Slc37a4 Taldo1 Tpi1
207	GO:0042775 [8]: ATP synthesis coupled electron transport (sensu Eukaryota)	8	8	3528	3	9090	-1.78	0.0	5.94	3.42	Ndufb9 Ndufc2 Ndufs3 Ndufs7 Ndufv1 Ndufv2 Uqcrb Uqcrh
208	GO:0044242 [6]: cellular lipid catabolism	8	8	3528	3	9090	-1.78	0.0	5.94	3.42	Amacr Asah3 Bach Cel Cyp39a1 Lipe Pla2g1b Pla2g4a
209	GO:0009066 [7]: aspartate family amino acid metabolism	8	8	3528	3	9090	-1.78	0.0	5.94	3.42	0610010D20Rik 0610012D14Rik Asns BC051244 Bhmt Mthfd1 Mthfr Npl
210	GO:0009161 [8]: ribonucleoside monophosphate metabolism	8	8	3528	3	9090	-1.78	0.0	5.94	3.42	Ada Gart Gmpr2 Impdh1 Impdh2 Paics Prps1 Prps2
211	GO:0006066 [5]: alcohol metabolism	62	62	3474	105	8988	-1.79	0.0	5.08	2.73	1110015E22Rik Abca1 Abca2 Aldoa Aldob Bad Bpgm Cnbp1 Comt Cyp39a1 Dcxr Ddc Dhcr7 Dlat Ebpl Eno1 Fbp1 Fbp2 G6pd2 Gale Galk1 Gdpd1 Gdpd2 Gpd1 Hibadh Hk1 Hk2 Impa1 Impa2 Ipf1 Isyna1 Itpka Ldh2 Ldh3 Lipe Maoa Mbtps1 Mir16 Ncb5or Nr4a2 Pck2 Pdha1 Pdhb Pfkfb3 Pfkl Pfkm Pgam2 Pgd Pgk2 Pkm2 Pmm1 Pmm2 Sdsl Sgpp1 Slc2a8 Slc37a4 Soat2 Srebf1 Srebf2 Taldo1 Tm7sf2 Tpi1
212	GO:0008219 [4]: cell death	133	133	3403	265	8828	-1.82	0.0	4.69	2.46	1700013L23Rik A230072I16Rik Aatk Acin1 Aipl1 Bad Bag1 Bag4 Bat3 Bbp Bcap29 Bcap31 Bcl10 Bcl2l11 Bcl2l13 Bcl2l14 Bcl6 Bclaf1 Bid Biklk Birc5 Birc6 Bnip1 Bnip3 Bnip3l Bnipl Bok Btg2 Casp6 Casp8ap2 Cfdp1 Cideb Cntf Cse1l Ctnnbl1 Dad1 Dap Dap3 Dapk1 Dapk3 Ddx41 Dedd Dedd2 Dffa Diablo Dnaja3 Dnase2a Dsip1 Ebag9 Edar Eef1a2 Egln3 Eif5a Elmo2 Ern2 Esrrbl1 Eya2 Gas2 Gdf5 Gzmc Gzmd Gzme Gzmf Gzmg Gzmm H2-…
213	GO:0006560 [8]: proline metabolism	6	6	3530	1	9092	-1.82	0.0	5.97	3.42	Aldh4a1 Prodh Pycr1 Pycr2 Pycrl Pycs
214	GO:0009065 [8]: glutamine family amino acid catabolism	6	6	3530	1	9092	-1.82	0.0	5.97	3.42	Aldh4a1 Arg1 Arg2 Asl Ddah2 Prodh
215	GO:0009067 [8]: aspartate family amino acid biosynthesis	7	7	3529	2	9091	-1.86	0.0	5.89	3.38	0610010D20Rik 0610012D14Rik Asns BC051244 Bhmt Mthfd1 Npl
216	GO:0045892 [8]: negative regulation of transcription, DNA-dependent	33	33	3503	46	9047	-1.99	0.0	5.16	2.75	Bcl6 Bhlhb2 Cbx8 Cri1 Csen Ddx20 Dr1 Hdac7a Hells Hes1 Hes7 Hod Hsbp1 Mta2 Mxi1 Nrip1 Pa2g4 Pax4 Pias4 Ppard Rbbp7 Rnf134 Sap30 Sim2 Sin3a Sirt1 Sirt2 Strap Tbx2 Tcfcp2l1 Trim28 Zfp189 Zfp57
217	GO:0046483 [5]: heterocycle metabolism	23	23	3513	27	9066	-2.0	0.0	5.31	2.88	2610209A20Rik Alas1 Alas2 Allc Cpox Dhodh Folr1 Fpgs Gart Hebp1 Hmox2 Lias Mthfd1 Mthfd2 Ncb5or P4ha1 P4hb Pcca Pipox Prps1 Tph1 Urod Uros
218	GO:0007276 [5]: gametogenesis	50	50	3486	81	9012	-2.03	0.0	4.93	2.6	Azi1 Bbs2 Bcl6 Bmp8b Boll Ccna1 Cxcr4 D1Pas1 Dazap1 Dazl Ddx1 Dnmt3a Fancc Fancl Frap1 Fst Gcl H2afx Hsf2 Magoh Mea1 Nme5 Ovol1 Pafah1b1 Pafah1b2 Pafah1b3 Prm1 Prm2 Prss21 Qk Rps6kb1 Siah1a Sirt1 Smad1 Spag6 Spin Strbp Styx Tcp11 Theg Tnp1 Tnp2 Tssk1 Tubd1 Zfp148 Zfp29 Zfp37 Zfp39 Zfp393 Zipro1
219	GO:0051244 [4]: regulation of cellular physiological process	138	138	3398	280	8813	-2.08	0.0	4.38	2.25	AY036118 Aipl1 Anxa1 Apex1 Arhgap8 Aspscr1 B7h3 Bad Bag1 Bag4 Bap1 Bat3 Bbp Bcl10 Bcl11b Bcl2l11 Bcl2l13 Bcl2l14 Bcl6 Bclaf1 Bid Biklk Birc5 Birc6 Bnip3 Bnip3l Bnipl Bok Btg2 Casp6 Casp8ap2 Catnb Cbll1 Cdca7 Cdk4 Cdk5 Cebpa Cfdp1 Cideb Cnbp1 Cntf Crip2 Ctnnbl1 Cxcr4 Dad1 Dap Dap3 Dedd Dedd2 Dffa Dhcr7 Diablo Dsip1 Dusp22 Eda Edar Eef1a2 Esrrbl1 Fanca Fancl Foxo1 Gdf5 Gkn1 Gli2 Glmn Gp38 Gpr54 Grp…
220	GO:0006470 [8]: protein amino acid dephosphorylation	39	39	3497	59	9034	-2.17	0.0	4.89	2.58	1110061O04Rik Acp1 Cdc25a Cdc25b Cdc25c Dusp13 Dusp14 Dusp18 Dusp22 Dusp3 Eya2 Eya3 Mtm1 Mtmr2 Mtmr9 Ppm1a Ppm1b Ppm1g Ppp1ca Ppp1cb Ppp1cc Ppp2ca Ppp5c Ptp4a2 Ptp4a3 Ptplb Ptpn14 Ptpn2 Ptpn20 Ptpn23 Ptpre Ptprn Ptprn2 Ptprr Ptprt Ptprv Rngtt Styx X99384
221	GO:0009101 [7]: glycoprotein biosynthesis	30	30	3506	41	9052	-2.18	0.0	5.0	2.64	9530090G24Rik Aatf Alg12 B3galt1 B3galt6 B3gnt1 C1galt1 Dad1 Ddost Dpagt1 Galnt1 Galnt10 Galnt7 Ganab Gcnt3 Gcs1 Itm1 Man1a Man1b Phlda1 Pomt1 Prkcsh Sec1 St3gal3 St3gal4 St3gal5 St6gal1 St6galnac1 St6galnac2 St6galnac4
222	GO:0006629 [5]: lipid metabolism	142	142	3394	292	8801	-2.26	0.0	4.15	2.08	1600020H07Rik 2010300G19Rik 2700017M01Rik AI325464 Abca1 Abca2 Abca4 Abhd5 Acaa1 Acadl Acadm Acads Acadsb Acadvl Acbd3 Adh5 Adipor1 Akr1c21 Akr1c6 Akr1d1 Aldh1a7 Alox15 Alox15b Aloxe3 Amacr Apoc3 Asah3 BC025519 Baat Bach Cel Cmas Cnbp1 Cpt2 Crot Cryl1 Cte1 Cyp17a1 Cyp21a1 Cyp39a1 Dci Degs2 Dhcr7 Dpagt1 Ebpl Ech1 Echs1 Elovl2 Elovl4 Elovl6 Fabp6 Fads1 Fads2 Fcer1a Galgt2 Ggtla1 Gne Gnpat Gpaa1 Gpl…
223	GO:0006767 [6]: water-soluble vitamin metabolism	15	15	3521	14	9079	-2.31	0.0	5.15	2.74	Aldh9a1 Dcxr Folr1 Gulo Hibadh Nmnat1 Nmnat3 Pcca Pgd Qprt Rfk Taldo1 Tmlhe Tpi1 Tpk1
224	GO:0006486 [8]: protein amino acid glycosylation	28	28	3508	38	9055	-2.38	0.0	4.81	2.55	9530090G24Rik Alg12 B3galt1 B3galt6 B3gnt1 C1galt1 Dad1 Ddost Dpagt1 Galnt1 Galnt10 Galnt7 Ganab Gcnt3 Gcs1 Itm1 Man1a Man1b Pomt1 Prkcsh Sec1 St3gal3 St3gal4 St3gal5 St6gal1 St6galnac1 St6galnac2 St6galnac4
225	GO:0016568 [8]: chromatin modification	34	34	3502	50	9043	-2.39	0.0	4.71	2.48	Actl6a Bat8 Baz1b Carm1 Cbx1 Cbx4 Cbx8 Chd4 Ezh2 Hdac11 Hdac7a Hells Hmg20b Klf1 Men1 Msl31 Mta2 Rbbp4 Rbbp7 Ring1 Sap18 Setdb1 Sirt1 Sirt2 Smarca5 Smarcb1 Smarcc1 Smarcd1 Smarcd2 Smarce1 Suv39h1 Suv39h2 Suv420h1 Suz12
226	GO:0007266 [7]: Rho protein signal transduction	13	13	3523	11	9082	-2.4	0.0	5.1	2.73	AW742319 Arhgap5 Catnal1 Cdc42 Cdc42ep4 Cdc42ep5 Dlc1 Kifap3 Rhoa Rhob Rhoj Srgap1 Synj2bp
227	GO:0019953 [4]: sexual reproduction	57	57	3479	99	8994	-2.42	0.0	4.41	2.26	Azi1 Bbs2 Bcl6 Bmp8b Boll Ccna1 Cxcr4 D1Pas1 Dazap1 Dazl Ddx1 Dnmt3a Fancc Fancl Frap1 Fst Gcl H2afx Hsf2 Magoh Mcsp Mea1 Nme5 Ovol1 Pafah1b1 Pafah1b2 Pafah1b3 Prm1 Prm2 Prss21 Qk Rps6kb1 Siah1a Sirt1 Smad1 Spag6 Spin Ssfa1 Strbp Styx Tcp11 Theg Tkt Tnp1 Tnp2 Tssk1 Tubd1 Zan Zfp148 Zfp29 Zfp37 Zfp39 Zfp393 Zipro1 Zp2 Zp3 Zpbp
228	GO:0000003 [3]: reproduction	57	57	3479	99	8994	-2.42	0.0	4.41	2.26	Azi1 Bbs2 Bcl6 Bmp8b Boll Ccna1 Cxcr4 D1Pas1 Dazap1 Dazl Ddx1 Dnmt3a Fancc Fancl Frap1 Fst Gcl H2afx Hsf2 Magoh Mcsp Mea1 Nme5 Ovol1 Pafah1b1 Pafah1b2 Pafah1b3 Prm1 Prm2 Prss21 Qk Rps6kb1 Siah1a Sirt1 Smad1 Spag6 Spin Ssfa1 Strbp Styx Tcp11 Theg Tkt Tnp1 Tnp2 Tssk1 Tubd1 Zan Zfp148 Zfp29 Zfp37 Zfp39 Zfp393 Zipro1 Zp2 Zp3 Zpbp
229	GO:0050909 [7]: perception of taste	1	1	3535	22	9071	-2.48	0.0	0.0	0.0	Tas2r108
230	GO:0016311 [7]: dephosphorylation	39	39	3497	61	9032	-2.51	0.0	4.51	2.34	1110061O04Rik Acp1 Cdc25a Cdc25b Cdc25c Dusp13 Dusp14 Dusp18 Dusp22 Dusp3 Eya2 Eya3 Mtm1 Mtmr2 Mtmr9 Ppm1a Ppm1b Ppm1g Ppp1ca Ppp1cb Ppp1cc Ppp2ca Ppp5c Ptp4a2 Ptp4a3 Ptplb Ptpn14 Ptpn2 Ptpn20 Ptpn23 Ptpre Ptprn Ptprn2 Ptprr Ptprt Ptprv Rngtt Styx X99384
231	GO:0048232 [6]: male gamete generation	39	39	3497	61	9032	-2.51	0.0	4.51	2.34	Azi1 Bbs2 Bcl6 Bmp8b Boll Ccna1 D1Pas1 Dazap1 Dazl Ddx1 Dnmt3a Gcl H2afx Hsf2 Mea1 Nme5 Ovol1 Pafah1b1 Pafah1b2 Pafah1b3 Prm1 Prm2 Prss21 Qk Siah1a Sirt1 Spag6 Strbp Styx Tcp11 Theg Tnp1 Tnp2 Tssk1 Tubd1 Zfp29 Zfp37 Zfp39 Zipro1
232	GO:0007283 [7]: spermatogenesis	39	39	3497	61	9032	-2.51	0.0	4.51	2.34	Azi1 Bbs2 Bcl6 Bmp8b Boll Ccna1 D1Pas1 Dazap1 Dazl Ddx1 Dnmt3a Gcl H2afx Hsf2 Mea1 Nme5 Ovol1 Pafah1b1 Pafah1b2 Pafah1b3 Prm1 Prm2 Prss21 Qk Siah1a Sirt1 Spag6 Strbp Styx Tcp11 Theg Tnp1 Tnp2 Tssk1 Tubd1 Zfp29 Zfp37 Zfp39 Zipro1
233	GO:0044255 [5]: cellular lipid metabolism	115	115	3421	232	8861	-2.51	0.0	3.97	1.95	2010300G19Rik AI325464 Abca1 Abca2 Abca4 Acaa1 Acadl Acadm Acads Acadsb Acadvl Acbd3 Adh5 Adipor1 Akr1c21 Akr1c6 Akr1d1 Aldh1a7 Alox15 Alox15b Aloxe3 Amacr Asah3 BC025519 Baat Bach Cel Cmas Cnbp1 Cpt2 Crot Cryl1 Cte1 Cyp17a1 Cyp21a1 Cyp39a1 Dci Degs2 Dhcr7 Ebpl Ech1 Echs1 Elovl2 Elovl4 Elovl6 Fabp6 Fads1 Fads2 Fcer1a Galgt2 Ggtla1 Gne Gnpat Gpaa1 Gpld1 H2-Ke6 Hadhb Hadhsc Isyna1 Lipe Lrat Lta4h L…
234	GO:0006096 [8]: glycolysis	17	17	3519	18	9075	-2.52	0.0	4.87	2.58	Aldoa Aldob Bpgm Dlat Eno1 Hk1 Hk2 Ldh2 Ldh3 Pdha1 Pdhb Pfkl Pfkm Pgam2 Pgk2 Pkm2 Tpi1
235	GO:0006631 [6]: fatty acid metabolism	47	47	3489	78	9015	-2.52	0.0	4.41	2.26	Acaa1 Acadl Acadm Acads Acadsb Acadvl Adipor1 Alox15 Alox15b Aloxe3 BC025519 Bach Cpt2 Crot Cryl1 Cte1 Dci Degs2 Ech1 Echs1 Elovl2 Elovl4 Elovl6 Fads1 Fads2 Fcer1a Ggtla1 Hadhb Hadhsc Lta4h Lypla1 Lypla2 Mlstd2 Mlycd Pecr Prkag1 Pte2a Ptgds Ptges Ptgis Scd1 Scd2 Scd3 Scp2 Slc27a3 Slc27a5 Tpi1
236	GO:0006633 [7]: fatty acid biosynthesis	23	23	3513	29	9064	-2.52	0.0	4.73	2.5	Alox15 Alox15b Aloxe3 BC025519 Degs2 Elovl2 Elovl4 Elovl6 Fads1 Fads2 Fcer1a Ggtla1 Lta4h Mlstd2 Mlycd Pecr Prkag1 Ptgds Ptgis Scd1 Scd2 Scd3 Tpi1
237	GO:0009451 [6]: RNA modification	23	23	3513	29	9064	-2.52	0.0	4.73	2.5	Apobec2 Bing4 Cdh16 Dars Fars1 Farslb Gtpbp3 Hars Hmg20b Kars Mettl3 Prdm1 Qtrt1 Qtrtd1 Rars Rarsl Sars1 Slc22a17 Tars Tfb2m Vars2 Wars Yars
238	GO:0006100 [8]: tricarboxylic acid cycle intermediate metabolism	8	8	3528	4	9089	-2.55	0.0	5.12	2.73	Aco2 Fh1 Ldh2 Ldh3 Mdh2 Me2 Oxct2a Polr3h
239	GO:0009123 [7]: nucleoside monophosphate metabolism	8	8	3528	4	9089	-2.55	0.0	5.12	2.73	Ada Gart Gmpr2 Impdh1 Impdh2 Paics Prps1 Prps2
240	GO:0000122 [9]: negative regulation of transcription from Pol II promoter	27	27	3509	37	9056	-2.59	0.0	4.59	2.41	Bcl6 Cri1 Csen Ddx20 Dr1 Hdac7a Hes1 Hes7 Hod Hsbp1 Mta2 Mxi1 Nrip1 Pax4 Pias4 Ppard Rbbp7 Rnf134 Sap30 Sim2 Sin3a Strap Tbx2 Tcfcp2l1 Trim28 Zfp189 Zfp57
241	GO:0009100 [7]: glycoprotein metabolism	31	31	3505	45	9048	-2.59	0.0	4.53	2.34	9530090G24Rik Aatf Alg12 Asrgl1 B3galt1 B3galt6 B3gnt1 C1galt1 Dad1 Ddost Dpagt1 Galnt1 Galnt10 Galnt7 Ganab Gcnt3 Gcs1 Itm1 Man1a Man1b Phlda1 Pomt1 Prkcsh Sec1 St3gal3 St3gal4 St3gal5 St6gal1 St6galnac1 St6galnac2 St6galnac4
242	GO:0006915 [6]: apoptosis	119	119	3417	243	8850	-2.63	0.0	3.81	1.9	A230072I16Rik Aatk Acin1 Aipl1 Bad Bag1 Bag4 Bat3 Bbp Bcap29 Bcap31 Bcl10 Bcl2l11 Bcl2l13 Bcl2l14 Bcl6 Bclaf1 Bid Biklk Birc5 Birc6 Bnip1 Bnip3 Bnip3l Bnipl Bok Btg2 Casp6 Casp8ap2 Cfdp1 Cideb Cse1l Ctnnbl1 Dad1 Dap Dap3 Dapk1 Dapk3 Ddx41 Dedd Dedd2 Dffa Diablo Dnaja3 Dnase2a Dsip1 Ebag9 Edar Eef1a2 Egln3 Eif5a Elmo2 Ern2 Esrrbl1 Eya2 Gas2 Gdf5 H2-Bl Hells Hif1a Itgb3bp Jak2 Jmy Lgals12 Lgals7 Lm…
243	GO:0042127 [5]: regulation of cell proliferation	48	48	3488	81	9012	-2.64	0.0	4.26	2.18	AY036118 Anxa1 B7h3 Bap1 Bcl11b Catnb Cdca7 Cdk4 Cebpa Cfdp1 Cnbp1 Crip2 Dhcr7 Dusp22 Fanca Fancl Foxo1 Gkn1 Gli2 Glmn Gpr54 Grpr Ipf1 Jak2 Lzf Mab21l2 Mif Mtbp Nck2 Pdgfc Pin1 Pitx2 Plekhk1 Pmaip1 Prkrir Sas Stat6 Tax1bp3 Tcf7 Tdgf1 Tff1 Tgfb3 Tnfrsf13b Tnfrsf13c Tnfsf13 Tsg101 Ube2c Wdr39
244	GO:0043118 [4]: negative regulation of physiological process	94	94	3442	185	8908	-2.66	0.0	3.89	1.9	Aes Aipl1 Anxa2 Atpif1 B7h3 Bap1 Bcl11b Bcl6 Bclaf1 Bhlhb2 Birc5 Birc6 Btg2 C1d Cbx8 Cebpa Cfdp1 Cnot7 Cnot8 Cri1 Csen Dad1 Ddx20 Dmap1 Dr1 Dsip1 Eef1a2 Eif4ebp2 Glmn Gmnn Gpr54 Hdac7a Hells Hes1 Hes7 Hmgb3 Hod Hsbp1 Insm2 Jak2 Khdrbs1 Mepe Mkl1 Msh6 Mta2 Mtbp Mxi1 Mybbp1a Nab2 Nck2 Nr1i2 Nr4a1 Nrip1 Pa2g4 Pax4 Pfn1 Pias4 Pik3cg Pik3r1 Pim2 Pmaip1 Ppard Prkrip1 Prkrir Psmc5 Qars Rbbp7 Rcor2 Rnf12…
245	GO:0042157 [7]: lipoprotein metabolism	15	15	3521	15	9078	-2.67	0.0	4.75	2.51	1110013G13Rik 2210409M21Rik Abca1 Aipl1 Apoa2 Apoc1 Apoc3 Fnta Gpaa1 Mttp Pigf Pigq Rabggta Rp2h Soat2
246	GO:0051168 [7]: nuclear export	15	15	3521	15	9078	-2.67	0.0	4.75	2.51	E430034L04Rik Fmr1 Hspa9a Khdrbs1 Magoh Ncbp2 Nxf1 Nxf2 Nxt1 Phax Rbm8a Ssb Thoc3 Xpo1 Xpo6
247	GO:0006400 [7]: tRNA modification	20	20	3516	24	9069	-2.68	0.0	4.61	2.42	Bing4 Cdh16 Dars Fars1 Farslb Gtpbp3 Hars Hmg20b Kars Prdm1 Qtrt1 Qtrtd1 Rars Rarsl Sars1 Slc22a17 Tars Vars2 Wars Yars
248	GO:0009084 [8]: glutamine family amino acid biosynthesis	7	7	3529	3	9090	-2.73	0.0	4.96	2.62	Asl Ass1 Prodh Pycr1 Pycr2 Pycrl Pycs
249	GO:0009156 [8]: ribonucleoside monophosphate biosynthesis	7	7	3529	3	9090	-2.73	0.0	4.96	2.62	Ada Gart Impdh1 Impdh2 Paics Prps1 Prps2
250	GO:0042733 [7]: embryonic digit morphogenesis	4	4	3532	0	9093	-2.75	0.0	5.09	2.73	Catnb Lrp5 Lrp6 Ttc10
251	GO:0044270 [5]: nitrogen compound catabolism	4	4	3532	0	9093	-2.75	0.0	5.09	2.73	Arg1 Arg2 Asl Ddah2
252	GO:0006465 [6]: signal peptide processing	4	4	3532	0	9093	-2.75	0.0	5.09	2.73	Sec11l1 Sec11l3 Spcs1 Spcs2
253	GO:0006527 [6]: arginine catabolism	4	4	3532	0	9093	-2.75	0.0	5.09	2.73	Arg1 Arg2 Asl Ddah2
254	GO:0006561 [9]: proline biosynthesis	4	4	3532	0	9093	-2.75	0.0	5.09	2.73	Pycr1 Pycr2 Pycrl Pycs
255	GO:0050867 [6]: positive regulation of cell activation	3	3	3533	30	9063	-2.77	0.0	0.0	0.0	Bad Tnfrsf13c Tnfsf13
256	GO:0051251 [7]: positive regulation of lymphocyte activation	3	3	3533	30	9063	-2.77	0.0	0.0	0.0	Bad Tnfrsf13c Tnfsf13
257	GO:0050881 [5]: musculoskeletal movement	29	29	3507	42	9051	-2.79	0.0	4.33	2.23	Abca4 Arr3 Bbs2 Gabrr2 Gnat2 Gprc5d Guca1a Lrat Opn3 Opn4 Pde6b Pde6c Pde6d Pde6h Ppef2 Ranbp17 Rcvrn Rdh10 Rds Rgnef Rgr Rlbp1 Rp1h Rp2h Rpgr Rpgrip1 Six6 Tbl1xr1 Unc119
258	GO:0050885 [6]: regulation of balance	29	29	3507	42	9051	-2.79	0.0	4.33	2.23	Abca4 Arr3 Bbs2 Gabrr2 Gnat2 Gprc5d Guca1a Lrat Opn3 Opn4 Pde6b Pde6c Pde6d Pde6h Ppef2 Ranbp17 Rcvrn Rdh10 Rds Rgnef Rgr Rlbp1 Rp1h Rp2h Rpgr Rpgrip1 Six6 Tbl1xr1 Unc119
259	GO:0050953 [6]: sensory perception of light	29	29	3507	42	9051	-2.79	0.0	4.33	2.23	Abca4 Arr3 Bbs2 Gabrr2 Gnat2 Gprc5d Guca1a Lrat Opn3 Opn4 Pde6b Pde6c Pde6d Pde6h Ppef2 Ranbp17 Rcvrn Rdh10 Rds Rgnef Rgr Rlbp1 Rp1h Rp2h Rpgr Rpgrip1 Six6 Tbl1xr1 Unc119
260	GO:0050957 [6]: equilibrioception	29	29	3507	42	9051	-2.79	0.0	4.33	2.23	Abca4 Arr3 Bbs2 Gabrr2 Gnat2 Gprc5d Guca1a Lrat Opn3 Opn4 Pde6b Pde6c Pde6d Pde6h Ppef2 Ranbp17 Rcvrn Rdh10 Rds Rgnef Rgr Rlbp1 Rp1h Rp2h Rpgr Rpgrip1 Six6 Tbl1xr1 Unc119
261	GO:0007601 [7]: visual perception	29	29	3507	42	9051	-2.79	0.0	4.33	2.23	Abca4 Arr3 Bbs2 Gabrr2 Gnat2 Gprc5d Guca1a Lrat Opn3 Opn4 Pde6b Pde6c Pde6d Pde6h Ppef2 Ranbp17 Rcvrn Rdh10 Rds Rgnef Rgr Rlbp1 Rp1h Rp2h Rpgr Rpgrip1 Six6 Tbl1xr1 Unc119
262	GO:0012501 [5]: programmed cell death	120	120	3416	248	8845	-2.81	0.0	3.6	1.73	A230072I16Rik Aatk Acin1 Aipl1 Bad Bag1 Bag4 Bat3 Bbp Bcap29 Bcap31 Bcl10 Bcl2l11 Bcl2l13 Bcl2l14 Bcl6 Bclaf1 Bid Biklk Birc5 Birc6 Bnip1 Bnip3 Bnip3l Bnipl Bok Btg2 Casp6 Casp8ap2 Cfdp1 Cideb Cntf Cse1l Ctnnbl1 Dad1 Dap Dap3 Dapk1 Dapk3 Ddx41 Dedd Dedd2 Dffa Diablo Dnaja3 Dnase2a Dsip1 Ebag9 Edar Eef1a2 Egln3 Eif5a Elmo2 Ern2 Esrrbl1 Eya2 Gas2 Gdf5 H2-Bl Hells Hif1a Itgb3bp Jak2 Jmy Lgals12 Lgal…
263	GO:0050657 [6]: nucleic acid transport	13	13	3523	12	9081	-2.81	0.0	4.66	2.46	E430034L04Rik Fmr1 Khdrbs1 Magoh Ncbp2 Nup133 Nxf1 Nxf2 Nxt1 Phax Rbm8a Ssb Thoc3
264	GO:0050658 [6]: RNA transport	13	13	3523	12	9081	-2.81	0.0	4.66	2.46	E430034L04Rik Fmr1 Khdrbs1 Magoh Ncbp2 Nup133 Nxf1 Nxf2 Nxt1 Phax Rbm8a Ssb Thoc3
265	GO:0051236 [5]: establishment of RNA localization	13	13	3523	12	9081	-2.81	0.0	4.66	2.46	E430034L04Rik Fmr1 Khdrbs1 Magoh Ncbp2 Nup133 Nxf1 Nxf2 Nxt1 Phax Rbm8a Ssb Thoc3
266	GO:0006305 [7]: DNA alkylation	13	13	3523	12	9081	-2.81	0.0	4.66	2.46	2510005D08Rik 2700075B01Rik Ahcy Aurkb Ctcf Dnmt1 Dnmt2 Dnmt3a Dnmt3b Hells Hemk1 Mbd3 Mbd4
267	GO:0006306 [4]: DNA methylation	13	13	3523	12	9081	-2.81	0.0	4.66	2.46	2510005D08Rik 2700075B01Rik Ahcy Aurkb Ctcf Dnmt1 Dnmt2 Dnmt3a Dnmt3b Hells Hemk1 Mbd3 Mbd4
268	GO:0006468 [8]: protein amino acid phosphorylation	148	148	3388	316	8777	-2.87	0.0	3.41	1.56	2610018G03Rik Aatk Acad10 Acvr2b Acvrl1 Akt2 Amhr2 Aurka Aurkb Blk Bub1 Bub1b Ccne1 Ccrk Cct2 Cdc2a Cdc7 Cdk2 Cdk4 Cdk5 Chek1 Chek2 Cit Clk2 Clk3 Cntf Csf1r Csk Csnk1e Csnk1g2 Csnk2a1 Csnk2a2 Dapk1 Dapk3 Dyrk3 Eif2ak3 Epha4 Epha6 Ephb2 Ephb3 Ephb4 Ephb6 Ern2 Fcer1a Fert2 Fgfr3 Fgfr4 Frap1 Gprk5 Grk1 Gsg2 Hunk Igf1r Il3 Insr Insrr Irak4 Jak2 Ksr Lats2 Mak Map2k1 Map2k3 Map2k5 Map2k6 Map3k4 Map3k6 …
269	GO:0044273 [6]: sulfur compound catabolism	6	6	3530	2	9091	-2.88	0.0	4.85	2.58	Ahcy BC051244 Bhmt Cdo1 Csad Mthfd1
270	GO:0000088 [9]: mitotic prophase	6	6	3530	2	9091	-2.88	0.0	4.85	2.58	2810406C15Rik Akap8 Brrn1 Nusap1 Prm1 Prm2
271	GO:0000098 [7]: sulfur amino acid catabolism	6	6	3530	2	9091	-2.88	0.0	4.85	2.58	Ahcy BC051244 Bhmt Cdo1 Csad Mthfd1
272	GO:0006120 [9]: mitochondrial electron transport, NADH to ubiquinone	6	6	3530	2	9091	-2.88	0.0	4.85	2.58	Ndufb9 Ndufc2 Ndufs3 Ndufs7 Ndufv1 Ndufv2
273	GO:0007076 [8]: mitotic chromosome condensation	6	6	3530	2	9091	-2.88	0.0	4.85	2.58	2810406C15Rik Akap8 Brrn1 Nusap1 Prm1 Prm2
274	GO:0009126 [8]: purine nucleoside monophosphate metabolism	6	6	3530	2	9091	-2.88	0.0	4.85	2.58	Ada Gart Gmpr2 Impdh1 Impdh2 Paics
275	GO:0009167 [9]: purine ribonucleoside monophosphate metabolism	6	6	3530	2	9091	-2.88	0.0	4.85	2.58	Ada Gart Gmpr2 Impdh1 Impdh2 Paics
276	GO:0040029 [3]: regulation of gene expression, epigenetic	19	19	3517	23	9070	-2.92	0.0	4.38	2.25	2510005D08Rik 2700075B01Rik Ahcy Aurkb Cbx8 Ctcf Dnmt1 Dnmt2 Dnmt3a Dnmt3b Eed H2afy Hells Hemk1 Kcnq1 Mbd3 Mbd4 Sirt1 Sirt2
277	GO:0006325 [7]: establishment and/or maintenance of chromatin architecture	56	56	3480	101	8992	-2.93	0.0	3.85	1.9	4930548G07Rik Actl6a Arid1a Asf1a Asf1b Bat8 Baz1b Carm1 Cbx1 Cbx4 Cbx5 Cbx8 Cdyl Chd4 Ezh2 H1f0 H2afx H2afy H2afz H3f3a H3f3b Hdac11 Hdac7a Hells Hist1h1e Hist1h4f Hist1h4h Hist1h4i Hmg20b Klf1 Mcm2 Men1 Msl31 Mta2 Nap1l1 Nap1l2 Nap1l4 Rbbp4 Rbbp7 Ring1 Sap18 Setdb1 Sirt1 Sirt2 Smarca5 Smarcb1 Smarcc1 Smarcd1 Smarcd2 Smarce1 Sox3 Suv39h1 Suv39h2 Suv420h1 Suz12 Tmem38b
278	GO:0000096 [6]: sulfur amino acid metabolism	9	9	3527	6	9087	-2.94	0.0	4.67	2.46	Ahcy BC051244 Bhmt Cbs Cdo1 Csad Cth Mthfd1 Mthfr
279	GO:0000051 [4]: urea cycle intermediate metabolism	5	5	3531	1	9092	-2.94	0.0	4.84	2.58	Arg1 Arg2 Asl Ass1 Ddah2
280	GO:0006505 [10]: GPI anchor metabolism	5	5	3531	1	9092	-2.94	0.0	4.84	2.58	Gpaa1 Gpld1 Pigb Pigf Pigq
281	GO:0006518 [5]: peptide metabolism	5	5	3531	1	9092	-2.94	0.0	4.84	2.58	Sec11l1 Sec11l3 Spcs1 Spcs2 Thop1
282	GO:0006525 [5]: arginine metabolism	5	5	3531	1	9092	-2.94	0.0	4.84	2.58	Arg1 Arg2 Asl Ass1 Ddah2
283	GO:0009081 [7]: branched chain family amino acid metabolism	5	5	3531	1	9092	-2.94	0.0	4.84	2.58	Acad8 Auh Bcat2 Hibadh Mccc1
284	GO:0051170 [7]: nuclear import	20	20	3516	25	9068	-2.95	0.0	4.32	2.23	Arntl Cse1l E430034L04Rik Eda Edar Ipo9 Jak2 Kpna1 Kpna2 Kpna6 Kpnb1 Nutf2 Nxf1 Nxt1 Ranbp17 Ranbp5 Tacc3 Tnpo1 Tnpo2 Tob1
285	GO:0006606 [7]: protein-nucleus import	20	20	3516	25	9068	-2.95	0.0	4.32	2.23	Arntl Cse1l E430034L04Rik Eda Edar Ipo9 Jak2 Kpna1 Kpna2 Kpna6 Kpnb1 Nutf2 Nxf1 Nxt1 Ranbp17 Ranbp5 Tacc3 Tnpo1 Tnpo2 Tob1
286	GO:0006725 [5]: aromatic compound metabolism	31	31	3505	47	9046	-2.95	0.0	4.11	2.07	2700017M01Rik Abhd4 Abhd6 Abhd8 Allc Bphl Comt Coq6 Dct Ddc Dhodh Ephx1 Fah Folr1 Fpgs Gart Gch1 Gstm4 Gstz1 Maoa Mthfd1 Mthfd2 Nr4a2 Pcbd1 Pipox Prps1 Pts Qdpr Si Spr Tph1
287	GO:0007017 [7]: microtubule-based process	50	50	3486	88	9005	-2.97	0.0	3.86	1.9	4930542G03Rik Actr10 Bicd2 Birc5 Cdca1 Ckap1 Cryaa Dctn2 Dctn3 Dnalc4 Gadd45a Gata6 Hap1 Kif11 Kif12 Kif20a Kif22 Kif2a Kif2c Kif3a Kif3c Kif4 Kif5b Kif5c Kifap3 Kifc3 Map1lc3b Mipol1 Mtap4 Mtap7 Nde1 Ndel1 Nusap1 Pafah1b1 Ranbp1 Rp2h Stmn1 Tbce Tcte3 Tctex1 Tekt1 Tuba3 Tuba4 Tubb4 Tubb5 Tubd1 Tubg1 Tubgcp2 Unc119 Zfp282
288	GO:0050879 [4]: organismal movement	29	29	3507	43	9050	-2.98	0.0	4.12	2.07	Abca4 Arr3 Bbs2 Gabrr2 Gnat2 Gprc5d Guca1a Lrat Opn3 Opn4 Pde6b Pde6c Pde6d Pde6h Ppef2 Ranbp17 Rcvrn Rdh10 Rds Rgnef Rgr Rlbp1 Rp1h Rp2h Rpgr Rpgrip1 Six6 Tbl1xr1 Unc119
289	GO:0009968 [5]: negative regulation of signal transduction	15	15	3521	16	9077	-3.01	0.0	4.38	2.25	Axin1 Catnbip1 Cdc42se1 Dkk1 Dkk2 Dkk3 Elf1 Fstl3 Six3 Sost Sostdc1 Strap Tob1 Treml1 Wif1
290	GO:0006753 [8]: nucleoside phosphate metabolism	15	15	3521	16	9077	-3.01	0.0	4.38	2.25	Atp5a1 Atp5b Atp5d Atp5f1 Atp5g1 Atp5g2 Atp5l Atp5o Atp6v0c Atp6v1a1 Atp6v1b1 Atp6v1b2 Atp6v1c1 Atp6v1f Atp6v1g1
291	GO:0006754 [7]: ATP biosynthesis	15	15	3521	16	9077	-3.01	0.0	4.38	2.25	Atp5a1 Atp5b Atp5d Atp5f1 Atp5g1 Atp5g2 Atp5l Atp5o Atp6v0c Atp6v1a1 Atp6v1b1 Atp6v1b2 Atp6v1c1 Atp6v1f Atp6v1g1
292	GO:0042158 [7]: lipoprotein biosynthesis	12	12	3524	11	9082	-3.07	0.0	4.41	2.26	1110013G13Rik 2210409M21Rik Abca1 Aipl1 Fnta Gpaa1 Mttp Pigf Pigq Rabggta Rp2h Soat2
293	GO:0008217 [5]: regulation of blood pressure	10	10	3526	8	9085	-3.17	0.0	4.37	2.25	Adra1a Agtrap Avp Cacna1b Edn1 Edn2 Guca2b Kng1 Npr1 Npy
294	GO:0006446 [8]: regulation of translational initiation	8	8	3528	5	9088	-3.17	0.0	4.44	2.28	Bzw1 Ddx1 Eif3s3 Eif3s6 Eif4b Eif4ebp2 Eif4g2 Eif5
295	GO:0006403 [4]: RNA localization	13	13	3523	13	9080	-3.17	0.0	4.25	2.17	E430034L04Rik Fmr1 Khdrbs1 Magoh Ncbp2 Nup133 Nxf1 Nxf2 Nxt1 Phax Rbm8a Ssb Thoc3
296	GO:0006790 [5]: sulfur metabolism	21	21	3515	28	9065	-3.2	0.0	4.02	1.98	Ahcy BC051244 Bhmt Cbs Cdo1 Csad Cth Gclm Ggtla1 Gstt2 Hs2st1 Idh1 Mgst1 Mthfd1 Mthfr Papss1 Pcca Sult1c1 Sult2b1 Sult4a1 Txnrd3
297	GO:0050863 [7]: regulation of T-cell activation	3	3	3533	28	9065	-3.23	0.0	0.0	0.0	B7h3 Bad Tnfrsf13c
298	GO:0051246 [5]: regulation of protein metabolism	13	13	3523	63	9030	-3.25	0.0	0.01	0.0	0610033H09Rik Arntl B7h3 Cntf Eif4ebp2 Fcer1a Glmn Il3 Pdgfc Pfn1 Rnf128 Tmod3 Tnfrsf13c
299	GO:0006304 [6]: DNA modification	14	14	3522	15	9078	-3.26	0.0	4.14	2.07	2510005D08Rik 2700075B01Rik Ahcy Aurkb Ctcf Dnmt1 Dnmt2 Dnmt3a Dnmt3b Hells Hemk1 Mbd3 Mbd4 Top3a
300	GO:0030097 [5]: hemopoiesis	21	21	3515	88	9005	-3.27	0.0	0.01	0.0	AY036118 Bad Bcl11a Catnb Cebpa Crip2 Dnase2a Egr1 Gmpr2 Hells Hmgb3 Il11ra1 Il17e Jak2 Lmtn Lzf Nkx2-3 Pik3r1 Plekhk1 Tacc3 Txnrd2
301	GO:0050865 [5]: regulation of cell activation	6	6	3530	39	9054	-3.3	0.0	0.01	0.0	B7h3 Bad Hmgb3 Tnfrsf13b Tnfrsf13c Tnfsf13
302	GO:0051249 [6]: regulation of lymphocyte activation	6	6	3530	39	9054	-3.3	0.0	0.01	0.0	B7h3 Bad Hmgb3 Tnfrsf13b Tnfrsf13c Tnfsf13
303	GO:0009653 [3]: morphogenesis	329	329	3207	777	8316	-3.34	0.0	2.37	0.95	0610009B22Rik 1500003O03Rik 1700073K01Rik 2600002E23Rik AY036118 Actg2 Aes Aggf1 Alcam Amh Angpt1 Angpt2 Angpt4 Ank Anxa2 Apbb1 Arc Arfip2 Arhgap5 Arpc1a Artn Arts1 B7h3 BC037527 Bad Bai1 Bapx1 Bbs2 Bcl11a Bcl11b Bmp10 Boc Cables1 Cald1 Capzb Casq1 Catnb Catnd2 Ccnf Cdc42 Cdc42ep4 Cdc42se1 Cdh4 Cdk5 Cdon Cebpa Celsr1 Cenpf Cetn3 Cfdp1 Chl1 Churc1 Clp1 Cntf Col11a1 Col9a2 Crim1 Crip2 Crkl Cryaa Cr…
304	GO:0046034 [6]: ATP metabolism	16	16	3520	19	9074	-3.35	0.0	3.97	1.95	Atp5a1 Atp5b Atp5d Atp5f1 Atp5g1 Atp5g2 Atp5l Atp5o Atp6v0c Atp6v1a1 Atp6v1b1 Atp6v1b2 Atp6v1c1 Atp6v1f Atp6v1g1 Entpd1
305	GO:0008015 [4]: circulation	16	16	3520	19	9074	-3.35	0.0	3.97	1.95	Adra1a Agtrap Avp Cacna1b Edn1 Edn2 Gnai2 Gnai3 Gnao1 Guca2b Hbegf Kcnh2 Kng1 Npr1 Npy Sp4
306	GO:0006575 [6]: amino acid derivative metabolism	22	22	3514	31	9062	-3.41	0.0	3.75	1.85	Ahcy Aldh9a1 Amd1 Cdo1 Ckm Comt Csad Ddc Dhps Maoa Nr4a2 Oaz1 Oaz2 Odc1 P4ha1 P4hb Pcyox1 Sat1 Sms Srm Tmlhe Tph1
307	GO:0045786 [7]: negative regulation of cell cycle	21	21	3515	29	9064	-3.41	0.0	3.77	1.86	Adcyap1 Apc2 Axin2 Bcl10 Brms1 Cdk2ap1 Cdkn2b Ctcf Ing1 Ing4 Lats2 Mad2l1 Nat6 Pycard Rbl1 Rbl2 Rhob Trim13 Tsc2 Tusc4 Vhlh
308	GO:0030261 [7]: chromosome condensation	7	7	3529	4	9089	-3.42	0.0	4.23	2.16	2810406C15Rik Akap8 Brrn1 Nusap1 Prm1 Prm2 Top2a
309	GO:0009124 [7]: nucleoside monophosphate biosynthesis	7	7	3529	4	9089	-3.42	0.0	4.23	2.16	Ada Gart Impdh1 Impdh2 Paics Prps1 Prps2
310	GO:0009225 [6]: nucleotide-sugar metabolism	7	7	3529	4	9089	-3.42	0.0	4.23	2.16	Cmas Gale Gne Gnpnat1 Pmm1 Pmm2 Tgds
311	GO:0006405 [7]: RNA-nucleus export	12	12	3524	12	9081	-3.43	0.0	4.0	1.97	E430034L04Rik Fmr1 Khdrbs1 Magoh Ncbp2 Nxf1 Nxf2 Nxt1 Phax Rbm8a Ssb Thoc3
312	GO:0000160 [5]: two-component signal transduction system (phosphorelay)	9	9	3527	7	9086	-3.43	0.0	4.12	2.07	Kcnh2 Kcnh7 Rab1 Rab2 Rab25 Rab8a Rab8b Rabl3 Rem2
313	GO:0006487 [9]: N-linked glycosylation	9	9	3527	7	9086	-3.43	0.0	4.12	2.07	9530090G24Rik Alg12 Ddost Dpagt1 Ganab Gcs1 Man1a Man1b Prkcsh
314	GO:0006605 [7]: protein targeting	66	66	3470	129	8964	-3.43	0.0	3.18	1.38	2300004C15Rik 2610034M16Rik 5930412E23Rik Akap12 Ap3m1 Arl6ip1 Arntl C330016O10Rik Ccnb1-rs1 Cdc5l Cse1l E430034L04Rik Eda Edar Etfb Folr1 Hspa9a Ipo9 Jak2 Kpna1 Kpna2 Kpna6 Kpnb1 Med6 Mlycd Nbea Nutf2 Nxf1 Nxt1 Pex13 Pex26 Pex5 Ppp1r3c Prkcabp Ranbp17 Ranbp5 Sec61b Sec61g Slc28a3 Slc35a3 Srp19 Srp54 Srp9 Srpr Ssr2 Syngr1 Synj2bp Tacc3 Tdg Timm17b Timm23 Timm8a Timm8b Timm9 Tnpo1 Tnpo2 Tob1 Tomm2…
315	GO:0006956 [6]: complement activation	6	6	3530	38	9055	-3.48	0.0	0.01	0.0	1700013L23Rik C1qa C1qbp C5r1 Crry Mbl1
316	GO:0009893 [5]: positive regulation of metabolism	27	27	3509	104	8989	-3.49	0.0	0.02	0.0	0610033H09Rik Arnt2 Churc1 Cited4 Cnbp1 Cnot7 Cntf Crsp6 Fcer1a Gata6 Glmn Il3 Klf2 Lef1 Med6 Men1 Mta2 Nfat5 Nfya Ntf3 Pus1 Skiip Sp1 Tcea1 Tnfrsf13c Tnrc11 Trp63
317	GO:0007018 [7]: microtubule-based movement	26	26	3510	40	9053	-3.55	0.0	3.52	1.66	4930542G03Rik Actr10 Bicd2 Gata6 Hap1 Kif12 Kif20a Kif2a Kif2c Kif3a Kif3c Kif4 Kif5b Kif5c Kifc3 Ndel1 Pafah1b1 Tcte3 Tuba3 Tuba4 Tubb4 Tubb5 Tubd1 Tubg1 Unc119 Zfp282
318	GO:0042110 [7]: T-cell activation	7	7	3529	41	9052	-3.58	0.0	0.01	0.0	B7h3 Bad Bcl11a Ccnd3 Crip3 Cxcr4 Tnfrsf13c
319	GO:0007059 [7]: chromosome segregation	10	10	3526	9	9084	-3.59	0.0	3.91	1.9	Ebna1bp2 Mad2l1 Mlh1 Nek2 Nusap1 Pttg1 Rad21 Stag1 Stag2 Top2a
320	GO:0009116 [6]: nucleoside metabolism	10	10	3526	9	9084	-3.59	0.0	3.91	1.9	Adk Atpif1 Dtymk Nt5c1b Nt5m Prps1 Prps2 Prpsap2 Qtrt1 Qtrtd1
321	GO:0006766 [5]: vitamin metabolism	19	19	3517	26	9067	-3.63	0.0	3.57	1.71	Aldh1a1 Aldh1a7 Aldh9a1 Dcxr Folr1 Gulo Hibadh Lrat Nmnat1 Nmnat3 Pcca Pgd Qprt Rfk Taldo1 Tmlhe Tpi1 Tpk1 Ttpa
322	GO:0009218 [8]: pyrimidine ribonucleotide metabolism	6	6	3530	3	9090	-3.65	0.0	4.03	1.99	0610011D08Rik Nme1 Nme4 Nme5 Nme6 Nme7
323	GO:0009220 [8]: pyrimidine ribonucleotide biosynthesis	6	6	3530	3	9090	-3.65	0.0	4.03	1.99	0610011D08Rik Nme1 Nme4 Nme5 Nme6 Nme7
324	GO:0007010 [6]: cytoskeleton organization and biogenesis	112	112	3424	243	8850	-3.66	0.0	2.6	1.11	4930542G03Rik Actg1 Actg2 Actl7b Actr10 Arhgap10 Arhgap8 Arpc1a Arpc4 Arpc5 B230120H23Rik Bicd2 Birc5 Capzb Cdc42 Cdca1 Celsr1 Ckap1 Coro1c Cryaa Csrp1 Dbn1 Dctn2 Dctn3 Diap2 Diap3 Dnalc4 Epb4.1l2 Epb4.1l3 Espn Fgd1 Fhl3 Fliih Gadd45a Gata6 Hap1 Kif11 Kif12 Kif20a Kif22 Kif2a Kif2c Kif3a Kif3c Kif4 Kif5b Kif5c Kifap3 Kifc3 Krt1-10 Krt1-13 Krt1-15 Krt1-16 Krt1-18 Krt1-2 Krt1-c29 Krt2-10 Krt2-4 Krt…
325	GO:0030099 [4]: myeloid blood cell differentiation	6	6	3530	37	9056	-3.67	0.0	0.01	0.0	Cebpa Dnase2a Gmpr2 Hmgb3 Il17e Jak2
326	GO:0042445 [5]: hormone metabolism	6	6	3530	37	9056	-3.67	0.0	0.01	0.0	Aldh1a1 Cyp17a1 Cyp21a1 H2-Ke6 Stard3 Tph1
327	GO:0009891 [6]: positive regulation of biosynthesis	3	3	3533	26	9067	-3.68	0.0	0.01	0.0	Fcer1a Glmn Tnfrsf13c
328	GO:0006958 [7]: complement activation, classical pathway	3	3	3533	26	9067	-3.68	0.0	0.01	0.0	1700013L23Rik C1qa Mbl1
329	GO:0006497 [8]: protein lipidation	11	11	3525	11	9082	-3.7	0.0	3.75	1.85	1110013G13Rik 2210409M21Rik Aipl1 Fnta Gpaa1 Mttp Pigf Pigq Rabggta Rp2h Soat2
330	GO:0042168 [5]: heme metabolism	8	8	3528	6	9087	-3.7	0.0	3.87	1.9	Alas1 Alas2 Cpox Hebp1 Hmox2 Ncb5or Urod Uros
331	GO:0001839 [6]: neural plate morphogenesis	8	8	3528	6	9087	-3.7	0.0	3.87	1.9	Dvl2 Lmo4 Ltap Pfn1 Ptk7 Twist1 Vasp Zic5
332	GO:0001841 [6]: neural tube formation	8	8	3528	6	9087	-3.7	0.0	3.87	1.9	Dvl2 Lmo4 Ltap Pfn1 Ptk7 Twist1 Vasp Zic5
333	GO:0001843 [6]: neural tube closure	8	8	3528	6	9087	-3.7	0.0	3.87	1.9	Dvl2 Lmo4 Ltap Pfn1 Ptk7 Twist1 Vasp Zic5
334	GO:0006778 [6]: porphyrin metabolism	8	8	3528	6	9087	-3.7	0.0	3.87	1.9	Alas1 Alas2 Cpox Hebp1 Hmox2 Ncb5or Urod Uros
335	GO:0007005 [6]: mitochondrion organization and biogenesis	8	8	3528	6	9087	-3.7	0.0	3.87	1.9	Cebpa Mfn1 Mrpl15 Mrpl39 Nrf1 Pmaip1 Timm8a Timm8b
336	GO:0007568 [3]: aging	8	8	3528	6	9087	-3.7	0.0	3.87	1.9	Ercc2 Hras1 Kl Mif Morf4l2 Msh6 Msra Tbx2
337	GO:0043065 [7]: positive regulation of apoptosis	35	35	3501	61	9032	-3.74	0.0	3.13	1.38	Bad Bbp Bcl2l11 Bclaf1 Bid Biklk Bnip3 Bnip3l Bnipl Bok Casp6 Casp8ap2 Cideb Ctnnbl1 Dap Dffa Diablo H2-Bl Jmy Lgals12 Mbd4 Mlh1 Msh6 Ngfrap1 Nr4a1 Perp Pmaip1 Pycard Ripk3 Rnf7 Siva Trim35 Trp53inp1 Trp63 Wwox
338	GO:0015985 [7]: energy coupled proton transport, down electrochemical gradient	12	12	3524	13	9080	-3.76	0.0	3.64	1.76	Atp5a1 Atp5b Atp5f1 Atp5g1 Atp5g2 Atp5l Atp5o Atp6v0c Atp6v1a1 Atp6v1b2 Atp6v1c1 Atp6v1f
339	GO:0015986 [7]: ATP synthesis coupled proton transport	12	12	3524	13	9080	-3.76	0.0	3.64	1.76	Atp5a1 Atp5b Atp5f1 Atp5g1 Atp5g2 Atp5l Atp5o Atp6v0c Atp6v1a1 Atp6v1b2 Atp6v1c1 Atp6v1f
340	GO:0009888 [5]: histogenesis	24	24	3512	37	9056	-3.76	0.0	3.32	1.49	Amh Angpt1 Angpt2 Angpt4 Arc Catnb Churc1 Col11a1 Krt2-5 Lama1 Lhx2 Mcoln3 Mmp13 Ntf3 Otor Ovol1 Pax9 Ppard Ppp2ca Prkar1a Ror2 Sitpec Trp63 Zbtb17
341	GO:0001775 [4]: cell activation	22	22	3514	86	9007	-3.81	0.0	0.03	0.0	B7h3 Bad Bcl11a Ccnd3 Crip3 Cxcr4 Egr1 Hells Hmgb3 Icoslg Il11ra1 Impdh1 Impdh2 Lmtn Nkx2-3 Pik3r1 Prkcd Rgs1 Slamf1 Tnfrsf13b Tnfrsf13c Tnfsf13
342	GO:0035239 [4]: tube morphogenesis	15	15	3521	19	9074	-3.84	0.0	3.44	1.58	Catnb Dvl2 Gp38 Lmo4 Ltap Pfn1 Pgf Pitx2 Ppp1ca Ptk7 Pxn Timeless Twist1 Vasp Zic5
343	GO:0007411 [6]: axon guidance	19	19	3517	27	9066	-3.84	0.0	3.34	1.51	Alcam Artn Cdh4 Chl1 Efnb1 Epha4 Ephb2 Ephb3 Etv1 Foxd1 Foxg1 Gbx2 Kif5c Nrp1 Robo1 Robo3 Sema5a Slit1 Vasp
344	GO:0009952 [4]: anterior/posterior pattern formation	17	17	3519	23	9070	-3.85	0.0	3.37	1.54	Acvr2b Arc Axin2 Btg2 Catnbip1 Hes7 Ldb1 Lef1 Lrp5 Lrp6 Mllt3 Nodal Pace4 Rnf2 Ror2 Tdgf1 Ttc10
345	GO:0043068 [6]: positive regulation of programmed cell death	35	35	3501	62	9031	-3.87	0.0	2.99	1.26	Bad Bbp Bcl2l11 Bclaf1 Bid Biklk Bnip3 Bnip3l Bnipl Bok Casp6 Casp8ap2 Cideb Ctnnbl1 Dap Dffa Diablo H2-Bl Jmy Lgals12 Mbd4 Mlh1 Msh6 Ngfrap1 Nr4a1 Perp Pmaip1 Pycard Ripk3 Rnf7 Siva Trim35 Trp53inp1 Trp63 Wwox
346	GO:0030705 [6]: cytoskeleton-dependent intracellular transport	26	26	3510	42	9051	-3.87	0.0	3.15	1.38	4930542G03Rik Actr10 Bicd2 Gata6 Hap1 Kif12 Kif20a Kif2a Kif2c Kif3a Kif3c Kif4 Kif5b Kif5c Kifc3 Ndel1 Pafah1b1 Tcte3 Tuba3 Tuba4 Tubb4 Tubb5 Tubd1 Tubg1 Unc119 Zfp282
347	GO:0006349 [4]: imprinting	5	5	3531	2	9091	-3.87	0.0	3.85	1.9	Ctcf Dnmt3a Dnmt3b Eed Kcnq1
348	GO:0006760 [6]: folic acid and derivative metabolism	5	5	3531	2	9091	-3.87	0.0	3.85	1.9	Folr1 Fpgs Mthfd1 Mthfd2 Pipox
349	GO:0009127 [8]: purine nucleoside monophosphate biosynthesis	5	5	3531	2	9091	-3.87	0.0	3.85	1.9	Ada Gart Impdh1 Impdh2 Paics
350	GO:0009168 [9]: purine ribonucleoside monophosphate biosynthesis	5	5	3531	2	9091	-3.87	0.0	3.85	1.9	Ada Gart Impdh1 Impdh2 Paics
351	GO:0045807 [7]: positive regulation of endocytosis	1	1	3535	17	9076	-3.87	0.0	0.0	0.0	Cbll1
352	GO:0045321 [5]: immune cell activation	22	22	3514	85	9008	-3.92	0.0	0.03	0.0	B7h3 Bad Bcl11a Ccnd3 Crip3 Cxcr4 Egr1 Hells Hmgb3 Icoslg Il11ra1 Impdh1 Impdh2 Lmtn Nkx2-3 Pik3r1 Prkcd Rgs1 Slamf1 Tnfrsf13b Tnfrsf13c Tnfsf13
353	GO:0007409 [6]: axonogenesis	29	29	3507	49	9044	-3.93	0.0	3.02	1.28	Alcam Artn Cdh4 Cdk5 Chl1 Dlx5 Efna1 Efnb1 Epha4 Ephb2 Ephb3 Etv1 Foxd1 Foxg1 Gbx2 Kif5c Metrn Nrp1 Robo1 Robo3 Rtn4r Ryk Sema5a Slit1 Stmn1 Tbce Tiam1 Top2b Vasp
354	GO:0050870 [8]: positive regulation of T-cell activation	2	2	3534	21	9072	-3.93	0.0	0.01	0.0	Bad Tnfrsf13c
355	GO:0045165 [4]: cell fate commitment	5	5	3531	32	9061	-3.95	0.0	0.01	0.0	Fkbp8 Nodal Ntf3 Sox2 Tlx3
356	GO:0042440 [4]: pigment metabolism	10	10	3526	10	9083	-3.95	0.0	3.49	1.64	Alas1 Alas2 Cpox Dct Hebp1 Hmox2 Ncb5or Si Urod Uros
357	GO:0016567 [9]: protein ubiquitination	42	42	3494	79	9014	-3.97	0.0	2.77	1.11	Arih2 Bard1 Birc6 Brap Cbl Chfr Dtx3 Fancl Fbxw7 Lnx2 March2 Mkrn1 Mkrn2 Mylip Pex12 Pja1 Prp19 Rbx1 Rchy1 Rfwd2 Rnf13 Rnf25 Rnf38 Rnf7 Rnf8 Siah1a Traf4 Traip Trim11 Trim12 Trim13 Trim2 Trim27 Trim28 Trim34 Trim35 Trim46 Vhlh Vps11 Wwp1 Zc3hdc5 Zfp364
358	GO:0000059 [8]: protein-nucleus import, docking	7	7	3529	5	9088	-3.97	0.0	3.63	1.75	Cse1l Ipo9 Kpnb1 Ranbp17 Ranbp5 Tnpo1 Tnpo2
359	GO:0008016 [5]: regulation of heart contraction rate	7	7	3529	5	9088	-3.97	0.0	3.63	1.75	Cacna1b Gnai2 Gnai3 Gnao1 Hbegf Kcnh2 Sp4
360	GO:0016042 [5]: lipid catabolism	26	26	3510	43	9050	-4.02	0.0	2.97	1.24	Amacr Apoc3 Asah3 Bach Cel Cyp39a1 Lipc Lipe Pafah1b2 Pafah1b3 Pla2g10 Pla2g12a Pla2g1b Pla2g2a Pla2g2c Pla2g2f Pla2g4a Pla2g6 Plcb3 Plcd1 Pld3 Pnlip Pnliprp1 Prdx6 Rnf111 Sh3d1B
361	GO:0016236 [5]: macroautophagy	3	3	3533	0	9093	-4.03	0.0	3.82	1.9	Apg12l Apg16l Apg5l
362	GO:0019877 [7]: diaminopimelate biosynthesis	3	3	3533	0	9093	-4.03	0.0	3.82	1.9	0610010D20Rik 0610012D14Rik Npl
363	GO:0046451 [6]: diaminopimelate metabolism	3	3	3533	0	9093	-4.03	0.0	3.82	1.9	0610010D20Rik 0610012D14Rik Npl
364	GO:0046685 [8]: response to arsenic	3	3	3533	0	9093	-4.03	0.0	3.82	1.9	Ars2 As3mt Asna1
365	GO:0000045 [6]: autophagic vacuole formation	3	3	3533	0	9093	-4.03	0.0	3.82	1.9	Apg12l Apg16l Apg5l
366	GO:0000070 [9]: mitotic sister chromatid segregation	3	3	3533	0	9093	-4.03	0.0	3.82	1.9	Mad2l1 Nek2 Nusap1
367	GO:0000090 [9]: mitotic anaphase	3	3	3533	0	9093	-4.03	0.0	3.82	1.9	Mad2l1 Nek2 Nusap1
368	GO:0000819 [8]: sister chromatid segregation	3	3	3533	0	9093	-4.03	0.0	3.82	1.9	Mad2l1 Nek2 Nusap1
369	GO:0006553 [8]: lysine metabolism	3	3	3533	0	9093	-4.03	0.0	3.82	1.9	0610010D20Rik 0610012D14Rik Npl
370	GO:0006625 [7]: protein-peroxisome targeting	3	3	3533	0	9093	-4.03	0.0	3.82	1.9	Pex13 Pex26 Pex5
371	GO:0009085 [9]: lysine biosynthesis	3	3	3533	0	9093	-4.03	0.0	3.82	1.9	0610010D20Rik 0610012D14Rik Npl
372	GO:0009089 [7]: lysine biosynthesis via diaminopimelate	3	3	3533	0	9093	-4.03	0.0	3.82	1.9	0610010D20Rik 0610012D14Rik Npl
373	GO:0000050 [5]: urea cycle	4	4	3532	1	9092	-4.03	0.0	3.74	1.85	Arg1 Arg2 Asl Ass1
374	GO:0006081 [5]: aldehyde metabolism	4	4	3532	1	9092	-4.03	0.0	3.74	1.85	Akr7a5 Aldh9a1 Idh1 Idh2
375	GO:0006534 [7]: cysteine metabolism	4	4	3532	1	9092	-4.03	0.0	3.74	1.85	Cbs Cdo1 Csad Cth
376	GO:0006542 [9]: glutamine biosynthesis	4	4	3532	1	9092	-4.03	0.0	3.74	1.85	Pycr1 Pycr2 Pycrl Pycs
377	GO:0007131 [7]: meiotic recombination	4	4	3532	1	9092	-4.03	0.0	3.74	1.85	Mlh1 Msh5 Spo11 Topbp1
378	GO:0009083 [8]: branched chain family amino acid catabolism	4	4	3532	1	9092	-4.03	0.0	3.74	1.85	Acad8 Auh Bcat2 Mccc1
379	GO:0019885 [6]: antigen processing, endogenous antigen via MHC class I	4	4	3532	28	9065	-4.04	0.0	0.01	0.0	H2-Bl H2-D4 H2-M10.1 H2-Q1
380	GO:0006805 [5]: xenobiotic metabolism	12	12	3524	14	9079	-4.04	0.0	3.31	1.49	Abhd6 Abhd8 Ahrr Aip Aoah Comt Ddc Ephx1 Gstm4 Maoa Mest Nr4a2
381	GO:0009410 [7]: response to xenobiotic stimulus	12	12	3524	14	9079	-4.04	0.0	3.31	1.49	Abhd6 Abhd8 Ahrr Aip Aoah Comt Ddc Ephx1 Gstm4 Maoa Mest Nr4a2
382	GO:0043038 [7]: amino acid activation	17	17	3519	24	9069	-4.05	0.0	3.13	1.38	Bing4 Cdh16 Dars Fars1 Farslb Hars Hmg20b Kars Prdm1 Rars Rarsl Sars1 Slc22a17 Tars Vars2 Wars Yars
383	GO:0043039 [8]: tRNA aminoacylation	17	17	3519	24	9069	-4.05	0.0	3.13	1.38	Bing4 Cdh16 Dars Fars1 Farslb Hars Hmg20b Kars Prdm1 Rars Rarsl Sars1 Slc22a17 Tars Vars2 Wars Yars
384	GO:0006418 [8]: tRNA aminoacylation for protein translation	17	17	3519	24	9069	-4.05	0.0	3.13	1.38	Bing4 Cdh16 Dars Fars1 Farslb Hars Hmg20b Kars Prdm1 Rars Rarsl Sars1 Slc22a17 Tars Vars2 Wars Yars
385	GO:0005976 [5]: polysaccharide metabolism	15	15	3521	20	9073	-4.08	0.0	3.17	1.38	2200003E03Rik Cmas D3Bwg0562e Gbe1 Gne Gys1 Hs2st1 Phkg2 Ppp1ca Ppp1cb Ppp1cc Ppp1r2 Ppp1r3c Pygb Slc37a4
386	GO:0001501 [5]: skeletal development	31	31	3505	55	9038	-4.11	0.0	2.76	1.11	0610009B22Rik Aes Ank B7h3 Bapx1 Catnb Col11a1 Col9a2 Dmp1 Enam Fgf23 Foxc1 Gli2 Gna11 Hes7 Hoxa11 Ibsp Mepe Mmp13 Otor Pthlh Ptn Ror2 Sost Tfip11 Tnfrsf11a Tob1 Trp63 Tuft1 Vdr Wdr5
387	GO:0016051 [6]: carbohydrate biosynthesis	22	22	3514	35	9058	-4.12	0.0	2.92	1.2	B3galt1 B3galt6 Cmas D3Bwg0562e Fbp1 Fbp2 Gbe1 Gne Gnpnat1 Gpd1 Gys1 Hs2st1 Isyna1 Lalba Pck2 Phkg2 Pmm1 Pmm2 Ppp1r3c Sdsl St6galnac1 Tpi1
388	GO:0043284 [5]: biopolymer biosynthesis	8	8	3528	7	9086	-4.13	0.0	3.39	1.55	Cmas D3Bwg0562e Gbe1 Gne Gys1 Hs2st1 Phkg2 Ppp1r3c
389	GO:0000271 [6]: polysaccharide biosynthesis	8	8	3528	7	9086	-4.13	0.0	3.39	1.55	Cmas D3Bwg0562e Gbe1 Gne Gys1 Hs2st1 Phkg2 Ppp1r3c
390	GO:0006595 [7]: polyamine metabolism	8	8	3528	7	9086	-4.13	0.0	3.39	1.55	Amd1 Dhps Oaz1 Oaz2 Odc1 Sat1 Sms Srm
391	GO:0006928 [4]: cell motility	55	55	3481	112	8981	-4.14	0.0	2.4	0.98	Akap3 Alcam Arfip2 Arhgap8 Arpc3 Arpc5 Artn Cbll1 Cdh4 Cdk5 Chl1 Cxcr4 Dab1 Dnahc11 Efnb1 Epha4 Ephb2 Ephb3 Etv1 Foxd1 Foxg1 Gab2 Gas8 Gbx2 Gp38 Gpr54 Kif5c Lama1 Lrp5 Lrp6 Mcsp Nck1 Nck2 Nodal Nrp1 Pafah1b1 Pex5 Pitx2 Pxn Robo1 Robo3 Rtn4 Sema5a Slit1 Spag6 Srgap1 Strbp Tlx3 Tm4sf9 Top2b Twist1 Vasp Vcl Wasf1 Yars
392	GO:0006887 [6]: exocytosis	9	9	3527	44	9049	-4.14	0.0	0.02	0.0	Rab3a Rab3c Sec8l1 Stx4a Stxbp2 Txln Unc13b Vamp2 Vps45
393	GO:0051239 [4]: regulation of organismal physiological process	24	24	3512	88	9005	-4.17	0.0	0.05	0.0	Ank Apoa2 B7h3 Bad Cacna1b Edn1 Edn2 Elf1 Fcer1a Fgf23 Glmn Gnai2 Gnai3 Gnao1 Hbegf Hmgb3 Kcnh2 Map2k3 Mepe Rnf128 Sp4 Tnfrsf13b Tnfrsf13c Tnfsf13
394	GO:0030217 [5]: T-cell differentiation	2	2	3534	20	9073	-4.17	0.0	0.01	0.0	Bad Bcl11a
395	GO:0015992 [6]: proton transport	19	19	3517	29	9064	-4.2	0.0	2.9	1.19	Atp1b4 Atp4a Atp5a1 Atp5b Atp5d Atp5f1 Atp5g1 Atp5g2 Atp5l Atp5o Atp5s Atp6v0c Atp6v1a1 Atp6v1b1 Atp6v1b2 Atp6v1c1 Atp6v1f Atp6v1g1 Nnt
396	GO:0000245 [8]: spliceosome assembly	9	9	3527	9	9084	-4.23	0.0	3.24	1.42	Ddx1 Gemin6 Ptbp2 Sfrs3 Sfrs5 Sfrs6 Sfrs9 Snrpd1 Snrpd2
397	GO:0001558 [4]: regulation of cell growth	18	18	3518	27	9066	-4.23	0.0	2.9	1.19	Crim1 Ebag9 Esm1 Gap43 Htra3 Igfbp1 Igfbp2 Igfbp3 Igfbp4 Igfbp7 Morf4l2 Ndnl2 Nedd9 Pla2g2a Socs4 Socs7 Tsg101 Wig1
398	GO:0042558 [6]: pteridine and derivative metabolism	6	6	3530	4	9089	-4.23	0.0	3.38	1.54	Folr1 Gch1 Pcbd1 Pts Qdpr Spr
399	GO:0006265 [6]: DNA topological change	6	6	3530	4	9089	-4.23	0.0	3.38	1.54	Spo11 Tnrc11 Top1 Top2a Top2b Top3a
400	GO:0008637 [8]: apoptotic mitochondrial changes	6	6	3530	4	9089	-4.23	0.0	3.38	1.54	Dap3 Pdcd8 Pim2 Pmaip1 Rnf7 Timm50
401	GO:0009887 [4]: organogenesis	272	272	3264	678	8415	-4.23	0.0	1.08	0.42	0610009B22Rik 1500003O03Rik 1700073K01Rik 2600002E23Rik AY036118 Actg2 Aes Aggf1 Alcam Amh Angpt1 Angpt2 Angpt4 Ank Anxa2 Apbb1 Arc Artn Arts1 B7h3 BC037527 Bad Bai1 Bapx1 Bcl11a Bcl11b Bmp10 Boc Cables1 Cald1 Casq1 Catnb Catnd2 Ccnf Cdh4 Cdk5 Cdon Cebpa Celsr1 Cenpf Cetn3 Chl1 Churc1 Clp1 Cntf Col11a1 Col9a2 Crip2 Crkl Cryaa Cryba2 Cryba4 Crybb1 Crygb Cryz Csen Csrp3 Cxcr4 Dab1 Dbn1 Dctn1 Dcx Dh…
402	GO:0043067 [5]: regulation of programmed cell death	67	67	3469	143	8950	-4.24	0.0	2.14	0.78	Aipl1 Bad Bag1 Bag4 Bat3 Bbp Bcl10 Bcl2l11 Bcl2l13 Bcl2l14 Bcl6 Bclaf1 Bid Biklk Birc5 Birc6 Bnip3 Bnip3l Bnipl Bok Btg2 Casp6 Casp8ap2 Cfdp1 Cideb Cntf Ctnnbl1 Dad1 Dap Dap3 Dedd Dedd2 Dffa Diablo Dsip1 Eef1a2 Esrrbl1 Gdf5 H2-Bl Hells Hif1a Jmy Lgals12 Mbd4 Mkl1 Mlh1 Msh6 Ngfrap1 Nr4a1 Perp Pik3cg Pik3r1 Pim2 Pmaip1 Pycard Qars Ripk3 Rnf7 Siva Snai2 Tcf7 Trim35 Trp53inp1 Trp63 Trp73 Wwox Zc3hc1
403	GO:0019883 [6]: antigen presentation, endogenous antigen	4	4	3532	27	9066	-4.24	0.0	0.01	0.0	H2-Bl H2-D4 H2-M10.1 H2-Q1
404	GO:0006818 [5]: hydrogen transport	23	23	3513	38	9055	-4.25	0.0	2.76	1.11	Atp1b4 Atp4a Atp5a1 Atp5b Atp5d Atp5f1 Atp5g1 Atp5g2 Atp5l Atp5o Atp5s Atp6v0c Atp6v1a1 Atp6v1b1 Atp6v1b2 Atp6v1c1 Atp6v1f Atp6v1g1 Bat3 Clca3 Immp2l Nnt Sytl1
405	GO:0048513 [3]: organ development	273	273	3263	683	8410	-4.25	0.0	1.03	0.38	0610009B22Rik 1500003O03Rik 1700073K01Rik 2600002E23Rik AY036118 Actg2 Aes Aggf1 Alcam Amh Angpt1 Angpt2 Angpt4 Ank Anxa2 Apbb1 Arc Artn Arts1 B7h3 BC037527 Bad Bai1 Bapx1 Bcl11a Bcl11b Bmp10 Boc Cables1 Cald1 Casq1 Catnb Catnd2 Ccnf Cdh4 Cdk5 Cdon Cebpa Celsr1 Cenpf Cetn3 Chl1 Churc1 Clp1 Cntf Col11a1 Col9a2 Crip2 Crkl Cryaa Cryba2 Cryba4 Crybb1 Crygb Cryz Csen Csrp3 Cxcr4 Dab1 Dbn1 Dctn1 Dcx Dh…
406	GO:0006333 [8]: chromatin assembly or disassembly	30	30	3506	54	9039	-4.26	0.0	2.59	1.11	4930548G07Rik Asf1a Asf1b Baz1b Cbx1 Cbx4 Cbx5 Cbx8 Cdyl Chd4 H1f0 H2afx H2afy H2afz H3f3a H3f3b Hist1h1e Hist1h4f Hist1h4h Hist1h4i Mcm2 Msl31 Nap1l1 Nap1l2 Nap1l4 Smarca5 Smarcc1 Suv39h1 Suv39h2 Tmem38b
407	GO:0042981 [6]: regulation of apoptosis	66	66	3470	141	8952	-4.27	0.0	2.12	0.76	Aipl1 Bad Bag1 Bag4 Bat3 Bbp Bcl10 Bcl2l11 Bcl2l13 Bcl2l14 Bcl6 Bclaf1 Bid Biklk Birc5 Birc6 Bnip3 Bnip3l Bnipl Bok Btg2 Casp6 Casp8ap2 Cfdp1 Cideb Ctnnbl1 Dad1 Dap Dap3 Dedd Dedd2 Dffa Diablo Dsip1 Eef1a2 Esrrbl1 Gdf5 H2-Bl Hells Hif1a Jmy Lgals12 Mbd4 Mkl1 Mlh1 Msh6 Ngfrap1 Nr4a1 Perp Pik3cg Pik3r1 Pim2 Pmaip1 Pycard Qars Ripk3 Rnf7 Siva Snai2 Tcf7 Trim35 Trp53inp1 Trp63 Trp73 Wwox Zc3hc1
408	GO:0008632 [7]: apoptotic program	16	16	3520	23	9070	-4.27	0.0	2.91	1.19	Acin1 Bcl10 Casp8ap2 Dap3 Dffa Esrrbl1 Eya2 Nr4a1 Pdcd6 Pdcd8 Pim2 Pmaip1 Pycard Rnf7 Timm50 Vcp
409	GO:0000165 [7]: MAPKKK cascade	26	26	3510	45	9048	-4.27	0.0	2.65	1.11	AW742319 Akt2 Avpi1 Brap Cdc42ep5 Cdc42se1 Dok5 Dusp16 Dusp22 Efna1 Epgn Fcer1a Gab1 Gng3 Map2k3 Map2k6 Map3k6 Map3k7 Nrk Pde6h Pxn Ror2 Sh3md2 Smad1 Tdgf1 Wnt5a
410	GO:0042133 [5]: neurotransmitter metabolism	10	10	3526	11	9082	-4.27	0.0	3.13	1.38	Abat Comt Gad2 Maoa Nr4a2 Prima1 Slc5a7 Slc5a8 Slc5a9 Tph1
411	GO:0051258 [7]: protein polymerization	10	10	3526	11	9082	-4.27	0.0	3.13	1.38	4930542G03Rik Arpc4 Pfn1 Tuba3 Tuba4 Tubb4 Tubb5 Tubd1 Tubg1 Wasf1
412	GO:0006352 [8]: transcription initiation	10	10	3526	11	9082	-4.27	0.0	3.13	1.38	Gtf2a1 Gtf2a1lf Gtf2b Gtf2e2 Gtf2f2 Taf12 Taf13 Taf6 Taf6l Taf9
413	GO:0040007 [3]: growth	35	35	3501	66	9027	-4.29	0.0	2.46	1.03	5830426I05Rik Aes Bbs2 Bmp10 Bmp8b Crim1 Ebag9 Esm1 Gap43 Gdf2 Gdf5 Htra3 Igfbp1 Igfbp2 Igfbp3 Igfbp4 Igfbp7 Inhba Lama1 Morf4l2 Ndnl2 Nedd9 Ninj2 Parp1 Pla2g2a Setdb1 Siah1a Socs4 Socs7 Tgfb2 Tgfb3 Tkt Tsg101 Wig1 Wrn
414	GO:0012502 [7]: induction of programmed cell death	29	29	3507	52	9041	-4.29	0.0	2.57	1.11	Bad Bbp Biklk Bnipl Bok Casp6 Casp8ap2 Cideb Ctnnbl1 Dap Dffa H2-Bl Jmy Lgals12 Mbd4 Mlh1 Msh6 Ngfrap1 Nr4a1 Perp Pmaip1 Pycard Ripk3 Rnf7 Siva Trim35 Trp53inp1 Trp63 Wwox
415	GO:0006917 [8]: induction of apoptosis	29	29	3507	52	9041	-4.29	0.0	2.57	1.11	Bad Bbp Biklk Bnipl Bok Casp6 Casp8ap2 Cideb Ctnnbl1 Dap Dffa H2-Bl Jmy Lgals12 Mbd4 Mlh1 Msh6 Ngfrap1 Nr4a1 Perp Pmaip1 Pycard Ripk3 Rnf7 Siva Trim35 Trp53inp1 Trp63 Wwox
416	GO:0044264 [6]: cellular polysaccharide metabolism	14	14	3522	19	9074	-4.3	0.0	2.94	1.21	2200003E03Rik Cmas D3Bwg0562e Gbe1 Gne Gys1 Phkg2 Ppp1ca Ppp1cb Ppp1cc Ppp1r2 Ppp1r3c Pygb Slc37a4
417	GO:0006979 [5]: response to oxidative stress	12	12	3524	15	9078	-4.31	0.0	3.0	1.27	Cat Epx Ercc2 Gab1 Gpx5 Gpx6 Idh1 Msra Prdx1 Prdx6 Txnip Txnrd2
418	GO:0000902 [4]: cellular morphogenesis	51	51	3485	105	8988	-4.32	0.0	2.19	0.82	Arfip2 Arhgap5 Arpc1a Bbs2 Capzb Cdc42 Cdc42ep4 Cdc42se1 Cfdp1 Crim1 Cyfip1 Ddx41 Ebag9 Epb4.1l2 Epb4.2 Esm1 Gabrr2 Gap43 Gas2 Htra3 Igfbp1 Igfbp2 Igfbp3 Igfbp4 Igfbp7 Klc3 Krt2-5 Llglh Morf4l2 Nck1 Nck2 Ndnl2 Nedd9 Pla2g2a Pres Ptk7 Pxn Rdx Rhoj Rhou Rpgr Rpgrip1 Socs4 Socs7 Sprr2a Tgfb2 Tgfb3 Tsg101 Vcl Wasf1 Wig1
419	GO:0045727 [7]: positive regulation of protein biosynthesis	3	3	3533	23	9070	-4.33	0.0	0.01	0.0	Fcer1a Glmn Tnfrsf13c
420	GO:0030036 [8]: actin cytoskeleton organization and biogenesis	31	31	3505	57	9036	-4.33	0.0	2.48	1.05	Arhgap8 Arpc1a Arpc4 Arpc5 Capzb Cdc42 Coro1c Csrp1 Dbn1 Diap2 Diap3 Epb4.1l2 Epb4.1l3 Espn Fhl3 Fliih Lcp1 Nck1 Nck2 Ophn1 Pdlim3 Pfn1 Rhoa Rhoe Rhoj Rhou Tmod3 Tmsb10 Trip10 Vasp Wasf1
421	GO:0006417 [6]: regulation of protein biosynthesis	29	29	3507	53	9040	-4.4	0.0	2.43	1.01	1110005A23Rik Aatf B7h3 Boll Bzw1 Dazl Ddx1 Eif2ak3 Eif2s1 Eif3s3 Eif3s6 Eif4b Eif4ebp2 Eif4g2 Eif5 Fcer1a Glmn Map2k3 Mknk1 Paip1 Paip2 Ppp1ca Prkrir Pum1 Pum2 Rnf128 Skiv2l Srp9 Tnfrsf13c
422	GO:0046785 [8]: microtubule polymerization	7	7	3529	6	9087	-4.41	0.0	3.12	1.38	4930542G03Rik Tuba3 Tuba4 Tubb4 Tubb5 Tubd1 Tubg1
423	GO:0042828 [6]: response to pathogen	1	1	3535	15	9078	-4.41	0.0	0.01	0.0	Il17e
424	GO:0040008 [4]: regulation of growth	25	25	3511	44	9049	-4.44	0.0	2.48	1.04	Aes Bbs2 Crim1 Ebag9 Esm1 Gap43 Htra3 Igfbp1 Igfbp2 Igfbp3 Igfbp4 Igfbp7 Lama1 Morf4l2 Ndnl2 Nedd9 Parp1 Pla2g2a Siah1a Socs4 Socs7 Tkt Tsg101 Wig1 Wrn
425	GO:0007389 [3]: pattern specification	44	44	3492	90	9003	-4.47	0.0	2.08	0.73	Acvr2b Arc Axin2 Btg2 Catnb Catnbip1 Cdx2 Dhh Dnahc11 Dvl2 Edn1 Efnb1 Fkbp8 Foxg1 Fst Grem1 Hes7 Hoxa11 Hoxa13 Hoxa9 Hoxb3 Hoxb4 Hoxb5 Hoxc13 Ldb1 Lef1 Lhx2 Lrp5 Lrp6 Mllt3 Nodal Pace4 Pbx3 Pitx2 Rfx3 Rnf111 Rnf2 Ror2 Shrm Sim2 Tdgf1 Trp63 Ttc10 Zic3
426	GO:0001838 [5]: embryonic epithelial tube formation	8	8	3528	8	9085	-4.49	0.0	2.97	1.24	Dvl2 Lmo4 Ltap Pfn1 Ptk7 Twist1 Vasp Zic5
427	GO:0006811 [5]: ion transport	154	154	3382	411	8682	-4.51	0.0	0.4	0.13	1810010G06Rik 4930511J11Rik 4933425K02Rik Abcc9 Ank Asna1 Atp11b Atp13a1 Atp1b1 Atp1b4 Atp2a2 Atp4a Atp5a1 Atp5b Atp5d Atp5f1 Atp5g1 Atp5g2 Atp5l Atp5o Atp5s Atp6v0c Atp6v1a1 Atp6v1b1 Atp6v1b2 Atp6v1c1 Atp6v1f Atp6v1g1 B430218L07Rik C1qa C1ql1 C80638 Cacna1b Cacna1d Cacna1e Cacna2d2 Cacnb1 Cacnb2 Cacnb3 Cacng4 Cacng6 Cacng8 Chrna2 Chrnb3 Chrnb4 Chrng Clca3 Clcn2 Clcn3 Clcn5 Clcn6 Cldn16 Clic3 Cln…
428	GO:0045005 [8]: maintenance of fidelity during DNA-dependent DNA replication	5	5	3531	3	9090	-4.52	0.0	3.13	1.38	Mlh1 Msh3 Msh5 Msh6 Pold1
429	GO:0046036 [10]: CTP metabolism	5	5	3531	3	9090	-4.52	0.0	3.13	1.38	Nme1 Nme4 Nme5 Nme6 Nme7
430	GO:0046039 [10]: GTP metabolism	5	5	3531	3	9090	-4.52	0.0	3.13	1.38	Nme1 Nme4 Nme5 Nme6 Nme7
431	GO:0046051 [10]: UTP metabolism	5	5	3531	3	9090	-4.52	0.0	3.13	1.38	Nme1 Nme4 Nme5 Nme6 Nme7
432	GO:0000072 [7]: M phase specific microtubule process	5	5	3531	3	9090	-4.52	0.0	3.13	1.38	Cdca1 Cryaa Gadd45a Kif11 Ranbp1
433	GO:0006183 [10]: GTP biosynthesis	5	5	3531	3	9090	-4.52	0.0	3.13	1.38	Nme1 Nme4 Nme5 Nme6 Nme7
434	GO:0006228 [10]: UTP biosynthesis	5	5	3531	3	9090	-4.52	0.0	3.13	1.38	Nme1 Nme4 Nme5 Nme6 Nme7
435	GO:0006241 [10]: CTP biosynthesis	5	5	3531	3	9090	-4.52	0.0	3.13	1.38	Nme1 Nme4 Nme5 Nme6 Nme7
436	GO:0006302 [7]: double-strand break repair	5	5	3531	3	9090	-4.52	0.0	3.13	1.38	G22p1 H2afx Mre11a Xrcc4 Xrcc5
437	GO:0007530 [3]: sex determination	5	5	3531	3	9090	-4.52	0.0	3.13	1.38	2010012C16Rik Igf1r Insr Insrr Magoh
438	GO:0008206 [7]: bile acid metabolism	5	5	3531	3	9090	-4.52	0.0	3.13	1.38	Akr1d1 Baat Cyp39a1 Fabp6 Nr1h4
439	GO:0009208 [9]: pyrimidine ribonucleoside triphosphate metabolism	5	5	3531	3	9090	-4.52	0.0	3.13	1.38	Nme1 Nme4 Nme5 Nme6 Nme7
440	GO:0009209 [9]: pyrimidine ribonucleoside triphosphate biosynthesis	5	5	3531	3	9090	-4.52	0.0	3.13	1.38	Nme1 Nme4 Nme5 Nme6 Nme7
441	GO:0050876 [4]: reproductive physiological process	6	6	3530	32	9061	-4.52	0.0	0.03	0.0	Psg19 Pthlh Sirt1 Sts Ttpa Usf2
442	GO:0016331 [5]: morphogenesis of embryonic epithelium	9	9	3527	10	9083	-4.53	0.0	2.87	1.18	Dvl2 Lmo4 Ltap Pfn1 Ptk7 Scrib Twist1 Vasp Zic5
443	GO:0016582 [9]: non-covalent chromatin modification	12	12	3524	16	9077	-4.54	0.0	2.73	1.11	Actl6a Baz1b Cbx8 Hells Klf1 Mta2 Rbbp4 Rbbp7 Sirt1 Sirt2 Smarca5 Smarcb1
444	GO:0006338 [10]: chromatin remodeling	12	12	3524	16	9077	-4.54	0.0	2.73	1.11	Actl6a Baz1b Cbx8 Hells Klf1 Mta2 Rbbp4 Rbbp7 Sirt1 Sirt2 Smarca5 Smarcb1
445	GO:0051050 [6]: positive regulation of transport	3	3	3533	22	9071	-4.54	0.0	0.02	0.0	Cbll1 Eda Edar
446	GO:0001822 [6]: kidney development	3	3	3533	22	9071	-4.54	0.0	0.02	0.0	Hoxa11 Pgf Slc5a1
447	GO:0006909 [7]: phagocytosis	3	3	3533	22	9071	-4.54	0.0	0.02	0.0	Abca1 Coro1c Elmo2
448	GO:0019748 [4]: secondary metabolism	11	11	3525	14	9079	-4.55	0.0	2.76	1.11	Alas1 Alas2 Aldh1a7 Cpox Dct Hebp1 Hmox2 Ncb5or Si Urod Uros
449	GO:0000187 [6]: activation of MAPK	10	10	3526	12	9081	-4.55	0.0	2.8	1.14	Avpi1 Efna1 Fcer1a Gab1 Gng3 Map2k6 Map3k6 Pde6h Pxn Tdgf1
450	GO:0006733 [7]: oxidoreduction coenzyme metabolism	10	10	3526	12	9081	-4.55	0.0	2.8	1.14	Coq6 Coq7 Dcxr Hibadh Nmnat1 Nmnat3 Pgd Qprt Taldo1 Tpi1
451	GO:0030001 [7]: metal ion transport	77	77	3459	221	8872	-4.56	0.0	0.2	0.06	4930511J11Rik Abcc9 Atp1b1 Atp1b4 Atp2a2 Atp4a B430218L07Rik Cacna1b Cacna1d Cacna1e Cacna2d2 Cacnb1 Cacnb2 Cacnb3 Cacng4 Cacng6 Cacng8 Csen Fth1 Fthl17 Ftl1 Fxyd2 Grik2 Grik5 Grin1 Kcnab3 Kcnb1 Kcnd1 Kcnd2 Kcne4 Kcnh2 Kcnh7 Kcnj15 Kcnj2 Kcnj3 Kcnj4 Kcnj5 Kcnj8 Kcnk13 Kcnk5 Kcnmb2 Kcnmb4 Kcnn3 Kcnn4 Kcnq1 Kcns2 Kctd5 Ltf Prkcb1 Rshl1 Scn4a Scn8a Sfxn2 Slc10a2 Slc12a2 Slc13a2 Slc22a5 Slc24a3 Slc30…
452	GO:0009790 [3]: embryonic development	55	55	3481	119	8974	-4.56	0.0	1.82	0.55	5830426I05Rik Aatf Arfrp1 Axin2 Birc5 Catnb Celsr1 Cops3 Cryaa Dkk1 Dlx5 Dvl2 Efnb1 Fbn2 Fgf8 Fkbp8 Foxi1 Gdf5 Grem1 Hes7 Hira Hmx3 Lama1 Ldb1 Lef1 Lmo4 Lrp5 Lrp6 Ltap Mab21l2 Mllt3 Pace4 Pfn1 Pitpnb Pitx2 Pou4f3 Prkar1a Ptk7 Rnf2 Ror2 Scrib Setdb1 Sim2 Sitpec Six3 Tcf21 Tdgf1 Tgfb3 Top2a Ttc10 Twist1 Vasp Wnt5a Zbtb17 Zic5
453	GO:0008361 [5]: regulation of cell size	21	21	3515	36	9057	-4.57	0.0	2.39	0.97	Arhgap5 Crim1 Ebag9 Esm1 Gap43 Htra3 Igfbp1 Igfbp2 Igfbp3 Igfbp4 Igfbp7 Morf4l2 Ndnl2 Nedd9 Pla2g2a Socs4 Socs7 Tgfb2 Tgfb3 Tsg101 Wig1
454	GO:0045935 [6]: positive regulation of nucleobase, nucleoside, nucleotide and nucleic acid metabolism	21	21	3515	75	9018	-4.58	0.0	0.07	0.01	Arnt2 Churc1 Cited4 Cnbp1 Cnot7 Crsp6 Gata6 Klf2 Lef1 Med6 Men1 Mta2 Nfat5 Nfya Ntf3 Pus1 Skiip Sp1 Tcea1 Tnrc11 Trp63
455	GO:0016049 [4]: cell growth	20	20	3516	34	9059	-4.62	0.0	2.37	0.95	Crim1 Ebag9 Esm1 Gap43 Htra3 Igfbp1 Igfbp2 Igfbp3 Igfbp4 Igfbp7 Morf4l2 Ndnl2 Nedd9 Pla2g2a Socs4 Socs7 Tgfb2 Tgfb3 Tsg101 Wig1
456	GO:0045595 [4]: regulation of cell differentiation	14	14	3522	55	9038	-4.63	0.0	0.06	0.0	B7h3 Bad Catnb Cntf Ezh2 Fgfr3 Foxg1 Fst Hes1 Hmgb3 Nf1 Nkx2-2 Pax4 Tob1
457	GO:0006812 [6]: cation transport	101	101	3435	276	8817	-4.64	0.0	0.33	0.11	1810010G06Rik 4930511J11Rik Abcc9 Atp11b Atp13a1 Atp1b1 Atp1b4 Atp2a2 Atp4a Atp5a1 Atp5b Atp5d Atp5f1 Atp5g1 Atp5g2 Atp5l Atp5o Atp5s Atp6v0c Atp6v1a1 Atp6v1b1 Atp6v1b2 Atp6v1c1 Atp6v1f Atp6v1g1 B430218L07Rik Cacna1b Cacna1d Cacna1e Cacna2d2 Cacnb1 Cacnb2 Cacnb3 Cacng4 Cacng6 Cacng8 Csen Fth1 Fthl17 Ftl1 Fxyd2 Grik2 Grik5 Grin1 Kcnab3 Kcnb1 Kcnd1 Kcnd2 Kcne4 Kcnh2 Kcnh7 Kcnj15 Kcnj2 Kcnj3 Kcnj4 K…
458	GO:0007399 [5]: neurogenesis	91	91	3445	216	8877	-4.65	0.0	1.28	0.52	Alcam Apbb1 Artn Cables1 Catnd2 Cdh4 Cdk5 Chl1 Cryaa Cryba2 Cryba4 Crybb1 Crygb Cryz Cxcr4 Dab1 Dbn1 Dcx Dlx5 Dok5 Efna1 Efnb1 Efnb2 Epha4 Ephb2 Ephb3 Etv1 Fgf12 Fgf5 Fmr1 Foxd1 Foxg1 Gal Gap43 Gas7 Gbx2 Gfra1 Gfra2 Gli2 Hes6 Hmx3 Igf1r Igsf4a Kif5c Lhx2 Metrn Nde1 Neurog3 Nf1 Nkx2-2 Nr4a2 Nrp1 Ntf3 Numb Pafah1b1 Pak1 Pex5 Ppard Prps1 Qk Rab23 Rfng Robo1 Robo3 Rtn4 Rtn4r Ryk Sema3b Sema3c Sema4b …
459	GO:0007169 [7]: transmembrane receptor protein tyrosine kinase signaling pathway	32	32	3504	63	9030	-4.66	0.0	2.03	0.69	Angpt1 Angpt2 Angpt4 Csf1r Dok5 Efna1 Eif4ebp2 Epha4 Epha6 Ephb2 Ephb3 Ephb4 Ephb6 Foxo1 Gfra1 Grb10 Hbegf Igf1r Insr Insrr Nck2 Nrp1 Pace4 Pde6h Pdgfc Perq1 Slc2a8 Srcasm Tdgf1 Tiam1 Tsc2 Zfp106
460	GO:0045941 [7]: positive regulation of transcription	21	21	3515	74	9019	-4.66	0.0	0.08	0.01	Arnt2 Churc1 Cited4 Cnbp1 Cnot7 Crsp6 Gata6 Klf2 Lef1 Med6 Men1 Mta2 Nfat5 Nfya Ntf3 Pus1 Skiip Sp1 Tcea1 Tnrc11 Trp63
461	GO:0019886 [6]: antigen processing, exogenous antigen via MHC class II	1	1	3535	14	9079	-4.67	0.0	0.01	0.0	Ifi30
462	GO:0045580 [6]: regulation of T-cell differentiation	1	1	3535	14	9079	-4.67	0.0	0.01	0.0	Bad
463	GO:0009306 [4]: protein secretion	1	1	3535	14	9079	-4.67	0.0	0.01	0.0	Kcnn4
464	GO:0009636 [7]: response to toxin	6	6	3530	5	9088	-4.7	0.0	2.85	1.18	Abhd6 Abhd8 Blmh Ephx1 Gucy2c Mest
465	GO:0010003 [8]: gastrulation (sensu Mammalia)	6	6	3530	5	9088	-4.7	0.0	2.85	1.18	Catnb Ldb1 Lrp5 Lrp6 Rnf2 Zbtb17
466	GO:0030032 [7]: lamellipodium biogenesis	6	6	3530	5	9088	-4.7	0.0	2.85	1.18	Capzb Cyfip1 Nck1 Nck2 Pxn Vcl
467	GO:0048276 [7]: gastrulation (sensu Vertebrata)	6	6	3530	5	9088	-4.7	0.0	2.85	1.18	Catnb Ldb1 Lrp5 Lrp6 Rnf2 Zbtb17
468	GO:0050770 [5]: regulation of axonogenesis	6	6	3530	5	9088	-4.7	0.0	2.85	1.18	Cdh4 Efna1 Ephb2 Metrn Nrp1 Tiam1
469	GO:0001702 [6]: gastrulation (sensu Deuterostomia)	6	6	3530	5	9088	-4.7	0.0	2.85	1.18	Catnb Ldb1 Lrp5 Lrp6 Rnf2 Zbtb17
470	GO:0007127 [9]: meiosis I	6	6	3530	5	9088	-4.7	0.0	2.85	1.18	Mlh1 Msh5 Psmd13 Pttg1 Spo11 Topbp1
471	GO:0009147 [8]: pyrimidine nucleoside triphosphate metabolism	6	6	3530	5	9088	-4.7	0.0	2.85	1.18	Dtymk Nme1 Nme4 Nme5 Nme6 Nme7
472	GO:0046649 [6]: lymphocyte activation	22	22	3514	76	9017	-4.72	0.0	0.09	0.01	B7h3 Bad Bcl11a Ccnd3 Crip3 Cxcr4 Egr1 Hells Hmgb3 Icoslg Il11ra1 Impdh1 Impdh2 Lmtn Nkx2-3 Pik3r1 Prkcd Rgs1 Slamf1 Tnfrsf13b Tnfrsf13c Tnfsf13
473	GO:0016192 [5]: vesicle-mediated transport	64	64	3472	183	8910	-4.72	0.0	0.24	0.06	0610009B22Rik AI642036 Abca1 Ap1g2 Ap1m2 Ap2a1 Ap2a2 Ap2m1 Ap3s2 Ap4m1 Ap4s1 Arf6 Bet1 Bin3 Catnb Cbll1 Clcn5 Clec4f Coro1c Dnm2 Ehd2 Elmo2 Eps15-rs Gga1 Gosr2 Hip1r Hras1 Lrp10 Lrp4 Lrp5 Lrp6 Msr1 Muted Npc1 Rab1 Rab27a Rab34 Rab3a Rab3c Rab4a Rab5b Rab6ip2 Rufy1 Scamp2 Sec22l1 Sec23a Sec8l1 Sh3d1B Slc30a6 Snx17 Srcasm Stx4a Stx5a Stxbp2 Stxbp6 Synj2bp Syp Tom1 Txln Unc13b Vamp2 Vamp3 Vps28 Vps45
474	GO:0008610 [6]: lipid biosynthesis	52	52	3484	115	8978	-4.73	0.0	1.59	0.52	2010300G19Rik AI325464 Acbd3 Akr1c21 Akr1c6 Akr1d1 Alox15 Alox15b Aloxe3 BC025519 Cmas Cnbp1 Cyp17a1 Cyp21a1 Cyp39a1 Degs2 Dhcr7 Elovl2 Elovl4 Elovl6 Fads1 Fads2 Fcer1a Ggtla1 Gne Gnpat Gpaa1 H2-Ke6 Isyna1 Lta4h Mlstd2 Mlycd Ncb5or Nudt13 Pecr Pigf Pigq Prkag1 Ptdss1 Ptgds Ptgis Scd1 Scd2 Scd3 St6galnac1 Stard3 Stard4 Stard5 Tm7sf2 Tpi1 Tprt Ugt8
475	GO:0001656 [7]: metanephros development	3	3	3533	21	9072	-4.73	0.0	0.02	0.0	Hoxa11 Pgf Slc5a1
476	GO:0051242 [5]: positive regulation of cellular physiological process	55	55	3481	123	8970	-4.75	0.0	1.54	0.52	AY036118 Arhgap8 Bad Bbp Bcl2l11 Bclaf1 Bid Biklk Bnip3 Bnip3l Bnipl Bok Casp6 Casp8ap2 Cbll1 Cideb Cnbp1 Crip2 Ctnnbl1 Dap Dffa Diablo Eda Edar Gkn1 Gli2 Gp38 H2-Bl Jmy Lgals12 Lzf Mab21l2 Mbd4 Mlh1 Msh6 Ngfrap1 Nr4a1 Pdgfc Perp Plekhk1 Pmaip1 Pycard Ripk3 Rnf7 Sas Siva Tdgf1 Tnfrsf13c Tnfsf13 Trim35 Trp53inp1 Trp63 Ube2c Wdr39 Wwox
477	GO:0007167 [6]: enzyme linked receptor protein signaling pathway	55	55	3481	123	8970	-4.75	0.0	1.54	0.52	Acvr2b Acvrl1 Akap3 Amhr2 Angpt1 Angpt2 Angpt4 Bmp8b Csf1r D0H4S114 Dok5 Dusp22 Efna1 Eif4ebp2 Epha4 Epha6 Ephb2 Ephb3 Ephb4 Ephb6 Foxo1 Fst Fstl3 Gfra1 Grb10 Hbegf Igf1r Insr Insrr Map3k7 Nck2 Nodal Nrp1 Pace4 Pde6h Pdgfc Perq1 Ptpre Ptprn Ptprn2 Ptprr Ptprt Sitpec Slc2a8 Smad1 Smad6 Sost Sostdc1 Srcasm Strap Tdgf1 Tiam1 Tob1 Tsc2 Zfp106
478	GO:0030154 [3]: cell differentiation	89	89	3447	241	8852	-4.76	0.0	0.38	0.11	B7h3 Bad Bag1 Bbs2 Bcl11a Btg2 Catnb Cebpa Cntf Dhcr7 Dll4 Dlx1 Dlx2 Dnase2a Eda Edar Edaradd Efna1 Egr1 Ezh2 Fgf5 Fgfr3 Fkbp8 Foxg1 Foxk1 Foxn1 Foxn4 Fst Gabrr2 Gmpr2 Hells Hes1 Hes6 Hey1 Hif1a Hmgb3 Hoxb5 Hps1 Hps4 Ifrd2 Il11ra1 Il17e Jak2 Kras Lmtn Map2k1 Mcoln3 Mdfi Metrn Mlph Myd116 Ndrg2 Ndrg3 Neurog3 Nf1 Nkx2-2 Nkx2-3 Nodal Nr4a2 Ntf3 Pafah1b1 Pappa Pax4 Pax8 Pik3r1 Ppard Ppp3r1 Prm1 Prm2 …
479	GO:0035295 [3]: tube development	22	22	3514	40	9053	-4.77	0.0	2.11	0.75	Catnb Dhcr7 Dvl2 Fgfr4 Gp38 Lmo4 Ltap Nfib Pfn1 Pgf Pitx2 Ppp1ca Pthlh Ptk7 Pxn Sim2 Timeless Traf4 Twist1 Vasp Wnt5a Zic5
480	GO:0006800 [5]: oxygen and reactive oxygen species metabolism	16	16	3520	26	9067	-4.77	0.0	2.29	0.9	Cat Epx Ercc2 Gab1 Gpx5 Gpx6 Idh1 Msra Nox4 Noxo1 Prdx1 Prdx6 Recql4 Sod2 Txnip Txnrd2
481	GO:0018342 [9]: protein prenylation	7	7	3529	7	9086	-4.78	0.0	2.7	1.11	1110013G13Rik 2210409M21Rik Aipl1 Fnta Rabggta Rp2h Soat2
482	GO:0007585 [4]: respiratory gaseous exchange	7	7	3529	7	9086	-4.78	0.0	2.7	1.11	Edn1 Ednra Pbx3 Sftpb Sftpc Tlx3 Traf4
483	GO:0046849 [4]: bone remodeling	19	19	3517	33	9060	-4.79	0.0	2.18	0.81	Ank B7h3 Catnb Dmp1 Enam Fgf23 Foxc1 Ibsp Mepe Mmp13 Ncdn Nox4 Pthlh Ptn Sost Tfip11 Tnfrsf11a Tob1 Tuft1
484	GO:0007369 [5]: gastrulation	10	10	3526	13	9080	-4.79	0.0	2.51	1.08	Arfrp1 Catnb Hira Ldb1 Lrp5 Lrp6 Prkar1a Rnf2 Sitpec Zbtb17
485	GO:0009948 [5]: anterior/posterior axis specification	4	4	3532	2	9091	-4.8	0.0	2.89	1.19	Ldb1 Pace4 Rnf2 Tdgf1
486	GO:0016571 [10]: histone methylation	4	4	3532	2	9091	-4.8	0.0	2.89	1.19	Carm1 Ezh2 Men1 Suv420h1
487	GO:0046328 [5]: regulation of JNK cascade	4	4	3532	2	9091	-4.8	0.0	2.89	1.19	Akt2 Cdc42se1 Dusp22 Sh3md2
488	GO:0050769 [5]: positive regulation of neurogenesis	4	4	3532	2	9091	-4.8	0.0	2.89	1.19	Cdh4 Ephb2 Metrn Tiam1
489	GO:0006020 [8]: myo-inositol metabolism	4	4	3532	2	9091	-4.8	0.0	2.89	1.19	Impa1 Impa2 Isyna1 Itpka
490	GO:0006555 [7]: methionine metabolism	4	4	3532	2	9091	-4.8	0.0	2.89	1.19	BC051244 Bhmt Mthfd1 Mthfr
491	GO:0006769 [8]: nicotinamide metabolism	8	8	3528	9	9084	-4.81	0.0	2.61	1.11	Dcxr Hibadh Nmnat1 Nmnat3 Pgd Qprt Taldo1 Tpi1
492	GO:0019319 [8]: hexose biosynthesis	9	9	3527	11	9082	-4.81	0.0	2.55	1.11	Fbp1 Fbp2 Gpd1 Isyna1 Pck2 Pmm1 Pmm2 Sdsl Tpi1
493	GO:0046165 [6]: alcohol biosynthesis	9	9	3527	11	9082	-4.81	0.0	2.55	1.11	Fbp1 Fbp2 Gpd1 Isyna1 Pck2 Pmm1 Pmm2 Sdsl Tpi1
494	GO:0046364 [7]: monosaccharide biosynthesis	9	9	3527	11	9082	-4.81	0.0	2.55	1.11	Fbp1 Fbp2 Gpd1 Isyna1 Pck2 Pmm1 Pmm2 Sdsl Tpi1
495	GO:0030098 [4]: lymphocyte differentiation	9	9	3527	39	9054	-4.81	0.0	0.05	0.0	Bad Bcl11a Egr1 Hells Hmgb3 Il11ra1 Lmtn Nkx2-3 Pik3r1
496	GO:0046903 [3]: secretion	9	9	3527	39	9054	-4.81	0.0	0.05	0.0	Anxa1 Cacna1b Ensa Fcer1a Guca2b Il1rn Kcnn4 Stx4a Vamp2
497	GO:0051247 [6]: positive regulation of protein metabolism	6	6	3530	30	9063	-4.83	0.0	0.04	0.0	0610033H09Rik Cntf Fcer1a Glmn Il3 Tnfrsf13c
498	GO:0030029 [7]: actin filament-based process	31	31	3505	63	9030	-4.85	0.0	1.79	0.54	Arhgap8 Arpc1a Arpc4 Arpc5 Capzb Cdc42 Coro1c Csrp1 Dbn1 Diap2 Diap3 Epb4.1l2 Epb4.1l3 Espn Fhl3 Fliih Lcp1 Nck1 Nck2 Ophn1 Pdlim3 Pfn1 Rhoa Rhoe Rhoj Rhou Tmod3 Tmsb10 Trip10 Vasp Wasf1
499	GO:0030224 [5]: monocyte differentiation	2	2	3534	17	9076	-4.85	0.0	0.02	0.0	Cebpa Gmpr2
500	GO:0007001 [7]: chromosome organization and biogenesis (sensu Eukaryota)	69	69	3467	165	8928	-4.86	0.0	1.12	0.45	4930548G07Rik Actl6a Ard1 Arid1a Asf1a Asf1b Bat8 Baz1b Carm1 Cbx1 Cbx4 Cbx5 Cbx8 Cdyl Chd4 Ezh2 H1f0 H2afx H2afy H2afz H3f3a H3f3b Hdac11 Hdac7a Hells Hist1h1e Hist1h4f Hist1h4h Hist1h4i Hmg20b Klf1 Mcm2 Men1 Msl31 Mta2 Nap1l1 Nap1l2 Nap1l4 Parp1 Pot1 Prm1 Prm2 Rad21 Rbbp4 Rbbp7 Ring1 Sap18 Setdb1 Sirt1 Sirt2 Smarca5 Smarcb1 Smarcc1 Smarcd1 Smarcd2 Smarce1 Sox3 Suv39h1 Suv39h2 Suv420h1 Suz12 Ter…
501	GO:0007243 [6]: protein kinase cascade	39	39	3497	84	9009	-4.87	0.0	1.59	0.52	AW742319 Akt2 Avpi1 Bcl10 Brap Cdc42ep5 Cdc42se1 Cntf Dok5 Dusp16 Dusp22 Efna1 Epgn Fcer1a Gab1 Gng3 Irak1bp1 Jak2 Map2k3 Map2k6 Map3k6 Map3k7 Nrgn Nrk Pde6h Pias1 Pias4 Prkcsh Pxn Raf1 Ripk3 Ror2 Sh3md2 Smad1 Snip1 Tdgf1 Thop1 Tlr4 Wnt5a
502	GO:0006820 [6]: anion transport	42	42	3494	92	9001	-4.88	0.0	1.52	0.52	Ank Asna1 C1qa C1ql1 Clca3 Clcn2 Clcn3 Clcn5 Clcn6 Clic3 Clns1a Col11a1 Col12a1 Col17a1 Col3a1 Col9a2 Eda Emid1 Fubp1 Gabrg2 Gabrr2 Glrb Mbl1 Mpst Msr1 Pres Slc10a2 Slc12a2 Slc16a3 Slc20a2 Slc22a18 Slc26a2 Slc26a3 Slc26a6 Slc26a8 Slc4a2 Slc4a8 Slco1a1 Tomm40 Tst Vdac1 Vdac3
503	GO:0043119 [4]: positive regulation of physiological process	81	81	3455	208	8885	-4.91	0.0	0.66	0.25	0610033H09Rik AY036118 Arhgap8 Arnt2 B7h3 Bad Bbp Bcl2l11 Bclaf1 Bid Biklk Bnip3 Bnip3l Bnipl Bok Casp6 Casp8ap2 Cbll1 Churc1 Cideb Cited4 Cnbp1 Cnot7 Cntf Crip2 Crsp6 Ctnnbl1 Dap Dffa Diablo Eda Edar Fcer1a Gata6 Gkn1 Gli2 Glmn Gp38 H2-Bl Il3 Jmy Kcnn4 Klf2 Lef1 Lgals12 Lzf Mab21l2 Mbd4 Med6 Men1 Mlh1 Msh6 Mta2 Nfat5 Nfya Ngfrap1 Nr4a1 Ntf3 Pdgfc Perp Plekhk1 Pmaip1 Pus1 Pycard Ripk3 Rnf7 Sas Si…
504	GO:0009889 [5]: regulation of biosynthesis	29	29	3507	59	9034	-4.92	0.0	1.73	0.53	1110005A23Rik Aatf B7h3 Boll Bzw1 Dazl Ddx1 Eif2ak3 Eif2s1 Eif3s3 Eif3s6 Eif4b Eif4ebp2 Eif4g2 Eif5 Fcer1a Glmn Map2k3 Mknk1 Paip1 Paip2 Ppp1ca Prkrir Pum1 Pum2 Rnf128 Skiv2l Srp9 Tnfrsf13c
505	GO:0035107 [4]: appendage morphogenesis	12	12	3524	18	9075	-4.93	0.0	2.25	0.87	Catnb Dkk1 Dlx5 Fbn2 Fgf8 Gdf5 Grem1 Lrp5 Lrp6 Ttc10 Twist1 Wnt5a
506	GO:0035108 [5]: limb morphogenesis	12	12	3524	18	9075	-4.93	0.0	2.25	0.87	Catnb Dkk1 Dlx5 Fbn2 Fgf8 Gdf5 Grem1 Lrp5 Lrp6 Ttc10 Twist1 Wnt5a
507	GO:0045637 [5]: regulation of myeloid blood cell differentiation	1	1	3535	13	9080	-4.94	0.0	0.01	0.0	Hmgb3
508	GO:0051276 [6]: chromosome organization and biogenesis	69	69	3467	170	8923	-4.94	0.0	0.9	0.31	4930548G07Rik Actl6a Ard1 Arid1a Asf1a Asf1b Bat8 Baz1b Carm1 Cbx1 Cbx4 Cbx5 Cbx8 Cdyl Chd4 Ezh2 H1f0 H2afx H2afy H2afz H3f3a H3f3b Hdac11 Hdac7a Hells Hist1h1e Hist1h4f Hist1h4h Hist1h4i Hmg20b Klf1 Mcm2 Men1 Msl31 Mta2 Nap1l1 Nap1l2 Nap1l4 Parp1 Pot1 Prm1 Prm2 Rad21 Rbbp4 Rbbp7 Ring1 Sap18 Setdb1 Sirt1 Sirt2 Smarca5 Smarcb1 Smarcc1 Smarcd1 Smarcd2 Smarce1 Sox3 Suv39h1 Suv39h2 Suv420h1 Suz12 Ter…
509	GO:0015672 [7]: monovalent inorganic cation transport	65	65	3471	159	8934	-4.96	0.0	0.94	0.31	Abcc9 Atp1b1 Atp1b4 Atp4a Atp5a1 Atp5b Atp5d Atp5f1 Atp5g1 Atp5g2 Atp5l Atp5o Atp5s Atp6v0c Atp6v1a1 Atp6v1b1 Atp6v1b2 Atp6v1c1 Atp6v1f Atp6v1g1 Csen Fxyd2 Grik2 Grik5 Grin1 Kcnab3 Kcnb1 Kcnd1 Kcnd2 Kcne4 Kcnh2 Kcnh7 Kcnj15 Kcnj2 Kcnj3 Kcnj4 Kcnj5 Kcnj8 Kcnk13 Kcnk5 Kcnmb2 Kcnmb4 Kcnn3 Kcnn4 Kcnq1 Kcns2 Kctd5 Nnt Scn4a Scn8a Slc10a2 Slc12a2 Slc13a2 Slc22a5 Slc24a3 Slc5a1 Slc5a2 Slc5a4a Slc5a4b Sl…
510	GO:0030323 [4]: respiratory tube development	11	11	3525	16	9077	-4.97	0.0	2.24	0.87	Catnb Dhcr7 Fgfr4 Gp38 Nfib Ppp1ca Pthlh Sim2 Timeless Traf4 Wnt5a
511	GO:0006461 [7]: protein complex assembly	31	31	3505	65	9028	-4.97	0.0	1.6	0.52	Ap1g2 Ap2a1 Ap2a2 Asf1a Asf1b Ddx1 Gemin6 H1f0 H2afx H2afy H2afz H3f3a H3f3b Hist1h1e Hist1h4f Hist1h4h Hist1h4i Mcm2 Nap1l1 Nap1l2 Nap1l4 Ptbp2 Sfrs3 Sfrs5 Sfrs6 Sfrs9 Slc7a7 Snrpd1 Snrpd2 Tmem38b Wasf1
512	GO:0019226 [5]: transmission of nerve impulse	40	40	3496	117	8976	-4.97	0.0	0.24	0.07	Abat Cacna1b Cart Catnb Chrna2 Chrnb3 Chrnb4 Chrng Comt Fcer1a Fnta Gabrg2 Gabrr2 Gad2 Glrb Gna11 Grik2 Grik5 Grin1 Grin2a Grin2d Grip1 Maoa Nr4a2 Ntf3 Prima1 Slc17a6 Slc5a7 Slc5a8 Slc5a9 Stx4a Sv2a Syp Tac2 Tph1 Ugt8 Unc13b Vamp2 Vdac1 Vdac3
513	GO:0001503 [5]: ossification	17	17	3519	30	9063	-4.99	0.0	1.97	0.68	Ank B7h3 Catnb Dmp1 Enam Fgf23 Foxc1 Ibsp Mepe Mmp13 Pthlh Ptn Sost Tfip11 Tnfrsf11a Tob1 Tuft1
514	GO:0019835 [5]: cytolysis	10	10	3526	14	9079	-5.0	0.0	2.25	0.87	1700013L23Rik Gzmc Gzmd Gzme Gzmf Gzmg Gzmm Lyzs Lzp-s Rraga
515	GO:0009798 [4]: axis specification	5	5	3531	4	9089	-5.0	0.0	2.58	1.11	Catnb Ldb1 Pace4 Rnf2 Tdgf1
516	GO:0016569 [9]: covalent chromatin modification	5	5	3531	4	9089	-5.0	0.0	2.58	1.11	Carm1 Ezh2 Men1 Sirt1 Suv420h1
517	GO:0016570 [10]: histone modification	5	5	3531	4	9089	-5.0	0.0	2.58	1.11	Carm1 Ezh2 Men1 Sirt1 Suv420h1
518	GO:0019438 [6]: aromatic compound biosynthesis	5	5	3531	4	9089	-5.0	0.0	2.58	1.11	Gch1 Pcbd1 Pts Qdpr Spr
519	GO:0030258 [6]: lipid modification	5	5	3531	4	9089	-5.0	0.0	2.58	1.11	Galgt2 Mtm1 Mtmr2 Mtmr9 Mulk
520	GO:0042559 [7]: pteridine and derivative biosynthesis	5	5	3531	4	9089	-5.0	0.0	2.58	1.11	Gch1 Pcbd1 Pts Qdpr Spr
521	GO:0006779 [7]: porphyrin biosynthesis	5	5	3531	4	9089	-5.0	0.0	2.58	1.11	Alas1 Alas2 Cpox Urod Uros
522	GO:0006783 [6]: heme biosynthesis	5	5	3531	4	9089	-5.0	0.0	2.58	1.11	Alas1 Alas2 Cpox Urod Uros
523	GO:0006997 [5]: nuclear organization and biogenesis	5	5	3531	4	9089	-5.0	0.0	2.58	1.11	Nolc1 Pes1 Prm1 Prm2 Slit1
524	GO:0045045 [5]: secretory pathway	24	24	3512	77	9016	-5.0	0.0	0.15	0.04	0610009B22Rik Arl6ip1 Folr1 Gga1 Rab3a Rab3c Scamp2 Sec22l1 Sec23a Sec8l1 Slc30a6 Srcasm Srp19 Srp54 Srpr Ssr2 Stx4a Stxbp2 Tom1 Txln Unc13b Vamp2 Vps35 Vps45
525	GO:0018193 [8]: peptidyl-amino acid modification	21	21	3515	40	9053	-5.01	0.0	1.81	0.55	2410012M04Rik Alg12 Art2b Clk2 Clk3 Cntf Ddost Dpagt1 Dyrk3 Fcer1a Frap1 Ganab Hrmt1l2 Il3 Jak2 Msra P4ha1 P4hb Pbk Pdgfc Prkcsh
526	GO:0050954 [6]: sensory perception of mechanical stimulus	10	10	3526	40	9053	-5.02	0.0	0.08	0.01	Aldh7a1 Atp6v1b1 Axin1 Dfna5h Mcoln3 Myo6 Ndufb9 Strc Tbl1xr1 Timm9
527	GO:0050982 [7]: detection of mechanical stimulus	10	10	3526	40	9053	-5.02	0.0	0.08	0.01	Aldh7a1 Atp6v1b1 Axin1 Dfna5h Mcoln3 Myo6 Ndufb9 Strc Tbl1xr1 Timm9
528	GO:0007015 [9]: actin filament organization	13	13	3523	21	9072	-5.04	0.0	2.05	0.7	Arpc1a Arpc5 Cdc42 Dbn1 Espn Lcp1 Nck1 Nck2 Pdlim3 Rhoa Rhoe Tmod3 Trip10
529	GO:0009795 [4]: embryonic morphogenesis	29	29	3507	61	9032	-5.05	0.0	1.53	0.52	Catnb Celsr1 Cryaa Dkk1 Dlx5 Dvl2 Fbn2 Fkbp8 Foxi1 Gdf5 Grem1 Hmx3 Lmo4 Lrp5 Lrp6 Ltap Mab21l2 Pfn1 Pou4f3 Ptk7 Ror2 Scrib Six3 Tgfb3 Ttc10 Twist1 Vasp Wnt5a Zic5
530	GO:0007267 [4]: cell-cell signaling	58	58	3478	152	8941	-5.06	0.0	0.55	0.19	Abat Cacna1b Cart Catnb Chrna2 Chrnb3 Chrnb4 Chrng Comt Dhh Ensa Fcer1a Fgf12 Fgf16 Fgf20 Fnta Gabrg2 Gabrr2 Gad2 Gja12 Gja9 Gjb1 Gjb3 Gjb4 Gjb5 Glrb Gna11 Grem1 Grik2 Grik5 Grin1 Grin2a Grin2d Grip1 Il1rn Maoa Nr4a2 Ntf3 Prima1 Slc17a6 Slc5a7 Slc5a8 Slc5a9 Stx4a Sv2a Syp Tac2 Tph1 Ugt8 Unc13b Vamp2 Vdac1 Vdac3 Wnt10a Wnt10b Wnt2b Wnt5a Wnt8b
531	GO:0035282 [3]: segmentation	8	8	3528	10	9083	-5.06	0.0	2.29	0.9	Axin2 Dvl2 Hes7 Lef1 Mllt3 Pace4 Ror2 Tdgf1
532	GO:0051028 [7]: mRNA transport	8	8	3528	10	9083	-5.06	0.0	2.29	0.9	E430034L04Rik Fmr1 Magoh Ncbp2 Nxf1 Nxt1 Rbm8a Thoc3
533	GO:0006406 [8]: mRNA-nucleus export	8	8	3528	10	9083	-5.06	0.0	2.29	0.9	E430034L04Rik Fmr1 Magoh Ncbp2 Nxf1 Nxt1 Rbm8a Thoc3
534	GO:0006493 [9]: O-linked glycosylation	6	6	3530	6	9087	-5.07	0.0	2.42	1.0	C1galt1 Galnt1 Galnt10 Galnt7 Gcnt3 Pomt1
535	GO:0008272 [8]: sulfate transport	6	6	3530	6	9087	-5.07	0.0	2.42	1.0	Mpst Pres Slc26a2 Slc26a3 Slc26a8 Tst
536	GO:0045619 [5]: regulation of lymphocyte differentiation	2	2	3534	16	9077	-5.08	0.0	0.02	0.0	Bad Hmgb3
537	GO:0030384 [9]: phosphoinositide metabolism	7	7	3529	8	9085	-5.08	0.0	2.34	0.93	Gpaa1 Gpld1 Pigb Pigf Pigq Pip5k1a Pip5k1b
538	GO:0046148 [5]: pigment biosynthesis	7	7	3529	8	9085	-5.08	0.0	2.34	0.93	Alas1 Alas2 Cpox Dct Si Urod Uros
539	GO:0006576 [6]: biogenic amine metabolism	15	15	3521	26	9067	-5.08	0.0	1.92	0.63	Aldh9a1 Amd1 Comt Ddc Dhps Maoa Nr4a2 Oaz1 Oaz2 Odc1 Sat1 Sms Srm Tmlhe Tph1
540	GO:0010035 [7]: response to inorganic substance	3	3	3533	1	9092	-5.09	0.0	2.67	1.11	Ars2 As3mt Asna1
541	GO:0015074 [6]: DNA integration	3	3	3533	1	9092	-5.09	0.0	2.67	1.11	5730410I19Rik Banf1 Ppfibp2
542	GO:0015858 [6]: nucleoside transport	3	3	3533	1	9092	-5.09	0.0	2.67	1.11	Slc28a3 Slc29a1 Slc29a2
543	GO:0042990 [8]: regulation of transcription factor-nucleus import	3	3	3533	1	9092	-5.09	0.0	2.67	1.11	Eda Edar Tacc3
544	GO:0042991 [8]: transcription factor-nucleus import	3	3	3533	1	9092	-5.09	0.0	2.67	1.11	Eda Edar Tacc3
545	GO:0046037 [10]: GMP metabolism	3	3	3533	1	9092	-5.09	0.0	2.67	1.11	Gmpr2 Impdh1 Impdh2
546	GO:0046489 [10]: phosphoinositide biosynthesis	3	3	3533	1	9092	-5.09	0.0	2.67	1.11	Gpaa1 Pigf Pigq
547	GO:0048009 [8]: insulin-like growth factor receptor signaling pathway	3	3	3533	1	9092	-5.09	0.0	2.67	1.11	Grb10 Igf1r Perq1
548	GO:0001738 [5]: morphogenesis of a polarized epithelium	3	3	3533	1	9092	-5.09	0.0	2.67	1.11	Celsr1 Ptk7 Trp63
549	GO:0006271 [8]: DNA strand elongation	3	3	3533	1	9092	-5.09	0.0	2.67	1.11	Helb Prim1 Rfc4
550	GO:0006506 [9]: GPI anchor biosynthesis	3	3	3533	1	9092	-5.09	0.0	2.67	1.11	Gpaa1 Pigf Pigq
551	GO:0007091 [9]: mitotic metaphase/anaphase transition	3	3	3533	1	9092	-5.09	0.0	2.67	1.11	Cdc23 Cdc27 Mad2l1
552	GO:0007628 [5]: adult walking behavior	3	3	3533	1	9092	-5.09	0.0	2.67	1.11	Epha4 Msra Scn8a
553	GO:0009071 [8]: serine family amino acid catabolism	3	3	3533	1	9092	-5.09	0.0	2.67	1.11	Cdo1 Csad Sardh
554	GO:0009396 [7]: folic acid and derivative biosynthesis	3	3	3533	1	9092	-5.09	0.0	2.67	1.11	Fpgs Mthfd1 Mthfd2
555	GO:0007254 [8]: JNK cascade	12	12	3524	19	9074	-5.09	0.0	2.04	0.69	AW742319 Akt2 Cdc42ep5 Cdc42se1 Dusp22 Fcer1a Gab1 Map3k6 Nrk Ror2 Sh3md2 Wnt5a
556	GO:0016477 [5]: cell migration	42	42	3494	98	8995	-5.1	0.0	1.12	0.45	Alcam Arhgap8 Artn Cbll1 Cdh4 Cdk5 Chl1 Cxcr4 Dab1 Efnb1 Epha4 Ephb2 Ephb3 Etv1 Foxd1 Foxg1 Gab2 Gbx2 Gp38 Gpr54 Kif5c Lama1 Lrp5 Lrp6 Nck1 Nck2 Nodal Nrp1 Pafah1b1 Pex5 Pitx2 Robo1 Robo3 Rtn4 Sema5a Slit1 Srgap1 Tlx3 Top2b Twist1 Vasp Vcl
557	GO:0042108 [8]: positive regulation of cytokine biosynthesis	3	3	3533	19	9074	-5.12	0.0	0.03	0.0	Fcer1a Glmn Tnfrsf13c
558	GO:0001819 [7]: positive regulation of cytokine production	3	3	3533	19	9074	-5.12	0.0	0.03	0.0	Fcer1a Glmn Tnfrsf13c
559	GO:0045597 [5]: positive regulation of cell differentiation	5	5	3531	25	9068	-5.13	0.0	0.05	0.0	B7h3 Bad Fgfr3 Nkx2-2 Pax4
560	GO:0030326 [6]: embryonic limb morphogenesis	11	11	3525	17	9076	-5.14	0.0	2.02	0.69	Catnb Dkk1 Dlx5 Fbn2 Gdf5 Grem1 Lrp5 Lrp6 Ttc10 Twist1 Wnt5a
561	GO:0035113 [5]: embryonic appendage morphogenesis	11	11	3525	17	9076	-5.14	0.0	2.02	0.69	Catnb Dkk1 Dlx5 Fbn2 Gdf5 Grem1 Lrp5 Lrp6 Ttc10 Twist1 Wnt5a
562	GO:0001932 [8]: regulation of protein amino acid phosphorylation	4	4	3532	22	9071	-5.14	0.0	0.04	0.0	Cntf Fcer1a Il3 Pdgfc
563	GO:0050793 [3]: regulation of development	46	46	3490	112	8981	-5.14	0.0	0.9	0.31	Aes B7h3 Bad Bbs2 Catnb Catnd2 Cdh4 Cntf Crim1 Ebag9 Efna1 Ephb2 Esm1 Ezh2 Fgfr3 Foxg1 Fst Gap43 Hes1 Hmgb3 Htra3 Igfbp1 Igfbp2 Igfbp3 Igfbp4 Igfbp7 Lama1 Metrn Morf4l2 Ndnl2 Nedd9 Nf1 Nkx2-2 Nrp1 Parp1 Pax4 Pla2g2a Siah1a Socs4 Socs7 Tiam1 Tkt Tob1 Tsg101 Wig1 Wrn
564	GO:0045893 [8]: positive regulation of transcription, DNA-dependent	17	17	3519	57	9036	-5.15	0.0	0.15	0.04	Arnt2 Churc1 Cnbp1 Cnot7 Crsp6 Lef1 Med6 Mta2 Nfat5 Nfya Ntf3 Pus1 Skiip Sp1 Tcea1 Tnrc11 Trp63
565	GO:0008643 [5]: carbohydrate transport	13	13	3523	22	9071	-5.19	0.0	1.87	0.58	Abtb1 Aspscr1 Clstn2 Edn1 Ednra Epb4.2 Slc2a1 Slc2a10 Slc2a5 Slc2a8 Slc2a9 Slc35a2 Slc5a1
566	GO:0042698 [4]: menstrual cycle	1	1	3535	12	9081	-5.19	0.0	0.01	0.0	Sirt1
567	GO:0045621 [6]: positive regulation of lymphocyte differentiation	1	1	3535	12	9081	-5.19	0.0	0.01	0.0	Bad
568	GO:0050851 [6]: antigen receptor-mediated signaling pathway	1	1	3535	12	9081	-5.19	0.0	0.01	0.0	Elf1
569	GO:0006911 [8]: phagocytosis, engulfment	1	1	3535	12	9081	-5.19	0.0	0.01	0.0	Abca1
570	GO:0018108 [9]: peptidyl-tyrosine phosphorylation	8	8	3528	33	9060	-5.19	0.0	0.08	0.01	Clk2 Clk3 Cntf Dyrk3 Fcer1a Il3 Jak2 Pdgfc
571	GO:0018212 [9]: peptidyl-tyrosine modification	8	8	3528	33	9060	-5.19	0.0	0.08	0.01	Clk2 Clk3 Cntf Dyrk3 Fcer1a Il3 Jak2 Pdgfc
572	GO:0007517 [5]: muscle development	36	36	3500	100	8993	-5.21	0.0	0.38	0.11	1500003O03Rik 1700073K01Rik 2600002E23Rik Actg2 BC037527 Boc Cald1 Casq1 Cdon Cenpf Cetn3 Csen Csrp3 Dctn1 Etv1 Fhl3 Fxr1h Kntc2 Mtm1 Mybpc3 Myh6 Myh7 Myl2 Myl7 Pdcd6 Pdlim3 Rhoa Scn8a Sirt1 Snta1 Tagln3 Tnni1 Tnni3 Tnnt1 Tpm1 Tpm3
573	GO:0007268 [6]: synaptic transmission	38	38	3498	104	8989	-5.21	0.0	0.42	0.14	Abat Cacna1b Cart Catnb Chrna2 Chrnb3 Chrnb4 Chrng Comt Fcer1a Fnta Gabrg2 Gabrr2 Gad2 Glrb Grik2 Grik5 Grin1 Grin2a Grin2d Grip1 Maoa Nr4a2 Ntf3 Prima1 Slc17a6 Slc5a7 Slc5a8 Slc5a9 Stx4a Sv2a Syp Tac2 Tph1 Unc13b Vamp2 Vdac1 Vdac3
574	GO:0007420 [7]: brain development	13	13	3523	46	9047	-5.21	0.0	0.13	0.03	Cxcr4 Foxg1 Gli2 Hmx3 Igf1r Lhx2 Nde1 Ntf3 Numb Six3 Sox3 Top2b Zfp312
575	GO:0006814 [8]: sodium ion transport	19	19	3517	61	9032	-5.21	0.0	0.18	0.05	Atp1b1 Atp1b4 Fxyd2 Scn4a Scn8a Slc10a2 Slc12a2 Slc13a2 Slc22a5 Slc24a3 Slc5a1 Slc5a2 Slc5a4a Slc5a4b Slc5a7 Slc5a8 Slc5a9 Slc8a1 Slc9a8
576	GO:0042592 [3]: homeostasis	36	36	3500	85	9008	-5.22	0.0	1.01	0.36	Aipl1 Apex1 Aspscr1 Atp6v0c Atp6v1b1 Bad Bsnd Cacna1e Clns1a Clstn1 Commd1 Edn1 Fgf23 Fth1 Fthl17 Ftl1 Fxn Gcm2 Ldlrap1 Ltf Mt2 Mt4 Pres Prkcb1 Pthlh Rshl1 Sftpb Sftpc Slc24a3 Slc9a8 Smad1 Stc1 Sv2a Tnfrsf13b Tnfrsf13c Vdr
577	GO:0006112 [7]: energy reserve metabolism	12	12	3524	20	9073	-5.23	0.0	1.84	0.57	D3Bwg0562e Gbe1 Gys1 Kl Phkg2 Ppp1ca Ppp1cb Ppp1cc Ppp1r2 Ppp1r3c Pygb Slc37a4
578	GO:0006897 [6]: endocytosis	34	34	3502	95	8998	-5.23	0.0	0.37	0.11	AI642036 Abca1 Ap1g2 Ap1m2 Ap2a1 Ap2a2 Ap4m1 Ap4s1 Bin3 Cbll1 Clcn5 Clec4f Coro1c Dnm2 Ehd2 Elmo2 Eps15-rs Hip1r Hras1 Lrp10 Lrp4 Lrp5 Lrp6 Msr1 Npc1 Rab34 Rab4a Rab5b Rufy1 Sh3d1B Snx17 Synj2bp Syp Unc13b
579	GO:0009582 [6]: detection of abiotic stimulus	20	20	3516	63	9030	-5.24	0.0	0.2	0.06	Aipl1 Aldh7a1 Atp6v1b1 Axin1 Dfna5h Gnat2 Guca1a Mcoln3 Myo6 Ndufb9 Opn3 Opn4 Pde6b Pde6c Pde6d Prom1 Rgr Strc Tbl1xr1 Timm9
580	GO:0019932 [6]: second-messenger-mediated signaling	20	20	3516	63	9030	-5.24	0.0	0.2	0.06	Adcy3 Adcyap1 Ccl28 Centa2 Dgka Dscr1 Dscr1l2 Edg6 Eif4ebp2 Fcer1a Gkap1 Gnai2 Gnat2 Gpr44 Lgr8 Oprm1 Sphk2 Tgm2 Trar1 Trhr2
581	GO:0006650 [8]: glycerophospholipid metabolism	9	9	3527	13	9080	-5.24	0.0	2.01	0.69	Gpaa1 Gpld1 Lrat Pigb Pigf Pigq Pip5k1a Pip5k1b Ptdss1
582	GO:0006807 [4]: nitrogen compound metabolism	9	9	3527	13	9080	-5.24	0.0	2.01	0.69	Arg1 Arg2 Asl Ass1 Ddah2 Nit1 Nit2 Upb1 Vnn1
583	GO:0007160 [5]: cell-matrix adhesion	12	12	3524	43	9050	-5.25	0.0	0.13	0.03	Bbs2 Cdk5 Eda Epdr2 Gpld1 Itga2 Itga9 Itgb6 Lims1 Npnt Pxn Rhoa
584	GO:0001701 [6]: embryonic development (sensu Mammalia)	9	9	3527	35	9058	-5.27	0.0	0.1	0.02	5830426I05Rik Cops3 Cryaa Fkbp8 Mab21l2 Pitpnb Setdb1 Six3 Tgfb3
585	GO:0051243 [5]: negative regulation of cellular physiological process	38	38	3498	98	8995	-5.27	0.0	0.62	0.24	Aipl1 B7h3 Bap1 Bcl11b Bcl6 Birc5 Birc6 Btg2 Cebpa Cfdp1 Dad1 Dsip1 Eef1a2 Glmn Gpr54 Hells Hmgb3 Jak2 Mkl1 Mtbp Nck2 Nr4a1 Pik3cg Pik3r1 Pim2 Pmaip1 Prkrir Qars Rnf7 Snai2 Tacc3 Tax1bp3 Tff1 Tgfb3 Tnfrsf13b Tsg101 Wig1 Zc3hc1
586	GO:0015674 [7]: di-, tri-valent inorganic cation transport	30	30	3506	85	9008	-5.28	0.0	0.34	0.11	4930511J11Rik Atp2a2 B430218L07Rik Cacna1b Cacna1d Cacna1e Cacna2d2 Cacnb1 Cacnb2 Cacnb3 Cacng4 Cacng6 Cacng8 Fth1 Fthl17 Ftl1 Ltf Prkcb1 Rshl1 Sfxn2 Slc24a3 Slc30a5 Slc30a6 Slc30a7 Slc31a1 Slc39a3 Slc8a1 Slc8a3 Trpc7 Vdr
587	GO:0001568 [4]: blood vessel development	22	22	3514	67	9026	-5.28	0.0	0.24	0.06	Aggf1 Angpt1 Angpt2 Anxa2 Arts1 Bai1 Catnb Dhcr7 Dll4 Foxo1 Hand2 Hey1 Hif1a Nrp1 Nte Pgf Pitx2 Qk Rhob Rtn4 Serpine1 Ubp1
588	GO:0009880 [4]: embryonic pattern specification	8	8	3528	11	9082	-5.28	0.0	2.01	0.69	Catnb Dvl2 Efnb1 Mllt3 Pace4 Pitx2 Sim2 Tdgf1
589	GO:0019362 [7]: pyridine nucleotide metabolism	8	8	3528	11	9082	-5.28	0.0	2.01	0.69	Dcxr Hibadh Nmnat1 Nmnat3 Pgd Qprt Taldo1 Tpi1
590	GO:0050767 [4]: regulation of neurogenesis	8	8	3528	11	9082	-5.28	0.0	2.01	0.69	Catnd2 Cdh4 Efna1 Ephb2 Metrn Nf1 Nrp1 Tiam1
591	GO:0006221 [7]: pyrimidine nucleotide biosynthesis	8	8	3528	11	9082	-5.28	0.0	2.01	0.69	0610011D08Rik Dhodh Dtymk Nme1 Nme4 Nme5 Nme6 Nme7
592	GO:0016066 [5]: cellular defense response (sensu Vertebrata)	5	5	3531	24	9069	-5.28	0.0	0.06	0.0	B7h3 Bcl10 Glmn Il1rap Tnfrsf13c
593	GO:0019220 [6]: regulation of phosphate metabolism	5	5	3531	24	9069	-5.28	0.0	0.06	0.0	Cntf Fcer1a Il3 Pdgfc Prkrip1
594	GO:0042325 [7]: regulation of phosphorylation	5	5	3531	24	9069	-5.28	0.0	0.06	0.0	Cntf Fcer1a Il3 Pdgfc Prkrip1
595	GO:0051174 [5]: regulation of phosphorus metabolism	5	5	3531	24	9069	-5.28	0.0	0.06	0.0	Cntf Fcer1a Il3 Pdgfc Prkrip1
596	GO:0001655 [5]: urogenital system development	5	5	3531	24	9069	-5.28	0.0	0.06	0.0	Amh Hells Hoxa11 Pgf Slc5a1
597	GO:0050801 [4]: ion homeostasis	23	23	3513	49	9044	-5.28	0.0	1.33	0.52	Atp6v0c Atp6v1b1 Bsnd Clstn1 Commd1 Edn1 Fgf23 Fth1 Fthl17 Ftl1 Fxn Gcm2 Ltf Mt2 Mt4 Prkcb1 Pthlh Rshl1 Slc24a3 Slc9a8 Stc1 Sv2a Vdr
598	GO:0006873 [5]: cell ion homeostasis	23	23	3513	49	9044	-5.28	0.0	1.33	0.52	Atp6v0c Atp6v1b1 Bsnd Clstn1 Commd1 Edn1 Fgf23 Fth1 Fthl17 Ftl1 Fxn Gcm2 Ltf Mt2 Mt4 Prkcb1 Pthlh Rshl1 Slc24a3 Slc9a8 Stc1 Sv2a Vdr
599	GO:0007417 [6]: central nervous system development	17	17	3519	55	9038	-5.28	0.0	0.18	0.05	Cxcr4 Dcx Fmr1 Foxg1 Gli2 Hmx3 Igf1r Lhx2 Nde1 Ntf3 Numb Six3 Sox3 Tagln3 Tlx3 Top2b Zfp312
600	GO:0050727 [6]: regulation of inflammatory response	2	2	3534	15	9078	-5.29	0.0	0.03	0.0	B7h3 Fcer1a
601	GO:0007214 [7]: gamma-aminobutyric acid signaling pathway	2	2	3534	15	9078	-5.29	0.0	0.03	0.0	Gabrg2 Gabrr2
602	GO:0007610 [2]: behavior	23	23	3513	69	9024	-5.29	0.0	0.26	0.08	Bbs2 Cacna1b Catnd2 Celsr1 Chl1 Chst10 Csen Epha4 Ephb2 Etv1 Gnao1 Jph3 Mcoln3 Msra Ntan1 Oprm1 Ptn Qk Rasd2 Scn8a Vdac1 Vdac3 Zfp312
603	GO:0005977 [8]: glycogen metabolism	11	11	3525	18	9075	-5.29	0.0	1.82	0.56	D3Bwg0562e Gbe1 Gys1 Phkg2 Ppp1ca Ppp1cb Ppp1cc Ppp1r2 Ppp1r3c Pygb Slc37a4
604	GO:0006073 [7]: glucan metabolism	11	11	3525	18	9075	-5.29	0.0	1.82	0.56	D3Bwg0562e Gbe1 Gys1 Phkg2 Ppp1ca Ppp1cb Ppp1cc Ppp1r2 Ppp1r3c Pygb Slc37a4
605	GO:0015888 [6]: thiamin transport	2	2	3534	0	9093	-5.29	0.0	2.55	1.11	Slc19a2 Slc19a3
606	GO:0016054 [6]: organic acid catabolism	2	2	3534	0	9093	-5.29	0.0	2.55	1.11	Bach Cyp39a1
607	GO:0019307 [8]: mannose biosynthesis	2	2	3534	0	9093	-5.29	0.0	2.55	1.11	Pmm1 Pmm2
608	GO:0019448 [9]: L-cysteine catabolism	2	2	3534	0	9093	-5.29	0.0	2.55	1.11	Cdo1 Csad
609	GO:0019452 [8]: L-cysteine catabolism to taurine	2	2	3534	0	9093	-5.29	0.0	2.55	1.11	Cdo1 Csad
610	GO:0019530 [7]: taurine metabolism	2	2	3534	0	9093	-5.29	0.0	2.55	1.11	Cdo1 Csad
611	GO:0030327 [9]: prenylated protein catabolism	2	2	3534	0	9093	-5.29	0.0	2.55	1.11	Pcyox1 Zmpste24
612	GO:0030497 [8]: fatty acid elongation	2	2	3534	0	9093	-5.29	0.0	2.55	1.11	Elovl6 Pecr
613	GO:0040009 [5]: regulation of growth rate	2	2	3534	0	9093	-5.29	0.0	2.55	1.11	Parp1 Wrn
614	GO:0042346 [9]: positive regulation of NF-kappaB-nucleus import	2	2	3534	0	9093	-5.29	0.0	2.55	1.11	Eda Edar
615	GO:0042451 [7]: purine nucleoside biosynthesis	2	2	3534	0	9093	-5.29	0.0	2.55	1.11	Qtrt1 Qtrtd1
616	GO:0042455 [7]: ribonucleoside biosynthesis	2	2	3534	0	9093	-5.29	0.0	2.55	1.11	Qtrt1 Qtrtd1
617	GO:0042993 [9]: positive regulation of transcription factor-nucleus import	2	2	3534	0	9093	-5.29	0.0	2.55	1.11	Eda Edar
618	GO:0045185 [5]: maintenance of protein localization	2	2	3534	0	9093	-5.29	0.0	2.55	1.11	Pfn1 Tacc3
619	GO:0045494 [8]: photoreceptor maintenance	2	2	3534	0	9093	-5.29	0.0	2.55	1.11	Abca4 Bbs2
620	GO:0046040 [10]: IMP metabolism	2	2	3534	0	9093	-5.29	0.0	2.55	1.11	Gart Paics
621	GO:0046114 [9]: guanosine biosynthesis	2	2	3534	0	9093	-5.29	0.0	2.55	1.11	Qtrt1 Qtrtd1
622	GO:0046116 [11]: queuosine metabolism	2	2	3534	0	9093	-5.29	0.0	2.55	1.11	Qtrt1 Qtrtd1
623	GO:0046118 [10]: 7-methylguanosine biosynthesis	2	2	3534	0	9093	-5.29	0.0	2.55	1.11	Qtrt1 Qtrtd1
624	GO:0046129 [8]: purine ribonucleoside biosynthesis	2	2	3534	0	9093	-5.29	0.0	2.55	1.11	Qtrt1 Qtrtd1
625	GO:0046395 [7]: carboxylic acid catabolism	2	2	3534	0	9093	-5.29	0.0	2.55	1.11	Bach Cyp39a1
626	GO:0046439 [8]: L-cysteine metabolism	2	2	3534	0	9093	-5.29	0.0	2.55	1.11	Cdo1 Csad
627	GO:0051030 [7]: snRNA transport	2	2	3534	0	9093	-5.29	0.0	2.55	1.11	Ncbp2 Phax
628	GO:0051180 [5]: vitamin transport	2	2	3534	0	9093	-5.29	0.0	2.55	1.11	Slc19a2 Slc19a3
629	GO:0000089 [9]: mitotic metaphase	2	2	3534	0	9093	-5.29	0.0	2.55	1.11	Kntc2 Pes1
630	GO:0000273 [6]: lipoic acid metabolism	2	2	3534	0	9093	-5.29	0.0	2.55	1.11	2610209A20Rik Lias
631	GO:0000726 [7]: non-recombinational repair	2	2	3534	0	9093	-5.29	0.0	2.55	1.11	G22p1 Xrcc5
632	GO:0001676 [7]: long-chain fatty acid metabolism	2	2	3534	0	9093	-5.29	0.0	2.55	1.11	Cte1 Fads1
633	GO:0001736 [6]: establishment of planar polarity	2	2	3534	0	9093	-5.29	0.0	2.55	1.11	Celsr1 Trp63
634	GO:0006101 [7]: citrate metabolism	2	2	3534	0	9093	-5.29	0.0	2.55	1.11	Aco2 Polr3h
635	GO:0006125 [7]: thioredoxin pathway	2	2	3534	0	9093	-5.29	0.0	2.55	1.11	Txnrd1 Txnrd3
636	GO:0006188 [10]: IMP biosynthesis	2	2	3534	0	9093	-5.29	0.0	2.55	1.11	Gart Paics
637	GO:0006189 [11]: 'de novo' IMP biosynthesis	2	2	3534	0	9093	-5.29	0.0	2.55	1.11	Gart Paics
638	GO:0006303 [8]: double-strand break repair via nonhomologous end-joining	2	2	3534	0	9093	-5.29	0.0	2.55	1.11	G22p1 Xrcc5
639	GO:0006374 [9]: nuclear mRNA splicing via U2-type spliceosome	2	2	3534	0	9093	-5.29	0.0	2.55	1.11	Lsm3 Prpf31
640	GO:0006408 [8]: snRNA-nucleus export	2	2	3534	0	9093	-5.29	0.0	2.55	1.11	Ncbp2 Phax
641	GO:0006420 [9]: arginyl-tRNA aminoacylation	2	2	3534	0	9093	-5.29	0.0	2.55	1.11	Rars Rarsl
642	GO:0006475 [9]: internal protein amino acid acetylation	2	2	3534	0	9093	-5.29	0.0	2.55	1.11	Ard1 Hat1
643	GO:0006488 [10]: dolichol-linked oligosaccharide biosynthesis	2	2	3534	0	9093	-5.29	0.0	2.55	1.11	Alg12 Dpagt1
644	GO:0006491 [10]: N-glycan processing	2	2	3534	0	9093	-5.29	0.0	2.55	1.11	Ganab Prkcsh
645	GO:0006699 [8]: bile acid biosynthesis	2	2	3534	0	9093	-5.29	0.0	2.55	1.11	Akr1d1 Cyp39a1
646	GO:0007000 [6]: nucleolus organization and biogenesis	2	2	3534	0	9093	-5.29	0.0	2.55	1.11	Nolc1 Pes1
647	GO:0007100 [9]: mitotic centrosome separation	2	2	3534	0	9093	-5.29	0.0	2.55	1.11	Kif11 Ranbp1
648	GO:0007164 [7]: establishment of tissue polarity	2	2	3534	0	9093	-5.29	0.0	2.55	1.11	Celsr1 Trp63
649	GO:0007341 [7]: penetration of zona pellucida	2	2	3534	0	9093	-5.29	0.0	2.55	1.11	Mcsp Tnp2
650	GO:0008616 [8]: queuosine biosynthesis	2	2	3534	0	9093	-5.29	0.0	2.55	1.11	Qtrt1 Qtrtd1
651	GO:0008617 [9]: guanosine metabolism	2	2	3534	0	9093	-5.29	0.0	2.55	1.11	Qtrt1 Qtrtd1
652	GO:0008618 [10]: 7-methylguanosine metabolism	2	2	3534	0	9093	-5.29	0.0	2.55	1.11	Qtrt1 Qtrtd1
653	GO:0008653 [6]: lipopolysaccharide metabolism	2	2	3534	0	9093	-5.29	0.0	2.55	1.11	Cmas Gne
654	GO:0009093 [8]: cysteine catabolism	2	2	3534	0	9093	-5.29	0.0	2.55	1.11	Cdo1 Csad
655	GO:0009103 [7]: lipopolysaccharide biosynthesis	2	2	3534	0	9093	-5.29	0.0	2.55	1.11	Cmas Gne
656	GO:0009105 [7]: lipoic acid biosynthesis	2	2	3534	0	9093	-5.29	0.0	2.55	1.11	2610209A20Rik Lias
657	GO:0009106 [7]: lipoate metabolism	2	2	3534	0	9093	-5.29	0.0	2.55	1.11	2610209A20Rik Lias
658	GO:0009107 [8]: lipoate biosynthesis	2	2	3534	0	9093	-5.29	0.0	2.55	1.11	2610209A20Rik Lias
659	GO:0009163 [6]: nucleoside biosynthesis	2	2	3534	0	9093	-5.29	0.0	2.55	1.11	Qtrt1 Qtrtd1
660	GO:0050670 [6]: regulation of lymphocyte proliferation	3	3	3533	18	9075	-5.31	0.0	0.04	0.0	B7h3 Tnfrsf13b Tnfrsf13c
661	GO:0009966 [4]: regulation of signal transduction	28	28	3508	64	9029	-5.31	0.0	1.09	0.42	Akt2 Axin1 Axin2 Catnbip1 Cdc42se1 Cntf D0H4S114 Dkk1 Dkk2 Dkk3 Dusp22 Elf1 Fcer1a Fstl3 Gpr44 Nck2 Pde6h Ramp1 Sh3md2 Six3 Sost Sostdc1 Spry4 Strap Tob1 Treml1 Tsc2 Wif1
662	GO:0006813 [8]: potassium ion transport	34	34	3502	90	9003	-5.31	0.0	0.53	0.18	Abcc9 Atp1b1 Atp1b4 Atp4a Csen Fxyd2 Grik2 Grik5 Grin1 Kcnab3 Kcnb1 Kcnd1 Kcnd2 Kcne4 Kcnh2 Kcnh7 Kcnj15 Kcnj2 Kcnj3 Kcnj4 Kcnj5 Kcnj8 Kcnk13 Kcnk5 Kcnmb2 Kcnmb4 Kcnn3 Kcnn4 Kcnq1 Kcns2 Kctd5 Slc12a2 Slc24a3 Tnfaip1
663	GO:0046466 [7]: membrane lipid catabolism	4	4	3532	3	9090	-5.32	0.0	2.29	0.9	Asah3 Cel Pla2g1b Pla2g4a
664	GO:0046822 [6]: regulation of nucleocytoplasmic transport	4	4	3532	3	9090	-5.32	0.0	2.29	0.9	Eda Edar Khdrbs1 Tacc3
665	GO:0006098 [8]: pentose-phosphate shunt	4	4	3532	3	9090	-5.32	0.0	2.29	0.9	Hibadh Pgd Taldo1 Tpi1
666	GO:0006298 [7]: mismatch repair	4	4	3532	3	9090	-5.32	0.0	2.29	0.9	Mlh1 Msh3 Msh5 Msh6
667	GO:0006354 [8]: RNA elongation	4	4	3532	3	9090	-5.32	0.0	2.29	0.9	Polr3k Tcea1 Tcea2 Znrd1
668	GO:0006740 [10]: NADPH regeneration	4	4	3532	3	9090	-5.32	0.0	2.29	0.9	Hibadh Pgd Taldo1 Tpi1
669	GO:0007020 [9]: microtubule nucleation	4	4	3532	3	9090	-5.32	0.0	2.29	0.9	Mipol1 Nde1 Rp2h Tbce
670	GO:0007052 [9]: mitotic spindle organization and biogenesis	4	4	3532	3	9090	-5.32	0.0	2.29	0.9	Nde1 Nusap1 Stmn1 Tubb5
671	GO:0030282 [6]: bone mineralization	7	7	3529	9	9084	-5.32	0.0	2.03	0.69	Ank B7h3 Fgf23 Mepe Mmp13 Pthlh Ptn
672	GO:0006816 [8]: calcium ion transport	19	19	3517	59	9034	-5.33	0.0	0.22	0.06	4930511J11Rik Atp2a2 B430218L07Rik Cacna1b Cacna1d Cacna1e Cacna2d2 Cacnb1 Cacnb2 Cacnb3 Cacng4 Cacng6 Cacng8 Prkcb1 Slc24a3 Slc8a1 Slc8a3 Trpc7 Vdr
673	GO:0002009 [4]: morphogenesis of an epithelium	16	16	3520	31	9062	-5.33	0.0	1.51	0.52	Celsr1 Dag1 Dvl2 Lama1 Lmo4 Ltap Neurog3 Pfn1 Ppp3r1 Pthlh Ptk7 Scrib Trp63 Twist1 Vasp Zic5
674	GO:0006821 [8]: chloride transport	12	12	3524	42	9051	-5.33	0.0	0.14	0.04	Clca3 Clcn2 Clcn3 Clcn5 Clcn6 Clic3 Clns1a Gabrg2 Gabrr2 Glrb Slc12a2 Slc26a6
675	GO:0042107 [5]: cytokine metabolism	7	7	3529	29	9064	-5.34	0.0	0.09	0.01	B7h3 Fcer1a Glmn Il1rap Map2k3 Rnf128 Tnfrsf13c
676	GO:0019725 [4]: cell homeostasis	26	26	3510	59	9034	-5.34	0.0	1.09	0.43	Apex1 Atp6v0c Atp6v1b1 Bsnd Clns1a Clstn1 Commd1 Edn1 Fgf23 Fth1 Fthl17 Ftl1 Fxn Gcm2 Ltf Mt2 Mt4 Pres Prkcb1 Pthlh Rshl1 Slc24a3 Slc9a8 Stc1 Sv2a Vdr
677	GO:0030324 [5]: lung development	10	10	3526	16	9077	-5.34	0.0	1.8	0.54	Catnb Dhcr7 Fgfr4 Gp38 Nfib Ppp1ca Pthlh Sim2 Timeless Wnt5a
678	GO:0015698 [7]: inorganic anion transport	32	32	3504	80	9013	-5.35	0.0	0.73	0.31	Ank C1qa C1ql1 Clca3 Clcn2 Clcn3 Clcn5 Clcn6 Clic3 Clns1a Col11a1 Col12a1 Col17a1 Col3a1 Col9a2 Eda Emid1 Fubp1 Gabrg2 Gabrr2 Glrb Mbl1 Mpst Msr1 Pres Slc12a2 Slc20a2 Slc26a2 Slc26a3 Slc26a6 Slc26a8 Tst
679	GO:0050790 [3]: regulation of enzyme activity	30	30	3506	72	9021	-5.35	0.0	0.89	0.31	Adcy3 Adcyap1 Arfgap3 Arhgap1 Avpi1 Bccip Bcl10 Casp8ap2 Centa2 Ddef1 Efna1 Esrrbl1 Fcer1a Gab1 Gadd45a Gdi1 Gng3 Map2k6 Map3k6 Nr4a1 Nrk Pdcd6 Pde6h Prkrip1 Pxn Pycard Rnf7 Sfn Tdgf1 Vcp
680	GO:0007507 [5]: heart development	15	15	3521	49	9044	-5.36	0.0	0.19	0.05	Bmp10 Catnb Clp1 Dvl2 Fgf12 Gna11 Hand2 Hod Id2 Lamr1 Nfatc3 Nrp1 Pitx2 Ppp3r1 Txnrd2
681	GO:0007156 [6]: homophilic cell adhesion	22	22	3514	48	9045	-5.36	0.0	1.2	0.48	Cdh16 Cdh20 Cdh3 Cdh4 Cdh5 Celsr1 Celsr2 Clstn1 Clstn2 Dsc2 Dsg2 Esam1 Pcdh18 Pcdh21 Pcdh7 Pcdhb10 Pcdhb11 Pcdhb12 Pcdhb18 Pcdhb4 Pcdhb5 Pcdhb9
682	GO:0030512 [6]: negative regulation of transforming growth factor beta receptor signaling pathway	5	5	3531	5	9088	-5.37	0.0	2.14	0.78	Fstl3 Sost Sostdc1 Strap Tob1
683	GO:0042364 [7]: water-soluble vitamin biosynthesis	5	5	3531	5	9088	-5.37	0.0	2.14	0.78	Gulo Nmnat1 Nmnat3 Qprt Rfk
684	GO:0006401 [6]: RNA catabolism	5	5	3531	5	9088	-5.37	0.0	2.14	0.78	Auh Lsm5 Lsm7 Ppp1r8 Rnaseh1
685	GO:0006739 [9]: NADPH metabolism	5	5	3531	5	9088	-5.37	0.0	2.14	0.78	Dcxr Hibadh Pgd Taldo1 Tpi1
686	GO:0006914 [4]: autophagy	5	5	3531	5	9088	-5.37	0.0	2.14	0.78	Apg12l Apg16l Apg4b Apg5l Map1lc3b
687	GO:0050817 [3]: coagulation	15	15	3521	29	9064	-5.38	0.0	1.48	0.52	Anxa2 Entpd1 F10 F11 F13b F2rl3 F8 Fgg Gp1bb Gp9 Kng1 Pros1 Rab27a Serpinc1 Tfpi2
688	GO:0007596 [4]: blood coagulation	15	15	3521	29	9064	-5.38	0.0	1.48	0.52	Anxa2 Entpd1 F10 F11 F13b F2rl3 F8 Fgg Gp1bb Gp9 Kng1 Pros1 Rab27a Serpinc1 Tfpi2
689	GO:0009314 [6]: response to radiation	15	15	3521	29	9064	-5.38	0.0	1.48	0.52	Aipl1 C6.1A Gnat2 Guca1a Mbd4 Msh6 Opn3 Opn4 Pde6b Pde6c Pde6d Pmaip1 Prom1 Rgr Snai2
690	GO:0008202 [6]: steroid metabolism	30	30	3506	75	9018	-5.39	0.0	0.72	0.31	Abca1 Abca2 Acbd3 Akr1c21 Akr1c6 Akr1d1 Baat Cnbp1 Cyp17a1 Cyp21a1 Cyp39a1 Dhcr7 Ebpl Fabp6 H2-Ke6 Lipe Mbtps1 Ncb5or Nr1h4 Soat2 Srebf1 Srebf2 Stard3 Stard4 Stard5 Sts Sult1b1 Sult2b1 Sult4a1 Tm7sf2
691	GO:0030005 [7]: di-, tri-valent inorganic cation homeostasis	16	16	3520	32	9061	-5.41	0.0	1.39	0.52	Clstn1 Commd1 Fth1 Fthl17 Ftl1 Fxn Gcm2 Ltf Mt2 Prkcb1 Pthlh Rshl1 Slc24a3 Stc1 Sv2a Vdr
692	GO:0048511 [3]: rhythmic process	8	8	3528	31	9062	-5.41	0.0	0.11	0.03	Arntl Arntl2 Cry1 Cry2 Csnk1e Hes7 Per1 Sirt1
693	GO:0001816 [5]: cytokine production	8	8	3528	31	9062	-5.41	0.0	0.11	0.03	B7h3 Elf1 Fcer1a Glmn Il1rap Map2k3 Rnf128 Tnfrsf13c
694	GO:0001654 [5]: eye morphogenesis	10	10	3526	36	9057	-5.42	0.0	0.14	0.04	Cntf Cryaa Fkbp8 Foxe3 Gabrr2 Mab21l2 Rpgr Rpgrip1 Six3 Tm4sf9
695	GO:0006869 [5]: lipid transport	17	17	3519	35	9058	-5.43	0.0	1.31	0.52	Abca1 Abcg1 Apoa2 Apoc1 Apoc3 Apoc4 Crot Lrp10 Mttp Npc1 Pctp Scp2 Slc27a3 Slc27a5 Stard3 Stard4 Stard5
696	GO:0016337 [5]: cell-cell adhesion	28	28	3508	71	9022	-5.43	0.0	0.67	0.26	Adam8 Arvcf Cdh16 Cdh20 Cdh3 Cdh4 Cdh5 Celsr1 Celsr2 Clstn1 Clstn2 Dsc2 Dsg2 Esam1 Igsf4a Mcam Pcdh18 Pcdh21 Pcdh7 Pcdhb10 Pcdhb11 Pcdhb12 Pcdhb18 Pcdhb4 Pcdhb5 Pcdhb9 Pvrl3 Tcam1
697	GO:0048514 [5]: blood vessel morphogenesis	20	20	3516	59	9034	-5.43	0.0	0.3	0.1	Aggf1 Angpt1 Angpt2 Anxa2 Arts1 Bai1 Catnb Dll4 Hand2 Hey1 Hif1a Nrp1 Nte Pgf Pitx2 Qk Rhob Rtn4 Serpine1 Ubp1
698	GO:0009792 [4]: embryonic development (sensu Metazoa)	26	26	3510	63	9030	-5.43	0.0	0.82	0.31	5830426I05Rik Aatf Arfrp1 Axin2 Catnb Cops3 Cryaa Fgf8 Fkbp8 Hes7 Hira Ldb1 Lef1 Lrp5 Lrp6 Mab21l2 Pitpnb Prkar1a Rnf2 Ror2 Setdb1 Sitpec Six3 Tgfb3 Top2a Zbtb17
699	GO:0043009 [5]: embryonic development (sensu Vertebrata)	13	13	3523	43	9050	-5.44	0.0	0.19	0.05	5830426I05Rik Axin2 Cops3 Cryaa Fkbp8 Hes7 Lef1 Mab21l2 Pitpnb Ror2 Setdb1 Six3 Tgfb3
700	GO:0045582 [7]: positive regulation of T-cell differentiation	1	1	3535	11	9082	-5.44	0.0	0.02	0.0	Bad
701	GO:0050671 [7]: positive regulation of lymphocyte proliferation	1	1	3535	11	9082	-5.44	0.0	0.02	0.0	Tnfrsf13c
702	GO:0030003 [6]: cation homeostasis	21	21	3515	47	9046	-5.45	0.0	1.08	0.42	Atp6v0c Atp6v1b1 Clstn1 Commd1 Edn1 Fth1 Fthl17 Ftl1 Fxn Gcm2 Ltf Mt2 Mt4 Prkcb1 Pthlh Rshl1 Slc24a3 Slc9a8 Stc1 Sv2a Vdr
703	GO:0043010 [6]: eye morphogenesis (sensu Vertebrata)	4	4	3532	20	9073	-5.45	0.0	0.07	0.0	Cryaa Fkbp8 Mab21l2 Six3
704	GO:0042089 [6]: cytokine biosynthesis	7	7	3529	28	9065	-5.46	0.0	0.11	0.03	B7h3 Fcer1a Glmn Il1rap Map2k3 Rnf128 Tnfrsf13c
705	GO:0046456 [8]: icosanoid biosynthesis	8	8	3528	12	9081	-5.46	0.0	1.77	0.53	Alox15 Alox15b Aloxe3 Fcer1a Ggtla1 Lta4h Ptgds Ptgis
706	GO:0006220 [7]: pyrimidine nucleotide metabolism	8	8	3528	12	9081	-5.46	0.0	1.77	0.53	0610011D08Rik Dhodh Dtymk Nme1 Nme4 Nme5 Nme6 Nme7
707	GO:0006874 [8]: calcium ion homeostasis	8	8	3528	12	9081	-5.46	0.0	1.77	0.53	Clstn1 Gcm2 Prkcb1 Pthlh Slc24a3 Stc1 Sv2a Vdr
708	GO:0007223 [7]: frizzled-2 signaling pathway	8	8	3528	12	9081	-5.46	0.0	1.77	0.53	Ror2 Wnt10a Wnt10b Wnt16 Wnt2b Wnt5a Wnt8a Wnt8b
709	GO:0007498 [3]: mesoderm development	8	8	3528	12	9081	-5.46	0.0	1.77	0.53	Amh Churc1 Lhx2 Ovol1 Ppp2ca Prkar1a Sitpec Trp63
710	GO:0048066 [3]: pigmentation	12	12	3524	22	9071	-5.46	0.0	1.51	0.52	Alas1 Alas2 Cpox Dct Gna11 Hebp1 Hmox2 Muted Ncb5or Si Urod Uros
711	GO:0006875 [7]: metal ion homeostasis	17	17	3519	36	9057	-5.48	0.0	1.2	0.48	Clstn1 Commd1 Fth1 Fthl17 Ftl1 Fxn Gcm2 Ltf Mt2 Mt4 Prkcb1 Pthlh Rshl1 Slc24a3 Stc1 Sv2a Vdr
712	GO:0009583 [7]: detection of light	10	10	3526	17	9076	-5.48	0.0	1.61	0.52	Aipl1 Gnat2 Guca1a Opn3 Opn4 Pde6b Pde6c Pde6d Prom1 Rgr
713	GO:0009416 [7]: response to light	10	10	3526	17	9076	-5.48	0.0	1.61	0.52	Aipl1 Gnat2 Guca1a Opn3 Opn4 Pde6b Pde6c Pde6d Prom1 Rgr
714	GO:0007605 [7]: perception of sound	10	10	3526	35	9058	-5.5	0.0	0.16	0.04	Aldh7a1 Atp6v1b1 Axin1 Dfna5h Mcoln3 Myo6 Ndufb9 Strc Tbl1xr1 Timm9
715	GO:0006643 [6]: membrane lipid metabolism	23	23	3513	57	9036	-5.52	0.0	0.73	0.31	2010300G19Rik Abca1 Abca4 Asah3 Cel Gnpat Gpaa1 Gpld1 Isyna1 Lrat Pigb Pigf Pigq Pip5k1a Pip5k1b Pla2g1b Pla2g4a Psap Ptdss1 Sftpb Sgpp1 St6galnac1 Ugt8
716	GO:0001505 [7]: regulation of neurotransmitter levels	15	15	3521	31	9062	-5.53	0.0	1.23	0.49	Abat Cacna1b Comt Fcer1a Gad2 Maoa Nr4a2 Prima1 Slc17a6 Slc5a7 Slc5a8 Slc5a9 Stx4a Tph1 Vamp2
717	GO:0007599 [5]: hemostasis	15	15	3521	31	9062	-5.53	0.0	1.23	0.49	Anxa2 Entpd1 F10 F11 F13b F2rl3 F8 Fgg Gp1bb Gp9 Kng1 Pros1 Rab27a Serpinc1 Tfpi2
718	GO:0050878 [4]: regulation of body fluids	16	16	3520	34	9059	-5.53	0.0	1.17	0.48	Anxa2 Entpd1 F10 F11 F13b F2rl3 F8 Fgg Gp1bb Gp9 Guca2b Kng1 Pros1 Rab27a Serpinc1 Tfpi2
719	GO:0008285 [6]: negative regulation of cell proliferation	16	16	3520	34	9059	-5.53	0.0	1.17	0.48	B7h3 Bap1 Bcl11b Cebpa Glmn Gpr54 Jak2 Mtbp Nck2 Pmaip1 Prkrir Tax1bp3 Tff1 Tgfb3 Tnfrsf13b Tsg101
720	GO:0001525 [6]: angiogenesis	18	18	3518	52	9041	-5.53	0.0	0.35	0.11	Aggf1 Angpt1 Angpt2 Anxa2 Arts1 Bai1 Catnb Dll4 Hand2 Hif1a Nrp1 Nte Pgf Pitx2 Rhob Rtn4 Serpine1 Ubp1
721	GO:0043085 [4]: positive regulation of enzyme activity	21	21	3515	50	9043	-5.53	0.0	0.85	0.31	Adcy3 Adcyap1 Avpi1 Bcl10 Casp8ap2 Efna1 Esrrbl1 Fcer1a Gab1 Gng3 Map2k6 Map3k6 Nr4a1 Nrk Pdcd6 Pde6h Pxn Pycard Rnf7 Tdgf1 Vcp
722	GO:0006690 [7]: icosanoid metabolism	9	9	3527	15	9078	-5.54	0.0	1.58	0.52	Alox15 Alox15b Aloxe3 Fcer1a Ggtla1 Lta4h Ptgds Ptges Ptgis
723	GO:0007602 [8]: phototransduction	9	9	3527	15	9078	-5.54	0.0	1.58	0.52	Aipl1 Gnat2 Guca1a Opn3 Opn4 Pde6c Pde6d Prom1 Rgr
724	GO:0046467 [7]: membrane lipid biosynthesis	9	9	3527	32	9061	-5.55	0.0	0.16	0.04	2010300G19Rik Gnpat Gpaa1 Isyna1 Pigf Pigq Ptdss1 St6galnac1 Ugt8
725	GO:0051094 [4]: positive regulation of development	9	9	3527	32	9061	-5.55	0.0	0.16	0.04	B7h3 Bad Cdh4 Ephb2 Fgfr3 Metrn Nkx2-2 Pax4 Tiam1
726	GO:0006414 [8]: translational elongation	12	12	3524	39	9054	-5.55	0.0	0.22	0.06	Eef1a2 Eef1b2 Eef1g Eef2 Gfm1 Grcc2f Gspt2 Gtpbp2 Hbs1l Lancl2 Snrp116 Srp9
727	GO:0030100 [6]: regulation of endocytosis	5	5	3531	22	9071	-5.56	0.0	0.09	0.01	Cbll1 Rab4a Rab5b Rufy1 Synj2bp
728	GO:0007218 [7]: neuropeptide signaling pathway	18	18	3518	51	9042	-5.57	0.0	0.38	0.12	Adcyap1 Adm Adnp Cart Celsr1 Celsr2 Crcp Emr1 Gal Glp1r Gpr24 Gpr56 Npy Pamci Pkdrej Rassf1 Rassf3 Tac2
729	GO:0045859 [4]: regulation of protein kinase activity	15	15	3521	32	9061	-5.58	0.0	1.13	0.45	Avpi1 Bccip Efna1 Fcer1a Gab1 Gadd45a Gng3 Map2k6 Map3k6 Nrk Pde6h Prkrip1 Pxn Sfn Tdgf1
730	GO:0017015 [5]: regulation of transforming growth factor beta receptor signaling pathway	6	6	3530	8	9085	-5.59	0.0	1.76	0.53	D0H4S114 Fstl3 Sost Sostdc1 Strap Tob1
731	GO:0019370 [9]: leukotriene biosynthesis	6	6	3530	8	9085	-5.59	0.0	1.76	0.53	Alox15 Alox15b Aloxe3 Fcer1a Ggtla1 Lta4h
732	GO:0007281 [6]: germ cell development	6	6	3530	8	9085	-5.59	0.0	1.76	0.53	Cxcr4 Dazl Fancc Frap1 Rps6kb1 Zfp37
733	GO:0016126 [7]: sterol biosynthesis	4	4	3532	19	9074	-5.6	0.0	0.08	0.01	Cnbp1 Dhcr7 Ncb5or Tm7sf2
734	GO:0048048 [5]: embryonic eye morphogenesis	4	4	3532	19	9074	-5.6	0.0	0.08	0.01	Cryaa Fkbp8 Mab21l2 Six3
735	GO:0050730 [6]: regulation of peptidyl-tyrosine phosphorylation	4	4	3532	19	9074	-5.6	0.0	0.08	0.01	Cntf Fcer1a Il3 Pdgfc
736	GO:0001747 [6]: eye morphogenesis (sensu Mammalia)	4	4	3532	19	9074	-5.6	0.0	0.08	0.01	Cryaa Fkbp8 Mab21l2 Six3
737	GO:0042035 [7]: regulation of cytokine biosynthesis	6	6	3530	24	9069	-5.61	0.0	0.12	0.03	B7h3 Fcer1a Glmn Map2k3 Rnf128 Tnfrsf13c
738	GO:0048015 [7]: phosphoinositide-mediated signaling	6	6	3530	24	9069	-5.61	0.0	0.12	0.03	Ccl28 Centa2 Dgka Sphk2 Tgm2 Trhr2
739	GO:0043066 [7]: negative regulation of apoptosis	19	19	3517	48	9045	-5.61	0.0	0.65	0.25	Aipl1 Bcl6 Birc5 Birc6 Btg2 Cfdp1 Dad1 Dsip1 Eef1a2 Hells Mkl1 Nr4a1 Pik3cg Pik3r1 Pim2 Qars Rnf7 Snai2 Zc3hc1
740	GO:0045944 [9]: positive regulation of transcription from Pol II promoter	15	15	3521	44	9049	-5.61	0.0	0.33	0.11	Arnt2 Churc1 Cnbp1 Cnot7 Crsp6 Lef1 Med6 Mta2 Nfat5 Nfya Ntf3 Pus1 Skiip Tnrc11 Trp63
741	GO:0045860 [5]: positive regulation of protein kinase activity	11	11	3525	21	9072	-5.62	0.0	1.32	0.52	Avpi1 Efna1 Fcer1a Gab1 Gng3 Map2k6 Map3k6 Nrk Pde6h Pxn Tdgf1
742	GO:0043069 [6]: negative regulation of programmed cell death	19	19	3517	49	9044	-5.62	0.0	0.6	0.22	Aipl1 Bcl6 Birc5 Birc6 Btg2 Cfdp1 Dad1 Dsip1 Eef1a2 Hells Mkl1 Nr4a1 Pik3cg Pik3r1 Pim2 Qars Rnf7 Snai2 Zc3hc1
743	GO:0007178 [7]: transmembrane receptor protein serine/threonine kinase signaling pathway	18	18	3518	44	9049	-5.63	0.0	0.74	0.31	Acvr2b Acvrl1 Akap3 Amhr2 Bmp8b D0H4S114 Dusp22 Fst Fstl3 Map3k7 Nodal Sitpec Smad1 Smad6 Sost Sostdc1 Strap Tob1
744	GO:0008284 [6]: positive regulation of cell proliferation	15	15	3521	33	9060	-5.63	0.0	1.03	0.37	AY036118 Cnbp1 Crip2 Gkn1 Gli2 Lzf Mab21l2 Pdgfc Plekhk1 Sas Tdgf1 Tnfrsf13c Tnfsf13 Ube2c Wdr39
745	GO:0007229 [6]: integrin-mediated signaling pathway	16	16	3520	45	9048	-5.64	0.0	0.4	0.13	2010321M09Rik Adam15 Adam28 Adam8 Adamts10 Cib1 Gab2 Gsg2 Ibsp Ilkap Itga2 Itga9 Itgb4bp Itgb6 Pxn Rhoa
746	GO:0000226 [8]: microtubule cytoskeleton organization and biogenesis	13	13	3523	27	9066	-5.64	0.0	1.15	0.48	Birc5 Cdca1 Cryaa Gadd45a Kif11 Mipol1 Mtap4 Nde1 Ranbp1 Rp2h Tbce Tekt1 Tubgcp2
747	GO:0006836 [5]: neurotransmitter transport	13	13	3523	27	9066	-5.64	0.0	1.15	0.48	Ica1 Slc17a6 Slc18a3 Slc6a12 Slc6a14 Slc6a15 Slc6a18 Slc6a2 Slc6a20 Slc6a6 Stx3 Stx4a Sv2a
748	GO:0009166 [6]: nucleotide catabolism	3	3	3533	16	9077	-5.65	0.0	0.07	0.0	Entpd1 Gmpr2 Nudt1
749	GO:0007179 [8]: transforming growth factor beta receptor signaling pathway	16	16	3520	37	9056	-5.65	0.0	0.89	0.31	Acvrl1 Amhr2 Bmp8b D0H4S114 Dusp22 Fst Fstl3 Map3k7 Nodal Sitpec Smad1 Smad6 Sost Sostdc1 Strap Tob1
750	GO:0005978 [8]: glycogen biosynthesis	5	5	3531	6	9087	-5.65	0.0	1.78	0.54	D3Bwg0562e Gbe1 Gys1 Phkg2 Ppp1r3c
751	GO:0006541 [8]: glutamine metabolism	5	5	3531	6	9087	-5.65	0.0	1.78	0.54	Asns Pycr1 Pycr2 Pycrl Pycs
752	GO:0007051 [8]: spindle organization and biogenesis	5	5	3531	6	9087	-5.65	0.0	1.78	0.54	Nde1 Nusap1 Ranbp1 Stmn1 Tubb5
753	GO:0007222 [7]: frizzled signaling pathway	5	5	3531	6	9087	-5.65	0.0	1.78	0.54	Axin1 Axin2 Dvl2 Fzd9 Tle2
754	GO:0009110 [6]: vitamin biosynthesis	5	5	3531	6	9087	-5.65	0.0	1.78	0.54	Gulo Nmnat1 Nmnat3 Qprt Rfk
755	GO:0009250 [7]: glucan biosynthesis	5	5	3531	6	9087	-5.65	0.0	1.78	0.54	D3Bwg0562e Gbe1 Gys1 Phkg2 Ppp1r3c
756	GO:0006334 [8]: nucleosome assembly	17	17	3519	45	9048	-5.66	0.0	0.53	0.18	Asf1a Asf1b H1f0 H2afx H2afy H2afz H3f3a H3f3b Hist1h1e Hist1h4f Hist1h4h Hist1h4i Mcm2 Nap1l1 Nap1l2 Nap1l4 Tmem38b
757	GO:0015918 [6]: sterol transport	3	3	3533	2	9091	-5.67	0.0	1.98	0.69	Abca1 Abcg1 Npc1
758	GO:0030238 [4]: male sex determination	3	3	3533	2	9091	-5.67	0.0	1.98	0.69	Igf1r Insr Insrr
759	GO:0030301 [7]: cholesterol transport	3	3	3533	2	9091	-5.67	0.0	1.98	0.69	Abca1 Abcg1 Npc1
760	GO:0030317 [5]: sperm motility	3	3	3533	2	9091	-5.67	0.0	1.98	0.69	Gas8 Mcsp Spag6
761	GO:0030318 [5]: melanocyte differentiation	3	3	3533	2	9091	-5.67	0.0	1.98	0.69	Hps1 Hps4 Mlph
762	GO:0030335 [7]: positive regulation of cell migration	3	3	3533	2	9091	-5.67	0.0	1.98	0.69	Arhgap8 Cbll1 Gp38
763	GO:0042278 [7]: purine nucleoside metabolism	3	3	3533	2	9091	-5.67	0.0	1.98	0.69	Adk Qtrt1 Qtrtd1
764	GO:0042306 [7]: regulation of protein-nucleus import	3	3	3533	2	9091	-5.67	0.0	1.98	0.69	Eda Edar Tacc3
765	GO:0042417 [6]: dopamine metabolism	3	3	3533	2	9091	-5.67	0.0	1.98	0.69	Comt Maoa Nr4a2
766	GO:0045667 [5]: regulation of osteoblast differentiation	3	3	3533	2	9091	-5.67	0.0	1.98	0.69	B7h3 Catnb Tob1
767	GO:0046128 [8]: purine ribonucleoside metabolism	3	3	3533	2	9091	-5.67	0.0	1.98	0.69	Adk Qtrt1 Qtrtd1
768	GO:0046839 [7]: phospholipid dephosphorylation	3	3	3533	2	9091	-5.67	0.0	1.98	0.69	Mtm1 Mtmr2 Mtmr9
769	GO:0050772 [6]: positive regulation of axonogenesis	3	3	3533	2	9091	-5.67	0.0	1.98	0.69	Cdh4 Metrn Tiam1
770	GO:0050931 [4]: pigment cell differentiation	3	3	3533	2	9091	-5.67	0.0	1.98	0.69	Hps1 Hps4 Mlph
771	GO:0051272 [6]: positive regulation of cell motility	3	3	3533	2	9091	-5.67	0.0	1.98	0.69	Arhgap8 Cbll1 Gp38
772	GO:0006090 [7]: pyruvate metabolism	3	3	3533	2	9091	-5.67	0.0	1.98	0.69	Dlat Me2 Pdk2
773	GO:0006566 [8]: threonine metabolism	3	3	3533	2	9091	-5.67	0.0	1.98	0.69	BC051244 Bhmt Mthfd1
774	GO:0006626 [8]: protein-mitochondrial targeting	3	3	3533	2	9091	-5.67	0.0	1.98	0.69	Timm8a Timm8b Timm9
775	GO:0007021 [8]: tubulin folding	3	3	3533	2	9091	-5.67	0.0	1.98	0.69	Mipol1 Rp2h Tbce
776	GO:0007098 [8]: centrosome cycle	3	3	3533	2	9091	-5.67	0.0	1.98	0.69	Gadd45a Kif11 Ranbp1
777	GO:0008216 [8]: spermidine metabolism	3	3	3533	2	9091	-5.67	0.0	1.98	0.69	Amd1 Dhps Srm
778	GO:0009119 [7]: ribonucleoside metabolism	3	3	3533	2	9091	-5.67	0.0	1.98	0.69	Adk Qtrt1 Qtrtd1
779	GO:0006817 [8]: phosphate transport	14	14	3522	31	9062	-5.68	0.0	0.98	0.34	Ank C1qa C1ql1 Col11a1 Col12a1 Col17a1 Col3a1 Col9a2 Eda Emid1 Fubp1 Mbl1 Msr1 Slc20a2
780	GO:0016358 [6]: dendrite morphogenesis	2	2	3534	13	9080	-5.68	0.0	0.05	0.0	Nrp1 Pak1
781	GO:0042129 [7]: regulation of T-cell proliferation	2	2	3534	13	9080	-5.68	0.0	0.05	0.0	B7h3 Tnfrsf13c
782	GO:0043086 [4]: negative regulation of enzyme activity	2	2	3534	13	9080	-5.68	0.0	0.05	0.0	Gadd45a Prkrip1
783	GO:0006614 [8]: SRP-dependent cotranslational protein-membrane targeting	2	2	3534	13	9080	-5.68	0.0	0.05	0.0	Srp54 Srpr
784	GO:0050729 [7]: positive regulation of inflammatory response	1	1	3535	10	9083	-5.68	0.0	0.03	0.0	Fcer1a
785	GO:0001657 [8]: ureteric bud development	1	1	3535	10	9083	-5.68	0.0	0.03	0.0	Pgf
786	GO:0001709 [5]: cell fate determination	1	1	3535	10	9083	-5.68	0.0	0.03	0.0	Ntf3
787	GO:0001906 [5]: cell killing	1	1	3535	10	9083	-5.68	0.0	0.03	0.0	H2-Bl
788	GO:0001909 [6]: immune cell mediated cytotoxicity	1	1	3535	10	9083	-5.68	0.0	0.03	0.0	H2-Bl
789	GO:0030510 [6]: regulation of BMP signaling pathway	4	4	3532	4	9089	-5.69	0.0	1.84	0.57	Fstl3 Sost Sostdc1 Tob1
790	GO:0030514 [7]: negative regulation of BMP signaling pathway	4	4	3532	4	9089	-5.69	0.0	1.84	0.57	Fstl3 Sost Sostdc1 Tob1
791	GO:0042135 [6]: neurotransmitter catabolism	4	4	3532	4	9089	-5.69	0.0	1.84	0.57	Abat Comt Maoa Prima1
792	GO:0000097 [7]: sulfur amino acid biosynthesis	4	4	3532	4	9089	-5.69	0.0	1.84	0.57	Bhmt Cbs Cth Mthfd1
793	GO:0006360 [8]: transcription from Pol I promoter	4	4	3532	4	9089	-5.69	0.0	1.84	0.57	Nsbp1 Taf1b Taf1c Tcof1
794	GO:0006558 [7]: L-phenylalanine metabolism	4	4	3532	4	9089	-5.69	0.0	1.84	0.57	Fah Gstz1 Pcbd1 Pts
795	GO:0006857 [6]: oligopeptide transport	4	4	3532	4	9089	-5.69	0.0	1.84	0.57	Abcb9 Slc15a2 Slc15a4 Tap1
796	GO:0007128 [10]: meiotic prophase I	4	4	3532	4	9089	-5.69	0.0	1.84	0.57	Mlh1 Msh5 Spo11 Topbp1
797	GO:0007173 [8]: epidermal growth factor receptor signaling pathway	4	4	3532	4	9089	-5.69	0.0	1.84	0.57	Hbegf Nck2 Pde6h Tdgf1
798	GO:0015849 [5]: organic acid transport	14	14	3522	40	9053	-5.69	0.0	0.38	0.12	Arl6ip5 Slc12a2 Slc12a8 Slc12a9 Slc1a1 Slc1a2 Slc1a4 Slc26a6 Slc6a14 Slc6a6 Slc7a3 Slc7a4 Slc7a5 Slc7a7
799	GO:0046942 [6]: carboxylic acid transport	14	14	3522	40	9053	-5.69	0.0	0.38	0.12	Arl6ip5 Slc12a2 Slc12a8 Slc12a9 Slc1a1 Slc1a2 Slc1a4 Slc26a6 Slc6a14 Slc6a6 Slc7a3 Slc7a4 Slc7a5 Slc7a7
800	GO:0006644 [7]: phospholipid metabolism	16	16	3520	39	9054	-5.69	0.0	0.74	0.31	2010300G19Rik Abca1 Abca4 Gnpat Gpaa1 Gpld1 Isyna1 Lrat Pigb Pigf Pigq Pip5k1a Pip5k1b Pla2g1b Pla2g4a Ptdss1
801	GO:0006936 [3]: muscle contraction	16	16	3520	40	9053	-5.7	0.0	0.67	0.26	Actn2 Atp2a2 Cacnb1 Cald1 Casq1 Fliih Kcnh2 Mybpc3 Myh6 Myh7 Tnni1 Tnni3 Tnnt1 Tpm1 Tpm3 Wdr21
802	GO:0051049 [5]: regulation of transport	13	13	3523	38	9055	-5.7	0.0	0.35	0.11	Aspscr1 Cbll1 Eda Edar Khdrbs1 Rab3a Rab3c Rab4a Rab5b Rufy1 Synj2bp Tacc3 Vamp2
803	GO:0019933 [8]: cAMP-mediated signaling	9	9	3527	30	9063	-5.71	0.0	0.22	0.06	Adcy3 Adcyap1 Edg6 Eif4ebp2 Gnai2 Gpr44 Lgr8 Oprm1 Trar1
804	GO:0006694 [7]: steroid biosynthesis	15	15	3521	39	9054	-5.73	0.0	0.57	0.2	Acbd3 Akr1c21 Akr1c6 Akr1d1 Cnbp1 Cyp17a1 Cyp21a1 Cyp39a1 Dhcr7 H2-Ke6 Ncb5or Stard3 Stard4 Stard5 Tm7sf2
805	GO:0007515 [5]: lymph gland development	4	4	3532	18	9075	-5.74	0.0	0.1	0.02	Bcl11b Id2 Rorc Tnfrsf11a
806	GO:0007626 [3]: locomotory behavior	12	12	3524	26	9067	-5.75	0.0	1.0	0.35	Cacna1b Celsr1 Epha4 Gnao1 Jph3 Mcoln3 Msra Ntan1 Qk Rasd2 Scn8a Zfp312
807	GO:0001817 [6]: regulation of cytokine production	7	7	3529	25	9068	-5.75	0.0	0.18	0.05	B7h3 Elf1 Fcer1a Glmn Map2k3 Rnf128 Tnfrsf13c
808	GO:0006916 [8]: anti-apoptosis	14	14	3522	37	9056	-5.76	0.0	0.53	0.18	Birc5 Birc6 Cfdp1 Dad1 Dsip1 Eef1a2 Hells Mkl1 Nr4a1 Pim2 Qars Rnf7 Snai2 Zc3hc1
809	GO:0016125 [6]: sterol metabolism	13	13	3523	36	9057	-5.76	0.0	0.44	0.17	Abca1 Abca2 Cnbp1 Cyp39a1 Dhcr7 Ebpl Lipe Mbtps1 Ncb5or Soat2 Srebf1 Srebf2 Tm7sf2
810	GO:0030030 [5]: cell projection organization and biogenesis	10	10	3526	20	9073	-5.77	0.0	1.14	0.47	Bbs2 Capzb Cdc42 Cyfip1 Klc3 Nck1 Nck2 Pxn Rdx Vcl
811	GO:0006094 [8]: gluconeogenesis	6	6	3530	9	9084	-5.77	0.0	1.51	0.52	Fbp1 Fbp2 Gpd1 Pck2 Sdsl Tpi1
812	GO:0006691 [8]: leukotriene metabolism	6	6	3530	9	9084	-5.77	0.0	1.51	0.52	Alox15 Alox15b Aloxe3 Fcer1a Ggtla1 Lta4h
813	GO:0006986 [5]: response to unfolded protein	13	13	3523	31	9062	-5.78	0.0	0.76	0.31	Eif2ak3 Eif3s6ip Ern2 Hsbp1 Hsf2 Hspa2 Hspa5bp1 Hspa8 Hspa9a Hspb3 Hspca Hspcb Hspe1
814	GO:0008203 [7]: cholesterol metabolism	12	12	3524	34	9059	-5.79	0.0	0.4	0.13	Abca1 Abca2 Cnbp1 Cyp39a1 Dhcr7 Lipe Mbtps1 Ncb5or Soat2 Srebf1 Srebf2 Tm7sf2
815	GO:0030155 [4]: regulation of cell adhesion	5	5	3531	20	9073	-5.79	0.0	0.14	0.04	Cbll1 Cmar Dab1 Lama1 Pscd2
816	GO:0007200 [7]: G-protein signaling, coupled to IP3 second messenger (phospholipase C activating)	5	5	3531	20	9073	-5.79	0.0	0.14	0.04	Ccl28 Dgka Sphk2 Tgm2 Trhr2
817	GO:0019935 [7]: cyclic-nucleotide-mediated signaling	11	11	3525	32	9061	-5.8	0.0	0.37	0.11	Adcy3 Adcyap1 Edg6 Eif4ebp2 Gkap1 Gnai2 Gnat2 Gpr44 Lgr8 Oprm1 Trar1
818	GO:0015749 [6]: monosaccharide transport	7	7	3529	12	9081	-5.81	0.0	1.33	0.52	Aspscr1 Edn1 Ednra Slc2a10 Slc2a8 Slc2a9 Slc5a1
819	GO:0015758 [8]: glucose transport	7	7	3529	12	9081	-5.81	0.0	1.33	0.52	Aspscr1 Edn1 Ednra Slc2a10 Slc2a8 Slc2a9 Slc5a1
820	GO:0030509 [9]: BMP signaling pathway	7	7	3529	12	9081	-5.81	0.0	1.33	0.52	Fst Fstl3 Sitpec Smad1 Sost Sostdc1 Tob1
821	GO:0006937 [4]: regulation of muscle contraction	7	7	3529	12	9081	-5.81	0.0	1.33	0.52	Atp2a2 Cald1 Casq1 Tnni1 Tnni3 Tnnt1 Tpm3
822	GO:0007398 [6]: ectoderm development	7	7	3529	12	9081	-5.81	0.0	1.33	0.52	Catnb Krt2-5 Mcoln3 Ntf3 Ovol1 Ppard Zbtb17
823	GO:0008645 [7]: hexose transport	7	7	3529	12	9081	-5.81	0.0	1.33	0.52	Aspscr1 Edn1 Ednra Slc2a10 Slc2a8 Slc2a9 Slc5a1
824	GO:0042113 [7]: B-cell activation	12	12	3524	33	9060	-5.81	0.0	0.46	0.18	Bad Bcl11a Hmgb3 Icoslg Lmtn Nkx2-3 Pik3r1 Prkcd Rgs1 Tnfrsf13b Tnfrsf13c Tnfsf13
825	GO:0006865 [6]: amino acid transport	10	10	3526	30	9063	-5.82	0.0	0.33	0.11	Arl6ip5 Slc12a2 Slc12a8 Slc12a9 Slc6a14 Slc6a6 Slc7a3 Slc7a4 Slc7a5 Slc7a7
826	GO:0048468 [3]: cell development	8	8	3528	26	9067	-5.83	0.0	0.25	0.07	Catnb Gabrr2 Hes1 Ppard Qk Rpgr Rpgrip1 Ugt8
827	GO:0007188 [8]: G-protein signaling, coupled to cAMP nucleotide second messenger	8	8	3528	26	9067	-5.83	0.0	0.25	0.07	Adcy3 Adcyap1 Edg6 Gnai2 Gpr44 Lgr8 Oprm1 Trar1
828	GO:0008654 [8]: phospholipid biosynthesis	7	7	3529	24	9069	-5.83	0.0	0.21	0.06	2010300G19Rik Gnpat Gpaa1 Isyna1 Pigf Pigq Ptdss1
829	GO:0001764 [6]: neuronal migration	8	8	3528	15	9078	-5.84	0.0	1.2	0.48	Cxcr4 Dab1 Pafah1b1 Pex5 Robo3 Tlx3 Top2b Twist1
830	GO:0008360 [5]: regulation of cell shape	8	8	3528	15	9078	-5.84	0.0	1.2	0.48	Arfip2 Cdc42se1 Cfdp1 Ddx41 Epb4.1l2 Rhoj Rhou Sprr2a
831	GO:0015837 [5]: amine transport	11	11	3525	31	9062	-5.84	0.0	0.42	0.14	Arl6ip5 Slc12a2 Slc12a8 Slc12a9 Slc14a2 Slc6a14 Slc6a6 Slc7a3 Slc7a4 Slc7a5 Slc7a7
832	GO:0016044 [5]: membrane organization and biogenesis	9	9	3527	18	9075	-5.84	0.0	1.1	0.43	Abca1 Gnpat Oxa1l Pmaip1 Sgca Sgcg Syt7 Timm8a Timm8b
833	GO:0042044 [5]: fluid transport	5	5	3531	7	9086	-5.85	0.0	1.49	0.52	Aqp1 Aqp2 Aqp5 Aqp9 Gp38
834	GO:0042136 [6]: neurotransmitter biosynthesis	5	5	3531	7	9086	-5.85	0.0	1.49	0.52	Gad2 Slc5a7 Slc5a8 Slc5a9 Tph1
835	GO:0042219 [6]: amino acid derivative catabolism	5	5	3531	7	9086	-5.85	0.0	1.49	0.52	Comt Dhps Maoa Pcyox1 Sat1
836	GO:0046068 [8]: cGMP metabolism	5	5	3531	7	9086	-5.85	0.0	1.49	0.52	Aipl1 Guca2b Gucy2c Nppc Npr1
837	GO:0006376 [9]: mRNA splice site selection	5	5	3531	7	9086	-5.85	0.0	1.49	0.52	Ptbp2 Sfrs3 Sfrs5 Sfrs6 Sfrs9
838	GO:0006833 [6]: water transport	5	5	3531	7	9086	-5.85	0.0	1.49	0.52	Aqp1 Aqp2 Aqp5 Aqp9 Gp38
839	GO:0007088 [7]: regulation of mitosis	5	5	3531	7	9086	-5.85	0.0	1.49	0.52	Cdc23 Cdc2a Mad2l1 Mad2l2 Nusap1
840	GO:0042446 [6]: hormone biosynthesis	4	4	3532	17	9076	-5.86	0.0	0.13	0.03	Cyp17a1 Cyp21a1 Stard3 Tph1
841	GO:0006695 [8]: cholesterol biosynthesis	4	4	3532	17	9076	-5.86	0.0	0.13	0.03	Cnbp1 Dhcr7 Ncb5or Tm7sf2
842	GO:0007269 [4]: neurotransmitter secretion	4	4	3532	17	9076	-5.86	0.0	0.13	0.03	Cacna1b Fcer1a Stx4a Vamp2
843	GO:0000041 [8]: transition metal ion transport	11	11	3525	26	9067	-5.87	0.0	0.76	0.31	Fth1 Fthl17 Ftl1 Ltf Rshl1 Sfxn2 Slc30a5 Slc30a6 Slc30a7 Slc31a1 Slc39a3
844	GO:0006469 [5]: negative regulation of protein kinase activity	2	2	3534	12	9081	-5.87	0.0	0.07	0.0	Gadd45a Prkrip1
845	GO:0007548 [3]: sex differentiation	9	9	3527	27	9066	-5.88	0.0	0.34	0.11	Amh Amhr2 Dmrt1 Fanca Fst Lgr8 Ror2 Sirt1 Sry
846	GO:0030182 [4]: neuron differentiation	9	9	3527	19	9074	-5.89	0.0	0.97	0.33	Bag1 Btg2 Efna1 Foxg1 Hes1 Map2k1 Nr4a2 Runx1 Tlx3
847	GO:0030198 [4]: extracellular matrix organization and biogenesis	10	10	3526	28	9065	-5.9	0.0	0.43	0.16	Anxa2 Catnb Catnd2 Col11a1 Dmp1 Ephb2 Igsf4a Matn1 Pomt1 Tgfb2
848	GO:0043062 [3]: extracellular structure organization and biogenesis	10	10	3526	28	9065	-5.9	0.0	0.43	0.16	Anxa2 Catnb Catnd2 Col11a1 Dmp1 Ephb2 Igsf4a Matn1 Pomt1 Tgfb2
849	GO:0007187 [7]: G-protein signaling, coupled to cyclic nucleotide second messenger	10	10	3526	28	9065	-5.9	0.0	0.43	0.16	Adcy3 Adcyap1 Edg6 Gkap1 Gnai2 Gnat2 Gpr44 Lgr8 Oprm1 Trar1
850	GO:0042401 [7]: biogenic amine biosynthesis	6	6	3530	10	9083	-5.91	0.0	1.29	0.52	Amd1 Ddc Odc1 Srm Tmlhe Tph1
851	GO:0042475 [6]: odontogenesis (sensu Vertebrata)	6	6	3530	10	9083	-5.91	0.0	1.29	0.52	Edaradd Fst Lef1 Nfic Tnfrsf11b Ttc10
852	GO:0042476 [5]: odontogenesis	6	6	3530	10	9083	-5.91	0.0	1.29	0.52	Edaradd Fst Lef1 Nfic Tnfrsf11b Ttc10
853	GO:0006749 [6]: glutathione metabolism	6	6	3530	10	9083	-5.91	0.0	1.29	0.52	Gclm Ggtla1 Gstt2 Idh1 Mgst1 Txnrd3
854	GO:0007249 [7]: I-kappaB kinase/NF-kappaB cascade	6	6	3530	21	9072	-5.91	0.0	0.21	0.06	AW742319 Bcl10 Irak1bp1 Ripk3 Snip1 Tlr4
855	GO:0009566 [5]: fertilization	8	8	3528	16	9077	-5.91	0.0	1.05	0.39	Mcsp Ssfa1 Tkt Tnp2 Zan Zp2 Zp3 Zpbp
856	GO:0019439 [6]: aromatic compound catabolism	8	8	3528	16	9077	-5.91	0.0	1.05	0.39	Comt Ddc Ephx1 Fah Gstz1 Maoa Nr4a2 Pts
857	GO:0006919 [6]: caspase activation	8	8	3528	16	9077	-5.91	0.0	1.05	0.39	Bcl10 Casp8ap2 Esrrbl1 Nr4a1 Pdcd6 Pycard Rnf7 Vcp
858	GO:0007338 [6]: fertilization (sensu Metazoa)	8	8	3528	16	9077	-5.91	0.0	1.05	0.39	Mcsp Ssfa1 Tkt Tnp2 Zan Zp2 Zp3 Zpbp
859	GO:0015669 [5]: gas transport	1	1	3535	9	9084	-5.92	0.0	0.04	0.0	Hba-a1
860	GO:0015671 [6]: oxygen transport	1	1	3535	9	9084	-5.92	0.0	0.04	0.0	Hba-a1
861	GO:0051051 [6]: negative regulation of transport	1	1	3535	9	9084	-5.92	0.0	0.04	0.0	Tacc3
862	GO:0006939 [4]: smooth muscle contraction	1	1	3535	9	9084	-5.92	0.0	0.04	0.0	Cald1
863	GO:0044272 [6]: sulfur compound biosynthesis	7	7	3529	13	9080	-5.92	0.0	1.15	0.48	Bhmt Cbs Cth Gclm Ggtla1 Hs2st1 Mthfd1
864	GO:0030334 [6]: regulation of cell migration	10	10	3526	25	9068	-5.93	0.0	0.63	0.24	Arhgap8 Cbll1 Cdk5 Cxcr4 Gp38 Gpr54 Lama1 Pitx2 Rtn4 Vcl
865	GO:0051093 [4]: negative regulation of development	10	10	3526	25	9068	-5.93	0.0	0.63	0.24	Bbs2 Cntf Ezh2 Foxg1 Fst Hes1 Hmgb3 Nrp1 Tob1 Wig1
866	GO:0051270 [5]: regulation of cell motility	10	10	3526	25	9068	-5.93	0.0	0.63	0.24	Arhgap8 Cbll1 Cdk5 Cxcr4 Gp38 Gpr54 Lama1 Pitx2 Rtn4 Vcl
867	GO:0030031 [6]: cell projection biogenesis	9	9	3527	20	9073	-5.94	0.0	0.85	0.31	Bbs2 Capzb Cdc42 Cyfip1 Nck1 Nck2 Pxn Rdx Vcl
868	GO:0015833 [5]: peptide transport	4	4	3532	5	9088	-5.95	0.0	1.49	0.52	Abcb9 Slc15a2 Slc15a4 Tap1
869	GO:0018346 [10]: protein amino acid prenylation	4	4	3532	5	9088	-5.95	0.0	1.49	0.52	Fnta Rabggta Rp2h Soat2
870	GO:0035036 [7]: sperm-egg recognition	4	4	3532	5	9088	-5.95	0.0	1.49	0.52	Zan Zp2 Zp3 Zpbp
871	GO:0045814 [4]: negative regulation of gene expression, epigenetic	4	4	3532	5	9088	-5.95	0.0	1.49	0.52	Cbx8 Hells Sirt1 Sirt2
872	GO:0046474 [9]: glycerophospholipid biosynthesis	4	4	3532	5	9088	-5.95	0.0	1.49	0.52	Gpaa1 Pigf Pigq Ptdss1
873	GO:0006342 [5]: chromatin silencing	4	4	3532	5	9088	-5.95	0.0	1.49	0.52	Cbx8 Hells Sirt1 Sirt2
874	GO:0006611 [8]: protein-nucleus export	4	4	3532	5	9088	-5.95	0.0	1.49	0.52	Hspa9a Nxt1 Xpo1 Xpo6
875	GO:0007212 [7]: dopamine receptor signaling pathway	4	4	3532	5	9088	-5.95	0.0	1.49	0.52	Gnao1 Klf16 Oprm1 Trar1
876	GO:0007339 [8]: binding of sperm to zona pellucida	4	4	3532	5	9088	-5.95	0.0	1.49	0.52	Zan Zp2 Zp3 Zpbp
877	GO:0007346 [7]: regulation of mitotic cell cycle	4	4	3532	5	9088	-5.95	0.0	1.49	0.52	Aatf Foxg1 Ris2 Rprm
878	GO:0009132 [7]: nucleoside diphosphate metabolism	4	4	3532	5	9088	-5.95	0.0	1.49	0.52	Dtymk Entpd1 Papss1 Rrm2
879	GO:0009262 [7]: deoxyribonucleotide metabolism	4	4	3532	5	9088	-5.95	0.0	1.49	0.52	Dtymk Nudt1 Rrm2 Rrm2b
880	GO:0008207 [6]: C21-steroid hormone metabolism	3	3	3533	14	9079	-5.95	0.0	0.11	0.03	Cyp17a1 Cyp21a1 Stard3
881	GO:0043280 [5]: positive regulation of caspase activity	8	8	3528	17	9076	-5.97	0.0	0.92	0.31	Bcl10 Casp8ap2 Esrrbl1 Nr4a1 Pdcd6 Pycard Rnf7 Vcp
882	GO:0043281 [4]: regulation of caspase activity	8	8	3528	17	9076	-5.97	0.0	0.92	0.31	Bcl10 Casp8ap2 Esrrbl1 Nr4a1 Pdcd6 Pycard Rnf7 Vcp
883	GO:0000082 [7]: G1/S transition of mitotic cell cycle	8	8	3528	17	9076	-5.97	0.0	0.92	0.31	Bccip Cables1 E2f5 Gpr132 Gspt2 Rhou Sfn Skp2
884	GO:0009266 [6]: response to temperature	9	9	3527	24	9069	-5.97	0.0	0.51	0.18	4833428E21Rik Dnajb3 Fgf16 Hspa2 Hspa8 Hspa9a Hspca Hspcb Krtap5-1
885	GO:0046651 [5]: lymphocyte proliferation	9	9	3527	23	9070	-5.98	0.0	0.58	0.21	B7h3 Ccnd3 Crip3 Cxcr4 Impdh1 Impdh2 Prkcd Tnfrsf13b Tnfrsf13c
886	GO:0006665 [7]: sphingolipid metabolism	6	6	3530	20	9073	-5.98	0.0	0.25	0.07	Asah3 Cel Psap Sftpb Sgpp1 St6galnac1
887	GO:0006730 [5]: one-carbon compound metabolism	9	9	3527	22	9071	-5.99	0.0	0.66	0.26	Ahcy Car11 Car9 Fpgs Fthfd Mthfd1 Mthfd2 Shmt1 Shmt2
888	GO:0019221 [6]: cytokine and chemokine mediated signaling pathway	4	4	3532	16	9077	-5.99	0.0	0.16	0.04	Il1rap Jak2 Lmtn Rqcd1
889	GO:0042087 [6]: cell-mediated immune response	4	4	3532	16	9077	-5.99	0.0	0.16	0.04	B7h3 Glmn Il1rap Tnfrsf13c
890	GO:0000723 [8]: telomere maintenance	7	7	3529	14	9079	-5.99	0.0	1.0	0.35	Parp1 Pot1 Terf1 Terf2 Terf2ip Tinf2 Wrn
891	GO:0009072 [6]: aromatic amino acid family metabolism	7	7	3529	14	9079	-5.99	0.0	1.0	0.35	Dct Fah Gstz1 Pcbd1 Pts Si Tph1
892	GO:0030900 [8]: forebrain development	5	5	3531	18	9075	-5.99	0.0	0.21	0.06	Nde1 Numb Sox3 Top2b Zfp312
893	GO:0045137 [4]: development of primary sexual characteristics	5	5	3531	18	9075	-5.99	0.0	0.21	0.06	Amh Fanca Fst Lgr8 Sirt1
894	GO:0050864 [7]: regulation of B-cell activation	5	5	3531	18	9075	-5.99	0.0	0.21	0.06	Bad Hmgb3 Tnfrsf13b Tnfrsf13c Tnfsf13
895	GO:0006953 [5]: acute-phase response	5	5	3531	18	9075	-5.99	0.0	0.21	0.06	F8 Pap Reg3a Saa1 Saa2
896	GO:0008406 [5]: gonad development	5	5	3531	18	9075	-5.99	0.0	0.21	0.06	Amh Fanca Fst Lgr8 Sirt1
897	GO:0016458 [6]: gene silencing	5	5	3531	8	9085	-6.01	0.0	1.25	0.51	Cbx8 Hells Kcnq1 Sirt1 Sirt2
898	GO:0019751 [6]: polyol metabolism	5	5	3531	8	9085	-6.01	0.0	1.25	0.51	1110015E22Rik Gdpd1 Gdpd2 Gpd1 Mir16
899	GO:0042178 [6]: xenobiotic catabolism	5	5	3531	8	9085	-6.01	0.0	1.25	0.51	Comt Ddc Gstm4 Maoa Nr4a2
900	GO:0042537 [6]: benzene and derivative metabolism	5	5	3531	8	9085	-6.01	0.0	1.25	0.51	Comt Ddc Gstm4 Maoa Nr4a2
901	GO:0006071 [7]: glycerol metabolism	5	5	3531	8	9085	-6.01	0.0	1.25	0.51	1110015E22Rik Gdpd1 Gdpd2 Gpd1 Mir16
902	GO:0006471 [8]: protein amino acid ADP-ribosylation	5	5	3531	8	9085	-6.01	0.0	1.25	0.51	Art2b Art5 Gna11 Parp1 Parp2
903	GO:0008624 [9]: induction of apoptosis by extracellular signals	5	5	3531	8	9085	-6.01	0.0	1.25	0.51	Bad Bbp Casp8ap2 Dap Ngfrap1
904	GO:0007519 [6]: myogenesis	7	7	3529	21	9072	-6.02	0.0	0.35	0.11	Boc Cdon Cenpf Csrp3 Rhoa Sirt1 Snta1
905	GO:0007611 [3]: learning and/or memory	7	7	3529	21	9072	-6.02	0.0	0.35	0.11	Catnd2 Chst10 Ephb2 Ntan1 Ptn Vdac1 Vdac3
906	GO:0030183 [5]: B-cell differentiation	6	6	3530	11	9082	-6.02	0.0	1.1	0.43	Bad Bcl11a Hmgb3 Lmtn Nkx2-3 Pik3r1
907	GO:0042770 [6]: DNA damage response, signal transduction	6	6	3530	11	9082	-6.02	0.0	1.1	0.43	Chek1 H2afx Mbd4 Mif Mlh1 Nbn
908	GO:0001763 [5]: branching morphogenesis	6	6	3530	11	9082	-6.02	0.0	1.1	0.43	Catnb Pgf Pitx2 Ppp1ca Pxn Timeless
909	GO:0008629 [9]: induction of apoptosis by intracellular signals	6	6	3530	11	9082	-6.02	0.0	1.1	0.43	Lgals12 Mbd4 Mlh1 Msh6 Pmaip1 Rnf7
910	GO:0016202 [7]: regulation of myogenesis	3	3	3533	3	9090	-6.03	0.0	1.52	0.52	Boc Cdon Cenpf
911	GO:0019674 [9]: NAD metabolism	3	3	3533	3	9090	-6.03	0.0	1.52	0.52	Nmnat1 Nmnat3 Qprt
912	GO:0050892 [5]: intestinal absorption	3	3	3533	3	9090	-6.03	0.0	1.52	0.52	Apoa2 Pnlip Vdr
913	GO:0006085 [8]: acetyl-CoA biosynthesis	3	3	3533	3	9090	-6.03	0.0	1.52	0.52	Acas2l Dlat Pdk2
914	GO:0006268 [8]: DNA unwinding	3	3	3533	3	9090	-6.03	0.0	1.52	0.52	Mcm2 Top1 Top3a
915	GO:0006378 [8]: mRNA polyadenylylation	3	3	3533	3	9090	-6.03	0.0	1.52	0.52	Cpsf3 Cstf2 Cstf2t
916	GO:0006596 [8]: polyamine biosynthesis	3	3	3533	3	9090	-6.03	0.0	1.52	0.52	Amd1 Odc1 Srm
917	GO:0007140 [9]: male meiosis	3	3	3533	3	9090	-6.03	0.0	1.52	0.52	Fanca Mlh1 Siah1a
918	GO:0007569 [4]: cell aging	3	3	3533	3	9090	-6.03	0.0	1.52	0.52	Hras1 Mif Tbx2
919	GO:0008215 [8]: spermine metabolism	3	3	3533	3	9090	-6.03	0.0	1.52	0.52	Amd1 Sat1 Sms
920	GO:0009068 [8]: aspartate family amino acid catabolism	3	3	3533	3	9090	-6.03	0.0	1.52	0.52	BC051244 Bhmt Mthfd1
921	GO:0009311 [7]: oligosaccharide metabolism	3	3	3533	3	9090	-6.03	0.0	1.52	0.52	B3galt1 Gcs1 St6galnac1
922	GO:0009435 [8]: NAD biosynthesis	3	3	3533	3	9090	-6.03	0.0	1.52	0.52	Nmnat1 Nmnat3 Qprt
923	GO:0048193 [6]: Golgi vesicle transport	8	8	3528	19	9074	-6.03	0.0	0.7	0.29	0610009B22Rik Gga1 Scamp2 Sec22l1 Sec23a Slc30a6 Srcasm Tom1
924	GO:0007422 [6]: peripheral nervous system development	8	8	3528	21	9072	-6.04	0.0	0.53	0.18	Artn Cryaa Cryba2 Cryba4 Crybb1 Crygb Cryz Ntf3
925	GO:0046916 [8]: transition metal ion homeostasis	8	8	3528	20	9073	-6.04	0.0	0.61	0.23	Commd1 Fth1 Fthl17 Ftl1 Fxn Ltf Mt2 Rshl1
926	GO:0009187 [7]: cyclic nucleotide metabolism	8	8	3528	20	9073	-6.04	0.0	0.61	0.23	Adcy3 Aipl1 Guca2b Gucy2c Nppc Npr1 Thtpa Tifp39
927	GO:0009408 [5]: response to heat	8	8	3528	20	9073	-6.04	0.0	0.61	0.23	4833428E21Rik Dnajb3 Hspa2 Hspa8 Hspa9a Hspca Hspcb Krtap5-1
928	GO:0046661 [4]: male sex differentiation	2	2	3534	11	9082	-6.04	0.0	0.09	0.01	Fanca Lgr8
929	GO:0001776 [5]: immune cell homeostasis	2	2	3534	11	9082	-6.04	0.0	0.09	0.01	Tnfrsf13b Tnfrsf13c
930	GO:0007292 [6]: female gamete generation	2	2	3534	11	9082	-6.04	0.0	0.09	0.01	Magoh Sirt1
931	GO:0016485 [8]: protein processing	7	7	3529	15	9078	-6.06	0.0	0.86	0.31	Dhh Ncstn Sec11l1 Sec11l3 Spcs1 Spcs2 Vps35
932	GO:0045596 [5]: negative regulation of cell differentiation	7	7	3529	15	9078	-6.06	0.0	0.86	0.31	Cntf Ezh2 Foxg1 Fst Hes1 Hmgb3 Tob1
933	GO:0016338 [6]: calcium-independent cell-cell adhesion	2	2	3534	1	9092	-6.07	0.0	1.65	0.53	Esam1 Igsf4a
934	GO:0016478 [8]: negative regulation of translation	2	2	3534	1	9092	-6.07	0.0	1.65	0.53	Eif4ebp2 Srp9
935	GO:0018107 [9]: peptidyl-threonine phosphorylation	2	2	3534	1	9092	-6.07	0.0	1.65	0.53	Frap1 Pbk
936	GO:0018210 [9]: peptidyl-threonine modification	2	2	3534	1	9092	-6.07	0.0	1.65	0.53	Frap1 Pbk
937	GO:0018401 [7]: peptidyl-proline hydroxylation to 4-hydroxy-L-proline	2	2	3534	1	9092	-6.07	0.0	1.65	0.53	P4ha1 P4hb
938	GO:0019344 [8]: cysteine biosynthesis	2	2	3534	1	9092	-6.07	0.0	1.65	0.53	Cbs Cth
939	GO:0019471 [6]: 4-hydroxyproline metabolism	2	2	3534	1	9092	-6.07	0.0	1.65	0.53	P4ha1 P4hb
940	GO:0019511 [10]: peptidyl-proline hydroxylation	2	2	3534	1	9092	-6.07	0.0	1.65	0.53	P4ha1 P4hb
941	GO:0030071 [8]: regulation of mitotic metaphase/anaphase transition	2	2	3534	1	9092	-6.07	0.0	1.65	0.53	Cdc23 Mad2l1
942	GO:0042074 [6]: cell migration during gastrulation	2	2	3534	1	9092	-6.07	0.0	1.65	0.53	Lrp5 Lrp6
943	GO:0042307 [8]: positive regulation of protein-nucleus import	2	2	3534	1	9092	-6.07	0.0	1.65	0.53	Eda Edar
944	GO:0042345 [9]: regulation of NF-kappaB-nucleus import	2	2	3534	1	9092	-6.07	0.0	1.65	0.53	Eda Edar
945	GO:0042348 [9]: NF-kappaB-nucleus import	2	2	3534	1	9092	-6.07	0.0	1.65	0.53	Eda Edar
946	GO:0042420 [7]: dopamine catabolism	2	2	3534	1	9092	-6.07	0.0	1.65	0.53	Comt Maoa
947	GO:0042424 [8]: catecholamine catabolism	2	2	3534	1	9092	-6.07	0.0	1.65	0.53	Comt Maoa
948	GO:0044271 [5]: nitrogen compound biosynthesis	2	2	3534	1	9092	-6.07	0.0	1.65	0.53	Asl Ass1
949	GO:0045039 [7]: mitochondrial inner membrane protein import	2	2	3534	1	9092	-6.07	0.0	1.65	0.53	Timm8a Timm8b
950	GO:0045072 [8]: regulation of interferon-gamma biosynthesis	2	2	3534	1	9092	-6.07	0.0	1.65	0.53	B7h3 Tnfrsf13c
951	GO:0045132 [8]: meiotic chromosome segregation	2	2	3534	1	9092	-6.07	0.0	1.65	0.53	Mlh1 Pttg1
952	GO:0046349 [7]: amino sugar biosynthesis	2	2	3534	1	9092	-6.07	0.0	1.65	0.53	Cmas Gnpnat1
953	GO:0046487 [6]: glyoxylate metabolism	2	2	3534	1	9092	-6.07	0.0	1.65	0.53	Idh1 Idh2
954	GO:0046514 [10]: ceramide catabolism	2	2	3534	1	9092	-6.07	0.0	1.65	0.53	Asah3 Cel
955	GO:0046521 [9]: sphingoid catabolism	2	2	3534	1	9092	-6.07	0.0	1.65	0.53	Asah3 Cel
956	GO:0046824 [7]: positive regulation of nucleocytoplasmic transport	2	2	3534	1	9092	-6.07	0.0	1.65	0.53	Eda Edar
957	GO:0048013 [8]: ephrin receptor signaling pathway	2	2	3534	1	9092	-6.07	0.0	1.65	0.53	Efna1 Tiam1
958	GO:0051146 [5]: striated muscle cell differentiation	2	2	3534	1	9092	-6.07	0.0	1.65	0.53	Ezh2 Kras
959	GO:0051181 [5]: cofactor transport	2	2	3534	1	9092	-6.07	0.0	1.65	0.53	Slc19a3 Slc25a29
960	GO:0051225 [9]: spindle assembly	2	2	3534	1	9092	-6.07	0.0	1.65	0.53	Nde1 Tubb5
961	GO:0051227 [10]: mitotic spindle assembly	2	2	3534	1	9092	-6.07	0.0	1.65	0.53	Nde1 Tubb5
962	GO:0051235 [4]: maintenance of localization	2	2	3534	1	9092	-6.07	0.0	1.65	0.53	Pfn1 Tacc3
963	GO:0000002 [7]: mitochondrial genome maintenance	2	2	3534	1	9092	-6.07	0.0	1.65	0.53	Mrpl15 Mrpl39
964	GO:0000578 [5]: embryonic axis specification	2	2	3534	1	9092	-6.07	0.0	1.65	0.53	Pace4 Tdgf1
965	GO:0001824 [3]: blastocyst development	2	2	3534	1	9092	-6.07	0.0	1.65	0.53	5830426I05Rik Setdb1
966	GO:0001832 [4]: blastocyst growth	2	2	3534	1	9092	-6.07	0.0	1.65	0.53	5830426I05Rik Setdb1
967	GO:0001833 [5]: inner cell mass cell proliferation	2	2	3534	1	9092	-6.07	0.0	1.65	0.53	5830426I05Rik Setdb1
968	GO:0006013 [8]: mannose metabolism	2	2	3534	1	9092	-6.07	0.0	1.65	0.53	Pmm1 Pmm2
969	GO:0006047 [7]: UDP-N-acetylglucosamine metabolism	2	2	3534	1	9092	-6.07	0.0	1.65	0.53	Gne Gnpnat1
970	GO:0006086 [8]: acetyl-CoA biosynthesis from pyruvate	2	2	3534	1	9092	-6.07	0.0	1.65	0.53	Dlat Pdk2
971	GO:0006097 [7]: glyoxylate cycle	2	2	3534	1	9092	-6.07	0.0	1.65	0.53	Idh1 Idh2
972	GO:0006122 [9]: mitochondrial electron transport, ubiquinol to cytochrome c	2	2	3534	1	9092	-6.07	0.0	1.65	0.53	Uqcrb Uqcrh
973	GO:0006177 [10]: GMP biosynthesis	2	2	3534	1	9092	-6.07	0.0	1.65	0.53	Impdh1 Impdh2
974	GO:0006269 [10]: DNA replication, synthesis of RNA primer	2	2	3534	1	9092	-6.07	0.0	1.65	0.53	Helb Prim1
975	GO:0006273 [9]: lagging strand elongation	2	2	3534	1	9092	-6.07	0.0	1.65	0.53	Helb Prim1
976	GO:0006283 [8]: transcription-coupled nucleotide-excision repair	2	2	3534	1	9092	-6.07	0.0	1.65	0.53	Ercc8 Polr2g
977	GO:0006432 [9]: phenylalanyl-tRNA aminoacylation	2	2	3534	1	9092	-6.07	0.0	1.65	0.53	Fars1 Farslb
978	GO:0006526 [6]: arginine biosynthesis	2	2	3534	1	9092	-6.07	0.0	1.65	0.53	Asl Ass1
979	GO:0006536 [8]: glutamate metabolism	2	2	3534	1	9092	-6.07	0.0	1.65	0.53	Nags Prodh
980	GO:0006562 [9]: proline catabolism	2	2	3534	1	9092	-6.07	0.0	1.65	0.53	Aldh4a1 Prodh
981	GO:0006743 [8]: ubiquinone metabolism	2	2	3534	1	9092	-6.07	0.0	1.65	0.53	Coq6 Coq7
982	GO:0006744 [8]: ubiquinone biosynthesis	2	2	3534	1	9092	-6.07	0.0	1.65	0.53	Coq6 Coq7
983	GO:0007007 [7]: inner mitochondrial membrane organization and biogenesis	2	2	3534	1	9092	-6.07	0.0	1.65	0.53	Timm8a Timm8b
984	GO:0007030 [6]: Golgi organization and biogenesis	2	2	3534	1	9092	-6.07	0.0	1.65	0.53	Cog2 Kifc3
985	GO:0007350 [4]: blastoderm segmentation	2	2	3534	1	9092	-6.07	0.0	1.65	0.53	Pace4 Tdgf1
986	GO:0007351 [5]: regional subdivision	2	2	3534	1	9092	-6.07	0.0	1.65	0.53	Pace4 Tdgf1
987	GO:0008045 [7]: motor axon guidance	2	2	3534	1	9092	-6.07	0.0	1.65	0.53	Alcam Kif5c
988	GO:0008088 [8]: axon cargo transport	2	2	3534	1	9092	-6.07	0.0	1.65	0.53	Ndel1 Pafah1b1
989	GO:0008090 [9]: retrograde axon cargo transport	2	2	3534	1	9092	-6.07	0.0	1.65	0.53	Ndel1 Pafah1b1
990	GO:0008295 [9]: spermidine biosynthesis	2	2	3534	1	9092	-6.07	0.0	1.65	0.53	Amd1 Srm
991	GO:0008595 [6]: determination of anterior/posterior axis, embryo	2	2	3534	1	9092	-6.07	0.0	1.65	0.53	Pace4 Tdgf1
992	GO:0009133 [7]: nucleoside diphosphate biosynthesis	2	2	3534	1	9092	-6.07	0.0	1.65	0.53	Dtymk Papss1
993	GO:0009186 [8]: deoxyribonucleoside diphosphate metabolism	2	2	3534	1	9092	-6.07	0.0	1.65	0.53	Dtymk Rrm2
994	GO:0009437 [7]: carnitine metabolism	2	2	3534	1	9092	-6.07	0.0	1.65	0.53	Aldh9a1 Tmlhe
995	GO:0048469 [4]: cell maturation	5	5	3531	17	9076	-6.08	0.0	0.25	0.07	Catnb Hes1 Ppard Qk Ugt8
996	GO:0009890 [6]: negative regulation of biosynthesis	3	3	3533	13	9080	-6.08	0.0	0.14	0.04	B7h3 Eif4ebp2 Rnf128
997	GO:0046545 [5]: development of primary female sexual characteristics	3	3	3533	13	9080	-6.08	0.0	0.14	0.04	Fanca Fst Sirt1
998	GO:0046660 [4]: female sex differentiation	3	3	3533	13	9080	-6.08	0.0	0.14	0.04	Fanca Fst Sirt1
999	GO:0050871 [8]: positive regulation of B-cell activation	3	3	3533	13	9080	-6.08	0.0	0.14	0.04	Bad Tnfrsf13c Tnfsf13
1000	GO:0007565 [5]: pregnancy	3	3	3533	13	9080	-6.08	0.0	0.14	0.04	Psg19 Sts Ttpa
1001	GO:0008585 [6]: female gonad development	3	3	3533	13	9080	-6.08	0.0	0.14	0.04	Fanca Fst Sirt1
1002	GO:0009799 [4]: determination of symmetry	6	6	3530	12	9081	-6.09	0.0	0.94	0.31	Dnahc11 Nodal Pace4 Pitx2 Rfx3 Ttc10
1003	GO:0009855 [5]: determination of bilateral symmetry	6	6	3530	12	9081	-6.09	0.0	0.94	0.31	Dnahc11 Nodal Pace4 Pitx2 Rfx3 Ttc10
1004	GO:0042398 [6]: amino acid derivative biosynthesis	6	6	3530	12	9081	-6.09	0.0	0.94	0.31	Amd1 Ddc Odc1 Srm Tmlhe Tph1
1005	GO:0007368 [6]: determination of left/right symmetry	6	6	3530	12	9081	-6.09	0.0	0.94	0.31	Dnahc11 Nodal Pace4 Pitx2 Rfx3 Ttc10
1006	GO:0007612 [4]: learning	6	6	3530	12	9081	-6.09	0.0	0.94	0.31	Catnd2 Chst10 Ephb2 Ptn Vdac1 Vdac3
1007	GO:0008286 [8]: insulin receptor signaling pathway	6	6	3530	12	9081	-6.09	0.0	0.94	0.31	Eif4ebp2 Foxo1 Insr Slc2a8 Tsc2 Zfp106
1008	GO:0009190 [7]: cyclic nucleotide biosynthesis	7	7	3529	16	9077	-6.09	0.0	0.74	0.31	Adcy3 Guca2b Gucy2c Nppc Npr1 Thtpa Tifp39
1009	GO:0007050 [7]: cell cycle arrest	6	6	3530	18	9075	-6.1	0.0	0.35	0.11	Cdkn1c Gadd45a Gas2 Rprm Sesn2 Tsg101
1010	GO:0030216 [4]: keratinocyte differentiation	4	4	3532	6	9087	-6.13	0.0	1.21	0.48	Foxn1 Map2k1 Trp63 Tsg101
1011	GO:0042063 [6]: gliogenesis	4	4	3532	6	9087	-6.13	0.0	1.21	0.48	Fgf5 Metrn Nf1 Ntf3
1012	GO:0006182 [8]: cGMP biosynthesis	4	4	3532	6	9087	-6.13	0.0	1.21	0.48	Guca2b Gucy2c Nppc Npr1
1013	GO:0006637 [7]: acyl-CoA metabolism	4	4	3532	6	9087	-6.13	0.0	1.21	0.48	Cte1 Mlycd Pte2a Scp2
1014	GO:0006829 [9]: zinc ion transport	4	4	3532	6	9087	-6.13	0.0	1.21	0.48	Slc30a5 Slc30a6 Slc30a7 Slc39a3
1015	GO:0006839 [6]: mitochondrial transport	4	4	3532	6	9087	-6.13	0.0	1.21	0.48	Kif5b Slc25a10 Slc25a4 Slc25a5
1016	GO:0008344 [4]: adult locomotory behavior	4	4	3532	6	9087	-6.13	0.0	1.21	0.48	Epha4 Msra Ntan1 Scn8a
1017	GO:0030574 [9]: collagen catabolism	5	5	3531	9	9084	-6.13	0.0	1.05	0.39	Mmp10 Mmp13 Mmp14 Mmp8 Prtn3
1018	GO:0007004 [9]: telomerase-dependent telomere maintenance	5	5	3531	9	9084	-6.13	0.0	1.05	0.39	Pot1 Terf1 Terf2 Terf2ip Tinf2
1019	GO:0007286 [4]: spermatid development	5	5	3531	9	9084	-6.13	0.0	1.05	0.39	Bbs2 Pafah1b1 Prm1 Prm2 Strbp
1020	GO:0007492 [6]: endoderm development	5	5	3531	9	9084	-6.13	0.0	1.05	0.39	Angpt1 Angpt2 Angpt4 Arc Pax9
1021	GO:0030166 [7]: proteoglycan biosynthesis	1	1	3535	8	9085	-6.14	0.0	0.05	0.0	Hs2st1
1022	GO:0030218 [5]: erythrocyte differentiation	1	1	3535	8	9085	-6.14	0.0	0.05	0.0	Dnase2a
1023	GO:0042102 [8]: positive regulation of T-cell proliferation	1	1	3535	8	9085	-6.14	0.0	0.05	0.0	Tnfrsf13c
1024	GO:0042552 [8]: myelination	1	1	3535	8	9085	-6.14	0.0	0.05	0.0	Ugt8
1025	GO:0042553 [7]: cellular nerve ensheathment	1	1	3535	8	9085	-6.14	0.0	0.05	0.0	Ugt8
1026	GO:0045103 [7]: intermediate filament-based process	1	1	3535	8	9085	-6.14	0.0	0.05	0.0	Krt1-16
1027	GO:0046209 [5]: nitric oxide metabolism	1	1	3535	8	9085	-6.14	0.0	0.05	0.0	Ddah2
1028	GO:0050848 [5]: regulation of calcium-mediated signaling	1	1	3535	8	9085	-6.14	0.0	0.05	0.0	Fcer1a
1029	GO:0050850 [6]: positive regulation of calcium-mediated signaling	1	1	3535	8	9085	-6.14	0.0	0.05	0.0	Fcer1a
1030	GO:0050868 [8]: negative regulation of T-cell activation	1	1	3535	8	9085	-6.14	0.0	0.05	0.0	B7h3
1031	GO:0000188 [8]: inactivation of MAPK	1	1	3535	8	9085	-6.14	0.0	0.05	0.0	Dusp16
1032	GO:0006809 [5]: nitric oxide biosynthesis	1	1	3535	8	9085	-6.14	0.0	0.05	0.0	Ddah2
1033	GO:0006957 [7]: complement activation, alternative pathway	1	1	3535	8	9085	-6.14	0.0	0.05	0.0	1700013L23Rik
1034	GO:0007026 [9]: microtubule stabilization	1	1	3535	8	9085	-6.14	0.0	0.05	0.0	Mtap4
1035	GO:0007272 [7]: ionic insulation of neurons by glial cells	1	1	3535	8	9085	-6.14	0.0	0.05	0.0	Ugt8
1036	GO:0000075 [7]: cell cycle checkpoint	6	6	3530	13	9080	-6.14	0.0	0.8	0.31	Cdc2a Chek1 H2afx Mad2l1 Mad2l2 Nbn
1037	GO:0006720 [6]: isoprenoid metabolism	6	6	3530	13	9080	-6.14	0.0	0.8	0.31	Adh5 Aldh1a7 Amacr Nudt13 Rbp2 Tprt
1038	GO:0006826 [9]: iron ion transport	6	6	3530	13	9080	-6.14	0.0	0.8	0.31	Fth1 Fthl17 Ftl1 Ltf Rshl1 Sfxn2
1039	GO:0007423 [7]: sensory organ development	6	6	3530	13	9080	-6.14	0.0	0.8	0.31	Cryaa Cryba2 Cryba4 Crybb1 Crygb Cryz
1040	GO:0007623 [4]: circadian rhythm	6	6	3530	13	9080	-6.14	0.0	0.8	0.31	Arntl Arntl2 Cry1 Cry2 Csnk1e Per1
1041	GO:0007189 [9]: G-protein signaling, adenylate cyclase activating pathway	6	6	3530	17	9076	-6.14	0.0	0.42	0.15	Adcy3 Adcyap1 Edg6 Lgr8 Oprm1 Trar1
1042	GO:0042098 [6]: T-cell proliferation	5	5	3531	16	9077	-6.15	0.0	0.3	0.1	B7h3 Ccnd3 Crip3 Cxcr4 Tnfrsf13c
1043	GO:0042471 [5]: ear morphogenesis	5	5	3531	16	9077	-6.15	0.0	0.3	0.1	Celsr1 Dlx5 Foxi1 Hmx3 Pou4f3
1044	GO:0051241 [5]: negative regulation of organismal physiological process	5	5	3531	16	9077	-6.15	0.0	0.3	0.1	B7h3 Hmgb3 Mepe Rnf128 Tnfrsf13b
1045	GO:0045047 [6]: protein-ER targeting	6	6	3530	14	9079	-6.17	0.0	0.68	0.27	Arl6ip1 Folr1 Srp19 Srp54 Srpr Ssr2
1046	GO:0006612 [8]: protein-membrane targeting	6	6	3530	14	9079	-6.17	0.0	0.68	0.27	Arl6ip1 Folr1 Srp19 Srp54 Srpr Ssr2
1047	GO:0006879 [8]: iron ion homeostasis	6	6	3530	14	9079	-6.17	0.0	0.68	0.27	Fth1 Fthl17 Ftl1 Fxn Ltf Rshl1
1048	GO:0009791 [3]: post-embryonic development	4	4	3532	14	9079	-6.18	0.0	0.24	0.07	Ercc2 Mut Siah1a Sirt1
1049	GO:0030004 [7]: monovalent inorganic cation homeostasis	4	4	3532	14	9079	-6.18	0.0	0.24	0.07	Atp6v0c Atp6v1b1 Edn1 Slc9a8
1050	GO:0030855 [4]: epithelial cell differentiation	4	4	3532	14	9079	-6.18	0.0	0.24	0.07	Neurog3 Ppp3r1 Pthlh Ptk7
1051	GO:0042088 [7]: T-helper 1 type immune response	4	4	3532	14	9079	-6.18	0.0	0.24	0.07	B7h3 Glmn Il1rap Tnfrsf13c
1052	GO:0051248 [6]: negative regulation of protein metabolism	4	4	3532	14	9079	-6.18	0.0	0.24	0.07	B7h3 Eif4ebp2 Pfn1 Rnf128
1053	GO:0007259 [7]: JAK-STAT cascade	4	4	3532	14	9079	-6.18	0.0	0.24	0.07	Cntf Jak2 Pias1 Pias4
1054	GO:0007265 [7]: Ras protein signal transduction	6	6	3530	16	9077	-6.18	0.0	0.49	0.18	Brap Hras1 Kras Rfxank Rras2 Sdcbp
1055	GO:0042100 [6]: B-cell proliferation	3	3	3533	12	9081	-6.2	0.0	0.18	0.05	Prkcd Tnfrsf13b Tnfrsf13c
1056	GO:0006700 [7]: C21-steroid hormone biosynthesis	3	3	3533	12	9081	-6.2	0.0	0.18	0.05	Cyp17a1 Cyp21a1 Stard3
1057	GO:0006941 [4]: striated muscle contraction	3	3	3533	12	9081	-6.2	0.0	0.18	0.05	Mybpc3 Myh6 Myh7
1058	GO:0030534 [3]: adult behavior	5	5	3531	10	9083	-6.2	0.0	0.88	0.31	Bbs2 Epha4 Msra Ntan1 Scn8a
1059	GO:0042472 [6]: inner ear morphogenesis	5	5	3531	10	9083	-6.2	0.0	0.88	0.31	Celsr1 Dlx5 Foxi1 Hmx3 Pou4f3
1060	GO:0043087 [4]: regulation of GTPase activity	5	5	3531	10	9083	-6.2	0.0	0.88	0.31	Arfgap3 Arhgap1 Centa2 Ddef1 Gdi1
1061	GO:0007270 [7]: nerve-nerve synaptic transmission	5	5	3531	10	9083	-6.2	0.0	0.88	0.31	Chrna2 Chrnb3 Chrnb4 Vdac1 Vdac3
1062	GO:0030888 [7]: regulation of B-cell proliferation	2	2	3534	10	9083	-6.2	0.0	0.12	0.03	Tnfrsf13b Tnfrsf13c
1063	GO:0035264 [4]: body growth	2	2	3534	10	9083	-6.2	0.0	0.12	0.03	Bbs2 Siah1a
1064	GO:0040014 [5]: regulation of body size	2	2	3534	10	9083	-6.2	0.0	0.12	0.03	Bbs2 Siah1a
1065	GO:0045761 [4]: regulation of adenylate cyclase activity	2	2	3534	10	9083	-6.2	0.0	0.12	0.03	Adcy3 Adcyap1
1066	GO:0045762 [5]: positive regulation of adenylate cyclase activity	2	2	3534	10	9083	-6.2	0.0	0.12	0.03	Adcy3 Adcyap1
1067	GO:0007190 [6]: adenylate cyclase activation	2	2	3534	10	9083	-6.2	0.0	0.12	0.03	Adcy3 Adcyap1
1068	GO:0009967 [5]: positive regulation of signal transduction	5	5	3531	15	9078	-6.2	0.0	0.36	0.11	Cntf Dusp22 Fcer1a Gpr44 Pde6h
1069	GO:0007185 [7]: transmembrane receptor protein tyrosine phosphatase signaling pathway	5	5	3531	15	9078	-6.2	0.0	0.36	0.11	Ptpre Ptprn Ptprn2 Ptprr Ptprt
1070	GO:0008544 [7]: epidermis development	5	5	3531	11	9082	-6.25	0.0	0.74	0.31	Krt2-5 Mcoln3 Ntf3 Ovol1 Ppard
1071	GO:0030500 [7]: regulation of bone mineralization	4	4	3532	7	9086	-6.25	0.0	0.99	0.35	Ank B7h3 Fgf23 Mepe
1072	GO:0042402 [7]: biogenic amine catabolism	4	4	3532	7	9086	-6.25	0.0	0.99	0.35	Comt Dhps Maoa Sat1
1073	GO:0046530 [4]: photoreceptor cell differentiation	4	4	3532	7	9086	-6.25	0.0	0.99	0.35	Cntf Gabrr2 Rpgr Rpgrip1
1074	GO:0051216 [6]: cartilage development	4	4	3532	7	9086	-6.25	0.0	0.99	0.35	Col11a1 Mmp13 Otor Ror2
1075	GO:0006084 [7]: acetyl-CoA metabolism	4	4	3532	7	9086	-6.25	0.0	0.99	0.35	Acas2l Dlat Mlycd Pdk2
1076	GO:0006367 [9]: transcription initiation from Pol II promoter	4	4	3532	7	9086	-6.25	0.0	0.99	0.35	Gtf2a1 Gtf2a1lf Gtf2e2 Gtf2f2
1077	GO:0050777 [6]: negative regulation of immune response	4	4	3532	13	9080	-6.26	0.0	0.3	0.1	B7h3 Hmgb3 Rnf128 Tnfrsf13b
1078	GO:0001894 [4]: tissue homeostasis	4	4	3532	13	9080	-6.26	0.0	0.3	0.1	Aipl1 Pthlh Tnfrsf13b Tnfrsf13c
1079	GO:0006613 [7]: cotranslational protein-membrane targeting	5	5	3531	13	9080	-6.27	0.0	0.52	0.18	Arl6ip1 Srp19 Srp54 Srpr Ssr2
1080	GO:0009953 [4]: dorsal/ventral pattern formation	5	5	3531	12	9081	-6.27	0.0	0.62	0.24	Catnb Edn1 Fkbp8 Foxg1 Lhx2
1081	GO:0007586 [4]: digestion	5	5	3531	12	9081	-6.27	0.0	0.62	0.24	Apoa2 Ctrl Pnlip Prss2 Vdr
1082	GO:0010001 [4]: glial cell differentiation	3	3	3533	4	9089	-6.27	0.0	1.18	0.48	Fgf5 Metrn Nf1
1083	GO:0030865 [7]: cortical cytoskeleton organization and biogenesis	3	3	3533	4	9089	-6.27	0.0	1.18	0.48	Coro1c Epb4.1l2 Epb4.1l3
1084	GO:0030866 [8]: cortical actin cytoskeleton organization and biogenesis	3	3	3533	4	9089	-6.27	0.0	1.18	0.48	Coro1c Epb4.1l2 Epb4.1l3
1085	GO:0042462 [6]: eye photoreceptor cell development	3	3	3533	4	9089	-6.27	0.0	1.18	0.48	Gabrr2 Rpgr Rpgrip1
1086	GO:0042692 [4]: muscle cell differentiation	3	3	3533	4	9089	-6.27	0.0	1.18	0.48	Ezh2 Kras Qk
1087	GO:0006195 [7]: purine nucleotide catabolism	3	3	3533	4	9089	-6.27	0.0	1.18	0.48	Entpd1 Gmpr2 Nudt1
1088	GO:0006402 [7]: mRNA catabolism	3	3	3533	4	9089	-6.27	0.0	1.18	0.48	Auh Lsm5 Lsm7
1089	GO:0006559 [8]: L-phenylalanine catabolism	3	3	3533	4	9089	-6.27	0.0	1.18	0.48	Fah Gstz1 Pts
1090	GO:0006888 [6]: ER to Golgi transport	3	3	3533	4	9089	-6.27	0.0	1.18	0.48	0610009B22Rik Sec22l1 Sec23a
1091	GO:0006891 [6]: intra-Golgi transport	3	3	3533	4	9089	-6.27	0.0	1.18	0.48	Gga1 Srcasm Tom1
1092	GO:0007006 [6]: mitochondrial membrane organization and biogenesis	3	3	3533	4	9089	-6.27	0.0	1.18	0.48	Pmaip1 Timm8a Timm8b
1093	GO:0046777 [9]: autophosphorylation	4	4	3532	12	9081	-6.31	0.0	0.36	0.11	Clk2 Clk3 Fert2 Nlk
1094	GO:0007032 [6]: endosome organization and biogenesis	4	4	3532	12	9081	-6.31	0.0	0.36	0.11	Rab5b Rab6ip2 Slc30a6 Vps28
1095	GO:0008154 [6]: actin polymerization and/or depolymerization	4	4	3532	12	9081	-6.31	0.0	0.36	0.11	Arpc4 Pfn1 Tmod3 Wasf1
1096	GO:0019395 [7]: fatty acid oxidation	3	3	3533	11	9082	-6.32	0.0	0.23	0.06	Adipor1 Dci Hadhb
1097	GO:0046058 [8]: cAMP metabolism	3	3	3533	11	9082	-6.32	0.0	0.23	0.06	Adcy3 Thtpa Tifp39
1098	GO:0048278 [6]: vesicle docking	3	3	3533	11	9082	-6.32	0.0	0.23	0.06	Sec8l1 Stxbp2 Vps45
1099	GO:0006904 [7]: vesicle docking during exocytosis	3	3	3533	11	9082	-6.32	0.0	0.23	0.06	Sec8l1 Stxbp2 Vps45
1100	GO:0018955 [7]: phenanthrene metabolism	4	4	3532	8	9085	-6.33	0.0	0.81	0.31	Comt Ddc Maoa Nr4a2
1101	GO:0018958 [6]: phenol metabolism	4	4	3532	8	9085	-6.33	0.0	0.81	0.31	Comt Ddc Maoa Nr4a2
1102	GO:0050808 [5]: synapse organization and biogenesis	4	4	3532	8	9085	-6.33	0.0	0.81	0.31	Catnb Catnd2 Ephb2 Igsf4a
1103	GO:0001756 [4]: somitogenesis	4	4	3532	8	9085	-6.33	0.0	0.81	0.31	Axin2 Hes7 Lef1 Ror2
1104	GO:0006570 [7]: tyrosine metabolism	4	4	3532	8	9085	-6.33	0.0	0.81	0.31	Dct Fah Gstz1 Si
1105	GO:0006584 [7]: catecholamine metabolism	4	4	3532	8	9085	-6.33	0.0	0.81	0.31	Comt Ddc Maoa Nr4a2
1106	GO:0007219 [6]: Notch signaling pathway	4	4	3532	8	9085	-6.33	0.0	0.81	0.31	Dtx3 Fbxw7 Hes7 Wdr12
1107	GO:0009620 [6]: response to fungi	1	1	3535	7	9086	-6.35	0.0	0.07	0.01	Il17e
1108	GO:0016068 [6]: type I hypersensitivity	1	1	3535	7	9086	-6.35	0.0	0.07	0.01	Fcer1a
1109	GO:0019216 [5]: regulation of lipid metabolism	1	1	3535	7	9086	-6.35	0.0	0.07	0.01	Asah3
1110	GO:0030148 [8]: sphingolipid biosynthesis	1	1	3535	7	9086	-6.35	0.0	0.07	0.01	St6galnac1
1111	GO:0030336 [7]: negative regulation of cell migration	1	1	3535	7	9086	-6.35	0.0	0.07	0.01	Gpr54
1112	GO:0050708 [5]: regulation of protein secretion	1	1	3535	7	9086	-6.35	0.0	0.07	0.01	Kcnn4
1113	GO:0051271 [6]: negative regulation of cell motility	1	1	3535	7	9086	-6.35	0.0	0.07	0.01	Gpr54
1114	GO:0007204 [8]: cytosolic calcium ion concentration elevation	1	1	3535	7	9086	-6.35	0.0	0.07	0.01	Ccl28
1115	GO:0030832 [9]: regulation of actin filament length	2	2	3534	9	9084	-6.36	0.0	0.15	0.04	Pfn1 Tmod3
1116	GO:0042060 [6]: wound healing	2	2	3534	9	9084	-6.36	0.0	0.15	0.04	Ninj2 Syt7
1117	GO:0051046 [4]: regulation of secretion	2	2	3534	9	9084	-6.36	0.0	0.15	0.04	Ensa Kcnn4
1118	GO:0051128 [5]: regulation of cell organization and biogenesis	2	2	3534	9	9084	-6.36	0.0	0.15	0.04	Pfn1 Tmod3
1119	GO:0051259 [7]: protein oligomerization	2	2	3534	9	9084	-6.36	0.0	0.15	0.04	C1qtnf1 Lnx2
1120	GO:0001508 [6]: regulation of action potential	2	2	3534	9	9084	-6.36	0.0	0.15	0.04	Gna11 Ugt8
1121	GO:0006638 [6]: neutral lipid metabolism	2	2	3534	9	9084	-6.36	0.0	0.15	0.04	Lipe Mttp
1122	GO:0006639 [6]: acylglycerol metabolism	2	2	3534	9	9084	-6.36	0.0	0.15	0.04	Lipe Mttp
1123	GO:0030641 [8]: hydrogen ion homeostasis	4	4	3532	11	9082	-6.36	0.0	0.44	0.17	Atp6v0c Atp6v1b1 Edn1 Slc9a8
1124	GO:0046850 [5]: regulation of bone remodeling	4	4	3532	11	9082	-6.36	0.0	0.44	0.17	Ank B7h3 Fgf23 Mepe
1125	GO:0006775 [6]: fat-soluble vitamin metabolism	4	4	3532	11	9082	-6.36	0.0	0.44	0.17	Aldh1a1 Aldh1a7 Lrat Ttpa
1126	GO:0006885 [9]: regulation of pH	4	4	3532	11	9082	-6.36	0.0	0.44	0.17	Atp6v0c Atp6v1b1 Edn1 Slc9a8
1127	GO:0019722 [7]: calcium-mediated signaling	4	4	3532	9	9084	-6.37	0.0	0.66	0.26	Dscr1 Dscr1l2 Fcer1a Gpr44
1128	GO:0030203 [7]: glycosaminoglycan metabolism	4	4	3532	9	9084	-6.37	0.0	0.66	0.26	B3galt6 Hs2st1 Itih1 Xlkd1
1129	GO:0006022 [6]: aminoglycan metabolism	4	4	3532	9	9084	-6.37	0.0	0.66	0.26	B3galt6 Hs2st1 Itih1 Xlkd1
1130	GO:0006801 [6]: superoxide metabolism	4	4	3532	9	9084	-6.37	0.0	0.66	0.26	Nox4 Noxo1 Recql4 Sod2
1131	GO:0030278 [6]: regulation of ossification	4	4	3532	10	9083	-6.38	0.0	0.54	0.18	Ank B7h3 Fgf23 Mepe
1132	GO:0046519 [8]: sphingoid metabolism	4	4	3532	10	9083	-6.38	0.0	0.54	0.18	Asah3 Cel Sgpp1 St6galnac1
1133	GO:0048489 [6]: synaptic vesicle transport	4	4	3532	10	9083	-6.38	0.0	0.54	0.18	Catnb Stx4a Unc13b Vamp2
1134	GO:0006040 [6]: amino sugar metabolism	4	4	3532	10	9083	-6.38	0.0	0.54	0.18	Cmas Gne Gnpnat1 Nagk
1135	GO:0009112 [6]: nucleobase metabolism	4	4	3532	10	9083	-6.38	0.0	0.54	0.18	Allc Dhodh Gart Prps1
1136	GO:0016197 [6]: endosome transport	3	3	3533	10	9083	-6.39	0.0	0.29	0.1	Rab6ip2 Slc30a6 Vps28
1137	GO:0017148 [7]: negative regulation of protein biosynthesis	3	3	3533	10	9083	-6.39	0.0	0.29	0.1	B7h3 Eif4ebp2 Rnf128
1138	GO:0042551 [5]: nerve maturation	3	3	3533	10	9083	-6.39	0.0	0.29	0.1	Ppard Qk Ugt8
1139	GO:0042593 [4]: glucose homeostasis	3	3	3533	10	9083	-6.39	0.0	0.29	0.1	Aspscr1 Bad Cacna1e
1140	GO:0050866 [6]: negative regulation of cell activation	3	3	3533	10	9083	-6.39	0.0	0.29	0.1	B7h3 Hmgb3 Tnfrsf13b
1141	GO:0051250 [7]: negative regulation of lymphocyte activation	3	3	3533	10	9083	-6.39	0.0	0.29	0.1	B7h3 Hmgb3 Tnfrsf13b
1142	GO:0006029 [7]: proteoglycan metabolism	3	3	3533	10	9083	-6.39	0.0	0.29	0.1	B4galt7 Col11a1 Hs2st1
1143	GO:0006171 [8]: cAMP biosynthesis	3	3	3533	10	9083	-6.39	0.0	0.29	0.1	Adcy3 Thtpa Tifp39
1144	GO:0006672 [9]: ceramide metabolism	3	3	3533	10	9083	-6.39	0.0	0.29	0.1	Asah3 Cel St6galnac1
1145	GO:0008277 [5]: regulation of G-protein coupled receptor protein signaling pathway	3	3	3533	10	9083	-6.39	0.0	0.29	0.1	Gpr44 Pde6h Ramp1
1146	GO:0015711 [7]: organic anion transport	3	3	3533	5	9088	-6.41	0.0	0.92	0.31	Slc10a2 Slc16a3 Slco1a1
1147	GO:0019363 [7]: pyridine nucleotide biosynthesis	3	3	3533	5	9088	-6.41	0.0	0.92	0.31	Nmnat1 Nmnat3 Qprt
1148	GO:0030041 [7]: actin filament polymerization	3	3	3533	5	9088	-6.41	0.0	0.92	0.31	Arpc4 Pfn1 Wasf1
1149	GO:0042094 [7]: interleukin-2 biosynthesis	3	3	3533	5	9088	-6.41	0.0	0.92	0.31	B7h3 Glmn Il1rap
1150	GO:0042461 [5]: photoreceptor cell development	3	3	3533	5	9088	-6.41	0.0	0.92	0.31	Gabrr2 Rpgr Rpgrip1
1151	GO:0006041 [7]: glucosamine metabolism	3	3	3533	5	9088	-6.41	0.0	0.92	0.31	Gne Gnpnat1 Nagk
1152	GO:0006044 [8]: N-acetylglucosamine metabolism	3	3	3533	5	9088	-6.41	0.0	0.92	0.31	Gne Gnpnat1 Nagk
1153	GO:0006144 [7]: purine base metabolism	3	3	3533	5	9088	-6.41	0.0	0.92	0.31	Allc Gart Prps1
1154	GO:0006308 [6]: DNA catabolism	3	3	3533	5	9088	-6.41	0.0	0.92	0.31	Dffa Dnase2a Pdcd8
1155	GO:0007093 [8]: mitotic checkpoint	3	3	3533	5	9088	-6.41	0.0	0.92	0.31	Cdc2a Mad2l1 Mad2l2
1156	GO:0007257 [7]: activation of JUNK	3	3	3533	5	9088	-6.41	0.0	0.92	0.31	Fcer1a Gab1 Map3k6
1157	GO:0007405 [5]: neuroblast proliferation	3	3	3533	5	9088	-6.41	0.0	0.92	0.31	Nde1 Numb Pafah1b1
1158	GO:0009405 [3]: pathogenesis	3	3	3533	5	9088	-6.41	0.0	0.92	0.31	Edn1 Edn2 Fxr2h
1159	GO:0010165 [7]: response to X-ray	2	2	3534	2	9091	-6.44	0.0	1.16	0.48	C6.1A Pmaip1
1160	GO:0016556 [7]: mRNA modification	2	2	3534	2	9091	-6.44	0.0	1.16	0.48	Apobec2 Mettl3
1161	GO:0018208 [9]: peptidyl-proline modification	2	2	3534	2	9091	-6.44	0.0	1.16	0.48	P4ha1 P4hb
1162	GO:0019229 [5]: regulation of vasoconstriction	2	2	3534	2	9091	-6.44	0.0	1.16	0.48	Edn1 Edn2
1163	GO:0019934 [8]: cGMP-mediated signaling	2	2	3534	2	9091	-6.44	0.0	1.16	0.48	Gkap1 Gnat2
1164	GO:0030002 [6]: anion homeostasis	2	2	3534	2	9091	-6.44	0.0	1.16	0.48	Fgf23 Stc1
1165	GO:0035137 [6]: hindlimb morphogenesis	2	2	3534	2	9091	-6.44	0.0	1.16	0.48	Catnb Twist1
1166	GO:0040016 [5]: embryonic cleavage	2	2	3534	2	9091	-6.44	0.0	1.16	0.48	Aatf Top2a
1167	GO:0042095 [7]: interferon-gamma biosynthesis	2	2	3534	2	9091	-6.44	0.0	1.16	0.48	B7h3 Tnfrsf13c
1168	GO:0042310 [6]: vasoconstriction	2	2	3534	2	9091	-6.44	0.0	1.16	0.48	Edn1 Edn2
1169	GO:0042487 [7]: regulation of odontogenesis (sensu Vertebrata)	2	2	3534	2	9091	-6.44	0.0	1.16	0.48	Tnfrsf11b Ttc10
1170	GO:0045333 [7]: cellular respiration	2	2	3534	2	9091	-6.44	0.0	1.16	0.48	Nfatc3 Sdhb
1171	GO:0045426 [7]: quinone cofactor biosynthesis	2	2	3534	2	9091	-6.44	0.0	1.16	0.48	Coq6 Coq7
1172	GO:0045665 [6]: negative regulation of neuron differentiation	2	2	3534	2	9091	-6.44	0.0	1.16	0.48	Foxg1 Hes1
1173	GO:0045745 [6]: positive regulation of G-protein coupled receptor protein signaling pathway	2	2	3534	2	9091	-6.44	0.0	1.16	0.48	Gpr44 Pde6h
1174	GO:0046112 [6]: nucleobase biosynthesis	2	2	3534	2	9091	-6.44	0.0	1.16	0.48	Dhodh Gart
1175	GO:0050880 [5]: regulation of blood vessel size	2	2	3534	2	9091	-6.44	0.0	1.16	0.48	Edn1 Edn2
1176	GO:0051053 [7]: negative regulation of DNA metabolism	2	2	3534	2	9091	-6.44	0.0	1.16	0.48	Gmnn Msh6
1177	GO:0051205 [6]: protein insertion into membrane	2	2	3534	2	9091	-6.44	0.0	1.16	0.48	Oxa1l Pmaip1
1178	GO:0000103 [7]: sulfate assimilation	2	2	3534	2	9091	-6.44	0.0	1.16	0.48	Papss1 Sult2b1
1179	GO:0006108 [7]: malate metabolism	2	2	3534	2	9091	-6.44	0.0	1.16	0.48	Mdh2 Me2
1180	GO:0006287 [8]: base-excision repair, gap-filling	2	2	3534	2	9091	-6.44	0.0	1.16	0.48	Pold1 Poll
1181	GO:0006473 [8]: protein amino acid acetylation	2	2	3534	2	9091	-6.44	0.0	1.16	0.48	Ard1 Hat1
1182	GO:0006598 [8]: polyamine catabolism	2	2	3534	2	9091	-6.44	0.0	1.16	0.48	Dhps Sat1
1183	GO:0006791 [6]: sulfur utilization	2	2	3534	2	9091	-6.44	0.0	1.16	0.48	Papss1 Sult2b1
1184	GO:0007094 [9]: mitotic spindle checkpoint	2	2	3534	2	9091	-6.44	0.0	1.16	0.48	Mad2l1 Mad2l2
1185	GO:0007143 [9]: female meiosis	2	2	3534	2	9091	-6.44	0.0	1.16	0.48	Ppp1ca Spin
1186	GO:0007191 [8]: dopamine receptor, adenylate cyclase activating pathway	2	2	3534	2	9091	-6.44	0.0	1.16	0.48	Oprm1 Trar1
1187	GO:0007199 [8]: G-protein signaling, coupled to cGMP nucleotide second messenger	2	2	3534	2	9091	-6.44	0.0	1.16	0.48	Gkap1 Gnat2
1188	GO:0007263 [6]: nitric oxide mediated signal transduction	2	2	3534	2	9091	-6.44	0.0	1.16	0.48	Ddah2 Mt2
1189	GO:0008340 [4]: determination of adult life span	2	2	3534	2	9091	-6.44	0.0	1.16	0.48	Msh6 Msra
1190	GO:0009086 [8]: methionine biosynthesis	2	2	3534	2	9091	-6.44	0.0	1.16	0.48	Bhmt Mthfd1
1191	GO:0009120 [7]: deoxyribonucleoside metabolism	2	2	3534	2	9091	-6.44	0.0	1.16	0.48	Dtymk Nt5m
1192	GO:0009135 [8]: purine nucleoside diphosphate metabolism	2	2	3534	2	9091	-6.44	0.0	1.16	0.48	Entpd1 Papss1
1193	GO:0009146 [8]: purine nucleoside triphosphate catabolism	2	2	3534	2	9091	-6.44	0.0	1.16	0.48	Entpd1 Nudt1
1194	GO:0009179 [9]: purine ribonucleoside diphosphate metabolism	2	2	3534	2	9091	-6.44	0.0	1.16	0.48	Entpd1 Papss1
1195	GO:0009303 [8]: rRNA transcription	2	2	3534	2	9091	-6.44	0.0	1.16	0.48	Paf53 Tcof1
1196	GO:0009395 [8]: phospholipid catabolism	2	2	3534	2	9091	-6.44	0.0	1.16	0.48	Pla2g1b Pla2g4a
1197	GO:0045765 [7]: regulation of angiogenesis	3	3	3533	9	9084	-6.47	0.0	0.36	0.11	Arts1 Bai1 Serpine1
1198	GO:0046486 [6]: glycerolipid metabolism	3	3	3533	9	9084	-6.47	0.0	0.36	0.11	Gnpat Lipe Mttp
1199	GO:0006662 [5]: glycerol ether metabolism	3	3	3533	9	9084	-6.47	0.0	0.36	0.11	Gnpat Lipe Mttp
1200	GO:0008366 [6]: nerve ensheathment	3	3	3533	9	9084	-6.47	0.0	0.36	0.11	Ppard Qk Ugt8
1201	GO:0009894 [5]: regulation of catabolism	2	2	3534	8	9085	-6.48	0.0	0.2	0.06	0610033H09Rik Arntl
1202	GO:0019233 [6]: perception of pain	2	2	3534	8	9085	-6.48	0.0	0.2	0.06	Csen Mc1r
1203	GO:0042490 [4]: mechanoreceptor differentiation	2	2	3534	8	9085	-6.48	0.0	0.2	0.06	Mcoln3 Ntf3
1204	GO:0043026 [7]: regulation of caspase activation	2	2	3534	8	9085	-6.48	0.0	0.2	0.06	Nr4a1 Pycard
1205	GO:0048332 [4]: mesoderm morphogenesis	2	2	3534	8	9085	-6.48	0.0	0.2	0.06	Prkar1a Sitpec
1206	GO:0050672 [7]: negative regulation of lymphocyte proliferation	2	2	3534	8	9085	-6.48	0.0	0.2	0.06	B7h3 Tnfrsf13b
1207	GO:0051260 [8]: protein homooligomerization	2	2	3534	8	9085	-6.48	0.0	0.2	0.06	C1qtnf1 Lnx2
1208	GO:0001570 [4]: vasculogenesis	2	2	3534	8	9085	-6.48	0.0	0.2	0.06	Hey1 Qk
1209	GO:0001704 [6]: formation of primary germ layer	2	2	3534	8	9085	-6.48	0.0	0.2	0.06	Prkar1a Sitpec
1210	GO:0007033 [6]: vacuole organization and biogenesis	2	2	3534	8	9085	-6.48	0.0	0.2	0.06	Atp6v0c Vps41
1211	GO:0007162 [5]: negative regulation of cell adhesion	2	2	3534	8	9085	-6.48	0.0	0.2	0.06	Cbll1 Dab1
1212	GO:0008064 [6]: regulation of actin polymerization and/or depolymerization	2	2	3534	8	9085	-6.48	0.0	0.2	0.06	Pfn1 Tmod3
1213	GO:0008299 [7]: isoprenoid biosynthesis	2	2	3534	8	9085	-6.48	0.0	0.2	0.06	Nudt13 Tprt
1214	GO:0010092 [5]: specification of organ identity	3	3	3533	6	9087	-6.49	0.0	0.73	0.31	Fgf3 Fgfr4 Hoxa11
1215	GO:0035272 [5]: exocrine system development	3	3	3533	6	9087	-6.49	0.0	0.73	0.31	Eda Edar Fgf8
1216	GO:0001649 [4]: osteoblast differentiation	3	3	3533	6	9087	-6.49	0.0	0.73	0.31	B7h3 Catnb Tob1
1217	GO:0001754 [5]: eye photoreceptor cell differentiation	3	3	3533	6	9087	-6.49	0.0	0.73	0.31	Gabrr2 Rpgr Rpgrip1
1218	GO:0001759 [4]: induction of an organ	3	3	3533	6	9087	-6.49	0.0	0.73	0.31	Fgf3 Fgfr4 Hoxa11
1219	GO:0006692 [8]: prostanoid metabolism	3	3	3533	6	9087	-6.49	0.0	0.73	0.31	Ptgds Ptges Ptgis
1220	GO:0006693 [9]: prostaglandin metabolism	3	3	3533	6	9087	-6.49	0.0	0.73	0.31	Ptgds Ptges Ptgis
1221	GO:0006776 [7]: vitamin A metabolism	3	3	3533	6	9087	-6.49	0.0	0.73	0.31	Aldh1a1 Aldh1a7 Lrat
1222	GO:0006898 [7]: receptor mediated endocytosis	3	3	3533	6	9087	-6.49	0.0	0.73	0.31	Hip1r Msr1 Snx17
1223	GO:0007193 [9]: G-protein signaling, adenylate cyclase inhibiting pathway	3	3	3533	6	9087	-6.49	0.0	0.73	0.31	Gnai2 Gpr44 Oprm1
1224	GO:0007431 [6]: salivary gland development	3	3	3533	6	9087	-6.49	0.0	0.73	0.31	Eda Edar Fgf8
1225	GO:0009401 [6]: phosphoenolpyruvate-dependent sugar phosphotransferase system	3	3	3533	6	9087	-6.49	0.0	0.73	0.31	Abtb1 Clstn2 Epb4.2
1226	GO:0016579 [9]: protein deubiquitination	3	3	3533	8	9085	-6.51	0.0	0.46	0.18	Bap1 Usp20 Usp3
1227	GO:0042493 [7]: response to drug	3	3	3533	8	9085	-6.51	0.0	0.46	0.18	Blmh Drd2 Hiat1
1228	GO:0046879 [4]: hormone secretion	3	3	3533	8	9085	-6.51	0.0	0.46	0.18	Ensa Fcer1a Il1rn
1229	GO:0000904 [4]: cellular morphogenesis during differentiation	3	3	3533	8	9085	-6.51	0.0	0.46	0.18	Gabrr2 Rpgr Rpgrip1
1230	GO:0007271 [8]: synaptic transmission, cholinergic	3	3	3533	8	9085	-6.51	0.0	0.46	0.18	Chrna2 Chrnb3 Chrnb4
1231	GO:0007416 [6]: synaptogenesis	3	3	3533	8	9085	-6.51	0.0	0.46	0.18	Catnd2 Ephb2 Igsf4a
1232	GO:0017157 [6]: regulation of exocytosis	3	3	3533	7	9086	-6.51	0.0	0.58	0.21	Rab3a Rab3c Vamp2
1233	GO:0042327 [7]: positive regulation of phosphorylation	3	3	3533	7	9086	-6.51	0.0	0.58	0.21	Cntf Fcer1a Il3
1234	GO:0045937 [6]: positive regulation of phosphate metabolism	3	3	3533	7	9086	-6.51	0.0	0.58	0.21	Cntf Fcer1a Il3
1235	GO:0050731 [7]: positive regulation of peptidyl-tyrosine phosphorylation	3	3	3533	7	9086	-6.51	0.0	0.58	0.21	Cntf Fcer1a Il3
1236	GO:0051017 [10]: actin filament bundle formation	3	3	3533	7	9086	-6.51	0.0	0.58	0.21	Espn Lcp1 Rhoa
1237	GO:0000060 [8]: protein-nucleus import, translocation	3	3	3533	7	9086	-6.51	0.0	0.58	0.21	Arntl Jak2 Tob1
1238	GO:0000077 [7]: DNA damage checkpoint	3	3	3533	7	9086	-6.51	0.0	0.58	0.21	Chek1 H2afx Nbn
1239	GO:0000086 [7]: G2/M transition of mitotic cell cycle	3	3	3533	7	9086	-6.51	0.0	0.58	0.21	Bccip Chek1 Sfn
1240	GO:0001502 [7]: cartilage condensation	3	3	3533	7	9086	-6.51	0.0	0.58	0.21	Col11a1 Otor Ror2
1241	GO:0001708 [5]: cell fate specification	3	3	3533	7	9086	-6.51	0.0	0.58	0.21	Fkbp8 Sox2 Tlx3
1242	GO:0006835 [7]: dicarboxylic acid transport	3	3	3533	7	9086	-6.51	0.0	0.58	0.21	Slc1a1 Slc1a2 Slc1a4
1243	GO:0009074 [7]: aromatic amino acid family catabolism	3	3	3533	7	9086	-6.51	0.0	0.58	0.21	Fah Gstz1 Pts
1244	GO:0015988 [7]: energy coupled proton transport, against electrochemical gradient	1	1	3535	6	9087	-6.55	0.0	0.11	0.03	Atp6v1b2
1245	GO:0016601 [7]: Rac protein signal transduction	1	1	3535	6	9087	-6.55	0.0	0.11	0.03	Rhou
1246	GO:0030225 [6]: macrophage differentiation	1	1	3535	6	9087	-6.55	0.0	0.11	0.03	Cebpa
1247	GO:0030728 [7]: ovulation	1	1	3535	6	9087	-6.55	0.0	0.11	0.03	Sirt1
1248	GO:0042130 [8]: negative regulation of T-cell proliferation	1	1	3535	6	9087	-6.55	0.0	0.11	0.03	B7h3
1249	GO:0042430 [6]: indole and derivative metabolism	1	1	3535	6	9087	-6.55	0.0	0.11	0.03	Tph1
1250	GO:0042434 [7]: indole derivative metabolism	1	1	3535	6	9087	-6.55	0.0	0.11	0.03	Tph1
1251	GO:0045190 [8]: isotype switching	1	1	3535	6	9087	-6.55	0.0	0.11	0.03	Tnfsf13
1252	GO:0045638 [6]: negative regulation of myeloid blood cell differentiation	1	1	3535	6	9087	-6.55	0.0	0.11	0.03	Hmgb3
1253	GO:0046425 [5]: regulation of JAK-STAT cascade	1	1	3535	6	9087	-6.55	0.0	0.11	0.03	Cntf
1254	GO:0050852 [7]: T-cell receptor signaling pathway	1	1	3535	6	9087	-6.55	0.0	0.11	0.03	Elf1
1255	GO:0001542 [5]: ovulation (sensu Mammalia)	1	1	3535	6	9087	-6.55	0.0	0.11	0.03	Sirt1
1256	GO:0001810 [7]: regulation of type I hypersensitivity	1	1	3535	6	9087	-6.55	0.0	0.11	0.03	Fcer1a
1257	GO:0001910 [7]: regulation of immune cell mediated cytotoxicity	1	1	3535	6	9087	-6.55	0.0	0.11	0.03	H2-Bl
1258	GO:0006586 [7]: indolalkylamine metabolism	1	1	3535	6	9087	-6.55	0.0	0.11	0.03	Tph1
1259	GO:0006825 [9]: copper ion transport	1	1	3535	6	9087	-6.55	0.0	0.11	0.03	Slc31a1
1260	GO:0007224 [6]: smoothened signaling pathway	1	1	3535	6	9087	-6.55	0.0	0.11	0.03	Fkbp8
1261	GO:0009621 [7]: response to pathogenic fungi	1	1	3535	0	9093	-6.57	0.0	1.27	0.52	Il17e
1262	GO:0009896 [6]: positive regulation of catabolism	1	1	3535	0	9093	-6.57	0.0	1.27	0.52	0610033H09Rik
1263	GO:0010171 [4]: body morphogenesis	1	1	3535	0	9093	-6.57	0.0	1.27	0.52	Mab21l2
1264	GO:0010172 [5]: embryonic body morphogenesis	1	1	3535	0	9093	-6.57	0.0	1.27	0.52	Mab21l2
1265	GO:0015014 [7]: heparan sulfate proteoglycan biosynthesis, polysaccharide chain biosynthesis	1	1	3535	0	9093	-6.57	0.0	1.27	0.52	Hs2st1
1266	GO:0015724 [8]: formate transport	1	1	3535	0	9093	-6.57	0.0	1.27	0.52	Slc26a6
1267	GO:0015734 [8]: taurine transport	1	1	3535	0	9093	-6.57	0.0	1.27	0.52	Slc6a6
1268	GO:0015755 [8]: fructose transport	1	1	3535	0	9093	-6.57	0.0	1.27	0.52	Slc2a8
1269	GO:0015757 [8]: galactose transport	1	1	3535	0	9093	-6.57	0.0	1.27	0.52	Slc2a8
1270	GO:0015809 [8]: L-arginine transport	1	1	3535	0	9093	-6.57	0.0	1.27	0.52	Slc7a3
1271	GO:0015819 [8]: L-lysine transport	1	1	3535	0	9093	-6.57	0.0	1.27	0.52	Slc7a3
1272	GO:0015864 [7]: pyrimidine nucleoside transport	1	1	3535	0	9093	-6.57	0.0	1.27	0.52	Slc28a3
1273	GO:0015884 [6]: folic acid transport	1	1	3535	0	9093	-6.57	0.0	1.27	0.52	Slc19a3
1274	GO:0015904 [6]: tetracycline transport	1	1	3535	0	9093	-6.57	0.0	1.27	0.52	Hiat1
1275	GO:0016074 [6]: snoRNA metabolism	1	1	3535	0	9093	-6.57	0.0	1.27	0.52	Fbl
1276	GO:0016127 [7]: sterol catabolism	1	1	3535	0	9093	-6.57	0.0	1.27	0.52	Cyp39a1
1277	GO:0016199 [8]: axon midline choice point recognition	1	1	3535	0	9093	-6.57	0.0	1.27	0.52	Foxg1
1278	GO:0016233 [9]: telomere capping	1	1	3535	0	9093	-6.57	0.0	1.27	0.52	Pot1
1279	GO:0016266 [10]: O-glycan processing	1	1	3535	0	9093	-6.57	0.0	1.27	0.52	C1galt1
1280	GO:0016267 [11]: O-glycan processing, core 1	1	1	3535	0	9093	-6.57	0.0	1.27	0.52	C1galt1
1281	GO:0016925 [8]: protein sumoylation	1	1	3535	0	9093	-6.57	0.0	1.27	0.52	Pias4
1282	GO:0017182 [10]: peptidyl-diphthamide metabolism	1	1	3535	0	9093	-6.57	0.0	1.27	0.52	2410012M04Rik
1283	GO:0017183 [11]: peptidyl-diphthamide biosynthesis from peptidyl-histidine	1	1	3535	0	9093	-6.57	0.0	1.27	0.52	2410012M04Rik
1284	GO:0018120 [9]: peptidyl-arginine ADP-ribosylation	1	1	3535	0	9093	-6.57	0.0	1.27	0.52	Art2b
1285	GO:0018158 [8]: protein amino acid oxidation	1	1	3535	0	9093	-6.57	0.0	1.27	0.52	Msra
1286	GO:0018159 [9]: peptidyl-methionine oxidation	1	1	3535	0	9093	-6.57	0.0	1.27	0.52	Msra
1287	GO:0018202 [9]: peptidyl-histidine modification	1	1	3535	0	9093	-6.57	0.0	1.27	0.52	2410012M04Rik
1288	GO:0018206 [9]: peptidyl-methionine modification	1	1	3535	0	9093	-6.57	0.0	1.27	0.52	Msra
1289	GO:0018216 [10]: peptidyl-arginine methylation	1	1	3535	0	9093	-6.57	0.0	1.27	0.52	Hrmt1l2
1290	GO:0018279 [10]: N-linked glycosylation via asparagine	1	1	3535	0	9093	-6.57	0.0	1.27	0.52	Ddost
1291	GO:0018916 [7]: nitrobenzene metabolism	1	1	3535	0	9093	-6.57	0.0	1.27	0.52	Gstm4
1292	GO:0019433 [8]: triacylglycerol catabolism	1	1	3535	0	9093	-6.57	0.0	1.27	0.52	Lipe
1293	GO:0019478 [8]: D-amino acid catabolism	1	1	3535	0	9093	-6.57	0.0	1.27	0.52	Hars2
1294	GO:0019510 [8]: S-adenosylhomocysteine catabolism	1	1	3535	0	9093	-6.57	0.0	1.27	0.52	Ahcy
1295	GO:0019853 [8]: L-ascorbic acid biosynthesis	1	1	3535	0	9093	-6.57	0.0	1.27	0.52	Gulo
1296	GO:0019919 [13]: peptidyl-arginine methylation, to asymmetrical-dimethyl arginine	1	1	3535	0	9093	-6.57	0.0	1.27	0.52	Hrmt1l2
1297	GO:0030011 [6]: maintenance of cell polarity	1	1	3535	0	9093	-6.57	0.0	1.27	0.52	Llglh
1298	GO:0030033 [7]: microvillus biogenesis	1	1	3535	0	9093	-6.57	0.0	1.27	0.52	Rdx
1299	GO:0030102 [7]: negative regulation of natural killer cell activity	1	1	3535	0	9093	-6.57	0.0	1.27	0.52	H2-Bl
1300	GO:0030202 [8]: heparin metabolism	1	1	3535	0	9093	-6.57	0.0	1.27	0.52	Hs2st1
1301	GO:0030222 [6]: eosinophil differentiation	1	1	3535	0	9093	-6.57	0.0	1.27	0.52	Il17e
1302	GO:0030328 [7]: prenylcysteine catabolism	1	1	3535	0	9093	-6.57	0.0	1.27	0.52	Pcyox1
1303	GO:0030329 [7]: prenylcysteine metabolism	1	1	3535	0	9093	-6.57	0.0	1.27	0.52	Pcyox1
1304	GO:0030449 [7]: regulation of complement activation	1	1	3535	0	9093	-6.57	0.0	1.27	0.52	Crry
1305	GO:0030502 [8]: negative regulation of bone mineralization	1	1	3535	0	9093	-6.57	0.0	1.27	0.52	Mepe
1306	GO:0030520 [8]: estrogen receptor signaling pathway	1	1	3535	0	9093	-6.57	0.0	1.27	0.52	Taf7
1307	GO:0030538 [5]: embryonic genitalia morphogenesis	1	1	3535	0	9093	-6.57	0.0	1.27	0.52	Ror2
1308	GO:0030573 [8]: bile acid catabolism	1	1	3535	0	9093	-6.57	0.0	1.27	0.52	Cyp39a1
1309	GO:0030823 [8]: regulation of cGMP metabolism	1	1	3535	0	9093	-6.57	0.0	1.27	0.52	Aipl1
1310	GO:0030837 [7]: negative regulation of actin filament polymerization	1	1	3535	0	9093	-6.57	0.0	1.27	0.52	Pfn1
1311	GO:0035090 [7]: maintenance of apical/basal cell polarity	1	1	3535	0	9093	-6.57	0.0	1.27	0.52	Llglh
1312	GO:0035121 [4]: tail morphogenesis	1	1	3535	0	9093	-6.57	0.0	1.27	0.52	Hes7
1313	GO:0035214 [6]: eye-antennal disc development	1	1	3535	0	9093	-6.57	0.0	1.27	0.52	Tm4sf9
1314	GO:0035246 [11]: peptidyl-arginine N-methylation	1	1	3535	0	9093	-6.57	0.0	1.27	0.52	Hrmt1l2
1315	GO:0035247 [12]: peptidyl-arginine omega-N-methylation	1	1	3535	0	9093	-6.57	0.0	1.27	0.52	Hrmt1l2
1316	GO:0040001 [10]: mitotic spindle positioning or orientation	1	1	3535	0	9093	-6.57	0.0	1.27	0.52	Nusap1
1317	GO:0042073 [6]: intraflagellar transport	1	1	3535	0	9093	-6.57	0.0	1.27	0.52	Klc3
1318	GO:0042147 [7]: retrograde transport, endosome to Golgi	1	1	3535	0	9093	-6.57	0.0	1.27	0.52	Rab6ip2
1319	GO:0042249 [7]: establishment of polarity of embryonic epithelium	1	1	3535	0	9093	-6.57	0.0	1.27	0.52	Celsr1
1320	GO:0042268 [5]: regulation of cytolysis	1	1	3535	0	9093	-6.57	0.0	1.27	0.52	Rraga
1321	GO:0042273 [8]: ribosomal large subunit biogenesis	1	1	3535	0	9093	-6.57	0.0	1.27	0.52	Bop1
1322	GO:0042357 [7]: thiamin diphosphate metabolism	1	1	3535	0	9093	-6.57	0.0	1.27	0.52	Tpk1
1323	GO:0042360 [7]: vitamin E metabolism	1	1	3535	0	9093	-6.57	0.0	1.27	0.52	Ttpa
1324	GO:0042483 [7]: negative regulation of odontogenesis	1	1	3535	0	9093	-6.57	0.0	1.27	0.52	Tnfrsf11b
1325	GO:0042489 [8]: negative regulation of odontogenesis (sensu Vertebrata)	1	1	3535	0	9093	-6.57	0.0	1.27	0.52	Tnfrsf11b
1326	GO:0042517 [8]: positive regulation of tyrosine phosphorylation of Stat3 protein	1	1	3535	0	9093	-6.57	0.0	1.27	0.52	Cntf
1327	GO:0042531 [7]: positive regulation of tyrosine phosphorylation of STAT protein	1	1	3535	0	9093	-6.57	0.0	1.27	0.52	Cntf
1328	GO:0042723 [7]: thiamin and derivative metabolism	1	1	3535	0	9093	-6.57	0.0	1.27	0.52	Tpk1
1329	GO:0042724 [8]: thiamin and derivative biosynthesis	1	1	3535	0	9093	-6.57	0.0	1.27	0.52	Tpk1
1330	GO:0042726 [7]: riboflavin and derivative metabolism	1	1	3535	0	9093	-6.57	0.0	1.27	0.52	Rfk
1331	GO:0042727 [8]: riboflavin and derivative biosynthesis	1	1	3535	0	9093	-6.57	0.0	1.27	0.52	Rfk
1332	GO:0042730 [7]: fibrinolysis	1	1	3535	0	9093	-6.57	0.0	1.27	0.52	Anxa2
1333	GO:0042759 [8]: long-chain fatty acid biosynthesis	1	1	3535	0	9093	-6.57	0.0	1.27	0.52	Fads1
1334	GO:0042790 [9]: transcription of nuclear rRNA large Pol I transcript	1	1	3535	0	9093	-6.57	0.0	1.27	0.52	Tcof1
1335	GO:0042985 [8]: negative regulation of amyloid precursor protein biosynthesis	1	1	3535	0	9093	-6.57	0.0	1.27	0.52	Aatf
1336	GO:0042989 [6]: sequestering of actin monomers	1	1	3535	0	9093	-6.57	0.0	1.27	0.52	Pfn1
1337	GO:0042994 [7]: cytoplasmic sequestering of transcription factor	1	1	3535	0	9093	-6.57	0.0	1.27	0.52	Tacc3
1338	GO:0043129 [5]: surfactant homeostasis	1	1	3535	0	9093	-6.57	0.0	1.27	0.52	Pthlh
1339	GO:0044269 [6]: glycerol ether catabolism	1	1	3535	0	9093	-6.57	0.0	1.27	0.52	Lipe
1340	GO:0045004 [7]: DNA replication proofreading	1	1	3535	0	9093	-6.57	0.0	1.27	0.52	Pold1
1341	GO:0045046 [7]: peroxisome membrane protein import	1	1	3535	0	9093	-6.57	0.0	1.27	0.52	Pex26
1342	GO:0045077 [9]: negative regulation of interferon-gamma biosynthesis	1	1	3535	0	9093	-6.57	0.0	1.27	0.52	B7h3
1343	GO:0045085 [9]: negative regulation of interleukin-2 biosynthesis	1	1	3535	0	9093	-6.57	0.0	1.27	0.52	B7h3
1344	GO:0045210 [8]: FasL biosynthesis	1	1	3535	0	9093	-6.57	0.0	1.27	0.52	Phlda1
1345	GO:0045578 [7]: negative regulation of B-cell differentiation	1	1	3535	0	9093	-6.57	0.0	1.27	0.52	Hmgb3
1346	GO:0045685 [5]: regulation of glial cell differentiation	1	1	3535	0	9093	-6.57	0.0	1.27	0.52	Nf1
1347	GO:0045732 [7]: positive regulation of protein catabolism	1	1	3535	0	9093	-6.57	0.0	1.27	0.52	0610033H09Rik
1348	GO:0045766 [8]: positive regulation of angiogenesis	1	1	3535	0	9093	-6.57	0.0	1.27	0.52	Arts1
1349	GO:0045776 [6]: negative regulation of blood pressure	1	1	3535	0	9093	-6.57	0.0	1.27	0.52	Guca2b
1350	GO:0045787 [7]: positive regulation of cell cycle	1	1	3535	0	9093	-6.57	0.0	1.27	0.52	Nusap1
1351	GO:0045836 [10]: positive regulation of meiosis	1	1	3535	0	9093	-6.57	0.0	1.27	0.52	Dazl
1352	GO:0045839 [8]: negative regulation of mitosis	1	1	3535	0	9093	-6.57	0.0	1.27	0.52	Mad2l1
1353	GO:0045840 [8]: positive regulation of mitosis	1	1	3535	0	9093	-6.57	0.0	1.27	0.52	Nusap1
1354	GO:0045841 [9]: negative regulation of mitotic metaphase/anaphase transition	1	1	3535	0	9093	-6.57	0.0	1.27	0.52	Mad2l1
1355	GO:0045845 [6]: regulation of natural killer cell activity	1	1	3535	0	9093	-6.57	0.0	1.27	0.52	H2-Bl
1356	GO:0045851 [10]: pH reduction	1	1	3535	0	9093	-6.57	0.0	1.27	0.52	Atp6v0c
1357	GO:0045862 [7]: positive regulation of proteolysis and peptidolysis	1	1	3535	0	9093	-6.57	0.0	1.27	0.52	0610033H09Rik
1358	GO:0045900 [9]: negative regulation of translational elongation	1	1	3535	0	9093	-6.57	0.0	1.27	0.52	Srp9
1359	GO:0045916 [8]: negative regulation of complement activation	1	1	3535	0	9093	-6.57	0.0	1.27	0.52	Crry
1360	GO:0045978 [7]: negative regulation of nucleoside metabolism	1	1	3535	0	9093	-6.57	0.0	1.27	0.52	Atpif1
1361	GO:0046038 [10]: GMP catabolism	1	1	3535	0	9093	-6.57	0.0	1.27	0.52	Gmpr2
1362	GO:0046070 [10]: dGTP metabolism	1	1	3535	0	9093	-6.57	0.0	1.27	0.52	Nudt1
1363	GO:0046203 [9]: spermidine catabolism	1	1	3535	0	9093	-6.57	0.0	1.27	0.52	Dhps
1364	GO:0046329 [6]: negative regulation of JNK cascade	1	1	3535	0	9093	-6.57	0.0	1.27	0.52	Cdc42se1
1365	GO:0046330 [6]: positive regulation of JNK cascade	1	1	3535	0	9093	-6.57	0.0	1.27	0.52	Dusp22
1366	GO:0046340 [8]: diacylglycerol catabolism	1	1	3535	0	9093	-6.57	0.0	1.27	0.52	Lipe
1367	GO:0046351 [7]: disaccharide biosynthesis	1	1	3535	0	9093	-6.57	0.0	1.27	0.52	Lalba
1368	GO:0046380 [8]: N-acetylneuraminate biosynthesis	1	1	3535	0	9093	-6.57	0.0	1.27	0.52	Cmas
1369	GO:0046416 [7]: D-amino acid metabolism	1	1	3535	0	9093	-6.57	0.0	1.27	0.52	Hars2
1370	GO:0046461 [7]: neutral lipid catabolism	1	1	3535	0	9093	-6.57	0.0	1.27	0.52	Lipe
1371	GO:0046464 [7]: acylglycerol catabolism	1	1	3535	0	9093	-6.57	0.0	1.27	0.52	Lipe
1372	GO:0046485 [6]: ether lipid metabolism	1	1	3535	0	9093	-6.57	0.0	1.27	0.52	Gnpat
1373	GO:0046498 [7]: S-adenosylhomocysteine metabolism	1	1	3535	0	9093	-6.57	0.0	1.27	0.52	Ahcy
1374	GO:0046503 [7]: glycerolipid catabolism	1	1	3535	0	9093	-6.57	0.0	1.27	0.52	Lipe
1375	GO:0046532 [5]: regulation of photoreceptor cell differentiation	1	1	3535	0	9093	-6.57	0.0	1.27	0.52	Cntf
1376	GO:0046533 [6]: negative regulation of photoreceptor cell differentiation	1	1	3535	0	9093	-6.57	0.0	1.27	0.52	Cntf
1377	GO:0046602 [10]: regulation of mitotic centrosome separation	1	1	3535	0	9093	-6.57	0.0	1.27	0.52	Ranbp1
1378	GO:0046604 [11]: positive regulation of mitotic centrosome separation	1	1	3535	0	9093	-6.57	0.0	1.27	0.52	Ranbp1
1379	GO:0046605 [9]: regulation of centrosome cycle	1	1	3535	0	9093	-6.57	0.0	1.27	0.52	Ranbp1
1380	GO:0046607 [10]: positive regulation of centrosome cycle	1	1	3535	0	9093	-6.57	0.0	1.27	0.52	Ranbp1
1381	GO:0046653 [7]: tetrahydrofolate metabolism	1	1	3535	0	9093	-6.57	0.0	1.27	0.52	Pipox
1382	GO:0046655 [7]: folic acid metabolism	1	1	3535	0	9093	-6.57	0.0	1.27	0.52	Folr1
1383	GO:0046717 [4]: acid secretion	1	1	3535	0	9093	-6.57	0.0	1.27	0.52	Anxa1
1384	GO:0046831 [7]: regulation of RNA-nucleus export	1	1	3535	0	9093	-6.57	0.0	1.27	0.52	Khdrbs1
1385	GO:0046847 [8]: filopodium formation	1	1	3535	0	9093	-6.57	0.0	1.27	0.52	Cdc42
1386	GO:0046883 [5]: regulation of hormone secretion	1	1	3535	0	9093	-6.57	0.0	1.27	0.52	Ensa
1387	GO:0048004 [7]: antigen presentation, endogenous peptide antigen	1	1	3535	0	9093	-6.57	0.0	1.27	0.52	H2-Q1
1388	GO:0048010 [8]: vascular endothelial growth factor receptor signaling pathway	1	1	3535	0	9093	-6.57	0.0	1.27	0.52	Nrp1
1389	GO:0048017 [8]: inositol lipid-mediated signaling	1	1	3535	0	9093	-6.57	0.0	1.27	0.52	Centa2
1390	GO:0048170 [6]: positive regulation of long-term neuronal synaptic plasticity	1	1	3535	0	9093	-6.57	0.0	1.27	0.52	Ephb2
1391	GO:0048286 [6]: alveolus development	1	1	3535	0	9093	-6.57	0.0	1.27	0.52	Pthlh
1392	GO:0050428 [10]: 3'-phosphoadenosine 5'-phosphosulfate biosynthesis	1	1	3535	0	9093	-6.57	0.0	1.27	0.52	Papss1
1393	GO:0050482 [5]: arachidonic acid secretion	1	1	3535	0	9093	-6.57	0.0	1.27	0.52	Anxa1
1394	GO:0050796 [6]: regulation of insulin secretion	1	1	3535	0	9093	-6.57	0.0	1.27	0.52	Ensa
1395	GO:0050983 [10]: spermidine catabolism to deoxyhypusine, using deoxyhypusine synthase	1	1	3535	0	9093	-6.57	0.0	1.27	0.52	Dhps
1396	GO:0051147 [5]: regulation of muscle cell differentiation	1	1	3535	0	9093	-6.57	0.0	1.27	0.52	Ezh2
1397	GO:0051148 [6]: negative regulation of muscle cell differentiation	1	1	3535	0	9093	-6.57	0.0	1.27	0.52	Ezh2
1398	GO:0051153 [6]: regulation of striated muscle cell differentiation	1	1	3535	0	9093	-6.57	0.0	1.27	0.52	Ezh2
1399	GO:0051154 [7]: negative regulation of striated muscle cell differentiation	1	1	3535	0	9093	-6.57	0.0	1.27	0.52	Ezh2
1400	GO:0051220 [6]: cytoplasmic sequestering of protein	1	1	3535	0	9093	-6.57	0.0	1.27	0.52	Tacc3
1401	GO:0051223 [6]: regulation of protein transport	1	1	3535	0	9093	-6.57	0.0	1.27	0.52	Tacc3
1402	GO:0051224 [7]: negative regulation of protein transport	1	1	3535	0	9093	-6.57	0.0	1.27	0.52	Tacc3
1403	GO:0051261 [7]: protein depolymerization	1	1	3535	0	9093	-6.57	0.0	1.27	0.52	Stmn1
1404	GO:0000038 [7]: very-long-chain fatty acid metabolism	1	1	3535	0	9093	-6.57	0.0	1.27	0.52	Elovl2
1405	GO:0000105 [9]: histidine biosynthesis	1	1	3535	0	9093	-6.57	0.0	1.27	0.52	Mthfd1
1406	GO:0000147 [9]: actin cortical patch assembly	1	1	3535	0	9093	-6.57	0.0	1.27	0.52	Coro1c
1407	GO:0000244 [10]: assembly of spliceosomal tri-snRNP	1	1	3535	0	9093	-6.57	0.0	1.27	0.52	Prpf31
1408	GO:0000255 [6]: allantoin metabolism	1	1	3535	0	9093	-6.57	0.0	1.27	0.52	Allc
1409	GO:0000281 [6]: cytokinesis after mitosis	1	1	3535	0	9093	-6.57	0.0	1.27	0.52	Nusap1
1410	GO:0000351 [10]: assembly of spliceosomal tri-snRNP U4/U6.U5	1	1	3535	0	9093	-6.57	0.0	1.27	0.52	Prpf31
1411	GO:0000387 [9]: spliceosomal snRNP biogenesis	1	1	3535	0	9093	-6.57	0.0	1.27	0.52	Prpf31
1412	GO:0001510 [7]: RNA methylation	1	1	3535	0	9093	-6.57	0.0	1.27	0.52	Mettl3
1413	GO:0001745 [7]: compound eye morphogenesis (sensu Endopterygota)	1	1	3535	0	9093	-6.57	0.0	1.27	0.52	Tm4sf9
1414	GO:0001762 [8]: beta-alanine transport	1	1	3535	0	9093	-6.57	0.0	1.27	0.52	Slc6a6
1415	GO:0005988 [8]: lactose metabolism	1	1	3535	0	9093	-6.57	0.0	1.27	0.52	Lalba
1416	GO:0005989 [8]: lactose biosynthesis	1	1	3535	0	9093	-6.57	0.0	1.27	0.52	Lalba
1417	GO:0005997 [8]: xylulose metabolism	1	1	3535	0	9093	-6.57	0.0	1.27	0.52	Dcxr
1418	GO:0006021 [9]: myo-inositol biosynthesis	1	1	3535	0	9093	-6.57	0.0	1.27	0.52	Isyna1
1419	GO:0006055 [8]: CMP-N-acetylneuraminate biosynthesis	1	1	3535	0	9093	-6.57	0.0	1.27	0.52	Cmas
1420	GO:0006106 [7]: fumarate metabolism	1	1	3535	0	9093	-6.57	0.0	1.27	0.52	Fh1
1421	GO:0006203 [10]: dGTP catabolism	1	1	3535	0	9093	-6.57	0.0	1.27	0.52	Nudt1
1422	GO:0006299 [8]: short patch mismatch repair system	1	1	3535	0	9093	-6.57	0.0	1.27	0.52	Msh6
1423	GO:0006365 [8]: 35S primary transcript processing	1	1	3535	0	9093	-6.57	0.0	1.27	0.52	Rcl1
1424	GO:0006430 [9]: lysyl-tRNA aminoacylation	1	1	3535	0	9093	-6.57	0.0	1.27	0.52	Kars
1425	GO:0006438 [9]: valyl-tRNA aminoacylation	1	1	3535	0	9093	-6.57	0.0	1.27	0.52	Vars2
1426	GO:0006448 [8]: regulation of translational elongation	1	1	3535	0	9093	-6.57	0.0	1.27	0.52	Srp9
1427	GO:0006507 [11]: GPI anchor release	1	1	3535	0	9093	-6.57	0.0	1.27	0.52	Gpld1
1428	GO:0006510 [9]: ATP-dependent proteolysis	1	1	3535	0	9093	-6.57	0.0	1.27	0.52	1300002A08Rik
1429	GO:0006528 [8]: asparagine metabolism	1	1	3535	0	9093	-6.57	0.0	1.27	0.52	Asns
1430	GO:0006529 [9]: asparagine biosynthesis	1	1	3535	0	9093	-6.57	0.0	1.27	0.52	Asns
1431	GO:0006535 [9]: cysteine biosynthesis from serine	1	1	3535	0	9093	-6.57	0.0	1.27	0.52	Cbs
1432	GO:0006551 [8]: leucine metabolism	1	1	3535	0	9093	-6.57	0.0	1.27	0.52	Mccc1
1433	GO:0006552 [9]: leucine catabolism	1	1	3535	0	9093	-6.57	0.0	1.27	0.52	Mccc1
1434	GO:0006573 [8]: valine metabolism	1	1	3535	0	9093	-6.57	0.0	1.27	0.52	Hibadh
1435	GO:0006607 [8]: NLS-bearing substrate-nucleus import	1	1	3535	0	9093	-6.57	0.0	1.27	0.52	Ranbp5
1436	GO:0006623 [8]: protein-vacuolar targeting	1	1	3535	0	9093	-6.57	0.0	1.27	0.52	Vps35
1437	GO:0006624 [9]: vacuolar protein processing or maturation	1	1	3535	0	9093	-6.57	0.0	1.27	0.52	Vps35
1438	GO:0006636 [7]: fatty acid desaturation	1	1	3535	0	9093	-6.57	0.0	1.27	0.52	Fads1
1439	GO:0006649 [8]: phospholipid transfer to membrane	1	1	3535	0	9093	-6.57	0.0	1.27	0.52	Abca4
1440	GO:0006653 [10]: lecithin metabolism	1	1	3535	0	9093	-6.57	0.0	1.27	0.52	Lrat
1441	GO:0006667 [9]: sphinganine metabolism	1	1	3535	0	9093	-6.57	0.0	1.27	0.52	Sgpp1
1442	GO:0006668 [10]: sphinganine-1-phosphate metabolism	1	1	3535	0	9093	-6.57	0.0	1.27	0.52	Sgpp1
1443	GO:0006706 [7]: steroid catabolism	1	1	3535	0	9093	-6.57	0.0	1.27	0.52	Cyp39a1
1444	GO:0006707 [8]: cholesterol catabolism	1	1	3535	0	9093	-6.57	0.0	1.27	0.52	Cyp39a1
1445	GO:0006768 [6]: biotin metabolism	1	1	3535	0	9093	-6.57	0.0	1.27	0.52	Pcca
1446	GO:0006771 [8]: riboflavin metabolism	1	1	3535	0	9093	-6.57	0.0	1.27	0.52	Rfk
1447	GO:0006772 [8]: thiamin metabolism	1	1	3535	0	9093	-6.57	0.0	1.27	0.52	Tpk1
1448	GO:0006844 [6]: acyl carnitine transport	1	1	3535	0	9093	-6.57	0.0	1.27	0.52	Slc25a29
1449	GO:0007019 [8]: microtubule depolymerization	1	1	3535	0	9093	-6.57	0.0	1.27	0.52	Stmn1
1450	GO:0007024 [9]: alpha-tubulin folding	1	1	3535	0	9093	-6.57	0.0	1.27	0.52	Tbce
1451	GO:0007025 [9]: beta-tubulin folding	1	1	3535	0	9093	-6.57	0.0	1.27	0.52	Rp2h
1452	GO:0007035 [7]: vacuolar acidification	1	1	3535	0	9093	-6.57	0.0	1.27	0.52	Atp6v0c
1453	GO:0007042 [8]: lysosomal lumen acidification	1	1	3535	0	9093	-6.57	0.0	1.27	0.52	Atp6v0c
1454	GO:0007060 [9]: male meiosis chromosome segregation	1	1	3535	0	9093	-6.57	0.0	1.27	0.52	Mlh1
1455	GO:0007135 [9]: meiosis II	1	1	3535	0	9093	-6.57	0.0	1.27	0.52	Msh5
1456	GO:0007136 [10]: meiotic prophase II	1	1	3535	0	9093	-6.57	0.0	1.27	0.52	Msh5
1457	GO:0007171 [8]: transmembrane receptor protein tyrosine kinase activation (dimerization)	1	1	3535	0	9093	-6.57	0.0	1.27	0.52	Pdgfc
1458	GO:0007176 [5]: regulation of epidermal growth factor receptor activity	1	1	3535	0	9093	-6.57	0.0	1.27	0.52	Nck2
1459	GO:0007354 [7]: zygotic determination of anterior/posterior axis, embryo	1	1	3535	0	9093	-6.57	0.0	1.27	0.52	Pace4
1460	GO:0007387 [5]: anterior compartment specification	1	1	3535	0	9093	-6.57	0.0	1.27	0.52	Pbx3
1461	GO:0007388 [5]: posterior compartment specification	1	1	3535	0	9093	-6.57	0.0	1.27	0.52	Pbx3
1462	GO:0007403 [6]: glial cell fate determination	1	1	3535	0	9093	-6.57	0.0	1.27	0.52	Ntf3
1463	GO:0007455 [6]: eye-antennal disc metamorphosis	1	1	3535	0	9093	-6.57	0.0	1.27	0.52	Tm4sf9
1464	GO:0007456 [6]: eye morphogenesis (sensu Endopterygota)	1	1	3535	0	9093	-6.57	0.0	1.27	0.52	Tm4sf9
1465	GO:0007499 [4]: ectoderm and mesoderm interaction	1	1	3535	0	9093	-6.57	0.0	1.27	0.52	Trp63
1466	GO:0007506 [4]: gonadal mesoderm development	1	1	3535	0	9093	-6.57	0.0	1.27	0.52	Amh
1467	GO:0007522 [6]: visceral muscle development	1	1	3535	0	9093	-6.57	0.0	1.27	0.52	Myh6
1468	GO:0008054 [7]: cyclin catabolism	1	1	3535	0	9093	-6.57	0.0	1.27	0.52	Ube2c
1469	GO:0008210 [6]: estrogen metabolism	1	1	3535	0	9093	-6.57	0.0	1.27	0.52	H2-Ke6
1470	GO:0008300 [7]: isoprenoid catabolism	1	1	3535	0	9093	-6.57	0.0	1.27	0.52	Amacr
1471	GO:0008583 [8]: mystery cell fate differentiation (sensu Endopterygota)	1	1	3535	0	9093	-6.57	0.0	1.27	0.52	Tm4sf9
1472	GO:0008611 [7]: ether lipid biosynthesis	1	1	3535	0	9093	-6.57	0.0	1.27	0.52	Gnpat
1473	GO:0009051 [9]: pentose-phosphate shunt, oxidative branch	1	1	3535	0	9093	-6.57	0.0	1.27	0.52	Pgd
1474	GO:0009060 [8]: aerobic respiration	1	1	3535	0	9093	-6.57	0.0	1.27	0.52	Sdhb
1475	GO:0009062 [7]: fatty acid catabolism	1	1	3535	0	9093	-6.57	0.0	1.27	0.52	Bach
1476	GO:0009076 [8]: histidine family amino acid biosynthesis	1	1	3535	0	9093	-6.57	0.0	1.27	0.52	Mthfd1
1477	GO:0009088 [8]: threonine biosynthesis	1	1	3535	0	9093	-6.57	0.0	1.27	0.52	BC051244
1478	GO:0009113 [7]: purine base biosynthesis	1	1	3535	0	9093	-6.57	0.0	1.27	0.52	Gart
1479	GO:0009118 [6]: regulation of nucleoside metabolism	1	1	3535	0	9093	-6.57	0.0	1.27	0.52	Atpif1
1480	GO:0009125 [7]: nucleoside monophosphate catabolism	1	1	3535	0	9093	-6.57	0.0	1.27	0.52	Gmpr2
1481	GO:0009128 [8]: purine nucleoside monophosphate catabolism	1	1	3535	0	9093	-6.57	0.0	1.27	0.52	Gmpr2
1482	GO:0009136 [8]: purine nucleoside diphosphate biosynthesis	1	1	3535	0	9093	-6.57	0.0	1.27	0.52	Papss1
1483	GO:0009158 [8]: ribonucleoside monophosphate catabolism	1	1	3535	0	9093	-6.57	0.0	1.27	0.52	Gmpr2
1484	GO:0009169 [9]: purine ribonucleoside monophosphate catabolism	1	1	3535	0	9093	-6.57	0.0	1.27	0.52	Gmpr2
1485	GO:0009180 [9]: purine ribonucleoside diphosphate biosynthesis	1	1	3535	0	9093	-6.57	0.0	1.27	0.52	Papss1
1486	GO:0009188 [8]: ribonucleoside diphosphate biosynthesis	1	1	3535	0	9093	-6.57	0.0	1.27	0.52	Papss1
1487	GO:0009229 [8]: thiamin diphosphate biosynthesis	1	1	3535	0	9093	-6.57	0.0	1.27	0.52	Tpk1
1488	GO:0009231 [8]: riboflavin biosynthesis	1	1	3535	0	9093	-6.57	0.0	1.27	0.52	Rfk
1489	GO:0016339 [6]: calcium-dependent cell-cell adhesion	2	2	3534	7	9086	-6.58	0.0	0.27	0.08	Arvcf Pcdh18
1490	GO:0051084 [8]: posttranslational protein folding	2	2	3534	7	9086	-6.58	0.0	0.27	0.08	Hspa8 Tor1b
1491	GO:0051085 [9]: chaperone cofactor dependent protein folding	2	2	3534	7	9086	-6.58	0.0	0.27	0.08	Hspa8 Tor1b
1492	GO:0001666 [5]: response to hypoxia	2	2	3534	7	9086	-6.58	0.0	0.27	0.08	Hif1a Slc2a8
1493	GO:0001707 [5]: mesoderm formation	2	2	3534	7	9086	-6.58	0.0	0.27	0.08	Prkar1a Sitpec
1494	GO:0001782 [6]: B-cell homeostasis	2	2	3534	7	9086	-6.58	0.0	0.27	0.08	Tnfrsf13b Tnfrsf13c
1495	GO:0006892 [6]: post-Golgi transport	2	2	3534	7	9086	-6.58	0.0	0.27	0.08	Scamp2 Slc30a6
1496	GO:0007009 [6]: plasma membrane organization and biogenesis	2	2	3534	7	9086	-6.58	0.0	0.27	0.08	Abca1 Syt7
1497	GO:0007163 [5]: establishment and/or maintenance of cell polarity	2	2	3534	7	9086	-6.58	0.0	0.27	0.08	Llglh Ptk7
1498	GO:0007205 [8]: protein kinase C activation	2	2	3534	7	9086	-6.58	0.0	0.27	0.08	Dgka Sphk2
1499	GO:0007613 [4]: memory	2	2	3534	7	9086	-6.58	0.0	0.27	0.08	Chst10 Ntan1
1500	GO:0009954 [4]: proximal/distal pattern formation	2	2	3534	3	9090	-6.61	0.0	0.84	0.31	Catnb Grem1
1501	GO:0015718 [7]: monocarboxylic acid transport	2	2	3534	3	9090	-6.61	0.0	0.84	0.31	Slc26a6 Slc6a6
1502	GO:0018149 [8]: peptide cross-linking	2	2	3534	3	9090	-6.61	0.0	0.84	0.31	Epb4.2 Tgm2
1503	GO:0030073 [6]: insulin secretion	2	2	3534	3	9090	-6.61	0.0	0.84	0.31	Ensa Il1rn
1504	GO:0030149 [8]: sphingolipid catabolism	2	2	3534	3	9090	-6.61	0.0	0.84	0.31	Asah3 Cel
1505	GO:0030299 [6]: cholesterol absorption	2	2	3534	3	9090	-6.61	0.0	0.84	0.31	Apoa2 Pnlip
1506	GO:0042036 [8]: negative regulation of cytokine biosynthesis	2	2	3534	3	9090	-6.61	0.0	0.84	0.31	B7h3 Rnf128
1507	GO:0042375 [6]: quinone cofactor metabolism	2	2	3534	3	9090	-6.61	0.0	0.84	0.31	Coq6 Coq7
1508	GO:0044241 [5]: lipid digestion	2	2	3534	3	9090	-6.61	0.0	0.84	0.31	Apoa2 Pnlip
1509	GO:0048167 [5]: regulation of synaptic plasticity	2	2	3534	3	9090	-6.61	0.0	0.84	0.31	Catnd2 Ephb2
1510	GO:0048265 [5]: response to pain	2	2	3534	3	9090	-6.61	0.0	0.84	0.31	Csen Slc6a2
1511	GO:0050828 [4]: regulation of liquid surface tension	2	2	3534	3	9090	-6.61	0.0	0.84	0.31	Sftpb Sftpc
1512	GO:0051052 [6]: regulation of DNA metabolism	2	2	3534	3	9090	-6.61	0.0	0.84	0.31	Gmnn Msh6
1513	GO:0001523 [7]: retinoid metabolism	2	2	3534	3	9090	-6.61	0.0	0.84	0.31	Adh5 Rbp2
1514	GO:0001569 [5]: patterning of blood vessels	2	2	3534	3	9090	-6.61	0.0	0.84	0.31	Catnb Pitx2
1515	GO:0001818 [7]: negative regulation of cytokine production	2	2	3534	3	9090	-6.61	0.0	0.84	0.31	B7h3 Rnf128
1516	GO:0001836 [9]: release of cytochrome c from mitochondria	2	2	3534	3	9090	-6.61	0.0	0.84	0.31	Pmaip1 Timm50
1517	GO:0001890 [5]: placenta development	2	2	3534	3	9090	-6.61	0.0	0.84	0.31	Ccnf Cebpa
1518	GO:0002011 [5]: morphogenesis of an epithelial sheet	2	2	3534	3	9090	-6.61	0.0	0.84	0.31	Dag1 Lama1
1519	GO:0006012 [8]: galactose metabolism	2	2	3534	3	9090	-6.61	0.0	0.84	0.31	Gale Galk1
1520	GO:0006054 [7]: N-acetylneuraminate metabolism	2	2	3534	3	9090	-6.61	0.0	0.84	0.31	Cmas Gne
1521	GO:0006309 [7]: DNA fragmentation during apoptosis	2	2	3534	3	9090	-6.61	0.0	0.84	0.31	Dffa Pdcd8
1522	GO:0006515 [9]: misfolded or incompletely synthesized protein catabolism	2	2	3534	3	9090	-6.61	0.0	0.84	0.31	Clpp Fbxo6b
1523	GO:0006544 [8]: glycine metabolism	2	2	3534	3	9090	-6.61	0.0	0.84	0.31	Sardh Shmt1
1524	GO:0006572 [8]: tyrosine catabolism	2	2	3534	3	9090	-6.61	0.0	0.84	0.31	Fah Gstz1
1525	GO:0006610 [8]: ribosomal protein-nucleus import	2	2	3534	3	9090	-6.61	0.0	0.84	0.31	Ipo9 Kpnb1
1526	GO:0007034 [6]: vacuolar transport	2	2	3534	3	9090	-6.61	0.0	0.84	0.31	Atp6v0c Vps41
1527	GO:0007549 [4]: dosage compensation	2	2	3534	3	9090	-6.61	0.0	0.84	0.31	Ctcf H2afy
1528	GO:0009143 [7]: nucleoside triphosphate catabolism	2	2	3534	3	9090	-6.61	0.0	0.84	0.31	Entpd1 Nudt1
1529	GO:0009154 [8]: purine ribonucleotide catabolism	2	2	3534	3	9090	-6.61	0.0	0.84	0.31	Entpd1 Gmpr2
1530	GO:0009185 [8]: ribonucleoside diphosphate metabolism	2	2	3534	3	9090	-6.61	0.0	0.84	0.31	Entpd1 Papss1
1531	GO:0009200 [8]: deoxyribonucleoside triphosphate metabolism	2	2	3534	3	9090	-6.61	0.0	0.84	0.31	Dtymk Nudt1
1532	GO:0009263 [7]: deoxyribonucleotide biosynthesis	2	2	3534	3	9090	-6.61	0.0	0.84	0.31	Dtymk Rrm2b
1533	GO:0009312 [7]: oligosaccharide biosynthesis	2	2	3534	3	9090	-6.61	0.0	0.84	0.31	B3galt1 St6galnac1
1534	GO:0015807 [7]: L-amino acid transport	2	2	3534	6	9087	-6.67	0.0	0.35	0.11	Arl6ip5 Slc7a3
1535	GO:0046546 [5]: development of primary male sexual characteristics	2	2	3534	6	9087	-6.67	0.0	0.35	0.11	Fanca Lgr8
1536	GO:0006635 [8]: fatty acid beta-oxidation	2	2	3534	6	9087	-6.67	0.0	0.35	0.11	Dci Hadhb
1537	GO:0007182 [9]: common-partner SMAD protein phosphorylation	2	2	3534	6	9087	-6.67	0.0	0.35	0.11	Smad1 Smad6
1538	GO:0007215 [6]: glutamate signaling pathway	2	2	3534	6	9087	-6.67	0.0	0.35	0.11	Gna11 Homer1
1539	GO:0007260 [8]: tyrosine phosphorylation of STAT protein	2	2	3534	6	9087	-6.67	0.0	0.35	0.11	Cntf Jak2
1540	GO:0007588 [4]: excretion	2	2	3534	6	9087	-6.67	0.0	0.35	0.11	Guca2b Kcnk5
1541	GO:0007595 [5]: lactation	2	2	3534	6	9087	-6.67	0.0	0.35	0.11	Pthlh Usf2
1542	GO:0008584 [6]: male gonad development	2	2	3534	6	9087	-6.67	0.0	0.35	0.11	Fanca Lgr8
1543	GO:0009411 [7]: response to UV	2	2	3534	6	9087	-6.67	0.0	0.35	0.11	Msh6 Pmaip1
1544	GO:0016079 [5]: synaptic vesicle exocytosis	2	2	3534	4	9089	-6.69	0.0	0.62	0.24	Stx4a Vamp2
1545	GO:0030072 [5]: peptide hormone secretion	2	2	3534	4	9089	-6.69	0.0	0.62	0.24	Ensa Il1rn
1546	GO:0030199 [5]: collagen fibril organization	2	2	3534	4	9089	-6.69	0.0	0.62	0.24	Anxa2 Col11a1
1547	GO:0030262 [8]: apoptotic nuclear changes	2	2	3534	4	9089	-6.69	0.0	0.62	0.24	Dffa Pdcd8
1548	GO:0030516 [6]: regulation of axon extension	2	2	3534	4	9089	-6.69	0.0	0.62	0.24	Cdh4 Nrp1
1549	GO:0035088 [6]: establishment and/or maintenance of apical/basal cell polarity	2	2	3534	4	9089	-6.69	0.0	0.62	0.24	Llglh Ptk7
1550	GO:0042438 [6]: melanin biosynthesis	2	2	3534	4	9089	-6.69	0.0	0.62	0.24	Dct Si
1551	GO:0042596 [5]: fear response	2	2	3534	4	9089	-6.69	0.0	0.62	0.24	Vdac1 Vdac3
1552	GO:0043064 [6]: flagellum organization and biogenesis	2	2	3534	4	9089	-6.69	0.0	0.62	0.24	Bbs2 Klc3
1553	GO:0045076 [8]: regulation of interleukin-2 biosynthesis	2	2	3534	4	9089	-6.69	0.0	0.62	0.24	B7h3 Glmn
1554	GO:0045453 [5]: bone resorption	2	2	3534	4	9089	-6.69	0.0	0.62	0.24	Ncdn Nox4
1555	GO:0045577 [6]: regulation of B-cell differentiation	2	2	3534	4	9089	-6.69	0.0	0.62	0.24	Bad Hmgb3
1556	GO:0046457 [9]: prostanoid biosynthesis	2	2	3534	4	9089	-6.69	0.0	0.62	0.24	Ptgds Ptgis
1557	GO:0046488 [10]: phosphatidylinositol metabolism	2	2	3534	4	9089	-6.69	0.0	0.62	0.24	Pip5k1a Pip5k1b
1558	GO:0000302 [6]: response to reactive oxygen species	2	2	3534	4	9089	-6.69	0.0	0.62	0.24	Prdx6 Txnrd2
1559	GO:0001516 [10]: prostaglandin biosynthesis	2	2	3534	4	9089	-6.69	0.0	0.62	0.24	Ptgds Ptgis
1560	GO:0001662 [3]: behavioral fear response	2	2	3534	4	9089	-6.69	0.0	0.62	0.24	Vdac1 Vdac3
1561	GO:0006582 [5]: melanin metabolism	2	2	3534	4	9089	-6.69	0.0	0.62	0.24	Dct Si
1562	GO:0006583 [7]: melanin biosynthesis from tyrosine	2	2	3534	4	9089	-6.69	0.0	0.62	0.24	Dct Si
1563	GO:0006750 [7]: glutathione biosynthesis	2	2	3534	4	9089	-6.69	0.0	0.62	0.24	Gclm Ggtla1
1564	GO:0006921 [8]: disassembly of cell structures during apoptosis	2	2	3534	4	9089	-6.69	0.0	0.62	0.24	Dffa Pdcd8
1565	GO:0008625 [10]: induction of apoptosis via death domain receptors	2	2	3534	4	9089	-6.69	0.0	0.62	0.24	Casp8ap2 Ngfrap1
1566	GO:0009247 [8]: glycolipid biosynthesis	2	2	3534	4	9089	-6.69	0.0	0.62	0.24	St6galnac1 Ugt8
1567	GO:0009261 [7]: ribonucleotide catabolism	2	2	3534	4	9089	-6.69	0.0	0.62	0.24	Entpd1 Gmpr2
1568	GO:0016998 [6]: cell wall catabolism	2	2	3534	5	9088	-6.71	0.0	0.47	0.18	Lyzs Lzp-s
1569	GO:0042176 [6]: regulation of protein catabolism	2	2	3534	5	9088	-6.71	0.0	0.47	0.18	0610033H09Rik Arntl
1570	GO:0045664 [5]: regulation of neuron differentiation	2	2	3534	5	9088	-6.71	0.0	0.47	0.18	Foxg1 Hes1
1571	GO:0045926 [5]: negative regulation of growth	2	2	3534	5	9088	-6.71	0.0	0.47	0.18	Bbs2 Wig1
1572	GO:0050869 [8]: negative regulation of B-cell activation	2	2	3534	5	9088	-6.71	0.0	0.47	0.18	Hmgb3 Tnfrsf13b
1573	GO:0000079 [5]: regulation of cyclin dependent protein kinase activity	2	2	3534	5	9088	-6.71	0.0	0.47	0.18	Bccip Sfn
1574	GO:0006641 [7]: triacylglycerol metabolism	2	2	3534	5	9088	-6.71	0.0	0.47	0.18	Lipe Mttp
1575	GO:0006664 [7]: glycolipid metabolism	2	2	3534	5	9088	-6.71	0.0	0.47	0.18	St6galnac1 Ugt8
1576	GO:0007379 [4]: segment specification	2	2	3534	5	9088	-6.71	0.0	0.47	0.18	Dvl2 Mllt3
1577	GO:0008630 [7]: DNA damage response, signal transduction resulting in induction of apoptosis	2	2	3534	5	9088	-6.71	0.0	0.47	0.18	Mbd4 Mlh1
1578	GO:0016525 [8]: negative regulation of angiogenesis	1	1	3535	5	9088	-6.72	0.0	0.15	0.04	Bai1
1579	GO:0017145 [5]: stem cell division	1	1	3535	5	9088	-6.72	0.0	0.15	0.04	Hoxb4
1580	GO:0017156 [7]: calcium ion-dependent exocytosis	1	1	3535	5	9088	-6.72	0.0	0.15	0.04	Vamp2
1581	GO:0030044 [7]: actin filament stabilization	1	1	3535	5	9088	-6.72	0.0	0.15	0.04	Tmod3
1582	GO:0030851 [5]: granulocyte differentiation	1	1	3535	5	9088	-6.72	0.0	0.15	0.04	Il17e
1583	GO:0030889 [8]: negative regulation of B-cell proliferation	1	1	3535	5	9088	-6.72	0.0	0.15	0.04	Tnfrsf13b
1584	GO:0030890 [8]: positive regulation of B-cell proliferation	1	1	3535	5	9088	-6.72	0.0	0.15	0.04	Tnfrsf13c
1585	GO:0042503 [9]: tyrosine phosphorylation of Stat3 protein	1	1	3535	5	9088	-6.72	0.0	0.15	0.04	Cntf
1586	GO:0045017 [7]: glycerolipid biosynthesis	1	1	3535	5	9088	-6.72	0.0	0.15	0.04	Gnpat
1587	GO:0045104 [8]: intermediate filament cytoskeleton organization and biogenesis	1	1	3535	5	9088	-6.72	0.0	0.15	0.04	Krt1-16
1588	GO:0045191 [8]: regulation of isotype switching	1	1	3535	5	9088	-6.72	0.0	0.15	0.04	Tnfsf13
1589	GO:0045444 [4]: adipocyte differentiation	1	1	3535	5	9088	-6.72	0.0	0.15	0.04	Cebpa
1590	GO:0045830 [9]: positive regulation of isotype switching	1	1	3535	5	9088	-6.72	0.0	0.15	0.04	Tnfsf13
1591	GO:0045995 [4]: regulation of embryonic development	1	1	3535	5	9088	-6.72	0.0	0.15	0.04	Lama1
1592	GO:0046323 [9]: glucose import	1	1	3535	5	9088	-6.72	0.0	0.15	0.04	Aspscr1
1593	GO:0046324 [6]: regulation of glucose import	1	1	3535	5	9088	-6.72	0.0	0.15	0.04	Aspscr1
1594	GO:0046339 [7]: diacylglycerol metabolism	1	1	3535	5	9088	-6.72	0.0	0.15	0.04	Lipe
1595	GO:0046504 [6]: glycerol ether biosynthesis	1	1	3535	5	9088	-6.72	0.0	0.15	0.04	Gnpat
1596	GO:0046666 [6]: retinal programmed cell death	1	1	3535	5	9088	-6.72	0.0	0.15	0.04	Cntf
1597	GO:0048002 [6]: antigen presentation, peptide antigen	1	1	3535	5	9088	-6.72	0.0	0.15	0.04	H2-Q1
1598	GO:0050768 [5]: negative regulation of neurogenesis	1	1	3535	5	9088	-6.72	0.0	0.15	0.04	Nrp1
1599	GO:0051016 [8]: barbed-end actin filament capping	1	1	3535	5	9088	-6.72	0.0	0.15	0.04	Tmod3
1600	GO:0051187 [6]: cofactor catabolism	1	1	3535	5	9088	-6.72	0.0	0.15	0.04	Hmox2
1601	GO:0001658 [6]: ureteric bud branching	1	1	3535	5	9088	-6.72	0.0	0.15	0.04	Pgf
1602	GO:0001812 [8]: positive regulation of type I hypersensitivity	1	1	3535	5	9088	-6.72	0.0	0.15	0.04	Fcer1a
1603	GO:0001837 [5]: epithelial to mesenchymal transition	1	1	3535	5	9088	-6.72	0.0	0.15	0.04	Ppp3r1
1604	GO:0006023 [7]: aminoglycan biosynthesis	1	1	3535	5	9088	-6.72	0.0	0.15	0.04	B3galt6
1605	GO:0006024 [8]: glycosaminoglycan biosynthesis	1	1	3535	5	9088	-6.72	0.0	0.15	0.04	B3galt6
1606	GO:0006072 [8]: glycerol-3-phosphate metabolism	1	1	3535	5	9088	-6.72	0.0	0.15	0.04	Gpd1
1607	GO:0006206 [7]: pyrimidine base metabolism	1	1	3535	5	9088	-6.72	0.0	0.15	0.04	Dhodh
1608	GO:0006568 [7]: tryptophan metabolism	1	1	3535	5	9088	-6.72	0.0	0.15	0.04	Tph1
1609	GO:0006970 [5]: response to osmotic stress	1	1	3535	5	9088	-6.72	0.0	0.15	0.04	Pdpk1
1610	GO:0006984 [6]: ER-nuclear signaling pathway	1	1	3535	5	9088	-6.72	0.0	0.15	0.04	Atp2a2
1611	GO:0007435 [7]: salivary gland morphogenesis	1	1	3535	5	9088	-6.72	0.0	0.15	0.04	Fgf8
1612	GO:0007528 [7]: neuromuscular junction development	1	1	3535	5	9088	-6.72	0.0	0.15	0.04	Snta1
1613	GO:0015804 [7]: neutral amino acid transport	1	1	3535	4	9089	-6.87	0.0	0.21	0.06	Slc6a6
1614	GO:0030162 [6]: regulation of proteolysis and peptidolysis	1	1	3535	4	9089	-6.87	0.0	0.21	0.06	0610033H09Rik
1615	GO:0035112 [4]: genitalia morphogenesis	1	1	3535	4	9089	-6.87	0.0	0.21	0.06	Ror2
1616	GO:0042267 [7]: natural killer cell mediated cytotoxicity	1	1	3535	4	9089	-6.87	0.0	0.21	0.06	H2-Bl
1617	GO:0042269 [8]: regulation of natural killer cell mediated cytotoxicity	1	1	3535	4	9089	-6.87	0.0	0.21	0.06	H2-Bl
1618	GO:0042423 [8]: catecholamine biosynthesis	1	1	3535	4	9089	-6.87	0.0	0.21	0.06	Ddc
1619	GO:0042509 [6]: regulation of tyrosine phosphorylation of STAT protein	1	1	3535	4	9089	-6.87	0.0	0.21	0.06	Cntf
1620	GO:0042573 [6]: retinoic acid metabolism	1	1	3535	4	9089	-6.87	0.0	0.21	0.06	Aldh1a1
1621	GO:0043112 [7]: receptor metabolism	1	1	3535	4	9089	-6.87	0.0	0.21	0.06	Fnta
1622	GO:0045086 [9]: positive regulation of interleukin-2 biosynthesis	1	1	3535	4	9089	-6.87	0.0	0.21	0.06	Glmn
1623	GO:0050728 [7]: negative regulation of inflammatory response	1	1	3535	4	9089	-6.87	0.0	0.21	0.06	B7h3
1624	GO:0050818 [4]: regulation of coagulation	1	1	3535	4	9089	-6.87	0.0	0.21	0.06	Anxa2
1625	GO:0050819 [5]: negative regulation of coagulation	1	1	3535	4	9089	-6.87	0.0	0.21	0.06	Anxa2
1626	GO:0050854 [5]: regulation of antigen receptor mediated signaling pathway	1	1	3535	4	9089	-6.87	0.0	0.21	0.06	Elf1
1627	GO:0050856 [6]: regulation of T-cell receptor signaling pathway	1	1	3535	4	9089	-6.87	0.0	0.21	0.06	Elf1
1628	GO:0050918 [7]: positive chemotaxis	1	1	3535	4	9089	-6.87	0.0	0.21	0.06	Artn
1629	GO:0050920 [7]: regulation of chemotaxis	1	1	3535	4	9089	-6.87	0.0	0.21	0.06	Artn
1630	GO:0050921 [8]: positive regulation of chemotaxis	1	1	3535	4	9089	-6.87	0.0	0.21	0.06	Artn
1631	GO:0050926 [8]: regulation of positive chemotaxis	1	1	3535	4	9089	-6.87	0.0	0.21	0.06	Artn
1632	GO:0050927 [9]: positive regulation of positive chemotaxis	1	1	3535	4	9089	-6.87	0.0	0.21	0.06	Artn
1633	GO:0050930 [10]: induction of positive chemotaxis	1	1	3535	4	9089	-6.87	0.0	0.21	0.06	Artn
1634	GO:0000080 [7]: G1 phase of mitotic cell cycle	1	1	3535	4	9089	-6.87	0.0	0.21	0.06	Mtbp
1635	GO:0006547 [8]: histidine metabolism	1	1	3535	4	9089	-6.87	0.0	0.21	0.06	Mthfd1
1636	GO:0007040 [7]: lysosome organization and biogenesis	1	1	3535	4	9089	-6.87	0.0	0.21	0.06	Atp6v0c
1637	GO:0007386 [4]: compartment specification	1	1	3535	4	9089	-6.87	0.0	0.21	0.06	Pbx3
1638	GO:0007566 [3]: embryo implantation	1	1	3535	4	9089	-6.87	0.0	0.21	0.06	Ttpa
1639	GO:0009075 [7]: histidine family amino acid metabolism	1	1	3535	4	9089	-6.87	0.0	0.21	0.06	Mthfd1
1640	GO:0009134 [7]: nucleoside diphosphate catabolism	1	1	3535	4	9089	-6.87	0.0	0.21	0.06	Entpd1
1641	GO:0009296 [7]: flagellum biogenesis	1	1	3535	4	9089	-6.87	0.0	0.21	0.06	Bbs2
1642	GO:0009624 [6]: response to nematodes	1	1	3535	1	9092	-6.93	0.0	0.73	0.31	Il17e
1643	GO:0009950 [5]: dorsal/ventral axis specification	1	1	3535	1	9092	-6.93	0.0	0.73	0.31	Catnb
1644	GO:0015780 [6]: nucleotide-sugar transport	1	1	3535	1	9092	-6.93	0.0	0.73	0.31	Slc35a2
1645	GO:0015800 [7]: acidic amino acid transport	1	1	3535	1	9092	-6.93	0.0	0.73	0.31	Arl6ip5
1646	GO:0015813 [8]: L-glutamate transport	1	1	3535	1	9092	-6.93	0.0	0.73	0.31	Arl6ip5
1647	GO:0015840 [6]: urea transport	1	1	3535	1	9092	-6.93	0.0	0.73	0.31	Slc14a2
1648	GO:0015860 [7]: purine nucleoside transport	1	1	3535	1	9092	-6.93	0.0	0.73	0.31	Slc28a3
1649	GO:0015914 [6]: phospholipid transport	1	1	3535	1	9092	-6.93	0.0	0.73	0.31	Abca1
1650	GO:0016045 [6]: detection of bacteria	1	1	3535	1	9092	-6.93	0.0	0.73	0.31	Parg
1651	GO:0016188 [8]: synaptic vesicle maturation	1	1	3535	1	9092	-6.93	0.0	0.73	0.31	Unc13b
1652	GO:0016198 [7]: axon choice point recognition	1	1	3535	1	9092	-6.93	0.0	0.73	0.31	Foxg1
1653	GO:0016575 [9]: histone deacetylation	1	1	3535	1	9092	-6.93	0.0	0.73	0.31	Sirt1
1654	GO:0018343 [10]: protein farnesylation	1	1	3535	1	9092	-6.93	0.0	0.73	0.31	Aipl1
1655	GO:0019047 [4]: provirus integration	1	1	3535	1	9092	-6.93	0.0	0.73	0.31	Banf1
1656	GO:0019852 [7]: L-ascorbic acid metabolism	1	1	3535	1	9092	-6.93	0.0	0.73	0.31	Gulo
1657	GO:0019942 [10]: NEDD8 class-dependent protein catabolism	1	1	3535	1	9092	-6.93	0.0	0.73	0.31	Nedd8
1658	GO:0030035 [7]: microspike biogenesis	1	1	3535	1	9092	-6.93	0.0	0.73	0.31	Cdc42
1659	GO:0030046 [11]: parallel actin filament bundle formation	1	1	3535	1	9092	-6.93	0.0	0.73	0.31	Espn
1660	GO:0030069 [3]: lysogeny	1	1	3535	1	9092	-6.93	0.0	0.73	0.31	Banf1
1661	GO:0030259 [7]: lipid glycosylation	1	1	3535	1	9092	-6.93	0.0	0.73	0.31	Galgt2
1662	GO:0030279 [7]: negative regulation of ossification	1	1	3535	1	9092	-6.93	0.0	0.73	0.31	Mepe
1663	GO:0030319 [7]: di-, tri-valent inorganic anion homeostasis	1	1	3535	1	9092	-6.93	0.0	0.73	0.31	Fgf23
1664	GO:0030320 [7]: monovalent inorganic anion homeostasis	1	1	3535	1	9092	-6.93	0.0	0.73	0.31	Stc1
1665	GO:0030501 [8]: positive regulation of bone mineralization	1	1	3535	1	9092	-6.93	0.0	0.73	0.31	B7h3
1666	GO:0030503 [5]: regulation of cell redox homeostasis	1	1	3535	1	9092	-6.93	0.0	0.73	0.31	Apex1
1667	GO:0030518 [7]: steroid hormone receptor signaling pathway	1	1	3535	1	9092	-6.93	0.0	0.73	0.31	Taf7
1668	GO:0030643 [8]: phosphate ion homeostasis	1	1	3535	1	9092	-6.93	0.0	0.73	0.31	Fgf23
1669	GO:0030799 [7]: regulation of cyclic nucleotide metabolism	1	1	3535	1	9092	-6.93	0.0	0.73	0.31	Aipl1
1670	GO:0030859 [5]: polarized epithelial cell differentiation	1	1	3535	1	9092	-6.93	0.0	0.73	0.31	Ptk7
1671	GO:0035117 [8]: embryonic arm morphogenesis	1	1	3535	1	9092	-6.93	0.0	0.73	0.31	Catnb
1672	GO:0035140 [7]: arm morphogenesis	1	1	3535	1	9092	-6.93	0.0	0.73	0.31	Catnb
1673	GO:0040020 [9]: regulation of meiosis	1	1	3535	1	9092	-6.93	0.0	0.73	0.31	Dazl
1674	GO:0042053 [6]: regulation of dopamine metabolism	1	1	3535	1	9092	-6.93	0.0	0.73	0.31	Nr4a2
1675	GO:0042058 [5]: regulation of epidermal growth factor receptor signaling pathway	1	1	3535	1	9092	-6.93	0.0	0.73	0.31	Pde6h
1676	GO:0042069 [5]: regulation of catecholamine metabolism	1	1	3535	1	9092	-6.93	0.0	0.73	0.31	Nr4a2
1677	GO:0042270 [10]: protection from natural killer cell mediated cytotoxicity	1	1	3535	1	9092	-6.93	0.0	0.73	0.31	H2-Bl
1678	GO:0042427 [7]: serotonin biosynthesis	1	1	3535	1	9092	-6.93	0.0	0.73	0.31	Tph1
1679	GO:0042428 [6]: serotonin metabolism	1	1	3535	1	9092	-6.93	0.0	0.73	0.31	Tph1
1680	GO:0042481 [6]: regulation of odontogenesis	1	1	3535	1	9092	-6.93	0.0	0.73	0.31	Tnfrsf11b
1681	GO:0042554 [7]: superoxide release	1	1	3535	1	9092	-6.93	0.0	0.73	0.31	Nox4
1682	GO:0042982 [9]: amyloid precursor protein metabolism	1	1	3535	1	9092	-6.93	0.0	0.73	0.31	Aatf
1683	GO:0042983 [8]: amyloid precursor protein biosynthesis	1	1	3535	1	9092	-6.93	0.0	0.73	0.31	Aatf
1684	GO:0042984 [7]: regulation of amyloid precursor protein biosynthesis	1	1	3535	1	9092	-6.93	0.0	0.73	0.31	Aatf
1685	GO:0042992 [9]: negative regulation of transcription factor-nucleus import	1	1	3535	1	9092	-6.93	0.0	0.73	0.31	Tacc3
1686	GO:0043149 [11]: stress fiber formation	1	1	3535	1	9092	-6.93	0.0	0.73	0.31	Rhoa
1687	GO:0045078 [9]: positive regulation of interferon-gamma biosynthesis	1	1	3535	1	9092	-6.93	0.0	0.73	0.31	Tnfrsf13c
1688	GO:0045116 [8]: protein neddylation	1	1	3535	1	9092	-6.93	0.0	0.73	0.31	Nedd8
1689	GO:0045143 [9]: homologous chromosome segregation	1	1	3535	1	9092	-6.93	0.0	0.73	0.31	Pttg1
1690	GO:0045176 [6]: apical protein localization	1	1	3535	1	9092	-6.93	0.0	0.73	0.31	Rdx
1691	GO:0045198 [6]: establishment of epithelial cell polarity	1	1	3535	1	9092	-6.93	0.0	0.73	0.31	Ptk7
1692	GO:0045329 [8]: carnitine biosynthesis	1	1	3535	1	9092	-6.93	0.0	0.73	0.31	Tmlhe
1693	GO:0045332 [7]: phospholipid translocation	1	1	3535	1	9092	-6.93	0.0	0.73	0.31	Abca1
1694	GO:0045454 [5]: cell redox homeostasis	1	1	3535	1	9092	-6.93	0.0	0.73	0.31	Apex1
1695	GO:0045620 [6]: negative regulation of lymphocyte differentiation	1	1	3535	1	9092	-6.93	0.0	0.73	0.31	Hmgb3
1696	GO:0045668 [6]: negative regulation of osteoblast differentiation	1	1	3535	1	9092	-6.93	0.0	0.73	0.31	Tob1
1697	GO:0045669 [6]: positive regulation of osteoblast differentiation	1	1	3535	1	9092	-6.93	0.0	0.73	0.31	B7h3
1698	GO:0045742 [6]: positive regulation of epidermal growth factor receptor signaling pathway	1	1	3535	1	9092	-6.93	0.0	0.73	0.31	Pde6h
1699	GO:0045778 [7]: positive regulation of ossification	1	1	3535	1	9092	-6.93	0.0	0.73	0.31	B7h3
1700	GO:0045910 [8]: negative regulation of DNA recombination	1	1	3535	1	9092	-6.93	0.0	0.73	0.31	Msh6
1701	GO:0045947 [9]: negative regulation of translational initiation	1	1	3535	1	9092	-6.93	0.0	0.73	0.31	Eif4ebp2
1702	GO:0046072 [10]: dTDP metabolism	1	1	3535	1	9092	-6.93	0.0	0.73	0.31	Dtymk
1703	GO:0046208 [9]: spermine catabolism	1	1	3535	1	9092	-6.93	0.0	0.73	0.31	Sat1
1704	GO:0046381 [7]: CMP-N-acetylneuraminate metabolism	1	1	3535	1	9092	-6.93	0.0	0.73	0.31	Cmas
1705	GO:0046427 [6]: positive regulation of JAK-STAT cascade	1	1	3535	1	9092	-6.93	0.0	0.73	0.31	Cntf
1706	GO:0046698 [4]: metamorphosis (sensu Insecta)	1	1	3535	1	9092	-6.93	0.0	0.73	0.31	Tm4sf9
1707	GO:0046716 [6]: muscle maintenance	1	1	3535	1	9092	-6.93	0.0	0.73	0.31	Mtm1
1708	GO:0046834 [7]: lipid phosphorylation	1	1	3535	1	9092	-6.93	0.0	0.73	0.31	Mulk
1709	GO:0046852 [6]: positive regulation of bone remodeling	1	1	3535	1	9092	-6.93	0.0	0.73	0.31	B7h3
1710	GO:0047496 [8]: vesicle transport along microtubule	1	1	3535	1	9092	-6.93	0.0	0.73	0.31	Hap1
1711	GO:0048041 [6]: focal adhesion formation	1	1	3535	1	9092	-6.93	0.0	0.73	0.31	Pxn
1712	GO:0048169 [7]: regulation of long-term neuronal synaptic plasticity	1	1	3535	1	9092	-6.93	0.0	0.73	0.31	Ephb2
1713	GO:0048284 [6]: organelle fusion	1	1	3535	1	9092	-6.93	0.0	0.73	0.31	Mfn1
1714	GO:0048290 [9]: isotype switching to IgA isotypes	1	1	3535	1	9092	-6.93	0.0	0.73	0.31	Tnfsf13
1715	GO:0048296 [9]: regulation of isotype switching to IgA isotypes	1	1	3535	1	9092	-6.93	0.0	0.73	0.31	Tnfsf13
1716	GO:0048298 [10]: positive regulation of isotype switching to IgA isotypes	1	1	3535	1	9092	-6.93	0.0	0.73	0.31	Tnfsf13
1717	GO:0050435 [8]: beta-amyloid metabolism	1	1	3535	1	9092	-6.93	0.0	0.73	0.31	Aatf
1718	GO:0050714 [6]: positive regulation of protein secretion	1	1	3535	1	9092	-6.93	0.0	0.73	0.31	Kcnn4
1719	GO:0050821 [7]: protein stabilization	1	1	3535	1	9092	-6.93	0.0	0.73	0.31	Ipo9
1720	GO:0051204 [7]: protein insertion into mitochondrial membrane	1	1	3535	1	9092	-6.93	0.0	0.73	0.31	Pmaip1
1721	GO:0000018 [7]: regulation of DNA recombination	1	1	3535	1	9092	-6.93	0.0	0.73	0.31	Msh6
1722	GO:0000085 [7]: G2 phase of mitotic cell cycle	1	1	3535	1	9092	-6.93	0.0	0.73	0.31	Dnajc2
1723	GO:0000288 [8]: mRNA catabolism, deadenylylation-dependent decay	1	1	3535	1	9092	-6.93	0.0	0.73	0.31	Auh
1724	GO:0000305 [7]: response to oxygen radicals	1	1	3535	1	9092	-6.93	0.0	0.73	0.31	Txnrd2
1725	GO:0000394 [8]: RNA splicing, via endonucleolytic cleavage and ligation	1	1	3535	1	9092	-6.93	0.0	0.73	0.31	Leng5
1726	GO:0000724 [8]: double-strand break repair via homologous recombination	1	1	3535	1	9092	-6.93	0.0	0.73	0.31	H2afx
1727	GO:0000725 [7]: recombinational repair	1	1	3535	1	9092	-6.93	0.0	0.73	0.31	H2afx
1728	GO:0001539 [5]: ciliary or flagellar motility	1	1	3535	1	9092	-6.93	0.0	0.73	0.31	Dnahc11
1729	GO:0001573 [9]: ganglioside metabolism	1	1	3535	1	9092	-6.93	0.0	0.73	0.31	St6galnac1
1730	GO:0001574 [10]: ganglioside biosynthesis	1	1	3535	1	9092	-6.93	0.0	0.73	0.31	St6galnac1
1731	GO:0001779 [5]: natural killer cell differentiation	1	1	3535	1	9092	-6.93	0.0	0.73	0.31	Il11ra1
1732	GO:0001844 [8]: protein insertion into mitochondrial membrane during induction of apoptosis	1	1	3535	1	9092	-6.93	0.0	0.73	0.31	Pmaip1
1733	GO:0002165 [3]: larval or pupal development (sensu Insecta)	1	1	3535	1	9092	-6.93	0.0	0.73	0.31	Tm4sf9
1734	GO:0005984 [7]: disaccharide metabolism	1	1	3535	1	9092	-6.93	0.0	0.73	0.31	Lalba
1735	GO:0006003 [9]: fructose 2,6-bisphosphate metabolism	1	1	3535	1	9092	-6.93	0.0	0.73	0.31	Pfkfb3
1736	GO:0006026 [7]: aminoglycan catabolism	1	1	3535	1	9092	-6.93	0.0	0.73	0.31	Xlkd1
1737	GO:0006027 [8]: glycosaminoglycan catabolism	1	1	3535	1	9092	-6.93	0.0	0.73	0.31	Xlkd1
1738	GO:0006030 [7]: chitin metabolism	1	1	3535	1	9092	-6.93	0.0	0.73	0.31	2200003E03Rik
1739	GO:0006032 [8]: chitin catabolism	1	1	3535	1	9092	-6.93	0.0	0.73	0.31	2200003E03Rik
1740	GO:0006042 [8]: glucosamine biosynthesis	1	1	3535	1	9092	-6.93	0.0	0.73	0.31	Gnpnat1
1741	GO:0006045 [9]: N-acetylglucosamine biosynthesis	1	1	3535	1	9092	-6.93	0.0	0.73	0.31	Gnpnat1
1742	GO:0006048 [8]: UDP-N-acetylglucosamine biosynthesis	1	1	3535	1	9092	-6.93	0.0	0.73	0.31	Gnpnat1
1743	GO:0006104 [7]: succinyl-CoA metabolism	1	1	3535	1	9092	-6.93	0.0	0.73	0.31	Oxct2a
1744	GO:0006140 [6]: regulation of nucleotide metabolism	1	1	3535	1	9092	-6.93	0.0	0.73	0.31	Aipl1
1745	GO:0006200 [7]: ATP catabolism	1	1	3535	1	9092	-6.93	0.0	0.73	0.31	Entpd1
1746	GO:0006233 [10]: dTDP biosynthesis	1	1	3535	1	9092	-6.93	0.0	0.73	0.31	Dtymk
1747	GO:0006290 [7]: pyrimidine dimer repair	1	1	3535	1	9092	-6.93	0.0	0.73	0.31	Polh
1748	GO:0006356 [8]: regulation of transcription from Pol I promoter	1	1	3535	1	9092	-6.93	0.0	0.73	0.31	Nsbp1
1749	GO:0006370 [8]: mRNA capping	1	1	3535	1	9092	-6.93	0.0	0.73	0.31	Rngtt
1750	GO:0006388 [8]: tRNA splicing	1	1	3535	1	9092	-6.93	0.0	0.73	0.31	Leng5
1751	GO:0006422 [9]: aspartyl-tRNA aminoacylation	1	1	3535	1	9092	-6.93	0.0	0.73	0.31	Dars
1752	GO:0006427 [9]: histidyl-tRNA aminoacylation	1	1	3535	1	9092	-6.93	0.0	0.73	0.31	Hars
1753	GO:0006434 [9]: seryl-tRNA aminoacylation	1	1	3535	1	9092	-6.93	0.0	0.73	0.31	Sars1
1754	GO:0006435 [9]: threonyl-tRNA aminoacylation	1	1	3535	1	9092	-6.93	0.0	0.73	0.31	Tars
1755	GO:0006436 [9]: tryptophanyl-tRNA aminoacylation	1	1	3535	1	9092	-6.93	0.0	0.73	0.31	Wars
1756	GO:0006437 [9]: tyrosyl-tRNA aminoacylation	1	1	3535	1	9092	-6.93	0.0	0.73	0.31	Yars
1757	GO:0006537 [9]: glutamate biosynthesis	1	1	3535	1	9092	-6.93	0.0	0.73	0.31	Prodh
1758	GO:0006546 [9]: glycine catabolism	1	1	3535	1	9092	-6.93	0.0	0.73	0.31	Sardh
1759	GO:0006587 [8]: serotonin biosynthesis from tryptophan	1	1	3535	1	9092	-6.93	0.0	0.73	0.31	Tph1
1760	GO:0006597 [9]: spermine biosynthesis	1	1	3535	1	9092	-6.93	0.0	0.73	0.31	Amd1
1761	GO:0006603 [8]: phosphocreatine metabolism	1	1	3535	1	9092	-6.93	0.0	0.73	0.31	Ckm
1762	GO:0006620 [7]: posttranslational protein-membrane targeting	1	1	3535	1	9092	-6.93	0.0	0.73	0.31	Folr1
1763	GO:0006622 [8]: protein-lysosome targeting	1	1	3535	1	9092	-6.93	0.0	0.73	0.31	Ap3m1
1764	GO:0006658 [9]: phosphatidylserine metabolism	1	1	3535	1	9092	-6.93	0.0	0.73	0.31	Ptdss1
1765	GO:0006659 [10]: phosphatidylserine biosynthesis	1	1	3535	1	9092	-6.93	0.0	0.73	0.31	Ptdss1
1766	GO:0006670 [6]: sphingosine metabolism	1	1	3535	1	9092	-6.93	0.0	0.73	0.31	Sgpp1
1767	GO:0006788 [6]: heme oxidation	1	1	3535	1	9092	-6.93	0.0	0.73	0.31	Hmox2
1768	GO:0006884 [5]: regulation of cell volume	1	1	3535	1	9092	-6.93	0.0	0.73	0.31	Clns1a
1769	GO:0006895 [7]: Golgi to endosome transport	1	1	3535	1	9092	-6.93	0.0	0.73	0.31	Slc30a6
1770	GO:0006991 [5]: response to sterol depletion	1	1	3535	1	9092	-6.93	0.0	0.73	0.31	Insig2
1771	GO:0007090 [8]: regulation of S phase of mitotic cell cycle	1	1	3535	1	9092	-6.93	0.0	0.73	0.31	Ris2
1772	GO:0007133 [10]: meiotic anaphase I	1	1	3535	1	9092	-6.93	0.0	0.73	0.31	Pttg1
1773	GO:0007141 [10]: male meiosis I	1	1	3535	1	9092	-6.93	0.0	0.73	0.31	Siah1a
1774	GO:0007256 [7]: activation of JUNKK	1	1	3535	1	9092	-6.93	0.0	0.73	0.31	Nrk
1775	GO:0007274 [7]: neuromuscular synaptic transmission	1	1	3535	1	9092	-6.93	0.0	0.73	0.31	Ntf3
1776	GO:0007444 [5]: imaginal disc development	1	1	3535	1	9092	-6.93	0.0	0.73	0.31	Tm4sf9
1777	GO:0007452 [5]: imaginal disc metamorphosis	1	1	3535	1	9092	-6.93	0.0	0.73	0.31	Tm4sf9
1778	GO:0007552 [3]: metamorphosis	1	1	3535	1	9092	-6.93	0.0	0.73	0.31	Tm4sf9
1779	GO:0007589 [4]: fluid secretion	1	1	3535	1	9092	-6.93	0.0	0.73	0.31	Guca2b
1780	GO:0007603 [9]: phototransduction, visible light	1	1	3535	1	9092	-6.93	0.0	0.73	0.31	Aipl1
1781	GO:0007616 [5]: long-term memory	1	1	3535	1	9092	-6.93	0.0	0.73	0.31	Chst10
1782	GO:0007638 [3]: mechanosensory behavior	1	1	3535	1	9092	-6.93	0.0	0.73	0.31	Etv1
1783	GO:0008037 [5]: cell recognition	1	1	3535	1	9092	-6.93	0.0	0.73	0.31	Foxg1
1784	GO:0008038 [6]: neuronal cell recognition	1	1	3535	1	9092	-6.93	0.0	0.73	0.31	Foxg1
1785	GO:0008053 [7]: mitochondrial fusion	1	1	3535	1	9092	-6.93	0.0	0.73	0.31	Mfn1
1786	GO:0008105 [5]: asymmetric protein localization	1	1	3535	1	9092	-6.93	0.0	0.73	0.31	Rdx
1787	GO:0008156 [8]: negative regulation of DNA replication	1	1	3535	1	9092	-6.93	0.0	0.73	0.31	Gmnn
1788	GO:0008354 [6]: germ cell migration	1	1	3535	1	9092	-6.93	0.0	0.73	0.31	Cxcr4
1789	GO:0008608 [8]: attachment of spindle microtubules to kinetochore	1	1	3535	1	9092	-6.93	0.0	0.73	0.31	Cdca1
1790	GO:0009082 [8]: branched chain family amino acid biosynthesis	1	1	3535	1	9092	-6.93	0.0	0.73	0.31	Bcat2
1791	GO:0009138 [8]: pyrimidine nucleoside diphosphate metabolism	1	1	3535	1	9092	-6.93	0.0	0.73	0.31	Dtymk
1792	GO:0009139 [8]: pyrimidine nucleoside diphosphate biosynthesis	1	1	3535	1	9092	-6.93	0.0	0.73	0.31	Dtymk
1793	GO:0009151 [8]: purine deoxyribonucleotide metabolism	1	1	3535	1	9092	-6.93	0.0	0.73	0.31	Nudt1
1794	GO:0009155 [8]: purine deoxyribonucleotide catabolism	1	1	3535	1	9092	-6.93	0.0	0.73	0.31	Nudt1
1795	GO:0009189 [8]: deoxyribonucleoside diphosphate biosynthesis	1	1	3535	1	9092	-6.93	0.0	0.73	0.31	Dtymk
1796	GO:0009196 [9]: pyrimidine deoxyribonucleoside diphosphate metabolism	1	1	3535	1	9092	-6.93	0.0	0.73	0.31	Dtymk
1797	GO:0009197 [9]: pyrimidine deoxyribonucleoside diphosphate biosynthesis	1	1	3535	1	9092	-6.93	0.0	0.73	0.31	Dtymk
1798	GO:0009203 [8]: ribonucleoside triphosphate catabolism	1	1	3535	1	9092	-6.93	0.0	0.73	0.31	Entpd1
1799	GO:0009204 [8]: deoxyribonucleoside triphosphate catabolism	1	1	3535	1	9092	-6.93	0.0	0.73	0.31	Nudt1
1800	GO:0009207 [9]: purine ribonucleoside triphosphate catabolism	1	1	3535	1	9092	-6.93	0.0	0.73	0.31	Entpd1
1801	GO:0009215 [9]: purine deoxyribonucleoside triphosphate metabolism	1	1	3535	1	9092	-6.93	0.0	0.73	0.31	Nudt1
1802	GO:0009217 [9]: purine deoxyribonucleoside triphosphate catabolism	1	1	3535	1	9092	-6.93	0.0	0.73	0.31	Nudt1
1803	GO:0009452 [7]: RNA capping	1	1	3535	1	9092	-6.93	0.0	0.73	0.31	Rngtt
1804	GO:0009725 [5]: response to hormone stimulus	1	1	3535	3	9090	-6.97	0.0	0.31	0.11	Trh
1805	GO:0009755 [4]: hormone-mediated signaling	1	1	3535	3	9090	-6.97	0.0	0.31	0.11	Trh
1806	GO:0009913 [4]: epidermal cell differentiation	1	1	3535	3	9090	-6.97	0.0	0.31	0.11	Mcoln3
1807	GO:0015893 [5]: drug transport	1	1	3535	3	9090	-6.97	0.0	0.31	0.11	Hiat1
1808	GO:0015936 [8]: coenzyme A metabolism	1	1	3535	3	9090	-6.97	0.0	0.31	0.11	Pank3
1809	GO:0016032 [2]: viral life cycle	1	1	3535	3	9090	-6.97	0.0	0.31	0.11	Banf1
1810	GO:0016096 [7]: polyisoprenoid metabolism	1	1	3535	3	9090	-6.97	0.0	0.31	0.11	Aldh1a7
1811	GO:0016547 [7]: RNA editing	1	1	3535	3	9090	-6.97	0.0	0.31	0.11	Apobec2
1812	GO:0018105 [9]: peptidyl-serine phosphorylation	1	1	3535	3	9090	-6.97	0.0	0.31	0.11	Pbk
1813	GO:0018209 [9]: peptidyl-serine modification	1	1	3535	3	9090	-6.97	0.0	0.31	0.11	Pbk
1814	GO:0030010 [6]: establishment of cell polarity	1	1	3535	3	9090	-6.97	0.0	0.31	0.11	Ptk7
1815	GO:0030201 [6]: heparan sulfate proteoglycan metabolism	1	1	3535	3	9090	-6.97	0.0	0.31	0.11	Hs2st1
1816	GO:0030212 [8]: hyaluronan metabolism	1	1	3535	3	9090	-6.97	0.0	0.31	0.11	Itih1
1817	GO:0030300 [5]: regulation of cholesterol absorption	1	1	3535	3	9090	-6.97	0.0	0.31	0.11	Apoa2
1818	GO:0030433 [10]: ER-associated protein catabolism	1	1	3535	3	9090	-6.97	0.0	0.31	0.11	Fbxo6b
1819	GO:0030833 [7]: regulation of actin filament polymerization	1	1	3535	3	9090	-6.97	0.0	0.31	0.11	Pfn1
1820	GO:0031069 [4]: hair follicle morphogenesis	1	1	3535	3	9090	-6.97	0.0	0.31	0.11	Foxq1
1821	GO:0035082 [7]: axoneme biogenesis	1	1	3535	3	9090	-6.97	0.0	0.31	0.11	Bbs2
1822	GO:0035084 [8]: flagellum axoneme biogenesis	1	1	3535	3	9090	-6.97	0.0	0.31	0.11	Bbs2
1823	GO:0035136 [6]: forelimb morphogenesis	1	1	3535	3	9090	-6.97	0.0	0.31	0.11	Catnb
1824	GO:0042214 [5]: terpene metabolism	1	1	3535	3	9090	-6.97	0.0	0.31	0.11	Aldh1a7
1825	GO:0042391 [5]: regulation of membrane potential	1	1	3535	3	9090	-6.97	0.0	0.31	0.11	Pres
1826	GO:0042491 [5]: auditory hair cell differentiation	1	1	3535	3	9090	-6.97	0.0	0.31	0.11	Mcoln3
1827	GO:0042516 [7]: regulation of tyrosine phosphorylation of Stat3 protein	1	1	3535	3	9090	-6.97	0.0	0.31	0.11	Cntf
1828	GO:0042632 [4]: cholesterol homeostasis	1	1	3535	3	9090	-6.97	0.0	0.31	0.11	Ldlrap1
1829	GO:0043094 [5]: metabolic compound salvage	1	1	3535	3	9090	-6.97	0.0	0.31	0.11	Adk
1830	GO:0043161 [11]: proteasomal ubiquitin-dependent protein catabolism	1	1	3535	3	9090	-6.97	0.0	0.31	0.11	Fbxo6b
1831	GO:0045087 [5]: innate immune response	1	1	3535	3	9090	-6.97	0.0	0.31	0.11	H2-Bl
1832	GO:0045446 [4]: endothelial cell differentiation	1	1	3535	3	9090	-6.97	0.0	0.31	0.11	Hoxb5
1833	GO:0045953 [9]: negative regulation of natural killer cell mediated cytotoxicity	1	1	3535	3	9090	-6.97	0.0	0.31	0.11	H2-Bl
1834	GO:0046626 [5]: regulation of insulin receptor signaling pathway	1	1	3535	3	9090	-6.97	0.0	0.31	0.11	Tsc2
1835	GO:0046652 [5]: thymocyte differentiation	1	1	3535	3	9090	-6.97	0.0	0.31	0.11	Egr1
1836	GO:0046668 [6]: regulation of retinal programmed cell death	1	1	3535	3	9090	-6.97	0.0	0.31	0.11	Cntf
1837	GO:0046851 [6]: negative regulation of bone remodeling	1	1	3535	3	9090	-6.97	0.0	0.31	0.11	Mepe
1838	GO:0048008 [8]: platelet-derived growth factor receptor signaling pathway	1	1	3535	3	9090	-6.97	0.0	0.31	0.11	Pdgfc
1839	GO:0048103 [6]: somatic stem cell division	1	1	3535	3	9090	-6.97	0.0	0.31	0.11	Hoxb4
1840	GO:0048144 [5]: fibroblast proliferation	1	1	3535	3	9090	-6.97	0.0	0.31	0.11	Pmaip1
1841	GO:0048145 [6]: regulation of fibroblast proliferation	1	1	3535	3	9090	-6.97	0.0	0.31	0.11	Pmaip1
1842	GO:0048168 [6]: regulation of neuronal synaptic plasticity	1	1	3535	3	9090	-6.97	0.0	0.31	0.11	Ephb2
1843	GO:0048488 [7]: synaptic vesicle endocytosis	1	1	3535	3	9090	-6.97	0.0	0.31	0.11	Unc13b
1844	GO:0050771 [6]: negative regulation of axonogenesis	1	1	3535	3	9090	-6.97	0.0	0.31	0.11	Nrp1
1845	GO:0050858 [6]: negative regulation of antigen receptor mediated signaling pathway	1	1	3535	3	9090	-6.97	0.0	0.31	0.11	Elf1
1846	GO:0050860 [7]: negative regulation of T-cell receptor signaling pathway	1	1	3535	3	9090	-6.97	0.0	0.31	0.11	Elf1
1847	GO:0000186 [6]: activation of MAPKK	1	1	3535	3	9090	-6.97	0.0	0.31	0.11	Nrk
1848	GO:0000238 [11]: zygotene	1	1	3535	3	9090	-6.97	0.0	0.31	0.11	Msh5
1849	GO:0000270 [7]: peptidoglycan metabolism	1	1	3535	3	9090	-6.97	0.0	0.31	0.11	Pglyrp1
1850	GO:0001755 [6]: neural crest cell migration	1	1	3535	3	9090	-6.97	0.0	0.31	0.11	Efnb1
1851	GO:0001778 [7]: plasma membrane repair	1	1	3535	3	9090	-6.97	0.0	0.31	0.11	Syt7
1852	GO:0001820 [5]: serotonin secretion	1	1	3535	3	9090	-6.97	0.0	0.31	0.11	Fcer1a
1853	GO:0001892 [6]: embryonic placenta development	1	1	3535	3	9090	-6.97	0.0	0.31	0.11	Cebpa
1854	GO:0001911 [8]: negative regulation of immune cell mediated cytotoxicity	1	1	3535	3	9090	-6.97	0.0	0.31	0.11	H2-Bl
1855	GO:0006301 [7]: postreplication repair	1	1	3535	3	9090	-6.97	0.0	0.31	0.11	Polh
1856	GO:0006476 [8]: protein amino acid deacetylation	1	1	3535	3	9090	-6.97	0.0	0.31	0.11	Sirt1
1857	GO:0006516 [8]: glycoprotein catabolism	1	1	3535	3	9090	-6.97	0.0	0.31	0.11	Asrgl1
1858	GO:0006548 [9]: histidine catabolism	1	1	3535	3	9090	-6.97	0.0	0.31	0.11	Mthfd1
1859	GO:0006599 [7]: phosphagen metabolism	1	1	3535	3	9090	-6.97	0.0	0.31	0.11	Ckm
1860	GO:0006721 [5]: terpenoid metabolism	1	1	3535	3	9090	-6.97	0.0	0.31	0.11	Aldh1a7
1861	GO:0006824 [9]: cobalt ion transport	1	1	3535	3	9090	-6.97	0.0	0.31	0.11	Slc30a5
1862	GO:0006878 [8]: copper ion homeostasis	1	1	3535	3	9090	-6.97	0.0	0.31	0.11	Commd1
1863	GO:0006882 [8]: zinc ion homeostasis	1	1	3535	3	9090	-6.97	0.0	0.31	0.11	Mt2
1864	GO:0006972 [6]: hyperosmotic response	1	1	3535	3	9090	-6.97	0.0	0.31	0.11	Pdpk1
1865	GO:0007129 [12]: synapsis	1	1	3535	3	9090	-6.97	0.0	0.31	0.11	Msh5
1866	GO:0007157 [6]: heterophilic cell adhesion	1	1	3535	3	9090	-6.97	0.0	0.31	0.11	Mcam
1867	GO:0007183 [9]: SMAD protein heteromerization	1	1	3535	3	9090	-6.97	0.0	0.31	0.11	Smad1
1868	GO:0007213 [7]: acetylcholine receptor signaling, muscarinic pathway	1	1	3535	3	9090	-6.97	0.0	0.31	0.11	Gnai2
1869	GO:0007216 [7]: metabotropic glutamate receptor signaling pathway	1	1	3535	3	9090	-6.97	0.0	0.31	0.11	Homer1
1870	GO:0007288 [5]: sperm axoneme assembly	1	1	3535	3	9090	-6.97	0.0	0.31	0.11	Bbs2
1871	GO:0007340 [7]: acrosome reaction	1	1	3535	3	9090	-6.97	0.0	0.31	0.11	Tnp2
1872	GO:0008209 [6]: androgen metabolism	1	1	3535	3	9090	-6.97	0.0	0.31	0.11	H2-Ke6
1873	GO:0008631 [10]: induction of apoptosis by oxidative stress	1	1	3535	3	9090	-6.97	0.0	0.31	0.11	Rnf7
1874	GO:0009077 [8]: histidine family amino acid catabolism	1	1	3535	3	9090	-6.97	0.0	0.31	0.11	Mthfd1
1875	GO:0009191 [8]: ribonucleoside diphosphate catabolism	1	1	3535	3	9090	-6.97	0.0	0.31	0.11	Entpd1
1876	GO:0009219 [8]: pyrimidine deoxyribonucleotide metabolism	1	1	3535	3	9090	-6.97	0.0	0.31	0.11	Dtymk
1877	GO:0009221 [8]: pyrimidine deoxyribonucleotide biosynthesis	1	1	3535	3	9090	-6.97	0.0	0.31	0.11	Dtymk
1878	GO:0009584 [8]: detection of visible light	1	1	3535	2	9091	-7.02	0.0	0.47	0.18	Aipl1
1879	GO:0009595 [5]: detection of biotic stimulus	1	1	3535	2	9091	-7.02	0.0	0.47	0.18	Parg
1880	GO:0010025 [8]: wax biosynthesis	1	1	3535	2	9091	-7.02	0.0	0.47	0.18	Mlstd2
1881	GO:0010166 [7]: wax metabolism	1	1	3535	2	9091	-7.02	0.0	0.47	0.18	Mlstd2
1882	GO:0015012 [7]: heparan sulfate proteoglycan biosynthesis	1	1	3535	2	9091	-7.02	0.0	0.47	0.18	Hs2st1
1883	GO:0015701 [8]: bicarbonate transport	1	1	3535	2	9091	-7.02	0.0	0.47	0.18	Slc26a6
1884	GO:0015802 [7]: basic amino acid transport	1	1	3535	2	9091	-7.02	0.0	0.47	0.18	Slc7a3
1885	GO:0015908 [6]: fatty acid transport	1	1	3535	2	9091	-7.02	0.0	0.47	0.18	Crot
1886	GO:0015937 [8]: coenzyme A biosynthesis	1	1	3535	2	9091	-7.02	0.0	0.47	0.18	Pank3
1887	GO:0016539 [10]: intein-mediated protein splicing	1	1	3535	2	9091	-7.02	0.0	0.47	0.18	Dhh
1888	GO:0016584 [8]: nucleosome spacing	1	1	3535	2	9091	-7.02	0.0	0.47	0.18	Hist1h1e
1889	GO:0018410 [8]: peptide or protein carboxyl-terminal blocking	1	1	3535	2	9091	-7.02	0.0	0.47	0.18	Icmt
1890	GO:0019321 [7]: pentose metabolism	1	1	3535	2	9091	-7.02	0.0	0.47	0.18	Dcxr
1891	GO:0019827 [3]: stem cell maintenance	1	1	3535	2	9091	-7.02	0.0	0.47	0.18	Nodal
1892	GO:0019856 [7]: pyrimidine base biosynthesis	1	1	3535	2	9091	-7.02	0.0	0.47	0.18	Dhodh
1893	GO:0030168 [5]: platelet activation	1	1	3535	2	9091	-7.02	0.0	0.47	0.18	Entpd1
1894	GO:0030193 [5]: regulation of blood coagulation	1	1	3535	2	9091	-7.02	0.0	0.47	0.18	Anxa2
1895	GO:0030195 [6]: negative regulation of blood coagulation	1	1	3535	2	9091	-7.02	0.0	0.47	0.18	Anxa2
1896	GO:0030308 [5]: negative regulation of cell growth	1	1	3535	2	9091	-7.02	0.0	0.47	0.18	Wig1
1897	GO:0030330 [7]: DNA damage response, signal transduction by p53 class mediator	1	1	3535	2	9091	-7.02	0.0	0.47	0.18	Mif
1898	GO:0030517 [7]: negative regulation of axon extension	1	1	3535	2	9091	-7.02	0.0	0.47	0.18	Nrp1
1899	GO:0030522 [6]: intracellular receptor-mediated signaling pathway	1	1	3535	2	9091	-7.02	0.0	0.47	0.18	Taf7
1900	GO:0030902 [8]: hindbrain development	1	1	3535	2	9091	-7.02	0.0	0.47	0.18	Gli2
1901	GO:0030908 [9]: protein splicing	1	1	3535	2	9091	-7.02	0.0	0.47	0.18	Dhh
1902	GO:0035089 [7]: establishment of apical/basal cell polarity	1	1	3535	2	9091	-7.02	0.0	0.47	0.18	Ptk7
1903	GO:0035115 [7]: embryonic forelimb morphogenesis	1	1	3535	2	9091	-7.02	0.0	0.47	0.18	Catnb
1904	GO:0035116 [7]: embryonic hindlimb morphogenesis	1	1	3535	2	9091	-7.02	0.0	0.47	0.18	Catnb
1905	GO:0040011 [4]: locomotion	1	1	3535	2	9091	-7.02	0.0	0.47	0.18	Jph3
1906	GO:0040015 [6]: negative regulation of body size	1	1	3535	2	9091	-7.02	0.0	0.47	0.18	Bbs2
1907	GO:0040023 [6]: nuclear positioning	1	1	3535	2	9091	-7.02	0.0	0.47	0.18	Slit1
1908	GO:0042223 [7]: interleukin-3 biosynthesis	1	1	3535	2	9091	-7.02	0.0	0.47	0.18	Fcer1a
1909	GO:0042246 [4]: tissue regeneration	1	1	3535	2	9091	-7.02	0.0	0.47	0.18	Ninj2
1910	GO:0042253 [7]: granulocyte macrophage colony-stimulating factor biosynthesis	1	1	3535	2	9091	-7.02	0.0	0.47	0.18	Fcer1a
1911	GO:0042326 [7]: negative regulation of phosphorylation	1	1	3535	2	9091	-7.02	0.0	0.47	0.18	Prkrip1
1912	GO:0042435 [6]: indole derivative biosynthesis	1	1	3535	2	9091	-7.02	0.0	0.47	0.18	Tph1
1913	GO:0042574 [7]: retinal metabolism	1	1	3535	2	9091	-7.02	0.0	0.47	0.18	Aldh1a7
1914	GO:0043101 [6]: purine salvage	1	1	3535	2	9091	-7.02	0.0	0.47	0.18	Adk
1915	GO:0043154 [8]: negative regulation of caspase activation	1	1	3535	2	9091	-7.02	0.0	0.47	0.18	Nr4a1
1916	GO:0043174 [6]: nucleoside salvage	1	1	3535	2	9091	-7.02	0.0	0.47	0.18	Adk
1917	GO:0043241 [6]: protein complex disassembly	1	1	3535	2	9091	-7.02	0.0	0.47	0.18	Hist1h1e
1918	GO:0043288 [6]: apocarotenoid metabolism	1	1	3535	2	9091	-7.02	0.0	0.47	0.18	Aldh1a7
1919	GO:0044247 [7]: cellular polysaccharide catabolism	1	1	3535	2	9091	-7.02	0.0	0.47	0.18	2200003E03Rik
1920	GO:0045197 [7]: establishment and/or maintenance of epithelial cell polarity	1	1	3535	2	9091	-7.02	0.0	0.47	0.18	Ptk7
1921	GO:0045213 [7]: neurotransmitter receptor metabolism	1	1	3535	2	9091	-7.02	0.0	0.47	0.18	Fnta
1922	GO:0045399 [8]: regulation of interleukin-3 biosynthesis	1	1	3535	2	9091	-7.02	0.0	0.47	0.18	Fcer1a
1923	GO:0045401 [9]: positive regulation of interleukin-3 biosynthesis	1	1	3535	2	9091	-7.02	0.0	0.47	0.18	Fcer1a
1924	GO:0045423 [8]: regulation of granulocyte macrophage colony-stimulating factor biosynthesis	1	1	3535	2	9091	-7.02	0.0	0.47	0.18	Fcer1a
1925	GO:0045425 [9]: positive regulation of granulocyte macrophage colony-stimulating factor biosynthesis	1	1	3535	2	9091	-7.02	0.0	0.47	0.18	Fcer1a
1926	GO:0045579 [7]: positive regulation of B-cell differentiation	1	1	3535	2	9091	-7.02	0.0	0.47	0.18	Bad
1927	GO:0045773 [7]: positive regulation of axon extension	1	1	3535	2	9091	-7.02	0.0	0.47	0.18	Cdh4
1928	GO:0045792 [6]: negative regulation of cell size	1	1	3535	2	9091	-7.02	0.0	0.47	0.18	Wig1
1929	GO:0045884 [9]: regulation of survival gene product activity	1	1	3535	2	9091	-7.02	0.0	0.47	0.18	Snai2
1930	GO:0045936 [6]: negative regulation of phosphate metabolism	1	1	3535	2	9091	-7.02	0.0	0.47	0.18	Prkrip1
1931	GO:0046075 [10]: dTTP metabolism	1	1	3535	2	9091	-7.02	0.0	0.47	0.18	Dtymk
1932	GO:0046125 [8]: pyrimidine deoxyribonucleoside metabolism	1	1	3535	2	9091	-7.02	0.0	0.47	0.18	Dtymk
1933	GO:0046219 [7]: indolalkylamine biosynthesis	1	1	3535	2	9091	-7.02	0.0	0.47	0.18	Tph1
1934	GO:0046470 [9]: phosphatidylcholine metabolism	1	1	3535	2	9091	-7.02	0.0	0.47	0.18	Lrat
1935	GO:0048147 [7]: negative regulation of fibroblast proliferation	1	1	3535	2	9091	-7.02	0.0	0.47	0.18	Pmaip1
1936	GO:0051014 [8]: actin filament severing	1	1	3535	2	9091	-7.02	0.0	0.47	0.18	Fliih
1937	GO:0051047 [5]: positive regulation of secretion	1	1	3535	2	9091	-7.02	0.0	0.47	0.18	Kcnn4
1938	GO:0000012 [7]: single strand break repair	1	1	3535	2	9091	-7.02	0.0	0.47	0.18	Xrcc1
1939	GO:0000154 [7]: rRNA modification	1	1	3535	2	9091	-7.02	0.0	0.47	0.18	Tfb2m
1940	GO:0000272 [6]: polysaccharide catabolism	1	1	3535	2	9091	-7.02	0.0	0.47	0.18	2200003E03Rik
1941	GO:0000320 [7]: re-entry into mitotic cell cycle	1	1	3535	2	9091	-7.02	0.0	0.47	0.18	Ccnf
1942	GO:0001504 [6]: neurotransmitter uptake	1	1	3535	2	9091	-7.02	0.0	0.47	0.18	Slc17a6
1943	GO:0001675 [5]: acrosome formation	1	1	3535	2	9091	-7.02	0.0	0.47	0.18	Pafah1b1
1944	GO:0001719 [9]: inhibition of caspase activation	1	1	3535	2	9091	-7.02	0.0	0.47	0.18	Nr4a1
1945	GO:0001895 [5]: retinal homeostasis	1	1	3535	2	9091	-7.02	0.0	0.47	0.18	Aipl1
1946	GO:0006000 [8]: fructose metabolism	1	1	3535	2	9091	-7.02	0.0	0.47	0.18	Pfkfb3
1947	GO:0006166 [7]: purine ribonucleoside salvage	1	1	3535	2	9091	-7.02	0.0	0.47	0.18	Adk
1948	GO:0006207 [8]: 'de novo' pyrimidine base biosynthesis	1	1	3535	2	9091	-7.02	0.0	0.47	0.18	Dhodh
1949	GO:0006213 [7]: pyrimidine nucleoside metabolism	1	1	3535	2	9091	-7.02	0.0	0.47	0.18	Dtymk
1950	GO:0006235 [10]: dTTP biosynthesis	1	1	3535	2	9091	-7.02	0.0	0.47	0.18	Dtymk
1951	GO:0006275 [7]: regulation of DNA replication	1	1	3535	2	9091	-7.02	0.0	0.47	0.18	Gmnn
1952	GO:0006337 [7]: nucleosome disassembly	1	1	3535	2	9091	-7.02	0.0	0.47	0.18	Hist1h1e
1953	GO:0006379 [8]: mRNA cleavage	1	1	3535	2	9091	-7.02	0.0	0.47	0.18	Cstf2
1954	GO:0006381 [8]: mRNA editing	1	1	3535	2	9091	-7.02	0.0	0.47	0.18	Apobec2
1955	GO:0006415 [8]: translational termination	1	1	3535	2	9091	-7.02	0.0	0.47	0.18	Etf1
1956	GO:0006481 [9]: C-terminal protein amino acid methylation	1	1	3535	2	9091	-7.02	0.0	0.47	0.18	Icmt
1957	GO:0006687 [8]: glycosphingolipid metabolism	1	1	3535	2	9091	-7.02	0.0	0.47	0.18	St6galnac1
1958	GO:0006688 [9]: glycosphingolipid biosynthesis	1	1	3535	2	9091	-7.02	0.0	0.47	0.18	St6galnac1
1959	GO:0006787 [7]: porphyrin catabolism	1	1	3535	2	9091	-7.02	0.0	0.47	0.18	Hmox2
1960	GO:0006940 [5]: regulation of smooth muscle contraction	1	1	3535	2	9091	-7.02	0.0	0.47	0.18	Cald1
1961	GO:0007022 [9]: chaperonin-mediated tubulin folding	1	1	3535	2	9091	-7.02	0.0	0.47	0.18	Mipol1
1962	GO:0007089 [7]: traversing start control point of mitotic cell cycle	1	1	3535	2	9091	-7.02	0.0	0.47	0.18	Mtbp
1963	GO:0007095 [9]: mitotic G2 checkpoint	1	1	3535	2	9091	-7.02	0.0	0.47	0.18	Cdc2a
1964	GO:0007184 [9]: SMAD protein nuclear translocation	1	1	3535	2	9091	-7.02	0.0	0.47	0.18	Tob1
1965	GO:0007217 [7]: tachykinin signaling pathway	1	1	3535	2	9091	-7.02	0.0	0.47	0.18	Tac2
1966	GO:0007262 [8]: STAT protein nuclear translocation	1	1	3535	2	9091	-7.02	0.0	0.47	0.18	Jak2
1967	GO:0009048 [5]: dosage compensation, by inactivation of X chromosome	1	1	3535	2	9091	-7.02	0.0	0.47	0.18	Ctcf
1968	GO:0009137 [8]: purine nucleoside diphosphate catabolism	1	1	3535	2	9091	-7.02	0.0	0.47	0.18	Entpd1
1969	GO:0009148 [8]: pyrimidine nucleoside triphosphate biosynthesis	1	1	3535	2	9091	-7.02	0.0	0.47	0.18	Dtymk
1970	GO:0009181 [9]: purine ribonucleoside diphosphate catabolism	1	1	3535	2	9091	-7.02	0.0	0.47	0.18	Entpd1
1971	GO:0009202 [8]: deoxyribonucleoside triphosphate biosynthesis	1	1	3535	2	9091	-7.02	0.0	0.47	0.18	Dtymk
1972	GO:0009211 [9]: pyrimidine deoxyribonucleoside triphosphate metabolism	1	1	3535	2	9091	-7.02	0.0	0.47	0.18	Dtymk
1973	GO:0009212 [9]: pyrimidine deoxyribonucleoside triphosphate biosynthesis	1	1	3535	2	9091	-7.02	0.0	0.47	0.18	Dtymk
1974	GO:0009253 [8]: peptidoglycan catabolism	1	1	3535	2	9091	-7.02	0.0	0.47	0.18	Pglyrp1
1975	GO:0009264 [7]: deoxyribonucleotide catabolism	1	1	3535	2	9091	-7.02	0.0	0.47	0.18	Nudt1
