# Supplementary material for: A genomic analysis of mouse models of breast cancer reveals molecular features of mouse models and relationships to human breast cancer
Source: Breast Cancer Res. 2014 Jun 5;16(3):R59. doi: 10.1186/bcr3672 (PMC4078930; doi:10.1186/bcr3672)
Supplement: Additional file 2 — Fold change values organized by mouse tumor model type comparing the mouse model to all other types of mouse models. [file bcr3672-S2.zip › Additional_file_2/Erbb2KI_SAM/AdditionalFile41_Erbb2KI_SAM/gather_kegg_121101_downregulated.txt]

#	Annotation	Total Genes With Ann	Your Genes (With Ann)	Your Genes (No Ann)	Genome (With Ann)	Genome (No Ann)	ln(Bayes factor)	neg ln(p value)	FE: neg ln(p value)	FE: neg ln(FDR)	Genes
1	path:mmu04060: Cytokine-cytokine receptor interaction	43	43	814	197	1465	13.22	11.06	0.0	0.0	Acvr2b Amh Amhr2 Ccl27 Ccl28 Cntf Csf1r Ctf1 Cxcl4 Cxcr4 Eda Edar Epor Gdf5 Ifna9 Ifngr2 Il11ra1 Il13 Il15ra Il17e Il17rb Il1rap Il3 Il3ra Il6ra Il9 Il9r Inhba Inhbe Pdgfc Tgfb2 Tgfb3 Tnfrsf11a Tnfrsf11b Tnfrsf13b Tnfrsf13c Tnfrsf18 Tnfrsf19 Tnfrsf9 Tnfsf10 Tnfsf13 Tnfsf9 Tslp
2	path:mmu04080: Neuroactive ligand-receptor interaction	61	61	796	217	1445	7.31	10.66	0.0	0.0	Adcyap1 Adora2b Adra1a Avp Avpr1a Bdkrb2 Brs3 Bzrp C5r1 Cckbr Defcr-rs12 Defcr-rs7 Defcr4 Drd2 Edg4 Edg6 Edn1 Edn2 F2rl3 Fpr-rs4 Gabrg2 Gabrr2 Gal Galr1 Gh Glp1r Glrb Gpr24 Gpr35 Gpr63 Gpr83 Grik2 Grik5 Grin1 Grin2a Grin2d Grm1 Grm8 Grpr Htr1f Htr6 Lgr8 Ltb4r1 Mc1r Mc3r Nmur1 Npy Oprm1 Ptger2 Ptgfr Pthr2 Rln1 Sstr3 Sstr4 Tac2 Tacr2 Trar1 Trh Trhr2 Vip Vipr1
3	path:mmu04620: Toll-like receptor signaling pathway	14	14	843	80	1582	4.91	9.12	0.0	0.0	Akt2 Cd14 Ifna9 Irf3 Map2k3 Map2k6 Map3k7 Map3k7ip2 Pik3cg Pik3r1 Pik3r2 Pik3r4 Tlr4 Tlr5
4	path:mmu00240: Pyrimidine metabolism	39	39	818	27	1635	4.83	9.12	10.77	6.26	0610011D08Rik 1810060D16Rik Cda Dck Dhodh Dtymk Dut Entpd1 Entpd5 Nme1 Nme4 Nme6 Nudt2 Pola1 Pold1 Pold2 Pole Pole3 Polr2b Polr2c Polr2e Polr2g Polr2h Polr2j Polr2k Polr3h Polr3k Prim1 Pus1 Rpo1-1 Rrm1 Rrm2 Tk1 Tk2 Txnrd1 Txnrd2 Umpk Upb1 Znrd1
5	path:mmu00220: Urea cycle and metabolism of amino groups	16	16	841	4	1658	4.16	8.39	10.38	6.26	Acy1 Arg1 Arg2 Asl Ass1 Ckb Ckm Ckmt1 Nags Oat Odc1 Pycr1 Pycr2 Pycs Sms Srm
6	path:mmu00310: Lysine degradation	27	27	830	17	1645	2.7	6.97	8.69	4.98	6530401D17Rik Acat2 Aldh2 Aldh7a1 Aldh9a1 Ard1 Bat8 Dbt Echs1 Gcdh Hadh2 Hadhsc Nat6 Otub1 Otub2 Pipox Plod1 Prss16 Rdh13 Setdb1 Shmt1 Shmt2 Spcs1 Spcs2 Suv39h1 Suv39h2 Tmlhe
7	path:mmu00230: Purine metabolism	54	54	803	54	1608	2.3	6.52	7.99	4.79	1810060D16Rik Ada Adcy3 Adk Adsl Adss Ak2 Ak4 Allc Dck Enpp2 Entpd1 Entpd5 Fhit Gart Gmpr Gmpr2 Guk1 Impdh1 Impdh2 Nme1 Nme4 Nme6 Npr1 Nudt2 Nudt5 Paics Papss1 Pde6b Pde6d Pde6h Pde9a Pkm2 Pola1 Pold1 Pold2 Pole Pole3 Polr2b Polr2c Polr2e Polr2g Polr2h Polr2j Polr2k Polr3h Polr3k Prim1 Prps1 Prps2 Rpo1-1 Rrm1 Rrm2 Znrd1
8	path:mmu00280: Valine, leucine and isoleucine degradation	21	21	836	11	1651	2.28	6.52	8.34	4.92	Acaa1 Acadm Acads Acat2 Aldh2 Aldh6a1 Aldh7a1 Ard1 Bcat2 Bckdha Dbt Echs1 Hadh2 Hadhsc Hibadh Hmgcl Mccc1 Mut Nat6 Pcca Pccb
9	path:mmu00780: Biotin metabolism	7	7	850	0	1662	1.22	5.4	7.56	4.54	6530401D17Rik Hlcs Otub1 Otub2 Prss16 Spcs1 Spcs2
10	path:mmu00010: Glycolysis / Gluconeogenesis	27	27	830	23	1639	0.1	4.14	5.93	3.07	Acas2l Acyp1 Adh4 Adh5 Adh7 Akr1a4 Aldh2 Aldh7a1 Aldoa Bpgm Dlat Dld Eno1 Fbp1 Fbp2 Hk1 Hk2 Ldh2 Ldh3 Pdha1 Pdhb Pfkl Pfkm Pgam2 Pgk2 Pkm2 Tpi1
11	path:mmu00030: Pentose phosphate pathway	14	14	843	8	1654	-0.56	0.0	5.48	2.75	Aldoa Dera Fbp1 Fbp2 G6pd2 Pfkl Pfkm Pgd Prps1 Prps2 Rpe Taldo1 Tkt Tktl1
12	path:mmu04020: Calcium signaling pathway	47	47	810	134	1528	-0.74	0.0	0.01	0.0	Adcy3 Adora2b Adra1a Atp2a2 Avpr1a Bdkrb2 Cacna1b Cacna1d Cacna1e Calm2 Calm3 Calml3 Cckbr Ccnb2 Ccnb3 Cd38 Cdc25b Cdc25c Cdc2a Gna11 Grin1 Grin2a Grin2d Grm1 Grpr Htr6 Nfat5 Nfatc3 Phkg2 Plcb3 Plcd1 Ppid Ppp3cc Ppp3r1 Prkacb Prkcb1 Ptgfr Pygb Ryr3 Slc25a4 Slc25a5 Slc8a1 Slc8a3 Sphk2 Tacr2 Vdac1 Vdac3
13	path:mmu00624: 1- and 2-Methylnaphthalene degradation	10	10	847	4	1658	-0.78	0.0	5.36	2.75	Acad8 Acadsb Acadvl Adh4 Adh5 Adh7 Ard1 Cyp39a1 Dbt Nat6
14	path:mmu04310: Wnt signaling pathway	61	61	796	80	1582	-0.93	0.0	4.44	2.16	Apc2 Axin1 Axin2 Btrc Cacybp Catnb Catnbip1 Ccnd2 Ccnd3 Cer1 Csnk1e Csnk2a1 Csnk2a2 Csnk2b Ctbp1 Ctbp2 Dkk1 Dkk2 Dkk4 Dvl2 Frat1 Fzd2 Fzd3 Fzd6 Fzd7 Fzd9 Lef1 Lrp5 Lrp6 Ltap Map3k7 Nfat5 Nfatc3 Nkd1 Nlk Plcb3 Ppard Ppp2ca Ppp2r1a Ppp3cc Ppp3r1 Prkacb Prkcb1 Rbx1 Rhoa Rock1 Rock2 Ruvbl1 Siah1a Skp1a Tbl1x Tbl1xr1 Tcf7 Wif1 Wnt10a Wnt10b Wnt16 Wnt2b Wnt5a Wnt8a Wnt8b
15	path:mmu00330: Arginine and proline metabolism	20	20	837	17	1645	-1.16	0.0	4.69	2.19	Aldh2 Aldh7a1 Amd1 Arg1 Arg2 Asl Ass1 Ckb Ckm Ckmt1 Maoa Oat Odc1 P4ha1 Pycr1 Pycr2 Rars Sat1 Sms Srm
16	path:mmu00190: Oxidative phosphorylation	50	50	807	65	1597	-1.46	0.0	3.94	1.85	0610006O14Rik 1110013G13Rik 2410011G03Rik Atp4a Atp5a1 Atp5b Atp5d Atp5f1 Atp5g1 Atp5g2 Atp5l Atp5o Atp6v0c Atp6v1a1 Atp6v1b1 Atp6v1b2 Atp6v1c1 Atp6v1f Atp6v1g1 Cox4i1 Cox4i2 Cox6b1 Cox6b2 Cox7a2 Cox7a2l Cox7c Cyc1 Ndufa10 Ndufa7 Ndufa9 Ndufb2 Ndufb5 Ndufb7 Ndufb9 Ndufc2 Ndufs2 Ndufs3 Ndufs4 Ndufs7 Ndufs8 Ndufv1 Ndufv2 Pyp Sdha Sdhb Sdhd Uqcrb Uqcrc1 Uqcrfs1 Uqcrh
17	path:mmu00640: Propanoate metabolism	14	14	843	10	1652	-1.55	0.0	4.41	2.16	Abat Acadm Acas2l Acat2 Aldh2 Aldh6a1 Aldh7a1 Echs1 Ldh2 Ldh3 Mut Pcca Pccb Suclg1
18	path:mmu00271: Methionine metabolism	8	8	849	3	1659	-1.56	0.0	4.61	2.19	2310020P08Rik Ahcy Bhmt Cbs Cth Dnmt1 Dnmt3a Dnmt3b
19	path:mmu04510: Focal adhesion	60	60	797	154	1508	-1.66	0.0	0.02	0.0	Actg1 Actn2 Actn4 Akt2 Arhgap5 Bad Blk Capn10 Capn9 Capns1 Catnb Ccnd2 Ccnd3 Cdc42 Chad Col11a1 Col3a1 Col4a4 Crk Crkl Hras1 Ibsp Igf1r Itga2 Itga9 Itgb6 Kras Lama1 Lamc3 Map2k1 Mras Pak1 Pak2 Pak3 Parvg Pdgfc Pdpk1 Pgf Pik3cg Pik3r1 Pik3r2 Pik3r4 Ppp1ca Ppp1cb Ppp1cc Prkcb1 Pxn Raf1 Rhoa Rock1 Rock2 Rras2 Shc3 Sos1 Tesk2 Thbs4 Vasp Vav2 Vcl Wee1
20	path:mmu04512: ECM-receptor interaction	20	20	837	64	1598	-1.93	0.0	0.01	0.0	Chad Col11a1 Col3a1 Col4a4 Dag1 Gp1bb Gp9 Hmmr Ibsp Itga2 Itga9 Itgb6 Lama1 Lamc3 Npnt Sdc1 Sdc2 Sdc3 Sv2a Thbs4
21	path:mmu00350: Tyrosine metabolism	20	20	837	20	1642	-2.08	0.0	3.66	1.73	1600013P15Rik Adh4 Adh5 Adh7 Ard1 Comt Cyp39a1 Dbt Dct Ddc Ech1 Fah Gstz1 Hrmt1l1 Hrmt1l2 Hrmt1l3 Maoa Mif Nat6 Wbscr22
22	path:mmu00790: Folate biosynthesis	9	9	848	5	1657	-2.15	0.0	3.92	1.85	Akp3 Ercc2 Ercc3 Gch1 Ggh Pts Qdpr Ruvbl2 Spr
23	path:mmu00930: Caprolactam degradation	8	8	849	4	1658	-2.24	0.0	3.86	1.85	Akr1a4 Echs1 Hadh2 Hadhsc Ntan1 Sirt1 Sirt2 Vnn1
24	path:mmu00340: Histidine metabolism	14	14	843	12	1650	-2.32	0.0	3.54	1.68	1600013P15Rik Aldh2 Aldh7a1 Ard1 Cyp39a1 Dbt Ddc Hars Hrmt1l1 Hrmt1l2 Hrmt1l3 Maoa Nat6 Wbscr22
25	path:mmu00380: Tryptophan metabolism	33	33	824	42	1620	-2.32	0.0	3.13	1.54	1600013P15Rik Acat2 Aldh2 Aldh7a1 Aloxe3 Cat Cyp19a1 Cyp1a2 Cyp2a12 Cyp2j5 Cyp2j6 Cyp39a1 Cyp3a13 Cyp3a16 Ddc Echs1 Fancl Gcdh Hadh2 Hadhsc Hrmt1l1 Hrmt1l2 Hrmt1l3 Maoa Mylip Pja1 Rnf25 Tph1 Trim11 Ube3a Uhrf1 Wars Wbscr22
26	path:mmu00521: Streptomycin biosynthesis	6	6	851	2	1660	-2.36	0.0	3.83	1.85	Hk1 Hk2 Impa1 Impa2 Isyna1 Tgds
27	path:mmu00020: Citrate cycle (TCA cycle)	13	13	844	11	1651	-2.47	0.0	3.41	1.6	Aco2 Csl Dld Fh1 Idh1 Idh2 Idh3a Idh3g Mdh2 Sdha Sdhb Sdhd Suclg1
28	path:mmu00910: Nitrogen metabolism	1	1	856	13	1649	-2.48	0.0	0.0	0.0	Cth
29	path:mmu04210: Apoptosis	23	23	834	66	1596	-2.58	0.0	0.04	0.0	Akt2 Bad Bid Capn10 Capn12 Capn9 Capns1 Casp6 Dffa Endog Il1rap Il3 Il3ra Pdcd8 Pik3cg Pik3r1 Pik3r2 Pik3r4 Ppp3cc Ppp3r1 Prkacb Prkar1a Tnfsf10
30	path:mmu00650: Butanoate metabolism	18	18	839	19	1643	-2.61	0.0	3.09	1.54	2700017M01Rik Abat Acads Acat2 Aldh2 Aldh7a1 Ard1 Dbt Echs1 Gad2 Hadh2 Hadhsc Hmgcl Nat6 Pdha1 Pdhb Prdx6 Rdh13
31	path:mmu00970: Aminoacyl-tRNA biosynthesis	12	12	845	10	1652	-2.61	0.0	3.28	1.54	2310020P08Rik Dars Fars1 Farslb Hars Kars Rars Sars1 Tars Vars2 Wars Yars
32	path:mmu00710: Carbon fixation	11	11	846	9	1653	-2.76	0.0	3.15	1.54	Aldoa Fbp1 Fbp2 Gpt2 Mdh2 Pgk2 Pkm2 Rpe Tkt Tktl1 Tpi1
33	path:mmu04610: Complement and coagulation cascades	17	17	840	51	1611	-2.82	0.0	0.04	0.0	Bdkrb2 C1qa C5r1 Cd59a Crry F10 F11 F12 F13b F8 Fga Fgg Kng1 Mbl1 Serpina5 Serpinc1 Serpine1
34	path:mmu00051: Fructose and mannose metabolism	18	18	839	20	1642	-2.84	0.0	2.82	1.37	Akr1b3 Aldoa B4galt5 Fbp1 Fbp2 Galgt2 Galntl5 Hk1 Hk2 Mtmr1 Mtmr2 Nt5m Pfkl Pfkm Pmm2 Rdh13 Tpi1 Tsta3
35	path:mmu00071: Fatty acid metabolism	24	24	833	30	1632	-2.85	0.0	2.66	1.31	Acaa1 Acadl Acadm Acads Acat2 Adh4 Adh5 Adh7 Aldh2 Aldh7a1 Cpt2 Cyp19a1 Cyp1a2 Cyp2a12 Cyp2j5 Cyp2j6 Cyp3a13 Cyp3a16 Dci Echs1 Gcdh Hadh2 Hadhsc Peci
36	path:mmu00532: Chondroitin / Heparan sulfate biosynthesis	5	5	852	23	1639	-2.87	0.0	0.02	0.0	B3galt6 B4galt7 Extl2 Hs2st1 Hs6st2
37	path:mmu00620: Pyruvate metabolism	16	16	841	17	1645	-2.88	0.0	2.82	1.37	Acas2l Acat2 Acyp1 Adh5 Akr1b3 Aldh2 Aldh7a1 Dlat Dld Glo1 Ldh2 Ldh3 Mdh2 Pdha1 Pdhb Pkm2
38	path:mmu00450: Selenoamino acid metabolism	10	10	847	8	1654	-2.91	0.0	3.02	1.5	1600013P15Rik Ahcy Cbs Cth Hrmt1l1 Hrmt1l2 Hrmt1l3 Papss1 Sephs2 Wbscr22
39	path:mmu00626: Nitrobenzene degradation	7	7	850	4	1658	-2.92	0.0	3.15	1.54	1600013P15Rik Aloxe3 Cyp39a1 Hrmt1l1 Hrmt1l2 Hrmt1l3 Wbscr22
40	path:mmu00680: Methane metabolism	7	7	850	4	1658	-2.92	0.0	3.15	1.54	Adh5 Cat Cyp39a1 Epx Prdx6 Shmt1 Shmt2
41	path:mmu00562: Inositol phosphate metabolism	14	14	843	43	1619	-3.02	0.0	0.05	0.0	Cdc7 Clk3 Eif2ak3 Gprk5 Impa1 Impa2 Isyna1 Pib5pa Pik3cg Pip5k1a Pip5k1b Plcb3 Plcd1 Ttk
42	path:mmu00120: Bile acid biosynthesis	13	13	844	13	1649	-3.07	0.0	2.71	1.33	Acaa1 Acad8 Acadsb Acadvl Adh4 Adh5 Adh7 Aldh2 Aldh7a1 Cel Cyp39a1 Rdh13 Soat2
43	path:mmu00260: Glycine, serine and threonine metabolism	16	16	841	18	1644	-3.11	0.0	2.55	1.23	Alas2 Bhmt Cbs Cth Dld Gcat Maoa Phgdh Pipox Psat1 Psph Rdh13 Sars1 Shmt1 Shmt2 Tars
44	path:mmu00960: Alkaloid biosynthesis II	8	8	849	6	1656	-3.22	0.0	2.75	1.34	2700017M01Rik Ard1 Ces1 Dbt Es22 LOC13909 Nat6 Prdx6
45	path:mmu00561: Glycerolipid metabolism	16	16	841	19	1643	-3.3	0.0	2.3	1.1	Adh4 Adh5 Adh7 Akr1a4 Akr1b3 Aldh2 Aldh7a1 B4galt5 Cel Dgat1 Dgka Galgt2 Galntl5 Gla Glb1 Lipc
46	path:mmu04070: Phosphatidylinositol signaling system	21	21	836	55	1607	-3.33	0.0	0.1	0.0	Calm2 Calm3 Calml3 Cdc7 Clk3 Dgka Eif2ak3 Gprk5 Impa1 Impa2 Pib5pa Pik3cg Pik3r1 Pik3r2 Pik3r4 Pip5k1a Pip5k1b Plcb3 Plcd1 Prkcb1 Ttk
47	path:mmu04010: MAPK signaling pathway	75	75	782	156	1506	-3.37	0.0	0.32	0.09	Akt2 B230120H23Rik Casp6 Cd14 Cdc25b Cdc42 Crk Crkl Dusp14 Dusp3 Elk4 Fgf12 Fgf15 Fgf16 Fgf20 Fgf21 Fgf22 Fgf23 Fgf3 Fgf5 Fgf8 Fgfr3 Fgfr4 Gadd45a Hras1 Hspa8 Hspa9a Kras Map2k1 Map2k3 Map2k5 Map2k6 Map2k7 Map3k4 Map3k6 Map3k7 Map3k7ip2 Map4k1 Map4k4 Mapkapk5 Max Mos Mras Nf1 Nlk Nr4a1 Ntf3 Pak1 Pak2 Pla2g10 Pla2g12a Pla2g1b Pla2g2a Pla2g2c Pla2g2f Pla2g4a Pla2g6 Ppm1a Ppm1b Ppp3cc Ppp3r1 Ppp5c P…
48	path:mmu00410: beta-Alanine metabolism	9	9	848	8	1654	-3.4	0.0	2.48	1.22	Abat Acadm Aldh2 Aldh7a1 Echs1 Gad2 Sms Srm Upb1
49	path:mmu00590: Prostaglandin and leukotriene metabolism	15	15	842	18	1644	-3.44	0.0	2.17	1.06	Alox15 Cbr1 Epx Lta4h Pla2g10 Pla2g12a Pla2g1b Pla2g2a Pla2g2c Pla2g2f Pla2g4a Pla2g6 Prdx6 Ptges Ptgis
50	path:mmu04910: Insulin signaling pathway	49	49	808	84	1578	-3.48	0.0	1.31	0.47	Akt2 Bad Calm2 Calm3 Calml3 Cbl Cblc Crk Crkl Fbp1 Fbp2 Foxo1 Frap1 Gys1 Hk1 Hk2 Hras1 Insr Irs3 Kras Lipe Map2k1 Mras Pdpk1 Pfkl Pfkm Phkg2 Pib5pa Pik3cg Pik3r1 Pik3r2 Pik3r4 Pkm2 Ppp1ca Ppp1cb Ppp1cc Prkacb Prkag1 Prkar1a Prkcz Pygb Raf1 Rps6 Rras2 Shc3 Sos1 Srebf1 Trip10 Tsc2
51	path:mmu00720: Reductive carboxylate cycle (CO2 fixation)	6	6	851	4	1658	-3.55	0.0	2.48	1.22	Acas2l Aco2 Fh1 Idh1 Idh2 Mdh2
52	path:mmu05050: Dentatorubropallidoluysian atrophy (DRPLA)	2	2	855	12	1650	-3.7	0.0	0.02	0.0	Insr Wwp2
53	path:mmu00730: Thiamine metabolism	5	5	852	3	1659	-3.73	0.0	2.36	1.13	Mtmr1 Mtmr2 Nt5m Thtpa Tpk1
54	path:mmu00670: One carbon pool by folate	7	7	850	6	1656	-3.74	0.0	2.18	1.06	2310020P08Rik Fthfd Gart Mthfd2 Mthfr Shmt1 Shmt2
55	path:mmu04530: Tight junction	43	43	814	80	1582	-3.75	0.0	0.81	0.27	6530407C02Rik Actg1 Actn2 Actn4 Akt2 B230120H23Rik Catna2 Catnb Cdc42 Cdk4 Cldn1 Cldn16 Cldn2 Cldn8 Cldn9 Csnk2a1 Csnk2a2 Csnk2b Cttn Epb4.1l2 Epb4.1l3 Gnai1 Gnai2 Gnai3 Hras1 Kras Llglh Mras Ocln Ppp2ca Ppp2r1a Ppp2r4 Prkcb1 Prkcd Prkch Prkcz Rab13 Rhoa Rras2 Sec8l1 Tjp1 Tjp3 Vapa
56	path:mmu04540: Gap junction	31	31	826	53	1609	-3.79	0.0	1.13	0.38	Adcy3 Cdc2a Csnk1e Drd2 Gja9 Gna11 Gnai1 Gnai2 Gnai3 Grm1 Grm8 Gstz1 Hras1 Kras Map2k1 Map2k5 Mras Npr1 Pdgfc Plcb3 Prkacb Prkcb1 Prkg2 Raf1 Rras2 Sos1 Tjp1 Tuba3 Tuba4 Tubb4 Tubb5
57	path:mmu00510: N-Glycan biosynthesis	12	12	845	15	1647	-3.83	0.0	1.76	0.76	Alg12 Alg5 B4galt5 Ddost Dpagt1 Galgt2 Galntl5 Gcs1 Man1a Man1b Man2a1 St6gal1
58	path:mmu00530: Aminosugars metabolism	12	12	845	15	1647	-3.83	0.0	1.76	0.76	Cmas Gne Gnpnat1 Hk1 Hk2 Mtmr1 Mtmr2 Nagk Nans Nt5m Smpdl3a Smpdl3b
59	path:mmu00770: Pantothenate and CoA biosynthesis	8	8	849	8	1654	-3.85	0.0	1.97	0.9	Bcat2 Enpp2 Ntan1 Pank3 Sirt1 Sirt2 Upb1 Vnn1
60	path:mmu05010: Alzheimer's disease	5	5	852	18	1644	-3.88	0.0	0.07	0.0	Apbb1 Bace1 Ide Ncstn Psenen
61	path:mmu00130: Ubiquinone biosynthesis	4	4	853	2	1660	-3.9	0.0	2.24	1.06	2410011G03Rik Coq6 Coq7 D5Ertd33e
62	path:mmu00140: C21-Steroid hormone metabolism	2	2	855	11	1651	-3.96	0.0	0.03	0.0	Cyp17a1 Cyp21a1
63	path:mmu04520: Adherens junction	26	26	831	48	1614	-4.0	0.0	0.77	0.27	Acp1 Actg1 Actn2 Actn4 Catna2 Catnb Cdc42 Csnk2a1 Csnk2a2 Csnk2b Fert2 Igf1r Insr Iqgap1 Lef1 Lmo7 Map3k7 Nlk Pvrl1 Rhoa Snai2 Ssx2ip Tcf7 Tjp1 Vcl Wasf1
64	path:mmu00564: Glycerophospholipid metabolism	20	20	837	33	1629	-4.0	0.0	1.11	0.38	Ard1 Dbt Dgka Gnpat Gpd1 Lypla1 Lypla2 Nat6 Pafah1b1 Pafah1b2 Pafah1b3 Pla2g10 Pla2g12a Pla2g1b Pla2g2a Pla2g2c Pla2g2f Pla2g4a Pla2g6 Rdh13
65	path:mmu00100: Biosynthesis of steroids	3	3	854	13	1649	-4.02	0.0	0.05	0.0	Cyp39a1 Dhcr7 Nqo1
66	path:mmu00193: ATP synthesis	16	16	841	25	1637	-4.06	0.0	1.21	0.41	0610006O14Rik Atp5a1 Atp5b Atp5d Atp5f1 Atp5g1 Atp5g2 Atp5l Atp5o Atp6v0c Atp6v1a1 Atp6v1b1 Atp6v1b2 Atp6v1c1 Atp6v1f Atp6v1g1
67	path:mmu00052: Galactose metabolism	11	11	846	15	1647	-4.1	0.0	1.42	0.54	Akr1b3 Gale Galk1 Gla Glb1 Hk1 Hk2 Pfkl Pfkm Rdh13 Ugp2
68	path:mmu00062: Fatty acid biosynthesis (path 2)	5	5	852	4	1658	-4.12	0.0	1.86	0.81	Acaa1 Acat2 Echs1 Hadh2 Hadhsc
69	path:mmu04340: Hedgehog signaling pathway	16	16	841	35	1627	-4.14	0.0	0.35	0.09	Bmp8b Btrc Csnk1e Dhh Gli2 Prkacb Ptch2 Rab23 Sufu Wnt10a Wnt10b Wnt16 Wnt2b Wnt5a Wnt8a Wnt8b
70	path:mmu00760: Nicotinate and nicotinamide metabolism	18	18	839	33	1629	-4.18	0.0	0.74	0.27	Cd38 Cdc7 Clk3 Eif2ak3 Enpp2 Gprk5 Mtmr1 Mtmr2 Nmnat1 Nmnat3 Nnt Nt5m Ntan1 Qprt Sirt1 Sirt2 Ttk Vnn1
71	path:mmu00031: Inositol metabolism	2	2	855	0	1662	-4.18	0.0	2.16	1.06	Aldh6a1 Tpi1
72	path:mmu00740: Riboflavin metabolism	6	6	851	6	1656	-4.2	0.0	1.65	0.69	Acp2 Enpp2 Mtmr1 Mtmr2 Nt5m Rfk
73	path:mmu05040: Huntington's disease	11	11	846	16	1646	-4.21	0.0	1.23	0.41	Calm2 Calm3 Calml3 Casp6 Cbs Clta Dctn1 Esrrbl1 Hap1 Hip2 Tgm2
74	path:mmu04330: Notch signaling pathway	17	17	840	33	1629	-4.22	0.0	0.59	0.21	1700023B02Rik Adam17 Ctbp1 Ctbp2 Dll4 Dtx3 Dvl2 Gcn5l2 Hes1 Jag2 LOC433759 Ncstn Numb Psenen Rbpsuhl Rfng Skiip
75	path:mmu00150: Androgen and estrogen metabolism	9	9	848	23	1639	-4.22	0.0	0.21	0.04	1600013P15Rik Cyp39a1 H2-Ke6 Hrmt1l1 Hrmt1l2 Hrmt1l3 Sts Sult1e1 Wbscr22
76	path:mmu00360: Phenylalanine metabolism	9	9	848	12	1650	-4.24	0.0	1.34	0.48	Ard1 Cyp39a1 Dbt Ddc Epx Maoa Mif Nat6 Prdx6
77	path:mmu00600: Glycosphingolipid metabolism	13	13	844	21	1641	-4.24	0.0	1.02	0.38	B4galt5 Degs2 Galgt2 Galntl5 Gla Glb1 Neu1 Neu2 Sgpl1 Sgpp1 Smpd2 Sphk2 Sptlc1
78	path:mmu00632: Benzoate degradation via CoA ligation	15	15	842	30	1632	-4.27	0.0	0.52	0.18	Acat2 Acyp1 Ard1 Cdc7 Clk3 Dbt Echs1 Eif2ak3 Gcdh Gprk5 Hadh2 Hadhsc Nat6 Rdh13 Ttk
79	path:mmu00361: gamma-Hexachlorocyclohexane degradation	12	12	845	27	1635	-4.27	0.0	0.33	0.09	Acp2 Akp3 Cyp19a1 Cyp1a2 Cyp2a12 Cyp2j5 Cyp2j6 Cyp39a1 Cyp3a13 Cyp3a16 Cyp8b1 Pon2
80	path:mmu00480: Glutathione metabolism	11	11	846	25	1637	-4.3	0.0	0.32	0.09	G6pd2 Gclm Gpx5 Gpx6 Gstm4 Gstm5 Gsto1 Gstt2 Gstz1 Idh1 Idh2
81	path:mmu00643: Styrene degradation	4	4	853	3	1659	-4.33	0.0	1.69	0.71	Aloxe3 Cyp39a1 Fah Gstz1
82	path:mmu00252: Alanine and aspartate metabolism	8	8	849	11	1651	-4.37	0.0	1.2	0.41	Abat Adsl Adss Asl Ass1 Dars Gad2 Gpt2
83	path:mmu00750: Vitamin B6 metabolism	5	5	852	5	1657	-4.4	0.0	1.48	0.58	Mtmr1 Mtmr2 Nt5m Pnpo Psat1
84	path:mmu05060: Prion disease	2	2	855	9	1653	-4.45	0.0	0.07	0.0	Lama1 Lamr1
85	path:mmu00500: Starch and sucrose metabolism	10	10	847	20	1642	-4.47	0.0	0.51	0.18	Enpp2 Ercc2 Ercc3 Gbe1 Gys1 Hk1 Hk2 Pygb Ruvbl2 Ugp2
86	path:mmu00903: Limonene and pinene degradation	8	8	849	12	1650	-4.47	0.0	1.01	0.38	Aldh2 Aldh7a1 Ard1 Cyp39a1 Cyp8b1 Dbt Echs1 Nat6
87	path:mmu00860: Porphyrin and chlorophyll metabolism	5	5	852	14	1648	-4.49	0.0	0.19	0.03	Cpox Fth1 Hmox2 Urod Uros
88	path:mmu05020: Parkinson's disease	7	7	850	10	1652	-4.51	0.0	1.05	0.38	Park7 Pink1 Ubb Ube1x Ube1y1 Ube2l3 Uchl1
89	path:mmu00512: O-Glycan biosynthesis	8	8	849	14	1648	-4.57	0.0	0.72	0.26	B4galt5 C1galt1 Galgt2 Galnt1 Galnt11 Galntl5 Gcnt1 St6galnac1
90	path:mmu00362: Benzoate degradation via hydroxylation	3	3	854	2	1660	-4.58	0.0	1.51	0.59	Acaa1 Aloxe3 Ech1
91	path:mmu00623: 2,4-Dichlorobenzoate degradation	3	3	854	2	1660	-4.58	0.0	1.51	0.59	2700017M01Rik Aloxe3 Prdx6
92	path:mmu00440: Aminophosphonate metabolism	5	5	852	6	1656	-4.59	0.0	1.18	0.41	1600013P15Rik Hrmt1l1 Hrmt1l2 Hrmt1l3 Wbscr22
93	path:mmu00603: Globoside metabolism	6	6	851	14	1648	-4.62	0.0	0.32	0.09	B4galt5 Fut1 Galgt2 Galntl5 Gla Naga
94	path:mmu00251: Glutamate metabolism	6	6	851	13	1649	-4.68	0.0	0.4	0.11	Abat Gad2 Gclm Gnpnat1 Gpt2 Nagk
95	path:mmu00604: Ganglioside biosynthesis	6	6	851	13	1649	-4.68	0.0	0.4	0.11	B4galt5 Galgt2 Galntl5 Slc33a1 St3gal5 St6galnac4
96	path:mmu00602: Blood group glycolipid biosynthesis-neolactoseries	5	5	852	12	1650	-4.69	0.0	0.3	0.09	B3gnt1 B4galt5 Fut1 Galgt2 Galntl5
97	path:mmu05030: Amyotrophic lateral sclerosis (ALS)	6	6	851	11	1651	-4.72	0.0	0.6	0.21	Als2 Bad Cat Kars Slc1a2 Ssr4
98	path:mmu00601: Blood group glycolipid biosynthesis-lactoseries	5	5	852	8	1654	-4.78	0.0	0.76	0.27	B4galt5 Fut1 Galgt2 Galntl5 St3gal3
99	path:mmu04710: Circadian rhythm	5	5	852	8	1654	-4.78	0.0	0.76	0.27	Arntl Bhlhb2 Cry1 Csnk1e Per1
100	path:mmu00272: Cysteine metabolism	4	4	853	5	1657	-4.79	0.0	1.0	0.38	Cth Ldh2 Ldh3 Sult4a1
101	path:mmu00290: Valine, leucine and isoleucine biosynthesis	4	4	853	5	1657	-4.79	0.0	1.0	0.38	Bcat2 Pdha1 Pdhb Vars2
102	path:mmu00920: Sulfur metabolism	4	4	853	5	1657	-4.79	0.0	1.0	0.38	Bpnt1 Papss1 Sult1e1 Suox
103	path:mmu00642: Ethylbenzene degradation	3	3	854	3	1659	-4.85	0.0	1.1	0.38	Ard1 Dbt Nat6
104	path:mmu00053: Ascorbate and aldarate metabolism	4	4	853	9	1653	-4.86	0.0	0.36	0.09	Aldh2 Aldh7a1 Cyp8b1 Rdh13
105	path:mmu00400: Phenylalanine, tyrosine and tryptophan biosynthesis	4	4	853	6	1656	-4.88	0.0	0.78	0.27	Eno1 Fars1 Farslb Yars
106	path:mmu00630: Glyoxylate and dicarboxylate metabolism	4	4	853	6	1656	-4.88	0.0	0.78	0.27	Aco2 Csl Mdh2 Mthfd2
107	path:mmu00040: Pentose and glucuronate interconversions	3	3	854	8	1654	-4.89	0.0	0.25	0.06	Akr1b3 Rpe Ugp2
108	path:mmu00363: Bisphenol A degradation	3	3	854	8	1654	-4.89	0.0	0.25	0.06	Cyp39a1 Pon2 Rdh13
109	path:mmu00940: Stilbene, coumarine and lignin biosynthesis	4	4	853	8	1654	-4.91	0.0	0.47	0.14	Cyp39a1 Cyp8b1 Epx Prdx6
110	path:mmu00520: Nucleotide sugars metabolism	4	4	853	7	1655	-4.92	0.0	0.6	0.21	Gale Rdh13 Tgds Ugp2
111	path:mmu00628: Fluorene degradation	3	3	854	4	1658	-5.0	0.0	0.81	0.27	Aloxe3 Cyp8b1 Ech1
112	path:mmu00625: Tetrachloroethene degradation	2	2	855	6	1656	-5.02	0.0	0.2	0.04	Ephx1 Rdh13
113	path:mmu00072: Synthesis and degradation of ketone bodies	2	2	855	2	1660	-5.14	0.0	0.87	0.29	Acat2 Hmgcl
114	path:mmu00460: Cyanoamino acid metabolism	2	2	855	2	1660	-5.14	0.0	0.87	0.29	Shmt1 Shmt2
115	path:mmu00830: Retinol metabolism	2	2	855	2	1660	-5.14	0.0	0.87	0.29	Aldh1a1 Bcmo1
116	path:mmu00531: Glycosaminoglycan degradation	2	2	855	5	1657	-5.15	0.0	0.29	0.08	Glb1 Ids
117	path:mmu00950: Alkaloid biosynthesis I	1	1	856	4	1658	-5.21	0.0	0.13	0.0	Ddc
118	path:mmu00430: Taurine and hypotaurine metabolism	2	2	855	4	1658	-5.23	0.0	0.41	0.11	Csad Gad2
119	path:mmu00300: Lysine biosynthesis	1	1	856	1	1661	-5.54	0.0	0.57	0.21	Kars
120	path:mmu00351: 1,1,1-Trichloro-2,2-bis(4-chlorophenyl)ethane (DDT) degradation	1	1	856	1	1661	-5.54	0.0	0.57	0.21	Aloxe3
121	path:mmu00627: 1,4-Dichlorobenzene degradation	1	1	856	1	1661	-5.54	0.0	0.57	0.21	Cyp39a1
122	path:mmu00629: Carbazole degradation	1	1	856	1	1661	-5.54	0.0	0.57	0.21	Aloxe3
123	path:mmu00791: Atrazine degradation	1	1	856	1	1661	-5.54	0.0	0.57	0.21	Apobec2
