# Supplementary material for: A genomic analysis of mouse models of breast cancer reveals molecular features of mouse models and relationships to human breast cancer
Source: Breast Cancer Res. 2014 Jun 5;16(3):R59. doi: 10.1186/bcr3672 (PMC4078930; doi:10.1186/bcr3672)
Supplement: Additional file 2 — Fold change values organized by mouse tumor model type comparing the mouse model to all other types of mouse models. [file bcr3672-S2.zip › Additional_file_2/Erbb2KI_SAM/AdditionalFile41_Erbb2KI_SAM/gather_transfac_121101_downregulated.txt]

#	Annotation	Total Genes With Ann	Your Genes (With Ann)	Your Genes (No Ann)	Genome (With Ann)	Genome (No Ann)	ln(Bayes factor)	neg ln(p value)	FE: neg ln(p value)	FE: neg ln(FDR)	Genes
1	V$E2F1_Q6: E2F-1	2772	2772	1483	5572	6344	211.25	11.93	218.67	212.8	0610006K04Rik 0610006O14Rik 0610009C03Rik 0610009E20Rik 0610009H04Rik 0610011D08Rik 0610033H09Rik 0610039A15Rik 0610039K22Rik 0610040B21Rik 1100001A21Rik 1100001D10Rik 1110001A12Rik 1110005F07Rik 1110015E22Rik 1110017C15Rik 1110028N05Rik 1110030J09Rik 1110032N12Rik 1110033C18Rik 1110038M16Rik 1200009K13Rik 1200013F24Rik 1200016B17Rik 1300006C06Rik 1300010K09Rik 1500002M01Rik 1500006O09Rik 1500016…
2	V$KROX_Q6	2130	2130	2125	4235	7681	132.72	11.93	139.99	134.8	0610006K04Rik 0610009C03Rik 0610009E20Rik 0610009H04Rik 0610011D08Rik 0610033H09Rik 0610040B21Rik 1100001A21Rik 1110013G13Rik 1110028N05Rik 1110030H18Rik 1110035L05Rik 1110038M16Rik 1110055N21Rik 1200002M06Rik 1200013F24Rik 1200016B17Rik 1300006C06Rik 1300010K09Rik 1500006O09Rik 1500016L11Rik 1600020H07Rik 1700013H19Rik 1700025B16Rik 1700055O19Rik 1700073K01Rik 1700095N21Rik 1810014L12Rik 1810017…
3	V$E2F_Q6: E2F	3495	3495	760	8318	3598	124.29	11.93	131.65	126.87	0610006K04Rik 0610006O14Rik 0610009C03Rik 0610009E20Rik 0610009H04Rik 0610011D08Rik 0610033H09Rik 0610039A15Rik 0610039K22Rik 0610039N19Rik 0610040B21Rik 1100001A21Rik 1100001D10Rik 1110001A12Rik 1110005F07Rik 1110007C05Rik 1110015E22Rik 1110017C15Rik 1110025I09Rik 1110028N05Rik 1110030H18Rik 1110030J09Rik 1110032D12Rik 1110032N12Rik 1110033C18Rik 1110038M16Rik 1110055N21Rik 1110064N10Rik 1200009…
4	V$E2F_Q3_01	1881	1881	2374	3662	8254	119.68	11.93	126.91	122.54	0610006K04Rik 0610009C03Rik 0610009E20Rik 0610011D08Rik 0610039K22Rik 0610040B21Rik 1100001A21Rik 1100001D10Rik 1110001A12Rik 1110005F07Rik 1110007C05Rik 1110017C15Rik 1110020A09Rik 1110032N12Rik 1110038M16Rik 1200009K13Rik 1200013F24Rik 1200016B17Rik 1500002M01Rik 1500006O09Rik 1500016L11Rik 1600013P15Rik 1700009P13Rik 1700025B16Rik 1810008K03Rik 1810015M01Rik 1810017F10Rik 1810043M15Rik 1810045…
5	V$E2F1_Q6_01	1912	1912	2343	3743	8173	119.57	11.93	126.81	122.54	0610009C03Rik 0610009E20Rik 0610009H04Rik 0610033H09Rik 0610039A15Rik 0610039K22Rik 0610040B21Rik 1100001A21Rik 1110005F07Rik 1110007C05Rik 1110015E22Rik 1110017C15Rik 1110030J09Rik 1110033C18Rik 1110038M16Rik 1200002M06Rik 1200009K13Rik 1200013F24Rik 1200016B17Rik 1500016L11Rik 1600020H07Rik 1700009P13Rik 1700013H19Rik 1700073K01Rik 1810015M01Rik 1810017F10Rik 1810020E01Rik 1810031K02Rik 1810037…
6	V$E2F1_Q3_01	1560	1560	2695	2891	9025	112.77	11.93	120.02	115.94	0610009C03Rik 0610009E20Rik 0610009H04Rik 0610011D08Rik 0610039K22Rik 1100001A21Rik 1110007C05Rik 1110013G13Rik 1110017C15Rik 1110020A09Rik 1110030J09Rik 1110032D12Rik 1110032N12Rik 1110055N21Rik 1200009K13Rik 1300006C06Rik 1300010K09Rik 1500006O09Rik 1600013P15Rik 1700025B16Rik 1810017F10Rik 1810020E01Rik 1810057B09Rik 2010005O13Rik 2210412K09Rik 2310008M20Rik 2310014H19Rik 2310043K02Rik 2310044…
7	V$MYCMAX_B: c-Myc:Max binding sites	2046	2046	2209	4140	7776	112.54	11.93	119.74	115.81	0610006K04Rik 0610040B21Rik 1100001D10Rik 1110001A12Rik 1110007C05Rik 1110013G13Rik 1110020A09Rik 1110025I09Rik 1110028N05Rik 1110030K22Rik 1110032D12Rik 1110033C18Rik 1110035L05Rik 1110038M16Rik 1110064N10Rik 1200002M06Rik 1200009K13Rik 1300006C06Rik 1300010K09Rik 1500002M01Rik 1500016L11Rik 1600012K10Rik 1600013P15Rik 1700095N21Rik 1810008K03Rik 1810014L12Rik 1810017F10Rik 1810020E01Rik 1810045…
8	V$NRF2_01: nuclear respiratory factor 2	1028	1028	3227	1668	10248	105.57	11.93	112.92	109.12	0610033H09Rik 0610039A15Rik 0610039K22Rik 1100001A21Rik 1110001A12Rik 1110005F07Rik 1110007C05Rik 1110017C15Rik 1110028N05Rik 1110032D12Rik 1110032N12Rik 1110033C18Rik 1110064N10Rik 1200009K13Rik 1200016B17Rik 1500016L11Rik 1600013P15Rik 1700009P13Rik 1700020M16Rik 1810020E01Rik 1810033A06Rik 1810043M15Rik 1810060J02Rik 1810073E21Rik 2010300G19Rik 2210409M21Rik 2210412K09Rik 2300004C15Rik 2310034…
9	V$ELK1_02: Elk-1	3605	3605	650	8825	3091	102.72	11.93	110.05	106.37	0610006K04Rik 0610006O14Rik 0610009C03Rik 0610009E20Rik 0610009H04Rik 0610011D08Rik 0610033H09Rik 0610039A15Rik 0610039K22Rik 0610039N19Rik 0610040B21Rik 1100001A21Rik 1100001D10Rik 1110001A12Rik 1110005F07Rik 1110007C05Rik 1110013G13Rik 1110015E22Rik 1110017C15Rik 1110020A09Rik 1110025I09Rik 1110028N05Rik 1110030H18Rik 1110030J09Rik 1110030K22Rik 1110032D12Rik 1110032N12Rik 1110033C18Rik 1110038…
10	V$E2F1DP1_01: E2F-1:DP-1 heterodimer	1569	1569	2686	3033	8883	93.48	11.93	100.66	97.09	0610009E20Rik 0610009H04Rik 0610033H09Rik 0610039A15Rik 0610040B21Rik 1100001A21Rik 1100001D10Rik 1110001A12Rik 1110005F07Rik 1110015E22Rik 1110017C15Rik 1110030J09Rik 1110032N12Rik 1110038M16Rik 1200009K13Rik 1300006C06Rik 1500006O09Rik 1600020H07Rik 1700007D05Rik 1700009P13Rik 1700013H19Rik 1700073K01Rik 1810008K03Rik 1810015M01Rik 1810017F10Rik 1810031K02Rik 1810037K07Rik 1810043M15Rik 2210008…
11	V$E2F1_Q4: E2F-1	1561	1561	2694	3049	8867	88.04	11.93	95.2	91.73	0610006K04Rik 0610009H04Rik 0610011D08Rik 0610033H09Rik 0610040B21Rik 1100001A21Rik 1100001D10Rik 1110001A12Rik 1110005F07Rik 1110017C15Rik 1110028N05Rik 1110030H18Rik 1110030J09Rik 1110032N12Rik 1200009K13Rik 1200013F24Rik 1500006O09Rik 1600012K10Rik 1700009P13Rik 1810015M01Rik 1810017F10Rik 1810043M15Rik 1810045K07Rik 1810045K17Rik 1810057B09Rik 1810060J02Rik 2210412K09Rik 2300004C15Rik 2310001…
12	V$E2F_Q4: E2F	1793	1793	2462	3721	8195	77.6	11.93	84.69	81.3	0610006K04Rik 0610009C03Rik 0610009E20Rik 0610009H04Rik 0610039A15Rik 0610040B21Rik 1100001A21Rik 1100001D10Rik 1110001A12Rik 1110005F07Rik 1110007C05Rik 1110017C15Rik 1110025I09Rik 1110030J09Rik 1110038M16Rik 1200009K13Rik 1200013F24Rik 1200016B17Rik 1500016L11Rik 1700009P13Rik 1700013H19Rik 1700073K01Rik 1810008K03Rik 1810014L12Rik 1810015M01Rik 1810020E01Rik 1810037K07Rik 1810043M15Rik 1810045…
13	V$MAZ_Q6	3282	3282	973	7989	3927	74.34	11.93	81.48	78.17	0610006K04Rik 0610006O14Rik 0610009C03Rik 0610009E20Rik 0610009H04Rik 0610011D08Rik 0610039A15Rik 0610039K22Rik 0610040B21Rik 1100001A21Rik 1110005F07Rik 1110007C05Rik 1110015E22Rik 1110017C15Rik 1110020A09Rik 1110028N05Rik 1110030H18Rik 1110030K22Rik 1110032N12Rik 1110035L05Rik 1110038M16Rik 1110055N21Rik 1110064N10Rik 1200002M06Rik 1200009K13Rik 1200016B17Rik 1300010K09Rik 1500006O09Rik 1500016…
14	V$SP3_Q3	3122	3122	1133	7591	4325	63.39	11.93	70.44	67.21	0610006K04Rik 0610006O14Rik 0610009E20Rik 0610009H04Rik 0610011D08Rik 0610039A15Rik 0610039K22Rik 1100001A21Rik 1110005F07Rik 1110007C05Rik 1110017C15Rik 1110020A09Rik 1110025I09Rik 1110028N05Rik 1110030H18Rik 1110030K22Rik 1110032N12Rik 1110035L05Rik 1110038M16Rik 1200002M06Rik 1200009K13Rik 1200013F24Rik 1300006C06Rik 1300010K09Rik 1500002M01Rik 1500006O09Rik 1500016L11Rik 1500031N24Rik 1600012…
15	V$GABP_B: GA binding protein	550	550	3705	824	11092	62.99	11.93	70.36	67.2	0610033H09Rik 0610039K22Rik 1100001A21Rik 1110001A12Rik 1110005F07Rik 1110017C15Rik 1110030H18Rik 1110032D12Rik 1110032N12Rik 1110064N10Rik 1200009K13Rik 1500016L11Rik 1600013P15Rik 1700009P13Rik 1700020M16Rik 1700025B16Rik 1810043M15Rik 1810073E21Rik 2010300G19Rik 2210409M21Rik 2310034L04Rik 2310075A12Rik 2410003C20Rik 2410004H02Rik 2410012M04Rik 2600016J21Rik 2600017J23Rik 2610318K02Rik 2610528…
16	V$DEAF1_01	1085	1085	3170	2052	9864	61.83	11.93	68.95	65.85	0610006K04Rik 0610009C03Rik 0610033H09Rik 0610039A15Rik 0610039K22Rik 0610039N19Rik 1100001A21Rik 1110007C05Rik 1110017C15Rik 1110028N05Rik 1110030H18Rik 1110030J09Rik 1110032D12Rik 1110032N12Rik 1110033C18Rik 1110055N21Rik 1300010K09Rik 1500006O09Rik 1600013P15Rik 1600020H07Rik 1700095N21Rik 1810020E01Rik 1810031K02Rik 1810043M15Rik 1810057B09Rik 1810060D16Rik 2210412K09Rik 2310008M20Rik 2310010…
17	V$WHN_B: winged-helix factor nude	1301	1301	2954	2615	9301	57.66	11.93	64.7	61.66	0610033H09Rik 0610040B21Rik 1100001A21Rik 1100001D10Rik 1110013G13Rik 1110017C15Rik 1110025I09Rik 1110028N05Rik 1110030K22Rik 1110032D12Rik 1110033C18Rik 1110064N10Rik 1200013F24Rik 1200016B17Rik 1300006C06Rik 1500006O09Rik 1500016L11Rik 1600013P15Rik 1700009P13Rik 1700073K01Rik 1810008K03Rik 1810020E01Rik 1810033A06Rik 1810037K07Rik 1810045K07Rik 1810073E21Rik 2010005O13Rik 2010110M21Rik 2310020…
18	V$E2F1_Q4_01	1145	1145	3110	2235	9681	56.67	11.93	63.75	60.77	0610009C03Rik 0610011D08Rik 1100001A21Rik 1100001D10Rik 1110001A12Rik 1110005F07Rik 1110007C05Rik 1110017C15Rik 1110032N12Rik 1110038M16Rik 1200009K13Rik 1200013F24Rik 1200016B17Rik 1500016L11Rik 1700009P13Rik 1700025B16Rik 1810015M01Rik 1810017F10Rik 1810043M15Rik 1810045K07Rik 1810057B09Rik 2010005O13Rik 2210412K09Rik 2300004C15Rik 2310020P08Rik 2310031L18Rik 2310042M24Rik 2310043K02Rik 2310058…
19	V$USF_Q6: upstream stimulating factor	2971	2971	1284	7201	4715	56.58	11.93	63.56	60.63	0610006K04Rik 0610009C03Rik 0610009H04Rik 0610033H09Rik 0610039A15Rik 0610039K22Rik 0610039N19Rik 0610040B21Rik 1100001D10Rik 1110001A12Rik 1110007C05Rik 1110013G13Rik 1110015E22Rik 1110017C15Rik 1110020A09Rik 1110025I09Rik 1110028N05Rik 1110030J09Rik 1110030K22Rik 1110032D12Rik 1110033C18Rik 1110035L05Rik 1110038M16Rik 1110064N10Rik 1200002M06Rik 1300006C06Rik 1300010K09Rik 1500002M01Rik 1500006…
20	V$CREB_Q2_01	1586	1586	2669	3368	8548	54.72	11.93	61.69	58.81	0610006O14Rik 0610009C03Rik 0610009H04Rik 0610011D08Rik 0610039A15Rik 0610040B21Rik 1100001A21Rik 1100001D10Rik 1110001A12Rik 1110005F07Rik 1110007C05Rik 1110013G13Rik 1110015E22Rik 1110017C15Rik 1110025I09Rik 1110028N05Rik 1110064N10Rik 1200013F24Rik 1200016B17Rik 1300006C06Rik 1300010K09Rik 1500016L11Rik 1600020H07Rik 1700001L23Rik 1700009P13Rik 1700013H19Rik 1700025B16Rik 1700030A21Rik 1700051…
21	V$E2F_Q4_01	1046	1046	3209	2020	9896	53.0	11.93	60.08	57.24	0610009C03Rik 0610011D08Rik 1100001A21Rik 1110001A12Rik 1110005F07Rik 1110007C05Rik 1110017C15Rik 1110038M16Rik 1200009K13Rik 1200013F24Rik 1200016B17Rik 1500016L11Rik 1700009P13Rik 1700025B16Rik 1810015M01Rik 1810043M15Rik 1810045K07Rik 1810057B09Rik 2010005O13Rik 2210412K09Rik 2300004C15Rik 2310020P08Rik 2310031L18Rik 2310043K02Rik 2310058A11Rik 2310066N05Rik 2310075A12Rik 2410001E19Rik 2410003…
22	V$CETS1P54_01: c-Ets-1(p54)	3048	3048	1207	7468	4448	52.71	11.93	59.68	56.9	0610006O14Rik 0610009C03Rik 0610009E20Rik 0610009H04Rik 0610011D08Rik 0610033H09Rik 0610039A15Rik 0610039K22Rik 0610039N19Rik 0610040B21Rik 1100001A21Rik 1100001D10Rik 1110001A12Rik 1110005F07Rik 1110007C05Rik 1110013G13Rik 1110015E22Rik 1110017C15Rik 1110025I09Rik 1110028N05Rik 1110030H18Rik 1110030J09Rik 1110030K22Rik 1110032D12Rik 1110032N12Rik 1110033C18Rik 1110038M16Rik 1110064N10Rik 1200002…
23	V$PAX3_B: Pax-3 binding sites	2854	2854	1401	6933	4983	48.81	11.93	55.73	52.99	0610006K04Rik 0610009C03Rik 0610009H04Rik 0610011D08Rik 0610039A15Rik 0610039K22Rik 0610040B21Rik 1100001D10Rik 1110005F07Rik 1110007C05Rik 1110015E22Rik 1110017C15Rik 1110025I09Rik 1110030H18Rik 1110030J09Rik 1110030K22Rik 1110032D12Rik 1110032N12Rik 1110033C18Rik 1110055N21Rik 1110064N10Rik 1200002M06Rik 1200009K13Rik 1200013F24Rik 1200016B17Rik 1300006C06Rik 1300010K09Rik 1500002M01Rik 1500006…
24	V$MINI20_B: Muscle initiator sequence-20	2879	2879	1376	7027	4889	46.82	11.93	53.72	51.03	0610006K04Rik 0610009E20Rik 0610009H04Rik 0610011D08Rik 0610033H09Rik 0610039K22Rik 0610039N19Rik 0610040B21Rik 1100001A21Rik 1100001D10Rik 1110001A12Rik 1110005F07Rik 1110007C05Rik 1110015E22Rik 1110017C15Rik 1110028N05Rik 1110030H18Rik 1110030K22Rik 1110032D12Rik 1110032N12Rik 1110033C18Rik 1110035L05Rik 1110055N21Rik 1110064N10Rik 1200002M06Rik 1200009K13Rik 1200013F24Rik 1200016B17Rik 1300006…
25	V$POU1F1_Q6	1438	1438	2817	5057	6859	45.55	11.93	0.0	0.0	0610009E20Rik 0610039A15Rik 1110001A12Rik 1110013G13Rik 1110017C15Rik 1110020A09Rik 1110025I09Rik 1110030H18Rik 1110032N12Rik 1110033C18Rik 1110038M16Rik 1110055N21Rik 1110064N10Rik 1200002M06Rik 1200009K13Rik 1200013F24Rik 1200016B17Rik 1300010K09Rik 1500002M01Rik 1600020H07Rik 1700001L23Rik 1700025B16Rik 1700030A21Rik 1700051E09Rik 1700073K01Rik 1810015M01Rik 1810045K07Rik 1810060D16Rik 1810073…
26	V$MAZR_01: MAZ related factor	2035	2035	2220	4677	7239	43.34	11.93	50.18	47.53	0610006K04Rik 0610009E20Rik 0610009H04Rik 0610011D08Rik 1110028N05Rik 1110030H18Rik 1110030J09Rik 1110030K22Rik 1110033C18Rik 1110035L05Rik 1110038M16Rik 1200013F24Rik 1200016B17Rik 1500006O09Rik 1500016L11Rik 1600012K10Rik 1700001F22Rik 1700009P13Rik 1700013H19Rik 1700030A21Rik 1700051E09Rik 1700055O19Rik 1700095N21Rik 1810008K03Rik 1810015M01Rik 1810031K02Rik 1810045K07Rik 2010005O13Rik 2010300…
27	V$CREBATF_Q6	1479	1479	2776	3200	8716	42.72	11.93	49.61	46.99	0610006O14Rik 0610009C03Rik 0610009H04Rik 0610011D08Rik 0610039A15Rik 0610040B21Rik 1100001A21Rik 1110001A12Rik 1110005F07Rik 1110007C05Rik 1110013G13Rik 1110015E22Rik 1110017C15Rik 1110025I09Rik 1110028N05Rik 1110064N10Rik 1200013F24Rik 1200016B17Rik 1300006C06Rik 1300010K09Rik 1500016L11Rik 1600020H07Rik 1700001L23Rik 1700009P13Rik 1700013H19Rik 1700025B16Rik 1700030A21Rik 1700055O19Rik 1700073…
28	V$OCT1_02: octamer factor 1	1180	1180	3075	4256	7660	41.86	11.93	0.0	0.0	0610033H09Rik 0610040B21Rik 1110005F07Rik 1110013G13Rik 1110030H18Rik 1110032D12Rik 1110055N21Rik 1200013F24Rik 1200016B17Rik 1500002M01Rik 1500031N24Rik 1700001L23Rik 1700009P13Rik 1700025B16Rik 1700073K01Rik 1700095N21Rik 1810043M15Rik 1810060D16Rik 1810060J02Rik 2010002A20Rik 2010005O13Rik 2010321J07Rik 2210409M21Rik 2210415M20Rik 2310004N11Rik 2310043K02Rik 2310058A11Rik 2410011G03Rik 2410012…
29	V$CREB_Q4_01	1485	1485	2770	3227	8689	41.55	11.93	48.43	45.85	0610006O14Rik 0610009C03Rik 0610009H04Rik 0610011D08Rik 0610039A15Rik 0610040B21Rik 1100001A21Rik 1110001A12Rik 1110005F07Rik 1110007C05Rik 1110013G13Rik 1110015E22Rik 1110017C15Rik 1110025I09Rik 1110028N05Rik 1110064N10Rik 1200013F24Rik 1200016B17Rik 1300006C06Rik 1300010K09Rik 1500016L11Rik 1600020H07Rik 1700001L23Rik 1700009P13Rik 1700013H19Rik 1700025B16Rik 1700030A21Rik 1700051E09Rik 1700055…
30	V$PAX6_Q2	1064	1064	3191	2182	9734	38.32	11.93	45.27	42.73	0610009E20Rik 0610039K22Rik 0610039N19Rik 1110005F07Rik 1110017C15Rik 1110020A09Rik 1110030J09Rik 1110030K22Rik 1110032D12Rik 1110032N12Rik 1110033C18Rik 1110055N21Rik 1200002M06Rik 1200009K13Rik 1500002M01Rik 1500006O09Rik 1700009P13Rik 1700013H19Rik 1700020M16Rik 1700051E09Rik 1700073K01Rik 1810008K03Rik 1810017F10Rik 1810020E01Rik 1810031K02Rik 1810073E21Rik 2010110M21Rik 2310004N11Rik 2310044…
31	V$TFIII_Q6	4040	4040	215	10802	1114	37.53	11.93	44.87	42.37	0610006K04Rik 0610006O14Rik 0610009C03Rik 0610009E20Rik 0610009H04Rik 0610011D08Rik 0610033H09Rik 0610039A15Rik 0610039K22Rik 0610039N19Rik 0610040B21Rik 1100001A21Rik 1100001D10Rik 1110001A12Rik 1110005F07Rik 1110007C05Rik 1110013G13Rik 1110015E22Rik 1110017C15Rik 1110020A09Rik 1110025I09Rik 1110028N05Rik 1110030H18Rik 1110030J09Rik 1110030K22Rik 1110032D12Rik 1110032N12Rik 1110033C18Rik 1110035…
32	V$PIT1_Q6	2988	2988	1267	9210	2706	37.21	11.93	0.0	0.0	0610006K04Rik 0610006O14Rik 0610009C03Rik 0610009E20Rik 0610011D08Rik 0610039A15Rik 0610039K22Rik 0610039N19Rik 0610040B21Rik 1110001A12Rik 1110007C05Rik 1110013G13Rik 1110017C15Rik 1110020A09Rik 1110025I09Rik 1110030H18Rik 1110030J09Rik 1110030K22Rik 1110032N12Rik 1110038M16Rik 1110055N21Rik 1200002M06Rik 1200009K13Rik 1200013F24Rik 1200016B17Rik 1500006O09Rik 1500016L11Rik 1500031N24Rik 1600012…
33	V$FOXJ2_02: fork head box J 2	1413	1413	2842	4882	7034	36.42	11.93	0.0	0.0	0610039A15Rik 0610039N19Rik 0610040B21Rik 1100001A21Rik 1110001A12Rik 1110030H18Rik 1110032D12Rik 1110032N12Rik 1110055N21Rik 1110064N10Rik 1200002M06Rik 1200013F24Rik 1200016B17Rik 1300006C06Rik 1500002M01Rik 1500031N24Rik 1600013P15Rik 1700030A21Rik 1700051E09Rik 1700055O19Rik 1700073K01Rik 1810014L12Rik 1810017F10Rik 1810031K02Rik 1810033A06Rik 1810037G04Rik 1810037K07Rik 1810045K07Rik 1810073…
34	V$NRF1_Q6	323	323	3932	473	11443	35.78	11.93	43.14	40.67	0610006O14Rik 1110020A09Rik 1110028N05Rik 1110033C18Rik 1300010K09Rik 1500016L11Rik 1810031K02Rik 2310020P08Rik 2310075A12Rik 2310076O21Rik 2410004H02Rik 2610019I03Rik 2610034N03Rik 2610311I19Rik 2700017M01Rik 2700084L22Rik 2810429O05Rik 4632409L22Rik 4732429I09Rik 4921524P20Rik 4930457P18Rik 6030457N17Rik 9830165K03Rik A930011F22Rik AW557805 AW742319 Abcb10 Abcd3 Abce1 Abhd5 Acad10 Acadm Acp1 Ad…
35	V$E2F_Q6_01	663	663	3592	1232	10684	35.35	11.93	42.44	40.0	1200009K13Rik 1200016B17Rik 1500016L11Rik 1700025B16Rik 2210412K09Rik 2300004C15Rik 2310066N05Rik 2410003C20Rik 2510001I10Rik 2610022K04Rik 2610034N03Rik 2610036N15Rik 2610311I19Rik 2700017M01Rik 2700084L22Rik 2810036K01Rik 2810418N01Rik 2810475A17Rik 4732497O03Rik 4930542G03Rik 4930579A11Rik 4932416A11Rik 5730466P16Rik 5730592L21Rik 5930412E23Rik 6330407G04Rik 6330579B17Rik A230072I16Rik AW55080…
36	V$OCT1_06: octamer-binding factor 1	2093	2093	2162	6795	5121	34.94	11.93	0.0	0.0	0610006O14Rik 0610009C03Rik 0610009E20Rik 0610011D08Rik 0610033H09Rik 0610039N19Rik 0610040B21Rik 1110001A12Rik 1110007C05Rik 1110013G13Rik 1110017C15Rik 1110030J09Rik 1110032D12Rik 1110032N12Rik 1110033C18Rik 1110038M16Rik 1110055N21Rik 1110064N10Rik 1200009K13Rik 1200013F24Rik 1300010K09Rik 1500016L11Rik 1500031N24Rik 1700001F22Rik 1700007D05Rik 1700013H19Rik 1700020M16Rik 1700025B16Rik 1700030…
37	V$TEF_Q6	1283	1283	2972	4458	7458	32.81	11.93	0.0	0.0	0610006O14Rik 0610009C03Rik 0610011D08Rik 0610039A15Rik 1110007C05Rik 1110013G13Rik 1110017C15Rik 1110020A09Rik 1110032N12Rik 1110033C18Rik 1110038M16Rik 1300006C06Rik 1700001F22Rik 1700013H19Rik 1700030A21Rik 1700051E09Rik 1700055O19Rik 1700073K01Rik 1810020E01Rik 1810031K02Rik 1810045K07Rik 1810057B09Rik 2210409M21Rik 2310001H13Rik 2310031L18Rik 2310034L04Rik 2410004H02Rik 2410006F12Rik 2410011…
38	V$AHR_Q5: aryl hydrocarbon / dioxin receptor	664	664	3591	1263	10653	31.45	11.93	38.5	36.09	0610009C03Rik 0610033H09Rik 0610039A15Rik 1110017C15Rik 1300010K09Rik 1500006O09Rik 1700013H19Rik 1700095N21Rik 1810015M01Rik 1810031K02Rik 1810045K07Rik 2210409M21Rik 2210415M20Rik 2310001H13Rik 2310014H19Rik 2310031L18Rik 2310042M24Rik 2310043K02Rik 2310075A12Rik 2410006F12Rik 2410017I18Rik 2410018G23Rik 2410118I19Rik 2410195B05Rik 2610020N02Rik 2610034E18Rik 2700082D03Rik 2700087H15Rik 2810428…
39	V$VMYB_02: v-Myb	862	862	3393	1746	10170	30.97	11.93	37.91	35.54	0610006O14Rik 0610011D08Rik 0610040B21Rik 1100001A21Rik 1100001D10Rik 1110005F07Rik 1110032D12Rik 1110032N12Rik 1200013F24Rik 1200016B17Rik 1300006C06Rik 1300010K09Rik 1600013P15Rik 1600020H07Rik 1700030A21Rik 1810008K03Rik 1810014L12Rik 1810020E01Rik 1810037K07Rik 1810057B09Rik 2010002A20Rik 2310076O21Rik 2410001E19Rik 2410012M04Rik 2410030J07Rik 2410118I19Rik 2410195B05Rik 2600001J17Rik 2600016…
40	V$CDX2_Q5	2480	2480	1775	7801	4115	30.7	11.93	0.0	0.0	0610011D08Rik 0610033H09Rik 0610039K22Rik 0610039N19Rik 0610040B21Rik 1100001A21Rik 1110001A12Rik 1110005F07Rik 1110013G13Rik 1110017C15Rik 1110020A09Rik 1110025I09Rik 1110030H18Rik 1110030K22Rik 1110032D12Rik 1110033C18Rik 1110038M16Rik 1110055N21Rik 1110064N10Rik 1200009K13Rik 1200013F24Rik 1200016B17Rik 1500002M01Rik 1500016L11Rik 1500031N24Rik 1600012K10Rik 1600013P15Rik 1600020H07Rik 1700001…
41	V$MRF2_01: modulator recognition factor 2	2377	2377	1878	7515	4401	30.11	11.93	0.0	0.0	0610006K04Rik 0610009C03Rik 0610011D08Rik 0610033H09Rik 0610039K22Rik 0610039N19Rik 0610040B21Rik 1100001A21Rik 1100001D10Rik 1110001A12Rik 1110017C15Rik 1110020A09Rik 1110025I09Rik 1110032D12Rik 1110032N12Rik 1110035L05Rik 1110055N21Rik 1110064N10Rik 1200002M06Rik 1200009K13Rik 1200013F24Rik 1300006C06Rik 1300010K09Rik 1500002M01Rik 1500006O09Rik 1500031N24Rik 1600012K10Rik 1600013P15Rik 1600020…
42	V$E2F_03	584	584	3671	1086	10830	29.9	11.93	36.97	34.62	1200009K13Rik 1200016B17Rik 1500016L11Rik 2210412K09Rik 2300004C15Rik 2310031L18Rik 2310058A11Rik 2310066N05Rik 2310075A12Rik 2410003C20Rik 2410018G23Rik 2510001I10Rik 2610022K04Rik 2610034E18Rik 2610034N03Rik 2610311I19Rik 2700017M01Rik 2700084L22Rik 2810036K01Rik 2810037C03Rik 2810418N01Rik 2810475A17Rik 4930542G03Rik 4930579A11Rik 4932416A11Rik 5730466P16Rik 5930412E23Rik 6330407G04Rik A230072…
43	V$CART1_01: Cart-1 (cartilage homeoprotein 1)	361	361	3894	1558	10358	29.26	11.93	0.0	0.0	0610040B21Rik 1110001A12Rik 1110030K22Rik 1110055N21Rik 1700025B16Rik 1810033A06Rik 1810045K07Rik 1810060J02Rik 2010300G19Rik 2210415M20Rik 2310044P18Rik 2410080P20Rik 2610036N15Rik 2610311I19Rik 3110001N18Rik 4430402O11Rik 4632412E09Rik 4633402N23Rik 5730414C17Rik AI325464 AW494914 AW538196 AW557805 Abce1 Abhd5 Acaa1 Acrv1 Actn4 Actr8 Adam10 Adam15 Adsl Adss Aggf1 Akr1c21 Aldh1a7 Aldh7a1 Ank Anx…
44	V$SOX9_B1: SOX (SRY-related HMG box)	2140	2140	2115	6854	5062	29.22	11.93	0.0	0.0	0610006O14Rik 0610009C03Rik 0610011D08Rik 0610039N19Rik 0610040B21Rik 1110001A12Rik 1110025I09Rik 1110030H18Rik 1110030K22Rik 1110032D12Rik 1110032N12Rik 1110035L05Rik 1110064N10Rik 1200009K13Rik 1200013F24Rik 1300006C06Rik 1300010K09Rik 1500031N24Rik 1600012K10Rik 1700007D05Rik 1700009P13Rik 1700020M16Rik 1700030A21Rik 1700051E09Rik 1700055O19Rik 1700073K01Rik 1810017F10Rik 1810033A06Rik 1810037…
45	V$CETS168_Q6	2851	2851	1404	7162	4754	28.2	11.93	34.91	32.59	0610006K04Rik 0610006O14Rik 0610009C03Rik 0610009H04Rik 0610011D08Rik 0610033H09Rik 0610039A15Rik 0610039K22Rik 0610039N19Rik 0610040B21Rik 1100001A21Rik 1100001D10Rik 1110001A12Rik 1110005F07Rik 1110007C05Rik 1110013G13Rik 1110015E22Rik 1110017C15Rik 1110025I09Rik 1110028N05Rik 1110030H18Rik 1110030J09Rik 1110030K22Rik 1110032D12Rik 1110032N12Rik 1110033C18Rik 1110064N10Rik 1200002M06Rik 1200009…
46	V$GATA_C: GATA binding site	1801	1801	2454	5859	6057	25.73	11.93	0.0	0.0	0610006K04Rik 0610006O14Rik 0610009C03Rik 0610011D08Rik 1110001A12Rik 1110030J09Rik 1110030K22Rik 1110032D12Rik 1110032N12Rik 1110038M16Rik 1110055N21Rik 1200009K13Rik 1200016B17Rik 1300006C06Rik 1500002M01Rik 1500031N24Rik 1700001F22Rik 1700007D05Rik 1700030A21Rik 1700051E09Rik 1700073K01Rik 1700095N21Rik 1810017F10Rik 1810020E01Rik 1810033A06Rik 1810037G04Rik 1810045K17Rik 1810057B09Rik 1810060…
47	V$SOX5_01: Sox-5	1744	1744	2511	5695	6221	25.55	11.93	0.0	0.0	0610006O14Rik 0610009C03Rik 0610011D08Rik 0610039N19Rik 0610040B21Rik 1110001A12Rik 1110025I09Rik 1110030H18Rik 1110030K22Rik 1110032D12Rik 1110032N12Rik 1200013F24Rik 1300006C06Rik 1500031N24Rik 1600012K10Rik 1700007D05Rik 1700020M16Rik 1700030A21Rik 1700051E09Rik 1700055O19Rik 1700073K01Rik 1810017F10Rik 1810033A06Rik 1810037G04Rik 1810043M15Rik 1810060J02Rik 2010002A20Rik 2010321J07Rik 2200003…
48	V$NFMUE1_Q6	237	237	4018	343	11573	25.36	11.93	32.73	30.44	0610009E20Rik 0610039A15Rik 1110017C15Rik 1110033C18Rik 1110064N10Rik 1200002M06Rik 1200009K13Rik 1200016B17Rik 1810031K02Rik 2310008M20Rik 2410001E19Rik 2410118I19Rik 2510001I10Rik 2610312E17Rik 2810036K01Rik 2810475A17Rik 4921524P20Rik 4930542G03Rik 4930563C04Rik 4933416E05Rik 5530601I19Rik 5930412E23Rik 6330579B17Rik 9430077D24Rik A930025J12Rik Abcb9 Abce1 Acas2l Acbd3 Apg4b Aqp2 Arcn1 Armc5 A…
49	V$GATA3_03: GATA-binding factor 3	2659	2659	1596	8211	3705	25.03	11.93	0.0	0.0	0610006K04Rik 0610006O14Rik 0610009E20Rik 0610011D08Rik 0610033H09Rik 0610039A15Rik 0610039K22Rik 0610039N19Rik 0610040B21Rik 1100001A21Rik 1110001A12Rik 1110005F07Rik 1110020A09Rik 1110028N05Rik 1110030H18Rik 1110030J09Rik 1110030K22Rik 1110032D12Rik 1110032N12Rik 1110033C18Rik 1110035L05Rik 1110038M16Rik 1110064N10Rik 1200002M06Rik 1200009K13Rik 1200013F24Rik 1200016B17Rik 1500002M01Rik 1500031…
50	V$NMYC_01: N-Myc	1089	1089	3166	2391	9525	23.66	11.93	30.42	28.18	0610006K04Rik 0610009E20Rik 0610009H04Rik 0610040B21Rik 1100001D10Rik 1110007C05Rik 1110025I09Rik 1110030K22Rik 1110032D12Rik 1110033C18Rik 1110035L05Rik 1110064N10Rik 1300006C06Rik 1300010K09Rik 1500002M01Rik 1500016L11Rik 1600013P15Rik 1700013H19Rik 1700095N21Rik 1810008K03Rik 1810014L12Rik 1810015M01Rik 1810020E01Rik 1810037G04Rik 1810073E21Rik 2010300G19Rik 2010321J07Rik 2310010G13Rik 2410001…
51	V$HIF1_Q3: hypoxia induced factor	462	462	3793	847	11069	23.66	11.93	30.74	28.47	0610011D08Rik 1500002M01Rik 1700013H19Rik 1700095N21Rik 1810020E01Rik 1810033A06Rik 1810045K07Rik 1810073E21Rik 2310075A12Rik 2410043F08Rik 2510001I10Rik 2600017J23Rik 2610020N02Rik 2700017M01Rik 2700082D03Rik 2810036K01Rik 3100002B05Rik 3110040D16Rik 3830408P06Rik 4632413C14Rik 4930449E07Rik 5730421E18Rik 5730537D05Rik 6030458H05 6430559E15Rik 9030625G08Rik AB041803 AI413631 Aatf Abca2 Abcb6 Abc…
52	V$BRN2_01: POU factor Brn-2	1607	1607	2648	5270	6646	23.13	11.93	0.0	0.0	0610033H09Rik 0610039A15Rik 0610039N19Rik 0610040B21Rik 1100001A21Rik 1110001A12Rik 1110020A09Rik 1110028N05Rik 1110030J09Rik 1110032N12Rik 1200002M06Rik 1200013F24Rik 1300006C06Rik 1500002M01Rik 1500016L11Rik 1600020H07Rik 1700001L23Rik 1700020M16Rik 1700051E09Rik 1700055O19Rik 1700073K01Rik 1810014L12Rik 1810015M01Rik 1810020E01Rik 1810033A06Rik 1810037G04Rik 1810043M15Rik 1810045K07Rik 1810045…
53	V$HIF1_Q5: hypoxia-inducible factor 1	624	624	3631	1244	10672	22.02	11.93	28.96	26.75	0610006K04Rik 0610009H04Rik 0610011D08Rik 1100001D10Rik 1110007C05Rik 1110030H18Rik 1300010K09Rik 1600013P15Rik 1700013H19Rik 1700095N21Rik 1810020E01Rik 1810033A06Rik 1810043M15Rik 1810045K07Rik 1810045K17Rik 1810073E21Rik 2310061G07Rik 2410001E19Rik 2410016F01Rik 2410043F08Rik 2410080P20Rik 2510001I10Rik 2510015F01Rik 2700017M01Rik 2700082D03Rik 2700087H15Rik 2810002D13Rik 2810429O05Rik 3110001…
54	V$TANTIGEN_B: Major T-antigen binding sites	602	602	3653	1194	10722	21.66	11.93	28.6	26.42	0610039K22Rik 0610039N19Rik 1110017C15Rik 1110020A09Rik 1110030H18Rik 1110030J09Rik 1110032N12Rik 1110033C18Rik 1110055N21Rik 1200002M06Rik 1500002M01Rik 1500006O09Rik 1700009P13Rik 1700020M16Rik 1700073K01Rik 1810008K03Rik 1810014L12Rik 2010110M21Rik 2300004C15Rik 2310004N11Rik 2310010G13Rik 2310044P18Rik 2310066N05Rik 2410004H02Rik 2410030J07Rik 2410043F08Rik 2410195B05Rik 2600017H08Rik 2610020…
55	V$HNF1_C: Hepatic nuclear factor 1	1267	1267	2988	4258	7658	21.22	11.93	0.0	0.0	0610006K04Rik 0610006O14Rik 0610011D08Rik 0610033H09Rik 0610040B21Rik 1110001A12Rik 1110005F07Rik 1110013G13Rik 1110017C15Rik 1110030J09Rik 1110064N10Rik 1200009K13Rik 1200013F24Rik 1300006C06Rik 1500002M01Rik 1500016L11Rik 1600020H07Rik 1700001F22Rik 1700020M16Rik 1700030A21Rik 1700073K01Rik 1700095N21Rik 1810017F10Rik 1810020E01Rik 1810060D16Rik 1810073E21Rik 2010002A20Rik 2010005O13Rik 2010300…
56	V$CREB_Q2: cAMP-response element-binding protein	501	501	3754	957	10959	21.15	11.93	28.16	26.0	0610009C03Rik 0610009H04Rik 0610040B21Rik 1110005F07Rik 1110015E22Rik 1300006C06Rik 1300010K09Rik 1500016L11Rik 1700009P13Rik 1700013H19Rik 1700030A21Rik 1700055O19Rik 1810008K03Rik 1810045K07Rik 2010005O13Rik 2310058A11Rik 2310061G07Rik 2410018G23Rik 2600002E23Rik 2610528M18Rik 4632412E09Rik 4833420K19Rik 4921524P20Rik 4930457P18Rik 4930563C04Rik 5033425B17Rik 5730405M13Rik 5730537D05Rik 5930412…
57	V$XFD2_01: Xenopus fork head domain factor 2	840	840	3415	2985	8931	21.13	11.93	0.0	0.0	0610006K04Rik 0610039K22Rik 1110001A12Rik 1110017C15Rik 1110025I09Rik 1110030H18Rik 1110030K22Rik 1110038M16Rik 1110055N21Rik 1200016B17Rik 1300006C06Rik 1500006O09Rik 1500031N24Rik 1700001F22Rik 1700001L23Rik 1700030A21Rik 1700051E09Rik 1700055O19Rik 1810017F10Rik 1810031K02Rik 2010002A20Rik 2200003E03Rik 2210008M09Rik 2210415M20Rik 2310031L18Rik 2310034L04Rik 2310042M24Rik 2410003C20Rik 2410004…
58	V$E2F4DP2_01: E2F-4:DP-2 heterodimer	612	612	3643	1229	10687	20.44	11.93	27.36	25.22	0610009E20Rik 0610009H04Rik 0610039A15Rik 0610040B21Rik 1110015E22Rik 1110030J09Rik 1700009P13Rik 1700013H19Rik 2210008M09Rik 2300004C15Rik 2310020P08Rik 2310042M24Rik 2310066N05Rik 2310076O21Rik 2410004C24Rik 2410012M04Rik 2410016F01Rik 2410043F08Rik 2510001I10Rik 2600002E23Rik 2600017J23Rik 2610311I19Rik 2610528M18Rik 2810418N01Rik 2810475A17Rik 4632409L22Rik 4632412E09Rik 4632413C14Rik 4930579…
59	V$CEBPDELTA_Q6	2985	2985	1270	9004	2912	19.55	11.93	0.0	0.0	0610006K04Rik 0610006O14Rik 0610009C03Rik 0610009H04Rik 0610033H09Rik 0610039A15Rik 0610039K22Rik 0610040B21Rik 1100001A21Rik 1110005F07Rik 1110013G13Rik 1110020A09Rik 1110025I09Rik 1110030K22Rik 1110032N12Rik 1110038M16Rik 1110055N21Rik 1110064N10Rik 1200002M06Rik 1200009K13Rik 1200013F24Rik 1200016B17Rik 1300006C06Rik 1300010K09Rik 1500002M01Rik 1500006O09Rik 1500016L11Rik 1500031N24Rik 1600012…
60	V$HP1SITEFACTOR_Q6	879	879	3376	3063	8853	18.2	11.93	0.0	0.0	0610009E20Rik 0610011D08Rik 0610039K22Rik 1110005F07Rik 1110013G13Rik 1110015E22Rik 1110035L05Rik 1500002M01Rik 1500006O09Rik 1500031N24Rik 1600013P15Rik 1700030A21Rik 1700073K01Rik 1810015M01Rik 1810031K02Rik 1810033A06Rik 1810045K07Rik 1810060J02Rik 2200003E03Rik 2210412K09Rik 2300004C15Rik 2310008M20Rik 2310010G13Rik 2310043K02Rik 2310066N05Rik 2410012M04Rik 2410016F01Rik 2410018G23Rik 2410080…
61	V$POU6F1_01	251	251	4004	1085	10831	18.18	11.93	0.0	0.0	1110005F07Rik 1110032N12Rik 1500016L11Rik 1600020H07Rik 1700030A21Rik 1700055O19Rik 2010002A20Rik 2410004H02Rik 2700075B01Rik 2810036K01Rik 2810037C03Rik 3110001N18Rik 4632409L22Rik 4833420K19Rik 4921524P20Rik A830006N08Rik AF233884 Abce1 Acr Actr6 Acy3 Adh4 Adh5 Adrm1 Akr1c6 Apg16l Arg1 Arhgef3 Arl6ip1 BC003479 BC004690 BC019731 BC024868 Bace1 Bbs2 Bcl11b Bcl7b Bnipl Bpnt1 Cabc1 Cacna1d Cadps Ca…
62	V$FOXP3_Q4	2341	2341	1914	7233	4683	17.02	11.93	0.0	0.0	0610006K04Rik 0610006O14Rik 0610009H04Rik 0610011D08Rik 0610033H09Rik 0610039A15Rik 1100001D10Rik 1110001A12Rik 1110013G13Rik 1110020A09Rik 1110025I09Rik 1110030H18Rik 1110030J09Rik 1110030K22Rik 1110032D12Rik 1110032N12Rik 1110064N10Rik 1200009K13Rik 1300006C06Rik 1300010K09Rik 1600012K10Rik 1600020H07Rik 1700007D05Rik 1700025B16Rik 1700030A21Rik 1700051E09Rik 1700055O19Rik 1700073K01Rik 1700095…
63	V$TCF1P_Q6	2961	2961	1294	7643	4273	17.0	11.93	23.56	21.45	0610006O14Rik 0610009E20Rik 0610033H09Rik 0610039A15Rik 0610039K22Rik 1100001A21Rik 1100001D10Rik 1110005F07Rik 1110007C05Rik 1110015E22Rik 1110017C15Rik 1110020A09Rik 1110025I09Rik 1110028N05Rik 1110030H18Rik 1110030K22Rik 1110032D12Rik 1110033C18Rik 1110055N21Rik 1110064N10Rik 1200002M06Rik 1200013F24Rik 1200016B17Rik 1300006C06Rik 1300010K09Rik 1500002M01Rik 1500031N24Rik 1600012K10Rik 1600013…
64	V$MYC_Q2	935	935	3320	2085	9831	16.13	11.93	22.8	20.71	0610006K04Rik 0610009H04Rik 0610040B21Rik 1100001D10Rik 1110007C05Rik 1110025I09Rik 1110030K22Rik 1110032D12Rik 1110033C18Rik 1110035L05Rik 1110064N10Rik 1500002M01Rik 1500016L11Rik 1600013P15Rik 1700013H19Rik 1700095N21Rik 1810008K03Rik 1810014L12Rik 1810015M01Rik 1810020E01Rik 1810037G04Rik 2310010G13Rik 2410001E19Rik 2410017I18Rik 2410030J07Rik 2410043F08Rik 2410080P20Rik 2510015F01Rik 2600002…
65	V$CREB_Q4: cAMP-response element binding protein	442	442	3813	866	11050	15.21	11.93	22.16	20.09	0610009C03Rik 0610009H04Rik 0610039A15Rik 1100001A21Rik 1110015E22Rik 1300006C06Rik 1500016L11Rik 1600020H07Rik 1700009P13Rik 1700030A21Rik 1700055O19Rik 1700073K01Rik 1810008K03Rik 1810045K07Rik 2310031L18Rik 2310058A11Rik 2410006F12Rik 2410018G23Rik 2600002E23Rik 2610034N03Rik 2610528M18Rik 4833420K19Rik 5033425B17Rik 5730405M13Rik 5730537D05Rik 5930412E23Rik 6330407G04Rik 8430411H09Rik 9430077…
66	V$E2F1DP2_01: E2F-1:DP-2 heterodimer	380	380	3875	721	11195	15.01	11.93	22.01	19.97	0610009E20Rik 0610009H04Rik 0610039A15Rik 0610040B21Rik 1700009P13Rik 1700013H19Rik 2210008M09Rik 2310020P08Rik 2310076O21Rik 2410004C24Rik 2410016F01Rik 2410043F08Rik 2510001I10Rik 2600017J23Rik 2610311I19Rik 2610528M18Rik 2810418N01Rik 2810475A17Rik 4632412E09Rik 4632413C14Rik 5530601I19Rik 5730436H21Rik 5730589L02Rik 5930412E23Rik 6530407C02Rik AW550801 Abca1 Acad10 Acbd6 Aco2 Ada Adamts10 Aip…
67	V$AHRARNT_01: aryl hydrocarbon receptor:Arnt heterodimers	356	356	3899	666	11250	14.87	11.93	21.9	19.88	0610009C03Rik 0610033H09Rik 1110032N12Rik 1110038M16Rik 1300006C06Rik 1700013H19Rik 1700025B16Rik 1700095N21Rik 1810020E01Rik 2010005O13Rik 2210415M20Rik 2310001H13Rik 2310031L18Rik 2310043K02Rik 2410006F12Rik 2410016F01Rik 2410118I19Rik 2510001I10Rik 2610311I19Rik 3830408P06Rik 4632409L22Rik 4921508O11Rik 4931428D14Rik 4932416A11Rik 4933416E05Rik 5033425B17Rik 5730405M13Rik 6330407G04Rik 9530027…
68	V$VMW65_Q6	1663	1663	2592	5299	6617	14.84	11.93	0.0	0.0	0610006K04Rik 0610006O14Rik 0610009C03Rik 0610011D08Rik 0610033H09Rik 0610039A15Rik 0610039N19Rik 1100001A21Rik 1110001A12Rik 1110013G13Rik 1110028N05Rik 1110030J09Rik 1110030K22Rik 1110032D12Rik 1110032N12Rik 1110033C18Rik 1110038M16Rik 1200016B17Rik 1300010K09Rik 1500002M01Rik 1500031N24Rik 1600020H07Rik 1700001F22Rik 1700007D05Rik 1700009P13Rik 1700020M16Rik 1700051E09Rik 1700073K01Rik 1810014…
69	V$FREAC7_01: Fork head RElated ACtivator-7	1548	1548	2707	4970	6946	14.8	11.93	0.0	0.0	0610006K04Rik 0610009H04Rik 0610033H09Rik 0610039A15Rik 0610039K22Rik 1110001A12Rik 1110017C15Rik 1110025I09Rik 1110030H18Rik 1110030K22Rik 1110032D12Rik 1110032N12Rik 1110033C18Rik 1110038M16Rik 1110055N21Rik 1200009K13Rik 1200016B17Rik 1500002M01Rik 1500006O09Rik 1500031N24Rik 1700001F22Rik 1700001L23Rik 1700007D05Rik 1700013H19Rik 1700020M16Rik 1700030A21Rik 1700051E09Rik 1700055O19Rik 1810015…
70	V$STAF_01: Se-Cys tRNA gene transcription activating factor	132	132	4123	179	11737	14.31	11.93	21.74	19.74	0610009C03Rik 0610040B21Rik 1110030J09Rik 1700009P13Rik 2300004C15Rik 2410004C24Rik 2410080P20Rik 2600017H08Rik 2610319K07Rik 2610511O17Rik 2700017M01Rik 2810475A17Rik 4632412E09Rik Abca2 Abhd2 Acadvl Adam17 Adh4 Adss Ank3 Ap2s1 Armc5 Atp5d Atp5g1 Aup1 BC009118 BC013481 BC037527 Bet1 Birc5 Bphl Brp16 Bzw1 Capn10 Car9 Ccnh Ccpg1 Cct7 Cdc25a Cfdp1 Chd4 Cops6 Cox7c Cyb561d2 D4Bwg1540e Dctn2 Ddx26 Dd…
71	V$CP2_01: CP2	2832	2832	1423	7319	4597	14.01	11.93	20.48	18.5	0610006O14Rik 0610009H04Rik 0610039A15Rik 0610039K22Rik 0610040B21Rik 1100001D10Rik 1110001A12Rik 1110007C05Rik 1110013G13Rik 1110015E22Rik 1110017C15Rik 1110020A09Rik 1110028N05Rik 1110030H18Rik 1110030K22Rik 1110032D12Rik 1110032N12Rik 1110035L05Rik 1110038M16Rik 1200002M06Rik 1200013F24Rik 1200016B17Rik 1300006C06Rik 1300010K09Rik 1500006O09Rik 1500016L11Rik 1600012K10Rik 1600020H07Rik 1700001…
72	V$IPF1_Q4	757	757	3498	2632	9284	13.88	11.93	0.0	0.0	1100001A21Rik 1110017C15Rik 1110020A09Rik 1110032D12Rik 1110032N12Rik 1110033C18Rik 1200002M06Rik 1500031N24Rik 1700001F22Rik 1700001L23Rik 1700025B16Rik 1810031K02Rik 1810073E21Rik 2010002A20Rik 2210008M09Rik 2310004N11Rik 2310008M20Rik 2310066N05Rik 2410012M04Rik 2410016F01Rik 2410030J07Rik 2610036N15Rik 2700069A02Rik 2810441C07Rik 3110001N18Rik 4430402O11Rik 4833420K19Rik 4921524P20Rik 4930403…
73	V$USF_01: upstream stimulating factor	550	550	3705	1146	10770	13.33	11.93	20.15	18.19	0610040B21Rik 1110025I09Rik 1110030K22Rik 1110032D12Rik 1110033C18Rik 1110035L05Rik 1110064N10Rik 1300006C06Rik 1300010K09Rik 1500016L11Rik 1700013H19Rik 1810008K03Rik 1810015M01Rik 1810073E21Rik 2310010G13Rik 2410001E19Rik 2410043F08Rik 2600002E23Rik 2610312E17Rik 2610317D23Rik 2810037C03Rik 3110040D16Rik 3830408P06Rik 4632412E09Rik 4633402N23Rik 4930449E07Rik 4930457P18Rik 4930470D19Rik 4930563…
74	V$AFP1_Q6	604	604	3651	2150	9766	12.8	11.93	0.0	0.0	1110001A12Rik 1110030K22Rik 1110038M16Rik 1500031N24Rik 1600013P15Rik 1700001F22Rik 1700030A21Rik 1700073K01Rik 1700095N21Rik 1810045K17Rik 1810060D16Rik 2010005O13Rik 2010300G19Rik 2200003E03Rik 2210415M20Rik 2310044P18Rik 2410004H02Rik 2410011G03Rik 2410080P20Rik 2600001J17Rik 2610034N03Rik 2610528M18Rik 2700091N06Rik 2810036K01Rik 2810475A17Rik 4430402O11Rik 4633402N23Rik 4833420K19Rik 4930403…
75	V$GATA2_02: GATA-binding factor 2	1297	1297	2958	4210	7706	12.74	11.93	0.0	0.0	0610006O14Rik 0610039N19Rik 0610040B21Rik 1110032N12Rik 1110033C18Rik 1110038M16Rik 1110055N21Rik 1110064N10Rik 1200016B17Rik 1500002M01Rik 1500031N24Rik 1700025B16Rik 1700030A21Rik 1700051E09Rik 1810037G04Rik 1810045K17Rik 1810060D16Rik 2010002A20Rik 2010300G19Rik 2010321J07Rik 2210415M20Rik 2310042M24Rik 2310058A11Rik 2310061G07Rik 2310075C12Rik 2410001E19Rik 2600001J17Rik 2600013N14Rik 2600016…
76	V$CREB_01: cAMP-responsive element binding protein	483	483	3772	990	10926	12.52	11.93	19.36	17.44	0610009C03Rik 0610009H04Rik 1100001A21Rik 1110015E22Rik 1110064N10Rik 1200016B17Rik 1300006C06Rik 1500016L11Rik 1700009P13Rik 1700030A21Rik 1700055O19Rik 1810045K07Rik 1810045K17Rik 2010005O13Rik 2310031L18Rik 2310058A11Rik 2310075A12Rik 2410012M04Rik 2410016F01Rik 2410018G23Rik 2600002E23Rik 2610034N03Rik 2610528M18Rik 4632413C14Rik 4833420K19Rik 5033425B17Rik 5730436H21Rik 5730466P16Rik 5730537…
77	V$GATA2_03: GATA-binding factor 2	1134	1134	3121	3730	8186	12.46	11.93	0.0	0.0	0610039N19Rik 0610040B21Rik 1110020A09Rik 1110030H18Rik 1110033C18Rik 1110038M16Rik 1200016B17Rik 1500002M01Rik 1500031N24Rik 1700007D05Rik 1700025B16Rik 1700030A21Rik 1700051E09Rik 1700055O19Rik 1810033A06Rik 1810045K07Rik 1810060D16Rik 2010002A20Rik 2010005O13Rik 2010300G19Rik 2010321J07Rik 2310042M24Rik 2310061G07Rik 2600001J17Rik 2600013N14Rik 2600017J23Rik 2610036N15Rik 2610311I19Rik 2610511…
78	V$HOGNESS_B: Imperfect Hogness /Goldberg Box	357	357	3898	688	11228	12.42	11.93	19.39	17.44	1110017C15Rik 1110020A09Rik 1110032N12Rik 1110033C18Rik 1110055N21Rik 1700009P13Rik 1700020M16Rik 1810008K03Rik 1810031K02Rik 2010110M21Rik 2300004C15Rik 2310004N11Rik 2310010G13Rik 2310044P18Rik 2310066N05Rik 2410004H02Rik 2410030J07Rik 2410043F08Rik 2610019I03Rik 2700083B06Rik 2700091N06Rik 2810429O05Rik 4930553M18Rik 4930563C04Rik 4930584N22Rik 4933409D10Rik 5730421E18Rik 5730466C23Rik 5730466…
79	V$CREL_01: c-Rel	3234	3234	1021	8526	3390	12.0	11.93	18.51	16.6	0610006K04Rik 0610006O14Rik 0610009C03Rik 0610009E20Rik 0610009H04Rik 0610011D08Rik 0610039K22Rik 0610039N19Rik 0610040B21Rik 1100001D10Rik 1110001A12Rik 1110005F07Rik 1110013G13Rik 1110015E22Rik 1110017C15Rik 1110020A09Rik 1110025I09Rik 1110028N05Rik 1110030H18Rik 1110030J09Rik 1110030K22Rik 1110032N12Rik 1110033C18Rik 1110035L05Rik 1110038M16Rik 1110055N21Rik 1200002M06Rik 1200009K13Rik 1200013…
80	V$ELK1_01: Elk-1	1243	1243	3012	2956	8960	11.67	11.93	18.14	16.25	0610006K04Rik 0610009C03Rik 0610009H04Rik 0610033H09Rik 0610039A15Rik 0610039K22Rik 0610039N19Rik 1100001A21Rik 1110001A12Rik 1110005F07Rik 1110007C05Rik 1110015E22Rik 1110017C15Rik 1110025I09Rik 1110030H18Rik 1110030K22Rik 1110032N12Rik 1110033C18Rik 1110064N10Rik 1200013F24Rik 1300010K09Rik 1500002M01Rik 1600013P15Rik 1700020M16Rik 1700025B16Rik 1700095N21Rik 1810020E01Rik 1810031K02Rik 1810033…
81	V$HNF6_Q6	339	339	3916	1305	10611	11.63	11.93	0.0	0.0	1110005F07Rik 1110013G13Rik 1110030J09Rik 1200013F24Rik 1500031N24Rik 1810020E01Rik 2010005O13Rik 2200003E03Rik 2410004H02Rik 2410012M04Rik 2600017H08Rik 2700082D03Rik 2700084L22Rik 2810428C21Rik 3110001N18Rik 4632413C14Rik 4930542G03Rik 6430559E15Rik 6820402O20Rik A930011F22Rik AW742319 Abca1 Acadsb Acas2l Acyp1 Add3 Akap3 Akr1a4 Aldh7a1 Allc Angpt1 Ankrd25 Aoah Arhgap5 Arih2 Arnt2 Arntl2 Arpp19…
82	V$PEBP_Q6	963	963	3292	3212	8704	11.63	11.93	0.0	0.0	0610006O14Rik 0610039A15Rik 0610039N19Rik 1110007C05Rik 1110030J09Rik 1110032N12Rik 1110033C18Rik 1110055N21Rik 1200002M06Rik 1200013F24Rik 1300006C06Rik 1600020H07Rik 1700007D05Rik 1700009P13Rik 1700013H19Rik 1700025B16Rik 1700055O19Rik 1810015M01Rik 1810037K07Rik 1810043M15Rik 1810060D16Rik 2010005O13Rik 2210409M21Rik 2300004C15Rik 2310010G13Rik 2310031L18Rik 2310044P18Rik 2310061G07Rik 2310066…
83	V$EVI1_04: ectopic viral integration site 1 encoded factor	3017	3017	1238	8969	2947	11.39	11.93	0.0	0.0	0610006O14Rik 0610009C03Rik 0610009H04Rik 0610011D08Rik 0610033H09Rik 0610039A15Rik 0610039K22Rik 0610039N19Rik 1100001A21Rik 1100001D10Rik 1110001A12Rik 1110005F07Rik 1110013G13Rik 1110020A09Rik 1110025I09Rik 1110030H18Rik 1110030J09Rik 1110030K22Rik 1110032D12Rik 1110032N12Rik 1110033C18Rik 1110035L05Rik 1110038M16Rik 1110055N21Rik 1110064N10Rik 1200002M06Rik 1200009K13Rik 1200013F24Rik 1200016…
84	V$LPOLYA_B: Lentiviral Poly A signal	758	758	3497	2593	9323	11.17	11.93	0.0	0.0	0610039A15Rik 1110005F07Rik 1110032D12Rik 1110032N12Rik 1110035L05Rik 1110055N21Rik 1200013F24Rik 1600013P15Rik 1700055O19Rik 1700073K01Rik 1810057B09Rik 1810073E21Rik 2010002A20Rik 2200003E03Rik 2210415M20Rik 2310004N11Rik 2310058A11Rik 2310066N05Rik 2410195B05Rik 2610034E18Rik 2610317D23Rik 2610318K02Rik 2610511O17Rik 2610528M18Rik 2700017M01Rik 2700082D03Rik 2810002D13Rik 2810475A17Rik 3110006…
85	V$NKX25_02: homeo domain factor Nkx-2.5/Csx, tinman homolog	1578	1578	2677	4989	6927	11.13	11.93	0.0	0.0	0610006O14Rik 0610009C03Rik 0610009H04Rik 0610033H09Rik 0610039A15Rik 0610040B21Rik 1100001A21Rik 1110017C15Rik 1110020A09Rik 1110025I09Rik 1110028N05Rik 1110030J09Rik 1110030K22Rik 1110032D12Rik 1110064N10Rik 1200009K13Rik 1200013F24Rik 1200016B17Rik 1300006C06Rik 1500016L11Rik 1700001L23Rik 1700013H19Rik 1700025B16Rik 1700030A21Rik 1700055O19Rik 1700095N21Rik 1810014L12Rik 1810015M01Rik 1810031…
86	V$NKX3A_01: NK class homeobox factor 3A	720	720	3535	2476	9440	11.01	11.93	0.0	0.0	0610006K04Rik 0610009E20Rik 0610033H09Rik 0610039K22Rik 1110030H18Rik 1110033C18Rik 1500002M01Rik 1600012K10Rik 1600020H07Rik 1700009P13Rik 1700073K01Rik 1810014L12Rik 1810033A06Rik 1810037K07Rik 1810045K07Rik 1810045K17Rik 1810057B09Rik 2010002A20Rik 2210409M21Rik 2310001H13Rik 2310010G13Rik 2310034L04Rik 2310043K02Rik 2310044P18Rik 2410011G03Rik 2410016F01Rik 2410018G23Rik 2410080P20Rik 2600016…
87	V$LDSPOLYA_B: Lentiviral Poly A downstream element	3287	3287	968	9675	2241	10.99	11.93	0.0	0.0	0610006K04Rik 0610009E20Rik 0610011D08Rik 0610039A15Rik 0610039K22Rik 0610039N19Rik 0610040B21Rik 1100001A21Rik 1100001D10Rik 1110001A12Rik 1110005F07Rik 1110007C05Rik 1110013G13Rik 1110015E22Rik 1110017C15Rik 1110020A09Rik 1110025I09Rik 1110028N05Rik 1110030H18Rik 1110030J09Rik 1110030K22Rik 1110033C18Rik 1110035L05Rik 1110038M16Rik 1200002M06Rik 1200009K13Rik 1200013F24Rik 1200016B17Rik 1300006…
88	V$NFY_01: nuclear factor Y (Y-box binding factor)	1033	1033	3222	2414	9502	10.82	11.93	17.33	15.48	0610006O14Rik 0610009C03Rik 0610009E20Rik 0610009H04Rik 0610033H09Rik 0610040B21Rik 1100001D10Rik 1110028N05Rik 1110030H18Rik 1110030K22Rik 1110032D12Rik 1110035L05Rik 1110064N10Rik 1200016B17Rik 1300010K09Rik 1600020H07Rik 1700001L23Rik 1700007D05Rik 1700009P13Rik 1810008K03Rik 1810014L12Rik 1810020E01Rik 1810031K02Rik 1810045K17Rik 1810073E21Rik 2010002A20Rik 2310014H19Rik 2310034L04Rik 2310042…
89	V$E2A_Q2	2670	2670	1585	6917	4999	10.61	11.93	16.98	15.16	0610006K04Rik 0610009C03Rik 0610009E20Rik 0610009H04Rik 0610011D08Rik 0610033H09Rik 0610039K22Rik 0610039N19Rik 0610040B21Rik 1100001D10Rik 1110005F07Rik 1110007C05Rik 1110013G13Rik 1110015E22Rik 1110017C15Rik 1110020A09Rik 1110025I09Rik 1110028N05Rik 1110030H18Rik 1110030J09Rik 1110030K22Rik 1110033C18Rik 1110035L05Rik 1200002M06Rik 1200009K13Rik 1200013F24Rik 1200016B17Rik 1300006C06Rik 1300010…
90	V$E2F1DP1RB_01: Rb:E2F-1:DP-1 trimeric complex	311	311	3944	596	11320	10.44	11.93	17.42	15.55	1200016B17Rik 1500016L11Rik 1810045K07Rik 1810057B09Rik 2300004C15Rik 2410003C20Rik 2510001I10Rik 2610311I19Rik 2700017M01Rik 2700084L22Rik 2810036K01Rik 2810037C03Rik 2810418N01Rik 2810475A17Rik 4930542G03Rik 4932416A11Rik 5930412E23Rik 6330407G04Rik AW550801 Abcf2 Aco2 Actl6a Ada Aipl1 Akt2 Als2cr19 Anp32e Ap4m1 Ap4s1 Apg5l Areg Arhgap8 Arhgef2 Armc6 Arntl Arts1 Asb13 Atp1b1 Atp5d Atpaf2 Atrx A…
91	V$E2_Q6: papilloma virus regulator E2	473	473	3782	988	10928	10.32	11.93	17.12	15.29	0610009H04Rik 0610033H09Rik 1110032N12Rik 1700009P13Rik 1700025B16Rik 1810033A06Rik 1810037G04Rik 1810043M15Rik 2010005O13Rik 2310075A12Rik 2610034E18Rik 2610528A17Rik 2700017M01Rik 2700091N06Rik 2810037C03Rik 2810418N01Rik 4732497O03Rik 4833420K19Rik 4921524P20Rik 4930457P18Rik 4930470D19Rik 6030458H05 9030625G08Rik 9430077D24Rik 9830165K03Rik AL024210 Abca1 Abtb1 Acaa1 Acat2 Aco2 Actl6a Actl7b …
92	V$HNF1_01: hepatic nuclear factor 1	651	651	3604	2256	9660	10.31	11.93	0.0	0.0	0610033H09Rik 0610039A15Rik 1110001A12Rik 1110013G13Rik 1200013F24Rik 1300006C06Rik 1500002M01Rik 1500016L11Rik 1500031N24Rik 1600020H07Rik 1700073K01Rik 1810031K02Rik 1810043M15Rik 1810073E21Rik 2010002A20Rik 2010321J07Rik 2300004C15Rik 2310044P18Rik 2310058A11Rik 2310066N05Rik 2410043F08Rik 2600001J17Rik 2600013N14Rik 2610022K04Rik 2610034E18Rik 2610511O17Rik 2610528M18Rik 2810002D13Rik 2810013…
93	V$IRF7_01: interferon regulatory factor 7	2262	2262	1993	6894	5022	10.2	11.93	0.0	0.0	0610006O14Rik 0610009C03Rik 0610011D08Rik 0610039A15Rik 0610039K22Rik 0610039N19Rik 0610040B21Rik 1100001A21Rik 1110007C05Rik 1110017C15Rik 1110020A09Rik 1110025I09Rik 1110030H18Rik 1110030J09Rik 1110030K22Rik 1110035L05Rik 1110038M16Rik 1200002M06Rik 1200013F24Rik 1200016B17Rik 1300006C06Rik 1500002M01Rik 1500006O09Rik 1500016L11Rik 1600012K10Rik 1600013P15Rik 1700001F22Rik 1700001L23Rik 1700007…
94	V$CREB_02: cAMP-responsive element binding protein	547	547	3708	1175	10741	10.03	11.93	16.76	14.96	0610006O14Rik 0610009C03Rik 0610009H04Rik 1110001A12Rik 1110013G13Rik 1110032D12Rik 1110064N10Rik 1200016B17Rik 1300006C06Rik 1300010K09Rik 1700001L23Rik 1700073K01Rik 1810045K17Rik 1810057B09Rik 2010005O13Rik 2010110M21Rik 2310008M20Rik 2310058A11Rik 2310061G07Rik 2410011G03Rik 2410012M04Rik 2410018G23Rik 2610511O17Rik 2610528M18Rik 2810002D13Rik 4732429I09Rik 4930457P18Rik 4930563C04Rik 5730405…
95	V$ATF_01: activating transcription factor	526	526	3729	1126	10790	9.73	11.93	16.47	14.69	0610009C03Rik 0610009H04Rik 0610039A15Rik 1100001A21Rik 1200016B17Rik 1300006C06Rik 1500016L11Rik 1700009P13Rik 1700055O19Rik 1810008K03Rik 1810045K07Rik 1810045K17Rik 1810057B09Rik 2310031L18Rik 2310058A11Rik 2410006F12Rik 2410012M04Rik 2410016F01Rik 2600002E23Rik 2610034N03Rik 2610528M18Rik 4632413C14Rik 5033425B17Rik 5730405M13Rik 5730466P16Rik 5730537D05Rik 5930412E23Rik 6030458H05 6330583M11…
96	V$TATA_C: Retroviral TATA box	1156	1156	3099	3744	8172	9.69	11.93	0.0	0.0	0610009C03Rik 0610011D08Rik 0610033H09Rik 1110001A12Rik 1110013G13Rik 1110033C18Rik 1110055N21Rik 1110064N10Rik 1200002M06Rik 1200009K13Rik 1200013F24Rik 1200016B17Rik 1300010K09Rik 1700030A21Rik 1700095N21Rik 1810031K02Rik 1810033A06Rik 1810037G04Rik 1810045K07Rik 1810045K17Rik 1810060J02Rik 2010002A20Rik 2010005O13Rik 2210415M20Rik 2300004C15Rik 2310010G13Rik 2310020P08Rik 2310031L18Rik 2310034…
97	V$COREBINDINGFACTOR_Q6	1254	1254	3001	4025	7891	9.5	11.93	0.0	0.0	0610039A15Rik 1110007C05Rik 1110025I09Rik 1110030H18Rik 1110030J09Rik 1110032N12Rik 1110033C18Rik 1110055N21Rik 1200002M06Rik 1200013F24Rik 1300006C06Rik 1600012K10Rik 1600020H07Rik 1700001L23Rik 1700007D05Rik 1700009P13Rik 1700013H19Rik 1700025B16Rik 1700055O19Rik 1810015M01Rik 1810037K07Rik 1810043M15Rik 1810060D16Rik 2010005O13Rik 2210008M09Rik 2210409M21Rik 2210415M20Rik 2300004C15Rik 2310010…
98	V$ATF4_Q2: activating transcription factor 4	1156	1156	3099	2761	9155	9.49	11.93	15.92	14.16	0610009C03Rik 0610009H04Rik 0610039A15Rik 0610040B21Rik 1100001D10Rik 1110001A12Rik 1110005F07Rik 1110007C05Rik 1110013G13Rik 1110015E22Rik 1110017C15Rik 1110064N10Rik 1200016B17Rik 1300006C06Rik 1300010K09Rik 1500016L11Rik 1700009P13Rik 1700013H19Rik 1700025B16Rik 1700030A21Rik 1700055O19Rik 1700073K01Rik 1700095N21Rik 1810008K03Rik 1810045K07Rik 1810073E21Rik 2010002A20Rik 2010005O13Rik 2210412…
99	V$CEBPGAMMA_Q6	2928	2928	1327	8696	3220	9.39	11.93	0.0	0.0	0610009C03Rik 0610009E20Rik 0610033H09Rik 0610039A15Rik 0610039K22Rik 0610039N19Rik 0610040B21Rik 1100001A21Rik 1100001D10Rik 1110001A12Rik 1110013G13Rik 1110020A09Rik 1110025I09Rik 1110028N05Rik 1110030H18Rik 1110030J09Rik 1110030K22Rik 1110032D12Rik 1110032N12Rik 1110033C18Rik 1110035L05Rik 1110055N21Rik 1110064N10Rik 1200009K13Rik 1200013F24Rik 1300006C06Rik 1500002M01Rik 1500006O09Rik 1500031…
100	V$HFH8_01: HNF-3/Fkh Homolog-8	536	536	3719	1887	10029	9.12	11.93	0.0	0.0	0610009H04Rik 0610039A15Rik 0610039K22Rik 1110001A12Rik 1110025I09Rik 1110038M16Rik 1110055N21Rik 1200016B17Rik 1500031N24Rik 1700001F22Rik 1700001L23Rik 1700030A21Rik 1700055O19Rik 1810017F10Rik 2010002A20Rik 2210415M20Rik 2310031L18Rik 2310034L04Rik 2310042M24Rik 2410003C20Rik 2410004C24Rik 2410011G03Rik 2410195B05Rik 2600001J17Rik 2600002E23Rik 2610318K02Rik 2610511E22Rik 2700069A02Rik 2700083…
101	V$NKX22_01: NK2 class homeobox factor 2	459	459	3796	1641	10275	8.52	11.93	0.0	0.0	0610011D08Rik 0610039K22Rik 1100001A21Rik 1110064N10Rik 1500002M01Rik 1500031N24Rik 1700009P13Rik 1700013H19Rik 1700055O19Rik 1700073K01Rik 1810037G04Rik 2310031L18Rik 2310034L04Rik 2410003C20Rik 2600016J21Rik 2610019I03Rik 2610034E18Rik 2610318K02Rik 2610511O17Rik 2700017M01Rik 2700083B06Rik 2810036K01Rik 3110001N18Rik 4930588M11Rik 4933409D10Rik 4933412H03Rik 5830426I05Rik 6820402O20Rik AF23388…
102	V$OCT1_05: octamer-binding factor 1	220	220	4035	877	11039	7.96	11.93	0.0	0.0	0610040B21Rik 1500006O09Rik 1600020H07Rik 1810015M01Rik 1810043M15Rik 2410003C20Rik 2410011G03Rik 2610528A17Rik 2700069A02Rik 4632412E09Rik 4732497O03Rik AI838661 Aass Abce1 Adrm1 Aggf1 Aldh1a7 Anapc5 Angpt1 Anxa1 Armc6 Asb13 Asb8 Atp11b Aurkb BC021611 BC027174 Baiap2l1 Bmp10 Bms1l Brs3 Cacnb1 Calml3 Cbx5 Cdca7 Cdx2 Cfhl1 Chst10 Clec4n Cnnm4 Col25a1 Cox7c Cps1 Creb3 Cry2 Crygb Cse1l Cul2 Cxxc1 Cy…
103	V$GATA1_06: GATA-binding factor 1	1094	1094	3161	3528	8388	7.89	11.93	0.0	0.0	0610006O14Rik 0610039N19Rik 0610040B21Rik 1110028N05Rik 1110030J09Rik 1110032N12Rik 1110033C18Rik 1110038M16Rik 1110064N10Rik 1200016B17Rik 1500002M01Rik 1500031N24Rik 1700025B16Rik 1700030A21Rik 1700051E09Rik 1810037G04Rik 1810045K07Rik 1810060J02Rik 2010002A20Rik 2010300G19Rik 2010321J07Rik 2210415M20Rik 2300004C15Rik 2310042M24Rik 2310061G07Rik 2410001E19Rik 2600001J17Rik 2600013N14Rik 2610036…
104	V$LHX3_01: LIM homeobox transcription factor 3	266	266	3989	1025	10891	7.86	11.93	0.0	0.0	1110001A12Rik 1300006C06Rik 1600020H07Rik 1700055O19Rik 1810060D16Rik 2010002A20Rik 2310061G07Rik 2410004H02Rik 2610528M18Rik 3300001H21Rik 3830408P06Rik 4833428E21Rik 4930579A11Rik 4931428D14Rik 6030457N17Rik 6530407C02Rik Abcc9 Abcd4 Actl6a Acvr2b Adam15 Adam28 Adam7 Alas2 Angpt2 Ank Aox4 Apbh Arhgap5 Arl6ip4 Art2b Asah3 Asb3 Astn2 Atp5d Avpr1a BC003266 BC004690 BC021608 BC024868 Btbd1 Btbd3 C0…
105	V$HFH1_01: HNF-3/Fkh Homolog 1	469	469	3786	1662	10254	7.86	11.93	0.0	0.0	0610039K22Rik 1110001A12Rik 1110020A09Rik 1110025I09Rik 1110038M16Rik 1200016B17Rik 1700001L23Rik 2010002A20Rik 2210415M20Rik 2310031L18Rik 2310058A11Rik 2410003C20Rik 2410011G03Rik 2410195B05Rik 2600001J17Rik 2600002E23Rik 2610318K02Rik 2610511E22Rik 2700083B06Rik 2810428C21Rik 2810429O05Rik 4833420K19Rik 4930403J22Rik 4930457P18Rik 4930470D19Rik 4930579A11Rik 5730466C23Rik 5730537D05Rik 5730592…
106	V$OCT_C: Octamer binding site	218	218	4037	859	11057	6.96	10.83	0.0	0.0	0610040B21Rik 1500006O09Rik 1810015M01Rik 1810043M15Rik 2310058A11Rik 2410003C20Rik 2410011G03Rik 2810429O05Rik 4632412E09Rik 4732497O03Rik AI413631 Aass Adnp Adrm1 Aldh1a7 Anapc5 Anxa1 Armc6 Asb13 Asb8 Atp11b Aurkb BC004690 BC019561 BC021611 Bmp10 C330017I15Rik Cacnb1 Calml3 Cdca7 Ces1 Cfhl1 Chst10 Cited4 Clec4n Cnnm4 Col25a1 Col9a2 Cox7c Creb3 Cry2 Cse1l Cul2 Cxxc1 Cyp2j5 Cyp2j6 D730049H07Rik D…
107	V$DEAF1_02	141	141	4114	235	11681	6.63	10.68	13.84	12.09	2410018G23Rik 2610312E17Rik 4833420K19Rik 4930579A11Rik 5530601I19Rik A230072I16Rik AB041803 AW538196 Abcf2 Acad10 Acin1 Ahrr Akap12 Asb8 Atp5a1 Atp5f1 Atxn7l4 BC003324 BC028528 Bace1 Bcl11b Bin3 Brp16 Bspry Bzw1 Ccnl1 Cdc27 Cdh20 Cdk5 Chpt1 Cnnm4 Cox6b1 Cpsf3 Creb3 Crim1 Ctbp2 Dctn3 Ddb1 Dlat Drg1 Eef1b2 Eef1g Ehd3 Eif2b2 Ercc8 Etf1 Etfdh Fbxo31 Fdx1 Fjx1 Fkbp1b Fst Fzd7 G6pc2 Gabpb1 Gdi1 Gli2 G…
108	V$IRF_Q6	968	968	3287	3130	8786	6.44	10.54	0.0	0.0	0610011D08Rik 1110013G13Rik 1110025I09Rik 1110030J09Rik 1200013F24Rik 1300006C06Rik 1500006O09Rik 1600012K10Rik 1700007D05Rik 1700030A21Rik 1700073K01Rik 2010321J07Rik 2210412K09Rik 2310014H19Rik 2310034L04Rik 2310061G07Rik 2410001E19Rik 2410004C24Rik 2410011G03Rik 2410080P20Rik 2600001J17Rik 2600002E23Rik 2600017H08Rik 2610022K04Rik 2610034N03Rik 2610311I19Rik 2610312E17Rik 2610317D23Rik 2610318…
109	V$AP1_Q2: activator protein 1	2761	2761	1494	8185	3731	6.4	10.42	0.0	0.0	0610011D08Rik 0610033H09Rik 0610039N19Rik 0610040B21Rik 1100001A21Rik 1100001D10Rik 1110005F07Rik 1110007C05Rik 1110017C15Rik 1110020A09Rik 1110025I09Rik 1110028N05Rik 1110030H18Rik 1110030J09Rik 1110030K22Rik 1110032D12Rik 1110033C18Rik 1110038M16Rik 1110055N21Rik 1110064N10Rik 1200002M06Rik 1200009K13Rik 1200016B17Rik 1300006C06Rik 1500002M01Rik 1500006O09Rik 1500031N24Rik 1600012K10Rik 1600020…
110	V$YY1_02: Yin and Yang 1	525	525	3730	1166	10750	6.32	10.42	12.95	11.22	0610009E20Rik 0610039A15Rik 0610040B21Rik 1110017C15Rik 1110033C18Rik 1110064N10Rik 1200002M06Rik 1200009K13Rik 1200016B17Rik 1700055O19Rik 1810031K02Rik 1810073E21Rik 2300004C15Rik 2310008M20Rik 2310042M24Rik 2410001E19Rik 2410080P20Rik 2410118I19Rik 2510001I10Rik 2600017J23Rik 2610020N02Rik 2610312E17Rik 2810013E07Rik 2810475A17Rik 3100002B05Rik 3300001H21Rik 4632412E09Rik 4921524P20Rik 4930542…
111	V$COMP1_01: COMP1	2518	2518	1737	7514	4402	6.14	10.22	0.0	0.0	0610006O14Rik 0610009C03Rik 0610009E20Rik 0610011D08Rik 0610039A15Rik 0610039N19Rik 0610040B21Rik 1110001A12Rik 1110005F07Rik 1110015E22Rik 1110017C15Rik 1110020A09Rik 1110025I09Rik 1110028N05Rik 1110030J09Rik 1110030K22Rik 1110033C18Rik 1200013F24Rik 1200016B17Rik 1300006C06Rik 1300010K09Rik 1500016L11Rik 1500031N24Rik 1600020H07Rik 1700001F22Rik 1700007D05Rik 1700009P13Rik 1700051E09Rik 1700073…
112	V$CREBP1_Q2: CRE-binding protein 1	332	332	3923	689	11227	5.91	10.06	12.71	10.99	0610009C03Rik 0610009H04Rik 0610039A15Rik 1110015E22Rik 1300006C06Rik 1500016L11Rik 1600020H07Rik 1700009P13Rik 1700030A21Rik 1700055O19Rik 1810045K07Rik 2310031L18Rik 2310058A11Rik 2410012M04Rik 2410018G23Rik 2600002E23Rik 2610034N03Rik 2610528M18Rik 4833420K19Rik 5033425B17Rik 5730537D05Rik 5930412E23Rik 9430077D24Rik 9830165K03Rik AI481750 AJ430384 Abce1 Abt1 Aco2 Actr10 Aldh6a1 Aldh7a1 Als2 A…
113	V$LMO2COM_02: complex of Lmo2 bound to Tal-1, E2A proteins, and GATA-1, half-site 2	2129	2129	2126	6429	5487	5.84	9.91	0.0	0.0	0610006O14Rik 0610011D08Rik 0610033H09Rik 0610039K22Rik 0610040B21Rik 1100001D10Rik 1110005F07Rik 1110015E22Rik 1110017C15Rik 1110028N05Rik 1110030H18Rik 1110030J09Rik 1110030K22Rik 1110032D12Rik 1110032N12Rik 1110035L05Rik 1110064N10Rik 1200002M06Rik 1200009K13Rik 1200013F24Rik 1300006C06Rik 1300010K09Rik 1500016L11Rik 1500031N24Rik 1700030A21Rik 1700095N21Rik 1810020E01Rik 1810033A06Rik 1810037…
114	V$HLF_01: hepatic leukemia factor	1140	1140	3115	3617	8299	5.78	9.73	0.0	0.0	0610006K04Rik 0610033H09Rik 0610040B21Rik 1110001A12Rik 1110015E22Rik 1110025I09Rik 1110032N12Rik 1110064N10Rik 1200009K13Rik 1200016B17Rik 1300006C06Rik 1300010K09Rik 1500031N24Rik 1600012K10Rik 1600020H07Rik 1700009P13Rik 1700025B16Rik 1700030A21Rik 2010321J07Rik 2200003E03Rik 2210008M09Rik 2210415M20Rik 2300004C15Rik 2310008M20Rik 2310031L18Rik 2310034L04Rik 2310043K02Rik 2310044P18Rik 2310076…
115	V$AML_Q6	835	835	3420	2715	9201	5.28	9.25	0.0	0.0	0610039A15Rik 1110030H18Rik 1110030J09Rik 1110032N12Rik 1110033C18Rik 1110055N21Rik 1200002M06Rik 1200013F24Rik 1600020H07Rik 1700007D05Rik 1700009P13Rik 1700025B16Rik 1700055O19Rik 1810037K07Rik 1810043M15Rik 2010005O13Rik 2210409M21Rik 2300004C15Rik 2310010G13Rik 2310044P18Rik 2310061G07Rik 2310066N05Rik 2310075C12Rik 2410001E19Rik 2410080P20Rik 2600017J23Rik 2610022K04Rik 2610319K07Rik 2610528…
116	V$S8_01: S8	309	309	3946	1126	10790	5.21	9.13	0.0	0.0	1110030J09Rik 1110032D12Rik 1200009K13Rik 1200013F24Rik 1200016B17Rik 1300006C06Rik 1810060J02Rik 2310061G07Rik 2410006F12Rik 2610034N03Rik 2700069A02Rik 2810428C21Rik 3110001N18Rik 3110006P09Rik 3300001H21Rik 4930418P06Rik 6820402O20Rik AI429613 Abcd4 Acaa1 Actl6a Actl7b Actr8 Acvr2b Acyp1 Adam15 Akr1c6 Alas1 Amhr2 Ank Anxa10 Ap2a1 Apobec2 Arhgap10 Arhgap5 Arid1a Asah3 Asb4 Atp5b Atp5l Atp6v1c1 …
117	V$EVI1_05: ectopic viral integration site 1 encoded factor	209	209	4046	807	11109	5.07	9.01	0.0	0.0	1110020A09Rik 1110033C18Rik 1200016B17Rik 1810057B09Rik 2010321J07Rik 2200003E03Rik 2310058A11Rik 2310076O21Rik 2610034E18Rik 4930467B06Rik 4933412H03Rik 5830426I05Rik 6330583M11Rik Acaa1 Acadvl Acas2l Acrv1 Actr6 Acyp1 Agr2 Akr1d1 Alas1 Arfrp1 Arhgap18 Arpp19 Art2b Asna1 Astn2 Atp4a Atp6v1b1 B230369L08Rik Bbs2 Bhmt Blk Cab39l Cald1 Carf Catnd2 Cbs Ccl20 Ccng1 Chchd1 Chd1l Chek2 Chrnb3 Ckmt1 Comm…
118	V$E2_01: papilloma virus regulator E2	284	284	3971	581	11335	5.04	8.98	11.87	10.17	0610033H09Rik 1110032N12Rik 1810037G04Rik 1810043M15Rik 2310075A12Rik 2610034E18Rik 2700017M01Rik 2700091N06Rik 2810037C03Rik 2810418N01Rik 4732497O03Rik 4930457P18Rik 4931428D14Rik 6030458H05 Abca1 Acaa1 Acat2 Aco2 Actl7b Adam15 Akr1b3 Akr1c6 Alas2 Als2 Amhr2 Anapc13 Angpt4 Ankmy2 Aox4 Ap2a2 Ap3s2 Apobec2 Aqp5 Arf6 Arts1 Atp5f1 Atp5l Atp6v1g1 Aup1 B3galt6 B3gnt1 BC004636 BC005471 BC021608 BC0218…
119	V$PAX9_B: zebrafish Pax-9 binding sites	1063	1063	3192	2597	9319	5.0	8.98	11.29	9.61	0610009H04Rik 0610033H09Rik 0610040B21Rik 1110007C05Rik 1110028N05Rik 1110030J09Rik 1110064N10Rik 1200009K13Rik 1200013F24Rik 1500006O09Rik 1700007D05Rik 1700020M16Rik 1700095N21Rik 1810008K03Rik 1810017F10Rik 1810057B09Rik 1810060D16Rik 2210412K09Rik 2310020P08Rik 2310043K02Rik 2310058A11Rik 2310075A12Rik 2410004C24Rik 2410004H02Rik 2410018G23Rik 2410030J07Rik 2410118I19Rik 2600001J17Rik 2610019…
120	V$TGIF_01: TGIF (5'TG3' interacting factor)	1066	1066	3189	3379	8537	4.75	8.75	0.0	0.0	0610009C03Rik 0610009E20Rik 0610039N19Rik 1110007C05Rik 1110013G13Rik 1110015E22Rik 1110020A09Rik 1110025I09Rik 1110030K22Rik 1110035L05Rik 1200002M06Rik 1200009K13Rik 1500002M01Rik 1600012K10Rik 1700001F22Rik 1700030A21Rik 1700095N21Rik 1810045K07Rik 1810045K17Rik 1810060J02Rik 2310031L18Rik 2310034L04Rik 2310076O21Rik 2410003C20Rik 2410004C24Rik 2410004H02Rik 2410006F12Rik 2410080P20Rik 2600016…
121	V$FOXJ2_01: fork head box J 2	1961	1961	2294	5929	5987	4.66	8.6	0.0	0.0	0610006K04Rik 0610009H04Rik 0610011D08Rik 0610033H09Rik 0610039A15Rik 0610039K22Rik 1110001A12Rik 1110005F07Rik 1110017C15Rik 1110020A09Rik 1110025I09Rik 1110032D12Rik 1110032N12Rik 1110033C18Rik 1110038M16Rik 1110055N21Rik 1200009K13Rik 1200013F24Rik 1200016B17Rik 1500002M01Rik 1500006O09Rik 1500031N24Rik 1600020H07Rik 1700001F22Rik 1700001L23Rik 1700007D05Rik 1700013H19Rik 1700020M16Rik 1700051…
122	V$GATA1_03: GATA-binding factor 1	1359	1359	2896	4219	7697	4.54	8.43	0.0	0.0	0610006O14Rik 0610033H09Rik 0610039A15Rik 0610039K22Rik 0610039N19Rik 1100001A21Rik 1110005F07Rik 1110017C15Rik 1110030J09Rik 1110032N12Rik 1110038M16Rik 1110055N21Rik 1200002M06Rik 1200009K13Rik 1300006C06Rik 1500002M01Rik 1500016L11Rik 1600013P15Rik 1700001L23Rik 1700073K01Rik 1810037G04Rik 1810037K07Rik 1810045K07Rik 1810060J02Rik 2010002A20Rik 2010300G19Rik 2010321J07Rik 2210409M21Rik 2310010…
123	V$IRF_Q6_01	1867	1867	2388	5662	6254	4.54	8.43	0.0	0.0	0610011D08Rik 0610039K22Rik 1100001A21Rik 1110001A12Rik 1110013G13Rik 1110017C15Rik 1110020A09Rik 1110025I09Rik 1110030J09Rik 1110030K22Rik 1200002M06Rik 1200013F24Rik 1300006C06Rik 1500006O09Rik 1600012K10Rik 1700001F22Rik 1700001L23Rik 1700007D05Rik 1700009P13Rik 1700013H19Rik 1700030A21Rik 1700055O19Rik 1700073K01Rik 1810015M01Rik 1810033A06Rik 1810045K07Rik 1810060J02Rik 2010002A20Rik 2010005…
124	V$ATF1_Q6	324	324	3931	686	11230	4.4	8.28	11.15	9.48	0610033H09Rik 0610039A15Rik 1110017C15Rik 1600020H07Rik 1700055O19Rik 1810045K07Rik 2310031L18Rik 2310058A11Rik 2410016F01Rik 2610034N03Rik 3110006P09Rik 4632413C14Rik 5033425B17Rik 5730436H21Rik 6330407G04Rik 9430077D24Rik AJ430384 AW550801 Abce1 Abhd2 Acr Actr10 Adam15 Adcy3 Akr1b3 Akr1d1 Aldh1a7 Aldh7a1 Amacr Amn Aoah Apoa2 Aqp2 Areg Arg2 Arl6ip4 Art5 Atp5d Atxn7l4 Aup1 BC005471 BC019806 BC025…
125	V$VMYB_01: v-Myb	3136	3136	1119	8394	3522	4.31	8.16	10.51	8.85	0610006K04Rik 0610006O14Rik 0610009E20Rik 0610009H04Rik 0610011D08Rik 0610039A15Rik 0610039N19Rik 0610040B21Rik 1100001A21Rik 1100001D10Rik 1110005F07Rik 1110013G13Rik 1110017C15Rik 1110020A09Rik 1110025I09Rik 1110028N05Rik 1110030H18Rik 1110030J09Rik 1110030K22Rik 1110032D12Rik 1110032N12Rik 1110038M16Rik 1110055N21Rik 1110064N10Rik 1200009K13Rik 1200013F24Rik 1200016B17Rik 1300006C06Rik 1300010…
126	V$CDPCR1_01: cut-like homeodomain protein	3235	3235	1020	9412	2504	3.95	7.91	0.0	0.0	0610006K04Rik 0610006O14Rik 0610009E20Rik 0610009H04Rik 0610011D08Rik 0610033H09Rik 0610039K22Rik 1100001A21Rik 1100001D10Rik 1110001A12Rik 1110005F07Rik 1110013G13Rik 1110015E22Rik 1110017C15Rik 1110020A09Rik 1110025I09Rik 1110028N05Rik 1110030H18Rik 1110030J09Rik 1110030K22Rik 1110035L05Rik 1110038M16Rik 1110055N21Rik 1110064N10Rik 1200002M06Rik 1200009K13Rik 1200016B17Rik 1300010K09Rik 1500002…
127	V$CHOP_01: heterodimers of CHOP and C/EBPalpha	1118	1118	3137	3510	8406	3.93	7.91	0.0	0.0	0610009H04Rik 0610033H09Rik 0610039K22Rik 1100001D10Rik 1110013G13Rik 1110030K22Rik 1110055N21Rik 1200002M06Rik 1200009K13Rik 1300010K09Rik 1500006O09Rik 1700009P13Rik 1700030A21Rik 1700055O19Rik 1700073K01Rik 1810015M01Rik 1810031K02Rik 1810057B09Rik 1810060D16Rik 2010002A20Rik 2010300G19Rik 2010321J07Rik 2210409M21Rik 2310020P08Rik 2310042M24Rik 2310043K02Rik 2310076O21Rik 2410001E19Rik 2410011…
128	V$MEF2_Q6_01	2402	2402	1853	7138	4778	3.88	7.85	0.0	0.0	0610011D08Rik 0610033H09Rik 0610039A15Rik 0610039K22Rik 0610040B21Rik 1100001A21Rik 1110001A12Rik 1110005F07Rik 1110013G13Rik 1110015E22Rik 1110028N05Rik 1110030H18Rik 1110030J09Rik 1110030K22Rik 1110032D12Rik 1110032N12Rik 1110033C18Rik 1110038M16Rik 1110055N21Rik 1110064N10Rik 1200013F24Rik 1200016B17Rik 1500002M01Rik 1500016L11Rik 1500031N24Rik 1600020H07Rik 1700001F22Rik 1700007D05Rik 1700009…
129	V$MTATA_B: Muscle TATA box	1928	1928	2327	5809	6107	3.63	7.53	0.0	0.0	0610009C03Rik 0610011D08Rik 1110005F07Rik 1110013G13Rik 1110017C15Rik 1110028N05Rik 1110030H18Rik 1110032D12Rik 1110032N12Rik 1110038M16Rik 1110055N21Rik 1110064N10Rik 1200009K13Rik 1200013F24Rik 1300006C06Rik 1500006O09Rik 1600012K10Rik 1600020H07Rik 1700001F22Rik 1700009P13Rik 1700025B16Rik 1700030A21Rik 1700055O19Rik 1700095N21Rik 1810008K03Rik 1810031K02Rik 1810033A06Rik 1810037G04Rik 1810060…
130	V$XBP1_01: X-box-binding protein 1	444	444	3811	998	10918	3.62	7.53	10.19	8.56	0610006O14Rik 0610009H04Rik 1110007C05Rik 1110013G13Rik 1110025I09Rik 1110032D12Rik 1110033C18Rik 1300010K09Rik 1600020H07Rik 1810008K03Rik 1810057B09Rik 1810073E21Rik 2210415M20Rik 2310031L18Rik 2410003C20Rik 2410006F12Rik 2410030J07Rik 2610312E17Rik 2610511O17Rik 2610528M18Rik 2810036K01Rik 2810429O05Rik 3110006P09Rik 4633402N23Rik 4930470D19Rik 5730405M13Rik 5730439E10Rik 5730537D05Rik 6030458…
131	V$HNF3B_01: Hepatocyte Nuclear Factor 3beta	3085	3085	1170	8997	2919	3.46	7.34	0.0	0.0	0610006K04Rik 0610011D08Rik 0610033H09Rik 0610039A15Rik 0610039K22Rik 0610039N19Rik 0610040B21Rik 1100001A21Rik 1110001A12Rik 1110005F07Rik 1110013G13Rik 1110017C15Rik 1110020A09Rik 1110025I09Rik 1110030H18Rik 1110030J09Rik 1110030K22Rik 1110032D12Rik 1110032N12Rik 1110033C18Rik 1110035L05Rik 1110038M16Rik 1110055N21Rik 1200002M06Rik 1200013F24Rik 1200016B17Rik 1300006C06Rik 1500002M01Rik 1500006…
132	V$OCT1_B: Octamer binding factor 1	204	204	4051	769	11147	3.36	7.22	0.0	0.0	0610040B21Rik 2210409M21Rik 2310058A11Rik 2410011G03Rik 4632412E09Rik 4732497O03Rik Aass Acadl Acp2 Adnp Adrm1 Ahcy Aldh1a7 Anapc5 Anxa1 Aqp2 Asb13 Asb8 Aurkb Avpi1 B3gnt6 BC003324 BC004690 BC019561 BC021611 BC034204 Bmp10 Cald1 Calml3 Cbx4 Ccl27 Cdca7 Cdx2 Ces1 Cfhl1 Chd8 Chst10 Cited4 Clec4n Cnnm4 Col25a1 Col3a1 Cox7c Creb3 Cry2 Csna Cyp2j6 D730049H07Rik Dbt Dci Dck Ddx10 Defb35 Defb9 Dhx36 Dhx…
133	V$PAX5_01: B-cell-specific activating protein	464	464	3791	1056	10860	3.16	7.04	9.69	8.09	0610009E20Rik 1110007C05Rik 1200009K13Rik 1300006C06Rik 2210412K09Rik 2210415M20Rik 2310076O21Rik 2600017H08Rik 2810036K01Rik 2810475A17Rik 3110006P09Rik 3110040D16Rik 4833428E21Rik 4930457P18Rik 4930487N19Rik 4930584N22Rik 4932416A11Rik 5330440M15Rik 5730414C17Rik 5730439E10Rik 6030458H05 6330407G04Rik 6330579B17Rik AI604832 Aatf Abca1 Abcb10 Abhd2 Abtb1 Acadm Actg1 Actn2 Adam10 Adam1b Adcy3 Adk…
134	V$ELF1_Q6	1906	1906	2349	5733	6183	3.12	6.98	0.0	0.0	0610006K04Rik 0610006O14Rik 0610009E20Rik 0610009H04Rik 0610039A15Rik 0610039K22Rik 0610039N19Rik 1100001A21Rik 1110001A12Rik 1110017C15Rik 1110025I09Rik 1110030J09Rik 1110030K22Rik 1110032D12Rik 1110032N12Rik 1110064N10Rik 1200009K13Rik 1200013F24Rik 1300010K09Rik 1500031N24Rik 1700001L23Rik 1700007D05Rik 1700013H19Rik 1700020M16Rik 1700030A21Rik 1700051E09Rik 1700073K01Rik 1810017F10Rik 1810020…
135	V$AMEF2_Q6: myocyte enhancer factor	378	378	3877	1304	10612	3.0	6.8	0.0	0.0	1110001A12Rik 1110055N21Rik 1110064N10Rik 2310043K02Rik 2410011G03Rik 2410043F08Rik 2600016J21Rik 2610318K02Rik 2810429O05Rik 3110006P09Rik 4732497O03Rik 4930449E07Rik 8430411H09Rik AI325464 AI429613 Abt1 Acad8 Acin1 Adam28 Adnp Aggf1 Agr2 Ahcy Akp3 Aldh1a7 Aldh7a1 Angpt4 Ank3 Ankfy1 Ankmy2 Aox4 Ap4s1 Apeh Arhgap10 Arhgef3 Arih2 Arpc3 Arpp19 Asna1 Aspscr1 Atp11b BC003324 BC005471 BC008103 BC00816…
136	V$ATATA_B: Avian C-type TATA box	267	267	3988	961	10955	2.93	6.74	0.0	0.0	0610033H09Rik 1110032D12Rik 1110033C18Rik 1700020M16Rik 2310034L04Rik 2610034N03Rik 2610528A17Rik 2700017M01Rik 5430413I02Rik 5830426I05Rik 6820402O20Rik AJ430384 Acadm Actg1 Adss Akap8 Akp3 Akr1b3 Akr1c6 Amd1 Ankfy1 Aof2 Apoa1bp Arpc3 Asah3 Atp13a1 BC005752 BC021608 Bag2 Bbs2 Bckdhb Bphl Bspry C78915 Cabp5 Cacybp Cadps Cap2 Cbx5 Ccdc2 Cd24a Cdc2a Cdx2 Centa2 Cetn3 Chrac1 Coil Col25a1 Col3a1 Col4…
137	V$CMYB_01: c-Myb	957	957	3298	2360	9556	2.84	6.62	9.05	7.49	0610006K04Rik 0610009H04Rik 0610011D08Rik 0610033H09Rik 0610040B21Rik 1100001D10Rik 1110005F07Rik 1110030H18Rik 1110032D12Rik 1110038M16Rik 1200002M06Rik 1200016B17Rik 1300006C06Rik 1300010K09Rik 1500006O09Rik 1700001F22Rik 1700009P13Rik 1700030A21Rik 1810014L12Rik 1810037K07Rik 1810043M15Rik 2210008M09Rik 2300004C15Rik 2310061G07Rik 2310076O21Rik 2410003C20Rik 2410004C24Rik 2410004H02Rik 2410118…
138	V$ZTA_Q2	1251	1251	3004	3862	8054	2.73	6.51	0.0	0.0	0610006O14Rik 0610009E20Rik 0610033H09Rik 0610039A15Rik 0610039K22Rik 0610039N19Rik 1110001A12Rik 1110005F07Rik 1110013G13Rik 1110015E22Rik 1110025I09Rik 1110032D12Rik 1110033C18Rik 1110064N10Rik 1200002M06Rik 1200016B17Rik 1500002M01Rik 1500031N24Rik 1700001L23Rik 1700007D05Rik 1700013H19Rik 1700020M16Rik 1700073K01Rik 1810008K03Rik 1810014L12Rik 1810017F10Rik 1810020E01Rik 1810037G04Rik 1810043…
139	V$MTF1_Q4	365	365	3890	810	11106	2.73	6.51	9.33	7.76	1110017C15Rik 1810008K03Rik 2310004N11Rik 2310066N05Rik 2410011G03Rik 2410016F01Rik 2410080P20Rik 2610036N15Rik 2700091N06Rik 2810013E07Rik 3110006P09Rik 4430402O11Rik 4632413C14Rik 4930457P18Rik 4931428D14Rik 4933412H03Rik 4933416E05Rik 6530411B15Rik AI325464 AW550801 Aatf Abcd3 Acaa1 Acad8 Acat2 Adam10 Akap1 Akr1a4 Amacr Amd1 Amh Amn Ankmy2 Ankrd25 Aoah Arhgef2 Asna1 Atp5a1 Atpaf2 Atxn7l4 Aup1 …
140	V$STAT1_01: signal transducer and activator of transcription 1	27	27	4228	23	11893	2.73	6.51	10.45	8.81	2310034L04Rik 2700017M01Rik 2700069A02Rik 3100002B05Rik Abcd4 Ada B3galt6 Copb2 Cox7a2 Exosc4 Extl2 Fhl3 Jub Keap1 Maf1 Mcrs1 Mrpl50 Nsmce1 Oxa1l Pdcd7 Pla2g2c Rbm3 Sec61g Slc16a3 Txn2 Zfp189 Zfp330
141	V$E4F1_Q6	160	160	4095	306	11610	2.72	6.51	9.69	8.09	1110015E22Rik 1300006C06Rik 1600020H07Rik 1700009P13Rik 1700030A21Rik 2010005O13Rik 2600002E23Rik 2700017M01Rik 4833420K19Rik 4930449E07Rik 5730461K03Rik 8430411H09Rik 9830165K03Rik Aass Aco2 Akr1d1 Aldh6a1 Amd1 Amn Apex1 Apg12l Arfip2 Arntl2 Atp5d BC003885 BC019806 BC024806 BC024955 BC038286 Bapx1 Calm2 Cbs Ccnd3 Ccni Cdca5 Cib1 Clcn5 Cope Cpsf2 Csen Csnk1g2 Cul4a D730049H07Rik Ddx56 Dgat1 Dhx40…
142	V$SREBP1_Q6	1503	1503	2752	3847	8069	2.64	6.45	8.69	7.17	0610009C03Rik 0610039A15Rik 0610039N19Rik 0610040B21Rik 1100001D10Rik 1110007C05Rik 1110015E22Rik 1110017C15Rik 1110030H18Rik 1110030K22Rik 1110064N10Rik 1200002M06Rik 1200009K13Rik 1300006C06Rik 1300010K09Rik 1500006O09Rik 1500016L11Rik 1600020H07Rik 1700001L23Rik 1700009P13Rik 1700013H19Rik 1700073K01Rik 1700095N21Rik 1810008K03Rik 1810017F10Rik 1810043M15Rik 1810045K07Rik 1810073E21Rik 2010002…
143	V$GATA1_02: GATA-binding factor 1	1435	1435	2820	4385	7531	2.61	6.38	0.0	0.0	0610039K22Rik 0610040B21Rik 1110005F07Rik 1110020A09Rik 1110028N05Rik 1110030H18Rik 1110030J09Rik 1110032N12Rik 1110035L05Rik 1200002M06Rik 1200013F24Rik 1300006C06Rik 1500031N24Rik 1700025B16Rik 1700030A21Rik 1700051E09Rik 1700095N21Rik 1810037G04Rik 1810060D16Rik 2010002A20Rik 2200003E03Rik 2210412K09Rik 2210415M20Rik 2310031L18Rik 2310034L04Rik 2310058A11Rik 2310076O21Rik 2410001E19Rik 2410003…
144	V$FREAC3_01: Fork head RElated ACtivator-3	64	64	4191	297	11619	2.45	6.21	0.0	0.0	1700020M16Rik 4930467B06Rik 6820402O20Rik Acads Acadsb Acrv1 Adss Apba3 Arr3 Atp6v1g1 BC051244 Brap Brms1 C1d Ccl20 Cdc42bpa Cenpc1 Chchd5 Ctrl D3Jfr1 Degs2 Dmc1h E2f5 Elk4 Folr4 Fundc1 Gas2 Gtf2b Ibsp Il9 Ing3 LOC330189 Laf4l Mga Mgea6 Mki67ip Mrfap1 Mrpl54 Nme1 Peci Pla2g1b Pld3 Prom2 Psmb2 Pum2 Pycard Rai12 Ripk3 Sbds Scg2 Slc25a30 Slco1a1 Sparcl1 St3gal5 Strbp Suclg1 Tdrd3 Tfpi2 Thumpd1 Tm4sf…
145	V$NKX25_01: homeo domain factor Nkx-2.5/Csx, tinman homolog	1999	1999	2256	5971	5945	2.34	6.11	0.0	0.0	0610006O14Rik 0610009E20Rik 0610011D08Rik 0610033H09Rik 0610039A15Rik 0610039K22Rik 1100001A21Rik 1100001D10Rik 1110001A12Rik 1110005F07Rik 1110013G13Rik 1110015E22Rik 1110017C15Rik 1110025I09Rik 1110030H18Rik 1110030J09Rik 1110033C18Rik 1110035L05Rik 1110038M16Rik 1110055N21Rik 1200016B17Rik 1500002M01Rik 1500006O09Rik 1500016L11Rik 1500031N24Rik 1600012K10Rik 1600013P15Rik 1700001L23Rik 1700013…
146	V$LEF1TCF1_Q4	1993	1993	2262	5952	5964	2.26	5.99	0.0	0.0	0610006O14Rik 0610009E20Rik 0610009H04Rik 0610011D08Rik 0610039A15Rik 0610039K22Rik 0610040B21Rik 1100001D10Rik 1110005F07Rik 1110013G13Rik 1110015E22Rik 1110020A09Rik 1110025I09Rik 1110030H18Rik 1110030J09Rik 1110030K22Rik 1110032N12Rik 1110035L05Rik 1200002M06Rik 1200016B17Rik 1500002M01Rik 1500031N24Rik 1600013P15Rik 1700001F22Rik 1700007D05Rik 1700009P13Rik 1700051E09Rik 1700073K01Rik 1810015…
147	V$CREBP1_01: cAMP-responsive element binding protein 1	97	97	4158	165	11751	2.25	5.99	9.43	7.84	1110015E22Rik 1300006C06Rik 1700009P13Rik 1700030A21Rik 2600002E23Rik 2610528M18Rik 5930412E23Rik 9830165K03Rik Abt1 Ak4 Aldh6a1 Apex1 Arhgap5 Arntl2 BC002236 BC019806 Blmh Bspry Cables1 Calm2 Ccni Cfhl1 Clcn3 Clk3 Csen Csl DXImx40e Dctn4 Dhx9 Dlc1 Dpf3 Dtymk Ercc3 Etnk1 Fcamr Galnt6 Gdpd1 Gltscr2 Gpaa1 Gpm6b Gpr87 Gpr89 Hbld2 Hnrpa2b1 Hs6st2 Hsd17b13 Itga9 Mbip Mrpl54 Mt4 Muted Nbea Nbr1 Ncoa4 N…
148	V$NRF2_Q4: heterodimer containing Nrf2	1031	1031	3224	3213	8703	2.16	5.88	0.0	0.0	0610009C03Rik 0610011D08Rik 0610039N19Rik 1100001D10Rik 1110005F07Rik 1110007C05Rik 1110015E22Rik 1110025I09Rik 1110030J09Rik 1110032D12Rik 1110035L05Rik 1110064N10Rik 1300010K09Rik 1600020H07Rik 1700007D05Rik 1700009P13Rik 1700025B16Rik 1700095N21Rik 1810008K03Rik 1810014L12Rik 1810017F10Rik 1810037K07Rik 1810060D16Rik 1810060J02Rik 2010002A20Rik 2200003E03Rik 2210008M09Rik 2210409M21Rik 2210412…
149	V$GFI1_01: growth factor independence 1	1154	1154	3101	3564	8352	2.04	5.78	0.0	0.0	0610009C03Rik 0610009E20Rik 0610009H04Rik 0610033H09Rik 1110001A12Rik 1110005F07Rik 1110013G13Rik 1110030J09Rik 1110030K22Rik 1110032D12Rik 1110033C18Rik 1110038M16Rik 1110055N21Rik 1200002M06Rik 1200013F24Rik 1200016B17Rik 1600013P15Rik 1600020H07Rik 1700001F22Rik 1700007D05Rik 1700020M16Rik 1700030A21Rik 1810014L12Rik 1810017F10Rik 1810037K07Rik 1810043M15Rik 2010002A20Rik 2010005O13Rik 2300004…
150	V$CDPCR3HD_01: cut-like homeodomain protein	1264	1264	2991	3879	8037	2.02	5.78	0.0	0.0	0610006K04Rik 1100001D10Rik 1110001A12Rik 1110028N05Rik 1110038M16Rik 1200009K13Rik 1200016B17Rik 1300010K09Rik 1500002M01Rik 1500031N24Rik 1600013P15Rik 1600020H07Rik 1700001F22Rik 1700001L23Rik 1700007D05Rik 1700013H19Rik 1700020M16Rik 1700025B16Rik 1700051E09Rik 1810015M01Rik 1810017F10Rik 1810037G04Rik 2010005O13Rik 2010300G19Rik 2010321J07Rik 2200003E03Rik 2210415M20Rik 2300004C15Rik 2310031…
151	V$ATF_B: ATF binding site	167	167	4088	330	11586	1.89	5.63	8.79	7.26	0610009C03Rik 0610009H04Rik 1110015E22Rik 1500016L11Rik 1700055O19Rik 1810045K07Rik 2310031L18Rik 2310058A11Rik 2600002E23Rik 2610034N03Rik 5033425B17Rik 5730537D05Rik 5930412E23Rik 9430077D24Rik AJ430384 Abce1 Aldh7a1 Als2 Apex1 Apg5l Aptx Areg Arg2 Avpi1 BC003479 BC019806 BC053440 Bcas2 Bnip3l Brrn1 Btg2 Calm2 Cart Cbx8 Ccna2 Ccnl1 Cct4 Cdadc1 Cdc5l Clcn3 Clstn2 Cnnm4 Cope Cse1l Csnk1g2 Dapk3 D…
152	V$STRA13_01	162	162	4093	318	11598	1.88	5.63	8.82	7.27	1300006C06Rik 1300010K09Rik 1810008K03Rik 1810020E01Rik 1810073E21Rik 2810036K01Rik 4930449E07Rik 4930470D19Rik 6330579B17Rik Aatf Abcb1b Aip Aldh6a1 Aloxe3 Aox4 Apex1 Arl2 Arpc5 Asna1 Aspscr1 Atf1 Atp6v1c1 Aurka BC011248 BC038286 Bcas2 Bex2 Bsg Canx Ccnh Cdh5 Cdk4 Clcn6 Clic3 Cnih Commd9 Cpsf3 Crsp6 Cstf2 Ctsd D1Ertd251e D4Bwg1540e DXImx40e Dazap2 Dctn4 Ddx39 Dhdds Dhx16 Diap3 Dlat Dlx2 Dnajc2 D…
153	V$HNF3ALPHA_Q6	3497	3497	758	10066	1850	1.88	5.63	0.0	0.0	0610006K04Rik 0610009C03Rik 0610009E20Rik 0610011D08Rik 0610033H09Rik 0610039A15Rik 0610039K22Rik 0610039N19Rik 0610040B21Rik 1100001A21Rik 1110001A12Rik 1110005F07Rik 1110017C15Rik 1110020A09Rik 1110025I09Rik 1110030H18Rik 1110030J09Rik 1110030K22Rik 1110032D12Rik 1110032N12Rik 1110033C18Rik 1110035L05Rik 1110038M16Rik 1110055N21Rik 1110064N10Rik 1200002M06Rik 1200009K13Rik 1200013F24Rik 1200016…
154	V$E2_Q6_01	299	299	3956	657	11259	1.73	5.42	8.37	6.9	0610009H04Rik 0610033H09Rik 1110013G13Rik 1110032N12Rik 1810037G04Rik 2310075A12Rik 2610034E18Rik 2700017M01Rik 2700091N06Rik 2810037C03Rik 2810418N01Rik 4732497O03Rik 4931428D14Rik 4933409D10Rik 4933412H03Rik 6030458H05 AL024210 Abca1 Acaa1 Acat2 Aco2 Actl7b Adam15 Akr1b3 Akr1c6 Alas2 Als2 Amhr2 Anapc13 Ankmy2 Aox4 Ap2a2 Ap3s2 Apba3 Apg5l Apobec2 Aqp5 Arf6 Arhgdig Arpc1a Arts1 Aspscr1 Atp5f1 Atp…
155	V$RFX1_02: X-box binding protein RFX1	1536	1536	2719	3968	7948	1.59	5.24	7.56	6.12	0610006O14Rik 0610009E20Rik 0610009H04Rik 0610033H09Rik 0610039N19Rik 1100001D10Rik 1110001A12Rik 1110005F07Rik 1110015E22Rik 1110025I09Rik 1110030J09Rik 1110030K22Rik 1300010K09Rik 1500031N24Rik 1600020H07Rik 1700001F22Rik 1700030A21Rik 1700051E09Rik 1810008K03Rik 1810020E01Rik 1810031K02Rik 1810037K07Rik 1810045K07Rik 1810045K17Rik 1810060D16Rik 1810073E21Rik 2010002A20Rik 2010005O13Rik 2310008…
156	V$XFD3_01: Xenopus fork head domain factor 3	448	448	3807	1488	10428	1.57	5.24	0.0	0.0	1110020A09Rik 1110030K22Rik 1110064N10Rik 1300006C06Rik 1500031N24Rik 1700009P13Rik 1810037G04Rik 1810060J02Rik 2200003E03Rik 2310034L04Rik 2610019I03Rik 2610311I19Rik 3110001N18Rik 3110010F15Rik 3110040D16Rik 4633402N23Rik 4930403J22Rik 4930418P06Rik 4931428D14Rik 5730537D05Rik 5830426I05Rik 6430559E15Rik 6820402O20Rik A230072I16Rik AI413631 Abca4 Abhd4 Acadl Acadsb Acadvl Actl7b Actr10 Acy3 Ada…
157	V$ARNT_01: AhR nuclear translocator homodimers	391	391	3864	895	11021	1.48	5.13	7.98	6.53	0610006K04Rik 1100001D10Rik 1110025I09Rik 1110030K22Rik 1110032D12Rik 1110033C18Rik 1110035L05Rik 1500002M01Rik 1500016L11Rik 1810020E01Rik 2310010G13Rik 2410043F08Rik 2510015F01Rik 2600002E23Rik 2700083B06Rik 2810036K01Rik 3830408P06Rik 4732497O03Rik 4930470D19Rik 5330440M15Rik 5730421E18Rik 6330579B17Rik 6820402O20Rik 9530027K23Rik AL024210 Abca1 Abca2 Abcb1b Abcd4 Abhd2 Adh5 Agtrap Akap1 Akr1c…
158	V$E2F_02: E2F	131	131	4124	249	11667	1.4	5.02	8.39	6.91	2510001I10Rik 2610311I19Rik 2810418N01Rik 2810475A17Rik 5930412E23Rik Aco2 Ada Aipl1 Als2cr19 Ap4m1 Apg5l Armc6 Arntl Asb13 Atp1b1 Atp5d Atxn7l3 BC057552 Bcl2l11 Bcmo1 Bms1l Btg2 Casp8ap2 Ccnd3 Cct3 Cct6b Cdc25a Cdc2a Cdca7 Chl1 Cited4 Coro6 Csen Cth D11Ertd99e D13Wsu64e Dck Dhx9 Dmrt1 Dpysl2 Edg4 Eef1e1 Efs Eif4enif1 Emb Ercc5 Exo1 Ezh2 Fars1 Fmr1 Fnbp1 G22p1 Gata6 Grtp1 Gtf3c2 Gtlf3a Gzmd H2afx…
159	V$E2F_Q3: E2F	131	131	4124	249	11667	1.4	5.02	8.39	6.91	2510001I10Rik 2610311I19Rik 2810418N01Rik 2810475A17Rik 5930412E23Rik Aco2 Ada Aipl1 Als2cr19 Ap4m1 Apg5l Armc6 Arntl Asb13 Atp1b1 Atp5d Atxn7l3 BC057552 Bcl2l11 Bcmo1 Bms1l Btg2 Casp8ap2 Ccnd3 Cct3 Cct6b Cdc25a Cdc2a Cdca7 Chl1 Cited4 Coro6 Csen Cth D11Ertd99e D13Wsu64e Dck Dhx9 Dmrt1 Dpysl2 Edg4 Eef1e1 Efs Eif4enif1 Emb Ercc5 Exo1 Ezh2 Fars1 Fmr1 Fnbp1 G22p1 Gata6 Grtp1 Gtf3c2 Gtlf3a Gzmd H2afx…
160	V$E2F4DP1_01: E2F-4:DP-1 heterodimer	131	131	4124	249	11667	1.4	5.02	8.39	6.91	2510001I10Rik 2610311I19Rik 2810418N01Rik 2810475A17Rik 5930412E23Rik Aco2 Ada Aipl1 Als2cr19 Ap4m1 Apg5l Armc6 Arntl Asb13 Atp1b1 Atp5d Atxn7l3 BC057552 Bcl2l11 Bcmo1 Bms1l Btg2 Casp8ap2 Ccnd3 Cct3 Cct6b Cdc25a Cdc2a Cdca7 Chl1 Cited4 Coro6 Csen Cth D11Ertd99e D13Wsu64e Dck Dhx9 Dmrt1 Dpysl2 Edg4 Eef1e1 Efs Eif4enif1 Emb Ercc5 Exo1 Ezh2 Fars1 Fmr1 Fnbp1 G22p1 Gata6 Grtp1 Gtf3c2 Gtlf3a Gzmd H2afx…
161	V$TAL1_Q6	1867	1867	2388	4890	7026	1.37	5.02	7.29	5.86	0610006K04Rik 0610009C03Rik 0610011D08Rik 0610039K22Rik 0610039N19Rik 0610040B21Rik 1100001D10Rik 1110005F07Rik 1110020A09Rik 1110030H18Rik 1110030K22Rik 1110033C18Rik 1110035L05Rik 1200002M06Rik 1200009K13Rik 1200016B17Rik 1300006C06Rik 1300010K09Rik 1500016L11Rik 1500031N24Rik 1700001F22Rik 1700001L23Rik 1700007D05Rik 1700020M16Rik 1700030A21Rik 1700051E09Rik 1700055O19Rik 1700095N21Rik 1810008…
162	V$GATA4_Q3	4144	4144	111	11713	203	1.33	4.97	0.0	0.0	0610006K04Rik 0610006O14Rik 0610009C03Rik 0610009E20Rik 0610009H04Rik 0610011D08Rik 0610033H09Rik 0610039A15Rik 0610039K22Rik 0610039N19Rik 0610040B21Rik 1100001A21Rik 1100001D10Rik 1110001A12Rik 1110005F07Rik 1110007C05Rik 1110013G13Rik 1110015E22Rik 1110017C15Rik 1110020A09Rik 1110025I09Rik 1110028N05Rik 1110030H18Rik 1110030J09Rik 1110030K22Rik 1110032D12Rik 1110032N12Rik 1110033C18Rik 1110035…
163	V$RFX1_01: X-box binding protein RFX1	1955	1955	2300	5138	6778	1.27	4.91	7.18	5.76	0610009H04Rik 0610011D08Rik 0610039K22Rik 0610040B21Rik 1110001A12Rik 1110007C05Rik 1110013G13Rik 1110015E22Rik 1110028N05Rik 1110030H18Rik 1110032D12Rik 1110035L05Rik 1110038M16Rik 1110055N21Rik 1500002M01Rik 1600012K10Rik 1600013P15Rik 1700007D05Rik 1700009P13Rik 1700020M16Rik 1700025B16Rik 1700051E09Rik 1700055O19Rik 1700095N21Rik 1810020E01Rik 1810031K02Rik 1810037G04Rik 1810043M15Rik 1810045…
164	V$SMAD4_Q6	1862	1862	2393	4890	7026	0.95	4.51	6.84	5.45	0610006K04Rik 0610006O14Rik 0610039A15Rik 0610039K22Rik 0610039N19Rik 0610040B21Rik 1100001D10Rik 1110015E22Rik 1110028N05Rik 1110030J09Rik 1110030K22Rik 1110038M16Rik 1110064N10Rik 1200009K13Rik 1200016B17Rik 1300006C06Rik 1500002M01Rik 1500016L11Rik 1600012K10Rik 1700001L23Rik 1700009P13Rik 1700025B16Rik 1700030A21Rik 1700051E09Rik 1700055O19Rik 1700095N21Rik 1810031K02Rik 1810045K07Rik 1810057…
165	V$FOX_Q2	3164	3164	1091	9140	2776	0.74	4.27	0.0	0.0	0610006K04Rik 0610009C03Rik 0610011D08Rik 0610033H09Rik 0610039A15Rik 0610039K22Rik 0610039N19Rik 0610040B21Rik 1100001A21Rik 1100001D10Rik 1110001A12Rik 1110005F07Rik 1110013G13Rik 1110017C15Rik 1110020A09Rik 1110025I09Rik 1110030H18Rik 1110030J09Rik 1110030K22Rik 1110032D12Rik 1110032N12Rik 1110033C18Rik 1110035L05Rik 1110038M16Rik 1110055N21Rik 1200002M06Rik 1200013F24Rik 1200016B17Rik 1300006…
166	V$AP1_Q4: activator protein 1	3398	3398	857	9773	2143	0.72	4.27	0.0	0.0	0610006O14Rik 0610009C03Rik 0610009H04Rik 0610011D08Rik 0610033H09Rik 0610039N19Rik 0610040B21Rik 1100001D10Rik 1110005F07Rik 1110007C05Rik 1110015E22Rik 1110017C15Rik 1110020A09Rik 1110025I09Rik 1110028N05Rik 1110030H18Rik 1110030J09Rik 1110030K22Rik 1110032D12Rik 1110032N12Rik 1110033C18Rik 1110035L05Rik 1110038M16Rik 1110064N10Rik 1200002M06Rik 1200009K13Rik 1200016B17Rik 1300006C06Rik 1300010…
167	V$FOXO4_01: fork head box O4	2857	2857	1398	8299	3617	0.68	4.21	0.0	0.0	0610006K04Rik 0610006O14Rik 0610009C03Rik 0610009H04Rik 0610039A15Rik 0610039K22Rik 0610039N19Rik 1100001A21Rik 1100001D10Rik 1110001A12Rik 1110005F07Rik 1110007C05Rik 1110017C15Rik 1110020A09Rik 1110025I09Rik 1110030H18Rik 1110030J09Rik 1110030K22Rik 1110032D12Rik 1110032N12Rik 1110033C18Rik 1110035L05Rik 1110038M16Rik 1110055N21Rik 1200002M06Rik 1200013F24Rik 1200016B17Rik 1300006C06Rik 1500002…
168	V$XFD1_01: Xenopus fork head domain factor 1	641	641	3614	2038	9878	0.66	4.21	0.0	0.0	0610011D08Rik 0610033H09Rik 1110017C15Rik 1110032D12Rik 1110032N12Rik 1110033C18Rik 1110038M16Rik 1300006C06Rik 1500002M01Rik 1600020H07Rik 1700013H19Rik 1700020M16Rik 1700051E09Rik 1700055O19Rik 1700095N21Rik 1810015M01Rik 1810017F10Rik 1810073E21Rik 2300004C15Rik 2310061G07Rik 2310075A12Rik 2410003C20Rik 2410016F01Rik 2410043F08Rik 2600001J17Rik 2610034E18Rik 2610311I19Rik 2610319K07Rik 2610511…
169	V$E4BP4_01: E4BP4	128	128	4127	490	11426	0.62	4.15	0.0	0.0	0610033H09Rik 1200009K13Rik 1300006C06Rik 2210415M20Rik 2810013E07Rik 3110006P09Rik 3300001H21Rik 4430402O11Rik AJ430384 Abce1 Ap4s1 Apoa1bp Arih2 Asrgl1 BC008163 Baz1b Bcmo1 Bmyc Boll Brap Brms1 Btrc C030018L16Rik Cabp5 Ccna1 Ccnh Cd14 Ces1 Clca3 Commd1 Copb2 Crim1 Crot Csl Cyp2j6 Dbr1 Ddx1 Defcr4 Dpf3 Eef2 Eif2s1 Elac2 Elovl6 Es1 Fbxo25 Fbxo3 Fbxw7 Fcamr Fgf20 Fhit Foxd4 Fxr1h Gabrr2 Gle1l Gpd1…
170	V$FOXD3_01: fork head box D3	3586	3586	669	10271	1645	0.49	3.97	0.0	0.0	0610006K04Rik 0610006O14Rik 0610009C03Rik 0610011D08Rik 0610033H09Rik 0610039A15Rik 0610039K22Rik 0610039N19Rik 0610040B21Rik 1100001A21Rik 1100001D10Rik 1110001A12Rik 1110005F07Rik 1110013G13Rik 1110017C15Rik 1110020A09Rik 1110025I09Rik 1110030H18Rik 1110030J09Rik 1110030K22Rik 1110032D12Rik 1110032N12Rik 1110033C18Rik 1110038M16Rik 1110055N21Rik 1110064N10Rik 1200002M06Rik 1200009K13Rik 1200013…
171	V$ARNT_02: AhR nuclear translocator homodimers	182	182	4073	383	11533	0.29	3.73	7.06	5.65	1300006C06Rik 1300010K09Rik 1810008K03Rik 1810073E21Rik 4930470D19Rik 5730405M13Rik 6330579B17Rik Aatf Abcb1b Abcc10 Aip Aldh6a1 Aloxe3 Ankfy1 Aox4 Apex1 Aqp5 Arl2 Arpc5 Asna1 Aspscr1 Atf1 Atp5g1 Atp6v1c1 Aurka Avpi1 B3galt6 BC011248 BC038286 Bcas2 Bex2 Bsg Canx Ccnh Ccrk Cdh5 Cdk4 Clcn6 Clk2 Cnih Commd9 Cpsf3 Ctsd Cutc D11Ertd707e D1Ertd251e DXImx40e Dazap2 Dctn4 Ddx39 Dhdds Dhx16 Diap3 Dlat Dlx…
172	V$CACCCBINDINGFACTOR_Q6	389	389	3866	911	11005	0.26	3.73	6.66	5.29	1200009K13Rik 1500016L11Rik 1700095N21Rik 2310075A12Rik 2410004C24Rik 2600013N14Rik 2610317D23Rik 2610318K02Rik 2700091N06Rik 2810036K01Rik 3100002B05Rik 4632409L22Rik 4930449E07Rik 4930542G03Rik 4932416A11Rik 5930412E23Rik AI325464 Aatk Abcc10 Abcg1 Acads Actn2 Acyp1 Adcyap1 Adrm1 Akp3 Akr7a5 Aldh6a1 Amacr Aof2 Ap1g2 Ap4s1 Apeh Apg12l Apg4b Aptx Arg1 Arhgap1 Arhgef3 Arl6ip1 Arl6ip4 Armc6 Arnt2 A…
173	V$AP1_C: AP-1 binding site	735	735	3520	2299	9617	0.19	3.61	0.0	0.0	0610039N19Rik 1110005F07Rik 1110015E22Rik 1110033C18Rik 1500002M01Rik 1700073K01Rik 1810008K03Rik 1810017F10Rik 1810043M15Rik 1810045K07Rik 2010002A20Rik 2300004C15Rik 2310010G13Rik 2310042M24Rik 2310044P18Rik 2310061G07Rik 2310066N05Rik 2410004C24Rik 2700084L22Rik 2810441C07Rik 3100002B05Rik 3110001N18Rik 3300001H21Rik 4632409L22Rik 4632413C14Rik 4633402N23Rik 4932416A11Rik 4933409D10Rik 5730466…
174	V$HFH3_01: HFH-3 (HNF3/fork head homolog 3)	1909	1909	2346	5642	6274	0.08	3.49	0.0	0.0	0610006K04Rik 0610009C03Rik 0610009H04Rik 0610011D08Rik 0610033H09Rik 0610039A15Rik 0610039K22Rik 0610040B21Rik 1110001A12Rik 1110005F07Rik 1110017C15Rik 1110020A09Rik 1110025I09Rik 1110032D12Rik 1110032N12Rik 1110033C18Rik 1110038M16Rik 1200009K13Rik 1200013F24Rik 1200016B17Rik 1500002M01Rik 1500006O09Rik 1500031N24Rik 1600020H07Rik 1700001F22Rik 1700001L23Rik 1700013H19Rik 1700020M16Rik 1700030…
175	V$IK3_01: Ikaros 3	378	378	3877	1246	10670	0.05	3.49	0.0	0.0	0610039A15Rik 1110013G13Rik 1110017C15Rik 1110035L05Rik 1600012K10Rik 1700009P13Rik 1700020M16Rik 1810043M15Rik 1810060J02Rik 2310008M20Rik 2310076O21Rik 2410030J07Rik 2610318K02Rik 2810002D13Rik 2810428C21Rik 3100002B05Rik 3110040D16Rik 4732497O03Rik 4930539P14Rik 4933416E05Rik 6330579B17Rik 6330583M11Rik 6430559E15Rik A930004D23Rik A930011F22Rik Aatk Abtb1 Acrv1 Actg1 Adam17 Adnp Agr2 Aipl1 Aka…
176	V$E47_01: E47	700	700	3555	1741	10175	-0.04	0.0	6.08	4.73	0610039N19Rik 1110007C05Rik 1110028N05Rik 1200009K13Rik 1300010K09Rik 1500002M01Rik 1600020H07Rik 1810033A06Rik 1810043M15Rik 2010005O13Rik 2210008M09Rik 2310001H13Rik 2310043K02Rik 2410011G03Rik 2510015F01Rik 2600017J23Rik 2610034E18Rik 2610318K02Rik 2610511O17Rik 2610528A17Rik 2810428C21Rik 4632413C14Rik 4833420K19Rik 4833428E21Rik 4930457P18Rik 4930487N19Rik 5033425B17Rik 5530601I19Rik 5730589…
177	V$R_01: Epstein-Barr virus transcription factor R	85	85	4170	154	11762	-0.12	0.0	6.98	5.58	0610006O14Rik 1110030H18Rik 2310034L04Rik 4633402N23Rik Abcd3 Aes Ap4m1 Arpc1a Ass1 Atad3a BC010304 BC021523 BC025462 BC038286 Banf1 Bap1 Bzw1 Cacna2d3 Cd24a Ckb Cox4i1 D4Bwg1540e Dbt Ddx41 Dhx16 Dmap1 Efna4 Eif3s2 Evl Fgf15 Fgfbp1 Ga17 Gnl3 Gulo Hnrpm Htr6 Jag2 Keap1 Krt2-10 Laf4l Mcm7 Mcmdc1 Me2 Mkrn1 Mmp13 Mns1 Mpdu1 Mrfap1 Mrpl55 Mta3 Ncdn Ndufs2 Nfat5 Nfia Nif3l1 Noc4 Nucb1 Parg Phf7 Pkm2 Pl…
178	V$BARBIE_01: barbiturate-inducible element	2207	2207	2048	5893	6023	-0.15	0.0	5.62	4.3	0610006K04Rik 0610006O14Rik 0610011D08Rik 0610039K22Rik 0610039N19Rik 1100001D10Rik 1110005F07Rik 1110007C05Rik 1110015E22Rik 1110028N05Rik 1110030H18Rik 1110030J09Rik 1110030K22Rik 1110033C18Rik 1110038M16Rik 1110064N10Rik 1200002M06Rik 1200016B17Rik 1500016L11Rik 1600012K10Rik 1700001F22Rik 1700001L23Rik 1700007D05Rik 1700025B16Rik 1700051E09Rik 1810008K03Rik 1810017F10Rik 1810031K02Rik 1810037…
179	V$MAX_01: Max	209	209	4046	458	11458	-0.31	0.0	6.34	4.98	1110025I09Rik 1110064N10Rik 1500016L11Rik 1700013H19Rik 1810015M01Rik 2310010G13Rik 2410043F08Rik 3110040D16Rik 4633402N23Rik 4930470D19Rik 4930563C04Rik 5730466P16Rik 9530027K23Rik AW742319 Aatf Abcc10 Acat1 Ace Acy1 Adnp Aip Aldoa Aloxe3 Ankfy1 Ap3m1 Apbb1 Apex1 Apg5l Arpc5 Asna1 Aspscr1 Atoh8 Atp5g1 Atp6v1g1 Atpaf2 B4galt2 BC003940 BC004636 BC008103 BC011248 BC019561 BC038286 Bcas2 Cart Catna2…
180	V$ICSBP_Q6	193	193	4062	677	11239	-0.47	0.0	0.0	0.0	1200013F24Rik 1600012K10Rik 1700007D05Rik 2310010G13Rik 2700017M01Rik 2700091N06Rik 2810013E07Rik 6030458H05 6430559E15Rik 8430411H09Rik 9530090G24Rik AB041803 AJ430384 AL024210 Abcc10 Abhd2 Actr6 Adam1b Adrm1 Ak2 Akr1d1 Aldh1a7 Als2cr19 Anxa10 Apoa2 Arhgap5 Arpm2 Arts1 Asb4 Ash2l Atp11b Atp1b4 Atp6v1b2 BC002236 Bapx1 Bard1 Bzrp Cab39l Cacnb2 Cacng6 Casq1 Ccnc Cct5 Cda Cdh5 Chchd5 Chpt1 Cnot2 Com…
181	V$MYOGNF1_01: myogenin / nuclear factor 1 or related factors	968	968	3287	2481	9435	-0.55	0.0	5.38	4.08	0610009E20Rik 1100001D10Rik 1110001A12Rik 1110030J09Rik 1110032N12Rik 1110055N21Rik 1500002M01Rik 1500016L11Rik 1600020H07Rik 1700007D05Rik 1700095N21Rik 1810008K03Rik 1810020E01Rik 1810060D16Rik 1810073E21Rik 2210412K09Rik 2300004C15Rik 2310034L04Rik 2410030J07Rik 2510001I10Rik 2510015F01Rik 2600001J17Rik 2600017J23Rik 2610034N03Rik 2610317D23Rik 2610511E22Rik 2700017M01Rik 2700075B01Rik 2700087…
182	V$TCF11MAFG_01: TCF11:MafG heterodimers	277	277	3978	930	10986	-0.58	0.0	0.0	0.0	0610039N19Rik 1100001D10Rik 1110007C05Rik 1110032D12Rik 1110035L05Rik 1600020H07Rik 1700055O19Rik 1810060D16Rik 2210409M21Rik 2310014H19Rik 2410018G23Rik 2410043F08Rik 2410195B05Rik 2700091N06Rik 2810002D13Rik 2810418N01Rik 2810428C21Rik 3110001N18Rik 3300001H21Rik 5730409F24Rik AI481750 AJ430384 AW742319 Abcc10 Abhd2 Actg2 Actr10 Adam1b Adrm1 Aggf1 Akp3 Akr1b3 Anxa1 Apbh Apg12l Atf1 Atp5d Atp5f1…
183	V$TFIIA_Q6	3777	3777	478	10753	1163	-0.62	0.0	0.0	0.0	0610006K04Rik 0610006O14Rik 0610009C03Rik 0610009E20Rik 0610009H04Rik 0610033H09Rik 0610039A15Rik 0610039K22Rik 0610039N19Rik 0610040B21Rik 1100001A21Rik 1100001D10Rik 1110001A12Rik 1110005F07Rik 1110007C05Rik 1110013G13Rik 1110017C15Rik 1110020A09Rik 1110025I09Rik 1110028N05Rik 1110030H18Rik 1110030J09Rik 1110030K22Rik 1110032D12Rik 1110032N12Rik 1110035L05Rik 1110038M16Rik 1110064N10Rik 1200009…
184	V$TEL2_Q6	337	337	3918	792	11124	-0.63	0.0	5.77	4.44	0610006O14Rik 0610009H04Rik 0610039K22Rik 1100001A21Rik 1100001D10Rik 1110017C15Rik 1300010K09Rik 1700025B16Rik 1810031K02Rik 1810033A06Rik 1810037K07Rik 1810060D16Rik 2310010G13Rik 2310066N05Rik 2310075A12Rik 2410003C20Rik 2410004H02Rik 2410195B05Rik 2600016J21Rik 2600017J23Rik 2610022K04Rik 2610319K07Rik 2810037C03Rik 2810429O05Rik 3110010F15Rik 3110040D16Rik 3300001H21Rik 4833420K19Rik 4930418…
185	V$E12_Q6	1173	1173	3082	3046	8870	-0.68	0.0	5.16	3.88	0610006O14Rik 0610009H04Rik 0610039K22Rik 0610039N19Rik 0610040B21Rik 1100001D10Rik 1110005F07Rik 1110007C05Rik 1110015E22Rik 1110028N05Rik 1110030K22Rik 1110033C18Rik 1200009K13Rik 1300006C06Rik 1300010K09Rik 1500002M01Rik 1500006O09Rik 1500016L11Rik 1600020H07Rik 1700009P13Rik 1700020M16Rik 1700025B16Rik 1700055O19Rik 1810008K03Rik 1810031K02Rik 1810033A06Rik 2010005O13Rik 2210008M09Rik 2310001…
186	V$BACH2_01: BTB and CNC homolog 2	2835	2835	1420	8184	3732	-0.84	0.0	0.01	0.0	0610009C03Rik 0610009H04Rik 0610011D08Rik 0610039A15Rik 0610039K22Rik 0610039N19Rik 0610040B21Rik 1100001A21Rik 1100001D10Rik 1110005F07Rik 1110013G13Rik 1110015E22Rik 1110017C15Rik 1110020A09Rik 1110025I09Rik 1110028N05Rik 1110030H18Rik 1110030K22Rik 1110032D12Rik 1110032N12Rik 1110033C18Rik 1110035L05Rik 1110055N21Rik 1110064N10Rik 1200002M06Rik 1200009K13Rik 1200016B17Rik 1300006C06Rik 1300010…
187	V$ALPHACP1_01	135	135	4120	281	11635	-0.92	0.0	5.89	4.54	1110035L05Rik 1810020E01Rik 2310034L04Rik 2600017H08Rik 2810037C03Rik 4430402O11Rik Abcb1b Aldh1a7 Atp1b4 Atp6v1c1 Aurkb BC002059 BC010787 BC014699 BC017133 Bcl10 Cacng6 Calm2 Ccna1 Ccna2 Cks1b Clta Cnbp1 Crsp9 Cyct Cyp39a1 D11Ertd99e D13Wsu64e D4Bwg1540e Dapk3 Dcxr Defb11 Dlgh3 Dlx2 Dlx3 Dmp1 Dnajb3 Dnajc12 Dnm2 Ebag9 Ensa Epx Etf1 Etfa Etfdh Fanca Fbxo11 Fnbp3 Gclm Gpr89 H2-Bl H3f3b Hes6 Hif1a …
188	V$MYCMAX_02: c-Myc:Max heterodimer	1531	1531	2724	4046	7870	-1.01	0.0	4.71	3.45	0610006K04Rik 0610009H04Rik 0610033H09Rik 0610039A15Rik 0610040B21Rik 1100001D10Rik 1110001A12Rik 1110007C05Rik 1110025I09Rik 1110030K22Rik 1110032D12Rik 1110033C18Rik 1110035L05Rik 1110064N10Rik 1200016B17Rik 1300006C06Rik 1500002M01Rik 1500016L11Rik 1600012K10Rik 1600013P15Rik 1700001F22Rik 1700013H19Rik 1700095N21Rik 1810008K03Rik 1810014L12Rik 1810015M01Rik 1810020E01Rik 1810037G04Rik 1810045…
189	V$CLOX_01: Clox	64	64	4191	262	11654	-1.11	0.0	0.0	0.0	2410030J07Rik Ap4s1 Arpp19 BC008163 BC021921 Carf Cbx5 Ccnd2 Chrnb3 Clns1a Col12a1 Crx Cse1l Csrp3 F13b Foxd3 Foxg1 G6pd2 Galnt10 Hap1 Hars Hemgn Hs2st1 Itgb4bp Kcnd2 Kifap3 Mbtps1 Metap1 Mrps23 Msr1 Msra Nr2c1 Nrtn Pcbp4 Pdk2 Pip5k1b Pla2g2f Plekha5 Plrg1 Polr2c Prss8 Rfwd3 Rnase1 Rnpc1 Samd11 Slc15a2 Slc22a17 Slc25a5 Slc6a12 Snrp1c Snx1 Suclg1 Tmem41b Tmlhe Tob1 Tpd52l1 V2r1b Wdr12 Xtrp3s1 Xylb…
190	V$HAND1E47_01: Hand1:E47 heterodimer	2405	2405	1850	6976	4940	-1.19	0.0	0.01	0.0	0610006K04Rik 0610009C03Rik 0610009E20Rik 0610009H04Rik 0610039N19Rik 1110007C05Rik 1110015E22Rik 1110020A09Rik 1110025I09Rik 1110030H18Rik 1110030K22Rik 1110032D12Rik 1110032N12Rik 1110055N21Rik 1200009K13Rik 1200016B17Rik 1600012K10Rik 1600013P15Rik 1600020H07Rik 1700001L23Rik 1700007D05Rik 1700030A21Rik 1700051E09Rik 1700055O19Rik 1700095N21Rik 1810014L12Rik 1810015M01Rik 1810031K02Rik 1810037…
191	V$STAF_02: Se-Cys tRNA gene transcription activating factor	775	775	3480	1978	9938	-1.21	0.0	4.72	3.45	0610006K04Rik 0610009C03Rik 0610009H04Rik 0610011D08Rik 0610040B21Rik 1100001A21Rik 1110030H18Rik 1110030J09Rik 1200009K13Rik 1500016L11Rik 1600013P15Rik 1700001F22Rik 1700009P13Rik 1700025B16Rik 1810043M15Rik 1810073E21Rik 2010110M21Rik 2210415M20Rik 2300004C15Rik 2410004C24Rik 2410004H02Rik 2410080P20Rik 2600013N14Rik 2600017H08Rik 2610022K04Rik 2610319K07Rik 2610511O17Rik 2700017M01Rik 2700075…
192	V$CREBP1CJUN_01: CRE-binding protein 1:c-Jun heterodimer	196	196	4059	438	11478	-1.22	0.0	5.38	4.08	0610009C03Rik 0610009H04Rik 0610039A15Rik 1110025I09Rik 1500016L11Rik 1700055O19Rik 1810045K07Rik 2310031L18Rik 2310058A11Rik 2600002E23Rik 2610034N03Rik 5033425B17Rik 5730537D05Rik 5930412E23Rik 9430077D24Rik AI481750 AJ430384 Abce1 Aldh7a1 Als2 Apg5l Aptx Areg Arg2 Atp5d Aup1 Avpi1 BC003479 BC053440 Bcas2 Bnip3l Brrn1 Btg2 Cart Cbx8 Ccna2 Ccnl1 Cct4 Cdadc1 Cdc5l Cdkn2b Clcn3 Clstn2 Cnnm4 Cope C…
193	V$OCT1_Q6: octamer factor 1	3865	3865	390	10967	949	-1.45	0.0	0.01	0.0	0610006K04Rik 0610009C03Rik 0610009E20Rik 0610009H04Rik 0610011D08Rik 0610039K22Rik 0610039N19Rik 0610040B21Rik 1100001D10Rik 1110001A12Rik 1110005F07Rik 1110007C05Rik 1110013G13Rik 1110017C15Rik 1110020A09Rik 1110025I09Rik 1110028N05Rik 1110030H18Rik 1110030J09Rik 1110030K22Rik 1110032D12Rik 1110033C18Rik 1110035L05Rik 1110038M16Rik 1110055N21Rik 1110064N10Rik 1200002M06Rik 1200009K13Rik 1200013…
194	V$PBX_Q3	4032	4032	223	11405	511	-1.45	0.0	0.01	0.0	0610006K04Rik 0610006O14Rik 0610009C03Rik 0610009E20Rik 0610009H04Rik 0610011D08Rik 0610033H09Rik 0610039A15Rik 0610039K22Rik 0610040B21Rik 1100001A21Rik 1100001D10Rik 1110001A12Rik 1110005F07Rik 1110007C05Rik 1110013G13Rik 1110015E22Rik 1110017C15Rik 1110020A09Rik 1110025I09Rik 1110028N05Rik 1110030H18Rik 1110030J09Rik 1110030K22Rik 1110032D12Rik 1110032N12Rik 1110033C18Rik 1110035L05Rik 1110038…
195	V$VMAF_01: v-Maf	2729	2729	1526	7421	4495	-1.52	0.0	4.12	2.9	0610006O14Rik 0610039A15Rik 0610039N19Rik 0610040B21Rik 1100001A21Rik 1100001D10Rik 1110007C05Rik 1110015E22Rik 1110017C15Rik 1110025I09Rik 1110030J09Rik 1110030K22Rik 1110032D12Rik 1110033C18Rik 1110035L05Rik 1110064N10Rik 1200009K13Rik 1200016B17Rik 1300006C06Rik 1300010K09Rik 1500002M01Rik 1500006O09Rik 1600013P15Rik 1700001L23Rik 1700007D05Rik 1700013H19Rik 1700020M16Rik 1700025B16Rik 1700030…
196	V$NKX61_01: NKX6-1	222	222	4033	744	11172	-1.57	0.0	0.01	0.0	1110030J09Rik 1110032D12Rik 1200013F24Rik 1200016B17Rik 1500031N24Rik 1700030A21Rik 2310020P08Rik 2810428C21Rik 5730592L21Rik 5830472H07Rik 6820402O20Rik A830006N08Rik AI604832 Abt1 Actr8 Acyp1 Akap3 Aldh4a1 Anapc5 Anxa10 Ap1m2 Ap2s1 Apobec2 Arg2 Arhgap10 Arid1a Arntl2 Asb6 Atp1b4 Atp5b Atp5g1 Atp5l Atp6v1c1 B3galt1 BC018601 BC025462 BC027344 BC038286 Bag4 Bapx1 Bcmo1 Bms1l Bmyc Bnip3l Bnipl Bpnt…
197	V$DR4_Q2: direct repeat 4	3708	3708	547	10217	1699	-1.58	0.0	4.42	3.17	0610006K04Rik 0610006O14Rik 0610009E20Rik 0610009H04Rik 0610011D08Rik 0610033H09Rik 0610039A15Rik 0610039K22Rik 0610039N19Rik 0610040B21Rik 1100001A21Rik 1100001D10Rik 1110001A12Rik 1110005F07Rik 1110007C05Rik 1110013G13Rik 1110015E22Rik 1110017C15Rik 1110020A09Rik 1110025I09Rik 1110028N05Rik 1110030H18Rik 1110030J09Rik 1110030K22Rik 1110032D12Rik 1110032N12Rik 1110033C18Rik 1110035L05Rik 1110038…
198	V$EVI1_02: ectopic viral integration site 1 encoded factor	80	80	4175	307	11609	-1.65	0.0	0.0	0.0	1200016B17Rik 4930403J22Rik 4931428D14Rik 6330583M11Rik Akr1d1 Atp4a Atp6v1b1 BC031593 Bscl2 Cald1 Chek2 Crisp1 Cse1l Cxxc1 Cyp19a1 Ddc Ddx48 Dedd Dffa Dhrs4 Dok5 Dut Echdc1 Eef1a2 Ehd3 Entpd5 Etf1 Fbxo3 Ftsj1 Gkap1 Glipr1 Gnat2 Gpx5 Gstz1 Hadh2 Hip1r Hist1h3d Kifc3 Klf15 Krt2-4 Lipe Mcam Med9 Mrpl3 Mrps14 Mrps25 Mug1 Ndel1 Nsf Nudt2 Park7 Pdcd2 Pgf Pilrb Prkar1a Psmf1 Rab37 Rbx1 Ris2 Rnf25 Rrs1 …
199	V$OSF2_Q6	2785	2785	1470	8010	3906	-1.66	0.0	0.02	0.0	0610006O14Rik 0610033H09Rik 0610039A15Rik 0610039K22Rik 0610039N19Rik 1110001A12Rik 1110005F07Rik 1110007C05Rik 1110013G13Rik 1110020A09Rik 1110025I09Rik 1110030H18Rik 1110030J09Rik 1110030K22Rik 1110032D12Rik 1110032N12Rik 1110033C18Rik 1110035L05Rik 1110055N21Rik 1200002M06Rik 1200013F24Rik 1200016B17Rik 1300006C06Rik 1500002M01Rik 1500016L11Rik 1600012K10Rik 1600013P15Rik 1600020H07Rik 1700001…
200	V$OCT1_01: octamer factor 1	102	102	4153	375	11541	-1.74	0.0	0.0	0.0	1810015M01Rik 2310058A11Rik 2410011G03Rik 4732497O03Rik Aass Adnp Aldh1a7 Anapc5 Anxa1 Atp6v0c Aurkb Calml3 Cdca7 Ces1 Cfhl1 Cited4 Clec4n Col25a1 Creb3 Cry2 D730049H07Rik Ddx10 Defb35 Dhx40 Dlx3 Dnmt1 Dpysl2 Efna1 Egln2 Egln3 Es1 Espn Exo1 Fkbp5 Fut1 Gadd45a Galntl5 Gpx5 Greb1 Grwd1 H3f3b Hebp1 Hspa2 Irf3 Itga9 Itpa Klra5 Limd1 Mab21l2 Minpp1 Mrpl16 Mrpl22 Msra Mta2 Nfatc2ip Nfia Nrarp Olfr480 O…
201	V$TCF4_Q5	3331	3331	924	9508	2408	-1.85	0.0	0.02	0.0	0610006K04Rik 0610006O14Rik 0610009C03Rik 0610009E20Rik 0610009H04Rik 0610011D08Rik 0610033H09Rik 0610039A15Rik 0610039K22Rik 0610039N19Rik 0610040B21Rik 1100001A21Rik 1100001D10Rik 1110001A12Rik 1110005F07Rik 1110013G13Rik 1110015E22Rik 1110017C15Rik 1110020A09Rik 1110025I09Rik 1110028N05Rik 1110030H18Rik 1110030J09Rik 1110030K22Rik 1110032D12Rik 1110032N12Rik 1110033C18Rik 1110035L05Rik 1110038…
202	V$SMAD3_Q6	2512	2512	1743	6826	5090	-1.85	0.0	3.71	2.53	0610006O14Rik 0610009C03Rik 0610009E20Rik 0610009H04Rik 0610011D08Rik 0610039A15Rik 0610039K22Rik 0610039N19Rik 0610040B21Rik 1100001D10Rik 1110013G13Rik 1110015E22Rik 1110017C15Rik 1110025I09Rik 1110028N05Rik 1110030J09Rik 1110035L05Rik 1110038M16Rik 1200009K13Rik 1200013F24Rik 1300006C06Rik 1500002M01Rik 1500006O09Rik 1500016L11Rik 1500031N24Rik 1600012K10Rik 1600020H07Rik 1700001L23Rik 1700009…
203	V$MEF2_02: myogenic MADS factor MEF-2	276	276	3979	898	11018	-1.87	0.0	0.01	0.0	1700055O19Rik 2310014H19Rik 2310043K02Rik 2310044P18Rik 2410011G03Rik 3110006P09Rik 4833428E21Rik 4930467B06Rik 4930539P14Rik 5730592L21Rik Abcc9 Abhd5 Acbd6 Actl6a Actr8 Acy3 Adam28 Adsl Ahcy Akr1b3 Angpt1 Angpt4 Ank Ankrd28 Apobec2 Aqp1 Arhgap10 Arhgef3 Asb4 Atf1 Avpi1 BC013481 BC019561 BC024868 BC028528 Bag4 Bcat2 Bcl10 Bnipl Bok Brd7 Bscl2 Bub3 C030022K24Rik Cabyr Calml3 Capn8 Casq1 Catnbip1 …
204	V$TITF1_Q3: TTF-1, TITF1 (thyroid transcription factor 1)	1597	1597	2658	4671	7245	-1.99	0.0	0.03	0.0	0610006O14Rik 0610009H04Rik 0610011D08Rik 0610033H09Rik 0610039A15Rik 0610039N19Rik 1100001A21Rik 1110001A12Rik 1110028N05Rik 1110030H18Rik 1110030J09Rik 1110030K22Rik 1110064N10Rik 1200002M06Rik 1200016B17Rik 1500002M01Rik 1500016L11Rik 1500031N24Rik 1600012K10Rik 1600020H07Rik 1700001F22Rik 1700001L23Rik 1700007D05Rik 1700020M16Rik 1700025B16Rik 1700030A21Rik 1700055O19Rik 1700073K01Rik 1700095…
205	V$IK1_01: Ikaros 1	2293	2293	1962	6622	5294	-2.02	0.0	0.03	0.0	0610006K04Rik 0610006O14Rik 0610011D08Rik 0610039A15Rik 0610040B21Rik 1110001A12Rik 1110007C05Rik 1110013G13Rik 1110017C15Rik 1110020A09Rik 1110028N05Rik 1110030J09Rik 1110035L05Rik 1110038M16Rik 1110064N10Rik 1200009K13Rik 1500016L11Rik 1500031N24Rik 1600012K10Rik 1700001F22Rik 1700007D05Rik 1700009P13Rik 1700020M16Rik 1700051E09Rik 1810008K03Rik 1810020E01Rik 1810037G04Rik 1810037K07Rik 1810043…
206	V$EBF_Q6	1255	1255	3000	3328	8588	-2.02	0.0	3.6	2.45	0610011D08Rik 1100001A21Rik 1110001A12Rik 1110017C15Rik 1110020A09Rik 1110030H18Rik 1110033C18Rik 1110035L05Rik 1110038M16Rik 1200016B17Rik 1300006C06Rik 1600012K10Rik 1600013P15Rik 1600020H07Rik 1700007D05Rik 1700013H19Rik 1700025B16Rik 1700051E09Rik 1810033A06Rik 1810045K17Rik 2010002A20Rik 2010005O13Rik 2300004C15Rik 2410003C20Rik 2410004C24Rik 2410006F12Rik 2410011G03Rik 2410012M04Rik 2410018…
207	V$DEC_Q1	3045	3045	1210	8342	3574	-2.07	0.0	3.53	2.4	0610006K04Rik 0610006O14Rik 0610009H04Rik 0610011D08Rik 0610033H09Rik 0610039A15Rik 0610040B21Rik 1100001D10Rik 1110001A12Rik 1110005F07Rik 1110007C05Rik 1110015E22Rik 1110017C15Rik 1110020A09Rik 1110025I09Rik 1110028N05Rik 1110030H18Rik 1110030J09Rik 1110032D12Rik 1110032N12Rik 1110033C18Rik 1110035L05Rik 1110055N21Rik 1200002M06Rik 1200013F24Rik 1200016B17Rik 1300006C06Rik 1300010K09Rik 1500002…
208	V$NFY_Q6_01	1884	1884	2371	5081	6835	-2.1	0.0	3.4	2.27	0610006K04Rik 0610006O14Rik 0610009C03Rik 0610009E20Rik 0610009H04Rik 0610011D08Rik 0610033H09Rik 0610040B21Rik 1100001D10Rik 1110005F07Rik 1110030J09Rik 1110030K22Rik 1110032D12Rik 1110033C18Rik 1110035L05Rik 1110038M16Rik 1110064N10Rik 1200016B17Rik 1300010K09Rik 1500031N24Rik 1600013P15Rik 1700001L23Rik 1700007D05Rik 1700009P13Rik 1700020M16Rik 1700025B16Rik 1700095N21Rik 1810008K03Rik 1810014…
209	V$SREBP1_01: sterol regulatory element-binding protein 1	186	186	4069	428	11488	-2.19	0.0	4.31	3.07	1500016L11Rik 1810008K03Rik 1810020E01Rik 1810060J02Rik 1810073E21Rik 2310010G13Rik 2610317D23Rik 4632413C14Rik 4930418P06Rik 4930470D19Rik 6330579B17Rik 9530027K23Rik AW742319 Aip Aldh6a1 Ankfy1 Apex1 Apoa2 Arl2 Arpc5 Asna1 Aspscr1 Atf1 Atp5g1 Atp6v1g1 Aurka BC003940 BC011248 BC038286 Bcas2 Bex2 Blm C330017I15Rik Cdk4 Cenpc1 Cfhl1 Cib1 Clcn5 Col9a3 Commd9 Crisp1 Crsp7 Ctsd Cutc Cyp2j6 D11Ertd99e…
210	V$ZID_01: zinc finger with interaction domain	667	667	3588	1719	10197	-2.2	0.0	3.64	2.47	0610006O14Rik 0610039N19Rik 1110007C05Rik 1200013F24Rik 1600012K10Rik 1700009P13Rik 1700095N21Rik 1810014L12Rik 1810037K07Rik 1810073E21Rik 2010300G19Rik 2210008M09Rik 2310010G13Rik 2310043K02Rik 2310044P18Rik 2310061G07Rik 2310076O21Rik 2410030J07Rik 2510001I10Rik 2610312E17Rik 2610317D23Rik 2700087H15Rik 2810037C03Rik 4932416A11Rik 5730439E10Rik 5730461K03Rik 6330583M11Rik 6530407C02Rik 6820402…
211	V$CHX10_01	90	90	4165	330	11586	-2.25	0.0	0.01	0.0	0610006O14Rik 1810015M01Rik 2610034N03Rik 2810037C03Rik 4930553M18Rik AW557805 Acvr2b Alas1 Arr3 Art4 B7h3 BC002059 Birc6 Brd3 Ccrl1 Cd59a Cdx2 Cer1 Churc1 Cideb Ckap1 Cks2 Crry Cry1 Diap2 Dlx1 Dna2l Dok5 F10 Fbxl3 Fbxo16 Foxd3 Gdpd1 Gmpr2 Gucy2c Hk1 Hnrpc Hyal3 Ier2 Il1rl2 Insm2 Klra5 Krtap12-1 Krtap3-3 Lix1 Mageh1 March9 Mat2b Mcrs1 Mrpl16 Mrpl44 Mrps16 Mutyh Nat6 Ndufa9 Ndufc2 Nedd8 Nsccn1 Nud…
212	V$OLF1_01: olfactory neuron-specific factor	447	447	3808	1127	10789	-2.37	0.0	3.64	2.47	0610011D08Rik 1100001D10Rik 1110038M16Rik 1700007D05Rik 1700025B16Rik 2310014H19Rik 2410012M04Rik 2610311I19Rik 4430402O11Rik 4633402N23Rik 4732429I09Rik 4930403J22Rik 4930522D07Rik 4930584N22Rik 8430411H09Rik A830006N08Rik AF233884 AI604832 AL024210 AW538196 Aamp Aatk Abcb9 Abhd2 Abtb1 Acbd3 Acp1 Actg1 Acy1 Acy3 Adcy3 Aldh6a1 Amh Angpt4 Ap1g2 Ap2s1 Ap4m1 Arg1 Arhgap8 Arhgef2 Arpc4 Arpc5 Asf1b As…
213	V$PAX6_01: Pax-6	1948	1948	2307	5634	6282	-2.39	0.0	0.05	0.0	0610006O14Rik 0610009E20Rik 0610009H04Rik 0610033H09Rik 0610040B21Rik 1100001D10Rik 1110001A12Rik 1110005F07Rik 1110007C05Rik 1110013G13Rik 1110015E22Rik 1110017C15Rik 1110020A09Rik 1110025I09Rik 1110030J09Rik 1110032D12Rik 1110033C18Rik 1110038M16Rik 1110064N10Rik 1200009K13Rik 1200013F24Rik 1200016B17Rik 1300010K09Rik 1600012K10Rik 1600013P15Rik 1600020H07Rik 1700001F22Rik 1700001L23Rik 1700007…
214	V$HTF_01	214	214	4041	505	11411	-2.4	0.0	3.99	2.79	0610006O14Rik 0610009H04Rik 1110013G13Rik 1110025I09Rik 1110032D12Rik 1110033C18Rik 1600020H07Rik 1810008K03Rik 1810057B09Rik 2310031L18Rik 2410003C20Rik 2610511O17Rik 2610528M18Rik 4833420K19Rik 4930449E07Rik 6330579B17Rik AI429613 AW494914 Aamp Abhd4 Aco2 Adam1b Apbb1 Aqp1 Atp1b1 Atp5s Azi1 B3galt6 BC016226 BC024806 BC038286 BC051244 Baz1b Bcl7b Bcs1l Bop1 Bub1b C1qtnf1 Cacybp Cbs Ccnh Cdc16 Cd…
215	V$CDPCR3_01: cut-like homeodomain protein	87	87	4168	318	11598	-2.43	0.0	0.01	0.0	2210412K09Rik 2310044P18Rik 2410080P20Rik 2610528M18Rik 4932416A11Rik 6330583M11Rik A830006N08Rik Acadsb Angpt2 Apg5l As3mt BC018465 BC053440 Boll Catnd2 Cdc2a Cdo1 Cenpf Chchd1 Coil Crx D11Moh35 D6Ertd253e Dut Efna1 Eif3s1 Elovl4 Fpr-rs4 Ftsj2 G0s2 Gdf5 Gpr44 Gprc5d Gpt1 Guca2b Havcr1 Hmx3 Hnf4g Luzp1 Mcm3 Mea1 Mesp2 Mrpl21 Mrpl45 Mrps26 Nfyb Nkd1 Pcdhb10 Pcmt1 Phgdh Pip5k1b Pitx2 Plekhh2 Polr2b…
216	V$EFC_Q6	2315	2315	1940	6655	5261	-2.49	0.0	0.05	0.0	0610006O14Rik 0610011D08Rik 0610039A15Rik 0610039N19Rik 0610040B21Rik 1100001D10Rik 1110001A12Rik 1110005F07Rik 1110007C05Rik 1110013G13Rik 1110030H18Rik 1110030J09Rik 1110032D12Rik 1110032N12Rik 1110038M16Rik 1110055N21Rik 1110064N10Rik 1200016B17Rik 1300006C06Rik 1300010K09Rik 1500031N24Rik 1600020H07Rik 1700001L23Rik 1700007D05Rik 1700025B16Rik 1700051E09Rik 1700055O19Rik 1700073K01Rik 1700095…
217	V$NFY_Q6: nuclear factor Y (Y-box binding factor)	1543	1543	2712	4155	7761	-2.51	0.0	2.93	1.84	0610006O14Rik 0610009C03Rik 0610009E20Rik 0610009H04Rik 0610011D08Rik 0610033H09Rik 0610040B21Rik 1100001D10Rik 1110005F07Rik 1110028N05Rik 1110030J09Rik 1110030K22Rik 1110032D12Rik 1110035L05Rik 1110064N10Rik 1200013F24Rik 1200016B17Rik 1300010K09Rik 1500031N24Rik 1600013P15Rik 1700001L23Rik 1700007D05Rik 1700020M16Rik 1700025B16Rik 1810008K03Rik 1810014L12Rik 1810020E01Rik 1810031K02Rik 1810043…
218	V$NFY_C: NF-Y binding site	125	125	4130	277	11639	-2.56	0.0	4.07	2.86	0610009E20Rik 1700001L23Rik 1700007D05Rik 1810045K17Rik 2700083B06Rik 2810037C03Rik 3110010F15Rik 4930542G03Rik Abcb1b Acr Actl6a Acyp1 Akap1 Aldh4a1 Aldh6a1 Ap2a1 Ap3m1 Ap3m2 Ap4m1 Arntl Asf1b Atp5a1 Aurka BC003267 BC011426 Bcl10 Blm Calm2 Cast1 Cat Ccna1 Ccnf Cct7 Cdc23 Cdc25a Cdca5 Cfhl1 Chek2 Chst10 Cks2 Clp1 Cnbp1 Cnot2 Coq6 Cul4b Cyp39a1 Dhdds Dlgh3 Dlx3 Dpp4 Dpysl2 Dstn Eed Eif4g2 Elac2 Er…
219	V$EVI1_06: ectopic viral integration site 1 encoded factor	40	40	4215	167	11749	-2.59	0.0	0.01	0.0	1200016B17Rik 1810045K07Rik 6330583M11Rik Ccl27 Csprs Cul4b Cxxc1 Epb4.1l2 F13b Ftsj1 Fundc1 Gkap1 Gnai1 Hdhd4 Hip1r Hist1h4i Ipo9 Klk7 Limd1 Maged2 Mttp Mug1 Nat2 Nvl Ormdl3 Pbk Ppp1cb Prkar1a Prlpk Qpct Rab5b Rad51l1 Rfk Rtn3 Supt16h Tslp Tubb5 Ubadc1 Wbp5 Zfp282
220	V$SF1_Q6	619	619	3636	1866	10050	-2.64	0.0	0.04	0.0	0610006K04Rik 0610011D08Rik 0610039A15Rik 0610039N19Rik 1110025I09Rik 1110064N10Rik 1200002M06Rik 1500016L11Rik 1600012K10Rik 1700001L23Rik 1700030A21Rik 1810015M01Rik 2300004C15Rik 2510001I10Rik 2610019I03Rik 2610318K02Rik 2610511O17Rik 2610528A17Rik 2700069A02Rik 2810428C21Rik 3110006P09Rik 3110040D16Rik 4430402O11Rik 4632413C14Rik 4930467B06Rik 5430413I02Rik 9830165K03Rik A930004D23Rik A930025…
221	V$CDC5_01: cell division control protein 5	3700	3700	555	10485	1431	-2.67	0.0	0.04	0.0	0610006K04Rik 0610006O14Rik 0610009C03Rik 0610009E20Rik 0610009H04Rik 0610011D08Rik 0610033H09Rik 0610039A15Rik 0610039K22Rik 0610039N19Rik 0610040B21Rik 1100001A21Rik 1100001D10Rik 1110001A12Rik 1110005F07Rik 1110013G13Rik 1110017C15Rik 1110020A09Rik 1110025I09Rik 1110030H18Rik 1110030J09Rik 1110030K22Rik 1110032D12Rik 1110032N12Rik 1110033C18Rik 1110038M16Rik 1110055N21Rik 1110064N10Rik 1200009…
222	V$NFKB_Q6_01	2760	2760	1495	7574	4342	-2.69	0.0	2.71	1.66	0610006K04Rik 0610006O14Rik 0610009C03Rik 0610009E20Rik 0610011D08Rik 0610039N19Rik 0610040B21Rik 1100001D10Rik 1110005F07Rik 1110013G13Rik 1110025I09Rik 1110028N05Rik 1110030J09Rik 1110030K22Rik 1110032N12Rik 1110033C18Rik 1110035L05Rik 1110055N21Rik 1200009K13Rik 1200016B17Rik 1300010K09Rik 1600012K10Rik 1600013P15Rik 1600020H07Rik 1700001F22Rik 1700001L23Rik 1700007D05Rik 1700009P13Rik 1700020…
223	V$PPARA_01: PPAR:RXR heterodimers	6	6	4249	2	11914	-2.76	0.0	5.19	3.9	Ap1g2 Arl6ip4 Arntl2 Fabp1 Papln Suv39h1
224	V$TAXCREB_01: Tax/CREB complex	131	131	4124	296	11620	-2.8	0.0	3.78	2.58	0610009H04Rik 1200016B17Rik 1300006C06Rik 1700095N21Rik 2010005O13Rik 2310061G07Rik 2410018G23Rik 2610034N03Rik 2700084L22Rik 3110040D16Rik 5730466P16Rik 5730537D05Rik 5730589L02Rik 9830165K03Rik AW494914 Acad10 Acadm Actn4 Adra1a Adrm1 Ak2 Aldh6a1 Arnt2 Atoh8 Bub1b Calm2 Ccna1 Ccne2 Cetn2 Chchd4 Csnk1g2 Cyp2j5 Dalrd3 Dap3 Dapk1 Ddx50 Dgat1 Dok5 Dtx3 Dyx1c1 E430021N18Rik Echs1 Eif5a Etnk1 Fbxo36 …
225	V$ACAAT_B: Avian C-type CCAAT box	326	326	3929	814	11102	-2.82	0.0	3.26	2.15	0610040B21Rik 1100001A21Rik 1110005F07Rik 1700001L23Rik 2010300G19Rik 2210008M09Rik 2310014H19Rik 2510001I10Rik 2600017H08Rik 2700075B01Rik 2700083B06Rik 4632412E09Rik 4921508O11Rik 4933412H03Rik 5730592L21Rik A830006N08Rik A930025J12Rik AB041803 AL024210 AW538196 AW742319 Aaas Aamp Abcc10 Abcf2 Acaa1 Acbd6 Acp2 Actl6a Adcy3 Akap1 Akap8 Akr1b3 Alas1 Aldh2 Alg12 Amh Anapc13 Aof2 Ap3s2 Ap4m1 Apc2 A…
226	V$GATA1_05: GATA-binding factor 1	662	662	3593	1978	9938	-2.86	0.0	0.06	0.0	0610006O14Rik 0610011D08Rik 1110030H18Rik 1110064N10Rik 1500016L11Rik 1500031N24Rik 1700051E09Rik 1810045K07Rik 1810060D16Rik 2010110M21Rik 2310042M24Rik 2310066N05Rik 2700069A02Rik 2810013E07Rik 2810418N01Rik 2810441C07Rik 3110001N18Rik 3110040D16Rik 4933409D10Rik 5730436H21Rik 5730461K03Rik 5730466P16Rik 6030457N17Rik 9530027K23Rik AI429613 Abcb9 Abcg5 Abcg8 Abhd4 Abpa Acad8 Acat1 Acbd6 Actl6a …
227	V$PITX2_Q2: pituitary homeobox factor 2	1855	1855	2400	5064	6852	-3.05	0.0	2.2	1.24	0610006O14Rik 0610033H09Rik 0610039A15Rik 0610039K22Rik 0610039N19Rik 1100001A21Rik 1110005F07Rik 1110007C05Rik 1110017C15Rik 1110020A09Rik 1110025I09Rik 1110030J09Rik 1110030K22Rik 1110032N12Rik 1110033C18Rik 1110038M16Rik 1110055N21Rik 1200002M06Rik 1200013F24Rik 1500006O09Rik 1600013P15Rik 1700009P13Rik 1700020M16Rik 1700030A21Rik 1700051E09Rik 1700073K01Rik 1700095N21Rik 1810008K03Rik 1810020…
228	V$CEBP_C: C/EBP binding site	979	979	3276	2864	9052	-3.06	0.0	0.09	0.0	0610009C03Rik 0610040B21Rik 1110001A12Rik 1110030J09Rik 1110032N12Rik 1200013F24Rik 1300006C06Rik 1500031N24Rik 1600013P15Rik 1700013H19Rik 1700030A21Rik 1700051E09Rik 1810008K03Rik 1810015M01Rik 1810031K02Rik 1810037G04Rik 1810043M15Rik 2010110M21Rik 2200003E03Rik 2210409M21Rik 2210415M20Rik 2310014H19Rik 2310034L04Rik 2310042M24Rik 2310058A11Rik 2310061G07Rik 2410001E19Rik 2410003C20Rik 2410006…
229	V$AIRE_01	789	789	3466	2323	9593	-3.14	0.0	0.09	0.0	0610011D08Rik 0610039N19Rik 0610040B21Rik 1100001A21Rik 1100001D10Rik 1110001A12Rik 1110030J09Rik 1110055N21Rik 1200002M06Rik 1200016B17Rik 1300006C06Rik 1300010K09Rik 1500016L11Rik 1500031N24Rik 1700007D05Rik 1810014L12Rik 1810033A06Rik 1810043M15Rik 1810045K07Rik 1810045K17Rik 1810060J02Rik 2010002A20Rik 2210409M21Rik 2310001H13Rik 2310061G07Rik 2310076O21Rik 2410012M04Rik 2410043F08Rik 2410118…
230	V$VBP_01: PAR-type chicken vitellogenin promoter-binding protein	343	343	3912	1055	10861	-3.14	0.0	0.05	0.0	0610033H09Rik 1110015E22Rik 1200009K13Rik 1300006C06Rik 1700009P13Rik 1700030A21Rik 2210008M09Rik 2210415M20Rik 2310031L18Rik 2310044P18Rik 2600002E23Rik 2610528M18Rik 2810013E07Rik 3110006P09Rik 3300001H21Rik 4430402O11Rik 5930412E23Rik 9830165K03Rik A230072I16Rik AJ430384 Abce1 Abt1 Adh5 Ak2 Ak4 Aldh6a1 Alox15b Ankfy1 Ankrd6 Ap4s1 Apex1 Apoa1bp Arg1 Arhgap5 Arih2 Arntl2 Asrgl1 Atp5b Atp5l Atp6v…
231	V$ER_Q6: estrogen receptor	2268	2268	1987	6230	5686	-3.15	0.0	2.04	1.12	0610006K04Rik 0610009E20Rik 0610009H04Rik 0610011D08Rik 0610033H09Rik 0610039A15Rik 0610039N19Rik 0610040B21Rik 1100001A21Rik 1100001D10Rik 1110005F07Rik 1110020A09Rik 1110025I09Rik 1110030J09Rik 1110032N12Rik 1110033C18Rik 1110035L05Rik 1110038M16Rik 1200002M06Rik 1200009K13Rik 1300010K09Rik 1500006O09Rik 1500031N24Rik 1600012K10Rik 1600013P15Rik 1700001L23Rik 1700007D05Rik 1700009P13Rik 1700013…
232	V$DR3_Q4: direct repeat 3	571	571	3684	1704	10212	-3.16	0.0	0.08	0.0	0610009E20Rik 1110005F07Rik 1110007C05Rik 1110015E22Rik 1110038M16Rik 1300010K09Rik 1500006O09Rik 1700001F22Rik 1700013H19Rik 1700030A21Rik 1700055O19Rik 1810014L12Rik 1810020E01Rik 1810031K02Rik 1810057B09Rik 2010002A20Rik 2210415M20Rik 2310001H13Rik 2310008M20Rik 2310014H19Rik 2310076O21Rik 2410017I18Rik 2610019I03Rik 2610318K02Rik 2610511O17Rik 2700075B01Rik 3100002B05Rik 4921508O11Rik 4930553…
233	V$RREB1_01: Ras-responsive element binding protein 1	378	378	3877	967	10949	-3.18	0.0	2.75	1.68	0610040B21Rik 1110032N12Rik 1110035L05Rik 1200016B17Rik 1700020M16Rik 1700073K01Rik 1810031K02Rik 2310042M24Rik 2410018G23Rik 2600017J23Rik 4632412E09Rik 4632413C14Rik 4732429I09Rik 4833428E21Rik 4930542G03Rik 4930553M18Rik 5730589L02Rik 6530411B15Rik A930004D23Rik AW494914 AW538196 Abca1 Abpb Aco2 Actr10 Acy1 Adcy3 Agr2 Ak4 Akap1 Akap3 Alas2 Ankrd25 Ankrd32 Anp32e Apc2 Aqp5 Arhgap18 Arhgap8 Arnt…
234	V$MYOD_01: myoblast determination gene product	2811	2811	1444	7755	4161	-3.19	0.0	2.06	1.12	0610006K04Rik 0610006O14Rik 0610009E20Rik 0610009H04Rik 0610011D08Rik 0610039A15Rik 0610039N19Rik 0610040B21Rik 1100001D10Rik 1110005F07Rik 1110007C05Rik 1110015E22Rik 1110017C15Rik 1110020A09Rik 1110025I09Rik 1110028N05Rik 1110030J09Rik 1110030K22Rik 1110033C18Rik 1110035L05Rik 1110064N10Rik 1200002M06Rik 1200009K13Rik 1200013F24Rik 1200016B17Rik 1300006C06Rik 1300010K09Rik 1500002M01Rik 1500006…
235	V$HEN1_01: HEN1	117	117	4138	266	11650	-3.19	0.0	3.39	2.26	1110007C05Rik 2410016F01Rik 2700084L22Rik 2810475A17Rik 9530027K23Rik A830006N08Rik AI481750 Abcb6 Adam8 Arcn1 Areg Arfrp1 Aup1 Avpi1 Baiap2l1 Cacnb2 Cacng6 Capn10 Capns1 Chchd5 Clic3 Commd2 Creb3l1 Ctbp1 Ctbp2 Cybrd1 Dedd2 Dmap1 Dnaja4 Dsip1 Edaradd Efnb2 Fbl Figla Foxd4 Foxk1 Ganab Gas2 Gne Grik5 Gtf2h3 Guca2b Hars Hemk1 Hif1a Hoxa13 Hoxb5 Hpca Hpn Hs3st3a1 Ibsp Idh3a Il6ra Itih1 Khdrbs1 Klf1 L…
236	V$PAX5_02: B-cell-specific activating protein	22	22	4233	32	11884	-3.2	0.0	4.23	3.0	1110007C05Rik 2310044P18Rik Ap3m2 Bag4 Cct7 Cd14 Copb2 Coq4 D5Bwg0834e Ftsj1 Icmt Lrp10 Mpdu1 Npy Pecr Polr2j Prss32 Psmc6 Sap30 Slc25a15 Slc5a8 Stmn1
237	V$ETS1_B: c-ETS-1 binding site	1903	1903	2352	5217	6699	-3.25	0.0	1.91	1.02	0610006O14Rik 0610009C03Rik 0610009E20Rik 0610009H04Rik 0610011D08Rik 0610039A15Rik 0610039K22Rik 0610039N19Rik 0610040B21Rik 1100001A21Rik 1100001D10Rik 1110007C05Rik 1110013G13Rik 1110015E22Rik 1110017C15Rik 1110025I09Rik 1110030H18Rik 1110032D12Rik 1110032N12Rik 1200002M06Rik 1200009K13Rik 1200013F24Rik 1300010K09Rik 1500031N24Rik 1600012K10Rik 1700007D05Rik 1700025B16Rik 1700095N21Rik 1810008…
238	V$NFE2_01: NF-E2 p45	579	579	3676	1719	10197	-3.3	0.0	0.09	0.0	0610009H04Rik 0610039N19Rik 1110001A12Rik 1110007C05Rik 1110015E22Rik 1110030H18Rik 1110055N21Rik 1300010K09Rik 1500002M01Rik 1600012K10Rik 1810008K03Rik 1810017F10Rik 1810031K02Rik 2300004C15Rik 2310020P08Rik 2310042M24Rik 2310044P18Rik 2310058A11Rik 2410003C20Rik 2410004C24Rik 2410018G23Rik 2410118I19Rik 2610019I03Rik 2610511E22Rik 2700084L22Rik 2810441C07Rik 3110001N18Rik 3110006P09Rik 4632409…
239	V$NFKB_Q6: NF-kappaB	559	559	3696	1471	10445	-3.31	0.0	2.35	1.36	0610006K04Rik 0610009E20Rik 0610040B21Rik 1110033C18Rik 1110035L05Rik 1700001L23Rik 1810057B09Rik 2300004C15Rik 2310042M24Rik 2410003C20Rik 2410012M04Rik 2410195B05Rik 2510001I10Rik 2600016J21Rik 2600017J23Rik 2610022K04Rik 2610317D23Rik 2810013E07Rik 2810036K01Rik 3110010F15Rik 3110040D16Rik 3300001H21Rik 4632412E09Rik 4921508O11Rik 4930470D19Rik 4930522D07Rik 4930579A11Rik 4933416E05Rik 5430413…
240	V$EGR1_01: Egr-1/Krox-24/NGFI-A immediate-early gene product	57	57	4198	115	11801	-3.33	0.0	3.61	2.45	1700025B16Rik 4732497O03Rik Agr2 Allc Asb8 BC018462 Btrc C330023F11Rik Catnbip1 Cdc7 D15Ertd405e D1Bwg0491e D5Ertd708e Ddx52 Dmrt1 Edn2 Eif3s4 Ercc8 Fbn2 Fgf16 Fjx1 Gnefr Gpr24 Grin1 Heyl Hiat1 Hspa2 Igsf8 Ilf3 Lyar Matk Mclc Mmp15 Mrpl32 Ndph P42pop Pgpep1 Ppp1r3f Prpf4b Psma2 Ptprn Qk Rai1 Rshl1 Sdhd Slc16a11 Slc20a2 Smyd5 Sox2 Tmem30b Tnp1 Trim13 Ubl3 Vdr Wsb2 Zdhhc9 Zzank1
241	V$USF_C: USF binding site	2057	2057	2198	5658	6258	-3.34	0.0	1.76	0.92	0610006K04Rik 0610009H04Rik 0610033H09Rik 0610039A15Rik 0610040B21Rik 1100001D10Rik 1110001A12Rik 1110007C05Rik 1110015E22Rik 1110020A09Rik 1110025I09Rik 1110030K22Rik 1110032D12Rik 1110032N12Rik 1110033C18Rik 1110035L05Rik 1110055N21Rik 1110064N10Rik 1200002M06Rik 1200016B17Rik 1300006C06Rik 1300010K09Rik 1500002M01Rik 1500016L11Rik 1600013P15Rik 1700001F22Rik 1700001L23Rik 1700007D05Rik 1700013…
242	V$HEB_Q6	1254	1254	3001	3413	8503	-3.37	0.0	1.85	0.98	0610006K04Rik 0610009C03Rik 0610011D08Rik 1100001A21Rik 1100001D10Rik 1110015E22Rik 1110025I09Rik 1110032N12Rik 1200009K13Rik 1200016B17Rik 1300006C06Rik 1300010K09Rik 1700001F22Rik 1700001L23Rik 1700020M16Rik 1810031K02Rik 1810045K17Rik 1810057B09Rik 1810060J02Rik 2010005O13Rik 2010300G19Rik 2210415M20Rik 2300004C15Rik 2310004N11Rik 2310010G13Rik 2310031L18Rik 2310034L04Rik 2310066N05Rik 2310076…
243	V$STAT5B_01: signal transducer and activator of transcription 5b	101	101	4154	228	11688	-3.41	0.0	3.2	2.1	2310034L04Rik 2410018G23Rik 2700017M01Rik 2700069A02Rik 4921524P20Rik 4930579A11Rik Ada BC005752 BC010462 Bex2 Bxdc1 Cab39l Capn9 Ccnb2 Ceacam14 Chchd1 Chchd4 Cited4 Clca3 Commd9 Crbn Ddc Dedd Dgkq Emb Ercc1 Etfdh Ethe1 Exosc4 Fga Gnl3 Gtlf3a H2afx Hibadh Hist1h1e Hivep2 Hmgb2 Hnrpr Hoxb3 Hoxb4 Hrmt1l2 Il6ra Kcnj8 Kif22 Lrig1 Mbtd1 Mds1 Mos Mrpl50 Muted Ndrg3 Nek3 Nipsnap3a Nol7 Nrbf1 Oxa1l Pbk P…
244	V$ATF3_Q6: activating transcription factor 3	468	468	3787	1228	10688	-3.48	0.0	2.22	1.25	0610009C03Rik 0610009H04Rik 1500016L11Rik 1500031N24Rik 1700001F22Rik 1700055O19Rik 1810037G04Rik 1810043M15Rik 1810045K07Rik 2310010G13Rik 2310031L18Rik 2310058A11Rik 2410006F12Rik 2410016F01Rik 2600002E23Rik 2600013N14Rik 2610034N03Rik 2610317D23Rik 2700069A02Rik 2810002D13Rik 4632413C14Rik 5033425B17Rik 5730436H21Rik 5730466C23Rik 5730537D05Rik 5830426I05Rik 5930412E23Rik 9430077D24Rik AI48175…
245	V$HNF1_Q6	4066	4066	189	11452	464	-3.52	0.0	0.06	0.0	0610006K04Rik 0610006O14Rik 0610009C03Rik 0610009E20Rik 0610009H04Rik 0610011D08Rik 0610033H09Rik 0610039A15Rik 0610039K22Rik 0610039N19Rik 0610040B21Rik 1100001A21Rik 1100001D10Rik 1110001A12Rik 1110005F07Rik 1110007C05Rik 1110013G13Rik 1110017C15Rik 1110020A09Rik 1110025I09Rik 1110028N05Rik 1110030H18Rik 1110030J09Rik 1110030K22Rik 1110032D12Rik 1110032N12Rik 1110033C18Rik 1110035L05Rik 1110038…
246	V$ETS2_B: c-Ets-2 binding sites	1148	1148	3107	3299	8617	-3.53	0.0	0.2	0.0	0610006O14Rik 0610009C03Rik 0610039K22Rik 0610039N19Rik 1100001A21Rik 1100001D10Rik 1110017C15Rik 1110025I09Rik 1110030K22Rik 1110032N12Rik 1200002M06Rik 1200009K13Rik 1300010K09Rik 1500031N24Rik 1700001F22Rik 1700007D05Rik 1700013H19Rik 1700025B16Rik 1700055O19Rik 1700095N21Rik 1810033A06Rik 1810037K07Rik 2010300G19Rik 2310001H13Rik 2310010G13Rik 2310020P08Rik 2310058A11Rik 2310075A12Rik 2410003…
247	V$RORA1_01: RAR-related orphan receptor alpha1	499	499	3756	1479	10437	-3.55	0.0	0.12	0.0	0610039A15Rik 0610039N19Rik 1200002M06Rik 1700013H19Rik 1810073E21Rik 2010002A20Rik 2200003E03Rik 2210008M09Rik 2310014H19Rik 2410017I18Rik 2510001I10Rik 2610319K07Rik 2810013E07Rik 2810429O05Rik 3830408P06Rik 4430402O11Rik 4632413C14Rik 4930467B06Rik 5330440M15Rik 5430413I02Rik 5830426I05Rik 6030458H05 9530090G24Rik A830006N08Rik A930025J12Rik Aaas Abca2 Abcd3 Abpa Acbd3 Aco2 Acrv1 Actl7b Adh4 A…
248	V$SRF_Q4	321	321	3934	975	10941	-3.56	0.0	0.09	0.0	1110030H18Rik 1500016L11Rik 1810020E01Rik 1810037G04Rik 1810045K07Rik 2010005O13Rik 2210409M21Rik 2310020P08Rik 2310031L18Rik 2610312E17Rik 2610511E22Rik 2610511O17Rik 2700082D03Rik 2810428C21Rik 4632413C14Rik 5730461K03Rik 9530090G24Rik AB041803 AJ430384 AW557805 Aatk Abcc9 Abcg1 Actg1 Actg2 Acvr2b Adm Akr1b3 Alox15 Anapc13 Ankfy1 Apg5l Apoa2 Aptx Aqp2 Arc Arcn1 Arf1 Arhgap18 Arhgap8 Arhgdig Arn…
249	V$HNF4_DR1_Q3	3377	3377	878	9539	2377	-3.56	0.0	0.18	0.0	0610006K04Rik 0610006O14Rik 0610009C03Rik 0610009E20Rik 0610009H04Rik 0610011D08Rik 0610033H09Rik 0610039K22Rik 0610040B21Rik 1100001A21Rik 1110001A12Rik 1110005F07Rik 1110007C05Rik 1110013G13Rik 1110015E22Rik 1110017C15Rik 1110020A09Rik 1110025I09Rik 1110028N05Rik 1110030H18Rik 1110030J09Rik 1110030K22Rik 1110032D12Rik 1110032N12Rik 1110033C18Rik 1110035L05Rik 1110038M16Rik 1200002M06Rik 1200009…
250	V$AREB6_01: AREB6 (Atp1a1 regulatory element binding factor 6)	897	897	3358	2594	9322	-3.56	0.0	0.19	0.0	0610006O14Rik 1110005F07Rik 1110030K22Rik 1110064N10Rik 1200002M06Rik 1300010K09Rik 1600020H07Rik 1700007D05Rik 1700009P13Rik 1700020M16Rik 1700051E09Rik 1700055O19Rik 1810008K03Rik 1810015M01Rik 1810037K07Rik 1810043M15Rik 1810045K17Rik 2210008M09Rik 2210412K09Rik 2310020P08Rik 2310043K02Rik 2310061G07Rik 2410003C20Rik 2410004C24Rik 2410006F12Rik 2410012M04Rik 2410017I18Rik 2410043F08Rik 2600002…
251	V$HNF4ALPHA_Q6	1495	1495	2760	4264	7652	-3.57	0.0	0.25	0.0	0610006O14Rik 0610009C03Rik 0610009E20Rik 0610011D08Rik 0610033H09Rik 0610039A15Rik 0610040B21Rik 1110001A12Rik 1110013G13Rik 1110017C15Rik 1110025I09Rik 1110028N05Rik 1110030H18Rik 1110032D12Rik 1110038M16Rik 1110055N21Rik 1200016B17Rik 1500006O09Rik 1500031N24Rik 1700030A21Rik 1810015M01Rik 1810033A06Rik 1810037G04Rik 1810043M15Rik 1810045K17Rik 1810057B09Rik 1810060D16Rik 1810060J02Rik 2010002…
252	V$STAT5A_02	698	698	3557	1874	10042	-3.57	0.0	1.86	0.98	0610033H09Rik 1110001A12Rik 1110017C15Rik 1110020A09Rik 1110025I09Rik 1110064N10Rik 1200013F24Rik 1700009P13Rik 1810008K03Rik 1810020E01Rik 1810037K07Rik 1810045K07Rik 2300004C15Rik 2310010G13Rik 2310031L18Rik 2310034L04Rik 2310061G07Rik 2410018G23Rik 2410118I19Rik 2510001I10Rik 2600001J17Rik 2600002E23Rik 2610019I03Rik 2700069A02Rik 2700087H15Rik 2810475A17Rik 4921508O11Rik 4932416A11Rik 4933416…
253	V$PAX_Q6	4088	4088	167	11383	533	-3.58	0.0	2.65	1.61	0610006K04Rik 0610006O14Rik 0610009C03Rik 0610009E20Rik 0610009H04Rik 0610011D08Rik 0610033H09Rik 0610039A15Rik 0610039K22Rik 0610039N19Rik 0610040B21Rik 1100001A21Rik 1100001D10Rik 1110001A12Rik 1110005F07Rik 1110007C05Rik 1110013G13Rik 1110015E22Rik 1110017C15Rik 1110020A09Rik 1110025I09Rik 1110028N05Rik 1110030H18Rik 1110030J09Rik 1110030K22Rik 1110032D12Rik 1110032N12Rik 1110033C18Rik 1110035…
254	V$NFKAPPAB_01: NF-kappaB	624	624	3631	1668	10248	-3.58	0.0	1.91	1.02	0610006K04Rik 0610039N19Rik 0610040B21Rik 1110028N05Rik 1110030J09Rik 1110033C18Rik 1110035L05Rik 1110038M16Rik 1600020H07Rik 1700001L23Rik 1810057B09Rik 2300004C15Rik 2310042M24Rik 2310076O21Rik 2410001E19Rik 2410012M04Rik 2410195B05Rik 2600016J21Rik 2600017J23Rik 2610022K04Rik 2610317D23Rik 2810036K01Rik 3110010F15Rik 3110040D16Rik 4632412E09Rik 4921508O11Rik 4930470D19Rik 4930522D07Rik 4930579…
255	V$STAT5A_01: signal transducer and activator of transcription 5a	297	297	3958	761	11155	-3.6	0.0	2.34	1.36	1110017C15Rik 1810057B09Rik 1810060D16Rik 2310034L04Rik 2310042M24Rik 2410018G23Rik 2510001I10Rik 2610312E17Rik 2700017M01Rik 2700069A02Rik 2810429O05Rik 3100002B05Rik 4921524P20Rik 5730414C17Rik 5830472H07Rik 9530090G24Rik Aamp Abhd5 Ada Adsl Ak2 Aldh9a1 Ap1g2 Ap3m1 Arf6 Arhgap1 Artn Ash2l Asna1 Asph Astn2 Atp13a1 Atp5d Atp5f1 Atp6v1c1 BC003267 BC003885 BC004004 BC005752 BC010462 BC019731 Bclaf1…
256	V$AREB6_02: AREB6 (Atp1a1 regulatory element binding factor 6)	1622	1622	2633	4599	7317	-3.68	0.0	0.34	0.0	0610009E20Rik 1110005F07Rik 1110015E22Rik 1110025I09Rik 1110028N05Rik 1110030H18Rik 1110030K22Rik 1110035L05Rik 1200002M06Rik 1300010K09Rik 1500002M01Rik 1500006O09Rik 1500016L11Rik 1600020H07Rik 1700001F22Rik 1700013H19Rik 1700025B16Rik 1700055O19Rik 1700095N21Rik 1810008K03Rik 1810015M01Rik 1810017F10Rik 1810033A06Rik 1810037G04Rik 1810045K17Rik 1810060J02Rik 2010005O13Rik 2200003E03Rik 2210008…
257	V$POU3F2_02	20	20	4235	90	11826	-3.69	0.0	0.02	0.0	AI413631 Atp13a1 BC016226 Col25a1 Cstf2t Defb35 Dhrs4 Dlx1 Dnmt1 Es1 Grinl1a Hist1h3d Klra5 Lancl2 Matr3 Nck2 Nudt13 Ptges Rps25 Sult1c2
258	V$CAAT_01: cellular and viral CCAAT box	2574	2574	1681	7164	4752	-3.73	0.0	1.07	0.35	0610006K04Rik 0610006O14Rik 0610009C03Rik 0610009E20Rik 0610009H04Rik 0610011D08Rik 0610033H09Rik 0610039A15Rik 0610040B21Rik 1100001A21Rik 1100001D10Rik 1110001A12Rik 1110005F07Rik 1110013G13Rik 1110028N05Rik 1110030H18Rik 1110030J09Rik 1110030K22Rik 1110032D12Rik 1110032N12Rik 1110033C18Rik 1110035L05Rik 1110038M16Rik 1110064N10Rik 1200002M06Rik 1200009K13Rik 1200013F24Rik 1200016B17Rik 1300010…
259	V$PPARG_03: PPAR (peroxisome proliferator-activated receptor gamma)	1670	1670	2585	4647	7269	-3.79	0.0	0.93	0.22	0610006K04Rik 0610009E20Rik 0610009H04Rik 0610039A15Rik 0610039K22Rik 0610039N19Rik 0610040B21Rik 1100001A21Rik 1110005F07Rik 1110015E22Rik 1110028N05Rik 1110030H18Rik 1110033C18Rik 1110038M16Rik 1110064N10Rik 1200002M06Rik 1500006O09Rik 1500031N24Rik 1600020H07Rik 1700001F22Rik 1700001L23Rik 1700007D05Rik 1700013H19Rik 1700030A21Rik 1810037G04Rik 1810043M15Rik 1810057B09Rik 1810060D16Rik 2200003…
260	V$PADS_C: Retroviral Poly A downstream element	1093	1093	3162	3110	8806	-3.8	0.0	0.35	0.0	0610006O14Rik 0610039A15Rik 0610039K22Rik 1100001D10Rik 1110007C05Rik 1110028N05Rik 1110030J09Rik 1110030K22Rik 1110032N12Rik 1500002M01Rik 1500016L11Rik 1500031N24Rik 1600012K10Rik 1700030A21Rik 1700055O19Rik 1810008K03Rik 1810015M01Rik 1810020E01Rik 1810037K07Rik 1810057B09Rik 2010005O13Rik 2010300G19Rik 2210409M21Rik 2210415M20Rik 2310008M20Rik 2310010G13Rik 2310034L04Rik 2310043K02Rik 2310044…
261	V$SREBP_Q3	1364	1364	2891	3854	8062	-3.81	0.0	0.44	0.0	0610009H04Rik 0610039A15Rik 1100001A21Rik 1110015E22Rik 1110017C15Rik 1110020A09Rik 1110025I09Rik 1110030H18Rik 1110035L05Rik 1110038M16Rik 1110055N21Rik 1200002M06Rik 1200009K13Rik 1300006C06Rik 1500016L11Rik 1700009P13Rik 1700020M16Rik 1810008K03Rik 1810017F10Rik 1810037G04Rik 1810037K07Rik 1810043M15Rik 1810045K07Rik 2010002A20Rik 2010005O13Rik 2010321J07Rik 2310076O21Rik 2410006F12Rik 2410017…
262	V$ARP1_01: apolipoprotein AI regulatory protein 1	435	435	3820	1281	10635	-3.84	0.0	0.18	0.0	0610009E20Rik 1110025I09Rik 1810031K02Rik 1810073E21Rik 2200003E03Rik 2310004N11Rik 2310014H19Rik 2310020P08Rik 2310075A12Rik 2410003C20Rik 2410012M04Rik 2510001I10Rik 2510015F01Rik 2600001J17Rik 2600017H08Rik 2610022K04Rik 2610511O17Rik 2700075B01Rik 4930522D07Rik 4930579A11Rik 4933409D10Rik 5730409F24Rik 5730414C17Rik 5730466C23Rik 5930412E23Rik 9530027K23Rik A930011F22Rik AB041803 AI838661 AW5…
263	V$AP4_01: activator protein 4	385	385	3870	1017	10899	-3.84	0.0	1.83	0.97	0610009E20Rik 0610011D08Rik 1110025I09Rik 1600012K10Rik 1700055O19Rik 1810008K03Rik 1810043M15Rik 2310008M20Rik 2410016F01Rik 2510015F01Rik 2610034N03Rik 2700087H15Rik 2810002D13Rik 2810037C03Rik 2810418N01Rik 2810441C07Rik 3110040D16Rik 4833428E21Rik 4921508O11Rik 4930449E07Rik 4932416A11Rik 5730592L21Rik 6530407C02Rik 6820402O20Rik AI481750 Aamp Abca1 Abcg5 Abcg8 Acad10 Acad8 Adam8 Adamts10 Ado…
264	V$NFKAPPAB50_01: NF-kappaB (p50)	198	198	4057	498	11418	-3.85	0.0	2.27	1.29	0610039N19Rik 1100001D10Rik 1600020H07Rik 2310076O21Rik 2410030J07Rik 3110001N18Rik 4732497O03Rik 4930470D19Rik 6530407C02Rik Acy1 Acyp1 Adcy3 Aipl1 Ak4 Aldoa Als2cr19 Ank1 Ankfy1 Ap1g2 Apoa2 Arl6ip5 Astn2 Auh BC002059 BC003267 BC035291 BC057893 Bard1 Bnipl C1d Catnd2 Cbx8 Cdk2ap1 Cited4 Col12a1 Col16a1 Col9a2 Cox4i1 Cox6b1 Csk Ctcf Cte1 D11Ertd99e D4Bwg1540e D5Wsu46e Dap Ddx24 Dnaja4 Dnmt3a Dusp…
265	V$TAL1BETAE47_01: Tal-1beta:E47 heterodimer	252	252	4003	647	11269	-3.85	0.0	2.1	1.15	0610009C03Rik 1500002M01Rik 1810045K07Rik 2310034L04Rik 2310066N05Rik 2410030J07Rik 2810013E07Rik 2810036K01Rik 2810418N01Rik 2810475A17Rik 5430413I02Rik 5730421E18Rik 5730436H21Rik Aaas Abpa Acas2l Ace Acy1 Adam8 Adnp Adrm1 Akr1c21 Alas2 Allc Alox15 Alox15b Als2 Aox4 Arf1 Arg2 Arntl2 Artn Asah3 Atp5l Atp6v1f B3galt1 BC003885 BC008163 BC022651 BC034204 BC037006 Banf1 Bckdhb Bpnt1 Bspry C030002N13…
266	V$MMEF2_Q6: myocyte enhancer factor	1399	1399	2856	3902	8014	-3.85	0.0	0.81	0.13	0610033H09Rik 0610039N19Rik 1110001A12Rik 1110013G13Rik 1110028N05Rik 1110032D12Rik 1110032N12Rik 1110033C18Rik 1110064N10Rik 1200016B17Rik 1500002M01Rik 1700001F22Rik 1700013H19Rik 1700020M16Rik 1700051E09Rik 1810031K02Rik 1810037G04Rik 1810045K07Rik 1810045K17Rik 1810073E21Rik 2010005O13Rik 2010300G19Rik 2210409M21Rik 2310008M20Rik 2310034L04Rik 2310043K02Rik 2310044P18Rik 2310066N05Rik 2410011…
267	V$AREB6_03: AREB6 (Atp1a1 regulatory element binding factor 6)	673	673	3582	1828	10088	-3.85	0.0	1.44	0.64	0610006K04Rik 1300010K09Rik 1700013H19Rik 1700020M16Rik 1700030A21Rik 1700055O19Rik 1810008K03Rik 1810033A06Rik 2210008M09Rik 2310008M20Rik 2410001E19Rik 2410017I18Rik 2700069A02Rik 2810002D13Rik 3110040D16Rik 4833428E21Rik 4930418P06Rik 4930487N19Rik 4930539P14Rik 4930584N22Rik 4930588M11Rik 4932416A11Rik 4933416E05Rik 5530601I19Rik 5730405M13Rik 5730436H21Rik 6330583M11Rik 9530027K23Rik A830006…
268	V$GCM_Q2	981	981	3274	2703	9213	-3.86	0.0	1.15	0.4	0610009E20Rik 1110005F07Rik 1110007C05Rik 1110032D12Rik 1110064N10Rik 1200016B17Rik 1500031N24Rik 1700025B16Rik 1700051E09Rik 1810031K02Rik 1810043M15Rik 2210412K09Rik 2210415M20Rik 2310004N11Rik 2310008M20Rik 2310031L18Rik 2310034L04Rik 2310042M24Rik 2310075A12Rik 2410017I18Rik 2410030J07Rik 2410043F08Rik 2600016J21Rik 2610036N15Rik 2610312E17Rik 2610319K07Rik 2700069A02Rik 2810002D13Rik 2810428…
269	V$FOXO1_02: fork head box O1	243	243	4012	740	11176	-3.87	0.0	0.12	0.0	1110030K22Rik 1700009P13Rik 2310066N05Rik 2310075A12Rik 2610311I19Rik 4930403J22Rik 4930542G03Rik 5730537D05Rik Abhd4 Acadvl Acy3 Adam10 Ahrr Akr1d1 Ap3s2 Ap4m1 Apg16l Apoa2 Apobec2 Arih2 Asb6 Atp11b Atp5f1 Atp5g2 BC005471 BC017133 BC019731 BC051244 Bcl10 Bcl2l11 Brd3 Brd7 Cabc1 Catnb Ccl27 Ccnc Ccni Cd59a Cdc42 Cdk5rap3 Cenpf Cer1 Ces1 Cit Cklfsf7 Clp1 Cnnm4 Cntf Commd2 Copb1 Cox7a2 Crry Cry1 Cy…
270	V$FREAC2_01: Fork head RElated ACtivator-2	252	252	4003	765	11151	-3.88	0.0	0.13	0.0	1110001A12Rik 1110030K22Rik 1300006C06Rik 1700009P13Rik 2310066N05Rik 2310075A12Rik 2610311I19Rik 3830408P06Rik 4930403J22Rik 4930542G03Rik 5730414C17Rik 5730537D05Rik 5830426I05Rik Abca2 Abhd4 Acy3 Adam10 Adam8 Akr1a4 Als2 Apg16l Apobec2 Arih2 Arpc1a Atp11b Atp5f1 Atp6v1b1 Aurkb Axin2 BC005471 BC017133 BC019731 BC051244 Bach Bard1 Bcl10 Bcl2l11 Bdkrb2 Brd3 Brd7 C030002N13Rik Catnb Cbll1 Ccl27 Cc…
271	V$MEF3_B: MEF-3	114	114	4141	371	11545	-3.88	0.0	0.07	0.0	1700007D05Rik 3300001H21Rik 4921508O11Rik 5730409F24Rik Acbd3 Actn2 Actr6 Akap8 Arhgef2 BC002216 BC003940 BC011248 BC014699 BC022651 BC024997 C1qa Catnbip1 Chpt1 Cks1b Cnot8 Cte1 D6Ertd253e Dapk3 Dctn4 Dcxr Ddx18 Dhodh Dhps Diablo Dnmt3b Dusp18 E2f6 Edg6 Eps8l2 Ethe1 Fbxo16 Fgf21 Fgf23 Fgf5 Fgf8 Fgfbp1 Fignl1 Fzd9 Gcnt1 Gfer Gps1 Gtf2b Gtf2h1 Hoxa9 Igfbp1 Igfbp4 Kctd14 Kif2a Mageh1 Map3k4 Mbtps1 …
272	V$ATF6_01: activating transcription factor 6	100	100	4155	234	11682	-3.89	0.0	2.61	1.58	0610006O14Rik 1110028N05Rik 1700055O19Rik 1810008K03Rik 1810057B09Rik 2410003C20Rik 2610511O17Rik AW494914 Apbb1 Atp5s Azi1 BC016226 BC035291 Bcl7b Bop1 Cacybp Ccnh Cdc42ep4 Chchd4 Ckap4 Clk3 Copb1 Copb2 Cul4a Cuzd1 D1Bwg0491e Dazap2 Ddx56 Dhx40 Dp1l1 Edg4 Eef1g Ehbp1 Esam1 Fabp6 Fkbp1b Foxq1 Ftsj1 Gabpb1 Gcat Gnai3 Gosr2 Gpt2 Gtf2h2 Gtf2h4 Hk2 Hoxa11 Hsdl2 Htatsf1 Igsf4a Irx4 Kdelr3 Laf4l Lhx5 L…
273	V$PR_01: high affinity binding sites for progesterone receptor	86	86	4169	197	11719	-3.9	0.0	2.69	1.64	0610009C03Rik 1110025I09Rik 1700007D05Rik 2610511E22Rik 6330579B17Rik Abcg5 Agtrap Angpt4 Anxa10 Atp6v1f BC004690 BC010304 BC021608 BC025833 Bnip1 Bub1b Cap2 Capn8 Capn9 Capns1 Cct6a Cdca1 Cntf Corin Cry2 D3Jfr1 Dhodh Dhx30 Dlat Dpp4 Dsip1 Dusp3 Eef1g Eef2 Eif1ay Glg1 Gmfb Gpx5 Gstz1 Gtf3c2 Ibsp Immt Irx5 Klk24 Lama1 Lcn3 Lef1 Mgea6 Mlph Mthfd2 Mybbp1a Nat2 Neu2 Nr4a1 Paxip1 Pdcd2 Pdxp Peci Pgm1 …
274	V$SRF_Q5_01	1235	1235	3020	3463	8453	-3.9	0.0	0.64	0.01	0610009E20Rik 0610039K22Rik 1110005F07Rik 1110030H18Rik 1110032N12Rik 1110064N10Rik 1500002M01Rik 1500016L11Rik 1700001F22Rik 1700013H19Rik 1810014L12Rik 1810020E01Rik 1810037G04Rik 1810045K07Rik 1810060D16Rik 2010005O13Rik 2210409M21Rik 2210412K09Rik 2310001H13Rik 2310004N11Rik 2310020P08Rik 2310031L18Rik 2310042M24Rik 2310043K02Rik 2310058A11Rik 2410012M04Rik 2410016F01Rik 2410017I18Rik 2600017…
275	V$EGR2_01: Egr-2/Krox-20 early growth response gene product	68	68	4187	150	11766	-3.92	0.0	2.81	1.73	1110038M16Rik 1700025B16Rik 1810045K07Rik AI413631 AI604832 Abhd8 Ada Agr2 Alg5 Apex1 Asb8 Asph BC003332 Btrc C330023F11Rik Catnbip1 Cdc7 D1Bwg0491e D5Ertd708e Ddx52 Dhcr7 Dmrt1 E430021N18Rik Elk4 Ercc8 Fbxo21 Foxo1 Fxr1h Gnefr Gpr24 Grin1 Hadhsc Hnrpa2b1 Hspa9a Igsf8 Lyar Matk Mmp15 Nab2 Ndph Nek3 Nkx6-1 Nvl Osgep P42pop Pabpc1 Pex13 Pgbpll Pgpep1 Ppp1r3f Prdx5 Prpf4b Rabggtb Rai1 Rgs14 Rshl1 Sl…
276	V$LEF1_Q6	3933	3933	322	10957	959	-3.93	0.0	1.78	0.93	0610006K04Rik 0610006O14Rik 0610009C03Rik 0610009E20Rik 0610009H04Rik 0610011D08Rik 0610039A15Rik 0610039K22Rik 0610039N19Rik 0610040B21Rik 1100001A21Rik 1100001D10Rik 1110001A12Rik 1110005F07Rik 1110007C05Rik 1110013G13Rik 1110015E22Rik 1110017C15Rik 1110020A09Rik 1110025I09Rik 1110028N05Rik 1110030H18Rik 1110030J09Rik 1110030K22Rik 1110032D12Rik 1110032N12Rik 1110033C18Rik 1110035L05Rik 1110038…
277	V$COUP_01: COUP:HNF-4 heterodimer	648	648	3607	1774	10142	-3.99	0.0	1.19	0.43	0610006O14Rik 0610033H09Rik 1110001A12Rik 1110017C15Rik 1110025I09Rik 1110028N05Rik 1110030H18Rik 1200002M06Rik 1500006O09Rik 1500031N24Rik 1810057B09Rik 1810060D16Rik 2010002A20Rik 2310058A11Rik 2410012M04Rik 2410016F01Rik 2410043F08Rik 2600016J21Rik 2810013E07Rik 2810036K01Rik 2810429O05Rik 3110006P09Rik 3110010F15Rik 3830408P06Rik 4732497O03Rik 4921508O11Rik 4930403J22Rik 4933416E05Rik 5033425…
278	V$OCT1_07: octamer factor 1	48	48	4207	174	11742	-3.99	0.0	0.05	0.0	1810015M01Rik 2210409M21Rik 2310044P18Rik 2600017H08Rik Adnp Akr1c21 Aldh1a7 Angpt1 Arid1a B3gnt4 Ces1 Cps1 Cyct Eif3s3 Es1 Exo1 Fancl Gpx5 Hmgn1 Klra5 Mepe Metrn Mrfap1 Mrpl16 Msra Nfia Nrf1 Nrk Nsccn1 Nudt13 Olfr480 Pafah1b1 Pap Rps27l Skp2 Snrpb Sprr1a Stk31 Tarsl1 Tcof1 Thrap5 Umpk Uqcrb Utf1 Zc3hc1 Zfp40 Zswim6 Zwint
279	V$STAT_01: signal transducers and activators of transcription	804	804	3451	2253	9663	-4.05	0.0	0.66	0.02	0610009C03Rik 1110017C15Rik 1200013F24Rik 1810037G04Rik 1810043M15Rik 1810045K17Rik 1810057B09Rik 1810060D16Rik 2010002A20Rik 2310031L18Rik 2310034L04Rik 2310042M24Rik 2310061G07Rik 2410011G03Rik 2410018G23Rik 2510001I10Rik 2600002E23Rik 2610036N15Rik 2610312E17Rik 2610318K02Rik 2700017M01Rik 2700069A02Rik 2700082D03Rik 2700091N06Rik 2810013E07Rik 2810429O05Rik 3100002B05Rik 4921524P20Rik 4930449…
280	V$E47_02: E47	623	623	3632	1712	10204	-4.06	0.0	1.08	0.35	1200009K13Rik 1300010K09Rik 1500031N24Rik 1700009P13Rik 1700013H19Rik 1700020M16Rik 1700025B16Rik 1700055O19Rik 1810033A06Rik 2010005O13Rik 2210008M09Rik 2310043K02Rik 2310044P18Rik 2410030J07Rik 2510015F01Rik 2600017J23Rik 2610022K04Rik 2610034E18Rik 2610319K07Rik 2810429O05Rik 3110040D16Rik 3300001H21Rik 4930418P06Rik 4930457P18Rik 4930487N19Rik 4933412H03Rik 5033425B17Rik 5530601I19Rik 5730439…
281	V$AR_01: androgen receptor	339	339	3916	904	11012	-4.1	0.0	1.51	0.69	0610009C03Rik 0610009H04Rik 1110035L05Rik 1300006C06Rik 1700007D05Rik 1700073K01Rik 1810057B09Rik 2310004N11Rik 2410004H02Rik 2410016F01Rik 2810475A17Rik 3110006P09Rik 3300001H21Rik 4632409L22Rik 4732429I09Rik 4833420K19Rik 5830426I05Rik AW557805 Abcg5 Acad8 Ada Adam7 Akap1 Alox15b Angpt4 Ankmy2 Anxa10 Apg5l Areg Arhgap8 Arhgef3 Arpc1a Asl Atp4a Atp6v1f BC002230 BC003885 BC004690 BC010304 BC01469…
282	V$MYCMAX_01: c-Myc:Max heterodimer	46	46	4209	96	11820	-4.11	0.0	2.78	1.7	2310010G13Rik 4633402N23Rik Acat1 Acy1 Apg5l Asna1 BC004636 Catna2 Cd8b1 Cfdp1 D11Ertd498e Dpagt1 Exosc7 Fars1 Fbxl6 Glb1 Gmeb1 Gnpat Gpr24 Igf2bp1 Impdh2 Impg1 Kpnb1 Krt2-10 Mist1 Mrpl18 Nup93 Nxf2 Pecr Qtrt1 Rab20 Rcl1 Rnf138 Scp2 Sgta Slc7a7 Snag1 Taf1c Tesk2 Tgfb2 Tnfsf13 Top1 Uble1a Zdhhc3 Zgpat Zp2
283	V$AR_Q2: androgen receptor	230	230	4025	687	11229	-4.21	0.0	0.2	0.0	0610009C03Rik 1110030H18Rik 1110035L05Rik 1110038M16Rik 1700055O19Rik 2200003E03Rik 2310014H19Rik 2600017H08Rik 2700069A02Rik 3110001N18Rik 4632409L22Rik 4930403J22Rik 5830472H07Rik Abhd5 Actr8 Adam17 Adam7 Akap1 Aloxe3 Angpt4 Ank3 Anxa10 Apoc3 Arhgap5 Arih2 Asna1 Astn2 Atp6v1f Axin1 BC003885 BC004690 BC010304 BC022651 Bace1 Bok C1d Cacna2d2 Cap2 Capn8 Capn9 Carm1 Casp8ap2 Catnd2 Ccdc2 Ccl20 Cct5…
284	V$CAAT_C: Retroviral CCAAT box	40	40	4215	82	11834	-4.22	0.0	2.72	1.66	1100001D10Rik 1110028N05Rik 2310075A12Rik Adk Apba3 Axin2 Cab39l Canx Ccng1 Chek2 D11Ertd99e D1Wsu40e Ddx39 Dgka Ect2 Es1 Glrx1 Hapln2 Hdhd4 Hibch March2 Mepe Mknk1 Mllt3 Mrpl54 Myh6 Ncoa6ip Nkx6-2 Nudt13 Pacrg Pold2 Ppp1r14a Rab37 Rerg Rpa2 Rpl28 Sec61g Solt Stard4 Trib1
285	V$BACH1_01: BTB and CNC homolog 1	53	53	4202	185	11731	-4.22	0.0	0.07	0.0	2810441C07Rik 4632409L22Rik AI604832 Abcb1b Acadsb Adh7 Anxa10 Bcl2l14 Bmp10 Cabp5 Capn8 Cbx1 Cdc42 Cdon Chek2 Chrna2 Dkkl1 Ercc1 Fbxl3 Gsto1 Gtf2e2 Gtf3c5 Gzmm Hap1 Hcngp Kifap3 Mmp10 Mrpl15 Ndnl2 Neu2 Nrarp Parp8 Pdlim2 Plod1 Plpi Pop5 Ptpn20 Rapgef3 Rdh6 Recql5 Scye1 Sh3bp4 Sprr1a Strbp Sycp3 Tbce Tnfsf10 Tsta3 U46068 V1rd4 V1rd6 Zc3hc1 Zfp40
286	V$CDP_01: cut-like homeodomain protein	30	30	4225	116	11800	-4.22	0.0	0.04	0.0	4933416E05Rik Alox15b Cntf Cuedc2 D0H8S2298E Dmap1 E030034P13Rik Ehd3 Fgd6 Glipr1 Gsto1 Gtf2h1 Mrpl19 Mrps23 Mtch1 Nell2 Poll Prkacb Rap2c Sdha Snrpa Sult1b1 Syngr1 Tac2 Tgfb1i4 Trar1 Txnrd3 Zdhhc9 Zfp346 Zfp364
287	V$PPARA_02: PPAR-alpha:RXR-alpha heterodimer (peroxisome proliferator activated factor alpha:retinoid X receptor alpha)	138	138	4117	346	11570	-4.25	0.0	1.94	1.03	1110035L05Rik 1500016L11Rik 2700087H15Rik 4921508O11Rik 9430077D24Rik 9530090G24Rik Abcc9 Abcd4 Abtb1 Actl6a Adam1b Aldoa Angpt4 Aof2 Ap4m1 Apex1 Arf6 Arfrp1 Arpc3 BC003267 BC011426 BC031593 Bag1 Bbs2 Bcl7b Bop1 Cblc Cdc42se2 Cks1b Commd5 Coro6 Cpne1 Creb3 Csh2 Cyp2j5 Dbt Def8 Dp1l1 E2f5 Eef1g Ehd3 Ela1 Elp4 Ephb2 F11 Fbxo6b Fkbp11 Foxi1 Foxm1 Fth1 G6pc2 Galnt10 Gfra1 Glp1r Gnl3 Golga4 Gpr132 Gtf…
288	V$RSRFC4_Q2	87	87	4168	283	11633	-4.26	0.0	0.1	0.0	1700055O19Rik 2310014H19Rik 2310043K02Rik 4833428E21Rik Abcc9 Angpt1 Ank Ankmy2 Aqp1 Arhgap10 Avpi1 BC003479 BC019561 Bok Brd7 Bub3 Catnbip1 Cd160 Ckb Cops7a Cuzd1 Dgkq Dnajc2 Elovl4 Evpl Fzd3 Gab2 Glrb Glrp1 Gmfb Gp9 H13 Hbld2 Hdac11 Hdac7a Hmgn1 Hod Hspb3 Kcne4 Kifc3 Klra5 Krtap3-3 Ldh2 Mki67 Mrpl1 Nr0b2 Nr4a1 Nudt13 Nudt2 Oxa1l Pappa Pdcd2 Pdk3 Peg12 Pex19 Phc1 Pitpnb Pop5 Prdx6 Psmb1 Ptp4a3 R…
289	V$MIF1_01: MIBP-1 / RFX1 complex	61	61	4194	137	11779	-4.26	0.0	2.43	1.43	1810045K17Rik 2610020N02Rik 2700017M01Rik 4930403J22Rik 4930449E07Rik Abcg1 Aof2 Atp6v1b1 Cacybp Cpsf3 Cxcr4 Cxxc1 Dpagt1 Dstn E2f5 Elovl6 Ethe1 Fbxo31 Grik5 Grip1 Gtf2a1lf Gtf3c4 H13 Il17rb Itm2c Med9 Mfn1 Mrp63 Net1 Nrtn Oas1h Otub1 Pdcd6 Pde6c Pik3r4 Pla2g1b Plek2 Pole3 Polr2g Ppef2 Ppp1r14a Prkcsh Pscd2 Rab17 Rfc5 Ribc2 Riok2 Rnf25 S100a3 Sh3kbp1 Smpdl3a Snrp116 Syt5 Tex15 Tmed9 Tmem4 Trim34 …
290	V$GRE_C: Glucocorticoid response element	147	147	4108	453	11463	-4.27	0.0	0.15	0.0	0610009H04Rik 0610039A15Rik 1300006C06Rik 1700007D05Rik 1810037K07Rik 1810057B09Rik 2600017H08Rik 3110001N18Rik 3300001H21Rik 5830426I05Rik AW557805 Abcg5 Acrv1 Akap1 Alox15b Anxa10 Aspscr1 Atp4a Atp6v1f BC009118 BC014699 BC024955 BC051244 Bclaf1 Bub1b Cacna1e Cap2 Ccdc2 Cdca1 Cdh16 Cdk5rap3 Clcn3 Cntf Cog2 Cops4 Cry2 D3Jfr1 Dlat Elac1 Elovl7 Epm2aip1 F13b Fbxo21 Fkbp3 Folr4 Gdi1 Gmfb Gpr63 Gsg2 …
291	V$T3R_01: viral homolog of thyroid hormone receptor alpha1	101	101	4154	322	11594	-4.29	0.0	0.12	0.0	0610033H09Rik 2310058A11Rik 2700083B06Rik Abcb6 Abcg5 Abpa Ace Acr Adh4 Adm Alg5 Atp11b Atp5a1 B230369L08Rik B3galt6 BC005752 Bach Bcap29 Bhmt Btbd1 Cabc1 Cabp2 Calml3 Capn8 Casp8ap2 Catna2 Ccnd3 Ccrl1 Cdc16 Cdc25b Cops7a Coq4 Crsp7 Cyp17a1 D11Ertd707e D15Ertd405e D830019K17Rik Dct Dhcr7 Dhx30 Dkkl1 Dok5 Dtx3 Dym Echs1 Ehd2 Evc Fignl1 Gabrr2 Gad2 Ganab Glipr1 Hdhd3 Hig1 Hmgcl Hrmt1l6 Jag2 Kcnip4 …
292	V$TAL1ALPHAE47_01: Tal-1alpha:E47 heterodimer	351	351	3904	958	10958	-4.31	0.0	1.07	0.35	0610009C03Rik 1500002M01Rik 1810045K07Rik 2310034L04Rik 2310066N05Rik 2410030J07Rik 2810013E07Rik 2810036K01Rik 2810418N01Rik 2810475A17Rik 5430413I02Rik 5730421E18Rik 5730436H21Rik 5730466P16Rik AW742319 Aaas Abpa Acas2l Ace Acy1 Adam8 Adnp Adrm1 Agtrap Aipl1 Akr1c21 Alas2 Allc Alox15 Alox15b Als2 Aox4 Arf1 Arg2 Arntl2 Artn Asah3 Atp5l Atp6v1f B3galt1 B4galt5 BC003885 BC008155 BC008163 BC022651 …
293	V$HNF4_01: hepatic nuclear factor 4	4094	4094	161	11428	488	-4.35	0.0	1.61	0.78	0610006K04Rik 0610006O14Rik 0610009C03Rik 0610009E20Rik 0610009H04Rik 0610011D08Rik 0610033H09Rik 0610039A15Rik 0610039K22Rik 0610039N19Rik 0610040B21Rik 1100001A21Rik 1100001D10Rik 1110001A12Rik 1110005F07Rik 1110007C05Rik 1110013G13Rik 1110015E22Rik 1110017C15Rik 1110020A09Rik 1110025I09Rik 1110028N05Rik 1110030H18Rik 1110030J09Rik 1110030K22Rik 1110032D12Rik 1110032N12Rik 1110033C18Rik 1110035…
294	V$RORA2_01: RAR-related orphan receptor alpha2	50	50	4205	174	11742	-4.36	0.0	0.08	0.0	1700013H19Rik 1810073E21Rik Arl6ip4 Armc5 Arntl Bhmt Bub1b Bxdc1 C030002N13Rik Clec1b Cps1 Cth Cyp2a12 Exosc9 Gsg2 Hmmr Ivns1abp Kctd5 Kif5b March7 Mrpl53 Nrgn Nxt1 Papln Parg Plekhh2 Ppp2ca Ppp2r2a Prom1 Rabggtb Rps6 Rptn Rras2 S100a3 Sla Slc26a8 Snrpb2 Sprr2a Ssx2ip St13 St3gal4 Suv39h1 Tjp3 Tmem14c Trappc5 Tulp4 Tusc2 Umpk Usp36 Zbtb17
295	V$SRF_Q6: serum response factor	262	262	3993	763	11153	-4.38	0.0	0.32	0.0	1110030H18Rik 1500016L11Rik 1810020E01Rik 1810037G04Rik 1810045K07Rik 2210409M21Rik 2310020P08Rik 2610511E22Rik 2700082D03Rik 2810428C21Rik 9530090G24Rik AB041803 AW557805 Abcc9 Abcg1 Actg1 Actg2 Acvr2b Akr1d1 Alox15 Anapc13 Ank3 Ankfy1 Apc2 Apg5l Apoa2 Aqp2 Arc Arf1 Arhgap18 Arhgap8 Arhgdig Arntl2 Arpc4 Arr3 Asb6 Atp5a1 BC002230 BC016201 BC018462 BC021608 Bag2 Bdkrb2 Bet1l Bmp10 Btbd3 C030022K24…
296	V$TAL1BETAITF2_01: Tal-1beta:ITF-2 heterodimer	296	296	3959	805	11111	-4.38	0.0	1.08	0.35	0610009C03Rik 1100001D10Rik 1500002M01Rik 1810045K07Rik 2010005O13Rik 2310034L04Rik 2310066N05Rik 2410030J07Rik 2610318K02Rik 2810013E07Rik 2810036K01Rik 2810418N01Rik 2810475A17Rik 5430413I02Rik 5730421E18Rik 5730436H21Rik AW742319 Aaas Abpa Acas2l Acat2 Ace Acy1 Adam8 Adnp Adrm1 Agtrap Akr1c21 Akr1d1 Alas2 Allc Alox15 Als2 Aox4 Arf1 Arg2 Arhgef3 Arntl2 Artn Asah3 Atp5l Atp6v1f B3galt1 B4galt5 B…
297	V$GR_01: high affinity binding site for glucocorticoid receptor	316	316	3939	902	11014	-4.4	0.0	0.46	0.0	0610009C03Rik 0610039A15Rik 1110025I09Rik 1110032N12Rik 1110035L05Rik 1110064N10Rik 1700007D05Rik 2310008M20Rik 2310014H19Rik 2600001J17Rik 2600017H08Rik 2610511O17Rik 2700082D03Rik 2810418N01Rik 2810429O05Rik 3110001N18Rik 4632409L22Rik 4930563C04Rik 5730405M13Rik 6330579B17Rik 9530090G24Rik AW557805 Abcg5 Adh7 Agtrap Aloxe3 Amn Angpt4 Anxa10 Arih2 Asb4 Atp6v0c Atp6v1f Avpr1a BC003885 BC004690 B…
298	V$NGFIC_01: nerve growth factor-induced protein C	83	83	4172	199	11717	-4.4	0.0	2.05	1.12	1110038M16Rik 1810045K07Rik AI604832 Abhd8 Actg1 Ada Alg5 Allc Asph BC018462 Bnip3l Bnipl C330023F11Rik Ccnf Cdc7 D1Bwg0491e D5Ertd708e Dapk3 Dhcr7 Dmrt1 E430021N18Rik Edn2 Elavl2 Ercc1 Fbn2 Fbxo21 Fgf16 Fkbp2 Foxo1 Fxr1h Gnai1 Gnefr Gpr24 Hmg20a Hnrpa2b1 Keap1 Kif20a Lrrfip1 Lyar Matk Mclc Mmp15 Nab2 Ndph Nek3 Nkx6-1 Nvl P42pop Pabpc1 Papss1 Park7 Peci Pex13 Pgbpll Pgpep1 Pold1 Ppp1r3f Prdx5 Prp…
299	V$PTF1BETA_Q6	345	345	3910	970	10946	-4.41	0.0	0.62	0.0	0610033H09Rik 0610039N19Rik 0610040B21Rik 1300006C06Rik 1700095N21Rik 1810015M01Rik 2410043F08Rik 3830408P06Rik 4632412E09Rik 4833420K19Rik 4933416E05Rik 4933424N09Rik 5730466C23Rik 6330407G04Rik 9430077D24Rik AF233884 AI838661 Abcc9 Abcf2 Abcg1 Abhd4 Abhd8 Acp1 Acy1 Adam1b Adam7 Adh4 Alas2 Aldh1a7 Amhr2 Angpt1 Angpt4 Anxa10 Arhgef3 Arntl Art4 Art5 Arts1 Atoh8 Atp1b4 Avp B3gnt1 BC003277 BC003940 …
300	V$NFKAPPAB65_01: NF-kappaB (p65)	251	251	4004	689	11227	-4.53	0.0	0.91	0.21	0610040B21Rik 1110028N05Rik 1110030J09Rik 1110055N21Rik 1600012K10Rik 1810014L12Rik 1810057B09Rik 2300004C15Rik 2600001J17Rik 2600002E23Rik 2600016J21Rik 2610317D23Rik 2810036K01Rik 2810441C07Rik 4632412E09Rik 4933409D10Rik AI746432 Abca1 Adam1b Adra1a Agtrap Ahrr Alas2 Aldh1b1 Angpt1 Angpt4 Anxa1 Ap1g2 Apc2 Arl6ip5 Armc6 Arntl2 Asb8 Astn2 Atp5g2 Atp5s Atp6v1c1 B230369L08Rik B430218L07Rik BC00205…
301	V$FOXO4_02: fork head box O4	113	113	4142	347	11569	-4.55	0.0	0.2	0.0	2310066N05Rik 2310075A12Rik 2610311I19Rik 4930542G03Rik 5730537D05Rik Acy3 Adam10 Ahrr Akr1d1 Ap4m1 Atp11b Atp5f1 BC005471 BC017133 BC019731 BC051244 Bcl2l11 Brd3 Catnb Ccnc Ccni Cdk5rap3 Clp1 Commd2 Cyp3a16 Ddx26 Dmap1 Drg1 Ebna1bp2 Efna1 Elk4 Elovl6 Enpp2 Ethe1 Fcmd Fga Foxo1 G6pc2 Gm323 Golga4 Gpt2 Grm1 Hapln2 Hdgfrp2 Hint2 Hist1h2ao Hr Hspb3 Igsf4a Insr Kif20a Kpna6 Krtcap3 Lgals12 Lmnb2 Marc…
302	V$FXR_Q3	64	64	4191	210	11706	-4.55	0.0	0.12	0.0	1700001L23Rik 6330583M11Rik Acadsb Adra1a Aggf1 Ankrd28 Ap2a2 Apg12l Atp5g1 B3galt1 BC003479 BC017158 BC021608 Bckdhb Bxdc1 Cdk4 Col11a1 Crot Cxxc5 Eif3s6 Fabp6 Fbxo25 Ftsj1 Gpt1 Ide Itpa Klf12 Krt2-10 Lace1 Lrrn1 Mrps6 Mthfd1 Nbr1 Ndel1 Nr0b2 Nr4a1 P42pop Pcbd1 Pdk3 Pink1 Pla2g4a Ppp1r16b Prps1 Rbm4 Sin3a Slc24a3 Slc37a1 Slc37a4 Smyd2 Snx17 Sstr4 Tbc1d15 Tob2 Trim29 Tsga13 Ttc10 Tubgcp5 U2af1 U2…
303	V$HFH4_01	154	154	4101	406	11510	-4.59	0.0	1.3	0.51	2210409M21Rik 2610311I19Rik 2700083B06Rik 2700091N06Rik 6330407G04Rik AW742319 Acadl Acadm Acp2 Acrv1 Ada Ankrd25 Ap3s2 Ap4s1 Apoa1bp Arid2 Atoh8 Atp13a1 B7h3 BC003267 BC017133 BC025519 BC034204 BC038286 BC051244 Bach Bex2 Bspry Bzrp C330017I15Rik C330023F11Rik Cacnb1 Catnbip1 Cbx1 Ccl27 Cdc5l Cdyl Ces1 Crsp6 Depdc1a Dio1 Eif3s1 Elk4 Enpp2 Entpd5 Fbxl3 Fgf22 Fpgs Gab1 Galntl5 Gcs1 Gfra1 Gga1 Gjb5…
304	V$AR_03: is recognized by androgen reseptor	91	91	4164	226	11690	-4.59	0.0	1.71	0.88	0610009C03Rik 1110035L05Rik 1700007D05Rik 2310008M20Rik 4632409L22Rik Abcg5 Angpt4 Anxa10 Atp6v1f BC003885 BC004690 BC010304 BC022651 BC024868 Bub1b Cap2 Capn8 Capn9 Carm1 Casp8ap2 Ccdc2 Cdca1 Coil Cry2 D13Wsu64e Dhodh Dlat Dsip1 E030034P13Rik Egr1 Eif1ay Elac1 Gja12 Gmfb Gmpr Gnai2 Gtf3c2 Hemgn Hpca Ibsp Immt Ipp Irs3 Irx5 Lama1 Lcn3 Lef1 Map4k1 Mgea6 Mrpl36 Mthfd2 Mybbp1a Nat2 Neu2 Paxip1 Pdrg1…
305	V$HOX13_01: Hox-1.3	72	72	4183	173	11743	-4.59	0.0	1.88	1.0	1200009K13Rik 2410030J07Rik 4430402O11Rik 9830165K03Rik Alas2 Ap2s1 BC038286 Bcl2l11 Birc6 Bphl Cabyr Cacna1d Canx Cbll1 Cdh3 Chd1l Clca3 Clns1a Cog6 Cxxc5 Cyp4f16 D7Rp2e Dbr1 Dtna Elf1 Elovl6 Fbxo3 Fbxw5 Fh1 Galgt2 Gorasp2 Gpr3 Gprk5 Gsbs Gtlf3a Hist1h4h Irx4 Kcne4 Kcnk5 Krt1-23 Map2k3 Mgea6 Mkrn1 Mlycd Mrpl19 Msh3 Msh6 Mta3 Myo6 Neu2 Pcdhb18 Pcoln3 Pdcd2 Pde9a Pgm1 Ppp1r8 Ppp2r1a Prkrip1 Rab27b…
306	V$PR_02: is recognized by progesterone receptor	223	223	4032	629	11287	-4.6	0.0	0.6	0.0	0610006K04Rik 0610009C03Rik 1110013G13Rik 1110035L05Rik 1700007D05Rik 1700073K01Rik 2310008M20Rik 2610511E22Rik 2610511O17Rik 4632409L22Rik 4930563C04Rik 6330583M11Rik AW557805 Abcg5 Angpt4 Anxa10 Arpc5 Art5 Aspscr1 Atp6v1f BC003885 BC004690 BC010304 BC022651 BC024955 BC051244 Bclaf1 Bin3 Bnip1 Bok Brrn1 Bub1b Cap2 Capn8 Capn9 Capns1 Carf Carm1 Casp8ap2 Cblc Ccdc2 Ccdc9 Cct6a Cdadc1 Cdca1 Ceacam1…
307	V$NERF_Q2: new ets-related factor 1a	215	215	4040	601	11315	-4.62	0.0	0.68	0.03	0610011D08Rik 1110017C15Rik 1300010K09Rik 1700025B16Rik 1810037K07Rik 2410004H02Rik 2600016J21Rik 3110010F15Rik 5730414C17Rik AB041803 AW552001 Acy3 Adamts10 Adnp Alg12 Alox15b Aoah Arc Arhgef3 Arntl2 Asb13 Asb8 Atoh8 B3gnt1 B4galt5 BC022651 BC027344 BC038286 Blk Bop1 Bsnd Bzrp Cabp2 Canx Cblc Ccnd2 Ccrl1 Cd38 Cd59a Cdc16 Chchd6 Clk3 Coq4 Creb3 Cryz Csad Csen Ctse Cttn Cxcr4 D10Wsu93e D9Wsu20e Da…
308	V$COUP_DR1_Q6	131	131	4124	344	11572	-4.67	0.0	1.28	0.5	1500006O09Rik 1500031N24Rik 2410012M04Rik 2410016F01Rik 2600016J21Rik 2700069A02Rik 3830408P06Rik 4632413C14Rik Abpa Ak4 Aldh9a1 Ap1g2 Apbb1 Apoc3 Arl6ip4 Arntl2 Asb6 Atoh8 Bcl7b Bcmo1 Bhmt Carf Ckap1 Clca3 Cryaa Crygb Csad Cyp4f16 D6Ertd253e Ddx24 Ddx25 Dkk1 Dnaja2 Dusp18 Edn2 Ehd2 Eif3s3 Esam1 F12 Fabp1 Fbp2 Fbxl6 Fin15 Fuca1 Glrx2 Gpatc4 Gpr54 Grik5 Guca1a Hars2 Hbld2 Hmgb3 Hr Hspa8 Htatsf1 Hy…
309	V$FOXO3_01: fork head box O3	94	94	4161	289	11627	-4.7	0.0	0.22	0.0	2310075A12Rik 2610311I19Rik 4930542G03Rik 5730537D05Rik Adam10 Ahrr Akr1d1 Ap4m1 Atp11b Atp5f1 BC005471 BC017133 BC051244 Bcl2l11 Brd3 Catnb Ccnc Cdk5rap3 Clp1 Commd2 Defb8 Dmap1 Ebna1bp2 Efna1 Elk4 Enpp2 Fcmd Fga G6pc2 Gm323 Golga4 Grm1 Hapln2 Hdgfrp2 Hint2 Hist1h2ao Hr Igsf4a Kif20a Kpna6 Krtcap3 Lcp1 March2 Mat2b Mccc1 Mcsp Mfap3 Mipol1 Mrpl34 Mrvi1 Myd116 Myo6 Nans Nedd4 Nfatc3 Numb Olfr1264 …
310	V$PBX1_02: homeo domain factor Pbx-1	59	59	4196	191	11725	-4.74	0.0	0.16	0.0	1110001A12Rik 2310043K02Rik 2700084L22Rik 5730405M13Rik 5730466P16Rik Aass BC017647 Btbd1 C1qbp Cer1 Ddx56 Dgkq Dhps Dnajc9 Elp4 Fbxo31 Gtf2h4 Gulo Hspb3 Il3ra Itgb4bp Kif22 Klf15 Klk4 Krt1-c29 Lipc Lmo7 Mds1 Mesp2 Mfn1 Mki67ip Mkrn2 Mpst Mrps33 Nalp5 Nola2 Papss1 Pja1 Pla2g2f Ppard Psat1 Psmb1 Rab38 Rad23a Satb2 Scmh1 Shrm Slc39a6 Snrpd1 Snx12 Speer4f Stxbp2 Sumo2 Suv39h1 Tarsl1 Tfip11 Tpd52l1 T…
311	V$HNF4_01_B: Hepatocyte nuclear factor 4	165	165	4090	458	11458	-4.74	0.0	0.74	0.08	1200002M06Rik 1500031N24Rik 1700030A21Rik 2410016F01Rik 2410043F08Rik 3110006P09Rik 3830408P06Rik 4921508O11Rik 5430413I02Rik 9830165K03Rik Abpa Acp2 Adamts10 Ak4 Aldh9a1 Apeh Apoc3 Aptx Arcn1 Arhgap1 Arl6ip5 Arntl2 Asb6 Asf1a B3gnt1 BC017647 BC019537 BC025833 BC028528 Bcmo1 Bhmt Biklk Bnip1 C1ql1 Cabyr Cacng6 Cadps Cbll1 Cct6b Cda Cetn2 Chad Chc1l Clca3 Cope Cops6 Crygb Cyp2a12 Dalrd3 Deadc1 Def…
312	V$APOLYA_B: Avian C-type PolyA signal	16	16	4239	27	11889	-4.75	0.0	2.57	1.55	1110005F07Rik AI481750 Cul2 Dkkl1 Ebna1bp2 Edaradd Hars Ltf Med31 Nvl Rnase1 Rxrg Slc12a2 Sult1e1 Xpc Zfp312
313	V$EGR3_01: early growth response gene 3 product	54	54	4201	127	11789	-4.76	0.0	1.84	0.97	1110038M16Rik 1700025B16Rik 1810045K07Rik 2410118I19Rik AI604832 Abhd8 Ada Alg5 Apex1 Asb8 Asph BC003332 Btrc C330023F11Rik Catnbip1 D1Bwg0491e D9Wsu20e Dhcr7 Dmrt1 E430021N18Rik Elk4 Ercc8 Fbxo21 Foxo1 Fxr1h Grin1 Hnrpa2b1 Hspa9a Igsf8 Lyar Nab2 Nek3 Nkx6-1 Nln Nvl Osgep Pabpc1 Pex13 Pgbpll Ppp1r3f Prdx5 Prpf4b Rabggtb Rai1 Sgtb Slc1a1 Smyd5 Snrpe Spcs1 Tarsl1 Tfdp1 Trim13 Tubg1 Vamp2
314	V$NFKB_C: NF-kappaB binding site	150	150	4105	412	11504	-4.78	0.0	0.83	0.15	0610006K04Rik 0610009E20Rik 1110033C18Rik 1810057B09Rik 2300004C15Rik 2410003C20Rik 2410012M04Rik 2600016J21Rik 2610317D23Rik 2810036K01Rik 4921508O11Rik Abcf2 Acat2 Actg2 Adam1b Adra1a Angpt4 Ap1g2 Arntl2 Asb8 Atp6v1c1 B430218L07Rik BC002236 BC021790 BC057893 Bcl3 Bicd2 Birc5 C1galt1 Cacnb1 Cacng4 Cbx4 Ccna1 Ccnl1 Cdc7 Cdh5 Chchd5 Chd4 Chrac1 Col9a2 Cox7c Crx Cryaa Csad Cxcl4 D030060M11Rik Dap3 …
315	V$IRF1_01: interferon regulatory factor 1	88	88	4167	269	11647	-4.78	0.0	0.25	0.0	1200002M06Rik 1200013F24Rik 2210412K09Rik 2610034N03Rik 2810475A17Rik Acad10 Akr1b3 Aldh7a1 Als2 Arpm2 Atp11b B3galt1 BC024868 Bag1 Bnip1 Bzrp Ccrk Cpsf2 Crcp Crygb Cyp2j6 Ddx18 Dsc2 Eif3s1 Enpp2 Es22 Ftsj1 Fzr1 Gad2 Gdf2 Gnai1 Gng11 Gsh1 Hdhd4 Hip2 Hnf4g Hnrpc Hs1bp1 Icoslg Inhbe Ipf1 Itga2 Kctd14 Kifc3 Marveld1 Mc3r Mgst1 Mr1 Mrps33 Mut Nell2 Ngfrap1 Nnt Pafah2 Parp8 Pex11a Pex19 Pfn1 Pp11r Prs…
316	V$MEIS1BHOXA9_02: Meis-1b:HOXA9 heterodimeric binding	57	57	4198	136	11780	-4.78	0.0	1.75	0.92	1200009K13Rik 2610528M18Rik 4933416E05Rik Actg2 Adam1b Adrm1 Amd1 Aqp9 Arhgap1 BC021608 BC057552 Bbs2 Brp16 Cdc5l Cpsf3 Crbn Cyp3a13 DXImx40e Dapk3 Dnm2 Dp1l1 Ednra Fgf20 Gemin6 Grm8 Gtf2e2 H2afz Il1f9 Ipp Lhx3 Mc3r Mki67ip Msi2h Myo6 Nck2 Nup88 Nusap1 Olfr480 Pcsk4 Pde6h Pdhb Polr2h Prkcabp Ptdsr Samd11 Sara2 Sf3a1 Slc6a20 Sprr1a Tac2 Tex15 Tex292 Tnrc5 Tob2 Ttc10 Ubl3 Vip
317	V$SRF_C: serum response factor	137	137	4118	396	11520	-4.79	0.0	0.44	0.0	1810045K07Rik 2210409M21Rik 2310020P08Rik 2610511E22Rik 2610511O17Rik 2700082D03Rik 2810418N01Rik 2810428C21Rik 5730461K03Rik 6030457N17Rik Abcc9 Actg1 Actg2 Acvr2b Adm Akr1d1 Ank3 Apoa2 Arc Arpp19 BC018462 Bdkrb2 Btbd3 Cabp5 Cacna1b Cald1 Capn10 Carm1 Ccbl2 Cer1 Cfhl1 Cirbp Ckm Clcn5 Cope Cops7a Cps1 Csrp1 Ctsd Cuedc2 Cxcl4 Cyfip1 Dag1 Dcpp Denr Dna2l Dstn Eif2s1 Eif3s3 Etv1 Fbxo31 Fcho1 Foxe3 F…
318	V$RP58_01: 58 KDA repressor protein	113	113	4142	298	11618	-4.8	0.0	1.18	0.42	1600020H07Rik 2310075A12Rik 6330579B17Rik 9530090G24Rik Aatk Abpb Alox15 Amh Amn Arf1 Asb4 Ash2l Aurka BC008163 BC022651 Bapx1 Bcl10 Capn9 Cenpb Centa2 Col3a1 Ctse Cuedc1 Cxxc5 Cyp3a16 D10Ertd718e D11Wsu68e DXImx40e Dazap2 Ddost Dgkq Dhx40 Dnmt1 Dusp13 Ebpl Eif3s4 Elovl7 Elp3 Ephx1 Fa2h Fancc Fhl3 Gale Galnt10 Gdf2 Gkn1 Glg1 Gng4 Gpsm2 Greb1 Gsh1 Gsto1 Gtf2h2 Hip2 Hspa9a Ipp Kcnk5 Kif12 Klf1 Klk6…
319	V$E2F_01: E2F	35	35	4220	76	11840	-4.8	0.0	2.06	1.12	2310076O21Rik Ak2 Calml3 Cbs Cnnm4 Dnajc9 Eif4enif1 Hells Kars Klf12 Ksr Matr3 Mcm2 Mcm6 Mrpl13 Mtbp Mtrr Ndufb9 Orc1l Rad51l1 Rbl1 Rpa2 Shmt2 Ssna1 Stard5 Sui1-rs1 Suz12 Syngr4 Tacr2 Tbl1xr1 Terf2ip Tfdp1 Trib2 Uhrf1 Vps18
320	V$MAF_Q6	122	122	4133	346	11570	-4.9	0.0	0.57	0.0	1110013G13Rik 2610020N02Rik 3110010F15Rik 9030625G08Rik Acadvl Adam7 Apoc3 Arih2 BC018465 BC024955 Bad Bicd2 Bop1 C1d Cdc42ep4 Cdc5l Cdca7 Cdh4 Chad Ckm Commd5 Cyp2a12 Cyp2j6 Cyp3a13 D030060M11Rik D11Ertd99e D1Wsu40e D4Bwg1540e Dffa Dhrs1 Dmrt1 Efnb1 Elovl6 Fa2h Fbln1 Fbxo28 Fga Fibp Fjx1 Foxc1 Galnt11 Galnt7 Gbas Glp1r Gnai3 Gorasp2 Heyl Hps4 Idh3a Ifrd2 Igsf8 Il11ra1 Il3 Inpp5b Kcnk5 Kif12 Klk1…
321	V$RSRFC4_01: related to serum response factor, C4	30	30	4225	64	11852	-4.9	0.0	2.02	1.11	Ank Arhgap10 Avpi1 Brd7 Bub3 Ckb Cops7a Dnajc2 Elovl4 Gab2 Glrb Gmfb Gp9 H13 Hdac7a Hspb3 Klra5 Ldh2 Nr4a1 Pappa Peg12 Psmb1 Ptp4a3 Rptn Ryr3 Sdc1 Sfrs3 Trim33 Zbed3 Zfp445
322	V$MEF2_03: myogenic MADS factor MEF-2	87	87	4168	235	11681	-5.02	0.0	0.9	0.21	2310014H19Rik Abcc9 Adam28 Angpt1 Ank Aqp1 Arhgap10 Avpi1 BC013481 BC019561 Bcl10 Brd7 Bub3 Capn8 Ccnh Cd160 Ckb Cops7a Dag1 Dgkq Dhps Dnajc2 Elovl4 Fbxo21 Fzd3 Ga17 Gab2 Glrb Glrp1 Gmfb Gmnn Gp9 H13 Hbld2 Hdac11 Hdac7a Hlx1 Hmgn1 Hod Homer1 Hspb3 Inhba Kifc3 Klra5 Ldh2 Mbd3 Mllt3 Nr4a1 Nudt2 Oxa1l Pank3 Pappa Pdk3 Peg12 Pitpnb Pop5 Psmb1 Ptp4a3 Rnf146 Rpo1-1 Rptn Rs1h Ryr3 S100a3 Scpep1 Sdc1 Sds…
323	V$AHRARNT_02: aryl hydrocarbon receptor:Arnt heterodimers, fixed core	7	7	4248	8	11908	-5.04	0.0	2.63	1.6	Cib1 Dtnb Msra Nomo1 Pcbp2 Pias4 Prkrir
324	V$BEL1_B: Bel-1 similar region	11	11	4244	17	11899	-5.05	0.0	2.38	1.38	AI481750 Atp5s Cryaa Csnk1e Gadd45gip1 LOC330189 Prdx5 Ror2 Rpl11 Tcp11 Xlkd1
325	V$POU3F2_01	13	13	4242	53	11863	-5.16	0.0	0.09	0.0	Abpa BC002230 Bpnt1 Brd7 Cnot2 Dmc1h Ezh2 Fabp1 Ftsj1 Gtf2h1 Naga Sec22l1 Tnfaip1
326	V$ISRE_01: interferon-stimulated response element	69	69	4186	197	11719	-5.16	0.0	0.55	0.0	1600012K10Rik 1700007D05Rik AB041803 Als2cr19 Arpm2 Ash2l Bard1 Bcas2 Bzrp Cab39l Chchd5 Cnot2 Csen Cutc Eif2s1 Eomes Fbxo36 Fthfd Gdf15 Grwd1 Gsh1 Gspt2 Hdhd4 Hmg20b Hs1bp1 Idh1 Kctd14 Kif22 Mospd1 Mrpl11 Mrpl30 Mrpl9 Mtap7 Mtmr9 Myoc Ncoa4 Nfyb Nkd1 Orc2l Pcdhb11 Pcdhb5 Plek2 Plekhk1 Ppp1ca Prss16 Prss32 Reps1 Rfx5 Rs1h Sec23a Sectm1 Sepw1 Sip1 Slco1a5 Smc6l1 Snrpa Spata6 Ssx2ip Strc Stxbp6 Taf…
327	V$DTYPEPA_B: poly A signal of D-type LTRs	18	18	4237	67	11849	-5.2	0.0	0.12	0.0	2700075B01Rik Ada Cops4 Cryl1 D11Ertd707e E030034P13Rik Epm2aip1 Ercc1 Fars1 Fts Gcs1 Lix1 Phc1 Rhag Slc35c2 Spag7 Speer4f Zfp42
328	V$MEIS1AHOXA9_01: Meis-1a:HOXA9 heterodimeric binding	41	41	4214	129	11787	-5.2	0.0	0.26	0.0	AI325464 Adrm1 Akr1d1 Aqp9 Cdc5l Cdh20 Churc1 Cryl1 Dnaja2 Dnm2 Ednra Gpr33 Grik5 Helb Hnrpr Inhbe Lad1 Mc3r Msr2 Myo6 Nkx2-4 Nup88 Olfr480 Prkcabp Psma2 Reg3a Rhoe Ruvbl1 Sacm1l Samd11 Senp1 Slc25a20 Sprr1a Suclg1 Tex292 Tm4sf13 Tnrc5 Tob2 Tslp Txndc1 Ubl3
329	V$FREAC4_01: Fork head RElated ACtivator-4	49	49	4206	125	11791	-5.2	0.0	1.15	0.4	4930403J22Rik 5730537D05Rik 5830426I05Rik Akr1c21 Als2cr19 Atp4a Bach Brrn1 Ccbl2 Cenpf Cox6b2 Dffa Dusp24 E2f5 Elk4 Enpp2 Fbxo16 G0s2 Glrx2 Gpm6b Grm8 Igsf4a Kif20a March2 Mmp8 Myd116 Nfatc3 Ninj2 Numb Pdgfc Pik3cg Pitx1 Pof1b Psmf1 Rpa1 Rpl36 Scp2 Sfrs14 Slc2a9 Ssx2ip Stard3nl Stat6 Tm4sf3 Vps24 Vrk1 Xrcc4 Zbtb17 Zfp286 Zp3
330	V$POLY_C: Retroviral Poly A signal	63	63	4192	181	11735	-5.21	0.0	0.52	0.0	1500006O09Rik 2600002E23Rik 2610036N15Rik 2610319K07Rik AI429613 Aldh2 Art5 Atp2a2 Bard1 Casp6 Ccne2 Chc1l Col11a1 Commd9 Cxxc5 Cyfip1 D11Ertd707e Dhrs1 Dkk4 Dtymk Edg4 Es22 Fmr1 Fts Gltscr2 Gm568 Gng11 Grik2 Grm8 Gtf2h2 H2afx Mcfd2 Mgea6 Nfatc2ip Nkx6-2 Nosip Nutf2 Oat Pafah1b3 Pcdhb4 Phc1 Plek2 Prom2 Prss16 Pum2 Qpctl Rad1 Rbbp9 Rbm6 Rnf8 Rnmtl1 Rshl1 Sf3b1 Shkbp1 Slc1a1 Slc27a5 Slc35b1 St6galn…
331	V$FXR_IR1_Q6	44	44	4211	110	11806	-5.22	0.0	1.24	0.47	2610311I19Rik Akap8 Arhgdig Atp6v1c1 BC009118 BC021608 Chrnb4 Crry Dag1 Eif3s6 Fabp6 Gabrr2 Hars Hras1 Kctd1 Lcp1 Magoh Mell1 Mkl1 Mrpl22 Mrps6 Nln Nr0b2 Pdk3 Phtf1 Pink1 Pja1 Rab3c Rdh9 Rgs11 Rs1h Sdhd Sema6c Sfrs2ip Six6 Slc39a6 Snx17 St3gal3 Tacc2 Tnnt1 Trim29 U2af1 V1rd6 Vnn1
332	V$HEN1_02: HEN1	52	52	4203	138	11778	-5.27	0.0	0.92	0.22	2410016F01Rik 2810475A17Rik Baiap2l1 Cacnb2 Capns1 Chchd5 Clic3 Commd2 Cops6 Ctbp2 Cyb561d2 Dsip1 Efnb2 Fbl Foxe3 Ganab Gas2 Grik5 Gtf2h3 Hsf2 Idh3a Khdrbs1 Klf1 Kpnb1 Lrrfip1 Mrpl18 Mrpl28 Muted Pdlim2 Ppp3cc Ptgds Ptp4a3 Rad51ap1 Ramp1 Rap1ga1 Sara2 Serpine2 Solt Spata6 Stra8 Sui1-rs1 Tex292 Tinf2 Tnfaip9 Tnni1 Tusc4 Ube2c Uncx4.1 Usp10 Xpo4 Zdhhc14 Zmym1
333	V$CDP_02: transcriptional repressor CDP	43	43	4212	118	11798	-5.4	0.0	0.72	0.06	2410030J07Rik Arpp19 BC008163 BC021921 Carf Chrnb3 Clns1a Cse1l D9Wsu20e Ddx41 Foxd3 Foxg1 Galnt10 Hap1 Hs2st1 Kcnd2 Mbtps1 Metap1 Mrps23 Msr1 Nrtn Nup155 Pcbp4 Pla2g2f Plrg1 Polr2c Rab40c Rfwd3 Rnpc1 Samd11 Slc15a2 Slc22a17 Slc25a5 Slc6a12 Snrp1c Snx1 V2r1b Wbscr27 Wdr12 Xtrp3s1 Zfp312 Zfp639 Zfx
334	V$HSF_Q6	42	42	4213	117	11799	-5.43	0.0	0.66	0.02	Adcyap1 Aldh1b1 Ankfy1 Apg4b Atp1b4 Atp4a B7h3 Bach Copb2 Cyp1a2 Dcxr Dhodh Dlx5 Eif5 Fbxw4 Gnai2 Hspca Hspcb Inhbe Jup Lef1 Lrrc1 Melk Mrfap1 Msl31 Noc4 Nutf2 Pctp Pglyrp1 Psma6 Ptdsr Rog Rps13 Slc33a1 Snf1lk Surf5 Tbc1d8 Tgds Ttc1 Vipr1 Za20d2 Zmat2
335	V$HMEF2_Q6: myocyte enhancer factor	12	12	4243	47	11869	-5.43	0.0	0.12	0.0	AI325464 Bub1b Ckm Cldn2 D7Rp2e Epb4.1l2 Fin15 Map2k5 Myl2 Polr2c Sdbcag84 Slc37a1
336	V$IRF2_01: interferon regulatory factor 2	8	8	4247	12	11904	-5.45	0.0	2.05	1.12	2210412K09Rik BC024868 Bag1 Gsh1 Pus1 Seh1l Tbc1d17 Terf2ip
337	V$EVI1_03: ectopic viral integration site 1 encoded factor	16	16	4239	56	11860	-5.55	0.0	0.2	0.0	Atp4a Cald1 Crisp1 Dhrs4 Glipr1 Has3 Klhl1 Med9 Pilrb Rfxap Slc27a5 Slc7a5 Suox Tbl1x Tprt Zfp112
338	V$SREBP1_02: sterol regulatory element-binding protein 1	23	23	4232	72	11844	-5.6	0.0	0.33	0.0	1810017F10Rik Chrnb4 Coro1b Cyc1 Fah Galnt7 Hoxa9 Kcnj8 Krt2-10 Krtcap2 Mcam Nalp4c Ncstn Otub2 Pcdh7 Pip5k1a Rai1 Ssr2 St6galnac1 Tas1r2 Tgm2 Tsga8 Tubgcp5
339	V$GNCF_01: GCNF (germ cell nuclear factor)	26	26	4229	69	11847	-5.65	0.0	0.81	0.13	BC010304 BC025519 BC031593 Bard1 Cebpz Csprs G630055P03Rik Golga4 Gosr1 LOC380969 Lgals12 March2 Mrpl28 Nags Nmnat3 Ppie Rds Recc1 Rpa1 Sgpl1 Slc5a8 Smyd5 Treml1 U2af1 Usmg1 Wbp11
340	V$LXR_DR4_Q3	24	24	4231	72	11844	-5.65	0.0	0.43	0.0	0610011D08Rik 1100001D10Rik Abca1 Apoc1 Aptx Atad1 BC008163 Brms1 Csnk1g2 Dkk3 E130107N23Rik Gng3 Lcn4 Mki67 Mrpl21 Nudt1 Ptcd1 Rpl13a Setdb1 Sp4 Stac Trim35 Txnl2 Wnt16
341	V$LXR_Q3	20	20	4235	60	11856	-5.75	0.0	0.44	0.0	Abca1 Abca2 Apoc1 BC008163 Brms1 Csnk1g2 Foxd3 Gga1 Gng3 Hk2 Irf7 Ly78 Mipol1 Mrpl21 Nudt1 Ptcd1 Smarce1 Tle6 Wnt16 Zfyve21
342	V$PAX3_01: Pax-3 binding sites	9	9	4246	17	11899	-5.81	0.0	1.49	0.68	1110007C05Rik 2810428C21Rik Bag4 Cd14 Mxd3 Rnf134 Rpl13 Sema5a Top2a
343	V$AHR_01: aryl hydrocarbon / dioxin receptor	13	13	4242	30	11886	-5.86	0.0	1.1	0.36	AB041803 Cox7a2 Fbxo21 Fst Lztfl1 Oxsr1 Pigb Pmm1 Prkg2 Sdha Sertad1 Tfam Zdhhc9
344	V$AR_02: high affinity binding sites for androgen receptor	13	13	4242	42	11874	-5.88	0.0	0.33	0.0	1700007D05Rik Atp6v1f Cap2 Dlat Gmfb Nat2 Pdxp Prcp Slc30a2 Sprr2d Tmprss4 Txnl2 Zgpat
345	V$NRSE_B: neural-restrictive-silencer-element	3	3	4252	17	11899	-5.89	0.0	0.07	0.0	Grin1 Lhx3 Trpc7
346	V$VJUN_01: v-Jun	6	6	4249	10	11906	-5.98	0.0	1.49	0.68	Als2 Atp5d Rhoj Sbds Sult4a1 Znrf4
347	V$SRF_01: serum response factor	3	3	4252	16	11900	-6.05	0.0	0.09	0.0	Actg1 Usmg1 Vcl
348	V$HMX1_01: H6 homeobox 3	5	5	4250	18	11898	-6.31	0.0	0.27	0.0	Eif3s2 Gfra1 Rhou Rps14 Thumpd1
349	V$TAXCREB_02: Tax/CREB complex	6	6	4249	17	11899	-6.38	0.0	0.53	0.0	0610040B21Rik 4632412E09Rik Abt1 Fxyd2 Klhl7 Ptpn23
350	V$NRSF_01: neuron-restrictive silencer factor	2	2	4253	11	11905	-6.39	0.0	0.11	0.0	Grin1 Lhx3
351	V$TAACC_B: Lentiviral TATA upstream element	3	3	4252	12	11904	-6.51	0.0	0.23	0.0	Efnb1 Gdpd2 Orc2l
352	V$EVI1_01: ectopic viral integration site 1 encoded factor	2	2	4253	2	11914	-6.56	0.0	1.26	0.48	1200016B17Rik Mrpl3
353	V$FOXP1_01	1	1	4254	0	11916	-6.72	0.0	1.34	0.54	AF233884
354	V$STAT3_01: signal transducer and activator of transcription 3	2	2	4253	4	11912	-6.88	0.0	0.7	0.04	2700069A02Rik Ada
355	V$MEF2_04: myogenic MADS factor MEF-2	1	1	4254	4	11912	-7.11	0.0	0.24	0.0	Glrp1
356	V$MEF2_01: myogenic enhancer factor 2	1	1	4254	1	11915	-7.12	0.0	0.78	0.11	Ckm
