# Supplementary material for: A genomic analysis of mouse models of breast cancer reveals molecular features of mouse models and relationships to human breast cancer
Source: Breast Cancer Res. 2014 Jun 5;16(3):R59. doi: 10.1186/bcr3672 (PMC4078930; doi:10.1186/bcr3672)
Supplement: Additional file 2 — Fold change values organized by mouse tumor model type comparing the mouse model to all other types of mouse models. [file bcr3672-S2.zip › Additional_file_2/ETV6NTRK3_SAM/AdditionalFile39_ETV6NTRK3_SAM/DownRegulatedGenesgather_gene_ontology_121029 (1).txt]

#	Annotation	Total Genes With Ann	Your Genes (With Ann)	Your Genes (No Ann)	Genome (With Ann)	Genome (No Ann)	ln(Bayes factor)	neg ln(p value)	FE: neg ln(p value)	FE: neg ln(FDR)	Genes
1	GO:0009605 [4]: response to external stimulus	45	45	1478	2127	8979	165.39	10.41	0.0	0.0	Adn Aldh7a1 Aspn Atp2b2 Atp6v1b1 Blmh C1qbp C1r C6.1A Ccl11 Cdh23 Cklf Clec2d Colec12 Comt Creb3 Cxcl12 Cxcl13 Ephx1 Ephx2 Fech Fgf16 Gca Glmn Gucy1b3 Hus1 Il16 Lzp-s Msh2 Myo6 Ninj1 Npy1r Pde6d Ppm1d Prkca Rdh12 Rdh5 Saa1 Saa2 Stab1 Tbl1xr1 Timm9 Tlr6 Unc119 Zcwcc2
2	GO:0007606 [6]: sensory perception of chemical stimulus	1	1	1522	1224	9882	153.74	10.41	0.0	0.0	Gucy1b3
3	GO:0007186 [6]: G-protein coupled receptor protein signaling pathway	33	33	1490	1854	9252	153.22	10.41	0.0	0.0	Adcy4 Adcy7 Adnp Adra2c Agtrl1 Cnr2 Csprs Cx3cr1 Ednra Eltd1 F2r Fzd4 Gabrb3 Gcgr Gna14 Gnb2 Gnb5 Gng11 Gpr124 Gpr37l1 Grid2ip Mrgpra1 Nmb Npy1r P2ry12 Pnoc Ptger1 Rassf3 Rassf5 Rgs11 Spna1 Sstr1 Sstr3
4	GO:0007608 [7]: perception of smell	1	1	1522	1176	9930	146.92	10.41	0.0	0.0	Gucy1b3
5	GO:0050874 [3]: organismal physiological process	72	72	1451	2336	8770	145.66	10.41	0.0	0.0	Adn Aldh7a1 Ap3b1 Ap3d1 Atp2b2 Atp6v1b1 C1qbp C1r Ccl11 Cd8b1 Cdh23 Clec2d Colec12 Comt Creb3 Cxcl12 Cxcl13 Dspp Ednra F13a1 F2r Fnta Gabrb3 Gca Glmn Gucy1b3 H2-Q1 Hnmt Igbp1 Igbp1b Il11ra1 Il16 Ltb Mafb Msh2 Msra Myo6 Ncdn Npas2 Npy1r P2rx7 P2ry12 Pde6d Pnoc Prkca Prl Psg17 Rdh12 Rdh5 Saa1 Saa2 Serpinc1 Sla2 Snapap Stab1 Stx4a Tap2 Tbl1xr1 Tfip11 Tfpi2 Thbd Timm9 Tlr6 Tnfsf12 Traf4 Ttpa Twsg1 Un…
6	GO:0050896 [3]: response to stimulus	108	108	1415	2643	8463	131.31	10.41	0.0	0.0	2210018M11Rik 3300001P08Rik Acdc Adn Aldh7a1 Ap3b1 Ap3d1 Apex1 Aptx Aspn Atp2b2 Atp6v1b1 Atrx Blmh C1qbp C1qr1 C1r C6.1A Cat Ccl11 Cd8b1 Cdh23 Cklf Clec2d Colec12 Comt Creb3 Cxcl12 Cxcl13 Dclre1a Edem1 Ephx1 Ephx2 Ercc3 Ercc5 Fancl Fech Fgf16 Gca Glmn Gpx7 Gtf2h1 Gucy1b3 H2-Q1 Herpud1 Hmox1 Hsbp1 Hus1 Igbp1 Igbp1b Il11ra1 Il16 Ltb Lzp-s Mgmt Mlh1 Mpg Msh2 Msra Mus81 Myo6 Nbn Ninj1 Npy1r Nthl1 Par…
7	GO:0007600 [5]: sensory perception	14	14	1509	1343	9763	128.36	10.41	0.0	0.0	Aldh7a1 Atp2b2 Atp6v1b1 Cdh23 Creb3 Gucy1b3 Myo6 Npy1r Pde6d Rdh12 Rdh5 Tbl1xr1 Timm9 Unc119
8	GO:0007166 [5]: cell surface receptor linked signal transduction	77	77	1446	2225	8881	124.92	10.41	0.0	0.0	Acvr1b Acvrl1 Adam15 Adamts10 Adcy4 Adcy7 Adnp Adra2c Agtrl1 Angpt1 Angpt2 Caml Cd3g Cnr2 Csnk1e Csnk2a2 Cspg4 Csprs Cx3cr1 Dok1 Dtx2 Dvl1 Ednra Eltd1 Epha1 Epha3 Ephb3 F2r Fbxw2 Flt1 Fzd4 Gabrb3 Gcgr Glmn Gna14 Gnb2 Gnb5 Gng11 Gpr124 Gpr37l1 Grb10 Grid2ip Hcph Hhat Hs1bp1 Il11ra1 Il15ra Il17r Il5ra Itga4 Jak2 Ldb1 Ltbp4 Mrgpra1 Nmb Npy1r Nrp1 P2ry12 Pnoc Prkca Ptger1 Ptpra Ptpro Rassf3 Rassf5 Rg…
9	GO:0009581 [5]: detection of external stimulus	16	16	1507	1351	9755	124.49	10.41	0.0	0.0	Aldh7a1 Atp2b2 Atp6v1b1 Cdh23 Creb3 Fech Gucy1b3 Myo6 Npy1r Pde6d Rdh12 Rdh5 Tbl1xr1 Timm9 Unc119 Zcwcc2
10	GO:0050875 [3]: cellular physiological process	1227	1227	296	6707	4399	123.57	10.41	130.31	123.08	0610009B22Rik 0610009D07Rik 0610011D08Rik 1110013G13Rik 1110015E22Rik 1110032D12Rik 1110032N12Rik 1110054N06Rik 1110064N10Rik 1190002H23Rik 1200013F24Rik 1300002A08Rik 1300013B24Rik 1500010M16Rik 1500031M22Rik 1500031N24Rik 1700018F24Rik 1700020C11Rik 1700030A21Rik 1700040I03Rik 1700051E09Rik 1700123K08Rik 1810055D05Rik 1810073N04Rik 2010300G19Rik 2210018M11Rik 2210409M21Rik 2310040A13Rik 2310044…
11	GO:0050877 [4]: neurophysiological process	25	25	1498	1482	9624	121.46	10.41	0.0	0.0	Aldh7a1 Atp2b2 Atp6v1b1 Cdh23 Comt Creb3 Fnta Gabrb3 Gucy1b3 Hnmt Myo6 Npy1r Pde6d Pnoc Rdh12 Rdh5 Snapap Stx4a Tbl1xr1 Timm9 Unc119 Unc13b Vamp2 Vdac1 Vdac3
12	GO:0008152 [3]: metabolism	934	934	589	4668	6438	97.1	10.41	103.68	97.15	0610009D07Rik 0610011D08Rik 1110013G13Rik 1110015E22Rik 1110032N12Rik 1110054N06Rik 1200013F24Rik 1300002A08Rik 1300013B24Rik 1500010M16Rik 1500031M22Rik 1500031N24Rik 1600020H07Rik 1700030A21Rik 1700040I03Rik 1700051E09Rik 1810055D05Rik 2010300G19Rik 2210018M11Rik 2210409M21Rik 2310044P18Rik 2310057D15Rik 2410005K20Rik 2410011G03Rik 2510005D08Rik 2610033H07Rik 2610036D13Rik 2700075B01Rik 2700082…
13	GO:0044237 [4]: cellular metabolism	886	886	637	4380	6726	91.8	10.41	98.37	92.24	0610009D07Rik 0610011D08Rik 1110013G13Rik 1110015E22Rik 1110032N12Rik 1110054N06Rik 1200013F24Rik 1300002A08Rik 1300013B24Rik 1500010M16Rik 1500031M22Rik 1500031N24Rik 1700030A21Rik 1700040I03Rik 1700051E09Rik 1810055D05Rik 2010300G19Rik 2210018M11Rik 2210409M21Rik 2310044P18Rik 2410005K20Rik 2410011G03Rik 2510005D08Rik 2610033H07Rik 2700075B01Rik 2700082D03Rik 2810004N20Rik 2810410A08Rik 2810441…
14	GO:0007165 [4]: signal transduction	175	175	1348	2885	8221	84.22	10.41	0.0	0.0	5730466P16Rik 5830461H18Rik AW742319 Acdc Acvr1b Acvrl1 Adam15 Adamts10 Adcy4 Adcy7 Adnp Adra2c Agtrl1 Akt2 Angpt1 Angpt2 Arfrp1 Arl3 Arl4 Arl5 Asb8 Atp2a2 Brap Camk1 Caml Ccl11 Cd3g Cdc42ep5 Chn1 Chuk Cipp Cnr2 Crkl Csk Csnk1e Csnk2a2 Cspg4 Csprs Cx3cr1 Dapk1 Dok1 Dscr1l1 Dtx2 Dvl1 Ednra Eltd1 Epha1 Epha3 Ephb3 F2r Fadd Farp2 Fbxw2 Fes Fgf16 Fgf8 Flt1 Fzd4 Gabrb3 Gcgr Glmn Gna14 Gnb2 Gnb5 Gng11 …
15	GO:0007154 [3]: cell communication	228	228	1295	3381	7725	84.08	10.41	0.0	0.0	5730466P16Rik 5830461H18Rik AW742319 Acdc Acvr1b Acvrl1 Adam12 Adam15 Adam23 Adamts10 Adcy4 Adcy7 Adnp Adra2c Agtrl1 Akt2 Angpt1 Angpt2 Aoc3 Arfrp1 Arl3 Arl4 Arl5 Arvcf Asb8 Atp2a2 Brap C1qr1 Camk1 Caml Ccl11 Cd3g Cdc42ep5 Cdh11 Cdh23 Cdh5 Cdh6 Chn1 Chuk Cipp Cldn5 Cml1 Cnr2 Col11a1 Col15a1 Col1a1 Col4a2 Col5a1 Col5a2 Col6a1 Col9a2 Comp Comt Cpxm1 Crkl Crtac1 Csk Csnk1e Csnk2a2 Cspg4 Csprs Cx3cr1…
16	GO:0044238 [4]: primary metabolism	842	842	681	4214	6892	78.71	10.41	85.23	79.38	0610009D07Rik 0610011D08Rik 1110013G13Rik 1110032N12Rik 1110054N06Rik 1200013F24Rik 1300002A08Rik 1500010M16Rik 1500031M22Rik 1500031N24Rik 1600020H07Rik 1700030A21Rik 1700040I03Rik 1700051E09Rik 1810055D05Rik 2010300G19Rik 2210018M11Rik 2210409M21Rik 2310044P18Rik 2410005K20Rik 2510005D08Rik 2610033H07Rik 2610036D13Rik 2700075B01Rik 2700082D03Rik 2810004N20Rik 2810410A08Rik 2810441O16Rik 3930401…
17	GO:0006952 [5]: defense response	31	31	1492	877	10229	40.97	10.41	0.0	0.0	Adn Ap3b1 Ap3d1 C1qbp C1qr1 C1r Ccl11 Cd8b1 Clec2d Colec12 Cxcl12 Cxcl13 Gca Glmn H2-Q1 Igbp1 Igbp1b Il11ra1 Il16 Ltb Lzp-s Prkca Psg17 Saa1 Saa2 Sla2 Stab1 Tap2 Tlr6 Tnfrsf9 Tnfsf12
18	GO:0009607 [4]: response to biotic stimulus	42	42	1481	952	10154	35.17	10.41	0.0	0.0	Adn Ap3b1 Ap3d1 C1qbp C1qr1 C1r Cat Ccl11 Cd8b1 Clec2d Colec12 Cxcl12 Cxcl13 Edem1 Gca Glmn Gpx7 H2-Q1 Herpud1 Hsbp1 Igbp1 Igbp1b Il11ra1 Il16 Ltb Lzp-s Msra Ppm1d Prkca Psg17 Saa1 Saa2 Sla2 Stab1 Syvn1 Tap2 Tlr6 Tnfrsf9 Tnfsf12 Txndc4 Txnip Xpa
19	GO:0043170 [4]: macromolecule metabolism	421	421	1102	2075	9031	27.99	10.41	34.28	28.66	1110013G13Rik 1300002A08Rik 1500010M16Rik 1700030A21Rik 1700040I03Rik 1810055D05Rik 2210409M21Rik 2310044P18Rik 2410005K20Rik 2610036D13Rik 2700075B01Rik 5330414D10Rik 5730427N09Rik Abo Acdc Aco1 Aco2 Acp1 Acvr1b Acvrl1 Adam12 Adam15 Adam23 Adamts10 Adn Akt2 Alg12 Alpk2 Anapc4 Anapc7 Ang3 Ankib1 Ap1g2 Ap2b1 Aph1a Appbp1 Arpc4 Art2a Asrgl1 B4galt7 Bag2 Bag5 Birc2 Blmh Brap C1r C1s Camk1 Camk2b Cam…
20	GO:0044260 [5]: cellular macromolecule metabolism	402	402	1121	1977	9129	26.48	10.41	32.76	27.32	1110013G13Rik 1300002A08Rik 1500010M16Rik 1700030A21Rik 1700040I03Rik 1810055D05Rik 2210409M21Rik 2310044P18Rik 2410005K20Rik 2700075B01Rik 5330414D10Rik 5730427N09Rik Acdc Aco1 Aco2 Acp1 Acvr1b Acvrl1 Adam12 Adam15 Adam23 Adamts10 Adn Akt2 Alg12 Alpk2 Anapc4 Anapc7 Ang3 Ankib1 Ap1g2 Ap2b1 Aph1a Appbp1 Arpc4 Art2a Asrgl1 B4galt7 Bag5 Birc2 Blmh Brap C1r C1s Camk1 Camk2b Camk2g Camkk1 Caml Capn5 C…
21	GO:0006955 [4]: immune response	28	28	1495	684	10422	25.75	10.41	0.0	0.0	Adn Ap3b1 Ap3d1 C1qbp C1r Ccl11 Cd8b1 Clec2d Colec12 Cxcl12 Cxcl13 Gca Glmn H2-Q1 Igbp1 Igbp1b Il11ra1 Il16 Ltb Prkca Psg17 Saa1 Saa2 Sla2 Stab1 Tap2 Tlr6 Tnfsf12
22	GO:0043207 [5]: response to external biotic stimulus	17	17	1506	535	10571	24.88	10.41	0.0	0.0	Adn C1qbp C1r Ccl11 Clec2d Colec12 Cxcl13 Gca Glmn Il16 Lzp-s Ppm1d Prkca Saa1 Saa2 Stab1 Tlr6
23	GO:0019538 [5]: protein metabolism	374	374	1149	1856	9250	22.74	10.41	28.99	23.7	1110013G13Rik 1300002A08Rik 1500010M16Rik 1700030A21Rik 1700040I03Rik 1810055D05Rik 2210409M21Rik 2310044P18Rik 2410005K20Rik 2700075B01Rik 5330414D10Rik 5730427N09Rik Acdc Aco1 Acp1 Acvr1b Acvrl1 Adam12 Adam15 Adam23 Adamts10 Adn Akt2 Alg12 Alpk2 Anapc4 Anapc7 Ang3 Ankib1 Ap1g2 Ap2b1 Aph1a Appbp1 Arpc4 Art2a Asrgl1 B4galt7 Bag2 Bag5 Birc2 Blmh Brap C1r C1s Camk1 Camk2b Camk2g Camkk1 Caml Capn5 C…
24	GO:0009613 [5]: response to pest, pathogen or parasite	16	16	1507	500	10606	22.69	10.41	0.0	0.0	Adn C1qbp C1r Ccl11 Clec2d Colec12 Cxcl13 Gca Glmn Il16 Ppm1d Prkca Saa1 Saa2 Stab1 Tlr6
25	GO:0006139 [5]: nucleobase, nucleoside, nucleotide and nucleic acid metabolism	398	398	1125	2029	9077	21.39	10.41	27.61	22.45	0610009D07Rik 0610011D08Rik 1110032N12Rik 1110054N06Rik 1200013F24Rik 1500031M22Rik 1500031N24Rik 1700051E09Rik 2210018M11Rik 2510005D08Rik 2610033H07Rik 2700075B01Rik 2700082D03Rik 2810410A08Rik 2810441O16Rik 3930401K13Rik 4732429I09Rik 4732497O03Rik 4930548G07Rik 5730403M16Rik 5730449L18Rik 5730589K01Rik 6330581L23Rik 8430410K20Rik 9530027K23Rik A230102I05Rik A2bp1 Abcb11 Abtb1 Adcy4 Adcy7 Adk …
26	GO:0044267 [6]: cellular protein metabolism	368	368	1155	1841	9265	21.23	10.41	27.47	22.44	1110013G13Rik 1300002A08Rik 1500010M16Rik 1700030A21Rik 1700040I03Rik 1810055D05Rik 2210409M21Rik 2310044P18Rik 2410005K20Rik 2700075B01Rik 5330414D10Rik 5730427N09Rik Acdc Aco1 Acp1 Acvr1b Acvrl1 Adam12 Adam15 Adam23 Adamts10 Adn Akt2 Alg12 Alpk2 Anapc4 Anapc7 Ang3 Ankib1 Ap1g2 Ap2b1 Aph1a Appbp1 Arpc4 Art2a Asrgl1 B4galt7 Bag5 Birc2 Blmh Brap C1r C1s Camk1 Camk2b Camk2g Camkk1 Caml Capn5 Capn7 …
27	GO:0044249 [5]: cellular biosynthesis	164	164	1359	646	10460	19.73	10.41	26.22	21.3	0610011D08Rik 1110013G13Rik 1500010M16Rik 2210409M21Rik 2310044P18Rik 2410005K20Rik 5730427N09Rik Acdc Aco1 Adcy4 Adcy7 Alg12 Ang3 Asl Ass1 Atp5a1 Atp5b Atp5c1 Atp5f1 Atp5g1 Atp6v0b Atp6v0d1 Atp6v1a1 Atp6v1b1 Atp6v1b2 Atp6v1g1 Atp6v1g2 BC016495 BC051244 Cmas Coasy Coq3 Coq7 Cpeb1 Cyp17a1 Cyp39a1 D5Ertd33e Dalrd3 Dao1 Ddost Ddt Ddx1 Ddx48 Denr Dhodh Edem1 Eef1g Eef2 Eif2ak1 Eif2b2 Eif2b4 Eif2s1 Ei…
28	GO:0043283 [4]: biopolymer metabolism	237	237	1286	1088	10018	17.64	10.41	23.96	19.14	0610009D07Rik 1110032N12Rik 1300002A08Rik 1500031M22Rik 1700040I03Rik 2210018M11Rik 2510005D08Rik 2610033H07Rik 2700075B01Rik 2700082D03Rik 2810410A08Rik 2810441O16Rik 4732497O03Rik 4930548G07Rik 5730449L18Rik 9530027K23Rik A2bp1 Adam12 Adam15 Adam23 Adamts10 Adn Apex1 Apobec2 Aptx Asrgl1 Atrx Baz1b Baz2a Blmh C1r C1s Capn5 Capn7 Casp6 Ciz1 Cmas Col6a1 Cova1 Cpa3 Cpeb1 Cpxm1 Crnkl1 Ctse D10Bwg079…
29	GO:0009058 [4]: biosynthesis	166	166	1357	680	10426	17.44	10.41	23.89	19.14	0610011D08Rik 1110013G13Rik 1500010M16Rik 2210409M21Rik 2310044P18Rik 2410005K20Rik 5730427N09Rik Acdc Aco1 Adcy4 Adcy7 Alg12 Ang3 Asl Ass1 Atp5a1 Atp5b Atp5c1 Atp5f1 Atp5g1 Atp6v0b Atp6v0d1 Atp6v1a1 Atp6v1b1 Atp6v1b2 Atp6v1g1 Atp6v1g2 BC016495 BC051244 Cmas Coasy Coq3 Coq7 Cpeb1 Cyp17a1 Cyp39a1 D5Ertd33e Dalrd3 Dao1 Ddost Ddt Ddx1 Ddx48 Denr Dhodh Edem1 Eef1g Eef2 Eif2ak1 Eif2b2 Eif2b4 Eif2s1 Ei…
30	GO:0015031 [5]: protein transport	107	107	1416	379	10727	15.69	10.41	22.27	17.6	1110032D12Rik 2310040A13Rik 4632408A20Rik 5830417C01Rik 9030617O03Rik Ap1g2 Ap2b1 Ap3b1 Ap3d1 Ap3m1 Ap3m2 Ap3s2 Ap4s1 Apba3 Arfrp1 Arl4 Arl5 Clpx Cog2 Cog6 Copb1 Copg2 D030051N19Rik Eif4enif1 Gabarapl2 Gphn Hira Hsd17b4 Ipo7 Ipo9 Jak2 Kdelr1 Kpna4 Kpna6 Mrpl45 Napb Nol5 Nsf Nup37 Nup88 Nutf2 Nxf1 Pacs1 Pex13 Pex5 Pex7 Ppp1r3c Ppp3ca Prkcabp Prl Rab18 Rab23 Rab24 Rab2b Rab33b Rab38 Rab40b Rab4a Ra…
31	GO:0045184 [5]: establishment of protein localization	107	107	1416	383	10723	15.2	10.41	21.77	17.18	1110032D12Rik 2310040A13Rik 4632408A20Rik 5830417C01Rik 9030617O03Rik Ap1g2 Ap2b1 Ap3b1 Ap3d1 Ap3m1 Ap3m2 Ap3s2 Ap4s1 Apba3 Arfrp1 Arl4 Arl5 Clpx Cog2 Cog6 Copb1 Copg2 D030051N19Rik Eif4enif1 Gabarapl2 Gphn Hira Hsd17b4 Ipo7 Ipo9 Jak2 Kdelr1 Kpna4 Kpna6 Mrpl45 Napb Nol5 Nsf Nup37 Nup88 Nutf2 Nxf1 Pacs1 Pex13 Pex5 Pex7 Ppp1r3c Ppp3ca Prkcabp Prl Rab18 Rab23 Rab24 Rab2b Rab33b Rab38 Rab40b Rab4a Ra…
32	GO:0008104 [4]: protein localization	110	110	1413	399	10707	15.14	10.41	21.7	17.18	1110032D12Rik 2310040A13Rik 4632408A20Rik 5830417C01Rik 9030617O03Rik Akap10 Ap1g2 Ap2b1 Ap3b1 Ap3d1 Ap3m1 Ap3m2 Ap3s2 Ap4s1 Apba3 Arfrp1 Arl4 Arl5 Clpx Cog2 Cog6 Copb1 Copg2 D030051N19Rik Eif4enif1 Gabarapl2 Gphn Hira Hsd17b4 Ipo7 Ipo9 Jak2 Katna1 Kdelr1 Kpna4 Kpna6 Mrpl45 Napb Nol5 Nsf Nup37 Nup88 Nutf2 Nxf1 Pacs1 Pex13 Pex5 Pex7 Ppp1r3c Ppp3ca Prkcabp Prkwnk4 Prl Rab18 Rab23 Rab24 Rab2b Rab33b…
33	GO:0009611 [5]: response to wounding	9	9	1514	323	10783	14.38	10.41	0.0	0.0	Ccl11 Clec2d Cxcl13 Glmn Il16 Ninj1 Prkca Stab1 Tlr6
34	GO:0006968 [4]: cellular defense response	2	2	1521	202	10904	13.25	10.41	0.0	0.0	Clec2d Glmn
35	GO:0006810 [4]: transport	301	301	1222	1552	9554	13.05	10.41	19.2	14.8	0610009B22Rik 1110032D12Rik 1200013F24Rik 1300013B24Rik 1700018F24Rik 1700123K08Rik 1810073N04Rik 2310040A13Rik 2410004N11Rik 4632408A20Rik 4933407N01Rik 5430428G01Rik 5830417C01Rik 9030617O03Rik AW491445 Abca8a Abcb11 Abcb6 Abcc10 Abcd3 Abcd4 Abcf3 Abcg4 Abtb1 Acdc Actr6 Ap1g2 Ap2b1 Ap3b1 Ap3d1 Ap3m1 Ap3m2 Ap3s2 Ap4s1 Apba3 Aqp1 Arfrp1 Arl4 Arl5 Arl6ip5 Atp2a2 Atp2b2 Atp5a1 Atp5b Atp5c1 Atp5f1 A…
36	GO:0051186 [5]: cofactor metabolism	41	41	1482	88	11018	13.0	10.41	19.88	15.42	Acas2l Atp5a1 Atp5b Atp5c1 Atp5f1 Atp5g1 Atp6v0b Atp6v0d1 Atp6v1a1 Atp6v1b1 Atp6v1b2 Atp6v1g1 Atp6v1g2 BC016495 Blvra Coasy Coq3 Coq7 D5Ertd33e Dcxr Dlat Fech Gphn Gstt2 Gstt3 Hebp1 Hibadh Hmgcs2 Hmox1 Mocs2 Ncb5or Nmnat1 Nmnat3 Pank3 Pcca Pdk2 Pte1 Scp2 Tpi1 Uros Vkorc1
37	GO:0051234 [4]: establishment of localization	301	301	1222	1555	9551	12.88	10.41	19.02	14.68	0610009B22Rik 1110032D12Rik 1200013F24Rik 1300013B24Rik 1700018F24Rik 1700123K08Rik 1810073N04Rik 2310040A13Rik 2410004N11Rik 4632408A20Rik 4933407N01Rik 5430428G01Rik 5830417C01Rik 9030617O03Rik AW491445 Abca8a Abcb11 Abcb6 Abcc10 Abcd3 Abcd4 Abcf3 Abcg4 Abtb1 Acdc Actr6 Ap1g2 Ap2b1 Ap3b1 Ap3d1 Ap3m1 Ap3m2 Ap3s2 Ap4s1 Apba3 Aqp1 Arfrp1 Arl4 Arl5 Arl6ip5 Atp2a2 Atp2b2 Atp5a1 Atp5b Atp5c1 Atp5f1 A…
38	GO:0051179 [3]: localization	303	303	1220	1570	9536	12.75	10.41	18.89	14.6	0610009B22Rik 1110032D12Rik 1200013F24Rik 1300013B24Rik 1700018F24Rik 1700123K08Rik 1810073N04Rik 2310040A13Rik 2410004N11Rik 4632408A20Rik 4933407N01Rik 5430428G01Rik 5830417C01Rik 9030617O03Rik AW491445 Abca8a Abcb11 Abcb6 Abcc10 Abcd3 Abcd4 Abcf3 Abcg4 Abtb1 Acdc Actr6 Akap10 Ap1g2 Ap2b1 Ap3b1 Ap3d1 Ap3m1 Ap3m2 Ap3s2 Ap4s1 Apba3 Aqp1 Arfrp1 Arl4 Arl5 Arl6ip5 Atp2a2 Atp2b2 Atp5a1 Atp5b Atp5c1 A…
39	GO:0006732 [6]: coenzyme metabolism	34	34	1489	75	11031	9.36	10.41	16.23	11.99	Acas2l Atp5a1 Atp5b Atp5c1 Atp5f1 Atp5g1 Atp6v0b Atp6v0d1 Atp6v1a1 Atp6v1b1 Atp6v1b2 Atp6v1g1 Atp6v1g2 BC016495 Coasy Coq3 Coq7 D5Ertd33e Dcxr Dlat Gphn Gstt2 Gstt3 Hibadh Hmgcs2 Mocs2 Nmnat1 Nmnat3 Pank3 Pdk2 Pte1 Scp2 Tpi1 Vkorc1
40	GO:0019752 [6]: carboxylic acid metabolism	70	70	1453	243	10863	9.05	10.41	15.64	11.5	Acaa1 Acad8 Acadm Acads Acadsb Acadvl Acdc Aco2 Acox1 Acox2 Acox3 Acsl4 Adipor1 Aldh4a1 Aldh9a1 Asl Ass1 BC051244 Bckdhb Cmas Cpt2 Crat Cyp39a1 Dao1 Ddt Dlat Ech1 Echs1 Elovl6 Fasn Fh1 Glud1 Gstz1 Hadha Hadhb Hal Hars2 Harsl Hibadh Hmg20b Hpd Hsd17b4 Kars Lta4h Lypla3 Mat2a Mdh2 Mlstd2 Nars Ndufab1 Npl Pcca Pck1 Pdk2 Phgdh Phyh Polr3h Pte1 Pts Pycr1 Pycr2 Rarsl Scp2 Slc22a17 Slc23a2 Srr Tars Thed…
41	GO:0006082 [5]: organic acid metabolism	70	70	1453	243	10863	9.05	10.41	15.64	11.5	Acaa1 Acad8 Acadm Acads Acadsb Acadvl Acdc Aco2 Acox1 Acox2 Acox3 Acsl4 Adipor1 Aldh4a1 Aldh9a1 Asl Ass1 BC051244 Bckdhb Cmas Cpt2 Crat Cyp39a1 Dao1 Ddt Dlat Ech1 Echs1 Elovl6 Fasn Fh1 Glud1 Gstz1 Hadha Hadhb Hal Hars2 Harsl Hibadh Hmg20b Hpd Hsd17b4 Kars Lta4h Lypla3 Mat2a Mdh2 Mlstd2 Nars Ndufab1 Npl Pcca Pck1 Pdk2 Phgdh Phyh Polr3h Pte1 Pts Pycr1 Pycr2 Rarsl Scp2 Slc22a17 Slc23a2 Srr Tars Thed…
42	GO:0009059 [5]: macromolecule biosynthesis	104	104	1419	425	10681	8.95	10.41	15.39	11.29	1110013G13Rik 1500010M16Rik 2210409M21Rik 2310044P18Rik 2410005K20Rik 5730427N09Rik Acdc Aco1 Alg12 Ang3 Cmas Cpeb1 Dalrd3 Dao1 Ddost Ddx1 Ddx48 Denr Edem1 Eef1g Eef2 Eif2ak1 Eif2b2 Eif2b4 Eif2s1 Eif2s2 Eif3s6 Eif4g2 Eif5 Fnta Galnt10 Ganab Gbe1 Glmn Gpd1 Gspt2 Harsl Hbs1l Hhat Hmg20b Itm1 Kars Lancl2 Lgtn Mknk1 Mrpl11 Mrpl14 Mrpl15 Mrpl17 Mrpl19 Mrpl22 Mrpl27 Mrpl35 Mrpl36 Mrpl39 Mrpl4 Mrpl49 Mr…
43	GO:0007582 [2]: physiological process	1308	1308	215	8967	2139	8.69	10.41	14.74	10.77	0610009B22Rik 0610009D07Rik 0610011D08Rik 1110013G13Rik 1110015E22Rik 1110032D12Rik 1110032N12Rik 1110054N06Rik 1110064N10Rik 1190002H23Rik 1200013F24Rik 1300002A08Rik 1300013B24Rik 1500010M16Rik 1500031M22Rik 1500031N24Rik 1600020H07Rik 1700018F24Rik 1700020C11Rik 1700030A21Rik 1700040I03Rik 1700051E09Rik 1700123K08Rik 1810055D05Rik 1810073N04Rik 2010300G19Rik 2210018M11Rik 2210409M21Rik 2310040…
44	GO:0006412 [6]: protein biosynthesis	95	95	1428	381	10725	8.41	10.41	14.87	10.86	1110013G13Rik 1500010M16Rik 2210409M21Rik 2310044P18Rik 2410005K20Rik 5730427N09Rik Aco1 Alg12 Ang3 Cpeb1 Dalrd3 Dao1 Ddost Ddx1 Ddx48 Denr Edem1 Eef1g Eef2 Eif2ak1 Eif2b2 Eif2b4 Eif2s1 Eif2s2 Eif3s6 Eif4g2 Eif5 Fnta Galnt10 Ganab Glmn Gspt2 Harsl Hbs1l Hhat Hmg20b Itm1 Kars Lancl2 Lgtn Mknk1 Mrpl11 Mrpl14 Mrpl15 Mrpl17 Mrpl19 Mrpl22 Mrpl27 Mrpl35 Mrpl36 Mrpl39 Mrpl4 Mrpl49 Mrps12 Mrps15 Mrps17 M…
45	GO:0016070 [5]: RNA metabolism	78	78	1445	290	10816	8.37	10.41	14.91	10.86	0610009D07Rik 1110032N12Rik 1500031M22Rik 2610033H07Rik 2700082D03Rik 2810441O16Rik 4732497O03Rik 5730449L18Rik 9530027K23Rik A2bp1 Apobec2 Ciz1 Cova1 Cpeb1 Crnkl1 D13Wsu64e Dao1 Dbr1 Ddx1 Ddx48 Ddx56 Dhx16 Dhx8 Dnajb11 Elac2 Exosc7 Fnbp3 Fusip1 Gemin6 Harsl Hmg20b Htatsf1 Kars Mki67ip Myef2 Nars Ncbp2 Nnp1 Nol5 Nxf1 Pcbp1 Prpf8 Ptbp1 Pus1 Pus3 Qtrt1 Rarsl Rbm18 Rbm4 Rbm8a Rbms1 Rcl1 Rnaseh1 Rnps…
46	GO:0006091 [5]: generation of precursor metabolites and energy	87	87	1436	343	10763	7.86	10.41	14.33	10.4	1300013B24Rik 2410011G03Rik Aass Acad8 Acadm Acads Acadsb Acadvl Acdc Aco1 Aco2 Acox1 Acox2 Acox3 Atp5a1 Atp5b Atp5c1 Atp5f1 Atp5g1 Atp6v0b Atp6v0d1 Atp6v1a1 Atp6v1b2 BC019806 Blvra Cai Cat Cox7a1 Cox8b Cyp17a1 Cyp24a1 Cyp2j5 Cyp39a1 Dao1 Dlat Eno3 Ero1l Etfa Etfdh Fdx1 Fdxr Fh1 Fmo5 Gbe1 Gcdh Glrx1 Gpd1 Grp58 Hibadh Hk1 Idh3a Idh3b Idh3g Ldh2 Mdh2 Ndufa7 Ndufb4 Ndufs4 Ndufs7 Nnt Nqo3a2 Pck1 Pdcd…
47	GO:0051188 [6]: cofactor biosynthesis	25	25	1498	48	11058	7.36	10.41	14.27	10.37	Atp5a1 Atp5b Atp5c1 Atp5f1 Atp5g1 Atp6v0b Atp6v0d1 Atp6v1a1 Atp6v1b1 Atp6v1b2 Atp6v1g1 Atp6v1g2 BC016495 Coasy Coq3 Coq7 D5Ertd33e Fech Gphn Mocs2 Nmnat1 Nmnat3 Pank3 Uros Vkorc1
48	GO:0009108 [7]: coenzyme biosynthesis	23	23	1500	41	11065	7.28	10.41	14.22	10.35	Atp5a1 Atp5b Atp5c1 Atp5f1 Atp5g1 Atp6v0b Atp6v0d1 Atp6v1a1 Atp6v1b1 Atp6v1b2 Atp6v1g1 Atp6v1g2 BC016495 Coasy Coq3 Coq7 D5Ertd33e Gphn Mocs2 Nmnat1 Nmnat3 Pank3 Vkorc1
49	GO:0009987 [2]: cellular process	1331	1331	192	9208	1898	6.59	10.41	12.62	8.79	0610009B22Rik 0610009D07Rik 0610011D08Rik 1110013G13Rik 1110015E22Rik 1110032D12Rik 1110032N12Rik 1110054N06Rik 1110064N10Rik 1190002H23Rik 1200013F24Rik 1300002A08Rik 1300013B24Rik 1500010M16Rik 1500031M22Rik 1500031N24Rik 1700018F24Rik 1700020C11Rik 1700030A21Rik 1700040I03Rik 1700051E09Rik 1700123K08Rik 1810055D05Rik 1810073N04Rik 2010300G19Rik 2210018M11Rik 2210409M21Rik 2310040A13Rik 2310044…
50	GO:0006396 [6]: RNA processing	65	65	1458	246	10860	5.65	9.31	12.16	8.37	0610009D07Rik 1110032N12Rik 1500031M22Rik 2610033H07Rik 2700082D03Rik 2810441O16Rik 4732497O03Rik 5730449L18Rik 9530027K23Rik A2bp1 Apobec2 Ciz1 Cova1 Cpeb1 Crnkl1 D13Wsu64e Dbr1 Ddx1 Ddx48 Ddx56 Dhx16 Dhx8 Elac2 Exosc7 Fnbp3 Fusip1 Gemin6 Htatsf1 Mki67ip Myef2 Ncbp2 Nnp1 Nol5 Nxf1 Pcbp1 Prpf8 Ptbp1 Pus1 Pus3 Qtrt1 Rbm18 Rbm4 Rbm8a Rbms1 Rcl1 Rnps1 Rpp14 Sf3a3 Sf3b1 Sfrs12 Sfrs14 Sfrs16 Sfrs4 Sfr…
51	GO:0046907 [5]: intracellular transport	89	89	1434	385	10721	5.05	8.8	11.42	7.65	0610009B22Rik 1110032D12Rik 4632408A20Rik 5830417C01Rik 9030617O03Rik Ap1g2 Ap2b1 Ap3b1 Ap3d1 Ap3m1 Ap3m2 Ap3s2 Ap4s1 Arl4 Arl5 Camk1 Dnchc1 Dncic2 Gabarapl2 Gata6 Gphn Hsd17b4 Ipo7 Ipo9 Jak2 Kif2a Kif3a Kpna4 Kpna6 Mrpl45 Napb Ncbp2 Nol5 Nup155 Nutf2 Nxf1 Pacs1 Pafah1b1 Pex13 Pex5 Phax Ppp1r3c Ppp3ca Prkcabp Prl Rab38 Rbm8a Sara1 Sec22l1 Sec61a2 Sec61g Sec63 Slc25a4 Slc30a6 Slc35a3 Snap29 Snx14 …
52	GO:0006886 [6]: intracellular protein transport	68	68	1455	276	10830	4.26	7.85	10.71	6.97	1110032D12Rik 4632408A20Rik 5830417C01Rik 9030617O03Rik Ap1g2 Ap2b1 Ap3b1 Ap3d1 Ap3m1 Ap3m2 Ap3s2 Ap4s1 Arl4 Arl5 Gabarapl2 Gphn Hsd17b4 Ipo7 Ipo9 Jak2 Kpna4 Kpna6 Mrpl45 Napb Nol5 Nutf2 Nxf1 Pacs1 Pex13 Pex5 Ppp1r3c Ppp3ca Prkcabp Prl Rab38 Sara1 Sec61a2 Sec61g Sec63 Slc35a3 Snap29 Snx14 Snx16 Sorcs1 Srp14 Srp19 Srpr Stam Stx12 Stx4a Stxbp4 Sybl1 Syngr2 Synj2bp Sytl1 Timm17a Timm44 Timm9 Tmed9 T…
53	GO:0044248 [5]: cellular catabolism	114	114	1409	552	10554	3.64	7.14	9.84	6.17	1300002A08Rik 1700040I03Rik Acad8 Adam12 Adam15 Adam23 Adamts10 Adn Aldh4a1 Amacr Asl Asrgl1 BC051244 Bckdhb Blmh Blvra C1r C1s Cant1 Capn5 Capn7 Casp6 Col6a1 Comt Cpa3 Cpxm1 Ctse Cyp39a1 Dffa Dhh Dhps Dlat Dnase1l3 Dnchc1 Dpep1 Edem1 Ela3b Eno3 Enpep Ephx1 Ephx2 Erf Fap Fbxl12 Gstz1 Gzmc Gzmd Gzmf Gzmg Hal Hars2 Hdac6 Hibadh Hip2 Hk1 Hmox1 Hpd Ide Isp2 Klk27 Ldh2 Lipe Lnx1 Lta4h Lzp-s Mcpt7 Meta…
54	GO:0006099 [8]: tricarboxylic acid cycle	11	11	1512	12	11094	3.52	6.93	10.57	6.87	Aco1 Aco2 Fh1 Idh3a Idh3b Idh3g Mdh2 Pdhb Polr3h Suclg1 Suclg2
55	GO:0006464 [7]: protein modification	175	175	1348	941	10165	3.22	6.75	9.22	5.7	1110013G13Rik 2210409M21Rik 5330414D10Rik Acp1 Acvr1b Acvrl1 Akt2 Alg12 Alpk2 Anapc4 Anapc7 Ankib1 Aph1a Appbp1 Art2a B4galt7 Birc2 Brap Camk1 Camk2b Camk2g Camkk1 Cdc16 Cdc2l1 Cdk7 Chuk Clk1 Clk2 Csk Csnk1e Csnk1g2 Csnk2a2 Cul1 Dapk1 Ddost Dhh Dm15 Dtx2 Dusp11 Edem1 Eef2k Eif2ak1 Eif2ak4 Epha1 Epha3 Ephb3 Eya1 F13a1 Fancl Fbxl12 Fbxl3 Fbxl8 Fbxo25 Fbxo38 Fbxw11 Fbxw2 Fes Flt1 Fnta Galnt10 Ganab …
56	GO:0015980 [6]: energy derivation by oxidation of organic compounds	29	29	1494	87	11019	2.64	6.02	9.35	5.75	Acdc Aco1 Aco2 Dlat Eno3 Fh1 Gbe1 Gpd1 Hibadh Hk1 Idh3a Idh3b Idh3g Ldh2 Mdh2 Pck1 Pdhb Pfkm Pgam2 Phka1 Phkg2 Polr3h Ppp1cc Ppp1r3c Pygb Slc37a4 Suclg1 Suclg2 Tpi1
57	GO:0006950 [4]: response to stress	66	66	1457	741	10365	2.52	5.89	0.0	0.0	2210018M11Rik 3300001P08Rik Adn Apex1 Aptx Atrx C1qbp C1r Cat Ccl11 Clec2d Colec12 Cxcl13 Dclre1a Edem1 Ercc3 Ercc5 Fancl Gca Glmn Gpx7 Gtf2h1 Herpud1 Hsbp1 Hus1 Il16 Mgmt Mlh1 Mpg Msh2 Msra Mus81 Nbn Ninj1 Nthl1 Parp2 Pdir Pms2 Polb Polg2 Ppm1d Ppp3ca Prkca Prkrir Prp19 Rad1 Rad17 Rad51l1 Rbbp4 Recql5 Rev1l Saa1 Saa2 Smarca3 Smc1l1 Sod3 Stab1 Sumo1 Syvn1 Tlr6 Txndc4 Txnip Uvrag Vdac1 Vdac3 Xpa
58	GO:0019395 [7]: fatty acid oxidation	8	8	1515	6	11100	2.5	5.89	9.61	5.96	Acdc Acox1 Acox2 Acox3 Adipor1 Hadha Hadhb Phyh
59	GO:0006959 [5]: humoral immune response	5	5	1518	151	10955	2.46	5.83	0.0	0.0	Adn C1qbp C1r Colec12 Gca
60	GO:0006635 [8]: fatty acid beta-oxidation	6	6	1517	2	11104	2.43	5.83	9.59	5.96	Acdc Acox1 Acox2 Acox3 Hadha Hadhb
61	GO:0043037 [7]: translation	35	35	1488	119	10987	2.25	5.62	8.88	5.46	1500010M16Rik Aco1 Cpeb1 Dao1 Ddx1 Denr Eef1g Eef2 Eif2ak1 Eif2b2 Eif2b4 Eif2s1 Eif2s2 Eif3s6 Eif4g2 Eif5 Gspt2 Harsl Hbs1l Hmg20b Kars Lancl2 Lgtn Mknk1 Mtif2 Nars Paip2 Prkrir Qars Rarsl Rbms1 Skiv2l Slc22a17 Tars Wars
62	GO:0009145 [8]: purine nucleoside triphosphate biosynthesis	14	14	1509	25	11081	2.23	5.56	9.17	5.7	Atp5a1 Atp5b Atp5c1 Atp5f1 Atp5g1 Atp6v0b Atp6v0d1 Atp6v1a1 Atp6v1b1 Atp6v1b2 Atp6v1g1 Atp6v1g2 Nme1 Nme3
63	GO:0009201 [8]: ribonucleoside triphosphate biosynthesis	14	14	1509	25	11081	2.23	5.56	9.17	5.7	Atp5a1 Atp5b Atp5c1 Atp5f1 Atp5g1 Atp6v0b Atp6v0d1 Atp6v1a1 Atp6v1b1 Atp6v1b2 Atp6v1g1 Atp6v1g2 Nme1 Nme3
64	GO:0009206 [9]: purine ribonucleoside triphosphate biosynthesis	14	14	1509	25	11081	2.23	5.56	9.17	5.7	Atp5a1 Atp5b Atp5c1 Atp5f1 Atp5g1 Atp6v0b Atp6v0d1 Atp6v1a1 Atp6v1b1 Atp6v1b2 Atp6v1g1 Atp6v1g2 Nme1 Nme3
65	GO:0007031 [6]: peroxisome organization and biogenesis	9	9	1514	9	11097	2.22	5.56	9.29	5.72	Abcd3 Abcd4 Peci Pex11a Pex13 Pex3 Pex5 Pex7 Scp2
66	GO:0009056 [4]: catabolism	121	121	1402	622	10484	2.1	5.44	8.2	4.97	1300002A08Rik 1700040I03Rik Acad8 Adam12 Adam15 Adam23 Adamts10 Adn Aldh4a1 Amacr Asl Asrgl1 BC051244 Bckdhb Blmh Blvra C1r C1s Cant1 Capn5 Capn7 Casp6 Col6a1 Comt Cpa3 Cpxm1 Ctse Cyp39a1 Dffa Dhh Dhps Dlat Dnase1l3 Dnchc1 Dpep1 Edem1 Ela3b Eno3 Enpep Ephx1 Ephx2 Erf Fap Fbxl12 Gstz1 Gzmc Gzmd Gzmf Gzmg Hal Hars2 Hdac6 Hibadh Hip2 Hk1 Hmox1 Hpd Ide Isp2 Klk27 Ldh2 Lipe Lnx1 Lta4h Lzp-s Mcpt7 Meta…
67	GO:0050789 [2]: regulation of biological process	324	324	1199	1967	9139	1.95	5.24	7.61	4.54	1110054N06Rik 1200013F24Rik 1500010M16Rik 1500031N24Rik 1700051E09Rik 2210018M11Rik 2510005D08Rik 2700075B01Rik 2810410A08Rik 3930401K13Rik 4732429I09Rik 4930548G07Rik 5730403M16Rik 5730589K01Rik 6330581L23Rik 8430410K20Rik A230102I05Rik Abcb11 Abtb1 Acdc Aco1 Acsl4 Adcy4 Adcy7 Adnp Aebp2 Akt2 Ang3 Ankib1 Ankrd1 Ankrd10 Ankrd32 Aof2 Ap3b1 Ap3d1 Apex1 Aph1a Arhgap8 Arx Asb8 Atp2a2 BC005471 Bak1 Ba…
68	GO:0006092 [7]: main pathways of carbohydrate metabolism	22	22	1501	59	11047	1.91	5.19	8.69	5.33	Acdc Aco1 Aco2 Dlat Eno3 Fh1 Gpd1 Hibadh Hk1 Idh3a Idh3b Idh3g Ldh2 Mdh2 Pck1 Pdhb Pfkm Pgam2 Polr3h Suclg1 Suclg2 Tpi1
69	GO:0006753 [8]: nucleoside phosphate metabolism	12	12	1511	19	11087	1.88	5.19	8.87	5.46	Atp5a1 Atp5b Atp5c1 Atp5f1 Atp5g1 Atp6v0b Atp6v0d1 Atp6v1a1 Atp6v1b1 Atp6v1b2 Atp6v1g1 Atp6v1g2
70	GO:0006754 [7]: ATP biosynthesis	12	12	1511	19	11087	1.88	5.19	8.87	5.46	Atp5a1 Atp5b Atp5c1 Atp5f1 Atp5g1 Atp6v0b Atp6v0d1 Atp6v1a1 Atp6v1b1 Atp6v1b2 Atp6v1g1 Atp6v1g2
71	GO:0009144 [8]: purine nucleoside triphosphate metabolism	15	15	1508	30	11076	1.86	5.16	8.76	5.38	Atp5a1 Atp5b Atp5c1 Atp5f1 Atp5g1 Atp6v0b Atp6v0d1 Atp6v1a1 Atp6v1b1 Atp6v1b2 Atp6v1g1 Atp6v1g2 Nme1 Nme3 Nudt1
72	GO:0050791 [3]: regulation of physiological process	294	294	1229	1766	9340	1.84	5.16	7.55	4.53	1110054N06Rik 1200013F24Rik 1500010M16Rik 1500031N24Rik 1700051E09Rik 2210018M11Rik 3930401K13Rik 4732429I09Rik 4930548G07Rik 5730403M16Rik 5730589K01Rik 6330581L23Rik 8430410K20Rik A230102I05Rik Abcb11 Abtb1 Acdc Aco1 Acsl4 Adnp Aebp2 Ang3 Ankib1 Ankrd1 Ankrd10 Ankrd32 Aof2 Ap3b1 Ap3d1 Apex1 Arhgap8 Arx Asb8 Atp2a2 BC005471 Bak1 Bapx1 Baz1b Baz2a Bbc3 Bbp Bcl6 Bfar Bhlhb5 Birc2 Bmf Brd7 C1d Casp…
73	GO:0009165 [6]: nucleotide biosynthesis	26	26	1497	78	11028	1.81	5.07	8.53	5.21	0610011D08Rik Adcy4 Adcy7 Atp5a1 Atp5b Atp5c1 Atp5f1 Atp5g1 Atp6v0b Atp6v0d1 Atp6v1a1 Atp6v1b1 Atp6v1b2 Atp6v1g1 Atp6v1g2 BC016495 Dhodh Gucy1b3 Nme1 Nme3 Nmnat1 Nmnat3 Prps1 Prpsap2 Rrm2b Thtpa
74	GO:0042221 [6]: response to chemical substance	12	12	1511	224	10882	1.78	5.07	0.0	0.0	Aspn Blmh Ccl11 Cklf Comt Creb3 Cxcl12 Cxcl13 Ephx1 Ephx2 Il16 Prkca
75	GO:0006281 [6]: DNA repair	30	30	1493	98	11008	1.73	4.99	8.38	5.08	2210018M11Rik Apex1 Aptx Atrx Dclre1a Ercc3 Ercc5 Fancl Gtf2h1 Mgmt Mlh1 Mpg Msh2 Mus81 Nthl1 Parp2 Pms2 Polb Polg2 Prp19 Rad1 Rad51l1 Rbbp4 Recql5 Rev1l Smarca3 Smc1l1 Sumo1 Uvrag Xpa
76	GO:0006445 [7]: regulation of translation	14	14	1509	27	11079	1.64	4.89	8.55	5.21	1500010M16Rik Aco1 Cpeb1 Ddx1 Eif2ak1 Eif2s1 Eif3s6 Eif4g2 Eif5 Mknk1 Paip2 Prkrir Rbms1 Skiv2l
77	GO:0009719 [4]: response to endogenous stimulus	34	34	1489	120	10986	1.48	4.73	8.09	4.89	2210018M11Rik Acdc Apex1 Aptx Atrx Dclre1a Ercc3 Ercc5 Fancl Gtf2h1 Hus1 Mgmt Mlh1 Mpg Msh2 Mus81 Nbn Nthl1 Parp2 Pms2 Polb Polg2 Prp19 Rad1 Rad17 Rad51l1 Rbbp4 Recql5 Rev1l Smarca3 Smc1l1 Sumo1 Uvrag Xpa
78	GO:0009117 [6]: nucleotide metabolism	33	33	1490	115	10991	1.47	4.73	8.08	4.89	0610011D08Rik Adcy4 Adcy7 Atp5a1 Atp5b Atp5c1 Atp5f1 Atp5g1 Atp6v0b Atp6v0d1 Atp6v1a1 Atp6v1b1 Atp6v1b2 Atp6v1g1 Atp6v1g2 BC016495 Cant1 Dcxr Dhodh Gmpr Gucy1b3 Hibadh Nme1 Nme3 Nmnat1 Nmnat3 Nt5m Nudt1 Prps1 Prpsap2 Rrm2b Thtpa Tpi1
79	GO:0019222 [4]: regulation of metabolism	245	245	1278	1450	9656	1.37	4.64	7.11	4.22	1110054N06Rik 1200013F24Rik 1500010M16Rik 1500031N24Rik 1700051E09Rik 2210018M11Rik 3930401K13Rik 4732429I09Rik 4930548G07Rik 5730403M16Rik 5730589K01Rik 6330581L23Rik 8430410K20Rik A230102I05Rik Abcb11 Abtb1 Acdc Aco1 Acsl4 Adnp Aebp2 Ang3 Ankib1 Ankrd1 Ankrd10 Ankrd32 Aof2 Arx Asb8 BC005471 Bapx1 Baz1b Baz2a Bcl6 Bhlhb5 Brd7 C1d Ccnh Cdk7 Cdx2 Cnot3 Cnot7 Cnot8 Cpeb1 Creb3 Creg1 Cri1 Crsp3 Crsp…
80	GO:0006259 [5]: DNA metabolism	74	74	1449	347	10759	1.36	4.64	7.62	4.54	2210018M11Rik 2510005D08Rik 2700075B01Rik 2810410A08Rik 4930548G07Rik Apex1 Aptx Atrx Baz1b Baz2a D10Bwg0791e Dclre1a Dffa Dnase1l3 Dnmt2 Dnmt3a Ercc3 Ercc5 Fancl Gtf2h1 H3f3a Hdac6 Helb Hemk1 Hist1h4i Hmg20b Mgmt Mlh1 Mpg Msh2 Mta2 Mus81 Myst4 Nap1l3 Nap1l4 Nfia Nfic Nthl1 Orc2l Orc5l Parp2 Pdcd8 Pms2 Polb Pold4 Polg2 Polm Prp19 Rad1 Rad51l1 Rbbp4 Rbms1 Recql5 Rev1l Rpa1 Rrm2b Sap18 Satb1 Sirt3 …
81	GO:0006752 [7]: group transfer coenzyme metabolism	14	14	1509	28	11078	1.36	4.64	8.26	5.0	Atp5a1 Atp5b Atp5c1 Atp5f1 Atp5g1 Atp6v0b Atp6v0d1 Atp6v1a1 Atp6v1b1 Atp6v1b2 Atp6v1g1 Atp6v1g2 Coasy Pank3
82	GO:0009142 [7]: nucleoside triphosphate biosynthesis	14	14	1509	28	11078	1.36	4.64	8.26	5.0	Atp5a1 Atp5b Atp5c1 Atp5f1 Atp5g1 Atp6v0b Atp6v0d1 Atp6v1a1 Atp6v1b1 Atp6v1b2 Atp6v1g1 Atp6v1g2 Nme1 Nme3
83	GO:0006350 [6]: transcription	234	234	1289	1377	9729	1.35	4.6	7.1	4.22	1110054N06Rik 1200013F24Rik 1500031N24Rik 1700051E09Rik 2210018M11Rik 3930401K13Rik 4732429I09Rik 4930548G07Rik 5730403M16Rik 5730589K01Rik 6330581L23Rik 8430410K20Rik A230102I05Rik Abcb11 Abtb1 Adnp Aebp2 Ankib1 Ankrd1 Ankrd10 Ankrd32 Aof2 Arx Asb8 BC005471 Bapx1 Baz1b Baz2a Bcl6 Bhlhb5 Brd7 C1d Ccnh Cdk7 Cdx2 Cnot3 Cnot7 Cnot8 Creb3 Creg1 Cri1 Crsp3 Crsp6 Crsp8 Crsp9 D1Ertd161e Dach2 Dbp Ddx5 D…
84	GO:0006974 [5]: response to DNA damage stimulus	33	33	1490	116	10990	1.35	4.6	7.95	4.83	2210018M11Rik Apex1 Aptx Atrx Dclre1a Ercc3 Ercc5 Fancl Gtf2h1 Hus1 Mgmt Mlh1 Mpg Msh2 Mus81 Nbn Nthl1 Parp2 Pms2 Polb Polg2 Prp19 Rad1 Rad17 Rad51l1 Rbbp4 Recql5 Rev1l Smarca3 Smc1l1 Sumo1 Uvrag Xpa
85	GO:0009260 [7]: ribonucleotide biosynthesis	16	16	1507	36	11070	1.34	4.6	8.2	4.97	0610011D08Rik Atp5a1 Atp5b Atp5c1 Atp5f1 Atp5g1 Atp6v0b Atp6v0d1 Atp6v1a1 Atp6v1b1 Atp6v1b2 Atp6v1g1 Atp6v1g2 Nme1 Nme3 Prps1
86	GO:0006631 [6]: fatty acid metabolism	29	29	1494	96	11010	1.31	4.6	7.96	4.83	Acaa1 Acadm Acads Acadsb Acadvl Acdc Acox1 Acox2 Acox3 Acsl4 Adipor1 Cpt2 Crat Ech1 Echs1 Elovl6 Fasn Hadha Hadhb Hsd17b4 Lta4h Lypla3 Mlstd2 Ndufab1 Phyh Pte1 Scp2 Thedc1 Tpi1
87	GO:0044255 [5]: cellular lipid metabolism	63	63	1460	284	10822	1.23	4.46	7.54	4.53	2010300G19Rik 2810004N20Rik Acaa1 Acadm Acads Acadsb Acadvl Acbd3 Acdc Acox1 Acox2 Acox3 Acsl4 Adipor1 Akr1c6 Amacr Cdipt Cmas Coasy Cpt2 Crat Cyp17a1 Cyp39a1 Ebpl Ech1 Echs1 Elovl6 Fasn Fdxr Galgt1 Gnpat Hadha Hadhb Hmgcs2 Hsd17b12 Hsd17b4 Hsd3b7 Lass4 Lipe Lta4h Lypla3 Mlstd2 Ncb5or Ndufab1 Nudt13 Osbpl2 Pck1 Phyh Pigb Pigc Pik3c2a Pla2g4a Pmvk Psap Ptdss1 Pte1 Scp2 Srebf1 St6galnac6 Thedc1 Tm7…
88	GO:0009199 [8]: ribonucleoside triphosphate metabolism	14	14	1509	29	11077	1.09	4.35	7.99	4.83	Atp5a1 Atp5b Atp5c1 Atp5f1 Atp5g1 Atp6v0b Atp6v0d1 Atp6v1a1 Atp6v1b1 Atp6v1b2 Atp6v1g1 Atp6v1g2 Nme1 Nme3
89	GO:0009205 [9]: purine ribonucleoside triphosphate metabolism	14	14	1509	29	11077	1.09	4.35	7.99	4.83	Atp5a1 Atp5b Atp5c1 Atp5f1 Atp5g1 Atp6v0b Atp6v0d1 Atp6v1a1 Atp6v1b1 Atp6v1b2 Atp6v1g1 Atp6v1g2 Nme1 Nme3
90	GO:0005975 [5]: carbohydrate metabolism	55	55	1468	242	10864	0.88	4.16	7.24	4.27	2610036D13Rik Abo Acdc Aco1 Aco2 B4galt7 Chi3l1 Cmas Col11a1 Ctbs D230016N13Rik Dcxr Dlat Eno3 Fh1 Ganab Gbe1 Glo1 Gpd1 Hibadh Hk1 Hyal3 Idh3a Idh3b Idh3g Idua Impa2 Ldh2 Lzp-s Man2c1 Mdh2 Mpi1 Nagk Npy1r Nt5m Nthl1 Pck1 Pdhb Pfkm Pgam2 Pgm2 Phka1 Phkg2 Pmm2 Polr3h Ppp1cc Ppp1r3c Pygb Rbks Slc37a4 Smpdl3a Suclg1 Suclg2 Tesp1 Tpi1
91	GO:0009141 [7]: nucleoside triphosphate metabolism	15	15	1508	34	11072	0.85	4.1	7.71	4.61	Atp5a1 Atp5b Atp5c1 Atp5f1 Atp5g1 Atp6v0b Atp6v0d1 Atp6v1a1 Atp6v1b1 Atp6v1b2 Atp6v1g1 Atp6v1g2 Nme1 Nme3 Nudt1
92	GO:0009259 [7]: ribonucleotide metabolism	17	17	1506	43	11063	0.73	3.99	7.55	4.53	0610011D08Rik Atp5a1 Atp5b Atp5c1 Atp5f1 Atp5g1 Atp6v0b Atp6v0d1 Atp6v1a1 Atp6v1b1 Atp6v1b2 Atp6v1g1 Atp6v1g2 Cant1 Nme1 Nme3 Prps1
93	GO:0016071 [6]: mRNA metabolism	48	48	1475	204	10902	0.71	3.95	7.11	4.22	0610009D07Rik 2810441O16Rik 5730449L18Rik 9530027K23Rik A2bp1 Apobec2 Ciz1 Cova1 Cpeb1 Crnkl1 D13Wsu64e Dbr1 Ddx1 Dhx16 Dhx8 Dnajb11 Fnbp3 Fusip1 Gemin6 Htatsf1 Mki67ip Myef2 Ncbp2 Nxf1 Pcbp1 Prpf8 Ptbp1 Rbm18 Rbm4 Rbm8a Rnps1 Sf3a3 Sf3b1 Sfrs12 Sfrs14 Sfrs16 Sfrs4 Sfrs5 Sfrs6 Sip1 Snrpd3 Spop Syncrip Tia1 U2af1 Uhmk1 Usp52 Zfml
94	GO:0007517 [5]: muscle development	30	30	1493	106	11000	0.69	3.95	7.28	4.3	1700073K01Rik Acta1 Boc Calml4 Col19a1 Csrp3 Dctn1 Eln Fhl1 Fxr1h Gca Gphn Myh9 Myl1 Myl4 Myl6 Mylpf Myom2 Nf2 Pdcd6 Phka1 Pvalb Rhoa Snta1 Sri Tcap Tnnc2 Tnni2 Tnnt1 Tnnt3
95	GO:0044262 [6]: cellular carbohydrate metabolism	39	39	1484	154	10952	0.68	3.95	7.17	4.26	Acdc Aco1 Aco2 B4galt7 Cmas Col11a1 D230016N13Rik Dcxr Dlat Eno3 Fh1 Gbe1 Gpd1 Hibadh Hk1 Idh3a Idh3b Idh3g Impa2 Ldh2 Mdh2 Nagk Npy1r Pck1 Pdhb Pfkm Pgam2 Phka1 Phkg2 Pmm2 Polr3h Ppp1cc Ppp1r3c Pygb Rbks Slc37a4 Suclg1 Suclg2 Tpi1
96	GO:0000375 [8]: RNA splicing, via transesterification reactions	39	39	1484	154	10952	0.68	3.95	7.17	4.26	0610009D07Rik 2810441O16Rik 9530027K23Rik A2bp1 Ciz1 Cova1 Cpeb1 Crnkl1 D13Wsu64e Dbr1 Ddx1 Dhx16 Dhx8 Fnbp3 Fusip1 Gemin6 Htatsf1 Mki67ip Myef2 Prpf8 Ptbp1 Rbm18 Rbm4 Rbm8a Rnps1 Sf3a3 Sf3b1 Sfrs12 Sfrs14 Sfrs16 Sfrs4 Sfrs5 Sfrs6 Snrpd3 Syncrip Tia1 U2af1 Uhmk1 Zfml
97	GO:0000377 [9]: RNA splicing, via transesterification reactions with bulged adenosine as nucleophile	39	39	1484	154	10952	0.68	3.95	7.17	4.26	0610009D07Rik 2810441O16Rik 9530027K23Rik A2bp1 Ciz1 Cova1 Cpeb1 Crnkl1 D13Wsu64e Dbr1 Ddx1 Dhx16 Dhx8 Fnbp3 Fusip1 Gemin6 Htatsf1 Mki67ip Myef2 Prpf8 Ptbp1 Rbm18 Rbm4 Rbm8a Rnps1 Sf3a3 Sf3b1 Sfrs12 Sfrs14 Sfrs16 Sfrs4 Sfrs5 Sfrs6 Snrpd3 Syncrip Tia1 U2af1 Uhmk1 Zfml
98	GO:0000398 [8]: nuclear mRNA splicing, via spliceosome	39	39	1484	154	10952	0.68	3.95	7.17	4.26	0610009D07Rik 2810441O16Rik 9530027K23Rik A2bp1 Ciz1 Cova1 Cpeb1 Crnkl1 D13Wsu64e Dbr1 Ddx1 Dhx16 Dhx8 Fnbp3 Fusip1 Gemin6 Htatsf1 Mki67ip Myef2 Prpf8 Ptbp1 Rbm18 Rbm4 Rbm8a Rnps1 Sf3a3 Sf3b1 Sfrs12 Sfrs14 Sfrs16 Sfrs4 Sfrs5 Sfrs6 Snrpd3 Syncrip Tia1 U2af1 Uhmk1 Zfml
99	GO:0009628 [5]: response to abiotic stimulus	26	26	1497	346	10760	0.66	3.9	0.0	0.0	Aldh7a1 Aspn Atp2b2 Atp6v1b1 Blmh C6.1A Ccl11 Cdh23 Cklf Comt Creb3 Cxcl12 Cxcl13 Ephx1 Ephx2 Fech Fgf16 Hus1 Il16 Msh2 Myo6 Pde6d Prkca Tbl1xr1 Timm9 Zcwcc2
100	GO:0046034 [6]: ATP metabolism	12	12	1511	23	11083	0.62	3.9	7.55	4.53	Atp5a1 Atp5b Atp5c1 Atp5f1 Atp5g1 Atp6v0b Atp6v0d1 Atp6v1a1 Atp6v1b1 Atp6v1b2 Atp6v1g1 Atp6v1g2
101	GO:0006766 [5]: vitamin metabolism	14	14	1509	31	11075	0.58	3.84	7.46	4.47	Aldh1a2 Aldh9a1 BC016495 Cyp24a1 Dcxr Hibadh Nmnat1 Nmnat3 Pcca Rfk Slc23a2 Tpi1 Ttpa Vkorc1
102	GO:0006605 [7]: protein targeting	39	39	1484	156	10950	0.49	3.73	6.97	4.11	4632408A20Rik 5830417C01Rik 9030617O03Rik Ap3b1 Ap3m1 Gphn Hsd17b4 Ipo7 Ipo9 Jak2 Kpna4 Kpna6 Nol5 Nutf2 Nxf1 Pacs1 Pex13 Pex5 Ppp1r3c Ppp3ca Prkcabp Prl Sec61a2 Sec61g Slc35a3 Srp14 Srp19 Srpr Stxbp4 Syngr2 Synj2bp Timm17a Timm44 Timm9 Tnpo2 Ywhag Ywhaq Zadh2 Zdhhc3
103	GO:0006397 [7]: mRNA processing	46	46	1477	196	10910	0.43	3.68	6.83	3.98	0610009D07Rik 2810441O16Rik 5730449L18Rik 9530027K23Rik A2bp1 Apobec2 Ciz1 Cova1 Cpeb1 Crnkl1 D13Wsu64e Dbr1 Ddx1 Dhx16 Dhx8 Fnbp3 Fusip1 Gemin6 Htatsf1 Mki67ip Myef2 Ncbp2 Nxf1 Pcbp1 Prpf8 Ptbp1 Rbm18 Rbm4 Rbm8a Rnps1 Sf3a3 Sf3b1 Sfrs12 Sfrs14 Sfrs16 Sfrs4 Sfrs5 Sfrs6 Sip1 Snrpd3 Spop Syncrip Tia1 U2af1 Uhmk1 Zfml
104	GO:0009057 [5]: macromolecule catabolism	93	93	1430	481	10625	0.35	3.58	6.43	3.65	1300002A08Rik 1700040I03Rik Adam12 Adam15 Adam23 Adamts10 Adn Asrgl1 Blmh C1r C1s Capn5 Capn7 Casp6 Col6a1 Cpa3 Cpxm1 Ctse Dhh Dlat Dnchc1 Dpep1 Edem1 Ela3b Eno3 Enpep Ephx1 Erf Fap Fbxl12 Gzmc Gzmd Gzmf Gzmg Hdac6 Hibadh Hip2 Hk1 Ide Isp2 Klk27 Ldh2 Lnx1 Lta4h Mcpt7 Metap2 Mmp11 Mmp2 Mmp23 Mmp3 Napsa Nln Nr2c1 Nthl1 Parp2 Pcsk4 Pdhb Pep4 Pfkm Pgam2 Pla2g4a Ppgb Prss25 Psma1 Psma2 Psma5 Psmb1 Psm…
105	GO:0008380 [7]: RNA splicing	39	39	1484	158	10948	0.3	3.52	6.77	3.93	0610009D07Rik 2810441O16Rik 9530027K23Rik A2bp1 Ciz1 Cova1 Cpeb1 Crnkl1 D13Wsu64e Dbr1 Ddx1 Dhx16 Dhx8 Fnbp3 Fusip1 Gemin6 Htatsf1 Mki67ip Myef2 Prpf8 Ptbp1 Rbm18 Rbm4 Rbm8a Rnps1 Sf3a3 Sf3b1 Sfrs12 Sfrs14 Sfrs16 Sfrs4 Sfrs5 Sfrs6 Snrpd3 Syncrip Tia1 U2af1 Uhmk1 Zfml
106	GO:0019219 [5]: regulation of nucleobase, nucleoside, nucleotide and nucleic acid metabolism	223	223	1300	1339	9767	0.23	3.47	5.91	3.3	1110054N06Rik 1200013F24Rik 1500031N24Rik 1700051E09Rik 2210018M11Rik 3930401K13Rik 4732429I09Rik 4930548G07Rik 5730403M16Rik 5730589K01Rik 6330581L23Rik 8430410K20Rik A230102I05Rik Abcb11 Abtb1 Adnp Aebp2 Ankib1 Ankrd1 Ankrd10 Ankrd32 Aof2 Arx Asb8 BC005471 Bapx1 Baz1b Baz2a Bcl6 Bhlhb5 Brd7 C1d Ccnh Cdk7 Cdx2 Cnot3 Cnot7 Cnot8 Creb3 Creg1 Cri1 Crsp3 Crsp6 Crsp8 Crsp9 D1Ertd161e Dach2 Dbp Ddx5 D…
107	GO:0045449 [6]: regulation of transcription	222	222	1301	1333	9773	0.21	3.47	5.89	3.29	1110054N06Rik 1200013F24Rik 1500031N24Rik 1700051E09Rik 2210018M11Rik 3930401K13Rik 4732429I09Rik 4930548G07Rik 5730403M16Rik 5730589K01Rik 6330581L23Rik 8430410K20Rik A230102I05Rik Abcb11 Abtb1 Adnp Aebp2 Ankib1 Ankrd1 Ankrd10 Ankrd32 Aof2 Arx Asb8 BC005471 Bapx1 Baz1b Baz2a Bcl6 Bhlhb5 Brd7 C1d Ccnh Cdk7 Cdx2 Cnot3 Cnot7 Cnot8 Creb3 Creg1 Cri1 Crsp3 Crsp6 Crsp8 Crsp9 D1Ertd161e Dach2 Dbp Ddx5 D…
108	GO:0006355 [7]: regulation of transcription, DNA-dependent	218	218	1305	1310	9796	0.09	3.32	5.77	3.2	1110054N06Rik 1200013F24Rik 1500031N24Rik 1700051E09Rik 2210018M11Rik 3930401K13Rik 4732429I09Rik 4930548G07Rik 5730403M16Rik 5730589K01Rik 6330581L23Rik 8430410K20Rik A230102I05Rik Abcb11 Abtb1 Adnp Aebp2 Ankib1 Ankrd1 Ankrd10 Ankrd32 Aof2 Arx Asb8 BC005471 Bapx1 Baz1b Baz2a Bcl6 Bhlhb5 Brd7 Ccnh Cdk7 Cdx2 Cnot3 Cnot7 Cnot8 Creb3 Creg1 Cri1 Crsp3 Crsp6 Crsp8 Crsp9 D1Ertd161e Dach2 Dbp Ddx54 Deaf…
109	GO:0030154 [3]: cell differentiation	23	23	1500	307	10799	0.02	0.0	0.0	0.0	Ap3b1 Ap3d1 Cbfa2t3h Clec2d Csrp2 Fhl1 Gata3 Hes5 Hes6 Ifrd2 Il11ra1 Jak2 Lnk Metrn Nf1 Pafah1b1 Ppp3r1 Ptk7 Rhoa Rorc Tbn Tbx19 Twsg1
110	GO:0006351 [7]: transcription, DNA-dependent	221	221	1302	1334	9772	-0.02	0.0	5.65	3.09	1110054N06Rik 1200013F24Rik 1500031N24Rik 1700051E09Rik 2210018M11Rik 3930401K13Rik 4732429I09Rik 4930548G07Rik 5730403M16Rik 5730589K01Rik 6330581L23Rik 8430410K20Rik A230102I05Rik Abcb11 Abtb1 Adnp Aebp2 Ankib1 Ankrd1 Ankrd10 Ankrd32 Aof2 Arx Asb8 BC005471 Bapx1 Baz1b Baz2a Bcl6 Bhlhb5 Brd7 Ccnh Cdk7 Cdx2 Cnot3 Cnot7 Cnot8 Creb3 Creg1 Cri1 Crsp3 Crsp6 Crsp8 Crsp9 D1Ertd161e Dach2 Dbp Ddx54 Deaf…
111	GO:0006519 [5]: amino acid and derivative metabolism	36	36	1487	145	10961	-0.04	0.0	6.44	3.65	Acad8 Aldh4a1 Aldh9a1 Asl Ass1 BC051244 Bckdhb Ckm Ckmt2 Comt Dao1 Ddt Dhps Glud1 Gstz1 Hal Hars2 Harsl Hibadh Hmg20b Hpd Kars Mat2a Nars Npl Oaz1 Phgdh Pts Pycr1 Pycr2 Rarsl Slc22a17 Sms Srr Tars Wars
112	GO:0006457 [7]: protein folding	37	37	1486	151	10955	-0.08	0.0	6.38	3.61	1700030A21Rik 1810055D05Rik 2700075B01Rik Bag5 Cct4 Cct5 Cct6b Clpx Dnaja2 Dnajb10 Dnajb11 Dnajb12 Dnajc12 Dnajc4 Dnajc5 Dnajc7 Dnajc9 Ero1l Fkbp10 Fkbp2 Fkbp9 Hsbp1 Mipol1 Nktr Npm3 ORF28 Pdir Pfdn2 Ppic Ranbp2 Sdccag10 Sec63 Tbca Tbce Tcp1 Trap1 Txndc4
113	GO:0009152 [8]: purine ribonucleotide biosynthesis	14	14	1509	34	11072	-0.09	0.0	6.75	3.92	Atp5a1 Atp5b Atp5c1 Atp5f1 Atp5g1 Atp6v0b Atp6v0d1 Atp6v1a1 Atp6v1b1 Atp6v1b2 Atp6v1g1 Atp6v1g2 Nme1 Nme3
114	GO:0044265 [6]: cellular macromolecule catabolism	89	89	1434	467	10639	-0.2	0.0	5.85	3.26	1300002A08Rik 1700040I03Rik Adam12 Adam15 Adam23 Adamts10 Adn Asrgl1 Blmh C1r C1s Capn5 Capn7 Casp6 Col6a1 Cpa3 Cpxm1 Ctse Dhh Dlat Dnchc1 Dpep1 Edem1 Ela3b Eno3 Enpep Ephx1 Erf Fap Fbxl12 Gzmc Gzmd Gzmf Gzmg Hdac6 Hibadh Hip2 Hk1 Ide Isp2 Klk27 Ldh2 Lnx1 Lta4h Mcpt7 Metap2 Mmp11 Mmp2 Mmp23 Mmp3 Napsa Nln Nr2c1 Nthl1 Parp2 Pcsk4 Pdhb Pep4 Pfkm Pgam2 Pla2g4a Ppgb Prss25 Psma1 Psma2 Psma5 Psmb1 Rna…
115	GO:0006399 [6]: tRNA metabolism	18	18	1505	53	11053	-0.26	0.0	6.48	3.68	1110032N12Rik 5730449L18Rik Dao1 Elac2 Harsl Hmg20b Kars Nars Pus1 Pus3 Qtrt1 Rarsl Rpp14 Slc22a17 Tars Trit1 Trnt1 Wars
116	GO:0006767 [6]: water-soluble vitamin metabolism	10	10	1513	19	11087	-0.4	0.0	6.54	3.72	Aldh9a1 BC016495 Dcxr Hibadh Nmnat1 Nmnat3 Pcca Rfk Slc23a2 Tpi1
117	GO:0007028 [5]: cytoplasm organization and biogenesis	23	23	1500	79	11027	-0.44	0.0	6.19	3.49	1110064N10Rik 1500031M22Rik 2610033H07Rik 2700082D03Rik D16Bwg1547e Ddx1 Ddx48 Ddx56 Exosc7 Ipo9 Mcts1 Mrpl14 Mrpl22 Mrpl41 Nf2 Nnp1 Nol5 Pes1 Rcl1 Rpl21 Rps6ka2 Rrs1 Synj2bp
118	GO:0006520 [6]: amino acid metabolism	29	29	1494	111	10995	-0.47	0.0	6.06	3.39	Acad8 Aldh4a1 Asl Ass1 BC051244 Bckdhb Dao1 Ddt Glud1 Gstz1 Hal Hars2 Harsl Hibadh Hmg20b Hpd Kars Mat2a Nars Npl Phgdh Pts Pycr1 Pycr2 Rarsl Slc22a17 Srr Tars Wars
119	GO:0006818 [5]: hydrogen transport	16	16	1507	45	11061	-0.49	0.0	6.28	3.56	Atp5a1 Atp5b Atp5c1 Atp5f1 Atp5g1 Atp6v0b Atp6v0d1 Atp6v1a1 Atp6v1b1 Atp6v1b2 Atp6v1g1 Atp6v1g2 Nnt Sytl1 Tbx19 Tnni2
120	GO:0015985 [7]: energy coupled proton transport, down electrochemical gradient	9	9	1514	16	11090	-0.62	0.0	6.34	3.61	Atp5a1 Atp5b Atp5c1 Atp5f1 Atp5g1 Atp6v0b Atp6v0d1 Atp6v1a1 Atp6v1b2
121	GO:0015986 [7]: ATP synthesis coupled proton transport	9	9	1514	16	11090	-0.62	0.0	6.34	3.61	Atp5a1 Atp5b Atp5c1 Atp5f1 Atp5g1 Atp6v0b Atp6v0d1 Atp6v1a1 Atp6v1b2
122	GO:0030163 [6]: protein catabolism	82	82	1441	432	10674	-0.64	0.0	5.4	2.93	1300002A08Rik 1700040I03Rik Adam12 Adam15 Adam23 Adamts10 Adn Asrgl1 Blmh C1r C1s Capn5 Capn7 Casp6 Col6a1 Cpa3 Cpxm1 Ctse Dhh Dnchc1 Dpep1 Edem1 Ela3b Enpep Ephx1 Erf Fap Fbxl12 Gzmc Gzmd Gzmf Gzmg Hdac6 Hip2 Ide Isp2 Klk27 Lnx1 Lta4h Mcpt7 Metap2 Mmp11 Mmp2 Mmp23 Mmp3 Napsa Nln Nr2c1 Nthl1 Parp2 Pcsk4 Pep4 Pla2g4a Ppgb Prss25 Psma1 Psma2 Psma5 Psmb1 Psmc1 Psmc3 Psmc6 Rnf11 Rnf13 Scpep1 Sec11l3 …
123	GO:0006413 [8]: translational initiation	11	11	1512	24	11082	-0.68	0.0	6.21	3.5	1500010M16Rik Ddx1 Denr Eif2b2 Eif2b4 Eif2s2 Eif3s6 Eif4g2 Eif5 Lgtn Mtif2
124	GO:0042254 [6]: ribosome biogenesis and assembly	21	21	1502	71	11035	-0.72	0.0	5.92	3.3	1110064N10Rik 1500031M22Rik 2610033H07Rik 2700082D03Rik D16Bwg1547e Ddx1 Ddx48 Ddx56 Exosc7 Ipo9 Mcts1 Mrpl14 Mrpl22 Mrpl41 Nnp1 Nol5 Pes1 Rcl1 Rpl21 Rps6ka2 Rrs1
125	GO:0007046 [7]: ribosome biogenesis	20	20	1503	66	11040	-0.73	0.0	5.93	3.3	1110064N10Rik 1500031M22Rik 2610033H07Rik 2700082D03Rik D16Bwg1547e Ddx1 Ddx48 Ddx56 Exosc7 Mcts1 Mrpl14 Mrpl22 Mrpl41 Nnp1 Nol5 Pes1 Rcl1 Rpl21 Rps6ka2 Rrs1
126	GO:0043285 [5]: biopolymer catabolism	82	82	1441	435	10671	-0.79	0.0	5.25	2.79	1300002A08Rik 1700040I03Rik Adam12 Adam15 Adam23 Adamts10 Adn Asrgl1 Blmh C1r C1s Capn5 Capn7 Casp6 Col6a1 Cpa3 Cpxm1 Ctse Dhh Dnchc1 Dpep1 Edem1 Ela3b Enpep Ephx1 Erf Fap Fbxl12 Gzmc Gzmd Gzmf Gzmg Hdac6 Hip2 Ide Isp2 Klk27 Lnx1 Lta4h Mcpt7 Metap2 Mmp11 Mmp2 Mmp23 Mmp3 Napsa Nln Nr2c1 Nthl1 Parp2 Pcsk4 Pep4 Pla2g4a Ppgb Prss25 Psma1 Psma2 Psma5 Psmb1 Psmc1 Psmc3 Psmc6 Rnf11 Rnf13 Scpep1 Sec11l3 …
127	GO:0000002 [7]: mitochondrial genome maintenance	3	3	1520	0	11106	-0.85	0.0	6.35	3.61	Mrpl15 Mrpl17 Mrpl39
128	GO:0009451 [6]: RNA modification	14	14	1509	38	11068	-0.88	0.0	5.91	3.3	1500031M22Rik Apobec2 Dao1 Dnajb11 Harsl Hmg20b Kars Nars Qtrt1 Rarsl Slc22a17 Tars Tfb2m Wars
129	GO:0019438 [6]: aromatic compound biosynthesis	5	5	1518	4	11102	-0.93	0.0	6.17	3.49	Gphn Mocs2 Pts Qdpr Spr
130	GO:0042559 [7]: pteridine and derivative biosynthesis	5	5	1518	4	11102	-0.93	0.0	6.17	3.49	Gphn Mocs2 Pts Qdpr Spr
131	GO:0016072 [6]: rRNA metabolism	10	10	1513	21	11085	-0.94	0.0	5.97	3.31	1500031M22Rik 2610033H07Rik 2700082D03Rik Ddx48 Ddx56 Exosc7 Nnp1 Nol5 Rcl1 Tfb2m
132	GO:0042742 [6]: defense response to bacteria	1	1	1522	64	11042	-1.01	0.0	0.0	0.0	Lzp-s
133	GO:0045045 [5]: secretory pathway	22	22	1501	79	11027	-1.06	0.0	5.53	3.03	0610009B22Rik 1700018F24Rik 1700123K08Rik 9030617O03Rik Exoc8 Gabarapl2 Pacs1 Pldn Sec22l1 Sec3l1 Slc30a6 Snapap Srp19 Srpr Stx4a Trappc4 Txln Unc13b Vamp2 Vps29 Vps33b Vps45
134	GO:0006733 [7]: oxidoreduction coenzyme metabolism	8	8	1515	14	11092	-1.14	0.0	5.83	3.25	BC016495 Coq3 Coq7 Dcxr Hibadh Nmnat1 Nmnat3 Tpi1
135	GO:0015992 [6]: proton transport	13	13	1510	35	11071	-1.17	0.0	5.63	3.08	Atp5a1 Atp5b Atp5c1 Atp5f1 Atp5g1 Atp6v0b Atp6v0d1 Atp6v1a1 Atp6v1b1 Atp6v1b2 Atp6v1g1 Atp6v1g2 Nnt
136	GO:0044257 [7]: cellular protein catabolism	78	78	1445	418	10688	-1.17	0.0	4.84	2.47	1300002A08Rik 1700040I03Rik Adam12 Adam15 Adam23 Adamts10 Adn Asrgl1 Blmh C1r C1s Capn5 Capn7 Casp6 Col6a1 Cpa3 Cpxm1 Ctse Dhh Dnchc1 Dpep1 Edem1 Ela3b Enpep Ephx1 Erf Fap Fbxl12 Gzmc Gzmd Gzmf Gzmg Hdac6 Hip2 Ide Isp2 Klk27 Lnx1 Lta4h Mcpt7 Metap2 Mmp11 Mmp2 Mmp23 Mmp3 Napsa Nln Nr2c1 Nthl1 Parp2 Pcsk4 Pep4 Pla2g4a Ppgb Prss25 Psma1 Psma2 Psma5 Psmb1 Rnf11 Rnf13 Scpep1 Sec11l3 Tesp1 Tpp2 Ube2e3 …
137	GO:0006508 [8]: proteolysis and peptidolysis	78	78	1445	418	10688	-1.17	0.0	4.84	2.47	1300002A08Rik 1700040I03Rik Adam12 Adam15 Adam23 Adamts10 Adn Asrgl1 Blmh C1r C1s Capn5 Capn7 Casp6 Col6a1 Cpa3 Cpxm1 Ctse Dhh Dnchc1 Dpep1 Edem1 Ela3b Enpep Ephx1 Erf Fap Fbxl12 Gzmc Gzmd Gzmf Gzmg Hdac6 Hip2 Ide Isp2 Klk27 Lnx1 Lta4h Mcpt7 Metap2 Mmp11 Mmp2 Mmp23 Mmp3 Napsa Nln Nr2c1 Nthl1 Parp2 Pcsk4 Pep4 Pla2g4a Ppgb Prss25 Psma1 Psma2 Psma5 Psmb1 Rnf11 Rnf13 Scpep1 Sec11l3 Tesp1 Tpp2 Ube2e3 …
138	GO:0006518 [5]: peptide metabolism	4	4	1519	2	11104	-1.18	0.0	5.96	3.31	Pam Sec11l3 Spcs1 Spcs2
139	GO:0006164 [7]: purine nucleotide biosynthesis	14	14	1509	40	11066	-1.23	0.0	5.53	3.03	Atp5a1 Atp5b Atp5c1 Atp5f1 Atp5g1 Atp6v0b Atp6v0d1 Atp6v1a1 Atp6v1b1 Atp6v1b2 Atp6v1g1 Atp6v1g2 Nme1 Nme3
140	GO:0007399 [5]: neurogenesis	23	23	1500	284	10822	-1.24	0.0	0.0	0.0	Arx Crybb1 Cspg4 Cxcl12 Ephb3 Farp2 Hes5 Hes6 Mapk8ip3 Metrn Nf1 Nrp1 Ntn1 Numb Pafah1b1 Pex5 Prps1 Rab23 Rtn4 Ryk Tbce Tiam1 Twsg1
141	GO:0000004 [2]: biological_process unknown	99	99	1424	912	10194	-1.25	0.0	0.01	0.0	0610012D09Rik 0610042I15Rik 1200020A08Rik 2010004A03Rik 2410008J05Rik 4930451A13Rik A630054L15Rik Abhd3 Abpb Anapc13 Ankrd28 Arch Arcn1 Arl2bp Armc5 Asb13 Atxn7l3 Bat2 Bcl7b Bloc1s1 Bms1l C1qdc1 C1qtnf4 C1qtnf6 Cast1 Ccpg1 Cd248 Chchd5 Chpt1 Cln5 Clybl Cops7a Crbn Crebl1 Ctla2a Cuedc1 Cutc Cyb561d2 Cys1 D11Moh35 Ddit4 Deadc1 Drg2 Elp4 Emcn Eral1 Gorasp2 Gtpbp5 Hmgn3 Lace1 Laf4l Limd1 Lims2 Llglh2…
142	GO:0006793 [5]: phosphorus metabolism	93	93	1430	518	10588	-1.29	0.0	4.63	2.3	Acp1 Acvr1b Acvrl1 Akt2 Alpk2 Atp5a1 Atp5b Atp5c1 Atp5f1 Atp5g1 Atp6v0b Atp6v0d1 Atp6v1a1 Atp6v1b2 Camk1 Camk2b Camk2g Camkk1 Cdc2l1 Cdk7 Chuk Clk1 Clk2 Csk Csnk1e Csnk1g2 Csnk2a2 Dapk1 Dm15 Dusp11 Eef2k Eif2ak1 Eif2ak4 Epha1 Epha3 Ephb3 Eya1 Fes Flt1 Gmfg Havcr2 Hcph Hipk1 Hus1 Impa2 Jak1 Jak2 Lrrk2 Map2k6 Map4k4 Map4k5 Mapk9 Mark3 Mknk1 Mtmr4 Ndufa7 Ndufs7 Nek3 Nek9 Pdk2 Phkg2 Pik3ca Pik3cg Pnc…
143	GO:0006796 [6]: phosphate metabolism	93	93	1430	518	10588	-1.29	0.0	4.63	2.3	Acp1 Acvr1b Acvrl1 Akt2 Alpk2 Atp5a1 Atp5b Atp5c1 Atp5f1 Atp5g1 Atp6v0b Atp6v0d1 Atp6v1a1 Atp6v1b2 Camk1 Camk2b Camk2g Camkk1 Cdc2l1 Cdk7 Chuk Clk1 Clk2 Csk Csnk1e Csnk1g2 Csnk2a2 Dapk1 Dm15 Dusp11 Eef2k Eif2ak1 Eif2ak4 Epha1 Epha3 Ephb3 Eya1 Fes Flt1 Gmfg Havcr2 Hcph Hipk1 Hus1 Impa2 Jak1 Jak2 Lrrk2 Map2k6 Map4k4 Map4k5 Mapk9 Mark3 Mknk1 Mtmr4 Ndufa7 Ndufs7 Nek3 Nek9 Pdk2 Phkg2 Pik3ca Pik3cg Pnc…
144	GO:0007264 [6]: small GTPase mediated signal transduction	36	36	1487	160	10946	-1.3	0.0	5.06	2.65	5830461H18Rik AW742319 Arfrp1 Arl3 Arl4 Arl5 Brap Cdc42ep5 Dok1 Farp2 Nras Rab18 Rab23 Rab24 Rab2b Rab33b Rab38 Rab40b Rab4a Rab7l1 Rab8a Rabif Rac3 Ralb Rem1 Rhoa Rhoq Rhou Rit1 Rsb30 Rsu1 Sara1 Sos1 Synj2bp Tiam1 Ywhaq
145	GO:0006119 [6]: oxidative phosphorylation	11	11	1512	27	11079	-1.35	0.0	5.49	3.01	Atp5a1 Atp5b Atp5c1 Atp5f1 Atp5g1 Atp6v0b Atp6v0d1 Atp6v1a1 Atp6v1b2 Ndufa7 Ndufs7
146	GO:0006629 [5]: lipid metabolism	69	69	1454	365	10741	-1.38	0.0	4.67	2.32	1600020H07Rik 2010300G19Rik 2810004N20Rik 4632408A20Rik Acaa1 Acadm Acads Acadsb Acadvl Acbd3 Acdc Acox1 Acox2 Acox3 Acsl4 Adipor1 Akr1c6 Amacr Cdipt Cmas Coasy Cpt2 Crat Cyp17a1 Cyp39a1 E330036I19Rik Ebpl Ech1 Echs1 Elovl6 Fasn Fdxr Galgt1 Gnpat Hadha Hadhb Hmgcs2 Hsd17b12 Hsd17b4 Hsd3b7 Lass4 Lipe Lta4h Lypla3 Mlstd2 Ncb5or Ndufab1 Nudt13 Osbpl2 Pck1 Phyh Pigb Pigc Pik3c2a Pla2g12a Pla2g4a Pla2…
147	GO:0009150 [8]: purine ribonucleotide metabolism	14	14	1509	41	11065	-1.4	0.0	5.36	2.89	Atp5a1 Atp5b Atp5c1 Atp5f1 Atp5g1 Atp6v0b Atp6v0d1 Atp6v1a1 Atp6v1b1 Atp6v1b2 Atp6v1g1 Atp6v1g2 Nme1 Nme3
148	GO:0008033 [7]: tRNA processing	9	9	1514	19	11087	-1.45	0.0	5.45	2.98	1110032N12Rik 5730449L18Rik Elac2 Pus1 Pus3 Qtrt1 Rpp14 Trit1 Trnt1
149	GO:0042168 [5]: heme metabolism	6	6	1517	8	11098	-1.48	0.0	5.56	3.04	Blvra Fech Hebp1 Hmox1 Ncb5or Uros
150	GO:0006778 [6]: porphyrin metabolism	6	6	1517	8	11098	-1.48	0.0	5.56	3.04	Blvra Fech Hebp1 Hmox1 Ncb5or Uros
151	GO:0007005 [6]: mitochondrion organization and biogenesis	6	6	1517	8	11098	-1.48	0.0	5.56	3.04	1700020C11Rik Mfn1 Mfn2 Mrpl15 Mrpl17 Mrpl39
152	GO:0042558 [6]: pteridine and derivative metabolism	5	5	1518	5	11101	-1.5	0.0	5.58	3.04	Gphn Mocs2 Pts Qdpr Spr
153	GO:0006813 [8]: potassium ion transport	6	6	1517	118	10988	-1.53	0.0	0.0	0.0	2410004N11Rik Kcne3 Kcnj11 Kcnj4 Kcnn4 Kcns2
154	GO:0051239 [4]: regulation of organismal physiological process	5	5	1518	107	10999	-1.55	0.0	0.0	0.0	Ap3b1 Ap3d1 Glmn P2rx7 Prkca
155	GO:0007267 [4]: cell-cell signaling	14	14	1509	196	10910	-1.58	0.0	0.0	0.0	Comt Dhh Fgf16 Fnta Gabrb3 Hnmt Ltbp4 Pnoc Snapap Stx4a Unc13b Vamp2 Vdac1 Vdac3
156	GO:0006118 [6]: electron transport	49	49	1474	243	10863	-1.58	0.0	4.6	2.28	1300013B24Rik 2410011G03Rik Aass Acad8 Acadm Acads Acadsb Acadvl Acox1 Acox2 Acox3 BC019806 Blvra Cai Cat Cox7a1 Cox8b Cyp17a1 Cyp24a1 Cyp2j5 Cyp39a1 Dao1 Ero1l Etfa Etfdh Fdx1 Fdxr Fmo5 Gcdh Glrx1 Grp58 Ndufa7 Ndufb4 Ndufs4 Ndufs7 Nnt Nqo3a2 Pdcd8 Pdir Pitrm1 Srpx2 Stab1 Txndc1 Txndc11 Txndc4 Txndc5 Uqcr Uqcrc1 Zfp106
157	GO:0006954 [5]: inflammatory response	6	6	1517	117	10989	-1.62	0.0	0.0	0.0	Ccl11 Cxcl13 Il16 Prkca Stab1 Tlr6
158	GO:0006364 [7]: rRNA processing	9	9	1514	20	11086	-1.7	0.0	5.19	2.76	1500031M22Rik 2610033H07Rik 2700082D03Rik Ddx48 Ddx56 Exosc7 Nnp1 Nol5 Rcl1
159	GO:0009308 [5]: amine metabolism	37	37	1486	172	10934	-1.73	0.0	4.57	2.26	Acad8 Aldh4a1 Aldh9a1 Asl Ass1 BC051244 Bckdhb Cmas Comt D230016N13Rik Dao1 Ddt Dhps Glud1 Gstz1 Hal Hars2 Harsl Hibadh Hmg20b Hpd Kars Mat2a Nagk Nars Npl Oaz1 Phgdh Pts Pycr1 Pycr2 Rarsl Slc22a17 Sms Srr Tars Wars
160	GO:0016310 [7]: phosphorylation	78	78	1445	432	10674	-1.75	0.0	4.18	2.06	Acvr1b Acvrl1 Akt2 Alpk2 Atp5a1 Atp5b Atp5c1 Atp5f1 Atp5g1 Atp6v0b Atp6v0d1 Atp6v1a1 Atp6v1b2 Camk1 Camk2b Camk2g Camkk1 Cdc2l1 Cdk7 Chuk Clk1 Clk2 Csk Csnk1e Csnk1g2 Csnk2a2 Dapk1 Dm15 Eef2k Eif2ak1 Eif2ak4 Epha1 Epha3 Ephb3 Fes Flt1 Gmfg Havcr2 Hipk1 Hus1 Jak1 Jak2 Lrrk2 Map2k6 Map4k4 Map4k5 Mapk9 Mark3 Mknk1 Ndufa7 Ndufs7 Nek3 Nek9 Pdk2 Phkg2 Pik3ca Pik3cg Pnck Prkca Prkcz Prkwnk4 Ptk7 Ptpra R…
161	GO:0009617 [6]: response to bacteria	2	2	1521	70	11036	-1.8	0.0	0.0	0.0	Lzp-s Ppm1d
162	GO:0008643 [5]: carbohydrate transport	10	10	1513	25	11081	-1.85	0.0	5.0	2.6	Abtb1 Acdc Cdh23 Ednra Prkca Slc2a10 Slc35a1 Slc35a2 Slc5a1 Stxbp4
163	GO:0006163 [7]: purine nucleotide metabolism	15	15	1508	49	11057	-1.86	0.0	4.83	2.47	Atp5a1 Atp5b Atp5c1 Atp5f1 Atp5g1 Atp6v0b Atp6v0d1 Atp6v1a1 Atp6v1b1 Atp6v1b2 Atp6v1g1 Atp6v1g2 Nme1 Nme3 Nudt1
164	GO:0018195 [9]: peptidyl-arginine modification	4	4	1519	3	11103	-1.9	0.0	5.21	2.77	Alg12 Ddost Ganab Hrmt1l2
165	GO:0042440 [4]: pigment metabolism	7	7	1516	13	11093	-1.97	0.0	4.99	2.6	Blvra Ddt Fech Hebp1 Hmox1 Ncb5or Uros
166	GO:0009310 [6]: amine catabolism	12	12	1511	35	11071	-1.98	0.0	4.78	2.43	Acad8 Aldh4a1 Asl BC051244 Bckdhb Comt Dhps Gstz1 Hal Hars2 Hpd Pts
167	GO:0009110 [6]: vitamin biosynthesis	5	5	1518	6	11100	-1.98	0.0	5.07	2.65	BC016495 Nmnat1 Nmnat3 Rfk Vkorc1
168	GO:0045426 [7]: quinone cofactor biosynthesis	3	3	1520	1	11105	-2.11	0.0	5.06	2.65	Coq3 Coq7 Vkorc1
169	GO:0006465 [6]: signal peptide processing	3	3	1520	1	11105	-2.11	0.0	5.06	2.65	Sec11l3 Spcs1 Spcs2
170	GO:0006996 [5]: organelle organization and biogenesis	107	107	1416	640	10466	-2.22	0.0	3.48	1.54	1110064N10Rik 1500031M22Rik 1700020C11Rik 2210018M11Rik 2610033H07Rik 2700082D03Rik 4930548G07Rik Abcd3 Abcd4 Acta1 Arhgap8 Arpc4 B230120H23Rik Baz1b Baz2a Cap1 Clasp2 Cog2 Csrp1 D10Bwg0791e D16Bwg1547e Dctn2 Dctn3 Ddx1 Ddx48 Ddx56 Dnchc1 Dncic2 Eln Epb4.1l2 Exosc7 Gata6 Grid2ip H3f3a Hdac6 Hist1h4i Hmg20b Ipo9 Kif2a Kif3a Klhl20 Map1lc3b Mcts1 Mfn1 Mfn2 Mipol1 Mrpl14 Mrpl15 Mrpl17 Mrpl22 Mrpl39 …
171	GO:0006913 [6]: nucleocytoplasmic transport	17	17	1506	63	11043	-2.29	0.0	4.31	2.09	Camk1 Ipo7 Ipo9 Jak2 Kpna4 Kpna6 Ncbp2 Nol5 Nup155 Nutf2 Nxf1 Phax Ppp3ca Prl Rbm8a Tcfl4 Tnpo2
172	GO:0006100 [8]: tricarboxylic acid cycle intermediate metabolism	5	5	1518	7	11099	-2.39	0.0	4.64	2.3	Aco2 Fh1 Ldh2 Mdh2 Polr3h
173	GO:0009889 [5]: regulation of biosynthesis	18	18	1505	70	11036	-2.44	0.0	4.11	2.02	1500010M16Rik Acdc Aco1 Ang3 Cpeb1 Ddx1 Eif2ak1 Eif2s1 Eif3s6 Eif4g2 Eif5 Glmn Mknk1 Nfx1 Paip2 Prkrir Rbms1 Skiv2l
174	GO:0006417 [6]: regulation of protein biosynthesis	17	17	1506	65	11041	-2.5	0.0	4.07	1.99	1500010M16Rik Aco1 Ang3 Cpeb1 Ddx1 Eif2ak1 Eif2s1 Eif3s6 Eif4g2 Eif5 Glmn Mknk1 Nfx1 Paip2 Prkrir Rbms1 Skiv2l
175	GO:0009063 [7]: amino acid catabolism	10	10	1513	29	11077	-2.57	0.0	4.2	2.07	Acad8 Aldh4a1 Asl BC051244 Bckdhb Gstz1 Hal Hars2 Hpd Pts
176	GO:0051170 [7]: nuclear import	11	11	1512	34	11072	-2.59	0.0	4.15	2.04	Ipo7 Ipo9 Jak2 Kpna4 Kpna6 Nol5 Nutf2 Nxf1 Ppp3ca Prl Tnpo2
177	GO:0006606 [7]: protein-nucleus import	11	11	1512	34	11072	-2.59	0.0	4.15	2.04	Ipo7 Ipo9 Jak2 Kpna4 Kpna6 Nol5 Nutf2 Nxf1 Ppp3ca Prl Tnpo2
178	GO:0007519 [6]: myogenesis	8	8	1515	20	11086	-2.64	0.0	4.21	2.08	Boc Col19a1 Csrp3 Eln Gphn Rhoa Snta1 Tcap
179	GO:0016265 [3]: death	61	61	1462	344	10762	-2.66	0.0	3.26	1.42	1700020C11Rik 3300001P08Rik Appbp1 Bak1 Bbc3 Bbp Bcl6 Bfar Birc2 Bmf Bnip1 Casp6 Casp8ap2 Clec2d Cul1 Dap3 Dapk1 Dffa Dffb Dnase1l3 Dsip1 Ebag9 Fadd Gas1 Gas2 Grim19 Gzmc Gzmd Gzmf Gzmg Itgb3bp Jak2 Lgals12 Lzp-s Mgmt Mlh1 Msh2 Msra Ntn1 Pdcd2 Pdcd6 Pdcd7 Pdcd8 Pik3ca Pik3cg Plagl1 Plagl2 Polb Prkca Prss25 Qars Rabep1 Rraga Tia1 Tnfrsf25 Tnfsf12 Tradd Traf3 Traf4 Zc3hc1 Zfp346
180	GO:0006066 [5]: alcohol metabolism	29	29	1494	138	10968	-2.67	0.0	3.61	1.64	1110015E22Rik Acdc Comt Cyp39a1 Dcxr Dlat Ebpl Eno3 Fdxr Gpd1 Hibadh Hk1 Hmgcs2 Impa2 Ldh2 Lipe Ncb5or Npy1r Pck1 Pdhb Pfkm Pgam2 Pmm2 Pmvk Rbks Slc37a4 Srebf1 Tm7sf2 Tpi1
181	GO:0008610 [6]: lipid biosynthesis	29	29	1494	138	10968	-2.67	0.0	3.61	1.64	2010300G19Rik Acbd3 Akr1c6 Cdipt Cmas Coasy Cyp17a1 Cyp39a1 Elovl6 Fasn Gnpat Hmgcs2 Hsd17b12 Hsd3b7 Lass4 Lta4h Mlstd2 Ncb5or Ndufab1 Nudt13 Pck1 Pigc Pmvk Ptdss1 St6galnac6 Thedc1 Tm7sf2 Tpi1 Tprt
182	GO:0000067 [6]: DNA replication and chromosome cycle	22	22	1501	97	11009	-2.78	0.0	3.63	1.65	E4f1 Helb Mlh1 Msh2 Nfia Nfic Orc2l Orc5l Pms2 Polb Pold4 Polg2 Polm Rbbp4 Rbms1 Rpa1 Rrm2b Smc1l1 Ssbp1 Stag1 Tert Top2a
183	GO:0006006 [8]: glucose metabolism	15	15	1508	57	11049	-2.82	0.0	3.77	1.72	Acdc Dcxr Dlat Eno3 Gpd1 Hibadh Hk1 Ldh2 Npy1r Pck1 Pdhb Pfkm Pgam2 Slc37a4 Tpi1
184	GO:0016043 [4]: cell organization and biogenesis	121	121	1402	762	10344	-2.82	0.0	2.68	1.05	1110064N10Rik 1500031M22Rik 1700020C11Rik 2210018M11Rik 2610033H07Rik 2700082D03Rik 4930548G07Rik Abcd3 Abcd4 Acta1 Arhgap8 Arpc4 B230120H23Rik Baz1b Baz2a Bbc3 Cap1 Clasp2 Cog2 Csrp1 D10Bwg0791e D16Bwg1547e Dctn2 Dctn3 Ddx1 Ddx48 Ddx56 Dnchc1 Dncic2 Ebag9 Eln Epb4.1l2 Exosc7 Fhl1 Gas2 Gas6 Gata6 Gnpat Grid2ip H3f3a Hdac6 Hist1h4i Hmg20b Igfbp7 Ipo9 Kif2a Kif3a Klhl20 Map1lc3b Mcts1 Mfn1 Mfn2 Mip…
185	GO:0006887 [6]: exocytosis	12	12	1511	41	11065	-2.84	0.0	3.83	1.78	1700018F24Rik 1700123K08Rik Exoc8 Pldn Sec3l1 Snapap Stx4a Txln Unc13b Vamp2 Vps33b Vps45
186	GO:0018196 [9]: peptidyl-asparagine modification	3	3	1520	2	11104	-2.9	0.0	4.23	2.09	Alg12 Ddost Ganab
187	GO:0018211 [9]: peptidyl-tryptophan modification	3	3	1520	2	11104	-2.9	0.0	4.23	2.09	Alg12 Ddost Ganab
188	GO:0042375 [6]: quinone cofactor metabolism	3	3	1520	2	11104	-2.9	0.0	4.23	2.09	Coq3 Coq7 Vkorc1
189	GO:0046146 [7]: tetrahydrobiopterin metabolism	3	3	1520	2	11104	-2.9	0.0	4.23	2.09	Pts Qdpr Spr
190	GO:0050772 [6]: positive regulation of axonogenesis	3	3	1520	2	11104	-2.9	0.0	4.23	2.09	Metrn Ntn1 Tiam1
191	GO:0050918 [7]: positive chemotaxis	3	3	1520	2	11104	-2.9	0.0	4.23	2.09	Cxcl12 Il16 Prkca
192	GO:0050920 [7]: regulation of chemotaxis	3	3	1520	2	11104	-2.9	0.0	4.23	2.09	Cxcl12 Il16 Prkca
193	GO:0050921 [8]: positive regulation of chemotaxis	3	3	1520	2	11104	-2.9	0.0	4.23	2.09	Cxcl12 Il16 Prkca
194	GO:0050926 [8]: regulation of positive chemotaxis	3	3	1520	2	11104	-2.9	0.0	4.23	2.09	Cxcl12 Il16 Prkca
195	GO:0050927 [9]: positive regulation of positive chemotaxis	3	3	1520	2	11104	-2.9	0.0	4.23	2.09	Cxcl12 Il16 Prkca
196	GO:0050930 [10]: induction of positive chemotaxis	3	3	1520	2	11104	-2.9	0.0	4.23	2.09	Cxcl12 Il16 Prkca
197	GO:0006090 [7]: pyruvate metabolism	3	3	1520	2	11104	-2.9	0.0	4.23	2.09	Dlat Pck1 Pdk2
198	GO:0006309 [7]: DNA fragmentation during apoptosis	3	3	1520	2	11104	-2.9	0.0	4.23	2.09	Dffa Dnase1l3 Pdcd8
199	GO:0006729 [8]: tetrahydrobiopterin biosynthesis	3	3	1520	2	11104	-2.9	0.0	4.23	2.09	Pts Qdpr Spr
200	GO:0007021 [8]: tubulin folding	3	3	1520	2	11104	-2.9	0.0	4.23	2.09	Mipol1 Tbca Tbce
201	GO:0019226 [5]: transmission of nerve impulse	11	11	1512	146	10960	-2.91	0.0	0.01	0.0	Comt Fnta Gabrb3 Hnmt Pnoc Snapap Stx4a Unc13b Vamp2 Vdac1 Vdac3
202	GO:0016569 [9]: covalent chromatin modification	4	4	1519	5	11101	-2.93	0.0	4.13	2.03	Myst4 Satb1 Suv420h1 Suv420h2
203	GO:0016570 [10]: histone modification	4	4	1519	5	11101	-2.93	0.0	4.13	2.03	Myst4 Satb1 Suv420h1 Suv420h2
204	GO:0016567 [9]: protein ubiquitination	22	22	1501	99	11007	-2.93	0.0	3.46	1.52	Ankib1 Birc2 Brap Dtx2 Fancl Hdac6 Lnx1 Mnat1 Pex12 Prp19 Rchy1 Rfwd2 Rnf11 Rnf13 Rnf25 Traf3 Traf4 Traip Trim26 Trim3 Trim39 Wwp1
205	GO:0008219 [4]: cell death	59	59	1464	339	10767	-2.94	0.0	2.93	1.24	1700020C11Rik 3300001P08Rik Appbp1 Bak1 Bbc3 Bbp Bcl6 Bfar Birc2 Bmf Bnip1 Casp6 Casp8ap2 Clec2d Cul1 Dap3 Dapk1 Dffa Dffb Dnase1l3 Dsip1 Ebag9 Fadd Gas1 Gas2 Grim19 Gzmc Gzmd Gzmf Gzmg Itgb3bp Jak2 Lgals12 Lzp-s Mgmt Mlh1 Ntn1 Pdcd2 Pdcd6 Pdcd7 Pdcd8 Pik3ca Pik3cg Plagl1 Plagl2 Polb Prkca Prss25 Qars Rabep1 Rraga Tia1 Tnfrsf25 Tnfsf12 Tradd Traf3 Traf4 Zc3hc1 Zfp346
206	GO:0015780 [6]: nucleotide-sugar transport	2	2	1521	0	11106	-2.96	0.0	4.23	2.09	Slc35a1 Slc35a2
207	GO:0030320 [7]: monovalent inorganic anion homeostasis	2	2	1521	0	11106	-2.96	0.0	4.23	2.09	Prkwnk4 Stc1
208	GO:0043149 [11]: stress fiber formation	2	2	1521	0	11106	-2.96	0.0	4.23	2.09	Eln Rhoa
209	GO:0048284 [6]: organelle fusion	2	2	1521	0	11106	-2.96	0.0	4.23	2.09	Mfn1 Mfn2
210	GO:0051030 [7]: snRNA transport	2	2	1521	0	11106	-2.96	0.0	4.23	2.09	Ncbp2 Phax
211	GO:0006101 [7]: citrate metabolism	2	2	1521	0	11106	-2.96	0.0	4.23	2.09	Aco2 Polr3h
212	GO:0006408 [8]: snRNA-nucleus export	2	2	1521	0	11106	-2.96	0.0	4.23	2.09	Ncbp2 Phax
213	GO:0006603 [8]: phosphocreatine metabolism	2	2	1521	0	11106	-2.96	0.0	4.23	2.09	Ckm Ckmt2
214	GO:0006622 [8]: protein-lysosome targeting	2	2	1521	0	11106	-2.96	0.0	4.23	2.09	Ap3b1 Ap3m1
215	GO:0008053 [7]: mitochondrial fusion	2	2	1521	0	11106	-2.96	0.0	4.23	2.09	Mfn1 Mfn2
216	GO:0009653 [3]: morphogenesis	119	119	1404	987	10119	-2.98	0.0	0.08	0.0	0610009B22Rik 1700073K01Rik Acta1 Aldh1a2 Ang3 Angpt1 Angpt2 Ap3b1 Ap3d1 Aph1a Arx Bapx1 Bbc3 Boc Calml4 Cap1 Cbfa2t3h Chuk Clec2d Clec3b Col11a1 Col19a1 Col9a2 Crkl Crybb1 Cspg4 Csrp3 Cul1 Cxcl12 Cxcl13 Dag1 Dctn1 Dspp Ebag9 Eln Enpep Epb4.1l2 Ephb3 Eya1 Farp2 Fgf8 Fhl1 Flt1 Foxi1 Fxr1h Gas2 Gas6 Gca Gphn Hes5 Hes6 Hoxb4 Hoxc8 Hoxd13 Hoxd8 Hrmt1l2 Id2 Igfbp7 Il11ra1 Itga4 Jak2 Lmo4 Lnk Ltb Mapk8…
217	GO:0005996 [6]: monosaccharide metabolism	18	18	1505	76	11030	-2.99	0.0	3.49	1.54	Acdc Dcxr Dlat Eno3 Gpd1 Hibadh Hk1 Impa2 Ldh2 Npy1r Pck1 Pdhb Pfkm Pgam2 Pmm2 Rbks Slc37a4 Tpi1
218	GO:0006260 [6]: DNA replication	18	18	1505	76	11030	-2.99	0.0	3.49	1.54	Helb Mlh1 Msh2 Nfia Nfic Orc2l Orc5l Pms2 Polb Pold4 Polg2 Polm Rbbp4 Rbms1 Rpa1 Rrm2b Ssbp1 Tert
219	GO:0019932 [6]: second-messenger-mediated signaling	4	4	1519	79	11027	-2.99	0.0	0.01	0.0	Adcy4 Adcy7 Dscr1l1 P2ry12
220	GO:0040029 [3]: regulation of gene expression, epigenetic	10	10	1513	32	11074	-3.03	0.0	3.69	1.67	2510005D08Rik 2700075B01Rik 2810410A08Rik Dnmt2 Dnmt3a Hemk1 Sirt3 Sirt4 Sirt7 Xist
221	GO:0007049 [5]: cell cycle	79	79	1444	479	10627	-3.03	0.0	2.65	1.05	1190002H23Rik Akt2 Anapc4 Anapc7 Appbp1 Bccip Camk2b Camk2g Ccdc5 Ccnh Ccnl2 Cdc16 Cdc2l1 Cdk7 Centd3 Cpeb1 Crkl Csnk2a2 Cul1 Dhx16 E2f3 E2f6 E4f1 Elk1 Fes Fgf8 G0s2 Gas1 Gas2 Gkn1 Gspt2 Helb Hmg20b Hus1 Mafg Mlh1 Mnat1 Msh2 Nbn Nek3 Nek9 Nf2 Nfia Nfic Nras Orc2l Orc5l Pafah1b1 Pard6a Pes1 Plagl1 Pms2 Polb Pold4 Polg2 Polm Ppm1d Ppp3ca Rab8a Rassf5 Rbbp4 Rbm7 Rbms1 Reck Rhou Rpa1 Rrm2b Sash1 Sept…
222	GO:0015749 [6]: monosaccharide transport	6	6	1517	13	11093	-3.04	0.0	3.88	1.83	Acdc Ednra Prkca Slc2a10 Slc5a1 Stxbp4
223	GO:0015758 [8]: glucose transport	6	6	1517	13	11093	-3.04	0.0	3.88	1.83	Acdc Ednra Prkca Slc2a10 Slc5a1 Stxbp4
224	GO:0019362 [7]: pyridine nucleotide metabolism	6	6	1517	13	11093	-3.04	0.0	3.88	1.83	BC016495 Dcxr Hibadh Nmnat1 Nmnat3 Tpi1
225	GO:0006937 [4]: regulation of muscle contraction	6	6	1517	13	11093	-3.04	0.0	3.88	1.83	Atp2a2 Prkca Tnnc2 Tnni2 Tnnt1 Tnnt3
226	GO:0008645 [7]: hexose transport	6	6	1517	13	11093	-3.04	0.0	3.88	1.83	Acdc Ednra Prkca Slc2a10 Slc5a1 Stxbp4
227	GO:0006468 [8]: protein amino acid phosphorylation	67	67	1456	397	10709	-3.05	0.0	2.73	1.09	Acvr1b Acvrl1 Akt2 Alpk2 Camk1 Camk2b Camk2g Camkk1 Cdc2l1 Cdk7 Chuk Clk1 Clk2 Csk Csnk1e Csnk1g2 Csnk2a2 Dapk1 Dm15 Eef2k Eif2ak1 Eif2ak4 Epha1 Epha3 Ephb3 Fes Flt1 Gmfg Havcr2 Hipk1 Hus1 Jak1 Jak2 Lrrk2 Map2k6 Map4k4 Map4k5 Mapk9 Mark3 Mknk1 Nek3 Nek9 Pdk2 Phkg2 Pik3ca Pik3cg Pnck Prkca Prkcz Prkwnk4 Ptk7 Ptpra Rab38 Riok3 Rock2 Rps6ka2 Ryk Srpk1 Stc1 Stk38 Tbk1 Tek Tie1 Tle2 Trpm7 Tyk2 Uhmk1
228	GO:0006511 [10]: ubiquitin-dependent protein catabolism	18	18	1505	77	11029	-3.06	0.0	3.39	1.46	Edem1 Fbxl12 Hdac6 Hip2 Lnx1 Psma1 Psma2 Psma5 Psmb1 Rnf11 Ube2e3 Uchl5 Ufd1l Usp12 Usp2 Usp21 Usp3 Usp38
229	GO:0051169 [6]: nuclear transport	14	14	1509	54	11052	-3.08	0.0	3.5	1.54	Ipo7 Ipo9 Jak2 Kpna4 Kpna6 Ncbp2 Nol5 Nutf2 Nxf1 Phax Ppp3ca Prl Rbm8a Tnpo2
230	GO:0006512 [8]: ubiquitin cycle	53	53	1470	304	10802	-3.12	0.0	2.77	1.13	Anapc4 Anapc7 Ankib1 Appbp1 Birc2 Brap Cdc16 Cul1 Dtx2 Fancl Fbxl12 Fbxl3 Fbxl8 Fbxo25 Fbxo38 Fbxw11 Fbxw2 Hdac6 Hip2 Lnx1 Map1lc3b Miz1 Mnat1 Pex12 Prp19 Rchy1 Rfwd2 Rnf11 Rnf13 Rnf25 Sumo1 Tbl1xr1 Traf3 Traf4 Traip Trim26 Trim3 Trim39 Ube2e2 Ube2e3 Ube2v2 Ube3b Ube3c Uble1a Uchl5 Ufd1l Usp12 Usp2 Usp21 Usp3 Usp38 Usp52 Wwp1
231	GO:0017038 [6]: protein import	11	11	1512	38	11068	-3.13	0.0	3.54	1.58	Ipo7 Ipo9 Jak2 Kpna4 Kpna6 Nol5 Nutf2 Nxf1 Ppp3ca Prl Tnpo2
232	GO:0019748 [4]: secondary metabolism	7	7	1516	18	11088	-3.16	0.0	3.7	1.67	Blvra Ddt Fech Hebp1 Hmox1 Ncb5or Uros
233	GO:0009887 [4]: organogenesis	102	102	1421	848	10258	-3.19	0.0	0.09	0.0	0610009B22Rik 1700073K01Rik Acta1 Aldh1a2 Ang3 Angpt1 Angpt2 Ap3b1 Ap3d1 Aph1a Arx Bapx1 Boc Calml4 Cbfa2t3h Chuk Clec2d Clec3b Col11a1 Col19a1 Col9a2 Crkl Crybb1 Cspg4 Csrp3 Cul1 Cxcl12 Cxcl13 Dctn1 Dspp Eln Enpep Ephb3 Eya1 Farp2 Fgf8 Fhl1 Flt1 Foxi1 Fxr1h Gca Gphn Hes5 Hes6 Hoxb4 Hoxc8 Hoxd13 Hoxd8 Hrmt1l2 Id2 Il11ra1 Itga4 Jak2 Lnk Ltb Mapk8ip3 Metrn Myh9 Myl1 Myl4 Myl6 Mylpf Myom2 Nf1 Nf2 Nf…
234	GO:0048513 [3]: organ development	103	103	1420	853	10253	-3.22	0.0	0.1	0.0	0610009B22Rik 1700073K01Rik Acta1 Aldh1a2 Ang3 Angpt1 Angpt2 Ap3b1 Ap3d1 Aph1a Arx Bapx1 Boc Calml4 Cbfa2t3h Chuk Clec2d Clec3b Col11a1 Col19a1 Col9a2 Crkl Crybb1 Cspg4 Csrp3 Cul1 Cxcl12 Cxcl13 Dctn1 Dspp Eln Enpep Ephb3 Eya1 Farp2 Fgf8 Fhl1 Flt1 Foxi1 Fxr1h Gca Gphn Hes5 Hes6 Hoxb4 Hoxc8 Hoxd13 Hoxd8 Hrmt1l2 Id2 Il11ra1 Itga4 Jak2 Lama4 Lnk Ltb Mapk8ip3 Metrn Myh9 Myl1 Myl4 Myl6 Mylpf Myom2 Nf1 …
235	GO:0019941 [9]: modification-dependent protein catabolism	18	18	1505	79	11027	-3.23	0.0	3.21	1.42	Edem1 Fbxl12 Hdac6 Hip2 Lnx1 Psma1 Psma2 Psma5 Psmb1 Rnf11 Ube2e3 Uchl5 Ufd1l Usp12 Usp2 Usp21 Usp3 Usp38
236	GO:0007275 [2]: development	185	185	1338	1453	9653	-3.26	0.0	0.16	0.03	0610009B22Rik 1700073K01Rik 2510005D08Rik 2700075B01Rik 2810410A08Rik Acox1 Acta1 Acvr1b Aldh1a2 Ang3 Angpt1 Angpt2 Ap3b1 Ap3d1 Aph1a Arfrp1 Arx Bapx1 Bbc3 Bcl6 Blvra Boc Brd2 Calml4 Cap1 Cbfa2t3h Cdx2 Chuk Clec2d Clec3b Col11a1 Col19a1 Col9a2 Cops3 Crkl Crybb1 Cspg4 Csrp2 Csrp3 Cul1 Cxcl12 Cxcl13 Dach2 Dag1 Dctn1 Ddt Ddx1 Dhh Dnmt2 Dnmt3a Dspp Dvl1 E4f1 Ebag9 Eln Enpep Epb4.1l2 Ephb3 Eya1 Fancl …
237	GO:0006400 [7]: tRNA modification	10	10	1513	34	11072	-3.29	0.0	3.39	1.46	Dao1 Harsl Hmg20b Kars Nars Qtrt1 Rarsl Slc22a17 Tars Wars
238	GO:0042364 [7]: water-soluble vitamin biosynthesis	4	4	1519	6	11100	-3.31	0.0	3.72	1.68	BC016495 Nmnat1 Nmnat3 Rfk
239	GO:0009084 [8]: glutamine family amino acid biosynthesis	4	4	1519	6	11100	-3.31	0.0	3.72	1.68	Asl Ass1 Pycr1 Pycr2
240	GO:0050776 [5]: regulation of immune response	4	4	1519	75	11031	-3.31	0.0	0.01	0.0	Ap3b1 Ap3d1 Glmn Prkca
241	GO:0016192 [5]: vesicle-mediated transport	38	38	1485	209	10897	-3.32	0.0	2.7	1.06	0610009B22Rik 1700018F24Rik 1700123K08Rik Ap1g2 Ap2b1 Ap3b1 Ap3d1 Ap3s2 Ap4s1 Cap1 Colec12 Exoc8 Gabarapl2 Ghr Muted Pacs1 Pld2 Pldn Rab4a Rabep1 Rabep2 Rabgef1 Rufy1 Sec22l1 Sec3l1 Slc30a6 Snapap Stx4a Stxbp6 Synj2bp Trappc4 Txln Unc13b Vamp1 Vamp2 Vps29 Vps33b Vps45
242	GO:0006479 [9]: protein amino acid methylation	5	5	1518	10	11096	-3.34	0.0	3.61	1.64	Hemk1 Hrmt1l2 Satb1 Suv420h1 Suv420h2
243	GO:0019318 [7]: hexose metabolism	17	17	1506	75	11031	-3.38	0.0	3.05	1.32	Acdc Dcxr Dlat Eno3 Gpd1 Hibadh Hk1 Impa2 Ldh2 Npy1r Pck1 Pdhb Pfkm Pgam2 Pmm2 Slc37a4 Tpi1
244	GO:0006725 [5]: aromatic compound metabolism	15	15	1508	63	11043	-3.38	0.0	3.12	1.36	Comt Ddt Dhodh Ephx1 Ephx2 Gphn Gstz1 Hpd Mat2a Mocs2 Prps1 Pts Qdpr Serhl Spr
245	GO:0007242 [5]: intracellular signaling cascade	91	91	1432	580	10526	-3.4	0.0	2.1	0.96	5830461H18Rik AW742319 Acdc Adcy4 Adcy7 Akt2 Arfrp1 Arl3 Arl4 Arl5 Asb8 Atp2a2 Brap Cdc42ep5 Chn1 Chuk Cipp Crkl Csk Cspg4 Dok1 Dscr1l1 Dvl1 Farp2 Fes Grb10 Grb14 Grcc9 Grid2ip Gucy1b3 Hcph Inppl1 Jak1 Jak2 Ldb3 Lnk Lnx1 Map2k6 Mapk8ip3 Nras P2ry12 Pik3c2a Pld2 Prkca Prkcz Prl Ptk9l Rab18 Rab23 Rab24 Rab2b Rab33b Rab38 Rab40b Rab4a Rab7l1 Rab8a Rabif Rac3 Ralb Rasa1 Rasal1 Rassf5 Rem1 Rgs11 Rhoa …
246	GO:0001775 [4]: cell activation	7	7	1516	101	11005	-3.45	0.0	0.02	0.0	Ap3b1 Ap3d1 Cxcl12 Igbp1 Igbp1b Il11ra1 Sla2
247	GO:0012501 [5]: programmed cell death	53	53	1470	315	10791	-3.45	0.0	2.35	0.97	1700020C11Rik 3300001P08Rik Appbp1 Bak1 Bbc3 Bbp Bcl6 Bfar Birc2 Bmf Bnip1 Casp6 Casp8ap2 Clec2d Cul1 Dap3 Dapk1 Dffa Dffb Dnase1l3 Dsip1 Ebag9 Fadd Gas1 Gas2 Grim19 Itgb3bp Jak2 Lgals12 Mgmt Mlh1 Ntn1 Pdcd2 Pdcd6 Pdcd7 Pdcd8 Pik3ca Pik3cg Plagl1 Plagl2 Polb Prkca Prss25 Qars Rabep1 Tia1 Tnfrsf25 Tnfsf12 Tradd Traf3 Traf4 Zc3hc1 Zfp346
248	GO:0016079 [5]: synaptic vesicle exocytosis	3	3	1520	3	11103	-3.46	0.0	3.63	1.65	Snapap Stx4a Vamp2
249	GO:0016571 [10]: histone methylation	3	3	1520	3	11103	-3.46	0.0	3.63	1.65	Satb1 Suv420h1 Suv420h2
250	GO:0030262 [8]: apoptotic nuclear changes	3	3	1520	3	11103	-3.46	0.0	3.63	1.65	Dffa Dnase1l3 Pdcd8
251	GO:0050769 [5]: positive regulation of neurogenesis	3	3	1520	3	11103	-3.46	0.0	3.63	1.65	Metrn Ntn1 Tiam1
252	GO:0006085 [8]: acetyl-CoA biosynthesis	3	3	1520	3	11103	-3.46	0.0	3.63	1.65	Acas2l Dlat Pdk2
253	GO:0006921 [8]: disassembly of cell structures during apoptosis	3	3	1520	3	11103	-3.46	0.0	3.63	1.65	Dffa Dnase1l3 Pdcd8
254	GO:0008632 [7]: apoptotic program	9	9	1514	30	11076	-3.46	0.0	3.24	1.42	Bak1 Casp8ap2 Dap3 Dffa Dnase1l3 Fadd Mgmt Pdcd6 Pdcd8
255	GO:0019953 [4]: sexual reproduction	12	12	1511	144	10962	-3.47	0.0	0.03	0.0	Acox1 Bcl6 Brd2 Cxcl12 Ddx1 Dnmt3a Fancl Pafah1b1 Tkt Tle3 Tubd1 Zfp37
256	GO:0000003 [3]: reproduction	12	12	1511	144	10962	-3.47	0.0	0.03	0.0	Acox1 Bcl6 Brd2 Cxcl12 Ddx1 Dnmt3a Fancl Pafah1b1 Tkt Tle3 Tubd1 Zfp37
257	GO:0044264 [6]: cellular polysaccharide metabolism	8	8	1515	25	11081	-3.5	0.0	3.25	1.42	Cmas Gbe1 Phka1 Phkg2 Ppp1cc Ppp1r3c Pygb Slc37a4
258	GO:0008652 [7]: amino acid biosynthesis	8	8	1515	25	11081	-3.5	0.0	3.25	1.42	Asl Ass1 BC051244 Mat2a Npl Phgdh Pycr1 Pycr2
259	GO:0006915 [6]: apoptosis	52	52	1471	310	10796	-3.51	0.0	2.29	0.97	1700020C11Rik 3300001P08Rik Appbp1 Bak1 Bbc3 Bbp Bcl6 Bfar Birc2 Bmf Bnip1 Casp6 Casp8ap2 Clec2d Cul1 Dap3 Dapk1 Dffa Dffb Dnase1l3 Dsip1 Ebag9 Fadd Gas2 Grim19 Itgb3bp Jak2 Lgals12 Mgmt Mlh1 Ntn1 Pdcd2 Pdcd6 Pdcd7 Pdcd8 Pik3ca Pik3cg Plagl1 Plagl2 Polb Prkca Prss25 Qars Rabep1 Tia1 Tnfrsf25 Tnfsf12 Tradd Traf3 Traf4 Zc3hc1 Zfp346
260	GO:0007155 [4]: cell adhesion	49	49	1474	433	10673	-3.51	0.0	0.09	0.0	Adam12 Adam23 Aoc3 Arvcf C1qr1 Cdh11 Cdh23 Cdh5 Cdh6 Cldn5 Cml1 Col11a1 Col15a1 Col1a1 Col4a2 Col5a1 Col5a2 Col6a1 Col9a2 Comp Cpxm1 Crtac1 Dpt Esam1 Farp2 Gas6 Hes5 Icam2 Itga4 Lama4 Mfap4 Nid1 Nid2 Ninj1 Nrp1 Omd Pcdhb10 Pcdhb3 Postn Ptk7 Pvrl4 Rhoa Ssx2ip Stab1 Tek Thbs2 Thbs4 Tnxb Vtn
261	GO:0045321 [5]: immune cell activation	7	7	1516	100	11006	-3.51	0.0	0.02	0.0	Ap3b1 Ap3d1 Cxcl12 Igbp1 Igbp1b Il11ra1 Sla2
262	GO:0048193 [6]: Golgi vesicle transport	7	7	1516	20	11086	-3.51	0.0	3.3	1.42	0610009B22Rik Gabarapl2 Pacs1 Sec22l1 Slc30a6 Trappc4 Vps29
263	GO:0044242 [6]: cellular lipid catabolism	4	4	1519	7	11099	-3.63	0.0	3.36	1.45	Amacr Cyp39a1 Lipe Pla2g4a
264	GO:0050770 [5]: regulation of axonogenesis	4	4	1519	7	11099	-3.63	0.0	3.36	1.45	Metrn Nrp1 Ntn1 Tiam1
265	GO:0006084 [7]: acetyl-CoA metabolism	4	4	1519	7	11099	-3.63	0.0	3.36	1.45	Acas2l Dlat Hmgcs2 Pdk2
266	GO:0009225 [6]: nucleotide-sugar metabolism	4	4	1519	7	11099	-3.63	0.0	3.36	1.45	Cmas D230016N13Rik Pmm2 Tgds
267	GO:0048066 [3]: pigmentation	8	8	1515	26	11080	-3.64	0.0	3.09	1.35	Blvra Ddt Fech Hebp1 Hmox1 Muted Ncb5or Uros
268	GO:0006497 [8]: protein lipidation	6	6	1517	16	11090	-3.67	0.0	3.18	1.4	1110013G13Rik 2210409M21Rik Fnta Hhat Pigc Rabggta
269	GO:0016582 [9]: non-covalent chromatin modification	7	7	1516	21	11085	-3.67	0.0	3.12	1.36	Baz1b Baz2a Mta2 Rbbp4 Sirt3 Sirt4 Sirt7
270	GO:0006338 [10]: chromatin remodeling	7	7	1516	21	11085	-3.67	0.0	3.12	1.36	Baz1b Baz2a Mta2 Rbbp4 Sirt3 Sirt4 Sirt7
271	GO:0007268 [6]: synaptic transmission	11	11	1512	131	10975	-3.69	0.0	0.04	0.0	Comt Fnta Gabrb3 Hnmt Pnoc Snapap Stx4a Unc13b Vamp2 Vdac1 Vdac3
272	GO:0043038 [7]: amino acid activation	9	9	1514	32	11074	-3.71	0.0	2.96	1.24	Dao1 Harsl Hmg20b Kars Nars Rarsl Slc22a17 Tars Wars
273	GO:0043039 [8]: tRNA aminoacylation	9	9	1514	32	11074	-3.71	0.0	2.96	1.24	Dao1 Harsl Hmg20b Kars Nars Rarsl Slc22a17 Tars Wars
274	GO:0006418 [8]: tRNA aminoacylation for protein translation	9	9	1514	32	11074	-3.71	0.0	2.96	1.24	Dao1 Harsl Hmg20b Kars Nars Rarsl Slc22a17 Tars Wars
275	GO:0005976 [5]: polysaccharide metabolism	8	8	1515	27	11079	-3.77	0.0	2.94	1.24	Cmas Gbe1 Phka1 Phkg2 Ppp1cc Ppp1r3c Pygb Slc37a4
276	GO:0006096 [8]: glycolysis	8	8	1515	27	11079	-3.77	0.0	2.94	1.24	Dlat Eno3 Hk1 Ldh2 Pdhb Pfkm Pgam2 Tpi1
277	GO:0008283 [4]: cell proliferation	96	96	1427	642	10464	-3.77	0.0	1.5	0.64	1190002H23Rik Akt2 Anapc4 Anapc7 Appbp1 Arx Bccip Camk2b Camk2g Ccdc5 Ccnh Ccnl2 Cdc16 Cdc2l1 Cdk7 Centd3 Cpeb1 Crkl Csnk2a2 Cspg4 Cul1 Cxcl12 Dhx16 Dip3b E2f3 E2f6 E4f1 Elk1 Enpep Fancl Fes Fgf8 G0s2 Gas1 Gas2 Gkn1 Glmn Grid2ip Gspt2 Helb Hmg20b Hoxb4 Hoxd13 Hus1 Ifrd2 Jak2 Mafg Mlh1 Mnat1 Msh2 Nbn Nek3 Nek9 Nf2 Nfia Nfic Nras Numb Orc2l Orc5l Pafah1b1 Pard6a Pes1 Plagl1 Pms2 Polb Pold4 Polg2 Po…
278	GO:0006769 [8]: nicotinamide metabolism	5	5	1518	12	11094	-3.8	0.0	3.09	1.35	Dcxr Hibadh Nmnat1 Nmnat3 Tpi1
279	GO:0008213 [8]: protein amino acid alkylation	5	5	1518	12	11094	-3.8	0.0	3.09	1.35	Hemk1 Hrmt1l2 Satb1 Suv420h1 Suv420h2
280	GO:0005977 [8]: glycogen metabolism	7	7	1516	22	11084	-3.82	0.0	2.95	1.24	Gbe1 Phka1 Phkg2 Ppp1cc Ppp1r3c Pygb Slc37a4
281	GO:0006073 [7]: glucan metabolism	7	7	1516	22	11084	-3.82	0.0	2.95	1.24	Gbe1 Phka1 Phkg2 Ppp1cc Ppp1r3c Pygb Slc37a4
282	GO:0019320 [8]: hexose catabolism	9	9	1514	33	11073	-3.82	0.0	2.82	1.14	Dlat Eno3 Hibadh Hk1 Ldh2 Pdhb Pfkm Pgam2 Tpi1
283	GO:0046164 [6]: alcohol catabolism	9	9	1514	33	11073	-3.82	0.0	2.82	1.14	Dlat Eno3 Hibadh Hk1 Ldh2 Pdhb Pfkm Pgam2 Tpi1
284	GO:0046365 [7]: monosaccharide catabolism	9	9	1514	33	11073	-3.82	0.0	2.82	1.14	Dlat Eno3 Hibadh Hk1 Ldh2 Pdhb Pfkm Pgam2 Tpi1
285	GO:0006007 [9]: glucose catabolism	9	9	1514	33	11073	-3.82	0.0	2.82	1.14	Dlat Eno3 Hibadh Hk1 Ldh2 Pdhb Pfkm Pgam2 Tpi1
286	GO:0016568 [8]: chromatin modification	15	15	1508	69	11037	-3.83	0.0	2.57	1.02	2210018M11Rik Baz1b Baz2a Hdac6 Hmg20b Mta2 Myst4 Rbbp4 Sap18 Satb1 Sirt3 Sirt4 Sirt7 Suv420h1 Suv420h2
287	GO:0042158 [7]: lipoprotein biosynthesis	6	6	1517	17	11089	-3.83	0.0	2.99	1.26	1110013G13Rik 2210409M21Rik Fnta Hhat Pigc Rabggta
288	GO:0001816 [5]: cytokine production	1	1	1522	38	11068	-3.85	0.0	0.01	0.0	Glmn
289	GO:0006298 [7]: mismatch repair	3	3	1520	4	11102	-3.89	0.0	3.17	1.4	Mlh1 Msh2 Pms2
290	GO:0006559 [8]: L-phenylalanine catabolism	3	3	1520	4	11102	-3.89	0.0	3.17	1.4	Gstz1 Hpd Pts
291	GO:0006560 [8]: proline metabolism	3	3	1520	4	11102	-3.89	0.0	3.17	1.4	Aldh4a1 Pycr1 Pycr2
292	GO:0006888 [6]: ER to Golgi transport	3	3	1520	4	11102	-3.89	0.0	3.17	1.4	0610009B22Rik Sec22l1 Trappc4
293	GO:0007020 [9]: microtubule nucleation	3	3	1520	4	11102	-3.89	0.0	3.17	1.4	Mipol1 Tbca Tbce
294	GO:0006284 [7]: base-excision repair	4	4	1519	8	11098	-3.91	0.0	3.06	1.32	Mpg Nthl1 Parp2 Polb
295	GO:0006811 [5]: ion transport	74	74	1449	491	10615	-3.92	0.0	1.44	0.62	2410004N11Rik Acdc Atp2a2 Atp2b2 Atp5a1 Atp5b Atp5c1 Atp5f1 Atp5g1 Atp6v0b Atp6v0d1 Atp6v1a1 Atp6v1b1 Atp6v1b2 Atp6v1g1 Atp6v1g2 Atp8b2 Cacna1g Cacna1h Cacng6 Camk2b Camk2g Clcn4-2 Clcn7 Clic1 Clns1a Col11a1 Col1a1 Col4a2 Col6a1 Col9a2 Fubp1 Gabrb3 Itpr1 Kcne3 Kcnj11 Kcnj4 Kcnn4 Kcns2 Lasp1 Marco Mcoln2 Mfi2 Mpst Nnt P2rx7 Ppp3ca Prkwnk4 Scn5a Scn7a Sfxn2 Sfxn4 Slc16a7 Slc16a8 Slc22a18 Slc22a5 Sl…
296	GO:0015937 [8]: coenzyme A biosynthesis	2	2	1521	1	11105	-3.94	0.0	3.22	1.42	Coasy Pank3
297	GO:0019321 [7]: pentose metabolism	2	2	1521	1	11105	-3.94	0.0	3.22	1.42	Dcxr Rbks
298	GO:0030517 [7]: negative regulation of axon extension	2	2	1521	1	11105	-3.94	0.0	3.22	1.42	Nrp1 Ntn1
299	GO:0044271 [5]: nitrogen compound biosynthesis	2	2	1521	1	11105	-3.94	0.0	3.22	1.42	Asl Ass1
300	GO:0048003 [6]: antigen presentation, lipid antigen	2	2	1521	1	11105	-3.94	0.0	3.22	1.42	Ap3b1 Ap3d1
301	GO:0048007 [7]: antigen presentation, exogenous lipid antigen	2	2	1521	1	11105	-3.94	0.0	3.22	1.42	Ap3b1 Ap3d1
302	GO:0051136 [7]: regulation of NK T-cell differentiation	2	2	1521	1	11105	-3.94	0.0	3.22	1.42	Ap3b1 Ap3d1
303	GO:0051138 [8]: positive regulation of NK T-cell differentiation	2	2	1521	1	11105	-3.94	0.0	3.22	1.42	Ap3b1 Ap3d1
304	GO:0051181 [5]: cofactor transport	2	2	1521	1	11105	-3.94	0.0	3.22	1.42	Slc19a3 Slc25a29
305	GO:0000154 [7]: rRNA modification	2	2	1521	1	11105	-3.94	0.0	3.22	1.42	1500031M22Rik Tfb2m
306	GO:0001865 [6]: NK T-cell differentiation	2	2	1521	1	11105	-3.94	0.0	3.22	1.42	Ap3b1 Ap3d1
307	GO:0006086 [8]: acetyl-CoA biosynthesis from pyruvate	2	2	1521	1	11105	-3.94	0.0	3.22	1.42	Dlat Pdk2
308	GO:0006381 [8]: mRNA editing	2	2	1521	1	11105	-3.94	0.0	3.22	1.42	Apobec2 Dnajb11
309	GO:0006526 [6]: arginine biosynthesis	2	2	1521	1	11105	-3.94	0.0	3.22	1.42	Asl Ass1
310	GO:0006625 [7]: protein-peroxisome targeting	2	2	1521	1	11105	-3.94	0.0	3.22	1.42	Pex13 Pex5
311	GO:0006743 [8]: ubiquinone metabolism	2	2	1521	1	11105	-3.94	0.0	3.22	1.42	Coq3 Coq7
312	GO:0006744 [8]: ubiquinone biosynthesis	2	2	1521	1	11105	-3.94	0.0	3.22	1.42	Coq3 Coq7
313	GO:0006787 [7]: porphyrin catabolism	2	2	1521	1	11105	-3.94	0.0	3.22	1.42	Blvra Hmox1
314	GO:0007022 [9]: chaperonin-mediated tubulin folding	2	2	1521	1	11105	-3.94	0.0	3.22	1.42	Mipol1 Tbca
315	GO:0007262 [8]: STAT protein nuclear translocation	2	2	1521	1	11105	-3.94	0.0	3.22	1.42	Jak2 Prl
316	GO:0046483 [5]: heterocycle metabolism	10	10	1513	40	11066	-3.95	0.0	2.63	1.05	Blvra Dhodh Fech Hebp1 Hmox1 Mat2a Ncb5or Pcca Prps1 Uros
317	GO:0000074 [6]: regulation of cell cycle	27	27	1496	248	10858	-3.98	0.0	0.11	0.01	Akt2 Bccip Crkl Csnk2a2 Dhx16 E2f3 E2f6 E4f1 Elk1 Fes Fgf8 Gas1 Gas2 Gkn1 Gspt2 Hus1 Mafg Msh2 Nbn Nf2 Nras Plagl1 Rab8a Reck Sash1 Sipa1 Tusc4
318	GO:0019439 [6]: aromatic compound catabolism	6	6	1517	18	11088	-4.0	0.0	2.8	1.14	Comt Ephx1 Ephx2 Gstz1 Hpd Pts
319	GO:0019835 [5]: cytolysis	6	6	1517	18	11088	-4.0	0.0	2.8	1.14	Gzmc Gzmd Gzmf Gzmg Lzp-s Rraga
320	GO:0006366 [8]: transcription from Pol II promoter	33	33	1490	195	10911	-4.01	0.0	1.88	0.78	Ankrd1 Bcl6 Brd7 Cnot7 Cri1 Crsp6 Crsp8 Crsp9 Deaf1 Gabpa Gtf2e2 Hes6 Hsbp1 Lmo4 Mafb Mllt1 Mta2 Nfat5 Nfx1 Nfya Plagl2 Polr2e Polr2i Pus1 Rybp Sitpec Smarca3 Tbx19 Tcfap2a Wdr39 Wdr9 Zfp189 Zfpm1
321	GO:0046649 [6]: lymphocyte activation	7	7	1516	91	11015	-4.04	0.0	0.04	0.0	Ap3b1 Ap3d1 Cxcl12 Igbp1 Igbp1b Il11ra1 Sla2
322	GO:0006643 [6]: membrane lipid metabolism	14	14	1509	66	11040	-4.04	0.0	2.34	0.97	2010300G19Rik 2810004N20Rik Cdipt Coasy Gnpat Lass4 Lypla3 Pigb Pigc Pik3c2a Pla2g4a Psap Ptdss1 St6galnac6
323	GO:0007169 [7]: transmembrane receptor protein tyrosine kinase signaling pathway	16	16	1507	79	11027	-4.04	0.0	2.26	0.97	Angpt1 Angpt2 Caml Cspg4 Dok1 Epha1 Epha3 Ephb3 Flt1 Grb10 Nrp1 Prkca Ptpra Stxbp4 Tiam1 Zfp106
324	GO:0007389 [3]: pattern specification	11	11	1512	123	10983	-4.06	0.0	0.06	0.0	Aldh1a2 Cdx2 Dhh Flt1 Hoxb4 Hoxc8 Hoxd13 Hoxd8 Ldb1 Mafb Ttc10
325	GO:0006820 [6]: anion transport	21	21	1502	113	10993	-4.06	0.0	2.08	0.94	Acdc Clcn4-2 Clcn7 Clns1a Col11a1 Col1a1 Col4a2 Col6a1 Col9a2 Fubp1 Gabrb3 Marco Mpst Prkwnk4 Slc16a7 Slc16a8 Slc22a18 Slc26a2 Vdac1 Vdac2 Vdac3
326	GO:0006357 [8]: regulation of transcription from Pol II promoter	27	27	1496	156	10950	-4.12	0.0	1.86	0.78	Ankrd1 Bcl6 Brd7 Cnot7 Cri1 Crsp6 Crsp8 Crsp9 Gabpa Hes6 Hsbp1 Mafb Mta2 Nfat5 Nfx1 Nfya Plagl2 Pus1 Rybp Sitpec Smarca3 Tbx19 Tcfap2a Wdr39 Wdr9 Zfp189 Zfpm1
327	GO:0051244 [4]: regulation of cellular physiological process	55	55	1468	363	10743	-4.12	0.0	1.34	0.56	Acdc Ap3b1 Ap3d1 Apex1 Arhgap8 Arx Bak1 Bbc3 Bbp Bcl6 Bfar Birc2 Bmf Casp6 Casp8ap2 Clec2d Cxcl12 Dap3 Dffa Dsip1 E2f3 Eln Fadd Fancl Gkn1 Glmn Hoxd13 Jak2 Lama4 Lgals12 Mafg Mgmt Mlh1 Nf2 Ntn1 Pik3ca Pik3cg Plagl2 Polb Prkca Prkrir Qars Rab4a Rraga Rtn4 Rufy1 Sas Synj2bp Tek Tie1 Tmod4 Tradd Vamp2 Wdr39 Zc3hc1
328	GO:0000082 [7]: G1/S transition of mitotic cell cycle	6	6	1517	19	11087	-4.15	0.0	2.63	1.05	Bccip Camk2b Camk2g Gspt2 Ppp3ca Rhou
329	GO:0006305 [7]: DNA alkylation	6	6	1517	19	11087	-4.15	0.0	2.63	1.05	2510005D08Rik 2700075B01Rik 2810410A08Rik Dnmt2 Dnmt3a Hemk1
330	GO:0006306 [4]: DNA methylation	6	6	1517	19	11087	-4.15	0.0	2.63	1.05	2510005D08Rik 2700075B01Rik 2810410A08Rik Dnmt2 Dnmt3a Hemk1
331	GO:0006446 [8]: regulation of translational initiation	4	4	1519	9	11097	-4.15	0.0	2.79	1.14	Ddx1 Eif3s6 Eif4g2 Eif5
332	GO:0042107 [5]: cytokine metabolism	1	1	1522	35	11071	-4.15	0.0	0.01	0.0	Glmn
333	GO:0051247 [6]: positive regulation of protein metabolism	1	1	1522	35	11071	-4.15	0.0	0.01	0.0	Glmn
334	GO:0050767 [4]: regulation of neurogenesis	5	5	1518	14	11092	-4.18	0.0	2.66	1.05	Metrn Nf1 Nrp1 Ntn1 Tiam1
335	GO:0009116 [6]: nucleoside metabolism	5	5	1518	14	11092	-4.18	0.0	2.66	1.05	Adk Nt5m Prps1 Prpsap2 Qtrt1
336	GO:0006112 [7]: energy reserve metabolism	7	7	1516	25	11081	-4.2	0.0	2.49	0.97	Gbe1 Phka1 Phkg2 Ppp1cc Ppp1r3c Pygb Slc37a4
337	GO:0007276 [5]: gametogenesis	11	11	1512	120	10986	-4.2	0.0	0.07	0.0	Acox1 Bcl6 Brd2 Cxcl12 Ddx1 Dnmt3a Fancl Pafah1b1 Tle3 Tubd1 Zfp37
338	GO:0050794 [3]: regulation of cellular process	70	70	1453	504	10602	-4.23	0.0	0.74	0.32	Acdc Akt2 Ap3b1 Ap3d1 Apex1 Arhgap8 Arx Bak1 Bbc3 Bbp Bcl6 Bfar Birc2 Bmf Casp6 Casp8ap2 Clec2d Cml1 Cxcl12 Dap3 Dffa Dsip1 E2f3 Ebag9 Eln Fadd Fancl Gas6 Gkn1 Glmn Hes5 Hoxd13 Igbp1 Igbp1b Igfbp7 Jak2 Lama4 Lgals12 Mafg Mgmt Mlh1 Ndnl2 Nf1 Nf2 Ntn1 Pik3ca Pik3cg Plagl2 Polb Prkca Prkrir Prl Qars Rab4a Rraga Rtn4 Rufy1 Sas Shc1 Synj2bp Tbn Tek Tie1 Tmod4 Tnxb Tradd Twsg1 Vamp2 Wdr39 Zc3hc1
339	GO:0019363 [7]: pyridine nucleotide biosynthesis	3	3	1520	5	11101	-4.24	0.0	2.79	1.14	BC016495 Nmnat1 Nmnat3
340	GO:0030041 [7]: actin filament polymerization	3	3	1520	5	11101	-4.24	0.0	2.79	1.14	Arpc4 Eln Mtss1
341	GO:0045005 [8]: maintenance of fidelity during DNA-dependent DNA replication	3	3	1520	5	11101	-4.24	0.0	2.79	1.14	Mlh1 Msh2 Pms2
342	GO:0006308 [6]: DNA catabolism	3	3	1520	5	11101	-4.24	0.0	2.79	1.14	Dffa Dnase1l3 Pdcd8
343	GO:0006558 [7]: L-phenylalanine metabolism	3	3	1520	5	11101	-4.24	0.0	2.79	1.14	Gstz1 Hpd Pts
344	GO:0007128 [10]: meiotic prophase I	3	3	1520	5	11101	-4.24	0.0	2.79	1.14	Cpeb1 Mlh1 Topbp1
345	GO:0001654 [5]: eye morphogenesis	2	2	1521	44	11062	-4.26	0.0	0.02	0.0	Aldh1a2 Twsg1
346	GO:0042330 [5]: taxis	8	8	1515	95	11011	-4.26	0.0	0.06	0.0	Aspn Ccl11 Cklf Creb3 Cxcl12 Cxcl13 Il16 Prkca
347	GO:0006935 [6]: chemotaxis	8	8	1515	95	11011	-4.26	0.0	0.06	0.0	Aspn Ccl11 Cklf Creb3 Cxcl12 Cxcl13 Il16 Prkca
348	GO:0018193 [8]: peptidyl-amino acid modification	11	11	1512	50	11056	-4.26	0.0	2.2	0.97	Alg12 Clk1 Clk2 Ddost Ganab Ggcx Hrmt1l2 Jak1 Jak2 Msra Prkca
349	GO:0006812 [6]: cation transport	49	49	1474	328	10778	-4.26	0.0	1.18	0.5	2410004N11Rik Atp2a2 Atp2b2 Atp5a1 Atp5b Atp5c1 Atp5f1 Atp5g1 Atp6v0b Atp6v0d1 Atp6v1a1 Atp6v1b1 Atp6v1b2 Atp6v1g1 Atp6v1g2 Atp8b2 Cacna1g Cacna1h Cacng6 Camk2b Camk2g Clic1 Itpr1 Kcne3 Kcnj11 Kcnj4 Kcnn4 Kcns2 Mcoln2 Mfi2 Nnt P2rx7 Ppp3ca Scn5a Scn7a Sfxn2 Sfxn4 Slc22a5 Slc23a2 Slc30a5 Slc30a6 Slc31a1 Slc31a2 Slc39a13 Slc39a7 Slc5a1 Slc5a6 Slc9a1 Trpm7
350	GO:0042089 [6]: cytokine biosynthesis	1	1	1522	34	11072	-4.26	0.0	0.01	0.0	Glmn
351	GO:0019882 [5]: antigen presentation	3	3	1520	53	11053	-4.27	0.0	0.03	0.0	Ap3b1 Ap3d1 H2-Q1
352	GO:0006694 [7]: steroid biosynthesis	10	10	1513	44	11062	-4.29	0.0	2.21	0.97	Acbd3 Akr1c6 Cyp17a1 Cyp39a1 Hmgcs2 Hsd17b12 Hsd3b7 Ncb5or Pmvk Tm7sf2
353	GO:0007126 [8]: meiosis	9	9	1514	38	11068	-4.3	0.0	2.24	0.97	Centd3 Cpeb1 Mlh1 Pms2 Rbm7 Rpa1 Smc1l1 Sycp3 Topbp1
354	GO:0042113 [7]: B-cell activation	2	2	1521	43	11063	-4.34	0.0	0.02	0.0	Igbp1 Igbp1b
355	GO:0050865 [5]: regulation of cell activation	2	2	1521	43	11063	-4.34	0.0	0.02	0.0	Ap3b1 Ap3d1
356	GO:0051249 [6]: regulation of lymphocyte activation	2	2	1521	43	11063	-4.34	0.0	0.02	0.0	Ap3b1 Ap3d1
357	GO:0019319 [8]: hexose biosynthesis	5	5	1518	15	11091	-4.34	0.0	2.48	0.97	Acdc Gpd1 Pck1 Pmm2 Tpi1
358	GO:0046165 [6]: alcohol biosynthesis	5	5	1518	15	11091	-4.34	0.0	2.48	0.97	Acdc Gpd1 Pck1 Pmm2 Tpi1
359	GO:0046364 [7]: monosaccharide biosynthesis	5	5	1518	15	11091	-4.34	0.0	2.48	0.97	Acdc Gpd1 Pck1 Pmm2 Tpi1
360	GO:0030001 [7]: metal ion transport	32	32	1491	266	10840	-4.35	0.0	0.24	0.09	2410004N11Rik Atp2a2 Atp2b2 Cacna1g Cacna1h Cacng6 Camk2b Camk2g Clic1 Itpr1 Kcne3 Kcnj11 Kcnj4 Kcnn4 Kcns2 Mfi2 Ppp3ca Scn5a Scn7a Sfxn2 Sfxn4 Slc22a5 Slc23a2 Slc30a5 Slc30a6 Slc31a1 Slc31a2 Slc39a13 Slc39a7 Slc5a1 Slc5a6 Slc9a1
361	GO:0006644 [7]: phospholipid metabolism	10	10	1513	45	11061	-4.35	0.0	2.12	0.97	2010300G19Rik 2810004N20Rik Cdipt Coasy Gnpat Pigb Pigc Pik3c2a Pla2g4a Ptdss1
362	GO:0048468 [3]: cell development	1	1	1522	33	11073	-4.36	0.0	0.01	0.0	Hes5
363	GO:0009892 [5]: negative regulation of metabolism	21	21	1502	121	10985	-4.36	0.0	1.67	0.64	Acdc Ang3 Bcl6 C1d Cnot7 Cnot8 Cri1 Dmap1 Eif2ak1 Hsbp1 Jarid2 Msh2 Mta2 Nfx1 Nr1i2 Rybp Sirt3 Sirt4 Sirt7 Zfp189 Zfpm1
364	GO:0009966 [4]: regulation of signal transduction	7	7	1516	85	11021	-4.36	0.0	0.06	0.0	Acdc Akt2 Igbp1 Igbp1b Prkca Prl Twsg1
365	GO:0007610 [2]: behavior	7	7	1516	85	11021	-4.36	0.0	0.06	0.0	Chst10 Mafg Msra Npas2 Npy1r Vdac1 Vdac3
366	GO:0018342 [9]: protein prenylation	4	4	1519	10	11096	-4.36	0.0	2.55	1.0	1110013G13Rik 2210409M21Rik Fnta Rabggta
367	GO:0030574 [9]: collagen catabolism	4	4	1519	10	11096	-4.36	0.0	2.55	1.0	Mmp11 Mmp2 Mmp3 Pep4
368	GO:0048489 [6]: synaptic vesicle transport	4	4	1519	10	11096	-4.36	0.0	2.55	1.0	Snapap Stx4a Unc13b Vamp2
369	GO:0043118 [4]: negative regulation of physiological process	37	37	1486	242	10864	-4.36	0.0	1.23	0.5	Acdc Ang3 Bbc3 Bcl6 Bfar Birc2 C1d Cnot7 Cnot8 Cri1 Dmap1 Dsip1 Eif2ak1 Glmn Hsbp1 Jak2 Jarid2 Msh2 Mta2 Nfx1 Nr1i2 P2rx7 Pik3ca Pik3cg Polb Prkca Prkrir Qars Rybp Sirt3 Sirt4 Sirt7 Thbd Tie1 Zc3hc1 Zfp189 Zfpm1
370	GO:0007507 [5]: heart development	4	4	1519	60	11046	-4.38	0.0	0.04	0.0	Id2 Itga4 Nrp1 Ppp3r1
371	GO:0030097 [5]: hemopoiesis	9	9	1514	100	11006	-4.39	0.0	0.08	0.0	Ap3b1 Ap3d1 Cbfa2t3h Clec2d Il11ra1 Jak2 Lnk Spna1 Twsg1
372	GO:0046467 [7]: membrane lipid biosynthesis	8	8	1515	33	11073	-4.4	0.0	2.18	0.97	2010300G19Rik Cdipt Coasy Gnpat Lass4 Pigc Ptdss1 St6galnac6
373	GO:0016064 [6]: humoral defense mechanism (sensu Vertebrata)	3	3	1520	51	11055	-4.41	0.0	0.03	0.0	C1r Colec12 Gca
374	GO:0050879 [4]: organismal movement	5	5	1518	67	11039	-4.46	0.0	0.06	0.0	Pde6d Rdh12 Rdh5 Tbl1xr1 Unc119
375	GO:0007417 [6]: central nervous system development	5	5	1518	67	11039	-4.46	0.0	0.06	0.0	Arx Cxcl12 Mapk8ip3 Numb Twsg1
376	GO:0009795 [4]: embryonic morphogenesis	7	7	1516	83	11023	-4.46	0.0	0.07	0.0	Aldh1a2 Foxi1 Hoxd13 Lmo4 Ptk7 Ttc10 Twsg1
377	GO:0009266 [6]: response to temperature	1	1	1522	32	11074	-4.46	0.0	0.01	0.0	Fgf16
378	GO:0016125 [6]: sterol metabolism	9	9	1514	40	11066	-4.46	0.0	2.05	0.91	Cyp39a1 Ebpl Fdxr Hmgcs2 Lipe Ncb5or Pmvk Srebf1 Tm7sf2
379	GO:0007010 [6]: cytoskeleton organization and biogenesis	43	43	1480	312	10794	-4.47	0.0	0.67	0.27	Acta1 Arhgap8 Arpc4 B230120H23Rik Cap1 Clasp2 Csrp1 Dctn2 Dctn3 Dnchc1 Dncic2 Eln Epb4.1l2 Gata6 Grid2ip Hdac6 Kif2a Kif3a Klhl20 Map1lc3b Mipol1 Mtap6 Mtss1 Myh9 Myl1 Myl4 Myl6 Mylpf Myo1c Myo6 Nck1 Pafah1b1 Ptk7 Rhoa Rhoq Rhou Tbca Tbce Tekt2 Tmod4 Tubd1 Tubg1 Unc119
380	GO:0051258 [7]: protein polymerization	5	5	1518	16	11090	-4.48	0.0	2.3	0.97	Arpc4 Eln Mtss1 Tubd1 Tubg1
381	GO:0009064 [7]: glutamine family amino acid metabolism	5	5	1518	16	11090	-4.48	0.0	2.3	0.97	Aldh4a1 Asl Ass1 Pycr1 Pycr2
382	GO:0035295 [3]: tube development	4	4	1519	58	11048	-4.5	0.0	0.05	0.0	Flt1 Lmo4 Ptk7 Traf4
383	GO:0007178 [7]: transmembrane receptor protein serine/threonine kinase signaling pathway	4	4	1519	58	11048	-4.5	0.0	0.05	0.0	Acvrl1 Ltbp4 Sitpec Twsg1
384	GO:0010165 [7]: response to X-ray	2	2	1521	2	11104	-4.5	0.0	2.61	1.05	C6.1A Msh2
385	GO:0015936 [8]: coenzyme A metabolism	2	2	1521	2	11104	-4.5	0.0	2.61	1.05	Coasy Pank3
386	GO:0016547 [7]: RNA editing	2	2	1521	2	11104	-4.5	0.0	2.61	1.05	Apobec2 Dnajb11
387	GO:0016556 [7]: mRNA modification	2	2	1521	2	11104	-4.5	0.0	2.61	1.05	Apobec2 Dnajb11
388	GO:0019720 [7]: Mo-molybdopterin cofactor metabolism	2	2	1521	2	11104	-4.5	0.0	2.61	1.05	Gphn Mocs2
389	GO:0030002 [6]: anion homeostasis	2	2	1521	2	11104	-4.5	0.0	2.61	1.05	Prkwnk4 Stc1
390	GO:0050771 [6]: negative regulation of axonogenesis	2	2	1521	2	11104	-4.5	0.0	2.61	1.05	Nrp1 Ntn1
391	GO:0006301 [7]: postreplication repair	2	2	1521	2	11104	-4.5	0.0	2.61	1.05	Msh2 Rev1l
392	GO:0006473 [8]: protein amino acid acetylation	2	2	1521	2	11104	-4.5	0.0	2.61	1.05	Myst4 Pcaf
393	GO:0006561 [9]: proline biosynthesis	2	2	1521	2	11104	-4.5	0.0	2.61	1.05	Pycr1 Pycr2
394	GO:0006599 [7]: phosphagen metabolism	2	2	1521	2	11104	-4.5	0.0	2.61	1.05	Ckm Ckmt2
395	GO:0006777 [8]: Mo-molybdopterin cofactor biosynthesis	2	2	1521	2	11104	-4.5	0.0	2.61	1.05	Gphn Mocs2
396	GO:0008340 [4]: determination of adult life span	2	2	1521	2	11104	-4.5	0.0	2.61	1.05	Msh2 Msra
397	GO:0030334 [6]: regulation of cell migration	7	7	1516	28	11078	-4.51	0.0	2.11	0.97	Arhgap8 Cxcl12 Lama4 Ntn1 Rtn4 Tek Tie1
398	GO:0051270 [5]: regulation of cell motility	7	7	1516	28	11078	-4.51	0.0	2.11	0.97	Arhgap8 Cxcl12 Lama4 Ntn1 Rtn4 Tek Tie1
399	GO:0045814 [4]: negative regulation of gene expression, epigenetic	3	3	1520	6	11100	-4.51	0.0	2.47	0.97	Sirt3 Sirt4 Sirt7
400	GO:0006342 [5]: chromatin silencing	3	3	1520	6	11100	-4.51	0.0	2.47	0.97	Sirt3 Sirt4 Sirt7
401	GO:0009218 [8]: pyrimidine ribonucleotide metabolism	3	3	1520	6	11100	-4.51	0.0	2.47	0.97	0610011D08Rik Nme1 Nme3
402	GO:0009220 [8]: pyrimidine ribonucleotide biosynthesis	3	3	1520	6	11100	-4.51	0.0	2.47	0.97	0610011D08Rik Nme1 Nme3
403	GO:0007001 [7]: chromosome organization and biogenesis (sensu Eukaryota)	25	25	1498	209	10897	-4.51	0.0	0.26	0.09	2210018M11Rik 4930548G07Rik Baz1b Baz2a D10Bwg0791e H3f3a Hdac6 Hist1h4i Hmg20b Mta2 Myst4 Nap1l3 Nap1l4 Rbbp4 Sap18 Satb1 Sirt3 Sirt4 Sirt7 Sox1 Suv420h1 Suv420h2 Terf2 Terf2ip Tert
404	GO:0050881 [5]: musculoskeletal movement	5	5	1518	66	11040	-4.51	0.0	0.06	0.0	Pde6d Rdh12 Rdh5 Tbl1xr1 Unc119
405	GO:0050885 [6]: regulation of balance	5	5	1518	66	11040	-4.51	0.0	0.06	0.0	Pde6d Rdh12 Rdh5 Tbl1xr1 Unc119
406	GO:0050953 [6]: sensory perception of light	5	5	1518	66	11040	-4.51	0.0	0.06	0.0	Pde6d Rdh12 Rdh5 Tbl1xr1 Unc119
407	GO:0050957 [6]: equilibrioception	5	5	1518	66	11040	-4.51	0.0	0.06	0.0	Pde6d Rdh12 Rdh5 Tbl1xr1 Unc119
408	GO:0007601 [7]: visual perception	5	5	1518	66	11040	-4.51	0.0	0.06	0.0	Pde6d Rdh12 Rdh5 Tbl1xr1 Unc119
409	GO:0045934 [6]: negative regulation of nucleobase, nucleoside, nucleotide and nucleic acid metabolism	18	18	1505	104	11002	-4.52	0.0	1.54	0.64	Bcl6 C1d Cnot7 Cnot8 Cri1 Dmap1 Hsbp1 Jarid2 Msh2 Mta2 Nfx1 Nr1i2 Rybp Sirt3 Sirt4 Sirt7 Zfp189 Zfpm1
410	GO:0016052 [6]: carbohydrate catabolism	9	9	1514	41	11065	-4.53	0.0	1.95	0.83	Dlat Eno3 Hibadh Hk1 Ldh2 Pdhb Pfkm Pgam2 Tpi1
411	GO:0044275 [7]: cellular carbohydrate catabolism	9	9	1514	41	11065	-4.53	0.0	1.95	0.83	Dlat Eno3 Hibadh Hk1 Ldh2 Pdhb Pfkm Pgam2 Tpi1
412	GO:0043284 [5]: biopolymer biosynthesis	4	4	1519	11	11095	-4.54	0.0	2.33	0.97	Cmas Gbe1 Phkg2 Ppp1r3c
413	GO:0000271 [6]: polysaccharide biosynthesis	4	4	1519	11	11095	-4.54	0.0	2.33	0.97	Cmas Gbe1 Phkg2 Ppp1r3c
414	GO:0006094 [8]: gluconeogenesis	4	4	1519	11	11095	-4.54	0.0	2.33	0.97	Acdc Gpd1 Pck1 Tpi1
415	GO:0006775 [6]: fat-soluble vitamin metabolism	4	4	1519	11	11095	-4.54	0.0	2.33	0.97	Aldh1a2 Cyp24a1 Ttpa Vkorc1
416	GO:0006325 [7]: establishment and/or maintenance of chromatin architecture	22	22	1501	135	10971	-4.54	0.0	1.36	0.57	2210018M11Rik 4930548G07Rik Baz1b Baz2a D10Bwg0791e H3f3a Hdac6 Hist1h4i Hmg20b Mta2 Myst4 Nap1l3 Nap1l4 Rbbp4 Sap18 Satb1 Sirt3 Sirt4 Sirt7 Sox1 Suv420h1 Suv420h2
417	GO:0051276 [6]: chromosome organization and biogenesis	26	26	1497	213	10893	-4.55	0.0	0.3	0.1	2210018M11Rik 4930548G07Rik Baz1b Baz2a D10Bwg0791e H3f3a Hdac6 Hist1h4i Hmg20b Mta2 Myst4 Nap1l3 Nap1l4 Rbbp4 Sap18 Satb1 Sirt3 Sirt4 Sirt7 Smc1l1 Sox1 Suv420h1 Suv420h2 Terf2 Terf2ip Tert
418	GO:0015674 [7]: di-, tri-valent inorganic cation transport	17	17	1506	98	11008	-4.56	0.0	1.51	0.64	Atp2a2 Atp2b2 Cacna1g Cacna1h Cacng6 Camk2b Camk2g Clic1 Itpr1 Mfi2 Ppp3ca Sfxn2 Sfxn4 Slc30a5 Slc30a6 Slc31a1 Slc31a2
419	GO:0006869 [5]: lipid transport	3	3	1520	49	11057	-4.56	0.0	0.04	0.0	Osbpl2 Pctp Scp2
420	GO:0019885 [6]: antigen processing, endogenous antigen via MHC class I	1	1	1522	31	11075	-4.56	0.0	0.02	0.0	H2-Q1
421	GO:0046651 [5]: lymphocyte proliferation	1	1	1522	31	11075	-4.56	0.0	0.02	0.0	Cxcl12
422	GO:0001817 [6]: regulation of cytokine production	1	1	1522	31	11075	-4.56	0.0	0.02	0.0	Glmn
423	GO:0042592 [3]: homeostasis	11	11	1512	110	10996	-4.57	0.0	0.13	0.02	Acdc Aco1 Apex1 Atp6v1b1 Clns1a Mfi2 Nucb2 Prkwnk4 Prnd Slc9a1 Stc1
424	GO:0043119 [4]: positive regulation of physiological process	34	34	1489	255	10851	-4.57	0.0	0.53	0.23	Acdc Ap3b1 Ap3d1 Arhgap8 Bbc3 Bbp Casp6 Casp8ap2 Clec2d Cnot7 Crsp6 Cxcl12 Ddx5 Dffa E2f3 Gata6 Gkn1 Glmn Kcnn4 Klf2 Lgals12 Mafb Mlh1 Mta2 Nfat5 Nfya P2rx7 Plagl2 Prkca Pus1 Rnf6 Sas Tbn Wdr39
425	GO:0007229 [6]: integrin-mediated signaling pathway	4	4	1519	57	11049	-4.58	0.0	0.05	0.0	Adam15 Adamts10 Itga4 Rhoa
426	GO:0015837 [5]: amine transport	2	2	1521	40	11066	-4.58	0.0	0.03	0.0	Arl6ip5 Slc7a11
427	GO:0042127 [5]: regulation of cell proliferation	12	12	1511	117	10989	-4.58	0.0	0.14	0.02	Arx E2f3 Fancl Gkn1 Glmn Hoxd13 Jak2 Mafg Nf2 Prkrir Sas Wdr39
428	GO:0016485 [8]: protein processing	5	5	1518	17	11089	-4.61	0.0	2.15	0.97	Aph1a Dhh Sec11l3 Spcs1 Spcs2
429	GO:0006650 [8]: glycerophospholipid metabolism	5	5	1518	17	11089	-4.61	0.0	2.15	0.97	2810004N20Rik Pigb Pigc Pik3c2a Ptdss1
430	GO:0016481 [7]: negative regulation of transcription	17	17	1506	100	11006	-4.62	0.0	1.42	0.6	Bcl6 C1d Cnot7 Cnot8 Cri1 Dmap1 Hsbp1 Jarid2 Mta2 Nfx1 Nr1i2 Rybp Sirt3 Sirt4 Sirt7 Zfp189 Zfpm1
431	GO:0006304 [6]: DNA modification	6	6	1517	23	11083	-4.62	0.0	2.05	0.91	2510005D08Rik 2700075B01Rik 2810410A08Rik Dnmt2 Dnmt3a Hemk1
432	GO:0016311 [7]: dephosphorylation	15	15	1508	85	11021	-4.62	0.0	1.51	0.64	Acp1 Dusp11 Eya1 Hcph Mtmr4 Ppm1b Ppm1d Ppp1cc Ppp2cb Ppp3ca Ptpn18 Ptpra Ptpro Ptprv X99384
433	GO:0030333 [5]: antigen processing	3	3	1520	48	11058	-4.62	0.0	0.05	0.0	Ap3b1 Ap3d1 H2-Q1
434	GO:0000278 [6]: mitotic cell cycle	19	19	1504	117	10989	-4.65	0.0	1.27	0.51	Anapc4 Anapc7 Bccip Camk2b Camk2g Ccdc5 Cdc16 E4f1 Gspt2 Nek3 Nek9 Pafah1b1 Pes1 Ppm1d Ppp3ca Rhou Smc1l1 Stag1 Sycp3
435	GO:0019883 [6]: antigen presentation, endogenous antigen	1	1	1522	30	11076	-4.65	0.0	0.02	0.0	H2-Q1
436	GO:0000041 [8]: transition metal ion transport	7	7	1516	30	11076	-4.68	0.0	1.89	0.78	Mfi2 Sfxn2 Sfxn4 Slc30a5 Slc30a6 Slc31a1 Slc31a2
437	GO:0015672 [7]: monovalent inorganic cation transport	26	26	1497	198	10908	-4.69	0.0	0.49	0.2	2410004N11Rik Atp5a1 Atp5b Atp5c1 Atp5f1 Atp5g1 Atp6v0b Atp6v0d1 Atp6v1a1 Atp6v1b1 Atp6v1b2 Atp6v1g1 Atp6v1g2 Kcne3 Kcnj11 Kcnj4 Kcnn4 Kcns2 Nnt Scn5a Scn7a Slc22a5 Slc23a2 Slc5a1 Slc5a6 Slc9a1
438	GO:0008285 [6]: negative regulation of cell proliferation	3	3	1520	47	11059	-4.69	0.0	0.05	0.0	Glmn Jak2 Prkrir
439	GO:0006323 [6]: DNA packaging	22	22	1501	144	10962	-4.69	0.0	1.05	0.44	2210018M11Rik 4930548G07Rik Baz1b Baz2a D10Bwg0791e H3f3a Hdac6 Hist1h4i Hmg20b Mta2 Myst4 Nap1l3 Nap1l4 Rbbp4 Sap18 Satb1 Sirt3 Sirt4 Sirt7 Sox1 Suv420h1 Suv420h2
440	GO:0051242 [5]: positive regulation of cellular physiological process	19	19	1504	159	10947	-4.69	0.0	0.29	0.1	Acdc Ap3b1 Ap3d1 Arhgap8 Bbc3 Bbp Casp6 Casp8ap2 Clec2d Cxcl12 Dffa E2f3 Gkn1 Lgals12 Mlh1 Plagl2 Prkca Sas Wdr39
441	GO:0009890 [6]: negative regulation of biosynthesis	4	4	1519	12	11094	-4.69	0.0	2.14	0.97	Acdc Ang3 Eif2ak1 Nfx1
442	GO:0046777 [9]: autophosphorylation	4	4	1519	12	11094	-4.69	0.0	2.14	0.97	Camk2b Camk2g Clk1 Clk2
443	GO:0006487 [9]: N-linked glycosylation	4	4	1519	12	11094	-4.69	0.0	2.14	0.97	Alg12 Ddost Edem1 Ganab
444	GO:0008154 [6]: actin polymerization and/or depolymerization	4	4	1519	12	11094	-4.69	0.0	2.14	0.97	Arpc4 Eln Mtss1 Tmod4
445	GO:0007017 [7]: microtubule-based process	19	19	1504	119	10987	-4.7	0.0	1.19	0.5	Clasp2 Dctn2 Dctn3 Dnchc1 Dncic2 Gata6 Hdac6 Kif2a Kif3a Map1lc3b Mipol1 Mtap6 Pafah1b1 Tbca Tbce Tekt2 Tubd1 Tubg1 Unc119
446	GO:0006817 [8]: phosphate transport	8	8	1515	37	11069	-4.7	0.0	1.78	0.73	Acdc Col11a1 Col1a1 Col4a2 Col6a1 Col9a2 Fubp1 Marco
447	GO:0006928 [4]: cell motility	22	22	1501	145	10961	-4.71	0.0	1.01	0.42	Arhgap8 Arpc3 Arx Cap1 Cspg4 Cxcl12 Enpep Ephb3 Il16 Itga4 Lama4 Mospd2 Nck1 Nrp1 Ntn1 Pafah1b1 Pex5 Prkca Rtn4 Sh2bpsm1 Tek Tie1
448	GO:0042157 [7]: lipoprotein metabolism	6	6	1517	24	11082	-4.71	0.0	1.93	0.81	1110013G13Rik 2210409M21Rik Fnta Hhat Pigc Rabggta
449	GO:0000280 [7]: nuclear division	18	18	1505	112	10994	-4.71	0.0	1.2	0.5	Anapc4 Anapc7 Ccdc5 Cdc16 Centd3 Cpeb1 Mlh1 Nek3 Nek9 Pafah1b1 Pes1 Pms2 Rbm7 Rpa1 Smc1l1 Stag1 Sycp3 Topbp1
450	GO:0006333 [8]: chromatin assembly or disassembly	7	7	1516	77	11029	-4.72	0.0	0.11	0.01	4930548G07Rik Baz1b D10Bwg0791e H3f3a Hist1h4i Nap1l3 Nap1l4
451	GO:0045941 [7]: positive regulation of transcription	14	14	1509	81	11025	-4.73	0.0	1.38	0.59	Cnot7 Crsp6 Ddx5 E2f3 Gata6 Klf2 Mafb Mta2 Nfat5 Nfya Plagl2 Pus1 Rnf6 Tbn
452	GO:0016477 [5]: cell migration	19	19	1504	121	10985	-4.73	0.0	1.12	0.49	Arhgap8 Arx Cap1 Cspg4 Cxcl12 Enpep Ephb3 Il16 Itga4 Lama4 Nck1 Nrp1 Ntn1 Pafah1b1 Pex5 Prkca Rtn4 Tek Tie1
453	GO:0042063 [6]: gliogenesis	3	3	1520	7	11099	-4.73	0.0	2.21	0.97	Cspg4 Metrn Nf1
454	GO:0006739 [9]: NADPH metabolism	3	3	1520	7	11099	-4.73	0.0	2.21	0.97	Dcxr Hibadh Tpi1
455	GO:0009074 [7]: aromatic amino acid family catabolism	3	3	1520	7	11099	-4.73	0.0	2.21	0.97	Gstz1 Hpd Pts
456	GO:0048232 [6]: male gamete generation	9	9	1514	91	11015	-4.74	0.0	0.14	0.02	Acox1 Bcl6 Brd2 Ddx1 Dnmt3a Pafah1b1 Tle3 Tubd1 Zfp37
457	GO:0007283 [7]: spermatogenesis	9	9	1514	91	11015	-4.74	0.0	0.14	0.02	Acox1 Bcl6 Brd2 Ddx1 Dnmt3a Pafah1b1 Tle3 Tubd1 Zfp37
458	GO:0009952 [4]: anterior/posterior pattern formation	2	2	1521	38	11068	-4.74	0.0	0.04	0.0	Ldb1 Ttc10
459	GO:0006865 [6]: amino acid transport	2	2	1521	38	11068	-4.74	0.0	0.04	0.0	Arl6ip5 Slc7a11
460	GO:0043067 [5]: regulation of programmed cell death	25	25	1498	185	10921	-4.74	0.0	0.58	0.25	Bak1 Bbc3 Bbp Bcl6 Bfar Birc2 Bmf Casp6 Casp8ap2 Clec2d Dap3 Dffa Dsip1 Fadd Lgals12 Mgmt Mlh1 Pik3ca Pik3cg Plagl2 Polb Prkca Qars Tradd Zc3hc1
461	GO:0042981 [6]: regulation of apoptosis	25	25	1498	182	10924	-4.74	0.0	0.64	0.27	Bak1 Bbc3 Bbp Bcl6 Bfar Birc2 Bmf Casp6 Casp8ap2 Clec2d Dap3 Dffa Dsip1 Fadd Lgals12 Mgmt Mlh1 Pik3ca Pik3cg Plagl2 Polb Prkca Qars Tradd Zc3hc1
462	GO:0001525 [6]: angiogenesis	11	11	1512	59	11047	-4.75	0.0	1.52	0.64	Ang3 Angpt1 Angpt2 Enpep Flt1 Nrp1 Rtn4 Serpine1 Tek Tie1 Tnfsf12
463	GO:0042035 [7]: regulation of cytokine biosynthesis	1	1	1522	29	11077	-4.75	0.0	0.02	0.0	Glmn
464	GO:0045935 [6]: positive regulation of nucleobase, nucleoside, nucleotide and nucleic acid metabolism	14	14	1509	82	11024	-4.75	0.0	1.33	0.55	Cnot7 Crsp6 Ddx5 E2f3 Gata6 Klf2 Mafb Mta2 Nfat5 Nfya Plagl2 Pus1 Rnf6 Tbn
465	GO:0008202 [6]: steroid metabolism	15	15	1508	90	11016	-4.76	0.0	1.27	0.51	Acbd3 Akr1c6 Cyp17a1 Cyp39a1 Ebpl Fdxr Hmgcs2 Hsd17b12 Hsd3b7 Lipe Ncb5or Osbpl2 Pmvk Srebf1 Tm7sf2
466	GO:0045892 [8]: negative regulation of transcription, DNA-dependent	12	12	1511	67	11039	-4.77	0.0	1.43	0.61	Bcl6 Cri1 Hsbp1 Jarid2 Mta2 Nfx1 Rybp Sirt3 Sirt4 Sirt7 Zfp189 Zfpm1
467	GO:0008203 [7]: cholesterol metabolism	8	8	1515	38	11068	-4.77	0.0	1.69	0.65	Cyp39a1 Fdxr Hmgcs2 Lipe Ncb5or Pmvk Srebf1 Tm7sf2
468	GO:0009790 [3]: embryonic development	22	22	1501	152	10954	-4.77	0.0	0.82	0.35	Acvr1b Aldh1a2 Arfrp1 Cops3 E4f1 Fgf8 Flt1 Foxi1 Hira Hoxd13 Lama4 Ldb1 Lmo4 Lnk Mafb Pitpnb Ptk7 Sitpec Thbd Top2a Ttc10 Twsg1
469	GO:0030036 [8]: actin cytoskeleton organization and biogenesis	13	13	1510	75	11031	-4.78	0.0	1.35	0.56	Arhgap8 Arpc4 Cap1 Csrp1 Eln Epb4.1l2 Grid2ip Mtss1 Nck1 Rhoa Rhoq Rhou Tmod4
470	GO:0008654 [8]: phospholipid biosynthesis	6	6	1517	25	11081	-4.8	0.0	1.81	0.75	2010300G19Rik Cdipt Coasy Gnpat Pigc Ptdss1
471	GO:0006470 [8]: protein amino acid dephosphorylation	14	14	1509	84	11022	-4.81	0.0	1.24	0.5	Acp1 Dusp11 Eya1 Hcph Mtmr4 Ppm1b Ppm1d Ppp1cc Ppp2cb Ptpn18 Ptpra Ptpro Ptprv X99384
472	GO:0007167 [6]: enzyme linked receptor protein signaling pathway	21	21	1502	157	10949	-4.81	0.0	0.55	0.23	Acvrl1 Angpt1 Angpt2 Caml Cspg4 Dok1 Epha1 Epha3 Ephb3 Flt1 Grb10 Ltbp4 Nrp1 Prkca Ptpra Ptpro Sitpec Stxbp4 Tiam1 Twsg1 Zfp106
473	GO:0000902 [4]: cellular morphogenesis	17	17	1506	139	10967	-4.82	0.0	0.34	0.12	Bbc3 Cap1 Ebag9 Epb4.1l2 Fhl1 Gas2 Gas6 Igfbp7 Nck1 Ndnl2 Nol5 Ptk7 Rhoq Rhou Sh2bpsm1 Shc1 Spna1
474	GO:0030098 [4]: lymphocyte differentiation	3	3	1520	45	11061	-4.82	0.0	0.06	0.0	Ap3b1 Ap3d1 Il11ra1
475	GO:0006289 [7]: nucleotide-excision repair	4	4	1519	13	11093	-4.84	0.0	1.97	0.84	Dclre1a Ercc3 Ercc5 Xpa
476	GO:0000279 [6]: M phase	18	18	1505	121	10985	-4.84	0.0	0.89	0.39	Anapc4 Anapc7 Ccdc5 Cdc16 Centd3 Cpeb1 Mlh1 Nek3 Nek9 Pafah1b1 Pes1 Pms2 Rbm7 Rpa1 Smc1l1 Stag1 Sycp3 Topbp1
477	GO:0009891 [6]: positive regulation of biosynthesis	1	1	1522	28	11078	-4.84	0.0	0.02	0.0	Glmn
478	GO:0019220 [6]: regulation of phosphate metabolism	1	1	1522	28	11078	-4.84	0.0	0.02	0.0	Prkca
479	GO:0042325 [7]: regulation of phosphorylation	1	1	1522	28	11078	-4.84	0.0	0.02	0.0	Prkca
480	GO:0051174 [5]: regulation of phosphorus metabolism	1	1	1522	28	11078	-4.84	0.0	0.02	0.0	Prkca
481	GO:0007422 [6]: peripheral nervous system development	1	1	1522	28	11078	-4.84	0.0	0.02	0.0	Crybb1
482	GO:0043009 [5]: embryonic development (sensu Vertebrata)	4	4	1519	52	11054	-4.87	0.0	0.08	0.0	Aldh1a2 Cops3 Pitpnb Twsg1
483	GO:0006936 [3]: muscle contraction	9	9	1514	47	11059	-4.87	0.0	1.48	0.64	Acta1 Actn3 Atp2a2 Myom2 Prkca Tnnc2 Tnni2 Tnnt1 Tnnt3
484	GO:0050793 [3]: regulation of development	19	19	1504	139	10967	-4.87	0.0	0.61	0.27	Ap3b1 Ap3d1 Bbc3 Clec2d Ebag9 Gas6 Hes5 Igfbp7 Lama4 Metrn Ndnl2 Nf1 Npy1r Nrp1 Ntn1 Shc1 Tbn Tiam1 Tkt
485	GO:0030335 [7]: positive regulation of cell migration	2	2	1521	3	11103	-4.88	0.0	2.18	0.97	Arhgap8 Cxcl12
486	GO:0042278 [7]: purine nucleoside metabolism	2	2	1521	3	11103	-4.88	0.0	2.18	0.97	Adk Qtrt1
487	GO:0043112 [7]: receptor metabolism	2	2	1521	3	11103	-4.88	0.0	2.18	0.97	Caml Fnta
488	GO:0046128 [8]: purine ribonucleoside metabolism	2	2	1521	3	11103	-4.88	0.0	2.18	0.97	Adk Qtrt1
489	GO:0051272 [6]: positive regulation of cell motility	2	2	1521	3	11103	-4.88	0.0	2.18	0.97	Arhgap8 Cxcl12
490	GO:0000050 [5]: urea cycle	2	2	1521	3	11103	-4.88	0.0	2.18	0.97	Asl Ass1
491	GO:0002011 [5]: morphogenesis of an epithelial sheet	2	2	1521	3	11103	-4.88	0.0	2.18	0.97	Chuk Dag1
492	GO:0006542 [9]: glutamine biosynthesis	2	2	1521	3	11103	-4.88	0.0	2.18	0.97	Pycr1 Pycr2
493	GO:0006572 [8]: tyrosine catabolism	2	2	1521	3	11103	-4.88	0.0	2.18	0.97	Gstz1 Hpd
494	GO:0007131 [7]: meiotic recombination	2	2	1521	3	11103	-4.88	0.0	2.18	0.97	Mlh1 Topbp1
495	GO:0009119 [7]: ribonucleoside metabolism	2	2	1521	3	11103	-4.88	0.0	2.18	0.97	Adk Qtrt1
496	GO:0006814 [8]: sodium ion transport	7	7	1516	73	11033	-4.88	0.0	0.15	0.02	Scn5a Scn7a Slc22a5 Slc23a2 Slc5a1 Slc5a6 Slc9a1
497	GO:0045893 [8]: positive regulation of transcription, DNA-dependent	11	11	1512	63	11043	-4.9	0.0	1.29	0.52	Cnot7 Crsp6 E2f3 Mafb Mta2 Nfat5 Nfya Plagl2 Pus1 Rnf6 Tbn
498	GO:0015698 [7]: inorganic anion transport	15	15	1508	97	11009	-4.9	0.0	0.98	0.41	Acdc Clcn4-2 Clcn7 Clns1a Col11a1 Col1a1 Col4a2 Col6a1 Col9a2 Fubp1 Gabrb3 Marco Mpst Prkwnk4 Slc26a2
499	GO:0051243 [5]: negative regulation of cellular physiological process	15	15	1508	121	10985	-4.9	0.0	0.38	0.15	Bbc3 Bcl6 Bfar Birc2 Dsip1 Glmn Jak2 Pik3ca Pik3cg Polb Prkca Prkrir Qars Tie1 Zc3hc1
500	GO:0016051 [6]: carbohydrate biosynthesis	9	9	1514	48	11058	-4.91	0.0	1.41	0.6	Acdc Cmas Gbe1 Gpd1 Pck1 Phkg2 Pmm2 Ppp1r3c Tpi1
501	GO:0016055 [6]: Wnt receptor signaling pathway	8	8	1515	79	11027	-4.91	0.0	0.18	0.04	Csnk1e Csnk2a2 Dvl1 Fbxw2 Fzd4 Ldb1 Tle2 Tle3
502	GO:0006486 [8]: protein amino acid glycosylation	10	10	1513	56	11050	-4.92	0.0	1.31	0.54	Alg12 Ddost Edem1 Galnt10 Ganab Itm1 Pomt1 St3gal3 St6galnac4 St6galnac6
503	GO:0009636 [7]: response to toxin	3	3	1520	8	11098	-4.93	0.0	1.98	0.85	Blmh Ephx1 Ephx2
504	GO:0005978 [8]: glycogen biosynthesis	3	3	1520	8	11098	-4.93	0.0	1.98	0.85	Gbe1 Phkg2 Ppp1r3c
505	GO:0007127 [9]: meiosis I	3	3	1520	8	11098	-4.93	0.0	1.98	0.85	Cpeb1 Mlh1 Topbp1
506	GO:0007222 [7]: frizzled signaling pathway	3	3	1520	8	11098	-4.93	0.0	1.98	0.85	Dvl1 Tle2 Tle3
507	GO:0009250 [7]: glucan biosynthesis	3	3	1520	8	11098	-4.93	0.0	1.98	0.85	Gbe1 Phkg2 Ppp1r3c
508	GO:0006897 [6]: endocytosis	14	14	1509	115	10991	-4.93	0.0	0.35	0.13	Ap1g2 Ap3b1 Ap4s1 Cap1 Colec12 Ghr Pld2 Rab4a Rabep1 Rabep2 Rabgef1 Rufy1 Synj2bp Unc13b
509	GO:0030029 [7]: actin filament-based process	13	13	1510	81	11025	-4.93	0.0	1.07	0.46	Arhgap8 Arpc4 Cap1 Csrp1 Eln Epb4.1l2 Grid2ip Mtss1 Nck1 Rhoa Rhoq Rhou Tmod4
510	GO:0009309 [6]: amine biosynthesis	8	8	1515	41	11065	-4.93	0.0	1.46	0.63	Asl Ass1 BC051244 Mat2a Npl Phgdh Pycr1 Pycr2
511	GO:0030182 [4]: neuron differentiation	1	1	1522	27	11079	-4.93	0.0	0.03	0.0	Hes5
512	GO:0016053 [6]: organic acid biosynthesis	9	9	1514	49	11057	-4.95	0.0	1.34	0.56	Cyp39a1 Elovl6 Fasn Lta4h Mlstd2 Ndufab1 Npl Thedc1 Tpi1
513	GO:0046394 [7]: carboxylic acid biosynthesis	9	9	1514	49	11057	-4.95	0.0	1.34	0.56	Cyp39a1 Elovl6 Fasn Lta4h Mlstd2 Ndufab1 Npl Thedc1 Tpi1
514	GO:0009100 [7]: glycoprotein metabolism	11	11	1512	65	11041	-4.95	0.0	1.18	0.5	Alg12 Asrgl1 Ddost Edem1 Galnt10 Ganab Itm1 Pomt1 St3gal3 St6galnac4 St6galnac6
515	GO:0007411 [6]: axon guidance	3	3	1520	43	11063	-4.96	0.0	0.07	0.0	Ephb3 Nrp1 Ntn1
516	GO:0007409 [6]: axonogenesis	7	7	1516	71	11035	-4.96	0.0	0.17	0.03	Ephb3 Metrn Nrp1 Ntn1 Ryk Tbce Tiam1
517	GO:0009893 [5]: positive regulation of metabolism	16	16	1507	115	10991	-4.96	0.0	0.66	0.27	Acdc Cnot7 Crsp6 Ddx5 E2f3 Gata6 Glmn Klf2 Mafb Mta2 Nfat5 Nfya Plagl2 Pus1 Rnf6 Tbn
518	GO:0000245 [8]: spliceosome assembly	4	4	1519	14	11092	-4.96	0.0	1.81	0.75	Ddx1 Gemin6 Sfrs5 Sfrs6
519	GO:0008286 [8]: insulin receptor signaling pathway	4	4	1519	14	11092	-4.96	0.0	1.81	0.75	Prkca Ptpra Stxbp4 Zfp106
520	GO:0045165 [4]: cell fate commitment	2	2	1521	35	11071	-4.96	0.0	0.05	0.0	Gata3 Tbx19
521	GO:0015849 [5]: organic acid transport	4	4	1519	50	11056	-4.97	0.0	0.1	0.01	Arl6ip5 Slc1a1 Slc1a6 Slc7a11
522	GO:0046942 [6]: carboxylic acid transport	4	4	1519	50	11056	-4.97	0.0	0.1	0.01	Arl6ip5 Slc1a1 Slc1a6 Slc7a11
523	GO:0050778 [6]: positive regulation of immune response	4	4	1519	50	11056	-4.97	0.0	0.1	0.01	Ap3b1 Ap3d1 Glmn Prkca
524	GO:0006334 [8]: nucleosome assembly	5	5	1518	57	11049	-4.98	0.0	0.12	0.01	D10Bwg0791e H3f3a Hist1h4i Nap1l3 Nap1l4
525	GO:0007243 [6]: protein kinase cascade	14	14	1509	109	10997	-4.99	0.0	0.46	0.18	AW742319 Acdc Akt2 Brap Cdc42ep5 Chuk Cspg4 Dok1 Jak2 Map2k6 Mapk8ip3 Prkca Prl Tnip2
526	GO:0006800 [5]: oxygen and reactive oxygen species metabolism	7	7	1516	35	11071	-5.0	0.0	1.44	0.61	Cat Gpx7 Msra Sod2 Sod3 Txnip Xpa
527	GO:0000910 [5]: cytokinesis	14	14	1509	96	11010	-5.0	0.0	0.78	0.33	Anapc4 Anapc7 Ccdc5 Ccnl2 Cdc16 Cdc2l1 Cdk7 Grid2ip Nek3 Nek9 Pafah1b1 Pard6a Ppp1cc Sept4
528	GO:0001568 [4]: blood vessel development	12	12	1511	77	11029	-5.01	0.0	0.95	0.41	Ang3 Angpt1 Angpt2 Enpep Flt1 Lama4 Nrp1 Rtn4 Serpine1 Tek Tie1 Tnfsf12
529	GO:0045595 [4]: regulation of cell differentiation	6	6	1517	63	11043	-5.02	0.0	0.16	0.03	Ap3b1 Ap3d1 Clec2d Hes5 Nf1 Tbn
530	GO:0007179 [8]: transforming growth factor beta receptor signaling pathway	4	4	1519	49	11057	-5.02	0.0	0.11	0.01	Acvrl1 Ltbp4 Sitpec Twsg1
531	GO:0009888 [5]: histogenesis	5	5	1518	56	11050	-5.02	0.0	0.13	0.02	Angpt1 Angpt2 Col11a1 Sitpec Twsg1
532	GO:0048514 [5]: blood vessel morphogenesis	11	11	1512	68	11038	-5.03	0.0	1.04	0.43	Ang3 Angpt1 Angpt2 Enpep Flt1 Nrp1 Rtn4 Serpine1 Tek Tie1 Tnfsf12
533	GO:0043068 [6]: positive regulation of programmed cell death	10	10	1513	87	11019	-5.03	0.0	0.29	0.1	Bbc3 Bbp Casp6 Casp8ap2 Clec2d Dffa Lgals12 Mlh1 Plagl2 Prkca
534	GO:0030323 [4]: respiratory tube development	1	1	1522	26	11080	-5.03	0.0	0.03	0.0	Traf4
535	GO:0043065 [7]: positive regulation of apoptosis	10	10	1513	86	11020	-5.04	0.0	0.31	0.11	Bbc3 Bbp Casp6 Casp8ap2 Clec2d Dffa Lgals12 Mlh1 Plagl2 Prkca
536	GO:0009101 [7]: glycoprotein biosynthesis	10	10	1513	61	11045	-5.06	0.0	1.05	0.44	Alg12 Ddost Edem1 Galnt10 Ganab Itm1 Pomt1 St3gal3 St6galnac4 St6galnac6
537	GO:0006221 [7]: pyrimidine nucleotide biosynthesis	4	4	1519	15	11091	-5.07	0.0	1.67	0.64	0610011D08Rik Dhodh Nme1 Nme3
538	GO:0007059 [7]: chromosome segregation	4	4	1519	15	11091	-5.07	0.0	1.67	0.64	Mlh1 Smc1l1 Stag1 Top2a
539	GO:0007623 [4]: circadian rhythm	4	4	1519	15	11091	-5.07	0.0	1.67	0.64	Csnk1e Dbp Npas2 Per2
540	GO:0009585 [9]: red, far-red light phototransduction	1	1	1522	0	11106	-5.08	0.0	2.12	0.97	Zcwcc2
541	GO:0009589 [8]: detection of UV	1	1	1522	0	11106	-5.08	0.0	2.12	0.97	Fech
542	GO:0009743 [5]: response to carbohydrate stimulus	1	1	1522	0	11106	-5.08	0.0	2.12	0.97	Acdc
543	GO:0009746 [6]: response to hexose stimulus	1	1	1522	0	11106	-5.08	0.0	2.12	0.97	Acdc
544	GO:0009749 [7]: response to glucose stimulus	1	1	1522	0	11106	-5.08	0.0	2.12	0.97	Acdc
545	GO:0009794 [5]: regulation of mitotic cell cycle, embryonic	1	1	1522	0	11106	-5.08	0.0	2.12	0.97	E4f1
546	GO:0015884 [6]: folic acid transport	1	1	1522	0	11106	-5.08	0.0	2.12	0.97	Slc19a3
547	GO:0016127 [7]: sterol catabolism	1	1	1522	0	11106	-5.08	0.0	2.12	0.97	Cyp39a1
548	GO:0016573 [9]: histone acetylation	1	1	1522	0	11106	-5.08	0.0	2.12	0.97	Myst4
549	GO:0017187 [9]: peptidyl-glutamic acid carboxylation	1	1	1522	0	11106	-5.08	0.0	2.12	0.97	Ggcx
550	GO:0018158 [8]: protein amino acid oxidation	1	1	1522	0	11106	-5.08	0.0	2.12	0.97	Msra
551	GO:0018159 [9]: peptidyl-methionine oxidation	1	1	1522	0	11106	-5.08	0.0	2.12	0.97	Msra
552	GO:0018200 [9]: peptidyl-glutamic acid modification	1	1	1522	0	11106	-5.08	0.0	2.12	0.97	Ggcx
553	GO:0018206 [9]: peptidyl-methionine modification	1	1	1522	0	11106	-5.08	0.0	2.12	0.97	Msra
554	GO:0018214 [8]: protein amino acid carboxylation	1	1	1522	0	11106	-5.08	0.0	2.12	0.97	Ggcx
555	GO:0018216 [10]: peptidyl-arginine methylation	1	1	1522	0	11106	-5.08	0.0	2.12	0.97	Hrmt1l2
556	GO:0018279 [10]: N-linked glycosylation via asparagine	1	1	1522	0	11106	-5.08	0.0	2.12	0.97	Ddost
557	GO:0018345 [9]: protein palmitoylation	1	1	1522	0	11106	-5.08	0.0	2.12	0.97	Hhat
558	GO:0019276 [7]: UDP-N-acetylgalactosamine metabolism	1	1	1522	0	11106	-5.08	0.0	2.12	0.97	D230016N13Rik
559	GO:0019433 [8]: triacylglycerol catabolism	1	1	1522	0	11106	-5.08	0.0	2.12	0.97	Lipe
560	GO:0019478 [8]: D-amino acid catabolism	1	1	1522	0	11106	-5.08	0.0	2.12	0.97	Hars2
561	GO:0019919 [13]: peptidyl-arginine methylation, to asymmetrical-dimethyl arginine	1	1	1522	0	11106	-5.08	0.0	2.12	0.97	Hrmt1l2
562	GO:0030431 [4]: sleep	1	1	1522	0	11106	-5.08	0.0	2.12	0.97	Npas2
563	GO:0030511 [6]: positive regulation of transforming growth factor beta receptor signaling pathway	1	1	1522	0	11106	-5.08	0.0	2.12	0.97	Twsg1
564	GO:0030513 [7]: positive regulation of BMP signaling pathway	1	1	1522	0	11106	-5.08	0.0	2.12	0.97	Twsg1
565	GO:0030573 [8]: bile acid catabolism	1	1	1522	0	11106	-5.08	0.0	2.12	0.97	Cyp39a1
566	GO:0030644 [8]: chloride ion homeostasis	1	1	1522	0	11106	-5.08	0.0	2.12	0.97	Prkwnk4
567	GO:0035246 [11]: peptidyl-arginine N-methylation	1	1	1522	0	11106	-5.08	0.0	2.12	0.97	Hrmt1l2
568	GO:0035247 [12]: peptidyl-arginine omega-N-methylation	1	1	1522	0	11106	-5.08	0.0	2.12	0.97	Hrmt1l2
569	GO:0042167 [6]: heme catabolism	1	1	1522	0	11106	-5.08	0.0	2.12	0.97	Blvra
570	GO:0042268 [5]: regulation of cytolysis	1	1	1522	0	11106	-5.08	0.0	2.12	0.97	Rraga
571	GO:0042276 [8]: error-prone postreplication DNA repair	1	1	1522	0	11106	-5.08	0.0	2.12	0.97	Rev1l
572	GO:0042360 [7]: vitamin E metabolism	1	1	1522	0	11106	-5.08	0.0	2.12	0.97	Ttpa
573	GO:0042362 [7]: fat-soluble vitamin biosynthesis	1	1	1522	0	11106	-5.08	0.0	2.12	0.97	Vkorc1
574	GO:0042371 [8]: vitamin K biosynthesis	1	1	1522	0	11106	-5.08	0.0	2.12	0.97	Vkorc1
575	GO:0042726 [7]: riboflavin and derivative metabolism	1	1	1522	0	11106	-5.08	0.0	2.12	0.97	Rfk
576	GO:0042727 [8]: riboflavin and derivative biosynthesis	1	1	1522	0	11106	-5.08	0.0	2.12	0.97	Rfk
577	GO:0042745 [5]: circadian sleep/wake cycle	1	1	1522	0	11106	-5.08	0.0	2.12	0.97	Npas2
578	GO:0042787 [10]: protein ubiquitination during ubiquitin-dependent protein catabolism	1	1	1522	0	11106	-5.08	0.0	2.12	0.97	Lnx1
579	GO:0044269 [6]: glycerol ether catabolism	1	1	1522	0	11106	-5.08	0.0	2.12	0.97	Lipe
580	GO:0045020 [7]: error-prone DNA repair	1	1	1522	0	11106	-5.08	0.0	2.12	0.97	Rev1l
581	GO:0045347 [8]: negative regulation of MHC class II biosynthesis	1	1	1522	0	11106	-5.08	0.0	2.12	0.97	Nfx1
582	GO:0045448 [4]: mitotic cell cycle, embryonic	1	1	1522	0	11106	-5.08	0.0	2.12	0.97	E4f1
583	GO:0045475 [4]: locomotor rhythm	1	1	1522	0	11106	-5.08	0.0	2.12	0.97	Npas2
584	GO:0045598 [5]: regulation of adipocyte differentiation	1	1	1522	0	11106	-5.08	0.0	2.12	0.97	Tbn
585	GO:0045685 [5]: regulation of glial cell differentiation	1	1	1522	0	11106	-5.08	0.0	2.12	0.97	Nf1
586	GO:0045721 [7]: negative regulation of gluconeogenesis	1	1	1522	0	11106	-5.08	0.0	2.12	0.97	Acdc
587	GO:0045912 [6]: negative regulation of carbohydrate metabolism	1	1	1522	0	11106	-5.08	0.0	2.12	0.97	Acdc
588	GO:0046070 [10]: dGTP metabolism	1	1	1522	0	11106	-5.08	0.0	2.12	0.97	Nudt1
589	GO:0046149 [5]: pigment catabolism	1	1	1522	0	11106	-5.08	0.0	2.12	0.97	Blvra
590	GO:0046173 [7]: polyol biosynthesis	1	1	1522	0	11106	-5.08	0.0	2.12	0.97	Pck1
591	GO:0046203 [9]: spermidine catabolism	1	1	1522	0	11106	-5.08	0.0	2.12	0.97	Dhps
592	GO:0046327 [8]: glycerol biosynthesis from pyruvate	1	1	1522	0	11106	-5.08	0.0	2.12	0.97	Pck1
593	GO:0046340 [8]: diacylglycerol catabolism	1	1	1522	0	11106	-5.08	0.0	2.12	0.97	Lipe
594	GO:0046380 [8]: N-acetylneuraminate biosynthesis	1	1	1522	0	11106	-5.08	0.0	2.12	0.97	Cmas
595	GO:0046416 [7]: D-amino acid metabolism	1	1	1522	0	11106	-5.08	0.0	2.12	0.97	Hars2
596	GO:0046461 [7]: neutral lipid catabolism	1	1	1522	0	11106	-5.08	0.0	2.12	0.97	Lipe
597	GO:0046464 [7]: acylglycerol catabolism	1	1	1522	0	11106	-5.08	0.0	2.12	0.97	Lipe
598	GO:0046485 [6]: ether lipid metabolism	1	1	1522	0	11106	-5.08	0.0	2.12	0.97	Gnpat
599	GO:0046500 [6]: S-adenosylmethionine metabolism	1	1	1522	0	11106	-5.08	0.0	2.12	0.97	Mat2a
600	GO:0046503 [7]: glycerolipid catabolism	1	1	1522	0	11106	-5.08	0.0	2.12	0.97	Lipe
601	GO:0048004 [7]: antigen presentation, endogenous peptide antigen	1	1	1522	0	11106	-5.08	0.0	2.12	0.97	H2-Q1
602	GO:0048010 [8]: vascular endothelial growth factor receptor signaling pathway	1	1	1522	0	11106	-5.08	0.0	2.12	0.97	Nrp1
603	GO:0048512 [4]: circadian behavior	1	1	1522	0	11106	-5.08	0.0	2.12	0.97	Npas2
604	GO:0050983 [10]: spermidine catabolism to deoxyhypusine, using deoxyhypusine synthase	1	1	1522	0	11106	-5.08	0.0	2.12	0.97	Dhps
605	GO:0000042 [8]: protein-Golgi targeting	1	1	1522	0	11106	-5.08	0.0	2.12	0.97	Pacs1
606	GO:0000289 [9]: poly(A) tail shortening	1	1	1522	0	11106	-5.08	0.0	2.12	0.97	Usp52
607	GO:0000291 [8]: mRNA catabolism, exonucleolytic	1	1	1522	0	11106	-5.08	0.0	2.12	0.97	Usp52
608	GO:0000294 [8]: mRNA catabolism, endonucleolytic cleavage-dependent decay	1	1	1522	0	11106	-5.08	0.0	2.12	0.97	Usp52
609	GO:0000301 [7]: retrograde transport, vesicle recycling within Golgi	1	1	1522	0	11106	-5.08	0.0	2.12	0.97	Pacs1
610	GO:0001561 [8]: fatty acid alpha-oxidation	1	1	1522	0	11106	-5.08	0.0	2.12	0.97	Phyh
611	GO:0005997 [8]: xylulose metabolism	1	1	1522	0	11106	-5.08	0.0	2.12	0.97	Dcxr
612	GO:0006014 [8]: D-ribose metabolism	1	1	1522	0	11106	-5.08	0.0	2.12	0.97	Rbks
613	GO:0006055 [8]: CMP-N-acetylneuraminate biosynthesis	1	1	1522	0	11106	-5.08	0.0	2.12	0.97	Cmas
614	GO:0006106 [7]: fumarate metabolism	1	1	1522	0	11106	-5.08	0.0	2.12	0.97	Fh1
615	GO:0006111 [7]: regulation of gluconeogenesis	1	1	1522	0	11106	-5.08	0.0	2.12	0.97	Acdc
616	GO:0006113 [7]: fermentation	1	1	1522	0	11106	-5.08	0.0	2.12	0.97	Pck1
617	GO:0006114 [8]: glycerol biosynthesis	1	1	1522	0	11106	-5.08	0.0	2.12	0.97	Pck1
618	GO:0006203 [10]: dGTP catabolism	1	1	1522	0	11106	-5.08	0.0	2.12	0.97	Nudt1
619	GO:0006278 [7]: RNA-dependent DNA replication	1	1	1522	0	11106	-5.08	0.0	2.12	0.97	Tert
620	GO:0006307 [7]: DNA dealkylation	1	1	1522	0	11106	-5.08	0.0	2.12	0.97	Mgmt
621	GO:0006365 [8]: 35S primary transcript processing	1	1	1522	0	11106	-5.08	0.0	2.12	0.97	Rcl1
622	GO:0006421 [9]: asparaginyl-tRNA aminoacylation	1	1	1522	0	11106	-5.08	0.0	2.12	0.97	Nars
623	GO:0006430 [9]: lysyl-tRNA aminoacylation	1	1	1522	0	11106	-5.08	0.0	2.12	0.97	Kars
624	GO:0006510 [9]: ATP-dependent proteolysis	1	1	1522	0	11106	-5.08	0.0	2.12	0.97	1300002A08Rik
625	GO:0006556 [6]: S-adenosylmethionine biosynthesis	1	1	1522	0	11106	-5.08	0.0	2.12	0.97	Mat2a
626	GO:0006573 [8]: valine metabolism	1	1	1522	0	11106	-5.08	0.0	2.12	0.97	Hibadh
627	GO:0006608 [8]: snRNP protein-nucleus import	1	1	1522	0	11106	-5.08	0.0	2.12	0.97	Nol5
628	GO:0006706 [7]: steroid catabolism	1	1	1522	0	11106	-5.08	0.0	2.12	0.97	Cyp39a1
629	GO:0006707 [8]: cholesterol catabolism	1	1	1522	0	11106	-5.08	0.0	2.12	0.97	Cyp39a1
630	GO:0006768 [6]: biotin metabolism	1	1	1522	0	11106	-5.08	0.0	2.12	0.97	Pcca
631	GO:0006771 [8]: riboflavin metabolism	1	1	1522	0	11106	-5.08	0.0	2.12	0.97	Rfk
632	GO:0006844 [6]: acyl carnitine transport	1	1	1522	0	11106	-5.08	0.0	2.12	0.97	Slc25a29
633	GO:0006896 [7]: Golgi to vacuole transport	1	1	1522	0	11106	-5.08	0.0	2.12	0.97	Vps29
634	GO:0007024 [9]: alpha-tubulin folding	1	1	1522	0	11106	-5.08	0.0	2.12	0.97	Tbce
635	GO:0007060 [9]: male meiosis chromosome segregation	1	1	1522	0	11106	-5.08	0.0	2.12	0.97	Mlh1
636	GO:0008300 [7]: isoprenoid catabolism	1	1	1522	0	11106	-5.08	0.0	2.12	0.97	Amacr
637	GO:0008611 [7]: ether lipid biosynthesis	1	1	1522	0	11106	-5.08	0.0	2.12	0.97	Gnpat
638	GO:0009088 [8]: threonine biosynthesis	1	1	1522	0	11106	-5.08	0.0	2.12	0.97	BC051244
639	GO:0009231 [8]: riboflavin biosynthesis	1	1	1522	0	11106	-5.08	0.0	2.12	0.97	Rfk
640	GO:0006575 [6]: amino acid derivative metabolism	8	8	1515	45	11061	-5.09	0.0	1.19	0.5	Aldh9a1 Ckm Ckmt2 Comt Dhps Mat2a Oaz1 Sms
641	GO:0045765 [7]: regulation of angiogenesis	3	3	1520	9	11097	-5.09	0.0	1.78	0.73	Serpine1 Tek Tie1
642	GO:0046486 [6]: glycerolipid metabolism	3	3	1520	9	11097	-5.09	0.0	1.78	0.73	Gnpat Lipe Pck1
643	GO:0000059 [8]: protein-nucleus import, docking	3	3	1520	9	11097	-5.09	0.0	1.78	0.73	Ipo7 Ipo9 Tnpo2
644	GO:0006570 [7]: tyrosine metabolism	3	3	1520	9	11097	-5.09	0.0	1.78	0.73	Ddt Gstz1 Hpd
645	GO:0006662 [5]: glycerol ether metabolism	3	3	1520	9	11097	-5.09	0.0	1.78	0.73	Gnpat Lipe Pck1
646	GO:0040007 [3]: growth	12	12	1511	89	11017	-5.09	0.0	0.57	0.24	Bbc3 Ebag9 Fhl1 Gas6 Igfbp7 Lama4 Ndnl2 Ninj1 Nol5 Npy1r Shc1 Tkt
647	GO:0050790 [3]: regulation of enzyme activity	12	12	1511	90	11016	-5.09	0.0	0.54	0.23	Adcy4 Adcy7 Aph1a Bak1 Bccip Casp8ap2 Cspg4 Map2k6 Mgmt Nf2 Pdcd6 Prkca
648	GO:0006979 [5]: response to oxidative stress	5	5	1518	22	11084	-5.09	0.0	1.51	0.64	Cat Gpx7 Msra Txnip Xpa
649	GO:0016337 [5]: cell-cell adhesion	12	12	1511	87	11019	-5.09	0.0	0.62	0.27	Arvcf Cdh11 Cdh23 Cdh5 Cdh6 Cldn5 Esam1 Icam2 Pcdhb10 Pcdhb3 Pvrl4 Tek
650	GO:0007420 [7]: brain development	5	5	1518	54	11052	-5.1	0.0	0.16	0.03	Arx Cxcl12 Mapk8ip3 Numb Twsg1
651	GO:0008015 [4]: circulation	2	2	1521	33	11073	-5.11	0.0	0.07	0.0	Gucy1b3 Npy1r
652	GO:0006461 [7]: protein complex assembly	11	11	1512	85	11021	-5.12	0.0	0.48	0.19	Ap1g2 Ap2b1 D10Bwg0791e Ddx1 Gemin6 H3f3a Hist1h4i Nap1l3 Nap1l4 Sfrs5 Sfrs6
653	GO:0045727 [7]: positive regulation of protein biosynthesis	1	1	1522	25	11081	-5.12	0.0	0.04	0.0	Glmn
654	GO:0001932 [8]: regulation of protein amino acid phosphorylation	1	1	1522	25	11081	-5.12	0.0	0.04	0.0	Prkca
655	GO:0016049 [4]: cell growth	8	8	1515	46	11060	-5.12	0.0	1.13	0.49	Bbc3 Ebag9 Fhl1 Gas6 Igfbp7 Ndnl2 Nol5 Shc1
656	GO:0019935 [7]: cyclic-nucleotide-mediated signaling	3	3	1520	40	11066	-5.13	0.0	0.1	0.01	Adcy4 Adcy7 P2ry12
657	GO:0030099 [4]: myeloid blood cell differentiation	3	3	1520	40	11066	-5.13	0.0	0.1	0.01	Cbfa2t3h Clec2d Jak2
658	GO:0042445 [5]: hormone metabolism	3	3	1520	40	11066	-5.13	0.0	0.1	0.01	Aldh1a2 Cyp17a1 Hsd3b7
659	GO:0007605 [7]: perception of sound	7	7	1516	38	11068	-5.14	0.0	1.22	0.5	Aldh7a1 Atp2b2 Atp6v1b1 Cdh23 Myo6 Tbl1xr1 Timm9
660	GO:0007067 [8]: mitosis	11	11	1512	79	11027	-5.14	0.0	0.64	0.27	Anapc4 Anapc7 Ccdc5 Cdc16 Nek3 Nek9 Pafah1b1 Pes1 Smc1l1 Stag1 Sycp3
661	GO:0000087 [7]: M phase of mitotic cell cycle	11	11	1512	80	11026	-5.14	0.0	0.61	0.26	Anapc4 Anapc7 Ccdc5 Cdc16 Nek3 Nek9 Pafah1b1 Pes1 Smc1l1 Stag1 Sycp3
662	GO:0009792 [4]: embryonic development (sensu Metazoa)	10	10	1513	79	11027	-5.15	0.0	0.44	0.18	Aldh1a2 Arfrp1 Cops3 Fgf8 Hira Ldb1 Pitpnb Sitpec Top2a Twsg1
663	GO:0019217 [6]: regulation of fatty acid metabolism	2	2	1521	4	11102	-5.15	0.0	1.85	0.78	Acdc Acsl4
664	GO:0019674 [9]: NAD metabolism	2	2	1521	4	11102	-5.15	0.0	1.85	0.78	Nmnat1 Nmnat3
665	GO:0030199 [5]: collagen fibril organization	2	2	1521	4	11102	-5.15	0.0	1.85	0.78	Col11a1 Tnxb
666	GO:0030516 [6]: regulation of axon extension	2	2	1521	4	11102	-5.15	0.0	1.85	0.78	Nrp1 Ntn1
667	GO:0042596 [5]: fear response	2	2	1521	4	11102	-5.15	0.0	1.85	0.78	Vdac1 Vdac3
668	GO:0045017 [7]: glycerolipid biosynthesis	2	2	1521	4	11102	-5.15	0.0	1.85	0.78	Gnpat Pck1
669	GO:0045453 [5]: bone resorption	2	2	1521	4	11102	-5.15	0.0	1.85	0.78	Ncdn P2rx7
670	GO:0046323 [9]: glucose import	2	2	1521	4	11102	-5.15	0.0	1.85	0.78	Acdc Prkca
671	GO:0046324 [6]: regulation of glucose import	2	2	1521	4	11102	-5.15	0.0	1.85	0.78	Acdc Prkca
672	GO:0046504 [6]: glycerol ether biosynthesis	2	2	1521	4	11102	-5.15	0.0	1.85	0.78	Gnpat Pck1
673	GO:0050768 [5]: negative regulation of neurogenesis	2	2	1521	4	11102	-5.15	0.0	1.85	0.78	Nrp1 Ntn1
674	GO:0051187 [6]: cofactor catabolism	2	2	1521	4	11102	-5.15	0.0	1.85	0.78	Blvra Hmox1
675	GO:0000051 [4]: urea cycle intermediate metabolism	2	2	1521	4	11102	-5.15	0.0	1.85	0.78	Asl Ass1
676	GO:0001662 [3]: behavioral fear response	2	2	1521	4	11102	-5.15	0.0	1.85	0.78	Vdac1 Vdac3
677	GO:0006505 [10]: GPI anchor metabolism	2	2	1521	4	11102	-5.15	0.0	1.85	0.78	Pigb Pigc
678	GO:0006525 [5]: arginine metabolism	2	2	1521	4	11102	-5.15	0.0	1.85	0.78	Asl Ass1
679	GO:0007528 [7]: neuromuscular junction development	2	2	1521	4	11102	-5.15	0.0	1.85	0.78	Gphn Snta1
680	GO:0009081 [7]: branched chain family amino acid metabolism	2	2	1521	4	11102	-5.15	0.0	1.85	0.78	Acad8 Hibadh
681	GO:0009435 [8]: NAD biosynthesis	2	2	1521	4	11102	-5.15	0.0	1.85	0.78	Nmnat1 Nmnat3
682	GO:0006220 [7]: pyrimidine nucleotide metabolism	4	4	1519	16	11090	-5.16	0.0	1.54	0.64	0610011D08Rik Dhodh Nme1 Nme3
683	GO:0045786 [7]: negative regulation of cell cycle	4	4	1519	46	11060	-5.17	0.0	0.14	0.02	Nf2 Reck Sash1 Tusc4
684	GO:0006816 [8]: calcium ion transport	10	10	1513	68	11038	-5.17	0.0	0.76	0.33	Atp2a2 Atp2b2 Cacna1g Cacna1h Cacng6 Camk2b Camk2g Clic1 Itpr1 Ppp3ca
685	GO:0007018 [7]: microtubule-based movement	9	9	1514	57	11049	-5.17	0.0	0.91	0.41	Dnchc1 Dncic2 Gata6 Kif2a Kif3a Pafah1b1 Tubd1 Tubg1 Unc119
686	GO:0001501 [5]: skeletal development	10	10	1513	76	11030	-5.17	0.0	0.51	0.22	0610009B22Rik Bapx1 Clec3b Col11a1 Col9a2 Dspp Hoxd13 P2rx7 Tfip11 Twsg1
687	GO:0019725 [4]: cell homeostasis	10	10	1513	75	11031	-5.18	0.0	0.54	0.23	Aco1 Apex1 Atp6v1b1 Clns1a Mfi2 Nucb2 Prkwnk4 Prnd Slc9a1 Stc1
688	GO:0051240 [5]: positive regulation of organismal physiological process	5	5	1518	52	11054	-5.18	0.0	0.18	0.04	Ap3b1 Ap3d1 Glmn P2rx7 Prkca
689	GO:0012502 [7]: induction of programmed cell death	10	10	1513	71	11035	-5.18	0.0	0.66	0.27	Bbc3 Bbp Casp6 Casp8ap2 Clec2d Dffa Lgals12 Mlh1 Plagl2 Prkca
690	GO:0006917 [8]: induction of apoptosis	10	10	1513	71	11035	-5.18	0.0	0.66	0.27	Bbc3 Bbp Casp6 Casp8ap2 Clec2d Dffa Lgals12 Mlh1 Plagl2 Prkca
691	GO:0009582 [6]: detection of abiotic stimulus	10	10	1513	73	11033	-5.18	0.0	0.59	0.26	Aldh7a1 Atp2b2 Atp6v1b1 Cdh23 Fech Myo6 Pde6d Tbl1xr1 Timm9 Zcwcc2
692	GO:0043066 [7]: negative regulation of apoptosis	9	9	1514	58	11048	-5.18	0.0	0.87	0.38	Bcl6 Bfar Birc2 Dsip1 Pik3ca Pik3cg Polb Qars Zc3hc1
693	GO:0007156 [6]: homophilic cell adhesion	7	7	1516	63	11043	-5.2	0.0	0.28	0.1	Cdh11 Cdh23 Cdh5 Cdh6 Esam1 Pcdhb10 Pcdhb3
694	GO:0051246 [5]: regulation of protein metabolism	8	8	1515	68	11038	-5.2	0.0	0.34	0.12	Ang3 Eif2ak1 Eln Glmn Nfx1 Prkca Serpinb1a Tmod4
695	GO:0030705 [6]: cytoskeleton-dependent intracellular transport	9	9	1514	59	11047	-5.2	0.0	0.83	0.35	Dnchc1 Dncic2 Gata6 Kif2a Kif3a Pafah1b1 Tubd1 Tubg1 Unc119
696	GO:0043069 [6]: negative regulation of programmed cell death	9	9	1514	59	11047	-5.2	0.0	0.83	0.35	Bcl6 Bfar Birc2 Dsip1 Pik3ca Pik3cg Polb Qars Zc3hc1
697	GO:0008361 [5]: regulation of cell size	8	8	1515	49	11057	-5.2	0.0	0.97	0.41	Bbc3 Ebag9 Fhl1 Gas6 Igfbp7 Ndnl2 Nol5 Shc1
698	GO:0051050 [6]: positive regulation of transport	1	1	1522	24	11082	-5.21	0.0	0.04	0.0	Acdc
699	GO:0006909 [7]: phagocytosis	1	1	1522	24	11082	-5.21	0.0	0.04	0.0	Colec12
700	GO:0040008 [4]: regulation of growth	9	9	1514	60	11046	-5.22	0.0	0.79	0.33	Bbc3 Ebag9 Gas6 Igfbp7 Lama4 Ndnl2 Npy1r Shc1 Tkt
701	GO:0016458 [6]: gene silencing	3	3	1520	10	11096	-5.22	0.0	1.61	0.64	Sirt3 Sirt4 Sirt7
702	GO:0017148 [7]: negative regulation of protein biosynthesis	3	3	1520	10	11096	-5.22	0.0	1.61	0.64	Ang3 Eif2ak1 Nfx1
703	GO:0019751 [6]: polyol metabolism	3	3	1520	10	11096	-5.22	0.0	1.61	0.64	1110015E22Rik Gpd1 Pck1
704	GO:0006071 [7]: glycerol metabolism	3	3	1520	10	11096	-5.22	0.0	1.61	0.64	1110015E22Rik Gpd1 Pck1
705	GO:0006171 [8]: cAMP biosynthesis	3	3	1520	10	11096	-5.22	0.0	1.61	0.64	Adcy4 Adcy7 Thtpa
706	GO:0006471 [8]: protein amino acid ADP-ribosylation	3	3	1520	10	11096	-5.22	0.0	1.61	0.64	Art2a Gna14 Parp2
707	GO:0006672 [9]: ceramide metabolism	3	3	1520	10	11096	-5.22	0.0	1.61	0.64	Lass4 Lypla3 St6galnac6
708	GO:0015931 [5]: nucleobase, nucleoside, nucleotide and nucleic acid transport	5	5	1518	24	11082	-5.22	0.0	1.32	0.55	Ncbp2 Nxf1 Phax Rbm8a Slc29a1
709	GO:0043085 [4]: positive regulation of enzyme activity	9	9	1514	62	11044	-5.22	0.0	0.71	0.3	Adcy4 Adcy7 Aph1a Bak1 Casp8ap2 Cspg4 Map2k6 Mgmt Pdcd6
710	GO:0000165 [7]: MAPKKK cascade	9	9	1514	62	11044	-5.22	0.0	0.71	0.3	AW742319 Akt2 Brap Cdc42ep5 Cspg4 Dok1 Map2k6 Mapk8ip3 Prkca
711	GO:0016042 [5]: lipid catabolism	7	7	1516	62	11044	-5.23	0.0	0.3	0.1	Amacr Cyp39a1 Lipe Pla2g12a Pla2g4a Pla2g6 Pld2
712	GO:0045944 [9]: positive regulation of transcription from Pol II promoter	8	8	1515	51	11055	-5.24	0.0	0.87	0.38	Cnot7 Crsp6 Mafb Mta2 Nfat5 Nfya Plagl2 Pus1
713	GO:0006695 [8]: cholesterol biosynthesis	4	4	1519	17	11089	-5.24	0.0	1.42	0.6	Hmgcs2 Ncb5or Pmvk Tm7sf2
714	GO:0009072 [6]: aromatic amino acid family metabolism	4	4	1519	17	11089	-5.24	0.0	1.42	0.6	Ddt Gstz1 Hpd Pts
715	GO:0030003 [6]: cation homeostasis	7	7	1516	61	11045	-5.24	0.0	0.32	0.12	Aco1 Atp6v1b1 Mfi2 Nucb2 Prnd Slc9a1 Stc1
716	GO:0050801 [4]: ion homeostasis	8	8	1515	64	11042	-5.25	0.0	0.43	0.17	Aco1 Atp6v1b1 Mfi2 Nucb2 Prkwnk4 Prnd Slc9a1 Stc1
717	GO:0006873 [5]: cell ion homeostasis	8	8	1515	64	11042	-5.25	0.0	0.43	0.17	Aco1 Atp6v1b1 Mfi2 Nucb2 Prkwnk4 Prnd Slc9a1 Stc1
718	GO:0050867 [6]: positive regulation of cell activation	2	2	1521	31	11075	-5.25	0.0	0.08	0.0	Ap3b1 Ap3d1
719	GO:0051251 [7]: positive regulation of lymphocyte activation	2	2	1521	31	11075	-5.25	0.0	0.08	0.0	Ap3b1 Ap3d1
720	GO:0042110 [7]: T-cell activation	4	4	1519	44	11062	-5.26	0.0	0.17	0.03	Ap3b1 Ap3d1 Cxcl12 Sla2
721	GO:0008284 [6]: positive regulation of cell proliferation	4	4	1519	44	11062	-5.26	0.0	0.17	0.03	E2f3 Gkn1 Sas Wdr39
722	GO:0050954 [6]: sensory perception of mechanical stimulus	7	7	1516	43	11063	-5.28	0.0	0.92	0.41	Aldh7a1 Atp2b2 Atp6v1b1 Cdh23 Myo6 Tbl1xr1 Timm9
723	GO:0050982 [7]: detection of mechanical stimulus	7	7	1516	43	11063	-5.28	0.0	0.92	0.41	Aldh7a1 Atp2b2 Atp6v1b1 Cdh23 Myo6 Tbl1xr1 Timm9
724	GO:0007218 [7]: neuropeptide signaling pathway	8	8	1515	61	11045	-5.28	0.0	0.51	0.21	Adnp Eltd1 Gpr124 Nmb Pnoc Rassf3 Rassf5 Sstr1
725	GO:0000122 [9]: negative regulation of transcription from Pol II promoter	8	8	1515	56	11050	-5.29	0.0	0.67	0.27	Bcl6 Cri1 Hsbp1 Mta2 Nfx1 Rybp Zfp189 Zfpm1
726	GO:0006821 [8]: chloride transport	5	5	1518	49	11057	-5.29	0.0	0.23	0.08	Clcn4-2 Clcn7 Clns1a Gabrb3 Prkwnk4
727	GO:0000226 [8]: microtubule cytoskeleton organization and biogenesis	6	6	1517	34	11072	-5.29	0.0	1.05	0.44	Clasp2 Hdac6 Mipol1 Tbca Tbce Tekt2
728	GO:0009566 [5]: fertilization	1	1	1522	23	11083	-5.3	0.0	0.05	0.0	Tkt
729	GO:0006690 [7]: icosanoid metabolism	1	1	1522	23	11083	-5.3	0.0	0.05	0.0	Lta4h
730	GO:0007338 [6]: fertilization (sensu Metazoa)	1	1	1522	23	11083	-5.3	0.0	0.05	0.0	Tkt
731	GO:0001503 [5]: ossification	4	4	1519	43	11063	-5.3	0.0	0.18	0.04	Dspp P2rx7 Tfip11 Twsg1
732	GO:0006916 [8]: anti-apoptosis	7	7	1516	44	11062	-5.31	0.0	0.87	0.38	Bfar Birc2 Dsip1 Pik3ca Polb Qars Zc3hc1
733	GO:0045860 [5]: positive regulation of protein kinase activity	2	2	1521	30	11076	-5.31	0.0	0.09	0.0	Cspg4 Map2k6
734	GO:0006633 [7]: fatty acid biosynthesis	7	7	1516	45	11061	-5.32	0.0	0.82	0.35	Elovl6 Fasn Lta4h Mlstd2 Ndufab1 Thedc1 Tpi1
735	GO:0006875 [7]: metal ion homeostasis	5	5	1518	48	11058	-5.32	0.0	0.25	0.09	Aco1 Mfi2 Nucb2 Prnd Stc1
736	GO:0006807 [4]: nitrogen compound metabolism	4	4	1519	18	11088	-5.33	0.0	1.31	0.54	Asl Ass1 Btd Nit2
737	GO:0007265 [7]: Ras protein signal transduction	4	4	1519	18	11088	-5.33	0.0	1.31	0.54	Brap Dok1 Nras Rsu1
738	GO:0007515 [5]: lymph gland development	4	4	1519	18	11088	-5.33	0.0	1.31	0.54	Cxcl13 Id2 Ltb Rorc
739	GO:0046058 [8]: cAMP metabolism	3	3	1520	11	11095	-5.33	0.0	1.45	0.63	Adcy4 Adcy7 Thtpa
740	GO:0046519 [8]: sphingoid metabolism	3	3	1520	11	11095	-5.33	0.0	1.45	0.63	Lass4 Lypla3 St6galnac6
741	GO:0048278 [6]: vesicle docking	3	3	1520	11	11095	-5.33	0.0	1.45	0.63	Pldn Vps33b Vps45
742	GO:0006040 [6]: amino sugar metabolism	3	3	1520	11	11095	-5.33	0.0	1.45	0.63	Cmas D230016N13Rik Nagk
743	GO:0006904 [7]: vesicle docking during exocytosis	3	3	1520	11	11095	-5.33	0.0	1.45	0.63	Pldn Vps33b Vps45
744	GO:0007004 [9]: telomerase-dependent telomere maintenance	3	3	1520	11	11095	-5.33	0.0	1.45	0.63	Terf2 Terf2ip Tert
745	GO:0007585 [4]: respiratory gaseous exchange	3	3	1520	11	11095	-5.33	0.0	1.45	0.63	Ednra Mafb Traf4
746	GO:0019933 [8]: cAMP-mediated signaling	3	3	1520	36	11070	-5.34	0.0	0.14	0.02	Adcy4 Adcy7 P2ry12
747	GO:0046849 [4]: bone remodeling	5	5	1518	47	11059	-5.35	0.0	0.26	0.09	Dspp Ncdn P2rx7 Tfip11 Twsg1
748	GO:0010001 [4]: glial cell differentiation	2	2	1521	5	11101	-5.37	0.0	1.6	0.64	Metrn Nf1
749	GO:0015988 [7]: energy coupled proton transport, against electrochemical gradient	2	2	1521	5	11101	-5.37	0.0	1.6	0.64	Atp6v0b Atp6v1b2
750	GO:0016601 [7]: Rac protein signal transduction	2	2	1521	5	11101	-5.37	0.0	1.6	0.64	Farp2 Rhou
751	GO:0016998 [6]: cell wall catabolism	2	2	1521	5	11101	-5.37	0.0	1.6	0.64	Lzp-s Oxr1
752	GO:0006098 [8]: pentose-phosphate shunt	2	2	1521	5	11101	-5.37	0.0	1.6	0.64	Hibadh Tpi1
753	GO:0006354 [8]: RNA elongation	2	2	1521	5	11101	-5.37	0.0	1.6	0.64	Polr3k Tcea2
754	GO:0006641 [7]: triacylglycerol metabolism	2	2	1521	5	11101	-5.37	0.0	1.6	0.64	Lipe Pck1
755	GO:0006740 [10]: NADPH regeneration	2	2	1521	5	11101	-5.37	0.0	1.6	0.64	Hibadh Tpi1
756	GO:0006825 [9]: copper ion transport	2	2	1521	5	11101	-5.37	0.0	1.6	0.64	Slc31a1 Slc31a2
757	GO:0006891 [6]: intra-Golgi transport	2	2	1521	5	11101	-5.37	0.0	1.6	0.64	Gabarapl2 Pacs1
758	GO:0009065 [8]: glutamine family amino acid catabolism	2	2	1521	5	11101	-5.37	0.0	1.6	0.64	Aldh4a1 Asl
759	GO:0006414 [8]: translational elongation	5	5	1518	46	11060	-5.38	0.0	0.28	0.1	Eef1g Eef2 Gspt2 Hbs1l Lancl2
760	GO:0009968 [5]: negative regulation of signal transduction	2	2	1521	29	11077	-5.38	0.0	0.1	0.01	Prkca Twsg1
761	GO:0050863 [7]: regulation of T-cell activation	2	2	1521	29	11077	-5.38	0.0	0.1	0.01	Ap3b1 Ap3d1
762	GO:0016126 [7]: sterol biosynthesis	4	4	1519	19	11087	-5.38	0.0	1.21	0.5	Hmgcs2 Ncb5or Pmvk Tm7sf2
763	GO:0001764 [6]: neuronal migration	4	4	1519	19	11087	-5.38	0.0	1.21	0.5	Arx Ntn1 Pafah1b1 Pex5
764	GO:0007369 [5]: gastrulation	4	4	1519	19	11087	-5.38	0.0	1.21	0.5	Arfrp1 Hira Ldb1 Sitpec
765	GO:0009190 [7]: cyclic nucleotide biosynthesis	4	4	1519	19	11087	-5.38	0.0	1.21	0.5	Adcy4 Adcy7 Gucy1b3 Thtpa
766	GO:0050730 [6]: regulation of peptidyl-tyrosine phosphorylation	1	1	1522	22	11084	-5.39	0.0	0.05	0.0	Prkca
767	GO:0050817 [3]: coagulation	6	6	1517	38	11068	-5.39	0.0	0.82	0.35	F13a1 F2r P2ry12 Serpinc1 Tfpi2 Thbd
768	GO:0007596 [4]: blood coagulation	6	6	1517	38	11068	-5.39	0.0	0.82	0.35	F13a1 F2r P2ry12 Serpinc1 Tfpi2 Thbd
769	GO:0009314 [6]: response to radiation	6	6	1517	38	11068	-5.39	0.0	0.82	0.35	C6.1A Fech Hus1 Msh2 Pde6d Zcwcc2
770	GO:0007187 [7]: G-protein signaling, coupled to cyclic nucleotide second messenger	3	3	1520	35	11071	-5.39	0.0	0.16	0.03	Adcy4 Adcy7 P2ry12
771	GO:0007626 [3]: locomotory behavior	3	3	1520	35	11071	-5.39	0.0	0.16	0.03	Msra Npas2 Npy1r
772	GO:0007160 [5]: cell-matrix adhesion	6	6	1517	49	11057	-5.39	0.0	0.41	0.15	Crtac1 Itga4 Nid1 Nid2 Rhoa Tek
773	GO:0001558 [4]: regulation of cell growth	6	6	1517	39	11067	-5.41	0.0	0.77	0.33	Bbc3 Ebag9 Gas6 Igfbp7 Ndnl2 Shc1
774	GO:0001701 [6]: embryonic development (sensu Mammalia)	4	4	1519	40	11066	-5.41	0.0	0.23	0.08	Aldh1a2 Cops3 Pitpnb Twsg1
775	GO:0006956 [6]: complement activation	4	4	1519	40	11066	-5.41	0.0	0.23	0.08	Adn C1qbp C1r Colec12
776	GO:0007599 [5]: hemostasis	6	6	1517	40	11066	-5.42	0.0	0.72	0.31	F13a1 F2r P2ry12 Serpinc1 Tfpi2 Thbd
777	GO:0007015 [9]: actin filament organization	5	5	1518	29	11077	-5.42	0.0	0.94	0.41	Eln Mtss1 Nck1 Rhoa Tmod4
778	GO:0030384 [9]: phosphoinositide metabolism	3	3	1520	12	11094	-5.42	0.0	1.32	0.55	2810004N20Rik Pigb Pigc
779	GO:0046148 [5]: pigment biosynthesis	3	3	1520	12	11094	-5.42	0.0	1.32	0.55	Ddt Fech Uros
780	GO:0006595 [7]: polyamine metabolism	3	3	1520	12	11094	-5.42	0.0	1.32	0.55	Dhps Oaz1 Sms
781	GO:0051049 [5]: regulation of transport	6	6	1517	45	11061	-5.43	0.0	0.53	0.23	Acdc Prkca Rab4a Rufy1 Synj2bp Vamp2
782	GO:0046903 [3]: secretion	6	6	1517	42	11064	-5.43	0.0	0.64	0.27	Kcnn4 Ltbp4 Sec61a2 Snapap Stx4a Vamp2
783	GO:0050878 [4]: regulation of body fluids	6	6	1517	44	11062	-5.43	0.0	0.56	0.24	F13a1 F2r P2ry12 Serpinc1 Tfpi2 Thbd
784	GO:0006405 [7]: RNA-nucleus export	4	4	1519	20	11086	-5.43	0.0	1.12	0.49	Ncbp2 Nxf1 Phax Rbm8a
785	GO:0006919 [6]: caspase activation	4	4	1519	20	11086	-5.43	0.0	1.12	0.49	Bak1 Casp8ap2 Mgmt Pdcd6
786	GO:0007266 [7]: Rho protein signal transduction	4	4	1519	20	11086	-5.43	0.0	1.12	0.49	AW742319 Cdc42ep5 Rhoa Synj2bp
787	GO:0030030 [5]: cell projection organization and biogenesis	2	2	1521	28	11078	-5.44	0.0	0.11	0.01	Nck1 Sh2bpsm1
788	GO:0045597 [5]: positive regulation of cell differentiation	2	2	1521	28	11078	-5.44	0.0	0.11	0.01	Ap3b1 Ap3d1
789	GO:0006790 [5]: sulfur metabolism	6	6	1517	43	11063	-5.44	0.0	0.6	0.26	BC051244 Gstt2 Gstt3 Mat2a Mocs2 Pcca
790	GO:0030005 [7]: di-, tri-valent inorganic cation homeostasis	5	5	1518	43	11063	-5.45	0.0	0.35	0.13	Aco1 Mfi2 Nucb2 Prnd Stc1
791	GO:0051093 [4]: negative regulation of development	5	5	1518	30	11076	-5.45	0.0	0.88	0.38	Bbc3 Clec2d Hes5 Nrp1 Ntn1
792	GO:0045859 [4]: regulation of protein kinase activity	5	5	1518	42	11064	-5.47	0.0	0.38	0.15	Bccip Cspg4 Map2k6 Nf2 Prkca
793	GO:0002009 [4]: morphogenesis of an epithelium	5	5	1518	42	11064	-5.47	0.0	0.38	0.15	Chuk Dag1 Lmo4 Ppp3r1 Ptk7
794	GO:0042108 [8]: positive regulation of cytokine biosynthesis	1	1	1522	21	11085	-5.47	0.0	0.06	0.0	Glmn
795	GO:0048469 [4]: cell maturation	1	1	1522	21	11085	-5.47	0.0	0.06	0.0	Hes5
796	GO:0001819 [7]: positive regulation of cytokine production	1	1	1522	21	11085	-5.47	0.0	0.06	0.0	Glmn
797	GO:0006310 [6]: DNA recombination	5	5	1518	31	11075	-5.48	0.0	0.82	0.35	Mlh1 Msh2 Mus81 Rad51l1 Topbp1
798	GO:0043280 [5]: positive regulation of caspase activity	4	4	1519	21	11085	-5.48	0.0	1.03	0.43	Bak1 Casp8ap2 Mgmt Pdcd6
799	GO:0043281 [4]: regulation of caspase activity	4	4	1519	21	11085	-5.48	0.0	1.03	0.43	Bak1 Casp8ap2 Mgmt Pdcd6
800	GO:0050657 [6]: nucleic acid transport	4	4	1519	21	11085	-5.48	0.0	1.03	0.43	Ncbp2 Nxf1 Phax Rbm8a
801	GO:0050658 [6]: RNA transport	4	4	1519	21	11085	-5.48	0.0	1.03	0.43	Ncbp2 Nxf1 Phax Rbm8a
802	GO:0051236 [5]: establishment of RNA localization	4	4	1519	21	11085	-5.48	0.0	1.03	0.43	Ncbp2 Nxf1 Phax Rbm8a
803	GO:0001505 [7]: regulation of neurotransmitter levels	5	5	1518	41	11065	-5.49	0.0	0.41	0.15	Comt Hnmt Snapap Stx4a Vamp2
804	GO:0016066 [5]: cellular defense response (sensu Vertebrata)	2	2	1521	27	11079	-5.5	0.0	0.13	0.02	Clec2d Glmn
805	GO:0030031 [6]: cell projection biogenesis	2	2	1521	27	11079	-5.5	0.0	0.13	0.02	Nck1 Sh2bpsm1
806	GO:0001655 [5]: urogenital system development	2	2	1521	27	11079	-5.5	0.0	0.13	0.02	Aph1a Slc5a1
807	GO:0006958 [7]: complement activation, classical pathway	2	2	1521	27	11079	-5.5	0.0	0.13	0.02	C1r Colec12
808	GO:0006986 [5]: response to unfolded protein	5	5	1518	39	11067	-5.5	0.0	0.47	0.18	Edem1 Herpud1 Hsbp1 Syvn1 Txndc4
809	GO:0042475 [6]: odontogenesis (sensu Vertebrata)	3	3	1520	13	11093	-5.51	0.0	1.2	0.5	Chuk Nfic Ttc10
810	GO:0042476 [5]: odontogenesis	3	3	1520	13	11093	-5.51	0.0	1.2	0.5	Chuk Nfic Ttc10
811	GO:0007565 [5]: pregnancy	3	3	1520	13	11093	-5.51	0.0	1.2	0.5	Psg17 Thbd Ttpa
812	GO:0048511 [3]: rhythmic process	5	5	1518	34	11072	-5.51	0.0	0.66	0.27	Csnk1e Dbp Npas2 Per2 Srr1
813	GO:0018108 [9]: peptidyl-tyrosine phosphorylation	5	5	1518	36	11070	-5.52	0.0	0.58	0.25	Clk1 Clk2 Jak1 Jak2 Prkca
814	GO:0018212 [9]: peptidyl-tyrosine modification	5	5	1518	36	11070	-5.52	0.0	0.58	0.25	Clk1 Clk2 Jak1 Jak2 Prkca
815	GO:0051094 [4]: positive regulation of development	5	5	1518	36	11070	-5.52	0.0	0.58	0.25	Ap3b1 Ap3d1 Metrn Ntn1 Tiam1
816	GO:0006576 [6]: biogenic amine metabolism	5	5	1518	36	11070	-5.52	0.0	0.58	0.25	Aldh9a1 Comt Dhps Oaz1 Sms
817	GO:0006403 [4]: RNA localization	4	4	1519	22	11084	-5.52	0.0	0.96	0.41	Ncbp2 Nxf1 Phax Rbm8a
818	GO:0006665 [7]: sphingolipid metabolism	4	4	1519	22	11084	-5.52	0.0	0.96	0.41	Lass4 Lypla3 Psap St6galnac6
819	GO:0006836 [5]: neurotransmitter transport	5	5	1518	35	11071	-5.52	0.0	0.62	0.27	Cplx1 Slc18a3 Slc6a15 Slc6a4 Stx4a
820	GO:0015711 [7]: organic anion transport	2	2	1521	6	11100	-5.53	0.0	1.39	0.6	Slc16a7 Slc16a8
821	GO:0019216 [5]: regulation of lipid metabolism	2	2	1521	6	11100	-5.53	0.0	1.39	0.6	Acdc Acsl4
822	GO:0030148 [8]: sphingolipid biosynthesis	2	2	1521	6	11100	-5.53	0.0	1.39	0.6	Lass4 St6galnac6
823	GO:0046036 [10]: CTP metabolism	2	2	1521	6	11100	-5.53	0.0	1.39	0.6	Nme1 Nme3
824	GO:0046039 [10]: GTP metabolism	2	2	1521	6	11100	-5.53	0.0	1.39	0.6	Nme1 Nme3
825	GO:0046051 [10]: UTP metabolism	2	2	1521	6	11100	-5.53	0.0	1.39	0.6	Nme1 Nme3
826	GO:0006183 [10]: GTP biosynthesis	2	2	1521	6	11100	-5.53	0.0	1.39	0.6	Nme1 Nme3
827	GO:0006228 [10]: UTP biosynthesis	2	2	1521	6	11100	-5.53	0.0	1.39	0.6	Nme1 Nme3
828	GO:0006241 [10]: CTP biosynthesis	2	2	1521	6	11100	-5.53	0.0	1.39	0.6	Nme1 Nme3
829	GO:0006857 [6]: oligopeptide transport	2	2	1521	6	11100	-5.53	0.0	1.39	0.6	Slc15a2 Tap2
830	GO:0007215 [6]: glutamate signaling pathway	2	2	1521	6	11100	-5.53	0.0	1.39	0.6	Grid2ip Sstr1
831	GO:0007405 [5]: neuroblast proliferation	2	2	1521	6	11100	-5.53	0.0	1.39	0.6	Numb Pafah1b1
832	GO:0009208 [9]: pyrimidine ribonucleoside triphosphate metabolism	2	2	1521	6	11100	-5.53	0.0	1.39	0.6	Nme1 Nme3
833	GO:0009209 [9]: pyrimidine ribonucleoside triphosphate biosynthesis	2	2	1521	6	11100	-5.53	0.0	1.39	0.6	Nme1 Nme3
834	GO:0009411 [7]: response to UV	2	2	1521	6	11100	-5.53	0.0	1.39	0.6	Fech Hus1
835	GO:0007249 [7]: I-kappaB kinase/NF-kappaB cascade	4	4	1519	23	11083	-5.55	0.0	0.88	0.39	AW742319 Acdc Chuk Tnip2
836	GO:0042098 [6]: T-cell proliferation	1	1	1522	20	11086	-5.55	0.0	0.07	0.0	Cxcl12
837	GO:0042133 [5]: neurotransmitter metabolism	1	1	1522	20	11086	-5.55	0.0	0.07	0.0	Comt
838	GO:0042471 [5]: ear morphogenesis	1	1	1522	20	11086	-5.55	0.0	0.07	0.0	Foxi1
839	GO:0051241 [5]: negative regulation of organismal physiological process	1	1	1522	20	11086	-5.55	0.0	0.07	0.0	P2rx7
840	GO:0035239 [4]: tube morphogenesis	3	3	1520	31	11075	-5.56	0.0	0.23	0.08	Flt1 Lmo4 Ptk7
841	GO:0007188 [8]: G-protein signaling, coupled to cAMP nucleotide second messenger	3	3	1520	31	11075	-5.56	0.0	0.23	0.08	Adcy4 Adcy7 P2ry12
842	GO:0009187 [7]: cyclic nucleotide metabolism	4	4	1519	24	11082	-5.57	0.0	0.82	0.35	Adcy4 Adcy7 Gucy1b3 Thtpa
843	GO:0030198 [4]: extracellular matrix organization and biogenesis	4	4	1519	34	11072	-5.57	0.0	0.37	0.15	Col11a1 Col19a1 Pomt1 Tnxb
844	GO:0043062 [3]: extracellular structure organization and biogenesis	4	4	1519	34	11072	-5.57	0.0	0.37	0.15	Col11a1 Col19a1 Pomt1 Tnxb
845	GO:0050876 [4]: reproductive physiological process	4	4	1519	34	11072	-5.57	0.0	0.37	0.15	Prl Psg17 Thbd Ttpa
846	GO:0042770 [6]: DNA damage response, signal transduction	3	3	1520	14	11092	-5.58	0.0	1.09	0.46	Hus1 Mlh1 Nbn
847	GO:0008629 [9]: induction of apoptosis by intracellular signals	3	3	1520	14	11092	-5.58	0.0	1.09	0.46	Lgals12 Mlh1 Prkca
848	GO:0035107 [4]: appendage morphogenesis	4	4	1519	26	11080	-5.61	0.0	0.7	0.29	Aldh1a2 Fgf8 Hoxd13 Ttc10
849	GO:0035108 [5]: limb morphogenesis	4	4	1519	26	11080	-5.61	0.0	0.7	0.29	Aldh1a2 Fgf8 Hoxd13 Ttc10
850	GO:0051168 [7]: nuclear export	4	4	1519	26	11080	-5.61	0.0	0.7	0.29	Ncbp2 Nxf1 Phax Rbm8a
851	GO:0016044 [5]: membrane organization and biogenesis	2	2	1521	25	11081	-5.61	0.0	0.16	0.03	1700020C11Rik Gnpat
852	GO:0006261 [7]: DNA-dependent DNA replication	4	4	1519	27	11079	-5.62	0.0	0.65	0.27	Helb Mlh1 Msh2 Pms2
853	GO:0006730 [5]: one-carbon compound metabolism	4	4	1519	27	11079	-5.62	0.0	0.65	0.27	Car3 Car5b Car6 Mat2a
854	GO:0007254 [8]: JNK cascade	4	4	1519	27	11079	-5.62	0.0	0.65	0.27	AW742319 Akt2 Cdc42ep5 Mapk8ip3
855	GO:0051028 [7]: mRNA transport	3	3	1520	15	11091	-5.63	0.0	0.99	0.41	Ncbp2 Nxf1 Rbm8a
856	GO:0051248 [6]: negative regulation of protein metabolism	3	3	1520	15	11091	-5.63	0.0	0.99	0.41	Ang3 Eif2ak1 Nfx1
857	GO:0006406 [8]: mRNA-nucleus export	3	3	1520	15	11091	-5.63	0.0	0.99	0.41	Ncbp2 Nxf1 Rbm8a
858	GO:0006613 [7]: cotranslational protein-membrane targeting	3	3	1520	15	11091	-5.63	0.0	0.99	0.41	9030617O03Rik Srp19 Srpr
859	GO:0007612 [4]: learning	3	3	1520	15	11091	-5.63	0.0	0.99	0.41	Chst10 Vdac1 Vdac3
860	GO:0042087 [6]: cell-mediated immune response	1	1	1522	19	11087	-5.64	0.0	0.08	0.0	Glmn
861	GO:0044272 [6]: sulfur compound biosynthesis	1	1	1522	19	11087	-5.64	0.0	0.08	0.0	Mat2a
862	GO:0046456 [8]: icosanoid biosynthesis	1	1	1522	19	11087	-5.64	0.0	0.08	0.0	Lta4h
863	GO:0007498 [3]: mesoderm development	1	1	1522	19	11087	-5.64	0.0	0.08	0.0	Sitpec
864	GO:0015800 [7]: acidic amino acid transport	1	1	1522	1	11105	-5.64	0.0	1.48	0.64	Arl6ip5
865	GO:0015813 [8]: L-glutamate transport	1	1	1522	1	11105	-5.64	0.0	1.48	0.64	Arl6ip5
866	GO:0015888 [6]: thiamin transport	1	1	1522	1	11105	-5.64	0.0	1.48	0.64	Slc19a3
867	GO:0016054 [6]: organic acid catabolism	1	1	1522	1	11105	-5.64	0.0	1.48	0.64	Cyp39a1
868	GO:0016188 [8]: synaptic vesicle maturation	1	1	1522	1	11105	-5.64	0.0	1.48	0.64	Unc13b
869	GO:0019307 [8]: mannose biosynthesis	1	1	1522	1	11105	-5.64	0.0	1.48	0.64	Pmm2
870	GO:0019852 [7]: L-ascorbic acid metabolism	1	1	1522	1	11105	-5.64	0.0	1.48	0.64	Slc23a2
871	GO:0030239 [7]: myofibril assembly	1	1	1522	1	11105	-5.64	0.0	1.48	0.64	Tcap
872	GO:0030259 [7]: lipid glycosylation	1	1	1522	1	11105	-5.64	0.0	1.48	0.64	Galgt1
873	GO:0030327 [9]: prenylated protein catabolism	1	1	1522	1	11105	-5.64	0.0	1.48	0.64	Zmpste24
874	GO:0030497 [8]: fatty acid elongation	1	1	1522	1	11105	-5.64	0.0	1.48	0.64	Elovl6
875	GO:0030501 [8]: positive regulation of bone mineralization	1	1	1522	1	11105	-5.64	0.0	1.48	0.64	P2rx7
876	GO:0030503 [5]: regulation of cell redox homeostasis	1	1	1522	1	11105	-5.64	0.0	1.48	0.64	Apex1
877	GO:0030859 [5]: polarized epithelial cell differentiation	1	1	1522	1	11105	-5.64	0.0	1.48	0.64	Ptk7
878	GO:0035162 [4]: embryonic hemopoiesis	1	1	1522	1	11105	-5.64	0.0	1.48	0.64	Lnk
879	GO:0042270 [10]: protection from natural killer cell mediated cytotoxicity	1	1	1522	1	11105	-5.64	0.0	1.48	0.64	Clec2d
880	GO:0042373 [7]: vitamin K metabolism	1	1	1522	1	11105	-5.64	0.0	1.48	0.64	Vkorc1
881	GO:0042451 [7]: purine nucleoside biosynthesis	1	1	1522	1	11105	-5.64	0.0	1.48	0.64	Qtrt1
882	GO:0042455 [7]: ribonucleoside biosynthesis	1	1	1522	1	11105	-5.64	0.0	1.48	0.64	Qtrt1
883	GO:0043255 [6]: regulation of carbohydrate biosynthesis	1	1	1522	1	11105	-5.64	0.0	1.48	0.64	Acdc
884	GO:0045124 [6]: regulation of bone resorption	1	1	1522	1	11105	-5.64	0.0	1.48	0.64	P2rx7
885	GO:0045198 [6]: establishment of epithelial cell polarity	1	1	1522	1	11105	-5.64	0.0	1.48	0.64	Ptk7
886	GO:0045214 [8]: sarcomere organization	1	1	1522	1	11105	-5.64	0.0	1.48	0.64	Tcap
887	GO:0045454 [5]: cell redox homeostasis	1	1	1522	1	11105	-5.64	0.0	1.48	0.64	Apex1
888	GO:0045778 [7]: positive regulation of ossification	1	1	1522	1	11105	-5.64	0.0	1.48	0.64	P2rx7
889	GO:0045779 [7]: negative regulation of bone resorption	1	1	1522	1	11105	-5.64	0.0	1.48	0.64	P2rx7
890	GO:0045785 [5]: positive regulation of cell adhesion	1	1	1522	1	11105	-5.64	0.0	1.48	0.64	Tnxb
891	GO:0045834 [6]: positive regulation of lipid metabolism	1	1	1522	1	11105	-5.64	0.0	1.48	0.64	Acdc
892	GO:0045910 [8]: negative regulation of DNA recombination	1	1	1522	1	11105	-5.64	0.0	1.48	0.64	Msh2
893	GO:0045923 [7]: positive regulation of fatty acid metabolism	1	1	1522	1	11105	-5.64	0.0	1.48	0.64	Acdc
894	GO:0046114 [9]: guanosine biosynthesis	1	1	1522	1	11105	-5.64	0.0	1.48	0.64	Qtrt1
895	GO:0046116 [11]: queuosine metabolism	1	1	1522	1	11105	-5.64	0.0	1.48	0.64	Qtrt1
896	GO:0046118 [10]: 7-methylguanosine biosynthesis	1	1	1522	1	11105	-5.64	0.0	1.48	0.64	Qtrt1
897	GO:0046129 [8]: purine ribonucleoside biosynthesis	1	1	1522	1	11105	-5.64	0.0	1.48	0.64	Qtrt1
898	GO:0046326 [7]: positive regulation of glucose import	1	1	1522	1	11105	-5.64	0.0	1.48	0.64	Acdc
899	GO:0046381 [7]: CMP-N-acetylneuraminate metabolism	1	1	1522	1	11105	-5.64	0.0	1.48	0.64	Cmas
900	GO:0046395 [7]: carboxylic acid catabolism	1	1	1522	1	11105	-5.64	0.0	1.48	0.64	Cyp39a1
901	GO:0046852 [6]: positive regulation of bone remodeling	1	1	1522	1	11105	-5.64	0.0	1.48	0.64	P2rx7
902	GO:0050714 [6]: positive regulation of protein secretion	1	1	1522	1	11105	-5.64	0.0	1.48	0.64	Kcnn4
903	GO:0050821 [7]: protein stabilization	1	1	1522	1	11105	-5.64	0.0	1.48	0.64	Ipo9
904	GO:0051180 [5]: vitamin transport	1	1	1522	1	11105	-5.64	0.0	1.48	0.64	Slc19a3
905	GO:0000018 [7]: regulation of DNA recombination	1	1	1522	1	11105	-5.64	0.0	1.48	0.64	Msh2
906	GO:0000089 [9]: mitotic metaphase	1	1	1522	1	11105	-5.64	0.0	1.48	0.64	Pes1
907	GO:0000209 [10]: protein polyubiquitination	1	1	1522	1	11105	-5.64	0.0	1.48	0.64	Hdac6
908	GO:0000288 [8]: mRNA catabolism, deadenylylation-dependent decay	1	1	1522	1	11105	-5.64	0.0	1.48	0.64	Usp52
909	GO:0001573 [9]: ganglioside metabolism	1	1	1522	1	11105	-5.64	0.0	1.48	0.64	St6galnac6
910	GO:0001574 [10]: ganglioside biosynthesis	1	1	1522	1	11105	-5.64	0.0	1.48	0.64	St6galnac6
911	GO:0001667 [6]: ameboid cell migration	1	1	1522	1	11105	-5.64	0.0	1.48	0.64	Cap1
912	GO:0001779 [5]: natural killer cell differentiation	1	1	1522	1	11105	-5.64	0.0	1.48	0.64	Il11ra1
913	GO:0001881 [5]: receptor recycling	1	1	1522	1	11105	-5.64	0.0	1.48	0.64	Caml
914	GO:0006109 [5]: regulation of carbohydrate metabolism	1	1	1522	1	11105	-5.64	0.0	1.48	0.64	Acdc
915	GO:0006420 [9]: arginyl-tRNA aminoacylation	1	1	1522	1	11105	-5.64	0.0	1.48	0.64	Rarsl
916	GO:0006422 [9]: aspartyl-tRNA aminoacylation	1	1	1522	1	11105	-5.64	0.0	1.48	0.64	Nars
917	GO:0006427 [9]: histidyl-tRNA aminoacylation	1	1	1522	1	11105	-5.64	0.0	1.48	0.64	Harsl
918	GO:0006435 [9]: threonyl-tRNA aminoacylation	1	1	1522	1	11105	-5.64	0.0	1.48	0.64	Tars
919	GO:0006436 [9]: tryptophanyl-tRNA aminoacylation	1	1	1522	1	11105	-5.64	0.0	1.48	0.64	Wars
920	GO:0006488 [10]: dolichol-linked oligosaccharide biosynthesis	1	1	1522	1	11105	-5.64	0.0	1.48	0.64	Alg12
921	GO:0006491 [10]: N-glycan processing	1	1	1522	1	11105	-5.64	0.0	1.48	0.64	Ganab
922	GO:0006658 [9]: phosphatidylserine metabolism	1	1	1522	1	11105	-5.64	0.0	1.48	0.64	Ptdss1
923	GO:0006659 [10]: phosphatidylserine biosynthesis	1	1	1522	1	11105	-5.64	0.0	1.48	0.64	Ptdss1
924	GO:0006699 [8]: bile acid biosynthesis	1	1	1522	1	11105	-5.64	0.0	1.48	0.64	Cyp39a1
925	GO:0006788 [6]: heme oxidation	1	1	1522	1	11105	-5.64	0.0	1.48	0.64	Hmox1
926	GO:0006884 [5]: regulation of cell volume	1	1	1522	1	11105	-5.64	0.0	1.48	0.64	Clns1a
927	GO:0006895 [7]: Golgi to endosome transport	1	1	1522	1	11105	-5.64	0.0	1.48	0.64	Slc30a6
928	GO:0006906 [4]: vesicle fusion	1	1	1522	1	11105	-5.64	0.0	1.48	0.64	Pldn
929	GO:0007000 [6]: nucleolus organization and biogenesis	1	1	1522	1	11105	-5.64	0.0	1.48	0.64	Pes1
930	GO:0007130 [13]: synaptonemal complex formation	1	1	1522	1	11105	-5.64	0.0	1.48	0.64	Cpeb1
931	GO:0007252 [8]: I-kappaB phosphorylation	1	1	1522	1	11105	-5.64	0.0	1.48	0.64	Chuk
932	GO:0007616 [5]: long-term memory	1	1	1522	1	11105	-5.64	0.0	1.48	0.64	Chst10
933	GO:0007622 [3]: rhythmic behavior	1	1	1522	1	11105	-5.64	0.0	1.48	0.64	Npas2
934	GO:0008347 [6]: glia cell migration	1	1	1522	1	11105	-5.64	0.0	1.48	0.64	Cspg4
935	GO:0008354 [6]: germ cell migration	1	1	1522	1	11105	-5.64	0.0	1.48	0.64	Cxcl12
936	GO:0008616 [8]: queuosine biosynthesis	1	1	1522	1	11105	-5.64	0.0	1.48	0.64	Qtrt1
937	GO:0008617 [9]: guanosine metabolism	1	1	1522	1	11105	-5.64	0.0	1.48	0.64	Qtrt1
938	GO:0008618 [10]: 7-methylguanosine metabolism	1	1	1522	1	11105	-5.64	0.0	1.48	0.64	Qtrt1
939	GO:0008653 [6]: lipopolysaccharide metabolism	1	1	1522	1	11105	-5.64	0.0	1.48	0.64	Cmas
940	GO:0009103 [7]: lipopolysaccharide biosynthesis	1	1	1522	1	11105	-5.64	0.0	1.48	0.64	Cmas
941	GO:0009151 [8]: purine deoxyribonucleotide metabolism	1	1	1522	1	11105	-5.64	0.0	1.48	0.64	Nudt1
942	GO:0009155 [8]: purine deoxyribonucleotide catabolism	1	1	1522	1	11105	-5.64	0.0	1.48	0.64	Nudt1
943	GO:0009163 [6]: nucleoside biosynthesis	1	1	1522	1	11105	-5.64	0.0	1.48	0.64	Qtrt1
944	GO:0009204 [8]: deoxyribonucleoside triphosphate catabolism	1	1	1522	1	11105	-5.64	0.0	1.48	0.64	Nudt1
945	GO:0009215 [9]: purine deoxyribonucleoside triphosphate metabolism	1	1	1522	1	11105	-5.64	0.0	1.48	0.64	Nudt1
946	GO:0009217 [9]: purine deoxyribonucleoside triphosphate catabolism	1	1	1522	1	11105	-5.64	0.0	1.48	0.64	Nudt1
947	GO:0015833 [5]: peptide transport	2	2	1521	7	11099	-5.65	0.0	1.21	0.5	Slc15a2 Tap2
948	GO:0016339 [6]: calcium-dependent cell-cell adhesion	2	2	1521	7	11099	-5.65	0.0	1.21	0.5	Arvcf Cdh23
949	GO:0018346 [10]: protein amino acid prenylation	2	2	1521	7	11099	-5.65	0.0	1.21	0.5	Fnta Rabggta
950	GO:0046474 [9]: glycerophospholipid biosynthesis	2	2	1521	7	11099	-5.65	0.0	1.21	0.5	Pigc Ptdss1
951	GO:0006779 [7]: porphyrin biosynthesis	2	2	1521	7	11099	-5.65	0.0	1.21	0.5	Fech Uros
952	GO:0006783 [6]: heme biosynthesis	2	2	1521	7	11099	-5.65	0.0	1.21	0.5	Fech Uros
953	GO:0006892 [6]: post-Golgi transport	2	2	1521	7	11099	-5.65	0.0	1.21	0.5	Slc30a6 Vps29
954	GO:0006898 [7]: receptor mediated endocytosis	2	2	1521	7	11099	-5.65	0.0	1.21	0.5	Cap1 Pld2
955	GO:0006944 [3]: membrane fusion	2	2	1521	7	11099	-5.65	0.0	1.21	0.5	Pldn Tie1
956	GO:0006997 [5]: nuclear organization and biogenesis	2	2	1521	7	11099	-5.65	0.0	1.21	0.5	Ntn1 Pes1
957	GO:0007026 [9]: microtubule stabilization	2	2	1521	7	11099	-5.65	0.0	1.21	0.5	Clasp2 Hdac6
958	GO:0009067 [8]: aspartate family amino acid biosynthesis	2	2	1521	7	11099	-5.65	0.0	1.21	0.5	BC051244 Npl
959	GO:0009262 [7]: deoxyribonucleotide metabolism	2	2	1521	7	11099	-5.65	0.0	1.21	0.5	Nudt1 Rrm2b
960	GO:0009401 [6]: phosphoenolpyruvate-dependent sugar phosphotransferase system	2	2	1521	7	11099	-5.65	0.0	1.21	0.5	Abtb1 Cdh23
961	GO:0006720 [6]: isoprenoid metabolism	3	3	1520	16	11090	-5.67	0.0	0.9	0.41	Amacr Nudt13 Tprt
962	GO:0006826 [9]: iron ion transport	3	3	1520	16	11090	-5.67	0.0	0.9	0.41	Mfi2 Sfxn2 Sfxn4
963	GO:0045047 [6]: protein-ER targeting	3	3	1520	17	11089	-5.7	0.0	0.82	0.35	9030617O03Rik Srp19 Srpr
964	GO:0006612 [8]: protein-membrane targeting	3	3	1520	17	11089	-5.7	0.0	0.82	0.35	9030617O03Rik Srp19 Srpr
965	GO:0030224 [5]: monocyte differentiation	1	1	1522	18	11088	-5.71	0.0	0.09	0.0	Clec2d
966	GO:0007423 [7]: sensory organ development	1	1	1522	18	11088	-5.71	0.0	0.09	0.0	Crybb1
967	GO:0001822 [6]: kidney development	2	2	1521	23	11083	-5.71	0.0	0.2	0.05	Aph1a Slc5a1
968	GO:0030326 [6]: embryonic limb morphogenesis	3	3	1520	25	11081	-5.73	0.0	0.4	0.15	Aldh1a2 Hoxd13 Ttc10
969	GO:0035113 [5]: embryonic appendage morphogenesis	3	3	1520	25	11081	-5.73	0.0	0.4	0.15	Aldh1a2 Hoxd13 Ttc10
970	GO:0046916 [8]: transition metal ion homeostasis	3	3	1520	25	11081	-5.73	0.0	0.4	0.15	Aco1 Mfi2 Prnd
971	GO:0007611 [3]: learning and/or memory	3	3	1520	25	11081	-5.73	0.0	0.4	0.15	Chst10 Vdac1 Vdac3
972	GO:0000723 [8]: telomere maintenance	3	3	1520	18	11088	-5.73	0.0	0.75	0.33	Terf2 Terf2ip Tert
973	GO:0006352 [8]: transcription initiation	3	3	1520	18	11088	-5.73	0.0	0.75	0.33	Gtf2e2 Taf13 Taf6l
974	GO:0007269 [4]: neurotransmitter secretion	3	3	1520	18	11088	-5.73	0.0	0.75	0.33	Snapap Stx4a Vamp2
975	GO:0051017 [10]: actin filament bundle formation	2	2	1521	8	11098	-5.74	0.0	1.07	0.46	Eln Rhoa
976	GO:0051260 [8]: protein homooligomerization	2	2	1521	8	11098	-5.74	0.0	1.07	0.46	Acdc Lnx1
977	GO:0000060 [8]: protein-nucleus import, translocation	2	2	1521	8	11098	-5.74	0.0	1.07	0.46	Jak2 Prl
978	GO:0000077 [7]: DNA damage checkpoint	2	2	1521	8	11098	-5.74	0.0	1.07	0.46	Hus1 Nbn
979	GO:0000086 [7]: G2/M transition of mitotic cell cycle	2	2	1521	8	11098	-5.74	0.0	1.07	0.46	Bccip Ppm1d
980	GO:0006401 [6]: RNA catabolism	2	2	1521	8	11098	-5.74	0.0	1.07	0.46	Rnaseh1 Usp52
981	GO:0006637 [7]: acyl-CoA metabolism	2	2	1521	8	11098	-5.74	0.0	1.07	0.46	Pte1 Scp2
982	GO:0006829 [9]: zinc ion transport	2	2	1521	8	11098	-5.74	0.0	1.07	0.46	Slc30a5 Slc30a6
983	GO:0006835 [7]: dicarboxylic acid transport	2	2	1521	8	11098	-5.74	0.0	1.07	0.46	Slc1a1 Slc1a6
984	GO:0006914 [4]: autophagy	2	2	1521	8	11098	-5.74	0.0	1.07	0.46	Map1lc3b Rab24
985	GO:0008064 [6]: regulation of actin polymerization and/or depolymerization	2	2	1521	8	11098	-5.74	0.0	1.07	0.46	Eln Tmod4
986	GO:0008299 [7]: isoprenoid biosynthesis	2	2	1521	8	11098	-5.74	0.0	1.07	0.46	Nudt13 Tprt
987	GO:0008637 [8]: apoptotic mitochondrial changes	2	2	1521	8	11098	-5.74	0.0	1.07	0.46	Dap3 Pdcd8
988	GO:0009583 [7]: detection of light	3	3	1520	24	11082	-5.75	0.0	0.43	0.17	Fech Pde6d Zcwcc2
989	GO:0030100 [6]: regulation of endocytosis	3	3	1520	24	11082	-5.75	0.0	0.43	0.17	Rab4a Rufy1 Synj2bp
990	GO:0009416 [7]: response to light	3	3	1520	24	11082	-5.75	0.0	0.43	0.17	Fech Pde6d Zcwcc2
991	GO:0006805 [5]: xenobiotic metabolism	3	3	1520	23	11083	-5.75	0.0	0.47	0.19	Comt Ephx1 Ephx2
992	GO:0009410 [7]: response to xenobiotic stimulus	3	3	1520	23	11083	-5.75	0.0	0.47	0.19	Comt Ephx1 Ephx2
993	GO:0043010 [6]: eye morphogenesis (sensu Vertebrata)	2	2	1521	22	11084	-5.75	0.0	0.22	0.07	Aldh1a2 Twsg1
994	GO:0001656 [7]: metanephros development	2	2	1521	22	11084	-5.75	0.0	0.22	0.07	Aph1a Slc5a1
995	GO:0007602 [8]: phototransduction	2	2	1521	22	11084	-5.75	0.0	0.22	0.07	Pde6d Zcwcc2
996	GO:0030900 [8]: forebrain development	3	3	1520	20	11086	-5.76	0.0	0.62	0.27	Arx Numb Twsg1
997	GO:0008360 [5]: regulation of cell shape	3	3	1520	20	11086	-5.76	0.0	0.62	0.27	Epb4.1l2 Rhoq Rhou
998	GO:0007050 [7]: cell cycle arrest	3	3	1520	21	11085	-5.76	0.0	0.57	0.24	Gas1 Gas2 Msh2
999	GO:0030155 [4]: regulation of cell adhesion	3	3	1520	22	11084	-5.76	0.0	0.52	0.23	Cml1 Lama4 Tnxb
1000	GO:0009799 [4]: determination of symmetry	1	1	1522	17	11089	-5.78	0.0	0.1	0.01	Ttc10
1001	GO:0009855 [5]: determination of bilateral symmetry	1	1	1522	17	11089	-5.78	0.0	0.1	0.01	Ttc10
1002	GO:0035282 [3]: segmentation	1	1	1522	17	11089	-5.78	0.0	0.1	0.01	Mafb
1003	GO:0042088 [7]: T-helper 1 type immune response	1	1	1522	17	11089	-5.78	0.0	0.1	0.01	Glmn
1004	GO:0007368 [6]: determination of left/right symmetry	1	1	1522	17	11089	-5.78	0.0	0.1	0.01	Ttc10
1005	GO:0008217 [5]: regulation of blood pressure	1	1	1522	17	11089	-5.78	0.0	0.1	0.01	Npy1r
1006	GO:0048048 [5]: embryonic eye morphogenesis	2	2	1521	21	11085	-5.8	0.0	0.24	0.09	Aldh1a2 Twsg1
1007	GO:0050870 [8]: positive regulation of T-cell activation	2	2	1521	21	11085	-5.8	0.0	0.24	0.09	Ap3b1 Ap3d1
1008	GO:0001747 [6]: eye morphogenesis (sensu Mammalia)	2	2	1521	21	11085	-5.8	0.0	0.24	0.09	Aldh1a2 Twsg1
1009	GO:0006953 [5]: acute-phase response	2	2	1521	21	11085	-5.8	0.0	0.24	0.09	Saa1 Saa2
1010	GO:0007189 [9]: G-protein signaling, adenylate cyclase activating pathway	2	2	1521	21	11085	-5.8	0.0	0.24	0.09	Adcy4 Adcy7
1011	GO:0030032 [7]: lamellipodium biogenesis	2	2	1521	9	11097	-5.82	0.0	0.94	0.41	Nck1 Sh2bpsm1
1012	GO:0030832 [9]: regulation of actin filament length	2	2	1521	9	11097	-5.82	0.0	0.94	0.41	Eln Tmod4
1013	GO:0042402 [7]: biogenic amine catabolism	2	2	1521	9	11097	-5.82	0.0	0.94	0.41	Comt Dhps
1014	GO:0051128 [5]: regulation of cell organization and biogenesis	2	2	1521	9	11097	-5.82	0.0	0.94	0.41	Eln Tmod4
1015	GO:0051259 [7]: protein oligomerization	2	2	1521	9	11097	-5.82	0.0	0.94	0.41	Acdc Lnx1
1016	GO:0006541 [8]: glutamine metabolism	2	2	1521	9	11097	-5.82	0.0	0.94	0.41	Pycr1 Pycr2
1017	GO:0006638 [6]: neutral lipid metabolism	2	2	1521	9	11097	-5.82	0.0	0.94	0.41	Lipe Pck1
1018	GO:0006639 [6]: acylglycerol metabolism	2	2	1521	9	11097	-5.82	0.0	0.94	0.41	Lipe Pck1
1019	GO:0009066 [7]: aspartate family amino acid metabolism	2	2	1521	9	11097	-5.82	0.0	0.94	0.41	BC051244 Npl
1020	GO:0009147 [8]: pyrimidine nucleoside triphosphate metabolism	2	2	1521	9	11097	-5.82	0.0	0.94	0.41	Nme1 Nme3
1021	GO:0019884 [6]: antigen presentation, exogenous antigen	2	2	1521	20	11086	-5.84	0.0	0.27	0.1	Ap3b1 Ap3d1
1022	GO:0030217 [5]: T-cell differentiation	2	2	1521	20	11086	-5.84	0.0	0.27	0.1	Ap3b1 Ap3d1
1023	GO:0045596 [5]: negative regulation of cell differentiation	2	2	1521	20	11086	-5.84	0.0	0.27	0.1	Clec2d Hes5
1024	GO:0000187 [6]: activation of MAPK	2	2	1521	20	11086	-5.84	0.0	0.27	0.1	Cspg4 Map2k6
1025	GO:0050727 [6]: regulation of inflammatory response	1	1	1522	16	11090	-5.86	0.0	0.12	0.01	Prkca
1026	GO:0001763 [5]: branching morphogenesis	1	1	1522	16	11090	-5.86	0.0	0.12	0.01	Flt1
1027	GO:0007214 [7]: gamma-aminobutyric acid signaling pathway	1	1	1522	16	11090	-5.86	0.0	0.12	0.01	Gabrb3
1028	GO:0042219 [6]: amino acid derivative catabolism	2	2	1521	10	11096	-5.87	0.0	0.83	0.36	Comt Dhps
1029	GO:0042773 [7]: ATP synthesis coupled electron transport	2	2	1521	10	11096	-5.87	0.0	0.83	0.36	Ndufa7 Ndufs7
1030	GO:0045582 [7]: positive regulation of T-cell differentiation	2	2	1521	10	11096	-5.87	0.0	0.83	0.36	Ap3b1 Ap3d1
1031	GO:0045761 [4]: regulation of adenylate cyclase activity	2	2	1521	10	11096	-5.87	0.0	0.83	0.36	Adcy4 Adcy7
1032	GO:0045762 [5]: positive regulation of adenylate cyclase activity	2	2	1521	10	11096	-5.87	0.0	0.83	0.36	Adcy4 Adcy7
1033	GO:0006376 [9]: mRNA splice site selection	2	2	1521	10	11096	-5.87	0.0	0.83	0.36	Sfrs5 Sfrs6
1034	GO:0006493 [9]: O-linked glycosylation	2	2	1521	10	11096	-5.87	0.0	0.83	0.36	Galnt10 Pomt1
1035	GO:0007190 [6]: adenylate cyclase activation	2	2	1521	10	11096	-5.87	0.0	0.83	0.36	Adcy4 Adcy7
1036	GO:0008272 [8]: sulfate transport	2	2	1521	10	11096	-5.87	0.0	0.83	0.36	Mpst Slc26a2
1037	GO:0042446 [6]: hormone biosynthesis	2	2	1521	19	11087	-5.87	0.0	0.3	0.1	Cyp17a1 Hsd3b7
1038	GO:0009967 [5]: positive regulation of signal transduction	2	2	1521	18	11088	-5.9	0.0	0.34	0.12	Acdc Twsg1
1039	GO:0019221 [6]: cytokine and chemokine mediated signaling pathway	2	2	1521	18	11088	-5.9	0.0	0.34	0.12	Hcph Jak2
1040	GO:0006874 [8]: calcium ion homeostasis	2	2	1521	18	11088	-5.9	0.0	0.34	0.12	Nucb2 Stc1
1041	GO:0006879 [8]: iron ion homeostasis	2	2	1521	18	11088	-5.9	0.0	0.34	0.12	Aco1 Mfi2
1042	GO:0007185 [7]: transmembrane receptor protein tyrosine phosphatase signaling pathway	2	2	1521	18	11088	-5.9	0.0	0.34	0.12	Ptpra Ptpro
1043	GO:0045621 [6]: positive regulation of lymphocyte differentiation	2	2	1521	11	11095	-5.9	0.0	0.74	0.33	Ap3b1 Ap3d1
1044	GO:0046785 [8]: microtubule polymerization	2	2	1521	11	11095	-5.9	0.0	0.74	0.33	Tubd1 Tubg1
1045	GO:0006029 [7]: proteoglycan metabolism	2	2	1521	11	11095	-5.9	0.0	0.74	0.33	B4galt7 Col11a1
1046	GO:0006801 [6]: superoxide metabolism	2	2	1521	11	11095	-5.9	0.0	0.74	0.33	Sod2 Sod3
1047	GO:0008624 [9]: induction of apoptosis by extracellular signals	2	2	1521	11	11095	-5.9	0.0	0.74	0.33	Bbp Casp8ap2
1048	GO:0009880 [4]: embryonic pattern specification	2	2	1521	17	11089	-5.92	0.0	0.38	0.15	Flt1 Mafb
1049	GO:0016331 [5]: morphogenesis of embryonic epithelium	2	2	1521	17	11089	-5.92	0.0	0.38	0.15	Lmo4 Ptk7
1050	GO:0030509 [9]: BMP signaling pathway	2	2	1521	17	11089	-5.92	0.0	0.38	0.15	Sitpec Twsg1
1051	GO:0000075 [7]: cell cycle checkpoint	2	2	1521	17	11089	-5.92	0.0	0.38	0.15	Hus1 Nbn
1052	GO:0009166 [6]: nucleotide catabolism	2	2	1521	17	11089	-5.92	0.0	0.38	0.15	Cant1 Nudt1
1053	GO:0030282 [6]: bone mineralization	1	1	1522	15	11091	-5.92	0.0	0.14	0.02	P2rx7
1054	GO:0042828 [6]: response to pathogen	1	1	1522	15	11091	-5.92	0.0	0.14	0.02	Ppm1d
1055	GO:0007032 [6]: endosome organization and biogenesis	1	1	1522	15	11091	-5.92	0.0	0.14	0.02	Slc30a6
1056	GO:0009069 [7]: serine family amino acid metabolism	1	1	1522	15	11091	-5.92	0.0	0.14	0.02	Phgdh
1057	GO:0010025 [8]: wax biosynthesis	1	1	1522	2	11104	-5.93	0.0	1.14	0.5	Mlstd2
1058	GO:0010166 [7]: wax metabolism	1	1	1522	2	11104	-5.93	0.0	1.14	0.5	Mlstd2
1059	GO:0016338 [6]: calcium-independent cell-cell adhesion	1	1	1522	2	11104	-5.93	0.0	1.14	0.5	Esam1
1060	GO:0016539 [10]: intein-mediated protein splicing	1	1	1522	2	11104	-5.93	0.0	1.14	0.5	Dhh
1061	GO:0018107 [9]: peptidyl-threonine phosphorylation	1	1	1522	2	11104	-5.93	0.0	1.14	0.5	Clk1
1062	GO:0018210 [9]: peptidyl-threonine modification	1	1	1522	2	11104	-5.93	0.0	1.14	0.5	Clk1
1063	GO:0019432 [8]: triacylglycerol biosynthesis	1	1	1522	2	11104	-5.93	0.0	1.14	0.5	Pck1
1064	GO:0019856 [7]: pyrimidine base biosynthesis	1	1	1522	2	11104	-5.93	0.0	1.14	0.5	Dhodh
1065	GO:0019877 [7]: diaminopimelate biosynthesis	1	1	1522	2	11104	-5.93	0.0	1.14	0.5	Npl
1066	GO:0030091 [7]: protein repair	1	1	1522	2	11104	-5.93	0.0	1.14	0.5	Msrb2
1067	GO:0030168 [5]: platelet activation	1	1	1522	2	11104	-5.93	0.0	1.14	0.5	P2ry12
1068	GO:0030308 [5]: negative regulation of cell growth	1	1	1522	2	11104	-5.93	0.0	1.14	0.5	Bbc3
1069	GO:0030908 [9]: protein splicing	1	1	1522	2	11104	-5.93	0.0	1.14	0.5	Dhh
1070	GO:0035089 [7]: establishment of apical/basal cell polarity	1	1	1522	2	11104	-5.93	0.0	1.14	0.5	Ptk7
1071	GO:0035115 [7]: embryonic forelimb morphogenesis	1	1	1522	2	11104	-5.93	0.0	1.14	0.5	Aldh1a2
1072	GO:0040023 [6]: nuclear positioning	1	1	1522	2	11104	-5.93	0.0	1.14	0.5	Ntn1
1073	GO:0042246 [4]: tissue regeneration	1	1	1522	2	11104	-5.93	0.0	1.14	0.5	Ninj1
1074	GO:0042359 [7]: vitamin D metabolism	1	1	1522	2	11104	-5.93	0.0	1.14	0.5	Cyp24a1
1075	GO:0042420 [7]: dopamine catabolism	1	1	1522	2	11104	-5.93	0.0	1.14	0.5	Comt
1076	GO:0042424 [8]: catecholamine catabolism	1	1	1522	2	11104	-5.93	0.0	1.14	0.5	Comt
1077	GO:0043101 [6]: purine salvage	1	1	1522	2	11104	-5.93	0.0	1.14	0.5	Adk
1078	GO:0043123 [6]: positive regulation of I-kappaB kinase/NF-kappaB cascade	1	1	1522	2	11104	-5.93	0.0	1.14	0.5	Acdc
1079	GO:0043174 [6]: nucleoside salvage	1	1	1522	2	11104	-5.93	0.0	1.14	0.5	Adk
1080	GO:0045132 [8]: meiotic chromosome segregation	1	1	1522	2	11104	-5.93	0.0	1.14	0.5	Mlh1
1081	GO:0045197 [7]: establishment and/or maintenance of epithelial cell polarity	1	1	1522	2	11104	-5.93	0.0	1.14	0.5	Ptk7
1082	GO:0045213 [7]: neurotransmitter receptor metabolism	1	1	1522	2	11104	-5.93	0.0	1.14	0.5	Fnta
1083	GO:0045216 [6]: intercellular junction assembly and/or maintenance	1	1	1522	2	11104	-5.93	0.0	1.14	0.5	Nf2
1084	GO:0045773 [7]: positive regulation of axon extension	1	1	1522	2	11104	-5.93	0.0	1.14	0.5	Ntn1
1085	GO:0045792 [6]: negative regulation of cell size	1	1	1522	2	11104	-5.93	0.0	1.14	0.5	Bbc3
1086	GO:0046325 [7]: negative regulation of glucose import	1	1	1522	2	11104	-5.93	0.0	1.14	0.5	Prkca
1087	GO:0046349 [7]: amino sugar biosynthesis	1	1	1522	2	11104	-5.93	0.0	1.14	0.5	Cmas
1088	GO:0046451 [6]: diaminopimelate metabolism	1	1	1522	2	11104	-5.93	0.0	1.14	0.5	Npl
1089	GO:0046627 [6]: negative regulation of insulin receptor signaling pathway	1	1	1522	2	11104	-5.93	0.0	1.14	0.5	Prkca
1090	GO:0048013 [8]: ephrin receptor signaling pathway	1	1	1522	2	11104	-5.93	0.0	1.14	0.5	Tiam1
1091	GO:0051047 [5]: positive regulation of secretion	1	1	1522	2	11104	-5.93	0.0	1.14	0.5	Kcnn4
1092	GO:0001675 [5]: acrosome formation	1	1	1522	2	11104	-5.93	0.0	1.14	0.5	Pafah1b1
1093	GO:0006013 [8]: mannose metabolism	1	1	1522	2	11104	-5.93	0.0	1.14	0.5	Pmm2
1094	GO:0006166 [7]: purine ribonucleoside salvage	1	1	1522	2	11104	-5.93	0.0	1.14	0.5	Adk
1095	GO:0006207 [8]: 'de novo' pyrimidine base biosynthesis	1	1	1522	2	11104	-5.93	0.0	1.14	0.5	Dhodh
1096	GO:0006269 [10]: DNA replication, synthesis of RNA primer	1	1	1522	2	11104	-5.93	0.0	1.14	0.5	Helb
1097	GO:0006273 [9]: lagging strand elongation	1	1	1522	2	11104	-5.93	0.0	1.14	0.5	Helb
1098	GO:0006553 [8]: lysine metabolism	1	1	1522	2	11104	-5.93	0.0	1.14	0.5	Npl
1099	GO:0006562 [9]: proline catabolism	1	1	1522	2	11104	-5.93	0.0	1.14	0.5	Aldh4a1
1100	GO:0006687 [8]: glycosphingolipid metabolism	1	1	1522	2	11104	-5.93	0.0	1.14	0.5	St6galnac6
1101	GO:0006688 [9]: glycosphingolipid biosynthesis	1	1	1522	2	11104	-5.93	0.0	1.14	0.5	St6galnac6
1102	GO:0007030 [6]: Golgi organization and biogenesis	1	1	1522	2	11104	-5.93	0.0	1.14	0.5	Cog2
1103	GO:0007529 [8]: establishment of synaptic specificity at neuromuscular junction	1	1	1522	2	11104	-5.93	0.0	1.14	0.5	Gphn
1104	GO:0008088 [8]: axon cargo transport	1	1	1522	2	11104	-5.93	0.0	1.14	0.5	Pafah1b1
1105	GO:0008090 [9]: retrograde axon cargo transport	1	1	1522	2	11104	-5.93	0.0	1.14	0.5	Pafah1b1
1106	GO:0008635 [7]: caspase activation via cytochrome c	1	1	1522	2	11104	-5.93	0.0	1.14	0.5	Bak1
1107	GO:0009048 [5]: dosage compensation, by inactivation of X chromosome	1	1	1522	2	11104	-5.93	0.0	1.14	0.5	Xist
1108	GO:0009085 [9]: lysine biosynthesis	1	1	1522	2	11104	-5.93	0.0	1.14	0.5	Npl
1109	GO:0009089 [7]: lysine biosynthesis via diaminopimelate	1	1	1522	2	11104	-5.93	0.0	1.14	0.5	Npl
1110	GO:0009264 [7]: deoxyribonucleotide catabolism	1	1	1522	2	11104	-5.93	0.0	1.14	0.5	Nudt1
1111	GO:0009437 [7]: carnitine metabolism	1	1	1522	2	11104	-5.93	0.0	1.14	0.5	Aldh9a1
1112	GO:0001839 [6]: neural plate morphogenesis	2	2	1521	12	11094	-5.93	0.0	0.66	0.27	Lmo4 Ptk7
1113	GO:0001841 [6]: neural tube formation	2	2	1521	12	11094	-5.93	0.0	0.66	0.27	Lmo4 Ptk7
1114	GO:0001843 [6]: neural tube closure	2	2	1521	12	11094	-5.93	0.0	0.66	0.27	Lmo4 Ptk7
1115	GO:0006469 [5]: negative regulation of protein kinase activity	2	2	1521	12	11094	-5.93	0.0	0.66	0.27	Nf2 Prkca
1116	GO:0007281 [6]: germ cell development	2	2	1521	12	11094	-5.93	0.0	0.66	0.27	Cxcl12 Zfp37
1117	GO:0007492 [6]: endoderm development	2	2	1521	12	11094	-5.93	0.0	0.66	0.27	Angpt1 Angpt2
1118	GO:0007568 [3]: aging	2	2	1521	12	11094	-5.93	0.0	0.66	0.27	Msh2 Msra
1119	GO:0009112 [6]: nucleobase metabolism	2	2	1521	12	11094	-5.93	0.0	0.66	0.27	Dhodh Prps1
1120	GO:0030004 [7]: monovalent inorganic cation homeostasis	2	2	1521	16	11090	-5.94	0.0	0.42	0.16	Atp6v1b1 Slc9a1
1121	GO:0030855 [4]: epithelial cell differentiation	2	2	1521	16	11090	-5.94	0.0	0.42	0.16	Ppp3r1 Ptk7
1122	GO:0045619 [5]: regulation of lymphocyte differentiation	2	2	1521	16	11090	-5.94	0.0	0.42	0.16	Ap3b1 Ap3d1
1123	GO:0007259 [7]: JAK-STAT cascade	2	2	1521	16	11090	-5.94	0.0	0.42	0.16	Jak2 Prl
1124	GO:0030534 [3]: adult behavior	2	2	1521	13	11093	-5.95	0.0	0.59	0.26	Mafg Msra
1125	GO:0030595 [6]: immune cell chemotaxis	2	2	1521	13	11093	-5.95	0.0	0.59	0.26	Il16 Prkca
1126	GO:0030641 [8]: hydrogen ion homeostasis	2	2	1521	13	11093	-5.95	0.0	0.59	0.26	Atp6v1b1 Slc9a1
1127	GO:0043086 [4]: negative regulation of enzyme activity	2	2	1521	13	11093	-5.95	0.0	0.59	0.26	Nf2 Prkca
1128	GO:0045580 [6]: regulation of T-cell differentiation	2	2	1521	13	11093	-5.95	0.0	0.59	0.26	Ap3b1 Ap3d1
1129	GO:0000096 [6]: sulfur amino acid metabolism	2	2	1521	13	11093	-5.95	0.0	0.59	0.26	BC051244 Mat2a
1130	GO:0006614 [8]: SRP-dependent cotranslational protein-membrane targeting	2	2	1521	13	11093	-5.95	0.0	0.59	0.26	9030617O03Rik Srpr
1131	GO:0006700 [7]: C21-steroid hormone biosynthesis	2	2	1521	13	11093	-5.95	0.0	0.59	0.26	Cyp17a1 Hsd3b7
1132	GO:0006885 [9]: regulation of pH	2	2	1521	13	11093	-5.95	0.0	0.59	0.26	Atp6v1b1 Slc9a1
1133	GO:0007270 [7]: nerve-nerve synaptic transmission	2	2	1521	13	11093	-5.95	0.0	0.59	0.26	Vdac1 Vdac3
1134	GO:0009306 [4]: protein secretion	2	2	1521	13	11093	-5.95	0.0	0.59	0.26	Kcnn4 Sec61a2
1135	GO:0050900 [6]: immune cell migration	2	2	1521	14	11092	-5.95	0.0	0.53	0.23	Il16 Prkca
1136	GO:0000160 [5]: two-component signal transduction system (phosphorelay)	2	2	1521	14	11092	-5.95	0.0	0.53	0.23	Rab18 Rab8a
1137	GO:0001838 [5]: embryonic epithelial tube formation	2	2	1521	14	11092	-5.95	0.0	0.53	0.23	Lmo4 Ptk7
1138	GO:0006749 [6]: glutathione metabolism	2	2	1521	14	11092	-5.95	0.0	0.53	0.23	Gstt2 Gstt3
1139	GO:0008207 [6]: C21-steroid hormone metabolism	2	2	1521	15	11091	-5.95	0.0	0.47	0.18	Cyp17a1 Hsd3b7
1140	GO:0016358 [6]: dendrite morphogenesis	1	1	1522	14	11092	-5.99	0.0	0.16	0.03	Nrp1
1141	GO:0042472 [6]: inner ear morphogenesis	1	1	1522	14	11092	-5.99	0.0	0.16	0.03	Foxi1
1142	GO:0046850 [5]: regulation of bone remodeling	1	1	1522	14	11092	-5.99	0.0	0.16	0.03	P2rx7
1143	GO:0006691 [8]: leukotriene metabolism	1	1	1522	14	11092	-5.99	0.0	0.16	0.03	Lta4h
1144	GO:0006941 [4]: striated muscle contraction	1	1	1522	14	11092	-5.99	0.0	0.16	0.03	Myom2
1145	GO:0017015 [5]: regulation of transforming growth factor beta receptor signaling pathway	1	1	1522	13	11093	-6.05	0.0	0.18	0.04	Twsg1
1146	GO:0019370 [9]: leukotriene biosynthesis	1	1	1522	13	11093	-6.05	0.0	0.18	0.04	Lta4h
1147	GO:0030278 [6]: regulation of ossification	1	1	1522	13	11093	-6.05	0.0	0.18	0.04	P2rx7
1148	GO:0045637 [5]: regulation of myeloid blood cell differentiation	1	1	1522	13	11093	-6.05	0.0	0.18	0.04	Clec2d
1149	GO:0007286 [4]: spermatid development	1	1	1522	13	11093	-6.05	0.0	0.18	0.04	Pafah1b1
1150	GO:0015858 [6]: nucleoside transport	1	1	1522	3	11103	-6.08	0.0	0.91	0.41	Slc29a1
1151	GO:0016322 [6]: neuronal remodeling	1	1	1522	3	11103	-6.08	0.0	0.91	0.41	Farp2
1152	GO:0018105 [9]: peptidyl-serine phosphorylation	1	1	1522	3	11103	-6.08	0.0	0.91	0.41	Clk1
1153	GO:0018209 [9]: peptidyl-serine modification	1	1	1522	3	11103	-6.08	0.0	0.91	0.41	Clk1
1154	GO:0019730 [6]: antimicrobial humoral response	1	1	1522	3	11103	-6.08	0.0	0.91	0.41	Gca
1155	GO:0019735 [7]: antimicrobial humoral response (sensu Vertebrata)	1	1	1522	3	11103	-6.08	0.0	0.91	0.41	Gca
1156	GO:0030010 [6]: establishment of cell polarity	1	1	1522	3	11103	-6.08	0.0	0.91	0.41	Ptk7
1157	GO:0030433 [10]: ER-associated protein catabolism	1	1	1522	3	11103	-6.08	0.0	0.91	0.41	Edem1
1158	GO:0030833 [7]: regulation of actin filament polymerization	1	1	1522	3	11103	-6.08	0.0	0.91	0.41	Eln
1159	GO:0035136 [6]: forelimb morphogenesis	1	1	1522	3	11103	-6.08	0.0	0.91	0.41	Aldh1a2
1160	GO:0040016 [5]: embryonic cleavage	1	1	1522	3	11103	-6.08	0.0	0.91	0.41	Top2a
1161	GO:0042487 [7]: regulation of odontogenesis (sensu Vertebrata)	1	1	1522	3	11103	-6.08	0.0	0.91	0.41	Ttc10
1162	GO:0042733 [7]: embryonic digit morphogenesis	1	1	1522	3	11103	-6.08	0.0	0.91	0.41	Ttc10
1163	GO:0043094 [5]: metabolic compound salvage	1	1	1522	3	11103	-6.08	0.0	0.91	0.41	Adk
1164	GO:0043161 [11]: proteasomal ubiquitin-dependent protein catabolism	1	1	1522	3	11103	-6.08	0.0	0.91	0.41	Edem1
1165	GO:0044270 [5]: nitrogen compound catabolism	1	1	1522	3	11103	-6.08	0.0	0.91	0.41	Asl
1166	GO:0045026 [4]: plasma membrane fusion	1	1	1522	3	11103	-6.08	0.0	0.91	0.41	Tie1
1167	GO:0045342 [7]: MHC class II biosynthesis	1	1	1522	3	11103	-6.08	0.0	0.91	0.41	Nfx1
1168	GO:0045346 [7]: regulation of MHC class II biosynthesis	1	1	1522	3	11103	-6.08	0.0	0.91	0.41	Nfx1
1169	GO:0045665 [6]: negative regulation of neuron differentiation	1	1	1522	3	11103	-6.08	0.0	0.91	0.41	Hes5
1170	GO:0045671 [8]: negative regulation of osteoclast differentiation	1	1	1522	3	11103	-6.08	0.0	0.91	0.41	Clec2d
1171	GO:0045953 [9]: negative regulation of natural killer cell mediated cytotoxicity	1	1	1522	3	11103	-6.08	0.0	0.91	0.41	Clec2d
1172	GO:0046112 [6]: nucleobase biosynthesis	1	1	1522	3	11103	-6.08	0.0	0.91	0.41	Dhodh
1173	GO:0046489 [10]: phosphoinositide biosynthesis	1	1	1522	3	11103	-6.08	0.0	0.91	0.41	Pigc
1174	GO:0046513 [10]: ceramide biosynthesis	1	1	1522	3	11103	-6.08	0.0	0.91	0.41	Lass4
1175	GO:0046520 [9]: sphingoid biosynthesis	1	1	1522	3	11103	-6.08	0.0	0.91	0.41	Lass4
1176	GO:0046626 [5]: regulation of insulin receptor signaling pathway	1	1	1522	3	11103	-6.08	0.0	0.91	0.41	Prkca
1177	GO:0046851 [6]: negative regulation of bone remodeling	1	1	1522	3	11103	-6.08	0.0	0.91	0.41	P2rx7
1178	GO:0048009 [8]: insulin-like growth factor receptor signaling pathway	1	1	1522	3	11103	-6.08	0.0	0.91	0.41	Grb10
1179	GO:0048103 [6]: somatic stem cell division	1	1	1522	3	11103	-6.08	0.0	0.91	0.41	Hoxb4
1180	GO:0048488 [7]: synaptic vesicle endocytosis	1	1	1522	3	11103	-6.08	0.0	0.91	0.41	Unc13b
1181	GO:0051053 [7]: negative regulation of DNA metabolism	1	1	1522	3	11103	-6.08	0.0	0.91	0.41	Msh2
1182	GO:0000238 [11]: zygotene	1	1	1522	3	11103	-6.08	0.0	0.91	0.41	Cpeb1
1183	GO:0001738 [5]: morphogenesis of a polarized epithelium	1	1	1522	3	11103	-6.08	0.0	0.91	0.41	Ptk7
1184	GO:0001911 [8]: negative regulation of immune cell mediated cytotoxicity	1	1	1522	3	11103	-6.08	0.0	0.91	0.41	Clec2d
1185	GO:0006108 [7]: malate metabolism	1	1	1522	3	11103	-6.08	0.0	0.91	0.41	Mdh2
1186	GO:0006271 [8]: DNA strand elongation	1	1	1522	3	11103	-6.08	0.0	0.91	0.41	Helb
1187	GO:0006287 [8]: base-excision repair, gap-filling	1	1	1522	3	11103	-6.08	0.0	0.91	0.41	Polb
1188	GO:0006476 [8]: protein amino acid deacetylation	1	1	1522	3	11103	-6.08	0.0	0.91	0.41	Hdac6
1189	GO:0006506 [9]: GPI anchor biosynthesis	1	1	1522	3	11103	-6.08	0.0	0.91	0.41	Pigc
1190	GO:0006516 [8]: glycoprotein catabolism	1	1	1522	3	11103	-6.08	0.0	0.91	0.41	Asrgl1
1191	GO:0006527 [6]: arginine catabolism	1	1	1522	3	11103	-6.08	0.0	0.91	0.41	Asl
1192	GO:0006548 [9]: histidine catabolism	1	1	1522	3	11103	-6.08	0.0	0.91	0.41	Hal
1193	GO:0006598 [8]: polyamine catabolism	1	1	1522	3	11103	-6.08	0.0	0.91	0.41	Dhps
1194	GO:0006824 [9]: cobalt ion transport	1	1	1522	3	11103	-6.08	0.0	0.91	0.41	Slc30a5
1195	GO:0006878 [8]: copper ion homeostasis	1	1	1522	3	11103	-6.08	0.0	0.91	0.41	Prnd
1196	GO:0007129 [12]: synapsis	1	1	1522	3	11103	-6.08	0.0	0.91	0.41	Cpeb1
1197	GO:0007216 [7]: metabotropic glutamate receptor signaling pathway	1	1	1522	3	11103	-6.08	0.0	0.91	0.41	Grid2ip
1198	GO:0007263 [6]: nitric oxide mediated signal transduction	1	1	1522	3	11103	-6.08	0.0	0.91	0.41	Gucy1b3
1199	GO:0007628 [5]: adult walking behavior	1	1	1522	3	11103	-6.08	0.0	0.91	0.41	Msra
1200	GO:0009077 [8]: histidine family amino acid catabolism	1	1	1522	3	11103	-6.08	0.0	0.91	0.41	Hal
1201	GO:0009120 [7]: deoxyribonucleoside metabolism	1	1	1522	3	11103	-6.08	0.0	0.91	0.41	Nt5m
1202	GO:0009146 [8]: purine nucleoside triphosphate catabolism	1	1	1522	3	11103	-6.08	0.0	0.91	0.41	Nudt1
1203	GO:0009191 [8]: ribonucleoside diphosphate catabolism	1	1	1522	3	11103	-6.08	0.0	0.91	0.41	Cant1
1204	GO:0009303 [8]: rRNA transcription	1	1	1522	3	11103	-6.08	0.0	0.91	0.41	Paf53
1205	GO:0009395 [8]: phospholipid catabolism	1	1	1522	3	11103	-6.08	0.0	0.91	0.41	Pla2g4a
1206	GO:0016197 [6]: endosome transport	1	1	1522	12	11094	-6.1	0.0	0.21	0.06	Slc30a6
1207	GO:0019722 [7]: calcium-mediated signaling	1	1	1522	12	11094	-6.1	0.0	0.21	0.06	Dscr1l1
1208	GO:0042178 [6]: xenobiotic catabolism	1	1	1522	12	11094	-6.1	0.0	0.21	0.06	Comt
1209	GO:0042537 [6]: benzene and derivative metabolism	1	1	1522	12	11094	-6.1	0.0	0.21	0.06	Comt
1210	GO:0042593 [4]: glucose homeostasis	1	1	1522	12	11094	-6.1	0.0	0.21	0.06	Acdc
1211	GO:0009618 [7]: response to pathogenic bacteria	1	1	1522	11	11095	-6.15	0.0	0.24	0.09	Ppm1d
1212	GO:0018955 [7]: phenanthrene metabolism	1	1	1522	11	11095	-6.15	0.0	0.24	0.09	Comt
1213	GO:0018958 [6]: phenol metabolism	1	1	1522	11	11095	-6.15	0.0	0.24	0.09	Comt
1214	GO:0035264 [4]: body growth	1	1	1522	11	11095	-6.15	0.0	0.24	0.09	Npy1r
1215	GO:0040014 [5]: regulation of body size	1	1	1522	11	11095	-6.15	0.0	0.24	0.09	Npy1r
1216	GO:0042044 [5]: fluid transport	1	1	1522	11	11095	-6.15	0.0	0.24	0.09	Aqp1
1217	GO:0046068 [8]: cGMP metabolism	1	1	1522	11	11095	-6.15	0.0	0.24	0.09	Gucy1b3
1218	GO:0006584 [7]: catecholamine metabolism	1	1	1522	11	11095	-6.15	0.0	0.24	0.09	Comt
1219	GO:0006833 [6]: water transport	1	1	1522	11	11095	-6.15	0.0	0.24	0.09	Aqp1
1220	GO:0007219 [6]: Notch signaling pathway	1	1	1522	11	11095	-6.15	0.0	0.24	0.09	Dtx2
1221	GO:0009123 [7]: nucleoside monophosphate metabolism	1	1	1522	11	11095	-6.15	0.0	0.24	0.09	Prps1
1222	GO:0009954 [4]: proximal/distal pattern formation	1	1	1522	4	11102	-6.17	0.0	0.75	0.33	Aldh1a2
1223	GO:0018149 [8]: peptide cross-linking	1	1	1522	4	11102	-6.17	0.0	0.75	0.33	F13a1
1224	GO:0042267 [7]: natural killer cell mediated cytotoxicity	1	1	1522	4	11102	-6.17	0.0	0.75	0.33	Clec2d
1225	GO:0042269 [8]: regulation of natural killer cell mediated cytotoxicity	1	1	1522	4	11102	-6.17	0.0	0.75	0.33	Clec2d
1226	GO:0042417 [6]: dopamine metabolism	1	1	1522	4	11102	-6.17	0.0	0.75	0.33	Comt
1227	GO:0042573 [6]: retinoic acid metabolism	1	1	1522	4	11102	-6.17	0.0	0.75	0.33	Aldh1a2
1228	GO:0045086 [9]: positive regulation of interleukin-2 biosynthesis	1	1	1522	4	11102	-6.17	0.0	0.75	0.33	Glmn
1229	GO:0045656 [7]: negative regulation of monocyte differentiation	1	1	1522	4	11102	-6.17	0.0	0.75	0.33	Clec2d
1230	GO:0046460 [7]: neutral lipid biosynthesis	1	1	1522	4	11102	-6.17	0.0	0.75	0.33	Pck1
1231	GO:0046463 [7]: acylglycerol biosynthesis	1	1	1522	4	11102	-6.17	0.0	0.75	0.33	Pck1
1232	GO:0050818 [4]: regulation of coagulation	1	1	1522	4	11102	-6.17	0.0	0.75	0.33	Thbd
1233	GO:0050819 [5]: negative regulation of coagulation	1	1	1522	4	11102	-6.17	0.0	0.75	0.33	Thbd
1234	GO:0051052 [6]: regulation of DNA metabolism	1	1	1522	4	11102	-6.17	0.0	0.75	0.33	Msh2
1235	GO:0001569 [5]: patterning of blood vessels	1	1	1522	4	11102	-6.17	0.0	0.75	0.33	Flt1
1236	GO:0006054 [7]: N-acetylneuraminate metabolism	1	1	1522	4	11102	-6.17	0.0	0.75	0.33	Cmas
1237	GO:0006081 [5]: aldehyde metabolism	1	1	1522	4	11102	-6.17	0.0	0.75	0.33	Aldh9a1
1238	GO:0006515 [9]: misfolded or incompletely synthesized protein catabolism	1	1	1522	4	11102	-6.17	0.0	0.75	0.33	Edem1
1239	GO:0006547 [8]: histidine metabolism	1	1	1522	4	11102	-6.17	0.0	0.75	0.33	Hal
1240	GO:0006566 [8]: threonine metabolism	1	1	1522	4	11102	-6.17	0.0	0.75	0.33	BC051244
1241	GO:0006610 [8]: ribosomal protein-nucleus import	1	1	1522	4	11102	-6.17	0.0	0.75	0.33	Ipo9
1242	GO:0006626 [8]: protein-mitochondrial targeting	1	1	1522	4	11102	-6.17	0.0	0.75	0.33	Timm9
1243	GO:0007034 [6]: vacuolar transport	1	1	1522	4	11102	-6.17	0.0	0.75	0.33	Vps29
1244	GO:0007549 [4]: dosage compensation	1	1	1522	4	11102	-6.17	0.0	0.75	0.33	Xist
1245	GO:0007566 [3]: embryo implantation	1	1	1522	4	11102	-6.17	0.0	0.75	0.33	Ttpa
1246	GO:0008216 [8]: spermidine metabolism	1	1	1522	4	11102	-6.17	0.0	0.75	0.33	Dhps
1247	GO:0009075 [7]: histidine family amino acid metabolism	1	1	1522	4	11102	-6.17	0.0	0.75	0.33	Hal
1248	GO:0009083 [8]: branched chain family amino acid catabolism	1	1	1522	4	11102	-6.17	0.0	0.75	0.33	Acad8
1249	GO:0009134 [7]: nucleoside diphosphate catabolism	1	1	1522	4	11102	-6.17	0.0	0.75	0.33	Cant1
1250	GO:0009143 [7]: nucleoside triphosphate catabolism	1	1	1522	4	11102	-6.17	0.0	0.75	0.33	Nudt1
1251	GO:0009185 [8]: ribonucleoside diphosphate metabolism	1	1	1522	4	11102	-6.17	0.0	0.75	0.33	Cant1
1252	GO:0009200 [8]: deoxyribonucleoside triphosphate metabolism	1	1	1522	4	11102	-6.17	0.0	0.75	0.33	Nudt1
1253	GO:0009263 [7]: deoxyribonucleotide biosynthesis	1	1	1522	4	11102	-6.17	0.0	0.75	0.33	Rrm2b
1254	GO:0010003 [8]: gastrulation (sensu Mammalia)	1	1	1522	10	11096	-6.2	0.0	0.28	0.1	Ldb1
1255	GO:0016579 [9]: protein deubiquitination	1	1	1522	10	11096	-6.2	0.0	0.28	0.1	Usp3
1256	GO:0030261 [7]: chromosome condensation	1	1	1522	10	11096	-6.2	0.0	0.28	0.1	Top2a
1257	GO:0030500 [7]: regulation of bone mineralization	1	1	1522	10	11096	-6.2	0.0	0.28	0.1	P2rx7
1258	GO:0030593 [7]: neutrophil chemotaxis	1	1	1522	10	11096	-6.2	0.0	0.28	0.1	Prkca
1259	GO:0042060 [6]: wound healing	1	1	1522	10	11096	-6.2	0.0	0.28	0.1	Ninj1
1260	GO:0042493 [7]: response to drug	1	1	1522	10	11096	-6.2	0.0	0.28	0.1	Blmh
1261	GO:0042775 [8]: ATP synthesis coupled electron transport (sensu Eukaryota)	1	1	1522	10	11096	-6.2	0.0	0.28	0.1	Ndufs7
1262	GO:0046879 [4]: hormone secretion	1	1	1522	10	11096	-6.2	0.0	0.28	0.1	Ltbp4
1263	GO:0048276 [7]: gastrulation (sensu Vertebrata)	1	1	1522	10	11096	-6.2	0.0	0.28	0.1	Ldb1
1264	GO:0050729 [7]: positive regulation of inflammatory response	1	1	1522	10	11096	-6.2	0.0	0.28	0.1	Prkca
1265	GO:0051046 [4]: regulation of secretion	1	1	1522	10	11096	-6.2	0.0	0.28	0.1	Kcnn4
1266	GO:0051216 [6]: cartilage development	1	1	1522	10	11096	-6.2	0.0	0.28	0.1	Col11a1
1267	GO:0001702 [6]: gastrulation (sensu Deuterostomia)	1	1	1522	10	11096	-6.2	0.0	0.28	0.1	Ldb1
1268	GO:0001709 [5]: cell fate determination	1	1	1522	10	11096	-6.2	0.0	0.28	0.1	Gata3
1269	GO:0001906 [5]: cell killing	1	1	1522	10	11096	-6.2	0.0	0.28	0.1	Clec2d
1270	GO:0001909 [6]: immune cell mediated cytotoxicity	1	1	1522	10	11096	-6.2	0.0	0.28	0.1	Clec2d
1271	GO:0006367 [9]: transcription initiation from Pol II promoter	1	1	1522	10	11096	-6.2	0.0	0.28	0.1	Gtf2e2
1272	GO:0006910 [8]: phagocytosis, recognition	1	1	1522	10	11096	-6.2	0.0	0.28	0.1	Colec12
1273	GO:0009124 [7]: nucleoside monophosphate biosynthesis	1	1	1522	10	11096	-6.2	0.0	0.28	0.1	Prps1
1274	GO:0009161 [8]: ribonucleoside monophosphate metabolism	1	1	1522	10	11096	-6.2	0.0	0.28	0.1	Prps1
1275	GO:0009894 [5]: regulation of catabolism	1	1	1522	9	11097	-6.23	0.0	0.32	0.12	Serpinb1a
1276	GO:0015669 [5]: gas transport	1	1	1522	9	11097	-6.23	0.0	0.32	0.12	Hba-a1
1277	GO:0015671 [6]: oxygen transport	1	1	1522	9	11097	-6.23	0.0	0.32	0.12	Hba-a1
1278	GO:0017157 [6]: regulation of exocytosis	1	1	1522	9	11097	-6.23	0.0	0.32	0.12	Vamp2
1279	GO:0019233 [6]: perception of pain	1	1	1522	9	11097	-6.23	0.0	0.32	0.12	Npy1r
1280	GO:0030316 [6]: osteoclast differentiation	1	1	1522	9	11097	-6.23	0.0	0.32	0.12	Clec2d
1281	GO:0030512 [6]: negative regulation of transforming growth factor beta receptor signaling pathway	1	1	1522	9	11097	-6.23	0.0	0.32	0.12	Twsg1
1282	GO:0043026 [7]: regulation of caspase activation	1	1	1522	9	11097	-6.23	0.0	0.32	0.12	Mgmt
1283	GO:0048332 [4]: mesoderm morphogenesis	1	1	1522	9	11097	-6.23	0.0	0.32	0.12	Sitpec
1284	GO:0051051 [6]: negative regulation of transport	1	1	1522	9	11097	-6.23	0.0	0.32	0.12	Prkca
1285	GO:0001502 [7]: cartilage condensation	1	1	1522	9	11097	-6.23	0.0	0.32	0.12	Col11a1
1286	GO:0001704 [6]: formation of primary germ layer	1	1	1522	9	11097	-6.23	0.0	0.32	0.12	Sitpec
1287	GO:0006182 [8]: cGMP biosynthesis	1	1	1522	9	11097	-6.23	0.0	0.32	0.12	Gucy1b3
1288	GO:0006265 [6]: DNA topological change	1	1	1522	9	11097	-6.23	0.0	0.32	0.12	Top2a
1289	GO:0006839 [6]: mitochondrial transport	1	1	1522	9	11097	-6.23	0.0	0.32	0.12	Slc25a4
1290	GO:0007033 [6]: vacuole organization and biogenesis	1	1	1522	9	11097	-6.23	0.0	0.32	0.12	Vps29
1291	GO:0007162 [5]: negative regulation of cell adhesion	1	1	1522	9	11097	-6.23	0.0	0.32	0.12	Cml1
1292	GO:0008344 [4]: adult locomotory behavior	1	1	1522	9	11097	-6.23	0.0	0.32	0.12	Msra
1293	GO:0009070 [8]: serine family amino acid biosynthesis	1	1	1522	9	11097	-6.23	0.0	0.32	0.12	Phgdh
1294	GO:0009156 [8]: ribonucleoside monophosphate biosynthesis	1	1	1522	9	11097	-6.23	0.0	0.32	0.12	Prps1
1295	GO:0009948 [5]: anterior/posterior axis specification	1	1	1522	5	11101	-6.23	0.0	0.62	0.27	Ldb1
1296	GO:0015991 [8]: ATP hydrolysis coupled proton transport	1	1	1522	5	11101	-6.23	0.0	0.62	0.27	Atp6v0b
1297	GO:0016202 [7]: regulation of myogenesis	1	1	1522	5	11101	-6.23	0.0	0.62	0.27	Boc
1298	GO:0016525 [8]: negative regulation of angiogenesis	1	1	1522	5	11101	-6.23	0.0	0.62	0.27	Tie1
1299	GO:0017145 [5]: stem cell division	1	1	1522	5	11101	-6.23	0.0	0.62	0.27	Hoxb4
1300	GO:0017156 [7]: calcium ion-dependent exocytosis	1	1	1522	5	11101	-6.23	0.0	0.62	0.27	Vamp2
1301	GO:0030044 [7]: actin filament stabilization	1	1	1522	5	11101	-6.23	0.0	0.62	0.27	Tmod4
1302	GO:0030851 [5]: granulocyte differentiation	1	1	1522	5	11101	-6.23	0.0	0.62	0.27	Cbfa2t3h
1303	GO:0035088 [6]: establishment and/or maintenance of apical/basal cell polarity	1	1	1522	5	11101	-6.23	0.0	0.62	0.27	Ptk7
1304	GO:0042438 [6]: melanin biosynthesis	1	1	1522	5	11101	-6.23	0.0	0.62	0.27	Ddt
1305	GO:0043122 [5]: regulation of I-kappaB kinase/NF-kappaB cascade	1	1	1522	5	11101	-6.23	0.0	0.62	0.27	Acdc
1306	GO:0045076 [8]: regulation of interleukin-2 biosynthesis	1	1	1522	5	11101	-6.23	0.0	0.62	0.27	Glmn
1307	GO:0045444 [4]: adipocyte differentiation	1	1	1522	5	11101	-6.23	0.0	0.62	0.27	Tbn
1308	GO:0045995 [4]: regulation of embryonic development	1	1	1522	5	11101	-6.23	0.0	0.62	0.27	Lama4
1309	GO:0046328 [5]: regulation of JNK cascade	1	1	1522	5	11101	-6.23	0.0	0.62	0.27	Akt2
1310	GO:0046339 [7]: diacylglycerol metabolism	1	1	1522	5	11101	-6.23	0.0	0.62	0.27	Lipe
1311	GO:0046488 [10]: phosphatidylinositol metabolism	1	1	1522	5	11101	-6.23	0.0	0.62	0.27	2810004N20Rik
1312	GO:0048002 [6]: antigen presentation, peptide antigen	1	1	1522	5	11101	-6.23	0.0	0.62	0.27	H2-Q1
1313	GO:0051016 [8]: barbed-end actin filament capping	1	1	1522	5	11101	-6.23	0.0	0.62	0.27	Tmod4
1314	GO:0001837 [5]: epithelial to mesenchymal transition	1	1	1522	5	11101	-6.23	0.0	0.62	0.27	Ppp3r1
1315	GO:0006020 [8]: myo-inositol metabolism	1	1	1522	5	11101	-6.23	0.0	0.62	0.27	Impa2
1316	GO:0006072 [8]: glycerol-3-phosphate metabolism	1	1	1522	5	11101	-6.23	0.0	0.62	0.27	Gpd1
1317	GO:0006206 [7]: pyrimidine base metabolism	1	1	1522	5	11101	-6.23	0.0	0.62	0.27	Dhodh
1318	GO:0006555 [7]: methionine metabolism	1	1	1522	5	11101	-6.23	0.0	0.62	0.27	BC051244
1319	GO:0006564 [9]: L-serine biosynthesis	1	1	1522	5	11101	-6.23	0.0	0.62	0.27	Phgdh
1320	GO:0006582 [5]: melanin metabolism	1	1	1522	5	11101	-6.23	0.0	0.62	0.27	Ddt
1321	GO:0006583 [7]: melanin biosynthesis from tyrosine	1	1	1522	5	11101	-6.23	0.0	0.62	0.27	Ddt
1322	GO:0006984 [6]: ER-nuclear signaling pathway	1	1	1522	5	11101	-6.23	0.0	0.62	0.27	Atp2a2
1323	GO:0007140 [9]: male meiosis	1	1	1522	5	11101	-6.23	0.0	0.62	0.27	Mlh1
1324	GO:0007435 [7]: salivary gland morphogenesis	1	1	1522	5	11101	-6.23	0.0	0.62	0.27	Fgf8
1325	GO:0008215 [8]: spermine metabolism	1	1	1522	5	11101	-6.23	0.0	0.62	0.27	Sms
1326	GO:0008625 [10]: induction of apoptosis via death domain receptors	1	1	1522	5	11101	-6.23	0.0	0.62	0.27	Casp8ap2
1327	GO:0009068 [8]: aspartate family amino acid catabolism	1	1	1522	5	11101	-6.23	0.0	0.62	0.27	BC051244
1328	GO:0009247 [8]: glycolipid biosynthesis	1	1	1522	5	11101	-6.23	0.0	0.62	0.27	St6galnac6
1329	GO:0009261 [7]: ribonucleotide catabolism	1	1	1522	5	11101	-6.23	0.0	0.62	0.27	Cant1
1330	GO:0009798 [4]: axis specification	1	1	1522	8	11098	-6.25	0.0	0.38	0.15	Ldb1
1331	GO:0030258 [6]: lipid modification	1	1	1522	8	11098	-6.25	0.0	0.38	0.15	Galgt1
1332	GO:0035272 [5]: exocrine system development	1	1	1522	8	11098	-6.25	0.0	0.38	0.15	Fgf8
1333	GO:0045655 [6]: regulation of monocyte differentiation	1	1	1522	8	11098	-6.25	0.0	0.38	0.15	Clec2d
1334	GO:0000188 [8]: inactivation of MAPK	1	1	1522	8	11098	-6.25	0.0	0.38	0.15	Prkca
1335	GO:0001666 [5]: response to hypoxia	1	1	1522	8	11098	-6.25	0.0	0.38	0.15	Sod3
1336	GO:0001707 [5]: mesoderm formation	1	1	1522	8	11098	-6.25	0.0	0.38	0.15	Sitpec
1337	GO:0006776 [7]: vitamin A metabolism	1	1	1522	8	11098	-6.25	0.0	0.38	0.15	Aldh1a2
1338	GO:0006957 [7]: complement activation, alternative pathway	1	1	1522	8	11098	-6.25	0.0	0.38	0.15	Adn
1339	GO:0007163 [5]: establishment and/or maintenance of cell polarity	1	1	1522	8	11098	-6.25	0.0	0.38	0.15	Ptk7
1340	GO:0007346 [7]: regulation of mitotic cell cycle	1	1	1522	8	11098	-6.25	0.0	0.38	0.15	E4f1
1341	GO:0007431 [6]: salivary gland development	1	1	1522	8	11098	-6.25	0.0	0.38	0.15	Fgf8
1342	GO:0007613 [4]: memory	1	1	1522	8	11098	-6.25	0.0	0.38	0.15	Chst10
1343	GO:0009132 [7]: nucleoside diphosphate metabolism	1	1	1522	8	11098	-6.25	0.0	0.38	0.15	Cant1
1344	GO:0030865 [7]: cortical cytoskeleton organization and biogenesis	1	1	1522	6	11100	-6.26	0.0	0.52	0.23	Epb4.1l2
1345	GO:0030866 [8]: cortical actin cytoskeleton organization and biogenesis	1	1	1522	6	11100	-6.26	0.0	0.52	0.23	Epb4.1l2
1346	GO:0042176 [6]: regulation of protein catabolism	1	1	1522	6	11100	-6.26	0.0	0.52	0.23	Serpinb1a
1347	GO:0045638 [6]: negative regulation of myeloid blood cell differentiation	1	1	1522	6	11100	-6.26	0.0	0.52	0.23	Clec2d
1348	GO:0045664 [5]: regulation of neuron differentiation	1	1	1522	6	11100	-6.26	0.0	0.52	0.23	Hes5
1349	GO:0045926 [5]: negative regulation of growth	1	1	1522	6	11100	-6.26	0.0	0.52	0.23	Bbc3
1350	GO:0046425 [5]: regulation of JAK-STAT cascade	1	1	1522	6	11100	-6.26	0.0	0.52	0.23	Prl
1351	GO:0046466 [7]: membrane lipid catabolism	1	1	1522	6	11100	-6.26	0.0	0.52	0.23	Pla2g4a
1352	GO:0000079 [5]: regulation of cyclin dependent protein kinase activity	1	1	1522	6	11100	-6.26	0.0	0.52	0.23	Bccip
1353	GO:0001910 [7]: regulation of immune cell mediated cytotoxicity	1	1	1522	6	11100	-6.26	0.0	0.52	0.23	Clec2d
1354	GO:0006195 [7]: purine nucleotide catabolism	1	1	1522	6	11100	-6.26	0.0	0.52	0.23	Nudt1
1355	GO:0006349 [4]: imprinting	1	1	1522	6	11100	-6.26	0.0	0.52	0.23	Dnmt3a
1356	GO:0006402 [7]: mRNA catabolism	1	1	1522	6	11100	-6.26	0.0	0.52	0.23	Usp52
1357	GO:0006664 [7]: glycolipid metabolism	1	1	1522	6	11100	-6.26	0.0	0.52	0.23	St6galnac6
1358	GO:0007006 [6]: mitochondrial membrane organization and biogenesis	1	1	1522	6	11100	-6.26	0.0	0.52	0.23	1700020C11Rik
1359	GO:0007224 [6]: smoothened signaling pathway	1	1	1522	6	11100	-6.26	0.0	0.52	0.23	Hhat
1360	GO:0007379 [4]: segment specification	1	1	1522	6	11100	-6.26	0.0	0.52	0.23	Mafb
1361	GO:0007631 [3]: feeding behavior	1	1	1522	6	11100	-6.26	0.0	0.52	0.23	Npy1r
1362	GO:0008630 [7]: DNA damage response, signal transduction resulting in induction of apoptosis	1	1	1522	6	11100	-6.26	0.0	0.52	0.23	Mlh1
1363	GO:0015807 [7]: L-amino acid transport	1	1	1522	7	11099	-6.26	0.0	0.44	0.18	Arl6ip5
1364	GO:0030336 [7]: negative regulation of cell migration	1	1	1522	7	11099	-6.26	0.0	0.44	0.18	Tie1
1365	GO:0030510 [6]: regulation of BMP signaling pathway	1	1	1522	7	11099	-6.26	0.0	0.44	0.18	Twsg1
1366	GO:0030514 [7]: negative regulation of BMP signaling pathway	1	1	1522	7	11099	-6.26	0.0	0.44	0.18	Twsg1
1367	GO:0042094 [7]: interleukin-2 biosynthesis	1	1	1522	7	11099	-6.26	0.0	0.44	0.18	Glmn
1368	GO:0042135 [6]: neurotransmitter catabolism	1	1	1522	7	11099	-6.26	0.0	0.44	0.18	Comt
1369	GO:0044273 [6]: sulfur compound catabolism	1	1	1522	7	11099	-6.26	0.0	0.44	0.18	BC051244
1370	GO:0045670 [7]: regulation of osteoclast differentiation	1	1	1522	7	11099	-6.26	0.0	0.44	0.18	Clec2d
1371	GO:0050708 [5]: regulation of protein secretion	1	1	1522	7	11099	-6.26	0.0	0.44	0.18	Kcnn4
1372	GO:0051271 [6]: negative regulation of cell motility	1	1	1522	7	11099	-6.26	0.0	0.44	0.18	Tie1
1373	GO:0000097 [7]: sulfur amino acid biosynthesis	1	1	1522	7	11099	-6.26	0.0	0.44	0.18	Mat2a
1374	GO:0000098 [7]: sulfur amino acid catabolism	1	1	1522	7	11099	-6.26	0.0	0.44	0.18	BC051244
1375	GO:0006041 [7]: glucosamine metabolism	1	1	1522	7	11099	-6.26	0.0	0.44	0.18	Nagk
1376	GO:0006044 [8]: N-acetylglucosamine metabolism	1	1	1522	7	11099	-6.26	0.0	0.44	0.18	Nagk
1377	GO:0006120 [9]: mitochondrial electron transport, NADH to ubiquinone	1	1	1522	7	11099	-6.26	0.0	0.44	0.18	Ndufs7
1378	GO:0006144 [7]: purine base metabolism	1	1	1522	7	11099	-6.26	0.0	0.44	0.18	Prps1
1379	GO:0006563 [8]: L-serine metabolism	1	1	1522	7	11099	-6.26	0.0	0.44	0.18	Phgdh
1380	GO:0007173 [8]: epidermal growth factor receptor signaling pathway	1	1	1522	7	11099	-6.26	0.0	0.44	0.18	Caml
1381	GO:0007260 [8]: tyrosine phosphorylation of STAT protein	1	1	1522	7	11099	-6.26	0.0	0.44	0.18	Jak2
1382	GO:0007595 [5]: lactation	1	1	1522	7	11099	-6.26	0.0	0.44	0.18	Prl
1383	GO:0008206 [7]: bile acid metabolism	1	1	1522	7	11099	-6.26	0.0	0.44	0.18	Cyp39a1
