# Supplementary material for: A genomic analysis of mouse models of breast cancer reveals molecular features of mouse models and relationships to human breast cancer
Source: Breast Cancer Res. 2014 Jun 5;16(3):R59. doi: 10.1186/bcr3672 (PMC4078930; doi:10.1186/bcr3672)
Supplement: Additional file 2 — Fold change values organized by mouse tumor model type comparing the mouse model to all other types of mouse models. [file bcr3672-S2.zip › Additional_file_2/ETV6NTRK3_SAM/AdditionalFile39_ETV6NTRK3_SAM/DownRegulatedGenesgather_kegg_121029.txt]

#	Annotation	Total Genes With Ann	Your Genes (With Ann)	Your Genes (No Ann)	Genome (With Ann)	Genome (No Ann)	ln(Bayes factor)	neg ln(p value)	FE: neg ln(p value)	FE: neg ln(FDR)	Genes
1	path:mmu04080: Neuroactive ligand-receptor interaction	15	15	357	263	1884	9.97	11.06	0.0	0.0	Adra2c Agtrl1 Cnr2 F2r Gabrb3 Gcgr Ghr Nmb Npy1r Nts P2rx7 Prl Ptger1 Sstr1 Sstr3
2	path:mmu04060: Cytokine-cytokine receptor interaction	19	19	353	221	1926	2.27	6.52	0.0	0.0	Acvr1b Ccl11 Cx3cr1 Cxcl12 Cxcl13 Flt1 Ghr Ifngr1 Il11ra1 Il15ra Il17r Il21r Il5ra Lifr Ltb Prl Tnfrsf25 Tnfrsf9 Tnfsf12
3	path:mmu00130: Ubiquinone biosynthesis	5	5	367	1	2146	2.19	6.45	7.92	3.58	2410011G03Rik Coq3 Coq7 D5Ertd33e Grim19
4	path:mmu00220: Urea cycle and metabolism of amino groups	9	9	363	11	2136	1.23	5.4	6.79	3.58	Asl Ass1 Ckb Ckm Glud1 Oat Pycr1 Pycr2 Sms
5	path:mmu00280: Valine, leucine and isoleucine degradation	12	12	360	20	2127	1.22	5.33	6.7	3.58	Acaa1 Acadm Acads Aldh6a1 Aldh7a1 Echs1 Hadha Hibadh Hmgcl Hmgcs2 Pcca Pccb
6	path:mmu00190: Oxidative phosphorylation	29	29	343	86	2061	1.17	5.27	6.32	3.38	0610006O14Rik 1110013G13Rik 2410011G03Rik Atp5a1 Atp5b Atp5c1 Atp5f1 Atp5g1 Atp6v0b Atp6v0d1 Atp6v1a1 Atp6v1b1 Atp6v1b2 Atp6v1g1 Atp6v1g2 Cox7a1 Cox8b Grim19 Ndufa7 Ndufa9 Ndufab1 Ndufb2 Ndufb3 Ndufb4 Ndufb5 Ndufs4 Ndufs7 Uqcr Uqcrc1
7	path:mmu00640: Propanoate metabolism	10	10	362	14	2133	1.17	5.27	6.7	3.58	Acadm Acas2l Aldh6a1 Aldh7a1 Echs1 Hadha Ldh2 Pcca Pccb Suclg1
8	path:mmu00780: Biotin metabolism	5	5	367	2	2145	1.1	5.22	6.8	3.58	6530401D17Rik Hlcs Otub1 Spcs1 Spcs2
9	path:mmu00193: ATP synthesis	13	13	359	28	2119	0.05	0.0	5.42	2.74	0610006O14Rik Atp5a1 Atp5b Atp5c1 Atp5f1 Atp5g1 Atp6v0b Atp6v0d1 Atp6v1a1 Atp6v1b1 Atp6v1b2 Atp6v1g1 Atp6v1g2
10	path:mmu00240: Pyrimidine metabolism	18	18	354	48	2099	-0.04	0.0	5.2	2.74	0610011D08Rik Dck Dhodh Ehd4 Entpd5 Nme1 Nme3 Nudt2 Pold4 Polr2b Polr2e Polr2h Polr2k Polr3h Polr3k Pus1 Rpo1-2 Tk2
11	path:mmu00330: Arginine and proline metabolism	12	12	360	25	2122	-0.1	0.0	5.29	2.74	Aldh7a1 Aoc3 Asl Ass1 Ckb Ckm Dao1 Glud1 Oat Pycr1 Pycr2 Sms
12	path:mmu00620: Pyruvate metabolism	11	11	361	22	2125	-0.24	0.0	5.17	2.74	Acas2l Acyp1 Acyp2 Aldh7a1 Dlat Glo1 Hagh Ldh2 Mdh2 Pck1 Pdhb
13	path:mmu00720: Reductive carboxylate cycle (CO2 fixation)	5	5	367	5	2142	-0.92	0.0	4.7	2.37	Acas2l Aco1 Aco2 Fh1 Mdh2
14	path:mmu00071: Fatty acid metabolism	14	14	358	40	2107	-1.36	0.0	3.85	1.87	Acaa1 Acadm Acads Acox1 Acox2 Acox3 Acsl4 Aldh7a1 Cpt2 Cyp2j5 Echs1 Gcdh Hadha Peci
15	path:mmu00020: Citrate cycle (TCA cycle)	8	8	364	16	2131	-1.39	0.0	4.03	1.87	Aco1 Aco2 Fh1 Idh3a Idh3g Mdh2 Pck1 Suclg1
16	path:mmu00010: Glycolysis / Gluconeogenesis	13	13	359	37	2110	-1.55	0.0	3.67	1.77	Acas2l Acyp1 Acyp2 Aldh7a1 Dlat Eno3 Hk1 Ldh2 Pdhb Pfkm Pgam2 Pgm2 Tpi1
17	path:mmu00521: Streptomycin biosynthesis	4	4	368	4	2143	-1.71	0.0	3.91	1.87	Hk1 Impa2 Pgm2 Tgds
18	path:mmu00625: Tetrachloroethene degradation	4	4	368	4	2143	-1.71	0.0	3.91	1.87	Ephx1 Ephx2 Hsd17b12 Rdh14
19	path:mmu00120: Bile acid biosynthesis	8	8	364	18	2129	-1.83	0.0	3.55	1.75	Acaa1 Acad8 Acadsb Acadvl Aldh7a1 Cyp39a1 Hsd17b12 Rdh14
20	path:mmu00031: Inositol metabolism	2	2	370	0	2147	-1.93	0.0	3.83	1.87	Aldh6a1 Tpi1
21	path:mmu00410: beta-Alanine metabolism	6	6	366	11	2136	-1.94	0.0	3.53	1.75	Acadm Aldh7a1 Aoc3 Echs1 Hadha Sms
22	path:mmu00561: Glycerolipid metabolism	1	1	371	34	2113	-1.95	0.0	0.0	0.0	Aldh7a1
23	path:mmu00062: Fatty acid biosynthesis (path 2)	4	4	368	5	2142	-2.14	0.0	3.44	1.71	Acaa1 Echs1 Fasn Hadha
24	path:mmu00310: Lysine degradation	11	11	361	33	2114	-2.19	0.0	3.0	1.41	6530401D17Rik Aldh7a1 Aldh9a1 Echs1 Gcdh Hadha Hsd17b12 Otub1 Rdh14 Spcs1 Spcs2
25	path:mmu00632: Benzoate degradation via CoA ligation	11	11	361	34	2113	-2.31	0.0	2.85	1.3	Acyp1 Acyp2 BC016495 Clk1 Dm15 Echs1 Eef2k Gcdh Hadha Hsd17b12 Rdh14
26	path:mmu00790: Folate biosynthesis	5	5	367	9	2138	-2.35	0.0	3.13	1.5	Akp5 Ercc3 Pts Qdpr Spr
27	path:mmu00910: Nitrogen metabolism	5	5	367	9	2138	-2.35	0.0	3.13	1.5	Car3 Car5b Car6 Glud1 Hal
28	path:mmu04010: MAPK signaling pathway	28	28	344	203	1944	-2.54	0.0	0.1	0.03	Acvr1b Akt2 B230120H23Rik Casp6 Chuk Crkl Fgf16 Fgf8 Map2k6 Map3k7ip2 Map4k4 Mapk8ip3 Mapk9 Max Nf1 Nras Pla2g12a Pla2g4a Pla2g6 Ppm1b Ppp3ca Ppp3r1 Prkca Rac3 Rasa1 Sitpec Sos1 Tmem37
29	path:mmu00230: Purine metabolism	21	21	351	87	2060	-2.54	0.0	2.24	0.95	Adcy4 Adcy7 Adk Dck Entpd5 Gmpr Guk1 Nme1 Nme3 Nudt2 Pde6d Pde8a Pold4 Polr2b Polr2e Polr2h Polr2k Polr3h Polr3k Prps1 Rpo1-2
30	path:mmu00564: Glycerophospholipid metabolism	12	12	360	41	2106	-2.56	0.0	2.52	1.05	Cdipt Chkb Gnpat Gpd1 Hsd17b12 Lypla3 Pafah1b1 Pla2g12a Pla2g4a Pla2g6 Pld2 Rdh14
31	path:mmu00650: Butanoate metabolism	9	9	363	28	2119	-2.7	0.0	2.48	1.05	Acads Aldh7a1 Echs1 Hadha Hmgcl Hmgcs2 Hsd17b12 Pdhb Rdh14
32	path:mmu00520: Nucleotide sugars metabolism	4	4	368	7	2140	-2.79	0.0	2.72	1.21	Hsd17b12 Rdh14 Tgds Ugp2
33	path:mmu00530: Aminosugars metabolism	7	7	365	20	2127	-2.87	0.0	2.39	1.0	Cmas Hk1 Nagk Nans Nqo3a2 Nt5m Smpdl3a
34	path:mmu04210: Apoptosis	17	17	355	72	2075	-2.91	0.0	1.87	0.71	Akt2 Birc2 Capn5 Capn7 Casp6 Chuk Dffa Dffb Endog Fadd Pdcd8 Pik3c2a Pik3ca Pik3cg Ppp3ca Ppp3r1 Tradd
35	path:mmu04530: Tight junction	21	21	351	102	2045	-3.18	0.0	1.33	0.49	Actn3 Akt2 B230120H23Rik Cipp Cldn10 Cldn2 Cldn5 Csnk2a2 Cttn Epb4.1l2 Hcls1 Llglh2 Myh9 Myl6 Nras Pard6a Ppp2cb Ppp2r4 Prkca Prkcz Rhoa
36	path:mmu04540: Gap junction	9	9	363	75	2072	-3.19	0.0	0.11	0.03	Adcy4 Adcy7 Csnk1e Gna14 Gstz1 Itpr1 Nras Prkca Sos1
37	path:mmu04510: Focal adhesion	32	32	340	182	1965	-3.23	0.0	0.69	0.2	Actn3 Akt2 Birc2 Capn5 Capn7 Col11a1 Col1a1 Col4a2 Col5a1 Col5a2 Comp Crkl Farp2 Flt1 Itga4 Lama4 Mapk9 Myl6 Nras Pik3ca Pik3cg Ppp1cc Prkca Rac3 Rhoa Rock2 Shc1 Sos1 Thbs2 Thbs4 Tnxb Vtn
38	path:mmu00053: Ascorbate and aldarate metabolism	4	4	368	9	2138	-3.24	0.0	2.19	0.92	Aldh7a1 Cyp24a1 Hsd17b12 Rdh14
39	path:mmu04020: Calcium signaling pathway	25	25	347	156	1991	-3.27	0.0	0.39	0.06	Adcy4 Adcy7 Atp2a2 Atp2b2 Cacna1g Cacna1h Camk2b Camk2g F2r Gna14 Itpr1 Nfat5 P2rx7 Phka1 Phkg2 Ppp3ca Ppp3r1 Prkca Ptger1 Pygb Slc25a4 Tnnc2 Vdac1 Vdac2 Vdac3
40	path:mmu04310: Wnt signaling pathway	19	19	353	122	2025	-3.36	0.0	0.34	0.06	Camk2b Camk2g Csnk1e Csnk2a2 Cul1 Dvl1 Fbxw11 Fzd4 Mapk9 Nfat5 Ppp2cb Ppp3ca Ppp3r1 Prkca Rac3 Rhoa Rock2 Sox17 Tbl1xr1
41	path:mmu04910: Insulin signaling pathway	21	21	351	112	2035	-3.37	0.0	0.9	0.29	Akt2 Chuk Crkl Fasn Hk1 Lipe Mapk9 Nras Pck1 Pfkm Phka1 Phkg2 Pik3ca Pik3cg Ppp1cc Prkcz Pygb Rhoq Shc1 Sos1 Srebf1
42	path:mmu00072: Synthesis and degradation of ketone bodies	2	2	370	2	2145	-3.41	0.0	2.24	0.95	Hmgcl Hmgcs2
43	path:mmu00830: Retinol metabolism	2	2	370	2	2145	-3.41	0.0	2.24	0.95	Aldh1a2 Rdh5
44	path:mmu00624: 1- and 2-Methylnaphthalene degradation	4	4	368	10	2137	-3.42	0.0	1.97	0.74	Acad8 Acadsb Acadvl Cyp39a1
45	path:mmu00052: Galactose metabolism	6	6	366	20	2127	-3.44	0.0	1.75	0.68	Hk1 Hsd17b12 Pfkm Pgm2 Rdh14 Ugp2
46	path:mmu00903: Limonene and pinene degradation	5	5	367	15	2132	-3.45	0.0	1.82	0.71	Aldh7a1 Cyp24a1 Cyp39a1 Echs1 Hadha
47	path:mmu04070: Phosphatidylinositol signaling system	13	13	359	63	2084	-3.5	0.0	1.12	0.42	BC016495 Cdipt Clk1 Dm15 Eef2k Impa2 Inpp1 Itpr1 Pik3c2a Pik3ca Pik3cg Pip5k2c Prkca
48	path:mmu04512: ECM-receptor interaction	14	14	358	70	2077	-3.51	0.0	1.04	0.39	Col11a1 Col1a1 Col4a2 Col5a1 Col5a2 Dag1 Itga4 Lama4 Sdc2 Sdc3 Thbs2 Thbs4 Tnxb Vtn
49	path:mmu04620: Toll-like receptor signaling pathway	12	12	360	82	2065	-3.52	0.0	0.28	0.06	Akt2 Chuk Fadd Map2k6 Map3k7ip2 Mapk9 Pik3c2a Pik3ca Pik3cg Rac3 Tbk1 Tlr6
50	path:mmu00260: Glycine, serine and threonine metabolism	7	7	365	27	2120	-3.56	0.0	1.48	0.49	Aoc3 Chkb Dao1 Hsd17b12 Phgdh Rdh14 Tars
51	path:mmu00512: O-Glycan biosynthesis	1	1	371	21	2126	-3.58	0.0	0.03	0.0	Galnt11
52	path:mmu04520: Adherens junction	9	9	363	65	2082	-3.6	0.0	0.24	0.06	Acp1 Actn3 Acvr1b Csnk2a2 Farp2 Hcph Rac3 Rhoa Ssx2ip
53	path:mmu04610: Complement and coagulation cascades	8	8	364	60	2087	-3.6	0.0	0.21	0.06	Adn C1r C1s F13a1 F2r Serpinc1 Serpine1 Thbd
54	path:mmu00480: Glutathione metabolism	3	3	369	33	2114	-3.62	0.0	0.09	0.02	Gpx7 Gstt2 Gstz1
55	path:mmu00380: Tryptophan metabolism	12	12	360	63	2084	-3.65	0.0	0.84	0.28	Aldh7a1 Aoc3 Cat Cyp2j5 Cyp39a1 Echs1 Fancl Gcdh Hadha Hrmt1l2 Rnf25 Wars
56	path:mmu00030: Pentose phosphate pathway	5	5	367	17	2130	-3.66	0.0	1.53	0.52	Pfkm Pgm2 Prps1 Rbks Tkt
57	path:mmu00760: Nicotinate and nicotinamide metabolism	9	9	363	42	2105	-3.68	0.0	1.09	0.42	BC016495 Clk1 Dm15 Eef2k Nmnat1 Nmnat3 Nnt Nt5m Sirt7
58	path:mmu00630: Glyoxylate and dicarboxylate metabolism	3	3	369	7	2140	-3.69	0.0	1.75	0.68	Aco1 Aco2 Mdh2
59	path:mmu00500: Starch and sucrose metabolism	6	6	366	24	2123	-3.75	0.0	1.29	0.49	Ercc3 Gbe1 Hk1 Pgm2 Pygb Ugp2
60	path:mmu00362: Benzoate degradation via hydroxylation	2	2	370	3	2144	-3.76	0.0	1.83	0.71	Acaa1 Ech1
61	path:mmu00051: Fructose and mannose metabolism	7	7	365	31	2116	-3.78	0.0	1.12	0.42	Hk1 Hsd17b12 Nt5m Pfkm Pmm2 Rdh14 Tpi1
62	path:mmu00510: N-Glycan biosynthesis	2	2	370	25	2122	-3.8	0.0	0.08	0.02	Alg12 Ddost
63	path:mmu04340: Hedgehog signaling pathway	6	6	366	45	2102	-3.81	0.0	0.24	0.06	Csnk1e Dhh Fbxw11 Gas1 Rab23 Sufu
64	path:mmu00562: Inositol phosphate metabolism	9	9	363	48	2099	-3.81	0.0	0.75	0.22	BC016495 Clk1 Dm15 Eef2k Impa2 Inpp1 Pik3ca Pik3cg Pip5k2c
65	path:mmu00361: gamma-Hexachlorocyclohexane degradation	4	4	368	35	2112	-3.84	0.0	0.16	0.04	Akp5 Cyp24a1 Cyp2j5 Cyp39a1
66	path:mmu04330: Notch signaling pathway	6	6	366	44	2103	-3.84	0.0	0.26	0.06	Aph1a Dtx2 Dvl1 Hes5 Numb Pcaf
67	path:mmu00350: Tyrosine metabolism	7	7	365	33	2114	-3.85	0.0	0.98	0.34	Aoc3 Comt Cyp39a1 Ech1 Gstz1 Hpd Hrmt1l2
68	path:mmu00472: D-Arginine and D-ornithine metabolism	1	1	371	0	2147	-3.85	0.0	1.91	0.71	Dao1
69	path:mmu00363: Bisphenol A degradation	3	3	369	8	2139	-3.85	0.0	1.54	0.52	Cyp39a1 Hsd17b12 Rdh14
70	path:mmu00340: Histidine metabolism	5	5	367	21	2126	-3.94	0.0	1.09	0.42	Aldh7a1 Aoc3 Cyp39a1 Hal Hrmt1l2
71	path:mmu00252: Alanine and aspartate metabolism	4	4	368	15	2132	-3.98	0.0	1.19	0.43	Asl Ass1 Crat Nars
72	path:mmu00930: Caprolactam degradation	3	3	369	9	2138	-3.98	0.0	1.36	0.49	Echs1 Hadha Sirt7
73	path:mmu00450: Selenoamino acid metabolism	1	1	371	17	2130	-4.02	0.0	0.06	0.02	Hrmt1l2
74	path:mmu04710: Circadian rhythm	3	3	369	10	2137	-4.08	0.0	1.21	0.43	Csnk1e Npas2 Per2
75	path:mmu00590: Prostaglandin and leukotriene metabolism	5	5	367	28	2119	-4.11	0.0	0.6	0.17	Cbr1 Lta4h Pla2g12a Pla2g4a Pla2g6
76	path:mmu00602: Blood group glycolipid biosynthesis-neolactoseries	1	1	371	16	2131	-4.12	0.0	0.07	0.02	Abo
77	path:mmu00532: Chondroitin / Heparan sulfate biosynthesis	3	3	369	25	2122	-4.13	0.0	0.22	0.06	B4galt7 Extl3 Galnact2
78	path:mmu00150: Androgen and estrogen metabolism	4	4	368	28	2119	-4.13	0.0	0.33	0.06	Cyp39a1 Hrmt1l2 Hsd17b4 Sult1e1
79	path:mmu00970: Aminoacyl-tRNA biosynthesis	4	4	368	18	2129	-4.14	0.0	0.89	0.29	Kars Nars Tars Wars
80	path:mmu00628: Fluorene degradation	2	2	370	5	2142	-4.18	0.0	1.28	0.49	Cyp24a1 Ech1
81	path:mmu00643: Styrene degradation	2	2	370	5	2142	-4.18	0.0	1.28	0.49	Cyp39a1 Gstz1
82	path:mmu05040: Huntington's disease	4	4	368	23	2124	-4.22	0.0	0.54	0.14	Casp6 Dctn1 Hip2 Rasa1
83	path:mmu00770: Pantothenate and CoA biosynthesis	3	3	369	13	2134	-4.28	0.0	0.85	0.28	Coasy Pank3 Sirt7
84	path:mmu05010: Alzheimer's disease	3	3	369	20	2127	-4.31	0.0	0.38	0.06	Aph1a Appbp1 Ide
85	path:mmu00730: Thiamine metabolism	2	2	370	6	2141	-4.31	0.0	1.09	0.42	Nt5m Thtpa
86	path:mmu05030: Amyotrophic lateral sclerosis (ALS)	3	3	369	14	2133	-4.31	0.0	0.76	0.22	Cat Kars Ppp3ca
87	path:mmu00360: Phenylalanine metabolism	3	3	369	18	2129	-4.35	0.0	0.48	0.11	Aoc3 Cyp39a1 Hpd
88	path:mmu00860: Porphyrin and chlorophyll metabolism	3	3	369	16	2131	-4.35	0.0	0.6	0.17	Fech Hmox1 Uros
89	path:mmu00604: Ganglioside biosynthesis	3	3	369	16	2131	-4.35	0.0	0.6	0.17	Galgt1 St6galnac4 St6galnac6
90	path:mmu00710: Carbon fixation	3	3	369	17	2130	-4.35	0.0	0.54	0.14	Mdh2 Tkt Tpi1
91	path:mmu00251: Glutamate metabolism	2	2	370	17	2130	-4.36	0.0	0.23	0.06	Glud1 Nagk
92	path:mmu00061: Fatty acid biosynthesis (path 1)	1	1	371	1	2146	-4.38	0.0	1.3	0.49	Fasn
93	path:mmu00300: Lysine biosynthesis	1	1	371	1	2146	-4.38	0.0	1.3	0.49	Kars
94	path:mmu00627: 1,4-Dichlorobenzene degradation	1	1	371	1	2146	-4.38	0.0	1.3	0.49	Cyp39a1
95	path:mmu00791: Atrazine degradation	1	1	371	1	2146	-4.38	0.0	1.3	0.49	Apobec2
96	path:mmu00960: Alkaloid biosynthesis II	1	1	371	13	2134	-4.41	0.0	0.11	0.03	Aoc3
97	path:mmu00100: Biosynthesis of steroids	2	2	370	14	2133	-4.49	0.0	0.34	0.06	Cyp39a1 Vkorc1
98	path:mmu00140: C21-Steroid hormone metabolism	1	1	371	12	2135	-4.5	0.0	0.13	0.03	Cyp17a1
99	path:mmu00670: One carbon pool by folate	1	1	371	12	2135	-4.5	0.0	0.13	0.03	Ehd4
100	path:mmu00626: Nitrobenzene degradation	2	2	370	9	2138	-4.51	0.0	0.69	0.2	Cyp39a1 Hrmt1l2
101	path:mmu00680: Methane metabolism	2	2	370	9	2138	-4.51	0.0	0.69	0.2	Cat Cyp39a1
102	path:mmu00940: Stilbene, coumarine and lignin biosynthesis	2	2	370	10	2137	-4.53	0.0	0.6	0.17	Cyp24a1 Cyp39a1
103	path:mmu00740: Riboflavin metabolism	2	2	370	10	2137	-4.53	0.0	0.6	0.17	Nt5m Rfk
104	path:mmu00601: Blood group glycolipid biosynthesis-lactoseries	2	2	370	11	2136	-4.54	0.0	0.52	0.14	Abo St3gal3
105	path:mmu00040: Pentose and glucuronate interconversions	1	1	371	10	2137	-4.65	0.0	0.19	0.06	Ugp2
106	path:mmu00271: Methionine metabolism	1	1	371	10	2137	-4.65	0.0	0.19	0.06	Dnmt3a
107	path:mmu00440: Aminophosphonate metabolism	1	1	371	10	2137	-4.65	0.0	0.19	0.06	Hrmt1l2
108	path:mmu00400: Phenylalanine, tyrosine and tryptophan biosynthesis	1	1	371	9	2138	-4.72	0.0	0.23	0.06	Eno3
109	path:mmu00750: Vitamin B6 metabolism	1	1	371	9	2138	-4.72	0.0	0.23	0.06	Nt5m
110	path:mmu00272: Cysteine metabolism	1	1	371	8	2139	-4.77	0.0	0.27	0.06	Ldh2
111	path:mmu00290: Valine, leucine and isoleucine biosynthesis	1	1	371	8	2139	-4.77	0.0	0.27	0.06	Pdhb
112	path:mmu00920: Sulfur metabolism	1	1	371	8	2139	-4.77	0.0	0.27	0.06	Sult1e1
113	path:mmu00531: Glycosaminoglycan degradation	1	1	371	6	2141	-4.84	0.0	0.39	0.06	Idua
