# Supplementary material for: A genomic analysis of mouse models of breast cancer reveals molecular features of mouse models and relationships to human breast cancer
Source: Breast Cancer Res. 2014 Jun 5;16(3):R59. doi: 10.1186/bcr3672 (PMC4078930; doi:10.1186/bcr3672)
Supplement: Additional file 2 — Fold change values organized by mouse tumor model type comparing the mouse model to all other types of mouse models. [file bcr3672-S2.zip › Additional_file_2/ETV6NTRK3_SAM/AdditionalFile39_ETV6NTRK3_SAM/DownRegulatedGenesgather_transfac_121029.txt]

#	Annotation	Total Genes With Ann	Your Genes (With Ann)	Your Genes (No Ann)	Genome (With Ann)	Genome (No Ann)	ln(Bayes factor)	neg ln(p value)	FE: neg ln(p value)	FE: neg ln(FDR)	Genes
1	V$E2F1_Q6: E2F-1	1213	1213	619	7131	7208	86.47	11.93	93.17	87.31	0610006K04Rik 0610006O14Rik 0610009E20Rik 0610011D08Rik 0610042I15Rik 0910001K20Rik 1110015E22Rik 1110021E09Rik 1110032N12Rik 1110054N06Rik 1110060O18Rik 1200009B18Rik 1200009K13Rik 1200013F24Rik 1200016B17Rik 1300013B24Rik 1500010M16Rik 1500034J20Rik 1600020H07Rik 1700009P13Rik 1700022N24Rik 1700073K01Rik 1810015M01Rik 1810020E01Rik 1810031K02Rik 1810037K07Rik 1810045K07Rik 1810045K17Rik 1810055…
2	V$KROX_Q6	937	937	895	5428	8911	55.35	11.93	61.89	56.72	0610006K04Rik 0610009E20Rik 0610011D08Rik 0910001K20Rik 1110013G13Rik 1110054N06Rik 1110055N21Rik 1200013F24Rik 1200016B17Rik 1300013B24Rik 1500010M16Rik 1500034J20Rik 1600020H07Rik 1700022N24Rik 1700073K01Rik 1700095N21Rik 1810014L12Rik 1810031K02Rik 1810045K07Rik 1810055D05Rik 2010012F05Rik 2010110M21Rik 2310001N14Rik 2310008M20Rik 2310042M24Rik 2410001E19Rik 2410017I18Rik 2510001I10Rik 2600016…
3	V$NRF2_01: nuclear respiratory factor 2	472	472	1360	2224	12115	51.76	11.93	58.42	53.66	0610039P13Rik 0610042I15Rik 1110021E09Rik 1110032D12Rik 1110032N12Rik 1110064N10Rik 1200009B18Rik 1200009K13Rik 1200016B17Rik 1500010M16Rik 1700009P13Rik 1700020M16Rik 1700022N24Rik 1810020E01Rik 1810033A06Rik 1810060J02Rik 2010300G19Rik 2210409M21Rik 2310038K02Rik 2310042M24Rik 2310075A12Rik 2410004C24Rik 2410080P20Rik 2410141M05Rik 2600016J21Rik 2610027O18Rik 2610318K02Rik 2610319K07Rik 2610511…
4	V$E2F1_Q3_01	690	690	1142	3761	10578	46.86	11.93	53.38	48.9	0610009E20Rik 0610011D08Rik 0610042I15Rik 1110013G13Rik 1110020A09Rik 1110032D12Rik 1110032N12Rik 1110054N06Rik 1110055N21Rik 1110060O18Rik 1200009B18Rik 1200009K13Rik 1500010M16Rik 1500034J20Rik 1810020E01Rik 1810055D05Rik 2010012F05Rik 2310008M20Rik 2310038K02Rik 2310044P18Rik 2310075A12Rik 2410004C24Rik 2410017I18Rik 2410141M05Rik 2410170E21Rik 2510001I10Rik 2600001J17Rik 2610027O18Rik 2610034…
5	V$E2F_Q6: E2F	1508	1508	324	10305	4034	44.9	11.93	51.51	47.25	0610006K04Rik 0610006O14Rik 0610009E20Rik 0610011D08Rik 0610039P13Rik 0610042I15Rik 0910001K20Rik 1110015E22Rik 1110021E09Rik 1110025I09Rik 1110032D12Rik 1110032N12Rik 1110054N06Rik 1110055N21Rik 1110064N10Rik 1200009B18Rik 1200009K13Rik 1200013F24Rik 1200016B17Rik 1300013B24Rik 1300017K07Rik 1500010M16Rik 1500031N24Rik 1500034J20Rik 1600020H07Rik 1700009P13Rik 1700020M16Rik 1700022N24Rik 1700030…
6	V$E2F1_Q6_01	825	825	1007	4830	9509	41.1	11.93	47.55	43.47	0610009E20Rik 0610042I15Rik 0910001K20Rik 1110015E22Rik 1110021E09Rik 1110054N06Rik 1200009K13Rik 1200013F24Rik 1200016B17Rik 1300013B24Rik 1500010M16Rik 1500034J20Rik 1600020H07Rik 1700009P13Rik 1700073K01Rik 1810015M01Rik 1810020E01Rik 1810031K02Rik 1810037K07Rik 1810045K17Rik 1810055D05Rik 2010110M21Rik 2310008M20Rik 2310038K02Rik 2310044P18Rik 2310058A11Rik 2310075A12Rik 2410001E19Rik 2410004…
7	V$E2F_Q3_01	811	811	1021	4732	9607	40.81	11.93	47.25	43.33	0610006K04Rik 0610009E20Rik 0610011D08Rik 0610042I15Rik 1110020A09Rik 1110021E09Rik 1110032N12Rik 1110054N06Rik 1110060O18Rik 1200009B18Rik 1200009K13Rik 1200013F24Rik 1200016B17Rik 1300017K07Rik 1500034J20Rik 1700009P13Rik 1810015M01Rik 1810045K07Rik 1810045K17Rik 1810055D05Rik 2210409M21Rik 2310001H13Rik 2310008M20Rik 2310038K02Rik 2310042M24Rik 2310058A11Rik 2310075A12Rik 2410001E19Rik 2410004…
8	V$ELK1_02: Elk-1	1560	1560	272	10870	3469	39.76	11.93	46.38	42.59	0610006K04Rik 0610006O14Rik 0610009E20Rik 0610011D08Rik 0610039P13Rik 0610042I15Rik 0910001K20Rik 1110013G13Rik 1110015E22Rik 1110020A09Rik 1110021E09Rik 1110025I09Rik 1110032D12Rik 1110032N12Rik 1110054N06Rik 1110055N21Rik 1110060O18Rik 1110064N10Rik 1200009B18Rik 1200009K13Rik 1200013F24Rik 1200016B17Rik 1300013B24Rik 1300017K07Rik 1500010M16Rik 1500031N24Rik 1500034J20Rik 1600020H07Rik 1700009…
9	V$WHN_B: winged-helix factor nude	588	588	1244	3328	11011	29.5	11.93	35.9	32.23	1110013G13Rik 1110021E09Rik 1110025I09Rik 1110032D12Rik 1110064N10Rik 1200009B18Rik 1200013F24Rik 1200016B17Rik 1300017K07Rik 1500034J20Rik 1700009P13Rik 1700019I23Rik 1700022N24Rik 1700073K01Rik 1810020E01Rik 1810033A06Rik 1810037K07Rik 1810045K07Rik 2010110M21Rik 2310038K02Rik 2410001E19Rik 2410011G03Rik 2410017I18Rik 2700087H15Rik 2810004N20Rik 2810021O14Rik 2810410A08Rik 2810441O16Rik 4930467…
10	V$E2F1_Q4: E2F-1	673	673	1159	3937	10402	29.34	11.93	35.69	32.13	0610006K04Rik 0610011D08Rik 0610042I15Rik 1110021E09Rik 1110032N12Rik 1110054N06Rik 1200009K13Rik 1200013F24Rik 1500034J20Rik 1700009P13Rik 1810015M01Rik 1810045K07Rik 1810045K17Rik 1810055D05Rik 1810060J02Rik 2310001H13Rik 2310038K02Rik 2310042M24Rik 2310058A11Rik 2310075A12Rik 2410141M05Rik 2510001I10Rik 2610027O18Rik 2610034E18Rik 2700075B01Rik 2700082D03Rik 2810021O14Rik 2810038K19Rik 2810410…
11	V$DEAF1_01	488	488	1344	2649	11690	28.63	11.93	35.06	31.6	0610006K04Rik 1110021E09Rik 1110032D12Rik 1110032N12Rik 1110055N21Rik 1500010M16Rik 1600020H07Rik 1700022N24Rik 1700095N21Rik 1810020E01Rik 1810031K02Rik 2010002H18Rik 2310008M20Rik 2310044P18Rik 2310075A12Rik 2410001E19Rik 2410080P20Rik 2410170E21Rik 2510001I10Rik 2610318K02Rik 2810004N20Rik 2810021O14Rik 2810441O16Rik 4930588M11Rik 4933412H03Rik 5730405M13Rik 5830461H18Rik 9030625G08Rik AI79032…
12	V$MYCMAX_B: c-Myc:Max binding sites	859	859	973	5327	9012	28.48	11.93	34.79	31.41	0610006K04Rik 0610042I15Rik 0910001K20Rik 1110013G13Rik 1110020A09Rik 1110025I09Rik 1110032D12Rik 1110054N06Rik 1110064N10Rik 1200009B18Rik 1200009K13Rik 1300017K07Rik 1500010M16Rik 1500034J20Rik 1700095N21Rik 1810014L12Rik 1810020E01Rik 1810045K07Rik 1810045K17Rik 1810060J02Rik 2010002H18Rik 2010012F05Rik 2310075A12Rik 2410001E19Rik 2410017I18Rik 2410080P20Rik 2410170E21Rik 2510001I10Rik 2610027…
13	V$E2F1DP1_01: E2F-1:DP-1 heterodimer	663	663	1169	3939	10400	25.57	11.93	31.89	28.59	0610009E20Rik 0910001K20Rik 1110015E22Rik 1110021E09Rik 1110032N12Rik 1200009K13Rik 1300013B24Rik 1500010M16Rik 1600020H07Rik 1700009P13Rik 1700073K01Rik 1810015M01Rik 1810031K02Rik 1810037K07Rik 1810055D05Rik 2310038K02Rik 2310042M24Rik 2410001E19Rik 2410004C24Rik 2410017I18Rik 2410141M05Rik 2510001I10Rik 2600001J17Rik 2610311I19Rik 2700082D03Rik 2700087H15Rik 2810441O16Rik 4632409L22Rik 4732429…
14	V$GABP_B: GA binding protein	244	244	1588	1130	13209	23.39	11.93	29.99	26.76	0610039P13Rik 0610042I15Rik 1110032D12Rik 1110032N12Rik 1110064N10Rik 1200009B18Rik 1200009K13Rik 1500010M16Rik 1700009P13Rik 1700020M16Rik 2010300G19Rik 2210409M21Rik 2310075A12Rik 2410141M05Rik 2600016J21Rik 2610027O18Rik 2610318K02Rik 2810021O14Rik 4931428D14Rik 4933412H03Rik 4933424N09Rik 5730405M13Rik 5730436H21Rik 5730439E10Rik 6330579B17Rik A930025J12Rik AW552001 Abcd4 Abtb1 Acyp1 Adipor1 …
15	V$MAZ_Q6	1408	1408	424	9863	4476	22.57	11.93	28.89	25.75	0610006K04Rik 0610006O14Rik 0610009E20Rik 0610011D08Rik 0610039P13Rik 0610042I15Rik 1110015E22Rik 1110020A09Rik 1110032N12Rik 1110054N06Rik 1110055N21Rik 1110060O18Rik 1110064N10Rik 1200009K13Rik 1200016B17Rik 1300013B24Rik 1300017K07Rik 1500010M16Rik 1500034J20Rik 1600020H07Rik 1700019I23Rik 1700020M16Rik 1700022N24Rik 1700030A21Rik 1700073K01Rik 1700095N21Rik 1810014L12Rik 1810015M01Rik 1810031…
16	V$CETS1P54_01: c-Ets-1(p54)	1328	1328	504	9188	5151	22.55	11.93	28.84	25.75	0610006O14Rik 0610009E20Rik 0610011D08Rik 0610039P13Rik 0610042I15Rik 1110013G13Rik 1110015E22Rik 1110021E09Rik 1110025I09Rik 1110032D12Rik 1110032N12Rik 1110060O18Rik 1110064N10Rik 1200009B18Rik 1200009K13Rik 1200013F24Rik 1300013B24Rik 1500010M16Rik 1600020H07Rik 1700009P13Rik 1700020M16Rik 1700022N24Rik 1700095N21Rik 1810020E01Rik 1810031K02Rik 1810033A06Rik 1810037K07Rik 1810045K07Rik 1810045…
17	V$POU1F1_Q6	595	595	1237	5900	8439	22.44	11.93	0.0	0.0	0610009E20Rik 1110013G13Rik 1110020A09Rik 1110025I09Rik 1110032N12Rik 1110055N21Rik 1110064N10Rik 1200009K13Rik 1200013F24Rik 1200016B17Rik 1300013B24Rik 1300017K07Rik 1600020H07Rik 1700019I23Rik 1700030A21Rik 1700051E09Rik 1700073K01Rik 1810015M01Rik 1810045K07Rik 2010002H18Rik 2010012F05Rik 2310001H13Rik 2310008M20Rik 2310042M24Rik 2310058A11Rik 2410001E19Rik 2410004C24Rik 2410017I18Rik 2510001…
18	V$E2F_Q4: E2F	763	763	1069	4751	9588	22.02	11.93	28.25	25.22	0610006K04Rik 0610009E20Rik 0610042I15Rik 1110021E09Rik 1110025I09Rik 1200009B18Rik 1200009K13Rik 1200013F24Rik 1200016B17Rik 1300017K07Rik 1500034J20Rik 1700009P13Rik 1700022N24Rik 1700073K01Rik 1810014L12Rik 1810015M01Rik 1810020E01Rik 1810037K07Rik 1810045K07Rik 1810045K17Rik 1810055D05Rik 2010300G19Rik 2310008M20Rik 2310038K02Rik 2310042M24Rik 2310058A11Rik 2310075A12Rik 2410001E19Rik 2410004…
19	V$SP3_Q3	1342	1342	490	9371	4968	19.87	11.93	26.12	23.15	0610006K04Rik 0610006O14Rik 0610009E20Rik 0610011D08Rik 0610039P13Rik 0610042I15Rik 0910001K20Rik 1110020A09Rik 1110025I09Rik 1110032N12Rik 1110054N06Rik 1110060O18Rik 1200009K13Rik 1200013F24Rik 1300013B24Rik 1300017K07Rik 1500010M16Rik 1500031N24Rik 1500034J20Rik 1700009P13Rik 1700019I23Rik 1700022N24Rik 1700030A21Rik 1700051E09Rik 1700095N21Rik 1810014L12Rik 1810015M01Rik 1810020E01Rik 1810031…
20	V$CREB_Q2_01	689	689	1143	4265	10074	19.38	11.93	25.58	22.66	0610006O14Rik 0610011D08Rik 0610042I15Rik 0910001K20Rik 1110013G13Rik 1110015E22Rik 1110021E09Rik 1110025I09Rik 1110060O18Rik 1110064N10Rik 1200009B18Rik 1200013F24Rik 1200016B17Rik 1600020H07Rik 1700009P13Rik 1700030A21Rik 1700051E09Rik 1700073K01Rik 1700095N21Rik 1810015M01Rik 1810045K07Rik 1810045K17Rik 1810060J02Rik 2010012F05Rik 2010110M21Rik 2310001N14Rik 2310008M20Rik 2310038K02Rik 2310058…
21	V$PAX3_B: Pax-3 binding sites	1238	1238	594	8549	5790	18.46	11.93	24.64	21.77	0610006K04Rik 0610011D08Rik 0610042I15Rik 0910001K20Rik 1110015E22Rik 1110021E09Rik 1110025I09Rik 1110032D12Rik 1110032N12Rik 1110055N21Rik 1110060O18Rik 1110064N10Rik 1200009B18Rik 1200009K13Rik 1200013F24Rik 1200016B17Rik 1300017K07Rik 1500010M16Rik 1500031N24Rik 1600020H07Rik 1700019I23Rik 1700022N24Rik 1700030A21Rik 1700073K01Rik 1700095N21Rik 1810014L12Rik 1810015M01Rik 1810020E01Rik 1810033…
22	V$E2F1_Q4_01	492	492	1340	2888	11451	17.37	11.93	23.63	20.81	0610011D08Rik 0610042I15Rik 1110021E09Rik 1110032N12Rik 1110054N06Rik 1200009K13Rik 1200013F24Rik 1200016B17Rik 1500034J20Rik 1700009P13Rik 1810015M01Rik 1810045K07Rik 1810055D05Rik 2310042M24Rik 2310058A11Rik 2310075A12Rik 2410001E19Rik 2410141M05Rik 2510001I10Rik 2610027O18Rik 2610034E18Rik 2610311I19Rik 2810021O14Rik 2810038K19Rik 2810441O16Rik 4732497O03Rik 4933412H03Rik 5031439A09Rik 5730439…
23	V$E2F_Q4_01	450	450	1382	2616	11723	16.27	11.93	22.53	19.76	0610011D08Rik 0610042I15Rik 1110021E09Rik 1200009K13Rik 1200013F24Rik 1200016B17Rik 1500034J20Rik 1700009P13Rik 1810015M01Rik 1810045K07Rik 1810055D05Rik 2310058A11Rik 2310075A12Rik 2410001E19Rik 2410141M05Rik 2510001I10Rik 2610027O18Rik 2610034E18Rik 2610311I19Rik 2810021O14Rik 2810038K19Rik 2810441O16Rik 4732497O03Rik 4933412H03Rik 5031439A09Rik 5730439E10Rik 5730466P16Rik 6330407G04Rik 6330579…
24	V$CREBATF_Q6	647	647	1185	4032	10307	16.25	11.93	22.41	19.69	0610006O14Rik 0610011D08Rik 0610042I15Rik 0910001K20Rik 1110013G13Rik 1110015E22Rik 1110021E09Rik 1110025I09Rik 1110060O18Rik 1110064N10Rik 1200013F24Rik 1200016B17Rik 1600020H07Rik 1700009P13Rik 1700030A21Rik 1700073K01Rik 1810015M01Rik 1810045K07Rik 1810045K17Rik 1810060J02Rik 2010012F05Rik 2010110M21Rik 2310001N14Rik 2310008M20Rik 2310038K02Rik 2310058A11Rik 2310075A12Rik 2610027O18Rik 2610318…
25	V$CREB_Q4_01	650	650	1182	4062	10277	15.94	11.93	22.09	19.4	0610006O14Rik 0610011D08Rik 0610042I15Rik 0910001K20Rik 1110013G13Rik 1110015E22Rik 1110021E09Rik 1110025I09Rik 1110060O18Rik 1110064N10Rik 1200013F24Rik 1200016B17Rik 1600020H07Rik 1700009P13Rik 1700030A21Rik 1700051E09Rik 1700073K01Rik 1810015M01Rik 1810045K07Rik 1810045K17Rik 1810060J02Rik 2010012F05Rik 2010110M21Rik 2310001N14Rik 2310008M20Rik 2310038K02Rik 2310058A11Rik 2310075A12Rik 2410011…
26	V$OCT1_02: octamer factor 1	503	503	1329	4933	9406	14.51	11.93	0.0	0.0	0610039P13Rik 0910001K20Rik 1110013G13Rik 1110032D12Rik 1110055N21Rik 1200009B18Rik 1200013F24Rik 1200016B17Rik 1300013B24Rik 1500031N24Rik 1700009P13Rik 1700019I23Rik 1700073K01Rik 1700095N21Rik 1810060J02Rik 2010002H18Rik 2010012F05Rik 2210409M21Rik 2310058A11Rik 2410011G03Rik 2410141M05Rik 2510001I10Rik 2600016J21Rik 2610311I19Rik 2610318K02Rik 2610511E22Rik 2810021O14Rik 4632409L22Rik 4732429…
27	V$TFIII_Q6	1744	1744	88	13098	1241	13.93	11.93	20.59	17.94	0610006K04Rik 0610006O14Rik 0610009E20Rik 0610011D08Rik 0610039P13Rik 0610042I15Rik 0910001K20Rik 1110013G13Rik 1110015E22Rik 1110020A09Rik 1110021E09Rik 1110025I09Rik 1110032D12Rik 1110032N12Rik 1110054N06Rik 1110055N21Rik 1110060O18Rik 1110064N10Rik 1200009B18Rik 1200009K13Rik 1200013F24Rik 1300013B24Rik 1300017K07Rik 1500010M16Rik 1500031N24Rik 1500034J20Rik 1600020H07Rik 1700009P13Rik 1700019…
28	V$TEF_Q6	539	539	1293	5202	9137	13.55	11.93	0.0	0.0	0610006O14Rik 0610011D08Rik 0910001K20Rik 1110013G13Rik 1110020A09Rik 1110032N12Rik 1300013B24Rik 1500010M16Rik 1700030A21Rik 1700051E09Rik 1700073K01Rik 1810020E01Rik 1810031K02Rik 1810045K07Rik 2210409M21Rik 2310001H13Rik 2410011G03Rik 2410017I18Rik 2410170E21Rik 2600001J17Rik 2610311I19Rik 2610318K02Rik 2610319K07Rik 2610511E22Rik 2700082D03Rik 2810410A08Rik 2810441O16Rik 4633402D15Rik 4732497…
29	V$USF_Q6: upstream stimulating factor	1264	1264	568	8908	5431	13.26	11.93	19.35	16.74	0610006K04Rik 0910001K20Rik 1110013G13Rik 1110015E22Rik 1110020A09Rik 1110021E09Rik 1110025I09Rik 1110032D12Rik 1110054N06Rik 1110064N10Rik 1300013B24Rik 1500010M16Rik 1500034J20Rik 1700009P13Rik 1700019I23Rik 1700022N24Rik 1700051E09Rik 1700073K01Rik 1700095N21Rik 1810014L12Rik 1810015M01Rik 1810020E01Rik 1810037K07Rik 1810045K07Rik 1810045K17Rik 1810055D05Rik 1810060J02Rik 2010012F05Rik 2010110…
30	V$MINI20_B: Muscle initiator sequence-20	1232	1232	600	8674	5665	12.39	11.93	18.45	15.88	0610006K04Rik 0610009E20Rik 0610011D08Rik 0610039P13Rik 0610042I15Rik 1110015E22Rik 1110021E09Rik 1110032D12Rik 1110032N12Rik 1110054N06Rik 1110055N21Rik 1110060O18Rik 1110064N10Rik 1200009K13Rik 1200013F24Rik 1200016B17Rik 1500010M16Rik 1500034J20Rik 1600020H07Rik 1700009P13Rik 1700019I23Rik 1700022N24Rik 1700051E09Rik 1700073K01Rik 1700095N21Rik 1810020E01Rik 1810045K07Rik 1810045K17Rik 1810055…
31	V$PAX6_Q2	458	458	1374	2788	11551	11.26	11.93	17.4	14.89	0610009E20Rik 1110020A09Rik 1110032D12Rik 1110032N12Rik 1110055N21Rik 1200009K13Rik 1300017K07Rik 1700009P13Rik 1700020M16Rik 1700051E09Rik 1700073K01Rik 1810020E01Rik 1810031K02Rik 2010012F05Rik 2010110M21Rik 2310001N14Rik 2310044P18Rik 2410011G03Rik 2410170E21Rik 2600001J17Rik 2610034E18Rik 2810004N20Rik 2810021O14Rik 2810410A08Rik 2810441O16Rik 2900027G03Rik 4632409L22Rik 4930467B06Rik 4930588…
32	V$GATA2_03: GATA-binding factor 2	452	452	1380	4412	9927	11.22	11.93	0.0	0.0	0910001K20Rik 1110020A09Rik 1200016B17Rik 1300013B24Rik 1500031N24Rik 1700019I23Rik 1700030A21Rik 1700051E09Rik 1810033A06Rik 1810045K07Rik 2010012F05Rik 2010300G19Rik 2310038K02Rik 2310042M24Rik 2600001J17Rik 2610311I19Rik 2610511E22Rik 2810439K08Rik 2900027G03Rik 4632409L22Rik 4931420D14Rik 4933412H03Rik 5330414D10Rik 5730436H21Rik 6330407G04Rik 9530027K23Rik A930025J12Rik Abca8a Abcc10 Abcd3 A…
33	V$NFMUE1_Q6	110	110	1722	470	13869	10.71	11.93	17.39	14.89	0610009E20Rik 1110021E09Rik 1110064N10Rik 1200009K13Rik 1200016B17Rik 1500034J20Rik 1810031K02Rik 2310008M20Rik 2410001E19Rik 2510001I10Rik 2810441O16Rik 6330579B17Rik A930025J12Rik Acas2l Acbd3 Ap3d1 Arcn1 Armc5 Atp5f1 Aup1 Baiap2l1 Blmh Bpy2ip1 Cfl2 Chrac1 Cnot3 Coasy Cops4 Crat D1Bwg0491e Ddx1 Deaf1 Dkkl1 E2f6 Eif3s6 Eif5 Eln Elp4 Eltd1 Fasn Fnbp4 Fnta Fubp1 Ganab Ggcx Gnpat Gstz1 Gtf3c4 Hbld1…
34	V$CREB_02: cAMP-responsive element binding protein	264	264	1568	1458	12881	10.33	11.93	16.65	14.18	0610006O14Rik 1110013G13Rik 1110032D12Rik 1110060O18Rik 1110064N10Rik 1200016B17Rik 1700073K01Rik 1810045K17Rik 2010110M21Rik 2310008M20Rik 2310038K02Rik 2310058A11Rik 2410011G03Rik 2610027O18Rik 2810038K19Rik 4732429I09Rik 5730405M13Rik 5730466P16Rik 5830461H18Rik 6330407G04Rik A530065E19Rik AI790326 AW742319 Aco2 Acox3 Acsl4 Adipor1 Aldh7a1 Ankrd10 Ap2b1 Appbp1 Aptx Arfrp1 Arl4 Atoh8 Atp5a1 Atp…
35	V$PIT1_Q6	1289	1289	543	10909	3430	10.24	11.93	0.0	0.0	0610006K04Rik 0610006O14Rik 0610009E20Rik 0610011D08Rik 1110013G13Rik 1110020A09Rik 1110025I09Rik 1110032N12Rik 1110055N21Rik 1200009K13Rik 1200013F24Rik 1200016B17Rik 1300013B24Rik 1300017K07Rik 1500010M16Rik 1500031N24Rik 1500034J20Rik 1700019I23Rik 1700020M16Rik 1700022N24Rik 1700030A21Rik 1700051E09Rik 1700073K01Rik 1700095N21Rik 1810014L12Rik 1810015M01Rik 1810020E01Rik 1810031K02Rik 1810033…
36	V$NRF1_Q6	139	139	1693	657	13682	9.69	11.93	16.23	13.8	0610006O14Rik 0610042I15Rik 1110020A09Rik 1810031K02Rik 2010002H18Rik 2310075A12Rik 2610311I19Rik 2810439K08Rik 4632409L22Rik 4732429I09Rik 5330414D10Rik 5830461H18Rik AW742319 Abcd3 Acadm Acp1 Amacr Ankib1 Ap3b1 Apobec2 Appbp1 Asrgl1 Atp5c1 BC024868 BC028975 BC060631 Bcl7b Bfar C1d Capn5 Cct5 Clpx Cog6 Coq3 Cri1 D13Wsu64e D15Ertd405e Dach2 Dctn6 Ddx56 Dvl1 E130016I23Rik E2f6 Eif2s1 Esrra Etfdh E…
37	V$GATA3_03: GATA-binding factor 3	1135	1135	697	9735	4604	9.21	11.93	0.0	0.0	0610006K04Rik 0610006O14Rik 0610009E20Rik 0610011D08Rik 0910001K20Rik 1110020A09Rik 1110021E09Rik 1110032D12Rik 1110032N12Rik 1110054N06Rik 1110060O18Rik 1110064N10Rik 1200009B18Rik 1200009K13Rik 1200013F24Rik 1200016B17Rik 1300013B24Rik 1300017K07Rik 1500010M16Rik 1500031N24Rik 1700009P13Rik 1700019I23Rik 1700030A21Rik 1700051E09Rik 1700073K01Rik 1700095N21Rik 1810014L12Rik 1810015M01Rik 1810020…
38	V$HIF1_Q3: hypoxia induced factor	207	207	1625	1102	13237	9.05	11.93	15.42	13.02	0610011D08Rik 1500010M16Rik 1700019I23Rik 1700095N21Rik 1810020E01Rik 1810033A06Rik 1810045K07Rik 2310075A12Rik 2510001I10Rik 2700082D03Rik 6430559E15Rik 9030625G08Rik Abcb6 Abcc10 Aco2 Acox3 Acvr1b Adk Aldh1a2 Anapc7 Ankmy2 Ap3m1 Aqp1 Arfrp1 Art2a B4galt7 BC010304 Bag2 Bag5 Baz1b Bcl7b C1qbp C330017I15Rik Cipp Clk2 Cnr2 Cops7a Cox7a1 Cox8b Cpxm1 Crat Cri1 Crsp8 Csnk1g2 Cyb561d2 Cyp24a1 D11Ertd49…
39	V$HIF1_Q5: hypoxia-inducible factor 1	279	279	1553	1589	12750	8.9	11.93	15.15	12.78	0610006K04Rik 0610011D08Rik 1110021E09Rik 1110060O18Rik 1700095N21Rik 1810020E01Rik 1810033A06Rik 1810045K07Rik 1810045K17Rik 2410001E19Rik 2410080P20Rik 2410170E21Rik 2510001I10Rik 2700082D03Rik 2700087H15Rik 5033425B17Rik 5730405M13Rik 6430559E15Rik 9030625G08Rik Abcb6 Abcc10 Abo Acox3 Acp1 Acta1 Actn3 Acvr1b Adk Aldh1a2 Alpk2 Amacr Anapc4 Anapc7 Ankmy2 Ankrd10 Ap3m1 Aqp1 Arcn1 Art2a Arx Asrgl1…
40	V$SOX5_01: Sox-5	744	744	1088	6695	7644	8.67	11.93	0.0	0.0	0610006O14Rik 0610011D08Rik 0610042I15Rik 1110025I09Rik 1110032D12Rik 1110032N12Rik 1200013F24Rik 1300013B24Rik 1500031N24Rik 1700020M16Rik 1700022N24Rik 1700030A21Rik 1700051E09Rik 1700073K01Rik 1810033A06Rik 1810060J02Rik 2010002H18Rik 2310001N14Rik 2310008M20Rik 2310058A11Rik 2410001E19Rik 2410004C24Rik 2410011G03Rik 2410080P20Rik 2410141M05Rik 2510001I10Rik 2610318K02Rik 2900027G03Rik 4632409…
41	V$E2F_03	253	253	1579	1417	12922	8.67	11.93	14.94	12.6	1200009K13Rik 1200016B17Rik 1500034J20Rik 1810055D05Rik 2310058A11Rik 2310075A12Rik 2410141M05Rik 2510001I10Rik 2610027O18Rik 2610034E18Rik 2610311I19Rik 2810021O14Rik 2810038K19Rik 2810441O16Rik 5730466P16Rik 6330407G04Rik AW550801 Aco2 Acsl4 Adam12 Adcy4 Akt2 Anapc7 Ankib1 Ap2b1 Ap4s1 Arch Arhgap8 Arl5 Armc5 Arpc1b Asb13 Ass1 Atp5c1 Atp6v0d1 Atp6v1g1 Atrx Atxn7l3 Aup1 BC003267 BC025462 BC060631…
42	V$VMYB_02: v-Myb	371	371	1461	2237	12102	8.58	11.93	14.72	12.41	0610006O14Rik 0610011D08Rik 1110021E09Rik 1110032D12Rik 1110032N12Rik 1200013F24Rik 1200016B17Rik 1500010M16Rik 1600020H07Rik 1700030A21Rik 1810014L12Rik 1810020E01Rik 1810037K07Rik 2310038K02Rik 2410001E19Rik 2600001J17Rik 2600016J21Rik 2610027O18Rik 2610311I19Rik 2700075B01Rik 2700087H15Rik 2810441O16Rik 2900027G03Rik 4732429I09Rik 4933424N09Rik 5033425B17Rik 5330414D10Rik 5730466P16Rik 6330407…
43	V$XFD2_01: Xenopus fork head domain factor 2	351	351	1481	3474	10865	8.34	11.93	0.0	0.0	0610006K04Rik 1110025I09Rik 1110054N06Rik 1110055N21Rik 1200009B18Rik 1200016B17Rik 1500031N24Rik 1700030A21Rik 1700051E09Rik 1810031K02Rik 1810055D05Rik 2310042M24Rik 2410004C24Rik 2410011G03Rik 2410141M05Rik 2510001I10Rik 2600001J17Rik 2610027O18Rik 2610311I19Rik 2610318K02Rik 2610511E22Rik 2810441O16Rik Abcd4 Acadm Acas2l Acox3 Acyp2 Adcy4 Akap8l Akr1c6 Aldh4a1 Alpk2 Angpt1 Ankrd1 Ankrd10 Ankr…
44	V$FREAC7_01: Fork head RElated ACtivator-7	645	645	1187	5873	8466	7.8	11.93	0.0	0.0	0610006K04Rik 1110025I09Rik 1110032D12Rik 1110032N12Rik 1110054N06Rik 1110055N21Rik 1200009B18Rik 1200009K13Rik 1200016B17Rik 1300017K07Rik 1500031N24Rik 1500034J20Rik 1700020M16Rik 1700022N24Rik 1700030A21Rik 1700051E09Rik 1810015M01Rik 1810020E01Rik 1810031K02Rik 1810055D05Rik 2010002H18Rik 2010300G19Rik 2310042M24Rik 2310044P18Rik 2410004C24Rik 2410011G03Rik 2410141M05Rik 2510001I10Rik 2600001…
45	V$E2F_Q6_01	279	279	1553	1616	12723	7.67	11.93	13.88	11.63	1200009K13Rik 1200016B17Rik 1810055D05Rik 2410141M05Rik 2510001I10Rik 2610027O18Rik 2610311I19Rik 2810021O14Rik 2810038K19Rik 2810441O16Rik 4732497O03Rik 5031439A09Rik 5730466P16Rik 6330407G04Rik 6330579B17Rik AW550801 Acat1 Aco2 Acsl4 Adcy4 Akt2 Alg12 Anapc13 Ankib1 Ap3m1 Ap4s1 Arch Arhgap8 Arl5 Armc5 Asb13 Ass1 Atp5b Atp6v0d1 Atp6v1g1 Atrx Atxn7l3 BC003267 BC005471 BC025462 BC060631 Bag2 Blvra …
46	V$CREB_Q2: cAMP-response element-binding protein	223	223	1609	1235	13104	7.65	11.93	13.94	11.66	1110015E22Rik 1110060O18Rik 1700009P13Rik 1700030A21Rik 1810045K07Rik 2310001N14Rik 2310058A11Rik 2610027O18Rik 2810441O16Rik 2900027G03Rik 5033425B17Rik 5730405M13Rik 5830461H18Rik 6330406P08Rik 6330407G04Rik A530065E19Rik AW550801 Aass Acox3 Adam15 Aebp2 Akt2 Aldh6a1 Aldh7a1 Ap2b1 Apex1 Appbp1 Aptx Arfrp1 Arl3 Arl4 Atoh8 Atp6v0d1 Aup1 B4galt3 BC019806 Bapx1 Bex2 Blmh Bloc1s1 Bmf Bpy2ip1 C330005…
47	V$GATA1_06: GATA-binding factor 1	439	439	1393	4183	10156	7.51	11.93	0.0	0.0	0610006O14Rik 0910001K20Rik 1110032N12Rik 1110064N10Rik 1200016B17Rik 1300013B24Rik 1500031N24Rik 1700019I23Rik 1700030A21Rik 1700051E09Rik 1810045K07Rik 1810055D05Rik 1810060J02Rik 2010002H18Rik 2010012F05Rik 2010300G19Rik 2310038K02Rik 2310042M24Rik 2410001E19Rik 2410170E21Rik 2600001J17Rik 2610311I19Rik 2610318K02Rik 2610511E22Rik 2810439K08Rik 2900027G03Rik 4931420D14Rik 5330414D10Rik 5730436…
48	V$HNF1_C: Hepatic nuclear factor 1	538	538	1294	4987	9352	7.25	11.52	0.0	0.0	0610006K04Rik 0610006O14Rik 0610011D08Rik 0610042I15Rik 1110013G13Rik 1110021E09Rik 1110064N10Rik 1200009K13Rik 1200013F24Rik 1300013B24Rik 1600020H07Rik 1700020M16Rik 1700030A21Rik 1700073K01Rik 1700095N21Rik 1810020E01Rik 1810055D05Rik 2010002H18Rik 2010300G19Rik 2210409M21Rik 2310001N14Rik 2310044P18Rik 2410011G03Rik 2600001J17Rik 2610311I19Rik 2610318K02Rik 2610511E22Rik 2810441O16Rik 4632409…
49	V$SOX9_B1: SOX (SRY-related HMG box)	926	926	906	8068	6271	7.23	11.52	0.0	0.0	0610006O14Rik 0610011D08Rik 0610042I15Rik 0910001K20Rik 1110025I09Rik 1110032D12Rik 1110032N12Rik 1110064N10Rik 1200009K13Rik 1200013F24Rik 1300013B24Rik 1500010M16Rik 1500031N24Rik 1700009P13Rik 1700020M16Rik 1700022N24Rik 1700030A21Rik 1700051E09Rik 1700073K01Rik 1810033A06Rik 1810037K07Rik 1810055D05Rik 1810060J02Rik 2010002H18Rik 2310001N14Rik 2310008M20Rik 2310038K02Rik 2310058A11Rik 2410001…
50	V$BRN2_01: POU factor Brn-2	688	688	1144	6189	8150	7.05	11.01	0.0	0.0	0610042I15Rik 0910001K20Rik 1110020A09Rik 1110021E09Rik 1110032N12Rik 1200013F24Rik 1500034J20Rik 1600020H07Rik 1700020M16Rik 1700051E09Rik 1700073K01Rik 1810014L12Rik 1810015M01Rik 1810020E01Rik 1810033A06Rik 1810045K07Rik 1810045K17Rik 1810055D05Rik 2010012F05Rik 2010300G19Rik 2210409M21Rik 2310008M20Rik 2310042M24Rik 2310044P18Rik 2310058A11Rik 2410080P20Rik 2600001J17Rik 2610027O18Rik 2610034…
51	V$AHRARNT_01: aryl hydrocarbon receptor:Arnt heterodimers	164	164	1668	858	13481	6.89	10.68	13.29	11.06	1110032N12Rik 1500010M16Rik 1500034J20Rik 1700095N21Rik 1810020E01Rik 2310001H13Rik 2510001I10Rik 2610311I19Rik 4632409L22Rik 4931428D14Rik 5033425B17Rik 5730405M13Rik 6330407G04Rik 9530027K23Rik AI790326 Acad8 Acat1 Acsl4 Actr6 Adam15 Apex1 Arch Arfrp1 Armc5 Atp2a2 Atp6v0d1 Atxn7l3 BC051244 BC060631 Bag5 Bbc3 Blvra C1qbp C1qdc1 Caml Capn5 Car5b Cdc42ep5 Chi3l1 Cln5 Clybl Crsp3 Cutc Cyp17a1 D1Bwg…
52	V$TANTIGEN_B: Major T-antigen binding sites	264	264	1568	1532	12807	6.82	10.68	13.02	10.82	1110020A09Rik 1110032N12Rik 1110055N21Rik 1300017K07Rik 1700009P13Rik 1700020M16Rik 1700073K01Rik 1810014L12Rik 2010110M21Rik 2310044P18Rik 2810021O14Rik 5730466P16Rik 6330583M11Rik Abcd4 Acadvl Acsl4 Adam15 Adn Akp5 Aldh7a1 Aoc3 Apba3 Arl2bp Arpc3 Asl Atp5c1 Atp5g1 Atp6v0b Atp6v1b2 B4galt3 BC005471 BC005752 BC009118 BC010311 BC013529 BC025462 BC025833 BC026778 Bag5 Bckdhb Bcl7b Bfar Bpy2ip1 Btbd…
53	V$FOXJ2_02: fork head box J 2	625	625	1207	5670	8669	6.68	10.68	0.0	0.0	1110021E09Rik 1110032D12Rik 1110032N12Rik 1110054N06Rik 1110055N21Rik 1110064N10Rik 1200013F24Rik 1200016B17Rik 1300013B24Rik 1500031N24Rik 1700030A21Rik 1700051E09Rik 1700073K01Rik 1810014L12Rik 1810031K02Rik 1810033A06Rik 1810037K07Rik 1810045K07Rik 2310008M20Rik 2310038K02Rik 2310044P18Rik 2310058A11Rik 2410004C24Rik 2410011G03Rik 2410170E21Rik 2510001I10Rik 2610034E18Rik 2610311I19Rik 2610318…
54	V$MAZR_01: MAZ related factor	848	848	984	5864	8475	6.17	10.32	11.98	9.83	0610006K04Rik 0610009E20Rik 0610011D08Rik 0610039P13Rik 0610042I15Rik 1110060O18Rik 1200013F24Rik 1200016B17Rik 1300013B24Rik 1300017K07Rik 1500010M16Rik 1700009P13Rik 1700030A21Rik 1700051E09Rik 1700095N21Rik 1810015M01Rik 1810031K02Rik 1810045K07Rik 2010002H18Rik 2010300G19Rik 2210409M21Rik 2310008M20Rik 2310058A11Rik 2310075A12Rik 2410001E19Rik 2410004C24Rik 2410141M05Rik 2600016J21Rik 2610027…
55	V$STAF_02: Se-Cys tRNA gene transcription activating factor	380	380	1452	2373	11966	5.96	10.06	11.98	9.83	0610006K04Rik 0610011D08Rik 1200009K13Rik 1300013B24Rik 1300017K07Rik 1700009P13Rik 2010110M21Rik 2410004C24Rik 2410080P20Rik 2410141M05Rik 2410170E21Rik 2610319K07Rik 2700075B01Rik 2810021O14Rik 2810410A08Rik 5033425B17Rik 5730405M13Rik 5730439E10Rik 5730466P16Rik 6330583M11Rik A230102I05Rik A530065E19Rik AI790326 AW550801 Abca8a Abcb6 Abcd3 Acadsb Acadvl Acbd3 Aco1 Acox2 Actn3 Adcy7 Adn Aldh6a1…
56	V$LPOLYA_B: Lentiviral Poly A signal	310	310	1522	3041	11298	5.73	9.73	0.0	0.0	1110021E09Rik 1110032D12Rik 1110032N12Rik 1110055N21Rik 1200013F24Rik 1700022N24Rik 1700073K01Rik 2010012F05Rik 2310058A11Rik 2610034E18Rik 2610318K02Rik 2700082D03Rik 2810410A08Rik 2810441O16Rik 4632409L22Rik 4930467B06Rik 4930588M11Rik 4931420D14Rik 6430559E15Rik 9030625G08Rik A2bp1 A930025J12Rik AW742319 Abca8a Abcb11 Abcb6 Abo Acad8 Acadvl Acox2 Actr6 Acyp1 Adam15 Adcy7 Akap8l Aldh4a1 Alpk2 A…
57	V$AHR_Q5: aryl hydrocarbon / dioxin receptor	276	276	1556	1651	12688	5.36	9.25	11.48	9.36	1500034J20Rik 1700095N21Rik 1810015M01Rik 1810031K02Rik 1810045K07Rik 2210409M21Rik 2310001H13Rik 2310042M24Rik 2310075A12Rik 2410017I18Rik 2610034E18Rik 2700082D03Rik 2700087H15Rik 2810038K19Rik 2810439K08Rik 4632409L22Rik 4933412H03Rik 5033425B17Rik 5330414D10Rik 9530027K23Rik AI790326 AW550801 Abcb6 Abcd4 Abo Acad8 Acadvl Acat1 Acsl4 Actr6 Adam15 Akap10 Aldh9a1 Ankrd10 Ap3d1 Ap4s1 Arch Asrgl1 …
58	V$E2F4DP2_01: E2F-4:DP-2 heterodimer	265	265	1567	1576	12763	5.28	9.25	11.42	9.32	0610009E20Rik 0910001K20Rik 1110015E22Rik 1110021E09Rik 1300013B24Rik 1500010M16Rik 1700009P13Rik 1810055D05Rik 2310038K02Rik 2310042M24Rik 2410004C24Rik 2510001I10Rik 2610311I19Rik 4632409L22Rik 4933424N09Rik 5730436H21Rik 9030625G08Rik AW550801 Abcd4 Aco2 Adamts10 Aldh6a1 Ap1g2 Ap3m2 Aptx Asb13 Ass1 Atp5g1 Atp6v0d1 Atp6v1b2 Atp8b2 Atxn7l3 Aup1 BC002059 BC008155 BC010304 BC014685 BC025462 BC0370…
59	V$E2F1DP2_01: E2F-1:DP-2 heterodimer	170	170	1662	931	13408	5.08	9.01	11.38	9.3	0610009E20Rik 1110021E09Rik 1700009P13Rik 1810055D05Rik 2310038K02Rik 2410004C24Rik 2510001I10Rik 2610311I19Rik 5730436H21Rik AW550801 Aco2 Adamts10 Aldh6a1 Ap3m2 Asb13 Atp6v0d1 Atp6v1b2 Atp8b2 Atxn7l3 BC002059 BC008155 BC037034 Bcl7b Blvra Bms1l Brd7 C1d Casp8ap2 Ccdc5 Cct6b Cipp Clns1a Cnot3 Cops3 Crabp1 Csrp2 Cul1 Cxcl13 D030028O16Rik D11Ertd99e D13Wsu64e Dck Ddx42 Ddx50 Deaf1 Deb1 Dhdds Dhx9 …
60	V$GATA2_02: GATA-binding factor 2	546	546	1286	4961	9378	4.91	8.77	0.0	0.0	0610006O14Rik 0910001K20Rik 1110032N12Rik 1110055N21Rik 1110064N10Rik 1200016B17Rik 1500031N24Rik 1700019I23Rik 1700030A21Rik 1700051E09Rik 1810045K17Rik 1810055D05Rik 2010012F05Rik 2010300G19Rik 2310038K02Rik 2310042M24Rik 2310058A11Rik 2410001E19Rik 2410170E21Rik 2600001J17Rik 2600016J21Rik 2610311I19Rik 2610318K02Rik 2610511E22Rik 2810004N20Rik 2810038K19Rik 2810439K08Rik 2900027G03Rik 4732429…
61	V$CETS168_Q6	1214	1214	618	8799	5540	4.86	8.77	10.66	8.62	0610006K04Rik 0610006O14Rik 0610011D08Rik 0610042I15Rik 1110013G13Rik 1110015E22Rik 1110021E09Rik 1110025I09Rik 1110032D12Rik 1110032N12Rik 1110060O18Rik 1110064N10Rik 1200009B18Rik 1200009K13Rik 1200013F24Rik 1300013B24Rik 1500010M16Rik 1600020H07Rik 1700009P13Rik 1700022N24Rik 1700095N21Rik 1810015M01Rik 1810020E01Rik 1810031K02Rik 1810033A06Rik 1810037K07Rik 1810055D05Rik 1810060J02Rik 2010012…
62	V$CP2_01: CP2	1229	1229	603	8922	5417	4.81	8.75	10.61	8.59	0610006O14Rik 0610039P13Rik 0610042I15Rik 0910001K20Rik 1110013G13Rik 1110015E22Rik 1110020A09Rik 1110021E09Rik 1110032D12Rik 1110032N12Rik 1110054N06Rik 1110060O18Rik 1200009B18Rik 1200013F24Rik 1200016B17Rik 1500010M16Rik 1600020H07Rik 1700009P13Rik 1700019I23Rik 1700020M16Rik 1700051E09Rik 1700073K01Rik 1700095N21Rik 1810031K02Rik 1810045K07Rik 1810045K17Rik 1810055D05Rik 1810060J02Rik 2010002…
63	V$CREB_Q4: cAMP-response element binding protein	196	196	1636	1112	13227	4.79	8.75	11.03	8.97	1110015E22Rik 1110021E09Rik 1110060O18Rik 1600020H07Rik 1700009P13Rik 1700030A21Rik 1700073K01Rik 1810045K07Rik 2310058A11Rik 2610027O18Rik 5033425B17Rik 5430428G01Rik 5730405M13Rik 5830461H18Rik 6330407G04Rik Aass Aco2 Acox1 Aldh6a1 Aldh7a1 Ap2b1 Apex1 Appbp1 Aptx Arl4 Arpc3 Aup1 B4galt3 BC003236 BC004728 BC005471 BC019806 Bapx1 Bbc3 Blmh Bloc1s1 Bmf C330005L02Rik Cct4 Cdadc1 Cfl2 Chkb Clasp2 Cl…
64	V$COREBINDINGFACTOR_Q6	523	523	1309	4756	9583	4.48	8.37	0.0	0.0	0610039P13Rik 1110025I09Rik 1110032N12Rik 1110054N06Rik 1110055N21Rik 1200009B18Rik 1200013F24Rik 1300013B24Rik 1600020H07Rik 1700009P13Rik 1700019I23Rik 1810015M01Rik 1810037K07Rik 1810055D05Rik 2210409M21Rik 2310001N14Rik 2310044P18Rik 2410001E19Rik 2410080P20Rik 2610319K07Rik 2810038K19Rik 2810410A08Rik 4931420D14Rik 4931428D14Rik 4933424N09Rik 5033425B17Rik 6330406P08Rik 6330583M11Rik AW74231…
65	V$LDSPOLYA_B: Lentiviral Poly A downstream element	1403	1403	429	11559	2780	4.34	8.24	0.0	0.0	0610006K04Rik 0610009E20Rik 0610011D08Rik 0610042I15Rik 0910001K20Rik 1110013G13Rik 1110015E22Rik 1110020A09Rik 1110025I09Rik 1110054N06Rik 1110060O18Rik 1200009B18Rik 1200009K13Rik 1200013F24Rik 1200016B17Rik 1300013B24Rik 1300017K07Rik 1500010M16Rik 1500031N24Rik 1500034J20Rik 1600020H07Rik 1700009P13Rik 1700019I23Rik 1700020M16Rik 1700022N24Rik 1700030A21Rik 1700051E09Rik 1700073K01Rik 1700095…
66	V$IPF1_Q4	320	320	1512	3069	11270	4.15	8.06	0.0	0.0	1110020A09Rik 1110032D12Rik 1110032N12Rik 1110054N06Rik 1110060O18Rik 1500031N24Rik 1810031K02Rik 2310008M20Rik 2310038K02Rik 2410141M05Rik 2810021O14Rik 4633402D15Rik 5330414D10Rik 5430428G01Rik 6430559E15Rik A930025J12Rik AL024210 Abcc10 Abo Acads Acadsb Acat1 Acox3 Acta1 Acvr1b Acyp1 Adam12 Adamts10 Adn Agtrl1 Akap10 Akr1c6 Alpk2 Ankrd1 Aof2 Ap3d1 Ap3s2 Apba3 Art2a Atp5a1 Atp6v0d1 B4galt3 B830…
67	V$CREB_01: cAMP-responsive element binding protein	215	215	1617	1258	13081	4.11	8.02	10.27	8.28	0910001K20Rik 1110015E22Rik 1110060O18Rik 1110064N10Rik 1200016B17Rik 1700009P13Rik 1700030A21Rik 1810045K07Rik 1810045K17Rik 2310058A11Rik 2310075A12Rik 2610027O18Rik 2810441O16Rik 5033425B17Rik 5730436H21Rik 5730466P16Rik 5830461H18Rik AW550801 Acsl4 Actn3 Aldh6a1 Aldh7a1 Ap2b1 Apex1 Aptx Arl4 Armc5 Atp6v0b Atrx Aup1 B4galt3 BC009118 BC010304 BC013529 BC019806 BC021611 Bapx1 Blmh Bpy2ip1 C33000…
68	V$FOXJ2_01: fork head box J 2	817	817	1015	7073	7266	3.81	7.75	0.0	0.0	0610006K04Rik 0610011D08Rik 1110020A09Rik 1110025I09Rik 1110032D12Rik 1110032N12Rik 1110055N21Rik 1200009B18Rik 1200009K13Rik 1200013F24Rik 1200016B17Rik 1300017K07Rik 1500010M16Rik 1500031N24Rik 1600020H07Rik 1700020M16Rik 1700022N24Rik 1700051E09Rik 1700073K01Rik 1700095N21Rik 1810015M01Rik 1810020E01Rik 1810031K02Rik 1810055D05Rik 2010300G19Rik 2210409M21Rik 2310038K02Rik 2310042M24Rik 2310044…
69	V$CDPCR3HD_01: cut-like homeodomain protein	512	512	1320	4631	9708	3.65	7.58	0.0	0.0	0610006K04Rik 0910001K20Rik 1200009K13Rik 1200016B17Rik 1300013B24Rik 1500010M16Rik 1500031N24Rik 1600020H07Rik 1700020M16Rik 1700051E09Rik 1810015M01Rik 1810055D05Rik 2010300G19Rik 2310038K02Rik 2310042M24Rik 2410141M05Rik 2610311I19Rik 2810004N20Rik 4930522D07Rik 4930588M11Rik 5033425B17Rik 5730439E10Rik 6330406P08Rik 6330583M11Rik A2bp1 A530065E19Rik A930025J12Rik AI790326 Aass Abcb6 Abhd3 Abo…
70	V$HOGNESS_B: Imperfect Hogness /Goldberg Box	158	158	1674	887	13452	3.3	7.15	9.55	7.58	1110020A09Rik 1110032N12Rik 1110055N21Rik 1300017K07Rik 1700009P13Rik 1700020M16Rik 1810031K02Rik 2010110M21Rik 2310044P18Rik 2810021O14Rik 5730466P16Rik 6330583M11Rik Abcd4 Acadvl Acsl4 Adam15 Adn Aldh4a1 Aldh7a1 Ankrd10 Aoc3 Arpc3 Atp5g1 Atp6v0b BC005471 BC013529 BC025833 BC026778 Bckdhb Bfar C1qdc1 Cai Casp8ap2 Chd8 Ciz1 Clk1 Clybl Cml1 Copb1 Cops6 Csk Ctse D230016N13Rik D7Bwg0611e Dalrd3 Dbr1…
71	V$CDPCR1_01: cut-like homeodomain protein	1370	1370	462	11277	3062	3.28	7.15	0.0	0.0	0610006K04Rik 0610006O14Rik 0610009E20Rik 0610011D08Rik 0610042I15Rik 0910001K20Rik 1110013G13Rik 1110015E22Rik 1110020A09Rik 1110025I09Rik 1110054N06Rik 1110055N21Rik 1110060O18Rik 1110064N10Rik 1200009B18Rik 1200009K13Rik 1200016B17Rik 1300013B24Rik 1500010M16Rik 1500031N24Rik 1600020H07Rik 1700019I23Rik 1700020M16Rik 1700022N24Rik 1700030A21Rik 1700051E09Rik 1700073K01Rik 1700095N21Rik 1810014…
72	V$CEBPGAMMA_Q6	1251	1251	581	10373	3966	2.92	6.74	0.0	0.0	0610009E20Rik 0610042I15Rik 1110013G13Rik 1110020A09Rik 1110021E09Rik 1110025I09Rik 1110032D12Rik 1110032N12Rik 1110055N21Rik 1110064N10Rik 1200009B18Rik 1200009K13Rik 1200013F24Rik 1300013B24Rik 1300017K07Rik 1500031N24Rik 1500034J20Rik 1600020H07Rik 1700009P13Rik 1700019I23Rik 1700020M16Rik 1700022N24Rik 1700030A21Rik 1700051E09Rik 1700073K01Rik 1700095N21Rik 1810015M01Rik 1810020E01Rik 1810033…
73	V$HFH8_01: HNF-3/Fkh Homolog-8	223	223	1609	2200	12139	2.83	6.62	0.0	0.0	1110025I09Rik 1110055N21Rik 1200016B17Rik 1500031N24Rik 1700030A21Rik 2310042M24Rik 2410004C24Rik 2410011G03Rik 2600001J17Rik 2610027O18Rik 2610318K02Rik 2610511E22Rik 2810441O16Rik Abcc10 Abcd4 Acadm Acas2l Acvr1b Acyp2 Adcy4 Akap8l Akr1c6 Alpk2 Ankrd28 Ap3m2 Ap3s2 Arl5 Atp5c1 Atrx B830009D23Rik BC005752 BC009118 BC010311 BC051244 BC060631 Baz2a Birc2 C1qdc1 C330005L02Rik Car3 Cat Ccdc5 Ccndbp1 …
74	V$CREBP1_Q2: CRE-binding protein 1	153	153	1679	868	13471	2.62	6.38	8.84	6.89	1110015E22Rik 1110060O18Rik 1600020H07Rik 1700009P13Rik 1700030A21Rik 1810045K07Rik 2310058A11Rik 2610027O18Rik 5033425B17Rik 5830461H18Rik Aco2 Actn3 Aldh6a1 Aldh7a1 Ap2b1 Apex1 Aptx Arl4 Aup1 B4galt3 BC019806 Blmh C330005L02Rik Ccnh Cct4 Cdadc1 Cdipt Chkb Clasp2 Clk1 Csnk1g2 D10Bwg0791e Dctn3 Ddx56 Dvl1 Ebag9 Eef2 Ercc3 Erf Fbxo33 Fbxo38 Fkbp9 Flt1 Fnbp1 Fubp1 Fyco1 Gabarapl2 Gabpb1 Galnt11 Gem…
75	V$POU6F1_01	113	113	1719	1223	13116	2.24	5.99	0.0	0.0	0910001K20Rik 1110032N12Rik 1600020H07Rik 1700030A21Rik 2700075B01Rik 2810410A08Rik 4632409L22Rik Abca8a Abo Actr6 Akr1c6 BC004690 BC014685 BC016495 BC024868 Bcl7b C1s Casp8ap2 Ccnh Cdipt Cdw92 Cenpc1 Chchd5 Chkb Chn1 Cldn10 Cog6 Cri1 Csprs Csrp3 Cttn Cxcl13 Cyp17a1 Cyp2j5 Dach2 Eef2k Eif2s2 Esam1 Etfa Fabp4 Fbxo25 Fdxr Gabrb3 Galnact2 Herpud1 Hivep2 Id2 Idh3b Igbp1b Ing3 Itm1 Katna1 Kdelr1 Klhl2…
76	V$CART1_01: Cart-1 (cartilage homeoprotein 1)	174	174	1658	1745	12594	1.85	5.57	0.0	0.0	1110055N21Rik 1810033A06Rik 1810045K07Rik 1810060J02Rik 2010300G19Rik 2310044P18Rik 2410080P20Rik 2610311I19Rik 2810021O14Rik 2810410A08Rik A230102I05Rik Abcb11 Abo Acaa1 Acox3 Adam15 Aldh7a1 Ap3s2 Atp5a1 Atp5g1 B830009D23Rik BC004690 BC024868 BC027344 Bag5 Bbp Blvra Bmf C1d C1r C1s C330005L02Rik Casp6 Cat Cct5 Cdx2 Cklf Clk2 Cmas Cog2 Crsp8 Csrp3 Ctbs Ctla2a Cyp17a1 D10Bwg0791e D15Ertd405e D5Ert…
77	V$ATF_01: activating transcription factor	229	229	1603	1423	12916	1.67	5.36	7.66	5.75	0610042I15Rik 0910001K20Rik 1110060O18Rik 1200016B17Rik 1700009P13Rik 1810045K07Rik 1810045K17Rik 2310058A11Rik 2610027O18Rik 5033425B17Rik 5730405M13Rik 5730466P16Rik 5830461H18Rik 6330583M11Rik AW550801 Abo Acsl4 Actn3 Aldh6a1 Aldh7a1 Ap2b1 Apex1 Aptx Atp6v0b Atrx Aup1 B4galt3 BC003266 BC004728 BC005471 BC009118 BC010304 BC013529 BC019806 BC021611 BC051244 Bcl7b Bpy2ip1 C330005L02Rik Casp8ap2 C…
78	V$XBP1_01: X-box-binding protein 1	203	203	1629	1239	13100	1.66	5.3	7.7	5.77	0610006O14Rik 1110013G13Rik 1110025I09Rik 1110032D12Rik 1110060O18Rik 1600020H07Rik 1700019I23Rik 1700022N24Rik 2310038K02Rik 2900027G03Rik 5730405M13Rik 5730439E10Rik 6330407G04Rik 6330579B17Rik 9530027K23Rik AI790326 AW742319 Abcg4 Aco2 Acox1 Aldh4a1 Aldh9a1 Alpk2 Amacr Anapc4 Angpt2 Ankrd10 Aqp1 Arch Arfrp1 Arl2bp Arl4 Atp2a2 BC051244 Bcl7b Bhlhb5 Brd7 C330005L02Rik Cant1 Car6 Cast1 Ccnh Cdc16…
79	V$CREL_01: c-Rel	1389	1389	443	10371	3968	1.47	5.13	7.15	5.3	0610006K04Rik 0610006O14Rik 0610009E20Rik 0610011D08Rik 0610039P13Rik 0910001K20Rik 1110013G13Rik 1110015E22Rik 1110020A09Rik 1110021E09Rik 1110025I09Rik 1110032N12Rik 1110054N06Rik 1110055N21Rik 1110060O18Rik 1200009K13Rik 1200013F24Rik 1200016B17Rik 1300013B24Rik 1300017K07Rik 1500010M16Rik 1500031N24Rik 1500034J20Rik 1600020H07Rik 1700009P13Rik 1700020M16Rik 1700022N24Rik 1700030A21Rik 1700051…
80	V$CDX2_Q5	1104	1104	728	9177	5162	1.35	4.97	0.0	0.0	0610011D08Rik 0610042I15Rik 1110013G13Rik 1110020A09Rik 1110021E09Rik 1110025I09Rik 1110032D12Rik 1110055N21Rik 1110060O18Rik 1110064N10Rik 1200009B18Rik 1200009K13Rik 1200013F24Rik 1200016B17Rik 1500031N24Rik 1600020H07Rik 1700019I23Rik 1700020M16Rik 1700022N24Rik 1700030A21Rik 1700051E09Rik 1700073K01Rik 1700095N21Rik 1810014L12Rik 1810015M01Rik 1810020E01Rik 1810033A06Rik 1810055D05Rik 1810060…
81	V$NMYC_01: N-Myc	447	447	1385	3033	11306	1.3	4.91	7.0	5.16	0610006K04Rik 0610009E20Rik 0910001K20Rik 1110025I09Rik 1110032D12Rik 1110064N10Rik 1500010M16Rik 1700019I23Rik 1700095N21Rik 1810014L12Rik 1810015M01Rik 1810020E01Rik 2010300G19Rik 2310038K02Rik 2410001E19Rik 2410017I18Rik 2410080P20Rik 2410170E21Rik 2610027O18Rik 4732497O03Rik 4933412H03Rik 5330414D10Rik 5730405M13Rik 5730466P16Rik 6330579B17Rik 9530027K23Rik A530065E19Rik AL024210 AW550801 AW7…
82	V$NKX3A_01: NK class homeobox factor 3A	312	312	1520	2884	11455	1.27	4.91	0.0	0.0	0610006K04Rik 0610009E20Rik 1600020H07Rik 1700009P13Rik 1700073K01Rik 1810014L12Rik 1810033A06Rik 1810037K07Rik 1810045K07Rik 1810045K17Rik 2010012F05Rik 2210409M21Rik 2310001H13Rik 2310038K02Rik 2310044P18Rik 2410011G03Rik 2410080P20Rik 2600016J21Rik 2610311I19Rik 2810021O14Rik 2900027G03Rik 5031439A09Rik 5730405M13Rik 5730466P16Rik A2bp1 A530065E19Rik AL024210 Abca8a Abcb11 Abhd3 Abpa Acads Aca…
83	V$GATA_C: GATA binding site	806	806	1026	6854	7485	1.24	4.84	0.0	0.0	0610006K04Rik 0610006O14Rik 0610011D08Rik 0610042I15Rik 1110032D12Rik 1110032N12Rik 1110054N06Rik 1110055N21Rik 1200009K13Rik 1200016B17Rik 1500031N24Rik 1500034J20Rik 1700019I23Rik 1700030A21Rik 1700051E09Rik 1700073K01Rik 1700095N21Rik 1810020E01Rik 1810033A06Rik 1810045K17Rik 1810055D05Rik 1810060J02Rik 2010002H18Rik 2010012F05Rik 2310001H13Rik 2310001N14Rik 2310038K02Rik 2310042M24Rik 2310058…
84	V$ATF4_Q2: activating transcription factor 4	498	498	1334	3419	10920	1.22	4.84	6.88	5.07	1110013G13Rik 1110015E22Rik 1110021E09Rik 1110054N06Rik 1110060O18Rik 1110064N10Rik 1200016B17Rik 1500034J20Rik 1700009P13Rik 1700022N24Rik 1700030A21Rik 1700073K01Rik 1700095N21Rik 1810045K07Rik 1810055D05Rik 2010012F05Rik 2310001N14Rik 2310038K02Rik 2310058A11Rik 2310075A12Rik 2410017I18Rik 2410080P20Rik 2410170E21Rik 2610027O18Rik 2610511E22Rik 2700075B01Rik 2810410A08Rik 2900027G03Rik 5031439…
85	V$OCT1_01: octamer factor 1	32	32	1800	445	13894	1.2	4.79	0.0	0.0	1810015M01Rik 2310058A11Rik 2410011G03Rik 4732497O03Rik Aass Adnp Aldh1a2 C1r C330005L02Rik Cdh6 Creb3 Esrra Fes Hebp1 Ldb2 Limd1 Mrpl22 Mrps17 Msra Mta2 Nfia Per2 Polm Rit1 Rps27l Rtn1 Trim41 Vps45 Zc3hc1 Zfp296 Zfp566 Zfyve16
86	V$OCT1_05: octamer-binding factor 1	92	92	1740	1005	13334	1.2	4.79	0.0	0.0	1600020H07Rik 1810015M01Rik 2410011G03Rik 4732497O03Rik 6330406P08Rik Aass Abo Acox2 Angpt1 Asb13 Asb8 Aspn BC021611 Baiap2l1 Bms1l C1r C330005L02Rik Cdh6 Cdx2 Chst10 Chuk Clcn7 Clec14a Cnr2 Creb3 Cyp2j5 D8Ertd594e Dck Dnajc9 Dncic2 Dsip1 Fbxl3 Fbxo25 Fes Gdap1 Gemin6 Hebp1 Ier3ip1 Igbp1b Impa2 Kctd12 Lama4 Lum Lyplal1 Magee1 Map3k7ip2 Mrpl19 Mrpl22 Mrpl36 Msra Mta2 Ndufs4 Nras Nts Pard6a Parp2 P…
87	V$AFP1_Q6	265	265	1567	2489	11850	1.17	4.79	0.0	0.0	1500031N24Rik 1700022N24Rik 1700030A21Rik 1700073K01Rik 1700095N21Rik 1810045K17Rik 2010300G19Rik 2310044P18Rik 2410011G03Rik 2410080P20Rik 2410141M05Rik 2600001J17Rik 2810410A08Rik 5330414D10Rik 5730436H21Rik 6330583M11Rik A530065E19Rik Abca8a Abcb11 Acads Acat1 Acyp1 Akap8l Aldh1a2 Amacr Ankrd32 Aoc3 Ap4s1 Appbp1 Arcn1 Aspn B4galt7 B830009D23Rik BC004690 BC004728 BC016495 BC022641 BC027342 BC02…
88	V$AP1_Q2: activator protein 1	1182	1182	650	9764	4575	1.16	4.79	0.0	0.0	0610011D08Rik 0610039P13Rik 1110020A09Rik 1110021E09Rik 1110025I09Rik 1110032D12Rik 1110054N06Rik 1110055N21Rik 1110060O18Rik 1110064N10Rik 1200009K13Rik 1200016B17Rik 1300013B24Rik 1500031N24Rik 1500034J20Rik 1600020H07Rik 1700009P13Rik 1700019I23Rik 1700020M16Rik 1700022N24Rik 1700030A21Rik 1700051E09Rik 1700073K01Rik 1810015M01Rik 1810020E01Rik 1810045K07Rik 1810045K17Rik 1810055D05Rik 1810060…
89	V$NFY_01: nuclear factor Y (Y-box binding factor)	442	442	1390	3005	11334	1.1	4.68	6.78	5.0	0610006O14Rik 0610009E20Rik 1110021E09Rik 1110032D12Rik 1110054N06Rik 1110064N10Rik 1200016B17Rik 1300013B24Rik 1500034J20Rik 1600020H07Rik 1700009P13Rik 1700022N24Rik 1810014L12Rik 1810020E01Rik 1810031K02Rik 1810045K17Rik 2010002H18Rik 2310038K02Rik 2310042M24Rik 2310058A11Rik 2310075A12Rik 2610027O18Rik 2610311I19Rik 2810439K08Rik 4931420D14Rik 4931428D14Rik 5330414D10Rik 5430428G01Rik 5730439…
90	V$MEF2_Q6_01	1021	1021	811	8519	5820	1.04	4.63	0.0	0.0	0610011D08Rik 0610042I15Rik 0910001K20Rik 1110013G13Rik 1110015E22Rik 1110021E09Rik 1110032D12Rik 1110032N12Rik 1110055N21Rik 1110060O18Rik 1110064N10Rik 1200009B18Rik 1200013F24Rik 1200016B17Rik 1500010M16Rik 1500031N24Rik 1600020H07Rik 1700009P13Rik 1700022N24Rik 1700030A21Rik 1700073K01Rik 1810033A06Rik 1810055D05Rik 1810060J02Rik 2010002H18Rik 2210409M21Rik 2310042M24Rik 2310044P18Rik 2310075…
91	V$CREBP1_01: cAMP-responsive element binding protein 1	48	48	1784	214	14125	0.95	4.51	7.57	5.68	1110015E22Rik 1700009P13Rik 1700030A21Rik 5830461H18Rik Aldh6a1 Apex1 Arl4 BC019806 Blmh Cpa3 DXImx40e Ddx42 Dhx9 Ercc3 Etnk1 Golga5 Gpr89 Hbld2 Hdac6 Mfn2 Muted Nbr1 Nfx1 Nipa2 Osbp Pard6a Pck1 Pldn Pqbp1 Psma5 Psmd5 Riok3 Rnps1 Rtn3 Sas Slc1a6 Slc35f5 Stam Tm7sf2 Trit1 Trnt1 Ttc19 Uba52 Ubl3 Ywhag Zbp1 Zfp106 Zfp64
92	V$E4F1_Q6	76	76	1756	390	13949	0.9	4.51	7.32	5.45	1110015E22Rik 1600020H07Rik 1700009P13Rik 1700030A21Rik Aass Aco2 Aldh6a1 Apex1 Arl4 BC019806 Bapx1 Bpy2ip1 Cfl2 Chkb Clk1 Csnk1g2 Ddx42 Ddx56 Dlat Ebag9 Eef1g Fbxo38 Gabpb1 Golga5 Gpr89 Guk1 Harsl Hbld2 Isp2 Itm1 Klra18 Laptm4a Lrrk2 March7 Matr3 Med31 Mfn2 Mrpl4 Muted Nbr1 Nipa2 Nup88 Osbp Pard6a Pdhb Pldn Psma5 Psmd5 Rasal1 Rfx5 Rnf11 Rnps1 Rpl21 Rrs1 Sara1 Sas Sfrs4 Slc16a7 Slc35f5 Slc7a6 Sox…
93	V$OCT1_06: octamer-binding factor 1	948	948	884	7940	6399	0.82	4.4	0.0	0.0	0610006O14Rik 0610009E20Rik 0610011D08Rik 0610042I15Rik 1110013G13Rik 1110032D12Rik 1110032N12Rik 1110054N06Rik 1110055N21Rik 1110064N10Rik 1200009B18Rik 1200009K13Rik 1200013F24Rik 1300013B24Rik 1300017K07Rik 1500031N24Rik 1500034J20Rik 1700019I23Rik 1700020M16Rik 1700030A21Rik 1700073K01Rik 1700095N21Rik 1810033A06Rik 1810037K07Rik 1810045K17Rik 1810055D05Rik 1810060J02Rik 2010002H18Rik 2010012…
94	V$E2A_Q2	1144	1144	688	8443	5896	0.8	4.34	6.31	4.58	0610006K04Rik 0610009E20Rik 0610011D08Rik 0610039P13Rik 1110013G13Rik 1110015E22Rik 1110020A09Rik 1110021E09Rik 1110025I09Rik 1110054N06Rik 1110060O18Rik 1200009K13Rik 1200013F24Rik 1200016B17Rik 1300013B24Rik 1500010M16Rik 1500031N24Rik 1500034J20Rik 1600020H07Rik 1700009P13Rik 1700019I23Rik 1700020M16Rik 1700022N24Rik 1700030A21Rik 1700073K01Rik 1700095N21Rik 1810031K02Rik 1810033A06Rik 1810037…
95	V$AML_Q6	353	353	1479	3197	11142	0.75	4.27	0.0	0.0	1110032N12Rik 1110054N06Rik 1110055N21Rik 1200009B18Rik 1200013F24Rik 1300013B24Rik 1600020H07Rik 1700009P13Rik 1810037K07Rik 2210409M21Rik 2310044P18Rik 2410001E19Rik 2410080P20Rik 2610319K07Rik 2700087H15Rik 2810410A08Rik 4732429I09Rik 4931428D14Rik 4933424N09Rik 6330406P08Rik Abcd3 Abcd4 Abo Acp1 Acta1 Actn3 Adam15 Adamts10 Adn Aebp2 Agtrl1 Akap8l Akt2 Alg12 Angpt1 Ankrd1 Ankrd32 Aof2 Ap3s2 Ar…
96	V$MRF2_01: modulator recognition factor 2	1064	1064	768	8828	5511	0.63	4.15	0.0	0.0	0610006K04Rik 0610011D08Rik 1110020A09Rik 1110025I09Rik 1110032D12Rik 1110032N12Rik 1110055N21Rik 1110060O18Rik 1110064N10Rik 1200009B18Rik 1200009K13Rik 1200013F24Rik 1300013B24Rik 1500031N24Rik 1500034J20Rik 1600020H07Rik 1700009P13Rik 1700030A21Rik 1700051E09Rik 1700073K01Rik 1700095N21Rik 1810014L12Rik 1810031K02Rik 1810033A06Rik 1810037K07Rik 1810045K07Rik 1810045K17Rik 1810055D05Rik 2010002…
97	V$PEBP_Q6	422	422	1410	3753	10586	0.63	4.15	0.0	0.0	0610006O14Rik 1110032N12Rik 1110054N06Rik 1110055N21Rik 1200013F24Rik 1300013B24Rik 1600020H07Rik 1700009P13Rik 1810015M01Rik 1810037K07Rik 2210409M21Rik 2310001N14Rik 2310044P18Rik 2600016J21Rik 2700087H15Rik 2810038K19Rik 4732429I09Rik 4732497O03Rik 4931420D14Rik 4931428D14Rik 4933412H03Rik 4933424N09Rik 6330406P08Rik 6330583M11Rik Abcd4 Abo Abpb Acox1 Acp1 Acta1 Actn3 Acyp1 Adam15 Adamts10 Adc…
98	V$CHOP_01: heterodimers of CHOP and C/EBPalpha	472	472	1360	4156	10183	0.59	4.09	0.0	0.0	0610042I15Rik 1110013G13Rik 1110055N21Rik 1110060O18Rik 1200009B18Rik 1200009K13Rik 1700009P13Rik 1700030A21Rik 1700073K01Rik 1810015M01Rik 1810031K02Rik 2010300G19Rik 2210409M21Rik 2310042M24Rik 2410001E19Rik 2410011G03Rik 2600016J21Rik 2610319K07Rik 2810021O14Rik 2810441O16Rik 2900027G03Rik 4633402D15Rik 4732497O03Rik 4931428D14Rik 4933424N09Rik 5330414D10Rik 5430428G01Rik 5730436H21Rik 5730466…
99	V$VMW65_Q6	732	732	1100	6230	8109	0.57	4.09	0.0	0.0	0610006K04Rik 0610006O14Rik 0610011D08Rik 0910001K20Rik 1110013G13Rik 1110032D12Rik 1110032N12Rik 1110054N06Rik 1200016B17Rik 1500031N24Rik 1600020H07Rik 1700009P13Rik 1700020M16Rik 1700022N24Rik 1700051E09Rik 1700073K01Rik 1810014L12Rik 1810015M01Rik 1810033A06Rik 1810045K07Rik 1810055D05Rik 2010002H18Rik 2010300G19Rik 2210409M21Rik 2310008M20Rik 2310044P18Rik 2310058A11Rik 2610311I19Rik 2610318…
100	V$STRA13_01	77	77	1755	403	13936	0.52	4.03	6.91	5.09	1810020E01Rik 6330579B17Rik Abcg4 Acox1 Acvr1b Aldh6a1 Ankrd10 Apex1 Arch Atp6v0d1 BC021442 Bex2 Bloc1s1 C330005L02Rik Ccnh Cdh5 Clcn7 Col19a1 Crat Crsp6 D1Ertd251e DXImx40e Ddx5 Dhdds Dhx16 Dlat E130016I23Rik Eef2 Eif2b4 Exosc7 Fbxo33 Gimap6 Gtf2h1 Gtf3c1 Kctd12 Laf4l Lgals8 Lox Lrrk2 Matr3 Miz1 Mpv17 Mrpl27 Mrps18c Mtrr Nthl1 Nup88 Pard6a Pdhb Polr3c Ppgb Ppp1r3c Ppp2r4 Qtrt1 Rab24 Rabep1 Rad51…
101	V$ATF1_Q6	145	145	1687	865	13474	0.49	3.97	6.59	4.84	0910001K20Rik 1110060O18Rik 1600020H07Rik 1810045K07Rik 2310058A11Rik 5033425B17Rik 5430428G01Rik 5730436H21Rik 5830461H18Rik 6330407G04Rik AW550801 Acox1 Adam15 Aldh7a1 Amacr Arl4 Aup1 B4galt3 BC005471 BC013529 BC019806 Btd Ccnh Cct4 Cdadc1 Cdh11 Chpt1 Clasp2 Clk1 Csnk1g2 Cuedc1 D10Bwg0791e D15Ertd735e D1Bwg0491e D8Ertd594e Dctn3 Ddit4 Ddx5 Ddx50 Dmap1 Dnajc12 Dsip1 Dvl1 E130016I23Rik E130107N23…
102	V$ARNT_02: AhR nuclear translocator homodimers	88	88	1744	477	13862	0.44	3.91	6.77	5.0	1500010M16Rik 1700019I23Rik 2310038K02Rik 2610027O18Rik 5730405M13Rik 6330579B17Rik Abcc10 Abcg4 Acox1 Acvr1b Aldh6a1 Ankrd10 Apex1 Arch Atp5g1 Atp6v0d1 BC021442 Bex2 Bloc1s1 C330005L02Rik Ccnh Cdh5 Clcn7 Clk2 Col19a1 Cutc D1Ertd251e DXImx40e Dao1 Ddx5 Dhdds Dhx16 Dlat E130107N23Rik Eef2 Eif2b4 Fbxo33 Gimap6 Gtf2h1 Gtf3c1 Kctd12 Laf4l Lox Lrrk2 Manbal Matr3 Max Miz1 Mpv17 Mrpl27 Mrps18c Mtrr Nfx1…
103	V$OCT1_B: Octamer binding factor 1	82	82	1750	891	13448	0.34	3.79	0.0	0.0	2010002H18Rik 2210409M21Rik 2310058A11Rik 2410011G03Rik 4732497O03Rik Aass Adnp Aldh1a2 Arl5 Asb13 Asb8 BC004690 BC021611 C1r Cap1 Cdh6 Cdx2 Chd8 Chst10 Coq3 Creb3 D8Ertd594e Dck Dsip1 Epha1 Fbxl3 Fes Gdap1 Hebp1 Idua Igbp1b Impa2 Inppl1 Kctd12 Lama4 Ldb2 Limd1 Lmo4 Lum Mrpl19 Mrpl22 Mrps17 Msra Mta2 Ncoa5 Ndufs4 Nfia Npas3 Nras Parp2 Per2 Phgdh Pigb Polm Ptdss1 Rab18 Rasl12 Rnf167 Rps27l Rtn1 Rx…
104	V$LMO2COM_02: complex of Lmo2 bound to Tal-1, E2A proteins, and GATA-1, half-site 2	914	914	918	7644	6695	0.32	3.79	0.0	0.0	0610006O14Rik 0610011D08Rik 0610039P13Rik 0910001K20Rik 1110015E22Rik 1110021E09Rik 1110032D12Rik 1110032N12Rik 1110054N06Rik 1110064N10Rik 1200009K13Rik 1200013F24Rik 1300013B24Rik 1500031N24Rik 1500034J20Rik 1700019I23Rik 1700030A21Rik 1700095N21Rik 1810020E01Rik 1810033A06Rik 1810037K07Rik 1810045K17Rik 1810055D05Rik 1810060J02Rik 2010002H18Rik 2010012F05Rik 2010110M21Rik 2310058A11Rik 2410001…
105	V$TCF4_Q5	1408	1408	424	11431	2908	0.32	3.79	0.0	0.0	0610006K04Rik 0610006O14Rik 0610009E20Rik 0610011D08Rik 0610039P13Rik 0610042I15Rik 0910001K20Rik 1110013G13Rik 1110015E22Rik 1110020A09Rik 1110021E09Rik 1110025I09Rik 1110032D12Rik 1110032N12Rik 1110054N06Rik 1110060O18Rik 1110064N10Rik 1200009B18Rik 1200009K13Rik 1200013F24Rik 1200016B17Rik 1300013B24Rik 1300017K07Rik 1500031N24Rik 1500034J20Rik 1600020H07Rik 1700009P13Rik 1700019I23Rik 1700020…
106	V$ELK1_01: Elk-1	525	525	1307	3674	10665	0.24	3.67	5.78	4.08	0610006K04Rik 0610042I15Rik 1110015E22Rik 1110021E09Rik 1110025I09Rik 1110032N12Rik 1110064N10Rik 1200009B18Rik 1200013F24Rik 1700020M16Rik 1700022N24Rik 1700095N21Rik 1810020E01Rik 1810031K02Rik 1810033A06Rik 1810037K07Rik 1810060J02Rik 2010012F05Rik 2310075A12Rik 2410004C24Rik 2410080P20Rik 2600016J21Rik 2610318K02Rik 2610511E22Rik 2700082D03Rik 2810021O14Rik 2810038K19Rik 2810410A08Rik 4931420…
107	V$MTATA_B: Muscle TATA box	822	822	1010	6915	7424	0.19	3.61	0.0	0.0	0610011D08Rik 0610042I15Rik 1110013G13Rik 1110032D12Rik 1110032N12Rik 1110054N06Rik 1110055N21Rik 1110064N10Rik 1200009B18Rik 1200009K13Rik 1200013F24Rik 1300013B24Rik 1300017K07Rik 1500034J20Rik 1600020H07Rik 1700009P13Rik 1700022N24Rik 1700030A21Rik 1700095N21Rik 1810031K02Rik 1810033A06Rik 1810055D05Rik 1810060J02Rik 2010012F05Rik 2010110M21Rik 2310042M24Rik 2310044P18Rik 2410001E19Rik 2410004…
108	V$E2F1DP1RB_01: Rb:E2F-1:DP-1 trimeric complex	131	131	1701	776	13563	0.18	3.61	6.3	4.58	1200016B17Rik 1810045K07Rik 2410141M05Rik 2510001I10Rik 2610027O18Rik 2610311I19Rik 6330407G04Rik AW550801 Aco2 Acsl4 Akap8l Akt2 Anapc7 Ap2b1 Ap4s1 Arhgap8 Arl5 Asb13 Atp6v0d1 Atrx Atxn7l3 Aup1 BC003267 Blvra Bms1l C1qbp Casp8ap2 Cct6b Chn1 Clpx Cnot3 Cnot7 Csnk1e Csrp2 Cxcl12 D030060M11Rik D10Bwg0791e D11Ertd99e D13Wsu64e D830019K17Rik Dck Dclre1a Ddx42 Ddx54 Denr Dhx9 Dkkl1 Dnchc1 E130016I23Ri…
109	V$FOXP3_Q4	1031	1031	801	8543	5796	0.16	3.61	0.0	0.0	0610006K04Rik 0610006O14Rik 0610011D08Rik 0610042I15Rik 1110013G13Rik 1110020A09Rik 1110025I09Rik 1110032D12Rik 1110032N12Rik 1110060O18Rik 1110064N10Rik 1200009B18Rik 1200009K13Rik 1300017K07Rik 1500010M16Rik 1600020H07Rik 1700030A21Rik 1700051E09Rik 1700073K01Rik 1700095N21Rik 1810014L12Rik 1810015M01Rik 1810031K02Rik 1810033A06Rik 1810045K17Rik 2010110M21Rik 2010300G19Rik 2210409M21Rik 2310001…
110	V$S8_01: S8	130	130	1702	1305	13034	0.14	3.55	0.0	0.0	1110032D12Rik 1200009K13Rik 1200013F24Rik 1200016B17Rik 1300017K07Rik 1700022N24Rik 1810060J02Rik 2010002H18Rik Abcd4 Abhd3 Acaa1 Acyp1 Acyp2 Adam15 Akr1c6 Aldh1a2 Ap3b1 Apobec2 Atp5b BC004690 BC010311 Bapx1 Baz2a Bms1l C030018L16Rik Casp8ap2 Cdipt Col19a1 Crsp6 Crsp8 Cxcl12 Cxcl13 Cyp2j5 D5Ertd33e D7Bwg0611e Decr1 Dpep1 Drg2 Dspp Ebpl Echs1 Eif2ak4 Ephx2 Eral1 Fancl Fh1 Fip1l1 Fnta Fundc1 Gabrb3…
111	V$EVI1_05: ectopic viral integration site 1 encoded factor	87	87	1745	929	13410	0.12	3.55	0.0	0.0	1110020A09Rik 1200016B17Rik 2310058A11Rik 2610034E18Rik 2900027G03Rik 4930467B06Rik 4933412H03Rik 6330583M11Rik Acaa1 Acadvl Acas2l Actr6 Acyp1 Adcy4 Anapc7 Arfrp1 Art2a Atp5c1 Atp6v1b1 Crsp3 D11Moh35 Ddx48 Dffa Dhrs4 Dnajc5 Emcn Enpep Entpd5 Ero1l Extl3 Fbs1 Gimap1 Gmpr Gpr89 Gstz1 Havcr2 Ide Ifrd2 Itm1 Lancl2 Lifr Lims2 Lipe Lta4h Ltbp2 Map2k6 Mcts1 Med9 Mipol1 Miz1 Mnat1 Mrpl35 Npy1r Nqo3a2 Ns…
112	V$ELF1_Q6	812	812	1020	6827	7512	0.05	0.0	0.0	0.0	0610006K04Rik 0610006O14Rik 0610009E20Rik 0610042I15Rik 0910001K20Rik 1110021E09Rik 1110025I09Rik 1110032D12Rik 1110032N12Rik 1110064N10Rik 1200009K13Rik 1200013F24Rik 1300013B24Rik 1500031N24Rik 1500034J20Rik 1700020M16Rik 1700030A21Rik 1700051E09Rik 1700073K01Rik 1810020E01Rik 1810045K07Rik 1810045K17Rik 2010012F05Rik 2010110M21Rik 2210409M21Rik 2310038K02Rik 2310058A11Rik 2310075A12Rik 2410001…
113	V$SREBP1_Q6	657	657	1175	4693	9646	0.04	0.0	5.5	3.83	0610039P13Rik 0910001K20Rik 1110015E22Rik 1110054N06Rik 1110064N10Rik 1200009K13Rik 1300017K07Rik 1500034J20Rik 1600020H07Rik 1700009P13Rik 1700073K01Rik 1700095N21Rik 1810045K07Rik 2210409M21Rik 2310001H13Rik 2310001N14Rik 2310008M20Rik 2310042M24Rik 2310075A12Rik 2410141M05Rik 2410170E21Rik 2600016J21Rik 2610027O18Rik 2610034E18Rik 2700075B01Rik 2700087H15Rik 2810004N20Rik 2810038K19Rik 2810410…
114	V$NKX25_02: homeo domain factor Nkx-2.5/Csx, tinman homolog	692	692	1140	5875	8464	-0.04	0.0	0.0	0.0	0610006O14Rik 0610039P13Rik 1110020A09Rik 1110021E09Rik 1110025I09Rik 1110032D12Rik 1110064N10Rik 1200009K13Rik 1200013F24Rik 1200016B17Rik 1300013B24Rik 1300017K07Rik 1700030A21Rik 1700095N21Rik 1810014L12Rik 1810015M01Rik 1810031K02Rik 1810045K17Rik 1810060J02Rik 2010012F05Rik 2210409M21Rik 2310008M20Rik 2410001E19Rik 2410011G03Rik 2410080P20Rik 2610027O18Rik 2610034E18Rik 2610318K02Rik 2700075…
115	V$RFX1_01: X-box binding protein RFX1	856	856	976	6237	8102	-0.05	0.0	5.35	3.7	0610011D08Rik 0610039P13Rik 1110013G13Rik 1110015E22Rik 1110032D12Rik 1110055N21Rik 1110060O18Rik 1200009B18Rik 1300013B24Rik 1300017K07Rik 1500010M16Rik 1500034J20Rik 1700009P13Rik 1700020M16Rik 1700022N24Rik 1700051E09Rik 1700095N21Rik 1810020E01Rik 1810031K02Rik 1810045K07Rik 1810045K17Rik 1810060J02Rik 2010002H18Rik 2010012F05Rik 2310038K02Rik 2310042M24Rik 2310044P18Rik 2310058A11Rik 2410001…
116	V$HNF1_01: hepatic nuclear factor 1	288	288	1544	2619	11720	-0.12	0.0	0.0	0.0	0610042I15Rik 1110013G13Rik 1200013F24Rik 1500010M16Rik 1500031N24Rik 1600020H07Rik 1700073K01Rik 1810031K02Rik 2010002H18Rik 2310044P18Rik 2310058A11Rik 2600001J17Rik 2610034E18Rik 2810004N20Rik 4632409L22Rik 5730436H21Rik 6330583M11Rik AW552001 Abcb11 Abcd3 Abhd3 Acaa1 Acat1 Adamts10 Akr1c6 Akt2 Anapc7 Angpt1 Ankrd32 Aoc3 Arl6ip5 Armc5 Arpc3 Atp5a1 Atp5b Atp6v1g1 Atrx B4galt7 BC003267 BC004690 …
117	V$IRF_Q6_01	802	802	1030	6727	7612	-0.27	0.0	0.01	0.0	0610011D08Rik 0610039P13Rik 0910001K20Rik 1110013G13Rik 1110020A09Rik 1110025I09Rik 1200013F24Rik 1500010M16Rik 1500034J20Rik 1700009P13Rik 1700030A21Rik 1700073K01Rik 1810015M01Rik 1810033A06Rik 1810045K07Rik 1810055D05Rik 1810060J02Rik 2010012F05Rik 2010110M21Rik 2010300G19Rik 2310001N14Rik 2310038K02Rik 2310044P18Rik 2310075A12Rik 2410001E19Rik 2410004C24Rik 2410011G03Rik 2410080P20Rik 2410141…
118	V$HP1SITEFACTOR_Q6	402	402	1430	3540	10799	-0.27	0.0	0.0	0.0	0610009E20Rik 0610011D08Rik 1110013G13Rik 1110015E22Rik 1200009B18Rik 1300013B24Rik 1500031N24Rik 1700030A21Rik 1700073K01Rik 1810015M01Rik 1810031K02Rik 1810033A06Rik 1810045K07Rik 1810060J02Rik 2010012F05Rik 2310008M20Rik 2410080P20Rik 2410170E21Rik 2610319K07Rik 2810038K19Rik 2810439K08Rik 4633402D15Rik 5031439A09Rik 5430428G01Rik 5730436H21Rik 6330583M11Rik A2bp1 A530065E19Rik A930025J12Rik A…
119	V$HFH3_01: HFH-3 (HNF3/fork head homolog 3)	805	805	1027	6746	7593	-0.33	0.0	0.01	0.0	0610006K04Rik 0610011D08Rik 1110020A09Rik 1110025I09Rik 1110032D12Rik 1110032N12Rik 1110054N06Rik 1200009K13Rik 1200013F24Rik 1200016B17Rik 1300017K07Rik 1500010M16Rik 1500031N24Rik 1600020H07Rik 1700020M16Rik 1700022N24Rik 1700030A21Rik 1700051E09Rik 1700073K01Rik 1810020E01Rik 1810055D05Rik 2010300G19Rik 2210409M21Rik 2310038K02Rik 2410011G03Rik 2410080P20Rik 2410141M05Rik 2410170E21Rik 2600001…
120	V$E2_01: papilloma virus regulator E2	124	124	1708	741	13598	-0.34	0.0	5.77	4.08	1110032N12Rik 1500010M16Rik 1810055D05Rik 2310075A12Rik 2610034E18Rik 2810441O16Rik 4732497O03Rik 4931428D14Rik 5830461H18Rik Acaa1 Aco2 Acox3 Adam15 Adcy4 Adra2c Akr1c6 Anapc13 Ankmy2 Ankrd10 Ap3s2 Apobec2 Atp5f1 Atp6v1g1 Aup1 BC004636 BC005471 BC037034 Bapx1 Bfar Birc2 Cacna1h Cant1 Cdh23 Chchd5 Cops7a Coq3 Crybb1 Cttn Dao1 Ddx5 Dffa Dhrs8 Dsip1 E130107N23Rik Fubp1 Fxr1h Gnb5 Gtf3c2 Havcr2 Hbld…
121	V$HNF6_Q6	154	154	1678	1490	12849	-0.38	0.0	0.0	0.0	1110013G13Rik 1200013F24Rik 1500010M16Rik 1500031N24Rik 1810020E01Rik 2700082D03Rik 6430559E15Rik A530065E19Rik AW742319 Acadsb Acas2l Acyp1 Adcy4 Akp5 Aldh7a1 Angpt1 Atp2b2 BC009118 Bckdhb Bfar Birc2 Bms1l Bnip1 Btd C1qbp C1s Ccdc5 Cdh11 Cdk7 Chn1 Cnot3 Csrp3 Ctbs Cyp2c70 Dapk1 Dclre1a Dlat Dnajc4 Dncic2 Dpt Dscr1l1 E2f3 Ebag9 Echdc2 Eif2s2 Elp4 F13a1 Fadd Fbs1 Fdx1 Fdxr Fgd6 Fh1 Fkbp9 Fmo5 Fnbp…
122	V$OCT_C: Octamer binding site	95	95	1737	982	13357	-0.42	0.0	0.0	0.0	1810015M01Rik 2010002H18Rik 2310058A11Rik 2410011G03Rik 4732497O03Rik 6330406P08Rik Aass Adnp Aldh1a2 Ankrd1 Asb13 Asb8 Aspn Atp6v0b BC004690 BC013529 BC021611 C1r C330005L02Rik C330017I15Rik Cdh6 Chst10 Chuk Clec14a Col9a2 Cpxm1 Creb3 Cyp2j5 D8Ertd594e Dach2 Dck Dnajc9 Dncic2 Dsip1 Eef1g Ero1l Esrra Extl3 Fes Glud1 Hebp1 Igbp1b Kctd12 Ldb2 Limd1 Lmo4 Lum Magee1 Map3k7ip2 Mocs2 Mrpl19 Mrpl22 Mrps…
123	V$HFH1_01: HNF-3/Fkh Homolog 1	206	206	1626	1925	12414	-0.42	0.0	0.0	0.0	1110020A09Rik 1110025I09Rik 1200016B17Rik 2310058A11Rik 2410011G03Rik 2600001J17Rik 2610027O18Rik 2610318K02Rik 2610511E22Rik Abcc10 Abcd4 Acadm Acadsb Acas2l Acvr1b Acyp2 Adcy4 Akap8l Akr1c6 Angpt1 Ap3m2 Ap3s2 Arl5 Arpc1b Atrx B830009D23Rik BC002059 BC009118 BC010311 BC060631 Bex2 Birc2 Bloc1s1 Blvra Brd7 C1qdc1 C330005L02Rik Cat Ccdc5 Ccnh Cct4 Cdadc1 Cenpc1 Cfl2 Clec14a Cnr2 Crsp3 Crsp6 Ctse D…
124	V$IRF7_01: interferon regulatory factor 7	988	988	844	8168	6171	-0.45	0.0	0.01	0.0	0610006O14Rik 0610011D08Rik 0910001K20Rik 1110020A09Rik 1110025I09Rik 1110060O18Rik 1200013F24Rik 1200016B17Rik 1500010M16Rik 1500034J20Rik 1700009P13Rik 1700019I23Rik 1700030A21Rik 1700051E09Rik 1700073K01Rik 1810014L12Rik 1810033A06Rik 1810045K07Rik 1810055D05Rik 1810060J02Rik 2010012F05Rik 2010110M21Rik 2210409M21Rik 2310042M24Rik 2310044P18Rik 2310058A11Rik 2310075A12Rik 2410001E19Rik 2410004…
125	V$PAX5_01: B-cell-specific activating protein	204	204	1628	1316	13023	-0.46	0.0	5.4	3.74	0610009E20Rik 0610039P13Rik 1200009K13Rik 1300013B24Rik 1500010M16Rik 1700022N24Rik 1810055D05Rik 2010002H18Rik 2310038K02Rik 2410141M05Rik 2810038K19Rik 5730439E10Rik 6330407G04Rik 6330579B17Rik Abcg4 Abtb1 Acadm Acta1 Adk Ap2b1 Ap3m1 Apex1 Aqp1 Ass1 Atp5a1 Atxn7l3 BC003940 BC004728 BC013529 BC014685 BC021442 BC021611 BC026778 BC028975 Bag5 Bapx1 Bbp Bcl7b Bms1l C1qbp C1qtnf4 Camk2b Camkk1 Caml …
126	V$ETS2_B: c-Ets-2 binding sites	459	459	1373	3988	10351	-0.46	0.0	0.01	0.0	0610006O14Rik 0610042I15Rik 1110021E09Rik 1110025I09Rik 1110032N12Rik 1200009K13Rik 1300013B24Rik 1500031N24Rik 1700095N21Rik 1810033A06Rik 1810037K07Rik 1810055D05Rik 2010012F05Rik 2010300G19Rik 2310001H13Rik 2310038K02Rik 2310058A11Rik 2310075A12Rik 2410141M05Rik 2600001J17Rik 2600016J21Rik 2610027O18Rik 2610318K02Rik 2610319K07Rik 2810038K19Rik 4930588M11Rik 4931420D14Rik 6330406P08Rik 6330579…
127	V$GATA1_05: GATA-binding factor 1	262	262	1570	2378	11961	-0.63	0.0	0.01	0.0	0610006O14Rik 0610011D08Rik 0910001K20Rik 1110064N10Rik 1500031N24Rik 1700051E09Rik 1810045K07Rik 2010012F05Rik 2010110M21Rik 2310042M24Rik 2810439K08Rik 2810441O16Rik 4931420D14Rik 5330414D10Rik 5730436H21Rik 5730466P16Rik 9530027K23Rik Abca8a Abcb11 Abpa Acad8 Acat1 Acsl4 Actr6 Adnp Aldh7a1 Amacr Ang3 Ankrd1 Ap3d1 Ap3m1 Ap3m2 Ap3s2 Apex1 Apobec2 Asb13 Aspn Atoh8 Atp6v1b1 BC003266 BC018507 BC024…
128	V$E2_Q6: papilloma virus regulator E2	196	196	1636	1265	13074	-0.65	0.0	5.21	3.59	0610042I15Rik 1110032N12Rik 1500010M16Rik 1700009P13Rik 1810033A06Rik 1810055D05Rik 2310075A12Rik 2610034E18Rik 2810441O16Rik 4732497O03Rik 5830461H18Rik 6330406P08Rik 9030625G08Rik AI790326 AL024210 Abtb1 Acaa1 Aco2 Acox3 Adam15 Adcy4 Adra2c Anapc13 Ankmy2 Ankrd10 Ap3b1 Ap3s2 Apba3 Apobec2 Armc5 Atad3a Atp5a1 Atp5f1 Atp8b2 Atrx Aup1 B4galt3 BC004636 BC005471 BC014685 BC022641 BC037034 Bapx1 Bbc3…
129	V$SMAD3_Q6	1105	1105	727	8233	6106	-0.68	0.0	4.66	3.08	0610006O14Rik 0610009E20Rik 0610011D08Rik 0610039P13Rik 1110013G13Rik 1110015E22Rik 1110021E09Rik 1110025I09Rik 1110054N06Rik 1200009K13Rik 1200013F24Rik 1300017K07Rik 1500031N24Rik 1500034J20Rik 1600020H07Rik 1700009P13Rik 1700019I23Rik 1700020M16Rik 1700051E09Rik 1700073K01Rik 1700095N21Rik 1810014L12Rik 1810015M01Rik 1810037K07Rik 1810045K07Rik 1810045K17Rik 1810055D05Rik 2010012F05Rik 2010110…
130	V$LHX3_01: LIM homeobox transcription factor 3	119	119	1713	1172	13167	-0.9	0.0	0.0	0.0	1300017K07Rik 1600020H07Rik 2010002H18Rik 4931428D14Rik A530065E19Rik Abcb11 Abcd4 Abhd3 Acyp2 Adam15 Angpt2 Art2a B830009D23Rik BC003266 BC004690 BC010311 BC024868 Bhlhb5 Btbd1 C030018L16Rik C1d Cdipt Cdk7 Cova1 Csrp3 Cyp17a1 Cyp2j5 D10Bwg0791e D15Ertd405e D5Ertd33e D830019K17Rik Dck Dmap1 Dnajc5 Dnajc7 Dspp Eef2k Eif2ak4 Eif2s2 Elp4 Ephx2 Eral1 Etfa Fabp4 Fip1l1 Gabrb3 Ghr Glmn Gpatc4 Grb14 Hav…
131	V$E2_Q6_01	133	133	1699	823	13516	-0.96	0.0	5.04	3.44	1110013G13Rik 1110032N12Rik 1500010M16Rik 1810055D05Rik 2310075A12Rik 2610034E18Rik 2810441O16Rik 4732497O03Rik 4931428D14Rik 4933412H03Rik 5830461H18Rik 6330406P08Rik AL024210 Acaa1 Aco2 Acox3 Adam15 Adcy4 Adra2c Akr1c6 Anapc13 Ankmy2 Ankrd10 Ap3s2 Apba3 Apobec2 Atp5f1 Atp6v1b1 Aup1 BC004636 BC005471 BC037034 Cacna1h Cant1 Cdh23 Chchd5 Ckmt2 Col9a2 Colec12 Coq3 Crybb1 Cttn Dag1 Dao1 Ddx5 Dhrs8 D…
132	V$TATA_C: Retroviral TATA box	513	513	1319	4387	9952	-0.96	0.0	0.01	0.0	0610011D08Rik 1110013G13Rik 1110055N21Rik 1110064N10Rik 1200009K13Rik 1200013F24Rik 1200016B17Rik 1300013B24Rik 1300017K07Rik 1500034J20Rik 1700022N24Rik 1700030A21Rik 1700095N21Rik 1810031K02Rik 1810033A06Rik 1810045K07Rik 1810045K17Rik 1810060J02Rik 2310001N14Rik 2310042M24Rik 2310058A11Rik 2410004C24Rik 2410011G03Rik 2510001I10Rik 2610311I19Rik 2610318K02Rik 2610511E22Rik 2700082D03Rik 2810021…
133	V$TFIIA_Q6	1616	1616	216	12914	1425	-0.98	0.0	0.01	0.0	0610006K04Rik 0610006O14Rik 0610009E20Rik 0610039P13Rik 0610042I15Rik 0910001K20Rik 1110013G13Rik 1110020A09Rik 1110021E09Rik 1110025I09Rik 1110032D12Rik 1110032N12Rik 1110054N06Rik 1110060O18Rik 1110064N10Rik 1200009B18Rik 1200009K13Rik 1200013F24Rik 1300013B24Rik 1300017K07Rik 1500010M16Rik 1500031N24Rik 1500034J20Rik 1600020H07Rik 1700009P13Rik 1700019I23Rik 1700020M16Rik 1700022N24Rik 1700030…
134	V$VMYB_01: v-Myb	1347	1347	485	10183	4156	-1.06	0.0	4.33	2.77	0610006K04Rik 0610006O14Rik 0610009E20Rik 0610011D08Rik 0910001K20Rik 1110013G13Rik 1110020A09Rik 1110021E09Rik 1110025I09Rik 1110032D12Rik 1110032N12Rik 1110055N21Rik 1110064N10Rik 1200009B18Rik 1200009K13Rik 1200013F24Rik 1200016B17Rik 1300013B24Rik 1300017K07Rik 1500010M16Rik 1600020H07Rik 1700009P13Rik 1700022N24Rik 1700030A21Rik 1700073K01Rik 1700095N21Rik 1810014L12Rik 1810020E01Rik 1810031…
135	V$SREBP1_01: sterol regulatory element-binding protein 1	90	90	1742	524	13815	-1.06	0.0	5.11	3.5	1700019I23Rik 1810020E01Rik 1810060J02Rik 5031439A09Rik 6330579B17Rik 9530027K23Rik AW742319 Abcg4 Acox1 Akap8l Aldh6a1 Apex1 Arch Atp2b2 Atp5g1 Atp6v0b Atp6v0d1 Atp6v1g1 BC003940 BC021442 Bex2 Bloc1s1 C330005L02Rik C330017I15Rik Cenpc1 Ckmt2 Clcn7 Col19a1 Cutc D11Ertd99e D1Ertd251e Dao1 Ddx5 Dhdds Dhx16 E2f6 Eef2 Eif2s2 Ercc3 Fbxl3 Fbxo25 Fibp Fip1l1 Gpr37l1 Gtf2h1 Gtf2h2 Laf4l Lmcd1 Lox Lrrk2 M…
136	V$IRF_Q6	425	425	1407	3673	10666	-1.09	0.0	0.01	0.0	0610011D08Rik 1110013G13Rik 1110025I09Rik 1200013F24Rik 1500010M16Rik 1500034J20Rik 1700030A21Rik 1700073K01Rik 1810055D05Rik 2410001E19Rik 2410004C24Rik 2410011G03Rik 2410080P20Rik 2410141M05Rik 2600001J17Rik 2610311I19Rik 2610318K02Rik 2810021O14Rik 4633402D15Rik 4732497O03Rik 4930522D07Rik 4930539P14Rik A530065E19Rik AL024210 AW742319 Abca8a Abpa Acads Acat1 Acbd3 Acp1 Actr6 Acyp1 Adam12 Adn A…
137	V$PITX2_Q2: pituitary homeobox factor 2	827	827	1005	6092	8247	-1.15	0.0	4.11	2.61	0610006O14Rik 0610039P13Rik 0610042I15Rik 0910001K20Rik 1110020A09Rik 1110025I09Rik 1110032N12Rik 1110054N06Rik 1110055N21Rik 1200009B18Rik 1200013F24Rik 1300013B24Rik 1300017K07Rik 1700009P13Rik 1700020M16Rik 1700030A21Rik 1700051E09Rik 1700073K01Rik 1700095N21Rik 1810020E01Rik 1810031K02Rik 1810060J02Rik 2010002H18Rik 2010012F05Rik 2010110M21Rik 2310001N14Rik 2310044P18Rik 2410011G03Rik 2410080…
138	V$HNF3B_01: Hepatocyte Nuclear Factor 3beta	1330	1330	502	10752	3587	-1.18	0.0	0.01	0.0	0610006K04Rik 0610011D08Rik 0610042I15Rik 0910001K20Rik 1110013G13Rik 1110020A09Rik 1110025I09Rik 1110032D12Rik 1110032N12Rik 1110054N06Rik 1110055N21Rik 1110060O18Rik 1200009B18Rik 1200013F24Rik 1200016B17Rik 1300013B24Rik 1300017K07Rik 1500031N24Rik 1500034J20Rik 1600020H07Rik 1700009P13Rik 1700019I23Rik 1700020M16Rik 1700022N24Rik 1700030A21Rik 1700051E09Rik 1700073K01Rik 1810015M01Rik 1810020…
139	V$EVI1_04: ectopic viral integration site 1 encoded factor	1320	1320	512	10666	3673	-1.32	0.0	0.02	0.0	0610006O14Rik 0610011D08Rik 0910001K20Rik 1110013G13Rik 1110020A09Rik 1110025I09Rik 1110032D12Rik 1110032N12Rik 1110054N06Rik 1110055N21Rik 1110060O18Rik 1110064N10Rik 1200009B18Rik 1200009K13Rik 1200013F24Rik 1200016B17Rik 1500010M16Rik 1500031N24Rik 1500034J20Rik 1600020H07Rik 1700009P13Rik 1700019I23Rik 1700020M16Rik 1700030A21Rik 1700051E09Rik 1700073K01Rik 1700095N21Rik 1810020E01Rik 1810031…
140	V$AMEF2_Q6: myocyte enhancer factor	164	164	1668	1518	12821	-1.62	0.0	0.01	0.0	1110055N21Rik 1110064N10Rik 1700022N24Rik 2410011G03Rik 2600016J21Rik 2610318K02Rik 2810441O16Rik 4732497O03Rik A2bp1 AI790326 Abcb11 Acad8 Acox1 Acta1 Adnp Akap8l Aldh7a1 Ankib1 Ankmy2 Ap4s1 Arl2bp Arpc3 B4galt3 BC003236 BC005471 Baiap2l1 Birc2 Bnip1 C330017I15Rik Cai Cdh11 Cdw92 Cenpc1 Ckb Ckm Ckmt2 Cldn2 Clec14a Col19a1 Colec12 Crbn Cttn Cxcl13 Cyp2c70 D030060M11Rik D15Ertd735e Dalrd3 Dapk1 Dc…
141	V$USF_01: upstream stimulating factor	219	219	1613	1477	12862	-1.63	0.0	4.04	2.56	1110025I09Rik 1110032D12Rik 1110064N10Rik 1500010M16Rik 1700019I23Rik 1810015M01Rik 2310038K02Rik 2410001E19Rik 2610027O18Rik 5730405M13Rik 5730466P16Rik 6330579B17Rik 9530027K23Rik AW550801 AW742319 Abcc10 Abcd4 Abcg4 Acat1 Acox1 Adcy7 Adnp Aldh6a1 Alpk2 Ankrd10 Ap3m1 Apex1 Arch Atoh8 Atp5a1 Atp5f1 Atp5g1 Atp6v0b Atp6v0d1 Atp6v1g1 Aup1 BC003940 BC004636 BC016495 BC019806 BC021442 BC027342 BC0606…
142	V$CMYB_01: c-Myb	408	408	1424	2909	11430	-1.74	0.0	3.63	2.2	0610006K04Rik 0610011D08Rik 1110021E09Rik 1110032D12Rik 1200016B17Rik 1700009P13Rik 1700030A21Rik 1810014L12Rik 1810037K07Rik 2310038K02Rik 2410004C24Rik 2510001I10Rik 2610034E18Rik 2610311I19Rik 2610511E22Rik 2810441O16Rik 2900027G03Rik 4632409L22Rik 4933412H03Rik 4933424N09Rik 5330414D10Rik 5730436H21Rik 5730439E10Rik 5730466P16Rik 5830461H18Rik 6330579B17Rik A530065E19Rik AI790326 Abhd3 Abtb1 …
143	V$HEN1_02: HEN1	33	33	1799	157	14182	-1.76	0.0	4.81	3.22	Adcy4 B4galt3 Baiap2l1 Chchd5 Cops6 Cyb561d2 Dffb Dnajb10 Dsip1 Fbn1 Ganab Gas2 Gphn Hrc Idh3a Lnk Lrrfip1 Mrpl14 Mrpl18 Muted Phf10 Pnoc Pte1 Ptger1 Rnf11 Satb1 Sec14l4 Sox18 Tusc4 Usp21 Vdac2 Zfp64 Zmym1
144	V$TCF1P_Q6	1237	1237	595	9367	4972	-1.8	0.0	3.42	2.02	0610006O14Rik 0610009E20Rik 0910001K20Rik 1110015E22Rik 1110020A09Rik 1110025I09Rik 1110032D12Rik 1110055N21Rik 1110060O18Rik 1110064N10Rik 1200009B18Rik 1200013F24Rik 1200016B17Rik 1300017K07Rik 1500031N24Rik 1700009P13Rik 1700019I23Rik 1700020M16Rik 1700030A21Rik 1700073K01Rik 1700095N21Rik 1810014L12Rik 1810033A06Rik 1810045K07Rik 1810045K17Rik 2010002H18Rik 2010012F05Rik 2010110M21Rik 2010300…
145	V$MYC_Q2	373	373	1459	2647	11692	-1.8	0.0	3.6	2.17	0610006K04Rik 0910001K20Rik 1110025I09Rik 1110032D12Rik 1110064N10Rik 1500010M16Rik 1700019I23Rik 1700095N21Rik 1810014L12Rik 1810015M01Rik 1810020E01Rik 2310038K02Rik 2410001E19Rik 2410017I18Rik 2410080P20Rik 2410170E21Rik 2610027O18Rik 4732497O03Rik 4933412H03Rik 5330414D10Rik 5730405M13Rik 5730466P16Rik 9530027K23Rik A530065E19Rik AL024210 AW550801 AW742319 Abcb6 Abcc10 Abcd4 Abo Acat1 Acox2 A…
146	V$SREBP_Q3	556	556	1276	4662	9677	-1.81	0.0	0.03	0.0	0610039P13Rik 1110015E22Rik 1110020A09Rik 1110021E09Rik 1110025I09Rik 1110054N06Rik 1110055N21Rik 1110060O18Rik 1200009K13Rik 1500010M16Rik 1700009P13Rik 1700020M16Rik 1700022N24Rik 1810037K07Rik 1810045K07Rik 2310001N14Rik 2310038K02Rik 2410017I18Rik 2410080P20Rik 2610027O18Rik 2610318K02Rik 2700075B01Rik 2700087H15Rik 2810004N20Rik 2810038K19Rik 2810439K08Rik 4632409L22Rik 4732429I09Rik 5031439…
147	V$FOX_Q2	1361	1361	471	10943	3396	-1.81	0.0	0.03	0.0	0610006K04Rik 0610011D08Rik 0910001K20Rik 1110013G13Rik 1110020A09Rik 1110021E09Rik 1110025I09Rik 1110032D12Rik 1110032N12Rik 1110054N06Rik 1110055N21Rik 1110060O18Rik 1200009B18Rik 1200013F24Rik 1200016B17Rik 1300013B24Rik 1300017K07Rik 1500031N24Rik 1500034J20Rik 1600020H07Rik 1700009P13Rik 1700019I23Rik 1700020M16Rik 1700022N24Rik 1700030A21Rik 1700051E09Rik 1700073K01Rik 1810015M01Rik 1810020…
148	V$YY1_02: Yin and Yang 1	217	217	1615	1474	12865	-1.87	0.0	3.78	2.33	0610009E20Rik 1110021E09Rik 1110064N10Rik 1200009K13Rik 1200016B17Rik 1500034J20Rik 1810031K02Rik 2310008M20Rik 2310042M24Rik 2410001E19Rik 2410080P20Rik 2510001I10Rik 2810441O16Rik 5730405M13Rik 6330579B17Rik 9030625G08Rik A930025J12Rik AW550801 Abcd4 Acaa1 Acadm Acadvl Acas2l Acbd3 Acyp2 Adk Alg12 Ap3d1 Ap3m1 Ap4s1 Aptx Arch Arcn1 Armc5 Asrgl1 Atp5b Atp5f1 Atp6v1b2 Aup1 B4galt3 BC010304 BC01348…
149	V$PAX9_B: zebrafish Pax-9 binding sites	446	446	1386	3214	11125	-1.93	0.0	3.37	1.98	0610039P13Rik 1110064N10Rik 1200009K13Rik 1200013F24Rik 1300013B24Rik 1700020M16Rik 1700095N21Rik 2010002H18Rik 2310058A11Rik 2310075A12Rik 2410004C24Rik 2410141M05Rik 2600001J17Rik 2610034E18Rik 2700087H15Rik 2810038K19Rik 2810410A08Rik 2900027G03Rik 4632409L22Rik 4930522D07Rik 4933424N09Rik 5031439A09Rik 5730405M13Rik 5730439E10Rik 5830461H18Rik 6330407G04Rik 9030625G08Rik Abcd3 Abcd4 Acadm Aca…
150	V$DEAF1_02	57	57	1775	319	14020	-1.98	0.0	4.31	2.77	5830461H18Rik Aco1 Asb8 Atp5a1 Atp5f1 Cfl2 Chpt1 Creb3 Dctn3 Ddx42 Deaf1 Dffb Dip3b Dlat Dvl1 Echdc3 Eef1g Eif2b2 Etfdh Fbxo38 Fbxw2 Fdx1 Gabpb1 Gtf3c4 Hmg20a Jak2 Kcne3 Kcnj4 Lmo2 Lyar Man2c1 Map4k4 Mclc Med8 Mrpl18 Mta2 Nfat5 Nifun Pitpnb Polr3c Pomt1 Pop4 Prp19 Rab24 Rab8a Rabep2 Rac3 Rnf13 Rnf41 Sec61g Srrm2 Tcp1 Terf2 Ttc19 Vdac3 Wdr6 Znrf4
151	V$E47_01: E47	304	304	1528	2137	12202	-2.0	0.0	3.45	2.04	0610039P13Rik 1110060O18Rik 1200009K13Rik 1500034J20Rik 1600020H07Rik 1810033A06Rik 2310001H13Rik 2410011G03Rik 2610034E18Rik 2610318K02Rik 5033425B17Rik 6330406P08Rik 6330407G04Rik 6330583M11Rik Acadvl Acat1 Acta1 Adcy4 Aldh1a2 Ang3 Ankrd1 Ankrd10 Aof2 Ap3s2 Arcn1 Arl6ip5 Arpc3 Asl Ass1 Atp6v0b Atp8b2 Atxn7l3 BC003940 BC004728 BC005752 BC010311 BC013481 BC025833 Baz2a Bfar Btd Camk2g Cant1 Cbfa2…
152	V$NKX25_01: homeo domain factor Nkx-2.5/Csx, tinman homolog	869	869	963	7101	7238	-2.06	0.0	0.04	0.0	0610006O14Rik 0610009E20Rik 0610011D08Rik 0610039P13Rik 0610042I15Rik 1110013G13Rik 1110015E22Rik 1110021E09Rik 1110025I09Rik 1110054N06Rik 1110055N21Rik 1200009B18Rik 1200016B17Rik 1300017K07Rik 1500031N24Rik 1500034J20Rik 1700019I23Rik 1700020M16Rik 1700022N24Rik 1700030A21Rik 1700051E09Rik 1810015M01Rik 1810031K02Rik 1810037K07Rik 1810045K07Rik 1810055D05Rik 1810060J02Rik 2310008M20Rik 2310038…
153	V$MMEF2_Q6: myocyte enhancer factor	568	568	1264	4733	9606	-2.06	0.0	0.04	0.0	1110013G13Rik 1110032D12Rik 1110032N12Rik 1110064N10Rik 1200009B18Rik 1200016B17Rik 1300017K07Rik 1700020M16Rik 1700022N24Rik 1700051E09Rik 1810031K02Rik 1810045K07Rik 1810045K17Rik 2010300G19Rik 2210409M21Rik 2310001N14Rik 2310008M20Rik 2310044P18Rik 2410011G03Rik 2410141M05Rik 2410170E21Rik 2510001I10Rik 2610034E18Rik 2610311I19Rik 2610318K02Rik 2700082D03Rik 2810410A08Rik 2810441O16Rik 4632409…
154	V$ATF_B: ATF binding site	72	72	1760	425	13914	-2.06	0.0	4.09	2.6	1110015E22Rik 1110060O18Rik 1810045K07Rik 2310058A11Rik 2610027O18Rik 5033425B17Rik 5830461H18Rik Aldh7a1 Ap2b1 Apex1 Aptx B4galt3 BC019806 C330005L02Rik Cct4 Cdadc1 Clasp2 Csnk1g2 D10Bwg0791e Dctn3 Dvl1 Eef2 Fbxo33 Flt1 Galnt11 Gtf3c1 Gzmc Gzmf Gzmg Ing3 Jak1 Lmcd1 Mdh2 Med31 Mrpl49 Myl6 Nap1l3 Ndnl2 Ndufb2 Nedd1 Nf1 Nupl2 Odz3 Orc5l Pard6a Pex13 Phf10 Pmvk Polb Pop4 Ppm1b Ppm1d Rbks Rbm18 Rce1 …
155	V$NFY_C: NF-Y binding site	60	60	1772	342	13997	-2.07	0.0	4.17	2.63	0610009E20Rik 1110021E09Rik 1810045K17Rik 4931420D14Rik 5330414D10Rik 5830461H18Rik Actn3 Acyp1 Aldh4a1 Aldh6a1 Ap3m1 Ap3m2 Atp5a1 BC003267 Bhlhb5 Cast1 Cat Cdh11 Chst10 Cyp39a1 Dhdds Dnase1l3 E130016I23Rik Eif4g2 Elac2 Fahd1 Fdxr Fh1 Gpr89 Gucy1b3 Hagh Hsd17b12 Kpna4 Lmcd1 Med8 Mrps12 Msh2 Nid2 Nudt2 Oaz1 Pmm2 Ppm1b Prps1 Psmc3ip Pxmp4 Rad51l1 Rbm4 Rhoa Rpl38 Sel1h Tcta Thrap6 Tm7sf2 Tnnc2 Tnrc6…
156	V$CDPCR3_01: cut-like homeodomain protein	32	32	1800	373	13966	-2.13	0.0	0.01	0.0	2310044P18Rik 2410080P20Rik 6330583M11Rik Acadsb Acvr1b Angpt2 Capn7 Cklf Cplx1 D11Moh35 Eif3s1 G0s2 Lgals8 Mrpl45 Ncln Nfyb Nurit Oxr1 Pcdhb10 Pex3 Phgdh Plekhh2 Polr2b Ptk9l S3-12 Slc19a3 Slc30a5 Synj2bp Tfpi2 Timm17a Tprt Twsg1
157	V$NKX61_01: NKX6-1	90	90	1742	876	13463	-2.13	0.0	0.02	0.0	1110032D12Rik 1200013F24Rik 1200016B17Rik 1500031N24Rik 1500034J20Rik 1700030A21Rik Acyp1 Aldh4a1 Anapc7 Apobec2 Atp5b Atp5g1 BC025462 BC027344 Bapx1 Bhlhb5 Bms1l Car6 Chuk Ckm Col1a1 Cpa3 Crsp6 Dbp Dnajc12 Dtx2 Elf2 Ercc3 Ercc5 Fadd Fh1 Fhl1 Fundc1 Gata3 Glud1 Golga5 Gpatc4 Gtf3c2 Gzmc Gzmf Hdhd4 Idh3a Jmjd2c Lancl2 Llglh2 Lrpap1 Manbal Marco Mgmt Mrpl19 Mrpl22 Mrpl36 Nans Ncb5or Ncln Ndufa9 Num…
158	V$CEBP_C: C/EBP binding site	406	406	1426	3437	10902	-2.17	0.0	0.04	0.0	0610039P13Rik 1110032N12Rik 1200013F24Rik 1300013B24Rik 1500010M16Rik 1500031N24Rik 1700030A21Rik 1700051E09Rik 1810015M01Rik 1810031K02Rik 2010110M21Rik 2210409M21Rik 2310038K02Rik 2310042M24Rik 2310058A11Rik 2410001E19Rik 2410011G03Rik 2900027G03Rik A230102I05Rik AW550801 Abca8a Abhd3 Abpb Acad8 Acads Acadvl Acbd3 Adnp Akt2 Angpt1 Ankrd1 Aoc3 Ap3s2 Arl2bp Arl4 Arl5 Asl Aspn Atp5c1 Aup1 B4galt3 …
159	V$OSF2_Q6	1192	1192	640	9603	4736	-2.21	0.0	0.05	0.0	0610006O14Rik 0610039P13Rik 0610042I15Rik 1110013G13Rik 1110020A09Rik 1110021E09Rik 1110025I09Rik 1110032D12Rik 1110032N12Rik 1110054N06Rik 1110055N21Rik 1110060O18Rik 1200009B18Rik 1200013F24Rik 1200016B17Rik 1300013B24Rik 1500010M16Rik 1500034J20Rik 1600020H07Rik 1700009P13Rik 1700019I23Rik 1700020M16Rik 1700051E09Rik 1810015M01Rik 1810037K07Rik 1810045K07Rik 1810055D05Rik 2010012F05Rik 2010110…
160	V$STAF_01: Se-Cys tRNA gene transcription activating factor	48	48	1784	263	14076	-2.21	0.0	4.13	2.61	1700009P13Rik 2410004C24Rik 2410080P20Rik 2610319K07Rik Acadvl Armc5 Atp5g1 Aup1 BC009118 BC013481 Ccl11 Ccnh Ccpg1 Cd3g Cops6 Cyb561d2 Dctn2 Ddx50 Denr Fes Hsbp1 Ifrd2 Lta4h Mrpl11 Ndufa9 Ndufab1 Nqo3a2 Nutf2 Pes1 Plagl2 Polr3e Prkrir Prp19 Prss25 Sel1h Sf3b1 Sirt3 Slc24a6 Slc5a6 Snrpd3 Thtpa Ttc1 Tusc4 Unc50 Vkorc1 Vps54 Vti1b Zfp423
161	V$MYOD_01: myoblast determination gene product	1228	1228	604	9338	5001	-2.23	0.0	2.89	1.59	0610006K04Rik 0610006O14Rik 0610009E20Rik 0610011D08Rik 0610039P13Rik 1110015E22Rik 1110020A09Rik 1110021E09Rik 1110025I09Rik 1110054N06Rik 1110060O18Rik 1110064N10Rik 1200009B18Rik 1200009K13Rik 1200013F24Rik 1200016B17Rik 1300013B24Rik 1300017K07Rik 1500010M16Rik 1500031N24Rik 1500034J20Rik 1600020H07Rik 1700009P13Rik 1700020M16Rik 1700022N24Rik 1700030A21Rik 1700095N21Rik 1810031K02Rik 1810033…
162	V$HLF_01: hepatic leukemia factor	509	509	1323	4248	10091	-2.25	0.0	0.05	0.0	0610006K04Rik 1110015E22Rik 1110025I09Rik 1110032N12Rik 1110064N10Rik 1200009K13Rik 1200016B17Rik 1300013B24Rik 1500010M16Rik 1500031N24Rik 1600020H07Rik 1700009P13Rik 1700030A21Rik 1810055D05Rik 2310008M20Rik 2310044P18Rik 2410017I18Rik 2600001J17Rik 2610034E18Rik 2610311I19Rik 2810439K08Rik 4633402D15Rik 4931420D14Rik 4931428D14Rik 4933424N09Rik 5730439E10Rik 5730466P16Rik 5830461H18Rik 6330407…
163	V$FREAC2_01: Fork head RElated ACtivator-2	96	96	1736	921	13418	-2.25	0.0	0.02	0.0	1700009P13Rik 2010002H18Rik 2310075A12Rik 2410141M05Rik 2610311I19Rik Acvr1b Agtrl1 Ankib1 Apobec2 Arl5 Atp5f1 Atp6v1b1 BC005471 BC016495 BC051244 Brd7 Cipp Col19a1 Col5a2 Comp Copb1 Cops4 D13Wsu64e Dsip1 Dspp Elovl6 Eltd1 Ercc3 Etfa Fbxo25 Fyco1 Gca Golga5 Hbld1 Hdgfrp2 Hebp1 Hibadh Hoxd8 Hr Hrc Htatsf1 Ier3ip1 Il11ra1 Kpna6 Lipe Lnk Lox Med8 Mgea6 Mipol1 Mnat1 Mpdu1 Mrpl36 Myo6 Nans Ndufs4 Nek9…
164	V$LEF1_Q6	1666	1666	166	13224	1115	-2.27	0.0	0.03	0.0	0610006K04Rik 0610006O14Rik 0610009E20Rik 0610011D08Rik 0610039P13Rik 0610042I15Rik 0910001K20Rik 1110013G13Rik 1110015E22Rik 1110020A09Rik 1110021E09Rik 1110025I09Rik 1110032D12Rik 1110032N12Rik 1110054N06Rik 1110055N21Rik 1110060O18Rik 1110064N10Rik 1200009B18Rik 1200009K13Rik 1200013F24Rik 1200016B17Rik 1300013B24Rik 1300017K07Rik 1500010M16Rik 1500031N24Rik 1500034J20Rik 1600020H07Rik 1700009…
165	V$HEN1_01: HEN1	57	57	1775	326	14013	-2.28	0.0	3.97	2.5	2010012F05Rik 9530027K23Rik Abcb6 Adcy4 Arcn1 Arfrp1 Atp2b2 Aup1 B4galt3 BC025816 Baiap2l1 Cacng6 Camkk1 Chchd5 Ddx27 Dffb Dmap1 Dnajb10 Dsip1 Fbn1 Ganab Gas2 Gphn Gpr37l1 Harsl Hemk1 Hrc Idh3a Lnk Lrrfip1 Mrpl14 Muted Nudt1 Phf10 Pnoc Ppgb Prkcz Pte1 Ptger1 Ptk7 Sec14l4 Sfrs16 Slc26a2 Slc5a1 Slc6a15 Sox18 Spcs2 Sstr1 Suv420h1 Tm4sf17 Tmem38a Tnip2 Usp21 Vdac2 Vdp Zfp64 Zmym1
166	V$NFY_Q6_01	820	820	1012	6145	8194	-2.28	0.0	2.75	1.47	0610006K04Rik 0610006O14Rik 0610009E20Rik 0610011D08Rik 1110021E09Rik 1110032D12Rik 1110054N06Rik 1110064N10Rik 1200016B17Rik 1300013B24Rik 1500031N24Rik 1500034J20Rik 1700009P13Rik 1700019I23Rik 1700020M16Rik 1700022N24Rik 1700095N21Rik 1810014L12Rik 1810020E01Rik 1810031K02Rik 1810037K07Rik 1810045K07Rik 1810045K17Rik 1810060J02Rik 2010002H18Rik 2010300G19Rik 2210409M21Rik 2310038K02Rik 2310042…
167	V$GATA1_02: GATA-binding factor 1	629	629	1203	5191	9148	-2.29	0.0	0.06	0.0	0610042I15Rik 0910001K20Rik 1110020A09Rik 1110021E09Rik 1110032N12Rik 1200013F24Rik 1300013B24Rik 1500010M16Rik 1500031N24Rik 1500034J20Rik 1700019I23Rik 1700030A21Rik 1700051E09Rik 1700095N21Rik 2010002H18Rik 2010012F05Rik 2310038K02Rik 2310058A11Rik 2410001E19Rik 2410004C24Rik 2410170E21Rik 2610027O18Rik 2610034E18Rik 2700082D03Rik 2810004N20Rik 2810038K19Rik 2810410A08Rik 2810439K08Rik 2900027…
168	V$GFI1_01: growth factor independence 1	506	506	1326	4212	10127	-2.36	0.0	0.06	0.0	0610009E20Rik 0910001K20Rik 1110013G13Rik 1110021E09Rik 1110032D12Rik 1110055N21Rik 1200013F24Rik 1200016B17Rik 1300017K07Rik 1500010M16Rik 1500034J20Rik 1600020H07Rik 1700019I23Rik 1700020M16Rik 1700030A21Rik 1810014L12Rik 1810037K07Rik 2310044P18Rik 2410004C24Rik 2410011G03Rik 2410080P20Rik 2410141M05Rik 2600001J17Rik 2610027O18Rik 2610034E18Rik 2610319K07Rik 2610511E22Rik 2810441O16Rik 2900027…
169	V$ZID_01: zinc finger with interaction domain	294	294	1538	2092	12247	-2.45	0.0	2.93	1.61	0610006O14Rik 1110021E09Rik 1110054N06Rik 1200013F24Rik 1700009P13Rik 1700019I23Rik 1700095N21Rik 1810014L12Rik 1810037K07Rik 2010300G19Rik 2310038K02Rik 2310044P18Rik 2410141M05Rik 2410170E21Rik 2510001I10Rik 2700087H15Rik 2810038K19Rik 5430428G01Rik 5730439E10Rik 6330583M11Rik A530065E19Rik Abcc10 Abhd3 Actn3 Actr6 Adk Adra2c Aldh4a1 Amacr Ankib1 Ap3m1 Ap3m2 Ap3s2 Ass1 Atp5c1 Atp6v0d1 Atp8b2 B4…
170	V$CLOX_01: Clox	25	25	1807	301	14038	-2.46	0.0	0.01	0.0	1110054N06Rik Ap3b1 Ap4s1 Arl3 Atp2b2 Cdk7 Clns1a Csrp3 Galnt10 Hadha Hnmt Lims2 Mark3 Mrps23 Msra Nr2c1 P2ry12 Pde8a Pdk2 Rfwd3 Slc15a2 Slc22a17 Suclg1 Xylb Zfp639
171	V$AP1_C: AP-1 binding site	319	319	1513	2715	11624	-2.5	0.0	0.06	0.0	1110015E22Rik 1110021E09Rik 1110060O18Rik 1500034J20Rik 1700073K01Rik 1810045K07Rik 2310042M24Rik 2310044P18Rik 2410004C24Rik 2610027O18Rik 4632409L22Rik 4633402D15Rik 5031439A09Rik 5330414D10Rik 5430428G01Rik 5730466P16Rik 5830461H18Rik 6430559E15Rik Abca8a Abpb Acadsb Acadvl Acox2 Acox3 Acvrl1 Adk Akap10 Akap8l Anapc13 Angpt2 Ankrd10 Ankrd28 Ankrd32 Ap1g2 Ap2b1 Arl5 Arl6ip5 Art2a Asb13 Asl Atp5…
172	V$SF1_Q6	305	305	1527	2180	12159	-2.5	0.0	2.85	1.56	0610006K04Rik 0610011D08Rik 0610042I15Rik 1110025I09Rik 1110064N10Rik 1300017K07Rik 1700030A21Rik 1810015M01Rik 2410170E21Rik 2510001I10Rik 2610318K02Rik 2810021O14Rik 4930467B06Rik A530065E19Rik A930025J12Rik Abcg4 Abhd3 Abo Acad8 Aco2 Acox1 Adipor1 Akt2 Aldh1a2 Alg12 Ankrd28 Ap3s2 Apba3 Aph1a Aptx Arl4 Art2a Arx Asrgl1 Ass1 Atp5b BC002059 BC003266 BC004690 BC010304 BC013481 BC018507 BC026432 BC…
173	V$ATATA_B: Avian C-type TATA box	120	120	1712	1108	13231	-2.5	0.0	0.03	0.0	1110032D12Rik 1300013B24Rik 1500034J20Rik 1700020M16Rik 2810004N20Rik Acadm Acvr1b Akp5 Akr1c6 Anapc4 Aof2 Arpc3 Arx BC005752 BC014685 Bag2 Bckdhb Bhlhb5 Cdx2 Chi3l1 Chn1 Chrac1 Clec14a Col4a2 Col5a2 Cops6 Coq7 Cpa3 Crsp6 D15Ertd405e Dach2 Ddx27 Dlat Dspg3 Dspp Dusp11 Eif2b4 Eif3s6 Eif4g2 Elk1 Epha1 Fdx1 Fip1l1 Galnt10 Ggcx Hibadh Hist1h4i Hivep2 Hmgcs2 Hmgn3 Idh3b Inppl1 Itga4 Itgb3bp Itpr1 Katn…
174	V$CDC5_01: cell division control protein 5	1585	1585	247	12600	1739	-2.51	0.0	0.05	0.0	0610006K04Rik 0610006O14Rik 0610009E20Rik 0610011D08Rik 0610039P13Rik 0610042I15Rik 0910001K20Rik 1110013G13Rik 1110020A09Rik 1110021E09Rik 1110025I09Rik 1110032D12Rik 1110032N12Rik 1110054N06Rik 1110055N21Rik 1110060O18Rik 1110064N10Rik 1200009B18Rik 1200009K13Rik 1200013F24Rik 1300013B24Rik 1300017K07Rik 1500010M16Rik 1500031N24Rik 1500034J20Rik 1600020H07Rik 1700009P13Rik 1700019I23Rik 1700020…
175	V$AP1_Q4: activator protein 1	1468	1468	364	11703	2636	-2.54	0.0	0.06	0.0	0610006O14Rik 0610011D08Rik 0610039P13Rik 1110015E22Rik 1110020A09Rik 1110021E09Rik 1110025I09Rik 1110032D12Rik 1110032N12Rik 1110054N06Rik 1110060O18Rik 1110064N10Rik 1200009B18Rik 1200009K13Rik 1200016B17Rik 1300013B24Rik 1500031N24Rik 1500034J20Rik 1600020H07Rik 1700009P13Rik 1700019I23Rik 1700020M16Rik 1700022N24Rik 1700030A21Rik 1700051E09Rik 1700073K01Rik 1700095N21Rik 1810014L12Rik 1810015…
176	V$VMAF_01: v-Maf	1177	1177	655	8973	5366	-2.55	0.0	2.46	1.22	0610006O14Rik 0610042I15Rik 1110015E22Rik 1110025I09Rik 1110032D12Rik 1110054N06Rik 1110060O18Rik 1110064N10Rik 1200009B18Rik 1200009K13Rik 1200016B17Rik 1300013B24Rik 1300017K07Rik 1500034J20Rik 1700020M16Rik 1700030A21Rik 1700051E09Rik 1700095N21Rik 1810014L12Rik 1810033A06Rik 1810037K07Rik 2010002H18Rik 2310008M20Rik 2310038K02Rik 2310044P18Rik 2310058A11Rik 2410004C24Rik 2410017I18Rik 2600001…
177	V$EGR3_01: early growth response gene 3 product	30	30	1802	151	14188	-2.65	0.0	3.87	2.41	1810045K07Rik 5830461H18Rik Apex1 Asb8 Cxcl12 D1Bwg0491e Erf Fxr1h Hadha Hic1 Ifngr1 Lyar Nek3 Nln Padi2 Pex13 Rabggtb Ralb Scn7a Slc1a1 Slc7a6 Sntg2 Snx11 Spcs1 Tarsl1 Tubg1 Vamp2 Zcchc3 Zfp451 Zfyve19
178	V$IK1_01: Ikaros 1	985	985	847	7930	6409	-2.71	0.0	0.11	0.0	0610006K04Rik 0610006O14Rik 0610011D08Rik 0610039P13Rik 0910001K20Rik 1110013G13Rik 1110020A09Rik 1110021E09Rik 1110064N10Rik 1200009B18Rik 1200009K13Rik 1300013B24Rik 1300017K07Rik 1500010M16Rik 1500031N24Rik 1500034J20Rik 1700009P13Rik 1700019I23Rik 1700020M16Rik 1700022N24Rik 1700051E09Rik 1810020E01Rik 1810037K07Rik 1810045K07Rik 1810055D05Rik 1810060J02Rik 2010002H18Rik 2010300G19Rik 2210409…
179	V$MYCMAX_02: c-Myc:Max heterodimer	655	655	1177	4922	9417	-2.8	0.0	2.13	0.97	0610006K04Rik 0910001K20Rik 1110021E09Rik 1110025I09Rik 1110032D12Rik 1110054N06Rik 1110064N10Rik 1200016B17Rik 1500010M16Rik 1700019I23Rik 1700095N21Rik 1810014L12Rik 1810015M01Rik 1810020E01Rik 1810045K07Rik 1810060J02Rik 2010012F05Rik 2310038K02Rik 2310044P18Rik 2410001E19Rik 2410004C24Rik 2410017I18Rik 2410080P20Rik 2410170E21Rik 2600016J21Rik 2610027O18Rik 2610511E22Rik 2700075B01Rik 2700082…
180	V$HNF3ALPHA_Q6	1516	1516	316	12047	2292	-2.82	0.0	0.08	0.0	0610006K04Rik 0610009E20Rik 0610011D08Rik 1110020A09Rik 1110021E09Rik 1110025I09Rik 1110032D12Rik 1110032N12Rik 1110054N06Rik 1110055N21Rik 1110064N10Rik 1200009B18Rik 1200009K13Rik 1200013F24Rik 1200016B17Rik 1300013B24Rik 1300017K07Rik 1500010M16Rik 1500031N24Rik 1500034J20Rik 1600020H07Rik 1700009P13Rik 1700019I23Rik 1700020M16Rik 1700022N24Rik 1700030A21Rik 1700051E09Rik 1700073K01Rik 1700095…
181	V$HTF_01	96	96	1736	623	13716	-2.83	0.0	3.04	1.69	0610006O14Rik 1110013G13Rik 1110025I09Rik 1110032D12Rik 1110060O18Rik 1600020H07Rik 6330579B17Rik AI790326 Aco2 Aqp1 Arl2bp Arl4 BC051244 Baz1b Bcl7b Ccnh Cdc16 Cdk7 Cln5 Cpxm1 Cyb561d2 Dhdds Eef1g Ehbp1 Esam1 Ezh1 Fbxo25 Fh1 Fip1l1 Gabpb1 Gpr89 Grid2ip Gtf3c2 Havcr2 Hmgn3 Hrmt1l2 Htatsf1 Il15ra Impa2 Itm1 Laf4l Lrig1 Lrrk2 Mcoln2 Med31 Mlh1 Mllt1 Mmp23 Mrpl19 Mrpl36 Myh9 Nat2 Nbr1 Nfia Ninj1 Pdc…
182	V$XFD3_01: Xenopus fork head domain factor 3	200	200	1632	1736	12603	-2.83	0.0	0.07	0.0	1110020A09Rik 1110064N10Rik 1500031N24Rik 1700009P13Rik 1810055D05Rik 1810060J02Rik 2410141M05Rik 2610311I19Rik 4931428D14Rik 6430559E15Rik Abca8a Acadsb Acadvl Agtrl1 Ankib1 Ap3d1 Ap3s2 Ap4s1 Apobec2 Arfrp1 Arl5 Aspn Asrgl1 Atp5f1 BC005471 BC016495 BC025462 BC025816 BC051244 Bpy2ip1 Brd7 Cai Ccbl2 Ccpg1 Cdipt Cdw92 Col19a1 Col5a2 Comp Copb1 Ctbs D10Bwg0791e D11Wsu68e Dcn Dctn2 Dffa Dkkl1 Dmap1 D…
183	V$RORA2_01: RAR-related orphan receptor alpha2	16	16	1816	208	14131	-2.89	0.0	0.01	0.0	Armc5 BC025816 Dbp Ivns1abp March7 Mgea5 Mrps17 Pigm Plekhh2 Ppp2r2a Rabggtb Rdh12 Sla Ssx2ip Trappc5 Tulp4
184	V$HNF4ALPHA_Q6	631	631	1201	5128	9211	-2.91	0.0	0.14	0.0	0610006O14Rik 0610009E20Rik 0610011D08Rik 0610039P13Rik 1110013G13Rik 1110021E09Rik 1110025I09Rik 1110032D12Rik 1110055N21Rik 1110060O18Rik 1200016B17Rik 1500031N24Rik 1700030A21Rik 1810015M01Rik 1810033A06Rik 1810045K17Rik 1810055D05Rik 1810060J02Rik 2010002H18Rik 2010110M21Rik 2310044P18Rik 2310058A11Rik 2410001E19Rik 2410011G03Rik 2510001I10Rik 2600016J21Rik 2700075B01Rik 2810021O14Rik 2810439…
185	V$XFD1_01: Xenopus fork head domain factor 1	284	284	1548	2395	11944	-2.94	0.0	0.09	0.0	0610011D08Rik 1110032D12Rik 1110032N12Rik 1200009B18Rik 1600020H07Rik 1700020M16Rik 1700051E09Rik 1700095N21Rik 1810015M01Rik 2310075A12Rik 2410141M05Rik 2600001J17Rik 2610034E18Rik 2610311I19Rik 2610319K07Rik 2610511E22Rik 2810439K08Rik 4732429I09Rik 4732497O03Rik 4930467B06Rik 4930539P14Rik 5730405M13Rik 5730436H21Rik AL024210 Abca8a Abhd3 Abpa Acad8 Acadsb Acyp1 Adnp Akap10 Akap8l Aldh6a1 Alpk…
186	V$ACAAT_B: Avian C-type CCAAT box	145	145	1687	995	13344	-2.95	0.0	2.66	1.39	1500034J20Rik 2010300G19Rik 2510001I10Rik 2700075B01Rik 4933412H03Rik A930025J12Rik AL024210 AW742319 Abcc10 Acaa1 Adcy7 Alg12 Anapc13 Aof2 Ap3s2 Atp5c1 BC010311 BC026432 Brap Btbd1 C1qbp Casp8ap2 Cat Cdh23 Chn1 Ckb Ckmt2 Cog6 Coq7 Cox7a1 Crybb1 Cttn Cyp2j5 Dctn2 Dctn3 Ddost Ddx56 Dhdds Dhx8 Dnase1l3 Dnchc1 Dnmt2 Dspp Elp4 Fadd Fahd1 Fip1l1 Fubp1 Galnt10 Grb10 Grp58 Gtf3c4 Gzmd Gzmg Hagh Hars2 Hd…
187	V$PADS_C: Retroviral Poly A downstream element	456	456	1376	3747	10592	-2.96	0.0	0.13	0.0	0610006O14Rik 1110021E09Rik 1110032N12Rik 1300013B24Rik 1300017K07Rik 1500031N24Rik 1700030A21Rik 1810015M01Rik 1810020E01Rik 1810037K07Rik 2010300G19Rik 2210409M21Rik 2310008M20Rik 2310044P18Rik 2410001E19Rik 2410017I18Rik 2410080P20Rik 2410141M05Rik 2610319K07Rik 2610511E22Rik 2700075B01Rik 2700082D03Rik 2810410A08Rik 4931420D14Rik 4931428D14Rik 5033425B17Rik 5330414D10Rik 5730405M13Rik 6330406…
188	V$HSF_Q6	10	10	1822	149	14190	-2.99	0.0	0.01	0.0	Aldh1a2 Dcxr Dhodh Eif5 Gucy1b3 Nutf2 Pctp Tgds Timm10 Ttc1
189	V$AREB6_02: AREB6 (Atp1a1 regulatory element binding factor 6)	685	685	1147	5536	8803	-2.99	0.0	0.16	0.0	0610009E20Rik 0610042I15Rik 1110015E22Rik 1110021E09Rik 1110025I09Rik 1110054N06Rik 1110060O18Rik 1300013B24Rik 1300017K07Rik 1600020H07Rik 1700019I23Rik 1700022N24Rik 1700095N21Rik 1810015M01Rik 1810033A06Rik 1810045K17Rik 1810060J02Rik 2010002H18Rik 2310042M24Rik 2310044P18Rik 2310058A11Rik 2410001E19Rik 2410011G03Rik 2410170E21Rik 2610319K07Rik 2610511E22Rik 2700075B01Rik 2700082D03Rik 2700087…
190	V$TAXCREB_01: Tax/CREB complex	60	60	1772	367	13972	-3.0	0.0	3.09	1.72	1200016B17Rik 1700095N21Rik 1810055D05Rik 2310038K02Rik 5730466P16Rik Acadm Acta1 Aldh6a1 Atoh8 BC027342 Crat Csnk1g2 Cyp2j5 Dalrd3 Dap3 Dapk1 Ddx42 Ddx50 Dnajb10 Echs1 Etnk1 Fnbp1 Gtf3a Hdac6 Hmgcs2 Hoxd13 Hoxd8 Igsf4c Ing3 Kcne3 Laf4l Mat2a Med31 Mgea6 Mrpl36 Mscp Msh2 Mtrr Nomo1 Oaz1 Osbpl2 Padi2 Paxip1 Pcca Per2 Pigm Ptcd2 Raly Rfx5 Rit1 Rtn1 Slc1a1 Slc29a3 Slc5a6 Stam Traip Uchl5 Vps29 Ywhag…
191	V$GCM_Q2	398	398	1434	3286	11053	-3.01	0.0	0.13	0.0	0610009E20Rik 1110032D12Rik 1110054N06Rik 1110064N10Rik 1200016B17Rik 1500031N24Rik 1500034J20Rik 1700022N24Rik 1700051E09Rik 1810031K02Rik 2010002H18Rik 2310008M20Rik 2310042M24Rik 2310075A12Rik 2410017I18Rik 2410170E21Rik 2600016J21Rik 2610319K07Rik 2810439K08Rik 2900027G03Rik 4732429I09Rik 4930467B06Rik 4930522D07Rik 4931428D14Rik 5033425B17Rik 5730439E10Rik 5830461H18Rik 9030625G08Rik AW55080…
192	V$CEBPDELTA_Q6	1339	1339	493	10650	3689	-3.01	0.0	0.14	0.0	0610006K04Rik 0610006O14Rik 0610039P13Rik 0910001K20Rik 1110013G13Rik 1110020A09Rik 1110021E09Rik 1110025I09Rik 1110032N12Rik 1110054N06Rik 1110055N21Rik 1110060O18Rik 1110064N10Rik 1200009B18Rik 1200009K13Rik 1200013F24Rik 1200016B17Rik 1300013B24Rik 1300017K07Rik 1500010M16Rik 1500031N24Rik 1600020H07Rik 1700009P13Rik 1700022N24Rik 1700030A21Rik 1700051E09Rik 1700073K01Rik 1700095N21Rik 1810014…
193	V$BARBIE_01: barbiturate-inducible element	937	937	895	7163	7176	-3.02	0.0	1.74	0.65	0610006K04Rik 0610006O14Rik 0610011D08Rik 0910001K20Rik 1110015E22Rik 1110021E09Rik 1110054N06Rik 1110064N10Rik 1200009B18Rik 1200016B17Rik 1300013B24Rik 1300017K07Rik 1500034J20Rik 1700022N24Rik 1700051E09Rik 1810031K02Rik 1810037K07Rik 1810045K07Rik 2010002H18Rik 2010012F05Rik 2210409M21Rik 2310001N14Rik 2310008M20Rik 2310038K02Rik 2310058A11Rik 2310075A12Rik 2410001E19Rik 2410004C24Rik 2410017…
194	V$LEF1TCF1_Q4	881	881	951	7064	7275	-3.04	0.0	0.18	0.0	0610006O14Rik 0610009E20Rik 0610011D08Rik 0910001K20Rik 1110013G13Rik 1110015E22Rik 1110020A09Rik 1110025I09Rik 1110032N12Rik 1110060O18Rik 1200016B17Rik 1300017K07Rik 1500031N24Rik 1700009P13Rik 1700019I23Rik 1700051E09Rik 1700073K01Rik 1810015M01Rik 1810033A06Rik 1810045K07Rik 1810045K17Rik 1810055D05Rik 2010002H18Rik 2010110M21Rik 2210409M21Rik 2310008M20Rik 2310038K02Rik 2310042M24Rik 2310044…
195	V$COMP1_01: COMP1	1118	1118	714	8914	5425	-3.05	0.0	0.18	0.0	0610006O14Rik 0610009E20Rik 0610011D08Rik 0610039P13Rik 0910001K20Rik 1110015E22Rik 1110020A09Rik 1110021E09Rik 1110025I09Rik 1110054N06Rik 1200009B18Rik 1200013F24Rik 1200016B17Rik 1300013B24Rik 1300017K07Rik 1500010M16Rik 1500031N24Rik 1500034J20Rik 1600020H07Rik 1700009P13Rik 1700022N24Rik 1700051E09Rik 1700073K01Rik 1700095N21Rik 1810014L12Rik 1810033A06Rik 1810045K07Rik 1810055D05Rik 1810060…
196	V$DR3_Q4: direct repeat 3	240	240	1592	2035	12304	-3.06	0.0	0.1	0.0	0610009E20Rik 0610039P13Rik 1110015E22Rik 1700030A21Rik 1810014L12Rik 1810020E01Rik 1810031K02Rik 2310001H13Rik 2310008M20Rik 2410017I18Rik 2610318K02Rik 2700075B01Rik 6330579B17Rik A930025J12Rik Abcc10 Abpb Acadsb Acat1 Aco2 Acox1 Adcy7 Adnp Agtrl1 Alg12 Alpk2 Angpt1 Ap1g2 Ap3b1 Asb8 Atad3a Atp2b2 Atp6v0b B4galt3 BC003940 BC013529 BC016495 BC025833 BC026432 Bag2 Bbc3 Bcl7b Birc2 Bmf C1qtnf4 Camk…
197	V$EVI1_02: ectopic viral integration site 1 encoded factor	33	33	1799	354	13985	-3.11	0.0	0.03	0.0	1200016B17Rik 2900027G03Rik 4931428D14Rik 6330583M11Rik Adcy4 Atp5c1 Atp6v1b1 Ddx48 Dffa Dhrs4 Dnajc5 Echdc1 Emcn Entpd5 Gstz1 Lipe Mcts1 Med9 Mrps25 Npas2 Npy1r Nsf Nudt2 Pdcd2 Pnn Psmf1 Rnf25 Rpl21 Rrs1 Scin Tprt Zcwcc2 Zfyve27
198	V$CDP_01: cut-like homeodomain protein	9	9	1823	137	14202	-3.11	0.0	0.01	0.0	2410141M05Rik Dmap1 Dscr1l1 Fgd6 Gtf2h1 Mrpl19 Mrps23 Rpl21 Zfp346
199	V$OLF1_01: olfactory neuron-specific factor	194	194	1638	1380	12959	-3.12	0.0	2.28	1.07	0610011D08Rik 0610039P13Rik 2610311I19Rik 2810441O16Rik 4732429I09Rik 4930522D07Rik AL024210 Abtb1 Acbd3 Acp1 Adam12 Adra2c Akp5 Aldh6a1 Ap1g2 Arhgap8 Arpc4 Atp2b2 Atp6v1g1 Aup1 BC003266 BC004728 BC009118 BC019806 Btbd1 C1d C1qtnf6 Cacna1g Camk2g Cat Cdk7 Ckb Clcn7 Col6a1 Coq3 Cpeb1 Crtac1 Crybb1 Csk Csrp1 Ctbs Cuedc1 Cyp17a1 Cyp39a1 Dag1 Dcpp Ddx5 Dhrs8 Dkkl1 Dnajc7 E130107N23Rik Ednra Eif2s2 Ep…
200	V$RREB1_01: Ras-responsive element binding protein 1	137	137	1695	1208	13131	-3.13	0.0	0.08	0.0	1110032N12Rik 1200016B17Rik 1700020M16Rik 1700073K01Rik 1810031K02Rik 2310042M24Rik 2810038K19Rik 4732429I09Rik AI790326 Abpb Aco2 Acta1 Acyp2 Adra2c Ankrd32 Aph1a Arch Arhgap8 Arl3 BC008155 BC013481 BC024868 BC027344 C1qbp Camkk1 Capn5 Cct4 Cdc42ep5 Chi3l1 Chuk Clk1 Col4a2 Col9a2 Copg2 Cops7a Cox7a1 Cpt2 Csrp3 Cuedc1 D8Ertd594e Dctn6 Dffb Dip3b Dnase1l3 E2f3 E2f6 Eif4enif1 Eln Emcn Esrra Fbn1 Fl…
201	V$PAX6_01: Pax-6	875	875	957	6707	7632	-3.16	0.0	1.51	0.49	0610006O14Rik 0610009E20Rik 0910001K20Rik 1110013G13Rik 1110015E22Rik 1110020A09Rik 1110021E09Rik 1110025I09Rik 1110032D12Rik 1110054N06Rik 1110064N10Rik 1200009B18Rik 1200009K13Rik 1200013F24Rik 1200016B17Rik 1300013B24Rik 1500034J20Rik 1600020H07Rik 1700022N24Rik 1700030A21Rik 1700073K01Rik 1700095N21Rik 1810014L12Rik 1810020E01Rik 1810031K02Rik 1810033A06Rik 1810045K07Rik 1810045K17Rik 1810055…
202	V$ALPHACP1_01	58	58	1774	358	13981	-3.17	0.0	2.9	1.59	1700022N24Rik 1810020E01Rik Akap8l BC002059 C1r Cacng6 Cnot3 Col1a1 Crsp9 Cyp39a1 D11Ertd99e D13Wsu64e Dbp Dcxr Dnajc12 E430018M08Rik Ebag9 Enpep Etfa Etfdh Fdxr Fnbp3 Gpr89 Hes6 Hic1 Hmg20a Hmga1l4 Lmcd1 Lrig1 Mclc Mpst Nans Ndufb3 Nudt2 Ppp3ca Ptbp1 Pte1 Pycr1 Rab40b Ralb Rasl12 Rbm4 Reg1 Riok3 Sept4 Sfrs6 Shc1 Sip1 Slc25a28 Slc25a29 Sycp3 Tarsl1 Top2a Tpcn2 Uba52 Uqcr Usp52 Zfp189
203	V$PBX_Q3	1736	1736	96	13701	638	-3.17	0.0	0.06	0.0	0610006K04Rik 0610006O14Rik 0610009E20Rik 0610011D08Rik 0610039P13Rik 0610042I15Rik 0910001K20Rik 1110013G13Rik 1110015E22Rik 1110020A09Rik 1110021E09Rik 1110025I09Rik 1110032D12Rik 1110032N12Rik 1110054N06Rik 1110055N21Rik 1110060O18Rik 1110064N10Rik 1200009B18Rik 1200009K13Rik 1200013F24Rik 1200016B17Rik 1300013B24Rik 1300017K07Rik 1500010M16Rik 1500031N24Rik 1600020H07Rik 1700009P13Rik 1700019…
204	V$HNF4_DR1_Q3	1447	1447	385	11469	2870	-3.18	0.0	0.16	0.0	0610006K04Rik 0610006O14Rik 0610009E20Rik 0610011D08Rik 0610039P13Rik 0910001K20Rik 1110013G13Rik 1110015E22Rik 1110020A09Rik 1110021E09Rik 1110025I09Rik 1110032D12Rik 1110032N12Rik 1110054N06Rik 1110060O18Rik 1200009K13Rik 1200016B17Rik 1300013B24Rik 1500031N24Rik 1500034J20Rik 1600020H07Rik 1700019I23Rik 1700022N24Rik 1700030A21Rik 1700051E09Rik 1700073K01Rik 1700095N21Rik 1810014L12Rik 1810015…
205	V$BACH2_01: BTB and CNC homolog 2	1234	1234	598	9785	4554	-3.25	0.0	0.24	0.0	0610011D08Rik 0910001K20Rik 1110013G13Rik 1110015E22Rik 1110020A09Rik 1110021E09Rik 1110025I09Rik 1110032D12Rik 1110032N12Rik 1110055N21Rik 1110060O18Rik 1110064N10Rik 1200009K13Rik 1200016B17Rik 1300013B24Rik 1500031N24Rik 1500034J20Rik 1700009P13Rik 1700020M16Rik 1700022N24Rik 1700030A21Rik 1700073K01Rik 1700095N21Rik 1810014L12Rik 1810020E01Rik 1810031K02Rik 1810033A06Rik 1810045K07Rik 1810045…
206	V$COUP_01: COUP:HNF-4 heterodimer	259	259	1573	2163	12176	-3.25	0.0	0.14	0.0	0610006O14Rik 1110025I09Rik 1110054N06Rik 1500031N24Rik 2310058A11Rik 2410170E21Rik 2600016J21Rik 2810004N20Rik 2810439K08Rik 4732497O03Rik 5031439A09Rik 5033425B17Rik 5330414D10Rik 5430428G01Rik 6330407G04Rik 6330579B17Rik A930025J12Rik Abcb11 Abcd4 Abpa Acads Aco2 Acox1 Acta1 Acyp2 Adipor1 Adnp Akap8l Aldh9a1 Ang3 Ankrd28 Ankrd32 Aof2 Ap1g2 Ap3d1 Apba3 Aqp1 Atoh8 BC003267 BC005471 BC024868 Bag2…
207	V$CHX10_01	37	37	1795	383	13956	-3.27	0.0	0.04	0.0	0610006O14Rik 1810015M01Rik 2810038K19Rik Acyp2 Ap3b1 BC002059 BC010311 Cdx2 Dncic2 E4f1 Elk1 Fbxl3 Hk1 Hsd17b4 Hyal3 Kpna4 Ldb2 Mbd3l2 Ndufa9 Nqo3a2 Nudt13 Pdir Prpf39 Sash1 Scn5a Slc31a1 Snx16 Sos1 Suclg1 Surf4 Tarsl1 Tnfsf12 Trim3 Ttpa Usp12 Ywhaq Zfyve16
208	V$SRF_Q5_01	546	546	1286	4152	10187	-3.29	0.0	1.45	0.43	0610009E20Rik 1110032N12Rik 1110054N06Rik 1110064N10Rik 1300017K07Rik 1500034J20Rik 1810014L12Rik 1810020E01Rik 1810045K07Rik 2210409M21Rik 2310001H13Rik 2310001N14Rik 2310042M24Rik 2310058A11Rik 2410017I18Rik 2610311I19Rik 2610511E22Rik 2700082D03Rik 2810004N20Rik 2810038K19Rik 2810441O16Rik 2900027G03Rik 4931420D14Rik 4931428D14Rik 5031439A09Rik 5430428G01Rik 5730436H21Rik 6330406P08Rik 6330583…
209	V$EFC_Q6	1004	1004	828	7966	6373	-3.3	0.0	0.3	0.0	0610006O14Rik 0610011D08Rik 0610039P13Rik 0610042I15Rik 1110013G13Rik 1110032D12Rik 1110032N12Rik 1110055N21Rik 1110064N10Rik 1200016B17Rik 1300013B24Rik 1500010M16Rik 1500031N24Rik 1500034J20Rik 1600020H07Rik 1700019I23Rik 1700022N24Rik 1700051E09Rik 1700073K01Rik 1700095N21Rik 1810014L12Rik 1810015M01Rik 1810033A06Rik 1810037K07Rik 1810045K17Rik 2010012F05Rik 2310001H13Rik 2310001N14Rik 2310008…
210	V$MYOGNF1_01: myogenin / nuclear factor 1 or related factors	405	405	1427	3044	11295	-3.3	0.0	1.6	0.53	0610009E20Rik 0910001K20Rik 1110032N12Rik 1110055N21Rik 1500010M16Rik 1500034J20Rik 1600020H07Rik 1700095N21Rik 1810020E01Rik 2310038K02Rik 2510001I10Rik 2600001J17Rik 2610511E22Rik 2700075B01Rik 2700087H15Rik 4930522D07Rik 5033425B17Rik 5730405M13Rik 9530027K23Rik Abcg4 Acadvl Acat1 Acox3 Actn3 Acyp1 Adam12 Adamts10 Adcy7 Adk Adra2c Agtrl1 Aldh6a1 Aldh9a1 Ankrd10 Ap3d1 Ap3m1 Ap4s1 Arch Arl6ip5 A…
211	V$NFY_Q6: nuclear factor Y (Y-box binding factor)	658	658	1174	5040	9299	-3.3	0.0	1.32	0.33	0610006O14Rik 0610009E20Rik 0610011D08Rik 1110021E09Rik 1110032D12Rik 1110054N06Rik 1110064N10Rik 1200013F24Rik 1200016B17Rik 1300013B24Rik 1500031N24Rik 1500034J20Rik 1700019I23Rik 1700020M16Rik 1700022N24Rik 1810014L12Rik 1810020E01Rik 1810031K02Rik 1810045K17Rik 2010002H18Rik 2010300G19Rik 2310038K02Rik 2310042M24Rik 2310058A11Rik 2310075A12Rik 2410080P20Rik 2610027O18Rik 2610034E18Rik 2610311…
212	V$ZTA_Q2	592	592	1240	4521	9818	-3.31	0.0	1.36	0.36	0610006O14Rik 0610009E20Rik 1110013G13Rik 1110015E22Rik 1110021E09Rik 1110025I09Rik 1110032D12Rik 1110060O18Rik 1110064N10Rik 1200016B17Rik 1500031N24Rik 1700019I23Rik 1700020M16Rik 1700073K01Rik 1810014L12Rik 1810020E01Rik 1810045K07Rik 2010002H18Rik 2310042M24Rik 2310044P18Rik 2410004C24Rik 2410017I18Rik 2410141M05Rik 2600016J21Rik 2610027O18Rik 2700082D03Rik 2810021O14Rik 2900027G03Rik 4632409…
213	V$SMAD4_Q6	753	753	1079	5999	8340	-3.31	0.0	0.31	0.0	0610006K04Rik 0610006O14Rik 0610039P13Rik 1110015E22Rik 1110064N10Rik 1200009K13Rik 1200016B17Rik 1700009P13Rik 1700022N24Rik 1700030A21Rik 1700051E09Rik 1700095N21Rik 1810031K02Rik 1810045K07Rik 1810060J02Rik 2010012F05Rik 2010300G19Rik 2310001H13Rik 2310001N14Rik 2310042M24Rik 2310058A11Rik 2310075A12Rik 2410001E19Rik 2410170E21Rik 2600016J21Rik 2610319K07Rik 2610511E22Rik 2810004N20Rik 2810038…
214	V$MAX_01: Max	87	87	1745	580	13759	-3.36	0.0	2.43	1.21	1110025I09Rik 1110064N10Rik 1700019I23Rik 1810015M01Rik 2310038K02Rik 2610027O18Rik 5730466P16Rik 9530027K23Rik AW742319 Abcc10 Acat1 Adnp Alpk2 Ap3m1 Apex1 Arch Atoh8 Atp5g1 Atp6v1g1 BC003940 BC004636 Bloc1s1 Car6 Cd8b1 Cdw92 Cfl2 Clk2 Cutc D11Ertd498e Dao1 Ddx5 E130107N23Rik E2f6 Eno3 Exosc7 Fbxo25 Fip1l1 Fkbp9 Gabarapl2 Gtf2h1 Guk1 Hmgcl Hmox1 Kcne3 Kpna6 Lox Lrmp Manbal Max Mcoln2 Mrpl18 Mxd4…
215	V$EGR2_01: Egr-2/Krox-20 early growth response gene product	33	33	1799	185	14154	-3.36	0.0	2.98	1.64	1810045K07Rik 5830461H18Rik Apex1 Asb8 Capn5 Cxcl12 D1Bwg0491e Ddx52 Erf Fxr1h Hadha Hic1 Ifngr1 Lyar Nek3 Padi2 Pex13 Rabggtb Ralb Scn7a Slc1a1 Slc7a6 Sntg2 Snx11 Spcs1 Spna1 Tarsl1 Tm7sf2 Tubg1 Vamp2 Zcchc3 Zfp451 Zfyve19
216	V$E12_Q6	490	490	1342	3729	10610	-3.37	0.0	1.36	0.36	0610006O14Rik 1110015E22Rik 1110060O18Rik 1200009K13Rik 1600020H07Rik 1700009P13Rik 1700020M16Rik 1810031K02Rik 1810033A06Rik 2310001H13Rik 2410001E19Rik 2410011G03Rik 2410017I18Rik 2410170E21Rik 2610318K02Rik 2810021O14Rik 2810038K19Rik 2810439K08Rik 2810441O16Rik 4633402D15Rik 4931428D14Rik 4933412H03Rik 5033425B17Rik 5730405M13Rik 5730466P16Rik 6330583M11Rik 9530027K23Rik A530065E19Rik AI79032…
217	V$MEF2_02: myogenic MADS factor MEF-2	120	120	1712	1054	13285	-3.38	0.0	0.1	0.0	2310044P18Rik 2410011G03Rik 4930467B06Rik 4930539P14Rik Acta1 Akap8l Angpt1 Ankrd28 Apobec2 Aqp1 Arl2bp Arl3 BC013481 BC024868 Brd7 C1qr1 Ccnh Cdadc1 Cdc2l1 Chkb Chn1 Ckb Ckm Ckmt2 Cnr2 Col19a1 Col5a2 Cops7a Csrp3 Cyp2c70 D13Wsu64e DXImx40e Dag1 Dffb Dhps Dspp Eno3 Epb4.1l2 Extl3 Ezh1 Fancl Fbxw2 Fnbp4 Gca Gdap1 Gpd1 Hbld2 Hemk1 Hoxd13 Igbp1 Il16 Inppl1 Itm2a Katna1 Ldh2 Lnx1 Lrpap1 Mgmt Mrpl11 M…
218	V$GATA1_03: GATA-binding factor 1	622	622	1210	4956	9383	-3.39	0.0	0.35	0.0	0610006O14Rik 0610042I15Rik 0910001K20Rik 1110032N12Rik 1110054N06Rik 1110055N21Rik 1200009B18Rik 1200009K13Rik 1500034J20Rik 1700073K01Rik 1810037K07Rik 1810045K07Rik 1810060J02Rik 2010300G19Rik 2210409M21Rik 2410004C24Rik 2410011G03Rik 2410017I18Rik 2410080P20Rik 2410141M05Rik 2610027O18Rik 2610034E18Rik 2610319K07Rik 2810021O14Rik 2810038K19Rik 2810410A08Rik 2810441O16Rik 2900027G03Rik 4632409…
219	V$TITF1_Q3: TTF-1, TITF1 (thyroid transcription factor 1)	702	702	1130	5566	8773	-3.42	0.0	0.4	0.0	0610006O14Rik 0610011D08Rik 1110021E09Rik 1110060O18Rik 1110064N10Rik 1200009B18Rik 1200016B17Rik 1300017K07Rik 1500031N24Rik 1500034J20Rik 1600020H07Rik 1700020M16Rik 1700030A21Rik 1700073K01Rik 1700095N21Rik 1810014L12Rik 1810015M01Rik 1810031K02Rik 1810055D05Rik 1810060J02Rik 2310038K02Rik 2310042M24Rik 2310058A11Rik 2410141M05Rik 2610027O18Rik 2610034E18Rik 2610319K07Rik 2610511E22Rik 2810410…
220	V$VBP_01: PAR-type chicken vitellogenin promoter-binding protein	171	171	1661	1227	13112	-3.42	0.0	1.95	0.82	1110015E22Rik 1200009K13Rik 1300013B24Rik 1700009P13Rik 1700030A21Rik 2310044P18Rik 5830461H18Rik Akap8l Aldh6a1 Ankib1 Ap4s1 Apex1 Arl3 Arl4 Asrgl1 Atp5b Atp5c1 Atp6v1b1 BC003267 BC013529 BC019806 BC051244 Baz1b Blmh Brap C030018L16Rik C1qbp Casp8ap2 Ccl11 Ccnh Chi3l1 Clasp2 Cldn10 Col15a1 Cpa3 Cpeb1 Cpxm1 Cri1 Crsp3 Crsp6 Crsp9 Crtac1 Cul1 D15Ertd735e D230016N13Rik DXImx40e Dbr1 Dcn Ddx1 Ddx42 …
221	V$RORA1_01: RAR-related orphan receptor alpha1	211	211	1621	1767	12572	-3.43	0.0	0.16	0.0	1300017K07Rik 1500010M16Rik 2410017I18Rik 2410170E21Rik 2510001I10Rik 2610319K07Rik 2810004N20Rik 4930467B06Rik 6330406P08Rik A930025J12Rik Abcb11 Abcd3 Abhd3 Abpa Acbd3 Aco2 Agtrl1 Angpt1 Ankrd32 Apex1 Arl2bp Arl4 Armc5 Arpc1b Asb13 Asl Ass1 BC002059 BC003267 BC010304 BC022641 BC026778 Bcl7b Bmf Btbd1 C030018L16Rik C1d Car3 Casp6 Ccdc5 Cfl2 Cipp Ckmt2 Clec2d Clns1a Clpx Col6a1 Colec12 Copb1 Cova…
222	V$USF_C: USF binding site	880	880	952	6835	7504	-3.43	0.0	0.93	0.11	0610006K04Rik 0910001K20Rik 1110015E22Rik 1110020A09Rik 1110021E09Rik 1110025I09Rik 1110032D12Rik 1110032N12Rik 1110054N06Rik 1110055N21Rik 1110064N10Rik 1200016B17Rik 1300013B24Rik 1500010M16Rik 1700019I23Rik 1700020M16Rik 1700022N24Rik 1700051E09Rik 1700095N21Rik 1810014L12Rik 1810015M01Rik 1810020E01Rik 1810045K07Rik 1810055D05Rik 1810060J02Rik 2010002H18Rik 2010012F05Rik 2010300G19Rik 2310001…
223	V$HFH4_01	74	74	1758	486	13853	-3.44	0.0	2.43	1.21	2210409M21Rik 2610311I19Rik 2810441O16Rik 6330406P08Rik 6330407G04Rik AW742319 Acadm Adcy4 Anapc7 Ankib1 Ap3s2 Ap4s1 Arl5 Atoh8 BC003267 BC051244 Bex2 C330017I15Rik Coasy Col5a1 Crsp6 Eif3s1 Entpd5 Fbxl3 Gabarapl1 Gpr37l1 Gpsm1 Guk1 Hnmt Hsd17b4 Ier3ip1 Inpp1 Kpna4 Mgea6 Mipol1 Msrb2 Mustn1 Nme1 Nol5 Nutf2 Oat Ogn Pdcd6 Pldn Plekhe1 Ppgb Prl Psma2 Pxmp4 Rad17 Rasa1 Rem1 Rfwd3 Rnf121 Rpl31 Saa2 Sa…
224	V$NFKAPPAB_01: NF-kappaB	247	247	1585	2045	12294	-3.44	0.0	0.19	0.0	0610006K04Rik 0610039P13Rik 1300013B24Rik 1600020H07Rik 2010002H18Rik 2310042M24Rik 2410001E19Rik 2600016J21Rik 2810021O14Rik 2810441O16Rik 4930522D07Rik 4933424N09Rik 5033425B17Rik 9030625G08Rik A230102I05Rik AI790326 AW552001 Acbd3 Aco2 Acox1 Acox2 Acox3 Actn3 Acyp1 Adcy7 Adk Adra2c Akt2 Aldh6a1 Alpk2 Aoc3 Ap1g2 Ap3m1 Arl6ip5 Asb8 Atp5g1 Aup1 B4galt7 BC002059 BC003267 BC004728 BC013481 BC021442…
225	V$HAND1E47_01: Hand1:E47 heterodimer	1068	1068	764	8313	6026	-3.45	0.0	0.9	0.11	0610006K04Rik 0610009E20Rik 0610042I15Rik 0910001K20Rik 1110015E22Rik 1110020A09Rik 1110021E09Rik 1110025I09Rik 1110032D12Rik 1110032N12Rik 1110055N21Rik 1110060O18Rik 1200009B18Rik 1200009K13Rik 1200016B17Rik 1500010M16Rik 1500034J20Rik 1600020H07Rik 1700019I23Rik 1700022N24Rik 1700030A21Rik 1700051E09Rik 1700095N21Rik 1810014L12Rik 1810015M01Rik 1810031K02Rik 1810037K07Rik 1810060J02Rik 2010012…
226	V$TAL1_Q6	771	771	1061	5986	8353	-3.46	0.0	0.92	0.11	0610006K04Rik 0610011D08Rik 0610039P13Rik 0610042I15Rik 1110020A09Rik 1110021E09Rik 1110054N06Rik 1200009B18Rik 1200009K13Rik 1200016B17Rik 1300013B24Rik 1500010M16Rik 1500031N24Rik 1700019I23Rik 1700020M16Rik 1700022N24Rik 1700030A21Rik 1700051E09Rik 1700095N21Rik 1810014L12Rik 1810033A06Rik 1810037K07Rik 1810045K07Rik 1810045K17Rik 1810055D05Rik 2010002H18Rik 2010012F05Rik 2010110M21Rik 2010300…
227	V$FOXO4_01: fork head box O4	1256	1256	576	9900	4439	-3.46	0.0	0.39	0.0	0610006K04Rik 0610006O14Rik 0610039P13Rik 0610042I15Rik 1110020A09Rik 1110025I09Rik 1110032D12Rik 1110032N12Rik 1110054N06Rik 1110055N21Rik 1110060O18Rik 1200009B18Rik 1200013F24Rik 1200016B17Rik 1300013B24Rik 1300017K07Rik 1500031N24Rik 1500034J20Rik 1700009P13Rik 1700019I23Rik 1700022N24Rik 1700030A21Rik 1700051E09Rik 1700073K01Rik 1810020E01Rik 1810031K02Rik 1810033A06Rik 1810055D05Rik 1810060…
228	V$ETS1_B: c-ETS-1 binding site	803	803	1029	6317	8022	-3.47	0.0	0.54	0.0	0610006O14Rik 0610009E20Rik 0610011D08Rik 0610042I15Rik 1110013G13Rik 1110015E22Rik 1110021E09Rik 1110025I09Rik 1110032D12Rik 1110032N12Rik 1200009K13Rik 1200013F24Rik 1300013B24Rik 1500031N24Rik 1700019I23Rik 1700022N24Rik 1700095N21Rik 1810031K02Rik 1810033A06Rik 1810037K07Rik 1810055D05Rik 2010012F05Rik 2310001H13Rik 2310008M20Rik 2310038K02Rik 2310075A12Rik 2410001E19Rik 2410017I18Rik 2510001…
229	V$ER_Q6: estrogen receptor	963	963	869	7535	6804	-3.48	0.0	0.68	0.0	0610006K04Rik 0610009E20Rik 0610011D08Rik 0610039P13Rik 0910001K20Rik 1110020A09Rik 1110025I09Rik 1110032N12Rik 1110054N06Rik 1200009K13Rik 1300013B24Rik 1500031N24Rik 1500034J20Rik 1700009P13Rik 1700022N24Rik 1700030A21Rik 1700051E09Rik 1700073K01Rik 1810055D05Rik 1810060J02Rik 2010012F05Rik 2010110M21Rik 2010300G19Rik 2310001H13Rik 2310042M24Rik 2310058A11Rik 2310075A12Rik 2410001E19Rik 2410004…
230	V$CAAT_01: cellular and viral CCAAT box	1101	1101	731	8637	5702	-3.49	0.0	0.59	0.0	0610006K04Rik 0610006O14Rik 0610009E20Rik 0610011D08Rik 0610042I15Rik 0910001K20Rik 1110013G13Rik 1110021E09Rik 1110032D12Rik 1110032N12Rik 1110054N06Rik 1110060O18Rik 1110064N10Rik 1200009K13Rik 1200013F24Rik 1200016B17Rik 1300013B24Rik 1500010M16Rik 1500031N24Rik 1500034J20Rik 1700009P13Rik 1700019I23Rik 1700020M16Rik 1700022N24Rik 1700030A21Rik 1700051E09Rik 1700095N21Rik 1810014L12Rik 1810020…
231	V$NFKB_Q6_01	1166	1166	666	9168	5171	-3.49	0.0	0.5	0.0	0610006K04Rik 0610006O14Rik 0610009E20Rik 0610011D08Rik 0610039P13Rik 0910001K20Rik 1110013G13Rik 1110025I09Rik 1110032N12Rik 1110055N21Rik 1110060O18Rik 1200009K13Rik 1200016B17Rik 1300013B24Rik 1300017K07Rik 1500034J20Rik 1600020H07Rik 1700009P13Rik 1700020M16Rik 1700022N24Rik 1700051E09Rik 1700073K01Rik 1700095N21Rik 1810014L12Rik 1810015M01Rik 1810031K02Rik 1810055D05Rik 2010002H18Rik 2010110…
232	V$HNF4_01_B: Hepatocyte nuclear factor 4	81	81	1751	542	13797	-3.5	0.0	2.28	1.07	1500031N24Rik 1700030A21Rik 2010012F05Rik 2310001N14Rik 5430428G01Rik Abpa Acox1 Acta1 Adamts10 Aldh9a1 Ankrd10 Aptx Arcn1 Arl6ip5 BC025833 Bnip1 Cacng6 Cct6b Cipp Cnot3 Cops6 Cplx1 Crsp3 Dalrd3 Deadc1 Denr Dm15 Dnaja2 Dnmt2 Dtx2 Etfa Fubp1 Gna14 Gpatc4 Gpd1 Gpr124 Gpr89 Hmgcs2 Hsd3b7 Inpp1 Lum Mafg Mcoln2 Mgea5 Mrpl14 Mta3 Mylpf Nr2c2 Numb Paip2 Pcca Pck1 Per2 Pes1 Phax Ppp1r14d Prkca Psmc3ip Qd…
233	V$PPARG_03: PPAR (peroxisome proliferator-activated receptor gamma)	715	715	1117	5602	8737	-3.5	0.0	0.65	0.0	0610006K04Rik 0610009E20Rik 0610042I15Rik 1110015E22Rik 1110021E09Rik 1110054N06Rik 1110064N10Rik 1500031N24Rik 1500034J20Rik 1600020H07Rik 1700019I23Rik 1700022N24Rik 1700030A21Rik 1810055D05Rik 2010002H18Rik 2010012F05Rik 2310001N14Rik 2310042M24Rik 2410001E19Rik 2410080P20Rik 2410170E21Rik 2600001J17Rik 2600016J21Rik 2610311I19Rik 2610318K02Rik 2610319K07Rik 2700075B01Rik 2700082D03Rik 2810004…
234	V$NKX22_01: NK2 class homeobox factor 2	226	226	1606	1874	12465	-3.5	0.0	0.2	0.0	0610011D08Rik 1110054N06Rik 1110064N10Rik 1500031N24Rik 1700009P13Rik 1700073K01Rik 2600016J21Rik 2610034E18Rik 2610318K02Rik 2810021O14Rik 4930588M11Rik 4933412H03Rik A2bp1 AW550801 Abcb11 Abcc10 Abcd3 Abpa Acas2l Actr6 Acvr1b Acvrl1 Acyp1 Adam15 Akap8l Akr1c6 Alpk2 Anapc7 Arcn1 Arl2bp BC002059 BC003236 BC004728 BC005752 BC013529 BC025816 Bckdhb Bmf Bpy2ip1 C1d C1r Cai Camk1 Cast1 Ccdc5 Cenpc1 C…
235	V$RFX1_02: X-box binding protein RFX1	626	626	1206	4878	9461	-3.52	0.0	0.78	0.03	0610006O14Rik 0610009E20Rik 0610039P13Rik 0610042I15Rik 0910001K20Rik 1110015E22Rik 1110021E09Rik 1110025I09Rik 1500010M16Rik 1500031N24Rik 1500034J20Rik 1600020H07Rik 1700030A21Rik 1700051E09Rik 1810020E01Rik 1810031K02Rik 1810037K07Rik 1810045K07Rik 1810045K17Rik 2310001N14Rik 2310008M20Rik 2310038K02Rik 2410141M05Rik 2600001J17Rik 2610311I19Rik 2700082D03Rik 2700087H15Rik 2810439K08Rik 4732429…
236	V$TCF11MAFG_01: TCF11:MafG heterodimers	125	125	1707	1082	13257	-3.52	0.0	0.13	0.0	1110032D12Rik 1600020H07Rik 2210409M21Rik 2310001N14Rik 2810410A08Rik 2900027G03Rik 5830461H18Rik A2bp1 AW742319 Abcc10 Acta1 Adn Aldh1a2 Aph1a Atp5f1 Atp6v1b2 BC004636 BC019806 Blmh Blvra Capn7 Cd8b1 Ckb Cops3 Coq7 Crybb1 Cutc Cyp2j5 D5Ertd33e Dm15 Echs1 Eif4g2 F13a1 Fasn Fbxw2 Gata3 Gpr124 Grb14 Grp58 Gtf2h2 Hivep2 Hmg20b Hoxc8 Hsd3b7 Ifngr1 Il15ra Inppl1 Jmjd2c Klk27 Kpna4 Lama4 Laptm4a Lgals8…
237	V$NRF2_Q4: heterodimer containing Nrf2	488	488	1344	3756	10583	-3.52	0.0	1.05	0.14	0610011D08Rik 0610039P13Rik 1110015E22Rik 1110021E09Rik 1110025I09Rik 1110032D12Rik 1110054N06Rik 1110064N10Rik 1500010M16Rik 1600020H07Rik 1700009P13Rik 1700019I23Rik 1700095N21Rik 1810014L12Rik 1810037K07Rik 1810060J02Rik 2210409M21Rik 2310001N14Rik 2310038K02Rik 2310058A11Rik 2410001E19Rik 2410004C24Rik 2610027O18Rik 2610311I19Rik 2810410A08Rik 2900027G03Rik 4633402D15Rik 5031439A09Rik 5330414…
238	V$AREB6_01: AREB6 (Atp1a1 regulatory element binding factor 6)	387	387	1445	3104	11235	-3.54	0.0	0.35	0.0	0610006O14Rik 0610039P13Rik 0610042I15Rik 0910001K20Rik 1110060O18Rik 1110064N10Rik 1600020H07Rik 1700009P13Rik 1700020M16Rik 1700051E09Rik 1810015M01Rik 1810037K07Rik 1810045K17Rik 1810055D05Rik 2010012F05Rik 2410004C24Rik 2410017I18Rik 2600016J21Rik 2610311I19Rik 2700075B01Rik 2700082D03Rik 2700087H15Rik 4930467B06Rik 5033425B17Rik 5730439E10Rik 5730466P16Rik 6330579B17Rik A230102I05Rik A930025…
239	V$DEC_Q1	1288	1288	544	10099	4240	-3.56	0.0	0.59	0.0	0610006K04Rik 0610006O14Rik 0610011D08Rik 0610039P13Rik 0610042I15Rik 0910001K20Rik 1110015E22Rik 1110020A09Rik 1110025I09Rik 1110032D12Rik 1110032N12Rik 1110054N06Rik 1110055N21Rik 1110060O18Rik 1200009B18Rik 1200013F24Rik 1200016B17Rik 1300013B24Rik 1300017K07Rik 1500010M16Rik 1500031N24Rik 1600020H07Rik 1700009P13Rik 1700019I23Rik 1700020M16Rik 1700022N24Rik 1700051E09Rik 1700095N21Rik 1810014…
240	V$NFKB_Q6: NF-kappaB	219	219	1613	1811	12528	-3.57	0.0	0.22	0.0	0610006K04Rik 0610009E20Rik 0610039P13Rik 1110060O18Rik 2310042M24Rik 2510001I10Rik 2600016J21Rik 2810021O14Rik 2810441O16Rik 4930522D07Rik 9030625G08Rik A230102I05Rik AI790326 AW552001 Acbd3 Aco2 Acox1 Acox2 Acox3 Adcy7 Adk Adra2c Akt2 Aldh6a1 Alpk2 Angpt1 Ap1g2 Ap3m1 Asb8 Atp5g1 Aup1 B4galt7 BC004728 BC008155 BC009118 BC010304 BC014685 BC021442 Baz1b C1s Ccbl2 Ccdc5 Ccl11 Cdh5 Centd3 Chchd5 Chr…
241	V$HEB_Q6	530	530	1302	4137	10202	-3.57	0.0	0.73	0.0	0610006K04Rik 0610011D08Rik 0610039P13Rik 1110015E22Rik 1110025I09Rik 1110032N12Rik 1110060O18Rik 1200009B18Rik 1200009K13Rik 1200016B17Rik 1500010M16Rik 1700019I23Rik 1700020M16Rik 1700022N24Rik 1810031K02Rik 1810045K17Rik 1810060J02Rik 2010002H18Rik 2010300G19Rik 2310001N14Rik 2310038K02Rik 2410004C24Rik 2410011G03Rik 2410170E21Rik 2600001J17Rik 2600016J21Rik 2610027O18Rik 2810038K19Rik 4633402…
242	V$EBF_Q6	520	520	1312	4063	10276	-3.58	0.0	0.71	0.0	0610011D08Rik 0610039P13Rik 0610042I15Rik 1110020A09Rik 1110054N06Rik 1200016B17Rik 1600020H07Rik 1700019I23Rik 1700051E09Rik 1810033A06Rik 1810045K17Rik 1810055D05Rik 2410004C24Rik 2410011G03Rik 2410080P20Rik 2610034E18Rik 2610311I19Rik 2700087H15Rik 2810004N20Rik 4732429I09Rik 4930522D07Rik 4931420D14Rik 4933424N09Rik 5730436H21Rik 5730439E10Rik 6330406P08Rik 6330583M11Rik 9030625G08Rik AL02421…
243	V$TGIF_01: TGIF (5'TG3' interacting factor)	506	506	1326	3939	10400	-3.58	0.0	0.79	0.03	0610009E20Rik 0610042I15Rik 1110013G13Rik 1110015E22Rik 1110020A09Rik 1110025I09Rik 1110054N06Rik 1110060O18Rik 1200009B18Rik 1200009K13Rik 1300017K07Rik 1500010M16Rik 1500034J20Rik 1700019I23Rik 1700022N24Rik 1700030A21Rik 1700095N21Rik 1810045K07Rik 1810045K17Rik 1810055D05Rik 1810060J02Rik 2010002H18Rik 2010012F05Rik 2410004C24Rik 2410080P20Rik 2600016J21Rik 2810004N20Rik 2810021O14Rik 2810038…
244	V$PAX_Q6	1763	1763	69	13708	631	-3.62	0.0	2.17	0.99	0610006K04Rik 0610006O14Rik 0610009E20Rik 0610011D08Rik 0610039P13Rik 0610042I15Rik 0910001K20Rik 1110013G13Rik 1110015E22Rik 1110020A09Rik 1110021E09Rik 1110025I09Rik 1110032D12Rik 1110032N12Rik 1110055N21Rik 1110060O18Rik 1110064N10Rik 1200009B18Rik 1200009K13Rik 1200013F24Rik 1200016B17Rik 1300013B24Rik 1300017K07Rik 1500010M16Rik 1500031N24Rik 1500034J20Rik 1600020H07Rik 1700009P13Rik 1700019…
245	V$SRF_Q4	136	136	1696	1160	13179	-3.62	0.0	0.16	0.0	1110054N06Rik 1810020E01Rik 1810045K07Rik 2210409M21Rik 2310001N14Rik 2610511E22Rik 2700082D03Rik 2810038K19Rik 2900027G03Rik A230102I05Rik Abcg4 Acta1 Actn3 Anapc13 Anapc7 Aptx Arcn1 Arhgap8 Arl4 Arpc4 Asb13 Atp5a1 Atrx Bag2 Bloc1s1 Ccbl2 Cd248 Chchd5 Chi3l1 Ckm Col6a1 Cops7a Cplx1 Csrp1 D030060M11Rik Dag1 Dcpp Decr1 Denr Dhodh Dhrs4 Dkkl1 Dtx2 E430018M08Rik Eif2s1 Eif2s2 Eno3 Gabarapl1 Galgt1 G…
246	V$FOXD3_01: fork head box D3	1561	1561	271	12296	2043	-3.62	0.0	0.29	0.0	0610006K04Rik 0610006O14Rik 0610011D08Rik 0610039P13Rik 0610042I15Rik 0910001K20Rik 1110013G13Rik 1110020A09Rik 1110021E09Rik 1110025I09Rik 1110032D12Rik 1110032N12Rik 1110054N06Rik 1110055N21Rik 1110060O18Rik 1110064N10Rik 1200009B18Rik 1200009K13Rik 1200013F24Rik 1200016B17Rik 1300013B24Rik 1300017K07Rik 1500031N24Rik 1500034J20Rik 1600020H07Rik 1700009P13Rik 1700019I23Rik 1700020M16Rik 1700022…
247	V$AIRE_01	346	346	1486	2766	11573	-3.64	0.0	0.4	0.0	0610011D08Rik 1110055N21Rik 1200009B18Rik 1200016B17Rik 1500031N24Rik 1700019I23Rik 1810014L12Rik 1810033A06Rik 1810045K07Rik 1810045K17Rik 1810055D05Rik 1810060J02Rik 2210409M21Rik 2310001H13Rik 2600016J21Rik 2610034E18Rik 2610511E22Rik 2700075B01Rik 2700087H15Rik 2810021O14Rik 4732429I09Rik 4931428D14Rik 5430428G01Rik 5730405M13Rik 6330406P08Rik 6330407G04Rik 6330583M11Rik A930025J12Rik AW55200…
248	V$FOXO1_02: fork head box O1	101	101	1731	882	13457	-3.66	0.0	0.14	0.0	1700009P13Rik 2310075A12Rik 2410141M05Rik 2610311I19Rik Acadvl Acvr1b Agtrl1 Ankib1 Ap3s2 Apobec2 Arl2bp Arl5 Atp5f1 BC005471 BC051244 Bpy2ip1 Brd7 Col5a2 Comp Copb1 Crsp3 Dctn2 Dmap1 Dsip1 Elovl6 Eltd1 Ercc3 Fbxl3 Fbxo25 Fyco1 Gabpb1 Gca Golga5 Hbld1 Hdgfrp2 Hibadh Hipk1 Hoxd8 Hr Htatsf1 Ier3ip1 Kpna6 Lgals12 Lipe Lox Med8 Mfap5 Mgea6 Mipol1 Mnat1 Mpdu1 Mrpl27 Mrpl36 Mrpl45 Msh2 Myo6 Nans Ndufs7…
249	V$MTF1_Q4	143	143	1689	1032	13307	-3.66	0.0	1.69	0.61	1110054N06Rik 2410011G03Rik 2410080P20Rik 4931428D14Rik 4933412H03Rik 6330406P08Rik AW550801 Abcd3 Acaa1 Acad8 Acox3 Amacr Ankmy2 Atp2b2 Atp5a1 Aup1 BC010304 BC013481 BC025816 BC025833 Blvra Bmf C1qdc1 Cd248 Centd3 Ckmt2 Clns1a Coasy Crabp1 Creb3 Crybb1 Csk Csnk1e Csrp1 Cyb561d2 Cyp24a1 D8Ertd594e Dach2 Dap3 Deb1 Efna2 Ehbp1 Ela3b Eno3 Epb4.1l2 Esd Etnk1 Fbxl3 Fubp1 Fxr1h Gabarapl2 Galnt10 Gas2 G…
250	V$STAT_01: signal transducers and activators of transcription	351	351	1481	2706	11633	-3.67	0.0	0.93	0.11	1200009B18Rik 1200013F24Rik 1810045K17Rik 2010002H18Rik 2310042M24Rik 2410011G03Rik 2510001I10Rik 2610027O18Rik 2610318K02Rik 2700082D03Rik 2810021O14Rik 4633402D15Rik 4930539P14Rik 5033425B17Rik 5430428G01Rik 5730436H21Rik 6330407G04Rik 6330579B17Rik Abcb11 Abcd4 Acp1 Acvrl1 Adnp Akp5 Akt2 Aldh9a1 Amacr Angpt2 Ankrd28 Aptx Asrgl1 Atp5a1 Atp5f1 Atp6v0b B830009D23Rik BC002059 BC003266 BC004728 BC0…
251	V$STAT5A_02	284	284	1548	2288	12051	-3.67	0.0	0.35	0.0	1110020A09Rik 1110025I09Rik 1110064N10Rik 1200013F24Rik 1700009P13Rik 1810020E01Rik 1810037K07Rik 1810045K07Rik 2310001N14Rik 2410141M05Rik 2510001I10Rik 2600001J17Rik 2610027O18Rik 2700087H15Rik 2810021O14Rik 4633402D15Rik AL024210 Aass Abca8a Abtb1 Acta1 Agtrl1 Akap10 Aldh7a1 Anapc4 Anapc7 Angpt2 Ankmy2 Ankrd1 Ankrd28 Ankrd32 Arx Asb13 Asb8 Atoh8 Atp5a1 Aup1 BC003266 BC003267 BC005752 BC008155 …
252	V$DR4_Q2: direct repeat 4	1586	1586	246	12339	2000	-3.67	0.0	1.25	0.28	0610006K04Rik 0610006O14Rik 0610009E20Rik 0610011D08Rik 0610039P13Rik 0610042I15Rik 0910001K20Rik 1110013G13Rik 1110015E22Rik 1110020A09Rik 1110025I09Rik 1110032D12Rik 1110032N12Rik 1110054N06Rik 1110055N21Rik 1110060O18Rik 1110064N10Rik 1200009B18Rik 1200009K13Rik 1200013F24Rik 1200016B17Rik 1300013B24Rik 1300017K07Rik 1500010M16Rik 1500031N24Rik 1500034J20Rik 1600020H07Rik 1700009P13Rik 1700019…
253	V$ARNT_01: AhR nuclear translocator homodimers	155	155	1677	1131	13208	-3.71	0.0	1.57	0.52	0610006K04Rik 0910001K20Rik 1110025I09Rik 1110032D12Rik 1810020E01Rik 2610027O18Rik 4732497O03Rik 6330579B17Rik 9530027K23Rik AL024210 Abcd4 Abcg4 Acvr1b Aldh6a1 Alpk2 Ankmy2 Apex1 Arch Arhgap8 Atp5a1 Atp5g1 Atp6v0b Atp6v0d1 Atp6v1g1 Atrx BC004636 BC019806 BC021442 BC060631 Baz1b Bloc1s1 Car6 Ccnh Cd8b1 Cdh5 Cdk7 Cdw92 Cfl2 Clcn7 Clk2 Clns1a Col19a1 Col4a2 Cops7a Crat Cri1 Crsp6 Cutc D030028O16Ri…
254	V$CREBP1CJUN_01: CRE-binding protein 1:c-Jun heterodimer	81	81	1751	553	13786	-3.71	0.0	2.01	0.87	1110025I09Rik 1110060O18Rik 1810045K07Rik 2310058A11Rik 2610027O18Rik 5033425B17Rik 5830461H18Rik Acox1 Aldh7a1 Ap2b1 Aptx Aup1 B4galt3 C330005L02Rik Cct4 Cdadc1 Clasp2 Csnk1g2 Csrp2 D10Bwg0791e Dctn3 Dvl1 Eef2 Fbxo33 Fkbp9 Flt1 Galnt11 Gemin6 Gpr89 Gtf3c1 Gzmc Gzmf Gzmg Ing3 Jak1 Lmcd1 Lzp-s Mdh2 Med31 Mrpl49 Myl6 Nap1l3 Ndnl2 Ndufb2 Nedd1 Nf1 Nktr Nol5 Nupl2 Ociad1 Odz3 Orc5l Pard6a Pcolce2 Pex…
255	V$IRF1_01: interferon regulatory factor 1	32	32	1800	325	14014	-3.71	0.0	0.06	0.0	1200013F24Rik Aldh7a1 Appbp1 BC024868 Bnip1 Ciz1 Ddx18 Eif3s1 Ets1 Gng11 Hdhd4 Hip2 Hs1bp1 Klhl20 Mapk9 Mrps33 Ndufab1 Nek9 Nnt Pex11a Psmc1 Ptpn18 Pus1 Rfk Sec61g Sfxn4 Sumo1 Synj2bp Terf2ip Usp3 Zbp1 Zmynd10
256	V$AREB6_03: AREB6 (Atp1a1 regulatory element binding factor 6)	282	282	1550	2219	12120	-3.8	0.0	0.6	0.0	0610006K04Rik 1700020M16Rik 1700030A21Rik 1810033A06Rik 2010002H18Rik 2310008M20Rik 2410001E19Rik 2410017I18Rik 2410170E21Rik 2810038K19Rik 2810439K08Rik 4930539P14Rik 4930588M11Rik 5730405M13Rik 5730436H21Rik 6330583M11Rik 9530027K23Rik A230102I05Rik AW550801 Abo Aco2 Adam12 Adam15 Adk Akap10 Akp5 Aldh7a1 Alpk2 Ankib1 Ap3m1 Ap3m2 Ap4s1 Arch Atad3a Aup1 B830009D23Rik BC002059 BC003236 BC008155 BC…
257	V$HMX1_01: H6 homeobox 3	6	6	1826	17	14322	-3.81	0.0	3.25	1.87	Ets1 Gca Grp58 Rac3 Rhou Thumpd1
258	V$E47_02: E47	265	265	1567	2070	12269	-3.83	0.0	0.7	0.0	1110060O18Rik 1200009K13Rik 1300017K07Rik 1500031N24Rik 1700009P13Rik 1700020M16Rik 1810033A06Rik 2310044P18Rik 2610034E18Rik 2610319K07Rik 2810439K08Rik 4633402D15Rik 4933412H03Rik 5033425B17Rik 5730439E10Rik 6330406P08Rik 6330583M11Rik AW742319 Abcb6 Abcc10 Abcd3 Abo Abpb Adam15 Adn Akap10 Akp5 Aldh4a1 Alg12 Ap3m1 Ap3s2 Arcn1 Arl4 Asb13 Asl Atp2b2 Atp6v0d1 Atp8b2 Atrx B830009D23Rik BC002059 BC0…
259	V$NFE2_01: NF-E2 p45	259	259	1573	2039	12300	-3.84	0.0	0.6	0.0	1110015E22Rik 1110055N21Rik 1700019I23Rik 1810031K02Rik 2310042M24Rik 2310044P18Rik 2310058A11Rik 2410004C24Rik 2610027O18Rik 2610511E22Rik 2810004N20Rik 2810410A08Rik 4632409L22Rik 4633402D15Rik 5031439A09Rik 5430428G01Rik 5730436H21Rik 5730439E10Rik 5730466P16Rik 5830461H18Rik 6330583M11Rik 6430559E15Rik Abca8a Abo Acox2 Acox3 Acsl4 Acvrl1 Akap8l Ap1g2 Ap2b1 Arl6ip5 Asb13 Asl Asrgl1 Ass1 Atp2a2…
260	V$ICSBP_Q6	90	90	1742	780	13559	-3.85	0.0	0.17	0.0	1200013F24Rik 6430559E15Rik AL024210 Abca8a Abcc10 Actr6 Alpk2 Appbp1 Arl5 Atp6v1b2 Bapx1 Bhlhb5 Cacng6 Cct5 Cdh5 Chchd5 Chpt1 Coq7 Cutc D15Ertd405e Dnajc7 Dnase1l3 Fbf1 Gas1 Gpatc1 Gspt2 Hdhd4 Hmg20b Hmgcs2 Hs1bp1 Hyal3 Ide Ifrd2 Il5ra Islr Katna1 Kpna4 Mapk9 Metap2 Mospd1 Mrpl11 Mrpl36 Myst4 Nap1l3 Nat2 Nek9 Nfyb Nras Nts Odz3 Ogn Orc2l Pard6a Pcca Pex12 Pitrm1 Pldn Prnpip1 Psmc1 Psmc3 Rab3ip R…
261	V$RSRFC4_Q2	34	34	1798	336	14003	-3.86	0.0	0.08	0.0	Angpt1 Ankmy2 Aqp1 Arl2bp Arl3 Baz2a Brd7 Camkk1 Ckb Ckmt2 Cnr2 Cops7a Cyp2c70 Dspp Gca Ghr Hbld2 Hoxd13 Hsd17b4 Ldh2 Napb Nudt13 Nudt2 Pdcd2 Pitpnb Pmvk Psmb1 Ptpro Rnf146 Slc2a10 Tfb2m Thbs2 Thrsp Usp52
262	V$ATF3_Q6: activating transcription factor 3	197	197	1635	1499	12840	-3.88	0.0	1.02	0.14	0910001K20Rik 1110054N06Rik 1110060O18Rik 1500031N24Rik 1810045K07Rik 2310058A11Rik 2610027O18Rik 5033425B17Rik 5730436H21Rik 5830461H18Rik AW550801 Abcg4 Abpa Abpb Actn3 Acyp1 Aldh7a1 Ap2b1 Apba3 Aptx Arl3 Arl6ip5 Art2a Arx Aspn Atp6v0b Atp6v0d1 Aup1 B4galt3 BC013529 BC019806 Bag5 C330005L02Rik Camk1 Camk2g Cant1 Casp8ap2 Cct4 Cdadc1 Cdh23 Cdipt Cfl2 Clasp2 Col11a1 Col5a2 Copg2 Cplx1 Csnk1e Csnk…
263	V$ARP1_01: apolipoprotein AI regulatory protein 1	189	189	1643	1527	12812	-3.88	0.0	0.38	0.0	0610009E20Rik 1110025I09Rik 1810031K02Rik 2310075A12Rik 2510001I10Rik 2600001J17Rik 2610027O18Rik 2700075B01Rik 2810004N20Rik 2810441O16Rik 4930522D07Rik 9530027K23Rik Acyp2 Amacr Anapc4 Angpt1 Ap2b1 Arl6ip5 Arpc1b Atoh8 Atp5a1 BC003940 BC018507 BC022641 BC026432 Bbc3 Brap Calml4 Capn5 Cast1 Ccdc5 Cct6b Cd248 Cd3g Cdc16 Cdk7 Chpt1 Chst10 Ciz1 Clcn7 Clec3b Cnot7 Coasy Col15a1 Col6a1 Cops6 Cpeb1 Cr…
264	V$PTF1BETA_Q6	142	142	1690	1173	13166	-3.9	0.0	0.29	0.0	1700022N24Rik 1700095N21Rik 1810015M01Rik 4933424N09Rik 6330407G04Rik Acp1 Actn3 Angpt1 Ankib1 Arl4 Atoh8 BC003236 BC003940 BC025816 BC026432 BC037034 Bbc3 Bbp C1qtnf4 C1s Ccbl2 Ccndbp1 Cdh23 Chchd5 Clcn4-2 Cnot7 Col5a1 Cops6 Cox8b Crabp1 Csnk1e Csnk2a2 Cttn D030028O16Rik D830019K17Rik Dcn Dcxr Dhx8 Dpep1 Dsip1 E130016I23Rik Ech1 F13a1 Fancl Fnbp4 Fnta Fubp1 Ganab Gna14 Gphn Grb14 Harsl Hbld2 Hiv…
265	V$PR_01: high affinity binding sites for progesterone receptor	39	39	1793	244	14095	-3.91	0.0	2.18	0.99	1110025I09Rik 2610511E22Rik 6330579B17Rik BC004690 BC010304 BC025833 Bnip1 D3Jfr1 Dhodh Dlat Dnajc5 Dsip1 Eef1g Eef2 Gstz1 Gtf3c2 Hsd17b4 Ier3ip1 Klrd1 Mgea6 Myl6 Nat2 Paxip1 Pdcd2 Peci Pgm1 Polr3c Ppp3r1 Rab6ip1 Sfrs11 Slc5a1 Smpdl3a Surf1 Tnnc2 Tnni2 Trem2 Zcchc3 Zfp37 Zgpat
266	V$AP4_01: activator protein 4	153	153	1679	1249	13090	-3.93	0.0	0.34	0.0	0610009E20Rik 0610011D08Rik 1110025I09Rik 2310008M20Rik 2700087H15Rik 2810038K19Rik 5031439A09Rik Abhd3 Acad8 Adamts10 Adcy4 Akt2 Alg12 Anapc7 Ankrd28 Apobec2 Ass1 Atp8b2 BC004728 BC010462 BC051244 Baiap2l1 Bapx1 Baz2a Bckdhb Cacng6 Casp8ap2 Ccdc5 Cdc42ep5 Cdh11 Col15a1 Col1a1 Col6a1 Comp Cox8b Crtac1 Csnk1g2 Csrp1 Ctse Cul1 Cxcl13 Cyb561d2 D11Moh35 D830019K17Rik Ddx27 Dffb E2f6 Echdc1 Edf1 Eef2 …
267	V$CACCCBINDINGFACTOR_Q6	153	153	1679	1147	13192	-3.94	0.0	1.16	0.22	1110060O18Rik 1200009K13Rik 1700095N21Rik 2310075A12Rik 2410004C24Rik 2610318K02Rik 2810410A08Rik 4632409L22Rik Abcc10 Acads Acyp1 Aldh6a1 Amacr Aof2 Ap1g2 Ap3b1 Ap4s1 Aptx Arl2bp Asb8 Ass1 Atp5c1 Atp5f1 Atp5g1 BC005471 BC010304 Bex2 Bloc1s1 C1r Camk2b Cat Cfl2 Chkb Chst10 Clasp2 Clec14a Cog2 Cpeb1 Creb3 Cri1 Cx3cr1 Cyp24a1 D11Ertd498e D11Ertd99e D1Bwg0491e Dctn3 Dctn6 Ddit4 Ddx27 Ddx42 Ddx54 Dna…
268	V$IK3_01: Ikaros 3	183	183	1649	1441	12898	-3.98	0.0	0.61	0.0	1110013G13Rik 1200009B18Rik 1300013B24Rik 1500010M16Rik 1700009P13Rik 1700020M16Rik 1810060J02Rik 2310008M20Rik 2410141M05Rik 2610318K02Rik 2810021O14Rik 4732497O03Rik 4930539P14Rik 5330414D10Rik 6330579B17Rik 6330583M11Rik 6430559E15Rik Abtb1 Aco1 Acsl4 Adnp Agtrl1 Alg12 Angpt2 Appbp1 Atp2a2 Atp8b2 B830009D23Rik BC003236 Bag2 Baz2a Bms1l Brap Btbd1 Capn5 Ccnh Cdh23 Clasp2 Clns1a Col19a1 Col4a2 C…
269	V$E2F_02: E2F	50	50	1782	330	14009	-3.99	0.0	1.93	0.82	2510001I10Rik 2610311I19Rik Aco2 Asb13 Atp6v0d1 Atxn7l3 Blvra Bms1l Casp8ap2 Cct6b Cnot3 Csrp2 D11Ertd99e D13Wsu64e Dck Ddx42 Dhx9 Eif4enif1 Ercc5 Fnbp1 Gata6 Gtf3c2 Gzmd Hip2 Hus1 Ing3 Itpr1 Laptm4a Lgtn Lims2 Lyl1 Mipol1 Mpdu1 Mrpl18 Mrps23 Nthl1 Pip5k2c Ppm1d Rnps1 Sms Sox17 Tbl1xr1 Tcfl4 Tcp1 Topbp1 Vti1b Wdr39 Ythdf1 Zfp146 Zfp61
270	V$E2F_Q3: E2F	50	50	1782	330	14009	-3.99	0.0	1.93	0.82	2510001I10Rik 2610311I19Rik Aco2 Asb13 Atp6v0d1 Atxn7l3 Blvra Bms1l Casp8ap2 Cct6b Cnot3 Csrp2 D11Ertd99e D13Wsu64e Dck Ddx42 Dhx9 Eif4enif1 Ercc5 Fnbp1 Gata6 Gtf3c2 Gzmd Hip2 Hus1 Ing3 Itpr1 Laptm4a Lgtn Lims2 Lyl1 Mipol1 Mpdu1 Mrpl18 Mrps23 Nthl1 Pip5k2c Ppm1d Rnps1 Sms Sox17 Tbl1xr1 Tcfl4 Tcp1 Topbp1 Vti1b Wdr39 Ythdf1 Zfp146 Zfp61
271	V$E2F4DP1_01: E2F-4:DP-1 heterodimer	50	50	1782	330	14009	-3.99	0.0	1.93	0.82	2510001I10Rik 2610311I19Rik Aco2 Asb13 Atp6v0d1 Atxn7l3 Blvra Bms1l Casp8ap2 Cct6b Cnot3 Csrp2 D11Ertd99e D13Wsu64e Dck Ddx42 Dhx9 Eif4enif1 Ercc5 Fnbp1 Gata6 Gtf3c2 Gzmd Hip2 Hus1 Ing3 Itpr1 Laptm4a Lgtn Lims2 Lyl1 Mipol1 Mpdu1 Mrpl18 Mrps23 Nthl1 Pip5k2c Ppm1d Rnps1 Sms Sox17 Tbl1xr1 Tcfl4 Tcp1 Topbp1 Vti1b Wdr39 Ythdf1 Zfp146 Zfp61
272	V$GR_01: high affinity binding site for glucocorticoid receptor	143	143	1689	1075	13264	-3.99	0.0	1.1	0.17	1110025I09Rik 1110032N12Rik 1110064N10Rik 2310008M20Rik 2600001J17Rik 2700082D03Rik 2810004N20Rik 4632409L22Rik 5730405M13Rik 6330579B17Rik A230102I05Rik Acox1 Ankrd1 BC004690 BC010304 BC024868 BC025833 Camk1 Car5b Casp8ap2 Ccpg1 Cdadc1 Centd3 Chkb Chrac1 Clybl Cmas Colec12 Cpa3 Crsp3 Crybb1 Csnk1e Cutc Cyp2c70 D13Wsu64e D1Ertd251e D3Jfr1 Dapk1 Ddx42 Dhodh Dhrs8 Dlat Dnajc5 Dnmt2 Dscr1l1 Dsip1 Du…
273	V$NFKAPPAB65_01: NF-kappaB (p65)	100	100	1732	840	13499	-4.03	0.0	0.26	0.0	0610039P13Rik 1110055N21Rik 1110060O18Rik 1300013B24Rik 1810014L12Rik 2010002H18Rik 2600001J17Rik 2600016J21Rik 2810021O14Rik Acox3 Adra2c Angpt1 Aoc3 Ap1g2 Arl6ip5 Asb8 BC002059 BC003267 Bbc3 Bhlhb5 C1s Ccbl2 Ccnh Cfl2 Chrac1 Col15a1 Cpxm1 D15Ertd735e Denr Dnase1l3 Dpep1 Dspp Echdc1 Ephx2 Ets1 Fbxw11 Foxi1 Foxj3 Gcdh Ghr Gmfg Grid2ip Guk1 Hemk1 Hrmt1l2 Hs1bp1 Ifrd2 Il16 Katna1 Lasp1 Lmo2 Mbtd1 M…
274	V$OCT1_Q6: octamer factor 1	1684	1684	148	13148	1191	-4.03	0.0	0.94	0.11	0610006K04Rik 0610009E20Rik 0610011D08Rik 0610039P13Rik 0610042I15Rik 0910001K20Rik 1110013G13Rik 1110020A09Rik 1110021E09Rik 1110025I09Rik 1110032D12Rik 1110054N06Rik 1110055N21Rik 1110064N10Rik 1200009B18Rik 1200009K13Rik 1200013F24Rik 1200016B17Rik 1300013B24Rik 1300017K07Rik 1500010M16Rik 1500031N24Rik 1500034J20Rik 1600020H07Rik 1700009P13Rik 1700019I23Rik 1700020M16Rik 1700022N24Rik 1700030…
275	V$TAL1ALPHAE47_01: Tal-1alpha:E47 heterodimer	146	146	1686	1163	13176	-4.07	0.0	0.52	0.0	1810045K07Rik 4931420D14Rik 5730436H21Rik 5730466P16Rik 6330406P08Rik AW742319 Abpa Acas2l Actn3 Adn Adnp Akap10 Ankrd1 Aoc3 Ap2b1 Arx B830009D23Rik BC008155 BC025816 BC026778 BC037034 Bckdhb Camk1 Cdc91l1 Crsp3 Crsp9 Ctbs Cuedc1 D030060M11Rik D11Ertd99e D15Ertd735e D7Bwg0611e DXImx40e Dao1 Dcxr Ddx27 Dhdds Dnajb12 Dnajc12 Dnajc7 Dncic2 E430018M08Rik Ebpl Entpd5 Epb4.1l2 Fadd Fap Fbs1 Fbxw11 Fgd6…
276	V$AR_01: androgen receptor	139	139	1693	1104	13235	-4.09	0.0	0.54	0.0	1700073K01Rik 2310038K02Rik 2810004N20Rik 4632409L22Rik 4732429I09Rik Abo Acad8 Anapc4 Ankmy2 Ankrd1 Arhgap8 Asl Atp6v0d1 BC004690 BC010304 BC010311 BC018507 BC025833 BC026778 Btd C1r C330017I15Rik Camkk1 Casp8ap2 Cat Cdipt Chkb Clasp2 Cog2 Colec12 Creb3 Cspg4 Cx3cr1 Cyp39a1 Ddx1 Ddx52 Dhodh Dlat Dnajc4 Dnajc5 Dpep1 Drg2 Dsip1 Eef2 Elac2 Etfdh Extl3 Farp2 Fbxl12 Foxj3 Fzd4 Ggcx Gmfg Gmpr Gnb5 Gnm…
277	V$TEL2_Q6	131	131	1701	998	13341	-4.1	0.0	0.93	0.11	0610006O14Rik 1810031K02Rik 1810033A06Rik 1810037K07Rik 2310075A12Rik 2600016J21Rik 2610319K07Rik 2810038K19Rik 2810410A08Rik 6430559E15Rik A230102I05Rik AW550801 Abcc10 Aco1 Adamts10 Adcy4 Amacr Ap1g2 Ap3s2 Arfrp1 Atp2b2 Atp5a1 Atp8b2 BC018507 BC026432 Bms1l Bnip1 C030018L16Rik Ccndbp1 Cct6b Cdk7 Chchd5 Cml1 Cnot3 Col4a2 Cops7a Ctse Cx3cr1 D230016N13Rik Dalrd3 Dao1 Ddx56 Dhps Dip3b Dnajc5 Ebag9 …
278	V$R_01: Epstein-Barr virus transcription factor R	33	33	1799	206	14133	-4.11	0.0	2.01	0.87	0610006O14Rik Abcd3 Ass1 Atad3a BC010304 BC025462 Ckb Dhx16 Dip3b Dmap1 Galgt1 Golga5 Hpd Laf4l Lyl1 Mpdu1 Mta3 Ncdn Nfat5 Nfia Pcaf Phf10 Pscd1 Selenbp1 Serhl Sh3bp5 Slc30a9 Snx16 Tmem4 Uba52 Vdac2 Yme1l1 Zfp319
279	V$SRF_Q6: serum response factor	112	112	1720	913	13426	-4.12	0.0	0.39	0.0	1110054N06Rik 1810020E01Rik 1810045K07Rik 2210409M21Rik 2610511E22Rik 2700082D03Rik 2900027G03Rik A230102I05Rik Abcg4 Acta1 Actn3 Agtrl1 Anapc13 Anapc7 Arhgap8 Arl4 Arpc4 Atp5a1 Bag2 C1qtnf6 Ccbl2 Cd248 Chchd5 Chi3l1 Ckm Col1a1 Col6a1 Cops7a Cplx1 Csrp1 D030060M11Rik Dag1 Dcpp Ddost Denr Dkkl1 Dnchc1 E430018M08Rik Eif2s1 Eif2s2 Eno3 Fusip1 Gcdh Gcgr Gkn1 Gmfg Herpud1 Hint3 Hmgn3 Hsbp1 Idua Igbp1b…
280	V$EGR1_01: Egr-1/Krox-24/NGFI-A immediate-early gene product	25	25	1807	147	14192	-4.12	0.0	2.16	0.99	4732497O03Rik Asb8 Capn5 D15Ertd405e D1Bwg0491e Ddx5 Ddx52 Fgf16 Gphn Ifngr1 Kif23 Lyar Mclc Nipa2 Pam Pnoc Psma2 Rasal1 Spna1 Tmem30b Ubl3 Ysg2 Zcchc3 Zfp451 Zfyve19
281	V$AR_Q2: androgen receptor	99	99	1733	818	13521	-4.14	0.0	0.33	0.0	1200009B18Rik 2810004N20Rik 2810439K08Rik 4632409L22Rik Adcy7 BC004690 BC010304 C1d C1r Casp8ap2 Cct5 Cdadc1 Centd3 Chkb Chrac1 Clasp2 Cog2 Cyp24a1 Ddit4 Dhodh Dhrs4 Dhrs8 Dnajc5 Dsip1 Dusp11 Eif2b2 Ercc3 F13a1 Fbs1 Fbxl3 Glo1 Gmfg Gtf3c2 Hbs1l Hibadh Hist1h4i Hs1bp1 Hsd17b4 Isp2 Kcns2 Kctd12 Klrd1 Metap2 Mrpl4 Mrps25 Mylpf Ndnl2 Ndufab1 Ndufs4 Nmb Nmnat3 Omd Pacs1 Pank3 Paxip1 Pcolce2 Pdcd8 Pde6…
282	V$TAL1BETAE47_01: Tal-1beta:E47 heterodimer	106	106	1726	793	13546	-4.14	0.0	1.07	0.16	1810045K07Rik 4931420D14Rik 5730436H21Rik 6330406P08Rik Abo Abpa Acas2l Actn3 Adnp Akap10 Ankrd1 Aoc3 Ap2b1 Arx B830009D23Rik BC025816 BC026778 BC037034 Bckdhb Blvra Camk1 Cdc91l1 Crsp3 Ctbs Cuedc1 D7Bwg0611e Dao1 Dcxr Ddx27 Dhdds Dnajc12 Dncic2 Fadd Fbs1 Fbxw11 Fgd6 Fnbp4 Gabarapl2 Gas2 Gprin1 Gpsm1 Gspt2 Gstz1 Hk1 Hmgcs2 Inpp1 Isp2 Kpna6 Lyl1 Lyplal1 Map1lc3b Mrpl15 Mrps15 Mrps2 Mrps25 Msra Myl…
283	V$TAL1BETAITF2_01: Tal-1beta:ITF-2 heterodimer	124	124	1708	977	13362	-4.16	0.0	0.61	0.0	1810045K07Rik 2610318K02Rik 5730436H21Rik 6330406P08Rik A530065E19Rik AW742319 Abpa Acas2l Actn3 Adnp Akap10 Ankrd1 Aoc3 Ap2b1 Arx B830009D23Rik BC025462 BC025816 BC026778 BC037034 Bckdhb Camk1 Cdc91l1 Col15a1 Crsp3 Crsp9 Ctbs Cuedc1 D7Bwg0611e Dao1 Dcxr Ddx27 Dhdds Dnajc12 Dncic2 E430018M08Rik Eln Fadd Fap Fbs1 Fbxw11 Fgd6 Fnbp4 Gabarapl2 Gbif Gprin1 Gpsm1 Gspt2 Gstz1 Hemk1 Hes5 Hk1 Hmgcs2 Hs1bp…
284	V$FREAC4_01: Fork head RElated ACtivator-4	14	14	1818	160	14179	-4.16	0.0	0.06	0.0	Arl5 Ccbl2 Dffa G0s2 Numb Pik3cg Pitx1 Psmf1 Rpa1 Scp2 Sfrs14 Ssx2ip Tie1 Tmem37
285	V$STAT5A_01: signal transducer and activator of transcription 5a	119	119	1713	939	13400	-4.17	0.0	0.6	0.0	2310042M24Rik 2510001I10Rik 2810021O14Rik 4633402D15Rik 5430428G01Rik Aldh9a1 Ap1g2 Ap3m1 Arl2bp Atp5f1 BC003267 BC005752 BC010462 Cant1 Cd3g Ckmt2 Clasp2 Clcn7 Cldn10 Clec2d Coasy Col4a2 Crbn Cyp39a1 Ddx56 Dhrs8 Dhx8 Dnajc7 Dtx2 Entpd5 Etfdh Fbxo25 Fes Gdap1 Gpatc4 Gtf3a Gtf3c2 Hibadh Hivep2 Hmox1 Hoxb4 Hrmt1l2 Hsd17b12 Igbp1 Ing3 Kpna4 Laf4l Lipe Lrig1 Lyl1 Map3k7ip2 Mbtd1 Mmp23 Mrgpra1 Mrpl15 …
286	V$EVI1_06: ectopic viral integration site 1 encoded factor	29	29	1803	178	14161	-4.18	0.0	2.01	0.87	1200016B17Rik 1810045K07Rik 2010002H18Rik 6330583M11Rik Adcy4 Agtrl1 B830009D23Rik Csprs Epb4.1l2 Fundc1 Gpsm1 Hbld1 Hdhd4 Hint3 Hist1h4i Ier3ip1 Ipo9 Limd1 Mapk9 Mnat1 Nat2 Qscn6 Rad51l1 Rfk Rit1 Rtn3 Supt16h Tbx19 Ubadc1
287	V$PR_02: is recognized by progesterone receptor	100	100	1732	752	13587	-4.19	0.0	1.0	0.13	0610006K04Rik 1110013G13Rik 1700073K01Rik 2310008M20Rik 2610511E22Rik 2810004N20Rik 2810021O14Rik 4632409L22Rik 6330583M11Rik BC004690 BC010304 BC051244 Blvra Bnip1 Car5b Casp8ap2 Cdadc1 Centd3 Chkb Ckm Clasp2 Clns1a D15Ertd735e Dffb Dhodh Dlat Dnajc5 Dscr1l1 Dsip1 Eef1g Exosc7 Fap Foxj3 Fyco1 Gabarapl1 Gcdh Ghr Glo1 Gmpr Gtf3c2 Hint3 Hoxc8 Hsd17b4 Ier3ip1 Il5ra Lgals8 Lyplal1 Mat2a Mgea6 Midn Mr…
288	V$HNF1_Q6	1753	1753	79	13765	574	-4.19	0.0	0.28	0.0	0610006K04Rik 0610006O14Rik 0610009E20Rik 0610011D08Rik 0610039P13Rik 0610042I15Rik 0910001K20Rik 1110013G13Rik 1110020A09Rik 1110021E09Rik 1110025I09Rik 1110032D12Rik 1110032N12Rik 1110054N06Rik 1110055N21Rik 1110060O18Rik 1110064N10Rik 1200009B18Rik 1200009K13Rik 1200013F24Rik 1200016B17Rik 1300013B24Rik 1300017K07Rik 1500010M16Rik 1500031N24Rik 1500034J20Rik 1600020H07Rik 1700009P13Rik 1700019…
289	V$NERF_Q2: new ets-related factor 1a	88	88	1744	728	13611	-4.19	0.0	0.34	0.0	0610011D08Rik 1110021E09Rik 1810037K07Rik 2600016J21Rik 2610027O18Rik AW552001 Adamts10 Adnp Alg12 Arl4 Arx Asb13 Asb8 Atoh8 Atp8b2 BC004728 BC027344 Bbc3 C1qdc1 Cdc16 Centd3 Col1a1 Col4a2 Creb3 Ctse Cttn Dalrd3 Dcpp Dctn3 Ddx56 Dip3b Ebag9 Ero1l Etfa F13a1 Fbxo38 Fkbp10 Galnt10 Gkn1 Gtf2h1 Havcr2 Hsbp1 Icam2 Ide Kcne3 Klrd1 Lmod1 Loxl1 Man2c1 Map2k6 Mgea5 Mpv17 Mrpl11 Mrpl36 Mrps2 Nars Nfya Nipa…
290	V$NFKB_C: NF-kappaB binding site	58	58	1774	504	13835	-4.21	0.0	0.23	0.0	0610006K04Rik 0610009E20Rik 0610039P13Rik 1110060O18Rik 2600016J21Rik 2810021O14Rik 2810441O16Rik Ap1g2 Asb8 Cdh5 Centd3 Chchd5 Chrac1 Col9a2 Cox7a1 D030060M11Rik Dap3 Denr Dffa Dnajc4 Dnase1l3 Dpep1 Dspp Fgf16 Guk1 Hsd3b7 Icam2 Ifrd2 Il16 Il21r Jak2 Kif23 Lasp1 Lmo2 Manbal Mbtd1 Mfap1 Mrps15 Nfic Ninj1 Pde6d Pigc Polg2 Ppm1b Prnd Pus1 Pus3 Rac3 Rbms1 Sdccag10 Slc1a1 Smoc1 Snx14 Sos1 St3gal3 Tlr6…
291	V$RP58_01: 58 KDA repressor protein	52	52	1780	359	13980	-4.23	0.0	1.53	0.5	1600020H07Rik 2310075A12Rik 2410141M05Rik 6330579B17Rik Abpb Actn3 Bapx1 Btd Cplx1 Ctbs Ctse Cuedc1 D11Wsu68e D230016N13Rik DXImx40e Ddost Ddx27 Dnajb12 Dnajc7 Ebpl Ephx1 Fap Galnact2 Galnt10 Gkn1 Gtf2h2 Hadha Hic1 Hip2 Lyplal1 Mlstd2 Mpdu1 Mrpl14 Nomo1 Npm3 Pelo Pomt1 Rab7l1 Rad51l1 Rbbp6 Riok3 Rtn1 Scamp5 Scml4 Scn5a Spcs2 Srpx2 Sult1e1 Thrsp Tk2 X99384 Zfp319
292	V$PAX5_02: B-cell-specific activating protein	10	10	1822	44	14295	-4.23	0.0	2.54	1.28	2310044P18Rik Ap2b1 Ap3m2 Eya1 Fabp4 Mpdu1 Pitpnm1 Psmc6 Slc25a15 Trpm7
293	V$GRE_C: Glucocorticoid response element	63	63	1769	537	13802	-4.26	0.0	0.27	0.0	1810037K07Rik 2810004N20Rik Abo BC009118 BC051244 C1r Car5b Clasp2 Cldn10 Cog2 Cops4 D3Jfr1 Dlat Dnajc5 Gca Ghr Gmfg Grid2ip Hoxc8 Hsd17b4 Icam2 Ier3ip1 Il5ra Klk27 Klrd1 Lyplal1 Mcoln2 Med8 Mgea6 Mnat1 Mpv17 Mrpl15 Mta3 Myl6 Nat2 Nme1 Nrp1 Paxip1 Peci Ppp1cc Prl Prpf39 Pscd1 Qrsl1 Rgs11 Rnf41 Rpl14 Rufy1 Serpina3n Serpine1 Sfrs5 Slc37a4 Slc5a1 Sox1 Spcs2 Strn3 Sult1e1 Surf1 Tgds Trim41 Trpc4ap Z…
294	V$RSRFC4_01: related to serum response factor, C4	6	6	1826	88	14251	-4.27	0.0	0.04	0.0	Brd7 Ckb Ckmt2 Cops7a Ldh2 Psmb1
295	V$PPARA_01: PPAR:RXR heterodimers	3	3	1829	5	14334	-4.28	0.0	2.95	1.62	Acta1 Ap1g2 Usp52
296	V$CDP_02: transcriptional repressor CDP	13	13	1819	148	14191	-4.29	0.0	0.07	0.0	Ap3b1 Clns1a Galnt10 Hnmt Lims2 Mrps23 Nup155 P2ry12 Pde8a Rfwd3 Slc15a2 Slc22a17 Zfp639
297	V$AR_03: is recognized by androgen reseptor	41	41	1791	276	14063	-4.3	0.0	1.59	0.53	2310008M20Rik 2810004N20Rik 4632409L22Rik Ankrd1 BC004690 BC010304 BC024868 Casp8ap2 Centd3 Chkb D13Wsu64e Dhodh Dlat Dnajc5 Dscr1l1 Dsip1 Gmpr Gtf3c2 Hoxc8 Hsd17b4 Ier3ip1 Mgea6 Mrpl36 Nars Nat2 Paxip1 Peci Pex13 Pgm1 Ppp3r1 Psma5 Rcn3 Sas Scp2 Sfrs11 Sitpec Slc16a8 Surf1 Tnnc2 Zfp37 Zgpat
298	V$NFKAPPAB50_01: NF-kappaB (p50)	81	81	1751	615	13724	-4.34	0.0	0.88	0.1	1110060O18Rik 1600020H07Rik 4732497O03Rik Actn3 Acyp1 Ap1g2 Ap2b1 Arl6ip5 Atp8b2 BC002059 BC003267 Bbc3 C1d Cacna1g Capn5 Cdh23 Chi3l1 Clasp2 Col9a2 Csk D11Ertd99e Dnmt3a E130016I23Rik Edem1 Eef1g Efna2 Eln Ero1l Esam1 Exosc7 Fkbp2 Fusip1 Fxr1h Ghr Gtf3c1 Hmgcs2 Hoxc8 Ing1l Itga4 Lace1 Lgtn Lmod1 Matr3 Mbtd1 Mfn1 Mrps6 Nin Ntn1 Nucb2 Padi2 Pdcd7 Pex11a Ppp2cb Prnd Psg17 Ptprv Pus1 Rcl1 Rem1 Rnf16…
299	V$STAT5B_01: signal transducer and activator of transcription 5b	32	32	1800	297	14042	-4.36	0.0	0.17	0.0	2810021O14Rik 4633402D15Rik BC005752 BC010462 Bex2 Clasp2 Clcn7 Col4a2 Crbn Etfdh Hibadh Hivep2 Hoxb4 Hrmt1l2 Lrig1 Mbtd1 Muted Nek3 Nol7 Nrbf1 Pcdhb10 Pdcd2 Phf10 Scp2 Selenbp1 Sla Sstr1 Sufu Taf13 Tars Trappc4 Zfp189
300	V$HNF4_01: hepatic nuclear factor 4	1761	1761	71	13761	578	-4.37	0.0	0.91	0.11	0610006K04Rik 0610006O14Rik 0610009E20Rik 0610011D08Rik 0610039P13Rik 0610042I15Rik 0910001K20Rik 1110013G13Rik 1110015E22Rik 1110020A09Rik 1110021E09Rik 1110025I09Rik 1110032D12Rik 1110032N12Rik 1110054N06Rik 1110060O18Rik 1110064N10Rik 1200009B18Rik 1200009K13Rik 1200016B17Rik 1300013B24Rik 1500010M16Rik 1500031N24Rik 1500034J20Rik 1600020H07Rik 1700009P13Rik 1700019I23Rik 1700020M16Rik 1700022…
301	V$E4BP4_01: E4BP4	67	67	1765	551	13788	-4.38	0.0	0.4	0.0	1200009K13Rik 1300013B24Rik Akap8l Ankib1 Ap4s1 Arl3 Asrgl1 Baz1b Brap C030018L16Rik Ccl11 Ccnh Chi3l1 Clasp2 Col15a1 Cpxm1 Crsp3 D15Ertd735e Dbr1 Dcn Ddx1 Ddx42 E2f3 Eef2 Eif2s1 Elac2 Elovl6 Esrra Fbxo25 Fmo5 Foxj3 Fxr1h Gpd1 Gtpbp5 Helb Klhl20 Mipol1 Mpv17 Mrps25 Myh9 Napb Ndufb3 Nktr Nme1 Pcbp1 Peci Pex13 Pmm2 Rab6ip1 Rasa1 Rassf5 Rbm4 Sec61a2 Sfxn4 Skd3 Slc25a3 Slc30a5 St6galnac6 Stk38 Sypl T…
302	V$FOXO4_02: fork head box O4	56	56	1776	404	13935	-4.39	0.0	1.2	0.24	2310075A12Rik 2610311I19Rik Agtrl1 Ankib1 Arl5 Atp5f1 BC005471 BC051244 Bpy2ip1 Col5a2 Dmap1 Elovl6 Gca Golga5 Hbld1 Hdgfrp2 Hoxd8 Hr Ier3ip1 Kpna6 Lgals12 Lox Mfap5 Mipol1 Mnat1 Mpdu1 Mrpl27 Msh2 Myo6 Nans Numb Ogn Orc2l Pik3cg Pld2 Plekhe1 Ppgb Ptcd2 Rasa1 Rpl14 Sec61a2 Sfrs11 Sfrs14 Slc19a3 Srp14 Sstr1 Tde2 Terf2 Thrap6 Tie1 Tmem37 Ttc1 Uqcrc1 Uvrag Vps33b Vps54
303	V$PPARA_02: PPAR-alpha:RXR-alpha heterodimer (peroxisome proliferator activated factor alpha:retinoid X receptor alpha)	58	58	1774	426	13913	-4.43	0.0	1.07	0.16	1300013B24Rik 2410170E21Rik 2700087H15Rik Abcd4 Abtb1 Aof2 Apex1 Arfrp1 Arl2bp Arpc3 BC003267 Bcl7b Chi3l1 Creb3 Cyp2j5 Dao1 Eef1g Elp4 Esrra Foxi1 Galnt10 Gnmt Golga2 Gtf3a Havcr2 Herpud1 Hus1 Jarid2 Jmjd2c Midn Mpi1 Nap1l3 Nol7 Pcsk4 Pde8a Pgm1 Pms2 Ppp1cc Ppp3r1 Prpsap2 Rab24 Rab3ip Rassf3 Rpo1-2 Sfrs14 Slc16a7 Sntg2 Stx4a Tmc4 Tnfrsf25 Tnpo2 Ubadc1 Uqcrc1 Vdac1 Vdrip Zfp119 Zfp259 Zgpat
304	V$MEF3_B: MEF-3	51	51	1781	434	13905	-4.43	0.0	0.3	0.0	1700019I23Rik A530065E19Rik Acbd3 Actr6 BC003940 C1qtnf6 Caml Chpt1 Cnot8 Dcxr Ddx18 Dhodh Dhps Dpep1 E2f6 Eno3 Esd Fgf8 Fzd4 Gps1 Gtf2h1 Hrc Kif2a Lyplal1 Mcoln2 Mus81 Myom2 Nmnat3 Npas2 Nutf2 Otub1 Phyh Pldn Psma1 Pvalb Rbks Rpl19 Sel1h Shc1 Slc30a9 Sntg2 St3gal3 Timd2 Tmem30b Tnip2 Unc119 Uqcr Usp52 Vamp1 Vkorc1 Zfp37
305	V$BACH1_01: BTB and CNC homolog 1	22	22	1810	216	14123	-4.43	0.0	0.14	0.0	4632409L22Rik Acadsb Acox2 Akap8l Dkkl1 Epha1 Fbxl3 Gabarapl1 Gtf2e2 Igsf4c Klhl20 Ldb3 Mrpl15 Myst4 Ndnl2 Rabif Recql5 Sumf1 Sycp3 Tbce Zc3hc1 Zfp40
306	V$SRF_C: serum response factor	62	62	1770	471	13868	-4.47	0.0	0.84	0.08	1110054N06Rik 1810045K07Rik 2210409M21Rik 2610511E22Rik 2700082D03Rik A230102I05Rik Aco1 Acta1 Anapc7 Aoc3 Ccbl2 Cd248 Cipp Ckm Col1a1 Col6a1 Cops7a Cplx1 Csrp1 Dag1 Dcpp Denr E430018M08Rik Eif2s1 Eif2s2 Gcdh Herpud1 Igbp1b Klrd1 Ldb3 Lox Loxl1 Magee1 Mcpt7 Med8 Mus81 Myh9 Mylpf Napsa Ndufb3 Nol5 Postn Rarres2 Rassf3 Rock2 Scn5a Sdc3 Sfrs12 Slc25a11 Stam Surf4 Suv420h1 Thrap6 Tia1 Ttc8 Usp12 Vamp…
307	V$COUP_DR1_Q6	55	55	1777	420	13919	-4.53	0.0	0.79	0.03	1500031N24Rik 2600016J21Rik Abpa Acta1 Adra2c Aldh9a1 Ap1g2 Atoh8 Bcl7b Ckmt2 Col1a1 Cplx1 Dnaja2 Esam1 Gabarapl1 Gpatc4 Hars2 Hbld2 Herpud1 Hmgcs2 Hr Htatsf1 Itm1 Lasp1 Map1lc3b Med31 Med8 Mrpl4 Nol7 Nomo1 Pck1 Pes1 Phax Polr2i Ppp1r14d Prkcabp Prnpip1 Pte1 Pus1 Pus3 Qdpr Rarres2 Rp9h Serpinc1 Slc9a1 Sod2 St6galnac6 Tcap Tubgcp5 Usp52 Vps18 Vps39 Xylb Zcwcc2 Znrf1
308	V$T3R_01: viral homolog of thyroid hormone receptor alpha1	45	45	1787	378	13961	-4.53	0.0	0.36	0.0	2310058A11Rik Abcb6 Abpa Atp5a1 BC005752 Blvra Btbd1 Casp8ap2 Cdc16 Cfl2 Clec2d Col5a2 Cops7a Cova1 Cyp17a1 D15Ertd405e D830019K17Rik D8Ertd594e Dkkl1 Echs1 Ganab Gprin1 Hmgcl Isp2 Mrpl22 Mrpl35 Mrpl36 Mta3 Myo6 Nid2 Prkcz Prpf39 Pygb Rab3ip Rasal1 Rchy1 Sipa1 Slc16a7 Slc30a5 Slc31a1 Stx4a Tradd Trappc2 Ubl3 Vdac1
309	V$MAF_Q6	51	51	1781	417	13922	-4.54	0.0	0.45	0.0	1110013G13Rik 2410141M05Rik 4633402D15Rik 5330414D10Rik 9030625G08Rik Acadvl BC022641 C1d Cbfa2t3h Cdk7 Ckm Coq3 D030060M11Rik D11Ertd99e Dffa Elovl6 Fabp4 Fibp Galnt11 Gorasp2 Grim19 Hrasls3 Idh3a Ifrd2 Il11ra1 Lims2 Nap1l3 Nek9 Ntn1 Pcaf Pck1 Pdcd2 Pelo Phf10 Phyh Plvap Ppp1cc Psmd12 Rabggtb Rpl14 Sfrs11 Sla2 Slc35b3 Slc43a3 Stxbp6 Tfpi2 Tmem4 Tprt Traf4 Wap Zfp146
310	V$FOXO3_01: fork head box O3	46	46	1786	337	14002	-4.55	0.0	1.03	0.14	2310075A12Rik 2610311I19Rik Agtrl1 Ankib1 Arl5 Atp5f1 BC005471 BC051244 Col5a2 Dmap1 Gca Golga5 Hbld1 Hdgfrp2 Hoxd8 Hr Ier3ip1 Kpna6 Mfap5 Mipol1 Mnat1 Myo6 Nans Numb Ogn Orc2l Pik3cg Pld2 Ptcd2 Rasa1 Rpl14 Sec61a2 Sfrs11 Sfrs14 Slc19a3 Srp14 Sstr1 Terf2 Thrap6 Tie1 Tmem37 Ttc1 Uqcrc1 Uvrag Vps33b Vps54
311	V$AHRARNT_02: aryl hydrocarbon receptor:Arnt heterodimers, fixed core	4	4	1828	11	14328	-4.58	0.0	2.51	1.27	Hoxc8 Msra Nomo1 Prkrir
312	V$GATA4_Q3	1800	1800	32	14057	282	-4.6	0.0	1.22	0.25	0610006K04Rik 0610006O14Rik 0610009E20Rik 0610011D08Rik 0610039P13Rik 0610042I15Rik 0910001K20Rik 1110013G13Rik 1110015E22Rik 1110020A09Rik 1110021E09Rik 1110025I09Rik 1110032D12Rik 1110032N12Rik 1110054N06Rik 1110055N21Rik 1110060O18Rik 1110064N10Rik 1200009B18Rik 1200009K13Rik 1200013F24Rik 1200016B17Rik 1300013B24Rik 1300017K07Rik 1500031N24Rik 1500034J20Rik 1600020H07Rik 1700009P13Rik 1700019…
313	V$FREAC3_01: Fork head RElated ACtivator-3	38	38	1794	323	14016	-4.6	0.0	0.34	0.0	1700020M16Rik 4930467B06Rik Acads Acadsb Apba3 Atp6v1g1 BC051244 Birc2 Brap C1d Cenpc1 Chchd5 D10Bwg0791e D3Jfr1 Fundc1 Gas2 Hus1 Ing3 Itpr1 Kcnj11 Laf4l Mgea6 Mki67ip Nme1 Npm1 Ogn Peci Pip5k2c Reck Sbds Scin Stab1 Suclg1 Tfpi2 Thumpd1 Uvrag Zfp160 Zmym1
314	V$NGFIC_01: nerve growth factor-induced protein C	35	35	1797	247	14092	-4.61	0.0	1.18	0.23	1810045K07Rik 2810410A08Rik Cacna1h Capn5 Cxcl12 D1Bwg0491e Fgf16 Fkbp2 Fxr1h Hadha Hhat Hic1 Hmg20a Ifngr1 Lrrfip1 Lyar Mclc Nek3 Padi2 Pam Peci Pex13 Pnoc Rabggtb Ralb Rasal1 Rassf3 Scn7a Slc7a6 Sntg2 Spcs1 Spna1 Tarsl1 Tmem30b Vamp2
315	V$MIF1_01: MIBP-1 / RFX1 complex	26	26	1806	172	14167	-4.62	0.0	1.43	0.42	1700022N24Rik 1810045K17Rik 2610027O18Rik Aof2 Atp6v1b1 Car3 Elovl6 Fbs1 Gtf3c4 Med9 Mfn1 Mustn1 Ncoa5 Otub1 Pdcd6 Ribc2 Rnf25 Slc7a11 Smc1l1 Smpdl3a Tekt2 Tmed9 Tmem4 Ttc8 Ysg2 Zdhhc3
316	V$ISRE_01: interferon-stimulated response element	27	27	1805	239	14100	-4.7	0.0	0.28	0.0	Abca8a Chchd5 Cutc Eif2s1 Gspt2 Hdhd4 Hmg20b Hs1bp1 Mapk9 Mospd1 Mrpl11 Mrpl17 Nfyb Ogn Orc2l Pip5k2c Pldn Reps1 Rfx5 Sip1 Slco1a5 Ssx2ip Stxbp6 Tbk1 Tcfap2a Terf2ip Zbp1
317	V$ATF6_01: activating transcription factor 6	37	37	1795	297	14042	-4.72	0.0	0.54	0.0	0610006O14Rik Bcl7b Ccnh Cdk7 Clcn4-2 Copb1 Cpxm1 D1Bwg0491e Ddx56 Eef1g Ehbp1 Esam1 Ezh1 Gabpb1 Golga2 Grid2ip Gtf2h2 Htatsf1 Laf4l Lrrk2 Med31 Nans Pcsk4 Prp19 Psma1 Qrsl1 Rasal1 Rbks Slc19a3 Slc22a17 Slc7a6 Sox1 Stra13 Sumo1 Traip Uchl5 Zfp61
318	V$MEF2_03: myogenic MADS factor MEF-2	37	37	1795	285	14054	-4.73	0.0	0.71	0.0	Angpt1 Aqp1 Arl2bp Arl3 BC013481 Brd7 C1qr1 Ccnh Ckb Ckmt2 Cnr2 Cops7a Dag1 Dhps Extl3 Gca Hbld2 Il16 Ldh2 Lnx1 Nqo3a2 Nr2c2 Nudt2 Pank3 Pitpnb Pmvk Psmb1 Rnf146 Scpep1 Slc2a10 Slco1a5 Tfb2m Thrsp Tmc4 Usp52 Zfp260 Zfp292
319	V$FXR_Q3	33	33	1799	241	14098	-4.74	0.0	0.96	0.11	6330583M11Rik Acadsb Ankrd28 Ap3b1 Aspn Atp5g1 BC010311 Bckdhb Col11a1 Col6a1 Eif3s6 Fbxo25 Hsd3b7 Ide Lace1 Mapk9 Mrps6 Nbr1 Nin Pck1 Pla2g4a Ppp1r16b Prps1 Rbm4 Sh2bpsm1 Slc37a4 Sox5 Tbc1d15 Ttc10 Tubgcp5 U2af1 Uba52 Ube2e3
320	V$OCT1_07: octamer factor 1	22	22	1810	200	14139	-4.75	0.0	0.25	0.0	1810015M01Rik 2210409M21Rik 2310044P18Rik Adnp Angpt1 Dncic2 Dspg3 Fancl Metrn Msra Nfia Nudt13 Pafah1b1 Prpf39 Ralb Rit1 Rps27l Surf4 Tarsl1 Zc3hc1 Zfp296 Zfp40
321	V$PBX1_02: homeo domain factor Pbx-1	30	30	1802	220	14119	-4.79	0.0	0.92	0.11	5730405M13Rik 5730466P16Rik Aass Abo Btbd1 C1qbp Coq3 Ddx56 Dhps Dnajc9 Dscr1l1 Dusp11 Eif2s2 Elp4 Enpep Fkbp9 Mcts1 Mfn1 Mki67ip Mpst Mrps33 Nars Psmb1 Rab38 Rab6ip1 Rassf5 Strn3 Tarsl1 Tfip11 Xylb
322	V$MEIS1AHOXA9_01: Meis-1a:HOXA9 heterodimeric binding	16	16	1816	154	14185	-4.81	0.0	0.2	0.0	Ankib1 Dnaja2 Ednra Ggcx Gna14 Helb Myh9 Myo6 Nup88 Prkcabp Psma1 Psma2 Rpl38 Suclg1 Txndc1 Ubl3
323	V$POU3F2_02	9	9	1823	101	14238	-4.82	0.0	0.12	0.0	Dhrs4 Dncic2 Grinl1a Lancl2 Matr3 Myom2 Nras Nudt13 Rit1
324	V$POLY_C: Retroviral Poly A signal	29	29	1803	215	14124	-4.84	0.0	0.86	0.09	2610319K07Rik Abcb11 Atp2a2 Casp6 Cln5 Col11a1 Edem1 Emcn Gng11 Gtf2h2 Igbp1b Mgea5 Mgea6 Nutf2 Oat Ogn Pde8a Plekhe1 Ptpn18 Rad1 Rbms1 Rpl38 Sf3b1 Slc1a1 St6galnac4 Tde2 Tert Tfip11 Tmem37
325	V$HOX13_01: Hox-1.3	27	27	1805	218	14121	-4.89	0.0	0.53	0.0	1200009K13Rik Abca8a Chn1 Clcn7 Clns1a Cog6 Cplx1 Cyp2c70 Dbr1 Dnajc7 Elovl6 Fh1 Gorasp2 Lasp1 Mfn2 Mgea6 Mrpl19 Mta3 Myo6 Pdcd2 Pgm1 Rbks Smarca3 Stxbp6 Syngr2 Timm10 Vps39
326	V$EVI1_03: ectopic viral integration site 1 encoded factor	5	5	1827	67	14272	-4.9	0.0	0.08	0.0	Dhrs4 Med9 Pnn Tprt Zfyve27
327	V$AHR_01: aryl hydrocarbon / dioxin receptor	2	2	1830	41	14298	-4.92	0.0	0.04	0.0	Myl6 Pigb
328	V$MEIS1BHOXA9_02: Meis-1b:HOXA9 heterodimeric binding	23	23	1809	170	14169	-4.95	0.0	0.84	0.08	1200009K13Rik Crbn D7Bwg0611e DXImx40e Ednra Fmo5 Gemin6 Gtf2e2 Mki67ip Myo6 Nup88 Pcsk4 Pdhb Polr2h Prkcabp Prl Ptpra Rdh5 Stam Tmem45b Ttc10 Ubl3 Zfp68
329	V$CAAT_C: Retroviral CCAAT box	16	16	1816	106	14233	-4.97	0.0	1.19	0.24	2310075A12Rik Adk Apba3 Bloc1s1 D11Ertd99e Ets1 Glrx1 Hdac6 Hdhd4 Mknk1 Ncoa6ip Nudt13 Osbpl2 Pip5k2c Sec61g Slc23a2
330	V$MYCMAX_01: c-Myc:Max heterodimer	18	18	1814	124	14215	-4.98	0.0	1.07	0.16	Acat1 BC004636 Cd8b1 Cdw92 D11Ertd498e Exosc7 Gabarapl2 Gnpat Kcne3 Mrpl18 Qtrt1 Rcl1 Scp2 Snx11 Uble1a Vdp Zdhhc3 Zgpat
331	V$FXR_IR1_Q6	17	17	1815	137	14202	-5.12	0.0	0.54	0.0	2610027O18Rik 2610311I19Rik BC009118 C1qtnf4 C1s Cacna1g Chkb Col6a1 Dag1 Eif3s6 Mrpl22 Mrps6 Nln Rgs11 St3gal3 Tnnt1 U2af1
332	V$E2F_01: E2F	14	14	1818	97	14242	-5.14	0.0	0.98	0.11	BC014685 Dnajc9 Eif4enif1 Ggcx Hadha Kars Matr3 Mtrr Pms2 Ppm1d Rad51l1 Tbl1xr1 Terf2ip Vps18
333	V$BEL1_B: Bel-1 similar region	5	5	1827	23	14316	-5.23	0.0	1.58	0.53	Calml4 Csnk1e Ier3ip1 Rpl11 Zmynd10
334	V$LXR_DR4_Q3	12	12	1820	84	14255	-5.24	0.0	0.9	0.11	0610011D08Rik Aptx Bhlhb5 Csnk1g2 E130107N23Rik Fasn Hsd17b4 Lgals8 Loxl1 Nudt1 Slc16a8 Vdp
335	V$SREBP1_02: sterol regulatory element-binding protein 1	9	9	1823	86	14253	-5.26	0.0	0.27	0.0	0610039P13Rik Aldh1a2 Fasn Napsa Rcn3 Spna1 Timm10 Tubgcp5 Vdp
336	V$DTYPEPA_B: poly A signal of D-type LTRs	8	8	1824	77	14262	-5.31	0.0	0.27	0.0	2700075B01Rik Col1a1 Cops4 Esd Fadd Gata3 Lrpap1 Slc35c2
337	V$GNCF_01: GCNF (germ cell nuclear factor)	10	10	1822	85	14254	-5.35	0.0	0.44	0.0	BC010304 Cln5 Csprs Kcnj11 Lgals12 Nktr Nmnat3 Nurit Rpa1 U2af1
338	V$LXR_Q3	9	9	1823	71	14268	-5.44	0.0	0.58	0.0	Csnk1g2 Fasn Lgals8 Mipol1 Nudt1 Sipa1 Slc16a8 Vdp Zfyve21
339	V$HMEF2_Q6: myocyte enhancer factor	5	5	1827	54	14285	-5.45	0.0	0.21	0.0	Akap8l Ckm Cldn2 Epb4.1l2 Zfp68
340	V$PAX3_01: Pax-3 binding sites	1	1	1831	25	14314	-5.48	0.0	0.04	0.0	Top2a
341	V$POU3F2_01	8	8	1824	58	14281	-5.48	0.0	0.74	0.0	Abpa Brd7 Cdw92 Gabarapl1 Gtf2h1 Hus1 Sec22l1 Slc16a7
342	V$APOLYA_B: Avian C-type PolyA signal	6	6	1826	37	14302	-5.5	0.0	1.02	0.14	Dkkl1 Med31 Rem1 Rxrg Sirt7 Sult1e1
343	V$AR_02: high affinity binding sites for androgen receptor	6	6	1826	49	14290	-5.63	0.0	0.51	0.0	Dlat Dnajc5 Hoxc8 Hsd17b4 Nat2 Zgpat
344	V$VJUN_01: v-Jun	3	3	1829	13	14326	-5.63	0.0	1.31	0.33	Nap1l3 Sbds Znrf4
345	V$STAT1_01: signal transducer and activator of transcription 1	5	5	1827	45	14294	-5.67	0.0	0.38	0.0	Abcd4 Clcn7 Pdcd7 Sec61g Zfp189
346	V$MEF2_01: myogenic enhancer factor 2	1	1	1831	1	14338	-5.8	0.0	1.54	0.5	Ckm
347	V$IRF2_01: interferon regulatory factor 2	3	3	1829	17	14322	-5.86	0.0	0.92	0.11	BC024868 Pus1 Terf2ip
348	V$NRSE_B: neural-restrictive-silencer-element	1	1	1831	19	14320	-5.93	0.0	0.09	0.0	Scamp5
349	V$SRF_01: serum response factor	1	1	1831	18	14321	-6.01	0.0	0.11	0.0	Cd248
350	V$TAXCREB_02: Tax/CREB complex	2	2	1830	21	14318	-6.05	0.0	0.28	0.0	Fdxr Midn
351	V$EVI1_01: ectopic viral integration site 1 encoded factor	1	1	1831	3	14336	-6.24	0.0	0.96	0.11	1200016B17Rik
352	V$TAACC_B: Lentiviral TATA upstream element	1	1	1831	14	14325	-6.24	0.0	0.18	0.0	Orc2l
