# Supplementary material for: A genomic analysis of mouse models of breast cancer reveals molecular features of mouse models and relationships to human breast cancer
Source: Breast Cancer Res. 2014 Jun 5;16(3):R59. doi: 10.1186/bcr3672 (PMC4078930; doi:10.1186/bcr3672)
Supplement: Additional file 2 — Fold change values organized by mouse tumor model type comparing the mouse model to all other types of mouse models. [file bcr3672-S2.zip › Additional_file_2/ETV6NTRK3_SAM/AdditionalFile39_ETV6NTRK3_SAM/ETV6Ntrk33_SAM.txt]

Current settings
Input parameters
Data type?								Two class unpaired
Array or Seq data?								array
Arrays centered?								FALSE
Delta								2.108442744
Minimum fold change								0
Test statistic								standard
Are data are log scale?								TRUE
Number of permutations								100
Input percentile for exchangeability factor s0								Automatic choice
Number of neighbors for KNN								10
Seed for Random number generator								1818484
Computed values
Estimate of pi0 (proportion of null genes)								0.306
s0 percentile								0
False Discovery Rate (%)								0
List of Significant Genes for Delta = 2.108
Positive genes (590) Upregulated in ETV6Ntrk3 compared to all other tumors
	Row	Gene ID	Gene Name	Score(d)	Numerator(r)	Denominator(s+s0)	Fold Change	q-value(%)
	12865	1448194_a_at	8.754528059	6.900529438	1.726741679	0.250233217	3.309794579	0
	12405	1438441_at	7.800741343	5.472452247	1.578893008	0.288516544	2.987405357	0
	16917	1455298_at	7.786830589	5.477554096	1.578078245	0.288099071	2.985718695	0
	16972	1455579_at	8.101760202	3.702110458	1.545674047	0.417511596	2.919404355	0
	15102	1450928_at	8.073569225	5.195698275	1.525739425	0.293654355	2.879342533	0
	11341	1434537_at	9.359609032	5.194820306	1.509992796	0.290672768	2.848086169	0
	6409	1423260_at	8.13714201	5.227057418	1.497499837	0.28649003	2.82352976	0
	6408	1423259_at	8.212230145	5.072749883	1.495054687	0.294722729	2.818748356	0
	12484	1438694_at	8.176921909	3.550349167	1.487233031	0.418897681	2.803507698	0
	17461	1460250_at	5.876771906	4.883501467	1.296238769	0.265432247	2.455877787	0
	13887	1449340_at	5.862313529	4.704983078	1.279161553	0.271873784	2.426978879	0
	4164	1420627_a_at	10.09355783	3.945121687	1.258368875	0.31896833	2.392251177	0
	13760	1449199_at	7.28217065	6.767268072	1.234147998	0.182370195	2.352423811	0
	9327	1426906_at	5.205034123	5.288268655	1.219127806	0.230534393	2.328059299	0
	16129	1452231_x_at	5.632799408	4.935619979	1.181965195	0.23947654	2.268856233	0
	3947	1420378_at	7.596513149	4.332686848	1.1728801	0.270705025	2.254613439	0
	15811	1451785_at	5.561678727	7.665878922	1.168410367	0.152417013	2.247639044	0
	3682	1419728_at	5.264255183	4.726678454	1.116741733	0.236263529	2.168566573	0
	3477	1419492_s_at	7.396343529	5.044093731	1.110798053	0.220217568	2.159650793	0
	16204	1452348_s_at	5.699737774	4.731579552	1.105573381	0.233658416	2.151843834	0
	10701	1431357_a_at	5.559052975	7.28972886	1.104606659	0.151529183	2.150402409	0
	3476	1419491_at	7.253187511	4.80094618	1.078107833	0.224561533	2.111265235	0
	10968	1432829_at	6.877528787	5.243962248	1.051018765	0.200424548	2.071992477	0
	11576	1435504_at	6.039573548	6.457377943	1.036065846	0.160446834	2.050628066	0
	10707	1431382_a_at	5.838271076	7.109434478	1.030615682	0.14496451	2.042895889	0
	10967	1432828_at	6.763568027	5.030389028	1.026983758	0.204155932	2.037759452	0
	4614	1421144_at	6.194849514	6.828968385	1.026529912	0.15031991	2.03711851	0
	16719	1454231_a_at	5.571502109	6.70582726	1.02583698	0.152976947	2.036140309	0
	9579	1427279_at	5.982721938	6.930130088	1.015208358	0.146491963	2.021194778	0
	9578	1427278_at	6.137852426	6.462120906	1.007928337	0.15597485	2.011021265	0
	13830	1449279_at	6.438190844	4.293551489	1.006366082	0.234390128	2.008844764	0
	2955	1418925_at	6.165044608	4.393437051	1.005685325	0.228906278	2.007897083	0
	7980	1425121_a_at	5.721733523	5.738398599	0.994259473	0.173264275	1.992057751	0
	8214	1425418_at	6.564297276	5.925238165	0.993212359	0.16762404	1.990612432	0
	10464	1429752_x_at	6.020769465	6.661143305	0.982807916	0.147543428	1.976308155	0
	7353	1424351_at	7.927630999	4.26695389	0.98254325	0.230268073	1.975945629	0
	11204	1434074_x_at	5.506316686	5.17723958	0.975404423	0.188402412	1.966192292	0
	8792	1426188_s_at	6.636646486	4.493618358	0.965784834	0.214923644	1.953125743	0
	9735	1427521_a_at	7.105578564	5.333247912	0.965291716	0.180995096	1.952458273	0
	8860	1426268_at	8.065261532	3.934554202	0.962710888	0.244681059	1.948968654	0
	14771	1450531_at	5.317381288	7.601161884	0.957057094	0.125909316	1.941345766	0
	16205	1452349_x_at	5.889469927	3.993132446	0.953372487	0.238753034	1.936393944	0
	15632	1451565_s_at	5.181916007	7.061897646	0.949657899	0.134476305	1.931414614	0
	3214	1419209_at	6.236461404	4.35887503	0.933958154	0.214265871	1.910510457	0
	11771	1436404_at	6.818156814	4.830526156	0.926367952	0.191773716	1.900485412	0
	15143	1450977_s_at	6.973275616	5.011239564	0.924602008	0.184505649	1.89816053	0
	10303	1428816_a_at	6.427186537	5.426281979	0.921620187	0.16984377	1.894241386	0
	12044	1437275_at	6.017882046	4.440992777	0.909120782	0.20471116	1.877900706	0
	7881	1425003_at	5.428129839	6.777430067	0.907459561	0.133894345	1.875739602	0
	16539	1453278_a_at	6.351720936	6.266042088	0.906440933	0.144659248	1.874415687	0
	2960	1418930_at	5.993022355	3.946109956	0.904254388	0.229150834	1.871576978	0
	10662	1431182_at	7.07373173	5.700485117	0.902469659	0.158314537	1.86926312	0
	14609	1450333_a_at	6.712249535	5.512825775	0.897908794	0.162876323	1.863363054	0
	11844	1436756_x_at	5.731164326	4.351427755	0.897482479	0.206250116	1.862812515	0
	12266	1437948_x_at	5.755033805	5.110208097	0.893787452	0.174902359	1.858047588	0
	5887	1422643_at	8.961244275	3.560994443	0.885145534	0.248566952	1.846950927	0
	4794	1421365_at	6.980769746	4.353451216	0.862238397	0.198058587	1.817856598	0
	2747	1418687_at	4.753265086	5.14371885	0.861443185	0.16747478	1.816854874	0
	10807	1431795_a_at	5.434929387	4.247935577	0.856123218	0.201538654	1.810167523	0
	1231	1417025_at	6.809976367	4.702364721	0.851877076	0.181159295	1.804847667	0
	12603	1439121_at	7.690255687	5.332165311	0.850915082	0.159581527	1.803644589	0
	17029	1455811_at	5.754391408	4.956147147	0.850163565	0.171537192	1.802705295	0
	12638	1439296_at	6.221209212	4.669193178	0.845228323	0.18102235	1.796549047	0
	11275	1434319_at	6.283380412	4.718668846	0.844640176	0.178999672	1.795816794	0
	6538	1423413_at	6.877024409	4.517494073	0.844530421	0.186946658	1.795680179	0
	9568	1427263_at	8.267631916	4.31896407	0.842718857	0.195120599	1.793426794	0
	2324	1418221_at	5.118179875	3.493674371	0.842231299	0.241073211	1.792820809	0
	17164	1456174_x_at	7.277220293	4.48284869	0.83713306	0.186741315	1.786496465	0
	11034	1433530_at	7.465022622	4.418123584	0.835240254	0.18904864	1.784154132	0
	16753	1454639_x_at	7.529070436	4.572884334	0.830482809	0.181610281	1.778280378	0
	13126	1448482_at	6.184281492	4.120859822	0.830359494	0.201501514	1.778128385	0
	5152	1421788_x_at	3.103154568	5.585178741	0.829666416	0.148547872	1.777274369	0
	3063	1419042_at	8.126228748	3.377536898	0.826516642	0.244709878	1.773398355	0
	3584	1419615_at	5.745153226	4.571230224	0.817251412	0.178781503	1.762045785	0
	2844	1418799_a_at	6.284227154	3.506120155	0.812755779	0.231810589	1.756563558	0
	1377	1417185_at	10.0844921	4.05609723	0.809621065	0.199605931	1.752751008	0
	14234	1449875_s_at	8.325837329	5.068230823	0.804832235	0.158799444	1.746942635	0
	11055	1433584_at	5.697519427	3.85253035	0.796381181	0.206716394	1.736739266	0
	12178	1437674_at	5.760000314	4.228604004	0.79453414	0.18789514	1.734517192	0
	2557	1418472_at	6.730751717	5.072690734	0.789515072	0.155640293	1.728493372	0
	17651	1460657_at	5.078483089	4.561087714	0.784461907	0.171990095	1.722449765	0
	11823	1436686_at	5.638420259	4.372562817	0.780948744	0.178602064	1.718260462	0
	10714	1431396_at	6.451944286	4.710230587	0.774565531	0.16444323	1.710674803	0
	11430	1434877_at	4.804085304	5.148510433	0.774420007	0.150416323	1.710502256	0
	3631	1419669_at	7.540141251	3.783295252	0.774157801	0.204625267	1.710191405	0
	9338	1426919_at	4.929982286	4.476295224	0.769593699	0.171926484	1.704789602	0
	12309	1438119_at	5.02155559	4.478462352	0.767906794	0.171466618	1.702797402	0
	9339	1426920_x_at	4.998568472	4.490312059	0.767878027	0.17100772	1.702763449	0
	16964	1455540_at	1.626741245	5.612774805	0.76309249	0.13595637	1.697124601	0
	10713	1431395_a_at	6.370163478	4.518747922	0.762988772	0.168849598	1.697002596	0
	1965	1417822_at	6.924424057	4.126030324	0.762490683	0.184800068	1.696416809	0
	4159	1420622_a_at	7.541930004	4.827485032	0.757534858	0.156921224	1.690599417	0
	11650	1435830_a_at	5.702528208	5.620092873	0.756683491	0.134638966	1.689602051	0
	15142	1450976_at	7.113725742	4.06459874	0.756592021	0.186141873	1.68949493	0
	2734	1418673_at	5.200290744	3.765851951	0.75472591	0.200413059	1.687310998	0
	6832	1423747_a_at	5.813527642	5.285641804	0.754023909	0.142655128	1.68649017	0
	1964	1417821_at	6.692322608	4.02935357	0.754021624	0.187132157	1.686487499	0
	12343	1438202_at	5.851477494	4.372024353	0.749761739	0.171490751	1.681515105	0
	9808	1427633_a_at	6.161104228	4.390084307	0.747524205	0.170275592	1.678909197	0
	16357	1452592_at	7.056480079	3.598010377	0.745894599	0.207307517	1.677013844	0
	8179	1425374_at	7.214457196	4.822006424	0.739927611	0.153448077	1.670092038	0
	1050	1416832_at	6.469640605	3.513097043	0.734601202	0.20910359	1.663937451	0
	12645	1439367_x_at	6.410238763	4.037018625	0.733187935	0.181616188	1.662308252	0
	13065	1448415_a_at	5.637473254	3.537522668	0.732254056	0.206996287	1.661232562	0
	2928	1418892_at	7.100292166	4.740619058	0.731958176	0.154401391	1.660891898	0
	12016	1437189_x_at	5.084835301	4.068509058	0.729368852	0.179271778	1.657913632	0
	11824	1436687_x_at	5.752907226	4.119793537	0.726926671	0.176447355	1.655109504	0
	6833	1423748_at	5.869184405	4.925472899	0.724151231	0.147021666	1.651928484	0
	7869	1424987_at	5.785487953	5.38468267	0.723726126	0.134404601	1.651441799	0
	10757	1431668_at	5.70147385	4.707207049	0.72231926	0.153449647	1.649832155	0
	5911	1422667_at	4.734066828	4.005094601	0.721555106	0.180159317	1.648958518	0
	9663	1427404_x_at	7.9472505	3.695669506	0.721273644	0.195167247	1.648636847	0
	1567	1417394_at	6.492149859	3.439730074	0.719520432	0.20917933	1.646634584	0
	6234	1423052_at	6.70576145	3.811304057	0.718040563	0.188397607	1.644946387	0
	4160	1420623_x_at	7.836630142	4.816210304	0.715890006	0.148641766	1.642496169	0
	5665	1422386_at	4.061537645	6.708155961	0.714783756	0.106554433	1.641237196	0
	4975	1421578_at	4.683731242	4.923062114	0.711305692	0.144484403	1.63728525	0
	17017	1455789_x_at	7.846150339	4.762567459	0.710799049	0.14924703	1.636710373	0
	5438	1422130_at	4.981556043	4.958971723	0.708379103	0.142847982	1.63396729	0
	5332	1422004_at	2.971695287	5.172359613	0.707782972	0.136839475	1.633292264	0
	1568	1417395_at	6.326690593	3.368817945	0.707000786	0.20986613	1.632406982	0
	10805	1431791_a_at	5.59302558	4.856387408	0.706855571	0.145551726	1.63224268	0
	11243	1434198_at	6.258563341	4.253379837	0.704958058	0.165740678	1.630097274	0
	10747	1431611_a_at	5.375909385	5.216648966	0.69937424	0.134065804	1.623800326	0
	4452	1420962_at	4.689572916	7.247039622	0.694956359	0.095895206	1.618835463	0
	4453	1420963_at	4.740521479	6.889137727	0.693310765	0.10063825	1.61699001	0
	3048	1419022_a_at	7.933546225	3.548885337	0.690808378	0.194655029	1.614187734	0
	3889	1420274_at	6.636264896	4.605057443	0.686877928	0.149157298	1.609796058	0
	12080	1437367_at	6.044109977	3.998456322	0.685315594	0.171395043	1.60805371	0
	9567	1427262_at	8.732714681	3.451726465	0.684615138	0.198339916	1.607273158	0
	12392	1438380_at	4.879899962	4.144177725	0.681273975	0.16439304	1.603555153	0
	11289	1434340_at	5.453925435	4.363489536	0.678315259	0.155452478	1.600269911	0
	876	1416644_a_at	5.554166396	3.394804116	0.677034127	0.199432457	1.598849481	0
	5959	1422723_at	7.475591776	3.786815674	0.674119309	0.17801746	1.59562243	0
	5942	1422700_at	4.054054449	5.496537864	0.673674379	0.122563402	1.595130412	0
	3049	1419023_x_at	8.019062892	3.399529702	0.671468892	0.197518172	1.592693756	0
	3890	1420275_at	7.141931956	4.696184471	0.668269903	0.142300607	1.589166077	0
	10401	1429347_at	6.960886934	3.481297625	0.667517166	0.19174378	1.588337135	0
	14180	1449803_x_at	6.720094905	4.485056692	0.665705615	0.14842747	1.586343957	0
	10783	1431741_a_at	5.82486113	4.007327812	0.662611037	0.165349846	1.582944899	0
	17133	1456078_x_at	5.615943744	4.181365133	0.659786567	0.157792143	1.579848882	0
	17119	1456031_at	5.402280942	3.998893595	0.659039819	0.16480554	1.579031355	0
	8642	1426000_at	4.262259283	5.139595179	0.658523322	0.128127469	1.57846615	0
	12670	1439416_x_at	5.399914046	3.989444869	0.65823951	0.164995264	1.578155658	0
	12427	1438527_at	7.583967811	3.650745762	0.657333233	0.180054508	1.577164599	0
	3514	1419538_at	5.206154691	6.523817812	0.651034527	0.099793487	1.570293818	0
	15402	1451287_s_at	4.222822732	3.43354417	0.650045764	0.189322092	1.569217972	0
	3679	1419724_at	4.591385055	4.132354162	0.649016229	0.157057262	1.568098548	0
	6217	1423032_at	5.027082992	5.87684298	0.646796024	0.110058415	1.565687211	0
	9114	1426597_s_at	6.649524151	4.809910413	0.646471788	0.134404122	1.565335373	0
	5941	1422699_at	4.311320624	5.312588759	0.645203775	0.121448093	1.563960174	0
	6235	1423053_at	6.485467877	3.460004573	0.645011397	0.186419232	1.563751639	0
	8829	1426231_at	1.615542841	4.58865676	0.644991354	0.140562127	1.563729915	0
	5969	1422735_at	6.559999025	4.240374379	0.64188868	0.151375474	1.560370555	0
	10769	1431706_at	5.592452983	4.48998848	0.638955921	0.142306806	1.557201804	0
	1551	1417378_at	5.796204712	4.696494392	0.637501453	0.135739852	1.555632685	0
	13896	1449350_at	5.318980312	4.140316581	0.636485712	0.153728755	1.554537816	0
	16182	1452311_at	2.961464025	5.228474559	0.631439454	0.120769346	1.549109853	0
	10331	1428942_at	7.82261268	3.664301711	0.630303698	0.172011954	1.547890802	0
	5869	1422623_x_at	8.341885453	3.679632875	0.628336338	0.170760606	1.545781428	0
	16971	1455578_x_at	8.347305103	3.739061087	0.627287643	0.167766086	1.544658207	0
	9889	1427771_x_at	5.382472519	3.563066408	0.623947023	0.175115182	1.541085626	0
	6815	1423728_at	6.66460507	3.542992803	0.623284417	0.175920317	1.540377993	0
	3418	1419430_at	5.771725281	4.056809985	0.622884808	0.153540543	1.539951386	0
	13808	1449253_at	3.714723472	5.911519726	0.621776687	0.105180515	1.538769017	0
	10779	1431731_at	5.363262888	3.985178705	0.621393003	0.155926007	1.538359837	0
	12647	1439370_x_at	4.874844805	3.679144761	0.618339409	0.168066072	1.535107203	0
	1129	1416916_at	6.38824267	4.241851389	0.617414574	0.145553089	1.534123444	0
	12458	1438621_x_at	4.169423897	3.630710274	0.615394536	0.16949701	1.531976892	0
	12539	1438914_at	5.801883979	4.269278183	0.615350671	0.144134592	1.531930313	0
	409	1416154_at	4.112935288	5.980547144	0.614241798	0.102706623	1.530753305	0
	10999	1433462_a_at	4.324877787	6.407863863	0.613056658	0.095672547	1.529496343	0
	7973	1425111_at	3.654894935	5.472126551	0.61212893	0.11186308	1.528513114	0
	4767	1421332_at	4.104924934	3.893913647	0.611639366	0.15707574	1.527994516	0
	12459	1438622_x_at	5.691723445	3.957473298	0.611171978	0.154434896	1.527499575	0
	10619	1430978_at	7.606827378	4.062839951	0.607442566	0.149511813	1.523556039	0
	14067	1449549_at	6.608764613	4.156932908	0.606717586	0.145953182	1.522790618	0
	4409	1420906_at	5.884807323	5.484574726	0.602407309	0.109836649	1.518247832	0
	13592	1449005_at	5.057231018	3.630261745	0.601748	0.165758847	1.517554154	0
	11621	1435731_x_at	5.576307839	4.384415242	0.5997892	0.136800273	1.515495113	0
	10901	1432227_at	4.336872016	4.73348477	0.598711868	0.126484376	1.51436384	0
	5495	1422197_at	3.632101356	5.782170514	0.598349297	0.10348178	1.513983305	0
	4411	1420908_at	5.829039521	5.162483486	0.596296171	0.115505681	1.51183026	0
	14767	1450526_at	3.119712721	4.694098845	0.595294107	0.126817548	1.510780541	0
	12621	1439243_x_at	5.17754209	3.572965812	0.593971699	0.166240521	1.509396359	0
	15920	1451940_x_at	3.648107519	5.33934535	0.592895689	0.111042768	1.50827102	0
	11290	1434341_x_at	5.57743485	3.95409219	0.592031459	0.149726266	1.507367778	0
	7275	1424262_at	4.669776737	3.389009165	0.590184406	0.174146595	1.505439161	0
	13979	1449446_at	4.927870712	4.472864401	0.58908821	0.131702676	1.504295725	0
	12298	1438082_at	6.178292659	4.210647191	0.587128029	0.139438904	1.502253235	0
	12393	1438381_x_at	5.127017107	3.618865866	0.585748771	0.161859763	1.500817725	0
	13685	1449117_at	8.615147401	4.762875829	0.57934495	0.121637635	1.494170672	0
	1550	1417377_at	5.564926237	4.214106613	0.578514469	0.137280454	1.493310807	0
	14066	1449548_at	6.760748138	3.99939805	0.577869992	0.144489242	1.492643868	0
	12730	1446086_s_at	4.578379219	5.071081388	0.577519	0.113884782	1.492280768	0
	16358	1452593_a_at	6.220313595	3.926854307	0.576995877	0.146935901	1.491739763	0
	16069	1452127_a_at	6.106098253	3.825611024	0.57690778	0.150801474	1.491648675	0
	17121	1456036_x_at	6.633789733	3.690334108	0.571942687	0.154983985	1.486523929	0
	8562	1425890_at	3.909931886	4.419860255	0.571599579	0.129325261	1.48617044	0
	2962	1418932_at	5.185369232	3.886462453	0.571257779	0.146986568	1.485818381	0
	1549	1417376_a_at	5.60151743	4.183065828	0.571078329	0.136521478	1.485633579	0
	12246	1437863_at	3.770312367	4.85344458	0.570238988	0.117491604	1.484769509	0
	4577	1421104_at	3.520537587	3.90529772	0.569309319	0.145778724	1.483813034	0
	4766	1421331_at	4.251933171	3.663692932	0.569076889	0.155328762	1.483574	0
	7972	1425110_at	4.072845111	5.387514242	0.567123903	0.10526634	1.481567034	0
	767	1416531_at	6.712563963	3.759721057	0.565952728	0.15053051	1.480364791	0
	4907	1421503_at	3.879721012	6.309381035	0.565753551	0.08966863	1.480160427	0
	7352	1424350_s_at	7.090039266	4.125892305	0.564433058	0.136802664	1.478806262	0
	9755	1427543_s_at	5.878669229	3.572102869	0.564347737	0.157987538	1.478718809	0
	5442	1422134_at	2.671160387	3.678267303	0.563698779	0.153251173	1.478053795	0
	1920	1417776_at	2.748249442	4.922882741	0.560111685	0.113777174	1.474383351	0
	7172	1424142_at	5.132196787	5.613206092	0.560025701	0.09976931	1.474295481	0
	12214	1437750_at	4.21523129	3.926441057	0.559634118	0.142529611	1.473895375	0
	3167	1419152_at	3.667879786	3.856604777	0.559402416	0.145050491	1.473658681	0
	14575	1450291_s_at	5.868320611	3.441820009	0.558796585	0.16235497	1.473039977	0
	16568	1453515_at	4.091290096	5.329385383	0.55833985	0.104766274	1.472573709	0
	15819	1451801_at	3.540833915	4.945130992	0.556897534	0.112615325	1.471102259	0
	16125	1452227_at	4.765465912	3.442015208	0.556304632	0.161621782	1.470497807	0
	16733	1454605_a_at	4.759452974	5.469930522	0.556048417	0.101655481	1.470236676	0
	2563	1418478_at	6.19411357	3.484409424	0.554797127	0.159222714	1.468962052	0
	15776	1451739_at	7.038176027	3.932882961	0.552716375	0.140537204	1.466844943	0
	10620	1430983_at	6.258070085	3.595949372	0.549987802	0.152946481	1.464073317	0
	8755	1426134_at	3.565993546	4.920854493	0.549881417	0.111745108	1.463965359	0
	10920	1432344_a_at	6.783837363	3.650387466	0.547867766	0.150084826	1.461923446	0
	2309	1418205_at	3.980260709	5.091232681	0.547834997	0.107603606	1.46189024	0
	4673	1421218_at	3.893457223	4.751517954	0.547595522	0.115246439	1.4616476	0
	7953	1425088_at	4.705625163	4.675071805	0.547404077	0.117089983	1.461453652	0
	8452	1425752_at	3.732183723	5.208588146	0.547063366	0.105031028	1.461108551	0
	17355	1459211_at	4.687029593	4.653438658	0.54576412	0.117281898	1.459793316	0
	10631	1431017_at	5.213520616	4.004033833	0.545241817	0.136173129	1.459264918	0
	11836	1436716_at	5.824381744	3.517712578	0.544955951	0.154917703	1.458975797	0
	9959	1427915_s_at	6.567680721	3.764096165	0.544798501	0.144735543	1.45881658	0
	9319	1426892_at	4.536600144	4.808339919	0.54380384	0.113095964	1.45781115	0
	3562	1419591_at	5.562167134	5.070624105	0.541919867	0.106874392	1.45590868	0
	3313	1419320_at	3.947004409	5.274480853	0.5415146	0.1026669	1.455499759	0
	10425	1429527_a_at	5.921305737	3.469556419	0.539581277	0.155518808	1.453550582	0
	5235	1421888_x_at	7.048914948	3.712756906	0.539473886	0.145302776	1.453442387	0
	16521	1453181_x_at	5.971908598	3.508966923	0.539197425	0.153662727	1.453163893	0
	9699	1427472_a_at	3.283752983	4.787660506	0.538543496	0.112485732	1.452505368	0
	15171	1451008_at	3.8250726	5.252010042	0.537321606	0.102307802	1.45127569	0
	12672	1439418_x_at	4.765034495	3.762942954	0.536458528	0.142563556	1.450407739	0
	15838	1451823_at	2.950247168	3.718716135	0.534820148	0.143818492	1.448761535	0
	12936	1448272_at	5.148955503	3.941707505	0.534526992	0.13560798	1.448467176	0
	4669	1421213_at	4.010974814	4.744219494	0.532214945	0.112181771	1.446147738	0
	5051	1421667_at	4.318950325	6.239961989	0.530363617	0.084994687	1.444293169	0
	6010	1422781_at	6.532018205	3.666452956	0.529862157	0.144516284	1.443791242	0
	8509	1425819_at	4.551800869	4.861541565	0.529488957	0.108913798	1.443417806	0
	8939	1426366_at	6.339972388	4.052540243	0.528663583	0.130452396	1.442592255	0
	14315	1449975_a_at	3.739722641	4.487828194	0.52784477	0.117616974	1.441773732	0
	5106	1421734_at	4.227988436	4.373818385	0.526405573	0.120353779	1.440336172	0
	13513	1448911_at	3.893839683	5.436536807	0.523844256	0.096356242	1.437781311	0
	277	1416016_at	7.477437619	3.742484178	0.523821785	0.139966333	1.437758917	0
	6011	1422782_s_at	6.801117793	3.609696975	0.521886889	0.144579141	1.435831934	0
	16736	1454608_x_at	2.729147861	3.757799856	0.519799069	0.138325374	1.433755548	0
	5002	1421613_at	3.098560362	3.566541996	0.518289145	0.145319793	1.432255765	0
	173	1415899_at	6.32638699	4.178151099	0.517817877	0.123934694	1.431787983	0
	4410	1420907_at	6.294478007	4.539716062	0.517727132	0.114043946	1.431697927	0
	5614	1422328_at	4.578287192	4.619129008	0.517560463	0.112047198	1.431532538	0
	421	1416166_a_at	5.828979637	3.990416985	0.517473214	0.129678983	1.431445968	0
	4771	1421337_at	3.877414925	3.727563333	0.517329654	0.13878494	1.431303534	0
	8451	1425751_at	3.955626494	5.113751898	0.516724009	0.101045968	1.430702797	0
	10690	1431330_at	4.642261085	4.526334099	0.515388264	0.113864388	1.429378768	0
	3606	1419639_at	7.09029206	3.394109878	0.515118283	0.151768299	1.429111304	0
	7195	1424168_a_at	6.558327313	3.444072239	0.514754798	0.149461092	1.428751287	0
	17250	1456470_x_at	5.95250689	3.442606476	0.514722024	0.149515208	1.42871883	0
	14628	1450358_at	2.809773838	4.290878411	0.513442687	0.119659109	1.427452448	0
	10761	1431687_at	4.216014454	3.885609464	0.512850754	0.13198721	1.426866889	0
	11509	1435199_at	4.990936758	3.76328672	0.512462135	0.136174087	1.426482585	0
	5236	1421889_a_at	7.16882297	3.565932164	0.511414956	0.143416905	1.42544755	0
	5981	1422749_at	4.598437527	3.577686867	0.510761435	0.142763035	1.424801989	0
	10813	1431812_a_at	5.034192935	4.778568526	0.51043157	0.106816836	1.424476252	0
	3399	1419410_at	6.451106747	4.15562767	0.510210687	0.122775842	1.424258175	0
	8756	1426135_a_at	3.694474666	4.311264817	0.509980023	0.118290118	1.424030477	0
	16598	1453678_at	5.226534191	3.77672922	0.508559359	0.134656029	1.422628883	0
	14586	1450307_x_at	3.165848904	3.505918074	0.508485903	0.145036448	1.422556451	0
	16398	1452652_at	4.37521518	3.581238275	0.506398948	0.14140331	1.420500114	0
	2554	1418469_at	6.085608261	4.040767356	0.503441715	0.124590621	1.417591359	0
	1543	1417370_at	3.204673897	4.970010085	0.502864186	0.101179711	1.417023993	0
	4276	1420755_a_at	3.816720966	4.298164861	0.502401833	0.11688752	1.41656994	0
	8876	1426287_at	5.414554513	4.51260192	0.501966737	0.111236654	1.416142787	0
	8527	1425839_at	6.323426972	3.369206606	0.501208727	0.148761648	1.415398923	0
	8601	1425938_a_at	6.412351525	3.379905475	0.500714578	0.148144551	1.414914207	0
	13420	1448807_at	4.600031693	5.395106588	0.50016133	0.092706478	1.414371717	0
	13860	1449311_at	6.066527976	3.971668778	0.499592218	0.125788993	1.413813887	0
	1243	1417040_a_at	6.19518507	3.504298632	0.499559402	0.142556173	1.413781729	0
	738	1416501_at	7.153193579	3.927496727	0.498471129	0.12691828	1.412715668	0
	3605	1419638_at	6.964440777	3.423837246	0.498176188	0.145502298	1.412426886	0
	4552	1421078_at	3.304376095	4.874369762	0.497348391	0.102033374	1.411616688	0
	3070	1419052_at	5.213785256	3.499170004	0.496636186	0.141929711	1.410919997	0
	2843	1418798_s_at	3.713427805	4.805999789	0.49663408	0.103336267	1.410917937	0
	1946	1417803_at	2.505005473	4.506582203	0.494908774	0.109819094	1.409231643	0
	13996	1449463_at	3.682168702	4.385023969	0.49428221	0.112720526	1.408619744	0
	8351	1425612_at	4.47643521	3.668212628	0.494236659	0.134735008	1.40857527	0
	4196	1420666_at	3.546029692	4.871931451	0.49198142	0.100982829	1.406375088	0
	1945	1417802_at	2.446984175	4.555952965	0.49191421	0.107971749	1.406309571	0
	2099	1417973_at	4.035023964	5.507176033	0.490802694	0.089120575	1.405226505	0
	4021	1420459_at	3.490436371	3.797753298	0.490663165	0.129198272	1.405090607	0
	8184	1425381_a_at	3.893185519	4.099699576	0.490573388	0.119660814	1.405003173	0
	9528	1427214_at	3.362021079	4.311613459	0.490084318	0.113666107	1.40452696	0
	17071	1455913_x_at	2.631684402	3.494497302	0.489315632	0.140024613	1.403778811	0
	8760	1426142_a_at	3.442589531	4.129083219	0.489272157	0.118494138	1.403736509	0
	36	1415729_at	7.513323029	3.828407801	0.489239489	0.127791895	1.403704723	0
	1793	1417636_at	5.249398696	4.537494409	0.488385474	0.107633295	1.402874035	0
	10884	1432139_at	3.450600397	3.99450784	0.48696091	0.121907612	1.401489475	0
	11281	1434328_at	7.770531131	3.461060537	0.483379091	0.139662131	1.398014274	0
	8473	1425777_at	3.510897609	4.550974061	0.483224456	0.106180446	1.397864436	0
	17304	1456627_at	4.317504395	4.731222628	0.483019204	0.102091836	1.397665577	0
	11754	1436343_at	6.16767616	4.05204384	0.481706156	0.118879799	1.39639409	0
	16667	1454008_at	4.991394221	3.708102978	0.48037602	0.129547648	1.395107236	0
	9775	1427569_a_at	4.789524929	4.11320582	0.48033823	0.116779527	1.395070693	0
	12413	1438476_a_at	6.085268424	4.126090588	0.47961242	0.116238946	1.394369018	0
	5656	1422377_at	4.557127489	5.05935616	0.47866259	0.094609388	1.393451308	0
	12791	1448113_at	8.234442944	3.396898768	0.478566205	0.14088327	1.393358215	0
	17375	1459994_x_at	3.454704858	3.70008274	0.477501289	0.129051516	1.392330096	0
	6973	1423911_at	6.719636386	3.390745932	0.47743444	0.140805135	1.392265583	0
	11802	1436573_at	4.584953123	4.039446426	0.477380054	0.118179573	1.392213099	0
	7351	1424349_a_at	7.279719856	3.510317478	0.476292237	0.135683522	1.391163742	0
	6122	1422909_at	4.986503807	4.289120262	0.476208513	0.111027083	1.39108301	0
	9336	1426917_s_at	4.545571461	3.597049302	0.475275838	0.132129364	1.390183992	0
	2018	1417880_at	2.026856336	4.41503468	0.475085352	0.107606256	1.390000452	0
	11533	1435309_at	4.349986584	3.834505131	0.474395156	0.123717439	1.389335624	0
	11733	1436226_at	6.716170326	3.383896979	0.473460125	0.139915644	1.388435468	0
	8793	1426192_at	4.81524611	4.133814784	0.472916232	0.114401892	1.38791213	0
	16648	1453943_a_at	4.229573911	3.369825885	0.470948337	0.139754502	1.386020252	0
	9376	1426982_at	6.415959511	3.431731083	0.468355019	0.136477774	1.383531047	0
	3347	1419355_at	6.685246701	4.033028415	0.467898149	0.116016576	1.383092982	0
	8734	1426108_s_at	3.367347724	4.279522123	0.467479838	0.109236458	1.382692011	0
	14279	1449928_at	7.229641636	3.609654366	0.467464621	0.129503984	1.382677427	0
	12627	1439258_at	6.342689023	3.503781368	0.467362372	0.133387995	1.382579435	0
	14112	1449621_s_at	4.114765473	4.302882296	0.467018125	0.108536114	1.382249572	0
	4359	1420852_a_at	5.241629081	3.89599918	0.465952842	0.119597777	1.381229298	0
	5834	1422583_at	4.561140503	4.705992931	0.463561675	0.098504541	1.378941903	0
	15847	1451834_at	3.423618129	4.363110332	0.463296881	0.106185002	1.378688834	0
	3329	1419336_at	3.806498329	5.376663899	0.462352682	0.085992484	1.37778682	0
	13926	1449382_at	2.858248598	4.633076355	0.462352173	0.099793774	1.377786334	0
	10445	1429616_at	6.128702318	4.264074237	0.461577029	0.108247888	1.377046263	0
	4824	1421403_at	4.190352753	4.681457946	0.461396389	0.098558269	1.376873854	0
	12454	1438612_a_at	3.185693333	4.744900647	0.461246644	0.097208915	1.376730948	0
	14311	1449970_at	4.62126225	4.988404454	0.460704307	0.092355043	1.376213506	0
	12114	1437459_x_at	3.925035461	3.591014108	0.459806422	0.128043613	1.375357263	0
	12218	1437779_at	4.747810984	4.176922716	0.459358013	0.109975224	1.37492985	0
	6142	1422931_at	5.508372991	4.60319384	0.458378184	0.099578293	1.373996362	0
	10782	1431740_at	3.019509892	4.866583636	0.458163138	0.094144717	1.373791571	0
	3968	1420405_at	3.912836353	5.010097519	0.456910394	0.091197904	1.372599176	0
	9406	1427018_at	4.042716874	4.682054518	0.455883881	0.097368341	1.371622886	0
	3348	1419356_at	6.598883887	3.804689268	0.455555291	0.119735216	1.371310518	0
	17629	1460613_x_at	2.862564549	4.665944373	0.45545315	0.097612212	1.371213435	0
	5427	1422117_s_at	3.705769919	4.563007604	0.454361411	0.099574984	1.370176181	0
	13660	1449089_at	6.285139293	3.517993918	0.45326413	0.128841647	1.369134452	0
	16169	1452287_at	3.795911694	4.314209129	0.452463541	0.104877517	1.368374895	0
	7678	1424744_at	4.294044442	4.97978572	0.452456325	0.090858593	1.368368051	0
	13156	1448514_at	6.357013023	3.510910675	0.451162756	0.128503057	1.367141676	0
	12135	1437522_x_at	2.903183983	4.619022401	0.450382564	0.097506036	1.366402542	0
	2122	1417996_at	4.026204182	4.604834331	0.450066675	0.097737865	1.366103391	0
	17370	1459931_a_at	3.692960283	4.504321519	0.449836047	0.099867659	1.365885024	0
	4197	1420667_at	3.567064482	4.300182882	0.449542831	0.104540398	1.365607447	0
	16924	1455346_at	2.747209085	4.159982307	0.448913604	0.107912383	1.365011972	0
	5836	1422585_at	3.683855809	4.96376107	0.44808965	0.090272204	1.364232607	0
	10626	1431006_at	4.818127004	4.365605714	0.447544589	0.102516035	1.363717286	0
	7985	1425127_at	2.599124096	4.168669046	0.447453212	0.107337188	1.363630915	0
	10678	1431282_at	5.097147354	3.51680607	0.446086128	0.126844108	1.362339363	0
	14825	1450592_at	2.664390294	3.997372861	0.445933558	0.111556658	1.362195299	0
	7927	1425060_s_at	3.096481549	3.535484842	0.445848072	0.126106628	1.362114585	0
	2074	1417943_at	3.082135959	4.462210269	0.445797944	0.099905185	1.362067257	0
	8723	1426092_a_at	5.3688389	3.82683777	0.445483373	0.116410311	1.361770299	0
	6276	1423101_at	5.052596246	3.639296661	0.445082496	0.122299042	1.361391961	0
	14836	1450606_at	5.037272963	4.194626358	0.444903736	0.106065165	1.361223286	0
	4152	1420614_at	7.501166398	3.541337277	0.444856023	0.125618089	1.361178268	0
	8724	1426093_at	5.650315995	3.733269574	0.444500231	0.119064595	1.36084262	0
	17301	1456622_at	5.494021469	4.227417503	0.441368248	0.104406117	1.357891538	0
	9898	1427782_a_at	4.106250958	4.505876262	0.441287281	0.097935952	1.357815332	0
	15548	1451460_a_at	3.194461887	4.273625478	0.441029141	0.103197892	1.357572401	0
	5511	1422213_s_at	4.902434769	4.043828799	0.440227338	0.10886399	1.356818116	0
	8912	1426326_at	6.575575465	4.280731511	0.439194805	0.102598073	1.355847393	0
	16721	1454247_a_at	3.546268183	3.951950984	0.439072166	0.111102635	1.355732141	0
	5291	1421955_a_at	7.287277393	3.391552235	0.438805011	0.129381764	1.355481113	0
	4792	1421363_at	2.463863346	3.968126725	0.43861823	0.110535338	1.355305635	0
	10609	1430838_x_at	5.389008627	3.557280469	0.438592813	0.123294415	1.355281757	0
	10103	1428123_at	5.051538845	3.961953936	0.437912517	0.110529432	1.354642831	0
	7989	1425131_at	4.158341734	4.720243011	0.43782969	0.092755752	1.354565062	0
	4827	1421407_at	3.795248538	4.025341141	0.437552603	0.108699508	1.354304926	0
	11914	1436926_at	3.739043535	4.10142041	0.436970233	0.106541195	1.353758346	0
	3380	1419390_at	3.837385014	3.653113999	0.436346617	0.119445114	1.3531733	0
	5056	1421672_at	3.505418216	3.990881094	0.436132745	0.10928232	1.352972715	0
	14039	1449513_at	3.811557593	4.95896783	0.435739654	0.087869022	1.352604121	0
	2852	1418810_at	4.081982938	4.491671283	0.435598582	0.096979177	1.352471865	0
	13537	1448939_at	6.497416946	3.612202731	0.435564811	0.120581496	1.352440206	0
	8208	1425412_at	4.296144589	4.135101953	0.434802272	0.105149106	1.35172556	0
	14340	1450001_a_at	3.502238144	4.215448637	0.434509152	0.103075423	1.351450951	0
	9335	1426916_at	4.867826883	3.90788133	0.433340494	0.110888857	1.350356648	0
	8220	1425426_a_at	4.490322538	3.948303397	0.433159722	0.109707811	1.350187458	0
	15643	1451578_at	4.236111091	4.905915249	0.43287197	0.088234702	1.349918183	0
	13865	1449316_at	2.636912434	4.263842739	0.432798848	0.101504412	1.349849765	0
	16879	1455099_at	2.366877477	3.605365794	0.4319493	0.119807344	1.349055124	0
	14292	1449943_at	5.471485777	3.662504989	0.429805594	0.117352903	1.347052046	0
	7567	1424614_at	6.778989189	4.18802834	0.428717349	0.102367347	1.34603633	0
	16553	1453393_a_at	2.898822292	4.633570615	0.427282035	0.092214422	1.344697846	0
	17498	1460304_a_at	5.909614774	3.511996418	0.426219776	0.121361108	1.343708107	0
	2986	1418957_at	4.196653907	3.629862295	0.426132743	0.117396394	1.343627047	0
	4269	1420746_at	2.598556339	5.169855065	0.425932406	0.082387688	1.343440481	0
	16301	1452501_at	4.082124327	3.807906115	0.423906019	0.111322603	1.34155483	0
	10674	1431241_at	5.596043207	3.453011668	0.422718471	0.122420227	1.340450989	0
	5899	1422655_at	4.450803311	3.651172687	0.422182436	0.115629271	1.339953035	0
	3639	1419677_at	2.845546365	4.010007847	0.421751144	0.105174643	1.339552518	0
	14916	1450708_at	2.652599873	4.505003079	0.421700776	0.093607212	1.339505752	0
	6139	1422928_at	3.240336214	3.701477836	0.421097273	0.113764634	1.338945531	0
	2276	1418166_at	3.582967402	3.908899155	0.420828472	0.107659076	1.338696084	0
	7764	1424857_a_at	5.743695017	3.616623581	0.420068384	0.116149324	1.337990974	0
	6056	1422835_at	2.569390735	3.689627093	0.419173191	0.113608552	1.337161008	0
	2903	1418865_at	5.35675838	3.456388534	0.417530402	0.120799614	1.335639256	0
	2353	1418251_at	3.748469207	4.577685786	0.416847131	0.091060669	1.335006838	0
	15379	1451254_at	5.710187762	3.838817932	0.416518816	0.108501842	1.334703064	0
	6651	1423544_at	4.153638802	4.405797985	0.41599993	0.094421018	1.334223105	0
	9909	1427826_a_at	1.517797837	3.369648681	0.415581891	0.123330926	1.333836553	0
	10498	1430007_a_at	3.10523324	3.622598506	0.415339361	0.11465233	1.333612342	0
	14181	1449804_at	5.461469691	4.113481631	0.415303456	0.100961544	1.333579152	0
	6169	1422971_at	4.391917763	4.205783015	0.414950918	0.098661989	1.333253317	0
	16500	1453060_at	2.587048367	3.727373098	0.414840821	0.11129576	1.333151576	0
	3324	1419331_at	2.282363862	3.750970384	0.414428473	0.110485669	1.332770593	0
	7995	1425138_at	3.977470746	4.172142581	0.414007435	0.099231373	1.332381692	0
	8412	1425696_at	4.29897043	4.220143308	0.413893237	0.098075635	1.332276229	0
	6124	1422911_at	2.987472243	4.147326856	0.413420425	0.099683589	1.331839676	0
	4406	1420903_at	2.60894851	4.106522863	0.413383782	0.10066516	1.331805849	0
	13851	1449301_at	3.240908736	4.541074468	0.412949782	0.09093658	1.331405268	0
	3323	1419330_a_at	3.601536986	3.910220123	0.412768799	0.105561525	1.331238257	0
	5030	1421643_at	3.081531862	4.249762174	0.412647321	0.097098921	1.331126168	0
	5638	1422355_at	3.39608201	4.020407958	0.411789322	0.102424761	1.330334757	0
	14559	1450272_at	4.973741942	3.894082919	0.41101947	0.105549748	1.329625052	0
	9908	1427825_at	1.638935093	3.432298799	0.410979552	0.119738862	1.329588264	0
	7437	1424453_at	4.846307854	4.034960813	0.410830393	0.101817691	1.329450805	0
	4621	1421153_at	5.169400023	3.972730629	0.410549523	0.103341898	1.329192007	0
	8231	1425441_at	3.833342706	4.116431553	0.410360441	0.099688392	1.329017813	0
	14969	1450773_at	2.541043957	3.641042751	0.410318203	0.112692498	1.328978903	0
	17196	1456283_at	3.088973948	4.087631104	0.410010653	0.100305199	1.328695626	0
	6123	1422910_s_at	5.144131338	3.403571785	0.409868024	0.120422912	1.328564273	0
	14301	1449954_at	4.983784515	3.648354684	0.409335946	0.11219741	1.328074378	0
	9880	1427751_a_at	4.309282287	3.543802969	0.407973058	0.115122952	1.326820362	0
	5091	1421715_at	3.679923521	4.021000656	0.407544413	0.101353978	1.326426204	0
	8752	1426130_at	4.157752828	4.089698719	0.407246905	0.099578706	1.326152701	0
	4039	1420487_at	3.712863737	3.739357678	0.406210572	0.108631109	1.325200426	0
	4405	1420902_at	2.511590727	4.260525571	0.404843543	0.095021972	1.323945324	0
	13973	1449439_at	6.878634413	3.484048769	0.404820152	0.116192447	1.323923858	0
	13997	1449464_at	5.417722482	3.467357062	0.404305378	0.116603329	1.323451547	0
	2933	1418897_at	2.547850151	3.664880282	0.403366818	0.110062754	1.322590842	0
	14782	1450544_at	4.5023984	4.244253888	0.403287808	0.095019718	1.322518412	0
	9875	1427741_x_at	3.908210298	4.183569776	0.402947289	0.096316617	1.322206296	0
	6263	1423086_at	4.970082034	3.424680183	0.402590557	0.117555665	1.321879397	0
	4328	1420810_at	6.892875508	3.580406492	0.401638631	0.112176824	1.321007475	0
	13835	1449284_at	4.9312773	3.618325445	0.400992667	0.11082272	1.320416129	0
	10755	1431663_a_at	3.949738427	3.753230135	0.400755584	0.106776182	1.320199159	0
	11409	1434785_at	3.508955671	4.065324778	0.400076551	0.098411953	1.319577927	0
	16309	1452512_a_at	3.442609427	3.471240587	0.400064341	0.115251113	1.319566759	0
	3897	1420285_at	4.378642284	3.405204035	0.399939327	0.117449446	1.31945242	0
	7575	1424624_at	3.41544403	3.571620563	0.399674627	0.11190288	1.319210354	0
	11718	1436149_at	6.550125802	3.40209801	0.399536266	0.1174382	1.319083842	0
	5658	1422379_x_at	3.123446289	4.60040146	0.398824182	0.086693343	1.318432931	0
	3346	1419354_at	6.778480613	3.427453493	0.398224042	0.116186563	1.317884596	0
	5093	1421717_at	3.477556828	3.710094719	0.39820775	0.107330885	1.317869713	0
	7297	1424287_at	4.892976454	3.681711774	0.398146575	0.108141701	1.317813832	0
	17479	1460277_at	4.08342699	4.291289743	0.397685808	0.092672793	1.317393016	0
	8709	1426077_at	3.284753421	4.583075985	0.396751139	0.086568746	1.316539803	0
	12174	1437652_at	4.148507468	4.05066748	0.396332089	0.097843649	1.316157452	0
	5643	1422362_s_at	2.773815125	3.702793476	0.394634313	0.106577457	1.314609497	0
	1597	1417428_at	3.762356183	3.689874451	0.393513346	0.106646812	1.313588449	0
	14058	1449537_at	3.87343274	4.254053732	0.39346645	0.09249212	1.31354575	0
	10593	1430771_a_at	3.661527521	4.215554227	0.393256768	0.093287086	1.313354853	0
	2123	1417997_at	3.952061502	4.009648186	0.392874787	0.097982359	1.313007163	0
	3678	1419723_at	3.583748547	3.405688881	0.391339594	0.114907617	1.311610716	0
	6055	1422834_at	2.513091937	3.459300733	0.38951562	0.112599525	1.309953517	0
	15551	1451464_at	5.947339741	3.783529173	0.389426109	0.102926683	1.309872245	0
	89	1415805_at	3.614428423	4.266633744	0.388468721	0.091048059	1.309003288	0
	2988	1418959_at	3.373423469	4.111469109	0.387888862	0.094343129	1.308477269	0
	3780	1419970_at	3.73806084	3.650660043	0.387683089	0.106195341	1.308290653	0
	16633	1453856_at	3.604108664	3.581023164	0.387477841	0.108203109	1.30810454	0
	10594	1430772_at	2.97788743	3.845798878	0.386465416	0.100490283	1.307186887	0
	9682	1427440_a_at	3.252341678	3.974145335	0.385712841	0.097055545	1.306505177	0
	17473	1460269_at	5.135416054	3.651562456	0.385668555	0.105617406	1.306465071	0
	9736	1427522_at	3.731732908	4.017722415	0.38560934	0.095977099	1.30641145	0
	16927	1455356_at	5.844561725	4.048858602	0.385242684	0.095148466	1.306079472	0
	2179	1418060_a_at	5.146943254	4.425379429	0.385189438	0.087040997	1.306031268	0
	8516	1425827_at	4.115406241	4.199027898	0.385170202	0.091728422	1.306013855	0
	6183	1422986_at	3.884854435	3.597848841	0.384409331	0.106844214	1.30532525	0
	5606	1422318_at	3.093059571	4.139019034	0.383372552	0.092624013	1.304387528	0
	5003	1421614_at	3.511774981	3.849501164	0.381785348	0.099177876	1.302953275	0
	5055	1421671_at	3.19889014	4.114134402	0.381135506	0.092640509	1.302366509	0
	5529	1422234_at	4.285804867	4.183348602	0.380884887	0.091047848	1.302140287	0
	5692	1422423_at	4.224461448	3.77897731	0.380440726	0.100672932	1.30173946	0
	14827	1450594_at	3.113178168	4.509400429	0.380392326	0.084355411	1.30169579	0
	1881	1417736_at	5.109906312	3.458587271	0.380206187	0.109931066	1.301527854	0
	5293	1421957_a_at	4.837796589	3.677199802	0.379680983	0.103252747	1.301054127	0
	6579	1423458_at	3.732552452	3.521316425	0.378650277	0.107530887	1.300124946	0
	16319	1452528_a_at	4.131736246	4.030029435	0.376889039	0.09352017	1.298538725	0
	14342	1450003_at	2.940680182	4.072994694	0.376426742	0.09242014	1.298122688	0
	2287	1418177_at	2.564077794	3.557838335	0.375908686	0.105656483	1.297656631	0
	14692	1450434_s_at	4.819882117	3.667158564	0.375112834	0.102289778	1.296940985	0
	8143	1425322_at	4.028082864	4.320557096	0.374109046	0.08658815	1.296038922	0
	4217	1420687_at	3.16507184	3.823500154	0.374001596	0.097816551	1.295942399	0
	15828	1451812_at	4.02576119	4.275373014	0.373165329	0.08728252	1.295191416	0
	8744	1426121_at	3.108549077	3.840185845	0.372808801	0.097080927	1.294871379	0
	7988	1425130_a_at	4.041760738	3.97291839	0.372673449	0.093803449	1.294749902	0
	17289	1456595_x_at	3.044628741	3.825700651	0.372316503	0.097319821	1.294429599	0
	13509	1448906_at	2.545632035	4.135756672	0.372042631	0.089957573	1.294183897	0
	17504	1460313_at	3.138827475	3.925763639	0.371954886	0.094747142	1.294105186	0
	4700	1421252_a_at	4.750041379	3.427647036	0.371925855	0.10850763	1.294079146	0
	195	1415924_at	3.362600329	4.21436117	0.37121826	0.088084112	1.293444597	0
	12888	1448220_at	4.223492307	3.866179718	0.370825934	0.095915338	1.293092906	0
	12884	1448216_at	3.601984498	3.988915596	0.370671851	0.092925469	1.292954809	0
	4829	1421409_at	4.08571097	3.785658008	0.370489982	0.097866733	1.292791827	0
	16097	1452165_at	3.197170386	3.557084498	0.369706025	0.103935126	1.292089517	0
	8633	1425989_a_at	5.374650127	4.153503364	0.368291391	0.08867006	1.29082318	0
	4139	1420601_at	3.137787881	4.447153826	0.367709195	0.082684164	1.290302377	0
	12467	1438632_x_at	3.3498061	4.133598355	0.367631218	0.088937334	1.290232639	0
	2672	1418600_at	2.850568046	3.658248955	0.367520975	0.100463631	1.29013405	0
	8915	1426330_at	3.594702019	3.807664177	0.366596748	0.096278645	1.289307822	0
	5379	1422056_at	3.059733482	3.686960385	0.365992317	0.09926668	1.288767767	0
	7909	1425038_at	3.251968426	3.804850686	0.365887965	0.096163554	1.288674552	0
	5147	1421780_a_at	3.185608934	4.196242879	0.365586938	0.087122445	1.28840569	0
	4838	1421419_at	3.609260588	3.642132403	0.364961459	0.100205434	1.287847224	0
	4325	1420807_a_at	4.478244928	3.941645033	0.363898197	0.092321402	1.286898435	0
	5681	1422406_at	3.513140719	3.639001117	0.363198469	0.099807188	1.286274421	0
	4120	1420581_at	2.699312181	3.983569666	0.362708934	0.091051234	1.285838037	0
	5510	1422212_at	5.280103407	3.774257839	0.362609805	0.096074466	1.285749689	0
	17501	1460310_a_at	3.198817644	3.704991118	0.362239601	0.097770707	1.285419801	0
	17596	1460438_at	4.881910166	3.99175373	0.361646358	0.090598364	1.284891339	0
	8081	1425244_a_at	3.717630098	3.882505655	0.361390412	0.093081748	1.284663409	0
	4353	1420844_at	4.624550287	3.676124164	0.359803152	0.09787568	1.283250793	0
	2271	1418161_at	3.472965317	4.114598941	0.357760452	0.086949046	1.281435134	0
	12742	1447935_at	4.602358927	3.579760077	0.357179083	0.09977738	1.280918853	0
	6439	1423292_a_at	4.390255409	3.966668648	0.35701401	0.090003487	1.280772299	0
	12735	1446966_at	3.372438391	3.419634177	0.353948569	0.103504805	1.2780538	0
	14344	1450005_x_at	4.435218589	3.767671339	0.3536023	0.093851684	1.277747085	0
	6577	1423454_a_at	4.357748373	3.869230359	0.351100178	0.090741606	1.275532959	0
	8051	1425208_at	4.545853498	3.468802406	0.350287883	0.100982369	1.274814985	0
	15657	1451592_at	4.822124643	3.765446003	0.34921425	0.092741803	1.273866639	0
	3668	1419713_at	3.662380101	4.094555201	0.349178004	0.085278617	1.273834635	0
	5009	1421621_at	3.459416279	3.797250775	0.349094873	0.091933584	1.273761236	0
	4112	1420572_at	3.263222052	3.368351863	0.348935058	0.103592223	1.273620143	0
	6198	1423009_at	2.858564884	3.527828892	0.347609349	0.098533506	1.272450336	0
	4388	1420883_at	3.233300299	3.92036968	0.347454546	0.088628006	1.272313808	0
	8012	1425160_at	3.551343244	3.814172349	0.345784425	0.090657787	1.270841779	0
	5633	1422350_at	3.283003879	3.508223743	0.345055025	0.098356048	1.270199427	0
	3022	1418994_at	3.53649511	3.397563	0.342729917	0.10087522	1.268153969	0
	12944	1448281_a_at	2.758654944	3.486054857	0.342687376	0.098302347	1.268116575	0
	14605	1450327_at	4.775758584	3.92273403	0.342671832	0.087355357	1.268102913	0
	9529	1427216_at	4.035990747	3.830424389	0.341698082	0.089206325	1.267247293	0
	15841	1451826_at	3.312903463	3.849672215	0.341690316	0.088758288	1.267240471	0
	15018	1450831_at	4.348989609	3.533717528	0.34152258	0.096646825	1.267093144	0
	15001	1450807_at	3.969501493	3.612872788	0.341487098	0.094519547	1.26706198	0
	14607	1450331_s_at	3.699584828	3.72593513	0.338054302	0.090730056	1.264050676	0
	4779	1421347_at	3.043572767	3.444512064	0.337391514	0.097950452	1.263470092	0
	14800	1450565_at	4.465617576	3.979254642	0.337233811	0.084747984	1.263331987	0
	10951	1432486_a_at	3.527458685	3.559044127	0.335622901	0.094301416	1.261922141	0
	3414	1419425_at	3.757916722	3.906232234	0.335014493	0.0857641	1.26139008	0
	9490	1427146_at	4.748434389	3.772812239	0.334210739	0.088583984	1.260687531	0
	4110	1420570_x_at	6.403424256	3.505866774	0.334203184	0.095326835	1.260680929	0
	3899	1420318_at	3.59967434	3.435683007	0.332336296	0.09673078	1.259050628	0
	14641	1450375_at	3.085490388	3.839296867	0.331946829	0.086460318	1.258710782	0
	3330	1419337_at	3.005188512	3.605804154	0.331157716	0.091840184	1.258022492	0
	9531	1427218_at	4.429056701	3.465953461	0.328520257	0.094784959	1.255724742	0
	8810	1426211_at	5.221575759	3.644544532	0.328063485	0.090014947	1.25532723	0
	14601	1450323_at	4.008406773	3.382968702	0.326367767	0.096473777	1.253852607	0
	10101	1428121_at	5.685206798	3.458794028	0.3253572	0.094066659	1.252974627	0
	1548	1417375_at	4.786282242	3.370874187	0.325355663	0.09651967	1.252973292	0
	358	1416098_at	3.850428588	3.562530188	0.323723566	0.090869003	1.251556625	0
	4858	1421444_at	2.713755085	3.580515194	0.322621403	0.090104744	1.25060085	0
	4998	1421608_at	3.63651214	3.447958349	0.321669697	0.093292803	1.249776136	0
	5122	1421755_at	3.040155195	3.641825238	0.32027269	0.087942905	1.248566524	0
	8727	1426096_at	4.146279413	3.469286111	0.319915933	0.092213765	1.24825781	0
	7990	1425132_at	3.391282213	3.407296711	0.31983623	0.09386803	1.248188851	0
	3032	1419005_at	3.816621365	3.627929754	0.319684746	0.088117678	1.248057797	0
	5054	1421670_a_at	3.377541619	3.516302164	0.318055743	0.090451767	1.246649361	0
	5362	1422037_at	4.062612944	3.406113623	0.316763429	0.092998492	1.245533158	0
	2118	1417992_a_at	2.208596966	3.568750132	0.315821529	0.088496397	1.244720246	0
	3670	1419715_at	3.378507388	3.618757304	0.314849844	0.087004963	1.243882183	0
	5576	1422283_at	3.803569407	3.575482855	0.314287321	0.087900665	1.243397274	0
	9785	1427587_at	2.758055573	3.551572541	0.312840153	0.088084968	1.242150647	0
	9654	1427393_at	2.658398196	3.447964987	0.310730485	0.090119965	1.240335564	0
	4098	1420555_at	3.540732672	3.506272442	0.310299458	0.088498388	1.23996505	0
	4691	1421238_a_at	2.886425377	3.650657826	0.310072214	0.084935984	1.239769755	0
	5530	1422235_at	3.241140801	3.5305931	0.307928442	0.087217199	1.237928888	0
	14480	1450174_at	2.977186648	3.596401952	0.3042136	0.08458832	1.234745406	0
	8705	1426072_at	3.252983939	3.42365108	0.302808248	0.088446001	1.233543206	0
	5294	1421958_at	3.157484128	3.445859668	0.29988112	0.087026504	1.231042969	0
	7263	1424245_at	2.87622939	3.438089749	0.296780925	0.086321459	1.228400432	0
	4431	1420933_a_at	5.621194124	3.579081491	0.295877802	0.082668641	1.227631698	0
	5024	1421637_at	2.935473696	3.370420215	0.295630946	0.087713379	1.227421658	0
	11508	1435192_at	3.663605646	3.363825843	0.291922862	0.086782989	1.224270931	0
	5094	1421718_at	4.048133484	3.582622036	0.28696838	0.080100099	1.220073769	0
	3691	1419740_at	3.024610795	3.504847979	0.284117876	0.081064251	1.217665505	0
	3905	1420333_at	3.492904854	3.41259779	0.282309195	0.082725599	1.216139895	0
Negative genes (3330) Downregulated in ETV6Ntrk3 compared to all other tumors
	Row	Gene ID	Gene Name	Score(d)	Numerator(r)	Denominator(s+s0)	Fold Change	q-value(%)	InverseFoldChange
	14983	1450788_at	2.017624457	-4.991855123	-1.852046832	0.371013739	0.276999095	0	3.610120098
	7904	1425032_at	2.118113037	-4.806400082	-1.830452786	0.380836542	0.281176361	0	3.556486744
	16438	1452757_s_at	4.438920957	-7.671193115	-1.729012701	0.225390324	0.301658324	0	3.315008801
	10186	1428361_x_at	4.410077577	-7.521405003	-1.71577634	0.228119127	0.304438698	0	3.284733534
	13873	1449326_x_at	2.436684702	-4.872914503	-1.714365654	0.351815254	0.304736528	0	3.281523249
	1866	1417714_x_at	4.299585805	-7.438124252	-1.711155048	0.230051958	0.30541545	0	3.274228593
	3093	1419075_s_at	2.705134477	-4.66058561	-1.695969983	0.363896326	0.308647074	0	3.239946482
	9871	1427735_a_at	1.440513621	-5.10817994	-1.65110504	0.323227658	0.318396186	0	3.140741138
	4483	1421001_a_at	2.764850189	-4.432046908	-1.597745837	0.360498404	0.330392802	0	3.026700319
	3607	1419643_s_at	2.519775575	-3.999477672	-1.557174849	0.389344554	0.339815874	0	2.942770122
	13994	1449461_at	2.827137006	-6.731387167	-1.503237964	0.22331771	0.35276077	0	2.834782335
	1631	1417464_at	1.432261532	-4.729792639	-1.490495853	0.315129217	0.355890209	0	2.80985533
	13968	1449434_at	2.843653689	-4.523372194	-1.445683596	0.31960306	0.367118165	0	2.723918609
	6410	1423261_at	4.273281256	-5.281838946	-1.416496089	0.268182371	0.37462106	0	2.669364077
	16580	1453574_at	3.25851922	-6.014197735	-1.410121085	0.234465368	0.376280105	0	2.65759467
	9532	1427219_at	3.263027737	-6.103754157	-1.405856117	0.230326465	0.377394128	0	2.649749757
	17465	1460256_at	2.506963009	-4.547625458	-1.398152366	0.307446684	0.37941474	0	2.635638244
	6635	1423523_at	1.598438987	-6.368456821	-1.388159307	0.217974204	0.38205194	0	2.617445154
	16397	1452651_a_at	1.426627778	-4.89881515	-1.353502547	0.276291819	0.391340805	0	2.55531748
	1229	1417023_a_at	3.791199796	-5.522008496	-1.343733883	0.243341509	0.393999613	0	2.53807356
	15387	1451263_a_at	3.656193672	-5.378628923	-1.309179401	0.243403927	0.403550352	0	2.478005519
	14049	1449526_a_at	5.100501778	-6.346411676	-1.28928776	0.203152242	0.409152973	0	2.44407365
	11372	1434642_at	4.25687173	-7.849898306	-1.288147868	0.164097396	0.409476378	0	2.442143318
	4491	1421011_at	3.743391136	-7.938223906	-1.272046825	0.160243253	0.414071891	0	2.415039566
	12452	1438609_x_at	1.740962357	-4.945452508	-1.261413895	0.255065415	0.417134951	0	2.397305708
	12942	1448279_at	6.047702459	-10.4068654	-1.231049351	0.118292041	0.426007475	0	2.347376653
	16449	1452787_a_at	5.398081756	-8.315242906	-1.225674727	0.147400953	0.427597485	0	2.338647992
	2006	1417867_at	2.904983118	-3.66983077	-1.212614345	0.330427865	0.431486	0	2.317572297
	3365	1419373_at	3.253207426	-5.499364294	-1.207048689	0.219488767	0.43315381	0	2.308648747
	8501	1425809_at	2.984268302	-5.035649915	-1.195020451	0.237312059	0.436780256	0	2.289480775
	1561	1417388_at	1.535021619	-5.902710869	-1.181537436	0.200168611	0.440881414	0	2.268183618
	7182	1424155_at	2.970352187	-4.896491437	-1.179697396	0.240927082	0.441444081	0	2.265292577
	1105	1416889_at	1.953857786	-4.441146444	-1.169076911	0.26323764	0.444705789	0	2.248677723
	7278	1424265_at	3.875598475	-6.367861531	-1.148718578	0.180393147	0.451025661	0	2.217168749
	9582	1427284_a_at	5.322110365	-5.270998205	-1.141104883	0.216487435	0.453412201	0	2.205498658
	9253	1426793_a_at	5.598797818	-7.683006622	-1.127311778	0.146727946	0.457767905	0	2.184513131
	11092	1433688_x_at	5.735562462	-7.503715716	-1.123113965	0.149674376	0.459101813	0	2.178166086
	17594	1460432_a_at	4.072395638	-5.884990415	-1.122308339	0.19070691	0.459358255	0	2.176950101
	11337	1434523_x_at	4.061298245	-5.955830505	-1.119868422	0.188028927	0.460135789	0	2.173271507
	8442	1425737_at	3.522975145	-4.764496441	-1.115322636	0.234090349	0.461587917	0	2.166434526
	12422	1438507_x_at	5.75917101	-7.403493554	-1.112867346	0.150316514	0.462374152	0	2.162750655
	12462	1438626_x_at	5.838059468	-7.313009205	-1.110786357	0.151891831	0.463041576	0	2.159633284
	11825	1436688_x_at	5.776322371	-7.348358429	-1.108340206	0.150828272	0.463827349	0	2.155974637
	12635	1439268_x_at	4.016089361	-5.97273206	-1.09383234	0.183137688	0.468515168	0	2.134402616
	2180	1418061_at	5.122585547	-6.289841945	-1.090848364	0.173430171	0.469485217	0	2.129992521
	10166	1428306_at	4.03810544	-7.066262218	-1.087872509	0.153953034	0.470454626	0	2.125603501
	4097	1420554_a_at	2.405565148	-7.366738677	-1.081514251	0.146810454	0.472532593	0	2.116256135
	11410	1434790_a_at	3.6777353	-7.701032391	-1.071557755	0.139144689	0.47580497	0	2.101701462
	4467	1420981_a_at	5.758805617	-6.073828299	-1.070114205	0.176184468	0.476281295	0	2.099599567
	8616	1425961_at	1.89173315	-6.5657535	-1.057113453	0.161004134	0.480592669	0	2.080764157
	12451	1438608_at	1.397881017	-4.163898588	-1.051887424	0.252620807	0.482336728	0	2.073240417
	2011	1417872_at	2.828023578	-4.501687354	-1.045024189	0.232140552	0.484636783	0	2.063400955
	13039	1448386_a_at	4.316787831	-2.95265794	-1.025720008	0.347388702	0.491165112	0	2.035975227
	14438	1450118_a_at	1.345889511	-3.790295403	-1.018032725	0.268589283	0.49378923	0	2.025155552
	2738	1418677_at	1.40726803	-4.637058748	-1.010489718	0.217916092	0.496377725	0	2.014594832
	11093	1433689_s_at	6.220607343	-6.330088857	-1.008550591	0.159326451	0.497045355	0	2.011888833
	13322	1448700_at	3.974689168	-4.93398894	-0.993448332	0.201347904	0.502275799	0	1.990938052
	1626	1417459_at	1.45533391	-3.532841487	-0.991831177	0.280746017	0.502839129	0	1.988707607
	867	1416635_at	5.416584184	-5.610984654	-0.977776653	0.174261153	0.507761652	0	1.969427971
	2265	1418155_at	0.31052413	-3.638107441	-0.97613099	0.268307356	0.50834118	0	1.96718275
	15946	1451978_at	3.977190211	-5.086603468	-0.97092928	0.190879687	0.510177338	0	1.960102745
	5262	1421922_at	4.064496699	-7.311610281	-0.965734033	0.132082263	0.512017834	0	1.95305697
	3075	1419057_at	3.076996818	-4.98006871	-0.962535497	0.193277554	0.513154266	0	1.94873173
	5436	1422128_at	5.052745464	-6.394155698	-0.957221619	0.149702582	0.515047852	0	1.941567169
	14887	1450673_at	3.042934191	-5.05539472	-0.951289664	0.188173173	0.517169943	0	1.933600383
	13930	1449388_at	2.676942126	-4.430159304	-0.948210761	0.214035364	0.518274831	0	1.929478223
	7438	1424454_at	4.14073385	-7.962402563	-0.945265035	0.118716057	0.519334137	0	1.925542591
	851	1416617_at	5.477437893	-5.243615852	-0.928818678	0.177133242	0.525288288	0	1.903716538
	12684	1439443_x_at	7.468539644	-7.064650705	-0.928692146	0.131456201	0.52533436	0	1.903549579
	13015	1448362_at	6.161174572	-8.273755078	-0.928654292	0.11224097	0.525348144	0	1.903499634
	15204	1451047_at	2.784858837	-4.201398934	-0.927139523	0.220674004	0.525900027	0	1.901502088
	14244	1449889_a_at	3.425952338	-7.307268193	-0.918374972	0.125679659	0.52910466	0	1.889985245
	2447	1418355_at	4.852377571	-6.083423311	-0.917146295	0.150761545	0.529555466	0	1.888376317
	6634	1423522_at	3.610739046	-5.462458445	-0.905214374	0.165715562	0.533953357	0	1.872822761
	12537	1438912_at	1.861743602	-4.488760808	-0.90500908	0.201616686	0.534029343	0	1.87255628
	12932	1448268_at	6.685164309	-7.799438057	-0.899507293	0.115329757	0.536069778	0	1.865428795
	12686	1439448_x_at	6.707694881	-7.755376594	-0.896439939	0.115589479	0.537210743	0	1.861466869
	13938	1449396_at	3.498879437	-4.732714283	-0.895690084	0.189255051	0.537490036	0	1.860499604
	15176	1451015_at	7.146080803	-6.691598345	-0.886746725	0.13251643	0.54083232	0	1.849001922
	14310	1449969_at	1.990829386	-5.584307226	-0.886508361	0.158749926	0.540921685	0	1.848696454
	16570	1453528_at	3.178122461	-6.120032229	-0.88290501	0.144264765	0.542274408	0	1.844084813
	13991	1449458_at	2.491770804	-3.391298653	-0.878995802	0.259191505	0.543745778	0	1.839094741
	6548	1423423_at	7.539857208	-7.121957799	-0.878065056	0.123289843	0.544096685	0	1.837908642
	3150	1419135_at	3.50883514	-5.396061486	-0.874858383	0.162129061	0.545307392	0	1.833828067
	15610	1451537_at	3.655363644	-3.173422992	-0.869191106	0.273897022	0.547453712	0	1.826638449
	6705	1423607_at	4.928384898	-3.299285906	-0.868300287	0.263178249	0.547791852	0	1.825510905
	962	1416740_at	4.384110786	-4.676754742	-0.867636972	0.185521161	0.548043771	0	1.824671773
	12538	1438913_x_at	2.015417763	-4.287117334	-0.867501158	0.202350692	0.548095366	0	1.824500009
	11321	1434479_at	4.303596811	-4.719681549	-0.866669887	0.183628891	0.548411266	0	1.823449047
	15573	1451490_at	3.835754517	-6.304102538	-0.865504803	0.13729231	0.548854328	0	1.82197707
	13024	1448371_at	1.981287528	-3.247165275	-0.86162494	0.265346808	0.550332357	0	1.81708378
	11678	1435945_a_at	7.118475349	-4.749084908	-0.859919789	0.181070629	0.55098319	0	1.814937401
	16176	1452299_at	3.976324366	-6.546949083	-0.85945834	0.131276161	0.551159452	0	1.814356982
	2621	1418547_at	4.32588171	-4.340270228	-0.856388913	0.197312349	0.552333328	0	1.810500923
	1810	1417653_at	2.231617614	-3.399094017	-0.853552859	0.251111871	0.553420174	0	1.806945333
	9427	1427063_at	2.840727815	-3.760514592	-0.851611769	0.226461498	0.55416528	0	1.804515793
	13703	1449135_at	3.781581586	-6.182000027	-0.850476202	0.137572986	0.554601644	0	1.803095989
	5769	1422509_at	5.102996538	-7.687270783	-0.848526147	0.110380676	0.555351792	0	1.800660436
	13377	1448761_a_at	4.44638972	-7.151033316	-0.847155201	0.118466124	0.555879776	0	1.798950139
	11582	1435527_at	5.286523394	-5.647533052	-0.845810176	0.149766308	0.556398264	0	1.79727376
	6706	1423608_at	2.856021158	-3.696846858	-0.843926311	0.228282735	0.557125281	0	1.794928419
	3505	1419527_at	3.223924578	-3.01118978	-0.843387029	0.280084316	0.557333574	0	1.794257597
	14970	1450774_at	2.303740148	-5.676130638	-0.84158695	0.14826772	0.558029405	0	1.792020262
	16354	1452589_at	3.878085436	-6.594775335	-0.841048685	0.127532576	0.558237642	0	1.79135179
	2723	1418658_at	3.883188736	-6.417629135	-0.84010208	0.130905364	0.558604043	0	1.790176804
	13301	1448674_at	3.682290547	-7.416258934	-0.836669322	0.112815549	0.559934772	0	1.785922309
	11022	1433502_s_at	3.2561654	-6.452861675	-0.835953828	0.129547768	0.560212536	0	1.785036814
	1414	1417225_at	5.428048443	-6.498568827	-0.835590742	0.128580733	0.560353544	0	1.784587626
	14957	1450757_at	3.15890745	-3.666264193	-0.830995966	0.226660143	0.562141034	0	1.778913014
	9361	1426958_at	5.570615754	-5.397797194	-0.830814191	0.153917267	0.562211866	0	1.77868889
	10436	1429563_x_at	2.72492373	-5.047495585	-0.830420147	0.164521223	0.562365445	0	1.778203141
	2974	1418945_at	5.810601708	-3.058189244	-0.828165053	0.270802421	0.563245172	0	1.775425782
	2282	1418172_at	4.524444263	-5.941131535	-0.827465017	0.139277343	0.56351854	0	1.774564505
	5881	1422637_at	4.113140284	-6.2707204	-0.82475565	0.131524864	0.564577817	0	1.771235017
	13776	1449218_at	2.103740082	-3.705307721	-0.824655758	0.222560667	0.56461691	0	1.771112382
	6507	1423368_at	6.826053283	-7.024917165	-0.823896563	0.117282032	0.564914109	0	1.770180608
	7103	1424063_at	3.005557568	-2.819060372	-0.823022013	0.291949055	0.565256659	0	1.769107864
	11919	1436936_s_at	4.213405012	-4.432973665	-0.8221669	0.185466227	0.565591796	0	1.768059591
	5895	1422651_at	2.244980126	-2.812294299	-0.82156335	0.292132779	0.565828461	0	1.767320079
	2905	1418867_at	1.628815223	-5.073797095	-0.817293416	0.161081218	0.56750562	0	1.762097088
	14993	1450798_at	2.835242994	-4.772674726	-0.814717381	0.170704569	0.568519847	0	1.758953546
	2299	1418194_at	3.724366023	-6.569953515	-0.813174659	0.123771752	0.569128109	0	1.757073643
	8764	1426147_s_at	2.236020933	-2.865910416	-0.809976417	0.282624472	0.570391182	0	1.753182784
	2768	1418709_at	1.993516064	-4.553668834	-0.806431658	0.177094929	0.571794379	0	1.748880432
	15445	1451336_at	2.197368696	-7.128170472	-0.80580847	0.113045623	0.572041425	0	1.748125147
	5882	1422638_s_at	4.199646455	-6.183352699	-0.805324723	0.130240787	0.572233267	0	1.747539085
	15808	1451782_a_at	5.63289711	-4.870074939	-0.80350193	0.16498759	0.57295672	0	1.745332527
	10071	1428083_at	7.401890111	-5.355329618	-0.801499014	0.149663806	0.573752717	0	1.742911136
	5443	1422135_at	2.090234395	-6.016370116	-0.800141576	0.132994075	0.574292818	0	1.741271994
	2671	1418599_at	3.683569893	-3.075694066	-0.799453947	0.259926355	0.574566607	0	1.740442253
	963	1416741_at	4.209618707	-4.376979117	-0.799354839	0.182627063	0.574606079	0	1.740322695
	1610	1417441_at	3.506864779	-5.593637159	-0.798945328	0.142831096	0.574769205	0	1.739828772
	4345	1420831_at	4.089155942	-5.788678075	-0.798741155	0.137983343	0.574850553	0	1.739582566
	9261	1426807_at	3.205316784	-5.751194159	-0.798563472	0.138851767	0.574921356	0	1.739368331
	2300	1418195_at	3.905368101	-6.357616714	-0.797750171	0.125479438	0.575245552	0	1.738388061
	3116	1419100_at	4.260460672	-4.147232748	-0.796045671	0.191946225	0.575925589	0	1.736335421
	13655	1449082_at	4.072691694	-4.021295206	-0.795509161	0.197824114	0.576139804	0	1.735689832
	2904	1418866_at	1.64976841	-4.681557657	-0.794153943	0.169634553	0.576681265	0	1.73406015
	4346	1420832_at	4.125204476	-5.80646675	-0.792316003	0.136454067	0.577416403	0	1.731852428
	10858	1432016_a_at	4.86321898	-5.528477733	-0.790877146	0.143055138	0.577992571	0	1.730126044
	6042	1422820_at	3.054848491	-5.758358131	-0.790767886	0.137325235	0.578036346	0	1.729995021
	647	1416401_at	6.391448657	-6.241677094	-0.788050238	0.126256169	0.579126236	0	1.726739245
	5170	1421813_a_at	6.382672564	-5.859914331	-0.786608998	0.13423558	0.579705067	0	1.725015109
	15498	1451403_at	4.285317405	-7.473304242	-0.786468702	0.105237078	0.579761444	0	1.724847366
	10228	1428552_at	3.545013949	-5.525656902	-0.785638737	0.142180152	0.58009507	0	1.723855368
	11606	1435660_at	2.849224569	-4.698092983	-0.784964169	0.167081446	0.580366371	0	1.723049525
	13504	1448901_at	4.360879348	-3.558159639	-0.784564852	0.220497373	0.58052703	0	1.722572676
	205	1415935_at	3.970593769	-4.247353043	-0.783314182	0.184424081	0.581030507	0	1.721080027
	1982	1417839_at	3.91377058	-4.97017089	-0.782847669	0.157509206	0.58121842	0	1.720523585
	7839	1424952_at	2.68626191	-7.214294398	-0.782342466	0.10844338	0.581421987	0	1.719921198
	11045	1433552_a_at	4.921426909	-5.753791032	-0.782148607	0.135936221	0.581500119	0	1.719690103
	13566	1448971_at	2.904457846	-6.940439116	-0.779545992	0.112319405	0.582550089	0	1.716590587
	9972	1427933_at	3.595673718	-7.505692597	-0.77861748	0.103736926	0.582925137	0	1.715486152
	268	1416007_at	3.838685426	-3.812010387	-0.778580306	0.204244015	0.582940157	0	1.715441949
	10703	1431362_a_at	3.599753645	-4.202490618	-0.777971122	0.185121442	0.583186358	0	1.71471775
	7212	1424186_at	5.517181128	-3.959118989	-0.776404536	0.19610538	0.58381997	0	1.712856791
	17307	1456635_at	2.765481363	-4.774125457	-0.775464617	0.162430716	0.584200454	0	1.711741225
	6763	1423672_at	4.581947725	-5.995081498	-0.774906775	0.129257088	0.584426388	0	1.711079481
	12904	1448239_at	3.999951667	-5.156026058	-0.774570778	0.150226312	0.584562514	0	1.710681024
	3374	1419382_a_at	4.507015756	-6.348083144	-0.774160707	0.121951885	0.584728693	0	1.71019485
	7671	1424737_at	5.183398382	-3.409924273	-0.773853971	0.226941688	0.584853028	0	1.709831278
	17256	1456493_at	2.582076373	-4.727680378	-0.769117509	0.162683906	0.586776294	0	1.704226995
	15629	1451559_a_at	4.659834407	-6.237556164	-0.768672467	0.123232953	0.58695733	0	1.703701357
	15801	1451770_s_at	5.142772297	-6.211571628	-0.768539659	0.123727086	0.587011365	0	1.703544529
	2026	1417889_at	1.006997963	-3.661629156	-0.767554441	0.209621021	0.587412373	0	1.702381574
	9446	1427082_at	5.473121551	-5.409800951	-0.765218601	0.141450417	0.588364211	0	1.699627511
	12881	1448211_at	3.213090603	-4.869132611	-0.764287309	0.156965803	0.588744136	0	1.698530718
	3375	1419384_at	4.244633173	-5.810287352	-0.763434925	0.131393661	0.589092085	0	1.697527475
	14102	1449587_a_at	1.60319558	-3.008849323	-0.763097672	0.253617775	0.589229811	0	1.697130697
	2883	1418842_at	3.258563859	-5.304988071	-0.762546938	0.143741499	0.589454786	0	1.696482959
	11368	1434624_x_at	5.48134819	-4.918605098	-0.762019507	0.154925938	0.589670323	0	1.695862859
	16940	1455431_at	3.118171221	-3.697308286	-0.75937357	0.205385516	0.590752785	0	1.692755457
	9510	1427178_at	5.143288996	-4.689897321	-0.758078715	0.161640792	0.591283238	0	1.691236848
	10196	1428401_at	3.99371481	-6.521341099	-0.75611757	0.115945104	0.592087553	0	1.688939406
	6228	1423046_s_at	6.025788265	-6.824584209	-0.755756164	0.11074025	0.592235894	0	1.688516367
	12582	1438999_a_at	3.190487103	-5.480053532	-0.75501309	0.137774766	0.592541009	0	1.687646905
	1932	1417789_at	3.736482335	-4.272976306	-0.754248425	0.176515939	0.592855154	0	1.686752646
	2354	1418252_at	3.517189835	-3.844250352	-0.753265228	0.195945935	0.593259323	0	1.685603516
	8326	1425582_a_at	3.891640385	-4.884652381	-0.753250424	0.15420758	0.593265411	0	1.685586219
	1902	1417757_at	4.996083219	-5.152608464	-0.752209662	0.145986187	0.593693547	0	1.684370674
	1629	1417462_at	7.554456081	-5.856637447	-0.751968206	0.128395895	0.593792919	0	1.684088793
	11095	1433691_at	3.026765003	-3.715213654	-0.751424849	0.20225616	0.594016599	0	1.68345464
	7679	1424745_at	3.555899288	-6.154304366	-0.750804181	0.121996596	0.594272209	0	1.68273055
	3702	1419755_at	2.640868689	-3.474237014	-0.750441059	0.216001688	0.594421804	0	1.682307065
	16961	1455531_at	2.001694326	-3.369966869	-0.749076693	0.222280136	0.594984218	0	1.680716849
	4063	1420514_at	6.076456076	-3.711733981	-0.748309145	0.201606351	0.595300848	0	1.679822905
	15705	1451650_at	3.557778519	-4.651918917	-0.748116555	0.160818915	0.595380322	0	1.679598674
	6014	1422788_at	2.838471504	-4.083367899	-0.748023688	0.183187924	0.595418648	0	1.679490562
	1219	1417011_at	4.619197926	-4.502842238	-0.74774134	0.166059857	0.595535188	0	1.679161903
	3731	1419822_at	3.152620813	-3.939038877	-0.746670062	0.189556408	0.595977569	0	1.677915498
	13434	1448823_at	3.851757718	-4.190064356	-0.74638891	0.178133042	0.596093724	0	1.677588539
	4517	1421038_a_at	6.926372119	-4.115240725	-0.746276256	0.181344496	0.596140273	0	1.677457548
	11562	1435417_at	2.603820751	-5.531604694	-0.746193525	0.134896394	0.596174459	0	1.677361357
	15033	1450847_at	5.806097393	-6.835823534	-0.745625911	0.109076237	0.596409064	0	1.676701546
	269	1416008_at	3.853521389	-3.664067214	-0.745134677	0.203362721	0.596612175	0	1.676130731
	2667	1418595_at	2.009000433	-3.618770711	-0.743870405	0.205558866	0.597135231	0	1.674662536
	7616	1424670_s_at	4.327149594	-6.500206005	-0.743513057	0.114382999	0.597283157	0	1.674247782
	11698	1436021_at	2.064379744	-3.301491325	-0.742522444	0.224905163	0.597693416	0	1.673098571
	11100	1433709_at	4.361367575	-6.105263779	-0.741646273	0.121476532	0.598056515	0	1.67208278
	7944	1425078_x_at	2.920780962	-4.174417858	-0.741633665	0.177661578	0.598061741	0	1.672068168
	2645	1418573_a_at	5.156225157	-6.205666308	-0.740464001	0.119320628	0.598546816	0	1.670713088
	13721	1449154_at	3.584164703	-2.824649548	-0.739523982	0.261810879	0.598936939	0	1.669624854
	2540	1418454_at	4.272033547	-3.639472895	-0.738057027	0.202792286	0.599546258	0	1.667928016
	2082	1417955_at	4.58659405	-6.839185807	-0.736407576	0.107674743	0.600232118	0	1.666022143
	11000	1433463_at	3.939251123	-5.48348196	-0.735715498	0.134169403	0.600520126	0	1.665223125
	6227	1423045_at	5.8630863	-6.590582628	-0.73220273	0.111098331	0.601984093	0	1.661173462
	12896	1448228_at	3.885982315	-3.871979502	-0.73013199	0.188568144	0.602848757	0	1.658790845
	11324	1434485_a_at	4.877098728	-5.883842412	-0.729622528	0.124004431	0.603061681	0	1.658205176
	14321	1449981_a_at	4.355720535	-5.859670475	-0.728697136	0.12435804	0.603448628	0	1.65714189
	8355	1425617_at	4.638443857	-5.938959493	-0.727686446	0.122527599	0.603871527	0	1.655981374
	9493	1427153_at	4.559291571	-5.89479327	-0.725744488	0.12311619	0.604684923	0	1.653753819
	478	1416226_at	6.455544992	-5.527797385	-0.725663727	0.131275384	0.604718773	0	1.653661245
	886	1416656_at	7.530648009	-6.629812714	-0.725157396	0.109378263	0.604931044	0	1.653080975
	13025	1448372_a_at	3.891617031	-5.82303019	-0.724819586	0.12447464	0.605072706	0	1.652693948
	8749	1426127_x_at	4.256971309	-5.677108183	-0.724130984	0.127552789	0.605361578	0	1.651905301
	14241	1449885_at	5.758746012	-3.558268108	-0.723648529	0.203370996	0.605564052	0	1.651352976
	11683	1435965_at	5.015167071	-4.81304706	-0.723636432	0.150348921	0.60556913	0	1.651339129
	9295	1426855_at	4.621328912	-5.879790516	-0.722880333	0.122943212	0.605886584	0	1.65047391
	16186	1452321_at	4.328368556	-6.487221044	-0.722506104	0.111373745	0.606043769	0	1.650045839
	15093	1450917_at	1.271181432	-3.795597241	-0.720939391	0.189940962	0.606702268	0	1.648254924
	1628	1417461_at	7.793958604	-5.6249063	-0.720891827	0.128160682	0.60672227	0	1.648200583
	1733	1417574_at	3.735720719	-4.070006143	-0.719847629	0.176866472	0.607161565	0	1.647008075
	13226	1448590_at	5.08094498	-3.975262224	-0.719588275	0.181016555	0.607270724	0	1.646712019
	15	1415687_a_at	6.641476016	-5.341086917	-0.719185228	0.134651474	0.607440401	0	1.64625204
	11605	1435659_a_at	5.892683018	-5.7957219	-0.719034525	0.124062979	0.607503858	0	1.646080082
	1773	1417614_at	2.723926155	-2.938000712	-0.718188276	0.244447959	0.607860309	0	1.645114816
	13338	1448717_at	3.500559365	-6.856708597	-0.717080669	0.104580887	0.608327164	0	1.643852289
	1220	1417012_at	4.441737577	-4.277395665	-0.714506599	0.167042438	0.609413515	0	1.640921927
	5823	1422571_at	5.088066989	-3.371968857	-0.71399111	0.211743092	0.609631304	0	1.640335715
	3955	1420390_s_at	2.375526382	-6.360102207	-0.712796785	0.112073165	0.610136192	0	1.638978336
	13185	1448545_at	4.674068044	-4.275029436	-0.712749723	0.166723933	0.610156095	0	1.638924872
	16396	1452649_at	6.179554665	-5.100193987	-0.712123963	0.139626839	0.610420804	0	1.638214152
	6760	1423669_at	5.023651226	-3.416284314	-0.712094605	0.208441259	0.610433226	0	1.638180816
	12151	1437583_x_at	4.831124855	-3.978774121	-0.711893903	0.178922925	0.610518153	0	1.637952935
	14878	1450663_at	5.042722652	-3.399684183	-0.710917528	0.209112815	0.610931474	0	1.63684479
	17562	1460386_a_at	3.287293857	-4.120004939	-0.710818929	0.17252866	0.610973228	0	1.636732926
	6171	1422973_a_at	5.064289283	-3.155905559	-0.710791158	0.225225738	0.61098499	0	1.636701419
	3096	1419078_at	3.645844564	-6.182332463	-0.71053507	0.114929935	0.611093453	0	1.636410921
	9200	1426712_at	2.380593276	-2.763557587	-0.709228456	0.256636033	0.611647156	0	1.634929533
	17507	1460318_at	1.59458285	-4.187724076	-0.70721793	0.168878827	0.612500136	0	1.632652699
	15286	1451141_at	4.27409748	-6.395015866	-0.706781684	0.110520708	0.612685374	0	1.632159087
	9163	1426658_x_at	3.961279972	-4.215740337	-0.706132748	0.167499108	0.612961027	0	1.631425093
	7300	1424290_at	3.522660295	-4.797032448	-0.7060016	0.147174656	0.61301675	0	1.631276795
	7109	1424072_at	3.605394611	-4.627918694	-0.705041737	0.152345316	0.613424742	0	1.630191825
	11726	1436182_at	3.739944097	-3.637441879	-0.704668972	0.193726524	0.61358326	0	1.629770669
	10933	1432399_a_at	3.497355937	-5.856416916	-0.704169064	0.120238889	0.613795909	0	1.629206035
	11263	1434273_at	3.558097454	-3.884254359	-0.703721002	0.181172739	0.613986567	0	1.628700127
	3294	1419299_at	3.993273179	-6.932158182	-0.702982979	0.101408964	0.614300738	0	1.627867164
	2581	1418499_a_at	3.246461961	-4.363222067	-0.702346521	0.160969694	0.614571802	0	1.627149174
	11150	1433903_at	3.549704994	-4.825203165	-0.702150631	0.14551732	0.614655255	0	1.626928254
	11588	1435561_at	3.136292494	-5.359075241	-0.701958127	0.130984936	0.614737275	0	1.626711182
	6704	1423606_at	7.345247877	-3.453394185	-0.700911101	0.202962959	0.615183579	0	1.625531036
	8151	1425332_at	5.485468889	-5.963395167	-0.700098111	0.117399249	0.615530346	0	1.624615272
	9603	1427322_at	4.167483239	-6.309795704	-0.700021436	0.110942013	0.61556306	0	1.624528931
	7299	1424289_at	3.662127884	-4.74646048	-0.698606132	0.147184651	0.616167233	0	1.622936026
	882	1416652_at	2.878223709	-3.571731132	-0.698342486	0.195519332	0.616279845	0	1.622639469
	2128	1418003_at	3.693885734	-3.938267458	-0.697951687	0.177223029	0.616446806	0	1.622199986
	7599	1424650_at	3.93888367	-6.126614834	-0.697315366	0.113817399	0.616718758	0	1.62148465
	10197	1428402_at	3.882724307	-5.878365253	-0.696274518	0.118446964	0.617163857	0	1.620315234
	2079	1417951_at	2.805095331	-3.146749452	-0.695937443	0.221160742	0.61730807	0	1.619936703
	12469	1438634_x_at	6.348993782	-5.222320813	-0.695837838	0.133243028	0.617350691	0	1.619824865
	13653	1449076_x_at	4.482420975	-6.408039608	-0.695332543	0.108509402	0.617566952	0	1.619257631
	14365	1450028_a_at	3.016464088	-5.763515808	-0.69484609	0.120559414	0.617775221	0	1.618711736
	12220	1437783_x_at	4.019471503	-5.626996372	-0.69416455	0.123363248	0.618067132	0	1.617947225
	380	1416121_at	4.195476085	-3.658053183	-0.693873873	0.189683921	0.618191673	0	1.61762127
	6129	1422917_at	3.667096617	-5.592283723	-0.691662907	0.123681655	0.619139794	0	1.615144125
	489	1416238_at	3.303886818	-5.370996139	-0.6909953	0.128653099	0.619426367	0	1.61439689
	12597	1439060_s_at	4.222149656	-5.907477335	-0.690730367	0.11692476	0.619540127	0	1.614100453
	16776	1454714_x_at	3.940536963	-4.168313936	-0.690288475	0.165603763	0.619729919	0	1.613606136
	5761	1422501_s_at	4.418061466	-4.895530681	-0.689896453	0.140923732	0.61989834	0	1.613167732
	12960	1448299_at	3.395887044	-3.858385166	-0.68886876	0.178538101	0.620340078	0	1.612019013
	4886	1421476_a_at	3.87949991	-5.739161085	-0.688493956	0.119964215	0.620501259	0	1.611600275
	4283	1420764_at	2.643881911	-2.842475825	-0.688130031	0.242088262	0.620657803	0	1.611193794
	8485	1425792_a_at	3.466543382	-4.584249864	-0.687743307	0.150023085	0.620824197	0	1.61076196
	10492	1429947_a_at	5.503564147	-4.545026468	-0.687407522	0.151243899	0.620968709	0	1.610387102
	16808	1454814_s_at	3.577051958	-4.61383625	-0.685654403	0.148608309	0.62172375	0	1.608431396
	3604	1419637_s_at	4.315430846	-6.436657762	-0.685457605	0.106492784	0.621808565	0	1.608212006
	12118	1437468_x_at	6.151395471	-4.474892267	-0.685382124	0.153161704	0.621841099	0	1.608127867
	4184	1420654_a_at	2.807443045	-5.260350954	-0.684640353	0.130151079	0.622160905	0	1.60730125
	12433	1438549_a_at	2.990558688	-4.784891845	-0.683301836	0.142804029	0.622738407	0	1.605810704
	3019	1418991_at	4.284038655	-5.703799614	-0.683265072	0.119791213	0.622754276	0	1.605769784
	13913	1449368_at	5.824582354	-2.842892202	-0.682919178	0.240219864	0.622903603	0	1.605384839
	3951	1420385_at	3.222398738	-3.755788283	-0.682771915	0.181791907	0.622967189	0	1.605220978
	13145	1448502_at	2.328104603	-4.740418126	-0.682295009	0.143931398	0.623173155	0	1.604690434
	15732	1451688_s_at	4.067744243	-5.777409492	-0.682242523	0.118087964	0.623195827	0	1.604632055
	15735	1451691_at	2.610192371	-4.609686768	-0.682173334	0.147986917	0.623225714	0	1.604555102
	2088	1417962_s_at	6.782349189	-4.392697479	-0.681708096	0.155191223	0.623426724	0	1.604037751
	1759	1417600_at	6.458473463	-3.785869131	-0.681558315	0.180026908	0.623491452	0	1.603871228
	7089	1424045_at	4.785168375	-5.842036492	-0.681530105	0.11665968	0.623503643	0	1.603839867
	17425	1460208_at	4.516911669	-3.665692822	-0.681425701	0.185892745	0.623548766	0	1.603723805
	7883	1425007_at	2.724143443	-6.365019706	-0.680836695	0.106965371	0.623803393	0	1.60306919
	13590	1449003_a_at	6.701811766	-7.214579127	-0.680814743	0.094366522	0.623812885	0	1.603044798
	3785	1419978_s_at	4.886301749	-5.436053593	-0.679990339	0.125088969	0.624169454	0	1.602129026
	3560	1419589_at	4.484276692	-4.378113727	-0.679657965	0.155239906	0.62431327	0	1.601759964
	12252	1437902_s_at	3.625570581	-3.877623054	-0.679422567	0.175216249	0.624415144	0	1.601498633
	7664	1424730_a_at	6.183003424	-3.640472868	-0.678743463	0.186443764	0.624709138	0	1.600744955
	12345	1438211_s_at	3.702591236	-4.594089633	-0.677183255	0.147403144	0.625385097	0	1.599014759
	11152	1433908_a_at	6.887557331	-5.063618268	-0.677011281	0.13370109	0.625459649	0	1.598824162
	1701	1417538_at	6.130646475	-5.307513135	-0.676998033	0.12755466	0.625465393	0	1.598809481
	5817	1422565_s_at	4.573323189	-4.66284647	-0.676732631	0.145132943	0.625580466	0	1.598515387
	16865	1455045_at	3.127509799	-4.78023068	-0.67655382	0.141531626	0.625658007	0	1.598317275
	11738	1436244_a_at	4.849547314	-4.787611421	-0.675979469	0.14119347	0.625907137	0	1.597681096
	3574	1419604_at	5.383032492	-4.516483696	-0.675076264	0.149469435	0.626299111	0	1.596681175
	11419	1434824_at	5.258713028	-4.738811897	-0.674833828	0.142405701	0.626404365	0	1.596412885
	10369	1429193_at	3.901543154	-5.618651216	-0.674623407	0.120068568	0.626495735	0	1.59618006
	2462	1418373_at	1.525349931	-3.483480139	-0.674119522	0.19351898	0.626714587	0	1.595622666
	15633	1451566_at	4.548333563	-5.583395758	-0.673749476	0.120670199	0.626875357	0	1.595213447
	15695	1451637_a_at	1.653229974	-2.751470727	-0.673387077	0.24473714	0.627032846	0	1.594812786
	7740	1424826_s_at	5.98035078	-4.621874493	-0.673234193	0.145662586	0.627099297	0	1.594643791
	7615	1424669_at	4.123311575	-6.004320657	-0.672892994	0.112068131	0.627247624	0	1.594266701
	2592	1418511_at	4.698570874	-3.198283834	-0.672134594	0.210154767	0.627577444	0	1.593428842
	3017	1418989_at	2.412348639	-4.224620659	-0.67195547	0.159056996	0.627655368	0	1.593231016
	10435	1429562_at	2.612240971	-3.99047743	-0.671921457	0.16838122	0.627670166	0	1.593193454
	1715	1417552_at	5.131236251	-3.783145916	-0.671782065	0.177572338	0.627730814	0	1.593039528
	4629	1421163_a_at	2.526060075	-5.088524279	-0.671535392	0.131970559	0.627838153	0	1.592767173
	1997	1417857_at	4.707973621	-6.239570374	-0.670797252	0.107506962	0.628159462	0	1.591952458
	11975	1437051_at	2.803200292	-6.196737989	-0.670756784	0.108243528	0.628177083	0	1.591907804
	15779	1451742_a_at	4.98397573	-5.260699981	-0.670645866	0.127482249	0.62822538	0	1.591785419
	14138	1449687_at	4.851824634	-5.36803889	-0.670510681	0.12490794	0.62828425	0	1.591636271
	7552	1424596_s_at	3.231147576	-3.99551557	-0.669811727	0.167640875	0.628588713	0	1.590865345
	652	1416408_at	5.073048678	-5.395809824	-0.668857411	0.12395867	0.629004651	0	1.589813365
	9961	1427919_at	3.476846454	-4.180454052	-0.667293036	0.159622143	0.629687077	0	1.588090398
	13528	1448929_at	5.589625101	-2.948497565	-0.667093852	0.226248738	0.62977402	0	1.587871155
	6311	1423145_a_at	2.491011465	-3.676788448	-0.666282983	0.181213304	0.630128085	0	1.58697894
	12434	1438550_x_at	2.790387378	-5.2076239	-0.666105173	0.127909616	0.630205752	0	1.586783359
	1729	1417569_at	2.844678156	-2.833442334	-0.665839173	0.234993021	0.630321958	0	1.58649082
	4494	1421014_a_at	3.434000653	-5.026948969	-0.665749223	0.132436042	0.630361259	0	1.586391908
	4588	1421116_a_at	5.729461923	-4.827369348	-0.665230704	0.137803979	0.630587858	0	1.585821845
	1702	1417539_at	5.956373497	-5.221059811	-0.664610898	0.127294251	0.630858827	0	1.585140695
	12167	1437621_x_at	4.007514682	-4.062278887	-0.664413406	0.163556817	0.630945192	0	1.584923718
	6689	1423585_at	4.435754848	-4.862192701	-0.66335551	0.136431349	0.63140802	0	1.583761955
	11325	1434486_x_at	4.954333333	-5.341332571	-0.662668357	0.124064238	0.63170883	0	1.583007792
	2818	1418766_s_at	3.810062264	-3.850869301	-0.662544663	0.172050675	0.631762994	0	1.582872074
	4575	1421101_a_at	3.2940119	-5.801201456	-0.662017771	0.114117356	0.631993764	0	1.582294092
	14298	1449951_at	3.637885211	-6.888512045	-0.662005883	0.096102885	0.631998972	0	1.582281055
	10032	1428023_at	3.4484801	-6.400956929	-0.661821254	0.103394111	0.632079857	0	1.582078575
	385	1416126_at	4.345469972	-5.933141253	-0.660749349	0.111365855	0.63254966	0	1.580903546
	14212	1449848_at	3.505793282	-3.55488121	-0.66056441	0.185818983	0.632630751	0	1.580700903
	17391	1460173_at	6.267604186	-5.059626838	-0.660527158	0.130548592	0.632647087	0	1.580660089
	15060	1450878_at	5.080833008	-5.795875666	-0.660243418	0.113916077	0.632771524	0	1.580349245
	53	1415761_at	3.377197074	-5.990870987	-0.659749272	0.110125769	0.632988295	0	1.579808043
	1930	1417787_at	2.880488829	-3.239373563	-0.659082467	0.203459852	0.633280926	0	1.579078034
	12632	1439264_x_at	6.351374739	-5.094401397	-0.658588449	0.129276906	0.633497816	0	1.578537407
	5982	1422750_a_at	3.44332283	-5.345566465	-0.658545464	0.123194701	0.633516691	0	1.578490375
	9483	1427136_s_at	4.723867145	-6.438945576	-0.657616773	0.102131128	0.63392463	0	1.577474597
	8368	1425631_at	2.710038317	-3.376914021	-0.65737204	0.194666502	0.634032175	0	1.577207023
	3624	1419662_at	2.680059342	-2.987087964	-0.656865331	0.219901569	0.634254902	0	1.576653168
	17678	1460701_a_at	3.517631957	-5.761880235	-0.65681223	0.113992691	0.634278247	0	1.576595138
	4363	1420856_a_at	2.415930461	-5.906448294	-0.656136599	0.111088181	0.634575357	0	1.575856972
	2193	1418075_at	3.209131064	-4.170414164	-0.655184499	0.157102981	0.63499428	0	1.574817336
	6274	1423098_at	5.0133875	-4.934708567	-0.655075933	0.132748657	0.635042067	0	1.574698831
	16948	1455470_x_at	6.35107543	-5.001466681	-0.654837646	0.130929123	0.635146964	0	1.574438764
	10227	1428538_s_at	3.561757247	-3.695268974	-0.654632228	0.177154148	0.635237405	0	1.574214603
	16068	1452126_at	4.011392433	-5.936396968	-0.654607383	0.11027015	0.635248345	0	1.574187493
	12468	1438633_x_at	6.350701072	-5.044424785	-0.653674433	0.129583542	0.635659275	0	1.57316984
	10446	1429619_a_at	3.845068627	-6.505716252	-0.653665929	0.100475628	0.635663022	0	1.573160567
	13491	1448886_at	5.632212884	-3.261232947	-0.653625298	0.200422757	0.635680925	0	1.573116262
	14914	1450706_a_at	4.908803325	-5.848792665	-0.653499138	0.111732314	0.635736516	0	1.572978704
	16187	1452322_a_at	4.03456344	-6.003917208	-0.653316503	0.108815042	0.635817001	0	1.572779588
	9481	1427134_at	4.657784334	-6.379125759	-0.651083211	0.102064646	0.636802008	0	1.570346808
	14027	1449498_at	2.319889938	-4.112541234	-0.649765045	0.157995995	0.637384109	0	1.568912664
	54	1415762_x_at	3.398663726	-5.886093737	-0.649761056	0.110389179	0.637385871	0	1.568908327
	10936	1432411_a_at	4.192784739	-6.279304681	-0.648818128	0.103326429	0.637802595	0	1.567883242
	12425	1438511_a_at	3.682740886	-3.638730835	-0.648696688	0.178275535	0.637856285	0	1.567751269
	14328	1449988_at	2.787435937	-4.955298721	-0.648535249	0.130877125	0.637927665	0	1.567575846
	11192	1434036_at	6.197195358	-4.443175993	-0.648345954	0.145919485	0.638011373	0	1.567370179
	9078	1426550_at	3.353340321	-3.375235408	-0.648072322	0.192008036	0.638132394	0	1.567072929
	7313	1424304_at	3.059628928	-6.472547314	-0.6480587	0.100124212	0.638138419	0	1.567058133
	17202	1456309_x_at	6.316354846	-4.946654963	-0.648036882	0.131005071	0.63814807	0	1.567034434
	11015	1433490_s_at	4.541605764	-4.89464653	-0.647954172	0.132380176	0.638184657	0	1.566944598
	3836	1420123_at	5.351724027	-5.713068975	-0.647737969	0.113378286	0.638280302	0	1.566709793
	17610	1460513_a_at	2.5628751	-4.464099554	-0.647145834	0.144966712	0.638542329	0	1.56606689
	6978	1423917_a_at	6.826053685	-4.808100264	-0.644822009	0.134111598	0.639571692	0	1.563546374
	2468	1418379_s_at	3.249553739	-3.865484464	-0.644821919	0.166815292	0.639571732	0	1.563546276
	5760	1422500_at	4.341354469	-4.672067504	-0.643981203	0.137836451	0.639944545	0	1.5626354
	8503	1425811_a_at	4.839030551	-4.442327203	-0.643547028	0.144867093	0.640137163	0	1.562165201
	11838	1436724_a_at	4.070316449	-4.53161443	-0.64337118	0.141973945	0.640215193	0	1.561974802
	10325	1428905_at	4.65339928	-5.155711045	-0.643156974	0.124746513	0.640310257	0	1.561742904
	7721	1424802_a_at	7.124218052	-6.306807253	-0.642653767	0.101898431	0.640533634	0	1.561198267
	7420	1424433_at	4.743971931	-4.19383062	-0.64240744	0.153179157	0.640643009	0	1.56093173
	13186	1448546_at	4.482743556	-4.139040361	-0.642144228	0.155143263	0.640759901	0	1.560646972
	17456	1460245_at	3.512360634	-4.241018631	-0.641146564	0.151177493	0.641203158	0	1.559568115
	9306	1426869_at	4.077837069	-4.403808866	-0.640543182	0.145452085	0.641471386	0	1.558915989
	2284	1418174_at	3.519291231	-4.407977703	-0.639934697	0.145176482	0.641741996	0	1.558258624
	1419	1417231_at	3.356923624	-2.967743067	-0.639349185	0.215432795	0.642002498	0	1.557626339
	17251	1456471_x_at	3.802737423	-3.722201045	-0.639051866	0.171686553	0.642134819	0	1.557305367
	8472	1425776_a_at	3.629384533	-6.649307239	-0.638762577	0.09606453	0.642263592	0	1.556993128
	3626	1419664_at	2.879848861	-4.786655943	-0.638477781	0.133387022	0.642390391	0	1.5566858
	12726	1444186_at	3.29596493	-5.369000901	-0.637845309	0.11880149	0.642672075	0	1.556003504
	17285	1456584_x_at	3.877770523	-3.830089579	-0.637689142	0.166494576	0.642741645	0	1.555835081
	11416	1434805_at	4.02796946	-5.045370835	-0.637515916	0.126356602	0.642818825	0	1.555648281
	15578	1451496_at	5.83284463	-4.365428694	-0.637168318	0.145957788	0.642973722	0	1.555273513
	10249	1428621_a_at	3.558502889	-4.909644305	-0.636843547	0.129712767	0.643118481	0	1.554923439
	17066	1455901_at	2.630167233	-3.814967965	-0.636422074	0.16682239	0.643306391	0	1.554469245
	735	1416498_at	5.605603225	-3.309183815	-0.635866703	0.192152125	0.643554082	0	1.553870962
	5835	1422584_at	4.010685783	-5.808140142	-0.635149675	0.109355088	0.643874011	0	1.553098871
	17549	1460369_at	3.158581442	-5.388724152	-0.6349274	0.117825181	0.64397322	0	1.552859604
	6272	1423096_at	5.156158903	-4.71478316	-0.634567891	0.134591108	0.644133713	0	1.552472692
	6319	1423155_at	4.717432609	-5.81211435	-0.633944026	0.109072876	0.644412317	0	1.5518015
	6273	1423097_s_at	5.182924626	-4.66573349	-0.633576727	0.135793596	0.6445764	0	1.551406474
	9066	1426536_at	5.416517202	-5.924029248	-0.633308033	0.106904947	0.64469646	0	1.551117559
	17506	1460315_s_at	5.133646822	-6.28591293	-0.632940891	0.10069196	0.644860545	0	1.550722877
	16609	1453729_a_at	5.862067235	-4.006731168	-0.632809302	0.157936551	0.644919366	0	1.55058144
	17303	1456624_at	3.854238507	-5.440080124	-0.632738273	0.116310469	0.644951119	0	1.550505102
	2760	1418701_at	4.878155427	-5.796754958	-0.632158165	0.109053802	0.645210506	0	1.549881769
	15602	1451527_at	3.753793215	-2.87893475	-0.631684646	0.219416104	0.64542231	0	1.549373153
	12633	1439266_a_at	5.145338675	-5.515253977	-0.631673606	0.114532097	0.64542725	0	1.549361296
	7107	1424068_at	5.091017448	-5.564913889	-0.631372599	0.113455951	0.645561927	0	1.549038068
	8211	1425415_a_at	3.41280407	-3.504881073	-0.630790432	0.179974846	0.645822482	0	1.548413114
	13468	1448859_at	3.576845707	-2.777204177	-0.630293358	0.226952474	0.646045035	0	1.547879707
	9870	1427733_a_at	1.61340413	-5.543162546	-0.629337222	0.113533965	0.646473339	0	1.546854201
	6197	1423008_at	1.974769154	-6.045274795	-0.629154203	0.104073715	0.646555355	0	1.546657981
	14266	1449915_at	3.479818882	-6.359279746	-0.629058463	0.098919766	0.646598263	0	1.546555345
	2575	1418491_a_at	4.14131386	-6.044564054	-0.628883426	0.104041155	0.646676717	0	1.546367718
	4628	1421162_a_at	1.69128493	-5.478415145	-0.625362199	0.114150203	0.648257007	0	1.542598057
	4642	1421177_at	3.41331653	-6.511978255	-0.624882196	0.095958889	0.648472727	0	1.5420849
	12568	1438964_x_at	4.795814771	-4.14210643	-0.624592605	0.150791057	0.648602907	0	1.54177539
	16405	1452667_at	3.330317081	-6.146397224	-0.62395033	0.101514807	0.648891723	0	1.541089159
	3625	1419663_at	2.731524261	-2.79056236	-0.623428721	0.223406124	0.649126374	0	1.540532076
	4254	1420731_a_at	5.150740613	-4.306567552	-0.623403523	0.144756471	0.649137712	0	1.540505168
	15070	1450889_at	3.606185215	-5.704342248	-0.623218788	0.109253401	0.649220838	0	1.540307923
	14563	1450276_a_at	3.715921423	-3.508774407	-0.622892325	0.177524187	0.649367765	0	1.53995941
	5424	1422114_at	2.56054081	-4.823165626	-0.622460652	0.129056454	0.649562093	0	1.539498703
	16333	1452560_a_at	4.02510788	-5.371112732	-0.622155554	0.115833643	0.649699475	0	1.539173168
	12979	1448323_a_at	6.514760878	-3.896413555	-0.622016337	0.159638172	0.649762173	0	1.539024648
	1854	1417702_a_at	2.501471704	-3.489639575	-0.621736836	0.17816649	0.649888067	0	1.538726513
	8272	1425507_at	5.457531368	-6.670672822	-0.621726364	0.093202947	0.649892785	0	1.538715345
	2880	1418839_at	3.666121133	-5.788726752	-0.621320374	0.107332821	0.650075697	0	1.538282394
	3744	1419898_s_at	4.925266718	-6.111226589	-0.62094905	0.101607925	0.650243037	0	1.537886519
	6297	1423130_a_at	7.307131089	-5.626481704	-0.620470632	0.110276842	0.650458702	0	1.537376618
	4364	1420857_at	2.629987405	-5.445277174	-0.620273365	0.113910338	0.650547649	0	1.537166419
	9021	1426473_at	5.967410552	-5.370420874	-0.620251855	0.115494087	0.650557348	0	1.537143501
	4682	1421229_at	2.720600567	-6.058619191	-0.619974375	0.102329319	0.650682485	0	1.536847884
	13071	1448421_s_at	3.000978688	-3.177495856	-0.619534658	0.194975756	0.650880836	0	1.536379541
	6565	1423442_a_at	4.382514415	-5.967624986	-0.619500437	0.103810216	0.650896275	0	1.536343099
	9482	1427135_at	4.50024019	-5.988527033	-0.619494318	0.10344686	0.650899036	0	1.536336583
	9162	1426657_s_at	3.710636742	-3.793128716	-0.618967557	0.163181269	0.651136737	0	1.535775733
	14109	1449611_at	5.960055941	-4.824922636	-0.618898026	0.128271078	0.65116812	0	1.535701718
	3602	1419635_at	3.957154486	-6.017713724	-0.618319513	0.102749905	0.651429287	0	1.535086034
	4526	1421051_s_at	3.247267456	-4.965570906	-0.618206972	0.12449867	0.651480105	0	1.53496629
	16575	1453567_s_at	3.973112973	-4.175848563	-0.618162202	0.148032716	0.651500322	0	1.534918657
	9131	1426620_at	2.320600505	-4.709404085	-0.617426267	0.131104967	0.651832745	0	1.534135878
	16895	1455209_at	1.798633221	-2.802808668	-0.616753098	0.220048234	0.652136964	0	1.533420209
	11073	1433645_at	5.564854858	-4.903889357	-0.616735226	0.125764507	0.652145043	0	1.533401213
	8502	1425810_a_at	4.67425998	-4.310263048	-0.616466305	0.143022896	0.652266615	0	1.533115411
	13175	1448535_at	3.824581016	-5.65088616	-0.616119224	0.10903055	0.652423555	0	1.532746621
	2894	1418854_at	5.393550952	-5.379557629	-0.615858613	0.114481274	0.652541421	0	1.532469768
	11912	1436923_at	3.105702144	-5.893885727	-0.615137908	0.104368822	0.652867483	0	1.531704407
	17359	1459880_at	3.13854239	-5.185815211	-0.615088708	0.118609839	0.652889748	0	1.531652172
	16223	1452371_at	5.534082773	-5.469590421	-0.614963277	0.112433149	0.652946514	0	1.531519012
	11134	1433842_at	4.98185579	-5.101615659	-0.614877232	0.120525981	0.652985458	0	1.531427673
	8426	1425716_s_at	3.73246474	-5.045467244	-0.614773611	0.121846715	0.65303236	0	1.531317683
	10179	1428333_at	3.054508304	-2.911946545	-0.614476422	0.211019129	0.653166895	0	1.53100227
	3452	1419467_at	2.954696759	-5.032248654	-0.613923404	0.121997828	0.653417317	0	1.530415514
	3603	1419636_at	4.108578536	-5.794219181	-0.612382804	0.105688581	0.65411545	0	1.528782113
	9717	1427495_at	2.958906118	-5.37164464	-0.61229478	0.113986464	0.654155361	0	1.52868884
	1933	1417790_at	4.840839474	-5.016248937	-0.612290057	0.122061338	0.654157503	0	1.528683835
	13631	1449047_at	2.608678918	-5.053038526	-0.611861126	0.121087762	0.65435202	0	1.528229407
	7213	1424187_at	5.185043584	-3.163183077	-0.610766167	0.193085937	0.654848841	0	1.527069969
	113	1415830_at	4.895274048	-6.402757552	-0.61075362	0.095389153	0.654854537	0	1.527056688
	2817	1418765_at	3.94317857	-3.656086187	-0.610615725	0.167013493	0.654917131	0	1.526910737
	6957	1423891_at	5.309066718	-3.978332693	-0.610614641	0.153485062	0.654917623	0	1.52690959
	11429	1434875_a_at	4.437782474	-3.909700189	-0.610034285	0.156030963	0.655181131	0	1.526295481
	13561	1448966_a_at	2.471463722	-4.605213769	-0.609756917	0.132405779	0.655307107	0	1.526002068
	1345	1417150_at	2.046093707	-5.012749719	-0.609218582	0.121533812	0.655551677	0	1.525432753
	7880	1425002_at	3.492936531	-3.297625457	-0.608983982	0.184673484	0.655658287	0	1.52518472
	1029	1416811_s_at	5.867826999	-3.435886339	-0.608230467	0.177022872	0.656000825	0	1.524388328
	12249	1437889_x_at	6.527382157	-3.82502101	-0.608139605	0.158989873	0.656042141	0	1.524292324
	7969	1425107_a_at	2.928512619	-4.560321229	-0.6080729	0.133339927	0.656072475	0	1.524221847
	8106	1425276_at	3.668390747	-5.934623898	-0.607756831	0.102408652	0.656216224	0	1.523887955
	16787	1454760_at	3.244294578	-5.044483466	-0.607594239	0.120447265	0.656290185	0	1.523716221
	5449	1422141_s_at	3.665265734	-2.862544507	-0.606365948	0.211827605	0.656849179	0	1.522419503
	8816	1426217_at	3.805320321	-4.261524797	-0.606159889	0.142240141	0.656943003	0	1.522202072
	9182	1426690_a_at	6.671535499	-3.973052349	-0.605999003	0.152527314	0.657016268	0	1.522032329
	16642	1453913_a_at	6.645963498	-5.368011668	-0.605954147	0.11288242	0.657036696	0	1.521985007
	7521	1424556_at	4.228056127	-3.916645937	-0.605560766	0.154612078	0.657215875	0	1.521570063
	7762	1424855_at	2.400235534	-3.354932291	-0.605357732	0.180438137	0.657308373	0	1.521355943
	14980	1450784_at	3.656021414	-3.96623222	-0.605100495	0.152563053	0.657425584	0	1.521084705
	16956	1455494_at	4.815678481	-2.963925967	-0.604537605	0.20396515	0.657682139	0	1.520491345
	11017	1433492_at	4.007965546	-4.634678646	-0.604521742	0.130434446	0.65768937	0	1.520474627
	17020	1455797_x_at	3.95360146	-4.385275482	-0.604472667	0.137841435	0.657711743	0	1.520422908
	11054	1433579_at	6.20796705	-2.854715785	-0.604263165	0.211671918	0.657807259	0	1.520202135
	16302	1452503_a_at	3.659200959	-5.355040595	-0.603583547	0.11271316	0.658117209	0	1.519486173
	9792	1427597_at	3.34450947	-5.115477911	-0.603289227	0.117934089	0.658251484	0	1.519176219
	8246	1425462_at	5.886600231	-3.979652165	-0.602973078	0.151514015	0.658395747	0	1.518843346
	1761	1417602_at	2.991823837	-4.483129442	-0.601417902	0.134151358	0.659105858	0	1.517206967
	4203	1420673_a_at	3.214738159	-2.890931972	-0.601321429	0.208002621	0.659149934	0	1.517105515
	9492	1427149_at	3.079266227	-3.87165286	-0.601014635	0.155234639	0.659290119	0	1.516782932
	1216	1417008_at	4.158710589	-5.17386086	-0.600581095	0.11607987	0.65948827	0	1.516327197
	11361	1434608_at	4.74275449	-5.388008883	-0.600216291	0.111398534	0.659655052	0	1.515943822
	11016	1433491_at	4.166530558	-4.663578093	-0.600187135	0.128696705	0.659668383	0	1.515913186
	4751	1421315_s_at	6.531851873	-4.51044333	-0.600102126	0.13304726	0.659707254	0	1.515823865
	9394	1427002_s_at	3.689805781	-5.346585866	-0.599841242	0.112191454	0.65982656	0	1.515549782
	9638	1427371_at	3.197622514	-3.597332302	-0.599343068	0.166607646	0.660054443	0	1.515026541
	15700	1451645_at	3.889488661	-5.905018217	-0.598669298	0.101383142	0.660362775	0	1.514319156
	743	1416507_at	3.265351655	-5.424941194	-0.598548172	0.110332656	0.66041822	0	1.514192022
	11360	1434607_at	4.754284517	-5.497634085	-0.598267451	0.108822712	0.660546738	0	1.513897417
	11439	1434904_at	5.056714896	-5.400485383	-0.597961988	0.110723749	0.66068661	0	1.513576913
	15341	1451211_a_at	3.963112316	-4.212711863	-0.597694321	0.141878757	0.660809201	0	1.513296121
	14541	1450251_a_at	3.307110824	-4.35271385	-0.597269675	0.137217767	0.661003733	0	1.512850759
	12783	1448104_at	4.586236973	-3.861181856	-0.59719806	0.154667167	0.661036546	0	1.512775664
	13195	1448558_a_at	4.259550351	-3.467869676	-0.596809743	0.172096935	0.661214495	0	1.512368539
	5700	1422431_at	2.711126612	-5.469814161	-0.596805597	0.109108935	0.661216395	0	1.512364193
	10009	1427987_at	4.972403209	-6.09683681	-0.596054519	0.097764552	0.661560719	0	1.511577049
	13187	1448547_at	4.54724106	-3.919610622	-0.595943931	0.152041615	0.661611432	0	1.511461186
	3837	1420124_s_at	5.360835776	-5.243638868	-0.595918232	0.113645933	0.661623218	0	1.511434262
	9978	1427943_at	4.225092895	-4.15243861	-0.593715926	0.142980061	0.662633971	0	1.509128785
	4637	1421172_at	3.363419854	-3.912404213	-0.593447248	0.151683521	0.662757388	0	1.50884776
	7186	1424159_at	5.15018479	-5.332667573	-0.593372359	0.111271207	0.662791792	0	1.508769439
	5345	1422018_at	4.895134359	-5.257152149	-0.593301256	0.112856018	0.662824458	0	1.508695081
	13111	1448467_a_at	3.996453972	-4.672144358	-0.592995996	0.126921591	0.66296472	0	1.508375891
	3146	1419130_at	4.841850306	-4.854570143	-0.59292757	0.122138017	0.662996165	0	1.508304351
	11391	1434714_at	3.19797727	-3.763489605	-0.59289055	0.157537449	0.663013178	0	1.508265648
	7400	1424410_at	3.955929052	-4.757981224	-0.592574323	0.124543224	0.663158521	0	1.507935085
	15601	1451524_at	4.183826305	-5.719600049	-0.592248111	0.10354712	0.663308487	0	1.507594159
	15790	1451756_at	4.473671538	-4.372921451	-0.591881448	0.135351493	0.663477089	0	1.507211051
	17585	1460416_s_at	3.581002063	-2.840286694	-0.590739319	0.207985807	0.664002547	0	1.506018319
	15589	1451510_s_at	2.409086763	-3.10346821	-0.590510881	0.190274506	0.664107695	0	1.505779873
	13588	1449000_at	5.335705097	-5.151943194	-0.58980373	0.1144818	0.664433293	0	1.505041981
	12210	1437730_at	5.008149569	-5.078370565	-0.589799623	0.11613954	0.664435185	0	1.505037697
	11059	1433591_at	5.100941515	-4.669373143	-0.58907665	0.126157544	0.664768234	0	1.504283671
	12566	1438961_s_at	5.658943655	-5.773655	-0.589018456	0.102018298	0.66479505	0	1.504222994
	10581	1430671_a_at	3.403373627	-4.571755045	-0.588124659	0.128643082	0.66520704	0	1.503291367
	3527	1419552_at	4.643920315	-4.616208954	-0.587805507	0.127335117	0.665354213	0	1.502958847
	2241	1418127_a_at	5.172646178	-5.744937452	-0.587539191	0.102270773	0.665477045	0	1.502681433
	7538	1424579_at	4.284562188	-4.72077891	-0.587364171	0.124421029	0.665557782	0	1.502499146
	1830	1417673_at	3.43461186	-3.634453297	-0.587213478	0.161568586	0.665627305	0	1.502342215
	11117	1433783_at	2.149354499	-3.081994003	-0.586641866	0.190344908	0.665891087	0	1.501747087
	11428	1434872_x_at	5.839876199	-3.81014563	-0.586410565	0.153907651	0.665997854	0	1.501506339
	7787	1424884_at	4.202677911	-5.652662753	-0.586345658	0.103729107	0.666027819	0	1.501438787
	12051	1437297_at	3.581102171	-4.106144466	-0.585791302	0.142662127	0.666283789	0	1.500861969
	3660	1419705_at	3.267089879	-4.156469003	-0.585716914	0.140916945	0.666318145	0	1.500784584
	10592	1430769_s_at	3.152288613	-4.830332005	-0.585376156	0.121187561	0.666475545	0	1.500430147
	10376	1429222_at	4.082350334	-5.422447945	-0.585298955	0.107939986	0.66651121	0	1.50034986
	11432	1434881_s_at	4.03399751	-3.384170943	-0.58467151	0.172766541	0.666801147	0	1.499697481
	12038	1437253_at	3.75928046	-5.273187312	-0.584493496	0.110842544	0.666883428	0	1.499512445
	5706	1422437_at	6.226353836	-3.04291852	-0.583562558	0.191777254	0.667313891	0	1.498545157
	9949	1427902_at	4.826491301	-4.821491944	-0.582989492	0.12091475	0.667579014	0	1.497950024
	11105	1433725_at	3.952394133	-4.007219212	-0.582919482	0.145467331	0.667611411	0	1.497877334
	10096	1428115_a_at	3.174672113	-5.778339327	-0.582704376	0.100842879	0.667710959	0	1.497654017
	7956	1425091_at	2.870778339	-3.429831636	-0.58261013	0.169865519	0.667754579	0	1.497556184
	13850	1449300_at	3.907403857	-4.622501703	-0.582300711	0.125970902	0.66789781	0	1.497235034
	8639	1425996_a_at	3.210728601	-5.741901404	-0.581326827	0.101242913	0.668348823	0	1.496224673
	9005	1426452_a_at	3.376532055	-5.167508077	-0.581002474	0.112433781	0.668499101	0	1.495888323
	8568	1425896_a_at	4.390309618	-3.159180157	-0.58007681	0.183616249	0.668928162	0	1.494928837
	651	1416405_at	6.587297862	-3.622608724	-0.579908253	0.160080289	0.669006321	0	1.494754188
	16406	1452668_x_at	3.261322157	-5.731576854	-0.579284412	0.101068943	0.669295671	0	1.494107976
	8273	1425508_s_at	5.426927422	-6.130348755	-0.579257252	0.094490098	0.669308271	0	1.494079848
	5732	1422469_at	4.928787222	-5.733698043	-0.579212468	0.101019004	0.669329048	0	1.49403347
	653	1416409_at	5.101787568	-4.652283476	-0.579071783	0.124470443	0.669394321	0	1.493887785
	5398	1422082_a_at	3.648999702	-5.171929066	-0.578853718	0.111922208	0.669495508	0	1.493662
	326	1416065_a_at	5.168131549	-4.96294647	-0.578751753	0.116614547	0.669542828	0	1.493556437
	10276	1428722_at	1.082952416	-2.75960521	-0.578296248	0.209557601	0.669754257	0	1.493084947
	5810	1422554_at	4.721085455	-5.762702305	-0.577831093	0.100270856	0.669970235	0	1.492603623
	10934	1432400_at	3.423784632	-4.740746565	-0.577813047	0.12188229	0.669978615	0	1.492584953
	9012	1426461_at	4.672536326	-4.666090506	-0.577703213	0.123808831	0.670029624	0	1.492471324
	12150	1437582_at	4.706079428	-3.164440103	-0.577632676	0.182538666	0.670062384	0	1.492398356
	10351	1429077_x_at	4.47836671	-4.590134794	-0.57750156	0.125813639	0.670123284	0	1.492262729
	8486	1425793_a_at	3.298841123	-3.851013088	-0.577137361	0.149866372	0.670292473	0	1.491886065
	7320	1424311_at	6.859102789	-5.869240549	-0.576941111	0.098299108	0.67038366	0	1.491683137
	12643	1439364_a_at	5.804726203	-2.760178275	-0.576843059	0.208987609	0.670429223	0	1.491581758
	15906	1451921_a_at	2.499334377	-4.396395769	-0.576820706	0.131203089	0.670439611	0	1.491558649
	11583	1435528_at	2.984834451	-5.364841928	-0.576770288	0.107509279	0.670463041	0	1.491506524
	3164	1419149_at	4.354505709	-3.422355544	-0.576364792	0.168411722	0.670651514	0	1.491087367
	12567	1438963_s_at	4.81171504	-3.86189567	-0.576351935	0.14924068	0.67065749	0	1.49107408
	16810	1454820_at	5.013304707	-6.367934354	-0.576329536	0.090504943	0.670667903	0	1.491050929
	13115	1448471_a_at	5.968322827	-3.156244463	-0.575903461	0.182464783	0.670866002	0	1.490610639
	7970	1425108_a_at	6.02749604	-3.630219467	-0.575586988	0.158554322	0.671013181	0	1.49028369
	10563	1430527_a_at	5.70142279	-5.163579188	-0.575583873	0.111469942	0.67101463	0	1.490280472
	7205	1424178_at	2.477331128	-4.421404138	-0.575101542	0.13007215	0.671239006	0	1.489782315
	15716	1451665_a_at	5.100384382	-5.189703892	-0.575051277	0.110806183	0.671262392	0	1.489730411
	5417	1422106_a_at	5.332257323	-4.583830742	-0.575022618	0.125445866	0.671275727	0	1.489700818
	11590	1435567_at	3.086619582	-4.788534695	-0.574665143	0.120008558	0.671442078	0	1.489331742
	4535	1421060_at	3.515890397	-4.771470761	-0.574197458	0.120339721	0.671659778	0	1.488849016
	5864	1422615_at	5.668977544	-5.077178106	-0.574067893	0.113068299	0.671720101	0	1.488715312
	7398	1424408_at	2.366138239	-4.239050248	-0.573819286	0.135365059	0.671835863	0	1.488458797
	5940	1422698_s_at	5.439447058	-5.03658687	-0.573803361	0.113927026	0.671843278	0	1.488442367
	15289	1451144_at	5.357386756	-4.698093603	-0.573620041	0.122096341	0.671928654	0	1.488253245
	4382	1420875_at	4.057971804	-4.294166345	-0.573513199	0.133556354	0.671978417	0	1.488143034
	16699	1454136_a_at	5.391603233	-5.254413406	-0.573390438	0.10912549	0.672035599	0	1.488016411
	3915	1420343_at	2.737431228	-2.846558798	-0.573377161	0.201428181	0.672041783	0	1.488002717
	17037	1455825_s_at	3.676292472	-3.963188913	-0.57329649	0.144655353	0.672079363	0	1.487919515
	12982	1448326_a_at	3.015215547	-2.992905884	-0.572743827	0.191367136	0.67233687	0	1.487349637
	10010	1427988_s_at	5.053321182	-5.930527789	-0.572641874	0.096558333	0.672384385	0	1.487244532
	13113	1448469_at	4.675530668	-3.16136554	-0.572422455	0.181068101	0.672486655	0	1.487018355
	9079	1426551_at	3.131303074	-3.048035007	-0.572252237	0.187744641	0.672566004	0	1.486842918
	11098	1433706_a_at	5.922084605	-4.588795268	-0.57102462	0.124438897	0.673138547	0	1.485578273
	13142	1448499_a_at	2.558711877	-3.083930681	-0.570357187	0.184944879	0.673450033	0	1.484891159
	1739	1417580_s_at	3.997702783	-4.108335726	-0.570099665	0.138766572	0.673570255	0	1.484626129
	8040	1425191_at	3.648990722	-5.661573953	-0.56992587	0.100665623	0.673651402	0	1.484447294
	2164	1418045_at	4.146737046	-5.209364622	-0.56967112	0.109355202	0.673770365	0	1.484185194
	17329	1456731_x_at	5.218302093	-4.989445396	-0.569388255	0.114118546	0.673902482	0	1.483894222
	3916	1420344_x_at	2.792623292	-2.804193691	-0.569282435	0.203011096	0.673951914	0	1.483785384
	17046	1455857_a_at	3.034382867	-5.321354681	-0.56913362	0.106952769	0.674021436	0	1.483632339
	17013	1455767_x_at	4.46335188	-4.547113136	-0.568015312	0.124917787	0.674544108	0	1.482482745
	4461	1420975_at	4.65951303	-4.146763217	-0.567259777	0.136795796	0.674897457	0	1.481706575
	1637	1417471_s_at	3.904910782	-5.322311574	-0.567107816	0.106552916	0.674968549	0	1.481550514
	9238	1426773_at	5.51637798	-6.332684441	-0.566742652	0.089494851	0.675139413	0	1.481175563
	7085	1424041_s_at	3.993150513	-3.003691493	-0.566699248	0.188667594	0.675159725	0	1.481131002
	14358	1450020_at	3.974107398	-4.363341022	-0.565641381	0.129634924	0.675654973	0	1.480045349
	1420	1417232_at	3.032340629	-2.728744837	-0.564978355	0.207046972	0.675965558	0	1.479365314
	4404	1420901_a_at	5.762406801	-4.176053776	-0.564781638	0.135242903	0.676057735	0	1.47916361
	6077	1422860_at	2.213358892	-4.200609861	-0.564620824	0.134414012	0.676133098	0	1.478998741
	4378	1420871_at	2.262480284	-4.323104793	-0.564338976	0.130540203	0.676265202	0	1.478709828
	11030	1433514_at	4.75577586	-2.93990908	-0.564132972	0.191887897	0.676361773	0	1.478498697
	11546	1435358_at	3.932302794	-5.402949203	-0.564102977	0.104406493	0.676375835	0	1.478467958
	12877	1448207_at	5.646412434	-4.417457591	-0.563956892	0.127665491	0.676444328	0	1.478318258
	9985	1427955_a_at	5.028035913	-4.235433659	-0.56365977	0.13308195	0.676583655	0	1.478013831
	3650	1419693_at	3.356338065	-3.386903763	-0.563037091	0.166239471	0.676875737	0	1.477376046
	11637	1435798_a_at	4.545303611	-5.498934533	-0.56273661	0.102335572	0.67701673	0	1.477068373
	7409	1424420_at	5.26678623	-4.688232378	-0.562727219	0.12002972	0.677021137	0	1.477058758
	14350	1450012_x_at	3.861931677	-3.888152888	-0.56255713	0.144684931	0.67710096	0	1.476884629
	6096	1422880_at	5.443236741	-4.833077696	-0.562504635	0.116386425	0.677125598	0	1.476830891
	5975	1422743_at	3.133376805	-4.603279389	-0.562490271	0.122193381	0.67713234	0	1.476816187
	7539	1424580_at	3.967546253	-4.583627635	-0.562457247	0.122710066	0.67714784	0	1.476782383
	8162	1425350_a_at	2.934340012	-4.599024159	-0.561835867	0.122164148	0.677439556	0	1.476146457
	1425	1417237_at	4.730682847	-5.461113462	-0.561567913	0.102830296	0.677565389	0	1.475872316
	3953	1420387_at	5.173376893	-5.674720223	-0.561428939	0.098935087	0.677630662	0	1.475730153
	7724	1424807_at	4.664059606	-4.528017311	-0.561196163	0.123938608	0.677740005	0	1.475492066
	9331	1426912_at	6.762832169	-5.386057578	-0.560520483	0.104068788	0.678057496	0	1.474801188
	9011	1426460_a_at	4.45613422	-4.539745427	-0.560302448	0.123421557	0.678159979	0	1.474578316
	5984	1422752_at	5.008293718	-4.911355127	-0.560157893	0.114053633	0.678227932	0	1.474430575
	5985	1422753_a_at	4.916784529	-4.979668425	-0.560139808	0.112485363	0.678236434	0	1.474412092
	11661	1435870_at	2.601876826	-3.360996348	-0.559667417	0.166518306	0.67845855	0	1.473929395
	7355	1424357_at	2.242713095	-2.713391732	-0.559310549	0.206129672	0.678626396	0	1.473564845
	13783	1449226_at	4.37463842	-4.635278978	-0.558769722	0.120547161	0.678880842	0	1.47301255
	7546	1424589_s_at	4.003195685	-4.710698306	-0.558739558	0.118610771	0.678895036	0	1.472981752
	14508	1450207_at	2.991487156	-4.301323304	-0.55870021	0.129890308	0.678913553	0	1.472941579
	13540	1448942_at	6.252282946	-3.691507782	-0.558619837	0.151325656	0.678951376	0	1.472859523
	2788	1418732_s_at	4.661201963	-5.779331099	-0.557927115	0.096538355	0.679277458	0	1.472152487
	7204	1424177_at	2.473982414	-4.272448393	-0.557788425	0.130554748	0.679342762	0	1.472010972
	12767	1448050_s_at	5.656009686	-4.915248816	-0.557569444	0.113436667	0.679445885	0	1.471787558
	12870	1448199_at	5.089889451	-4.771308769	-0.557408567	0.116825088	0.679521655	0	1.471623446
	3092	1419074_at	3.350912925	-5.121819509	-0.557017877	0.108753906	0.679705698	0	1.471224976
	9998	1427969_s_at	3.769554111	-5.111965213	-0.556853502	0.108931395	0.679783146	0	1.47105736
	12977	1448321_at	4.078446996	-3.013543028	-0.55610287	0.184534571	0.680136928	0	1.47029217
	16608	1453728_a_at	5.665886684	-4.511743587	-0.55601022	0.123236219	0.680180608	0	1.470197751
	4163	1420626_at	3.717194515	-5.017613417	-0.555405408	0.110691152	0.680465815	0	1.469581539
	1397	1417208_at	3.303328342	-4.934640221	-0.555212147	0.112513197	0.680556976	0	1.469384689
	9377	1426983_at	5.070537747	-4.842185186	-0.554904213	0.114597892	0.680702252	0	1.469071092
	1499	1417321_at	5.696216943	-5.451612952	-0.554748008	0.101758509	0.680775958	0	1.468912039
	8402	1425681_a_at	2.076171068	-3.428171564	-0.55473687	0.161817126	0.680781213	0	1.468900699
	11193	1434037_s_at	5.182586178	-3.75068144	-0.554613869	0.147870161	0.680839258	0	1.468775469
	9938	1427891_at	4.103236792	-4.238676338	-0.5545941	0.130841342	0.680848587	0	1.468755343
	13342	1448721_at	3.865216929	-5.20618239	-0.554360769	0.106481242	0.680958711	0	1.468517817
	15028	1450841_at	3.968130161	-4.367796733	-0.554072721	0.126854054	0.681094685	0	1.468224642
	15582	1451501_a_at	6.46088771	-3.551039786	-0.55379551	0.155953057	0.681225568	0	1.467942553
	11477	1435057_x_at	3.781765455	-4.886161572	-0.552488717	0.113072134	0.681842902	0	1.466613492
	9322	1426899_at	4.803606942	-5.434258453	-0.552415059	0.101654175	0.681877715	0	1.466538616
	5626	1422341_s_at	3.66258531	-4.283956135	-0.551655506	0.128772445	0.682236806	0	1.465766712
	9067	1426537_at	5.269728148	-5.09533992	-0.551367312	0.108210114	0.682373104	0	1.465473939
	7775	1424872_at	5.049163395	-5.075170109	-0.551347128	0.108636187	0.68238265	0	1.465453437
	4348	1420834_at	4.064912347	-4.665701859	-0.551148012	0.118127568	0.682476837	0	1.465251193
	4749	1421313_s_at	6.329240073	-4.154597558	-0.551060884	0.132638812	0.682518055	0	1.465162706
	1221	1417015_at	3.96664221	-3.786107836	-0.550904519	0.145506822	0.682592033	0	1.465003914
	2835	1418788_at	3.200115646	-3.68765294	-0.550839831	0.149374098	0.68262264	0	1.464938227
	9438	1427074_at	5.52173384	-4.438473975	-0.550769449	0.124089823	0.682655942	0	1.464866762
	11239	1434184_s_at	5.826556762	-4.8825326	-0.550610847	0.112771566	0.682730994	0	1.464705731
	11180	1434004_at	4.674206956	-5.577471184	-0.550599356	0.098718458	0.682736432	0	1.464694065
	2493	1418406_at	4.224794789	-4.431766142	-0.550598843	0.124239146	0.682736675	0	1.464693544
	10838	1431926_a_at	4.811367436	-4.960666402	-0.550393345	0.110951493	0.682833931	0	1.464484927
	16049	1452103_at	3.823863137	-5.363963882	-0.550126936	0.102559776	0.682960035	0	1.46421452
	4380	1420873_at	3.392033013	-4.41615761	-0.549367966	0.124399538	0.68331942	0	1.463444431
	10293	1428782_a_at	5.648957708	-5.589513388	-0.549086911	0.09823519	0.683452552	0	1.463159362
	5263	1421923_at	5.130861875	-4.130662531	-0.548788113	0.132857165	0.683594117	0	1.462856357
	16749	1454633_at	4.271059676	-2.920197899	-0.548672312	0.187888743	0.68364899	0	1.462738942
	15636	1451569_at	3.005854429	-5.240399425	-0.548230106	0.104616092	0.68385857	0	1.462290662
	457	1416203_at	4.91153122	-2.746336125	-0.548225467	0.199620674	0.683860768	0	1.46228596
	16385	1452629_at	4.78089999	-5.585057253	-0.547389874	0.098009716	0.684256968	0	1.461439265
	15305	1451165_at	2.941456421	-5.288443612	-0.547303826	0.103490529	0.684297781	0	1.461352101
	6792	1423704_at	4.029125106	-4.139427021	-0.547270991	0.132209358	0.684313356	0	1.461318842
	15919	1451939_a_at	3.60982582	-3.773107224	-0.546874486	0.144940086	0.684501455	0	1.460917274
	17280	1456578_x_at	5.705736751	-4.010186142	-0.546472039	0.136270991	0.684692427	0	1.460509801
	12761	1448040_at	4.385641614	-3.58284399	-0.546357505	0.152492686	0.684746786	0	1.460393856
	2775	1418717_at	2.678701369	-5.379066776	-0.546351486	0.101569939	0.684749643	0	1.460387763
	9518	1427196_at	2.258415721	-2.941391548	-0.54567339	0.185515387	0.685071565	0	1.459701513
	12751	1447985_s_at	3.34690479	-4.670656664	-0.54524383	0.116738152	0.685275574	0	1.459266954
	11035	1433531_at	6.227631532	-2.726552492	-0.544565488	0.199726758	0.68559786	0	1.458580982
	9023	1426476_at	6.146390518	-4.525766875	-0.54452019	0.120315563	0.685619387	0	1.458535185
	11944	1436996_x_at	7.598425201	-2.911075421	-0.544437892	0.187022943	0.685658499	0	1.458451986
	14139	1449688_at	4.573073952	-4.270802236	-0.544353108	0.127459217	0.685698795	0	1.458366279
	15535	1451447_at	3.920518285	-5.262422162	-0.543983	0.10337122	0.685874726	0	1.457992198
	3343	1419351_a_at	4.868350052	-5.616807778	-0.54382592	0.096821174	0.685949408	0	1.457833462
	7527	1424562_a_at	6.45583496	-5.1140939	-0.543799383	0.106333476	0.685962026	0	1.457806646
	16163	1452277_at	3.553678968	-4.713388697	-0.543689644	0.115350055	0.686014205	0	1.457695762
	6025	1422799_at	4.308936684	-4.628448662	-0.54366026	0.117460579	0.686028178	0	1.457666073
	16869	1455069_x_at	6.343982853	-5.098204306	-0.543660165	0.106637579	0.686028223	0	1.457665977
	16126	1452228_at	4.563758337	-5.3432697	-0.543530811	0.101722511	0.686089736	0	1.457535286
	8670	1426029_a_at	2.395752912	-4.09342953	-0.543181286	0.132695893	0.686255977	0	1.457182209
	9290	1426850_a_at	3.508626636	-4.825441765	-0.543132688	0.112556055	0.686279094	0	1.457133124
	10590	1430718_s_at	3.906615622	-4.503896257	-0.542910146	0.120542329	0.686384964	0	1.456908372
	9732	1427516_a_at	4.215970035	-3.83518889	-0.542867057	0.141548975	0.686405464	0	1.456864859
	11223	1434131_at	5.221246628	-5.156835383	-0.542691679	0.105237348	0.686488911	0	1.456687769
	16047	1452101_at	5.34824918	-5.321836909	-0.542616318	0.101960343	0.686524771	0	1.456611679
	15772	1451735_at	5.244689497	-5.699308948	-0.542580694	0.095201137	0.686541724	0	1.456575712
	1790	1417633_at	3.897259212	-3.419609244	-0.542298095	0.158584814	0.686676218	0	1.456290422
	15238	1451084_at	5.186865867	-5.073945601	-0.54224961	0.106869417	0.686699296	0	1.456241481
	10726	1431429_a_at	2.539237951	-3.505632197	-0.541886492	0.154575968	0.686872156	0	1.455874999
	17249	1456469_x_at	5.739585363	-3.911823524	-0.541513525	0.138429948	0.68704975	0	1.455498674
	4333	1420817_at	3.573743253	-3.957881491	-0.541114822	0.136718298	0.687239649	0	1.455096488
	1026	1416808_at	5.122152992	-2.9710597	-0.540524376	0.181929826	0.687520971	0	1.454501088
	17036	1455824_x_at	4.191424852	-4.182540665	-0.539668059	0.129028766	0.687929172	0	1.453638021
	11179	1434003_a_at	4.74718973	-5.532620745	-0.539529881	0.097517959	0.687995064	0	1.453498801
	1668	1417505_s_at	5.956876676	-4.491456971	-0.539300894	0.120072595	0.688104272	0	1.453268117
	17306	1456629_at	4.21403238	-4.14677082	-0.538888916	0.12995387	0.688300796	0	1.45285318
	7879	1425001_at	4.402573648	-4.216265062	-0.538512012	0.127722523	0.688480638	0	1.452473671
	14303	1449957_at	4.00446165	-3.582891727	-0.538309798	0.150244506	0.688577145	0	1.4522701
	2946	1418915_at	3.764335251	-4.749942397	-0.5382023	0.113307121	0.688628455	0	1.452161893
	6095	1422879_at	5.252442171	-4.689078152	-0.536859208	0.114491418	0.689269839	0	1.450810617
	8048	1425201_a_at	4.267897312	-5.599847519	-0.536662809	0.095835254	0.689363678	0	1.450613127
	11437	1434897_a_at	6.44719756	-5.024377561	-0.536326081	0.106744781	0.689524596	0	1.45027459
	7441	1424458_at	4.343068455	-5.394323936	-0.536182987	0.099397625	0.689592989	0	1.450130752
	16929	1455366_at	2.653500937	-5.653258862	-0.53609143	0.094828743	0.689636754	0	1.450038725
	9571	1427269_at	5.216525489	-4.93006616	-0.535481379	0.108615455	0.689928432	0	1.449425698
	3344	1419352_at	5.003793675	-5.360323473	-0.535111463	0.099828204	0.690105357	0	1.449054105
	15650	1451585_x_at	5.21213087	-4.158855223	-0.534977812	0.128635834	0.690169291	0	1.44891987
	10888	1432158_a_at	5.665872278	-5.052999462	-0.534583604	0.105795302	0.690357902	0	1.448524016
	7056	1424010_at	3.297109887	-3.381243912	-0.534475325	0.158070621	0.690409717	0	1.448415304
	8082	1425245_a_at	3.692064489	-4.264105716	-0.534220567	0.125283143	0.690531644	0	1.448159558
	10466	1429761_at	2.897824383	-2.948840284	-0.534103985	0.181123402	0.690587447	0	1.448042539
	7023	1423969_at	5.984018329	-4.816056152	-0.533932495	0.110865089	0.69066954	0	1.447870423
	13864	1449315_at	2.500626214	-3.062303955	-0.53388508	0.174340983	0.69069224	0	1.44782284
	2579	1418495_at	4.310258468	-5.407943825	-0.533672841	0.098683133	0.690793857	0	1.447609861
	3745	1419899_at	4.700285104	-5.21198076	-0.533469136	0.102354395	0.690891402	0	1.447405477
	1022	1416804_at	3.8032453	-4.138995996	-0.533024052	0.128781002	0.691104582	0	1.446959008
	13279	1448649_at	2.140032148	-2.909324453	-0.532878711	0.183162352	0.691174209	0	1.446813245
	7287	1424275_s_at	5.704044999	-5.805140306	-0.532874239	0.091793516	0.691176351	0	1.446808761
	6113	1422900_at	6.601067	-5.38786422	-0.532727685	0.098875484	0.691246567	0	1.446661796
	13134	1448491_at	5.93664755	-4.951291544	-0.53246445	0.107540517	0.691372703	0	1.446397862
	13554	1448959_at	3.589593615	-4.696050574	-0.532178969	0.113324795	0.691509526	0	1.446111676
	1741	1417582_s_at	4.297150488	-5.247782362	-0.532069215	0.101389345	0.691562135	0	1.446001667
	16475	1452919_a_at	5.488348803	-3.592132457	-0.53197338	0.148094032	0.691608076	0	1.445905615
	933	1416709_a_at	5.867429055	-6.009479317	-0.531950344	0.088518541	0.691619119	0	1.445882528
	6891	1423812_s_at	5.147009127	-4.214645537	-0.531904941	0.126203956	0.691640885	0	1.445837025
	17428	1460211_a_at	6.404602232	-5.064616766	-0.531494925	0.104942772	0.691837479	0	1.445426175
	12115	1437461_s_at	4.229864499	-4.407253639	-0.531441678	0.120583411	0.691863013	0	1.445372828
	6084	1422867_at	3.317663395	-3.046618764	-0.531373841	0.174414287	0.691895546	0	1.445304866
	12055	1437309_a_at	6.310692063	-4.937395936	-0.530835044	0.107513161	0.692153993	0	1.444765196
	7387	1424396_a_at	3.837063149	-4.131883671	-0.53046957	0.12838444	0.692329357	0	1.444399243
	1954	1417811_at	4.871647753	-5.181769628	-0.530439315	0.102366441	0.692343876	0	1.444368953
	12099	1437420_at	4.762021972	-3.779569861	-0.530367817	0.140324914	0.692378189	0	1.444297374
	7889	1425014_at	2.71140966	-5.221807431	-0.530264798	0.101548134	0.692427631	0	1.444194245
	4474	1420991_at	4.138375993	-2.891669159	-0.5298098	0.183219369	0.692646044	0	1.443738845
	15163	1451000_at	5.873637171	-5.058012086	-0.52951949	0.10468925	0.692785438	0	1.443448354
	4498	1421018_at	4.909216662	-4.932467882	-0.529435128	0.107336761	0.69282595	0	1.443363951
	2536	1418450_at	4.760625252	-3.085892888	-0.52932679	0.171531161	0.692877979	0	1.443255567
	5939	1422697_s_at	5.351601591	-4.667566837	-0.529286447	0.113396651	0.692897355	0	1.443215209
	3076	1419058_at	3.691052379	-4.684454112	-0.528807344	0.112885585	0.693127496	0	1.442736012
	11031	1433515_s_at	4.205750893	-2.846590831	-0.528799972	0.185766063	0.693131038	0	1.44272864
	16325	1452541_at	3.948531512	-4.027560661	-0.528397581	0.131195437	0.69332439	0	1.442326296
	4291	1420772_a_at	4.035264071	-3.507973537	-0.528362962	0.150617716	0.693341028	0	1.442291686
	15658	1451593_at	3.637645562	-2.864780492	-0.52787411	0.184263371	0.693576003	0	1.441803054
	11074	1433654_at	6.839372176	-5.169651065	-0.527764264	0.102088953	0.693628814	0	1.44169328
	10423	1429485_a_at	6.12204705	-5.552306698	-0.527362102	0.094980722	0.693822195	0	1.441291453
	9769	1427562_a_at	3.203236083	-4.541980804	-0.527327045	0.116100677	0.693839055	0	1.44125643
	4455	1420967_at	2.752695598	-4.575086375	-0.526153432	0.115004043	0.694403713	0	1.440084465
	7377	1424382_at	3.69902552	-3.132590477	-0.526028278	0.167921176	0.694463956	0	1.439959543
	8356	1425618_at	4.272223758	-3.900383055	-0.525917836	0.134837484	0.694517121	0	1.439849314
	7259	1424239_at	3.326675588	-4.87788198	-0.525901692	0.107813534	0.694524892	0	1.439833203
	1764	1417605_s_at	4.869592032	-4.375910917	-0.525390335	0.120064221	0.694771107	0	1.43932295
	897	1416668_at	5.900192529	-5.489226489	-0.525299651	0.09569648	0.69481478	0	1.439232481
	4657	1421194_at	3.009292092	-4.611514249	-0.525150473	0.113878098	0.694886629	0	1.439083669
	16944	1455446_x_at	5.797669297	-4.213621754	-0.525141246	0.124629422	0.694891074	0	1.439074464
	7211	1424184_at	5.877282723	-5.013284054	-0.524803045	0.104682488	0.695053991	0	1.438737152
	16065	1452122_at	5.2983011	-5.113535015	-0.524620414	0.10259447	0.695141984	0	1.438555034
	2940	1418908_at	2.556476899	-3.962169685	-0.52457861	0.132396806	0.695162127	0	1.43851335
	15960	1451995_at	4.432076465	-6.08127987	-0.524269036	0.086210312	0.695311311	0	1.438204707
	2192	1418074_at	2.798924251	-3.548829011	-0.523674199	0.147562533	0.695598054	0	1.437611843
	6459	1423315_at	4.623615343	-5.09156716	-0.523253862	0.102768724	0.695800749	0	1.437193048
	16676	1454037_a_at	4.167339024	-3.900374894	-0.523187319	0.134137701	0.695832843	0	1.437126761
	9140	1426631_at	5.162692002	-4.815486216	-0.522264572	0.108455211	0.69627804	0	1.436207869
	7386	1424395_at	3.608820279	-3.908841257	-0.5211832	0.13333445	0.696800131	0	1.435131763
	8482	1425788_a_at	4.549823707	-3.791463772	-0.521135405	0.13744966	0.696823216	0	1.435084219
	8417	1425705_a_at	2.684415371	-3.320474162	-0.521022759	0.156912156	0.696877626	0	1.434972172
	11165	1433942_at	3.602568397	-3.949618107	-0.520961781	0.131901811	0.696907081	0	1.434911522
	12754	1448002_x_at	2.718751205	-3.553912287	-0.520273591	0.146394607	0.697239597	0	1.434227207
	17543	1460360_at	3.699960288	-4.0757968	-0.520057501	0.127596523	0.697344039	0	1.434012402
	2207	1418090_at	5.794679486	-4.048640114	-0.520055268	0.128451839	0.697345118	0	1.434010182
	6184	1422987_at	2.568121741	-4.42132672	-0.519574875	0.117515603	0.697577361	0	1.43353276
	12085	1437379_x_at	2.897036435	-3.366947946	-0.519544916	0.15430738	0.697591847	0	1.433502992
	15568	1451485_at	6.591852227	-4.755046912	-0.519424218	0.109236402	0.697650211	0	1.433383068
	510	1416259_at	4.346782712	-5.155077293	-0.519335225	0.100742471	0.697693247	0	1.433294653
	12070	1437336_x_at	5.479183578	-4.215269814	-0.519238505	0.123180372	0.697740023	0	1.433198566
	2153	1418033_s_at	4.151718662	-6.267295743	-0.51922354	0.082846504	0.69774726	0	1.4331837
	7761	1424854_at	4.414232418	-4.018658064	-0.519144547	0.129183558	0.697785466	0	1.433105229
	11940	1436990_s_at	5.194773631	-3.204381742	-0.519121617	0.162003675	0.697796556	0	1.433082452
	10787	1431748_a_at	3.58866873	-4.909134459	-0.518859425	0.105692649	0.697923384	0	1.432822031
	16537	1453260_a_at	4.774574726	-4.672640835	-0.518759828	0.111020694	0.697971567	0	1.432723119
	177	1415905_at	2.414924483	-3.139012125	-0.51849123	0.165176562	0.698101526	0	1.432456402
	5888	1422644_at	2.722434948	-3.135441232	-0.518468117	0.165357306	0.69811271	0	1.432433453
	4475	1420992_at	4.214350731	-2.805079845	-0.518247435	0.184753185	0.698219505	0	1.432214358
	1770	1417611_at	3.377984112	-3.130618657	-0.517607422	0.165337104	0.69852932	0	1.431579135
	4358	1420850_at	3.627289324	-5.272378664	-0.517536681	0.098159998	0.698563572	0	1.431508941
	8123	1425297_at	3.564644343	-4.895505035	-0.517358431	0.105680298	0.698649888	0	1.431332084
	9550	1427240_at	4.190971248	-4.74453205	-0.517128608	0.10899465	0.698761193	0	1.431104089
	12270	1437974_a_at	6.055732378	-3.740292182	-0.516876183	0.138191392	0.698883464	0	1.430853714
	734	1416497_at	4.650872646	-4.263678474	-0.516849748	0.121221558	0.69889627	0	1.430827496
	1506	1417329_at	4.084483641	-5.23193572	-0.516100496	0.098644273	0.69925933	0	1.430084601
	15707	1451654_x_at	3.574624046	-4.884962412	-0.515570387	0.105542345	0.699516316	0	1.429559221
	2564	1418479_at	5.376900246	-5.10978902	-0.514993856	0.100785738	0.699795913	0	1.428988054
	16882	1455106_a_at	4.584704643	-3.41893954	-0.514676004	0.150536738	0.699950108	0	1.428673257
	7068	1424023_at	4.654421333	-5.406704129	-0.514578479	0.095174152	0.699997425	0	1.428576683
	13327	1448705_at	5.5350208	-5.473676242	-0.514522514	0.093999442	0.70002458	0	1.428521267
	17618	1460557_at	3.105262501	-4.667073537	-0.514225649	0.110181604	0.70016864	0	1.428227349
	1912	1417768_at	5.923690742	-4.313733715	-0.513888328	0.119128431	0.700332368	0	1.427893449
	7484	1424516_at	3.651961808	-3.764980749	-0.513854416	0.136482615	0.70034883	0	1.427859886
	7128	1424091_at	4.298492778	-5.15915477	-0.51358498	0.099548279	0.700479639	0	1.427593244
	9024	1426477_at	6.121411147	-4.250314671	-0.513379632	0.120786264	0.700579349	0	1.427390061
	6570	1423447_at	4.537342062	-5.004739364	-0.513197733	0.102542349	0.700667686	0	1.427210102
	11170	1433956_at	3.316982382	-3.954369757	-0.513175402	0.129774258	0.700678531	0	1.427188012
	15400	1451282_at	3.800744057	-4.109269921	-0.51315886	0.124878353	0.700686565	0	1.427171648
	4381	1420874_at	3.652403955	-4.00979904	-0.512449099	0.127799197	0.701031366	0	1.426469696
	5151	1421786_at	4.74170998	-4.291165083	-0.512448059	0.11941933	0.701031872	0	1.426468668
	5707	1422438_at	4.863013417	-3.617877944	-0.51216664	0.141565483	0.701168631	0	1.426190442
	16226	1452375_at	3.87398025	-4.381406846	-0.512134803	0.11688821	0.701184105	0	1.426158969
	8450	1425749_at	3.849662298	-3.46880775	-0.512121257	0.147636103	0.701190688	0	1.426145578
	11023	1433504_at	6.494508428	-5.127403871	-0.51175762	0.099808331	0.701367449	0	1.425786158
	12475	1438651_a_at	4.544206305	-3.861943752	-0.511729968	0.132505806	0.701380892	0	1.42575883
	11010	1433480_at	6.732412314	-4.852574431	-0.51168281	0.105445639	0.701403819	0	1.425712226
	14466	1450155_at	2.925996537	-4.464132374	-0.511446626	0.114567979	0.701518655	0	1.425478842
	10852	1432003_a_at	4.998764437	-5.516795522	-0.51135832	0.092691186	0.701561596	0	1.425391593
	5845	1422596_at	2.239865676	-4.650752812	-0.511321527	0.109943819	0.701579488	0	1.425355242
	11690	1435988_x_at	6.318934192	-5.646539433	-0.511041973	0.09050534	0.701715447	0	1.425079074
	258	1415996_at	6.253268712	-3.501584723	-0.510794724	0.1458753	0.701835718	0	1.424834865
	13005	1448350_at	4.869298923	-4.958923864	-0.510780305	0.103002248	0.701842732	0	1.424820625
	15118	1450945_at	3.47353914	-4.251756738	-0.510606906	0.120093161	0.701927092	0	1.424649384
	15322	1451187_at	6.027062541	-5.252009735	-0.510124563	0.097129402	0.70216181	0	1.424173154
	17395	1460178_at	3.493293207	-4.383726413	-0.509940389	0.116325779	0.702251454	0	1.423991356
	8376	1425642_at	3.075788164	-4.188859778	-0.509886474	0.121724407	0.702277698	0	1.423938141
	16520	1453169_a_at	5.807426097	-5.446746937	-0.509845931	0.093605585	0.702297434	0	1.423898126
	15869	1451871_a_at	6.264381129	-3.227830173	-0.509575208	0.157869275	0.702429233	0	1.423630955
	1170	1416958_at	6.189075459	-4.250942368	-0.509563992	0.119870831	0.702434694	0	1.423619888
	12588	1439017_x_at	4.797671031	-4.261793416	-0.509240765	0.119489782	0.702592088	0	1.42330097
	10652	1431099_at	3.039103592	-3.790939629	-0.509200862	0.134320488	0.702611521	0	1.423261604
	8815	1426216_at	5.392267575	-5.406527984	-0.508698608	0.094089702	0.702856168	0	1.422766202
	15889	1451901_at	3.163467836	-4.794080886	-0.508684691	0.106106823	0.702862948	0	1.422752477
	13690	1449122_at	3.266953697	-4.202231133	-0.508684091	0.121050955	0.70286324	0	1.422751885
	16015	1452059_at	5.843594739	-4.655861156	-0.508663853	0.109252367	0.7028731	0	1.422731927
	567	1416318_at	2.463580202	-2.799141257	-0.508623673	0.18170704	0.702892676	0	1.422692304
	2021	1417883_at	4.060953036	-3.512277631	-0.508559314	0.144794736	0.702924033	0	1.422628838
	7838	1424951_at	4.129947797	-3.559071209	-0.508413186	0.142849962	0.702995234	0	1.42248475
	8333	1425593_at	2.767581982	-4.700414207	-0.508318628	0.108143369	0.703041312	0	1.42239152
	1674	1417511_at	5.284015289	-4.746466506	-0.507824551	0.106990021	0.703282122	0	1.421904479
	4704	1421256_at	3.726688019	-2.890001692	-0.507724393	0.175683078	0.703330949	0	1.421805768
	7158	1424124_at	5.561921039	-3.838229641	-0.507272806	0.132163225	0.703551137	0	1.42136079
	11449	1434959_at	3.402452267	-2.861290655	-0.507226028	0.177271759	0.70357395	0	1.421314704
	6029	1422804_at	2.833839757	-3.091082785	-0.506705246	0.163924839	0.70382797	0	1.420801733
	13170	1448529_at	3.314635658	-2.712708909	-0.506272303	0.186629793	0.704039216	0	1.420375424
	16840	1454955_at	6.519694234	-5.380447681	-0.506146951	0.094071531	0.704100391	0	1.420252016
	13372	1448755_at	4.700941973	-3.410802233	-0.506001739	0.148352705	0.704171265	0	1.42010907
	16772	1454698_at	5.822555577	-4.118934844	-0.50592303	0.122828607	0.704209683	0	1.420031595
	6694	1423590_at	2.359311457	-3.575746953	-0.50557751	0.141390741	0.704378359	0	1.419691544
	15603	1451528_at	3.605487499	-3.166356418	-0.505357338	0.159602165	0.704485863	0	1.4194749
	6115	1422902_s_at	6.553908806	-5.073125096	-0.505149928	0.099573718	0.704587152	0	1.419270842
	4592	1421121_at	3.712092046	-5.389102139	-0.50500641	0.093708822	0.704657246	0	1.419129662
	8332	1425592_at	2.598776952	-4.825322564	-0.504749435	0.104604289	0.704782773	0	1.418876906
	12984	1448328_at	5.00586963	-4.069053846	-0.504676737	0.124028031	0.704818287	0	1.418805411
	1042	1416824_at	4.757459714	-3.471597131	-0.504628153	0.145359077	0.704842023	0	1.418757632
	17101	1455990_at	2.377550722	-3.646067715	-0.50397778	0.138225019	0.705159841	0	1.418118194
	5493	1422194_at	3.276137415	-4.214750099	-0.503955285	0.119569434	0.705170836	0	1.418096082
	15364	1451237_s_at	4.779046248	-4.331853939	-0.503918926	0.116328697	0.705188608	0	1.418060344
	2261	1418151_at	3.779975689	-4.908413698	-0.503738034	0.102627461	0.705277034	0	1.417882552
	672	1416429_a_at	5.419068744	-4.071025817	-0.503656683	0.123717389	0.705316804	0	1.417802602
	2202	1418085_at	3.337018377	-4.129488208	-0.503396066	0.121902774	0.705444228	0	1.417546505
	10640	1431058_at	2.442179967	-4.94248563	-0.503292777	0.101829892	0.705494736	0	1.41744502
	16148	1452256_at	4.673279589	-4.774387705	-0.503250033	0.105406193	0.705515638	0	1.417403025
	15669	1451604_a_at	4.016986615	-4.316631448	-0.503233403	0.116580118	0.705523771	0	1.417386687
	5897	1422653_at	4.348597345	-4.819186813	-0.503158749	0.104407397	0.70556028	0	1.417313344
	7076	1424032_at	3.885421342	-3.472278209	-0.502759147	0.1447923	0.705755735	0	1.416920827
	13131	1448487_at	4.627989497	-4.150256174	-0.502167125	0.120996658	0.706045408	0	1.4163395
	8242	1425458_a_at	2.666060861	-3.906297527	-0.502059313	0.12852562	0.706098172	0	1.416233662
	5935	1422693_a_at	4.647385262	-4.018127968	-0.501949653	0.124921271	0.706151845	0	1.416126018
	1762	1417603_at	2.895500762	-3.768996461	-0.500899759	0.132900034	0.706665921	0	1.415095834
	17563	1460387_a_at	3.225205048	-4.051714978	-0.500713786	0.123580703	0.70675702	0	1.41491343
	8161	1425349_a_at	2.5984724	-4.195233331	-0.500447307	0.119289505	0.706887577	0	1.414652107
	11169	1433951_at	5.768932525	-3.952506304	-0.500202849	0.126553334	0.707007366	0	1.414412421
	237	1415971_at	5.82016467	-3.752879735	-0.500150806	0.133271205	0.707032871	0	1.414361399
	7472	1424500_at	5.409011404	-5.27664429	-0.500120558	0.09478004	0.707047695	0	1.414331746
	8428	1425718_a_at	4.090866791	-3.823649099	-0.500019611	0.130770266	0.707097169	0	1.414232787
	11043	1433548_at	4.103183481	-5.738844065	-0.499989991	0.087123815	0.707111687	0	1.414203751
	12637	1439271_x_at	6.374007172	-5.326475342	-0.49924085	0.093728182	0.70747896	0	1.413469595
	16057	1452113_a_at	3.640289926	-4.829228547	-0.499180229	0.103366454	0.707508689	0	1.413410203
	5173	1421818_at	4.975992019	-3.923493641	-0.499092121	0.127206048	0.707551899	0	1.413323886
	15397	1451277_at	5.593639071	-4.875363455	-0.499043076	0.102360179	0.707575953	0	1.413275841
	16255	1452427_s_at	5.340201758	-4.110426299	-0.498944151	0.121385013	0.707624473	0	1.413178936
	11541	1435335_a_at	4.619339529	-3.444419382	-0.498890898	0.144840347	0.707650593	0	1.413126774
	15778	1451741_a_at	5.574466041	-4.514035411	-0.498840008	0.110508661	0.707675555	0	1.413076928
	14045	1449521_at	4.001129017	-3.192557333	-0.498438758	0.156125233	0.707872406	0	1.41268397
	14917	1450710_at	5.155190209	-4.294571555	-0.498115717	0.11598729	0.708030926	0	1.412367685
	13535	1448937_at	5.643169132	-4.733918216	-0.497709093	0.105136817	0.708230513	0	1.411969664
	15964	1451999_at	2.004071622	-2.765071394	-0.497385659	0.17988167	0.708389308	0	1.411653154
	673	1416430_at	5.222763296	-4.0121426	-0.497363757	0.123964626	0.708400062	0	1.411631723
	14362	1450024_at	3.257622802	-4.435442057	-0.497261103	0.112110833	0.708450469	0	1.411531284
	2136	1418013_at	3.755493268	-4.07586476	-0.497234664	0.121994888	0.708463452	0	1.411505416
	3473	1419488_at	4.12966491	-5.491419056	-0.497226891	0.090546157	0.70846727	0	1.411497811
	17612	1460519_a_at	4.745196314	-4.677283505	-0.49716179	0.106292849	0.70849924	0	1.411434118
	4062	1420513_at	2.808877091	-5.297760204	-0.496543592	0.09372708	0.708802898	0	1.410829446
	13652	1449075_at	4.727592825	-4.919653881	-0.496505395	0.10092283	0.708821665	0	1.410792092
	238	1415972_at	5.66710749	-3.682934211	-0.496307787	0.134758798	0.70891876	0	1.410598868
	1572	1417399_at	5.86035791	-3.010506488	-0.495999734	0.164756241	0.709070149	0	1.4102977
	3733	1419833_s_at	4.030146263	-3.840270071	-0.495935046	0.129140669	0.709101943	0	1.410234466
	7799	1424899_at	3.247483235	-4.466747168	-0.495862108	0.111011904	0.709137794	0	1.410163172
	2415	1418319_at	6.085510704	-5.534402027	-0.49551466	0.08953355	0.709308598	0	1.409823599
	14974	1450778_a_at	5.644560737	-5.588553238	-0.495406604	0.088646665	0.709361726	0	1.409718009
	8245	1425461_at	5.291855258	-3.301327314	-0.495295926	0.15002933	0.709416147	0	1.409609865
	10082	1428097_at	5.477969848	-3.876651725	-0.495090724	0.127710911	0.709517059	0	1.409409383
	985	1416763_at	6.513432004	-5.254770261	-0.494983367	0.094196957	0.709569859	0	1.409304507
	12119	1437477_at	4.32441596	-4.081486798	-0.494943585	0.121265512	0.709589425	0	1.409265646
	10801	1431777_a_at	4.221339342	-3.150509113	-0.494718982	0.157028266	0.709699905	0	1.409046265
	3212	1419207_at	2.668163152	-4.281394924	-0.494695176	0.115545327	0.709711616	0	1.409023015
	2906	1418869_a_at	5.705146156	-4.720625616	-0.494671279	0.104789348	0.709723372	0	1.408999675
	8991	1426435_at	5.500555446	-4.316451397	-0.494471333	0.114555056	0.70982174	0	1.408804412
	8684	1426048_s_at	2.856634184	-3.147561221	-0.494464534	0.157094493	0.709825085	0	1.408797774
	12236	1437843_s_at	5.676014667	-4.432974965	-0.494430398	0.11153467	0.709841881	0	1.408764439
	9242	1426778_at	6.420486627	-4.340027913	-0.494404123	0.113917268	0.709854809	0	1.408738783
	6871	1423791_at	6.209728867	-5.452597834	-0.494367928	0.090666494	0.709872619	0	1.40870344
	3453	1419468_at	2.727293671	-3.896215383	-0.494211735	0.126844049	0.709949477	0	1.408550936
	3262	1419262_at	3.549444928	-4.722805191	-0.49413077	0.104626541	0.709989321	0	1.408471889
	6222	1423037_at	4.106558563	-4.373405017	-0.494019215	0.112959859	0.710044222	0	1.408362985
	13764	1449203_at	2.974239241	-3.324280021	-0.493980845	0.148597844	0.710063107	0	1.408325528
	7670	1424736_at	8.239372104	-4.380249441	-0.493967451	0.112771534	0.710069699	0	1.408312453
	17300	1456620_at	4.508646934	-3.467979408	-0.493664048	0.142349187	0.710219044	0	1.408016313
	11567	1435446_a_at	4.633864864	-2.794604769	-0.493486341	0.176585378	0.710306533	0	1.407842887
	503	1416252_at	6.899428511	-5.327417055	-0.493081591	0.09255547	0.710505838	0	1.407447971
	4981	1421587_at	1.752081435	-4.124035544	-0.49299093	0.119540902	0.710550489	0	1.407359528
	3296	1419301_at	4.093188827	-3.626680995	-0.492916435	0.135913921	0.71058718	0	1.407286859
	7477	1424505_at	3.97877648	-4.615343611	-0.492915099	0.10679922	0.710587838	0	1.407285555
	5287	1421950_at	5.726028848	-4.467863189	-0.492887146	0.110318317	0.710601606	0	1.407258289
	14357	1450019_at	3.536133195	-3.922788374	-0.492714267	0.125603071	0.710686763	0	1.407089666
	12357	1438252_at	3.533465262	-3.413120515	-0.492323726	0.14424446	0.710879173	0	1.406708816
	7322	1424313_a_at	6.692798261	-5.399441354	-0.492123341	0.091143381	0.710977919	0	1.406513442
	6916	1423842_a_at	4.820692828	-5.362703664	-0.492104345	0.091764225	0.71098728	0	1.406494923
	437	1416183_a_at	5.214694894	-2.936199941	-0.491895917	0.167528073	0.711090005	0	1.40629174
	2740	1418679_at	3.108457519	-2.809210974	-0.491831493	0.175078161	0.71112176	0	1.406228942
	937	1416713_at	3.084438191	-3.425068195	-0.49150447	0.143502098	0.711282971	0	1.405910222
	8807	1426208_x_at	5.088389349	-2.969069597	-0.491202198	0.165439772	0.711432014	0	1.405615687
	16535	1453256_at	4.350535916	-4.482933141	-0.491119109	0.109553075	0.711472989	0	1.405534737
	3013	1418985_at	3.608446703	-4.024472216	-0.491083158	0.122024239	0.711490719	0	1.405499712
	10641	1431059_x_at	2.550783443	-4.66391999	-0.490901312	0.105255089	0.711580405	0	1.405322566
	8456	1425756_at	2.256009536	-3.885786456	-0.490598608	0.12625465	0.711729723	0	1.405027734
	12902	1448237_x_at	5.191803152	-2.896804532	-0.490445376	0.169305651	0.711805321	0	1.404878511
	13361	1448743_at	3.02512506	-3.428150885	-0.490438479	0.143062104	0.711808724	0	1.404871795
	1052	1416834_x_at	5.874806814	-4.808257596	-0.490170662	0.101943511	0.711940874	0	1.404611023
	2177	1418058_at	4.143266042	-3.820045251	-0.48977682	0.128212309	0.712135254	0	1.40422763
	12366	1438291_x_at	5.527829556	-3.234675766	-0.489680352	0.151384679	0.712182874	0	1.404133737
	10320	1428881_at	4.450200486	-4.61580952	-0.489530189	0.106055111	0.712257005	0	1.403987595
	11778	1436443_a_at	5.31085942	-4.587440923	-0.489445526	0.106692497	0.712298805	0	1.403905206
	14382	1450049_a_at	2.920700569	-4.562497982	-0.489267795	0.107236824	0.712386561	0	1.403732265
	8207	1425411_at	1.967688308	-3.275487726	-0.489010293	0.149293887	0.712513724	0	1.403481739
	11765	1436391_s_at	3.633901989	-4.414158846	-0.488648459	0.110700243	0.712692448	0	1.403129784
	17318	1456700_x_at	5.804741309	-3.539753223	-0.488437485	0.13798631	0.712796676	0	1.402924612
	15423	1451311_a_at	4.733257302	-4.131708827	-0.488359659	0.118197985	0.712835129	0	1.402848933
	13449	1448839_at	4.310831637	-3.760243494	-0.488346679	0.129871025	0.712841543	0	1.402836311
	11800	1436566_at	2.371570332	-3.558774841	-0.488132272	0.137163011	0.71294749	0	1.402627843
	9236	1426768_at	3.608824171	-4.32549968	-0.488079553	0.112837727	0.712973543	0	1.40257659
	17320	1456702_x_at	3.708417006	-3.979676193	-0.487686814	0.122544345	0.713167659	0	1.402194823
	13632	1449048_s_at	4.883619523	-3.325328282	-0.487251278	0.146527271	0.71338299	0	1.401771578
	6097	1422881_s_at	5.328969327	-4.095944806	-0.487170336	0.118939673	0.713423016	0	1.401692934
	6114	1422901_at	6.438248785	-4.808106477	-0.487063797	0.101300543	0.713475702	0	1.401589427
	13351	1448730_at	2.101356871	-2.787328488	-0.486856625	0.174667833	0.713578165	0	1.401388173
	4362	1420855_at	3.622509137	-3.777002983	-0.486729918	0.128866702	0.713640839	0	1.401265098
	9172	1426668_at	6.090490514	-4.819746052	-0.486439877	0.100926454	0.713784324	0	1.400983415
	13376	1448760_at	4.565779813	-4.51191419	-0.486327356	0.107787368	0.713839997	0	1.400874151
	13665	1449095_at	5.30163454	-4.739571222	-0.486251682	0.102594024	0.713877441	0	1.400800673
	4408	1420905_at	4.365361231	-4.260332175	-0.485948643	0.114063557	0.714027408	0	1.400506464
	4407	1420904_at	4.0983595	-4.322560559	-0.4859102	0.112412584	0.714046434	0	1.400469147
	16901	1455235_x_at	5.22048856	-2.857747849	-0.485855408	0.170013393	0.714073553	0	1.400415959
	2981	1418952_at	1.77051844	-2.936722125	-0.485686051	0.165383727	0.714157383	0	1.400251575
	14445	1450127_a_at	2.122205798	-4.642823922	-0.485639675	0.104600063	0.71418034	0	1.400206564
	7573	1424620_at	4.896907665	-4.405693556	-0.485516504	0.11020206	0.714241316	0	1.400087026
	1493	1417315_at	5.447711598	-5.363842703	-0.484731352	0.090370165	0.714630131	0	1.39932527
	2081	1417953_at	7.693547592	-3.040884437	-0.484696111	0.159393138	0.714647587	0	1.399291089
	17116	1456028_x_at	5.812687864	-3.516336113	-0.484621808	0.137820104	0.714684395	0	1.399219023
	2109	1417983_a_at	5.028669381	-4.645094104	-0.483849464	0.104163544	0.715067102	0	1.398470153
	13495	1448890_at	3.656467806	-3.179353148	-0.483651916	0.152122741	0.715165023	0	1.398278674
	15038	1450852_s_at	5.886845415	-3.677950241	-0.48364339	0.131498079	0.715169249	0	1.398270411
	15714	1451663_a_at	3.973244898	-3.5743431	-0.483431302	0.135250391	0.715274393	0	1.398064869
	331	1416070_a_at	5.223970761	-4.824747293	-0.483220909	0.100154657	0.715378711	0	1.397861
	12574	1438976_x_at	3.666260208	-3.827848185	-0.483141902	0.126217624	0.715417889	0	1.39778445
	15466	1451362_at	5.973789423	-4.158598533	-0.483061146	0.116159601	0.715457936	0	1.39770621
	1217	1417009_at	4.468728908	-2.806122663	-0.483026758	0.172133159	0.71547499	0	1.397672894
	15709	1451658_a_at	4.073049564	-4.534375217	-0.482885248	0.106494329	0.715545172	0	1.397535807
	773	1416539_at	3.179916591	-4.075697897	-0.482785091	0.118454582	0.71559485	0	1.397438789
	13758	1449197_at	4.06921333	-4.625813174	-0.48240381	0.104285191	0.715783995	0	1.397069517
	1879	1417734_at	4.188390559	-5.075416902	-0.482400372	0.095046453	0.7157857	0	1.397066188
	2178	1418059_at	4.087106479	-3.722781763	-0.482344882	0.129565715	0.715813232	0	1.397012454
	11910	1436917_s_at	2.874650509	-4.258528732	-0.482229925	0.113238622	0.715870272	0	1.396901142
	12679	1439433_a_at	4.560595183	-4.290490458	-0.482229193	0.112394888	0.715870635	0	1.396900432
	6915	1423841_at	4.953927334	-4.225983674	-0.482071297	0.114073157	0.715948988	0	1.396747557
	7640	1424698_s_at	3.570742574	-3.210765263	-0.481604916	0.149996925	0.716180471	0	1.396296103
	12322	1438166_x_at	3.26263337	-4.688961679	-0.481497444	0.102687434	0.716233824	0	1.396192091
	12186	1437687_x_at	5.646461946	-3.784337792	-0.480953416	0.127090509	0.71650396	0	1.395665698
	10271	1428701_at	4.49979572	-3.743659058	-0.480862121	0.128447092	0.716549303	0	1.395577382
	10024	1428009_a_at	3.224389904	-4.602115622	-0.480623112	0.104435254	0.716668022	0	1.395346198
	2224	1418109_at	2.877290375	-3.263753316	-0.480421227	0.147199001	0.716768317	0	1.395150952
	13441	1448831_at	3.703839323	-3.621333129	-0.479992615	0.132545833	0.716981294	0	1.394736527
	13161	1448519_at	5.214199992	-3.385164616	-0.479895701	0.141764362	0.71702946	0	1.394642837
	7359	1424362_at	3.122881896	-3.567576226	-0.479755038	0.134476465	0.717099373	0	1.394506867
	332	1416071_at	5.36340509	-4.706464215	-0.47962344	0.101907381	0.717164788	0	1.39437967
	5435	1422127_at	3.212154833	-2.870408154	-0.47952568	0.16705836	0.717213386	0	1.394285187
	2214	1418098_at	3.622394781	-4.263401524	-0.479112504	0.112377992	0.71741882	0	1.393885932
	4010	1420447_at	1.761233313	-3.648013314	-0.478895142	0.131275601	0.717526917	0	1.39367594
	239	1415973_at	5.835538419	-3.577821437	-0.478816829	0.133829158	0.717565867	0	1.393600289
	1979	1417836_at	3.777809607	-3.226481282	-0.478666781	0.148355666	0.717640502	0	1.393455355
	11046	1433562_s_at	7.088389352	-4.83722585	-0.478593225	0.098939607	0.717677091	0	1.393384312
	14634	1450368_a_at	4.409631504	-4.049780618	-0.478504243	0.118155596	0.717721357	0	1.393298374
	259	1415997_at	6.012189394	-3.201169273	-0.478500416	0.149476761	0.717723261	0	1.393294677
	16597	1453677_a_at	4.013255616	-2.799065066	-0.478486284	0.170945038	0.717730292	0	1.39328103
	15329	1451195_a_at	6.672552203	-4.449599431	-0.478369295	0.107508395	0.717788495	0	1.393168052
	10219	1428505_at	6.246745004	-5.214543467	-0.478310508	0.091726248	0.717817744	0	1.393111285
	1763	1417604_at	4.847284683	-3.973404091	-0.478249558	0.120362678	0.717848071	0	1.393052431
	7621	1424676_s_at	2.315361889	-2.70960382	-0.478170634	0.176472527	0.717887343	0	1.392976224
	12671	1439417_at	3.594813851	-3.306042304	-0.476802058	0.144221403	0.718568671	0	1.391655439
	2305	1418201_at	4.725288405	-4.225394426	-0.476649731	0.112805973	0.718644545	0	1.39150851
	10457	1429715_at	4.453592669	-4.285905571	-0.476627262	0.111208064	0.718655738	0	1.391486838
	6099	1422884_at	6.865234051	-4.145410885	-0.476508069	0.114948333	0.718715114	0	1.39137188
	7427	1424440_at	6.012536978	-3.913014166	-0.476444934	0.121759062	0.718746568	0	1.391310992
	17539	1460356_at	5.211074799	-3.832785646	-0.476430911	0.124304085	0.718753554	0	1.391297469
	220	1415951_at	4.176768337	-2.952819999	-0.475982518	0.161195914	0.718976979	0	1.390865118
	15757	1451716_at	4.747460947	-3.204546582	-0.475975256	0.148531233	0.718980598	0	1.390858117
	1740	1417581_at	4.322584829	-4.753319465	-0.475776627	0.100093552	0.719079593	0	1.390666637
	15197	1451040_at	4.646411327	-4.289137592	-0.47576015	0.1109221	0.719087806	0	1.390650755
	6455	1423311_s_at	4.927222862	-3.206976993	-0.47566614	0.14832228	0.719134665	0	1.390560139
	9846	1427702_at	4.142469025	-5.094513893	-0.47520448	0.093277688	0.719364824	0	1.390115233
	10057	1428067_at	2.584607431	-3.480192216	-0.47493099	0.136466885	0.719501206	0	1.389851736
	9387	1426994_at	5.278323328	-3.823802257	-0.474630486	0.12412527	0.719651089	0	1.389562269
	8731	1426100_a_at	4.436335037	-5.012147517	-0.474598768	0.094689705	0.719666911	0	1.389531719
	11999	1437143_a_at	6.851555108	-4.429446066	-0.474539421	0.107132904	0.719696516	0	1.38947456
	2836	1418789_at	1.921687361	-4.322001506	-0.474426576	0.109770109	0.719752811	0	1.389365883
	12914	1448249_at	3.442680334	-2.908963684	-0.474253602	0.163031806	0.719839113	0	1.389199312
	5221	1421874_a_at	4.743668371	-4.145446692	-0.474188786	0.114387862	0.719871453	0	1.389136901
	3537	1419564_at	4.092047378	-4.332863847	-0.474049713	0.109407941	0.719940851	0	1.389002998
	11652	1435834_at	2.261039876	-3.836303155	-0.473962447	0.123546661	0.7199844	0	1.388918982
	15635	1451568_at	3.31235598	-4.262610002	-0.472821471	0.110922996	0.720554035	0	1.387820969
	12663	1439393_x_at	6.468138676	-4.872275894	-0.47248166	0.096973503	0.720723774	0	1.387494122
	12001	1437145_s_at	3.899531623	-3.035801679	-0.472216809	0.155549294	0.720856097	0	1.387239428
	9008	1426455_at	3.513966642	-5.001545492	-0.472043927	0.094379613	0.720942484	0	1.387073202
	9701	1427474_s_at	2.448297054	-4.161694522	-0.471544755	0.113305951	0.721191973	0	1.386593358
	15514	1451420_at	5.958426337	-4.412207331	-0.471155212	0.106784468	0.721386729	0	1.386219014
	12054	1437308_s_at	5.984760451	-3.558040907	-0.471136443	0.132414566	0.721396114	0	1.386200979
	712	1416473_a_at	3.055818757	-3.227259895	-0.470724933	0.14585901	0.721601912	0	1.38580564
	15424	1451312_at	6.606147597	-5.025133709	-0.470580274	0.093645324	0.721674271	0	1.385666692
	10291	1428780_at	3.628864517	-4.364575698	-0.47055524	0.107812368	0.721686794	0	1.385642648
	7492	1424526_a_at	5.535492059	-4.925210151	-0.470503371	0.095529603	0.721712741	0	1.385592832
	10447	1429620_at	3.765062371	-4.098270116	-0.470498278	0.114804116	0.721715289	0	1.38558794
	9445	1427081_at	3.530259168	-4.885295078	-0.470414396	0.09629191	0.721757252	0	1.38550738
	6015	1422789_at	3.069054618	-3.035999918	-0.470383291	0.154935212	0.721772814	0	1.385477509
	3490	1419509_a_at	6.061884832	-4.417757784	-0.469888883	0.106363659	0.722020206	0	1.385002791
	8849	1426253_at	3.923894644	-4.980926595	-0.469459656	0.09425147	0.722235052	0	1.384590789
	17411	1460194_at	4.452073252	-2.994215931	-0.469382088	0.156762939	0.722273884	0	1.384516348
	2077	1417946_at	2.421693699	-3.226504021	-0.468767683	0.145286564	0.722581547	0	1.383926844
	4162	1420625_at	2.893830754	-5.178148112	-0.468423755	0.090461637	0.722753826	0	1.383596966
	2473	1418386_at	5.193089316	-4.433504313	-0.468050508	0.105571231	0.722940837	0	1.383239055
	6779	1423690_s_at	2.834014344	-3.939433212	-0.46804112	0.118809254	0.722945541	0	1.383230054
	10282	1428745_a_at	4.098476247	-4.880100694	-0.468009797	0.095901668	0.722961238	0	1.383200022
	1023	1416805_at	4.222316734	-2.927523376	-0.467898542	0.159827432	0.723016992	0	1.383093359
	1078	1416861_at	5.273788794	-4.351792173	-0.467863125	0.107510448	0.723034742	0	1.383059405
	3012	1418984_at	4.849859717	-3.30548798	-0.467789026	0.141518901	0.723071879	0	1.382988371
	2372	1418271_at	3.392039501	-3.115746487	-0.467480936	0.150038181	0.723226308	0	1.382693064
	3576	1419606_a_at	1.64569656	-3.057345355	-0.467428472	0.152887037	0.723252609	0	1.382642782
	9019	1426471_at	3.506983021	-3.418882059	-0.46742312	0.136718118	0.723255292	0	1.382637654
	13694	1449126_at	4.355978697	-4.572543914	-0.467420736	0.102223345	0.723256487	0	1.382635369
	1180	1416968_a_at	5.834693743	-3.412240658	-0.467415437	0.136981967	0.723259144	0	1.38263029
	1158	1416946_a_at	5.587087956	-4.526448149	-0.466935299	0.103157108	0.723499889	0	1.382170218
	2410	1418314_a_at	1.456645215	-3.159926336	-0.466751014	0.147709461	0.723592312	0	1.381993676
	16679	1454044_a_at	4.442230755	-4.273451212	-0.466253473	0.109104667	0.7238419	0	1.381517152
	12101	1437425_at	1.817907662	-4.388748414	-0.466155428	0.106216029	0.723891094	0	1.381423267
	1030	1416812_at	5.783693243	-3.624481112	-0.466080923	0.128592455	0.723928479	0	1.381351928
	2310	1418206_at	4.60753282	-3.466290024	-0.465466613	0.134283805	0.724236798	0	1.380763864
	6454	1423310_at	5.063557034	-3.14137225	-0.465255738	0.148105892	0.724342666	0	1.380562056
	2711	1418645_at	4.940216866	-2.851364835	-0.465230521	0.163160643	0.724355327	0	1.380537925
	16050	1452104_at	3.518912936	-4.215253202	-0.465100526	0.110337506	0.724420598	0	1.380413537
	10076	1428090_at	5.751608945	-4.721938784	-0.464986985	0.098473743	0.724477613	0	1.380304902
	1833	1417676_a_at	3.621731803	-3.218282987	-0.464941886	0.144468926	0.724500261	0	1.380261753
	12584	1439008_at	3.017206348	-5.101616739	-0.464885825	0.091125196	0.724528414	0	1.38020812
	15622	1451550_at	5.35813118	-3.834995811	-0.464798818	0.121199303	0.724572111	0	1.380124883
	1072	1416855_at	5.977570709	-2.857110517	-0.464676831	0.162638732	0.72463338	0	1.380008192
	13435	1448825_at	4.486262143	-3.611381138	-0.464370606	0.128585322	0.724787206	0	1.379715303
	16644	1453920_a_at	5.207173159	-3.451494145	-0.464127891	0.134471586	0.724909152	0	1.379483204
	7509	1424544_at	5.016853056	-3.195411416	-0.464113868	0.145243854	0.724916198	0	1.379469796
	15537	1451449_at	3.870162783	-4.249529138	-0.464112275	0.109214988	0.724916999	0	1.379468272
	6935	1423865_at	5.152160527	-3.644968399	-0.463913886	0.127275146	0.725016691	0	1.37927859
	7634	1424692_at	3.815395669	-3.439202811	-0.463832153	0.134866182	0.725057767	0	1.379200453
	17433	1460216_at	4.90418668	-4.647128666	-0.463342708	0.09970516	0.725303789	0	1.378732628
	1209	1417001_a_at	7.32075357	-4.093856724	-0.46330298	0.113170297	0.725323763	0	1.378694662
	14018	1449488_at	2.824841577	-3.038870587	-0.463204382	0.152426492	0.725373335	0	1.378600441
	13651	1449072_a_at	5.29118887	-4.408625993	-0.463005173	0.105022557	0.725473502	0	1.378410096
	10478	1429819_at	3.491949439	-4.529209315	-0.462564622	0.102129222	0.725695072	0	1.377989239
	4036	1420484_a_at	2.35473041	-3.605533389	-0.46251842	0.128280166	0.725718312	0	1.377945111
	15262	1451113_a_at	6.302448067	-5.128996995	-0.461962649	0.090068809	0.725997935	0	1.377414385
	2807	1418755_at	3.031587984	-2.734305519	-0.461797802	0.168890345	0.726080895	0	1.377257006
	5177	1421823_a_at	2.855829806	-3.598942065	-0.461604867	0.128261266	0.726178002	0	1.377072835
	9901	1427808_at	3.514862483	-3.884609056	-0.461421963	0.118782085	0.726270072	0	1.376898262
	16070	1452128_a_at	3.38889926	-3.508689874	-0.461108789	0.131419078	0.726427745	0	1.376599403
	7686	1424752_x_at	4.487525534	-4.051353584	-0.460885275	0.113760812	0.726540298	0	1.376386145
	11207	1434080_at	4.329358857	-3.079836191	-0.46082307	0.149625838	0.726571625	0	1.3763268
	1857	1417705_at	3.929956777	-4.15482597	-0.460675646	0.110877242	0.726645875	0	1.376186165
	3136	1419120_at	4.104464783	-3.307169074	-0.460647621	0.139287593	0.72665999	0	1.376159433
	16823	1454879_s_at	3.090834391	-4.61587138	-0.460557658	0.099776969	0.726705305	0	1.376073621
	16461	1452866_at	6.242882286	-5.060529699	-0.460555958	0.091009437	0.72670616	0	1.376072001
	14407	1450084_s_at	4.042350109	-3.569336579	-0.460530037	0.129023987	0.726719217	0	1.376047277
	9979	1427944_at	3.61396144	-3.776707613	-0.460478835	0.121925995	0.72674501	0	1.37599844
	13470	1448862_at	3.885577083	-3.669568502	-0.460401828	0.125464841	0.726783802	0	1.375924996
	6189	1422995_at	2.477340856	-4.407187706	-0.460296578	0.104442245	0.726836826	0	1.37582462
	6778	1423689_a_at	2.770811202	-3.957228128	-0.460249952	0.116306146	0.726860317	0	1.375780157
	13541	1448943_at	5.27388669	-3.039464836	-0.459942153	0.1513234	0.727015409	0	1.375486665
	15431	1451320_at	5.421759807	-2.742103199	-0.45976136	0.167667417	0.727106521	0	1.375314305
	14469	1450158_at	3.12079607	-4.696039988	-0.459571907	0.097863712	0.72720201	0	1.375133712
	16439	1452758_s_at	7.156273755	-5.207077	-0.459508933	0.088247002	0.727233754	0	1.375073688
	8777	1426169_a_at	3.774303953	-3.635886236	-0.459178779	0.126290744	0.727400197	0	1.374759045
	5222	1421875_a_at	4.843155782	-3.807992342	-0.459147559	0.120574706	0.727415938	0	1.374729296
	1712	1417549_at	4.502438043	-4.343311016	-0.458988442	0.105677084	0.72749617	0	1.374577683
	8259	1425482_s_at	5.292370067	-4.332318096	-0.458818889	0.105906094	0.727581674	0	1.374416145
	14396	1450067_a_at	5.378320047	-5.008054656	-0.458535638	0.091559631	0.727724538	0	1.374146326
	4499	1421019_at	6.166879103	-4.86398823	-0.458263147	0.094215513	0.727862001	0	1.373886807
	1079	1416862_at	4.914262453	-4.179388311	-0.457949115	0.109573239	0.728020452	0	1.373587785
	12432	1438548_x_at	4.336686643	-4.732764731	-0.457927288	0.096756825	0.728031466	0	1.373567004
	16274	1452461_a_at	4.342373203	-3.275051703	-0.457716222	0.139758472	0.728137985	0	1.373366066
	4332	1420816_at	2.773545326	-3.566307861	-0.457610106	0.128314807	0.728191544	0	1.373265053
	11812	1436664_a_at	4.338371174	-4.915220676	-0.457596414	0.093097837	0.728198456	0	1.37325202
	14036	1449510_at	4.024135519	-4.209967555	-0.457520041	0.108675432	0.728237006	0	1.373179325
	2762	1418703_at	6.361531627	-3.474934855	-0.457474589	0.131649832	0.728259949	0	1.373136064
	15611	1451539_at	4.111095952	-3.244786403	-0.457446249	0.140978848	0.728274255	0	1.37310909
	13171	1448530_at	3.961871701	-3.8104472	-0.457444059	0.120049967	0.728275361	0	1.373107006
	4088	1420543_at	2.981088397	-3.940044433	-0.457007873	0.115990538	0.728495581	0	1.372691922
	2815	1418763_at	5.189953854	-4.808193248	-0.456941974	0.095034028	0.728528858	0	1.372629222
	1538	1417363_at	3.527574593	-4.450799839	-0.45692575	0.102661492	0.728537051	0	1.372613786
	14703	1450448_at	3.059294792	-4.065761818	-0.456921578	0.112382771	0.728539158	0	1.372609817
	7587	1424637_s_at	6.117636845	-4.261243215	-0.456657071	0.107165221	0.728672742	0	1.372358183
	9710	1427485_at	3.751950395	-3.276503129	-0.456588367	0.139352337	0.728707444	0	1.37229283
	16914	1455285_at	4.998390185	-4.988873877	-0.456068613	0.091417146	0.72897002	0	1.371798528
	13844	1449294_at	5.991273528	-4.801592312	-0.455758728	0.094918248	0.729126616	0	1.371503903
	8342	1425602_a_at	4.109062331	-3.8980092	-0.455702632	0.116906505	0.729154967	0	1.371450576
	9700	1427473_at	2.033781569	-4.245532215	-0.455438853	0.107274855	0.729288296	0	1.371199847
	8216	1425421_at	4.011429455	-4.081236122	-0.455256309	0.111548633	0.729380579	0	1.37102636
	9744	1427531_a_at	3.802986158	-3.487035828	-0.454770695	0.130417557	0.729626131	0	1.370564947
	7959	1425095_at	3.649063317	-4.352191013	-0.454748279	0.104487206	0.729637468	0	1.370543652
	16247	1452412_at	3.550377006	-2.865701382	-0.454649963	0.158652247	0.729687193	0	1.370450256
	6449	1423303_at	4.45692978	-5.004650375	-0.454607959	0.090837107	0.729708437	0	1.370410357
	3500	1419521_at	2.806709601	-4.444287437	-0.454466653	0.102258609	0.729779913	0	1.370276137
	3636	1419674_a_at	2.454751443	-3.096968362	-0.45444355	0.146738196	0.7297916	0	1.370254193
	5966	1422731_at	5.38733685	-4.184720176	-0.454364474	0.108577027	0.729831602	0	1.37017909
	6466	1423324_at	5.448797373	-4.342048376	-0.45430526	0.104629249	0.729861557	0	1.370122854
	11070	1433636_at	5.403170372	-4.8685516	-0.454236304	0.09330009	0.729896443	0	1.370057368
	5278	1421938_at	4.847672777	-4.562205098	-0.45380035	0.09946952	0.730117037	0	1.369643426
	11113	1433760_a_at	4.297218643	-4.767953445	-0.453765659	0.095169901	0.730134593	0	1.369610493
	2829	1418782_at	1.004812895	-3.174959719	-0.45368941	0.142896115	0.730173183	0	1.369538108
	15479	1451378_at	5.343636369	-4.775429705	-0.453614664	0.094989287	0.730211015	0	1.369467154
	11786	1436487_x_at	4.053692889	-3.898600651	-0.453505908	0.116325304	0.730266063	0	1.369363922
	13378	1448762_at	5.58225865	-4.902434222	-0.453225453	0.092449064	0.730408038	0	1.369097748
	17378	1460008_x_at	6.782651174	-3.728648575	-0.453115653	0.121522757	0.73046363	0	1.368993553
	7660	1424726_at	3.953786667	-4.434364952	-0.453108598	0.10218117	0.730467202	0	1.368986859
	11524	1435270_x_at	5.15447386	-4.34570238	-0.453098543	0.104263593	0.730472293	0	1.368977317
	3372	1419380_at	2.952537486	-3.936241615	-0.453043845	0.115095538	0.730499988	0	1.368925416
	17605	1460495_s_at	5.009424801	-4.122289716	-0.452458864	0.109759113	0.73079625	0	1.368370459
	1058	1416841_at	5.794176856	-4.919420374	-0.452455453	0.091973326	0.730797978	0	1.368367224
	13127	1448483_a_at	5.988114791	-4.389222636	-0.452449416	0.103081902	0.730801036	0	1.368361498
	3838	1420125_at	4.644694663	-3.702446274	-0.452222588	0.122141567	0.730915945	0	1.368146374
	2477	1418390_at	5.156982372	-4.436304364	-0.45217905	0.101926967	0.730938003	0	1.368105086
	11422	1434839_s_at	4.245847838	-3.294785889	-0.452123883	0.137224056	0.730965954	0	1.368052772
	10297	1428788_at	5.337740046	-3.142068003	-0.451884372	0.143817502	0.731087316	0	1.367825673
	17198	1456293_s_at	5.672887877	-4.43086473	-0.451781142	0.101962296	0.73113963	0	1.367727803
	15365	1451238_at	5.629989251	-4.3714081	-0.451769857	0.10334653	0.731145349	0	1.367717105
	11162	1433936_at	5.165548735	-4.366262361	-0.451761985	0.103466523	0.731149339	0	1.367709642
	8892	1426303_at	3.143800295	-4.257567179	-0.45174363	0.1061037	0.731158641	0	1.36769224
	9166	1426662_at	6.967792038	-3.156743609	-0.451742121	0.143103836	0.731159406	0	1.36769081
	10134	1428212_x_at	6.788228559	-3.734328719	-0.45118462	0.12082081	0.731442003	0	1.367162395
	6440	1423293_at	6.23866193	-4.340511032	-0.450860883	0.103872765	0.731606155	0	1.366855641
	7384	1424390_at	5.424298998	-4.03689888	-0.45071099	0.111647827	0.731682171	0	1.366713635
	1859	1417707_at	4.158968834	-3.418498074	-0.450685858	0.131837388	0.731694917	0	1.366689828
	5677	1422399_a_at	3.230919057	-4.575998709	-0.450587246	0.09846752	0.731744932	0	1.366596414
	4379	1420872_at	2.495013062	-3.245561743	-0.4504286	0.13878294	0.731825403	0	1.366446145
	15489	1451389_at	3.636721696	-3.930382323	-0.450409664	0.114596909	0.731835008	0	1.366428209
	4454	1420966_at	2.169018753	-4.457455693	-0.449893422	0.100930543	0.732096929	0	1.365939345
	15550	1451463_at	3.381318965	-3.504759207	-0.449863979	0.128358028	0.73211187	0	1.365911469
	2448	1418356_at	2.778612095	-3.699081702	-0.449848073	0.121610743	0.732119942	0	1.365896409
	9216	1426742_at	6.823585387	-4.481040185	-0.449776935	0.100373332	0.732156043	0	1.36582906
	15539	1451451_at	3.457015994	-3.066653836	-0.449769356	0.146664534	0.732159889	0	1.365821885
	4090	1420545_a_at	2.016900061	-3.470410464	-0.449584532	0.129547941	0.732253693	0	1.36564692
	1895	1417750_a_at	4.565693732	-4.33303733	-0.449547391	0.103748793	0.732272544	0	1.365611763
	2100	1417974_at	6.192368118	-3.947959166	-0.449535162	0.1138652	0.732278751	0	1.365600188
	9439	1427075_s_at	5.458797479	-3.469500818	-0.449475772	0.129550559	0.732308897	0	1.365543973
	1433	1417245_at	4.968863762	-5.166011113	-0.449405282	0.086992705	0.732344678	0	1.365477254
	11942	1436992_x_at	6.580471802	-4.31029927	-0.449317375	0.104242733	0.732389303	0	1.365394054
	4525	1421050_at	2.820647177	-3.984985308	-0.449309845	0.112750691	0.732393125	0	1.365386928
	17149	1456109_a_at	5.942397269	-4.711657788	-0.449305416	0.095360367	0.732395374	0	1.365382737
	14364	1450027_at	5.226147981	-4.700147661	-0.449180207	0.095567254	0.73245894	0	1.365264242
	11632	1435762_at	5.544722538	-4.484278862	-0.449029775	0.100134222	0.732535319	0	1.365121891
	9031	1426487_a_at	4.255021705	-3.959281286	-0.449008437	0.113406552	0.732546153	0	1.365101701
	6661	1423554_at	3.144103802	-3.997359669	-0.448804086	0.112275132	0.732649922	0	1.364908355
	772	1416538_at	2.998283472	-3.861717281	-0.448703436	0.11619272	0.732701038	0	1.364813135
	14500	1450199_a_at	5.785947994	-3.048541991	-0.448511197	0.147123182	0.732798677	0	1.364631285
	17647	1460652_at	5.328299069	-4.846545001	-0.448433356	0.092526399	0.732838216	0	1.364557658
	2634	1418562_at	5.230337358	-3.876553542	-0.448267212	0.115635501	0.732922616	0	1.364400522
	10958	1432533_a_at	4.27899525	-4.8507683	-0.448249441	0.092407927	0.732931644	0	1.364383716
	663	1416419_s_at	6.385175043	-3.526864069	-0.448140443	0.127064847	0.73298702	0	1.364280638
	5318	1421984_at	2.788725414	-4.401095919	-0.44805367	0.101805023	0.733031108	0	1.364198584
	16364	1452599_s_at	3.870152711	-3.759172894	-0.448031663	0.119183575	0.73304229	0	1.364177774
	5965	1422730_at	5.306620843	-4.213880236	-0.447906647	0.10629316	0.733105814	0	1.364059568
	5953	1422711_a_at	2.718344725	-4.435627508	-0.447728051	0.100939055	0.733196574	0	1.363890716
	1366	1417173_at	4.931101615	-4.703209127	-0.447688745	0.095187931	0.73321655	0	1.363853558
	15117	1450944_at	4.01894939	-3.216407002	-0.447593582	0.139159497	0.733264916	0	1.363763598
	15459	1451353_at	3.223331496	-2.71963285	-0.447537659	0.164558117	0.733293339	0	1.363710736
	17616	1460548_a_at	4.797171605	-4.554625417	-0.447487876	0.098249106	0.733318644	0	1.363663679
	7725	1424808_at	3.919514621	-3.421693969	-0.447241476	0.13070762	0.733443899	0	1.363430797
	13350	1448729_a_at	4.866466312	-3.098515543	-0.447042949	0.144276491	0.733544834	0	1.36324319
	10180	1428337_at	5.382349708	-4.911604999	-0.447024752	0.091013987	0.733554086	0	1.363225996
	16095	1452163_at	4.154564795	-3.341487359	-0.446959603	0.133760674	0.733587213	0	1.363164437
	4784	1421352_at	4.461719134	-4.263590795	-0.446933939	0.104825712	0.733600263	0	1.363140188
	6049	1422827_x_at	4.292991034	-4.862514548	-0.446929714	0.091913291	0.733602411	0	1.363136196
	16245	1452410_a_at	5.079018938	-3.97426195	-0.446924593	0.11245474	0.733605015	0	1.363131357
	15465	1451361_a_at	4.843540685	-4.192323334	-0.446448252	0.106491846	0.733847273	0	1.362681361
	7606	1424660_s_at	4.382866493	-4.860676051	-0.446412869	0.091841724	0.733865271	0	1.36264794
	4038	1420486_at	4.159391053	-3.685179822	-0.446370642	0.121125878	0.733886751	0	1.362608057
	14671	1450411_at	2.47562151	-3.953738817	-0.446105121	0.112831207	0.734021832	0	1.362357298
	15111	1450938_at	5.219615357	-4.130951571	-0.446085976	0.107986252	0.734031573	0	1.36233922
	13755	1449194_at	5.202232851	-4.206626382	-0.44598196	0.106018914	0.734084497	0	1.362241
	8685	1426049_a_at	3.078506619	-4.499754819	-0.445370297	0.09897657	0.734395795	0	1.361663571
	165	1415891_at	5.774638393	-4.525095456	-0.445340302	0.09841567	0.734411064	0	1.36163526
	11913	1436924_x_at	6.785414264	-3.676859188	-0.445261853	0.121098424	0.734451	0	1.361561221
	6536	1423411_at	3.400439244	-2.708314814	-0.444787136	0.164230219	0.73469271	0	1.361113274
	12712	1440971_x_at	3.162661952	-4.05549317	-0.444626427	0.1096356	0.734774556	0	1.360961662
	12807	1448131_at	5.600082653	-4.192372963	-0.444085641	0.105927036	0.735050033	0	1.360451609
	7142	1424106_at	5.694386095	-4.366488858	-0.44369564	0.101613826	0.735248764	0	1.36008389
	2475	1418388_s_at	4.956742303	-4.692956096	-0.443295958	0.094459856	0.735452485	0	1.359707147
	9662	1427403_at	2.696193761	-3.154689791	-0.442998016	0.140425223	0.735604384	0	1.359426373
	11811	1436655_at	2.95567841	-4.394229587	-0.442977609	0.100808936	0.73561479	0	1.359407143
	12585	1439012_a_at	4.782145145	-3.14931391	-0.442960364	0.140652973	0.735623583	0	1.359390894
	4502	1421022_x_at	4.551146259	-3.843567257	-0.442587728	0.115150249	0.735813613	0	1.35903982
	9207	1426725_s_at	4.215845795	-3.384130739	-0.442585904	0.130782744	0.735814543	0	1.359038102
	1257	1417055_at	6.774517981	-4.555204456	-0.442576479	0.097158422	0.73581935	0	1.359029224
	12771	1448059_at	2.892624655	-3.043305021	-0.442400581	0.145368465	0.735909069	0	1.358863536
	10729	1431464_a_at	3.608663949	-3.830392411	-0.442296474	0.115470277	0.735962175	0	1.358765482
	2434	1418341_at	4.726814191	-3.020270034	-0.442130543	0.146387753	0.736046827	0	1.358609213
	13303	1448676_at	2.088092748	-3.757262173	-0.442057182	0.117654069	0.736084255	0	1.35854013
	12658	1439386_x_at	3.10275513	-3.876538478	-0.441935368	0.114002575	0.736146409	0	1.358425426
	13706	1449138_at	5.308372686	-3.810665319	-0.441863556	0.115954438	0.736183053	0	1.358357811
	8585	1425920_at	3.662122436	-4.092837469	-0.441695919	0.107919243	0.7362686	0	1.358199983
	3295	1419300_at	4.416260066	-3.246599153	-0.441661096	0.136038074	0.736286372	0	1.358167199
	2582	1418500_at	2.042412321	-3.095776584	-0.441485959	0.142609115	0.73637576	0	1.358002333
	9656	1427396_a_at	6.517415947	-4.103130488	-0.441442569	0.107586773	0.736397907	0	1.357961492
	14140	1449692_at	3.090181703	-3.564686499	-0.441358625	0.123814149	0.736440756	0	1.35788248
	7942	1425076_at	4.003980883	-4.534653865	-0.441342533	0.09732662	0.73644897	0	1.357867335
	1887	1417742_a_at	4.752538621	-4.808714329	-0.440915432	0.091690918	0.736667024	0	1.357465406
	15069	1450888_at	2.541574188	-4.190675638	-0.440873162	0.105203361	0.736688608	0	1.357425633
	13885	1449338_at	5.659172731	-4.710561745	-0.440723617	0.093560735	0.736764974	0	1.357284935
	16656	1453981_at	2.584939351	-3.823074231	-0.440623821	0.115253797	0.736815941	0	1.357191049
	17201	1456307_s_at	4.518211765	-2.87823653	-0.440561067	0.153066318	0.736847991	0	1.357132016
	490	1416239_at	4.417161131	-2.935998113	-0.440400917	0.150000409	0.736929792	0	1.356981372
	9307	1426870_at	5.557833274	-3.759372787	-0.440187016	0.117090547	0.73703906	0	1.356780195
	6633	1423519_at	5.240945167	-3.677793295	-0.440131501	0.119672713	0.737067422	0	1.356727987
	7473	1424501_at	5.439523101	-4.558884044	-0.439805915	0.096472275	0.737233782	0	1.356421836
	5949	1422707_at	4.134703886	-3.259936299	-0.43929902	0.134756934	0.737492856	0	1.355945338
	1791	1417634_at	3.754435146	-2.778827538	-0.439204914	0.158054038	0.737540964	0	1.355856893
	4360	1420853_at	4.984078048	-5.056858445	-0.439143804	0.086841229	0.737572206	0	1.355799463
	10776	1431724_a_at	3.469570052	-2.861508257	-0.43893556	0.153393078	0.737678677	0	1.355603776
	11764	1436390_a_at	3.655637144	-3.971528753	-0.438932953	0.110519898	0.73768001	0	1.355601326
	641	1416395_at	5.279254503	-4.39188001	-0.438738339	0.099897615	0.737779527	0	1.355418473
	10629	1431012_a_at	5.662966633	-4.550051978	-0.438725553	0.096422097	0.737786066	0	1.355406461
	12017	1437192_x_at	6.595009389	-4.198368114	-0.438679247	0.104488038	0.737809747	0	1.355362957
	9618	1427342_at	4.378171357	-4.39271442	-0.438336224	0.099787098	0.737985193	0	1.355040736
	4894	1421487_a_at	6.305871385	-3.624037394	-0.43832753	0.120950057	0.737989641	0	1.355032571
	13542	1448944_at	5.088944981	-3.003971659	-0.43828533	0.145901952	0.738011228	0	1.354992935
	7651	1424713_at	2.318035372	-2.841928995	-0.438184787	0.154185691	0.738062663	0	1.354898508
	11221	1434127_a_at	7.511321304	-4.404258675	-0.43788001	0.099421955	0.738218599	0	1.354612308
	2328	1418225_at	4.586611211	-4.651521933	-0.437872852	0.094135394	0.738222261	0	1.354605588
	9683	1427441_a_at	4.772915396	-3.682714529	-0.437797471	0.118879014	0.738260834	0	1.354534811
	5434	1422126_a_at	4.187703285	-3.82056278	-0.437678368	0.114558612	0.738321785	0	1.354422991
	4357	1420849_at	3.378946274	-4.779603849	-0.437606349	0.091557033	0.738358643	0	1.35435538
	9379	1426985_s_at	6.001600549	-4.370820638	-0.437468213	0.100088347	0.738429343	0	1.354225709
	2656	1418584_at	5.590663656	-4.420693882	-0.437464144	0.098958253	0.738431425	0	1.35422189
	9437	1427073_at	4.970743062	-4.369950741	-0.437395246	0.100091574	0.738466691	0	1.354157218
	17702	1460731_at	4.249281053	-3.964380439	-0.437329903	0.110314817	0.738500139	0	1.354095886
	1011	1416791_a_at	6.01783919	-4.367837077	-0.437166642	0.100087671	0.738583715	0	1.353942661
	10518	1430164_a_at	2.007406211	-3.965293371	-0.437111599	0.110234365	0.738611895	0	1.353891004
	16778	1454719_at	4.098334967	-4.731171116	-0.437079355	0.09238291	0.738628403	0	1.353860746
	17237	1456436_x_at	3.611346171	-2.842383983	-0.436725429	0.153647583	0.738809627	0	1.353528654
	17676	1460698_a_at	6.13028383	-3.511232036	-0.436661939	0.124361459	0.738842141	0	1.353469089
	10267	1428689_at	5.073000055	-4.457075905	-0.436143144	0.097854098	0.739107878	0	1.352982467
	5734	1422471_at	6.132612304	-4.364642223	-0.436125649	0.099922428	0.739116841	0	1.35296606
	8969	1426401_at	5.82863879	-3.793138941	-0.436010441	0.114947132	0.739175866	0	1.352858022
	1159	1416947_s_at	5.776962057	-4.231399992	-0.435893594	0.103014037	0.739235736	0	1.352748455
	1133	1416920_at	5.272997637	-4.446100206	-0.435711399	0.097998556	0.739329098	0	1.35257763
	16262	1452440_at	3.99303438	-3.719710612	-0.435593697	0.11710419	0.739389419	0	1.352467285
	7176	1424146_at	1.926382929	-4.205955836	-0.435571511	0.103560648	0.73940079	0	1.352446487
	6467	1423325_at	4.835898256	-3.705498014	-0.435455114	0.117515948	0.739460447	0	1.352337375
	7050	1424004_x_at	4.872442894	-4.223939784	-0.435286289	0.1030522	0.739546984	0	1.352179134
	1577	1417404_at	5.173666961	-2.769387993	-0.435245159	0.15716294	0.739568068	0	1.352140584
	15986	1452026_a_at	4.126464261	-3.467848106	-0.43520058	0.12549586	0.739590921	0	1.352098805
	2201	1418084_at	5.166883359	-2.965132547	-0.435063427	0.146726468	0.739661235	0	1.35197027
	11203	1434071_a_at	4.152583074	-5.035610806	-0.434582787	0.086301901	0.739907698	0	1.35151993
	5757	1422497_at	6.034973921	-5.020657091	-0.434577857	0.086557964	0.739910226	0	1.351515312
	7886	1425010_at	2.8774961	-3.679939044	-0.434543259	0.118084363	0.73992797	0	1.351482901
	5913	1422669_at	5.039472423	-4.39717946	-0.434356137	0.098780625	0.740023948	0	1.351307621
	11181	1434005_at	6.528368911	-3.258095426	-0.434198219	0.133267496	0.740104955	0	1.351159715
	2160	1418041_at	4.165468538	-4.614949398	-0.434057268	0.09405461	0.740177267	0	1.351027713
	11587	1435559_at	3.346417431	-3.4316241	-0.433958231	0.126458557	0.74022808	0	1.350934971
	4361	1420854_at	3.285595992	-3.593030174	-0.43389153	0.120759222	0.740262304	0	1.350872514
	13393	1448779_at	5.060397349	-4.703545565	-0.433889973	0.092247426	0.740263103	0	1.350871057
	884	1416654_at	5.388583508	-3.081226967	-0.433845044	0.140802689	0.740286157	0	1.350828987
	6992	1423931_s_at	5.536781828	-4.401423545	-0.433696995	0.098535619	0.740362129	0	1.350690373
	2159	1418040_at	4.330130832	-4.744911415	-0.433504265	0.09136193	0.74046104	0	1.350509946
	16154	1452268_at	5.923169298	-4.362589459	-0.433463584	0.099359243	0.74048192	0	1.350471865
	6471	1423329_at	1.749322458	-3.993768121	-0.433284135	0.108490058	0.74057403	0	1.350303898
	16134	1452239_at	5.141077159	-3.284279645	-0.43315806	0.1318883	0.740638751	0	1.350185902
	15554	1451467_s_at	4.649605942	-4.853587081	-0.433035779	0.08921974	0.740701529	0	1.350071467
	2474	1418387_at	4.913853957	-4.580223709	-0.432701309	0.094471654	0.740873271	0	1.349758506
	10841	1431938_a_at	4.056526699	-3.363635109	-0.432688484	0.128637165	0.740879857	0	1.349746508
	17154	1456131_x_at	6.253281773	-3.886465815	-0.432643707	0.1113206	0.740902852	0	1.349704616
	1888	1417743_at	5.825789585	-4.581047784	-0.432638505	0.09444095	0.740905524	0	1.34969975
	5353	1422027_a_at	3.762806886	-3.59316166	-0.432457887	0.120355811	0.740998287	0	1.349530785
	11554	1435390_at	3.76408522	-3.802575363	-0.432195855	0.113658722	0.741132885	0	1.349285696
	1952	1417809_at	3.68119041	-3.297273433	-0.431969342	0.131008044	0.741249256	0	1.349073866
	12142	1437543_at	5.153491309	-3.981139602	-0.431552835	0.108399322	0.741463286	0	1.348684444
	775	1416541_at	4.845920589	-4.368308209	-0.431506949	0.098781251	0.74148687	0	1.348641548
	14055	1449534_at	2.163046217	-2.767693819	-0.431452647	0.155888865	0.741514779	0	1.348590787
	11111	1433750_at	5.112876426	-4.593127619	-0.431371783	0.093916786	0.741556343	0	1.3485152
	11140	1433860_at	4.488014163	-3.897742597	-0.431109922	0.110605026	0.741690954	0	1.348270456
	10733	1431507_a_at	5.310990771	-4.21780794	-0.431033887	0.102193816	0.741730045	0	1.348199399
	4515	1421036_at	2.492430813	-4.774735651	-0.430843141	0.090233926	0.741828119	0	1.348021159
	7383	1424389_at	5.205562509	-3.884188295	-0.430816618	0.110915482	0.741841757	0	1.347996376
	3439	1419452_at	6.047417035	-4.279186257	-0.430728322	0.100656596	0.741887161	0	1.347913878
	6630	1423516_a_at	3.310391973	-3.081926522	-0.430214305	0.139592655	0.742151534	0	1.347433716
	1611	1417442_a_at	4.23191743	-4.03927759	-0.430148013	0.106491323	0.742185637	0	1.347371803
	11707	1436048_at	5.487422541	-4.776364749	-0.429911974	0.090008196	0.742307076	0	1.347151378
	9982	1427951_s_at	3.548152576	-4.391885284	-0.429805657	0.097863589	0.742361781	0	1.347052105
	5827	1422575_at	3.049613988	-3.492923325	-0.42979074	0.123046142	0.742369457	0	1.347038178
	9667	1427417_at	4.04111955	-2.956521399	-0.429755741	0.145358576	0.742387467	0	1.347005499
	1535	1417360_at	5.084631916	-4.44138658	-0.429464463	0.096696033	0.742537369	0	1.346733568
	13462	1448853_at	5.708905604	-4.090306123	-0.429427783	0.10498671	0.742556247	0	1.346699329
	694	1416452_at	5.596736648	-3.579343072	-0.429413725	0.119969982	0.742563483	0	1.346686206
	1843	1417687_at	2.502532629	-2.955143034	-0.429316015	0.145277575	0.742613777	0	1.346595001
	14879	1450664_at	5.551921324	-3.95856666	-0.428944074	0.108358431	0.742805255	0	1.346247881
	7471	1424497_at	4.837910904	-4.611848585	-0.428928347	0.093005731	0.742813352	0	1.346233206
	11389	1434703_at	3.839542487	-3.581774498	-0.428884205	0.119740705	0.74283608	0	1.346192016
	8110	1425281_a_at	3.910007291	-2.831742362	-0.428865358	0.151449286	0.742845785	0	1.346174429
	12814	1448138_at	6.334711623	-4.538321717	-0.428752259	0.094473747	0.742904022	0	1.346068901
	7003	1423943_at	5.753094735	-4.437777339	-0.428552246	0.096569119	0.743007024	0	1.345882298
	11295	1434363_x_at	4.42376262	-4.763549418	-0.428428831	0.089938992	0.743070587	0	1.345767169
	11276	1434320_at	5.85704986	-4.497527625	-0.428333154	0.09523747	0.743119868	0	1.345677923
	13430	1448817_at	3.948532591	-3.926057463	-0.428290198	0.109089131	0.743141994	0	1.345637856
	15481	1451380_at	4.868148333	-4.992966505	-0.428289601	0.085778585	0.743142302	0	1.3456373
	15574	1451491_at	3.790424268	-4.263839664	-0.42823398	0.100433884	0.743170953	0	1.345585421
	260	1415998_at	6.322704153	-4.099813146	-0.428217258	0.104447994	0.743179567	0	1.345569825
	9356	1426950_at	4.080180392	-4.369365415	-0.428173698	0.097994481	0.743202006	0	1.345529198
	13480	1448874_a_at	5.204037064	-4.920976885	-0.428068257	0.086988471	0.743256326	0	1.345430863
	9380	1426986_at	5.766879439	-4.195504419	-0.428042945	0.102024191	0.743269367	0	1.345407257
	10053	1428063_at	5.454933916	-4.640381354	-0.427871924	0.092206199	0.743357481	0	1.345247778
	12278	1437994_x_at	4.578418908	-4.226672062	-0.427764559	0.101205997	0.743412804	0	1.345147669
	7210	1424183_at	4.840009835	-3.694835675	-0.42769823	0.115755684	0.743446984	0	1.345085826
	1677	1417514_at	2.939929971	-3.037774606	-0.427570059	0.140751081	0.743513035	0	1.344966332
	15585	1451505_at	4.007253116	-4.440550001	-0.427430067	0.09625611	0.743585186	0	1.34483583
	13182	1448542_at	6.232219095	-4.720216872	-0.427115648	0.090486446	0.743747259	0	1.34454277
	8947	1426375_s_at	4.446753686	-4.144801473	-0.42693145	0.103004077	0.743842224	0	1.344371114
	17544	1460361_at	5.127624283	-4.308711849	-0.426728974	0.099038643	0.743946627	0	1.344182451
	13271	1448641_at	4.578814881	-3.93781402	-0.426615938	0.108338265	0.744004918	0	1.344077138
	983	1416761_at	2.596474264	-4.360385148	-0.426407916	0.097791342	0.744112203	0	1.343883349
	2799	1418745_at	1.675229074	-2.797149061	-0.426374967	0.152431979	0.744129198	0	1.343852658
	16371	1452606_at	3.269987892	-3.578943209	-0.426340116	0.119124583	0.744147174	0	1.343820195
	2569	1418484_at	2.473254771	-4.054000275	-0.426275435	0.105149336	0.744180537	0	1.343759948
	7146	1424110_a_at	7.361321906	-4.22798755	-0.426142638	0.100790892	0.744249041	0	1.343636263
	13120	1448476_at	6.905046435	-4.502142832	-0.425921545	0.094604183	0.744363106	0	1.343430367
	16519	1453162_at	5.903054965	-4.38761825	-0.425688436	0.097020391	0.744483389	0	1.343213314
	15823	1451806_at	4.636471527	-3.549473469	-0.425655825	0.119920836	0.744500217	0	1.343182953
	9385	1426992_at	3.712774777	-3.736935291	-0.425526406	0.113870424	0.744567007	0	1.343062466
	15041	1450856_at	4.34691446	-3.6365732	-0.425520591	0.117011419	0.744570008	0	1.343057052
	2329	1418226_at	4.579286002	-4.486657276	-0.425347422	0.094802744	0.744659385	0	1.342895853
	3618	1419655_at	4.292387767	-3.809688392	-0.425214807	0.111614065	0.744727838	0	1.342772418
	11011	1433482_a_at	5.027933305	-4.056269367	-0.425047935	0.104787897	0.744813984	0	1.342617112
	10836	1431920_a_at	4.204811551	-3.059360959	-0.424983758	0.138912591	0.744847117	0	1.342557388
	746	1416510_at	5.893110135	-4.565478145	-0.424684018	0.09302071	0.745001886	0	1.342278482
	6546	1423421_at	3.708205412	-4.089269106	-0.424658932	0.103847147	0.74501484	0	1.342255142
	15639	1451573_a_at	5.931673472	-4.281711137	-0.424530095	0.099149635	0.745081375	0	1.34213528
	9636	1427368_x_at	5.115079959	-3.920846506	-0.424408481	0.108244095	0.745144186	0	1.342022147
	2336	1418233_a_at	5.455959403	-4.625583269	-0.424400602	0.091750722	0.745148255	0	1.342014819
	8927	1426345_at	3.990190863	-3.358666439	-0.424254827	0.126316452	0.745223551	0	1.341879224
	11505	1435176_a_at	5.318706261	-2.805398182	-0.424210896	0.151212366	0.745246244	0	1.341838363
	2231	1418117_at	2.939860915	-4.184607437	-0.424105498	0.101348933	0.745300691	0	1.341740337
	13016	1448363_at	5.283214144	-3.703397448	-0.424104123	0.114517583	0.745301401	0	1.341739058
	11638	1435799_at	4.483306624	-4.058507785	-0.423946728	0.104458769	0.745382716	0	1.341592685
	9436	1427072_at	4.148116663	-3.260437436	-0.42356883	0.129911657	0.745577987	0	1.341241316
	17102	1455991_at	3.914411784	-3.513975493	-0.423493522	0.120516925	0.745616907	0	1.341171305
	1256	1417054_a_at	6.793764874	-4.376575237	-0.423451348	0.096754043	0.745638704	0	1.3411321
	6817	1423730_at	7.269485218	-4.919041935	-0.423439865	0.086081776	0.745644638	0	1.341121425
	15649	1451584_at	3.71495164	-3.281676907	-0.423401841	0.129019965	0.745664291	0	1.341086078
	1208	1417000_at	5.044137568	-4.636224417	-0.423095868	0.091258712	0.745822451	0	1.340801686
	7073	1424029_at	3.358848937	-3.251504005	-0.423075245	0.130116784	0.745833113	0	1.34078252
	2237	1418123_at	5.037276789	-4.151184438	-0.422865992	0.101866346	0.745941299	0	1.340588062
[truncated: 1,955 more rows]
