# Supplementary material for: A genomic analysis of mouse models of breast cancer reveals molecular features of mouse models and relationships to human breast cancer
Source: Breast Cancer Res. 2014 Jun 5;16(3):R59. doi: 10.1186/bcr3672 (PMC4078930; doi:10.1186/bcr3672)
Supplement: Additional file 2 — Fold change values organized by mouse tumor model type comparing the mouse model to all other types of mouse models. [file bcr3672-S2.zip › Additional_file_2/ETV6NTRK3_SAM/AdditionalFile39_ETV6NTRK3_SAM/UpregulatedGenesgather_gene_ontology_121029.txt]

#	Annotation	Total Genes With Ann	Your Genes (With Ann)	Your Genes (No Ann)	Genome (With Ann)	Genome (No Ann)	ln(Bayes factor)	neg ln(p value)	FE: neg ln(p value)	FE: neg ln(FDR)	Genes
1	GO:0007608 [7]: perception of smell	4	4	302	1173	11150	13.92	10.41	0.0	0.0	Olfr2 Olfr65 Olfr68 Olfr69
2	GO:0007606 [6]: sensory perception of chemical stimulus	6	6	300	1219	11104	11.45	10.41	0.0	0.0	Olfr2 Olfr65 Olfr68 Olfr69 V1rb4 V1rb9
3	GO:0050877 [4]: neurophysiological process	12	12	294	1495	10828	8.92	10.41	0.0	0.0	Gabrg2 Guca1b Olfr2 Olfr65 Olfr68 Olfr69 Opn1mw Pcdh15 Pde6b Rpgrip1 V1rb4 V1rb9
4	GO:0009581 [5]: detection of external stimulus	11	11	295	1356	10967	7.47	10.41	0.0	0.0	Guca1b Olfr2 Olfr65 Olfr68 Olfr69 Opn1mw Pcdh15 Pde6b Rpgrip1 V1rb4 V1rb9
5	GO:0007600 [5]: sensory perception	11	11	295	1346	10977	7.29	10.41	0.0	0.0	Guca1b Olfr2 Olfr65 Olfr68 Olfr69 Opn1mw Pcdh15 Pde6b Rpgrip1 V1rb4 V1rb9
6	GO:0007275 [2]: development	59	59	247	1579	10744	2.06	5.38	6.88	1.61	1500003O03Rik Adam24 Adra2b Alx3 Aplp2 Arc Atp8b3 Btg2 Capzb Celsr1 Crybb3 Cutl1 Dlx3 Edar Edaradd Efnb2 Elf3 Eya3 Flt3 Foxh1 Foxq1 Fst Gata2 Gcm1 Gli2 Guca1b H2afy2 Igsf4a Kcnq1 L1cam Lfng Lmo1 Lmtn Mapk7 Mbd1 Nkx2-3 Ntn3 Odf1 Otx3 Ovol1 Pappa Pcdh15 Pgr Pspn Rac1 Rhoj Rpgrip1 Sema3b Sema6c Snai2 Stmn1 Svs3 Theg Tlx1 Tnp1 Utrn Wnt10a Xist Zan
7	GO:0009605 [4]: response to external stimulus	34	34	272	2138	10185	1.45	4.69	0.0	0.0	C8b Ccl4 Cmklr1 Cxcl1 Cxcl10 Cxcl5 Dbhl1 Defb1 F2 Guca1b H2-Bl Hspa8 Il17 Il8rb Masp1 Moxd1 Olfr2 Olfr65 Olfr68 Olfr69 Opn1mw Pcdh15 Pcyt1a Pde6b Pdpk1 Pnmt Rac1 Rpgrip1 Snai2 Tlr3 Tnfsf5 Utrn V1rb4 V1rb9
8	GO:0016070 [5]: RNA metabolism	1	1	305	367	11956	1.21	4.46	0.0	0.0	Cdh16
9	GO:0009628 [5]: response to abiotic stimulus	19	19	287	353	11970	1.12	4.35	6.31	1.61	Ccl4 Cmklr1 Cxcl10 Cxcl5 Dbhl1 Guca1b Hspa8 Il8rb Moxd1 Opn1mw Pcdh15 Pcyt1a Pde6b Pdpk1 Pnmt Rac1 Snai2 Tlr3 Utrn
10	GO:0051258 [7]: protein polymerization	4	4	302	17	12306	0.91	4.16	6.53	1.61	4930542G03Rik Rac1 Tuba1 Tuba4
11	GO:0044248 [5]: cellular catabolism	28	28	278	638	11685	0.75	3.99	5.74	1.61	5430435G22Rik Adam22 Adam24 Aspa Capn12 Ctrb1 Dbhl1 Dmgdh Ela2 Eno1 F2 F9 Fosb Klk13 Klk8 Masp1 Moxd1 Pappa Park2 Pnmt Prtn3 Tesp2 Tmprss5 Trfr2 Ube1y1 Uqcrc2 Uroc1 Usp25
12	GO:0007186 [6]: G-protein coupled receptor protein signaling pathway	30	30	276	1857	10466	0.49	3.73	0.0	0.0	Adra2b Arhgap20 Celsr1 Cmklr1 Cnr1 Crhr1 F2rl2 Fpr-rs3 Gabrg2 Gng3 Gng4 Gpr132 Gpr143 Hrh3 Htr7 Il8rb Mrgpra3 Nmur1 Olfr2 Olfr65 Olfr68 Olfr69 Opn1mw Oxtr Tacr2 Trar1 V1rb4 V1rb9 V1rd4 V2r4
13	GO:0018955 [7]: phenanthrene metabolism	3	3	303	9	12314	0.29	3.52	5.94	1.61	Dbhl1 Moxd1 Pnmt
14	GO:0018958 [6]: phenol metabolism	3	3	303	9	12314	0.29	3.52	5.94	1.61	Dbhl1 Moxd1 Pnmt
15	GO:0006584 [7]: catecholamine metabolism	3	3	303	9	12314	0.29	3.52	5.94	1.61	Dbhl1 Moxd1 Pnmt
16	GO:0042178 [6]: xenobiotic catabolism	3	3	303	10	12313	0.06	3.32	5.69	1.61	Dbhl1 Moxd1 Pnmt
17	GO:0042537 [6]: benzene and derivative metabolism	3	3	303	10	12313	0.06	3.32	5.69	1.61	Dbhl1 Moxd1 Pnmt
18	GO:0046785 [8]: microtubule polymerization	3	3	303	10	12313	0.06	3.32	5.69	1.61	4930542G03Rik Tuba1 Tuba4
19	GO:0006972 [6]: hyperosmotic response	2	2	304	2	12321	-0.0	0.0	5.68	1.61	Pdpk1 Rac1
20	GO:0009056 [4]: catabolism	29	29	277	714	11609	-0.04	0.0	4.88	1.34	5430435G22Rik Adam22 Adam24 Aspa Capn12 Clps Ctrb1 Dbhl1 Dmgdh Ela2 Eno1 F2 F9 Fosb Klk13 Klk8 Masp1 Moxd1 Pappa Park2 Pnmt Prtn3 Tesp2 Tmprss5 Trfr2 Ube1y1 Uqcrc2 Uroc1 Usp25
21	GO:0044257 [7]: cellular protein catabolism	21	21	285	475	11848	-0.35	0.0	4.66	1.34	5430435G22Rik Adam22 Adam24 Capn12 Ctrb1 Ela2 F2 F9 Fosb Klk13 Klk8 Masp1 Pappa Park2 Prtn3 Tesp2 Tmprss5 Trfr2 Ube1y1 Uqcrc2 Usp25
22	GO:0006508 [8]: proteolysis and peptidolysis	21	21	285	475	11848	-0.35	0.0	4.66	1.34	5430435G22Rik Adam22 Adam24 Capn12 Ctrb1 Ela2 F2 F9 Fosb Klk13 Klk8 Masp1 Pappa Park2 Prtn3 Tesp2 Tmprss5 Trfr2 Ube1y1 Uqcrc2 Usp25
23	GO:0042573 [6]: retinoic acid metabolism	2	2	304	3	12320	-0.49	0.0	5.19	1.34	Cyp26a1 Lcn5
24	GO:0007549 [4]: dosage compensation	2	2	304	3	12320	-0.49	0.0	5.19	1.34	H2afy2 Xist
25	GO:0000004 [2]: biological_process unknown	14	14	292	997	11326	-0.57	0.0	0.01	0.0	4930511A21Rik Acpp Camsap1 Cd2ap Ikbkap Pi4k2a Prdx4 Rps25 Rsn Sca7 Tcte1l Thsd1 Trdn Zfp385
26	GO:0006955 [4]: immune response	27	27	279	685	11638	-0.61	0.0	4.27	1.34	Azgp1 C8b Ccl4 Cxcl1 Cxcl10 Cxcl5 F2 Flt3 H2-Bl H2-Eb1 H2-T10 H2-T22 Ifi203 Il17 Il20 Il9 Lmtn Masp1 Mpa2 Ndrg1 Nkx2-3 Oas3 Rac1 Tap1 Tlr3 Tnfsf5 Tnfsf8
27	GO:0030163 [6]: protein catabolism	21	21	285	493	11830	-0.68	0.0	4.29	1.34	5430435G22Rik Adam22 Adam24 Capn12 Ctrb1 Ela2 F2 F9 Fosb Klk13 Klk8 Masp1 Pappa Park2 Prtn3 Tesp2 Tmprss5 Trfr2 Ube1y1 Uqcrc2 Usp25
28	GO:0043285 [5]: biopolymer catabolism	21	21	285	496	11827	-0.74	0.0	4.23	1.34	5430435G22Rik Adam22 Adam24 Capn12 Ctrb1 Ela2 F2 F9 Fosb Klk13 Klk8 Masp1 Pappa Park2 Prtn3 Tesp2 Tmprss5 Trfr2 Ube1y1 Uqcrc2 Usp25
29	GO:0019219 [5]: regulation of nucleobase, nucleoside, nucleotide and nucleic acid metabolism	50	50	256	1512	10811	-0.83	0.0	3.76	1.34	Alx3 Atf4 Atpif1 Bach1 Batf Btbd4 Btg2 Chd4 Cops5 Cutl1 Dlx3 Elf3 Elf4 Esrrb Eya3 Fosb Fosl2 Foxd4 Foxh1 Foxq1 Gata2 Gcm1 Gcn5l2 Gli2 Junb Jund1 Klf1 Klf4 Klf5 Klf7 Lbh Mbd1 Mef2a Nfil3 Nkx2-3 Nrip1 Otx3 Ovol1 P42pop Pgr Pou3f2 Smarcd2 Snai2 Strm Tceb1 Tlx1 Trpv6 Ubtf Zfp28 Zfpn1a2
30	GO:0044265 [6]: cellular macromolecule catabolism	22	22	284	534	11789	-0.83	0.0	4.11	1.34	5430435G22Rik Adam22 Adam24 Capn12 Ctrb1 Ela2 Eno1 F2 F9 Fosb Klk13 Klk8 Masp1 Pappa Park2 Prtn3 Tesp2 Tmprss5 Trfr2 Ube1y1 Uqcrc2 Usp25
31	GO:0006970 [5]: response to osmotic stress	2	2	304	4	12319	-0.87	0.0	4.8	1.34	Pdpk1 Rac1
32	GO:0050875 [3]: cellular physiological process	208	208	98	7726	4597	-0.88	0.0	3.42	1.34	1110020P15Rik 4930542G03Rik 5430435G22Rik Adam22 Adam24 Afm Alox12 Alx3 Apc2 Aplp2 Arf4 Arf4l Aspa Atf4 Atp4b Atp8b3 Atpif1 Axl B3gnt1 BC014805 Bach1 Batf Bcl2l14 Bnip2 Bok Btbd4 Btg2 C8b Cacnb1 Cacng5 Capn12 Capzb Cdh16 Cdh17 Celsr1 Chd4 Cias1 Clca4 Col17a1 Cops5 Cox5b Csna Csnd Csng Ctrb1 Cutl1 Cxcl1 Cyp26a1 Cyp2c38 Cyp2c39 Cyp4f15 Dbhl1 Dlx3 Dmgdh Doc2b Edar Eif2c2 Eif3s6ip Ela2 Elf3 Elf4 Eno1…
33	GO:0050874 [3]: organismal physiological process	45	45	261	2363	9960	-0.91	0.0	0.02	0.0	Azgp1 C8b Ccl4 Clps Ctrb1 Cxcl1 Cxcl10 Cxcl5 F2 F2rl2 F9 Flt3 Gabrg2 Guca1b H2-Bl H2-Eb1 H2-T10 H2-T22 Ifi203 Il17 Il20 Il9 Lmtn Masp1 Mpa2 Ndrg1 Nkx2-3 Oas3 Olfr2 Olfr65 Olfr68 Olfr69 Opn1mw Pcdh15 Pde6b Pgr Rac1 Rpgrip1 Sftpd Tap1 Tlr3 Tnfsf5 Tnfsf8 V1rb4 V1rb9
34	GO:0006811 [5]: ion transport	22	22	284	543	11780	-0.98	0.0	3.94	1.34	Atp4b Cacnb1 Cacng5 Clca4 Col17a1 Ftmt Gabrg2 Kcna2 Kcnd2 Kcnk4 Kcnq1 P2rxl1 Scnn1a Sftpd Slc16a3 Slc22a7 Slc39a8 Slc5a4a Slco1a4 Slco1b2 Slco3a1 Trpv6
35	GO:0019953 [4]: sexual reproduction	9	9	297	147	12176	-0.99	0.0	4.29	1.34	Adam24 Atp8b3 Fst Odf1 Ovol1 Pgr Theg Tnp1 Zan
36	GO:0000003 [3]: reproduction	9	9	297	147	12176	-0.99	0.0	4.29	1.34	Adam24 Atp8b3 Fst Odf1 Ovol1 Pgr Theg Tnp1 Zan
37	GO:0042330 [5]: taxis	7	7	299	96	12227	-1.0	0.0	4.38	1.34	Ccl4 Cmklr1 Cxcl10 Cxcl5 Il8rb Tlr3 Utrn
38	GO:0006935 [6]: chemotaxis	7	7	299	96	12227	-1.0	0.0	4.38	1.34	Ccl4 Cmklr1 Cxcl10 Cxcl5 Il8rb Tlr3 Utrn
39	GO:0019882 [5]: antigen presentation	5	5	301	51	12272	-1.0	0.0	4.49	1.34	Azgp1 H2-Bl H2-Eb1 H2-T10 H2-T22
40	GO:0007166 [5]: cell surface receptor linked signal transduction	43	43	263	2259	10064	-1.04	0.0	0.02	0.0	Adam22 Adam24 Adra2b Apc2 Arhgap20 Celsr1 Cmklr1 Cnr1 Crhr1 F2rl2 Flt3 Fpr-rs3 Fst Gabrg2 Gng3 Gng4 Gpr132 Gpr143 Guca1b Hrh3 Htr7 Iigp1 Il12rb1 Il8rb Itgb1 Lmtn Mrgpra3 Nmur1 Olfr2 Olfr65 Olfr68 Olfr69 Opn1mw Oxtr Ptprt Sostdc1 Tacr2 Trar1 V1rb4 V1rb9 V1rd4 V2r4 Wnt10a
41	GO:0006810 [4]: transport	57	57	249	1796	10527	-1.04	0.0	3.45	1.34	4930542G03Rik 5430435G22Rik Afm Arf4 Arf4l Atp4b Atp8b3 BC014805 Cacnb1 Cacng5 Cdh17 Clca4 Col17a1 Csna Csnd Csng Dmgdh Doc2b Edar Esrrb Ftmt Gabrg2 Il20 Kcna2 Kcnd2 Kcnk4 Kcnq1 Lcn5 Neto1 Ngb Npc1 P2rxl1 Rab3b Rac1 Ranbp5 Scnn1a Sftpd Slc16a3 Slc22a19 Slc22a7 Slc25a19 Slc39a8 Slc5a4a Slc6a12 Slc6a9 Slc7a13 Slco1a4 Slco1b2 Slco3a1 Smc1l2 Sorcs3 Srp54 Tap1 Trpv6 Ttr Tuba1 Tuba4
42	GO:0009607 [4]: response to biotic stimulus	34	34	272	960	11363	-1.06	0.0	3.66	1.34	Azgp1 C8b Ccl4 Cxcl1 Cxcl10 Cxcl5 Defb1 Eif3s6ip F2 Flt3 Gpx2 H2-Bl H2-Eb1 H2-T10 H2-T22 Hspa8 Ifi203 Ifna9 Il17 Il20 Il8rb Il9 Lmtn Masp1 Mpa2 Ndrg1 Nkx2-3 Oas3 Pcyt1a Rac1 Tap1 Tlr3 Tnfsf5 Tnfsf8
43	GO:0051234 [4]: establishment of localization	57	57	249	1799	10524	-1.07	0.0	3.42	1.34	4930542G03Rik 5430435G22Rik Afm Arf4 Arf4l Atp4b Atp8b3 BC014805 Cacnb1 Cacng5 Cdh17 Clca4 Col17a1 Csna Csnd Csng Dmgdh Doc2b Edar Esrrb Ftmt Gabrg2 Il20 Kcna2 Kcnd2 Kcnk4 Kcnq1 Lcn5 Neto1 Ngb Npc1 P2rxl1 Rab3b Rac1 Ranbp5 Scnn1a Sftpd Slc16a3 Slc22a19 Slc22a7 Slc25a19 Slc39a8 Slc5a4a Slc6a12 Slc6a9 Slc7a13 Slco1a4 Slco1b2 Slco3a1 Smc1l2 Sorcs3 Srp54 Tap1 Trpv6 Ttr Tuba1 Tuba4
44	GO:0009653 [3]: morphogenesis	37	37	269	1069	11254	-1.08	0.0	3.59	1.34	1500003O03Rik Adra2b Aplp2 Arc Capzb Celsr1 Crybb3 Cutl1 Edar Edaradd Efnb2 Elf3 Flt3 Foxh1 Foxq1 Fst Gli2 Guca1b Igsf4a L1cam Lmtn Mapk7 Nkx2-3 Ntn3 Ovol1 Pcdh15 Pgr Pspn Rac1 Rhoj Rpgrip1 Sema3b Sema6c Stmn1 Tlx1 Utrn Wnt10a
45	GO:0045449 [6]: regulation of transcription	49	49	257	1506	10817	-1.1	0.0	3.45	1.34	Alx3 Atf4 Bach1 Batf Btbd4 Btg2 Chd4 Cops5 Cutl1 Dlx3 Elf3 Elf4 Esrrb Eya3 Fosb Fosl2 Foxd4 Foxh1 Foxq1 Gata2 Gcm1 Gcn5l2 Gli2 Junb Jund1 Klf1 Klf4 Klf5 Klf7 Lbh Mbd1 Mef2a Nfil3 Nkx2-3 Nrip1 Otx3 Ovol1 P42pop Pgr Pou3f2 Smarcd2 Snai2 Strm Tceb1 Tlx1 Trpv6 Ubtf Zfp28 Zfpn1a2
46	GO:0006351 [7]: transcription, DNA-dependent	49	49	257	1506	10817	-1.1	0.0	3.45	1.34	Alx3 Atf4 Bach1 Batf Btbd4 Btg2 Chd4 Cops5 Cutl1 Dlx3 Elf3 Elf4 Esrrb Eya3 Fosb Fosl2 Foxd4 Foxh1 Foxq1 Gata2 Gcm1 Gcn5l2 Gli2 Junb Jund1 Klf1 Klf4 Klf5 Klf7 Lbh Mbd1 Mef2a Nfil3 Nkx2-3 Nrip1 Otx3 Ovol1 P42pop Pgr Pou3f2 Smarcd2 Snai2 Tceb1 Thrap4 Tlx1 Trpv6 Ubtf Zfp28 Zfpn1a2
47	GO:0009057 [5]: macromolecule catabolism	22	22	284	552	11771	-1.12	0.0	3.78	1.34	5430435G22Rik Adam22 Adam24 Capn12 Ctrb1 Ela2 Eno1 F2 F9 Fosb Klk13 Klk8 Masp1 Pappa Park2 Prtn3 Tesp2 Tmprss5 Trfr2 Ube1y1 Uqcrc2 Usp25
48	GO:0006355 [7]: regulation of transcription, DNA-dependent	48	48	258	1480	10843	-1.19	0.0	3.36	1.31	Alx3 Atf4 Bach1 Batf Btbd4 Btg2 Chd4 Cops5 Cutl1 Dlx3 Elf3 Elf4 Esrrb Eya3 Fosb Fosl2 Foxd4 Foxh1 Foxq1 Gata2 Gcm1 Gcn5l2 Gli2 Junb Jund1 Klf1 Klf4 Klf5 Klf7 Lbh Mbd1 Mef2a Nfil3 Nkx2-3 Nrip1 Otx3 Ovol1 P42pop Pgr Pou3f2 Smarcd2 Snai2 Tceb1 Tlx1 Trpv6 Ubtf Zfp28 Zfpn1a2
49	GO:0051179 [3]: localization	57	57	249	1816	10507	-1.2	0.0	3.27	1.29	4930542G03Rik 5430435G22Rik Afm Arf4 Arf4l Atp4b Atp8b3 BC014805 Cacnb1 Cacng5 Cdh17 Clca4 Col17a1 Csna Csnd Csng Dmgdh Doc2b Edar Esrrb Ftmt Gabrg2 Il20 Kcna2 Kcnd2 Kcnk4 Kcnq1 Lcn5 Neto1 Ngb Npc1 P2rxl1 Rab3b Rac1 Ranbp5 Scnn1a Sftpd Slc16a3 Slc22a19 Slc22a7 Slc25a19 Slc39a8 Slc5a4a Slc6a12 Slc6a9 Slc7a13 Slco1a4 Slco1b2 Slco3a1 Smc1l2 Sorcs3 Srp54 Tap1 Trpv6 Ttr Tuba1 Tuba4
50	GO:0006350 [6]: transcription	50	50	256	1561	10762	-1.25	0.0	3.27	1.29	Alx3 Atf4 Bach1 Batf Btbd4 Btg2 Chd4 Cops5 Cutl1 Dlx3 Elf3 Elf4 Esrrb Eya3 Fosb Fosl2 Foxd4 Foxh1 Foxq1 Gata2 Gcm1 Gcn5l2 Gli2 Junb Jund1 Klf1 Klf4 Klf5 Klf7 Lbh Mbd1 Mef2a Nfil3 Nkx2-3 Nrip1 Otx3 Ovol1 P42pop Pgr Pou3f2 Smarcd2 Snai2 Strm Tceb1 Thrap4 Tlx1 Trpv6 Ubtf Zfp28 Zfpn1a2
51	GO:0006952 [5]: defense response	31	31	275	877	11446	-1.31	0.0	3.41	1.34	Azgp1 C8b Ccl4 Cxcl1 Cxcl10 Cxcl5 Defb1 F2 Flt3 H2-Bl H2-Eb1 H2-T10 H2-T22 Ifi203 Ifna9 Il17 Il20 Il8rb Il9 Lmtn Masp1 Mpa2 Ndrg1 Nkx2-3 Oas3 Pcyt1a Rac1 Tap1 Tlr3 Tnfsf5 Tnfsf8
52	GO:0009887 [4]: organogenesis	32	32	274	918	11405	-1.37	0.0	3.33	1.3	1500003O03Rik Adra2b Aplp2 Arc Celsr1 Crybb3 Cutl1 Edar Edaradd Efnb2 Flt3 Foxh1 Fst Gli2 Guca1b Igsf4a L1cam Lmtn Mapk7 Nkx2-3 Ntn3 Ovol1 Pgr Pspn Rac1 Rpgrip1 Sema3b Sema6c Stmn1 Tlx1 Utrn Wnt10a
53	GO:0048513 [3]: organ development	32	32	274	924	11399	-1.43	0.0	3.25	1.29	1500003O03Rik Adra2b Aplp2 Arc Celsr1 Crybb3 Cutl1 Edar Edaradd Efnb2 Flt3 Foxh1 Fst Gli2 Guca1b Igsf4a L1cam Lmtn Mapk7 Nkx2-3 Ntn3 Ovol1 Pgr Pspn Rac1 Rpgrip1 Sema3b Sema6c Stmn1 Tlx1 Utrn Wnt10a
54	GO:0006576 [6]: biogenic amine metabolism	4	4	302	37	12286	-1.43	0.0	4.08	1.34	Dbhl1 Moxd1 Pnmt Ttr
55	GO:0015711 [7]: organic anion transport	2	2	304	6	12317	-1.45	0.0	4.21	1.34	Slc16a3 Slc22a7
56	GO:0006857 [6]: oligopeptide transport	2	2	304	6	12317	-1.45	0.0	4.21	1.34	Cdh17 Tap1
57	GO:0050896 [3]: response to stimulus	55	55	251	2696	9627	-1.49	0.0	0.04	0.02	Azgp1 Btg2 C8b Ccl4 Cmklr1 Crhr1 Cxcl1 Cxcl10 Cxcl5 Dbhl1 Defb1 Eif3s6ip F2 Flt3 Gpx2 Guca1b H2-Bl H2-Eb1 H2-T10 H2-T22 Hspa8 Ifi203 Ifna9 Il17 Il20 Il8rb Il9 Lmtn Masp1 Moxd1 Mpa2 Msh5 Ndrg1 Nkx2-3 Oas3 Olfr2 Olfr65 Olfr68 Olfr69 Opn1mw Pcdh15 Pcyt1a Pde6b Pdpk1 Pnmt Rac1 Rpgrip1 Snai2 Tap1 Tlr3 Tnfsf5 Tnfsf8 Utrn V1rb4 V1rb9
58	GO:0040029 [3]: regulation of gene expression, epigenetic	4	4	302	38	12285	-1.51	0.0	4.0	1.34	H2afy2 Kcnq1 Mbd1 Xist
59	GO:0042445 [5]: hormone metabolism	4	4	302	39	12284	-1.58	0.0	3.92	1.34	Cyp26a1 Hsd3b2 Lcn5 Ttr
60	GO:0019222 [4]: regulation of metabolism	51	51	255	1644	10679	-1.59	0.0	2.85	1.19	Alx3 Atf4 Atpif1 Bach1 Batf Btbd4 Btg2 Chd4 Cops5 Cutl1 Dlx3 Elf3 Elf4 Esrrb Eya3 Fosb Fosl2 Foxd4 Foxh1 Foxq1 Gata2 Gcm1 Gcn5l2 Gli2 Junb Jund1 Klf1 Klf4 Klf5 Klf7 Lbh Mbd1 Mef2a Nfil3 Nkx2-3 Nrip1 Otx3 Ovol1 P42pop Pgr Pou3f2 Rac1 Smarcd2 Snai2 Strm Tceb1 Tlx1 Trpv6 Ubtf Zfp28 Zfpn1a2
61	GO:0019439 [6]: aromatic compound catabolism	3	3	303	21	12302	-1.63	0.0	3.93	1.34	Dbhl1 Moxd1 Pnmt
62	GO:0009314 [6]: response to radiation	4	4	302	40	12283	-1.65	0.0	3.84	1.34	Guca1b Opn1mw Pde6b Snai2
63	GO:0015833 [5]: peptide transport	2	2	304	7	12316	-1.68	0.0	3.97	1.34	Cdh17 Tap1
64	GO:0035036 [7]: sperm-egg recognition	2	2	304	7	12316	-1.68	0.0	3.97	1.34	Atp8b3 Zan
65	GO:0006776 [7]: vitamin A metabolism	2	2	304	7	12316	-1.68	0.0	3.97	1.34	Cyp26a1 Lcn5
66	GO:0007339 [8]: binding of sperm to zona pellucida	2	2	304	7	12316	-1.68	0.0	3.97	1.34	Atp8b3 Zan
67	GO:0009308 [5]: amine metabolism	10	10	296	199	12124	-1.7	0.0	3.47	1.34	Aspa Cdh16 Dbhl1 Dmgdh Hs3st3b1 Itih1 Moxd1 Pnmt Ttr Uroc1
68	GO:0006519 [5]: amino acid and derivative metabolism	9	9	297	172	12151	-1.76	0.0	3.43	1.34	Aspa Cdh16 Dbhl1 Dmgdh Hs3st3b1 Moxd1 Pnmt Ttr Uroc1
69	GO:0006954 [5]: inflammatory response	7	7	299	116	12207	-1.79	0.0	3.51	1.34	Ccl4 Cxcl1 Cxcl10 Cxcl5 Il17 Rac1 Tlr3
70	GO:0006805 [5]: xenobiotic metabolism	3	3	303	23	12300	-1.84	0.0	3.72	1.34	Dbhl1 Moxd1 Pnmt
71	GO:0009410 [7]: response to xenobiotic stimulus	3	3	303	23	12300	-1.84	0.0	3.72	1.34	Dbhl1 Moxd1 Pnmt
72	GO:0050881 [5]: musculoskeletal movement	5	5	301	66	12257	-1.85	0.0	3.55	1.34	Guca1b Opn1mw Pcdh15 Pde6b Rpgrip1
73	GO:0050885 [6]: regulation of balance	5	5	301	66	12257	-1.85	0.0	3.55	1.34	Guca1b Opn1mw Pcdh15 Pde6b Rpgrip1
74	GO:0050953 [6]: sensory perception of light	5	5	301	66	12257	-1.85	0.0	3.55	1.34	Guca1b Opn1mw Pcdh15 Pde6b Rpgrip1
75	GO:0050957 [6]: equilibrioception	5	5	301	66	12257	-1.85	0.0	3.55	1.34	Guca1b Opn1mw Pcdh15 Pde6b Rpgrip1
76	GO:0007601 [7]: visual perception	5	5	301	66	12257	-1.85	0.0	3.55	1.34	Guca1b Opn1mw Pcdh15 Pde6b Rpgrip1
77	GO:0050879 [4]: organismal movement	5	5	301	67	12256	-1.9	0.0	3.5	1.34	Guca1b Opn1mw Pcdh15 Pde6b Rpgrip1
78	GO:0009583 [7]: detection of light	3	3	303	24	12299	-1.93	0.0	3.62	1.34	Guca1b Opn1mw Pde6b
79	GO:0009416 [7]: response to light	3	3	303	24	12299	-1.93	0.0	3.62	1.34	Guca1b Opn1mw Pde6b
80	GO:0030102 [7]: negative regulation of natural killer cell activity	1	1	305	0	12323	-1.98	0.0	3.72	1.34	H2-Bl
81	GO:0035054 [5]: embryonic heart tube anterior/posterior pattern formation	1	1	305	0	12323	-1.98	0.0	3.72	1.34	Foxh1
82	GO:0042249 [7]: establishment of polarity of embryonic epithelium	1	1	305	0	12323	-1.98	0.0	3.72	1.34	Celsr1
83	GO:0042628 [4]: mating plug formation	1	1	305	0	12323	-1.98	0.0	3.72	1.34	Svs3
84	GO:0045297 [5]: post-mating behavior	1	1	305	0	12323	-1.98	0.0	3.72	1.34	Svs3
85	GO:0045845 [6]: regulation of natural killer cell activity	1	1	305	0	12323	-1.98	0.0	3.72	1.34	H2-Bl
86	GO:0045978 [7]: negative regulation of nucleoside metabolism	1	1	305	0	12323	-1.98	0.0	3.72	1.34	Atpif1
87	GO:0046462 [7]: monoacylglycerol metabolism	1	1	305	0	12323	-1.98	0.0	3.72	1.34	Mogat2
88	GO:0051261 [7]: protein depolymerization	1	1	305	0	12323	-1.98	0.0	3.72	1.34	Stmn1
89	GO:0006083 [7]: acetate metabolism	1	1	305	0	12323	-1.98	0.0	3.72	1.34	Aspa
90	GO:0006531 [8]: aspartate metabolism	1	1	305	0	12323	-1.98	0.0	3.72	1.34	Aspa
91	GO:0006533 [9]: aspartate catabolism	1	1	305	0	12323	-1.98	0.0	3.72	1.34	Aspa
92	GO:0006607 [8]: NLS-bearing substrate-nucleus import	1	1	305	0	12323	-1.98	0.0	3.72	1.34	Ranbp5
93	GO:0007019 [8]: microtubule depolymerization	1	1	305	0	12323	-1.98	0.0	3.72	1.34	Stmn1
94	GO:0007135 [9]: meiosis II	1	1	305	0	12323	-1.98	0.0	3.72	1.34	Msh5
95	GO:0007136 [10]: meiotic prophase II	1	1	305	0	12323	-1.98	0.0	3.72	1.34	Msh5
96	GO:0009118 [6]: regulation of nucleoside metabolism	1	1	305	0	12323	-1.98	0.0	3.72	1.34	Atpif1
97	GO:0030182 [4]: neuron differentiation	3	3	303	25	12298	-2.02	0.0	3.52	1.34	Btg2 Gata2 Tlx1
98	GO:0046916 [8]: transition metal ion homeostasis	3	3	303	25	12298	-2.02	0.0	3.52	1.34	Ftmt Mt2 Trfr2
99	GO:0044237 [4]: cellular metabolism	137	137	169	5129	7194	-2.03	0.0	1.91	0.9	1110020P15Rik 4930542G03Rik 5430435G22Rik Adam22 Adam24 Alox12 Alx3 Aspa Atf4 Atp8b3 Atpif1 Axl B3gnt1 Bach1 Batf Btbd4 Btg2 Capn12 Cdh16 Chd4 Cops5 Cox5b Ctrb1 Cutl1 Cyp26a1 Cyp2c38 Cyp2c39 Cyp4f15 Dbhl1 Dlx3 Dmgdh Eif2c2 Eif3s6ip Ela2 Elf3 Elf4 Eno1 Esrrb Eya3 F2 F9 Fkbp11 Flt3 Fosb Fosl2 Foxd4 Foxh1 Foxq1 G6pc Gata2 Gcm1 Gcn5l2 Gli2 Gpx2 Hadhsc Hs3st3b1 Hsd17b3 Hsd3b2 Hspa8 Irak4 Itih1 Junb Ju…
100	GO:0050878 [4]: regulation of body fluids	4	4	302	46	12277	-2.03	0.0	3.43	1.34	F2 F2rl2 F9 Guca1b
101	GO:0007276 [5]: gametogenesis	7	7	299	124	12199	-2.05	0.0	3.21	1.29	Adam24 Fst Odf1 Ovol1 Pgr Theg Tnp1
102	GO:0030032 [7]: lamellipodium biogenesis	2	2	304	9	12314	-2.05	0.0	3.58	1.34	Capzb Rac1
103	GO:0006091 [5]: generation of precursor metabolites and energy	16	16	290	414	11909	-2.06	0.0	2.83	1.18	1110020P15Rik Alox12 Atf4 Cox5b Cyp26a1 Cyp2c38 Cyp2c39 Cyp4f15 Dmgdh Eno1 G6pc Loxl4 Mdh1 Txndc8 Txnl6 Uqcrc2
104	GO:0006118 [6]: electron transport	12	12	294	280	12043	-2.07	0.0	2.95	1.23	1110020P15Rik Alox12 Cox5b Cyp26a1 Cyp2c38 Cyp2c39 Cyp4f15 Dmgdh Loxl4 Txndc8 Txnl6 Uqcrc2
105	GO:0030333 [5]: antigen processing	4	4	302	47	12276	-2.09	0.0	3.36	1.31	H2-Bl H2-Eb1 H2-T10 H2-T22
106	GO:0030001 [7]: metal ion transport	12	12	294	286	12037	-2.18	0.0	2.82	1.18	Atp4b Cacnb1 Cacng5 Ftmt Kcna2 Kcnd2 Kcnk4 Kcnq1 Scnn1a Slc39a8 Slc5a4a Trpv6
107	GO:0006575 [6]: amino acid derivative metabolism	4	4	302	49	12274	-2.2	0.0	3.24	1.29	Dbhl1 Moxd1 Pnmt Ttr
108	GO:0050789 [2]: regulation of biological process	63	63	243	2228	10095	-2.23	0.0	1.92	0.9	Alx3 Atf4 Atpif1 Bach1 Batf Bcl2l14 Bok Btbd4 Btg2 Chd4 Cops5 Cutl1 Dlx3 Edar Elf3 Elf4 Esrrb Eya3 Fosb Fosl2 Foxd4 Foxh1 Foxq1 Fst Gata2 Gcm1 Gcn5l2 Gli2 Gng3 H2-Bl H2afy2 Junb Jund1 Kcnq1 Klf1 Klf4 Klf5 Klf7 Lbh Mbd1 Mef2a Nfil3 Nkx2-3 Nrip1 Otx3 Ovol1 P42pop Pgr Pou3f2 Rab3b Rac1 Smarcd2 Snai2 Sostdc1 Strm Tceb1 Tlx1 Tnfsf5 Trpv6 Ubtf Xist Zfp28 Zfpn1a2
109	GO:0019883 [6]: antigen presentation, endogenous antigen	3	3	303	28	12295	-2.27	0.0	3.26	1.29	H2-Bl H2-T10 H2-T22
110	GO:0050791 [3]: regulation of physiological process	57	57	249	2003	10320	-2.28	0.0	1.89	0.89	Alx3 Atf4 Atpif1 Bach1 Batf Bcl2l14 Bok Btbd4 Btg2 Chd4 Cops5 Cutl1 Dlx3 Edar Elf3 Elf4 Esrrb Eya3 Fosb Fosl2 Foxd4 Foxh1 Foxq1 Gata2 Gcm1 Gcn5l2 Gli2 H2-Bl Junb Jund1 Klf1 Klf4 Klf5 Klf7 Lbh Mbd1 Mef2a Nfil3 Nkx2-3 Nrip1 Otx3 Ovol1 P42pop Pgr Pou3f2 Rab3b Rac1 Smarcd2 Snai2 Strm Tceb1 Tlx1 Tnfsf5 Trpv6 Ubtf Zfp28 Zfpn1a2
111	GO:0042221 [6]: response to chemical substance	10	10	296	226	12097	-2.29	0.0	2.79	1.18	Ccl4 Cmklr1 Cxcl10 Cxcl5 Dbhl1 Il8rb Moxd1 Pnmt Tlr3 Utrn
112	GO:0007399 [5]: neurogenesis	12	12	294	295	12028	-2.33	0.0	2.65	1.18	Aplp2 Crybb3 Efnb2 Gli2 Igsf4a L1cam Ntn3 Rac1 Sema3b Sema6c Stmn1 Tlx1
113	GO:0019885 [6]: antigen processing, endogenous antigen via MHC class I	3	3	303	29	12294	-2.33	0.0	3.18	1.29	H2-Bl H2-T10 H2-T22
114	GO:0044238 [4]: primary metabolism	128	128	178	4928	7395	-2.44	0.0	1.28	0.65	4930542G03Rik 5430435G22Rik Adam22 Adam24 Alox12 Alx3 Aspa Atf4 Atp8b3 Atpif1 Axl B3gnt1 Bach1 Batf Btbd4 Btg2 Capn12 Cdh16 Chd4 Clps Cops5 Ctrb1 Cutl1 Dbhl1 Dlx3 Dmgdh Eif2c2 Eif3s6ip Ela2 Elf3 Elf4 Eno1 Esrrb Eya3 F2 F9 Fkbp11 Flt3 Fosb Fosl2 Foxd4 Foxh1 Foxq1 G6pc Gata2 Gcm1 Gcn5l2 Gli2 Hadhsc Hs3st3b1 Hsd17b3 Hsd3b2 Hspa8 Hyal1 Irak4 Itih1 Junb Jund1 Kcnq1 Klf1 Klf4 Klf5 Klf7 Klk13 Klk8 Lbh L…
115	GO:0008152 [3]: metabolism	141	141	165	5461	6862	-2.44	0.0	1.24	0.64	1110020P15Rik 4930542G03Rik 5430435G22Rik Adam22 Adam24 Alox12 Alx3 Aspa Atf4 Atp8b3 Atpif1 Axl B3gnt1 Bach1 Batf Btbd4 Btg2 Capn12 Cdh16 Chd4 Clps Cops5 Cox5b Ctrb1 Cutl1 Cyp26a1 Cyp2c38 Cyp2c39 Cyp4f15 Dbhl1 Dlx3 Dmgdh Eif2c2 Eif3s6ip Ela2 Elf3 Elf4 Eno1 Esrrb Eya3 F2 F9 Fkbp11 Flt3 Fosb Fosl2 Foxd4 Foxh1 Foxq1 G6pc Gata2 Gcm1 Gcn5l2 Gli2 Gpx2 Gsto1 Hadhsc Hs3st3b1 Hsd17b3 Hsd3b2 Hspa8 Hyal1 Ir…
116	GO:0007582 [2]: physiological process	243	243	63	10032	2291	-2.46	0.0	0.18	0.13	1110020P15Rik 4930542G03Rik 5430435G22Rik Adam22 Adam24 Afm Alox12 Alx3 Apc2 Aplp2 Arf4 Arf4l Aspa Atf4 Atp4b Atp8b3 Atpif1 Axl Azgp1 B3gnt1 BC014805 Bach1 Batf Bcl2l14 Bnip2 Bok Btbd4 Btg2 C8b Cacnb1 Cacng5 Capn12 Capzb Ccl4 Cdh16 Cdh17 Celsr1 Chd4 Cias1 Clca4 Clps Cmklr1 Col17a1 Cops5 Cox5b Crhr1 Csna Csnd Csng Ctrb1 Cutl1 Cxcl1 Cxcl10 Cxcl5 Cyp26a1 Cyp2c38 Cyp2c39 Cyp4f15 Dbhl1 Defb1 Dlx3 Dmgd…
117	GO:0007154 [3]: cell communication	82	82	224	3527	8796	-2.5	0.0	0.25	0.17	5430435G22Rik 6530413N01Rik Adam22 Adam24 Adra2b Ank1 Apc2 Arf4 Arf4l Arhgap20 Catna1 Ccl4 Cdh16 Cdh17 Celsr1 Cmklr1 Cnr1 Col17a1 Crhr1 Cxcl5 Edar Edaradd F2rl2 Flt3 Fpr-rs3 Fst Gabrg2 Gja10 Gli2 Gng3 Gng4 Gpr132 Gpr143 Guca1b Hapln2 Hrh3 Htr7 Igsf4a Iigp1 Il12rb1 Il20 Il8rb Iqgap1 Irak4 Itgb1 L1cam Lmtn Mrgpra3 Ms4a3 Mt2 Nmur1 Olfr2 Olfr65 Olfr68 Olfr69 Opn1mw Oxtr Pcdh15 Pde10a Pde6b Pdk1 Pdpk1…
118	GO:0006775 [6]: fat-soluble vitamin metabolism	2	2	304	13	12310	-2.6	0.0	3.0	1.27	Cyp26a1 Lcn5
119	GO:0009306 [4]: protein secretion	2	2	304	13	12310	-2.6	0.0	3.0	1.27	Arf4l Tnfsf5
120	GO:0044260 [5]: cellular macromolecule metabolism	62	62	244	2317	10006	-2.64	0.0	1.27	0.64	4930542G03Rik 5430435G22Rik Adam22 Adam24 Atf4 Axl B3gnt1 Btg2 Capn12 Cdh16 Ctrb1 Eif2c2 Eif3s6ip Ela2 Eno1 Eya3 F2 F9 Fkbp11 Flt3 Fosb G6pc Hs3st3b1 Hspa8 Irak4 Itih1 Klk13 Klk8 Mapk7 Masp1 Mdh1 Mrpl3 Nedd4 Pappa Park2 Pdpk1 Prkx Prtn3 Ptpn13 Ptpn5 Ptprt Rac1 Rpl15 Rpl3 Rpl39 Rpl41 Sec1 St6galnac3 St8sia3 Stk23 Stmn1 Tceb1 Tesp2 Tmprss5 Trfr2 Trim34 Tuba1 Tuba4 Ube1y1 Ubqln2 Uqcrc2 Usp25
121	GO:0015914 [6]: phospholipid transport	1	1	305	1	12322	-2.65	0.0	3.04	1.29	Atp8b3
122	GO:0030046 [11]: parallel actin filament bundle formation	1	1	305	1	12322	-2.65	0.0	3.04	1.29	Ush1c
123	GO:0030838 [7]: positive regulation of actin filament polymerization	1	1	305	1	12322	-2.65	0.0	3.04	1.29	Rac1
124	GO:0030879 [5]: mammary gland development	1	1	305	1	12322	-2.65	0.0	3.04	1.29	Pgr
125	GO:0042270 [10]: protection from natural killer cell mediated cytotoxicity	1	1	305	1	12322	-2.65	0.0	3.04	1.29	H2-Bl
126	GO:0042346 [9]: positive regulation of NF-kappaB-nucleus import	1	1	305	1	12322	-2.65	0.0	3.04	1.29	Edar
127	GO:0042993 [9]: positive regulation of transcription factor-nucleus import	1	1	305	1	12322	-2.65	0.0	3.04	1.29	Edar
128	GO:0045332 [7]: phospholipid translocation	1	1	305	1	12322	-2.65	0.0	3.04	1.29	Atp8b3
129	GO:0050673 [5]: epithelial cell proliferation	1	1	305	1	12322	-2.65	0.0	3.04	1.29	Pgr
130	GO:0050678 [6]: regulation of epithelial cell proliferation	1	1	305	1	12322	-2.65	0.0	3.04	1.29	Pgr
131	GO:0001736 [6]: establishment of planar polarity	1	1	305	1	12322	-2.65	0.0	3.04	1.29	Celsr1
132	GO:0006477 [7]: protein amino acid sulfation	1	1	305	1	12322	-2.65	0.0	3.04	1.29	Hs3st3b1
133	GO:0006546 [9]: glycine catabolism	1	1	305	1	12322	-2.65	0.0	3.04	1.29	Dmgdh
134	GO:0006656 [10]: phosphatidylcholine biosynthesis	1	1	305	1	12322	-2.65	0.0	3.04	1.29	Pcyt1a
135	GO:0007062 [8]: sister chromatid cohesion	1	1	305	1	12322	-2.65	0.0	3.04	1.29	Smc1l2
136	GO:0007164 [7]: establishment of tissue polarity	1	1	305	1	12322	-2.65	0.0	3.04	1.29	Celsr1
137	GO:0007168 [7]: receptor guanylyl cyclase signaling pathway	1	1	305	1	12322	-2.65	0.0	3.04	1.29	Guca1b
138	GO:0007320 [3]: insemination	1	1	305	1	12322	-2.65	0.0	3.04	1.29	Svs3
139	GO:0007527 [7]: adult somatic muscle development	1	1	305	1	12322	-2.65	0.0	3.04	1.29	Utrn
140	GO:0007589 [4]: fluid secretion	1	1	305	1	12322	-2.65	0.0	3.04	1.29	Guca1b
141	GO:0007617 [4]: mating behavior	1	1	305	1	12322	-2.65	0.0	3.04	1.29	Svs3
142	GO:0030154 [3]: cell differentiation	12	12	294	318	12005	-2.65	0.0	2.24	1.08	Btg2 Cutl1 Edar Edaradd Flt3 Fst Gata2 Lmtn Nkx2-3 Pappa Rpgrip1 Tlx1
143	GO:0007610 [2]: behavior	5	5	301	87	12236	-2.68	0.0	2.62	1.17	Celsr1 Crhr1 Jph3 Pcdh15 Svs3
144	GO:0009987 [2]: cellular process	260	260	46	10279	2044	-2.69	0.0	1.34	0.68	1110020P15Rik 4930542G03Rik 5430435G22Rik 6530413N01Rik Adam22 Adam24 Adra2b Afm Alox12 Alx3 Ank1 Apc2 Aplp2 Arf4 Arf4l Arhgap20 Aspa Atf4 Atp4b Atp8b3 Atpif1 Axl B3gnt1 BC014805 Bach1 Batf Bcl2l14 Bnip2 Bok Btbd4 Btg2 C8b Cacnb1 Cacng5 Capn12 Capzb Catna1 Ccl4 Cdh16 Cdh17 Celsr1 Chd4 Cias1 Clca4 Cmklr1 Cnr1 Col17a1 Cops5 Cox5b Crhr1 Csna Csnd Csng Ctrb1 Cutl1 Cxcl1 Cxcl5 Cyp26a1 Cyp2c38 Cyp2c39 …
145	GO:0042475 [6]: odontogenesis (sensu Vertebrata)	2	2	304	14	12309	-2.7	0.0	2.88	1.21	Edaradd Fst
146	GO:0042476 [5]: odontogenesis	2	2	304	14	12309	-2.7	0.0	2.88	1.21	Edaradd Fst
147	GO:0046545 [5]: development of primary female sexual characteristics	2	2	304	14	12309	-2.7	0.0	2.88	1.21	Fst Pgr
148	GO:0046660 [4]: female sex differentiation	2	2	304	14	12309	-2.7	0.0	2.88	1.21	Fst Pgr
149	GO:0008544 [7]: epidermis development	2	2	304	14	12309	-2.7	0.0	2.88	1.21	Cutl1 Ovol1
150	GO:0008585 [6]: female gonad development	2	2	304	14	12309	-2.7	0.0	2.88	1.21	Fst Pgr
151	GO:0030198 [4]: extracellular matrix organization and biogenesis	3	3	303	35	12288	-2.72	0.0	2.75	1.18	Aplp2 Elf3 Igsf4a
152	GO:0043062 [3]: extracellular structure organization and biogenesis	3	3	303	35	12288	-2.72	0.0	2.75	1.18	Aplp2 Elf3 Igsf4a
153	GO:0007626 [3]: locomotory behavior	3	3	303	35	12288	-2.72	0.0	2.75	1.18	Celsr1 Jph3 Pcdh15
154	GO:0006139 [5]: nucleobase, nucleoside, nucleotide and nucleic acid metabolism	55	55	251	2372	9951	-2.73	0.0	0.31	0.21	Alx3 Atf4 Atpif1 Bach1 Batf Btbd4 Btg2 Cdh16 Chd4 Cops5 Cutl1 Dlx3 Elf3 Elf4 Esrrb Eya3 Fosb Fosl2 Foxd4 Foxh1 Foxq1 Gata2 Gcm1 Gcn5l2 Gli2 Junb Jund1 Kcnq1 Klf1 Klf4 Klf5 Klf7 Lbh Mbd1 Mef2a Msh5 Nfil3 Nkx2-3 Nrip1 Otx3 Ovol1 P42pop Pgr Pou3f2 Smarcd2 Snai2 Strm Suv39h1 Tceb1 Thrap4 Tlx1 Trpv6 Ubtf Zfp28 Zfpn1a2
155	GO:0044267 [6]: cellular protein metabolism	57	57	249	2152	10171	-2.74	0.0	1.14	0.61	4930542G03Rik 5430435G22Rik Adam22 Adam24 Axl B3gnt1 Btg2 Capn12 Cdh16 Ctrb1 Eif2c2 Eif3s6ip Ela2 Eya3 F2 F9 Fkbp11 Flt3 Fosb Hs3st3b1 Hspa8 Irak4 Klk13 Klk8 Mapk7 Masp1 Mrpl3 Nedd4 Pappa Park2 Pdpk1 Prkx Prtn3 Ptpn13 Ptpn5 Ptprt Rac1 Rpl15 Rpl3 Rpl39 Rpl41 Sec1 St6galnac3 St8sia3 Stk23 Stmn1 Tceb1 Tesp2 Tmprss5 Trfr2 Trim34 Tuba1 Tuba4 Ube1y1 Ubqln2 Uqcrc2 Usp25
156	GO:0007165 [4]: signal transduction	72	72	234	2988	9335	-2.75	0.0	0.45	0.27	5430435G22Rik 6530413N01Rik Adam22 Adam24 Adra2b Ank1 Apc2 Arf4 Arf4l Arhgap20 Ccl4 Celsr1 Cmklr1 Cnr1 Crhr1 Cxcl5 Edar Edaradd F2rl2 Flt3 Fpr-rs3 Fst Gabrg2 Gli2 Gng3 Gng4 Gpr132 Gpr143 Guca1b Hrh3 Htr7 Iigp1 Il12rb1 Il20 Il8rb Iqgap1 Irak4 Itgb1 Lmtn Mrgpra3 Ms4a3 Mt2 Nmur1 Olfr2 Olfr65 Olfr68 Olfr69 Opn1mw Oxtr Pde10a Pde6b Pdk1 Pdpk1 Ptpn13 Ptprt Rab3b Rac1 Rasgrf2 Rhoj Sostdc1 Stac Stmn1 Tac…
157	GO:0019538 [5]: protein metabolism	57	57	249	2173	10150	-2.77	0.0	1.05	0.55	4930542G03Rik 5430435G22Rik Adam22 Adam24 Axl B3gnt1 Btg2 Capn12 Cdh16 Ctrb1 Eif2c2 Eif3s6ip Ela2 Eya3 F2 F9 Fkbp11 Flt3 Fosb Hs3st3b1 Hspa8 Irak4 Klk13 Klk8 Mapk7 Masp1 Mrpl3 Nedd4 Pappa Park2 Pdpk1 Prkx Prtn3 Ptpn13 Ptpn5 Ptprt Rac1 Rpl15 Rpl3 Rpl39 Rpl41 Sec1 St6galnac3 St8sia3 Stk23 Stmn1 Tceb1 Tesp2 Tmprss5 Trfr2 Trim34 Tuba1 Tuba4 Ube1y1 Ubqln2 Uqcrc2 Usp25
158	GO:0009063 [7]: amino acid catabolism	3	3	303	36	12287	-2.77	0.0	2.69	1.18	Aspa Dmgdh Uroc1
159	GO:0043170 [4]: macromolecule metabolism	63	63	243	2433	9890	-2.77	0.0	0.97	0.52	4930542G03Rik 5430435G22Rik Adam22 Adam24 Atf4 Axl B3gnt1 Btg2 Capn12 Cdh16 Ctrb1 Eif2c2 Eif3s6ip Ela2 Eno1 Eya3 F2 F9 Fkbp11 Flt3 Fosb G6pc Hs3st3b1 Hspa8 Hyal1 Irak4 Itih1 Klk13 Klk8 Mapk7 Masp1 Mdh1 Mrpl3 Nedd4 Pappa Park2 Pdpk1 Prkx Prtn3 Ptpn13 Ptpn5 Ptprt Rac1 Rpl15 Rpl3 Rpl39 Rpl41 Sec1 St6galnac3 St8sia3 Stk23 Stmn1 Tceb1 Tesp2 Tmprss5 Trfr2 Trim34 Tuba1 Tuba4 Ube1y1 Ubqln2 Uqcrc2 Usp25
160	GO:0006486 [8]: protein amino acid glycosylation	4	4	302	62	12261	-2.78	0.0	2.58	1.15	B3gnt1 Sec1 St6galnac3 St8sia3
161	GO:0007264 [6]: small GTPase mediated signal transduction	8	8	298	188	12135	-2.81	0.0	2.26	1.08	5430435G22Rik Arf4 Arf4l Iqgap1 Rab3b Rac1 Rasgrf2 Rhoj
162	GO:0030183 [5]: B-cell differentiation	2	2	304	15	12308	-2.81	0.0	2.77	1.18	Lmtn Nkx2-3
163	GO:0007586 [4]: digestion	2	2	304	15	12308	-2.81	0.0	2.77	1.18	Clps Ctrb1
164	GO:0016310 [7]: phosphorylation	8	8	298	502	11821	-2.82	0.0	0.07	0.04	1110020P15Rik Axl Flt3 Irak4 Mapk7 Pdpk1 Prkx Stk23
165	GO:0006259 [5]: DNA metabolism	6	6	300	415	11908	-2.82	0.0	0.06	0.03	Chd4 Klf1 Mbd1 Msh5 Smarcd2 Suv39h1
166	GO:0009952 [4]: anterior/posterior pattern formation	3	3	303	37	12286	-2.84	0.0	2.63	1.17	Arc Btg2 Foxh1
167	GO:0006468 [8]: protein amino acid phosphorylation	7	7	299	457	11866	-2.84	0.0	0.07	0.03	Axl Flt3 Irak4 Mapk7 Pdpk1 Prkx Stk23
168	GO:0016337 [5]: cell-cell adhesion	5	5	301	94	12229	-2.88	0.0	2.38	1.11	Cdh16 Cdh17 Celsr1 Igsf4a Pcdh15
169	GO:0000074 [6]: regulation of cell cycle	10	10	296	265	12058	-2.9	0.0	2.02	0.95	Apc2 Axl Cops5 Cxcl1 Fosb Hspa8 Itgb1 Junb Jund1 Lmtn
170	GO:0048232 [6]: male gamete generation	5	5	301	95	12228	-2.9	0.0	2.35	1.11	Adam24 Odf1 Ovol1 Theg Tnp1
171	GO:0007283 [7]: spermatogenesis	5	5	301	95	12228	-2.9	0.0	2.35	1.11	Adam24 Odf1 Ovol1 Theg Tnp1
172	GO:0007156 [6]: homophilic cell adhesion	4	4	302	66	12257	-2.92	0.0	2.41	1.11	Cdh16 Cdh17 Celsr1 Pcdh15
173	GO:0006820 [6]: anion transport	6	6	300	128	12195	-2.93	0.0	2.23	1.08	Clca4 Col17a1 Gabrg2 Sftpd Slc16a3 Slc22a7
174	GO:0009101 [7]: glycoprotein biosynthesis	4	4	302	67	12256	-2.96	0.0	2.37	1.11	B3gnt1 Sec1 St6galnac3 St8sia3
175	GO:0043283 [4]: biopolymer metabolism	29	29	277	1296	11027	-2.98	0.0	0.29	0.2	5430435G22Rik Adam22 Adam24 Capn12 Cdh16 Chd4 Ctrb1 Ela2 F2 F9 Fosb G6pc Klf1 Klk13 Klk8 Masp1 Mbd1 Msh5 Pappa Park2 Prtn3 Smarcd2 Suv39h1 Tesp2 Tmprss5 Trfr2 Ube1y1 Uqcrc2 Usp25
176	GO:0030509 [9]: BMP signaling pathway	2	2	304	17	12306	-2.98	0.0	2.57	1.15	Fst Sostdc1
177	GO:0007059 [7]: chromosome segregation	2	2	304	17	12306	-2.98	0.0	2.57	1.15	Smc1l2 Stag1
178	GO:0007398 [6]: ectoderm development	2	2	304	17	12306	-2.98	0.0	2.57	1.15	Cutl1 Ovol1
179	GO:0050817 [3]: coagulation	3	3	303	41	12282	-3.03	0.0	2.41	1.11	F2 F2rl2 F9
180	GO:0007596 [4]: blood coagulation	3	3	303	41	12282	-3.03	0.0	2.41	1.11	F2 F2rl2 F9
181	GO:0016338 [6]: calcium-independent cell-cell adhesion	1	1	305	2	12321	-3.03	0.0	2.65	1.18	Igsf4a
182	GO:0019098 [3]: reproductive behavior	1	1	305	2	12321	-3.03	0.0	2.65	1.18	Svs3
183	GO:0019432 [8]: triacylglycerol biosynthesis	1	1	305	2	12321	-3.03	0.0	2.65	1.18	Mogat2
184	GO:0030902 [8]: hindbrain development	1	1	305	2	12321	-3.03	0.0	2.65	1.18	Gli2
185	GO:0040011 [4]: locomotion	1	1	305	2	12321	-3.03	0.0	2.65	1.18	Jph3
186	GO:0042307 [8]: positive regulation of protein-nucleus import	1	1	305	2	12321	-3.03	0.0	2.65	1.18	Edar
187	GO:0042345 [9]: regulation of NF-kappaB-nucleus import	1	1	305	2	12321	-3.03	0.0	2.65	1.18	Edar
188	GO:0042348 [9]: NF-kappaB-nucleus import	1	1	305	2	12321	-3.03	0.0	2.65	1.18	Edar
189	GO:0045884 [9]: regulation of survival gene product activity	1	1	305	2	12321	-3.03	0.0	2.65	1.18	Snai2
190	GO:0046470 [9]: phosphatidylcholine metabolism	1	1	305	2	12321	-3.03	0.0	2.65	1.18	Pcyt1a
191	GO:0046824 [7]: positive regulation of nucleocytoplasmic transport	1	1	305	2	12321	-3.03	0.0	2.65	1.18	Edar
192	GO:0006122 [9]: mitochondrial electron transport, ubiquinol to cytochrome c	1	1	305	2	12321	-3.03	0.0	2.65	1.18	1110020P15Rik
193	GO:0006590 [7]: thyroid hormone generation	1	1	305	2	12321	-3.03	0.0	2.65	1.18	Ttr
194	GO:0006651 [8]: diacylglycerol biosynthesis	1	1	305	2	12321	-3.03	0.0	2.65	1.18	Mogat2
195	GO:0007262 [8]: STAT protein nuclear translocation	1	1	305	2	12321	-3.03	0.0	2.65	1.18	Il20
196	GO:0007525 [6]: somatic muscle development	1	1	305	2	12321	-3.03	0.0	2.65	1.18	Utrn
197	GO:0009048 [5]: dosage compensation, by inactivation of X chromosome	1	1	305	2	12321	-3.03	0.0	2.65	1.18	Xist
198	GO:0006464 [7]: protein modification	24	24	282	1092	11231	-3.05	0.0	0.27	0.19	Axl B3gnt1 Btg2 Eya3 Flt3 Hs3st3b1 Irak4 Mapk7 Nedd4 Park2 Pdpk1 Prkx Ptpn13 Ptpn5 Ptprt Sec1 St6galnac3 St8sia3 Stk23 Tceb1 Trim34 Ube1y1 Ubqln2 Usp25
199	GO:0019221 [6]: cytokine and chemokine mediated signaling pathway	2	2	304	18	12305	-3.07	0.0	2.48	1.11	Iigp1 Lmtn
200	GO:0006879 [8]: iron ion homeostasis	2	2	304	18	12305	-3.07	0.0	2.48	1.11	Ftmt Trfr2
201	GO:0051170 [7]: nuclear import	3	3	303	42	12281	-3.07	0.0	2.35	1.11	Edar Il20 Ranbp5
202	GO:0006606 [7]: protein-nucleus import	3	3	303	42	12281	-3.07	0.0	2.35	1.11	Edar Il20 Ranbp5
203	GO:0007599 [5]: hemostasis	3	3	303	43	12280	-3.12	0.0	2.3	1.08	F2 F2rl2 F9
204	GO:0009100 [7]: glycoprotein metabolism	4	4	302	72	12251	-3.12	0.0	2.18	1.08	B3gnt1 Sec1 St6galnac3 St8sia3
205	GO:0006812 [6]: cation transport	12	12	294	365	11958	-3.14	0.0	1.58	0.74	Atp4b Cacnb1 Cacng5 Ftmt Kcna2 Kcnd2 Kcnk4 Kcnq1 Scnn1a Slc39a8 Slc5a4a Trpv6
206	GO:0009310 [6]: amine catabolism	3	3	303	44	12279	-3.15	0.0	2.25	1.08	Aspa Dmgdh Uroc1
207	GO:0050793 [3]: regulation of development	1	1	305	157	12166	-3.18	0.0	0.02	0.0	Fst
208	GO:0009058 [4]: biosynthesis	18	18	288	828	11495	-3.2	0.0	0.29	0.19	Alox12 Atf4 B3gnt1 Cdh16 Eif2c2 G6pc Hsd3b2 Mogat2 Mrpl3 Pcyt1a Pnmt Rpl15 Rpl3 Rpl39 Rpl41 Sec1 St6galnac3 St8sia3
209	GO:0016043 [4]: cell organization and biogenesis	19	19	287	864	11459	-3.2	0.0	0.3	0.2	4930542G03Rik Atp8b3 Capzb Celsr1 Chd4 Klf1 Krt1-15 Krt1-5 Rac1 Rhoj Rpgrip1 Smarcd2 Smc1l2 Stmn1 Suv39h1 Tnp1 Tuba1 Tuba4 Ush1c
210	GO:0007049 [5]: cell cycle	16	16	290	542	11781	-3.2	0.0	1.28	0.64	Apc2 Axl Cops5 Cxcl1 Fosb Gpr132 Hspa8 Itgb1 Junb Jund1 Lmtn Mapk7 Msh5 Smc1l2 Stag1 Stmn1
211	GO:0030005 [7]: di-, tri-valent inorganic cation homeostasis	3	3	303	45	12278	-3.2	0.0	2.21	1.08	Ftmt Mt2 Trfr2
212	GO:0030098 [4]: lymphocyte differentiation	3	3	303	45	12278	-3.2	0.0	2.21	1.08	Flt3 Lmtn Nkx2-3
213	GO:0046903 [3]: secretion	3	3	303	45	12278	-3.2	0.0	2.21	1.08	Arf4l Guca1b Tnfsf5
214	GO:0019226 [5]: transmission of nerve impulse	1	1	305	156	12167	-3.2	0.0	0.02	0.0	Gabrg2
215	GO:0044249 [5]: cellular biosynthesis	17	17	289	793	11530	-3.2	0.0	0.27	0.18	Alox12 Atf4 B3gnt1 Cdh16 Eif2c2 G6pc Hsd3b2 Mogat2 Mrpl3 Pnmt Rpl15 Rpl3 Rpl39 Rpl41 Sec1 St6galnac3 St8sia3
216	GO:0006886 [6]: intracellular protein transport	11	11	295	333	11990	-3.2	0.0	1.54	0.73	Arf4 Arf4l Dmgdh Edar Esrrb Il20 Neto1 Rab3b Ranbp5 Sorcs3 Srp54
217	GO:0046907 [5]: intracellular transport	14	14	292	460	11863	-3.22	0.0	1.34	0.68	4930542G03Rik Arf4 Arf4l Dmgdh Edar Esrrb Il20 Neto1 Rab3b Ranbp5 Sorcs3 Srp54 Tuba1 Tuba4
218	GO:0017038 [6]: protein import	3	3	303	46	12277	-3.24	0.0	2.16	1.08	Edar Il20 Ranbp5
219	GO:0006366 [8]: transcription from Pol II promoter	8	8	298	220	12103	-3.25	0.0	1.66	0.77	Atf4 Cutl1 Foxh1 Gli2 Lbh Nrip1 Pou3f2 Thrap4
220	GO:0043037 [7]: translation	1	1	305	153	12170	-3.26	0.0	0.02	0.0	Cdh16
221	GO:0006793 [5]: phosphorus metabolism	12	12	294	599	11724	-3.26	0.0	0.21	0.14	1110020P15Rik Axl Eya3 Flt3 Irak4 Mapk7 Pdpk1 Prkx Ptpn13 Ptpn5 Ptprt Stk23
222	GO:0006796 [6]: phosphate metabolism	12	12	294	599	11724	-3.26	0.0	0.21	0.14	1110020P15Rik Axl Eya3 Flt3 Irak4 Mapk7 Pdpk1 Prkx Ptpn13 Ptpn5 Ptprt Stk23
223	GO:0045137 [4]: development of primary sexual characteristics	2	2	304	21	12302	-3.28	0.0	2.24	1.08	Fst Pgr
224	GO:0008406 [5]: gonad development	2	2	304	21	12302	-3.28	0.0	2.24	1.08	Fst Pgr
225	GO:0007010 [6]: cytoskeleton organization and biogenesis	11	11	295	344	11979	-3.29	0.0	1.41	0.7	4930542G03Rik Capzb Celsr1 Krt1-15 Krt1-5 Rac1 Rhoj Stmn1 Tuba1 Tuba4 Ush1c
226	GO:0009913 [4]: epidermal cell differentiation	1	1	305	3	12320	-3.3	0.0	2.37	1.11	Cutl1
227	GO:0030212 [8]: hyaluronan metabolism	1	1	305	3	12320	-3.3	0.0	2.37	1.11	Itih1
228	GO:0030833 [7]: regulation of actin filament polymerization	1	1	305	3	12320	-3.3	0.0	2.37	1.11	Rac1
229	GO:0031069 [4]: hair follicle morphogenesis	1	1	305	3	12320	-3.3	0.0	2.37	1.11	Foxq1
230	GO:0042403 [6]: thyroid hormone metabolism	1	1	305	3	12320	-3.3	0.0	2.37	1.11	Ttr
231	GO:0042491 [5]: auditory hair cell differentiation	1	1	305	3	12320	-3.3	0.0	2.37	1.11	Cutl1
232	GO:0042990 [8]: regulation of transcription factor-nucleus import	1	1	305	3	12320	-3.3	0.0	2.37	1.11	Edar
233	GO:0042991 [8]: transcription factor-nucleus import	1	1	305	3	12320	-3.3	0.0	2.37	1.11	Edar
234	GO:0045087 [5]: innate immune response	1	1	305	3	12320	-3.3	0.0	2.37	1.11	H2-Bl
235	GO:0045953 [9]: negative regulation of natural killer cell mediated cytotoxicity	1	1	305	3	12320	-3.3	0.0	2.37	1.11	H2-Bl
236	GO:0000238 [11]: zygotene	1	1	305	3	12320	-3.3	0.0	2.37	1.11	Msh5
237	GO:0001738 [5]: morphogenesis of a polarized epithelium	1	1	305	3	12320	-3.3	0.0	2.37	1.11	Celsr1
238	GO:0001911 [8]: negative regulation of immune cell mediated cytotoxicity	1	1	305	3	12320	-3.3	0.0	2.37	1.11	H2-Bl
239	GO:0006108 [7]: malate metabolism	1	1	305	3	12320	-3.3	0.0	2.37	1.11	Mdh1
240	GO:0006548 [9]: histidine catabolism	1	1	305	3	12320	-3.3	0.0	2.37	1.11	Uroc1
241	GO:0006882 [8]: zinc ion homeostasis	1	1	305	3	12320	-3.3	0.0	2.37	1.11	Mt2
242	GO:0007129 [12]: synapsis	1	1	305	3	12320	-3.3	0.0	2.37	1.11	Msh5
243	GO:0007191 [8]: dopamine receptor, adenylate cyclase activating pathway	1	1	305	3	12320	-3.3	0.0	2.37	1.11	Trar1
244	GO:0007263 [6]: nitric oxide mediated signal transduction	1	1	305	3	12320	-3.3	0.0	2.37	1.11	Mt2
245	GO:0009071 [8]: serine family amino acid catabolism	1	1	305	3	12320	-3.3	0.0	2.37	1.11	Dmgdh
246	GO:0009077 [8]: histidine family amino acid catabolism	1	1	305	3	12320	-3.3	0.0	2.37	1.11	Uroc1
247	GO:0009582 [6]: detection of abiotic stimulus	4	4	302	79	12244	-3.31	0.0	1.95	0.92	Guca1b Opn1mw Pcdh15 Pde6b
248	GO:0008283 [4]: cell proliferation	19	19	287	719	11604	-3.31	0.0	0.85	0.46	Apc2 Axl Cops5 Cxcl1 Fosb Gli2 Gpr132 Hspa8 Itgb1 Junb Jund1 Lmo1 Lmtn Mapk7 Msh5 Pgr Smc1l2 Stag1 Stmn1
249	GO:0006950 [4]: response to stress	20	20	286	787	11536	-3.33	0.0	0.71	0.38	Btg2 C8b Ccl4 Crhr1 Cxcl1 Cxcl10 Cxcl5 Defb1 Eif3s6ip F2 Gpx2 H2-Bl Hspa8 Il17 Masp1 Msh5 Pdpk1 Rac1 Tlr3 Tnfsf5
250	GO:0016568 [8]: chromatin modification	4	4	302	80	12243	-3.33	0.0	1.92	0.9	Chd4 Klf1 Smarcd2 Suv39h1
251	GO:0006605 [7]: protein targeting	7	7	299	188	12135	-3.34	0.0	1.63	0.77	Dmgdh Edar Esrrb Il20 Neto1 Ranbp5 Srp54
252	GO:0009566 [5]: fertilization	2	2	304	22	12301	-3.34	0.0	2.17	1.08	Atp8b3 Zan
253	GO:0007338 [6]: fertilization (sensu Metazoa)	2	2	304	22	12301	-3.34	0.0	2.17	1.08	Atp8b3 Zan
254	GO:0007602 [8]: phototransduction	2	2	304	22	12301	-3.34	0.0	2.17	1.08	Guca1b Opn1mw
255	GO:0006996 [5]: organelle organization and biogenesis	17	17	289	730	11593	-3.37	0.0	0.44	0.27	4930542G03Rik Capzb Celsr1 Chd4 Klf1 Krt1-15 Krt1-5 Rac1 Rhoj Smarcd2 Smc1l2 Stmn1 Suv39h1 Tnp1 Tuba1 Tuba4 Ush1c
256	GO:0006875 [7]: metal ion homeostasis	3	3	303	50	12273	-3.37	0.0	1.99	0.95	Ftmt Mt2 Trfr2
257	GO:0007242 [5]: intracellular signaling cascade	17	17	289	654	11669	-3.39	0.0	0.78	0.43	5430435G22Rik Adra2b Arf4 Arf4l Gng3 Il20 Iqgap1 Mt2 Ptpn13 Rab3b Rac1 Rasgrf2 Rhoj Stac Stmn1 Trar1 Ush1c
258	GO:0000082 [7]: G1/S transition of mitotic cell cycle	2	2	304	23	12300	-3.41	0.0	2.1	1.02	Gpr132 Itgb1
259	GO:0016064 [6]: humoral defense mechanism (sensu Vertebrata)	3	3	303	51	12272	-3.41	0.0	1.95	0.92	C8b Masp1 Tnfsf5
260	GO:0050794 [3]: regulation of cellular process	12	12	294	562	11761	-3.41	0.0	0.3	0.2	Bcl2l14 Bok Btg2 Edar Fst Gli2 H2-Bl Pgr Rab3b Rac1 Snai2 Sostdc1
261	GO:0006512 [8]: ubiquitin cycle	6	6	300	351	11972	-3.41	0.0	0.14	0.09	Nedd4 Park2 Tceb1 Trim34 Ube1y1 Usp25
262	GO:0006813 [8]: potassium ion transport	5	5	301	119	12204	-3.42	0.0	1.7	0.8	Atp4b Kcna2 Kcnd2 Kcnk4 Kcnq1
263	GO:0030036 [8]: actin cytoskeleton organization and biogenesis	4	4	302	84	12239	-3.42	0.0	1.8	0.85	Capzb Rac1 Rhoj Ush1c
264	GO:0006644 [7]: phospholipid metabolism	3	3	303	52	12271	-3.45	0.0	1.91	0.9	Atp8b3 Lpgat1 Pcyt1a
265	GO:0007268 [6]: synaptic transmission	1	1	305	141	12182	-3.47	0.0	0.03	0.01	Gabrg2
266	GO:0008610 [6]: lipid biosynthesis	6	6	300	161	12162	-3.47	0.0	1.52	0.72	Alox12 Hsd17b3 Hsd3b2 Lpgat1 Mogat2 Pcyt1a
267	GO:0015918 [6]: sterol transport	1	1	305	4	12319	-3.5	0.0	2.16	1.08	Npc1
268	GO:0030301 [7]: cholesterol transport	1	1	305	4	12319	-3.5	0.0	2.16	1.08	Npc1
269	GO:0042267 [7]: natural killer cell mediated cytotoxicity	1	1	305	4	12319	-3.5	0.0	2.16	1.08	H2-Bl
270	GO:0042269 [8]: regulation of natural killer cell mediated cytotoxicity	1	1	305	4	12319	-3.5	0.0	2.16	1.08	H2-Bl
271	GO:0042306 [7]: regulation of protein-nucleus import	1	1	305	4	12319	-3.5	0.0	2.16	1.08	Edar
272	GO:0042423 [8]: catecholamine biosynthesis	1	1	305	4	12319	-3.5	0.0	2.16	1.08	Pnmt
273	GO:0046460 [7]: neutral lipid biosynthesis	1	1	305	4	12319	-3.5	0.0	2.16	1.08	Mogat2
274	GO:0046463 [7]: acylglycerol biosynthesis	1	1	305	4	12319	-3.5	0.0	2.16	1.08	Mogat2
275	GO:0048005 [7]: antigen presentation, exogenous peptide antigen	1	1	305	4	12319	-3.5	0.0	2.16	1.08	H2-Eb1
276	GO:0050828 [4]: regulation of liquid surface tension	1	1	305	4	12319	-3.5	0.0	2.16	1.08	Sftpd
277	GO:0051023 [6]: regulation of immunoglobulin secretion	1	1	305	4	12319	-3.5	0.0	2.16	1.08	Tnfsf5
278	GO:0006544 [8]: glycine metabolism	1	1	305	4	12319	-3.5	0.0	2.16	1.08	Dmgdh
279	GO:0006547 [8]: histidine metabolism	1	1	305	4	12319	-3.5	0.0	2.16	1.08	Uroc1
280	GO:0007131 [7]: meiotic recombination	1	1	305	4	12319	-3.5	0.0	2.16	1.08	Msh5
281	GO:0007386 [4]: compartment specification	1	1	305	4	12319	-3.5	0.0	2.16	1.08	Lfng
282	GO:0009075 [7]: histidine family amino acid metabolism	1	1	305	4	12319	-3.5	0.0	2.16	1.08	Uroc1
283	GO:0016477 [5]: cell migration	1	1	305	139	12184	-3.51	0.0	0.03	0.01	L1cam
284	GO:0009613 [5]: response to pest, pathogen or parasite	13	13	293	503	11820	-3.52	0.0	0.73	0.39	C8b Ccl4 Cxcl1 Cxcl10 Cxcl5 Defb1 F2 H2-Bl Il17 Masp1 Rac1 Tlr3 Tnfsf5
285	GO:0009059 [5]: macromolecule biosynthesis	13	13	293	516	11807	-3.53	0.0	0.65	0.37	Atf4 B3gnt1 Cdh16 Eif2c2 G6pc Mrpl3 Rpl15 Rpl3 Rpl39 Rpl41 Sec1 St6galnac3 St8sia3
286	GO:0043207 [5]: response to external biotic stimulus	13	13	293	539	11784	-3.53	0.0	0.54	0.32	C8b Ccl4 Cxcl1 Cxcl10 Cxcl5 Defb1 F2 H2-Bl Il17 Masp1 Rac1 Tlr3 Tnfsf5
287	GO:0030029 [7]: actin filament-based process	4	4	302	90	12233	-3.55	0.0	1.64	0.77	Capzb Rac1 Rhoj Ush1c
288	GO:0007155 [4]: cell adhesion	12	12	294	470	11853	-3.56	0.0	0.69	0.38	Catna1 Cdh16 Cdh17 Celsr1 Col17a1 Hapln2 Igsf4a Itgb1 L1cam Pcdh15 Rac1 Zan
289	GO:0007389 [3]: pattern specification	5	5	301	129	12194	-3.56	0.0	1.49	0.72	Arc Btg2 Foxh1 Fst Lfng
290	GO:0045184 [5]: establishment of protein localization	12	12	294	478	11845	-3.57	0.0	0.64	0.36	5430435G22Rik Arf4 Arf4l Dmgdh Edar Esrrb Il20 Neto1 Rab3b Ranbp5 Sorcs3 Srp54
291	GO:0008104 [4]: protein localization	12	12	294	497	11826	-3.57	0.0	0.54	0.32	5430435G22Rik Arf4 Arf4l Dmgdh Edar Esrrb Il20 Neto1 Rab3b Ranbp5 Sorcs3 Srp54
292	GO:0015031 [5]: protein transport	12	12	294	474	11849	-3.57	0.0	0.66	0.37	5430435G22Rik Arf4 Arf4l Dmgdh Edar Esrrb Il20 Neto1 Rab3b Ranbp5 Sorcs3 Srp54
293	GO:0006629 [5]: lipid metabolism	9	9	297	425	11898	-3.58	0.0	0.32	0.21	Alox12 Atp8b3 Clps Hadhsc Hsd17b3 Hsd3b2 Lpgat1 Mogat2 Pcyt1a
294	GO:0006412 [6]: protein biosynthesis	11	11	295	465	11858	-3.6	0.0	0.5	0.3	B3gnt1 Cdh16 Eif2c2 Mrpl3 Rpl15 Rpl3 Rpl39 Rpl41 Sec1 St6galnac3 St8sia3
295	GO:0030031 [6]: cell projection biogenesis	2	2	304	27	12296	-3.61	0.0	1.86	0.89	Capzb Rac1
296	GO:0006958 [7]: complement activation, classical pathway	2	2	304	27	12296	-3.61	0.0	1.86	0.89	C8b Masp1
297	GO:0015672 [7]: monovalent inorganic cation transport	7	7	299	217	12106	-3.61	0.0	1.2	0.64	Atp4b Kcna2 Kcnd2 Kcnk4 Kcnq1 Scnn1a Slc5a4a
298	GO:0009888 [5]: histogenesis	3	3	303	58	12265	-3.61	0.0	1.69	0.8	Arc Cutl1 Ovol1
299	GO:0007229 [6]: integrin-mediated signaling pathway	3	3	303	58	12265	-3.61	0.0	1.69	0.8	Adam22 Adam24 Itgb1
300	GO:0006470 [8]: protein amino acid dephosphorylation	4	4	302	94	12229	-3.62	0.0	1.54	0.73	Eya3 Ptpn13 Ptpn5 Ptprt
301	GO:0035295 [3]: tube development	3	3	303	59	12264	-3.63	0.0	1.66	0.77	Cutl1 Foxh1 Pspn
302	GO:0006357 [8]: regulation of transcription from Pol II promoter	6	6	300	177	12146	-3.64	0.0	1.26	0.64	Atf4 Cutl1 Foxh1 Lbh Nrip1 Pou3f2
303	GO:0006520 [6]: amino acid metabolism	5	5	301	135	12188	-3.64	0.0	1.38	0.7	Aspa Cdh16 Dmgdh Hs3st3b1 Uroc1
304	GO:0008219 [4]: cell death	10	10	296	388	11935	-3.65	0.0	0.7	0.38	Bcl2l14 Bnip2 Bok Btg2 C8b Cias1 Edar H2-Bl Lmtn Snai2
305	GO:0045017 [7]: glycerolipid biosynthesis	1	1	305	5	12318	-3.65	0.0	1.99	0.95	Mogat2
306	GO:0045576 [6]: mast cell activation	1	1	305	5	12318	-3.65	0.0	1.99	0.95	Ndrg1
307	GO:0046339 [7]: diacylglycerol metabolism	1	1	305	5	12318	-3.65	0.0	1.99	0.95	Mogat2
308	GO:0046504 [6]: glycerol ether biosynthesis	1	1	305	5	12318	-3.65	0.0	1.99	0.95	Mogat2
309	GO:0048002 [6]: antigen presentation, peptide antigen	1	1	305	5	12318	-3.65	0.0	1.99	0.95	H2-Eb1
310	GO:0048305 [5]: immunoglobulin secretion	1	1	305	5	12318	-3.65	0.0	1.99	0.95	Tnfsf5
311	GO:0001658 [6]: ureteric bud branching	1	1	305	5	12318	-3.65	0.0	1.99	0.95	Pspn
312	GO:0009068 [8]: aspartate family amino acid catabolism	1	1	305	5	12318	-3.65	0.0	1.99	0.95	Aspa
313	GO:0016311 [7]: dephosphorylation	4	4	302	96	12227	-3.65	0.0	1.5	0.72	Eya3 Ptpn13 Ptpn5 Ptprt
314	GO:0016265 [3]: death	10	10	296	395	11928	-3.65	0.0	0.65	0.37	Bcl2l14 Bnip2 Bok Btg2 C8b Cias1 Edar H2-Bl Lmtn Snai2
315	GO:0030030 [5]: cell projection organization and biogenesis	2	2	304	28	12295	-3.65	0.0	1.81	0.85	Capzb Rac1
316	GO:0051244 [4]: regulation of cellular physiological process	10	10	296	408	11915	-3.66	0.0	0.58	0.33	Bcl2l14 Bok Btg2 Edar Gli2 H2-Bl Pgr Rab3b Rac1 Snai2
317	GO:0008654 [8]: phospholipid biosynthesis	2	2	304	29	12294	-3.7	0.0	1.76	0.82	Lpgat1 Pcyt1a
318	GO:0006915 [6]: apoptosis	9	9	297	353	11970	-3.7	0.0	0.66	0.37	Bcl2l14 Bnip2 Bok Btg2 Cias1 Edar H2-Bl Lmtn Snai2
319	GO:0012501 [5]: programmed cell death	9	9	297	359	11964	-3.71	0.0	0.62	0.35	Bcl2l14 Bnip2 Bok Btg2 Cias1 Edar H2-Bl Lmtn Snai2
320	GO:0006281 [6]: DNA repair	1	1	305	127	12196	-3.72	0.0	0.04	0.02	Msh5
321	GO:0007018 [7]: microtubule-based movement	3	3	303	63	12260	-3.73	0.0	1.54	0.73	4930542G03Rik Tuba1 Tuba4
322	GO:0044255 [5]: cellular lipid metabolism	8	8	298	339	11984	-3.74	0.0	0.5	0.3	Alox12 Atp8b3 Hadhsc Hsd17b3 Hsd3b2 Lpgat1 Mogat2 Pcyt1a
323	GO:0019752 [6]: carboxylic acid metabolism	8	8	298	305	12018	-3.74	0.0	0.71	0.38	Alox12 Aspa Cdh16 Dmgdh Hadhsc Hs3st3b1 Mdh1 Uroc1
324	GO:0006082 [5]: organic acid metabolism	8	8	298	305	12018	-3.74	0.0	0.71	0.38	Alox12 Aspa Cdh16 Dmgdh Hadhsc Hs3st3b1 Mdh1 Uroc1
325	GO:0009611 [5]: response to wounding	7	7	299	325	11998	-3.75	0.0	0.36	0.23	Ccl4 Cxcl1 Cxcl10 Cxcl5 Il17 Rac1 Tlr3
326	GO:0006928 [4]: cell motility	2	2	304	165	12158	-3.75	0.0	0.09	0.05	L1cam Rac1
327	GO:0045321 [5]: immune cell activation	4	4	302	103	12220	-3.75	0.0	1.34	0.68	Flt3 Lmtn Ndrg1 Nkx2-3
328	GO:0001775 [4]: cell activation	4	4	302	104	12219	-3.77	0.0	1.32	0.67	Flt3 Lmtn Ndrg1 Nkx2-3
329	GO:0030003 [6]: cation homeostasis	3	3	303	65	12258	-3.77	0.0	1.48	0.72	Ftmt Mt2 Trfr2
330	GO:0030705 [6]: cytoskeleton-dependent intracellular transport	3	3	303	65	12258	-3.77	0.0	1.48	0.72	4930542G03Rik Tuba1 Tuba4
331	GO:0051169 [6]: nuclear transport	3	3	303	65	12258	-3.77	0.0	1.48	0.72	Edar Il20 Ranbp5
332	GO:0030728 [7]: ovulation	1	1	305	6	12317	-3.79	0.0	1.85	0.89	Pgr
333	GO:0042462 [6]: eye photoreceptor cell development	1	1	305	6	12317	-3.79	0.0	1.85	0.89	Rpgrip1
334	GO:0046822 [6]: regulation of nucleocytoplasmic transport	1	1	305	6	12317	-3.79	0.0	1.85	0.89	Edar
335	GO:0001542 [5]: ovulation (sensu Mammalia)	1	1	305	6	12317	-3.79	0.0	1.85	0.89	Pgr
336	GO:0001910 [7]: regulation of immune cell mediated cytotoxicity	1	1	305	6	12317	-3.79	0.0	1.85	0.89	H2-Bl
337	GO:0006298 [7]: mismatch repair	1	1	305	6	12317	-3.79	0.0	1.85	0.89	Msh5
338	GO:0006349 [4]: imprinting	1	1	305	6	12317	-3.79	0.0	1.85	0.89	Kcnq1
339	GO:0006641 [7]: triacylglycerol metabolism	1	1	305	6	12317	-3.79	0.0	1.85	0.89	Mogat2
340	GO:0007052 [9]: mitotic spindle organization and biogenesis	1	1	305	6	12317	-3.79	0.0	1.85	0.89	Stmn1
341	GO:0015698 [7]: inorganic anion transport	4	4	302	108	12215	-3.81	0.0	1.25	0.64	Clca4 Col17a1 Gabrg2 Sftpd
342	GO:0005975 [5]: carbohydrate metabolism	7	7	299	290	12033	-3.82	0.0	0.54	0.32	Atf4 Eno1 G6pc Hyal1 Itih1 Mdh1 Sec1
343	GO:0043119 [4]: positive regulation of physiological process	7	7	299	282	12041	-3.83	0.0	0.59	0.33	Atf4 Bok Edar Foxh1 Gli2 H2-Bl Rac1
344	GO:0016567 [9]: protein ubiquitination	1	1	305	120	12203	-3.83	0.0	0.05	0.02	Trim34
345	GO:0050801 [4]: ion homeostasis	3	3	303	69	12254	-3.84	0.0	1.37	0.7	Ftmt Mt2 Trfr2
346	GO:0006873 [5]: cell ion homeostasis	3	3	303	69	12254	-3.84	0.0	1.37	0.7	Ftmt Mt2 Trfr2
347	GO:0007417 [6]: central nervous system development	3	3	303	69	12254	-3.84	0.0	1.37	0.7	Aplp2 Gli2 Tlx1
348	GO:0043118 [4]: negative regulation of physiological process	6	6	300	273	12050	-3.85	0.0	0.4	0.25	Atpif1 Btg2 Cutl1 Nrip1 Snai2 Strm
349	GO:0015674 [7]: di-, tri-valent inorganic cation transport	4	4	302	111	12212	-3.86	0.0	1.19	0.64	Cacnb1 Cacng5 Ftmt Trpv6
350	GO:0015980 [6]: energy derivation by oxidation of organic compounds	4	4	302	112	12211	-3.86	0.0	1.17	0.63	Atf4 Eno1 G6pc Mdh1
351	GO:0007548 [3]: sex differentiation	2	2	304	34	12289	-3.87	0.0	1.53	0.73	Fst Pgr
352	GO:0006066 [5]: alcohol metabolism	5	5	301	162	12161	-3.87	0.0	0.97	0.52	Atf4 Dbhl1 Eno1 Moxd1 Pnmt
353	GO:0016192 [5]: vesicle-mediated transport	5	5	301	242	12081	-3.89	0.0	0.33	0.22	Arf4l Neto1 Npc1 Rab3b Rac1
354	GO:0051276 [6]: chromosome organization and biogenesis	6	6	300	233	12090	-3.89	0.0	0.65	0.36	Chd4 Klf1 Smarcd2 Smc1l2 Suv39h1 Tnp1
355	GO:0019724 [7]: B-cell mediated immunity	1	1	305	7	12316	-3.9	0.0	1.72	0.82	Tnfsf5
356	GO:0030041 [7]: actin filament polymerization	1	1	305	7	12316	-3.9	0.0	1.72	0.82	Rac1
357	GO:0030510 [6]: regulation of BMP signaling pathway	1	1	305	7	12316	-3.9	0.0	1.72	0.82	Sostdc1
358	GO:0030514 [7]: negative regulation of BMP signaling pathway	1	1	305	7	12316	-3.9	0.0	1.72	0.82	Sostdc1
359	GO:0035050 [4]: embryonic heart tube development	1	1	305	7	12316	-3.9	0.0	1.72	0.82	Foxh1
360	GO:0042461 [5]: photoreceptor cell development	1	1	305	7	12316	-3.9	0.0	1.72	0.82	Rpgrip1
361	GO:0045005 [8]: maintenance of fidelity during DNA-dependent DNA replication	1	1	305	7	12316	-3.9	0.0	1.72	0.82	Msh5
362	GO:0050708 [5]: regulation of protein secretion	1	1	305	7	12316	-3.9	0.0	1.72	0.82	Tnfsf5
363	GO:0007128 [10]: meiotic prophase I	1	1	305	7	12316	-3.9	0.0	1.72	0.82	Msh5
364	GO:0007588 [4]: excretion	1	1	305	7	12316	-3.9	0.0	1.72	0.82	Guca1b
365	GO:0009719 [4]: response to endogenous stimulus	2	2	304	152	12171	-3.91	0.0	0.12	0.07	Btg2 Msh5
366	GO:0006457 [7]: protein folding	3	3	303	185	12138	-3.91	0.0	0.18	0.12	Eif3s6ip Fkbp11 Hspa8
367	GO:0042592 [3]: homeostasis	4	4	302	117	12206	-3.92	0.0	1.09	0.57	Ftmt Mt2 Sftpd Trfr2
368	GO:0045934 [6]: negative regulation of nucleobase, nucleoside, nucleotide and nucleic acid metabolism	4	4	302	118	12205	-3.92	0.0	1.07	0.57	Atpif1 Cutl1 Nrip1 Strm
369	GO:0007167 [6]: enzyme linked receptor protein signaling pathway	5	5	301	173	12150	-3.93	0.0	0.84	0.46	Flt3 Fst Guca1b Ptprt Sostdc1
370	GO:0007001 [7]: chromosome organization and biogenesis (sensu Eukaryota)	5	5	301	229	12094	-3.95	0.0	0.4	0.25	Chd4 Klf1 Smarcd2 Suv39h1 Tnp1
371	GO:0006725 [5]: aromatic compound metabolism	3	3	303	75	12248	-3.95	0.0	1.23	0.64	Dbhl1 Moxd1 Pnmt
372	GO:0006816 [8]: calcium ion transport	3	3	303	75	12248	-3.95	0.0	1.23	0.64	Cacnb1 Cacng5 Trpv6
373	GO:0007409 [6]: axonogenesis	3	3	303	75	12248	-3.95	0.0	1.23	0.64	L1cam Ntn3 Stmn1
374	GO:0007267 [4]: cell-cell signaling	4	4	302	206	12117	-3.96	0.0	0.28	0.19	Gabrg2 Gja10 Guca1b Wnt10a
375	GO:0006974 [5]: response to DNA damage stimulus	2	2	304	147	12176	-3.96	0.0	0.13	0.08	Btg2 Msh5
376	GO:0044262 [6]: cellular carbohydrate metabolism	5	5	301	188	12135	-3.97	0.0	0.69	0.38	Atf4 Eno1 G6pc Itih1 Mdh1
377	GO:0006643 [6]: membrane lipid metabolism	3	3	303	77	12246	-3.98	0.0	1.18	0.64	Atp8b3 Lpgat1 Pcyt1a
378	GO:0006814 [8]: sodium ion transport	3	3	303	77	12246	-3.98	0.0	1.18	0.64	Atp4b Scnn1a Slc5a4a
379	GO:0006913 [6]: nucleocytoplasmic transport	3	3	303	77	12246	-3.98	0.0	1.18	0.64	Edar Il20 Ranbp5
380	GO:0000280 [7]: nuclear division	4	4	302	126	12197	-3.98	0.0	0.95	0.52	Msh5 Smc1l2 Stag1 Stmn1
381	GO:0016339 [6]: calcium-dependent cell-cell adhesion	1	1	305	8	12315	-3.98	0.0	1.62	0.77	Cdh17
382	GO:0035272 [5]: exocrine system development	1	1	305	8	12315	-3.98	0.0	1.62	0.77	Edar
383	GO:0046474 [9]: glycerophospholipid biosynthesis	1	1	305	8	12315	-3.98	0.0	1.62	0.77	Pcyt1a
384	GO:0051084 [8]: posttranslational protein folding	1	1	305	8	12315	-3.98	0.0	1.62	0.77	Hspa8
385	GO:0051085 [9]: chaperone cofactor dependent protein folding	1	1	305	8	12315	-3.98	0.0	1.62	0.77	Hspa8
386	GO:0001754 [5]: eye photoreceptor cell differentiation	1	1	305	8	12315	-3.98	0.0	1.62	0.77	Rpgrip1
387	GO:0006957 [7]: complement activation, alternative pathway	1	1	305	8	12315	-3.98	0.0	1.62	0.77	C8b
388	GO:0007009 [6]: plasma membrane organization and biogenesis	1	1	305	8	12315	-3.98	0.0	1.62	0.77	Atp8b3
389	GO:0007212 [7]: dopamine receptor signaling pathway	1	1	305	8	12315	-3.98	0.0	1.62	0.77	Trar1
390	GO:0007431 [6]: salivary gland development	1	1	305	8	12315	-3.98	0.0	1.62	0.77	Edar
391	GO:0006092 [7]: main pathways of carbohydrate metabolism	3	3	303	78	12245	-3.98	0.0	1.16	0.63	Atf4 Eno1 Mdh1
392	GO:0043067 [5]: regulation of programmed cell death	5	5	301	205	12118	-3.99	0.0	0.55	0.32	Bcl2l14 Bok Btg2 H2-Bl Snai2
393	GO:0042981 [6]: regulation of apoptosis	5	5	301	202	12121	-3.99	0.0	0.57	0.33	Bcl2l14 Bok Btg2 H2-Bl Snai2
394	GO:0006836 [5]: neurotransmitter transport	2	2	304	38	12285	-3.99	0.0	1.38	0.7	Slc6a12 Slc6a9
395	GO:0006865 [6]: amino acid transport	2	2	304	38	12285	-3.99	0.0	1.38	0.7	Slc6a9 Slc7a13
396	GO:0046467 [7]: membrane lipid biosynthesis	2	2	304	39	12284	-4.01	0.0	1.34	0.68	Lpgat1 Pcyt1a
397	GO:0000278 [6]: mitotic cell cycle	4	4	302	132	12191	-4.01	0.0	0.87	0.47	Gpr132 Itgb1 Stag1 Stmn1
398	GO:0007517 [5]: muscle development	4	4	302	132	12191	-4.01	0.0	0.87	0.47	1500003O03Rik Cutl1 Guca1b Utrn
399	GO:0009790 [3]: embryonic development	3	3	303	171	12152	-4.02	0.0	0.23	0.15	Celsr1 Elf3 Foxh1
400	GO:0000279 [6]: M phase	4	4	302	135	12188	-4.03	0.0	0.83	0.46	Msh5 Smc1l2 Stag1 Stmn1
401	GO:0007017 [7]: microtubule-based process	4	4	302	134	12189	-4.03	0.0	0.84	0.46	4930542G03Rik Stmn1 Tuba1 Tuba4
402	GO:0019725 [4]: cell homeostasis	3	3	303	82	12241	-4.04	0.0	1.08	0.57	Ftmt Mt2 Trfr2
403	GO:0015837 [5]: amine transport	2	2	304	40	12283	-4.04	0.0	1.31	0.66	Slc6a9 Slc7a13
404	GO:0009892 [5]: negative regulation of metabolism	4	4	302	138	12185	-4.05	0.0	0.79	0.43	Atpif1 Cutl1 Nrip1 Strm
405	GO:0015669 [5]: gas transport	1	1	305	9	12314	-4.07	0.0	1.53	0.73	Ngb
406	GO:0015671 [6]: oxygen transport	1	1	305	9	12314	-4.07	0.0	1.53	0.73	Ngb
407	GO:0017157 [6]: regulation of exocytosis	1	1	305	9	12314	-4.07	0.0	1.53	0.73	Rab3b
408	GO:0030512 [6]: negative regulation of transforming growth factor beta receptor signaling pathway	1	1	305	9	12314	-4.07	0.0	1.53	0.73	Sostdc1
409	GO:0042490 [4]: mechanoreceptor differentiation	1	1	305	9	12314	-4.07	0.0	1.53	0.73	Cutl1
410	GO:0051017 [10]: actin filament bundle formation	1	1	305	9	12314	-4.07	0.0	1.53	0.73	Ush1c
411	GO:0000060 [8]: protein-nucleus import, translocation	1	1	305	9	12314	-4.07	0.0	1.53	0.73	Il20
412	GO:0008064 [6]: regulation of actin polymerization and/or depolymerization	1	1	305	9	12314	-4.07	0.0	1.53	0.73	Rac1
413	GO:0051242 [5]: positive regulation of cellular physiological process	4	4	302	174	12149	-4.08	0.0	0.46	0.27	Bok Edar Gli2 H2-Bl
414	GO:0000902 [4]: cellular morphogenesis	4	4	302	152	12171	-4.08	0.0	0.64	0.36	Capzb Rac1 Rhoj Rpgrip1
415	GO:0006323 [6]: DNA packaging	4	4	302	162	12161	-4.09	0.0	0.55	0.32	Chd4 Klf1 Smarcd2 Suv39h1
416	GO:0006956 [6]: complement activation	2	2	304	42	12281	-4.09	0.0	1.24	0.64	C8b Masp1
417	GO:0006986 [5]: response to unfolded protein	2	2	304	42	12281	-4.09	0.0	1.24	0.64	Eif3s6ip Hspa8
418	GO:0006325 [7]: establishment and/or maintenance of chromatin architecture	4	4	302	153	12170	-4.09	0.0	0.63	0.36	Chd4 Klf1 Smarcd2 Suv39h1
419	GO:0051243 [5]: negative regulation of cellular physiological process	2	2	304	134	12189	-4.1	0.0	0.17	0.11	Btg2 Snai2
420	GO:0042113 [7]: B-cell activation	2	2	304	43	12280	-4.11	0.0	1.21	0.64	Lmtn Nkx2-3
421	GO:0006766 [5]: vitamin metabolism	2	2	304	43	12280	-4.11	0.0	1.21	0.64	Cyp26a1 Lcn5
422	GO:0006817 [8]: phosphate transport	2	2	304	43	12280	-4.11	0.0	1.21	0.64	Col17a1 Sftpd
423	GO:0050790 [3]: regulation of enzyme activity	1	1	305	101	12222	-4.13	0.0	0.08	0.05	Gng3
424	GO:0006959 [5]: humoral immune response	3	3	303	153	12170	-4.13	0.0	0.31	0.21	C8b Masp1 Tnfsf5
425	GO:0009615 [6]: response to virus	1	1	305	10	12313	-4.14	0.0	1.44	0.72	Tlr3
426	GO:0030261 [7]: chromosome condensation	1	1	305	10	12313	-4.14	0.0	1.44	0.72	Smc1l2
427	GO:0030832 [9]: regulation of actin filament length	1	1	305	10	12313	-4.14	0.0	1.44	0.72	Rac1
428	GO:0042775 [8]: ATP synthesis coupled electron transport (sensu Eukaryota)	1	1	305	10	12313	-4.14	0.0	1.44	0.72	1110020P15Rik
429	GO:0046530 [4]: photoreceptor cell differentiation	1	1	305	10	12313	-4.14	0.0	1.44	0.72	Rpgrip1
430	GO:0051046 [4]: regulation of secretion	1	1	305	10	12313	-4.14	0.0	1.44	0.72	Tnfsf5
431	GO:0051128 [5]: regulation of cell organization and biogenesis	1	1	305	10	12313	-4.14	0.0	1.44	0.72	Rac1
432	GO:0000904 [4]: cellular morphogenesis during differentiation	1	1	305	10	12313	-4.14	0.0	1.44	0.72	Rpgrip1
433	GO:0001657 [8]: ureteric bud development	1	1	305	10	12313	-4.14	0.0	1.44	0.72	Pspn
434	GO:0001906 [5]: cell killing	1	1	305	10	12313	-4.14	0.0	1.44	0.72	H2-Bl
435	GO:0001909 [6]: immune cell mediated cytotoxicity	1	1	305	10	12313	-4.14	0.0	1.44	0.72	H2-Bl
436	GO:0005978 [8]: glycogen biosynthesis	1	1	305	10	12313	-4.14	0.0	1.44	0.72	G6pc
437	GO:0006638 [6]: neutral lipid metabolism	1	1	305	10	12313	-4.14	0.0	1.44	0.72	Mogat2
438	GO:0006639 [6]: acylglycerol metabolism	1	1	305	10	12313	-4.14	0.0	1.44	0.72	Mogat2
439	GO:0007051 [8]: spindle organization and biogenesis	1	1	305	10	12313	-4.14	0.0	1.44	0.72	Stmn1
440	GO:0007127 [9]: meiosis I	1	1	305	10	12313	-4.14	0.0	1.44	0.72	Msh5
441	GO:0007416 [6]: synaptogenesis	1	1	305	10	12313	-4.14	0.0	1.44	0.72	Igsf4a
442	GO:0009066 [7]: aspartate family amino acid metabolism	1	1	305	10	12313	-4.14	0.0	1.44	0.72	Aspa
443	GO:0009250 [7]: glucan biosynthesis	1	1	305	10	12313	-4.14	0.0	1.44	0.72	G6pc
444	GO:0046649 [6]: lymphocyte activation	3	3	303	95	12228	-4.15	0.0	0.86	0.46	Flt3 Lmtn Nkx2-3
445	GO:0002009 [4]: morphogenesis of an epithelium	2	2	304	45	12278	-4.15	0.0	1.15	0.62	Celsr1 Pcdh15
446	GO:0007126 [8]: meiosis	2	2	304	45	12278	-4.15	0.0	1.15	0.62	Msh5 Smc1l2
447	GO:0042127 [5]: regulation of cell proliferation	2	2	304	127	12196	-4.17	0.0	0.19	0.13	Gli2 Pgr
448	GO:0042591 [7]: antigen presentation, exogenous antigen via MHC class II	1	1	305	11	12312	-4.2	0.0	1.37	0.7	H2-Eb1
449	GO:0042773 [7]: ATP synthesis coupled electron transport	1	1	305	11	12312	-4.2	0.0	1.37	0.7	1110020P15Rik
450	GO:0045765 [7]: regulation of angiogenesis	1	1	305	11	12312	-4.2	0.0	1.37	0.7	Mapk7
451	GO:0046486 [6]: glycerolipid metabolism	1	1	305	11	12312	-4.2	0.0	1.37	0.7	Mogat2
452	GO:0050808 [5]: synapse organization and biogenesis	1	1	305	11	12312	-4.2	0.0	1.37	0.7	Igsf4a
453	GO:0000059 [8]: protein-nucleus import, docking	1	1	305	11	12312	-4.2	0.0	1.37	0.7	Ranbp5
454	GO:0006100 [8]: tricarboxylic acid cycle intermediate metabolism	1	1	305	11	12312	-4.2	0.0	1.37	0.7	Mdh1
455	GO:0006662 [5]: glycerol ether metabolism	1	1	305	11	12312	-4.2	0.0	1.37	0.7	Mogat2
456	GO:0006631 [6]: fatty acid metabolism	2	2	304	123	12200	-4.2	0.0	0.21	0.14	Alox12 Hadhsc
457	GO:0030097 [5]: hemopoiesis	3	3	303	106	12217	-4.2	0.0	0.7	0.38	Flt3 Lmtn Nkx2-3
458	GO:0051049 [5]: regulation of transport	2	2	304	49	12274	-4.21	0.0	1.05	0.55	Edar Rab3b
459	GO:0016481 [7]: negative regulation of transcription	3	3	303	114	12209	-4.22	0.0	0.61	0.35	Cutl1 Nrip1 Strm
460	GO:0000067 [6]: DNA replication and chromosome cycle	3	3	303	116	12207	-4.22	0.0	0.59	0.33	Msh5 Smc1l2 Stag1
461	GO:0009893 [5]: positive regulation of metabolism	3	3	303	128	12195	-4.22	0.0	0.48	0.29	Atf4 Foxh1 Rac1
462	GO:0006897 [6]: endocytosis	3	3	303	126	12197	-4.22	0.0	0.5	0.3	Neto1 Npc1 Rac1
463	GO:0007243 [6]: protein kinase cascade	3	3	303	120	12203	-4.23	0.0	0.55	0.32	Adra2b Gng3 Il20
464	GO:0006869 [5]: lipid transport	2	2	304	50	12273	-4.23	0.0	1.02	0.55	Atp8b3 Npc1
465	GO:0007169 [7]: transmembrane receptor protein tyrosine kinase signaling pathway	1	1	305	94	12229	-4.23	0.0	0.1	0.06	Flt3
466	GO:0007179 [8]: transforming growth factor beta receptor signaling pathway	2	2	304	51	12272	-4.24	0.0	1.0	0.52	Fst Sostdc1
467	GO:0006260 [6]: DNA replication	1	1	305	93	12230	-4.24	0.0	0.1	0.06	Msh5
468	GO:0016458 [6]: gene silencing	1	1	305	12	12311	-4.25	0.0	1.3	0.66	Kcnq1
469	GO:0030203 [7]: glycosaminoglycan metabolism	1	1	305	12	12311	-4.25	0.0	1.3	0.66	Itih1
470	GO:0042698 [4]: menstrual cycle	1	1	305	12	12311	-4.25	0.0	1.3	0.66	Pgr
471	GO:0006022 [6]: aminoglycan metabolism	1	1	305	12	12311	-4.25	0.0	1.3	0.66	Itih1
472	GO:0007292 [6]: female gamete generation	1	1	305	12	12311	-4.25	0.0	1.3	0.66	Pgr
473	GO:0015849 [5]: organic acid transport	2	2	304	52	12271	-4.26	0.0	0.97	0.52	Slc6a9 Slc7a13
474	GO:0046942 [6]: carboxylic acid transport	2	2	304	52	12271	-4.26	0.0	0.97	0.52	Slc6a9 Slc7a13
475	GO:0006694 [7]: steroid biosynthesis	2	2	304	52	12271	-4.26	0.0	0.97	0.52	Hsd17b3 Hsd3b2
476	GO:0006821 [8]: chloride transport	2	2	304	52	12271	-4.26	0.0	0.97	0.52	Clca4 Gabrg2
477	GO:0009966 [4]: regulation of signal transduction	1	1	305	91	12232	-4.28	0.0	0.11	0.07	Sostdc1
478	GO:0006936 [3]: muscle contraction	2	2	304	54	12269	-4.28	0.0	0.93	0.5	Cacnb1 Utrn
479	GO:0016051 [6]: carbohydrate biosynthesis	2	2	304	55	12268	-4.29	0.0	0.91	0.49	Atf4 G6pc
480	GO:0009795 [4]: embryonic morphogenesis	1	1	305	89	12234	-4.3	0.0	0.12	0.07	Celsr1
481	GO:0009792 [4]: embryonic development (sensu Metazoa)	1	1	305	88	12235	-4.31	0.0	0.12	0.07	Foxh1
482	GO:0017015 [5]: regulation of transforming growth factor beta receptor signaling pathway	1	1	305	13	12310	-4.31	0.0	1.24	0.64	Sostdc1
483	GO:0019370 [9]: leukotriene biosynthesis	1	1	305	13	12310	-4.31	0.0	1.24	0.64	Alox12
484	GO:0030574 [9]: collagen catabolism	1	1	305	13	12310	-4.31	0.0	1.24	0.64	Prtn3
485	GO:0007492 [6]: endoderm development	1	1	305	13	12310	-4.31	0.0	1.24	0.64	Arc
486	GO:0007585 [4]: respiratory gaseous exchange	1	1	305	13	12310	-4.31	0.0	1.24	0.64	Sftpd
487	GO:0045944 [9]: positive regulation of transcription from Pol II promoter	2	2	304	57	12266	-4.31	0.0	0.87	0.47	Atf4 Foxh1
488	GO:0007420 [7]: brain development	2	2	304	57	12266	-4.31	0.0	0.87	0.47	Aplp2 Gli2
489	GO:0007178 [7]: transmembrane receptor protein serine/threonine kinase signaling pathway	2	2	304	60	12263	-4.33	0.0	0.81	0.45	Fst Sostdc1
490	GO:0008202 [6]: steroid metabolism	2	2	304	103	12220	-4.34	0.0	0.32	0.21	Hsd17b3 Hsd3b2
491	GO:0016358 [6]: dendrite morphogenesis	1	1	305	14	12309	-4.35	0.0	1.18	0.64	Rac1
492	GO:0019886 [6]: antigen processing, exogenous antigen via MHC class II	1	1	305	14	12309	-4.35	0.0	1.18	0.64	H2-Eb1
493	GO:0042472 [6]: inner ear morphogenesis	1	1	305	14	12309	-4.35	0.0	1.18	0.64	Celsr1
494	GO:0043284 [5]: biopolymer biosynthesis	1	1	305	14	12309	-4.35	0.0	1.18	0.64	G6pc
495	GO:0000096 [6]: sulfur amino acid metabolism	1	1	305	14	12309	-4.35	0.0	1.18	0.64	Hs3st3b1
496	GO:0000271 [6]: polysaccharide biosynthesis	1	1	305	14	12309	-4.35	0.0	1.18	0.64	G6pc
497	GO:0006094 [8]: gluconeogenesis	1	1	305	14	12309	-4.35	0.0	1.18	0.64	Atf4
498	GO:0006479 [9]: protein amino acid methylation	1	1	305	14	12309	-4.35	0.0	1.18	0.64	Btg2
499	GO:0006614 [8]: SRP-dependent cotranslational protein-membrane targeting	1	1	305	14	12309	-4.35	0.0	1.18	0.64	Srp54
500	GO:0006691 [8]: leukotriene metabolism	1	1	305	14	12309	-4.35	0.0	1.18	0.64	Alox12
501	GO:0006700 [7]: C21-steroid hormone biosynthesis	1	1	305	14	12309	-4.35	0.0	1.18	0.64	Hsd3b2
502	GO:0000122 [9]: negative regulation of transcription from Pol II promoter	2	2	304	62	12261	-4.35	0.0	0.77	0.43	Cutl1 Nrip1
503	GO:0001501 [5]: skeletal development	1	1	305	85	12238	-4.35	0.0	0.13	0.08	Gli2
504	GO:0045045 [5]: secretory pathway	2	2	304	99	12224	-4.36	0.0	0.35	0.23	Rab3b Srp54
505	GO:0043066 [7]: negative regulation of apoptosis	2	2	304	65	12258	-4.37	0.0	0.72	0.39	Btg2 Snai2
506	GO:0043069 [6]: negative regulation of programmed cell death	2	2	304	66	12257	-4.38	0.0	0.71	0.38	Btg2 Snai2
507	GO:0001525 [6]: angiogenesis	2	2	304	68	12255	-4.38	0.0	0.68	0.38	Adra2b Mapk7
508	GO:0019941 [9]: modification-dependent protein catabolism	2	2	304	95	12228	-4.38	0.0	0.38	0.24	Ube1y1 Usp25
509	GO:0043068 [6]: positive regulation of programmed cell death	2	2	304	95	12228	-4.38	0.0	0.38	0.24	Bok H2-Bl
510	GO:0007218 [7]: neuropeptide signaling pathway	2	2	304	67	12256	-4.38	0.0	0.69	0.38	Arhgap20 Celsr1
511	GO:0043065 [7]: positive regulation of apoptosis	2	2	304	94	12229	-4.38	0.0	0.39	0.24	Bok H2-Bl
512	GO:0045935 [6]: positive regulation of nucleobase, nucleoside, nucleotide and nucleic acid metabolism	2	2	304	94	12229	-4.38	0.0	0.39	0.24	Atf4 Foxh1
513	GO:0042401 [7]: biogenic amine biosynthesis	1	1	305	15	12308	-4.39	0.0	1.12	0.61	Pnmt
514	GO:0008154 [6]: actin polymerization and/or depolymerization	1	1	305	15	12308	-4.39	0.0	1.12	0.61	Rac1
515	GO:0009069 [7]: serine family amino acid metabolism	1	1	305	15	12308	-4.39	0.0	1.12	0.61	Dmgdh
516	GO:0000165 [7]: MAPKKK cascade	2	2	304	69	12254	-4.39	0.0	0.66	0.37	Adra2b Gng3
517	GO:0045941 [7]: positive regulation of transcription	2	2	304	93	12230	-4.39	0.0	0.39	0.25	Atf4 Foxh1
518	GO:0006511 [10]: ubiquitin-dependent protein catabolism	2	2	304	93	12230	-4.39	0.0	0.39	0.25	Ube1y1 Usp25
519	GO:0005996 [6]: monosaccharide metabolism	2	2	304	92	12231	-4.39	0.0	0.4	0.25	Atf4 Eno1
520	GO:0006006 [8]: glucose metabolism	2	2	304	70	12253	-4.39	0.0	0.65	0.36	Atf4 Eno1
521	GO:0019932 [6]: second-messenger-mediated signaling	1	1	305	82	12241	-4.39	0.0	0.14	0.09	Trar1
522	GO:0045893 [8]: positive regulation of transcription, DNA-dependent	2	2	304	72	12251	-4.4	0.0	0.62	0.35	Atf4 Foxh1
523	GO:0019318 [7]: hexose metabolism	2	2	304	90	12233	-4.4	0.0	0.42	0.26	Atf4 Eno1
524	GO:0000087 [7]: M phase of mitotic cell cycle	2	2	304	89	12234	-4.4	0.0	0.43	0.26	Stag1 Stmn1
525	GO:0007067 [8]: mitosis	2	2	304	88	12235	-4.4	0.0	0.44	0.27	Stag1 Stmn1
526	GO:0001568 [4]: blood vessel development	2	2	304	87	12236	-4.4	0.0	0.45	0.27	Adra2b Mapk7
527	GO:0016055 [6]: Wnt receptor signaling pathway	2	2	304	85	12238	-4.41	0.0	0.47	0.28	Apc2 Wnt10a
528	GO:0012502 [7]: induction of programmed cell death	2	2	304	79	12244	-4.41	0.0	0.53	0.32	Bok H2-Bl
529	GO:0006917 [8]: induction of apoptosis	2	2	304	79	12244	-4.41	0.0	0.53	0.32	Bok H2-Bl
530	GO:0006333 [8]: chromatin assembly or disassembly	2	2	304	82	12241	-4.41	0.0	0.5	0.3	Chd4 Suv39h1
531	GO:0045892 [8]: negative regulation of transcription, DNA-dependent	2	2	304	77	12246	-4.41	0.0	0.55	0.32	Cutl1 Nrip1
532	GO:0048514 [5]: blood vessel morphogenesis	2	2	304	77	12246	-4.41	0.0	0.55	0.32	Adra2b Mapk7
533	GO:0001763 [5]: branching morphogenesis	1	1	305	16	12307	-4.42	0.0	1.08	0.57	Pspn
534	GO:0007214 [7]: gamma-aminobutyric acid signaling pathway	1	1	305	16	12307	-4.42	0.0	1.08	0.57	Gabrg2
535	GO:0008207 [6]: C21-steroid hormone metabolism	1	1	305	16	12307	-4.42	0.0	1.08	0.57	Hsd3b2
536	GO:0008213 [8]: protein amino acid alkylation	1	1	305	16	12307	-4.42	0.0	1.08	0.57	Btg2
537	GO:0009791 [3]: post-embryonic development	1	1	305	17	12306	-4.46	0.0	1.03	0.55	Pgr
538	GO:0009799 [4]: determination of symmetry	1	1	305	17	12306	-4.46	0.0	1.03	0.55	Foxh1
539	GO:0009855 [5]: determination of bilateral symmetry	1	1	305	17	12306	-4.46	0.0	1.03	0.55	Foxh1
540	GO:0042398 [6]: amino acid derivative biosynthesis	1	1	305	17	12306	-4.46	0.0	1.03	0.55	Pnmt
541	GO:0006613 [7]: cotranslational protein-membrane targeting	1	1	305	17	12306	-4.46	0.0	1.03	0.55	Srp54
542	GO:0007259 [7]: JAK-STAT cascade	1	1	305	17	12306	-4.46	0.0	1.03	0.55	Il20
543	GO:0007368 [6]: determination of left/right symmetry	1	1	305	17	12306	-4.46	0.0	1.03	0.55	Foxh1
544	GO:0051246 [5]: regulation of protein metabolism	1	1	305	75	12248	-4.48	0.0	0.17	0.11	Rac1
545	GO:0006826 [9]: iron ion transport	1	1	305	18	12305	-4.48	0.0	0.99	0.52	Ftmt
546	GO:0007423 [7]: sensory organ development	1	1	305	18	12305	-4.48	0.0	0.99	0.52	Crybb3
547	GO:0009116 [6]: nucleoside metabolism	1	1	305	18	12305	-4.48	0.0	0.99	0.52	Atpif1
548	GO:0009617 [6]: response to bacteria	1	1	305	71	12252	-4.52	0.0	0.19	0.13	Defb1
549	GO:0019319 [8]: hexose biosynthesis	1	1	305	19	12304	-4.52	0.0	0.95	0.52	Atf4
550	GO:0045047 [6]: protein-ER targeting	1	1	305	19	12304	-4.52	0.0	0.95	0.52	Srp54
551	GO:0046165 [6]: alcohol biosynthesis	1	1	305	19	12304	-4.52	0.0	0.95	0.52	Atf4
552	GO:0046364 [7]: monosaccharide biosynthesis	1	1	305	19	12304	-4.52	0.0	0.95	0.52	Atf4
553	GO:0046456 [8]: icosanoid biosynthesis	1	1	305	19	12304	-4.52	0.0	0.95	0.52	Alox12
554	GO:0006612 [8]: protein-membrane targeting	1	1	305	19	12304	-4.52	0.0	0.95	0.52	Srp54
555	GO:0007185 [7]: transmembrane receptor protein tyrosine phosphatase signaling pathway	1	1	305	19	12304	-4.52	0.0	0.95	0.52	Ptprt
556	GO:0007223 [7]: frizzled-2 signaling pathway	1	1	305	19	12304	-4.52	0.0	0.95	0.52	Wnt10a
557	GO:0007498 [3]: mesoderm development	1	1	305	19	12304	-4.52	0.0	0.95	0.52	Ovol1
558	GO:0043085 [4]: positive regulation of enzyme activity	1	1	305	70	12253	-4.53	0.0	0.19	0.13	Gng3
559	GO:0006399 [6]: tRNA metabolism	1	1	305	70	12253	-4.53	0.0	0.19	0.13	Cdh16
560	GO:0042446 [6]: hormone biosynthesis	1	1	305	20	12303	-4.53	0.0	0.91	0.49	Hsd3b2
561	GO:0042471 [5]: ear morphogenesis	1	1	305	20	12303	-4.53	0.0	0.91	0.49	Celsr1
562	GO:0016042 [5]: lipid catabolism	1	1	305	68	12255	-4.55	0.0	0.2	0.14	Clps
563	GO:0045595 [4]: regulation of cell differentiation	1	1	305	68	12255	-4.55	0.0	0.2	0.14	Fst
564	GO:0019884 [6]: antigen presentation, exogenous antigen	1	1	305	21	12302	-4.56	0.0	0.87	0.47	H2-Eb1
565	GO:0045596 [5]: negative regulation of cell differentiation	1	1	305	21	12302	-4.56	0.0	0.87	0.47	Fst
566	GO:0000187 [6]: activation of MAPK	1	1	305	21	12302	-4.56	0.0	0.87	0.47	Gng3
567	GO:0006650 [8]: glycerophospholipid metabolism	1	1	305	21	12302	-4.56	0.0	0.87	0.47	Pcyt1a
568	GO:0007515 [5]: lymph gland development	1	1	305	21	12302	-4.56	0.0	0.87	0.47	Tlx1
569	GO:0030900 [8]: forebrain development	1	1	305	22	12301	-4.58	0.0	0.84	0.46	Aplp2
570	GO:0006099 [8]: tricarboxylic acid cycle	1	1	305	22	12301	-4.58	0.0	0.84	0.46	Mdh1
571	GO:0006953 [5]: acute-phase response	1	1	305	22	12301	-4.58	0.0	0.84	0.46	F2
572	GO:0007189 [9]: G-protein signaling, adenylate cyclase activating pathway	1	1	305	22	12301	-4.58	0.0	0.84	0.46	Trar1
573	GO:0008360 [5]: regulation of cell shape	1	1	305	22	12301	-4.58	0.0	0.84	0.46	Rhoj
574	GO:0042742 [6]: defense response to bacteria	1	1	305	64	12259	-4.59	0.0	0.23	0.15	Defb1
575	GO:0007507 [5]: heart development	1	1	305	63	12260	-4.59	0.0	0.23	0.15	Foxh1
576	GO:0019835 [5]: cytolysis	1	1	305	23	12300	-4.6	0.0	0.81	0.45	C8b
577	GO:0001656 [7]: metanephros development	1	1	305	23	12300	-4.6	0.0	0.81	0.45	Pspn
578	GO:0006690 [7]: icosanoid metabolism	1	1	305	23	12300	-4.6	0.0	0.81	0.45	Alox12
579	GO:0007266 [7]: Rho protein signal transduction	1	1	305	23	12300	-4.6	0.0	0.81	0.45	Rhoj
580	GO:0051050 [6]: positive regulation of transport	1	1	305	24	12299	-4.61	0.0	0.78	0.43	Edar
581	GO:0001822 [6]: kidney development	1	1	305	24	12299	-4.61	0.0	0.78	0.43	Pspn
582	GO:0006305 [7]: DNA alkylation	1	1	305	24	12299	-4.61	0.0	0.78	0.43	Mbd1
583	GO:0006306 [4]: DNA methylation	1	1	305	24	12299	-4.61	0.0	0.78	0.43	Mbd1
584	GO:0006818 [5]: hydrogen transport	1	1	305	60	12263	-4.62	0.0	0.25	0.17	Atp4b
585	GO:0030324 [5]: lung development	1	1	305	25	12298	-4.63	0.0	0.75	0.41	Cutl1
586	GO:0016053 [6]: organic acid biosynthesis	1	1	305	57	12266	-4.64	0.0	0.27	0.19	Alox12
587	GO:0046394 [7]: carboxylic acid biosynthesis	1	1	305	57	12266	-4.64	0.0	0.27	0.19	Alox12
588	GO:0016044 [5]: membrane organization and biogenesis	1	1	305	26	12297	-4.64	0.0	0.72	0.39	Atp8b3
589	GO:0030323 [4]: respiratory tube development	1	1	305	26	12297	-4.64	0.0	0.72	0.39	Cutl1
590	GO:0006979 [5]: response to oxidative stress	1	1	305	26	12297	-4.64	0.0	0.72	0.39	Gpx2
591	GO:0016582 [9]: non-covalent chromatin modification	1	1	305	27	12296	-4.65	0.0	0.7	0.38	Klf1
592	GO:0006338 [10]: chromatin remodeling	1	1	305	27	12296	-4.65	0.0	0.7	0.38	Klf1
593	GO:0009408 [5]: response to heat	1	1	305	27	12296	-4.65	0.0	0.7	0.38	Hspa8
594	GO:0007160 [5]: cell-matrix adhesion	1	1	305	54	12269	-4.67	0.0	0.3	0.2	Itgb1
595	GO:0001655 [5]: urogenital system development	1	1	305	28	12295	-4.67	0.0	0.67	0.38	Pspn
596	GO:0005977 [8]: glycogen metabolism	1	1	305	28	12295	-4.67	0.0	0.67	0.38	G6pc
597	GO:0006073 [7]: glucan metabolism	1	1	305	28	12295	-4.67	0.0	0.67	0.38	G6pc
598	GO:0006304 [6]: DNA modification	1	1	305	28	12295	-4.67	0.0	0.67	0.38	Mbd1
599	GO:0007422 [6]: peripheral nervous system development	1	1	305	28	12295	-4.67	0.0	0.67	0.38	Crybb3
600	GO:0006887 [6]: exocytosis	1	1	305	52	12271	-4.68	0.0	0.32	0.21	Rab3b
601	GO:0009968 [5]: negative regulation of signal transduction	1	1	305	30	12293	-4.68	0.0	0.63	0.36	Sostdc1
602	GO:0006261 [7]: DNA-dependent DNA replication	1	1	305	30	12293	-4.68	0.0	0.63	0.36	Msh5
603	GO:0006916 [8]: anti-apoptosis	1	1	305	50	12273	-4.69	0.0	0.34	0.22	Snai2
604	GO:0045860 [5]: positive regulation of protein kinase activity	1	1	305	31	12292	-4.69	0.0	0.61	0.35	Gng3
605	GO:0006112 [7]: energy reserve metabolism	1	1	305	31	12292	-4.69	0.0	0.61	0.35	G6pc
606	GO:0016052 [6]: carbohydrate catabolism	1	1	305	49	12274	-4.69	0.0	0.35	0.23	Eno1
607	GO:0044275 [7]: cellular carbohydrate catabolism	1	1	305	49	12274	-4.69	0.0	0.35	0.23	Eno1
608	GO:0045786 [7]: negative regulation of cell cycle	1	1	305	49	12274	-4.69	0.0	0.35	0.23	Apc2
609	GO:0050954 [6]: sensory perception of mechanical stimulus	1	1	305	49	12274	-4.69	0.0	0.35	0.23	Pcdh15
610	GO:0050982 [7]: detection of mechanical stimulus	1	1	305	49	12274	-4.69	0.0	0.35	0.23	Pcdh15
611	GO:0006633 [7]: fatty acid biosynthesis	1	1	305	51	12272	-4.69	0.0	0.33	0.22	Alox12
612	GO:0009451 [6]: RNA modification	1	1	305	51	12272	-4.69	0.0	0.33	0.22	Cdh16
613	GO:0035239 [4]: tube morphogenesis	1	1	305	33	12290	-4.7	0.0	0.57	0.33	Pspn
614	GO:0048468 [3]: cell development	1	1	305	33	12290	-4.7	0.0	0.57	0.33	Rpgrip1
615	GO:0007015 [9]: actin filament organization	1	1	305	33	12290	-4.7	0.0	0.57	0.33	Ush1c
616	GO:0007188 [8]: G-protein signaling, coupled to cAMP nucleotide second messenger	1	1	305	33	12290	-4.7	0.0	0.57	0.33	Trar1
617	GO:0044264 [6]: cellular polysaccharide metabolism	1	1	305	32	12291	-4.7	0.0	0.59	0.33	G6pc
618	GO:0009266 [6]: response to temperature	1	1	305	32	12291	-4.7	0.0	0.59	0.33	Hspa8
619	GO:0006790 [5]: sulfur metabolism	1	1	305	48	12275	-4.7	0.0	0.36	0.23	Hs3st3b1
620	GO:0009309 [6]: amine biosynthesis	1	1	305	48	12275	-4.7	0.0	0.36	0.23	Pnmt
621	GO:0015992 [6]: proton transport	1	1	305	47	12276	-4.7	0.0	0.37	0.24	Atp4b
622	GO:0008284 [6]: positive regulation of cell proliferation	1	1	305	47	12276	-4.7	0.0	0.37	0.24	Gli2
623	GO:0051247 [6]: positive regulation of protein metabolism	1	1	305	35	12288	-4.71	0.0	0.53	0.32	Rac1
624	GO:0006310 [6]: DNA recombination	1	1	305	35	12288	-4.71	0.0	0.53	0.32	Msh5
625	GO:0045859 [4]: regulation of protein kinase activity	1	1	305	46	12277	-4.71	0.0	0.38	0.24	Gng3
626	GO:0051093 [4]: negative regulation of development	1	1	305	34	12289	-4.71	0.0	0.55	0.32	Fst
627	GO:0005976 [5]: polysaccharide metabolism	1	1	305	34	12289	-4.71	0.0	0.55	0.32	G6pc
628	GO:0006096 [8]: glycolysis	1	1	305	34	12289	-4.71	0.0	0.55	0.32	Eno1
629	GO:0000041 [8]: transition metal ion transport	1	1	305	36	12287	-4.71	0.0	0.52	0.3	Ftmt
630	GO:0007605 [7]: perception of sound	1	1	305	44	12279	-4.71	0.0	0.4	0.25	Pcdh15
631	GO:0043038 [7]: amino acid activation	1	1	305	40	12283	-4.71	0.0	0.45	0.27	Cdh16
632	GO:0043039 [8]: tRNA aminoacylation	1	1	305	40	12283	-4.71	0.0	0.45	0.27	Cdh16
633	GO:0006418 [8]: tRNA aminoacylation for protein translation	1	1	305	40	12283	-4.71	0.0	0.45	0.27	Cdh16
634	GO:0006400 [7]: tRNA modification	1	1	305	43	12280	-4.71	0.0	0.41	0.26	Cdh16
635	GO:0019933 [8]: cAMP-mediated signaling	1	1	305	38	12285	-4.72	0.0	0.48	0.29	Trar1
636	GO:0048511 [3]: rhythmic process	1	1	305	38	12285	-4.72	0.0	0.48	0.29	Pgr
637	GO:0001654 [5]: eye morphogenesis	1	1	305	45	12278	-4.72	0.0	0.39	0.25	Rpgrip1
638	GO:0007411 [6]: axon guidance	1	1	305	45	12278	-4.72	0.0	0.39	0.25	L1cam
639	GO:0019320 [8]: hexose catabolism	1	1	305	41	12282	-4.72	0.0	0.44	0.27	Eno1
640	GO:0046164 [6]: alcohol catabolism	1	1	305	41	12282	-4.72	0.0	0.44	0.27	Eno1
641	GO:0046365 [7]: monosaccharide catabolism	1	1	305	41	12282	-4.72	0.0	0.44	0.27	Eno1
642	GO:0006007 [9]: glucose catabolism	1	1	305	41	12282	-4.72	0.0	0.44	0.27	Eno1
643	GO:0006800 [5]: oxygen and reactive oxygen species metabolism	1	1	305	41	12282	-4.72	0.0	0.44	0.27	Gpx2
644	GO:0019935 [7]: cyclic-nucleotide-mediated signaling	1	1	305	42	12281	-4.72	0.0	0.43	0.26	Trar1
645	GO:0050876 [4]: reproductive physiological process	1	1	305	37	12286	-4.72	0.0	0.5	0.3	Pgr
646	GO:0006119 [6]: oxidative phosphorylation	1	1	305	37	12286	-4.72	0.0	0.5	0.3	1110020P15Rik
647	GO:0007187 [7]: G-protein signaling, coupled to cyclic nucleotide second messenger	1	1	305	37	12286	-4.72	0.0	0.5	0.3	Trar1
