# Supplementary material for: A genomic analysis of mouse models of breast cancer reveals molecular features of mouse models and relationships to human breast cancer
Source: Breast Cancer Res. 2014 Jun 5;16(3):R59. doi: 10.1186/bcr3672 (PMC4078930; doi:10.1186/bcr3672)
Supplement: Additional file 2 — Fold change values organized by mouse tumor model type comparing the mouse model to all other types of mouse models. [file bcr3672-S2.zip › Additional_file_2/ETV6NTRK3_SAM/AdditionalFile39_ETV6NTRK3_SAM/UpregulatedGenesgather_kegg_121029.txt]

#	Annotation	Total Genes With Ann	Your Genes (With Ann)	Your Genes (No Ann)	Genome (With Ann)	Genome (No Ann)	ln(Bayes factor)	neg ln(p value)	FE: neg ln(p value)	FE: neg ln(FDR)	Genes
1	path:mmu04060: Cytokine-cytokine receptor interaction	15	15	68	225	2211	0.73	4.82	4.6	0.59	Ccl4 Cntfr Cxcl1 Cxcl10 Cxcl5 Edar Flt3 Ifna9 Il12rb1 Il17 Il20 Il8rb Il9 Tnfsf5 Tnfsf8
2	path:mmu00440: Aminophosphonate metabolism	2	2	81	9	2427	-1.27	0.0	3.02	0.28	Hrmt1l3 Pcyt1a
3	path:mmu04510: Focal adhesion	3	3	80	211	2225	-1.29	0.0	0.02	0.02	Itgb1 Pdpk1 Rac1
4	path:mmu04080: Neuroactive ligand-receptor interaction	13	13	70	265	2171	-1.45	0.0	2.12	0.28	Adra2b Cnr1 Crhr1 F2 F2rl2 Fpr-rs3 Gabrg2 Gh Hrh3 Nmur1 P2rxl1 Tacr2 Trar1
5	path:mmu04620: Toll-like receptor signaling pathway	6	6	77	88	2348	-1.47	0.0	2.45	0.28	Ccl4 Cxcl10 Ifna9 Rac1 Tlr3 Tnfsf5
6	path:mmu04340: Hedgehog signaling pathway	4	4	79	47	2389	-1.59	0.0	2.47	0.28	Gli2 Prkx Ptch2 Wnt10a
7	path:mmu00150: Androgen and estrogen metabolism	3	3	80	29	2407	-1.69	0.0	2.45	0.28	Hrmt1l3 Hsd17b3 Hsd3b2
8	path:mmu04020: Calcium signaling pathway	3	3	80	178	2258	-1.94	0.0	0.06	0.02	P2rxl1 Prkx Tacr2
9	path:mmu05020: Parkinson's disease	2	2	81	15	2421	-1.98	0.0	2.24	0.28	Park2 Ube1y1
10	path:mmu00230: Purine metabolism	1	1	82	107	2329	-2.05	0.0	0.03	0.02	Pde6b
11	path:mmu00361: gamma-Hexachlorocyclohexane degradation	3	3	80	36	2400	-2.07	0.0	2.0	0.28	Cyp26a1 Cyp2c38 Cyp2c39
12	path:mmu04010: MAPK signaling pathway	9	9	74	222	2214	-2.31	0.0	1.05	0.28	Atf4 Hspa8 Jund1 Mapk7 Prkx Ptpn5 Rac1 Rasgrf2 Stmn1
13	path:mmu04520: Adherens junction	4	4	79	70	2366	-2.37	0.0	1.49	0.28	Catna1 Iqgap1 Rac1 Snai2
14	path:mmu00380: Tryptophan metabolism	4	4	79	71	2365	-2.39	0.0	1.46	0.28	Cyp2c38 Cyp2c39 Hadhsc Hrmt1l3
15	path:mmu04530: Tight junction	2	2	81	121	2315	-2.43	0.0	0.08	0.02	Catna1 Rab3b
16	path:mmu04210: Apoptosis	1	1	82	88	2348	-2.51	0.0	0.05	0.02	Capn12
17	path:mmu04540: Gap junction	4	4	79	80	2356	-2.55	0.0	1.21	0.28	Mapk7 Prkx Tuba1 Tuba4
18	path:mmu00340: Histidine metabolism	2	2	81	24	2412	-2.55	0.0	1.56	0.28	Hrmt1l3 Uroc1
19	path:mmu00071: Fatty acid metabolism	3	3	80	51	2385	-2.58	0.0	1.34	0.28	Cyp2c38 Cyp2c39 Hadhsc
20	path:mmu04512: ECM-receptor interaction	1	1	82	83	2353	-2.62	0.0	0.06	0.02	Itgb1
21	path:mmu04910: Insulin signaling pathway	3	3	80	130	2306	-2.67	0.0	0.19	0.07	G6pc Pdpk1 Prkx
22	path:mmu00628: Fluorene degradation	1	1	82	6	2430	-2.73	0.0	1.56	0.28	Cyp26a1
23	path:mmu04310: Wnt signaling pathway	4	4	79	137	2299	-2.75	0.0	0.37	0.16	Apc2 Prkx Rac1 Wnt10a
24	path:mmu00190: Oxidative phosphorylation	4	4	79	111	2325	-2.8	0.0	0.63	0.24	1110020P15Rik Atp4b Cox5b Uqcrc2
25	path:mmu04610: Complement and coagulation cascades	3	3	80	65	2371	-2.82	0.0	0.94	0.28	C8b F2 Masp1
26	path:mmu00480: Glutathione metabolism	2	2	81	34	2402	-2.89	0.0	1.1	0.28	Gpx2 Gsto1
27	path:mmu00062: Fatty acid biosynthesis (path 2)	1	1	82	8	2428	-2.92	0.0	1.34	0.28	Hadhsc
28	path:mmu00350: Tyrosine metabolism	2	2	81	38	2398	-2.97	0.0	0.96	0.28	Hrmt1l3 Pnmt
29	path:mmu00400: Phenylalanine, tyrosine and tryptophan biosynthesis	1	1	82	9	2427	-2.99	0.0	1.25	0.28	Eno1
30	path:mmu00630: Glyoxylate and dicarboxylate metabolism	1	1	82	9	2427	-2.99	0.0	1.25	0.28	Mdh1
31	path:mmu00720: Reductive carboxylate cycle (CO2 fixation)	1	1	82	9	2427	-2.99	0.0	1.25	0.28	Mdh1
32	path:mmu00310: Lysine degradation	2	2	81	42	2394	-3.03	0.0	0.85	0.28	Hadhsc Suv39h1
33	path:mmu00626: Nitrobenzene degradation	1	1	82	10	2426	-3.05	0.0	1.18	0.28	Hrmt1l3
34	path:mmu00010: Glycolysis / Gluconeogenesis	2	2	81	48	2388	-3.09	0.0	0.7	0.28	Eno1 G6pc
35	path:mmu04330: Notch signaling pathway	2	2	81	48	2388	-3.09	0.0	0.7	0.28	Gcn5l2 Lfng
36	path:mmu00940: Stilbene, coumarine and lignin biosynthesis	1	1	82	11	2425	-3.1	0.0	1.1	0.28	Cyp26a1
37	path:mmu00930: Caprolactam degradation	1	1	82	11	2425	-3.1	0.0	1.1	0.28	Hadhsc
38	path:mmu00053: Ascorbate and aldarate metabolism	1	1	82	12	2424	-3.15	0.0	1.04	0.28	Cyp26a1
39	path:mmu00140: C21-Steroid hormone metabolism	1	1	82	12	2424	-3.15	0.0	1.04	0.28	Hsd3b2
40	path:mmu00564: Glycerophospholipid metabolism	1	1	82	52	2384	-3.22	0.0	0.18	0.07	Pcyt1a
41	path:mmu00602: Blood group glycolipid biosynthesis-neolactoseries	1	1	82	16	2420	-3.29	0.0	0.83	0.28	B3gnt1
42	path:mmu00450: Selenoamino acid metabolism	1	1	82	17	2419	-3.31	0.0	0.79	0.28	Hrmt1l3
43	path:mmu00632: Benzoate degradation via CoA ligation	1	1	82	44	2392	-3.32	0.0	0.25	0.09	Hadhsc
44	path:mmu00860: Porphyrin and chlorophyll metabolism	1	1	82	18	2418	-3.33	0.0	0.75	0.28	Ftmt
45	path:mmu00604: Ganglioside biosynthesis	1	1	82	18	2418	-3.33	0.0	0.75	0.28	St6galnac3
46	path:mmu00903: Limonene and pinene degradation	1	1	82	19	2417	-3.35	0.0	0.71	0.28	Cyp26a1
47	path:mmu00710: Carbon fixation	1	1	82	19	2417	-3.35	0.0	0.71	0.28	Mdh1
48	path:mmu00330: Arginine and proline metabolism	1	1	82	36	2400	-3.4	0.0	0.34	0.16	Loxl4
49	path:mmu00650: Butanoate metabolism	1	1	82	36	2400	-3.4	0.0	0.34	0.16	Hadhsc
50	path:mmu00020: Citrate cycle (TCA cycle)	1	1	82	23	2413	-3.4	0.0	0.59	0.22	Mdh1
51	path:mmu00052: Galactose metabolism	1	1	82	25	2411	-3.41	0.0	0.54	0.2	G6pc
52	path:mmu00590: Prostaglandin and leukotriene metabolism	1	1	82	32	2404	-3.41	0.0	0.4	0.16	Alox12
53	path:mmu00620: Pyruvate metabolism	1	1	82	32	2404	-3.41	0.0	0.4	0.16	Mdh1
54	path:mmu00280: Valine, leucine and isoleucine degradation	1	1	82	31	2405	-3.42	0.0	0.42	0.16	Hadhsc
55	path:mmu00500: Starch and sucrose metabolism	1	1	82	29	2407	-3.42	0.0	0.45	0.16	G6pc
