# Supplementary material for: A genomic analysis of mouse models of breast cancer reveals molecular features of mouse models and relationships to human breast cancer
Source: Breast Cancer Res. 2014 Jun 5;16(3):R59. doi: 10.1186/bcr3672 (PMC4078930; doi:10.1186/bcr3672)
Supplement: Additional file 2 — Fold change values organized by mouse tumor model type comparing the mouse model to all other types of mouse models. [file bcr3672-S2.zip › Additional_file_2/ETV6NTRK3_SAM/AdditionalFile39_ETV6NTRK3_SAM/UpregulatedGenesgather_transfac_121029.txt]

#	Annotation	Total Genes With Ann	Your Genes (With Ann)	Your Genes (No Ann)	Genome (With Ann)	Genome (No Ann)	ln(Bayes factor)	neg ln(p value)	FE: neg ln(p value)	FE: neg ln(FDR)	Genes
1	V$RREB1_01: Ras-responsive element binding protein 1	51	51	296	1294	14530	4.85	8.75	9.99	4.32	4930542G03Rik Agmat Alox12 Alx3 Apc2 Atp8b3 Atpif1 BC006965 Capn12 Catna1 Cnr1 Cxcl1 Cyp2c39 Eif3s6ip Elf3 Esrrb Gh Gng4 Guca1b H2-T10 H2-T22 H2afy2 Hadhsc Hspa8 Irak4 Itih1 Kcna2 Klf7 Krt1-15 Lmtn Loxl4 Nedd4 Nfil3 Osr1 Oxtr Paqr4 Pde10a Pdk1 Pou3f2 Ranbp5 Rhoj Rpl15 Sema6c Slc39a8 Slc6a9 Smarcd2 Sostdc1 Stmn1 Tnfsf8 Wnt10a Xist
2	V$SMAD4_Q6	180	180	167	6572	9252	4.66	8.6	9.46	4.32	4930542G03Rik Adam22 Adra2b Alx3 Apc2 Aplp2 Arf4 Arhgap20 Aspa Atf4 Atp4b Atpif1 Axl B3gnt1 BC006705 Batf Bche Bcl2l14 Bnip2 C730036B14Rik C8b Cabyr Cacnb1 Cacng5 Capzb Catna1 Cbln3 Ccl4 Cd2ap Cdh17 Chd4 Chst5 Cias1 Clca4 Clps Cmklr1 Cntfr Col17a1 Cps1 Crhr1 Crybb3 Cutl1 Cxcl5 Cyp26a1 Cyp4f15 D10Ertd718e Ddx47 Dmgdh Doc2b E030034P13Rik Edaradd Eif2c2 Ela2 Elf4 Esrrb Fkbp11 Flt3 Foxh1 Foxq1 Fpr-rs…
3	V$AFP1_Q6	36	36	311	2718	13106	3.09	6.92	0.0	0.0	AB041550 AF067063 Atp8b3 Bche Bnip2 Btg2 Chst5 Cyp2c39 F2rl2 F9 Flt3 Frag1 Ftmt Gcn5l2 Guca1b Iigp1 Il20 Lmo1 Loxl4 Magea7 Mogat2 Olfr68 Pdk1 Pi15 Prlpk Rpl39 Sln Srp54 Suv39h1 Syngr3 Tnp1 Ttr Txndc8 Ubqln2 Uroc1 Utrn
4	V$CEBPGAMMA_Q6	221	221	126	11403	4421	2.87	6.68	0.0	0.0	2610022K04Rik 4930542G03Rik 4933417K04Rik AF067063 Acpp Adam24 Afm Alox12 Alx3 Ank1 Apc2 Aplp2 Arf4 Aspa Atp4b Atpif1 B3gnt1 BC006965 BC014805 BC019943 Batf Bche Bcl2l14 Bnip2 Bok C730036B14Rik C8b Cabp5 Cabyr Capn12 Ccl4 Cd2ap Cdh17 Celsr1 Chc1l Chchd3 Chst4 Clca4 Cnr1 Col17a1 Cops5 Cox5b Cps1 Crybb3 Csna Csnd Ctrb1 Cutl1 Cxcl1 Cxcl5 Cyp2c39 Cyp4f15 D10Ertd718e Ddx47 Defb1 Dlx3 Dmgdh E030034P13R…
5	V$NFKB_C: NF-kappaB binding site	25	25	322	537	15287	2.34	6.11	7.62	2.88	Atp4b Batf Cacnb1 Ces2 Chd4 Clca4 Cxcl1 Cxcl5 Eif2c2 F2rl2 Foxh1 Gng4 H2-T10 H2-T22 Itih1 Jund1 Khdrbs2 Mpa2 Olfr68 Olfr69 Prlpk Scnn1a Tlr3 Txndc8 Wnt10a
6	V$TCF4_Q5	252	252	95	12587	3237	1.83	5.57	0.0	0.0	2610022K04Rik 3110006P09Rik 4930542G03Rik 6530413N01Rik AF067063 Adam22 Adam24 Afm Agmat Alox12 Alx3 Arc Arf4 Arhgap20 Aspa Atf4 Atpif1 B3gnt1 BC006705 BC006965 BC014805 BC019943 BC021367 Batf Bche Bcl2l14 Bnip2 Bok C730036B14Rik Cabp5 Cabyr Cacnb1 Camsap1 Capn12 Capzb Cbln3 Ccl4 Cd2ap Cdh16 Cdh17 Ces2 Chc1l Chchd3 Chst4 Chst5 Cias1 Clca4 Clps Cnr1 Col17a1 Cox5b Cps1 Csna Ctrb1 Cutl1 Cxcl1 Cxcl5 …
7	V$HNF4_01_B: Hepatocyte nuclear factor 4	26	26	321	597	15227	1.71	5.36	6.93	2.48	3110006P09Rik Aspa Atf4 B3gnt1 BC006965 Cabyr Chc1l Chst4 Efnb2 Elf4 Eya3 F2 Foxq1 Fpr-rs3 Ikbkap Mbd1 Nmur1 Plpi Ppp1r14b Scnn1a Srp54 Suv39h1 Thrap4 Trim34 Txnl6 Uroc1
8	V$LHX3_01: LIM homeobox transcription factor 3	13	13	334	1278	14546	1.64	5.3	0.0	0.0	AF067063 Cd2ap Chst5 Csna Edaradd Ga17 Olfr69 Plscr1 St8sia3 Tuba1 Tulp3 V1rd4 V2r4
9	V$FOXO4_01: fork head box O4	214	214	133	10942	4882	1.55	5.19	0.0	0.0	3110006P09Rik 4930542G03Rik 6530413N01Rik AB041550 AF067063 Acpp Adam24 Afm Agmat Ank1 Aplp2 Aspa Atf4 Atp4b Atp8b3 Atpif1 Axl BC006705 BC006965 BC014805 BC021367 Bche Bcl2l14 Bok Btg2 C730036B14Rik Cabp5 Cacnb1 Cacng5 Camsap1 Capn12 Ccl4 Cd2ap Cdh17 Chc1l Chchd3 Chst4 Chst5 Clca4 Cnr1 Cops5 Cox5b Cps1 Crhr1 Csnd Cutl1 Cxcl1 Cxcl5 Cyp2c38 Cyp2c39 Ddx47 Defb1 Dlx3 Doc2b E030034P13Rik Edaradd Egfl9…
10	V$VMW65_Q6	123	123	224	6839	8985	1.53	5.19	0.0	0.0	3110006P09Rik 4930542G03Rik 4933417K04Rik AF067063 Acpp Adam22 Adam24 Afm Alox12 Aplp2 Arf4 Arhgap20 Atp8b3 Atpif1 Axl Azgp1 B230208J24Rik BC021367 Bcl2l14 Bnip2 Bok Cabyr Capn12 Cd2ap Cdh17 Ces2 Chc1l Chchd3 Chst4 Clca4 Clps Cnr1 Cps1 Crhr1 Crybb3 Csna Csnd Ctrb1 Cutl1 Ddx47 Defb1 Dlx3 E030034P13Rik Edaradd Eif3s6ip Elf4 Eya3 F2 F9 Fkbp11 Fosl2 Foxd4 Foxh1 Frag1 Ftmt Gli2 Gng4 Guca1b Hapln2 Hspa…
11	V$MAZR_01: MAZ related factor	168	168	179	6544	9280	0.75	4.27	5.29	1.06	3110006P09Rik 4930542G03Rik 6530413N01Rik Agmat Alox12 Alx3 Aplp2 Arf4 Arhgap20 Atp8b3 Atpif1 Axl B3gnt1 BC006705 BC006965 BC019943 BC021367 Batf Bnip2 Bok Btbd4 C8b Cabyr Cacnb1 Cacng5 Camsap1 Catna1 Cbln3 Cd2ap Celsr1 Chchd3 Chd4 Chst4 Chst5 Cmklr1 Cnr1 Col17a1 Cox5b Crhr1 Csna Cutl1 Cxcl1 Cyp26a1 Cyp4f15 D10Ertd718e Efnb2 Egfl9 Elf4 Eno1 Esrrb Eya3 F2rl2 Fosb Fosl2 Foxd4 Foxh1 Foxq1 Frag1 Fst …
12	V$CEBPDELTA_Q6	236	236	111	11753	4071	0.55	4.09	0.0	0.0	4930542G03Rik 4933417K04Rik 6530413N01Rik AB041550 AF067063 Acpp Adam22 Adam24 Adra2b Afm Agmat Alx3 Apc2 Aplp2 Arc Aspa Atp4b Atp8b3 Azgp1 B230208J24Rik BC006705 BC006965 BC014805 BC019943 BC021367 Batf Bcl2l14 Bnip2 Bok Btbd4 Btg2 C8b Cabp5 Cabyr Cacng5 Catna1 Cbln3 Ccl4 Cdh17 Ces2 Chc1l Chchd3 Chd4 Chst4 Chst5 Cnr1 Cntfr Cops5 Cox5b Cps1 Csna Csnd Ctrb1 Cutl1 Cxcl1 Cxcl5 Cyp2c39 Cyp4f15 Ddx47 …
13	V$FREAC7_01: Fork head RElated ACtivator-7	117	117	230	6401	9423	0.51	4.03	0.0	0.0	2610022K04Rik 4933417K04Rik 6530413N01Rik Adam24 Agmat Ank1 Aspa Atpif1 BC014805 BC021367 Bche Bnip2 Bok C730036B14Rik C8b Cabp5 Cacnb1 Capn12 Catna1 Cd2ap Chc1l Chst5 Cias1 Clca4 Cnr1 Cops5 Cps1 Csnd Cxcl1 Cxcl5 Ddx47 Dlx3 Dmgdh Ela2 Eya3 F9 Fkbp11 Fosb Foxd4 Foxq1 G6pc Gcm1 Gja10 Gmfb Guca1b Htr7 Ifna9 Iigp1 Il17 Il9 Iqgap1 Itgb1 Itih1 Kcnd2 Khdrbs2 Klf4 Klhl11 Klk13 Klk8 Krt1-5 Ly6a Ly6i Magea…
14	V$GATA3_03: GATA-binding factor 3	211	211	136	10659	5165	0.5	3.97	0.0	0.0	2610022K04Rik 3110006P09Rik 4933417K04Rik 6530413N01Rik Adam22 Adam24 Afm Agmat Alx3 Ank1 Aplp2 Arf4 Aspa Atpif1 B230208J24Rik B3gnt1 BC006965 BC014805 BC019943 Batf Bche Bcl2l14 Bnip2 Bok Cabp5 Cabyr Cacng5 Camsap1 Capn12 Capzb Ccl4 Cd2ap Cdh17 Ces2 Chc1l Chchd3 Chd4 Chst5 Cias1 Clca4 Clps Cnr1 Cops5 Cps1 Csna Csnd Ctrb1 Cxcl1 Cxcl5 Cyp2c39 Cyp4f15 Ddx47 Defb1 Dlx3 E030034P13Rik Edaradd Eif2c2 E…
15	V$GATA2_03: GATA-binding factor 2	83	83	264	4781	11043	0.49	3.97	0.0	0.0	AB041550 Adam22 Adam24 Afm Ank1 BC006965 Batf Bche Bcl2l14 Bnip2 Chc1l Chst5 Clca4 Clps Cmklr1 Cnr1 Csna Csnd Cxcl5 Cyp2c39 Cyp4f15 Defb1 Dlx3 F2rl2 F9 Fosb Fosl2 Foxh1 Fpr-rs3 G6pc Gabrg2 Gcm1 Gcn5l2 Gpx2 H2-Bl Hadhsc Ifna9 Iigp1 Iqgap1 Kcnd2 Krt1-15 Ly6a Magea7 Mbd1 Moxd1 Mrpl3 Ms4a4c Muc1 Nfil3 Odf1 Olfr65 Olfr68 P42pop Paqr4 Pi15 Pi4k2a Pou3f2 Prlpk Ptpn13 Rab3b Rac1 Rpl15 Rpl39 Sca7 Slc22a19…
16	V$GATA2_02: GATA-binding factor 2	97	97	250	5410	10414	0.24	3.67	0.01	0.0	6530413N01Rik AB041550 Adam24 Adra2b Afm Atp8b3 BC006705 BC014805 Batf Bche Bcl2l14 Bok Btbd4 C730036B14Rik Cdh16 Chchd3 Chst4 Chst5 Cias1 Clca4 Cmklr1 Cnr1 Crhr1 Csna Csnd Ctrb1 Cxcl5 Cyp2c39 Cyp4f15 Ddx47 Defb1 Dlx3 Dmgdh Doc2b Efnb2 F2rl2 F9 Foxh1 Fpr-rs3 Ftmt G6pc Gcn5l2 Hadhsc Igsf4a Il12rb1 Klf1 Klhl11 Krt1-15 Lcn5 Ly6a Ly6i Magea7 Mapk7 Mbd1 Mlze Mogat2 Moxd1 Mrpl3 Ms4a4c Neto1 Nmur1 Odf1 …
17	V$POU1F1_Q6	118	118	229	6377	9447	0.11	3.55	0.01	0.0	2610022K04Rik 4933417K04Rik Adam24 Agmat Ank1 Arf4 Aspa Atp4b Atpif1 BC006705 BC014805 BC019943 Bche Cabp5 Cabyr Cacnb1 Capzb Cdh17 Ces2 Chc1l Chst4 Clca4 Clps Cops5 Crhr1 Csna Csnd Cutl1 Cyp2c38 Cyp2c39 Cyp4f15 Ddx47 Dmgdh E030034P13Rik Edaradd Eif3s6ip Ela2 F2 F9 Flt3 Fosb Frag1 Ftmt Gcm1 Gcn5l2 Gh Gmfb Gng4 Gpa33 Gpx2 Gsto1 Guca1b Hsd17b3 Htr7 Id4 Ifna9 Iigp1 Il17 Il9 Irak4 Itih1 Klk13 Klk8 Kr…
18	V$MAZ_Q6	262	262	85	11009	4815	0.1	3.55	4.69	0.71	2610022K04Rik 3110006P09Rik 4930542G03Rik 4933417K04Rik 6530413N01Rik AB041550 Acpp Adra2b Agmat Alox12 Alx3 Ank1 Apc2 Aplp2 Arc Arhgap20 Aspa Atf4 Atp4b Atp8b3 Atpif1 Axl Azgp1 B3gnt1 BC006705 BC006965 BC014805 Bcl2l14 Bnip2 Bok Btbd4 Btg2 C730036B14Rik C8b Cabp5 Cabyr Cacnb1 Camsap1 Capzb Catna1 Cbln3 Cd2ap Cdh16 Cdh17 Celsr1 Chchd3 Chd4 Chst5 Clps Cmklr1 Cnr1 Crhr1 Crybb3 Csna Ctrb1 Cutl1 Cxcl…
19	V$NKX61_01: NKX6-1	10	10	337	956	14868	-0.1	0.0	0.0	0.0	BC014805 Cias1 Clca4 Esrrb Ga17 Iigp1 Lbh Nedd4 Rac1 Smc6l1
20	V$MMEF2_Q6: myocyte enhancer factor	94	94	253	5207	10617	-0.12	0.0	0.01	0.0	3110006P09Rik 4933417K04Rik Adam24 Agmat Alox12 Aspa Atpif1 B230208J24Rik BC019943 Batf Bok Cabp5 Ces2 Cias1 Clca4 Cops5 Cox5b Csna Cxcl5 Cyp2c39 Cyp4f15 E030034P13Rik Egfl9 Eya3 Fkbp11 Fosb Fosl2 Ftmt G6pc Gcm1 Gcn5l2 Gh Gja10 Gli2 Gmfb Gng3 Guca1b Hs3st3b1 Hsd17b3 Htr7 Ikbkap Klf7 Klhl11 Krt1-5 Lmo1 Mef2a Ms4a3 NE Nmur1 Nol7 Npc1 Olfr65 Olfr68 Olfr69 Pde6b Plscr1 Ppp2r5a Prlpk Prtn3 Prx Rhoj Rp…
21	V$FOXP3_Q4	186	186	161	9388	6436	-0.42	0.0	0.01	0.0	3110006P09Rik 4930542G03Rik 4933417K04Rik 6530413N01Rik AF067063 Adam24 Afm Alox12 Ank1 Arc Arf4 Arhgap20 Aspa Atp4b Atpif1 Axl Azgp1 B3gnt1 BC006965 BC014805 BC019943 Batf Bche Bcl2l14 Bnip2 Btg2 C730036B14Rik Cabp5 Cabyr Ccl4 Celsr1 Chchd3 Chd4 Clps Cntfr Cops5 Cox5b Csna Csnd Ctrb1 Cutl1 Cxcl5 Cyp2c38 Cyp2c39 Cyp4f15 Ddx47 Dlx3 E030034P13Rik Edaradd Eif2c2 Elf4 F2 F2rl2 Fkbp11 Flt3 Foxh1 Fpr-r…
22	V$CACCCBINDINGFACTOR_Q6	40	40	307	1260	14564	-0.54	0.0	4.32	0.56	4930542G03Rik 4933417K04Rik 6530413N01Rik Agmat Atp4b BC006705 Cacnb1 Ces2 Chd4 Chst4 Chst5 Cnr1 Crhr1 Foxq1 Gabrg2 Gng3 Gpa33 Hrh3 Id4 Ikbkap Jund1 Kcna2 Klf4 Krt1-15 Moxd1 Pnmt Prkx Prx Ranbp5 Rsnl2 Sca7 Sema6c Slc22a7 Slco3a1 St8sia3 Tacr2 Txndc8 Ubtf Uqcrc2 Zfp385
23	V$CART1_01: Cart-1 (cartilage homeoprotein 1)	28	28	319	1891	13933	-0.59	0.0	0.01	0.0	AF067063 Afm Aspa B230208J24Rik BC019943 Cabyr Cps1 Csna Edaradd F9 Foxd4 Htr7 Ifna9 Iqgap1 Irak4 Itgb1 Ms4a4c Odf1 Pcdh15 Prlpk Scg2 Slc22a19 St8sia3 Stra6 Suv39h1 Ubqln2 Ush1c V1rd4
24	V$SREBP1_01: sterol regulatory element-binding protein 1	5	5	342	609	15215	-0.62	0.0	0.0	0.0	Atf4 Gsto1 Smc6l1 Svs3 Tulp3
25	V$OCT1_06: octamer-binding factor 1	172	172	175	8716	7108	-0.62	0.0	0.02	0.0	3110006P09Rik AF067063 Acpp Adam22 Afm Agmat Alx3 Arf4 Arhgap20 Aspa Atf4 Atp4b Atp8b3 Atpif1 Axl BC014805 BC019943 Batf Bche Bnip2 Bok C730036B14Rik C8b Cabp5 Cabyr Cacng5 Capn12 Capzb Celsr1 Chc1l Chchd3 Chst4 Cias1 Clca4 Clps Cnr1 Cops5 Cox5b Cps1 Crybb3 Csna Csnd Ctrb1 Cutl1 Cxcl1 Cyp26a1 Cyp2c38 Cyp2c39 Cyp4f15 D10Ertd718e Ddx47 Defb1 E030034P13Rik Eif2c2 Eif3s6ip Elf4 Eya3 F2rl2 F9 Flt3 Fox…
26	V$CP2_01: CP2	236	236	111	9915	5909	-0.63	0.0	3.78	0.24	4930542G03Rik 4933417K04Rik AB041550 Acpp Adra2b Agmat Alox12 Ank1 Aplp2 Arc Arf4 Arhgap20 Atp4b Atp8b3 Atpif1 Axl Azgp1 B230208J24Rik B3gnt1 BC006705 BC006965 BC019943 Bche Bok Btbd4 Btg2 C8b Cabyr Cacnb1 Cacng5 Camsap1 Capn12 Capzb Cbln3 Ccl4 Cd2ap Cdh16 Cdh17 Ces2 Chc1l Chchd3 Chd4 Chst5 Cias1 Clca4 Clps Cmklr1 Col17a1 Cops5 Cox5b Cps1 Crhr1 Crybb3 Ctrb1 Cutl1 Cxcl1 Cyp26a1 Cyp2c38 Cyp4f15 Def…
27	V$FOXD3_01: fork head box D3	283	283	64	13574	2250	-0.65	0.0	0.01	0.0	2610022K04Rik 3110006P09Rik 4930542G03Rik 4933417K04Rik 6530413N01Rik AB041550 AF067063 Acpp Adam22 Adam24 Adra2b Afm Agmat Alox12 Ank1 Aplp2 Arf4 Arhgap20 Aspa Atf4 Atp4b Atp8b3 Atpif1 Axl B230208J24Rik B3gnt1 BC006705 BC006965 BC014805 BC019943 BC021367 Batf Bche Bcl2l14 Bnip2 Bok Btg2 C730036B14Rik C8b Cabp5 Cabyr Cacnb1 Cacng5 Camsap1 Capn12 Catna1 Ccl4 Cd2ap Cdh17 Ces2 Chc1l Chchd3 Chst4 Chs…
28	V$HFH8_01: HNF-3/Fkh Homolog-8	38	38	309	2385	13439	-0.71	0.0	0.01	0.0	Atpif1 BC014805 BC021367 Cacnb1 Capn12 Chc1l Chst5 Cops5 Cps1 Csnd Cxcl1 Cxcl5 Ela2 Fkbp11 Il9 Itgb1 Klf4 Klk13 Krt1-5 Ly6a Magea7 Mef2a NE Ndrg1 Olfr69 Pcdh15 Pdk1 Plscr1 Rac1 Scg2 Scrn3 Slc39a8 Slc6a12 St6galnac3 Tesp2 Tuba4 Ubqln2 V1rb9
29	V$HEB_Q6	117	117	230	4550	11274	-0.77	0.0	3.64	0.2	2610022K04Rik 4933417K04Rik AB041550 AF067063 Adam22 Agmat Ank1 Apc2 Aplp2 Arf4 Aspa Axl BC006705 BC006965 Bok Btg2 Cabp5 Cacnb1 Cacng5 Capn12 Capzb Cbln3 Cd2ap Chst5 Clps Cmklr1 Col17a1 Cox5b Crybb3 Cutl1 Cxcl5 Cyp26a1 Cyp2c38 Eif2c2 Eif3s6ip Elf3 Elf4 Fosl2 Fpr-rs3 Ga17 Gata2 Gcm1 Gng4 Gpx2 H2-T10 H2-T22 Hrh3 Hyal1 Il12rb1 Il17 Il20 Itgb1 Itih1 Kcna2 Kcnk4 Khdrbs2 Klf4 Klk8 Krt1-15 Lcn5 Lfng Lo…
30	V$PAX6_01: Pax-6	145	145	202	7437	8387	-0.84	0.0	0.02	0.0	4930542G03Rik AB041550 Acpp Adam24 Afm Alox12 Arf4 Atf4 Atp4b Atp8b3 Atpif1 Azgp1 BC006965 BC019943 Batf Btbd4 C730036B14Rik C8b Cabp5 Cabyr Cd2ap Cdh16 Cdh17 Celsr1 Ces2 Chchd3 Clca4 Cops5 Cps1 Ctrb1 Cxcl1 Cxcl5 Cyp26a1 Cyp2c39 Cyp4f15 Ddx47 Defb1 E030034P13Rik Elf3 Elf4 Eya3 Flt3 Fosb Fosl2 Ftmt Gabrg2 Gja10 Gng3 Gng4 Gsto1 Guca1b H2afy2 Hapln2 Hrmt1l3 Htr7 Hyal1 Ifna9 Igsf4a Iigp1 Ikbkap Il8rb…
31	V$E2F_Q3_01	102	102	245	5441	10383	-0.86	0.0	0.02	0.0	2610022K04Rik 4930542G03Rik 4933417K04Rik Aplp2 Arc Arhgap20 Atf4 Atp8b3 Axl B3gnt1 BC019943 Bok Btbd4 Btg2 Cabp5 Cacng5 Catna1 Cbln3 Cd2ap Chd4 Cntfr Cops5 Cox5b Crhr1 Ctrb1 Cyp26a1 D10Ertd718e Dlx3 Dmgdh Doc2b Efnb2 Egfl9 Eno1 Eya3 Flt3 Fosb Fosl2 Foxd4 Frag1 Fst Gcn5l2 Gmfb H2-Bl H2afy2 Hadhsc Hspa8 Htr7 Iqgap1 Jund1 Kcna2 Kcnd2 Khdrbs2 Klf4 Klf5 Klf7 Lfng Lmtn Loxl4 Lpgat1 Mapk7 Mlze Mogat2 M…
32	V$CREB_Q2: cAMP-response element-binding protein	20	20	327	1438	14386	-0.87	0.0	0.01	0.0	Batf Bnip2 Cabyr Cd2ap Fosb Ftmt Ikbkap Il17 Il20 Lbh Nkx2-3 Prdx4 Rpl15 Scg2 Scrn3 Sema3b Srp54 Tcte1l Wnt10a Xist
33	V$MRF2_01: modulator recognition factor 2	195	195	152	9697	6127	-0.88	0.0	0.02	0.0	2610022K04Rik 3110006P09Rik 4933417K04Rik 6530413N01Rik AB041550 AF067063 Acpp Adam24 Afm Agmat Alox12 Alx3 Aplp2 Arf4 Aspa Atf4 Atp4b BC006705 BC006965 BC014805 BC019943 BC021367 Batf Bche Bcl2l14 Btg2 C730036B14Rik C8b Cabp5 Cabyr Cacng5 Camsap1 Capzb Catna1 Cbln3 Cdh17 Chchd3 Chst4 Cias1 Clps Cmklr1 Cnr1 Cntfr Cops5 Cox5b Cps1 Crybb3 Csna Csnd Cxcl1 Cxcl5 Cyp2c38 Cyp2c39 D10Ertd718e Ddx47 Dlx3…
34	V$E2F_01: E2F	7	7	340	104	15720	-0.92	0.0	4.61	0.71	Egfl9 Il20 Rpl3 Tacr2 Uqcrc2 Vit Wfdc5
35	V$CDC5_01: cell division control protein 5	292	292	55	13893	1931	-1.06	0.0	0.02	0.0	3110006P09Rik 4933417K04Rik 6530413N01Rik AB041550 AF067063 Acpp Adam22 Adam24 Afm Alox12 Alx3 Ank1 Aplp2 Arf4 Arhgap20 Aspa Atf4 Atp8b3 Atpif1 Axl Azgp1 B230208J24Rik B3gnt1 BC006965 BC014805 BC019943 BC021367 Batf Bche Bcl2l14 Bnip2 Bok Btg2 C730036B14Rik C8b Cabp5 Cabyr Cacng5 Capn12 Capzb Catna1 Ccl4 Cd2ap Cdh16 Cdh17 Ces2 Chc1l Chchd3 Chst4 Cias1 Clca4 Clps Cmklr1 Cnr1 Cntfr Cops5 Cox5b Cps1…
36	V$GATA1_02: GATA-binding factor 1	141	141	206	5679	10145	-1.08	0.0	3.23	0.02	2610022K04Rik 4930542G03Rik 6530413N01Rik AB041550 Adam24 Arf4 Aspa Atp4b Atp8b3 Azgp1 BC006965 BC014805 Batf Bcl2l14 Bnip2 Btbd4 C730036B14Rik C8b Cabyr Cacng5 Cbln3 Ccl4 Cdh16 Ces2 Chc1l Chchd3 Chst4 Clps Cmklr1 Cnr1 Cntfr Cps1 Crhr1 Csnd Ctrb1 Cxcl1 Cxcl5 Cyp26a1 E030034P13Rik Edaradd Efnb2 Ela2 F2 F2rl2 F9 Fosl2 Foxh1 Frag1 Ftmt G6pc Gabrg2 Gata2 Gcm1 Gh Gng3 Hrh3 Hs3st3b1 Htr7 Igsf4a Il12rb1…
37	V$FOXJ2_02: fork head box J 2	119	119	228	6176	9648	-1.12	0.0	0.03	0.0	2610022K04Rik 3110006P09Rik 4933417K04Rik AB041550 AF067063 Adam24 Afm Agmat Alox12 Aspa Atp4b B230208J24Rik BC006965 BC014805 Bche Bcl2l14 Bnip2 Btg2 Cabp5 Catna1 Cd2ap Cdh17 Chc1l Chst4 Clca4 Clps Cnr1 Csna Csnd Cxcl1 Cxcl5 Cyp2c39 Cyp4f15 Defb1 Dlx3 Dmgdh Doc2b Edaradd Esrrb F2rl2 Foxd4 Frag1 Ftmt G6pc Ga17 Gabrg2 Gja10 Gmfb Gpa33 H2-T10 H2-T22 Hapln2 Hsd17b3 Htr7 Ifna9 Iigp1 Ikbkap Il12rb1 Il…
38	V$HEN1_01: HEN1	15	15	332	368	15456	-1.22	0.0	3.98	0.33	Agmat Chst5 Crhr1 Crybb3 Cyp26a1 Edaradd Efnb2 Foxd4 Itih1 Klf1 Nfil3 P42pop Syngr3 Tacr2 Thsd1
39	V$OLF1_01: olfactory neuron-specific factor	23	23	324	1551	14273	-1.22	0.0	0.02	0.0	4933417K04Rik Axl Chd4 Col17a1 Fst Gabrg2 Gata2 Hapln2 Hsd17b3 Ifna9 Il8rb Jph3 Khdrbs2 Lfng Nptx1 Rasgrf2 Scrn3 Sema3b Sema6c Slc6a9 Smarcd2 Stra6 Ubtf
40	V$XFD3_01: Xenopus fork head domain factor 3	30	30	317	1906	13918	-1.23	0.0	0.02	0.0	Atp4b BC014805 Bok Btg2 Crybb3 Cyp2c39 Fpr-rs3 Hapln2 Igsf4a Il17 Il9 Ms4a3 NE Nedd4 Ngb Park2 Pcdh15 Pnmt Ptprt Rasgrf2 Rpl41 Scrn3 Sf3b5 Smc6l1 Stmn1 Tceb1 Thsd1 Trdn Ttr Txndc8
41	V$BRN2_01: POU factor Brn-2	132	132	215	6745	9079	-1.25	0.0	0.04	0.0	6530413N01Rik AF067063 Adam22 Adam24 Alox12 Aplp2 Arf4 Aspa Atpif1 B230208J24Rik B3gnt1 BC019943 Batf Bche Bcl2l14 Bnip2 Btbd4 C8b Cabp5 Cabyr Ccl4 Chc1l Cias1 Csna Csnd Cxcl5 Cyp26a1 Cyp2c38 Ddx47 Defb1 Dmgdh Doc2b E030034P13Rik Ela2 Elf3 F2 F9 Fkbp11 Flt3 Fosl2 Fpr-rs3 Frag1 Ftmt G6pc Ga17 Gabrg2 Gcm1 Gja10 Gng3 Gpa33 Guca1b H2-T10 Hapln2 Hs3st3b1 Htr7 Hyal1 Id4 Ifna9 Igsf4a Iigp1 Ikbkap Il17 I…
42	V$GATA1_05: GATA-binding factor 1	44	44	303	2596	13228	-1.26	0.0	0.02	0.0	AF067063 Adam24 Afm Azgp1 Bche Bcl2l14 Capzb Chchd3 Clca4 Clps Cmklr1 Cnr1 Cxcl5 Cyp4f15 Dlx3 Dmgdh F9 Fpr-rs3 Frag1 Hadhsc Il12rb1 Il17 Iqgap1 Irak4 Klf1 Krt1-15 Ly6a Mlze Mrgpra3 Ms4a4c Park2 Pi15 Plpi Prlpk Rab3b Rpl41 Sca7 Scrn3 Sds Sec1 Tacr2 Tesp2 Thrap4 Tnfsf5
43	V$IRF7_01: interferon regulatory factor 7	181	181	166	8975	6849	-1.27	0.0	0.04	0.0	2610022K04Rik 4930542G03Rik 4933417K04Rik 6530413N01Rik AF067063 Acpp Adam22 Adam24 Afm Alx3 Arhgap20 Atf4 BC006965 BC014805 BC019943 Batf Bcl2l14 Bnip2 Cabp5 Ccl4 Cd2ap Chc1l Chchd3 Chst5 Cias1 Clca4 Cnr1 Cops5 Cox5b Crhr1 Crybb3 Ctrb1 Cutl1 Cyp26a1 Cyp2c39 Defb1 Ela2 Elf3 Elf4 Eya3 F2 F2rl2 F9 Fkbp11 Fosb Foxd4 Foxq1 Fpr-rs3 Ftmt Gabrg2 Gh Gja10 Gli2 Gmfb Gng3 Guca1b H2-T10 H2-T22 H2afy2 Hapln2…
44	V$PPARG_03: PPAR (peroxisome proliferator-activated receptor gamma)	150	150	197	6167	9657	-1.43	0.0	2.8	0.02	2610022K04Rik 3110006P09Rik 4930542G03Rik 4933417K04Rik Afm Alx3 Apc2 Aspa Atf4 Atp4b Atp8b3 Azgp1 B230208J24Rik B3gnt1 BC006965 BC019943 Btbd4 C730036B14Rik Cacnb1 Cacng5 Camsap1 Capzb Cd2ap Cdh17 Ces2 Chc1l Chst4 Chst5 Cias1 Cmklr1 Cox5b Crybb3 Ctrb1 Cutl1 Cxcl1 Cyp26a1 Cyp2c39 D10Ertd718e Defb1 Eif3s6ip Elf3 Elf4 Eno1 Esrrb F2 Fosl2 Fpr-rs3 G6pc Ga17 Gcm1 Gh Gmfb Gng4 Gpa33 Gsto1 H2afy2 Hapln2…
45	V$POU6F1_01	19	19	328	1317	14507	-1.44	0.0	0.02	0.0	Adam24 Cd2ap Chc1l Cias1 Cyp2c39 Fosl2 Itgb1 Mrgpra3 Olfr65 Olfr69 Pi15 Plpi Rasgrf2 Sema6c Slc22a7 Slco1b2 Stac Tff3 Ttr
46	V$STAT_01: signal transducers and activators of transcription	78	78	269	2979	12845	-1.46	0.0	2.96	0.02	Acpp Adra2b Afm Alox12 Arf4 Arhgap20 Atf4 BC006965 BC014805 Bche C730036B14Rik Cabyr Cdh16 Cdh17 Ces2 Chc1l Chst5 Clps Cox5b Cyp26a1 D10Ertd718e Defb1 Doc2b Elf4 Eno1 Esrrb F9 Fkbp11 Gata2 Gcn5l2 Ifna9 Iigp1 Ikbkap Kcnk4 Lmo1 Lmtn Magea7 Mbd1 Moxd1 Ms4a3 Ms4a4c Muc1 Nol7 Nptx1 Park2 Plpi Plscr1 Prlpk Prtn3 Rhoj Rps25 Sca7 Scrn3 Sftpd Slc16a3 Slc22a19 Slc22a7 Slc39a8 Slc6a12 Slc6a9 Slco3a1 Srp54 S…
47	V$XFD2_01: Xenopus fork head domain factor 2	69	69	278	3756	12068	-1.47	0.0	0.04	0.0	Ank1 Aspa Atpif1 BC014805 BC021367 Bok C730036B14Rik Cabp5 Cacnb1 Capn12 Ccl4 Chc1l Chst4 Chst5 Clca4 Cnr1 Cops5 Cps1 Csnd Cxcl1 Cxcl5 Ela2 F9 Fosb Gcm1 Iigp1 Il9 Iqgap1 Itgb1 Klf4 Klk13 Krt1-5 Ly6a Ly6i Magea7 Mef2a NE Ndrg1 Npc1 Olfr69 Pdk1 Plscr1 Prkx Prtn3 Ptpn13 Rac1 Rpgrip1 Sca7 Scg2 Scrn3 Sema6c Slc39a8 Slc6a12 Slc6a9 Smc6l1 St6galnac3 Stag1 Stmn1 Stra6 Tesp2 Tff3 Trim34 Tuba4 Txndc8 Txnl6…
48	V$VMYB_01: v-Myb	234	234	113	11296	4528	-1.49	0.0	0.05	0.0	2610022K04Rik 6530413N01Rik AB041550 AF067063 Acpp Adam22 Adam24 Alox12 Alx3 Ank1 Aplp2 Arc Arf4 Atp8b3 Atpif1 Axl Azgp1 B230208J24Rik B3gnt1 BC006705 BC006965 BC014805 BC019943 BC021367 Bcl2l14 Bnip2 Bok Btbd4 Btg2 C730036B14Rik C8b Cacnb1 Camsap1 Capzb Catna1 Ccl4 Cd2ap Celsr1 Ces2 Chc1l Chchd3 Chd4 Cias1 Clca4 Clps Cmklr1 Cntfr Col17a1 Cops5 Cox5b Crhr1 Crybb3 Csnd Cxcl5 Cyp26a1 D10Ertd718e Dd…
49	V$DR3_Q4: direct repeat 3	60	60	287	2215	13609	-1.54	0.0	2.98	0.02	Adra2b Atp4b B230208J24Rik BC019943 Cabp5 Cacnb1 Camsap1 Cdh16 Cdh17 Clps Col17a1 Crhr1 Cutl1 D10Ertd718e Egfl9 Eif2c2 Fkbp11 Fosb Gng4 Guca1b H2-Bl H2-T10 H2-T22 Iigp1 Il17 Il8rb Itih1 Klf1 Klk13 Krt1-5 Loxl4 Mef2a Muc1 Neto1 Nptx1 Paqr4 Pde6b Pdpk1 Prkx Prlpk Ptpn5 Ptprt Rhoj Scnn1a Sema6c Sln Strm Tcl1b3 Tcte1l Tesp2 Theg Thrap4 Thsd1 Tlr3 Tnfsf8 Txnl6 Uqcrc2 Uroc1 V1rd4 Wfdc2
50	V$PIT1_Q6	249	249	98	11949	3875	-1.55	0.0	0.05	0.0	2610022K04Rik 4933417K04Rik 6530413N01Rik AB041550 AF067063 Acpp Adam22 Adam24 Afm Agmat Aplp2 Arc Arf4 Aspa Atf4 Atp4b Atpif1 Axl Azgp1 B230208J24Rik B3gnt1 BC006705 BC006965 BC014805 BC021367 Batf Bche Bcl2l14 Bnip2 Bok Btg2 C730036B14Rik C8b Cabp5 Cabyr Cacnb1 Camsap1 Capzb Cbln3 Ccl4 Cd2ap Cdh16 Cdh17 Ces2 Chc1l Chchd3 Chst4 Cias1 Clca4 Cnr1 Cops5 Cps1 Crhr1 Crybb3 Csna Csnd Ctrb1 Cutl1 Cxcl5…
51	V$TAL1_Q6	158	158	189	6599	9225	-1.68	0.0	2.47	0.02	2610022K04Rik 4933417K04Rik 6530413N01Rik Agmat Alox12 Alx3 Apc2 Arc Arhgap20 Atp4b Atp8b3 B230208J24Rik B3gnt1 Bcl2l14 Bok Btbd4 Btg2 C730036B14Rik C8b Cabyr Cacng5 Capn12 Capzb Cbln3 Ccl4 Cd2ap Cdh17 Chc1l Chchd3 Chd4 Chst4 Chst5 Clps Cmklr1 Cntfr Col17a1 Cox5b Csnd Cutl1 Cxcl1 Cyp26a1 Defb1 Dmgdh Edaradd Eif3s6ip Elf3 Elf4 Eno1 Esrrb Fkbp11 Fosb Fpr-rs3 Ftmt Gata2 Gcm1 Gli2 Gng3 Gpr132 H2-T10 …
52	V$NKX25_02: homeo domain factor Nkx-2.5/Csx, tinman homolog	128	128	219	6439	9385	-1.7	0.0	0.07	0.0	3110006P09Rik 4933417K04Rik AF067063 Acpp Adam24 Afm Agmat Arf4 Arhgap20 Aspa Atpif1 BC014805 BC019943 Batf Bche Bok C730036B14Rik C8b Cabyr Ccl4 Cd2ap Ces2 Chchd3 Chst5 Clps Cnr1 Cops5 Cox5b Csna Csnd Cyp2c38 Cyp4f15 Ddx47 Doc2b Edaradd Eif3s6ip F2 F9 Fkbp11 Fosb Fosl2 Foxq1 Fpr-rs3 Fst Ga17 Gabrg2 Gcm1 Gli2 Gpa33 H2-T10 H2-T22 H2afy2 Hapln2 Hs3st3b1 Hsd17b3 Ifna9 Iigp1 Ikbkap Il12rb1 Itgb1 Kcnd…
53	V$CDX2_Q5	208	208	139	10073	5751	-1.71	0.0	0.07	0.0	2610022K04Rik 3110006P09Rik 4933417K04Rik 6530413N01Rik AF067063 Acpp Adam22 Adam24 Afm Alx3 Ank1 Arf4 Aspa Atf4 Azgp1 B230208J24Rik B3gnt1 BC006965 BC014805 BC019943 BC021367 Batf Bche Bcl2l14 Bnip2 Bok C730036B14Rik Cabp5 Cacnb1 Capn12 Catna1 Cdh17 Ces2 Chc1l Chchd3 Chst4 Cias1 Clca4 Cnr1 Cntfr Cox5b Cps1 Crybb3 Csna Csnd Ctrb1 Cutl1 Cyp26a1 Cyp2c39 Cyp4f15 Dlx3 Dmgdh Doc2b E030034P13Rik Edarad…
54	V$E2F1_Q4_01	61	61	286	3319	12505	-1.74	0.0	0.05	0.0	2610022K04Rik 4930542G03Rik Aplp2 Arhgap20 Axl B3gnt1 Bok Btg2 Cacng5 Catna1 Cbln3 Cd2ap Chd4 Cntfr Cops5 Cox5b Cyp26a1 D10Ertd718e Egfl9 Flt3 Fosb Fosl2 Foxd4 Fst H2-Bl Hadhsc Htr7 Jund1 Kcna2 Kcnd2 Klf5 Klf7 Lmtn Lpgat1 Msi1h Mt2 Muc1 Ndrg1 Nol7 P42pop Paqr4 Park2 Pdk1 Pdpk1 Pgr Prdx4 Pspn Rac1 Scrn3 Slc25a19 Slc39a8 Srp54 Stmn1 Suv39h1 Syngr3 Tcf23 Tcte1l Txnl6 Ubqln2 Utrn V2R2
55	V$SMAD3_Q6	213	213	134	9125	6699	-1.76	0.0	2.4	0.02	3110006P09Rik 4930542G03Rik AB041550 Adam22 Adra2b Agmat Alx3 Ank1 Apc2 Aplp2 Arf4 Atf4 Atp8b3 Axl B230208J24Rik BC006965 BC019943 BC021367 Batf Bche Bok Btg2 C730036B14Rik C8b Cabyr Capn12 Capzb Ccl4 Cdh16 Cdh17 Celsr1 Chst4 Chst5 Cias1 Clps Cmklr1 Cntfr Cops5 Cps1 Crhr1 Crybb3 Csnd Ctrb1 Cxcl5 Cyp26a1 Cyp4f15 D10Ertd718e Ddx47 Dlx3 Dmgdh E030034P13Rik Egfl9 Eif3s6ip Ela2 Elf3 Elf4 Eno1 F2 F2rl2…
56	V$SOX5_01: Sox-5	147	147	200	7292	8532	-1.76	0.0	0.08	0.0	3110006P09Rik 4930542G03Rik Acpp Aplp2 Arc Arhgap20 Aspa BC019943 Bcl2l14 Bnip2 Bok Btg2 C730036B14Rik Cabp5 Camsap1 Capn12 Catna1 Cdh16 Chc1l Chst4 Chst5 Cias1 Clca4 Cntfr Cops5 Cox5b Cps1 Crybb3 Csna Csnd Cutl1 Cxcl1 Cxcl5 Cyp2c39 Cyp4f15 D10Ertd718e Ddx47 Defb1 E030034P13Rik Eif2c2 Eif3s6ip Ela2 Esrrb Eya3 F2rl2 F9 Flt3 Foxd4 Foxh1 Fpr-rs3 Frag1 Ftmt G6pc Ga17 Gabrg2 Gcn5l2 Gh Gja10 Gmfb Gsto1…
57	V$MINI20_B: Muscle initiator sequence-20	225	225	122	9681	6143	-1.77	0.0	2.39	0.02	2610022K04Rik 4930542G03Rik 4933417K04Rik 6530413N01Rik AB041550 AF067063 Acpp Adam22 Adra2b Agmat Alx3 Ank1 Aplp2 Arc Arf4 Arhgap20 Atf4 Atp4b Atp8b3 Axl Azgp1 B230208J24Rik B3gnt1 BC006705 BC021367 Batf Bnip2 Bok Btbd4 Btg2 C730036B14Rik Cabp5 Cabyr Cacng5 Camsap1 Capn12 Catna1 Cbln3 Ccl4 Cd2ap Celsr1 Chc1l Chd4 Chst4 Chst5 Cias1 Clca4 Clps Cmklr1 Cntfr Cox5b Cps1 Crhr1 Crybb3 Ctrb1 Cxcl1 Cxcl5…
58	V$E4F1_Q6	4	4	343	462	15362	-1.77	0.0	0.01	0.0	Arf4 Foxq1 Rpl15 Srp54
59	V$SP3_Q3	242	242	105	10471	5353	-1.79	0.0	2.4	0.02	2610022K04Rik 3110006P09Rik 4930542G03Rik 6530413N01Rik AB041550 Acpp Adam22 Adra2b Agmat Alox12 Alx3 Apc2 Aplp2 Arc Arhgap20 Atf4 Axl B230208J24Rik B3gnt1 BC006965 BC014805 BC021367 Batf Bcl2l14 Bnip2 Bok Btbd4 Btg2 Cabyr Cacng5 Capn12 Capzb Catna1 Cbln3 Ccl4 Cd2ap Celsr1 Ces2 Chc1l Chchd3 Chd4 Chst4 Chst5 Cias1 Cmklr1 Cnr1 Col17a1 Cops5 Cox5b Crhr1 Crybb3 Csna Ctrb1 Cutl1 Cxcl1 Cxcl5 Cyp2c38 Cy…
60	V$DR4_Q2: direct repeat 4	309	309	38	13616	2208	-1.8	0.0	2.8	0.02	3110006P09Rik 4930542G03Rik 4933417K04Rik 6530413N01Rik AB041550 AF067063 Acpp Adam22 Adam24 Adra2b Afm Alox12 Alx3 Ank1 Apc2 Aplp2 Arc Arhgap20 Aspa Atf4 Atp4b Atp8b3 Atpif1 Axl Azgp1 B230208J24Rik B3gnt1 BC006705 BC006965 BC014805 BC019943 BC021367 Bcl2l14 Bnip2 Bok Btbd4 Btg2 C730036B14Rik C8b Cabyr Cacnb1 Cacng5 Camsap1 Capn12 Capzb Catna1 Cbln3 Ccl4 Cd2ap Cdh16 Cdh17 Celsr1 Ces2 Chc1l Chchd3…
61	V$E2A_Q2	218	218	129	9369	6455	-1.8	0.0	2.34	0.02	2610022K04Rik 4930542G03Rik 4933417K04Rik 6530413N01Rik AB041550 Adam22 Agmat Alox12 Alx3 Ank1 Apc2 Aplp2 Arc Aspa Atf4 Atp4b Atp8b3 Azgp1 B3gnt1 BC006965 Bcl2l14 Bnip2 Btbd4 C730036B14Rik Cacng5 Camsap1 Capn12 Capzb Catna1 Ccl4 Cd2ap Cdh16 Celsr1 Ces2 Chc1l Chchd3 Chd4 Chst4 Chst5 Cias1 Clps Cmklr1 Cntfr Col17a1 Crybb3 Ctrb1 Cyp26a1 Cyp4f15 D10Ertd718e Ddx47 Defb1 Dmgdh Doc2b Edaradd Efnb2 Egfl9…
62	V$E2F_Q6: E2F	242	242	105	11571	4253	-1.81	0.0	0.08	0.0	2610022K04Rik 3110006P09Rik 4930542G03Rik 4933417K04Rik 6530413N01Rik AB041550 AF067063 Adam24 Adra2b Afm Agmat Alox12 Alx3 Aplp2 Arc Arf4 Arhgap20 Atf4 Atpif1 Axl B3gnt1 BC006705 BC006965 BC019943 Batf Bche Bcl2l14 Bnip2 Bok Btbd4 Btg2 C730036B14Rik C8b Cacng5 Catna1 Cbln3 Ccl4 Cd2ap Ces2 Chchd3 Chd4 Chst4 Cias1 Cnr1 Cntfr Col17a1 Cops5 Cox5b Crhr1 Cxcl1 Cyp26a1 Cyp2c38 Cyp2c39 Cyp4f15 D10Ertd71…
63	V$HAND1E47_01: Hand1:E47 heterodimer	213	213	134	9168	6656	-1.88	0.0	2.22	0.02	3110006P09Rik 4930542G03Rik 6530413N01Rik AB041550 AF067063 Acpp Adam22 Adra2b Afm Agmat Alox12 Alx3 Ank1 Aplp2 Arc Arf4 Atf4 Atp4b Atp8b3 Atpif1 Axl Azgp1 B230208J24Rik BC006705 BC014805 BC021367 Batf Bche Bnip2 Btg2 C8b Cabyr Cacng5 Camsap1 Cbln3 Ccl4 Cdh16 Cdh17 Celsr1 Ces2 Chchd3 Chst4 Cias1 Clca4 Clps Cntfr Cps1 Crybb3 Csna Csnd Cutl1 Cxcl1 Cyp26a1 Cyp4f15 D10Ertd718e Ddx47 Defb1 Dmgdh Doc2b…
64	V$CHOP_01: heterodimers of CHOP and C/EBPalpha	88	88	259	4540	11284	-1.89	0.0	0.08	0.0	3110006P09Rik AB041550 AF067063 Acpp Adra2b Afm Agmat Alx3 Axl Azgp1 BC014805 BC021367 Cabp5 Cacng5 Capn12 Ccl4 Cdh17 Chchd3 Chd4 Chst4 Col17a1 Cox5b Csnd Ctrb1 Elf3 Elf4 F2rl2 Flt3 Foxd4 Gabrg2 Gcm1 Gja10 Gli2 Hyal1 Id4 Iigp1 Il17 Il8rb Irak4 Itgb1 Klf5 Klf7 Klk13 Lbh Lmo1 Mfap3 Moxd1 Mpa2 Mrpl3 Ms4a3 Ms4a4c Nmur1 Nol7 Olfr65 Olfr68 Pappa Pcdh15 Plpi Plscr1 Ptpn5 Rhoj Rpl41 Sca7 Scg2 Sftpd Slc22…
65	V$GATA1_06: GATA-binding factor 1	88	88	259	4534	11290	-1.91	0.0	0.08	0.0	Acpp Adam24 Afm Atp8b3 Azgp1 BC014805 Batf Bche Bcl2l14 Bnip2 C730036B14Rik Cdh16 Chc1l Chst4 Chst5 Clca4 Cnr1 Csna Csnd Ctrb1 Cutl1 Cxcl5 Cyp2c39 Cyp4f15 Defb1 Dlx3 E030034P13Rik Efnb2 F2rl2 F9 Foxh1 Fpr-rs3 Ftmt G6pc Gabrg2 Gcn5l2 Hrmt1l3 Igsf4a Iigp1 Il12rb1 Krt1-15 Lcn5 Ly6a Magea7 Mapk7 Mbd1 Mogat2 Moxd1 Mpa2 Mrpl3 Ms4a4c Neto1 Odf1 Olfr65 Olfr68 P42pop Park2 Pi15 Pnmt Prlpk Rab3b Rpl15 Rpl3…
66	V$SREBP1_Q6	126	126	221	5224	10600	-1.91	0.0	2.21	0.02	4930542G03Rik 4933417K04Rik AF067063 Afm Agmat Alx3 Ank1 Aplp2 Atf4 Atp4b BC019943 BC021367 C8b Cacnb1 Cacng5 Capn12 Catna1 Cbln3 Ccl4 Cd2ap Chd4 Chst5 Clps Col17a1 Crybb3 Cxcl1 Ddx47 Doc2b Egfl9 Elf3 Frag1 Fst Ftmt Gcn5l2 Gli2 Gng3 Gng4 Gpa33 Gpr132 Gpx2 Gsto1 Guca1b H2afy2 Hadhsc Hrh3 Hspa8 Htr7 Hyal1 Ikbkap Il12rb1 Il9 Iqgap1 Irak4 Jph3 Junb Jund1 Kcna2 Klf1 Klf5 Klf7 Klhl11 Klk8 Loxl4 Ly6a Ma…
67	V$IRF_Q6_01	150	150	197	7379	8445	-1.91	0.0	0.1	0.0	2610022K04Rik 3110006P09Rik 4930542G03Rik 4933417K04Rik AF067063 Adam22 Adam24 Afm Agmat Arhgap20 BC006705 BC006965 BC014805 BC019943 BC021367 Bche Bnip2 Capn12 Ccl4 Cd2ap Ces2 Chc1l Chchd3 Cias1 Cnr1 Cntfr Cps1 Csnd Cutl1 Cyp2c38 Defb1 Dmgdh Eif3s6ip Ela2 Elf4 Eya3 F2 F2rl2 F9 Fosb Foxh1 Foxq1 Gcm1 Gh Gja10 Gli2 Gpa33 Gpr132 Guca1b H2-T10 H2-T22 H2afy2 Hapln2 Hsd17b3 Id4 Ifna9 Igsf4a Iigp1 Il12r…
68	V$LEF1TCF1_Q4	159	159	188	7786	8038	-1.92	0.0	0.1	0.0	2610022K04Rik 3110006P09Rik AB041550 AF067063 Acpp Afm Agmat Apc2 Aplp2 Arc Arf4 Arhgap20 Aspa B230208J24Rik B3gnt1 BC006705 BC014805 BC019943 Bche Bcl2l14 Bnip2 C730036B14Rik Cabyr Ccl4 Cd2ap Cdh17 Ces2 Chc1l Chst4 Clca4 Cnr1 Cox5b Cps1 Crybb3 Csna Ctrb1 Cxcl1 Cyp26a1 Cyp2c39 Cyp4f15 Dlx3 Doc2b Eno1 Eya3 F2rl2 F9 Flt3 Fosl2 Fst G6pc Gabrg2 Gcm1 Gcn5l2 Gmfb Gng3 Gpr132 Gpx2 Hadhsc Hspa8 Iigp1 Il1…
69	V$SREBP_Q3	123	123	224	5095	10729	-1.93	0.0	2.2	0.02	AF067063 Adam24 Afm Agmat Alx3 Ank1 Arc Arf4 Atf4 Atp4b B230208J24Rik BC006705 BC019943 BC021367 Batf Bche Bcl2l14 Btg2 C8b Cabp5 Cacnb1 Cacng5 Capn12 Capzb Cbln3 Celsr1 Chchd3 Chd4 Chst4 Cias1 Clca4 Clps Crybb3 Cyp26a1 Doc2b Ela2 Eno1 Eya3 Fkbp11 Fosb Foxd4 Frag1 Ftmt Gng3 Gng4 Gpa33 Gpr132 Guca1b H2-T10 H2afy2 Hadhsc Hrh3 Hs3st3b1 Hsd17b3 Hspa8 Hyal1 Igsf4a Il12rb1 Irak4 Jund1 Khdrbs2 Klf1 Klf5…
70	V$CEBP_C: C/EBP binding site	93	93	254	3750	12074	-1.94	0.0	2.29	0.02	AB041550 Acpp Adam22 Adam24 Adra2b Aspa Atp4b BC006705 BC019943 Batf C8b Cabp5 Cabyr Cdh17 Clca4 Cops5 Cps1 Csnd Ctrb1 Dlx3 Edaradd Elf3 Elf4 F2rl2 Foxd4 Foxq1 Fst Gcn5l2 Gng4 Guca1b H2afy2 Hadhsc Htr7 Igsf4a Ikbkap Itih1 Kcna2 Kcnk4 Klf5 Klk13 Magea7 Mbd1 Mpa2 Mrgpra3 Ms4a4c Mt2 NE Nfil3 Npc1 Olfr65 Olfr68 Olfr69 Pi15 Plpi Plscr1 Pnmt Ppp1r14b Ppp2r5a Prdx4 Prlpk Pspn Rab3b Rpl15 Rpl3 Rsn Rsnl2 …
71	V$TEF_Q6	112	112	235	5629	10195	-1.94	0.0	0.1	0.0	AB041550 AF067063 Adam24 Agmat Ank1 Arf4 Aspa Axl B230208J24Rik BC014805 BC019943 BC021367 Bche C730036B14Rik C8b Cabp5 Cacng5 Capn12 Ces2 Chc1l Chchd3 Chst5 Cnr1 Cps1 Csna Cxcl1 D10Ertd718e Ddx47 Dlx3 E030034P13Rik Edaradd Eif3s6ip Ela2 Elf3 Eno1 F2 F2rl2 F9 Fosb Foxq1 Ftmt Ga17 Gabrg2 Gpx2 Guca1b Hadhsc Hapln2 Hrmt1l3 Hsd17b3 Hyal1 Id4 Ifna9 Il12rb1 Il20 Il9 Iqgap1 Irak4 Kcnk4 Klk8 Krt1-5 Lmo1 …
72	V$FOX_Q2	254	254	93	12050	3774	-2.02	0.0	0.1	0.0	2610022K04Rik 3110006P09Rik 4930542G03Rik 4933417K04Rik 6530413N01Rik AF067063 Acpp Adam24 Afm Agmat Alox12 Ank1 Aplp2 Arf4 Arhgap20 Aspa Atp4b Atp8b3 Atpif1 Axl B230208J24Rik B3gnt1 BC006705 BC006965 BC014805 BC019943 BC021367 Batf Bche Bcl2l14 Bnip2 Bok Btg2 C730036B14Rik C8b Cabp5 Cabyr Cacnb1 Cacng5 Camsap1 Capn12 Catna1 Ccl4 Cd2ap Cdh16 Cdh17 Ces2 Chchd3 Chst4 Chst5 Clca4 Cmklr1 Cnr1 Cops5 C…
73	V$LDSPOLYA_B: Lentiviral Poly A downstream element	288	288	59	12674	3150	-2.05	0.0	2.3	0.02	2610022K04Rik 4930542G03Rik 4933417K04Rik 6530413N01Rik AB041550 AF067063 Acpp Adam22 Adam24 Adra2b Afm Agmat Alox12 Alx3 Ank1 Apc2 Aplp2 Arc Arf4 Arhgap20 Aspa Atp4b Atpif1 Axl Azgp1 B230208J24Rik B3gnt1 BC006705 BC006965 BC014805 BC019943 BC021367 Batf Bche Bcl2l14 Bnip2 Btg2 C730036B14Rik C8b Cabp5 Cacnb1 Cacng5 Camsap1 Capn12 Capzb Cbln3 Ccl4 Cdh16 Cdh17 Celsr1 Ces2 Chc1l Chchd3 Chst4 Cias1 C…
74	V$ATF4_Q2: activating transcription factor 4	74	74	273	3843	11981	-2.06	0.0	0.09	0.0	2610022K04Rik AB041550 Adam22 Alx3 Arf4 B230208J24Rik Batf Btg2 Camsap1 Cbln3 Cd2ap Cmklr1 Cnr1 Cntfr Cox5b Csnd Ctrb1 Cutl1 Ela2 Elf4 Flt3 Fosb Fosl2 Ga17 Gli2 Gpr132 Gsto1 H2-T10 Id4 Iigp1 Ikbkap Il12rb1 Il17 Il20 Il8rb Itih1 Jund1 Klf4 Klhl11 Krt1-15 Loxl4 Mbd1 Mfap3 Mlze Mrpl3 Msi1h Ngb Nkx2-3 Olfr65 Olfr69 Osr1 P42pop Pcdh15 Prdx4 Prkx Rab3b Rasgrf2 Rhoj Rpgrip1 Rpl15 Scg2 Scrn3 Slc22a7 Slc3…
75	V$ELK1_02: Elk-1	257	257	90	12173	3651	-2.06	0.0	0.1	0.0	2610022K04Rik 3110006P09Rik 4930542G03Rik 4933417K04Rik 6530413N01Rik AB041550 AF067063 Acpp Adam22 Adam24 Alx3 Apc2 Aplp2 Arc Arf4 Arhgap20 Aspa Atf4 Atp4b Atpif1 Axl Azgp1 B230208J24Rik B3gnt1 BC006705 BC006965 BC014805 BC019943 Batf Bche Bnip2 Btbd4 Btg2 C8b Cabp5 Cabyr Cacnb1 Cacng5 Camsap1 Capn12 Capzb Catna1 Cbln3 Ccl4 Cd2ap Cdh17 Ces2 Chchd3 Chd4 Chst4 Chst5 Cias1 Clps Cnr1 Cntfr Col17a1 C…
76	V$RFX1_01: X-box binding protein RFX1	162	162	185	6931	8893	-2.13	0.0	1.87	0.0	3110006P09Rik 4930542G03Rik 4933417K04Rik Acpp Adam24 Adra2b Alx3 Ank1 Apc2 Arc Aspa Atf4 BC006705 BC006965 BC014805 BC021367 Bche C730036B14Rik Cacnb1 Camsap1 Catna1 Cbln3 Ccl4 Cd2ap Cdh17 Chd4 Chst5 Cops5 Crhr1 Ctrb1 Cxcl1 Cyp26a1 Cyp2c39 Cyp4f15 Ddx47 E030034P13Rik Egfl9 Eif2c2 Eif3s6ip Ela2 Elf3 Elf4 Eya3 F2rl2 Fkbp11 Flt3 Fosb Foxd4 Foxq1 Fpr-rs3 Fst Ga17 Gabrg2 Gli2 Gmfb Gng4 Gpa33 Gpx2 Guc…
77	V$MEF2_Q6_01	195	195	152	9345	6479	-2.13	0.0	0.14	0.0	3110006P09Rik 4933417K04Rik Adam24 Afm Alx3 Aplp2 Arf4 Aspa Atf4 Atp4b Azgp1 B230208J24Rik BC014805 BC019943 BC021367 Batf Bche Bcl2l14 Bok Btg2 C730036B14Rik C8b Cabp5 Cabyr Capn12 Catna1 Cdh17 Ces2 Chc1l Chchd3 Chst5 Cias1 Cnr1 Cops5 Cps1 Csna Csnd Ctrb1 Cxcl1 Cxcl5 Cyp2c39 Ddx47 Defb1 Dlx3 Dmgdh E030034P13Rik Edaradd Egfl9 Eif3s6ip Elf3 Eya3 F2 F2rl2 F9 Fosb Foxd4 Fpr-rs3 Frag1 Ftmt G6pc Ga17 …
78	V$HFH1_01: HNF-3/Fkh Homolog 1	37	37	310	2094	13730	-2.14	0.0	0.07	0.0	Atp8b3 Cacnb1 Capn12 Chc1l Chst5 Cops5 Cps1 Csnd Cxcl1 Ela2 Hs3st3b1 Il9 Itgb1 Klf4 Klk13 Krt1-5 Ly6a Magea7 Mef2a NE Ndrg1 Olfr69 Pdk1 Plscr1 Rac1 Scg2 Scrn3 Slc39a8 Slc6a12 Slco1a4 Slco3a1 Smc1l2 St6galnac3 Tesp2 Tuba1 Ubqln2 V1rb9
79	V$CREL_01: c-Rel	262	262	85	11498	4326	-2.14	0.0	2.03	0.0	2610022K04Rik 3110006P09Rik 4930542G03Rik AB041550 AF067063 Acpp Afm Agmat Alox12 Alx3 Ank1 Apc2 Aplp2 Arf4 Atf4 Atp4b Atpif1 Axl Azgp1 B230208J24Rik B3gnt1 BC006705 BC006965 BC014805 BC021367 Batf Bcl2l14 Bnip2 Bok Btbd4 Btg2 Cabp5 Cabyr Cacnb1 Capn12 Capzb Catna1 Cbln3 Ccl4 Cdh16 Cdh17 Ces2 Chd4 Chst4 Cias1 Clca4 Clps Cmklr1 Cntfr Col17a1 Cops5 Cox5b Cps1 Crhr1 Crybb3 Cutl1 Cxcl1 Cxcl5 Cyp26a1 …
80	V$SF1_Q6	62	62	285	2423	13401	-2.14	0.0	2.2	0.02	3110006P09Rik Ank1 Arhgap20 B230208J24Rik BC021367 Batf Bche Bnip2 Cdh16 Cdh17 Ces2 Chd4 Cias1 Cnr1 Col17a1 Cox5b Cutl1 Cxcl1 Cyp26a1 Cyp2c39 E030034P13Rik Eif2c2 F2 Fkbp11 Flt3 Gpr132 Guca1b H2-T10 H2-T22 Hsd17b3 Klk13 Lbh Loxl4 Lpgat1 Mef2a Moxd1 Ms4a3 Nmur1 Otx3 P42pop Pdpk1 Prkx Rpgrip1 Rsn Scnn1a Sds Sftpd Slc6a9 Smc1l2 Srp54 St6galnac3 Stmn1 Svs3 Tff3 Theg Tlr3 Tmem43 Tmprss5 Trar1 Tuba1 Tx…
81	V$PITX2_Q2: pituitary homeobox factor 2	139	139	208	6780	9044	-2.18	0.0	0.15	0.0	AF067063 Acpp Adam24 Agmat Aspa Atf4 Atp8b3 Atpif1 Azgp1 B230208J24Rik B3gnt1 BC006705 BC006965 BC014805 BC019943 BC021367 Batf Bnip2 C730036B14Rik Cabp5 Cacnb1 Camsap1 Catna1 Cd2ap Cdh16 Chc1l Chst4 Clca4 Cnr1 Cops5 Cox5b Cps1 Cxcl5 Ddx47 E030034P13Rik Edaradd Eif3s6ip Elf3 F2 F9 Foxd4 Foxh1 Fpr-rs3 Frag1 Ftmt Ga17 Gcm1 Gcn5l2 Gli2 Gng3 Gpa33 Gpr132 Guca1b Hyal1 Ifna9 Il12rb1 Il20 Iqgap1 Irak4 I…
82	V$PPARA_02: PPAR-alpha:RXR-alpha heterodimer (peroxisome proliferator activated factor alpha:retinoid X receptor alpha)	16	16	331	468	15356	-2.19	0.0	2.84	0.02	Alx3 B230208J24Rik Cdh17 Ctrb1 Cyp4f15 Fkbp11 Gpr132 Ikbkap Il12rb1 Muc1 NE Nol7 Pcdh15 Rpl41 Slc22a7 Tmprss5
83	V$STAT5B_01: signal transducer and activator of transcription 5b	12	12	335	317	15507	-2.2	0.0	2.95	0.02	Cdh17 Elf4 Esrrb Mef2a Nol7 Rps25 Slc16a3 Svs3 Tmem43 Tnfsf5 Tulp3 Wnt10a
84	V$AREB6_03: AREB6 (Atp1a1 regulatory element binding factor 6)	62	62	285	2439	13385	-2.21	0.0	2.11	0.0	4933417K04Rik Agmat Aspa Atf4 B3gnt1 Cd2ap Chst4 Cmklr1 Crybb3 Cyp26a1 Efnb2 Elf4 F2 F2rl2 Fosb Frag1 Ga17 Gmfb Gpa33 H2-Bl Il12rb1 Irak4 Junb Kcna2 Khdrbs2 Klk13 Klk8 Krt1-5 Lmo1 Lmtn Mef2a Moxd1 Mrpl3 Msi1h Nmur1 Otx3 Ovol1 P42pop Paqr4 Park2 Pde6b Pou3f2 Ppp1r14b Pspn Ptpn13 Ptprt Rpgrip1 Rpl41 Sca7 Scnn1a Sftpd Slco1b2 Sorcs3 Stac Strm Tcl1b3 Thsd1 Tsnaxip1 Tuba1 Tuba4 V2r4 Wnt10a
85	V$HNF4_DR1_Q3	286	286	61	12630	3194	-2.22	0.0	2.05	0.0	3110006P09Rik 4930542G03Rik 4933417K04Rik 6530413N01Rik AB041550 AF067063 Acpp Adam24 Adra2b Afm Agmat Alox12 Alx3 Ank1 Apc2 Aplp2 Arc Arf4 Arhgap20 Aspa Atf4 Atp4b Atp8b3 Atpif1 Azgp1 B230208J24Rik B3gnt1 BC006705 BC006965 BC019943 Batf Bcl2l14 Bnip2 Bok Btbd4 C730036B14Rik C8b Cabp5 Cabyr Cacng5 Capn12 Capzb Catna1 Cbln3 Ccl4 Cd2ap Cdh16 Cdh17 Celsr1 Ces2 Chc1l Chd4 Chst4 Chst5 Cias1 Clca4 Clps…
86	V$AIRE_01	58	58	289	3054	12770	-2.23	0.0	0.1	0.0	AF067063 Adam22 Adam24 Afm Ank1 Arf4 Aspa Atf4 Atp4b BC006705 Chchd3 Chd4 Chst4 Ddx47 Defb1 Dlx3 Dmgdh E030034P13Rik Eif3s6ip Fosl2 Foxq1 Gh Gpa33 H2-T10 Htr7 Id4 Ifna9 Khdrbs2 Klf5 Ly6i Magea7 Moxd1 Mrpl3 Ms4a3 Ndrg1 Nkx2-3 Ntn3 Osr1 Ovol1 Pde10a Prdx4 Rab3b Rpl39 Rsnl2 Sca7 Slc22a19 Slc25a19 Slco1b2 Stmn1 Tcf23 Thrap4 Thsd1 Tmprss5 Trim34 Tuba4 Ubqln2 V1rd4 V2r4
87	V$EBF_Q6	107	107	240	4476	11348	-2.24	0.0	1.81	0.0	4933417K04Rik Adra2b Alox12 Alx3 Arc Atf4 Atp4b Atpif1 Azgp1 BC021367 Batf Bok Btbd4 Btg2 Cacng5 Capn12 Capzb Cd2ap Cdh17 Chd4 Chst4 Chst5 Cmklr1 Cnr1 Col17a1 Cox5b Cps1 Crybb3 Ctrb1 E030034P13Rik Egfl9 Ela2 Elf4 Foxh1 Ga17 Gabrg2 Gata2 Gh Gja10 Gli2 Gpa33 H2-T10 H2-T22 Hapln2 Hrh3 Hrmt1l3 Hsd17b3 Hspa8 Ikbkap Il8rb Itih1 Jph3 Junb Kcna2 Kcnd2 Kcnk4 Khdrbs2 Lfng Lpgat1 Magea7 Mpa2 Ms4a4c Msi1h Mt…
88	V$XFD1_01: Xenopus fork head domain factor 1	49	49	298	2630	13194	-2.26	0.0	0.1	0.0	4933417K04Rik AF067063 Agmat Alox12 Bok C730036B14Rik Chchd3 Cutl1 Defb1 Dlx3 Dmgdh Eya3 F2 F9 H2afy2 Hapln2 Il17 Il9 Kcnd2 Krt1-5 Mpa2 Msi1h NE Nedd4 Ngb Pgr Pi4k2a Plscr1 Ptpn13 Rasgrf2 Rpgrip1 Rpl39 Sca7 Sec1 Sema6c Sf3b5 Slc22a7 Slc25a19 Stmn1 Stra6 Tcl1b3 Tff3 Thsd1 Tnfsf5 Trdn Txndc8 Ubqln2 Utrn V2r4
89	V$PAX6_Q2	61	61	286	3185	12639	-2.26	0.0	0.11	0.0	3110006P09Rik Aspa Atp4b Atp8b3 B230208J24Rik C730036B14Rik Capn12 Chc1l Chst5 Cntfr Cutl1 Edaradd Efnb2 Eif3s6ip Elf3 F2 F9 Foxh1 Gcn5l2 Gja10 Gsto1 Igsf4a Il12rb1 Irak4 Kcnk4 Klf1 Klhl11 Lmo1 Ly6a Ly6i Mrgpra3 Ms4a4c NE Nmur1 Olfr69 Paqr4 Pde10a Pdk1 Pi4k2a Prdx4 Prtn3 Prx Pspn Rpgrip1 Rpl39 Scnn1a Sec1 Sf3b5 Slc25a19 Slc6a9 Smc6l1 Stac Stra6 Strm Tacr2 Thrap4 Txnl6 Ubtf Utrn V1rb4 Wnt10a
90	V$BACH2_01: BTB and CNC homolog 2	228	228	119	10791	5033	-2.27	0.0	0.16	0.0	2610022K04Rik 3110006P09Rik 4933417K04Rik 6530413N01Rik AB041550 AF067063 Acpp Adam22 Adam24 Adra2b Alx3 Ank1 Apc2 Arc Atf4 Atp8b3 Atpif1 Axl Azgp1 B230208J24Rik BC006705 BC006965 BC014805 BC021367 Batf Bche Bcl2l14 Bok Btbd4 C730036B14Rik C8b Cabp5 Cabyr Capn12 Capzb Catna1 Cbln3 Ccl4 Cdh16 Cdh17 Chc1l Chst4 Chst5 Cias1 Clps Cmklr1 Cntfr Cps1 Crhr1 Crybb3 Csna Csnd Ctrb1 Cxcl1 Cxcl5 Cyp26a1 Cyp2…
91	V$DEC_Q1	236	236	111	11151	4673	-2.27	0.0	0.16	0.0	2610022K04Rik 6530413N01Rik AB041550 AF067063 Acpp Adam22 Afm Agmat Alox12 Alx3 Ank1 Apc2 Arc Arf4 Arhgap20 Aspa Atf4 Atp4b Atp8b3 Atpif1 Axl B3gnt1 BC006705 BC019943 Batf Bcl2l14 Btbd4 Btg2 C8b Cabyr Camsap1 Capn12 Capzb Catna1 Ccl4 Cdh16 Cdh17 Celsr1 Ces2 Chc1l Chchd3 Chd4 Chst4 Chst5 Cias1 Clca4 Clps Cmklr1 Cntfr Col17a1 Cops5 Cox5b Crhr1 Csnd Ctrb1 Cutl1 Cxcl1 Cyp26a1 D10Ertd718e Ddx47 Defb1 …
92	V$KROX_Q6	145	145	202	6220	9604	-2.27	0.0	1.66	0.0	2610022K04Rik 3110006P09Rik 4930542G03Rik 6530413N01Rik Acpp Adra2b Agmat Alox12 Alx3 Ank1 Aplp2 Arc Arhgap20 Atp8b3 Atpif1 Axl B3gnt1 BC006705 BC006965 Bnip2 Bok Btbd4 Btg2 Cabyr Cacnb1 Cacng5 Camsap1 Catna1 Cbln3 Cd2ap Celsr1 Chchd3 Chd4 Chst5 Cmklr1 Col17a1 Cox5b Crhr1 Cxcl5 Cyp26a1 Cyp2c38 Cyp4f15 D10Ertd718e Dlx3 Doc2b Efnb2 Egfl9 Elf3 Eno1 Eya3 Fosb Fosl2 Foxq1 Frag1 Fst Ga17 Gata2 Gcn5l2 G…
93	V$HNF3B_01: Hepatocyte Nuclear Factor 3beta	251	251	96	11831	3993	-2.28	0.0	0.15	0.0	2610022K04Rik 4930542G03Rik 4933417K04Rik 6530413N01Rik AB041550 AF067063 Acpp Adam24 Afm Agmat Alox12 Aplp2 Arf4 Aspa Atp4b Atp8b3 Atpif1 Axl B230208J24Rik B3gnt1 BC006705 BC006965 BC014805 BC019943 BC021367 Batf Bche Bcl2l14 Bnip2 Bok C730036B14Rik C8b Cabyr Cacnb1 Cacng5 Camsap1 Capn12 Catna1 Ccl4 Cd2ap Cdh17 Chchd3 Chst4 Chst5 Clca4 Clps Cmklr1 Cnr1 Cops5 Cox5b Cps1 Csna Csnd Ctrb1 Cxcl1 Cxcl…
94	V$LMO2COM_02: complex of Lmo2 bound to Tal-1, E2A proteins, and GATA-1, half-site 2	192	192	155	8366	7458	-2.29	0.0	1.63	0.0	2610022K04Rik 4930542G03Rik 6530413N01Rik AB041550 Acpp Adam24 Aplp2 Arhgap20 Aspa Atp4b Atp8b3 Azgp1 B230208J24Rik B3gnt1 BC006965 BC014805 BC019943 BC021367 Batf Bche Bcl2l14 Bnip2 C730036B14Rik C8b Cabp5 Capzb Cbln3 Ccl4 Cdh16 Chc1l Chchd3 Chst4 Chst5 Cias1 Clps Cmklr1 Cnr1 Cntfr Cox5b Cps1 Crybb3 Csna Csnd Ctrb1 Cutl1 Cxcl5 Cyp26a1 Cyp2c39 E030034P13Rik Edaradd Efnb2 Eif3s6ip Ela2 F2rl2 F9 Fk…
95	V$ZID_01: zinc finger with interaction domain	43	43	304	2343	13481	-2.29	0.0	0.09	0.0	B3gnt1 BC006705 Cacnb1 Cntfr Col17a1 Eif2c2 Eno1 Fosl2 Ga17 Guca1b Hsd17b3 Hspa8 Htr7 Il12rb1 Il17 Il8rb Irak4 Junb Klk13 Lcn5 Lpgat1 Ly6a Nkx2-3 Nptx1 Odf1 Olfr65 Osr1 Rac1 Rhoj Rpl41 Slc6a12 Smc1l2 St8sia3 Stag1 Strm Suv39h1 Trdn Tsnaxip1 Ttr Tuba4 Wfdc2 Wnt10a Xist
96	V$MEF3_B: MEF-3	5	5	342	480	15344	-2.29	0.0	0.02	0.0	C8b Elf3 Iigp1 Mlze Rab3b
97	V$STAF_02: Se-Cys tRNA gene transcription activating factor	67	67	280	2686	13138	-2.3	0.0	1.95	0.0	2610022K04Rik Adam22 Alox12 Arc Arf4 Aspa Axl Azgp1 BC006705 BC021367 Bnip2 Btbd4 Cdh17 Celsr1 Chchd3 Chd4 Clca4 Clps Cps1 Csna Cyp4f15 Ddx47 Ela2 Elf3 Fosb Ga17 Gpr132 Gpx2 H2-T22 Hapln2 Hrmt1l3 Irak4 Junb Jund1 Klf1 Klf5 Klk8 Lmo1 Moxd1 Ms4a4c Msi1h Nol7 Otx3 Pappa Park2 Plpi Pnmt Ppp1r14b Ppp2r5a Prlpk Rac1 Rpl39 Sca7 Scg2 Sf3b5 Sftpd Slc25a19 Sln Tceb1 Tcf23 Thrap4 Tmprss5 Tsnaxip1 Ubqln2 Uqc…
98	V$HIF1_Q3: hypoxia induced factor	21	21	326	1288	14536	-2.35	0.0	0.06	0.0	Alx3 Arf4 Btbd4 Capzb Clps Cntfr Cxcl1 Eno1 F2 Htr7 Klf4 Lfng Mfap3 Pdk1 Ppp1r14b Slc16a3 Stmn1 Tmem43 Ubtf Vit Wfdc5
99	V$PTF1BETA_Q6	35	35	312	1280	14544	-2.35	0.0	2.22	0.02	AB041550 Arhgap20 B3gnt1 BC014805 Batf Bcl2l14 Chst4 Cnr1 Ctrb1 Cyp26a1 Defb1 Elf4 F2 Fpr-rs3 Gcm1 Hs3st3b1 Il9 Junb Mrpl3 Mt2 Ndrg1 Neto1 Ngb Ppp1r14b Ptpn5 Rac1 Rhoj Rpgrip1 Sec1 Smarcd2 Srp54 Stag1 Tacr2 Trim34 V2R2
100	V$CDPCR3HD_01: cut-like homeodomain protein	118	118	229	5025	10799	-2.35	0.0	1.6	0.0	4930542G03Rik Adra2b Alox12 Aplp2 Aspa Atf4 Axl B230208J24Rik B3gnt1 BC006705 BC014805 Batf Bcl2l14 Bok Btg2 C8b Cabyr Camsap1 Capzb Ccl4 Cdh17 Chc1l Chchd3 Cias1 Clca4 Clps Cnr1 Cyp2c39 D10Ertd718e Dmgdh E030034P13Rik Egfl9 Eif2c2 Eif3s6ip Elf4 Eya3 F2 F2rl2 Fkbp11 Foxd4 Foxh1 Gata2 Gh Gli2 Gng3 Guca1b H2-T10 H2-T22 Hsd17b3 Ikbkap Il17 Il20 Itih1 Kcna2 Kcnd2 Khdrbs2 Klf1 Klf7 Krt1-15 Lmtn Ly6i M…
101	V$E2F_Q4_01	58	58	289	3008	12816	-2.38	0.0	0.13	0.0	2610022K04Rik 4930542G03Rik Aplp2 Arhgap20 Axl B3gnt1 Bok Btg2 Cacng5 Catna1 Cbln3 Cd2ap Chd4 Cntfr Cops5 Cox5b Cyp26a1 D10Ertd718e Egfl9 Flt3 Fosb Fosl2 Foxd4 Fst H2-Bl Hadhsc Htr7 Jund1 Klf5 Klf7 Lmtn Lpgat1 Msi1h Mt2 Muc1 Ndrg1 Nol7 P42pop Paqr4 Park2 Pdk1 Pdpk1 Pgr Prdx4 Pspn Rac1 Scrn3 Slc25a19 Slc39a8 Stmn1 Suv39h1 Syngr3 Tcf23 Tcte1l Txnl6 Ubqln2 Utrn V2R2
102	V$IK1_01: Ikaros 1	184	184	163	8731	7093	-2.38	0.0	0.22	0.0	6530413N01Rik AB041550 Acpp Adam24 Agmat Alox12 Ank1 Aplp2 Arc Arf4 Atf4 Atp8b3 Axl Azgp1 B3gnt1 BC006705 BC021367 Bche Bcl2l14 Bnip2 Bok Btbd4 Btg2 C730036B14Rik Cabyr Cacng5 Camsap1 Capzb Catna1 Ccl4 Cd2ap Cdh16 Ces2 Chchd3 Chd4 Chst4 Cias1 Clca4 Clps Cnr1 Cops5 Cps1 Crhr1 Crybb3 Csna Cutl1 Cxcl1 Cxcl5 Cyp26a1 Cyp2c38 Cyp4f15 Ddx47 Defb1 Doc2b E030034P13Rik Egfl9 Eif2c2 Ela2 Esrrb F2 F9 Fkbp11 …
103	V$TCF1P_Q6	235	235	112	10369	5455	-2.4	0.0	1.54	0.0	3110006P09Rik 4930542G03Rik AB041550 AF067063 Acpp Adam22 Afm Alox12 Alx3 Ank1 Apc2 Aplp2 Arc Arf4 Arhgap20 Atf4 Atp4b Atpif1 Axl B230208J24Rik BC021367 Batf Bcl2l14 Btg2 C730036B14Rik Cabp5 Cacnb1 Cacng5 Capzb Catna1 Ccl4 Cdh16 Ces2 Chc1l Chchd3 Chd4 Chst4 Chst5 Clca4 Clps Cntfr Crhr1 Crybb3 Csna Cxcl1 Cxcl5 Cyp26a1 Cyp4f15 D10Ertd718e Ddx47 Defb1 Dlx3 Dmgdh E030034P13Rik Egfl9 Eif2c2 Eif3s6ip E…
104	V$STAT5A_01: signal transducer and activator of transcription 5a	29	29	318	1029	14795	-2.4	0.0	2.26	0.02	Agmat BC006965 Bok C730036B14Rik Cdh17 Cox5b Cyp26a1 D10Ertd718e Defb1 Elf4 F9 Ifna9 Kcnk4 Mef2a Muc1 Nol7 Rps25 Slc16a3 Slc22a19 Slc39a8 Svs3 Tcl1b3 Thrap4 Tmem43 Tnfsf5 Tulp3 Wnt10a Zfp385 Zfpn1a2
105	V$SRF_Q5_01	108	108	239	4590	11234	-2.41	0.0	1.56	0.0	6530413N01Rik Acpp Adam22 Adra2b Alox12 Apc2 Aplp2 Arc Arf4 Aspa Atp4b Axl BC006705 BC006965 BC021367 Batf Bok Btbd4 Cabp5 Cacnb1 Capzb Catna1 Cbln3 Chc1l Chd4 Chst4 Cias1 Clps Cnr1 Col17a1 Cps1 Crybb3 Cutl1 Cxcl5 Cyp2c38 Dlx3 Egfl9 Eif2c2 F2rl2 F9 Fosb Foxh1 Frag1 Ga17 Gabrg2 Gh Gsto1 H2-T10 H2-T22 Hspa8 Htr7 Ikbkap Il20 Jund1 Kcna2 Klf1 Klf5 Klf7 Klhl11 Krt1-5 Lcn5 Lfng Lpgat1 Ly6a Mfap3 Msi1h …
106	V$HFH3_01: HFH-3 (HNF3/fork head homolog 3)	155	155	192	7396	8428	-2.41	0.0	0.23	0.0	2610022K04Rik 4930542G03Rik 4933417K04Rik 6530413N01Rik AF067063 Acpp Agmat Ank1 Apc2 Atf4 Atp4b Atpif1 Axl Azgp1 Bche Bok C730036B14Rik Cacnb1 Cacng5 Camsap1 Capn12 Cd2ap Chc1l Chchd3 Chst4 Chst5 Clca4 Clps Cops5 Cps1 Crybb3 Csnd Cutl1 Cxcl1 Cxcl5 Cyp2c39 Ddx47 Defb1 Dlx3 Dmgdh E030034P13Rik Ela2 Elf3 Esrrb Eya3 F2rl2 F9 Fosb Foxd4 Foxh1 Foxq1 G6pc Gcn5l2 Gh Gmfb Gng3 Gpx2 Guca1b Hadhsc Hsd17b3 …
107	V$FREAC2_01: Fork head RElated ACtivator-2	28	28	319	989	14835	-2.42	0.0	2.25	0.02	4930542G03Rik BC014805 Bche Clca4 Cps1 Cyp2c39 Ddx47 Doc2b Fpr-rs3 Hapln2 Igsf4a Klf7 Lcn5 Mfap3 Mpa2 Neto1 Pcdh15 Ppp2r5a Prlpk Rpl15 Scrn3 Sf3b5 Slc22a7 Smc6l1 Stmn1 Strm Utrn V2r4
108	V$AHRARNT_01: aryl hydrocarbon receptor:Arnt heterodimers	28	28	319	994	14830	-2.45	0.0	2.21	0.02	Aplp2 Atf4 B3gnt1 BC006705 Btg2 C730036B14Rik Catna1 Cias1 Cntfr Fkbp11 Foxq1 Gh H2afy2 Jph3 Mapk7 Moxd1 Nedd4 Oxtr Pou3f2 Pspn Ranbp5 Rpl15 Scnn1a Sf3b5 Slc25a19 Slco3a1 Tcl1b3 Ubtf
109	V$DEAF1_01	60	60	287	3077	12747	-2.45	0.0	0.15	0.0	3110006P09Rik 4930542G03Rik AB041550 Apc2 Atf4 B3gnt1 BC006965 Bche Bnip2 Bok Btbd4 Btg2 Cacnb1 Capn12 Catna1 Cbln3 Chst5 Cops5 Crhr1 Dlx3 Fosb Fst Gcn5l2 Gli2 Gng4 Gpx2 Hapln2 Hspa8 Klf7 Krt1-15 Lbh Lfng Lpgat1 Mbd1 Mfap3 Mt2 Neto1 Nfil3 Ngb Nol7 Ovol1 Oxtr P42pop Park2 Pdk1 Pou3f2 Prtn3 Rac1 Ranbp5 Rpl15 Rpl3 Rpl39 Rps25 Scrn3 Sema3b Slc25a19 Stag1 Tcte1l Xist Zfp385
110	V$AP1_C: AP-1 binding site	72	72	275	2962	12862	-2.45	0.0	1.68	0.0	AB041550 Adam22 Adam24 Atf4 Atp8b3 B230208J24Rik BC006965 Bche Bcl2l14 Cabp5 Capn12 Catna1 Ccl4 Chc1l Chst4 Clps Csnd Cxcl5 Cyp26a1 Eif3s6ip Elf3 Elf4 F2rl2 Fosl2 Fpr-rs3 Frag1 G6pc Gsto1 Guca1b H2afy2 Hrmt1l3 Igsf4a Il8rb Il9 Irak4 Klf1 Klf4 Krt1-15 Lbh Mfap3 Mlze Mpa2 Mt2 Ndrg1 Nedd4 Nkx2-3 Pappa Pde6b Pi15 Plpi Prlpk Ptpn13 Ranbp5 Rhoj Rpgrip1 Rsn Scg2 Sec1 Sftpd Slc22a7 Slco1a4 Sln Sostdc1 St…
111	V$NFKAPPAB_01: NF-kappaB	56	56	291	2236	13588	-2.45	0.0	1.82	0.0	2610022K04Rik Apc2 Batf Bcl2l14 Bok Btbd4 Cacnb1 Cbln3 Cdh17 Ces2 Chd4 Cias1 Clca4 Crybb3 Cutl1 Cxcl1 Cxcl5 Cyp26a1 Defb1 Doc2b Eif2c2 Elf3 F2rl2 Flt3 Foxh1 Ga17 Gli2 Gng4 Il9 Itih1 Khdrbs2 Krt1-15 Mpa2 Mt2 Nfil3 Olfr68 Olfr69 Ppp2r5a Prlpk Pspn Ptpn5 Scrn3 Slc22a19 Slc6a12 Smc6l1 Sorcs3 Srp54 Thsd1 Tlr3 Tnp1 Txndc8 Wfdc5 Wnt10a Xist Zfp385 Zfpn1a2
112	V$GATA_C: GATA binding site	158	158	189	7502	8322	-2.46	0.0	0.26	0.0	2610022K04Rik 6530413N01Rik AB041550 Acpp Adam24 Adra2b Ank1 Aspa Atp8b3 Atpif1 B3gnt1 BC006705 BC014805 Batf Bche Bnip2 Btbd4 C730036B14Rik Cabyr Cacng5 Ccl4 Cdh16 Ces2 Chc1l Chchd3 Chst4 Chst5 Cias1 Clca4 Clps Cnr1 Crhr1 Csnd Ctrb1 Cxcl1 Cxcl5 Ddx47 Dmgdh Doc2b E030034P13Rik Eif2c2 Ela2 Elf3 Elf4 Esrrb F2rl2 F9 Foxh1 Fpr-rs3 Ftmt G6pc Ga17 Gabrg2 Gh Gja10 Gpx2 H2-Bl H2afy2 Hrmt1l3 Hsd17b3 Hspa8…
113	V$ETS2_B: c-Ets-2 binding sites	102	102	245	4345	11479	-2.47	0.0	1.47	0.0	AB041550 AF067063 Adam22 Afm Aplp2 Arc Arhgap20 Aspa Atf4 Atp4b Atpif1 Azgp1 B230208J24Rik B3gnt1 Bche Capzb Cdh17 Ces2 Chd4 Cias1 Cox5b Crybb3 Cutl1 Cyp26a1 Dlx3 Doc2b Efnb2 Elf4 Esrrb Fkbp11 Foxq1 Ga17 Gabrg2 Gja10 Gmfb Gpa33 Gpr132 Gsto1 H2-Bl H2afy2 Hadhsc Hsd17b3 Hyal1 Il12rb1 Il8rb Il9 Irak4 Jph3 Junb Klf7 Lfng Lmo1 Lmtn Ly6a Ly6i Mef2a Moxd1 Ngb Npc1 Nptx1 Odf1 Osr1 P42pop Pappa Pgr Pi4k2a…
114	V$HNF1_C: Hepatic nuclear factor 1	112	112	235	5413	10411	-2.47	0.0	0.24	0.0	AB041550 AF067063 Adam22 Adam24 Afm Alx3 Atpif1 Azgp1 BC014805 Bche Bcl2l14 Bnip2 Cabp5 Cabyr Capzb Cdh16 Cdh17 Chst5 Cps1 Cxcl1 Cyp2c38 Cyp2c39 Cyp4f15 Dmgdh Edaradd Eif3s6ip Elf3 Elf4 F2 F2rl2 F9 Flt3 Fpr-rs3 Ftmt G6pc Ga17 Gabrg2 Gcn5l2 Gpa33 Gpx2 Hrmt1l3 Hsd17b3 Ifna9 Igsf4a Il17 Itgb1 Kcnd2 Kcnk4 Krt1-5 Lmo1 Ly6a Mbd1 Mef2a Mlze Mpa2 Ms4a4c Msi1h Muc1 NE Nedd4 Nmur1 Nol7 Olfr68 Olfr69 Pappa …
115	V$ETS1_B: c-ETS-1 binding site	159	159	188	6961	8863	-2.47	0.0	1.33	0.0	AB041550 AF067063 Acpp Adam22 Adra2b Afm Ank1 Aplp2 Arc Arhgap20 Aspa Atf4 Atp4b Atpif1 Azgp1 B230208J24Rik B3gnt1 Batf Bche Bcl2l14 Btg2 C730036B14Rik Cabp5 Cacnb1 Capzb Catna1 Cdh17 Ces2 Chd4 Chst4 Chst5 Cias1 Cnr1 Cntfr Cops5 Cox5b Cps1 Crybb3 Ctrb1 Cutl1 Cyp26a1 Dlx3 Doc2b Edaradd Efnb2 Egfl9 Elf3 Elf4 Esrrb F2 F2rl2 Fkbp11 Foxh1 Foxq1 Ga17 Gabrg2 Gh Gja10 Gmfb Gpa33 Gpr132 Gsto1 H2-Bl H2-T10…
116	V$OCT1_02: octamer factor 1	110	110	237	5326	10498	-2.47	0.0	0.23	0.0	6530413N01Rik Adam22 Alx3 Aspa Atp4b BC019943 Bche Bok C730036B14Rik Cabp5 Capzb Chchd3 Chst5 Clca4 Clps Cmklr1 Cps1 Csnd Cutl1 Cxcl1 Cyp2c38 Cyp2c39 Dmgdh E030034P13Rik Egfl9 Ela2 Elf3 Eno1 Esrrb F2 F2rl2 F9 Flt3 Fosl2 Fpr-rs3 Ftmt G6pc Ga17 Gabrg2 Gcm1 Gja10 Gng4 Gsto1 Hrh3 Htr7 Id4 Iigp1 Ikbkap Il20 Il8rb Irak4 Junb Klk13 Klk8 Krt1-5 Loxl4 Mef2a Mfap3 Mlze Mpa2 Mrgpra3 Mrpl3 Olfr65 Olfr69 Paqr…
117	V$PAX3_B: Pax-3 binding sites	204	204	143	9583	6241	-2.48	0.0	0.27	0.0	2610022K04Rik 3110006P09Rik 4930542G03Rik 6530413N01Rik AB041550 Adam22 Adam24 Afm Alox12 Alx3 Ank1 Apc2 Aplp2 Arc Arf4 Arhgap20 Aspa Atf4 Atpif1 Axl Azgp1 B3gnt1 BC006705 BC006965 BC019943 BC021367 Bche Bnip2 Btbd4 Btg2 C730036B14Rik C8b Cabp5 Cabyr Camsap1 Capzb Cbln3 Ccl4 Cd2ap Cdh16 Cdh17 Celsr1 Ces2 Chc1l Chchd3 Chd4 Chst5 Cias1 Clca4 Clps Cnr1 Cntfr Cops5 Cox5b Crybb3 Cxcl1 Cxcl5 Cyp26a1 Cy…
118	V$NFKAPPAB65_01: NF-kappaB (p65)	26	26	321	914	14910	-2.5	0.0	2.2	0.02	Apc2 Batf Btbd4 Btg2 Cbln3 Ces2 Cias1 Clca4 Cntfr Cxcl1 Cxcl5 Cyp26a1 Eif2c2 Elf3 Il9 Itih1 Khdrbs2 Mpa2 Mrgpra3 Mt2 Nkx2-3 Ptpn5 Rhoj Srp54 Tlr3 Txndc8
119	V$STAF_01: Se-Cys tRNA gene transcription activating factor	11	11	336	300	15524	-2.51	0.0	2.62	0.02	BC021367 Btbd4 Chd4 Hrmt1l3 Jund1 Mbd1 Plpi Ppp2r5a Tceb1 Tcf23 Tsnaxip1
120	V$COUP_DR1_Q6	15	15	332	460	15364	-2.53	0.0	2.43	0.02	Clps Hs3st3b1 Hspa8 Hyal1 Il17 Mbd1 Nol7 Rac1 Scnn1a Sema6c Smarcd2 Srp54 Suv39h1 Tlr3 Trim34
121	V$NKX25_01: homeo domain factor Nkx-2.5/Csx, tinman homolog	176	176	171	7794	8030	-2.55	0.0	1.16	0.0	3110006P09Rik 4933417K04Rik 6530413N01Rik AF067063 Acpp Adra2b Afm Alx3 Ank1 Apc2 Arc Arf4 Atf4 Atp8b3 Axl B3gnt1 Bcl2l14 Bnip2 Bok C8b Cabp5 Catna1 Cd2ap Cdh16 Cdh17 Celsr1 Ces2 Chchd3 Chst5 Clca4 Cmklr1 Cops5 Cps1 Crybb3 Cutl1 Cxcl1 Cxcl5 Cyp2c39 Ddx47 Doc2b Edaradd Efnb2 Eif2c2 Eif3s6ip Elf4 Esrrb Eya3 F2rl2 F9 Fkbp11 Foxd4 Foxh1 Frag1 Ga17 Gata2 Gcm1 Gh Gja10 Gli2 Gpa33 Gpr132 Gpx2 Guca1b Had…
122	V$VBP_01: PAR-type chicken vitellogenin promoter-binding protein	36	36	311	1362	14462	-2.56	0.0	1.93	0.0	3110006P09Rik BC014805 Cabp5 Chchd3 Csna Ela2 Fosb Foxd4 Ftmt G6pc Ga17 Guca1b Hadhsc Hrh3 Hsd17b3 Htr7 Igsf4a Il17 Il9 Krt1-5 Mlze Mpa2 Mrgpra3 Mrpl3 Ms4a3 Nfil3 Rasgrf2 Rpl15 Scg2 Slc22a7 St8sia3 Tnfsf5 Tnfsf8 V1rd4 V2r4 Wnt10a
123	V$BARBIE_01: barbiturate-inducible element	169	169	178	7931	7893	-2.56	0.0	0.33	0.0	2610022K04Rik AF067063 Acpp Adam22 Adra2b Apc2 Arf4 Arhgap20 Aspa Atp8b3 Atpif1 Azgp1 BC006965 BC014805 Bcl2l14 Bnip2 Bok C8b Cabyr Cacng5 Catna1 Ccl4 Chc1l Cias1 Clca4 Cnr1 Cntfr Col17a1 Cox5b Cps1 Csna Ctrb1 Cutl1 Cxcl1 Cxcl5 Cyp2c39 Cyp4f15 Edaradd Eif2c2 Ela2 Elf4 Eno1 Esrrb F2 F2rl2 F9 Flt3 Foxd4 Foxh1 Foxq1 Fpr-rs3 Fst G6pc Gabrg2 Gata2 Gcm1 Gcn5l2 Gmfb Gng4 Gpa33 Gpr132 Gsto1 Guca1b H2-T10…
124	V$CETS1P54_01: c-Ets-1(p54)	231	231	116	10285	5539	-2.56	0.0	1.23	0.0	2610022K04Rik 3110006P09Rik 4930542G03Rik 4933417K04Rik AB041550 AF067063 Acpp Adam22 Adam24 Adra2b Afm Aplp2 Arc Arf4 Arhgap20 Aspa Atf4 Atp4b Atp8b3 Atpif1 Azgp1 B230208J24Rik B3gnt1 BC006705 BC006965 BC019943 BC021367 Batf Bche Bnip2 Btbd4 Btg2 Cabp5 Cabyr Cacnb1 Cacng5 Camsap1 Capn12 Capzb Catna1 Cbln3 Ccl4 Cdh17 Ces2 Chchd3 Chd4 Chst5 Clps Cntfr Col17a1 Cops5 Cox5b Cps1 Crhr1 Crybb3 Cutl1 Cx…
125	V$CETS168_Q6	210	210	137	9803	6021	-2.57	0.0	0.32	0.0	2610022K04Rik 3110006P09Rik 4930542G03Rik 4933417K04Rik AF067063 Acpp Adam22 Adam24 Adra2b Aplp2 Arc Arf4 Arhgap20 Atf4 Atp4b Atp8b3 Atpif1 Azgp1 B230208J24Rik B3gnt1 BC006705 BC006965 BC014805 BC019943 BC021367 Batf Bcl2l14 Bnip2 Btg2 Cabp5 Cacnb1 Capn12 Capzb Ccl4 Cdh17 Ces2 Chchd3 Chd4 Chst4 Chst5 Cias1 Clps Cnr1 Cntfr Col17a1 Cops5 Cox5b Crhr1 Crybb3 Ctrb1 Cutl1 Cxcl1 Cxcl5 Cyp26a1 Cyp4f15 D1…
126	V$COUP_01: COUP:HNF-4 heterodimer	58	58	289	2364	13460	-2.58	0.0	1.62	0.0	3110006P09Rik Aplp2 Atf4 Atpif1 B3gnt1 BC006965 BC019943 Capzb Ces2 Chc1l Clps Cyp26a1 Elf4 Eya3 F9 Fpr-rs3 G6pc Gata2 Gcm1 Gsto1 H2-T10 H2-T22 Hadhsc Hspa8 Hyal1 Il17 Il8rb Iqgap1 Junb Kcnk4 Lbh Magea7 Mbd1 Mfap3 Muc1 NE Nol7 Olfr65 Pappa Pcdh15 Plpi Rac1 Rpgrip1 Scnn1a Scrn3 Sds Sema6c Slco1b2 Smarcd2 Srp54 Suv39h1 Syngr3 Tcl1b3 Theg Thrap4 Tlr3 Trdn Trim34
127	V$GCM_Q2	73	73	274	3611	12213	-2.58	0.0	0.22	0.0	4933417K04Rik Agmat Alox12 B3gnt1 BC006705 Batf Btg2 C730036B14Rik Cacng5 Cbln3 Cdh16 Clca4 Ctrb1 Cxcl5 Cyp4f15 Dlx3 Doc2b Elf4 Eno1 Eya3 F2 Flt3 Fosb Foxh1 Frag1 Ftmt G6pc Gabrg2 Guca1b H2afy2 Hrmt1l3 Igsf4a Ikbkap Itih1 Jund1 Kcnd2 Kcnk4 Khdrbs2 Klk13 Klk8 Krt1-5 Lcn5 Lmo1 Mbd1 Moxd1 Nkx2-3 Nol7 Odf1 Ovol1 Pcdh15 Pde6b Pdk1 Ppp1r14b Prx Ptpn13 Ptpn5 Ptprt Rab3b Rps25 Scnn1a Slc22a7 St6galnac3 S…
128	V$COREBINDINGFACTOR_Q6	118	118	229	5161	10663	-2.6	0.0	1.17	0.0	2610022K04Rik 6530413N01Rik AB041550 AF067063 Adam22 Adam24 Alox12 Aplp2 Arc Aspa Atf4 Atp8b3 B230208J24Rik BC006965 BC014805 BC021367 Batf Bcl2l14 Bnip2 C730036B14Rik C8b Cabp5 Capn12 Catna1 Ccl4 Cdh17 Chc1l Chchd3 Chst4 Chst5 Cias1 Clca4 Clps Cntfr Cps1 Crybb3 Ctrb1 Cutl1 Cxcl1 Cyp26a1 Defb1 Dlx3 Eif2c2 Eno1 F2rl2 Fkbp11 Flt3 Fosl2 Foxd4 Ftmt Gcn5l2 Gh Gja10 Gpa33 Gpr132 Gsto1 Hapln2 Hspa8 Ifna…
129	V$CREB_Q2_01	111	111	236	4843	10981	-2.61	0.0	1.18	0.0	2610022K04Rik 6530413N01Rik Alx3 Arf4 Atf4 B230208J24Rik B3gnt1 BC006705 BC006965 BC021367 Batf Bnip2 Btg2 Cabyr Cd2ap Chchd3 Chd4 Cnr1 Cops5 Cox5b Cxcl1 Cyp2c38 Cyp2c39 D10Ertd718e Doc2b Esrrb Eya3 F9 Fkbp11 Flt3 Fosb Fosl2 Foxq1 Fst Ftmt Gabrg2 Gcn5l2 Gja10 Gli2 Gmfb Gng3 Gng4 Gpr132 Gsto1 H2-T10 H2-T22 Hspa8 Id4 Igsf4a Ikbkap Il17 Il20 Il8rb Irak4 Itgb1 Junb Jund1 Klf4 Klf5 Lbh Mpa2 Msi1h Mt2 …
130	V$HNF4ALPHA_Q6	128	128	219	5631	10193	-2.61	0.0	1.12	0.0	AF067063 Acpp Afm Ank1 Arf4 Aspa Atf4 Atp4b Atpif1 Azgp1 B3gnt1 BC006705 BC006965 BC014805 BC019943 Bche Bnip2 C730036B14Rik Capn12 Ccl4 Cd2ap Cdh17 Ces2 Chc1l Chst4 Clps Cmklr1 Cops5 Cox5b Cps1 Ctrb1 Cxcl1 Cyp26a1 Doc2b E030034P13Rik Edaradd Efnb2 Eif2c2 Elf4 Eno1 Eya3 F2 F2rl2 F9 Fst Ftmt G6pc Gata2 Gcm1 Gcn5l2 Gja10 Gpr132 Gsto1 Guca1b H2-T10 H2-T22 Hadhsc Hapln2 Hrh3 Hyal1 Id4 Ifna9 Igsf4a Il…
131	V$USF_C: USF binding site	162	162	185	7553	8271	-2.62	0.0	0.4	0.0	4933417K04Rik AB041550 Adam22 Adam24 Afm Agmat Alox12 Alx3 Ank1 Arf4 Atf4 Atp8b3 Axl Azgp1 B230208J24Rik B3gnt1 BC006705 BC019943 BC021367 Batf Bnip2 Btbd4 Btg2 C730036B14Rik Camsap1 Capzb Chc1l Chchd3 Chd4 Chst4 Clca4 Cntfr Crybb3 Csnd Ctrb1 Cxcl1 Cxcl5 Cyp2c39 Cyp4f15 Defb1 Dmgdh Doc2b Egfl9 Eif3s6ip Elf4 Eno1 Eya3 F2 Flt3 Fosl2 Foxd4 Fpr-rs3 Ftmt G6pc Gabrg2 Gcm1 Gh Gja10 Gli2 Gmfb Gng3 Gpa33 …
132	V$NFKB_Q6_01	226	226	121	10108	5716	-2.62	0.0	1.09	0.0	3110006P09Rik 6530413N01Rik AB041550 Acpp Adam24 Afm Agmat Alox12 Alx3 Ank1 Apc2 Aplp2 Arc Aspa Atf4 Atp4b Azgp1 B230208J24Rik B3gnt1 BC006705 BC014805 BC021367 Batf Bnip2 Bok Btbd4 Btg2 Cabp5 Cacnb1 Camsap1 Capn12 Catna1 Cbln3 Ccl4 Cd2ap Cdh16 Ces2 Chd4 Chst4 Cias1 Clca4 Clps Cnr1 Cntfr Col17a1 Cps1 Crhr1 Crybb3 Ctrb1 Cutl1 Cxcl1 Cxcl5 Cyp26a1 Cyp2c38 Cyp2c39 Cyp4f15 Ddx47 Defb1 Dlx3 Dmgdh Doc2b…
133	V$FOXJ2_01: fork head box J 2	166	166	181	7724	8100	-2.63	0.0	0.42	0.0	2610022K04Rik 4930542G03Rik 4933417K04Rik 6530413N01Rik AF067063 Acpp Agmat Ank1 Arhgap20 Aspa Atp4b Atpif1 Axl BC006705 BC014805 BC019943 BC021367 Bche Bnip2 C730036B14Rik Cabp5 Cacnb1 Cacng5 Camsap1 Capn12 Cd2ap Chc1l Chchd3 Chst4 Chst5 Cias1 Clps Cops5 Cps1 Crybb3 Csna Csnd Cxcl1 Cxcl5 Cyp2c39 Ddx47 Dlx3 Dmgdh E030034P13Rik Edaradd Ela2 Elf3 Esrrb Eya3 F2rl2 F9 Fosb Foxh1 Foxq1 G6pc Gh Gja10 G…
134	V$E2F1_Q4: E2F-1	94	94	253	4516	11308	-2.63	0.0	0.3	0.0	4930542G03Rik AF067063 Adra2b Alx3 Aplp2 Arc Arhgap20 Atpif1 Axl B3gnt1 BC006705 Btg2 Cabyr Cacng5 Catna1 Cbln3 Cd2ap Cntfr Cops5 Cox5b Cxcl1 Cyp26a1 D10Ertd718e Dlx3 Doc2b Efnb2 Egfl9 Eno1 Flt3 Fosb Fosl2 Fst Gsto1 Guca1b H2-Bl H2afy2 Hadhsc Hrh3 Hs3st3b1 Hspa8 Htr7 Id4 Iqgap1 Itgb1 Jph3 Jund1 Kcna2 Khdrbs2 Klf7 Lmtn Loxl4 Lpgat1 Mfap3 Mogat2 Mrpl3 Ms4a4c Msi1h Mt2 Muc1 Ndrg1 Nedd4 Nfil3 Nol7 Ot…
135	V$E2F1_Q6_01	117	117	230	5538	10286	-2.63	0.0	0.35	0.0	2610022K04Rik 3110006P09Rik 4930542G03Rik Adra2b Aplp2 Arc Arhgap20 Atf4 Axl B3gnt1 Bnip2 Bok Btg2 C730036B14Rik Catna1 Cbln3 Chchd3 Chd4 Chst4 Cntfr Cops5 Cox5b Crhr1 Cyp26a1 D10Ertd718e Edaradd Efnb2 Egfl9 Eif3s6ip Elf3 Eno1 Esrrb Fosb Fosl2 Foxq1 Frag1 Fst Gata2 Gcn5l2 Gmfb Gng4 H2-T10 H2afy2 Hadhsc Hrmt1l3 Hs3st3b1 Hspa8 Id4 Il20 Il9 Junb Jund1 Kcnd2 Klf4 Klf5 Klf7 Klhl11 Lbh Lmtn Mapk7 Mt2 M…
136	V$E2F1_Q6: E2F-1	176	176	171	8168	7656	-2.64	0.0	0.43	0.0	2610022K04Rik 3110006P09Rik 4930542G03Rik Adra2b Aplp2 Arc Arhgap20 Atf4 Atpif1 Axl B3gnt1 BC006705 BC019943 Bnip2 Bok Btbd4 Btg2 C730036B14Rik Cacnb1 Capn12 Catna1 Cbln3 Cd2ap Chchd3 Chd4 Chst4 Cias1 Cmklr1 Cntfr Cops5 Cox5b Crhr1 Crybb3 Cxcl1 Cxcl5 Cyp26a1 D10Ertd718e Dlx3 Dmgdh Doc2b Edaradd Efnb2 Egfl9 Eif3s6ip Elf3 Eno1 Esrrb Eya3 Flt3 Fosb Fosl2 Foxd4 Foxq1 Fst Ga17 Gata2 Gcn5l2 Gh Gmfb Gng…
137	V$MTATA_B: Muscle TATA box	163	163	184	7574	8250	-2.64	0.0	0.43	0.0	3110006P09Rik 4930542G03Rik AB041550 AF067063 Acpp Adam22 Adam24 Afm Ank1 Aplp2 Aspa Atf4 Atp4b Axl BC006965 Batf Bche Bcl2l14 Bnip2 Bok C730036B14Rik Cabp5 Cabyr Capn12 Capzb Ccl4 Cdh17 Ces2 Chst4 Chst5 Clca4 Cnr1 Cops5 Crhr1 Csna Ctrb1 Cxcl1 Cxcl5 Cyp26a1 Cyp2c38 Cyp2c39 Ddx47 Defb1 Doc2b E030034P13Rik Edaradd Efnb2 Eif2c2 Eif3s6ip F2 F9 Fpr-rs3 Frag1 Fst Ftmt G6pc Gabrg2 Gcm1 Gh Gja10 Gpr132 G…
138	V$RFX1_02: X-box binding protein RFX1	114	114	233	5390	10434	-2.64	0.0	0.36	0.0	2610022K04Rik 4930542G03Rik AB041550 Adam22 Alx3 Ank1 Arc Aspa Axl B3gnt1 BC006705 BC019943 Batf Bnip2 C8b Cabyr Cacnb1 Capzb Catna1 Cbln3 Chchd3 Chst4 Chst5 Cias1 Cps1 Cutl1 Cxcl1 Cyp26a1 Eif2c2 Ela2 Elf3 Elf4 Esrrb F9 Fkbp11 Fosb Foxd4 Frag1 Ftmt Gcm1 Gcn5l2 Gja10 Gpa33 H2afy2 Hrmt1l3 Hs3st3b1 Igsf4a Il12rb1 Il20 Iqgap1 Irak4 Itih1 Kcnd2 Klf4 Klf7 Krt1-5 Lcn5 Lmo1 Ly6i Mapk7 Mbd1 Mlze Mogat2 Mo…
139	V$SOX9_B1: SOX (SRY-related HMG box)	190	190	157	8804	7020	-2.65	0.0	0.43	0.0	3110006P09Rik 4930542G03Rik AB041550 Acpp Adam22 Aplp2 Arc Arhgap20 Aspa Atp4b Atpif1 BC019943 Bcl2l14 Bnip2 Bok Btg2 C730036B14Rik Cabp5 Cacnb1 Camsap1 Capn12 Catna1 Cd2ap Cdh16 Ces2 Chc1l Chst4 Chst5 Cias1 Clca4 Clps Cnr1 Cntfr Cops5 Cox5b Cps1 Crybb3 Csna Csnd Cutl1 Cxcl1 Cxcl5 Cyp2c39 Cyp4f15 D10Ertd718e Ddx47 Defb1 Dmgdh E030034P13Rik Eif2c2 Eif3s6ip Ela2 Esrrb Eya3 F2 F2rl2 F9 Flt3 Fosl2 Fo…
140	V$E12_Q6	95	95	252	4124	11700	-2.65	0.0	1.17	0.0	Agmat Alox12 Apc2 Arc Atf4 Atp4b Atp8b3 B3gnt1 Bche Bcl2l14 Capn12 Capzb Ccl4 Chc1l Chchd3 Chd4 Clps Cntfr Crybb3 Cyp26a1 D10Ertd718e Dmgdh Edaradd Eif3s6ip Elf3 Elf4 Esrrb F2rl2 Fkbp11 Fosb Foxd4 Foxh1 Frag1 Gata2 Gli2 Gmfb Gng3 Gpa33 Gpr132 Hrh3 Hrmt1l3 Il20 Itgb1 Jund1 Kcna2 Kcnk4 Klhl11 Klk13 Klk8 Krt1-15 Lcn5 Mef2a Mrgpra3 Ms4a4c Mt2 Muc1 NE Ndrg1 Neto1 Nmur1 Nptx1 Ovol1 Pcdh15 Pdk1 Prdx4 Pr…
141	V$NKX22_01: NK2 class homeobox factor 2	39	39	308	2061	13763	-2.66	0.0	0.16	0.0	4933417K04Rik 6530413N01Rik Adam24 BC014805 BC019943 Bcl2l14 C730036B14Rik Cabp5 Cdh17 Col17a1 Crybb3 Cyp2c38 Edaradd Esrrb Fpr-rs3 G6pc Gpr132 Gpx2 Igsf4a Il12rb1 Jund1 Ly6a Ly6i Mef2a Mrpl3 Npc1 Park2 Pgr Prdx4 Prlpk Rpl39 Slc22a19 Slc6a9 Slco1a4 Smc6l1 Tmem43 Tnp1 Trar1 V1rb4
142	V$RORA1_01: RAR-related orphan receptor alpha1	48	48	299	1930	13894	-2.66	0.0	1.61	0.0	Afm Atp4b BC006705 Batf Camsap1 Catna1 Cd2ap Ces2 Chst5 Cias1 Cox5b Cps1 Crybb3 Cyp2c39 Edaradd Flt3 Foxd4 Gcm1 Gcn5l2 Gpx2 Gsto1 H2-T10 Hadhsc Hyal1 Kcnk4 Khdrbs2 Klk13 Magea7 Ms4a3 P42pop Plpi Prdx4 Prlpk Rac1 Rsn Sftpd Slc25a19 Slc39a8 Sln Stag1 Suv39h1 Syngr3 Tceb1 Tcl1b3 Tlr3 Trar1 Txnl6 Uroc1
143	V$PEBP_Q6	94	94	253	4081	11743	-2.66	0.0	1.17	0.0	2610022K04Rik 6530413N01Rik AB041550 Adam22 Adam24 Adra2b Alox12 Apc2 Aplp2 Arc Atf4 Atp8b3 Atpif1 B230208J24Rik BC006965 BC014805 Batf Bnip2 C730036B14Rik Cabp5 Capn12 Catna1 Ccl4 Cdh17 Celsr1 Chchd3 Chst4 Chst5 Cias1 Clca4 Cnr1 Cntfr Cops5 Crybb3 Ctrb1 Cxcl1 Defb1 Edaradd Eif2c2 Eno1 Flt3 Foxd4 Ftmt Gja10 Gpr132 Gsto1 Hspa8 Igsf4a Il17 Kcnk4 Klf1 Klk8 Krt1-5 Magea7 Mlze Mogat2 Mpa2 Mrgpra3 Muc1…
144	V$IRF_Q6	83	83	264	4015	11809	-2.66	0.0	0.29	0.0	2610022K04Rik Adam22 Adam24 Arhgap20 BC006965 BC014805 BC019943 BC021367 Bnip2 Ccl4 Cd2ap Cdh17 Chc1l Chchd3 Cias1 Cntfr Csnd Ela2 Elf4 F2 F2rl2 F9 Fosb Foxq1 Gcm1 Gh Gja10 Gli2 Gpa33 Gpr132 Guca1b H2-T10 H2-T22 H2afy2 Hapln2 Ifna9 Igsf4a Iigp1 Il12rb1 Il9 Itgb1 Jph3 Krt1-5 Lbh Lmo1 Mef2a Mpa2 Neto1 Ngb Olfr68 Olfr69 Otx3 Pi4k2a Pou3f2 Ptpn5 Ptprt Rab3b Rac1 Sds Sema6c Sftpd Slc22a19 Slc39a8 Slc6…
145	V$ZTA_Q2	113	113	234	5000	10824	-2.68	0.0	0.99	0.0	4933417K04Rik 6530413N01Rik AF067063 Adam22 Afm Alox12 Apc2 B230208J24Rik Bche Btg2 C8b Cabp5 Capn12 Capzb Catna1 Cbln3 Ccl4 Chst4 Cias1 Clps Cmklr1 Cps1 Csnd Ctrb1 Ela2 Elf3 Elf4 Eya3 F2rl2 F9 Fosl2 Foxd4 Fpr-rs3 Ftmt G6pc Gabrg2 Gja10 Gng3 Gpr132 Guca1b H2afy2 Hapln2 Hyal1 Igsf4a Il17 Il8rb Irak4 Itgb1 Itih1 Jph3 Klf1 Klf4 Klk8 Lbh Lfng Ly6a Ly6i Mlze Mpa2 Mt2 NE Ndrg1 Nedd4 Nkx2-3 Npc1 Ntn3 Ol…
146	V$E2F_Q4: E2F	115	115	232	5399	10425	-2.68	0.0	0.4	0.0	2610022K04Rik 4930542G03Rik 6530413N01Rik Adam24 Afm Agmat Aplp2 Arhgap20 Axl B3gnt1 BC006965 BC019943 Batf Bnip2 Bok Btbd4 Btg2 C730036B14Rik Cacng5 Catna1 Cbln3 Chd4 Chst4 Cias1 Cntfr Cops5 Cox5b Cxcl1 D10Ertd718e Dlx3 Edaradd Egfl9 Eif3s6ip Eno1 Esrrb Flt3 Fosb Fosl2 Foxd4 Foxh1 Fst Gata2 Gcn5l2 Gmfb Gng4 Hs3st3b1 Hspa8 Il20 Il9 Jph3 Jund1 Kcnd2 Klf4 Klf5 Klf7 Lmtn Lpgat1 Mbd1 Mogat2 Mrgpra3 M…
147	V$ELF1_Q6	165	165	182	7474	8350	-2.68	0.0	0.75	0.0	2610022K04Rik 4933417K04Rik AB041550 AF067063 Acpp Adam22 Adam24 Adra2b Afm Apc2 Arc Arhgap20 Aspa Atf4 Axl BC021367 Batf Bche Bcl2l14 Bnip2 Btg2 Cacnb1 Capn12 Catna1 Cd2ap Cdh17 Chst4 Cmklr1 Cnr1 Cops5 Cox5b Csna Ctrb1 Cutl1 Ddx47 Defb1 Dlx3 Edaradd Elf3 Elf4 F2rl2 F9 Fkbp11 Fosl2 Foxd4 Foxh1 Foxq1 Fpr-rs3 Frag1 Ftmt Gh Gja10 Gmfb Gng4 Gpr132 H2-T10 H2-T22 H2afy2 Hapln2 Hrh3 Hrmt1l3 Hs3st3b1 Hsd…
148	V$MYCMAX_B: c-Myc:Max binding sites	135	135	212	6051	9773	-2.68	0.0	0.87	0.0	3110006P09Rik 4933417K04Rik 6530413N01Rik Adam22 Alx3 Aplp2 Arhgap20 Atp4b B230208J24Rik B3gnt1 BC006705 Btbd4 C730036B14Rik Cabp5 Cacnb1 Camsap1 Catna1 Ccl4 Cd2ap Celsr1 Chchd3 Chd4 Clca4 Cntfr Cox5b Csnd Ctrb1 Cxcl1 Cyp26a1 D10Ertd718e Defb1 Dlx3 Doc2b Edaradd Egfl9 Eif3s6ip Eno1 Esrrb Flt3 Foxq1 Frag1 G6pc Ga17 Gcm1 Gcn5l2 Gli2 Gmfb Gng3 Gng4 Gpa33 Gsto1 H2afy2 Hrh3 Hrmt1l3 Hspa8 Htr7 Hyal1 Id…
149	V$AREB6_02: AREB6 (Atp1a1 regulatory element binding factor 6)	131	131	216	6090	9734	-2.69	0.0	0.46	0.0	AF067063 Acpp Adam22 Adra2b Alox12 Alx3 Ank1 Aspa Azgp1 B3gnt1 Bok Capn12 Capzb Catna1 Ccl4 Cdh16 Ces2 Chd4 Chst4 Cias1 Clca4 Cnr1 Cntfr Crybb3 Ctrb1 D10Ertd718e Ddx47 Doc2b E030034P13Rik Efnb2 Eif2c2 Elf4 F2 Fkbp11 Foxh1 Frag1 Fst Gabrg2 Gmfb Gng3 Gpa33 Gpx2 Guca1b H2-T10 H2-T22 Hapln2 Hrh3 Hsd17b3 Igsf4a Iigp1 Ikbkap Il12rb1 Il17 Il8rb Iqgap1 Irak4 Jph3 Khdrbs2 Klf5 Klk13 Klk8 Krt1-5 Lcn5 Ly6i …
150	V$TITF1_Q3: TTF-1, TITF1 (thyroid transcription factor 1)	132	132	215	6136	9688	-2.69	0.0	0.46	0.0	3110006P09Rik AB041550 Adam24 Ank1 Arc Aspa Atp8b3 Axl B3gnt1 BC006705 Batf Bche Bok Btg2 C730036B14Rik Cabp5 Cabyr Cacnb1 Camsap1 Capn12 Catna1 Cdh16 Chc1l Chst5 Clps Cops5 Cox5b Crybb3 Csna Ctrb1 Cutl1 Cyp26a1 Cyp4f15 Ddx47 Defb1 E030034P13Rik Efnb2 Eif3s6ip Eno1 Esrrb Eya3 Fosb Foxd4 Foxh1 Gata2 Gh Gli2 Gmfb Gng3 Gpx2 Guca1b H2-T10 H2-T22 Hrmt1l3 Hsd17b3 Hspa8 Ifna9 Iigp1 Il12rb1 Il8rb Il9 Ira…
151	V$EFC_Q6	193	193	154	8777	7047	-2.7	0.0	0.69	0.0	2610022K04Rik 3110006P09Rik 4933417K04Rik 6530413N01Rik AB041550 AF067063 Acpp Adam22 Adam24 Adra2b Afm Ank1 Apc2 Arc Arhgap20 Aspa Atp4b Atpif1 Axl Azgp1 BC006705 BC006965 BC014805 BC019943 BC021367 Bche Bcl2l14 Bnip2 C8b Cabyr Cacnb1 Camsap1 Capn12 Catna1 Cbln3 Cdh16 Cdh17 Chc1l Chd4 Chst4 Clca4 Clps Cnr1 Cntfr Cops5 Cps1 Crhr1 Csnd Ctrb1 Cxcl1 Cxcl5 D10Ertd718e Defb1 Doc2b E030034P13Rik Efnb2 …
152	V$ER_Q6: estrogen receptor	182	182	165	8316	7508	-2.7	0.0	0.62	0.0	4930542G03Rik 4933417K04Rik 6530413N01Rik Acpp Adam22 Adam24 Adra2b Afm Alox12 Ank1 Apc2 Aplp2 Arf4 Atf4 Atp4b Atp8b3 Atpif1 B230208J24Rik B3gnt1 BC014805 BC021367 Bnip2 Btbd4 Btg2 C730036B14Rik Cabp5 Cacnb1 Camsap1 Capn12 Capzb Catna1 Cbln3 Ccl4 Cdh16 Cdh17 Celsr1 Ces2 Chc1l Chd4 Chst4 Chst5 Cias1 Clca4 Clps Cntfr Cps1 Crybb3 Csnd Cutl1 Cxcl1 Cxcl5 Cyp26a1 Cyp2c38 Cyp2c39 Dmgdh Doc2b E030034P13R…
153	V$PADS_C: Retroviral Poly A downstream element	86	86	261	4117	11707	-2.7	0.0	0.33	0.0	3110006P09Rik 4933417K04Rik AF067063 Alx3 Arf4 Azgp1 BC006705 BC014805 BC021367 Batf Btbd4 C8b Capn12 Cbln3 Celsr1 Chc1l Chst5 Clps Cntfr Col17a1 Cps1 Crybb3 Cyp26a1 Ddx47 Dlx3 Dmgdh Edaradd Egfl9 F2rl2 Gli2 Gng3 Gpa33 Gsto1 H2-Bl H2afy2 Hadhsc Hspa8 Ifna9 Igsf4a Il20 Irak4 Jph3 Klf1 Krt1-5 Lbh Lcn5 Lpgat1 Ly6a Ly6i Mapk7 Moxd1 Ms4a4c Ndrg1 Ngb Nkx2-3 Nol7 Olfr68 Pappa Pdk1 Prkx Ptpn5 Ranbp5 Rpl1…
154	V$NFY_Q6_01	149	149	198	6816	9008	-2.7	0.0	0.61	0.0	3110006P09Rik 4930542G03Rik AB041550 Acpp Adam24 Afm Agmat Ank1 Arc Atf4 Azgp1 B230208J24Rik BC006705 BC006965 BC021367 Bcl2l14 Bnip2 Btbd4 Btg2 C8b Cabp5 Cabyr Ccl4 Ces2 Chchd3 Chst4 Cias1 Cntfr Cops5 Cps1 Csnd Cxcl1 Cyp26a1 Cyp2c39 Cyp4f15 D10Ertd718e Dlx3 Efnb2 Egfl9 Eif2c2 Eif3s6ip Eno1 Eya3 Foxd4 Foxq1 Fpr-rs3 G6pc Gata2 Gh Gmfb Gpa33 Guca1b H2-Bl H2-T10 H2-T22 H2afy2 Hadhsc Hapln2 Hrh3 Hs3s…
155	V$OSF2_Q6	229	229	118	10566	5258	-2.7	0.0	0.44	0.0	2610022K04Rik 3110006P09Rik 6530413N01Rik AB041550 AF067063 Adam22 Adam24 Adra2b Afm Alox12 Alx3 Ank1 Apc2 Aplp2 Arc Arf4 Aspa Atf4 Atp8b3 Atpif1 Axl Azgp1 B230208J24Rik B3gnt1 BC006965 BC014805 BC021367 Batf Bcl2l14 Bnip2 Bok C730036B14Rik C8b Cabp5 Capn12 Capzb Catna1 Ccl4 Cdh17 Celsr1 Chc1l Chchd3 Chst4 Chst5 Cias1 Clca4 Clps Cmklr1 Cnr1 Cntfr Col17a1 Cops5 Cox5b Cps1 Crybb3 Csna Csnd Ctrb1 Cu…
156	V$CAAT_01: cellular and viral CCAAT box	208	208	139	9530	6294	-2.71	0.0	0.57	0.0	3110006P09Rik 4930542G03Rik 4933417K04Rik AB041550 Acpp Adam22 Adam24 Agmat Alx3 Apc2 Aplp2 Arc Arf4 Arhgap20 Atf4 Azgp1 B230208J24Rik BC006705 BC006965 BC019943 BC021367 Batf Bche Bcl2l14 Bnip2 Btbd4 Btg2 Cabp5 Cabyr Cacnb1 Cacng5 Ccl4 Cdh16 Cdh17 Ces2 Chc1l Chchd3 Chd4 Chst4 Cias1 Cnr1 Cntfr Col17a1 Cops5 Cps1 Crybb3 Csnd Ctrb1 Cutl1 Cxcl1 Cxcl5 Cyp26a1 Cyp2c39 Cyp4f15 D10Ertd718e Dlx3 Doc2b E0…
157	V$VMAF_01: v-Maf	216	216	131	9934	5890	-2.71	0.0	0.5	0.0	3110006P09Rik 4930542G03Rik 6530413N01Rik Adam22 Afm Agmat Alx3 Ank1 Apc2 Aplp2 Aspa Atf4 Atp4b Atpif1 Azgp1 B230208J24Rik B3gnt1 BC006705 BC006965 BC014805 BC021367 Batf Bche Bcl2l14 Bnip2 Btbd4 Btg2 C730036B14Rik C8b Cabyr Cacnb1 Cacng5 Capn12 Capzb Catna1 Cd2ap Cdh16 Cdh17 Celsr1 Ces2 Chchd3 Chst5 Cias1 Clca4 Clps Cmklr1 Cntfr Col17a1 Cps1 Crhr1 Crybb3 Ctrb1 Cxcl1 Cxcl5 Cyp26a1 Cyp2c39 Cyp4f15…
158	V$TATA_C: Retroviral TATA box	108	108	239	4792	11032	-2.72	0.0	0.95	0.0	AF067063 Acpp Adam24 Afm Alox12 Aspa Atp4b B230208J24Rik BC014805 BC019943 Batf Bnip2 Bok Cabp5 Ces2 Chc1l Chchd3 Clca4 Clps Cntfr Cops5 Cps1 Csna Csnd Cxcl1 Cyp2c38 Cyp2c39 Defb1 E030034P13Rik Eya3 F9 Fkbp11 Foxd4 Fpr-rs3 Ftmt G6pc Gcm1 Gcn5l2 Gh Gsto1 Hadhsc Htr7 Ifna9 Iigp1 Ikbkap Il12rb1 Il17 Il9 Iqgap1 Junb Khdrbs2 Klk8 Krt1-5 Lcn5 Lmo1 Loxl4 Mef2a Mpa2 Ms4a3 Ms4a4c NE Ndrg1 Neto1 Nkx2-3 Npc…
159	V$E2F1_Q3_01	92	92	255	4359	11465	-2.72	0.0	0.38	0.0	2610022K04Rik 4930542G03Rik Adra2b Aplp2 Arf4 Arhgap20 Atf4 Atp8b3 B3gnt1 BC006705 Btbd4 Btg2 Cacnb1 Camsap1 Catna1 Cd2ap Celsr1 Chchd3 Chd4 Cntfr Cops5 Cox5b Crhr1 D10Ertd718e Dlx3 Doc2b Efnb2 Egfl9 Esrrb F2rl2 Fosb Fosl2 Foxq1 Frag1 Fst Ga17 Gata2 Gng4 Hrmt1l3 Hspa8 Htr7 Id4 Ikbkap Iqgap1 Jph3 Kcna2 Kcnd2 Khdrbs2 Klf4 Klf7 Klhl11 Lfng Lmo1 Lpgat1 Mapk7 Mfap3 Moxd1 Msi1h Nedd4 Nfil3 Nol7 Ntn3 Ov…
160	V$COMP1_01: COMP1	215	215	132	9817	6007	-2.73	0.0	0.62	0.0	4930542G03Rik AB041550 AF067063 Acpp Adam22 Adam24 Afm Alox12 Alx3 Ank1 Apc2 Aspa Atf4 Atp4b Atpif1 Axl Azgp1 B230208J24Rik BC006705 BC006965 BC014805 BC021367 Bche Bcl2l14 Bnip2 Btbd4 Btg2 C730036B14Rik C8b Cabp5 Cacng5 Capn12 Catna1 Ccl4 Cd2ap Cdh17 Celsr1 Ces2 Chchd3 Chst4 Cias1 Clca4 Cnr1 Col17a1 Cps1 Crybb3 Csnd Ctrb1 Cutl1 Cxcl1 Cyp26a1 Cyp2c39 Cyp4f15 Dlx3 Dmgdh Doc2b Eif2c2 Eif3s6ip Ela2 …
161	V$USF_Q6: upstream stimulating factor	219	219	128	9953	5871	-2.73	0.0	0.71	0.0	2610022K04Rik 3110006P09Rik 4933417K04Rik 6530413N01Rik AB041550 Adam22 Adam24 Agmat Alox12 Alx3 Ank1 Aplp2 Arc Arf4 Arhgap20 Atf4 Atp4b Atp8b3 Axl B230208J24Rik B3gnt1 BC006705 BC019943 Batf Bche Bcl2l14 Btbd4 Btg2 C730036B14Rik Cabyr Cacnb1 Camsap1 Capzb Catna1 Cd2ap Cdh16 Cdh17 Celsr1 Ces2 Chchd3 Chd4 Chst4 Chst5 Cias1 Clca4 Clps Cmklr1 Cntfr Col17a1 Cops5 Cox5b Crhr1 Ctrb1 Cutl1 Cxcl1 Cyp26a1…
162	V$NFY_Q6: nuclear factor Y (Y-box binding factor)	122	122	225	5576	10248	-2.73	0.0	0.63	0.0	4930542G03Rik AB041550 AF067063 Acpp Adam24 Afm Atf4 Azgp1 B230208J24Rik B3gnt1 BC006705 BC006965 BC019943 BC021367 Bcl2l14 Bnip2 Btbd4 C8b Cacnb1 Ccl4 Ces2 Chst4 Cias1 Cntfr Cops5 Cps1 Csnd Cxcl1 Cyp2c39 Cyp4f15 D10Ertd718e Dlx3 E030034P13Rik Efnb2 Eif3s6ip Ela2 Elf3 Eno1 Foxd4 Fpr-rs3 G6pc Gata2 Gcm1 Gh Gpa33 Guca1b H2-T10 H2-T22 Hapln2 Hrh3 Hs3st3b1 Hsd17b3 Hspa8 Hyal1 Id4 Ifna9 Il17 Il8rb Jun…
163	V$GATA1_03: GATA-binding factor 1	119	119	228	5459	10365	-2.74	0.0	0.59	0.0	3110006P09Rik AF067063 Adam24 Afm Alx3 Aspa Atp8b3 Atpif1 B3gnt1 BC014805 BC019943 BC021367 Batf Bche C8b Cabp5 Chc1l Chchd3 Chst4 Clca4 Cmklr1 Cnr1 Cops5 Cps1 Csnd Ctrb1 Cxcl1 Cyp2c39 D10Ertd718e E030034P13Rik Edaradd Egfl9 Eif3s6ip Elf4 Esrrb Eya3 Foxh1 Fpr-rs3 Frag1 Ftmt G6pc Gcn5l2 Gja10 Gmfb Gng3 Hrmt1l3 Hsd17b3 Hyal1 Il12rb1 Il8rb Iqgap1 Kcnk4 Klf5 Klf7 Klk13 Klk8 Krt1-15 Krt1-5 Lmo1 Ly6i M…
164	V$CREB_01: cAMP-responsive element binding protein	26	26	321	1447	14377	-2.74	0.0	0.13	0.0	Batf Bnip2 Btg2 Cd2ap Crhr1 Flt3 Fosb Foxq1 Fst Gja10 Gng4 Ikbkap Il17 Il20 Jund1 Nptx1 P42pop Pgr Prdx4 Rhoj Rpl15 Scg2 Scnn1a Slc6a9 Srp54 Wnt10a
165	V$RP58_01: 58 KDA repressor protein	13	13	334	398	15426	-2.74	0.0	2.24	0.02	D10Ertd718e Gja10 Gng4 Gsto1 Klf1 Lcn5 Pappa Park2 Ptpn13 Smarcd2 Ttr Txndc8 Wfdc5
166	V$MYCMAX_02: c-Myc:Max heterodimer	120	120	227	5457	10367	-2.74	0.0	0.68	0.0	4933417K04Rik AB041550 Alox12 Aplp2 Atf4 Azgp1 B230208J24Rik B3gnt1 BC006705 BC021367 Bche Bnip2 Btbd4 C730036B14Rik Capzb Ces2 Chc1l Chchd3 Chd4 Chst4 Clca4 Cntfr Csnd Cutl1 Cxcl1 Cyp2c39 Ddx47 Defb1 Dmgdh Egfl9 Eif2c2 Eno1 Eya3 F2 Flt3 Ftmt G6pc Gabrg2 Gcm1 Gja10 Gli2 Gmfb Gng3 Gpa33 Gsto1 Guca1b Hrh3 Hrmt1l3 Hyal1 Ifna9 Igsf4a Iigp1 Il17 Il8rb Il9 Irak4 Itgb1 Klf4 Klk13 Krt1-5 Lcn5 Lfng Loxl4 …
167	V$NRF2_Q4: heterodimer containing Nrf2	94	94	253	4150	11674	-2.75	0.0	0.97	0.0	3110006P09Rik 4933417K04Rik Adam22 Adam24 BC006965 BC014805 Bche Bcl2l14 Cabp5 Cabyr Capn12 Catna1 Ccl4 Cdh17 Cias1 Cmklr1 Col17a1 Cxcl5 Cyp26a1 Cyp2c39 Dlx3 Egfl9 Eif2c2 Elf4 F2 F2rl2 Fosl2 Foxh1 Frag1 Gata2 Gng3 Gpa33 Gpx2 Guca1b H2-T10 H2-T22 Hrmt1l3 Hspa8 Itgb1 Klf1 Klf4 Klk13 Krt1-5 Lbh Lcn5 Lfng Loxl4 Mfap3 Mogat2 Mrgpra3 Ms4a3 Msi1h Mt2 Muc1 Ndrg1 Nkx2-3 Nmur1 Ntn3 Osr1 Pappa Park2 Pcdh15 …
168	V$MYOD_01: myoblast determination gene product	227	227	120	10339	5485	-2.75	0.0	0.67	0.0	2610022K04Rik 4930542G03Rik 4933417K04Rik 6530413N01Rik AB041550 AF067063 Acpp Agmat Ank1 Apc2 Aspa Atf4 Atp4b Atp8b3 Azgp1 B230208J24Rik B3gnt1 BC014805 BC019943 BC021367 Bche Bcl2l14 Bok Btbd4 Cacng5 Capn12 Capzb Catna1 Ccl4 Cd2ap Cdh16 Celsr1 Ces2 Chc1l Chchd3 Chd4 Chst4 Chst5 Cias1 Clps Cmklr1 Cntfr Col17a1 Crybb3 Csnd Ctrb1 Cutl1 Cxcl1 Cxcl5 Cyp26a1 Cyp2c39 D10Ertd718e Dlx3 Dmgdh Doc2b Edara…
169	V$CREBATF_Q6	98	98	249	4581	11243	-2.75	0.0	0.46	0.0	2610022K04Rik Alx3 Arf4 B230208J24Rik BC006705 BC006965 BC021367 Batf Bnip2 Btg2 Cabyr Camsap1 Cd2ap Chchd3 Chd4 Cnr1 Col17a1 Cops5 Cox5b Crhr1 Cxcl1 Cyp2c38 Cyp2c39 D10Ertd718e Doc2b Flt3 Fosb Fosl2 Foxq1 Fst Ftmt Gcn5l2 Gja10 Gli2 Gng3 Gng4 Gpr132 Gsto1 H2-T10 H2-T22 Igsf4a Ikbkap Il17 Il20 Il8rb Irak4 Itgb1 Junb Jund1 Klf4 Klf7 Klhl11 Lbh Mpa2 Msi1h Nfil3 Ngb Nkx2-3 Nptx1 Otx3 P42pop Paqr4 Par…
170	V$CREB_Q4_01	103	103	244	4609	11215	-2.76	0.0	0.84	0.0	2610022K04Rik Alx3 Ank1 Aplp2 Arf4 Atf4 B230208J24Rik BC006705 BC006965 BC021367 Batf Bnip2 Btg2 Cabyr Cd2ap Chchd3 Chd4 Cnr1 Col17a1 Cops5 Cox5b Crhr1 Cxcl1 Cyp2c38 Cyp2c39 D10Ertd718e Esrrb Fkbp11 Flt3 Fosb Fosl2 Foxq1 Fst Ftmt Gcn5l2 Gja10 Gli2 Gmfb Gng3 Gng4 Gpr132 Gsto1 H2-T10 H2-T22 Hspa8 Igsf4a Ikbkap Il17 Il20 Irak4 Itgb1 Junb Jund1 Klf4 Klf5 Lbh Mpa2 Msi1h Nfil3 Ngb Nkx2-3 Nptx1 Otx3 P42…
171	V$ELK1_01: Elk-1	87	87	260	4112	11712	-2.76	0.0	0.4	0.0	2610022K04Rik 3110006P09Rik AF067063 Apc2 Arc Arhgap20 Atpif1 BC006705 BC006965 Bnip2 Btbd4 Btg2 Cabyr Cacng5 Capn12 Capzb Ces2 Chst4 Clps Cntfr Cops5 Cox5b Cutl1 Doc2b Egfl9 Eif3s6ip Elf3 Esrrb Eya3 Fkbp11 Foxh1 Foxq1 Gabrg2 Gja10 Gmfb Gpa33 Hadhsc Hsd17b3 Id4 Il12rb1 Il8rb Irak4 Junb Kcna2 Klf7 Lmo1 Loxl4 Ly6a Ly6i Mapk7 Mfap3 Mrpl3 Mt2 Muc1 Ngb Osr1 P42pop Pde6b Pdk1 Prkx Prlpk Prtn3 Ptpn5 Ras…
172	V$AP1_Q2: activator protein 1	235	235	112	10711	5113	-2.76	0.0	0.65	0.0	3110006P09Rik 4933417K04Rik 6530413N01Rik AB041550 Adam22 Adam24 Adra2b Afm Agmat Alox12 Alx3 Ank1 Apc2 Arc Arf4 Aspa Atf4 Atpif1 Azgp1 B230208J24Rik BC006705 BC006965 BC019943 BC021367 Batf Bche Bcl2l14 Bnip2 Bok C730036B14Rik Cabp5 Cabyr Cacng5 Capn12 Capzb Catna1 Cbln3 Ccl4 Cd2ap Cdh16 Cdh17 Celsr1 Ces2 Chc1l Chchd3 Chst4 Cias1 Clps Cmklr1 Cnr1 Cops5 Cox5b Cps1 Crybb3 Csnd Ctrb1 Cutl1 Cxcl1 Cx…
173	V$TGIF_01: TGIF (5'TG3' interacting factor)	93	93	254	4352	11472	-2.77	0.0	0.46	0.0	4933417K04Rik Acpp Adam22 Adam24 Afm Ank1 Apc2 Bche Bcl2l14 C730036B14Rik Cabp5 Cacng5 Capn12 Ces2 Chchd3 Cias1 Cnr1 Cox5b Cps1 Cxcl1 Cxcl5 Cyp2c39 Ddx47 Defb1 Efnb2 Eif2c2 Eya3 Flt3 Foxh1 Foxq1 Fpr-rs3 Ga17 Gcn5l2 Gh Gja10 Gng3 Gng4 Gpr132 Gpx2 Hs3st3b1 Hyal1 Iigp1 Il12rb1 Il20 Il8rb Iqgap1 Itgb1 Kcnk4 Klf5 Krt1-15 Lpgat1 Ly6i Mef2a Mlze Moxd1 Mrpl3 Ms4a3 Msi1h Mt2 Muc1 Nedd4 Olfr69 Osr1 Otx3 Ox…
174	V$NFY_01: nuclear factor Y (Y-box binding factor)	70	70	277	3377	12447	-2.77	0.0	0.33	0.0	4930542G03Rik Acpp Adam24 Aplp2 Atf4 Azgp1 B230208J24Rik BC021367 Bcl2l14 Btbd4 Btg2 Cabyr Ccl4 Cxcl1 D10Ertd718e Dlx3 Efnb2 Eif3s6ip Elf3 Eno1 Fpr-rs3 Guca1b H2-Bl H2-T10 H2-T22 Hapln2 Hs3st3b1 Hspa8 Hyal1 Id4 Il17 Il8rb Junb Klf1 Klf5 Klf7 Krt1-15 Lfng Mapk7 Mfap3 Mlze Mrgpra3 Ndrg1 Nmur1 Odf1 Paqr4 Pdpk1 Pgr Pi4k2a Pou3f2 Rpgrip1 Sds Slc16a3 Slc22a19 Slc22a7 Slc25a19 Slc6a12 Slco3a1 Strm Suv39…
175	V$GFI1_01: growth factor independence 1	100	100	247	4618	11206	-2.78	0.0	0.55	0.0	3110006P09Rik AF067063 Alx3 Ank1 Aplp2 Arf4 B230208J24Rik BC014805 Batf Bche Bnip2 C730036B14Rik C8b Cabyr Capn12 Capzb Ccl4 Chc1l Clca4 Col17a1 Ctrb1 Cutl1 Cxcl1 Cxcl5 Doc2b Eif3s6ip Elf3 Eya3 F2 Foxd4 Frag1 Fst Gabrg2 Gmfb Gng4 Gpx2 Hapln2 Hs3st3b1 Ifna9 Igsf4a Il12rb1 Il17 Il20 Il8rb Irak4 Jph3 Jund1 Kcna2 Klf5 Klk13 Klk8 Lmo1 Magea7 Mapk7 Neto1 Nol7 Ntn3 Olfr68 Olfr69 Pappa Pcdh15 Pdk1 Pdpk1 …
176	V$AP1_Q4: activator protein 1	287	287	60	12884	2940	-2.78	0.0	1.21	0.0	2610022K04Rik 3110006P09Rik 4933417K04Rik 6530413N01Rik AB041550 AF067063 Acpp Adam22 Adam24 Adra2b Afm Agmat Alox12 Alx3 Ank1 Apc2 Aplp2 Arc Arf4 Arhgap20 Aspa Atf4 Atp4b Atp8b3 Atpif1 Azgp1 B230208J24Rik B3gnt1 BC006705 BC006965 BC014805 BC019943 BC021367 Batf Bche Bcl2l14 Bnip2 Bok Btbd4 C730036B14Rik C8b Cabp5 Cabyr Cacnb1 Cacng5 Capn12 Capzb Catna1 Cbln3 Ccl4 Cd2ap Cdh16 Cdh17 Celsr1 Ces2 Ch…
177	V$NMYC_01: N-Myc	71	71	276	3409	12415	-2.79	0.0	0.35	0.0	3110006P09Rik 4933417K04Rik Alx3 Aplp2 Atf4 B230208J24Rik B3gnt1 BC006705 Btbd4 C730036B14Rik Capzb Chchd3 Chd4 Chst4 Clca4 Cntfr Cxcl1 Defb1 Egfl9 Eno1 Flt3 Fosb G6pc Gcm1 Gja10 Gli2 Gmfb Gng3 Gpa33 Hrh3 Hrmt1l3 Hyal1 Il17 Il8rb Irak4 Klf4 Lfng Mlze Mt2 Neto1 Nfil3 Nol7 Ntn3 Osr1 Oxtr Pappa Pdk1 Pi4k2a Ppp1r14b Prdx4 Prx Pspn Slc16a3 Slc25a19 Slc39a8 Slc6a9 Slco1b2 Slco3a1 Smc6l1 St6galnac3 Stmn…
178	V$HLF_01: hepatic leukemia factor	102	102	245	4655	11169	-2.79	0.0	0.65	0.0	3110006P09Rik AF067063 Agmat Arf4 Aspa BC006965 BC014805 BC019943 Cabp5 Cdh17 Chc1l Chchd3 Clca4 Cnr1 Cops5 Cox5b Cps1 Csnd Cxcl1 Cyp2c38 Cyp2c39 Defb1 Edaradd Egfl9 Ela2 Elf3 Eno1 Eya3 F2rl2 Fkbp11 Fosb Foxd4 Fpr-rs3 Ftmt G6pc Gcn5l2 Gh Gmfb Gpr132 H2afy2 Hadhsc Hapln2 Hrh3 Hrmt1l3 Hs3st3b1 Hsd17b3 Iigp1 Il17 Il20 Irak4 Itgb1 Kcnd2 Kcnk4 Khdrbs2 Ly6i Mbd1 Mef2a Mfap3 Mlze Mogat2 Mpa2 Mrgpra3 Mrp…
179	V$IPF1_Q4	69	69	278	3320	12504	-2.79	0.0	0.34	0.0	Alx3 Atp8b3 BC006705 BC019943 BC021367 Bcl2l14 C730036B14Rik Capn12 Cdh17 Chc1l Chst4 Cias1 Clca4 Cnr1 Crybb3 Csnd Cutl1 Cxcl5 Ddx47 Defb1 Dlx3 Dmgdh Eif3s6ip Elf3 Eya3 Ftmt G6pc Gcm1 Gcn5l2 Gmfb H2-T10 H2-T22 Hapln2 Hsd17b3 Hspa8 Htr7 Il17 Il9 Itgb1 Klf5 Lbh Lpgat1 Magea7 Mlze Ms4a3 Muc1 Ngb Olfr69 Ovol1 Paqr4 Pcdh15 Pdpk1 Prtn3 Ptpn13 Ptpn5 Rsnl2 Sftpd Slc22a19 Slc6a12 Sostdc1 Tlr3 Tnp1 Trdn Tu…
180	V$MTF1_Q4	30	30	317	1145	14679	-2.79	0.0	1.7	0.0	3110006P09Rik Aplp2 Arhgap20 BC006705 Camsap1 Celsr1 Chc1l Crhr1 Cutl1 Defb1 Flt3 Foxq1 Fst Gli2 Gng3 Htr7 Il17 Khdrbs2 Klf7 Lbh Mbd1 Mt2 Ndrg1 Oas3 Otx3 Sds Slc6a9 Svs3 Tnp1 Ubqln2
181	V$HP1SITEFACTOR_Q6	82	82	265	3860	11964	-2.8	0.0	0.43	0.0	3110006P09Rik Adam22 Afm Axl BC006705 BC014805 BC019943 Bcl2l14 Bnip2 Btg2 Cabp5 Cabyr Cd2ap Cdh16 Cdh17 Cnr1 Cutl1 Cyp4f15 Doc2b Ela2 Elf3 Foxd4 Foxh1 Foxq1 Frag1 Gabrg2 Gcm1 Gja10 Gng4 Hapln2 Hs3st3b1 Hsd17b3 Ifna9 Il17 Il8rb Il9 Itgb1 Jund1 Klf5 Krt1-5 Magea7 Mbd1 Mlze Ms4a4c Msi1h Muc1 Nedd4 Npc1 Olfr68 P42pop Pappa Park2 Pcdh15 Pde6b Prdx4 Rac1 Rasgrf2 Rpl15 Rps25 Rsnl2 Sf3b5 Slc22a19 Slc25a…
182	V$E2F1DP1_01: E2F-1:DP-1 heterodimer	99	99	248	4503	11321	-2.8	0.0	0.68	0.0	2610022K04Rik 3110006P09Rik 4930542G03Rik Adra2b Arhgap20 Atf4 B3gnt1 Bnip2 Bok Btbd4 Btg2 C730036B14Rik Chchd3 Chd4 Chst4 Cntfr Cops5 Cox5b Crhr1 Defb1 Edaradd Egfl9 Eif3s6ip Elf3 Esrrb Eya3 Flt3 Fosb Foxq1 Gata2 Gcn5l2 Gng4 H2-T10 H2-T22 H2afy2 Hs3st3b1 Hspa8 Ikbkap Il20 Il9 Itgb1 Jph3 Jund1 Klf4 Klf5 Klf7 Klhl11 Lbh Moxd1 Muc1 Nedd4 Neto1 Nfil3 Nkx2-3 Nol7 Otx3 Ovol1 Paqr4 Park2 Pdk1 Pdpk1 Ppp…
183	V$NFKB_Q6: NF-kappaB	48	48	299	1982	13842	-2.81	0.0	1.36	0.0	2610022K04Rik Atp4b Batf Bcl2l14 Bok Cabp5 Cacnb1 Ces2 Chd4 Clca4 Cutl1 Cxcl1 Cxcl5 Doc2b Eif2c2 Eya3 F2 F2rl2 Flt3 Foxh1 Gng4 Guca1b H2-T10 H2-T22 Il12rb1 Itih1 Jund1 Khdrbs2 Klf4 Moxd1 Mpa2 Olfr68 Olfr69 Prlpk Ptpn5 Rhoj Scnn1a Slc22a19 Smc6l1 Sorcs3 Thsd1 Tlr3 Tnp1 Txndc8 Wfdc5 Wnt10a Xist Zfp385
184	V$EVI1_04: ectopic viral integration site 1 encoded factor	258	258	89	11728	4096	-2.82	0.0	0.72	0.0	2610022K04Rik 3110006P09Rik 4930542G03Rik 4933417K04Rik 6530413N01Rik AB041550 AF067063 Acpp Adam24 Afm Agmat Alox12 Alx3 Apc2 Aplp2 Arc Arf4 Arhgap20 Aspa Atf4 Atp8b3 Atpif1 BC014805 BC019943 BC021367 Batf Bche Bcl2l14 Bnip2 Bok C730036B14Rik C8b Cabp5 Cabyr Cacng5 Capn12 Catna1 Cbln3 Ccl4 Cd2ap Cdh16 Ces2 Chc1l Chchd3 Chst4 Chst5 Clca4 Clps Cnr1 Cntfr Cops5 Cox5b Cps1 Csna Ctrb1 Cxcl1 Cxcl5 Cyp…
185	V$EVI1_06: ectopic viral integration site 1 encoded factor	1	1	346	206	15618	-2.85	0.0	0.01	0.0	Prlpk
186	V$LPOLYA_B: Lentiviral Poly A signal	69	69	278	3282	12542	-2.85	0.0	0.4	0.0	3110006P09Rik Acpp Afm Ank1 Atp8b3 Bche Bcl2l14 C730036B14Rik Cias1 Clca4 Csnd Cutl1 Dmgdh Edaradd Eif3s6ip Ela2 Eno1 F2rl2 F9 Foxd4 Fpr-rs3 Frag1 Ga17 Gabrg2 Gcm1 Gli2 Gsto1 Ifna9 Iigp1 Iqgap1 Kcnd2 Khdrbs2 Klf7 Magea7 Mapk7 Mbd1 Mlze Mrgpra3 Mrpl3 Ms4a4c Odf1 Olfr68 Ovol1 Park2 Plpi Pou3f2 Ppp2r5a Prkx Prx Ptpn5 Rpl15 Rpl41 Rsn Sca7 Slc39a8 Smc6l1 Sostdc1 Tceb1 Tlr3 Tnp1 Trar1 Trdn Tuba1 Txndc8…
187	V$PAX9_B: zebrafish Pax-9 binding sites	80	80	267	3580	12244	-2.85	0.0	0.81	0.0	Alx3 Apc2 Arf4 Arhgap20 BC019943 Batf Bcl2l14 Btg2 Cacnb1 Capn12 Capzb Catna1 Cbln3 Chc1l Clps Cmklr1 Cox5b Crybb3 Csna Cutl1 Eno1 F2rl2 Ga17 Gata2 Gcm1 Gng4 H2-T22 Hrh3 Hs3st3b1 Htr7 Id4 Il17 Il20 Il9 Jph3 Klf7 Klk13 Klk8 Krt1-15 Lbh Lpgat1 Mapk7 Mogat2 Moxd1 Mpa2 Mrpl3 Msi1h Mt2 Muc1 NE Ndrg1 Nedd4 Nfil3 Olfr65 Ovol1 Paqr4 Park2 Pou3f2 Prdx4 Prkx Rpgrip1 Rpl15 Sca7 Scnn1a Sds Sf3b5 Slc6a12 Slc6…
188	V$WHN_B: winged-helix factor nude	84	84	263	3832	11992	-2.85	0.0	0.65	0.0	2610022K04Rik 3110006P09Rik 4930542G03Rik 4933417K04Rik Acpp Adra2b Agmat Alox12 Aplp2 Arhgap20 Atf4 Atp4b Axl B230208J24Rik B3gnt1 Bok Cabyr Capn12 Cdh17 Chd4 Cops5 Cox5b Cyp4f15 Doc2b Efnb2 Eif3s6ip Ela2 Eno1 Flt3 Fosb Ga17 Gabrg2 Gli2 Gmfb Gng3 Gng4 Guca1b Hrh3 Hrmt1l3 Htr7 Hyal1 Id4 Il8rb Junb Jund1 Klf7 Lpgat1 Mapk7 Nedd4 Nfil3 Nkx2-3 Npc1 Osr1 Otx3 Ovol1 Oxtr Paqr4 Park2 Pdpk1 Pnmt Prkx Ptp…
189	V$E47_01: E47	56	56	291	2385	13439	-2.85	0.0	1.16	0.0	Adra2b Agmat Apc2 Arc Atf4 Bche Capzb Ccl4 Crybb3 Csnd Ctrb1 Cyp26a1 D10Ertd718e Dmgdh Eif3s6ip Elf3 Esrrb Fkbp11 Flt3 Fosb Foxd4 Gli2 Gpr132 Il12rb1 Il20 Jund1 Kcnk4 Klhl11 Klk8 Lbh Moxd1 Mt2 NE Ndrg1 Nptx1 Paqr4 Prkx Pspn Ptpn13 Rpl41 Sca7 Sema3b Sema6c Slc6a12 Smarcd2 Srp54 Stmn1 Stra6 Strm Suv39h1 Thsd1 Txnl6 Ush1c Utrn Wfdc2 Wnt10a
190	V$NFE2_01: NF-E2 p45	53	53	294	2245	13579	-2.86	0.0	1.19	0.0	3110006P09Rik AB041550 Adam22 Adam24 Apc2 Atp4b BC006965 Bcl2l14 C730036B14Rik Cabyr Capn12 Ccl4 Cias1 Cutl1 Cxcl5 Elf4 F2rl2 Fosl2 Fpr-rs3 Frag1 G6pc Gpa33 Guca1b H2afy2 Hrmt1l3 Hspa8 Igsf4a Il9 Itih1 Lbh Mfap3 Mt2 Nedd4 Nkx2-3 Pappa Pde6b Plpi Prlpk Prx Ptpn13 Ranbp5 Rsn Sec1 Sln Sostdc1 Stag1 Tcl1b3 Thsd1 Tmprss5 Trar1 Tulp3 Txndc8 Wfdc5
191	V$IK3_01: Ikaros 3	30	30	317	1594	14230	-2.86	0.0	0.18	0.0	Agmat Alox12 Arf4 Azgp1 Btbd4 Cabyr Cacng5 Cd2ap Cdh16 Ces2 Cias1 Crybb3 Cxcl5 Defb1 Eya3 Fosl2 Foxh1 Ga17 Gabrg2 Gh Gpx2 Mapk7 Nfil3 Nol7 Odf1 P42pop Ppp2r5a Slc7a13 Suv39h1 Uroc1
192	V$CMYB_01: c-Myb	73	73	274	3244	12580	-2.87	0.0	0.86	0.0	2610022K04Rik Agmat Ank1 Arc Arf4 Arhgap20 Atf4 Atp4b BC019943 Bnip2 Btbd4 C8b Cacnb1 Catna1 Cmklr1 Cntfr Csnd Cxcl1 Cyp4f15 Ddx47 Ela2 Elf3 Fosl2 Ga17 Gcm1 Gja10 Gng3 Gng4 Gpa33 Guca1b H2afy2 Hs3st3b1 Iqgap1 Junb Kcnk4 Klf5 Mpa2 Mrpl3 Ms4a3 Mt2 NE Neto1 Nfil3 Ngb Nmur1 Nol7 Ntn3 Odf1 Paqr4 Pcdh15 Pde10a Pspn Rasgrf2 Rps25 Rsnl2 Sca7 Sds Slc6a12 Slco3a1 Smarcd2 Srp54 St6galnac3 Stra6 Tacr2 Tcte1l…
193	V$AML_Q6	76	76	271	3474	12350	-2.88	0.0	0.63	0.0	2610022K04Rik 6530413N01Rik AB041550 Adam22 Adam24 Aplp2 Atp8b3 B230208J24Rik BC006965 BC014805 BC021367 Batf C730036B14Rik Cabp5 Capn12 Cdh17 Chc1l Chchd3 Chst4 Cias1 Clca4 Clps Cnr1 Cntfr Cops5 Cps1 Crybb3 Ctrb1 Defb1 Eno1 Flt3 Gh Gpr132 Gsto1 Hapln2 Il17 Irak4 Klf1 Klk8 Lbh Magea7 Mogat2 Mpa2 Mrgpra3 Muc1 Ndrg1 Ntn3 Odf1 Olfr65 Olfr69 Osr1 Otx3 Pi15 Prkx Rpl15 Rps25 Rsnl2 Sca7 Sec1 Slc7a13 Smc…
194	V$CDPCR1_01: cut-like homeodomain protein	272	272	75	12375	3449	-2.88	0.0	0.7	0.0	2610022K04Rik 3110006P09Rik 4930542G03Rik 4933417K04Rik AB041550 AF067063 Adam22 Adam24 Adra2b Afm Alox12 Alx3 Ank1 Apc2 Aplp2 Arhgap20 Aspa Atf4 Atp4b Atpif1 Axl Azgp1 B230208J24Rik B3gnt1 BC006705 BC006965 BC014805 BC019943 Batf Bche Bcl2l14 Bok Btg2 C8b Cabp5 Cabyr Cacnb1 Cacng5 Camsap1 Capn12 Capzb Catna1 Ccl4 Cd2ap Cdh17 Celsr1 Ces2 Chc1l Chchd3 Chst4 Chst5 Cias1 Clca4 Clps Cnr1 Col17a1 Cops…
195	V$MYOGNF1_01: myogenin / nuclear factor 1 or related factors	75	75	272	3374	12450	-2.88	0.0	0.76	0.0	6530413N01Rik Acpp Arc Azgp1 B230208J24Rik BC006705 Bche Bcl2l14 Cacng5 Capn12 Catna1 Cd2ap Cdh17 Clps Cnr1 Crybb3 Cxcl5 Cyp2c39 Cyp4f15 Ddx47 E030034P13Rik Elf3 Eya3 F2 Fosl2 Foxh1 Frag1 Ga17 Gcm1 Gh Gpr132 Hapln2 Ikbkap Itih1 Jph3 Kcnd2 Khdrbs2 Klf1 Klf7 Lcn5 Ly6a Mlze Mt2 Nedd4 Ngb Nmur1 Npc1 Olfr69 Ovol1 Pcdh15 Pde6b Pi15 Pou3f2 Ptprt Rhoj Rsn Rsnl2 Scnn1a Slc22a7 Slc6a9 Smarcd2 St8sia3 Strm …
196	V$AREB6_01: AREB6 (Atp1a1 regulatory element binding factor 6)	74	74	273	3417	12407	-2.89	0.0	0.56	0.0	AF067063 Adam22 Arhgap20 Aspa B230208J24Rik BC006705 BC006965 BC019943 Btbd4 Btg2 C8b Camsap1 Catna1 Ces2 Chst5 Clps Cox5b Cps1 Csnd Cxcl1 Defb1 Doc2b Egfl9 Eif2c2 Eif3s6ip Elf4 Esrrb Fkbp11 Foxq1 Frag1 G6pc Ga17 Gata2 Gcm1 Gh Gng3 H2-Bl H2-T10 Hapln2 Ifna9 Iigp1 Kcnk4 Klhl11 Krt1-5 Mfap3 NE Ngb Olfr69 Osr1 Otx3 Oxtr Pi4k2a Pnmt Ppp2r5a Pspn Ptprt Sca7 Scnn1a Sds Sema3b Sema6c Sf3b5 Slco1b2 Smarc…
197	V$NKX3A_01: NK class homeobox factor 3A	70	70	277	3126	12698	-2.89	0.0	0.81	0.0	2610022K04Rik Adam22 Adam24 Alox12 Atpif1 BC006705 BC014805 Bche Bok C730036B14Rik Cabp5 Cabyr Capzb Cdh16 Ces2 Chc1l Clps Cops5 Cps1 Csna Csnd Ctrb1 Cxcl5 Cyp2c39 F2rl2 Fpr-rs3 Hyal1 Itih1 Khdrbs2 Klf4 Klf5 Krt1-5 Lfng Ly6a Ly6i Mfap3 Mrpl3 NE Ngb Npc1 Odf1 Olfr68 Olfr69 P42pop Park2 Plpi Prdx4 Ptpn5 Rasgrf2 Rpl39 Rpl41 Rps25 Rsn Sema3b Sftpd Smc6l1 St8sia3 Tcf23 Tff3 Tnfsf5 Tnp1 Trdn Trim34 Ttr…
198	V$TANTIGEN_B: Major T-antigen binding sites	34	34	313	1762	14062	-2.9	0.0	0.21	0.0	Agmat Atp8b3 C730036B14Rik Chc1l Ddx47 Edaradd Eif3s6ip Ela2 Eno1 F2 F9 Foxh1 Gja10 Gpa33 Il12rb1 Klhl11 Lmo1 Mapk7 Mrgpra3 NE Ngb Paqr4 Pdk1 Prtn3 Rpgrip1 Sca7 Sec1 Sf3b5 Slc25a19 Strm Tacr2 Tuba1 Txnl6 Utrn
199	V$AHR_Q5: aryl hydrocarbon / dioxin receptor	45	45	302	1882	13942	-2.92	0.0	1.22	0.0	Apc2 Aplp2 Atf4 BC006705 BC019943 Cacng5 Camsap1 Crybb3 Ddx47 Dmgdh Edaradd Egfl9 Eno1 Eya3 Fkbp11 Frag1 Fst Gh Gli2 Ikbkap Jph3 Kcnd2 Lbh Mapk7 Mfap3 Mlze Mogat2 Nedd4 Nfil3 Otx3 Ovol1 Pgr Ppp1r14b Rac1 Rpl15 Slc25a19 Slc6a12 St8sia3 Stag1 Stmn1 Tacr2 Tcl1b3 Ubtf Wfdc2 Zfpn1a2
200	V$HNF1_01: hepatic nuclear factor 1	60	60	287	2847	12977	-2.92	0.0	0.43	0.0	2610022K04Rik AB041550 Adam22 Adam24 Afm B230208J24Rik Bcl2l14 Cabyr Catna1 Cdh16 Cdh17 Ces2 Cps1 Cyp2c39 Cyp4f15 Eif3s6ip F2 Fpr-rs3 Ftmt G6pc Gabrg2 Gja10 H2-T22 Ifna9 Igsf4a Il17 Klhl11 Mlze Mrpl3 Nedd4 Nol7 Olfr68 Pappa Pi15 Plpi Ppp2r5a Prtn3 Ptpn5 Rpl39 Rps25 Scg2 Slc22a19 Slc25a19 Slc7a13 Slco1b2 Srp54 Svs3 Tceb1 Thsd1 Trdn Ttr Tuba1 Txndc8 Ubqln2 Uroc1 Utrn V1rb4 V1rb9 V1rd4 V2r4
201	V$MYC_Q2	63	63	284	2957	12867	-2.92	0.0	0.48	0.0	4933417K04Rik Alx3 B3gnt1 BC006705 Btbd4 C730036B14Rik Capzb Chchd3 Chd4 Chst4 Clca4 Cntfr Cxcl1 Defb1 Egfl9 Eno1 Flt3 G6pc Gcm1 Gja10 Gli2 Gmfb Gng3 Gpa33 Hrh3 Hrmt1l3 Hyal1 Il17 Il8rb Irak4 Klf4 Lfng Mlze Mt2 Neto1 Nfil3 Nol7 Ntn3 Oxtr Pappa Pdk1 Pi4k2a Ppp1r14b Prdx4 Prx Pspn Slc16a3 Slc25a19 Slc39a8 Slc6a9 Slco1b2 Smc6l1 St6galnac3 Stmn1 Tacr2 Tesp2 Theg Thsd1 Tmem43 Utrn V2r4 Wfdc5 Xist
202	V$HNF3ALPHA_Q6	294	294	53	13269	2555	-2.93	0.0	1.01	0.0	2610022K04Rik 3110006P09Rik 4930542G03Rik 4933417K04Rik 6530413N01Rik AB041550 AF067063 Acpp Adam22 Adam24 Afm Agmat Alx3 Ank1 Apc2 Aplp2 Arc Arhgap20 Aspa Atf4 Atp4b Atpif1 Axl Azgp1 B230208J24Rik B3gnt1 BC006705 BC006965 BC014805 BC019943 BC021367 Batf Bche Bcl2l14 Bok C730036B14Rik C8b Cabp5 Cabyr Cacnb1 Cacng5 Camsap1 Capn12 Capzb Catna1 Ccl4 Cd2ap Cdh17 Celsr1 Ces2 Chc1l Chchd3 Chd4 Chst4 Ch…
203	V$AP4_01: activator protein 4	34	34	313	1368	14456	-2.93	0.0	1.38	0.0	AF067063 Atf4 Atp4b Capn12 Cd2ap Chst4 Cmklr1 Crybb3 Cutl1 Edaradd Fosb Foxh1 Fpr-rs3 Gcn5l2 Gli2 Gpr132 Hapln2 Itih1 Junb Kcnk4 Klf1 Klhl11 Lfng Lmo1 Mfap3 Ovol1 Ptpn5 Rac1 Sema6c Slc6a12 Smarcd2 Stra6 Svs3 Syngr3
204	V$ATF3_Q6: activating transcription factor 3	40	40	307	1656	14168	-2.94	0.0	1.25	0.0	Alox12 Alx3 Apc2 Batf Btg2 Ccl4 Cd2ap Clca4 Cyp2c38 Egfl9 Flt3 Foxq1 G6pc Gng3 Gng4 Gpa33 Hyal1 Ikbkap Jund1 Kcnk4 Lmtn Mfap3 Nptx1 Odf1 P42pop Pde10a Pgr Prdx4 Prx Rab3b Rhoj Sf3b5 Sln Stra6 Svs3 Tnfsf8 Ttr Txndc8 V1rd4 Wnt10a
205	V$YY1_02: Yin and Yang 1	32	32	315	1659	14165	-2.94	0.0	0.22	0.0	4930542G03Rik Afm BC006705 Batf Cabp5 Cabyr Celsr1 D10Ertd718e Ddx47 Foxh1 Gng3 Gpa33 Htr7 Klhl11 Ly6a Magea7 Msi1h Otx3 Pnmt Pspn Ptpn5 Rac1 Rpl39 Rpl41 Scnn1a Slc25a19 Stag1 Stra6 Tesp2 Thrap4 Tsnaxip1 V1rd4
206	V$GABP_B: GA binding protein	25	25	322	1349	14475	-2.95	0.0	0.18	0.0	4930542G03Rik Arc Bche Cbln3 Cops5 Cox5b Cyp26a1 D10Ertd718e Ddx47 Eno1 G6pc Ga17 Hrmt1l3 Id4 Il8rb Krt1-5 Mogat2 Mrpl3 Ngb Paqr4 Ranbp5 Rpl15 Scrn3 Srp54 Tnp1
207	V$NRF2_01: nuclear respiratory factor 2	59	59	288	2637	13187	-2.97	0.0	0.78	0.0	2610022K04Rik 3110006P09Rik 4930542G03Rik Alx3 Arc Atp4b BC006705 BC006965 BC019943 Batf Bche Btbd4 Catna1 Cbln3 Cd2ap Chd4 Cops5 Cox5b D10Ertd718e Ddx47 Dmgdh Egfl9 Eif3s6ip Eno1 Eya3 G6pc Ga17 Gmfb Hrmt1l3 Il20 Il8rb Iqgap1 Krt1-5 Lfng Mapk7 Mfap3 Mrpl3 Ms4a4c Ngb Paqr4 Pde6b Ppp1r14b Prkx Ranbp5 Rasgrf2 Rpl15 Rpl39 Rpl41 Scrn3 Sema3b Sf3b5 Slc16a3 Slc25a19 Srp54 Stmn1 Stra6 Tnp1 Txnl6 Ush1c
208	V$VMYB_02: v-Myb	54	54	293	2554	13270	-2.97	0.0	0.45	0.0	6530413N01Rik AB041550 Adam22 Alx3 Azgp1 Bcl2l14 Bnip2 C8b Capzb Clca4 Cmklr1 Cntfr Cox5b Crhr1 Csnd Elf4 Esrrb Frag1 Ftmt Gcm1 Gmfb Gng4 Gpx2 Il17 Iqgap1 Klf1 Krt1-15 Lbh Loxl4 NE Nfil3 Ovol1 Oxtr Paqr4 Pde10a Pdpk1 Prtn3 Pspn Rab3b Rhoj Rpgrip1 Rpl3 Rpl41 Rsn Scrn3 Slc39a8 Slc6a12 Slco3a1 Smarcd2 Smc1l2 Tcte1l Tsnaxip1 Ush1c Utrn
209	V$RSRFC4_Q2	4	4	343	366	15458	-2.97	0.0	0.04	0.0	Bok Gmfb Klf7 Pappa
210	V$E2F_Q6_01	37	37	310	1858	13966	-2.98	0.0	0.28	0.0	2610022K04Rik 4930542G03Rik Arhgap20 Btg2 Cacng5 Cbln3 Cd2ap Chd4 Cntfr Cops5 Cox5b Fosb Fosl2 Foxd4 Fst Htr7 Jund1 Klf5 Klf7 Mt2 Ndrg1 Nol7 P42pop Paqr4 Park2 Pdpk1 Prdx4 Pspn Scrn3 Slc25a19 Slc39a8 Stmn1 Syngr3 Tcf23 Tcte1l Ubqln2 V2R2
211	V$STAT5A_02	56	56	291	2516	13308	-2.99	0.0	0.74	0.0	4933417K04Rik Aplp2 Atf4 BC019943 C8b Cabyr Cyp26a1 Doc2b Esrrb Eya3 Fosl2 Frag1 Gata2 Gcn5l2 H2-T22 Hrh3 Hs3st3b1 Ifna9 Ikbkap Il17 Il8rb Il9 Klf7 Klk8 Lfng Lmo1 Lpgat1 Mbd1 Mef2a Mfap3 Moxd1 Mrgpra3 Mt2 Ndrg1 Oxtr Prtn3 Pspn Ptpn5 Rhoj Rpgrip1 Rps25 Rsnl2 Sf3b5 Sftpd Slc22a19 Slc22a7 Slc25a19 Slc6a12 Tcte1l Thrap4 Tnfsf8 Txnl6 Wfdc5 Wnt10a Xist Zfpn1a2
212	V$E47_02: E47	52	52	295	2283	13541	-2.99	0.0	0.9	0.0	2610022K04Rik Agmat Apc2 B3gnt1 BC014805 Bche Btbd4 Capzb Chchd3 Crybb3 Csnd D10Ertd718e Dmgdh Ela2 F2 F2rl2 Frag1 Gmfb Gng3 Gpa33 Hapln2 Hsd17b3 Il20 Irak4 Jph3 Klk13 Klk8 Lcn5 Mef2a Ovol1 Pcdh15 Pgr Pou3f2 Prkx Rpl39 Rpl41 Sca7 Scnn1a Sds Slc22a19 Slc6a9 Sorcs3 St8sia3 Stmn1 Strm Tacr2 Tceb1 Tcl1b3 Tnfsf8 Trdn Ush1c Wnt10a
213	V$E4BP4_01: E4BP4	17	17	330	601	15223	-3.01	0.0	1.73	0.0	3110006P09Rik BC014805 Cabp5 Chchd3 Foxd4 Ftmt Hadhsc Hrh3 Hsd17b3 Mlze Ms4a3 Nfil3 Rasgrf2 Slc22a7 V1rd4 V2r4 Wnt10a
214	V$S8_01: S8	27	27	320	1408	14416	-3.04	0.0	0.23	0.0	3110006P09Rik C730036B14Rik Cd2ap Clps Fosb Foxq1 G6pc H2-T10 H2-T22 Lfng Lpgat1 Ly6a Mef2a Nptx1 Olfr69 Ovol1 Plscr1 Rasgrf2 Rps25 St8sia3 Syngr3 Thrap4 Tnfsf5 Tulp3 Uqcrc2 V1rd4 V2r4
215	V$NERF_Q2: new ets-related factor 1a	21	21	326	795	15029	-3.08	0.0	1.49	0.0	Adra2b Aplp2 Arc Atp4b B3gnt1 Cdh17 Cias1 Cops5 Elf4 Esrrb Gmfb H2afy2 Junb Nptx1 Osr1 Pappa Prkx Slc39a8 Smarcd2 Svs3 Tnfsf5
216	V$CREBP1_Q2: CRE-binding protein 1	18	18	329	1003	14821	-3.09	0.0	0.18	0.0	Batf Btg2 Cd2ap Cyp2c38 Flt3 Fosb Gja10 Gng4 Ikbkap Il17 Jund1 Lbh P42pop Prdx4 Rhoj Rpl15 Scg2 Wnt10a
217	V$PBX1_02: homeo domain factor Pbx-1	2	2	345	248	15576	-3.1	0.0	0.03	0.0	Cdh17 Suv39h1
218	V$USF_01: upstream stimulating factor	34	34	313	1662	14162	-3.12	0.0	0.37	0.0	Atf4 B3gnt1 Btbd4 C730036B14Rik Chchd3 Chd4 Clca4 Cntfr Defb1 Egfl9 G6pc Gcm1 Gng3 Gpa33 Hrh3 Hrmt1l3 Il17 Mlze Mt2 Nfil3 Nol7 Ntn3 Pi4k2a Prdx4 Pspn Slc16a3 Slc39a8 Slco1b2 St6galnac3 Stmn1 Theg Tmem43 Wfdc5 Xist
219	V$EVI1_05: ectopic viral integration site 1 encoded factor	18	18	329	998	14826	-3.12	0.0	0.18	0.0	BC014805 Ccl4 Csna Cutl1 Cxcl5 Gpx2 Ifna9 Junb Mfap3 Mrpl3 Ms4a4c Rac1 Sf3b5 Slc7a13 Stmn1 Tmprss5 Ttr V1rb9
220	V$HNF6_Q6	37	37	310	1607	14217	-3.13	0.0	0.9	0.0	4930542G03Rik AB041550 BC006965 Bche Cabyr Ccl4 Cdh16 Chst4 Clps Cnr1 Cxcl5 Cyp4f15 D10Ertd718e Dmgdh Foxd4 Foxh1 Ftmt G6pc Gpx2 Ifna9 Il20 Kcna2 Khdrbs2 Klf1 Klhl11 Lpgat1 Nol7 Pcdh15 Rasgrf2 Rhoj Rpgrip1 Rsn Scg2 Slc25a19 Slco1b2 Trdn Ttr
221	V$SRF_Q6: serum response factor	25	25	322	1000	14824	-3.13	0.0	1.27	0.0	6530413N01Rik Apc2 Arc Aspa Atp4b Cacnb1 Capzb Cnr1 Col17a1 Cps1 Cxcl5 Fosb Foxh1 Gabrg2 Jund1 Klf1 Krt1-5 Mfap3 Ntn3 Pappa Rhoj Trdn Uqcrc2 V1rb4 Wnt10a
222	V$HIF1_Q5: hypoxia-inducible factor 1	40	40	307	1828	13996	-3.14	0.0	0.63	0.0	Alx3 Arf4 BC021367 Bcl2l14 Btbd4 Cacnb1 Clps Cxcl5 Elf4 Eno1 F2 Gja10 Hs3st3b1 Htr7 Ikbkap Klf4 Klf7 Lfng Lmtn Mfap3 Mogat2 Mt2 Nptx1 Oxtr Pde10a Pde6b Pdk1 Pgr Ppp1r14b Rps25 Rsn Slc39a8 Stmn1 Suv39h1 Tacr2 Tceb1 Theg Ubtf Uqcrc2 Zfpn1a2
223	V$TFIII_Q6	316	316	31	14526	1298	-3.14	0.0	0.32	0.0	2610022K04Rik 3110006P09Rik 4930542G03Rik 4933417K04Rik 6530413N01Rik AB041550 Acpp Adam22 Adam24 Adra2b Afm Agmat Alox12 Alx3 Ank1 Apc2 Aplp2 Arc Arf4 Arhgap20 Atf4 Atp4b Atp8b3 Atpif1 Axl Azgp1 B3gnt1 BC006705 BC006965 BC021367 Batf Bcl2l14 Bnip2 Bok Btbd4 Btg2 C730036B14Rik C8b Cabp5 Cabyr Cacnb1 Cacng5 Camsap1 Capn12 Capzb Catna1 Cbln3 Ccl4 Cd2ap Cdh16 Cdh17 Celsr1 Ces2 Chc1l Chchd3 Chd4 Chst…
224	V$ATATA_B: Avian C-type TATA box	29	29	318	1199	14625	-3.14	0.0	1.13	0.0	Aspa Cabp5 Cacng5 Eif3s6ip Fpr-rs3 Ga17 Ifna9 Il20 Klf5 Ly6i Mbd1 Mfap3 Mpa2 Ms4a4c Nkx2-3 Prlpk Rasgrf2 Slc6a9 Smc6l1 St6galnac3 St8sia3 Tlr3 Tnp1 Trdn Tuba1 V1rd4 V2r4 Wnt10a Xist
225	V$OCT_C: Octamer binding site	26	26	321	1051	14773	-3.14	0.0	1.22	0.0	4933417K04Rik Acpp BC014805 BC019943 Cacnb1 Clca4 Dlx3 Elf3 Fpr-rs3 Ftmt Gcm1 Hs3st3b1 Hsd17b3 Il17 Jund1 Krt1-5 Pi15 Prx Scg2 Sftpd Tesp2 Thrap4 Tnfsf8 Trdn Trim34 Utrn
226	V$CREB_02: cAMP-responsive element binding protein	38	38	309	1684	14140	-3.14	0.0	0.79	0.0	Arf4 B3gnt1 BC006965 Batf Bnip2 Cd2ap Col17a1 Cops5 Cyp2c39 Doc2b Fosb Fosl2 Hspa8 Htr7 Ikbkap Jund1 Klf4 Klf5 Lbh Nptx1 Pgr Pi4k2a Prdx4 Prkx Rhoj Rpl3 Rpl41 Scg2 Sema3b Slc22a7 Sln Sorcs3 Srp54 Suv39h1 Tesp2 Tmprss5 Ubqln2 Wnt10a
227	V$ATF1_Q6	18	18	329	992	14832	-3.15	0.0	0.19	0.0	3110006P09Rik Batf Btg2 Cd2ap Fosb Fosl2 Gng4 Ikbkap Jund1 Klf4 Mrpl3 Msi1h Nfil3 Nmur1 Nptx1 P42pop Pgr Rab3b
228	V$E2F4DP2_01: E2F-4:DP-2 heterodimer	39	39	308	1802	14022	-3.15	0.0	0.58	0.0	Btg2 C730036B14Rik Chchd3 Cops5 Egfl9 Eif3s6ip Esrrb Gata2 Gcn5l2 H2-T10 Hs3st3b1 Hspa8 Il20 Klf7 Klhl11 Nkx2-3 Nol7 Ovol1 Paqr4 Ppp2r5a Prdx4 Pspn Rpl3 Rpl39 Rsn Scnn1a Scrn3 Slc39a8 Slco3a1 St6galnac3 Stag1 Stmn1 Suv39h1 Syngr3 Tacr2 Ubtf Uqcrc2 Vit Wfdc5
229	V$CREB_Q4: cAMP-response element binding protein	25	25	322	1283	14541	-3.16	0.0	0.28	0.0	Batf Btg2 Cd2ap Cyp2c38 Flt3 Fosb Ftmt Gli2 Gng4 Gsto1 Ikbkap Il17 Jund1 Klf4 Lbh Ngb Nptx1 P42pop Prdx4 Rhoj Rpl15 Scg2 Srp54 Tcte1l Wnt10a
230	V$GR_01: high affinity binding site for glucocorticoid receptor	23	23	324	1195	14629	-3.17	0.0	0.26	0.0	Alox12 Atp8b3 Bok C8b Clca4 Cmklr1 Dlx3 Dmgdh E030034P13Rik Efnb2 Eno1 F2 Frag1 Gh Gmfb Gpx2 Il17 Khdrbs2 NE Pdpk1 Pnmt Srp54 Tsnaxip1
231	V$ATF_01: activating transcription factor	34	34	313	1618	14206	-3.18	0.0	0.46	0.0	Alx3 Batf Btg2 Cd2ap Cops5 Cyp2c38 Flt3 Fosb Foxq1 Fst Ftmt Gja10 Gng4 Gsto1 Igsf4a Ikbkap Itgb1 Jund1 Lbh Nkx2-3 Nptx1 P42pop Park2 Prdx4 Ptpn13 Rhoj Rpl15 Scnn1a Slc22a7 Slc6a9 Smc6l1 Srp54 Tesp2 Wnt10a
232	V$ARP1_01: apolipoprotein AI regulatory protein 1	37	37	310	1679	14145	-3.18	0.0	0.67	0.0	2610022K04Rik Atf4 BC021367 Cd2ap Cdh16 Csna Ctrb1 E030034P13Rik Eif2c2 Elf4 Esrrb Gng3 Hadhsc Ikbkap Il8rb Klf1 Lcn5 Mfap3 Mogat2 Mpa2 Mt2 Odf1 Olfr68 Olfr69 Otx3 Prlpk Scrn3 Sema3b Sema6c Slc25a19 Smc6l1 Svs3 Syngr3 Ttr Uqcrc2 Uroc1 Wfdc2
233	V$STAT1_01: signal transducer and activator of transcription 1	3	3	344	47	15777	-3.18	0.0	2.39	0.02	Cox5b Muc1 Slc16a3
234	V$PAX5_01: B-cell-specific activating protein	34	34	313	1486	14338	-3.18	0.0	0.85	0.0	3110006P09Rik Aplp2 Aspa Atp4b Bok Btbd4 C8b Cacnb1 Clps Crhr1 Egfl9 Eif3s6ip Eno1 Fosb Hrh3 Htr7 Ikbkap Il20 Jph3 Klf4 Klf5 Lbh Lmtn Mogat2 Nfil3 P42pop Ptpn5 Sec1 Sftpd Slc6a9 Srp54 Strm Tceb1 Tnfsf8
235	V$HOX13_01: Hox-1.3	2	2	345	243	15581	-3.18	0.0	0.03	0.0	Cabyr Prkx
236	V$TEL2_Q6	21	21	326	1108	14716	-3.18	0.0	0.24	0.0	2610022K04Rik Arc B3gnt1 BC006965 Cdh17 Eya3 Gabrg2 Gpr132 Junb Mfap3 Mogat2 Osr1 Ptpn5 Rpl41 Rps25 Scg2 Sec1 Svs3 Tlr3 Tnfsf5 Trar1
237	V$E2_Q6: papilloma virus regulator E2	29	29	318	1432	14392	-3.19	0.0	0.36	0.0	Adam22 Alox12 Alx3 Atf4 B3gnt1 BC021367 Celsr1 Eif3s6ip Elf3 Foxq1 Gcn5l2 Hrh3 Il17 Itih1 Khdrbs2 Klf1 Lpgat1 Nkx2-3 Oxtr Pdk1 Pnmt Rpl39 Smc1l2 Stmn1 Thsd1 Tmem43 Tuba4 Utrn Xist
238	V$TFIIA_Q6	313	313	34	14217	1607	-3.19	0.0	0.78	0.0	2610022K04Rik 3110006P09Rik 4930542G03Rik 6530413N01Rik AB041550 AF067063 Acpp Adam22 Adam24 Afm Agmat Alox12 Alx3 Ank1 Apc2 Aplp2 Arc Arf4 Aspa Atf4 Atp4b Atp8b3 Atpif1 Axl Azgp1 BC006705 BC006965 BC014805 Batf Bche Bcl2l14 Bnip2 Bok Btbd4 Btg2 C730036B14Rik C8b Cabp5 Cabyr Cacnb1 Cacng5 Camsap1 Capn12 Capzb Catna1 Cbln3 Ccl4 Cdh16 Cdh17 Ces2 Chc1l Chchd3 Chd4 Chst4 Chst5 Clca4 Clps Cnr1 Cntfr C…
239	V$E2F_03	36	36	311	1634	14190	-3.19	0.0	0.66	0.0	2610022K04Rik 4930542G03Rik Arhgap20 B3gnt1 Btg2 Catna1 Cbln3 Chd4 Cntfr Cops5 Cox5b D10Ertd718e Egfl9 Fosl2 Fst Jund1 Klf5 Klf7 Mt2 Ndrg1 P42pop Paqr4 Park2 Pdk1 Pdpk1 Pgr Prdx4 Pspn Scrn3 Slc25a19 Slc39a8 Stmn1 Syngr3 Tcf23 Ubqln2 V2R2
240	V$AMEF2_Q6: myocyte enhancer factor	36	36	311	1646	14178	-3.19	0.0	0.63	0.0	3110006P09Rik Adam24 BC019943 Bcl2l14 Cabp5 Cias1 Egfl9 F9 G6pc Gh Gmfb Gng3 H2-T10 H2-T22 Hapln2 Hsd17b3 Klf7 Klhl11 Krt1-5 Lmo1 NE Nol7 Npc1 Olfr65 Ptpn13 Rpgrip1 Rpl39 Rps25 Slco1a4 Slco1b2 Sln Strm Svs3 Tesp2 Thrap4 Trim34
241	V$NFKAPPAB50_01: NF-kappaB (p50)	18	18	329	678	15146	-3.2	0.0	1.43	0.0	Alox12 Ank1 Btbd4 Cbln3 Crybb3 Defb1 Dmgdh Elf3 Foxh1 Ga17 Gsto1 Krt1-15 Ngb Nptx1 Pnmt Ppp2r5a Prtn3 Sema3b
242	V$OCT1_05: octamer-binding factor 1	26	26	321	1071	14753	-3.2	0.0	1.12	0.0	4933417K04Rik Acpp Cacnb1 Cias1 Clca4 Cps1 Dlx3 Elf3 Ftmt Gcm1 Hapln2 Hs3st3b1 Hsd17b3 Ifna9 Il20 Jund1 Pi15 Prx Rasgrf2 Sftpd Tacr2 Tesp2 Thrap4 Trar1 Utrn V2R2
243	V$LEF1_Q6	322	322	25	14568	1256	-3.22	0.0	1.04	0.0	2610022K04Rik 3110006P09Rik 4930542G03Rik 6530413N01Rik AB041550 AF067063 Acpp Adam22 Adam24 Adra2b Afm Agmat Alox12 Alx3 Apc2 Aplp2 Arc Arf4 Arhgap20 Aspa Atf4 Atp4b Atp8b3 Atpif1 Axl Azgp1 B230208J24Rik B3gnt1 BC006705 BC006965 BC014805 BC019943 BC021367 Batf Bche Bcl2l14 Bnip2 Bok Btg2 C730036B14Rik C8b Cabp5 Cabyr Cacng5 Camsap1 Capn12 Capzb Catna1 Cbln3 Ccl4 Cd2ap Cdh16 Cdh17 Ces2 Chc1l Chch…
244	V$OCT1_Q6: octamer factor 1	317	317	30	14515	1309	-3.23	0.0	0.44	0.0	2610022K04Rik 3110006P09Rik 4930542G03Rik 4933417K04Rik 6530413N01Rik AB041550 AF067063 Acpp Adam22 Adam24 Afm Agmat Alox12 Alx3 Ank1 Apc2 Aplp2 Arf4 Arhgap20 Aspa Atf4 Atp4b Atpif1 Axl Azgp1 B230208J24Rik BC006965 BC014805 BC019943 BC021367 Batf Bche Bcl2l14 Bnip2 Bok Btg2 C730036B14Rik C8b Cabp5 Cabyr Cacnb1 Cacng5 Camsap1 Capzb Catna1 Ccl4 Cd2ap Cdh17 Celsr1 Ces2 Chc1l Chchd3 Chst4 Chst5 Cias1…
245	V$DEAF1_02	11	11	336	365	15459	-3.24	0.0	1.68	0.0	Arf4 Bche Crybb3 Cxcl1 Fst Gli2 Gpx2 Hspa8 Kcna2 Nfil3 Ngb
246	V$XBP1_01: X-box-binding protein 1	30	30	317	1412	14412	-3.25	0.0	0.51	0.0	3110006P09Rik Arf4 Atf4 B230208J24Rik BC006965 Chc1l Chchd3 Cias1 Clca4 Fosl2 Foxq1 Fst G6pc Gcm1 H2-T22 Hrmt1l3 Igsf4a Mt2 Nkx2-3 Nol7 Pgr Prx Ptpn13 Rpl15 Rpl39 Sema3b Slco1b2 Sln Stmn1 Tesp2
247	V$E2F1DP2_01: E2F-1:DP-2 heterodimer	21	21	326	1080	14744	-3.26	0.0	0.3	0.0	Btg2 C730036B14Rik Cops5 Egfl9 Gata2 Gcn5l2 Hs3st3b1 Il20 Paqr4 Prdx4 Pspn Rpl3 Rpl39 Rsn Scrn3 Slc39a8 Slco3a1 Stag1 Stmn1 Suv39h1 Syngr3
248	V$SRF_Q4	26	26	321	1270	14554	-3.26	0.0	0.4	0.0	6530413N01Rik Arc Aspa Atp4b Cabp5 Cacnb1 Capzb Cnr1 Col17a1 Cps1 Cxcl5 Fosb Foxh1 Gabrg2 Jund1 Klf1 Klf5 Krt1-5 Nfil3 Pappa Rhoj Rpl39 Tceb1 Trdn Uqcrc2 V1rb4
249	V$EGR3_01: early growth response gene 3 product	1	1	346	180	15644	-3.28	0.0	0.02	0.0	Mogat2
250	V$MEF2_02: myogenic MADS factor MEF-2	23	23	324	1151	14673	-3.28	0.0	0.35	0.0	3110006P09Rik BC014805 Bok Cabyr Csna Ddx47 Egfl9 Foxd4 Fpr-rs3 Ga17 Gmfb Gng3 Hapln2 Klf7 Mrgpra3 Pappa Rpl41 Scg2 Sds Sema6c Sln Tff3 Trar1
251	V$ARNT_01: AhR nuclear translocator homodimers	26	26	321	1260	14564	-3.28	0.0	0.42	0.0	Atf4 B3gnt1 C730036B14Rik Chst4 Defb1 Egfl9 Eno1 Flt3 Gcm1 Gja10 Gli2 Gmfb Gpa33 Mt2 Ntn3 Pappa Pi4k2a Prx Pspn Slc16a3 Slc25a19 St6galnac3 Stmn1 Tesp2 V2r4 Wfdc5
252	V$OCT1_B: Octamer binding factor 1	23	23	324	950	14874	-3.28	0.0	1.06	0.0	4933417K04Rik Acpp BC014805 BC019943 Cias1 Clca4 Csna Dlx3 Elf3 Hs3st3b1 Jund1 Krt1-5 Olfr65 Pi15 Prx Rasgrf2 Sftpd Slco1b2 Tacr2 Tesp2 Trdn Trim34 Utrn
253	V$TAL1ALPHAE47_01: Tal-1alpha:E47 heterodimer	27	27	320	1282	14542	-3.29	0.0	0.49	0.0	4933417K04Rik Alox12 Batf C730036B14Rik Dmgdh Fpr-rs3 H2-T10 Hs3st3b1 Igsf4a Il17 Itgb1 Kcnk4 Klf1 Loxl4 Mrgpra3 Mt2 Pappa Pi15 Rasgrf2 Rpl39 Scg2 Smarcd2 Strm Tesp2 Tulp3 Ush1c Wfdc5
254	V$FOXO3_01: fork head box O3	11	11	336	372	15452	-3.3	0.0	1.6	0.0	4930542G03Rik Cyp2c39 Hapln2 Igsf4a Lcn5 Mfap3 Nedd4 Pcdh15 Scrn3 Sf3b5 Stmn1
255	V$EVI1_01: ectopic viral integration site 1 encoded factor	1	1	346	3	15821	-3.31	0.0	2.49	0.02	Mrpl3
256	V$AR_01: androgen receptor	26	26	321	1217	14607	-3.32	0.0	0.54	0.0	3110006P09Rik Atp4b Cdh16 Dlx3 E030034P13Rik Efnb2 Gmfb Gpr132 Itgb1 Junb Klk13 Klk8 Mbd1 Mrpl3 Neto1 Ovol1 Pnmt Prdx4 Rab3b Rasgrf2 Sec1 Sln Tnp1 Uqcrc2 V2r4 Wfdc2
257	V$TCF11MAFG_01: TCF11:MafG heterodimers	25	25	322	1182	14642	-3.33	0.0	0.5	0.0	Adam22 Batf Csnd Cxcl5 Dlx3 Gng3 Gpa33 Gpx2 Guca1b H2-T10 H2-T22 Hadhsc Itgb1 Lcn5 Nmur1 Pcdh15 Prdx4 Rps25 Scrn3 Slc16a3 Sostdc1 Tceb1 Ubqln2 V1rb4 Xist
258	V$E2_Q6_01	18	18	329	938	14886	-3.33	0.0	0.29	0.0	Adam22 Alx3 Atf4 B3gnt1 BC021367 Cntfr Eif3s6ip Gata2 Hrh3 Itih1 Khdrbs2 Lpgat1 Nkx2-3 Odf1 Pdk1 Rpl39 Tuba4 Xist
259	V$ICSBP_Q6	16	16	331	854	14970	-3.33	0.0	0.26	0.0	BC019943 Chchd3 Cps1 Cyp4f15 F2rl2 Fkbp11 H2-T10 H2-T22 Mef2a Rac1 Slc39a8 Slc7a13 Smc6l1 Svs3 Trim34 Uroc1
260	V$NFMUE1_Q6	15	15	332	565	15259	-3.34	0.0	1.33	0.0	4930542G03Rik Chst5 Crybb3 Ddx47 Gli2 Htr7 Klhl11 Lcn5 Ppp1r14b Rac1 Slc25a19 Stag1 Suv39h1 Tsnaxip1 Xist
261	V$TAL1BETAITF2_01: Tal-1beta:ITF-2 heterodimer	22	22	325	1079	14745	-3.34	0.0	0.4	0.0	4933417K04Rik Alox12 Batf C730036B14Rik Dmgdh Fpr-rs3 H2-T10 Hs3st3b1 Igsf4a Itgb1 Kcnk4 Klf1 Loxl4 Pi15 Rasgrf2 Rpl39 Scg2 Smarcd2 Tesp2 Tulp3 Ush1c Wfdc5
262	V$SRF_C: serum response factor	14	14	333	519	15305	-3.34	0.0	1.36	0.0	6530413N01Rik Arc Aspa Atp4b Cabp5 Cps1 Fosb Foxh1 Gpx2 Jund1 Klf1 Klf7 Krt1-5 Rhoj
263	V$PR_01: high affinity binding sites for progesterone receptor	3	3	344	280	15544	-3.35	0.0	0.06	0.0	C8b Gmfb Pnmt
264	V$E2_01: papilloma virus regulator E2	16	16	331	849	14975	-3.36	0.0	0.27	0.0	Adam22 Alx3 Atf4 B3gnt1 BC021367 Eif3s6ip Hrh3 Itih1 Khdrbs2 Lpgat1 Nkx2-3 Pdk1 Rpl39 Stmn1 Tuba4 Xist
265	V$ACAAT_B: Avian C-type CCAAT box	24	24	323	1116	14708	-3.36	0.0	0.56	0.0	Apc2 Arc Bcl2l14 Btbd4 Foxh1 G6pc Gmfb Guca1b H2-Bl Hs3st3b1 Il12rb1 Iqgap1 Irak4 Kcnk4 Lmtn Mrpl3 Paqr4 Pdpk1 Slc22a7 Stra6 Tceb1 Tff3 Theg Trim34
266	V$ARNT_02: AhR nuclear translocator homodimers	9	9	338	556	15268	-3.37	0.0	0.15	0.0	Atf4 Chchd3 Gcm1 Gmfb Mt2 Pi4k2a St6galnac3 Stmn1 Xist
267	V$PR_02: is recognized by progesterone receptor	16	16	331	836	14988	-3.39	0.0	0.3	0.0	Acpp Bok C8b Cmklr1 Cyp2c39 Dlx3 E030034P13Rik Gmfb Park2 Pdpk1 Pnmt Rasgrf2 Slc22a19 Tesp2 Thsd1 Tsnaxip1
268	V$HOGNESS_B: Imperfect Hogness /Goldberg Box	22	22	325	1023	14801	-3.4	0.0	0.56	0.0	AF067063 Aspa Atp8b3 C730036B14Rik Ddx47 Edaradd F2 F9 Foxh1 Gcn5l2 Klhl11 Lmo1 NE Paqr4 Pdk1 Ppp2r5a Prtn3 Rpgrip1 Rpl39 Sca7 Slc25a19 Tacr2
269	V$HNF4_01: hepatic nuclear factor 4	331	331	16	15191	633	-3.4	0.0	0.26	0.0	2610022K04Rik 3110006P09Rik 4930542G03Rik 4933417K04Rik 6530413N01Rik AB041550 AF067063 Acpp Adam24 Adra2b Afm Agmat Alox12 Alx3 Ank1 Apc2 Aplp2 Arc Arf4 Arhgap20 Aspa Atf4 Atp4b Atp8b3 Atpif1 Axl Azgp1 B230208J24Rik B3gnt1 BC006705 BC006965 BC014805 BC019943 BC021367 Batf Bche Bcl2l14 Bnip2 Bok Btbd4 Btg2 C730036B14Rik C8b Cabp5 Cabyr Cacnb1 Cacng5 Capn12 Capzb Cbln3 Ccl4 Cd2ap Cdh16 Cdh17 Ces2 …
270	V$MAF_Q6	7	7	340	461	15363	-3.41	0.0	0.13	0.0	Bche Ctrb1 Klk13 Lmtn Prlpk Sftpd Zfp385
271	V$CHX10_01	6	6	341	414	15410	-3.42	0.0	0.12	0.0	Ovol1 Pappa Pi15 Syngr3 Tnfsf5 Ush1c
272	V$FOXO1_02: fork head box O1	20	20	327	963	14861	-3.42	0.0	0.46	0.0	4930542G03Rik BC014805 C730036B14Rik Clca4 Cyp2c39 Fpr-rs3 Hapln2 Igsf4a Lcn5 Mfap3 Nedd4 Pcdh15 Pi4k2a Ppp2r5a Rpl15 Scrn3 Sf3b5 Slc22a7 Smc6l1 Stmn1
273	V$AR_Q2: androgen receptor	18	18	329	899	14925	-3.42	0.0	0.38	0.0	Alox12 Bok Ces2 Chchd3 Clca4 Cmklr1 E030034P13Rik Gmfb Gpr132 Hsd17b3 Igsf4a Mlze Park2 Pnmt Slc22a7 St6galnac3 Tesp2 Tnfsf5
274	V$TAL1BETAE47_01: Tal-1beta:E47 heterodimer	20	20	327	879	14945	-3.44	0.0	0.76	0.0	4933417K04Rik Alox12 C730036B14Rik Dmgdh Fpr-rs3 Hs3st3b1 Igsf4a Itgb1 Kcnk4 Klf1 Loxl4 Mt2 Pi15 Rasgrf2 Rpl39 Smarcd2 Tesp2 Tulp3 Ush1c Wfdc5
275	V$HTF_01	13	13	334	706	15118	-3.44	0.0	0.25	0.0	Arf4 BC006965 BC014805 Chchd3 Edaradd Foxq1 H2-T22 Igsf4a Pgr Ptpn13 Slco1b2 Sln Tesp2
276	V$MEIS1AHOXA9_01: Meis-1a:HOXA9 heterodimeric binding	1	1	346	169	15655	-3.45	0.0	0.02	0.0	Thsd1
277	V$HFH4_01	14	14	333	546	15278	-3.45	0.0	1.15	0.0	Cacnb1 Chchd3 Cxcl1 Cyp2c39 Fpr-rs3 Kcnk4 Klf4 Ly6a NE Ndrg1 Pde10a Rpgrip1 Rsnl2 Scrn3
278	V$E2F1DP1RB_01: Rb:E2F-1:DP-1 trimeric complex	20	20	327	887	14937	-3.45	0.0	0.73	0.0	4930542G03Rik Btg2 Cops5 Cox5b Egfl9 Jund1 Klf7 Mt2 P42pop Paqr4 Pdpk1 Prdx4 Pspn Scrn3 Slc25a19 Slc39a8 Stmn1 Syngr3 Ubqln2 V2R2
279	V$ISRE_01: interferon-stimulated response element	8	8	339	258	15566	-3.46	0.0	1.54	0.0	Chchd3 H2-T10 H2-T22 Rac1 Slc39a8 Smc6l1 Trim34 Uroc1
280	V$MAX_01: Max	12	12	335	655	15169	-3.48	0.0	0.26	0.0	Atf4 C730036B14Rik Cntfr Egfl9 Gcm1 Gpa33 Mt2 Ntn3 Slc16a3 Slc39a8 Stmn1 Theg
281	V$PAX_Q6	334	334	13	15137	687	-3.5	0.0	1.04	0.0	2610022K04Rik 3110006P09Rik 4930542G03Rik 4933417K04Rik AB041550 AF067063 Acpp Adam22 Adam24 Adra2b Afm Agmat Alox12 Alx3 Ank1 Apc2 Aplp2 Arc Arf4 Arhgap20 Aspa Atf4 Atp4b Atp8b3 Atpif1 Axl Azgp1 B230208J24Rik B3gnt1 BC006705 BC006965 BC014805 BC019943 BC021367 Batf Bche Bcl2l14 Bnip2 Bok Btbd4 Btg2 C730036B14Rik C8b Cabp5 Cabyr Cacnb1 Cacng5 Camsap1 Capn12 Capzb Catna1 Cbln3 Ccl4 Cd2ap Cdh16 Cdh…
282	V$ALPHACP1_01	11	11	336	405	15419	-3.5	0.0	1.26	0.0	Adam24 Azgp1 Dlx3 Elf3 H2-Bl Id4 Klf1 Klf5 Mrgpra3 Sds Tceb1
283	V$AR_03: is recognized by androgen reseptor	4	4	343	313	15511	-3.51	0.0	0.09	0.0	E030034P13Rik Gmfb Pnmt Tsnaxip1
284	V$NRF1_Q6	16	16	331	780	15044	-3.52	0.0	0.44	0.0	Bnip2 Camsap1 Ga17 Hrmt1l3 Hspa8 Ikbkap Jph3 Mapk7 Nol7 P42pop Paqr4 Park2 Pnmt Scrn3 Stag1 Tmem43
285	V$CREBP1CJUN_01: CRE-binding protein 1:c-Jun heterodimer	15	15	332	619	15205	-3.52	0.0	0.95	0.0	Batf Btg2 Cd2ap Cyp2c38 Flt3 Ftmt Gsto1 Ikbkap Jund1 Lbh Ngb P42pop Prdx4 Rhoj Wnt10a
286	V$OCT1_01: octamer factor 1	12	12	335	465	15359	-3.55	0.0	1.11	0.0	BC019943 Clca4 Dlx3 Elf3 Jund1 Krt1-5 Prx Sftpd Tesp2 Trdn Trim34 Utrn
287	V$PBX_Q3	332	332	15	15105	719	-3.57	0.0	0.72	0.0	2610022K04Rik 3110006P09Rik 4930542G03Rik 4933417K04Rik 6530413N01Rik AB041550 AF067063 Acpp Adam22 Adam24 Adra2b Afm Agmat Alox12 Alx3 Ank1 Apc2 Aplp2 Arc Arf4 Arhgap20 Aspa Atf4 Atp8b3 Atpif1 Axl Azgp1 B230208J24Rik B3gnt1 BC006705 BC006965 BC014805 BC019943 BC021367 Batf Bche Bcl2l14 Bnip2 Bok Btbd4 Btg2 C730036B14Rik C8b Cabp5 Cabyr Cacnb1 Cacng5 Camsap1 Capzb Catna1 Cbln3 Ccl4 Cd2ap Cdh16 Cd…
288	V$GRE_C: Glucocorticoid response element	14	14	333	586	15238	-3.58	0.0	0.88	0.0	C8b Cdh16 Gcm1 Gmfb Klk8 Neto1 Ovol1 Pnmt Rab3b Rasgrf2 Sca7 Thsd1 Tnp1 V2r4
289	V$STRA13_01	8	8	339	472	15352	-3.59	0.0	0.21	0.0	Alx3 Atf4 Chchd3 Gmfb Mt2 Pi4k2a St6galnac3 Stmn1
290	V$BACH1_01: BTB and CNC homolog 1	7	7	340	231	15593	-3.62	0.0	1.38	0.0	Bcl2l14 Cabp5 G6pc Gsto1 Mpa2 Plpi V1rd4
291	V$HNF1_Q6	333	333	14	15185	639	-3.62	0.0	0.56	0.0	2610022K04Rik 3110006P09Rik 4930542G03Rik 4933417K04Rik 6530413N01Rik AB041550 AF067063 Acpp Adam22 Adam24 Adra2b Afm Agmat Alox12 Alx3 Ank1 Apc2 Aplp2 Arc Arf4 Arhgap20 Aspa Atf4 Atp4b Atp8b3 Atpif1 Azgp1 B230208J24Rik BC006705 BC006965 BC014805 BC019943 BC021367 Batf Bche Bcl2l14 Bnip2 Bok Btbd4 Btg2 C730036B14Rik C8b Cabp5 Cabyr Cacnb1 Cacng5 Camsap1 Capn12 Capzb Catna1 Cbln3 Ccl4 Cd2ap Cdh16 …
292	V$HSF_Q6	1	1	346	158	15666	-3.63	0.0	0.03	0.0	Pspn
293	V$T3R_01: viral homolog of thyroid hormone receptor alpha1	7	7	340	416	15408	-3.68	0.0	0.21	0.0	Acpp Camsap1 Hrh3 Ntn3 Odf1 Rab3b Tuba1
294	V$FOXO4_02: fork head box O4	11	11	336	449	15375	-3.68	0.0	0.92	0.0	4930542G03Rik Cyp2c39 Hapln2 Igsf4a Lcn5 Mfap3 Nedd4 Pcdh15 Scrn3 Sf3b5 Stmn1
295	V$CDPCR3_01: cut-like homeodomain protein	10	10	337	395	15429	-3.69	0.0	0.99	0.0	Clca4 Cnr1 Itgb1 Khdrbs2 NE Odf1 Rab3b Smc6l1 Suv39h1 Tceb1
296	V$MIF1_01: MIBP-1 / RFX1 complex	6	6	341	192	15632	-3.7	0.0	1.38	0.0	Adam24 Camsap1 Cxcl1 Smc1l2 Tmprss5 Trim34
297	V$ATF_B: ATF binding site	11	11	336	486	15338	-3.72	0.0	0.69	0.0	Batf Btg2 Cd2ap Fosb Ikbkap Il17 Jund1 P42pop Prdx4 Rhoj Wnt10a
298	V$POLY_C: Retroviral Poly A signal	3	3	344	241	15583	-3.77	0.0	0.11	0.0	Chc1l Oxtr Slc39a8
299	V$E2F_02: E2F	9	9	338	371	15453	-3.78	0.0	0.85	0.0	Btg2 Cops5 Paqr4 Prdx4 Pspn Scrn3 Slc39a8 Stmn1 Syngr3
300	V$E2F_Q3: E2F	9	9	338	371	15453	-3.78	0.0	0.85	0.0	Btg2 Cops5 Paqr4 Prdx4 Pspn Scrn3 Slc39a8 Stmn1 Syngr3
301	V$E2F4DP1_01: E2F-4:DP-1 heterodimer	9	9	338	371	15453	-3.78	0.0	0.85	0.0	Btg2 Cops5 Paqr4 Prdx4 Pspn Scrn3 Slc39a8 Stmn1 Syngr3
302	V$NGFIC_01: nerve growth factor-induced protein C	4	4	343	278	15546	-3.8	0.0	0.15	0.0	Egfl9 Mogat2 P42pop Stmn1
303	V$EVI1_02: ectopic viral integration site 1 encoded factor	9	9	338	378	15446	-3.81	0.0	0.8	0.0	Acpp BC014805 Cnr1 Cxcl5 Khdrbs2 Mrpl3 Ms4a4c Sf3b5 Stmn1
304	V$NFY_C: NF-Y binding site	9	9	338	393	15431	-3.81	0.0	0.7	0.0	4930542G03Rik Dlx3 H2-T10 H2-T22 Id4 Il17 Pgr Pi4k2a Slc16a3
305	V$MEIS1BHOXA9_02: Meis-1b:HOXA9 heterodimeric binding	2	2	345	191	15633	-3.83	0.0	0.08	0.0	Defb1 V1rb4
306	V$TAXCREB_01: Tax/CREB complex	9	9	338	418	15406	-3.83	0.0	0.56	0.0	6530413N01Rik Bnip2 C8b Fosb Gli2 Iqgap1 Jund1 Rasgrf2 Tmem43
307	V$ATF6_01: activating transcription factor 6	8	8	339	326	15498	-3.83	0.0	0.85	0.0	Alx3 Arf4 BC006965 Foxq1 H2-T22 Igsf4a Park2 Sema3b
308	V$FXR_Q3	4	4	343	270	15554	-3.86	0.0	0.17	0.0	AB041550 Kcnk4 P42pop Uroc1
309	V$MYCMAX_01: c-Myc:Max heterodimer	1	1	346	141	15683	-3.88	0.0	0.05	0.0	Slc39a8
310	V$FREAC3_01: Fork head RElated ACtivator-3	8	8	339	353	15471	-3.88	0.0	0.67	0.0	Ctrb1 F9 Il9 NE Ngb Scg2 Trdn Txndc8
311	V$PPARA_01: PPAR:RXR heterodimers	1	1	346	7	15817	-3.91	0.0	1.84	0.0	Suv39h1
312	V$IRF1_01: interferon regulatory factor 1	7	7	340	350	15474	-3.92	0.0	0.43	0.0	Chchd3 Cias1 Itgb1 Mpa2 Ngb Slc22a19 Zfpn1a2
313	V$MEF2_03: myogenic MADS factor MEF-2	7	7	340	315	15509	-3.94	0.0	0.62	0.0	BC014805 Ga17 Gmfb Klf7 Pappa Rpl41 Sds
314	V$OCT1_07: octamer factor 1	3	3	344	219	15605	-3.95	0.0	0.15	0.0	AB041550 Cps1 F9
315	V$CLOX_01: Clox	7	7	340	319	15505	-3.95	0.0	0.59	0.0	AB041550 Dmgdh Kcnd2 Odf1 Rasgrf2 Slc6a12 Slc7a13
316	V$LXR_Q3	3	3	344	77	15747	-3.96	0.0	1.4	0.0	Cd2ap Gng3 Thsd1
317	V$GATA4_Q3	341	341	6	15516	308	-3.98	0.0	0.72	0.0	2610022K04Rik 3110006P09Rik 4930542G03Rik 4933417K04Rik 6530413N01Rik AB041550 AF067063 Acpp Adam22 Adam24 Adra2b Afm Agmat Alox12 Alx3 Ank1 Apc2 Aplp2 Arc Arf4 Arhgap20 Aspa Atf4 Atp4b Atp8b3 Atpif1 Axl Azgp1 B230208J24Rik B3gnt1 BC006705 BC006965 BC014805 BC019943 BC021367 Batf Bche Bcl2l14 Bnip2 Bok Btg2 C730036B14Rik C8b Cabp5 Cabyr Cacnb1 Cacng5 Camsap1 Capn12 Capzb Catna1 Cbln3 Ccl4 Cd2ap C…
318	V$CREBP1_01: cAMP-responsive element binding protein 1	6	6	341	256	15568	-4.02	0.0	0.71	0.0	Fosb G6pc Il17 Rpl15 Scg2 Tnfsf5
319	V$DTYPEPA_B: poly A signal of D-type LTRs	3	3	344	82	15742	-4.03	0.0	1.29	0.0	BC014805 E030034P13Rik Hs3st3b1
320	V$AHR_01: aryl hydrocarbon / dioxin receptor	2	2	345	41	15783	-4.07	0.0	1.45	0.0	Crybb3 Fst
321	V$R_01: Epstein-Barr virus transcription factor R	4	4	343	235	15589	-4.08	0.0	0.28	0.0	Ga17 Jund1 Oxtr Txndc8
322	V$CDP_01: cut-like homeodomain protein	4	4	343	142	15682	-4.12	0.0	0.96	0.0	Cyp2c39 E030034P13Rik Gsto1 Trar1
323	V$RORA2_01: RAR-related orphan receptor alpha2	4	4	343	220	15604	-4.14	0.0	0.34	0.0	Cps1 Ms4a3 Sln Suv39h1
324	V$RSRFC4_01: related to serum response factor, C4	3	3	344	91	15733	-4.15	0.0	1.11	0.0	Gmfb Klf7 Pappa
325	V$CDP_02: transcriptional repressor CDP	4	4	343	157	15667	-4.17	0.0	0.79	0.0	Kcnd2 Odf1 Slc6a12 Slc7a13
326	V$EGR2_01: Egr-2/Krox-20 early growth response gene product	4	4	343	214	15610	-4.17	0.0	0.37	0.0	Hadhsc Mogat2 P42pop Pi4k2a
327	V$EGR1_01: Egr-1/Krox-24/NGFI-A immediate-early gene product	4	4	343	168	15656	-4.2	0.0	0.68	0.0	P42pop Paqr4 Pi4k2a Tnp1
328	V$HEN1_02: HEN1	4	4	343	186	15638	-4.21	0.0	0.54	0.0	Cyp26a1 Efnb2 Klf1 Nfil3
329	V$FREAC4_01: Fork head RElated ACtivator-4	3	3	344	171	15653	-4.26	0.0	0.32	0.0	Igsf4a Pcdh15 Utrn
330	V$NRSF_01: neuron-restrictive silencer factor	1	1	346	12	15812	-4.3	0.0	1.4	0.0	Hrh3
331	V$AR_02: high affinity binding sites for androgen receptor	2	2	345	53	15771	-4.3	0.0	1.11	0.0	Gmfb Pnmt
332	V$CAAT_C: Retroviral CCAAT box	3	3	344	119	15705	-4.33	0.0	0.72	0.0	Hapln2 Il8rb Loxl4
333	V$FXR_IR1_Q6	3	3	344	151	15673	-4.35	0.0	0.44	0.0	Cox5b Sema6c Uroc1
334	V$VJUN_01: v-Jun	1	1	346	15	15809	-4.44	0.0	1.23	0.0	Rhoj
335	V$POU3F2_02	2	2	345	108	15716	-4.5	0.0	0.38	0.0	F9 Rps25
336	V$SREBP1_02: sterol regulatory element-binding protein 1	1	1	346	94	15730	-4.51	0.0	0.14	0.0	Neto1
337	V$LXR_DR4_Q3	2	2	345	94	15730	-4.54	0.0	0.49	0.0	Gng3 Stac
338	V$NRSE_B: neural-restrictive-silencer-element	1	1	346	19	15805	-4.57	0.0	1.04	0.0	Hrh3
339	V$EVI1_03: ectopic viral integration site 1 encoded factor	1	1	346	71	15753	-4.73	0.0	0.23	0.0	Ms4a4c
340	V$BEL1_B: Bel-1 similar region	1	1	346	27	15797	-4.74	0.0	0.79	0.0	C730036B14Rik
341	V$POU3F2_01	1	1	346	65	15759	-4.78	0.0	0.27	0.0	Clca4
342	V$HMEF2_Q6: myocyte enhancer factor	1	1	346	58	15766	-4.81	0.0	0.32	0.0	Svs3
343	V$PAX5_02: B-cell-specific activating protein	1	1	346	53	15771	-4.83	0.0	0.37	0.0	Stmn1
344	V$APOLYA_B: Avian C-type PolyA signal	1	1	346	42	15782	-4.84	0.0	0.5	0.0	Edaradd
