# Supplementary material for: A genomic analysis of mouse models of breast cancer reveals molecular features of mouse models and relationships to human breast cancer
Source: Breast Cancer Res. 2014 Jun 5;16(3):R59. doi: 10.1186/bcr3672 (PMC4078930; doi:10.1186/bcr3672)
Supplement: Additional file 2 — Fold change values organized by mouse tumor model type comparing the mouse model to all other types of mouse models. [file bcr3672-S2.zip › Additional_file_2/IGFIR_SAM/AdditionalFile42_IGFIR_SAM/gather_gene_ontology_121101downregulated.txt]

#	Annotation	Total Genes With Ann	Your Genes (With Ann)	Your Genes (No Ann)	Genome (With Ann)	Genome (No Ann)	ln(Bayes factor)	neg ln(p value)	FE: neg ln(p value)	FE: neg ln(FDR)	Genes
1	GO:0044255 [5]: cellular lipid metabolism	48	48	250	299	12032	47.47	10.41	53.01	46.43	Aacs Abca2 Acaa1 Acadl Acadm Acadvl Acox1 Adh1 Adipor2 Afp Agpat3 Aldh1a7 Alox12e Cpt1b Cpt2 Crat Dgat2 Ech1 Elovl3 Elovl6 Fads3 Fasn Ggtla1 Gnpat Gpld1 H2-Ke6 Hadhb Hsd11b1 Lass4 Lipe Lss Mlycd Mogat2 Ndufab1 Nr5a2 Osbpl1a Pcx Pcyt2 Phyh Pmvk Pon1 Ptgds Sah Sc5d Scd1 Scp2 Smpd3 Ucp3
2	GO:0006629 [5]: lipid metabolism	52	52	246	382	11949	45.19	10.41	50.7	44.81	Aacs Abca2 Acaa1 Acadl Acadm Acadvl Acox1 Adh1 Adipor2 Adpn Afp Agpat3 Aldh1a7 Alox12e Apoc3 Cpt1b Cpt2 Crat Dgat2 Ech1 Elovl3 Elovl6 Fads3 Fasn Ggtla1 Gnpat Gpld1 H2-Ke6 Hadhb Hsd11b1 Lass4 Lipe Lpin1 Lpl Lss Mlycd Mogat2 Ndufab1 Nr5a2 Osbpl1a Pcx Pcyt2 Phyh Pmvk Pon1 Ptgds Sah Sc5d Scd1 Scp2 Smpd3 Ucp3
3	GO:0019752 [6]: carboxylic acid metabolism	42	42	256	271	12060	39.6	10.41	45.12	39.93	Aacs Acaa1 Acadl Acadm Acadvl Aco2 Acox1 Adipor2 Aldh4a1 Alox12e Aspa Auh Bckdhb Cpt1b Cpt2 Crat Dct Dlat Ech1 Elovl3 Elovl6 Fads3 Fasn Ggtla1 Gstz1 Hadhb Hibadh Hs3st3b1 Mccc1 Mlycd Ndufab1 Nr5a2 Pdk2 Pdk4 Phyh Prodh Ptgds Sah Scd1 Scp2 Tph1 Ucp3
4	GO:0006082 [5]: organic acid metabolism	42	42	256	271	12060	39.6	10.41	45.12	39.93	Aacs Acaa1 Acadl Acadm Acadvl Aco2 Acox1 Adipor2 Aldh4a1 Alox12e Aspa Auh Bckdhb Cpt1b Cpt2 Crat Dct Dlat Ech1 Elovl3 Elovl6 Fads3 Fasn Ggtla1 Gstz1 Hadhb Hibadh Hs3st3b1 Mccc1 Mlycd Ndufab1 Nr5a2 Pdk2 Pdk4 Phyh Prodh Ptgds Sah Scd1 Scp2 Tph1 Ucp3
5	GO:0006631 [6]: fatty acid metabolism	26	26	272	99	12232	33.52	10.41	39.12	34.14	Aacs Acaa1 Acadl Acadm Acadvl Acox1 Adipor2 Alox12e Cpt1b Cpt2 Crat Ech1 Elovl3 Elovl6 Fads3 Fasn Ggtla1 Hadhb Mlycd Ndufab1 Phyh Ptgds Sah Scd1 Scp2 Ucp3
6	GO:0007600 [5]: sensory perception	1	1	297	1356	10975	25.03	10.41	0.0	0.0	Npy1r
7	GO:0050896 [3]: response to stimulus	20	20	278	2731	9600	22.63	10.41	0.0	0.0	Calca Ccl19 Ccl24 Cd1d1 Comt Cxcl15 Eda Ephx2 Fech Ggtla1 Hc Klra8 Ly6c Msra Npy1r Orm1 Orm2 Pon1 Smpd3 Ucp3
8	GO:0009581 [5]: detection of external stimulus	2	2	296	1365	10966	22.37	10.41	0.0	0.0	Fech Npy1r
9	GO:0008152 [3]: metabolism	191	191	107	5411	6920	21.35	10.41	26.45	21.66	1810044O22Rik 1810055D05Rik 2410001H17Rik AI317395 Aacs Aatk Abca2 Acaa1 Acad10 Acadl Acadm Acadvl Aco1 Aco2 Acox1 Acy3 Adh1 Adipor2 Adpn Afp Agpat3 Alas1 Aldh1a1 Aldh1a7 Aldh4a1 Aldh6a1 Alox12e Als2cr19 Amy1 Amy2 Ankrd5 Apoc3 Aspa Atp1a3 Auh B3galt1 Bckdha Bckdhb Cabc1 Car11 Car3 Car5b Cbr1 Cbx7 Cd1d1 Cited1 Comt Cox7a1 Cox8a Cpt1b Cpt2 Crat Cs Cyp2b9 Dapk2 Dbp Dct Decr1 Dgat2 Dhrs7 Dlat Dmrt2 D…
10	GO:0050877 [4]: neurophysiological process	4	4	294	1503	10828	20.98	10.41	0.0	0.0	Comt Npy1r Ntf3 Tph1
11	GO:0006091 [5]: generation of precursor metabolites and energy	36	36	262	394	11937	18.71	10.41	24.12	19.48	1810044O22Rik Acad10 Acadl Acadm Acadvl Aco1 Aco2 Acox1 Alox12e Cox7a1 Cox8a Cs Cyp2b9 Dlat Etfb Fads3 Gbe1 Gpd2 Gyg1 Gys2 Hibadh Hk2 Idh3a Idh3g Ndufs3 Ntsr2 Pcx Phkg1 Por Ppp1r3c Sqrdl Stat5a Suox Taldo1 Txnl6 Txnrd3
12	GO:0008610 [6]: lipid biosynthesis	22	22	276	145	12186	18.09	10.41	23.6	19.1	Agpat3 Alox12e Dgat2 Elovl3 Elovl6 Fads3 Fasn Ggtla1 Gnpat H2-Ke6 Lass4 Lss Mlycd Mogat2 Ndufab1 Pcx Pcyt2 Pmvk Ptgds Sah Sc5d Scd1
13	GO:0009605 [4]: response to external stimulus	15	15	283	2157	10174	17.31	10.41	0.0	0.0	Calca Ccl19 Ccl24 Cd1d1 Comt Cxcl15 Ephx2 Fech Ggtla1 Hc Klra8 Npy1r Orm1 Orm2 Pon1
14	GO:0044262 [6]: cellular carbohydrate metabolism	23	23	275	170	12161	17.06	10.41	22.56	18.17	Aco1 Aco2 B3galt1 Cs Dlat Fn3k Gbe1 Gpd2 Gyg1 Gys2 Hibadh Hk2 Idh3a Idh3g Itih2 Itpka Npy1r Pcx Pfkfb3 Phkg1 Pmm1 Ppp1r3c Taldo1
15	GO:0007166 [5]: cell surface receptor linked signal transduction	19	19	279	2283	10048	14.83	10.41	0.0	0.0	Adra1a Arhgap20 Calca Ccbp2 Edg8 Entpd2 Fzd4 Gcgr Gfra3 Gnai1 Gpr37l1 Gpr56 Npy1r Ntsr2 Oxtr Pthr1 Ptprr Sitpec Sucnr1
16	GO:0005975 [5]: carbohydrate metabolism	26	26	272	271	12060	13.17	10.41	18.59	14.31	Aco1 Aco2 Amy1 Amy2 B3galt1 Cs Dlat Fn3k Gbe1 Gpd2 Gyg1 Gys2 Hibadh Hk2 Idh3a Idh3g Itih2 Itpka Npy1r Pcx Pfkfb3 Pgm2 Phkg1 Pmm1 Ppp1r3c Taldo1
17	GO:0007165 [4]: signal transduction	34	34	264	3026	9305	12.93	10.41	0.0	0.0	Adra1a Arhgap20 Calca Ccbp2 Chn1 Cxcl15 Dnaja3 Edg8 Entpd2 Fzd4 Gcgr Gfra3 Gnai1 Gpr37l1 Gpr56 Mapk8ip1 Npr1 Npy1r Nrgn Ntsr2 Oxtr Pclo Pde1a Pde8a Pdk1 Psen2 Pthr1 Ptprr Rasgrp2 Sh3bp5 Sitpec Smpd3 Stat5a Sucnr1
18	GO:0015980 [6]: energy derivation by oxidation of organic compounds	16	16	282	100	12231	12.64	10.41	18.17	13.99	Aco1 Aco2 Cs Dlat Gbe1 Gpd2 Gyg1 Gys2 Hibadh Hk2 Idh3a Idh3g Pcx Phkg1 Ppp1r3c Taldo1
19	GO:0006633 [7]: fatty acid biosynthesis	11	11	287	41	12290	11.85	10.41	17.43	13.34	Alox12e Elovl3 Elovl6 Fads3 Fasn Ggtla1 Mlycd Ndufab1 Ptgds Sah Scd1
20	GO:0007154 [3]: cell communication	47	47	251	3562	8769	10.82	10.41	0.0	0.0	Adra1a Arhgap20 Calca Ccbp2 Cd36 Chn1 Clstn3 Comt Crtac1 Cxcl15 Dnaja3 Eda Edg8 Entpd2 Fzd4 Gcgr Gfra3 Gnai1 Gpld1 Gpr37l1 Gpr56 Jag2 Jam3 Klra8 Mapk8ip1 Npr1 Npy1r Nrgn Ntf3 Ntsr2 Oxtr Pclo Pde1a Pde8a Pdk1 Psen2 Pthr1 Ptprr Rasgrp2 Sh3bp5 Sitpec Smpd3 Stat5a Sucnr1 Tnxb Tph1 Vtn
21	GO:0016053 [6]: organic acid biosynthesis	11	11	287	47	12284	10.66	10.41	16.23	12.29	Alox12e Elovl3 Elovl6 Fads3 Fasn Ggtla1 Mlycd Ndufab1 Ptgds Sah Scd1
22	GO:0046394 [7]: carboxylic acid biosynthesis	11	11	287	47	12284	10.66	10.41	16.23	12.29	Alox12e Elovl3 Elovl6 Fads3 Fasn Ggtla1 Mlycd Ndufab1 Ptgds Sah Scd1
23	GO:0007186 [6]: G-protein coupled receptor protein signaling pathway	16	16	282	1871	10460	10.56	10.41	0.0	0.0	Adra1a Arhgap20 Calca Ccbp2 Edg8 Entpd2 Fzd4 Gcgr Gnai1 Gpr37l1 Gpr56 Npy1r Ntsr2 Oxtr Pthr1 Sucnr1
24	GO:0050875 [3]: cellular physiological process	228	228	70	7706	4625	10.32	10.41	15.3	11.42	1700020C11Rik 1810044O22Rik 1810055D05Rik 2410001H17Rik AI317395 Aacs Aatk Abca2 Abca8a Abcg4 Acaa1 Acad10 Acadl Acadm Acadvl Aco1 Aco2 Acox1 Adh1 Adipor2 Afp Agpat3 Alas1 Alb1 Aldh1a1 Aldh1a7 Aldh4a1 Alox12e Als2cr19 Ankrd5 Apoc3 Aqp7 Arfl4 Aspa Atp1a3 Auh B3galt1 B430110G05Rik Bckdhb Cabc1 Cables1 Car11 Car3 Car5b Cbx7 Cd1d1 Cd36 Cdkn1c Cited1 Cog4 Comt Cox7a1 Cox8a Cpt1b Cpt2 Crat Cs Cxcl15 Cy…
25	GO:0044237 [4]: cellular metabolism	167	167	131	5099	7232	10.07	10.41	14.96	11.15	1810044O22Rik 1810055D05Rik 2410001H17Rik AI317395 Aacs Aatk Abca2 Acaa1 Acad10 Acadl Acadm Acadvl Aco1 Aco2 Acox1 Adh1 Adipor2 Afp Agpat3 Alas1 Aldh1a1 Aldh1a7 Aldh4a1 Alox12e Als2cr19 Ankrd5 Apoc3 Aspa Auh B3galt1 Bckdhb Cabc1 Car11 Car3 Car5b Cbx7 Cd1d1 Cited1 Comt Cox7a1 Cox8a Cpt1b Cpt2 Crat Cs Cyp2b9 Dapk2 Dbp Dct Dgat2 Dlat Dmrt2 Dnaja3 Dpep1 Dpf3 Dpp4 Ebf2 Ech1 Elf5 Elovl3 Elovl6 Enpep En…
26	GO:0050874 [3]: organismal physiological process	26	26	272	2382	9949	9.46	10.41	0.0	0.0	Adra1a Afp Calca Ccl19 Ccl24 Cd1d1 Comt Cxcl15 Eda Entpd2 Ggtla1 Hc Msra Npr1 Npy1r Ntf3 Orm1 Orm2 Pon1 Proc Psen2 Pthr1 Ptn Stat5a Tfpi Tph1
27	GO:0006066 [5]: alcohol metabolism	16	16	282	151	12180	7.64	10.41	13.08	9.39	Abca2 Comt Dlat Gpd2 Hibadh Hk2 Itpka Lipe Npy1r Pcx Pfkfb3 Pmm1 Pmvk Pon1 Sc5d Taldo1
28	GO:0051186 [5]: cofactor metabolism	14	14	284	115	12216	7.6	10.41	13.08	9.39	Alas1 Dlat Fech Ggtla1 Gstk1 Gstt2 Hibadh Mlycd Nmnat3 Pdk2 Pdk4 Scp2 Taldo1 Txnrd3
29	GO:0006092 [7]: main pathways of carbohydrate metabolism	11	11	287	70	12261	7.22	10.41	12.74	9.2	Aco1 Aco2 Cs Dlat Gpd2 Hibadh Hk2 Idh3a Idh3g Pcx Taldo1
30	GO:0005978 [8]: glycogen biosynthesis	5	5	293	6	12325	7.1	10.41	12.75	9.2	Gbe1 Gyg1 Gys2 Phkg1 Ppp1r3c
31	GO:0009250 [7]: glucan biosynthesis	5	5	293	6	12325	7.1	10.41	12.75	9.2	Gbe1 Gyg1 Gys2 Phkg1 Ppp1r3c
32	GO:0006118 [6]: electron transport	21	21	277	271	12060	6.71	10.41	12.05	8.56	1810044O22Rik Acad10 Acadl Acadm Acadvl Acox1 Alox12e Cox7a1 Cox8a Cyp2b9 Etfb Fads3 Gpd2 Ndufs3 Ntsr2 Por Sqrdl Stat5a Suox Txnl6 Txnrd3
33	GO:0016051 [6]: carbohydrate biosynthesis	9	9	289	48	12283	6.37	10.01	11.91	8.47	B3galt1 Gbe1 Gpd2 Gyg1 Gys2 Pcx Phkg1 Pmm1 Ppp1r3c
34	GO:0006732 [6]: coenzyme metabolism	12	12	286	97	12234	6.06	9.72	11.54	8.14	Dlat Ggtla1 Gstk1 Gstt2 Hibadh Mlycd Nmnat3 Pdk2 Pdk4 Scp2 Taldo1 Txnrd3
35	GO:0009310 [6]: amine catabolism	8	8	290	39	12292	5.74	9.5	11.3	7.94	Aldh4a1 Aspa Auh Bckdhb Comt Gstz1 Mccc1 Prodh
36	GO:0006086 [8]: acetyl-CoA biosynthesis from pyruvate	3	3	295	0	12331	5.58	9.31	11.25	7.92	Dlat Pdk2 Pdk4
37	GO:0043284 [5]: biopolymer biosynthesis	5	5	293	10	12321	5.32	9.03	10.95	7.7	Gbe1 Gyg1 Gys2 Phkg1 Ppp1r3c
38	GO:0000271 [6]: polysaccharide biosynthesis	5	5	293	10	12321	5.32	9.03	10.95	7.7	Gbe1 Gyg1 Gys2 Phkg1 Ppp1r3c
39	GO:0009063 [7]: amino acid catabolism	7	7	291	32	12299	4.83	8.8	10.4	7.18	Aldh4a1 Aspa Auh Bckdhb Gstz1 Mccc1 Prodh
40	GO:0008202 [6]: steroid metabolism	11	11	287	94	12237	4.75	8.62	10.22	7.04	Abca2 Afp H2-Ke6 Hsd11b1 Lipe Lss Nr5a2 Osbpl1a Pmvk Pon1 Sc5d
41	GO:0044238 [4]: primary metabolism	151	151	147	4905	7426	4.43	7.85	9.12	6.1	1810055D05Rik 2410001H17Rik AI317395 Aacs Aatk Abca2 Acaa1 Acad10 Acadl Acadm Acadvl Aco1 Aco2 Acox1 Adh1 Adipor2 Adpn Afp Agpat3 Aldh1a7 Aldh4a1 Alox12e Als2cr19 Amy1 Amy2 Ankrd5 Apoc3 Aspa Auh B3galt1 Bckdhb Cabc1 Cbx7 Cd1d1 Cited1 Comt Cpt1b Cpt2 Crat Cs Dapk2 Dbp Dct Dgat2 Dlat Dmrt2 Dnaja3 Dpep1 Dpf3 Dpp4 Ebf2 Ech1 Elf5 Elovl3 Elovl6 Enpep Enpp2 Entpd2 Fads3 Fasn Fbxo21 Fn3k Gbe1 Ggtla1 Gnpa…
42	GO:0019318 [7]: hexose metabolism	10	10	288	82	12249	4.23	7.67	9.72	6.57	Dlat Gpd2 Hibadh Hk2 Itpka Npy1r Pcx Pfkfb3 Pmm1 Taldo1
43	GO:0009058 [4]: biosynthesis	38	38	260	808	11523	4.21	7.67	9.27	6.22	Aco1 Alas1 Alox12e B3galt1 Cd1d1 Dct Dgat2 Elovl3 Elovl6 Fads3 Fasn Fech Fthfd Gbe1 Ggtla1 Gnpat Gpd2 Gpt1 Gyg1 Gys2 Mknk2 Mlycd Mogat2 Ndufab1 Nmnat3 Npr1 Pcx Pcyt2 Phkg1 Pmm1 Ppp1r3c Prodh Psen2 Ptgds Sah Scd1 St6galnac5 Tph1
44	GO:0005996 [6]: monosaccharide metabolism	10	10	288	84	12247	4.05	7.58	9.54	6.42	Dlat Gpd2 Hibadh Hk2 Itpka Npy1r Pcx Pfkfb3 Pmm1 Taldo1
45	GO:0006084 [7]: acetyl-CoA metabolism	4	4	294	7	12324	3.7	7.23	9.34	6.25	Dlat Mlycd Pdk2 Pdk4
46	GO:0006090 [7]: pyruvate metabolism	3	3	295	2	12329	3.32	6.78	8.98	6.01	Dlat Pdk2 Pdk4
47	GO:0046486 [6]: glycerolipid metabolism	4	4	294	8	12323	3.32	6.78	8.95	6.01	Dgat2 Gnpat Lipe Mogat2
48	GO:0006662 [5]: glycerol ether metabolism	4	4	294	8	12323	3.32	6.78	8.95	6.01	Dgat2 Gnpat Lipe Mogat2
49	GO:0006099 [8]: tricarboxylic acid cycle	5	5	293	18	12313	3.1	6.63	8.69	5.77	Aco1 Aco2 Cs Idh3a Idh3g
50	GO:0044249 [5]: cellular biosynthesis	35	35	263	775	11556	2.86	6.28	7.89	5.11	Aco1 Alas1 Alox12e B3galt1 Cd1d1 Dct Dgat2 Elovl3 Elovl6 Fads3 Fasn Fech Gbe1 Ggtla1 Gnpat Gpd2 Gyg1 Gys2 Mknk2 Mlycd Mogat2 Ndufab1 Nmnat3 Npr1 Pcx Phkg1 Pmm1 Ppp1r3c Prodh Psen2 Ptgds Sah Scd1 St6galnac5 Tph1
51	GO:0019395 [7]: fatty acid oxidation	4	4	294	10	12321	2.66	6.1	8.29	5.49	Acox1 Adipor2 Hadhb Phyh
52	GO:0045017 [7]: glycerolipid biosynthesis	3	3	295	3	12328	2.65	6.1	8.31	5.49	Dgat2 Gnpat Mogat2
53	GO:0046504 [6]: glycerol ether biosynthesis	3	3	295	3	12328	2.65	6.1	8.31	5.49	Dgat2 Gnpat Mogat2
54	GO:0006085 [8]: acetyl-CoA biosynthesis	3	3	295	3	12328	2.65	6.1	8.31	5.49	Dlat Pdk2 Pdk4
55	GO:0009081 [7]: branched chain family amino acid metabolism	3	3	295	3	12328	2.65	6.1	8.31	5.49	Auh Hibadh Mccc1
56	GO:0009308 [5]: amine metabolism	14	14	284	195	12136	2.4	5.77	7.72	5.01	Aldh4a1 Aspa Auh Bckdhb Comt Dct Fn3k Gstz1 Hibadh Hs3st3b1 Itih2 Mccc1 Prodh Tph1
57	GO:0006520 [6]: amino acid metabolism	11	11	287	129	12202	2.26	5.62	7.64	4.95	Aldh4a1 Aspa Auh Bckdhb Dct Gstz1 Hibadh Hs3st3b1 Mccc1 Prodh Tph1
58	GO:0006641 [7]: triacylglycerol metabolism	3	3	295	4	12327	2.12	5.44	7.77	5.01	Dgat2 Lipe Mogat2
59	GO:0006749 [6]: glutathione metabolism	4	4	294	12	12319	2.11	5.44	7.72	5.01	Ggtla1 Gstk1 Gstt2 Txnrd3
60	GO:0005977 [8]: glycogen metabolism	5	5	293	24	12307	1.98	5.24	7.55	4.9	Gbe1 Gyg1 Gys2 Phkg1 Ppp1r3c
61	GO:0006073 [7]: glucan metabolism	5	5	293	24	12307	1.98	5.24	7.55	4.9	Gbe1 Gyg1 Gys2 Phkg1 Ppp1r3c
62	GO:0006810 [4]: transport	63	63	235	1790	10541	1.79	5.07	6.53	4.01	AI317395 Abca2 Abca8a Abcg4 Afp Alb1 Apoc3 Aqp7 Arfl4 Atp1a3 B430110G05Rik Cd36 Cog4 Cpt1b Cpt2 Crat Derl1 Eda Etfb Fabp3 Fxyd1 Gstk1 Heph Immp2l Kcna1 Kcna5 Kcnab1 Kcnj14 Kcnk3 Kifc2 Mlycd Mup5 Npr1 Orm1 Orm2 Osbpl1a Pclo Pln Ppp1r3c Ptgds Rbp4 Scp2 Sfxn4 Slc1a3 Slc1a5 Slc22a2 Slc22a3 Slc22a4 Slc24a3 Slc25a10 Slc25a19 Slc27a1 Slc2a5 Slc5a5 Slc5a6 Slc6a13 Sorbs1 Syt12 Tst Tuba8 Ucp1 Ucp3 Wdr42a
63	GO:0051234 [4]: establishment of localization	63	63	235	1793	10538	1.75	4.99	6.49	4.0	AI317395 Abca2 Abca8a Abcg4 Afp Alb1 Apoc3 Aqp7 Arfl4 Atp1a3 B430110G05Rik Cd36 Cog4 Cpt1b Cpt2 Crat Derl1 Eda Etfb Fabp3 Fxyd1 Gstk1 Heph Immp2l Kcna1 Kcna5 Kcnab1 Kcnj14 Kcnk3 Kifc2 Mlycd Mup5 Npr1 Orm1 Orm2 Osbpl1a Pclo Pln Ppp1r3c Ptgds Rbp4 Scp2 Sfxn4 Slc1a3 Slc1a5 Slc22a2 Slc22a3 Slc22a4 Slc24a3 Slc25a10 Slc25a19 Slc27a1 Slc2a5 Slc5a5 Slc5a6 Slc6a13 Sorbs1 Syt12 Tst Tuba8 Ucp1 Ucp3 Wdr42a
64	GO:0051179 [3]: localization	63	63	235	1810	10521	1.54	4.78	6.26	3.86	AI317395 Abca2 Abca8a Abcg4 Afp Alb1 Apoc3 Aqp7 Arfl4 Atp1a3 B430110G05Rik Cd36 Cog4 Cpt1b Cpt2 Crat Derl1 Eda Etfb Fabp3 Fxyd1 Gstk1 Heph Immp2l Kcna1 Kcna5 Kcnab1 Kcnj14 Kcnk3 Kifc2 Mlycd Mup5 Npr1 Orm1 Orm2 Osbpl1a Pclo Pln Ppp1r3c Ptgds Rbp4 Scp2 Sfxn4 Slc1a3 Slc1a5 Slc22a2 Slc22a3 Slc22a4 Slc24a3 Slc25a10 Slc25a19 Slc27a1 Slc2a5 Slc5a5 Slc5a6 Slc6a13 Sorbs1 Syt12 Tst Tuba8 Ucp1 Ucp3 Wdr42a
65	GO:0006112 [7]: energy reserve metabolism	5	5	293	27	12304	1.52	4.78	7.08	4.44	Gbe1 Gyg1 Gys2 Phkg1 Ppp1r3c
66	GO:0006519 [5]: amino acid and derivative metabolism	12	12	286	169	12162	1.39	4.64	6.71	4.11	Aldh4a1 Aspa Auh Bckdhb Comt Dct Gstz1 Hibadh Hs3st3b1 Mccc1 Prodh Tph1
67	GO:0044264 [6]: cellular polysaccharide metabolism	5	5	293	28	12303	1.38	4.64	6.93	4.32	Gbe1 Gyg1 Gys2 Phkg1 Ppp1r3c
68	GO:0005976 [5]: polysaccharide metabolism	5	5	293	30	12301	1.11	4.35	6.66	4.08	Gbe1 Gyg1 Gys2 Phkg1 Ppp1r3c
69	GO:0006139 [5]: nucleobase, nucleoside, nucleotide and nucleic acid metabolism	39	39	259	2388	9943	1.05	4.31	0.0	0.0	Als2cr19 Ankrd5 Auh Cbx7 Cited1 Dbp Dmrt2 Dpf3 Ebf2 Elf5 Enpp2 Entpd2 Hdgfrp2 Hibadh Hoxb5 Hoxc6 Hoxc8 Hoxc9 Hoxd4 Irf4 Klf15 Lass4 Mapk8ip1 Nfia Nmnat3 Notch3 Npr1 Nr5a2 Ntf3 Olig1 Pmm1 Ppargc1b Rora Rxrg Sitpec Stat5a Taldo1 Tcf15 Wbscr14
70	GO:0006006 [8]: glucose metabolism	7	7	291	65	12266	1.04	4.31	6.5	4.0	Dlat Gpd2 Hibadh Hk2 Npy1r Pcx Taldo1
71	GO:0006839 [6]: mitochondrial transport	3	3	295	7	12324	0.96	4.23	6.59	4.05	Slc25a10 Ucp1 Ucp3
72	GO:0006939 [4]: smooth muscle contraction	3	3	295	7	12324	0.96	4.23	6.59	4.05	Calca Cnn1 Myh11
73	GO:0019432 [8]: triacylglycerol biosynthesis	2	2	296	1	12330	0.75	3.99	6.41	3.96	Dgat2 Mogat2
74	GO:0006562 [9]: proline catabolism	2	2	296	1	12330	0.75	3.99	6.41	3.96	Aldh4a1 Prodh
75	GO:0006638 [6]: neutral lipid metabolism	3	3	295	8	12323	0.66	3.9	6.28	3.86	Dgat2 Lipe Mogat2
76	GO:0006639 [6]: acylglycerol metabolism	3	3	295	8	12323	0.66	3.9	6.28	3.86	Dgat2 Lipe Mogat2
77	GO:0006259 [5]: DNA metabolism	2	2	296	419	11912	0.54	3.78	0.0	0.0	Cbx7 Nfia
78	GO:0019748 [4]: secondary metabolism	4	4	294	21	12310	0.38	3.62	5.95	3.56	Alas1 Aldh1a7 Dct Fech
79	GO:0007582 [2]: physiological process	259	259	39	10016	2315	0.38	3.62	5.08	2.82	1700020C11Rik 1810044O22Rik 1810055D05Rik 2410001H17Rik AI317395 Aacs Aatk Abca2 Abca8a Abcg4 Acaa1 Acad10 Acadl Acadm Acadvl Aco1 Aco2 Acox1 Acy3 Adh1 Adipor2 Adpn Adra1a Afp Agpat3 Alas1 Alb1 Aldh1a1 Aldh1a7 Aldh4a1 Aldh6a1 Alox12e Als2cr19 Amy1 Amy2 Ankrd5 Apoc3 Aqp7 Arfl4 Aspa Atp1a3 Auh B3galt1 B430110G05Rik Bckdha Bckdhb Cabc1 Cables1 Calca Car11 Car3 Car5b Cbr1 Cbx7 Ccl19 Ccl24 Cd1d1 Cd36 …
80	GO:0019538 [5]: protein metabolism	37	37	261	2193	10138	0.12	3.37	0.01	0.0	1810055D05Rik 2410001H17Rik AI317395 Aatk Acad10 Aco1 Apoc3 B3galt1 Cabc1 Cd1d1 Dapk2 Dnaja3 Dpep1 Dpp4 Enpep Fbxo21 Hs3st3b1 Immp2l Mapk8ip1 Mknk2 Msra Mst1r Npr1 Park2 Pdk2 Pdk4 Phkg1 Pink1 Proc Psen2 Ptprr Sbk1 Snrk St6galnac5 Tinag Trfr2 Tuba8
81	GO:0006766 [5]: vitamin metabolism	5	5	293	40	12291	0.02	0.0	5.52	3.14	Aldh1a1 Aldh1a7 Hibadh Nmnat3 Taldo1
82	GO:0044267 [6]: cellular protein metabolism	37	37	261	2172	10159	-0.06	0.0	0.01	0.0	1810055D05Rik 2410001H17Rik AI317395 Aatk Acad10 Aco1 Apoc3 B3galt1 Cabc1 Cd1d1 Dapk2 Dnaja3 Dpep1 Dpp4 Enpep Fbxo21 Hs3st3b1 Immp2l Mapk8ip1 Mknk2 Msra Mst1r Npr1 Park2 Pdk2 Pdk4 Phkg1 Pink1 Proc Psen2 Ptprr Sbk1 Snrk St6galnac5 Tinag Trfr2 Tuba8
83	GO:0050789 [2]: regulation of biological process	39	39	259	2252	10079	-0.16	0.0	0.01	0.0	Aco1 Als2cr19 Ankrd5 Calca Cbx7 Cd1d1 Cited1 Dbp Dmrt2 Dpf3 Ebf2 Eda Elf5 Hdgfrp2 Hoxb5 Hoxc6 Hoxc8 Hoxc9 Hoxd4 Irf4 Klf15 Lass4 Mapk8ip1 Mknk2 Nfia Notch3 Npy1r Nr5a2 Ntf3 Olig1 Pclo Rora Rxrg Sitpec Stat5a Tcf15 Tkt Tnxb Wbscr14
84	GO:0043283 [4]: biopolymer metabolism	19	19	279	1306	11025	-0.17	0.0	0.0	0.0	AI317395 Acad10 Auh Cbx7 Dpep1 Dpp4 Enpep Gbe1 Gyg1 Gys2 Immp2l Nfia Park2 Phkg1 Ppargc1b Ppp1r3c Proc Tinag Trfr2
85	GO:0006396 [6]: RNA processing	1	1	297	310	12021	-0.2	0.0	0.0	0.0	Ppargc1b
86	GO:0009056 [4]: catabolism	28	28	270	715	11616	-0.24	0.0	4.64	2.49	AI317395 Acad10 Adpn Aldh4a1 Apoc3 Aspa Auh Bckdhb Comt Dlat Dpep1 Dpp4 Enpep Entpd2 Ephx2 Gstz1 Hibadh Hk2 Immp2l Lipe Lpl Mccc1 Park2 Proc Prodh Taldo1 Tinag Trfr2
87	GO:0000004 [2]: biological_process unknown	13	13	285	998	11333	-0.25	0.0	0.0	0.0	4933426K21Rik AF397014 Brp44l Caskin2 Chpt1 Crispld1 Cys1 Lims2 Nrbf1 Pxmp4 Serpina3m Smoc1 Stc2
88	GO:0046148 [5]: pigment biosynthesis	3	3	295	12	12319	-0.26	0.0	5.34	2.98	Alas1 Dct Fech
89	GO:0008283 [4]: cell proliferation	8	8	290	730	11601	-0.31	0.0	0.0	0.0	Als2cr19 Cables1 Cdkn1c Enpep Nfia Ptn Sycp3 Vegfb
90	GO:0016125 [6]: sterol metabolism	5	5	293	44	12287	-0.33	0.0	5.15	2.87	Abca2 Lipe Pmvk Pon1 Sc5d
91	GO:0006790 [5]: sulfur metabolism	5	5	293	44	12287	-0.33	0.0	5.15	2.87	Ggtla1 Gstk1 Gstt2 Hs3st3b1 Txnrd3
92	GO:0006730 [5]: one-carbon compound metabolism	4	4	294	27	12304	-0.39	0.0	5.15	2.87	Car11 Car3 Car5b Fthfd
93	GO:0046460 [7]: neutral lipid biosynthesis	2	2	296	3	12328	-0.41	0.0	5.24	2.92	Dgat2 Mogat2
94	GO:0046463 [7]: acylglycerol biosynthesis	2	2	296	3	12328	-0.41	0.0	5.24	2.92	Dgat2 Mogat2
95	GO:0009083 [8]: branched chain family amino acid catabolism	2	2	296	3	12328	-0.41	0.0	5.24	2.92	Auh Mccc1
96	GO:0016070 [5]: RNA metabolism	2	2	296	366	11965	-0.48	0.0	0.0	0.0	Auh Ppargc1b
97	GO:0006869 [5]: lipid transport	5	5	293	47	12284	-0.57	0.0	4.9	2.66	Apoc3 Cpt1b Osbpl1a Scp2 Slc27a1
98	GO:0006769 [8]: nicotinamide metabolism	3	3	295	14	12317	-0.62	0.0	4.97	2.72	Hibadh Nmnat3 Taldo1
99	GO:0044248 [5]: cellular catabolism	25	25	273	641	11690	-0.66	0.0	4.22	2.23	AI317395 Acad10 Aldh4a1 Aspa Auh Bckdhb Comt Dlat Dpep1 Dpp4 Enpep Entpd2 Ephx2 Gstz1 Hibadh Hk2 Immp2l Lipe Mccc1 Park2 Proc Prodh Taldo1 Tinag Trfr2
100	GO:0006512 [8]: ubiquitin cycle	2	2	296	355	11976	-0.69	0.0	0.0	0.0	Fbxo21 Park2
101	GO:0007031 [6]: peroxisome organization and biogenesis	3	3	295	15	12316	-0.78	0.0	4.81	2.61	Pex16 Pxmp2 Scp2
102	GO:0008217 [5]: regulation of blood pressure	3	3	295	15	12316	-0.78	0.0	4.81	2.61	Adra1a Npr1 Npy1r
103	GO:0046339 [7]: diacylglycerol metabolism	2	2	296	4	12327	-0.78	0.0	4.85	2.62	Lipe Mogat2
104	GO:0006644 [7]: phospholipid metabolism	5	5	293	50	12281	-0.79	0.0	4.67	2.49	Agpat3 Gnpat Gpld1 Pcyt2 Smpd3
105	GO:0008015 [4]: circulation	4	4	294	31	12300	-0.8	0.0	4.72	2.53	Adra1a Npr1 Npy1r Pon1
106	GO:0006952 [5]: defense response	12	12	286	896	11435	-0.85	0.0	0.01	0.0	Calca Ccl19 Ccl24 Cd1d1 Cxcl15 Eda Ggtla1 Hc Klra8 Ly6c Orm1 Orm2
107	GO:0050791 [3]: regulation of physiological process	36	36	262	2024	10307	-0.88	0.0	0.02	0.0	Aco1 Als2cr19 Ankrd5 Calca Cbx7 Cd1d1 Cited1 Dbp Dmrt2 Dpf3 Ebf2 Eda Elf5 Hdgfrp2 Hoxb5 Hoxc6 Hoxc8 Hoxc9 Hoxd4 Irf4 Klf15 Lass4 Mapk8ip1 Mknk2 Nfia Notch3 Nr5a2 Ntf3 Olig1 Pclo Rora Rxrg Sitpec Stat5a Tcf15 Wbscr14
108	GO:0019362 [7]: pyridine nucleotide metabolism	3	3	295	16	12315	-0.92	0.0	4.65	2.49	Hibadh Nmnat3 Taldo1
109	GO:0006643 [6]: membrane lipid metabolism	6	6	292	74	12257	-0.92	0.0	4.47	2.44	Agpat3 Gnpat Gpld1 Lass4 Pcyt2 Smpd3
110	GO:0009607 [4]: response to biotic stimulus	14	14	284	980	11351	-1.01	0.0	0.01	0.0	Calca Ccl19 Ccl24 Cd1d1 Cxcl15 Eda Ggtla1 Hc Klra8 Ly6c Msra Orm1 Orm2 Ucp3
111	GO:0050794 [3]: regulation of cellular process	6	6	292	568	11763	-1.05	0.0	0.01	0.0	Cd1d1 Eda Mapk8ip1 Pclo Stat5a Tnxb
112	GO:0019319 [8]: hexose biosynthesis	3	3	295	17	12314	-1.06	0.0	4.51	2.47	Gpd2 Pcx Pmm1
113	GO:0042440 [4]: pigment metabolism	3	3	295	17	12314	-1.06	0.0	4.51	2.47	Alas1 Dct Fech
114	GO:0046165 [6]: alcohol biosynthesis	3	3	295	17	12314	-1.06	0.0	4.51	2.47	Gpd2 Pcx Pmm1
115	GO:0046364 [7]: monosaccharide biosynthesis	3	3	295	17	12314	-1.06	0.0	4.51	2.47	Gpd2 Pcx Pmm1
116	GO:0046456 [8]: icosanoid biosynthesis	3	3	295	17	12314	-1.06	0.0	4.51	2.47	Alox12e Ggtla1 Ptgds
117	GO:0006098 [8]: pentose-phosphate shunt	2	2	296	5	12326	-1.1	0.0	4.53	2.47	Hibadh Taldo1
118	GO:0006560 [8]: proline metabolism	2	2	296	5	12326	-1.1	0.0	4.53	2.47	Aldh4a1 Prodh
119	GO:0006740 [10]: NADPH regeneration	2	2	296	5	12326	-1.1	0.0	4.53	2.47	Hibadh Taldo1
120	GO:0007631 [3]: feeding behavior	2	2	296	5	12326	-1.1	0.0	4.53	2.47	Calca Npy1r
121	GO:0009065 [8]: glutamine family amino acid catabolism	2	2	296	5	12326	-1.1	0.0	4.53	2.47	Aldh4a1 Prodh
122	GO:0009072 [6]: aromatic amino acid family metabolism	3	3	295	18	12313	-1.19	0.0	4.37	2.35	Dct Gstz1 Tph1
123	GO:0046467 [7]: membrane lipid biosynthesis	4	4	294	37	12294	-1.31	0.0	4.17	2.19	Agpat3 Gnpat Lass4 Pcyt2
124	GO:0006733 [7]: oxidoreduction coenzyme metabolism	3	3	295	19	12312	-1.32	0.0	4.24	2.24	Hibadh Nmnat3 Taldo1
125	GO:0030001 [7]: metal ion transport	13	13	285	285	12046	-1.37	0.0	3.7	2.09	Atp1a3 Heph Kcna1 Kcna5 Kcnab1 Kcnj14 Kcnk3 Pln Sfxn4 Slc22a4 Slc24a3 Slc5a5 Slc5a6
126	GO:0006635 [8]: fatty acid beta-oxidation	2	2	296	6	12325	-1.37	0.0	4.26	2.25	Acox1 Hadhb
127	GO:0019320 [8]: hexose catabolism	4	4	294	38	12293	-1.39	0.0	4.09	2.15	Dlat Hibadh Hk2 Taldo1
128	GO:0046164 [6]: alcohol catabolism	4	4	294	38	12293	-1.39	0.0	4.09	2.15	Dlat Hibadh Hk2 Taldo1
129	GO:0046365 [7]: monosaccharide catabolism	4	4	294	38	12293	-1.39	0.0	4.09	2.15	Dlat Hibadh Hk2 Taldo1
130	GO:0006007 [9]: glucose catabolism	4	4	294	38	12293	-1.39	0.0	4.09	2.15	Dlat Hibadh Hk2 Taldo1
131	GO:0042445 [5]: hormone metabolism	4	4	294	39	12292	-1.47	0.0	4.01	2.13	Afp Aldh1a1 H2-Ke6 Tph1
132	GO:0019439 [6]: aromatic compound catabolism	3	3	295	21	12310	-1.54	0.0	4.0	2.13	Comt Ephx2 Gstz1
133	GO:0006690 [7]: icosanoid metabolism	3	3	295	21	12310	-1.54	0.0	4.0	2.13	Alox12e Ggtla1 Ptgds
134	GO:0006776 [7]: vitamin A metabolism	2	2	296	7	12324	-1.59	0.0	4.02	2.13	Aldh1a1 Aldh1a7
135	GO:0006779 [7]: porphyrin biosynthesis	2	2	296	7	12324	-1.59	0.0	4.02	2.13	Alas1 Fech
136	GO:0006783 [6]: heme biosynthesis	2	2	296	7	12324	-1.59	0.0	4.02	2.13	Alas1 Fech
137	GO:0006812 [6]: cation transport	15	15	283	362	11969	-1.59	0.0	3.38	1.81	Atp1a3 Heph Kcna1 Kcna5 Kcnab1 Kcnj14 Kcnk3 Pln Sfxn4 Slc22a2 Slc22a3 Slc22a4 Slc24a3 Slc5a5 Slc5a6
138	GO:0006397 [7]: mRNA processing	1	1	297	241	12090	-1.62	0.0	0.0	0.0	Ppargc1b
139	GO:0016043 [4]: cell organization and biogenesis	13	13	285	870	11461	-1.64	0.0	0.02	0.0	1700020C11Rik Cbx7 Epb4.1l1 Gnpat Kifc2 Mfn2 Myh11 Pclo Pex16 Pxmp2 Scp2 Tuba8 Vill
140	GO:0006813 [8]: potassium ion transport	7	7	291	117	12214	-1.68	0.0	3.59	1.99	Atp1a3 Kcna1 Kcna5 Kcnab1 Kcnj14 Kcnk3 Slc24a3
141	GO:0008203 [7]: cholesterol metabolism	4	4	294	42	12289	-1.68	0.0	3.78	2.13	Abca2 Lipe Pmvk Pon1
142	GO:0051276 [6]: chromosome organization and biogenesis	1	1	297	238	12093	-1.69	0.0	0.0	0.0	Cbx7
143	GO:0051244 [4]: regulation of cellular physiological process	4	4	294	414	11917	-1.7	0.0	0.01	0.0	Cd1d1 Eda Mapk8ip1 Pclo
144	GO:0007001 [7]: chromosome organization and biogenesis (sensu Eukaryota)	1	1	297	233	12098	-1.78	0.0	0.0	0.0	Cbx7
145	GO:0042490 [4]: mechanoreceptor differentiation	2	2	296	8	12323	-1.79	0.0	3.82	2.13	Ntf3 Ntrk3
146	GO:0006637 [7]: acyl-CoA metabolism	2	2	296	8	12323	-1.79	0.0	3.82	2.13	Mlycd Scp2
147	GO:0006739 [9]: NADPH metabolism	2	2	296	8	12323	-1.79	0.0	3.82	2.13	Hibadh Taldo1
148	GO:0006835 [7]: dicarboxylic acid transport	2	2	296	8	12323	-1.79	0.0	3.82	2.13	Slc1a3 Slc1a5
149	GO:0015672 [7]: monovalent inorganic cation transport	10	10	288	214	12117	-1.88	0.0	3.22	1.73	Atp1a3 Kcna1 Kcna5 Kcnab1 Kcnj14 Kcnk3 Slc22a4 Slc24a3 Slc5a5 Slc5a6
150	GO:0006955 [4]: immune response	10	10	288	702	11629	-1.88	0.0	0.02	0.0	Calca Ccl19 Ccl24 Cd1d1 Cxcl15 Eda Ggtla1 Hc Orm1 Orm2
151	GO:0009589 [8]: detection of UV	1	1	297	0	12331	-1.92	0.0	3.75	2.13	Fech
152	GO:0018158 [8]: protein amino acid oxidation	1	1	297	0	12331	-1.92	0.0	3.75	2.13	Msra
153	GO:0018159 [9]: peptidyl-methionine oxidation	1	1	297	0	12331	-1.92	0.0	3.75	2.13	Msra
154	GO:0018206 [9]: peptidyl-methionine modification	1	1	297	0	12331	-1.92	0.0	3.75	2.13	Msra
155	GO:0019433 [8]: triacylglycerol catabolism	1	1	297	0	12331	-1.92	0.0	3.75	2.13	Lipe
156	GO:0030389 [7]: fructosamine metabolism	1	1	297	0	12331	-1.92	0.0	3.75	2.13	Fn3k
157	GO:0044269 [6]: glycerol ether catabolism	1	1	297	0	12331	-1.92	0.0	3.75	2.13	Lipe
158	GO:0045932 [5]: negative regulation of muscle contraction	1	1	297	0	12331	-1.92	0.0	3.75	2.13	Calca
159	GO:0045986 [6]: negative regulation of smooth muscle contraction	1	1	297	0	12331	-1.92	0.0	3.75	2.13	Calca
160	GO:0046340 [8]: diacylglycerol catabolism	1	1	297	0	12331	-1.92	0.0	3.75	2.13	Lipe
161	GO:0046461 [7]: neutral lipid catabolism	1	1	297	0	12331	-1.92	0.0	3.75	2.13	Lipe
162	GO:0046462 [7]: monoacylglycerol metabolism	1	1	297	0	12331	-1.92	0.0	3.75	2.13	Mogat2
163	GO:0046464 [7]: acylglycerol catabolism	1	1	297	0	12331	-1.92	0.0	3.75	2.13	Lipe
164	GO:0046485 [6]: ether lipid metabolism	1	1	297	0	12331	-1.92	0.0	3.75	2.13	Gnpat
165	GO:0046503 [7]: glycerolipid catabolism	1	1	297	0	12331	-1.92	0.0	3.75	2.13	Lipe
166	GO:0000303 [8]: response to superoxide	1	1	297	0	12331	-1.92	0.0	3.75	2.13	Ucp3
167	GO:0001561 [8]: fatty acid alpha-oxidation	1	1	297	0	12331	-1.92	0.0	3.75	2.13	Phyh
168	GO:0006083 [7]: acetate metabolism	1	1	297	0	12331	-1.92	0.0	3.75	2.13	Aspa
169	GO:0006507 [11]: GPI anchor release	1	1	297	0	12331	-1.92	0.0	3.75	2.13	Gpld1
170	GO:0006531 [8]: aspartate metabolism	1	1	297	0	12331	-1.92	0.0	3.75	2.13	Aspa
171	GO:0006533 [9]: aspartate catabolism	1	1	297	0	12331	-1.92	0.0	3.75	2.13	Aspa
172	GO:0006551 [8]: leucine metabolism	1	1	297	0	12331	-1.92	0.0	3.75	2.13	Mccc1
173	GO:0006552 [9]: leucine catabolism	1	1	297	0	12331	-1.92	0.0	3.75	2.13	Mccc1
174	GO:0006573 [8]: valine metabolism	1	1	297	0	12331	-1.92	0.0	3.75	2.13	Hibadh
175	GO:0007258 [9]: JUN phosphorylation	1	1	297	0	12331	-1.92	0.0	3.75	2.13	Mapk8ip1
176	GO:0007403 [6]: glial cell fate determination	1	1	297	0	12331	-1.92	0.0	3.75	2.13	Ntf3
177	GO:0008210 [6]: estrogen metabolism	1	1	297	0	12331	-1.92	0.0	3.75	2.13	H2-Ke6
178	GO:0008611 [7]: ether lipid biosynthesis	1	1	297	0	12331	-1.92	0.0	3.75	2.13	Gnpat
179	GO:0016052 [6]: carbohydrate catabolism	4	4	294	46	12285	-1.93	0.0	3.51	1.92	Dlat Hibadh Hk2 Taldo1
180	GO:0044275 [7]: cellular carbohydrate catabolism	4	4	294	46	12285	-1.93	0.0	3.51	1.92	Dlat Hibadh Hk2 Taldo1
181	GO:0007049 [5]: cell cycle	7	7	291	551	11780	-1.94	0.0	0.02	0.0	Als2cr19 Cables1 Cdkn1c Nfia Ptn Sycp3 Vegfb
182	GO:0009636 [7]: response to toxin	2	2	296	9	12322	-1.97	0.0	3.63	2.02	Ephx2 Pon1
183	GO:0006767 [6]: water-soluble vitamin metabolism	3	3	295	26	12305	-2.01	0.0	3.5	1.92	Hibadh Nmnat3 Taldo1
184	GO:0006725 [5]: aromatic compound metabolism	5	5	293	73	12258	-2.05	0.0	3.3	1.74	Comt Dct Ephx2 Gstz1 Tph1
185	GO:0006350 [6]: transcription	30	30	268	1581	10750	-2.05	0.0	0.07	0.0	Als2cr19 Ankrd5 Cbx7 Cited1 Dbp Dmrt2 Dpf3 Ebf2 Elf5 Hdgfrp2 Hoxb5 Hoxc6 Hoxc8 Hoxc9 Hoxd4 Irf4 Klf15 Lass4 Mapk8ip1 Nfia Notch3 Nr5a2 Ntf3 Olig1 Rora Rxrg Sitpec Stat5a Tcf15 Wbscr14
186	GO:0006351 [7]: transcription, DNA-dependent	29	29	269	1526	10805	-2.12	0.0	0.07	0.0	Als2cr19 Ankrd5 Cbx7 Dbp Dmrt2 Dpf3 Ebf2 Elf5 Hdgfrp2 Hoxb5 Hoxc6 Hoxc8 Hoxc9 Hoxd4 Irf4 Klf15 Lass4 Mapk8ip1 Nfia Notch3 Nr5a2 Ntf3 Olig1 Rora Rxrg Sitpec Stat5a Tcf15 Wbscr14
187	GO:0006570 [7]: tyrosine metabolism	2	2	296	10	12321	-2.12	0.0	3.46	1.89	Dct Gstz1
188	GO:0006814 [8]: sodium ion transport	5	5	293	75	12256	-2.13	0.0	3.21	1.73	Atp1a3 Slc22a4 Slc24a3 Slc5a5 Slc5a6
189	GO:0006694 [7]: steroid biosynthesis	4	4	294	50	12281	-2.15	0.0	3.26	1.73	H2-Ke6 Lss Pmvk Sc5d
190	GO:0008654 [8]: phospholipid biosynthesis	3	3	295	28	12303	-2.17	0.0	3.33	1.77	Agpat3 Gnpat Pcyt2
191	GO:0006355 [7]: regulation of transcription, DNA-dependent	29	29	269	1499	10832	-2.27	0.0	0.09	0.0	Als2cr19 Ankrd5 Cbx7 Dbp Dmrt2 Dpf3 Ebf2 Elf5 Hdgfrp2 Hoxb5 Hoxc6 Hoxc8 Hoxc9 Hoxd4 Irf4 Klf15 Lass4 Mapk8ip1 Nfia Notch3 Nr5a2 Ntf3 Olig1 Rora Rxrg Sitpec Stat5a Tcf15 Wbscr14
192	GO:0009987 [2]: cellular process	256	256	42	10283	2048	-2.27	0.0	1.96	1.1	1700020C11Rik 1810044O22Rik 1810055D05Rik 2410001H17Rik AI317395 Aacs Aatk Abca2 Abca8a Abcg4 Acaa1 Acad10 Acadl Acadm Acadvl Aco1 Aco2 Acox1 Adh1 Adipor2 Adra1a Afp Agpat3 Alas1 Alb1 Aldh1a1 Aldh1a7 Aldh4a1 Alox12e Als2cr19 Ankrd5 Apoc3 Aqp7 Arfl4 Arhgap20 Aspa Atp1a3 Auh B3galt1 B430110G05Rik Bckdhb Cabc1 Cables1 Calca Car11 Car3 Car5b Cbx7 Ccbp2 Cd1d1 Cd36 Cdkn1c Chn1 Cited1 Clstn3 Cog4 Comt C…
193	GO:0007242 [5]: intracellular signaling cascade	10	10	288	661	11670	-2.29	0.0	0.04	0.0	Chn1 Dnaja3 Mapk8ip1 Npr1 Nrgn Pclo Psen2 Rasgrp2 Sh3bp5 Stat5a
194	GO:0019222 [4]: regulation of metabolism	33	33	265	1662	10669	-2.31	0.0	0.1	0.0	Aco1 Als2cr19 Ankrd5 Cbx7 Cd1d1 Cited1 Dbp Dmrt2 Dpf3 Ebf2 Elf5 Hdgfrp2 Hoxb5 Hoxc6 Hoxc8 Hoxc9 Hoxd4 Irf4 Klf15 Lass4 Mapk8ip1 Mknk2 Nfia Notch3 Nr5a2 Ntf3 Olig1 Rora Rxrg Sitpec Stat5a Tcf15 Wbscr14
195	GO:0006412 [6]: protein biosynthesis	6	6	292	470	11861	-2.32	0.0	0.03	0.0	Aco1 B3galt1 Cd1d1 Mknk2 Psen2 St6galnac5
196	GO:0006950 [4]: response to stress	13	13	285	794	11537	-2.32	0.0	0.05	0.0	Calca Ccl19 Ccl24 Cd1d1 Cxcl15 Ggtla1 Hc Klra8 Msra Orm1 Orm2 Smpd3 Ucp3
197	GO:0019219 [5]: regulation of nucleobase, nucleoside, nucleotide and nucleic acid metabolism	30	30	268	1532	10799	-2.32	0.0	0.1	0.0	Als2cr19 Ankrd5 Cbx7 Cited1 Dbp Dmrt2 Dpf3 Ebf2 Elf5 Hdgfrp2 Hoxb5 Hoxc6 Hoxc8 Hoxc9 Hoxd4 Irf4 Klf15 Lass4 Mapk8ip1 Nfia Notch3 Nr5a2 Ntf3 Olig1 Rora Rxrg Sitpec Stat5a Tcf15 Wbscr14
198	GO:0007275 [2]: development	45	45	253	1593	10738	-2.35	0.0	1.87	1.07	Acox1 Afp Alas1 Cables1 Cd1d1 Cited1 Cxcl15 Dct Dmrt2 Ebf2 Eda Enpep Fech Fzd4 Gfra3 Gpd2 Heph Hoxb5 Hoxc6 Hoxc8 Hoxc9 Hoxd4 Hsd11b1 Jag2 Mfn2 Mfng Msra Mst1r Myh11 Ndrg2 Notch3 Npy1r Ntf3 Ntrk3 Olig1 Phkg1 Prelp Psen2 Pthr1 Ptn Sitpec Stat5a Tcf15 Tkt Vegfb
199	GO:0045449 [6]: regulation of transcription	30	30	268	1525	10806	-2.37	0.0	0.1	0.0	Als2cr19 Ankrd5 Cbx7 Cited1 Dbp Dmrt2 Dpf3 Ebf2 Elf5 Hdgfrp2 Hoxb5 Hoxc6 Hoxc8 Hoxc9 Hoxd4 Irf4 Klf15 Lass4 Mapk8ip1 Nfia Notch3 Nr5a2 Ntf3 Olig1 Rora Rxrg Sitpec Stat5a Tcf15 Wbscr14
200	GO:0006968 [4]: cellular defense response	1	1	297	203	12128	-2.37	0.0	0.01	0.0	Cd1d1
201	GO:0048066 [3]: pigmentation	3	3	295	31	12300	-2.38	0.0	3.09	1.73	Alas1 Dct Fech
202	GO:0019370 [9]: leukotriene biosynthesis	2	2	296	12	12319	-2.41	0.0	3.17	1.73	Alox12e Ggtla1
203	GO:0042168 [5]: heme metabolism	2	2	296	12	12319	-2.41	0.0	3.17	1.73	Alas1 Fech
204	GO:0006778 [6]: porphyrin metabolism	2	2	296	12	12319	-2.41	0.0	3.17	1.73	Alas1 Fech
205	GO:0007005 [6]: mitochondrion organization and biogenesis	2	2	296	12	12319	-2.41	0.0	3.17	1.73	1700020C11Rik Mfn2
206	GO:0006996 [5]: organelle organization and biogenesis	12	12	286	735	11596	-2.45	0.0	0.06	0.0	1700020C11Rik Cbx7 Epb4.1l1 Kifc2 Mfn2 Myh11 Pclo Pex16 Pxmp2 Scp2 Tuba8 Vill
207	GO:0008380 [7]: RNA splicing	1	1	297	196	12135	-2.51	0.0	0.01	0.0	Ppargc1b
208	GO:0006094 [8]: gluconeogenesis	2	2	296	13	12318	-2.52	0.0	3.04	1.73	Gpd2 Pcx
209	GO:0006691 [8]: leukotriene metabolism	2	2	296	13	12318	-2.52	0.0	3.04	1.73	Alox12e Ggtla1
210	GO:0006775 [6]: fat-soluble vitamin metabolism	2	2	296	13	12318	-2.52	0.0	3.04	1.73	Aldh1a1 Aldh1a7
211	GO:0016071 [6]: mRNA metabolism	2	2	296	250	12081	-2.55	0.0	0.02	0.0	Auh Ppargc1b
212	GO:0006811 [5]: ion transport	18	18	280	547	11784	-2.56	0.0	2.11	1.15	Atp1a3 Eda Fxyd1 Heph Kcna1 Kcna5 Kcnab1 Kcnj14 Kcnk3 Pln Sfxn4 Slc22a2 Slc22a3 Slc22a4 Slc24a3 Slc5a5 Slc5a6 Tst
213	GO:0006954 [5]: inflammatory response	6	6	292	117	12214	-2.56	0.0	2.64	1.48	Calca Ccl19 Ccl24 Cxcl15 Ggtla1 Hc
214	GO:0000375 [8]: RNA splicing, via transesterification reactions	1	1	297	192	12139	-2.58	0.0	0.01	0.0	Ppargc1b
215	GO:0000377 [9]: RNA splicing, via transesterification reactions with bulged adenosine as nucleophile	1	1	297	192	12139	-2.58	0.0	0.01	0.0	Ppargc1b
216	GO:0000398 [8]: nuclear mRNA splicing, via spliceosome	1	1	297	192	12139	-2.58	0.0	0.01	0.0	Ppargc1b
217	GO:0015909 [7]: long-chain fatty acid transport	1	1	297	1	12330	-2.59	0.0	3.07	1.73	Cpt1b
218	GO:0019307 [8]: mannose biosynthesis	1	1	297	1	12330	-2.59	0.0	3.07	1.73	Pmm1
219	GO:0030497 [8]: fatty acid elongation	1	1	297	1	12330	-2.59	0.0	3.07	1.73	Elovl6
220	GO:0042097 [7]: interleukin-4 biosynthesis	1	1	297	1	12330	-2.59	0.0	3.07	1.73	Cd1d1
221	GO:0042346 [9]: positive regulation of NF-kappaB-nucleus import	1	1	297	1	12330	-2.59	0.0	3.07	1.73	Eda
222	GO:0042427 [7]: serotonin biosynthesis	1	1	297	1	12330	-2.59	0.0	3.07	1.73	Tph1
223	GO:0042428 [6]: serotonin metabolism	1	1	297	1	12330	-2.59	0.0	3.07	1.73	Tph1
224	GO:0042448 [7]: progesterone metabolism	1	1	297	1	12330	-2.59	0.0	3.07	1.73	Afp
225	GO:0042993 [9]: positive regulation of transcription factor-nucleus import	1	1	297	1	12330	-2.59	0.0	3.07	1.73	Eda
226	GO:0045078 [9]: positive regulation of interferon-gamma biosynthesis	1	1	297	1	12330	-2.59	0.0	3.07	1.73	Cd1d1
227	GO:0045402 [8]: regulation of interleukin-4 biosynthesis	1	1	297	1	12330	-2.59	0.0	3.07	1.73	Cd1d1
228	GO:0045404 [9]: positive regulation of interleukin-4 biosynthesis	1	1	297	1	12330	-2.59	0.0	3.07	1.73	Cd1d1
229	GO:0045785 [5]: positive regulation of cell adhesion	1	1	297	1	12330	-2.59	0.0	3.07	1.73	Tnxb
230	GO:0048284 [6]: organelle fusion	1	1	297	1	12330	-2.59	0.0	3.07	1.73	Mfn2
231	GO:0051132 [8]: NK T-cell activation	1	1	297	1	12330	-2.59	0.0	3.07	1.73	Cd1d1
232	GO:0051133 [8]: regulation of NK T-cell activation	1	1	297	1	12330	-2.59	0.0	3.07	1.73	Cd1d1
233	GO:0051135 [9]: positive regulation of NK T-cell activation	1	1	297	1	12330	-2.59	0.0	3.07	1.73	Cd1d1
234	GO:0000288 [8]: mRNA catabolism, deadenylylation-dependent decay	1	1	297	1	12330	-2.59	0.0	3.07	1.73	Auh
235	GO:0000305 [7]: response to oxygen radicals	1	1	297	1	12330	-2.59	0.0	3.07	1.73	Ucp3
236	GO:0001913 [7]: T-cell mediated cytotoxicity	1	1	297	1	12330	-2.59	0.0	3.07	1.73	Cd1d1
237	GO:0001914 [8]: regulation of T-cell mediated cytotoxicity	1	1	297	1	12330	-2.59	0.0	3.07	1.73	Cd1d1
238	GO:0001916 [9]: positive regulation of T-cell mediated cytotoxicity	1	1	297	1	12330	-2.59	0.0	3.07	1.73	Cd1d1
239	GO:0006003 [9]: fructose 2,6-bisphosphate metabolism	1	1	297	1	12330	-2.59	0.0	3.07	1.73	Pfkfb3
240	GO:0006101 [7]: citrate metabolism	1	1	297	1	12330	-2.59	0.0	3.07	1.73	Aco2
241	GO:0006125 [7]: thioredoxin pathway	1	1	297	1	12330	-2.59	0.0	3.07	1.73	Txnrd3
242	GO:0006477 [7]: protein amino acid sulfation	1	1	297	1	12330	-2.59	0.0	3.07	1.73	Hs3st3b1
243	GO:0006537 [9]: glutamate biosynthesis	1	1	297	1	12330	-2.59	0.0	3.07	1.73	Prodh
244	GO:0006587 [8]: serotonin biosynthesis from tryptophan	1	1	297	1	12330	-2.59	0.0	3.07	1.73	Tph1
245	GO:0007274 [7]: neuromuscular synaptic transmission	1	1	297	1	12330	-2.59	0.0	3.07	1.73	Ntf3
246	GO:0008053 [7]: mitochondrial fusion	1	1	297	1	12330	-2.59	0.0	3.07	1.73	Mfn2
247	GO:0016192 [5]: vesicle-mediated transport	2	2	296	245	12086	-2.62	0.0	0.02	0.0	Arfl4 Pclo
248	GO:0030282 [6]: bone mineralization	2	2	296	14	12317	-2.63	0.0	2.93	1.62	Pthr1 Ptn
249	GO:0048511 [3]: rhythmic process	3	3	295	36	12295	-2.69	0.0	2.75	1.5	Afp Cry2 Dbp
250	GO:0043170 [4]: macromolecule metabolism	61	61	237	2435	9896	-2.77	0.0	0.91	0.5	1810055D05Rik 2410001H17Rik AI317395 Aatk Acad10 Aco1 Aco2 Amy1 Amy2 Apoc3 Auh B3galt1 Cabc1 Cd1d1 Cs Dapk2 Dlat Dnaja3 Dpep1 Dpp4 Enpep Fbxo21 Fn3k Gbe1 Gpd2 Gyg1 Gys2 Hibadh Hk2 Hs3st3b1 Idh3a Idh3g Immp2l Itih2 Itpka Mapk8ip1 Mknk2 Msra Mst1r Npr1 Npy1r Park2 Pcx Pdk2 Pdk4 Pfkfb3 Pgm2 Phkg1 Pink1 Pmm1 Ppp1r3c Proc Psen2 Ptprr Sbk1 Snrk St6galnac5 Taldo1 Tinag Trfr2 Tuba8
251	GO:0016042 [5]: lipid catabolism	4	4	294	65	12266	-2.8	0.0	2.53	1.39	Adpn Apoc3 Lipe Lpl
252	GO:0006464 [7]: protein modification	22	22	276	1094	11237	-2.83	0.0	0.17	0.02	2410001H17Rik Aatk Acad10 B3galt1 Dapk2 Fbxo21 Hs3st3b1 Mapk8ip1 Mknk2 Msra Mst1r Npr1 Park2 Pdk2 Pdk4 Phkg1 Pink1 Psen2 Ptprr Sbk1 Snrk St6galnac5
253	GO:0044260 [5]: cellular macromolecule metabolism	57	57	241	2322	10009	-2.84	0.0	0.75	0.39	1810055D05Rik 2410001H17Rik AI317395 Aatk Acad10 Aco1 Aco2 Apoc3 B3galt1 Cabc1 Cd1d1 Cs Dapk2 Dlat Dnaja3 Dpep1 Dpp4 Enpep Fbxo21 Fn3k Gbe1 Gpd2 Gyg1 Gys2 Hibadh Hk2 Hs3st3b1 Idh3a Idh3g Immp2l Itih2 Itpka Mapk8ip1 Mknk2 Msra Mst1r Npr1 Npy1r Park2 Pcx Pdk2 Pdk4 Pfkfb3 Phkg1 Pink1 Pmm1 Ppp1r3c Proc Psen2 Ptprr Sbk1 Snrk St6galnac5 Taldo1 Tinag Trfr2 Tuba8
254	GO:0006720 [6]: isoprenoid metabolism	2	2	296	17	12314	-2.91	0.0	2.62	1.47	Adh1 Aldh1a7
255	GO:0006826 [9]: iron ion transport	2	2	296	17	12314	-2.91	0.0	2.62	1.47	Heph Sfxn4
256	GO:0007623 [4]: circadian rhythm	2	2	296	17	12314	-2.91	0.0	2.62	1.47	Cry2 Dbp
257	GO:0043118 [4]: negative regulation of physiological process	3	3	295	276	12055	-2.92	0.0	0.04	0.0	Calca Mapk8ip1 Wbscr14
258	GO:0051188 [6]: cofactor biosynthesis	4	4	294	69	12262	-2.93	0.0	2.37	1.32	Alas1 Fech Ggtla1 Nmnat3
259	GO:0050817 [3]: coagulation	3	3	295	41	12290	-2.94	0.0	2.47	1.35	Entpd2 Proc Tfpi
260	GO:0007596 [4]: blood coagulation	3	3	295	41	12290	-2.94	0.0	2.47	1.35	Entpd2 Proc Tfpi
261	GO:0009790 [3]: embryonic development	1	1	297	173	12158	-2.94	0.0	0.02	0.0	Sitpec
262	GO:0030154 [3]: cell differentiation	11	11	287	319	12012	-2.96	0.0	1.84	1.04	Cd1d1 Cited1 Eda Heph Hoxb5 Ndrg2 Notch3 Ntf3 Ntrk3 Psen2 Stat5a
263	GO:0015908 [6]: fatty acid transport	1	1	297	2	12329	-2.98	0.0	2.67	1.5	Cpt1b
264	GO:0030168 [5]: platelet activation	1	1	297	2	12329	-2.98	0.0	2.67	1.5	Entpd2
265	GO:0042055 [6]: neuronal lineage restriction	1	1	297	2	12329	-2.98	0.0	2.67	1.5	Olig1
266	GO:0042092 [6]: T-helper 2 type immune response	1	1	297	2	12329	-2.98	0.0	2.67	1.5	Cd1d1
267	GO:0042307 [8]: positive regulation of protein-nucleus import	1	1	297	2	12329	-2.98	0.0	2.67	1.5	Eda
268	GO:0042345 [9]: regulation of NF-kappaB-nucleus import	1	1	297	2	12329	-2.98	0.0	2.67	1.5	Eda
269	GO:0042348 [9]: NF-kappaB-nucleus import	1	1	297	2	12329	-2.98	0.0	2.67	1.5	Eda
270	GO:0042420 [7]: dopamine catabolism	1	1	297	2	12329	-2.98	0.0	2.67	1.5	Comt
271	GO:0042424 [8]: catecholamine catabolism	1	1	297	2	12329	-2.98	0.0	2.67	1.5	Comt
272	GO:0042435 [6]: indole derivative biosynthesis	1	1	297	2	12329	-2.98	0.0	2.67	1.5	Tph1
273	GO:0042574 [7]: retinal metabolism	1	1	297	2	12329	-2.98	0.0	2.67	1.5	Aldh1a7
274	GO:0043288 [6]: apocarotenoid metabolism	1	1	297	2	12329	-2.98	0.0	2.67	1.5	Aldh1a7
275	GO:0045072 [8]: regulation of interferon-gamma biosynthesis	1	1	297	2	12329	-2.98	0.0	2.67	1.5	Cd1d1
276	GO:0046219 [7]: indolalkylamine biosynthesis	1	1	297	2	12329	-2.98	0.0	2.67	1.5	Tph1
277	GO:0046824 [7]: positive regulation of nucleocytoplasmic transport	1	1	297	2	12329	-2.98	0.0	2.67	1.5	Eda
278	GO:0048003 [6]: antigen presentation, lipid antigen	1	1	297	2	12329	-2.98	0.0	2.67	1.5	Cd1d1
279	GO:0048007 [7]: antigen presentation, exogenous lipid antigen	1	1	297	2	12329	-2.98	0.0	2.67	1.5	Cd1d1
280	GO:0051136 [7]: regulation of NK T-cell differentiation	1	1	297	2	12329	-2.98	0.0	2.67	1.5	Cd1d1
281	GO:0051138 [8]: positive regulation of NK T-cell differentiation	1	1	297	2	12329	-2.98	0.0	2.67	1.5	Cd1d1
282	GO:0001865 [6]: NK T-cell differentiation	1	1	297	2	12329	-2.98	0.0	2.67	1.5	Cd1d1
283	GO:0001912 [8]: positive regulation of immune cell mediated cytotoxicity	1	1	297	2	12329	-2.98	0.0	2.67	1.5	Cd1d1
284	GO:0006000 [8]: fructose metabolism	1	1	297	2	12329	-2.98	0.0	2.67	1.5	Pfkfb3
285	GO:0006013 [8]: mannose metabolism	1	1	297	2	12329	-2.98	0.0	2.67	1.5	Pmm1
286	GO:0006536 [8]: glutamate metabolism	1	1	297	2	12329	-2.98	0.0	2.67	1.5	Prodh
287	GO:0006651 [8]: diacylglycerol biosynthesis	1	1	297	2	12329	-2.98	0.0	2.67	1.5	Mogat2
288	GO:0006684 [8]: sphingomyelin metabolism	1	1	297	2	12329	-2.98	0.0	2.67	1.5	Smpd3
289	GO:0006940 [5]: regulation of smooth muscle contraction	1	1	297	2	12329	-2.98	0.0	2.67	1.5	Calca
290	GO:0009137 [8]: purine nucleoside diphosphate catabolism	1	1	297	2	12329	-2.98	0.0	2.67	1.5	Entpd2
291	GO:0009181 [9]: purine ribonucleoside diphosphate catabolism	1	1	297	2	12329	-2.98	0.0	2.67	1.5	Entpd2
292	GO:0006879 [8]: iron ion homeostasis	2	2	296	18	12313	-2.99	0.0	2.53	1.39	Aco1 Trfr2
293	GO:0007599 [5]: hemostasis	3	3	295	43	12288	-3.03	0.0	2.36	1.32	Entpd2 Proc Tfpi
294	GO:0009887 [4]: organogenesis	25	25	273	925	11406	-3.04	0.0	1.16	0.65	Afp Cables1 Cd1d1 Cited1 Cxcl15 Eda Enpep Gfra3 Gpd2 Heph Hoxb5 Hoxc6 Hoxc8 Hoxc9 Hoxd4 Hsd11b1 Myh11 Ntf3 Olig1 Phkg1 Prelp Pthr1 Ptn Sitpec Vegfb
295	GO:0006468 [8]: protein amino acid phosphorylation	14	14	284	450	11881	-3.05	0.0	1.57	0.86	2410001H17Rik Aatk Acad10 Dapk2 Mapk8ip1 Mknk2 Mst1r Npr1 Pdk2 Pdk4 Phkg1 Pink1 Sbk1 Snrk
296	GO:0048513 [3]: organ development	25	25	273	931	11400	-3.05	0.0	1.12	0.64	Afp Cables1 Cd1d1 Cited1 Cxcl15 Eda Enpep Gfra3 Gpd2 Heph Hoxb5 Hoxc6 Hoxc8 Hoxc9 Hoxd4 Hsd11b1 Myh11 Ntf3 Olig1 Phkg1 Prelp Pthr1 Ptn Sitpec Vegfb
297	GO:0016310 [7]: phosphorylation	15	15	283	495	11836	-3.07	0.0	1.49	0.83	2410001H17Rik Aatk Acad10 Dapk2 Mapk8ip1 Mknk2 Mst1r Ndufs3 Npr1 Pdk2 Pdk4 Phkg1 Pink1 Sbk1 Snrk
298	GO:0042133 [5]: neurotransmitter metabolism	2	2	296	19	12312	-3.07	0.0	2.44	1.35	Comt Tph1
299	GO:0009064 [7]: glutamine family amino acid metabolism	2	2	296	19	12312	-3.07	0.0	2.44	1.35	Aldh4a1 Prodh
300	GO:0006323 [6]: DNA packaging	1	1	297	165	12166	-3.08	0.0	0.02	0.0	Cbx7
301	GO:0009117 [6]: nucleotide metabolism	6	6	292	142	12189	-3.1	0.0	1.98	1.11	Enpp2 Entpd2 Hibadh Nmnat3 Npr1 Taldo1
302	GO:0030005 [7]: di-, tri-valent inorganic cation homeostasis	3	3	295	45	12286	-3.12	0.0	2.27	1.24	Aco1 Slc24a3 Trfr2
303	GO:0007399 [5]: neurogenesis	4	4	294	303	12028	-3.15	0.0	0.07	0.0	Cables1 Gfra3 Ntf3 Olig1
304	GO:0009653 [3]: morphogenesis	26	26	272	1080	11251	-3.18	0.0	0.62	0.3	Afp Cables1 Cd1d1 Cited1 Cxcl15 Eda Enpep Gfra3 Gpd2 Heph Hoxb5 Hoxc6 Hoxc8 Hoxc9 Hoxd4 Hsd11b1 Myh11 Ntf3 Olig1 Phkg1 Prelp Pthr1 Ptn Sitpec Stat5a Vegfb
305	GO:0046483 [5]: heterocycle metabolism	3	3	295	47	12284	-3.19	0.0	2.17	1.2	Alas1 Fech Tph1
306	GO:0050878 [4]: regulation of body fluids	3	3	295	47	12284	-3.19	0.0	2.17	1.2	Entpd2 Proc Tfpi
307	GO:0043067 [5]: regulation of programmed cell death	2	2	296	208	12123	-3.2	0.0	0.04	0.0	Cd1d1 Mapk8ip1
308	GO:0016126 [7]: sterol biosynthesis	2	2	296	21	12310	-3.21	0.0	2.29	1.25	Pmvk Sc5d
309	GO:0006953 [5]: acute-phase response	2	2	296	21	12310	-3.21	0.0	2.29	1.25	Orm1 Orm2
310	GO:0043207 [5]: response to external biotic stimulus	10	10	288	542	11789	-3.22	0.0	0.17	0.02	Calca Ccl19 Ccl24 Cd1d1 Cxcl15 Ggtla1 Hc Klra8 Orm1 Orm2
311	GO:0006605 [7]: protein targeting	7	7	291	188	12143	-3.24	0.0	1.72	0.96	AI317395 Eda Etfb Gstk1 Mlycd Ppp1r3c Slc1a3
312	GO:0006325 [7]: establishment and/or maintenance of chromatin architecture	1	1	297	156	12175	-3.24	0.0	0.02	0.0	Cbx7
313	GO:0016096 [7]: polyisoprenoid metabolism	1	1	297	3	12328	-3.24	0.0	2.4	1.35	Aldh1a7
314	GO:0030212 [8]: hyaluronan metabolism	1	1	297	3	12328	-3.24	0.0	2.4	1.35	Itih2
315	GO:0042095 [7]: interferon-gamma biosynthesis	1	1	297	3	12328	-3.24	0.0	2.4	1.35	Cd1d1
316	GO:0042214 [5]: terpene metabolism	1	1	297	3	12328	-3.24	0.0	2.4	1.35	Aldh1a7
317	GO:0042632 [4]: cholesterol homeostasis	1	1	297	3	12328	-3.24	0.0	2.4	1.35	Nr5a2
318	GO:0042990 [8]: regulation of transcription factor-nucleus import	1	1	297	3	12328	-3.24	0.0	2.4	1.35	Eda
319	GO:0042991 [8]: transcription factor-nucleus import	1	1	297	3	12328	-3.24	0.0	2.4	1.35	Eda
320	GO:0045446 [4]: endothelial cell differentiation	1	1	297	3	12328	-3.24	0.0	2.4	1.35	Hoxb5
321	GO:0046513 [10]: ceramide biosynthesis	1	1	297	3	12328	-3.24	0.0	2.4	1.35	Lass4
322	GO:0046520 [9]: sphingoid biosynthesis	1	1	297	3	12328	-3.24	0.0	2.4	1.35	Lass4
323	GO:0001892 [6]: embryonic placenta development	1	1	297	3	12328	-3.24	0.0	2.4	1.35	Cited1
324	GO:0006721 [5]: terpenoid metabolism	1	1	297	3	12328	-3.24	0.0	2.4	1.35	Aldh1a7
325	GO:0007628 [5]: adult walking behavior	1	1	297	3	12328	-3.24	0.0	2.4	1.35	Msra
326	GO:0008209 [6]: androgen metabolism	1	1	297	3	12328	-3.24	0.0	2.4	1.35	H2-Ke6
327	GO:0008340 [4]: determination of adult life span	1	1	297	3	12328	-3.24	0.0	2.4	1.35	Msra
328	GO:0009135 [8]: purine nucleoside diphosphate metabolism	1	1	297	3	12328	-3.24	0.0	2.4	1.35	Entpd2
329	GO:0009179 [9]: purine ribonucleoside diphosphate metabolism	1	1	297	3	12328	-3.24	0.0	2.4	1.35	Entpd2
330	GO:0009191 [8]: ribonucleoside diphosphate catabolism	1	1	297	3	12328	-3.24	0.0	2.4	1.35	Entpd2
331	GO:0042981 [6]: regulation of apoptosis	2	2	296	205	12126	-3.25	0.0	0.04	0.0	Cd1d1 Mapk8ip1
332	GO:0044265 [6]: cellular macromolecule catabolism	15	15	283	541	11790	-3.29	0.0	1.1	0.62	AI317395 Acad10 Auh Dlat Dpep1 Dpp4 Enpep Hibadh Hk2 Immp2l Park2 Proc Taldo1 Tinag Trfr2
333	GO:0006875 [7]: metal ion homeostasis	3	3	295	50	12281	-3.3	0.0	2.05	1.14	Aco1 Slc24a3 Trfr2
334	GO:0006793 [5]: phosphorus metabolism	16	16	282	595	11736	-3.31	0.0	0.99	0.56	2410001H17Rik Aatk Acad10 Dapk2 Mapk8ip1 Mknk2 Mst1r Ndufs3 Npr1 Pdk2 Pdk4 Phkg1 Pink1 Ptprr Sbk1 Snrk
335	GO:0006796 [6]: phosphate metabolism	16	16	282	595	11736	-3.31	0.0	0.99	0.56	2410001H17Rik Aatk Acad10 Dapk2 Mapk8ip1 Mknk2 Mst1r Ndufs3 Npr1 Pdk2 Pdk4 Phkg1 Pink1 Ptprr Sbk1 Snrk
336	GO:0030155 [4]: regulation of cell adhesion	2	2	296	23	12308	-3.33	0.0	2.15	1.18	Stat5a Tnxb
337	GO:0043119 [4]: positive regulation of physiological process	4	4	294	285	12046	-3.34	0.0	0.09	0.0	Cd1d1 Ebf2 Eda Ntf3
338	GO:0009057 [5]: macromolecule catabolism	15	15	283	559	11772	-3.35	0.0	0.97	0.55	AI317395 Acad10 Auh Dlat Dpep1 Dpp4 Enpep Hibadh Hk2 Immp2l Park2 Proc Taldo1 Tinag Trfr2
339	GO:0046907 [5]: intracellular transport	13	13	285	461	11870	-3.35	0.0	1.11	0.63	AI317395 Arfl4 Eda Etfb Gstk1 Kifc2 Mlycd Ppp1r3c Slc1a3 Slc25a10 Tuba8 Ucp1 Ucp3
340	GO:0007160 [5]: cell-matrix adhesion	3	3	295	52	12279	-3.36	0.0	1.97	1.1	Crtac1 Eda Gpld1
341	GO:0009059 [5]: macromolecule biosynthesis	14	14	284	515	11816	-3.37	0.0	1.0	0.56	Aco1 B3galt1 Cd1d1 Gbe1 Gpd2 Gyg1 Gys2 Mknk2 Pcx Phkg1 Pmm1 Ppp1r3c Psen2 St6galnac5
342	GO:0012501 [5]: programmed cell death	6	6	292	362	11969	-3.38	0.0	0.14	0.01	1700020C11Rik Aatk Cd1d1 Dapk2 Dnaja3 Mapk8ip1
343	GO:0006665 [7]: sphingolipid metabolism	2	2	296	24	12307	-3.38	0.0	2.08	1.14	Lass4 Smpd3
344	GO:0006805 [5]: xenobiotic metabolism	2	2	296	24	12307	-3.38	0.0	2.08	1.14	Comt Ephx2
345	GO:0009410 [7]: response to xenobiotic stimulus	2	2	296	24	12307	-3.38	0.0	2.08	1.14	Comt Ephx2
346	GO:0043285 [5]: biopolymer catabolism	10	10	288	507	11824	-3.39	0.0	0.24	0.06	AI317395 Acad10 Dpep1 Dpp4 Enpep Immp2l Park2 Proc Tinag Trfr2
347	GO:0007264 [6]: small GTPase mediated signal transduction	2	2	296	194	12137	-3.39	0.0	0.05	0.0	Dnaja3 Rasgrp2
348	GO:0009613 [5]: response to pest, pathogen or parasite	10	10	288	506	11825	-3.4	0.0	0.25	0.06	Calca Ccl19 Ccl24 Cd1d1 Cxcl15 Ggtla1 Hc Klra8 Orm1 Orm2
349	GO:0006936 [3]: muscle contraction	3	3	295	53	12278	-3.4	0.0	1.93	1.07	Calca Cnn1 Myh11
350	GO:0030163 [6]: protein catabolism	10	10	288	504	11827	-3.4	0.0	0.25	0.06	AI317395 Acad10 Dpep1 Dpp4 Enpep Immp2l Park2 Proc Tinag Trfr2
351	GO:0006915 [6]: apoptosis	6	6	292	356	11975	-3.42	0.0	0.15	0.01	1700020C11Rik Aatk Cd1d1 Dapk2 Dnaja3 Mapk8ip1
352	GO:0007610 [2]: behavior	4	4	294	88	12243	-3.43	0.0	1.76	0.98	Calca Msra Npy1r Ptn
353	GO:0030073 [6]: insulin secretion	1	1	297	4	12327	-3.44	0.0	2.18	1.21	Pclo
354	GO:0030856 [5]: regulation of epithelial cell differentiation	1	1	297	4	12327	-3.44	0.0	2.18	1.21	Stat5a
355	GO:0042306 [7]: regulation of protein-nucleus import	1	1	297	4	12327	-3.44	0.0	2.18	1.21	Eda
356	GO:0042417 [6]: dopamine metabolism	1	1	297	4	12327	-3.44	0.0	2.18	1.21	Comt
357	GO:0042573 [6]: retinoic acid metabolism	1	1	297	4	12327	-3.44	0.0	2.18	1.21	Aldh1a1
358	GO:0042640 [6]: anagen	1	1	297	4	12327	-3.44	0.0	2.18	1.21	Psen2
359	GO:0045086 [9]: positive regulation of interleukin-2 biosynthesis	1	1	297	4	12327	-3.44	0.0	2.18	1.21	Cd1d1
360	GO:0001523 [7]: retinoid metabolism	1	1	297	4	12327	-3.44	0.0	2.18	1.21	Adh1
361	GO:0001890 [5]: placenta development	1	1	297	4	12327	-3.44	0.0	2.18	1.21	Cited1
362	GO:0006572 [8]: tyrosine catabolism	1	1	297	4	12327	-3.44	0.0	2.18	1.21	Gstz1
363	GO:0009134 [7]: nucleoside diphosphate catabolism	1	1	297	4	12327	-3.44	0.0	2.18	1.21	Entpd2
364	GO:0009154 [8]: purine ribonucleotide catabolism	1	1	297	4	12327	-3.44	0.0	2.18	1.21	Entpd2
365	GO:0009185 [8]: ribonucleoside diphosphate metabolism	1	1	297	4	12327	-3.44	0.0	2.18	1.21	Entpd2
366	GO:0009312 [7]: oligosaccharide biosynthesis	1	1	297	4	12327	-3.44	0.0	2.18	1.21	B3galt1
367	GO:0008219 [4]: cell death	7	7	291	391	11940	-3.44	0.0	0.18	0.02	1700020C11Rik Aatk Cd1d1 Dapk2 Dnaja3 Hc Mapk8ip1
368	GO:0016044 [5]: membrane organization and biogenesis	2	2	296	25	12306	-3.44	0.0	2.02	1.14	1700020C11Rik Gnpat
369	GO:0006979 [5]: response to oxidative stress	2	2	296	25	12306	-3.44	0.0	2.02	1.14	Msra Ucp3
370	GO:0007010 [6]: cytoskeleton organization and biogenesis	6	6	292	349	11982	-3.47	0.0	0.17	0.02	Epb4.1l1 Kifc2 Myh11 Pclo Tuba8 Vill
371	GO:0000074 [6]: regulation of cell cycle	4	4	294	271	12060	-3.48	0.0	0.11	0.0	Cables1 Cdkn1c Ptn Vegfb
372	GO:0007389 [3]: pattern specification	5	5	293	129	12202	-3.48	0.0	1.56	0.86	Hoxb5 Hoxc6 Hoxc8 Hoxc9 Hoxd4
373	GO:0044257 [7]: cellular protein catabolism	10	10	288	486	11845	-3.48	0.0	0.3	0.09	AI317395 Acad10 Dpep1 Dpp4 Enpep Immp2l Park2 Proc Tinag Trfr2
374	GO:0006508 [8]: proteolysis and peptidolysis	10	10	288	486	11845	-3.48	0.0	0.3	0.09	AI317395 Acad10 Dpep1 Dpp4 Enpep Immp2l Park2 Proc Tinag Trfr2
375	GO:0046916 [8]: transition metal ion homeostasis	2	2	296	26	12305	-3.49	0.0	1.96	1.1	Aco1 Trfr2
376	GO:0009892 [5]: negative regulation of metabolism	1	1	297	141	12190	-3.5	0.0	0.03	0.0	Wbscr14
377	GO:0007155 [4]: cell adhesion	10	10	288	472	11859	-3.53	0.0	0.35	0.11	Cd36 Clstn3 Crtac1 Eda Gpld1 Jam3 Klra8 Stat5a Tnxb Vtn
378	GO:0008104 [4]: protein localization	12	12	286	497	11834	-3.54	0.0	0.61	0.29	AI317395 Arfl4 Cog4 Derl1 Eda Etfb Gstk1 Immp2l Mlycd Ppp1r3c Slc1a3 Wdr42a
379	GO:0006366 [8]: transcription from Pol II promoter	3	3	295	225	12106	-3.54	0.0	0.1	0.0	Ntf3 Sitpec Wbscr14
380	GO:0007422 [6]: peripheral nervous system development	2	2	296	27	12304	-3.54	0.0	1.9	1.07	Gfra3 Ntf3
381	GO:0000279 [6]: M phase	1	1	297	138	12193	-3.56	0.0	0.04	0.0	Sycp3
382	GO:0045184 [5]: establishment of protein localization	11	11	287	479	11852	-3.56	0.0	0.49	0.21	AI317395 Arfl4 Cog4 Derl1 Eda Etfb Gstk1 Mlycd Ppp1r3c Slc1a3 Wdr42a
383	GO:0015031 [5]: protein transport	11	11	287	475	11856	-3.57	0.0	0.51	0.22	AI317395 Arfl4 Cog4 Derl1 Eda Etfb Gstk1 Mlycd Ppp1r3c Slc1a3 Wdr42a
384	GO:0009628 [5]: response to abiotic stimulus	7	7	291	365	11966	-3.59	0.0	0.25	0.06	Ccl19 Ccl24 Comt Cxcl15 Ephx2 Fech Pon1
385	GO:0016265 [3]: death	8	8	290	397	11934	-3.59	0.0	0.3	0.08	1700020C11Rik Aatk Cd1d1 Dapk2 Dnaja3 Hc Mapk8ip1 Msra
386	GO:0019674 [9]: NAD metabolism	1	1	297	5	12326	-3.6	0.0	2.01	1.14	Nmnat3
387	GO:0030072 [5]: peptide hormone secretion	1	1	297	5	12326	-3.6	0.0	2.01	1.14	Pclo
388	GO:0030199 [5]: collagen fibril organization	1	1	297	5	12326	-3.6	0.0	2.01	1.14	Tnxb
389	GO:0042438 [6]: melanin biosynthesis	1	1	297	5	12326	-3.6	0.0	2.01	1.14	Dct
390	GO:0045059 [7]: positive thymic T-cell selection	1	1	297	5	12326	-3.6	0.0	2.01	1.14	Cd1d1
391	GO:0045076 [8]: regulation of interleukin-2 biosynthesis	1	1	297	5	12326	-3.6	0.0	2.01	1.14	Cd1d1
392	GO:0046457 [9]: prostanoid biosynthesis	1	1	297	5	12326	-3.6	0.0	2.01	1.14	Ptgds
393	GO:0000302 [6]: response to reactive oxygen species	1	1	297	5	12326	-3.6	0.0	2.01	1.14	Ucp3
394	GO:0001516 [10]: prostaglandin biosynthesis	1	1	297	5	12326	-3.6	0.0	2.01	1.14	Ptgds
395	GO:0006020 [8]: myo-inositol metabolism	1	1	297	5	12326	-3.6	0.0	2.01	1.14	Itpka
396	GO:0006072 [8]: glycerol-3-phosphate metabolism	1	1	297	5	12326	-3.6	0.0	2.01	1.14	Gpd2
397	GO:0006505 [10]: GPI anchor metabolism	1	1	297	5	12326	-3.6	0.0	2.01	1.14	Gpld1
398	GO:0006568 [7]: tryptophan metabolism	1	1	297	5	12326	-3.6	0.0	2.01	1.14	Tph1
399	GO:0006582 [5]: melanin metabolism	1	1	297	5	12326	-3.6	0.0	2.01	1.14	Dct
400	GO:0006583 [7]: melanin biosynthesis from tyrosine	1	1	297	5	12326	-3.6	0.0	2.01	1.14	Dct
401	GO:0006750 [7]: glutathione biosynthesis	1	1	297	5	12326	-3.6	0.0	2.01	1.14	Ggtla1
402	GO:0009068 [8]: aspartate family amino acid catabolism	1	1	297	5	12326	-3.6	0.0	2.01	1.14	Aspa
403	GO:0009261 [7]: ribonucleotide catabolism	1	1	297	5	12326	-3.6	0.0	2.01	1.14	Entpd2
404	GO:0009311 [7]: oligosaccharide metabolism	1	1	297	5	12326	-3.6	0.0	2.01	1.14	B3galt1
405	GO:0009435 [8]: NAD biosynthesis	1	1	297	5	12326	-3.6	0.0	2.01	1.14	Nmnat3
406	GO:0051243 [5]: negative regulation of cellular physiological process	1	1	297	135	12196	-3.61	0.0	0.04	0.0	Mapk8ip1
407	GO:0051242 [5]: positive regulation of cellular physiological process	2	2	296	176	12155	-3.64	0.0	0.08	0.0	Cd1d1 Eda
408	GO:0006486 [8]: protein amino acid glycosylation	3	3	295	63	12268	-3.66	0.0	1.59	0.86	B3galt1 Psen2 St6galnac5
409	GO:0000280 [7]: nuclear division	1	1	297	129	12202	-3.7	0.0	0.05	0.0	Sycp3
410	GO:0030003 [6]: cation homeostasis	3	3	295	65	12266	-3.71	0.0	1.53	0.85	Aco1 Slc24a3 Trfr2
411	GO:0007218 [7]: neuropeptide signaling pathway	3	3	295	66	12265	-3.73	0.0	1.5	0.83	Arhgap20 Calca Gpr56
412	GO:0006886 [6]: intracellular protein transport	8	8	290	336	11995	-3.73	0.0	0.57	0.26	AI317395 Arfl4 Eda Etfb Gstk1 Mlycd Ppp1r3c Slc1a3
413	GO:0030728 [7]: ovulation	1	1	297	6	12325	-3.73	0.0	1.87	1.07	Afp
414	GO:0030865 [7]: cortical cytoskeleton organization and biogenesis	1	1	297	6	12325	-3.73	0.0	1.87	1.07	Epb4.1l1
415	GO:0030866 [8]: cortical actin cytoskeleton organization and biogenesis	1	1	297	6	12325	-3.73	0.0	1.87	1.07	Epb4.1l1
416	GO:0042430 [6]: indole and derivative metabolism	1	1	297	6	12325	-3.73	0.0	1.87	1.07	Tph1
417	GO:0042434 [7]: indole derivative metabolism	1	1	297	6	12325	-3.73	0.0	1.87	1.07	Tph1
418	GO:0046822 [6]: regulation of nucleocytoplasmic transport	1	1	297	6	12325	-3.73	0.0	1.87	1.07	Eda
419	GO:0001542 [5]: ovulation (sensu Mammalia)	1	1	297	6	12325	-3.73	0.0	1.87	1.07	Afp
420	GO:0001910 [7]: regulation of immune cell mediated cytotoxicity	1	1	297	6	12325	-3.73	0.0	1.87	1.07	Cd1d1
421	GO:0006195 [7]: purine nucleotide catabolism	1	1	297	6	12325	-3.73	0.0	1.87	1.07	Entpd2
422	GO:0006402 [7]: mRNA catabolism	1	1	297	6	12325	-3.73	0.0	1.87	1.07	Auh
423	GO:0006559 [8]: L-phenylalanine catabolism	1	1	297	6	12325	-3.73	0.0	1.87	1.07	Gstz1
424	GO:0006586 [7]: indolalkylamine metabolism	1	1	297	6	12325	-3.73	0.0	1.87	1.07	Tph1
425	GO:0006825 [9]: copper ion transport	1	1	297	6	12325	-3.73	0.0	1.87	1.07	Heph
426	GO:0007006 [6]: mitochondrial membrane organization and biogenesis	1	1	297	6	12325	-3.73	0.0	1.87	1.07	1700020C11Rik
427	GO:0009611 [5]: response to wounding	7	7	291	325	12006	-3.74	0.0	0.4	0.15	Calca Ccl19 Ccl24 Cd1d1 Cxcl15 Ggtla1 Hc
428	GO:0050793 [3]: regulation of development	5	5	293	153	12178	-3.75	0.0	1.15	0.65	Cd1d1 Notch3 Npy1r Stat5a Tkt
429	GO:0009101 [7]: glycoprotein biosynthesis	3	3	295	68	12263	-3.76	0.0	1.45	0.81	B3galt1 Psen2 St6galnac5
430	GO:0050801 [4]: ion homeostasis	3	3	295	69	12262	-3.78	0.0	1.42	0.8	Aco1 Slc24a3 Trfr2
431	GO:0006873 [5]: cell ion homeostasis	3	3	295	69	12262	-3.78	0.0	1.42	0.8	Aco1 Slc24a3 Trfr2
432	GO:0006096 [8]: glycolysis	2	2	296	33	12298	-3.78	0.0	1.61	0.87	Dlat Hk2
433	GO:0015674 [7]: di-, tri-valent inorganic cation transport	4	4	294	111	12220	-3.79	0.0	1.25	0.7	Heph Pln Sfxn4 Slc24a3
434	GO:0007548 [3]: sex differentiation	2	2	296	34	12297	-3.81	0.0	1.57	0.86	Afp Dmrt2
435	GO:0045934 [6]: negative regulation of nucleobase, nucleoside, nucleotide and nucleic acid metabolism	1	1	297	121	12210	-3.83	0.0	0.06	0.0	Wbscr14
436	GO:0019363 [7]: pyridine nucleotide biosynthesis	1	1	297	7	12324	-3.84	0.0	1.75	0.98	Nmnat3
437	GO:0030148 [8]: sphingolipid biosynthesis	1	1	297	7	12324	-3.84	0.0	1.75	0.98	Lass4
438	GO:0042094 [7]: interleukin-2 biosynthesis	1	1	297	7	12324	-3.84	0.0	1.75	0.98	Cd1d1
439	GO:0042135 [6]: neurotransmitter catabolism	1	1	297	7	12324	-3.84	0.0	1.75	0.98	Comt
440	GO:0042303 [4]: molting cycle	1	1	297	7	12324	-3.84	0.0	1.75	0.98	Psen2
441	GO:0042633 [5]: hair cycle	1	1	297	7	12324	-3.84	0.0	1.75	0.98	Psen2
442	GO:0006120 [9]: mitochondrial electron transport, NADH to ubiquinone	1	1	297	7	12324	-3.84	0.0	1.75	0.98	Ndufs3
443	GO:0006558 [7]: L-phenylalanine metabolism	1	1	297	7	12324	-3.84	0.0	1.75	0.98	Gstz1
444	GO:0007595 [5]: lactation	1	1	297	7	12324	-3.84	0.0	1.75	0.98	Stat5a
445	GO:0008206 [7]: bile acid metabolism	1	1	297	7	12324	-3.84	0.0	1.75	0.98	Nr5a2
446	GO:0009411 [7]: response to UV	1	1	297	7	12324	-3.84	0.0	1.75	0.98	Fech
447	GO:0045165 [4]: cell fate commitment	2	2	296	35	12296	-3.84	0.0	1.53	0.85	Ntf3 Psen2
448	GO:0000041 [8]: transition metal ion transport	2	2	296	35	12296	-3.84	0.0	1.53	0.85	Heph Sfxn4
449	GO:0042221 [6]: response to chemical substance	6	6	292	230	12101	-3.85	0.0	0.72	0.38	Ccl19 Ccl24 Comt Cxcl15 Ephx2 Pon1
450	GO:0009100 [7]: glycoprotein metabolism	3	3	295	73	12258	-3.85	0.0	1.32	0.77	B3galt1 Psen2 St6galnac5
451	GO:0042592 [3]: homeostasis	4	4	294	117	12214	-3.85	0.0	1.14	0.65	Aco1 Nr5a2 Slc24a3 Trfr2
452	GO:0000067 [6]: DNA replication and chromosome cycle	1	1	297	118	12213	-3.88	0.0	0.06	0.0	Nfia
453	GO:0050876 [4]: reproductive physiological process	2	2	296	36	12295	-3.88	0.0	1.49	0.83	Afp Stat5a
454	GO:0007626 [3]: locomotory behavior	2	2	296	36	12295	-3.88	0.0	1.49	0.83	Msra Npy1r
455	GO:0048514 [5]: blood vessel morphogenesis	3	3	295	76	12255	-3.9	0.0	1.25	0.71	Cited1 Enpep Vegfb
456	GO:0006959 [5]: humoral immune response	2	2	296	154	12177	-3.9	0.0	0.12	0.0	Cd1d1 Hc
457	GO:0016481 [7]: negative regulation of transcription	1	1	297	116	12215	-3.91	0.0	0.06	0.0	Wbscr14
458	GO:0006457 [7]: protein folding	3	3	295	185	12146	-3.92	0.0	0.19	0.03	1810055D05Rik Cabc1 Dnaja3
459	GO:0043037 [7]: translation	2	2	296	152	12179	-3.93	0.0	0.13	0.0	Aco1 Mknk2
460	GO:0030218 [5]: erythrocyte differentiation	1	1	297	8	12323	-3.93	0.0	1.64	0.9	Heph
461	GO:0035272 [5]: exocrine system development	1	1	297	8	12323	-3.93	0.0	1.64	0.9	Eda
462	GO:0001707 [5]: mesoderm formation	1	1	297	8	12323	-3.93	0.0	1.64	0.9	Sitpec
463	GO:0006692 [8]: prostanoid metabolism	1	1	297	8	12323	-3.93	0.0	1.64	0.9	Ptgds
464	GO:0006693 [9]: prostaglandin metabolism	1	1	297	8	12323	-3.93	0.0	1.64	0.9	Ptgds
465	GO:0006957 [7]: complement activation, alternative pathway	1	1	297	8	12323	-3.93	0.0	1.64	0.9	Hc
466	GO:0007431 [6]: salivary gland development	1	1	297	8	12323	-3.93	0.0	1.64	0.9	Eda
467	GO:0009132 [7]: nucleoside diphosphate metabolism	1	1	297	8	12323	-3.93	0.0	1.64	0.9	Entpd2
468	GO:0006417 [6]: regulation of protein biosynthesis	3	3	295	79	12252	-3.94	0.0	1.19	0.67	Aco1 Cd1d1 Mknk2
469	GO:0006357 [8]: regulation of transcription from Pol II promoter	3	3	295	180	12151	-3.95	0.0	0.21	0.04	Ntf3 Sitpec Wbscr14
470	GO:0007267 [4]: cell-cell signaling	4	4	294	206	12125	-3.95	0.0	0.31	0.09	Comt Ntf3 Pclo Tph1
471	GO:0006445 [7]: regulation of translation	2	2	296	39	12292	-3.96	0.0	1.38	0.79	Aco1 Mknk2
472	GO:0006576 [6]: biogenic amine metabolism	2	2	296	39	12292	-3.96	0.0	1.38	0.79	Comt Tph1
473	GO:0019725 [4]: cell homeostasis	3	3	295	82	12249	-3.98	0.0	1.12	0.64	Aco1 Slc24a3 Trfr2
474	GO:0006800 [5]: oxygen and reactive oxygen species metabolism	2	2	296	40	12291	-3.98	0.0	1.34	0.77	Msra Ucp3
475	GO:0051239 [4]: regulation of organismal physiological process	1	1	297	111	12220	-3.98	0.0	0.07	0.0	Cd1d1
476	GO:0001501 [5]: skeletal development	3	3	295	83	12248	-3.99	0.0	1.1	0.62	Prelp Pthr1 Ptn
477	GO:0007167 [6]: enzyme linked receptor protein signaling pathway	3	3	295	175	12156	-3.99	0.0	0.23	0.05	Gfra3 Ptprr Sitpec
478	GO:0009889 [5]: regulation of biosynthesis	3	3	295	85	12246	-4.01	0.0	1.07	0.59	Aco1 Cd1d1 Mknk2
479	GO:0017157 [6]: regulation of exocytosis	1	1	297	9	12322	-4.01	0.0	1.55	0.86	Pclo
480	GO:0019233 [6]: perception of pain	1	1	297	9	12322	-4.01	0.0	1.55	0.86	Npy1r
481	GO:0042063 [6]: gliogenesis	1	1	297	9	12322	-4.01	0.0	1.55	0.86	Ntf3
482	GO:0042364 [7]: water-soluble vitamin biosynthesis	1	1	297	9	12322	-4.01	0.0	1.55	0.86	Nmnat3
483	GO:0048332 [4]: mesoderm morphogenesis	1	1	297	9	12322	-4.01	0.0	1.55	0.86	Sitpec
484	GO:0001570 [4]: vasculogenesis	1	1	297	9	12322	-4.01	0.0	1.55	0.86	Cited1
485	GO:0001704 [6]: formation of primary germ layer	1	1	297	9	12322	-4.01	0.0	1.55	0.86	Sitpec
486	GO:0001708 [5]: cell fate specification	1	1	297	9	12322	-4.01	0.0	1.55	0.86	Psen2
487	GO:0006182 [8]: cGMP biosynthesis	1	1	297	9	12322	-4.01	0.0	1.55	0.86	Npr1
488	GO:0006401 [6]: RNA catabolism	1	1	297	9	12322	-4.01	0.0	1.55	0.86	Auh
489	GO:0008344 [4]: adult locomotory behavior	1	1	297	9	12322	-4.01	0.0	1.55	0.86	Msra
490	GO:0009074 [7]: aromatic amino acid family catabolism	1	1	297	9	12322	-4.01	0.0	1.55	0.86	Gstz1
491	GO:0009084 [8]: glutamine family amino acid biosynthesis	1	1	297	9	12322	-4.01	0.0	1.55	0.86	Prodh
492	GO:0001568 [4]: blood vessel development	3	3	295	86	12245	-4.02	0.0	1.05	0.59	Cited1 Enpep Vegfb
493	GO:0001775 [4]: cell activation	1	1	297	107	12224	-4.05	0.0	0.08	0.0	Cd1d1
494	GO:0006928 [4]: cell motility	3	3	295	164	12167	-4.06	0.0	0.28	0.07	Cxcl15 Enpep Gfra3
495	GO:0045321 [5]: immune cell activation	1	1	297	106	12225	-4.06	0.0	0.08	0.0	Cd1d1
496	GO:0001505 [7]: regulation of neurotransmitter levels	2	2	296	44	12287	-4.07	0.0	1.22	0.68	Comt Tph1
497	GO:0009615 [6]: response to virus	1	1	297	10	12321	-4.08	0.0	1.46	0.83	Klra8
498	GO:0030593 [7]: neutrophil chemotaxis	1	1	297	10	12321	-4.08	0.0	1.46	0.83	Cxcl15
499	GO:0042402 [7]: biogenic amine catabolism	1	1	297	10	12321	-4.08	0.0	1.46	0.83	Comt
500	GO:0042775 [8]: ATP synthesis coupled electron transport (sensu Eukaryota)	1	1	297	10	12321	-4.08	0.0	1.46	0.83	Ndufs3
501	GO:0044242 [6]: cellular lipid catabolism	1	1	297	10	12321	-4.08	0.0	1.46	0.83	Lipe
502	GO:0046879 [4]: hormone secretion	1	1	297	10	12321	-4.08	0.0	1.46	0.83	Pclo
503	GO:0001709 [5]: cell fate determination	1	1	297	10	12321	-4.08	0.0	1.46	0.83	Ntf3
504	GO:0001906 [5]: cell killing	1	1	297	10	12321	-4.08	0.0	1.46	0.83	Cd1d1
505	GO:0001909 [6]: immune cell mediated cytotoxicity	1	1	297	10	12321	-4.08	0.0	1.46	0.83	Cd1d1
506	GO:0009066 [7]: aspartate family amino acid metabolism	1	1	297	10	12321	-4.08	0.0	1.46	0.83	Aspa
507	GO:0009110 [6]: vitamin biosynthesis	1	1	297	10	12321	-4.08	0.0	1.46	0.83	Nmnat3
508	GO:0009225 [6]: nucleotide-sugar metabolism	1	1	297	10	12321	-4.08	0.0	1.46	0.83	Pmm1
509	GO:0007017 [7]: microtubule-based process	2	2	296	136	12195	-4.09	0.0	0.17	0.02	Kifc2 Tuba8
510	GO:0001503 [5]: ossification	2	2	296	45	12286	-4.09	0.0	1.19	0.67	Pthr1 Ptn
511	GO:0000278 [6]: mitotic cell cycle	2	2	296	134	12197	-4.1	0.0	0.18	0.02	Cables1 Sycp3
512	GO:0046903 [3]: secretion	2	2	296	46	12285	-4.11	0.0	1.16	0.65	Arfl4 Pclo
513	GO:0019226 [5]: transmission of nerve impulse	3	3	295	154	12177	-4.12	0.0	0.33	0.1	Comt Ntf3 Tph1
514	GO:0019953 [4]: sexual reproduction	3	3	295	153	12178	-4.12	0.0	0.33	0.1	Acox1 Afp Tkt
515	GO:0000003 [3]: reproduction	3	3	295	153	12178	-4.12	0.0	0.33	0.1	Acox1 Afp Tkt
516	GO:0006820 [6]: anion transport	2	2	296	132	12199	-4.12	0.0	0.19	0.02	Eda Tst
517	GO:0009309 [6]: amine biosynthesis	2	2	296	47	12284	-4.13	0.0	1.13	0.64	Prodh Tph1
518	GO:0042330 [5]: taxis	3	3	295	100	12231	-4.13	0.0	0.82	0.45	Ccl19 Ccl24 Cxcl15
519	GO:0006935 [6]: chemotaxis	3	3	295	100	12231	-4.13	0.0	0.82	0.45	Ccl19 Ccl24 Cxcl15
520	GO:0045045 [5]: secretory pathway	1	1	297	100	12231	-4.15	0.0	0.09	0.0	Pclo
521	GO:0018955 [7]: phenanthrene metabolism	1	1	297	11	12320	-4.15	0.0	1.39	0.8	Comt
522	GO:0018958 [6]: phenol metabolism	1	1	297	11	12320	-4.15	0.0	1.39	0.8	Comt
523	GO:0035264 [4]: body growth	1	1	297	11	12320	-4.15	0.0	1.39	0.8	Npy1r
524	GO:0040014 [5]: regulation of body size	1	1	297	11	12320	-4.15	0.0	1.39	0.8	Npy1r
525	GO:0042044 [5]: fluid transport	1	1	297	11	12320	-4.15	0.0	1.39	0.8	Aqp7
526	GO:0042136 [6]: neurotransmitter biosynthesis	1	1	297	11	12320	-4.15	0.0	1.39	0.8	Tph1
527	GO:0042219 [6]: amino acid derivative catabolism	1	1	297	11	12320	-4.15	0.0	1.39	0.8	Comt
528	GO:0042773 [7]: ATP synthesis coupled electron transport	1	1	297	11	12320	-4.15	0.0	1.39	0.8	Ndufs3
529	GO:0045061 [6]: thymic T-cell selection	1	1	297	11	12320	-4.15	0.0	1.39	0.8	Cd1d1
530	GO:0045582 [7]: positive regulation of T-cell differentiation	1	1	297	11	12320	-4.15	0.0	1.39	0.8	Cd1d1
531	GO:0046068 [8]: cGMP metabolism	1	1	297	11	12320	-4.15	0.0	1.39	0.8	Npr1
532	GO:0006100 [8]: tricarboxylic acid cycle intermediate metabolism	1	1	297	11	12320	-4.15	0.0	1.39	0.8	Aco2
533	GO:0006584 [7]: catecholamine metabolism	1	1	297	11	12320	-4.15	0.0	1.39	0.8	Comt
534	GO:0006833 [6]: water transport	1	1	297	11	12320	-4.15	0.0	1.39	0.8	Aqp7
535	GO:0008272 [8]: sulfate transport	1	1	297	11	12320	-4.15	0.0	1.39	0.8	Tst
536	GO:0007276 [5]: gametogenesis	2	2	296	129	12202	-4.15	0.0	0.2	0.03	Acox1 Afp
537	GO:0030097 [5]: hemopoiesis	3	3	295	106	12225	-4.16	0.0	0.74	0.39	Cd1d1 Cxcl15 Heph
538	GO:0051049 [5]: regulation of transport	2	2	296	49	12282	-4.16	0.0	1.08	0.61	Eda Pclo
539	GO:0016311 [7]: dephosphorylation	1	1	297	99	12232	-4.17	0.0	0.1	0.0	Ptprr
540	GO:0048232 [6]: male gamete generation	1	1	297	99	12232	-4.17	0.0	0.1	0.0	Acox1
541	GO:0007283 [7]: spermatogenesis	1	1	297	99	12232	-4.17	0.0	0.1	0.0	Acox1
542	GO:0007268 [6]: synaptic transmission	3	3	295	139	12192	-4.17	0.0	0.42	0.16	Comt Ntf3 Tph1
543	GO:0016477 [5]: cell migration	3	3	295	137	12194	-4.18	0.0	0.44	0.16	Cxcl15 Enpep Gfra3
544	GO:0046849 [4]: bone remodeling	2	2	296	50	12281	-4.18	0.0	1.05	0.59	Pthr1 Ptn
545	GO:0016337 [5]: cell-cell adhesion	1	1	297	98	12233	-4.18	0.0	0.1	0.0	Clstn3
546	GO:0007517 [5]: muscle development	3	3	295	133	12198	-4.18	0.0	0.47	0.19	Gpd2 Myh11 Phkg1
547	GO:0006575 [6]: amino acid derivative metabolism	2	2	296	51	12280	-4.19	0.0	1.03	0.58	Comt Tph1
548	GO:0046649 [6]: lymphocyte activation	1	1	297	97	12234	-4.19	0.0	0.1	0.0	Cd1d1
549	GO:0006470 [8]: protein amino acid dephosphorylation	1	1	297	97	12234	-4.19	0.0	0.1	0.0	Ptprr
550	GO:0009893 [5]: positive regulation of metabolism	3	3	295	128	12203	-4.19	0.0	0.51	0.22	Cd1d1 Ebf2 Ntf3
551	GO:0015849 [5]: organic acid transport	2	2	296	52	12279	-4.2	0.0	1.01	0.57	Slc1a3 Slc1a5
552	GO:0046942 [6]: carboxylic acid transport	2	2	296	52	12279	-4.2	0.0	1.01	0.57	Slc1a3 Slc1a5
553	GO:0019751 [6]: polyol metabolism	1	1	297	12	12319	-4.2	0.0	1.32	0.77	Gpd2
554	GO:0030203 [7]: glycosaminoglycan metabolism	1	1	297	12	12319	-4.2	0.0	1.32	0.77	Itih2
555	GO:0042178 [6]: xenobiotic catabolism	1	1	297	12	12319	-4.2	0.0	1.32	0.77	Comt
556	GO:0042537 [6]: benzene and derivative metabolism	1	1	297	12	12319	-4.2	0.0	1.32	0.77	Comt
557	GO:0042698 [4]: menstrual cycle	1	1	297	12	12319	-4.2	0.0	1.32	0.77	Afp
558	GO:0045058 [5]: T-cell selection	1	1	297	12	12319	-4.2	0.0	1.32	0.77	Cd1d1
559	GO:0045621 [6]: positive regulation of lymphocyte differentiation	1	1	297	12	12319	-4.2	0.0	1.32	0.77	Cd1d1
560	GO:0046785 [8]: microtubule polymerization	1	1	297	12	12319	-4.2	0.0	1.32	0.77	Tuba8
561	GO:0006022 [6]: aminoglycan metabolism	1	1	297	12	12319	-4.2	0.0	1.32	0.77	Itih2
562	GO:0006071 [7]: glycerol metabolism	1	1	297	12	12319	-4.2	0.0	1.32	0.77	Gpd2
563	GO:0006672 [9]: ceramide metabolism	1	1	297	12	12319	-4.2	0.0	1.32	0.77	Lass4
564	GO:0007292 [6]: female gamete generation	1	1	297	12	12319	-4.2	0.0	1.32	0.77	Afp
565	GO:0043068 [6]: positive regulation of programmed cell death	1	1	297	96	12235	-4.21	0.0	0.1	0.0	Cd1d1
566	GO:0007243 [6]: protein kinase cascade	2	2	296	121	12210	-4.22	0.0	0.23	0.05	Mapk8ip1 Nrgn
567	GO:0043065 [7]: positive regulation of apoptosis	1	1	297	95	12236	-4.22	0.0	0.11	0.0	Cd1d1
568	GO:0007169 [7]: transmembrane receptor protein tyrosine kinase signaling pathway	1	1	297	94	12237	-4.23	0.0	0.11	0.0	Gfra3
569	GO:0030029 [7]: actin filament-based process	1	1	297	93	12238	-4.25	0.0	0.11	0.0	Epb4.1l1
570	GO:0006260 [6]: DNA replication	1	1	297	93	12238	-4.25	0.0	0.11	0.0	Nfia
571	GO:0046519 [8]: sphingoid metabolism	1	1	297	13	12318	-4.26	0.0	1.26	0.71	Lass4
572	GO:0006040 [6]: amino sugar metabolism	1	1	297	13	12318	-4.26	0.0	1.26	0.71	Fn3k
573	GO:0007568 [3]: aging	1	1	297	13	12318	-4.26	0.0	1.26	0.71	Msra
574	GO:0015698 [7]: inorganic anion transport	2	2	296	110	12221	-4.29	0.0	0.29	0.08	Eda Tst
575	GO:0009888 [5]: histogenesis	2	2	296	59	12272	-4.29	0.0	0.86	0.47	Ntf3 Sitpec
576	GO:0000087 [7]: M phase of mitotic cell cycle	1	1	297	90	12241	-4.29	0.0	0.12	0.0	Sycp3
577	GO:0030384 [9]: phosphoinositide metabolism	1	1	297	14	12317	-4.3	0.0	1.2	0.68	Gpld1
578	GO:0030534 [3]: adult behavior	1	1	297	14	12317	-4.3	0.0	1.2	0.68	Msra
579	GO:0030595 [6]: immune cell chemotaxis	1	1	297	14	12317	-4.3	0.0	1.2	0.68	Cxcl15
580	GO:0045580 [6]: regulation of T-cell differentiation	1	1	297	14	12317	-4.3	0.0	1.2	0.68	Cd1d1
581	GO:0000096 [6]: sulfur amino acid metabolism	1	1	297	14	12317	-4.3	0.0	1.2	0.68	Hs3st3b1
582	GO:0006941 [4]: striated muscle contraction	1	1	297	14	12317	-4.3	0.0	1.2	0.68	Myh11
583	GO:0009306 [4]: protein secretion	1	1	297	14	12317	-4.3	0.0	1.2	0.68	Arfl4
584	GO:0007067 [8]: mitosis	1	1	297	89	12242	-4.3	0.0	0.12	0.0	Sycp3
585	GO:0000910 [5]: cytokinesis	2	2	296	108	12223	-4.31	0.0	0.31	0.09	Als2cr19 Cables1
586	GO:0009792 [4]: embryonic development (sensu Metazoa)	1	1	297	88	12243	-4.31	0.0	0.13	0.0	Sitpec
587	GO:0009108 [7]: coenzyme biosynthesis	2	2	296	62	12269	-4.31	0.0	0.8	0.43	Ggtla1 Nmnat3
588	GO:0030036 [8]: actin cytoskeleton organization and biogenesis	1	1	297	87	12244	-4.32	0.0	0.13	0.0	Epb4.1l1
589	GO:0007018 [7]: microtubule-based movement	2	2	296	64	12267	-4.32	0.0	0.77	0.41	Kifc2 Tuba8
590	GO:0016055 [6]: Wnt receptor signaling pathway	1	1	297	86	12245	-4.33	0.0	0.13	0.0	Fzd4
591	GO:0009165 [6]: nucleotide biosynthesis	2	2	296	102	12229	-4.33	0.0	0.35	0.11	Nmnat3 Npr1
592	GO:0030705 [6]: cytoskeleton-dependent intracellular transport	2	2	296	66	12265	-4.34	0.0	0.74	0.38	Kifc2 Tuba8
593	GO:0001525 [6]: angiogenesis	2	2	296	68	12263	-4.34	0.0	0.7	0.36	Enpep Vegfb
594	GO:0042401 [7]: biogenic amine biosynthesis	1	1	297	15	12316	-4.34	0.0	1.15	0.65	Tph1
595	GO:0046545 [5]: development of primary female sexual characteristics	1	1	297	15	12316	-4.34	0.0	1.15	0.65	Afp
596	GO:0046660 [4]: female sex differentiation	1	1	297	15	12316	-4.34	0.0	1.15	0.65	Afp
597	GO:0050900 [6]: immune cell migration	1	1	297	15	12316	-4.34	0.0	1.15	0.65	Cxcl15
598	GO:0006487 [9]: N-linked glycosylation	1	1	297	15	12316	-4.34	0.0	1.15	0.65	Psen2
599	GO:0008544 [7]: epidermis development	1	1	297	15	12316	-4.34	0.0	1.15	0.65	Ntf3
600	GO:0008585 [6]: female gonad development	1	1	297	15	12316	-4.34	0.0	1.15	0.65	Afp
601	GO:0040008 [4]: regulation of growth	2	2	296	67	12264	-4.34	0.0	0.72	0.38	Npy1r Tkt
602	GO:0045595 [4]: regulation of cell differentiation	2	2	296	67	12264	-4.34	0.0	0.72	0.38	Cd1d1 Stat5a
603	GO:0040007 [3]: growth	2	2	296	99	12232	-4.34	0.0	0.37	0.13	Npy1r Tkt
604	GO:0045935 [6]: positive regulation of nucleobase, nucleoside, nucleotide and nucleic acid metabolism	2	2	296	94	12237	-4.36	0.0	0.41	0.15	Ebf2 Ntf3
605	GO:0045941 [7]: positive regulation of transcription	2	2	296	93	12238	-4.36	0.0	0.42	0.16	Ebf2 Ntf3
606	GO:0006816 [8]: calcium ion transport	2	2	296	76	12255	-4.37	0.0	0.59	0.28	Pln Slc24a3
607	GO:0016568 [8]: chromatin modification	1	1	297	83	12248	-4.38	0.0	0.14	0.01	Cbx7
608	GO:0006333 [8]: chromatin assembly or disassembly	1	1	297	83	12248	-4.38	0.0	0.14	0.01	Cbx7
609	GO:0008207 [6]: C21-steroid hormone metabolism	1	1	297	16	12315	-4.38	0.0	1.1	0.62	Afp
610	GO:0009582 [6]: detection of abiotic stimulus	1	1	297	82	12249	-4.39	0.0	0.15	0.01	Fech
611	GO:0019932 [6]: second-messenger-mediated signaling	1	1	297	82	12249	-4.39	0.0	0.15	0.01	Pclo
612	GO:0012502 [7]: induction of programmed cell death	1	1	297	80	12251	-4.41	0.0	0.16	0.01	Cd1d1
613	GO:0006917 [8]: induction of apoptosis	1	1	297	80	12251	-4.41	0.0	0.16	0.01	Cd1d1
614	GO:0009791 [3]: post-embryonic development	1	1	297	17	12314	-4.41	0.0	1.05	0.59	Afp
615	GO:0030855 [4]: epithelial cell differentiation	1	1	297	17	12314	-4.41	0.0	1.05	0.59	Stat5a
616	GO:0042088 [7]: T-helper 1 type immune response	1	1	297	17	12314	-4.41	0.0	1.05	0.59	Cd1d1
617	GO:0042398 [6]: amino acid derivative biosynthesis	1	1	297	17	12314	-4.41	0.0	1.05	0.59	Tph1
618	GO:0045619 [5]: regulation of lymphocyte differentiation	1	1	297	17	12314	-4.41	0.0	1.05	0.59	Cd1d1
619	GO:0007612 [4]: learning	1	1	297	17	12314	-4.41	0.0	1.05	0.59	Ptn
620	GO:0006913 [6]: nucleocytoplasmic transport	1	1	297	79	12252	-4.42	0.0	0.16	0.01	Eda
621	GO:0045892 [8]: negative regulation of transcription, DNA-dependent	1	1	297	78	12253	-4.43	0.0	0.16	0.02	Wbscr14
622	GO:0050776 [5]: regulation of immune response	1	1	297	78	12253	-4.43	0.0	0.16	0.02	Cd1d1
623	GO:0030509 [9]: BMP signaling pathway	1	1	297	18	12313	-4.44	0.0	1.01	0.57	Sitpec
624	GO:0006937 [4]: regulation of muscle contraction	1	1	297	18	12313	-4.44	0.0	1.01	0.57	Calca
625	GO:0007398 [6]: ectoderm development	1	1	297	18	12313	-4.44	0.0	1.01	0.57	Ntf3
626	GO:0009166 [6]: nucleotide catabolism	1	1	297	18	12313	-4.44	0.0	1.01	0.57	Entpd2
627	GO:0007409 [6]: axonogenesis	1	1	297	77	12254	-4.44	0.0	0.17	0.02	Gfra3
628	GO:0051246 [5]: regulation of protein metabolism	1	1	297	75	12256	-4.46	0.0	0.18	0.02	Cd1d1
629	GO:0042087 [6]: cell-mediated immune response	1	1	297	19	12312	-4.47	0.0	0.97	0.55	Cd1d1
630	GO:0044272 [6]: sulfur compound biosynthesis	1	1	297	19	12312	-4.47	0.0	0.97	0.55	Ggtla1
631	GO:0006874 [8]: calcium ion homeostasis	1	1	297	19	12312	-4.47	0.0	0.97	0.55	Slc24a3
632	GO:0007185 [7]: transmembrane receptor protein tyrosine phosphatase signaling pathway	1	1	297	19	12312	-4.47	0.0	0.97	0.55	Ptprr
633	GO:0007498 [3]: mesoderm development	1	1	297	19	12312	-4.47	0.0	0.97	0.55	Sitpec
634	GO:0045893 [8]: positive regulation of transcription, DNA-dependent	1	1	297	73	12258	-4.48	0.0	0.19	0.02	Ntf3
635	GO:0042446 [6]: hormone biosynthesis	1	1	297	20	12311	-4.49	0.0	0.93	0.52	Tph1
636	GO:0051258 [7]: protein polymerization	1	1	297	20	12311	-4.49	0.0	0.93	0.52	Tuba8
637	GO:0006695 [8]: cholesterol biosynthesis	1	1	297	20	12311	-4.49	0.0	0.93	0.52	Pmvk
638	GO:0007417 [6]: central nervous system development	1	1	297	71	12260	-4.5	0.0	0.2	0.03	Ntf3
639	GO:0000165 [7]: MAPKKK cascade	1	1	297	70	12261	-4.51	0.0	0.2	0.03	Mapk8ip1
640	GO:0019884 [6]: antigen presentation, exogenous antigen	1	1	297	21	12310	-4.52	0.0	0.89	0.49	Cd1d1
641	GO:0030217 [5]: T-cell differentiation	1	1	297	21	12310	-4.52	0.0	0.89	0.49	Cd1d1
642	GO:0042108 [8]: positive regulation of cytokine biosynthesis	1	1	297	21	12310	-4.52	0.0	0.89	0.49	Cd1d1
643	GO:0001819 [7]: positive regulation of cytokine production	1	1	297	21	12310	-4.52	0.0	0.89	0.49	Cd1d1
644	GO:0006650 [8]: glycerophospholipid metabolism	1	1	297	21	12310	-4.52	0.0	0.89	0.49	Gpld1
645	GO:0006807 [4]: nitrogen compound metabolism	1	1	297	21	12310	-4.52	0.0	0.89	0.49	Vnn3
646	GO:0007156 [6]: homophilic cell adhesion	1	1	297	69	12262	-4.52	0.0	0.21	0.03	Clstn3
647	GO:0045137 [4]: development of primary sexual characteristics	1	1	297	22	12309	-4.53	0.0	0.86	0.47	Afp
648	GO:0050870 [8]: positive regulation of T-cell activation	1	1	297	22	12309	-4.53	0.0	0.86	0.47	Cd1d1
649	GO:0007369 [5]: gastrulation	1	1	297	22	12309	-4.53	0.0	0.86	0.47	Sitpec
650	GO:0008406 [5]: gonad development	1	1	297	22	12309	-4.53	0.0	0.86	0.47	Afp
651	GO:0009190 [7]: cyclic nucleotide biosynthesis	1	1	297	22	12309	-4.53	0.0	0.86	0.47	Npr1
652	GO:0043069 [6]: negative regulation of programmed cell death	1	1	297	67	12264	-4.55	0.0	0.22	0.04	Mapk8ip1
653	GO:0051169 [6]: nuclear transport	1	1	297	67	12264	-4.55	0.0	0.22	0.04	Eda
654	GO:0009566 [5]: fertilization	1	1	297	23	12308	-4.55	0.0	0.83	0.45	Tkt
655	GO:0019835 [5]: cytolysis	1	1	297	23	12308	-4.55	0.0	0.83	0.45	Hc
656	GO:0007050 [7]: cell cycle arrest	1	1	297	23	12308	-4.55	0.0	0.83	0.45	Cdkn1c
657	GO:0007338 [6]: fertilization (sensu Metazoa)	1	1	297	23	12308	-4.55	0.0	0.83	0.45	Tkt
658	GO:0043066 [7]: negative regulation of apoptosis	1	1	297	66	12265	-4.56	0.0	0.22	0.04	Mapk8ip1
659	GO:0051050 [6]: positive regulation of transport	1	1	297	24	12307	-4.57	0.0	0.8	0.43	Eda
660	GO:0000082 [7]: G1/S transition of mitotic cell cycle	1	1	297	24	12307	-4.57	0.0	0.8	0.43	Cables1
661	GO:0000122 [9]: negative regulation of transcription from Pol II promoter	1	1	297	63	12268	-4.58	0.0	0.24	0.06	Wbscr14
662	GO:0006163 [7]: purine nucleotide metabolism	1	1	297	63	12268	-4.58	0.0	0.24	0.06	Entpd2
663	GO:0030324 [5]: lung development	1	1	297	25	12306	-4.59	0.0	0.77	0.41	Hsd11b1
664	GO:0045727 [7]: positive regulation of protein biosynthesis	1	1	297	25	12306	-4.59	0.0	0.77	0.41	Cd1d1
665	GO:0035295 [3]: tube development	1	1	297	61	12270	-4.59	0.0	0.26	0.06	Hsd11b1
666	GO:0007178 [7]: transmembrane receptor protein serine/threonine kinase signaling pathway	1	1	297	61	12270	-4.59	0.0	0.26	0.06	Sitpec
667	GO:0009583 [7]: detection of light	1	1	297	26	12305	-4.6	0.0	0.74	0.39	Fech
668	GO:0030323 [4]: respiratory tube development	1	1	297	26	12305	-4.6	0.0	0.74	0.39	Hsd11b1
669	GO:0009416 [7]: response to light	1	1	297	26	12305	-4.6	0.0	0.74	0.39	Fech
670	GO:0018193 [8]: peptidyl-amino acid modification	1	1	297	60	12271	-4.61	0.0	0.26	0.07	Msra
671	GO:0006818 [5]: hydrogen transport	1	1	297	60	12271	-4.61	0.0	0.26	0.07	Immp2l
672	GO:0007611 [3]: learning and/or memory	1	1	297	27	12304	-4.61	0.0	0.72	0.38	Ptn
673	GO:0009187 [7]: cyclic nucleotide metabolism	1	1	297	27	12304	-4.61	0.0	0.72	0.38	Npr1
674	GO:0045944 [9]: positive regulation of transcription from Pol II promoter	1	1	297	58	12273	-4.62	0.0	0.28	0.07	Ntf3
675	GO:0007420 [7]: brain development	1	1	297	58	12273	-4.62	0.0	0.28	0.07	Ntf3
676	GO:0009259 [7]: ribonucleotide metabolism	1	1	297	59	12272	-4.62	0.0	0.27	0.07	Entpd2
677	GO:0009891 [6]: positive regulation of biosynthesis	1	1	297	28	12303	-4.62	0.0	0.69	0.36	Cd1d1
678	GO:0016066 [5]: cellular defense response (sensu Vertebrata)	1	1	297	28	12303	-4.62	0.0	0.69	0.36	Cd1d1
679	GO:0006958 [7]: complement activation, classical pathway	1	1	297	28	12303	-4.62	0.0	0.69	0.36	Hc
680	GO:0051240 [5]: positive regulation of organismal physiological process	1	1	297	56	12275	-4.63	0.0	0.3	0.08	Cd1d1
681	GO:0042035 [7]: regulation of cytokine biosynthesis	1	1	297	29	12302	-4.63	0.0	0.67	0.34	Cd1d1
682	GO:0042157 [7]: lipoprotein metabolism	1	1	297	29	12302	-4.63	0.0	0.67	0.34	Apoc3
683	GO:0045597 [5]: positive regulation of cell differentiation	1	1	297	29	12302	-4.63	0.0	0.67	0.34	Cd1d1
684	GO:0019882 [5]: antigen presentation	1	1	297	55	12276	-4.64	0.0	0.3	0.09	Cd1d1
685	GO:0050863 [7]: regulation of T-cell activation	1	1	297	30	12301	-4.64	0.0	0.65	0.32	Cd1d1
686	GO:0007254 [8]: JNK cascade	1	1	297	30	12301	-4.64	0.0	0.65	0.32	Mapk8ip1
687	GO:0009150 [8]: purine ribonucleotide metabolism	1	1	297	54	12277	-4.65	0.0	0.31	0.09	Entpd2
688	GO:0006887 [6]: exocytosis	1	1	297	52	12279	-4.65	0.0	0.33	0.1	Pclo
689	GO:0007179 [8]: transforming growth factor beta receptor signaling pathway	1	1	297	52	12279	-4.65	0.0	0.33	0.1	Sitpec
690	GO:0016064 [6]: humoral defense mechanism (sensu Vertebrata)	1	1	297	53	12278	-4.65	0.0	0.32	0.1	Hc
691	GO:0050778 [6]: positive regulation of immune response	1	1	297	53	12278	-4.65	0.0	0.32	0.1	Cd1d1
692	GO:0001817 [6]: regulation of cytokine production	1	1	297	31	12300	-4.65	0.0	0.63	0.3	Cd1d1
693	GO:0050867 [6]: positive regulation of cell activation	1	1	297	32	12299	-4.66	0.0	0.61	0.29	Cd1d1
694	GO:0051251 [7]: positive regulation of lymphocyte activation	1	1	297	32	12299	-4.66	0.0	0.61	0.29	Cd1d1
695	GO:0008652 [7]: amino acid biosynthesis	1	1	297	32	12299	-4.66	0.0	0.61	0.29	Prodh
696	GO:0006916 [8]: anti-apoptosis	1	1	297	50	12281	-4.67	0.0	0.35	0.11	Mapk8ip1
697	GO:0042107 [5]: cytokine metabolism	1	1	297	35	12296	-4.67	0.0	0.55	0.25	Cd1d1
698	GO:0051247 [6]: positive regulation of protein metabolism	1	1	297	35	12296	-4.67	0.0	0.55	0.25	Cd1d1
699	GO:0042089 [6]: cytokine biosynthesis	1	1	297	34	12297	-4.67	0.0	0.57	0.26	Cd1d1
700	GO:0008643 [5]: carbohydrate transport	1	1	297	34	12297	-4.67	0.0	0.57	0.26	Slc2a5
701	GO:0017038 [6]: protein import	1	1	297	48	12283	-4.67	0.0	0.37	0.13	Eda
702	GO:0030098 [4]: lymphocyte differentiation	1	1	297	47	12284	-4.67	0.0	0.38	0.14	Cd1d1
703	GO:0042110 [7]: T-cell activation	1	1	297	47	12284	-4.67	0.0	0.38	0.14	Cd1d1
704	GO:0002009 [4]: morphogenesis of an epithelium	1	1	297	46	12285	-4.68	0.0	0.39	0.14	Stat5a
705	GO:0007126 [8]: meiosis	1	1	297	46	12285	-4.68	0.0	0.39	0.14	Sycp3
706	GO:0019933 [8]: cAMP-mediated signaling	1	1	297	38	12293	-4.68	0.0	0.5	0.21	Pclo
707	GO:0001816 [5]: cytokine production	1	1	297	38	12293	-4.68	0.0	0.5	0.21	Cd1d1
708	GO:0050865 [5]: regulation of cell activation	1	1	297	44	12287	-4.68	0.0	0.42	0.16	Cd1d1
709	GO:0051170 [7]: nuclear import	1	1	297	44	12287	-4.68	0.0	0.42	0.16	Eda
710	GO:0051249 [6]: regulation of lymphocyte activation	1	1	297	44	12287	-4.68	0.0	0.42	0.16	Cd1d1
711	GO:0006606 [7]: protein-nucleus import	1	1	297	44	12287	-4.68	0.0	0.42	0.16	Eda
712	GO:0006817 [8]: phosphate transport	1	1	297	44	12287	-4.68	0.0	0.42	0.16	Eda
713	GO:0051094 [4]: positive regulation of development	1	1	297	40	12291	-4.68	0.0	0.47	0.19	Cd1d1
714	GO:0006956 [6]: complement activation	1	1	297	43	12288	-4.68	0.0	0.43	0.16	Hc
715	GO:0009314 [6]: response to radiation	1	1	297	43	12288	-4.68	0.0	0.43	0.16	Fech
716	GO:0030198 [4]: extracellular matrix organization and biogenesis	1	1	297	37	12294	-4.68	0.0	0.52	0.22	Tnxb
717	GO:0043062 [3]: extracellular structure organization and biogenesis	1	1	297	37	12294	-4.68	0.0	0.52	0.22	Tnxb
718	GO:0006119 [6]: oxidative phosphorylation	1	1	297	37	12294	-4.68	0.0	0.52	0.22	Ndufs3
719	GO:0007411 [6]: axon guidance	1	1	297	45	12286	-4.69	0.0	0.4	0.15	Gfra3
720	GO:0000226 [8]: microtubule cytoskeleton organization and biogenesis	1	1	297	39	12292	-4.69	0.0	0.48	0.2	Tuba8
721	GO:0006836 [5]: neurotransmitter transport	1	1	297	39	12292	-4.69	0.0	0.48	0.2	Slc6a13
722	GO:0019935 [7]: cyclic-nucleotide-mediated signaling	1	1	297	42	12289	-4.69	0.0	0.44	0.17	Pclo
723	GO:0030099 [4]: myeloid blood cell differentiation	1	1	297	42	12289	-4.69	0.0	0.44	0.17	Heph
