# Supplementary material for: A genomic analysis of mouse models of breast cancer reveals molecular features of mouse models and relationships to human breast cancer
Source: Breast Cancer Res. 2014 Jun 5;16(3):R59. doi: 10.1186/bcr3672 (PMC4078930; doi:10.1186/bcr3672)
Supplement: Additional file 2 — Fold change values organized by mouse tumor model type comparing the mouse model to all other types of mouse models. [file bcr3672-S2.zip › Additional_file_2/IGFIR_SAM/AdditionalFile42_IGFIR_SAM/gather_kegg_121101_downregulated.txt]

#	Annotation	Total Genes With Ann	Your Genes (With Ann)	Your Genes (No Ann)	Genome (With Ann)	Genome (No Ann)	ln(Bayes factor)	neg ln(p value)	FE: neg ln(p value)	FE: neg ln(FDR)	Genes
1	path:mmu00280: Valine, leucine and isoleucine degradation	7	7	111	25	2376	2.97	7.2	7.55	3.75	Acaa1 Acadm Aldh6a1 Bckdha Hibadh Mccc1 Pccb
2	path:mmu00020: Citrate cycle (TCA cycle)	6	6	112	18	2383	2.77	7.08	7.38	3.75	Aco1 Aco2 Cs Idh3a Idh3g Pcx
3	path:mmu00500: Starch and sucrose metabolism	6	6	112	24	2377	1.56	5.75	6.12	2.9	Amy1 Amy2 Enpp2 Gbe1 Hk2 Pgm2
4	path:mmu04510: Focal adhesion	3	3	115	211	2190	0.5	4.56	0.0	0.0	Tnxb Vegfb Vtn
5	path:mmu04060: Cytokine-cytokine receptor interaction	4	4	114	236	2165	0.35	4.41	0.0	0.0	Ccl19 Cxcl15 Eda Vegfb
6	path:mmu04310: Wnt signaling pathway	1	1	117	140	2261	0.24	4.3	0.0	0.0	Fzd4
7	path:mmu00071: Fatty acid metabolism	7	7	111	47	2354	0.02	0.0	4.44	1.74	Acaa1 Acadl Acadm Acox1 Adh1 Cpt2 Cyp2b9
8	path:mmu00630: Glyoxylate and dicarboxylate metabolism	3	3	115	7	2394	0.02	0.0	4.66	1.74	Aco1 Aco2 Cs
9	path:mmu04080: Neuroactive ligand-receptor interaction	6	6	112	272	2129	-0.24	0.0	0.01	0.0	Adra1a Edg8 Gcgr Npy1r Ntsr2 Pthr1
10	path:mmu04020: Calcium signaling pathway	3	3	115	178	2223	-0.67	0.0	0.01	0.0	Adra1a Phkg1 Pln
11	path:mmu00480: Glutathione metabolism	5	5	113	31	2370	-0.75	0.0	3.71	1.34	Gsta3 Gstm1 Gstm2 Gstt2 Gstz1
12	path:mmu00362: Benzoate degradation via hydroxylation	2	2	116	3	2398	-0.76	0.0	3.92	1.39	Acaa1 Ech1
13	path:mmu04010: MAPK signaling pathway	5	5	113	226	2175	-0.83	0.0	0.01	0.0	Mapk8ip1 Ntf3 Ptprr Rasgrp2 Sitpec
14	path:mmu00350: Tyrosine metabolism	5	5	113	35	2366	-1.12	0.0	3.31	1.07	Adh1 Comt Dct Ech1 Gstz1
15	path:mmu00252: Alanine and aspartate metabolism	3	3	115	16	2385	-1.65	0.0	2.88	0.86	Crat Gpt2 Pcx
16	path:mmu00521: Streptomycin biosynthesis	2	2	116	6	2395	-1.65	0.0	2.98	0.86	Hk2 Pgm2
17	path:mmu00062: Fatty acid biosynthesis (path 2)	2	2	116	7	2394	-1.86	0.0	2.76	0.84	Acaa1 Fasn
18	path:mmu00030: Pentose phosphate pathway	3	3	115	19	2382	-1.97	0.0	2.52	0.78	Pgm2 Taldo1 Tkt
19	path:mmu00720: Reductive carboxylate cycle (CO2 fixation)	2	2	116	8	2393	-2.03	0.0	2.57	0.78	Aco1 Aco2
20	path:mmu00640: Propanoate metabolism	3	3	115	21	2380	-2.15	0.0	2.31	0.77	Acadm Aldh6a1 Pccb
21	path:mmu00120: Bile acid biosynthesis	3	3	115	23	2378	-2.31	0.0	2.13	0.64	Acaa1 Acadvl Adh1
22	path:mmu00031: Inositol metabolism	1	1	117	1	2400	-2.32	0.0	2.39	0.78	Aldh6a1
23	path:mmu00061: Fatty acid biosynthesis (path 1)	1	1	117	1	2400	-2.32	0.0	2.39	0.78	Fasn
24	path:mmu04070: Phosphatidylinositol signaling system	1	1	117	75	2326	-2.38	0.0	0.02	0.0	Fn3k
25	path:mmu04520: Adherens junction	1	1	117	73	2328	-2.45	0.0	0.03	0.0	Sorbs1
26	path:mmu00230: Purine metabolism	7	7	111	101	2300	-2.52	0.0	1.43	0.44	Ak2 Enpp2 Entpd2 Entpd5 Npr1 Pde1a Pde8a
27	path:mmu00910: Nitrogen metabolism	2	2	116	12	2389	-2.55	0.0	1.99	0.61	Car3 Car5b
28	path:mmu00624: 1- and 2-Methylnaphthalene degradation	2	2	116	12	2389	-2.55	0.0	1.99	0.61	Acadvl Adh1
29	path:mmu00010: Glycolysis / Gluconeogenesis	4	4	114	46	2355	-2.63	0.0	1.59	0.44	Adh1 Dlat Hk2 Pgm2
30	path:mmu04330: Notch signaling pathway	4	4	114	46	2355	-2.63	0.0	1.59	0.44	Jag2 Mfng Notch3 Psen2
31	path:mmu00190: Oxidative phosphorylation	7	7	111	108	2293	-2.65	0.0	1.23	0.41	0610006O14Rik Cox7a1 Cox8a Ndufa9 Ndufab1 Ndufb10 Ndufs3
32	path:mmu00760: Nicotinate and nicotinamide metabolism	4	4	114	47	2354	-2.67	0.0	1.54	0.44	Enpp2 Fn3k Nmnat3 Nnmt
33	path:mmu00240: Pyrimidine metabolism	1	1	117	65	2336	-2.73	0.0	0.04	0.0	Entpd5
34	path:mmu00564: Glycerophospholipid metabolism	4	4	114	49	2352	-2.73	0.0	1.45	0.44	Agpat3 Gnpat Gpd2 Pcyt2
35	path:mmu00561: Glycerolipid metabolism	3	3	115	32	2369	-2.8	0.0	1.5	0.44	Adh1 Agpat3 Lpl
36	path:mmu05020: Parkinson's disease	2	2	116	15	2386	-2.81	0.0	1.67	0.44	Park2 Pink1
37	path:mmu00830: Retinol metabolism	1	1	117	3	2398	-2.92	0.0	1.74	0.44	Aldh1a1
38	path:mmu04910: Insulin signaling pathway	6	6	112	127	2274	-2.95	0.0	0.51	0.18	Fasn Hk2 Irs3 Lipe Phkg1 Sorbs1
39	path:mmu04530: Tight junction	5	5	113	118	2283	-2.98	0.0	0.36	0.07	Cldn15 Cldn3 Epb4.1l1 Gnai1 Jam3
40	path:mmu00710: Carbon fixation	2	2	116	18	2383	-3.0	0.0	1.43	0.44	Gpt2 Tkt
41	path:mmu00562: Inositol phosphate metabolism	1	1	117	56	2345	-3.02	0.0	0.06	0.0	Fn3k
42	path:mmu00380: Tryptophan metabolism	2	2	116	73	2328	-3.04	0.0	0.13	0.0	Cyp2b9 Tph1
43	path:mmu04512: ECM-receptor interaction	3	3	115	81	2320	-3.14	0.0	0.27	0.01	Cd36 Tnxb Vtn
44	path:mmu04540: Gap junction	4	4	114	80	2321	-3.14	0.0	0.58	0.18	Gnai1 Gstz1 Npr1 Tuba8
45	path:mmu05010: Alzheimer's disease	2	2	116	21	2380	-3.14	0.0	1.23	0.41	Lpl Psen2
46	path:mmu00052: Galactose metabolism	2	2	116	24	2377	-3.25	0.0	1.06	0.31	Hk2 Pgm2
47	path:mmu04610: Complement and coagulation cascades	3	3	115	65	2336	-3.27	0.0	0.47	0.16	Hc Proc Tfpi
48	path:mmu00780: Biotin metabolism	1	1	117	6	2395	-3.33	0.0	1.25	0.41	6530401D17Rik
49	path:mmu00628: Fluorene degradation	1	1	117	6	2395	-3.33	0.0	1.25	0.41	Ech1
50	path:mmu00643: Styrene degradation	1	1	117	6	2395	-3.33	0.0	1.25	0.41	Gstz1
51	path:mmu00632: Benzoate degradation via CoA ligation	1	1	117	44	2357	-3.37	0.0	0.12	0.0	Fn3k
52	path:mmu00150: Androgen and estrogen metabolism	2	2	116	30	2371	-3.39	0.0	0.81	0.23	H2-Ke6 Hsd11b1
53	path:mmu00310: Lysine degradation	1	1	117	43	2358	-3.39	0.0	0.13	0.0	6530401D17Rik
54	path:mmu00590: Prostaglandin and leukotriene metabolism	2	2	116	31	2370	-3.4	0.0	0.77	0.23	Alox12e Cbr1
55	path:mmu00620: Pyruvate metabolism	2	2	116	31	2370	-3.4	0.0	0.77	0.23	Dlat Pcx
56	path:mmu00625: Tetrachloroethene degradation	1	1	117	7	2394	-3.42	0.0	1.14	0.35	Ephx2
57	path:mmu00361: gamma-Hexachlorocyclohexane degradation	2	2	116	37	2364	-3.45	0.0	0.59	0.18	Cyp2b9 Pon1
58	path:mmu00193: ATP synthesis	1	1	117	40	2361	-3.47	0.0	0.15	0.0	0610006O14Rik
59	path:mmu00920: Sulfur metabolism	1	1	117	8	2393	-3.49	0.0	1.05	0.31	Suox
60	path:mmu00051: Fructose and mannose metabolism	1	1	117	37	2364	-3.54	0.0	0.17	0.0	Hk2
61	path:mmu00650: Butanoate metabolism	1	1	117	36	2365	-3.56	0.0	0.18	0.0	Aacs
62	path:mmu00440: Aminophosphonate metabolism	1	1	117	10	2391	-3.59	0.0	0.89	0.23	Pcyt2
63	path:mmu00363: Bisphenol A degradation	1	1	117	10	2391	-3.59	0.0	0.89	0.23	Pon1
64	path:mmu00600: Glycosphingolipid metabolism	1	1	117	33	2368	-3.62	0.0	0.22	0.0	Smpd3
65	path:mmu00740: Riboflavin metabolism	1	1	117	11	2390	-3.63	0.0	0.82	0.23	Enpp2
66	path:mmu00140: C21-Steroid hormone metabolism	1	1	117	12	2389	-3.66	0.0	0.77	0.23	Hsd11b1
67	path:mmu00670: One carbon pool by folate	1	1	117	12	2389	-3.66	0.0	0.77	0.23	Fthfd
68	path:mmu00960: Alkaloid biosynthesis II	1	1	117	13	2388	-3.69	0.0	0.71	0.2	Ces3
69	path:mmu00530: Aminosugars metabolism	1	1	117	26	2375	-3.72	0.0	0.32	0.04	Hk2
70	path:mmu00100: Biosynthesis of steroids	1	1	117	15	2386	-3.73	0.0	0.62	0.18	Sc5d
71	path:mmu00770: Pantothenate and CoA biosynthesis	1	1	117	15	2386	-3.73	0.0	0.62	0.18	Enpp2
72	path:mmu00410: beta-Alanine metabolism	1	1	117	16	2385	-3.74	0.0	0.58	0.18	Acadm
73	path:mmu00251: Glutamate metabolism	1	1	117	18	2383	-3.76	0.0	0.51	0.18	Gpt2
74	path:mmu00860: Porphyrin and chlorophyll metabolism	1	1	117	18	2383	-3.76	0.0	0.51	0.18	Fech
75	path:mmu00604: Ganglioside biosynthesis	1	1	117	18	2383	-3.76	0.0	0.51	0.18	St6galnac5
