# Supplementary material for: A genomic analysis of mouse models of breast cancer reveals molecular features of mouse models and relationships to human breast cancer
Source: Breast Cancer Res. 2014 Jun 5;16(3):R59. doi: 10.1186/bcr3672 (PMC4078930; doi:10.1186/bcr3672)
Supplement: Additional file 2 — Fold change values organized by mouse tumor model type comparing the mouse model to all other types of mouse models. [file bcr3672-S2.zip › Additional_file_2/IGFIR_SAM/AdditionalFile42_IGFIR_SAM/gather_transfac_121101_downregulated.txt]

#	Annotation	Total Genes With Ann	Your Genes (With Ann)	Your Genes (No Ann)	Genome (With Ann)	Genome (No Ann)	ln(Bayes factor)	neg ln(p value)	FE: neg ln(p value)	FE: neg ln(FDR)	Genes
1	V$FOXJ2_02: fork head box J 2	97	97	254	6198	9622	7.25	11.52	0.0	0.0	0610039N19Rik 1810037K07Rik 1810044O22Rik 4933424N09Rik 5430431G03Rik Aatk Abca8a Acadl Alb1 Amy2 Ankrd5 Apof Aspa BC010787 Bche Bckdhb Car3 Ccbp2 Cd1d1 Cd36 Cdw92 Chpt1 Cog4 Cox8a Cpt2 Cxcl15 Decr1 Derl1 Dhrs7 Dlat Dpf3 Echdc1 Edg8 Elovl3 Elovl6 Ephx2 Gfra3 Ggtla1 Gpr155 Gpr37l1 Gpt2 Grem2 Gstk1 Gys2 Hadhb Hc Hdgfrp2 Heph Hibadh Hoxb5 Hoxc6 Hoxd4 Hsd11b1 Idh3a Immp2l Kcna5 Klra8 LOC330189 Lpl Ms…
2	V$SRF_Q5_01	136	136	215	4562	11258	5.01	8.98	9.89	4.13	0610007A15Rik 2310043K02Rik 2310075G12Rik 2410001H17Rik 5430431G03Rik 9030611N15Rik Aatk Abcg4 Aco1 Adipor2 Adra1a Alas1 Aldh4a1 Aldh6a1 Alox12e Amy1 Amy2 Apoc3 Aqp7 Arfl4 Aspa B3galt1 BC021611 BC054059 Brp44l Calca Car3 Ccbp2 Ccl24 Cd1d1 Cdw92 Chst1 Cnn1 Cox7a1 Cpt1b Cry2 Cs Cxcl15 Cyp2b9 Dapk2 Decr1 Dlat Dp1l1 Ech1 Eda Efhd1 Elovl3 Entpd2 Epb4.1l1 Fabp3 Fasn Fbxo31 Fign Fn3k Fthfd Gcgr Gpr37l1 …
3	V$MAZ_Q6	276	276	75	10995	4825	4.33	8.24	9.26	4.13	0610006O14Rik 0610007A15Rik 1110035L05Rik 1810037K07Rik 1810055D05Rik 2310043K02Rik 2310075G12Rik 2410001H17Rik 5430431G03Rik 5730439E10Rik AF397014 Aacs Aatk Abca2 Abcg4 Acaa1 Acad10 Acadl Acadm Acadvl Aco1 Aco2 Acox1 Acy3 Adipor2 Adpn Adra1a Ak2 Alb1 Aldh1a7 Aldh6a1 Alox12e Ankrd5 Apoc3 Apof Aqp7 Arfl4 Arhgap20 Aspa Atp1a3 Auh BC010787 BC054059 Bckdhb Cabc1 Calca Car11 Car3 Car5b Caskin2 Ccbp2 …
4	V$TEF_Q6	93	93	258	5648	10172	3.83	7.79	0.0	0.0	0610006O14Rik 2410001H17Rik 4933424N09Rik Acadl Acadvl Aco1 Adipor2 Adra1a Afp Amy1 Amy2 Apof Aspa Bche Bckdhb Cd36 Cdw92 Ces3 Chn1 Cited1 Cox7a1 Cox8a Cpt2 Cs Cxcl15 Dapk2 Derl1 Dhrs7 Dmrt2 Echdc1 Efhd1 Enpep Entpd5 Gfra3 Gimap1 Gstk1 Gstm3 Gys2 Hadhb Heph Hibadh Hoxd4 Idh3a Immp2l Irf4 Itih2 Jam3 Kcna5 Klra8 Lass4 Lims2 Lpin1 Lum Ly6c Mknk2 Msra Myoc Nat1 Nfia Notch3 Npr1 Npy1r Nr5a2 Nrbf1 Nrg4…
5	V$CDX2_Q5	191	191	160	10090	5730	3.61	7.53	0.0	0.0	0610039N19Rik 1810044O22Rik 1810055D05Rik 2410001H17Rik 4933424N09Rik 5430431G03Rik 5730439E10Rik 9030611N15Rik Aacs Aatk Abca8a Abcg4 Acadl Acadm Acadvl Acat1 Aco2 Acox1 Acy3 Adh1 Adpn Adra1a Afp Alb1 Aldh1a7 Aldh4a1 Als2cr19 Amy1 Ankrd5 Apoc3 Apof Aqp7 Aspa B3galt1 BC010787 Bche Bckdhb Cabc1 Cables1 Calca Car3 Car5b Cd36 Cdw92 Ces3 Chn1 Chpt1 Cited1 Clstn3 Cnn1 Cox7a1 Cpt2 Crispld1 Cry2 Cs Cxcl…
6	V$HFH8_01: HNF-3/Fkh Homolog-8	30	30	321	2393	13427	3.43	7.34	0.0	0.0	Acadm Adh1 B3galt1 Cables1 Car3 Cs Decr1 Dlat Dmrt2 Edg8 Enpp2 Gpld1 Gpr37l1 Gstm1 Gstm3 Hdgfrp2 Immp2l Nap1l5 Ndufab1 Nrg4 Nrgn Orm1 Pdk1 Pon1 Rtn2 Selenbp1 Sitpec Slc1a5 Slc27a1 Wbscr14
7	V$XFD2_01: Xenopus fork head domain factor 2	58	58	293	3767	12053	2.47	6.21	0.0	0.0	1810055D05Rik Acadm Adh1 Adpn Aldh4a1 Aspa B3galt1 Cables1 Car3 Cry2 Cs Cyp2b9 Decr1 Dlat Dmrt2 Edg8 Enpep Enpp2 Fech Gpld1 Gpr37l1 Gpr56 Gstm3 Hadhb Hdgfrp2 Heph Lims2 Lpl Lum Ly6c Msra Nap1l5 Ndufa9 Ndufab1 Nrg4 Nrgn Orm1 Pde1a Pde8a Pdk1 Phyh Pon1 Por Ppargc1b Psen2 Rtn2 Sah Scg3 Selenbp1 Serpina3c Serpina3m Sitpec Slc1a5 Slc22a2 Smpd3 Sorbs1 Sqrdl Txnl6
8	V$SP3_Q3	260	260	91	10453	5367	2.29	6.06	7.07	2.51	0610006O14Rik 0610007A15Rik 1110035L05Rik 2310075G12Rik 3300001H21Rik 4933424N09Rik 5430431G03Rik 5730439E10Rik 9030611N15Rik AF397014 Aacs Aatk Abca2 Abca8a Abcg4 Acaa1 Acad10 Acadl Acadm Acadvl Acat1 Aco1 Aco2 Acox1 Acy3 Adh1 Adpn Adra1a Ak2 Alb1 Aldh1a1 Aldh1a7 Aldh6a1 Alox12e Amy2 Ankrd5 Apoc3 Apof Aqp7 Arfl4 Arhgap20 Atp1a3 Auh BC021611 BC054059 Bckdhb Brp44l Cabc1 Cables1 Car11 Car3 Caskin2…
9	V$HFH1_01: HNF-3/Fkh Homolog 1	27	27	324	2104	13716	2.09	5.84	0.0	0.0	Acadm Adh1 B3galt1 Cables1 Decr1 Dlat Ebf2 Enpp2 Gpr37l1 Hdgfrp2 Hs3st3b1 Immp2l Itih2 Klra8 Nap1l5 Ndufab1 Nrg4 Orm1 Pde1a Pdk1 Pon1 Rtn2 Sah Selenbp1 Sitpec Slc1a5 Wbscr14
10	V$HNF4_DR1_Q3	303	303	48	12613	3207	2.01	5.73	6.95	2.51	0610006O14Rik 0610007A15Rik 1110035L05Rik 1810037K07Rik 1810044O22Rik 1810055D05Rik 2310043K02Rik 2310075G12Rik 2410001H17Rik 4933424N09Rik 5430431G03Rik 5730439E10Rik 9030611N15Rik AF397014 Aacs Aatk Abca2 Abcg4 Acaa1 Acad10 Acadm Acadvl Acat1 Aco1 Aco2 Acox1 Acy3 Adh1 Adra1a Afp Ak2 Alas1 Alb1 Aldh1a7 Aldh6a1 Alox12e Als2cr19 Amy1 Apoc3 Apof Aqp7 Arfl4 Arhgap20 Aspa Auh B3galt1 BC010787 BC02161…
11	V$PIT1_Q6	240	240	111	11958	3862	1.78	5.5	0.0	0.0	0610006O14Rik 0610039N19Rik 1810044O22Rik 1810055D05Rik 2310043K02Rik 4933424N09Rik 5730439E10Rik 9030611N15Rik AF397014 Aacs Aatk Abca2 Abca8a Abcg4 Acad10 Acadl Acadm Acadvl Acat1 Acox1 Adh1 Adra1a Afp Ak2 Alb1 Aldh1a1 Aldh1a7 Aldh6a1 Als2cr19 Amy1 Amy2 Ankrd5 Apof Arfl4 Aspa Auh B3galt1 Bche Bckdhb Cabc1 Calca Car11 Car5b Caskin2 Ccl19 Ccl24 Cd1d1 Cd36 Cdw92 Ces3 Chn1 Chpt1 Cldn15 Cog4 Cox7a1 …
12	V$NKX22_01: NK2 class homeobox factor 2	27	27	324	2073	13747	1.76	5.42	0.0	0.0	5430431G03Rik Adipor2 Alox12e Amy1 Bckdhb Cbx7 Ccl19 Chst1 Cldn15 Cox7a1 Cox8a Dct Dpf3 Fxyd1 Gimap1 Gstk1 Hc Heph Idh3a Lum Ly6c Park2 Por Ptn Slc1a3 Sorbs1 Sycp3
13	V$E47_01: E47	74	74	277	2367	13453	1.67	5.36	6.51	2.3	0610039N19Rik 2310043K02Rik Abca2 Acadvl Acat1 Adipor2 Ankrd5 Aqp7 Atp1a3 Auh Bche Cabc1 Cbx7 Ccbp2 Cd1d1 Ces3 Cldn3 Crtac1 Dlat Dmrt2 Ech1 Echdc1 Eda Edg8 Enpep Fbxo21 Gcgr Gimap1 Gnai1 Gpr56 Gpt1 Gstm3 Gyg1 Hoxc8 Idh3a Klf15 LOC330189 Letmd1 Lipe Lum Mal Mfng Mlycd Ndufb10 Ndufs3 Npy1r Ntf3 Ntrk3 Paqr4 Pde8a Pmvk Pnpla2 Prelp Pxmp2 Pxmp4 Sbk1 Sc5d Sec14l4 Semcap2 Slc24a3 Slc6a13 Smoc1 Snrk Stc2…
14	V$KROX_Q6	165	165	186	6200	9620	1.61	5.24	6.24	2.21	0610007A15Rik 1110035L05Rik 1810055D05Rik 2310075G12Rik 2410001H17Rik 4933424N09Rik 5430431G03Rik 5730439E10Rik AF397014 Abca2 Abcg4 Acaa1 Acad10 Acadl Acadm Acadvl Aco1 Aco2 Acox1 Acy3 Adpn Ak2 Alas1 Alb1 Aldh4a1 Aldh6a1 Alox12e Als2cr19 Arfl4 Arhgap20 Atp1a3 Auh Bckdhb Brp44l Cabc1 Car3 Car5b Caskin2 Cbx7 Ccl24 Chpt1 Cited1 Cldn15 Cldn3 Cox8a Cpt1b Cpt2 Crat Crtac1 Cry2 Cs Ctdspl D8Ertd594e Dap…
15	V$NKX25_02: homeo domain factor Nkx-2.5/Csx, tinman homolog	116	116	235	6451	9369	1.58	5.24	0.0	0.0	0610006O14Rik 1810044O22Rik 9030611N15Rik Aacs Abca8a Adra1a Alas1 Als2cr19 Amy1 Amy2 Ankrd5 Arhgap20 Aspa Bche Cabc1 Cables1 Car3 Cd36 Cdw92 Ces3 Chn1 Cpt1b Crispld1 Cry2 Cs Cxcl15 D8Ertd594e Dct Dpep1 Dpf3 Dpp4 Ebf2 Ech1 Eda Edg8 Efhd1 Elovl6 Enpep Entpd2 Epb4.1l1 Fbxo21 Gfra3 Gnai1 Gpld1 Gpr155 Gpr37l1 Gpt1 Gsta3 Gstk1 Gstm1 Gstz1 Gyg1 Gys2 Hdgfrp2 Heph Hk2 Hoxb5 Hoxc8 Hoxc9 Hoxd4 Hs3st3b1 Imm…
16	V$XFD1_01: Xenopus fork head domain factor 1	38	38	313	2641	13179	1.58	5.24	0.0	0.0	Aacs Abca2 Abca8a Adpn Aldh6a1 Arfl4 Cd36 Cdw92 Cxcl15 Cyp2b9 Dpf3 Ech1 Elovl6 Enpep Fabp3 Ggtla1 Gpr155 Gpr56 Kcna5 Klra8 LOC330189 Ndufab1 Npr1 Osbpl1a Pde1a Plekha4 Pon1 Pxmp2 Sah Serpina3m Sitpec Slc1a3 Slc1a5 Slc25a19 Slc6a13 Sorbs1 Tm4sf12 Vtn
17	V$IRF7_01: interferon regulatory factor 7	172	172	179	8984	6836	1.49	5.13	0.0	0.0	0610006O14Rik 0610039N19Rik 1110035L05Rik 1810055D05Rik 9030611N15Rik AF397014 Aatk Abca8a Acadl Aco1 Aco2 Adh1 Adipor2 Adra1a Afp Ak2 Alas1 Alb1 Aldh1a1 Aldh1a7 Aldh4a1 Aldh6a1 Als2cr19 Amy1 Ankrd5 Aqp7 Arhgap20 Auh B3galt1 Bckdhb Brp44l Calca Car3 Caskin2 Cbx7 Ccl19 Cd1d1 Cd36 Chpt1 Cldn15 Cldn3 Cox7a1 Cpt2 Cry2 Cs Cyp2b9 D8Ertd594e Dapk2 Dbp Decr1 Dlat Dp1l1 Dpep1 Dpp4 Ebf2 Ech1 Efhd1 Elovl3 E…
18	V$CDPCR1_01: cut-like homeodomain protein	252	252	99	12395	3425	1.26	4.91	0.0	0.0	0610006O14Rik 0610007A15Rik 1110035L05Rik 1810055D05Rik 2310043K02Rik 2310075G12Rik 2410001H17Rik 4933424N09Rik 5430431G03Rik 5730439E10Rik 9030611N15Rik Aatk Abca8a Acaa1 Acadl Acadm Acadvl Aco1 Acox1 Acy3 Adh1 Adipor2 Adra1a Afp Alas1 Alb1 Aldh1a7 Aldh6a1 Alox12e Als2cr19 Amy1 Amy2 Apoc3 Apof Arfl4 Arhgap20 Aspa B3galt1 BC010787 BC021611 BC054059 Bche Bckdhb Cabc1 Cables1 Calca Car3 Car5b Ccbp2…
19	V$LHX3_01: LIM homeobox transcription factor 3	14	14	337	1277	14543	1.06	4.68	0.0	0.0	3300001H21Rik Cables1 Cldn15 Cxcl15 Entpd2 Ephx2 Grem2 Mfn2 Npr1 Osbpl1a Pdk4 Ptn Tph1 Ttc7b
20	V$HNF1_C: Hepatic nuclear factor 1	96	96	255	5429	10391	1.02	4.63	0.0	0.0	0610006O14Rik 0610007A15Rik 1810055D05Rik 2410001H17Rik 3300001H21Rik 5430431G03Rik Aacs Abca8a Acadm Acadvl Adh1 Afp Ak2 Alb1 Aldh1a7 Amy2 Ankrd5 B3galt1 Bche Car3 Cd36 Cited1 Cox7a1 Cs Dapk2 Derl1 Dmrt2 Dp1l1 Dpf3 Dpp4 Elf5 Elovl3 Elovl6 Enpep Entpd5 Fbxo31 Fign Hadhb Hc Hibadh Hoxb5 Jam3 Kcna5 Kcnab1 Kifc2 Klra8 LOC330189 Lass4 Lipe Lpin1 Lum Mup5 Myoc Ndufab1 Nifun Npr1 Nr5a2 Nrg4 Nrgn Osbpl1…
21	V$EFC_Q6	170	170	181	8800	7020	0.87	4.46	0.0	0.0	0610006O14Rik 0610007A15Rik 0610039N19Rik 1810037K07Rik 1810044O22Rik 2410001H17Rik 3300001H21Rik 4933424N09Rik Acad10 Acadvl Aco2 Adra1a Afp Alb1 Aldh1a1 Aldh6a1 Als2cr19 Amy1 Amy2 Arhgap20 Aspa Auh B3galt1 BC054059 Bche Bckdhb Brp44l Cabc1 Cables1 Car11 Car3 Car5b Caskin2 Ccbp2 Cd1d1 Cdw92 Chn1 Chpt1 Chst1 Cldn15 Cog4 Cox7a1 Cox8a Crat Cry2 Cxcl15 Dapk2 Decr1 Derl1 Dhrs7 Dlat Dp1l1 Dpep1 Dpf3 E…
22	V$POU1F1_Q6	117	117	234	6378	9442	0.8	4.34	0.0	0.0	2410001H17Rik 3300001H21Rik 4933424N09Rik 5430431G03Rik AF397014 Aacs Abca8a Abcg4 Acaa1 Acad10 Acadl Acadvl Acat1 Aco2 Adh1 Adpn Adra1a Afp Ak2 Aldh1a1 Aldh1a7 Amy1 Aspa Auh B3galt1 Bche Car11 Caskin2 Cbx7 Ccbp2 Ccl24 Cd36 Cdw92 Cited1 Cpt2 Crispld1 Cxcl15 Cyp2b9 Dct Derl1 Dmrt2 Echdc1 Eda Elf5 Enpep Entpd5 Fech Ggtla1 Gimap1 Gsta3 Gstk1 Gyg1 Hadhb Hc Heph Hibadh Hoxb5 Hoxc6 Hoxc9 Hoxd4 Hsd11b1 …
23	V$SOX9_B1: SOX (SRY-related HMG box)	171	171	180	8823	6997	0.73	4.27	0.0	0.0	0610006O14Rik 0610039N19Rik 1110035L05Rik 1810037K07Rik 1810044O22Rik 1810055D05Rik 2310043K02Rik 2410001H17Rik 3300001H21Rik 9030611N15Rik AF397014 Acadl Acadm Acat1 Adh1 Adipor2 Adra1a Afp Aldh1a7 Alox12e Als2cr19 Amy1 Amy2 Ankrd5 Apof Aqp7 Arhgap20 Aspa Auh B3galt1 Cables1 Calca Car3 Car5b Cbx7 Ccl19 Ccl24 Cd36 Cdw92 Ces3 Cited1 Cnn1 Cpt2 Crispld1 Cry2 Cyp2b9 Dct Decr1 Derl1 Dhrs7 Dlat Dpep1 D…
24	V$SOX5_01: Sox-5	138	138	213	7301	8519	0.54	4.03	0.0	0.0	0610006O14Rik 0610039N19Rik 1810044O22Rik 2310043K02Rik 2410001H17Rik 3300001H21Rik 9030611N15Rik AF397014 Acadl Acadm Acat1 Adh1 Adipor2 Adra1a Afp Aldh1a7 Aldh6a1 Alox12e Als2cr19 Amy1 Ankrd5 Apof Aqp7 Arfl4 Arhgap20 Aspa Auh B3galt1 Brp44l Cables1 Car5b Cbx7 Ccl19 Cd36 Cdw92 Ces3 Cited1 Cnn1 Cpt2 Crispld1 Cyp2b9 Dct Decr1 Derl1 Dhrs7 Dlat Dpep1 Dpf3 Dpp4 Ebf2 Eda Edg8 Efhd1 Elovl6 Enpep Entpd5…
25	V$NFY_01: nuclear factor Y (Y-box binding factor)	95	95	256	3352	12468	0.51	4.03	5.17	1.4	0610006O14Rik 1110035L05Rik 1810044O22Rik 3300001H21Rik 5730439E10Rik AF397014 Acaa1 Acat1 Aco2 Acox1 Adpn Alb1 Aldh1a7 Aldh4a1 Aldh6a1 Amy2 Arfl4 Atp1a3 BC010787 Bckdhb Brp44l Calca Car3 Ccbp2 Chn1 Clstn3 Crtac1 Cry2 Dbp Derl1 Dmrt2 Dp1l1 Dpf3 Dpp4 Ebf2 Echdc1 Eda Elf5 Enpep Entpd5 Fasn Fthfd Gpld1 Gpt1 Gstk1 Gstz1 Gyg1 Gys2 Hdgfrp2 Hibadh Hk2 Hoxc6 Hs3st3b1 Hsd11b1 Idh3a Irs3 Kcna1 Klf15 LOC330…
26	V$CART1_01: Cart-1 (cartilage homeoprotein 1)	26	26	325	1893	13927	0.51	4.03	0.0	0.0	Aacs Acaa1 Aldh1a7 Amy2 Aspa Cd1d1 Cd36 Derl1 Gstm1 Gys2 Heph Idh3a LOC330189 Mfng Myoc Nat1 Npr1 Osbpl1a Pclo Pdk4 Pxmp4 Scg3 Snrk Sucnr1 Tax1bp1 Txnrd3
27	V$E2F1_Q6_01	145	145	206	5510	10310	0.38	3.85	4.91	1.28	0610007A15Rik 1810037K07Rik 1810055D05Rik 2310043K02Rik 2310075G12Rik 4933424N09Rik Aacs Abcg4 Acad10 Acat1 Aco1 Aco2 Acox1 Adh1 Adipor2 Ak2 Alas1 Aldh6a1 Als2cr19 Arhgap20 Atp1a3 BC010787 Brp44l Cabc1 Calca Car3 Car5b Caskin2 Ccl24 Chn1 Cldn15 Cldn3 Clstn3 Cog4 Cox8a Cpt2 Crat Crtac1 Cry2 Cs Ctdspl Dapk2 Dbp Decr1 Derl1 Dgat2 Dhrs7 Dlat Dmrt2 Dpf3 Ebf2 Eda Efhd1 Elovl6 Ephx2 Fabp3 Fasn Fbxo21 Fz…
28	V$SRF_Q4	42	42	309	1254	14566	0.21	3.67	5.15	1.4	0610007A15Rik Aatk Abcg4 Amy1 Aqp7 Arfl4 Aspa B3galt1 BC054059 Brp44l Ccbp2 Cnn1 Cs Decr1 Efhd1 Elovl3 Epb4.1l1 Fbxo31 Fn3k Gcgr Gpr37l1 Gstm3 Hoxb5 Hsd11b1 Itih2 Kcna1 Kcnk3 Mknk2 Ntrk3 Osbpl1a Palmd Pnpla2 Proc Rbp4 Selenbp1 Sh3tc1 Slc1a5 Slc22a4 Stat5a Tfpi Tinag Tm4sf12
29	V$FOXP3_Q4	186	186	165	9388	6432	0.12	3.55	0.01	0.0	0610006O14Rik 0610007A15Rik 1810044O22Rik 2310043K02Rik 3300001H21Rik 5430431G03Rik 5730439E10Rik Aacs Aatk Abca2 Abca8a Abcg4 Acaa1 Acad10 Acadm Acadvl Acat1 Aco2 Acy3 Adh1 Adipor2 Alas1 Alb1 Aldh1a1 Aldh1a7 Amy2 Ankrd5 Apoc3 Apof Aqp7 Arfl4 Arhgap20 Aspa Atp1a3 Auh B3galt1 BC010787 Bche Bckdhb Cabc1 Calca Car3 Car5b Caskin2 Cbx7 Ccbp2 Ccl19 Ccl24 Cd1d1 Cd36 Chpt1 Chst1 Cited1 Cldn15 Cldn3 Clstn…
30	V$OCT1_06: octamer-binding factor 1	171	171	180	8717	7103	0.1	3.55	0.01	0.0	0610006O14Rik 0610007A15Rik 0610039N19Rik 1810037K07Rik 1810055D05Rik 3300001H21Rik 4933424N09Rik 9030611N15Rik Aacs Aatk Acadl Acadm Acat1 Aco2 Adpn Afp Ak2 Alb1 Aldh4a1 Als2cr19 Amy1 Amy2 Ankrd5 Arfl4 Arhgap20 Aspa Auh B3galt1 BC010787 Bche Bckdhb Cables1 Calca Car3 Cbx7 Ccbp2 Cd1d1 Cd36 Cdw92 Ces3 Chn1 Cldn3 Cog4 Cox7a1 Cpt2 Crispld1 Cs Cxcl15 D8Ertd594e Dbp Dct Derl1 Dhrs7 Dlat Dmrt2 Dpep1 Dp…
31	V$MAZR_01: MAZ related factor	167	167	184	6545	9275	-0.0	0.0	4.45	1.23	0610007A15Rik 1110035L05Rik 2310075G12Rik 2410001H17Rik 3300001H21Rik 5430431G03Rik 5730439E10Rik AF397014 Abca2 Abcg4 Acad10 Acadl Aco1 Aco2 Acox1 Acy3 Adpn Ak2 Alb1 Aldh4a1 Alox12e Apoc3 Apof Arfl4 Arhgap20 Atp1a3 Auh Brp44l Car11 Car3 Car5b Caskin2 Ccbp2 Cdw92 Chpt1 Cited1 Cldn15 Cldn3 Cox7a1 Cpt1b Cpt2 Crtac1 Cs D8Ertd594e Dapk2 Dbp Dct Decr1 Dlat Dp1l1 Echdc1 Eda Edg8 Efhd1 Elovl3 Elovl6 Enp…
32	V$E2F1_Q4: E2F-1	120	120	231	4490	11330	-0.02	0.0	4.51	1.23	0610007A15Rik 1810044O22Rik 1810055D05Rik 2310043K02Rik 2310075G12Rik 5430431G03Rik 5730439E10Rik AF397014 Abca2 Acaa1 Acad10 Acat1 Aco2 Acy3 Alas1 Aldh6a1 Alox12e Als2cr19 Arhgap20 Atp1a3 BC010787 Bckdhb Brp44l Cabc1 Calca Car3 Car5b Caskin2 Cbx7 Ccl24 Cog4 Cox8a Cpt2 Crat Cry2 Cs Dbp Decr1 Dgat2 Dhrs7 Dlat Dpp4 Echdc1 Efhd1 Elovl6 Epb4.1l1 Fabp3 Fasn Fthfd Fzd4 Gfra3 Gnai1 Gpd2 Gpr155 Gpt2 Grem…
33	V$GATA3_03: GATA-binding factor 3	216	216	135	10654	5166	-0.18	0.0	0.01	0.0	0610006O14Rik 0610039N19Rik 1110035L05Rik 1810037K07Rik 1810055D05Rik 2410001H17Rik 4933424N09Rik 5430431G03Rik 9030611N15Rik Abca8a Acad10 Acadm Acadvl Acat1 Aco1 Acox1 Acy3 Adh1 Adipor2 Adpn Adra1a Afp Ak2 Alb1 Aldh1a1 Aldh4a1 Als2cr19 Amy1 Amy2 Apoc3 Apof Arfl4 Aspa Atp1a3 Auh B3galt1 BC010787 Bche Bckdhb Brp44l Cables1 Calca Car3 Car5b Caskin2 Ccl24 Cd1d1 Cd36 Cdw92 Ces3 Chn1 Chpt1 Cited1 Cld…
34	V$E2F_Q6: E2F	275	275	76	11538	4282	-0.22	0.0	4.38	1.23	0610006O14Rik 0610007A15Rik 0610039N19Rik 1810037K07Rik 1810044O22Rik 1810055D05Rik 2310043K02Rik 2310075G12Rik 2410001H17Rik 3300001H21Rik 4933424N09Rik 5430431G03Rik 5730439E10Rik 9030611N15Rik AF397014 Aacs Aatk Abca2 Abcg4 Acaa1 Acad10 Acadl Acadvl Acat1 Aco1 Aco2 Acox1 Acy3 Adh1 Adipor2 Afp Ak2 Alas1 Alb1 Aldh6a1 Alox12e Als2cr19 Amy1 Amy2 Ankrd5 Apoc3 Aqp7 Arfl4 Arhgap20 Atp1a3 Auh BC010787…
35	V$SMAD3_Q6	223	223	128	9115	6705	-0.24	0.0	4.22	1.23	0610006O14Rik 0610007A15Rik 0610039N19Rik 1110035L05Rik 1810037K07Rik 1810055D05Rik 2310043K02Rik 2310075G12Rik 5430431G03Rik 9030611N15Rik AF397014 Abcg4 Acaa1 Acad10 Acadl Acadm Acadvl Acat1 Aco1 Acox1 Acy3 Adh1 Alas1 Alb1 Aldh4a1 Aldh6a1 Als2cr19 Ankrd5 Apof Aqp7 Arfl4 Atp1a3 Auh BC010787 BC021611 BC054059 Bche Bckdhb Cabc1 Cables1 Calca Car11 Cbx7 Ccbp2 Ccl24 Cd1d1 Chn1 Chpt1 Cldn15 Cldn3 Cls…
36	V$MYOD_01: myoblast determination gene product	249	249	102	10317	5503	-0.25	0.0	4.27	1.23	0610006O14Rik 0610039N19Rik 1110035L05Rik 1810037K07Rik 1810055D05Rik 2310043K02Rik 3300001H21Rik 5430431G03Rik 5730439E10Rik 9030611N15Rik Aacs Aatk Abca2 Abcg4 Acad10 Acadvl Acat1 Aco1 Aco2 Adipor2 Afp Alas1 Aldh1a7 Aldh4a1 Aldh6a1 Alox12e Als2cr19 Amy2 Ankrd5 Apoc3 Aqp7 Arfl4 Aspa Auh B3galt1 BC010787 BC021611 BC054059 Bche Cabc1 Cables1 Calca Car11 Car3 Car5b Caskin2 Cbx7 Ccbp2 Ccl19 Cd1d1 Cd…
37	V$IRF_Q6_01	143	143	208	7386	8434	-0.27	0.0	0.01	0.0	1810044O22Rik 1810055D05Rik 2410001H17Rik 3300001H21Rik 9030611N15Rik Aacs Aatk Abca8a Acad10 Acadl Acat1 Acy3 Adipor2 Adpn Afp Ak2 Aldh1a1 Aldh1a7 Aldh4a1 Als2cr19 Amy1 Ankrd5 Apof Arfl4 Arhgap20 Auh B3galt1 BC010787 Bche Calca Car3 Cbx7 Ccl19 Cd1d1 Cdw92 Cldn15 Clstn3 Cpt2 Crispld1 Cry2 Dgat2 Dhrs7 Dpep1 Dpp4 Ech1 Edg8 Elovl3 Enpep Enpp2 Ephx2 Fech Fthfd Fxyd1 Gimap1 Gnai1 Gpr155 Gpr37l1 Gstm1 …
38	V$CP2_01: CP2	240	240	111	9911	5909	-0.31	0.0	4.17	1.23	0610006O14Rik 0610007A15Rik 1110035L05Rik 1810055D05Rik 2310043K02Rik 2310075G12Rik 2410001H17Rik 3300001H21Rik 4933424N09Rik 5730439E10Rik 9030611N15Rik AF397014 Aatk Abcg4 Acaa1 Acad10 Acadl Acadvl Acat1 Aco1 Aco2 Acy3 Ak2 Alas1 Aldh1a7 Aldh4a1 Aldh6a1 Als2cr19 Ankrd5 Apoc3 Aqp7 Arhgap20 Atp1a3 Auh BC054059 Bche Bckdhb Brp44l Cabc1 Cables1 Calca Car3 Caskin2 Cbx7 Ccbp2 Ccl19 Ces3 Chpt1 Chst1 Ci…
39	V$MRF2_01: modulator recognition factor 2	195	195	156	9697	6123	-0.36	0.0	0.01	0.0	0610039N19Rik 1110035L05Rik 1810037K07Rik 1810044O22Rik 1810055D05Rik 2310043K02Rik 2410001H17Rik 3300001H21Rik 4933424N09Rik 5430431G03Rik AF397014 Abca2 Abca8a Acaa1 Acadm Acadvl Acat1 Aco2 Adipor2 Adpn Alas1 Alb1 Aldh1a7 Amy1 Amy2 Ankrd5 Arfl4 Aspa B3galt1 BC010787 BC054059 Bche Bckdhb Cabc1 Calca Car5b Cbx7 Ccbp2 Ccl24 Cd1d1 Cdw92 Ces3 Chn1 Chpt1 Cnn1 Cpt1b Cpt2 Crat Cry2 Cxcl15 Cyp2b9 Dct De…
40	V$E2F_03	50	50	301	1620	14200	-0.37	0.0	4.44	1.23	0610007A15Rik 1810055D05Rik 2310075G12Rik Aco2 Als2cr19 Arhgap20 Cabc1 Car5b Chn1 Cldn3 Cog4 Cox8a Crat Cs Dbp Dlat Dmrt2 Elovl6 Fabp3 Fzd4 Gpr37l1 Gstm1 Gstz1 Kcna1 Kifc2 Lims2 Lpl Ndufab1 Nifun Nrg4 Orm1 Orm2 Paqr4 Park2 Pde1a Pdk1 Pex16 Pink1 Pmm1 Pxmp2 Rbp4 Rhbdl1 Slc1a5 Slc22a4 Slc25a19 Slc5a5 Sorbs1 Suox Tcf23 Tmem15
41	V$ELF1_Q6	146	146	205	7493	8327	-0.41	0.0	0.01	0.0	0610006O14Rik 0610039N19Rik 3300001H21Rik 4933424N09Rik 9030611N15Rik AF397014 Abca8a Abcg4 Acadl Aco1 Acox1 Adpn Adra1a Ak2 Alas1 Alb1 Aldh1a1 Aldh1a7 Aldh4a1 Aldh6a1 Amy1 Ankrd5 Aqp7 Arfl4 Arhgap20 Aspa Auh BC054059 Bche Car11 Car3 Car5b Caskin2 Cd1d1 Chn1 Clstn3 Cnn1 Cog4 Cox8a Cpt2 Crispld1 Cs Ctdspl Cxcl15 D8Ertd594e Dgat2 Dlat Dmrt2 Dpep1 Dpf3 Dpp4 Edg8 Elf5 Elovl6 Entpd5 Epb4.1l1 Ephx2 Fab…
42	V$TFIII_Q6	334	334	17	14508	1312	-0.41	0.0	4.69	1.23	0610006O14Rik 0610007A15Rik 0610039N19Rik 1110035L05Rik 1810037K07Rik 1810044O22Rik 1810055D05Rik 2310043K02Rik 2310075G12Rik 2410001H17Rik 3300001H21Rik 4933424N09Rik 5430431G03Rik 5730439E10Rik 9030611N15Rik AF397014 Aacs Aatk Abca2 Abca8a Abcg4 Acaa1 Acad10 Acadl Acadm Acadvl Acat1 Aco1 Aco2 Acox1 Acy3 Adh1 Adipor2 Adpn Adra1a Ak2 Alas1 Alb1 Aldh1a7 Aldh4a1 Aldh6a1 Alox12e Als2cr19 Amy1 Amy2 A…
43	V$USF_Q6: upstream stimulating factor	240	240	111	9932	5888	-0.42	0.0	4.04	1.22	0610039N19Rik 1110035L05Rik 1810037K07Rik 1810044O22Rik 1810055D05Rik 2410001H17Rik 4933424N09Rik 5430431G03Rik 5730439E10Rik 9030611N15Rik Aacs Aatk Abcg4 Acaa1 Acad10 Acadl Acat1 Aco1 Acox1 Acy3 Adh1 Afp Ak2 Alas1 Aldh1a7 Aldh4a1 Aldh6a1 Alox12e Als2cr19 Ankrd5 Apoc3 Aqp7 Arfl4 Arhgap20 Atp1a3 Auh BC010787 BC021611 BC054059 Bche Brp44l Cables1 Car11 Car3 Car5b Caskin2 Ccbp2 Cd1d1 Cdw92 Ces3 Chp…
44	V$ATF_01: activating transcription factor	23	23	328	1629	14191	-0.44	0.0	0.01	0.0	Acad10 Adpn Aldh6a1 Arfl4 BC021611 Cldn3 Clstn3 Dgat2 Fabp3 Gpr56 Hk2 Hoxb5 Lass4 Mfn2 Nap1l5 Nifun Nrbf1 Ormdl3 Osbpl1a Park2 Pdk4 Pmvk Ucp3
45	V$SREBP1_Q6	135	135	216	5215	10605	-0.44	0.0	4.0	1.22	0610007A15Rik 0610039N19Rik 2310043K02Rik 9030611N15Rik AF397014 Aacs Aatk Acadl Acadvl Aco1 Adh1 Afp Alb1 Aldh6a1 Apoc3 Arfl4 BC021611 Bckdhb Brp44l Cabc1 Cables1 Car11 Car3 Car5b Caskin2 Ccbp2 Ccl19 Ccl24 Cd36 Chn1 Cited1 Cldn3 Clstn3 Cnn1 Cox7a1 Cpt1b Cpt2 Crat Crtac1 Ctdspl Cyp2b9 D8Ertd594e Dapk2 Dbp Decr1 Dmrt2 Dp1l1 Ebf2 Echdc1 Elovl3 Fasn Fbxo21 Fbxo31 Fthfd Fxyd1 Gcgr Ggtla1 Gimap1 Gnai1…
46	V$PAX6_Q2	87	87	264	3159	12661	-0.5	0.0	4.07	1.22	0610039N19Rik 1810044O22Rik 5430431G03Rik 5730439E10Rik 9030611N15Rik Aacs Acadvl Aco2 Acy3 Adipor2 Adra1a Ak2 Alox12e Ankrd5 Apoc3 Apof Aqp7 Arfl4 Aspa BC010787 Bckdhb Ccl19 Chn1 Cldn3 Clstn3 Cnn1 Cox8a Crispld1 Derl1 Dgat2 Dlat Ech1 Elovl6 Entpd2 Ephx2 Fbxo21 Gcgr Gnpat Gpr37l1 Hadhb Hc Hdgfrp2 Irs3 Itpka Kifc2 LOC330189 Mapk8ip1 Mccc1 Mup5 Ndufab1 Ndufb10 Npr1 Npy1r Nrbf1 Ntf3 Ntsr2 Paqr4 Parc…
47	V$ATF4_Q2: activating transcription factor 4	68	68	283	3849	11971	-0.53	0.0	0.01	0.0	0610007A15Rik 1810055D05Rik Aatk Acad10 Aco2 Adpn Alas1 Aldh6a1 Als2cr19 Amy2 Arfl4 Atp1a3 Brp44l Cables1 Calca Clstn3 Cox8a Crispld1 Cry2 Cs Dct Dgat2 Dp1l1 Dpp4 Entpd2 Ephx2 Fabp3 Fn3k Fxyd1 Fzd4 Gimap1 Gnpat Gpr56 Gstz1 Hadhb Hk2 Immp2l Kcna5 Klf15 Klra8 Mal Mfn2 Mlycd Ndufa9 Ndufs3 Notch3 Npr1 Ormdl3 Osbpl1a Pccb Pcyt2 Pde8a Pmvk Pnpla2 Pthr1 Rhbdl1 Scg3 Scp2 Sec14l4 Selenbp1 Serpina3m Sfxn4 …
48	V$CREB_01: cAMP-responsive element binding protein	20	20	331	1453	14367	-0.6	0.0	0.01	0.0	Acad10 Adpn Adra1a Aldh6a1 Arfl4 BC021611 Cables1 Clstn3 Cox8a Dhrs7 Fabp3 Gpld1 Kcna5 Mfn2 Nap1l5 Nifun Nrbf1 Ormdl3 Osbpl1a Pmvk
49	V$CDC5_01: cell division control protein 5	294	294	57	13891	1929	-0.6	0.0	0.01	0.0	0610006O14Rik 0610007A15Rik 0610039N19Rik 1810037K07Rik 1810044O22Rik 1810055D05Rik 2310043K02Rik 2310075G12Rik 3300001H21Rik 4933424N09Rik 5430431G03Rik 5730439E10Rik 9030611N15Rik Aacs Aatk Abca2 Abca8a Acaa1 Acad10 Acadl Acadm Acadvl Acat1 Aco1 Aco2 Acox1 Acy3 Adh1 Adipor2 Adpn Adra1a Afp Ak2 Alas1 Alb1 Aldh1a7 Aldh4a1 Aldh6a1 Amy1 Amy2 Ankrd5 Apof Arfl4 Arhgap20 Aspa Auh B3galt1 BC010787 BC02…
50	V$AHRARNT_01: aryl hydrocarbon receptor:Arnt heterodimers	33	33	318	989	14831	-0.71	0.0	4.23	1.23	2310043K02Rik 2310075G12Rik Acad10 Acat1 Adipor2 Aldh1a1 BC010787 Cables1 Car11 Car5b Ccl19 Crispld1 Dmrt2 Dpep1 Efhd1 Fbxo21 Gpd2 Gstm2 Jag2 Mfn2 Mlycd Oxtr Pmvk Por Ppp1r3c Selenbp1 Semcap2 Sitpec Slc25a19 Stc2 Syt12 Tst Wbscr14
51	V$E2F_Q4: E2F	137	137	214	5377	10443	-0.82	0.0	3.55	0.94	0610007A15Rik 1810037K07Rik 1810055D05Rik 2310043K02Rik 2310075G12Rik 3300001H21Rik 4933424N09Rik 5730439E10Rik Aatk Acad10 Acat1 Aco2 Acy3 Adh1 Ak2 Alas1 Aldh6a1 Alox12e Als2cr19 Arhgap20 BC010787 BC021611 Bckdhb Brp44l Cabc1 Car5b Caskin2 Chn1 Cldn15 Cldn3 Cnn1 Cog4 Cox7a1 Cox8a Cpt2 Crat Crispld1 Crtac1 Cry2 Cs Dbp Dgat2 Dhrs7 Dlat Dmrt2 Dpep1 Dpp4 Ebf2 Echdc1 Efhd1 Elovl3 Elovl6 Enpp2 Fabp3 F…
52	V$FREAC7_01: Fork head RElated ACtivator-7	124	124	227	6394	9426	-0.88	0.0	0.02	0.0	1810055D05Rik 2410001H17Rik 4933424N09Rik 5430431G03Rik 5730439E10Rik Abca2 Acadl Acadm Adh1 Adpn Adra1a Aldh4a1 Als2cr19 Amy1 Amy2 Ankrd5 Apof Aspa B3galt1 Bche Bckdhb Cables1 Car3 Cbx7 Ccbp2 Cd1d1 Cd36 Cox8a Cry2 Cs Cyp2b9 D8Ertd594e Decr1 Dlat Dmrt2 Ech1 Edg8 Efhd1 Enpep Enpp2 Fech Ggtla1 Gimap1 Gpld1 Gpr37l1 Gpr56 Gstm1 Gstm3 Hadhb Hc Hdgfrp2 Heph Hoxc6 Hoxc8 Hoxd4 Immp2l Jam3 Kcna5 Klra8 Lim…
53	V$TATA_C: Retroviral TATA box	90	90	261	4810	11010	-0.94	0.0	0.02	0.0	2310043K02Rik 2410001H17Rik 4933424N09Rik Aacs Abca2 Abca8a Acaa1 Acox1 Acy3 Alb1 Aldh1a7 Als2cr19 Amy2 Aspa B3galt1 BC054059 Bckdhb Calca Car11 Ccbp2 Cd36 Cited1 Clstn3 Cnn1 Cox8a Dlat Dpep1 Dpp4 Fthfd Ggtla1 Gimap1 Gpld1 Gpr37l1 Gsta3 Gstm2 Gstz1 Hadhb Hc Heph Hoxb5 Hoxc6 Hoxd4 Immp2l Klra8 Lims2 Lpl Mccc1 Msra Myoc Nat1 Nifun Nmnat3 Nnmt Npr1 Npy1r Nrbf1 Nrg4 Ntf3 Ntsr2 Orm1 Orm2 Ormdl3 Pclo P…
54	V$BRN2_01: POU factor Brn-2	132	132	219	6745	9075	-0.94	0.0	0.03	0.0	0610039N19Rik 1810055D05Rik 5430431G03Rik 9030611N15Rik Acaa1 Acadl Acadm Acadvl Acat1 Acy3 Adh1 Adpn Afp Ak2 Alb1 Aldh1a1 Aldh1a7 Als2cr19 Amy2 Ankrd5 Apof Aspa B3galt1 Bche Bckdhb Brp44l Calca Caskin2 Cd1d1 Cd36 Cdw92 Chn1 Chst1 Cnn1 Cog4 Cpt2 Crispld1 Cxcl15 Decr1 Derl1 Dhrs7 Dlat Dmrt2 Dpp4 Ech1 Echdc1 Edg8 Elovl6 Entpd5 Fbxo31 Fxyd1 Ggtla1 Gimap1 Gpld1 Gpr155 Gpr37l1 Gpt2 Grem2 Gstk1 Gstm2 G…
55	V$MYOGNF1_01: myogenin / nuclear factor 1 or related factors	90	90	261	3359	12461	-0.94	0.0	3.55	0.94	0610007A15Rik 3300001H21Rik Aatk Abcg4 Acadvl Acat1 Acy3 Afp Alas1 Alb1 Aldh6a1 Alox12e Amy2 Arfl4 Auh B3galt1 BC021611 Bche Bckdhb Brp44l Car3 Ccl24 Cd1d1 Cldn15 Clstn3 Cog4 Cox7a1 Cpt2 Dct Eda Enpep Entpd2 Entpd5 Fabp3 Fbxo21 Fech Gfra3 Gpd2 Gpr37l1 Hc Hdgfrp2 Irf4 Kcna5 Kcnj14 Kifc2 Klf15 Lass4 Letmd1 Mst1r Npr1 Orm2 Osbpl1a Pccb Pde1a Pdk4 Pfkfb1 Pfkfb3 Pgm2 Pon1 Por Ptgds Pthr1 Pxmp2 Rhbdl1 …
56	V$HNF6_Q6	24	24	327	1620	14200	-0.96	0.0	0.01	0.0	Amy2 B3galt1 Bche Bckdhb Ccl24 Cd36 Chn1 Dlat Gstm2 Hadhb Kcna1 Msra Nmnat3 Pclo Pln Ptn Rxrg Sah Slc1a3 Slc25a19 Stat5a Taldo1 Tfpi Tm4sf12
57	V$NFKAPPAB65_01: NF-kappaB (p65)	11	11	340	929	14891	-0.96	0.0	0.01	0.0	Adra1a Alox12e Amy1 Dpep1 Echdc1 Ephx2 Fbxo31 Jag2 Mlycd Pdk4 Smpd3
58	V$E47_02: E47	64	64	287	2271	13549	-1.01	0.0	3.6	0.94	2310043K02Rik 3300001H21Rik 5730439E10Rik 9030611N15Rik Abca2 Adipor2 Aldh4a1 Alox12e Als2cr19 Aqp7 BC054059 Bche Cabc1 Car3 Caskin2 Cbx7 Cd1d1 Cldn15 Cldn3 Clstn3 Cs Cyp2b9 Dct Fbxo31 Fech Gnpat Gpr56 Gpt1 Gstm2 Gyg1 Gys2 Hibadh Hsd11b1 Itpka Jam3 Kifc2 Lipe Mapk8ip1 Mfn2 Mst1r Ndufa9 Ntf3 Odz2 Pclo Pde8a Pfkfb3 Pink1 Pmvk Ptprr Pxmp4 S3-12 Semcap2 Sh3bp5 Slc16a11 Slc24a3 Slc6a13 Smoc1 Snrk Stc2…
59	V$AMEF2_Q6: myocyte enhancer factor	25	25	326	1657	14163	-1.07	0.0	0.01	0.0	2310043K02Rik Acox1 Afp Aldh1a7 BC054059 Brp44l Cables1 Cd1d1 Cdw92 Cnn1 Cpt1b Cxcl15 Ebf2 Fbxo21 Hoxc8 Hoxd4 Klra8 Lum Npy1r Nr5a2 Pcx Pmvk Pthr1 Sorbs1 Txnrd3
60	V$GATA1_03: GATA-binding factor 1	105	105	246	5473	10347	-1.09	0.0	0.03	0.0	0610006O14Rik 0610039N19Rik 1810037K07Rik 4933424N09Rik Aacs Abca2 Abca8a Acaa1 Acadvl Adra1a Alb1 Amy2 Apoc3 Arfl4 Aspa BC010787 Bche Bckdhb Brp44l Car5b Cd1d1 Cited1 Cldn15 Cog4 Cpt2 Crispld1 Cxcl15 Dbp Dct Derl1 Dhrs7 Dmrt2 Dp1l1 Dpp4 Elovl3 Elovl6 Fign Fn3k Fzd4 Gimap1 Gnai1 Gpld1 Gpr155 Gpr37l1 Gpt1 Gpt2 Gstk1 Gys2 Hadhb Hdgfrp2 Hk2 Hoxc8 Hoxc9 Immp2l Itpka Jam3 Kcna1 Kcna5 Lass4 Lims2 Lipe …
61	V$HP1SITEFACTOR_Q6	71	71	280	3871	11949	-1.17	0.0	0.03	0.0	1110035L05Rik 1810044O22Rik 2310043K02Rik Aatk Acadl Acat1 Acox1 Adipor2 Afp Alb1 Amy1 Ankrd5 Apoc3 Aqp7 B3galt1 Ces3 Cpt1b Cpt2 Dct Decr1 Derl1 Dhrs7 Dpep1 Dpf3 Ech1 Echdc1 Fech Fign Ggtla1 Gpr155 Gpt2 Gstk1 Gstm3 Gys2 Hoxc8 Hs3st3b1 Klf15 Klra8 Lpin1 Msra Npy1r Nrgn Ntf3 Osbpl1a Palmd Park2 Pcx Pdk2 Pdk4 Phyh Pmvk Rbp4 Sah Sec14l4 Selenbp1 Serpina3c Serpina3m Slc1a5 Slc22a2 Slc22a3 Slc22a4 Slc2…
62	V$E2A_Q2	224	224	127	9363	6457	-1.2	0.0	3.11	0.63	0610007A15Rik 0610039N19Rik 1110035L05Rik 1810037K07Rik 2310043K02Rik 5730439E10Rik 9030611N15Rik Aacs Aatk Abca2 Abcg4 Acad10 Acadvl Acat1 Aco1 Aco2 Acy3 Adipor2 Adpn Adra1a Afp Alas1 Aldh1a1 Aldh4a1 Aldh6a1 Alox12e Als2cr19 Amy2 Apof Aqp7 Arfl4 Aspa Auh BC010787 BC021611 BC054059 Cabc1 Cables1 Calca Car11 Car3 Car5b Caskin2 Cbx7 Ccbp2 Ccl19 Cdw92 Ces3 Chn1 Chst1 Cldn15 Cldn3 Clstn3 Cnn1 Cpt2 Cr…
63	V$HFH3_01: HFH-3 (HNF3/fork head homolog 3)	148	148	203	7403	8417	-1.23	0.0	0.04	0.0	1810044O22Rik 1810055D05Rik 4933424N09Rik 5730439E10Rik Abca2 Acaa1 Acadl Acadm Acadvl Acat1 Adh1 Adipor2 Adpn Afp Aldh4a1 Alox12e Als2cr19 Amy1 Amy2 Ankrd5 Apof B3galt1 BC010787 BC054059 Bche Bckdhb Cables1 Car11 Car3 Cbx7 Ccbp2 Cd36 Cdw92 Ces3 Chpt1 Chst1 Cnn1 Cox7a1 Cox8a Cpt1b Crat Cyp2b9 D8Ertd594e Decr1 Derl1 Dlat Dmrt2 Ech1 Edg8 Efhd1 Elovl6 Enpp2 Entpd5 Fbxo21 Fign Ggtla1 Gimap1 Gnai1 Gnp…
64	V$STAT_01: signal transducers and activators of transcription	53	53	298	3004	12816	-1.24	0.0	0.03	0.0	0610007A15Rik AF397014 Acad10 Amy2 Arhgap20 Auh BC021611 Bche Brp44l Car3 Ccl24 Crispld1 Derl1 Entpd5 Fbxo21 Gcgr Gpr155 Grem2 Gstm1 Gyg1 Hadhb Hibadh Idh3a Itih2 Itpka Jag2 Lipe Ly6h Nmnat3 Nnmt Nrbf1 Nrg4 Ntsr2 Park2 Pccb Pclo Pde1a Phyh Pnpla2 Prelp Ptprr Rtn2 Scp2 Selenbp1 Slc1a3 Slc27a1 Slc2a5 Slc5a6 Sqrdl Syt12 Txnrd3 Vill Vtn
65	V$NKX3A_01: NK class homeobox factor 3A	56	56	295	3140	12680	-1.29	0.0	0.03	0.0	1810037K07Rik 2310043K02Rik 5430431G03Rik Aacs Abca8a Acadl Adpn Amy1 Ankrd5 B3galt1 Bche Cbx7 Cpt2 Cyp2b9 Decr1 Echdc1 Elovl3 Gimap1 Gpr155 Gstk1 Hadhb Hdgfrp2 Heph Hoxc6 Jam3 Lum Ly6c Mknk2 Mst1r Ndufa9 Ndufs3 Nifun Npy1r Nr5a2 Odz2 Orm2 Osbpl1a Park2 Pfkfb1 Pgm2 Pmm1 Pon1 Psen2 Ptn Ptprr Pxmp4 Sbk1 Scg3 Slc25a10 Slc5a5 St6galnac5 Tcf23 Tgoln1 Tinag Tuba8 Vnn3
66	V$PAX6_01: Pax-6	149	149	202	7433	8387	-1.29	0.0	0.04	0.0	0610006O14Rik 1810044O22Rik 1810055D05Rik 2310043K02Rik 2310075G12Rik 3300001H21Rik 5730439E10Rik 9030611N15Rik AF397014 Aacs Abca8a Acaa1 Acadvl Aco2 Acy3 Afp Aldh1a1 Aldh4a1 Alox12e Ankrd5 BC010787 BC021611 Car3 Cbx7 Ccl19 Ccl24 Cd1d1 Cd36 Ces3 Chst1 Cog4 Cox8a Crat Crispld1 Cxcl15 Dct Decr1 Dhrs7 Dpf3 Dpp4 Ebf2 Elf5 Elovl6 Entpd5 Epb4.1l1 Fabp3 Fbxo21 Fbxo31 Fthfd Fzd4 Gcgr Ggtla1 Gimap1 Gnai1…
67	V$SMAD4_Q6	162	162	189	6590	9230	-1.3	0.0	2.97	0.54	0610006O14Rik 0610007A15Rik 0610039N19Rik 2310043K02Rik 9030611N15Rik Aatk Abca2 Acaa1 Acad10 Acadl Acadvl Acat1 Aco1 Aco2 Adh1 Afp Alas1 Aldh6a1 Ankrd5 Apoc3 Arfl4 Arhgap20 Aspa Atp1a3 Auh B3galt1 BC021611 BC054059 Bche Bckdhb Brp44l Cabc1 Cables1 Calca Car11 Cbx7 Ccbp2 Ccl19 Cd1d1 Chst1 Cldn15 Cldn3 Cox8a Cpt1b Crispld1 Crtac1 Cry2 Ctdspl Dapk2 Dmrt2 Dp1l1 Dpep1 Dpp4 Ech1 Eda Efhd1 Elf5 Elovl3 …
68	V$CEBPDELTA_Q6	246	246	105	11743	4077	-1.3	0.0	0.04	0.0	0610006O14Rik 1810037K07Rik 1810044O22Rik 1810055D05Rik 2310043K02Rik 2310075G12Rik 3300001H21Rik 4933424N09Rik 5730439E10Rik 9030611N15Rik AF397014 Aacs Abca2 Abca8a Abcg4 Acaa1 Acadl Acadvl Acat1 Acox1 Adipor2 Adpn Adra1a Afp Alb1 Aldh1a7 Aldh6a1 Alox12e Amy1 Amy2 Ankrd5 Apoc3 Apof Arfl4 Aspa Atp1a3 B3galt1 BC021611 BC054059 Bckdhb Cabc1 Cables1 Calca Car3 Cbx7 Cd36 Cdw92 Ces3 Chn1 Chpt1 Chst1 …
69	V$MEF2_Q6_01	192	192	159	9348	6472	-1.35	0.0	0.05	0.0	1810055D05Rik 2310043K02Rik 3300001H21Rik 4933424N09Rik 5430431G03Rik 9030611N15Rik AF397014 Aacs Abca2 Abca8a Acadl Acadvl Aco2 Acox1 Acy3 Adh1 Adipor2 Adpn Adra1a Afp Ak2 Alas1 Alb1 Aldh1a1 Aldh1a7 Aldh4a1 Aldh6a1 Amy1 Amy2 Apof Arfl4 Aspa Auh B3galt1 BC010787 BC021611 Bche Bckdhb Brp44l Cables1 Calca Car5b Cd1d1 Cd36 Cdw92 Ces3 Chn1 Chpt1 Cited1 Cnn1 Cog4 Cox8a Cpt1b Cpt2 Crispld1 Cry2 Cs Cxcl…
70	V$NRF2_01: nuclear respiratory factor 2	46	46	305	2650	13170	-1.35	0.0	0.03	0.0	4933424N09Rik 5730439E10Rik AF397014 Abcg4 Auh Bche Brp44l Cog4 Cox8a Cpt1b Cpt2 Crat Crtac1 Decr1 Dhrs7 Echdc1 Epb4.1l1 Gnpat Gpr56 Gstm1 Hdgfrp2 Hibch Hoxc9 Idh3a Irf4 Jag2 Letmd1 Mal Mlycd Ndufa9 Ndufs3 Nifun Ntf3 Paqr4 Pclo Pmm1 Pon1 Ptgds Sec14l4 Slc22a3 Slc24a3 Slc25a19 Slc5a5 Syt12 Tgoln1 Txnl6
71	V$HLF_01: hepatic leukemia factor	89	89	262	4668	11152	-1.37	0.0	0.04	0.0	1810044O22Rik 1810055D05Rik 2310043K02Rik 3300001H21Rik 4933424N09Rik 5730439E10Rik 9030611N15Rik Aacs Acadl Acat1 Adipor2 Adra1a Afp Ak2 Alb1 Aldh1a7 Aldh6a1 Amy1 Aspa B3galt1 BC054059 Brp44l Cabc1 Cables1 Ces3 Chpt1 Cited1 Cog4 Cry2 Cyp2b9 Dct Decr1 Dgat2 Dlat Dpf3 Ebf2 Elovl6 Enpep Fbxo31 Fech Gfra3 Gpld1 Gstz1 Gyg1 Gys2 Hadhb Hc Heph Hibch Hk2 Hoxb5 Hoxc9 Hoxd4 Hs3st3b1 Itih2 Lipe Mapk8ip1 Mf…
72	V$AR_03: is recognized by androgen reseptor	13	13	338	304	15516	-1.41	0.0	3.84	1.11	1110035L05Rik 9030611N15Rik Ankrd5 Cry2 Ctdspl Derl1 Dlat Hoxc8 Irs3 Itih2 Ptgds Scp2 Sitpec
73	V$E2F1_Q6: E2F-1	196	196	155	8148	7672	-1.42	0.0	2.81	0.5	0610006O14Rik 0610007A15Rik 1810037K07Rik 1810055D05Rik 2310043K02Rik 2310075G12Rik 3300001H21Rik 4933424N09Rik 5430431G03Rik 5730439E10Rik AF397014 Aacs Abca2 Abcg4 Acaa1 Acad10 Acadl Acadvl Acat1 Aco1 Aco2 Acox1 Adh1 Adipor2 Ak2 Alas1 Aldh6a1 Alox12e Als2cr19 Arhgap20 Atp1a3 BC010787 BC021611 BC054059 Brp44l Cabc1 Calca Car5b Caskin2 Ccl24 Chn1 Cited1 Cldn15 Cldn3 Cog4 Cox8a Cpt2 Crat Crtac1 Cr…
74	V$GR_01: high affinity binding site for glucocorticoid receptor	36	36	315	1182	14638	-1.47	0.0	3.32	0.75	1110035L05Rik 9030611N15Rik Acox1 Adipor2 Alb1 Ankrd5 Cabc1 Car5b Ccl24 Ces3 Cited1 Cry2 Ctdspl Derl1 Dlat Dpp4 Gpr56 Hoxc8 Irs3 Itih2 Klra8 Lipe Ly6h Nat1 Ndufab1 Orm2 Parc Pcyt2 Pex16 Ptgds Rtn2 S3-12 Scg3 Scp2 Sitpec Tcf15
75	V$EBF_Q6	113	113	238	4470	11350	-1.5	0.0	2.8	0.5	0610007A15Rik 1110035L05Rik 1810055D05Rik 4933424N09Rik 5730439E10Rik AF397014 Aatk Acaa1 Acadl Acy3 Adipor2 Alb1 Aldh1a7 Aldh6a1 Als2cr19 Amy2 Apoc3 Aqp7 Atp1a3 BC010787 Brp44l Car11 Ccbp2 Ccl19 Chst1 Cldn3 Cox7a1 Crat Crispld1 Crtac1 Dapk2 Dbp Decr1 Dp1l1 Dpf3 Dpp4 Echdc1 Eda Efhd1 Epb4.1l1 Fasn Fign Fthfd Ggtla1 Gpd2 Gpr37l1 Gpr56 Gpt1 Gstk1 Gstm3 Gyg1 Hoxc8 Irs3 Jag2 Kcna1 Kcna5 Kcnj14 Kcnk3 …
76	V$CREBATF_Q6	88	88	263	4591	11229	-1.5	0.0	0.05	0.0	0610006O14Rik 2310075G12Rik 2410001H17Rik Aatk Abca2 Acad10 Aco2 Acox1 Adpn Adra1a Alas1 Aldh6a1 Amy2 Arfl4 Atp1a3 BC010787 BC021611 Cables1 Calca Car3 Chn1 Chpt1 Cldn3 Clstn3 Cox8a Crat Cry2 Decr1 Dgat2 Dhrs7 Dp1l1 Dpf3 Ebf2 Enpep Fabp3 Fn3k Gnpat Gpld1 Gpr56 Gpt2 Gstk1 Gstz1 Hk2 Hoxb5 Immp2l Itih2 Jag2 Jam3 Kcna5 Kifc2 Klf15 Lass4 Mfn2 Mlycd Nap1l5 Nfia Nifun Notch3 Npr1 Nrbf1 Ntf3 Ormdl3 Osbpl…
77	V$IPF1_Q4	61	61	290	3328	12492	-1.53	0.0	0.04	0.0	5430431G03Rik Acadl Acat1 Adh1 Amy2 Arfl4 BC021611 Brp44l Ccbp2 Cd1d1 Ces3 Cs Dapk2 Dct Derl1 Dpf3 Echdc1 Elf5 Elovl3 Elovl6 Entpd2 Entpd5 Fbxo31 Fzd4 Gstm3 Hc Hdgfrp2 Heph Hoxb5 Jam3 Kcnj14 Klf15 Klra8 Mfng Npr1 Nr5a2 Odz2 Orm1 Orm2 Palmd Paqr4 Pclo Pde1a Pdk2 Pex16 Pfkfb1 Phlda3 Pmvk Proc Ptprr Sc5d Serpina3c Sh3tc1 St6galnac5 Sycp3 Tax1bp1 Tinag Tm4sf12 Ttc7b Vegfb Vit
78	V$ETS2_B: c-Ets-2 binding sites	84	84	267	4363	11457	-1.68	0.0	0.06	0.0	0610006O14Rik 0610039N19Rik 1810037K07Rik 1810055D05Rik 3300001H21Rik 9030611N15Rik Abca2 Abca8a Acy3 Adh1 Adra1a Ak2 Alb1 Aldh1a7 Amy1 Ankrd5 Arhgap20 Aspa BC054059 Bche Brp44l Calca Ccl24 Cog4 Cyp2b9 Dhrs7 Dpp4 Enpep Ephx2 Fbxo21 Fthfd Ggtla1 Gimap1 Gnpat Gpld1 Gpr56 Gpt1 Gstm2 Gstm3 Hibadh Hoxd4 Hsd11b1 Itpka Kcnj14 Kifc2 LOC330189 Ly6c Mccc1 Mknk2 Mlycd Nap1l5 Nnmt Ntf3 Orm1 Pde1a Pde8a Pgm2 …
79	V$E2F_Q4_01	78	78	273	2988	12832	-1.69	0.0	2.69	0.42	0610007A15Rik 1810055D05Rik 2310043K02Rik 2310075G12Rik 5430431G03Rik 5730439E10Rik Abca2 Acaa1 Acat1 Aco2 Alas1 Alox12e Als2cr19 Arhgap20 BC010787 Brp44l Cabc1 Car5b Cldn3 Cog4 Cox8a Cpt2 Crat Cs Dbp Dgat2 Dhrs7 Dlat Dmrt2 Dpp4 Elovl6 Fabp3 Fasn Fzd4 Gnai1 Gpr155 Gpr37l1 Gstm1 Gstz1 Kifc2 Lims2 Lpl Mal Ndufab1 Nifun Notch3 Nrg4 Ntsr2 Orm1 Orm2 Paqr4 Parc Park2 Pclo Pcyt2 Pde1a Pdk1 Pex16 Pfkfb1 …
80	V$AHR_Q5: aryl hydrocarbon / dioxin receptor	52	52	299	1875	13945	-1.7	0.0	2.87	0.51	2310043K02Rik 2310075G12Rik Aacs Acad10 Acadvl Acat1 Aldh1a1 Ankrd5 Auh BC021611 Car11 Car5b Ccl19 Cited1 Cox7a1 Cpt2 Cs Dapk2 Dpep1 Dpp4 Epb4.1l1 Fbxo21 Fxyd1 Gnai1 Gstm2 Gyg1 Hk2 Kcna1 Lass4 Lum Ly6c Mfn2 Mogat2 Msra Ndufa9 Npr1 Pcyt2 Phyh Pmm1 Por Ppp1r3c Semcap2 Serpina3c Sh3bp5 Slc16a11 Slc1a3 Slc22a4 Slc25a19 Tax1bp1 Tst Wbscr14 Wdr42a
81	V$E2F1_Q4_01	85	85	266	3295	12525	-1.71	0.0	2.64	0.4	0610007A15Rik 1810055D05Rik 2310043K02Rik 2310075G12Rik 5430431G03Rik 5730439E10Rik Abca2 Acaa1 Acat1 Aco2 Alas1 Alox12e Als2cr19 Arhgap20 Atp1a3 BC010787 Brp44l Cabc1 Car5b Chn1 Cldn3 Cog4 Cox8a Cpt2 Crat Cs Dbp Dgat2 Dhrs7 Dlat Dmrt2 Dpp4 Elovl6 Fabp3 Fasn Fech Fzd4 Gnai1 Gpr155 Gpr37l1 Gstm1 Gstz1 Hoxb5 Hoxc9 Kifc2 Lims2 Lpl Mal Ndufab1 Nifun Notch3 Nrg4 Ntrk3 Ntsr2 Orm1 Orm2 Paqr4 Parc Park2 …
82	V$CREB_Q2_01	95	95	256	4859	10961	-1.72	0.0	0.06	0.0	0610006O14Rik 2310075G12Rik 2410001H17Rik 3300001H21Rik Aatk Acad10 Aco2 Acox1 Adpn Adra1a Aldh6a1 Als2cr19 Amy2 Arfl4 Atp1a3 BC010787 BC021611 Cables1 Calca Caskin2 Cd1d1 Chn1 Chpt1 Cldn15 Cldn3 Clstn3 Cox8a Crat Cry2 Dct Decr1 Dgat2 Dhrs7 Dlat Dp1l1 Ebf2 Enpep Entpd2 Fabp3 Fn3k Gimap1 Gnpat Gpld1 Gpr56 Gpt2 Gstk1 Gstm1 Gstz1 Hk2 Hoxb5 Immp2l Itih2 Jag2 Jam3 Kcna5 Kifc2 Klf15 Lass4 Ly6h Mapk8ip1…
83	V$CREB_Q4_01	90	90	261	4622	11198	-1.75	0.0	0.07	0.0	0610006O14Rik 2310075G12Rik 2410001H17Rik Aatk Acad10 Aco2 Acox1 Adpn Adra1a Aldh6a1 Amy2 Arfl4 Atp1a3 BC021611 Cables1 Calca Car3 Chn1 Chpt1 Cldn15 Cldn3 Clstn3 Cox8a Crat Cry2 Dgat2 Dhrs7 Dlat Dp1l1 Dpep1 Dpf3 Ebf2 Enpep Entpd2 Fabp3 Fn3k Gimap1 Gnpat Gpld1 Gpr56 Gpt2 Gstk1 Gstm1 Gstz1 Hk2 Hoxb5 Immp2l Jag2 Jam3 Kcna5 Kifc2 Klf15 Lass4 Ly6h Mfn2 Mlycd Nap1l5 Nfia Nifun Notch3 Npr1 Nrbf1 Ntf3 Or…
84	V$S8_01: S8	22	22	329	1413	14407	-1.76	0.0	0.03	0.0	3300001H21Rik 9030611N15Rik Acaa1 Alas1 Amy2 Cldn15 Cxcl15 Dct Decr1 Dpep1 Ephx2 Gfra3 Gnai1 Kcna1 Mfng Ndufs3 Npr1 Nrgn Odz2 Pdk4 Slc1a3 Ttc7b
85	V$LMO2COM_02: complex of Lmo2 bound to Tal-1, E2A proteins, and GATA-1, half-site 2	198	198	153	8360	7460	-1.83	0.0	2.28	0.31	0610006O14Rik 1110035L05Rik 1810037K07Rik 1810044O22Rik 1810055D05Rik 2310043K02Rik 2310075G12Rik 2410001H17Rik 4933424N09Rik 5430431G03Rik 9030611N15Rik Aacs Aatk Abca2 Abca8a Abcg4 Acadl Acadvl Acat1 Acox1 Acy3 Adh1 Adipor2 Adra1a Aldh1a1 Aldh1a7 Aldh4a1 Als2cr19 Amy2 Ankrd5 Apoc3 Aqp7 Arfl4 Arhgap20 Aspa Atp1a3 Auh Bche Bckdhb Cables1 Calca Car11 Car5b Ccl24 Cdw92 Ces3 Cldn15 Cldn3 Clstn3 Cnn1…
86	V$AP1_C: AP-1 binding site	55	55	296	2979	12841	-1.84	0.0	0.06	0.0	0610007A15Rik 0610039N19Rik 2410001H17Rik 3300001H21Rik 9030611N15Rik Aatk Abca8a Acadvl Adpn Alas1 Alb1 Aldh1a7 Als2cr19 Amy2 Aqp7 BC010787 Bche Cabc1 Car5b Chst1 Cyp2b9 Dct Dpp4 Elovl3 Entpd2 Fbxo21 Fbxo31 Fxyd1 Gimap1 Hadhb Heph Irf4 Itih2 Klra8 Lpin1 Mccc1 Mup5 Ndufa9 Odz2 Orm1 Osbpl1a Ppargc1b Psen2 Ptgds Pxmp4 Rbp4 Sc5d Serpina3m Slc22a4 Sorbs1 Sucnr1 Suox Sycp3 Vill Vit
87	V$MINI20_B: Muscle initiator sequence-20	227	227	124	9679	6141	-1.86	0.0	2.29	0.31	0610007A15Rik 0610039N19Rik 1110035L05Rik 1810055D05Rik 2310043K02Rik 2310075G12Rik 2410001H17Rik 4933424N09Rik 5430431G03Rik AF397014 Aatk Abcg4 Acadl Acadm Aco1 Aco2 Adpn Adra1a Ak2 Alas1 Aldh1a7 Aldh4a1 Aldh6a1 Alox12e Als2cr19 Ankrd5 Apof Aqp7 Arfl4 Arhgap20 Atp1a3 Auh B3galt1 BC010787 BC021611 BC054059 Bckdhb Brp44l Calca Car11 Car3 Caskin2 Cbx7 Ccbp2 Ccl19 Ccl24 Ces3 Chn1 Chpt1 Cited1 Cldn1…
88	V$GCM_Q2	91	91	260	3593	12227	-1.86	0.0	2.42	0.31	0610007A15Rik 1810044O22Rik 5730439E10Rik Abcg4 Acaa1 Aco2 Adipor2 Adpn Afp Ak2 Alb1 Amy2 Ankrd5 Aqp7 Atp1a3 B3galt1 BC054059 Cabc1 Cbx7 Cldn3 Cox7a1 Cpt2 Cyp2b9 Dbp Dmrt2 Dp1l1 Enpp2 Ephx2 Fasn Fbxo31 Gcgr Ggtla1 Gpr155 Gpt1 Gpt2 Gsta3 Gstm2 Gyg1 Hoxc8 Idh3a Itih2 Jag2 Kcna1 Kcnj14 Kifc2 Letmd1 Lims2 Lpin1 Mfng Mst1r Myoc Notch3 Palmd Pdk1 Pfkfb3 Pgm2 Pink1 Por Ppargc1b Ptgds Pxmp2 Rhbdl1 Rtn2 S…
89	V$CEBPGAMMA_Q6	241	241	110	11383	4437	-1.88	0.0	0.08	0.0	0610039N19Rik 1110035L05Rik 1810044O22Rik 1810055D05Rik 2310043K02Rik 2310075G12Rik 2410001H17Rik 3300001H21Rik 4933424N09Rik 9030611N15Rik Aacs Aatk Abca8a Acadl Acadvl Acat1 Aco2 Acox1 Adh1 Adipor2 Adpn Adra1a Afp Ak2 Alb1 Aldh1a7 Aldh4a1 Aldh6a1 Als2cr19 Amy1 Amy2 Ankrd5 Apoc3 Apof Arfl4 Aspa Auh B3galt1 BC010787 BC054059 Bche Bckdhb Cabc1 Calca Car3 Car5b Cbx7 Ccl24 Cd1d1 Cd36 Cdw92 Ces3 Chn1…
90	V$MYCMAX_B: c-Myc:Max binding sites	146	146	205	6040	9780	-1.88	0.0	2.24	0.31	0610007A15Rik 1110035L05Rik 1810044O22Rik 2310075G12Rik 5430431G03Rik 5730439E10Rik 9030611N15Rik Aacs Abca2 Acad10 Acat1 Aco1 Adpn Afp Ak2 Alas1 Aldh4a1 Als2cr19 Ankrd5 Arhgap20 Atp1a3 Auh BC054059 Brp44l Cabc1 Cables1 Car5b Cbx7 Ccbp2 Cdw92 Ces3 Chn1 Chpt1 Chst1 Cited1 Cnn1 Cog4 Cox8a Crat Crtac1 Cry2 Ctdspl Cxcl15 Dbp Dct Dhrs7 Dmrt2 Dp1l1 Dpf3 Ech1 Echdc1 Efhd1 Elf5 Elovl3 Elovl6 Enpp2 Entpd2…
91	V$BACH2_01: BTB and CNC homolog 2	228	228	123	10791	5029	-1.93	0.0	0.09	0.0	0610007A15Rik 0610039N19Rik 1110035L05Rik 1810055D05Rik 2310043K02Rik 2310075G12Rik 2410001H17Rik 3300001H21Rik 5730439E10Rik 9030611N15Rik AF397014 Aacs Aatk Abca2 Abca8a Abcg4 Acad10 Acadvl Acat1 Aco1 Aco2 Adh1 Adipor2 Adpn Adra1a Afp Ak2 Alas1 Alb1 Aldh1a7 Aldh4a1 Aldh6a1 Als2cr19 Amy1 Amy2 Ankrd5 Apoc3 Apof Aqp7 Arfl4 Atp1a3 Auh BC010787 BC054059 Bche Cabc1 Cables1 Calca Car3 Car5b Ccbp2 Ccl1…
92	V$IRF_Q6	78	78	273	4020	11800	-1.94	0.0	0.08	0.0	1810055D05Rik 3300001H21Rik 9030611N15Rik Aacs Abca8a Acad10 Acadl Acat1 Afp Ak2 Aldh1a1 Aldh4a1 Als2cr19 Amy1 Ankrd5 Arhgap20 B3galt1 Calca Car3 Cbx7 Ccl19 Clstn3 Dpep1 Dpp4 Elovl3 Enpep Enpp2 Ephx2 Fthfd Fxyd1 Gimap1 Gnai1 Gpr155 Grem2 Gstm1 Gstm2 Hadhb Idh3a Immp2l Itpka Klra8 LOC330189 Lum Mapk8ip1 Mccc1 Myoc Ndufa9 Ndufab1 Ndufs3 Nmnat3 Nnmt Nr5a2 Ntf3 Palmd Pclo Pdk4 Phkg1 Pln Pmvk Pxmp4 Sa…
93	V$PADS_C: Retroviral Poly A downstream element	102	102	249	4101	11719	-1.94	0.0	2.26	0.31	0610006O14Rik 0610007A15Rik 1810037K07Rik 1810044O22Rik 2310043K02Rik 3300001H21Rik 5430431G03Rik Aacs Abca8a Acad10 Acadm Acadvl Aco1 Afp Aldh4a1 Amy1 Apof Aqp7 Auh BC010787 Cables1 Car5b Chpt1 Cldn15 Ctdspl D8Ertd594e Dct Derl1 Dpep1 Dpf3 Ebf2 Elovl6 Enpp2 Entpd2 Gimap1 Gnai1 Gnpat Gpr37l1 Gpr56 Grem2 Gstk1 Gstm1 Gstm2 Gstm3 Gyg1 Hadhb Hk2 Hoxc9 Hsd11b1 Itpka Jam3 Kcna1 Kcnab1 Kifc2 Klf15 Lass4…
94	V$PAX9_B: zebrafish Pax-9 binding sites	90	90	261	3570	12250	-1.94	0.0	2.32	0.31	2310043K02Rik 4933424N09Rik 5730439E10Rik Aatk Acad10 Acadm Aco2 Adpn Alas1 Arhgap20 Auh Cables1 Car11 Car5b Chn1 Chpt1 Cpt1b Crat Crtac1 Ctdspl Dapk2 Dgat2 Dlat Dpp4 Efhd1 Entpd2 Epb4.1l1 Fasn Fbxo21 Fbxo31 Fign Fn3k Fzd4 Ggtla1 Gpd2 Gpr155 Gpr37l1 Gyg1 Hdgfrp2 Hs3st3b1 Irf4 Irs3 Jag2 Kcnab1 Kcnk3 Klf15 Lims2 Lpin1 Lpl Mlycd Mogat2 Nifun Nmnat3 Nr5a2 Ntsr2 Paqr4 Parc Park2 Pccb Pclo Pde1a Phlda3…
95	V$CREB_Q4: cAMP-response element binding protein	20	20	331	1288	14532	-1.95	0.0	0.03	0.0	Aco2 Acox1 Adpn Aldh6a1 Arfl4 Atp1a3 Cables1 Calca Clstn3 Fabp3 Gstz1 Kcna5 Mfn2 Nap1l5 Nfia Nifun Notch3 Ormdl3 Osbpl1a Pmvk
96	V$DEC_Q1	258	258	93	11129	4691	-1.99	0.0	2.21	0.31	0610006O14Rik 1110035L05Rik 1810037K07Rik 1810044O22Rik 1810055D05Rik 2310043K02Rik 2310075G12Rik 3300001H21Rik 4933424N09Rik 5430431G03Rik 5730439E10Rik 9030611N15Rik Aacs Aatk Abca2 Abcg4 Acaa1 Acadl Acadvl Acat1 Aco2 Acox1 Acy3 Adh1 Adipor2 Adra1a Afp Ak2 Alas1 Aldh1a1 Aldh1a7 Aldh6a1 Als2cr19 Amy2 Ankrd5 Apoc3 Apof Aqp7 Arfl4 Arhgap20 Aspa Auh B3galt1 BC010787 BC021611 BC054059 Bckdhb Brp44l …
97	V$TGIF_01: TGIF (5'TG3' interacting factor)	107	107	244	4338	11482	-1.99	0.0	2.17	0.31	0610039N19Rik 1110035L05Rik 1810055D05Rik 3300001H21Rik 5730439E10Rik Abca8a Acad10 Acadl Acadm Ak2 Aldh1a7 Aldh4a1 Als2cr19 Amy2 B3galt1 BC054059 Bche Car5b Cbx7 Cog4 Cox7a1 Cpt2 Crat Crispld1 Cs Cxcl15 Dapk2 Dct Derl1 Dgat2 Dmrt2 Dp1l1 Dpf3 Dpp4 Ech1 Eda Elf5 Enpep Fasn Fthfd Fzd4 Gnpat Gstk1 Gstm1 Gstm2 Gstm3 Gstz1 Gyg1 Hc Hibch Hk2 Hoxc6 Hoxc8 Hs3st3b1 Immp2l Irf4 Jag2 Jam3 Kcnk3 Klra8 Lpin1 …
98	V$OSF2_Q6	245	245	106	10550	5270	-2.03	0.0	2.11	0.31	0610006O14Rik 0610007A15Rik 0610039N19Rik 1110035L05Rik 1810037K07Rik 1810044O22Rik 1810055D05Rik 2310043K02Rik 2410001H17Rik 3300001H21Rik 4933424N09Rik 9030611N15Rik AF397014 Aacs Aatk Acad10 Acadm Acadvl Acat1 Acox1 Acy3 Adipor2 Adpn Adra1a Ak2 Alas1 Alb1 Aldh1a7 Aldh4a1 Alox12e Als2cr19 Amy1 Amy2 Ankrd5 Apoc3 Apof Aqp7 Arfl4 Aspa Atp1a3 Auh B3galt1 BC010787 BC021611 Bckdhb Brp44l Cabc1 Calca …
99	V$VMW65_Q6	141	141	210	6821	8999	-2.11	0.0	0.13	0.0	0610006O14Rik 0610039N19Rik 1810055D05Rik 2310043K02Rik 4933424N09Rik 5430431G03Rik 9030611N15Rik Abca8a Acadl Acadvl Acat1 Acox1 Adh1 Adpn Ak2 Alb1 Aldh1a7 Aldh6a1 Amy1 Amy2 Ankrd5 Arfl4 Arhgap20 B3galt1 BC010787 BC021611 Brp44l Cables1 Calca Car3 Car5b Caskin2 Cbx7 Cd1d1 Cd36 Cdw92 Chpt1 Cited1 Cldn15 Cnn1 Cox7a1 Cpt2 Crispld1 Cxcl15 Cyp2b9 Dbp Dct Decr1 Derl1 Dhrs7 Dlat Dpep1 Eda Edg8 Entpd5 F…
100	V$TITF1_Q3: TTF-1, TITF1 (thyroid transcription factor 1)	126	126	225	6142	9678	-2.12	0.0	0.13	0.0	0610006O14Rik 0610039N19Rik 1810055D05Rik 2310043K02Rik 2310075G12Rik 3300001H21Rik 5430431G03Rik Aacs Abca8a Abcg4 Acadvl Acox1 Adh1 Adipor2 Adra1a Afp Alb1 Als2cr19 Amy1 Amy2 Apof Aqp7 Aspa Auh B3galt1 BC010787 Bche Calca Car11 Caskin2 Ccbp2 Cd36 Chpt1 Cited1 Cldn3 Cnn1 Cs Dapk2 Dct Decr1 Dpep1 Dpp4 Ebf2 Ech1 Efhd1 Elovl3 Elovl6 Epb4.1l1 Ephx2 Fthfd Gfra3 Gpr37l1 Gpt1 Gpt2 Grem2 Gstk1 Gstm1 Gst…
101	V$HNF4ALPHA_Q6	115	115	236	5644	10176	-2.13	0.0	0.13	0.0	0610006O14Rik 0610007A15Rik 1810055D05Rik 2310075G12Rik 2410001H17Rik 4933424N09Rik AF397014 Aatk Abcg4 Acaa1 Aco2 Acox1 Acy3 Adh1 Adra1a Aldh1a7 Alox12e Als2cr19 Amy1 Ankrd5 Apoc3 Apof Aspa B3galt1 Bche Car11 Car3 Ccl19 Cd36 Ces3 Chst1 Cog4 Cox8a Cpt1b Cs Dapk2 Dbp Dhrs7 Dlat Dmrt2 Dp1l1 Ech1 Elovl6 Fign Fn3k Fthfd Fxyd1 Gcgr Gfra3 Gnpat Gpld1 Gstk1 Gstz1 Gys2 Hadhb Hc Immp2l Irf4 Irs3 Jam3 Kcna…
102	V$PR_01: high affinity binding sites for progesterone receptor	11	11	340	272	15548	-2.14	0.0	3.09	0.63	Ankrd5 Ces3 Cited1 Cry2 Ctdspl Derl1 Dlat Dpp4 Gstz1 Parc Rtn2
103	V$GATA2_03: GATA-binding factor 2	96	96	255	4768	11052	-2.17	0.0	0.12	0.0	0610039N19Rik 5430431G03Rik 9030611N15Rik Abca8a Abcg4 Acadvl Adh1 Alb1 Aldh4a1 Apoc3 Arfl4 Auh Bche Bckdhb Cbx7 Ccbp2 Ccl24 Cd36 Cdw92 Ces3 Cog4 Cox7a1 Cs Cyp2b9 Dmrt2 Dpp4 Ebf2 Ech1 Enpp2 Fbxo31 Fthfd Gfra3 Gnai1 Gpt2 Grem2 Gstk1 Gstm1 Gstm2 Gstm3 Gstz1 Irf4 Itih2 Jag2 Klra8 LOC330189 Lims2 Lum Ly6c Mal Mccc1 Msra Nat1 Notch3 Npy1r Nr5a2 Nrg4 Ormdl3 Osbpl1a Palmd Paqr4 Pclo Pde1a Pdk4 Pex16 Pfk…
104	V$COREBINDINGFACTOR_Q6	105	105	246	5174	10646	-2.18	0.0	0.13	0.0	1810037K07Rik 1810055D05Rik 2410001H17Rik 4933424N09Rik Acad10 Acadm Adipor2 Adra1a Alb1 Aldh4a1 Amy1 Amy2 Aspa Bckdhb Brp44l Cabc1 Car3 Cdw92 Cited1 Cldn15 Ctdspl D8Ertd594e Dapk2 Dct Dhrs7 Dpep1 Dpp4 Enpp2 Fabp3 Fbxo31 Fn3k Fthfd Fxyd1 Gimap1 Gnai1 Gpd2 Gpr37l1 Gpt1 Grem2 Gstk1 Gstm1 Gstm2 Gstm3 Hadhb Hdgfrp2 Hk2 Hoxc6 Hoxc8 Hoxc9 Hoxd4 Hsd11b1 Immp2l Irs3 Itpka Jam3 Kcnab1 Kcnk3 Kifc2 Lipe Lum…
105	V$GABP_B: GA binding protein	22	22	329	1352	14468	-2.18	0.0	0.05	0.0	4933424N09Rik 5730439E10Rik AF397014 Auh Bche Cog4 Cpt2 Crtac1 Echdc1 Fzd4 Gnpat Irf4 Jag2 Letmd1 Mogat2 Ndufs3 Nifun Ntf3 Paqr4 Ptgds Sec14l4 Tgoln1
106	V$HNF1_01: hepatic nuclear factor 1	54	54	297	2853	12967	-2.18	0.0	0.09	0.0	0610007A15Rik 3300001H21Rik Acaa1 Acadl Acat1 Adpn Afp Ak2 Alb1 Amy2 Ankrd5 Apof B3galt1 Cd36 Cs D8Ertd594e Derl1 Dpp4 Ebf2 Elovl3 Elovl6 Enpep Ephx2 Fbxo31 Gpr155 Hadhb Hc Hoxc8 Irf4 Kcna5 Kcnab1 Kcnj14 Kifc2 Lpin1 Mccc1 Ndufab1 Npr1 Nr5a2 Pde8a Phyh Ppp2r5a Proc Pxmp4 Sah Scg3 Slc16a11 Slc22a2 Slc25a19 Smoc1 Sucnr1 Suox Taldo1 Tax1bp1 Tinag
107	V$CREBP1_Q2: CRE-binding protein 1	15	15	336	1006	14814	-2.19	0.0	0.04	0.0	Aco2 Adpn Aldh6a1 Arfl4 Atp1a3 Cables1 Clstn3 Dhrs7 Fabp3 Kcna5 Mfn2 Notch3 Ormdl3 Osbpl1a Pmvk
108	V$EVI1_04: ectopic viral integration site 1 encoded factor	251	251	100	11735	4085	-2.19	0.0	0.13	0.0	0610006O14Rik 0610039N19Rik 1110035L05Rik 1810055D05Rik 2310043K02Rik 2410001H17Rik 4933424N09Rik 5430431G03Rik 5730439E10Rik 9030611N15Rik Aacs Aatk Abca8a Abcg4 Acaa1 Acadm Acadvl Acat1 Aco1 Aco2 Acox1 Acy3 Adh1 Adipor2 Adpn Adra1a Afp Alas1 Alb1 Aldh1a1 Aldh1a7 Aldh4a1 Aldh6a1 Alox12e Als2cr19 Amy1 Amy2 Ankrd5 Apoc3 Apof Aqp7 Arfl4 Arhgap20 Aspa Auh B3galt1 BC010787 Bche Bckdhb Brp44l Cabc1 Ca…
109	V$TANTIGEN_B: Major T-antigen binding sites	47	47	304	1749	14071	-2.19	0.0	2.3	0.31	0610039N19Rik Aacs Acadvl Alox12e Ankrd5 Apoc3 Apof Arfl4 BC010787 Bckdhb Chn1 Cox8a Dhrs7 Dlat Ech1 Edg8 Elovl6 Ephx2 Fbxo21 Gnpat Gpr37l1 Hc Hdgfrp2 Irs3 LOC330189 Mapk8ip1 Npr1 Nr5a2 Nrbf1 Paqr4 Pcyt2 Pdk1 Phkg1 Phyh Pink1 Plekha4 Pmm1 Ptgds Rtn2 Sah Sitpec Slc1a5 Slc25a19 Tuba8 Txnl6 Vill Wdr42a
110	V$AP4_01: activator protein 4	38	38	313	1364	14456	-2.19	0.0	2.4	0.31	1810044O22Rik Acad10 Adra1a Alox12e Ankrd5 BC010787 Bckdhb Calca Chst1 Crtac1 Ebf2 Echdc1 Fbxo21 Fn3k Fthfd Gpt1 Gstm1 Hoxc6 Kcna5 Kcnab1 Mal Mfng Mlycd Mst1r Myoc Parc Pcx Pink1 Pmvk Ptgds Rbp4 Rxrg Slc22a2 Sorbs1 Tfpi Tkt Tm4sf12 Tuba8
111	V$WHN_B: winged-helix factor nude	94	94	257	3822	11998	-2.2	0.0	1.95	0.28	1810037K07Rik 1810044O22Rik 3300001H21Rik 5430431G03Rik 5730439E10Rik Abca2 Acaa1 Acad10 Acat1 Aco1 Aco2 Adh1 Adipor2 Alas1 Apof Arhgap20 Auh BC010787 BC021611 Bckdhb Caskin2 Cd1d1 Chpt1 Cldn15 Cpt1b Crtac1 Cry2 Dct Derl1 Dgat2 Dhrs7 Dlat Ebf2 Ech1 Entpd2 Epb4.1l1 Fabp3 Fbxo21 Fbxo31 Fign Fthfd Fzd4 Gnai1 Gpt2 Gstz1 Hdgfrp2 Hibadh Hk2 Klf15 Letmd1 Ly6h Mccc1 Mfn2 Mlycd Mst1r Ndufb10 Nifun Nrbf1 N…
112	V$GATA1_06: GATA-binding factor 1	91	91	260	4531	11289	-2.21	0.0	0.13	0.0	0610006O14Rik 0610039N19Rik 1810055D05Rik 2310075G12Rik 5430431G03Rik 9030611N15Rik Abca8a Abcg4 Acadvl Adra1a Aldh4a1 Aqp7 Bche Bckdhb Car5b Ccbp2 Ccl24 Cd36 Ces3 Cnn1 Cog4 Cox7a1 Cs Decr1 Dmrt2 Dpp4 Ebf2 Elovl6 Enpp2 Entpd5 Epb4.1l1 Fn3k Gfra3 Gnai1 Gpt2 Gstk1 Gstm2 Gstz1 Gys2 Irf4 Itih2 Itpka Jag2 Klra8 LOC330189 Lass4 Lum Ly6c Mal Mogat2 Msra Notch3 Npy1r Nr5a2 Nrg4 Odz2 Ormdl3 Osbpl1a Palmd …
113	V$E2F1DP1_01: E2F-1:DP-1 heterodimer	109	109	242	4493	11327	-2.21	0.0	1.89	0.28	0610007A15Rik 1810037K07Rik 1810055D05Rik 2310043K02Rik 4933424N09Rik AF397014 Abcg4 Acad10 Aco2 Adh1 Adipor2 Ak2 Alas1 Aldh6a1 Als2cr19 Arhgap20 Atp1a3 BC010787 Brp44l Calca Caskin2 Ccl24 Cldn15 Cox8a Cpt2 Crat Crtac1 Cry2 Cs D8Ertd594e Dapk2 Dbp Derl1 Dgat2 Dhrs7 Echdc1 Eda Efhd1 Elovl3 Fabp3 Fasn Fbxo31 Fzd4 Gcgr Gnai1 Gstm3 Gstz1 Hdgfrp2 Hk2 Hoxc9 Hs3st3b1 Idh3a Irf4 Jag2 Jam3 Kcna1 Kcnab1 Ki…
114	V$GATA_C: GATA binding site	157	157	194	7503	8317	-2.21	0.0	0.16	0.0	0610006O14Rik 1810055D05Rik 2310075G12Rik 5430431G03Rik 9030611N15Rik Aacs Abca8a Abcg4 Acadvl Adipor2 Adra1a Ak2 Alb1 Aldh1a1 Aldh4a1 Aqp7 Arfl4 Aspa Auh BC054059 Bche Bckdhb Cabc1 Car5b Ccl24 Cd36 Chn1 Cnn1 Cox7a1 Cs Cxcl15 Cyp2b9 Dapk2 Dbp Decr1 Dgat2 Dhrs7 Dmrt2 Dpep1 Dpf3 Dpp4 Ebf2 Ech1 Echdc1 Eda Edg8 Elf5 Entpd5 Epb4.1l1 Fign Fn3k Fthfd Ggtla1 Gimap1 Gnai1 Gpld1 Gpt2 Gsta3 Gstk1 Gstm1 Gstm…
115	V$BARBIE_01: barbiturate-inducible element	185	185	166	7915	7905	-2.21	0.0	1.75	0.28	0610006O14Rik 0610039N19Rik 1810037K07Rik 2310043K02Rik 4933424N09Rik Abca8a Abcg4 Acad10 Acadl Acat1 Aco1 Aco2 Acox1 Adipor2 Adpn Alas1 Alb1 Aldh1a7 Aldh6a1 Alox12e Amy1 Amy2 Ankrd5 Aqp7 Arfl4 Arhgap20 Aspa B3galt1 BC054059 Bckdhb Brp44l Cables1 Car11 Car3 Caskin2 Cbx7 Ccbp2 Ccl19 Ccl24 Cd36 Chn1 Cldn15 Cldn3 Cnn1 Cog4 Cox7a1 Cox8a Cpt1b Crispld1 Cs Ctdspl D8Ertd594e Dct Decr1 Derl1 Dgat2 Dlat D…
116	V$ELK1_01: Elk-1	82	82	269	4117	11703	-2.22	0.0	0.12	0.0	0610039N19Rik 1810037K07Rik 4933424N09Rik 5430431G03Rik 5730439E10Rik Aacs Abca2 Aco2 Adra1a Ak2 Aldh6a1 Apoc3 Aqp7 Arhgap20 BC021611 Brp44l Caskin2 Chn1 Cox7a1 Cox8a Cpt1b Cpt2 Crispld1 Crtac1 Cs Dct Derl1 Ech1 Echdc1 Enpep Ephx2 Fbxo21 Fthfd Fzd4 Ggtla1 Gpr155 Gpt1 Gstm3 Gyg1 Hdgfrp2 Hoxd4 Hsd11b1 Kifc2 Letmd1 Lipe Lpin1 Ly6c Mknk2 Mup5 Nap1l5 Ndufab1 Ndufs3 Nfia Parc Pdk1 Pex16 Pfkfb1 Phyh Pin…
117	V$DR3_Q4: direct repeat 3	41	41	310	2234	13586	-2.25	0.0	0.08	0.0	AF397014 Abca2 Acat1 Aco2 Acox1 Cabc1 Car5b Cdw92 Cldn15 Cog4 Cpt1b Cs Cyp2b9 Dhrs7 Entpd5 Fabp3 Fbxo31 Gpr37l1 Gpt1 Hoxc6 Mal Msra Nat1 Ndufb10 Npr1 Ntrk3 Osbpl1a Palmd Paqr4 Pcx Pcyt2 Pde8a Pmvk Prelp Pxmp2 Sbk1 Scd1 Slc25a10 Slc27a1 Snrk Txnl6
118	V$E2F_Q3_01	129	129	222	5414	10406	-2.26	0.0	1.74	0.28	0610007A15Rik 1810044O22Rik 1810055D05Rik 2310043K02Rik 2310075G12Rik 5430431G03Rik 5730439E10Rik Abca2 Acaa1 Acadvl Acat1 Aco2 Acox1 Acy3 Adpn Alas1 Aldh6a1 Alox12e Als2cr19 Apof Arhgap20 Atp1a3 BC010787 Bckdhb Brp44l Cabc1 Car5b Caskin2 Chn1 Chst1 Cldn3 Cog4 Cox8a Cpt2 Crat Cry2 Cs Ctdspl Dbp Dct Decr1 Dgat2 Dhrs7 Dlat Dmrt2 Dpp4 Ebf2 Echdc1 Elf5 Elovl6 Fabp3 Fasn Fbxo21 Fech Fzd4 Gnai1 Gpr155 …
119	V$GATA1_02: GATA-binding factor 1	135	135	216	5685	10135	-2.27	0.0	1.72	0.28	1110035L05Rik 2310075G12Rik 2410001H17Rik 4933424N09Rik 5730439E10Rik 9030611N15Rik Abca2 Abca8a Abcg4 Acadvl Acat1 Acox1 Acy3 Adipor2 Adra1a Aldh1a7 Als2cr19 Amy2 Ankrd5 Apoc3 Aqp7 Arfl4 Aspa Auh Cables1 Calca Car5b Ccbp2 Ccl24 Cd36 Cdw92 Chst1 Cnn1 Cpt1b Cpt2 Cs Cxcl15 Cyp2b9 D8Ertd594e Dct Derl1 Dhrs7 Dpep1 Dpf3 Dpp4 Ebf2 Eda Edg8 Elf5 Elovl3 Epb4.1l1 Fign Fn3k Gcgr Ggtla1 Gpld1 Gpr37l1 Gpt2 G…
120	V$LPOLYA_B: Lentiviral Poly A signal	64	64	287	3287	12533	-2.27	0.0	0.11	0.0	1110035L05Rik 9030611N15Rik Abca8a Acadvl Adpn Adra1a Aldh4a1 Amy1 Arfl4 B3galt1 Bche Cables1 Car11 Cnn1 Dct Dp1l1 Efhd1 Elf5 Fabp3 Fech Gimap1 Gpr155 Hadhb Hc Hdgfrp2 Heph Hibadh Hoxd4 Idh3a Immp2l Irf4 Itih2 Kcnj14 LOC330189 Mal Mup5 Nap1l5 Nat1 Ndufab1 Npy1r Nrbf1 Ormdl3 Park2 Pink1 Plekha4 Pmvk Ppp1r3c Ppp2r5a Prelp Proc Sah Scg3 Scp2 Serpina3c Slc22a4 Slc24a3 Slc27a1 Sorbs1 St6galnac5 Tfpi T…
121	V$RFX1_02: X-box binding protein RFX1	128	128	223	5376	10444	-2.28	0.0	1.72	0.28	0610006O14Rik 0610007A15Rik 0610039N19Rik 1810037K07Rik 1810044O22Rik 2410001H17Rik 3300001H21Rik 4933424N09Rik 5430431G03Rik 9030611N15Rik AF397014 Abcg4 Acadm Aco2 Acox1 Acy3 Ak2 Alb1 Aldh1a7 Aldh6a1 Alox12e Als2cr19 Ankrd5 Aspa Auh Brp44l Car3 Caskin2 Cdw92 Cited1 Crtac1 Cxcl15 Cyp2b9 Dgat2 Dlat Dp1l1 Dpep1 Dpf3 Ech1 Edg8 Efhd1 Elovl6 Epb4.1l1 Ephx2 Fabp3 Fasn Fbxo31 Ggtla1 Gnpat Gpd2 Gpr155 G…
122	V$E2F1_Q3_01	105	105	246	4346	11474	-2.29	0.0	1.77	0.28	0610007A15Rik 1810055D05Rik 2310043K02Rik 2310075G12Rik 4933424N09Rik 5430431G03Rik AF397014 Aacs Abca2 Acad10 Acadl Aco1 Aco2 Alas1 Aldh6a1 Als2cr19 Amy2 Arhgap20 Atp1a3 Auh BC010787 Brp44l Cables1 Car3 Caskin2 Cbx7 Chpt1 Chst1 Cited1 Crat Crtac1 Ctdspl D8Ertd594e Dbp Dgat2 Dlat Dmrt2 Dp1l1 Dpp4 Eda Elovl3 Elovl6 Fasn Fbxo21 Fign Fn3k Fzd4 Gnai1 Gpd2 Gpt2 Grem2 Gstz1 Hc Hibadh Hk2 Hoxc8 Hoxc9 Id…
123	V$PEBP_Q6	99	99	252	4076	11744	-2.29	0.0	1.8	0.28	0610006O14Rik 0610007A15Rik 0610039N19Rik 1810037K07Rik 1810044O22Rik 2410001H17Rik 4933424N09Rik 9030611N15Rik Acox1 Acy3 Adipor2 Aldh1a7 Als2cr19 Apof BC021611 Brp44l Cabc1 Cdw92 Cited1 Cldn15 Cs Cxcl15 D8Ertd594e Dapk2 Dpp4 Edg8 Efhd1 Entpd2 Fbxo31 Fthfd Gnai1 Gpr37l1 Gpt1 Grem2 Gstk1 Gstm1 Gstm2 Gstm3 Gstz1 Gys2 Hdgfrp2 Hk2 Hoxc6 Hoxc9 Hoxd4 Hsd11b1 Immp2l Irs3 Itpka Jam3 Kcna5 Kcnab1 Kcnk3 K…
124	V$CDPCR3HD_01: cut-like homeodomain protein	103	103	248	5040	10780	-2.29	0.0	0.16	0.0	1810055D05Rik 2310043K02Rik 2410001H17Rik 5730439E10Rik 9030611N15Rik Acadl Acadm Acadvl Acy3 Adh1 Alas1 Als2cr19 Apof Aspa BC054059 Car3 Ccl24 Cd1d1 Cdw92 Chn1 Clstn3 Cnn1 Cpt2 Crispld1 Cry2 Dct Decr1 Derl1 Dhrs7 Dmrt2 Dp1l1 Eda Edg8 Elf5 Elovl3 Enpep Entpd2 Fech Fign Fn3k Fzd4 Ggtla1 Gnai1 Gpd2 Gpr37l1 Gpr56 Gpt2 Grem2 Gstm2 Hadhb Heph Hibch Hk2 Hsd11b1 Idh3a Immp2l Itih2 Kcna5 Kcnab1 Kcnk3 Klf…
125	V$NFY_Q6: nuclear factor Y (Y-box binding factor)	132	132	219	5566	10254	-2.3	0.0	1.67	0.28	0610006O14Rik 1110035L05Rik 1810044O22Rik 2310043K02Rik 3300001H21Rik 5730439E10Rik AF397014 Abca8a Acaa1 Acadl Acat1 Aco2 Acox1 Adpn Adra1a Ak2 Alb1 Aldh1a7 Aldh4a1 Aldh6a1 Amy2 Atp1a3 BC010787 Bckdhb Brp44l Calca Car3 Car5b Ccbp2 Chn1 Chst1 Clstn3 Cnn1 Cox8a Crispld1 Crtac1 Cry2 Cs Ctdspl Dbp Derl1 Dmrt2 Dp1l1 Dpep1 Dpf3 Dpp4 Ebf2 Echdc1 Eda Elf5 Enpep Enpp2 Entpd5 Fasn Fthfd Gimap1 Gpld1 Gpr56…
126	V$FOXJ2_01: fork head box J 2	163	163	188	7727	8093	-2.31	0.0	0.19	0.0	1810044O22Rik 1810055D05Rik 5730439E10Rik Aacs Aatk Abca2 Acaa1 Acadl Acadm Acadvl Acat1 Adh1 Adipor2 Adpn Adra1a Afp Aldh4a1 Alox12e Als2cr19 Amy1 Ankrd5 Apof Arhgap20 Aspa Auh B3galt1 BC010787 Bche Bckdhb Cables1 Car11 Car3 Car5b Cbx7 Cd1d1 Cd36 Cdw92 Ces3 Chpt1 Chst1 Clstn3 Cnn1 Cox7a1 Cox8a Cpt1b Crat Cyp2b9 D8Ertd594e Decr1 Derl1 Dhrs7 Dlat Dmrt2 Ech1 Edg8 Efhd1 Elovl6 Enpep Enpp2 Entpd5 Fbx…
127	V$PBX_Q3	329	329	22	15108	712	-2.31	0.0	0.05	0.0	0610006O14Rik 0610007A15Rik 1110035L05Rik 1810037K07Rik 1810044O22Rik 1810055D05Rik 2310043K02Rik 2310075G12Rik 2410001H17Rik 3300001H21Rik 4933424N09Rik 5430431G03Rik 5730439E10Rik 9030611N15Rik AF397014 Aacs Aatk Abca2 Abca8a Abcg4 Acaa1 Acad10 Acadl Acadm Acadvl Acat1 Aco2 Acox1 Acy3 Adh1 Adipor2 Adpn Adra1a Afp Ak2 Alas1 Alb1 Aldh1a7 Aldh4a1 Aldh6a1 Als2cr19 Amy1 Amy2 Ankrd5 Apoc3 Apof Aqp7 A…
128	V$OCT1_Q6: octamer factor 1	315	315	36	14517	1303	-2.34	0.0	0.08	0.0	0610039N19Rik 1110035L05Rik 1810037K07Rik 1810044O22Rik 1810055D05Rik 2310043K02Rik 2310075G12Rik 2410001H17Rik 3300001H21Rik 4933424N09Rik 5430431G03Rik 5730439E10Rik 9030611N15Rik Aacs Abca2 Abca8a Abcg4 Acaa1 Acad10 Acadl Acadm Acat1 Aco2 Acy3 Adh1 Adipor2 Adpn Adra1a Afp Ak2 Alas1 Alb1 Aldh1a7 Aldh4a1 Aldh6a1 Alox12e Als2cr19 Amy1 Amy2 Ankrd5 Apof Aqp7 Arfl4 Arhgap20 Aspa Atp1a3 Auh B3galt1 B…
129	V$RREB1_01: Ras-responsive element binding protein 1	36	36	315	1309	14511	-2.38	0.0	2.2	0.31	1110035L05Rik Aco2 Apof Aqp7 Auh Calca Cldn3 Clstn3 Cox7a1 Cpt1b Cpt2 Cxcl15 D8Ertd594e Gcgr Ggtla1 Gpt2 Gstm2 Hibch Hoxb5 Jag2 Kcna1 Kcnab1 Lpin1 Nfia Ntrk3 Oxtr Paqr4 Pdk1 Plekha4 Pmm1 Pon1 Prelp Rtn2 Slc24a3 Smoc1 Suox
130	V$CETS1P54_01: c-Ets-1(p54)	236	236	115	10280	5540	-2.38	0.0	1.58	0.27	0610006O14Rik 0610007A15Rik 0610039N19Rik 1810037K07Rik 1810044O22Rik 1810055D05Rik 2310043K02Rik 2310075G12Rik 3300001H21Rik 4933424N09Rik 5430431G03Rik 5730439E10Rik AF397014 Aacs Abca2 Abca8a Abcg4 Acad10 Aco1 Aco2 Acox1 Acy3 Adh1 Adipor2 Adpn Adra1a Afp Ak2 Alas1 Aldh1a7 Alox12e Amy1 Ankrd5 Aqp7 Arfl4 Arhgap20 Aspa Auh B3galt1 BC010787 BC021611 BC054059 Bche Bckdhb Brp44l Cables1 Calca Car3 C…
131	V$CREBP1CJUN_01: CRE-binding protein 1:c-Jun heterodimer	8	8	343	626	15194	-2.4	0.0	0.03	0.0	Acox1 Adpn Arfl4 Clstn3 Kcna5 Ormdl3 Osbpl1a Pmvk
132	V$GFI1_01: growth factor independence 1	95	95	256	4623	11197	-2.42	0.0	0.19	0.0	1810037K07Rik 3300001H21Rik 9030611N15Rik Adh1 Aldh1a1 Ankrd5 BC054059 Bche Chn1 Chpt1 Cldn15 Clstn3 Crtac1 Dct Dmrt2 Dpf3 Ech1 Edg8 Efhd1 Elovl3 Enpp2 Fbxo21 Fech Fign Fxyd1 Gfra3 Ggtla1 Gimap1 Gnpat Gpld1 Gpr155 Gpr37l1 Grem2 Gstm2 Hc Heph Hoxc6 Hoxc9 Hs3st3b1 Immp2l Itih2 Kcna5 Kifc2 Lpl Mal Mlycd Nap1l5 Ndufa9 Ndufab1 Nmnat3 Npy1r Nr5a2 Nrbf1 Palmd Pclo Pcx Pde8a Pdk1 Pfkfb1 Pgm2 Phyh Pln Pon…
133	V$MTATA_B: Muscle TATA box	161	161	190	7576	8244	-2.43	0.0	0.24	0.0	1810055D05Rik 2310043K02Rik 2410001H17Rik 3300001H21Rik 4933424N09Rik 5430431G03Rik 9030611N15Rik Aacs Aatk Abca8a Acaa1 Acadl Acadm Acox1 Acy3 Adh1 Adra1a Afp Ak2 Alas1 Alb1 Aldh1a7 Alox12e Amy1 Amy2 Apoc3 Aspa Auh B3galt1 BC010787 BC021611 BC054059 Bche Bckdhb Cabc1 Cables1 Calca Ccl24 Cd1d1 Cd36 Chpt1 Cited1 Cog4 Cox8a Crtac1 Cs Cxcl15 D8Ertd594e Dct Derl1 Dgat2 Dhrs7 Dlat Dmrt2 Dp1l1 Dpep1 Dp…
134	V$RFX1_01: X-box binding protein RFX1	147	147	204	6946	8874	-2.43	0.0	0.23	0.0	0610007A15Rik 1110035L05Rik 2410001H17Rik 3300001H21Rik 4933424N09Rik Aacs Abca2 Acadl Aco1 Aco2 Acox1 Adra1a Ak2 Alas1 Aldh6a1 Als2cr19 Apof Aspa Auh BC054059 Bche Bckdhb Cabc1 Cables1 Car3 Chn1 Chst1 Cldn15 Cldn3 Clstn3 Cpt2 Crat Cry2 Cyp2b9 Dbp Dct Decr1 Derl1 Dhrs7 Dlat Dp1l1 Dpf3 Ech1 Eda Edg8 Efhd1 Elovl3 Elovl6 Enpep Enpp2 Entpd2 Entpd5 Epb4.1l1 Fasn Fbxo31 Fech Gcgr Gimap1 Gpld1 Gpt1 Gpt2…
135	V$NFY_Q6_01	158	158	193	6807	9013	-2.43	0.0	1.41	0.2	0610006O14Rik 1110035L05Rik 1810037K07Rik 1810044O22Rik 2310043K02Rik 3300001H21Rik 5730439E10Rik AF397014 Abca8a Abcg4 Acaa1 Acadl Acat1 Aco2 Acox1 Adpn Afp Ak2 Alb1 Aldh1a7 Aldh4a1 Aldh6a1 Apoc3 Atp1a3 BC010787 Bckdhb Brp44l Calca Car3 Car5b Ccbp2 Ccl24 Cd1d1 Cd36 Chn1 Chst1 Clstn3 Cnn1 Crispld1 Crtac1 Cry2 Cs Ctdspl Cyp2b9 Dbp Derl1 Dgat2 Dmrt2 Dp1l1 Dpep1 Dpf3 Dpp4 Ebf2 Echdc1 Eda Elf5 Enpp2 …
136	V$PPARG_03: PPAR (peroxisome proliferator-activated receptor gamma)	144	144	207	6173	9647	-2.43	0.0	1.43	0.2	0610039N19Rik 1810055D05Rik 4933424N09Rik 5430431G03Rik Aatk Abca2 Acat1 Aco2 Acox1 Adh1 Adipor2 Afp Ak2 Alb1 Aldh1a7 Aldh6a1 Als2cr19 Apoc3 Aqp7 Aspa Auh B3galt1 BC010787 Cabc1 Calca Cbx7 Ccl19 Cd36 Cldn15 Clstn3 Cog4 Cpt1b Crispld1 Crtac1 Cry2 Cs D8Ertd594e Dgat2 Dlat Ebf2 Ech1 Echdc1 Eda Efhd1 Elf5 Elovl3 Enpep Enpp2 Entpd5 Ephx2 Fabp3 Fasn Fbxo21 Fbxo31 Fn3k Fthfd Fxyd1 Fzd4 Gimap1 Gpld1 Gpr3…
137	V$SF1_Q6	61	61	290	2424	13396	-2.44	0.0	1.82	0.28	0610039N19Rik Abca2 Abcg4 Acad10 Aco2 Acox1 Acy3 Adra1a Ak2 Alas1 Als2cr19 Aqp7 Arhgap20 Bche Brp44l Ccl19 Cdw92 Cnn1 Cox8a Dhrs7 Dp1l1 Ech1 Edg8 Elovl6 Fabp3 Fbxo31 Fn3k Fthfd Fzd4 Gpr37l1 Gstm1 Gstm3 Hk2 Hoxc6 Hsd11b1 Itpka Ndufa9 Nifun Nmnat3 Parc Pccb Pcx Pfkfb1 Pln Pmm1 Pnpla2 Proc Psen2 Pthr1 Sc5d Scp2 Semcap2 Sfxn4 Slc27a1 Sycp3 Tcf15 Tfpi Tkt Tm4sf12 Ttc7b Txnl6
138	V$MYCMAX_02: c-Myc:Max heterodimer	114	114	237	5463	10357	-2.45	0.0	0.22	0.0	1110035L05Rik 1810044O22Rik 5430431G03Rik 9030611N15Rik Aacs Abca2 Abcg4 Acat1 Acox1 Adh1 Adipor2 Aldh6a1 Amy2 Apof Aqp7 Arfl4 Auh B3galt1 Bche Cables1 Car5b Caskin2 Cd36 Cdw92 Chst1 Cited1 Cldn15 Cpt1b Crat Crispld1 Cry2 Cs Cyp2b9 Dbp Dct Decr1 Dgat2 Dlat Ech1 Echdc1 Edg8 Efhd1 Elovl3 Elovl6 Enpp2 Entpd2 Epb4.1l1 Fabp3 Fech Fn3k Gcgr Ggtla1 Gnpat Gpr37l1 Gpr56 Gstm1 Gstm2 Hoxb5 Hoxd4 Kcnab1 Kcnk…
139	V$E2F_Q6_01	48	48	303	1847	13973	-2.45	0.0	1.94	0.28	0610007A15Rik 1810055D05Rik 2310075G12Rik Acat1 Aco2 Alox12e Als2cr19 Arhgap20 Brp44l Cabc1 Car5b Cldn3 Cog4 Cox8a Crat Cs Dhrs7 Dlat Dmrt2 Dpp4 Elovl6 Fabp3 Gstz1 Kifc2 Lims2 Lpl Ndufab1 Nrg4 Orm1 Orm2 Paqr4 Park2 Pclo Pde1a Pink1 Pmm1 Pmvk Pxmp2 Rbp4 Rhbdl1 Slc1a5 Slc22a4 Slc25a19 Slc5a5 Suox Tcf23 Tmem15 Wbscr14
140	V$USF_C: USF binding site	174	174	177	7541	8279	-2.45	0.0	1.36	0.18	1110035L05Rik 1810055D05Rik 2310043K02Rik 5430431G03Rik 5730439E10Rik 9030611N15Rik Aatk Abca2 Abcg4 Acadl Acadm Acat1 Acox1 Adh1 Adipor2 Adpn Afp Ak2 Alas1 Aldh1a1 Aldh6a1 Als2cr19 Amy2 Apof Aqp7 Arfl4 Atp1a3 B3galt1 BC010787 Brp44l Cabc1 Cables1 Calca Car3 Car5b Caskin2 Cd36 Cdw92 Chn1 Chst1 Cldn15 Cldn3 Cnn1 Cpt1b Crat Crispld1 Cry2 Cs Cyp2b9 Dapk2 Dbp Dct Decr1 Derl1 Dgat2 Dlat Dmrt2 Edg8 Efh…
141	V$PTF1BETA_Q6	35	35	316	1280	14540	-2.45	0.0	2.11	0.31	0610039N19Rik 4933424N09Rik Aldh1a7 Alox12e Arhgap20 Brp44l Chst1 Cpt1b Dapk2 Derl1 Dgat2 Dpep1 Dpf3 Ech1 Fabp3 Grem2 Gsta3 Hs3st3b1 Kcnk3 Lpl Mccc1 Notch3 Ntsr2 Osbpl1a Plekha4 Serpina3c Sh3bp5 Slc16a11 Slc5a5 Smoc1 Snrk Sucnr1 Tgoln1 Timp4 Tm4sf12
142	V$SREBP_Q3	120	120	231	5098	10722	-2.46	0.0	1.45	0.2	0610007A15Rik 1110035L05Rik 1810037K07Rik 3300001H21Rik 5430431G03Rik 5730439E10Rik Abca8a Acaa1 Acadvl Aco1 Adpn Ak2 Alb1 Arfl4 BC010787 BC021611 Bche Brp44l Cabc1 Car3 Ccl19 Cdw92 Chn1 Clstn3 Cox8a Crat Crispld1 Cry2 Ctdspl Cyp2b9 Dapk2 Dbp Derl1 Dlat Dp1l1 Ebf2 Echdc1 Fasn Fign Fn3k Fthfd Fxyd1 Gcgr Gfra3 Gnai1 Gpr37l1 Gpr56 Grem2 Gsta3 Gstk1 Gstm2 Hibadh Hk2 Hoxb5 Hoxc6 Hoxd4 Hs3st3b1 Irf4 It…
143	V$LEF1TCF1_Q4	179	179	172	7766	8054	-2.46	0.0	1.36	0.18	0610006O14Rik 1110035L05Rik 1810055D05Rik 2310043K02Rik Aacs Abcg4 Acaa1 Aco2 Acox1 Acy3 Adh1 Adipor2 Adpn Ak2 Alox12e Amy1 Amy2 Ankrd5 Apoc3 Arhgap20 Aspa B3galt1 BC021611 BC054059 Bche Cabc1 Cables1 Calca Car3 Car5b Caskin2 Cbx7 Ccbp2 Ccl24 Cdw92 Ces3 Chpt1 Chst1 Cldn3 Clstn3 Cnn1 Cox7a1 Cpt2 Crat Crispld1 Cry2 Cs Cxcl15 Cyp2b9 Dbp Dct Decr1 Derl1 Dhrs7 Dmrt2 Dp1l1 Dpep1 Dpp4 Ebf2 Ech1 Echdc1 E…
144	V$ELK1_02: Elk-1	277	277	74	12153	3667	-2.47	0.0	1.63	0.28	0610006O14Rik 0610007A15Rik 0610039N19Rik 1810037K07Rik 1810044O22Rik 1810055D05Rik 2310043K02Rik 2310075G12Rik 3300001H21Rik 4933424N09Rik 5730439E10Rik 9030611N15Rik AF397014 Aacs Abca2 Abca8a Abcg4 Acaa1 Acad10 Acadl Acadm Acadvl Acat1 Aco1 Aco2 Acox1 Acy3 Adh1 Adpn Adra1a Afp Ak2 Alas1 Aldh1a7 Aldh4a1 Aldh6a1 Alox12e Amy1 Amy2 Ankrd5 Apoc3 Apof Aqp7 Arfl4 Arhgap20 Aspa Atp1a3 Auh B3galt1 BC01…
145	V$FOXD3_01: fork head box D3	294	294	57	13563	2257	-2.48	0.0	0.14	0.0	0610006O14Rik 0610007A15Rik 0610039N19Rik 1810037K07Rik 1810044O22Rik 1810055D05Rik 2310075G12Rik 2410001H17Rik 3300001H21Rik 4933424N09Rik 5430431G03Rik 5730439E10Rik 9030611N15Rik AF397014 Aacs Aatk Abca2 Abca8a Acaa1 Acadl Acadm Acadvl Acat1 Aco2 Acox1 Acy3 Adh1 Adipor2 Adpn Adra1a Afp Ak2 Alas1 Alb1 Aldh1a1 Aldh1a7 Aldh4a1 Aldh6a1 Alox12e Als2cr19 Amy1 Amy2 Ankrd5 Apoc3 Apof Aqp7 Arfl4 Arhgap…
146	V$E12_Q6	98	98	253	4121	11699	-2.5	0.0	1.46	0.2	0610006O14Rik 0610039N19Rik 2310043K02Rik 5430431G03Rik Aacs Abca2 Abcg4 Acat1 Aco2 Adipor2 Alas1 Aldh4a1 Aldh6a1 Alox12e Als2cr19 Apoc3 Arfl4 Bche Caskin2 Cbx7 Ccbp2 Cldn3 Crat Crtac1 Ctdspl Dbp Dlat Dmrt2 Ech1 Eda Edg8 Fabp3 Fech Gcgr Gpld1 Gpt1 Gyg1 Gys2 Hoxc8 Hsd11b1 Klf15 LOC330189 Letmd1 Lipe Mal Mapk8ip1 Mccc1 Mfn2 Mfng Mknk2 Ndufs3 Npy1r Ntf3 Odz2 Pclo Pcyt2 Pdk1 Pex16 Pink1 Plekha4 Pmvk …
147	V$AREB6_02: AREB6 (Atp1a1 regulatory element binding factor 6)	141	141	210	6080	9740	-2.51	0.0	1.3	0.18	1110035L05Rik 2310043K02Rik 2310075G12Rik 3300001H21Rik 5430431G03Rik 5730439E10Rik 9030611N15Rik Abca8a Abcg4 Acad10 Acat1 Aco2 Afp Alb1 Aldh1a1 Aldh6a1 Alox12e Als2cr19 Amy2 Ankrd5 Aspa Auh B3galt1 BC010787 BC054059 Brp44l Cabc1 Calca Car3 Caskin2 Cbx7 Ccbp2 Ccl19 Ccl24 Cdw92 Chn1 Cldn15 Cox7a1 Cox8a Crispld1 Cs Dbp Dct Dhrs7 Dp1l1 Dpep1 Dpp4 Echdc1 Eda Elf5 Elovl3 Enpep Entpd2 Entpd5 Fabp3 Fbx…
148	V$EVI1_05: ectopic viral integration site 1 encoded factor	28	28	323	988	14832	-2.51	0.0	2.16	0.31	5430431G03Rik Acaa1 Acadvl Alas1 Amy2 Ccl24 Cd36 Cxcl15 Enpep Entpd5 Gimap1 Gstz1 Heph Kcnab1 Klf15 Lims2 Lipe Mfng Myoc Ndufb10 Notch3 Npy1r Odz2 Sah Sfxn4 Stat5a Suox Wbscr14
149	V$ATF3_Q6: activating transcription factor 3	30	30	321	1666	14154	-2.52	0.0	0.1	0.0	Abcg4 Acad10 Adpn Aqp7 Arfl4 Ccbp2 Clstn3 Cnn1 D8Ertd594e Dpep1 Jag2 Kcna5 Kifc2 Mknk2 Mlycd Mup5 Nap1l5 Ndufs3 Nmnat3 Ormdl3 Osbpl1a Pde1a Phkg1 Pmvk Ppargc1b Scg3 Sh3bp5 Sorbs1 Syt12 Ttc7b
150	V$USF_01: upstream stimulating factor	30	30	321	1666	14154	-2.52	0.0	0.1	0.0	1110035L05Rik 5430431G03Rik Abcg4 Acat1 Acox1 Adh1 Aldh6a1 Cdw92 Crispld1 Gnpat Gstm2 Gyg1 Hoxb5 Hoxd4 Klf15 Ntsr2 Pdk2 Phkg1 Pon1 Ppp1r3c Psen2 Rhbdl1 Sc5d Scp2 Slc25a10 St6galnac5 Sycp3 Tmeff2 Tmem15 Tst
151	V$HAND1E47_01: Hand1:E47 heterodimer	198	198	153	9183	6637	-2.52	0.0	0.29	0.0	0610039N19Rik 1810037K07Rik 2310043K02Rik 3300001H21Rik 4933424N09Rik 5430431G03Rik 5730439E10Rik 9030611N15Rik Aacs Abca8a Abcg4 Acaa1 Acad10 Acadm Acadvl Acat1 Aco2 Acy3 Adipor2 Afp Alb1 Aldh1a7 Aldh6a1 Alox12e Als2cr19 Amy1 Amy2 Aqp7 Arfl4 Auh B3galt1 BC054059 Bche Cabc1 Calca Car3 Car5b Caskin2 Ccbp2 Ccl24 Cd36 Chn1 Cited1 Cldn15 Cldn3 Clstn3 Cnn1 Cog4 Cox7a1 Cpt1b Crat Crispld1 Cry2 Cs Cxcl1…
152	V$IK1_01: Ikaros 1	199	199	152	8716	7104	-2.53	0.0	1.22	0.14	0610006O14Rik 0610007A15Rik 1110035L05Rik 1810037K07Rik 1810044O22Rik 1810055D05Rik 2310043K02Rik 3300001H21Rik 4933424N09Rik 5430431G03Rik 9030611N15Rik AF397014 Aatk Abca8a Acaa1 Acad10 Acadm Acadvl Acat1 Aco1 Adh1 Adipor2 Adpn Adra1a Afp Ak2 Aldh1a1 Aldh1a7 Aldh4a1 Aldh6a1 Alox12e Apof Aqp7 Auh B3galt1 BC010787 BC021611 Bche Brp44l Cabc1 Car3 Car5b Caskin2 Cbx7 Ccbp2 Ccl19 Ccl24 Cd1d1 Cdw92 Ch…
153	V$AR_01: androgen receptor	33	33	318	1210	14610	-2.54	0.0	2.02	0.28	1110035L05Rik 3300001H21Rik 9030611N15Rik Ankrd5 Ces3 Cry2 Ctdspl Derl1 Dlat Dpep1 Dpp4 Fbxo21 Fzd4 Gpt1 Hoxc8 Irs3 Itih2 Kcna5 Kcnk3 Ntrk3 Orm1 Pfkfb3 Ptgds S3-12 Scp2 Selenbp1 Serpina3c Serpina3m Sitpec Slc22a3 Slc5a6 Tcf15 Tst
154	V$TAXCREB_01: Tax/CREB complex	14	14	337	413	15407	-2.54	0.0	2.49	0.31	1810055D05Rik Acad10 Acadm Adra1a Ak2 Aldh6a1 Atp1a3 Crat Jag2 Pdk4 Phkg1 Sc5d Slc5a6 Tuba8
155	V$MAF_Q6	15	15	336	453	15367	-2.54	0.0	2.45	0.31	Acadvl Apoc3 Bche Calca Ces3 Cs Elovl6 Gyg1 Idh3a Lims2 Phyh Psen2 Ptprr Tph1 Tuba8
156	V$AHRARNT_02: aryl hydrocarbon receptor:Arnt heterodimers, fixed core	2	2	349	13	15807	-2.55	0.0	3.2	0.67	Hoxc8 Msra
157	V$CETS168_Q6	212	212	139	9801	6019	-2.55	0.0	0.3	0.0	0610006O14Rik 0610007A15Rik 0610039N19Rik 1810037K07Rik 1810044O22Rik 1810055D05Rik 2310043K02Rik 2310075G12Rik 3300001H21Rik 4933424N09Rik 5430431G03Rik 5730439E10Rik AF397014 Abca2 Abca8a Abcg4 Acad10 Aco1 Aco2 Acox1 Acy3 Adh1 Adipor2 Adpn Adra1a Afp Ak2 Alas1 Aldh1a7 Alox12e Amy1 Amy2 Ankrd5 Apoc3 Aqp7 Arhgap20 Atp1a3 B3galt1 BC021611 BC054059 Bckdhb Brp44l Calca Car3 Cbx7 Ccbp2 Cd1d1 Ces3 Chn…
158	V$STAF_02: Se-Cys tRNA gene transcription activating factor	66	66	285	2687	13133	-2.56	0.0	1.59	0.27	2310075G12Rik 5730439E10Rik Aatk Abca8a Acadvl Aco1 Adh1 Adpn Aldh6a1 Aspa Cabc1 Ccbp2 Cited1 Cldn15 Crtac1 Ctdspl Dhrs7 Dp1l1 Eda Efhd1 Fbxo31 Fign Gcgr Ggtla1 Gnai1 Gpld1 Gpr56 Gyg1 Hdgfrp2 Hoxc6 Kcnj14 Kcnk3 Lims2 Ly6h Ndufa9 Ndufab1 Ndufb10 Nfia Park2 Pclo Phlda3 Pink1 Pln Ppp2r5a Prelp Psen2 Ptgds Pthr1 Sec14l4 Slc16a11 Slc25a19 Slc5a6 Smpd3 Stat5a Stc2 Suox Syt12 Taldo1 Tax1bp1 Tcf23 Timp4 …
159	V$ER_Q6: estrogen receptor	189	189	162	8309	7511	-2.58	0.0	1.1	0.11	0610007A15Rik 0610039N19Rik 1110035L05Rik 1810044O22Rik 1810055D05Rik 2310075G12Rik 5730439E10Rik 9030611N15Rik Aatk Abca2 Abcg4 Acad10 Acadm Aco2 Adipor2 Adpn Afp Ak2 Alas1 Aldh1a7 Aldh4a1 Amy1 Amy2 Ankrd5 Apoc3 Aqp7 Arfl4 BC010787 BC021611 BC054059 Bckdhb Cabc1 Car3 Car5b Ccl19 Ccl24 Cd36 Cdw92 Ces3 Chpt1 Chst1 Cldn3 Cnn1 Cox8a Cpt1b Cs Cyp2b9 D8Ertd594e Dbp Derl1 Dhrs7 Dpep1 Dpf3 Ech1 Echdc1 E…
160	V$STAF_01: Se-Cys tRNA gene transcription activating factor	11	11	340	300	15520	-2.58	0.0	2.56	0.34	Abca2 Acadvl Gpld1 Ly6h Ndufa9 Ndufab1 Ppp2r5a Slc5a6 Taldo1 Tcf23 Timp4
161	V$PAX5_01: B-cell-specific activating protein	39	39	312	1481	14339	-2.58	0.0	1.87	0.28	1810055D05Rik 5730439E10Rik Abcg4 Acadm Adpn Als2cr19 Amy2 Aspa BC021611 Ccl24 Clstn3 Cpt1b Crtac1 Cs Dapk2 Dlat Dp1l1 Fbxo31 Fign Gpd2 Gyg1 Hoxc9 Irf4 Jag2 Mogat2 Mst1r Ndufb10 Pcyt2 Pde8a Phlda3 Por Rtn2 Slc27a1 Stat5a Syt12 Taldo1 Timp4 Tmem15 Tst
162	V$GNCF_01: GCNF (germ cell nuclear factor)	5	5	346	90	15730	-2.59	0.0	2.89	0.51	Brp44l Cox8a Gpr155 Nmnat3 Parc
163	V$ETS1_B: c-ETS-1 binding site	150	150	201	6970	8850	-2.59	0.0	0.35	0.0	0610006O14Rik 0610007A15Rik 0610039N19Rik 1810037K07Rik 1810044O22Rik 1810055D05Rik 3300001H21Rik 9030611N15Rik AF397014 Abca2 Abca8a Acad10 Aco1 Acy3 Adh1 Adpn Adra1a Ak2 Alas1 Alb1 Aldh1a7 Aldh6a1 Amy1 Ankrd5 Apoc3 Aqp7 Arhgap20 Aspa BC010787 BC054059 Bche Bckdhb Brp44l Cabc1 Calca Car11 Caskin2 Ccbp2 Ccl24 Ces3 Chn1 Cog4 Cox7a1 Cry2 Cs Cxcl15 Cyp2b9 Dapk2 Dct Dhrs7 Dpf3 Dpp4 Ebf2 Elf5 Elovl6 E…
164	V$VMYB_01: v-Myb	245	245	106	11285	4535	-2.6	0.0	0.28	0.0	0610006O14Rik 0610007A15Rik 0610039N19Rik 1810037K07Rik 1810044O22Rik 1810055D05Rik 2310043K02Rik 2310075G12Rik 3300001H21Rik 4933424N09Rik 5430431G03Rik 9030611N15Rik AF397014 Aacs Aatk Abca2 Acaa1 Acad10 Acadl Acadm Acadvl Acat1 Aco2 Acy3 Adipor2 Adpn Adra1a Afp Ak2 Alb1 Aldh1a1 Aldh1a7 Aldh4a1 Aldh6a1 Alox12e Als2cr19 Amy2 Apoc3 Apof Aqp7 Arfl4 Atp1a3 Auh B3galt1 BC010787 Brp44l Cabc1 Cables1 …
165	V$TAL1_Q6	151	151	200	6606	9214	-2.61	0.0	1.09	0.11	0610007A15Rik 0610039N19Rik 1110035L05Rik 1810037K07Rik 1810044O22Rik 1810055D05Rik 2310043K02Rik 3300001H21Rik 4933424N09Rik Aacs Abca2 Acat1 Aco1 Acy3 Adipor2 Adpn Adra1a Ak2 Amy2 Apoc3 Arfl4 Arhgap20 Auh B3galt1 BC010787 Cables1 Car11 Cbx7 Ccbp2 Ccl19 Ces3 Chst1 Cldn15 Cldn3 Cnn1 Cpt1b Cpt2 Crat Crispld1 Crtac1 D8Ertd594e Dgat2 Dlat Dmrt2 Dp1l1 Ech1 Eda Edg8 Elovl3 Enpep Enpp2 Entpd2 Entpd5 Fa…
166	V$NKX25_01: homeo domain factor Nkx-2.5/Csx, tinman homolog	169	169	182	7801	8019	-2.61	0.0	0.38	0.0	0610006O14Rik 1110035L05Rik 1810037K07Rik 1810044O22Rik 1810055D05Rik 4933424N09Rik 5430431G03Rik 5730439E10Rik Abca2 Acaa1 Acox1 Acy3 Adh1 Adipor2 Adpn Adra1a Afp Ak2 Alb1 Aldh1a7 Aldh4a1 Aldh6a1 Amy1 Amy2 Ankrd5 Apoc3 Apof Aqp7 Arfl4 Auh B3galt1 Bckdhb Cabc1 Calca Car11 Car3 Car5b Ccl19 Cd36 Cdw92 Ces3 Chn1 Chpt1 Chst1 Cited1 Clstn3 Cnn1 Cog4 Cox8a Cpt1b Cpt2 Cry2 Ctdspl D8Ertd594e Dct Decr1 Dh…
167	V$ATF1_Q6	16	16	335	994	14826	-2.62	0.0	0.07	0.0	Acox1 Aldh1a7 Chpt1 Clstn3 D8Ertd594e Jam3 Nap1l5 Nfia Notch3 Ormdl3 Osbpl1a Pmvk Scg3 St6galnac5 Syt12 Tinag
168	V$AP1_Q2: activator protein 1	233	233	118	10713	5107	-2.62	0.0	0.32	0.0	0610007A15Rik 0610039N19Rik 1810044O22Rik 1810055D05Rik 2310075G12Rik 2410001H17Rik 3300001H21Rik 4933424N09Rik 5430431G03Rik 5730439E10Rik 9030611N15Rik Aacs Aatk Abca2 Abcg4 Acad10 Acadm Acat1 Aco1 Aco2 Acy3 Adh1 Adpn Ak2 Alas1 Alb1 Aldh1a1 Aldh1a7 Aldh4a1 Aldh6a1 Als2cr19 Amy1 Amy2 Ankrd5 Aqp7 Arfl4 Aspa B3galt1 BC010787 BC021611 BC054059 Bche Bckdhb Brp44l Cabc1 Cables1 Calca Car3 Car5b Cbx7 …
169	V$MEF2_02: myogenic MADS factor MEF-2	31	31	320	1143	14677	-2.65	0.0	1.91	0.28	2310043K02Rik 5430431G03Rik AF397014 Acy3 Amy2 Brp44l Chn1 Cog4 Cpt1b Dpp4 Fabp3 Fbxo21 Hoxd4 Lpl Msra Mup5 Ndufa9 Ndufab1 Odz2 Pink1 Pmvk Pthr1 Rhbdl1 Sc5d Sfxn4 Slc6a13 St6galnac5 Taldo1 Tgoln1 Tinag Txnrd3
170	V$E2F1DP1RB_01: Rb:E2F-1:DP-1 trimeric complex	25	25	326	882	14938	-2.65	0.0	2.03	0.28	Aco2 Als2cr19 BC010787 Cabc1 Chn1 Cldn3 Cox8a Dmrt2 Gpr37l1 Gstm1 Kcna1 Kcnab1 Lims2 Lpl Nifun Nrg4 Orm1 Orm2 Paqr4 Pde1a Pxmp2 Rbp4 Slc25a19 Slc5a5 Sorbs1
171	V$NFKB_Q6_01	228	228	123	10106	5714	-2.66	0.0	1.02	0.08	0610006O14Rik 0610007A15Rik 0610039N19Rik 1110035L05Rik 1810055D05Rik 2310043K02Rik 2310075G12Rik 3300001H21Rik 4933424N09Rik 5430431G03Rik 9030611N15Rik AF397014 Aatk Abca2 Abcg4 Acaa1 Acad10 Acadl Acadm Acat1 Aco1 Aco2 Acox1 Acy3 Adipor2 Adpn Adra1a Ak2 Alas1 Aldh1a1 Aldh6a1 Alox12e Als2cr19 Amy1 Amy2 Ankrd5 Apoc3 Aqp7 Aspa Atp1a3 Auh BC010787 BC021611 BC054059 Bckdhb Brp44l Cabc1 Cables1 Car11…
172	V$OCT1_02: octamer factor 1	114	114	237	5322	10498	-2.67	0.0	0.36	0.0	2310043K02Rik 4933424N09Rik 5430431G03Rik AF397014 Abca2 Abca8a Acadvl Adh1 Adipor2 Adra1a Ak2 Alb1 Aldh1a7 Als2cr19 Amy1 Ankrd5 Aspa B3galt1 Bche Bckdhb Cables1 Calca Cd1d1 Cd36 Cdw92 Chn1 Chpt1 Chst1 Clstn3 Cog4 Cpt2 Crispld1 Derl1 Dmrt2 Dp1l1 Dpp4 Ech1 Echdc1 Eda Edg8 Enpep Entpd5 Ephx2 Gcgr Gfra3 Gimap1 Gnai1 Gnpat Gpr37l1 Gstk1 Gyg1 Hadhb Hibadh Hibch Hoxc6 Hoxd4 Hsd11b1 Itih2 Jag2 Kcna1 Klr…
173	V$OCT1_05: octamer-binding factor 1	18	18	333	1079	14741	-2.67	0.0	0.09	0.0	Adpn Aldh1a7 Atp1a3 BC021611 Cd36 Cry2 D8Ertd594e Hs3st3b1 Lpl Lum Msra Pfkfb1 Serpina3c Smpd3 Stc2 Sucnr1 Sycp3 Wdr42a
174	V$CAAT_01: cellular and viral CCAAT box	214	214	137	9524	6296	-2.68	0.0	0.9	0.04	0610006O14Rik 1110035L05Rik 1810037K07Rik 1810044O22Rik 1810055D05Rik 2310043K02Rik 3300001H21Rik 4933424N09Rik 5430431G03Rik 5730439E10Rik 9030611N15Rik AF397014 Abca8a Abcg4 Acaa1 Acad10 Acat1 Aco2 Acox1 Acy3 Adh1 Adpn Adra1a Afp Alas1 Alb1 Aldh1a7 Aldh4a1 Aldh6a1 Als2cr19 Amy2 Apoc3 Apof Arfl4 Arhgap20 Atp1a3 BC010787 BC054059 Bche Bckdhb Brp44l Cabc1 Calca Car3 Cbx7 Ccbp2 Ccl24 Cd36 Chn1 Chst…
175	V$AFP1_Q6	54	54	297	2700	13120	-2.68	0.0	0.2	0.0	5430431G03Rik Abca8a Acadl Acat1 Adra1a Afp Ak2 Aldh1a7 Als2cr19 Amy1 Ankrd5 Bche Bckdhb Ccl24 Cd36 Cited1 Cpt1b Cry2 Dct Decr1 Dpp4 Echdc1 Eda Elovl3 Enpp2 Entpd5 Gpt2 Grem2 Klra8 LOC330189 Mogat2 Nifun Npr1 Nrgn Ormdl3 Pdk1 Pdk4 Pex16 Ptn Rxrg S3-12 Sah Sc5d Scg3 Slc1a3 Slc6a13 Tax1bp1 Tfpi Tkt Tph1 Ttc7b Ucp1 Wbscr14 Wdr42a
176	V$RORA1_01: RAR-related orphan receptor alpha1	37	37	314	1941	13879	-2.7	0.0	0.16	0.0	0610039N19Rik Abca2 Aco2 Ankrd5 Aqp7 B3galt1 BC054059 Brp44l Cabc1 Calca Car3 Cited1 Cox8a Cs Dbp Dct Dhrs7 Fn3k Gpld1 Gys2 Irf4 Itih2 Itpka Nap1l5 Parc Pde8a Pln Pthr1 Sbk1 Slc22a2 Slc25a19 Tcf15 Tfpi Txnl6 Txnrd3 Vill Vtn
177	V$ATF_B: ATF binding site	6	6	345	491	15329	-2.71	0.0	0.04	0.0	Adpn Arfl4 Clstn3 Ormdl3 Osbpl1a Pmvk
178	V$MMEF2_Q6: myocyte enhancer factor	112	112	239	5189	10631	-2.71	0.0	0.42	0.0	0610039N19Rik 2310043K02Rik 2310075G12Rik 2410001H17Rik 3300001H21Rik 4933424N09Rik 5730439E10Rik 9030611N15Rik Acadvl Acox1 Adra1a Afp Aldh1a7 Amy1 Arfl4 Aspa BC054059 Brp44l Cables1 Cd1d1 Cd36 Cdw92 Ces3 Chn1 Cnn1 Cog4 Cox8a Cpt1b Crispld1 Cxcl15 Cyp2b9 Derl1 Dhrs7 Dlat Dmrt2 Dpf3 Ebf2 Edg8 Efhd1 Enpp2 Fabp3 Fasn Fbxo21 Fbxo31 Fech Fthfd Gimap1 Gpr37l1 Grem2 Gstk1 Gstm3 Gys2 Heph Hoxb5 Hoxc6 Ho…
179	V$PITX2_Q2: pituitary homeobox factor 2	149	149	202	6770	9050	-2.71	0.0	0.56	0.0	0610006O14Rik 0610039N19Rik 2410001H17Rik 4933424N09Rik 5430431G03Rik Aacs Aatk Abca2 Abca8a Abcg4 Acadm Acadvl Aco2 Acox1 Adra1a Afp Ak2 Alas1 Aldh4a1 Alox12e Amy1 Ankrd5 Apoc3 Apof Arfl4 Aspa Auh B3galt1 BC010787 Bckdhb Car11 Car5b Cbx7 Cd36 Chpt1 Cldn15 Cldn3 Cnn1 Cog4 Cox8a Cpt1b Cyp2b9 D8Ertd594e Dct Derl1 Dgat2 Dhrs7 Dlat Dmrt2 Dpp4 Edg8 Elovl3 Enpep Entpd5 Ephx2 Fbxo21 Fbxo31 Fech Fign Gim…
180	V$ZTA_Q2	108	108	243	5005	10815	-2.72	0.0	0.42	0.0	0610006O14Rik 0610039N19Rik 2310043K02Rik 2310075G12Rik 3300001H21Rik 5730439E10Rik 9030611N15Rik Aatk Abca8a Abcg4 Acaa1 Acadvl Acat1 Aco1 Acox1 Adipor2 Ak2 Alas1 Aldh1a7 Aldh4a1 Als2cr19 Ankrd5 Aqp7 Arfl4 BC010787 BC054059 Bche Cabc1 Car5b Ccbp2 Cd1d1 Cd36 Ces3 Chst1 Cldn15 Cldn3 Cnn1 Cox7a1 Cxcl15 Cyp2b9 Dgat2 Dlat Edg8 Elf5 Elovl3 Enpep Ephx2 Fabp3 Fech Ggtla1 Gpr155 Gpr37l1 Gpt1 Grem2 Gstm1 …
181	V$PAX3_B: Pax-3 binding sites	212	212	139	9575	6245	-2.72	0.0	0.61	0.0	0610007A15Rik 1810044O22Rik 1810055D05Rik 2310043K02Rik 2310075G12Rik 2410001H17Rik 3300001H21Rik 4933424N09Rik 5430431G03Rik 5730439E10Rik Aatk Abca2 Abcg4 Acad10 Acadl Acadm Acadvl Aco2 Acox1 Ak2 Alas1 Alb1 Aldh1a1 Aldh1a7 Aldh6a1 Als2cr19 Amy2 Apof Arfl4 Arhgap20 Aspa Atp1a3 BC010787 BC021611 Bche Brp44l Cabc1 Cables1 Calca Car3 Caskin2 Cbx7 Ccbp2 Ccl19 Cd1d1 Ces3 Chn1 Chpt1 Cldn15 Cldn3 Cog4 …
182	V$COMP1_01: COMP1	219	219	132	9813	6007	-2.73	0.0	0.76	0.0	0610006O14Rik 0610039N19Rik 1810044O22Rik 1810055D05Rik 2310075G12Rik 2410001H17Rik 5730439E10Rik 9030611N15Rik Abca2 Abca8a Acaa1 Acadl Acadm Acat1 Aco2 Adh1 Adpn Adra1a Ak2 Alb1 Aldh1a7 Aldh4a1 Als2cr19 Amy2 Ankrd5 Apoc3 Apof Arfl4 Aspa Atp1a3 B3galt1 BC010787 Bche Bckdhb Cabc1 Calca Car11 Car3 Car5b Caskin2 Ccl24 Cd1d1 Cd36 Chn1 Chpt1 Chst1 Cited1 Cldn15 Crat Crispld1 Cry2 Ctdspl Cyp2b9 D8Ertd…
183	V$FOXO4_01: fork head box O4	245	245	106	10911	4909	-2.73	0.0	0.93	0.05	0610006O14Rik 0610007A15Rik 0610039N19Rik 1110035L05Rik 1810044O22Rik 1810055D05Rik 2310043K02Rik 2410001H17Rik 3300001H21Rik 4933424N09Rik 5430431G03Rik 5730439E10Rik 9030611N15Rik AF397014 Aacs Abca2 Abca8a Acaa1 Acadl Acadm Acadvl Acat1 Aco2 Acox1 Acy3 Adh1 Adipor2 Adpn Adra1a Afp Alb1 Aldh1a1 Aldh4a1 Alox12e Als2cr19 Amy1 Ankrd5 Apof Aqp7 Aspa Atp1a3 Auh B3galt1 BC021611 BC054059 Bche Brp44l …
184	V$E2F1DP2_01: E2F-1:DP-2 heterodimer	29	29	322	1072	14748	-2.73	0.0	1.82	0.28	1810055D05Rik Acad10 Aco2 Adh1 Ak2 Aldh6a1 Als2cr19 BC010787 Brp44l Cox8a Fasn Gcgr Gstz1 Hs3st3b1 Irf4 Lims2 Lpl Nap1l5 Nfia Nrg4 Paqr4 Pde1a Phkg1 Pmm1 Pmvk Pxmp2 Slc5a5 Sycp3 Vtn
185	V$TAL1BETAITF2_01: Tal-1beta:ITF-2 heterodimer	29	29	322	1072	14748	-2.73	0.0	1.82	0.28	9030611N15Rik Afp Arfl4 B3galt1 Bckdhb Cldn15 Cox8a Cry2 Derl1 Fign Ggtla1 Gpr56 Gstm2 Gstz1 Hs3st3b1 Itih2 Lims2 Mlycd Msra Nap1l5 Ntf3 Pde1a Plekha4 Proc Rtn2 Sah Sbk1 Slc1a3 Tcf15
186	V$SREBP1_01: sterol regulatory element-binding protein 1	18	18	333	596	15224	-2.73	0.0	2.11	0.31	5430431G03Rik Abcg4 Acox1 Adh1 Aldh6a1 Crispld1 Fabp3 Gpd2 Gpr37l1 Gstm2 Hoxb5 Hoxd4 Kcnk3 Klf15 Ndufa9 Pln Ppp1r3c Tmem15
187	V$VMAF_01: v-Maf	220	220	131	9930	5890	-2.74	0.0	0.62	0.0	0610006O14Rik 0610007A15Rik 0610039N19Rik 1110035L05Rik 1810037K07Rik 1810044O22Rik 2310043K02Rik 2310075G12Rik 2410001H17Rik 5730439E10Rik 9030611N15Rik AF397014 Aacs Aatk Abca2 Abcg4 Acaa1 Acad10 Acadm Acat1 Aco1 Aco2 Adra1a Ak2 Aldh4a1 Aldh6a1 Als2cr19 Amy1 Amy2 Ankrd5 Apoc3 Apof Arfl4 Aspa BC021611 BC054059 Bche Bckdhb Brp44l Cabc1 Car11 Car3 Ccbp2 Ccl19 Ccl24 Cdw92 Chpt1 Chst1 Cldn15 Cnn1 Co…
188	V$CEBP_C: C/EBP binding site	87	87	264	3756	12064	-2.75	0.0	1.07	0.09	Abca8a Acadvl Alb1 Als2cr19 Amy2 Arfl4 Aspa BC010787 Bckdhb Cables1 Car3 Cd1d1 Cdw92 Chst1 Cox7a1 Cox8a Cry2 Decr1 Dpf3 Echdc1 Fign Fzd4 Gnai1 Gpd2 Gpt1 Gpt2 Gstk1 Gstm1 Gstm2 Gyg1 Heph Hk2 Hoxc6 Hoxd4 Itpka Kcnk3 LOC330189 Letmd1 Lpl Lum Mccc1 Mfng Nat1 Ndufab1 Ndufs3 Nnmt Nrgn Ntrk3 Orm2 Palmd Pcyt2 Pde8a Pdk4 Pgm2 Ppp2r5a Prelp Proc Ptgds Ptn Ptprr Pxmp4 Rbp4 Rhbdl1 Rtn2 Sah Sc5d Scg3 Sec14l4 …
189	V$GATA2_02: GATA-binding factor 2	119	119	232	5388	10432	-2.75	0.0	0.61	0.0	0610006O14Rik 0610039N19Rik 1810055D05Rik 2310075G12Rik 5430431G03Rik 9030611N15Rik Abca8a Abcg4 Acadvl Aldh1a1 Aldh4a1 Aqp7 Auh Bche Bckdhb Car5b Ccbp2 Ccl24 Cd36 Ces3 Cnn1 Cog4 Cox7a1 Cs Cyp2b9 Decr1 Dgat2 Dhrs7 Dmrt2 Dpep1 Dpp4 Ebf2 Ech1 Echdc1 Eda Elf5 Enpp2 Entpd5 Epb4.1l1 Fn3k Gnai1 Gpt2 Gsta3 Gstk1 Gstm1 Gstm2 Gstz1 Gys2 Hsd11b1 Irf4 Itih2 Itpka Jag2 Kcnab1 Kcnk3 Klra8 LOC330189 Lass4 Lpl …
190	V$CREB_Q2: cAMP-response element-binding protein	26	26	325	1432	14388	-2.75	0.0	0.13	0.0	Acad10 Adpn Adra1a Alas1 Aldh6a1 Arfl4 Atp1a3 Cables1 Calca Clstn3 Cry2 Decr1 Dlat Fabp3 Fn3k Gnpat Kcna5 Kifc2 Mfn2 Mlycd Nrbf1 Ormdl3 Osbpl1a Pmvk Tax1bp1 Ucp3
191	V$LDSPOLYA_B: Lentiviral Poly A downstream element	286	286	65	12676	3144	-2.75	0.0	1.24	0.15	0610039N19Rik 1110035L05Rik 1810037K07Rik 1810055D05Rik 2310075G12Rik 2410001H17Rik 3300001H21Rik 5430431G03Rik 5730439E10Rik 9030611N15Rik Aacs Aatk Abca2 Abca8a Abcg4 Acad10 Acadl Acadm Acadvl Acat1 Aco1 Acox1 Acy3 Adh1 Adipor2 Adpn Adra1a Afp Ak2 Alas1 Alb1 Aldh1a1 Aldh1a7 Aldh4a1 Aldh6a1 Alox12e Als2cr19 Amy1 Amy2 Apoc3 Apof Aqp7 Arfl4 Arhgap20 Aspa Atp1a3 Auh B3galt1 BC010787 BC021611 BC0540…
192	V$AREB6_03: AREB6 (Atp1a1 regulatory element binding factor 6)	59	59	292	2442	13378	-2.76	0.0	1.34	0.18	5430431G03Rik Aatk Abca2 Aco2 Afp Aldh1a7 Alox12e Aspa Auh BC054059 Cables1 Car3 Cbx7 Ccl19 Ces3 Cldn15 Clstn3 Cox7a1 Cyp2b9 Dct Dp1l1 Elf5 Fech Fn3k Gnpat Gpt1 Gstm2 Heph Hibch Hk2 Itpka Jam3 Kcna1 Lass4 Mapk8ip1 Mccc1 Mfng Mlycd Mst1r Odz2 Paqr4 Park2 Pdk2 Pnpla2 S3-12 Scg3 Sh3bp5 Slc22a3 Slc25a10 Slc27a1 Slc2a5 Smoc1 Smpd3 Stat5a Syt12 Tgoln1 Tuba8 Txnrd3 Wdr42a
193	V$TCF1P_Q6	231	231	120	10373	5447	-2.76	0.0	0.72	0.0	0610006O14Rik 0610007A15Rik 1810044O22Rik 2310075G12Rik 2410001H17Rik 3300001H21Rik 4933424N09Rik 5430431G03Rik 5730439E10Rik AF397014 Aatk Abca8a Abcg4 Acaa1 Acad10 Acadl Acadm Acadvl Aco1 Aco2 Acox1 Acy3 Adh1 Adipor2 Adpn Afp Ak2 Alas1 Alb1 Aldh1a1 Aldh1a7 Alox12e Als2cr19 Ankrd5 Apof Arfl4 Arhgap20 Atp1a3 Auh B3galt1 BC054059 Brp44l Cabc1 Cables1 Calca Car11 Car3 Car5b Ccbp2 Ccl19 Ccl24 Cd1d1 …
194	V$CREL_01: c-Rel	258	258	93	11502	4318	-2.78	0.0	0.93	0.05	0610006O14Rik 0610039N19Rik 1110035L05Rik 1810044O22Rik 1810055D05Rik 2310075G12Rik 3300001H21Rik 4933424N09Rik 5430431G03Rik 5730439E10Rik 9030611N15Rik Aacs Aatk Abca2 Abcg4 Acaa1 Acad10 Acadl Acadm Aco1 Aco2 Acox1 Acy3 Adh1 Adpn Adra1a Ak2 Aldh1a1 Aldh1a7 Aldh4a1 Aldh6a1 Alox12e Als2cr19 Amy1 Ankrd5 Apoc3 Aqp7 Atp1a3 B3galt1 BC010787 BC021611 BC054059 Bckdhb Brp44l Cabc1 Cables1 Calca Car5b Ca…
195	V$STAT5A_02	51	51	300	2521	13299	-2.79	0.0	0.25	0.0	0610007A15Rik 1810037K07Rik 9030611N15Rik Abca8a Ak2 Amy1 Car3 Dbp Dpf3 Elovl6 Enpp2 Gnai1 Gpt2 Grem2 Gstz1 Hadhb Hk2 Hoxc6 Hs3st3b1 Itih2 Klra8 LOC330189 Mal Mapk8ip1 Mfn2 Msra Mst1r Mup5 Nap1l5 Ndufb10 Ndufs3 Npy1r Nrbf1 Ormdl3 Osbpl1a Oxtr Pccb Phyh Pmvk Pnpla2 Rhbdl1 Rtn2 Serpina3c Slc16a11 Slc1a3 Slc25a19 Slc6a13 Stc2 Txnl6 Ucp3 Vtn
196	V$HEB_Q6	100	100	251	4567	11253	-2.8	0.0	0.54	0.0	1810044O22Rik 4933424N09Rik Abca2 Aco1 Acy3 Adpn Alox12e Als2cr19 Apoc3 Aqp7 Aspa Auh B3galt1 Car11 Cbx7 Ccbp2 Ccl19 Ces3 Chst1 Cpt2 Crtac1 Ctdspl D8Ertd594e Derl1 Dmrt2 Ech1 Eda Elovl3 Entpd2 Fabp3 Fzd4 Gcgr Ggtla1 Gpd2 Gpr37l1 Gpt1 Gpt2 Gsta3 Gstm1 Gstm3 Gys2 Hsd11b1 Jag2 Kcna5 Kifc2 Ly6c Ly6h Mfng Mknk2 Mlycd Mogat2 Msra Npr1 Nr5a2 Ntf3 Osbpl1a Paqr4 Parc Park2 Pdk4 Pex16 Pfkfb1 Pfkfb3 Phyh Pi…
197	V$CHOP_01: heterodimers of CHOP and C/EBPalpha	100	100	251	4528	11292	-2.8	0.0	0.61	0.0	1810044O22Rik 2310043K02Rik 2310075G12Rik 4933424N09Rik Aacs Acox1 Adipor2 Afp Alas1 Alb1 Amy2 Atp1a3 B3galt1 BC021611 Bckdhb Car3 Ccbp2 Ccl24 Ces3 Cnn1 Crtac1 Cs Ctdspl Cyp2b9 Dapk2 Dbp Dct Derl1 Dhrs7 Dpp4 Eda Edg8 Elf5 Enpep Ephx2 Fn3k Fxyd1 Ggtla1 Gimap1 Gpr155 Gpr37l1 Gstk1 Gyg1 Gys2 Heph Hk2 Hoxc8 Hoxc9 Jam3 Kcna1 Kcnab1 Kcnk3 Klf15 Ly6c Mapk8ip1 Mccc1 Mfn2 Mknk2 Msra Ndufb10 Ndufs3 Nmnat3 …
198	V$FOX_Q2	270	270	81	12034	3786	-2.8	0.0	0.96	0.05	0610039N19Rik 1110035L05Rik 1810037K07Rik 1810044O22Rik 1810055D05Rik 2310075G12Rik 2410001H17Rik 3300001H21Rik 4933424N09Rik 5430431G03Rik 5730439E10Rik 9030611N15Rik Aacs Aatk Abca2 Abca8a Abcg4 Acadl Acadm Acadvl Acat1 Aco2 Acox1 Acy3 Adh1 Adipor2 Adpn Adra1a Afp Alas1 Alb1 Aldh4a1 Aldh6a1 Alox12e Als2cr19 Amy1 Amy2 Ankrd5 Apoc3 Apof Arfl4 Arhgap20 Aspa Auh B3galt1 BC010787 BC054059 Bche Bckdh…
199	V$NRF2_Q4: heterodimer containing Nrf2	90	90	261	4154	11666	-2.81	0.0	0.47	0.0	0610007A15Rik 0610039N19Rik 1110035L05Rik 1810037K07Rik 2310043K02Rik 3300001H21Rik 5730439E10Rik Aacs Abca8a Acaa1 Acadm Adpn Alas1 Aldh1a7 Als2cr19 Amy2 Arfl4 Auh BC021611 Bche Cabc1 Ccl19 Ccl24 Cd36 Cdw92 Ces3 Chst1 Crat Cry2 Cyp2b9 D8Ertd594e Dapk2 Dp1l1 Dpp4 Edg8 Elf5 Elovl3 Entpd2 Fbxo31 Fech Fthfd Gimap1 Gpd2 Gsta3 Hadhb Heph Hoxc8 Kcna1 Kcna5 Lipe Lpin1 Mccc1 Mogat2 Mup5 Nat1 Nrgn Ntrk3 O…
200	V$SRF_Q6: serum response factor	27	27	324	998	14822	-2.81	0.0	1.76	0.28	Abcg4 Amy1 Aqp7 Aspa Cs Efhd1 Elovl3 Fbxo31 Fn3k Gcgr Hoxb5 Hsd11b1 Itih2 Kcnj14 Kcnk3 Letmd1 Mapk8ip1 Osbpl1a Rbp4 Rxrg Sh3tc1 Smoc1 Stat5a Tfpi Tinag Tm4sf12 Tuba8
201	V$VMYB_02: v-Myb	52	52	299	2556	13264	-2.82	0.0	0.26	0.0	0610006O14Rik 1810037K07Rik 2310075G12Rik 4933424N09Rik 5430431G03Rik Aatk Abca2 Acadl Aldh6a1 Als2cr19 Apoc3 BC010787 Brp44l Cabc1 Calca Caskin2 Cd1d1 Cldn3 Clstn3 Crat Cry2 Cxcl15 D8Ertd594e Decr1 Eda Gstk1 Gstm2 Hadhb Hdgfrp2 Letmd1 Lum Mfn2 Nifun Oxtr Paqr4 Parc Pcx Pcyt2 Pex16 Phlda3 Phyh Prelp Pthr1 Pxmp4 Slc1a3 Smpd3 Stc2 Sycp3 Tgoln1 Tkt Tph1 Vtn
202	V$HNF3B_01: Hepatocyte Nuclear Factor 3beta	264	264	87	11818	4002	-2.82	0.0	0.82	0.02	0610039N19Rik 1110035L05Rik 1810037K07Rik 1810044O22Rik 1810055D05Rik 3300001H21Rik 4933424N09Rik 5430431G03Rik 5730439E10Rik 9030611N15Rik AF397014 Aacs Aatk Abca2 Abca8a Abcg4 Acadl Acadm Acadvl Acat1 Acy3 Adh1 Adipor2 Adpn Adra1a Afp Alas1 Alb1 Aldh1a7 Aldh4a1 Aldh6a1 Alox12e Als2cr19 Amy1 Amy2 Ankrd5 Apoc3 Apof Arfl4 Aspa Auh B3galt1 BC010787 BC021611 BC054059 Bche Bckdhb Brp44l Cabc1 Cables1…
203	V$TAL1ALPHAE47_01: Tal-1alpha:E47 heterodimer	33	33	318	1276	14544	-2.85	0.0	1.58	0.27	9030611N15Rik Afp Arfl4 B3galt1 Bckdhb Ccl19 Cldn15 Cox8a Cry2 Cs Derl1 Entpd5 Fign Ggtla1 Gstm2 Gstz1 Hs3st3b1 Itih2 Mlycd Msra Nap1l5 Nnmt Ntf3 Pcx Pde1a Plekha4 Proc Psen2 Rtn2 Slc1a3 Tcf15 Tmem15 Tuba8
204	V$NMYC_01: N-Myc	73	73	278	3407	12413	-2.85	0.0	0.43	0.0	1110035L05Rik 5430431G03Rik 9030611N15Rik Abca2 Abcg4 Acat1 Acox1 Adh1 Adipor2 Aldh6a1 Amy2 Aqp7 Brp44l Cables1 Caskin2 Cdw92 Chst1 Cpt1b Crat Crispld1 Dct Dgat2 Dlat Efhd1 Elovl3 Elovl6 Epb4.1l1 Fabp3 Fasn Fech Fn3k Gcgr Gnai1 Gnpat Gstm2 Gyg1 Hoxb5 Hoxd4 Kcnab1 Klf15 Mfn2 Mlycd Ntsr2 Ormdl3 Oxtr Pdk1 Pdk2 Pfkfb3 Phkg1 Phlda3 Pon1 Ppp1r3c Proc Psen2 Pxmp2 Pxmp4 Rhbdl1 Sbk1 Sc5d Scp2 Sh3bp5 Sh3tc…
205	V$AP1_Q4: activator protein 1	283	283	68	12888	2932	-2.86	0.0	0.38	0.0	0610006O14Rik 0610007A15Rik 0610039N19Rik 1110035L05Rik 1810037K07Rik 1810044O22Rik 1810055D05Rik 2410001H17Rik 3300001H21Rik 4933424N09Rik 5430431G03Rik 5730439E10Rik 9030611N15Rik Aacs Aatk Abca2 Abca8a Abcg4 Acad10 Acadm Acadvl Acat1 Aco1 Aco2 Acox1 Acy3 Adh1 Adpn Adra1a Ak2 Alas1 Alb1 Aldh1a1 Aldh1a7 Aldh4a1 Aldh6a1 Alox12e Als2cr19 Amy1 Amy2 Ankrd5 Aqp7 Arfl4 Arhgap20 Aspa Atp1a3 Auh B3galt1…
206	V$AML_Q6	75	75	276	3475	12345	-2.87	0.0	0.47	0.0	1810037K07Rik 1810044O22Rik 2410001H17Rik 4933424N09Rik Acy3 Adipor2 Adra1a Aldh1a7 Brp44l Car3 Cited1 Cldn15 Ctdspl D8Ertd594e Dapk2 Dpep1 Dpp4 Efhd1 Fabp3 Fbxo31 Fn3k Fthfd Gpr37l1 Grem2 Gstk1 Gstm1 Gstm2 Gstm3 Gstz1 Hdgfrp2 Hk2 Hoxc6 Hoxc9 Hsd11b1 Immp2l Irs3 Itpka Jam3 Kcna5 Kcnk3 Kifc2 Lipe Lum Mapk8ip1 Mknk2 Mlycd Mogat2 Mst1r Myoc Nap1l5 Odz2 Palmd Pfkfb1 Plekha4 Ppp1r3c Prelp Ptgds Pxmp2 …
207	V$CMYB_01: c-Myb	74	74	277	3243	12577	-2.87	0.0	0.88	0.03	0610007A15Rik 1810037K07Rik 2410001H17Rik 3300001H21Rik 4933424N09Rik 5730439E10Rik 9030611N15Rik AF397014 Aatk Acadl Acy3 Ak2 Aldh6a1 Aqp7 Arhgap20 B3galt1 BC010787 Brp44l Cbx7 Ccbp2 Cd1d1 Cdw92 Chn1 Cldn3 Cox8a Cpt1b Crat Crtac1 D8Ertd594e Dhrs7 Dmrt2 Eda Fabp3 Fign Ggtla1 Gimap1 Gpld1 Gsta3 Hibadh Hoxc9 Hs3st3b1 Irf4 Kifc2 Lass4 Lims2 Lipe Ly6c Mst1r Mup5 Nifun Nnmt Notch3 Nr5a2 Nrbf1 Paqr4 Pa…
208	V$COUP_01: COUP:HNF-4 heterodimer	56	56	295	2366	13454	-2.88	0.0	1.13	0.11	0610006O14Rik AF397014 Aco2 Acox1 Aldh1a7 Alox12e Amy1 Apoc3 B3galt1 Caskin2 Ccl24 Cd36 Cldn15 Cog4 Cpt1b Cs Dpf3 Ech1 Fabp3 Fign Fn3k Fthfd Fxyd1 Fzd4 Gcgr Gpr37l1 Gsta3 Gstk1 Gys2 Immp2l Irs3 Kcna1 Kcnj14 Lass4 Lum Ndufa9 Ndufb10 Nfia Orm1 Orm2 Parc Pcx Pcyt2 Pex16 Pfkfb1 Plekha4 Proc Psen2 Pthr1 Pxmp2 Sitpec Slc22a3 Smpd3 Tgoln1 Ttc7b Wbscr14
209	V$TCF4_Q5	277	277	74	12562	3258	-2.88	0.0	0.48	0.0	0610006O14Rik 0610039N19Rik 1110035L05Rik 1810037K07Rik 1810044O22Rik 1810055D05Rik 2310043K02Rik 2410001H17Rik 3300001H21Rik 4933424N09Rik 9030611N15Rik Aacs Aatk Abca2 Abca8a Abcg4 Acaa1 Acad10 Acadl Acadm Acadvl Acat1 Aco2 Acox1 Adh1 Adipor2 Adpn Adra1a Afp Ak2 Alas1 Alb1 Aldh1a1 Aldh1a7 Aldh4a1 Aldh6a1 Alox12e Als2cr19 Amy1 Amy2 Ankrd5 Apoc3 Apof Aqp7 Arfl4 Arhgap20 Aspa Atp1a3 Auh B3galt1 BC…
210	V$AREB6_01: AREB6 (Atp1a1 regulatory element binding factor 6)	74	74	277	3417	12403	-2.88	0.0	0.49	0.0	0610006O14Rik 1810037K07Rik 1810055D05Rik 2310043K02Rik 5730439E10Rik AF397014 Acadl Acadm Adh1 Ak2 Amy2 Arhgap20 Aspa Cabc1 Calca Car5b Caskin2 Ccl24 Cd1d1 Cldn15 Cpt1b Crispld1 Crtac1 Derl1 Echdc1 Elovl3 Entpd2 Epb4.1l1 Fasn Fbxo21 Fign Fn3k Gcgr Gstm1 Gstm2 Gstm3 Heph Kcnab1 Kcnj14 Kifc2 Letmd1 Ly6h Mapk8ip1 Mccc1 Mlycd Msra Mup5 Nap1l5 Ndufs3 Nfia Nmnat3 Notch3 Nr5a2 Nrgn Orm2 Osbpl1a Oxtr Pa…
211	V$NKX61_01: NKX6-1	16	16	335	950	14870	-2.89	0.0	0.11	0.0	1810044O22Rik Aldh4a1 B3galt1 Cldn15 Dbp Eda Gpld1 Idh3a Itih2 Ndufa9 Ndufs3 Nrgn Odz2 Pde1a Pink1 Stat5a
212	V$E2F4DP2_01: E2F-4:DP-2 heterodimer	44	44	307	1797	14023	-2.89	0.0	1.31	0.18	1810055D05Rik 4933424N09Rik Acad10 Aco2 Adh1 Ak2 Aldh6a1 Als2cr19 BC010787 Brp44l Calca Ccl24 Cox8a Crtac1 Dhrs7 Fasn Gcgr Gnai1 Gstz1 Hs3st3b1 Irf4 Jag2 Kcna1 Kcnab1 Klf15 Lims2 Lpl Nap1l5 Nfia Nrg4 Paqr4 Pde1a Phkg1 Plekha4 Pmm1 Pmvk Pon1 Ppp2r5a Pxmp2 Slc5a5 Sycp3 Tfpi Vit Vtn
213	V$FOXO4_02: fork head box O4	14	14	337	446	15374	-2.9	0.0	2.05	0.28	Acy3 Brp44l Cyp2b9 Elovl6 Enpp2 Gpt2 Hdgfrp2 Mccc1 Osbpl1a Pink1 Plekha4 Smpd3 Snrk Taldo1
214	V$GATA1_05: GATA-binding factor 1	54	54	297	2586	13234	-2.91	0.0	0.35	0.0	0610006O14Rik Abca8a Acat1 Bche Ccbp2 Ces3 Cox7a1 Cxcl15 Dgat2 Dmrt2 Dpp4 Enpp2 Entpd5 Gpr56 Gpt2 Gsta3 Gstk1 Gstm1 Hoxd4 Irf4 Kcna5 Kcnk3 Klra8 LOC330189 Lims2 Lum Ly6c Mapk8ip1 Msra Myoc Nr5a2 Nrg4 Nrgn Ntrk3 Palmd Park2 Pfkfb1 Pink1 Pln Pmvk Pon1 Prelp Pxmp4 Sah Sc5d Sec14l4 Sfxn4 Slc24a3 Slc2a5 Sucnr1 Suox Tfpi Tph1 Txnrd3
215	V$LEF1_Q6	328	328	23	14562	1258	-2.91	0.0	1.63	0.28	0610006O14Rik 0610039N19Rik 1110035L05Rik 1810037K07Rik 1810044O22Rik 1810055D05Rik 2310043K02Rik 2310075G12Rik 2410001H17Rik 3300001H21Rik 4933424N09Rik 5430431G03Rik 5730439E10Rik 9030611N15Rik AF397014 Aacs Aatk Abca2 Abca8a Abcg4 Acaa1 Acad10 Acadl Acadm Acadvl Acat1 Aco2 Acox1 Acy3 Adh1 Adipor2 Adpn Adra1a Afp Ak2 Alas1 Aldh1a7 Aldh4a1 Aldh6a1 Alox12e Als2cr19 Amy1 Amy2 Ankrd5 Apoc3 Apof Arf…
216	V$DEAF1_01	69	69	282	3068	12752	-2.93	0.0	0.75	0.0	0610007A15Rik 0610039N19Rik 5430431G03Rik AF397014 Aacs Abca2 Abcg4 Acad10 Acadvl Aco1 Aco2 Adra1a Aldh6a1 Alox12e Atp1a3 Bche Bckdhb Cabc1 Car11 Caskin2 Ccl24 Cd1d1 Chpt1 Cldn3 Cog4 Cpt1b Cpt2 Crtac1 D8Ertd594e Dgat2 Dlat Efhd1 Elf5 Ephx2 Fabp3 Fasn Fbxo31 Gpd2 Hoxc8 Hoxc9 Irf4 Itih2 Kcna1 Kcnk3 Mapk8ip1 Nifun Ntrk3 Oxtr Park2 Pdk1 Pthr1 Ptprr Pxmp2 Pxmp4 Rtn2 Sbk1 Slc22a2 Slc22a4 Slc25a10 Slc25…
217	V$DR4_Q2: direct repeat 4	306	306	45	13619	2201	-2.93	0.0	1.17	0.12	0610006O14Rik 0610007A15Rik 0610039N19Rik 1110035L05Rik 1810037K07Rik 1810044O22Rik 1810055D05Rik 2310043K02Rik 2310075G12Rik 3300001H21Rik 4933424N09Rik 5430431G03Rik 5730439E10Rik 9030611N15Rik AF397014 Aacs Aatk Abca2 Abca8a Abcg4 Acaa1 Acad10 Acadl Acadm Acadvl Aco1 Aco2 Acox1 Acy3 Adh1 Adpn Adra1a Afp Ak2 Alas1 Alb1 Aldh1a1 Aldh4a1 Aldh6a1 Alox12e Als2cr19 Amy1 Amy2 Ankrd5 Apoc3 Aqp7 Arhgap2…
218	V$CREB_02: cAMP-responsive element binding protein	33	33	318	1689	14131	-2.93	0.0	0.22	0.0	0610006O14Rik Acad10 Aco2 Adpn Adra1a Atp1a3 BC010787 Cables1 Calca Clstn3 Cry2 Dpf3 Fabp3 Fn3k Gstk1 Gstz1 Hoxb5 Idh3a Jag2 Mfn2 Nap1l5 Nifun Ormdl3 Pdk4 Pfkfb3 Phkg1 Rhbdl1 Rxrg Scg3 Sfxn4 Slc22a3 Snrk Tph1
219	V$NFKB_Q6: NF-kappaB	40	40	311	1990	13830	-2.93	0.0	0.26	0.0	1110035L05Rik 2310075G12Rik 3300001H21Rik Abca2 Aco2 Acox1 Adra1a Alas1 Aldh6a1 Alox12e Amy1 Atp1a3 Cox7a1 Cpt2 Dapk2 Dpep1 Dpp4 Elf5 Enpp2 Fign Gsta3 Gstk1 Jag2 Kcnab1 Mal Mapk8ip1 Nifun Ntrk3 Parc Pdk4 Plekha4 Ptprr Serpina3m Slc22a4 Slc25a10 Smoc1 Smpd3 Sorbs1 Tph1 Ucp1
220	V$AIRE_01	67	67	284	3045	12775	-2.95	0.0	0.59	0.0	0610039N19Rik 1810055D05Rik 2410001H17Rik 3300001H21Rik Acaa1 Acadm Acadvl Aco1 Acox1 Acy3 Adra1a Ak2 Alas1 Aspa BC021611 Bckdhb Cables1 Car5b Chn1 Chpt1 Crispld1 Derl1 Dpf3 Echdc1 Elovl6 Fbxo21 Fxyd1 Fzd4 Gpd2 Gpld1 Gpr37l1 Grem2 Hadhb Hibadh Irs3 Jam3 LOC330189 Lipe Mfn2 Mknk2 Mst1r Nat1 Ndufb10 Ndufs3 Nmnat3 Notch3 Nrbf1 Nrg4 Nrgn Palmd Pccb Pde1a Pde8a Pln Pon1 Pxmp4 Rxrg Sah Sbk1 Scd1 Slc25a…
221	V$IK3_01: Ikaros 3	39	39	312	1585	14235	-2.95	0.0	1.29	0.18	0610007A15Rik 1110035L05Rik Aatk Aco1 Aldh1a1 Auh Cxcl15 Decr1 Elf5 Entpd2 Fabp3 Fbxo21 Gpr56 Gpt2 Gys2 Hc Hoxc8 Kifc2 Klra8 Lims2 Lipe Mapk8ip1 Nmnat3 Nrbf1 Pde8a Pdk4 Pnpla2 Ppp2r5a Prelp Rhbdl1 Serpina3m Slc16a11 Slc5a6 Smoc1 Stc2 Suox Tcf15 Tph1 Tuba8
222	V$MYC_Q2	65	65	286	2955	12865	-2.95	0.0	0.59	0.0	1110035L05Rik 5430431G03Rik 9030611N15Rik Abca2 Acat1 Adh1 Adipor2 Amy2 Aqp7 Brp44l Cables1 Caskin2 Cdw92 Chst1 Crat Crispld1 Dct Dgat2 Efhd1 Elovl3 Elovl6 Epb4.1l1 Fabp3 Fech Fn3k Gcgr Gnai1 Gnpat Gstm2 Gyg1 Hoxb5 Hoxd4 Kcnab1 Klf15 Mfn2 Ntsr2 Ormdl3 Oxtr Pdk1 Pdk2 Pfkfb3 Phkg1 Phlda3 Pon1 Ppp1r3c Proc Psen2 Pxmp2 Pxmp4 Rhbdl1 Sc5d Scp2 Sh3bp5 Sh3tc1 Slc22a4 Slc25a10 Slc25a19 St6galnac5 Sycp3 Tc…
223	V$GRE_C: Glucocorticoid response element	17	17	334	583	15237	-2.96	0.0	1.83	0.28	1810037K07Rik 3300001H21Rik Ankrd5 Car5b Chst1 Cry2 Derl1 Dlat Fbxo21 Hoxc8 Ly6h Orm1 Osbpl1a Pex16 Rtn2 Serpina3c Serpina3m
224	V$GATA4_Q3	348	348	3	15509	311	-2.96	0.0	2.44	0.31	0610006O14Rik 0610007A15Rik 0610039N19Rik 1110035L05Rik 1810037K07Rik 1810044O22Rik 1810055D05Rik 2310043K02Rik 2310075G12Rik 2410001H17Rik 3300001H21Rik 4933424N09Rik 5430431G03Rik 5730439E10Rik 9030611N15Rik AF397014 Aacs Aatk Abca2 Abca8a Abcg4 Acaa1 Acad10 Acadl Acadm Acadvl Acat1 Aco1 Aco2 Acox1 Acy3 Adh1 Adipor2 Adpn Adra1a Afp Ak2 Alas1 Alb1 Aldh1a1 Aldh1a7 Aldh4a1 Aldh6a1 Alox12e Als2cr19…
225	V$XFD3_01: Xenopus fork head domain factor 3	45	45	306	1891	13929	-2.99	0.0	1.1	0.11	1810055D05Rik Abca8a Acadl Acadvl Acy3 B3galt1 BC054059 Brp44l Cabc1 Cables1 Cdw92 Cyp2b9 Elovl6 Enpp2 Entpd2 Gpt2 Hdgfrp2 Hibadh Immp2l Itpka Jam3 Klra8 Lipe Mccc1 Mfng Myoc Nifun Npy1r Nrgn Osbpl1a Park2 Pink1 Plekha4 Pon1 Por Sah Sfxn4 Slc5a6 Smpd3 Snrk Sqrdl Suox Taldo1 Tfpi Tph1
226	V$NFE2_01: NF-E2 p45	52	52	299	2246	13574	-3.0	0.0	0.93	0.05	0610007A15Rik 0610039N19Rik 2410001H17Rik 5730439E10Rik Aatk Abca8a Adpn Alb1 Als2cr19 Amy2 Arfl4 BC021611 Cabc1 Car5b Ccl19 Chst1 Cyp2b9 Dhrs7 Elovl3 Enpep Entpd2 Fbxo31 Fn3k Fthfd Fxyd1 Gfra3 Gys2 Hoxc8 Irf4 Jam3 Lpin1 Lum Mal Mccc1 Mfng Mup5 Odz2 Orm1 Orm2 Osbpl1a Ppargc1b Psen2 Pxmp4 Scd1 Slc22a4 Sorbs1 Sucnr1 Suox Tax1bp1 Tgoln1 Tinag Ucp3
227	V$NFKAPPAB_01: NF-kappaB	47	47	304	2245	13575	-3.0	0.0	0.37	0.0	0610039N19Rik 1110035L05Rik 2310075G12Rik 4933424N09Rik Acadl Aco2 Acox1 Adra1a Alas1 Aldh6a1 Alox12e Ccbp2 Cox7a1 Cpt2 Dapk2 Dpep1 Elf5 Enpp2 Entpd2 Ephx2 Fbxo31 Fign Gstk1 Jag2 Kcnab1 Mal Mapk8ip1 Mfng Ntf3 Ntrk3 Parc Pdk4 Pex16 Plekha4 Pnpla2 Ppp2r5a Ptprr Serpina3m Slc1a5 Slc22a2 Slc22a4 Slc25a10 Smoc1 Smpd3 Sorbs1 Tcf15 Ucp1
228	V$HNF3ALPHA_Q6	294	294	57	13269	2551	-3.01	0.0	0.58	0.0	0610039N19Rik 1110035L05Rik 1810037K07Rik 1810044O22Rik 1810055D05Rik 2310043K02Rik 2410001H17Rik 3300001H21Rik 4933424N09Rik 5430431G03Rik 5730439E10Rik 9030611N15Rik Aacs Abca2 Abca8a Abcg4 Acaa1 Acadl Acadm Acadvl Acat1 Aco1 Aco2 Acox1 Acy3 Adh1 Adipor2 Adpn Adra1a Afp Ak2 Alas1 Alb1 Aldh1a7 Aldh4a1 Aldh6a1 Alox12e Als2cr19 Amy1 Amy2 Ankrd5 Apof Arfl4 Arhgap20 Aspa Auh B3galt1 BC010787 BC02161…
229	V$HIF1_Q3: hypoxia induced factor	32	32	319	1277	14543	-3.01	0.0	1.33	0.18	Abca2 Aco2 Adipor2 Cables1 Cox7a1 Crat Dgat2 Ebf2 Elovl3 Elovl6 Epb4.1l1 Fech Fthfd Gnai1 Gpr56 Gstk1 Gstm2 Mfn2 Nrg4 Ntrk3 Pdk1 Ppp1r3c Proc Rhbdl1 Sah Sh3tc1 Slc6a13 Sycp3 Tcf15 Tm4sf12 Vit Vnn3
230	V$ZID_01: zinc finger with interaction domain	53	53	298	2333	13487	-3.02	0.0	0.8	0.01	0610006O14Rik 0610039N19Rik 1810037K07Rik 2310043K02Rik 2310075G12Rik 5730439E10Rik Adh1 Adpn Ak2 Alas1 Aldh4a1 Apoc3 Calca Cbx7 Chn1 Cldn15 Cnn1 Crtac1 Cs Ech1 Enpep Fn3k Fthfd Fxyd1 Fzd4 Gcgr Gpr37l1 Kcna1 Kcnj14 Kcnk3 Lipe Ly6c Nifun Odz2 Pcx Pdk4 Pex16 Phkg1 Phlda3 Pmvk Rhbdl1 Sbk1 Scp2 Serpina3m Slc16a11 Slc1a5 Slc22a3 Slc22a4 Tcf15 Timp4 Tst Ttc7b Vegfb
231	V$NRF1_Q6	21	21	330	775	15045	-3.04	0.0	1.58	0.27	0610006O14Rik Acad10 Acadm Alas1 Caskin2 Cbx7 Fbxo31 Hibadh Idh3a Jam3 Lpin1 Paqr4 Park2 Pccb Pink1 Por Ppp1r3c Rhbdl1 Sbk1 Stc2 Wdr42a
232	V$POU6F1_01	25	25	326	1311	14509	-3.05	0.0	0.21	0.0	Abca8a Acy3 Adpn Ankrd5 Cabc1 Cd1d1 Cdw92 Chn1 Dgat2 Gpld1 Gstk1 Hc Klra8 Msra Mup5 Nat1 Ndufab1 Ndufb10 Pccb Pink1 Pmvk Ptn Sucnr1 Sycp3 Tinag
233	V$RP58_01: 58 KDA repressor protein	5	5	346	406	15414	-3.06	0.0	0.06	0.0	Aatk Caskin2 Park2 Psen2 Tuba8
234	V$TAL1BETAE47_01: Tal-1beta:E47 heterodimer	23	23	328	876	14944	-3.08	0.0	1.45	0.2	9030611N15Rik Afp Arfl4 B3galt1 Bckdhb Cldn15 Cox8a Fign Ggtla1 Gstm2 Gstz1 Hs3st3b1 Itih2 Mlycd Msra Nap1l5 Ntf3 Pde1a Plekha4 Proc Rtn2 Slc1a3 Tcf15
235	V$HNF4_01: hepatic nuclear factor 4	341	341	10	15181	639	-3.09	0.0	1.82	0.28	0610006O14Rik 0610007A15Rik 0610039N19Rik 1110035L05Rik 1810037K07Rik 1810044O22Rik 1810055D05Rik 2310043K02Rik 2310075G12Rik 2410001H17Rik 3300001H21Rik 4933424N09Rik 5430431G03Rik 5730439E10Rik AF397014 Aacs Aatk Abca2 Abca8a Abcg4 Acaa1 Acad10 Acadm Acadvl Acat1 Aco1 Aco2 Acox1 Acy3 Adh1 Adipor2 Adpn Adra1a Afp Ak2 Alas1 Alb1 Aldh1a7 Aldh4a1 Aldh6a1 Alox12e Als2cr19 Amy1 Amy2 Apoc3 Apof Aqp7 A…
236	V$ACAAT_B: Avian C-type CCAAT box	28	28	323	1112	14708	-3.09	0.0	1.29	0.18	Acaa1 Alas1 Brp44l Calca Ccbp2 Chn1 Cox7a1 Dmrt2 Ggtla1 Gys2 Hdgfrp2 Hs3st3b1 LOC330189 Mknk2 Nr5a2 Paqr4 Pfkfb1 Pgm2 S3-12 Sah Sfxn4 Sucnr1 Tmeff2 Tph1 Tst Txnrd3 Vnn3 Vtn
237	V$YY1_02: Yin and Yang 1	39	39	312	1652	14168	-3.09	0.0	1.0	0.07	3300001H21Rik Acaa1 Acadm Acadvl Apoc3 Auh BC010787 Chst1 Cog4 Cox8a Crat Ebf2 Entpd5 Fasn Fbxo21 Gpd2 Gpr155 Hc Kcnj14 Letmd1 Lipe Mapk8ip1 Ndufa9 Ndufs3 Nifun Osbpl1a Pink1 Ppargc1b Pthr1 S3-12 Sec14l4 Slc1a3 Slc25a10 Slc25a19 Suox Sycp3 Tmem15 Tph1 Vegfb
238	V$MEF3_B: MEF-3	14	14	337	471	15349	-3.1	0.0	1.76	0.28	3300001H21Rik Alox12e Chpt1 Cyp2b9 Dpep1 Ebf2 Fzd4 Gys2 Kcna1 Nmnat3 Nrgn Orm2 Phyh Stat5a
239	V$SRF_C: serum response factor	15	15	336	518	15302	-3.11	0.0	1.69	0.28	Aco1 Amy1 Aqp7 Aspa BC054059 Brp44l Ccl24 Epb4.1l1 Fbxo31 Hoxb5 Hsd11b1 Itih2 Rbp4 Sh3tc1 Tinag
240	V$FXR_Q3	9	9	342	265	15555	-3.14	0.0	1.94	0.28	Adra1a B3galt1 Bckdhb Gpt1 Itih2 Odz2 Pink1 Slc24a3 Tmem15
241	V$E2_Q6: papilloma virus regulator E2	34	34	317	1427	14393	-3.14	0.0	1.02	0.08	1810055D05Rik Acaa1 Aco2 Bckdhb Cables1 Ccbp2 Cog4 Cs Dpp4 Elovl3 Fasn Gpt2 Hibch Jag2 Kcnj14 Mfn2 Mfng Ndufs3 Nifun Ntf3 Ormdl3 Oxtr Pdk1 Por Ppp1r3c Rbp4 Rxrg Sfxn4 Slc25a10 Taldo1 Tax1bp1 Tst Ttc7b Wdr42a
242	V$HIF1_Q5: hypoxia-inducible factor 1	41	41	310	1827	13993	-3.14	0.0	0.7	0.0	2410001H17Rik Abca2 Cabc1 Ccbp2 Cox7a1 Cpt1b Cry2 Dbp Dgat2 Dp1l1 Elovl6 Epb4.1l1 Fabp3 Fech Fign Fn3k Fthfd Gnai1 Gpr56 Gstk1 Gstz1 Heph Hibadh Hs3st3b1 Jag2 Letmd1 Lpin1 Mogat2 Ndufb10 Ntrk3 Ntsr2 Oxtr Pdk1 Phlda3 Pln Ppp1r3c Rhbdl1 Sec14l4 Slc6a13 Tcf15 Vnn3
243	V$ARNT_01: AhR nuclear translocator homodimers	25	25	326	1261	14559	-3.19	0.0	0.29	0.0	1110035L05Rik Abca2 Abcg4 Aldh6a1 Cables1 Cdw92 Cpt1b Crat Fn3k Gcgr Hoxb5 Hoxd4 Kcnab1 Klf15 Ntsr2 Pon1 Ppp1r3c Rhbdl1 Sh3tc1 Slc25a10 Slc25a19 St6galnac5 Sycp3 Tmeff2 Tmem15
244	V$ARP1_01: apolipoprotein AI regulatory protein 1	37	37	314	1679	14141	-3.19	0.0	0.61	0.0	Adpn Ak2 Alox12e Cabc1 Cbx7 Chpt1 Cox8a Cs Dbp Dmrt2 Entpd2 Gcgr Gpt1 Grem2 Irs3 Mogat2 Ndufs3 Notch3 Npr1 Nr5a2 Osbpl1a Pdk4 Phyh Pink1 Pnpla2 Ppp1r3c Rhbdl1 Sec14l4 Sfxn4 Sh3bp5 Slc1a3 Slc22a2 Slc25a19 Tcf15 Tfpi Tuba8 Vtn
245	V$OCT_C: Octamer binding site	20	20	331	1057	14763	-3.19	0.0	0.23	0.0	Adpn Aldh1a7 BC021611 Cry2 D8Ertd594e Derl1 Hs3st3b1 Irs3 Lpl Lum Msra Nfia Pfkfb1 Pln Serpina3c Slc22a3 Smpd3 Stc2 Sucnr1 Sycp3
246	V$TEL2_Q6	27	27	324	1102	14718	-3.2	0.0	1.12	0.11	0610006O14Rik 1810037K07Rik 3300001H21Rik Aco1 Acy3 Amy1 Ankrd5 BC054059 Cox8a Dpp4 Fbxo21 Fthfd Gpr155 Gpt1 Hibadh Mlycd Mogat2 Nnmt Pde1a Phyh Pnpla2 Prelp S3-12 Sucnr1 Tfpi Tgoln1 Timp4
247	V$TFIIA_Q6	315	315	36	14215	1605	-3.2	0.0	0.56	0.0	0610006O14Rik 0610007A15Rik 0610039N19Rik 1110035L05Rik 1810037K07Rik 1810044O22Rik 1810055D05Rik 2310043K02Rik 2310075G12Rik 2410001H17Rik 3300001H21Rik 4933424N09Rik 5430431G03Rik 5730439E10Rik 9030611N15Rik AF397014 Aacs Aatk Abca2 Abca8a Abcg4 Acaa1 Acad10 Acadl Acadm Acadvl Acat1 Aco2 Acox1 Acy3 Adh1 Adipor2 Adpn Afp Ak2 Alb1 Aldh1a1 Aldh1a7 Aldh4a1 Aldh6a1 Alox12e Als2cr19 Amy1 Amy2 Ankrd5 …
248	V$VBP_01: PAR-type chicken vitellogenin promoter-binding protein	28	28	323	1370	14450	-3.21	0.0	0.35	0.0	3300001H21Rik Aacs Adh1 Ak2 Alb1 Aldh6a1 Amy1 BC054059 Brp44l Cables1 Ces3 Crtac1 Dpf3 Ech1 Elovl6 Gimap1 Gpld1 Gys2 Lpl Mfn2 Ndufs3 Ormdl3 Osbpl1a Pclo Pfkfb3 Ptgds Sah Sfxn4
249	V$CACCCBINDINGFACTOR_Q6	30	30	321	1270	14550	-3.22	0.0	0.94	0.05	Aatk Aldh6a1 Atp1a3 BC010787 Brp44l Car11 Cldn15 Ctdspl Dp1l1 Fxyd1 Gnpat Gstk1 Gstm2 Hdgfrp2 Hibadh Hoxb5 Jag2 Klf15 Lipe Lpin1 Ly6h Nfia Nmnat3 Osbpl1a Pcyt2 Pfkfb3 Phlda3 Ptprr Smoc1 Tgoln1
250	V$OLF1_01: olfactory neuron-specific factor	34	34	317	1540	14280	-3.22	0.0	0.62	0.0	AF397014 Aatk Acy3 Aldh6a1 Car11 Crispld1 Crtac1 Dapk2 Dp1l1 Dpp4 Eda Efhd1 Fign Ggtla1 Hoxc8 Mst1r Nifun Nmnat3 Nrgn Ntf3 Ormdl3 Pclo Pdk4 Pon1 Rbp4 Scg3 Sh3tc1 Slc16a11 Slc22a4 Smpd3 Stc2 Tph1 Tst Vill
251	V$HTF_01	12	12	339	707	15113	-3.22	0.0	0.15	0.0	0610006O14Rik Aco2 Clstn3 Gpt2 Hk2 Jag2 Nfia Ntf3 Ormdl3 Pdk4 Rhbdl1 Snrk
252	V$R_01: Epstein-Barr virus transcription factor R	8	8	343	231	15589	-3.23	0.0	1.9	0.28	0610006O14Rik 2310075G12Rik Jag2 Nfia Oxtr Selenbp1 Sh3bp5 Ucp1
253	V$NGFIC_01: nerve growth factor-induced protein C	9	9	342	273	15547	-3.23	0.0	1.82	0.28	5430431G03Rik Dapk2 Fbxo21 Gnai1 Kcna1 Mogat2 Pthr1 Slc16a11 Vill
254	V$ATATA_B: Avian C-type TATA box	24	24	327	1204	14616	-3.23	0.0	0.31	0.0	1810044O22Rik Acadm Adpn Amy1 Aspa Bckdhb Chn1 Dlat Heph Hibadh Immp2l Jam3 Mfng Mup5 Nmnat3 Nr5a2 Osbpl1a Pmvk Ptn Sah Serpina3c Slc2a5 Sqrdl Taldo1
255	V$BACH1_01: BTB and CNC homolog 1	2	2	349	236	15584	-3.24	0.0	0.03	0.0	Sucnr1 Sycp3
256	V$XBP1_01: X-box-binding protein 1	32	32	319	1410	14410	-3.25	0.0	0.74	0.0	0610006O14Rik 5430431G03Rik 5730439E10Rik Abcg4 Aco2 Acox1 Adh1 Aldh4a1 Clstn3 Dpp4 Enpep Epb4.1l1 Hibadh Hk2 Jag2 Lims2 Mfn2 Mknk2 Myoc Nfia Ntf3 Ormdl3 Palmd Pdk4 Phkg1 Ppp1r3c Proc Pxmp4 Sh3bp5 Snrk Tm4sf12 Ttc7b
257	V$HNF1_Q6	334	334	17	15184	636	-3.26	0.0	0.2	0.0	0610006O14Rik 0610007A15Rik 0610039N19Rik 1110035L05Rik 1810037K07Rik 1810044O22Rik 1810055D05Rik 2310043K02Rik 2310075G12Rik 2410001H17Rik 3300001H21Rik 4933424N09Rik 5430431G03Rik 5730439E10Rik 9030611N15Rik AF397014 Aacs Aatk Abca2 Abca8a Acaa1 Acad10 Acadl Acadm Acadvl Acat1 Aco1 Aco2 Acox1 Adh1 Adipor2 Adpn Adra1a Afp Ak2 Alas1 Alb1 Aldh1a7 Aldh4a1 Aldh6a1 Alox12e Als2cr19 Amy1 Amy2 Ankrd5 A…
258	V$MTF1_Q4	27	27	324	1148	14672	-3.28	0.0	0.9	0.04	Acaa1 Alb1 Arhgap20 Cabc1 Cables1 Ccbp2 Ces3 Cited1 Cpt1b D8Ertd594e Dmrt2 Elovl3 Gpr155 Gpt2 Gstk1 Irf4 Kcnab1 Kifc2 Myoc Ndufa9 Ndufs3 Rbp4 Rtn2 Sitpec Slc22a4 Tph1 Vegfb
259	V$DEAF1_02	11	11	340	365	15455	-3.3	0.0	1.63	0.28	0610007A15Rik Acad10 Aco1 Bche Chpt1 Cs Dlat Fbxo31 Klf15 Nifun Slc5a5
260	V$ATF6_01: activating transcription factor 6	10	10	341	324	15496	-3.31	0.0	1.65	0.28	0610006O14Rik Clstn3 Dp1l1 Gpt2 Hk2 Ntf3 Ormdl3 Park2 Pdk4 Pmm1
261	V$E2_Q6_01	18	18	333	938	14882	-3.32	0.0	0.27	0.0	1810055D05Rik Acaa1 Aco2 Ccbp2 Dpp4 Hibch Mfng Ormdl3 Pdk1 Por Ppp1r3c Selenbp1 Syt12 Taldo1 Tkt Tst Ttc7b Wdr42a
262	V$ICSBP_Q6	16	16	335	854	14966	-3.32	0.0	0.24	0.0	Abca8a Ak2 Aldh1a7 Als2cr19 Amy1 Cbx7 Chpt1 Fxyd1 Gpr155 Klra8 Mup5 Myoc Pclo Pxmp2 Taldo1 Ucp3
263	V$PAX_Q6	339	339	12	15132	688	-3.32	0.0	1.41	0.2	0610006O14Rik 0610007A15Rik 0610039N19Rik 1110035L05Rik 1810037K07Rik 1810044O22Rik 1810055D05Rik 2310043K02Rik 2310075G12Rik 2410001H17Rik 3300001H21Rik 4933424N09Rik 5430431G03Rik 5730439E10Rik 9030611N15Rik AF397014 Aacs Aatk Abca2 Abca8a Abcg4 Acaa1 Acad10 Acadl Acadm Acadvl Acat1 Aco1 Aco2 Acox1 Acy3 Adh1 Adipor2 Adpn Adra1a Afp Ak2 Alas1 Alb1 Aldh1a1 Aldh1a7 Aldh4a1 Aldh6a1 Alox12e Als2cr19…
264	V$HNF4_01_B: Hepatocyte nuclear factor 4	16	16	335	607	15213	-3.34	0.0	1.27	0.17	Acox1 Afp Apoc3 Aspa Caskin2 Fabp3 Fbxo21 Gstk1 Gys2 Lum Ndufb10 Pex16 Ptn S3-12 Slc27a1 Txnl6
265	V$E2_01: papilloma virus regulator E2	16	16	335	849	14971	-3.35	0.0	0.25	0.0	1810055D05Rik Acaa1 Aco2 Cog4 Dpp4 Hibch Mfng Ormdl3 Pdk1 Por Ppp1r3c Rbp4 Taldo1 Tst Ttc7b Wdr42a
266	V$HOGNESS_B: Imperfect Hogness /Goldberg Box	24	24	327	1021	14799	-3.35	0.0	0.87	0.03	5430431G03Rik Acadvl Aldh4a1 Apof Aspa Auh Bckdhb Cox8a Dhrs7 Ech1 Fbxo21 Gys2 Hc Hdgfrp2 Mapk8ip1 Nrbf1 Paqr4 Pdk1 Phkg1 Ppp1r3c Ppp2r5a Ptgds Sitpec Slc25a19
267	V$HEN1_01: HEN1	11	11	340	372	15448	-3.35	0.0	1.55	0.26	Alox12e Dapk2 Gpr37l1 Hoxb5 Idh3a Kcna5 Mst1r Parc Ptgds Sec14l4 Timp4
268	V$STAT5A_01: signal transducer and activator of transcription 5a	21	21	330	1037	14783	-3.35	0.0	0.36	0.0	Ak2 Ccl19 Ccl24 Entpd5 Fbxo21 Gpr155 Hibadh Lipe Nnmt Nrbf1 Pccb Pdk4 Pnpla2 Prelp Rtn2 Scp2 Selenbp1 Slc1a3 Slc2a5 Sqrdl Vill
269	V$TCF11MAFG_01: TCF11:MafG heterodimers	26	26	325	1181	14639	-3.35	0.0	0.6	0.0	0610007A15Rik 0610039N19Rik 1110035L05Rik 3300001H21Rik Auh Cd36 Fasn Gpd2 Gsta3 Hoxc8 Kcna5 Lpin1 Ntrk3 Palmd Pccb Pdk2 Pfkfb1 Pmm1 Pmvk Psen2 Sec14l4 Slc22a4 Tax1bp1 Tfpi Tinag Tm4sf12
270	V$NFKB_C: NF-kappaB binding site	9	9	342	553	15267	-3.36	0.0	0.15	0.0	Adra1a Cox7a1 Dpep1 Dpp4 Palmd Parc Pdk4 Smoc1 Smpd3
271	V$AR_02: high affinity binding sites for androgen receptor	3	3	348	52	15768	-3.39	0.0	2.15	0.31	Derl1 Dlat Hoxc8
272	V$PR_02: is recognized by progesterone receptor	20	20	331	832	14988	-3.4	0.0	0.94	0.05	1110035L05Rik 9030611N15Rik Ankrd5 Car5b Ces3 Chst1 Cry2 Ctdspl Derl1 Dlat Gstm1 Hoxc8 Itih2 Msra Myoc Park2 Ptgds Rtn2 Scp2 Sitpec
273	V$AR_Q2: androgen receptor	21	21	330	896	14924	-3.42	0.0	0.84	0.03	1110035L05Rik 9030611N15Rik Ankrd5 Apoc3 Ctdspl Derl1 Gsta3 Hibadh Hoxc6 Itih2 Lpl Ndufab1 Nmnat3 Park2 Pcyt2 Pdk2 Scp2 Sitpec Tcf15 Txnrd3 Vnn3
274	V$FREAC2_01: Fork head RElated ACtivator-2	22	22	329	995	14825	-3.43	0.0	0.62	0.0	Abca2 Acy3 Bche Brp44l Cog4 Cyp2b9 Elovl6 Enpp2 Epb4.1l1 Gpt2 Gyg1 Hdgfrp2 Hibadh Lipe Mccc1 Osbpl1a Plekha4 Ppp2r5a Rbp4 Scp2 Snrk Suox
275	V$OCT1_B: Octamer binding factor 1	20	20	331	953	14867	-3.44	0.0	0.46	0.0	Acadl Adpn Aldh1a7 BC021611 Cd36 Cry2 D8Ertd594e Derl1 Fbxo21 Hs3st3b1 Irs3 Lpl Lum Msra Nfia Pfkfb1 Serpina3c Smpd3 St6galnac5 Sucnr1
276	V$MEF2_03: myogenic MADS factor MEF-2	4	4	347	318	15502	-3.44	0.0	0.08	0.0	Cpt1b Fbxo21 Pmvk Rhbdl1
277	V$FOXO1_02: fork head box O1	21	21	330	962	14858	-3.45	0.0	0.57	0.0	Acadvl Acy3 Brp44l Cabc1 Cyp2b9 Elovl6 Enpp2 Gpt2 Hdgfrp2 Hibadh Lipe Mccc1 Osbpl1a Pdk4 Pink1 Plekha4 Ppp2r5a Smpd3 Snrk Suox Taldo1
278	V$NERF_Q2: new ets-related factor 1a	16	16	335	800	15020	-3.47	0.0	0.36	0.0	1810037K07Rik Acy3 BC054059 Cog4 Dct Fbxo21 Fthfd Gpr56 Ntf3 Pnpla2 Prelp Scg3 Serpina3c Sh3tc1 Slc5a5 Sorbs1
279	V$FREAC4_01: Fork head RElated ACtivator-4	6	6	345	168	15652	-3.48	0.0	1.73	0.28	Als2cr19 Enpp2 Osbpl1a Plekha4 Sah Scp2
280	V$HFH4_01	14	14	337	546	15274	-3.5	0.0	1.1	0.11	1810044O22Rik Acadl Acadm Adipor2 Enpp2 Entpd5 Gpld1 Gpr37l1 Pon1 Pxmp4 Rtn2 Tax1bp1 Tcf15 Tst
281	V$E4BP4_01: E4BP4	11	11	340	607	15213	-3.51	0.0	0.24	0.0	3300001H21Rik Alb1 Amy1 Brp44l Ces3 Dpf3 Elovl6 Gpld1 Ptgds Sah Sfxn4
282	V$NFKAPPAB50_01: NF-kappaB (p50)	13	13	338	683	15137	-3.51	0.0	0.29	0.0	0610039N19Rik Als2cr19 Auh Ccbp2 Hoxc8 Mfng Pnpla2 Ppp2r5a Slc1a5 Slc24a3 Smoc1 Taldo1 Tcf15
283	V$FREAC3_01: Fork head RElated ACtivator-3	5	5	346	356	15464	-3.52	0.0	0.11	0.0	Gpr155 LOC330189 Osbpl1a Pon1 Tm4sf12
284	V$PPARA_02: PPAR-alpha:RXR-alpha heterodimer (peroxisome proliferator activated factor alpha:retinoid X receptor alpha)	8	8	343	476	15344	-3.56	0.0	0.19	0.0	1110035L05Rik Cldn3 Dp1l1 Kcnj14 Mlycd Pde8a Pon1 Pthr1
285	V$RSRFC4_Q2	10	10	341	360	15460	-3.56	0.0	1.26	0.16	2310043K02Rik 5430431G03Rik Amy1 Brp44l Cog4 Cpt1b Odz2 Pmvk Rhbdl1 St6galnac5
286	V$ARNT_02: AhR nuclear translocator homodimers	10	10	341	555	15265	-3.57	0.0	0.24	0.0	Abcg4 Acox1 Aldh6a1 Cpt1b Crispld1 Dlat Gyg1 Hoxb5 Klf15 Ppp1r3c
287	V$MAX_01: Max	13	13	338	654	15166	-3.59	0.0	0.37	0.0	Acat1 Cdw92 Crispld1 Gstm2 Hoxb5 Hoxd4 Ntsr2 Pon1 Sc5d Scp2 Slc25a10 Sycp3 Tmem15
288	V$MYCMAX_01: c-Myc:Max heterodimer	5	5	346	137	15683	-3.61	0.0	1.63	0.28	Acat1 Cdw92 Gnpat Pon1 Scp2
289	V$E2F_02: E2F	10	10	341	370	15450	-3.61	0.0	1.16	0.12	Aco2 Als2cr19 Cox8a Lims2 Lpl Nrg4 Paqr4 Pde1a Pxmp2 Slc5a5
290	V$E2F_Q3: E2F	10	10	341	370	15450	-3.61	0.0	1.16	0.12	Aco2 Als2cr19 Cox8a Lims2 Lpl Nrg4 Paqr4 Pde1a Pxmp2 Slc5a5
291	V$E2F4DP1_01: E2F-4:DP-1 heterodimer	10	10	341	370	15450	-3.61	0.0	1.16	0.12	Aco2 Als2cr19 Cox8a Lims2 Lpl Nrg4 Paqr4 Pde1a Pxmp2 Slc5a5
292	V$HSF_Q6	1	1	350	158	15662	-3.62	0.0	0.03	0.0	Slc6a13
293	V$EVI1_02: ectopic viral integration site 1 encoded factor	10	10	341	377	15443	-3.64	0.0	1.1	0.11	Ccl24 Echdc1 Entpd5 Gstz1 Klf15 Lipe Npy1r Snrk Suox Wbscr14
294	V$E4F1_Q6	8	8	343	458	15362	-3.64	0.0	0.23	0.0	Aco2 Aldh6a1 Atp1a3 Dlat Gpt2 Mfn2 Notch3 Ormdl3
295	V$HEN1_02: HEN1	6	6	345	184	15636	-3.65	0.0	1.46	0.2	Alox12e Idh3a Kcna5 Mst1r Ptgds Sec14l4
296	V$NFMUE1_Q6	13	13	338	567	15253	-3.67	0.0	0.71	0.0	Cog4 Cox8a Crat Fasn Gnpat Gpr155 Gstz1 Mccc1 Ndufa9 Ppargc1b Slc25a19 Tmem15 Wdr42a
297	V$NFY_C: NF-Y binding site	10	10	341	392	15428	-3.7	0.0	0.98	0.06	Aldh4a1 Aldh6a1 Dmrt2 Dpp4 Gpld1 Pdk4 Pln Pxmp4 Serpina3c Slc1a5
298	V$COUP_DR1_Q6	11	11	340	464	15356	-3.73	0.0	0.78	0.01	Apoc3 Cldn15 Fxyd1 Hs3st3b1 Irs3 Kcnj14 Pcx Pex16 Psen2 Sh3tc1 Ttc7b
299	V$STRA13_01	9	9	342	471	15349	-3.74	0.0	0.33	0.0	Abcg4 Acox1 Aldh6a1 Cpt1b Crat Crispld1 Dlat Klf15 Ppp1r3c
300	V$MIF1_01: MIBP-1 / RFX1 complex	6	6	345	192	15628	-3.75	0.0	1.34	0.18	Car3 Elovl6 Fbxo31 Orm1 Orm2 Slc22a3
301	V$T3R_01: viral homolog of thyroid hormone receptor alpha1	10	10	341	413	15407	-3.76	0.0	0.83	0.03	Cabc1 Ccbp2 D8Ertd594e Dct Fxyd1 Jag2 Kifc2 Mapk8ip1 Parc Vegfb
302	V$OCT1_01: octamer factor 1	10	10	341	467	15353	-3.79	0.0	0.53	0.0	Aldh1a7 Cry2 Derl1 Lpl Msra Nfia Pfkfb1 Snrk Sucnr1 Wbscr14
303	V$CDP_01: cut-like homeodomain protein	1	1	350	145	15675	-3.82	0.0	0.04	0.0	Txnrd3
304	V$CHX10_01	8	8	343	412	15408	-3.84	0.0	0.36	0.0	0610006O14Rik Alas1 Cd36 Cs Fn3k Ndufa9 Ptgds Sc5d
305	V$ALPHACP1_01	8	8	343	408	15412	-3.84	0.0	0.38	0.0	1110035L05Rik Aldh1a7 BC010787 Dbp Ebf2 Enpep Hk2 Sycp3
306	V$STAT5B_01: signal transducer and activator of transcription 5b	8	8	343	321	15499	-3.85	0.0	0.86	0.03	Hibadh Nnmt Nrbf1 Prelp Rtn2 Scp2 Selenbp1 Slc2a5
307	V$FOXO3_01: fork head box O3	7	7	344	376	15444	-3.85	0.0	0.32	0.0	Brp44l Cyp2b9 Enpp2 Hdgfrp2 Mccc1 Osbpl1a Plekha4
308	V$CDPCR3_01: cut-like homeodomain protein	9	9	342	396	15424	-3.85	0.0	0.66	0.0	Amy2 Gpt1 Jam3 Psen2 S3-12 Sh3tc1 Suox Tgoln1 Wbscr14
309	V$EGR2_01: Egr-2/Krox-20 early growth response gene product	6	6	345	212	15608	-3.89	0.0	1.09	0.11	5430431G03Rik Dapk2 Fbxo21 Mogat2 Pthr1 Slc16a11
310	V$IRF1_01: interferon regulatory factor 1	8	8	343	349	15471	-3.9	0.0	0.67	0.0	Acad10 B3galt1 Enpp2 Gnai1 Ndufab1 Scg3 Sfxn4 Snrk
311	V$RORA2_01: RAR-related orphan receptor alpha2	6	6	345	218	15602	-3.92	0.0	1.02	0.08	2310075G12Rik Dbp Itih2 Nrgn Pln Slc22a2
312	V$CLOX_01: Clox	6	6	345	320	15500	-3.96	0.0	0.34	0.0	Lims2 Msra Nnmt Pde8a Pdk2 Sc5d
313	V$LXR_Q3	3	3	348	77	15743	-3.99	0.0	1.38	0.18	Abca2 Fasn Hk2
314	V$EGR3_01: early growth response gene 3 product	5	5	346	176	15644	-3.99	0.0	1.03	0.08	5430431G03Rik Fbxo21 Mogat2 Pthr1 Sc5d
315	V$PBX1_02: homeo domain factor Pbx-1	6	6	345	244	15576	-4.01	0.0	0.78	0.01	2310043K02Rik Enpep Fbxo31 Klf15 Nnmt Osbpl1a
316	V$ISRE_01: interferon-stimulated response element	6	6	345	260	15560	-4.04	0.0	0.65	0.0	Abca8a Afp Als2cr19 Fthfd Myoc Pclo
317	V$CREBP1_01: cAMP-responsive element binding protein 1	5	5	346	257	15563	-4.08	0.0	0.39	0.0	Aldh6a1 Cables1 Dpf3 Mfn2 Ormdl3
318	V$MEIS1AHOXA9_01: Meis-1a:HOXA9 heterodimeric binding	2	2	349	168	15652	-4.08	0.0	0.12	0.0	Gstk1 Ttc7b
319	V$EVI1_06: ectopic viral integration site 1 encoded factor	3	3	348	204	15616	-4.08	0.0	0.19	0.0	Gnai1 Ormdl3 Tinag
320	V$AHR_01: aryl hydrocarbon / dioxin receptor	2	2	349	41	15779	-4.09	0.0	1.43	0.2	Fbxo21 Pmm1
321	V$OCT1_07: octamer factor 1	5	5	346	217	15603	-4.12	0.0	0.64	0.0	Aldh1a7 Mfng Msra Nfia Wbscr14
322	V$POLY_C: Retroviral Poly A signal	5	5	346	239	15581	-4.12	0.0	0.49	0.0	Oxtr Pde8a St6galnac5 Tax1bp1 Wdr42a
323	V$HOX13_01: Hox-1.3	5	5	346	240	15580	-4.13	0.0	0.48	0.0	Abca8a Chn1 Elovl6 Mfn2 Mlycd
324	V$FXR_IR1_Q6	4	4	347	150	15670	-4.17	0.0	0.84	0.03	Cnn1 Gstm1 Ly6c Pink1
325	V$LXR_DR4_Q3	3	3	348	93	15727	-4.2	0.0	1.06	0.09	Fasn Nr5a2 Ttc7b
326	V$MEIS1BHOXA9_02: Meis-1b:HOXA9 heterodimeric binding	4	4	347	189	15631	-4.22	0.0	0.5	0.0	Dp1l1 Jam3 Pcx Ttc7b
327	V$EGR1_01: Egr-1/Krox-24/NGFI-A immediate-early gene product	4	4	347	168	15652	-4.23	0.0	0.66	0.0	Dapk2 Kcna1 Paqr4 Slc16a11
328	V$CDP_02: transcriptional repressor CDP	3	3	348	158	15662	-4.32	0.0	0.38	0.0	Lims2 Pde8a Psen2
329	V$CAAT_C: Retroviral CCAAT box	3	3	348	119	15701	-4.35	0.0	0.7	0.0	Elf5 Hibch Slc27a1
330	V$POU3F2_01	2	2	349	64	15756	-4.46	0.0	0.86	0.03	Ccbp2 Cdw92
331	V$EVI1_03: ectopic viral integration site 1 encoded factor	2	2	349	70	15750	-4.51	0.0	0.76	0.0	Suox Wbscr14
332	V$POU3F2_02	2	2	349	108	15712	-4.52	0.0	0.37	0.0	Mfng Wbscr14
333	V$E2F_01: E2F	2	2	349	109	15711	-4.52	0.0	0.36	0.0	Ak2 Vit
334	V$DTYPEPA_B: poly A signal of D-type LTRs	2	2	349	83	15737	-4.54	0.0	0.59	0.0	Hs3st3b1 Osbpl1a
335	V$SREBP1_02: sterol regulatory element-binding protein 1	2	2	349	93	15727	-4.56	0.0	0.49	0.0	Fasn Nat1
336	V$HMX1_01: H6 homeobox 3	1	1	350	22	15798	-4.67	0.0	0.92	0.05	Nrg4
337	V$PAX3_01: Pax-3 binding sites	1	1	350	25	15795	-4.73	0.0	0.83	0.03	Smpd3
338	V$BEL1_B: Bel-1 similar region	1	1	350	27	15793	-4.76	0.0	0.78	0.01	LOC330189
339	V$APOLYA_B: Avian C-type PolyA signal	1	1	350	42	15778	-4.86	0.0	0.49	0.0	Rxrg
