# Supplementary material for: A genomic analysis of mouse models of breast cancer reveals molecular features of mouse models and relationships to human breast cancer
Source: Breast Cancer Res. 2014 Jun 5;16(3):R59. doi: 10.1186/bcr3672 (PMC4078930; doi:10.1186/bcr3672)
Supplement: Additional file 2 — Fold change values organized by mouse tumor model type comparing the mouse model to all other types of mouse models. [file bcr3672-S2.zip › Additional_file_2/IGFIR_SAM/AdditionalFile42_IGFIR_SAM/IGFIR.txt]

Current settings
Input parameters
Data type?								Two class unpaired
Array or Seq data?								array
Arrays centered?								FALSE
Delta								0.382013494
Minimum fold change								0
Test statistic								standard
Are data are log scale?								TRUE
Number of permutations								100
Input percentile for exchangeability factor s0								Automatic choice
Number of neighbors for KNN								10
Seed for Random number generator								85711305
Computed values
Estimate of pi0 (proportion of null genes)								0.827
s0 percentile								0
False Discovery Rate (%)								19.99250633
List of Significant Genes for Delta = 0.382
Negative genes (629)
	Row	Gene ID	Gene Name	Score(d)	Numerator(r)	Denominator(s+s0)	Fold Change	q-value(%)	InverseFoldChange
	12328	1438172_x_at	3.344810424	-2.448781804	-0.583551958	0.238302962	0.667318794	19.99250633	1.498534146
	11567	1435446_a_at	5.678980107	-2.372436396	-0.707633739	0.298273008	0.612323629	19.99250633	1.633123325
	8763	1426146_a_at	5.570492682	-2.333493336	-0.702463214	0.30103502	0.614522094	19.99250633	1.627280792
	17714	AFFX-PyruCarbMur/L09192_5_at	5.10520627	-2.30627579	-0.354670245	0.153784836	0.782048375	19.99250633	1.278693278
	17715	AFFX-PyruCarbMur/L09192_MA_at	5.164865971	-2.293780561	-0.357271776	0.155756737	0.780639422	19.99250633	1.281001154
	1268	1417067_s_at	4.249717875	-2.28051071	-0.536242934	0.235141599	0.689564336	19.99250633	1.450191009
	11940	1436990_s_at	6.629811043	-2.27761741	-0.62398229	0.273962733	0.648877349	19.99250633	1.541123298
	12827	1448154_at	5.042899962	-2.271049911	-0.696332678	0.306612671	0.617138978	19.99250633	1.620380556
	6560	1423437_at	3.104389642	-2.259208142	-0.800676262	0.354405708	0.574080015	19.99250633	1.741917457
	8310	1425559_a_at	3.170878551	-2.252826837	-0.566975085	0.251672732	0.67503065	19.99250633	1.481414214
	11345	1434542_at	5.029030337	-2.252114704	-0.457923667	0.203330526	0.728033294	19.99250633	1.373563557
	2768	1418709_at	4.300623967	-2.221039747	-0.669537568	0.301452313	0.628708177	19.99250633	1.590563058
	12684	1439443_x_at	7.683301729	-2.218274831	-0.505349761	0.227812061	0.704489563	19.99250633	1.419467444
	1267	1417066_at	4.710536054	-2.2170172	-0.491839149	0.221847241	0.711117986	19.99250633	1.406236406
	12114	1437459_x_at	2.734494357	-2.213490341	-0.480553089	0.217101959	0.716702808	19.99250633	1.395278475
	6559	1423436_at	3.3154878	-2.198306243	-0.796349444	0.362255917	0.575804335	19.99250633	1.736701061
	16855	1455007_s_at	5.130209227	-2.196943511	-0.458476121	0.20868817	0.72775456	19.99250633	1.374089638
	12395	1438385_s_at	5.134443016	-2.194934894	-0.478314049	0.217917192	0.717815982	19.99250633	1.393114704
	11103	1433720_s_at	6.572459174	-2.190153519	-0.589487547	0.269153528	0.664578927	19.99250633	1.504712171
	13435	1448825_at	4.93197702	-2.190112576	-0.477337125	0.217950954	0.718302218	19.99250633	1.392171673
	15176	1451015_at	7.539090079	-2.181582381	-0.499547949	0.228984224	0.707328379	19.99250633	1.413770505
	1587	1417416_at	3.026394504	-2.177973744	-0.456517035	0.209606308	0.728743474	19.99250633	1.372224981
	15065	1450884_at	2.593089335	-2.173633803	-0.914380778	0.420669193	0.53057155	19.99250633	1.884759937
	9383	1426989_at	3.898339621	-2.17052705	-0.458482063	0.211230753	0.727751562	19.99250633	1.374095298
	176	1415904_at	4.757936737	-2.165313158	-0.732450466	0.338265374	0.60188073	19.99250633	1.66145874
	6327	1423166_at	2.908924926	-2.160638901	-0.917405536	0.424599194	0.529460317	19.99250633	1.888715675
	15064	1450883_a_at	2.897956985	-2.155330753	-0.921512256	0.427550275	0.527955319	19.99250633	1.894099678
	11661	1435870_at	3.391592888	-2.143383681	-0.604542884	0.282050708	0.657679732	19.99250633	1.520496909
	17066	1455901_at	3.435889532	-2.132455536	-0.603724593	0.283112395	0.658052871	19.99250633	1.519634734
	12783	1448104_at	5.109031018	-2.118057808	-0.555842728	0.262430386	0.680259579	19.99250633	1.470027076
	2021	1417883_at	5.59843822	-2.117898351	-0.519437795	0.245260966	0.697643646	19.99250633	1.433396558
	9304	1426867_at	1.399610538	-2.113455612	-0.552673191	0.261502152	0.681755722	19.99250633	1.466801037
	7326	1424317_at	3.15861687	-2.112066156	-0.439052081	0.207877997	0.7376191	19.99250633	1.355713267
	14055	1449534_at	3.061123295	-2.106013875	-0.555100585	0.263578788	0.680609604	19.99250633	1.469271068
	17716	AFFX-PyruCarbMur/L09192_MB_at	5.140167071	-2.102373143	-0.31717976	0.15086749	0.802637374	19.99250633	1.245892644
	7325	1424316_at	3.166356814	-2.101575753	-0.429165914	0.204211489	0.742691044	19.99250633	1.346454907
	10639	1431056_a_at	4.46358898	-2.100413524	-0.729358856	0.347245363	0.603171908	19.99250633	1.657902144
	2295	1418190_at	1.536028617	-2.096611782	-0.482168217	0.229974963	0.715900892	19.99250633	1.396841394
	2148	1418028_at	2.39993883	-2.096034951	-0.43113842	0.205692381	0.741676303	19.99250633	1.348297089
	15541	1451453_at	4.04568065	-2.095273121	-0.520747907	0.248534619	0.697010403	19.99250633	1.434698817
	14000	1449468_at	2.524658545	-2.083668997	-0.550197317	0.264052168	0.682926718	19.99250633	1.464285952
	9052	1426516_a_at	4.905958966	-2.080338577	-0.431614919	0.2074734	0.74143138	19.99250633	1.348742483
	7392	1424401_at	3.352288916	-2.069300011	-0.579950375	0.280264037	0.668986788	19.99250633	1.494797831
	3409	1419420_at	2.535019546	-2.067329372	-0.556360099	0.269120203	0.680015672	19.99250633	1.470554344
	863	1416629_at	4.447310377	-2.066054361	-0.520740557	0.252045913	0.697013954	19.99250633	1.434691508
	17043	1455844_at	4.869924052	-2.064788551	-0.408607285	0.197893041	0.753350275	19.99250633	1.327403777
	15793	1451760_s_at	2.005627344	-2.061801348	-0.389348985	0.188839233	0.763474044	19.99250633	1.309802223
	15725	1451679_at	2.936902589	-2.059562133	-0.777398743	0.377458262	0.583417779	19.99250633	1.714037583
	10515	1430128_a_at	4.462672384	-2.055795322	-0.4661047	0.226727192	0.723916548	19.99250633	1.381374695
	1457	1417273_at	2.447530359	-2.046654277	-0.896959146	0.438256307	0.537017443	19.99250633	1.862136907
	13623	1449038_at	4.106739823	-2.041241813	-0.584661023	0.286424185	0.666805994	19.99250633	1.49968658
	10179	1428333_at	3.105973812	-2.04067204	-0.727784681	0.356639708	0.603830409	19.99250633	1.656094136
	2387	1418288_at	4.848893459	-2.040448625	-0.423107918	0.207360241	0.745816222	19.99250633	1.340812884
	12854	1448181_at	4.358182736	-2.039860275	-0.433200691	0.212367826	0.740616866	19.99250633	1.3502258
	1984	1417841_at	4.842498076	-2.0396138	-0.350520274	0.171856198	0.784301207	19.99250633	1.27502035
	3636	1419674_a_at	2.768070882	-2.038783566	-0.506209244	0.248289839	0.70406999	19.99250633	1.420313342
	707	1416468_at	2.873519499	-2.036102391	-0.758648856	0.372598578	0.591049614	19.99250633	1.691905343
	2424	1418328_at	2.508271883	-2.035352304	-0.464757651	0.228342607	0.724592787	19.99250633	1.380085503
	7879	1425001_at	5.390928035	-2.033890813	-0.441961066	0.217298324	0.736133297	19.99250633	1.358449623
	3973	1420410_at	3.11749604	-2.029918501	-0.408411771	0.201196142	0.753452375	19.99250633	1.3272239
	13715	1449147_at	3.964773715	-2.028410424	-0.562230316	0.277177789	0.677254361	19.99250633	1.476550108
	11316	1434445_at	3.518089861	-2.027077843	-0.384489977	0.189676967	0.766049765	19.99250633	1.30539822
	5740	1422477_at	5.070522016	-2.02439814	-0.402579655	0.198863873	0.756504382	19.99250633	1.321869408
	16559	1453450_at	3.377648651	-2.021098669	-0.393050596	0.194473729	0.761517663	19.99250633	1.313167178
	7621	1424676_s_at	2.982906585	-2.018155811	-0.601746653	0.298166598	0.658955683	19.99250633	1.517552737
	4245	1420722_at	2.409695982	-2.007359213	-0.575733011	0.286811153	0.670945268	19.99250633	1.490434537
	9687	1427454_at	3.191319232	-2.005002376	-0.418032779	0.208494904	0.748444488	19.99250633	1.336104435
	9492	1427149_at	3.934700618	-1.999701319	-0.527001983	0.263540349	0.693995406	19.99250633	1.440931729
	2951	1418920_at	5.041881212	-1.999554835	-0.422614586	0.211354337	0.746071299	19.99250633	1.34035447
	1925	1417781_at	3.038091242	-1.999080516	-0.462208459	0.231210526	0.725874249	19.99250633	1.377649092
	12338	1438184_a_at	2.55720744	-1.996840819	-0.304069154	0.152275109	0.809964648	19.99250633	1.234621785
	6904	1423828_at	6.427708386	-1.996073703	-0.476814316	0.238876107	0.718562566	19.99250633	1.391667264
	11651	1435833_at	3.186981505	-1.994859594	-0.34582983	0.173360487	0.786855252	19.99250633	1.270881777
	1926	1417782_at	2.757982859	-1.99371544	-0.463153353	0.232306649	0.725398993	19.99250633	1.37855168
	8925	1426341_at	2.825714309	-1.989299187	-0.508914194	0.25582587	0.702751146	19.99250633	1.422978826
	7176	1424146_at	3.128174173	-1.988715442	-0.351400947	0.17669745	0.783822588	19.99250633	1.275798906
	11676	1435943_at	2.723970262	-1.987841215	-0.51565791	0.259405986	0.69947388	19.99250633	1.42964595
	1796	1417639_at	2.765824774	-1.984842668	-0.43276011	0.21803245	0.740843075	19.99250633	1.349813521
	13262	1448628_at	3.534069939	-1.981078708	-0.388919382	0.196316976	0.763701424	19.99250633	1.309412251
	15468	1451364_at	4.788504977	-1.980773126	-0.321685444	0.162403982	0.800134566	19.99250633	1.249789777
	15991	1452031_at	2.827728329	-1.975017364	-0.507276304	0.256846503	0.703549431	19.99250633	1.421364236
	992	1416772_at	5.287358855	-1.974520966	-0.360659949	0.182656936	0.778808239	19.99250633	1.284013124
	1582	1417411_at	1.995066761	-1.974446136	-0.405267053	0.20525607	0.755096506	19.99250633	1.324334032
	1924	1417780_at	2.978379156	-1.973045841	-0.458523836	0.232393909	0.727730491	19.99250633	1.374135085
	15140	1450974_at	3.207695485	-1.971705652	-0.331614854	0.168186795	0.794646513	19.99250633	1.258421177
	13142	1448499_a_at	4.586542131	-1.969688631	-0.616662749	0.31307626	0.652177806	19.99250633	1.533324181
	2407	1418311_at	4.293222489	-1.968215235	-0.509545667	0.258887167	0.702443617	19.99250633	1.423601804
	17713	AFFX-PyruCarbMur/L09192_3_at	5.351407449	-1.96766243	-0.336346774	0.170937234	0.792044408	19.99250633	1.26255547
	1533	1417358_s_at	3.173111974	-1.966272973	-0.45489622	0.231349475	0.729562651	19.99250633	1.370684201
	8924	1426340_at	2.857023514	-1.964545702	-0.50861938	0.258899235	0.702894767	19.99250633	1.42268807
	1806	1417649_at	4.086286703	-1.961958049	-0.518471336	0.264262192	0.698111153	19.99250633	1.432436649
	10124	1428181_at	6.283420177	-1.959436662	-0.330437964	0.168639268	0.795295017	19.99250633	1.257395028
	8364	1425626_at	4.255927949	-1.957703792	-0.491425709	0.251021483	0.711321804	19.99250633	1.405833471
	6494	1423353_at	3.223697928	-1.953482938	-0.47808016	0.244732191	0.717932364	19.99250633	1.392888872
	8515	1425826_a_at	3.367346302	-1.953336602	-0.459801063	0.235392642	0.727086512	19.99250633	1.375352154
	11843	1436737_a_at	3.300997337	-1.951592715	-0.5376799	0.275508253	0.688877852	19.99250633	1.45163616
	2360	1418259_a_at	5.440009824	-1.950332547	-0.448979985	0.230206888	0.7325606	19.99250633	1.36507478
	8996	1426440_at	6.465192801	-1.946955452	-0.498514823	0.256048397	0.707835085	19.99250633	1.412758454
	8365	1425627_x_at	4.399411869	-1.94250924	-0.471864712	0.242915041	0.721032047	19.99250633	1.386900907
	15447	1451339_at	4.250208453	-1.942450917	-0.378433198	0.194822528	0.769272586	19.99250633	1.299929334
	15569	1451486_at	5.260330036	-1.93974827	-0.431230789	0.222312759	0.741628818	19.99250633	1.348383417
	12919	1448254_at	3.95858867	-1.938764749	-0.682573981	0.352066429	0.623052664	19.99250633	1.60500076
	871	1416639_at	2.850972833	-1.937887686	-0.541399854	0.279376281	0.687103885	19.99250633	1.455383999
	2847	1418804_at	1.775609504	-1.936047084	-0.455914641	0.235487373	0.729047823	19.99250633	1.371652131
	3644	1419687_at	4.850678555	-1.935763954	-0.388204555	0.200543333	0.764079916	19.99250633	1.308763623
	464	1416211_a_at	3.945680565	-1.931150612	-0.636951108	0.329829846	0.643070534	19.99250633	1.555039372
	7244	1424223_at	4.043637315	-1.929804373	-0.412719195	0.21386582	0.751206164	19.99250633	1.331192485
	13079	1448429_at	4.56383311	-1.928315103	-0.379376564	0.196739923	0.76876973	19.99250633	1.300779624
	629	1416383_a_at	5.347121461	-1.92738893	-0.331591219	0.172041674	0.794659532	19.99250633	1.258400561
	8336	1425596_at	1.694548822	-1.927140242	-0.34695869	0.180038112	0.786239805	19.99250633	1.271876587
	11891	1436879_x_at	2.221889555	-1.922997425	-0.504010045	0.262096058	0.705144071	19.99250633	1.41814991
	7391	1424400_a_at	3.578106902	-1.922907169	-0.546901331	0.284413798	0.684488719	19.99250633	1.460944458
	2900	1418860_a_at	4.1456235	-1.922391042	-0.355327762	0.18483636	0.781692032	19.99250633	1.279276184
	12214	1437750_at	3.221751961	-1.922319429	-0.465296505	0.242049525	0.724322198	19.99250633	1.380601068
	11893	1436881_x_at	2.229565785	-1.922128296	-0.500953108	0.260624178	0.70663979	19.99250633	1.415148163
	7211	1424184_at	6.235503497	-1.921307416	-0.344093741	0.179093537	0.787802696	19.99250633	1.269353361
	15590	1451511_at	3.032625733	-1.920715802	-0.406879356	0.211837355	0.754253109	19.99250633	1.325814886
	15814	1451790_a_at	4.202867571	-1.919683641	-0.375492707	0.195601348	0.770842111	19.99250633	1.297282525
	12537	1438912_at	1.972636626	-1.918493516	-0.658221512	0.343092904	0.633658961	19.99250633	1.578135971
	6493	1423352_at	3.216479502	-1.915651217	-0.472394085	0.246597126	0.720767525	19.99250633	1.387409901
	17465	1460256_at	2.931131389	-1.914856785	-1.001640728	0.523089108	0.49943169	19.99250633	2.002275826
	4649	1421185_at	3.506831088	-1.912879287	-0.448614532	0.234523179	0.732746191	19.99250633	1.364729033
	15482	1451381_at	5.084599685	-1.911159351	-0.344810025	0.180419296	0.787411656	19.99250633	1.26998374
	660	1416416_x_at	4.579735456	-1.910728515	-0.46429088	0.242991548	0.72482726	19.99250633	1.37963906
	5770	1422510_at	5.297740484	-1.910409329	-0.342319001	0.179186207	0.788772412	19.99250633	1.267792819
	15239	1451085_at	3.562378701	-1.910175169	-0.368882855	0.193114674	0.774381904	19.99250633	1.29135249
	12986	1448330_at	4.550751477	-1.909414556	-0.466126942	0.244120346	0.723905387	19.99250633	1.381395991
	2557	1418472_at	3.341013549	-1.90867157	-0.508779713	0.266562211	0.702816656	19.99250633	1.422846189
	13191	1448552_s_at	2.950726503	-1.90788393	-0.341388104	0.178935468	0.789281531	19.99250633	1.266975041
	3527	1419552_at	5.641782178	-1.907779546	-0.414338208	0.217183484	0.750363622	19.99250633	1.332687207
	12538	1438913_x_at	2.037507676	-1.907771823	-0.656247988	0.343986623	0.634526364	19.99250633	1.575978647
	16398	1452652_at	3.439866251	-1.907477985	-0.457346569	0.239765057	0.728324576	19.99250633	1.373014221
	16756	1454647_at	5.192897465	-1.907278389	-0.377247627	0.197793688	0.769905015	19.99250633	1.298861522
	1577	1417404_at	4.619503727	-1.907155047	-0.506463466	0.26555967	0.703945935	19.99250633	1.420563641
	14555	1450268_at	1.847916023	-1.90552626	-0.408775153	0.214520871	0.753262621	19.99250633	1.32755824
	5125	1421758_at	3.049611215	-1.904241143	-0.317360867	0.16666002	0.802536622	19.99250633	1.246049056
	8156	1425342_a_at	3.617076644	-1.903504644	-0.323383137	0.169888283	0.79919356	19.99250633	1.251261334
	877	1416647_at	6.19202486	-1.901714212	-0.368392131	0.193715822	0.77464535	19.99250633	1.290913319
	9631	1427361_at	3.309374952	-1.900984381	-0.380477958	0.200147861	0.768183053	19.99250633	1.301773055
	8829	1426231_at	2.048014668	-1.90077738	-0.45540635	0.239589525	0.729304727	19.99250633	1.371168955
	1416	1417227_at	5.501896475	-1.900204258	-0.368548737	0.193952169	0.774561267	19.99250633	1.291053456
	7398	1424408_at	3.352467303	-1.899360281	-0.437874523	0.230537896	0.738221406	19.99250633	1.354607157
	13968	1449434_at	3.003865802	-1.897763488	-1.03169604	0.543637838	0.489134781	19.99250633	2.044426277
	7081	1424037_at	3.129697741	-1.896863467	-0.356185402	0.187775983	0.781227478	19.99250633	1.280036902
	11032	1433521_at	7.393891481	-1.896519788	-0.556515642	0.293440461	0.679942361	19.99250633	1.470712898
	8692	1426058_a_at	3.627070587	-1.896368021	-0.320492972	0.169003574	0.800796197	19.99250633	1.248757179
	3437	1419450_at	5.539454223	-1.894732142	-0.368425103	0.194447065	0.774627646	19.99250633	1.290942822
	10182	1428357_at	3.662906292	-1.894725611	-0.482531382	0.25467085	0.715720704	19.99250633	1.39719306
	14294	1449945_at	4.070192561	-1.893168947	-0.408071569	0.215549473	0.753630068	19.99250633	1.326910964
	11892	1436880_at	2.39458931	-1.892402816	-0.488734923	0.25826157	0.712649736	19.99250633	1.403213879
	6276	1423101_at	4.246912036	-1.892279212	-0.392554801	0.207450781	0.76177941	19.99250633	1.312715974
	9632	1427362_x_at	3.319685303	-1.891709846	-0.381672807	0.201760755	0.767547102	19.99250633	1.302851639
	14719	1450468_at	2.846098464	-1.891550968	-0.383688655	0.202843413	0.766475374	19.99250633	1.304673358
	15815	1451791_at	4.101860631	-1.89026727	-0.383495043	0.20287874	0.766578243	19.99250633	1.304498281
	8676	1426039_a_at	4.549485872	-1.889666086	-0.721561774	0.381846178	0.606440591	19.99250633	1.648966139
	1237	1417031_at	2.801046395	-1.888547317	-0.354181399	0.187541713	0.782313411	19.99250633	1.278260076
	9042	1426502_s_at	5.158308154	-1.888487747	-0.356155967	0.18859321	0.781243417	19.99250633	1.280010785
	7663	1424729_at	3.827753509	-1.88691699	-0.404150194	0.214185465	0.755681289	19.99250633	1.323309198
	8155	1425341_at	3.720986218	-1.886557425	-0.32076102	0.17002452	0.800647425	19.99250633	1.248989216
	11772	1436409_at	6.983763388	-1.886065077	-0.395255167	0.209566028	0.760354882	19.99250633	1.315175352
	11659	1435860_at	3.841915989	-1.883937809	-0.324479484	0.172234711	0.79858646	19.99250633	1.252212566
	1576	1417403_at	4.492616671	-1.883626774	-0.495881904	0.263259108	0.709128063	19.99250633	1.410182521
	4801	1421374_a_at	3.576697272	-1.88237942	-0.447198349	0.237570781	0.733465825	19.99250633	1.36339004
	1401	1417212_at	4.805413039	-1.881348673	-0.348950113	0.185478704	0.785155268	19.99250633	1.273633434
	5261	1421921_at	2.096911982	-1.880997487	-0.329129274	0.174975924	0.796016768	19.99250633	1.256254944
	2352	1418250_at	4.582629955	-1.880551854	-0.350010526	0.186121178	0.784578373	19.99250633	1.274569927
	652	1416408_at	5.334975762	-1.880137255	-0.399384298	0.212422948	0.758181785	19.99250633	1.318944902
	10064	1428074_at	3.525844031	-1.880128439	-0.478080185	0.254280599	0.717932351	19.99250633	1.392888895
	16258	1452432_at	3.870631112	-1.879771803	-0.390574101	0.207777402	0.762825988	19.99250633	1.310914961
	2578	1418494_at	3.326207322	-1.879391664	-0.477719338	0.254188282	0.718111943	19.99250633	1.392540549
	14737	1450488_at	3.493910931	-1.877639586	-0.394344256	0.210021273	0.760835118	19.99250633	1.314345218
	9805	1427619_a_at	2.64914639	-1.876669843	-0.388105285	0.206805308	0.764132493	19.99250633	1.308673573
	2050	1417917_at	2.432646481	-1.876443755	-0.57905531	0.308591882	0.669401965	19.99250633	1.493870728
	13951	1449416_at	2.919459029	-1.875338584	-0.438631694	0.233894667	0.737834066	19.99250633	1.355318283
	4184	1420654_a_at	3.64943042	-1.874872622	-0.417962675	0.222928571	0.748480858	19.99250633	1.336039512
	15591	1451512_s_at	3.39250876	-1.874844002	-0.421023638	0.224564624	0.746894491	19.99250633	1.338877194
	7317	1424308_at	2.934193735	-1.873872088	-0.462408388	0.24676625	0.725773664	19.99250633	1.37784002
	8775	1426166_at	4.115273717	-1.873740163	-0.671865893	0.358569404	0.627694341	19.99250633	1.593132095
	10956	1432517_a_at	2.341592281	-1.873100403	-0.501061567	0.267503849	0.706586668	19.99250633	1.415254555
	7830	1424937_at	3.105509797	-1.871551843	-0.404521168	0.216142112	0.755486998	19.99250633	1.323649517
	4001	1420438_at	1.873817899	-1.871288373	-0.458323704	0.244924145	0.727831449	19.99250633	1.373944477
	15969	1452005_at	5.19803223	-1.870578325	-0.338570705	0.180997877	0.790824403	19.99250633	1.264503215
	3502	1419524_at	2.572534591	-1.869078559	-0.480551328	0.257106008	0.716703682	19.99250633	1.395276771
	14948	1450748_at	2.826893996	-1.864119716	-0.322097157	0.172787806	0.799906258	19.99250633	1.250146489
	11739	1436253_at	4.231841332	-1.862397575	-0.337456382	0.181194599	0.791435464	19.99250633	1.263526902
	653	1416409_at	5.321231114	-1.860167469	-0.394930451	0.212309084	0.760526039	19.99250633	1.314879371
	6833	1423748_at	4.773524232	-1.859538454	-0.466978567	0.251126061	0.723478191	19.99250633	1.382211672
	11042	1433545_s_at	5.117442527	-1.856000397	-0.36950769	0.199088153	0.77404659	19.99250633	1.2919119
	6034	1422811_at	4.442182727	-1.85499064	-0.341411781	0.184050406	0.789268578	19.99250633	1.266995834
	2829	1418782_at	2.486379895	-1.854665333	-0.449606405	0.242419156	0.732242591	19.99250633	1.365667626
	284	1416023_at	3.62000113	-1.854477527	-0.811481794	0.43757974	0.569796319	19.99250633	1.755013094
	1909	1417765_a_at	1.282729058	-1.853808182	-0.788364331	0.425267478	0.579000167	19.99250633	1.727115219
	8093	1425260_at	2.435801563	-1.852286654	-0.474435189	0.256134863	0.719748514	19.99250633	1.389374177
	17499	1460306_at	2.886660503	-1.852182362	-0.364853431	0.196985696	0.776547763	19.99250633	1.287750795
	6832	1423747_a_at	4.676615277	-1.851675565	-0.452278922	0.244253869	0.730887405	19.99250633	1.368199798
	1947	1417804_at	2.364266683	-1.849460631	-0.375732087	0.203157656	0.770714219	19.99250633	1.297497795
	3808	1420039_s_at	3.720819222	-1.845646065	-0.329823575	0.178703589	0.795633775	19.99250633	1.256859666
	15324	1451190_a_at	4.573207485	-1.845505841	-0.388614616	0.210573496	0.763862771	19.99250633	1.30913567
	2302	1418197_at	1.594391459	-1.844987482	-0.708150943	0.383824253	0.612104151	19.99250633	1.633708901
	10244	1428591_at	4.997748183	-1.843682749	-0.420059615	0.227837254	0.74739374	19.99250633	1.337982841
	12715	1441342_at	3.946750096	-1.84288082	-0.515798483	0.279887054	0.699405728	19.99250633	1.429785258
	8857	1426265_x_at	5.395977808	-1.840721402	-0.335442896	0.182234474	0.792540796	19.99250633	1.261764701
	1236	1417030_at	2.848880503	-1.839648274	-0.324388918	0.176332032	0.798636593	19.99250633	1.252133961
	9527	1427213_at	3.464658458	-1.837599023	-0.336741256	0.183250672	0.791827866	19.99250633	1.262900743
	16732	1454604_s_at	5.722623948	-1.837115437	-0.540119386	0.294004054	0.687713997	19.99250633	1.454092842
	14328	1449988_at	2.665228509	-1.833937344	-0.410006602	0.223566308	0.75261993	19.99250633	1.328691894
	7577	1424626_at	2.433275722	-1.832283318	-0.392392893	0.214155141	0.761864906	19.99250633	1.312568661
	8856	1426264_at	5.375460114	-1.831893873	-0.335714666	0.18326098	0.792391513	19.99250633	1.262002411
	9234	1426766_at	1.891690412	-1.831226184	-0.322632776	0.176184012	0.799609337	19.99250633	1.250610709
	655	1416411_at	3.556965368	-1.830628868	-0.507012847	0.276961025	0.703677921	19.99250633	1.421104698
	15265	1451116_at	4.090284845	-1.830380422	-0.35663955	0.194844496	0.780981592	19.99250633	1.28043991
	16594	1453651_a_at	5.606547166	-1.830236697	-0.392213726	0.214296723	0.761959527	19.99250633	1.312405665
	13672	1449102_at	3.19769617	-1.830230164	-0.460147832	0.251415282	0.726911768	19.99250633	1.375682777
	15545	1451457_at	3.714057136	-1.826555242	-0.366591393	0.200700962	0.775612848	19.99250633	1.289303037
	230	1415964_at	7.629789836	-1.825736854	-0.538337342	0.294860314	0.688563999	19.99250633	1.452297828
	7895	1425021_a_at	4.528778614	-1.824895524	-0.327663379	0.179551856	0.796825997	19.99250633	1.254979135
	6008	1422779_at	2.802044798	-1.824859287	-0.316863682	0.173637323	0.802813242	19.99250633	1.245619713
	17259	1456510_x_at	3.750074493	-1.824483569	-0.426757677	0.233906013	0.743931826	19.99250633	1.344209194
	5920	1422677_at	3.975062091	-1.824329464	-0.489972205	0.2685766	0.712038816	19.99250633	1.404417818
	13671	1449101_at	3.243102893	-1.822855047	-0.455115328	0.249671705	0.729451858	19.99250633	1.370892389
	2041	1417906_at	3.431177925	-1.821375424	-0.317288316	0.17420259	0.802576981	19.99250633	1.245986395
	9761	1427552_a_at	4.867974313	-1.821022676	-0.349886218	0.192137211	0.784645979	19.99250633	1.27446011
	6094	1422878_at	3.894907799	-1.820529117	-0.337898264	0.185604427	0.791193093	19.99250633	1.263913967
	14149	1449713_at	3.601196666	-1.818469755	-0.330497428	0.181744804	0.795262237	19.99250633	1.257446856
	5921	1422678_at	4.050055223	-1.817160595	-0.503019297	0.276816093	0.705628483	19.99250633	1.417176352
	13848	1449298_a_at	2.381594826	-1.815036116	-0.365083154	0.201143741	0.776424122	19.99250633	1.287955863
	5871	1422625_at	2.610330956	-1.814682846	-0.304126448	0.167592066	0.809932482	19.99250633	1.234670817
	14306	1449964_a_at	4.682152963	-1.814508183	-0.299383259	0.164994163	0.812599702	19.99250633	1.230618221
	1201	1416992_at	3.810564989	-1.814346795	-0.427947725	0.235868758	0.743318425	19.99250633	1.345318461
	15433	1451322_at	3.507186105	-1.8142771	-0.561333575	0.309397928	0.677675455	19.99250633	1.475632609
	5061	1421681_at	3.112552284	-1.810826606	-0.385753152	0.213026002	0.765379331	19.99250633	1.306541683
	7029	1423978_at	4.406926568	-1.81018561	-0.36277442	0.200407305	0.777667623	19.99250633	1.285896405
	2341	1418239_at	1.97993153	-1.809365903	-0.478399845	0.264401935	0.717773296	19.99250633	1.393197554
	4629	1421163_a_at	3.647164331	-1.807991055	-0.408129484	0.225736451	0.753599815	19.99250633	1.326964232
	9870	1427733_a_at	3.183997088	-1.807964824	-0.352910848	0.195197851	0.783002681	19.99250633	1.277134836
	1400	1417211_a_at	5.253422367	-1.807731283	-0.340160123	0.188169628	0.789953631	19.99250633	1.265897087
	14510	1450209_at	2.076288629	-1.807438227	-0.384143208	0.212534626	0.766233917	19.99250633	1.305084489
	3091	1419073_at	1.843503293	-1.807101056	-0.419759677	0.232283455	0.74754914	19.99250633	1.337704703
	16879	1455099_at	2.119718872	-1.806428679	-0.367134088	0.203237522	0.775321142	19.99250633	1.289788122
	12539	1438914_at	3.606864641	-1.805378331	-0.44312989	0.245449877	0.735537148	19.99250633	1.35955064
	3074	1419056_at	2.501925618	-1.805052136	-0.481748344	0.266888881	0.716109274	19.99250633	1.396434925
	1008	1416788_a_at	6.588584155	-1.804745669	-0.276598846	0.153261953	0.825534924	19.99250633	1.211335791
	11685	1435967_s_at	6.704147504	-1.804465656	-0.309140029	0.171319431	0.807122731	19.99250633	1.238968947
	3296	1419301_at	3.352023668	-1.803677663	-0.41560142	0.230418898	0.749706897	19.99250633	1.333854608
	13279	1448649_at	1.513943795	-1.802100196	-0.557929544	0.309599624	0.679276315	19.99250633	1.472154965
	13976	1449443_at	5.12120413	-1.801101227	-0.365963566	0.203188782	0.77595045	19.99250633	1.288742084
	12812	1448136_at	2.687544654	-1.799677747	-0.483653705	0.268744616	0.715164136	19.99250633	1.398280408
	10400	1429339_a_at	4.548448908	-1.798384998	-0.298509474	0.165987524	0.813092012	19.99250633	1.229873108
	14997	1450803_at	2.655351745	-1.798251186	-0.32208789	0.179111735	0.799911396	19.99250633	1.25013846
	7374	1424379_at	3.702396609	-1.797425025	-0.294298491	0.163733389	0.815468757	19.99250633	1.226288551
	17312	1456676_a_at	3.874139944	-1.793972653	-0.451767817	0.251825364	0.731146383	19.99250633	1.36771517
	15888	1451900_at	4.222357747	-1.793832637	-0.382508215	0.213235174	0.767102775	19.99250633	1.303606287
	168	1415894_at	2.604772437	-1.793715662	-0.46717983	0.260453671	0.723377269	19.99250633	1.38240451
	16344	1452579_at	6.158831767	-1.79240076	-0.287061383	0.160154687	0.819569736	19.99250633	1.220152424
	3193	1419185_a_at	4.083246318	-1.792318262	-0.432391216	0.241246895	0.741032532	19.99250633	1.34946842
	371	1416112_at	7.518643953	-1.789590499	-0.281726075	0.157424883	0.822606242	19.99250633	1.215648446
	2917	1418880_at	4.569693104	-1.789403841	-0.314887857	0.175973612	0.803913478	19.99250633	1.243914958
	1009	1416789_at	6.595024707	-1.789157596	-0.273837083	0.15305364	0.827116766	19.99250633	1.209019139
	9605	1427324_at	4.634845585	-1.788734622	-0.342895351	0.191697162	0.788457364	19.99250633	1.268299397
	8536	1425848_a_at	2.187851332	-1.787229851	-0.420997939	0.235558923	0.746907796	19.99250633	1.338853344
	11232	1434150_a_at	3.69046706	-1.787065395	-0.451781875	0.252806571	0.731139259	19.99250633	1.367728497
	3088	1419070_at	2.279977937	-1.784957169	-0.361379234	0.20245821	0.778420045	19.99250633	1.284653455
	8400	1425679_a_at	4.126250863	-1.784382668	-0.369385291	0.207010132	0.774112263	19.99250633	1.291802297
	8823	1426225_at	1.292993918	-1.784276511	-0.694164776	0.389045516	0.618067035	19.99250633	1.617947478
	11012	1433485_x_at	4.934997388	-1.78420072	-0.364908935	0.204522356	0.776517888	19.99250633	1.287800339
	5603	1422315_x_at	1.75536547	-1.782346398	-0.369580723	0.207356283	0.774007406	19.99250633	1.291977301
	13746	1449183_at	5.878689977	-1.780992365	-0.324434882	0.182165229	0.798611149	19.99250633	1.252173853
	8752	1426130_at	3.560609398	-1.78066976	-0.301801003	0.169487353	0.811239045	19.99250633	1.232682285
	4648	1421184_a_at	3.831684701	-1.780018711	-0.414626787	0.232933949	0.750213543	19.99250633	1.332953809
	13244	1448609_at	6.05410396	-1.778165591	-0.41802987	0.235090518	0.748445997	19.99250633	1.336101741
	13615	1449029_at	6.408904015	-1.776779915	-0.319055449	0.179569482	0.80159452	19.99250633	1.247513519
	7987	1425129_a_at	8.053723733	-1.775676992	-0.300353768	0.169148876	0.812053246	19.99250633	1.231446343
	15210	1451054_at	2.052186203	-1.773252328	-0.633997081	0.357533483	0.644388619	19.99250633	1.551858568
	10719	1431417_at	3.179500329	-1.772293334	-0.40864098	0.230571866	0.753332679	19.99250633	1.327434781
	6862	1423780_at	6.616323134	-1.772051751	-0.302390584	0.17064433	0.810907587	19.99250633	1.233186144
	4628	1421162_a_at	3.224146121	-1.770240204	-0.34723733	0.196152663	0.786087967	19.99250633	1.272122259
	12890	1448222_x_at	7.524866007	-1.770154086	-0.281424308	0.158982944	0.822778324	19.99250633	1.215394196
	11095	1433691_at	4.694136051	-1.770071437	-0.607639536	0.343285318	0.656269579	19.99250633	1.523764063
	4007	1420444_at	2.680458199	-1.768701985	-0.39997137	0.226138362	0.757873323	19.99250633	1.319481726
	7212	1424186_at	4.370796425	-1.768416069	-0.588600459	0.332840483	0.664987691	19.99250633	1.503787233
	1949	1417806_at	2.947481738	-1.768328732	-0.324808913	0.183681296	0.798404129	19.99250633	1.252498533
	16907	1455264_at	6.556399203	-1.766906991	-0.418044171	0.236596591	0.748438578	19.99250633	1.336114985
	3480	1419495_at	3.567785331	-1.765677068	-0.393527267	0.222876127	0.761266096	19.99250633	1.313601124
	231	1415965_at	7.303375201	-1.765668181	-0.53528925	0.303165258	0.690020319	19.99250633	1.449232686
	5861	1422612_at	5.717720835	-1.76369705	-0.378502169	0.214607247	0.76923581	19.99250633	1.299991481
	17413	1460196_at	6.028924726	-1.763565105	-0.295687068	0.16766439	0.814684255	19.99250633	1.227469407
	3529	1419555_at	9.276696387	-1.763346352	-0.728564519	0.413171535	0.603504102	19.99250633	1.656989567
	8368	1425631_at	4.443328269	-1.762998798	-0.581825	0.330020077	0.668118078	19.99250633	1.49674142
	9626	1427355_at	2.428822861	-1.762751413	-0.467260824	0.265074713	0.723336659	19.99250633	1.382482122
	3359	1419367_at	5.519360642	-1.762687806	-0.343299717	0.194759229	0.788236402	19.99250633	1.268654933
	15968	1452004_at	2.372324698	-1.762553903	-0.466925641	0.264914248	0.723504733	19.99250633	1.382160966
	8412	1425696_at	3.598577631	-1.762273874	-0.294465628	0.167094135	0.81537429	19.99250633	1.226430625
	923	1416697_at	4.23727054	-1.762201944	-0.527752006	0.299484408	0.693634708	19.99250633	1.44168103
	7213	1424187_at	4.138205413	-1.760583788	-0.575157552	0.326685703	0.671212947	19.99250633	1.489840154
	10546	1430421_a_at	6.065817073	-1.760209622	-0.292212637	0.166010135	0.816648617	19.99250633	1.224516859
	6937	1423867_at	1.077310619	-1.759010255	-0.324013208	0.184202001	0.798844603	19.99250633	1.251807919
	2667	1418595_at	2.062231922	-1.757823279	-0.61264792	0.348526457	0.653995258	19.99250633	1.529063075
	12550	1438933_x_at	2.329700095	-1.757489708	-0.359740738	0.204690096	0.779304614	19.99250633	1.283195278
	16841	1454959_s_at	2.465954024	-1.757113352	-0.453382018	0.258026619	0.730328776	19.99250633	1.369246334
	9728	1427510_at	2.392653743	-1.757093293	-0.422299706	0.240339945	0.746234153	19.99250633	1.340061958
	11315	1434440_at	2.46734322	-1.75698997	-0.43406876	0.247052497	0.740171371	19.99250633	1.351038475
	10718	1431416_a_at	3.114747655	-1.755876886	-0.406707151	0.231626234	0.754343145	19.99250633	1.325656642
	13699	1449131_s_at	5.282435888	-1.755487543	-0.501299488	0.285561404	0.706470151	19.99250633	1.41548797
	10088	1428106_at	5.345468446	-1.754649263	-0.29158033	0.166175848	0.817006618	19.99250633	1.223980293
	1837	1417680_at	2.158752063	-1.753492915	-0.354962118	0.202431453	0.781890174	19.99250633	1.278951998
	3285	1419288_at	3.253717805	-1.753008638	-0.405331112	0.231220259	0.755062979	19.99250633	1.324392836
	8016	1425164_a_at	1.726101323	-1.752647302	-0.363634121	0.207477067	0.777204349	19.99250633	1.286662898
	16849	1454987_a_at	4.910627295	-1.752562994	-0.295295042	0.168493254	0.814905661	19.99250633	1.22713591
	247	1415984_at	6.042078054	-1.752494862	-0.337052894	0.192327465	0.791656841	19.99250633	1.263173573
	16373	1452609_at	4.119159866	-1.752306681	-0.401955243	0.229386355	0.756831875	19.99250633	1.321297414
	15165	1451002_at	6.516683396	-1.752226507	-0.272396559	0.15545739	0.82794305	19.99250633	1.207812542
	17411	1460194_at	5.042713671	-1.752109488	-0.464787855	0.265273294	0.724577617	19.99250633	1.380114395
	8936	1426363_x_at	2.617664444	-1.74816157	-0.33758418	0.193108112	0.791365359	19.99250633	1.263638834
	15293	1451148_at	5.940750456	-1.747775118	-0.325711205	0.186357617	0.797904946	19.99250633	1.253282117
	15744	1451701_x_at	8.589461745	-1.747664671	-0.536591641	0.307033523	0.689397685	19.99250633	1.450541569
	11233	1434151_at	3.794978978	-1.747613339	-0.436179183	0.249585634	0.739089415	19.99250633	1.353016265
	17621	1460569_x_at	8.583014816	-1.747103767	-0.541945036	0.310196249	0.686844284	19.99250633	1.455934079
	7647	1424709_at	3.474467496	-1.746768887	-0.32249921	0.184626147	0.799683369	19.99250633	1.250494931
	4276	1420755_a_at	3.8727175	-1.745345022	-0.347407135	0.199047828	0.785995449	19.99250633	1.272271997
	16816	1454858_x_at	3.780954677	-1.745058093	-0.426547343	0.2444316	0.744040293	19.99250633	1.344013233
	4825	1421404_at	1.744704635	-1.744014503	-0.549316592	0.314972491	0.683343753	19.99250633	1.463392319
	13312	1448687_at	6.774841423	-1.743880302	-0.397463289	0.227918905	0.759192008	19.99250633	1.31718984
	12549	1438932_at	2.272040735	-1.741994116	-0.35998954	0.206653706	0.779170229	19.99250633	1.283416592
	13319	1448696_at	1.526816272	-1.741736823	-0.530898829	0.304810016	0.692123393	19.99250633	1.444829073
	6009	1422780_at	6.107602393	-1.741287119	-0.370699037	0.212887946	0.773407662	19.99250633	1.292979174
	11073	1433645_at	6.246778909	-1.740331552	-0.374042075	0.214925756	0.771617584	19.99250633	1.295978761
	2397	1418300_a_at	6.785651713	-1.740322498	-0.288274403	0.165644243	0.81888093	19.99250633	1.221178761
	16226	1452375_at	4.464488791	-1.739306644	-0.346534993	0.199237434	0.786470745	19.99250633	1.271503112
	4880	1421469_a_at	6.626651592	-1.737375838	-0.388650045	0.223699465	0.763844012	19.99250633	1.309167819
	9701	1427474_s_at	2.311155749	-1.737140478	-0.334947311	0.192815328	0.79281309	19.99250633	1.261331343
	8917	1426332_a_at	8.457773475	-1.73702424	-0.534962854	0.30797662	0.690176447	19.99250633	1.448904848
	13698	1449130_at	5.210960422	-1.736084871	-0.50343791	0.289984619	0.705423768	19.99250633	1.41758762
	1555	1417382_at	5.092543503	-1.735990137	-0.299139486	0.172316351	0.812737019	19.99250633	1.2304103
	2673	1418601_at	2.285415768	-1.734891343	-0.591945028	0.341200059	0.66344785	19.99250633	1.507277476
	14227	1449867_at	3.92591464	-1.734866488	-0.324824865	0.187233351	0.798395301	19.99250633	1.252512382
	3530	1419556_at	8.798573518	-1.733093189	-0.705268484	0.406942044	0.613328338	19.99250633	1.630448061
	1346	1417151_a_at	3.481123382	-1.732462367	-0.272622377	0.157361211	0.827813467	19.99250633	1.208001609
	3855	1420175_at	4.055814521	-1.731551919	-0.389021625	0.224666451	0.763647303	19.99250633	1.309505051
	11378	1434651_a_at	8.582168603	-1.731462659	-0.527736091	0.304792072	0.693642359	19.99250633	1.441665127
	3089	1419071_at	2.448812202	-1.731175137	-0.354730932	0.204907594	0.782015478	19.99250633	1.278747068
	9638	1427371_at	3.725350892	-1.730892767	-0.489167068	0.28260969	0.7124363	19.99250633	1.403634261
	16986	1455641_at	4.745278326	-1.730392616	-0.37415521	0.216225617	0.771557076	19.99250633	1.296080395
	12345	1438211_s_at	4.48509654	-1.729635752	-0.434747593	0.251352108	0.739823179	19.99250633	1.35167433
	4589	1421118_a_at	4.81799878	-1.729455741	-0.362826715	0.209792426	0.777639434	19.99250633	1.285943017
	6936	1423866_at	1.059742193	-1.729283194	-0.316130983	0.182810418	0.803221069	19.99250633	1.244987263
	9465	1427107_at	4.745574104	-1.729094242	-0.380766514	0.220211545	0.768029423	19.99250633	1.302033451
	8955	1426383_at	4.658546319	-1.726654238	-0.322995953	0.18706464	0.799408073	19.99250633	1.250925571
	675	1416432_at	4.076480784	-1.725942334	-0.443159472	0.256763777	0.735522066	19.99250633	1.359578518
	2559	1418474_at	4.697251744	-1.725439018	-0.291003945	0.168655016	0.817333094	19.99250633	1.223491386
	13179	1448539_a_at	3.871898694	-1.72434243	-0.298363508	0.173030312	0.813174281	19.99250633	1.229748682
	1371	1417178_at	4.123058326	-1.723825534	-0.43889024	0.254602471	0.737701851	19.99250633	1.355561192
	3307	1419314_at	2.122467044	-1.723737981	-0.322998202	0.187382424	0.799406827	19.99250633	1.250927521
	15797	1451765_a_at	4.985301074	-1.722605141	-0.297609558	0.172767136	0.813599356	19.99250633	1.229106184
	3486	1419503_at	5.035530862	-1.722444183	-0.411312413	0.238795786	0.751939027	19.99250633	1.329895063
	3854	1420174_s_at	4.219107405	-1.720767251	-0.379064652	0.22028816	0.768935956	19.99250633	1.300498425
	4242	1420718_at	3.147665723	-1.720507103	-0.340483137	0.197896967	0.789776783	19.99250633	1.266180548
	8818	1426219_at	6.527418485	-1.720327959	-0.308146359	0.179120706	0.807678836	19.99250633	1.238115889
	1556	1417383_at	4.936250376	-1.717274766	-0.294999885	0.171783742	0.815072397	19.99250633	1.226884879
	13828	1449277_at	3.978640633	-1.71718892	-0.462773094	0.269494572	0.725590215	19.99250633	1.378188375
	12011	1437172_x_at	6.113146892	-1.716613714	-0.341312826	0.198829139	0.789322716	19.99250633	1.266908934
	13726	1449160_at	2.859923821	-1.715770061	-0.278156211	0.162117417	0.824644254	19.99250633	1.212644114
	7345	1424338_at	1.88695407	-1.714968153	-0.320021101	0.18660469	0.801058161	19.99250633	1.248348807
	16138	1452243_at	2.837535547	-1.713512202	-0.286096421	0.166964916	0.820118098	19.99250633	1.219336584
	10736	1431542_at	3.74772402	-1.713493454	-0.324001828	0.189088454	0.798850905	19.99250633	1.251798044
	6929	1423859_a_at	4.599545309	-1.713004732	-0.404619896	0.236204774	0.755435299	19.99250633	1.323740102
	13777	1449219_at	4.185959684	-1.712010744	-0.532559525	0.311072537	0.691327143	19.99250633	1.446493184
	14547	1450259_a_at	6.433351768	-1.711911032	-0.385398801	0.225127821	0.765567345	19.99250633	1.306220813
	1216	1417008_at	3.669270638	-1.711772344	-0.340063255	0.198661496	0.790006673	19.99250633	1.265812092
	1739	1417580_s_at	5.352783101	-1.711049397	-0.40387712	0.236040596	0.755824338	19.99250633	1.323058745
	4246	1420723_at	2.941318305	-1.710509845	-0.307508072	0.179775681	0.808036254	19.99250633	1.237568235
	2379	1418278_at	1.899541102	-1.709913478	-0.277416808	0.162240261	0.825067004	19.99250633	1.212022775
	1603	1417434_at	5.407955321	-1.709762406	-0.34334692	0.200815574	0.788210613	19.99250633	1.268696441
	6877	1423797_at	4.410145795	-1.709486271	-0.32331985	0.189132756	0.799228619	19.99250633	1.251206445
	16473	1452913_at	2.97624167	-1.709424305	-0.287635294	0.168264423	0.819243773	19.99250633	1.220637902
	4962	1421564_at	1.413028469	-1.705524601	-0.392764608	0.230289618	0.761668634	19.99250633	1.312906892
	14882	1450667_a_at	5.766642904	-1.705466608	-0.295233881	0.173110326	0.814940208	19.99250633	1.227083889
	477	1416225_at	2.271381266	-1.704878465	-0.505880694	0.29672537	0.704230348	19.99250633	1.419989925
	13946	1449408_at	3.323046709	-1.704163199	-0.409092817	0.240054953	0.753096781	19.99250633	1.327850584
	9700	1427473_at	2.101881242	-1.703447455	-0.311274124	0.182731861	0.805929684	19.99250633	1.240803038
	2889	1418848_at	2.525704557	-1.701358549	-0.353174084	0.207583572	0.782859826	19.99250633	1.277367885
	8549	1425866_a_at	3.569676051	-1.701335086	-0.339187672	0.199365589	0.79048628	19.99250633	1.265044094
	3797	1420014_at	4.800776147	-1.701315696	-0.320694537	0.18849796	0.800684322	19.99250633	1.24893166
	1278	1417080_a_at	4.720959209	-1.700819854	-0.247787052	0.145686829	0.842187255	19.99250633	1.18738439
	14014	1449484_at	5.018413173	-1.699509958	-0.416683279	0.245178486	0.749144912	19.99250633	1.334855225
	13852	1449302_at	4.085466295	-1.699400985	-0.267206124	0.157235477	0.830927135	19.99250633	1.20347496
	11562	1435417_at	4.075304088	-1.697382164	-0.392860793	0.231450997	0.761617855	19.99250633	1.312994428
	8550	1425867_at	3.384506223	-1.696471199	-0.341054078	0.201037352	0.789464294	19.99250633	1.266681733
	1786	1417629_at	3.821552435	-1.694822778	-0.414281735	0.244439561	0.750392995	19.99250633	1.332635042
	17470	1460262_a_at	4.482645041	-1.694270025	-0.278535051	0.164398264	0.824427737	19.99250633	1.212962586
	10624	1430998_at	2.669647698	-1.694120465	-0.427799817	0.252520305	0.743394636	19.99250633	1.345180543
	6382	1423231_at	2.850145259	-1.693448805	-0.316121449	0.186673165	0.803226377	19.99250633	1.244979035
	3561	1419590_at	2.440647923	-1.693444085	-0.298941032	0.176528434	0.812848825	19.99250633	1.23024106
	1859	1417707_at	3.890834028	-1.693305107	-0.378473293	0.223511576	0.769251207	19.99250633	1.299965461
	12298	1438082_at	3.881297206	-1.692964241	-0.402173151	0.237555609	0.75671757	19.99250633	1.321497001
	3083	1419065_at	1.891739065	-1.692837395	-0.290039444	0.171333316	0.817879697	19.99250633	1.222673706
	9679	1427435_at	4.764664187	-1.692323213	-0.373319908	0.220596104	0.772003928	19.99250633	1.295330197
	7079	1424035_at	4.347421338	-1.691722707	-0.37031139	0.218896034	0.773615502	19.99250633	1.292631801
	8756	1426135_a_at	3.802548253	-1.691360602	-0.340738342	0.201458129	0.789637088	19.99250633	1.266404548
	9057	1426522_at	6.195084925	-1.690595716	-0.319166292	0.188789247	0.801532935	19.99250633	1.247609369
	2284	1418174_at	4.378365056	-1.690575279	-0.418183212	0.247361485	0.74836645	19.99250633	1.336243761
	16778	1454719_at	4.683129162	-1.689501811	-0.266994807	0.158031679	0.831048853	19.99250633	1.203298695
	5830	1422578_at	5.743164445	-1.689035761	-0.289383418	0.171330545	0.81825169	19.99250633	1.222117854
	3809	1420040_at	4.268881145	-1.687286065	-0.305880042	0.18128523	0.808948608	19.99250633	1.236172471
	13582	1448988_at	5.483057794	-1.686930127	-0.411965702	0.244210294	0.751598607	19.99250633	1.33049741
	1385	1417196_s_at	4.396097908	-1.686854589	-0.404928809	0.240049624	0.755273561	19.99250633	1.324023574
	1557	1417384_at	5.06253856	-1.686477298	-0.295949693	0.175483947	0.814535966	19.99250633	1.227692873
	2890	1418849_x_at	2.285972417	-1.686308679	-0.361312805	0.214262554	0.778455888	19.99250633	1.284594304
	6705	1423607_at	4.664867158	-1.68581405	-0.751242843	0.445626161	0.594091543	19.99250633	1.683242274
	17136	1456081_a_at	4.44024329	-1.685326612	-0.325134652	0.192920856	0.798223882	19.99250633	1.25278136
	1146	1416933_at	4.544617547	-1.684802342	-0.294319118	0.174690592	0.815457098	19.99250633	1.226306084
	2487	1418400_at	2.476238307	-1.684706344	-0.362104482	0.214936261	0.778028829	19.99250633	1.285299417
	9121	1426606_at	2.691219037	-1.684534515	-0.292500975	0.173639051	0.816485418	19.99250633	1.224761616
	4023	1420461_at	2.68182625	-1.684144052	-0.388872458	0.230902136	0.763726263	19.99250633	1.309369663
	3396	1419407_at	2.485928739	-1.683739796	-0.399162862	0.237069209	0.758298165	19.99250633	1.318742476
	2822	1418773_at	4.495065363	-1.683524274	-0.521091121	0.309523973	0.696844605	19.99250633	1.435040169
	14315	1449975_a_at	3.847167482	-1.683488917	-0.337571552	0.200519023	0.791372286	19.99250633	1.263627774
	13589	1449002_at	5.717696914	-1.683042593	-0.462617465	0.274869731	0.725668492	19.99250633	1.378039713
	3693	1419742_at	4.365700231	-1.681158612	-0.271374334	0.161421017	0.828529899	19.99250633	1.206957046
	3381	1419392_at	1.916423972	-1.680372592	-0.330094535	0.196441275	0.795484357	19.99250633	1.257095745
	14770	1450530_at	2.410499627	-1.67898655	-0.281512479	0.167668097	0.822728041	19.99250633	1.215468478
	316	1416055_at	1.426709506	-1.678599414	-0.336472594	0.200448416	0.791975335	19.99250633	1.262665585
	2016	1417877_at	2.79337517	-1.676879414	-0.359161548	0.214184481	0.779617539	19.99250633	1.282680225
	13112	1448468_a_at	2.544918457	-1.676449958	-0.308396665	0.183958169	0.807538716	19.99250633	1.23833072
	9987	1427957_at	2.690648049	-1.6757745	-0.353012749	0.210656475	0.782947377	19.99250633	1.277225046
	5829	1422577_at	5.67290646	-1.67501239	-0.285267402	0.170307637	0.820589499	19.99250633	1.218636116
	16253	1452423_at	1.835178624	-1.674579488	-0.333771026	0.199316323	0.793459765	19.99250633	1.260303349
	5262	1421922_at	5.073533716	-1.672956836	-0.384345123	0.229740012	0.766126684	19.99250633	1.305267158
	15294	1451149_at	5.358035664	-1.672718241	-0.295934038	0.176918043	0.814544804	19.99250633	1.227679551
	7431	1424444_a_at	5.309897125	-1.669735439	-0.322988014	0.193436641	0.799412472	19.99250633	1.250918687
	10115	1428159_s_at	7.012053728	-1.669035295	-0.281226813	0.168496625	0.822890964	19.99250633	1.215227829
	10112	1428143_a_at	5.635467275	-1.668617254	-0.33981198	0.203648847	0.790144281	19.99250633	1.265591645
	15615	1451543_at	4.379140711	-1.667818455	-0.330742925	0.198308709	0.795126923	19.99250633	1.257660848
	9432	1427068_x_at	4.234967194	-1.667412926	-0.287703437	0.172544804	0.819205078	19.99250633	1.220695558
	2576	1418492_at	2.943566568	-1.666714747	-0.394767891	0.236853902	0.760611738	19.99250633	1.314731222
	1566	1417393_a_at	6.919228349	-1.666593811	-0.392507213	0.235514623	0.761804538	19.99250633	1.312672674
	11350	1434575_at	4.288812944	-1.665269641	-0.303040134	0.181976616	0.810542571	19.99250633	1.23374149
	6973	1423911_at	4.295433242	-1.665052907	-0.39801927	0.239043017	0.75889949	19.99250633	1.317697552
	2236	1418122_at	2.176289157	-1.664539744	-0.347342501	0.208671798	0.786030663	19.99250633	1.272215
	11266	1434292_at	2.63689365	-1.664454674	-0.374718805	0.225130074	0.771255723	19.99250633	1.296586812
	3796	1420013_s_at	5.1698692	-1.66374364	-0.291662453	0.175304925	0.816960112	19.99250633	1.224049969
	6619	1423504_at	2.256139863	-1.663218564	-0.350444481	0.210702603	0.784342412	19.99250633	1.274953368
	6935	1423865_at	5.912750516	-1.662394866	-0.359228517	0.216090969	0.77958135	19.99250633	1.282739768
	11225	1434134_at	4.979870884	-1.662023094	-0.294683483	0.177304084	0.815251173	19.99250633	1.226615837
	1149	1416936_at	4.365415197	-1.661175658	-0.37657541	0.226692107	0.770263832	19.99250633	1.298256465
	12432	1438548_x_at	4.889407648	-1.657539926	-0.274249714	0.165455872	0.826880233	19.99250633	1.209364985
	1384	1417195_at	4.35002231	-1.656806504	-0.377417603	0.227798238	0.769814311	19.99250633	1.299014561
	11047	1433563_s_at	5.084575294	-1.656456903	-0.280641921	0.169423014	0.823224645	19.99250633	1.214735256
	10116	1428160_at	6.497204544	-1.655405183	-0.311155863	0.187963567	0.80599575	19.99250633	1.240701331
	9431	1427067_at	4.20462858	-1.655113719	-0.297615529	0.179815758	0.813595989	19.99250633	1.229111271
	2910	1418873_at	3.658243885	-1.655091475	-0.287638057	0.173789824	0.819242204	19.99250633	1.22064024
	8655	1426013_s_at	3.421078877	-1.654966594	-0.343397036	0.207494844	0.788183233	19.99250633	1.268740514
	4564	1421090_at	4.344661574	-1.654022276	-0.301705887	0.18240739	0.811292532	19.99250633	1.232601017
	13616	1449031_at	3.690659465	-1.653725377	-0.455515238	0.275447934	0.729249685	19.99250633	1.371272448
	15135	1450969_at	5.88782307	-1.653466874	-0.292580199	0.176949538	0.816440583	19.99250633	1.224828875
	9842	1427696_at	3.573824398	-1.652525767	-0.356222357	0.215562362	0.781207466	19.99250633	1.280069691
	6930	1423860_at	4.285944761	-1.651262361	-0.404127822	0.244738711	0.755693007	19.99250633	1.323288677
	3660	1419705_at	4.464313969	-1.650962949	-0.396059157	0.239895848	0.759931267	19.99250633	1.315908482
	5761	1422501_s_at	5.52902896	-1.64938273	-0.397290344	0.240872138	0.759283023	19.99250633	1.31703195
	17247	1456465_at	4.354644821	-1.648801118	-0.267827392	0.162437658	0.83056939	19.99250633	1.203993323
	15894	1451907_a_at	3.569881347	-1.648591266	-0.332596546	0.20174591	0.794105974	19.99250633	1.259277769
	6938	1423868_at	3.765048322	-1.648437731	-0.268937786	0.16314707	0.829930374	19.99250633	1.204920354
	1167	1416955_at	6.062691857	-1.64820845	-0.293378951	0.177998694	0.815988683	19.99250633	1.225507192
	4673	1421218_at	2.826554664	-1.647827688	-0.324449653	0.196895376	0.798602973	19.99250633	1.252186674
	3133	1419117_at	2.798145824	-1.647658031	-0.243320611	0.147676646	0.844798623	19.99250633	1.18371405
	7732	1424815_at	1.003443834	-1.647108393	-0.49610789	0.301199297	0.709016993	19.99250633	1.410403431
	14471	1450162_at	2.762753178	-1.646890868	-0.312726597	0.189889083	0.8051187	19.99250633	1.24205288
	11744	1436289_x_at	5.055621925	-1.646372719	-0.338493559	0.205599592	0.790866692	19.99250633	1.264435599
	10867	1432066_at	3.208697377	-1.64572284	-0.330401234	0.200763595	0.795315265	19.99250633	1.257363016
	4090	1420545_a_at	2.189122552	-1.645588498	-0.361608789	0.219744358	0.778296196	19.99250633	1.284857879
	12740	1447919_x_at	6.918366442	-1.645188991	-0.275360487	0.167373164	0.826243838	19.99250633	1.210296469
	16536	1453258_at	7.955430326	-1.645070866	-0.510739565	0.310466604	0.701862552	19.99250633	1.42478039
	7600	1424651_at	5.085601941	-1.644713653	-0.280589279	0.170600687	0.823254685	19.99250633	1.214690932
	5324	1421993_a_at	4.585472575	-1.644640944	-0.249359565	0.151619456	0.841269785	19.99250633	1.188679324
	1438	1417251_at	6.348171679	-1.644275715	-0.527673997	0.320915764	0.693672215	19.99250633	1.441603078
	5760	1422500_at	5.427860427	-1.642907369	-0.386602254	0.235315917	0.764928998	19.99250633	1.307310878
	9736	1427522_at	2.678937311	-1.642259846	-0.268375982	0.163418708	0.830253623	19.99250633	1.204451234
	9128	1426616_at	3.951404524	-1.641041744	-0.294502604	0.179460763	0.815353392	19.99250633	1.226462058
	9036	1426493_a_at	4.226588765	-1.640928819	-0.280449691	0.170909114	0.823334342	19.99250633	1.214573411
	12717	1441659_at	3.07323873	-1.640860205	-0.329763974	0.200970182	0.795666645	19.99250633	1.256807743
	16207	1452353_at	3.955199122	-1.640796216	-0.369865328	0.225418199	0.773854731	19.99250633	1.292232198
	4748	1421312_a_at	4.21614927	-1.640512164	-0.282958972	0.172482093	0.821903561	19.99250633	1.216687757
	10961	1432558_a_at	3.697693559	-1.640075446	-0.541792386	0.330346014	0.686916962	19.99250633	1.455780037
	2502	1418415_at	2.136192708	-1.639521705	-0.333333854	0.203311644	0.79370024	19.99250633	1.259921504
	1041	1416823_a_at	6.233868928	-1.639210501	-0.349890665	0.213450722	0.78464356	19.99250633	1.274464039
	5044	1421659_at	2.98835919	-1.638720705	-0.267063629	0.162970803	0.831009209	19.99250633	1.203356098
	17625	1460592_at	4.394522392	-1.638024289	-0.305808806	0.186693694	0.808988553	19.99250633	1.236111434
	5423	1422113_at	4.247038513	-1.637479015	-0.268393329	0.163906424	0.83024364	19.99250633	1.204465716
	17008	1455747_at	3.274861691	-1.637455675	-0.363416016	0.221939452	0.777321855	19.99250633	1.286468396
	14150	1449714_at	4.524556285	-1.63744605	-0.300949114	0.183791774	0.811718211	19.99250633	1.23195462
	6824	1423737_at	6.788224734	-1.637165633	-0.232370911	0.141934882	0.851234831	19.99250633	1.174763959
	19	1415693_at	5.182639239	-1.637133898	-0.273510854	0.167066881	0.827303819	19.99250633	1.208745781
	1290	1417092_at	2.070085049	-1.636467902	-0.383537661	0.234369192	0.766555598	19.99250633	1.304536817
	4295	1420776_a_at	5.398065539	-1.636043105	-0.251366168	0.153642754	0.8401005	19.99250633	1.190333775
	8725	1426094_at	4.214448745	-1.635856795	-0.256823008	0.156996021	0.836928912	19.99250633	1.19484461
	3007	1418979_at	1.064993693	-1.635037111	-0.488576408	0.298816709	0.712728041	19.99250633	1.403059711
	14107	1449592_at	2.922029032	-1.633581223	-0.342795854	0.209843165	0.788511743	19.99250633	1.268211931
	8551	1425869_a_at	3.965547177	-1.63325232	-0.315646373	0.193262467	0.803490921	19.99250633	1.244569135
	9493	1427153_at	5.469595367	-1.633071823	-0.34625466	0.212026596	0.786623581	19.99250633	1.271256067
	13910	1449365_at	2.370750702	-1.632356082	-0.303496808	0.185925615	0.810286041	19.99250633	1.234132084
	4191	1420661_a_at	4.218175177	-1.630700071	-0.27746772	0.170152516	0.825037889	19.99250633	1.212065547
	11113	1433760_a_at	4.859501252	-1.630091148	-0.26540148	0.162813889	0.831967179	19.99250633	1.201970493
	14903	1450691_at	4.721355333	-1.628897871	-0.242539226	0.148897749	0.845256303	19.99250633	1.183073107
	4122	1420583_a_at	4.591440671	-1.628638872	-0.358857014	0.220341673	0.779782123	19.99250633	1.282409496
	5504	1422206_at	2.368090751	-1.625592986	-0.274531222	0.168880664	0.826718902	19.99250633	1.209600987
	4639	1421174_at	2.348565977	-1.625537466	-0.365133043	0.224622963	0.776397274	19.99250633	1.288000401
	7424	1424437_s_at	3.707194447	-1.625199083	-0.263672599	0.162240185	0.83296478	19.99250633	1.200530952
	8987	1426430_at	4.235732961	-1.624186299	-0.392123682	0.241427774	0.762007086	19.99250633	1.312323755
	17583	1460412_at	4.118520853	-1.623847447	-0.44023112	0.271103742	0.737016529	19.99250633	1.356821673
	7936	1425070_at	3.285287453	-1.623495824	-0.272178976	0.167649939	0.828067928	19.99250633	1.207630397
	2095	1417969_at	4.633494184	-1.623370121	-0.265710589	0.163678378	0.831788942	19.99250633	1.202228052
	6259	1423082_at	5.19765661	-1.622849123	-0.274665103	0.169248699	0.826642187	19.99250633	1.209713243
	5422	1422112_at	3.404485887	-1.622807667	-0.275650056	0.169859967	0.826078016	19.99250633	1.210539417
	10858	1432016_a_at	5.863944073	-1.622457166	-0.398202127	0.245431519	0.758803308	19.99250633	1.317864577
	13149	1448507_at	5.4051696	-1.622440464	-0.566738594	0.349312414	0.675141312	19.99250633	1.481171396
	937	1416713_at	3.29339276	-1.621841639	-0.394637534	0.243326799	0.760680468	19.99250633	1.314612433
	2494	1418407_at	3.045220076	-1.62138672	-0.349685211	0.215670455	0.784755309	19.99250633	1.274282555
	13134	1448491_at	6.413321712	-1.621085175	-0.298267125	0.18399226	0.813228609	19.99250633	1.229666527
	4192	1420662_at	4.146528958	-1.620720485	-0.288000367	0.177698974	0.81903649	19.99250633	1.220946823
	7078	1424034_at	4.619353358	-1.62065362	-0.365076743	0.225265127	0.776427572	19.99250633	1.28795014
	9430	1427066_a_at	4.483439585	-1.620295355	-0.286339885	0.176720796	0.819979709	19.99250633	1.219542373
	7279	1424266_s_at	2.096797471	-1.619700035	-0.463041717	0.285881155	0.725455126	19.99250633	1.378445012
	9332	1426913_at	4.88734239	-1.61957625	-0.306416415	0.189195424	0.808647909	19.99250633	1.236632147
	6042	1422820_at	3.585208939	-1.618751333	-0.382127003	0.236062819	0.767305498	19.99250633	1.303261873
	14993	1450798_at	2.238273975	-1.618607292	-0.471065036	0.291031085	0.721431821	19.99250633	1.386132371
	9940	1427893_a_at	5.290923158	-1.618222324	-0.284282299	0.175675675	0.821150006	19.99250633	1.217804289
	1166	1416954_at	6.225219165	-1.617270933	-0.285592822	0.17658935	0.820404425	19.99250633	1.218911027
	8688	1426054_at	2.266688924	-1.616978396	-0.283404803	0.175268145	0.82164961	19.99250633	1.217063805
	10599	1430780_a_at	5.801830844	-1.616612817	-0.350188892	0.216618901	0.784481379	19.99250633	1.274727516
	7194	1424167_a_at	5.933958216	-1.616358529	-0.344039001	0.212848198	0.787832588	19.99250633	1.269305199
	17306	1456629_at	3.430796454	-1.616003288	-0.357264918	0.221079326	0.780643132	19.99250633	1.280995065
	4045	1420493_a_at	5.34732046	-1.615864703	-0.252011711	0.155960899	0.839724676	19.99250633	1.190866516
	12673	1439422_a_at	6.751194401	-1.61577012	-0.406883244	0.251820007	0.754251077	19.99250633	1.325818458
	1623	1417456_at	5.962774205	-1.615411545	-0.2532092	0.156745939	0.839027964	19.99250633	1.191855389
	11575	1435496_at	4.514873592	-1.615060286	-0.533156022	0.330115245	0.691041366	19.99250633	1.447091375
	12177	1437672_at	2.446310686	-1.614900706	-0.26517518	0.164205253	0.832097691	19.99250633	1.201781967
	16074	1452132_at	4.193018446	-1.612213663	-0.303544077	0.188277822	0.810259493	19.99250633	1.23417252
	12206	1437723_s_at	5.362049259	-1.612128052	-0.287337953	0.178235192	0.819412637	19.99250633	1.220386354
	16742	1454621_s_at	4.379408171	-1.612037734	-0.296084673	0.183671056	0.81445976	19.99250633	1.227807743
	4552	1421078_at	2.014784156	-1.611540926	-0.281376226	0.174600733	0.822805746	19.99250633	1.215353691
	15600	1451523_a_at	5.636307708	-1.611263168	-0.262745772	0.163068193	0.833500071	19.99250633	1.199759946
	12977	1448321_at	6.446357857	-1.611003702	-0.503400035	0.312476026	0.705442287	19.99250633	1.417550405
	13472	1448864_at	4.922517541	-1.610560924	-0.280191743	0.173971527	0.823481564	19.99250633	1.214356269
	9429	1427065_at	4.346221021	-1.610478984	-0.276604241	0.171752779	0.825531837	19.99250633	1.211340321
	12807	1448131_at	4.785108901	-1.61037894	-0.290534094	0.180413495	0.817599323	19.99250633	1.22309299
	11018	1433493_at	4.356383848	-1.609788546	-0.29032381	0.180349035	0.817718503	19.99250633	1.222914728
	13465	1448856_a_at	4.46899269	-1.609488184	-0.289015042	0.179569533	0.818460648	19.99250633	1.22180584
	4840	1421422_at	2.609477392	-1.609402416	-0.245786035	0.152718818	0.843356178	19.99250633	1.185738631
	17409	1460192_at	6.377977912	-1.60922243	-0.35867499	0.222887143	0.779880514	19.99250633	1.282247706
	8663	1426022_a_at	5.256738838	-1.608670831	-0.349660173	0.217359678	0.784768929	19.99250633	1.27426044
	16247	1452412_at	2.376986431	-1.608091563	-0.431486756	0.268322256	0.741497249	19.99250633	1.348622671
	17117	1456029_a_at	3.616801653	-1.607326981	-0.328521152	0.204389745	0.796352374	19.99250633	1.255725522
	11908	1436909_at	4.419042686	-1.606890329	-0.267720023	0.166607526	0.830631205	19.99250633	1.203903723
	5301	1421965_s_at	5.234974725	-1.606408567	-0.364538269	0.226927493	0.776717422	19.99250633	1.287469512
	11585	1435533_s_at	2.105305071	-1.606272452	-0.276199348	0.171950498	0.825763555	19.99250633	1.211000406
	3498	1419518_at	2.828475278	-1.606100089	-0.415521507	0.258714578	0.749748426	19.99250633	1.333780726
	16678	1454043_a_at	2.410110227	-1.606023186	-0.294833366	0.18357977	0.81516648	19.99250633	1.226743278
	404	1416149_at	2.76088236	-1.60578445	-0.304787616	0.189806058	0.809561386	19.99250633	1.23523678
	4185	1420655_at	4.586130202	-1.604932992	-0.524581754	0.326855861	0.695160612	19.99250633	1.438516485
	12246	1437863_at	2.708822398	-1.604916566	-0.322350007	0.200851567	0.799766077	19.99250633	1.250365612
	15821	1451803_a_at	4.635692119	-1.604777308	-0.311515341	0.194117489	0.805794944	19.99250633	1.241010517
	12881	1448211_at	5.893504612	-1.604043092	-0.429915992	0.268020226	0.742305008	19.99250633	1.34715513
	12283	1438006_at	4.489339034	-1.60254717	-0.29507526	0.184128908	0.815029814	19.99250633	1.226948981
	13449	1448839_at	3.501940067	-1.602407703	-0.353376498	0.220528457	0.782749996	19.99250633	1.277547115
	8399	1425678_a_at	4.799760947	-1.602086209	-0.278412138	0.173780997	0.824497979	19.99250633	1.21285925
	14751	1450504_a_at	4.86014835	-1.60140214	-0.279511445	0.174541695	0.823869966	19.99250633	1.213783778
	4882	1421471_at	2.231375323	-1.600619602	-0.279747467	0.174774485	0.823735193	19.99250633	1.213982367
	2493	1418406_at	3.432168763	-1.60027346	-0.338603269	0.21159088	0.790806553	19.99250633	1.264531758
	7653	1424716_at	6.003667923	-1.599303416	-0.329422215	0.20597856	0.795855152	19.99250633	1.256510054
	11282	1434329_s_at	6.358225437	-1.598981673	-0.258136417	0.161438008	0.836167331	19.99250633	1.195932875
	2758	1418699_s_at	4.090548209	-1.597451831	-0.316556146	0.198163187	0.802984394	19.99250633	1.245354216
	10071	1428083_at	6.621789567	-1.597379971	-0.409356179	0.256267254	0.752959316	19.99250633	1.328093004
	17375	1459994_x_at	2.899787719	-1.596863799	-0.349860054	0.219091982	0.784660209	19.99250633	1.274436997
	7210	1424183_at	5.442884685	-1.596212482	-0.313790021	0.196584117	0.804525458	19.99250633	1.242968747
	6618	1423503_at	2.288459375	-1.595963206	-0.339064532	0.212451346	0.790553754	19.99250633	1.264936122
	15873	1451877_at	2.864923048	-1.595787916	-0.30197447	0.189232208	0.811141509	19.99250633	1.232830509
	7937	1425071_s_at	3.368011246	-1.595008398	-0.260800562	0.163510463	0.834624652	19.99250633	1.198143378
	4968	1421571_a_at	4.825375474	-1.593935237	-0.507467039	0.318373687	0.703456423	19.99250633	1.421552163
	2319	1418216_at	3.45293688	-1.593628498	-0.35401689	0.22214518	0.782402622	19.99250633	1.278114327
	17010	1455752_a_at	4.787494439	-1.593562701	-0.252468728	0.15843037	0.839458711	19.99250633	1.191243818
	16455	1452823_at	6.094010017	-1.592354562	-0.393173083	0.246913026	0.761453011	19.99250633	1.313278673
	6453	1423309_at	6.520622494	-1.592156599	-0.291141821	0.182860041	0.817254986	19.99250633	1.223608319
	11551	1435371_x_at	1.643657427	-1.591966298	-0.595932695	0.374337507	0.661616585	19.99250633	1.511449414
	3567	1419596_at	3.224365211	-1.591740097	-0.283679391	0.178219668	0.82149324	19.99250633	1.21729547
	13581	1448987_at	6.287378894	-1.591459731	-0.320313377	0.201270174	0.800895891	19.99250633	1.248601736
	8642	1426000_at	3.950206504	-1.591392458	-0.3490014	0.219305677	0.785127357	19.99250633	1.273678711
	15910	1451925_at	2.996818332	-1.590791442	-0.295024521	0.185457699	0.815058479	19.99250633	1.22690583
	1296	1417098_s_at	4.977454804	-1.590786241	-0.26993938	0.169689285	0.829354394	19.99250633	1.205757162
	9806	1427620_at	3.482806299	-1.59012431	-0.277418113	0.17446316	0.825066258	19.99250633	1.212023871
	2946	1418915_at	4.824738803	-1.589945954	-0.308015118	0.193726785	0.807752313	19.99250633	1.238003264
	7799	1424899_at	3.913723755	-1.589407119	-0.301070234	0.189422981	0.811650067	19.99250633	1.232058052
	4176	1420641_a_at	3.092205624	-1.588768192	-0.400067514	0.251809871	0.757822818	19.99250633	1.319569662
	892	1416663_at	7.125092715	-1.58797214	-0.230078132	0.144888015	0.852588717	19.99250633	1.172898468
	8178	1425372_at	5.586183344	-1.587932994	-0.320522793	0.201849067	0.800779644	19.99250633	1.248782992
	2886	1418845_at	2.541635462	-1.587866498	-0.284315212	0.179054859	0.821131273	19.99250633	1.217832072
	7363	1424366_at	5.448255099	-1.586863399	-0.239641285	0.151015699	0.846955875	19.99250633	1.180699054
	2169	1418050_at	4.09369882	-1.586102607	-0.32662434	0.205928884	0.797400083	19.99250633	1.254075616
	5300	1421964_at	5.013056365	-1.584249524	-0.353219342	0.222956887	0.782835268	19.99250633	1.277407957
	14285	1449935_a_at	3.846615571	-1.584202941	-0.338485629	0.213663048	0.79087104	19.99250633	1.264428649
	10993	1433448_at	4.405636258	-1.582299494	-0.255773724	0.161646847	0.837537839	19.99250633	1.193975906
	8683	1426047_a_at	2.043390472	-1.581976584	-0.26142399	0.165251491	0.834264066	19.99250633	1.198661241
	5615	1422329_a_at	3.541610411	-1.581590028	-0.254566105	0.160955811	0.8382392	19.99250633	1.192976898
	17334	1456737_x_at	6.19496111	-1.581391731	-0.281501895	0.178008959	0.822734077	19.99250633	1.215459561
	17519	1460332_at	2.104854994	-1.580887233	-0.301337419	0.190612849	0.811499764	19.99250633	1.232286248
	9050	1426514_at	3.302816254	-1.580825753	-0.30077659	0.190265492	0.811815286	19.99250633	1.231807306
	8213	1425417_x_at	2.024605521	-1.57941227	-0.240720092	0.152411183	0.846322782	19.99250633	1.181582277
	14445	1450127_a_at	3.597803311	-1.579109299	-0.282829608	0.17910705	0.821977263	19.99250633	1.216578664
	4766	1421331_at	5.526368423	-1.578000258	-0.415586008	0.263362446	0.749714906	19.99250633	1.33384036
	1459	1417275_at	3.502678198	-1.577522307	-0.556204926	0.352581338	0.680088817	19.99250633	1.470396182
	4166	1420629_a_at	3.693172777	-1.577504934	-0.33245063	0.210744589	0.794186295	19.99250633	1.259150411
	16911	1455282_x_at	4.862887248	-1.577299866	-0.273602499	0.173462577	0.827251267	19.99250633	1.208822567
	17327	1456728_x_at	5.945887729	-1.575776011	-0.277725861	0.176247042	0.824890278	19.99250633	1.212282441
	1777	1417618_at	2.259508953	-1.575645445	-0.378029166	0.239920197	0.769488054	19.99250633	1.299565335
	4187	1420657_at	3.514777981	-1.575305362	-0.317130557	0.201313704	0.802664748	19.99250633	1.245850154
	4188	1420658_at	3.520373871	-1.574738258	-0.315277143	0.200209236	0.803696585	19.99250633	1.244250652
	6737	1423644_at	5.789289817	-1.574088272	-0.256483407	0.16294093	0.837125943	19.99250633	1.194563385
	9503	1427169_at	3.52667023	-1.573934908	-0.283060162	0.179842356	0.821845915	19.99250633	1.216773098
	8645	1426003_at	3.407816484	-1.572990866	-0.2599782	0.165276357	0.835100538	19.99250633	1.19746061
	13097	1448450_at	6.371474364	-1.572918367	-0.267027874	0.169765882	0.831029805	19.99250633	1.203326275
	8988	1426431_at	4.128251881	-1.572904799	-0.390040612	0.24797471	0.763108123	19.99250633	1.310430292
	13098	1448451_at	6.322508057	-1.572886309	-0.276813642	0.175990878	0.825412023	19.99250633	1.211516155
	16878	1455098_a_at	2.247146296	-1.572597953	-0.344067617	0.218789307	0.787816961	19.99250633	1.269330376
	17113	1456011_x_at	5.911239413	-1.572270375	-0.286694033	0.182343977	0.819778448	19.99250633	1.219841779
	1202	1416993_at	4.806129615	-1.57064107	-0.280251131	0.178431047	0.823447667	19.99250633	1.214406258
	15394	1451271_a_at	5.356457179	-1.570386263	-0.301054918	0.19170756	0.811658683	19.99250633	1.232044972
	7763	1424856_at	2.147432669	-1.568434876	-0.290908948	0.185477225	0.817386914	19.99250633	1.223410826
	13557	1448962_at	2.284834076	-1.567310571	-0.367646054	0.234571284	0.775046055	19.99250633	1.290245907
	571	1416322_at	4.65234057	-1.567109378	-0.433607169	0.276692345	0.740408227	19.99250633	1.350606278
	10175	1428322_a_at	6.352794401	-1.567031248	-0.255703256	0.163176871	0.837578749	19.99250633	1.193917588
	6500	1423359_at	2.139610107	-1.56632375	-0.29720541	0.189747113	0.813827305	19.99250633	1.228761918
	Estimated Miss rates for Delta=0.382013494083078
		Quantiles	Cutpoints	Miss Rate(%)
		0 -> 0.05	-1.564 -> -1.191	50.41
		0.05 -> 0.1	-1.191 -> -0.91	16.38
		0.1 -> 0.15	-0.91 -> -0.714	5.29
		0.15 -> 0.2	-0.714 -> -0.561	1.46
		0.2 -> 0.25	-0.561 -> -0.429	0
		0.25 -> 0.75	-0.429 -> 0.651	2.76
		0.75 -> 0.8	0.651 -> 0.79	20.37
		0.8 -> 0.85	0.79 -> 0.935	35.6
		0.85 -> 0.9	0.935 -> 1.107	43.79
		0.9 -> 0.95	1.107 -> 1.336	53.08
		0.95 -> 1	1.336 -> 2.303	52.18
