# Supplementary material for: A genomic analysis of mouse models of breast cancer reveals molecular features of mouse models and relationships to human breast cancer
Source: Breast Cancer Res. 2014 Jun 5;16(3):R59. doi: 10.1186/bcr3672 (PMC4078930; doi:10.1186/bcr3672)
Supplement: Additional file 2 — Fold change values organized by mouse tumor model type comparing the mouse model to all other types of mouse models. [file bcr3672-S2.zip › Additional_file_2/INT3_SAM/AdditionalFile43_INT3_SAM/DownregulatedGenesgather_gene_ontology_121101.txt]

#	Annotation	Total Genes With Ann	Your Genes (With Ann)	Your Genes (No Ann)	Genome (With Ann)	Genome (No Ann)	ln(Bayes factor)	neg ln(p value)	FE: neg ln(p value)	FE: neg ln(FDR)	Genes
1	GO:0050877 [4]: neurophysiological process	4	4	344	1503	10778	26.72	10.41	0.0	0.0	Ccr2 Fcgr3 Ndufb9 Tbl1xr1
2	GO:0007600 [5]: sensory perception	3	3	345	1354	10927	24.83	10.41	0.0	0.0	Ccr2 Ndufb9 Tbl1xr1
3	GO:0009581 [5]: detection of external stimulus	4	4	344	1363	10918	22.74	10.41	0.0	0.0	Ccr2 Clec7a Ndufb9 Tbl1xr1
4	GO:0007186 [6]: G-protein coupled receptor protein signaling pathway	15	15	333	1872	10409	17.43	10.41	0.0	0.0	Adcy7 Ccr2 Cerk Cysltr1 Edg6 Emr1 Entpd1 Gnb4 Gng12 Gpr65 Mc5r Mpra Ptger2 Ramp1 Rassf1
5	GO:0019882 [5]: antigen presentation	14	14	334	42	12239	16.46	10.41	22.2	15.46	B2m Fcer1g Fcgr1 Fcgr3 H2-Aa H2-D1 H2-D4 H2-DMa H2-DMb1 H2-Ea H2-Eb1 H2-Q1 H2-Q5 H2-T23
6	GO:0019884 [6]: antigen presentation, exogenous antigen	8	8	340	14	12267	10.69	10.41	16.47	10.71	Fcer1g Fcgr1 Fcgr3 H2-Aa H2-DMa H2-DMb1 H2-Ea H2-Eb1
7	GO:0048002 [6]: antigen presentation, peptide antigen	5	5	343	1	12280	10.4	10.41	16.22	10.71	H2-Aa H2-DMa H2-Ea H2-Eb1 H2-Q1
8	GO:0030333 [5]: antigen processing	11	11	337	40	12241	10.34	10.41	16.06	10.71	B2m H2-Aa H2-D1 H2-D4 H2-DMa H2-DMb1 H2-Ea H2-Eb1 H2-Q1 H2-Q5 H2-T23
9	GO:0042591 [7]: antigen presentation, exogenous antigen via MHC class II	6	6	342	6	12275	9.11	10.41	14.9	9.78	Fcer1g H2-Aa H2-DMa H2-DMb1 H2-Ea H2-Eb1
10	GO:0007166 [5]: cell surface receptor linked signal transduction	31	31	317	2271	10010	9.07	10.41	0.0	0.0	Adcy7 Angpt2 Ccr2 Cerk Clec7a Cysltr1 Edg6 Emr1 Entpd1 Fcer1g Fcgr1 Fcgr3 Gnb4 Gng12 Gpr65 Hbegf Itgax Itgb5 Map3k7 Mc5r Mpra Pdgfrb Pirb Prss11 Ptger2 Ptpre Ramp1 Rassf1 Tgfbr2 Wif1 Zfp106
11	GO:0009607 [4]: response to biotic stimulus	54	54	294	940	11341	8.57	10.41	13.81	8.87	B2m Blnk C1qa C1qg C1qr1 C4 Ccl12 Ccl5 Ccl9 Ccr2 Cd8b1 Clec7a Daf1 Edem1 Emr1 Fcer1g Fcgr1 Fcgr3 H2-Aa H2-Bf H2-D1 H2-D4 H2-DMa H2-DMb1 H2-Ea H2-Eb1 H2-M3 H2-Q1 H2-Q5 H2-T23 Herpud1 Hsp105 Hspa5 Ifi204 Ifi47 Inpp5d Klra2 Ly6c Ly75 Ly86 Ly96 Lyzs Lzp-s Pirb Repin1 Rnf128 Saa1 Saa3 Stab1 Syvn1 Tlr1 Tlr6 Txndc4 Was
12	GO:0016064 [6]: humoral defense mechanism (sensu Vertebrata)	10	10	338	44	12237	7.52	10.41	13.23	8.43	C1qa C1qg C4 Daf1 Fcer1g H2-DMa H2-Ea Inpp5d Klra2 Pirb
13	GO:0048005 [7]: antigen presentation, exogenous peptide antigen	4	4	344	1	12280	6.98	10.41	12.8	8.14	H2-Aa H2-DMa H2-Ea H2-Eb1
14	GO:0006139 [5]: nucleobase, nucleoside, nucleotide and nucleic acid metabolism	37	37	311	2390	9891	6.58	10.41	0.0	0.0	2510005D08Rik 4930548G07Rik Adcy7 Atf5 Atp6v1c1 Auh Churc1 Creb3l2 Cstf2t Dnajb11 Dsip1 E430034L04Rik Entpd1 Gale Ifi204 Lrrk1 Mafb Mef2c Myef2 Ncf2 Pou2af1 Rab2 Rad1 Satb1 Sertad1 Slk Snai2 Stat5a Tbl1xr1 Tceb3 Tcfcp2l1 Tieg1 Trib3 Trim30 Trp63 Xbp1 Xrcc5
15	GO:0006952 [5]: defense response	48	48	300	860	11421	6.39	10.01	11.61	7.07	B2m Blnk C1qa C1qg C1qr1 C4 Ccl12 Ccl5 Ccl9 Ccr2 Cd8b1 Clec7a Daf1 Emr1 Fcer1g Fcgr1 Fcgr3 H2-Aa H2-Bf H2-D1 H2-D4 H2-DMa H2-DMb1 H2-Ea H2-Eb1 H2-M3 H2-Q1 H2-Q5 H2-T23 Ifi204 Ifi47 Inpp5d Klra2 Ly6c Ly75 Ly86 Ly96 Lyzs Lzp-s Pirb Repin1 Rnf128 Saa1 Saa3 Stab1 Tlr1 Tlr6 Was
16	GO:0006955 [4]: immune response	40	40	308	672	11609	5.94	9.72	11.2	6.86	B2m C1qa C1qg C4 Ccl12 Ccl5 Ccl9 Ccr2 Cd8b1 Clec7a Daf1 Fcer1g Fcgr1 Fcgr3 H2-Aa H2-Bf H2-D1 H2-D4 H2-DMa H2-DMb1 H2-Ea H2-Eb1 H2-M3 H2-Q1 H2-Q5 H2-T23 Ifi204 Inpp5d Klra2 Ly86 Ly96 Pirb Repin1 Rnf128 Saa1 Saa3 Stab1 Tlr1 Tlr6 Was
17	GO:0051244 [4]: regulation of cellular physiological process	28	28	320	390	11891	5.84	9.72	11.22	6.86	Angptl4 Anxa1 Atf5 Bag1 Birc1b Casp1 Casp6 Ccr2 Clec7a Col18a1 Dap Dsip1 Edar Egfl7 Fcer1g Fcgr1 Fcgr3 H2-Aa H2-DMa Ifi204 Inpp5d Klrb1c Robo4 Snai2 Tgfbr2 Tmod3 Tmsb4x Trp63
18	GO:0043170 [4]: macromolecule metabolism	100	100	248	2396	9885	5.49	9.16	10.43	6.53	4930453N24Rik 5430435G22Rik Ap2a2 Auh B3gnt1 B4galt1 Bag1 C1galt1 Calr Canx Casp1 Casp6 Cast Chi3l1 Clec7a Ctsd Ctsl Ctss Ctsz Dnajb11 Dnajc3 Dpp7 Dusp7 Edem1 Ero1l Fbxo32 Fcer1g Fcgr3 Gale Galnt7 Ggta1 Gmfg Gspt2 Gzmb H2-Bf H2-DMa H2-DMb1 Havcr2 Hck Herpud1 Hexa Hs3st3b1 Hsp105 Hspa5 Hunk Inpp5d Jak1 Lcn7 Lpxn Lyzs Lzp-s Man1a Manba Map3k7 Mapk12 Mgll Mmp3 Mrpl27 Mrpl33 Mrpl49 Mrps21 Nek7 P4ha1 …
19	GO:0050794 [3]: regulation of cellular process	34	34	314	540	11741	5.44	9.16	10.74	6.78	Angptl4 Anxa1 Atf5 Bag1 Birc1b Casp1 Casp6 Ccr2 Clec7a Col18a1 Dap Dsip1 Edar Egfl7 Fcer1g Fcgr1 Fcgr3 H2-Aa H2-DMa Ifi204 Igfbp7 Inpp5d Klrb1c Prss11 Ramp1 Robo4 Snai2 Stat5a Tgfbr2 Tmod3 Tmsb4x Trp63 Wif1 Xdh
20	GO:0042590 [7]: antigen presentation, exogenous antigen via MHC class I	3	3	345	0	12281	4.96	8.8	10.78	6.78	Fcer1g Fcgr1 Fcgr3
21	GO:0001802 [6]: type III hypersensitivity	3	3	345	0	12281	4.96	8.8	10.78	6.78	Fcer1g Fcgr1 Fcgr3
22	GO:0001803 [7]: regulation of type III hypersensitivity	3	3	345	0	12281	4.96	8.8	10.78	6.78	Fcer1g Fcgr1 Fcgr3
23	GO:0001805 [8]: positive regulation of type III hypersensitivity	3	3	345	0	12281	4.96	8.8	10.78	6.78	Fcer1g Fcgr1 Fcgr3
24	GO:0019538 [5]: protein metabolism	90	90	258	2140	10141	4.68	8.16	9.61	5.82	4930453N24Rik 5430435G22Rik Ap2a2 B3gnt1 Bag1 C1galt1 Calr Canx Casp1 Casp6 Cast Clec7a Ctsd Ctsl Ctss Ctsz Dnajb11 Dnajc3 Dpp7 Dusp7 Edem1 Ero1l Fbxo32 Fcer1g Fcgr3 Galnt7 Gmfg Gspt2 Gzmb H2-Bf H2-DMa H2-DMb1 Havcr2 Hck Herpud1 Hs3st3b1 Hsp105 Hspa5 Hunk Inpp5d Jak1 Lcn7 Lpxn Man1a Manba Map3k7 Mapk12 Mgll Mmp3 Mrpl27 Mrpl33 Mrpl49 Mrps21 Nek7 P4ha1 Padi4 Pcyox1 Pdgfrb Pdk4 Ppgb Ppic Ppil2 Prss1…
25	GO:0019886 [6]: antigen processing, exogenous antigen via MHC class II	5	5	343	10	12271	4.43	7.85	10.21	6.36	H2-Aa H2-DMa H2-DMb1 H2-Ea H2-Eb1
26	GO:0006810 [4]: transport	77	77	271	1776	10505	4.21	7.67	9.17	5.47	1110032D12Rik 1700093E07Rik 1810010G06Rik 4933402J24Rik 5430435G22Rik Abcb1b Abcb9 Abcg1 Abcg2 Akap12 Ank Ap1s1 Ap2a2 Aqp1 Arfgap3 Atp6ap2 Atp6v0e Atp6v1c1 Atp6v1c2 C1qa C1qg Clec7a Col18a1 Col4a1 Cp Csna Csnb Derl1 Dnclc1 E430034L04Rik Edar Ehd1 Emid1 Ero1l Fbxo32 Fcer1g Fcgr1 Fcgr3 Folr1 Folr2 Ftl1 Ftl2 Gatm H2-DMa H47 Hba-a1 Kcnj8 Kdelr3 Kif5b Lcn7 Ltf Ly75 Mcfd2 Osbpl5 Pla2g1br Ppp3ca Rab10 R…
27	GO:0051234 [4]: establishment of localization	77	77	271	1779	10502	4.15	7.67	9.12	5.47	1110032D12Rik 1700093E07Rik 1810010G06Rik 4933402J24Rik 5430435G22Rik Abcb1b Abcb9 Abcg1 Abcg2 Akap12 Ank Ap1s1 Ap2a2 Aqp1 Arfgap3 Atp6ap2 Atp6v0e Atp6v1c1 Atp6v1c2 C1qa C1qg Clec7a Col18a1 Col4a1 Cp Csna Csnb Derl1 Dnclc1 E430034L04Rik Edar Ehd1 Emid1 Ero1l Fbxo32 Fcer1g Fcgr1 Fcgr3 Folr1 Folr2 Ftl1 Ftl2 Gatm H2-DMa H47 Hba-a1 Kcnj8 Kdelr3 Kif5b Lcn7 Ltf Ly75 Mcfd2 Osbpl5 Pla2g1br Ppp3ca Rab10 R…
28	GO:0044267 [6]: cellular protein metabolism	88	88	260	2121	10160	4.01	7.47	8.92	5.41	4930453N24Rik 5430435G22Rik Ap2a2 B3gnt1 Bag1 C1galt1 Calr Canx Casp1 Casp6 Clec7a Ctsd Ctsl Ctss Ctsz Dnajb11 Dnajc3 Dpp7 Dusp7 Edem1 Ero1l Fbxo32 Fcer1g Fcgr3 Galnt7 Gmfg Gspt2 Gzmb H2-Bf H2-DMa H2-DMb1 Havcr2 Hck Herpud1 Hs3st3b1 Hsp105 Hspa5 Hunk Inpp5d Jak1 Lcn7 Lpxn Man1a Manba Map3k7 Mapk12 Mgll Mmp3 Mrpl27 Mrpl33 Mrpl49 Mrps21 Nek7 P4ha1 Padi4 Pcyox1 Pdgfrb Pdk4 Ppgb Ppic Ppil2 Prss11 Prt…
29	GO:0051179 [3]: localization	77	77	271	1796	10485	3.86	7.39	8.82	5.38	1110032D12Rik 1700093E07Rik 1810010G06Rik 4933402J24Rik 5430435G22Rik Abcb1b Abcb9 Abcg1 Abcg2 Akap12 Ank Ap1s1 Ap2a2 Aqp1 Arfgap3 Atp6ap2 Atp6v0e Atp6v1c1 Atp6v1c2 C1qa C1qg Clec7a Col18a1 Col4a1 Cp Csna Csnb Derl1 Dnclc1 E430034L04Rik Edar Ehd1 Emid1 Ero1l Fbxo32 Fcer1g Fcgr1 Fcgr3 Folr1 Folr2 Ftl1 Ftl2 Gatm H2-DMa H47 Hba-a1 Kcnj8 Kdelr3 Kif5b Lcn7 Ltf Ly75 Mcfd2 Osbpl5 Pla2g1br Ppp3ca Rab10 R…
30	GO:0044260 [5]: cellular macromolecule metabolism	93	93	255	2286	9995	3.84	7.39	8.74	5.37	4930453N24Rik 5430435G22Rik Ap2a2 B3gnt1 B4galt1 Bag1 C1galt1 Calr Canx Casp1 Casp6 Clec7a Ctsd Ctsl Ctss Ctsz Dnajb11 Dnajc3 Dpp7 Dusp7 Edem1 Ero1l Fbxo32 Fcer1g Fcgr3 Gale Galnt7 Gmfg Gspt2 Gzmb H2-Bf H2-DMa H2-DMb1 Havcr2 Hck Herpud1 Hs3st3b1 Hsp105 Hspa5 Hunk Inpp5d Jak1 Lcn7 Lpxn Man1a Manba Map3k7 Mapk12 Mgll Mmp3 Mrpl27 Mrpl33 Mrpl49 Mrps21 Nek7 P4ha1 Padi4 Pcyox1 Pdgfrb Pdk4 Phka1 Ppgb Pp…
31	GO:0006350 [6]: transcription	23	23	325	1588	10693	3.8	7.28	0.0	0.0	4930548G07Rik Atf5 Churc1 Creb3l2 Dsip1 Ifi204 Lrrk1 Mafb Mef2c Pou2af1 Rab2 Satb1 Sertad1 Snai2 Stat5a Tbl1xr1 Tceb3 Tcfcp2l1 Tieg1 Trib3 Trim30 Trp63 Xbp1
32	GO:0051242 [5]: positive regulation of cellular physiological process	15	15	333	163	12118	3.52	6.93	9.02	5.42	Casp1 Casp6 Clec7a Col18a1 Dap Edar Fcer1g Fcgr1 Fcgr3 H2-Aa H2-DMa Ifi204 Inpp5d Klrb1c Trp63
33	GO:0050778 [6]: positive regulation of immune response	8	8	340	46	12235	3.49	6.93	9.16	5.47	Clec7a Fcer1g Fcgr1 Fcgr3 H2-Aa H2-DMa H2-Ea Inpp5d
34	GO:0015031 [5]: protein transport	28	28	320	458	11823	3.3	6.78	8.58	5.28	1110032D12Rik 1700093E07Rik 5430435G22Rik Akap12 Ap1s1 Ap2a2 Arfgap3 Derl1 E430034L04Rik Edar Folr1 Folr2 H2-DMa H47 Kdelr3 Mcfd2 Ppp3ca Rab10 Rab2 Ramp1 Sec22l1 Sec24d Sec61b Sorcs2 Srp14 Stx7 Tmed3 Tram1
35	GO:0006954 [5]: inflammatory response	12	12	336	111	12170	3.26	6.78	8.83	5.38	Ccl12 Ccl5 Ccr2 Fcer1g Fcgr1 Fcgr3 Ly86 Ly96 Repin1 Stab1 Tlr1 Tlr6
36	GO:0006826 [9]: iron ion transport	5	5	343	14	12267	3.19	6.75	8.94	5.41	Ftl1 Ftl2 Ltf Sfxn3 Slc11a1
37	GO:0045184 [5]: establishment of protein localization	28	28	320	462	11819	3.17	6.65	8.45	5.24	1110032D12Rik 1700093E07Rik 5430435G22Rik Akap12 Ap1s1 Ap2a2 Arfgap3 Derl1 E430034L04Rik Edar Folr1 Folr2 H2-DMa H47 Kdelr3 Mcfd2 Ppp3ca Rab10 Rab2 Ramp1 Sec22l1 Sec24d Sec61b Sorcs2 Srp14 Stx7 Tmed3 Tram1
38	GO:0051240 [5]: positive regulation of organismal physiological process	8	8	340	49	12232	3.1	6.63	8.77	5.37	Clec7a Fcer1g Fcgr1 Fcgr3 H2-Aa H2-DMa H2-Ea Inpp5d
39	GO:0007165 [4]: signal transduction	58	58	290	3002	9279	3.07	6.63	0.0	0.0	1700093E07Rik 5430435G22Rik Adcy7 Akap12 Angpt2 Anxa1 Avpi1 Blnk Ccl12 Ccl5 Ccl9 Ccr2 Cerk Clec7a Cysltr1 E430034L04Rik Edar Edg6 Emr1 Entpd1 Fcer1g Fcgr1 Fcgr3 Gnb4 Gng12 Gpr65 Hbegf Hck Hspa5 Inpp5d Iqgap1 Itgax Itgb5 Jak1 Lpxn Map3k7 Mc5r Mpra Ms4a6b Pdgfrb Pirb Plcg2 Plcl2 Prss11 Ptger2 Ptpre Rab10 Rab2 Rac2 Ramp1 Rapgef3 Rasa4 Rassf1 Stat5a Tbl1xr1 Tgfbr2 Wif1 Zfp106
40	GO:0042981 [6]: regulation of apoptosis	16	16	332	191	12090	3.06	6.63	8.52	5.25	Angptl4 Atf5 Bag1 Birc1b Casp1 Casp6 Col18a1 Dap Dsip1 Fcgr1 Fcgr3 Ifi204 Inpp5d Klrb1c Snai2 Trp63
41	GO:0019219 [5]: regulation of nucleobase, nucleoside, nucleotide and nucleic acid metabolism	23	23	325	1539	10742	3.05	6.55	0.0	0.0	4930548G07Rik Atf5 Churc1 Creb3l2 Dsip1 Ifi204 Lrrk1 Mafb Mef2c Pou2af1 Rab2 Satb1 Sertad1 Snai2 Stat5a Tbl1xr1 Tceb3 Tcfcp2l1 Tieg1 Trib3 Trim30 Trp63 Xbp1
42	GO:0019883 [6]: antigen presentation, endogenous antigen	6	6	342	25	12256	2.95	6.38	8.67	5.33	B2m H2-D1 H2-D4 H2-Q1 H2-Q5 H2-T23
43	GO:0045449 [6]: regulation of transcription	23	23	325	1532	10749	2.94	6.38	0.0	0.0	4930548G07Rik Atf5 Churc1 Creb3l2 Dsip1 Ifi204 Lrrk1 Mafb Mef2c Pou2af1 Rab2 Satb1 Sertad1 Snai2 Stat5a Tbl1xr1 Tceb3 Tcfcp2l1 Tieg1 Trib3 Trim30 Trp63 Xbp1
44	GO:0006351 [7]: transcription, DNA-dependent	23	23	325	1532	10749	2.94	6.38	0.0	0.0	4930548G07Rik Atf5 Churc1 Creb3l2 Dsip1 Ifi204 Lrrk1 Mafb Mef2c Pou2af1 Rab2 Satb1 Sertad1 Snai2 Stat5a Tbl1xr1 Tceb3 Tcfcp2l1 Tieg1 Trib3 Trim30 Trp63 Xbp1
45	GO:0006457 [7]: protein folding	15	15	333	173	12108	2.93	6.38	8.42	5.23	Bag1 Calr Canx Dnajb11 Dnajc3 Ero1l H2-DMa H2-DMb1 Hsp105 Hspa5 Ppic Ppil2 Tor3a Tra1 Txndc4
46	GO:0043067 [5]: regulation of programmed cell death	16	16	332	194	12087	2.9	6.38	8.36	5.23	Angptl4 Atf5 Bag1 Birc1b Casp1 Casp6 Col18a1 Dap Dsip1 Fcgr1 Fcgr3 Ifi204 Inpp5d Klrb1c Snai2 Trp63
47	GO:0046907 [5]: intracellular transport	27	27	321	447	11834	2.86	6.28	8.14	5.06	1110032D12Rik Akap12 Ap1s1 Ap2a2 Dnclc1 E430034L04Rik Edar Ehd1 Folr1 Folr2 H47 Kdelr3 Kif5b Ppp3ca Rab10 Rab2 Ramp1 Sec22l1 Sec61b Sorcs2 Srp14 Stx7 Tmed3 Tram1 Tuba1 Tubb6 Was
48	GO:0019885 [6]: antigen processing, endogenous antigen via MHC class I	6	6	342	26	12255	2.77	6.22	8.48	5.24	B2m H2-D1 H2-D4 H2-Q1 H2-Q5 H2-T23
49	GO:0009100 [7]: glycoprotein metabolism	9	9	339	67	12214	2.75	6.16	8.37	5.23	B3gnt1 C1galt1 Edem1 Galnt7 Man1a Manba St3gal1 St6galnac2 St8sia4
50	GO:0051239 [4]: regulation of organismal physiological process	11	11	337	101	12180	2.69	6.1	8.26	5.16	Ank Clec7a Fcer1g Fcgr1 Fcgr3 H2-Aa H2-DMa H2-Ea Hbegf Inpp5d Rnf128
51	GO:0006950 [4]: response to stress	39	39	309	768	11513	2.62	6.02	7.75	4.83	B2m C1qa C1qg C4 Casp1 Ccl12 Ccl5 Ccr2 Daf1 Edem1 Fcer1g Fcgr1 Fcgr3 Gadd45a H2-Bf H2-DMa H2-Ea Herpud1 Hsp105 Hspa5 Ifi204 Inpp5d Klra2 Lcp1 Ly86 Ly96 Pirb Ppp3ca Rad1 Repin1 Saa1 Saa3 Slk Stab1 Syvn1 Tlr1 Tlr6 Txndc4 Xrcc5
52	GO:0008104 [4]: protein localization	28	28	320	481	11800	2.58	5.93	7.83	4.88	1110032D12Rik 1700093E07Rik 5430435G22Rik Akap12 Ap1s1 Ap2a2 Arfgap3 Derl1 E430034L04Rik Edar Folr1 Folr2 H2-DMa H47 Kdelr3 Mcfd2 Ppp3ca Rab10 Rab2 Ramp1 Sec22l1 Sec24d Sec61b Sorcs2 Srp14 Stx7 Tmed3 Tram1
53	GO:0006355 [7]: regulation of transcription, DNA-dependent	23	23	325	1505	10776	2.55	5.93	0.0	0.0	4930548G07Rik Atf5 Churc1 Creb3l2 Dsip1 Ifi204 Lrrk1 Mafb Mef2c Pou2af1 Rab2 Satb1 Sertad1 Snai2 Stat5a Tbl1xr1 Tceb3 Tcfcp2l1 Tieg1 Trib3 Trim30 Trp63 Xbp1
54	GO:0043065 [7]: positive regulation of apoptosis	10	10	338	86	12195	2.51	5.89	8.09	5.05	Casp1 Casp6 Col18a1 Dap Fcgr1 Fcgr3 Ifi204 Inpp5d Klrb1c Trp63
55	GO:0050776 [5]: regulation of immune response	9	9	339	70	12211	2.47	5.89	8.08	5.05	Clec7a Fcer1g Fcgr1 Fcgr3 H2-Aa H2-DMa H2-Ea Inpp5d Rnf128
56	GO:0043068 [6]: positive regulation of programmed cell death	10	10	338	87	12194	2.43	5.83	8.01	5.03	Casp1 Casp6 Col18a1 Dap Fcgr1 Fcgr3 Ifi204 Inpp5d Klrb1c Trp63
57	GO:0009605 [4]: response to external stimulus	38	38	310	2134	10147	2.39	5.77	0.0	0.0	Abhd8 B2m C1qa C1qg C4 Ccl12 Ccl5 Ccl9 Ccr2 Cklfsf7 Clec7a Daf1 Fcer1g Fcgr1 Fcgr3 H2-Bf H2-DMa H2-Ea Hsp105 Inpp5d Klra2 Lcp1 Ly86 Ly96 Lyzs Lzp-s Moxd1 Ndufb9 Pirb Rac2 Repin1 Saa1 Saa3 Snai2 Stab1 Tbl1xr1 Tlr1 Tlr6
58	GO:0006911 [8]: phagocytosis, engulfment	4	4	344	9	12272	2.24	5.56	8.01	5.03	Clec7a Fcer1g Fcgr1 Fcgr3
59	GO:0006486 [8]: protein amino acid glycosylation	8	8	340	58	12223	2.1	5.44	7.74	4.83	B3gnt1 C1galt1 Edem1 Galnt7 Man1a St3gal1 St6galnac2 St8sia4
60	GO:0008219 [4]: cell death	23	23	325	375	11906	2.02	5.33	7.31	4.52	Angptl4 Atf5 Bag1 Birc1b Casp1 Casp6 Col18a1 Dap Dsip1 Edar Fcgr1 Fcgr3 Gzmb Ifi204 Inpp5d Klrb1c Lgals7 Lyzs Lzp-s Mageh1 Snai2 Trib3 Trp63
61	GO:0000041 [8]: transition metal ion transport	6	6	342	31	12250	1.96	5.24	7.66	4.77	Cp Ftl1 Ftl2 Ltf Sfxn3 Slc11a1
62	GO:0051050 [6]: positive regulation of transport	5	5	343	20	12261	1.84	5.16	7.56	4.69	Clec7a Edar Fcer1g Fcgr1 Fcgr3
63	GO:0016265 [3]: death	23	23	325	382	11899	1.79	5.07	7.07	4.39	Angptl4 Atf5 Bag1 Birc1b Casp1 Casp6 Col18a1 Dap Dsip1 Edar Fcgr1 Fcgr3 Gzmb Ifi204 Inpp5d Klrb1c Lgals7 Lyzs Lzp-s Mageh1 Snai2 Trib3 Trp63
64	GO:0030036 [8]: actin cytoskeleton organization and biogenesis	9	9	339	79	12202	1.7	4.96	7.27	4.51	Aif1 Calr Capzb Dnclc1 Lcp1 Rac2 Tmod3 Was Waspip
65	GO:0009101 [7]: glycoprotein biosynthesis	8	8	340	63	12218	1.63	4.89	7.24	4.49	B3gnt1 C1galt1 Edem1 Galnt7 Man1a St3gal1 St6galnac2 St8sia4
66	GO:0006915 [6]: apoptosis	21	21	327	341	11940	1.53	4.78	6.82	4.22	Angptl4 Atf5 Bag1 Birc1b Casp1 Casp6 Col18a1 Dap Dsip1 Edar Fcgr1 Fcgr3 Gzmb Ifi204 Inpp5d Klrb1c Lgals7 Mageh1 Snai2 Trib3 Trp63
67	GO:0009056 [4]: catabolism	35	35	313	708	11573	1.52	4.78	6.62	4.15	4930453N24Rik 5430435G22Rik AI132321 Arg1 Auh BC051244 Casp1 Casp6 Cast Ctsd Ctsl Ctss Ctsz Dpp7 Edem1 Entpd1 Gzmb H2-Bf Lcn7 Lyzs Lzp-s Manba Mgll Mmp3 Moxd1 Ncf2 Pcyox1 Plcg2 Plcl2 Ppgb Prss11 Prtn3 Rnf128 Tmprss4 Usp12
68	GO:0042533 [7]: tumor necrosis factor-alpha biosynthesis	3	3	345	4	12277	1.51	4.78	7.31	4.52	Clec7a Fcer1g Fcgr3
69	GO:0042534 [8]: regulation of tumor necrosis factor-alpha biosynthesis	3	3	345	4	12277	1.51	4.78	7.31	4.52	Clec7a Fcer1g Fcgr3
70	GO:0042535 [9]: positive regulation of tumor necrosis factor-alpha biosynthesis	3	3	345	4	12277	1.51	4.78	7.31	4.52	Clec7a Fcer1g Fcgr3
71	GO:0043119 [4]: positive regulation of physiological process	18	18	330	271	12010	1.47	4.73	6.81	4.22	Casp1 Casp6 Churc1 Clec7a Col18a1 Dap Edar Fcer1g Fcgr1 Fcgr3 H2-Aa H2-DMa H2-Ea Ifi204 Inpp5d Klrb1c Mafb Trp63
72	GO:0050875 [3]: cellular physiological process	244	244	104	7690	4591	1.43	4.69	6.08	3.74	1110032D12Rik 1190002H23Rik 1700093E07Rik 1810010G06Rik 1810044O22Rik 2510005D08Rik 2610529C04Rik 4930453N24Rik 4930548G07Rik 4933402J24Rik 5430435G22Rik Aacs Abcb1b Abcb9 Abcg1 Abcg2 Abhd8 Acsl4 Actg2 Adcy7 Aif1 Akap12 Angptl4 Ank Anxa1 Ap1s1 Ap2a2 Aqp1 Arfgap3 Arg1 Atf5 Atp6ap2 Atp6v0e Atp6v1c1 Atp6v1c2 Auh B2m B3gnt1 B4galt1 BC051244 Bag1 Birc1b Btg3 C1galt1 C1qa C1qg Calr Canx Capzb Casp1 Cas…
73	GO:0043207 [5]: response to external biotic stimulus	28	28	320	524	11757	1.4	4.69	6.58	4.15	B2m C1qa C1qg C4 Ccl12 Ccl5 Ccr2 Clec7a Daf1 Fcer1g Fcgr1 Fcgr3 H2-Bf H2-DMa H2-Ea Inpp5d Klra2 Ly86 Ly96 Lyzs Lzp-s Pirb Repin1 Saa1 Saa3 Stab1 Tlr1 Tlr6
74	GO:0050764 [7]: regulation of phagocytosis	4	4	344	12	12269	1.39	4.64	7.14	4.45	Clec7a Fcer1g Fcgr1 Fcgr3
75	GO:0050766 [8]: positive regulation of phagocytosis	4	4	344	12	12269	1.39	4.64	7.14	4.45	Clec7a Fcer1g Fcgr1 Fcgr3
76	GO:0006620 [7]: posttranslational protein-membrane targeting	2	2	346	0	12281	1.37	4.64	7.19	4.46	Folr1 Folr2
77	GO:0012501 [5]: programmed cell death	21	21	327	347	11934	1.33	4.6	6.62	4.15	Angptl4 Atf5 Bag1 Birc1b Casp1 Casp6 Col18a1 Dap Dsip1 Edar Fcgr1 Fcgr3 Gzmb Ifi204 Inpp5d Klrb1c Lgals7 Mageh1 Snai2 Trib3 Trp63
78	GO:0007154 [3]: cell communication	76	76	272	3533	8748	1.32	4.6	0.0	0.0	1700093E07Rik 5430435G22Rik Adcy7 Akap12 Angpt2 Anxa1 Avpi1 Blnk C1qr1 Ccl12 Ccl5 Ccl9 Ccr2 Cd164 Cd34 Cdh13 Cerk Clec7a Col18a1 Col4a1 Col5a3 Col7a1 Cysltr1 E430034L04Rik Edar Edg6 Emr1 Entpd1 Fcer1g Fcgr1 Fcgr3 Gjb3 Gnb4 Gng12 Gp1bb Gpr65 Hbegf Hck Hspa5 Inpp5d Iqgap1 Itgax Itgb5 Jag2 Jak1 Klra2 Lpxn Map3k7 Mc5r Mpra Ms4a6b Nid1 Pcdhb12 Pdgfrb Pirb Plcg2 Plcl2 Prss11 Ptger2 Ptpre Pvrl3 Rab10 Ra…
79	GO:0006886 [6]: intracellular protein transport	20	20	328	324	11957	1.29	4.52	6.58	4.15	1110032D12Rik Akap12 Ap1s1 Ap2a2 E430034L04Rik Edar Folr1 Folr2 H47 Kdelr3 Ppp3ca Rab10 Rab2 Ramp1 Sec61b Sorcs2 Srp14 Stx7 Tmed3 Tram1
80	GO:0030029 [7]: actin filament-based process	9	9	339	85	12196	1.23	4.46	6.79	4.22	Aif1 Calr Capzb Dnclc1 Lcp1 Rac2 Tmod3 Was Waspip
81	GO:0006959 [5]: humoral immune response	12	12	336	144	12137	1.2	4.46	6.66	4.16	C1qa C1qg C4 Ccr2 Daf1 Fcer1g H2-Bf H2-DMa H2-Ea Inpp5d Klra2 Pirb
82	GO:0001794 [6]: type IIa hypersensitivity	3	3	345	5	12276	1.07	4.31	6.86	4.23	Fcer1g Fcgr1 Fcgr3
83	GO:0001796 [7]: regulation of type IIa hypersensitivity	3	3	345	5	12276	1.07	4.31	6.86	4.23	Fcer1g Fcgr1 Fcgr3
84	GO:0001798 [8]: positive regulation of type IIa hypersensitivity	3	3	345	5	12276	1.07	4.31	6.86	4.23	Fcer1g Fcgr1 Fcgr3
85	GO:0006519 [5]: amino acid and derivative metabolism	13	13	335	168	12113	1.05	4.31	6.49	4.08	Arg1 Auh BC051244 Gatm Got1 Hs3st3b1 Moxd1 Oazin P4ha1 Pcyox1 Phgdh Pycr2 Tmlhe
86	GO:0006956 [6]: complement activation	6	6	342	38	12243	1.05	4.31	6.71	4.16	C1qa C1qg C4 Daf1 H2-Bf Klra2
87	GO:0006986 [5]: response to unfolded protein	6	6	342	38	12243	1.05	4.31	6.71	4.16	Edem1 Herpud1 Hsp105 Hspa5 Syvn1 Txndc4
88	GO:0042035 [7]: regulation of cytokine biosynthesis	5	5	343	25	12256	0.99	4.28	6.69	4.16	Clec7a Fcer1g Fcgr3 Inpp5d Rnf128
89	GO:0006817 [8]: phosphate transport	6	6	342	39	12242	0.93	4.16	6.59	4.15	Ank C1qa C1qg Col18a1 Col4a1 Emid1
90	GO:0045807 [7]: positive regulation of endocytosis	4	4	344	14	12267	0.92	4.16	6.66	4.16	Clec7a Fcer1g Fcgr1 Fcgr3
91	GO:0012502 [7]: induction of programmed cell death	8	8	340	73	12208	0.79	4.04	6.37	4.01	Casp1 Casp6 Dap Fcgr1 Fcgr3 Ifi204 Klrb1c Trp63
92	GO:0006917 [8]: induction of apoptosis	8	8	340	73	12208	0.79	4.04	6.37	4.01	Casp1 Casp6 Dap Fcgr1 Fcgr3 Ifi204 Klrb1c Trp63
93	GO:0044248 [5]: cellular catabolism	31	31	317	635	11646	0.72	3.99	5.81	3.57	4930453N24Rik 5430435G22Rik Arg1 Auh BC051244 Casp1 Casp6 Ctsd Ctsl Ctss Ctsz Dpp7 Edem1 Entpd1 Gzmb H2-Bf Lcn7 Lyzs Lzp-s Manba Mgll Mmp3 Moxd1 Ncf2 Pcyox1 Ppgb Prss11 Prtn3 Rnf128 Tmprss4 Usp12
94	GO:0001817 [6]: regulation of cytokine production	5	5	343	27	12254	0.7	3.95	6.39	4.01	Clec7a Fcer1g Fcgr3 Inpp5d Rnf128
95	GO:0051084 [8]: posttranslational protein folding	3	3	345	6	12275	0.7	3.95	6.48	4.08	H2-DMa H2-DMb1 Hsp105
96	GO:0051085 [9]: chaperone cofactor dependent protein folding	3	3	345	6	12275	0.7	3.95	6.48	4.08	H2-DMa H2-DMb1 Hsp105
97	GO:0030334 [6]: regulation of cell migration	5	5	343	30	12251	0.3	3.52	5.98	3.67	Ccr2 Col18a1 Egfl7 Robo4 Tmsb4x
98	GO:0042089 [6]: cytokine biosynthesis	5	5	343	30	12251	0.3	3.52	5.98	3.67	Clec7a Fcer1g Fcgr3 Inpp5d Rnf128
99	GO:0051270 [5]: regulation of cell motility	5	5	343	30	12251	0.3	3.52	5.98	3.67	Ccr2 Col18a1 Egfl7 Robo4 Tmsb4x
100	GO:0009613 [5]: response to pest, pathogen or parasite	25	25	323	491	11790	0.27	3.52	5.4	3.21	B2m C1qa C1qg C4 Ccl12 Ccl5 Ccr2 Daf1 Fcer1g Fcgr1 Fcgr3 H2-Bf H2-DMa H2-Ea Inpp5d Klra2 Ly86 Ly96 Pirb Repin1 Saa1 Saa3 Stab1 Tlr1 Tlr6
101	GO:0042107 [5]: cytokine metabolism	5	5	343	31	12250	0.18	3.41	5.85	3.59	Clec7a Fcer1g Fcgr3 Inpp5d Rnf128
102	GO:0006575 [6]: amino acid derivative metabolism	6	6	342	47	12234	0.12	3.37	5.73	3.51	Gatm Moxd1 Oazin P4ha1 Pcyox1 Tmlhe
103	GO:0050729 [7]: positive regulation of inflammatory response	3	3	345	8	12273	0.08	3.32	5.84	3.59	Fcer1g Fcgr1 Fcgr3
104	GO:0001906 [5]: cell killing	3	3	345	8	12273	0.08	3.32	5.84	3.59	Fcgr1 Fcgr3 Klrb1c
105	GO:0001909 [6]: immune cell mediated cytotoxicity	3	3	345	8	12273	0.08	3.32	5.84	3.59	Fcgr1 Fcgr3 Klrb1c
106	GO:0006910 [8]: phagocytosis, recognition	3	3	345	8	12273	0.08	3.32	5.84	3.59	Clec7a Fcgr1 Fcgr3
107	GO:0019752 [6]: carboxylic acid metabolism	17	17	331	296	11985	-0.14	0.0	5.1	2.98	Aacs Acsl4 Arg1 Auh BC051244 Folr1 Gatm Got1 Hs3st3b1 Mcfd2 Pdk4 Phgdh Phyh Pycr2 Tbxas1 Tmlhe Tor3a
108	GO:0006082 [5]: organic acid metabolism	17	17	331	296	11985	-0.14	0.0	5.1	2.98	Aacs Acsl4 Arg1 Auh BC051244 Folr1 Gatm Got1 Hs3st3b1 Mcfd2 Pdk4 Phgdh Phyh Pycr2 Tbxas1 Tmlhe Tor3a
109	GO:0001816 [5]: cytokine production	5	5	343	34	12247	-0.16	0.0	5.49	3.28	Clec7a Fcer1g Fcgr3 Inpp5d Rnf128
110	GO:0019222 [4]: regulation of metabolism	32	32	316	1663	10618	-0.19	0.0	0.01	0.0	4930548G07Rik Acsl4 Atf5 Churc1 Clec7a Creb3l2 Dnclc1 Dsip1 Fcer1g Fcgr3 Ifi204 Inpp5d Lrrk1 Mafb Mef2c Pdgfrb Pou2af1 Rab2 Rnf128 Satb1 Sertad1 Snai2 Stat5a Tbl1xr1 Tceb3 Tcfcp2l1 Tieg1 Tmod3 Trib3 Trim30 Trp63 Xbp1
111	GO:0051246 [5]: regulation of protein metabolism	7	7	341	69	12212	-0.23	0.0	5.32	3.16	Clec7a Fcer1g Fcgr3 Inpp5d Pdgfrb Rnf128 Tmod3
112	GO:0050874 [3]: organismal physiological process	50	50	298	2358	9923	-0.3	0.0	0.01	0.0	Ank B2m C1qa C1qg C4 Ccl12 Ccl5 Ccl9 Ccr2 Cd8b1 Clec7a Daf1 Entpd1 Fcer1g Fcgr1 Fcgr3 Gp1bb H2-Aa H2-Bf H2-D1 H2-D4 H2-DMa H2-DMb1 H2-Ea H2-Eb1 H2-M3 H2-Q1 H2-Q5 H2-T23 Hbegf Ifi204 Inpp5d Klra2 Ly86 Ly96 Mafb Ndufb9 Pirb Pros1 Repin1 Rnf128 Saa1 Saa3 Stab1 Stat5a Tbl1xr1 Tlr1 Tlr6 Was Xdh
113	GO:0030163 [6]: protein catabolism	24	24	324	490	11791	-0.3	0.0	4.79	2.77	4930453N24Rik 5430435G22Rik Casp1 Casp6 Cast Ctsd Ctsl Ctss Ctsz Dpp7 Edem1 Gzmb H2-Bf Lcn7 Manba Mgll Mmp3 Pcyox1 Ppgb Prss11 Prtn3 Rnf128 Tmprss4 Usp12
114	GO:0006909 [7]: phagocytosis	4	4	344	21	12260	-0.3	0.0	5.4	3.21	Clec7a Fcer1g Fcgr1 Fcgr3
115	GO:0043285 [5]: biopolymer catabolism	24	24	324	493	11788	-0.36	0.0	4.73	2.72	4930453N24Rik 5430435G22Rik Casp1 Casp6 Cast Ctsd Ctsl Ctss Ctsz Dpp7 Edem1 Gzmb H2-Bf Lcn7 Manba Mgll Mmp3 Pcyox1 Ppgb Prss11 Prtn3 Rnf128 Tmprss4 Usp12
116	GO:0001788 [7]: antibody-dependent cellular cytotoxicity	2	2	346	2	12279	-0.37	0.0	5.43	3.23	Fcgr1 Fcgr3
117	GO:0045621 [6]: positive regulation of lymphocyte differentiation	3	3	345	10	12271	-0.42	0.0	5.33	3.16	H2-Aa H2-DMa Inpp5d
118	GO:0044257 [7]: cellular protein catabolism	23	23	325	473	11808	-0.53	0.0	4.56	2.58	4930453N24Rik 5430435G22Rik Casp1 Casp6 Ctsd Ctsl Ctss Ctsz Dpp7 Edem1 Gzmb H2-Bf Lcn7 Manba Mgll Mmp3 Pcyox1 Ppgb Prss11 Prtn3 Rnf128 Tmprss4 Usp12
119	GO:0006508 [8]: proteolysis and peptidolysis	23	23	325	473	11808	-0.53	0.0	4.56	2.58	4930453N24Rik 5430435G22Rik Casp1 Casp6 Ctsd Ctsl Ctss Ctsz Dpp7 Edem1 Gzmb H2-Bf Lcn7 Manba Mgll Mmp3 Pcyox1 Ppgb Prss11 Prtn3 Rnf128 Tmprss4 Usp12
120	GO:0030100 [6]: regulation of endocytosis	4	4	344	23	12258	-0.57	0.0	5.11	2.98	Clec7a Fcer1g Fcgr1 Fcgr3
121	GO:0042330 [5]: taxis	8	8	340	95	12186	-0.6	0.0	4.89	2.84	Ccl12 Ccl5 Ccl9 Ccr2 Cklfsf7 Fcer1g Fcgr3 Rac2
122	GO:0006935 [6]: chemotaxis	8	8	340	95	12186	-0.6	0.0	4.89	2.84	Ccl12 Ccl5 Ccl9 Ccr2 Cklfsf7 Fcer1g Fcgr3 Rac2
123	GO:0006469 [5]: negative regulation of protein kinase activity	3	3	345	11	12270	-0.64	0.0	5.11	2.98	Dnajc3 Gadd45a Pkib
124	GO:0046916 [8]: transition metal ion homeostasis	4	4	344	24	12257	-0.7	0.0	4.98	2.87	Ftl1 Ftl2 Ltf Prnd
125	GO:0006958 [7]: complement activation, classical pathway	4	4	344	25	12256	-0.82	0.0	4.85	2.82	C1qa C1qg Daf1 Klra2
126	GO:0043086 [4]: negative regulation of enzyme activity	3	3	345	12	12269	-0.83	0.0	4.91	2.85	Dnajc3 Gadd45a Pkib
127	GO:0030856 [5]: regulation of epithelial cell differentiation	2	2	346	3	12278	-0.86	0.0	4.94	2.86	Stat5a Xdh
128	GO:0042036 [8]: negative regulation of cytokine biosynthesis	2	2	346	3	12278	-0.86	0.0	4.94	2.86	Inpp5d Rnf128
129	GO:0001818 [7]: negative regulation of cytokine production	2	2	346	3	12278	-0.86	0.0	4.94	2.86	Inpp5d Rnf128
130	GO:0006012 [8]: galactose metabolism	2	2	346	3	12278	-0.86	0.0	4.94	2.86	B4galt1 Gale
131	GO:0009057 [5]: macromolecule catabolism	25	25	323	549	11732	-0.88	0.0	4.13	2.23	4930453N24Rik 5430435G22Rik Auh Casp1 Casp6 Cast Ctsd Ctsl Ctss Ctsz Dpp7 Edem1 Gzmb H2-Bf Lcn7 Manba Mgll Mmp3 Pcyox1 Ppgb Prss11 Prtn3 Rnf128 Tmprss4 Usp12
132	GO:0009308 [5]: amine metabolism	12	12	336	197	12084	-0.98	0.0	4.33	2.41	Arg1 Auh BC051244 Gatm Got1 Hs3st3b1 Moxd1 Oazin P4ha1 Phgdh Pycr2 Tmlhe
133	GO:0009890 [6]: negative regulation of biosynthesis	3	3	345	13	12268	-1.0	0.0	4.72	2.72	Dnclc1 Inpp5d Rnf128
134	GO:0008154 [6]: actin polymerization and/or depolymerization	3	3	345	13	12268	-1.0	0.0	4.72	2.72	Tmod3 Was Waspip
135	GO:0044265 [6]: cellular macromolecule catabolism	24	24	324	532	11749	-1.09	0.0	3.92	2.08	4930453N24Rik 5430435G22Rik Auh Casp1 Casp6 Ctsd Ctsl Ctss Ctsz Dpp7 Edem1 Gzmb H2-Bf Lcn7 Manba Mgll Mmp3 Pcyox1 Ppgb Prss11 Prtn3 Rnf128 Tmprss4 Usp12
136	GO:0009309 [6]: amine biosynthesis	5	5	343	44	12237	-1.09	0.0	4.52	2.56	BC051244 Oazin Phgdh Pycr2 Tmlhe
137	GO:0050727 [6]: regulation of inflammatory response	3	3	345	14	12267	-1.18	0.0	4.55	2.58	Fcer1g Fcgr1 Fcgr3
138	GO:0007010 [6]: cytoskeleton organization and biogenesis	17	17	331	338	11943	-1.2	0.0	3.94	2.09	Actg2 Aif1 Calr Capzb Dnclc1 Gadd45a Kif5b Krt1-14 Lcp1 Rac2 Tmod3 Tmsb4x Trp63 Tuba1 Tubb6 Was Waspip
139	GO:0051049 [5]: regulation of transport	5	5	343	46	12235	-1.23	0.0	4.35	2.42	Clec7a Edar Fcer1g Fcgr1 Fcgr3
140	GO:0030048 [8]: actin filament-based movement	2	2	346	4	12277	-1.23	0.0	4.55	2.58	Was Waspip
141	GO:0042398 [6]: amino acid derivative biosynthesis	3	3	345	15	12266	-1.33	0.0	4.39	2.45	Gatm Oazin Tmlhe
142	GO:0045619 [5]: regulation of lymphocyte differentiation	3	3	345	15	12266	-1.33	0.0	4.39	2.45	H2-Aa H2-DMa Inpp5d
143	GO:0007015 [9]: actin filament organization	4	4	344	30	12251	-1.35	0.0	4.29	2.37	Aif1 Dnclc1 Lcp1 Tmod3
144	GO:0007155 [4]: cell adhesion	21	21	327	461	11820	-1.37	0.0	3.65	1.95	C1qr1 Cd164 Cd34 Cdh13 Clec7a Col18a1 Col4a1 Col5a3 Col7a1 Gp1bb Itgax Itgb5 Klra2 Lpxn Nid1 Pcdhb12 Pvrl3 Scarb2 Stab1 Stat5a Tgfbi
145	GO:0016998 [6]: cell wall catabolism	2	2	346	5	12276	-1.55	0.0	4.23	2.32	Lyzs Lzp-s
146	GO:0008152 [3]: metabolism	168	168	180	5434	6847	-1.57	0.0	2.58	1.38	1810010G06Rik 1810044O22Rik 2510005D08Rik 2610529C04Rik 4930453N24Rik 4930548G07Rik 5430435G22Rik AI132321 Aacs Abhd8 Acsl4 Adcy7 Ap2a2 Arg1 Atf5 Atp6v1c1 Auh B3gnt1 B4galt1 BC051244 Bag1 C1galt1 Calr Canx Casp1 Casp6 Cast Cerk Chi3l1 Churc1 Clec7a Creb3l2 Cstf2t Ctsd Ctsl Ctss Ctsz Cyp27a1 Dnajb11 Dnajc3 Dnclc1 Dpp7 Dsip1 Dusp7 E430034L04Rik Edem1 Entpd1 Ero1l Fbxo32 Fcer1g Fcgr3 Folr1 Gale Galn…
147	GO:0006879 [8]: iron ion homeostasis	3	3	345	17	12264	-1.61	0.0	4.09	2.2	Ftl1 Ftl2 Ltf
148	GO:0009058 [4]: biosynthesis	32	32	316	814	11467	-1.61	0.0	3.17	1.63	Adcy7 Atp6v1c1 B3gnt1 B4galt1 BC051244 C1galt1 Clec7a Dnclc1 Edem1 Fcer1g Fcgr3 Galnt7 Gatm Got1 Gspt2 Hsd3b7 Inpp5d Man1a Mrpl27 Mrpl33 Mrpl49 Mrps21 Oazin Phgdh Pycr2 Rnf128 Rpl5 St3gal1 St6galnac2 St8sia4 Tbxas1 Tmlhe
149	GO:0006811 [5]: ion transport	23	23	325	542	11739	-1.7	0.0	3.22	1.65	1810010G06Rik Ank Atp6ap2 Atp6v0e Atp6v1c1 Atp6v1c2 C1qa C1qg Col18a1 Col4a1 Cp Emid1 Ftl1 Ftl2 Kcnj8 Ltf Ppp3ca Sfxn3 Slc11a1 Slc39a7 Slc41a2 Slc5a3 Slco3a1
150	GO:0006118 [6]: electron transport	14	14	334	278	12003	-1.71	0.0	3.45	1.82	1810044O22Rik 2610529C04Rik Cyp27a1 Ero1l Grp58 Ndufb9 Stab1 Stat5a Tbxas1 Txndc11 Txndc4 Txndc7 Xdh Zfp106
151	GO:0006897 [6]: endocytosis	8	8	340	121	12160	-1.75	0.0	3.64	1.95	Ap1s1 Ap2a2 Clec7a Fcer1g Fcgr1 Fcgr3 Ly75 Pla2g1br
152	GO:0000902 [4]: cellular morphogenesis	9	9	339	147	12134	-1.78	0.0	3.55	1.91	Capzb Col18a1 Dnclc1 Igfbp7 Krt1-14 Lefty1 Prss11 Rac2 Waspip
153	GO:0030336 [7]: negative regulation of cell migration	2	2	346	6	12275	-1.8	0.0	3.96	2.11	Egfl7 Robo4
154	GO:0042829 [6]: defense response to pathogen	2	2	346	6	12275	-1.8	0.0	3.96	2.11	Fcer1g Fcgr1
155	GO:0042830 [7]: defense response to pathogenic bacteria	2	2	346	6	12275	-1.8	0.0	3.96	2.11	Fcer1g Fcgr1
156	GO:0051271 [6]: negative regulation of cell motility	2	2	346	6	12275	-1.8	0.0	3.96	2.11	Egfl7 Robo4
157	GO:0007595 [5]: lactation	2	2	346	6	12275	-1.8	0.0	3.96	2.11	Stat5a Xdh
158	GO:0006396 [6]: RNA processing	3	3	345	308	11973	-1.82	0.0	0.01	0.0	Cstf2t E430034L04Rik Myef2
159	GO:0044237 [4]: cellular metabolism	157	157	191	5109	7172	-1.84	0.0	2.26	1.27	1810044O22Rik 2510005D08Rik 2610529C04Rik 4930453N24Rik 4930548G07Rik 5430435G22Rik Aacs Abhd8 Acsl4 Adcy7 Ap2a2 Arg1 Atf5 Atp6v1c1 Auh B3gnt1 B4galt1 BC051244 Bag1 C1galt1 Calr Canx Casp1 Casp6 Cerk Churc1 Clec7a Creb3l2 Cstf2t Ctsd Ctsl Ctss Ctsz Cyp27a1 Dnajb11 Dnajc3 Dpp7 Dsip1 Dusp7 E430034L04Rik Edem1 Entpd1 Ero1l Fbxo32 Fcer1g Fcgr3 Folr1 Gale Galnt7 Gatm Gmfg Got1 Grp58 Gspt2 Gzmb H2-Bf H…
160	GO:0042108 [8]: positive regulation of cytokine biosynthesis	3	3	345	19	12262	-1.85	0.0	3.83	2.01	Clec7a Fcer1g Fcgr3
161	GO:0001819 [7]: positive regulation of cytokine production	3	3	345	19	12262	-1.85	0.0	3.83	2.01	Clec7a Fcer1g Fcgr3
162	GO:0044238 [4]: primary metabolism	151	151	197	4905	7376	-1.86	0.0	2.23	1.26	2510005D08Rik 4930453N24Rik 4930548G07Rik 5430435G22Rik AI132321 Aacs Acsl4 Adcy7 Ap2a2 Arg1 Atf5 Atp6v1c1 Auh B3gnt1 B4galt1 BC051244 Bag1 C1galt1 Calr Canx Casp1 Casp6 Cast Cerk Chi3l1 Churc1 Clec7a Creb3l2 Cstf2t Ctsd Ctsl Ctss Ctsz Dnajb11 Dnajc3 Dpp7 Dsip1 Dusp7 E430034L04Rik Edem1 Entpd1 Ero1l Fbxo32 Fcer1g Fcgr3 Gale Galnt7 Gatm Ggta1 Gmfg Got1 Gspt2 Gzmb H2-Bf H2-DMa H2-DMb1 Havcr2 Hck He…
163	GO:0044249 [5]: cellular biosynthesis	30	30	318	780	11501	-1.94	0.0	2.81	1.49	Adcy7 Atp6v1c1 B3gnt1 B4galt1 BC051244 C1galt1 Clec7a Edem1 Fcer1g Fcgr3 Galnt7 Gatm Gspt2 Hsd3b7 Inpp5d Man1a Mrpl27 Mrpl33 Mrpl49 Mrps21 Oazin Phgdh Pycr2 Rnf128 Rpl5 St3gal1 St6galnac2 St8sia4 Tbxas1 Tmlhe
164	GO:0051243 [5]: negative regulation of cellular physiological process	8	8	340	128	12153	-1.98	0.0	3.37	1.76	Angptl4 Atf5 Birc1b Dsip1 Egfl7 Inpp5d Robo4 Snai2
165	GO:0006464 [7]: protein modification	39	39	309	1077	11204	-1.98	0.0	2.63	1.38	B3gnt1 Bag1 C1galt1 Casp1 Dusp7 Edem1 Fbxo32 Galnt7 Gmfg Havcr2 Hck Herpud1 Hs3st3b1 Hunk Jak1 Man1a Map3k7 Mapk12 Nek7 P4ha1 Padi4 Pdgfrb Pdk4 Ptp4a2 Ptpn22 Ptpre Rapgef3 Rbx1 Riok3 Satb1 Slk St3gal1 St6galnac2 St8sia4 Tbl1xr1 Tgfbr2 Trib3 Trim30 Usp12
166	GO:0016192 [5]: vesicle-mediated transport	12	12	336	235	12046	-1.99	0.0	3.19	1.64	Ap1s1 Ap2a2 Clec7a Ehd1 Fcer1g Fcgr1 Fcgr3 Ly75 Pla2g1br Sec22l1 Stx7 Was
167	GO:0019835 [5]: cytolysis	3	3	345	21	12260	-2.06	0.0	3.6	1.95	Gzmb Lyzs Lzp-s
168	GO:0009889 [5]: regulation of biosynthesis	6	6	342	82	12199	-2.08	0.0	3.37	1.76	Clec7a Dnclc1 Fcer1g Fcgr3 Inpp5d Rnf128
169	GO:0016477 [5]: cell migration	8	8	340	132	12149	-2.11	0.0	3.22	1.65	Ccr2 Chl1 Col18a1 Egfl7 Fcer1g Fcgr3 Robo4 Tmsb4x
170	GO:0007049 [5]: cell cycle	9	9	339	549	11732	-2.16	0.0	0.03	0.0	1190002H23Rik Anxa1 Atf5 Btg3 Calr Gadd45a Gspt2 Mapk12 Ppp3ca
171	GO:0015674 [7]: di-, tri-valent inorganic cation transport	7	7	341	108	12173	-2.16	0.0	3.23	1.65	Cp Ftl1 Ftl2 Ltf Ppp3ca Sfxn3 Slc11a1
172	GO:0006812 [6]: cation transport	16	16	332	361	11920	-2.17	0.0	2.85	1.52	1810010G06Rik Atp6ap2 Atp6v0e Atp6v1c1 Atp6v1c2 Cp Ftl1 Ftl2 Kcnj8 Ltf Ppp3ca Sfxn3 Slc11a1 Slc39a7 Slc41a2 Slc5a3
173	GO:0043066 [7]: negative regulation of apoptosis	5	5	343	62	12219	-2.21	0.0	3.29	1.7	Angptl4 Atf5 Birc1b Dsip1 Snai2
174	GO:0051017 [10]: actin filament bundle formation	2	2	346	8	12273	-2.21	0.0	3.53	1.89	Aif1 Lcp1
175	GO:0006412 [6]: protein biosynthesis	19	19	329	457	11824	-2.23	0.0	2.69	1.4	B3gnt1 C1galt1 Clec7a Edem1 Fcer1g Fcgr3 Galnt7 Gspt2 Inpp5d Man1a Mrpl27 Mrpl33 Mrpl49 Mrps21 Rnf128 Rpl5 St3gal1 St6galnac2 St8sia4
176	GO:0016266 [10]: O-glycan processing	1	1	347	0	12281	-2.23	0.0	3.59	1.95	C1galt1
177	GO:0016267 [11]: O-glycan processing, core 1	1	1	347	0	12281	-2.23	0.0	3.59	1.95	C1galt1
178	GO:0019630 [7]: quinate metabolism	1	1	347	0	12281	-2.23	0.0	3.59	1.95	Tor3a
179	GO:0030328 [7]: prenylcysteine catabolism	1	1	347	0	12281	-2.23	0.0	3.59	1.95	Pcyox1
180	GO:0030329 [7]: prenylcysteine metabolism	1	1	347	0	12281	-2.23	0.0	3.59	1.95	Pcyox1
181	GO:0030852 [6]: regulation of granulocyte differentiation	1	1	347	0	12281	-2.23	0.0	3.59	1.95	Inpp5d
182	GO:0030853 [7]: negative regulation of granulocyte differentiation	1	1	347	0	12281	-2.23	0.0	3.59	1.95	Inpp5d
183	GO:0042091 [7]: interleukin-10 biosynthesis	1	1	347	0	12281	-2.23	0.0	3.59	1.95	Fcer1g
184	GO:0045074 [8]: regulation of interleukin-10 biosynthesis	1	1	347	0	12281	-2.23	0.0	3.59	1.95	Fcer1g
185	GO:0045082 [9]: positive regulation of interleukin-10 biosynthesis	1	1	347	0	12281	-2.23	0.0	3.59	1.95	Fcer1g
186	GO:0045136 [4]: development of secondary sexual characteristics	1	1	347	0	12281	-2.23	0.0	3.59	1.95	B4galt1
187	GO:0045409 [9]: negative regulation of interleukin-6 biosynthesis	1	1	347	0	12281	-2.23	0.0	3.59	1.95	Inpp5d
188	GO:0045658 [7]: regulation of neutrophil differentiation	1	1	347	0	12281	-2.23	0.0	3.59	1.95	Inpp5d
189	GO:0045659 [8]: negative regulation of neutrophil differentiation	1	1	347	0	12281	-2.23	0.0	3.59	1.95	Inpp5d
190	GO:0045954 [9]: positive regulation of natural killer cell mediated cytotoxicity	1	1	347	0	12281	-2.23	0.0	3.59	1.95	Klrb1c
191	GO:0046655 [7]: folic acid metabolism	1	1	347	0	12281	-2.23	0.0	3.59	1.95	Folr1
192	GO:0046717 [4]: acid secretion	1	1	347	0	12281	-2.23	0.0	3.59	1.95	Anxa1
193	GO:0048004 [7]: antigen presentation, endogenous peptide antigen	1	1	347	0	12281	-2.23	0.0	3.59	1.95	H2-Q1
194	GO:0050482 [5]: arachidonic acid secretion	1	1	347	0	12281	-2.23	0.0	3.59	1.95	Anxa1
195	GO:0001561 [8]: fatty acid alpha-oxidation	1	1	347	0	12281	-2.23	0.0	3.59	1.95	Phyh
196	GO:0001885 [4]: endothelial cell development	1	1	347	0	12281	-2.23	0.0	3.59	1.95	Col18a1
197	GO:0001886 [5]: endothelial cell morphogenesis	1	1	347	0	12281	-2.23	0.0	3.59	1.95	Col18a1
198	GO:0007499 [4]: ectoderm and mesoderm interaction	1	1	347	0	12281	-2.23	0.0	3.59	1.95	Trp63
199	GO:0009088 [8]: threonine biosynthesis	1	1	347	0	12281	-2.23	0.0	3.59	1.95	BC051244
200	GO:0051276 [6]: chromosome organization and biogenesis	2	2	346	237	12044	-2.25	0.0	0.01	0.0	4930548G07Rik Satb1
201	GO:0045727 [7]: positive regulation of protein biosynthesis	3	3	345	23	12258	-2.26	0.0	3.39	1.77	Clec7a Fcer1g Fcgr3
202	GO:0043069 [6]: negative regulation of programmed cell death	5	5	343	63	12218	-2.26	0.0	3.24	1.65	Angptl4 Atf5 Birc1b Dsip1 Snai2
203	GO:0006259 [5]: DNA metabolism	6	6	342	415	11866	-2.28	0.0	0.02	0.0	2510005D08Rik 4930548G07Rik Rad1 Satb1 Slk Xrcc5
204	GO:0045595 [4]: regulation of cell differentiation	5	5	343	64	12217	-2.31	0.0	3.19	1.64	H2-Aa H2-DMa Inpp5d Stat5a Xdh
205	GO:0045859 [4]: regulation of protein kinase activity	4	4	344	43	12238	-2.34	0.0	3.22	1.65	Avpi1 Dnajc3 Gadd45a Pkib
206	GO:0007001 [7]: chromosome organization and biogenesis (sensu Eukaryota)	2	2	346	232	12049	-2.35	0.0	0.01	0.0	4930548G07Rik Satb1
207	GO:0050896 [3]: response to stimulus	68	68	280	2683	9598	-2.37	0.0	0.15	0.07	Abhd8 B2m Blnk C1qa C1qg C1qr1 C4 Casp1 Ccl12 Ccl5 Ccl9 Ccr2 Cd8b1 Cklfsf7 Clec7a Daf1 Edem1 Emr1 Fcer1g Fcgr1 Fcgr3 Gadd45a H2-Aa H2-Bf H2-D1 H2-D4 H2-DMa H2-DMb1 H2-Ea H2-Eb1 H2-M3 H2-Q1 H2-Q5 H2-T23 Herpud1 Hsp105 Hspa5 Ifi204 Ifi47 Inpp5d Klra2 Lcp1 Ly6c Ly75 Ly86 Ly96 Lyzs Lzp-s Moxd1 Ndufb9 Pirb Ppp3ca Rac2 Rad1 Repin1 Rnf128 Saa1 Saa3 Slk Snai2 Stab1 Syvn1 Tbl1xr1 Tlr1 Tlr6 Txndc4 Was Xrcc5
208	GO:0030593 [7]: neutrophil chemotaxis	2	2	346	9	12272	-2.4	0.0	3.34	1.74	Fcer1g Fcgr3
209	GO:0015992 [6]: proton transport	4	4	344	44	12237	-2.4	0.0	3.15	1.63	Atp6ap2 Atp6v0e Atp6v1c1 Atp6v1c2
210	GO:0030005 [7]: di-, tri-valent inorganic cation homeostasis	4	4	344	44	12237	-2.4	0.0	3.15	1.63	Ftl1 Ftl2 Ltf Prnd
211	GO:0008283 [4]: cell proliferation	14	14	334	724	11557	-2.41	0.0	0.05	0.0	1190002H23Rik Anxa1 Atf5 Btg3 Calr Col18a1 Gadd45a Gspt2 H2-Bf Inpp5d Mapk12 Ppp3ca Repin1 Tgfbr2
212	GO:0016070 [5]: RNA metabolism	5	5	343	363	11918	-2.41	0.0	0.02	0.0	Auh Cstf2t Dnajb11 E430034L04Rik Myef2
213	GO:0009611 [5]: response to wounding	14	14	334	318	11963	-2.44	0.0	2.58	1.38	B2m Ccl12 Ccl5 Ccr2 Fcer1g Fcgr1 Fcgr3 Lcp1 Ly86 Ly96 Repin1 Stab1 Tlr1 Tlr6
214	GO:0006091 [5]: generation of precursor metabolites and energy	17	17	331	413	11868	-2.46	0.0	2.45	1.33	1810044O22Rik 2610529C04Rik Atp6v1c1 Cyp27a1 Ero1l Grp58 Ndufb9 Phka1 Pygl Stab1 Stat5a Tbxas1 Txndc11 Txndc4 Txndc7 Xdh Zfp106
215	GO:0009059 [5]: macromolecule biosynthesis	20	20	328	509	11772	-2.47	0.0	2.36	1.27	B3gnt1 B4galt1 C1galt1 Clec7a Edem1 Fcer1g Fcgr3 Galnt7 Gspt2 Inpp5d Man1a Mrpl27 Mrpl33 Mrpl49 Mrps21 Rnf128 Rpl5 St3gal1 St6galnac2 St8sia4
216	GO:0009987 [2]: cellular process	284	284	64	10255	2026	-2.51	0.0	0.17	0.08	1110032D12Rik 1190002H23Rik 1700093E07Rik 1810010G06Rik 1810044O22Rik 2510005D08Rik 2610529C04Rik 4930453N24Rik 4930548G07Rik 4933402J24Rik 5430435G22Rik Aacs Abcb1b Abcb9 Abcg1 Abcg2 Abhd8 Acsl4 Actg2 Adcy7 Aif1 Akap12 Angpt2 Angptl4 Ank Anxa1 Ap1s1 Ap2a2 Aqp1 Arfgap3 Arg1 Atf5 Atp6ap2 Atp6v0e Atp6v1c1 Atp6v1c2 Auh Avpi1 B2m B3gnt1 B4galt1 BC051244 Bag1 Birc1b Blnk Btg3 C1galt1 C1qa C1qg C1qr1 C…
217	GO:0009891 [6]: positive regulation of biosynthesis	3	3	345	26	12255	-2.52	0.0	3.11	1.6	Clec7a Fcer1g Fcgr3
218	GO:0006767 [6]: water-soluble vitamin metabolism	3	3	345	26	12255	-2.52	0.0	3.11	1.6	Folr1 Ncf2 Tmlhe
219	GO:0009790 [3]: embryonic development	1	1	347	173	12108	-2.54	0.0	0.01	0.0	Mafb
220	GO:0009618 [7]: response to pathogenic bacteria	2	2	346	10	12271	-2.55	0.0	3.18	1.64	Fcer1g Fcgr1
221	GO:0045582 [7]: positive regulation of T-cell differentiation	2	2	346	10	12271	-2.55	0.0	3.18	1.64	H2-Aa H2-DMa
222	GO:0006493 [9]: O-linked glycosylation	2	2	346	10	12271	-2.55	0.0	3.18	1.64	C1galt1 Galnt7
223	GO:0006916 [8]: anti-apoptosis	4	4	344	47	12234	-2.57	0.0	2.97	1.57	Atf5 Birc1b Dsip1 Snai2
224	GO:0006512 [8]: ubiquitin cycle	5	5	343	352	11929	-2.57	0.0	0.03	0.0	Fbxo32 Rbx1 Tbl1xr1 Trim30 Usp12
225	GO:0045597 [5]: positive regulation of cell differentiation	3	3	345	27	12254	-2.59	0.0	3.02	1.57	H2-Aa H2-DMa Inpp5d
226	GO:0050790 [3]: regulation of enzyme activity	6	6	342	96	12185	-2.61	0.0	2.77	1.48	Adcy7 Arfgap3 Avpi1 Dnajc3 Gadd45a Pkib
227	GO:0006793 [5]: phosphorus metabolism	22	22	326	589	11692	-2.62	0.0	2.11	1.2	Atp6v1c1 Dusp7 Gmfg Havcr2 Hck Hunk Jak1 Map3k7 Mapk12 Ndufb9 Nek7 Pdgfrb Pdk4 Ppp3ca Ptp4a2 Ptpn22 Ptpre Rapgef3 Riok3 Slk Tgfbr2 Trib3
228	GO:0006796 [6]: phosphate metabolism	22	22	326	589	11692	-2.62	0.0	2.11	1.2	Atp6v1c1 Dusp7 Gmfg Havcr2 Hck Hunk Jak1 Map3k7 Mapk12 Ndufb9 Nek7 Pdgfrb Pdk4 Ppp3ca Ptp4a2 Ptpn22 Ptpre Rapgef3 Riok3 Slk Tgfbr2 Trib3
229	GO:0006875 [7]: metal ion homeostasis	4	4	344	49	12232	-2.67	0.0	2.85	1.52	Ftl1 Ftl2 Ltf Prnd
230	GO:0009968 [5]: negative regulation of signal transduction	3	3	345	28	12253	-2.67	0.0	2.94	1.57	Inpp5d Prss11 Wif1
231	GO:0016197 [6]: endosome transport	2	2	346	11	12270	-2.69	0.0	3.03	1.57	Ehd1 Was
232	GO:0017148 [7]: negative regulation of protein biosynthesis	2	2	346	11	12270	-2.69	0.0	3.03	1.57	Inpp5d Rnf128
233	GO:0045321 [5]: immune cell activation	6	6	342	101	12180	-2.76	0.0	2.59	1.38	Fcgr3 H2-Aa H2-DMa Inpp5d Pirb Was
234	GO:0006605 [7]: protein targeting	9	9	339	186	12095	-2.76	0.0	2.4	1.3	Akap12 E430034L04Rik Edar Folr1 Folr2 Ppp3ca Sec61b Srp14 Tram1
235	GO:0001775 [4]: cell activation	6	6	342	102	12179	-2.79	0.0	2.55	1.38	Fcgr3 H2-Aa H2-DMa Inpp5d Pirb Was
236	GO:0006928 [4]: cell motility	8	8	340	159	12122	-2.81	0.0	2.4	1.3	Ccr2 Chl1 Col18a1 Egfl7 Fcer1g Fcgr3 Robo4 Tmsb4x
237	GO:0007267 [4]: cell-cell signaling	2	2	346	208	12073	-2.81	0.0	0.02	0.0	Fcgr3 Gjb3
238	GO:0050867 [6]: positive regulation of cell activation	3	3	345	30	12251	-2.81	0.0	2.79	1.48	H2-Aa H2-DMa Inpp5d
239	GO:0051251 [7]: positive regulation of lymphocyte activation	3	3	345	30	12251	-2.81	0.0	2.79	1.48	H2-Aa H2-DMa Inpp5d
240	GO:0008652 [7]: amino acid biosynthesis	3	3	345	30	12251	-2.81	0.0	2.79	1.48	BC051244 Phgdh Pycr2
241	GO:0030574 [9]: collagen catabolism	2	2	346	12	12269	-2.82	0.0	2.89	1.55	Mmp3 Prtn3
242	GO:0006417 [6]: regulation of protein biosynthesis	5	5	343	77	12204	-2.83	0.0	2.58	1.38	Clec7a Fcer1g Fcgr3 Inpp5d Rnf128
243	GO:0050791 [3]: regulation of physiological process	53	53	295	2007	10274	-2.86	0.0	0.31	0.19	4930548G07Rik Acsl4 Angptl4 Ank Anxa1 Atf5 Bag1 Birc1b Casp1 Casp6 Ccr2 Churc1 Clec7a Col18a1 Creb3l2 Dap Dnclc1 Dsip1 Edar Egfl7 Fcer1g Fcgr1 Fcgr3 H2-Aa H2-DMa H2-Ea Hbegf Ifi204 Inpp5d Klrb1c Lrrk1 Mafb Mef2c Pdgfrb Pou2af1 Rab2 Rnf128 Robo4 Satb1 Sertad1 Snai2 Stat5a Tbl1xr1 Tceb3 Tcfcp2l1 Tgfbr2 Tieg1 Tmod3 Tmsb4x Trib3 Trim30 Trp63 Xbp1
244	GO:0006520 [6]: amino acid metabolism	7	7	341	133	12148	-2.88	0.0	2.38	1.29	Arg1 Auh BC051244 Got1 Hs3st3b1 Phgdh Pycr2
245	GO:0016046 [6]: detection of fungi	1	1	347	1	12280	-2.89	0.0	2.91	1.57	Clec7a
246	GO:0019364 [7]: pyridine nucleotide catabolism	1	1	347	1	12280	-2.89	0.0	2.91	1.57	Ncf2
247	GO:0030223 [6]: neutrophil differentiation	1	1	347	1	12280	-2.89	0.0	2.91	1.57	Inpp5d
248	GO:0030327 [9]: prenylated protein catabolism	1	1	347	1	12280	-2.89	0.0	2.91	1.57	Pcyox1
249	GO:0040020 [9]: regulation of meiosis	1	1	347	1	12280	-2.89	0.0	2.91	1.57	Calr
250	GO:0042346 [9]: positive regulation of NF-kappaB-nucleus import	1	1	347	1	12280	-2.89	0.0	2.91	1.57	Edar
251	GO:0042365 [7]: water-soluble vitamin catabolism	1	1	347	1	12280	-2.89	0.0	2.91	1.57	Ncf2
252	GO:0042396 [7]: phosphagen biosynthesis	1	1	347	1	12280	-2.89	0.0	2.91	1.57	Gatm
253	GO:0042771 [8]: DNA damage response, signal transduction by p53 class mediator resulting in induction of apoptosis	1	1	347	1	12280	-2.89	0.0	2.91	1.57	Ifi204
254	GO:0042993 [9]: positive regulation of transcription factor-nucleus import	1	1	347	1	12280	-2.89	0.0	2.91	1.57	Edar
255	GO:0045019 [7]: negative regulation of nitric oxide biosynthesis	1	1	347	1	12280	-2.89	0.0	2.91	1.57	Dnclc1
256	GO:0045124 [6]: regulation of bone resorption	1	1	347	1	12280	-2.89	0.0	2.91	1.57	Inpp5d
257	GO:0045329 [8]: carnitine biosynthesis	1	1	347	1	12280	-2.89	0.0	2.91	1.57	Tmlhe
258	GO:0045779 [7]: negative regulation of bone resorption	1	1	347	1	12280	-2.89	0.0	2.91	1.57	Inpp5d
259	GO:0045930 [8]: negative regulation of mitotic cell cycle	1	1	347	1	12280	-2.89	0.0	2.91	1.57	Btg3
260	GO:0000288 [8]: mRNA catabolism, deadenylylation-dependent decay	1	1	347	1	12280	-2.89	0.0	2.91	1.57	Auh
261	GO:0000726 [7]: non-recombinational repair	1	1	347	1	12280	-2.89	0.0	2.91	1.57	Xrcc5
262	GO:0001736 [6]: establishment of planar polarity	1	1	347	1	12280	-2.89	0.0	2.91	1.57	Trp63
263	GO:0001879 [7]: detection of yeast	1	1	347	1	12280	-2.89	0.0	2.91	1.57	Clec7a
264	GO:0006200 [7]: ATP catabolism	1	1	347	1	12280	-2.89	0.0	2.91	1.57	Entpd1
265	GO:0006303 [8]: double-strand break repair via nonhomologous end-joining	1	1	347	1	12280	-2.89	0.0	2.91	1.57	Xrcc5
266	GO:0006477 [7]: protein amino acid sulfation	1	1	347	1	12280	-2.89	0.0	2.91	1.57	Hs3st3b1
267	GO:0006600 [6]: creatine metabolism	1	1	347	1	12280	-2.89	0.0	2.91	1.57	Gatm
268	GO:0006601 [7]: creatine biosynthesis	1	1	347	1	12280	-2.89	0.0	2.91	1.57	Gatm
269	GO:0006742 [8]: NADPH catabolism	1	1	347	1	12280	-2.89	0.0	2.91	1.57	Ncf2
270	GO:0007164 [7]: establishment of tissue polarity	1	1	347	1	12280	-2.89	0.0	2.91	1.57	Trp63
271	GO:0009111 [6]: vitamin catabolism	1	1	347	1	12280	-2.89	0.0	2.91	1.57	Ncf2
272	GO:0009203 [8]: ribonucleoside triphosphate catabolism	1	1	347	1	12280	-2.89	0.0	2.91	1.57	Entpd1
273	GO:0009207 [9]: purine ribonucleoside triphosphate catabolism	1	1	347	1	12280	-2.89	0.0	2.91	1.57	Entpd1
274	GO:0015698 [7]: inorganic anion transport	6	6	342	106	12175	-2.9	0.0	2.42	1.31	Ank C1qa C1qg Col18a1 Col4a1 Emid1
275	GO:0050789 [2]: regulation of biological process	65	65	283	2226	10055	-2.9	0.0	0.87	0.6	2510005D08Rik 4930548G07Rik Acsl4 Adcy7 Angptl4 Ank Anxa1 Arfgap3 Atf5 Avpi1 Bag1 Birc1b Casp1 Casp6 Ccr2 Churc1 Clec7a Col18a1 Creb3l2 Dap Dnajc3 Dnclc1 Dsip1 Edar Egfl7 Fcer1g Fcgr1 Fcgr3 Gadd45a H2-Aa H2-DMa H2-Ea Hbegf Ifi204 Igfbp7 Inpp5d Klrb1c Lrrk1 Mafb Mef2c Pdgfrb Pkib Pou2af1 Prss11 Rab2 Ramp1 Rnf128 Robo4 Satb1 Sertad1 Snai2 Stat5a Tbl1xr1 Tceb3 Tcfcp2l1 Tgfbr2 Tieg1 Tmod3 Tmsb4x Trib…
276	GO:0007582 [2]: physiological process	285	285	63	9990	2291	-2.91	0.0	0.84	0.58	1110032D12Rik 1190002H23Rik 1700093E07Rik 1810010G06Rik 1810044O22Rik 2510005D08Rik 2610529C04Rik 4930453N24Rik 4930548G07Rik 4933402J24Rik 5430435G22Rik AI132321 Aacs Abcb1b Abcb9 Abcg1 Abcg2 Abhd8 Acsl4 Actg2 Adcy7 Aif1 Akap12 Angptl4 Ank Anxa1 Ap1s1 Ap2a2 Aqp1 Arfgap3 Arg1 Atf5 Atp6ap2 Atp6v0e Atp6v1c1 Atp6v1c2 Auh B2m B3gnt1 B4galt1 BC051244 Bag1 Birc1b Blnk Btg3 C1galt1 C1qa C1qg C1qr1 C4 Ca…
277	GO:0019226 [5]: transmission of nerve impulse	1	1	347	156	12125	-2.91	0.0	0.01	0.0	Fcgr3
278	GO:0030595 [6]: immune cell chemotaxis	2	2	346	13	12268	-2.93	0.0	2.77	1.48	Fcer1g Fcgr3
279	GO:0045580 [6]: regulation of T-cell differentiation	2	2	346	13	12268	-2.93	0.0	2.77	1.48	H2-Aa H2-DMa
280	GO:0046850 [5]: regulation of bone remodeling	2	2	346	13	12268	-2.93	0.0	2.77	1.48	Ank Inpp5d
281	GO:0000096 [6]: sulfur amino acid metabolism	2	2	346	13	12268	-2.93	0.0	2.77	1.48	BC051244 Hs3st3b1
282	GO:0042221 [6]: response to chemical substance	10	10	338	226	12055	-2.93	0.0	2.14	1.2	Abhd8 Ccl12 Ccl5 Ccl9 Ccr2 Cklfsf7 Fcer1g Fcgr3 Moxd1 Rac2
283	GO:0019953 [4]: sexual reproduction	1	1	347	155	12126	-2.94	0.0	0.01	0.0	Dnclc1
284	GO:0000003 [3]: reproduction	1	1	347	155	12126	-2.94	0.0	0.01	0.0	Dnclc1
285	GO:0009628 [5]: response to abiotic stimulus	14	14	334	358	11923	-2.96	0.0	1.91	1.15	Abhd8 Ccl12 Ccl5 Ccl9 Ccr2 Cklfsf7 Fcer1g Fcgr3 Hsp105 Moxd1 Ndufb9 Rac2 Snai2 Tbl1xr1
286	GO:0043037 [7]: translation	1	1	347	153	12128	-2.98	0.0	0.01	0.0	Gspt2
287	GO:0051247 [6]: positive regulation of protein metabolism	3	3	345	33	12248	-3.0	0.0	2.58	1.38	Clec7a Fcer1g Fcgr3
288	GO:0006397 [7]: mRNA processing	3	3	345	239	12042	-3.02	0.0	0.04	0.0	Cstf2t E430034L04Rik Myef2
289	GO:0007167 [6]: enzyme linked receptor protein signaling pathway	8	8	340	170	12111	-3.02	0.0	2.13	1.2	Angpt2 Hbegf Map3k7 Pdgfrb Prss11 Ptpre Tgfbr2 Zfp106
290	GO:0009888 [5]: histogenesis	4	4	344	57	12224	-3.03	0.0	2.44	1.33	Angpt2 Churc1 Krt1-14 Trp63
291	GO:0006818 [5]: hydrogen transport	4	4	344	57	12224	-3.03	0.0	2.44	1.33	Atp6ap2 Atp6v0e Atp6v1c1 Atp6v1c2
292	GO:0042401 [7]: biogenic amine biosynthesis	2	2	346	14	12267	-3.03	0.0	2.65	1.39	Oazin Tmlhe
293	GO:0042828 [6]: response to pathogen	2	2	346	14	12267	-3.03	0.0	2.65	1.39	Fcer1g Fcgr1
294	GO:0050900 [6]: immune cell migration	2	2	346	14	12267	-3.03	0.0	2.65	1.39	Fcer1g Fcgr3
295	GO:0006487 [9]: N-linked glycosylation	2	2	346	14	12267	-3.03	0.0	2.65	1.39	Edem1 Man1a
296	GO:0007032 [6]: endosome organization and biogenesis	2	2	346	14	12267	-3.03	0.0	2.65	1.39	Ehd1 Was
297	GO:0008380 [7]: RNA splicing	2	2	346	195	12086	-3.04	0.0	0.03	0.0	Cstf2t Myef2
298	GO:0043118 [4]: negative regulation of physiological process	11	11	337	268	12013	-3.07	0.0	1.9	1.15	Angptl4 Atf5 Birc1b Dnclc1 Dsip1 Egfl7 Inpp5d Rnf128 Robo4 Snai2 Tcfcp2l1
299	GO:0007275 [2]: development	45	45	303	1593	10688	-3.07	0.0	0.63	0.43	2510005D08Rik Actg2 Angpt2 Ank B4galt1 Bag1 Calu Capzb Ccr2 Chl1 Churc1 Col18a1 Dnclc1 Edar Egfl7 H2-Aa H2-DMa Igfbp7 Inpp5d Itgb5 Jag2 Krt1-14 Lefty1 Lgals1 Lrrk1 Mafb Mef2c Ncb5or Olfm1 Phka1 Phlda2 Pirb Prss11 Rac2 Robo4 Sema3b Sema4a Snai2 Sri Stat5a Tgfbr2 Trp63 Waspip Wif1 Xdh
300	GO:0009653 [3]: morphogenesis	33	33	315	1073	11208	-3.1	0.0	1.08	0.73	Actg2 Angpt2 Ank Calu Capzb Ccr2 Chl1 Churc1 Col18a1 Dnclc1 Edar Egfl7 H2-Aa H2-DMa Igfbp7 Inpp5d Krt1-14 Lefty1 Lrrk1 Mef2c Phka1 Phlda2 Pirb Prss11 Rac2 Robo4 Sema3b Sema4a Sri Stat5a Trp63 Waspip Xdh
301	GO:0000375 [8]: RNA splicing, via transesterification reactions	2	2	346	191	12090	-3.11	0.0	0.03	0.0	Cstf2t Myef2
302	GO:0000377 [9]: RNA splicing, via transesterification reactions with bulged adenosine as nucleophile	2	2	346	191	12090	-3.11	0.0	0.03	0.0	Cstf2t Myef2
303	GO:0000398 [8]: nuclear mRNA splicing, via spliceosome	2	2	346	191	12090	-3.11	0.0	0.03	0.0	Cstf2t Myef2
304	GO:0030198 [4]: extracellular matrix organization and biogenesis	3	3	345	35	12246	-3.12	0.0	2.45	1.33	B4galt1 Col18a1 Col5a3
305	GO:0043062 [3]: extracellular structure organization and biogenesis	3	3	345	35	12246	-3.12	0.0	2.45	1.33	B4galt1 Col18a1 Col5a3
306	GO:0050777 [6]: negative regulation of immune response	2	2	346	15	12266	-3.13	0.0	2.55	1.38	Inpp5d Rnf128
307	GO:0000074 [6]: regulation of cell cycle	4	4	344	271	12010	-3.14	0.0	0.05	0.0	Atf5 Btg3 Gadd45a Gspt2
308	GO:0009063 [7]: amino acid catabolism	3	3	345	36	12245	-3.16	0.0	2.39	1.29	Arg1 Auh BC051244
309	GO:0043283 [4]: biopolymer metabolism	37	37	311	1288	10993	-3.16	0.0	0.71	0.48	2510005D08Rik 4930453N24Rik 4930548G07Rik 5430435G22Rik Auh Casp1 Casp6 Cast Cstf2t Ctsd Ctsl Ctss Ctsz Dnajb11 Dpp7 E430034L04Rik Edem1 Gzmb H2-Bf Lcn7 Manba Mgll Mmp3 Myef2 Pcyox1 Phka1 Ppgb Prss11 Prtn3 Pygl Rad1 Rnf128 Satb1 Slk Tmprss4 Usp12 Xrcc5
310	GO:0042742 [6]: defense response to bacteria	4	4	344	61	12220	-3.17	0.0	2.26	1.27	Fcer1g Fcgr1 Lyzs Lzp-s
311	GO:0016310 [7]: phosphorylation	17	17	331	493	11788	-3.21	0.0	1.42	0.92	Atp6v1c1 Gmfg Havcr2 Hck Hunk Jak1 Map3k7 Mapk12 Ndufb9 Nek7 Pdgfrb Pdk4 Rapgef3 Riok3 Slk Tgfbr2 Trib3
312	GO:0007018 [7]: microtubule-based movement	4	4	344	62	12219	-3.21	0.0	2.22	1.26	Dnclc1 Kif5b Tuba1 Tubb6
313	GO:0030855 [4]: epithelial cell differentiation	2	2	346	16	12265	-3.22	0.0	2.45	1.33	Stat5a Xdh
314	GO:0051248 [6]: negative regulation of protein metabolism	2	2	346	16	12265	-3.22	0.0	2.45	1.33	Inpp5d Rnf128
315	GO:0007399 [5]: neurogenesis	5	5	343	302	11979	-3.23	0.0	0.07	0.02	Chl1 Lrrk1 Mef2c Sema3b Sema4a
316	GO:0007268 [6]: synaptic transmission	1	1	347	141	12140	-3.23	0.0	0.02	0.0	Fcgr3
317	GO:0050793 [3]: regulation of development	7	7	341	151	12130	-3.24	0.0	1.92	1.15	H2-Aa H2-DMa Igfbp7 Inpp5d Prss11 Stat5a Xdh
318	GO:0030154 [3]: cell differentiation	12	12	336	318	11963	-3.24	0.0	1.6	1.01	Bag1 Col18a1 Edar H2-Aa H2-DMa Inpp5d Lgals1 Pirb Stat5a Tgfbr2 Trp63 Xdh
319	GO:0048513 [3]: organ development	24	24	324	932	11349	-3.24	0.0	0.34	0.21	Actg2 Angpt2 Ank Calu Ccr2 Chl1 Churc1 Col18a1 Edar Egfl7 H2-Aa H2-DMa Inpp5d Krt1-14 Lrrk1 Mef2c Phka1 Phlda2 Pirb Robo4 Sema3b Sema4a Sri Trp63
320	GO:0007242 [5]: intracellular signaling cascade	21	21	327	650	11631	-3.25	0.0	1.19	0.8	1700093E07Rik 5430435G22Rik Adcy7 Avpi1 Blnk Cerk E430034L04Rik Edg6 Hck Hspa5 Inpp5d Iqgap1 Jak1 Map3k7 Plcl2 Rab10 Rab2 Rac2 Rapgef3 Rasa4 Stat5a
321	GO:0051094 [4]: positive regulation of development	3	3	345	38	12243	-3.26	0.0	2.27	1.27	H2-Aa H2-DMa Inpp5d
322	GO:0006576 [6]: biogenic amine metabolism	3	3	345	38	12243	-3.26	0.0	2.27	1.27	Moxd1 Oazin Tmlhe
323	GO:0016043 [4]: cell organization and biogenesis	26	26	322	857	11424	-3.26	0.0	0.94	0.64	4930548G07Rik Actg2 Aif1 Calr Capzb Col18a1 Dnclc1 Ehd1 Gadd45a Igfbp7 Kif5b Krt1-14 Lcp1 Lefty1 Prss11 Rac2 Rpl5 Satb1 Stx7 Tmod3 Tmsb4x Trp63 Tuba1 Tubb6 Was Waspip
324	GO:0009887 [4]: organogenesis	24	24	324	926	11355	-3.26	0.0	0.35	0.22	Actg2 Angpt2 Ank Calu Ccr2 Chl1 Churc1 Col18a1 Edar Egfl7 H2-Aa H2-DMa Inpp5d Krt1-14 Lrrk1 Mef2c Phka1 Phlda2 Pirb Robo4 Sema3b Sema4a Sri Trp63
325	GO:0009595 [5]: detection of biotic stimulus	1	1	347	2	12279	-3.27	0.0	2.52	1.38	Clec7a
326	GO:0018401 [7]: peptidyl-proline hydroxylation to 4-hydroxy-L-proline	1	1	347	2	12279	-3.27	0.0	2.52	1.38	P4ha1
327	GO:0019471 [6]: 4-hydroxyproline metabolism	1	1	347	2	12279	-3.27	0.0	2.52	1.38	P4ha1
328	GO:0019511 [10]: peptidyl-proline hydroxylation	1	1	347	2	12279	-3.27	0.0	2.52	1.38	P4ha1
329	GO:0030168 [5]: platelet activation	1	1	347	2	12279	-3.27	0.0	2.52	1.38	Entpd1
330	GO:0030330 [7]: DNA damage response, signal transduction by p53 class mediator	1	1	347	2	12279	-3.27	0.0	2.52	1.38	Ifi204
331	GO:0042092 [6]: T-helper 2 type immune response	1	1	347	2	12279	-3.27	0.0	2.52	1.38	Fcer1g
332	GO:0042307 [8]: positive regulation of protein-nucleus import	1	1	347	2	12279	-3.27	0.0	2.52	1.38	Edar
333	GO:0042345 [9]: regulation of NF-kappaB-nucleus import	1	1	347	2	12279	-3.27	0.0	2.52	1.38	Edar
334	GO:0042348 [9]: NF-kappaB-nucleus import	1	1	347	2	12279	-3.27	0.0	2.52	1.38	Edar
335	GO:0045428 [6]: regulation of nitric oxide biosynthesis	1	1	347	2	12279	-3.27	0.0	2.52	1.38	Dnclc1
336	GO:0045579 [7]: positive regulation of B-cell differentiation	1	1	347	2	12279	-3.27	0.0	2.52	1.38	Inpp5d
337	GO:0045646 [6]: regulation of erythrocyte differentiation	1	1	347	2	12279	-3.27	0.0	2.52	1.38	Inpp5d
338	GO:0045648 [7]: positive regulation of erythrocyte differentiation	1	1	347	2	12279	-3.27	0.0	2.52	1.38	Inpp5d
339	GO:0045884 [9]: regulation of survival gene product activity	1	1	347	2	12279	-3.27	0.0	2.52	1.38	Snai2
340	GO:0046824 [7]: positive regulation of nucleocytoplasmic transport	1	1	347	2	12279	-3.27	0.0	2.52	1.38	Edar
341	GO:0001878 [7]: response to yeast	1	1	347	2	12279	-3.27	0.0	2.52	1.38	Clec7a
342	GO:0001912 [8]: positive regulation of immune cell mediated cytotoxicity	1	1	347	2	12279	-3.27	0.0	2.52	1.38	Klrb1c
343	GO:0006086 [8]: acetyl-CoA biosynthesis from pyruvate	1	1	347	2	12279	-3.27	0.0	2.52	1.38	Pdk4
344	GO:0006381 [8]: mRNA editing	1	1	347	2	12279	-3.27	0.0	2.52	1.38	Dnajb11
345	GO:0009109 [7]: coenzyme catabolism	1	1	347	2	12279	-3.27	0.0	2.52	1.38	Ncf2
346	GO:0009137 [8]: purine nucleoside diphosphate catabolism	1	1	347	2	12279	-3.27	0.0	2.52	1.38	Entpd1
347	GO:0009181 [9]: purine ribonucleoside diphosphate catabolism	1	1	347	2	12279	-3.27	0.0	2.52	1.38	Entpd1
348	GO:0009437 [7]: carnitine metabolism	1	1	347	2	12279	-3.27	0.0	2.52	1.38	Tmlhe
349	GO:0030003 [6]: cation homeostasis	4	4	344	64	12217	-3.28	0.0	2.14	1.2	Ftl1 Ftl2 Ltf Prnd
350	GO:0030705 [6]: cytoskeleton-dependent intracellular transport	4	4	344	64	12217	-3.28	0.0	2.14	1.2	Dnclc1 Kif5b Tuba1 Tubb6
351	GO:0000004 [2]: biological_process unknown	27	27	321	984	11297	-3.29	0.0	0.51	0.35	Abhd2 Antxr1 Antxr2 Anxa9 Apob48r Arhgef3 Arpc2 Cdr2 Cln5 Cotl1 Cyhr1 Emcn Igsf7 Itm2c Nans Pdlim5 Pgcp Pilrb Rnf123 Ropn1l Rsn Sdf2l1 Sh3bgrl Slc16a6 Slc30a2 Spata6 Vapa
352	GO:0009166 [6]: nucleotide catabolism	2	2	346	17	12264	-3.3	0.0	2.35	1.27	Entpd1 Ncf2
353	GO:0051186 [5]: cofactor metabolism	6	6	342	123	12158	-3.3	0.0	1.92	1.15	Atp6v1c1 Entpd1 Folr1 Ncb5or Ncf2 Pdk4
354	GO:0007264 [6]: small GTPase mediated signal transduction	8	8	340	188	12093	-3.32	0.0	1.75	1.08	1700093E07Rik 5430435G22Rik E430034L04Rik Iqgap1 Rab10 Rab2 Rac2 Rapgef3
355	GO:0016337 [5]: cell-cell adhesion	5	5	343	94	12187	-3.32	0.0	1.98	1.16	Cd164 Cdh13 Clec7a Pcdhb12 Pvrl3
356	GO:0001525 [6]: angiogenesis	4	4	344	66	12215	-3.33	0.0	2.06	1.2	Angpt2 Col18a1 Egfl7 Robo4
357	GO:0009893 [5]: positive regulation of metabolism	6	6	342	125	12156	-3.34	0.0	1.87	1.15	Churc1 Clec7a Fcer1g Fcgr3 Mafb Trp63
358	GO:0016311 [7]: dephosphorylation	5	5	343	95	12186	-3.34	0.0	1.95	1.15	Dusp7 Ppp3ca Ptp4a2 Ptpn22 Ptpre
359	GO:0006996 [5]: organelle organization and biogenesis	22	22	326	725	11556	-3.35	0.0	0.9	0.62	4930548G07Rik Actg2 Aif1 Calr Capzb Dnclc1 Ehd1 Gadd45a Kif5b Krt1-14 Lcp1 Rac2 Rpl5 Satb1 Stx7 Tmod3 Tmsb4x Trp63 Tuba1 Tubb6 Was Waspip
360	GO:0045047 [6]: protein-ER targeting	2	2	346	18	12263	-3.38	0.0	2.26	1.27	Folr1 Folr2
361	GO:0006612 [8]: protein-membrane targeting	2	2	346	18	12263	-3.38	0.0	2.26	1.27	Folr1 Folr2
362	GO:0007498 [3]: mesoderm development	2	2	346	18	12263	-3.38	0.0	2.26	1.27	Churc1 Trp63
363	GO:0006820 [6]: anion transport	6	6	342	128	12153	-3.38	0.0	1.8	1.09	Ank C1qa C1qg Col18a1 Col4a1 Emid1
364	GO:0006468 [8]: protein amino acid phosphorylation	15	15	333	449	11832	-3.39	0.0	1.21	0.8	Gmfg Havcr2 Hck Hunk Jak1 Map3k7 Mapk12 Nek7 Pdgfrb Pdk4 Rapgef3 Riok3 Slk Tgfbr2 Trib3
365	GO:0050817 [3]: coagulation	3	3	345	41	12240	-3.39	0.0	2.12	1.2	Entpd1 Gp1bb Pros1
366	GO:0007596 [4]: blood coagulation	3	3	345	41	12240	-3.39	0.0	2.12	1.2	Entpd1 Gp1bb Pros1
367	GO:0009617 [6]: response to bacteria	4	4	344	68	12213	-3.4	0.0	1.99	1.17	Fcer1g Fcgr1 Lyzs Lzp-s
368	GO:0050801 [4]: ion homeostasis	4	4	344	68	12213	-3.4	0.0	1.99	1.17	Ftl1 Ftl2 Ltf Prnd
369	GO:0006873 [5]: cell ion homeostasis	4	4	344	68	12213	-3.4	0.0	1.99	1.17	Ftl1 Ftl2 Ltf Prnd
370	GO:0050865 [5]: regulation of cell activation	3	3	345	42	12239	-3.43	0.0	2.07	1.2	H2-Aa H2-DMa Inpp5d
371	GO:0051170 [7]: nuclear import	3	3	345	42	12239	-3.43	0.0	2.07	1.2	E430034L04Rik Edar Ppp3ca
372	GO:0051249 [6]: regulation of lymphocyte activation	3	3	345	42	12239	-3.43	0.0	2.07	1.2	H2-Aa H2-DMa Inpp5d
373	GO:0006606 [7]: protein-nucleus import	3	3	345	42	12239	-3.43	0.0	2.07	1.2	E430034L04Rik Edar Ppp3ca
374	GO:0006766 [5]: vitamin metabolism	3	3	345	42	12239	-3.43	0.0	2.07	1.2	Folr1 Ncf2 Tmlhe
375	GO:0006629 [5]: lipid metabolism	14	14	334	420	11861	-3.44	0.0	1.17	0.78	AI132321 Aacs Acsl4 Cerk Hsd17b7 Hsd3b7 Mgll Ncb5or Osbpl5 Phyh Pla1a Plcg2 Plcl2 Tbxas1
376	GO:0051241 [5]: negative regulation of organismal physiological process	2	2	346	19	12262	-3.45	0.0	2.18	1.23	Inpp5d Rnf128
377	GO:0051258 [7]: protein polymerization	2	2	346	19	12262	-3.45	0.0	2.18	1.23	Tuba1 Was
378	GO:0006695 [8]: cholesterol biosynthesis	2	2	346	19	12262	-3.45	0.0	2.18	1.23	Hsd17b7 Ncb5or
379	GO:0009064 [7]: glutamine family amino acid metabolism	2	2	346	19	12262	-3.45	0.0	2.18	1.23	Arg1 Pycr2
380	GO:0007276 [5]: gametogenesis	1	1	347	130	12151	-3.47	0.0	0.03	0.0	Dnclc1
381	GO:0007599 [5]: hemostasis	3	3	345	43	12238	-3.48	0.0	2.02	1.19	Entpd1 Gp1bb Pros1
382	GO:0000280 [7]: nuclear division	1	1	347	129	12152	-3.48	0.0	0.03	0.0	Calr
383	GO:0002009 [4]: morphogenesis of an epithelium	3	3	345	44	12237	-3.51	0.0	1.97	1.16	Stat5a Trp63 Xdh
384	GO:0009310 [6]: amine catabolism	3	3	345	44	12237	-3.51	0.0	1.97	1.16	Arg1 Auh BC051244
385	GO:0030217 [5]: T-cell differentiation	2	2	346	20	12261	-3.52	0.0	2.1	1.2	H2-Aa H2-DMa
386	GO:0006807 [4]: nitrogen compound metabolism	2	2	346	20	12261	-3.52	0.0	2.1	1.2	Arg1 Dnclc1
387	GO:0030097 [5]: hemopoiesis	5	5	343	104	12177	-3.54	0.0	1.7	1.05	Ccr2 H2-Aa H2-DMa Inpp5d Pirb
388	GO:0016547 [7]: RNA editing	1	1	347	3	12278	-3.54	0.0	2.25	1.27	Dnajb11
389	GO:0016556 [7]: mRNA modification	1	1	347	3	12278	-3.54	0.0	2.25	1.27	Dnajb11
390	GO:0018208 [9]: peptidyl-proline modification	1	1	347	3	12278	-3.54	0.0	2.25	1.27	P4ha1
391	GO:0030433 [10]: ER-associated protein catabolism	1	1	347	3	12278	-3.54	0.0	2.25	1.27	Edem1
392	GO:0042990 [8]: regulation of transcription factor-nucleus import	1	1	347	3	12278	-3.54	0.0	2.25	1.27	Edar
393	GO:0042991 [8]: transcription factor-nucleus import	1	1	347	3	12278	-3.54	0.0	2.25	1.27	Edar
394	GO:0043011 [5]: dendritic cell differentiation	1	1	347	3	12278	-3.54	0.0	2.25	1.27	Pirb
395	GO:0043161 [11]: proteasomal ubiquitin-dependent protein catabolism	1	1	347	3	12278	-3.54	0.0	2.25	1.27	Edem1
396	GO:0044270 [5]: nitrogen compound catabolism	1	1	347	3	12278	-3.54	0.0	2.25	1.27	Arg1
397	GO:0045446 [4]: endothelial cell differentiation	1	1	347	3	12278	-3.54	0.0	2.25	1.27	Col18a1
398	GO:0045639 [6]: positive regulation of myeloid blood cell differentiation	1	1	347	3	12278	-3.54	0.0	2.25	1.27	Inpp5d
399	GO:0045671 [8]: negative regulation of osteoclast differentiation	1	1	347	3	12278	-3.54	0.0	2.25	1.27	Inpp5d
400	GO:0046851 [6]: negative regulation of bone remodeling	1	1	347	3	12278	-3.54	0.0	2.25	1.27	Inpp5d
401	GO:0001738 [5]: morphogenesis of a polarized epithelium	1	1	347	3	12278	-3.54	0.0	2.25	1.27	Trp63
402	GO:0001773 [6]: dendritic cell activation	1	1	347	3	12278	-3.54	0.0	2.25	1.27	Pirb
403	GO:0001820 [5]: serotonin secretion	1	1	347	3	12278	-3.54	0.0	2.25	1.27	Fcgr3
404	GO:0006516 [8]: glycoprotein catabolism	1	1	347	3	12278	-3.54	0.0	2.25	1.27	Manba
405	GO:0006527 [6]: arginine catabolism	1	1	347	3	12278	-3.54	0.0	2.25	1.27	Arg1
406	GO:0006561 [9]: proline biosynthesis	1	1	347	3	12278	-3.54	0.0	2.25	1.27	Pycr2
407	GO:0006599 [7]: phosphagen metabolism	1	1	347	3	12278	-3.54	0.0	2.25	1.27	Gatm
408	GO:0006878 [8]: copper ion homeostasis	1	1	347	3	12278	-3.54	0.0	2.25	1.27	Prnd
409	GO:0006983 [5]: ER-overload response	1	1	347	3	12278	-3.54	0.0	2.25	1.27	Hspa5
410	GO:0007157 [6]: heterophilic cell adhesion	1	1	347	3	12278	-3.54	0.0	2.25	1.27	Cd164
411	GO:0008340 [4]: determination of adult life span	1	1	347	3	12278	-3.54	0.0	2.25	1.27	Inpp5d
412	GO:0009135 [8]: purine nucleoside diphosphate metabolism	1	1	347	3	12278	-3.54	0.0	2.25	1.27	Entpd1
413	GO:0009146 [8]: purine nucleoside triphosphate catabolism	1	1	347	3	12278	-3.54	0.0	2.25	1.27	Entpd1
414	GO:0009179 [9]: purine ribonucleoside diphosphate metabolism	1	1	347	3	12278	-3.54	0.0	2.25	1.27	Entpd1
415	GO:0009191 [8]: ribonucleoside diphosphate catabolism	1	1	347	3	12278	-3.54	0.0	2.25	1.27	Entpd1
416	GO:0030098 [4]: lymphocyte differentiation	3	3	345	45	12236	-3.55	0.0	1.93	1.15	H2-Aa H2-DMa Inpp5d
417	GO:0042110 [7]: T-cell activation	3	3	345	45	12236	-3.55	0.0	1.93	1.15	H2-Aa H2-DMa Was
418	GO:0006725 [5]: aromatic compound metabolism	4	4	344	74	12207	-3.56	0.0	1.78	1.08	Abhd8 Folr1 Mgll Moxd1
419	GO:0006323 [6]: DNA packaging	2	2	346	164	12117	-3.57	0.0	0.06	0.0	4930548G07Rik Satb1
420	GO:0006968 [4]: cellular defense response	3	3	345	201	12080	-3.57	0.0	0.08	0.02	B2m Ccr2 Fcer1g
421	GO:0005975 [5]: carbohydrate metabolism	10	10	338	287	11994	-3.57	0.0	1.19	0.8	B4galt1 Chi3l1 Gale Ggta1 Hexa Lyzs Lzp-s Man1a Phka1 Pygl
422	GO:0016126 [7]: sterol biosynthesis	2	2	346	21	12260	-3.58	0.0	2.03	1.2	Hsd17b7 Ncb5or
423	GO:0050870 [8]: positive regulation of T-cell activation	2	2	346	21	12260	-3.58	0.0	2.03	1.2	H2-Aa H2-DMa
424	GO:0006953 [5]: acute-phase response	2	2	346	21	12260	-3.58	0.0	2.03	1.2	Saa1 Saa3
425	GO:0007189 [9]: G-protein signaling, adenylate cyclase activating pathway	2	2	346	21	12260	-3.58	0.0	2.03	1.2	Adcy7 Edg6
426	GO:0017038 [6]: protein import	3	3	345	46	12235	-3.58	0.0	1.88	1.15	E430034L04Rik Edar Ppp3ca
427	GO:0030001 [7]: metal ion transport	10	10	338	288	11993	-3.59	0.0	1.18	0.79	Cp Ftl1 Ftl2 Kcnj8 Ltf Ppp3ca Sfxn3 Slc11a1 Slc39a7 Slc5a3
428	GO:0048514 [5]: blood vessel morphogenesis	4	4	344	75	12206	-3.59	0.0	1.75	1.08	Angpt2 Col18a1 Egfl7 Robo4
429	GO:0006813 [8]: potassium ion transport	1	1	347	123	12158	-3.61	0.0	0.03	0.0	Kcnj8
430	GO:0046483 [5]: heterocycle metabolism	3	3	345	47	12234	-3.61	0.0	1.84	1.13	Folr1 Ncb5or P4ha1
431	GO:0050878 [4]: regulation of body fluids	3	3	345	47	12234	-3.61	0.0	1.84	1.13	Entpd1 Gp1bb Pros1
432	GO:0045934 [6]: negative regulation of nucleobase, nucleoside, nucleotide and nucleic acid metabolism	1	1	347	121	12160	-3.64	0.0	0.03	0.0	Tcfcp2l1
433	GO:0000082 [7]: G1/S transition of mitotic cell cycle	2	2	346	23	12258	-3.7	0.0	1.9	1.15	Gspt2 Ppp3ca
434	GO:0019725 [4]: cell homeostasis	4	4	344	81	12200	-3.71	0.0	1.58	0.98	Ftl1 Ftl2 Ltf Prnd
435	GO:0006325 [7]: establishment and/or maintenance of chromatin architecture	2	2	346	155	12126	-3.72	0.0	0.07	0.02	4930548G07Rik Satb1
436	GO:0015918 [6]: sterol transport	1	1	347	4	12277	-3.73	0.0	2.04	1.2	Abcg1
437	GO:0030301 [7]: cholesterol transport	1	1	347	4	12277	-3.73	0.0	2.04	1.2	Abcg1
438	GO:0030335 [7]: positive regulation of cell migration	1	1	347	4	12277	-3.73	0.0	2.04	1.2	Col18a1
439	GO:0042267 [7]: natural killer cell mediated cytotoxicity	1	1	347	4	12277	-3.73	0.0	2.04	1.2	Klrb1c
440	GO:0042269 [8]: regulation of natural killer cell mediated cytotoxicity	1	1	347	4	12277	-3.73	0.0	2.04	1.2	Klrb1c
441	GO:0042306 [7]: regulation of protein-nucleus import	1	1	347	4	12277	-3.73	0.0	2.04	1.2	Edar
442	GO:0045408 [8]: regulation of interleukin-6 biosynthesis	1	1	347	4	12277	-3.73	0.0	2.04	1.2	Inpp5d
443	GO:0045656 [7]: negative regulation of monocyte differentiation	1	1	347	4	12277	-3.73	0.0	2.04	1.2	Inpp5d
444	GO:0051272 [6]: positive regulation of cell motility	1	1	347	4	12277	-3.73	0.0	2.04	1.2	Col18a1
445	GO:0000050 [5]: urea cycle	1	1	347	4	12277	-3.73	0.0	2.04	1.2	Arg1
446	GO:0006090 [7]: pyruvate metabolism	1	1	347	4	12277	-3.73	0.0	2.04	1.2	Pdk4
447	GO:0006515 [9]: misfolded or incompletely synthesized protein catabolism	1	1	347	4	12277	-3.73	0.0	2.04	1.2	Edem1
448	GO:0006542 [9]: glutamine biosynthesis	1	1	347	4	12277	-3.73	0.0	2.04	1.2	Pycr2
449	GO:0006566 [8]: threonine metabolism	1	1	347	4	12277	-3.73	0.0	2.04	1.2	BC051244
450	GO:0007098 [8]: centrosome cycle	1	1	347	4	12277	-3.73	0.0	2.04	1.2	Gadd45a
451	GO:0009083 [8]: branched chain family amino acid catabolism	1	1	347	4	12277	-3.73	0.0	2.04	1.2	Auh
452	GO:0009134 [7]: nucleoside diphosphate catabolism	1	1	347	4	12277	-3.73	0.0	2.04	1.2	Entpd1
453	GO:0009143 [7]: nucleoside triphosphate catabolism	1	1	347	4	12277	-3.73	0.0	2.04	1.2	Entpd1
454	GO:0009154 [8]: purine ribonucleotide catabolism	1	1	347	4	12277	-3.73	0.0	2.04	1.2	Entpd1
455	GO:0009185 [8]: ribonucleoside diphosphate metabolism	1	1	347	4	12277	-3.73	0.0	2.04	1.2	Entpd1
456	GO:0009312 [7]: oligosaccharide biosynthesis	1	1	347	4	12277	-3.73	0.0	2.04	1.2	B4galt1
457	GO:0042592 [3]: homeostasis	5	5	343	116	12165	-3.73	0.0	1.42	0.92	Ftl1 Ftl2 Ltf Pirb Prnd
458	GO:0016049 [4]: cell growth	3	3	345	51	12230	-3.74	0.0	1.68	1.04	Igfbp7 Lefty1 Prss11
459	GO:0006694 [7]: steroid biosynthesis	3	3	345	51	12230	-3.74	0.0	1.68	1.04	Hsd17b7 Hsd3b7 Ncb5or
460	GO:0016481 [7]: negative regulation of transcription	1	1	347	116	12165	-3.74	0.0	0.04	0.0	Tcfcp2l1
461	GO:0006805 [5]: xenobiotic metabolism	2	2	346	24	12257	-3.75	0.0	1.83	1.12	Abhd8 Moxd1
462	GO:0009410 [7]: response to xenobiotic stimulus	2	2	346	24	12257	-3.75	0.0	1.83	1.12	Abhd8 Moxd1
463	GO:0007160 [5]: cell-matrix adhesion	3	3	345	52	12229	-3.77	0.0	1.64	1.01	Itgax Itgb5 Nid1
464	GO:0016071 [6]: mRNA metabolism	5	5	343	247	12034	-3.78	0.0	0.19	0.1	Auh Cstf2t Dnajb11 E430034L04Rik Myef2
465	GO:0001568 [4]: blood vessel development	4	4	344	85	12196	-3.79	0.0	1.47	0.93	Angpt2 Col18a1 Egfl7 Robo4
466	GO:0044255 [5]: cellular lipid metabolism	9	9	339	338	11943	-3.8	0.0	0.48	0.32	Aacs Acsl4 Cerk Hsd17b7 Hsd3b7 Ncb5or Osbpl5 Phyh Tbxas1
467	GO:0048193 [6]: Golgi vesicle transport	2	2	346	25	12256	-3.8	0.0	1.77	1.08	Sec22l1 Stx7
468	GO:0008361 [5]: regulation of cell size	3	3	345	54	12227	-3.82	0.0	1.57	0.98	Igfbp7 Lefty1 Prss11
469	GO:0042127 [5]: regulation of cell proliferation	5	5	343	124	12157	-3.84	0.0	1.26	0.83	Anxa1 Atf5 Col18a1 Inpp5d Tgfbr2
470	GO:0009966 [4]: regulation of signal transduction	4	4	344	88	12193	-3.85	0.0	1.39	0.9	Inpp5d Prss11 Ramp1 Wif1
471	GO:0045944 [9]: positive regulation of transcription from Pol II promoter	3	3	345	56	12225	-3.87	0.0	1.51	0.96	Churc1 Mafb Trp63
472	GO:0015991 [8]: ATP hydrolysis coupled proton transport	1	1	347	5	12276	-3.88	0.0	1.87	1.15	Atp6v0e
473	GO:0016571 [10]: histone methylation	1	1	347	5	12276	-3.88	0.0	1.87	1.15	Satb1
474	GO:0019217 [6]: regulation of fatty acid metabolism	1	1	347	5	12276	-3.88	0.0	1.87	1.15	Acsl4
475	GO:0030044 [7]: actin filament stabilization	1	1	347	5	12276	-3.88	0.0	1.87	1.15	Tmod3
476	GO:0030851 [5]: granulocyte differentiation	1	1	347	5	12276	-3.88	0.0	1.87	1.15	Inpp5d
477	GO:0030889 [8]: negative regulation of B-cell proliferation	1	1	347	5	12276	-3.88	0.0	1.87	1.15	Inpp5d
478	GO:0042226 [7]: interleukin-6 biosynthesis	1	1	347	5	12276	-3.88	0.0	1.87	1.15	Inpp5d
479	GO:0045059 [7]: positive thymic T-cell selection	1	1	347	5	12276	-3.88	0.0	1.87	1.15	H2-DMa
480	GO:0045453 [5]: bone resorption	1	1	347	5	12276	-3.88	0.0	1.87	1.15	Inpp5d
481	GO:0045576 [6]: mast cell activation	1	1	347	5	12276	-3.88	0.0	1.87	1.15	Fcgr3
482	GO:0045577 [6]: regulation of B-cell differentiation	1	1	347	5	12276	-3.88	0.0	1.87	1.15	Inpp5d
483	GO:0046457 [9]: prostanoid biosynthesis	1	1	347	5	12276	-3.88	0.0	1.87	1.15	Tbxas1
484	GO:0051016 [8]: barbed-end actin filament capping	1	1	347	5	12276	-3.88	0.0	1.87	1.15	Tmod3
485	GO:0051187 [6]: cofactor catabolism	1	1	347	5	12276	-3.88	0.0	1.87	1.15	Ncf2
486	GO:0000051 [4]: urea cycle intermediate metabolism	1	1	347	5	12276	-3.88	0.0	1.87	1.15	Arg1
487	GO:0001516 [10]: prostaglandin biosynthesis	1	1	347	5	12276	-3.88	0.0	1.87	1.15	Tbxas1
488	GO:0001812 [8]: positive regulation of type I hypersensitivity	1	1	347	5	12276	-3.88	0.0	1.87	1.15	Fcgr3
489	GO:0006085 [8]: acetyl-CoA biosynthesis	1	1	347	5	12276	-3.88	0.0	1.87	1.15	Pdk4
490	GO:0006378 [8]: mRNA polyadenylylation	1	1	347	5	12276	-3.88	0.0	1.87	1.15	Cstf2t
491	GO:0006525 [5]: arginine metabolism	1	1	347	5	12276	-3.88	0.0	1.87	1.15	Arg1
492	GO:0006555 [7]: methionine metabolism	1	1	347	5	12276	-3.88	0.0	1.87	1.15	BC051244
493	GO:0006564 [9]: L-serine biosynthesis	1	1	347	5	12276	-3.88	0.0	1.87	1.15	Phgdh
494	GO:0006596 [8]: polyamine biosynthesis	1	1	347	5	12276	-3.88	0.0	1.87	1.15	Oazin
495	GO:0006984 [6]: ER-nuclear signaling pathway	1	1	347	5	12276	-3.88	0.0	1.87	1.15	Hspa5
496	GO:0009068 [8]: aspartate family amino acid catabolism	1	1	347	5	12276	-3.88	0.0	1.87	1.15	BC051244
497	GO:0009081 [7]: branched chain family amino acid metabolism	1	1	347	5	12276	-3.88	0.0	1.87	1.15	Auh
498	GO:0009261 [7]: ribonucleotide catabolism	1	1	347	5	12276	-3.88	0.0	1.87	1.15	Entpd1
499	GO:0009311 [7]: oligosaccharide metabolism	1	1	347	5	12276	-3.88	0.0	1.87	1.15	B4galt1
500	GO:0007169 [7]: transmembrane receptor protein tyrosine kinase signaling pathway	4	4	344	91	12190	-3.88	0.0	1.32	0.86	Angpt2 Hbegf Pdgfrb Zfp106
501	GO:0016066 [5]: cellular defense response (sensu Vertebrata)	2	2	346	27	12254	-3.89	0.0	1.66	1.03	Ccr2 Fcer1g
502	GO:0030031 [6]: cell projection biogenesis	2	2	346	27	12254	-3.89	0.0	1.66	1.03	Capzb Rac2
503	GO:0005977 [8]: glycogen metabolism	2	2	346	27	12254	-3.89	0.0	1.66	1.03	Phka1 Pygl
504	GO:0006073 [7]: glucan metabolism	2	2	346	27	12254	-3.89	0.0	1.66	1.03	Phka1 Pygl
505	GO:0006461 [7]: protein complex assembly	4	4	344	92	12189	-3.9	0.0	1.3	0.84	Ap2a2 H2-DMa Lpxn Waspip
506	GO:0007517 [5]: muscle development	5	5	343	131	12150	-3.91	0.0	1.14	0.77	Actg2 Calu Mef2c Phka1 Sri
507	GO:0018193 [8]: peptidyl-amino acid modification	3	3	345	58	12223	-3.93	0.0	1.44	0.92	Jak1 P4ha1 Pdgfrb
508	GO:0030030 [5]: cell projection organization and biogenesis	2	2	346	28	12253	-3.93	0.0	1.61	1.01	Capzb Rac2
509	GO:0046649 [6]: lymphocyte activation	4	4	344	94	12187	-3.93	0.0	1.26	0.83	H2-Aa H2-DMa Inpp5d Was
510	GO:0006470 [8]: protein amino acid dephosphorylation	4	4	344	94	12187	-3.93	0.0	1.26	0.83	Dusp7 Ptp4a2 Ptpn22 Ptpre
511	GO:0007017 [7]: microtubule-based process	5	5	343	133	12148	-3.93	0.0	1.1	0.75	Dnclc1 Gadd45a Kif5b Tuba1 Tubb6
512	GO:0007178 [7]: transmembrane receptor protein serine/threonine kinase signaling pathway	3	3	345	59	12222	-3.94	0.0	1.41	0.92	Map3k7 Prss11 Tgfbr2
513	GO:0045045 [5]: secretory pathway	4	4	344	97	12184	-3.97	0.0	1.19	0.8	Folr1 Folr2 Sec22l1 Stx7
514	GO:0050863 [7]: regulation of T-cell activation	2	2	346	29	12252	-3.97	0.0	1.56	0.97	H2-Aa H2-DMa
515	GO:0000279 [6]: M phase	2	2	346	137	12144	-3.98	0.0	0.11	0.04	Calr Gadd45a
516	GO:0006366 [8]: transcription from Pol II promoter	6	6	342	222	12059	-4.0	0.0	0.51	0.34	Atf5 Churc1 Mafb Mef2c Tcfcp2l1 Trp63
517	GO:0006112 [7]: energy reserve metabolism	2	2	346	30	12251	-4.01	0.0	1.51	0.96	Phka1 Pygl
518	GO:0006974 [5]: response to DNA damage stimulus	5	5	343	144	12137	-4.01	0.0	0.94	0.64	Gadd45a Ifi204 Rad1 Slk Xrcc5
519	GO:0015988 [7]: energy coupled proton transport, against electrochemical gradient	1	1	347	6	12275	-4.01	0.0	1.73	1.08	Atp6v0e
520	GO:0030178 [6]: negative regulation of Wnt receptor signaling pathway	1	1	347	6	12275	-4.01	0.0	1.73	1.08	Wif1
521	GO:0030865 [7]: cortical cytoskeleton organization and biogenesis	1	1	347	6	12275	-4.01	0.0	1.73	1.08	Calr
522	GO:0030866 [8]: cortical actin cytoskeleton organization and biogenesis	1	1	347	6	12275	-4.01	0.0	1.73	1.08	Calr
523	GO:0045445 [4]: myoblast differentiation	1	1	347	6	12275	-4.01	0.0	1.73	1.08	Lgals1
524	GO:0045638 [6]: negative regulation of myeloid blood cell differentiation	1	1	347	6	12275	-4.01	0.0	1.73	1.08	Inpp5d
525	GO:0046822 [6]: regulation of nucleocytoplasmic transport	1	1	347	6	12275	-4.01	0.0	1.73	1.08	Edar
526	GO:0050869 [8]: negative regulation of B-cell activation	1	1	347	6	12275	-4.01	0.0	1.73	1.08	Inpp5d
527	GO:0001810 [7]: regulation of type I hypersensitivity	1	1	347	6	12275	-4.01	0.0	1.73	1.08	Fcgr3
528	GO:0001910 [7]: regulation of immune cell mediated cytotoxicity	1	1	347	6	12275	-4.01	0.0	1.73	1.08	Klrb1c
529	GO:0006195 [7]: purine nucleotide catabolism	1	1	347	6	12275	-4.01	0.0	1.73	1.08	Entpd1
530	GO:0006402 [7]: mRNA catabolism	1	1	347	6	12275	-4.01	0.0	1.73	1.08	Auh
531	GO:0006560 [8]: proline metabolism	1	1	347	6	12275	-4.01	0.0	1.73	1.08	Pycr2
532	GO:0006760 [6]: folic acid and derivative metabolism	1	1	347	6	12275	-4.01	0.0	1.73	1.08	Folr1
533	GO:0006825 [9]: copper ion transport	1	1	347	6	12275	-4.01	0.0	1.73	1.08	Cp
534	GO:0006888 [6]: ER to Golgi transport	1	1	347	6	12275	-4.01	0.0	1.73	1.08	Sec22l1
535	GO:0007379 [4]: segment specification	1	1	347	6	12275	-4.01	0.0	1.73	1.08	Mafb
536	GO:0008630 [7]: DNA damage response, signal transduction resulting in induction of apoptosis	1	1	347	6	12275	-4.01	0.0	1.73	1.08	Ifi204
537	GO:0009065 [8]: glutamine family amino acid catabolism	1	1	347	6	12275	-4.01	0.0	1.73	1.08	Arg1
538	GO:0015672 [7]: monovalent inorganic cation transport	6	6	342	218	12063	-4.01	0.0	0.53	0.36	Atp6ap2 Atp6v0e Atp6v1c1 Atp6v1c2 Kcnj8 Slc5a3
539	GO:0008202 [6]: steroid metabolism	4	4	344	101	12180	-4.02	0.0	1.11	0.75	Hsd17b7 Hsd3b7 Ncb5or Osbpl5
540	GO:0044262 [6]: cellular carbohydrate metabolism	4	4	344	189	12092	-4.02	0.0	0.24	0.15	B4galt1 Gale Phka1 Pygl
541	GO:0007389 [3]: pattern specification	2	2	346	132	12149	-4.04	0.0	0.12	0.05	Mafb Trp63
542	GO:0009719 [4]: response to endogenous stimulus	5	5	343	149	12132	-4.04	0.0	0.87	0.59	Gadd45a Ifi204 Rad1 Slk Xrcc5
543	GO:0044264 [6]: cellular polysaccharide metabolism	2	2	346	31	12250	-4.04	0.0	1.47	0.93	Phka1 Pygl
544	GO:0006732 [6]: coenzyme metabolism	4	4	344	105	12176	-4.06	0.0	1.04	0.71	Atp6v1c1 Folr1 Ncf2 Pdk4
545	GO:0051169 [6]: nuclear transport	3	3	345	65	12216	-4.06	0.0	1.24	0.82	E430034L04Rik Edar Ppp3ca
546	GO:0007188 [8]: G-protein signaling, coupled to cAMP nucleotide second messenger	2	2	346	32	12249	-4.07	0.0	1.42	0.92	Adcy7 Edg6
547	GO:0016042 [5]: lipid catabolism	3	3	345	66	12215	-4.07	0.0	1.22	0.8	AI132321 Plcg2 Plcl2
548	GO:0006066 [5]: alcohol metabolism	5	5	343	162	12119	-4.09	0.0	0.71	0.48	B4galt1 Gale Hsd17b7 Moxd1 Ncb5or
549	GO:0006357 [8]: regulation of transcription from Pol II promoter	5	5	343	178	12103	-4.1	0.0	0.56	0.38	Atf5 Churc1 Mafb Tcfcp2l1 Trp63
550	GO:0046034 [6]: ATP metabolism	2	2	346	33	12248	-4.11	0.0	1.38	0.89	Atp6v1c1 Entpd1
551	GO:0005976 [5]: polysaccharide metabolism	2	2	346	33	12248	-4.11	0.0	1.38	0.89	Phka1 Pygl
552	GO:0009620 [6]: response to fungi	1	1	347	7	12274	-4.11	0.0	1.61	1.01	Clec7a
553	GO:0016068 [6]: type I hypersensitivity	1	1	347	7	12274	-4.11	0.0	1.61	1.01	Fcgr3
554	GO:0019216 [5]: regulation of lipid metabolism	1	1	347	7	12274	-4.11	0.0	1.61	1.01	Acsl4
555	GO:0019724 [7]: B-cell mediated immunity	1	1	347	7	12274	-4.11	0.0	1.61	1.01	Pirb
556	GO:0030041 [7]: actin filament polymerization	1	1	347	7	12274	-4.11	0.0	1.61	1.01	Was
557	GO:0030510 [6]: regulation of BMP signaling pathway	1	1	347	7	12274	-4.11	0.0	1.61	1.01	Prss11
558	GO:0030514 [7]: negative regulation of BMP signaling pathway	1	1	347	7	12274	-4.11	0.0	1.61	1.01	Prss11
559	GO:0044273 [6]: sulfur compound catabolism	1	1	347	7	12274	-4.11	0.0	1.61	1.01	BC051244
560	GO:0045670 [7]: regulation of osteoclast differentiation	1	1	347	7	12274	-4.11	0.0	1.61	1.01	Inpp5d
561	GO:0000072 [7]: M phase specific microtubule process	1	1	347	7	12274	-4.11	0.0	1.61	1.01	Gadd45a
562	GO:0000098 [7]: sulfur amino acid catabolism	1	1	347	7	12274	-4.11	0.0	1.61	1.01	BC051244
563	GO:0006120 [9]: mitochondrial electron transport, NADH to ubiquinone	1	1	347	7	12274	-4.11	0.0	1.61	1.01	Ndufb9
564	GO:0006302 [7]: double-strand break repair	1	1	347	7	12274	-4.11	0.0	1.61	1.01	Xrcc5
565	GO:0006563 [8]: L-serine metabolism	1	1	347	7	12274	-4.11	0.0	1.61	1.01	Phgdh
566	GO:0006857 [6]: oligopeptide transport	1	1	347	7	12274	-4.11	0.0	1.61	1.01	Abcb9
567	GO:0007173 [8]: epidermal growth factor receptor signaling pathway	1	1	347	7	12274	-4.11	0.0	1.61	1.01	Hbegf
568	GO:0045893 [8]: positive regulation of transcription, DNA-dependent	3	3	345	71	12210	-4.15	0.0	1.1	0.75	Churc1 Mafb Trp63
569	GO:0008610 [6]: lipid biosynthesis	4	4	344	163	12118	-4.16	0.0	0.39	0.24	Hsd17b7 Hsd3b7 Ncb5or Tbxas1
570	GO:0006631 [6]: fatty acid metabolism	4	4	344	121	12160	-4.17	0.0	0.79	0.54	Aacs Acsl4 Phyh Tbxas1
571	GO:0007243 [6]: protein kinase cascade	2	2	346	121	12160	-4.18	0.0	0.15	0.07	Avpi1 Map3k7
572	GO:0050876 [4]: reproductive physiological process	2	2	346	36	12245	-4.19	0.0	1.27	0.83	Stat5a Xdh
573	GO:0006119 [6]: oxidative phosphorylation	2	2	346	36	12245	-4.19	0.0	1.27	0.83	Atp6v1c1 Ndufb9
574	GO:0007187 [7]: G-protein signaling, coupled to cyclic nucleotide second messenger	2	2	346	36	12245	-4.19	0.0	1.27	0.83	Adcy7 Edg6
575	GO:0015833 [5]: peptide transport	1	1	347	8	12273	-4.2	0.0	1.5	0.96	Abcb9
576	GO:0016569 [9]: covalent chromatin modification	1	1	347	8	12273	-4.2	0.0	1.5	0.96	Satb1
577	GO:0016570 [10]: histone modification	1	1	347	8	12273	-4.2	0.0	1.5	0.96	Satb1
578	GO:0030218 [5]: erythrocyte differentiation	1	1	347	8	12273	-4.2	0.0	1.5	0.96	Inpp5d
579	GO:0035272 [5]: exocrine system development	1	1	347	8	12273	-4.2	0.0	1.5	0.96	Edar
580	GO:0045655 [6]: regulation of monocyte differentiation	1	1	347	8	12273	-4.2	0.0	1.5	0.96	Inpp5d
581	GO:0046209 [5]: nitric oxide metabolism	1	1	347	8	12273	-4.2	0.0	1.5	0.96	Dnclc1
582	GO:0001666 [5]: response to hypoxia	1	1	347	8	12273	-4.2	0.0	1.5	0.96	Casp1
583	GO:0001782 [6]: B-cell homeostasis	1	1	347	8	12273	-4.2	0.0	1.5	0.96	Pirb
584	GO:0006692 [8]: prostanoid metabolism	1	1	347	8	12273	-4.2	0.0	1.5	0.96	Tbxas1
585	GO:0006693 [9]: prostaglandin metabolism	1	1	347	8	12273	-4.2	0.0	1.5	0.96	Tbxas1
586	GO:0006809 [5]: nitric oxide biosynthesis	1	1	347	8	12273	-4.2	0.0	1.5	0.96	Dnclc1
587	GO:0006892 [6]: post-Golgi transport	1	1	347	8	12273	-4.2	0.0	1.5	0.96	Stx7
588	GO:0006898 [7]: receptor mediated endocytosis	1	1	347	8	12273	-4.2	0.0	1.5	0.96	Fcgr1
589	GO:0006957 [7]: complement activation, alternative pathway	1	1	347	8	12273	-4.2	0.0	1.5	0.96	H2-Bf
590	GO:0007205 [8]: protein kinase C activation	1	1	347	8	12273	-4.2	0.0	1.5	0.96	Cerk
591	GO:0007346 [7]: regulation of mitotic cell cycle	1	1	347	8	12273	-4.2	0.0	1.5	0.96	Btg3
592	GO:0007431 [6]: salivary gland development	1	1	347	8	12273	-4.2	0.0	1.5	0.96	Edar
593	GO:0009067 [8]: aspartate family amino acid biosynthesis	1	1	347	8	12273	-4.2	0.0	1.5	0.96	BC051244
594	GO:0009132 [7]: nucleoside diphosphate metabolism	1	1	347	8	12273	-4.2	0.0	1.5	0.96	Entpd1
595	GO:0009117 [6]: nucleotide metabolism	4	4	344	144	12137	-4.2	0.0	0.53	0.36	Adcy7 Atp6v1c1 Entpd1 Ncf2
596	GO:0016567 [9]: protein ubiquitination	2	2	346	119	12162	-4.2	0.0	0.16	0.08	Rbx1 Trim30
597	GO:0042254 [6]: ribosome biogenesis and assembly	1	1	347	91	12190	-4.21	0.0	0.08	0.02	Rpl5
598	GO:0007610 [2]: behavior	1	1	347	91	12190	-4.21	0.0	0.08	0.02	Chl1
599	GO:0009892 [5]: negative regulation of metabolism	4	4	344	138	12143	-4.21	0.0	0.59	0.4	Dnclc1 Inpp5d Rnf128 Tcfcp2l1
600	GO:0019933 [8]: cAMP-mediated signaling	2	2	346	37	12244	-4.21	0.0	1.23	0.81	Adcy7 Edg6
601	GO:0006913 [6]: nucleocytoplasmic transport	3	3	345	77	12204	-4.22	0.0	0.97	0.66	E430034L04Rik Edar Ppp3ca
602	GO:0019932 [6]: second-messenger-mediated signaling	3	3	345	80	12201	-4.25	0.0	0.91	0.62	Adcy7 Cerk Edg6
603	GO:0000278 [6]: mitotic cell cycle	3	3	345	133	12148	-4.26	0.0	0.32	0.19	Btg3 Gspt2 Ppp3ca
604	GO:0018108 [9]: peptidyl-tyrosine phosphorylation	2	2	346	39	12242	-4.26	0.0	1.16	0.78	Jak1 Pdgfrb
605	GO:0018212 [9]: peptidyl-tyrosine modification	2	2	346	39	12242	-4.26	0.0	1.16	0.78	Jak1 Pdgfrb
606	GO:0015980 [6]: energy derivation by oxidation of organic compounds	2	2	346	114	12167	-4.26	0.0	0.18	0.1	Phka1 Pygl
607	GO:0015669 [5]: gas transport	1	1	347	9	12272	-4.28	0.0	1.41	0.92	Hba-a1
608	GO:0015671 [6]: oxygen transport	1	1	347	9	12272	-4.28	0.0	1.41	0.92	Hba-a1
609	GO:0019233 [6]: perception of pain	1	1	347	9	12272	-4.28	0.0	1.41	0.92	Ccr2
610	GO:0030111 [5]: regulation of Wnt receptor signaling pathway	1	1	347	9	12272	-4.28	0.0	1.41	0.92	Wif1
611	GO:0030216 [4]: keratinocyte differentiation	1	1	347	9	12272	-4.28	0.0	1.41	0.92	Trp63
612	GO:0030316 [6]: osteoclast differentiation	1	1	347	9	12272	-4.28	0.0	1.41	0.92	Inpp5d
613	GO:0030512 [6]: negative regulation of transforming growth factor beta receptor signaling pathway	1	1	347	9	12272	-4.28	0.0	1.41	0.92	Prss11
614	GO:0042558 [6]: pteridine and derivative metabolism	1	1	347	9	12272	-4.28	0.0	1.41	0.92	Folr1
615	GO:0050672 [7]: negative regulation of lymphocyte proliferation	1	1	347	9	12272	-4.28	0.0	1.41	0.92	Inpp5d
616	GO:0006401 [6]: RNA catabolism	1	1	347	9	12272	-4.28	0.0	1.41	0.92	Auh
617	GO:0006739 [9]: NADPH metabolism	1	1	347	9	12272	-4.28	0.0	1.41	0.92	Ncf2
618	GO:0006839 [6]: mitochondrial transport	1	1	347	9	12272	-4.28	0.0	1.41	0.92	Kif5b
619	GO:0006939 [4]: smooth muscle contraction	1	1	347	9	12272	-4.28	0.0	1.41	0.92	Cnn1
620	GO:0007033 [6]: vacuole organization and biogenesis	1	1	347	9	12272	-4.28	0.0	1.41	0.92	Stx7
621	GO:0008064 [6]: regulation of actin polymerization and/or depolymerization	1	1	347	9	12272	-4.28	0.0	1.41	0.92	Tmod3
622	GO:0009070 [8]: serine family amino acid biosynthesis	1	1	347	9	12272	-4.28	0.0	1.41	0.92	Phgdh
623	GO:0009084 [8]: glutamine family amino acid biosynthesis	1	1	347	9	12272	-4.28	0.0	1.41	0.92	Pycr2
624	GO:0006752 [7]: group transfer coenzyme metabolism	2	2	346	40	12241	-4.28	0.0	1.13	0.77	Atp6v1c1 Folr1
625	GO:0016055 [6]: Wnt receptor signaling pathway	1	1	347	86	12195	-4.29	0.0	0.09	0.03	Wif1
626	GO:0006281 [6]: DNA repair	3	3	345	125	12156	-4.3	0.0	0.37	0.23	Rad1 Slk Xrcc5
627	GO:0019935 [7]: cyclic-nucleotide-mediated signaling	2	2	346	41	12240	-4.31	0.0	1.1	0.75	Adcy7 Edg6
628	GO:0030099 [4]: myeloid blood cell differentiation	2	2	346	41	12240	-4.31	0.0	1.1	0.75	Inpp5d Pirb
629	GO:0009199 [8]: ribonucleoside triphosphate metabolism	2	2	346	41	12240	-4.31	0.0	1.1	0.75	Atp6v1c1 Entpd1
630	GO:0009205 [9]: purine ribonucleoside triphosphate metabolism	2	2	346	41	12240	-4.31	0.0	1.1	0.75	Atp6v1c1 Entpd1
631	GO:0007046 [7]: ribosome biogenesis	1	1	347	85	12196	-4.31	0.0	0.09	0.03	Rpl5
632	GO:0045941 [7]: positive regulation of transcription	3	3	345	92	12189	-4.32	0.0	0.72	0.48	Churc1 Mafb Trp63
633	GO:0045935 [6]: positive regulation of nucleobase, nucleoside, nucleotide and nucleic acid metabolism	3	3	345	93	12188	-4.32	0.0	0.7	0.48	Churc1 Mafb Trp63
634	GO:0040007 [3]: growth	3	3	345	98	12183	-4.33	0.0	0.64	0.43	Igfbp7 Lefty1 Prss11
635	GO:0001558 [4]: regulation of cell growth	2	2	346	43	12238	-4.34	0.0	1.04	0.71	Igfbp7 Prss11
636	GO:0007605 [7]: perception of sound	2	2	346	43	12238	-4.34	0.0	1.04	0.71	Ndufb9 Tbl1xr1
637	GO:0009144 [8]: purine nucleoside triphosphate metabolism	2	2	346	43	12238	-4.34	0.0	1.04	0.71	Atp6v1c1 Entpd1
638	GO:0016568 [8]: chromatin modification	1	1	347	83	12198	-4.34	0.0	0.1	0.04	Satb1
639	GO:0006333 [8]: chromatin assembly or disassembly	1	1	347	83	12198	-4.34	0.0	0.1	0.04	4930548G07Rik
640	GO:0009636 [7]: response to toxin	1	1	347	10	12271	-4.36	0.0	1.33	0.86	Abhd8
641	GO:0030032 [7]: lamellipodium biogenesis	1	1	347	10	12271	-4.36	0.0	1.33	0.86	Capzb
642	GO:0030500 [7]: regulation of bone mineralization	1	1	347	10	12271	-4.36	0.0	1.33	0.86	Ank
643	GO:0030832 [9]: regulation of actin filament length	1	1	347	10	12271	-4.36	0.0	1.33	0.86	Tmod3
644	GO:0042775 [8]: ATP synthesis coupled electron transport (sensu Eukaryota)	1	1	347	10	12271	-4.36	0.0	1.33	0.86	Ndufb9
645	GO:0046879 [4]: hormone secretion	1	1	347	10	12271	-4.36	0.0	1.33	0.86	Fcgr3
646	GO:0051128 [5]: regulation of cell organization and biogenesis	1	1	347	10	12271	-4.36	0.0	1.33	0.86	Tmod3
647	GO:0000904 [4]: cellular morphogenesis during differentiation	1	1	347	10	12271	-4.36	0.0	1.33	0.86	Col18a1
648	GO:0006084 [7]: acetyl-CoA metabolism	1	1	347	10	12271	-4.36	0.0	1.33	0.86	Pdk4
649	GO:0006541 [8]: glutamine metabolism	1	1	347	10	12271	-4.36	0.0	1.33	0.86	Pycr2
650	GO:0009066 [7]: aspartate family amino acid metabolism	1	1	347	10	12271	-4.36	0.0	1.33	0.86	BC051244
651	GO:0009225 [6]: nucleotide-sugar metabolism	1	1	347	10	12271	-4.36	0.0	1.33	0.86	Gale
652	GO:0008203 [7]: cholesterol metabolism	2	2	346	44	12237	-4.36	0.0	1.01	0.69	Hsd17b7 Ncb5or
653	GO:0009165 [6]: nucleotide biosynthesis	2	2	346	102	12179	-4.38	0.0	0.24	0.14	Adcy7 Atp6v1c1
654	GO:0046903 [3]: secretion	2	2	346	46	12235	-4.38	0.0	0.96	0.65	Anxa1 Fcgr3
655	GO:0016125 [6]: sterol metabolism	2	2	346	47	12234	-4.4	0.0	0.93	0.64	Hsd17b7 Ncb5or
656	GO:0006790 [5]: sulfur metabolism	2	2	346	47	12234	-4.4	0.0	0.93	0.64	BC051244 Hs3st3b1
657	GO:0009141 [7]: nucleoside triphosphate metabolism	2	2	346	47	12234	-4.4	0.0	0.93	0.64	Atp6v1c1 Entpd1
658	GO:0007028 [5]: cytoplasm organization and biogenesis	2	2	346	100	12181	-4.4	0.0	0.25	0.15	Kif5b Rpl5
659	GO:0006643 [6]: membrane lipid metabolism	1	1	347	79	12202	-4.4	0.0	0.11	0.05	Cerk
660	GO:0006814 [8]: sodium ion transport	1	1	347	79	12202	-4.4	0.0	0.11	0.05	Slc5a3
661	GO:0050954 [6]: sensory perception of mechanical stimulus	2	2	346	48	12233	-4.41	0.0	0.91	0.62	Ndufb9 Tbl1xr1
662	GO:0050982 [7]: detection of mechanical stimulus	2	2	346	48	12233	-4.41	0.0	0.91	0.62	Ndufb9 Tbl1xr1
663	GO:0018955 [7]: phenanthrene metabolism	1	1	347	11	12270	-4.41	0.0	1.26	0.83	Moxd1
664	GO:0018958 [6]: phenol metabolism	1	1	347	11	12270	-4.41	0.0	1.26	0.83	Moxd1
665	GO:0030888 [7]: regulation of B-cell proliferation	1	1	347	11	12270	-4.41	0.0	1.26	0.83	Inpp5d
666	GO:0042044 [5]: fluid transport	1	1	347	11	12270	-4.41	0.0	1.26	0.83	Aqp1
667	GO:0042219 [6]: amino acid derivative catabolism	1	1	347	11	12270	-4.41	0.0	1.26	0.83	Pcyox1
668	GO:0042773 [7]: ATP synthesis coupled electron transport	1	1	347	11	12270	-4.41	0.0	1.26	0.83	Ndufb9
669	GO:0045061 [6]: thymic T-cell selection	1	1	347	11	12270	-4.41	0.0	1.26	0.83	H2-DMa
670	GO:0045761 [4]: regulation of adenylate cyclase activity	1	1	347	11	12270	-4.41	0.0	1.26	0.83	Adcy7
671	GO:0045762 [5]: positive regulation of adenylate cyclase activity	1	1	347	11	12270	-4.41	0.0	1.26	0.83	Adcy7
672	GO:0006584 [7]: catecholamine metabolism	1	1	347	11	12270	-4.41	0.0	1.26	0.83	Moxd1
673	GO:0006833 [6]: water transport	1	1	347	11	12270	-4.41	0.0	1.26	0.83	Aqp1
674	GO:0007190 [6]: adenylate cyclase activation	1	1	347	11	12270	-4.41	0.0	1.26	0.83	Adcy7
675	GO:0008016 [5]: regulation of heart contraction rate	1	1	347	11	12270	-4.41	0.0	1.26	0.83	Hbegf
676	GO:0045892 [8]: negative regulation of transcription, DNA-dependent	1	1	347	78	12203	-4.42	0.0	0.12	0.05	Tcfcp2l1
677	GO:0019941 [9]: modification-dependent protein catabolism	2	2	346	95	12186	-4.43	0.0	0.29	0.17	Edem1 Usp12
678	GO:0046849 [4]: bone remodeling	2	2	346	50	12231	-4.43	0.0	0.86	0.59	Ank Inpp5d
679	GO:0006869 [5]: lipid transport	2	2	346	50	12231	-4.43	0.0	0.86	0.59	Abcg1 Osbpl5
680	GO:0006816 [8]: calcium ion transport	1	1	347	77	12204	-4.44	0.0	0.12	0.05	Ppp3ca
681	GO:0007409 [6]: axonogenesis	1	1	347	77	12204	-4.44	0.0	0.12	0.05	Chl1
682	GO:0007179 [8]: transforming growth factor beta receptor signaling pathway	2	2	346	51	12230	-4.44	0.0	0.84	0.58	Map3k7 Prss11
683	GO:0006511 [10]: ubiquitin-dependent protein catabolism	2	2	346	93	12188	-4.45	0.0	0.3	0.18	Edem1 Usp12
684	GO:0005996 [6]: monosaccharide metabolism	2	2	346	92	12189	-4.45	0.0	0.31	0.19	B4galt1 Gale
685	GO:0042178 [6]: xenobiotic catabolism	1	1	347	12	12269	-4.46	0.0	1.19	0.8	Moxd1
686	GO:0042537 [6]: benzene and derivative metabolism	1	1	347	12	12269	-4.46	0.0	1.19	0.8	Moxd1
687	GO:0045058 [5]: T-cell selection	1	1	347	12	12269	-4.46	0.0	1.19	0.8	H2-DMa
688	GO:0046785 [8]: microtubule polymerization	1	1	347	12	12269	-4.46	0.0	1.19	0.8	Tuba1
689	GO:0050866 [6]: negative regulation of cell activation	1	1	347	12	12269	-4.46	0.0	1.19	0.8	Inpp5d
690	GO:0051250 [7]: negative regulation of lymphocyte activation	1	1	347	12	12269	-4.46	0.0	1.19	0.8	Inpp5d
691	GO:0001776 [5]: immune cell homeostasis	1	1	347	12	12269	-4.46	0.0	1.19	0.8	Pirb
692	GO:0006171 [8]: cAMP biosynthesis	1	1	347	12	12269	-4.46	0.0	1.19	0.8	Adcy7
693	GO:0006672 [9]: ceramide metabolism	1	1	347	12	12269	-4.46	0.0	1.19	0.8	Cerk
694	GO:0006801 [6]: superoxide metabolism	1	1	347	12	12269	-4.46	0.0	1.19	0.8	Ncf2
695	GO:0007292 [6]: female gamete generation	1	1	347	12	12269	-4.46	0.0	1.19	0.8	Dnclc1
696	GO:0008277 [5]: regulation of G-protein coupled receptor protein signaling pathway	1	1	347	12	12269	-4.46	0.0	1.19	0.8	Ramp1
697	GO:0008624 [9]: induction of apoptosis by extracellular signals	1	1	347	12	12269	-4.46	0.0	1.19	0.8	Dap
698	GO:0009150 [8]: purine ribonucleotide metabolism	2	2	346	53	12228	-4.46	0.0	0.8	0.54	Atp6v1c1 Entpd1
699	GO:0019318 [7]: hexose metabolism	2	2	346	90	12191	-4.47	0.0	0.32	0.2	B4galt1 Gale
700	GO:0001501 [5]: skeletal development	2	2	346	84	12197	-4.49	0.0	0.37	0.23	Ank Trp63
701	GO:0009259 [7]: ribonucleotide metabolism	2	2	346	58	12223	-4.5	0.0	0.7	0.48	Atp6v1c1 Entpd1
702	GO:0051188 [6]: cofactor biosynthesis	1	1	347	72	12209	-4.51	0.0	0.14	0.07	Atp6v1c1
703	GO:0007229 [6]: integrin-mediated signaling pathway	2	2	346	59	12222	-4.51	0.0	0.68	0.47	Itgax Itgb5
704	GO:0009582 [6]: detection of abiotic stimulus	2	2	346	81	12200	-4.51	0.0	0.4	0.25	Ndufb9 Tbl1xr1
705	GO:0017015 [5]: regulation of transforming growth factor beta receptor signaling pathway	1	1	347	13	12268	-4.51	0.0	1.13	0.77	Prss11
706	GO:0019395 [7]: fatty acid oxidation	1	1	347	13	12268	-4.51	0.0	1.13	0.77	Phyh
707	GO:0030278 [6]: regulation of ossification	1	1	347	13	12268	-4.51	0.0	1.13	0.77	Ank
708	GO:0042168 [5]: heme metabolism	1	1	347	13	12268	-4.51	0.0	1.13	0.77	Ncb5or
709	GO:0045637 [5]: regulation of myeloid blood cell differentiation	1	1	347	13	12268	-4.51	0.0	1.13	0.77	Inpp5d
710	GO:0046058 [8]: cAMP metabolism	1	1	347	13	12268	-4.51	0.0	1.13	0.77	Adcy7
711	GO:0046519 [8]: sphingoid metabolism	1	1	347	13	12268	-4.51	0.0	1.13	0.77	Cerk
712	GO:0006778 [6]: porphyrin metabolism	1	1	347	13	12268	-4.51	0.0	1.13	0.77	Ncb5or
713	GO:0007492 [6]: endoderm development	1	1	347	13	12268	-4.51	0.0	1.13	0.77	Angpt2
714	GO:0007568 [3]: aging	1	1	347	13	12268	-4.51	0.0	1.13	0.77	Inpp5d
715	GO:0007585 [4]: respiratory gaseous exchange	1	1	347	13	12268	-4.51	0.0	1.13	0.77	Mafb
716	GO:0006163 [7]: purine nucleotide metabolism	2	2	346	62	12219	-4.52	0.0	0.63	0.43	Atp6v1c1 Entpd1
717	GO:0050879 [4]: organismal movement	1	1	347	71	12210	-4.52	0.0	0.14	0.07	Tbl1xr1
718	GO:0007156 [6]: homophilic cell adhesion	2	2	346	68	12213	-4.53	0.0	0.55	0.37	Cdh13 Pcdhb12
719	GO:0043085 [4]: positive regulation of enzyme activity	2	2	346	69	12212	-4.53	0.0	0.53	0.36	Adcy7 Avpi1
720	GO:0000165 [7]: MAPKKK cascade	2	2	346	69	12212	-4.53	0.0	0.53	0.36	Avpi1 Map3k7
721	GO:0050881 [5]: musculoskeletal movement	1	1	347	70	12211	-4.53	0.0	0.15	0.07	Tbl1xr1
722	GO:0050885 [6]: regulation of balance	1	1	347	70	12211	-4.53	0.0	0.15	0.07	Tbl1xr1
723	GO:0050953 [6]: sensory perception of light	1	1	347	70	12211	-4.53	0.0	0.15	0.07	Tbl1xr1
724	GO:0050957 [6]: equilibrioception	1	1	347	70	12211	-4.53	0.0	0.15	0.07	Tbl1xr1
725	GO:0007601 [7]: visual perception	1	1	347	70	12211	-4.53	0.0	0.15	0.07	Tbl1xr1
726	GO:0040008 [4]: regulation of growth	2	2	346	67	12214	-4.54	0.0	0.56	0.38	Igfbp7 Prss11
727	GO:0007218 [7]: neuropeptide signaling pathway	2	2	346	67	12214	-4.54	0.0	0.56	0.38	Emr1 Rassf1
728	GO:0042100 [6]: B-cell proliferation	1	1	347	14	12267	-4.55	0.0	1.07	0.73	Inpp5d
729	GO:0043087 [4]: regulation of GTPase activity	1	1	347	14	12267	-4.55	0.0	1.07	0.73	Arfgap3
730	GO:0006479 [9]: protein amino acid methylation	1	1	347	14	12267	-4.55	0.0	1.07	0.73	Satb1
731	GO:0006595 [7]: polyamine metabolism	1	1	347	14	12267	-4.55	0.0	1.07	0.73	Oazin
732	GO:0006700 [7]: C21-steroid hormone biosynthesis	1	1	347	14	12267	-4.55	0.0	1.07	0.73	Hsd3b7
733	GO:0030282 [6]: bone mineralization	1	1	347	15	12266	-4.58	0.0	1.02	0.69	Ank
734	GO:0050871 [8]: positive regulation of B-cell activation	1	1	347	15	12266	-4.58	0.0	1.02	0.69	Inpp5d
735	GO:0000160 [5]: two-component signal transduction system (phosphorelay)	1	1	347	15	12266	-4.58	0.0	1.02	0.69	Rab2
736	GO:0008544 [7]: epidermis development	1	1	347	15	12266	-4.58	0.0	1.02	0.69	Krt1-14
737	GO:0009069 [7]: serine family amino acid metabolism	1	1	347	15	12266	-4.58	0.0	1.02	0.69	Phgdh
738	GO:0030183 [5]: B-cell differentiation	1	1	347	16	12265	-4.62	0.0	0.97	0.66	Inpp5d
739	GO:0042770 [6]: DNA damage response, signal transduction	1	1	347	16	12265	-4.62	0.0	0.97	0.66	Ifi204
740	GO:0001894 [4]: tissue homeostasis	1	1	347	16	12265	-4.62	0.0	0.97	0.66	Pirb
741	GO:0006289 [7]: nucleotide-excision repair	1	1	347	16	12265	-4.62	0.0	0.97	0.66	Slk
742	GO:0006769 [8]: nicotinamide metabolism	1	1	347	16	12265	-4.62	0.0	0.97	0.66	Ncf2
743	GO:0008207 [6]: C21-steroid hormone metabolism	1	1	347	16	12265	-4.62	0.0	0.97	0.66	Hsd3b7
744	GO:0008213 [8]: protein amino acid alkylation	1	1	347	16	12265	-4.62	0.0	0.97	0.66	Satb1
745	GO:0008629 [9]: induction of apoptosis by intracellular signals	1	1	347	16	12265	-4.62	0.0	0.97	0.66	Ifi204
746	GO:0000122 [9]: negative regulation of transcription from Pol II promoter	1	1	347	63	12218	-4.63	0.0	0.18	0.1	Tcfcp2l1
747	GO:0009108 [7]: coenzyme biosynthesis	1	1	347	63	12218	-4.63	0.0	0.18	0.1	Atp6v1c1
748	GO:0035282 [3]: segmentation	1	1	347	17	12264	-4.64	0.0	0.93	0.64	Mafb
749	GO:0042088 [7]: T-helper 1 type immune response	1	1	347	17	12264	-4.64	0.0	0.93	0.64	Fcer1g
750	GO:0051028 [7]: mRNA transport	1	1	347	17	12264	-4.64	0.0	0.93	0.64	E430034L04Rik
751	GO:0006406 [8]: mRNA-nucleus export	1	1	347	17	12264	-4.64	0.0	0.93	0.64	E430034L04Rik
752	GO:0008286 [8]: insulin receptor signaling pathway	1	1	347	17	12264	-4.64	0.0	0.93	0.64	Zfp106
753	GO:0009880 [4]: embryonic pattern specification	1	1	347	18	12263	-4.67	0.0	0.89	0.61	Mafb
754	GO:0019362 [7]: pyridine nucleotide metabolism	1	1	347	18	12263	-4.67	0.0	0.89	0.61	Ncf2
755	GO:0030224 [5]: monocyte differentiation	1	1	347	18	12263	-4.67	0.0	0.89	0.61	Inpp5d
756	GO:0030509 [9]: BMP signaling pathway	1	1	347	18	12263	-4.67	0.0	0.89	0.61	Prss11
757	GO:0007398 [6]: ectoderm development	1	1	347	18	12263	-4.67	0.0	0.89	0.61	Krt1-14
758	GO:0019221 [6]: cytokine and chemokine mediated signaling pathway	1	1	347	19	12262	-4.7	0.0	0.85	0.58	Pirb
759	GO:0042087 [6]: cell-mediated immune response	1	1	347	19	12262	-4.7	0.0	0.85	0.58	Fcer1g
760	GO:0042440 [4]: pigment metabolism	1	1	347	19	12262	-4.7	0.0	0.85	0.58	Ncb5or
761	GO:0046456 [8]: icosanoid biosynthesis	1	1	347	19	12262	-4.7	0.0	0.85	0.58	Tbxas1
762	GO:0007185 [7]: transmembrane receptor protein tyrosine phosphatase signaling pathway	1	1	347	19	12262	-4.7	0.0	0.85	0.58	Ptpre
763	GO:0016053 [6]: organic acid biosynthesis	1	1	347	57	12224	-4.7	0.0	0.22	0.13	Tbxas1
764	GO:0046394 [7]: carboxylic acid biosynthesis	1	1	347	57	12224	-4.7	0.0	0.22	0.13	Tbxas1
765	GO:0016051 [6]: carbohydrate biosynthesis	1	1	347	56	12225	-4.7	0.0	0.23	0.13	B4galt1
766	GO:0042446 [6]: hormone biosynthesis	1	1	347	20	12261	-4.71	0.0	0.81	0.56	Hsd3b7
767	GO:0050670 [6]: regulation of lymphocyte proliferation	1	1	347	20	12261	-4.71	0.0	0.81	0.56	Inpp5d
768	GO:0007269 [4]: neurotransmitter secretion	1	1	347	20	12261	-4.71	0.0	0.81	0.56	Fcgr3
769	GO:0006936 [3]: muscle contraction	1	1	347	55	12226	-4.72	0.0	0.23	0.14	Cnn1
770	GO:0015849 [5]: organic acid transport	1	1	347	53	12228	-4.74	0.0	0.25	0.15	Slc7a8
771	GO:0046942 [6]: carboxylic acid transport	1	1	347	53	12228	-4.74	0.0	0.25	0.15	Slc7a8
772	GO:0006164 [7]: purine nucleotide biosynthesis	1	1	347	53	12228	-4.74	0.0	0.25	0.15	Atp6v1c1
773	GO:0016485 [8]: protein processing	1	1	347	21	12260	-4.74	0.0	0.78	0.53	Casp1
774	GO:0045596 [5]: negative regulation of cell differentiation	1	1	347	21	12260	-4.74	0.0	0.78	0.53	Inpp5d
775	GO:0000187 [6]: activation of MAPK	1	1	347	21	12260	-4.74	0.0	0.78	0.53	Avpi1
776	GO:0006733 [7]: oxidoreduction coenzyme metabolism	1	1	347	21	12260	-4.74	0.0	0.78	0.53	Ncf2
777	GO:0050730 [6]: regulation of peptidyl-tyrosine phosphorylation	1	1	347	22	12259	-4.75	0.0	0.75	0.51	Pdgfrb
778	GO:0050864 [7]: regulation of B-cell activation	1	1	347	22	12259	-4.75	0.0	0.75	0.51	Inpp5d
779	GO:0008360 [5]: regulation of cell shape	1	1	347	22	12259	-4.75	0.0	0.75	0.51	Dnclc1
780	GO:0009190 [7]: cyclic nucleotide biosynthesis	1	1	347	22	12259	-4.75	0.0	0.75	0.51	Adcy7
781	GO:0006633 [7]: fatty acid biosynthesis	1	1	347	51	12230	-4.76	0.0	0.27	0.16	Tbxas1
782	GO:0009260 [7]: ribonucleotide biosynthesis	1	1	347	51	12230	-4.76	0.0	0.27	0.16	Atp6v1c1
783	GO:0009451 [6]: RNA modification	1	1	347	51	12230	-4.76	0.0	0.27	0.16	Dnajb11
784	GO:0019439 [6]: aromatic compound catabolism	1	1	347	23	12258	-4.76	0.0	0.72	0.48	Moxd1
785	GO:0006405 [7]: RNA-nucleus export	1	1	347	23	12258	-4.76	0.0	0.72	0.48	E430034L04Rik
786	GO:0006690 [7]: icosanoid metabolism	1	1	347	23	12258	-4.76	0.0	0.72	0.48	Tbxas1
787	GO:0007050 [7]: cell cycle arrest	1	1	347	23	12258	-4.76	0.0	0.72	0.48	Gadd45a
788	GO:0006414 [8]: translational elongation	1	1	347	50	12231	-4.76	0.0	0.27	0.17	Gspt2
789	GO:0045786 [7]: negative regulation of cell cycle	1	1	347	49	12232	-4.78	0.0	0.28	0.17	Btg3
790	GO:0008285 [6]: negative regulation of cell proliferation	1	1	347	49	12232	-4.78	0.0	0.28	0.17	Inpp5d
791	GO:0015985 [7]: energy coupled proton transport, down electrochemical gradient	1	1	347	24	12257	-4.78	0.0	0.69	0.48	Atp6v1c1
792	GO:0015986 [7]: ATP synthesis coupled proton transport	1	1	347	24	12257	-4.78	0.0	0.69	0.48	Atp6v1c1
793	GO:0019748 [4]: secondary metabolism	1	1	347	24	12257	-4.78	0.0	0.69	0.48	Ncb5or
794	GO:0030155 [4]: regulation of cell adhesion	1	1	347	24	12257	-4.78	0.0	0.69	0.48	Stat5a
795	GO:0050657 [6]: nucleic acid transport	1	1	347	24	12257	-4.78	0.0	0.69	0.48	E430034L04Rik
796	GO:0050658 [6]: RNA transport	1	1	347	24	12257	-4.78	0.0	0.69	0.48	E430034L04Rik
797	GO:0051236 [5]: establishment of RNA localization	1	1	347	24	12257	-4.78	0.0	0.69	0.48	E430034L04Rik
798	GO:0006305 [7]: DNA alkylation	1	1	347	24	12257	-4.78	0.0	0.69	0.48	2510005D08Rik
799	GO:0006306 [4]: DNA methylation	1	1	347	24	12257	-4.78	0.0	0.69	0.48	2510005D08Rik
800	GO:0007200 [7]: G-protein signaling, coupled to IP3 second messenger (phospholipase C activating)	1	1	347	24	12257	-4.78	0.0	0.69	0.48	Cerk
801	GO:0001932 [8]: regulation of protein amino acid phosphorylation	1	1	347	25	12256	-4.79	0.0	0.66	0.45	Pdgfrb
802	GO:0006403 [4]: RNA localization	1	1	347	25	12256	-4.79	0.0	0.66	0.45	E430034L04Rik
803	GO:0006665 [7]: sphingolipid metabolism	1	1	347	25	12256	-4.79	0.0	0.66	0.45	Cerk
804	GO:0008284 [6]: positive regulation of cell proliferation	1	1	347	47	12234	-4.79	0.0	0.3	0.19	Col18a1
805	GO:0009152 [8]: purine ribonucleotide biosynthesis	1	1	347	47	12234	-4.79	0.0	0.3	0.19	Atp6v1c1
806	GO:0001503 [5]: ossification	1	1	347	46	12235	-4.79	0.0	0.31	0.19	Ank
807	GO:0007126 [8]: meiosis	1	1	347	46	12235	-4.79	0.0	0.31	0.19	Calr
808	GO:0030182 [4]: neuron differentiation	1	1	347	27	12254	-4.81	0.0	0.61	0.41	Bag1
809	GO:0009187 [7]: cyclic nucleotide metabolism	1	1	347	27	12254	-4.81	0.0	0.61	0.41	Adcy7
810	GO:0009408 [5]: response to heat	1	1	347	27	12254	-4.81	0.0	0.61	0.41	Hsp105
811	GO:0001505 [7]: regulation of neurotransmitter levels	1	1	347	45	12236	-4.81	0.0	0.32	0.2	Fcgr3
812	GO:0007411 [6]: axon guidance	1	1	347	45	12236	-4.81	0.0	0.32	0.2	Chl1
813	GO:0042113 [7]: B-cell activation	1	1	347	44	12237	-4.81	0.0	0.33	0.2	Inpp5d
814	GO:0009314 [6]: response to radiation	1	1	347	43	12238	-4.81	0.0	0.35	0.21	Snai2
815	GO:0015931 [5]: nucleobase, nucleoside, nucleotide and nucleic acid transport	1	1	347	28	12253	-4.82	0.0	0.59	0.4	E430034L04Rik
816	GO:0019220 [6]: regulation of phosphate metabolism	1	1	347	28	12253	-4.82	0.0	0.59	0.4	Pdgfrb
817	GO:0042325 [7]: regulation of phosphorylation	1	1	347	28	12253	-4.82	0.0	0.59	0.4	Pdgfrb
818	GO:0051174 [5]: regulation of phosphorus metabolism	1	1	347	28	12253	-4.82	0.0	0.59	0.4	Pdgfrb
819	GO:0006304 [6]: DNA modification	1	1	347	28	12253	-4.82	0.0	0.59	0.4	2510005D08Rik
820	GO:0048015 [7]: phosphoinositide-mediated signaling	1	1	347	29	12252	-4.82	0.0	0.57	0.38	Cerk
821	GO:0051168 [7]: nuclear export	1	1	347	29	12252	-4.82	0.0	0.57	0.38	E430034L04Rik
822	GO:0042445 [5]: hormone metabolism	1	1	347	42	12239	-4.82	0.0	0.36	0.22	Hsd3b7
823	GO:0015837 [5]: amine transport	1	1	347	41	12240	-4.83	0.0	0.37	0.23	Slc7a8
824	GO:0040029 [3]: regulation of gene expression, epigenetic	1	1	347	41	12240	-4.83	0.0	0.37	0.23	2510005D08Rik
825	GO:0006800 [5]: oxygen and reactive oxygen species metabolism	1	1	347	41	12240	-4.83	0.0	0.37	0.23	Ncf2
826	GO:0009142 [7]: nucleoside triphosphate biosynthesis	1	1	347	41	12240	-4.83	0.0	0.37	0.23	Atp6v1c1
827	GO:0006753 [8]: nucleoside phosphate metabolism	1	1	347	30	12251	-4.83	0.0	0.54	0.37	Atp6v1c1
828	GO:0006754 [7]: ATP biosynthesis	1	1	347	30	12251	-4.83	0.0	0.54	0.37	Atp6v1c1
829	GO:0045860 [5]: positive regulation of protein kinase activity	1	1	347	31	12250	-4.83	0.0	0.53	0.36	Avpi1
830	GO:0046651 [5]: lymphocyte proliferation	1	1	347	31	12250	-4.83	0.0	0.53	0.36	Inpp5d
831	GO:0009145 [8]: purine nucleoside triphosphate biosynthesis	1	1	347	38	12243	-4.83	0.0	0.41	0.26	Atp6v1c1
832	GO:0009201 [8]: ribonucleoside triphosphate biosynthesis	1	1	347	38	12243	-4.83	0.0	0.41	0.26	Atp6v1c1
833	GO:0009206 [9]: purine ribonucleoside triphosphate biosynthesis	1	1	347	38	12243	-4.83	0.0	0.41	0.26	Atp6v1c1
834	GO:0000226 [8]: microtubule cytoskeleton organization and biogenesis	1	1	347	39	12242	-4.83	0.0	0.4	0.25	Gadd45a
835	GO:0006865 [6]: amino acid transport	1	1	347	39	12242	-4.83	0.0	0.4	0.25	Slc7a8
836	GO:0045165 [4]: cell fate commitment	1	1	347	36	12245	-4.83	0.0	0.44	0.29	Tgfbr2
837	GO:0048066 [3]: pigmentation	1	1	347	33	12248	-4.84	0.0	0.49	0.33	Ncb5or
838	GO:0048468 [3]: cell development	1	1	347	33	12248	-4.84	0.0	0.49	0.33	Col18a1
839	GO:0009266 [6]: response to temperature	1	1	347	32	12249	-4.84	0.0	0.51	0.34	Hsp105
840	GO:0006310 [6]: DNA recombination	1	1	347	35	12246	-4.84	0.0	0.45	0.3	Xrcc5
841	GO:0007548 [3]: sex differentiation	1	1	347	35	12246	-4.84	0.0	0.45	0.3	B4galt1
842	GO:0051093 [4]: negative regulation of development	1	1	347	34	12247	-4.84	0.0	0.47	0.31	Inpp5d
843	GO:0008015 [4]: circulation	1	1	347	34	12247	-4.84	0.0	0.47	0.31	Hbegf
