# Supplementary material for: A genomic analysis of mouse models of breast cancer reveals molecular features of mouse models and relationships to human breast cancer
Source: Breast Cancer Res. 2014 Jun 5;16(3):R59. doi: 10.1186/bcr3672 (PMC4078930; doi:10.1186/bcr3672)
Supplement: Additional file 2 — Fold change values organized by mouse tumor model type comparing the mouse model to all other types of mouse models. [file bcr3672-S2.zip › Additional_file_2/INT3_SAM/AdditionalFile43_INT3_SAM/DownregulatedGenesgather_kegg_121101.txt]

#	Annotation	Total Genes With Ann	Your Genes (With Ann)	Your Genes (No Ann)	Genome (With Ann)	Genome (No Ann)	ln(Bayes factor)	neg ln(p value)	FE: neg ln(p value)	FE: neg ln(FDR)	Genes
1	path:mmu00330: Arginine and proline metabolism	6	6	85	31	2397	2.02	6.18	6.34	2.18	Arg1 Ckb Gatm Got1 P4ha1 Pycr2
2	path:mmu00220: Urea cycle and metabolism of amino groups	4	4	87	16	2412	0.94	5.04	5.31	1.89	Arg1 Ckb Gatm Pycr2
3	path:mmu00512: O-Glycan biosynthesis	4	4	87	18	2410	0.6	4.67	4.95	1.89	B4galt1 C1galt1 Gcnt1 St3gal1
4	path:mmu04080: Neuroactive ligand-receptor interaction	4	4	87	274	2154	-0.23	0.0	0.01	0.01	Cysltr1 Edg6 Mc5r Ptger2
5	path:mmu00602: Blood group glycolipid biosynthesis-neolactoseries	3	3	88	14	2414	-0.51	0.0	3.84	1.07	B3gnt1 B4galt1 Ggta1
6	path:mmu00603: Globoside metabolism	3	3	88	17	2411	-0.92	0.0	3.4	0.85	B4galt1 Hexa St3gal1
7	path:mmu04620: Toll-like receptor signaling pathway	7	7	84	87	2341	-1.05	0.0	2.98	0.77	Ccl5 Ly96 Map3k7 Mapk12 Rac2 Tlr1 Tlr6
8	path:mmu04520: Adherens junction	6	6	85	68	2360	-1.06	0.0	3.02	0.77	Iqgap1 Map3k7 Rac2 Snai2 Tgfbr2 Was
9	path:mmu04010: MAPK signaling pathway	13	13	78	218	2210	-1.09	0.0	2.68	0.72	Casp1 Casp6 Dusp7 Gadd45a Gng12 Hspa5 Map3k7 Mapk12 Mef2c Pdgfrb Ppp3ca Rac2 Tgfbr2
10	path:mmu00052: Galactose metabolism	3	3	88	23	2405	-1.53	0.0	2.73	0.72	Akr1b8 B4galt1 Gale
11	path:mmu04610: Complement and coagulation cascades	5	5	86	63	2365	-1.71	0.0	2.34	0.58	C1qa C1qg C4 Daf1 H2-Bf
12	path:mmu00601: Blood group glycolipid biosynthesis-lactoseries	2	2	89	11	2417	-1.79	0.0	2.55	0.7	B4galt1 Ggta1
13	path:mmu04910: Insulin signaling pathway	2	2	89	131	2297	-2.07	0.0	0.04	0.03	Phka1 Pygl
14	path:mmu00561: Glycerolipid metabolism	3	3	88	32	2396	-2.13	0.0	2.04	0.44	Akr1b8 B4galt1 Mgll
15	path:mmu00401: Novobiocin biosynthesis	1	1	90	2	2426	-2.19	0.0	2.26	0.58	Got1
16	path:mmu04512: ECM-receptor interaction	5	5	86	79	2349	-2.23	0.0	1.69	0.36	Col4a1 Col5a3 Gp1bb Itgb5 Sdc2
17	path:mmu04530: Tight junction	2	2	89	121	2307	-2.29	0.0	0.06	0.03	Hcls1 Vapa
18	path:mmu00604: Ganglioside biosynthesis	2	2	89	17	2411	-2.36	0.0	1.91	0.39	B4galt1 St3gal1
19	path:mmu04060: Cytokine-cytokine receptor interaction	10	10	81	230	2198	-2.37	0.0	1.01	0.28	Ccl12 Ccl5 Ccl9 Ccr2 Csf2rb1 Edar Lifr Pdgfrb Tgfbr2 Tnfrsf19
20	path:mmu00193: ATP synthesis	3	3	88	38	2390	-2.4	0.0	1.7	0.36	Atp6v0e Atp6v1c1 Atp6v1c2
21	path:mmu04510: Focal adhesion	6	6	85	208	2220	-2.47	0.0	0.22	0.1	Col4a1 Col5a3 Hck Itgb5 Pdgfrb Rac2
22	path:mmu04020: Calcium signaling pathway	7	7	84	174	2254	-2.62	0.0	0.73	0.21	Adcy7 Cysltr1 Pdgfrb Phka1 Plcg2 Ppp3ca Pygl
23	path:mmu04310: Wnt signaling pathway	6	6	85	135	2293	-2.63	0.0	0.91	0.28	Map3k7 Ppp3ca Rac2 Rbx1 Tbl1xr1 Wif1
24	path:mmu00950: Alkaloid biosynthesis I	1	1	90	4	2424	-2.63	0.0	1.78	0.36	Got1
25	path:mmu00510: N-Glycan biosynthesis	2	2	89	25	2403	-2.79	0.0	1.37	0.28	B4galt1 Man1a
26	path:mmu00530: Aminosugars metabolism	2	2	89	25	2403	-2.79	0.0	1.37	0.28	Hexa Nans
27	path:mmu05040: Huntington's disease	2	2	89	25	2403	-2.79	0.0	1.37	0.28	Casp1 Casp6
28	path:mmu00190: Oxidative phosphorylation	4	4	87	111	2317	-2.89	0.0	0.5	0.13	Atp6v0e Atp6v1c1 Atp6v1c2 Ndufb9
29	path:mmu00531: Glycosaminoglycan degradation	1	1	90	6	2422	-2.89	0.0	1.48	0.28	Hexa
30	path:mmu00230: Purine metabolism	3	3	88	105	2323	-2.9	0.0	0.28	0.11	Adcy7 Entpd1 Xdh
31	path:mmu00240: Pyrimidine metabolism	3	3	88	63	2365	-2.95	0.0	0.85	0.24	Cda Ehd4 Entpd1
32	path:mmu00260: Glycine, serine and threonine metabolism	2	2	89	32	2396	-3.0	0.0	1.05	0.28	Gatm Phgdh
33	path:mmu00600: Glycosphingolipid metabolism	2	2	89	32	2396	-3.0	0.0	1.05	0.28	B4galt1 Cerk
34	path:mmu04210: Apoptosis	3	3	88	86	2342	-3.02	0.0	0.46	0.11	Casp6 Csf2rb1 Ppp3ca
35	path:mmu04540: Gap junction	3	3	88	81	2347	-3.02	0.0	0.52	0.13	Adcy7 Pdgfrb Tuba1
36	path:mmu00272: Cysteine metabolism	1	1	90	8	2420	-3.07	0.0	1.26	0.28	Got1
37	path:mmu00051: Fructose and mannose metabolism	2	2	89	36	2392	-3.08	0.0	0.91	0.28	Akr1b8 B4galt1
38	path:mmu04070: Phosphatidylinositol signaling system	2	2	89	74	2354	-3.08	0.0	0.26	0.11	Inpp5d Plcg2
39	path:mmu00400: Phenylalanine, tyrosine and tryptophan biosynthesis	1	1	90	9	2419	-3.14	0.0	1.18	0.28	Got1
40	path:mmu00562: Inositol phosphate metabolism	1	1	90	56	2372	-3.15	0.0	0.13	0.08	Plcg2
41	path:mmu00040: Pentose and glucuronate interconversions	1	1	90	10	2418	-3.2	0.0	1.1	0.28	Akr1b8
42	path:mmu00520: Nucleotide sugars metabolism	1	1	90	10	2418	-3.2	0.0	1.1	0.28	Gale
43	path:mmu05060: Prion disease	1	1	90	10	2418	-3.2	0.0	1.1	0.28	Hspa5
44	path:mmu00363: Bisphenol A degradation	1	1	90	10	2418	-3.2	0.0	1.1	0.28	Pon3
45	path:mmu00071: Fatty acid metabolism	1	1	90	53	2375	-3.2	0.0	0.14	0.08	Acsl4
46	path:mmu00760: Nicotinate and nicotinamide metabolism	1	1	90	50	2378	-3.26	0.0	0.16	0.08	Pbef1
47	path:mmu04330: Notch signaling pathway	1	1	90	49	2379	-3.28	0.0	0.17	0.08	Jag2
48	path:mmu00670: One carbon pool by folate	1	1	90	12	2416	-3.29	0.0	0.97	0.28	Ehd4
49	path:mmu05050: Dentatorubropallidoluysian atrophy (DRPLA)	1	1	90	13	2415	-3.33	0.0	0.91	0.28	Casp1
50	path:mmu00310: Lysine degradation	1	1	90	43	2385	-3.37	0.0	0.22	0.1	Tmlhe
51	path:mmu05030: Amyotrophic lateral sclerosis (ALS)	1	1	90	16	2412	-3.41	0.0	0.76	0.21	Ppp3ca
52	path:mmu00350: Tyrosine metabolism	1	1	90	39	2389	-3.42	0.0	0.26	0.11	Got1
53	path:mmu00361: gamma-Hexachlorocyclohexane degradation	1	1	90	38	2390	-3.43	0.0	0.27	0.11	Pon3
54	path:mmu00251: Glutamate metabolism	1	1	90	18	2410	-3.45	0.0	0.68	0.21	Got1
55	path:mmu00252: Alanine and aspartate metabolism	1	1	90	18	2410	-3.45	0.0	0.68	0.21	Got1
56	path:mmu00860: Porphyrin and chlorophyll metabolism	1	1	90	18	2410	-3.45	0.0	0.68	0.21	Cp
57	path:mmu00650: Butanoate metabolism	1	1	90	36	2392	-3.46	0.0	0.29	0.11	Aacs
58	path:mmu00710: Carbon fixation	1	1	90	19	2409	-3.46	0.0	0.65	0.2	Got1
59	path:mmu00360: Phenylalanine metabolism	1	1	90	20	2408	-3.48	0.0	0.62	0.2	Got1
60	path:mmu00590: Prostaglandin and leukotriene metabolism	1	1	90	32	2396	-3.49	0.0	0.35	0.11	Tbxas1
61	path:mmu00620: Pyruvate metabolism	1	1	90	32	2396	-3.49	0.0	0.35	0.11	Akr1b8
62	path:mmu00150: Androgen and estrogen metabolism	1	1	90	31	2397	-3.5	0.0	0.36	0.11	Hsd17b7
63	path:mmu00500: Starch and sucrose metabolism	1	1	90	29	2399	-3.51	0.0	0.4	0.11	Pygl
64	path:mmu00532: Chondroitin / Heparan sulfate biosynthesis	1	1	90	27	2401	-3.51	0.0	0.44	0.11	Extl1
