# Supplementary material for: A genomic analysis of mouse models of breast cancer reveals molecular features of mouse models and relationships to human breast cancer
Source: Breast Cancer Res. 2014 Jun 5;16(3):R59. doi: 10.1186/bcr3672 (PMC4078930; doi:10.1186/bcr3672)
Supplement: Additional file 2 — Fold change values organized by mouse tumor model type comparing the mouse model to all other types of mouse models. [file bcr3672-S2.zip › Additional_file_2/INT3_SAM/AdditionalFile43_INT3_SAM/DownregulatedGenesgather_transfac_121101.txt]

#	Annotation	Total Genes With Ann	Your Genes (With Ann)	Your Genes (No Ann)	Genome (With Ann)	Genome (No Ann)	ln(Bayes factor)	neg ln(p value)	FE: neg ln(p value)	FE: neg ln(FDR)	Genes
1	V$SREBP1_Q6	174	174	214	5176	10607	9.11	11.93	14.16	8.33	0610039A15Rik 1110006I15Rik 1810008K03Rik 2310056K19Rik 5031439A09Rik 5730592L21Rik AI132321 Aacs Abcb1b Abcb9 Adcy7 Akr1b8 Antxr1 Anxa1 Anxa9 Apob48r Arhgef3 Arpc2 Asph Avpi1 BC003993 BC010552 BC025076 Bag1 C1qa Calr Canx Cd83 Cd84 Cd8b1 Cerk Churc1 Ckb Cklfsf7 Cln5 Cnn1 Col18a1 Col5a3 Col7a1 Cotl1 Creb3l2 Csnb Ctsd Ctsl Dnajc3 Dnclc1 Edem1 Edg6 Emr1 Entpd1 Ero1l Fbxo22 Fcgr3 Folr1 Frag1 Ftl1 Ga…
2	V$ELK1_02: Elk-1	332	332	56	12098	3685	6.29	10.32	11.46	6.32	0610039A15Rik 1110006I15Rik 1110032D12Rik 1810008K03Rik 1810044O22Rik 2310056K19Rik 5730592L21Rik AI132321 Aacs Abcb1b Abcg1 Abcg2 Abhd8 Acsl4 Adcy7 Akap12 Akr1b8 Angpt2 Ank Antxr1 Anxa1 Ap1s1 Ap2a2 Apob48r Aqp1 Arfgap3 Arg1 Arhgdib Arhgef3 Armet Arpc2 Asph Atf5 Atp6ap2 Atp6v0e Atp6v1c1 Atp6v1c2 Auh Avpi1 B2m B3gnt1 B4galt1 BC003993 BC010552 BC013712 BC022145 BC025076 BC028528 BC051244 Bag1 Birc1…
3	V$HEB_Q6	150	150	238	4517	11266	6.02	10.22	10.99	6.27	1810044O22Rik 5730592L21Rik AI132321 Abcb9 Abhd2 Abhd8 Actg2 Adcy7 Akr1b8 Angpt2 Ank Antxr1 Anxa9 Ap2a2 Arg1 Atf5 Atp6v0e Auh BC010552 BC028528 BC051244 Birc1b C1galt1 C1qr1 Calr Canx Capzb Casp6 Ccl12 Ccr2 Cd34 Cd48 Cd8b1 Cdr2 Chi3l1 Churc1 Ckb Cklfsf7 Col7a1 Cops6 Coro1a Cotl1 Creb3l2 Ctsl Ctsz Cyhr1 Dap Derl1 Dsip1 Edg6 Egfl7 Ehd1 Ehd4 Extl1 Folr1 Gabarapl1 Galnt7 Gcnt1 Gpc1 Grp58 Hbegf Herpud…
4	V$TEF_Q6	105	105	283	5636	10147	3.58	7.49	0.0	0.0	0610039A15Rik Akr1b8 Angpt2 Arhgdib Arhgef3 Atp6ap2 B2m BC022145 BC028528 BC051244 Birc1b Cd164 Cd34 Cd52 Cerk Chi3l1 Chl1 Cklfsf7 Clec7a Csna Csnb Cstf2t Ctsl Ctss Dap Derl1 Dnclc1 Dsip1 Edg6 Emr1 Fbxo22 Fcer1g Fcgr1 Fcgr3 Gabarapl1 Gatm Gcnt1 Gimap1 Glipr1 Gmfg Gng12 Gspt2 Gzmb H2-T23 H47 Hsd3b7 Hsp105 Hspa5 Insl6 Iqgap1 Itgax Itgb1bp1 Itm2c Kif5b Klrb1c Laptm5 Lcp1 Lefty1 Lgals7 Lrrk1 Ltb4dh L…
5	V$CETS1P54_01: c-Ets-1(p54)	284	284	104	10232	5551	3.21	7.04	8.08	3.86	0610039A15Rik 1110006I15Rik 1110032D12Rik 1810044O22Rik 2310056K19Rik 5730592L21Rik AI132321 Aacs Abcb1b Abcg1 Abcg2 Abhd2 Abhd8 Acsl4 Adcy7 Akap12 Akr1b8 Angpt2 Ank Antxr1 Anxa1 Ap1s1 Ap2a2 Apob48r Aqp1 Arg1 Arhgef3 Armet Atf5 Atp6ap2 Atp6v0e Atp6v1c1 Auh B2m B3gnt1 B4galt1 BC003993 BC010552 BC013712 BC022145 BC028528 BC051244 Bag1 Birc1b C1galt1 C1qg C1qr1 Calu Canx Capzb Casp6 Cast Ccl12 Cd164…
6	V$E47_01: E47	84	84	304	2357	13426	3.08	6.92	8.07	3.86	2310056K19Rik Abcb9 Abcg1 Abhd8 Anxa9 Ap1s1 Arhgdib Arpc2 Atf5 Atp6ap2 Atp6v1c2 Auh BC013712 C1qa Capzb Cast Ccl12 Cd164 Cd48 Cd52 Cd84 Col18a1 Dusp7 Edg6 Ehd1 Gale Gimap1 Gjb3 Grp58 H2-T23 Hsd3b7 Kcnj8 Klrb1c Krt1-14 Lifr Lrmp Lrrk1 Mageh1 Mapk12 Moxd1 Mpv17 Nid1 Pdcd1lg1 Phgdh Phka1 Pkib Plcg2 Plcl2 Pou2af1 Ppgb Ppp3ca Ramp1 Rasa4 Repin1 Riok3 Ropn1l Rusc2 Saa1 Scarb2 Sec24d Sema3b Sertad1 Slam…
7	V$MAZR_01: MAZ related factor	194	194	194	6518	9265	3.08	6.92	7.86	3.83	1110006I15Rik 1810008K03Rik 5031439A09Rik Abcg1 Abhd8 Adcy7 Akr1b8 Anxa9 Ap1s1 Apob48r Aqp1 Arg1 Arpc2 Asph Atf5 Atp6ap2 Atp6v0e Atp6v1c2 Auh Avpi1 B3gnt1 B4galt1 BC010552 BC022145 BC028528 BC051244 Bag1 C1galt1 C1qg Calu Casp6 Cast Ccl12 Cd164 Cd52 Cd83 Cd8b1 Cdh13 Cdr2 Cerk Chi3l1 Chl1 Ckb Cklfsf7 Cln5 Col18a1 Col5a3 Col7a1 Cops6 Cotl1 Csf2rb1 Csna Csnb Cstf2t Ctsd Ctsz Cyhr1 Daf1 Dnajc3 Dnclc1…
8	V$YY1_02: Yin and Yang 1	21	21	367	1670	14113	2.88	6.68	0.0	0.0	0610039A15Rik 5730592L21Rik Antxr1 Auh Calr Canx Ckb Ggta1 Ly6a Matn2 Mrpl49 Nifun Pgcp Pon3 Prg1 Rad1 Repin1 Saa3 Sec31l1 Tmprss4 Zfp106
9	V$HNF1_C: Hepatic nuclear factor 1	102	102	286	5423	10360	2.85	6.62	0.0	0.0	5031439A09Rik Aacs Abcb1b Abcb9 Abcg2 Abhd2 Akap12 Angpt2 Ank Antxr1 Arhgdib Atp6v1c1 Avpi1 BC025076 Bag1 Capzb Casp1 Cd48 Cd53 Cd83 Cd84 Churc1 Clec7a Cln5 Col7a1 Cops6 Coro1a Cotl1 Cp Csf2rb1 Csnb Cyhr1 Dap Derl1 Dusp7 Edg6 Entpd1 Folr1 Gabarapl1 Gcnt1 Glipr1 Gmfg Gng12 Gpc1 H2-T23 Havcr2 Ifi47 Insl6 Itgax Kctd12 Klrb1c Krt1-14 Lefty1 Lgals7 Lpxn Ly6a Man1a Matn2 Mc5r Mef2c Ms4a6b Myef2 Ndufb9 …
10	V$FOXJ2_02: fork head box J 2	120	120	268	6175	9608	2.69	6.45	0.0	0.0	0610039A15Rik 1110032D12Rik 1810044O22Rik Abcb9 Abcg2 Acsl4 Actg2 Akr1b8 Antxr1 Anxa1 Arg1 Arhgef3 Armet Atf5 Atp6ap2 Atp6v1c1 B2m BC003993 BC022145 BC025076 Bag1 C1galt1 C1qr1 Casp1 Casp6 Cd48 Cd52 Cd83 Cda Cdr2 Churc1 Clec7a Cp Csna Csnb Cstf2t Ctsl Ctss Cyp27a1 Dap Derl1 Dsip1 Edem1 Edg6 Emcn Fbln1 Fcgr1 Fcgr3 Frag1 Gabarapl1 Gcnt1 Gmfg Gng12 Gspt2 Gzmb H47 Hck Ifi47 Il17d Insl6 Iqgap1 Jak1 Kc…
11	V$POU6F1_01	15	15	373	1321	14462	2.49	6.27	0.0	0.0	Akr1b8 Arg1 Arhgef3 B2m Cast Cklfsf7 Cp Gpr65 H2-T23 Herpud1 Insl6 Ltf Mrpl33 P4ha1 Ptpre
12	V$TAL1_Q6	193	193	195	6564	9219	2.36	6.11	7.1	3.22	1810008K03Rik 1810044O22Rik 2310056K19Rik 5730592L21Rik Aacs Abcb1b Abcb9 Abcg1 Abhd2 Abhd8 Acsl4 Actg2 Adcy7 Akap12 Akr1b8 Ank Antxr1 Anxa9 Apob48r Aqp1 Arg1 Arhgef3 Arpc2 Asph Atf5 Atp6ap2 Atp6v1c2 Auh B3gnt1 BC003993 BC010552 BC013712 BC051244 Birc1b C1qa C1qr1 Capzb Casp6 Cast Ccl12 Cd164 Cd34 Cd48 Cd52 Cd83 Cd8b1 Cdh13 Cerk Chl1 Ckb Cnn1 Col5a3 Cops6 Cotl1 Creb3l2 Daf1 Dnclc1 Dusp7 Edg6 Ehd4…
13	V$POU1F1_Q6	126	126	262	6369	9414	2.2	5.93	0.0	0.0	0610039A15Rik 5031439A09Rik 5730592L21Rik Aacs Abcg1 Abcg2 Abhd2 Akr1b8 Angpt2 Ank Anxa1 Arg1 Arhgdib Arhgef3 Asph Atp6ap2 Atp6v1c2 Auh B2m BC022145 BC028528 Birc1b Capzb Casp1 Casp6 Ccr2 Cd164 Cd34 Cd52 Cd53 Cd84 Cdh13 Chi3l1 Chl1 Churc1 Clec7a Cln5 Col18a1 Col7a1 Cops6 Cotl1 Cp Csf2rb1 Csna Csnb Ctsd Ctss Cysltr1 Derl1 Dnajc3 Dnclc1 Edg6 Entpd1 Folr1 Folr2 Frag1 Galnt7 Gimap1 Gmfg Gpr65 Gzmb Hs…
14	V$CETS168_Q6	269	269	119	9744	6039	1.94	5.68	6.7	2.95	0610039A15Rik 1110006I15Rik 1110032D12Rik 1810008K03Rik 1810044O22Rik 2310056K19Rik 5730592L21Rik AI132321 Abcb1b Abcg1 Abhd2 Abhd8 Acsl4 Adcy7 Akr1b8 Angpt2 Ank Antxr1 Anxa1 Ap1s1 Ap2a2 Apob48r Aqp1 Arfgap3 Arg1 Arhgdib Arhgef3 Atf5 Atp6ap2 Atp6v0e Atp6v1c1 Avpi1 B3gnt1 B4galt1 BC010552 BC013712 BC022145 BC028528 BC051244 Birc1b C1qg C1qr1 Calu Canx Capzb Casp1 Cast Ccl12 Cd34 Cd48 Cd52 Cd53 Cd8…
15	V$SP3_Q3	284	284	104	10429	5354	1.59	5.24	6.36	2.73	0610039A15Rik 1110006I15Rik 1810008K03Rik 2310056K19Rik 5031439A09Rik 5730592L21Rik AI132321 Aacs Abcb9 Abcg1 Abcg2 Abhd2 Abhd8 Actg2 Adcy7 Akap12 Akr1b8 Antxr1 Anxa9 Ap1s1 Ap2a2 Apob48r Aqp1 Arg1 Arhgdib Armet Arpc2 Atf5 Atp6ap2 Atp6v1c1 Atp6v1c2 Auh Avpi1 B3gnt1 B4galt1 BC010552 BC022145 BC028528 BC051244 Bag1 Birc1b C1galt1 C1qg C1qr1 Calu Canx Capzb Casp1 Casp6 Cast Ccl12 Ccr2 Cd164 Cd34 Cd83…
16	V$MINI20_B: Muscle initiator sequence-20	264	264	124	9642	6141	1.13	4.73	5.82	2.45	1110006I15Rik 1110032D12Rik 1810008K03Rik 5031439A09Rik 5730592L21Rik Abcb1b Abcb9 Abcg1 Abhd8 Acsl4 Actg2 Adcy7 Akap12 Antxr1 Anxa9 Ap1s1 Ap2a2 Apob48r Arfgap3 Arg1 Arhgef3 Armet Arpc2 Asph Atf5 Atp6ap2 Atp6v0e Atp6v1c1 Atp6v1c2 Auh Avpi1 B2m B3gnt1 BC003993 BC010552 BC013712 BC025076 BC051244 C1galt1 C1qa C1qr1 Calr Calu Canx Casp6 Cast Ccr2 Cd164 Cd34 Cd48 Cd52 Cd83 Cd8b1 Cda Cdr2 Cerk Ckb Ckl…
17	V$MRF2_01: modulator recognition factor 2	211	211	177	9681	6102	1.04	4.63	0.0	0.0	1110006I15Rik 1110032D12Rik 1810044O22Rik 5730592L21Rik Abcb9 Abhd2 Acsl4 Akap12 Akr1b8 Angpt2 Antxr1 Anxa1 Ap1s1 Arg1 Arhgdib Armet Arpc2 Asph Atp6v1c1 B2m B4galt1 BC003993 BC022145 BC025076 BC051244 Birc1b C1qg Calr Calu Capzb Casp6 Ccr2 Cd34 Cd48 Cd52 Cd53 Cd83 Cd84 Cdr2 Chl1 Churc1 Cklfsf7 Clec7a Cln5 Cnn1 Col18a1 Col4a1 Cops6 Csf2rb1 Csna Csnb Cstf2t Ctsd Ctsl Ctss Cyp27a1 Cysltr1 Daf1 Derl1…
18	V$MAZ_Q6	295	295	93	10976	4807	1.03	4.63	5.79	2.45	0610039A15Rik 1110006I15Rik 1810008K03Rik 5031439A09Rik 5730592L21Rik Aacs Abcb9 Abcg1 Abcg2 Abhd8 Acsl4 Actg2 Akr1b8 Ank Antxr1 Anxa1 Anxa9 Ap1s1 Apob48r Aqp1 Arhgdib Armet Arpc2 Asph Atf5 Atp6ap2 Atp6v0e Atp6v1c1 Atp6v1c2 Auh Avpi1 B3gnt1 B4galt1 BC010552 BC013712 BC022145 BC025076 BC028528 BC051244 Bag1 Birc1b C1galt1 C1qa C1qg C1qr1 Calr Calu Canx Capzb Casp6 Cast Ccl12 Ccr2 Cd164 Cd34 Cd52 C…
19	V$IPF1_Q4	60	60	328	3329	12454	0.82	4.4	0.0	0.0	1110032D12Rik Abcg2 Akap12 Ank Apob48r Arhgdib Armet BC025076 C1galt1 C1qr1 Casp6 Ccl12 Ccr2 Cd53 Cd84 Chi3l1 Chl1 Col18a1 Col7a1 Coro1a Csnb Cysltr1 Dap Derl1 Emr1 Folr1 Ftl1 Ggta1 H47 Hck Hsd17b7 Hsp105 Inpp5d Itgax Kctd12 Kdelr3 Lcp1 Mageh1 Map3k7 Mpv17 Ncf2 Nid1 Pbef1 Phgdh Pilrb Prtn3 Rad1 Rbx1 Rcn1 Riok3 Robo4 Sema4a Slc41a2 St6galnac2 Steap Tlr6 Tmed3 Tmod3 Ttc7b Usp12
20	V$HNF1_01: hepatic nuclear factor 1	50	50	338	2857	12926	0.65	4.15	0.0	0.0	0610039A15Rik 5730592L21Rik Abcg2 Akap12 Ank Antxr1 Avpi1 BC025076 Cd84 Cp Csf2rb1 Cyhr1 Derl1 Dsip1 Edem1 Folr1 Gcnt1 H2-T23 Havcr2 Hspa5 Igfbp7 Jak1 Klrb1c Lgals7 Lpxn Mmp3 Ms4a6b Nans Ncb5or Phyh Prg1 Prtn3 Ptk9 Rassf1 Scarb2 Sec31l1 Sema4a Sh3kbp1 Slc41a2 Spata6 St3gal1 Stx7 Tceb3 Tex18 Tgfbi Tlr1 Tpst1 Trim30 Tuba1 Xbp1
21	V$GRE_C: Glucocorticoid response element	26	26	362	574	15209	0.62	4.15	5.89	2.45	0610039A15Rik Atp6v1c2 BC013712 BC051244 Cd53 Col4a1 Derl1 Gmfg Itgax Kdelr3 Lcn7 Mpv17 Ndrg4 Padi4 Prss11 Sec24d Sec31l1 Sfxn3 Slamf8 Slc30a2 St3gal1 St6galnac2 Stx7 Tmod3 Tmprss4 Tnfaip9
22	V$USF_Q6: upstream stimulating factor	268	268	120	9904	5879	0.5	4.03	5.14	1.88	0610039A15Rik 1110006I15Rik 1110032D12Rik 1810008K03Rik 1810044O22Rik 5031439A09Rik 5730592L21Rik AI132321 Aacs Abcb1b Abcg1 Abcg2 Abhd2 Actg2 Adcy7 Angpt2 Ank Anxa9 Apob48r Aqp1 Arg1 Arhgdib Arhgef3 Armet Arpc2 Asph Atf5 Atp6ap2 Atp6v0e Atp6v1c1 Atp6v1c2 Auh Avpi1 B2m B3gnt1 BC003993 BC010552 BC025076 BC028528 C1qa Calr Calu Canx Capzb Casp1 Casp6 Cd164 Cd34 Cd48 Cd52 Cd53 Cd83 Cd8b1 Cda Cdh13 C…
23	V$ETS2_B: c-Ets-2 binding sites	128	128	260	4319	11464	0.09	3.49	4.69	1.51	2310056K19Rik 5730592L21Rik AI132321 Abcg2 Abhd8 Acsl4 Angpt2 Ank Ap1s1 Ap2a2 Apob48r Aqp1 Arg1 Arhgdib Arhgef3 Atf5 Atp6v0e Atp6v1c1 B3gnt1 B4galt1 BC010552 BC022145 Birc1b C1qr1 Canx Capzb Casp1 Casp6 Ccl12 Cd34 Cd53 Cd84 Cd8b1 Cda Chi3l1 Clec7a Cln5 Cp Ctsl Ctss Cyhr1 Cysltr1 Dnajc3 Edem1 Edg6 Egfl7 Emcn Ero1l Fcer1g Fcgr3 Folr1 Folr2 Ftl1 Gcnt1 Gimap1 Gpr65 Havcr2 Hck Hsd3b7 Ifi47 Igsf7 Inpp5…
24	V$MYCMAX_B: c-Myc:Max binding sites	171	171	217	6015	9768	0.05	0.0	4.59	1.47	1110006I15Rik 1110032D12Rik 1810008K03Rik 1810044O22Rik 5730592L21Rik Aacs Abcg1 Abcg2 Abhd2 Abhd8 Acsl4 Adcy7 Akr1b8 Arg1 Armet Arpc2 Asph Atp6v0e Atp6v1c1 Atp6v1c2 Auh Avpi1 B3gnt1 BC003993 BC013712 BC025076 Bag1 C1galt1 Calr Calu Canx Cd164 Cd34 Cd48 Cd52 Cd83 Cd8b1 Cda Cdh13 Chl1 Churc1 Cklfsf7 Cln5 Cnn1 Col5a3 Col7a1 Cotl1 Csf2rb1 Ctsd Ctsl Ctsz Cyhr1 Dnajc3 Dnclc1 Dsip1 Dusp7 Edem1 Egfl7 Eh…
25	V$SOX9_B1: SOX (SRY-related HMG box)	193	193	195	8801	6982	0.01	0.0	0.01	0.0	1110006I15Rik 1110032D12Rik 1810044O22Rik 5730592L21Rik Abcb9 Abcg1 Abcg2 Acsl4 Actg2 Akr1b8 Angpt2 Antxr1 Anxa9 Ap1s1 Ap2a2 Aqp1 Arg1 Arpc2 Asph Atf5 Atp6ap2 Atp6v0e Atp6v1c1 Auh B2m BC022145 BC025076 BC028528 BC051244 Bag1 Birc1b C1qa C1qg C1qr1 Calu Casp1 Cast Cd164 Cd53 Cd83 Cd8b1 Chi3l1 Chl1 Churc1 Clec7a Cln5 Cnn1 Cops6 Coro1a Cotl1 Cp Csna Csnb Cstf2t Ctsl Ctsz Cyp27a1 Daf1 Dap Derl1 Dsip1…
26	V$HNF6_Q6	25	25	363	1619	14164	-0.04	0.0	0.0	0.0	2310056K19Rik Akr1b8 Arhgdib Churc1 Dap Fcgr1 Folr2 Gmfg Itgb1bp1 Lefty1 Lgals1 Matn2 Ms4a11 Ms4a6d Ncb5or Pdcd1lg1 Rsn Sh3kbp1 St6galnac2 Stat5a Thrsp Tlr6 Tmed3 Tmlhe Tmod3
27	V$VMW65_Q6	145	145	243	6817	8966	-0.13	0.0	0.01	0.0	0610039A15Rik 1110032D12Rik 5031439A09Rik 5730592L21Rik Abcb9 Abcg2 Akr1b8 Angpt2 Ank Antxr1 Ap2a2 Apob48r Arhgdib Arpc2 Atp6ap2 Atp6v1c1 Atp6v1c2 B2m BC003993 C1qa C1qg Casp1 Casp6 Cast Ccl12 Ccr2 Cd164 Cd83 Cdh13 Chl1 Churc1 Ckb Cklfsf7 Cln5 Cnn1 Coro1a Cp Csna Csnb Cstf2t Ctsz Cyp27a1 Cysltr1 Daf1 Derl1 Dpp7 Edg6 Ehd1 Emcn Emr1 Folr2 Frag1 Ggta1 Glipr1 Gmfg Gpr65 Grp58 Gspt2 H2-T23 H47 Havcr2 …
28	V$BRN2_01: POU factor Brn-2	144	144	244	6733	9050	-0.37	0.0	0.01	0.0	0610039A15Rik 1110006I15Rik 5031439A09Rik Abcb1b Abcb9 Abcg2 Abhd2 Acsl4 Ap2a2 Arhgdib Armet Atp6v1c1 Avpi1 B3gnt1 BC003993 BC013712 BC022145 BC028528 Birc1b Calu Canx Cast Cd164 Cd53 Cd83 Cd84 Churc1 Cklfsf7 Cln5 Cnn1 Cops6 Cp Creb3l2 Csf2rb1 Csna Csnb Cstf2t Ctss Derl1 Dnclc1 Ehd1 Ehd4 Ero1l Extl1 Fcgr1 Frag1 Gadd45a Galnt7 Gcnt1 Ggta1 Gimap1 Glipr1 Gmfg Gng12 Gpr65 Gspt2 Gzmb H2-T23 Havcr2 Hs3…
29	V$SMAD4_Q6	183	183	205	6569	9214	-0.38	0.0	4.09	1.34	0610039A15Rik 5730592L21Rik AI132321 Abcb9 Abcg1 Abhd2 Abhd8 Angpt2 Anxa9 Ap2a2 Apob48r Aqp1 Arhgef3 Armet Arpc2 Atp6v0e Atp6v1c1 Atp6v1c2 Auh B3gnt1 BC025076 Bag1 Birc1b C1galt1 C1qa C1qg Calr Calu Capzb Casp1 Cast Ccl12 Cd83 Cd8b1 Cda Cdh13 Cerk Chi3l1 Cln5 Col18a1 Col7a1 Ctsz Cyp27a1 Daf1 Dnajc3 Dnclc1 Dpp7 Dsip1 Egfl7 Emr1 Ero1l Extl1 Fcer1g Fcgr3 Folr1 Folr2 Frag1 Gale Galnt7 Ggta1 Gjb3 Glip…
30	V$RFX1_02: X-box binding protein RFX1	152	152	236	5352	10431	-0.48	0.0	4.0	1.34	1810008K03Rik 1810044O22Rik 5031439A09Rik 5730592L21Rik Abcb1b Abcb9 Abcg1 Abhd2 Acsl4 Actg2 Adcy7 Anxa9 Ap1s1 Arhgdib Atp6v1c2 Auh Avpi1 B3gnt1 B4galt1 BC013712 BC022145 BC025076 BC028528 Birc1b C1qr1 Calu Capzb Casp1 Casp6 Cast Cd164 Cd52 Cd83 Cd8b1 Cda Cdr2 Cerk Clec7a Cln5 Col18a1 Col4a1 Cops6 Csf2rb1 Ctsd Ctsz Cyp27a1 Daf1 Dap Dnajc3 Dnclc1 Dpp7 Edem1 Egfl7 Ehd1 Ehd4 Emr1 Extl1 Fbln1 Fbxo22 …
31	V$ICSBP_Q6	32	32	356	838	14945	-0.55	0.0	4.52	1.46	Abhd2 B2m BC022145 Ccl12 Cd84 Cda Csnb Cysltr1 Dusp7 Fbxo22 Folr2 Gnb4 Gspt2 Ifi47 Il17d Isg20 Ly86 Mef2c Mpeg1 Pdcd1lg1 Pilrb Ptger2 Ptpre Riok3 Sepw1 Spata6 St3gal1 Syvn1 Tgfbi Tgfbr2 Tor3a Trim30
32	V$DR4_Q2: direct repeat 4	349	349	39	13576	2207	-0.59	0.0	4.3	1.36	0610039A15Rik 1110006I15Rik 1110032D12Rik 1810008K03Rik 1810044O22Rik 2310056K19Rik 5031439A09Rik 5730592L21Rik AI132321 Aacs Abcb1b Abcb9 Abcg1 Abcg2 Abhd2 Abhd8 Acsl4 Actg2 Adcy7 Akr1b8 Angpt2 Ank Antxr1 Anxa1 Anxa9 Ap1s1 Ap2a2 Apob48r Aqp1 Arg1 Arhgdib Arhgef3 Armet Arpc2 Asph Atf5 Atp6ap2 Atp6v0e Atp6v1c1 Auh Avpi1 B2m B3gnt1 B4galt1 BC003993 BC025076 BC028528 BC051244 Bag1 Birc1b C1galt1 C1q…
33	V$VMAF_01: v-Maf	263	263	125	9887	5896	-0.64	0.0	3.86	1.34	0610039A15Rik 1110032D12Rik 1810044O22Rik 2310056K19Rik 5031439A09Rik 5730592L21Rik AI132321 Aacs Abcb1b Abcb9 Abcg1 Abcg2 Abhd2 Abhd8 Acsl4 Actg2 Akr1b8 Angpt2 Ank Anxa1 Anxa9 Apob48r Aqp1 Arfgap3 Arg1 Arhgdib Arhgef3 Armet Asph Atf5 Atp6ap2 Atp6v0e Atp6v1c1 B3gnt1 B4galt1 BC013712 BC022145 BC025076 BC028528 BC051244 Birc1b C1galt1 C1qa C1qg C1qr1 Calu Canx Capzb Casp1 Casp6 Cast Ccl12 Cd164 Cd5…
34	V$MYCMAX_02: c-Myc:Max heterodimer	153	153	235	5424	10359	-0.66	0.0	3.8	1.34	0610039A15Rik 1110006I15Rik 1110032D12Rik 1810008K03Rik 1810044O22Rik 5031439A09Rik 5730592L21Rik Aacs Abcb1b Abcb9 Abcg2 Abhd2 Adcy7 Apob48r Arg1 Arhgdib Armet Arpc2 Atp6v0e Atp6v1c1 Auh Avpi1 B3gnt1 BC025076 BC028528 C1qa Calr Calu Capzb Casp1 Ccl12 Cd164 Cd48 Cd8b1 Cerk Cklfsf7 Clec7a Col18a1 Col4a1 Col5a3 Cotl1 Cp Creb3l2 Csf2rb1 Ctsd Ctsl Cyp27a1 Dap Dpp7 Dsip1 Dusp7 Edg6 Ehd1 Emcn Emr1 Fbln…
35	V$NKX25_02: homeo domain factor Nkx-2.5/Csx, tinman homolog	138	138	250	6429	9354	-0.67	0.0	0.02	0.0	0610039A15Rik 1110006I15Rik 1110032D12Rik 1810044O22Rik AI132321 Aacs Abcg2 Akap12 Angpt2 Ank Antxr1 Ap1s1 Ap2a2 Apob48r Arg1 Arhgdib Arpc2 Atp6v1c2 B2m BC003993 BC022145 BC051244 Canx Casp1 Casp6 Cast Cd164 Cd84 Cd8b1 Cdr2 Ckb Cklfsf7 Clec7a Cln5 Cp Csna Cstf2t Ctsd Daf1 Dpp7 Dsip1 Edem1 Edg6 Emr1 Ero1l Fbln1 Fcer1g Galnt7 Gcnt1 Gjb3 Gpr65 Grp58 Havcr2 Hs3st3b1 Hsd3b7 Ifi47 Insl6 Itgb1bp1 Itm2c …
36	V$ELF1_Q6	203	203	185	7436	8347	-0.7	0.0	3.73	1.33	0610039A15Rik 1110032D12Rik 5031439A09Rik AI132321 Abcg1 Abhd2 Acsl4 Akap12 Akr1b8 Angpt2 Anxa1 Ap1s1 Apob48r Aqp1 Arg1 Arhgdib Arhgef3 Asph Atp6v1c1 Auh Avpi1 BC003993 BC022145 BC028528 BC051244 Bag1 Birc1b C1qa C1qg Calr Canx Casp1 Casp6 Ccl12 Ccr2 Cd48 Cd52 Cd84 Cd8b1 Churc1 Ckb Cklfsf7 Clec7a Cln5 Cnn1 Col4a1 Cops6 Coro1a Cotl1 Cp Creb3l2 Csf2rb1 Csna Csnb Ctsl Ctss Ctsz Cyp27a1 Cysltr1 Dpp7 …
37	V$TFIII_Q6	368	368	20	14474	1309	-0.75	0.0	4.37	1.38	0610039A15Rik 1110006I15Rik 1110032D12Rik 1810008K03Rik 1810044O22Rik 2310056K19Rik 5031439A09Rik 5730592L21Rik AI132321 Aacs Abcb1b Abcb9 Abcg1 Abhd2 Abhd8 Acsl4 Actg2 Adcy7 Akap12 Akr1b8 Angpt2 Ank Antxr1 Anxa1 Anxa9 Ap1s1 Ap2a2 Apob48r Aqp1 Arfgap3 Arg1 Arhgdib Arhgef3 Armet Arpc2 Asph Atf5 Atp6ap2 Atp6v0e Atp6v1c1 Atp6v1c2 Auh Avpi1 B2m B3gnt1 B4galt1 BC003993 BC010552 BC013712 BC022145 BC025…
38	V$NFE2_01: NF-E2 p45	70	70	318	2228	13555	-0.78	0.0	3.93	1.34	1810008K03Rik 5031439A09Rik Abcb1b Abcb9 Acsl4 Akap12 Anxa1 Apob48r Arg1 Arpc2 Atp6v0e Atp6v1c1 BC051244 Birc1b C1qr1 Casp1 Cd84 Cd8b1 Cda Chi3l1 Col7a1 Dap Ehd4 Fbxo22 Folr2 Frag1 Ftl1 Gadd45a Gpc1 Gzmb H47 Hspa5 Igfbp7 Igsf7 Isg20 Itgax Krt1-14 Lifr Lrmp Lrrk1 Mapk12 Mmp3 Mrpl33 Myef2 Ndrg4 Nek7 Padi4 Pcyox1 Pdgfrb Pdlim5 Prg1 Pygl Rab10 Repin1 Robo4 Rsn Rusc2 Sdc2 Sec22l1 Slc16a6 Srp14 St3gal1…
39	V$ZID_01: zinc finger with interaction domain	72	72	316	2314	13469	-0.86	0.0	3.83	1.34	Ank Anxa9 Armet Asph Avpi1 B3gnt1 BC013712 BC025076 BC028528 Calu Cd84 Cd8b1 Cdr2 Ckb Cnn1 Col4a1 Ctss Cyp27a1 Dnajc3 Dnclc1 Dusp7 Edem1 Ero1l Extl1 Gcnt1 Glipr1 Gnb4 Got1 Grp58 Herpud1 Hexa Htatip2 Igfbp7 Il18bp Isg20 Itgax Kif5b Lrmp Ly6a Ly6c Man1a Mef2c Mgll Mpra Mrpl27 Ms4a6b Ndrg4 Nek7 Nifun Pdk4 Prg1 Prnd Ptger2 Rab10 Rcn1 Repin1 S100a13 Saa3 Sec31l1 Slc16a6 Slk St3gal1 Syvn1 Tgfbr2 Tmsb4x…
40	V$NRF2_01: nuclear respiratory factor 2	80	80	308	2616	13167	-0.86	0.0	3.79	1.34	0610039A15Rik 1110006I15Rik 1110032D12Rik 5730592L21Rik Akr1b8 Arg1 Arpc2 Atp6ap2 Atp6v0e Atp6v1c1 Auh BC003993 BC022145 BC051244 Bag1 Calu Cd48 Churc1 Cln5 Col7a1 Cstf2t Ehd4 Fbxo22 Fbxo32 Fcer1g Gatm Got1 Gzmb H47 Hsp105 Htatip2 Il17d Insl6 Iqgap1 Itgb1bp1 Itm2c Jag2 Jak1 Kif5b Lcn7 Lrmp Mageh1 Mmp3 Mrps21 Ms4a11 Ms4a6d Myo1g Ndrg4 Ndufb9 Nifun Olfm1 Pdlim5 Phgdh Ptpre Pycr2 Rab2 Rac2 Rad1 Ramp…
41	V$HTF_01	27	27	361	692	15091	-0.88	0.0	4.23	1.35	1110006I15Rik 1110032D12Rik 1810008K03Rik AI132321 Aqp1 BC051244 Cln5 Ehd1 Fcgr1 Ftl1 Gpc1 Havcr2 Isg20 Jag2 Ms4a11 Ms4a6d Nek7 Padi4 Pdk4 Pon3 Pou2af1 Prg1 Pycr2 Rac2 Sh3bgrl Slamf8 Syvn1
42	V$E2F1_Q6: E2F-1	219	219	169	8125	7658	-0.88	0.0	3.51	1.15	0610039A15Rik 1110006I15Rik 1810008K03Rik 5031439A09Rik 5730592L21Rik Aacs Abcb1b Abcb9 Abcg1 Abhd8 Acsl4 Adcy7 Akap12 Anxa1 Ap1s1 Armet Arpc2 Atf5 Atp6ap2 Atp6v0e Atp6v1c1 Atp6v1c2 Avpi1 B3gnt1 B4galt1 BC003993 BC010552 BC025076 Bag1 C1galt1 Calr Calu Canx Cast Cd164 Cd53 Cd83 Cd8b1 Cdh13 Cdr2 Cerk Chl1 Churc1 Ckb Cklfsf7 Clec7a Cln5 Col18a1 Col5a3 Col7a1 Coro1a Cotl1 Creb3l2 Cstf2t Ctsd Cyhr1 C…
43	V$TEL2_Q6	38	38	350	1091	14692	-1.1	0.0	3.83	1.34	Ap1s1 Ap2a2 Arhgef3 B3gnt1 B4galt1 BC010552 BC022145 Birc1b Canx Ctsl Ctss Ero1l Fcer1g Folr2 Havcr2 Igsf7 Il17d Klra2 Krt1-14 Lcp1 Lrmp Ltb4dh Ly96 Lyzs Mageh1 Mrpl27 Mrpl33 Ms4a11 Ms4a6b Ms4a6d Pcyox1 Phyh Plvap Ptk9 Rasa4 Riok3 Sh3bgrl Was
44	V$CDPCR1_01: cut-like homeodomain protein	288	288	100	12359	3424	-1.11	0.0	0.03	0.0	1810008K03Rik 2310056K19Rik 5730592L21Rik AI132321 Abcb1b Abcg1 Abcg2 Abhd2 Actg2 Adcy7 Akap12 Akr1b8 Angpt2 Ank Anxa1 Ap2a2 Apob48r Aqp1 Arhgdib Arhgef3 Armet Arpc2 Asph Atf5 Atp6ap2 Atp6v1c1 Atp6v1c2 B3gnt1 B4galt1 BC003993 BC013712 BC022145 BC025076 BC028528 BC051244 Birc1b C1qa C1qg Calr Calu Canx Capzb Casp1 Casp6 Cd164 Cd34 Cd48 Cd52 Cd53 Cd83 Cd84 Cd8b1 Cda Cdh13 Cerk Chi3l1 Chl1 Churc1 Ck…
45	V$LHX3_01: LIM homeobox transcription factor 3	20	20	368	1271	14512	-1.11	0.0	0.01	0.0	Angpt2 Ank Antxr1 BC003993 Cd83 Csna Daf1 H2-T23 Havcr2 Mageh1 Ms4a6b Pdk4 Plcl2 Riok3 Rnf128 Slc7a8 Stx7 Tlr1 Ttc7b Tuba1
46	V$SREBP_Q3	142	142	246	5076	10707	-1.12	0.0	3.28	0.98	0610039A15Rik 1110006I15Rik 1810008K03Rik 2310056K19Rik 5031439A09Rik Abcb1b Abhd2 Akr1b8 Angpt2 Anxa1 Arhgef3 Arpc2 Asph Atf5 Atp6v1c1 Avpi1 BC003993 BC025076 BC028528 C1qr1 Calr Calu Capzb Ccr2 Cd34 Cd48 Cd8b1 Cdr2 Churc1 Ckb Cklfsf7 Clec7a Cln5 Coro1a Cstf2t Ctss Daf1 Derl1 Dnajc3 Dsip1 Ehd1 Emr1 Entpd1 Ero1l Fcer1g Folr1 Frag1 Ftl1 Gabarapl1 Gale Galnt7 Gatm Ggta1 Gmfg Gng12 Got1 Gpr65 Grp58 …
47	V$SOX5_01: Sox-5	161	161	227	7278	8505	-1.13	0.0	0.03	0.0	1110006I15Rik 1110032D12Rik 1810044O22Rik Abcb9 Abcg2 Acsl4 Angpt2 Antxr1 Ap1s1 Ap2a2 Aqp1 Arg1 Arpc2 Asph Atf5 Atp6v1c1 Auh B2m BC022145 BC025076 BC028528 BC051244 Bag1 Birc1b C1qa C1qr1 Calu Casp1 Cast Cd164 Cd53 Cd83 Chi3l1 Chl1 Churc1 Cln5 Cnn1 Cops6 Coro1a Cp Csna Csnb Cstf2t Ctsl Cyp27a1 Daf1 Dap Derl1 Dsip1 Edem1 Edg6 Ehd1 Emcn Emr1 Fbln1 Fbxo22 Fcgr1 Fcgr3 Frag1 Ftl1 Gabarapl1 Gadd45a Gal…
48	V$OCT1_02: octamer factor 1	114	114	274	5322	10461	-1.21	0.0	0.03	0.0	1110032D12Rik Abcg1 Abcg2 Ank Apob48r Aqp1 Arhgdib Arhgef3 Arpc2 Asph Atp6ap2 Atp6v1c1 B2m BC025076 Bag1 C1qg Canx Capzb Casp1 Casp6 Cd34 Cd52 Cd53 Cd84 Churc1 Cln5 Cops6 Csf2rb1 Csnb Ctsd Cyp27a1 Cysltr1 Daf1 Derl1 Dsip1 Emcn Ero1l Fbln1 Gadd45a Gale Galnt7 Gcnt1 Gimap1 Gpr65 Gspt2 H2-T23 Hck Hsp105 Hspa5 Insl6 Jag2 Kdelr3 Kif5b Klra2 Krt1-14 Laptm5 Lefty1 Lgals7 Lifr Lrmp Mageh1 Matn2 Mef2c Mpe…
49	V$EVI1_04: ectopic viral integration site 1 encoded factor	272	272	116	11714	4069	-1.22	0.0	0.03	0.0	0610039A15Rik 1110006I15Rik 1110032D12Rik 2310056K19Rik 5031439A09Rik 5730592L21Rik Aacs Abcg2 Abhd2 Acsl4 Adcy7 Akap12 Akr1b8 Angpt2 Ank Antxr1 Anxa1 Anxa9 Ap1s1 Ap2a2 Apob48r Arg1 Arhgdib Arpc2 Atp6ap2 Atp6v1c2 Auh B2m BC003993 BC013712 BC022145 BC025076 BC028528 BC051244 Bag1 Birc1b C1galt1 C1qa C1qr1 Calr Calu Canx Casp1 Casp6 Ccl12 Ccr2 Cd34 Cd48 Cd52 Cd53 Cd83 Cd84 Cd8b1 Cda Cdh13 Cerk Chi3…
50	V$E2F_Q6: E2F	299	299	89	11514	4269	-1.24	0.0	3.25	0.98	0610039A15Rik 1110006I15Rik 1110032D12Rik 1810008K03Rik 1810044O22Rik 5031439A09Rik 5730592L21Rik Aacs Abcb1b Abcg1 Abcg2 Abhd2 Abhd8 Acsl4 Actg2 Adcy7 Akap12 Angpt2 Ank Antxr1 Anxa9 Ap1s1 Apob48r Arg1 Armet Arpc2 Asph Atf5 Atp6ap2 Atp6v0e Atp6v1c1 Atp6v1c2 Auh Avpi1 B3gnt1 B4galt1 BC003993 BC010552 BC022145 BC025076 Bag1 Birc1b C1qr1 Calr Calu Canx Casp6 Cast Ccl12 Cd164 Cd48 Cd53 Cd83 Cd8b1 Cdh…
51	V$E4BP4_01: E4BP4	7	7	381	611	15172	-1.34	0.0	0.01	0.0	Chi3l1 Ctss Lcp1 Lrrk1 Mpv17 Oazin Sec61b
52	V$OCT1_06: octamer-binding factor 1	197	197	191	8691	7092	-1.35	0.0	0.04	0.0	1110006I15Rik 1110032D12Rik 1810008K03Rik 2310056K19Rik Aacs Abcb9 Abcg1 Abcg2 Abhd8 Acsl4 Adcy7 Angpt2 Anxa1 Ap2a2 Aqp1 Arg1 Arhgdib Arhgef3 Armet Atp6ap2 Atp6v0e Atp6v1c2 Auh B2m BC003993 BC013712 BC025076 Bag1 Birc1b C1qa C1qg C1qr1 Calu Canx Capzb Casp6 Ccl12 Ccr2 Cd53 Cd83 Cd84 Cdh13 Cerk Chl1 Churc1 Clec7a Col4a1 Cotl1 Cp Creb3l2 Csf2rb1 Csna Csnb Ctsd Ctsl Cyhr1 Cysltr1 Daf1 Derl1 Dpp7 Dsi…
53	V$HEN1_02: HEN1	10	10	378	180	15603	-1.36	0.0	4.1	1.34	Cops6 Dsip1 Gzmb Pbef1 Prss11 Ramp1 Satb1 Serpine2 Spata6 Tnfaip9
54	V$COREBINDINGFACTOR_Q6	142	142	246	5137	10646	-1.4	0.0	2.94	0.75	0610039A15Rik 2310056K19Rik Abcb1b Abhd2 Akr1b8 Antxr1 Anxa1 Ap1s1 Ap2a2 Apob48r Aqp1 Arhgef3 Atp6ap2 Avpi1 BC013712 BC022145 BC025076 Birc1b C1qa C1qg C1qr1 Calr Calu Casp1 Ccl12 Cd164 Cd48 Cd53 Cd84 Cda Ckb Cln5 Col18a1 Col4a1 Coro1a Csnb Ctsd Ctss Cyhr1 Dnclc1 Dsip1 Edg6 Ehd1 Emr1 Entpd1 Ero1l Extl1 Fcer1g Gadd45a Galnt7 Gimap1 Gnb4 Gpc1 Gpr65 Gzmb H2-T23 H47 Havcr2 Herpud1 Hsd17b7 Hsd3b7 Igfb…
55	V$PAX9_B: zebrafish Pax-9 binding sites	102	102	286	3558	12225	-1.41	0.0	3.03	0.82	1810008K03Rik 5031439A09Rik Abcb1b Abcb9 Acsl4 Adcy7 Aqp1 Arhgdib Arhgef3 Armet Asph Auh BC010552 Bag1 C1galt1 C1qg Canx Capzb Casp6 Cast Ccl12 Cd164 Cd84 Cd8b1 Col18a1 Cops6 Csna Ctss Cyp27a1 Cysltr1 Dnclc1 Ehd1 Ehd4 Ero1l Fbxo32 Fcer1g Folr1 Folr2 Gadd45a Gale Ggta1 Gmppb Gpc1 Grp58 H2-T23 H47 Hexa Hs3st3b1 Igsf7 Jag2 Kctd12 Lrrk1 Ly86 Mc5r Moxd1 Mpeg1 Myo1g Nans Ncf2 Ndrg4 Nifun Oazin Padi4 Pb…
56	V$STRA13_01	19	19	369	461	15322	-1.42	0.0	3.77	1.34	1810008K03Rik Abcb1b Atp6v0e Atp6v1c1 Calr Canx Cd164 Creb3l2 Ctsd Cyp27a1 Dpp7 Fbln1 H47 Hexa Il17d Kctd12 Mpv17 Mrpl27 Ppgb
57	V$LEF1TCF1_Q4	175	175	213	7770	8013	-1.47	0.0	0.05	0.0	0610039A15Rik 2310056K19Rik 5730592L21Rik AI132321 Aacs Abcb1b Abcb9 Abcg1 Abcg2 Akap12 Akr1b8 Angpt2 Ank Arhgef3 Armet Atp6v0e Atp6v1c2 B2m B3gnt1 BC003993 BC025076 BC051244 Birc1b C1qa C1qr1 Canx Casp1 Ccr2 Cd48 Cd52 Cd53 Cd84 Cd8b1 Cdh13 Cdr2 Chl1 Cklfsf7 Clec7a Cln5 Cnn1 Col4a1 Cops6 Cotl1 Cp Csna Csnb Ctsd Ctss Daf1 Dap Derl1 Dnajc3 Dsip1 Egfl7 Ehd1 Emr1 Entpd1 Fbxo32 Fcgr1 Fcgr3 Folr2 Ftl1 …
58	V$HEN1_01: HEN1	16	16	372	367	15416	-1.49	0.0	3.77	1.34	Avpi1 Dsip1 Fcer1g Gzmb Hspa5 Lgals1 Pbef1 Pcyox1 Ppgb Prg1 Prss11 Ramp1 S100a10 Serpine2 Spata6 Tnfaip9
59	V$GATA_C: GATA binding site	169	169	219	7491	8292	-1.6	0.0	0.06	0.0	1110032D12Rik 2310056K19Rik Aacs Abcg1 Abcg2 Actg2 Angpt2 Ank Antxr1 Anxa1 Ap2a2 Apob48r Asph Atp6v0e Atp6v1c2 Auh Avpi1 B2m B3gnt1 B4galt1 BC013712 BC025076 BC051244 C1qr1 Calr Casp6 Ccr2 Cd34 Cd52 Cd53 Cda Cdr2 Cerk Churc1 Clec7a Cln5 Cnn1 Cotl1 Cp Csnb Ctss Ctsz Cysltr1 Dap Dnajc3 Dsip1 Emcn Entpd1 Extl1 Fbln1 Fbxo32 Folr2 Gabarapl1 Gatm Gcnt1 Gimap1 Gjb3 Glipr1 Gmfg Gnb4 Got1 Gspt2 H2-T23 Hck…
60	V$CDC5_01: cell division control protein 5	329	329	59	13856	1927	-1.6	0.0	0.04	0.0	0610039A15Rik 1110006I15Rik 1110032D12Rik 1810008K03Rik 1810044O22Rik 2310056K19Rik 5031439A09Rik 5730592L21Rik AI132321 Aacs Abcb1b Abcg1 Abcg2 Abhd2 Abhd8 Acsl4 Actg2 Akr1b8 Angpt2 Ank Antxr1 Anxa1 Anxa9 Ap1s1 Ap2a2 Apob48r Aqp1 Arg1 Arhgdib Arhgef3 Armet Arpc2 Asph Atf5 Atp6ap2 Atp6v1c1 Atp6v1c2 Auh Avpi1 B2m B3gnt1 B4galt1 BC003993 BC010552 BC013712 BC022145 BC025076 BC028528 BC051244 Bag1 Bi…
61	V$CP2_01: CP2	258	258	130	9893	5890	-1.61	0.0	2.68	0.59	0610039A15Rik 1110032D12Rik 1810008K03Rik 2310056K19Rik 5031439A09Rik 5730592L21Rik AI132321 Abcb1b Abcb9 Abcg1 Abhd2 Abhd8 Acsl4 Actg2 Angpt2 Antxr1 Anxa1 Anxa9 Ap1s1 Ap2a2 Aqp1 Arhgdib Arpc2 Asph Atp6ap2 Atp6v0e Atp6v1c2 Auh Avpi1 B3gnt1 B4galt1 BC010552 BC013712 BC022145 BC025076 BC028528 Bag1 C1galt1 C1qa C1qg C1qr1 Calr Calu Canx Capzb Cast Ccl12 Ccr2 Cd164 Cd34 Cd52 Cd53 Cd8b1 Cda Cdh13 Cdr…
62	V$MMEF2_Q6: myocyte enhancer factor	113	113	275	5188	10595	-1.61	0.0	0.05	0.0	1110006I15Rik 1110032D12Rik 5031439A09Rik Abcb9 Acsl4 Akap12 Antxr1 Ap1s1 Arhgef3 Arpc2 Atp6ap2 Atp6v1c1 B2m BC028528 Birc1b C1galt1 C1qr1 Casp1 Ccr2 Cd48 Cd52 Cd53 Cd84 Cda Chl1 Churc1 Cklfsf7 Cnn1 Cotl1 Cp Csna Csnb Cstf2t Ctsl Ctss Cyhr1 Cyp27a1 Cysltr1 Derl1 Dnclc1 Dsip1 Edg6 Ero1l Fbxo22 Fcgr1 Gatm Gimap1 Gspt2 H2-T23 H47 Hexa Hs3st3b1 Hsd17b7 Htatip2 Igfbp7 Insl6 Jak1 Kcnj8 Kif5b Klra2 Lcp1…
63	V$XFD1_01: Xenopus fork head domain factor 1	52	52	336	2627	13156	-1.62	0.0	0.04	0.0	1110006I15Rik 1110032D12Rik Aacs Abhd2 Arg1 Arhgef3 Atp6v0e Bag1 Casp1 Cd53 Cd83 Csnb Ehd4 Fcgr3 Gabarapl1 Gzmb H2-T23 Hexa Insl6 Klra2 Laptm5 Ltf Ly86 Lyzs Lzp-s Map3k7 Mpeg1 Ms4a11 Ms4a6d Myef2 Nans Ncb5or Pkib Ptp4a2 Rab10 Rnase4 Sdc2 Sec22l1 Sec24d Slk Sparcl1 Srp14 Stab1 Thrsp Tlr1 Tmlhe Tor3a Tpst1 Txndc7 Wif1 Xbp1 Xrcc5
64	V$CEBP_C: C/EBP binding site	79	79	309	3764	12019	-1.65	0.0	0.05	0.0	1810008K03Rik Abcb9 Abhd2 Ap2a2 Apob48r Atp6v0e B2m BC003993 BC051244 Calr Canx Casp1 Ccl12 Cd84 Chi3l1 Churc1 Col7a1 Cotl1 Creb3l2 Ctsz Cysltr1 Daf1 Dusp7 Edem1 Fbln1 Glipr1 Gmfg Gng12 Got1 Gpr65 H47 Hck Hspa5 Ifi47 Insl6 Isg20 Itgb1bp1 Lcn7 Lcp1 Lyzs Mageh1 Mc5r Mrpl27 Ms4a6b Ndrg4 Nid1 Pdk4 Phgdh Phka1 Pkib Prg1 Ptpre Rasa4 Repin1 Riok3 Rnf128 Rpl5 Rsn Saa1 Sec22l1 Serpine2 Sertad1 Slamf9 Slc1…
65	V$ELK1_01: Elk-1	114	114	274	4085	11698	-1.66	0.0	2.68	0.59	0610039A15Rik AI132321 Aacs Abcb1b Abcg1 Acsl4 Akap12 Akr1b8 Ap2a2 Apob48r Aqp1 Arg1 Arhgdib Arhgef3 Atp6v0e Atp6v1c1 B4galt1 BC003993 BC010552 BC022145 Birc1b C1qr1 Calu Capzb Cd48 Cd8b1 Cotl1 Cstf2t Ctsl Cyhr1 Cyp27a1 Cysltr1 Derl1 Edem1 Egfl7 Entpd1 Ero1l Fbxo22 Fcer1g Gcnt1 Got1 Gpr65 H47 Havcr2 Hexa Hsd3b7 Hspa5 Il17d Inpp5d Insl6 Itgb1bp1 Itm2c Kif5b Krt1-14 Lrg1 Lrmp Ltb4dh Ly6a Ly6c Ly96 …
66	V$DR3_Q4: direct repeat 3	66	66	322	2209	13574	-1.69	0.0	2.88	0.72	5730592L21Rik AI132321 Abcb9 Adcy7 Ap2a2 Arg1 Arhgef3 Asph Casp1 Ccl12 Cd53 Cd84 Cda Cerk Churc1 Cklfsf7 Clec7a Col18a1 Col4a1 Csf2rb1 Dnclc1 Dsip1 Ehd1 Ehd4 Emcn Fcgr3 Gatm Gmfg H47 Havcr2 Herpud1 Kcnj8 Klra2 Lcn7 Lpxn Lrmp Ly75 Mageh1 Man1a Matn2 Mrpl27 Mrpl33 Mrpl49 Ms4a11 Ms4a6d Myef2 Olfm1 Pdgfrb Pdlim5 Ppgb Prg1 Prss11 Ptger2 Ptpn22 Pycr2 Rab10 Robo4 Ropn1l Rusc2 Satb1 Sdc2 Sec24d Stab1 Tlr…
67	V$E2F_Q4: E2F	146	146	242	5368	10415	-1.7	0.0	2.56	0.52	0610039A15Rik 1110006I15Rik 1810008K03Rik 5031439A09Rik Abhd8 Acsl4 Actg2 Angpt2 Ap1s1 Armet Arpc2 Atf5 Atp6ap2 Atp6v0e Atp6v1c1 Avpi1 B3gnt1 BC003993 BC022145 Calu Casp6 Cast Cd164 Cd53 Cd8b1 Cdh13 Cdr2 Chl1 Churc1 Cln5 Cnn1 Col18a1 Col7a1 Cops6 Coro1a Creb3l2 Cstf2t Cyhr1 Cyp27a1 Daf1 Dap Dnajc3 Dnclc1 Dpp7 Dsip1 Dusp7 Ehd1 Extl1 Fbxo22 Ftl1 Gabarapl1 Gale Galnt7 Ggta1 Gjb3 Gmppb Gnb4 Got1 Gpc1…
68	V$PITX2_Q2: pituitary homeobox factor 2	152	152	236	6767	9016	-1.71	0.0	0.07	0.0	0610039A15Rik 1810008K03Rik 2310056K19Rik Aacs Abcb9 Abcg1 Abcg2 Acsl4 Akap12 Akr1b8 Ank Arpc2 Atf5 Atp6v0e Atp6v1c1 Auh B2m B3gnt1 B4galt1 BC003993 BC013712 BC025076 BC051244 Bag1 C1qa C1qg Cd52 Cda Cdh13 Chi3l1 Cln5 Cnn1 Col5a3 Cops6 Coro1a Csnb Cstf2t Ctsl Ctss Cyhr1 Cysltr1 Daf1 Dap Derl1 Dnclc1 Dsip1 Dusp7 Edem1 Emr1 Ero1l Fbln1 Fcgr1 Fcgr3 Folr1 Folr2 Frag1 Ftl1 Gadd45a Gatm Gcnt1 Gimap1 Gj…
69	V$CDX2_Q5	233	233	155	10048	5735	-1.72	0.0	0.07	0.0	1110032D12Rik 1810044O22Rik 5031439A09Rik AI132321 Aacs Abcg2 Abhd2 Acsl4 Actg2 Akr1b8 Angpt2 Ank Antxr1 Anxa9 Ap1s1 Ap2a2 Apob48r Arpc2 Asph Atf5 Atp6ap2 Atp6v0e Atp6v1c1 Atp6v1c2 Avpi1 B2m B3gnt1 BC003993 BC013712 BC025076 BC051244 Birc1b C1qa Calu Casp1 Casp6 Ccl12 Ccr2 Cd164 Cd48 Cd52 Cd53 Cd84 Cda Cdh13 Cdr2 Chl1 Churc1 Cklfsf7 Clec7a Cln5 Cnn1 Col5a3 Cops6 Cp Creb3l2 Csf2rb1 Csna Csnb Cstf2…
70	V$XFD2_01: Xenopus fork head domain factor 2	79	79	309	3746	12037	-1.73	0.0	0.05	0.0	5730592L21Rik Abcb9 Actg2 Akr1b8 Anxa9 Ap2a2 Arhgdib B2m BC022145 BC028528 BC051244 Cda Cp Dap Dsip1 Ehd4 Extl1 Fbln1 Fbxo32 Folr1 Folr2 Gabarapl1 Gadd45a Galnt7 Glipr1 Gmfg Gzmb H2-T23 Havcr2 Htatip2 Ifi47 Insl6 Iqgap1 Isg20 Kcnj8 Klra2 Ly6a Ly6c Man1a Manba Map3k7 Mef2c Mgll Mrpl33 Mrpl49 Ms4a6b Myef2 Ncb5or Nek7 Pcyox1 Phgdh Phka1 Phyh Plvap Pou2af1 Prtn3 Pycr2 Rab2 Rac2 Repin1 Rnf128 Sec22l1 …
71	V$FOXP3_Q4	216	216	172	9358	6425	-1.74	0.0	0.07	0.0	0610039A15Rik 1110032D12Rik 1810008K03Rik 1810044O22Rik 2310056K19Rik Aacs Abcb1b Abcb9 Abcg1 Abcg2 Abhd8 Adcy7 Akap12 Anxa9 Ap2a2 Arhgdib Arpc2 Asph Atf5 Atp6v0e Atp6v1c1 Atp6v1c2 Auh B3gnt1 BC010552 BC013712 BC022145 BC028528 Bag1 C1qg Calr Canx Casp1 Casp6 Ccl12 Ccr2 Cd34 Cd53 Cd84 Cdr2 Chi3l1 Churc1 Ckb Clec7a Cln5 Cnn1 Col7a1 Creb3l2 Csf2rb1 Csna Csnb Cstf2t Ctsl Ctss Ctsz Cyhr1 Cyp27a1 Cysl…
72	V$CEBPGAMMA_Q6	266	266	122	11358	4425	-1.76	0.0	0.07	0.0	0610039A15Rik 1110006I15Rik 1110032D12Rik 1810044O22Rik 2310056K19Rik 5031439A09Rik 5730592L21Rik AI132321 Aacs Abcb1b Abcb9 Abcg1 Abcg2 Abhd8 Acsl4 Actg2 Akr1b8 Angpt2 Ank Antxr1 Anxa1 Apob48r Arg1 Armet Arpc2 Asph Atp6ap2 Atp6v0e Atp6v1c1 Auh B3gnt1 B4galt1 BC003993 BC010552 BC013712 BC022145 BC028528 BC051244 Bag1 Birc1b C1galt1 C1qa C1qr1 Calr Calu Canx Casp1 Casp6 Ccl12 Ccr2 Cd164 Cd48 Cd52 …
73	V$TCF4_Q5	296	296	92	12543	3240	-1.78	0.0	0.06	0.0	0610039A15Rik 1110032D12Rik 1810044O22Rik 2310056K19Rik 5031439A09Rik 5730592L21Rik AI132321 Aacs Abcb1b Abcb9 Abcg1 Abcg2 Abhd2 Abhd8 Acsl4 Actg2 Akap12 Akr1b8 Angpt2 Anxa9 Ap2a2 Apob48r Aqp1 Arfgap3 Arg1 Arhgef3 Armet Arpc2 Asph Atf5 Atp6ap2 Atp6v0e Atp6v1c2 Auh Avpi1 B2m B3gnt1 BC003993 BC013712 BC022145 BC025076 BC051244 Bag1 Birc1b C1galt1 C1qa C1qr1 Calr Canx Capzb Casp6 Ccl12 Ccr2 Cd34 Cd4…
74	V$MAF_Q6	18	18	370	450	15333	-1.79	0.0	3.38	1.05	Arhgdib Atf5 Extl1 Fbln1 Fcgr1 Folr2 Galnt7 Isg20 Itgax Ms4a6b Pcyox1 Phyh Plvap Pon3 Sema4a Slc16a6 Tmprss4 Tnfrsf19
75	V$E2_01: papilloma virus regulator E2	29	29	359	836	14947	-1.8	0.0	3.14	0.89	Ap2a2 Armet B3gnt1 Calr Calu Cd164 Csnb Cyp27a1 Dsip1 Fbxo32 Got1 Havcr2 Hsd17b7 Hsd3b7 Ifi47 Lrrk1 Mpv17 Ndufb9 Oazin P4ha1 Ptp4a2 Ramp1 Rapgef3 Repin1 Sertad1 Sfxn3 Slc7a8 Surf2 Ttc7b
76	V$DEC_Q1	286	286	102	11101	4682	-1.81	0.0	2.5	0.52	0610039A15Rik 1110006I15Rik 1110032D12Rik 1810008K03Rik 1810044O22Rik 2310056K19Rik 5031439A09Rik 5730592L21Rik AI132321 Aacs Abcb1b Abcb9 Abcg1 Abhd2 Abhd8 Actg2 Adcy7 Akr1b8 Angpt2 Antxr1 Anxa9 Ap1s1 Apob48r Aqp1 Arg1 Arhgdib Arhgef3 Arpc2 Atf5 Atp6v0e Atp6v1c1 Atp6v1c2 Auh Avpi1 B2m B3gnt1 B4galt1 BC003993 BC022145 BC025076 C1galt1 C1qa C1qg C1qr1 Calr Canx Capzb Ccl12 Ccr2 Cd164 Cd48 Cd53 Cd8…
77	V$XFD3_01: Xenopus fork head domain factor 3	36	36	352	1900	13883	-1.82	0.0	0.04	0.0	B4galt1 BC051244 Calu Cd53 Cdr2 Cklfsf7 Clec7a Ctss Dap Fcer1g Fcgr3 Gcnt1 H2-T23 Havcr2 Itgax Lcp1 Lrrk1 Mrpl27 Nans Ncf2 Nifun Ppgb Prg1 Ptp4a2 Ptpn22 Sfxn3 Slc11a1 Slc30a2 Srp14 Ssr1 Tlr1 Tmlhe Tmod3 Ulk2 Wif1 Xrcc5
78	V$GATA1_03: GATA-binding factor 1	121	121	267	5457	10326	-1.84	0.0	0.08	0.0	0610039A15Rik 5031439A09Rik 5730592L21Rik Aacs Abcg2 Acsl4 Ank Arg1 Arhgdib Arpc2 Atf5 Atp6ap2 Atp6v1c1 B3gnt1 BC025076 Birc1b C1qa C1qg C1qr1 Ccr2 Cd84 Cdh13 Cerk Chi3l1 Clec7a Col18a1 Col5a3 Cops6 Csf2rb1 Csnb Ctsd Ctsl Ctss Ctsz Derl1 Dsip1 Dusp7 Edg6 Emcn Fbln1 Fcgr1 Folr1 Folr2 Frag1 Gabarapl1 Gcnt1 Gimap1 Gjb3 Glipr1 Gnb4 Gng12 Gpr65 Grp58 Havcr2 Hexa Hsd17b7 Htatip2 Igfbp7 Igsf7 Iqgap1 Jak…
79	V$AML_Q6	97	97	291	3453	12330	-1.85	0.0	2.51	0.52	0610039A15Rik 1810044O22Rik 2310056K19Rik Abcb1b Abhd2 Anxa1 Ap1s1 Arhgef3 Asph Atp6ap2 BC025076 C1qa C1qg Calr Cd53 Cd84 Cda Ckb Col18a1 Col4a1 Csnb Ctsd Cyhr1 Dsip1 Ehd1 Emr1 Gadd45a Gmfg Gnb4 Gpc1 Gpr65 Gspt2 Gzmb H47 Havcr2 Hexa Igfbp7 Igsf7 Kctd12 Kdelr3 Klrb1c Laptm5 Lcn7 Lgals7 Lifr Lrg1 Ltf Lyzs Lzp-s Mageh1 Mc5r Mgll Mmp3 Mpra Ms4a6b Myef2 Ndufb9 Oazin Olfm1 P4ha1 Pgcp Pilrb Ppic Prg1 Pt…
80	V$NKX3A_01: NK class homeobox factor 3A	65	65	323	3131	12652	-1.86	0.0	0.06	0.0	5031439A09Rik Aacs Abcb1b Abhd8 Antxr1 Atp6ap2 Atp6v0e Avpi1 BC013712 BC051244 C1galt1 Capzb Cd34 Cd48 Cd53 Cklfsf7 Clec7a Csna Csnb Cstf2t Ctsl Dnajc3 Edg6 Fcgr3 Folr2 Galnt7 Gimap1 Gmfg Gng12 Gpr65 Kif5b Klra2 Lpxn Lrg1 Lrrk1 Ly6a Ly6c Man1a Mc5r Mef2c Mrpl49 Myef2 Ndufb9 Nifun Pgcp Phgdh Rab10 Rsn S100a10 Scarb2 Sec22l1 Sec24d Sec31l1 Sema3b Spata6 St3gal1 Stom Tlr1 Tmlhe Tor3a Tyrobp Ugalt2 U…
81	V$NKX22_01: NK2 class homeobox factor 2	40	40	348	2060	13723	-1.9	0.0	0.05	0.0	Arhgef3 B4galt1 BC025076 C1galt1 Cln5 Cotl1 Creb3l2 Csnb Cstf2t Ctsd Edem1 Edg6 Entpd1 Fcgr3 Galnt7 Gcnt1 Ggta1 Gimap1 Gmfg Gmppb Gpr65 Il17d Kif5b Ly6a Ly6c Ly86 Man1a Ncb5or P4ha1 Phgdh Pla2g1br Pou2af1 Rac2 Sdc2 Slamf8 Spata6 Syvn1 Tex18 Tor3a Zfp106
82	V$HLF_01: hepatic leukemia factor	102	102	286	4655	11128	-1.91	0.0	0.08	0.0	1810044O22Rik AI132321 Aacs Abcb1b Abcg2 Actg2 Angpt2 Antxr1 Anxa9 Ap1s1 Arg1 Atf5 Atp6v0e Avpi1 B4galt1 BC003993 BC022145 BC025076 C1qr1 Canx Casp1 Casp6 Cast Ccl12 Cd164 Cd52 Cd53 Cd83 Cd84 Cd8b1 Chi3l1 Chl1 Cotl1 Csnb Cstf2t Ctsd Ctsl Ctss Ctsz Cyp27a1 Cysltr1 Dsip1 Ehd1 Fbln1 Fcgr1 Ftl1 Gadd45a Gjb3 Glipr1 Gmfg Gmppb Got1 Gpr65 Gzmb H2-T23 H47 Hck Herpud1 Hs3st3b1 Kif5b Klra2 Lcp1 Lefty1 Lifr…
83	V$E12_Q6	113	113	275	4106	11677	-1.92	0.0	2.36	0.43	1810008K03Rik 2310056K19Rik AI132321 Aacs Abcb9 Abcg1 Abhd8 Akap12 Anxa9 Ap1s1 Arpc2 Atf5 Atp6ap2 Atp6v1c1 Atp6v1c2 Avpi1 B3gnt1 BC003993 BC010552 BC013712 BC022145 C1qa Capzb Cast Ccl12 Cd164 Cd48 Cd84 Cln5 Col18a1 Coro1a Cotl1 Dnclc1 Dpp7 Dusp7 Edg6 Ehd1 Ehd4 Folr2 Frag1 Gale Gatm Gjb3 Gmppb Got1 Grp58 H2-T23 Hsd17b7 Insl6 Kcnj8 Kdelr3 Klrb1c Krt1-14 Lifr Lrmp Lrrk1 Ltf Lzp-s Mageh1 Manba Mapk1…
84	V$HP1SITEFACTOR_Q6	83	83	305	3859	11924	-1.96	0.0	0.08	0.0	1810044O22Rik 2310056K19Rik 5031439A09Rik 5730592L21Rik Acsl4 Antxr1 Ap2a2 Arg1 Arhgdib Asph Atp6v0e Atp6v1c1 BC010552 BC013712 Bag1 C1qa C1qr1 Casp1 Ccr2 Cd53 Churc1 Col5a3 Col7a1 Cops6 Cotl1 Csnb Ctsl Cysltr1 Derl1 Ehd4 Frag1 Gadd45a Gmppb Herpud1 Hs3st3b1 Hsd17b7 Hspa5 Htatip2 Il18bp Insl6 Isg20 Jak1 Klra2 Klrb1c Lgals1 Lgals7 Lrrk1 Mc5r Mef2c Mmp3 Mpeg1 Mrpl27 Mrps21 Myef2 Nid1 Olfm1 Pdk4 Pgc…
85	V$TGIF_01: TGIF (5'TG3' interacting factor)	95	95	293	4350	11433	-1.98	0.0	0.08	0.0	2310056K19Rik 5730592L21Rik Abcb9 Abhd2 Akr1b8 Anxa9 Apob48r Aqp1 Arhgdib Arpc2 Atp6v0e Cd164 Cd34 Cd52 Cd84 Cdr2 Chi3l1 Chl1 Churc1 Col18a1 Col7a1 Cstf2t Daf1 Dap Derl1 Dnajc3 Dnclc1 Dsip1 Extl1 Fbln1 Fbxo32 Fcgr1 Gale Galnt7 Gpc1 H47 Havcr2 Hs3st3b1 Igsf7 Il18bp Inpp5d Iqgap1 Isg20 Itgax Itm2c Jag2 Klra2 Klrb1c Krt1-14 Laptm5 Lcn7 Lrmp Lrrk1 Ly6c Ly75 Matn2 Mef2c Moxd1 Mpv17 Mrpl49 Ms4a6b Nifun…
86	V$NFY_Q6_01	155	155	233	6810	8973	-1.98	0.0	0.1	0.0	1110032D12Rik 1810008K03Rik 1810044O22Rik 2310056K19Rik 5730592L21Rik AI132321 Abcb1b Antxr1 Arhgdib Armet Asph Atf5 Atp6ap2 Atp6v1c1 Avpi1 B2m BC010552 BC013712 Bag1 Birc1b C1galt1 C1qg Calr Calu Canx Cast Cd53 Cdh13 Cdr2 Churc1 Ckb Clec7a Cln5 Cnn1 Col5a3 Col7a1 Cops6 Cotl1 Cp Creb3l2 Csnb Cstf2t Ctsl Ctss Ctsz Cyp27a1 Cysltr1 Daf1 Derl1 Dnajc3 Dnclc1 Dpp7 Dusp7 Edem1 Ehd4 Emcn Extl1 Fcgr3 Ftl1…
87	V$E2_Q6: papilloma virus regulator E2	44	44	344	1417	14366	-2.0	0.0	2.68	0.59	Ap2a2 Armet Atp6v0e B3gnt1 Calr Calu Cd164 Cdh13 Cyp27a1 Dsip1 Ehd1 Fbxo32 Gatm Ggta1 Got1 Hsd17b7 Hsd3b7 Ifi47 Il17d Jag2 Lrrk1 Man1a Mpv17 Ndufb9 Nifun Oazin P4ha1 Pcyox1 Ramp1 Rapgef3 Rbx1 Repin1 Scarb2 Sec61b Sertad1 Sfxn3 Slc7a8 Surf2 Surf4 Tmem5 Tmprss4 Ttc7b Tubb6 Zfp106
88	V$PADS_C: Retroviral Poly A downstream element	112	112	276	4091	11692	-2.01	0.0	2.24	0.35	0610039A15Rik 1810008K03Rik 1810044O22Rik 2310056K19Rik Aacs Actg2 Akr1b8 Anxa1 Ap1s1 Ap2a2 Arg1 Arhgef3 Auh B2m B4galt1 BC003993 Birc1b C1qa C1qg Calr Calu Ccr2 Cd164 Cd48 Cd83 Cd84 Cklfsf7 Col18a1 Col4a1 Cops6 Ctsd Ctsl Ctss Derl1 Dnclc1 Dsip1 Egfl7 Ehd1 Emcn Emr1 Entpd1 Extl1 Gadd45a Gatm Gimap1 Gng12 Gpc1 Gzmb Hck Herpud1 Hspa5 Itgax Kctd12 Kdelr3 Kif5b Klra2 Klrb1c Krt1-14 Laptm5 Lcn7 Lcp1 L…
89	V$NFY_Q6: nuclear factor Y (Y-box binding factor)	125	125	263	5573	10210	-2.01	0.0	0.1	0.0	1110032D12Rik 1810008K03Rik 1810044O22Rik 5730592L21Rik AI132321 Abcb1b Adcy7 Antxr1 Arhgdib Armet Atf5 Atp6ap2 Atp6v1c1 Avpi1 B3gnt1 BC013712 Bag1 Calr Calu Canx Cd53 Cdh13 Cdr2 Churc1 Clec7a Cnn1 Col5a3 Col7a1 Cops6 Cotl1 Cp Creb3l2 Csnb Ctsl Ctss Cysltr1 Derl1 Dnajc3 Dnclc1 Dusp7 Ehd4 Emcn Extl1 Fcgr3 Ftl1 Gale Gatm Gcnt1 Gimap1 Glipr1 Gmppb Gnb4 Got1 Gpc1 Gpr65 Grp58 H2-T23 H47 Havcr2 Hs3st3b…
90	V$GATA1_05: GATA-binding factor 1	53	53	335	2587	13196	-2.04	0.0	0.07	0.0	AI132321 Abcb9 Acsl4 Birc1b Canx Capzb Chl1 Churc1 Cklfsf7 Ctsz Entpd1 Ero1l Fbxo22 Fcer1g Frag1 Galnt7 Gmppb Gzmb Havcr2 Iqgap1 Lefty1 Lgals7 Lifr Ltf Ly6a Ly6c Mc5r Mef2c Mgll Mpra Pcyox1 Pgcp Phgdh Phka1 Plvap Ppic Prnd Rab2 Sdc2 Sema4a Sepw1 Serpine2 Sh3bgrl Slc30a2 Syap1 Tbxas1 Tmlhe Tmod3 Tnfrsf19 Trib3 Ugalt2 Xbp1 Xrcc5
91	V$IRF_Q6_01	169	169	219	7360	8423	-2.04	0.0	0.11	0.0	1810044O22Rik 5031439A09Rik Aacs Abcb9 Abhd2 Acsl4 Akap12 Akr1b8 Ank Antxr1 Anxa1 Anxa9 Ap2a2 Apob48r Armet Arpc2 Atp6ap2 Auh B2m BC003993 BC022145 BC025076 BC028528 Bag1 Birc1b C1galt1 Calr Canx Casp1 Ccl12 Ccr2 Cd48 Cdh13 Chl1 Churc1 Clec7a Cln5 Col4a1 Col5a3 Cops6 Cotl1 Cp Csf2rb1 Csnb Ctsd Ctsl Ctss Ctsz Cyp27a1 Daf1 Dnclc1 Edem1 Edg6 Ehd1 Emr1 Entpd1 Extl1 Fbxo32 Fcer1g Fcgr1 Fcgr3 Folr1 Fol…
92	V$OSF2_Q6	270	270	118	10525	5258	-2.11	0.0	2.07	0.27	0610039A15Rik 1110006I15Rik 1110032D12Rik 1810008K03Rik 1810044O22Rik 2310056K19Rik 5730592L21Rik Aacs Abcb1b Abcb9 Abhd2 Abhd8 Actg2 Akr1b8 Angpt2 Ank Antxr1 Anxa1 Anxa9 Ap1s1 Ap2a2 Apob48r Aqp1 Arg1 Arhgdib Arhgef3 Armet Arpc2 Asph Atp6ap2 Atp6v0e Auh Avpi1 B3gnt1 B4galt1 BC003993 BC013712 BC022145 BC025076 BC028528 Birc1b C1qa C1qg C1qr1 Calr Calu Capzb Casp1 Ccl12 Cd164 Cd48 Cd52 Cd53 Cd83 Cd…
93	V$DEAF1_01	65	65	323	3072	12711	-2.11	0.0	0.08	0.0	0610039A15Rik 1110032D12Rik 5730592L21Rik Aacs Abcg1 Akap12 Armet Atp6ap2 Atp6v1c2 B3gnt1 Bag1 C1galt1 Calu Cd48 Cd83 Cd84 Ckb Cstf2t Ctsd Ctsl Edem1 Ehd1 Fbxo22 Ggta1 Gng12 Htatip2 Kcnj8 Kdelr3 Lcn7 Lgals1 Mageh1 Mpv17 Mrps21 Nans Ndufb9 Nifun Oazin Padi4 Pdgfrb Pdlim5 Ppgb Ppp3ca Prtn3 Pycr2 Rapgef3 S100a10 Saa3 Sema3b Sertad1 Sfxn3 Sh3bgrl Slc16a6 Sorcs2 Spata6 Ssr1 Surf2 Tieg1 Tlr1 Tmem5 Tmod…
94	V$E2A_Q2	241	241	147	9346	6437	-2.11	0.0	1.99	0.23	1810008K03Rik 2310056K19Rik 5730592L21Rik AI132321 Aacs Abcb1b Abcb9 Abcg1 Abhd2 Abhd8 Actg2 Adcy7 Akap12 Akr1b8 Antxr1 Anxa9 Ap1s1 Ap2a2 Apob48r Aqp1 Arg1 Arhgdib Arpc2 Asph Atf5 Atp6v1c1 Atp6v1c2 Auh Avpi1 B3gnt1 BC003993 BC010552 BC013712 BC022145 BC028528 Birc1b C1galt1 C1qa Calr Capzb Casp6 Cast Ccl12 Ccr2 Cd164 Cd48 Cd52 Cd84 Cd8b1 Chi3l1 Ckb Cln5 Cnn1 Col18a1 Col7a1 Cops6 Coro1a Cotl1 Creb…
95	V$AFP1_Q6	56	56	332	2698	13085	-2.12	0.0	0.07	0.0	Abcg2 Actg2 Arg1 Arhgdib Arpc2 Atp6v0e C1qg Ccl12 Cd164 Cd83 Cd84 Ckb Csnb Ctsl Dnajc3 Frag1 Gmfg Gng12 Gpr65 H2-T23 Lifr Lrmp Ltf Ly96 Lyzs Lzp-s Mc5r Mef2c Mgll Mmp3 Mpv17 Ms4a6b Ndufb9 Nifun Pdk4 Pdlim5 Plcg2 Plcl2 Prg1 Ptger2 Pycr2 Rac2 Rasa4 Riok3 Ropn1l S100a10 Sec61b Serpine2 Slc41a2 Spata6 Surf2 Tceb3 Tmem5 Tmlhe Ttc7b Was
96	V$AR_01: androgen receptor	38	38	350	1205	14578	-2.12	0.0	2.62	0.55	Arhgef3 BC003993 BC013712 BC028528 Ccr2 Cdr2 Chl1 Col4a1 Derl1 Dsip1 Entpd1 Gmfg Got1 Kdelr3 Klra2 Lcn7 Lgals1 Ltf Mpv17 Myef2 Ndrg4 Pcyox1 Pdgfrb Prg1 Prss11 Pygl Rapgef3 Sec24d Sec31l1 Slamf8 Slc30a2 St3gal1 St6galnac2 Stx7 Tmprss4 Tnfrsf19 Txndc7 Was
97	V$CREB_Q4: cAMP-response element binding protein	23	23	365	1285	14498	-2.13	0.0	0.04	0.0	0610039A15Rik 1810008K03Rik Atp6ap2 Avpi1 Calu Cd164 Creb3l2 Csnb Glipr1 Gmppb Gnb4 Jak1 Map3k7 Mrpl49 Nifun Oazin Pbef1 Rapgef3 S100a13 Spata6 St6galnac2 Tyrobp Zfp106
98	V$IRF7_01: interferon regulatory factor 7	209	209	179	8947	6836	-2.14	0.0	0.13	0.0	0610039A15Rik 5031439A09Rik AI132321 Abcb1b Abcb9 Abhd2 Adcy7 Akr1b8 Antxr1 Anxa1 Ap2a2 Apob48r Armet Atp6ap2 Atp6v1c1 Atp6v1c2 Auh Avpi1 B2m BC003993 BC022145 BC028528 BC051244 Bag1 Birc1b C1galt1 C1qg C1qr1 Calr Calu Canx Casp1 Cast Ccl12 Ccr2 Cd48 Cd84 Cdh13 Chl1 Churc1 Ckb Clec7a Col4a1 Col5a3 Cops6 Cotl1 Csf2rb1 Csnb Ctsd Ctsl Ctss Ctsz Cyp27a1 Daf1 Dap Dnclc1 Dpp7 Dsip1 Dusp7 Edem1 Ehd4 Emc…
99	V$GATA1_02: GATA-binding factor 1	150	150	238	5670	10113	-2.17	0.0	1.93	0.23	5031439A09Rik Abcg1 Angpt2 Ank Antxr1 Apob48r Arg1 Arhgef3 Atp6v1c2 Auh BC025076 Bag1 C1qr1 Calr Casp1 Ccl12 Cd34 Cd48 Cd83 Cda Cdh13 Cerk Churc1 Ckb Clec7a Cnn1 Col18a1 Col4a1 Col7a1 Cops6 Cotl1 Cp Creb3l2 Ctsl Ctsz Cyhr1 Cyp27a1 Cysltr1 Daf1 Derl1 Dnajc3 Edem1 Egfl7 Emcn Emr1 Entpd1 Fbxo22 Fcer1g Folr1 Folr2 Frag1 Gabarapl1 Gadd45a Gatm Ggta1 Gjb3 Glipr1 Gng12 Grp58 Hck Herpud1 Hs3st3b1 Igsf7 I…
100	V$AREB6_02: AREB6 (Atp1a1 regulatory element binding factor 6)	139	139	249	6082	9701	-2.19	0.0	0.14	0.0	1810008K03Rik 5031439A09Rik 5730592L21Rik AI132321 Abcb9 Abhd2 Actg2 Akap12 Akr1b8 Angpt2 Ank Antxr1 Ap2a2 Apob48r Arg1 Arpc2 Atp6v1c2 Auh B3gnt1 B4galt1 Birc1b C1galt1 C1qa C1qr1 Capzb Ccl12 Cd34 Cd53 Cd83 Cd84 Cd8b1 Cdh13 Chi3l1 Chl1 Cklfsf7 Col7a1 Cops6 Coro1a Cp Ctsd Ctsl Dnclc1 Dpp7 Dusp7 Edg6 Ehd4 Emcn Entpd1 Ero1l Fbxo32 Frag1 Gabarapl1 Gadd45a Gale Galnt7 Gatm Gcnt1 Gimap1 Gjb3 Gmppb Gng1…
101	V$HFH3_01: HFH-3 (HNF3/fork head homolog 3)	171	171	217	7380	8403	-2.21	0.0	0.15	0.0	0610039A15Rik 1110006I15Rik 1110032D12Rik 1810044O22Rik 5730592L21Rik Abcb9 Abhd2 Actg2 Akr1b8 Angpt2 Ank Anxa1 Anxa9 Ap2a2 Arhgdib Atp6ap2 Atp6v0e Atp6v1c1 Atp6v1c2 BC003993 BC013712 BC022145 BC025076 BC051244 Calu Cast Ccr2 Cd34 Cd52 Cd53 Cd84 Chi3l1 Chl1 Churc1 Ckb Cklfsf7 Cnn1 Col5a3 Cops6 Cotl1 Cp Csnb Ctss Cysltr1 Dap Derl1 Dnclc1 Dsip1 Edg6 Egfl7 Ehd4 Emr1 Extl1 Fbln1 Fbxo22 Fcgr3 Folr1 Fo…
102	V$CEBPDELTA_Q6	278	278	110	11711	4072	-2.22	0.0	0.12	0.0	0610039A15Rik 1110006I15Rik 1810008K03Rik 1810044O22Rik 5730592L21Rik AI132321 Aacs Abcb1b Abcb9 Abcg1 Abcg2 Abhd8 Acsl4 Akap12 Akr1b8 Angpt2 Ank Anxa9 Ap1s1 Ap2a2 Aqp1 Arfgap3 Arg1 Arhgdib Arhgef3 Arpc2 Asph Atf5 Atp6ap2 Atp6v0e B2m B4galt1 BC003993 BC013712 BC025076 BC028528 BC051244 Bag1 Birc1b C1galt1 C1qg C1qr1 Calr Canx Casp1 Casp6 Ccl12 Ccr2 Cd34 Cd48 Cd52 Cd53 Cd83 Cd84 Cdh13 Cdr2 Cerk Ch…
103	V$AIRE_01	65	65	323	3047	12736	-2.22	0.0	0.1	0.0	2310056K19Rik Adcy7 Angpt2 Antxr1 Arhgef3 Atp6v1c2 BC013712 BC022145 C1qr1 Cd164 Cd48 Churc1 Ckb Clec7a Cotl1 Creb3l2 Ctsl Ctss Derl1 Dpp7 Folr2 Glipr1 Gmppb Gnb4 Got1 Gpc1 Gzmb H47 Ifi47 Igfbp7 Il17d Isg20 Itgb1bp1 Kcnj8 Kctd12 Kif5b Klrb1c Ly96 Lyzs Man1a Map3k7 Mapk12 Mmp3 Moxd1 Mpeg1 Mrpl49 Mrps21 Myef2 Nek7 Pdgfrb Phgdh Ppgb Ptk9 Saa1 Sdc2 Sec31l1 Sertad1 Sfxn3 Surf2 Syap1 Syvn1 Tgfbr2 Tmlhe…
104	V$CREL_01: c-Rel	292	292	96	11468	4315	-2.24	0.0	1.96	0.23	1110006I15Rik 1810008K03Rik 1810044O22Rik 2310056K19Rik 5730592L21Rik AI132321 Aacs Abcb1b Abcg1 Abhd8 Acsl4 Actg2 Adcy7 Akap12 Akr1b8 Angpt2 Ank Antxr1 Anxa1 Anxa9 Ap2a2 Apob48r Aqp1 Arfgap3 Arg1 Arhgdib Arhgef3 Armet Asph Atf5 Atp6ap2 Atp6v1c1 Atp6v1c2 Avpi1 B2m B3gnt1 B4galt1 BC003993 BC022145 BC025076 BC028528 Bag1 Birc1b C1galt1 C1qa C1qg C1qr1 Calr Calu Capzb Casp6 Cast Ccl12 Ccr2 Cd164 Cd4…
105	V$LPOLYA_B: Lentiviral Poly A signal	71	71	317	3280	12503	-2.28	0.0	0.11	0.0	0610039A15Rik 1110032D12Rik Abcb1b Adcy7 Angpt2 Ank Ap2a2 Arhgdib Arpc2 BC013712 C1qr1 Ccl12 Ccr2 Cd34 Cd83 Cdh13 Chl1 Cnn1 Cp Creb3l2 Ctss Cyp27a1 Frag1 Gabarapl1 Gcnt1 Gimap1 Gmppb H2-T23 H47 Hexa Hsd17b7 Hsd3b7 Iqgap1 Isg20 Kcnj8 Klra2 Klrb1c Krt1-14 Ly96 Matn2 Mc5r Mpeg1 Ms4a6b Ncb5or P4ha1 Padi4 Pilrb Pkib Pla2g1br Plcl2 Pon3 Ppp3ca Ptp4a2 Rnase4 Rnf128 Rsn Sec24d Sema4a Sertad1 Sh3kbp1 Tbl1…
106	V$ZTA_Q2	132	132	256	4981	10802	-2.28	0.0	1.8	0.17	0610039A15Rik 1110006I15Rik 1110032D12Rik 1810008K03Rik 5031439A09Rik 5730592L21Rik AI132321 Abcb1b Abcb9 Abhd2 Acsl4 Adcy7 Akr1b8 Ap1s1 Apob48r Armet Asph Atf5 Atp6ap2 Atp6v0e BC003993 BC025076 BC051244 Birc1b C1qa C1qg Calr Canx Capzb Casp1 Casp6 Cast Cd34 Cd52 Cd53 Cd84 Cdh13 Cklfsf7 Cnn1 Col18a1 Col7a1 Coro1a Cotl1 Cp Ctss Daf1 Dap Dpp7 Dsip1 Edg6 Egfl7 Ehd1 Emr1 Entpd1 Fbxo22 Fcgr3 Folr1 Fol…
107	V$IRF_Q6	89	89	299	4009	11774	-2.3	0.0	0.13	0.0	Aacs Abcb9 Abhd2 Armet Atp6ap2 B2m BC003993 BC022145 BC028528 Bag1 Birc1b Calr Casp1 Ccl12 Cdh13 Churc1 Clec7a Col4a1 Cotl1 Cp Csf2rb1 Ctsl Ctss Cyp27a1 Cysltr1 Daf1 Dnclc1 Ehd1 Emr1 Extl1 Fcgr1 Folr2 Gale Galnt7 Gcnt1 Gimap1 Glipr1 Hck Hsp105 Ifi47 Il17d Isg20 Jak1 Kif5b Lcn7 Lefty1 Lpxn Lrmp Ly86 Ly96 Lyzs Mef2c Mpeg1 Ndufb9 P4ha1 Pdcd1lg1 Pdgfrb Pdk4 Pdlim5 Ptger2 Ptpn22 Ptpre Pygl Rapgef3 Rio…
108	V$PEBP_Q6	109	109	279	4066	11717	-2.32	0.0	1.81	0.17	0610039A15Rik 1810044O22Rik Abcb1b Abcb9 Antxr1 Anxa1 Apob48r Arhgef3 Arpc2 Asph Atp6ap2 Avpi1 BC013712 BC025076 C1qg C1qr1 Calr Casp1 Ccl12 Cd164 Cd53 Cd84 Cda Cdh13 Chi3l1 Ckb Col18a1 Csnb Ctsd Cyhr1 Dnclc1 Emr1 Ero1l Fcer1g Gadd45a Galnt7 Gmfg Gnb4 Gspt2 Gzmb H2-T23 H47 Havcr2 Hexa Hsd17b7 Igfbp7 Igsf7 Il18bp Itgax Kctd12 Klrb1c Laptm5 Lcp1 Lgals1 Lgals7 Lpxn Lrg1 Ltf Ly75 Ly96 Lyzs Mageh1 Mc5…
109	V$CAAT_01: cellular and viral CCAAT box	225	225	163	9513	6270	-2.35	0.0	0.18	0.0	0610039A15Rik 1110032D12Rik 1810008K03Rik 1810044O22Rik 2310056K19Rik 5730592L21Rik Abcb1b Abcb9 Actg2 Antxr1 Anxa1 Aqp1 Arfgap3 Arhgdib Armet Arpc2 Asph Atf5 Atp6ap2 Atp6v1c1 Avpi1 B2m B4galt1 BC022145 BC025076 BC051244 Bag1 Birc1b C1qa C1qg Calr Calu Canx Ccl12 Cd53 Cd84 Cda Cdr2 Churc1 Cklfsf7 Clec7a Cnn1 Col5a3 Col7a1 Cops6 Coro1a Cotl1 Cp Creb3l2 Csf2rb1 Csnb Ctsd Ctsl Ctss Ctsz Cysltr1 Daf1…
110	V$IK3_01: Ikaros 3	31	31	357	1593	14190	-2.37	0.0	0.07	0.0	0610039A15Rik Acsl4 Angpt2 Ap1s1 Atf5 Auh Bag1 Ccl12 Cyhr1 Dpp7 Fbxo32 Ftl1 Gabarapl1 Gjb3 Lcn7 Lrg1 Lrmp Man1a Ms4a6b Ndufb9 Pbef1 Pdk4 Rpl5 Sh3bgrl Stx7 Surf2 Surf4 Tex18 Tmsb4x Tnfaip9 Tpst1
111	V$TFIIA_Q6	341	341	47	14189	1594	-2.37	0.0	0.09	0.0	0610039A15Rik 1110006I15Rik 1110032D12Rik 1810008K03Rik 1810044O22Rik 2310056K19Rik 5031439A09Rik AI132321 Aacs Abcb1b Abcb9 Abcg1 Abcg2 Abhd2 Abhd8 Acsl4 Actg2 Adcy7 Akap12 Akr1b8 Angpt2 Anxa1 Anxa9 Ap2a2 Aqp1 Arfgap3 Arg1 Arhgdib Arhgef3 Armet Arpc2 Asph Atf5 Atp6v0e Atp6v1c1 Atp6v1c2 Auh Avpi1 B2m B4galt1 BC003993 BC010552 BC022145 BC025076 BC028528 BC051244 Bag1 Birc1b C1galt1 C1qa C1qr1 Calr…
112	V$E2F1_Q4: E2F-1	102	102	286	4508	11275	-2.38	0.0	0.16	0.0	1810044O22Rik 5031439A09Rik Abhd8 Acsl4 Akap12 Ap1s1 Arhgef3 Atp6ap2 Avpi1 B3gnt1 B4galt1 BC010552 Bag1 Calu Canx Cast Cd164 Cd53 Cd83 Cd8b1 Cdh13 Cdr2 Chi3l1 Chl1 Ckb Clec7a Col5a3 Col7a1 Cp Cstf2t Dnajc3 Dnclc1 Dsip1 Dusp7 Fbxo22 Fbxo32 Folr2 Ftl1 Ggta1 Gmppb Gnb4 Grp58 Gspt2 Hck Hs3st3b1 Hsd17b7 Hsp105 Hspa5 Htatip2 Il17d Inpp5d Iqgap1 Jak1 Kif5b Krt1-14 Laptm5 Lgals1 Lrrk1 Ly96 Mageh1 Manba M…
113	V$AHR_Q5: aryl hydrocarbon / dioxin receptor	54	54	334	1873	13910	-2.4	0.0	2.07	0.27	0610039A15Rik 1110006I15Rik Aacs Acsl4 Anxa9 Asph Auh BC010552 C1qa Canx Chi3l1 Cklfsf7 Cln5 Creb3l2 Csf2rb1 Dnclc1 Edem1 Ehd1 Ero1l Fcgr3 Folr1 Frag1 Ftl1 Ggta1 Hspa5 Ly6c Ly86 Ly96 Mageh1 Mgll Mrpl27 Ndufb9 Oazin P4ha1 Pbef1 Pdgfrb Phyh Pkib Plvap Ppgb Rab10 Ropn1l Rpl5 Sertad1 Sfxn3 Slc16a6 Steap Syvn1 Tgfbr2 Tieg1 Tlr6 Tram1 Trib3 Xrcc5
114	V$ETS1_B: c-ETS-1 binding site	179	179	209	6941	8842	-2.4	0.0	1.54	0.06	0610039A15Rik 1110032D12Rik 1810008K03Rik 1810044O22Rik 2310056K19Rik AI132321 Abcg2 Abhd8 Acsl4 Angpt2 Ank Ap1s1 Ap2a2 Apob48r Aqp1 Arg1 Arhgdib Arhgef3 Atp6v0e Atp6v1c1 B3gnt1 B4galt1 BC010552 BC022145 Birc1b C1qa C1qg C1qr1 Canx Capzb Casp6 Cast Ccl12 Cd34 Cd53 Cd84 Cd8b1 Cda Chi3l1 Clec7a Cln5 Col18a1 Cp Csf2rb1 Cstf2t Ctsl Ctss Cyhr1 Cyp27a1 Cysltr1 Dnajc3 Dpp7 Edem1 Edg6 Egfl7 Ehd1 Emcn Emr…
115	V$CART1_01: Cart-1 (cartilage homeoprotein 1)	38	38	350	1881	13902	-2.41	0.0	0.09	0.0	Aacs Akr1b8 Ank Arpc2 Atp6ap2 Atp6v0e Casp1 Casp6 Cd164 Churc1 Creb3l2 Csna Csnb Derl1 Edem1 Gadd45a Hsd3b7 Iqgap1 Jak1 Lpxn Mpv17 Mrpl49 Ms4a6b Myef2 Pdk4 Ptp4a2 Pygl Rap1gds1 Ropn1l S100a10 Sec31l1 Sh3kbp1 Tcfcp2l1 Tex18 Thrsp Tlr1 Tmlhe Xrcc5
116	V$VMYB_01: v-Myb	285	285	103	11245	4538	-2.41	0.0	1.68	0.13	0610039A15Rik 1110006I15Rik 1110032D12Rik 1810008K03Rik 1810044O22Rik 2310056K19Rik 5730592L21Rik AI132321 Aacs Abcb1b Abcg2 Abhd2 Acsl4 Adcy7 Akap12 Akr1b8 Angpt2 Ank Antxr1 Anxa1 Apob48r Aqp1 Arg1 Arhgdib Arhgef3 Armet Arpc2 Asph Atf5 Auh B2m B3gnt1 B4galt1 BC010552 BC013712 BC022145 BC025076 BC028528 BC051244 Bag1 C1galt1 C1qa C1qg C1qr1 Calr Calu Canx Capzb Casp1 Casp6 Cast Ccl12 Ccr2 Cd164 C…
117	V$USF_C: USF binding site	193	193	195	7522	8261	-2.42	0.0	1.5	0.04	0610039A15Rik 1110006I15Rik 1110032D12Rik 1810008K03Rik 2310056K19Rik 5031439A09Rik 5730592L21Rik Abcb1b Abcb9 Abcg2 Abhd2 Adcy7 Angpt2 Ap2a2 Arg1 Arhgdib Arhgef3 Armet Asph Atp6v0e Atp6v1c1 Avpi1 B3gnt1 B4galt1 BC003993 BC025076 BC028528 C1qa Calr Calu Canx Capzb Casp1 Casp6 Ccl12 Cd164 Cd48 Cd52 Cd53 Cd83 Cd8b1 Cerk Churc1 Cklfsf7 Cln5 Cnn1 Col18a1 Col5a3 Coro1a Cotl1 Cp Creb3l2 Csf2rb1 Csnb Ct…
118	V$NFMUE1_Q6	8	8	380	572	15211	-2.42	0.0	0.03	0.0	0610039A15Rik Abcb9 Cerk Ly75 Rad1 Rapgef3 Riok3 Sec61b
119	V$COUP_01: COUP:HNF-4 heterodimer	50	50	338	2372	13411	-2.44	0.0	0.11	0.0	5031439A09Rik AI132321 Apob48r Aqp1 Atp6v1c2 B3gnt1 BC028528 Capzb Ccr2 Cda Cln5 Col5a3 Cops6 Coro1a Creb3l2 Cysltr1 Egfl7 Fbln1 Fbxo22 Folr1 Gabarapl1 Gmppb Hsd17b7 Iqgap1 Lcn7 Lcp1 Ltb4dh Ltf Mageh1 Matn2 Mmp3 Ms4a11 Ms4a6d Pon3 Pou2af1 Rab2 Rapgef3 Rnase4 Saa3 Slc11a1 Slc16a6 Slc7a8 Sorcs2 Sparcl1 Ssr1 Syap1 Tmem40 Tmlhe Tnfaip9 Ttc7b
120	V$NFKAPPAB_01: NF-kappaB	47	47	341	2245	13538	-2.45	0.0	0.11	0.0	AI132321 Actg2 Adcy7 Atf5 Atp6ap2 Atp6v1c1 B2m Bag1 C1galt1 Cd83 Cklfsf7 Dap Dpp7 Ehd1 Extl1 Fcgr3 Ftl1 Gcnt1 Hsd3b7 Hsp105 Ifi47 Igsf7 Isg20 Jag2 Lefty1 Ly96 Lyzs Man1a Map3k7 Ms4a6b Ndrg4 Pcyox1 Pdk4 Pdlim5 Pla2g1br Ppgb Prnd Rab2 S100a10 Slamf8 Tgfbi Tlr6 Tmod3 Tnfaip9 Tor3a Ugalt2 Usp12
121	V$PAX5_01: B-cell-specific activating protein	29	29	359	1491	14292	-2.47	0.0	0.08	0.0	Abhd2 Aqp1 Bag1 Casp6 Cd34 Ckb Col18a1 Cops6 Fbln1 H47 Jag2 Laptm5 Lifr Map3k7 Mgll Mrpl49 Pdgfrb Plvap Ppp3ca Prss11 Rassf1 S100a13 Satb1 Sfxn3 St6galnac2 Stat5a Txndc7 Tyrobp Xrcc5
122	V$TITF1_Q3: TTF-1, TITF1 (thyroid transcription factor 1)	143	143	245	6125	9658	-2.48	0.0	0.23	0.0	0610039A15Rik 5730592L21Rik Aacs Abcb1b Abcb9 Abcg2 Angpt2 Anxa1 Anxa9 Arg1 Arhgdib Arhgef3 Atp6ap2 Auh B2m B3gnt1 BC003993 BC010552 BC013712 BC022145 BC025076 BC051244 Birc1b C1qg C1qr1 Casp1 Cd164 Cd34 Cd83 Cd84 Cd8b1 Clec7a Cnn1 Col18a1 Col4a1 Col7a1 Cops6 Cotl1 Csf2rb1 Csna Cstf2t Ctsl Dap Dpp7 Dusp7 Ehd4 Fcgr1 Fcgr3 Folr2 Ftl1 Gale Gcnt1 Ggta1 Gjb3 Gnb4 H47 Havcr2 Hck Herpud1 Hsd17b7 Hspa5 H…
123	V$KROX_Q6	160	160	228	6205	9578	-2.48	0.0	1.44	0.01	5031439A09Rik 5730592L21Rik Abcg1 Abhd8 Acsl4 Akr1b8 Aqp1 Armet Asph Atf5 Atp6ap2 Atp6v1c1 Atp6v1c2 Auh B3gnt1 B4galt1 BC003993 BC010552 BC022145 C1galt1 C1qa Calr Calu Cast Ccl12 Cdh13 Cerk Chi3l1 Col5a3 Col7a1 Cops6 Cotl1 Creb3l2 Csnb Cstf2t Ctsd Ctsl Ctsz Cyhr1 Daf1 Dap Dnajc3 Dnclc1 Dusp7 Edem1 Ehd1 Ehd4 Entpd1 Ero1l Fbln1 Fbxo22 Fbxo32 Fcgr3 Frag1 Ftl1 Gabarapl1 Gcnt1 Ggta1 Gjb3 Gnb4 Gng12 G…
124	V$NMYC_01: N-Myc	91	91	297	3389	12394	-2.48	0.0	1.66	0.13	1110006I15Rik 1110032D12Rik 1810008K03Rik Abcb1b Abcg2 Abhd2 Adcy7 Arg1 Armet Atp6v0e Atp6v1c1 Atp6v1c2 Avpi1 B3gnt1 Calr Canx Capzb Casp1 Cd164 Cd8b1 Cerk Cklfsf7 Cotl1 Creb3l2 Ctsd Ctsl Cyp27a1 Dap Dpp7 Dusp7 Edem1 Ehd1 Fbln1 Fbxo32 Fcer1g Gmfg Gmppb Grp58 Gzmb H47 Havcr2 Hexa Hsd17b7 Hsd3b7 Hsp105 Il17d Itgb1bp1 Kctd12 Lefty1 Lgals7 Lrmp Ly75 Mapk12 Mcfd2 Mgll Mpv17 Mrpl27 Oazin Padi4 Pcyox1 P…
125	V$TATA_C: Retroviral TATA box	110	110	278	4790	10993	-2.49	0.0	0.2	0.0	5730592L21Rik Aacs Abcb1b Abcg2 Abhd2 Akr1b8 Angpt2 Anxa1 Arhgef3 Atp6ap2 BC003993 BC010552 BC051244 Canx Ccr2 Cd34 Cd48 Cd52 Cd53 Cd83 Cd84 Chl1 Clec7a Cnn1 Cp Creb3l2 Csf2rb1 Csna Csnb Ehd4 Emr1 Entpd1 Ero1l Fcer1g Folr2 Ftl1 Gimap1 Glipr1 Gnb4 Got1 H2-T23 H47 Herpud1 Hexa Insl6 Iqgap1 Itgb1bp1 Kcnj8 Klra2 Laptm5 Lcn7 Lifr Lpxn Lrrk1 Ly96 Man1a Mc5r Mef2c Mmp3 Mpra Mrpl27 Ms4a11 Ms4a6d Ncb5or N…
126	V$PAX6_01: Pax-6	175	175	213	7407	8376	-2.5	0.0	0.25	0.0	1110006I15Rik 1110032D12Rik 1810044O22Rik 5730592L21Rik Aacs Abcb1b Abcb9 Abcg2 Abhd2 Acsl4 Actg2 Adcy7 Akr1b8 Angpt2 Antxr1 Anxa9 Apob48r Arhgef3 Atf5 Atp6ap2 Atp6v0e BC003993 BC051244 C1qa C1qr1 Calu Canx Casp1 Cast Ccr2 Cd164 Cd34 Cd48 Cd52 Cd53 Cd83 Cd8b1 Cda Cdh13 Cdr2 Cerk Chl1 Clec7a Cotl1 Cp Cstf2t Ctsd Ctsl Ctss Cyhr1 Cyp27a1 Daf1 Dpp7 Ehd1 Entpd1 Extl1 Fbln1 Fbxo22 Fcer1g Fcgr1 Folr1 Fo…
127	V$SMAD3_Q6	231	231	157	9107	6676	-2.51	0.0	1.38	0.0	0610039A15Rik 1810008K03Rik 2310056K19Rik 5031439A09Rik AI132321 Abcb1b Abcb9 Abhd2 Abhd8 Actg2 Adcy7 Angpt2 Anxa1 Anxa9 Ap1s1 Ap2a2 Apob48r Aqp1 Arhgdib Arhgef3 Armet Arpc2 Asph Atf5 Atp6v0e Atp6v1c2 Auh B2m BC003993 BC010552 BC013712 BC022145 BC025076 BC051244 Birc1b C1qa C1qg Calr Calu Capzb Casp1 Casp6 Cast Ccr2 Cd34 Cd48 Cd52 Cd83 Cd84 Cda Cdh13 Chi3l1 Chl1 Ckb Cln5 Cnn1 Col18a1 Col5a3 Col7a…
128	V$MAX_01: Max	10	10	378	657	15126	-2.51	0.0	0.04	0.0	Abcg2 Cd8b1 Ctsl Dpp7 Lrmp Mapk12 Ppgb Ssr1 Tyrobp Ugalt2
129	V$AREB6_01: AREB6 (Atp1a1 regulatory element binding factor 6)	91	91	297	3400	12383	-2.52	0.0	1.61	0.11	1810008K03Rik AI132321 Abcb1b Abcb9 Abhd2 Actg2 Akap12 Anxa9 Ap2a2 Arg1 Arhgef3 Armet Atp6v0e Atp6v1c2 BC010552 BC022145 C1galt1 C1qa Casp6 Cd52 Cd8b1 Cdh13 Chl1 Cklfsf7 Col4a1 Coro1a Ctsd Ctsl Cyhr1 Derl1 Edg6 Egfl7 Ero1l Fbln1 Fcer1g Fcgr3 Folr1 Frag1 Gcnt1 Gzmb Herpud1 Hsd17b7 Il18bp Isg20 Itgax Jak1 Kif5b Klra2 Klrb1c Krt1-14 Laptm5 Lcp1 Lgals1 Lifr Lrrk1 Mageh1 Man1a Manba Mef2c Mpra Mpv17 M…
130	V$GATA3_03: GATA-binding factor 3	254	254	134	10616	5167	-2.52	0.0	0.24	0.0	0610039A15Rik 1110006I15Rik 1110032D12Rik 1810008K03Rik 2310056K19Rik 5031439A09Rik 5730592L21Rik Abcb1b Abcg1 Abcg2 Abhd2 Abhd8 Acsl4 Akap12 Angpt2 Antxr1 Anxa1 Anxa9 Ap1s1 Ap2a2 Arfgap3 Arg1 Arhgdib Arhgef3 Asph Atp6ap2 Atp6v0e Atp6v1c1 Atp6v1c2 Auh B2m B3gnt1 B4galt1 BC003993 BC010552 BC013712 BC022145 BC025076 Bag1 Birc1b C1qg C1qr1 Calu Canx Capzb Casp6 Cast Ccl12 Ccr2 Cd34 Cd48 Cd52 Cd83 Cd…
131	V$AMEF2_Q6: myocyte enhancer factor	33	33	355	1649	14134	-2.52	0.0	0.09	0.0	1110006I15Rik Arhgef3 Arpc2 Atp6ap2 B2m BC028528 C1galt1 Cd52 Ckb Cnn1 Cstf2t Cysltr1 Dnclc1 Galnt7 Gcnt1 Gspt2 Hsd17b7 Insl6 Lzp-s Map3k7 Mpeg1 Mpra Nid1 Phgdh Rpl5 Slamf9 Srp14 Steap Tcfcp2l1 Tmsb4x Trib3 Vapa Waspip
132	V$EVI1_06: ectopic viral integration site 1 encoded factor	1	1	387	206	15577	-2.52	0.0	0.01	0.0	Csnb
133	V$FOXO4_01: fork head box O4	261	261	127	10895	4888	-2.54	0.0	0.24	0.0	0610039A15Rik 1110006I15Rik 1110032D12Rik 1810044O22Rik 5031439A09Rik 5730592L21Rik Aacs Abcb1b Abcb9 Abcg2 Abhd2 Abhd8 Actg2 Akap12 Akr1b8 Angpt2 Antxr1 Anxa1 Anxa9 Ap1s1 Ap2a2 Apob48r Arg1 Arhgdib Arhgef3 Arpc2 Atf5 Atp6ap2 Auh B2m B4galt1 BC003993 BC022145 BC025076 BC028528 BC051244 Bag1 Birc1b C1galt1 Calr Calu Casp1 Casp6 Cast Ccr2 Cd164 Cd52 Cd53 Cd83 Cda Cdh13 Chi3l1 Chl1 Churc1 Cklfsf7 Cn…
134	V$ARNT_02: AhR nuclear translocator homodimers	19	19	369	546	15237	-2.56	0.0	2.43	0.48	1810008K03Rik Abcb1b Atp6v0e Atp6v1c1 Avpi1 Calr Canx Cd164 Ctsd Cyp27a1 Dpp7 Fbln1 Hexa Il17d Kctd12 Mapk12 Mpv17 Mrpl27 Ppgb
135	V$MYOD_01: myoblast determination gene product	260	260	128	10306	5477	-2.56	0.0	1.35	0.0	0610039A15Rik 1110006I15Rik 1810008K03Rik 5730592L21Rik AI132321 Aacs Abcb1b Abcb9 Abcg1 Abhd2 Abhd8 Actg2 Akap12 Akr1b8 Ank Antxr1 Anxa9 Ap1s1 Ap2a2 Apob48r Aqp1 Arg1 Arhgdib Armet Arpc2 Atf5 Atp6ap2 Atp6v1c1 Atp6v1c2 Auh Avpi1 B3gnt1 B4galt1 BC003993 BC010552 BC013712 BC022145 BC025076 BC028528 Birc1b C1galt1 C1qa C1qg C1qr1 Calr Capzb Cast Ccl12 Cd164 Cd48 Cd52 Cd84 Cd8b1 Cda Cdh13 Chi3l1 Chur…
136	V$PAX3_B: Pax-3 binding sites	229	229	159	9558	6225	-2.58	0.0	0.29	0.0	0610039A15Rik 1110006I15Rik 1110032D12Rik 1810008K03Rik 1810044O22Rik 2310056K19Rik 5730592L21Rik Abcb9 Abcg1 Abhd2 Acsl4 Actg2 Adcy7 Akap12 Akr1b8 Ap1s1 Ap2a2 Apob48r Aqp1 Arhgef3 Arpc2 Asph Atp6ap2 Atp6v0e Atp6v1c1 Atp6v1c2 Avpi1 B2m B3gnt1 B4galt1 BC010552 BC051244 Bag1 Birc1b C1galt1 C1qa C1qr1 Calr Calu Canx Capzb Cast Ccr2 Cd164 Cd34 Cd83 Cd8b1 Cda Cdh13 Cerk Chl1 Churc1 Ckb Clec7a Cln5 Col…
137	V$NRF1_Q6	13	13	375	783	15000	-2.58	0.0	0.05	0.0	1110006I15Rik Arpc2 Atf5 Dnajc3 Ly86 Mcfd2 Pbef1 Rab10 Ropn1l Rpl5 Slk Syap1 Tmed3
138	V$HNF4ALPHA_Q6	132	132	256	5627	10156	-2.58	0.0	0.27	0.0	0610039A15Rik 1110032D12Rik 2310056K19Rik 5031439A09Rik 5730592L21Rik AI132321 Abcb9 Abcg1 Abhd2 Akr1b8 Angpt2 Ap1s1 Apob48r Aqp1 Arhgef3 Atp6ap2 Atp6v0e Atp6v1c2 B2m B3gnt1 BC010552 BC028528 BC051244 C1qr1 Calu Casp1 Ccr2 Cd48 Cd53 Cda Cdr2 Cerk Ckb Cln5 Col5a3 Cops6 Coro1a Ctsd Ctss Cyhr1 Cysltr1 Dsip1 Edg6 Egfl7 Emr1 Fbln1 Fbxo32 Fcgr3 Folr1 Gabarapl1 Gale Gatm Gmppb Gng12 Grp58 Gspt2 Hck Hsd1…
139	V$MYC_Q2	79	79	309	2941	12842	-2.6	0.0	1.55	0.06	1110006I15Rik 1110032D12Rik 1810008K03Rik Abcb1b Abcg2 Abhd2 Adcy7 Arg1 Armet Atp6v1c1 Avpi1 B3gnt1 Canx Capzb Casp1 Cd164 Cd8b1 Cerk Cklfsf7 Cotl1 Creb3l2 Ctsd Ctsl Dap Dusp7 Ehd1 Fbxo32 Fcer1g Gmfg Gmppb Grp58 Gzmb H47 Havcr2 Hexa Hsd17b7 Hsd3b7 Hsp105 Il17d Itgb1bp1 Lefty1 Lgals7 Lrmp Ly75 Mapk12 Mcfd2 Mgll Oazin Padi4 Pcyox1 Pla2g1br Plcg2 Plcl2 Plvap Prnd Pycr2 Rap1gds1 Rapgef3 Repin1 Rpl5 S…
140	V$GFI1_01: growth factor independence 1	107	107	281	4611	11172	-2.6	0.0	0.26	0.0	1110032D12Rik 5730592L21Rik Abcb1b Abcg1 Abhd2 Actg2 Angpt2 Anxa9 Ap1s1 Ap2a2 Aqp1 Arfgap3 Arhgef3 Armet Arpc2 Asph Atp6v0e Atp6v1c2 BC003993 BC051244 Bag1 Birc1b C1qr1 Calu Capzb Ccl12 Ccr2 Cd164 Cdh13 Cdr2 Chi3l1 Chl1 Clec7a Col18a1 Cops6 Cotl1 Cp Creb3l2 Cstf2t Ctss Cyhr1 Cysltr1 Dap Extl1 Fbln1 Fbxo32 Folr2 Frag1 Gimap1 Gmfg Gpr65 H47 Havcr2 Hexa Hs3st3b1 Il17d Itgb1bp1 Itm2c Laptm5 Lcp1 Lgal…
141	V$STAT5A_01: signal transducer and activator of transcription 5a	19	19	369	1039	14744	-2.62	0.0	0.07	0.0	Asph Atp6v1c1 Cd83 Churc1 Csnb Fcgr1 Gng12 Ifi47 Isg20 Kcnj8 Mef2c Nek7 Pdk4 Phgdh Pkib Saa3 Tmlhe Tmod3 Tmsb4x
142	V$FOXD3_01: fork head box D3	326	326	62	13531	2252	-2.62	0.0	0.17	0.0	0610039A15Rik 1110006I15Rik 1110032D12Rik 1810044O22Rik 2310056K19Rik 5031439A09Rik 5730592L21Rik Aacs Abcb1b Abcb9 Abcg2 Abhd2 Acsl4 Actg2 Adcy7 Akap12 Akr1b8 Angpt2 Ank Antxr1 Anxa1 Anxa9 Ap1s1 Ap2a2 Apob48r Aqp1 Arg1 Arhgdib Arhgef3 Armet Arpc2 Asph Atp6ap2 Atp6v0e Atp6v1c1 Atp6v1c2 Auh B2m B3gnt1 B4galt1 BC003993 BC013712 BC022145 BC025076 BC051244 Bag1 Birc1b C1galt1 C1qa C1qr1 Calr Calu Can…
143	V$CHOP_01: heterodimers of CHOP and C/EBPalpha	105	105	283	4523	11260	-2.62	0.0	0.26	0.0	1810044O22Rik Aacs Abhd2 Abhd8 Ap2a2 Arhgdib Arpc2 Atp6v0e BC010552 BC022145 Birc1b Calr Cast Ccr2 Cd34 Cd52 Cd84 Cda Cdh13 Cdr2 Cerk Churc1 Clec7a Cnn1 Cp Csf2rb1 Ctsd Ctss Dap Derl1 Edem1 Egfl7 Emcn Emr1 Entpd1 Ero1l Gadd45a Ggta1 Gimap1 Glipr1 Gmfg Gnb4 Got1 Gspt2 Il17d Isg20 Klra2 Klrb1c Laptm5 Lcp1 Lgals1 Lrmp Ly6c Ly96 Lyzs Mageh1 Man1a Mcfd2 Mmp3 Moxd1 Mpeg1 Mrpl27 Mrpl33 Ms4a6b Ncb5or Ncf…
144	V$ATF4_Q2: activating transcription factor 4	100	100	288	3817	11966	-2.62	0.0	1.38	0.0	0610039A15Rik 1810008K03Rik 2310056K19Rik 5031439A09Rik Abhd2 Angpt2 Ank Anxa1 Ap2a2 Apob48r Asph Atp6v1c2 B4galt1 BC025076 BC028528 Bag1 C1qr1 Cd164 Cd84 Cdr2 Creb3l2 Ctsd Ctsl Dsip1 Edem1 Ehd4 Emr1 Ero1l Extl1 Fbxo32 Ftl1 Gabarapl1 Gadd45a Gimap1 Glipr1 Gmfg Gmppb Gnb4 Gpc1 Grp58 Gspt2 Herpud1 Hsd17b7 Inpp5d Isg20 Itgax Itm2c Jak1 Kcnj8 Lgals7 Lifr Lyzs Lzp-s Map3k7 Mrpl49 Ms4a11 Ms4a6b Ms4a6d …
145	V$BARBIE_01: barbiturate-inducible element	199	199	189	7901	7882	-2.64	0.0	1.09	0.0	1810008K03Rik 2310056K19Rik AI132321 Abcb9 Abcg1 Abcg2 Acsl4 Akr1b8 Angpt2 Ank Antxr1 Ap2a2 Aqp1 Arhgdib Armet Arpc2 Atf5 Atp6ap2 Atp6v0e Atp6v1c2 Avpi1 B4galt1 BC010552 BC013712 BC051244 Bag1 Birc1b C1galt1 C1qg Calr Canx Ccl12 Cd52 Cd83 Cd8b1 Cdh13 Cdr2 Chi3l1 Cklfsf7 Cnn1 Col18a1 Col4a1 Col7a1 Cops6 Csf2rb1 Csna Ctsd Ctsl Ctsz Cyp27a1 Daf1 Dap Derl1 Dnajc3 Dsip1 Edem1 Ehd1 Emr1 Extl1 Fcer1g Fc…
146	V$NKX25_01: homeo domain factor Nkx-2.5/Csx, tinman homolog	187	187	201	7783	8000	-2.65	0.0	0.38	0.0	0610039A15Rik 1110006I15Rik 1810044O22Rik 2310056K19Rik 5730592L21Rik Abcg1 Abhd8 Adcy7 Anxa9 Ap1s1 Apob48r Arg1 Arhgef3 Arpc2 Atp6v0e Auh Avpi1 B3gnt1 B4galt1 BC003993 BC025076 BC028528 C1qg C1qr1 Ccl12 Ccr2 Cd164 Cd34 Cd48 Cd83 Cd84 Cd8b1 Cda Chi3l1 Churc1 Ckb Clec7a Cnn1 Col18a1 Col5a3 Col7a1 Cops6 Coro1a Cp Csf2rb1 Csnb Ctsd Cyhr1 Cyp27a1 Dap Dusp7 Edg6 Ehd1 Emcn Emr1 Entpd1 Extl1 Fbln1 Fcgr3…
147	V$SRF_Q5_01	107	107	281	4591	11192	-2.65	0.0	0.28	0.0	5031439A09Rik Abcg1 Actg2 Anxa1 Ap1s1 Ap2a2 Apob48r Aqp1 Arfgap3 Bag1 C1qa C1qg Canx Capzb Cast Cd84 Cd8b1 Chi3l1 Clec7a Cnn1 Col7a1 Creb3l2 Csf2rb1 Cstf2t Ctsd Cyp27a1 Daf1 Edem1 Egfl7 Extl1 Fcer1g Fcgr1 Frag1 Ftl1 Gabarapl1 Gadd45a Gale Gatm Glipr1 Gmfg Gng12 Gzmb Havcr2 Herpud1 Hsd3b7 Ifi47 Igsf7 Inpp5d Itgax Kdelr3 Klra2 Laptm5 Lcn7 Lifr Ltb4dh Ly6a Ly86 Lzp-s Matn2 Mpra Mrpl27 Mrpl33 Mrpl49 …
148	V$HIF1_Q5: hypoxia-inducible factor 1	51	51	337	1817	13966	-2.66	0.0	1.72	0.13	Abcb1b Abcb9 Abhd2 Aqp1 Avpi1 C1qa Calu Canx Casp6 Cda Cdh13 Cklfsf7 Cln5 Ehd1 Ero1l Fbxo22 Galnt7 Gmppb Gnb4 Gpc1 Hexa Hs3st3b1 Hsp105 Hspa5 Jag2 Kctd12 Kif5b Lgals7 Lrrk1 Mgll Mrpl27 Mrpl49 Pbef1 Pgcp Pla2g1br Plcl2 Ppgb Rap1gds1 Rasa4 Rassf1 Rnf128 Rsn Sec22l1 Sec31l1 Sec61b Sepw1 Serpine2 Slk Steap Trib3 Wif1
149	V$HNF1_Q6	367	367	21	15151	632	-2.67	0.0	0.07	0.0	0610039A15Rik 1110006I15Rik 1110032D12Rik 1810044O22Rik 2310056K19Rik 5031439A09Rik 5730592L21Rik AI132321 Aacs Abcb1b Abcb9 Abcg1 Abcg2 Abhd2 Abhd8 Acsl4 Actg2 Akap12 Akr1b8 Angpt2 Ank Antxr1 Anxa1 Anxa9 Ap1s1 Ap2a2 Apob48r Aqp1 Arg1 Arhgdib Arhgef3 Armet Arpc2 Asph Atf5 Atp6ap2 Atp6v0e Atp6v1c1 Atp6v1c2 Auh Avpi1 B2m BC003993 BC010552 BC013712 BC022145 BC025076 BC028528 BC051244 Bag1 Birc1b C1g…
150	V$IK1_01: Ikaros 1	210	210	178	8705	7078	-2.67	0.0	0.39	0.0	0610039A15Rik 1110006I15Rik 1810008K03Rik 1810044O22Rik 5031439A09Rik 5730592L21Rik AI132321 Abcb9 Abcg1 Abhd2 Abhd8 Acsl4 Actg2 Adcy7 Angpt2 Ank Anxa9 Ap1s1 Aqp1 Arhgef3 Armet Asph Atf5 Atp6v1c2 Auh Avpi1 B2m B3gnt1 B4galt1 BC013712 BC028528 BC051244 Bag1 C1galt1 C1qr1 Calr Canx Capzb Ccl12 Ccr2 Cd34 Cd48 Cd83 Cda Cdh13 Cerk Chl1 Churc1 Ckb Clec7a Col18a1 Col4a1 Col5a3 Col7a1 Creb3l2 Csf2rb1 Csn…
151	V$MEF2_Q6_01	225	225	163	9315	6468	-2.67	0.0	0.39	0.0	0610039A15Rik 1110006I15Rik 1110032D12Rik 5730592L21Rik Aacs Abcb1b Abcb9 Abcg2 Abhd2 Acsl4 Akap12 Akr1b8 Angpt2 Ank Antxr1 Anxa1 Ap1s1 Ap2a2 Aqp1 Arg1 Arhgdib Arhgef3 Arpc2 Atp6ap2 Atp6v0e Atp6v1c1 Atp6v1c2 Auh Avpi1 B2m BC003993 BC010552 BC022145 BC025076 BC028528 BC051244 Birc1b C1galt1 C1qr1 Calr Canx Casp1 Casp6 Ccl12 Ccr2 Cd164 Cd48 Cd52 Cd53 Cd83 Cd84 Cdr2 Cerk Chl1 Churc1 Ckb Cklfsf7 Clec…
152	V$FREAC7_01: Fork head RElated ACtivator-7	152	152	236	6366	9417	-2.67	0.0	0.36	0.0	0610039A15Rik 1110006I15Rik 1110032D12Rik 5730592L21Rik Abcb9 Abcg2 Abhd2 Actg2 Akr1b8 Ank Anxa9 Ap2a2 Arg1 Arhgdib Atp6v0e Atp6v1c1 Atp6v1c2 B2m BC003993 BC022145 BC025076 BC028528 BC051244 Cast Cd34 Cd52 Cda Cln5 Col5a3 Cp Csf2rb1 Cstf2t Cysltr1 Dap Dnclc1 Dsip1 Edg6 Ehd4 Emr1 Entpd1 Ero1l Extl1 Fbln1 Fbxo22 Fbxo32 Fcgr3 Folr1 Folr2 Gabarapl1 Gadd45a Galnt7 Gcnt1 Ggta1 Gimap1 Glipr1 Gmfg Gng12 …
153	V$CREB_Q4_01	118	118	270	4594	11189	-2.68	0.0	1.18	0.0	0610039A15Rik 1810008K03Rik AI132321 Abcg2 Abhd2 Acsl4 Actg2 Akap12 Ap1s1 Ap2a2 Aqp1 Atp6ap2 Avpi1 B4galt1 BC051244 C1galt1 Calu Canx Casp1 Cd164 Cd53 Cd84 Cdr2 Chl1 Cln5 Coro1a Creb3l2 Csnb Ctsd Ctsl Cyhr1 Dsip1 Ehd1 Ehd4 Ero1l Ftl1 Gabarapl1 Gale Gcnt1 Gimap1 Glipr1 Gmppb Gnb4 Gpc1 Gzmb Herpud1 Hsd17b7 Hsp105 Hspa5 Inpp5d Insl6 Isg20 Itm2c Jag2 Jak1 Kcnj8 Kctd12 Kdelr3 Lzp-s Man1a Map3k7 Mrpl49…
154	V$E2F1DP1_01: E2F-1:DP-1 heterodimer	105	105	283	4497	11286	-2.68	0.0	0.29	0.0	0610039A15Rik 1110006I15Rik 1810008K03Rik 5730592L21Rik Abcb1b Abhd8 Adcy7 Ap1s1 Armet Atf5 Atp6ap2 Atp6v0e Atp6v1c1 B3gnt1 B4galt1 BC003993 BC025076 Calu Cast Cd164 Cd83 Cerk Chl1 Churc1 Col18a1 Creb3l2 Cstf2t Cyhr1 Dap Derl1 Dnajc3 Dpp7 Dsip1 Dusp7 Ehd1 Ehd4 Fbxo22 Gale Ggta1 Gjb3 Gmppb Got1 Gpc1 Grp58 Hs3st3b1 Hsp105 Il17d Il18bp Itgb1bp1 Jag2 Kif5b Lrmp Lrrk1 Ly86 Manba Map3k7 Mapk12 Mef2c Mo…
155	V$TCF1P_Q6	259	259	129	10345	5438	-2.69	0.0	1.1	0.0	0610039A15Rik 1110006I15Rik 1110032D12Rik 1810008K03Rik 1810044O22Rik 2310056K19Rik 5031439A09Rik 5730592L21Rik AI132321 Abcb1b Abcg2 Abhd8 Acsl4 Actg2 Adcy7 Akap12 Akr1b8 Angpt2 Antxr1 Anxa9 Ap1s1 Ap2a2 Aqp1 Arg1 Arhgdib Arhgef3 Armet Arpc2 Asph Atf5 Atp6v0e Atp6v1c1 Atp6v1c2 Auh Avpi1 B2m B4galt1 BC003993 BC013712 BC025076 BC051244 Bag1 Birc1b C1galt1 C1qa C1qr1 Calr Calu Capzb Casp1 Cast Ccr2 …
156	V$MTF1_Q4	34	34	354	1141	14642	-2.69	0.0	1.92	0.23	1810008K03Rik BC010552 C1galt1 Cdh13 Cklfsf7 Col18a1 Cyhr1 Dpp7 Fbxo32 Gatm Gjb3 Gnb4 Gng12 Hsd3b7 Igfbp7 Kif5b Ly75 Lyzs Mapk12 Mef2c Mrps21 Pou2af1 Ramp1 Rap1gds1 Rnase4 S100a13 Satb1 Scarb2 Sepw1 Surf4 Tbl1xr1 Tceb3 Tor3a Xrcc5
157	V$CREBATF_Q6	117	117	271	4562	11221	-2.69	0.0	1.16	0.0	0610039A15Rik 1810008K03Rik AI132321 Abcb9 Abcg2 Abhd2 Acsl4 Actg2 Akap12 Ap2a2 Aqp1 Atp6ap2 Avpi1 B4galt1 BC051244 C1galt1 Calu Canx Casp1 Cd164 Cd53 Cd84 Cdr2 Chl1 Cln5 Coro1a Creb3l2 Csnb Ctsd Ctsl Cyhr1 Dsip1 Edem1 Ehd1 Ehd4 Ero1l Ftl1 Gabarapl1 Gale Gcnt1 Glipr1 Gmppb Gnb4 Gpc1 Grp58 Gzmb Herpud1 Hsd17b7 Hspa5 Inpp5d Insl6 Isg20 Itm2c Jag2 Jak1 Kcnj8 Kdelr3 Klra2 Lzp-s Map3k7 Mrpl49 Ms4a11 M…
158	V$EFC_Q6	212	212	176	8758	7025	-2.7	0.0	0.43	0.0	0610039A15Rik 1110032D12Rik 1810044O22Rik 2310056K19Rik 5031439A09Rik AI132321 Abcg1 Abcg2 Abhd2 Acsl4 Actg2 Adcy7 Akr1b8 Angpt2 Anxa9 Apob48r Aqp1 Arg1 Arhgdib Atp6v0e Atp6v1c1 Atp6v1c2 Auh Avpi1 B2m B4galt1 BC010552 BC013712 BC022145 BC025076 BC028528 Birc1b C1qa C1qg C1qr1 Calu Casp6 Ccl12 Cd164 Cd34 Cd53 Cd84 Cd8b1 Cda Cdh13 Cerk Chi3l1 Churc1 Clec7a Cln5 Col18a1 Col4a1 Col5a3 Cops6 Creb3l2 C…
159	V$NFKB_Q6_01	252	252	136	10082	5701	-2.7	0.0	1.04	0.0	1110006I15Rik 1810008K03Rik 5730592L21Rik AI132321 Abcb1b Abcg1 Abhd8 Acsl4 Actg2 Adcy7 Akap12 Akr1b8 Antxr1 Anxa1 Anxa9 Ap1s1 Ap2a2 Aqp1 Arhgef3 Arpc2 Asph Atf5 Atp6ap2 Atp6v0e Atp6v1c1 Atp6v1c2 Auh Avpi1 B2m B3gnt1 BC022145 BC028528 Bag1 Birc1b C1galt1 C1qa C1qg C1qr1 Calr Casp6 Cast Ccr2 Cd83 Cd84 Cd8b1 Cda Cdh13 Cdr2 Chi3l1 Chl1 Ckb Cklfsf7 Col18a1 Col4a1 Col5a3 Col7a1 Cops6 Coro1a Cotl1 Cp C…
160	V$ER_Q6: estrogen receptor	201	201	187	8297	7486	-2.7	0.0	0.45	0.0	0610039A15Rik 1110006I15Rik 1810044O22Rik 2310056K19Rik 5730592L21Rik AI132321 Abcb1b Abcb9 Abcg1 Abhd2 Actg2 Adcy7 Akr1b8 Ank Anxa9 Apob48r Arg1 Arhgdib Arpc2 Atf5 Atp6v0e Atp6v1c1 Atp6v1c2 B3gnt1 BC010552 BC013712 BC025076 Birc1b C1galt1 C1qa C1qr1 Capzb Casp6 Ccr2 Cd164 Cd34 Cd48 Cd53 Cd84 Cdh13 Cdr2 Ckb Cklfsf7 Cnn1 Col18a1 Col4a1 Col7a1 Cops6 Coro1a Cotl1 Csnb Cstf2t Ctsd Ctss Ctsz Cyp27a1 D…
161	V$WHN_B: winged-helix factor nude	99	99	289	3817	11966	-2.7	0.0	1.24	0.0	1110032D12Rik 1810008K03Rik 1810044O22Rik 2310056K19Rik Abcb1b Abcb9 Abcg2 Acsl4 Ap1s1 Ap2a2 Asph Atp6ap2 Auh B3gnt1 BC003993 BC010552 BC022145 BC025076 C1qr1 Calr Cd164 Cd48 Cotl1 Creb3l2 Cstf2t Cyp27a1 Derl1 Dnclc1 Dusp7 Ehd4 Ero1l Fbxo22 Fbxo32 Gadd45a Gatm Gspt2 H2-T23 Hck Herpud1 Hexa Ifi47 Igfbp7 Igsf7 Inpp5d Itm2c Kcnj8 Lrmp Lrrk1 Mc5r Mcfd2 Mrpl49 Mrps21 Ncf2 Ndufb9 Nek7 Nifun Oazin Olfm1…
162	V$GATA2_03: GATA-binding factor 2	121	121	267	4743	11040	-2.71	0.0	1.1	0.0	Abcg1 Abhd2 Acsl4 Actg2 Akap12 Ank Antxr1 Anxa1 Anxa9 Ap2a2 Arhgdib Atp6v0e Atp6v1c2 Auh B2m BC010552 BC013712 BC025076 Birc1b C1qg Calu Casp1 Ccr2 Cd34 Cd52 Cd83 Chl1 Churc1 Cln5 Cp Csf2rb1 Csna Csnb Cstf2t Ctsz Dnajc3 Dsip1 Emcn Emr1 Ero1l Fbxo22 Fcer1g Gadd45a Gatm Gcnt1 Gjb3 Glipr1 Gmfg Gmppb Got1 Gspt2 Gzmb Havcr2 Htatip2 Ifi47 Il17d Iqgap1 Isg20 Jag2 Jak1 Lgals7 Lpxn Lrmp Ltb4dh Ltf Ly6a Ly…
163	V$PPARG_03: PPAR (peroxisome proliferator-activated receptor gamma)	148	148	240	6169	9614	-2.71	0.0	0.41	0.0	0610039A15Rik 5031439A09Rik 5730592L21Rik AI132321 Abhd2 Adcy7 Anxa9 Ap1s1 Ap2a2 Apob48r Arhgef3 Auh Avpi1 B2m B3gnt1 B4galt1 BC010552 BC022145 BC025076 Bag1 C1galt1 Calr Canx Capzb Casp6 Cast Ccl12 Cd53 Cda Cdh13 Cerk Chl1 Cklfsf7 Col4a1 Col7a1 Cops6 Coro1a Creb3l2 Ctsd Ctss Cyhr1 Cyp27a1 Cysltr1 Dap Dnclc1 Dpp7 Dusp7 Edem1 Edg6 Emr1 Ero1l Extl1 Fbln1 Fcer1g Fcgr3 Folr1 Gabarapl1 Gale Galnt7 Gcn…
164	V$LMO2COM_02: complex of Lmo2 bound to Tal-1, E2A proteins, and GATA-1, half-site 2	208	208	180	8350	7433	-2.71	0.0	0.89	0.0	1110032D12Rik 1810044O22Rik 5031439A09Rik Aacs Abcb1b Abcg1 Angpt2 Ank Antxr1 Aqp1 Arg1 Arhgdib Asph Auh Avpi1 B2m B3gnt1 BC010552 BC013712 BC025076 Bag1 Birc1b C1qr1 Calr Calu Canx Capzb Casp1 Ccl12 Ccr2 Cd34 Cd48 Cd83 Cd84 Cda Cdh13 Cerk Churc1 Ckb Clec7a Cnn1 Col18a1 Col7a1 Cops6 Coro1a Cotl1 Cp Creb3l2 Csna Csnb Ctsl Ctss Cyhr1 Cysltr1 Daf1 Dap Derl1 Dnajc3 Dsip1 Dusp7 Edem1 Egfl7 Ehd1 Emr1 E…
165	V$RFX1_01: X-box binding protein RFX1	173	173	215	6920	8863	-2.71	0.0	0.9	0.0	1110032D12Rik AI132321 Aacs Abcg1 Abcg2 Abhd2 Actg2 Adcy7 Akr1b8 Angpt2 Arg1 Atp6v1c1 Auh B2m B4galt1 BC003993 Bag1 Birc1b C1qa C1qg Calr Calu Canx Casp6 Cd52 Cd53 Cd83 Cd84 Cd8b1 Cda Cerk Chl1 Churc1 Ckb Cln5 Col18a1 Col4a1 Col7a1 Cops6 Coro1a Creb3l2 Ctsd Ctsz Cyp27a1 Daf1 Dap Derl1 Dpp7 Dsip1 Dusp7 Ehd1 Entpd1 Extl1 Fbxo32 Gadd45a Gatm Gcnt1 Ggta1 Gimap1 Gjb3 Gmfg Gmppb Gng12 Got1 Grp58 Havcr2…
166	V$MTATA_B: Muscle TATA box	183	183	205	7554	8229	-2.72	0.0	0.47	0.0	1110006I15Rik 1110032D12Rik 1810008K03Rik 2310056K19Rik 5031439A09Rik 5730592L21Rik Aacs Abcb9 Abcg2 Abhd2 Actg2 Akap12 Akr1b8 Angpt2 Ank Anxa1 Anxa9 Aqp1 Arg1 Arhgdib Armet Atp6v1c2 Auh Avpi1 B2m BC010552 BC022145 BC025076 BC051244 Bag1 C1galt1 Calr Calu Canx Capzb Casp6 Cd52 Cd53 Cdh13 Cerk Churc1 Ckb Cklfsf7 Cln5 Col4a1 Col5a3 Cp Creb3l2 Csf2rb1 Csna Csnb Cstf2t Ctsl Ctss Cysltr1 Daf1 Derl1 Dn…
167	V$FOXJ2_01: fork head box J 2	187	187	201	7703	8080	-2.72	0.0	0.49	0.0	0610039A15Rik 1110006I15Rik 1110032D12Rik 1810044O22Rik 5730592L21Rik Aacs Abcb9 Abhd2 Actg2 Akr1b8 Angpt2 Ank Anxa1 Anxa9 Ap2a2 Arhgdib Arpc2 Atp6ap2 Atp6v0e Atp6v1c1 Atp6v1c2 Auh B2m BC003993 BC022145 BC025076 BC051244 Calr Calu Cast Ccr2 Cd34 Cd52 Cd53 Chi3l1 Chl1 Churc1 Cklfsf7 Cnn1 Col5a3 Cops6 Cotl1 Cp Csna Csnb Ctss Cysltr1 Dap Derl1 Dnclc1 Dsip1 Ehd4 Emr1 Extl1 Fbln1 Fcgr3 Folr1 Folr2 Gab…
168	V$PAX6_Q2	83	83	305	3163	12620	-2.74	0.0	1.29	0.0	1110032D12Rik 1810008K03Rik 1810044O22Rik 2310056K19Rik Aacs Acsl4 Akap12 Ap1s1 Arpc2 Atp6v0e BC003993 BC013712 BC051244 C1galt1 Cd52 Cd8b1 Cdh13 Cklfsf7 Cnn1 Col5a3 Cops6 Creb3l2 Cstf2t Ctsl Cyhr1 Cyp27a1 Derl1 Edg6 Ehd4 Fbln1 Fcgr3 Folr1 Grp58 Hexa Ifi47 Il17d Itgax Laptm5 Ltf Ly6a Ly96 Lzp-s Manba Mcfd2 Mpra Mpv17 Mrpl27 Mrps21 Myo1g Nans Nid1 Oazin Pgcp Phyh Plcg2 Plvap Ppic Ppp3ca Prtn3 Rac2…
169	V$HAND1E47_01: Hand1:E47 heterodimer	227	227	161	9154	6629	-2.74	0.0	0.82	0.0	1110032D12Rik 2310056K19Rik 5031439A09Rik 5730592L21Rik AI132321 Aacs Abcb9 Abhd2 Actg2 Adcy7 Akr1b8 Angpt2 Ank Anxa1 Anxa9 Apob48r Aqp1 Arfgap3 Arhgdib Arhgef3 Armet Arpc2 Atp6v0e Atp6v1c1 Auh B4galt1 BC010552 BC025076 BC028528 BC051244 Bag1 Birc1b C1qa C1qg Calr Calu Canx Casp1 Casp6 Ccr2 Cd48 Cd52 Cd53 Cd83 Cd84 Cda Cerk Chi3l1 Churc1 Ckb Clec7a Cln5 Cnn1 Col18a1 Col5a3 Cp Creb3l2 Csna Cstf2t …
170	V$E2F1_Q6_01	138	138	250	5517	10266	-2.76	0.0	0.87	0.0	0610039A15Rik 1110006I15Rik 5031439A09Rik 5730592L21Rik Aacs Abhd8 Acsl4 Adcy7 Ap1s1 Armet Arpc2 Atf5 Atp6ap2 Atp6v0e Atp6v1c1 B3gnt1 B4galt1 BC003993 BC010552 BC013712 Calu Cast Cd52 Cd53 Cd8b1 Cdh13 Cdr2 Cerk Chl1 Churc1 Col18a1 Col7a1 Cotl1 Creb3l2 Cstf2t Cyhr1 Cysltr1 Dap Derl1 Dnajc3 Dnclc1 Dpp7 Dusp7 Ehd1 Ehd4 Fbln1 Frag1 Ftl1 Gabarapl1 Gale Ggta1 Gjb3 Gmppb Got1 Gpc1 Grp58 Hck Hs3st3b1 Hsp…
171	V$COMP1_01: COMP1	242	242	146	9790	5993	-2.77	0.0	0.76	0.0	0610039A15Rik 1810008K03Rik 1810044O22Rik 2310056K19Rik 5031439A09Rik 5730592L21Rik AI132321 Abcb9 Abcg2 Abhd2 Actg2 Antxr1 Anxa1 Anxa9 Ap1s1 Ap2a2 Apob48r Aqp1 Arfgap3 Arg1 Arhgdib Arhgef3 Armet Arpc2 Asph Atf5 Atp6ap2 Atp6v0e Atp6v1c1 Avpi1 B2m B4galt1 BC003993 BC010552 BC013712 BC051244 Bag1 Birc1b Calu Canx Cast Cd83 Churc1 Cklfsf7 Clec7a Cln5 Col4a1 Col5a3 Col7a1 Cops6 Coro1a Cotl1 Cp Creb3l…
172	V$AP1_Q2: activator protein 1	260	260	128	10686	5097	-2.77	0.0	0.45	0.0	1110006I15Rik 1110032D12Rik 1810008K03Rik 1810044O22Rik AI132321 Aacs Abcb1b Abcg1 Abhd2 Acsl4 Actg2 Adcy7 Akr1b8 Angpt2 Antxr1 Anxa1 Ap1s1 Ap2a2 Apob48r Aqp1 Arg1 Arhgdib Arhgef3 Armet Arpc2 Asph Atf5 Atp6v1c1 Atp6v1c2 Avpi1 B2m B4galt1 BC003993 BC022145 BC025076 BC028528 BC051244 C1galt1 C1qa C1qg C1qr1 Calr Canx Capzb Casp1 Casp6 Cast Ccr2 Cd164 Cd52 Cd84 Cd8b1 Cda Cdh13 Cdr2 Chi3l1 Chl1 Churc…
173	V$CDPCR3HD_01: cut-like homeodomain protein	126	126	262	5017	10766	-2.77	0.0	0.9	0.0	2310056K19Rik Abcb1b Abcg1 Abcg2 Actg2 Adcy7 Akr1b8 Angpt2 Ank Ap2a2 Aqp1 Armet Arpc2 Asph Atf5 B3gnt1 BC022145 BC025076 Birc1b C1qa Calr Capzb Cd164 Cd48 Cd53 Cd84 Cd8b1 Cdh13 Cerk Chi3l1 Chl1 Ckb Cklfsf7 Clec7a Cnn1 Col18a1 Col7a1 Creb3l2 Csf2rb1 Cstf2t Ctss Cyhr1 Cyp27a1 Dap Derl1 Dnclc1 Edem1 Ehd1 Ehd4 Emcn Emr1 Entpd1 Extl1 Fcgr1 Ftl1 Gmppb Got1 Gspt2 H47 Herpud1 Hexa Htatip2 Igsf7 Insl6 Isg…
174	V$FREAC3_01: Fork head RElated ACtivator-3	13	13	375	348	15435	-2.77	0.0	2.34	0.43	BC022145 BC051244 Gzmb Insl6 Mpeg1 Ms4a11 Ms4a6d Pkib Prg1 Sec24d Sparcl1 Stab1 Xrcc5
175	V$PBX1_02: homeo domain factor Pbx-1	2	2	386	248	15535	-2.78	0.0	0.02	0.0	Cd48 Fcgr1
176	V$CREB_Q2: cAMP-response element-binding protein	29	29	359	1429	14354	-2.78	0.0	0.13	0.0	1810008K03Rik B4galt1 Calu Cd164 Creb3l2 Cyhr1 Dsip1 Edem1 Ehd4 Glipr1 Gmppb Grp58 Herpud1 Jak1 Kcnj8 Map3k7 Mrpl49 Oazin Pbef1 Plcl2 Prss11 Rapgef3 S100a13 Sema3b Slc30a2 Spata6 Tyrobp Ugalt2 Zfp106
177	V$E2F_Q3_01	134	134	254	5409	10374	-2.79	0.0	0.74	0.0	1810008K03Rik 1810044O22Rik 5031439A09Rik 5730592L21Rik Abhd8 Acsl4 Akap12 Akr1b8 Ap1s1 Armet Arpc2 Asph Atp6ap2 Atp6v0e Avpi1 B3gnt1 BC010552 BC013712 BC022145 Bag1 Calu Canx Cast Cd164 Cd53 Cd83 Cd8b1 Cdh13 Cdr2 Chl1 Churc1 Ckb Clec7a Col18a1 Col5a3 Col7a1 Creb3l2 Cstf2t Ctsz Cyhr1 Dap Dnajc3 Dnclc1 Dsip1 Dusp7 Ehd1 Frag1 Ftl1 Gale Ggta1 Gmppb Gnb4 Gng12 Got1 Gpc1 Grp58 Gspt2 Hck Herpud1 Hsd17b…
178	V$EBF_Q6	113	113	275	4470	11313	-2.79	0.0	0.96	0.0	1110006I15Rik 2310056K19Rik 5730592L21Rik AI132321 Abcb9 Abcg1 Abhd2 Acsl4 Akr1b8 Angpt2 Anxa9 Ap1s1 Atf5 Atp6v0e B2m BC010552 BC028528 C1qa C1qg Capzb Cdr2 Chl1 Ckb Clec7a Col4a1 Col7a1 Cops6 Coro1a Creb3l2 Ctsz Cyhr1 Cyp27a1 Daf1 Dap Dnajc3 Dpp7 Fbxo22 Fcgr3 Ftl1 Gadd45a Galnt7 Gatm Ggta1 Got1 H47 Hbegf Hck Hexa Hspa5 Igsf7 Insl6 Jag2 Krt1-14 Lcn7 Ltb4dh Man1a Matn2 Mcfd2 Mpra Mrpl27 Mrpl33 Ms4…
179	V$MYOGNF1_01: myogenin / nuclear factor 1 or related factors	87	87	301	3362	12421	-2.79	0.0	1.15	0.0	1810008K03Rik Abcb9 Adcy7 Anxa9 Atp6v0e Atp6v1c1 Atp6v1c2 Auh Avpi1 Bag1 C1galt1 C1qa Cast Cd34 Cd48 Cd53 Cd83 Cda Cdh13 Col18a1 Daf1 Dnajc3 Egfl7 Ehd4 Extl1 Fcgr3 Folr1 Frag1 Gadd45a Gatm Gcnt1 Ggta1 Gpc1 Gspt2 H2-T23 Herpud1 Hsd3b7 Lcn7 Lcp1 Lefty1 Ly6a Mmp3 Mpeg1 Mpv17 Myef2 Ndrg4 Ndufb9 Nek7 Nid1 Olfm1 Pdgfrb Pdk4 Pilrb Pkib Pla2g1br Plcl2 Prnd Prss11 Ptger2 Ptpre Ramp1 Rapgef3 Rasa4 Rcn1 Rep…
180	V$ATF_B: ATF binding site	7	7	381	490	15293	-2.79	0.0	0.04	0.0	Avpi1 Gnb4 Jak1 Mrpl49 Oazin Pbef1 Tyrobp
181	V$GATA2_02: GATA-binding factor 2	133	133	255	5374	10409	-2.79	0.0	0.73	0.0	Abcg1 Acsl4 Actg2 Angpt2 Ank Antxr1 Anxa1 Arhgdib Asph Atp6v0e Atp6v1c2 Auh BC010552 BC013712 Birc1b C1qr1 Calr Calu Ccr2 Cd34 Cd52 Cd53 Cda Cerk Chl1 Churc1 Cnn1 Cp Csf2rb1 Csna Csnb Cstf2t Ctss Ctsz Cysltr1 Dsip1 Emcn Entpd1 Ero1l Fbxo22 Fbxo32 Folr2 Gatm Gcnt1 Gjb3 Glipr1 Gmfg Gmppb Got1 Gspt2 Havcr2 Htatip2 Ifi47 Il17d Insl6 Isg20 Jag2 Jak1 Kcnj8 Kctd12 Kif5b Klra2 Lefty1 Lifr Lpxn Lrmp Lrrk1…
182	V$BACH2_01: BTB and CNC homolog 2	265	265	123	10754	5029	-2.82	0.0	0.7	0.0	0610039A15Rik 1110006I15Rik 1110032D12Rik 1810008K03Rik 5031439A09Rik AI132321 Aacs Abcb1b Abcb9 Abcg1 Abhd2 Abhd8 Acsl4 Adcy7 Akr1b8 Angpt2 Ank Anxa1 Ap1s1 Ap2a2 Apob48r Arg1 Arhgdib Armet Arpc2 Asph Atf5 Atp6v0e Atp6v1c2 Auh B4galt1 BC003993 BC010552 BC013712 BC022145 BC025076 BC028528 BC051244 C1qa C1qg C1qr1 Calr Canx Capzb Casp1 Cast Ccl12 Ccr2 Cd34 Cd48 Cd53 Cd83 Cd84 Cd8b1 Cda Cdh13 Cdr2 C…
183	V$HNF3B_01: Hepatocyte Nuclear Factor 3beta	287	287	101	11795	3988	-2.83	0.0	0.42	0.0	0610039A15Rik 1110006I15Rik 1110032D12Rik 1810044O22Rik 5031439A09Rik 5730592L21Rik Aacs Abcb9 Abcg1 Abcg2 Abhd2 Acsl4 Actg2 Akap12 Akr1b8 Angpt2 Ank Antxr1 Anxa1 Anxa9 Ap1s1 Ap2a2 Arg1 Arhgdib Arhgef3 Armet Arpc2 Asph Atp6ap2 Atp6v0e Atp6v1c1 Auh B2m B3gnt1 B4galt1 BC003993 BC013712 BC022145 BC025076 BC028528 BC051244 Birc1b C1qa Calr Calu Canx Casp1 Casp6 Cast Ccr2 Cd164 Cd34 Cd52 Cd53 Cd83 Cd8…
184	V$CREB_Q2_01	119	119	269	4835	10948	-2.83	0.0	0.67	0.0	0610039A15Rik 1810008K03Rik AI132321 Abcb9 Abcg2 Abhd2 Acsl4 Actg2 Akap12 Ap2a2 Aqp1 Atp6ap2 Avpi1 B2m B3gnt1 B4galt1 BC051244 C1galt1 Calu Canx Casp1 Cd164 Cd53 Cd84 Cdr2 Chl1 Cln5 Col7a1 Coro1a Creb3l2 Csnb Ctsl Cyhr1 Dsip1 Ehd1 Ehd4 Ero1l Ftl1 Gabarapl1 Gale Gcnt1 Ggta1 Gimap1 Glipr1 Gmppb Gnb4 Gpc1 Gzmb Herpud1 Hsd17b7 Hspa5 Inpp5d Insl6 Isg20 Itm2c Jag2 Jak1 Kcnj8 Kdelr3 Kif5b Lzp-s Man1a Ma…
185	V$GATA1_06: GATA-binding factor 1	109	109	279	4513	11270	-2.83	0.0	0.5	0.0	Abcg1 Acsl4 Actg2 Ank Anxa1 Ap2a2 Aqp1 Arhgdib Asph Atp6v0e Atp6v1c2 B2m BC010552 BC013712 Birc1b C1qr1 Calu Ccr2 Cd34 Cd52 Cd83 Cda Cerk Chl1 Churc1 Cnn1 Cp Csf2rb1 Csna Csnb Cstf2t Ctsz Dsip1 Emcn Entpd1 Ero1l Fbxo22 Fbxo32 Folr2 Gadd45a Gatm Gcnt1 Gjb3 Glipr1 Gmfg Gmppb Got1 Gspt2 Havcr2 Htatip2 Ifi47 Il17d Isg20 Jag2 Jak1 Lifr Lpxn Lrmp Lrrk1 Ltb4dh Ltf Ly6a Ly6c Mef2c Mgll Moxd1 Mpra Mrpl33 …
186	V$E2_Q6_01	28	28	360	928	14855	-2.84	0.0	1.83	0.17	Ap2a2 Armet B3gnt1 Calr Calu Cd164 Csnb Cyp27a1 Dsip1 Fbxo32 Gatm Got1 Havcr2 Hsd17b7 Ifi47 Mpv17 Ndufb9 Oazin P4ha1 Ptp4a2 Ramp1 Rapgef3 Repin1 S100a10 Sertad1 Surf2 Ttc7b Usp12
187	V$E2F1_Q3_01	108	108	280	4343	11440	-2.84	0.0	0.77	0.0	1110032D12Rik 5031439A09Rik 5730592L21Rik Aacs Abcb9 Abhd8 Acsl4 Adcy7 Armet Arpc2 Atf5 Atp6v0e Atp6v1c2 Auh B3gnt1 B4galt1 BC010552 BC013712 BC051244 C1galt1 Calu Canx Cast Cd164 Cdr2 Chl1 Cklfsf7 Col5a3 Cyhr1 Dnajc3 Dusp7 Edem1 Fbln1 Fbxo32 Frag1 Gale Gatm Ggta1 Gmppb Gnb4 Grp58 Herpud1 Hsp105 Igfbp7 Insl6 Iqgap1 Isg20 Itgb1bp1 Jag2 Jak1 Kctd12 Kdelr3 Krt1-14 Lgals1 Lrg1 Ly75 Ly86 Mageh1 Manba …
188	V$RORA1_01: RAR-related orphan receptor alpha1	42	42	346	1936	13847	-2.84	0.0	0.19	0.0	0610039A15Rik Anxa9 Atp6ap2 BC013712 Bag1 Casp6 Cd84 Cklfsf7 Ctsd Cyp27a1 Emcn Emr1 Fcgr1 Glipr1 Got1 Havcr2 Hexa Htatip2 Igsf7 Il17d Inpp5d Insl6 Itgax Itgb1bp1 Kif5b Ly75 Ly96 Lzp-s Mpv17 Pcyox1 Pdcd1lg1 Ptk9 Ptpn22 Ropn1l Rpl5 Rsn Sec24d Sec31l1 Spata6 Tcfcp2l1 Tpst1 Ugalt2
189	V$HNF4_DR1_Q3	314	314	74	12602	3181	-2.85	0.0	1.12	0.0	1110032D12Rik 1810008K03Rik 1810044O22Rik 2310056K19Rik 5031439A09Rik 5730592L21Rik AI132321 Aacs Abcb1b Abcb9 Abcg1 Abhd2 Abhd8 Actg2 Adcy7 Akr1b8 Angpt2 Antxr1 Ap1s1 Ap2a2 Apob48r Aqp1 Arfgap3 Arg1 Arhgef3 Armet Arpc2 Asph Atf5 Atp6ap2 Atp6v0e Atp6v1c2 Auh Avpi1 B2m B3gnt1 B4galt1 BC003993 BC010552 BC013712 BC022145 BC025076 BC028528 BC051244 Bag1 Birc1b C1galt1 C1qa C1qr1 Calr Calu Canx Capzb …
190	V$VBP_01: PAR-type chicken vitellogenin promoter-binding protein	28	28	360	1370	14413	-2.86	0.0	0.14	0.0	Aacs Arg1 Atp6ap2 B2m BC025076 BC051244 Chi3l1 Chl1 Creb3l2 Csna Ctsd Ctss Dsip1 Gimap1 Gmppb Hck Lcp1 Lrrk1 Mpv17 Oazin Pilrb Riok3 S100a13 Sec61b Slamf8 Slamf9 Spata6 Zfp106
191	V$FOX_Q2	293	293	95	12011	3772	-2.86	0.0	0.46	0.0	0610039A15Rik 1110006I15Rik 1110032D12Rik 1810044O22Rik 5031439A09Rik 5730592L21Rik Aacs Abcb1b Abcb9 Abcg1 Abcg2 Abhd2 Actg2 Adcy7 Akap12 Akr1b8 Angpt2 Ank Antxr1 Anxa1 Anxa9 Ap1s1 Ap2a2 Arg1 Arhgdib Arhgef3 Armet Arpc2 Asph Atp6ap2 Atp6v0e Atp6v1c1 Auh B2m B3gnt1 B4galt1 BC003993 BC013712 BC022145 BC025076 BC028528 BC051244 C1galt1 C1qa C1qg C1qr1 Calr Calu Canx Casp1 Cast Ccl12 Ccr2 Cd164 Cd34…
192	V$NRF2_Q4: heterodimer containing Nrf2	103	103	285	4141	11642	-2.87	0.0	0.77	0.0	1110032D12Rik 1810008K03Rik 5031439A09Rik AI132321 Aacs Abcb1b Abhd2 Abhd8 Akr1b8 Anxa1 Apob48r Arg1 Arhgdib Atp6v0e Auh Bag1 C1qr1 Calr Canx Casp1 Casp6 Cd34 Cd48 Cd52 Cd83 Cd84 Cda Cerk Chi3l1 Cklfsf7 Clec7a Cln5 Col4a1 Col7a1 Coro1a Ctsd Cysltr1 Daf1 Dap Dnclc1 Edg6 Egfl7 Ehd4 Fcer1g Folr1 Frag1 Ftl1 Gimap1 Gpr65 Grp58 H47 Havcr2 Igsf7 Isg20 Itgax Lefty1 Lifr Ltf Ly96 Mapk12 Matn2 Mmp3 Mrpl27 …
193	V$CMYB_01: c-Myb	76	76	312	3241	12542	-2.87	0.0	0.36	0.0	1110032D12Rik Abcg1 Abcg2 Actg2 Arg1 Armet Atf5 Avpi1 BC010552 C1qa Casp1 Cd164 Cerk Churc1 Csf2rb1 Ctss Dnajc3 Dnclc1 Dsip1 Extl1 Fcgr1 Gale Gimap1 Gng12 Gpc1 Havcr2 Hs3st3b1 Hsp105 Hspa5 Ifi47 Igfbp7 Insl6 Iqgap1 Kcnj8 Laptm5 Lrg1 Ltb4dh Ltf Ly6c Map3k7 Mmp3 Mpv17 Mrpl27 Ndufb9 Nifun Olfm1 Padi4 Pcyox1 Phka1 Pla2g1br Plcg2 Plvap Pon3 Ppp3ca Prss11 Rac2 Rap1gds1 Rasa4 Repin1 Rnase4 Ropn1l Rpl5 S…
194	V$AP1_Q4: activator protein 1	320	320	68	12851	2932	-2.88	0.0	1.12	0.0	1110006I15Rik 1110032D12Rik 1810008K03Rik 1810044O22Rik 5031439A09Rik 5730592L21Rik AI132321 Aacs Abcb1b Abcb9 Abcg1 Abcg2 Abhd2 Actg2 Adcy7 Akr1b8 Angpt2 Antxr1 Anxa1 Anxa9 Ap1s1 Ap2a2 Apob48r Aqp1 Arg1 Arhgdib Arhgef3 Armet Arpc2 Asph Atf5 Atp6v0e Atp6v1c1 Atp6v1c2 Auh Avpi1 B2m B3gnt1 B4galt1 BC003993 BC013712 BC022145 BC025076 BC028528 BC051244 Bag1 C1galt1 C1qa C1qg C1qr1 Calr Calu Canx Capz…
195	V$PIT1_Q6	292	292	96	11906	3877	-2.89	0.0	0.58	0.0	0610039A15Rik 1110006I15Rik 1810008K03Rik 1810044O22Rik 5031439A09Rik 5730592L21Rik AI132321 Aacs Abcb9 Abcg1 Abcg2 Abhd2 Abhd8 Acsl4 Adcy7 Akap12 Akr1b8 Angpt2 Ank Antxr1 Anxa1 Apob48r Aqp1 Arfgap3 Arg1 Arhgdib Arhgef3 Armet Asph Atf5 Atp6ap2 Atp6v0e Atp6v1c1 Atp6v1c2 Auh Avpi1 B2m B3gnt1 B4galt1 BC003993 BC022145 BC025076 BC051244 Bag1 Birc1b C1qg C1qr1 Canx Capzb Casp1 Casp6 Cast Ccl12 Ccr2 Cd…
196	V$E2F1_Q4_01	78	78	310	3302	12481	-2.9	0.0	0.4	0.0	5031439A09Rik Abhd8 Acsl4 Ap1s1 Armet Atp6ap2 Atp6v0e B3gnt1 Calu Cd53 Cd8b1 Chl1 Churc1 Ckb Col7a1 Creb3l2 Cstf2t Cyhr1 Dnajc3 Dnclc1 Dsip1 Dusp7 Ehd1 Gale Gmppb Gnb4 Gng12 Gpc1 Grp58 Gspt2 Hck Herpud1 Hsd17b7 Il17d Jak1 Kcnj8 Kif5b Krt1-14 Lgals1 Ly96 Mageh1 Manba Map3k7 Mc5r Mrpl49 Mrps21 Ndufb9 Nid1 Nifun P4ha1 Pon3 Ppgb Pycr2 Rbx1 Rnase4 Rnf128 Ropn1l Rpl5 Sepw1 Serpine2 Slc16a6 Slk Surf2 Sy…
197	V$GCM_Q2	90	90	298	3594	12189	-2.9	0.0	0.82	0.0	1110006I15Rik 1110032D12Rik 1810044O22Rik AI132321 Abcb9 Abhd8 Adcy7 Antxr1 Ap1s1 Arg1 Armet Asph B3gnt1 C1galt1 C1qa Calr Calu Cd52 Cd83 Cdh13 Cdr2 Chi3l1 Clec7a Col18a1 Col4a1 Col7a1 Creb3l2 Ctsd Ctss Cyhr1 Daf1 Dap Dnclc1 Edg6 Entpd1 Folr2 Frag1 Gabarapl1 Gale Gnb4 Hck Hexa Hsd17b7 Htatip2 Igfbp7 Inpp5d Itgax Jag2 Kcnj8 Kif5b Klra2 Krt1-14 Lifr Mc5r Moxd1 Mpra Mrpl33 Ndrg4 Oazin P4ha1 Padi4 Pd…
198	V$STAF_02: Se-Cys tRNA gene transcription activating factor	62	62	326	2691	13092	-2.9	0.0	0.31	0.0	AI132321 Abhd2 Adcy7 Ap1s1 Ap2a2 Aqp1 Armet Asph Atf5 BC003993 BC013712 BC028528 C1qr1 Calr Calu Canx Cd48 Cd8b1 Cerk Chi3l1 Ckb Col18a1 Cops6 Cp Csna Cstf2t Dsip1 Gatm Hck Hsp105 Hspa5 Htatip2 Il18bp Lefty1 Ltb4dh Mmp3 Moxd1 Mpeg1 Mrpl33 Nek7 Oazin Plvap Ptk9 Pycr2 Rasa4 Rbx1 Rpl5 S100a10 Saa3 Sec61b Slc11a1 Slc30a2 St3gal1 St6galnac2 Stat5a Syvn1 Tbl1xr1 Trib3 Txndc4 Usp12 Was Waspip
199	V$ARP1_01: apolipoprotein AI regulatory protein 1	36	36	352	1680	14103	-2.91	0.0	0.19	0.0	2310056K19Rik Abhd8 Arg1 B4galt1 BC028528 Birc1b Clec7a Cops6 Creb3l2 Csna Gcnt1 Ifi47 Il18bp Inpp5d Lcn7 Lrmp Ltf Ms4a11 Ms4a6b Ms4a6d Oazin Padi4 Pbef1 Pdk4 Phka1 Phyh Ppgb Ptk9 Sema3b Serpine2 Stab1 Surf4 Tpst1 Tra1 Was Xdh
200	V$STAT_01: signal transducers and activators of transcription	76	76	312	2981	12802	-2.92	0.0	0.96	0.0	Abcb1b Angpt2 Arg1 Arpc2 Atf5 Atp6v1c1 Auh Calu Cast Cd34 Cd48 Cd83 Chi3l1 Churc1 Ckb Cln5 Creb3l2 Cyhr1 Dap Derl1 Dpp7 Dsip1 Ehd1 Emcn Fcgr1 Galnt7 Gatm Gmppb Gng12 Hexa Hsd3b7 Ifi47 Jag2 Ly86 Ly96 Man1a Manba Matn2 Moxd1 Mrpl33 Ms4a11 Ms4a6d Myef2 Nans Pdcd1lg1 Pdgfrb Phgdh Phyh Pkib Ppic Prnd Prtn3 Ptpn22 Pycr2 Rbx1 Riok3 Saa3 Sema4a Sh3bgrl Slc7a8 Slco3a1 St3gal1 Stom Syvn1 Tgfbr2 Tlr6 Tmem40…
201	V$HNF3ALPHA_Q6	322	322	66	13241	2542	-2.92	0.0	0.34	0.0	0610039A15Rik 1110006I15Rik 1110032D12Rik 1810044O22Rik 5031439A09Rik 5730592L21Rik AI132321 Aacs Abcb1b Abcb9 Abcg1 Abcg2 Abhd2 Abhd8 Acsl4 Actg2 Adcy7 Akap12 Akr1b8 Angpt2 Ank Antxr1 Anxa1 Anxa9 Ap1s1 Ap2a2 Apob48r Arg1 Arhgdib Arpc2 Asph Atp6ap2 Atp6v0e Atp6v1c1 Atp6v1c2 Auh B2m B3gnt1 B4galt1 BC003993 BC013712 BC022145 BC025076 BC028528 BC051244 Bag1 Birc1b C1galt1 C1qa C1qg Calr Calu Canx Ca…
202	V$AP1_C: AP-1 binding site	70	70	318	2964	12819	-2.94	0.0	0.41	0.0	1810008K03Rik 5031439A09Rik AI132321 Abcb1b Abhd2 Akr1b8 Angpt2 Anxa1 Apob48r Arg1 Asph Atf5 BC003993 BC025076 BC051244 Calr Cd84 Cd8b1 Cdh13 Chi3l1 Col18a1 Col7a1 Frag1 Ftl1 Gabarapl1 Gimap1 Gng12 Grp58 Gzmb H47 Hspa5 Igsf7 Isg20 Itgax Klrb1c Krt1-14 Lifr Lrmp Mmp3 Mrpl33 Ms4a11 Ms4a6d Myef2 Ndrg4 Nek7 Padi4 Pcyox1 Pdgfrb Prss11 Rapgef3 Repin1 Robo4 Rpl5 Rsn Sdc2 Sec24d Sec61b Slamf8 Slc16a6 Srp…
203	V$USF_01: upstream stimulating factor	45	45	343	1651	14132	-2.94	0.0	1.36	0.0	1110032D12Rik 1810008K03Rik Abcg2 Abhd2 Adcy7 Armet Atp6v0e Atp6v1c1 Avpi1 B3gnt1 Calr Canx Cd164 Cd8b1 Cotl1 Ctsd Ctsl Cyp27a1 Dpp7 Dusp7 Fbln1 Fbxo32 Gzmb Hexa Hsd17b7 Il17d Kctd12 Lrmp Ly75 Mapk12 Mpv17 Mrpl27 Oazin Padi4 Plcg2 Ppgb Prnd Pycr2 Rapgef3 Repin1 Ssr1 Surf2 Tlr1 Tyrobp Ugalt2
204	V$E2F_Q4_01	71	71	317	2995	12788	-2.94	0.0	0.43	0.0	5031439A09Rik Abhd8 Acsl4 Ap1s1 Armet Atp6ap2 Atp6v0e B3gnt1 Calu Cd53 Cd8b1 Chl1 Churc1 Col7a1 Creb3l2 Cstf2t Cyhr1 Dnajc3 Dnclc1 Dusp7 Ehd1 Gale Gmppb Gpc1 Grp58 Gspt2 Hck Herpud1 Hsd17b7 Il17d Jak1 Kif5b Krt1-14 Lgals1 Ly96 Mageh1 Manba Map3k7 Mc5r Mrpl49 Mrps21 Ndufb9 Nifun P4ha1 Pon3 Ppgb Pycr2 Rbx1 Rnase4 Rnf128 Ropn1l Rpl5 Sepw1 Serpine2 Slc16a6 Slk Surf2 Syvn1 Tbl1xr1 Tgfbi Tgfbr2 Thrsp T…
205	V$NFY_01: nuclear factor Y (Y-box binding factor)	82	82	306	3365	12418	-2.95	0.0	0.59	0.0	1110032D12Rik 1810008K03Rik 1810044O22Rik 5730592L21Rik Abcb1b Antxr1 Armet Atf5 Atp6ap2 Atp6v1c1 Avpi1 B2m Bag1 C1qg Calr Canx Cdr2 Churc1 Col5a3 Cotl1 Cp Creb3l2 Ctsd Ctsl Derl1 Dnajc3 Dnclc1 Dpp7 Edem1 Ehd4 Extl1 Ftl1 Gatm Gmppb Gnb4 Got1 Gpc1 Gpr65 Grp58 H2-T23 H47 Herpud1 Hs3st3b1 Hsd17b7 Hspa5 Kif5b Lefty1 Lifr Ly75 Mpra Myef2 Nans Ndufb9 Pdgfrb Pdk4 Phgdh Ppp3ca Prnd Prss11 Ptpre Pycr2 Rab…
206	V$XBP1_01: X-box-binding protein 1	39	39	349	1403	14380	-2.95	0.0	1.44	0.01	1110006I15Rik 1110032D12Rik 1810008K03Rik AI132321 Angpt2 Aqp1 Atp6v0e BC022145 BC051244 Calr Calu Cln5 Creb3l2 Ctsd Dusp7 Ehd1 Fcgr1 Ftl1 Gale Gmfg Isg20 Itgb1bp1 Jag2 Kdelr3 Mapk12 Mpv17 Ms4a11 Ms4a6d Nans Padi4 Pdk4 Pon3 Pou2af1 Prg1 Rac2 Sema3b Sh3bgrl St3gal1 Ttc7b
207	V$AREB6_03: AREB6 (Atp1a1 regulatory element binding factor 6)	63	63	325	2438	13345	-2.96	0.0	1.03	0.0	1110006I15Rik 1810008K03Rik Abcb9 Abcg1 Actg2 Akr1b8 Atp6v1c1 Auh B3gnt1 BC022145 BC025076 C1qa C1qr1 Cd8b1 Cklfsf7 Coro1a Dnclc1 Dpp7 Edg6 Ehd1 Ero1l Frag1 Gmppb Gng12 Gpc1 Herpud1 Htatip2 Ifi47 Inpp5d Insl6 Krt1-14 Lefty1 Lrrk1 Manba Mapk12 Mef2c Mgll Moxd1 Ncf2 Padi4 Pkib Plcl2 Ppic Prnd Rab10 Rac2 Serpine2 Sertad1 Slc16a6 Slc30a2 Slk Stat5a Syvn1 Tcfcp2l1 Tex18 Tgfbi Tgfbr2 Tmlhe Tmod3 Tra1 T…
208	V$LDSPOLYA_B: Lentiviral Poly A downstream element	312	312	76	12650	3133	-2.97	0.0	0.74	0.0	0610039A15Rik 1110006I15Rik 1810008K03Rik 2310056K19Rik 5730592L21Rik AI132321 Aacs Abcb1b Abcb9 Abcg2 Abhd2 Acsl4 Actg2 Akap12 Akr1b8 Angpt2 Ank Anxa1 Ap1s1 Ap2a2 Apob48r Aqp1 Arg1 Arhgdib Arhgef3 Armet Arpc2 Atf5 Atp6ap2 Atp6v1c1 Atp6v1c2 Auh B2m B3gnt1 BC003993 BC010552 BC013712 BC022145 BC025076 BC028528 BC051244 Bag1 Birc1b C1galt1 C1qa C1qr1 Calr Calu Canx Capzb Casp1 Casp6 Cast Ccl12 Ccr2 …
209	V$NERF_Q2: new ets-related factor 1a	24	24	364	792	14991	-2.97	0.0	1.73	0.13	Arhgdib Arhgef3 B3gnt1 B4galt1 Canx Cd34 Edg6 Ero1l Fcer1g Fcgr3 Ggta1 Havcr2 Igsf7 Klra2 Krt1-14 Ltb4dh Mageh1 Mpv17 Rasa4 Sertad1 St3gal1 Tmod3 Tnfrsf19 Trim30
210	V$ISRE_01: interferon-stimulated response element	10	10	378	256	15527	-2.98	0.0	2.22	0.35	BC022145 Gspt2 Ifi47 Isg20 Ptpn22 Sepw1 Spata6 St3gal1 Tgfbi Trim30
211	V$NFKAPPAB50_01: NF-kappaB (p50)	21	21	367	675	15108	-2.99	0.0	1.79	0.17	Auh Cd83 Chi3l1 Dap Edem1 Ero1l Ftl1 Gale Gjb3 Got1 Kdelr3 Man1a Pcyox1 Prnd Prtn3 S100a10 Sema3b Sorcs2 St3gal1 Stx7 Tubb6
212	V$SF1_Q6	62	62	326	2423	13360	-3.0	0.0	0.94	0.0	0610039A15Rik Abcg2 Actg2 Arhgef3 Atp6ap2 Avpi1 B2m B4galt1 BC013712 BC028528 C1qa Calu Casp6 Ccl12 Cd84 Ckb Cnn1 Col7a1 Coro1a Creb3l2 Emr1 Fbxo22 Fcgr1 Fcgr3 Folr2 Gabarapl1 Gale Gjb3 Got1 Gzmb Hexa Igsf7 Il17d Il18bp Inpp5d Itgax Kdelr3 Klrb1c Lrrk1 Ltf Moxd1 Mrps21 Ms4a6b Nans Nifun Pla2g1br Pon3 Ppp3ca Prg1 Ptk9 Rad1 Rap1gds1 Rsn Saa1 Sepw1 Slc41a2 Stx7 Tcfcp2l1 Tmem5 Tor3a Ttc7b Tuba1
213	V$COUP_DR1_Q6	7	7	381	468	15315	-3.02	0.0	0.06	0.0	Col18a1 Col7a1 Gabarapl1 Herpud1 Hs3st3b1 Ltf Ttc7b
214	V$VMYB_02: v-Myb	64	64	324	2544	13239	-3.03	0.0	0.81	0.0	1110032D12Rik 1810008K03Rik Abcg2 Aqp1 Atf5 BC022145 BC051244 C1galt1 Calu Capzb Casp1 Churc1 Creb3l2 Cstf2t Daf1 Egfl7 Entpd1 Frag1 Gpc1 Gpr65 Gspt2 Havcr2 Hspa5 Ifi47 Igfbp7 Insl6 Iqgap1 Isg20 Ltb4dh Manba Nifun Oazin Pbef1 Phyh Plcg2 Plvap Pou2af1 Prg1 Prtn3 Ptk9 Ramp1 Rassf1 Repin1 Rsn S100a13 Sec22l1 Sec61b Serpine2 Sfxn3 Sh3bgrl Slamf8 Slamf9 Slco3a1 Sorcs2 Srp14 Stom Surf4 Syvn1 Tbxas1 Tce…
215	V$HNF4_01: hepatic nuclear factor 4	377	377	11	15145	638	-3.04	0.0	1.96	0.23	0610039A15Rik 1110006I15Rik 1110032D12Rik 1810008K03Rik 1810044O22Rik 2310056K19Rik 5031439A09Rik 5730592L21Rik AI132321 Aacs Abcb1b Abcb9 Abcg1 Abcg2 Abhd2 Abhd8 Acsl4 Actg2 Adcy7 Akap12 Akr1b8 Angpt2 Ank Antxr1 Anxa1 Anxa9 Ap1s1 Ap2a2 Apob48r Aqp1 Arfgap3 Arg1 Arhgdib Arhgef3 Armet Arpc2 Asph Atf5 Atp6ap2 Atp6v0e Atp6v1c1 Atp6v1c2 Auh Avpi1 B2m B3gnt1 B4galt1 BC003993 BC010552 BC013712 BC022145…
216	V$HFH8_01: HNF-3/Fkh Homolog-8	56	56	332	2367	13416	-3.06	0.0	0.44	0.0	0610039A15Rik 5730592L21Rik Abcb9 Actg2 Anxa9 Ap2a2 Arhgdib BC022145 BC051244 Cp Cysltr1 Dap Dsip1 Ehd4 Extl1 Fbxo32 Fcgr3 Folr1 Gabarapl1 Gadd45a Galnt7 Gmfg H2-T23 Htatip2 Insl6 Isg20 Ly6a Manba Map3k7 Mef2c Mrpl49 Ms4a6b Myef2 Ncb5or Pcyox1 Phgdh Phka1 Plcg2 Plvap Pon3 Pycr2 Rac2 Rad1 Rnf128 Sec22l1 Sepw1 Sparcl1 Spata6 St6galnac2 Steap Stom Tlr1 Tmed3 Tmlhe Tpst1 Vapa
217	V$STAT5A_02	61	61	327	2511	13272	-3.06	0.0	0.58	0.0	1110006I15Rik 1810008K03Rik Angpt2 Ank Antxr1 Apob48r Asph Atf5 Atp6v1c2 B4galt1 BC051244 Birc1b Cd48 Cd8b1 Cklfsf7 Cln5 Col5a3 Ctsl Fbxo32 Frag1 Galnt7 Gcnt1 Gng12 Gpr65 Gzmb Hs3st3b1 Hsd3b7 Jak1 Kcnj8 Lifr Ltb4dh Manba Mef2c Moxd1 Mrpl27 Nans Ndufb9 Nid1 Pbef1 Phyh Pkib Plcg2 Plcl2 Prnd Prtn3 Riok3 Rnase4 Saa3 Slamf8 St6galnac2 Surf2 Tbl1xr1 Tlr1 Tmlhe Tnfaip9 Tra1 Txndc7 Ugalt2 Ulk2 Wif1 Xbp1
218	V$E2F_02: E2F	5	5	383	375	15408	-3.07	0.0	0.05	0.0	Chl1 Slc16a6 Tbl1xr1 Tram1 Wif1
219	V$E2F_Q3: E2F	5	5	383	375	15408	-3.07	0.0	0.05	0.0	Chl1 Slc16a6 Tbl1xr1 Tram1 Wif1
220	V$E2F4DP1_01: E2F-4:DP-1 heterodimer	5	5	383	375	15408	-3.07	0.0	0.05	0.0	Chl1 Slc16a6 Tbl1xr1 Tram1 Wif1
221	V$TANTIGEN_B: Major T-antigen binding sites	46	46	342	1750	14033	-3.07	0.0	1.08	0.0	1810008K03Rik Aacs Acsl4 Akap12 Atp6v0e BC003993 BC013712 Cd52 Cdh13 Cklfsf7 Cops6 Coro1a Ctsl Edg6 Fcgr1 Fcgr3 Folr2 Havcr2 Ifi47 Jak1 Lifr Lzp-s Manba Mrpl27 Mrps21 Myo1g Nans Nid1 Oazin Phyh Plvap Prtn3 Robo4 Rpl5 Sema4a Sparcl1 Srp14 Stab1 Syap1 Tceb3 Tor3a Tram1 Trib3 Tuba1 Ugalt2 Was
222	V$CREBP1_Q2: CRE-binding protein 1	20	20	368	1001	14782	-3.08	0.0	0.16	0.0	0610039A15Rik Avpi1 B4galt1 Calu Cd164 Creb3l2 Ehd1 Glipr1 Gmppb Gnb4 Jak1 Mrpl49 Oazin Pbef1 S100a13 Sfxn3 Spata6 Tyrobp Ulk2 Zfp106
223	V$E2F4DP2_01: E2F-4:DP-2 heterodimer	47	47	341	1794	13989	-3.08	0.0	1.06	0.0	0610039A15Rik 1110006I15Rik Ap1s1 Armet Atf5 Atp6v0e Atp6v1c1 BC003993 Calu Cast Cd164 Cerk Chl1 Col18a1 Cstf2t Dap Ehd1 Ehd4 Ggta1 Gjb3 Hs3st3b1 Hsp105 Itgb1bp1 Jag2 Kif5b Map3k7 Mef2c Oazin Pcyox1 Phka1 Ppgb Prg1 Rap1gds1 Rbx1 Rsn Slc16a6 Slco3a1 Slk Ssr1 Syvn1 Tbl1xr1 Tceb3 Tieg1 Tra1 Tram1 Ugalt2 Wif1
224	V$TAL1BETAITF2_01: Tal-1beta:ITF-2 heterodimer	22	22	366	1079	14704	-3.08	0.0	0.17	0.0	Arhgef3 Atp6v0e Cd34 Coro1a Cotl1 Derl1 Gspt2 H2-T23 H47 Hs3st3b1 Igsf7 Lefty1 Lrrk1 Padi4 Rcn1 Repin1 Serpine2 Slc30a2 Tnfaip9 Trib3 Xrcc5 Zfp106
225	V$BACH1_01: BTB and CNC homolog 1	9	9	379	229	15554	-3.1	0.0	2.12	0.27	AI132321 Abcb1b Cdh13 Gabarapl1 Ms4a11 Ms4a6d Rapgef3 Repin1 Was
226	V$E47_02: E47	56	56	332	2279	13504	-3.1	0.0	0.65	0.0	5730592L21Rik Anxa9 Apob48r B3gnt1 B4galt1 BC013712 BC025076 Birc1b Calr Capzb Col18a1 Coro1a Cp Edg6 Ehd4 Ero1l Folr2 Frag1 Gale Galnt7 Glipr1 Gng12 Gpc1 Havcr2 Kdelr3 Kif5b Lefty1 Mageh1 Man1a Mapk12 Mef2c Mgll Oazin Padi4 Pdlim5 Phka1 Pou2af1 Ppgb Rac2 Ramp1 Rcn1 Robo4 Scarb2 Serpine2 Sertad1 Slc30a2 Stx7 Surf2 Surf4 Tcfcp2l1 Tgfbi Tgfbr2 Thrsp Tlr1 Tmprss4 Tnfrsf19
227	V$GR_01: high affinity binding site for glucocorticoid receptor	25	25	363	1193	14590	-3.1	0.0	0.2	0.0	0610039A15Rik Apob48r BC013712 Ccl12 Clec7a Derl1 Dsip1 Fbxo22 Fbxo32 Frag1 Ftl1 Il17d Krt1-14 Mcfd2 Pcyox1 Pon3 Pycr2 Rad1 Slc30a2 Surf2 Tmem40 Tmprss4 Tnfrsf19 Was Zfp106
228	V$HFH1_01: HNF-3/Fkh Homolog 1	49	49	339	2082	13701	-3.11	0.0	0.43	0.0	5730592L21Rik Abcb9 Anxa9 Arhgdib Atp6ap2 BC022145 Cklfsf7 Cysltr1 Dsip1 Ehd4 Extl1 Fcgr3 Gabarapl1 Gadd45a Gmfg Got1 H2-T23 Hs3st3b1 Htatip2 Igfbp7 Insl6 Jak1 Klra2 Ly6a Manba Map3k7 Nans Ncb5or Pcyox1 Phka1 Plvap Pon3 Pou2af1 Pycr2 Rad1 Sec22l1 Sepw1 Slco3a1 Spata6 Srp14 Ssr1 St6galnac2 Steap Tmed3 Tmod3 Tnfaip9 Tuba1 Ulk2 Vapa
229	V$EVI1_05: ectopic viral integration site 1 encoded factor	28	28	360	988	14795	-3.13	0.0	1.39	0.0	Cd48 Csna Csnb Cstf2t Ctss Dnajc3 Emcn Ero1l Fcgr1 Gatm Gcnt1 Gimap1 Glipr1 H2-T23 Havcr2 Hspa5 Lifr Mapk12 Pilrb Rbx1 Sh3bgrl Slc30a2 Stat5a Surf4 Tgfbr2 Tmlhe Vapa Waspip
230	V$E2F_Q6_01	43	43	345	1852	13931	-3.13	0.0	0.39	0.0	5031439A09Rik 5730592L21Rik Abhd8 Acsl4 Armet Atf5 Atp6v0e Chl1 Churc1 Col7a1 Creb3l2 Cstf2t Dnajc3 Dusp7 Ehd1 Grp58 Gspt2 Herpud1 Il17d Jak1 Kif5b Mageh1 Map3k7 Mc5r Mrps21 Ndufb9 P4ha1 Pycr2 Rbx1 Rnf128 Rpl5 Slc16a6 Surf2 Syvn1 Tbl1xr1 Tgfbi Tgfbr2 Tieg1 Tmsb4x Tor3a Tram1 Ulk2 Wif1
231	V$AP4_01: activator protein 4	30	30	358	1372	14411	-3.14	0.0	0.26	0.0	1810008K03Rik 1810044O22Rik 5031439A09Rik 5730592L21Rik AI132321 Asph BC051244 Ccl12 Cd48 Cklfsf7 Col7a1 Egfl7 Extl1 Folr1 Gmppb Hsd3b7 Itgax Lrg1 Lyzs Lzp-s Pcyox1 Ptpn22 S100a10 Satb1 Stom Stx7 Tbl1xr1 Tceb3 Tgfbi Tor3a
232	V$CLOX_01: Clox	4	4	384	322	15461	-3.15	0.0	0.05	0.0	Itgb1bp1 Pdcd1lg1 Repin1 Tmlhe
233	V$SRF_Q6: serum response factor	28	28	360	997	14786	-3.16	0.0	1.33	0.0	Abcg1 Actg2 Apob48r Capzb Chi3l1 Clec7a Creb3l2 Csf2rb1 Ctsd Daf1 Gatm Glipr1 Gmfg Herpud1 Kdelr3 Klra2 Pdgfrb Prnd Ptp4a2 Pygl Scarb2 Serpine2 Slc41a2 Sorcs2 Stat5a Surf4 Tmlhe Usp12
234	V$S8_01: S8	31	31	357	1404	14379	-3.16	0.0	0.28	0.0	1110032D12Rik AI132321 Ank Arhgdib Atp6v1c1 BC003993 Cd84 Clec7a Daf1 Gale H2-T23 Havcr2 Insl6 Ly6a Mageh1 Ms4a6b Myef2 Ncb5or Pcdhb12 Pdk4 Pon3 Rab10 Riok3 Rnf128 Sec31l1 Sh3bgrl Tcfcp2l1 Thrsp Tlr1 Ttc7b Usp12
235	V$FREAC4_01: Fork head RElated ACtivator-4	1	1	387	173	15610	-3.16	0.0	0.01	0.0	Fcgr3
236	V$NFKB_Q6: NF-kappaB	48	48	340	1982	13801	-3.16	0.0	0.57	0.0	AI132321 Actg2 Adcy7 Atf5 Atp6v1c1 Atp6v1c2 B2m C1galt1 Cd83 Cklfsf7 Col7a1 Ctsd Ctsl Dpp7 Extl1 Fbln1 Galnt7 Gcnt1 Gpc1 Hsd3b7 Hsp105 Isg20 Jag2 Lefty1 Lrmp Ly96 Lyzs Mageh1 Map3k7 Moxd1 Ms4a6b Ndrg4 Ndufb9 Nifun Pcyox1 Pdk4 Pdlim5 Pla2g1br Ppgb Prg1 Prnd Scarb2 Serpine2 Slamf8 Slc16a6 Tgfbi Tlr6 Usp12
237	V$SRF_Q4	34	34	354	1262	14521	-3.17	0.0	1.15	0.0	Abcg1 Actg2 Apob48r Capzb Cd84 Chi3l1 Clec7a Cnn1 Creb3l2 Csf2rb1 Ctsd Extl1 Fcgr1 Ftl1 Gabarapl1 Gatm Glipr1 Gzmb Herpud1 Kdelr3 Lcn7 Matn2 Mrpl27 Nans Ptp4a2 Repin1 Scarb2 Slc11a1 Slc41a2 Sorcs2 Stat5a Surf4 Tmlhe Usp12
238	V$CREB_02: cAMP-responsive element binding protein	43	43	345	1679	14104	-3.17	0.0	0.88	0.0	1110032D12Rik Abhd2 Acsl4 Atp6ap2 B3gnt1 C1galt1 Calu Coro1a Ctsd Gale Gzmb Herpud1 Hsd17b7 Isg20 Jag2 Kdelr3 Man1a Nans Nek7 Nifun Oazin Olfm1 Padi4 Pbef1 Pdk4 Phka1 Plcl2 Pon3 Pou2af1 Ptk9 Ptpn22 Rad1 Rusc2 Scarb2 Sema3b Serpine2 Slk Surf2 Tmem5 Trib3 Ugalt2 Ulk2 Zfp106
239	V$EGR1_01: Egr-1/Krox-24/NGFI-A immediate-early gene product	1	1	387	171	15612	-3.2	0.0	0.02	0.0	Prss11
240	V$POLY_C: Retroviral Poly A signal	9	9	379	235	15548	-3.2	0.0	2.01	0.23	Arhgdib Casp6 Cln5 Edem1 Emcn Mcfd2 Pygl Rad1 Saa3
241	V$ATF3_Q6: activating transcription factor 3	42	42	346	1654	14129	-3.2	0.0	0.83	0.0	Abcg1 Abhd2 Abhd8 Apob48r Atp6ap2 Avpi1 BC025076 C1galt1 Cast Cda Cnn1 Ctss Ehd1 Fcgr1 Glipr1 Gnb4 Grp58 Igsf7 Inpp5d Jag2 Jak1 Ltf Ly75 Mrpl49 Oazin Padi4 Pbef1 Pgcp Pilrb Plcl2 Ptger2 Rab10 Rac2 Rassf1 Sec24d Sfxn3 Slamf9 Srp14 St6galnac2 Ttc7b Tubb6 Tyrobp
242	V$E2F_03	38	38	350	1632	14151	-3.21	0.0	0.41	0.0	Abhd8 Acsl4 Armet Atp6v0e B3gnt1 Chl1 Churc1 Col7a1 Creb3l2 Cstf2t Ehd1 Gale Grp58 Hck Il17d Jak1 Kif5b Ly96 Mageh1 Manba Mrpl49 Ndufb9 Nid1 Nifun P4ha1 Rbx1 Rnf128 Ropn1l Sepw1 Serpine2 Slc16a6 Surf2 Tbl1xr1 Tieg1 Tmsb4x Tor3a Tram1 Wif1
243	V$HOGNESS_B: Imperfect Hogness /Goldberg Box	28	28	360	1017	14766	-3.22	0.0	1.21	0.0	1810008K03Rik Acsl4 Akap12 Arpc2 Auh BC003993 Cd52 Cdh13 Col5a3 Cops6 Ifi47 Ltf Lzp-s Mpv17 Mrpl27 Myo1g Nans Nid1 Oazin Plvap Prtn3 Rbx1 Robo4 Rpl5 Syap1 Tceb3 Trib3 Ugalt2
244	V$ATF_01: activating transcription factor	38	38	350	1614	14169	-3.23	0.0	0.45	0.0	0610039A15Rik 1810008K03Rik Abhd2 Acsl4 Actg2 Atp6ap2 Avpi1 BC051244 Calu Chl1 Creb3l2 Gmppb Gnb4 Gzmb Hspa5 Isg20 Jak1 Kdelr3 Map3k7 Mrpl49 Nifun Oazin Padi4 Pbef1 Pdk4 Pon3 Pou2af1 Prg1 Rapgef3 Rusc2 Spata6 St6galnac2 Stab1 Syvn1 Tbxas1 Tmem40 Tyrobp Ulk2
245	V$OCT1_Q6: octamer factor 1	354	354	34	14478	1305	-3.25	0.0	0.39	0.0	1110006I15Rik 1110032D12Rik 1810008K03Rik 1810044O22Rik 2310056K19Rik 5031439A09Rik AI132321 Aacs Abcb1b Abcb9 Abcg1 Abcg2 Abhd2 Abhd8 Acsl4 Actg2 Akap12 Akr1b8 Angpt2 Ank Antxr1 Anxa1 Anxa9 Ap1s1 Ap2a2 Aqp1 Arfgap3 Arg1 Arhgdib Arhgef3 Armet Asph Atp6ap2 Atp6v0e Atp6v1c1 Atp6v1c2 Auh Avpi1 B2m BC003993 BC013712 BC022145 BC025076 BC028528 BC051244 Bag1 C1galt1 C1qa C1qg C1qr1 Calr Calu Canx Capzb…
246	V$RREB1_01: Ras-responsive element binding protein 1	34	34	354	1311	14472	-3.27	0.0	0.91	0.0	Ap1s1 Auh BC028528 C1qg Chi3l1 Emcn Entpd1 Hck Hsd17b7 Ifi47 Itgb1bp1 Jag2 Krt1-14 Lefty1 Lgals7 Lifr Ltb4dh Mageh1 Man1a Mapk12 Padi4 Plvap Prg1 Prnd Repin1 S100a13 Sec61b Serpine2 Slamf9 Slc16a6 Ssr1 Stx7 Tram1 Trib3
247	V$OLF1_01: olfactory neuron-specific factor	37	37	351	1537	14246	-3.27	0.0	0.55	0.0	Abcb9 Abhd2 Arg1 Atf5 Atp6v1c2 Cd83 Chl1 Ckb Creb3l2 Ctsz Dnajc3 Ftl1 Ggta1 Hck Hspa5 Lcn7 Mgll Mpra Mrpl49 Nifun P4ha1 Pdk4 Phka1 Plcg2 Pou2af1 Prg1 Rab2 S100a10 Sec61b Sema3b Slamf9 St6galnac2 Tgfbi Tnfaip9 Tubb6 Txndc4 Xrcc5
248	V$GATA4_Q3	384	384	4	15473	310	-3.28	0.0	2.09	0.27	0610039A15Rik 1110006I15Rik 1110032D12Rik 1810044O22Rik 2310056K19Rik 5031439A09Rik 5730592L21Rik AI132321 Aacs Abcb1b Abcb9 Abcg1 Abcg2 Abhd2 Abhd8 Acsl4 Actg2 Adcy7 Akap12 Akr1b8 Angpt2 Ank Antxr1 Anxa1 Anxa9 Ap1s1 Ap2a2 Apob48r Aqp1 Arfgap3 Arg1 Arhgdib Arhgef3 Armet Arpc2 Asph Atf5 Atp6ap2 Atp6v0e Atp6v1c2 Auh Avpi1 B2m B3gnt1 B4galt1 BC003993 BC010552 BC013712 BC022145 BC025076 BC028528 BC05…
249	V$CREB_01: cAMP-responsive element binding protein	36	36	352	1437	14346	-3.28	0.0	0.73	0.0	Abhd2 Acsl4 Akap12 Atp6ap2 Avpi1 C1galt1 Calu Casp1 Cd164 Creb3l2 Glipr1 Gmppb Gnb4 Gzmb Jak1 Map3k7 Mrpl49 Ms4a11 Ms4a6d Nifun Oazin Pbef1 Rad1 Rapgef3 S100a13 Sema4a Sfxn3 Slc41a2 Spata6 St6galnac2 Stab1 Tmsb4x Tyrobp Ugalt2 Ulk2 Zfp106
250	V$TAL1ALPHAE47_01: Tal-1alpha:E47 heterodimer	29	29	359	1280	14503	-3.29	0.0	0.35	0.0	Atp6v0e Atp6v1c2 BC022145 C1qa Cd34 Col5a3 Coro1a Cotl1 Derl1 Gspt2 H2-T23 H47 Hs3st3b1 Igsf7 Lefty1 Lrrk1 Padi4 Pcdhb12 Rcn1 Repin1 Riok3 Slc30a2 Thrsp Tlr1 Tnfaip9 Tor3a Trib3 Xrcc5 Zfp106
251	V$IRF2_01: interferon regulatory factor 2	2	2	386	18	15765	-3.29	0.0	2.5	0.52	Bag1 Pdcd1lg1
252	V$PTF1BETA_Q6	33	33	355	1282	14501	-3.29	0.0	0.87	0.0	Abcg1 Abhd8 Anxa9 Arhgef3 B3gnt1 C1qg Cd48 Cdr2 Cops6 Daf1 Derl1 Dsip1 Edg6 Fcgr3 Gmppb Gpr65 Hck Hs3st3b1 Hsd17b7 Klrb1c Mpra Ms4a6b Olfm1 Pdgfrb Plcl2 Ptpre Rassf1 Rpl5 Rusc2 Saa1 Slc11a1 Stx7 Tor3a
253	V$GABP_B: GA binding protein	34	34	354	1340	14443	-3.3	0.0	0.8	0.0	1110006I15Rik 1110032D12Rik Atp6v0e Auh BC003993 BC022145 Calu Cln5 Col7a1 Ctsl Entpd1 Fbxo22 Fbxo32 Fcer1g H47 Jag2 Ly96 Man1a Mrps21 Ndufb9 Nifun Pcyox1 Rab2 Rad1 Rasa4 Rassf1 Slc16a6 Spata6 Surf2 Syvn1 Tmsb4x Tra1 Txndc4 Txndc7
254	V$NKX61_01: NKX6-1	20	20	368	946	14837	-3.32	0.0	0.24	0.0	1110032D12Rik 1810044O22Rik 5730592L21Rik Atp6v1c1 BC003993 Cd52 Cda Csnb Galnt7 H47 Insl6 Kcnj8 Mc5r Nans Ncb5or Phgdh Stat5a Surf4 Thrsp Tmsb4x
255	V$LEF1_Q6	359	359	29	14531	1252	-3.33	0.0	0.88	0.0	0610039A15Rik 1110006I15Rik 1110032D12Rik 1810008K03Rik 1810044O22Rik 2310056K19Rik 5031439A09Rik 5730592L21Rik AI132321 Aacs Abcb1b Abcb9 Abcg1 Abcg2 Abhd2 Acsl4 Actg2 Adcy7 Akap12 Akr1b8 Angpt2 Ank Antxr1 Anxa1 Anxa9 Ap1s1 Ap2a2 Apob48r Aqp1 Arg1 Arhgef3 Armet Arpc2 Asph Atf5 Atp6ap2 Atp6v0e Atp6v1c2 Auh Avpi1 B2m B3gnt1 B4galt1 BC003993 BC010552 BC013712 BC022145 BC025076 BC028528 BC051244 Bag…
256	V$CACCCBINDINGFACTOR_Q6	30	30	358	1270	14513	-3.35	0.0	0.48	0.0	1110006I15Rik Abcg1 Arg1 Arhgef3 Armet Cast Ccl12 Cp Ctsz Dnclc1 Fcer1g Gale Gatm Gcnt1 Glipr1 Jag2 Lcn7 Lgals1 Lrg1 Mc5r Moxd1 Oazin Prss11 Rusc2 Slc16a6 Slco3a1 Surf4 Tmem40 Tmem5 Was
257	V$TCF11MAFG_01: TCF11:MafG heterodimers	30	30	358	1177	14606	-3.35	0.0	0.8	0.0	1110032D12Rik Abhd2 Actg2 Anxa1 Arhgdib Auh Canx Cd84 Cd8b1 Ckb Cklfsf7 Coro1a Ctsd Ftl1 Grp58 Hexa Hsd3b7 Itgax Ly96 Mapk12 Matn2 Myo1g Padi4 Phgdh Slc16a6 Sparcl1 Tbxas1 Tor3a Tra1 Usp12
258	V$ARNT_01: AhR nuclear translocator homodimers	31	31	357	1255	14528	-3.36	0.0	0.66	0.0	1110032D12Rik Abcb1b Abcg2 Abhd2 Atp6v1c1 Avpi1 B3gnt1 Cd164 Cd8b1 Ctsl Dusp7 Fbln1 Fbxo32 Hexa Hsd17b7 Hsp105 Il17d Kctd12 Lrmp Mapk12 Mcfd2 Mrpl27 Oazin Pcyox1 Plcg2 Rapgef3 Repin1 Ssr1 Surf2 Tlr1 Tyrobp
259	V$HIF1_Q3: hypoxia induced factor	31	31	357	1278	14505	-3.36	0.0	0.58	0.0	Aqp1 Armet Capzb Cda Cdh13 Cklfsf7 Col18a1 Creb3l2 Ero1l Fbxo22 Fcer1g Gmppb Hspa5 Itm2c Kif5b Lgals7 Mgll Mrpl49 P4ha1 Pcyox1 Pdlim5 Rap1gds1 Rnf128 Sec22l1 Sec61b Sepw1 Slamf8 Slk Srp14 Surf4 Wif1
260	V$ATATA_B: Avian C-type TATA box	28	28	360	1200	14583	-3.37	0.0	0.45	0.0	1110032D12Rik 1810044O22Rik Atp6v1c2 Birc1b Ccr2 Chi3l1 Clec7a Cops6 Ctsd Edg6 Gmppb Hspa5 Kctd12 Ly96 Lyzs Lzp-s Mmp3 Ncb5or Ndufb9 Pon3 Ptp4a2 Rab10 Rpl5 Sec24d Sec31l1 Spata6 Tlr6 Tuba1
261	V$AHRARNT_01: aryl hydrocarbon receptor:Arnt heterodimers	22	22	366	1000	14783	-3.37	0.0	0.31	0.0	Acsl4 Asph B3gnt1 BC051244 Cd83 Chi3l1 Cklfsf7 Cln5 Csf2rb1 Dusp7 Jag2 Mgll Moxd1 Ndufb9 Nid1 Plvap Repin1 Slc16a6 Slco3a1 Ssr1 Tram1 Trib3
262	V$MEF2_02: myogenic MADS factor MEF-2	27	27	361	1147	14636	-3.4	0.0	0.48	0.0	5730592L21Rik Abcg2 Ank Aqp1 Arhgef3 Avpi1 BC028528 C1qr1 Cd53 Cd83 Cdr2 Ckb Cp Csna Cstf2t Cysltr1 Extl1 Klra2 Mpra Mrpl27 Pdlim5 Slamf9 Stab1 Stom Thrsp Tnfrsf19 Waspip
263	V$TAL1BETAE47_01: Tal-1beta:E47 heterodimer	19	19	369	880	14903	-3.41	0.0	0.29	0.0	Atp6v0e Cd34 Coro1a Cotl1 Gspt2 H2-T23 H47 Hs3st3b1 Lefty1 Lrrk1 Padi4 Pcdhb12 Rcn1 Repin1 Slc30a2 Tnfaip9 Trib3 Xrcc5 Zfp106
264	V$ACAAT_B: Avian C-type CCAAT box	27	27	361	1113	14670	-3.41	0.0	0.58	0.0	5730592L21Rik Adcy7 Atp6v1c1 BC010552 Ckb Clec7a Creb3l2 Dnajc3 Edg6 Gmppb Got1 Grp58 Hs3st3b1 Hsd17b7 Hspa5 Iqgap1 Mgll Pcyox1 Pycr2 Rasa4 Riok3 Sec61b St3gal1 Syvn1 Tgfbr2 Tra1 Trim30
265	V$E2F1DP2_01: E2F-1:DP-2 heterodimer	27	27	361	1074	14709	-3.42	0.0	0.73	0.0	0610039A15Rik Ap1s1 Atf5 Cast Cd164 Chl1 Cstf2t Dap Ggta1 Hs3st3b1 Kif5b Map3k7 Mef2c Pcyox1 Rap1gds1 Rbx1 Rsn Slc16a6 Slco3a1 Slk Ssr1 Syvn1 Tbl1xr1 Tieg1 Tra1 Tram1 Wif1
266	V$OCT1_05: octamer-binding factor 1	25	25	363	1072	14711	-3.42	0.0	0.45	0.0	Anxa1 Creb3l2 Csf2rb1 Dsip1 Gadd45a Gpr65 Hs3st3b1 Itgax Kctd12 Lgals7 Ly96 Mpeg1 Oazin Pdlim5 Phgdh Prg1 Rab10 Repin1 Rnf128 Sh3bgrl Surf4 Tlr1 Tlr6 Tmsb4x Trib3
267	V$OCT_C: Octamer binding site	26	26	362	1051	14732	-3.44	0.0	0.66	0.0	Abcg2 Anxa1 Atp6v1c2 Csf2rb1 Derl1 Dsip1 Ero1l Gadd45a Gpr65 Hs3st3b1 Kctd12 Ly96 Mpeg1 Oazin Phgdh Prg1 Rab10 Rab2 Repin1 Riok3 Sertad1 Sh3bgrl Surf4 Tlr6 Tmsb4x Trib3
268	V$TAXCREB_01: Tax/CREB complex	7	7	381	420	15363	-3.44	0.0	0.12	0.0	Gale Iqgap1 Jag2 Pbef1 Pdk4 Plcl2 St6galnac2
269	V$PR_02: is recognized by progesterone receptor	22	22	366	830	14953	-3.45	0.0	0.94	0.0	Apob48r B4galt1 BC022145 BC051244 C1qg Ccr2 Cd53 Derl1 Dsip1 Gabarapl1 Glipr1 Htatip2 Itgax Itm2c Krt1-14 Lefty1 Pycr2 Sfxn3 Slc30a2 Tmem40 Tmprss4 Was
270	V$AR_Q2: androgen receptor	20	20	368	897	14886	-3.46	0.0	0.35	0.0	Adcy7 BC013712 BC022145 Clec7a Derl1 Dsip1 Emr1 Gmfg Gpc1 Il17d Kctd12 Mpra Ptpre Slamf9 Surf2 Tmprss4 Tpst1 Was Xbp1 Zfp106
271	V$ATF1_Q6	23	23	365	987	14796	-3.46	0.0	0.46	0.0	0610039A15Rik Abhd2 Apob48r C1galt1 Calu Cd53 Cd83 Cd84 Creb3l2 Csnb Dsip1 Gmppb Insl6 Jak1 Lgals7 Lzp-s Mrpl49 Oazin Sema4a Sfxn3 Slc41a2 Spata6 Tyrobp
272	V$PAX_Q6	374	374	14	15097	686	-3.46	0.0	1.24	0.0	0610039A15Rik 1110006I15Rik 1110032D12Rik 1810008K03Rik 1810044O22Rik 2310056K19Rik 5031439A09Rik 5730592L21Rik AI132321 Aacs Abcb1b Abcb9 Abcg1 Abcg2 Abhd2 Abhd8 Acsl4 Adcy7 Akap12 Akr1b8 Angpt2 Ank Antxr1 Anxa1 Anxa9 Ap2a2 Apob48r Aqp1 Arfgap3 Arg1 Arhgdib Arhgef3 Armet Arpc2 Asph Atf5 Atp6ap2 Atp6v0e Atp6v1c1 Atp6v1c2 Auh Avpi1 B2m B3gnt1 B4galt1 BC003993 BC010552 BC013712 BC022145 BC025076 BC…
273	V$FOXO1_02: fork head box O1	24	24	364	959	14824	-3.47	0.0	0.7	0.0	B4galt1 BC051244 Cd53 Cd83 Cklfsf7 Dsip1 Fcer1g Hexa Lcp1 Mrpl27 Nans Nek7 Pdk4 Ppgb Prg1 Ptp4a2 Pygl Sfxn3 Slc30a2 Srp14 Ssr1 Tmod3 Ulk2 Wif1
274	V$FREAC2_01: Fork head RElated ACtivator-2	24	24	364	993	14790	-3.47	0.0	0.57	0.0	BC051244 Cd83 Cklfsf7 Dsip1 Fbxo22 Fcer1g Klra2 Lcp1 Man1a Mef2c Mgll Nans Nek7 Ppgb Prg1 Pygl Sema4a Sfxn3 Slc30a2 Srp14 Ssr1 Tmlhe Ulk2 Wif1
275	V$OCT1_B: Octamer binding factor 1	22	22	366	951	14832	-3.48	0.0	0.44	0.0	Anxa1 Atp6v1c2 Avpi1 Csf2rb1 Csna Derl1 Dsip1 Extl1 Gadd45a Hs3st3b1 Kctd12 Lefty1 Ly96 Phgdh Prg1 Ptpre Rab2 Rcn1 Repin1 Sh3bgrl Tmsb4x Trib3
276	V$NFKAPPAB65_01: NF-kappaB (p65)	21	21	367	919	14864	-3.49	0.0	0.41	0.0	Anxa1 Atf5 Atp6v1c1 B2m Ccr2 Ctsl Fcgr3 Gcnt1 Gmfg Ifi47 Jag2 Map3k7 Mrps21 Nans Ndufb9 Pdk4 Prnd Slamf8 Tlr6 Tnfaip9 Tor3a
277	V$MEF3_B: MEF-3	14	14	374	471	15312	-3.5	0.0	1.28	0.0	Armet Atp6v1c2 Birc1b C1qa Edg6 Gcnt1 Inpp5d Mageh1 Phyh Slc11a1 Slc7a8 St8sia4 Stat5a Tor3a
278	V$E2F1DP1RB_01: Rb:E2F-1:DP-1 trimeric complex	21	21	367	886	14897	-3.52	0.0	0.51	0.0	Acsl4 Armet Atp6v0e Chl1 Col18a1 Gnb4 Hsp105 Manba Nid1 Nifun P4ha1 Phka1 Rbx1 Ropn1l Sepw1 Slc16a6 Tbl1xr1 Tceb3 Tmsb4x Tram1 Wif1
279	V$PBX_Q3	369	369	19	15068	715	-3.52	0.0	0.37	0.0	0610039A15Rik 1110006I15Rik 1110032D12Rik 1810008K03Rik 1810044O22Rik 2310056K19Rik 5031439A09Rik 5730592L21Rik AI132321 Aacs Abcb1b Abcb9 Abcg1 Abcg2 Abhd2 Abhd8 Acsl4 Actg2 Adcy7 Akr1b8 Angpt2 Ank Antxr1 Anxa1 Anxa9 Ap1s1 Ap2a2 Apob48r Aqp1 Arg1 Arhgdib Arhgef3 Armet Arpc2 Asph Atf5 Atp6ap2 Atp6v0e Atp6v1c1 Atp6v1c2 Auh Avpi1 B2m B3gnt1 B4galt1 BC010552 BC013712 BC022145 BC025076 BC028528 BC051…
280	V$MEIS1BHOXA9_02: Meis-1b:HOXA9 heterodimeric binding	7	7	381	186	15597	-3.53	0.0	1.7	0.13	Actg2 C1qg Fbxo32 Ms4a11 Ms4a6d Ttc7b Xdh
281	V$MEF2_03: myogenic MADS factor MEF-2	10	10	378	312	15471	-3.57	0.0	1.4	0.0	Ank Aqp1 Avpi1 C1qr1 Cd83 Ckb Cysltr1 Extl1 Slamf9 Thrsp
282	V$HOX13_01: Hox-1.3	3	3	385	242	15541	-3.57	0.0	0.07	0.0	Canx Daf1 Spata6
283	V$STAT5B_01: signal transducer and activator of transcription 5b	5	5	383	324	15459	-3.58	0.0	0.11	0.0	Cast Ifi47 Kcnj8 Tmlhe Tmod3
284	V$CREBP1CJUN_01: CRE-binding protein 1:c-Jun heterodimer	13	13	375	621	15162	-3.59	0.0	0.28	0.0	0610039A15Rik Avpi1 Calu Csnb Glipr1 Gnb4 Jak1 Lzp-s Mrpl49 Oazin Pbef1 Tbxas1 Tyrobp
285	V$R_01: Epstein-Barr virus transcription factor R	8	8	380	231	15552	-3.59	0.0	1.53	0.06	Ckb Jag2 Ly75 Slk Tmod3 Trib3 Tyrobp Waspip
286	V$FOXO4_02: fork head box O4	13	13	375	447	15336	-3.6	0.0	1.16	0.0	B4galt1 BC051244 Cd53 Cd83 Mrpl27 Nans Ppgb Prg1 Ptp4a2 Sfxn3 Srp14 Tmod3 Wif1
287	V$NFKB_C: NF-kappaB binding site	15	15	373	547	15236	-3.6	0.0	0.99	0.0	Actg2 Atf5 Atp6v1c1 B2m C1galt1 Cd83 Gcnt1 Hsd3b7 Mageh1 Map3k7 Ms4a6b Pdk4 Prnd Slamf8 Tlr6
288	V$HFH4_01	15	15	373	545	15238	-3.61	0.0	1.0	0.0	1810044O22Rik Akr1b8 BC051244 Cp Fcer1g Gabarapl1 Isg20 Krt1-14 Ly6a Ppgb Prg1 Steap Vapa Wif1 Zfp106
289	V$CDPCR3_01: cut-like homeodomain protein	7	7	381	398	15385	-3.62	0.0	0.15	0.0	Angpt2 Calr Ctss Laptm5 Phgdh Ramp1 Tgfbi
290	V$NFY_C: NF-Y binding site	7	7	381	395	15388	-3.63	0.0	0.16	0.0	Abcb1b Col5a3 Got1 Gpc1 Pdk4 Ptpre St6galnac2
291	V$T3R_01: viral homolog of thyroid hormone receptor alpha1	12	12	376	411	15372	-3.64	0.0	1.15	0.0	AI132321 Col4a1 Fcgr1 Glipr1 Jag2 Ltf Ly75 Pdgfrb Pilrb Rac2 St3gal1 Tuba1
292	V$ATF6_01: activating transcription factor 6	10	10	378	324	15459	-3.64	0.0	1.26	0.0	1810008K03Rik AI132321 Isg20 Kdelr3 Nans Padi4 Pdk4 Pon3 Pou2af1 Sema3b
293	V$AR_02: high affinity binding sites for androgen receptor	3	3	385	52	15731	-3.67	0.0	1.93	0.23	Derl1 Slc30a2 Tmprss4
294	V$FOXO3_01: fork head box O3	11	11	377	372	15411	-3.67	0.0	1.16	0.0	BC051244 Cd53 Cd83 Lcp1 Nans Prg1 Ptp4a2 Sfxn3 Srp14 Tmod3 Wif1
295	V$E4F1_Q6	9	9	379	457	15326	-3.69	0.0	0.23	0.0	Cd164 Creb3l2 Gmppb Kdelr3 Map3k7 Pon3 Prss11 S100a13 Spata6
296	V$HNF4_01_B: Hepatocyte nuclear factor 4	14	14	374	609	15174	-3.69	0.0	0.45	0.0	B3gnt1 BC028528 Calu Cda Cops6 Edg6 Hsd3b7 Ly75 Mageh1 Pilrb Pygl Rab2 Sorcs2 St6galnac2
297	V$SREBP1_01: sterol regulatory element-binding protein 1	15	15	373	599	15184	-3.69	0.0	0.68	0.0	1810008K03Rik 5031439A09Rik Atp6v0e Calr Cd164 Ctsd Dpp7 Itgax Mpv17 Mrpl27 Ppgb Ssr1 Thrsp Ugalt2 Xrcc5
298	V$EVI1_02: ectopic viral integration site 1 encoded factor	7	7	381	380	15403	-3.73	0.0	0.19	0.0	Csnb Cysltr1 Emcn Glipr1 Pilrb Rbx1 Tgfbr2
299	V$SRF_C: serum response factor	13	13	375	520	15263	-3.77	0.0	0.66	0.0	Actg2 Clec7a Creb3l2 Csf2rb1 Ctsd Egfl7 Glipr1 Herpud1 Ptp4a2 Sorcs2 Surf4 Tmlhe Usp12
300	V$IRF1_01: interferon regulatory factor 1	10	10	378	347	15436	-3.77	0.0	1.04	0.0	BC022145 Bag1 Csf2rb1 Ifi47 Il17d Pdcd1lg1 Sepw1 Spata6 Tgfbr2 Xbp1
301	V$RSRFC4_01: related to serum response factor, C4	4	4	384	90	15693	-3.77	0.0	1.66	0.13	Ank Avpi1 Ckb Extl1
302	V$RP58_01: 58 KDA repressor protein	11	11	377	400	15383	-3.77	0.0	0.92	0.0	Apob48r Ctss Fcgr3 Gale H47 Igsf7 Lefty1 Riok3 Thrsp Tmprss4 Tor3a
303	V$ALPHACP1_01	11	11	377	405	15378	-3.8	0.0	0.88	0.0	Abcb1b Armet Atp6v1c1 Col5a3 Gpr65 Hspa5 Nans Ppp3ca Riok3 Sertad1 Tieg1
304	V$GNCF_01: GCNF (germ cell nuclear factor)	4	4	384	91	15692	-3.8	0.0	1.64	0.12	BC013712 Cln5 Hexa Tor3a
305	V$PPARA_02: PPAR-alpha:RXR-alpha heterodimer (peroxisome proliferator activated factor alpha:retinoid X receptor alpha)	12	12	376	472	15311	-3.81	0.0	0.7	0.0	AI132321 Bag1 Chi3l1 Col18a1 Creb3l2 Dusp7 Havcr2 Herpud1 Igsf7 Isg20 Sec31l1 Tor3a
306	V$RORA2_01: RAR-related orphan receptor alpha2	3	3	385	221	15562	-3.82	0.0	0.1	0.0	Got1 Kif5b Ptpn22
307	V$OCT1_01: octamer factor 1	11	11	377	466	15317	-3.83	0.0	0.52	0.0	Anxa1 Atp6v1c2 Csf2rb1 Cysltr1 Derl1 Gadd45a Rab10 Repin1 Sh3bgrl Tmsb4x Trib3
308	V$RSRFC4_Q2	7	7	381	363	15420	-3.84	0.0	0.24	0.0	Ank Aqp1 Avpi1 Cd83 Ckb Extl1 Thrsp
309	V$CHX10_01	9	9	379	411	15372	-3.88	0.0	0.38	0.0	AI132321 Cast Churc1 Cysltr1 Mageh1 Rab10 Surf4 Tlr1 Usp12
310	V$DEAF1_02	8	8	380	368	15415	-3.93	0.0	0.38	0.0	Akap12 Atp6ap2 BC028528 Calr Ctsl Kcnj8 Nifun Slc16a6
311	V$AR_03: is recognized by androgen reseptor	6	6	382	311	15472	-3.95	0.0	0.25	0.0	Derl1 Dsip1 Slc30a2 Tmem40 Tmprss4 Was
312	V$STAF_01: Se-Cys tRNA gene transcription activating factor	8	8	380	303	15480	-3.97	0.0	0.75	0.0	Abhd2 BC003993 Cops6 Cp Hsp105 Pou2af1 Slc30a2 Waspip
313	V$FXR_Q3	5	5	383	269	15514	-4.0	0.0	0.24	0.0	Ap2a2 Clec7a Fcgr1 Hsd3b7 Lrrk1
314	V$FXR_IR1_Q6	5	5	383	149	15634	-4.01	0.0	1.17	0.0	Atp6v1c1 Cnn1 Lcp1 Lrrk1 Ly6c
315	V$E2F_01: E2F	4	4	384	107	15676	-4.04	0.0	1.29	0.0	Ap1s1 Ndufb9 Tbl1xr1 Ugalt2
316	V$NGFIC_01: nerve growth factor-induced protein C	7	7	381	275	15508	-4.06	0.0	0.66	0.0	Abhd8 Asph Gng12 Got1 Prss11 Sfxn3 Tieg1
317	V$CDP_02: transcriptional repressor CDP	2	2	386	159	15624	-4.08	0.0	0.1	0.0	Itgb1bp1 Repin1
318	V$EGR2_01: Egr-2/Krox-20 early growth response gene product	6	6	382	212	15571	-4.08	0.0	0.86	0.0	Abhd8 Asph Gng12 Prss11 Sfxn3 Tieg1
319	V$PR_01: high affinity binding sites for progesterone receptor	6	6	382	277	15506	-4.09	0.0	0.39	0.0	Armet Derl1 Dsip1 Krt1-14 Slc30a2 Tmprss4
320	V$MEIS1AHOXA9_01: Meis-1a:HOXA9 heterodimeric binding	5	5	383	165	15618	-4.12	0.0	0.95	0.0	Churc1 Dnajc3 Fbxo32 Isg20 Ttc7b
321	V$CREBP1_01: cAMP-responsive element binding protein 1	6	6	382	256	15527	-4.14	0.0	0.51	0.0	Creb3l2 Gmppb Riok3 S100a13 Spata6 Zfp106
322	V$EGR3_01: early growth response gene 3 product	5	5	383	176	15607	-4.19	0.0	0.82	0.0	Abhd8 Asph Gng12 Sfxn3 Tieg1
323	V$OCT1_07: octamer factor 1	5	5	383	217	15566	-4.2	0.0	0.48	0.0	1110006I15Rik Akr1b8 Cd48 Rab10 Surf4
324	V$CDP_01: cut-like homeodomain protein	2	2	386	144	15639	-4.26	0.0	0.14	0.0	Cdr2 Glipr1
325	V$POU3F2_02	1	1	387	109	15674	-4.27	0.0	0.07	0.0	Cstf2t
326	V$MIF1_01: MIBP-1 / RFX1 complex	4	4	384	194	15589	-4.27	0.0	0.35	0.0	Abcg1 Cerk Itm2c Sh3kbp1
327	V$AHR_01: aryl hydrocarbon / dioxin receptor	2	2	386	41	15742	-4.3	0.0	1.29	0.0	2310056K19Rik Sertad1
328	V$HSF_Q6	3	3	385	156	15627	-4.38	0.0	0.3	0.0	B4galt1 Rnase4 S100a10
329	V$MYCMAX_01: c-Myc:Max heterodimer	3	3	385	139	15644	-4.42	0.0	0.41	0.0	Abcg2 Cd8b1 Tyrobp
330	V$CAAT_C: Retroviral CCAAT box	3	3	385	119	15664	-4.47	0.0	0.57	0.0	Canx Mpeg1 St3gal1
331	V$LXR_DR4_Q3	1	1	387	95	15688	-4.47	0.0	0.1	0.0	Ttc7b
332	V$POU3F2_01	2	2	386	64	15719	-4.6	0.0	0.75	0.0	Gabarapl1 Sec22l1
333	V$SREBP1_02: sterol regulatory element-binding protein 1	2	2	386	93	15690	-4.63	0.0	0.4	0.0	Galnt7 Kcnj8
334	V$EVI1_03: ectopic viral integration site 1 encoded factor	2	2	386	70	15713	-4.64	0.0	0.66	0.0	Glipr1 Pilrb
335	V$DTYPEPA_B: poly A signal of D-type LTRs	2	2	386	83	15700	-4.64	0.0	0.5	0.0	Hs3st3b1 Repin1
336	V$HMX1_01: H6 homeobox 3	1	1	387	22	15761	-4.81	0.0	0.85	0.0	Grp58
337	V$HMEF2_Q6: myocyte enhancer factor	1	1	387	58	15725	-4.89	0.0	0.27	0.0	Steap
338	V$PAX5_02: B-cell-specific activating protein	1	1	387	53	15730	-4.91	0.0	0.31	0.0	Gmppb
339	V$APOLYA_B: Avian C-type PolyA signal	1	1	387	42	15741	-4.95	0.0	0.43	0.0	Ltf
