# Supplementary material for: A genomic analysis of mouse models of breast cancer reveals molecular features of mouse models and relationships to human breast cancer
Source: Breast Cancer Res. 2014 Jun 5;16(3):R59. doi: 10.1186/bcr3672 (PMC4078930; doi:10.1186/bcr3672)
Supplement: Additional file 2 — Fold change values organized by mouse tumor model type comparing the mouse model to all other types of mouse models. [file bcr3672-S2.zip › Additional_file_2/INT3_SAM/AdditionalFile43_INT3_SAM/int3.txt]

Current settings
Input parameters
Data type?								Two class unpaired
Array or Seq data?								array
Arrays centered?								FALSE
Delta								1.031363375
Minimum fold change								0
Test statistic								standard
Are data are log scale?								TRUE
Number of permutations								100
Input percentile for exchangeability factor s0								Automatic choice
Number of neighbors for KNN								10
Seed for Random number generator								28664797
Computed values
Estimate of pi0 (proportion of null genes)								0.618
s0 percentile								0
False Discovery Rate (%)								1.05594779
List of Significant Genes for Delta = 1.031
Positive genes (266)
	Row	Gene ID	Gene Name	Score(d)	Numerator(r)	Denominator(s+s0)	Fold Change	q-value(%)
	17191	1456263_at	6.003194879	7.693683615	2.547338179	0.33109474	5.845547594	0
	13714	1449146_at	6.281828983	7.590577081	2.622859804	0.345541555	6.159698788	0
	3056	1419031_at	7.560655013	5.884304106	2.238032343	0.38033934	4.717532127	0
	13872	1449325_at	7.49096801	5.874086351	2.199568246	0.374452828	4.593418547	0
	9502	1427167_at	7.072552727	5.551612399	3.270910187	0.589182016	9.652550434	0
	8529	1425841_at	4.555053009	5.438655098	1.616578685	0.297238684	3.066469678	0
	17335	1456739_x_at	7.743943084	5.369005736	2.844256753	0.529754836	7.181358339	0
	2221	1418106_at	5.321260837	5.351093379	2.164271315	0.404454036	4.482399742	0
	68	1415780_a_at	7.615127122	5.333161477	2.759221637	0.517370728	6.770308793	0
	2111	1417985_at	8.372805635	5.322440971	2.490784649	0.467977881	5.620835716	0
	2112	1417986_at	8.206784455	5.311859309	2.447475797	0.460756894	5.454609049	0
	12240	1437849_x_at	7.47040571	5.269317235	2.582611549	0.490122616	5.990230629	0
	7552	1424596_s_at	6.644621544	5.229097105	2.245492501	0.429422605	4.741989608	0
	17448	1460236_at	5.011207016	5.0470358	2.846781919	0.564050273	7.193938964	0
	7861	1424976_at	5.141655657	4.697803368	1.884428495	0.401129708	3.69206639	0
	17107	1456003_a_at	5.758916878	4.679697025	1.796556979	0.38390455	3.473901815	0
	6656	1423549_at	5.743972191	4.678633818	1.793356059	0.383307634	3.466202784	0
	6657	1423550_at	5.702943996	4.668976782	1.76368268	0.37774501	3.395638035	0
	15105	1450931_at	8.222745848	4.659505376	1.652040287	0.354552716	3.142777828	0
	17466	1460258_at	8.079011096	4.59525545	3.034254799	0.660301659	8.192221928	0
	15106	1450932_s_at	8.313780149	4.574641213	1.553075409	0.339496659	2.934420065	0
	12613	1439200_x_at	8.388337214	4.571339352	1.576483761	0.344862553	2.982420664	0
	524	1416273_at	7.393336244	4.560176423	2.008688274	0.440484772	4.02416169	0
	12525	1438855_x_at	7.427087078	4.550892782	2.085647179	0.458294071	4.24465465	0
	12725	1444028_s_at	8.356762336	4.522708422	1.513836672	0.334719051	2.855684648	0
	7986	1425128_at	5.055770854	4.470310661	1.395136503	0.312089385	2.630134364	0
	14212	1449848_at	6.669228612	4.446550448	2.124428278	0.477769971	4.360302655	0
	3951	1420385_at	6.454760626	4.434612846	2.074824739	0.467870547	4.212932318	0
	17227	1456388_at	5.819081915	4.433528651	1.49741909	0.337748825	2.823371733	0
	13831	1449280_at	3.977943326	4.380827826	1.90244521	0.434266145	3.738462883	0
	4632	1421167_at	5.396049778	4.319699377	1.321937691	0.306025391	2.500016628	0
	3747	1419905_s_at	8.344934532	4.297269313	2.368844537	0.551244142	5.165272766	0
	3748	1419906_at	7.938907148	4.268104212	2.243188087	0.52557013	4.734421282	0
	4109	1420569_at	5.380650065	4.215846617	2.088057298	0.495287777	4.251751555	0
	12649	1439373_x_at	5.782616041	4.204365938	2.077236664	0.494066571	4.219981471	0
	261	1415999_at	8.855423719	4.192091728	2.47945828	0.591460884	5.576880199	0
	5851	1422602_a_at	5.820663312	4.182837754	2.025303211	0.484193586	4.070774233	0
	4080	1420534_at	5.137168733	4.11060454	1.606921283	0.390920914	3.046011277	0
	9518	1427196_at	6.034480961	4.07097327	1.939551917	0.476434452	3.835864921	0
	9246	1426784_at	6.899982769	4.050797466	1.537216086	0.379484805	2.902339094	0
	4079	1420533_at	5.207756869	4.038066382	1.555378384	0.385179003	2.939108023	0
	16411	1452679_at	5.59114542	4.013637234	1.6549693	0.412336543	3.149164893	0
	6566	1423443_at	4.121744903	3.959240371	1.122029045	0.28339503	2.176528702	0
	7542	1424583_at	5.546483265	3.956872128	1.097123103	0.277270295	2.139276709	0
	7669	1424735_at	5.33137564	3.932026277	0.966380379	0.245771597	1.953932161	0
	14000	1449468_at	2.064537785	3.898475583	1.567570414	0.402098302	2.964051294	0
	6709	1423611_at	6.255946738	3.894474558	1.961606314	0.503689595	3.894954065	0
	3409	1419420_at	2.068871562	3.876584238	1.588839746	0.409855597	3.008073349	0
	5740	1422477_at	6.69651658	3.852784914	1.163767413	0.302058755	2.240417206	0
	12871	1448201_at	7.267492104	3.806838787	2.247361707	0.590348537	4.748137476	0
	17043	1455844_at	6.480219544	3.8010164	1.142980474	0.300703905	2.208367805	0
	3023	1418995_at	2.900215969	3.798175275	1.305942169	0.343834098	2.472451411	0
	4379	1420872_at	4.872437728	3.78511247	1.353180822	0.357500823	2.554747701	0
	16052	1452108_at	3.099681334	3.778751826	1.535790964	0.40642811	2.899473523	0
	8796	1426195_a_at	8.583150744	3.771929427	1.483160666	0.393210078	2.795605259	0
	15909	1451924_a_at	5.827182257	3.769494221	1.514047837	0.401658087	2.856102661	0
	6129	1422917_at	5.232858645	3.746174873	1.209643272	0.322900909	2.312804422	0
	16608	1453728_a_at	5.280881844	3.742160201	1.196475269	0.3197285	2.291790659	0
	3182	1419167_at	2.203617822	3.726538078	1.104262764	0.296324025	2.149889879	0
	10434	1429560_at	3.28780291	3.713286046	1.492929622	0.402050799	2.814599444	0
	10934	1432400_at	4.949391544	3.707602642	1.17357818	0.31653289	2.255704647	0
	4378	1420871_at	4.800633296	3.696302919	1.250314064	0.338260714	2.37893205	0
	11436	1434896_at	3.437732972	3.691955198	1.476595821	0.39994955	2.782913026	0
	14296	1449948_at	3.854220391	3.684871145	1.51543908	0.411259721	2.858858233	0
	16526	1453198_at	3.320570758	3.68467102	1.487779059	0.403775276	2.804568964	0
	9089	1426565_at	3.375799771	3.680490229	1.436292529	0.390244897	2.706245141	0
	10933	1432399_a_at	5.092007216	3.678910652	1.157650829	0.314672178	2.230938632	0
	15370	1451243_at	6.796391703	3.677166278	0.925087972	0.251576323	1.898800022	0
	7632	1424688_at	3.079883585	3.663043063	1.35238105	0.369196056	2.553331845	0
	9799	1427609_at	4.593339346	3.662343819	0.911767544	0.248957386	1.881349056	0
	11391	1434714_at	4.231889747	3.660267219	1.492641246	0.407795704	2.8140369	0
	8417	1425705_a_at	4.021614248	3.658706431	1.484075339	0.405628428	2.797378243	0
	12462	1438626_x_at	7.00485512	3.645505721	1.466018387	0.402144037	2.762584105	0
	1277	1417079_s_at	4.412630309	3.635479644	0.929002266	0.255537744	1.903958807	0
	12422	1438507_x_at	6.962396958	3.632556286	1.447015744	0.398346407	2.726434967	0
	11825	1436688_x_at	6.967685408	3.630422456	1.450374557	0.399505725	2.732789916	0
	11092	1433688_x_at	6.951298001	3.627806444	1.440275947	0.397010141	2.713727666	0
	9253	1426793_a_at	6.855804681	3.625209902	1.413410638	0.389883807	2.663661283	0
	13402	1448789_at	6.161859498	3.624850124	1.793739923	0.494845266	3.467125173	0
	6770	1423680_at	6.67845353	3.617281417	1.572293609	0.434661677	2.973771111	0
	1276	1417078_at	4.433625053	3.615224051	0.901474664	0.24935513	1.867974375	0
	1799	1417642_at	5.979146054	3.607277208	1.612857126	0.447112055	3.058569643	0
	9655	1427395_a_at	6.043098245	3.606269173	1.637932276	0.454190244	3.112194607	0
	2917	1418880_at	4.650674231	3.587673459	0.961423113	0.267979548	1.947229748	0
	16489	1453004_at	6.742486227	3.577576006	1.371705223	0.383417493	2.587762514	0
	5436	1422128_at	6.400201769	3.576408087	1.408247606	0.393760324	2.654145767	0
	8735	1426109_a_at	1.81197844	3.575690146	1.203684778	0.336630057	2.303271975	0
	14224	1449863_a_at	4.019258118	3.560361394	1.261826756	0.35440974	2.39799185	0
	16360	1452595_at	2.289424978	3.535239752	1.625303195	0.459743415	3.085069937	0
	17089	1455965_at	2.173218194	3.531760279	1.626137353	0.460432539	3.086854222	0
	16193	1452329_at	3.711450649	3.520230482	1.256787916	0.357018645	2.389631094	0
	10168	1428309_s_at	4.159470946	3.501026969	1.027998146	0.2936276	2.039192745	0
	15217	1451061_at	2.375045589	3.498872469	1.175835813	0.336061352	2.259237301	0
	8086	1425250_a_at	1.516244115	3.498419354	1.153035241	0.329587486	2.223812635	0
	10167	1428308_at	4.178783863	3.495174453	1.029291768	0.294489383	2.041022049	0
	3655	1419699_at	4.223411724	3.486427392	1.256148117	0.360296652	2.388571588	0
	17602	1460480_at	2.120277638	3.45129061	1.099790978	0.318660786	2.143236383	0
	1326	1417129_a_at	4.45161344	3.446684794	1.624943531	0.471451156	3.084300925	0
	9528	1427214_at	3.074877924	3.427656987	1.011586611	0.295124808	2.016127126	0
	15714	1451663_a_at	3.474730651	3.424764533	1.197430467	0.349638773	2.29330854	0
	9155	1426648_at	4.571424012	3.394602176	1.154896056	0.340215435	2.226682801	0
	12012	1437175_at	4.198876697	3.377799895	1.202893892	0.35611757	2.302009667	0
	14333	1449994_at	3.822552272	3.367422247	1.547194679	0.45945966	2.922483094	0
	13244	1448609_at	6.432317898	3.364579028	1.206260319	0.358517458	2.307387516	0
	14101	1449586_at	7.952927567	3.363836243	1.855221484	0.55151956	3.618072919	0
	11674	1435920_x_at	4.458601436	3.358841404	1.367918217	0.407258948	2.580978668	0
	11673	1435919_at	4.355317769	3.355732138	1.42526644	0.424725926	2.685640949	0
	8108	1425279_at	3.959360793	3.342579997	1.172421227	0.350753378	2.253896436	0
	15701	1451646_at	4.004733612	3.341695908	1.173068374	0.351039833	2.254907689	0
	14659	1450397_at	4.454885048	3.310494937	1.032340916	0.311838845	2.045340329	0
	10726	1431429_a_at	5.84687798	3.310291868	1.324304812	0.400056812	2.504121931	0
	1004	1416784_at	1.884477545	3.300158109	1.052151314	0.318818456	2.073619678	0
	4974	1421577_at	2.772842558	3.298690464	1.17377604	0.355830913	2.25601403	0
	13398	1448784_at	6.421708857	3.284392242	0.85041765	0.258926945	1.803022812	0
	8579	1425914_a_at	5.261251063	3.25793569	1.188992568	0.364952743	2.2799348	0
	6746	1423653_at	5.14405098	3.247580625	1.368043669	0.421250102	2.58120311	0
	13780	1449223_at	2.811859699	3.245849837	1.101202479	0.339264764	2.145334305	0
	8207	1425411_at	5.356866177	3.235889764	1.250101615	0.386323919	2.378581757	0
	15226	1451071_a_at	5.144464714	3.234703425	1.393960282	0.430939131	2.627990904	0
	1669	1417506_at	7.04008571	3.216025676	1.071278521	0.333106333	2.101294717	0
	9298	1426858_at	8.795573179	3.179661403	1.425791998	0.448410009	2.686619477	0
	2188	1418070_at	4.751441182	3.156793671	0.930091027	0.294631555	1.905396214	0
	9299	1426859_at	8.584423196	3.143185337	1.36567762	0.434488417	2.576973355	0
	7692	1424761_at	6.295968313	3.142190422	1.247722043	0.397086706	2.374661774	0
	3375	1419384_at	4.8938041	3.141707518	1.083347815	0.344827712	2.118947458	0
	17542	1460359_at	6.78727777	3.136773975	1.107843095	0.353179127	2.155231879	0
	4270	1420747_at	6.072836256	3.135953004	1.256533036	0.400686182	2.389208958	0
	4629	1421163_a_at	4.953601654	3.117624093	1.072868244	0.344130085	2.103611434	0
	15777	1451740_at	2.633670095	3.116466956	1.197040293	0.384101712	2.292688403	0
	2189	1418071_s_at	4.874543964	3.10880354	0.887097791	0.285350225	1.849451914	0
	4316	1420797_at	3.395611249	3.099008201	0.713998992	0.230395967	1.640344676	0
	8285	1425521_at	2.076583791	3.097281847	1.130640636	0.365042864	2.189559472	0
	3154	1419139_at	3.682065184	3.095177567	1.131983491	0.365724895	2.191598454	0
	3763	1419934_at	3.456227896	3.092202282	0.723059732	0.233833257	1.650679159	0
	12111	1437455_a_at	8.783580143	3.081181649	0.952991574	0.309294187	1.935882747	0.216086482
	13764	1449203_at	5.333918377	3.078039566	1.183100253	0.384368111	2.270641986	0.216086482
	7368	1424373_at	6.865849716	3.073313153	1.019580422	0.331752858	2.027329267	0.216086482
	10484	1429848_at	4.406426078	3.068928166	0.812820536	0.264854859	1.756642406	0.216086482
	570	1416321_s_at	5.530759554	3.067233678	1.323448374	0.431479474	2.502635832	0.216086482
	4849	1421433_at	3.639524229	3.063393774	1.075598827	0.351113473	2.107596701	0.216086482
	13887	1449340_at	6.372016531	3.063393773	2.166533789	0.707233203	4.48943468	0.216086482
	571	1416322_at	5.469214705	3.050169995	1.288533881	0.422446579	2.442796834	0.216086482
	17461	1460250_at	6.272975009	3.047973833	2.106746958	0.691195881	4.307189978	0.216086482
	15027	1450840_a_at	5.358799911	3.043130188	1.118470353	0.367539436	2.171166481	0.216086482
	11653	1435837_at	6.04528408	3.036426997	1.385519122	0.456299171	2.612659512	0.216086482
	13533	1448935_at	4.686239708	3.036418632	0.883471055	0.290958251	1.844808486	0.216086482
	9662	1427403_at	5.098368956	3.031278384	1.100816791	0.363152654	2.144760851	0.216086482
	13828	1449277_at	2.909117458	3.018885358	1.242305013	0.411511159	2.365762115	0.216086482
	1148	1416935_at	2.686205746	3.010518134	1.060896183	0.352396543	2.086227056	0.216086482
	3762	1419933_at	3.162553824	3.008013263	0.686682543	0.228284413	1.609578058	0.216086482
	17155	1456132_x_at	7.179819496	3.004171738	1.259231928	0.419161099	2.393682705	0.216086482
	6967	1423905_at	4.591355175	2.999437978	0.77404671	0.258063916	1.710059721	0.216086482
	7815	1424918_at	5.139512261	2.997516593	0.874939659	0.291888179	1.83393138	0.216086482
	8715	1426083_a_at	8.748377561	2.995645734	0.861252608	0.287501489	1.816614887	0.216086482
	11299	1434370_s_at	6.481928945	2.990996272	1.290406584	0.431430355	2.445969788	0.216086482
	12810	1448134_at	6.199882947	2.990960905	0.946803577	0.316554983	1.927597155	0.216086482
	6966	1423904_a_at	4.587606721	2.982996231	0.802447325	0.269007154	1.744057162	0.216086482
	695	1416455_a_at	6.479534473	2.977629136	1.34822499	0.452784725	2.54598689	0.351140533
	8345	1425606_at	8.120700822	2.976366305	1.89530995	0.636786523	3.720018898	0.351140533
	11298	1434369_a_at	6.554589752	2.970923688	1.353356741	0.455533997	2.55505924	0.351140533
	6965	1423903_at	4.708750931	2.97010167	0.753123487	0.253568251	1.685437917	0.351140533
	17102	1455991_at	4.57081084	2.95960264	0.924386985	0.312334829	1.897877644	0.351140533
	16786	1454758_a_at	7.68587042	2.959249699	1.023377208	0.345823202	2.03267168	0.351140533
	15621	1451549_at	4.613145415	2.953837661	0.884068755	0.29929497	1.845572938	0.351140533
	5301	1421965_s_at	6.19120193	2.951591962	1.021949901	0.346236849	2.030661684	0.351140533
	4628	1421162_a_at	4.302014491	2.950322006	0.882635197	0.299165717	1.843739965	0.351140533
	14543	1450254_at	3.53001423	2.948203088	0.843482155	0.286100424	1.794375907	0.351140533
	9664	1427405_s_at	4.886293469	2.946647803	1.000679748	0.339599374	2.000942553	0.351140533
	6634	1423522_at	5.558997788	2.944170551	1.278846008	0.434365464	2.42644811	0.351140533
	15524	1451431_a_at	6.323267223	2.942385777	0.973198938	0.330751646	1.963188819	0.351140533
	9870	1427733_a_at	4.26092051	2.942094406	0.875986575	0.297742511	1.835262687	0.351140533
	6267	1423091_a_at	7.510114617	2.939937636	1.36949988	0.465826167	2.583809811	0.351140533
	11148	1433899_x_at	7.533742632	2.937307253	0.991269651	0.337475642	1.987933712	0.351140533
	12600	1439111_at	7.334683534	2.935307826	1.056148444	0.359808411	2.079372814	0.351140533
	8445	1425742_a_at	7.692236505	2.930475986	0.978822635	0.334014897	1.970856362	0.351140533
	5300	1421964_at	5.939479768	2.914717326	0.991611608	0.340208499	1.988404961	0.351140533
	15668	1451603_at	4.007096216	2.912511696	0.95439716	0.327688696	1.937769754	0.351140533
	16844	1454971_x_at	7.790823418	2.906325816	0.986321275	0.33937051	1.981126873	0.351140533
	15300	1451160_s_at	4.805728571	2.904356382	0.748080853	0.25757199	1.67955711	0.351140533
	10099	1428118_at	3.593199827	2.903582186	0.832812097	0.286822292	1.781153801	0.351140533
	9425	1427056_at	6.167277759	2.892944997	1.380224074	0.477100006	2.603087982	0.401303467
	6217	1423032_at	4.492634099	2.891082887	0.837019299	0.289517572	1.786355601	0.401303467
	1349	1417156_at	8.603054133	2.879090075	2.211504165	0.768126077	4.631579139	0.401303467
	8604	1425942_a_at	7.35329225	2.87769136	1.325510807	0.460616043	2.506216082	0.401303467
	11248	1434210_s_at	5.098576932	2.865140143	0.835738336	0.291691957	1.784770207	0.401303467
	6733	1423640_at	3.323938779	2.862930273	0.836035759	0.292020999	1.78513819	0.401303467
	16901	1455235_x_at	7.730529462	2.857912386	1.256514631	0.439661705	2.389178478	0.401303467
	11328	1434499_a_at	7.689046932	2.855175399	1.27536167	0.446684176	2.420594922	0.401303467
	11542	1435336_at	5.794952137	2.852423573	0.978981317	0.343210358	1.971073148	0.401303467
	16639	1453886_a_at	4.88193752	2.849659888	0.822210825	0.288529459	1.768113423	0.401303467
	12902	1448237_x_at	7.708470511	2.849378443	1.24777893	0.437912673	2.374755411	0.401303467
	10328	1428929_s_at	4.98477977	2.845812289	0.804752605	0.282784851	1.746846215	0.401303467
	1399	1417210_at	0.402357715	2.837110269	1.020728563	0.359777544	2.028943321	0.401303467
	437	1416183_a_at	7.739973603	2.836420028	1.229347604	0.433415218	2.344609411	0.401303467
	16031	1452081_a_at	4.932941495	2.830626598	0.883008472	0.311948059	1.844217065	0.401303467
	12739	1447888_x_at	6.237731897	2.824000637	0.952797667	0.337392866	1.935622571	0.443016013
	15730	1451686_x_at	1.733028434	2.819878541	0.87529954	0.310403277	1.834388913	0.443016013
	15677	1451614_a_at	1.680430822	2.806244298	0.883642203	0.314884276	1.845027351	0.443016013
	5390	1422073_a_at	5.633543321	2.796774946	0.930516827	0.332710656	1.905958659	0.443016013
	17709	1460742_at	4.999455993	2.789758573	0.76752217	0.275121359	1.702343495	0.443016013
	3395	1419406_a_at	5.495903087	2.789523402	1.188945627	0.426218194	2.279860619	0.443016013
	1891	1417746_at	3.676223314	2.788086032	0.642580008	0.230473522	1.561118452	0.443016013
	14201	1449834_at	3.17803361	2.786683151	0.649004089	0.232894826	1.568085352	0.443016013
	6597	1423478_at	3.317094895	2.784003602	0.938603912	0.337141774	1.916672587	0.443016013
	9080	1426552_a_at	5.284107399	2.781426602	1.187968859	0.42710775	2.278317575	0.443016013
	4622	1421154_at	2.730446374	2.780317529	0.803519802	0.28900289	1.745354148	0.443016013
	13357	1448737_at	6.535029812	2.773344823	1.030618757	0.371615801	2.042900242	0.443016013
	15546	1451458_at	6.940295685	2.7717673	1.000157745	0.360837558	2.000218693	0.443016013
	17587	1460419_a_at	3.443421773	2.76740055	0.966896282	0.349387906	1.954631006	0.443016013
	3207	1419200_at	2.736744959	2.767383297	0.877781617	0.317188305	1.837547593	0.443016013
	13000	1448345_at	5.723346966	2.766810199	0.733879437	0.265243867	1.663105208	0.443016013
	8134	1425310_a_at	2.332113378	2.766439489	1.034472467	0.373936416	2.048364508	0.443016013
	7649	1424711_at	6.749220608	2.766171313	0.989526024	0.357724057	1.985532567	0.443016013
	12402	1438415_s_at	5.762445196	2.753257244	0.792274675	0.287759045	1.731802817	0.624249837
	8764	1426147_s_at	7.795532984	2.750477407	2.010718729	0.731043536	4.029829301	0.624249837
	1666	1417502_at	6.331186209	2.746327898	0.997171193	0.363092548	1.996082283	0.624249837
	16451	1452793_at	7.340845872	2.738913597	1.925925112	0.703171182	3.799804284	0.624249837
	5060	1421680_at	3.377039494	2.736830442	0.827558261	0.302378345	1.774679202	0.624249837
	14719	1450468_at	2.603246272	2.736175519	0.848727342	0.310187463	1.800911569	0.624249837
	17499	1460306_at	2.652168895	2.733009402	0.823172566	0.30119639	1.76929249	0.624249837
	2033	1417896_at	6.289171164	2.725692268	1.130936607	0.414917201	2.190008709	0.624249837
	11930	1436959_x_at	7.377339471	2.722781991	0.928573851	0.341038634	1.903393502	0.624249837
	1892	1417747_at	3.832848567	2.722656597	0.658788035	0.241965159	1.578755801	0.624249837
	3694	1419743_s_at	5.969317077	2.704706801	0.701861687	0.259496403	1.626602444	0.624249837
	13442	1448832_a_at	3.843127049	2.69251236	0.647109673	0.240336751	1.566027637	0.762031243
	13865	1449316_at	2.835566959	2.686661923	0.710185579	0.264337531	1.63601455	0.762031243
	4263	1420740_at	3.56364519	2.681483305	0.573562725	0.213897556	1.488194122	0.762031243
	14005	1449474_a_at	7.025651762	2.668978509	0.908041308	0.340220539	1.876496121	0.762031243
	12665	1439398_x_at	7.106797298	2.654750597	0.881315574	0.331976787	1.84205428	0.762031243
	8114	1425287_at	4.439433264	2.653151953	0.765367138	0.288474671	1.69980251	0.762031243
	13596	1449009_at	4.96743355	2.651267574	1.48376902	0.559645143	2.796784356	0.762031243
	2827	1418780_at	5.223471636	2.638488558	0.936678995	0.355005896	1.91411697	0.762031243
	4739	1421301_at	2.249503512	2.628794347	0.650923069	0.247612777	1.570172506	0.936374755
	9582	1427284_a_at	7.669816708	2.627515808	1.486407564	0.565708324	2.801904072	0.936374755
	15127	1450958_at	6.23173365	2.621635535	1.289315497	0.491798147	2.44412064	0.936374755
	12775	1448069_at	5.305521313	2.620543547	1.143465662	0.436346751	2.20911062	0.936374755
	3314	1419321_at	3.270385179	2.617390648	0.953308084	0.364220788	1.936307504	0.936374755
	2097	1417971_at	4.812572814	2.614035604	0.707924217	0.270816593	1.633452177	0.936374755
	8164	1425355_at	4.609024188	2.609629477	0.865292126	0.331576622	1.821708501	0.936374755
	15614	1451542_at	4.97331704	2.608717929	0.889257709	0.340879211	1.852222879	0.936374755
	10401	1429347_at	4.701118595	2.607381253	1.297052223	0.497453996	2.457262908	0.936374755
	10801	1431777_a_at	6.388946116	2.604125093	1.057288205	0.406005152	2.081016213	0.936374755
	15356	1451229_at	5.71745195	2.598974553	1.00380254	0.38623023	2.005278393	0.936374755
	10057	1428067_at	5.483866265	2.589774607	0.915728772	0.353594004	1.886521801	0.936374755
	11429	1434875_a_at	6.534924487	2.589046872	1.047864476	0.404729821	2.06746725	0.936374755
	9649	1427385_s_at	4.494257467	2.58425658	0.877237716	0.339454574	1.836854963	0.936374755
	16249	1452415_at	4.563301543	2.58291155	0.873980627	0.338370328	1.832712679	0.936374755
	11613	1435697_a_at	5.858657554	2.580811681	1.256678872	0.486931643	2.389450485	0.936374755
	6014	1422788_at	6.490164979	2.580002622	1.227615179	0.475819353	2.341795635	0.936374755
	10554	1430483_a_at	4.818636794	2.578756931	0.758852131	0.294270515	1.692143748	0.936374755
	7731	1424814_a_at	4.943602414	2.578090746	1.257330332	0.487698245	2.390529704	0.936374755
	15338	1451206_s_at	5.789906835	2.576149963	1.271297284	0.493487298	2.413785176	0.936374755
	14184	1449815_a_at	5.239748789	2.571811616	0.857867447	0.33356543	1.812357352	0.936374755
	16804	1454803_a_at	5.65777034	2.565289569	0.976725004	0.380746492	1.967992883	0.936374755
	14977	1450781_at	2.895270732	2.560224636	1.687785611	0.659233408	3.221618386	1.05594779
	522	1416271_at	8.301458192	2.550259683	1.296794391	0.508495037	2.456823796	1.05594779
	1509	1417332_at	3.418066864	2.548293685	0.704521962	0.276468119	1.629604604	1.05594779
	5713	1422447_at	3.919604558	2.546600086	0.707568308	0.277848223	1.633049258	1.05594779
	1197	1416988_at	6.503810407	2.546151418	0.708939282	0.278435633	1.634601861	1.05594779
	14250	1449896_at	5.507848651	2.539180205	1.029238789	0.405342948	2.0409471	1.05594779
	14976	1450780_s_at	3.124660076	2.538651723	1.65272283	0.651023855	3.144265037	1.05594779
	6071	1422851_at	3.059963568	2.536950207	1.658892435	0.65389239	3.157740101	1.05594779
	10579	1430661_at	3.70757215	2.536217793	0.602514345	0.237564119	1.518360478	1.05594779
	12730	1446086_s_at	3.945035733	2.534400182	0.756361879	0.29843822	1.689225439	1.05594779
	8328	1425586_a_at	5.346733392	2.531873054	0.992924381	0.392169891	1.990215123	1.05594779
	17355	1459211_at	4.021130757	2.530516716	0.775631996	0.306511311	1.711939831	1.05594779
Negative genes (846)
	Row	Gene ID	Gene Name	Score(d)	Numerator(r)	Denominator(s+s0)	Fold Change	q-value(%)	InverseFoldChange
	9340	1426926_at	4.863279481	-4.936955821	-1.575980231	0.319221052	0.335415152	0	2.98137992
	246	1415983_at	6.114829341	-4.830028577	-1.795666444	0.371771391	0.288038498	0	3.471758136
	12833	1448160_at	6.006992508	-4.749061715	-1.750191959	0.368534263	0.297262224	0	3.364033236
	2704	1418638_at	3.427487784	-4.233532659	-1.615238507	0.381534439	0.32641098	0	3.063622431
	15136	1450970_at	3.933948201	-4.169869316	-1.474619737	0.353636919	0.359828225	0	2.779103832
	2022	1417884_at	1.948640687	-4.00048096	-1.696076734	0.423968206	0.308624236	0	3.240186229
	9372	1426972_at	4.460019477	-3.981105547	-1.24744675	0.313341793	0.421192967	0	2.374208687
	10620	1430983_at	3.631593755	-3.966476042	-1.565216659	0.394611399	0.337926956	0	2.95921939
	6119	1422906_at	3.279173201	-3.906822522	-1.796916375	0.45994318	0.287789054	0	3.474767321
	6741	1423648_at	4.229611785	-3.89307551	-1.514306089	0.38897424	0.350064801	0	2.856613967
	192	1415920_at	5.700018186	-3.874838208	-1.173855358	0.302943064	0.443235285	0	2.256138068
	11878	1436838_x_at	5.495073921	-3.778824523	-1.217396891	0.322162853	0.430057988	0	2.325267818
	13255	1448620_at	4.101150708	-3.74417858	-1.595908819	0.426237367	0.330813767	0	3.022848802
	13940	1449401_at	5.137278005	-3.732042601	-1.563898106	0.419046156	0.338235946	0	2.956516043
	11735	1436236_x_at	5.499795668	-3.723482225	-1.108799731	0.297785692	0.463679635	0	2.156661464
	264	1416002_x_at	5.383135741	-3.719500187	-1.1246894	0.302376487	0.458600744	0	2.180545962
	11035	1433531_at	4.568383481	-3.693582737	-1.897629066	0.51376379	0.268384067	0	3.726003594
	263	1416001_a_at	5.618174587	-3.686457386	-1.056848045	0.286683918	0.48068109	0	2.080381401
	13227	1448591_at	5.819823329	-3.668887354	-1.697052316	0.462552309	0.308415608	0	3.242378055
	15843	1451828_a_at	4.411881879	-3.657153438	-1.884123668	0.515188575	0.270908268	0	3.691286374
	1562	1417389_at	3.69464818	-3.634838583	-1.593297748	0.438340716	0.331413035	0	3.017382825
	2942	1418911_s_at	4.465044363	-3.630214866	-1.852843012	0.510394861	0.27684627	0	3.612112964
	8493	1425801_x_at	5.494938143	-3.630049684	-1.071315733	0.295124262	0.475884796	0	2.101348916
	373	1416114_at	5.435147132	-3.616535945	-1.729448788	0.478205889	0.301567155	0	3.31601099
	2614	1418540_a_at	3.925214055	-3.608267367	-1.230158537	0.340927767	0.426270601	0	2.345927677
	15658	1451593_at	3.207547149	-3.605599678	-1.712246062	0.474885238	0.305184572	0	3.276705609
	15699	1451644_a_at	2.726139057	-3.597891213	-1.589916941	0.44190245	0.332190578	0	3.01032018
	2790	1418734_at	2.743270368	-3.591643662	-1.593787856	0.443748881	0.331300467	0	3.018408057
	8842	1426246_at	4.784237805	-3.568188773	-1.589071376	0.445343976	0.332385332	0	3.008556345
	2613	1418539_a_at	4.023935087	-3.566197466	-1.189558176	0.333564865	0.438437111	0	2.280828824
	16130	1452232_at	3.74161635	-3.556846225	-1.350983748	0.379826302	0.392024643	0	2.550860048
	14774	1450534_x_at	3.034855696	-3.540860722	-1.590558457	0.449201079	0.332042897	0	3.011659062
	12066	1437330_at	1.925719104	-3.50355774	-1.22580662	0.349874816	0.427558395	0	2.338861805
	15610	1451537_at	4.495566186	-3.498703749	-2.475672521	0.70759707	0.179782871	0	5.562265158
	2253	1418142_at	3.374708543	-3.492072452	-1.418383564	0.406172433	0.374131264	0	2.672858686
	2015	1417876_at	3.773689593	-3.486860046	-1.462704015	0.419490314	0.362812479	0	2.756244774
	3930	1420361_at	4.340390951	-3.475157108	-1.168262823	0.336175542	0.444956799	0	2.247409191
	14347	1450009_at	4.718514036	-3.473700586	-2.754062722	0.7928325	0.148232868	0	6.746142167
	5944	1422702_at	4.831311965	-3.466315656	-0.978801362	0.282375138	0.50740113	0	1.970827301
	14919	1450714_at	4.88296	-3.453420595	-0.972784312	0.281687181	0.509521768	0	1.962624687
	8325	1425581_s_at	3.710383634	-3.449207538	-1.270278025	0.368281123	0.414579871	0	2.412080449
	15952	1451986_s_at	2.130233086	-3.437538881	-1.18596185	0.345003181	0.439531403	0	2.275150292
	15951	1451985_at	2.197539541	-3.429659611	-1.187337794	0.346196978	0.439112408	0	2.277321209
	9329	1426908_at	3.88090644	-3.42696949	-1.290547924	0.376585764	0.408795742	0	2.44620943
	6891	1423812_s_at	4.228695045	-3.42431745	-1.120521878	0.327224883	0.459927422	0	2.174256095
	674	1416431_at	4.645444143	-3.414923209	-1.324681956	0.387909735	0.399237196	0	2.504776634
	13355	1448734_at	6.148715697	-3.392093918	-1.800252984	0.530720265	0.287124236	0	3.482812929
	15274	1451127_at	4.151220326	-3.385577853	-1.105310707	0.326476234	0.464802358	0	2.15145208
	1660	1417496_at	6.024953614	-3.3767974	-1.780458806	0.52726255	0.291090809	0	3.435354085
	13356	1448735_at	5.717379337	-3.375597698	-1.783681645	0.528404687	0.290441267	0	3.443036905
	1659	1417495_x_at	6.232999797	-3.370240931	-1.761221555	0.522580311	0.294998279	0	3.38985028
	14987	1450792_at	4.677358934	-3.361685344	-1.431206333	0.425740718	0.370820695	0	2.696721119
	9694	1427464_s_at	7.799130165	-3.361006712	-0.879383393	0.261642855	0.543599716	0	1.839588894
	1658	1417494_a_at	6.333347361	-3.33891759	-1.720115006	0.515171447	0.303524524	0	3.294626694
	16935	1455393_at	6.214860091	-3.337287149	-1.757708599	0.526687852	0.295717474	0	3.381606051
	10094	1428112_at	6.507704144	-3.331859807	-0.896755827	0.269145726	0.53709313	0	1.861874495
	13918	1449373_at	5.012784646	-3.326487266	-0.976326728	0.293500816	0.508272215	0	1.967449667
	269	1416008_at	3.540336042	-3.31928138	-1.746931508	0.526298107	0.297934788	0	3.356439197
	3661	1419706_a_at	4.589236397	-3.304216905	-1.850801729	0.560133242	0.277238259	0	3.607005764
	11575	1435496_at	1.931798727	-3.303287432	-1.662249194	0.503210583	0.315946197	0	3.165095858
	11726	1436182_at	3.482716671	-3.294670596	-1.651823658	0.501362309	0.31823763	0	3.142305957
	1308	1417110_at	3.890774149	-3.294497006	-1.381774833	0.419419059	0.383746412	0	2.605887556
	10016	1427996_at	3.396732703	-3.291630601	-1.159506289	0.352258935	0.447665707	0	2.233809703
	268	1416007_at	3.555776752	-3.282905002	-1.736586738	0.528978675	0.300078791	0	3.332458104
	1309	1417111_at	3.987548546	-3.280806872	-1.390432465	0.423808081	0.381450441	0	2.621572538
	325	1416064_a_at	7.951914628	-3.275363082	-0.846597212	0.25847431	0.556094814	0	1.798254497
	6452	1423306_at	4.998089078	-3.268526325	-1.353157138	0.413996096	0.391434511	0	2.554705761
	11143	1433887_at	5.423099258	-3.266456892	-0.940678293	0.287981236	0.520987877	0	1.919430459
	11055	1433584_at	2.995210317	-3.255486575	-1.744226863	0.535780696	0.298493855	0	3.350152718
	15987	1452027_a_at	2.341058405	-3.250100839	-2.141735651	0.658975139	0.226607003	0	4.412926293
	2268	1418158_at	2.472988433	-3.240478515	-2.225414396	0.686754868	0.213837326	0	4.676452053
	15872	1451876_a_at	2.411455268	-3.235815962	-2.11318798	0.653061857	0.231135701	0	4.326462747
	2725	1418661_at	4.247491392	-3.233961681	-1.18864762	0.367551547	0.438713918	0	2.279389734
	1080	1416863_at	2.942312577	-3.230065786	-0.90142983	0.279074759	0.535355886	0	1.867916326
	16427	1452716_at	2.555639614	-3.217918202	-1.671776634	0.519521172	0.313866589	0	3.186067063
	3177	1419162_s_at	5.221326383	-3.215192962	-0.902861626	0.280811023	0.534824838	0	1.869771051
	2921	1418884_x_at	3.773221707	-3.209530611	-1.733617691	0.540146801	0.300696985	0	3.325607002
	13917	1449372_at	5.433526212	-3.191238987	-0.91504891	0.28673782	0.530325891	0	1.885632997
	3178	1419163_s_at	5.365438938	-3.178153574	-0.918229846	0.288919281	0.529157887	0	1.889795135
	7016	1423959_at	2.406973506	-3.175971305	-0.975024822	0.307000514	0.508731093	0	1.965675016
	14044	1449519_at	3.915798579	-3.171499433	-1.192041566	0.375860564	0.437683054	0	2.28475832
	3767	1419946_s_at	6.350714255	-3.170558385	-1.004555987	0.316838823	0.498423506	0	2.006325922
	12994	1448338_at	2.548244092	-3.169666321	-1.444203306	0.4556326	0.367495043	0	2.721125142
	1307	1417109_at	5.226207633	-3.144129177	-1.309958615	0.416636385	0.403332449	0	2.479344277
	9236	1426768_at	3.187382614	-3.138065866	-0.919782959	0.293105052	0.528588536	0	1.891830663
	1554	1417381_at	6.311024413	-3.132733587	-1.365196949	0.435784567	0.388181442	0	2.576114912
	13364	1448747_at	4.504938399	-3.125046437	-1.25750302	0.402394987	0.41826726	0	2.390815863
	290	1416029_at	5.754012005	-3.123252615	-0.908542451	0.290896243	0.532723027	0	1.877148065
	12858	1448185_at	4.885295338	-3.119938859	-1.010574173	0.323908326	0.496348668	0	2.014712769
	6676	1423570_at	5.21130633	-3.118925885	-1.062427909	0.340639037	0.478825566	0	2.088443204
	11927	1436954_at	3.309582992	-3.116600716	-1.098839341	0.352576233	0.466891963	0	2.14182312
	8403	1425684_at	3.87065867	-3.110451956	-1.026189604	0.329916558	0.491005264	0	2.036638043
	1035	1416817_at	6.115320077	-3.108200988	-0.959178633	0.308596077	0.514349664	0	1.94420269
	11782	1436477_x_at	6.394651242	-3.105833546	-0.988837398	0.31838068	0.503883668	0	1.984585059
	9007	1426454_at	4.151804454	-3.105279728	-1.259167196	0.405492357	0.417785059	0	2.393575306
	13252	1448617_at	4.292821034	-3.100726085	-1.341557176	0.432659042	0.39459452	0	2.534247057
	11597	1435626_a_at	4.851601897	-3.100584601	-0.993727262	0.320496742	0.502178698	0	1.991323016
	12289	1438023_at	2.912392405	-3.093328839	-0.979346804	0.316599643	0.507209332	0	1.971572556
	11926	1436953_at	3.299119902	-3.091427294	-1.075404136	0.347866546	0.474538112	0	2.107312301
	14135	1449676_at	6.450213406	-3.090119361	-0.922885468	0.2986569	0.52745303	0	1.895903413
	12882	1448213_at	7.17333974	-3.086262307	-1.156236863	0.374639855	0.448681354	0	2.228753191
	2694	1418623_at	6.549943481	-3.070053458	-0.883769663	0.287867842	0.541949503	0	1.845190363
	12795	1448118_a_at	7.246032823	-3.06585983	-0.874216204	0.285145523	0.545550176	0	1.833011966
	1685	1417522_at	4.49288748	-3.062042953	-1.191342692	0.389067923	0.437895129	0	2.283651799
	13118	1448474_at	6.449264264	-3.051447342	-0.931128043	0.305143081	0.524448116	0	1.906766314
	11341	1434537_at	4.781068343	-3.049131499	-2.313363504	0.758695879	0.201190836	0	4.970405322
	8404	1425685_at	3.586125255	-3.045908775	-0.989173257	0.324754722	0.503766378	0	1.985047124
	9360	1426955_at	4.280334187	-3.045246728	-1.568067222	0.514922882	0.337259919	0	2.965072172
	17435	1460218_at	3.841237328	-3.040689741	-1.369246741	0.450307942	0.387093305	0	2.583356489
	2340	1418237_s_at	4.192321504	-3.034387418	-1.57731808	0.519814336	0.335104257	0	2.984145914
	1034	1416816_at	6.463721209	-3.028181754	-0.90027838	0.297299982	0.535783338	0	1.866426091
	5887	1422643_at	5.193195156	-3.024794631	-1.949846876	0.644621243	0.258843703	0	3.863335249
	17568	1460393_a_at	4.394662187	-3.021526111	-1.079310671	0.35720713	0.473254893	0	2.113026223
	1161	1416949_s_at	5.650304915	-3.021146009	-0.72964032	0.241511108	0.603054243	0	1.658225626
	16191	1452326_at	3.541705329	-3.019506041	-1.442356512	0.477679625	0.367965774	0	2.717644057
	2975	1418946_at	2.538174997	-3.019236625	-1.118127946	0.370334652	0.460691235	0	2.170651241
	9666	1427416_x_at	4.653577427	-3.013439446	-1.059964019	0.351745584	0.479644022	0	2.084879524
	683	1416441_at	3.194021509	-3.007804593	-1.334657843	0.443731566	0.39648609	0	2.52215658
	3524	1419549_at	4.496250535	-3.005996939	-1.826506824	0.607620986	0.281946468	0	3.546772571
	13739	1449175_at	2.523150826	-3.005748176	-1.086437022	0.361453109	0.470922963	0	2.123489569
	3308	1419315_at	4.372873238	-3.000929095	-1.062620254	0.354097088	0.478761732	0	2.088721661
	15483	1451382_at	3.548571577	-2.992529173	-1.114674106	0.372485627	0.46179546	0	2.165460874
	16044	1452097_a_at	4.684260808	-2.988102566	-1.036525068	0.346884033	0.487500273	0.216086482	2.051280902
	4164	1420627_a_at	5.295795638	-2.981374721	-2.467659309	0.827691767	0.180784224	0.216086482	5.531456115
	13242	1448607_at	4.797934987	-2.980749662	-0.937744954	0.314600372	0.522048246	0.216086482	1.91553177
	16256	1452428_a_at	4.131391306	-2.978766691	-1.365839598	0.458525202	0.388008564	0.216086482	2.577262699
	2717	1418651_at	3.289657201	-2.976399641	-0.884990591	0.297335942	0.541491054	0.216086482	1.846752577
	13839	1449289_a_at	4.102898009	-2.973810991	-1.3570466	0.456332499	0.390380637	0.216086482	2.561602462
	16437	1452754_at	5.878610395	-2.971150458	-0.827623156	0.278553095	0.563456775	0.216086482	1.774759032
	9729	1427511_at	3.494385309	-2.971004956	-1.237695174	0.41659142	0.42404957	0.216086482	2.358214866
	10435	1429562_at	3.188400369	-2.956406861	-1.292770815	0.437277707	0.408166359	0.216086482	2.449981431
	2716	1418650_at	3.338207579	-2.954577706	-0.873388994	0.295605356	0.545863072	0.216086482	1.831961258
	6819	1423732_at	6.030695465	-2.948091907	-1.10089562	0.373426493	0.466226974	0.216086482	2.144878045
	7944	1425078_x_at	3.257995173	-2.946577268	-1.36024848	0.461636793	0.389515197	0.216086482	2.56729393
	5597	1422308_a_at	3.483548835	-2.943958833	-1.86847777	0.63468203	0.273862233	0.216086482	3.651470993
	3200	1419193_a_at	3.353521856	-2.941857073	-0.891595705	0.303072407	0.539017603	0.216086482	1.855226979
	12350	1438225_x_at	5.602437733	-2.94119166	-1.078921571	0.36683144	0.473382549	0.216086482	2.112456409
	11606	1435660_at	3.388117286	-2.939872197	-1.280177611	0.435453491	0.411744816	0.216086482	2.428688747
	13883	1449336_a_at	4.755617725	-2.93934995	-0.916494932	0.311801911	0.529794609	0.216086482	1.887523926
	2081	1417953_at	6.582974555	-2.923008767	-1.204373317	0.412032058	0.433957807	0.216086482	2.304371495
	514	1416263_at	3.026437343	-2.921352565	-1.111797928	0.380576429	0.46271702	0.216086482	2.16114808
	13621	1449036_at	4.631681864	-2.910329228	-1.321816531	0.4541811	0.400030933	0.216086482	2.499806682
	5680	1422405_at	3.146651817	-2.909533738	-0.903818997	0.310640494	0.534470047	0.216086482	1.871012241
	17256	1456493_at	3.316618236	-2.909232806	-1.23420776	0.424238224	0.425075861	0.216086482	2.352521258
	7550	1424594_at	3.386337805	-2.90696927	-1.799811877	0.619136878	0.287212038	0.216086482	3.481748214
	16349	1452584_at	4.598476514	-2.904632087	-1.198324067	0.412556231	0.435781221	0.216086482	2.294729446
	1492	1417314_at	3.715366794	-2.904167301	-1.295427237	0.446058062	0.407415497	0.216086482	2.454496716
	1381	1417190_at	5.150411018	-2.904090105	-0.896705226	0.308773211	0.537111968	0.216086482	1.861809192
	2414	1418318_at	4.683451849	-2.903738899	-1.313541901	0.452362263	0.402331918	0.216086482	2.485509988
	1749	1417590_at	3.336543269	-2.901187928	-0.946987663	0.326413761	0.518714404	0.216086482	1.927843129
	10436	1429563_x_at	3.464557809	-2.900000183	-1.246422101	0.429800697	0.421492218	0.216086482	2.372523046
	16468	1452889_at	3.307004114	-2.899520887	-0.860098054	0.296634543	0.550915113	0.216086482	1.815161675
	11432	1434881_s_at	3.752094993	-2.898339909	-1.296271784	0.447246294	0.407177068	0.216086482	2.455933989
	16228	1452381_at	4.457023974	-2.897176402	-0.949739803	0.327815663	0.517725828	0.216086482	1.931524266
	13507	1448904_at	6.417015367	-2.895342117	-1.171151057	0.404494878	0.4440669	0.216086482	2.251912946
	12343	1438202_at	3.788841146	-2.894276904	-1.292274359	0.446492994	0.40830684	0.216086482	2.449138496
	17307	1456635_at	3.451401502	-2.893108218	-1.225759467	0.42368255	0.42757237	0.216086482	2.338785363
	10907	1432269_a_at	4.425702053	-2.890496204	-1.049387799	0.363047631	0.483173153	0.216086482	2.069651415
	11177	1433999_at	4.773294173	-2.887568564	-0.920006797	0.318609507	0.52850653	0.351140533	1.892124207
	10544	1430394_a_at	2.906026822	-2.886763899	-1.09443301	0.379121067	0.468320141	0.351140533	2.135291466
	16211	1452357_at	3.382986504	-2.882807023	-1.043755482	0.36206221	0.48506316	0.351140533	2.061587197
	515	1416264_at	3.085770869	-2.882199116	-1.088507865	0.377665741	0.470247486	0.351140533	2.126539812
	17523	1460337_at	4.592271055	-2.879027154	-1.06428962	0.369669879	0.478208069	0.351140533	2.091139954
	8624	1425977_a_at	4.728686047	-2.874914657	-0.894555076	0.311158828	0.537913061	0.351140533	1.859036474
	10757	1431668_at	3.775690642	-2.87342465	-1.15059325	0.40042576	0.450439968	0.351140533	2.220051663
	1281	1417083_at	7.364235844	-2.871130182	-0.729271846	0.254001665	0.603208287	0.351140533	1.657802158
	3108	1419092_a_at	4.525783782	-2.869838537	-0.904209798	0.315073404	0.534325288	0.351140533	1.871519133
	10741	1431592_a_at	4.497239564	-2.868944796	-1.048936888	0.365617662	0.483324192	0.351140533	2.06900465
	2308	1418204_s_at	3.921686487	-2.867109123	-1.120294746	0.390740184	0.459999837	0.351140533	2.173913816
	13875	1449328_at	1.956694184	-2.862530427	-1.104877648	0.385979355	0.4649419	0.351140533	2.150806368
	7086	1424042_at	5.617882761	-2.858921577	-0.695892234	0.243410746	0.617327414	0.351140533	1.619885941
	1220	1417012_at	4.359474741	-2.852846289	-1.238983598	0.434297355	0.423671034	0.351140533	2.360321852
	12862	1448190_at	3.03685156	-2.849923851	-1.035678166	0.363405557	0.487786533	0.351140533	2.050077097
	12092	1437396_at	4.304558949	-2.849616939	-0.91920179	0.3225703	0.528801513	0.351140533	1.891068719
	13185	1448545_at	4.455300146	-2.847276858	-1.234138597	0.433445239	0.42509624	0.351140533	2.352408481
	3201	1419194_s_at	3.4947195	-2.835968294	-0.886248361	0.312502916	0.541019177	0.351140533	1.848363315
	1219	1417011_at	4.450620484	-2.835859674	-1.225789441	0.432246155	0.427563487	0.351140533	2.338833955
	16653	1453960_a_at	4.407731861	-2.809914546	-1.110107805	0.395068173	0.463259413	0.351140533	2.158617769
	1445	1417259_a_at	4.440243478	-2.809507773	-1.117078781	0.397606581	0.461026383	0.351140533	2.16907326
	2693	1418622_at	7.027274285	-2.806294868	-0.663583351	0.236462447	0.631308311	0.351140533	1.584012094
	7195	1424168_a_at	4.49909598	-2.803025216	-1.087277728	0.38789438	0.470648621	0.351140533	2.124727358
	7969	1425107_a_at	3.886114493	-2.800980344	-0.973674983	0.347619356	0.509207304	0.351140533	1.963836718
	10635	1431036_a_at	6.825048961	-2.796432241	-0.860522947	0.307721723	0.550752885	0.351140533	1.815696344
	13859	1449310_at	2.535958427	-2.794303431	-1.45910193	0.522170182	0.363719472	0.351140533	2.749371635
	17090	1455968_x_at	7.01057753	-2.790815023	-0.89285838	0.319927467	0.538546051	0.351140533	1.856851421
	7971	1425109_at	4.480007362	-2.786875578	-1.241825056	0.445597595	0.422837415	0.351140533	2.364975201
	7852	1424965_at	2.839105364	-2.786803294	-1.044022389	0.374630815	0.484973429	0.351140533	2.061968637
	11780	1436451_a_at	6.986346433	-2.786132825	-0.901275409	0.32348616	0.535413192	0.351140533	1.867716401
	3766	1419945_s_at	6.961423258	-2.783926727	-0.657276377	0.236096866	0.634074219	0.351140533	1.577102444
	16909	1455269_a_at	3.654382655	-2.782683253	-1.218240541	0.437793464	0.429806576	0.351140533	2.326627969
	12264	1437946_x_at	2.448291053	-2.782163024	-1.089387635	0.391561395	0.469960811	0.351140533	2.127836994
	16357	1452592_at	2.80561277	-2.780869632	-1.496349042	0.538086728	0.354449244	0.351140533	2.821278412
	2692	1418621_at	7.037602127	-2.778853222	-0.651398753	0.234412796	0.636662743	0.351140533	1.570690307
	17251	1456471_x_at	4.205977678	-2.775547868	-1.236661286	0.445555741	0.424353568	0.351140533	2.356525488
	14508	1450207_at	3.951224267	-2.773574931	-0.938061714	0.338213943	0.521933637	0.351140533	1.915952393
	2456	1418364_a_at	7.406352873	-2.773534322	-0.837189221	0.301849238	0.559733026	0.351140533	1.786566012
	497	1416246_a_at	3.693328353	-2.773302107	-1.214017745	0.437751712	0.43106647	0.351140533	2.319827842
	11781	1436452_x_at	6.966977554	-2.77281244	-0.880877092	0.317683619	0.543037189	0.351140533	1.841494505
	1377	1417185_at	6.045012399	-2.771564026	-1.439367388	0.519333984	0.368728954	0.351140533	2.712019193
	2763	1418704_at	5.11423518	-2.768216	-0.815412969	0.294562624	0.568245804	0.351140533	1.75980182
	11953	1437012_x_at	2.292610607	-2.76799063	-1.101701408	0.398014862	0.465966645	0.351140533	2.146076357
	7452	1424471_at	2.354922817	-2.767965247	-1.091243266	0.394240234	0.469356724	0.351140533	2.130575632
	4374	1420867_at	6.735553629	-2.766470188	-0.842704689	0.304613689	0.557597234	0.351140533	1.793409182
	13988	1449455_at	3.351762862	-2.765660291	-0.964742228	0.348828897	0.512369951	0.351140533	1.951714769
	16882	1455106_a_at	4.41366774	-2.765366121	-1.078539573	0.390016918	0.473507909	0.351140533	2.111897144
	4375	1420868_s_at	6.69456017	-2.763821607	-0.84416912	0.305435458	0.557031524	0.351140533	1.795230534
	146	1415870_at	6.753387909	-2.763236714	-0.848468135	0.3070559	0.555374124	0.351140533	1.800588031
	7451	1424470_a_at	2.271069838	-2.762207891	-1.123928939	0.40689513	0.458842541	0.351140533	2.179396874
	2208	1418091_at	3.892173407	-2.761257084	-1.427507394	0.516977359	0.371772666	0.351140533	2.689815827
	11529	1435288_at	3.145250872	-2.76106584	-1.236696977	0.447905645	0.42434307	0.351140533	2.356583787
	110	1415827_a_at	6.897737923	-2.760423848	-0.810798478	0.293722458	0.57006626	0.351140533	1.754182048
	8891	1426302_at	3.275640109	-2.7548551	-1.459741806	0.529879704	0.363558188	0.351140533	2.750591329
	14850	1450626_at	4.663411297	-2.751913938	-0.748130831	0.271858368	0.595374431	0.351140533	1.679615295
	16776	1454714_x_at	4.420267494	-2.751191673	-1.185076498	0.430750249	0.439801217	0.351140533	2.273754508
	9064	1426534_a_at	5.770365064	-2.748472566	-0.87612794	0.318769032	0.544827738	0.351140533	1.835442527
	15138	1450972_at	4.364617687	-2.744725221	-0.738471023	0.269050984	0.599374236	0.401303467	1.668406714
	7869	1424987_at	2.632563737	-2.742713377	-0.964255552	0.351569931	0.512542821	0.401303467	1.951056494
	939	1416715_at	3.947912033	-2.736070618	-1.145892194	0.418809436	0.451910131	0.401303467	2.212829345
	4766	1421331_at	3.355537084	-2.734644248	-1.101484229	0.402788856	0.466036796	0.401303467	2.145753317
	2361	1418260_at	2.490472776	-2.73447489	-1.535811011	0.561647509	0.344885407	0.401303467	2.899513812
	3570	1419599_s_at	3.577655592	-2.726454557	-1.290653313	0.473381561	0.408765881	0.401303467	2.446388132
	9162	1426657_s_at	4.30329609	-2.725591646	-1.15518975	0.423830823	0.449007127	0.401303467	2.227136141
	17285	1456584_x_at	4.351793445	-2.725391585	-1.17849993	0.4324149	0.44181064	0.401303467	2.26341312
	9163	1426658_x_at	4.437541755	-2.725384497	-1.187725753	0.43580117	0.438994341	0.401303467	2.277933693
	12167	1437621_x_at	4.456614118	-2.717874824	-1.155767951	0.425246939	0.448827211	0.401303467	2.228028907
	1921	1417777_at	4.778069588	-2.717347143	-0.92263084	0.339533667	0.527546131	0.401303467	1.895568826
	3444	1419459_a_at	5.673501372	-2.714489993	-0.711761525	0.262208196	0.610574175	0.401303467	1.637802648
	11047	1433563_s_at	4.634553252	-2.713285569	-0.7020791	0.258756066	0.614685731	0.401303467	1.626847591
	3280	1419282_at	2.436775474	-2.712409185	-1.283465026	0.473182672	0.410807656	0.401303467	2.43422922
	4767	1421332_at	3.28570924	-2.708130292	-1.10429122	0.407768867	0.465130929	0.401303467	2.149932284
	11650	1435830_a_at	2.599917919	-2.706640141	-0.954807668	0.352764911	0.515910363	0.401303467	1.938321211
	17687	1460715_x_at	3.483336197	-2.705720986	-1.403975238	0.518891359	0.377886468	0.401303467	2.64629746
	17095	1455978_a_at	1.389554201	-2.705026261	-1.419760128	0.524860016	0.373774453	0.401303467	2.675410241
	9615	1427339_at	3.135039796	-2.701978742	-1.286211508	0.476025769	0.410026339	0.401303467	2.438867716
	7267	1424250_a_at	3.654347524	-2.701936612	-0.981576359	0.363286227	0.506426092	0.401303467	1.974621798
	17686	1460714_at	3.452048954	-2.700446828	-1.405489935	0.520465695	0.37748993	0.401303467	2.649077287
	12214	1437750_at	2.230038159	-2.699494024	-0.998539332	0.369898701	0.500506485	0.401303467	1.997976109
	11973	1437046_x_at	3.74027039	-2.698909436	-1.091444917	0.404402201	0.469291125	0.401303467	2.130873452
	111	1415828_a_at	6.850741101	-2.697369399	-0.801073878	0.296983379	0.573921817	0.401303467	1.742397607
	457	1416203_at	3.941556357	-2.690349791	-1.387899901	0.515880836	0.382120642	0.401303467	2.616974562
	11422	1434839_s_at	4.762276681	-2.689234102	-0.956176653	0.355557239	0.515421044	0.401303467	1.940161372
	19	1415693_at	4.741929987	-2.688919117	-0.686119364	0.25516549	0.62152341	0.401303467	1.608949855
	2067	1417936_at	4.215926892	-2.68887035	-1.326835074	0.493454463	0.398641808	0.401303467	2.508517625
	3569	1419598_at	3.426796646	-2.68843918	-1.283755753	0.477509688	0.41072488	0.401303467	2.434719807
	13205	1448569_at	6.660985123	-2.685907489	-0.654516437	0.243685398	0.635288392	0.401303467	1.574088261
	4742	1421304_at	1.811247955	-2.685790734	-0.913116803	0.339980622	0.531036598	0.401303467	1.883109383
	17283	1456582_x_at	3.737440313	-2.684726478	-0.967326452	0.360307264	0.51145299	0.401303467	1.955213907
	3938	1420369_a_at	6.892337481	-2.682095176	-2.83273669	1.056165611	0.140365794	0.401303467	7.12424282
	12551	1438934_x_at	4.028572347	-2.682037215	-0.875172778	0.326308961	0.54518857	0.401303467	1.834227741
	17	1415690_at	6.369678956	-2.681153406	-0.727781749	0.271443531	0.603831637	0.401303467	1.65609077
	15310	1451174_at	3.627873872	-2.680732354	-1.011331218	0.377259303	0.496088281	0.401303467	2.015770254
	3582	1419613_at	3.922360951	-2.679604335	-1.222631187	0.456273029	0.428500506	0.401303467	2.333719531
	3545	1419573_a_at	5.851680507	-2.678803985	-1.255147927	0.46854788	0.418950608	0.401303467	2.386916216
	16942	1455439_a_at	5.913665516	-2.678643504	-1.247014061	0.465539389	0.421319309	0.401303467	2.373496727
	6259	1423082_at	4.75155861	-2.678473046	-0.692402904	0.258506579	0.618822302	0.401303467	1.615972788
	3429	1419442_at	1.459986635	-2.677719654	-1.411082573	0.526971736	0.376029415	0.401303467	2.659366422
	16883	1455109_at	4.343710992	-2.676791041	-0.932272455	0.348279877	0.524032264	0.401303467	1.908279449
	3950	1420382_at	3.848918044	-2.676655013	-1.247580676	0.466096927	0.421153869	0.401303467	2.374429096
	13817	1449265_at	5.678772089	-2.676404206	-1.121078574	0.418874911	0.459749983	0.401303467	2.175095241
	10064	1428074_at	2.484672017	-2.673855855	-1.039077248	0.388606307	0.48663863	0.401303467	2.054912905
	10737	1431554_a_at	3.310572097	-2.673421589	-1.071783101	0.400903137	0.475730656	0.401303467	2.102029769
	3939	1420370_s_at	6.849940674	-2.670771638	-2.807172582	1.051071736	0.1428752	0.401303467	6.999115336
	4226	1420699_at	3.683593306	-2.669997723	-1.304279643	0.488494665	0.404923241	0.401303467	2.46960386
	6317	1423151_at	5.94626101	-2.668458255	-0.593359042	0.222360249	0.66279791	0.401303467	1.508755513
	3293	1419298_at	3.69208286	-2.668161713	-1.059320701	0.397022675	0.47985795	0.401303467	2.083950054
	16398	1452652_at	2.470852123	-2.667591544	-0.97750914	0.366438836	0.507855813	0.401303467	1.969062821
	17530	1460347_at	4.497548572	-2.667228397	-1.850774321	0.693894202	0.277243526	0.401303467	3.60693724
	5992	1422761_at	4.215952334	-2.666809092	-0.907500865	0.340294649	0.533107778	0.401303467	1.875793305
	6995	1423935_x_at	4.599774145	-2.665247845	-1.848898887	0.693706175	0.277604164	0.401303467	3.602251443
	13502	1448898_at	4.027271207	-2.663596343	-1.323210005	0.496775725	0.399644737	0.401303467	2.502222368
	14940	1450739_at	4.48865533	-2.66263918	-0.94337732	0.354301599	0.520014112	0.401303467	1.923024735
	15649	1451584_at	3.140091478	-2.662353166	-0.889697463	0.334177101	0.539727289	0.401303467	1.852787549
	12206	1437723_s_at	4.895138662	-2.662072185	-0.724797833	0.272268287	0.60508183	0.401303467	1.652669029
	1918	1417774_at	5.74871939	-2.659761755	-0.780860548	0.293582892	0.582019523	0.401303467	1.718155424
	12788	1448110_at	4.147835568	-2.659596151	-0.823680394	0.309701303	0.56499876	0.401303467	1.769915389
	16300	1452500_at	2.565573328	-2.65806472	-1.031859193	0.388199424	0.489079469	0.401303467	2.044657493
	1980	1417837_at	4.235006212	-2.65203784	-1.131677459	0.426719952	0.456384766	0.401303467	2.19113361
	14233	1449874_at	2.858689576	-2.648722076	-0.85111931	0.321332056	0.554354475	0.401303467	1.803899931
	1917	1417773_at	5.838494862	-2.644450179	-0.786537039	0.297429328	0.579733983	0.401303467	1.72492907
	7105	1424065_at	5.406885923	-2.643252867	-0.70586305	0.267043331	0.613075624	0.401303467	1.631120143
	2007	1417868_a_at	6.641880853	-2.641252873	-0.827412223	0.313265054	0.563539162	0.401303467	1.774499568
	11087	1433678_at	3.553416236	-2.639569132	-0.951888911	0.360622838	0.516955173	0.401303467	1.934403702
	14501	1450200_s_at	3.162997608	-2.637411992	-1.034392774	0.392199921	0.488221328	0.401303467	2.048251362
	16969	1455573_at	4.165773619	-2.634268005	-1.774128469	0.673480627	0.29237088	0.401303467	3.420313269
	8497	1425805_a_at	4.024567445	-2.631824553	-0.79040924	0.300327482	0.57818006	0.401303467	1.729565007
	13384	1448769_at	5.724181509	-2.631780278	-0.654896106	0.248841483	0.635121227	0.401303467	1.574502563
	2008	1417869_s_at	6.432432441	-2.630398687	-0.833692353	0.316945244	0.561091377	0.401303467	1.782240898
	8531	1425843_at	2.688453446	-2.62984035	-0.708541674	0.269423836	0.611938395	0.401303467	1.634151425
	17333	1456736_x_at	4.405381468	-2.628116949	-0.968215938	0.368406717	0.511137754	0.401303467	1.956419755
	2087	1417961_a_at	4.474213839	-2.626446406	-1.237061114	0.471001849	0.42423598	0.401303467	2.357178665
	14683	1450424_a_at	4.498288189	-2.626344561	-0.741787007	0.282440856	0.597998178	0.401303467	1.672245899
	17019	1455796_x_at	2.783279244	-2.625892647	-1.140234669	0.43422745	0.453685775	0.401303467	2.204168732
	4391	1420886_a_at	6.97476673	-2.622914668	-1.072576439	0.408925403	0.475469123	0.401303467	2.103185993
	16064	1452121_at	5.049774281	-2.622285146	-0.653532771	0.249222619	0.635721695	0.401303467	1.573015374
	3573	1419603_at	1.57512133	-2.621456514	-1.201452917	0.458315028	0.434837143	0.401303467	2.29971155
	1795	1417638_at	2.541594798	-2.619847346	-0.842538462	0.321598304	0.557661484	0.401303467	1.793202558
	8121	1425294_at	2.494287823	-2.619710781	-0.909330044	0.347110853	0.532432284	0.401303467	1.878173113
	9086	1426562_a_at	2.857201294	-2.614581915	-1.108699983	0.424044845	0.463711695	0.401303467	2.156512358
	4761	1421326_at	3.086424936	-2.614501523	-1.045978158	0.400067909	0.484316427	0.401303467	2.064765811
	16994	1455685_at	3.981917905	-2.612611959	-0.747576256	0.286141328	0.595603338	0.401303467	1.678969771
	14221	1449860_at	2.747812809	-2.611915029	-0.817002257	0.312798176	0.567620163	0.401303467	1.761741505
	11322	1434483_at	4.231176791	-2.611442503	-0.799528502	0.306163548	0.574536916	0.401303467	1.740532197
	15864	1451860_a_at	4.411150255	-2.609699794	-1.252521366	0.479948448	0.419714042	0.401303467	2.382574565
	13944	1449406_at	2.401537642	-2.607170664	-0.690548768	0.264865196	0.619618117	0.401303467	1.613897291
	13825	1449274_at	4.894673348	-2.604498445	-0.585682983	0.224873616	0.666333816	0.401303467	1.500749288
	15638	1451572_a_at	4.165359748	-2.602462178	-0.881370519	0.338667945	0.542851493	0.401303467	1.842124435
	2009	1417870_x_at	6.505455315	-2.602315042	-0.825384259	0.317173073	0.564331874	0.401303467	1.772006946
	15348	1451218_at	5.395414429	-2.601918631	-0.680574097	0.261566249	0.623916947	0.401303467	1.602777427
	9419	1427041_at	3.237839882	-2.600850924	-0.901385244	0.346573206	0.535372432	0.401303467	1.867858599
	3794	1420011_s_at	6.796217658	-2.595601049	-1.068238583	0.411557309	0.476900902	0.443016013	2.096871688
	2734	1418673_at	2.086693088	-2.593181739	-1.35016029	0.520657797	0.392248466	0.443016013	2.54940449
	1645	1417481_at	3.917797723	-2.592696827	-1.100851153	0.424596945	0.466241344	0.443016013	2.144811936
	12027	1437223_s_at	6.981610898	-2.592695917	-1.069853211	0.412641222	0.476367465	0.443016013	2.099219769
	23	1415697_at	6.969410353	-2.591578485	-0.750897987	0.289745416	0.594233569	0.443016013	1.682839967
	8190	1425391_a_at	4.090021669	-2.589693154	-0.716084558	0.276513284	0.608747329	0.443016013	1.64271768
	12187	1437688_x_at	6.843142036	-2.589415127	-0.676208003	0.261143142	0.625807996	0.443016013	1.597934201
	17309	1456642_x_at	5.699840875	-2.587452433	-1.033533105	0.399440427	0.488512335	0.443016013	2.047031219
	2883	1418842_at	3.399483074	-2.586685538	-0.973663406	0.376413519	0.50921139	0.443016013	1.963820959
	8402	1425681_a_at	2.501321288	-2.586477391	-1.085370027	0.419632521	0.471271379	0.443016013	2.12191965
	15854	1451843_a_at	4.516935059	-2.585929107	-1.056927171	0.408722408	0.480654728	0.443016013	2.080495504
	4758	1421323_a_at	7.068425996	-2.584986987	-0.736452188	0.284895898	0.600213558	0.443016013	1.666073662
	6841	1423758_at	6.989666374	-2.584697487	-0.74198738	0.287069332	0.597915128	0.443016013	1.67247817
	3282	1419285_s_at	2.408362201	-2.584420692	-0.660004138	0.255377981	0.632876482	0.443016013	1.580087156
	2612	1418538_at	4.34585642	-2.582962833	-0.972647565	0.376562741	0.509570065	0.443016013	1.962438667
	9440	1427076_at	5.159879138	-2.582338652	-0.954878799	0.36977288	0.515884927	0.443016013	1.938416781
	6753	1423662_at	6.727548004	-2.581631085	-0.685674249	0.265597301	0.621715198	0.443016013	1.608453522
	9111	1426593_a_at	5.45141964	-2.578491832	-0.70366803	0.272899073	0.614009112	0.443016013	1.628640326
	9397	1427007_at	2.899261716	-2.577528111	-0.917731703	0.356051094	0.529340629	0.443016013	1.889142726
	2121	1417995_at	2.192970413	-2.577141224	-1.034573466	0.401442287	0.488160184	0.443016013	2.048507913
	984	1416762_at	5.775538657	-2.576077066	-1.013810662	0.393548266	0.495236426	0.443016013	2.019237575
	14460	1450144_at	3.643269336	-2.573906383	-0.736920442	0.286304291	0.600018779	0.443016013	1.666614505
	14851	1450627_at	4.056935509	-2.573552653	-1.373161469	0.533566495	0.386044357	0.443016013	2.5903759
	4250	1420727_a_at	2.572138687	-2.572418811	-0.9843907	0.382671241	0.505439143	0.443016013	1.978477556
	227	1415961_at	6.24354425	-2.571310433	-0.800882179	0.31146849	0.573998082	0.443016013	1.7421661
	4248	1420725_at	2.302399174	-2.567763483	-0.965485908	0.376002663	0.512105902	0.443016013	1.952721098
	10403	1429352_at	4.600003448	-2.567206238	-0.888020588	0.345909329	0.54035499	0.443016013	1.850635265
	2439	1418346_at	3.683737084	-2.563065597	-1.008972749	0.393658574	0.496899932	0.443016013	2.012477633
	12693	1439456_x_at	6.761427642	-2.562229432	-0.671541654	0.262092709	0.627835428	0.443016013	1.592774086
	4249	1420726_x_at	2.298042619	-2.56144743	-0.960138824	0.374842291	0.51400745	0.443016013	1.945497093
	8801	1426202_at	3.721008007	-2.560869092	-1.03090851	0.402561971	0.48940186	0.443016013	2.043310582
	7220	1424195_a_at	4.170660458	-2.560411604	-0.864989901	0.337832362	0.54905025	0.443016013	1.821326918
	3953	1420387_at	5.508848996	-2.559274446	-0.666076887	0.260260047	0.630218108	0.443016013	1.586752248
	8479	1425784_a_at	3.13933992	-2.558721916	-1.099355959	0.429650425	0.466724802	0.443016013	2.142590226
	576	1416328_a_at	7.26056604	-2.557869718	-0.593478148	0.232020476	0.662743193	0.443016013	1.508880078
	1595	1417426_at	5.451346875	-2.556564019	-1.239308816	0.484755636	0.423575539	0.443016013	2.360853984
	2225	1418110_a_at	4.306250241	-2.55442268	-0.858836482	0.336215494	0.551397074	0.443016013	1.813575092
	16703	1454145_at	3.568648371	-2.553893173	-0.732205884	0.286701845	0.601982777	0.443016013	1.661177094
	8637	1425993_a_at	5.174583675	-2.553767539	-0.923741077	0.361716978	0.52714031	0.443016013	1.897028136
	2568	1418483_a_at	4.793474692	-2.550652383	-1.023219943	0.401160092	0.492016996	0.443016013	2.032450116
	15296	1451153_a_at	2.381001747	-2.54882212	-0.64064775	0.251350514	0.641424893	0.443016013	1.559028984
	6672	1423566_a_at	5.036636404	-2.547902488	-0.929681203	0.364880998	0.524974334	0.443016013	1.904855028
	6093	1422877_at	2.644307889	-2.545218858	-0.658929637	0.258889186	0.633348016	0.443016013	1.578910765
	56	1415766_at	5.892154538	-2.543951854	-0.61056046	0.240004723	0.65494222	0.443016013	1.526852247
	4150	1420612_s_at	6.338739836	-2.542505003	-0.748133797	0.294250669	0.595373207	0.443016013	1.679618748
	8966	1426397_at	2.32996289	-2.540612012	-0.886038373	0.348749974	0.54109793	0.443016013	1.8480943
	6107	1422892_s_at	3.947922124	-2.537760911	-1.015913412	0.400318804	0.494515137	0.443016013	2.02218279
	16274	1452461_a_at	4.48005309	-2.537194888	-0.919049871	0.362230696	0.5288572	0.443016013	1.890869596
	6451	1423305_at	4.507290249	-2.537182376	-1.007290201	0.39701135	0.497479782	0.443016013	2.010131942
	11523	1435269_at	4.59251074	-2.536844728	-0.727345114	0.286712508	0.604014415	0.443016013	1.655589626
	15943	1451975_at	3.903616895	-2.533602462	-0.618529307	0.24413037	0.651334564	0.443016013	1.535309278
	10472	1429783_at	4.203777837	-2.532898468	-0.912775869	0.360368124	0.531162106	0.443016013	1.882664424
	6106	1422891_at	4.432014	-2.531963218	-0.928722613	0.366799409	0.525323266	0.443016013	1.903589778
	2476	1418389_at	3.845096515	-2.531524853	-0.61559527	0.243171727	0.652660544	0.443016013	1.532190063
	11784	1436480_at	2.631899899	-2.531124512	-0.872831932	0.344839587	0.546073884	0.443016013	1.831254027
	6079	1422862_at	4.049198939	-2.528585331	-0.903537152	0.357329112	0.534574471	0.443016013	1.870646755
	4789	1421358_at	4.693941057	-2.52838971	-0.928395132	0.367188305	0.525442524	0.443016013	1.903157727
	15290	1451145_s_at	6.652358058	-2.526223116	-0.56296227	0.222847407	0.676910842	0.443016013	1.477299428
	11541	1435335_a_at	4.620075549	-2.525581627	-0.948668334	0.375623708	0.518110478	0.443016013	1.930090284
	17476	1460273_a_at	2.878308647	-2.524899187	-0.872681981	0.345630426	0.546130645	0.443016013	1.8310637
	5758	1422498_at	2.048692468	-2.522838616	-1.000709727	0.396660223	0.499754088	0.443016013	2.000984133
	3795	1420012_at	6.381617799	-2.522836247	-1.059189106	0.419840609	0.479901722	0.443016013	2.083759976
	15756	1451715_at	4.316904326	-2.522597172	-0.944698704	0.374494475	0.519538042	0.443016013	1.924786867
	17075	1455934_at	5.806161315	-2.517763341	-0.804105899	0.319373106	0.572716908	0.443016013	1.746063345
	15757	1451716_at	4.547928688	-2.517571561	-0.968725025	0.384785497	0.510957419	0.443016013	1.957110244
	17300	1456620_at	4.583099114	-2.517428194	-0.929521993	0.369234759	0.525032272	0.443016013	1.904644827
	11492	1435129_at	6.585710525	-2.515359198	-0.746366928	0.296723795	0.596102807	0.443016013	1.677562978
	13473	1448865_at	4.253510688	-2.51368402	-0.730944583	0.290786184	0.602509301	0.443016013	1.659725416
	11320	1434471_at	5.228713579	-2.512028468	-0.849895688	0.338330436	0.554824851	0.443016013	1.802370602
	9110	1426592_a_at	5.314067432	-2.511488554	-0.570239049	0.227052219	0.673505182	0.443016013	1.484769571
	6091	1422875_at	3.152524285	-2.511444482	-0.91850402	0.365727384	0.529057334	0.443016013	1.890154311
	11126	1433805_at	4.761153745	-2.510978046	-0.883858261	0.351997606	0.541916222	0.443016013	1.845303683
	10714	1431396_at	5.355458665	-2.510851657	-1.077906939	0.429299332	0.473715591	0.443016013	2.110971262
	17447	1460235_at	5.737501083	-2.510157022	-0.720431353	0.287006489	0.606915953	0.443016013	1.647674601
	9592	1427301_at	2.797846592	-2.509706469	-1.066078127	0.424781998	0.477615603	0.443016013	2.093733944
	17682	1460707_at	6.525993387	-2.50917442	-0.743730572	0.296404493	0.597193111	0.443016013	1.674500228
	2128	1418003_at	3.309558624	-2.509068562	-1.15507104	0.4603585	0.449044075	0.443016013	2.226952891
	11139	1433859_at	4.209523053	-2.508718747	-0.635868737	0.253463541	0.643553175	0.443016013	1.553873152
	4652	1421188_at	2.970939818	-2.508452243	-1.134886165	0.452424864	0.455370846	0.443016013	2.196012346
	4650	1421186_at	3.027070225	-2.507175994	-1.116523282	0.445331036	0.461203932	0.443016013	2.168238236
	4151	1420613_at	6.561103393	-2.505927694	-0.76367594	0.304747795	0.588993681	0.443016013	1.697811085
	6078	1422861_s_at	4.21140576	-2.504563302	-0.883453049	0.352737361	0.542068452	0.443016013	1.844785462
	969	1416747_at	5.556134332	-2.504405857	-0.625156221	0.249622568	0.648349568	0.443016013	1.542377831
	16257	1452431_s_at	4.321210545	-2.503371864	-1.086685462	0.43408871	0.470841875	0.443016013	2.123855277
	7294	1424283_at	6.660209292	-2.501516128	-0.588502209	0.235258211	0.665032979	0.443016013	1.503684827
	1553	1417380_at	6.081350674	-2.498979409	-1.082490169	0.433172905	0.472213054	0.443016013	2.117688172
	4833	1421413_a_at	4.173201088	-2.495085061	-0.863463802	0.346065878	0.549631349	0.443016013	1.819401317
	10713	1431395_a_at	5.334982103	-2.495083577	-1.098607536	0.440308912	0.466966987	0.443016013	2.141479009
	14890	1450676_at	4.674484836	-2.494904925	-0.593235078	0.237778631	0.662854863	0.443016013	1.508625878
	2010	1417871_at	4.153530086	-2.49223168	-0.734715202	0.294802128	0.600936642	0.443016013	1.664068938
	13826	1449275_at	5.034984818	-2.49195819	-0.525859425	0.211022571	0.694545241	0.443016013	1.439791019
	14981	1450786_x_at	4.351346087	-2.491324933	-0.883827746	0.354762133	0.541927684	0.443016013	1.845264653
	12425	1438511_a_at	3.292650046	-2.489674253	-1.151511594	0.462514963	0.450153333	0.443016013	2.221465281
	6080	1422863_s_at	4.380561016	-2.489182723	-0.887459944	0.356526637	0.540565017	0.443016013	1.849916233
	11195	1434044_at	4.23660969	-2.489156083	-0.727038835	0.292082461	0.604142659	0.443016013	1.655238188
	11462	1434998_at	6.024776583	-2.486912251	-1.048446112	0.421585487	0.483488637	0.443016013	2.068300936
	1989	1417846_at	3.949220944	-2.486885174	-0.681321883	0.273965959	0.623593639	0.443016013	1.603608404
	4651	1421187_at	2.9401044	-2.486863894	-1.126492504	0.452977144	0.458027935	0.443016013	2.183272947
	1552	1417379_at	6.039508024	-2.486278753	-1.079400463	0.434142978	0.473225439	0.443016013	2.11315774
	5717	1422451_at	6.116024429	-2.486170284	-0.596476969	0.239917987	0.661367029	0.443016013	1.512019734
	17295	1456612_at	1.794652541	-2.485385849	-0.600362181	0.241556932	0.659588348	0.443016013	1.516097127
	11216	1434117_at	4.900738094	-2.484513103	-0.59195235	0.238256884	0.663444482	0.443016013	1.507285125
	2473	1418386_at	4.799589184	-2.483387848	-0.683668385	0.275296662	0.622580206	0.443016013	1.606218749
	5842	1422591_at	4.834660162	-2.482838522	-0.587492132	0.23662116	0.665498753	0.443016013	1.502632417
	11194	1434043_a_at	4.047645148	-2.482320675	-0.709466178	0.285807625	0.61154638	0.443016013	1.635198953
	11616	1435714_x_at	1.73714902	-2.481845578	-0.627966147	0.25302386	0.647088011	0.443016013	1.545384836
	13399	1448786_at	2.988772743	-2.479324563	-1.120657662	0.452001194	0.459884136	0.443016013	2.174460742
	13651	1449072_a_at	4.849685451	-2.479257952	-0.67889872	0.273831418	0.624641912	0.443016013	1.60091723
	5631	1422348_at	3.364186536	-2.478954297	-0.734216668	0.296179993	0.601144336	0.443016013	1.663494006
	14476	1450170_x_at	6.87395473	-2.478892792	-1.066103541	0.430072468	0.47760719	0.443016013	2.093770826
	16580	1453574_at	7.596917872	-2.476149221	-1.526048254	0.616298986	0.34722717	0.443016013	2.879958963
	4968	1421571_a_at	4.461882871	-2.474978927	-1.205201421	0.486954215	0.433708787	0.624249837	2.305694579
	10536	1430306_a_at	4.507818683	-2.474906921	-1.388900647	0.561193084	0.38185567	0.624249837	2.618790494
	11524	1435270_x_at	4.765378694	-2.474731667	-0.672552028	0.271767658	0.627395885	0.624249837	1.593889957
	11783	1436479_a_at	2.891867306	-2.473457233	-0.86647508	0.350309303	0.548485323	0.624249837	1.823202844
	5328	1421998_at	4.053684802	-2.473164498	-0.811845583	0.328261862	0.569652657	0.624249837	1.755455692
	9532	1427219_at	7.577642843	-2.467181849	-1.494712347	0.605837931	0.354851584	0.624249837	2.818079569
	11608	1435680_a_at	2.809344848	-2.465979082	-0.854292419	0.346431333	0.55313655	0.624249837	1.807871853
	14492	1450190_at	2.319448227	-2.464449608	-0.619996581	0.251576084	0.65067247	0.624249837	1.536871539
	14708	1450454_at	3.904712204	-2.463501219	-0.81878529	0.332366505	0.566919072	0.624249837	1.763920194
	6396	1423247_at	4.602377063	-2.463138212	-0.599044088	0.243203603	0.660191245	0.624249837	1.514712604
	13643	1449063_at	6.064007121	-2.462945128	-0.57363503	0.232906135	0.671921673	0.624249837	1.488268709
	8352	1425614_x_at	6.998558576	-2.462100972	-1.079463546	0.438431875	0.473204748	0.624249837	2.113250141
	6675	1423569_at	5.034659396	-2.458546926	-0.994762591	0.404614035	0.501818446	0.624249837	1.992752573
	5625	1422340_a_at	3.558132463	-2.457309754	-1.032029938	0.419983658	0.489021589	0.624249837	2.044899496
	16438	1452757_s_at	8.438541168	-2.456836222	-1.472905401	0.59951306	0.360256059	0.624249837	2.77580342
	11125	1433804_at	4.299861499	-2.455909342	-0.802146444	0.326618915	0.573495295	0.624249837	1.743693468
	9863	1427726_at	7.108052304	-2.45373701	-0.997631899	0.406576538	0.500821395	0.624249837	1.996719807
	1599	1417430_at	3.950317939	-2.452556065	-0.860761409	0.350965029	0.550661859	0.624249837	1.815996484
	9679	1427435_at	4.794332841	-2.452271926	-0.827728164	0.337535228	0.563415764	0.624249837	1.774888215
	15914	1451934_at	6.862463636	-2.452240576	-1.055209705	0.430304317	0.481227267	0.624249837	2.078020239
	9315	1426886_at	4.837782986	-2.445665155	-0.650672784	0.26605146	0.636983195	0.624249837	1.56990013
	7822	1424927_at	3.905697226	-2.444772839	-1.24484429	0.509186077	0.421953437	0.624249837	2.369929742
	5462	1422157_a_at	4.83600691	-2.444341216	-0.71033675	0.290604579	0.611177463	0.624249837	1.636185986
	1765	1417606_a_at	7.674821172	-2.443799143	-0.592564452	0.242476741	0.663163058	0.624249837	1.507924767
	8326	1425582_a_at	4.296902576	-2.443580079	-0.984601801	0.402934125	0.50536519	0.624249837	1.978767078
	2224	1418109_at	3.441712848	-2.441671613	-0.932095716	0.381744913	0.524096465	0.624249837	1.908045687
	10330	1428935_at	5.577182175	-2.440108571	-0.702469619	0.287884575	0.614519366	0.624249837	1.627288016
	10186	1428361_x_at	8.465040049	-2.437533974	-1.47729839	0.606062687	0.359160752	0.624249837	2.78426859
	15973	1452009_at	4.688088412	-2.436989922	-0.866525237	0.355571941	0.548466254	0.624249837	1.823266231
	14215	1449852_a_at	5.428127175	-2.433734852	-0.684381661	0.281206336	0.622272476	0.624249837	1.607013068
	13467	1448858_at	4.025000899	-2.432125668	-0.665983634	0.273827805	0.630258845	0.624249837	1.586649687
	2137	1418014_a_at	5.738543537	-2.431537906	-0.667545647	0.274536394	0.62957683	0.624249837	1.588368491
	17162	1456170_x_at	7.603480744	-2.431296822	-0.590952312	0.243060537	0.663904524	0.624249837	1.506240677
	8239	1425455_a_at	6.452582385	-2.430551734	-0.589487231	0.242532271	0.664579073	0.624249837	1.504711841
	12822	1448147_at	2.15198569	-2.430398973	-1.182519461	0.486553638	0.440581413	0.624249837	2.269728068
	1516	1417339_a_at	7.855595214	-2.429986549	-0.582426253	0.239682913	0.667839693	0.624249837	1.497365327
	14328	1449988_at	2.495004106	-2.429151531	-0.831145781	0.342154769	0.562082662	0.624249837	1.779097752
	11127	1433806_x_at	7.606597558	-2.427086474	-0.587512037	0.242064732	0.665489571	0.624249837	1.50265315
	9816	1427651_x_at	7.01478858	-2.42637565	-1.055898546	0.435175216	0.480997551	0.624249837	2.079012664
	2958	1418928_a_at	5.176401128	-2.426129904	-0.502803233	0.207244976	0.705734169	0.624249837	1.416964126
	15806	1451780_at	5.038997011	-2.424871305	-1.07535476	0.443468797	0.474554353	0.624249837	2.10724018
	17152	1456125_a_at	7.865576883	-2.42452142	-0.582302527	0.240172152	0.667896969	0.624249837	1.497236919
	15972	1452008_at	4.712649206	-2.424067627	-0.858502419	0.354157784	0.551524768	0.624249837	1.813155199
	13308	1448682_at	7.782322098	-2.421598801	-0.587817454	0.242739406	0.665348703	0.624249837	1.502971293
	11648	1435823_x_at	4.367605694	-2.421482814	-0.736827044	0.304287538	0.600057624	0.624249837	1.666506615
	1866	1417714_x_at	8.324254336	-2.418471917	-1.477142196	0.610775005	0.359199639	0.624249837	2.783967166
	370	1416111_at	3.16344213	-2.415905652	-1.054947818	0.436667639	0.48131463	0.624249837	2.077643058
	8291	1425535_at	3.768332515	-2.415282159	-0.676321553	0.280017616	0.625758743	0.624249837	1.598059974
	13893	1449347_a_at	1.156134222	-2.415049748	-1.417878844	0.587101299	0.374262175	0.624249837	2.671923763
	13610	1449024_a_at	5.702597834	-2.4140212	-0.838881998	0.34750399	0.559076652	0.624249837	1.788663498
	6116	1422903_at	4.008064794	-2.410723423	-0.993262382	0.41201839	0.502340541	0.624249837	1.990681455
	1928	1417785_at	3.98692608	-2.410533996	-1.089372538	0.451921665	0.469965729	0.624249837	2.127814726
	2514	1418428_at	5.970877279	-2.40876223	-0.819372234	0.340163186	0.566688475	0.624249837	1.764637971
	1990	1417847_at	4.049577252	-2.404762292	-0.674160049	0.280343737	0.626696982	0.624249837	1.595667489
	8720	1426089_a_at	5.394530129	-2.403654832	-0.783500702	0.325962235	0.580955392	0.624249837	1.721302553
	5991	1422760_at	3.204896998	-2.401199825	-1.109365801	0.462004781	0.463497737	0.624249837	2.157507838
	14086	1449570_at	3.918655978	-2.398936603	-0.625857771	0.260889667	0.648034366	0.624249837	1.543128037
	8054	1425212_a_at	2.094889491	-2.397894689	-1.092797569	0.455732095	0.46885133	0.624249837	2.132872268
	15830	1451814_a_at	5.001107984	-2.395417264	-0.706232568	0.294826533	0.612918617	0.624249837	1.631537975
	3281	1419284_at	2.095006302	-2.394439426	-0.519999371	0.217169566	0.697372137	0.624249837	1.433954623
	2909	1418872_at	1.408787185	-2.393151728	-1.118631102	0.467430079	0.460530591	0.624249837	2.171408411
	2061	1417929_at	3.030118116	-2.392479353	-0.776166781	0.324419427	0.58391619	0.624249837	1.712574538
	1472	1417292_at	5.512250392	-2.391240771	-1.081490449	0.452271667	0.47254039	0.624249837	2.116221221
	8234	1425444_a_at	2.122745121	-2.389749784	-0.685235745	0.286739536	0.621904196	0.624249837	1.607964711
	15521	1451427_a_at	4.447778303	-2.389165039	-0.714695177	0.299140145	0.609333863	0.624249837	1.64113643
	3144	1419128_at	3.769978949	-2.387272048	-0.89057563	0.373051589	0.539398857	0.624249837	1.853915682
	14059	1449538_a_at	3.594273679	-2.385873561	-0.837994897	0.351231897	0.559420529	0.624249837	1.787564002
	5976	1422744_at	3.591370939	-2.38484774	-0.75723483	0.317519151	0.591629203	0.624249837	1.690247871
	8987	1426430_at	3.306091615	-2.384593154	-0.880304014	0.369163189	0.543252942	0.624249837	1.840763157
	2814	1418762_at	2.297628855	-2.384159802	-1.1579022	0.485664677	0.44816373	0.624249837	2.231327378
	13441	1448831_at	3.168859171	-2.383916538	-0.820118533	0.344021496	0.566395405	0.624249837	1.765551046
	15112	1450939_at	3.233602369	-2.383669854	-0.849021412	0.356182468	0.555161177	0.624249837	1.801278694
	15522	1451428_x_at	4.430224095	-2.383594731	-0.733237792	0.307618482	0.601552354	0.624249837	1.6623657
	13633	1449049_at	2.845493051	-2.383275153	-0.940970724	0.394822529	0.520882284	0.624249837	1.919819564
	11818	1436677_at	3.682075001	-2.383237886	-1.131711466	0.474862989	0.456374008	0.624249837	2.191185259
	8591	1425927_a_at	4.420699822	-2.38246615	-0.685361547	0.287668955	0.621849968	0.624249837	1.608104931
	15301	1451161_a_at	3.827624749	-2.380481866	-0.8745281	0.367374401	0.545432246	0.624249837	1.833408287
	12291	1438040_a_at	7.031918645	-2.379922529	-0.650978734	0.27352938	0.636848125	0.624249837	1.570233091
	1776	1417617_at	3.620036589	-2.379901408	-1.141201022	0.479516092	0.453381987	0.624249837	2.205645635
	735	1416498_at	4.817379246	-2.379533983	-1.185353455	0.49814521	0.439716796	0.624249837	2.274191046
	10391	1429296_at	5.628486984	-2.379254488	-0.579898038	0.243730984	0.669011058	0.624249837	1.494743604
	7567	1424614_at	5.752283348	-2.378506132	-0.635420574	0.267151119	0.643753121	0.624249837	1.553390528
	7171	1424140_at	4.846421722	-2.376880561	-0.633023517	0.266325337	0.644823614	0.624249837	1.550811691
	10734	1431527_at	6.549012351	-2.376388704	-0.845192016	0.355662361	0.556636718	0.624249837	1.796503836
	5975	1422743_at	3.69434301	-2.373743219	-0.757579275	0.319149632	0.591487967	0.624249837	1.690651468
	11590	1435567_at	3.708589208	-2.373511786	-0.744910663	0.313843254	0.596704821	0.624249837	1.67587049
	6468	1423326_at	3.392572745	-2.372256681	-0.83782766	0.35317749	0.559485381	0.624249837	1.7873568
	15507	1451413_at	4.792506544	-2.371474989	-0.700985376	0.295590457	0.615151908	0.624249837	1.625614725
	14395	1450065_at	3.423718752	-2.371410122	-0.936319818	0.39483673	0.522564195	0.624249837	1.913640487
	15159	1450995_at	4.845033548	-2.369475118	-1.313723849	0.554436651	0.40228118	0.624249837	2.485823473
	17201	1456307_s_at	3.646529346	-2.365530922	-0.937217864	0.39619768	0.522239011	0.624249837	1.914832056
	4458	1420970_at	3.423601468	-2.3643341	-0.88689209	0.375112845	0.540777829	0.624249837	1.849188237
	12804	1448128_at	6.026811107	-2.363190297	-0.629072205	0.26619617	0.646592104	0.624249837	1.546570077
	163	1415889_a_at	7.174207614	-2.361040256	-0.614196495	0.260138087	0.653293642	0.624249837	1.530705238
	14983	1450788_at	2.669909182	-2.359508982	-2.28580631	0.968763555	0.205070758	0.762031243	4.876365654
	17178	1456225_x_at	4.94252927	-2.35807778	-0.884890495	0.375259248	0.541528625	0.762031243	1.846624452
	17454	1460242_at	2.273383972	-2.357370233	-1.166930901	0.495013844	0.445367781	0.762031243	2.245335299
	5908	1422664_at	5.677051935	-2.356220929	-0.551019581	0.233857349	0.682537595	0.762031243	1.46512076
	10691	1431331_at	3.624158156	-2.356083835	-0.947245873	0.402042516	0.518621574	0.762031243	1.928188202
	8729	1426098_a_at	4.776381275	-2.355830987	-0.652582644	0.277007412	0.636140505	0.762031243	1.571979762
	14752	1450505_a_at	5.618741487	-2.355717974	-0.903083789	0.383358194	0.534742486	0.762031243	1.870059002
	6395	1423246_at	4.325497119	-2.355636938	-0.522009612	0.221600198	0.696401101	0.762031243	1.435954078
	2517	1418431_at	5.902796577	-2.354055678	-0.710674239	0.301893556	0.611034507	0.762031243	1.636568783
	16479	1452929_at	3.728390533	-2.353555817	-0.838625875	0.356322918	0.559175914	0.762031243	1.788345983
	8988	1426431_at	3.174566858	-2.352773307	-0.892132444	0.379183341	0.538817105	0.762031243	1.855917324
	1886	1417741_at	3.206171661	-2.352476265	-1.278769963	0.54358464	0.412146754	0.762031243	2.426320215
	7311	1424302_at	2.982639128	-2.352029158	-0.986577782	0.419458143	0.504673493	0.762031243	1.981479143
	4607	1421137_a_at	2.187222959	-2.351915622	-0.805075812	0.342306418	0.572332004	0.762031243	1.747237604
	1457	1417273_at	3.257195038	-2.351450684	-1.579289361	0.671623425	0.334646687	0.762031243	2.988226202
	2515	1418429_at	6.202004391	-2.351015072	-0.754100243	0.320755172	0.59291605	0.762031243	1.686579406
	15261	1451112_s_at	6.64048492	-2.349903752	-0.731353288	0.311226912	0.602338638	0.762031243	1.660195671
	2867	1418826_at	4.043124177	-2.348724871	-1.063369808	0.452743453	0.478513055	0.762031243	2.089807141
	11944	1436996_x_at	6.471407275	-2.348536024	-1.13642813	0.483887885	0.454884402	0.762031243	2.198360718
	9988	1427958_at	3.619092755	-2.348036733	-0.550843565	0.234597508	0.682620873	0.762031243	1.464942019
	15232	1451077_at	4.769920601	-2.347635843	-0.804261266	0.342583484	0.572655234	0.762031243	1.746251392
	6870	1423790_at	6.561008986	-2.34606287	-0.721783711	0.307657446	0.606347307	0.762031243	1.649219827
	15543	1451455_at	3.510349379	-2.34541121	-0.720098005	0.307024202	0.607056202	0.762031243	1.647293935
	1775	1417616_at	3.776297318	-2.343818675	-1.174373083	0.501051167	0.443076255	0.762031243	2.256947849
	7562	1424607_a_at	5.22379276	-2.343543859	-0.872334313	0.372228712	0.546262271	0.762031243	1.830622493
	14816	1450582_at	2.900109311	-2.341766999	-0.695854725	0.297149428	0.617343465	0.762031243	1.619843825
	420	1416165_at	5.239903333	-2.341594865	-0.884743273	0.377837894	0.541583889	0.762031243	1.84643602
	12591	1439030_at	4.512066476	-2.341513113	-0.569265689	0.243118728	0.673959737	0.762031243	1.483768162
	1026	1416808_at	4.537444187	-2.341449389	-1.103053406	0.471098548	0.465530176	0.762031243	2.14808846
	11363	1434611_at	4.492259326	-2.341133289	-0.558993902	0.238770644	0.678775359	0.762031243	1.473241459
	7627	1424683_at	5.895231472	-2.341054967	-0.887961969	0.379299923	0.540376946	0.762031243	1.850560073
	9627	1427357_at	3.69460499	-2.340550092	-0.942706444	0.402771317	0.520255983	0.762031243	1.922130706
	13113	1448469_at	4.368859022	-2.339911041	-1.097868078	0.46919223	0.467206393	0.762031243	2.140381669
	193	1415921_a_at	2.084778177	-2.339350078	-1.037554468	0.443522531	0.487152553	0.762031243	2.052745066
	12676	1439426_x_at	6.3204105	-2.339210655	-1.134000235	0.484779014	0.455650566	0.762031243	2.194664233
	10762	1431691_a_at	4.992456374	-2.338863628	-0.895771539	0.382994343	0.53745969	0.762031243	1.860604652
	13498	1448894_at	4.923530928	-2.337897728	-1.044848706	0.446918055	0.484695735	0.762031243	2.063149986
	4321	1420803_at	2.695717781	-2.337817949	-0.507598432	0.217124876	0.703392359	0.762031243	1.421681636
	10850	1431995_at	3.618653479	-2.33706058	-1.058160817	0.452774235	0.480243896	0.762031243	2.082275294
	4608	1421138_a_at	2.258950215	-2.336241904	-0.774604518	0.331560065	0.584548843	0.762031243	1.710721031
	16041	1452094_at	4.096228656	-2.335919675	-0.856792285	0.366790131	0.552178919	0.762031243	1.811007203
	16506	1453095_at	5.799145058	-2.335556785	-0.557664077	0.238771363	0.679401319	0.762031243	1.471884102
	9054	1426519_at	3.919442021	-2.332894581	-0.848412332	0.363673669	0.555395606	0.762031243	1.800518387
	6654	1423547_at	6.384819521	-2.330378249	-1.134901706	0.487003218	0.455365941	0.762031243	2.196036001
	14624	1450351_a_at	3.528439693	-2.330147524	-0.798845692	0.342830522	0.574808901	0.762031243	1.739708619
	8698	1426065_a_at	4.909870696	-2.329260601	-0.869834155	0.373437886	0.547209751	0.762031243	1.827452814
	12971	1448315_a_at	5.085323647	-2.328162057	-0.677593503	0.291042241	0.625207286	0.762031243	1.599469523
	17414	1460197_a_at	4.273313742	-2.328110347	-1.185939671	0.509400112	0.43953816	0.762031243	2.275115316
	9989	1427959_at	3.70990875	-2.325275166	-0.555611143	0.238944255	0.680368785	0.762031243	1.469791122
	15648	1451583_a_at	5.677641754	-2.325125787	-0.722486277	0.310729975	0.606052098	0.762031243	1.650023163
	17357	1459814_at	3.756331622	-2.324828998	-0.698519377	0.30046054	0.616204287	0.762031243	1.622838435
	7671	1424737_at	4.356699867	-2.322199384	-1.366216374	0.588328626	0.387907245	0.762031243	2.577935868
	17619	1460561_x_at	5.175535835	-2.320188353	-0.745939518	0.321499553	0.596279434	0.762031243	1.67706606
	876	1416644_a_at	3.188525295	-2.319437362	-1.199824898	0.517291356	0.435328115	0.762031243	2.297117888
	9583	1427285_s_at	5.576931094	-2.31855536	-0.697061926	0.300644935	0.616827108	0.762031243	1.621199827
	2516	1418430_at	6.190062931	-2.318493905	-0.717907993	0.309644115	0.607978414	0.762031243	1.644795238
	367	1416108_a_at	6.488040582	-2.316677831	-0.718473863	0.310131108	0.607739992	0.762031243	1.645440505
	13453	1448843_at	6.545228078	-2.316591293	-0.696206275	0.300530472	0.617193052	0.762031243	1.62023859
	17583	1460412_at	3.489209555	-2.315433663	-0.960682259	0.414903815	0.51381387	0.762031243	1.946230062
	16986	1455641_at	4.262557436	-2.314344621	-0.765912246	0.330941312	0.588081395	0.762031243	1.700444884
	3669	1419714_at	3.785879523	-2.312886384	-0.828468101	0.358196627	0.563126871	0.762031243	1.775798762
	17171	1456195_x_at	5.735538804	-2.31274407	-0.72656387	0.314156624	0.604341588	0.762031243	1.654693339
	9004	1426450_at	3.224150914	-2.312457671	-0.745159761	0.322237146	0.596601801	0.762031243	1.676159873
	15703	1451648_a_at	3.898099826	-2.310511015	-0.892853465	0.386431166	0.538547886	0.762031243	1.856845095
	10807	1431795_a_at	3.000896498	-2.310322222	-1.212174317	0.524677599	0.431617625	0.762031243	2.316865537
	6171	1422973_a_at	4.271787896	-2.310124951	-1.347668783	0.583374844	0.392926457	0.762031243	2.545005516
	6065	1422845_at	5.87608509	-2.308997059	-0.638118679	0.276361842	0.642550309	0.762031243	1.556298372
	5785	1422527_at	4.367196616	-2.308835443	-0.840192372	0.363903099	0.558569083	0.762031243	1.790288847
	18	1415692_s_at	6.068206621	-2.305858314	-0.644481309	0.279497359	0.639722748	0.762031243	1.563177177
	3541	1419569_a_at	4.020870121	-2.304044851	-0.91665564	0.397846266	0.529735596	0.762031243	1.887734198
	13396	1448782_at	4.580876755	-2.303558877	-0.581168556	0.252291601	0.668422148	0.762031243	1.49606054
	12800	1448123_s_at	3.622559157	-2.303534289	-1.210990911	0.525709957	0.431971815	0.762031243	2.31496585
	757	1416521_at	4.846274355	-2.302467934	-0.754457292	0.327673311	0.59276933	0.762031243	1.686996864
	17661	1460674_at	3.733123732	-2.301474785	-0.576013536	0.250280186	0.670814818	0.762031243	1.490724374
	1696	1417533_a_at	5.882489679	-2.30078788	-0.704658766	0.306268462	0.613587601	0.762031243	1.629759139
	4880	1421469_a_at	4.857301318	-2.300721934	-0.787309896	0.342201239	0.579423501	0.762031243	1.725853368
	15169	1451006_at	5.112675302	-2.299975884	-0.888732597	0.386409529	0.540088376	0.762031243	1.85154883
	147	1415871_at	3.487287486	-2.298018519	-1.212057442	0.52743589	0.431652592	0.762031243	2.316677852
	3078	1419060_at	3.773743548	-2.296055072	-0.85944252	0.374312677	0.551165496	0.762031243	1.814337087
	11906	1436905_x_at	4.858869018	-2.295788171	-0.869712998	0.378829811	0.547255708	0.762031243	1.827299352
	11354	1434589_x_at	6.049366442	-2.295486796	-0.657710131	0.28652316	0.633883609	0.762031243	1.577576681
	12116	1437463_x_at	3.551493881	-2.29276599	-1.199335806	0.523095602	0.435475722	0.762031243	2.296339268
	5852	1422603_at	5.303885451	-2.291793806	-1.015801962	0.443234448	0.494553341	0.762031243	2.02202658
	6523	1423394_at	6.014290578	-2.291647594	-0.566783395	0.247325721	0.675120347	0.762031243	1.481217392
	17189	1456250_x_at	3.553389246	-2.291579509	-1.213084884	0.529366264	0.431345292	0.762031243	2.318328304
	17156	1456133_x_at	5.913101479	-2.290582578	-0.699650266	0.305446428	0.61572145	0.762031243	1.624111033
	1911	1417767_at	5.217613029	-2.28960044	-0.732446542	0.319901468	0.601882368	0.762031243	1.661454221
	1697	1417534_at	5.836777041	-2.287418544	-0.700028209	0.306034158	0.615560171	0.762031243	1.624536557
	4291	1420772_a_at	4.885021413	-2.287011327	-0.894772196	0.391240824	0.537832113	0.762031243	1.859316273
	5105	1421733_a_at	4.208967669	-2.28684785	-0.753355343	0.329429587	0.593222267	0.762031243	1.685708806
	14547	1450259_a_at	4.652680436	-2.28670079	-0.787508931	0.344386522	0.579343568	0.762031243	1.726091485
	8097	1425266_a_at	5.667057916	-2.286602796	-0.520962359	0.227832468	0.696906802	0.762031243	1.434912096
	3520	1419545_a_at	5.920602636	-2.286569839	-0.622017068	0.272030645	0.649761844	0.762031243	1.539025428
	333	1416072_at	3.473025505	-2.285734646	-1.100920299	0.48164834	0.466218999	0.762031243	2.144914735
	13594	1449007_at	5.883178155	-2.285169605	-0.673796384	0.294856181	0.626854976	0.762031243	1.595265314
	8308	1425557_x_at	4.762988	-2.284885835	-0.880122068	0.385193017	0.543321458	0.762031243	1.840531024
	13454	1448844_at	5.314959909	-2.283375512	-0.70189459	0.307393412	0.614764349	0.762031243	1.626639543
	13065	1448415_a_at	3.095802263	-2.283312255	-1.226786805	0.537283852	0.427268006	0.762031243	2.340451395
	17035	1455822_x_at	5.917085917	-2.282558755	-0.671512049	0.294192667	0.627848312	0.762031243	1.592741401
	15265	1451116_at	4.302472216	-2.280648566	-0.680608149	0.298427456	0.623902221	0.762031243	1.602815258
	273	1416012_at	4.229243903	-2.279732835	-0.789651727	0.346379065	0.578483724	0.762031243	1.728657107
	2433	1418340_at	4.641420684	-2.279612364	-0.889160022	0.39004878	0.539928388	0.762031243	1.852097466
	1910	1417766_at	5.3945157	-2.27937663	-0.70520382	0.309384509	0.613355829	0.762031243	1.630374983
	12848	1448175_at	4.391296503	-2.279374265	-0.766096742	0.336099584	0.588006194	0.762031243	1.700662357
	8110	1425281_a_at	4.790330009	-2.27729071	-0.893638229	0.39241289	0.538255019	0.762031243	1.857855413
	4507	1421028_a_at	3.474850639	-2.27309851	-0.914374212	0.402258947	0.530573964	0.762031243	1.884751359
	10816	1431824_at	1.985618113	-2.272060894	-0.742720912	0.326893048	0.597611199	0.762031243	1.67332875
	12222	1437804_at	5.032359586	-2.271940946	-0.878868194	0.386835844	0.543793875	0.762031243	1.838932078
	12438	1438556_a_at	6.077009186	-2.269814378	-0.610196871	0.268831177	0.6551073	0.762031243	1.526467497
	8666	1426025_s_at	4.820591717	-2.269647474	-0.818698246	0.360716039	0.566953278	0.762031243	1.763813773
	12920	1448255_a_at	6.090853499	-2.269405714	-0.631873491	0.27843126	0.645337832	0.762031243	1.549575975
	3521	1419546_at	5.781654366	-2.268675647	-0.600152753	0.264538809	0.659684104	0.762031243	1.51587706
	1045	1416827_at	3.458096319	-2.268268337	-0.717731975	0.316422869	0.608052596	0.762031243	1.644594575
	6757	1423666_s_at	4.948648591	-2.267691716	-0.72595283	0.320128537	0.604597605	0.762031243	1.653992658
	16042	1452095_a_at	5.597460803	-2.266840928	-0.655951342	0.289368052	0.634656848	0.762031243	1.575654629
	5346	1422019_at	1.787208264	-2.266830261	-0.549759894	0.242523626	0.683133812	0.762031243	1.46384205
	15586	1451506_at	3.525279403	-2.26565859	-0.899652191	0.397081976	0.53601594	0.762031243	1.865616161
	15587	1451507_at	3.352762062	-2.265355504	-0.918728333	0.405555919	0.528975081	0.762031243	1.890448219
	271	1416010_a_at	4.530457825	-2.263190887	-0.741978648	0.327846251	0.597918748	0.762031243	1.672468047
	16626	1453836_a_at	3.926638489	-2.262139765	-0.929602579	0.410939498	0.525002945	0.762031243	1.90475122
	11625	1435735_x_at	5.674878116	-2.261831625	-0.66549023	0.294226247	0.630474432	0.762031243	1.586107144
	1870	1417721_s_at	4.709619172	-2.260629496	-0.798162829	0.35307105	0.575081037	0.762031243	1.738885368
	2513	1418427_at	6.210459373	-2.260372618	-0.653702444	0.289201187	0.635646933	0.762031243	1.573200385
	272	1416011_x_at	4.490028481	-2.259841547	-0.743563127	0.329033302	0.597262428	0.762031243	1.674305889
	13464	1448855_at	6.190387054	-2.2593985	-0.529032892	0.234147669	0.693019142	0.762031243	1.442961585
	11065	1433609_s_at	5.660843674	-2.259285826	-0.665645977	0.294626722	0.630406372	0.762031243	1.586278382
	15727	1451683_x_at	7.830458868	-2.258685764	-0.795520072	0.352204846	0.576135447	0.762031243	1.735702959
	10543	1430391_a_at	3.54286745	-2.258604622	-0.975601476	0.431948765	0.508527791	0.762031243	1.966460867
	466	1416213_x_at	6.08362569	-2.258541577	-0.621864681	0.275339045	0.64983048	0.762031243	1.538862874
	1779	1417620_at	3.744925983	-2.256792091	-0.863789073	0.382750842	0.549507443	0.762031243	1.819811566
	16065	1452122_at	5.407314281	-2.256202311	-0.606990012	0.26903173	0.656565108	0.762031243	1.523078195
	9247	1426785_s_at	4.041498411	-2.25427431	-0.93600876	0.415215112	0.522676876	0.762031243	1.913227933
	11190	1434034_at	3.704884027	-2.253996043	-0.783872858	0.34777029	0.580805549	0.762031243	1.721746635
	1211	1417003_at	6.471069277	-2.25347181	-0.651451714	0.289088024	0.636639372	0.762031243	1.570747968
	14654	1450391_a_at	3.942509986	-2.252792942	-0.947342365	0.420519057	0.518586888	0.936374755	1.928317168
	9939	1427892_at	3.107017062	-2.252749089	-0.821000114	0.364443656	0.566049406	0.936374755	1.766630242
	17659	1460670_at	5.334788604	-2.252419056	-0.632065514	0.280616306	0.645251943	0.936374755	1.549782237
	16431	1452732_at	3.052294653	-2.252405161	-1.416136973	0.628722131	0.374714323	0.936374755	2.6686997
	3194	1419186_a_at	3.761823354	-2.250896278	-0.978534847	0.434731203	0.507494873	0.936374755	1.970463256
	16107	1452184_at	6.679764642	-2.247360639	-0.580688217	0.258386753	0.668644734	0.936374755	1.495562516
	3519	1419544_at	5.86950542	-2.246036549	-0.600305226	0.267273133	0.659614389	0.936374755	1.516037275
	11866	1436803_a_at	6.672569414	-2.245768786	-0.581577855	0.258966042	0.668232541	0.936374755	1.496485038
	1169	1416957_at	1.981964776	-2.245468967	-1.243309759	0.553697146	0.422402489	0.936374755	2.367410291
	7759	1424852_at	3.57068953	-2.243844426	-0.892477286	0.397744726	0.538688329	0.936374755	1.856360991
	6265	1423089_at	6.064239725	-2.24377708	-0.58602729	0.261178927	0.666174811	0.936374755	1.501107492
	17529	1460345_at	5.446810452	-2.243103773	-0.639145372	0.284937942	0.642093201	0.936374755	1.557406305
	13666	1449096_at	5.198102263	-2.239345172	-0.52569186	0.234752492	0.694625915	0.936374755	1.439623802
	711	1416472_at	5.705444391	-2.239195763	-0.587320125	0.262290656	0.665578103	0.936374755	1.502453275
	1471	1417290_at	5.195868489	-2.239062372	-1.257621772	0.561673399	0.418232833	0.936374755	2.391012665
	14945	1450745_at	4.788072222	-2.235439919	-0.746859465	0.334099547	0.595899332	0.936374755	1.678135796
	9738	1427524_a_at	4.490022537	-2.234876898	-0.569224519	0.254700614	0.67397897	0.936374755	1.48372582
	14096	1449581_at	4.661817603	-2.234824134	-1.346684714	0.602590913	0.393194565	0.936374755	2.543270148
	6001	1422772_at	4.775195179	-2.234668827	-0.740013793	0.331151437	0.598733628	0.936374755	1.670191806
	16670	1454015_a_at	1.992326969	-2.234136419	-0.754754286	0.3378282	0.592647314	0.936374755	1.687344186
	1908	1417764_at	6.948292981	-2.233476595	-0.599347252	0.268347227	0.660052529	0.936374755	1.515030935
	15994	1452035_at	6.040011597	-2.233449255	-0.863374759	0.386565648	0.549665274	0.936374755	1.819289026
	16555	1453410_at	3.670350825	-2.232413428	-1.079735186	0.483662736	0.473115658	0.936374755	2.113648075
	15094	1450919_at	5.494573379	-2.228764493	-0.597679144	0.268166128	0.660816152	0.936374755	1.513280201
	16515	1453117_at	5.619467293	-2.228567817	-0.661296907	0.296736273	0.632309628	0.936374755	1.581503674
	11863	1436797_a_at	6.139921299	-2.228346477	-0.615237142	0.276095817	0.652822578	0.936374755	1.531809766
	8929	1426348_at	5.929439895	-2.228212494	-0.838066616	0.37611611	0.55939272	0.936374755	1.787652868
	5894	1422650_a_at	5.407927837	-2.227772082	-0.579874327	0.260293381	0.669022053	0.936374755	1.494719038
	15534	1451446_at	3.796185784	-2.22749931	-1.086989222	0.487986334	0.470742749	0.936374755	2.124302503
	4506	1421027_a_at	3.479815152	-2.225535588	-0.92088145	0.413779701	0.528186213	0.936374755	1.893271681
	15470	1451366_at	6.7622842	-2.224307935	-0.482702551	0.217012466	0.715635792	0.936374755	1.39735884
	6902	1423824_at	5.106096116	-2.223063985	-0.776759188	0.349409281	0.583676469	0.936374755	1.713277908
	12105	1437434_a_at	5.094351418	-2.222651267	-0.776292121	0.349264022	0.583865462	0.936374755	1.712723332
	6264	1423088_at	6.218066306	-2.222548386	-0.573493789	0.258034332	0.671987458	0.936374755	1.488123012
	9127	1426615_s_at	2.53882621	-2.222273464	-0.956880259	0.430586188	0.515169733	0.936374755	1.941107824
	11176	1433995_s_at	4.642972701	-2.221967579	-0.592598854	0.266700045	0.663147245	0.936374755	1.507960725
	7927	1425060_s_at	3.070000002	-2.220442959	-0.727253049	0.327526112	0.604052961	0.936374755	1.655483979
	6903	1423825_at	4.949513653	-2.219354277	-0.785726556	0.354033857	0.58005976	0.936374755	1.723960305
	11727	1436188_a_at	2.469440614	-2.216900351	-0.954788141	0.430686089	0.515917346	0.936374755	1.938294976
	4070	1420523_at	4.110682113	-2.215490477	-0.573568012	0.258889857	0.671952886	0.936374755	1.488199575
	3454	1419469_at	4.147843926	-2.215148009	-0.880661778	0.397563402	0.543118241	0.936374755	1.841219693
	8442	1425737_at	4.876091442	-2.214000895	-1.353125693	0.611167636	0.391443043	0.936374755	2.55465008
	662	1416418_at	5.662192864	-2.213838869	-0.712821786	0.321984493	0.610125618	0.936374755	1.639006739
	10644	1431072_a_at	4.44677674	-2.212940022	-0.556739055	0.251583436	0.679837074	0.936374755	1.470940668
	8104	1425274_at	3.217268831	-2.211921345	-0.735039773	0.332308278	0.600801461	0.936374755	1.664443355
	13180	1448540_a_at	6.825422807	-2.211694702	-0.581452155	0.262898923	0.668290766	0.936374755	1.496354657
	6688	1423584_at	5.453525236	-2.210330067	-0.886725681	0.401173424	0.540840209	0.936374755	1.848974952
	1210	1417002_at	6.940323593	-2.210304522	-0.518065937	0.234386679	0.69830735	0.936374755	1.432034189
	15912	1451931_x_at	8.121623672	-2.210183824	-0.739010911	0.334366266	0.599149979	0.936374755	1.669031186
	8105	1425275_at	3.110113325	-2.209454392	-0.738479345	0.334236067	0.599370779	0.936374755	1.668416338
	5592	1422302_s_at	5.308366219	-2.208614247	-0.666113103	0.301597757	0.630202288	0.936374755	1.586792082
	8299	1425545_x_at	8.150580877	-2.208596715	-0.739641718	0.334892157	0.598888063	0.936374755	1.669761115
	2030	1417893_at	5.616863836	-2.207028298	-0.610591607	0.276657806	0.65492808	0.936374755	1.526885212
	14141	1449693_at	3.709446794	-2.206801698	-0.63161997	0.286215101	0.645451246	0.936374755	1.549303695
	15060	1450878_at	5.193930239	-2.204773681	-0.661391914	0.299981771	0.63226799	0.936374755	1.581607825
	17117	1456029_a_at	3.654843179	-2.204045184	-0.689643452	0.312898963	0.62000706	0.936374755	1.61288486
	16874	1455089_at	5.857679663	-2.20383959	-0.622694609	0.282549879	0.649456764	0.936374755	1.539748379
	15810	1451784_x_at	8.150899615	-2.203228682	-0.735200943	0.333692525	0.600734347	0.936374755	1.664629308
	6940	1423870_at	5.631045719	-2.20320511	-0.61261319	0.278055451	0.654011002	0.936374755	1.529026266
	12356	1438251_x_at	3.946242037	-2.202293461	-1.300930075	0.590716041	0.405864462	0.936374755	2.463876724
	11744	1436289_x_at	4.614832971	-2.201674404	-0.692911268	0.314720136	0.618604285	0.936374755	1.61654231
	971	1416749_at	3.940983031	-2.20145412	-1.311346795	0.595673007	0.402944544	0.936374755	2.481731081
	9198	1426708_at	3.340272808	-2.201163824	-0.953043433	0.432972513	0.516541643	0.936374755	1.935952336
	1907	1417763_at	7.11540894	-2.200823441	-0.586636885	0.266553361	0.665893386	0.936374755	1.501741903
	8805	1426206_at	3.741740022	-2.200684088	-0.691869556	0.314388403	0.619051116	0.936374755	1.615375491
	16315	1452522_at	4.109510342	-2.20013905	-0.799619433	0.363440407	0.574500705	0.936374755	1.740641904
	2240	1418126_at	4.222886314	-2.198577432	-1.016493708	0.462341555	0.494316268	0.936374755	2.022996338
	11945	1436997_x_at	5.585968732	-2.197526175	-0.761691106	0.346612985	0.589804565	0.936374755	1.695476874
	6877	1423797_at	4.618856562	-2.197308193	-0.636480256	0.289663625	0.643280448	0.936374755	1.554531937
	8219	1425425_a_at	2.55572367	-2.197106072	-1.678044741	0.763752266	0.312505884	0.936374755	3.199939749
	3598	1419631_at	3.225515649	-2.196115937	-0.711888327	0.324157899	0.610520512	0.936374755	1.637946604
	1510	1417333_at	3.124535736	-2.196054822	-0.705739815	0.321367121	0.613127995	0.936374755	1.630980819
	4382	1420875_at	4.270067181	-2.195474248	-0.764502729	0.34821758	0.588656233	0.936374755	1.698784357
	16492	1453014_a_at	5.985754883	-2.195061139	-0.491988302	0.224134214	0.711044471	0.936374755	1.406381797
	5218	1421871_at	5.451718144	-2.194609105	-0.758299018	0.345528056	0.591192955	0.936374755	1.691495124
	13326	1448704_s_at	5.896844711	-2.194334555	-0.599559405	0.273230626	0.659955473	0.936374755	1.515253741
	2050	1417917_at	2.53258917	-2.1940439	-1.037269832	0.472766216	0.487248675	0.936374755	2.052340111
	10089	1428107_at	5.519331757	-2.193974357	-0.754451715	0.343874445	0.592771621	0.936374755	1.686990343
	3455	1419470_at	4.158358387	-2.192638633	-0.874403456	0.398790499	0.545479372	0.936374755	1.833249894
	11151	1433906_at	2.984737893	-2.192040098	-0.752155146	0.343130195	0.593715982	0.936374755	1.684307026
	5591	1422301_at	4.795620228	-2.191729754	-0.599072	0.273332968	0.660178473	0.936374755	1.514741909
	178	1415906_at	8.15016515	-2.190080291	-0.651136508	0.297311706	0.636778483	0.936374755	1.570404822
	3631	1419669_at	4.866937432	-2.189316036	-1.165420931	0.532321927	0.445834161	0.936374755	2.242986491
	13833	1449282_at	2.325850592	-2.18928879	-0.782341059	0.357349411	0.581422554	0.936374755	1.71991952
	4069	1420522_at	4.372231622	-2.18878069	-0.548759384	0.250714649	0.68360773	0.936374755	1.462827226
	3350	1419358_at	4.170121035	-2.188304426	-0.812977886	0.371510415	0.569205739	0.936374755	1.756834007
	7431	1424444_a_at	4.90268993	-2.187973515	-0.64789963	0.296118589	0.638208784	0.936374755	1.56688536
	8777	1426169_a_at	3.330724933	-2.187623503	-0.717706744	0.328075989	0.60806323	0.936374755	1.644565813
	257	1415995_at	5.603336088	-2.186218992	-0.582261481	0.266332642	0.667915972	0.936374755	1.497194321
	13834	1449283_a_at	4.532816627	-2.185689261	-0.754891848	0.34537931	0.592590807	0.936374755	1.687505084
	13300	1448673_at	1.634519903	-2.185250996	-0.829432547	0.379559396	0.562750545	0.936374755	1.776986286
	5285	1421947_at	5.80253651	-2.184914215	-0.628058887	0.287452424	0.647046416	0.936374755	1.545484181
	5767	1422507_at	7.016082726	-2.183866313	-0.579114827	0.265178698	0.66937435	0.936374755	1.493932357
	6319	1423155_at	4.924512282	-2.183755152	-0.6275554	0.287374434	0.647272269	0.936374755	1.544944915
	4603	1421133_at	1.623807143	-2.183413053	-0.821737533	0.376354594	0.56576015	0.936374755	1.767533468
	663	1416419_s_at	5.866722441	-2.181982992	-0.720170818	0.33005336	0.607025565	0.936374755	1.647377076
	12002	1437148_at	7.815470135	-2.181184281	-0.538858343	0.247048517	0.688315383	0.936374755	1.452822391
	2442	1418349_at	3.36968183	-2.181003929	-1.018858749	0.467151267	0.493506589	0.936374755	2.026315398
	13064	1448414_at	4.682117558	-2.179765397	-0.666350754	0.305698381	0.630098485	0.936374755	1.58705349
	2443	1418350_at	3.443864498	-2.178030164	-1.030129071	0.472963638	0.489666339	0.936374755	2.04220695
	6658	1423551_at	2.343936639	-2.177926841	-0.726309091	0.33348645	0.604448324	0.936374755	1.654401146
	6795	1423707_at	4.894831242	-2.177644372	-0.692964762	0.318217598	0.618581348	0.936374755	1.616602251
	17128	1456057_x_at	4.547855583	-2.177468462	-0.651166588	0.29904754	0.636765206	0.936374755	1.570437565
	14074	1449556_at	6.20518934	-2.177396591	-0.860368293	0.395136236	0.550811928	0.936374755	1.815501716
	294	1416033_at	4.207394647	-2.176819349	-0.56916277	0.261465321	0.674007818	0.936374755	1.483662317
	841	1416607_at	6.877239921	-2.176590957	-1.136336341	0.522071608	0.454913344	0.936374755	2.198220855
	14390	1450058_at	3.301736036	-2.175829422	-0.721464566	0.3315814	0.606481454	0.936374755	1.648855037
	7898	1425025_at	4.113883029	-2.174369447	-0.704896576	0.324184364	0.613486467	0.936374755	1.630027807
	1938	1417795_at	1.930200834	-2.172638623	-1.201463639	0.552997459	0.434833911	0.936374755	2.299728641
	5766	1422506_a_at	7.166745022	-2.172357471	-0.567104853	0.261055034	0.674969935	0.936374755	1.481547471
	640	1416394_at	6.181491826	-2.17060278	-0.512373734	0.236051358	0.701067988	0.936374755	1.426395181
	15422	1451310_a_at	6.361748078	-2.170376438	-0.816869639	0.376372331	0.567672343	0.936374755	1.761579566
	6473	1423331_a_at	1.615712226	-2.170304553	-0.810254371	0.373336714	0.570281299	0.936374755	1.75352059
	16476	1452920_a_at	5.781007118	-2.170063311	-0.511323796	0.235626211	0.701578384	0.936374755	1.425357483
	13061	1448409_at	3.110407454	-2.169961998	-0.745819677	0.343701723	0.596328967	0.936374755	1.676926756
	2973	1418944_at	2.259264911	-2.168564382	-0.755649949	0.348456313	0.592279498	0.936374755	1.688392058
	10028	1428018_a_at	4.432471514	-2.167853711	-0.715671122	0.330128882	0.608921804	0.936374755	1.64224699
	1288	1417090_at	5.437956369	-2.16778088	-0.900420676	0.415365171	0.535730495	0.936374755	1.866610189
	16013	1452056_s_at	5.390621083	-2.167541205	-0.648537367	0.29920417	0.637926729	0.936374755	1.567578147
	8657	1426015_s_at	3.467105747	-2.166569795	-0.732235885	0.337970135	0.601970259	0.936374755	1.661211639
	10060	1428070_at	5.369488641	-2.165887078	-0.555982999	0.256699901	0.680193442	0.936374755	1.470170012
	13198	1448561_at	3.425669963	-2.164322963	-0.805626895	0.372230443	0.572113426	0.936374755	1.747905145
	4381	1420874_at	4.100052178	-2.163994011	-0.720408881	0.332907059	0.606925406	0.936374755	1.647648936
	7069	1424024_at	6.706079389	-2.163895481	-0.549466544	0.253924715	0.683272731	0.936374755	1.46354443
	1497	1417319_at	1.44330601	-2.162609393	-0.780200472	0.360768095	0.582285875	0.936374755	1.717369496
	14500	1450199_a_at	4.646967629	-2.162069471	-0.824391847	0.381297576	0.564720204	0.936374755	1.770788424
	1579	1417406_at	5.144945531	-2.161578592	-0.593174457	0.274417252	0.662882716	0.936374755	1.508562488
	15014	1450826_a_at	4.059526071	-2.161438585	-1.341998201	0.620881949	0.394473912	0.936374755	2.535021882
	12460	1438623_x_at	6.07593589	-2.161273112	-0.71558116	0.331092427	0.608959776	0.936374755	1.642144588
	8896	1426307_at	5.867402057	-2.160154801	-0.503836806	0.233241065	0.705228749	0.936374755	1.417979628
	4784	1421352_at	4.086293257	-2.159349794	-0.590368216	0.273400918	0.66417337	0.936374755	1.505630978
	4602	1421132_at	1.490205625	-2.158747887	-0.774557016	0.3587992	0.58456809	0.936374755	1.710664705
	7853	1424966_at	4.367985439	-2.158585789	-0.869133191	0.402640097	0.54747569	0.936374755	1.826565122
	15183	1451024_at	4.206485952	-2.156747686	-0.49269053	0.228441432	0.710698456	0.936374755	1.407066515
	16265	1452445_at	3.509356553	-2.155065931	-0.923001428	0.428293824	0.527410636	0.936374755	1.896055808
	16686	1454067_a_at	6.733675592	-2.153477305	-1.131274004	0.525324321	0.456512414	0.936374755	2.190520936
	6548	1423423_at	7.494708715	-2.152794668	-0.7060139	0.327952271	0.613011524	0.936374755	1.631290703
	2207	1418090_at	4.983323999	-2.152764152	-0.719851033	0.334384532	0.607160132	0.936374755	1.647011962
	13004	1448349_at	6.098093168	-2.151926584	-0.801362215	0.372392916	0.573807124	0.936374755	1.742745878
	8629	1425984_at	3.852323535	-2.151379116	-0.847392583	0.393883429	0.555788318	1.05594779	1.799246165
	1343	1417148_at	3.785176641	-2.148151352	-0.794731764	0.369960786	0.576450341	1.05594779	1.734754806
	925	1416699_at	6.820769975	-2.148129192	-0.559188815	0.260314332	0.67868366	1.05594779	1.473440512
	8969	1426401_at	5.46076896	-2.146477318	-0.64180726	0.299004911	0.64090958	1.05594779	1.560282497
	1180	1416968_a_at	5.060238506	-2.144859156	-0.762433286	0.355470094	0.589501224	1.05594779	1.69634932
	17694	1460723_at	3.603472519	-2.143980289	-0.458194039	0.213711871	0.727896867	1.05594779	1.373820997
	15937	1451968_at	4.283121691	-2.143253295	-0.626216413	0.29218031	0.647873291	1.05594779	1.543511694
	5796	1422540_at	3.499783482	-2.143002216	-0.942056025	0.439596384	0.520490586	1.05594779	1.921264336
	4450	1420959_at	3.382533679	-2.142945768	-0.733358606	0.342219862	0.601501981	1.05594779	1.662504915
	11951	1437008_x_at	4.627980224	-2.142471329	-0.613212477	0.286217355	0.653739386	1.05594779	1.529661547
	17136	1456081_a_at	4.646593602	-2.141378458	-0.632766416	0.295494901	0.644938537	1.05594779	1.550535349
	12415	1438478_a_at	5.393559404	-2.140873981	-0.629131713	0.293866766	0.646565434	1.05594779	1.546633871
	7831	1424938_at	1.687372189	-2.138745345	-1.161209764	0.542939704	0.447137434	1.05594779	2.236448852
	3113	1419097_a_at	4.517037238	-2.137233966	-0.76156536	0.356332237	0.589855975	1.05594779	1.695329101
	11933	1436970_a_at	3.892640545	-2.137182009	-0.840674255	0.393356416	0.558382543	1.05594779	1.790886932
	15267	1451119_a_at	3.624060673	-2.136292375	-0.945517395	0.442597374	0.519243302	1.05594779	1.925879442
	2141	1418021_at	6.102209091	-2.135807332	-0.997041156	0.466821675	0.501026509	1.05594779	1.995902375
	14045	1449521_at	3.814764586	-2.135744818	-0.864658858	0.404851203	0.549176251	1.05594779	1.820909041
	15606	1451532_s_at	1.976652165	-2.132453172	-1.156417038	0.542294224	0.448625323	1.05594779	2.229031551
	3679	1419724_at	3.139660415	-2.13198592	-0.871881801	0.408952889	0.546433637	1.05594779	1.830048395
	17077	1455939_x_at	6.3887516	-2.131985129	-0.512648215	0.240455812	0.700934619	1.05594779	1.426666587
	8161	1425349_a_at	3.115596229	-2.130951738	-0.662933577	0.311097415	0.631592709	1.05594779	1.583298833
	14153	1449719_at	4.95099913	-2.130848277	-0.61793572	0.289995175	0.651602607	1.05594779	1.534677716
	17411	1460194_at	4.23015117	-2.130465078	-0.865398777	0.406201813	0.548894665	1.05594779	1.821843176
	9381	1426987_at	4.552182578	-2.130329509	-0.537544894	0.25232946	0.688942319	1.05594779	1.451500324
	16344	1452579_at	5.931708087	-2.128821526	-0.522166541	0.24528432	0.696325354	1.05594779	1.436110282
	8162	1425350_a_at	3.340789321	-2.128422371	-0.679472547	0.319237646	0.624393513	1.05594779	1.601554115
	2522	1418436_at	6.217775763	-2.128323758	-0.571958981	0.26873683	0.672702731	1.05594779	1.486540718
	9252	1426792_s_at	3.170532681	-2.128282853	-0.624753002	0.293547919	0.6485308	1.05594779	1.541946812
	6291	1423122_at	4.547380457	-2.127426191	-0.664361399	0.312284112	0.630967937	1.05594779	1.584866585
	15618	1451546_s_at	4.169597808	-2.126558949	-0.848437895	0.398972197	0.555385765	1.05594779	1.80055029
	4380	1420873_at	3.992366342	-2.125936067	-0.690721112	0.324902109	0.619544102	1.05594779	1.614090099
	16739	1454615_x_at	6.428329275	-2.125643312	-0.494774538	0.232764611	0.709672576	1.05594779	1.409100526
	13278	1448648_at	4.322065169	-2.123646777	-0.61378083	0.28902209	0.653481894	1.05594779	1.530264279
	10998	1433460_at	3.849871356	-2.119675271	-0.664842607	0.313653047	0.630757514	1.05594779	1.585395302
	6372	1423218_a_at	5.379297804	-2.119172195	-0.511134494	0.241195357	0.701670448	1.05594779	1.425170468
	1327	1417130_s_at	4.489452577	-2.118681379	-0.977274417	0.461265401	0.507938447	1.05594779	1.968742485
	2974	1418945_at	4.741556268	-2.117078197	-1.485535616	0.701691424	0.357115927	1.05594779	2.800211146
	16949	1455474_at	4.824381266	-2.116583655	-0.565313436	0.267087689	0.675808576	1.05594779	1.479708952
	895	1416666_at	7.304561099	-2.115279634	-1.043534929	0.493331904	0.48513732	1.05594779	2.061272053
	3114	1419098_at	4.254792872	-2.11513608	-0.77412289	0.365992003	0.584744021	1.05594779	1.710150021
	347	1416087_at	5.772063751	-2.115017869	-0.476941386	0.225502296	0.718499279	1.05594779	1.391789845
	3560	1419589_at	4.176832169	-2.11495405	-0.855912436	0.404695523	0.552515776	1.05594779	1.809903071
	12745	1447952_at	5.497476257	-2.114588521	-0.562614621	0.266063405	0.677073978	1.05594779	1.476943483
	13888	1449341_a_at	4.425424544	-2.114372323	-0.743206266	0.351502078	0.597410183	1.05594779	1.673891789
	4359	1420852_a_at	4.547884141	-2.113436826	-0.658183566	0.311428077	0.633675628	1.05594779	1.578094463
	3054	1419029_at	6.213577848	-2.112934324	-0.814050794	0.385270278	0.568782588	1.05594779	1.75814102
	2475	1418388_s_at	4.803854118	-2.110922425	-0.521886767	0.247231618	0.696460401	1.05594779	1.435831812
	1231	1417025_at	4.329130213	-2.109925264	-0.998354604	0.4731706	0.500570576	1.05594779	1.997720297
	9251	1426791_at	3.177317729	-2.109101826	-0.609571896	0.289019661	0.655391153	1.05594779	1.525806375
	2474	1418387_at	4.786240557	-2.108011454	-0.520853784	0.247082995	0.696959252	1.05594779	1.434804111
	5366	1422041_at	3.039273522	-2.107130187	-0.778275902	0.369353496	0.583063169	1.05594779	1.715080035
	5473	1422170_at	2.734461866	-2.106273328	-0.713659655	0.338825757	0.609771381	1.05594779	1.639958895
	10856	1432007_s_at	3.561361934	-2.10618021	-0.670418155	0.318309968	0.628324545	1.05594779	1.591534196
	682	1416440_at	7.516931464	-2.105356482	-0.551307972	0.261859679	0.682401171	1.05594779	1.465413663
	2310	1418206_at	4.170186119	-2.103830338	-0.733214784	0.348514218	0.601561948	1.05594779	1.662339189
	3658	1419703_at	4.28448715	-2.103226307	-0.824113552	0.391833037	0.564829149	1.05594779	1.770446873
	3115	1419099_x_at	4.251956474	-2.103199726	-0.78186037	0.371748037	0.581616309	1.05594779	1.719346558
	17463	1460253_at	2.89824846	-2.102907217	-0.605999032	0.288172025	0.657016255	1.05594779	1.522032359
	Estimated Miss rates for Delta=1.03136337537134
		Quantiles	Cutpoints	Miss Rate(%)
		0 -> 0.05	-2.1 -> -1.687	93.05
		0.05 -> 0.1	-1.687 -> -1.391	83.58
		0.1 -> 0.15	-1.391 -> -1.19	76.55
		0.15 -> 0.2	-1.19 -> -0.991	60.63
		0.2 -> 0.25	-0.991 -> -0.817	47.04
		0.25 -> 0.75	-0.817 -> 0.593	7.46
		0.75 -> 0.8	0.593 -> 0.787	12.65
		0.8 -> 0.85	0.787 -> 1.005	31.68
		0.85 -> 0.9	1.005 -> 1.272	49.84
		0.9 -> 0.95	1.272 -> 1.639	68.61
		0.95 -> 1	1.639 -> 2.515	85.4
