# Supplementary material for: A genomic analysis of mouse models of breast cancer reveals molecular features of mouse models and relationships to human breast cancer
Source: Breast Cancer Res. 2014 Jun 5;16(3):R59. doi: 10.1186/bcr3672 (PMC4078930; doi:10.1186/bcr3672)
Supplement: Additional file 2 — Fold change values organized by mouse tumor model type comparing the mouse model to all other types of mouse models. [file bcr3672-S2.zip › Additional_file_2/INT3_SAM/AdditionalFile43_INT3_SAM/UpregulatedGenesgather_gene_ontology_121101.txt]

#	Annotation	Total Genes With Ann	Your Genes (With Ann)	Your Genes (No Ann)	Genome (With Ann)	Genome (No Ann)	ln(Bayes factor)	neg ln(p value)	FE: neg ln(p value)	FE: neg ln(FDR)	Genes
1	GO:0007275 [2]: development	35	35	83	1603	10908	9.17	10.41	13.53	7.55	2810422M04Rik Adamts4 Amelx BC037527 Bcl11a Btg1 Cables1 Celsr2 Cryab Dlx5 Edn1 Esm1 Evx2 Farp2 Gdf5 Gfra3 Gli2 Gmnn Hey1 Hey2 Igf1r Il17e Inhbb Mlph Mrg1 Msh2 Mtap1b Notch3 Notch4 Prelp Sfrp2 Tnfaip2 Ttpa Wnt5b Zic2
2	GO:0050896 [3]: response to stimulus	8	8	110	2743	9768	7.2	10.41	0.0	0.0	Bcl11a Ccl19 Cryab Gucy1b3 Il17e Msh2 Otog Trpv2
3	GO:0007186 [6]: G-protein coupled receptor protein signaling pathway	3	3	115	1884	10627	7.12	10.41	0.0	0.0	Celsr2 Edn1 Gna14
4	GO:0009887 [4]: organogenesis	22	22	96	928	11583	5.35	9.03	9.73	4.93	Adamts4 Amelx BC037527 Bcl11a Cables1 Cryab Dlx5 Farp2 Gfra3 Gli2 Gmnn Hey1 Hey2 Igf1r Il17e Mrg1 Mtap1b Notch4 Prelp Tnfaip2 Wnt5b Zic2
5	GO:0048513 [3]: organ development	22	22	96	934	11577	5.27	9.03	9.63	4.93	Adamts4 Amelx BC037527 Bcl11a Cables1 Cryab Dlx5 Farp2 Gfra3 Gli2 Gmnn Hey1 Hey2 Igf1r Il17e Mrg1 Mtap1b Notch4 Prelp Tnfaip2 Wnt5b Zic2
6	GO:0009653 [3]: morphogenesis	24	24	94	1082	11429	5.19	8.91	9.52	4.93	Adamts4 Amelx BC037527 Bcl11a Cables1 Cryab Dlx5 Esm1 Farp2 Gdf5 Gfra3 Gli2 Gmnn Hey1 Hey2 Igf1r Il17e Mrg1 Mtap1b Notch4 Prelp Tnfaip2 Wnt5b Zic2
7	GO:0007606 [6]: sensory perception of chemical stimulus	1	1	117	1224	11287	4.78	8.62	0.0	0.0	Gucy1b3
8	GO:0007608 [7]: perception of smell	1	1	117	1176	11335	4.33	7.85	0.0	0.0	Gucy1b3
9	GO:0009581 [5]: detection of external stimulus	2	2	116	1365	11146	4.18	7.67	0.0	0.0	Gucy1b3 Otog
10	GO:0007600 [5]: sensory perception	2	2	116	1355	11156	4.09	7.67	0.0	0.0	Gucy1b3 Otog
11	GO:0050875 [3]: cellular physiological process	92	92	26	7842	4669	3.98	7.47	8.14	3.78	1300013B24Rik Adamts15 Adamts4 Aldh1a3 Arl4 Atp11a Atp1a1 Bcl11a Bcl2l14 Btg1 Cables1 Carm1 Cdyl Cplx1 Creb3l3 Cyp39a1 Cyp4f15 D7Ertd458e Dlx5 Dnajb8 Edn1 Eif2s3y Emid2 Epha1 Esm1 Evx2 F7 Fads1 Fads2 Faf1 Fxyd7 Gdf5 Gfra3 Gli2 Gmnn Gna14 Gucy1a3 Gucy1b3 Hcn2 Hdac11 Hey1 Hey2 Hmga2 Hpgd Igf1r Ins1 Klk10 Krt1-19 Ldh2 Mapkapk2 Mlph Mrg1 Mrps17 Msh2 Mtap1b Nfia Notch3 Notch4 Npm3 Nrarp Paip1 Perp Pgk…
12	GO:0009605 [4]: response to external stimulus	7	7	111	2165	10346	3.87	7.39	0.0	0.0	Ccl19 Cryab Gucy1b3 Il17e Msh2 Otog Trpv2
13	GO:0050877 [4]: neurophysiological process	3	3	115	1504	11007	3.77	7.28	0.0	0.0	Gucy1b3 Otog Slc5a8
14	GO:0051053 [7]: negative regulation of DNA metabolism	2	2	116	2	12509	2.81	6.22	7.58	3.4	Gmnn Msh2
15	GO:0051052 [6]: regulation of DNA metabolism	2	2	116	3	12508	2.32	5.67	7.07	3.05	Gmnn Msh2
16	GO:0008152 [3]: metabolism	68	68	50	5534	6977	2.05	5.38	6.01	2.23	1300013B24Rik Adamts15 Adamts4 Akp2 Aldh1a3 Atp11a Atp1a1 Bcl11a Btg1 Carm1 Cdyl Creb3l3 Cyp39a1 Cyp4f15 Dlx5 Dnajb8 Eif2s3y Epha1 Evx2 F7 Fads1 Fads2 Gli2 Gmnn Gna14 Gucy1a3 Gucy1b3 Hdac11 Hey1 Hey2 Hmga2 Hpgd Igf1r Ins1 Klk10 Ldh2 Mapkapk2 Mrg1 Mrps17 Msh2 Nfia Notch3 Notch4 Npm3 Nrarp Otog Paip1 Pgk2 Prkcb1 Prkwnk4 Rfx2 Rnpep Rpl14 Rpl39 Slc5a8 Sox14 Ssbp2 St6galnac5 Taf10 Tert Tgfb1i4 Tomm34 …
17	GO:0007166 [5]: cell surface receptor linked signal transduction	10	10	108	2292	10219	1.81	5.07	0.0	0.0	Adamts4 Celsr2 Edn1 Epha1 Gfra3 Gna14 Igf1r Sfrp2 Sostdc1 Wnt5b
18	GO:0050789 [2]: regulation of biological process	34	34	84	2257	10254	1.78	5.07	5.84	2.22	Bcl11a Bcl2l14 Btg1 Carm1 Creb3l3 Dlx5 Edn1 Esm1 Evx2 Gdf5 Gli2 Gmnn Hdac11 Hey1 Hey2 Hmga2 Mrg1 Msh2 Nfia Notch3 Notch4 Nrarp Paip1 Perp Pscdbp Rfx2 Sostdc1 Sox14 Ssbp2 Taf10 Tgfb1i4 Trpv2 Zfp189 Zfp422-rs1
19	GO:0050874 [3]: organismal physiological process	11	11	107	2397	10114	1.64	4.89	0.0	0.0	Amelx Bcl11a Ccl19 Edn1 F7 Gucy1b3 Il17e Msh2 Otog Slc5a8 Ttpa
20	GO:0044237 [4]: cellular metabolism	64	64	54	5202	7309	1.63	4.89	5.55	2.22	1300013B24Rik Adamts15 Adamts4 Aldh1a3 Bcl11a Btg1 Carm1 Cdyl Creb3l3 Cyp39a1 Cyp4f15 Dlx5 Dnajb8 Eif2s3y Epha1 Evx2 F7 Fads1 Fads2 Gli2 Gmnn Gna14 Gucy1a3 Gucy1b3 Hdac11 Hey1 Hey2 Hmga2 Hpgd Igf1r Ins1 Klk10 Ldh2 Mapkapk2 Mrg1 Mrps17 Msh2 Nfia Notch3 Notch4 Npm3 Nrarp Paip1 Pgk2 Prkcb1 Prkwnk4 Rfx2 Rnpep Rpl14 Rpl39 Slc5a8 Sox14 Ssbp2 St6galnac5 Taf10 Tert Tgfb1i4 Tomm34 Trim3 Trpv2 Ttpa X99384 …
21	GO:0007399 [5]: neurogenesis	9	9	109	298	12213	1.6	4.84	6.06	2.23	Cables1 Dlx5 Farp2 Gfra3 Gli2 Igf1r Mtap1b Notch4 Zic2
22	GO:0050791 [3]: regulation of physiological process	31	31	87	2029	10482	1.5	4.73	5.57	2.22	Bcl11a Bcl2l14 Btg1 Carm1 Creb3l3 Dlx5 Edn1 Evx2 Gdf5 Gli2 Gmnn Hdac11 Hey1 Hey2 Hmga2 Mrg1 Msh2 Nfia Notch3 Notch4 Nrarp Paip1 Perp Rfx2 Sox14 Ssbp2 Taf10 Tgfb1i4 Trpv2 Zfp189 Zfp422-rs1
23	GO:0019219 [5]: regulation of nucleobase, nucleoside, nucleotide and nucleic acid metabolism	25	25	93	1537	10974	1.27	4.52	5.38	2.2	Bcl11a Carm1 Creb3l3 Dlx5 Evx2 Gli2 Gmnn Hdac11 Hey1 Hey2 Hmga2 Mrg1 Msh2 Nfia Notch3 Notch4 Nrarp Rfx2 Sox14 Ssbp2 Taf10 Tgfb1i4 Trpv2 Zfp189 Zfp422-rs1
24	GO:0019222 [4]: regulation of metabolism	26	26	92	1669	10842	0.94	4.23	5.01	2.2	Bcl11a Carm1 Creb3l3 Dlx5 Evx2 Gli2 Gmnn Hdac11 Hey1 Hey2 Hmga2 Mrg1 Msh2 Nfia Notch3 Notch4 Nrarp Paip1 Rfx2 Sox14 Ssbp2 Taf10 Tgfb1i4 Trpv2 Zfp189 Zfp422-rs1
25	GO:0001570 [4]: vasculogenesis	2	2	116	8	12503	0.86	4.1	5.6	2.22	Hey1 Hey2
26	GO:0006182 [8]: cGMP biosynthesis	2	2	116	8	12503	0.86	4.1	5.6	2.22	Gucy1a3 Gucy1b3
27	GO:0006811 [5]: ion transport	12	12	106	553	11958	0.72	3.95	5.04	2.2	Atp11a Atp1a1 Emid2 Fxyd7 Hcn2 Prkcb1 Prkwnk4 Slc4a8 Slc5a8 Slco1a5 Trpv2 Tst
28	GO:0044238 [4]: primary metabolism	60	60	58	4996	7515	0.68	3.95	4.52	2.12	Adamts15 Adamts4 Aldh1a3 Bcl11a Btg1 Carm1 Cdyl Creb3l3 Cyp39a1 Dlx5 Dnajb8 Eif2s3y Epha1 Evx2 F7 Fads1 Fads2 Gli2 Gmnn Gna14 Gucy1a3 Gucy1b3 Hdac11 Hey1 Hey2 Hmga2 Hpgd Igf1r Ins1 Klk10 Ldh2 Mapkapk2 Mrg1 Mrps17 Msh2 Nfia Notch3 Notch4 Npm3 Nrarp Paip1 Pgk2 Prkcb1 Prkwnk4 Rfx2 Rnpep Rpl14 Rpl39 Sox14 Ssbp2 St6galnac5 Taf10 Tert Tgfb1i4 Tomm34 Trim3 Trpv2 X99384 Zfp189 Zfp422-rs1
29	GO:0046068 [8]: cGMP metabolism	2	2	116	10	12501	0.49	3.73	5.23	2.2	Gucy1a3 Gucy1b3
30	GO:0006810 [4]: transport	27	27	91	1826	10685	0.49	3.73	4.5	2.12	1300013B24Rik Arl4 Atp11a Atp1a1 Cplx1 Edn1 Emid2 Epha1 Fxyd7 Hcn2 Hey2 Ins1 Mlph Prkcabp Prkcb1 Prkwnk4 Slc14a2 Slc1a4 Slc25a25 Slc25a26 Slc4a8 Slc5a8 Slco1a5 Synpr Trpv2 Tst Ttpa
31	GO:0051234 [4]: establishment of localization	27	27	91	1829	10682	0.47	3.73	4.48	2.12	1300013B24Rik Arl4 Atp11a Atp1a1 Cplx1 Edn1 Emid2 Epha1 Fxyd7 Hcn2 Hey2 Ins1 Mlph Prkcabp Prkcb1 Prkwnk4 Slc14a2 Slc1a4 Slc25a25 Slc25a26 Slc4a8 Slc5a8 Slco1a5 Synpr Trpv2 Tst Ttpa
32	GO:0051179 [3]: localization	27	27	91	1846	10665	0.37	3.62	4.36	2.11	1300013B24Rik Arl4 Atp11a Atp1a1 Cplx1 Edn1 Emid2 Epha1 Fxyd7 Hcn2 Hey2 Ins1 Mlph Prkcabp Prkcb1 Prkwnk4 Slc14a2 Slc1a4 Slc25a25 Slc25a26 Slc4a8 Slc5a8 Slco1a5 Synpr Trpv2 Tst Ttpa
33	GO:0006355 [7]: regulation of transcription, DNA-dependent	23	23	95	1505	11006	0.26	3.52	4.3	2.11	Bcl11a Carm1 Creb3l3 Dlx5 Evx2 Gli2 Hdac11 Hey1 Hey2 Hmga2 Mrg1 Nfia Notch3 Notch4 Nrarp Rfx2 Sox14 Ssbp2 Taf10 Tgfb1i4 Trpv2 Zfp189 Zfp422-rs1
34	GO:0007154 [3]: cell communication	23	23	95	3586	8925	0.21	3.47	0.01	0.0	Adamts4 Arl4 Celsr2 D7Ertd458e Edn1 Epgn Epha1 Farp2 Gfra3 Gli2 Gna14 Gucy1a3 Gucy1b3 Igf1r Pdzx Pkp1 Prkcb1 Pscdbp Rhov Sfrp2 Slc5a8 Sostdc1 Wnt5b
35	GO:0001501 [5]: skeletal development	4	4	114	82	12429	0.16	3.41	4.76	2.2	Adamts4 Amelx Gli2 Prelp
36	GO:0045449 [6]: regulation of transcription	23	23	95	1532	10979	0.08	3.32	4.11	2.09	Bcl11a Carm1 Creb3l3 Dlx5 Evx2 Gli2 Hdac11 Hey1 Hey2 Hmga2 Mrg1 Nfia Notch3 Notch4 Nrarp Rfx2 Sox14 Ssbp2 Taf10 Tgfb1i4 Trpv2 Zfp189 Zfp422-rs1
37	GO:0006351 [7]: transcription, DNA-dependent	23	23	95	1532	10979	0.08	3.32	4.11	2.09	Bcl11a Carm1 Creb3l3 Dlx5 Evx2 Gli2 Hdac11 Hey1 Hey2 Hmga2 Mrg1 Nfia Notch3 Notch4 Nrarp Rfx2 Sox14 Ssbp2 Taf10 Tgfb1i4 Trpv2 Zfp189 Zfp422-rs1
38	GO:0006479 [9]: protein amino acid methylation	2	2	116	13	12498	0.06	3.32	4.78	2.2	Btg1 Carm1
39	GO:0030154 [3]: cell differentiation	8	8	110	322	12189	0.01	0.0	4.41	2.11	Bcl11a Btg1 Hey1 Hey2 Il17e Mlph Notch3 Notch4
40	GO:0009621 [7]: response to pathogenic fungi	1	1	117	0	12511	-0.09	0.0	4.67	2.2	Il17e
41	GO:0016127 [7]: sterol catabolism	1	1	117	0	12511	-0.09	0.0	4.67	2.2	Cyp39a1
42	GO:0030222 [6]: eosinophil differentiation	1	1	117	0	12511	-0.09	0.0	4.67	2.2	Il17e
43	GO:0030573 [8]: bile acid catabolism	1	1	117	0	12511	-0.09	0.0	4.67	2.2	Cyp39a1
44	GO:0030644 [8]: chloride ion homeostasis	1	1	117	0	12511	-0.09	0.0	4.67	2.2	Prkwnk4
45	GO:0042360 [7]: vitamin E metabolism	1	1	117	0	12511	-0.09	0.0	4.67	2.2	Ttpa
46	GO:0042759 [8]: long-chain fatty acid biosynthesis	1	1	117	0	12511	-0.09	0.0	4.67	2.2	Fads1
47	GO:0045663 [6]: positive regulation of myoblast differentiation	1	1	117	0	12511	-0.09	0.0	4.67	2.2	Btg1
48	GO:0048255 [7]: mRNA stabilization	1	1	117	0	12511	-0.09	0.0	4.67	2.2	Mapkapk2
49	GO:0006278 [7]: RNA-dependent DNA replication	1	1	117	0	12511	-0.09	0.0	4.67	2.2	Tert
50	GO:0006636 [7]: fatty acid desaturation	1	1	117	0	12511	-0.09	0.0	4.67	2.2	Fads1
51	GO:0006706 [7]: steroid catabolism	1	1	117	0	12511	-0.09	0.0	4.67	2.2	Cyp39a1
52	GO:0006707 [8]: cholesterol catabolism	1	1	117	0	12511	-0.09	0.0	4.67	2.2	Cyp39a1
53	GO:0007165 [4]: signal transduction	19	19	99	3041	9470	-0.12	0.0	0.01	0.0	Adamts4 Arl4 Celsr2 Edn1 Epgn Epha1 Farp2 Gfra3 Gli2 Gna14 Gucy1a3 Gucy1b3 Igf1r Pdzx Prkcb1 Rhov Sfrp2 Sostdc1 Wnt5b
54	GO:0006260 [6]: DNA replication	4	4	114	90	12421	-0.13	0.0	4.46	2.12	Gmnn Msh2 Nfia Tert
55	GO:0008213 [8]: protein amino acid alkylation	2	2	116	15	12496	-0.19	0.0	4.53	2.12	Btg1 Carm1
56	GO:0009607 [4]: response to biotic stimulus	3	3	115	991	11520	-0.19	0.0	0.0	0.0	Bcl11a Ccl19 Il17e
57	GO:0006350 [6]: transcription	23	23	95	1588	10923	-0.24	0.0	3.73	1.9	Bcl11a Carm1 Creb3l3 Dlx5 Evx2 Gli2 Hdac11 Hey1 Hey2 Hmga2 Mrg1 Nfia Notch3 Notch4 Nrarp Rfx2 Sox14 Ssbp2 Taf10 Tgfb1i4 Trpv2 Zfp189 Zfp422-rs1
58	GO:0015749 [6]: monosaccharide transport	2	2	116	17	12494	-0.39	0.0	4.32	2.11	Edn1 Ins1
59	GO:0015758 [8]: glucose transport	2	2	116	17	12494	-0.39	0.0	4.32	2.11	Edn1 Ins1
60	GO:0008645 [7]: hexose transport	2	2	116	17	12494	-0.39	0.0	4.32	2.11	Edn1 Ins1
61	GO:0016053 [6]: organic acid biosynthesis	3	3	115	55	12456	-0.55	0.0	4.08	2.09	Cyp39a1 Fads1 Fads2
62	GO:0046394 [7]: carboxylic acid biosynthesis	3	3	115	55	12456	-0.55	0.0	4.08	2.09	Cyp39a1 Fads1 Fads2
63	GO:0006066 [5]: alcohol metabolism	5	5	113	162	12349	-0.59	0.0	3.9	2.04	Aldh1a3 Cyp39a1 Ins1 Ldh2 Pgk2
64	GO:0009190 [7]: cyclic nucleotide biosynthesis	2	2	116	21	12490	-0.75	0.0	3.95	2.07	Gucy1a3 Gucy1b3
65	GO:0006952 [5]: defense response	3	3	115	905	11606	-0.77	0.0	0.01	0.0	Bcl11a Ccl19 Il17e
66	GO:0009624 [6]: response to nematodes	1	1	117	1	12510	-0.77	0.0	3.98	2.09	Il17e
67	GO:0015840 [6]: urea transport	1	1	117	1	12510	-0.77	0.0	3.98	2.09	Slc14a2
68	GO:0016054 [6]: organic acid catabolism	1	1	117	1	12510	-0.77	0.0	3.98	2.09	Cyp39a1
69	GO:0030320 [7]: monovalent inorganic anion homeostasis	1	1	117	1	12510	-0.77	0.0	3.98	2.09	Prkwnk4
70	GO:0045910 [8]: negative regulation of DNA recombination	1	1	117	1	12510	-0.77	0.0	3.98	2.09	Msh2
71	GO:0046395 [7]: carboxylic acid catabolism	1	1	117	1	12510	-0.77	0.0	3.98	2.09	Cyp39a1
72	GO:0000018 [7]: regulation of DNA recombination	1	1	117	1	12510	-0.77	0.0	3.98	2.09	Msh2
73	GO:0001578 [9]: microtubule bundle formation	1	1	117	1	12510	-0.77	0.0	3.98	2.09	Mtap1b
74	GO:0001676 [7]: long-chain fatty acid metabolism	1	1	117	1	12510	-0.77	0.0	3.98	2.09	Fads1
75	GO:0006699 [8]: bile acid biosynthesis	1	1	117	1	12510	-0.77	0.0	3.98	2.09	Cyp39a1
76	GO:0008156 [8]: negative regulation of DNA replication	1	1	117	1	12510	-0.77	0.0	3.98	2.09	Gmnn
77	GO:0000067 [6]: DNA replication and chromosome cycle	4	4	114	115	12396	-0.86	0.0	3.68	1.86	Gmnn Msh2 Nfia Tert
78	GO:0000082 [7]: G1/S transition of mitotic cell cycle	2	2	116	23	12488	-0.91	0.0	3.79	1.95	Cables1 Taf10
79	GO:0006139 [5]: nucleobase, nucleoside, nucleotide and nucleic acid metabolism	30	30	88	2397	10114	-0.92	0.0	2.84	1.58	Bcl11a Carm1 Cdyl Creb3l3 Dlx5 Evx2 Gli2 Gmnn Gucy1a3 Gucy1b3 Hdac11 Hey1 Hey2 Hmga2 Mapkapk2 Mrg1 Msh2 Nfia Notch3 Notch4 Nrarp Rfx2 Sox14 Ssbp2 Taf10 Tert Tgfb1i4 Trpv2 Zfp189 Zfp422-rs1
80	GO:0000004 [2]: biological_process unknown	4	4	114	1007	11504	-0.99	0.0	0.01	0.0	Actn1 Hmgn3 Scgb3a1 Tmem2
81	GO:0050801 [4]: ion homeostasis	3	3	115	69	12442	-1.09	0.0	3.51	1.83	Edn1 Prkcb1 Prkwnk4
82	GO:0006006 [8]: glucose metabolism	3	3	115	69	12442	-1.09	0.0	3.51	1.83	Ins1 Ldh2 Pgk2
83	GO:0006873 [5]: cell ion homeostasis	3	3	115	69	12442	-1.09	0.0	3.51	1.83	Edn1 Prkcb1 Prkwnk4
84	GO:0007417 [6]: central nervous system development	3	3	115	69	12442	-1.09	0.0	3.51	1.83	Gli2 Igf1r Zic2
85	GO:0030326 [6]: embryonic limb morphogenesis	2	2	116	26	12485	-1.11	0.0	3.58	1.84	Dlx5 Gdf5
86	GO:0035113 [5]: embryonic appendage morphogenesis	2	2	116	26	12485	-1.11	0.0	3.58	1.84	Dlx5 Gdf5
87	GO:0009187 [7]: cyclic nucleotide metabolism	2	2	116	26	12485	-1.11	0.0	3.58	1.84	Gucy1a3 Gucy1b3
88	GO:0006259 [5]: DNA metabolism	8	8	110	413	12098	-1.13	0.0	3.13	1.72	Carm1 Cdyl Gmnn Hdac11 Hmga2 Msh2 Nfia Tert
89	GO:0030902 [8]: hindbrain development	1	1	117	2	12509	-1.18	0.0	3.58	1.84	Gli2
90	GO:0006275 [7]: regulation of DNA replication	1	1	117	2	12509	-1.18	0.0	3.58	1.84	Gmnn
91	GO:0006820 [6]: anion transport	4	4	114	130	12381	-1.2	0.0	3.3	1.81	Emid2 Prkwnk4 Slc4a8 Tst
92	GO:0035107 [4]: appendage morphogenesis	2	2	116	28	12483	-1.22	0.0	3.45	1.81	Dlx5 Gdf5
93	GO:0035108 [5]: limb morphogenesis	2	2	116	28	12483	-1.22	0.0	3.45	1.81	Dlx5 Gdf5
94	GO:0006261 [7]: DNA-dependent DNA replication	2	2	116	29	12482	-1.29	0.0	3.39	1.81	Gmnn Msh2
95	GO:0048514 [5]: blood vessel morphogenesis	3	3	115	76	12435	-1.3	0.0	3.28	1.8	Hey1 Hey2 Tnfaip2
96	GO:0006814 [8]: sodium ion transport	3	3	115	77	12434	-1.33	0.0	3.25	1.79	Atp1a1 Hcn2 Slc5a8
97	GO:0009266 [6]: response to temperature	2	2	116	31	12480	-1.39	0.0	3.27	1.8	Cryab Trpv2
98	GO:0010165 [7]: response to X-ray	1	1	117	3	12508	-1.45	0.0	3.3	1.81	Msh2
99	GO:0016322 [6]: neuronal remodeling	1	1	117	3	12508	-1.45	0.0	3.3	1.81	Farp2
100	GO:0019229 [5]: regulation of vasoconstriction	1	1	117	3	12508	-1.45	0.0	3.3	1.81	Edn1
101	GO:0030002 [6]: anion homeostasis	1	1	117	3	12508	-1.45	0.0	3.3	1.81	Prkwnk4
102	GO:0042310 [6]: vasoconstriction	1	1	117	3	12508	-1.45	0.0	3.3	1.81	Edn1
103	GO:0045661 [5]: regulation of myoblast differentiation	1	1	117	3	12508	-1.45	0.0	3.3	1.81	Btg1
104	GO:0048009 [8]: insulin-like growth factor receptor signaling pathway	1	1	117	3	12508	-1.45	0.0	3.3	1.81	Igf1r
105	GO:0050880 [5]: regulation of blood vessel size	1	1	117	3	12508	-1.45	0.0	3.3	1.81	Edn1
106	GO:0006301 [7]: postreplication repair	1	1	117	3	12508	-1.45	0.0	3.3	1.81	Msh2
107	GO:0007263 [6]: nitric oxide mediated signal transduction	1	1	117	3	12508	-1.45	0.0	3.3	1.81	Gucy1b3
108	GO:0008340 [4]: determination of adult life span	1	1	117	3	12508	-1.45	0.0	3.3	1.81	Msh2
109	GO:0044249 [5]: cellular biosynthesis	12	12	106	798	11713	-1.46	0.0	2.58	1.47	Cyp39a1 Eif2s3y Fads1 Fads2 Gucy1a3 Gucy1b3 Mrps17 Paip1 Rpl14 Rpl39 Slc5a8 St6galnac5
110	GO:0019725 [4]: cell homeostasis	3	3	115	82	12429	-1.46	0.0	3.1	1.72	Edn1 Prkcb1 Prkwnk4
111	GO:0006096 [8]: glycolysis	2	2	116	33	12478	-1.5	0.0	3.17	1.74	Ldh2 Pgk2
112	GO:0008015 [4]: circulation	2	2	116	33	12478	-1.5	0.0	3.17	1.74	Edn1 Gucy1b3
113	GO:0008643 [5]: carbohydrate transport	2	2	116	33	12478	-1.5	0.0	3.17	1.74	Edn1 Ins1
114	GO:0001568 [4]: blood vessel development	3	3	115	86	12425	-1.57	0.0	2.98	1.63	Hey1 Hey2 Tnfaip2
115	GO:0009795 [4]: embryonic morphogenesis	3	3	115	87	12424	-1.6	0.0	2.96	1.61	Cryab Dlx5 Gdf5
116	GO:0019318 [7]: hexose metabolism	3	3	115	89	12422	-1.64	0.0	2.9	1.59	Ins1 Ldh2 Pgk2
117	GO:0050793 [3]: regulation of development	4	4	114	154	12357	-1.65	0.0	2.8	1.56	Btg1 Esm1 Notch3 Notch4
118	GO:0009058 [4]: biosynthesis	12	12	106	834	11677	-1.65	0.0	2.34	1.32	Cyp39a1 Eif2s3y Fads1 Fads2 Gucy1a3 Gucy1b3 Mrps17 Paip1 Rpl14 Rpl39 Slc5a8 St6galnac5
119	GO:0030238 [4]: male sex determination	1	1	117	4	12507	-1.67	0.0	3.08	1.72	Igf1r
120	GO:0030318 [5]: melanocyte differentiation	1	1	117	4	12507	-1.67	0.0	3.08	1.72	Mlph
121	GO:0050931 [4]: pigment cell differentiation	1	1	117	4	12507	-1.67	0.0	3.08	1.72	Mlph
122	GO:0007566 [3]: embryo implantation	1	1	117	4	12507	-1.67	0.0	3.08	1.72	Ttpa
123	GO:0007001 [7]: chromosome organization and biogenesis (sensu Eukaryota)	5	5	113	229	12282	-1.69	0.0	2.68	1.5	Carm1 Cdyl Hdac11 Hmga2 Tert
124	GO:0005996 [6]: monosaccharide metabolism	3	3	115	91	12420	-1.69	0.0	2.85	1.58	Ins1 Ldh2 Pgk2
125	GO:0007169 [7]: transmembrane receptor protein tyrosine kinase signaling pathway	3	3	115	92	12419	-1.71	0.0	2.83	1.57	Epha1 Gfra3 Igf1r
126	GO:0044260 [5]: cellular macromolecule metabolism	27	27	91	2352	10159	-1.72	0.0	1.86	1.04	Adamts15 Adamts4 Btg1 Carm1 Dnajb8 Eif2s3y Epha1 F7 Gna14 Igf1r Ins1 Klk10 Ldh2 Mapkapk2 Mrps17 Npm3 Paip1 Pgk2 Prkcb1 Prkwnk4 Rnpep Rpl14 Rpl39 St6galnac5 Tomm34 Trim3 X99384
127	GO:0051276 [6]: chromosome organization and biogenesis	5	5	113	234	12277	-1.75	0.0	2.61	1.49	Carm1 Cdyl Hdac11 Hmga2 Tert
128	GO:0006323 [6]: DNA packaging	4	4	114	162	12349	-1.77	0.0	2.66	1.5	Carm1 Cdyl Hdac11 Hmga2
129	GO:0019320 [8]: hexose catabolism	2	2	116	40	12471	-1.8	0.0	2.84	1.58	Ldh2 Pgk2
130	GO:0046164 [6]: alcohol catabolism	2	2	116	40	12471	-1.8	0.0	2.84	1.58	Ldh2 Pgk2
131	GO:0046365 [7]: monosaccharide catabolism	2	2	116	40	12471	-1.8	0.0	2.84	1.58	Ldh2 Pgk2
132	GO:0006007 [9]: glucose catabolism	2	2	116	40	12471	-1.8	0.0	2.84	1.58	Ldh2 Pgk2
133	GO:0016571 [10]: histone methylation	1	1	117	5	12506	-1.83	0.0	2.9	1.59	Carm1
134	GO:0030851 [5]: granulocyte differentiation	1	1	117	5	12506	-1.83	0.0	2.9	1.59	Il17e
135	GO:0040007 [3]: growth	3	3	115	98	12413	-1.84	0.0	2.68	1.5	Esm1 Gdf5 Inhbb
136	GO:0009987 [2]: cellular process	103	103	15	10436	2075	-1.89	0.0	1.85	1.03	1300013B24Rik Adamts15 Adamts4 Aldh1a3 Arl4 Atp11a Atp1a1 Bcl11a Bcl2l14 Btg1 Cables1 Carm1 Cdyl Celsr2 Cplx1 Creb3l3 Cyp39a1 Cyp4f15 D7Ertd458e Dlx5 Dnajb8 Edn1 Eif2s3y Emid2 Epgn Epha1 Esm1 Evx2 F7 Fads1 Fads2 Faf1 Farp2 Fxyd7 Gdf5 Gfra3 Gli2 Gmnn Gna14 Gucy1a3 Gucy1b3 Hcn2 Hdac11 Hey1 Hey2 Hmga2 Hpgd Igf1r Il17e Ins1 Klk10 Krt1-19 Ldh2 Mapkapk2 Mlph Mrg1 Mrps17 Msh2 Mtap1b Nfia Notch3 Notch4 N…
137	GO:0006091 [5]: generation of precursor metabolites and energy	7	7	111	423	12088	-1.94	0.0	2.23	1.27	1300013B24Rik Cyp39a1 Cyp4f15 Fads2 Ldh2 Notch4 Pgk2
138	GO:0001654 [5]: eye morphogenesis	2	2	116	44	12467	-1.95	0.0	2.68	1.5	Cryab Mrg1
139	GO:0006955 [4]: immune response	3	3	115	709	11802	-1.95	0.0	0.03	0.0	Bcl11a Ccl19 Il17e
140	GO:0007167 [6]: enzyme linked receptor protein signaling pathway	4	4	114	174	12337	-1.95	0.0	2.46	1.41	Epha1 Gfra3 Igf1r Sostdc1
141	GO:0043170 [4]: macromolecule metabolism	27	27	91	2469	10042	-1.98	0.0	1.48	0.8	Adamts15 Adamts4 Btg1 Carm1 Dnajb8 Eif2s3y Epha1 F7 Gna14 Igf1r Ins1 Klk10 Ldh2 Mapkapk2 Mrps17 Npm3 Paip1 Pgk2 Prkcb1 Prkwnk4 Rnpep Rpl14 Rpl39 St6galnac5 Tomm34 Trim3 X99384
142	GO:0016601 [7]: Rac protein signal transduction	1	1	117	6	12505	-1.99	0.0	2.75	1.54	Farp2
143	GO:0045445 [4]: myoblast differentiation	1	1	117	6	12505	-1.99	0.0	2.75	1.54	Btg1
144	GO:0006298 [7]: mismatch repair	1	1	117	6	12505	-1.99	0.0	2.75	1.54	Msh2
145	GO:0015698 [7]: inorganic anion transport	3	3	115	109	12402	-2.05	0.0	2.44	1.39	Emid2 Prkwnk4 Tst
146	GO:0044267 [6]: cellular protein metabolism	24	24	94	2185	10326	-2.05	0.0	1.43	0.77	Adamts15 Adamts4 Btg1 Carm1 Dnajb8 Eif2s3y Epha1 F7 Gna14 Igf1r Klk10 Mapkapk2 Mrps17 Npm3 Paip1 Prkcb1 Prkwnk4 Rnpep Rpl14 Rpl39 St6galnac5 Tomm34 Trim3 X99384
147	GO:0016052 [6]: carbohydrate catabolism	2	2	116	48	12463	-2.08	0.0	2.53	1.45	Ldh2 Pgk2
148	GO:0044275 [7]: cellular carbohydrate catabolism	2	2	116	48	12463	-2.08	0.0	2.53	1.45	Ldh2 Pgk2
149	GO:0019538 [5]: protein metabolism	24	24	94	2206	10305	-2.08	0.0	1.37	0.73	Adamts15 Adamts4 Btg1 Carm1 Dnajb8 Eif2s3y Epha1 F7 Gna14 Igf1r Klk10 Mapkapk2 Mrps17 Npm3 Paip1 Prkcb1 Prkwnk4 Rnpep Rpl14 Rpl39 St6galnac5 Tomm34 Trim3 X99384
150	GO:0006950 [4]: response to stress	4	4	114	803	11708	-2.09	0.0	0.05	0.0	Ccl19 Cryab Il17e Msh2
151	GO:0009620 [6]: response to fungi	1	1	117	7	12504	-2.11	0.0	2.63	1.5	Il17e
152	GO:0030510 [6]: regulation of BMP signaling pathway	1	1	117	7	12504	-2.11	0.0	2.63	1.5	Sostdc1
153	GO:0030514 [7]: negative regulation of BMP signaling pathway	1	1	117	7	12504	-2.11	0.0	2.63	1.5	Sostdc1
154	GO:0045005 [8]: maintenance of fidelity during DNA-dependent DNA replication	1	1	117	7	12504	-2.11	0.0	2.63	1.5	Msh2
155	GO:0007530 [3]: sex determination	1	1	117	7	12504	-2.11	0.0	2.63	1.5	Igf1r
156	GO:0008206 [7]: bile acid metabolism	1	1	117	7	12504	-2.11	0.0	2.63	1.5	Cyp39a1
157	GO:0009405 [3]: pathogenesis	1	1	117	7	12504	-2.11	0.0	2.63	1.5	Edn1
158	GO:0006633 [7]: fatty acid biosynthesis	2	2	116	50	12461	-2.14	0.0	2.47	1.41	Fads1 Fads2
159	GO:0043207 [5]: response to external biotic stimulus	2	2	116	550	11961	-2.16	0.0	0.03	0.0	Ccl19 Il17e
160	GO:0042592 [3]: homeostasis	3	3	115	118	12393	-2.21	0.0	2.26	1.27	Edn1 Prkcb1 Prkwnk4
161	GO:0016569 [9]: covalent chromatin modification	1	1	117	8	12503	-2.22	0.0	2.51	1.45	Carm1
162	GO:0016570 [10]: histone modification	1	1	117	8	12503	-2.22	0.0	2.51	1.45	Carm1
163	GO:0006692 [8]: prostanoid metabolism	1	1	117	8	12503	-2.22	0.0	2.51	1.45	Hpgd
164	GO:0006693 [9]: prostaglandin metabolism	1	1	117	8	12503	-2.22	0.0	2.51	1.45	Hpgd
165	GO:0045934 [6]: negative regulation of nucleobase, nucleoside, nucleotide and nucleic acid metabolism	3	3	115	119	12392	-2.22	0.0	2.24	1.27	Gmnn Msh2 Zfp189
166	GO:0006812 [6]: cation transport	6	6	112	371	12140	-2.22	0.0	1.96	1.1	Atp11a Atp1a1 Hcn2 Prkcb1 Slc5a8 Trpv2
167	GO:0050794 [3]: regulation of cellular process	8	8	110	566	11945	-2.24	0.0	1.78	0.99	Bcl2l14 Btg1 Esm1 Gdf5 Gli2 Perp Pscdbp Sostdc1
168	GO:0006118 [6]: electron transport	5	5	113	287	12224	-2.26	0.0	1.98	1.11	1300013B24Rik Cyp39a1 Cyp4f15 Fads2 Notch4
169	GO:0006631 [6]: fatty acid metabolism	3	3	115	122	12389	-2.27	0.0	2.19	1.24	Fads1 Fads2 Hpgd
170	GO:0030512 [6]: negative regulation of transforming growth factor beta receptor signaling pathway	1	1	117	9	12502	-2.31	0.0	2.41	1.39	Sostdc1
171	GO:0006835 [7]: dicarboxylic acid transport	1	1	117	9	12502	-2.31	0.0	2.41	1.39	Slc1a4
172	GO:0008344 [4]: adult locomotory behavior	1	1	117	9	12502	-2.31	0.0	2.41	1.39	Otog
173	GO:0007582 [2]: physiological process	98	98	20	10177	2334	-2.32	0.0	1.0	0.61	1300013B24Rik Adamts15 Adamts4 Akp2 Aldh1a3 Amelx Arl4 Atp11a Atp1a1 Bcl11a Bcl2l14 Btg1 Cables1 Carm1 Ccl19 Cdyl Cplx1 Creb3l3 Cryab Cyp39a1 Cyp4f15 D7Ertd458e Dlx5 Dnajb8 Edn1 Eif2s3y Emid2 Epha1 Esm1 Evx2 F7 Fads1 Fads2 Faf1 Fxyd7 Gdf5 Gfra3 Gli2 Gmnn Gna14 Gucy1a3 Gucy1b3 Hcn2 Hdac11 Hey1 Hey2 Hmga2 Hpgd Igf1r Il17e Ins1 Klk10 Krt1-19 Ldh2 Mapkapk2 Mlph Mrg1 Mrps17 Msh2 Mtap1b Nfia Notch3 Not…
174	GO:0007420 [7]: brain development	2	2	116	57	12454	-2.33	0.0	2.25	1.27	Gli2 Igf1r
175	GO:0009613 [5]: response to pest, pathogen or parasite	2	2	116	514	11997	-2.36	0.0	0.04	0.0	Ccl19 Il17e
176	GO:0016265 [3]: death	6	6	112	399	12112	-2.39	0.0	1.72	0.97	Bcl2l14 Faf1 Gdf5 Msh2 Perp Taf10
177	GO:0044242 [6]: cellular lipid catabolism	1	1	117	10	12501	-2.4	0.0	2.32	1.31	Cyp39a1
178	GO:0042136 [6]: neurotransmitter biosynthesis	1	1	117	11	12500	-2.47	0.0	2.24	1.27	Slc5a8
179	GO:0006100 [8]: tricarboxylic acid cycle intermediate metabolism	1	1	117	11	12500	-2.47	0.0	2.24	1.27	Ldh2
180	GO:0008272 [8]: sulfate transport	1	1	117	11	12500	-2.47	0.0	2.24	1.27	Tst
181	GO:0043283 [4]: biopolymer metabolism	14	14	104	1311	11200	-2.48	0.0	1.04	0.62	Adamts15 Adamts4 Carm1 Cdyl F7 Gmnn Hdac11 Hmga2 Klk10 Mapkapk2 Msh2 Nfia Rnpep Tert
182	GO:0009892 [5]: negative regulation of metabolism	3	3	115	139	12372	-2.5	0.0	1.91	1.08	Gmnn Msh2 Zfp189
183	GO:0030003 [6]: cation homeostasis	2	2	116	66	12445	-2.54	0.0	2.02	1.14	Edn1 Prkcb1
184	GO:0016070 [5]: RNA metabolism	1	1	117	367	12144	-2.54	0.0	0.03	0.0	Mapkapk2
185	GO:0006471 [8]: protein amino acid ADP-ribosylation	1	1	117	12	12499	-2.54	0.0	2.16	1.22	Gna14
186	GO:0044248 [5]: cellular catabolism	8	8	110	658	11853	-2.59	0.0	1.26	0.67	Adamts15 Adamts4 Cyp39a1 F7 Klk10 Ldh2 Pgk2 Rnpep
187	GO:0044265 [6]: cellular macromolecule catabolism	7	7	111	549	11962	-2.6	0.0	1.33	0.71	Adamts15 Adamts4 F7 Klk10 Ldh2 Pgk2 Rnpep
188	GO:0007242 [5]: intracellular signaling cascade	8	8	110	663	11848	-2.6	0.0	1.24	0.66	Arl4 Epgn Farp2 Gucy1a3 Gucy1b3 Pdzx Prkcb1 Rhov
189	GO:0006512 [8]: ubiquitin cycle	1	1	117	356	12155	-2.61	0.0	0.03	0.0	Trim3
190	GO:0017015 [5]: regulation of transforming growth factor beta receptor signaling pathway	1	1	117	13	12498	-2.61	0.0	2.09	1.17	Sostdc1
191	GO:0007004 [9]: telomerase-dependent telomere maintenance	1	1	117	13	12498	-2.61	0.0	2.09	1.17	Tert
192	GO:0007568 [3]: aging	1	1	117	13	12498	-2.61	0.0	2.09	1.17	Msh2
193	GO:0007585 [4]: respiratory gaseous exchange	1	1	117	13	12498	-2.61	0.0	2.09	1.17	Edn1
194	GO:0009057 [5]: macromolecule catabolism	7	7	111	567	11944	-2.66	0.0	1.24	0.66	Adamts15 Adamts4 F7 Klk10 Ldh2 Pgk2 Rnpep
195	GO:0006325 [7]: establishment and/or maintenance of chromatin architecture	3	3	115	154	12357	-2.66	0.0	1.71	0.96	Carm1 Cdyl Hdac11
196	GO:0016358 [6]: dendrite morphogenesis	1	1	117	14	12497	-2.67	0.0	2.03	1.15	Mtap1b
197	GO:0030534 [3]: adult behavior	1	1	117	14	12497	-2.67	0.0	2.03	1.15	Otog
198	GO:0030641 [8]: hydrogen ion homeostasis	1	1	117	14	12497	-2.67	0.0	2.03	1.15	Edn1
199	GO:0042472 [6]: inner ear morphogenesis	1	1	117	14	12497	-2.67	0.0	2.03	1.15	Dlx5
200	GO:0006775 [6]: fat-soluble vitamin metabolism	1	1	117	14	12497	-2.67	0.0	2.03	1.15	Ttpa
201	GO:0006885 [9]: regulation of pH	1	1	117	14	12497	-2.67	0.0	2.03	1.15	Edn1
202	GO:0006464 [7]: protein modification	11	11	107	1105	11406	-2.68	0.0	0.75	0.47	Btg1 Carm1 Epha1 Gna14 Igf1r Mapkapk2 Prkcb1 Prkwnk4 St6galnac5 Trim3 X99384
203	GO:0006915 [6]: apoptosis	5	5	113	357	12154	-2.71	0.0	1.39	0.73	Bcl2l14 Faf1 Gdf5 Perp Taf10
204	GO:0007409 [6]: axonogenesis	2	2	116	76	12435	-2.72	0.0	1.8	1.0	Dlx5 Gfra3
205	GO:0006412 [6]: protein biosynthesis	6	6	112	470	12041	-2.72	0.0	1.25	0.67	Eif2s3y Mrps17 Paip1 Rpl14 Rpl39 St6galnac5
206	GO:0042828 [6]: response to pathogen	1	1	117	15	12496	-2.72	0.0	1.97	1.11	Il17e
207	GO:0007565 [5]: pregnancy	1	1	117	15	12496	-2.72	0.0	1.97	1.11	Ttpa
208	GO:0007155 [4]: cell adhesion	6	6	112	476	12035	-2.73	0.0	1.22	0.65	Celsr2 D7Ertd458e Epgn Farp2 Pkp1 Pscdbp
209	GO:0012501 [5]: programmed cell death	5	5	113	363	12148	-2.73	0.0	1.34	0.71	Bcl2l14 Faf1 Gdf5 Perp Taf10
210	GO:0008283 [4]: cell proliferation	8	8	110	730	11781	-2.74	0.0	0.95	0.6	Btg1 Cables1 Gli2 Gmnn Msh2 Nfia Taf10 Tert
211	GO:0009628 [5]: response to abiotic stimulus	5	5	113	367	12144	-2.75	0.0	1.32	0.7	Ccl19 Cryab Msh2 Otog Trpv2
212	GO:0008610 [6]: lipid biosynthesis	3	3	115	164	12347	-2.75	0.0	1.58	0.89	Cyp39a1 Fads1 Fads2
213	GO:0009056 [4]: catabolism	8	8	110	735	11776	-2.76	0.0	0.94	0.59	Adamts15 Adamts4 Cyp39a1 F7 Klk10 Ldh2 Pgk2 Rnpep
214	GO:0006092 [7]: main pathways of carbohydrate metabolism	2	2	116	79	12432	-2.76	0.0	1.74	0.97	Ldh2 Pgk2
215	GO:0009953 [4]: dorsal/ventral pattern formation	1	1	117	16	12495	-2.78	0.0	1.91	1.08	Edn1
216	GO:0030183 [5]: B-cell differentiation	1	1	117	16	12495	-2.78	0.0	1.91	1.08	Bcl11a
217	GO:0016568 [8]: chromatin modification	2	2	116	82	12429	-2.8	0.0	1.69	0.95	Carm1 Hdac11
218	GO:0009790 [3]: embryonic development	3	3	115	171	12340	-2.81	0.0	1.5	0.82	Cryab Dlx5 Gdf5
219	GO:0030004 [7]: monovalent inorganic cation homeostasis	1	1	117	17	12494	-2.82	0.0	1.86	1.04	Edn1
220	GO:0008217 [5]: regulation of blood pressure	1	1	117	17	12494	-2.82	0.0	1.86	1.04	Edn1
221	GO:0016043 [4]: cell organization and biogenesis	8	8	110	875	11636	-2.82	0.0	0.53	0.36	Carm1 Cdyl Esm1 Hdac11 Hmga2 Krt1-19 Mtap1b Tert
222	GO:0043118 [4]: negative regulation of physiological process	4	4	114	275	12236	-2.83	0.0	1.33	0.71	Btg1 Gmnn Msh2 Zfp189
223	GO:0008219 [4]: cell death	5	5	113	393	12118	-2.85	0.0	1.15	0.63	Bcl2l14 Faf1 Gdf5 Perp Taf10
224	GO:0016055 [6]: Wnt receptor signaling pathway	2	2	116	85	12426	-2.85	0.0	1.63	0.91	Sfrp2 Wnt5b
225	GO:0009059 [5]: macromolecule biosynthesis	6	6	112	523	11988	-2.85	0.0	0.98	0.61	Eif2s3y Mrps17 Paip1 Rpl14 Rpl39 St6galnac5
226	GO:0030509 [9]: BMP signaling pathway	1	1	117	18	12493	-2.87	0.0	1.81	1.0	Sostdc1
227	GO:0006996 [5]: organelle organization and biogenesis	7	7	111	740	11771	-2.9	0.0	0.59	0.4	Carm1 Cdyl Hdac11 Hmga2 Krt1-19 Mtap1b Tert
228	GO:0007049 [5]: cell cycle	6	6	112	552	11959	-2.9	0.0	0.86	0.55	Cables1 Gmnn Msh2 Nfia Taf10 Tert
229	GO:0051244 [4]: regulation of cellular physiological process	5	5	113	413	12098	-2.9	0.0	1.04	0.62	Bcl2l14 Btg1 Gdf5 Gli2 Perp
230	GO:0006874 [8]: calcium ion homeostasis	1	1	117	19	12492	-2.91	0.0	1.76	0.98	Prkcb1
231	GO:0007223 [7]: frizzled-2 signaling pathway	1	1	117	19	12492	-2.91	0.0	1.76	0.98	Wnt5b
232	GO:0030001 [7]: metal ion transport	4	4	114	294	12217	-2.92	0.0	1.19	0.64	Atp1a1 Hcn2 Prkcb1 Slc5a8
233	GO:0006457 [7]: protein folding	3	3	115	185	12326	-2.92	0.0	1.36	0.73	Dnajb8 Npm3 Tomm34
234	GO:0044262 [6]: cellular carbohydrate metabolism	3	3	115	190	12321	-2.94	0.0	1.31	0.7	Ins1 Ldh2 Pgk2
235	GO:0006629 [5]: lipid metabolism	5	5	113	429	12082	-2.95	0.0	0.96	0.6	Aldh1a3 Cyp39a1 Fads1 Fads2 Hpgd
236	GO:0042133 [5]: neurotransmitter metabolism	1	1	117	20	12491	-2.95	0.0	1.72	0.97	Slc5a8
237	GO:0042471 [5]: ear morphogenesis	1	1	117	20	12491	-2.95	0.0	1.72	0.97	Dlx5
238	GO:0000723 [8]: telomere maintenance	1	1	117	20	12491	-2.95	0.0	1.72	0.97	Tert
239	GO:0006352 [8]: transcription initiation	1	1	117	20	12491	-2.95	0.0	1.72	0.97	Taf10
240	GO:0006793 [5]: phosphorus metabolism	6	6	112	605	11906	-2.96	0.0	0.67	0.44	Epha1 Igf1r Mapkapk2 Prkcb1 Prkwnk4 X99384
241	GO:0006796 [6]: phosphate metabolism	6	6	112	605	11906	-2.96	0.0	0.67	0.44	Epha1 Igf1r Mapkapk2 Prkcb1 Prkwnk4 X99384
242	GO:0045184 [5]: establishment of protein localization	3	3	115	487	12024	-2.96	0.0	0.17	0.11	Arl4 Mlph Prkcabp
243	GO:0019752 [6]: carboxylic acid metabolism	4	4	114	309	12202	-2.97	0.0	1.09	0.62	Cyp39a1 Fads1 Fads2 Hpgd
244	GO:0006082 [5]: organic acid metabolism	4	4	114	309	12202	-2.97	0.0	1.09	0.62	Cyp39a1 Fads1 Fads2 Hpgd
245	GO:0007264 [6]: small GTPase mediated signal transduction	3	3	115	193	12318	-2.97	0.0	1.28	0.69	Arl4 Farp2 Rhov
246	GO:0015031 [5]: protein transport	3	3	115	483	12028	-2.97	0.0	0.18	0.11	Arl4 Mlph Prkcabp
247	GO:0030217 [5]: T-cell differentiation	1	1	117	21	12490	-2.99	0.0	1.68	0.94	Bcl11a
248	GO:0006468 [8]: protein amino acid phosphorylation	5	5	113	459	12052	-3.0	0.0	0.83	0.52	Epha1 Igf1r Mapkapk2 Prkcb1 Prkwnk4
249	GO:0016337 [5]: cell-cell adhesion	2	2	116	97	12414	-3.0	0.0	1.44	0.77	Celsr2 D7Ertd458e
250	GO:0046907 [5]: intracellular transport	3	3	115	471	12040	-3.01	0.0	0.19	0.12	Arl4 Mlph Prkcabp
251	GO:0048048 [5]: embryonic eye morphogenesis	1	1	117	22	12489	-3.02	0.0	1.64	0.91	Cryab
252	GO:0001747 [6]: eye morphogenesis (sensu Mammalia)	1	1	117	22	12489	-3.02	0.0	1.64	0.91	Cryab
253	GO:0042981 [6]: regulation of apoptosis	3	3	115	204	12307	-3.03	0.0	1.19	0.64	Bcl2l14 Gdf5 Perp
254	GO:0044257 [7]: cellular protein catabolism	5	5	113	491	12020	-3.04	0.0	0.7	0.45	Adamts15 Adamts4 F7 Klk10 Rnpep
255	GO:0006508 [8]: proteolysis and peptidolysis	5	5	113	491	12020	-3.04	0.0	0.7	0.45	Adamts15 Adamts4 F7 Klk10 Rnpep
256	GO:0016310 [7]: phosphorylation	5	5	113	505	12006	-3.04	0.0	0.65	0.43	Epha1 Igf1r Mapkapk2 Prkcb1 Prkwnk4
257	GO:0030163 [6]: protein catabolism	5	5	113	509	12002	-3.04	0.0	0.64	0.42	Adamts15 Adamts4 F7 Klk10 Rnpep
258	GO:0043285 [5]: biopolymer catabolism	5	5	113	512	11999	-3.05	0.0	0.63	0.42	Adamts15 Adamts4 F7 Klk10 Rnpep
259	GO:0043067 [5]: regulation of programmed cell death	3	3	115	207	12304	-3.05	0.0	1.16	0.63	Bcl2l14 Gdf5 Perp
260	GO:0009165 [6]: nucleotide biosynthesis	2	2	116	102	12409	-3.05	0.0	1.37	0.73	Gucy1a3 Gucy1b3
261	GO:0043010 [6]: eye morphogenesis (sensu Vertebrata)	1	1	117	23	12488	-3.06	0.0	1.6	0.9	Cryab
262	GO:0006690 [7]: icosanoid metabolism	1	1	117	23	12488	-3.06	0.0	1.6	0.9	Hpgd
263	GO:0007050 [7]: cell cycle arrest	1	1	117	23	12488	-3.06	0.0	1.6	0.9	Msh2
264	GO:0044255 [5]: cellular lipid metabolism	4	4	114	343	12168	-3.07	0.0	0.9	0.58	Cyp39a1 Fads1 Fads2 Hpgd
265	GO:0030155 [4]: regulation of cell adhesion	1	1	117	24	12487	-3.09	0.0	1.56	0.87	Pscdbp
266	GO:0008104 [4]: protein localization	4	4	114	505	12006	-3.09	0.0	0.35	0.24	Arl4 Mlph Prkcabp Prkwnk4
267	GO:0030097 [5]: hemopoiesis	2	2	116	107	12404	-3.1	0.0	1.31	0.7	Bcl11a Il17e
268	GO:0015672 [7]: monovalent inorganic cation transport	3	3	115	221	12290	-3.1	0.0	1.05	0.62	Atp1a1 Hcn2 Slc5a8
269	GO:0006366 [8]: transcription from Pol II promoter	3	3	115	225	12286	-3.13	0.0	1.02	0.62	Gli2 Hey2 Zfp189
270	GO:0015980 [6]: energy derivation by oxidation of organic compounds	2	2	116	114	12397	-3.16	0.0	1.22	0.65	Ldh2 Pgk2
271	GO:0007010 [6]: cytoskeleton organization and biogenesis	2	2	116	353	12158	-3.16	0.0	0.16	0.1	Krt1-19 Mtap1b
272	GO:0009408 [5]: response to heat	1	1	117	27	12484	-3.17	0.0	1.46	0.79	Cryab
273	GO:0007422 [6]: peripheral nervous system development	1	1	117	28	12483	-3.2	0.0	1.43	0.77	Gfra3
274	GO:0006954 [5]: inflammatory response	2	2	116	121	12390	-3.21	0.0	1.14	0.62	Ccl19 Il17e
275	GO:0006813 [8]: potassium ion transport	2	2	116	122	12389	-3.22	0.0	1.13	0.62	Atp1a1 Hcn2
276	GO:0045597 [5]: positive regulation of cell differentiation	1	1	117	29	12482	-3.22	0.0	1.4	0.75	Btg1
277	GO:0009611 [5]: response to wounding	2	2	116	330	12181	-3.24	0.0	0.2	0.12	Ccl19 Il17e
278	GO:0009968 [5]: negative regulation of signal transduction	1	1	117	30	12481	-3.25	0.0	1.38	0.73	Sostdc1
279	GO:0042127 [5]: regulation of cell proliferation	2	2	116	127	12384	-3.25	0.0	1.08	0.62	Btg1 Gli2
280	GO:0000074 [6]: regulation of cell cycle	3	3	115	272	12239	-3.25	0.0	0.74	0.47	Cables1 Gmnn Msh2
281	GO:0016071 [6]: mRNA metabolism	1	1	117	251	12260	-3.26	0.0	0.1	0.04	Mapkapk2
282	GO:0005975 [5]: carbohydrate metabolism	3	3	115	294	12217	-3.27	0.0	0.64	0.42	Ins1 Ldh2 Pgk2
283	GO:0006886 [6]: intracellular protein transport	3	3	115	341	12170	-3.28	0.0	0.47	0.32	Arl4 Mlph Prkcabp
284	GO:0000278 [6]: mitotic cell cycle	2	2	116	134	12377	-3.29	0.0	1.01	0.62	Cables1 Taf10
285	GO:0007517 [5]: muscle development	2	2	116	134	12377	-3.29	0.0	1.01	0.62	BC037527 Cryab
286	GO:0048066 [3]: pigmentation	1	1	117	33	12478	-3.31	0.0	1.3	0.7	Zic2
287	GO:0016477 [5]: cell migration	2	2	116	138	12373	-3.32	0.0	0.98	0.61	D7Ertd458e Gfra3
288	GO:0006310 [6]: DNA recombination	1	1	117	35	12476	-3.34	0.0	1.25	0.67	Msh2
289	GO:0009117 [6]: nucleotide metabolism	2	2	116	146	12365	-3.35	0.0	0.91	0.58	Gucy1a3 Gucy1b3
290	GO:0042221 [6]: response to chemical substance	1	1	117	235	12276	-3.35	0.0	0.11	0.06	Ccl19
291	GO:0043119 [4]: positive regulation of physiological process	2	2	116	287	12224	-3.37	0.0	0.28	0.19	Gli2 Perp
292	GO:0050876 [4]: reproductive physiological process	1	1	117	37	12474	-3.39	0.0	1.2	0.65	Ttpa
293	GO:0007626 [3]: locomotory behavior	1	1	117	37	12474	-3.39	0.0	1.2	0.65	Otog
294	GO:0006928 [4]: cell motility	2	2	116	165	12346	-3.41	0.0	0.77	0.48	D7Ertd458e Gfra3
295	GO:0000226 [8]: microtubule cytoskeleton organization and biogenesis	1	1	117	39	12472	-3.42	0.0	1.16	0.63	Mtap1b
296	GO:0006836 [5]: neurotransmitter transport	1	1	117	39	12472	-3.42	0.0	1.16	0.63	Cplx1
297	GO:0051094 [4]: positive regulation of development	1	1	117	40	12471	-3.43	0.0	1.14	0.62	Btg1
298	GO:0006445 [7]: regulation of translation	1	1	117	40	12471	-3.43	0.0	1.14	0.62	Paip1
299	GO:0051242 [5]: positive regulation of cellular physiological process	2	2	116	176	12335	-3.44	0.0	0.7	0.45	Gli2 Perp
300	GO:0015837 [5]: amine transport	1	1	117	41	12470	-3.44	0.0	1.12	0.62	Slc14a2
301	GO:0006357 [8]: regulation of transcription from Pol II promoter	2	2	116	181	12330	-3.45	0.0	0.67	0.44	Hey2 Zfp189
302	GO:0030099 [4]: myeloid blood cell differentiation	1	1	117	42	12469	-3.47	0.0	1.1	0.62	Il17e
303	GO:0007267 [4]: cell-cell signaling	2	2	116	208	12303	-3.47	0.0	0.53	0.36	Slc5a8 Wnt5b
304	GO:0050817 [3]: coagulation	1	1	117	43	12468	-3.47	0.0	1.08	0.62	F7
305	GO:0001701 [6]: embryonic development (sensu Mammalia)	1	1	117	43	12468	-3.47	0.0	1.08	0.62	Cryab
306	GO:0007596 [4]: blood coagulation	1	1	117	43	12468	-3.47	0.0	1.08	0.62	F7
307	GO:0009314 [6]: response to radiation	1	1	117	43	12468	-3.47	0.0	1.08	0.62	Msh2
308	GO:0042113 [7]: B-cell activation	1	1	117	44	12467	-3.49	0.0	1.06	0.62	Bcl11a
309	GO:0001558 [4]: regulation of cell growth	1	1	117	44	12467	-3.49	0.0	1.06	0.62	Esm1
310	GO:0006766 [5]: vitamin metabolism	1	1	117	44	12467	-3.49	0.0	1.06	0.62	Ttpa
311	GO:0006817 [8]: phosphate transport	1	1	117	44	12467	-3.49	0.0	1.06	0.62	Emid2
312	GO:0007605 [7]: perception of sound	1	1	117	44	12467	-3.49	0.0	1.06	0.62	Otog
313	GO:0001505 [7]: regulation of neurotransmitter levels	1	1	117	45	12466	-3.5	0.0	1.05	0.62	Slc5a8
314	GO:0007411 [6]: axon guidance	1	1	117	45	12466	-3.5	0.0	1.05	0.62	Gfra3
315	GO:0007599 [5]: hemostasis	1	1	117	45	12466	-3.5	0.0	1.05	0.62	F7
316	GO:0008203 [7]: cholesterol metabolism	1	1	117	45	12466	-3.5	0.0	1.05	0.62	Cyp39a1
317	GO:0001503 [5]: ossification	1	1	117	46	12465	-3.51	0.0	1.03	0.62	Amelx
318	GO:0030005 [7]: di-, tri-valent inorganic cation homeostasis	1	1	117	47	12464	-3.52	0.0	1.01	0.62	Prkcb1
319	GO:0030098 [4]: lymphocyte differentiation	1	1	117	47	12464	-3.52	0.0	1.01	0.62	Bcl11a
320	GO:0042110 [7]: T-cell activation	1	1	117	47	12464	-3.52	0.0	1.01	0.62	Bcl11a
321	GO:0008284 [6]: positive regulation of cell proliferation	1	1	117	47	12464	-3.52	0.0	1.01	0.62	Gli2
322	GO:0016125 [6]: sterol metabolism	1	1	117	48	12463	-3.54	0.0	1.0	0.61	Cyp39a1
323	GO:0050878 [4]: regulation of body fluids	1	1	117	49	12462	-3.55	0.0	0.98	0.61	F7
324	GO:0050954 [6]: sensory perception of mechanical stimulus	1	1	117	49	12462	-3.55	0.0	0.98	0.61	Otog
325	GO:0050982 [7]: detection of mechanical stimulus	1	1	117	49	12462	-3.55	0.0	0.98	0.61	Otog
326	GO:0008285 [6]: negative regulation of cell proliferation	1	1	117	49	12462	-3.55	0.0	0.98	0.61	Btg1
327	GO:0006605 [7]: protein targeting	1	1	117	194	12317	-3.55	0.0	0.17	0.11	Prkcabp
328	GO:0046849 [4]: bone remodeling	1	1	117	51	12460	-3.57	0.0	0.95	0.6	Amelx
329	GO:0006875 [7]: metal ion homeostasis	1	1	117	52	12459	-3.57	0.0	0.93	0.59	Prkcb1
330	GO:0007179 [8]: transforming growth factor beta receptor signaling pathway	1	1	117	52	12459	-3.57	0.0	0.93	0.59	Sostdc1
331	GO:0015849 [5]: organic acid transport	1	1	117	53	12458	-3.59	0.0	0.92	0.59	Slc1a4
332	GO:0016049 [4]: cell growth	1	1	117	53	12458	-3.59	0.0	0.92	0.59	Esm1
333	GO:0046942 [6]: carboxylic acid transport	1	1	117	53	12458	-3.59	0.0	0.92	0.59	Slc1a4
334	GO:0006694 [7]: steroid biosynthesis	1	1	117	53	12458	-3.59	0.0	0.92	0.59	Cyp39a1
335	GO:0006821 [8]: chloride transport	1	1	117	53	12458	-3.59	0.0	0.92	0.59	Prkwnk4
336	GO:0043009 [5]: embryonic development (sensu Vertebrata)	1	1	117	55	12456	-3.61	0.0	0.89	0.58	Cryab
337	GO:0008361 [5]: regulation of cell size	1	1	117	56	12455	-3.61	0.0	0.88	0.57	Esm1
338	GO:0007229 [6]: integrin-mediated signaling pathway	1	1	117	60	12451	-3.65	0.0	0.83	0.52	Adamts4
339	GO:0007178 [7]: transmembrane receptor protein serine/threonine kinase signaling pathway	1	1	117	61	12450	-3.65	0.0	0.82	0.52	Sostdc1
340	GO:0000122 [9]: negative regulation of transcription from Pol II promoter	1	1	117	63	12448	-3.66	0.0	0.79	0.5	Zfp189
341	GO:0006486 [8]: protein amino acid glycosylation	1	1	117	65	12446	-3.68	0.0	0.77	0.48	St6galnac5
342	GO:0019226 [5]: transmission of nerve impulse	1	1	117	156	12355	-3.68	0.0	0.26	0.18	Slc5a8
343	GO:0019953 [4]: sexual reproduction	1	1	117	155	12356	-3.69	0.0	0.26	0.18	2810422M04Rik
344	GO:0000003 [3]: reproduction	1	1	117	155	12356	-3.69	0.0	0.26	0.18	2810422M04Rik
345	GO:0000902 [4]: cellular morphogenesis	1	1	117	155	12356	-3.69	0.0	0.26	0.18	Esm1
346	GO:0000165 [7]: MAPKKK cascade	1	1	117	70	12441	-3.7	0.0	0.72	0.46	Epgn
347	GO:0009101 [7]: glycoprotein biosynthesis	1	1	117	70	12441	-3.7	0.0	0.72	0.46	St6galnac5
348	GO:0009719 [4]: response to endogenous stimulus	1	1	117	153	12358	-3.7	0.0	0.27	0.18	Msh2
349	GO:0043037 [7]: translation	1	1	117	153	12358	-3.7	0.0	0.27	0.18	Paip1
350	GO:0001525 [6]: angiogenesis	1	1	117	69	12442	-3.7	0.0	0.73	0.47	Tnfaip2
351	GO:0007156 [6]: homophilic cell adhesion	1	1	117	69	12442	-3.7	0.0	0.73	0.47	Celsr2
352	GO:0016042 [5]: lipid catabolism	1	1	117	68	12443	-3.7	0.0	0.74	0.47	Cyp39a1
353	GO:0040008 [4]: regulation of growth	1	1	117	68	12443	-3.7	0.0	0.74	0.47	Esm1
354	GO:0045595 [4]: regulation of cell differentiation	1	1	117	68	12443	-3.7	0.0	0.74	0.47	Btg1
355	GO:0007218 [7]: neuropeptide signaling pathway	1	1	117	68	12443	-3.7	0.0	0.74	0.47	Celsr2
356	GO:0006974 [5]: response to DNA damage stimulus	1	1	117	148	12363	-3.71	0.0	0.28	0.19	Msh2
357	GO:0009100 [7]: glycoprotein metabolism	1	1	117	75	12436	-3.72	0.0	0.67	0.44	St6galnac5
358	GO:0007268 [6]: synaptic transmission	1	1	117	141	12370	-3.72	0.0	0.3	0.2	Slc5a8
359	GO:0006816 [8]: calcium ion transport	1	1	117	77	12434	-3.73	0.0	0.65	0.43	Prkcb1
360	GO:0045892 [8]: negative regulation of transcription, DNA-dependent	1	1	117	78	12433	-3.73	0.0	0.64	0.42	Zfp189
361	GO:0051243 [5]: negative regulation of cellular physiological process	1	1	117	135	12376	-3.74	0.0	0.32	0.22	Btg1
362	GO:0012502 [7]: induction of programmed cell death	1	1	117	80	12431	-3.74	0.0	0.63	0.42	Perp
363	GO:0006917 [8]: induction of apoptosis	1	1	117	80	12431	-3.74	0.0	0.63	0.42	Perp
364	GO:0009582 [6]: detection of abiotic stimulus	1	1	117	82	12429	-3.74	0.0	0.61	0.41	Otog
365	GO:0007017 [7]: microtubule-based process	1	1	117	137	12374	-3.74	0.0	0.32	0.22	Mtap1b
366	GO:0007389 [3]: pattern specification	1	1	117	133	12378	-3.74	0.0	0.33	0.22	Edn1
367	GO:0006417 [6]: regulation of protein biosynthesis	1	1	117	81	12430	-3.75	0.0	0.62	0.42	Paip1
368	GO:0006333 [8]: chromatin assembly or disassembly	1	1	117	83	12428	-3.75	0.0	0.6	0.41	Cdyl
369	GO:0007276 [5]: gametogenesis	1	1	117	130	12381	-3.75	0.0	0.34	0.23	2810422M04Rik
370	GO:0006281 [6]: DNA repair	1	1	117	127	12384	-3.75	0.0	0.36	0.24	Msh2
371	GO:0009889 [5]: regulation of biosynthesis	1	1	117	87	12424	-3.75	0.0	0.57	0.38	Paip1
372	GO:0009792 [4]: embryonic development (sensu Metazoa)	1	1	117	88	12423	-3.76	0.0	0.57	0.38	Cryab
373	GO:0043065 [7]: positive regulation of apoptosis	1	1	117	95	12416	-3.76	0.0	0.52	0.35	Perp
374	GO:0016481 [7]: negative regulation of transcription	1	1	117	116	12395	-3.77	0.0	0.4	0.28	Zfp189
375	GO:0009966 [4]: regulation of signal transduction	1	1	117	91	12420	-3.77	0.0	0.55	0.36	Sostdc1
376	GO:0007610 [2]: behavior	1	1	117	91	12420	-3.77	0.0	0.55	0.36	Otog
377	GO:0016567 [9]: protein ubiquitination	1	1	117	120	12391	-3.77	0.0	0.38	0.26	Trim3
378	GO:0007243 [6]: protein kinase cascade	1	1	117	122	12389	-3.77	0.0	0.38	0.26	Epgn
379	GO:0051239 [4]: regulation of organismal physiological process	1	1	117	111	12400	-3.77	0.0	0.43	0.3	Edn1
380	GO:0001775 [4]: cell activation	1	1	117	107	12404	-3.77	0.0	0.45	0.31	Bcl11a
381	GO:0015674 [7]: di-, tri-valent inorganic cation transport	1	1	117	114	12397	-3.77	0.0	0.41	0.28	Prkcb1
382	GO:0016311 [7]: dephosphorylation	1	1	117	99	12412	-3.77	0.0	0.49	0.34	X99384
383	GO:0048232 [6]: male gamete generation	1	1	117	99	12412	-3.77	0.0	0.49	0.34	2810422M04Rik
384	GO:0007283 [7]: spermatogenesis	1	1	117	99	12412	-3.77	0.0	0.49	0.34	2810422M04Rik
385	GO:0043068 [6]: positive regulation of programmed cell death	1	1	117	96	12415	-3.77	0.0	0.51	0.34	Perp
386	GO:0000910 [5]: cytokinesis	1	1	117	109	12402	-3.77	0.0	0.44	0.3	Cables1
387	GO:0008202 [6]: steroid metabolism	1	1	117	104	12407	-3.77	0.0	0.46	0.32	Cyp39a1
388	GO:0046649 [6]: lymphocyte activation	1	1	117	97	12414	-3.78	0.0	0.51	0.34	Bcl11a
389	GO:0006470 [8]: protein amino acid dephosphorylation	1	1	117	97	12414	-3.78	0.0	0.51	0.34	X99384
390	GO:0045321 [5]: immune cell activation	1	1	117	106	12405	-3.78	0.0	0.45	0.31	Bcl11a
391	GO:0042330 [5]: taxis	1	1	117	102	12409	-3.78	0.0	0.48	0.33	Ccl19
392	GO:0006935 [6]: chemotaxis	1	1	117	102	12409	-3.78	0.0	0.48	0.33	Ccl19
