# Supplementary material for: A genomic analysis of mouse models of breast cancer reveals molecular features of mouse models and relationships to human breast cancer
Source: Breast Cancer Res. 2014 Jun 5;16(3):R59. doi: 10.1186/bcr3672 (PMC4078930; doi:10.1186/bcr3672)
Supplement: Additional file 2 — Fold change values organized by mouse tumor model type comparing the mouse model to all other types of mouse models. [file bcr3672-S2.zip › Additional_file_2/INT3_SAM/AdditionalFile43_INT3_SAM/UpregulatedGenesgather_kegg_121101.txt]

#	Annotation	Total Genes With Ann	Your Genes (With Ann)	Your Genes (No Ann)	Genome (With Ann)	Genome (No Ann)	ln(Bayes factor)	neg ln(p value)	FE: neg ln(p value)	FE: neg ln(FDR)	Genes
1	path:mmu04340: Hedgehog signaling pathway	3	3	24	48	2444	0.92	5.04	4.12	1.07	Gli2 Wnt5b Zic2
2	path:mmu00627: 1,4-Dichlorobenzene degradation	1	1	26	1	2491	0.53	4.61	3.85	1.07	Cyp39a1
3	path:mmu04540: Gap junction	3	3	24	81	2411	-0.28	0.0	2.83	1.07	Gna14 Gucy1a3 Prkcb1
4	path:mmu00361: gamma-Hexachlorocyclohexane degradation	2	2	25	37	2455	-0.45	0.0	2.74	1.07	Akp2 Cyp39a1
5	path:mmu00643: Styrene degradation	1	1	26	6	2486	-0.67	0.0	2.62	1.07	Cyp39a1
6	path:mmu00010: Glycolysis / Gluconeogenesis	2	2	25	48	2444	-0.84	0.0	2.31	1.07	Ldh2 Pgk2
7	path:mmu04330: Notch signaling pathway	2	2	25	48	2444	-0.84	0.0	2.31	1.07	Notch3 Notch4
8	path:mmu00272: Cysteine metabolism	1	1	26	8	2484	-0.9	0.0	2.38	1.07	Ldh2
9	path:mmu04530: Tight junction	3	3	24	120	2372	-1.04	0.0	1.95	1.07	Cldn10 Prkcb1 Tjp3
10	path:mmu00626: Nitrobenzene degradation	1	1	26	10	2482	-1.08	0.0	2.19	1.07	Cyp39a1
11	path:mmu00680: Methane metabolism	1	1	26	10	2482	-1.08	0.0	2.19	1.07	Cyp39a1
12	path:mmu00363: Bisphenol A degradation	1	1	26	10	2482	-1.08	0.0	2.19	1.07	Cyp39a1
13	path:mmu00940: Stilbene, coumarine and lignin biosynthesis	1	1	26	11	2481	-1.16	0.0	2.11	1.07	Cyp39a1
14	path:mmu04510: Focal adhesion	4	4	23	210	2282	-1.19	0.0	1.65	1.07	Chad Farp2 Igf1r Prkcb1
15	path:mmu04310: Wnt signaling pathway	3	3	24	138	2354	-1.27	0.0	1.66	1.07	Prkcb1 Sfrp2 Wnt5b
16	path:mmu00790: Folate biosynthesis	1	1	26	13	2479	-1.29	0.0	1.96	1.07	Akp2
17	path:mmu00624: 1- and 2-Methylnaphthalene degradation	1	1	26	13	2479	-1.29	0.0	1.96	1.07	Cyp39a1
18	path:mmu04080: Neuroactive ligand-receptor interaction	1	1	26	277	2215	-1.37	0.0	0.04	0.04	Edn1
19	path:mmu04520: Adherens junction	2	2	25	72	2420	-1.39	0.0	1.68	1.07	Farp2 Igf1r
20	path:mmu04060: Cytokine-cytokine receptor interaction	4	4	23	236	2256	-1.39	0.0	1.38	1.04	Ccl19 Gdf5 Il17e Inhbb
21	path:mmu00100: Biosynthesis of steroids	1	1	26	15	2477	-1.4	0.0	1.84	1.07	Cyp39a1
22	path:mmu00604: Ganglioside biosynthesis	1	1	26	18	2474	-1.54	0.0	1.68	1.07	St6galnac5
23	path:mmu00903: Limonene and pinene degradation	1	1	26	19	2473	-1.58	0.0	1.64	1.07	Cyp39a1
24	path:mmu00710: Carbon fixation	1	1	26	19	2473	-1.58	0.0	1.64	1.07	Pgk2
25	path:mmu00360: Phenylalanine metabolism	1	1	26	20	2472	-1.62	0.0	1.59	1.07	Cyp39a1
26	path:mmu00640: Propanoate metabolism	1	1	26	23	2469	-1.72	0.0	1.47	1.04	Ldh2
27	path:mmu00120: Bile acid biosynthesis	1	1	26	25	2467	-1.78	0.0	1.4	1.04	Cyp39a1
28	path:mmu00340: Histidine metabolism	1	1	26	25	2467	-1.78	0.0	1.4	1.04	Cyp39a1
29	path:mmu00510: N-Glycan biosynthesis	1	1	26	26	2466	-1.81	0.0	1.37	1.04	Alg3
30	path:mmu00150: Androgen and estrogen metabolism	1	1	26	31	2461	-1.93	0.0	1.23	0.94	Cyp39a1
31	path:mmu00620: Pyruvate metabolism	1	1	26	32	2460	-1.95	0.0	1.2	0.94	Ldh2
32	path:mmu04010: MAPK signaling pathway	2	2	25	229	2263	-2.0	0.0	0.32	0.3	Mapkapk2 Prkcb1
33	path:mmu04020: Calcium signaling pathway	2	2	25	179	2313	-2.06	0.0	0.53	0.43	Gna14 Prkcb1
34	path:mmu00350: Tyrosine metabolism	1	1	26	39	2453	-2.07	0.0	1.04	0.81	Cyp39a1
35	path:mmu04610: Complement and coagulation cascades	1	1	26	67	2425	-2.3	0.0	0.65	0.45	F7
36	path:mmu00380: Tryptophan metabolism	1	1	26	74	2418	-2.32	0.0	0.58	0.43	Cyp39a1
37	path:mmu04070: Phosphatidylinositol signaling system	1	1	26	75	2417	-2.33	0.0	0.57	0.43	Prkcb1
38	path:mmu00230: Purine metabolism	1	1	26	107	2385	-2.33	0.0	0.36	0.31	Gucy1a3
39	path:mmu04512: ECM-receptor interaction	1	1	26	83	2409	-2.34	0.0	0.51	0.43	Chad
