# Supplementary material for: A genomic analysis of mouse models of breast cancer reveals molecular features of mouse models and relationships to human breast cancer
Source: Breast Cancer Res. 2014 Jun 5;16(3):R59. doi: 10.1186/bcr3672 (PMC4078930; doi:10.1186/bcr3672)
Supplement: Additional file 2 — Fold change values organized by mouse tumor model type comparing the mouse model to all other types of mouse models. [file bcr3672-S2.zip › Additional_file_2/INT3_SAM/AdditionalFile43_INT3_SAM/UpregulatedGenesgather_transfac_121101.txt]

#	Annotation	Total Genes With Ann	Your Genes (With Ann)	Your Genes (No Ann)	Genome (With Ann)	Genome (No Ann)	ln(Bayes factor)	neg ln(p value)	FE: neg ln(p value)	FE: neg ln(FDR)	Genes
1	V$CART1_01: Cart-1 (cartilage homeoprotein 1)	6	6	146	1913	14106	2.77	6.56	0.0	0.0	Esm1 Hey2 Krt1-19 Myoc Synpr Taf10
2	V$IRF_Q6	23	23	129	4075	11944	2.08	5.84	0.0	0.0	Akp2 Armcx1 Atp1a1 BC037527 Ccl19 Cryab Cst3 D7Ertd458e Farp2 Gli2 Mrg1 Mrps17 Mtap1b Myoc Pdzx Pscdbp Scgb3a1 Slc26a7 Slc5a8 Slco1a5 Synpr Taf10 Tgtp
3	V$E2F1_Q6: E2F-1	96	96	56	8248	7771	1.83	5.57	5.97	0.2	1300010K09Rik 1300013B24Rik 2410129E14Rik Adamts15 Adamts4 Akp2 Aldh1a3 Arl4 Atp1a1 BC011487 BC018371 BC025458 BC037527 Bcl11a Carm1 Celsr2 Chad Cplx1 Creb3l3 Cryab Cst3 Cyp39a1 D2Bwg0891e D7Ertd458e Dock9 Edn1 Eif2s3y Emid2 Epha1 Evx2 Faf1 Fxyd7 Gmnn Gna14 Gpm6b Gucy1b3 Hcn2 Hdac11 Hey1 Hey2 Hmga2 Hpgd Igf1r Inhbb Krt1-19 Lect1 Lgals2 Lrig1 Mapkapk2 Mlph Mrg1 Msh2 Nelf Nfia Notch3 Nrarp Otog Pdi…
4	V$TCF4_Q5	106	106	46	12733	3286	1.59	5.24	0.0	0.0	1300010K09Rik 1300013B24Rik 2310042N02Rik 2410129E14Rik 2810422M04Rik A330096I21Rik Adamts4 Agmat Amelx Armcx1 Armcx2 Atp1a1 BC011487 BC016201 BC018371 BC025458 Bcl2l14 Cables1 Carm1 Ccbl2 Cdyl Cldn10 Cplx1 Creb3l3 Cryab Cst3 Cyp39a1 D2Bwg0891e D7Ertd458e Edn1 Emid2 Esm1 Evx2 F7 Faf1 Farp2 Gfra3 Gmnn Gpm6b Gucy1a3 Hcn2 Hdac11 Hey1 Hey2 Hmga2 Hmgn3 Hpgd Igf1r Ins1 Krt1-19 Lect1 Lgals2 Lmcd1 Mlph M…
5	V$CEBPGAMMA_Q6	94	94	58	11530	4489	1.28	4.91	0.0	0.0	1300013B24Rik 2810422M04Rik A330096I21Rik Adamts15 Akp2 Amelx Arl4 Armcx1 Armcx2 Armcx3 Atp1a1 BC011487 BC016201 BC037527 Bcl2l14 Carm1 Cldn10 Creb3l3 Cryab Cyp4f15 D2Bwg0891e D7Ertd458e Dnajb8 Dock9 Edn1 Emid2 Epha1 Esm1 Evx2 Faf1 Gdf5 Gli2 Gpm6b Gucy1a3 Gucy1b3 Hdac11 Hmga2 Hmgn3 Hpgd Ins1 Krt1-19 Lect1 Lmcd1 Lrrn6a Mapkapk2 Mrps17 Mtap1b Myoc Nelf Nfia Notch3 Npm3 Nrarp Paip1 Pdrg1 Pdzx Perp P…
6	V$BACH2_01: BTB and CNC homolog 2	88	88	64	10931	5088	1.22	4.84	0.0	0.0	1300010K09Rik 1300013B24Rik 2310042N02Rik 2410129E14Rik 2810422M04Rik Adamts4 Amelx Armcx3 Atp11a Atp1a1 BC016201 BC018371 BC025458 BC037527 Bcl2l14 Cables1 Carm1 Ccl19 Cdyl Cldn10 Cplx1 Creb3l3 Cyp4f15 D2Bwg0891e D7Ertd458e Dnajb8 Dock9 Epha1 Esm1 Evx2 Faf1 Fxyd7 Gdf5 Gli2 Gmnn Gna14 Gpm6b Hcn2 Hdac11 Hpgd Krt1-19 Lect1 Lgals2 Lrrn6a Mapkapk2 Mlph Mrg1 Msh2 Mtap1b Nelf Notch3 Npm3 Nrarp Otog Pdi…
7	V$BRN2_01: POU factor Brn-2	49	49	103	6828	9191	1.06	4.68	0.0	0.0	2310042N02Rik A330096I21Rik Adamts4 Amelx Armcx2 Atp11a BC018371 BC025458 BC037527 Bcl11a Bcl2l14 Celsr2 Cldn10 Cryab D2Bwg0891e D7Ertd458e Dock9 Epha1 Evx2 Gdf5 Gmnn Gpm6b Gucy1b3 Hmgn3 Ins1 Lrig1 Mapkapk2 Msh2 Mtap1b Npm3 Prkcb1 Pscdbp Rfx2 Rhov Rnpep Slc1a4 Slc25a26 Slc26a7 Slc43a3 Synpr Taf10 Tert Tgfb1i4 Tjp3 Tm4sf2 Tnfaip2 Trim47 Trpv2 Zfhx4
8	V$TFIIA_Q6	126	126	26	14404	1615	0.87	4.46	0.0	0.0	1300010K09Rik 1300013B24Rik 2310042N02Rik 2410129E14Rik 2810422M04Rik A330096I21Rik Adamts15 Adamts4 Agmat Akp2 Aldh1a3 Amelx Armcx1 Armcx3 Atp11a Atp1a1 BC011487 BC016201 BC018371 Bcl11a Bcl2l14 Cables1 Ccbl2 Ccl19 Cdyl Celsr2 Cplx1 Creb3l3 Cryab Cst3 Cyp4f15 D2Bwg0891e D7Ertd458e Dlx5 Dock9 Edn1 Eif2s3y Emid2 Epha1 Esm1 Evx2 F7 Faf1 Farp2 Fxyd7 Gdf5 Gli2 Gmnn Gna14 Gpm6b Gucy1a3 Gucy1b3 Hcn2 He…
9	V$AP1_Q4: activator protein 1	111	111	41	13060	2959	0.85	4.4	0.0	0.0	1300010K09Rik 1300013B24Rik 2310042N02Rik 2410129E14Rik 2810422M04Rik A330096I21Rik Adamts4 Agmat Akp2 Amelx Armcx2 Armcx3 Atp11a BC016201 BC018371 BC025458 BC037527 Bcl11a Bcl2l14 Cables1 Carm1 Ccbl2 Ccl19 Cdyl Cldn10 Cplx1 Creb3l3 Cryab Cst3 Cyp4f15 D7Ertd458e Dlx5 Dnajb8 Dock9 Edn1 Eif2s3y Emid2 Epha1 Esm1 F7 Faf1 Farp2 Fxyd7 Gdf5 Gfra3 Gmnn Gna14 Gpm6b Gucy1b3 Hcn2 Hdac11 Hey2 Hmga2 Hmgn3 Hpg…
10	V$CP2_01: CP2	110	110	42	10041	5978	0.75	4.34	4.85	0.19	1300010K09Rik 2310042N02Rik 2410129E14Rik 2810422M04Rik A330096I21Rik Adamts15 Agmat Akp2 Aldh1a3 Arl4 Armcx1 Atp11a Atp1a1 BC011487 BC018371 BC025458 BC037527 Cables1 Ccbl2 Ccl19 Celsr2 Cryab Cst3 Cyp39a1 Cyp4f15 D2Bwg0891e Dlx5 Dock9 Edn1 Emid2 Epha1 Esm1 Evx2 F7 Faf1 Farp2 Fxyd7 Gdf5 Gli2 Gmnn Gpm6b Gucy1b3 Hcn2 Hey1 Hey2 Hmga2 Hmgn3 Igf1r Il17e Inhbb Klk10 Krt1-19 Ldh2 Lect1 Lgals2 Lrrn6a Map…
11	V$NKX3A_01: NK class homeobox factor 3A	18	18	134	3178	12841	0.69	4.21	0.0	0.0	A330096I21Rik Aldh1a3 Amelx Armcx2 Cdyl Epha1 Gdf5 Gmnn Lgals2 Mapkapk2 Rhov Rpl39 Slc25a26 Slc26a7 Slc5a8 St6galnac5 Tgtp Trpv2
12	V$EVI1_04: ectopic viral integration site 1 encoded factor	99	99	53	11887	4132	0.68	4.21	0.01	0.0	1300010K09Rik 2310042N02Rik 2810422M04Rik A330096I21Rik Adamts4 Agmat Aldh1a3 Amelx Armcx1 Armcx2 Armcx3 BC011487 BC018371 BC037527 Bcl11a Bcl2l14 Carm1 Ccbl2 Ccl19 Cdyl Cldn10 Cplx1 Creb3l3 Cyp39a1 D2Bwg0891e Dnajb8 Edn1 Eif2s3y Epha1 Esm1 Evx2 Faf1 Fxyd7 Gfra3 Gli2 Gmnn Gna14 Gpm6b Gucy1a3 Gucy1b3 Hcn2 Hdac11 Hmgn3 Hpgd Igf1r Il17e Ins1 Ldh2 Lect1 Lgals2 Lrig1 Lrrn6a Mapkapk2 Mrg1 Mrps17 Mtap1b…
13	V$CDX2_Q5	82	82	70	10199	5820	0.68	4.21	0.01	0.0	2310042N02Rik 2810422M04Rik A330096I21Rik Amelx Armcx1 Armcx2 Armcx3 Atp1a1 BC011487 BC016201 BC025458 BC037527 Bcl2l14 Cables1 Carm1 Celsr2 Cldn10 Cst3 Cyp4f15 D2Bwg0891e D7Ertd458e Dnajb8 Dock9 Edn1 Emid2 Epha1 Evx2 Faf1 Farp2 Fxyd7 Gdf5 Gfra3 Gmnn Gna14 Gpm6b Hcn2 Hmga2 Hmgn3 Hpgd Krt1-19 Ldh2 Lgals2 Lmcd1 Lrig1 Lrrn6a Mapkapk2 Mrg1 Mrps17 Mtap1b Myoc Nelf Nfia Npm3 Nrarp Perp Prkwnk4 Pscdbp R…
14	V$SMAD4_Q6	78	78	74	6674	9345	0.54	4.03	4.55	0.19	2310042N02Rik A330096I21Rik Adamts15 Adamts4 Akp2 Aldh1a3 Arl4 Atp11a Atp1a1 BC016201 BC018371 BC025458 BC037527 Bcl2l14 Cables1 Carm1 Ccl19 Celsr2 Chad Creb3l3 Cryab Cyp39a1 Cyp4f15 D2Bwg0891e D7Ertd458e Dlx5 Dnajb8 Dock9 Epha1 F7 Faf1 Fxyd7 Gmnn Gna14 Gucy1a3 Gucy1b3 Hcn2 Hey1 Hmga2 Hpgd Krt1-19 Lect1 Lmcd1 Mapkapk2 Mlph Mrps17 Msh2 Mtap1b Myoc Pdik1l Pdrg1 Pkp1 Ppnr Prap1 Prelp Prkcabp Prkcb1 …
15	V$PAX6_Q2	19	19	133	3227	12792	0.36	3.85	0.01	0.0	2310042N02Rik BC016201 Carm1 Ccl19 Creb3l3 Cst3 D2Bwg0891e D7Ertd458e Eif2s3y Mapkapk2 Perp Prkwnk4 Rhov Rnpep Rpl39 Slc43a3 Slc5a8 Tomm34 Trpv2
16	V$PIT1_Q6	102	102	50	12096	3923	0.33	3.79	0.01	0.0	1300013B24Rik 2310042N02Rik 2810422M04Rik A330096I21Rik Adamts15 Adamts4 Agmat Aldh1a3 Amelx Armcx1 Armcx2 Armcx3 Atp11a Atp1a1 BC011487 BC018371 BC037527 Bcl2l14 Carm1 Ccbl2 Ccl19 Cldn10 Cplx1 Creb3l3 Cryab Cyp39a1 D7Ertd458e Dnajb8 Dock9 Edn1 Eif2s3y Epha1 Evx2 Faf1 Farp2 Gdf5 Gfra3 Gli2 Gmnn Gpm6b Gucy1a3 Gucy1b3 Hcn2 Hey1 Hey2 Hmgn3 Hpgd Igf1r Il17e Ins1 Krt1-19 Lgals2 Lmcd1 Lrig1 Lrrn6a Mapk…
17	V$SP3_Q3	114	114	38	10599	5420	0.32	3.79	4.4	0.19	1300010K09Rik 1300013B24Rik 2310042N02Rik 2410129E14Rik 2810422M04Rik A330096I21Rik Adamts15 Adamts4 Agmat Akp2 Aldh1a3 Arl4 Armcx3 Atp11a Atp1a1 BC011487 BC016201 BC018371 BC025458 BC037527 Bcl11a Bcl2l14 Cables1 Celsr2 Chad Cplx1 Cryab Cst3 Cyp39a1 Cyp4f15 D2Bwg0891e D7Ertd458e Dlx5 Dnajb8 Dock9 Edn1 Eif2s3y Emid2 Epha1 Esm1 Faf1 Farp2 Fxyd7 Gdf5 Gli2 Gmnn Gna14 Gucy1a3 Hcn2 Hdac11 Hey1 Hmga2 H…
18	V$ELF1_Q6	58	58	94	7581	8438	0.24	3.67	0.01	0.0	1300010K09Rik 1300013B24Rik 2310042N02Rik 2410129E14Rik Akp2 Amelx Armcx1 Armcx3 Atp1a1 Bcl2l14 Ccbl2 Chad Cldn10 Cplx1 Cst3 Dlx5 Edn1 Eif2s3y Esm1 Evx2 F7 Farp2 Fxyd7 Gna14 Gpm6b Gucy1b3 Igf1r Ins1 Krt1-19 Ldh2 Lgals2 Lrrn6a Mrg1 Msh2 Mtap1b Nfia Nrarp Pdzx Prelp Prkcabp Pscdbp Rasl12 Rnpep Scgb3a1 Slc14a2 Slc1a4 Slc25a25 Slc25a26 Slc43a3 Slco1a5 Sostdc1 Synpr Tbc1d19 Tmem2 Tnfaip2 Trpv2 Zfp422-…
19	V$CDPCR1_01: cut-like homeodomain protein	107	107	45	12540	3479	0.16	3.61	0.01	0.0	1300010K09Rik 1300013B24Rik 2310042N02Rik 2410129E14Rik 2810422M04Rik A330096I21Rik Adamts15 Akp2 Aldh1a3 Amelx Armcx1 Armcx2 Armcx3 BC011487 BC016201 BC018371 BC025458 Bcl2l14 Cables1 Carm1 Cdyl Celsr2 Cldn10 Cplx1 Creb3l3 Cst3 Cyp39a1 Cyp4f15 D7Ertd458e Dlx5 Dock9 Edn1 Eif2s3y Emid2 Epha1 Esm1 Evx2 F7 Faf1 Farp2 Fxyd7 Gfra3 Gli2 Gmnn Gpm6b Gucy1a3 Gucy1b3 Hcn2 Hey1 Hey2 Hmga2 Hmgn3 Il17e Ins1 L…
20	V$AP1_Q2: activator protein 1	90	90	62	10856	5163	0.11	3.55	0.01	0.0	1300013B24Rik 2310042N02Rik 2410129E14Rik Adamts4 Agmat Akp2 Amelx Armcx3 Atp11a Atp1a1 BC018371 BC025458 BC037527 Bcl11a Bcl2l14 Cables1 Carm1 Ccbl2 Ccl19 Cdyl Chad Cldn10 Creb3l3 Cst3 Cyp39a1 D7Ertd458e Dlx5 Dnajb8 Dock9 Edn1 Eif2s3y Epha1 Esm1 Farp2 Fxyd7 Gdf5 Gfra3 Gmnn Gna14 Gpm6b Gucy1b3 Hcn2 Hdac11 Hey2 Hmga2 Hmgn3 Hpgd Il17e Ins1 Krt1-19 Lect1 Lgals2 Lrig1 Mlph Msh2 Nelf Nrarp Paip1 Pdik1…
21	V$E2F_Q3_01	65	65	87	5478	10541	0.07	3.49	4.03	0.19	2410129E14Rik Adamts15 Aldh1a3 Arl4 Atp1a1 BC011487 BC016201 BC018371 BC037527 Bcl11a Carm1 Celsr2 Chad Cryab Cst3 Dlx5 Dnajb8 Faf1 Farp2 Fxyd7 Gmnn Gna14 Hey1 Hey2 Hmgn3 Hpgd Igf1r Inhbb Krt1-19 Lrig1 Mrg1 Mrps17 Msh2 Mtap1b Notch3 Nrarp Pdik1l Pdrg1 Pdzx Prkcabp Prkcb1 Pscdbp Rasl12 Rfx2 Rhov Rnpep Rpl14 Scgb3a1 Sfrp2 Slc25a25 Slc25a26 Slco1a5 Sox14 Ssbp2 Synpr Tbc1d19 Tgfb1i4 Tjp3 Tm4sf2 Tomm3…
22	V$MINI20_B: Muscle initiator sequence-20	106	106	46	9800	6219	0.01	0.0	4.02	0.19	1300010K09Rik 2410129E14Rik A330096I21Rik Adamts15 Agmat Akp2 Aldh1a3 Arl4 Armcx1 Armcx3 Atp11a Atp1a1 BC011487 BC016201 BC018371 BC025458 BC037527 Carm1 Ccbl2 Ccl19 Celsr2 Chad Creb3l3 Cryab Cst3 Cyp39a1 Cyp4f15 D2Bwg0891e D7Ertd458e Dlx5 Dnajb8 Dock9 Emid2 Epha1 Esm1 Evx2 F7 Farp2 Fxyd7 Gdf5 Gli2 Gmnn Gna14 Gpm6b Gucy1a3 Gucy1b3 Hcn2 Hdac11 Hey1 Hey2 Hmga2 Hmgn3 Hpgd Igf1r Inhbb Ins1 Klk10 Krt1…
23	V$MAZ_Q6	118	118	34	11153	4866	-0.07	0.0	4.01	0.19	1300010K09Rik 1300013B24Rik 2310042N02Rik 2410129E14Rik 2810422M04Rik A330096I21Rik Adamts15 Adamts4 Agmat Akp2 Aldh1a3 Arl4 Armcx3 Atp11a Atp1a1 BC018371 BC025458 BC037527 Bcl11a Bcl2l14 Ccbl2 Ccl19 Celsr2 Chad Cldn10 Creb3l3 Cryab Cst3 Cyp39a1 Cyp4f15 D2Bwg0891e D7Ertd458e Dlx5 Dnajb8 Dock9 Edn1 Eif2s3y Emid2 Epha1 Evx2 F7 Faf1 Farp2 Fxyd7 Gdf5 Gfra3 Gli2 Gmnn Gpm6b Gucy1a3 Gucy1b3 Hcn2 Hdac11 …
24	V$LEF1TCF1_Q4	62	62	90	7883	8136	-0.17	0.0	0.02	0.0	2310042N02Rik 2410129E14Rik Adamts4 Agmat Amelx Armcx1 Armcx2 Atp1a1 BC016201 BC025458 Bcl2l14 Cables1 Carm1 Chad Cst3 Cyp39a1 Cyp4f15 D2Bwg0891e Dlx5 Emid2 Epha1 Evx2 Faf1 Farp2 Fxyd7 Gmnn Gna14 Gucy1a3 Hdac11 Hey2 Hpgd Il17e Ins1 Lect1 Lmcd1 Mapkapk2 Mrg1 Mrps17 Mtap1b Myoc Notch3 Otog Pdrg1 Pkp1 Ppnr Pscdbp Rasl12 Rpl14 Slc4a8 Slc5a8 Sostdc1 Sox14 St6galnac5 Taf10 Tert Tgtp Tm4sf2 Tmem2 Tnfaip…
25	V$AFP1_Q6	16	16	136	2738	13281	-0.2	0.0	0.01	0.0	2310042N02Rik 2810422M04Rik Amelx Armcx2 Cst3 Eif2s3y Evx2 Gucy1b3 Lect1 Mapkapk2 Pdrg1 Pdzx Prkwnk4 Rpl39 Slc1a4 Slc26a7
26	V$OCT1_06: octamer-binding factor 1	71	71	81	8817	7202	-0.21	0.0	0.02	0.0	1300010K09Rik 1300013B24Rik 2810422M04Rik A330096I21Rik Adamts15 Agmat Amelx Armcx1 Armcx3 BC016201 BC025458 Bcl11a Cables1 Cdyl Celsr2 Cldn10 Cplx1 Cst3 Cyp4f15 D7Ertd458e Edn1 Eif2s3y Emid2 Epha1 Esm1 Evx2 Faf1 Farp2 Gna14 Hdac11 Hey1 Hey2 Hpgd Ldh2 Lect1 Lgals2 Lmcd1 Lrig1 Mapkapk2 Mlph Mrps17 Mtap1b Myoc Nfia Npm3 Pdrg1 Ppnr Prap1 Prkcb1 Rasl12 Rhov Rpl14 Rpl39 Slc25a25 Slc25a26 Slc26a7 Slc43…
27	V$SOX5_01: Sox-5	82	82	70	7357	8662	-0.36	0.0	3.53	0.0	1300013B24Rik 2310042N02Rik 2810422M04Rik Amelx Armcx1 Armcx3 BC011487 BC016201 BC018371 BC025458 BC037527 Bcl2l14 Cables1 Ccl19 Cdyl Celsr2 Cplx1 Creb3l3 Cyp39a1 Cyp4f15 D7Ertd458e Dock9 Edn1 Eif2s3y Epha1 Esm1 F7 Gmnn Gna14 Gpm6b Gucy1a3 Hdac11 Hey2 Hmgn3 Hpgd Ins1 Krt1-19 Ldh2 Lect1 Lgals2 Lmcd1 Lrig1 Mapkapk2 Mlph Mrg1 Mrps17 Myoc Nelf Npm3 Nrarp Paip1 Pdik1l Pdzx Ppnr Prelp Prkcabp Pscdbp Rf…
28	V$TATA_C: Retroviral TATA box	35	35	117	4865	11154	-0.45	0.0	0.02	0.0	1300010K09Rik 1300013B24Rik 2310042N02Rik 2810422M04Rik Adamts4 Amelx Atp1a1 Carm1 Epha1 Esm1 Faf1 Gna14 Gucy1a3 Hmga2 Hpgd Krt1-19 Lmcd1 Lrig1 Mrg1 Mrps17 Myoc Otog Rfx2 Rhov Rnpep Slc25a25 Slc26a7 Slc4a8 Ssbp2 St6galnac5 Tbc1d19 Tgfb1i4 Tm4sf1 Tomm34 Trpv2
29	V$MAX_01: Max	1	1	151	666	15353	-0.48	0.0	0.0	0.0	Perp
30	V$LPOLYA_B: Lentiviral Poly A signal	22	22	130	3329	12690	-0.67	0.0	0.02	0.0	2410129E14Rik Adamts15 Amelx Armcx1 Armcx2 BC037527 Bcl2l14 Cables1 Cyp39a1 Gli2 Msh2 Pdik1l Prelp Slc14a2 Slc4a8 Slco1a5 Sostdc1 St6galnac5 Tert Tjp3 Tnfaip2 Trpv2
31	V$OCT1_05: octamer-binding factor 1	4	4	148	1093	14926	-0.73	0.0	0.01	0.0	Lect1 Prkcb1 Scgb3a1 Zfp422-rs1
32	V$OSF2_Q6	91	91	61	10704	5315	-0.74	0.0	0.03	0.0	1300013B24Rik 2310042N02Rik 2410129E14Rik 2810422M04Rik A330096I21Rik Adamts15 Aldh1a3 Amelx Armcx1 Armcx2 Armcx3 Atp11a BC011487 BC016201 Bcl11a Bcl2l14 Carm1 Ccbl2 Ccl19 Cdyl Celsr2 Chad Cldn10 Creb3l3 Cryab Cst3 Cyp39a1 D2Bwg0891e D7Ertd458e Dnajb8 Dock9 Edn1 Eif2s3y Emid2 Fxyd7 Gfra3 Gmnn Gna14 Gpm6b Gucy1a3 Gucy1b3 Hdac11 Hey2 Il17e Lect1 Lgals2 Lrig1 Lrrn6a Mlph Mrps17 Myoc Notch3 Nrarp Oto…
33	V$GATA1_03: GATA-binding factor 1	42	42	110	5536	10483	-0.75	0.0	0.03	0.0	2310042N02Rik Akp2 Amelx Armcx1 Atp11a BC016201 Chad Cldn10 Cyp39a1 D7Ertd458e Edn1 Eif2s3y F7 Gna14 Gucy1b3 Hey1 Hmgn3 Hpgd Il17e Ins1 Lgals2 Mapkapk2 Mrps17 Mtap1b Myoc Nelf Pdrg1 Perp Rab11fip5 Slc43a3 Slc5a8 Slco1a5 Ssbp2 St6galnac5 Tbc1d19 Tert Tgfb1i4 Tgtp Tomm34 Trim3 Ttpa Zfp422-rs1
34	V$FOX_Q2	106	106	46	12198	3821	-0.77	0.0	0.03	0.0	1300013B24Rik 2310042N02Rik 2810422M04Rik A330096I21Rik Adamts15 Adamts4 Agmat Amelx Armcx1 Armcx2 Armcx3 Atp11a Atp1a1 BC011487 BC025458 BC037527 Bcl11a Bcl2l14 Carm1 Ccl19 Cdyl Chad Cldn10 Cplx1 Creb3l3 Cryab Cst3 Cyp39a1 Cyp4f15 D7Ertd458e Dnajb8 Edn1 Eif2s3y Emid2 Epha1 Esm1 Evx2 F7 Faf1 Gdf5 Gfra3 Gmnn Gna14 Gpm6b Gucy1a3 Gucy1b3 Hdac11 Hey2 Hmga2 Hmgn3 Hpgd Il17e Ldh2 Lgals2 Mlph Mrg1 Mrps1…
35	V$VMW65_Q6	55	55	97	6907	9112	-0.83	0.0	0.04	0.0	1300010K09Rik 2310042N02Rik 2810422M04Rik A330096I21Rik Adamts15 Armcx1 Armcx3 BC016201 BC025458 Bcl2l14 Cables1 Carm1 Cdyl Chad Cldn10 D7Ertd458e Edn1 Emid2 Evx2 Gdf5 Gli2 Hdac11 Il17e Ins1 Lgals2 Mapkapk2 Myoc Nrarp Otog Paip1 Perp Pkp1 Prap1 Pscdbp Rasl12 Rhov Scgb3a1 Slc14a2 Slc1a4 Slc26a7 Slc5a8 Slco1a5 St6galnac5 Synpr Tert Tgfb1i4 Tgtp Tjp3 Tmem2 Trim3 Trim47 Ttpa Zfhx4 Zfp189 Zfp422-rs1
36	V$GR_01: high affinity binding site for glucocorticoid receptor	5	5	147	1213	14806	-0.84	0.0	0.01	0.0	Atp1a1 Carm1 Creb3l3 Pdrg1 Pscdbp
37	V$E2F1_Q4: E2F-1	53	53	99	4557	11462	-0.88	0.0	2.98	0.0	2410129E14Rik 2810422M04Rik Adamts15 Aldh1a3 Arl4 Armcx3 BC011487 BC016201 BC018371 BC037527 Carm1 Ccbl2 Chad Cst3 D2Bwg0891e Faf1 Fxyd7 Gfra3 Gna14 Hcn2 Hey1 Hmgn3 Hpgd Igf1r Inhbb Mlph Mrg1 Msh2 Notch3 Otog Pdik1l Prelp Prkcabp Prkcb1 Prkwnk4 Pscdbp Rfx2 Rhov Rpl14 Slc25a26 Slc5a8 Slco1a5 Sostdc1 Sox14 Ssbp2 Tbc1d19 Tgfb1i4 Tjp3 Tomm34 Ttpa X99384 Zfp189 Zic2
38	V$KROX_Q6	70	70	82	6295	9724	-0.89	0.0	2.92	0.0	1300010K09Rik 1300013B24Rik 2410129E14Rik Agmat Akp2 Aldh1a3 Arl4 Armcx3 Atp11a Atp1a1 BC016201 BC037527 Bcl11a Celsr2 Cryab Cyp39a1 Cyp4f15 D2Bwg0891e Emid2 Epha1 Evx2 Faf1 Farp2 Fxyd7 Gli2 Gmnn Hcn2 Hdac11 Hey1 Hey2 Hmga2 Hmgn3 Hpgd Igf1r Inhbb Klk10 Lrig1 Mapkapk2 Mrg1 Msh2 Nelf Nfia Notch3 Npm3 Nrarp Pdik1l Prkcabp Prkwnk4 Rab11fip5 Rfx2 Rhov Rpl14 Scgb3a1 Sfrp2 Slc1a4 Slc25a25 Slc5a8 Sox14 S…
39	V$PAX3_B: Pax-3 binding sites	102	102	50	9685	6334	-0.93	0.0	2.89	0.0	1300010K09Rik 2310042N02Rik 2410129E14Rik 2810422M04Rik A330096I21Rik Adamts15 Akp2 Aldh1a3 Amelx Arl4 Armcx2 Armcx3 Atp11a Atp1a1 BC018371 Bcl11a Cables1 Carm1 Ccbl2 Ccl19 Celsr2 Chad Cldn10 Cplx1 Cyp39a1 D2Bwg0891e D7Ertd458e Dlx5 Dock9 Eif2s3y Emid2 Epha1 F7 Faf1 Farp2 Fxyd7 Gdf5 Gfra3 Gmnn Gna14 Gucy1a3 Gucy1b3 Hdac11 Hey1 Hpgd Igf1r Il17e Inhbb Klk10 Krt1-19 Lect1 Lgals2 Lmcd1 Lrig1 Mapkapk2…
40	V$GATA_C: GATA binding site	62	62	90	7598	8421	-0.98	0.0	0.04	0.0	2810422M04Rik Akp2 Armcx2 BC011487 BC025458 Cdyl Cldn10 Cplx1 Creb3l3 D7Ertd458e Dnajb8 Dock9 Edn1 Epha1 Esm1 Evx2 Farp2 Gna14 Gpm6b Hdac11 Hey2 Hmga2 Hmgn3 Hpgd Lect1 Lmcd1 Mapkapk2 Mrps17 Msh2 Mtap1b Myoc Nelf Notch3 Npm3 Pdrg1 Pdzx Pkp1 Ppnr Prap1 Prkwnk4 Rab11fip5 Rasl12 Rpl39 Slc14a2 Slc25a26 Slc26a7 Slc4a8 Slco1a5 Sostdc1 Synpr Taf10 Tgfb1i4 Tgtp Tjp3 Tm4sf1 Tmem2 Tnfaip2 Tst Wnt5b Zfp189 Z…
41	V$BACH1_01: BTB and CNC homolog 1	6	6	146	232	15787	-1.0	0.0	3.69	0.0	Atp11a Bcl2l14 Epha1 Nrarp Rab11fip5 Trpv2
42	V$BARBIE_01: barbiturate-inducible element	86	86	66	8014	8005	-1.01	0.0	2.76	0.0	1300013B24Rik 2310042N02Rik 2410129E14Rik 2810422M04Rik A330096I21Rik Adamts15 Adamts4 Akp2 Armcx1 Armcx2 Bcl11a Bcl2l14 Cables1 Ccbl2 Ccl19 Celsr2 Creb3l3 Cryab Cst3 Cyp39a1 Cyp4f15 D2Bwg0891e D7Ertd458e Dnajb8 Edn1 Emid2 Epha1 Gdf5 Gmnn Gna14 Gpm6b Gucy1a3 Hcn2 Hdac11 Hey1 Hmga2 Hpgd Igf1r Il17e Inhbb Ins1 Krt1-19 Lect1 Lmcd1 Lrrn6a Mapkapk2 Mrps17 Msh2 Myoc Notch3 Pdik1l Pdrg1 Pkp1 Ppnr Prap1 …
43	V$MEF2_Q6_01	80	80	72	9460	6559	-1.03	0.0	0.05	0.0	2810422M04Rik A330096I21Rik Adamts15 Adamts4 Aldh1a3 Amelx Arl4 Armcx1 Armcx2 Armcx3 Atp1a1 BC011487 BC016201 BC037527 Bcl2l14 Cables1 Ccbl2 Cdyl Cldn10 Creb3l3 D2Bwg0891e D7Ertd458e Dlx5 Edn1 Eif2s3y Emid2 Esm1 Evx2 Farp2 Fxyd7 Gdf5 Gmnn Gpm6b Gucy1a3 Gucy1b3 Hdac11 Hmgn3 Igf1r Ldh2 Lgals2 Lmcd1 Lrig1 Mapkapk2 Mlph Mrg1 Mrps17 Msh2 Mtap1b Myoc Nelf Notch3 Npm3 Pdrg1 Pdzx Perp Prkwnk4 Pscdbp Rhov…
44	V$EBF_Q6	52	52	100	4531	11488	-1.1	0.0	2.72	0.0	2310042N02Rik 2410129E14Rik Adamts4 Akp2 Aldh1a3 Armcx3 BC018371 BC025458 Bcl11a Carm1 Ccl19 Cdyl Celsr2 Cplx1 Cryab Cyp39a1 Dnajb8 Emid2 Epha1 F7 Gli2 Gpm6b Hcn2 Hdac11 Hey1 Hey2 Inhbb Krt1-19 Lect1 Lgals2 Otog Prelp Prkcabp Pscdbp Rab11fip5 Rasl12 Rnpep Rpl39 Scgb3a1 Slc1a4 Slco1a5 Sox14 Synpr Tgfb1i4 Tgtp Tjp3 Tnfaip2 Trim47 Tst Wnt5b Zfhx4 Zfp422-rs1
45	V$ZTA_Q2	39	39	113	5074	10945	-1.12	0.0	0.05	0.0	2310042N02Rik 2410129E14Rik 2810422M04Rik Amelx BC025458 Cdyl Creb3l3 D2Bwg0891e Epha1 Faf1 Gucy1a3 Hcn2 Hpgd Inhbb Lgals2 Msh2 Mtap1b Pdzx Perp Pkp1 Prap1 Prelp Rab11fip5 Rasl12 Rfx2 Rpl14 Slc5a8 Slco1a5 Sostdc1 Synpr Tbc1d19 Tert Tnfaip2 Tomm34 Trim3 Trpv2 Tst Wnt5b Zfhx4
46	V$ETS2_B: c-Ets-2 binding sites	33	33	119	4414	11605	-1.13	0.0	0.04	0.0	1300010K09Rik 1300013B24Rik Adamts4 Amelx Atp11a BC016201 BC018371 BC037527 Dnajb8 Edn1 F7 Gmnn Gpm6b Hey2 Mtap1b Nelf Pdzx Perp Ppnr Prap1 Prelp Slc14a2 Slc25a25 Slc25a26 Slco1a5 Synpr Taf10 Tbc1d19 Tgfb1i4 Tjp3 Tmem2 Tnfaip2 X99384
47	V$SREBP_Q3	58	58	94	5160	10859	-1.15	0.0	2.64	0.0	2310042N02Rik A330096I21Rik Agmat Arl4 Armcx3 Atp1a1 BC011487 BC018371 Bcl11a Bcl2l14 Carm1 Ccl19 Cdyl Cldn10 Cplx1 Cryab Cyp39a1 Dock9 Edn1 Emid2 Epha1 Esm1 Farp2 Gfra3 Gpm6b Hcn2 Hey1 Hey2 Hmga2 Hpgd Ins1 Klk10 Krt1-19 Ldh2 Mrps17 Msh2 Nfia Notch3 Npm3 Otog Prap1 Prkcabp Prkcb1 Rab11fip5 Rnpep Sfrp2 Slc25a26 Slc5a8 Synpr Tert Tgtp Tm4sf2 Tnfaip2 Tomm34 Ttpa Wnt5b Zfhx4 Zfp189
48	V$E2F1DP1_01: E2F-1:DP-1 heterodimer	52	52	100	4550	11469	-1.15	0.0	2.66	0.0	1300013B24Rik 2410129E14Rik Adamts4 Aldh1a3 Armcx3 Atp1a1 BC025458 Bcl11a Celsr2 Chad Creb3l3 Cyp39a1 D2Bwg0891e Dock9 Eif2s3y Epha1 Evx2 Faf1 Gmnn Gna14 Gucy1b3 Hey2 Hmga2 Hpgd Igf1r Inhbb Krt1-19 Lrig1 Mrg1 Msh2 Nfia Nrarp Otog Perp Prkcabp Prkcb1 Rpl39 Scgb3a1 Sfrp2 Slc1a4 Slc25a25 Slc43a3 Slco1a5 Sox14 Taf10 Tert Tjp3 Tm4sf2 Trim3 Trim47 Ttpa Zfp189
49	V$IK1_01: Ikaros 1	93	93	59	8822	7197	-1.17	0.0	2.57	0.0	1300013B24Rik 2310042N02Rik Adamts15 Adamts4 Agmat Aldh1a3 Amelx Armcx1 Atp1a1 BC011487 BC016201 BC018371 BC025458 BC037527 Bcl2l14 Carm1 Ccbl2 Ccl19 Cdyl Chad Cldn10 Cplx1 Creb3l3 Cst3 Cyp39a1 Cyp4f15 D7Ertd458e Dlx5 Dnajb8 Edn1 Emid2 Esm1 Evx2 Gdf5 Gli2 Gna14 Gpm6b Gucy1b3 Hcn2 Hdac11 Hey1 Hey2 Hmga2 Hmgn3 Igf1r Il17e Inhbb Krt1-19 Ldh2 Lect1 Lgals2 Lmcd1 Lrig1 Mlph Mrps17 Nelf Nfia Otog Pdik1l…
50	V$POU1F1_Q6	52	52	100	6443	9576	-1.2	0.0	0.06	0.0	1300010K09Rik 1300013B24Rik 2310042N02Rik A330096I21Rik Agmat Amelx Armcx1 Armcx2 Armcx3 Atp1a1 BC011487 Cplx1 Cst3 Cyp4f15 Edn1 Eif2s3y Esm1 Evx2 Gmnn Hcn2 Hmgn3 Hpgd Ins1 Lgals2 Lmcd1 Mapkapk2 Mlph Mrg1 Mrps17 Nelf Npm3 Paip1 Pdzx Pkp1 Ppnr Prap1 Prkcb1 Rasl12 Rfx2 Rhov Sfrp2 Slc14a2 Slc25a25 Slc26a7 Slco1a5 Tgfb1i4 Tmem2 Tomm34 Trpv2 Wnt5b Zfp189 Zfp422-rs1
51	V$ELK1_01: Elk-1	31	31	121	4168	11851	-1.2	0.0	0.05	0.0	1300010K09Rik 2310042N02Rik A330096I21Rik Armcx1 Armcx2 Armcx3 BC011487 BC018371 BC025458 BC037527 Chad Dnajb8 Gdf5 Gmnn Inhbb Krt1-19 Mapkapk2 Mrg1 Mtap1b Nfia Pdrg1 Prkcabp Prkwnk4 Rpl39 Scgb3a1 Slc14a2 Slc5a8 Slco1a5 Tert Tm4sf2 Ttpa
52	V$PITX2_Q2: pituitary homeobox factor 2	56	56	96	6863	9156	-1.21	0.0	0.06	0.0	1300013B24Rik 2310042N02Rik Agmat Akp2 Amelx Armcx1 Armcx3 Atp11a Atp1a1 BC011487 BC037527 Creb3l3 D7Ertd458e Dnajb8 Edn1 Eif2s3y Emid2 Farp2 Gli2 Gpm6b Hcn2 Hey2 Hmgn3 Hpgd Il17e Lgals2 Lrig1 Mapkapk2 Mrps17 Msh2 Mtap1b Nfia Npm3 Pdrg1 Pscdbp Rab11fip5 Rasl12 Rfx2 Rnpep Rpl14 Rpl39 Sfrp2 Slc14a2 Slc43a3 Slc5a8 Slco1a5 Sox14 St6galnac5 Taf10 Tert Tmem2 Tnfaip2 Tomm34 Trim3 Trpv2 Zfp422-rs1
53	V$MAZR_01: MAZ related factor	72	72	80	6640	9379	-1.22	0.0	2.49	0.0	1300013B24Rik 2310042N02Rik 2810422M04Rik Adamts15 Adamts4 Agmat Akp2 Armcx2 Atp11a BC018371 BC025458 BC037527 Bcl11a Cst3 Cyp39a1 Cyp4f15 D2Bwg0891e D7Ertd458e Dnajb8 Eif2s3y Emid2 Epha1 F7 Faf1 Farp2 Fxyd7 Gli2 Gucy1a3 Hcn2 Hey1 Hey2 Hmga2 Hmgn3 Igf1r Il17e Inhbb Krt1-19 Ldh2 Lect1 Lrig1 Lrrn6a Mapkapk2 Mlph Mrg1 Mrps17 Msh2 Nfia Notch3 Npm3 Nrarp Pdik1l Pdzx Ppnr Prap1 Prelp Prkwnk4 Pscdbp Rfx…
54	V$WHN_B: winged-helix factor nude	45	45	107	3871	12148	-1.23	0.0	2.6	0.0	Adamts15 Agmat Akp2 Arl4 BC016201 BC018371 BC025458 BC037527 Bcl11a Carm1 Ccbl2 Cryab Cst3 Cyp4f15 Evx2 Faf1 Farp2 Fxyd7 Gli2 Gmnn Gna14 Gpm6b Hey1 Hey2 Hpgd Krt1-19 Msh2 Nelf Nrarp Otog Pdik1l Pdrg1 Perp Prkcabp Rpl39 Scgb3a1 Sfrp2 Slc14a2 Slc25a26 Slc5a8 Sox14 St6galnac5 Tmem2 Tst Ttpa
55	V$CHOP_01: heterodimers of CHOP and C/EBPalpha	35	35	117	4593	11426	-1.24	0.0	0.05	0.0	1300010K09Rik Agmat Amelx Armcx1 Armcx3 BC011487 BC018371 BC025458 Cldn10 Dock9 Faf1 Gli2 Gmnn Hdac11 Hmgn3 Il17e Mrps17 Nrarp Otog Pdzx Pkp1 Prkcb1 Rfx2 Rnpep Sfrp2 Slc14a2 Slc43a3 Slc5a8 Tgfb1i4 Tjp3 Tm4sf2 Tnfaip2 Trim3 Trim47 Tst
56	V$ACAAT_B: Avian C-type CCAAT box	5	5	147	1135	14884	-1.28	0.0	0.02	0.0	BC011487 BC037527 Bcl2l14 Tst Ttpa
57	V$HNF6_Q6	9	9	143	1635	14384	-1.29	0.0	0.02	0.0	Cyp4f15 Dlx5 Esm1 Gmnn Hmgn3 Ppnr Slc1a4 Tgfb1i4 Tjp3
58	V$HP1SITEFACTOR_Q6	29	29	123	3913	12106	-1.31	0.0	0.05	0.0	1300013B24Rik 2810422M04Rik Armcx2 BC016201 BC018371 Bcl2l14 Creb3l3 Cyp4f15 Eif2s3y Epha1 F7 Faf1 Gna14 Gucy1b3 Hmga2 Hpgd Ins1 Klk10 Lrig1 Mrg1 Mtap1b Otog Ppnr Rab11fip5 Slc26a7 Tert Trpv2 Ttpa Zfhx4
59	V$NRF2_01: nuclear respiratory factor 2	18	18	134	2678	13341	-1.33	0.0	0.04	0.0	Aldh1a3 Armcx2 Atp11a BC037527 Gmnn Gna14 Hey1 Mrg1 Pdrg1 Prkcabp Rpl14 Rpl39 Slc1a4 Slc25a25 Slco1a5 Taf10 Tert Tomm34
60	V$NFY_01: nuclear factor Y (Y-box binding factor)	40	40	112	3407	12612	-1.34	0.0	2.51	0.0	1300010K09Rik 1300013B24Rik 2410129E14Rik 2810422M04Rik Aldh1a3 Amelx Arl4 Armcx3 BC025458 Bcl2l14 Cyp39a1 Farp2 Fxyd7 Gmnn Gna14 Gucy1b3 Hey1 Hmgn3 Il17e Ins1 Krt1-19 Lect1 Lmcd1 Lrig1 Mapkapk2 Msh2 Myoc Notch3 Pkp1 Rasl12 Rfx2 Rpl14 Slc1a4 Slc25a25 Slc5a8 Synpr Tgfb1i4 Tm4sf1 Zfp189 Zfp422-rs1
61	V$EFC_Q6	76	76	76	8894	7125	-1.38	0.0	0.08	0.0	1300010K09Rik 1300013B24Rik 2410129E14Rik 2810422M04Rik A330096I21Rik Adamts15 Akp2 Arl4 Armcx2 Armcx3 Atp1a1 BC011487 BC016201 BC018371 Bcl2l14 Cables1 Carm1 Ccbl2 Cldn10 Cplx1 Cst3 Cyp39a1 D2Bwg0891e Dnajb8 Edn1 F7 Fxyd7 Gli2 Gmnn Gucy1b3 Hcn2 Hey2 Hmgn3 Hpgd Inhbb Ins1 Krt1-19 Lect1 Lrig1 Mapkapk2 Mrps17 Msh2 Nelf Notch3 Npm3 Otog Pdik1l Pdzx Perp Prkcabp Pscdbp Rab11fip5 Rasl12 Rfx2 Rhov Rpl1…
62	V$ALPHACP1_01	8	8	144	408	15611	-1.39	0.0	3.15	0.0	Amelx Cyp39a1 Il17e Lmcd1 Lrig1 Rasl12 Slc5a8 Zfp189
63	V$GABP_B: GA binding protein	7	7	145	1367	14652	-1.39	0.0	0.02	0.0	Armcx2 Gmnn Prkcabp Slc1a4 Slc25a25 Tomm34 Ttpa
64	V$FREAC7_01: Fork head RElated ACtivator-7	53	53	99	6465	9554	-1.4	0.0	0.07	0.0	2310042N02Rik 2810422M04Rik A330096I21Rik Agmat Aldh1a3 Armcx2 BC011487 BC025458 BC037527 Cables1 Carm1 Cdyl Chad Creb3l3 Epha1 Esm1 Evx2 Gdf5 Gmnn Gucy1b3 Hdac11 Hmgn3 Hpgd Il17e Lgals2 Msh2 Nelf Otog Pdzx Pkp1 Prkcabp Rab11fip5 Rasl12 Rhov Rnpep Rpl39 Slc1a4 Slc25a26 Slc26a7 Slc43a3 Slc5a8 Slco1a5 Taf10 Tbc1d19 Tgtp Tm4sf1 Tm4sf2 Trim3 Ttpa Wnt5b Zfp189 Zfp422-rs1 Zic2
65	V$CETS168_Q6	86	86	66	9927	6092	-1.4	0.0	0.08	0.0	1300010K09Rik 1300013B24Rik 2310042N02Rik 2810422M04Rik Adamts4 Akp2 Arl4 Armcx2 Armcx3 Atp11a Atp1a1 BC016201 BC018371 BC025458 BC037527 Bcl2l14 Ccbl2 Chad Cplx1 Cyp4f15 Dnajb8 Eif2s3y Epha1 Evx2 F7 Fxyd7 Gmnn Gna14 Gpm6b Gucy1b3 Hdac11 Hey1 Hey2 Hmga2 Hpgd Igf1r Il17e Krt1-19 Lect1 Lgals2 Lrig1 Mrg1 Msh2 Mtap1b Nelf Npm3 Nrarp Otog Pdik1l Pdrg1 Perp Pkp1 Ppnr Prap1 Prelp Prkcabp Prkcb1 Rab11fip…
66	V$FOXO4_01: fork head box O4	97	97	55	11059	4960	-1.4	0.0	0.07	0.0	1300013B24Rik 2310042N02Rik 2410129E14Rik 2810422M04Rik A330096I21Rik Agmat Aldh1a3 Amelx Armcx1 Armcx2 Armcx3 Atp11a BC011487 BC016201 BC018371 BC025458 BC037527 Bcl2l14 Cables1 Carm1 Ccbl2 Cdyl Cldn10 Creb3l3 Cst3 Cyp39a1 D7Ertd458e Dock9 Edn1 Eif2s3y Epha1 Esm1 Faf1 Gdf5 Gmnn Gpm6b Gucy1a3 Gucy1b3 Hdac11 Hey1 Hmgn3 Hpgd Igf1r Il17e Ldh2 Lect1 Lgals2 Lmcd1 Mlph Msh2 Mtap1b Myoc Nfia Notch3 Npm3…
67	V$FOXJ2_01: fork head box J 2	66	66	86	7824	8195	-1.42	0.0	0.08	0.0	2310042N02Rik 2810422M04Rik A330096I21Rik Agmat Aldh1a3 Armcx2 Atp1a1 BC011487 BC025458 BC037527 Cables1 Carm1 Cdyl Chad Cplx1 Creb3l3 Cst3 D7Ertd458e Dnajb8 Evx2 Faf1 Gdf5 Gmnn Gucy1b3 Hey2 Hmgn3 Hpgd Il17e Ldh2 Lgals2 Msh2 Myoc Nelf Paip1 Pdzx Pkp1 Prap1 Pscdbp Rab11fip5 Rhov Rnpep Rpl39 Slc1a4 Slc25a26 Slc43a3 Slc4a8 Slc5a8 Slco1a5 Sox14 St6galnac5 Synpr Taf10 Tbc1d19 Tjp3 Tm4sf1 Tm4sf2 Tmem2 …
68	V$FOXO1_02: fork head box O1	4	4	148	979	15040	-1.42	0.0	0.02	0.0	Igf1r Mlph Msh2 Rpl14
69	V$AP4_01: activator protein 4	19	19	133	1383	14636	-1.45	0.0	2.7	0.0	Adamts4 Armcx1 BC018371 D2Bwg0891e Dnajb8 Farp2 Gdf5 Gli2 Hdac11 Hmgn3 Myoc Pkp1 Prkcb1 Prkwnk4 Scgb3a1 Slc5a8 Tm4sf2 Tnfaip2 Zfp422-rs1
70	V$HIF1_Q3: hypoxia induced factor	18	18	134	1291	14728	-1.45	0.0	2.72	0.0	Armcx1 Atp1a1 BC025458 Cables1 D7Ertd458e Edn1 Gpm6b Hmga2 Hpgd Igf1r Lect1 Mapkapk2 Mtap1b Pkp1 Rnpep Rpl14 Slc26a7 Tert
71	V$HLF_01: hepatic leukemia factor	37	37	115	4720	11299	-1.46	0.0	0.07	0.0	1300010K09Rik 1300013B24Rik 2410129E14Rik Adamts15 Agmat Amelx Armcx3 BC037527 Cables1 Cdyl Cryab Cst3 Cyp39a1 Esm1 Evx2 Gdf5 Gfra3 Gna14 Gpm6b Hey2 Hmgn3 Ins1 Ldh2 Mrg1 Nrarp Pdzx Prkcabp Prkcb1 Rpl39 Slc14a2 Slc1a4 Slc25a25 Slco1a5 Tert Trpv2 Wnt5b X99384
72	V$MYOD_01: myoblast determination gene product	107	107	45	10459	5560	-1.5	0.0	2.22	0.0	1300010K09Rik 1300013B24Rik 2310042N02Rik 2410129E14Rik 2810422M04Rik A330096I21Rik Adamts4 Agmat Aldh1a3 Amelx Arl4 Armcx1 Armcx2 Atp11a Atp1a1 BC011487 BC016201 BC018371 BC025458 BC037527 Bcl2l14 Cables1 Carm1 Ccbl2 Ccl19 Celsr2 Cplx1 Creb3l3 Cryab Cyp39a1 D2Bwg0891e D7Ertd458e Dnajb8 Dock9 Edn1 Epha1 F7 Farp2 Fxyd7 Gdf5 Gfra3 Gli2 Gna14 Gpm6b Gucy1b3 Hcn2 Hey2 Hmgn3 Hpgd Igf1r Il17e Inhbb Ins1…
73	V$NKX61_01: NKX6-1	4	4	148	962	15057	-1.51	0.0	0.02	0.0	Armcx3 Pdzx Pscdbp Rnpep
74	V$USF_C: USF binding site	65	65	87	7650	8369	-1.55	0.0	0.1	0.0	1300010K09Rik 1300013B24Rik 2310042N02Rik 2810422M04Rik Agmat Akp2 Aldh1a3 Armcx1 Armcx2 Armcx3 Atp1a1 BC016201 BC018371 BC025458 Cables1 Carm1 Cdyl Celsr2 Creb3l3 Cyp4f15 D7Ertd458e Emid2 F7 Faf1 Gli2 Gmnn Gpm6b Gucy1a3 Hdac11 Hmga2 Hpgd Igf1r Lgals2 Lmcd1 Lrrn6a Mlph Mrg1 Mtap1b Myoc Notch3 Nrarp Pdik1l Pdzx Perp Pkp1 Rasl12 Rpl14 Rpl39 Slc25a26 Slc26a7 Slc5a8 Sostdc1 St6galnac5 Taf10 Tbc1d19 T…
75	V$CDPCR3HD_01: cut-like homeodomain protein	41	41	111	5102	10917	-1.56	0.0	0.09	0.0	1300010K09Rik 1300013B24Rik 2310042N02Rik 2810422M04Rik Adamts15 Akp2 Armcx2 Armcx3 BC025458 Bcl2l14 Cplx1 Creb3l3 Cst3 Dock9 Emid2 Esm1 F7 Faf1 Gli2 Gucy1a3 Gucy1b3 Hcn2 Ins1 Lmcd1 Mrps17 Notch3 Nrarp Pdzx Prap1 Rnpep Rpl14 Rpl39 Sfrp2 Slc1a4 Slc25a25 Slc43a3 Slc4a8 Slco1a5 St6galnac5 Tgfb1i4 Zfp189
76	V$E2F_Q6: E2F	118	118	34	11695	4324	-1.63	0.0	2.15	0.0	1300013B24Rik 2410129E14Rik 2810422M04Rik A330096I21Rik Adamts15 Adamts4 Agmat Aldh1a3 Arl4 Armcx3 Atp1a1 BC011487 BC016201 BC018371 BC025458 BC037527 Bcl11a Bcl2l14 Cables1 Carm1 Ccbl2 Celsr2 Chad Cldn10 Cplx1 Creb3l3 Cryab Cst3 Cyp39a1 Cyp4f15 D2Bwg0891e D7Ertd458e Dlx5 Dnajb8 Edn1 Eif2s3y Emid2 Epha1 Evx2 F7 Faf1 Fxyd7 Gli2 Gmnn Gna14 Gpm6b Gucy1a3 Gucy1b3 Hcn2 Hey1 Hey2 Hmga2 Hmgn3 Hpgd Igf1r…
77	V$S8_01: S8	8	8	144	1427	14592	-1.66	0.0	0.04	0.0	Aldh1a3 Armcx3 Creb3l3 Gfra3 Gucy1b3 Hmgn3 Krt1-19 Slc26a7
78	V$TCF1P_Q6	93	93	59	10511	5508	-1.69	0.0	0.12	0.0	1300010K09Rik 2310042N02Rik 2410129E14Rik Adamts15 Adamts4 Akp2 Aldh1a3 Amelx Armcx3 Atp1a1 BC011487 BC018371 BC037527 Bcl11a Bcl2l14 Cables1 Ccl19 Chad Cplx1 Cryab Cst3 Cyp39a1 Cyp4f15 D7Ertd458e Dlx5 Dnajb8 Dock9 Eif2s3y Emid2 F7 Faf1 Farp2 Fxyd7 Gdf5 Gfra3 Gli2 Gmnn Gna14 Gucy1b3 Hcn2 Hdac11 Hmga2 Hmgn3 Hpgd Il17e Inhbb Ldh2 Lect1 Lgals2 Lmcd1 Lrig1 Mrg1 Mrps17 Msh2 Mtap1b Myoc Nfia Nrarp Otog…
79	V$MTATA_B: Muscle TATA box	66	66	86	7671	8348	-1.7	0.0	0.13	0.0	1300013B24Rik 2310042N02Rik 2810422M04Rik Adamts4 Aldh1a3 Amelx Armcx3 BC011487 Bcl2l14 Cables1 Ccbl2 Cdyl Chad Cldn10 Cyp39a1 D7Ertd458e Dnajb8 Dock9 Edn1 Eif2s3y Emid2 Epha1 Esm1 Evx2 Gmnn Gna14 Gucy1a3 Hdac11 Hey2 Hmga2 Hmgn3 Hpgd Ins1 Krt1-19 Ldh2 Lrig1 Mapkapk2 Mtap1b Myoc Nfia Notch3 Pdzx Prelp Prkwnk4 Pscdbp Rasl12 Rfx2 Rhov Rpl39 Scgb3a1 Sfrp2 Slc4a8 Slc5a8 Sostdc1 Sox14 Ssbp2 Taf10 Tbc1d…
80	V$MTF1_Q4	16	16	136	1159	14860	-1.71	0.0	2.45	0.0	Aldh1a3 Atp11a BC016201 BC025458 Bcl11a Cables1 D2Bwg0891e Dlx5 Gli2 Gmnn Hmga2 Myoc Rnpep Slc25a26 Tert Ttpa
81	V$NKX25_02: homeo domain factor Nkx-2.5/Csx, tinman homolog	55	55	97	6512	9507	-1.71	0.0	0.12	0.0	1300013B24Rik A330096I21Rik Adamts15 Agmat Aldh1a3 Amelx Arl4 Armcx1 Armcx2 BC011487 BC018371 Cables1 Carm1 Ccbl2 Cldn10 Cplx1 Cyp39a1 Cyp4f15 Dlx5 Dnajb8 Dock9 Eif2s3y Epha1 Faf1 Fxyd7 Gfra3 Gli2 Gmnn Gna14 Gucy1b3 Hmga2 Ins1 Ldh2 Lmcd1 Mapkapk2 Mtap1b Myoc Nrarp Pdrg1 Ppnr Prkcabp Prkwnk4 Pscdbp Rfx2 Rpl14 Rpl39 Slc14a2 Slc25a26 Slco1a5 St6galnac5 Taf10 Tbc1d19 Tgfb1i4 Tjp3 Zfp189
82	V$CACCCBINDINGFACTOR_Q6	7	7	145	1293	14726	-1.73	0.0	0.03	0.0	2410129E14Rik Agmat BC025458 Fxyd7 Nelf Nfia Sfrp2
83	V$VMAF_01: v-Maf	102	102	50	10048	5971	-1.74	0.0	1.88	0.0	1300010K09Rik 1300013B24Rik 2310042N02Rik 2410129E14Rik Adamts15 Agmat Akp2 Aldh1a3 Arl4 Armcx2 Atp11a BC016201 BC018371 BC037527 Bcl11a Bcl2l14 Carm1 Ccbl2 Ccl19 Cdyl Celsr2 Chad Cldn10 Cplx1 Cryab Cyp4f15 D2Bwg0891e D7Ertd458e Dock9 Edn1 Eif2s3y Emid2 Epha1 Esm1 F7 Faf1 Farp2 Fxyd7 Gdf5 Gli2 Gpm6b Hcn2 Hdac11 Hey1 Hey2 Hmga2 Il17e Ins1 Krt1-19 Ldh2 Lect1 Lmcd1 Lrrn6a Mapkapk2 Mlph Mrg1 Mrps17 M…
84	V$HIF1_Q5: hypoxia-inducible factor 1	23	23	129	1845	14174	-1.74	0.0	2.24	0.0	1300010K09Rik Bcl11a Bcl2l14 Chad Cplx1 Dock9 Faf1 Farp2 Gpm6b Hey2 Igf1r Lect1 Lgals2 Mrps17 Mtap1b Pkp1 Rnpep Rpl14 Slc1a4 Slc25a26 Slc5a8 Tert Trim3
85	V$AR_Q2: androgen receptor	4	4	148	913	15106	-1.79	0.0	0.02	0.0	Atp1a1 Carm1 Hpgd Otog
86	V$MRF2_01: modulator recognition factor 2	87	87	65	9805	6214	-1.82	0.0	0.15	0.0	1300010K09Rik 1300013B24Rik 2810422M04Rik A330096I21Rik Agmat Amelx Armcx1 Armcx3 Atp1a1 BC011487 BC016201 BC018371 Bcl11a Bcl2l14 Carm1 Ccbl2 Cdyl Cldn10 Creb3l3 Cst3 D2Bwg0891e Dnajb8 Edn1 Eif2s3y Epha1 Esm1 Evx2 F7 Faf1 Gdf5 Gna14 Gucy1b3 Hdac11 Hey2 Hmga2 Hmgn3 Hpgd Il17e Ins1 Lmcd1 Lrig1 Mapkapk2 Mlph Mrg1 Mrps17 Msh2 Mtap1b Myoc Nfia Npm3 Ppnr Prap1 Prkcabp Pscdbp Rasl12 Rfx2 Rhov Rnpep Rpl…
87	V$SRF_Q5_01	50	50	102	4648	11371	-1.83	0.0	1.78	0.0	2810422M04Rik Arl4 Armcx3 BC016201 BC025458 BC037527 Carm1 Ccbl2 Celsr2 Cldn10 Cplx1 Cst3 D2Bwg0891e D7Ertd458e Epha1 Esm1 Fxyd7 Hcn2 Hdac11 Hmgn3 Igf1r Krt1-19 Lect1 Lgals2 Mapkapk2 Mrg1 Msh2 Myoc Nelf Nfia Notch3 Nrarp Pdrg1 Prap1 Prelp Prkcb1 Rasl12 Rhov Rnpep Rpl39 Tbc1d19 Tgtp Tm4sf1 Trim3 Trim47 Trpv2 Tst Ttpa Zfp189 Zfp422-rs1
88	V$E2F1_Q6_01	59	59	93	5596	10423	-1.84	0.0	1.71	0.0	1300013B24Rik Adamts15 Adamts4 Arl4 Atp1a1 BC037527 Bcl11a Celsr2 Chad Cryab Cst3 Cyp39a1 D2Bwg0891e D7Ertd458e Dlx5 Edn1 Eif2s3y Epha1 Faf1 Fxyd7 Gmnn Gucy1b3 Hey2 Hmga2 Hpgd Igf1r Inhbb Krt1-19 Lrig1 Mrg1 Msh2 Mtap1b Nfia Nrarp Otog Pdik1l Pdrg1 Pdzx Prkcabp Prkcb1 Rnpep Rpl39 Scgb3a1 Sfrp2 Slc1a4 Slc25a25 Slc25a26 Slc43a3 Sox14 Ssbp2 Synpr Taf10 Tjp3 Tm4sf2 Trim47 Tst Ttpa Zfp189 Zic2
89	V$DEAF1_01	35	35	117	3102	12917	-1.85	0.0	1.89	0.0	1300010K09Rik 2810422M04Rik Aldh1a3 BC011487 BC018371 BC037527 Cst3 Gli2 Gucy1b3 Hcn2 Hey1 Igf1r Inhbb Mrg1 Mrps17 Npm3 Pdik1l Pdrg1 Prkcb1 Prkwnk4 Rab11fip5 Rasl12 Rpl39 Sfrp2 Slc1a4 Slc25a26 Slco1a5 Sox14 Tbc1d19 Tm4sf1 Tm4sf2 Tnfaip2 Trim3 Zfp189 Zic2
90	V$SMAD3_Q6	82	82	70	9256	6763	-1.85	0.0	0.16	0.0	2310042N02Rik 2410129E14Rik 2810422M04Rik A330096I21Rik Adamts15 Adamts4 Agmat Akp2 Aldh1a3 Arl4 BC011487 BC018371 BC025458 Cables1 Carm1 Ccbl2 Celsr2 Chad Cplx1 Creb3l3 Cryab Cst3 Cyp39a1 Cyp4f15 D7Ertd458e Dnajb8 Dock9 Edn1 Eif2s3y Epha1 Esm1 F7 Fxyd7 Gfra3 Gmnn Gna14 Gucy1a3 Gucy1b3 Hdac11 Igf1r Il17e Mapkapk2 Mrps17 Mtap1b Myoc Nelf Npm3 Nrarp Pdrg1 Pdzx Perp Pkp1 Prap1 Prelp Prkwnk4 Pscdbp R…
91	V$SREBP1_Q6	56	56	96	5294	10725	-1.85	0.0	1.7	0.0	1300010K09Rik 2410129E14Rik Agmat Arl4 Armcx1 Atp11a BC016201 BC018371 Bcl11a Cables1 Carm1 Ccl19 Chad Cplx1 Dock9 Edn1 Eif2s3y Emid2 Epha1 Fxyd7 Gdf5 Gli2 Gpm6b Hcn2 Hey2 Hmga2 Hpgd Ins1 Klk10 Krt1-19 Lrrn6a Mlph Nfia Npm3 Pdzx Pkp1 Prelp Prkcb1 Prkwnk4 Rasl12 Rfx2 Rhov Rpl14 Sfrp2 Slc1a4 Slc25a25 Sostdc1 Ssbp2 Tbc1d19 Tjp3 Tm4sf1 Tnfaip2 Tomm34 Ttpa X99384 Zfp189
92	V$HNF1_C: Hepatic nuclear factor 1	46	46	106	5479	10540	-1.86	0.0	0.14	0.0	1300013B24Rik 2310042N02Rik 2410129E14Rik Amelx Armcx2 Atp1a1 BC016201 Bcl2l14 Carm1 Cldn10 Cst3 Cyp4f15 D7Ertd458e Dlx5 Esm1 Evx2 Faf1 Gmnn Gucy1b3 Hey2 Hmgn3 Krt1-19 Lmcd1 Mrg1 Msh2 Myoc Paip1 Ppnr Prelp Rab11fip5 Rnpep Rpl39 Slc14a2 Slc1a4 Slc26a7 Slc4a8 Slco1a5 Sostdc1 St6galnac5 Tmem2 Tnfaip2 Trim3 Wnt5b X99384 Zfhx4 Zfp422-rs1
93	V$E2A_Q2	96	96	56	9491	6528	-1.86	0.0	1.68	0.0	1300010K09Rik 1300013B24Rik 2410129E14Rik 2810422M04Rik A330096I21Rik Adamts15 Adamts4 Agmat Akp2 Amelx Arl4 Armcx1 Armcx2 BC011487 BC016201 BC025458 BC037527 Bcl2l14 Cables1 Carm1 Ccbl2 Ccl19 Celsr2 Cldn10 Cplx1 Creb3l3 Cryab Cyp39a1 Cyp4f15 D2Bwg0891e D7Ertd458e Dnajb8 Emid2 Epha1 Esm1 Evx2 F7 Fxyd7 Gfra3 Gli2 Gna14 Gpm6b Gucy1b3 Hcn2 Hdac11 Hey2 Hmgn3 Hpgd Il17e Krt1-19 Lect1 Lmcd1 Lrig1 Mapka…
94	V$FOXD3_01: fork head box D3	125	125	27	13732	2287	-1.87	0.0	0.1	0.0	1300013B24Rik 2310042N02Rik 2810422M04Rik A330096I21Rik Adamts15 Adamts4 Agmat Aldh1a3 Amelx Armcx1 Armcx2 Armcx3 Atp11a Atp1a1 BC011487 BC016201 BC037527 Bcl11a Bcl2l14 Cables1 Carm1 Ccbl2 Ccl19 Cdyl Celsr2 Chad Cldn10 Cplx1 Creb3l3 Cryab Cst3 Cyp39a1 Cyp4f15 D7Ertd458e Dnajb8 Edn1 Eif2s3y Emid2 Epha1 Esm1 Evx2 F7 Faf1 Gdf5 Gfra3 Gli2 Gmnn Gna14 Gpm6b Gucy1a3 Gucy1b3 Hcn2 Hdac11 Hey1 Hey2 Hmga2 …
95	V$IRF_Q6_01	65	65	87	7464	8555	-1.87	0.0	0.17	0.0	2410129E14Rik 2810422M04Rik A330096I21Rik Adamts4 Agmat Akp2 Aldh1a3 Amelx Armcx1 Armcx2 BC037527 Bcl11a Ccl19 Celsr2 Cplx1 Creb3l3 Cryab Cst3 Cyp39a1 D7Ertd458e Dock9 Edn1 Epha1 Esm1 Evx2 Faf1 Farp2 Gdf5 Gli2 Gucy1a3 Gucy1b3 Igf1r Il17e Lgals2 Mrg1 Mrps17 Mtap1b Myoc Npm3 Pdzx Perp Pscdbp Rasl12 Rfx2 Rnpep Rpl14 Scgb3a1 Slc1a4 Slc25a25 Slc25a26 Slc26a7 Slc43a3 Slc4a8 Slc5a8 Slco1a5 Ssbp2 Synpr T…
96	V$GATA2_03: GATA-binding factor 2	40	40	112	4824	11195	-1.9	0.0	0.14	0.0	1300013B24Rik 2810422M04Rik Adamts15 Armcx2 Atp1a1 BC011487 BC037527 Bcl2l14 Cst3 Cyp4f15 Dnajb8 Edn1 Emid2 Esm1 Evx2 Gfra3 Gna14 Gucy1a3 Hdac11 Krt1-19 Ldh2 Mrps17 Notch3 Prap1 Prelp Pscdbp Rnpep Rpl39 Slc1a4 Slc26a7 Slc4a8 Slco1a5 St6galnac5 Synpr Tgfb1i4 Tjp3 Tm4sf2 X99384 Zfhx4 Zfp189
97	V$FREAC2_01: Fork head RElated ACtivator-2	5	5	147	1012	15007	-1.91	0.0	0.03	0.0	Edn1 Igf1r Mlph Mtap1b Rpl14
98	V$GCM_Q2	29	29	123	3655	12364	-1.92	0.0	0.12	0.0	Agmat Armcx2 Celsr2 Chad Cldn10 Cryab Cst3 Cyp4f15 Dnajb8 Dock9 Esm1 F7 Farp2 Fxyd7 Gmnn Gucy1a3 Hdac11 Lmcd1 Myoc Nelf Notch3 Otog Ppnr Slc25a25 Slco1a5 Sox14 Tst X99384 Zfhx4
99	V$MYCMAX_B: c-Myc:Max binding sites	63	63	89	6123	9896	-1.98	0.0	1.46	0.0	1300010K09Rik 2310042N02Rik 2410129E14Rik 2810422M04Rik Akp2 Aldh1a3 Arl4 Armcx2 Atp11a Atp1a1 BC018371 BC025458 Bcl11a Cables1 Carm1 Cldn10 Cyp39a1 D2Bwg0891e D7Ertd458e F7 Gli2 Gmnn Gpm6b Hdac11 Hey1 Hey2 Hmga2 Hmgn3 Igf1r Inhbb Lmcd1 Lrig1 Mlph Msh2 Mtap1b Nelf Nfia Notch3 Nrarp Otog Pdik1l Pdrg1 Pdzx Ppnr Prelp Prkcabp Prkcb1 Prkwnk4 Rfx2 Rnpep Rpl14 Scgb3a1 Sfrp2 Ssbp2 St6galnac5 Taf10 Tert …
100	V$HFH3_01: HFH-3 (HNF3/fork head homolog 3)	66	66	86	7485	8534	-1.98	0.0	0.21	0.0	2310042N02Rik 2810422M04Rik A330096I21Rik Agmat Aldh1a3 Armcx2 BC011487 BC037527 Cables1 Carm1 Cdyl Chad Cplx1 Creb3l3 Cst3 D7Ertd458e Dnajb8 Epha1 Evx2 Faf1 Gdf5 Gmnn Gucy1b3 Hey2 Hpgd Ldh2 Lgals2 Msh2 Myoc Nelf Nfia Npm3 Paip1 Pdzx Pkp1 Prap1 Rab11fip5 Rfx2 Rhov Rnpep Rpl39 Slc14a2 Slc1a4 Slc25a26 Slc43a3 Slc5a8 Slco1a5 Sostdc1 Sox14 St6galnac5 Synpr Taf10 Tbc1d19 Tgfb1i4 Tgtp Tm4sf1 Tm4sf2 Tme…
101	V$OCT1_02: octamer factor 1	46	46	106	5390	10629	-1.99	0.0	0.18	0.0	1300013B24Rik 2810422M04Rik A330096I21Rik Amelx Armcx2 Armcx3 Atp1a1 Cables1 Cldn10 Cplx1 Cst3 Eif2s3y Emid2 Epha1 Faf1 Fxyd7 Gfra3 Gmnn Gucy1b3 Hcn2 Hpgd Lgals2 Lmcd1 Mlph Mrg1 Mtap1b Nelf Nfia Npm3 Pdzx Ppnr Prelp Prkcb1 Rhov Slc1a4 Slc25a26 Slc26a7 Slc43a3 Slc4a8 Slc5a8 Synpr Tmem2 Trpv2 Ttpa Zfhx4 Zfp189
102	V$STAT5A_02	19	19	133	2553	13466	-2.0	0.0	0.11	0.0	2410129E14Rik BC025458 Carm1 Celsr2 Cldn10 Cyp39a1 Dnajb8 Hdac11 Hey1 Lrig1 Mrps17 Npm3 Otog Perp Prkcabp Slc26a7 Tmem2 X99384 Zfp189
103	V$CEBP_C: C/EBP binding site	31	31	121	3812	12207	-2.01	0.0	0.15	0.0	1300013B24Rik Adamts4 Akp2 Arl4 BC037527 Cables1 Ccbl2 D2Bwg0891e Fxyd7 Gucy1b3 Hdac11 Hmgn3 Ins1 Lrig1 Mapkapk2 Mlph Msh2 Ppnr Prelp Rasl12 Scgb3a1 Sfrp2 Slc4a8 Slco1a5 Sostdc1 Taf10 Tbc1d19 Tm4sf1 Tnfaip2 Trpv2 Wnt5b
104	V$NFY_C: NF-Y binding site	7	7	145	395	15624	-2.02	0.0	2.46	0.0	2410129E14Rik Cyp39a1 Gucy1b3 Il17e Lect1 Lmcd1 Msh2
105	V$OLF1_01: olfactory neuron-specific factor	10	10	142	1564	14455	-2.02	0.0	0.07	0.0	Adamts4 Cyp39a1 Epha1 Otog Prap1 Rab11fip5 Sfrp2 Tgfb1i4 Tjp3 Tst
106	V$GATA2_02: GATA-binding factor 2	47	47	105	5460	10559	-2.03	0.0	0.2	0.0	2810422M04Rik Adamts15 Akp2 Armcx2 Atp1a1 BC025458 Bcl2l14 Cplx1 Cst3 Cyp4f15 D7Ertd458e Dnajb8 Dock9 Edn1 Esm1 Evx2 Farp2 Gdf5 Gna14 Gucy1a3 Hdac11 Ldh2 Mapkapk2 Mrps17 Myoc Nelf Notch3 Pdrg1 Pdzx Prap1 Prelp Pscdbp Rab11fip5 Rpl39 Slc14a2 Slc1a4 Slc26a7 Slc4a8 Slc5a8 Slco1a5 St6galnac5 Synpr Tgfb1i4 Tm4sf1 Tm4sf2 Tmem2 Zfhx4
107	V$TANTIGEN_B: Major T-antigen binding sites	12	12	140	1784	14235	-2.03	0.0	0.08	0.0	2310042N02Rik Agmat Creb3l3 D2Bwg0891e D7Ertd458e Farp2 Slc25a26 Slc43a3 Tjp3 Tomm34 Trim47 Trpv2
108	V$AML_Q6	38	38	114	3512	12507	-2.04	0.0	1.58	0.0	1300013B24Rik 2810422M04Rik A330096I21Rik Aldh1a3 Amelx BC011487 Chad Cldn10 Creb3l3 Cyp39a1 D7Ertd458e Dnajb8 Edn1 Gpm6b Gucy1a3 Gucy1b3 Hey2 Il17e Lect1 Lgals2 Mlph Myoc Pdrg1 Pdzx Ppnr Prap1 Prelp Prkwnk4 Pscdbp Rab11fip5 Rasl12 Sfrp2 Slc25a26 Slco1a5 Sostdc1 Tbc1d19 Tmem2 Wnt5b
109	V$OCT1_Q6: octamer factor 1	144	144	8	14688	1331	-2.04	0.0	2.22	0.0	1300010K09Rik 1300013B24Rik 2310042N02Rik 2410129E14Rik 2810422M04Rik A330096I21Rik Adamts4 Agmat Akp2 Aldh1a3 Amelx Arl4 Armcx1 Armcx2 Armcx3 Atp11a Atp1a1 BC011487 BC016201 BC018371 BC025458 BC037527 Bcl11a Bcl2l14 Cables1 Carm1 Ccbl2 Ccl19 Cdyl Celsr2 Chad Cldn10 Cplx1 Creb3l3 Cryab Cst3 Cyp39a1 Cyp4f15 D2Bwg0891e D7Ertd458e Dlx5 Dnajb8 Dock9 Edn1 Eif2s3y Emid2 Epha1 Esm1 Evx2 F7 Faf1 Farp2 Fx…
110	V$RFX1_01: X-box binding protein RFX1	71	71	81	7022	8997	-2.05	0.0	1.33	0.0	1300013B24Rik 2410129E14Rik Adamts4 Akp2 Amelx Arl4 Armcx2 Atp1a1 BC011487 BC016201 BC018371 BC025458 Bcl11a Cables1 Carm1 Ccbl2 Celsr2 Chad Cplx1 Cyp39a1 Cyp4f15 D2Bwg0891e Dlx5 Dnajb8 F7 Faf1 Farp2 Fxyd7 Gdf5 Gli2 Gmnn Gna14 Gpm6b Gucy1b3 Hcn2 Hmga2 Hpgd Inhbb Ins1 Ldh2 Lmcd1 Lrig1 Lrrn6a Nelf Nfia Notch3 Pdik1l Pdrg1 Perp Pscdbp Rab11fip5 Rfx2 Rnpep Rpl39 Scgb3a1 Sfrp2 Slc14a2 Slc1a4 Slc43a3 S…
111	V$CAAT_01: cellular and viral CCAAT box	96	96	56	9642	6377	-2.05	0.0	1.36	0.0	1300010K09Rik 1300013B24Rik 2310042N02Rik 2410129E14Rik 2810422M04Rik A330096I21Rik Adamts15 Adamts4 Agmat Aldh1a3 Amelx Arl4 Armcx3 Atp11a Atp1a1 BC011487 BC016201 BC025458 Bcl11a Bcl2l14 Ccbl2 Chad Cldn10 Cplx1 Cyp39a1 Cyp4f15 Dlx5 Dnajb8 Dock9 Epha1 Esm1 Evx2 F7 Farp2 Fxyd7 Gdf5 Gmnn Gna14 Gpm6b Gucy1b3 Hdac11 Hey1 Hey2 Hmgn3 Hpgd Il17e Ins1 Krt1-19 Lect1 Lgals2 Lmcd1 Lrig1 Mapkapk2 Mrg1 Msh2 …
112	V$E2_Q6: papilloma virus regulator E2	18	18	134	1443	14576	-2.06	0.0	1.95	0.0	2410129E14Rik Cables1 Cryab Cyp39a1 Emid2 Epha1 Hdac11 Hey2 Mrps17 Otog Rnpep Rpl39 Slc1a4 Sox14 Trim3 Trim47 Tst Zic2
113	V$POU6F1_01	8	8	144	1328	14691	-2.07	0.0	0.06	0.0	Cldn10 Faf1 Ins1 Lmcd1 Perp Ppnr Tjp3 Trim3
114	V$VMYB_01: v-Myb	113	113	39	11417	4602	-2.08	0.0	1.47	0.0	1300010K09Rik 1300013B24Rik 2310042N02Rik 2410129E14Rik 2810422M04Rik A330096I21Rik Adamts15 Adamts4 Aldh1a3 Amelx Arl4 Armcx1 Armcx2 Armcx3 Atp11a Atp1a1 BC011487 BC018371 BC037527 Bcl2l14 Cables1 Ccbl2 Ccl19 Cdyl Cplx1 Creb3l3 Cst3 Cyp39a1 D7Ertd458e Dlx5 Dock9 Eif2s3y Emid2 Epha1 Evx2 F7 Faf1 Farp2 Fxyd7 Gdf5 Gmnn Gna14 Gucy1a3 Gucy1b3 Hcn2 Hdac11 Hey1 Hey2 Hmga2 Hmgn3 Hpgd Ins1 Krt1-19 Ldh2 L…
115	V$CDC5_01: cell division control protein 5	129	129	23	14056	1963	-2.09	0.0	0.12	0.0	1300013B24Rik 2310042N02Rik 2810422M04Rik A330096I21Rik Adamts15 Adamts4 Akp2 Aldh1a3 Amelx Armcx1 Armcx2 Armcx3 Atp11a BC011487 BC016201 BC025458 BC037527 Bcl11a Bcl2l14 Cables1 Carm1 Ccbl2 Cdyl Celsr2 Chad Cldn10 Cplx1 Creb3l3 Cryab Cst3 Cyp39a1 Cyp4f15 D2Bwg0891e D7Ertd458e Dlx5 Dnajb8 Dock9 Edn1 Eif2s3y Emid2 Epha1 Esm1 Evx2 F7 Faf1 Gdf5 Gfra3 Gli2 Gmnn Gna14 Gpm6b Gucy1a3 Gucy1b3 Hcn2 Hdac11…
116	V$E12_Q6	35	35	117	4184	11835	-2.09	0.0	0.19	0.0	1300010K09Rik 2410129E14Rik Agmat Aldh1a3 Arl4 Armcx1 BC016201 BC025458 BC037527 Bcl2l14 Celsr2 Cryab Dnajb8 Epha1 F7 Gli2 Gna14 Hmgn3 Hpgd Il17e Krt1-19 Lect1 Lmcd1 Mrps17 Nrarp Pdrg1 Prap1 Rnpep Slc25a26 Sostdc1 Sox14 Trpv2 Tst Wnt5b X99384
117	V$FOXJ2_02: fork head box J 2	55	55	97	6240	9779	-2.1	0.0	0.25	0.0	1300013B24Rik 2810422M04Rik Agmat Amelx BC016201 Bcl2l14 Cdyl Chad Cldn10 Cyp4f15 Dnajb8 Esm1 Evx2 Faf1 Gfra3 Gmnn Gpm6b Gucy1a3 Hmgn3 Hpgd Krt1-19 Lgals2 Lmcd1 Mapkapk2 Mrg1 Mrps17 Mtap1b Myoc Npm3 Pdik1l Perp Prelp Prkwnk4 Rfx2 Rhov Rnpep Rpl39 Slc14a2 Slc25a26 Slc26a7 Slc5a8 Sostdc1 Ssbp2 Tbc1d19 Tgfb1i4 Tm4sf2 Tmem2 Trim47 Tst Ttpa Wnt5b X99384 Zfhx4 Zfp189 Zfp422-rs1
118	V$E2F1_Q3_01	46	46	106	4405	11614	-2.1	0.0	1.39	0.0	1300010K09Rik 2410129E14Rik Adamts15 Aldh1a3 Arl4 Atp11a Bcl11a Cables1 Celsr2 Chad D2Bwg0891e Edn1 Eif2s3y Epha1 Farp2 Gmnn Gucy1b3 Hcn2 Hey2 Hpgd Igf1r Inhbb Ldh2 Lrig1 Mrg1 Mtap1b Nfia Notch3 Pdik1l Perp Prkcb1 Rasl12 Rpl14 Rpl39 Sfrp2 Slc1a4 Slc25a25 Sox14 Ssbp2 Synpr Tm4sf1 Tm4sf2 Trim3 Tst Zfhx4 Zic2
119	V$ETS1_B: c-ETS-1 binding site	63	63	89	7057	8962	-2.1	0.0	0.27	0.0	1300010K09Rik 1300013B24Rik A330096I21Rik Adamts4 Akp2 Amelx Arl4 Armcx1 Atp11a Atp1a1 BC011487 BC016201 BC018371 BC025458 Bcl2l14 Carm1 Ccbl2 Chad D7Ertd458e Dnajb8 Eif2s3y Evx2 F7 Farp2 Fxyd7 Gmnn Gpm6b Gucy1b3 Hcn2 Hey2 Il17e Lgals2 Mapkapk2 Mrg1 Msh2 Mtap1b Myoc Nelf Nfia Npm3 Nrarp Pdzx Perp Ppnr Prap1 Prelp Rasl12 Scgb3a1 Sfrp2 Slc14a2 Slc25a25 Slc25a26 Slc43a3 Slc5a8 Synpr Taf10 Tbc1d19 Tj…
120	V$STAT_01: signal transducers and activators of transcription	24	24	128	3033	12986	-2.1	0.0	0.15	0.0	2810422M04Rik Adamts15 Adamts4 Akp2 Armcx2 Ccbl2 Chad Cyp39a1 Evx2 F7 Faf1 Fxyd7 Nelf Nrarp Otog Prelp Prkcabp Prkcb1 Scgb3a1 Tgtp Wnt5b X99384 Zfp189 Zfp422-rs1
121	V$NKX22_01: NK2 class homeobox factor 2	15	15	137	2085	13934	-2.1	0.0	0.1	0.0	Bcl2l14 Ccl19 Cldn10 Cryab Epha1 Hmgn3 Klk10 Lgals2 Pscdbp Rpl39 Slc1a4 Slc25a25 Tm4sf1 Tmem2 Zfp189
122	V$MEIS1AHOXA9_01: Meis-1a:HOXA9 heterodimeric binding	4	4	148	166	15853	-2.12	0.0	2.57	0.0	BC018371 D7Ertd458e Gna14 Prkcabp
123	V$STAT5B_01: signal transducer and activator of transcription 5b	6	6	146	323	15696	-2.13	0.0	2.4	0.0	Adamts4 F7 Lrig1 Prelp Tgtp Zfp189
124	V$SOX9_B1: SOX (SRY-related HMG box)	88	88	64	8906	7113	-2.16	0.0	1.16	0.0	1300010K09Rik 1300013B24Rik 2310042N02Rik 2810422M04Rik Adamts15 Amelx Arl4 Armcx1 Armcx3 BC011487 BC016201 BC018371 BC025458 BC037527 Bcl2l14 Cables1 Ccl19 Cdyl Celsr2 Cplx1 Creb3l3 Cyp39a1 Cyp4f15 D7Ertd458e Dock9 Edn1 Eif2s3y Epha1 Esm1 F7 Gmnn Gna14 Gpm6b Gucy1a3 Hdac11 Hey2 Hmgn3 Hpgd Ins1 Krt1-19 Ldh2 Lect1 Lgals2 Lmcd1 Lrig1 Mapkapk2 Mlph Mrg1 Mrps17 Mtap1b Myoc Npm3 Nrarp Paip1 Pdik1l Pdz…
125	V$DEC_Q1	111	111	41	11276	4743	-2.16	0.0	1.31	0.0	1300010K09Rik 1300013B24Rik 2310042N02Rik 2410129E14Rik 2810422M04Rik A330096I21Rik Agmat Akp2 Aldh1a3 Amelx Arl4 Armcx1 Armcx2 Armcx3 Atp11a BC011487 BC016201 BC018371 BC025458 Bcl11a Bcl2l14 Cables1 Carm1 Ccbl2 Ccl19 Cdyl Celsr2 Chad Cplx1 Cryab Cst3 Cyp39a1 D2Bwg0891e D7Ertd458e Dlx5 Dnajb8 Dock9 Edn1 Emid2 Epha1 Esm1 Evx2 F7 Faf1 Farp2 Gli2 Gna14 Gpm6b Gucy1a3 Gucy1b3 Hcn2 Hdac11 Hey2 Hmga2 H…
126	V$NFY_Q6: nuclear factor Y (Y-box binding factor)	57	57	95	5641	10378	-2.16	0.0	1.18	0.0	1300010K09Rik 1300013B24Rik 2310042N02Rik 2410129E14Rik 2810422M04Rik Aldh1a3 Amelx Arl4 Armcx3 BC016201 BC025458 Bcl11a Bcl2l14 Ccbl2 Cyp39a1 Cyp4f15 Dock9 Esm1 Farp2 Fxyd7 Gdf5 Gmnn Gna14 Gucy1b3 Hey2 Hmgn3 Il17e Ins1 Krt1-19 Lect1 Lmcd1 Lrig1 Mapkapk2 Msh2 Perp Prkcb1 Rasl12 Rfx2 Rhov Rnpep Rpl14 Slc14a2 Slc1a4 Slc25a25 Slc5a8 Slco1a5 Sostdc1 St6galnac5 Synpr Tgtp Tm4sf1 Ttpa Wnt5b X99384 Zfhx…
127	V$E47_02: E47	26	26	126	2309	13710	-2.16	0.0	1.6	0.0	1300010K09Rik A330096I21Rik Agmat Arl4 Armcx1 Armcx2 Carm1 Creb3l3 Dock9 Gdf5 Gna14 Il17e Inhbb Lect1 Mrps17 Nelf Pscdbp Rab11fip5 Rasl12 Rfx2 Rpl39 Slc25a25 Slc25a26 Trim3 Tst Wnt5b
128	V$COMP1_01: COMP1	91	91	61	9941	6078	-2.17	0.0	0.3	0.0	1300010K09Rik 1300013B24Rik 2310042N02Rik 2410129E14Rik Akp2 Aldh1a3 Amelx Armcx2 Armcx3 Atp1a1 BC011487 BC037527 Bcl11a Bcl2l14 Carm1 Cdyl Chad Cldn10 Cplx1 Cryab Cst3 Cyp39a1 Cyp4f15 D2Bwg0891e D7Ertd458e Dock9 Edn1 Eif2s3y Epha1 F7 Faf1 Farp2 Fxyd7 Gfra3 Gli2 Gmnn Gna14 Gucy1a3 Gucy1b3 Hdac11 Hey1 Hmgn3 Il17e Ins1 Lect1 Lgals2 Lmcd1 Lrig1 Mrg1 Mrps17 Msh2 Mtap1b Notch3 Npm3 Nrarp Otog Pdik1l P…
129	V$PPARG_03: PPAR (peroxisome proliferator-activated receptor gamma)	56	56	96	6261	9758	-2.17	0.0	0.3	0.0	Adamts15 Adamts4 Armcx2 Armcx3 Atp11a BC016201 BC025458 BC037527 Carm1 Ccbl2 Ccl19 Cplx1 Creb3l3 D7Ertd458e Dlx5 Evx2 F7 Fxyd7 Gmnn Gna14 Gucy1a3 Hmga2 Hmgn3 Ins1 Ldh2 Lect1 Lgals2 Lrig1 Mapkapk2 Mrg1 Mrps17 Mtap1b Nfia Perp Pkp1 Prkcabp Pscdbp Rasl12 Rhov Scgb3a1 Slc1a4 Slc25a26 Slc26a7 Slc43a3 Slc4a8 Sostdc1 Tgtp Tm4sf1 Tnfaip2 Tomm34 Trim3 Trim47 Trpv2 Ttpa Wnt5b X99384
130	V$SRF_Q4	16	16	136	1280	14739	-2.18	0.0	1.84	0.0	2810422M04Rik Arl4 Armcx3 BC025458 Ccbl2 Celsr2 Cplx1 D2Bwg0891e Esm1 Hmgn3 Prap1 Rasl12 Rnpep Rpl39 Tm4sf1 Trim3
131	V$TEF_Q6	57	57	95	5684	10335	-2.19	0.0	1.11	0.0	1300013B24Rik 2810422M04Rik A330096I21Rik Adamts15 Agmat Armcx1 Armcx2 Atp1a1 Carm1 Ccbl2 Cldn10 Cyp39a1 D2Bwg0891e D7Ertd458e Edn1 Esm1 Faf1 Gdf5 Gfra3 Gmnn Gpm6b Gucy1a3 Hdac11 Hey2 Hmga2 Hmgn3 Ins1 Ldh2 Mapkapk2 Mlph Myoc Nfia Notch3 Npm3 Nrarp Pdzx Ppnr Prap1 Prelp Prkcabp Prkcb1 Pscdbp Rasl12 Rhov Rnpep Rpl39 Slc25a26 Slc26a7 Slc4a8 Slco1a5 Sostdc1 Tmem2 Trpv2 Ttpa X99384 Zfhx4 Zfp422-rs1
132	V$SF1_Q6	19	19	133	2466	13553	-2.19	0.0	0.14	0.0	2310042N02Rik Arl4 Armcx2 Armcx3 Atp11a Atp1a1 Carm1 Ccbl2 Ccl19 Gdf5 Gmnn Hcn2 Hpgd Mapkapk2 Mtap1b Sfrp2 Slc25a26 Slc4a8 Tm4sf1
133	V$HNF3B_01: Hepatocyte Nuclear Factor 3beta	110	110	42	11972	4047	-2.19	0.0	0.25	0.0	1300013B24Rik 2310042N02Rik 2410129E14Rik 2810422M04Rik Adamts15 Adamts4 Agmat Aldh1a3 Armcx1 Armcx2 Armcx3 Atp11a Atp1a1 BC011487 BC016201 BC037527 Bcl11a Bcl2l14 Cables1 Carm1 Ccbl2 Ccl19 Cdyl Chad Cldn10 Creb3l3 Cryab Cst3 Cyp39a1 Cyp4f15 D7Ertd458e Dnajb8 Edn1 Eif2s3y Emid2 Epha1 Esm1 Evx2 F7 Faf1 Gdf5 Gfra3 Gmnn Gna14 Gpm6b Gucy1a3 Gucy1b3 Hdac11 Hey2 Hmga2 Hmgn3 Hpgd Il17e Ldh2 Lgals2 Lrig1…
134	V$CMYB_01: c-Myb	27	27	125	3290	12729	-2.2	0.0	0.19	0.0	1300010K09Rik Agmat Akp2 Aldh1a3 Armcx1 BC018371 BC037527 Chad Cyp4f15 Emid2 F7 Gdf5 Krt1-19 Lect1 Mlph Notch3 Otog Rasl12 Rfx2 Slc4a8 Slc5a8 Slco1a5 Sox14 Taf10 Tmem2 Zfp189 Zfp422-rs1
135	V$TGIF_01: TGIF (5'TG3' interacting factor)	38	38	114	4407	11612	-2.2	0.0	0.25	0.0	Aldh1a3 Amelx Armcx2 BC018371 BC037527 Bcl2l14 Cldn10 D7Ertd458e Fxyd7 Gna14 Gucy1a3 Gucy1b3 Hdac11 Hpgd Lgals2 Lmcd1 Mrg1 Myoc Nelf Notch3 Otog Perp Ppnr Prkcabp Rasl12 Rfx2 Rnpep Slc1a4 Slc25a26 Slc43a3 Slc4a8 Sox14 Ssbp2 Synpr Tjp3 Tm4sf1 Trim47 X99384
136	V$XFD1_01: Xenopus fork head domain factor 1	29	29	123	2650	13369	-2.21	0.0	1.47	0.0	Agmat Amelx Armcx1 BC037527 Carm1 Cdyl Chad Creb3l3 D7Ertd458e Eif2s3y Gdf5 Gmnn Gna14 Gucy1a3 Hey2 Hmgn3 Msh2 Nelf Pdrg1 Rhov Rpl14 Rpl39 Slc1a4 Slc26a7 Synpr Tbc1d19 Tgtp Trpv2 Zfp422-rs1
137	V$XFD2_01: Xenopus fork head domain factor 2	32	32	120	3793	12226	-2.21	0.0	0.22	0.0	2310042N02Rik A330096I21Rik Aldh1a3 BC011487 BC025458 Cables1 Carm1 Cdyl Creb3l3 Gmnn Hdac11 Hmgn3 Hpgd Il17e Lgals2 Msh2 Otog Pdzx Prkcabp Rab11fip5 Rhov Rnpep Slc26a7 Slco1a5 Taf10 Tgtp Tm4sf2 Trim3 Ttpa Zfp189 Zfp422-rs1 Zic2
138	V$CETS1P54_01: c-Ets-1(p54)	96	96	56	10420	5599	-2.21	0.0	0.33	0.0	1300010K09Rik 1300013B24Rik 2310042N02Rik 2810422M04Rik Adamts4 Akp2 Aldh1a3 Amelx Arl4 Armcx2 Armcx3 Atp11a Atp1a1 BC011487 BC016201 BC018371 BC025458 BC037527 Bcl11a Cables1 Carm1 Ccbl2 Chad Cldn10 Cyp39a1 Cyp4f15 Dnajb8 Evx2 F7 Farp2 Fxyd7 Gmnn Gna14 Gucy1b3 Hcn2 Hey1 Hey2 Hmga2 Inhbb Klk10 Krt1-19 Lect1 Lgals2 Lrig1 Mrg1 Mrps17 Msh2 Mtap1b Myoc Nelf Nfia Npm3 Nrarp Otog Pdik1l Pdrg1 Perp Pkp1…
139	V$HNF4ALPHA_Q6	57	57	95	5702	10317	-2.22	0.0	1.08	0.0	2310042N02Rik 2410129E14Rik Akp2 Aldh1a3 Amelx Armcx3 Atp11a BC016201 BC018371 BC037527 Carm1 Ccbl2 Ccl19 Cplx1 Creb3l3 Cst3 Cyp39a1 D7Ertd458e Eif2s3y Emid2 Epha1 F7 Gdf5 Gfra3 Gna14 Gucy1b3 Hcn2 Hdac11 Hey2 Hpgd Igf1r Lect1 Lmcd1 Lrrn6a Nfia Pdzx Perp Prap1 Prkcabp Pscdbp Rab11fip5 Rnpep Sfrp2 Slc14a2 Slc1a4 Slc25a25 Slc25a26 Slc26a7 Slc43a3 Slc4a8 Sox14 Ssbp2 Tert Tgtp Tomm34 Ttpa Zfp189
140	V$TAL1_Q6	66	66	86	6691	9328	-2.23	0.0	0.99	0.0	1300010K09Rik 1300013B24Rik 2310042N02Rik A330096I21Rik Adamts15 Adamts4 Agmat Akp2 Aldh1a3 Amelx Arl4 Armcx1 BC011487 BC016201 BC018371 BC025458 BC037527 Bcl2l14 Cables1 Carm1 Ccl19 Cldn10 Cplx1 Cryab Dlx5 Dnajb8 Dock9 Esm1 F7 Farp2 Fxyd7 Gli2 Gucy1b3 Hdac11 Hey2 Hpgd Il17e Ins1 Lect1 Lrrn6a Mapkapk2 Mrg1 Msh2 Myoc Nelf Nrarp Pdik1l Pdzx Prap1 Prkcabp Prkcb1 Prkwnk4 Rasl12 Rhov Rpl39 Scgb3a1 Slc…
141	V$IPF1_Q4	28	28	124	3361	12658	-2.24	0.0	0.21	0.0	2810422M04Rik Atp11a Bcl2l14 Cdyl Celsr2 Cryab D2Bwg0891e Evx2 Gna14 Gucy1b3 Hmgn3 Il17e Paip1 Perp Prap1 Prkcb1 Pscdbp Rab11fip5 Rnpep Rpl14 Slc14a2 Slc26a7 Sostdc1 St6galnac5 Synpr Tert Wnt5b Zfhx4
142	V$NKX25_01: homeo domain factor Nkx-2.5/Csx, tinman homolog	77	77	75	7893	8126	-2.24	0.0	0.92	0.0	A330096I21Rik Adamts15 Amelx Armcx1 Armcx2 Armcx3 Atp1a1 BC016201 BC025458 BC037527 Bcl11a Bcl2l14 Carm1 Ccbl2 Ccl19 Cdyl Celsr2 Chad Cldn10 Creb3l3 Cryab Cst3 D2Bwg0891e D7Ertd458e Dnajb8 Edn1 Eif2s3y Emid2 Esm1 F7 Gdf5 Gli2 Gpm6b Gucy1b3 Hcn2 Hmga2 Il17e Ins1 Krt1-19 Ldh2 Lect1 Lrig1 Mrps17 Msh2 Nrarp Pdzx Perp Pkp1 Prelp Prkcabp Prkcb1 Prkwnk4 Pscdbp Rab11fip5 Rnpep Rpl14 Rpl39 Scgb3a1 Sfrp2 S…
143	V$CREL_01: c-Rel	114	114	38	11646	4373	-2.24	0.0	1.21	0.0	1300010K09Rik 1300013B24Rik 2310042N02Rik 2410129E14Rik 2810422M04Rik A330096I21Rik Adamts15 Adamts4 Agmat Aldh1a3 Amelx Armcx1 Armcx2 Armcx3 Atp11a Atp1a1 BC011487 BC016201 BC018371 BC025458 BC037527 Bcl2l14 Cables1 Ccbl2 Ccl19 Cdyl Celsr2 Chad Creb3l3 Cryab Cst3 Cyp39a1 Cyp4f15 D2Bwg0891e D7Ertd458e Dlx5 Dock9 Edn1 Eif2s3y Emid2 Esm1 Evx2 F7 Faf1 Farp2 Fxyd7 Gdf5 Gli2 Gmnn Gpm6b Gucy1a3 Gucy1b3…
144	V$VBP_01: PAR-type chicken vitellogenin promoter-binding protein	9	9	143	1389	14630	-2.24	0.0	0.09	0.0	1300013B24Rik 2410129E14Rik Adamts15 Arl4 Cables1 Cldn10 Gpm6b Wnt5b Zfhx4
145	V$AREB6_02: AREB6 (Atp1a1 regulatory element binding factor 6)	56	56	96	6165	9854	-2.25	0.0	0.37	0.0	1300010K09Rik 1300013B24Rik 2810422M04Rik A330096I21Rik Amelx Armcx2 BC011487 BC016201 BC018371 BC025458 Carm1 Ccbl2 Ccl19 Cdyl Celsr2 Dnajb8 Dock9 Epha1 F7 Fxyd7 Gna14 Gpm6b Gucy1a3 Gucy1b3 Hey2 Hpgd Inhbb Klk10 Krt1-19 Ldh2 Lect1 Lmcd1 Mapkapk2 Mrps17 Myoc Nrarp Pdrg1 Perp Prap1 Prkcabp Prkwnk4 Rab11fip5 Scgb3a1 Slc14a2 Slc43a3 Slc4a8 Sostdc1 Ssbp2 Tjp3 Tm4sf1 Tm4sf2 Tmem2 Tomm34 Trim3 Trpv2 Tst
146	V$FOXP3_Q4	92	92	60	9482	6537	-2.27	0.0	0.91	0.0	1300010K09Rik 2810422M04Rik Adamts15 Akp2 Amelx Arl4 Armcx1 Armcx2 Armcx3 Atp1a1 BC011487 BC016201 BC025458 BC037527 Bcl2l14 Carm1 Ccl19 Cdyl Chad Cldn10 Creb3l3 Cst3 Cyp39a1 Cyp4f15 Dlx5 Dock9 Edn1 Eif2s3y Emid2 Esm1 F7 Farp2 Fxyd7 Gdf5 Gfra3 Gmnn Gna14 Gucy1a3 Gucy1b3 Hey2 Hmgn3 Hpgd Igf1r Il17e Ins1 Krt1-19 Ldh2 Lgals2 Lrrn6a Mapkapk2 Mrg1 Mrps17 Nelf Nfia Notch3 Npm3 Nrarp Otog Pdrg1 Pdzx Per…
147	V$PAX6_01: Pax-6	70	70	82	7512	8507	-2.28	0.0	0.49	0.0	1300010K09Rik 1300013B24Rik 2810422M04Rik Akp2 Aldh1a3 Amelx Armcx2 Armcx3 Atp1a1 BC016201 BC037527 Carm1 Ccbl2 Ccl19 Cdyl Celsr2 Chad Cldn10 Cplx1 Creb3l3 Cyp39a1 Cyp4f15 D2Bwg0891e Dlx5 Edn1 Eif2s3y Emid2 Epha1 Evx2 F7 Faf1 Farp2 Fxyd7 Gna14 Gucy1a3 Gucy1b3 Hcn2 Hpgd Il17e Lect1 Lrig1 Lrrn6a Myoc Npm3 Nrarp Pdzx Perp Ppnr Prelp Prkcb1 Rasl12 Rhov Rnpep Rpl14 Rpl39 Scgb3a1 Slc14a2 Slc5a8 Slco1a5…
148	V$ER_Q6: estrogen receptor	81	81	71	8417	7602	-2.28	0.0	0.78	0.0	1300010K09Rik 1300013B24Rik 2310042N02Rik Adamts15 Adamts4 Akp2 Aldh1a3 Amelx Armcx1 Armcx2 Armcx3 BC011487 BC016201 Carm1 Ccbl2 Ccl19 Chad Creb3l3 Cryab Cst3 Cyp39a1 D7Ertd458e Dock9 Epha1 Evx2 F7 Fxyd7 Gdf5 Gfra3 Gna14 Gpm6b Gucy1b3 Hcn2 Hdac11 Hey2 Hmga2 Il17e Ins1 Klk10 Krt1-19 Ldh2 Lect1 Lgals2 Lrrn6a Mapkapk2 Mlph Msh2 Nelf Npm3 Nrarp Perp Pkp1 Ppnr Prap1 Prelp Prkwnk4 Pscdbp Rab11fip5 Rasl…
149	V$GATA3_03: GATA-binding factor 3	100	100	52	10770	5249	-2.28	0.0	0.38	0.0	1300013B24Rik 2310042N02Rik 2410129E14Rik 2810422M04Rik A330096I21Rik Adamts15 Adamts4 Agmat Akp2 Aldh1a3 Arl4 Armcx1 Armcx2 Armcx3 Atp11a BC011487 BC016201 BC018371 BC037527 Bcl11a Bcl2l14 Cables1 Carm1 Ccbl2 Cdyl Cldn10 Cplx1 Creb3l3 Cyp39a1 Cyp4f15 D2Bwg0891e D7Ertd458e Dnajb8 Edn1 Emid2 Epha1 Esm1 Evx2 F7 Gfra3 Gmnn Gna14 Gpm6b Gucy1a3 Hcn2 Hdac11 Hmgn3 Hpgd Ins1 Ldh2 Lrig1 Mlph Mrg1 Mrps17 N…
150	V$GATA1_05: GATA-binding factor 1	21	21	131	2619	13400	-2.29	0.0	0.19	0.0	Atp11a Atp1a1 BC016201 BC037527 Bcl2l14 Cplx1 Cst3 Cyp4f15 Edn1 Esm1 Gna14 Gucy1a3 Myoc Prelp Pscdbp Slc14a2 Slc1a4 Slc26a7 Tjp3 Tm4sf2 Zfhx4
151	V$IRF7_01: interferon regulatory factor 7	85	85	67	9071	6948	-2.29	0.0	0.51	0.0	2310042N02Rik 2810422M04Rik Akp2 Amelx Armcx1 Atp1a1 BC011487 BC018371 BC025458 BC037527 Bcl11a Bcl2l14 Ccl19 Cdyl Celsr2 Cldn10 Cplx1 Creb3l3 Cryab Cst3 Cyp39a1 D7Ertd458e Dock9 Edn1 Emid2 Epha1 Evx2 Farp2 Gdf5 Gli2 Gmnn Gpm6b Gucy1a3 Gucy1b3 Hdac11 Hey1 Hey2 Hmga2 Hmgn3 Il17e Ins1 Lrig1 Lrrn6a Mapkapk2 Mlph Mrg1 Mrps17 Myoc Npm3 Nrarp Paip1 Pdrg1 Pdzx Prkcabp Prkwnk4 Pscdbp Rhov Rpl14 Scgb3a1 S…
152	V$LMO2COM_02: complex of Lmo2 bound to Tal-1, E2A proteins, and GATA-1, half-site 2	80	80	72	8478	7541	-2.3	0.0	0.58	0.0	1300010K09Rik 1300013B24Rik 2810422M04Rik Arl4 Armcx1 Armcx2 Atp11a BC011487 BC016201 Bcl2l14 Cables1 Ccbl2 Chad Cplx1 Creb3l3 Cryab D7Ertd458e Dock9 Edn1 Eif2s3y Emid2 Esm1 Evx2 Faf1 Farp2 Fxyd7 Gdf5 Gli2 Gna14 Gpm6b Gucy1a3 Gucy1b3 Hcn2 Hdac11 Hey1 Hey2 Hmgn3 Il17e Ins1 Krt1-19 Lect1 Lgals2 Mrps17 Mtap1b Nelf Npm3 Pdik1l Pdrg1 Pdzx Perp Prap1 Prelp Prkcabp Prkwnk4 Pscdbp Rab11fip5 Rasl12 Rnpep …
153	V$HOGNESS_B: Imperfect Hogness /Goldberg Box	6	6	146	1039	14980	-2.3	0.0	0.07	0.0	2310042N02Rik D7Ertd458e Farp2 Rpl39 Taf10 Trpv2
154	V$HAND1E47_01: Hand1:E47 heterodimer	89	89	63	9292	6727	-2.3	0.0	0.73	0.0	Adamts15 Adamts4 Agmat Akp2 Aldh1a3 Amelx Arl4 Armcx3 Atp11a Atp1a1 BC011487 BC016201 BC018371 BC025458 Bcl11a Cdyl Celsr2 Chad Cldn10 Cplx1 Creb3l3 Cryab Cst3 Cyp39a1 Cyp4f15 D2Bwg0891e Dlx5 Dnajb8 Dock9 Eif2s3y Esm1 F7 Faf1 Farp2 Gdf5 Gfra3 Gli2 Gna14 Gucy1b3 Hey2 Hmga2 Hpgd Igf1r Krt1-19 Ldh2 Lect1 Lgals2 Lmcd1 Lrig1 Lrrn6a Mapkapk2 Mrps17 Msh2 Mtap1b Myoc Nelf Nfia Nrarp Pdik1l Pdrg1 Pkp1 Ppn…
155	V$NFY_Q6_01	66	66	86	6899	9120	-2.31	0.0	0.7	0.0	1300010K09Rik 1300013B24Rik 2410129E14Rik 2810422M04Rik Agmat Aldh1a3 Amelx Arl4 Armcx3 BC011487 BC016201 BC025458 Bcl11a Bcl2l14 Ccbl2 Cyp39a1 Cyp4f15 Dlx5 F7 Farp2 Fxyd7 Gdf5 Gmnn Gna14 Gucy1b3 Hcn2 Hey1 Hey2 Hmgn3 Hpgd Il17e Ins1 Krt1-19 Lect1 Lmcd1 Lrig1 Mapkapk2 Msh2 Myoc Nelf Notch3 Pdrg1 Perp Prkcb1 Rasl12 Rfx2 Rhov Rpl14 Slc1a4 Slc25a25 Slc43a3 Slc5a8 Slco1a5 Sostdc1 Ssbp2 St6galnac5 Synp…
156	V$ATF3_Q6: activating transcription factor 3	12	12	140	1684	14335	-2.31	0.0	0.12	0.0	2310042N02Rik Akp2 Cplx1 Esm1 Fxyd7 Gdf5 Gpm6b Hey2 Lmcd1 Mtap1b Slc25a26 Zic2
157	V$GATA1_02: GATA-binding factor 1	56	56	96	5764	10255	-2.31	0.0	0.81	0.0	1300013B24Rik 2810422M04Rik Arl4 Armcx1 Armcx2 BC011487 BC025458 BC037527 Bcl2l14 Cables1 Chad Cplx1 Creb3l3 D7Ertd458e Dnajb8 Dock9 Edn1 Emid2 Evx2 Fxyd7 Gna14 Gpm6b Gucy1a3 Gucy1b3 Hcn2 Hdac11 Hey1 Hpgd Il17e Lmcd1 Nelf Npm3 Pdrg1 Pdzx Perp Prap1 Prelp Prkwnk4 Rab11fip5 Rasl12 Rpl39 Sfrp2 Slc14a2 Slc25a26 Slc26a7 Slc4a8 Slco1a5 Taf10 Tert Tgfb1i4 Tgtp Tm4sf1 Tmem2 Trim3 Zfhx4 Zfp422-rs1
158	V$NFKB_Q6_01	96	96	56	10238	5781	-2.31	0.0	0.49	0.0	1300010K09Rik 1300013B24Rik 2310042N02Rik 2810422M04Rik A330096I21Rik Adamts15 Adamts4 Agmat Aldh1a3 Amelx Arl4 Armcx1 Armcx2 Armcx3 Atp11a BC011487 BC016201 BC018371 BC025458 BC037527 Bcl11a Cables1 Ccbl2 Ccl19 Chad Cldn10 Cplx1 Creb3l3 Cyp39a1 Cyp4f15 D2Bwg0891e D7Ertd458e Dlx5 Dnajb8 Dock9 Eif2s3y Emid2 Esm1 F7 Farp2 Fxyd7 Gdf5 Gfra3 Gli2 Gna14 Gucy1b3 Hdac11 Hey1 Hey2 Hmga2 Hmgn3 Hpgd Igf1r I…
159	V$RFX1_02: X-box binding protein RFX1	50	50	102	5454	10565	-2.31	0.0	0.44	0.0	1300010K09Rik 2410129E14Rik Adamts4 Akp2 Amelx Armcx2 Atp11a Atp1a1 BC011487 BC016201 BC025458 Bcl11a Celsr2 Emid2 Farp2 Gmnn Gucy1a3 Gucy1b3 Hmga2 Hmgn3 Igf1r Lect1 Mapkapk2 Mrps17 Mtap1b Myoc Nelf Nfia Nrarp Pdzx Perp Prkcabp Pscdbp Rab11fip5 Rnpep Rpl39 Scgb3a1 Slc14a2 Slc1a4 Slc5a8 Slco1a5 Ssbp2 Tbc1d19 Trim3 Trim47 Trpv2 Tst Ttpa Zfhx4 Zfp189
160	V$MMEF2_Q6: myocyte enhancer factor	48	48	104	5253	10766	-2.32	0.0	0.42	0.0	2810422M04Rik A330096I21Rik Agmat Atp1a1 BC011487 BC016201 Bcl11a Cables1 Carm1 Creb3l3 Cst3 Cyp4f15 D2Bwg0891e D7Ertd458e Eif2s3y Esm1 Gli2 Gucy1a3 Gucy1b3 Hey2 Hmga2 Il17e Inhbb Lgals2 Lmcd1 Mrps17 Mtap1b Notch3 Npm3 Otog Paip1 Prap1 Rfx2 Rhov Rnpep Rpl39 Sfrp2 Slc1a4 Slc25a26 Slc26a7 Slco1a5 St6galnac5 Taf10 Tbc1d19 Tgfb1i4 Tjp3 Tmem2 Trpv2
161	V$TITF1_Q3: TTF-1, TITF1 (thyroid transcription factor 1)	59	59	93	6209	9810	-2.32	0.0	0.64	0.0	2310042N02Rik A330096I21Rik Amelx Armcx2 Armcx3 Atp1a1 BC025458 BC037527 Ccbl2 Cdyl Chad Cldn10 Creb3l3 Cyp4f15 D2Bwg0891e D7Ertd458e Dnajb8 Dock9 Edn1 Eif2s3y Evx2 F7 Faf1 Fxyd7 Gdf5 Gfra3 Gli2 Gna14 Gucy1b3 Hey2 Hmga2 Lect1 Mrps17 Msh2 Nelf Nfia Npm3 Nrarp Pdzx Perp Pkp1 Prelp Pscdbp Rpl39 Scgb3a1 Sfrp2 Slc1a4 Slc43a3 Sostdc1 Taf10 Tgtp Tjp3 Tmem2 Tnfaip2 Trim3 Trpv2 Tst Zfhx4 Zfp422-rs1
162	V$GATA1_06: GATA-binding factor 1	41	41	111	4581	11438	-2.32	0.0	0.36	0.0	1300013B24Rik 2810422M04Rik Adamts15 Armcx2 Bcl2l14 Cyp4f15 D7Ertd458e Dock9 Edn1 Esm1 Evx2 Gdf5 Gfra3 Gna14 Gpm6b Gucy1a3 Hdac11 Ldh2 Mrps17 Nelf Notch3 Prap1 Prelp Pscdbp Rab11fip5 Rnpep Rpl39 Slc14a2 Slc1a4 Slc25a26 Slc26a7 Slc4a8 Slco1a5 St6galnac5 Synpr Taf10 Tgfb1i4 Tm4sf1 Tm4sf2 Tmem2 Zfp189
163	V$CREB_Q4_01	42	42	110	4670	11349	-2.33	0.0	0.37	0.0	1300010K09Rik 2310042N02Rik 2410129E14Rik 2810422M04Rik Adamts15 Arl4 Armcx1 Armcx2 Armcx3 Atp1a1 BC018371 Bcl11a Cables1 Eif2s3y Evx2 F7 Fxyd7 Gli2 Gna14 Gpm6b Hdac11 Hey2 Hmgn3 Hpgd Inhbb Lgals2 Lmcd1 Lrig1 Mapkapk2 Nfia Notch3 Pkp1 Ppnr Prkcabp Rpl14 Scgb3a1 Slc1a4 Slc25a26 St6galnac5 Taf10 Tgfb1i4 Zfp189
164	V$LDSPOLYA_B: Lentiviral Poly A downstream element	119	119	33	12843	3176	-2.33	0.0	0.28	0.0	1300013B24Rik 2810422M04Rik Adamts4 Agmat Akp2 Aldh1a3 Amelx Armcx1 Armcx2 Armcx3 Atp11a Atp1a1 BC011487 BC016201 BC018371 BC025458 Bcl11a Bcl2l14 Cables1 Carm1 Ccbl2 Ccl19 Cdyl Celsr2 Chad Cldn10 Cplx1 Creb3l3 Cst3 Cyp39a1 Cyp4f15 D2Bwg0891e D7Ertd458e Dlx5 Dock9 Edn1 Emid2 Epha1 Esm1 Evx2 F7 Faf1 Gdf5 Gfra3 Gmnn Gpm6b Gucy1a3 Gucy1b3 Hcn2 Hdac11 Hey1 Hmga2 Hmgn3 Hpgd Il17e Krt1-19 Ldh2 Lect1 Lg…
165	V$E2F_Q4: E2F	53	53	99	5461	10558	-2.33	0.0	0.8	0.0	Adamts15 Adamts4 Agmat Aldh1a3 Arl4 BC016201 BC037527 Chad Cryab Eif2s3y Emid2 Epha1 Faf1 Fxyd7 Gmnn Gucy1b3 Hmga2 Hpgd Igf1r Krt1-19 Lrig1 Mrg1 Msh2 Nfia Npm3 Otog Pdzx Perp Prkcabp Prkcb1 Rasl12 Rfx2 Rpl39 Scgb3a1 Sfrp2 Slc1a4 Slc25a25 Slc43a3 Slc5a8 Slco1a5 Sostdc1 Sox14 Ssbp2 Synpr Tm4sf2 Tomm34 Trim3 Trim47 Tst Ttpa X99384 Zfp189 Zic2
166	V$PAX9_B: zebrafish Pax-9 binding sites	37	37	115	3623	12396	-2.33	0.0	1.09	0.0	1300013B24Rik 2810422M04Rik Akp2 Aldh1a3 Armcx3 Atp11a BC018371 Bcl11a Bcl2l14 Cables1 Cdyl Chad D2Bwg0891e Dlx5 Dnajb8 Edn1 Emid2 F7 Gmnn Gucy1b3 Hey1 Inhbb Krt1-19 Lect1 Lgals2 Lrrn6a Msh2 Nelf Pdzx Rfx2 Rnpep Rpl14 Slc1a4 Slc25a26 Tst Zfhx4 Zfp422-rs1
167	V$USF_Q6: upstream stimulating factor	96	96	56	10076	5943	-2.34	0.0	0.67	0.0	1300010K09Rik 1300013B24Rik 2310042N02Rik 2810422M04Rik Adamts15 Agmat Akp2 Aldh1a3 Arl4 Armcx1 Armcx2 Armcx3 Atp11a Atp1a1 BC011487 BC016201 BC018371 BC025458 Bcl11a Bcl2l14 Cables1 Carm1 Ccbl2 Celsr2 Chad Cplx1 Creb3l3 D2Bwg0891e D7Ertd458e Dnajb8 Edn1 Epha1 Evx2 F7 Faf1 Fxyd7 Gdf5 Gli2 Gmnn Gna14 Gpm6b Hcn2 Hdac11 Hey2 Hmga2 Hmgn3 Hpgd Igf1r Il17e Lgals2 Lrig1 Mapkapk2 Mlph Mrps17 Msh2 Mtap1b …
168	V$MYCMAX_02: c-Myc:Max heterodimer	52	52	100	5525	10494	-2.35	0.0	0.58	0.0	2310042N02Rik 2810422M04Rik Akp2 Aldh1a3 Amelx Arl4 Armcx1 Armcx2 Armcx3 Atp1a1 BC018371 BC025458 Cables1 Carm1 Celsr2 Creb3l3 D7Ertd458e F7 Faf1 Farp2 Gli2 Gpm6b Hmga2 Hpgd Igf1r Lrrn6a Mlph Mrg1 Mtap1b Npm3 Nrarp Otog Pdzx Perp Prkwnk4 Pscdbp Rpl14 Rpl39 Slc25a26 Slc26a7 Slc43a3 Sostdc1 St6galnac5 Tbc1d19 Tert Tgtp Tjp3 Tmem2 Trim47 Tst Ttpa X99384
169	V$ATF4_Q2: activating transcription factor 4	39	39	113	3878	12141	-2.35	0.0	1.0	0.0	1300010K09Rik 2410129E14Rik Arl4 BC018371 BC025458 Cables1 Cldn10 Cplx1 D7Ertd458e Edn1 Emid2 Epha1 Esm1 Fxyd7 Gdf5 Gli2 Gmnn Gna14 Gpm6b Hcn2 Hpgd Krt1-19 Ldh2 Lgals2 Lmcd1 Nelf Notch3 Pkp1 Rnpep Slc25a26 Slco1a5 Ssbp2 Taf10 Tbc1d19 Tgfb1i4 Tjp3 Trpv2 Wnt5b Zfp189
170	V$COREBINDINGFACTOR_Q6	50	50	102	5229	10790	-2.36	0.0	0.68	0.0	1300013B24Rik 2810422M04Rik A330096I21Rik Aldh1a3 Amelx Armcx1 BC011487 Bcl2l14 Carm1 Cdyl Chad Cldn10 Creb3l3 Cst3 Cyp39a1 D7Ertd458e Dnajb8 Edn1 Eif2s3y Emid2 Gna14 Gpm6b Gucy1a3 Gucy1b3 Hey2 Il17e Lgals2 Mlph Myoc Pdrg1 Ppnr Prap1 Prelp Prkwnk4 Pscdbp Rab11fip5 Rasl12 Scgb3a1 Sfrp2 Slc25a26 Slc4a8 Slco1a5 Sostdc1 Sox14 Tjp3 Tmem2 Tnfaip2 Trim47 Ttpa Wnt5b
171	V$HEB_Q6	45	45	107	4622	11397	-2.36	0.0	0.8	0.0	1300010K09Rik 2410129E14Rik Adamts15 Adamts4 Agmat Akp2 Aldh1a3 Amelx Arl4 Armcx1 Armcx2 BC016201 BC025458 Ccl19 Cdyl Cplx1 D2Bwg0891e Esm1 Evx2 Farp2 Gdf5 Gmnn Gna14 Gucy1b3 Ldh2 Lect1 Lgals2 Mrps17 Pdik1l Perp Ppnr Prkcb1 Rfx2 Scgb3a1 Slc1a4 Slc25a25 Slc5a8 Slco1a5 Ssbp2 St6galnac5 Tert Tgtp Trim3 Wnt5b Zfhx4
172	V$NMYC_01: N-Myc	35	35	117	3445	12574	-2.37	0.0	1.03	0.0	1300010K09Rik 2310042N02Rik 2810422M04Rik Akp2 Aldh1a3 Armcx1 Armcx2 Armcx3 Atp1a1 BC018371 BC025458 Cables1 Creb3l3 D7Ertd458e F7 Faf1 Gli2 Gpm6b Hmga2 Hpgd Igf1r Mlph Mtap1b Nrarp Perp Rpl14 Sfrp2 Slc25a26 Slc26a7 St6galnac5 Tert Tjp3 Tst Ttpa X99384
173	V$MYC_Q2	31	31	121	2989	13030	-2.37	0.0	1.13	0.0	2310042N02Rik 2810422M04Rik Akp2 Aldh1a3 Armcx2 Atp1a1 BC018371 BC025458 Cables1 Creb3l3 D7Ertd458e F7 Faf1 Gli2 Gpm6b Hmga2 Hpgd Igf1r Mlph Mtap1b Nrarp Perp Rpl14 Slc25a26 Slc26a7 St6galnac5 Tert Tjp3 Tst Ttpa X99384
174	V$CREB_Q2_01	46	46	106	4908	11111	-2.38	0.0	0.56	0.0	1300010K09Rik 2310042N02Rik 2410129E14Rik 2810422M04Rik Adamts15 Arl4 Armcx1 Armcx2 Armcx3 Atp1a1 BC018371 Bcl11a Cables1 Dock9 Edn1 Eif2s3y Fxyd7 Gli2 Gna14 Gpm6b Hcn2 Hey2 Hmgn3 Hpgd Inhbb Krt1-19 Lgals2 Lmcd1 Lrig1 Mapkapk2 Mrg1 Mrps17 Nfia Notch3 Pkp1 Ppnr Prkcabp Rpl14 Scgb3a1 Slc1a4 Slc25a25 Slc25a26 St6galnac5 Taf10 Tgfb1i4 Zfp189
175	V$E2F_03	12	12	140	1658	14361	-2.38	0.0	0.14	0.0	Adamts15 Chad Faf1 Hpgd Igf1r Lrig1 Pdzx Sfrp2 Sox14 Ssbp2 Tm4sf2 Trim47
176	V$ELK1_02: Elk-1	115	115	37	12315	3704	-2.39	0.0	0.39	0.0	1300010K09Rik 1300013B24Rik 2310042N02Rik 2410129E14Rik A330096I21Rik Adamts4 Akp2 Aldh1a3 Amelx Armcx1 Armcx2 Armcx3 Atp11a Atp1a1 BC011487 BC016201 BC018371 BC025458 BC037527 Bcl11a Cables1 Ccbl2 Ccl19 Chad Cldn10 Cplx1 Creb3l3 Cst3 D2Bwg0891e D7Ertd458e Dnajb8 Dock9 Edn1 Epha1 Evx2 Faf1 Farp2 Fxyd7 Gdf5 Gli2 Gmnn Gna14 Gpm6b Gucy1b3 Hey1 Hey2 Hmga2 Hpgd Igf1r Il17e Krt1-19 Ldh2 Lect1 Lgals2 Lm…
177	V$CREBATF_Q6	43	43	109	4636	11383	-2.39	0.0	0.51	0.0	1300010K09Rik 2310042N02Rik 2410129E14Rik 2810422M04Rik Adamts15 Aldh1a3 Arl4 Armcx1 Armcx2 Armcx3 Atp1a1 BC018371 Bcl11a Cables1 Eif2s3y Evx2 F7 Fxyd7 Gli2 Gna14 Gpm6b Hdac11 Hey2 Hmgn3 Hpgd Krt1-19 Lgals2 Lmcd1 Lrig1 Mapkapk2 Mrg1 Nfia Notch3 Pkp1 Ppnr Prkcabp Scgb3a1 Slc1a4 Slc25a26 St6galnac5 Taf10 Tgfb1i4 Zfp189
178	V$GFI1_01: growth factor independence 1	44	44	108	4674	11345	-2.39	0.0	0.59	0.0	2310042N02Rik Amelx BC011487 Cdyl Chad Cldn10 Creb3l3 Cst3 Cyp39a1 D7Ertd458e Dlx5 Dnajb8 Dock9 Edn1 Evx2 Faf1 Farp2 Gdf5 Gfra3 Gna14 Gpm6b Gucy1a3 Hey2 Hmgn3 Krt1-19 Lmcd1 Lrig1 Mrg1 Mrps17 Nelf Npm3 Pdzx Prap1 Prkwnk4 Pscdbp Rasl12 Slc14a2 Sox14 St6galnac5 Tgfb1i4 Tm4sf2 Trpv2 Ttpa Zfp189
179	V$NRF2_Q4: heterodimer containing Nrf2	41	41	111	4203	11816	-2.4	0.0	0.8	0.0	1300010K09Rik 2310042N02Rik 2810422M04Rik Adamts15 Adamts4 BC018371 Bcl2l14 Carm1 Ccbl2 Ccl19 Cdyl Cplx1 Creb3l3 Cryab Dnajb8 Edn1 Esm1 Faf1 Hdac11 Hpgd Ldh2 Lrrn6a Mtap1b Perp Pkp1 Prelp Pscdbp Rab11fip5 Rfx2 Rpl14 Scgb3a1 Slc25a25 Slc26a7 Slco1a5 Sostdc1 Synpr Tm4sf1 Tmem2 Trpv2 Wnt5b Zfhx4
180	V$TEL2_Q6	7	7	145	1122	14897	-2.4	0.0	0.09	0.0	1300010K09Rik Hey2 Mtap1b Perp Prelp Slc25a26 Synpr
181	V$PEBP_Q6	38	38	114	4137	11882	-2.41	0.0	0.47	0.0	1300013B24Rik 2810422M04Rik Aldh1a3 Amelx BC011487 Chad Cldn10 Creb3l3 Cyp39a1 D7Ertd458e Dnajb8 Eif2s3y Emid2 Gna14 Gpm6b Gucy1a3 Hey2 Il17e Lect1 Lgals2 Mlph Myoc Pdrg1 Pdzx Ppnr Prap1 Prelp Prkwnk4 Pscdbp Sfrp2 Slc25a26 Slco1a5 Sostdc1 Tbc1d19 Tjp3 Tmem2 Tnfaip2 Trim47
182	V$STAT5A_01: signal transducer and activator of transcription 5a	13	13	139	1045	14974	-2.41	0.0	1.63	0.0	Adamts15 Adamts4 Agmat Ccl19 Cldn10 Cyp39a1 F7 Lrig1 Otog Prelp Tgtp X99384 Zfp189
183	V$CEBPDELTA_Q6	112	112	40	11877	4142	-2.42	0.0	0.52	0.0	1300010K09Rik 1300013B24Rik 2310042N02Rik 2410129E14Rik 2810422M04Rik A330096I21Rik Adamts15 Adamts4 Agmat Aldh1a3 Amelx Armcx2 Armcx3 Atp1a1 BC011487 BC018371 BC025458 BC037527 Bcl2l14 Cables1 Carm1 Ccbl2 Cdyl Celsr2 Cldn10 Cplx1 Creb3l3 Cryab Cst3 Cyp39a1 Cyp4f15 D2Bwg0891e D7Ertd458e Dlx5 Dock9 Edn1 Epha1 Esm1 Evx2 F7 Faf1 Farp2 Fxyd7 Gdf5 Gfra3 Gli2 Gmnn Gna14 Gpm6b Gucy1a3 Gucy1b3 Hcn2 Hdac1…
184	V$AHR_Q5: aryl hydrocarbon / dioxin receptor	21	21	131	1906	14113	-2.42	0.0	1.32	0.0	1300010K09Rik BC018371 Bcl11a Ccl19 D2Bwg0891e Epha1 Gli2 Gpm6b Hey2 Perp Prap1 Rnpep Slc1a4 Slc43a3 Ssbp2 Tm4sf1 Tnfaip2 Tomm34 Tst X99384 Zfp422-rs1
185	V$PADS_C: Retroviral Poly A downstream element	39	39	113	4164	11855	-2.43	0.0	0.56	0.0	1300013B24Rik 2410129E14Rik Akp2 Armcx1 BC011487 Cables1 Chad Cplx1 Cst3 Dnajb8 Eif2s3y Esm1 Farp2 Gli2 Gpm6b Gucy1b3 Hdac11 Hey2 Il17e Mapkapk2 Mlph Mrps17 Otog Rasl12 Scgb3a1 Slc25a26 Slc4a8 Slco1a5 Sox14 St6galnac5 Tert Tm4sf1 Tm4sf2 Tnfaip2 Trim3 Tst Wnt5b X99384 Zfhx4
186	V$AREB6_03: AREB6 (Atp1a1 regulatory element binding factor 6)	26	26	126	2475	13544	-2.43	0.0	1.14	0.0	1300010K09Rik A330096I21Rik Agmat Armcx2 BC016201 Cables1 Ccl19 Dock9 Epha1 Fxyd7 Gna14 Hey2 Inhbb Lmcd1 Nelf Perp Prap1 Prkcb1 Pscdbp Rab11fip5 Rnpep Slc5a8 Sox14 Ssbp2 Tert Trim47
187	V$MYOGNF1_01: myogenin / nuclear factor 1 or related factors	34	34	118	3415	12604	-2.43	0.0	0.9	0.0	2410129E14Rik Adamts15 Bcl2l14 Carm1 Celsr2 Chad Creb3l3 Cryab Cyp39a1 Cyp4f15 D2Bwg0891e Dnajb8 Edn1 Esm1 Farp2 Gfra3 Hdac11 Hey1 Hmga2 Ldh2 Mrg1 Nrarp Pdzx Prkcabp Pscdbp Rfx2 Slc25a25 Slc43a3 Ssbp2 Tgtp Trpv2 X99384 Zfp189 Zic2
188	V$ATATA_B: Avian C-type TATA box	8	8	144	1220	14799	-2.44	0.0	0.11	0.0	1300013B24Rik Armcx1 BC011487 Epha1 Faf1 Hmgn3 Rhov Tm4sf1
189	V$STAF_02: Se-Cys tRNA gene transcription activating factor	28	28	124	2725	13294	-2.45	0.0	1.04	0.0	1300013B24Rik 2310042N02Rik Adamts15 BC037527 Cldn10 Cyp4f15 Dlx5 Dnajb8 Dock9 Farp2 Fxyd7 Hcn2 Hey2 Il17e Krt1-19 Msh2 Nelf Nfia Prelp Prkcabp Rab11fip5 Rnpep Rpl39 Slc5a8 Sox14 Trpv2 Zfp189 Zic2
190	V$E47_01: E47	20	20	132	2421	13598	-2.46	0.0	0.25	0.0	1300010K09Rik Agmat Armcx1 BC037527 Celsr2 Cryab D2Bwg0891e F7 Gli2 Gpm6b Hmgn3 Krt1-19 Nrarp Perp Prelp Prkcabp Slc5a8 Tjp3 Trpv2 Tst
191	V$NFE2_01: NF-E2 p45	24	24	128	2274	13745	-2.46	0.0	1.14	0.0	1300010K09Rik BC025458 BC037527 Bcl2l14 Ccl19 Cdyl Cplx1 Creb3l3 Gfra3 Ldh2 Lect1 Lrig1 Mtap1b Perp Prkwnk4 Rab11fip5 Rpl14 Scgb3a1 Sostdc1 Tmem2 Tnfaip2 Tomm34 Trpv2 Zfp422-rs1
192	V$HNF4_DR1_Q3	120	120	32	12796	3223	-2.46	0.0	0.42	0.0	1300010K09Rik 1300013B24Rik 2310042N02Rik 2410129E14Rik A330096I21Rik Adamts15 Adamts4 Agmat Akp2 Amelx Arl4 Armcx2 Armcx3 Atp11a BC016201 BC018371 BC025458 BC037527 Bcl11a Bcl2l14 Cables1 Carm1 Ccbl2 Ccl19 Cdyl Celsr2 Chad Cldn10 Cplx1 Creb3l3 Cryab Cst3 Cyp4f15 D2Bwg0891e Dnajb8 Edn1 Emid2 Epha1 Esm1 Evx2 F7 Farp2 Gdf5 Gfra3 Gli2 Gmnn Gna14 Gpm6b Gucy1a3 Gucy1b3 Hcn2 Hdac11 Hey1 Hey2 Hmga2 Hpgd…
193	V$IK3_01: Ikaros 3	18	18	134	1606	14413	-2.47	0.0	1.33	0.0	1300013B24Rik 2810422M04Rik Agmat Aldh1a3 Chad Cplx1 Creb3l3 Dnajb8 Hey2 Il17e Krt1-19 Mlph Ppnr Prelp Slc5a8 Tert Tm4sf2 Wnt5b
194	V$MAF_Q6	7	7	145	461	15558	-2.48	0.0	1.88	0.0	Adamts4 Chad Hpgd Rpl14 Scgb3a1 Slc43a3 Tm4sf1
195	V$AREB6_01: AREB6 (Atp1a1 regulatory element binding factor 6)	33	33	119	3458	12561	-2.49	0.0	0.66	0.0	1300010K09Rik 2810422M04Rik Adamts4 Arl4 BC011487 BC016201 BC025458 Carm1 Cplx1 Dock9 Epha1 Evx2 Gucy1b3 Hmga2 Krt1-19 Nfia Notch3 Npm3 Otog Pdik1l Ppnr Prap1 Prelp Pscdbp Rab11fip5 Slc4a8 Slco1a5 Synpr Tgtp Tmem2 Trim3 Tst Zfp189
196	V$PAX5_01: B-cell-specific activating protein	17	17	135	1503	14516	-2.49	0.0	1.34	0.0	1300013B24Rik Aldh1a3 Atp11a D7Ertd458e Dnajb8 Dock9 Hdac11 Hey1 Inhbb Lmcd1 Mtap1b Rab11fip5 Slc25a26 Tomm34 Tst Ttpa Zic2
197	V$E2F1_Q4_01	32	32	120	3348	12671	-2.5	0.0	0.67	0.0	Adamts15 BC011487 BC016201 Chad Cst3 Faf1 Fxyd7 Gmnn Gna14 Hey1 Hpgd Igf1r Lrig1 Mrg1 Mrps17 Msh2 Notch3 Nrarp Pdzx Prkcabp Prkcb1 Pscdbp Rasl12 Rhov Sfrp2 Slc25a25 Slc25a26 Sox14 Ssbp2 Tm4sf2 Tomm34 Ttpa
198	V$AP1_C: AP-1 binding site	27	27	125	3007	13012	-2.51	0.0	0.42	0.0	2810422M04Rik Atp11a BC018371 BC025458 BC037527 Bcl2l14 Cdyl Cplx1 Creb3l3 Epha1 Gdf5 Gmnn Hcn2 Lgals2 Lrrn6a Mtap1b Nrarp Perp Pscdbp Rab11fip5 Rfx2 Rpl14 Sostdc1 Tbc1d19 Trpv2 Wnt5b Zfp422-rs1
199	V$AIRE_01	30	30	122	3082	12937	-2.52	0.0	0.75	0.0	1300010K09Rik A330096I21Rik Adamts15 Atp11a BC018371 Cables1 Carm1 Celsr2 Eif2s3y Evx2 Gmnn Hmgn3 Ins1 Lrig1 Lrrn6a Nelf Notch3 Nrarp Ppnr Rpl39 Slc14a2 Slc25a26 Slc26a7 Slco1a5 Tert Tmem2 Ttpa X99384 Zfhx4 Zfp422-rs1
200	V$HNF3ALPHA_Q6	126	126	26	13437	2582	-2.53	0.0	0.39	0.0	1300013B24Rik 2310042N02Rik 2810422M04Rik A330096I21Rik Adamts15 Adamts4 Agmat Akp2 Aldh1a3 Amelx Armcx1 Armcx2 Armcx3 Atp11a Atp1a1 BC011487 BC016201 BC025458 BC037527 Bcl2l14 Cables1 Carm1 Ccbl2 Cdyl Chad Cldn10 Cplx1 Creb3l3 Cst3 Cyp39a1 Cyp4f15 D7Ertd458e Dnajb8 Edn1 Eif2s3y Emid2 Epha1 Esm1 Evx2 F7 Faf1 Gdf5 Gfra3 Gmnn Gna14 Gpm6b Gucy1a3 Gucy1b3 Hdac11 Hey1 Hey2 Hmga2 Hmgn3 Hpgd Il17e Ins1 …
201	V$NFKAPPAB_01: NF-kappaB	19	19	133	2273	13746	-2.53	0.0	0.28	0.0	1300013B24Rik 2310042N02Rik 2810422M04Rik Adamts4 Aldh1a3 Armcx3 Bcl2l14 Gli2 Gucy1b3 Hdac11 Il17e Inhbb Mlph Nrarp Slc14a2 Slc5a8 Sox14 Tert Zfp422-rs1
202	V$DR4_Q2: direct repeat 4	129	129	23	13796	2223	-2.53	0.0	0.33	0.0	1300010K09Rik 1300013B24Rik 2310042N02Rik 2410129E14Rik A330096I21Rik Adamts15 Adamts4 Akp2 Aldh1a3 Amelx Arl4 Armcx1 Armcx2 Armcx3 Atp1a1 BC011487 BC016201 BC018371 BC037527 Bcl11a Bcl2l14 Cables1 Carm1 Ccl19 Cdyl Celsr2 Chad Cldn10 Cplx1 Creb3l3 Cryab Cst3 Cyp39a1 Cyp4f15 D2Bwg0891e D7Ertd458e Dlx5 Dnajb8 Dock9 Edn1 Eif2s3y Emid2 Epha1 F7 Farp2 Fxyd7 Gdf5 Gfra3 Gli2 Gmnn Gpm6b Gucy1a3 Gucy1b3 H…
203	V$E2F_Q4_01	29	29	123	3037	12982	-2.53	0.0	0.66	0.0	Adamts15 BC011487 BC016201 Chad Cst3 Faf1 Fxyd7 Gmnn Gna14 Hey1 Hpgd Igf1r Lrig1 Mrg1 Msh2 Notch3 Nrarp Pdzx Prkcabp Prkcb1 Pscdbp Rasl12 Sfrp2 Slc25a25 Sox14 Ssbp2 Tm4sf2 Tomm34 Ttpa
204	V$HNF1_01: hepatic nuclear factor 1	26	26	126	2881	13138	-2.54	0.0	0.44	0.0	2310042N02Rik Armcx2 Atp1a1 BC037527 Bcl2l14 Cldn10 Cyp4f15 Gpm6b Gucy1b3 Hey2 Krt1-19 Ldh2 Lgals2 Mlph Msh2 Pkp1 Ppnr Rpl39 Slc1a4 Slc43a3 Tbc1d19 Ttpa Wnt5b X99384 Zfp422-rs1 Zic2
205	V$E2F_Q6_01	15	15	137	1880	14139	-2.55	0.0	0.23	0.0	Adamts15 BC016201 Faf1 Hpgd Lrig1 Mrg1 Nrarp Prkcabp Rasl12 Sfrp2 Slc25a25 Sox14 Tm4sf2 Tomm34 Ttpa
206	V$ICSBP_Q6	5	5	147	865	15154	-2.55	0.0	0.09	0.0	Cyp4f15 Myoc Prkcb1 Taf10 Tgtp
207	V$DR3_Q4: direct repeat 3	23	23	129	2252	13767	-2.56	0.0	0.95	0.0	1300010K09Rik 2410129E14Rik Adamts15 Cplx1 Creb3l3 Cyp39a1 D2Bwg0891e Evx2 Fxyd7 Gmnn Hcn2 Hdac11 Hpgd Lrrn6a Mrg1 Prelp Rab11fip5 Rasl12 Rhov Slc43a3 Sox14 Ssbp2 Trim3
208	V$RORA1_01: RAR-related orphan receptor alpha1	16	16	136	1962	14057	-2.57	0.0	0.25	0.0	Adamts15 Aldh1a3 Arl4 Carm1 Cyp39a1 D7Ertd458e F7 Lect1 Lmcd1 Lrrn6a Mrps17 Rnpep Tgtp Tjp3 Trim47 Trpv2
209	V$VMYB_02: v-Myb	23	23	129	2585	13434	-2.58	0.0	0.41	0.0	1300010K09Rik Arl4 Armcx1 Atp11a Atp1a1 Bcl2l14 Cdyl D7Ertd458e Faf1 Gucy1b3 Hmgn3 Pkp1 Prelp Prkcabp Rfx2 Slc25a26 Slc4a8 Tgfb1i4 Tjp3 Tmem2 Tomm34 X99384 Zfp189
210	V$ATF1_Q6	12	12	140	998	15021	-2.58	0.0	1.42	0.0	Arl4 Bcl11a Fxyd7 Gpm6b Hey2 Lmcd1 Nfia Notch3 Pkp1 Ssbp2 St6galnac5 Taf10
211	V$HFH8_01: HNF-3/Fkh Homolog-8	21	21	131	2402	13617	-2.59	0.0	0.37	0.0	A330096I21Rik Aldh1a3 BC011487 Cables1 Carm1 Cdyl Creb3l3 Gmnn Gucy1b3 Il17e Lgals2 Msh2 Pkp1 Rab11fip5 Rhov Slc26a7 Slco1a5 Taf10 Tm4sf2 Zfp422-rs1 Zic2
212	V$MEF2_02: myogenic MADS factor MEF-2	8	8	144	1166	14853	-2.6	0.0	0.14	0.0	A330096I21Rik Gmnn Hdac11 Ldh2 Rnpep Slco1a5 St6galnac5 Tgfb1i4
213	V$AR_01: androgen receptor	14	14	138	1229	14790	-2.6	0.0	1.28	0.0	2810422M04Rik Carm1 Cyp39a1 Farp2 Gucy1b3 Igf1r Pdrg1 Pscdbp Rpl14 Slc25a26 Trim3 Trim47 Tst Zfp422-rs1
214	V$PAX_Q6	143	143	9	15328	691	-2.63	0.0	0.13	0.0	1300010K09Rik 1300013B24Rik 2310042N02Rik 2410129E14Rik 2810422M04Rik Adamts15 Adamts4 Agmat Akp2 Aldh1a3 Amelx Arl4 Armcx2 Armcx3 Atp11a Atp1a1 BC011487 BC016201 BC018371 BC025458 BC037527 Bcl11a Bcl2l14 Cables1 Carm1 Ccbl2 Ccl19 Cdyl Celsr2 Cldn10 Cplx1 Creb3l3 Cryab Cst3 Cyp39a1 Cyp4f15 D2Bwg0891e D7Ertd458e Dlx5 Dnajb8 Edn1 Eif2s3y Emid2 Epha1 Esm1 Evx2 F7 Faf1 Farp2 Fxyd7 Gdf5 Gfra3 Gli2 Gmn…
215	V$XFD3_01: Xenopus fork head domain factor 3	16	16	136	1920	14099	-2.63	0.0	0.29	0.0	Cables1 Ccbl2 Esm1 Gpm6b Hpgd Igf1r Lect1 Mlph Msh2 Mtap1b Myoc Ppnr Rab11fip5 Rpl14 Slc25a26 Zfp189
216	V$COUP_01: COUP:HNF-4 heterodimer	22	22	130	2400	13619	-2.63	0.0	0.5	0.0	Akp2 Carm1 Cdyl Cplx1 Cst3 Emid2 Epha1 F7 Gdf5 Gna14 Hey2 Hpgd Lect1 Nfia Pdzx Perp Prap1 Slc4a8 Ssbp2 Tgtp Tomm34 Ttpa
217	V$E2F4DP2_01: E2F-4:DP-2 heterodimer	15	15	137	1826	14193	-2.63	0.0	0.28	0.0	1300013B24Rik Celsr2 Eif2s3y Faf1 Gmnn Gucy1b3 Mrg1 Msh2 Nfia Rpl39 Scgb3a1 Sfrp2 Slc1a4 Slc43a3 Sox14
218	V$ZID_01: zinc finger with interaction domain	22	22	130	2364	13655	-2.64	0.0	0.55	0.0	Adamts15 Akp2 Atp1a1 BC025458 Bcl11a Carm1 Cryab Dnajb8 Emid2 Fxyd7 Hcn2 Hpgd Il17e Mapkapk2 Otog Prkcabp Rfx2 Slc25a25 Trim3 Trpv2 Tst Zfhx4
219	V$LEF1_Q6	138	138	14	14752	1267	-2.68	0.0	0.25	0.0	1300010K09Rik 1300013B24Rik 2310042N02Rik 2410129E14Rik 2810422M04Rik A330096I21Rik Adamts15 Agmat Aldh1a3 Amelx Armcx1 Armcx2 Armcx3 Atp11a Atp1a1 BC011487 BC016201 BC018371 BC025458 BC037527 Bcl11a Bcl2l14 Cables1 Carm1 Ccbl2 Ccl19 Cdyl Celsr2 Chad Cldn10 Cplx1 Creb3l3 Cryab Cst3 Cyp39a1 Cyp4f15 D2Bwg0891e D7Ertd458e Dlx5 Dnajb8 Dock9 Edn1 Eif2s3y Emid2 Epha1 Evx2 F7 Faf1 Farp2 Fxyd7 Gdf5 Gfra3…
220	V$HFH1_01: HNF-3/Fkh Homolog 1	19	19	133	2112	13907	-2.68	0.0	0.46	0.0	A330096I21Rik Aldh1a3 Cables1 Carm1 Cdyl Creb3l3 Gmnn Gpm6b Gucy1b3 Lgals2 Msh2 Npm3 Pdzx Pkp1 Rhov Slco1a5 Taf10 Tm4sf2 Zic2
221	V$ARNT_01: AhR nuclear translocator homodimers	14	14	138	1272	14747	-2.68	0.0	1.13	0.0	Akp2 Armcx2 Armcx3 Atp1a1 BC018371 BC025458 Cables1 D7Ertd458e F7 Faf1 Gli2 Perp Slc26a7 St6galnac5
222	V$NFKAPPAB65_01: NF-kappaB (p65)	6	6	146	934	15085	-2.69	0.0	0.12	0.0	1300013B24Rik Armcx3 Ccbl2 Il17e Nrarp Sox14
223	V$FOXO3_01: fork head box O3	1	1	151	382	15637	-2.69	0.0	0.03	0.0	Rpl14
224	V$E4BP4_01: E4BP4	3	3	149	615	15404	-2.69	0.0	0.07	0.0	1300013B24Rik Adamts15 Wnt5b
225	V$NFKB_Q6: NF-kappaB	18	18	134	2012	14007	-2.7	0.0	0.44	0.0	2310042N02Rik 2810422M04Rik A330096I21Rik Adamts4 Aldh1a3 Armcx3 BC011487 BC018371 BC037527 Bcl2l14 Ccbl2 Cyp39a1 Gucy1b3 Igf1r Il17e Otog Slc5a8 Sox14
226	V$TFIII_Q6	142	142	10	14700	1319	-2.7	0.0	1.25	0.0	1300010K09Rik 1300013B24Rik 2310042N02Rik 2410129E14Rik 2810422M04Rik A330096I21Rik Adamts15 Adamts4 Agmat Akp2 Aldh1a3 Arl4 Armcx1 Armcx2 Armcx3 Atp11a Atp1a1 BC016201 BC018371 BC025458 BC037527 Bcl11a Bcl2l14 Cables1 Carm1 Ccbl2 Ccl19 Cdyl Celsr2 Chad Cplx1 Creb3l3 Cryab Cst3 Cyp39a1 Cyp4f15 D2Bwg0891e D7Ertd458e Dlx5 Dnajb8 Dock9 Edn1 Eif2s3y Emid2 Epha1 Esm1 Evx2 F7 Faf1 Farp2 Fxyd7 Gdf5 Gfra…
227	V$SREBP1_01: sterol regulatory element-binding protein 1	3	3	149	611	15408	-2.72	0.0	0.07	0.0	Armcx3 Faf1 Lmcd1
228	V$YY1_02: Yin and Yang 1	17	17	135	1674	14345	-2.72	0.0	0.86	0.0	2310042N02Rik Armcx2 Chad Eif2s3y F7 Gdf5 Gmnn Gucy1b3 Nelf Npm3 Prkcabp Prkcb1 Rhov Rpl39 Slc5a8 Sox14 Tomm34
229	V$PTF1BETA_Q6	14	14	138	1301	14718	-2.72	0.0	1.04	0.0	Adamts4 Arl4 Bcl2l14 Ccbl2 F7 Gna14 Notch3 Rab11fip5 Slc26a7 Tm4sf1 Tnfaip2 Ttpa Zfhx4 Zfp189
230	V$CREB_02: cAMP-responsive element binding protein	17	17	135	1705	14314	-2.73	0.0	0.79	0.0	1300010K09Rik 2310042N02Rik 2410129E14Rik 2810422M04Rik Arl4 Armcx1 Armcx2 Armcx3 Atp1a1 BC018371 Cables1 Fxyd7 Gpm6b Inhbb Mrps17 Pkp1 Scgb3a1
231	V$CREB_01: cAMP-responsive element binding protein	15	15	137	1458	14561	-2.75	0.0	0.89	0.0	2310042N02Rik 2410129E14Rik 2810422M04Rik Arl4 Bcl11a Cables1 Fxyd7 Gpm6b Hey2 Lgals2 Lmcd1 Pkp1 Ppnr Slc25a26 Tgfb1i4
232	V$ARP1_01: apolipoprotein AI regulatory protein 1	15	15	137	1701	14318	-2.77	0.0	0.42	0.0	Adamts15 Amelx Esm1 Gpm6b Hcn2 Hdac11 Lrrn6a Mlph Notch3 Perp Prap1 Taf10 Tgfb1i4 Tjp3 Wnt5b
233	V$E2_01: papilloma virus regulator E2	10	10	142	855	15164	-2.78	0.0	1.22	0.0	Emid2 Hdac11 Hey2 Mrps17 Rnpep Rpl39 Slc1a4 Trim3 Trim47 Tst
234	V$USF_01: upstream stimulating factor	16	16	136	1680	14339	-2.78	0.0	0.63	0.0	1300010K09Rik Armcx2 Armcx3 Atp1a1 BC018371 BC025458 D7Ertd458e F7 Faf1 Hmga2 Mlph Perp St6galnac5 Tjp3 Tst Ttpa
235	V$E2F1DP1RB_01: Rb:E2F-1:DP-1 trimeric complex	6	6	146	901	15118	-2.79	0.0	0.15	0.0	Adamts15 Chad Faf1 Pdzx Sox14 Ssbp2
236	V$AMEF2_Q6: myocyte enhancer factor	15	15	137	1667	14352	-2.79	0.0	0.47	0.0	2810422M04Rik BC011487 Bcl2l14 Cables1 Lmcd1 Npm3 Otog Prap1 Rasl12 Rpl39 Slc25a26 Slc26a7 Tgfb1i4 Trpv2 Zfp422-rs1
237	V$ATF_01: activating transcription factor	15	15	137	1637	14382	-2.79	0.0	0.52	0.0	2310042N02Rik Armcx1 Armcx2 Armcx3 Atp1a1 Eif2s3y Fxyd7 Gpm6b Lgals2 Lmcd1 Lrig1 Scgb3a1 Slc1a4 Slc25a26 Zfp189
238	V$XBP1_01: X-box-binding protein 1	14	14	138	1428	14591	-2.84	0.0	0.71	0.0	1300010K09Rik Arl4 Armcx1 Armcx2 Armcx3 Atp1a1 Lrig1 Mapkapk2 Mlph Myoc Nfia Rpl39 Slc25a26 Zfp189
239	V$CREBP1_Q2: CRE-binding protein 1	11	11	141	1010	15009	-2.85	0.0	1.01	0.0	2410129E14Rik 2810422M04Rik Arl4 Bcl11a Cables1 Gpm6b Lmcd1 Notch3 Slc25a26 Taf10 Tgfb1i4
240	V$AHRARNT_01: aryl hydrocarbon receptor:Arnt heterodimers	11	11	141	1011	15008	-2.85	0.0	1.01	0.0	Bcl11a Cables1 Ccl19 Hmgn3 Lrig1 Rhov Slc1a4 Slc43a3 Tm4sf1 Tst X99384
241	V$CREB_Q2: cAMP-response element-binding protein	13	13	139	1445	14574	-2.85	0.0	0.48	0.0	1300010K09Rik 2410129E14Rik 2810422M04Rik Aldh1a3 Arl4 Cables1 Gpm6b Hdac11 Lgals2 Lmcd1 Ppnr Slc25a26 Tgfb1i4
242	V$RREB1_01: Ras-responsive element binding protein 1	13	13	139	1332	14687	-2.86	0.0	0.69	0.0	Agmat BC016201 Cryab Edn1 Lgals2 Nfia Prelp Sfrp2 Slc5a8 Sostdc1 Tgfb1i4 Tnfaip2 Zic2
243	V$IRF1_01: interferon regulatory factor 1	1	1	151	356	15663	-2.87	0.0	0.03	0.0	Gucy1a3
244	V$LHX3_01: LIM homeobox transcription factor 3	11	11	141	1280	14739	-2.89	0.0	0.39	0.0	Adamts15 Armcx1 Cables1 Creb3l3 Gdf5 Lmcd1 Mapkapk2 Ppnr Slc14a2 Slc26a7 Slco1a5
245	V$CREB_Q4: cAMP-response element binding protein	12	12	140	1296	14723	-2.91	0.0	0.55	0.0	2410129E14Rik 2810422M04Rik Arl4 Cables1 Gli2 Gpm6b Lgals2 Lmcd1 Nfia Notch3 Slc25a26 Taf10
246	V$TAL1ALPHAE47_01: Tal-1alpha:E47 heterodimer	12	12	140	1297	14722	-2.91	0.0	0.55	0.0	Ccl19 F7 Hdac11 Hey2 Klk10 Lrrn6a Npm3 Pdzx Rpl14 Rpl39 Trim47 X99384
247	V$TAL1BETAITF2_01: Tal-1beta:ITF-2 heterodimer	11	11	141	1090	14929	-2.93	0.0	0.77	0.0	2310042N02Rik Cdyl Hdac11 Klk10 Lrrn6a Pdzx Rpl14 Rpl39 Trim47 X99384 Zfp422-rs1
248	V$PR_02: is recognized by progesterone receptor	6	6	146	846	15173	-2.93	0.0	0.2	0.0	Carm1 Cryab Myoc Otog Pdrg1 Tbc1d19
249	V$E2_Q6_01	10	10	142	946	15073	-2.94	0.0	0.89	0.0	Emid2 Gucy1b3 Hdac11 Hey2 Pdrg1 Rpl39 Slc1a4 Trim3 Trim47 Tst
250	V$FOXO4_02: fork head box O4	2	2	150	458	15561	-2.94	0.0	0.07	0.0	Msh2 Rpl14
251	V$SRF_Q6: serum response factor	8	8	144	1017	15002	-2.94	0.0	0.28	0.0	Arl4 BC016201 BC025458 Ccbl2 Cplx1 Esm1 Hmgn3 Trim3
252	V$TCF11MAFG_01: TCF11:MafG heterodimers	11	11	141	1196	14823	-2.94	0.0	0.53	0.0	2310042N02Rik Carm1 Cdyl Faf1 Perp Pkp1 Rpl14 Sostdc1 Tmem2 Trpv2 Zfhx4
253	V$EVI1_05: ectopic viral integration site 1 encoded factor	8	8	144	1008	15011	-2.95	0.0	0.29	0.0	BC011487 Dock9 Hpgd Myoc Notch3 Slc5a8 Tgtp Zfp422-rs1
254	V$HSF_Q6	3	3	149	156	15863	-2.96	0.0	1.67	0.0	Cryab Dlx5 Gucy1b3
255	V$HTF_01	8	8	144	711	15308	-2.98	0.0	1.01	0.0	Arl4 Armcx1 Armcx2 Armcx3 Hmgn3 Lrig1 Mapkapk2 Nfia
256	V$E2F1DP2_01: E2F-1:DP-2 heterodimer	10	10	142	1091	14928	-2.99	0.0	0.53	0.0	Faf1 Gmnn Gucy1b3 Msh2 Nfia Rpl39 Scgb3a1 Slc1a4 Slc43a3 Sox14
257	V$HNF4_01: hepatic nuclear factor 4	148	148	4	15374	645	-2.99	0.0	1.33	0.0	1300010K09Rik 1300013B24Rik 2310042N02Rik 2410129E14Rik 2810422M04Rik A330096I21Rik Adamts15 Adamts4 Agmat Akp2 Aldh1a3 Amelx Arl4 Armcx1 Armcx2 Armcx3 Atp11a BC016201 BC018371 BC025458 BC037527 Bcl11a Bcl2l14 Cables1 Carm1 Ccbl2 Ccl19 Cdyl Celsr2 Chad Cldn10 Cplx1 Creb3l3 Cryab Cst3 Cyp39a1 Cyp4f15 D2Bwg0891e D7Ertd458e Dlx5 Dnajb8 Dock9 Edn1 Eif2s3y Emid2 Epha1 Esm1 Evx2 F7 Faf1 Farp2 Fxyd7 Gdf…
258	V$OCT_C: Octamer binding site	10	10	142	1067	14952	-2.99	0.0	0.57	0.0	Armcx3 D2Bwg0891e Lect1 Mrps17 Nfia Nrarp Prkcb1 Sfrp2 Slc26a7 Zfp422-rs1
259	V$CREBP1_01: cAMP-responsive element binding protein 1	4	4	148	258	15761	-3.0	0.0	1.46	0.0	2410129E14Rik Arl4 Cables1 Gpm6b
260	V$PBX_Q3	147	147	5	15290	729	-3.01	0.0	1.18	0.0	1300010K09Rik 1300013B24Rik 2310042N02Rik 2410129E14Rik 2810422M04Rik A330096I21Rik Adamts15 Adamts4 Agmat Akp2 Aldh1a3 Amelx Armcx1 Armcx2 Armcx3 Atp11a Atp1a1 BC011487 BC016201 BC018371 BC025458 BC037527 Bcl11a Bcl2l14 Cables1 Carm1 Ccbl2 Ccl19 Cdyl Chad Cldn10 Cplx1 Creb3l3 Cryab Cst3 Cyp39a1 Cyp4f15 D2Bwg0891e D7Ertd458e Dlx5 Dnajb8 Dock9 Edn1 Eif2s3y Emid2 Epha1 Esm1 Evx2 F7 Faf1 Farp2 Fxyd7…
261	V$OCT1_B: Octamer binding factor 1	9	9	143	964	15055	-3.04	0.0	0.56	0.0	Epha1 Mrps17 Nfia Nrarp Prkcb1 Rasl12 Sfrp2 St6galnac5 Zfp422-rs1
262	V$NRF1_Q6	8	8	144	788	15231	-3.07	0.0	0.74	0.0	1300010K09Rik 2410129E14Rik Atp1a1 D2Bwg0891e Mlph Msh2 Pdik1l Pdrg1
263	V$NERF_Q2: new ets-related factor 1a	8	8	144	808	15211	-3.08	0.0	0.69	0.0	1300010K09Rik Arl4 Atp11a Nelf Npm3 Nrarp Prelp Taf10
264	V$TAL1BETAE47_01: Tal-1beta:E47 heterodimer	8	8	144	891	15128	-3.08	0.0	0.49	0.0	Hdac11 Hey2 Lrrn6a Pdzx Rpl14 Rpl39 Trim47 X99384
265	V$HNF1_Q6	145	145	7	15373	646	-3.11	0.0	0.32	0.0	1300013B24Rik 2310042N02Rik 2810422M04Rik A330096I21Rik Adamts15 Adamts4 Agmat Aldh1a3 Amelx Arl4 Armcx1 Armcx2 Armcx3 Atp11a Atp1a1 BC011487 BC016201 BC018371 BC025458 BC037527 Bcl11a Bcl2l14 Cables1 Carm1 Ccbl2 Ccl19 Cdyl Celsr2 Chad Cldn10 Cplx1 Creb3l3 Cryab Cst3 Cyp39a1 Cyp4f15 D7Ertd458e Dlx5 Dnajb8 Dock9 Edn1 Eif2s3y Emid2 Epha1 Esm1 Evx2 F7 Faf1 Farp2 Fxyd7 Gdf5 Gfra3 Gmnn Gna14 Gpm6b Guc…
266	V$T3R_01: viral homolog of thyroid hormone receptor alpha1	2	2	150	421	15598	-3.11	0.0	0.09	0.0	Akp2 Slc25a26
267	V$GRE_C: Glucocorticoid response element	4	4	148	596	15423	-3.14	0.0	0.2	0.0	Cldn10 Rpl14 Trim47 Zfp422-rs1
268	V$NFKAPPAB50_01: NF-kappaB (p50)	7	7	145	689	15330	-3.15	0.0	0.73	0.0	Aldh1a3 Hdac11 Prkcb1 Rpl14 Slc5a8 Tert Zic2
269	V$EGR3_01: early growth response gene 3 product	3	3	149	178	15841	-3.15	0.0	1.42	0.0	Atp1a1 D2Bwg0891e Trim47
270	V$HFH4_01	6	6	146	554	15465	-3.17	0.0	0.84	0.0	Cdyl Lgals2 Slc26a7 Slc5a8 Tm4sf2 Tst
271	V$ATF_B: ATF binding site	3	3	149	494	15525	-3.19	0.0	0.16	0.0	Gpm6b Lmcd1 Slc25a26
272	V$TAXCREB_01: Tax/CREB complex	5	5	147	422	15597	-3.2	0.0	0.98	0.0	2410129E14Rik 2810422M04Rik Gli2 Msh2 Slc25a25
273	V$CDPCR3_01: cut-like homeodomain protein	2	2	150	403	15616	-3.21	0.0	0.11	0.0	Cplx1 Gdf5
274	V$MEIS1BHOXA9_02: Meis-1b:HOXA9 heterodimeric binding	3	3	149	190	15829	-3.22	0.0	1.3	0.0	D7Ertd458e Hpgd Prkcabp
275	V$CREBP1CJUN_01: CRE-binding protein 1:c-Jun heterodimer	5	5	147	629	15390	-3.23	0.0	0.33	0.0	BC018371 Gpm6b Lmcd1 Slc25a26 Taf10
276	V$HNF4_01_B: Hepatocyte nuclear factor 4	5	5	147	618	15401	-3.23	0.0	0.35	0.0	Chad Cplx1 F7 Gna14 Ins1
277	V$PPARA_02: PPAR-alpha:RXR-alpha heterodimer (peroxisome proliferator activated factor alpha:retinoid X receptor alpha)	3	3	149	481	15538	-3.24	0.0	0.18	0.0	1300013B24Rik Cyp4f15 Otog
278	V$COUP_DR1_Q6	3	3	149	472	15547	-3.26	0.0	0.19	0.0	Cplx1 F7 Prkcabp
279	V$MEF2_03: myogenic MADS factor MEF-2	4	4	148	318	15701	-3.27	0.0	1.02	0.0	Gmnn Hdac11 Ldh2 Slco1a5
280	V$EVI1_02: ectopic viral integration site 1 encoded factor	2	2	150	385	15634	-3.28	0.0	0.13	0.0	Dock9 Slc5a8
281	V$NFKB_C: NF-kappaB binding site	5	5	147	557	15462	-3.29	0.0	0.49	0.0	A330096I21Rik Aldh1a3 BC025458 Il17e Sox14
282	V$NFMUE1_Q6	5	5	147	575	15444	-3.3	0.0	0.45	0.0	Eif2s3y Gli2 Lect1 Prkcabp Prkwnk4
283	V$ARNT_02: AhR nuclear translocator homodimers	5	5	147	560	15459	-3.31	0.0	0.48	0.0	1300010K09Rik Armcx1 Armcx3 Faf1 Hmga2
284	V$SRF_C: serum response factor	5	5	147	528	15491	-3.31	0.0	0.57	0.0	Armcx3 Carm1 Ccbl2 Cplx1 Hcn2
285	V$E2F_02: E2F	2	2	150	378	15641	-3.32	0.0	0.13	0.0	Faf1 Sox14
286	V$E2F_Q3: E2F	2	2	150	378	15641	-3.32	0.0	0.13	0.0	Faf1 Sox14
287	V$E2F4DP1_01: E2F-4:DP-1 heterodimer	2	2	150	378	15641	-3.32	0.0	0.13	0.0	Faf1 Sox14
288	V$PR_01: high affinity binding sites for progesterone receptor	1	1	151	282	15737	-3.34	0.0	0.07	0.0	Mlph
289	V$EGR2_01: Egr-2/Krox-20 early growth response gene product	3	3	149	215	15804	-3.37	0.0	1.09	0.0	Atp1a1 D2Bwg0891e Trim47
290	V$RSRFC4_Q2	4	4	148	366	15653	-3.37	0.0	0.78	0.0	Hdac11 Ldh2 Rnpep St6galnac5
291	V$MEF3_B: MEF-3	4	4	148	481	15538	-3.38	0.0	0.4	0.0	Akp2 Atp11a Emid2 Lgals2
292	V$RORA2_01: RAR-related orphan receptor alpha2	3	3	149	221	15798	-3.39	0.0	1.04	0.0	Mrps17 Tjp3 Zfhx4
293	V$STRA13_01	4	4	148	476	15543	-3.39	0.0	0.41	0.0	1300010K09Rik Armcx1 Armcx3 Faf1
294	V$DEAF1_02	4	4	148	372	15647	-3.39	0.0	0.75	0.0	BC018371 Gli2 Gmnn Tnfaip2
295	V$E4F1_Q6	4	4	148	462	15557	-3.39	0.0	0.44	0.0	2810422M04Rik Arl4 Armcx1 Notch3
296	V$OCT1_01: octamer factor 1	4	4	148	473	15546	-3.39	0.0	0.42	0.0	Mrps17 Nfia Nrarp Sfrp2
297	V$CHX10_01	3	3	149	417	15602	-3.42	0.0	0.28	0.0	Slc26a7 Trim3 Ttpa
298	V$RP58_01: 58 KDA repressor protein	3	3	149	408	15611	-3.45	0.0	0.29	0.0	Cplx1 Npm3 X99384
299	V$ATF6_01: activating transcription factor 6	2	2	150	332	15687	-3.48	0.0	0.19	0.0	Armcx2 Mapkapk2
300	V$ISRE_01: interferon-stimulated response element	3	3	149	263	15756	-3.5	0.0	0.78	0.0	Myoc Slco1a5 Taf10
301	V$HEN1_01: HEN1	3	3	149	380	15639	-3.5	0.0	0.35	0.0	Agmat Cryab Prkcb1
302	V$NGFIC_01: nerve growth factor-induced protein C	3	3	149	279	15740	-3.53	0.0	0.7	0.0	Atp1a1 D2Bwg0891e Trim47
303	V$STAF_01: Se-Cys tRNA gene transcription activating factor	3	3	149	308	15711	-3.55	0.0	0.58	0.0	BC037527 Dock9 Il17e
304	V$AR_03: is recognized by androgen reseptor	2	2	150	315	15704	-3.55	0.0	0.22	0.0	Carm1 Pdrg1
305	V$GATA4_Q3	150	150	2	15707	312	-3.56	0.0	0.84	0.0	1300010K09Rik 1300013B24Rik 2310042N02Rik 2410129E14Rik 2810422M04Rik A330096I21Rik Adamts15 Adamts4 Agmat Akp2 Aldh1a3 Amelx Arl4 Armcx1 Armcx2 Armcx3 Atp11a Atp1a1 BC011487 BC016201 BC018371 BC025458 BC037527 Bcl11a Bcl2l14 Cables1 Carm1 Ccbl2 Ccl19 Cdyl Celsr2 Chad Cldn10 Cplx1 Creb3l3 Cryab Cst3 Cyp39a1 Cyp4f15 D2Bwg0891e D7Ertd458e Dlx5 Dnajb8 Dock9 Edn1 Eif2s3y Emid2 Epha1 Esm1 Evx2 F7 Faf1…
306	V$OCT1_07: octamer factor 1	1	1	151	221	15798	-3.68	0.0	0.13	0.0	Nfia
307	V$FREAC4_01: Fork head RElated ACtivator-4	2	2	150	172	15847	-3.69	0.0	0.72	0.0	Ccbl2 Gpm6b
308	V$R_01: Epstein-Barr virus transcription factor R	2	2	150	237	15782	-3.72	0.0	0.42	0.0	Nfia Pdzx
309	V$HOX13_01: Hox-1.3	2	2	150	243	15776	-3.72	0.0	0.4	0.0	Cplx1 Tm4sf1
310	V$POLY_C: Retroviral Poly A signal	2	2	150	242	15777	-3.73	0.0	0.4	0.0	St6galnac5 Tert
311	V$MIF1_01: MIBP-1 / RFX1 complex	2	2	150	196	15823	-3.75	0.0	0.58	0.0	Hpgd Tbc1d19
312	V$STAT1_01: signal transducer and activator of transcription 1	1	1	151	49	15970	-3.83	0.0	0.98	0.0	Zfp189
313	V$PAX5_02: B-cell-specific activating protein	1	1	151	53	15966	-3.86	0.0	0.92	0.0	Slc5a8
314	V$EGR1_01: Egr-1/Krox-24/NGFI-A immediate-early gene product	1	1	151	171	15848	-3.89	0.0	0.22	0.0	D2Bwg0891e
315	V$CDP_01: cut-like homeodomain protein	1	1	151	145	15874	-3.99	0.0	0.29	0.0	Tgfb1i4
316	V$LXR_Q3	1	1	151	79	15940	-4.01	0.0	0.63	0.0	Fxyd7
317	V$CAAT_C: Retroviral CCAAT box	1	1	151	121	15898	-4.03	0.0	0.38	0.0	Zfhx4
318	V$RSRFC4_01: related to serum response factor, C4	1	1	151	93	15926	-4.04	0.0	0.53	0.0	Ldh2
319	V$E2F_01: E2F	1	1	151	110	15909	-4.05	0.0	0.43	0.0	Sox14
320	V$GNCF_01: GCNF (germ cell nuclear factor)	1	1	151	94	15925	-4.05	0.0	0.52	0.0	Slc5a8
