# Supplementary material for: A genomic analysis of mouse models of breast cancer reveals molecular features of mouse models and relationships to human breast cancer
Source: Breast Cancer Res. 2014 Jun 5;16(3):R59. doi: 10.1186/bcr3672 (PMC4078930; doi:10.1186/bcr3672)
Supplement: Additional file 2 — Fold change values organized by mouse tumor model type comparing the mouse model to all other types of mouse models. [file bcr3672-S2.zip › Additional_file_2/LPA_SAM/AdditionalFile44_LPA_SAM/gather_gene_ontology_121101_Upregulated.txt]

#	Annotation	Total Genes With Ann	Your Genes (With Ann)	Your Genes (No Ann)	Genome (With Ann)	Genome (No Ann)	ln(Bayes factor)	neg ln(p value)	FE: neg ln(p value)	FE: neg ln(FDR)	Genes
1	GO:0007608 [7]: perception of smell	13	13	3743	1164	7709	372.75	10.41	0.0	0.0	Cyp2g1 Grm8 Olfr140 Olfr1509 Olfr157 Olfr16 Olfr17 Olfr544 Olfr672 Olfr73 Olfr78 Omp V1rb5
2	GO:0007606 [6]: sensory perception of chemical stimulus	23	23	3733	1202	7671	356.55	10.41	0.0	0.0	Cyp2g1 Gnb1 Grm8 Olfr140 Olfr1509 Olfr157 Olfr16 Olfr17 Olfr544 Olfr672 Olfr73 Olfr78 Omp Tas2r105 Tas2r108 V1rb3 V1rb5 V1rb7 V1rc1 V1rc2 V1rc3 V1rc4 V1rc8
3	GO:0007600 [5]: sensory perception	76	76	3680	1281	7592	268.97	10.41	0.0	0.0	Abca4 Arr3 Arrb2 Atp2b2 Axin1 Barhl1 Ccr2 Chrna4 Chrnb2 Cnga1 Creb3 Cyp2g1 Dfna5h Dlgh2 Dtnbp1 Gnat1 Gnat2 Gnb1 Gprc5d Grm8 Guca1a Gucy2e Lrat Matp Mcoln3 Mip Myo7a Ndufb9 Ngfb Npy1r Olfr140 Olfr1509 Olfr157 Olfr16 Olfr17 Olfr544 Olfr672 Olfr73 Olfr78 Omp Opn4 Pcdh15 Pdc Pde6c Pde6d Pde6g Penk1 Ppef2 Rdh10 Rdh12 Rds Rho Rlbp1 Rrh Sag Slc12a7 Slc24a1 Spnb4 Strc Tac1 Tas2r105 Tas2r108 Tectb Timm9 T…
4	GO:0009581 [5]: detection of external stimulus	80	80	3676	1287	7586	264.05	10.41	0.0	0.0	Abca4 Arr3 Arrb2 Atp2b2 Axin1 Barhl1 Ccr2 Cd209b Chrna4 Chrnb2 Clec7a Cnga1 Creb3 Cyp2g1 Dfna5h Dlgh2 Dtnbp1 Fech Gnat1 Gnat2 Gnb1 Gprc5d Grm8 Guca1a Gucy2e Lrat Matp Mcoln3 Mip Myo7a Ndufb9 Ngfb Npy1r Olfr140 Olfr1509 Olfr157 Olfr16 Olfr17 Olfr544 Olfr672 Olfr73 Olfr78 Omp Opn4 Pcdh15 Pdc Pde6c Pde6d Pde6g Penk1 Ppef2 Rdh10 Rdh12 Rds Rho Rlbp1 Rrh Sag Slc12a7 Slc24a1 Spnb4 Strc Tac1 Tas2r105 Tas…
5	GO:0009605 [4]: response to external stimulus	250	250	3506	1922	6951	236.83	10.41	0.0	0.0	1700013L23Rik 9530051K01Rik A030005K14Rik Abca4 Abcb1a Abhd8 Abp1 Ahrr Aip Akr1c12 Arr3 Arrb2 Artn As3mt Asna1 Aspn Atp2b2 Axin1 Barhl1 Blmh Bmi1 C1qa C1qb C1qbp C3ar1 C4 C5r1 C6 C8a C8b Camp Ccl12 Ccl17 Ccl19 Ccl24 Ccl25 Ccl28 Ccl4 Ccl6 Ccl7 Ccl9 Ccr1l1 Ccr2 Ccr3 Ccr5 Ccr8 Ccr9 Cd14 Cd209b Cfi Chrna4 Chrnb2 Cklfsf3 Cklfsf7 Clec2h Clec7a Cmklr1 Cmkor1 Cnga1 Colec12 Comt Creb3 Crp Cryab Csf3r Cxcl…
6	GO:0007186 [6]: G-protein coupled receptor protein signaling pathway	197	197	3559	1690	7183	228.49	10.41	0.0	0.0	Adcy2 Adcy6 Adcy7 Adcy8 Adm Adora1 Adora2a Agrp Agtr2 Agtrl1 Arrb2 Avpr2 BC018399 Bdkrb1 Blr1 Brs3 C3ar1 C5r1 Calcr Calcrl Calm3 Cart Ccbp2 Cckbr Ccl28 Ccr1l1 Ccr2 Ccr3 Ccr5 Ccr8 Ccr9 Celsr3 Centd2 Cmklr1 Cmkor1 Cnr1 Cnr2 Crcp Crhr2 Cxcr3 Cysltr1 Cysltr2 Dfy Dgkg Edg2 Edg7 Ednra F2rl2 Fpr-rs2 Fpr-rs3 Fzd7 Gabra3 Gabrb1 Gabrb3 Gabrd Gabre Gabrg2 Gabrg3 Gal Galr1 Galr2 Gcgr Ghrhr Glp1r Gna11 Gnat1 …
7	GO:0050877 [4]: neurophysiological process	132	132	3624	1375	7498	214.49	10.41	0.0	0.0	Abca4 Arr3 Arrb2 Atp2b2 Axin1 Barhl1 Cart Ccr2 Chrna1 Chrna2 Chrna4 Chrna5 Chrnb1 Chrnb2 Chrnb3 Chrnd Chrne Chrng Cnga1 Comt Creb3 Cyp2g1 Dfna5h Dlgh2 Dtnbp1 Fcer1a Fcgr3 Fnta Gabra3 Gabrb1 Gabrb3 Gabrd Gabre Gabrg2 Gabrg3 Gad2 Gal3st1 Glra1 Glrb Gna11 Gnat1 Gnat2 Gnb1 Gprc5d Gria1 Gria2 Gria4 Grik1 Grik2 Grik3 Grin2a Grin3b Grm8 Guca1a Gucy2e Htr3a Lrat Lynx1 Matp Mcoln3 Mip Myo7a Ndufb9 Ngfb Np…
8	GO:0050896 [3]: response to stimulus	418	418	3338	2333	6540	192.03	10.41	0.0	0.0	1700013L23Rik 2210018M11Rik 9530051K01Rik 9830147J24Rik A030005K14Rik Abca4 Abcb1a Abhd8 Abp1 Acdc Ada Agrp Ahrr Aip Akr1c12 Ap3d1 Apex1 Aps Aptx Arr3 Arrb2 Artn As3mt Asna1 Aspn Atp2b2 Axin1 Azgp1 Bad Barhl1 Bcap31 Bcl11a Blmh Blnk Blr1 Bmi1 Bsf3 Bst1 Btg2 C1qa C1qb C1qbp C230052I12Rik C3ar1 C4 C5r1 C6 C8a C8b Camp Cat Ccl12 Ccl17 Ccl19 Ccl24 Ccl25 Ccl28 Ccl4 Ccl6 Ccl7 Ccl9 Ccnd3 Ccr1l1 Ccr2 Ccr…
9	GO:0050875 [3]: cellular physiological process	2814	2814	942	5120	3753	169.89	10.41	177.16	169.57	0610010D20Rik 0610010K14Rik 0610011D08Rik 0610033H09Rik 0610040B21Rik 1110013G13Rik 1110017C15Rik 1110020P15Rik 1110030H18Rik 1110032N12Rik 1110054N06Rik 1190002H23Rik 1200007B05Rik 1300017J02Rik 1500010M16Rik 1500031N24Rik 1500040F11Rik 1700012L04Rik 1700013L23Rik 1700013N18Rik 1700016G05Rik 1700018F24Rik 1700025B16Rik 1700030A21Rik 1700051I12Rik 1700123K08Rik 1810009J06Rik 1810044O22Rik 1810060…
10	GO:0007166 [5]: cell surface receptor linked signal transduction	335	335	3421	1967	6906	169.07	10.41	0.0	0.0	A030005K14Rik AI586015 Acvr1 Acvr1b Acvr2 Acvr2b Adam22 Adam24 Adam26 Adamts10 Adamts4 Adamts5 Adcy2 Adcy6 Adcy7 Adcy8 Adm Adora1 Adora2a Aes Agrp Agtr2 Agtrl1 Akap3 Alk Amhr2 Angpt1 Angpt4 Apc2 Aps Arrb2 Artn Avpr2 Axin1 BC018399 Bdkrb1 Blr1 Bmp6 Bmp8a Bmp8b Brs3 Bsf3 C3ar1 C5r1 Calcr Calcrl Calm3 Cart Ccbp2 Cckbr Ccl28 Ccr1l1 Ccr2 Ccr3 Ccr5 Ccr8 Ccr9 Cd3e Celsr3 Centd2 Clec7a Cmklr1 Cmkor1 Cnr1…
11	GO:0050874 [3]: organismal physiological process	388	388	3368	2020	6853	140.88	10.41	0.0	0.0	1700013L23Rik 1810009J06Rik 2210010C04Rik 9830147J24Rik Abca4 Ada Afp Agt Ahsg Ambn Amelx Anxa2 Anxa5 Ap3d1 Apoa2 Aps Arr3 Arrb2 Atp2b2 Avp Axin1 Azgp1 Bad Barhl1 Bcap31 Bcl11a Blr1 Bmi1 Bsf3 Bteb1 C1qa C1qb C1qbp C3ar1 C4 C5r1 C6 C8a C8b Cart Cav1 Ccl12 Ccl17 Ccl19 Ccl24 Ccl25 Ccl28 Ccl4 Ccl6 Ccl7 Ccl9 Ccnd3 Ccr2 Cd14 Cd209b Cd28 Cd3e Cd8b1 Ceacam9 Cebpb Cfi Chrna1 Chrna2 Chrna4 Chrna5 Chrnb1 Ch…
12	GO:0007165 [4]: signal transduction	597	597	3159	2463	6410	103.18	10.41	0.0	0.0	2210403B10Rik 4930422J18Rik 5430435G22Rik 5730466P16Rik 5830461H18Rik A030005K14Rik AI586015 Acdc Acvr1 Acvr1b Acvr2 Acvr2b Adam22 Adam24 Adam26 Adamts10 Adamts4 Adamts5 Adcy2 Adcy6 Adcy7 Adcy8 Adm Adora1 Adora2a Adrbk1 Aes Agrp Agtr2 Agtrl1 Ahrr Akap12 Akap3 Akt2 Alk Als2 Amhr2 Angpt1 Angpt4 Anxa1 Apc2 Aps Arf2 Arf4 Arf6 Arfip2 Arfrp1 Arhgap1 Arhgap5 Arhgef7 Arl2 Arl3 Arl4 Arl5 Arnt2 Arr3 Arrb2 …
13	GO:0008152 [3]: metabolism	2038	2038	1718	3564	5309	102.06	10.41	109.11	102.21	0610010D20Rik 0610010K14Rik 0610011D08Rik 0610033H09Rik 0610038K03Rik 0610040B21Rik 0610042E07Rik 1110013G13Rik 1110020P15Rik 1110032N12Rik 1110054N06Rik 1500010M16Rik 1500031N24Rik 1500040F11Rik 1700012L04Rik 1700013N18Rik 1700016G05Rik 1700025B16Rik 1700030A21Rik 1810009J06Rik 1810044O22Rik 1810060D16Rik 2010005A06Rik 2010321J07Rik 2200003E03Rik 2210010C04Rik 2210018M11Rik 2210409M21Rik 2300004…
14	GO:0044237 [4]: cellular metabolism	1911	1911	1845	3355	5518	88.26	10.41	95.26	88.76	0610010D20Rik 0610010K14Rik 0610011D08Rik 0610033H09Rik 0610040B21Rik 1110013G13Rik 1110020P15Rik 1110032N12Rik 1110054N06Rik 1500010M16Rik 1500031N24Rik 1500040F11Rik 1700012L04Rik 1700013N18Rik 1700016G05Rik 1700025B16Rik 1700030A21Rik 1810009J06Rik 1810044O22Rik 1810060D16Rik 2010005A06Rik 2200003E03Rik 2210010C04Rik 2210018M11Rik 2210409M21Rik 2300004C15Rik 2310044P18Rik 2310050C09Rik 2410005…
15	GO:0007154 [3]: cell communication	780	780	2976	2829	6044	79.18	10.41	0.0	0.0	1700051I12Rik 2010005A06Rik 2210403B10Rik 4930422J18Rik 5430435G22Rik 5730466P16Rik 5830461H18Rik 9430022F06Rik A030005K14Rik AI586015 Aatf Acdc Acvr1 Acvr1b Acvr2 Acvr2b Adam12 Adam2 Adam22 Adam23 Adam24 Adam26 Adamts10 Adamts4 Adamts5 Adcy2 Adcy6 Adcy7 Adcy8 Adm Adora1 Adora2a Adrbk1 Adrm1 Aebp1 Aes Agc1 Agrp Agtr2 Agtrl1 Ahrr Akap12 Akap3 Akt2 Alk Als2 Amhr2 Angpt1 Angpt4 Anxa1 Apc2 Aplp1 Aps …
16	GO:0044238 [4]: primary metabolism	1815	1815	1941	3241	5632	72.03	10.41	78.97	72.76	0610010D20Rik 0610010K14Rik 0610011D08Rik 0610033H09Rik 1110013G13Rik 1110032N12Rik 1110054N06Rik 1500010M16Rik 1500031N24Rik 1700012L04Rik 1700013N18Rik 1700016G05Rik 1700025B16Rik 1700030A21Rik 1810009J06Rik 1810060D16Rik 2010005A06Rik 2200003E03Rik 2210010C04Rik 2210018M11Rik 2210409M21Rik 2300004C15Rik 2310044P18Rik 2410005K20Rik 2410018C20Rik 2510005D08Rik 2510010F15Rik 2510048L02Rik 2610012…
17	GO:0051179 [3]: localization	736	736	3020	1137	7736	42.03	10.41	49.0	43.05	1110030H18Rik 1200007B05Rik 1300017J02Rik 1700013L23Rik 1700018F24Rik 1700051I12Rik 1700123K08Rik 2210013K02Rik 2300004C15Rik 2310079P12Rik 2610042O14Rik 4930542G03Rik 4933425F03Rik 4933425K02Rik 5430435G22Rik 5730438N18Rik 5830417C01Rik 5930412E23Rik 6330416G13Rik AI317395 AI642036 Aaas Abca4 Abca7 Abcb10 Abcb11 Abcb1a Abcb1b Abcb4 Abcb6 Abcb9 Abcc1 Abcc10 Abcc2 Abcc3 Abcc5 Abcd3 Abcd4 Abcf2 Abc…
18	GO:0006810 [4]: transport	729	729	3027	1124	7749	41.89	10.41	48.85	43.05	1110030H18Rik 1200007B05Rik 1300017J02Rik 1700013L23Rik 1700018F24Rik 1700051I12Rik 1700123K08Rik 2210013K02Rik 2300004C15Rik 2310079P12Rik 2610042O14Rik 4930542G03Rik 4933425F03Rik 4933425K02Rik 5430435G22Rik 5730438N18Rik 5830417C01Rik 5930412E23Rik 6330416G13Rik AI317395 AI642036 Aaas Abca4 Abca7 Abcb10 Abcb11 Abcb1a Abcb1b Abcb4 Abcb6 Abcb9 Abcc1 Abcc10 Abcc2 Abcc3 Abcc5 Abcd3 Abcd4 Abcf2 Abc…
19	GO:0051234 [4]: establishment of localization	729	729	3027	1127	7746	41.37	10.41	48.34	42.69	1110030H18Rik 1200007B05Rik 1300017J02Rik 1700013L23Rik 1700018F24Rik 1700051I12Rik 1700123K08Rik 2210013K02Rik 2300004C15Rik 2310079P12Rik 2610042O14Rik 4930542G03Rik 4933425F03Rik 4933425K02Rik 5430435G22Rik 5730438N18Rik 5830417C01Rik 5930412E23Rik 6330416G13Rik AI317395 AI642036 Aaas Abca4 Abca7 Abcb10 Abcb11 Abcb1a Abcb1b Abcb4 Abcb6 Abcb9 Abcc1 Abcc10 Abcc2 Abcc3 Abcc5 Abcd3 Abcd4 Abcf2 Abc…
20	GO:0006968 [4]: cellular defense response	8	8	3748	196	8677	39.73	10.41	0.0	0.0	Ccl17 Ccr2 Clec2h Dock2 Fcer1g Gadd45g Ncf1 Prkcq
21	GO:0043170 [4]: macromolecule metabolism	916	916	2840	1580	7293	31.09	10.41	37.86	32.35	0610033H09Rik 1110013G13Rik 1500010M16Rik 1700012L04Rik 1700013N18Rik 1700016G05Rik 1700025B16Rik 1700030A21Rik 1810009J06Rik 2200003E03Rik 2210010C04Rik 2210409M21Rik 2300004C15Rik 2310044P18Rik 2410005K20Rik 2410018C20Rik 2510010F15Rik 2610012O22Rik 2810423O19Rik 3230401I01Rik 4930517K11Rik 4930542G03Rik 5430435G22Rik 5730427N09Rik A030005K14Rik AI317395 AL033326 AV071179 Aatf Abce1 Acad10 Acdc…
22	GO:0009056 [4]: catabolism	325	325	3431	418	8455	30.28	10.41	37.43	32.03	0610033H09Rik 1700016G05Rik 1810009J06Rik 2200003E03Rik 2210010C04Rik 5430435G22Rik AI132321 AI317395 Acad10 Acad8 Ace Ace2 Acr Acy1 Adam12 Adam19 Adam1b Adam2 Adam22 Adam23 Adam24 Adam26 Adam3 Adam9 Adamts1 Adamts10 Adamts4 Adamts5 Adamts8 Adcy8 Aebp1 Aldoa Aldob Amacr Apoc2 Apoc3 Arhgef10 Arts1 Asah3 Asl Aspa Auh Axin1 Bach Bad Bcat1 Bcat2 Bckdhb Bhmt Bhmt2 Blmh Blvra Bmp1 Bpgm C1s Cant1 Capn1 …
23	GO:0044260 [5]: cellular macromolecule metabolism	871	871	2885	1508	7365	28.22	10.41	34.98	29.69	0610033H09Rik 1110013G13Rik 1500010M16Rik 1700012L04Rik 1700013N18Rik 1700016G05Rik 1700025B16Rik 1700030A21Rik 1810009J06Rik 2200003E03Rik 2210010C04Rik 2210409M21Rik 2300004C15Rik 2310044P18Rik 2410005K20Rik 2410018C20Rik 2510010F15Rik 2610012O22Rik 2810423O19Rik 3230401I01Rik 4930517K11Rik 4930542G03Rik 5430435G22Rik 5730427N09Rik A030005K14Rik AI317395 AL033326 Aatf Abce1 Acad10 Acdc Ace Ace2…
24	GO:0044248 [5]: cellular catabolism	291	291	3465	375	8498	26.21	10.41	33.36	28.25	0610033H09Rik 1700016G05Rik 1810009J06Rik 2200003E03Rik 2210010C04Rik 5430435G22Rik AI317395 Acad10 Acad8 Ace Ace2 Acr Acy1 Adam12 Adam19 Adam1b Adam2 Adam22 Adam23 Adam24 Adam26 Adam3 Adam9 Adamts1 Adamts10 Adamts4 Adamts5 Adamts8 Adcy8 Aebp1 Aldoa Aldob Amacr Arhgef10 Arts1 Asah3 Asl Aspa Auh Bach Bad Bcat1 Bcat2 Bckdhb Bhmt Bhmt2 Blmh Blvra Bmp1 Bpgm C1s Cant1 Capn1 Capn10 Capn12 Capn2 Capn3 C…
25	GO:0006091 [5]: generation of precursor metabolites and energy	204	204	3552	226	8647	26.16	10.41	33.44	28.25	0610040B21Rik 1110020P15Rik 1500040F11Rik 1810044O22Rik 2310050C09Rik 2410011G03Rik A030005K14Rik Abce1 Acad10 Acad8 Acadl Acadm Acads Acadvl Acdc Aco1 Aco2 Acox1 Acox2 Acox3 Aldoa Aldob Alox12 Alox12b Aloxe3 Aox4 Atf3 Atf4 Atp5b Atp5g1 Atp5g2 Atp5l Atp6v0b Atp6v0c Atp6v0d1 Atp6v1a1 Atp6v1b2 Atp6v1c1 Atp6v1f BC019806 Blvra Bpgm Cai Car5a Cat Cmah Coq6 Cox5b Cox6a1 Cox6a2 Cox6b1 Cox7a1 Cox7a2l Cox…
26	GO:0019752 [6]: carboxylic acid metabolism	158	158	3598	155	8718	25.4	10.41	32.76	27.81	0610010D20Rik Aacs Acad8 Acadl Acadm Acads Acadvl Acate2 Acdc Aco2 Acox1 Acox2 Acox3 Acsl4 Acy1 Adipor1 Adipor2 Ak3l1 Akr1d1 Aldh9a1 Alox12 Alox12b Alox5ap Aloxe3 Asl Asns Aspa Ass1 Auh BC025519 Baat Bach Bcat1 Bcat2 Bckdhb Bhmt Bhmt2 Bucs1 Cach Cars Cav1 Cdh16 Cmah Cpt1b Crat Ctbp1 Ctbp2 Cth Ctps2 Cubn Cyb5 Dao1 Dars Dci Dct Ddc Ddt Degs1 Dmgdh Ech1 Echs1 Ehhadh Elovl2 Elovl3 Fah Fars1 Farslb Fc…
27	GO:0006082 [5]: organic acid metabolism	158	158	3598	155	8718	25.4	10.41	32.76	27.81	0610010D20Rik Aacs Acad8 Acadl Acadm Acads Acadvl Acate2 Acdc Aco2 Acox1 Acox2 Acox3 Acsl4 Acy1 Adipor1 Adipor2 Ak3l1 Akr1d1 Aldh9a1 Alox12 Alox12b Alox5ap Aloxe3 Asl Asns Aspa Ass1 Auh BC025519 Baat Bach Bcat1 Bcat2 Bckdhb Bhmt Bhmt2 Bucs1 Cach Cars Cav1 Cdh16 Cmah Cpt1b Crat Ctbp1 Ctbp2 Cth Ctps2 Cubn Cyb5 Dao1 Dars Dci Dct Ddc Ddt Degs1 Dmgdh Ech1 Echs1 Ehhadh Elovl2 Elovl3 Fah Fars1 Farslb Fc…
28	GO:0009057 [5]: macromolecule catabolism	252	252	3504	322	8551	22.47	10.41	29.61	24.73	0610033H09Rik 1700016G05Rik 1810009J06Rik 2200003E03Rik 2210010C04Rik 5430435G22Rik AI317395 Acad10 Ace Ace2 Acr Acy1 Adam12 Adam19 Adam1b Adam2 Adam22 Adam23 Adam24 Adam26 Adam3 Adam9 Adamts1 Adamts10 Adamts4 Adamts5 Adamts8 Adcy8 Aebp1 Aldoa Aldob Arhgef10 Arts1 Auh Axin1 Bad Blmh Bmp1 Bpgm C1s Capn1 Capn10 Capn12 Capn2 Capn3 Capn8 Casp14 Casp8 Cast Cfi Clgn Clpp Cndp2 Col6a1 Corin Cpa1 Cpa3 Cp…
29	GO:0043285 [5]: biopolymer catabolism	230	230	3526	287	8586	21.59	10.41	28.77	23.95	0610033H09Rik 1700016G05Rik 1810009J06Rik 2200003E03Rik 2210010C04Rik 5430435G22Rik AI317395 Acad10 Ace Ace2 Acr Acy1 Adam12 Adam19 Adam1b Adam2 Adam22 Adam23 Adam24 Adam26 Adam3 Adam9 Adamts1 Adamts10 Adamts4 Adamts5 Adamts8 Adcy8 Aebp1 Arhgef10 Arts1 Axin1 Blmh Bmp1 C1s Capn1 Capn10 Capn12 Capn2 Capn3 Capn8 Casp14 Casp8 Cast Cfi Clgn Clpp Cndp2 Col6a1 Corin Cpa1 Cpa3 Cpa5 Cpb1 Cpe Cpxm1 Ctrb1 C…
30	GO:0030163 [6]: protein catabolism	228	228	3528	286	8587	20.99	10.41	28.16	23.4	0610033H09Rik 1700016G05Rik 1810009J06Rik 2210010C04Rik 5430435G22Rik AI317395 Acad10 Ace Ace2 Acr Acy1 Adam12 Adam19 Adam1b Adam2 Adam22 Adam23 Adam24 Adam26 Adam3 Adam9 Adamts1 Adamts10 Adamts4 Adamts5 Adamts8 Adcy8 Aebp1 Arhgef10 Arts1 Axin1 Blmh Bmp1 C1s Capn1 Capn10 Capn12 Capn2 Capn3 Capn8 Casp14 Casp8 Cast Cfi Clgn Clpp Cndp2 Col6a1 Corin Cpa1 Cpa3 Cpa5 Cpb1 Cpe Cpxm1 Ctrb1 Ctsb Ctsc Ctsd …
31	GO:0019538 [5]: protein metabolism	803	803	2953	1427	7446	20.81	10.41	27.48	22.78	0610033H09Rik 1110013G13Rik 1500010M16Rik 1700012L04Rik 1700013N18Rik 1700016G05Rik 1700025B16Rik 1700030A21Rik 1810009J06Rik 2210010C04Rik 2210409M21Rik 2300004C15Rik 2310044P18Rik 2410005K20Rik 2410018C20Rik 2510010F15Rik 2610012O22Rik 2810423O19Rik 3230401I01Rik 4930517K11Rik 4930542G03Rik 5430435G22Rik 5730427N09Rik A030005K14Rik AI317395 AL033326 Aatf Abce1 Acad10 Acdc Ace Ace2 Aco1 Acp1 Acr…
32	GO:0044265 [6]: cellular macromolecule catabolism	242	242	3514	314	8559	20.22	10.41	27.35	22.7	0610033H09Rik 1700016G05Rik 1810009J06Rik 2200003E03Rik 2210010C04Rik 5430435G22Rik AI317395 Acad10 Ace Ace2 Acr Acy1 Adam12 Adam19 Adam1b Adam2 Adam22 Adam23 Adam24 Adam26 Adam3 Adam9 Adamts1 Adamts10 Adamts4 Adamts5 Adamts8 Adcy8 Aebp1 Aldoa Aldob Arhgef10 Arts1 Auh Bad Blmh Bmp1 Bpgm C1s Capn1 Capn10 Capn12 Capn2 Capn3 Capn8 Casp14 Casp8 Cfi Clgn Clpp Cndp2 Col6a1 Corin Cpa1 Cpa3 Cpa5 Cpb1 Cpe…
33	GO:0000004 [2]: biological_process unknown	208	208	3548	803	8070	19.15	10.41	0.0	0.0	0610042I15Rik 1200020A08Rik 1500001H12Rik 2010004A03Rik 2210412K09Rik 2310061B02Rik 2410003P15Rik 2610016C23Rik 2810429O05Rik 3110001A13Rik 3110040D16Rik 4930451A13Rik 4930511A21Rik 4930550L24Rik 4930579J09Rik 4933426K21Rik 9230117N10Rik AI839562 AL033314 Aamp Acbd6 Actn1 Adck4 Akr1a4 Aldrl6 Ammecr1 Amotl2 Ankrd28 Anp32e Antxr2 Anxa9 Ap2s1 Apg4d Apob48r Arhgap18 Arhgap24 Arhgap9 Arhgef5 Arl10b Ar…
34	GO:0044257 [7]: cellular protein catabolism	218	218	3538	278	8595	18.72	10.41	25.87	21.32	0610033H09Rik 1700016G05Rik 1810009J06Rik 2210010C04Rik 5430435G22Rik AI317395 Acad10 Ace Ace2 Acr Acy1 Adam12 Adam19 Adam1b Adam2 Adam22 Adam23 Adam24 Adam26 Adam3 Adam9 Adamts1 Adamts10 Adamts4 Adamts5 Adamts8 Adcy8 Aebp1 Arhgef10 Arts1 Blmh Bmp1 C1s Capn1 Capn10 Capn12 Capn2 Capn3 Capn8 Casp14 Casp8 Cfi Clgn Clpp Cndp2 Col6a1 Corin Cpa1 Cpa3 Cpa5 Cpb1 Cpe Cpxm1 Ctrb1 Ctsb Ctsc Ctsd Ctse Ctsg C…
35	GO:0006508 [8]: proteolysis and peptidolysis	218	218	3538	278	8595	18.72	10.41	25.87	21.32	0610033H09Rik 1700016G05Rik 1810009J06Rik 2210010C04Rik 5430435G22Rik AI317395 Acad10 Ace Ace2 Acr Acy1 Adam12 Adam19 Adam1b Adam2 Adam22 Adam23 Adam24 Adam26 Adam3 Adam9 Adamts1 Adamts10 Adamts4 Adamts5 Adamts8 Adcy8 Aebp1 Arhgef10 Arts1 Blmh Bmp1 C1s Capn1 Capn10 Capn12 Capn2 Capn3 Capn8 Casp14 Casp8 Cfi Clgn Clpp Cndp2 Col6a1 Corin Cpa1 Cpa3 Cpa5 Cpb1 Cpe Cpxm1 Ctrb1 Ctsb Ctsc Ctsd Ctse Ctsg C…
36	GO:0044267 [6]: cellular protein metabolism	789	789	2967	1420	7453	18.32	10.41	24.96	20.5	0610033H09Rik 1110013G13Rik 1500010M16Rik 1700012L04Rik 1700013N18Rik 1700016G05Rik 1700025B16Rik 1700030A21Rik 1810009J06Rik 2210010C04Rik 2210409M21Rik 2300004C15Rik 2310044P18Rik 2410005K20Rik 2410018C20Rik 2510010F15Rik 2610012O22Rik 2810423O19Rik 3230401I01Rik 4930517K11Rik 4930542G03Rik 5430435G22Rik 5730427N09Rik A030005K14Rik AI317395 AL033326 Aatf Abce1 Acad10 Acdc Ace Ace2 Aco1 Acp1 Acr…
37	GO:0009058 [4]: biosynthesis	340	340	3416	506	8367	18.15	10.41	25.11	20.6	0610010D20Rik 0610011D08Rik 0610038K03Rik 1110013G13Rik 1500010M16Rik 2210409M21Rik 2310001A20Rik 2310044P18Rik 2410005K20Rik 2410018C20Rik 2610012O22Rik 3110049J23Rik 3230401I01Rik 4930517K11Rik 5730427N09Rik Aatf Acas2 Acdc Aco1 Ada Adamts5 Adcy2 Adcy6 Adcy7 Adcy8 Adsl Adss Adssl1 Agc1 Ak3l1 Akr1d1 Alad Alas1 Alas2 Alox12 Alox12b Alox5ap Aloxe3 Ang1 Ang3 Angptl2 Arbp Asl Asns Ass1 Atf3 Atf4 Atp…
38	GO:0043283 [4]: biopolymer metabolism	500	500	3256	825	8048	17.62	10.41	24.41	19.99	0610033H09Rik 1110032N12Rik 1700012L04Rik 1700016G05Rik 1700025B16Rik 1810009J06Rik 2200003E03Rik 2210010C04Rik 2210018M11Rik 2510005D08Rik 2510048L02Rik 2610027L16Rik 2610033H07Rik 2610036N15Rik 2700082D03Rik 4930548G07Rik 5430435G22Rik 9530027K23Rik A2bp1 AI317395 AI462438 Acad10 Ace Ace2 Acr Actl6b Acy1 Adam12 Adam19 Adam1b Adam2 Adam22 Adam23 Adam24 Adam26 Adam3 Adam9 Adamts1 Adamts10 Adamts4…
39	GO:0006118 [6]: electron transport	138	138	3618	154	8719	15.43	10.41	22.69	18.32	0610040B21Rik 1110020P15Rik 1500040F11Rik 1810044O22Rik 2310050C09Rik 2410011G03Rik A030005K14Rik Abce1 Acad10 Acad8 Acadl Acadm Acads Acadvl Acox1 Acox2 Acox3 Alox12 Alox12b Aloxe3 Aox4 BC019806 Blvra Cai Cat Cmah Coq6 Cox5b Cox6a1 Cox6a2 Cox6b1 Cox7a1 Cox7a2l Cox8a Cox8b Cyb5 Cyba Cyc1 Cyp11a1 Cyp11b2 Cyp17a1 Cyp19a1 Cyp1b1 Cyp21a1 Cyp26a1 Cyp2a12 Cyp2c37 Cyp2c39 Cyp2c55 Cyp2d10 Cyp2d9 Cyp2e1 C…
40	GO:0044249 [5]: cellular biosynthesis	321	321	3435	489	8384	14.9	10.41	21.82	17.49	0610010D20Rik 0610011D08Rik 1110013G13Rik 1500010M16Rik 2210409M21Rik 2310044P18Rik 2410005K20Rik 2410018C20Rik 2610012O22Rik 3230401I01Rik 4930517K11Rik 5730427N09Rik Aatf Acas2 Acdc Aco1 Ada Adamts5 Adcy2 Adcy6 Adcy7 Adcy8 Adsl Adss Adssl1 Agc1 Ak3l1 Akr1d1 Alad Alas1 Alas2 Alox12 Alox12b Alox5ap Aloxe3 Ang1 Ang3 Angptl2 Arbp Asl Asns Ass1 Atf3 Atf4 Atp5b Atp5d Atp5g1 Atp5g2 Atp5j2 Atp5l Atp6v0…
41	GO:0007275 [2]: development	586	586	3170	1052	7821	11.85	10.41	18.45	14.15	1500003O03Rik 1700017G21Rik 1700073K01Rik 2510005D08Rik 2600002E23Rik 2900073G15Rik AI586015 AY036118 Aatf Acox1 Acrbp Acta1 Actg2 Acvr1 Acvr1b Acvr2b Adam19 Adam24 Adam26 Adamts4 Aes Afp Agc1 Ahsg Alad Alas1 Alas2 Alpk3 Alx3 Ambn Amelx Amh Amhr2 Amn Ang1 Ang3 Angpt1 Angpt4 Anxa13 Anxa2 Anxa4 Ap3d1 Apbb1 Aplp1 Arfip2 Arfrp1 Arhgap5 Artn Arts1 Atp8b3 Axin1 B4galt1 Bad Bag1 Bbc3 Bcl11a Bcl11b Bcl6 …
42	GO:0009611 [5]: response to wounding	54	54	3702	278	8595	11.51	10.41	0.0	0.0	Ccl12 Ccl17 Ccl19 Ccl24 Ccl25 Ccl4 Ccl7 Ccr2 Cd14 Clec2h Csf3r Cxcl1 Cxcl10 Cxcl11 Cxcl13 Cxcl2 Cxcl5 Cxcl9 Dfy Dock2 Fcer1a Fcer1g Fcgr1 Fcgr3 Gadd45g Hc Il17e Il1f6 Itgam Itgb2 Kng1 Ly86 Ly96 Map2k3 Mcpt6 Ncf1 Ninj1 Pap Pla2g7 Plg Prkca Prkcq Ptger3 Rac1 Reg3g Stab1 Tac1 Tff1 Tlr1 Tlr4 Tlr7 Tlr8 Tlr9 Tollip
43	GO:0009613 [5]: response to pest, pathogen or parasite	98	98	3658	418	8455	11.37	10.41	0.0	0.0	1700013L23Rik Bmi1 C1qa C1qb C1qbp C3ar1 C4 C5r1 C6 C8a C8b Camp Ccl12 Ccl17 Ccl19 Ccl24 Ccl25 Ccl4 Ccl7 Ccr2 Cd14 Cfi Clec2h Colec12 Crp Csf3r Cxcl1 Cxcl10 Cxcl11 Cxcl13 Cxcl2 Cxcl5 Cxcl9 Defb3 Defb8 Defcr3 Defcr4 Dfy Dock2 F2 Fcer1a Fcer1g Fcgr1 Fcgr3 Gadd45g H2-Bf Hamp Hbxip Hc Hp Hpxn Ifna1 Ifnb1 Il15 Il17e Il1f6 Itgam Itgb2 Klra2 Kng1 Krt2-8 Ly86 Ly96 Map2k3 Masp1 Mbl1 Mbl2 Mcpt6 Mx1 Mx2 Ncf…
44	GO:0043207 [5]: response to external biotic stimulus	107	107	3649	445	8428	11.28	10.41	0.0	0.0	1700013L23Rik Bmi1 C1qa C1qb C1qbp C3ar1 C4 C5r1 C6 C8a C8b Camp Ccl12 Ccl17 Ccl19 Ccl24 Ccl25 Ccl4 Ccl7 Ccr2 Cd14 Cd209b Cfi Clec2h Clec7a Colec12 Crp Csf3r Cxcl1 Cxcl10 Cxcl11 Cxcl13 Cxcl2 Cxcl5 Cxcl9 Defb11 Defb3 Defb7 Defb8 Defcr3 Defcr4 Dfy Dock2 F2 Fcer1a Fcer1g Fcgr1 Fcgr3 Gadd45g H2-Bf Hamp Hbxip Hc Hp Hpxn Ifna1 Ifnb1 Il15 Il17e Il1f6 Itgam Itgb2 Itlna Klra2 Kng1 Krt2-8 Leap2 Ly86 Ly96 M…
45	GO:0007582 [2]: physiological process	3164	3164	592	7111	1762	10.97	10.41	17.47	13.28	0610010D20Rik 0610010K14Rik 0610011D08Rik 0610033H09Rik 0610038K03Rik 0610040B21Rik 0610042E07Rik 1110013G13Rik 1110017C15Rik 1110020P15Rik 1110030H18Rik 1110032N12Rik 1110054N06Rik 1190002H23Rik 1200007B05Rik 1300017J02Rik 1500010M16Rik 1500031N24Rik 1500040F11Rik 1700012L04Rik 1700013L23Rik 1700013N18Rik 1700016G05Rik 1700018F24Rik 1700025B16Rik 1700030A21Rik 1700051I12Rik 1700123K08Rik 1810009…
46	GO:0006519 [5]: amino acid and derivative metabolism	89	89	3667	92	8781	10.14	10.41	17.47	13.28	0610010D20Rik Acad8 Acy1 Ak3l1 Aldh9a1 Asl Asns Aspa Ass1 Auh Bcat1 Bcat2 Bckdhb Bhmt Bhmt2 Cars Cdh16 Ckm Ckmt2 Comt Ctbp1 Ctbp2 Cth Ctps2 Cubn Dao1 Dars Dbhl1 Dct Ddc Ddt Dhps Dio2 Dmgdh Fah Fars1 Farslb Ftcd Gad2 Gatm Gfpt2 Glud1 Gstz1 Hal Hars Hgd Hibadh Hnrpll Hpd Indo Kars Mat2a Matp Mthfd1 Nags Nars Npl Nr4a2 Oaz1 Oaz2 Oazin Odc1 Otc P4ha1 P4hb Pah Prodh Prodh2 Psat1 Pts Pycr2 Pycrl Pycs R…
47	GO:0050878 [4]: regulation of body fluids	34	34	3722	16	8857	9.84	10.41	17.51	13.28	Anxa2 Anxa5 Coch Efemp2 F10 F11 F13a1 F13b F2 F2rl2 F7 F9 Fgb Fgg Gp1bb Gp5 Gp9 Guca2b Kng1 Mst1 Nfe2 P2ry12 Plg Proc Procr Pros1 Proz Ptger3 Rab27a Serpinc1 Serpind1 Serping1 Tfpi2 Thbd
48	GO:0007599 [5]: hemostasis	32	32	3724	14	8859	9.72	10.41	17.41	13.28	Anxa2 Anxa5 Coch Efemp2 F10 F11 F13a1 F13b F2 F2rl2 F7 F9 Fgb Fgg Gp1bb Gp5 Gp9 Kng1 Mst1 Nfe2 P2ry12 Plg Proc Procr Pros1 Proz Rab27a Serpinc1 Serpind1 Serping1 Tfpi2 Thbd
49	GO:0050817 [3]: coagulation	31	31	3725	13	8860	9.69	10.41	17.38	13.28	Anxa2 Anxa5 Coch Efemp2 F10 F11 F13a1 F13b F2 F2rl2 F7 F9 Fgb Fgg Gp1bb Gp5 Gp9 Kng1 Mst1 P2ry12 Plg Proc Procr Pros1 Proz Rab27a Serpinc1 Serpind1 Serping1 Tfpi2 Thbd
50	GO:0007596 [4]: blood coagulation	31	31	3725	13	8860	9.69	10.41	17.38	13.28	Anxa2 Anxa5 Coch Efemp2 F10 F11 F13a1 F13b F2 F2rl2 F7 F9 Fgb Fgg Gp1bb Gp5 Gp9 Kng1 Mst1 P2ry12 Plg Proc Procr Pros1 Proz Rab27a Serpinc1 Serpind1 Serping1 Tfpi2 Thbd
51	GO:0006629 [5]: lipid metabolism	180	180	3576	254	8619	9.3	10.41	16.33	12.26	2810004N20Rik AI132321 AU041707 Aacs Abca4 Acadl Acadm Acads Acadvl Acate2 Acbd3 Acdc Acox1 Acox2 Acox3 Acsl4 Adfp Adh1 Adipor1 Adipor2 Afp Agpat1 Agpat3 Akr1b7 Akr1c18 Akr1c21 Akr1c6 Akr1d1 Aldh8a1 Alox12 Alox12b Alox5ap Aloxe3 Amacr Apoc2 Apoc3 Asah3 Atp8b3 B3gnt5 B4galt6 BC025519 Baat Bach Bucs1 Cach Cav1 Cept1 Ch25h Cidea Clps Cnbp1 Coasy Cpt1b Crat Cyb5 Cyp11a1 Cyp11b2 Cyp17a1 Cyp21a1 Cyp46a…
52	GO:0006811 [5]: ion transport	225	225	3531	340	8533	9.13	10.41	16.05	12.04	1300017J02Rik 1700051I12Rik 4933425K02Rik Acdc Anxa6 Asna1 Atp12a Atp13a1 Atp1a3 Atp1b2 Atp1b3 Atp1b4 Atp2b2 Atp4a Atp4b Atp5b Atp5d Atp5g1 Atp5g2 Atp5j2 Atp5l Atp6ap2 Atp6v0a4 Atp6v0b Atp6v0c Atp6v0d1 Atp6v1a1 Atp6v1b2 Atp6v1c1 Atp6v1c2 Atp6v1f Atp6v1g2 Atp7b Atp9a C1qa C1qb C1ql3 Cacna1c Cacna1d Cacna1g Cacna1h Cacna1s Cacna2d1 Cacna2d2 Cacnb1 Cacnb2 Cacnb3 Cacng1 Cacng5 Cacng6 Cacng7 Cacng8 Ca…
53	GO:0009308 [5]: amine metabolism	98	98	3658	111	8762	8.81	10.41	16.07	12.04	0610010D20Rik Acad8 Acy1 Ak3l1 Aldh9a1 Asl Asns Aspa Ass1 Auh B3galt6 Bcat1 Bcat2 Bckdhb Bhmt Bhmt2 Cars Cdh16 Cmah Comt Ctbp1 Ctbp2 Cth Ctps2 Cubn Dao1 Dars Dbhl1 Dct Ddc Ddt Dhps Dio2 Dmgdh Fah Fars1 Farslb Ftcd Gad2 Gatm Gfpt2 Glud1 Gnpda1 Gstz1 Habp4 Hal Hars Hgd Hibadh Hnrpll Hpd Hs2st1 Indo Itih1 Itih2 Itih3 Kars Mat2a Matp Mthfd1 Nagk Nags Nars Npl Nr4a2 Oaz1 Oaz2 Oazin Odc1 Otc P4ha1 P4hb…
54	GO:0044255 [5]: cellular lipid metabolism	148	148	3608	199	8674	8.59	10.41	15.68	11.69	2810004N20Rik AU041707 Aacs Abca4 Acadl Acadm Acads Acadvl Acate2 Acbd3 Acdc Acox1 Acox2 Acox3 Acsl4 Adh1 Adipor1 Adipor2 Afp Agpat1 Agpat3 Akr1b7 Akr1c18 Akr1c21 Akr1c6 Akr1d1 Aldh8a1 Alox12 Alox12b Alox5ap Aloxe3 Amacr Asah3 Atp8b3 B3gnt5 B4galt6 BC025519 Baat Bach Bucs1 Cach Cav1 Cept1 Ch25h Cnbp1 Coasy Cpt1b Crat Cyb5 Cyp11a1 Cyp11b2 Cyp17a1 Cyp21a1 Cyp46a1 Cyp51 Cyp7a1 Dci Degs1 Ech1 Echs1 E…
55	GO:0044262 [6]: cellular carbohydrate metabolism	91	91	3665	102	8771	8.07	10.41	15.35	11.39	2200003E03Rik Acdc Aco1 Aco2 Agc1 Aldoa Aldob Atf3 Atf4 B3galt2 B3galt3 B3galt6 B4galt1 B4galt7 Bad Bpgm Car5a Cmah Csl Dlst Eno1 Eno2 Eno3 Fabp5 Fbp1 Fbp2 Fh1 Foxl1 G6pc Gaa Gale Galk1 Galk2 Gck Gnpda1 Gpd2 Gyg1 Gys2 Habp4 Hibadh Hk2 Hs2st1 Idh1 Idh2 Idh3a Idh3b Idh3g Ins1 Isyna1 Itih1 Itih2 Itih3 Itpka Ldh2 Mdh1 Mdh2 Nagk Npy1r Oxct2a Pck1 Pdhb Pfkfb3 Pfkm Pgam2 Pgd Phka1 Phkg1 Phkg2 Pkm2 Pmm1 …
56	GO:0006099 [8]: tricarboxylic acid cycle	19	19	3737	4	8869	7.51	10.41	15.3	11.37	Aco1 Aco2 Csl Dlst Fh1 Idh1 Idh2 Idh3a Idh3b Idh3g Mdh1 Mdh2 Pdhb Polr3h Sdha Sdhb Sdhc Sdhd Suclg1
57	GO:0006952 [5]: defense response	207	207	3549	701	8172	7.38	10.41	0.0	0.0	1700013L23Rik 9830147J24Rik Ada Ap3d1 Aps Azgp1 Bad Bcap31 Bcl11a Blnk Blr1 Bmi1 Bsf3 Bst1 C1qa C1qb C1qbp C3ar1 C4 C5r1 C6 C8a C8b Camp Ccl12 Ccl17 Ccl19 Ccl24 Ccl25 Ccl28 Ccl4 Ccl6 Ccl7 Ccl9 Ccnd3 Ccr1l1 Ccr2 Ccr3 Ccr5 Ccr8 Ccr9 Cd14 Cd209b Cd28 Cd3e Cd8b1 Cebpb Cfi Clec2h Clec7a Cmkor1 Colec12 Crp Csf3r Ctla4 Cxcl1 Cxcl10 Cxcl11 Cxcl13 Cxcl16 Cxcl2 Cxcl4 Cxcl5 Cxcl9 Cxcr3 Dbnl Defb11 Defb3 Def…
58	GO:0015980 [6]: energy derivation by oxidation of organic compounds	60	60	3696	56	8817	7.03	10.41	14.44	10.53	Acdc Aco1 Aco2 Aldoa Aldob Atf3 Atf4 Bpgm Car5a Csl Dlst Eno1 Eno2 Eno3 Fbp1 Fbp2 Fh1 G6pc Gaa Gck Gpd2 Gyg1 Gys2 Hibadh Hk2 Idh1 Idh2 Idh3a Idh3b Idh3g Kl Ldh2 Mdh1 Mdh2 Mto1 Nfatc3 Oxct2a Pck1 Pdhb Pfkm Pgam2 Pgd Phka1 Phkg1 Phkg2 Pkm2 Polr3h Ppp1ca Ppp1cc Ppp1r1a Pygb Pygm Sdha Sdhb Sdhc Sdhd Sdsl Suclg1 Taldo1 Tpi1
59	GO:0009987 [2]: cellular process	3223	3223	533	7316	1557	6.98	10.41	13.39	9.56	0610010D20Rik 0610010K14Rik 0610011D08Rik 0610033H09Rik 0610040B21Rik 1110013G13Rik 1110017C15Rik 1110020P15Rik 1110030H18Rik 1110032N12Rik 1110054N06Rik 1190002H23Rik 1200007B05Rik 1300017J02Rik 1500010M16Rik 1500031N24Rik 1500040F11Rik 1700012L04Rik 1700013L23Rik 1700013N18Rik 1700016G05Rik 1700018F24Rik 1700025B16Rik 1700030A21Rik 1700051I12Rik 1700123K08Rik 1810009J06Rik 1810044O22Rik 1810060…
60	GO:0006520 [6]: amino acid metabolism	69	69	3687	71	8802	6.66	10.41	14.0	10.12	0610010D20Rik Acad8 Acy1 Ak3l1 Asl Asns Aspa Ass1 Auh Bcat1 Bcat2 Bckdhb Bhmt Bhmt2 Cars Cdh16 Ctbp1 Ctbp2 Cth Ctps2 Cubn Dao1 Dars Dct Ddc Ddt Dmgdh Fah Fars1 Farslb Ftcd Gad2 Gfpt2 Glud1 Gstz1 Hal Hars Hgd Hibadh Hnrpll Hpd Indo Kars Mat2a Matp Mthfd1 Nags Nars Npl Otc Pah Prodh Prodh2 Psat1 Pts Pycr2 Pycrl Pycs Rarsl Sardh Sars1 Sdsl Si Tars Tat Tdo2 Uroc1 Vars2 Wars
61	GO:0006092 [7]: main pathways of carbohydrate metabolism	45	45	3711	36	8837	6.25	10.01	13.74	9.89	Acdc Aco1 Aco2 Aldoa Aldob Atf3 Atf4 Bpgm Car5a Csl Dlst Eno1 Eno2 Eno3 Fbp1 Fbp2 Fh1 Gck Gpd2 Hibadh Hk2 Idh1 Idh2 Idh3a Idh3b Idh3g Ldh2 Mdh1 Mdh2 Oxct2a Pck1 Pdhb Pfkm Pgam2 Pgd Pkm2 Polr3h Sdha Sdhb Sdhc Sdhd Sdsl Suclg1 Taldo1 Tpi1
62	GO:0005975 [5]: carbohydrate metabolism	126	126	3630	171	8702	6.15	9.72	13.23	9.44	2200003E03Rik AV071179 Acdc Aco1 Aco2 Agc1 Aldh1b1 Aldoa Aldob Amy1 Amy2 Atf3 Atf4 B3galt2 B3galt3 B3galt6 B4galt1 B4galt5 B4galt6 B4galt7 Bad Bpgm Car5a Chi3l1 Cmah Csl Ctbs Dlst Eno1 Eno2 Eno3 Fabp5 Fbp1 Fbp2 Fh1 Foxl1 Fut1 Fut2 G6pc Gaa Galc Gale Galk1 Galk2 Gba Gbgt1 Gck Gckr Gfpt2 Gk-rs1 Glb1 Glo1 Gnpda1 Gpd2 Gyg1 Gys2 Habp4 Hexa Hexb Hibadh Hk2 Hs2st1 Hyal2 Hyal3 Idh1 Idh2 Idh3a Idh3b Idh3g…
63	GO:0006694 [7]: steroid biosynthesis	33	33	3723	21	8852	5.72	9.5	13.3	9.49	Acbd3 Akr1c21 Akr1c6 Akr1d1 Cnbp1 Cyp11a1 Cyp11b2 Cyp17a1 Cyp21a1 Cyp51 Galk2 H2-Ke6 Hmgcr Hmgcs1 Hmgcs2 Hsd17b2 Hsd17b7 Hsd3b1 Hsd3b2 Hsd3b3 Hsd3b5 Hsd3b7 Idi1 Mvd Mvk Pbx1 Pmvk Prkag2 Sc4mol Srd5a2 Star Stard4 Tm7sf2
64	GO:0051186 [5]: cofactor metabolism	63	63	3693	66	8807	5.2	8.91	12.53	8.76	Acas2 Acate2 Ak1 Alad Alas1 Alas2 Atp5b Atp5d Atp5g1 Atp5g2 Atp5j2 Atp5l Atp6v0b Atp6v0c Atp6v0d1 Atp6v1a1 Atp6v1b2 Atp6v1c1 Atp6v1f Atp6v1g2 BC016495 Blvra Cach Coasy Coq3 Coq6 Coq7 D5Ertd33e Ehhadh Fech Folh1 Folr1 Fpgs Gstk1 Gstt1 Hebp1 Hibadh Hmgcs1 Hmgcs2 Hmox1 Hmox2 Idh1 Lias Mgst1 Mlycd Mocs2 Mthfd1 Mthfd2 Ncf1 Oxct2a Pcca Pdk2 Pdk4 Pgd Pipox Ppox Pte1 Pte2a Pte2b Qprt Taldo1 Tpi1 Uros
65	GO:0006631 [6]: fatty acid metabolism	61	61	3695	64	8809	4.81	8.8	12.15	8.4	Aacs Acadl Acadm Acads Acadvl Acate2 Acdc Acox1 Acox2 Acox3 Acsl4 Adipor1 Adipor2 Alox12 Alox12b Alox5ap Aloxe3 BC025519 Bach Bucs1 Cach Cav1 Cpt1b Crat Cyb5 Dci Degs1 Ech1 Echs1 Ehhadh Elovl2 Elovl3 Fcer1a Hadha Hadhb Hadhsc Lpd Ltc4s Lypla3 Mlstd2 Mlycd Ncf1 Ndufab1 Pecr Prkag1 Prkag2 Pte1 Pte2a Pte2b Ptgds Ptgds2 Ptgis Ptgs1 Sah Sc4mol Scd2 Slc27a5 Syk Tbxas1 Tpi1 Ucp3
66	GO:0007517 [5]: muscle development	65	65	3691	71	8802	4.66	8.16	11.96	8.23	1500003O03Rik 1700073K01Rik 2600002E23Rik 2900073G15Rik Acta1 Actg2 Boc Cabp4 Calml4 Calu Capn1 Capn3 Casq1 Casq2 Cryab Csrp3 Cutl1 Dctn1 Dgkg Dtnbp1 Efcbp2 Efhd2 Eln Fhl1 Gpd2 Ifrd1 Jph1 Ky Met Mtm1 Mybpc3 Mybph Myf6 Myh3 Myh4 Myh6 Myh7 Myh8 Myh9 Myl1 Myl2 Myl4 Myl7 Mylpf Myom1 Myom2 Pdcd6 Phka1 Phkg1 Plg Pvalb Rhoa Scn8a Sri Tagln2 Tagln3 Tbx1 Tnnc1 Tnni1 Tnni3 Tnnt1 Tnnt2 Tnnt3 Tpm1 Tpm3
67	GO:0009063 [7]: amino acid catabolism	25	25	3731	14	8859	3.98	7.47	11.6	7.9	Acad8 Asl Aspa Auh Bcat1 Bcat2 Bckdhb Bhmt Bhmt2 Dmgdh Fah Ftcd Gstz1 Hal Hgd Hpd Indo Mthfd1 Pah Prodh Prodh2 Pts Sardh Tat Uroc1
68	GO:0008207 [6]: C21-steroid hormone metabolism	14	14	3742	3	8870	3.64	7.14	11.44	7.76	Afp Akr1c18 Cyp11a1 Cyp11b2 Cyp17a1 Cyp21a1 Hmgcs1 Hsd3b1 Hsd3b2 Hsd3b3 Hsd3b5 Hsd3b7 Pbx1 Star
69	GO:0008652 [7]: amino acid biosynthesis	22	22	3734	11	8862	3.63	7.14	11.29	7.63	0610010D20Rik Ak3l1 Asl Asns Ass1 Bcat1 Bcat2 Bhmt Bhmt2 Ctbp1 Ctbp2 Cth Mat2a Mthfd1 Npl Otc Prodh Prodh2 Psat1 Pycr2 Pycrl Pycs
70	GO:0006139 [5]: nucleobase, nucleoside, nucleotide and nucleic acid metabolism	801	801	2955	1626	7247	3.61	7.14	9.78	6.28	0610010K14Rik 0610011D08Rik 1110032N12Rik 1110054N06Rik 1500031N24Rik 1700012L04Rik 1700025B16Rik 1810060D16Rik 2010005A06Rik 2210018M11Rik 2510005D08Rik 2510048L02Rik 2610027L16Rik 2610033H07Rik 2610036N15Rik 2700082D03Rik 2900054J07Rik 4930430A15Rik 4930548G07Rik 6330416L07Rik 9530027K23Rik A2bp1 AI462438 Abcb11 Actl6b Ada Adat1 Adcy2 Adcy6 Adcy7 Adcy8 Adsl Adss Adssl1 Aebp1 Aes Ak1 Als2cr19 Al…
71	GO:0008610 [6]: lipid biosynthesis	75	75	3681	92	8781	3.56	7.03	10.74	7.12	AU041707 Acbd3 Agpat1 Agpat3 Akr1c21 Akr1c6 Akr1d1 Alox12 Alox12b Alox5ap Aloxe3 B3gnt5 B4galt6 BC025519 Bucs1 Cept1 Cnbp1 Coasy Cyp11a1 Cyp11b2 Cyp17a1 Cyp21a1 Cyp51 Degs1 Elovl2 Elovl3 Fcer1a Fdps Gal3st1 Galk2 H2-Ke6 Hmgcr Hmgcs1 Hmgcs2 Hsd17b2 Hsd17b7 Hsd3b1 Hsd3b2 Hsd3b3 Hsd3b5 Hsd3b7 Idi1 Isyna1 Lass2 Lpgat1 Ltc4s Mlstd2 Mlycd Mvd Mvk Ndufab1 Pbx1 Pck1 Pcyt1a Pecr Pmvk Prkag1 Prkag2 Ptgds P…
72	GO:0015031 [5]: protein transport	185	185	3571	301	8572	3.41	6.89	10.2	6.61	2300004C15Rik 2310079P12Rik 2610042O14Rik 5430435G22Rik 5830417C01Rik 5930412E23Rik AI317395 Akap12 Ap1m1 Ap1s1 Ap2a1 Ap2a2 Ap2m1 Ap3d1 Ap3m1 Ap3m2 Ap3s1 Ap3s2 Ap4m1 Apba3 Arf2 Arf4 Arf6 Arfgap3 Arfrp1 Arl10a Arl2 Arl4 Arl5 Aspscr1 Bcap29 Bcap31 Bet1 C730036D15Rik Chm Clta Cog2 Cog4 Cope Copg Copz2 Cse1l Ctsb D030051N19Rik Derl1 Dmgdh Eda Epim F830014G06Rik Folr1 Folr2 Gabarap Gckr Gdi1 Gga1 Gras…
73	GO:0009310 [6]: amine catabolism	28	28	3728	19	8854	3.25	6.78	10.81	7.17	Acad8 Asl Aspa Auh Bcat1 Bcat2 Bckdhb Bhmt Bhmt2 Comt Dhps Dio2 Dmgdh Fah Ftcd Gstz1 Hal Hgd Hpd Indo Mthfd1 Pah Prodh Prodh2 Pts Sardh Tat Uroc1
74	GO:0008104 [4]: protein localization	192	192	3564	317	8556	3.15	6.65	9.91	6.38	2300004C15Rik 2310079P12Rik 2610042O14Rik 5430435G22Rik 5830417C01Rik 5930412E23Rik AI317395 Akap12 Akap3 Ap1m1 Ap1s1 Ap2a1 Ap2a2 Ap2m1 Ap3d1 Ap3m1 Ap3m2 Ap3s1 Ap3s2 Ap4m1 Apba3 Arf2 Arf4 Arf6 Arfgap3 Arfrp1 Arl10a Arl2 Arl4 Arl5 Aspscr1 Bcap29 Bcap31 Bet1 C730036D15Rik Chm Clta Cog2 Cog4 Cope Copg Copz2 Cse1l Ctsb D030051N19Rik Dbpht1 Derl1 Dmgdh Eda Epim F830014G06Rik Folr1 Folr2 Gabarap Gckr G…
75	GO:0008202 [6]: steroid metabolism	51	51	3705	54	8819	2.91	6.38	10.24	6.63	Acbd3 Afp Akr1c18 Akr1c21 Akr1c6 Akr1d1 Baat Ch25h Cnbp1 Cyp11a1 Cyp11b2 Cyp17a1 Cyp21a1 Cyp46a1 Cyp51 Cyp7a1 Galk2 H2-Ke6 Hdlbp Hmgcr Hmgcs1 Hmgcs2 Hsd11b1 Hsd17b2 Hsd17b7 Hsd3b1 Hsd3b2 Hsd3b3 Hsd3b5 Hsd3b7 Idi1 Lipe Mvd Mvk Nr1h4 Osbpl11 Osbpl1a Pbx1 Pmvk Pon1 Prkag2 Sc4mol Srd5a2 Srebf2 Star Stard4 Sts Sult1b1 Sult2a2 Sult4a1 Tm7sf2
76	GO:0045184 [5]: establishment of protein localization	185	185	3571	305	8568	2.9	6.38	9.66	6.19	2300004C15Rik 2310079P12Rik 2610042O14Rik 5430435G22Rik 5830417C01Rik 5930412E23Rik AI317395 Akap12 Ap1m1 Ap1s1 Ap2a1 Ap2a2 Ap2m1 Ap3d1 Ap3m1 Ap3m2 Ap3s1 Ap3s2 Ap4m1 Apba3 Arf2 Arf4 Arf6 Arfgap3 Arfrp1 Arl10a Arl2 Arl4 Arl5 Aspscr1 Bcap29 Bcap31 Bet1 C730036D15Rik Chm Clta Cog2 Cog4 Cope Copg Copz2 Cse1l Ctsb D030051N19Rik Derl1 Dmgdh Eda Epim F830014G06Rik Folr1 Folr2 Gabarap Gckr Gdi1 Gga1 Gras…
77	GO:0042330 [5]: taxis	50	50	3706	53	8820	2.72	6.16	10.05	6.5	9530051K01Rik Artn Aspn C3ar1 C5r1 Ccl12 Ccl17 Ccl19 Ccl24 Ccl25 Ccl28 Ccl4 Ccl6 Ccl7 Ccl9 Ccr1l1 Ccr2 Ccr3 Ccr5 Ccr8 Ccr9 Cklfsf3 Cklfsf7 Cmklr1 Cmkor1 Creb3 Csf3r Cxcl10 Cxcl11 Cxcl13 Cxcl16 Cxcl2 Cxcl4 Cxcl5 Cxcr3 Cyr61 Dock2 Fcer1g Fcgr3 Fert2 G1p2 Gpr44 Il8rb Itgam Itgb2 Lect2 Lsp1 Prkca Rac2 S100a8
78	GO:0006935 [6]: chemotaxis	50	50	3706	53	8820	2.72	6.16	10.05	6.5	9530051K01Rik Artn Aspn C3ar1 C5r1 Ccl12 Ccl17 Ccl19 Ccl24 Ccl25 Ccl28 Ccl4 Ccl6 Ccl7 Ccl9 Ccr1l1 Ccr2 Ccr3 Ccr5 Ccr8 Ccr9 Cklfsf3 Cklfsf7 Cmklr1 Cmkor1 Creb3 Csf3r Cxcl10 Cxcl11 Cxcl13 Cxcl16 Cxcl2 Cxcl4 Cxcl5 Cxcr3 Cyr61 Dock2 Fcer1g Fcgr3 Fert2 G1p2 Gpr44 Il8rb Itgam Itgb2 Lect2 Lsp1 Prkca Rac2 S100a8
79	GO:0009653 [3]: morphogenesis	383	383	3373	723	8150	2.51	5.89	8.92	5.51	1500003O03Rik 1700073K01Rik 2600002E23Rik 2900073G15Rik AI586015 AY036118 Acta1 Actg2 Acvr1 Adam19 Adamts4 Aes Afp Agc1 Ahsg Alpk3 Ambn Amelx Amh Ang1 Ang3 Angpt1 Angpt4 Anxa2 Anxa4 Ap3d1 Apbb1 Aplp1 Arfip2 Arhgap5 Artn Arts1 Bad Bbc3 Bcl11a Bcl11b Blr1 Bmi1 Bmp1 Boc Bsf3 Cabp4 Calml4 Calu Capn1 Capn3 Capzb Casp8 Casq1 Casq2 Ccr2 Cd28 Cd3e Cdc42 Cdc42ep4 Cdk5 Cebpb Cfdp1 Chl1 Chx10 Clec3b Cntf Co…
80	GO:0006950 [4]: response to stress	194	194	3562	613	8260	2.47	5.89	0.0	0.0	1700013L23Rik 2210018M11Rik A030005K14Rik Apex1 Aptx Bmi1 Btg2 C1qa C1qb C1qbp C230052I12Rik C3ar1 C4 C5r1 C6 C8a C8b Camp Cat Ccl12 Ccl17 Ccl19 Ccl24 Ccl25 Ccl4 Ccl7 Ccr2 Cd14 Cfi Clec2h Colec12 Crp Cryab Csf3r Cxcl1 Cxcl10 Cxcl11 Cxcl13 Cxcl2 Cxcl5 Cxcl9 Dclre1a Ddb1 Defb3 Defb8 Defcr3 Defcr4 Dfy Dmc1h Dnajb3 Dock2 Dusp10 Eif2ak3 Eif3s6ip Epas1 Epx Ercc1 Ercc3 Ercc5 Ern1 Ern2 F2 Fancc Fcer1a Fc…
81	GO:0006936 [3]: muscle contraction	31	31	3725	25	8848	2.32	5.67	9.81	6.29	Acta1 Actn2 Actn3 Anxa6 Cacnb1 Casq1 Casq2 Cnn2 Fliih Kcnh2 Lsp1 Mybpc3 Mybph Myh3 Myh4 Myh6 Myh7 Myh8 Myom1 Myom2 Prkca Smpx Tnnc1 Tnni1 Tnni3 Tnnt1 Tnnt2 Tnnt3 Tpm1 Tpm3 Wdr21
82	GO:0016043 [4]: cell organization and biogenesis	311	311	3445	572	8301	2.27	5.62	8.77	5.4	1110017C15Rik 1700012L04Rik 2210018M11Rik 2510048L02Rik 2610012O22Rik 2610033H07Rik 2700082D03Rik 4930542G03Rik 4930548G07Rik Aatf Abcd3 Abcd4 Acta1 Actg1 Actg2 Actl6b Aps Ard1 Arfip2 Arhgap10 Arhgap17 Arhgap5 Arhgap8 Arpc4 Arpc5 Asf1b Atp6v0c Atp8b3 B230120H23Rik Bbc3 Bfsp1 Birc5 Bmi1 Bop1 Capza1 Capza2 Capza3 Capzb Carm1 Cbx4 Cbx5 Cbx8 Cdc42 Cdc42ep4 Cdca1 Cdyl Cfdp1 Ckap1 Clasp2 Cog2 Col18a1 C…
83	GO:0046907 [5]: intracellular transport	178	178	3578	296	8577	2.27	5.62	9.02	5.59	2300004C15Rik 2310079P12Rik 4930542G03Rik 5830417C01Rik 5930412E23Rik AI317395 Aaas Akap12 Ap1m1 Ap1s1 Ap2a1 Ap2a2 Ap2m1 Ap3d1 Ap3m1 Ap3m2 Ap3s1 Ap3s2 Ap4m1 Arf2 Arf4 Arf6 Arl2 Arl4 Arl5 Aspscr1 Atp6v0c Bcap29 Bcap31 C730036D15Rik Camk1 Casc3 Chic2 Chm Clta Cope Copg Copz2 Cse1l Ctsb Dbpht1 Dmgdh Dnahc5 Dnahc8 Dnchc1 Dncic1 Dncic2 Eda Ehd1 Epim Fmr1 Folr1 Folr2 Gckr Gga1 Grasp Gstk1 H47 Hao3 Hgs …
84	GO:0009607 [4]: response to biotic stimulus	247	247	3509	747	8126	1.99	5.24	0.0	0.0	1700013L23Rik 9830147J24Rik Ada Ap3d1 Aps Azgp1 Bad Bcap31 Bcl11a Blnk Blr1 Bmi1 Bsf3 Bst1 C1qa C1qb C1qbp C3ar1 C4 C5r1 C6 C8a C8b Camp Cat Ccl12 Ccl17 Ccl19 Ccl24 Ccl25 Ccl28 Ccl4 Ccl6 Ccl7 Ccl9 Ccnd3 Ccr1l1 Ccr2 Ccr3 Ccr5 Ccr8 Ccr9 Cd14 Cd209b Cd28 Cd3e Cd8b1 Cebpb Cfi Clec2h Clec7a Cmkor1 Colec12 Crp Csf3r Ctla4 Cxcl1 Cxcl10 Cxcl11 Cxcl13 Cxcl16 Cxcl2 Cxcl4 Cxcl5 Cxcl9 Cxcr3 Dbnl Ddit3 Defb11…
85	GO:0006793 [5]: phosphorus metabolism	222	222	3534	389	8484	1.93	5.19	8.56	5.24	1110020P15Rik 2810423O19Rik Acad10 Acp1 Acvr1 Acvr1b Acvr2 Acvr2b Adck1 Adrbk1 Akt2 Alk Alpk2 Alpk3 Amhr2 Atp5b Atp5g1 Atp5g2 Atp5l Atp6v0b Atp6v0c Atp6v0d1 Atp6v1a1 Atp6v1b2 Atp6v1c1 Atp6v1f Aurka Aurkc Axl Bub1b Camk1 Camk2b Camk2d Ccne1 Ccrk Cct2 Cdc25a Cdc25b Cdc2l1 Cdk4 Cdk5 Cit Clk3 Cntf Csk Csnk1g2 Csnk2a1 Cyc1 Dapk1 Dapk3 Dcamkl1 Dusp10 Dusp13 Dusp14 Dusp18 Dusp19 Dusp22 Dusp8 Dyrk1a Dyrk…
86	GO:0006796 [6]: phosphate metabolism	222	222	3534	389	8484	1.93	5.19	8.56	5.24	1110020P15Rik 2810423O19Rik Acad10 Acp1 Acvr1 Acvr1b Acvr2 Acvr2b Adck1 Adrbk1 Akt2 Alk Alpk2 Alpk3 Amhr2 Atp5b Atp5g1 Atp5g2 Atp5l Atp6v0b Atp6v0c Atp6v0d1 Atp6v1a1 Atp6v1b2 Atp6v1c1 Atp6v1f Aurka Aurkc Axl Bub1b Camk1 Camk2b Camk2d Ccne1 Ccrk Cct2 Cdc25a Cdc25b Cdc2l1 Cdk4 Cdk5 Cit Clk3 Cntf Csk Csnk1g2 Csnk2a1 Cyc1 Dapk1 Dapk3 Dcamkl1 Dusp10 Dusp13 Dusp14 Dusp18 Dusp19 Dusp22 Dusp8 Dyrk1a Dyrk…
87	GO:0048513 [3]: organ development	333	333	3423	623	8250	1.92	5.19	8.37	5.15	1500003O03Rik 1700073K01Rik 2600002E23Rik 2900073G15Rik AI586015 AY036118 Acta1 Actg2 Acvr1 Adam19 Adamts4 Aes Afp Agc1 Ahsg Alpk3 Ambn Amelx Amh Ang1 Ang3 Angpt1 Angpt4 Anxa2 Anxa4 Ap3d1 Apbb1 Aplp1 Artn Arts1 Bad Bcl11a Bcl11b Blr1 Bmi1 Bmp1 Boc Bsf3 Cabp4 Calml4 Calu Capn1 Capn3 Casp8 Casq1 Casq2 Ccr2 Cd28 Cd3e Cdk5 Cebpb Chl1 Chm Chx10 Clec3b Cntf Col18a1 Crhr2 Cryaa Cryab Cryba1 Cryba2 Cryba…
88	GO:0006996 [5]: organelle organization and biogenesis	266	266	3490	481	8392	1.91	5.19	8.46	5.17	1110017C15Rik 1700012L04Rik 2210018M11Rik 2510048L02Rik 2610012O22Rik 2610033H07Rik 2700082D03Rik 4930542G03Rik 4930548G07Rik Aatf Abcd3 Abcd4 Acta1 Actg1 Actg2 Actl6b Aps Ard1 Arhgap10 Arhgap17 Arhgap8 Arpc4 Arpc5 Asf1b Atp6v0c B230120H23Rik Bfsp1 Birc5 Bmi1 Bop1 Capza1 Capza2 Capza3 Capzb Carm1 Cbx4 Cbx5 Cbx8 Cdc42 Cdca1 Cdyl Ckap1 Clasp2 Cog2 Coro1c Coro2b Cryaa D1Wsu40e Dbnl Dctn2 Ddx1 Ddx48 …
89	GO:0009887 [4]: organogenesis	331	331	3425	619	8254	1.9	5.19	8.35	5.15	1500003O03Rik 1700073K01Rik 2600002E23Rik 2900073G15Rik AI586015 AY036118 Acta1 Actg2 Acvr1 Adam19 Adamts4 Aes Afp Agc1 Ahsg Alpk3 Ambn Amelx Amh Ang1 Ang3 Angpt1 Angpt4 Anxa2 Anxa4 Ap3d1 Apbb1 Aplp1 Artn Arts1 Bad Bcl11a Bcl11b Blr1 Bmi1 Bmp1 Boc Bsf3 Cabp4 Calml4 Calu Capn1 Capn3 Casp8 Casq1 Casq2 Ccr2 Cd28 Cd3e Cdk5 Cebpb Chl1 Chx10 Clec3b Cntf Col18a1 Crhr2 Cryaa Cryab Cryba1 Cryba2 Cryba4 Cr…
90	GO:0006635 [8]: fatty acid beta-oxidation	8	8	3748	0	8873	1.83	5.16	9.71	6.22	Acdc Acox1 Acox2 Acox3 Dci Ehhadh Hadha Hadhb
91	GO:0006959 [5]: humoral immune response	26	26	3730	130	8743	1.78	5.07	0.0	0.0	1700013L23Rik Bmi1 C1qa C1qb C1qbp C3ar1 C4 C5r1 C6 C8a C8b Ccr2 Cfi Colec12 Dock2 Fcer1g H2-Bf Hc Klra2 Masp1 Mbl1 Mbl2 Pirb Serping1 Sh2d1a Traf2
92	GO:0006732 [6]: coenzyme metabolism	51	51	3705	58	8815	1.74	4.99	9.01	5.59	Acas2 Acate2 Atp5b Atp5d Atp5g1 Atp5g2 Atp5j2 Atp5l Atp6v0b Atp6v0c Atp6v0d1 Atp6v1a1 Atp6v1b2 Atp6v1c1 Atp6v1f Atp6v1g2 BC016495 Cach Coasy Coq3 Coq6 Coq7 D5Ertd33e Ehhadh Folh1 Folr1 Fpgs Gstk1 Gstt1 Hibadh Hmgcs1 Hmgcs2 Idh1 Lias Mgst1 Mlycd Mocs2 Mthfd1 Mthfd2 Ncf1 Oxct2a Pdk2 Pdk4 Pgd Pipox Pte1 Pte2a Pte2b Qprt Taldo1 Tpi1
93	GO:0006066 [5]: alcohol metabolism	72	72	3684	95	8778	1.67	4.96	8.78	5.4	Acdc Aldoa Aldob Atf3 Atf4 B4galt1 Bad Bpgm Car5a Ch25h Cnbp1 Comt Cyp11a1 Cyp46a1 Cyp51 Cyp7a1 Dbhl1 Ddc Eno1 Eno2 Eno3 Fabp5 Fbp1 Fbp2 Gale Galk1 Galk2 Gck Gdpd2 Gk-rs1 Gnpda1 Gpd2 Hdlbp Hibadh Hk2 Hmgcr Hmgcs1 Hmgcs2 Hsd17b7 Idi1 Ins1 Isyna1 Itpka Ldh2 Lipe Mvd Mvk Npy1r Nr4a2 Pck1 Pdhb Pfkfb3 Pfkm Pgam2 Pgd Pkm2 Pmm1 Pmm2 Pmvk Pofut2 Pon1 Prkag2 Rbks Renbp Sc4mol Sdsl Slc2a8 Slc37a2 Srebf2 Ta…
94	GO:0006700 [7]: C21-steroid hormone biosynthesis	12	12	3744	3	8870	1.62	4.89	9.4	5.95	Cyp11a1 Cyp11b2 Cyp17a1 Cyp21a1 Hmgcs1 Hsd3b1 Hsd3b2 Hsd3b3 Hsd3b5 Hsd3b7 Pbx1 Star
95	GO:0006812 [6]: cation transport	144	144	3612	233	8640	1.62	4.89	8.43	5.15	1300017J02Rik Anxa6 Atp12a Atp13a1 Atp1a3 Atp1b2 Atp1b3 Atp1b4 Atp2b2 Atp4a Atp4b Atp5b Atp5d Atp5g1 Atp5g2 Atp5j2 Atp5l Atp6ap2 Atp6v0a4 Atp6v0b Atp6v0c Atp6v0d1 Atp6v1a1 Atp6v1b2 Atp6v1c1 Atp6v1c2 Atp6v1f Atp6v1g2 Atp7b Atp9a Cacna1c Cacna1d Cacna1g Cacna1h Cacna1s Cacna2d2 Cacnb1 Cacnb2 Cacnb3 Cacng1 Cacng5 Cacng6 Cacng7 Cacng8 Camk2b Camk2d Catsper1 Clic1 Cnga1 Cp Fth1 Ftl1 Ftl2 Ftmt Gif Gria…
96	GO:0006955 [4]: immune response	171	171	3585	541	8332	1.6	4.84	0.0	0.0	1700013L23Rik 9830147J24Rik Ada Ap3d1 Aps Azgp1 Bad Bcap31 Bcl11a Blr1 Bmi1 Bsf3 C1qa C1qb C1qbp C3ar1 C4 C5r1 C6 C8a C8b Ccl12 Ccl17 Ccl19 Ccl24 Ccl25 Ccl28 Ccl4 Ccl6 Ccl7 Ccl9 Ccnd3 Ccr2 Cd14 Cd209b Cd28 Cd3e Cd8b1 Cebpb Cfi Clec2h Clec7a Colec12 Crp Csf3r Ctla4 Cxcl1 Cxcl10 Cxcl11 Cxcl13 Cxcl16 Cxcl2 Cxcl4 Cxcl5 Cxcl9 Dbnl Dfy Dock2 Eda Elf1 F2 Fcamr Fcer1a Fcer1g Fcgr1 Fcgr3 Fcgrt Flt3l Fyb G…
97	GO:0007264 [6]: small GTPase mediated signal transduction	82	82	3674	114	8759	1.52	4.78	8.57	5.24	2210403B10Rik 5430435G22Rik 5830461H18Rik Arf2 Arf4 Arf6 Arfip2 Arfrp1 Arhgap1 Arhgap5 Arl2 Arl3 Arl4 Arl5 Baiap2 Cdc42 Cdc42ep4 Cdc42ep5 Dbnl Diras1 Dlc1 Dnaja3 Dock2 Dok2 Dok3 Gnb1 Hras1 Iqgap1 Itsn1 Kifap3 Mras Nkiras1 Nras Rab1 Rab10 Rab11a Rab13 Rab14 Rab1b Rab2 Rab20 Rab21 Rab22a Rab27a Rab28 Rab32 Rab34 Rab37 Rab3b Rab3c Rab40b Rab4b Rab5a Rab5b Rab5c Rab7 Rab8a Rac1 Rac2 Rapgef3 Rasd1 Ras…
98	GO:0009309 [6]: amine biosynthesis	27	27	3729	22	8851	1.12	4.35	8.61	5.25	0610010D20Rik Ak3l1 Asl Asns Ass1 Bcat1 Bcat2 Bhmt Bhmt2 Ctbp1 Ctbp2 Cth Ddc Mat2a Mthfd1 Npl Oazin Odc1 Otc Prodh Prodh2 Psat1 Pycr2 Pycrl Pycs Srm Tmlhe
99	GO:0007010 [6]: cytoskeleton organization and biogenesis	135	135	3621	220	8653	0.97	4.23	7.77	4.7	4930542G03Rik Acta1 Actg1 Actg2 Aps Arhgap10 Arhgap17 Arhgap8 Arpc4 Arpc5 B230120H23Rik Birc5 Capza1 Capza2 Capza3 Capzb Cdc42 Cdca1 Ckap1 Clasp2 Coro1c Coro2b Cryaa Dbnl Dctn2 Diap1 Diap3 Dnahc5 Dnahc8 Dnchc1 Dncic1 Dncic2 Dock2 Eln Epb4.1l1 Epb4.1l2 Epb4.1l3 Fliih Gabarap Gadd45a Gypa Ilk Kif1a Kif1c Kif2a Kif2c Kif3a Kif3c Kif5b Kif5c Kifap3 Kifc3 Klhl20 Krt1-1 Krt1-10 Krt1-13 Krt1-15 Krt1-16 …
100	GO:0006820 [6]: anion transport	59	59	3697	75	8798	0.95	4.23	8.11	4.95	1700051I12Rik Acdc Asna1 C1qa C1qb C1ql3 Clca3 Clcn1 Clcn3 Clcn5 Clcnkb Clic4 Col10a1 Col18a1 Col1a1 Col1a2 Col6a1 Col6a2 Col8a1 Eda Emilin1 Fcna Gabra3 Gabrb1 Gabrb3 Gabrd Gabre Gabrg2 Gabrg3 Glra1 Glrb Marco Mbl1 Mbl2 Msr1 P2ry6 Pres Ptger3 Sftpa1 Slc12a4 Slc12a5 Slc12a6 Slc12a7 Slc16a1 Slc16a3 Slc16a7 Slc17a1 Slc20a2 Slc22a6 Slc22a7 Slc26a2 Slc26a3 Slc26a6 Slc26a8 Slc4a1 Slc4a10 Slc4a2 Tomm40 …
101	GO:0016070 [5]: RNA metabolism	139	139	3617	229	8644	0.85	4.1	7.63	4.56	1110032N12Rik 1700025B16Rik 2510048L02Rik 2610027L16Rik 2610033H07Rik 2700082D03Rik 9530027K23Rik A2bp1 AI462438 Adat1 Apobec2 Auh Bfsp1 Bop1 Brunol4 C330012H03Rik Cars Casc3 Cdh16 Cpeb4 Cpsf1 Cpsf2 Cpsf3 Cpsf4 Crnkl1 Cubn Cugbp2 D13Wsu64e D1Wsu40e Dao1 Dars Dbr1 Ddx1 Ddx41 Ddx48 Ddx56 Dnd1 Elac2 Elavl2 Elavl4 Ern1 Ern2 Exosc1 Exosc8 Exosc9 Fars1 Farslb Fmr1 Gemin6 Grcc2f Hars Hnrpa2b1 Hnrpab Hnr…
102	GO:0005996 [6]: monosaccharide metabolism	44	44	3712	50	8823	0.71	3.95	7.98	4.84	Acdc Aldoa Aldob Atf3 Atf4 B4galt1 Bad Bpgm Car5a Eno1 Eno2 Eno3 Fabp5 Fbp1 Fbp2 Gale Galk1 Galk2 Gck Gnpda1 Gpd2 Hibadh Hk2 Ins1 Isyna1 Itpka Ldh2 Npy1r Pck1 Pdhb Pfkfb3 Pfkm Pgam2 Pgd Pkm2 Pmm1 Pmm2 Pofut2 Rbks Renbp Sdsl Slc2a8 Taldo1 Tpi1
103	GO:0019319 [8]: hexose biosynthesis	14	14	3742	6	8867	0.66	3.9	8.36	5.15	Acdc Atf3 Atf4 Car5a Fbp1 Fbp2 Gnpda1 Gpd2 Isyna1 Pck1 Pmm1 Pmm2 Sdsl Tpi1
104	GO:0042440 [4]: pigment metabolism	14	14	3742	6	8867	0.66	3.9	8.36	5.15	Alad Alas1 Alas2 Blvra Dct Ddt Fech Hebp1 Hmox1 Hmox2 Matp Ppox Si Uros
105	GO:0046165 [6]: alcohol biosynthesis	14	14	3742	6	8867	0.66	3.9	8.36	5.15	Acdc Atf3 Atf4 Car5a Fbp1 Fbp2 Gnpda1 Gpd2 Isyna1 Pck1 Pmm1 Pmm2 Sdsl Tpi1
106	GO:0046364 [7]: monosaccharide biosynthesis	14	14	3742	6	8867	0.66	3.9	8.36	5.15	Acdc Atf3 Atf4 Car5a Fbp1 Fbp2 Gnpda1 Gpd2 Isyna1 Pck1 Pmm1 Pmm2 Sdsl Tpi1
107	GO:0006559 [8]: L-phenylalanine catabolism	7	7	3749	0	8873	0.61	3.84	8.49	5.19	Fah Gstz1 Hgd Hpd Pah Pts Tat
108	GO:0007031 [6]: peroxisome organization and biogenesis	13	13	3743	5	8868	0.6	3.84	8.33	5.15	Abcd3 Abcd4 Decr2 Pex11a Pex11b Pex16 Pex19 Pex3 Pex5 Pex7 Pipox Prdx5 Pxmp2
109	GO:0008154 [6]: actin polymerization and/or depolymerization	12	12	3744	4	8869	0.59	3.84	8.33	5.15	Arpc4 Dbnl Eln Mtss1 Pfn1 Rac1 Tmod2 Tmod3 Tmod4 Was Wasf1 Waspip
110	GO:0007267 [4]: cell-cell signaling	85	85	3671	125	8748	0.56	3.78	7.54	4.5	Cart Chrna1 Chrna2 Chrna4 Chrna5 Chrnb1 Chrnb2 Chrnb3 Chrnd Chrne Chrng Comt Dlgh2 Fcer1a Fcgr3 Fgf16 Fnta Gabra3 Gabrb1 Gabrb3 Gabrd Gabre Gabrg2 Gabrg3 Gad2 Gal3st1 Gja10 Gja3 Gja8 Gja9 Gjb1 Gjb3 Gjb4 Gjb5 Gje1 Glra1 Glrb Gna11 Grem1 Gria1 Gria2 Gria4 Grik1 Grik2 Grik3 Grin2a Grin3b Htr3a Il1rn Ltbp4 Lynx1 Npy5r Nr4a2 Pnoc Prima1 Rapsn Slc12a5 Slc17a6 Slc5a11 Slc5a7 Snapap Spnb4 Stx4a Sv2a Syk …
111	GO:0042445 [5]: hormone metabolism	24	24	3732	19	8854	0.54	3.78	8.05	4.9	Afp Akr1c18 Cpe Cyp11a1 Cyp11b2 Cyp17a1 Cyp21a1 Cyp26a1 Dio2 Ece2 H2-Ke6 Hmgcs1 Hsd3b1 Hsd3b2 Hsd3b3 Hsd3b5 Hsd3b7 Lcn5 Pbx1 Pcsk1n Srd5a2 Star Tgn Ttr
112	GO:0019318 [7]: hexose metabolism	43	43	3713	49	8824	0.52	3.78	7.79	4.71	Acdc Aldoa Aldob Atf3 Atf4 B4galt1 Bad Bpgm Car5a Eno1 Eno2 Eno3 Fabp5 Fbp1 Fbp2 Gale Galk1 Galk2 Gck Gnpda1 Gpd2 Hibadh Hk2 Ins1 Isyna1 Itpka Ldh2 Npy1r Pck1 Pdhb Pfkfb3 Pfkm Pgam2 Pgd Pkm2 Pmm1 Pmm2 Pofut2 Renbp Sdsl Slc2a8 Taldo1 Tpi1
113	GO:0016053 [6]: organic acid biosynthesis	30	30	3726	28	8845	0.5	3.73	7.92	4.82	0610010D20Rik Akr1d1 Alox12 Alox12b Alox5ap Aloxe3 BC025519 Bucs1 Degs1 Elovl2 Elovl3 Fcer1a Ltc4s Mlstd2 Mlycd Ndufab1 Npl Pecr Prkag1 Prkag2 Ptgds Ptgds2 Ptgis Ptgs1 Sah Scd2 Sh3glb1 Syk Tbxas1 Tpi1
114	GO:0046394 [7]: carboxylic acid biosynthesis	30	30	3726	28	8845	0.5	3.73	7.92	4.82	0610010D20Rik Akr1d1 Alox12 Alox12b Alox5ap Aloxe3 BC025519 Bucs1 Degs1 Elovl2 Elovl3 Fcer1a Ltc4s Mlstd2 Mlycd Ndufab1 Npl Pecr Prkag1 Prkag2 Ptgds Ptgds2 Ptgis Ptgs1 Sah Scd2 Sh3glb1 Syk Tbxas1 Tpi1
115	GO:0006979 [5]: response to oxidative stress	17	17	3739	10	8863	0.33	3.58	7.96	4.83	Cat Epx Gab1 Gpx2 Gpx4 Gpx5 Gpx6 Gpx7 Idh1 Msra Ppp1r15b Prdx1 Prdx6 Tpo Txnrd2 Ucp3 Xpa
116	GO:0019748 [4]: secondary metabolism	16	16	3740	9	8864	0.18	3.41	7.82	4.73	Alad Alas1 Alas2 Aldh8a1 Blvra Dct Ddt Fech Hebp1 Hmox1 Hmox2 Idi1 Matp Ppox Si Uros
117	GO:0006886 [6]: intracellular protein transport	129	129	3627	215	8658	0.11	3.37	6.85	3.87	2300004C15Rik 2310079P12Rik 5830417C01Rik 5930412E23Rik AI317395 Akap12 Ap1m1 Ap1s1 Ap2a1 Ap2a2 Ap2m1 Ap3d1 Ap3m1 Ap3m2 Ap3s1 Ap3s2 Ap4m1 Arf2 Arf4 Arf6 Arl2 Arl4 Arl5 Aspscr1 Bcap29 Bcap31 C730036D15Rik Chm Clta Cope Copg Copz2 Cse1l Ctsb Dmgdh Eda Epim Folr1 Folr2 Gckr Gga1 Grasp Gstk1 H47 Hao3 Hgs Hspa9a Il20 Ipo4 Ipo9 Kdelr2 Kdelr3 Kpna1 Kpna3 Kpna4 Kpnb1 Med6 Mlycd Mrpl45 Napb Neto1 Nxf1 Nxf…
118	GO:0019222 [4]: regulation of metabolism	555	555	3201	1140	7733	0.08	3.32	6.15	3.32	0610010K14Rik 0610033H09Rik 1110054N06Rik 1500010M16Rik 1500031N24Rik 2010005A06Rik 2210018M11Rik 2900054J07Rik 4930430A15Rik 4930548G07Rik 6330416L07Rik Aatf Abcb11 Acdc Aco1 Acsl4 Aebp1 Aes Als2cr19 Alx3 Ang1 Ang3 Ankfy1 Ankrd1 Ankrd10 Ankrd5 Aps Arid3a Arid5b Arnt2 Arts1 Asah3 Asb11 Asb12 Asb4 Asb5 Asb6 Asb8 Ascc2 Ascl3 Ash2l Asz1 Atf1 Atf3 Atf4 Atf5 BC031407 Bach1 Barhl1 Barx1 Basp1 Bbx Bcl11…
119	GO:0016051 [6]: carbohydrate biosynthesis	29	29	3727	28	8845	-0.05	0.0	7.35	4.33	Acdc Agc1 Atf3 Atf4 B3galt2 B3galt3 B3galt6 B4galt1 Car5a Fbp1 Fbp2 Foxl1 G6pc Gfpt2 Gnpda1 Gpd2 Gyg1 Gys2 Hs2st1 Isyna1 Pck1 Phkg1 Phkg2 Pmm1 Pmm2 Sdsl St6galnac1 Tpi1 Uap1
120	GO:0006725 [5]: aromatic compound metabolism	37	37	3719	41	8832	-0.07	0.0	7.24	4.23	Abhd8 Ampd2 Comt Coq6 Dbhl1 Dct Ddc Ddt Ephx1 Ephx2 Fah Folh1 Folr1 Fpgs Gstz1 Hgd Hpd Indo Kmo Mat2a Matp Mgll Mocs2 Mthfd1 Mthfd2 Nr4a2 Pah Pipox Prps1 Pts Qdpr Si Spr Sqle Tat Tdo2 Uox
121	GO:0051258 [7]: protein polymerization	14	14	3742	7	8866	-0.08	0.0	7.59	4.53	4930542G03Rik Arpc4 Eln Mtss1 Pfn1 Rac1 Tuba1 Tuba3 Tuba4 Tuba8 Tubb4 Tubb5 Was Wasf1
122	GO:0030001 [7]: metal ion transport	113	113	3643	185	8688	-0.18	0.0	6.62	3.67	1300017J02Rik Anxa6 Atp12a Atp1a3 Atp1b2 Atp1b3 Atp1b4 Atp2b2 Atp4a Atp4b Atp7b Cacna1c Cacna1d Cacna1g Cacna1h Cacna1s Cacna2d2 Cacnb1 Cacnb2 Cacnb3 Cacng1 Cacng5 Cacng6 Cacng7 Cacng8 Camk2b Camk2d Catsper1 Clic1 Cnga1 Cp Fth1 Ftl1 Ftl2 Ftmt Gif Gria1 Gria2 Gria4 Grik1 Grik2 Grik3 Hcn1 Hcn3 Kcna1 Kcna3 Kcna4 Kcna5 Kcnab1 Kcnab2 Kcnb1 Kcnc3 Kcnc4 Kcnd3 Kcne1 Kcne4 Kcnh2 Kcnh7 Kcnj11 Kcnj12 Kcnj15…
123	GO:0009059 [5]: macromolecule biosynthesis	188	188	3568	341	8532	-0.28	0.0	6.26	3.41	1110013G13Rik 1500010M16Rik 2210409M21Rik 2310044P18Rik 2410005K20Rik 2410018C20Rik 2610012O22Rik 3230401I01Rik 4930517K11Rik 5730427N09Rik Aatf Acdc Aco1 Adamts5 Agc1 Ang1 Ang3 Angptl2 Arbp Atf3 Atf4 B3galt2 B3galt3 B3galt6 B3gnt3 B3gnt5 B4galt1 Bzw1 Car5a Cars Cd209b Cdh16 Cebpb Clec7a Comtd1 Cubn Dao1 Dars Dazl Ddx1 Ddx48 Denr Dpagt1 Dpm2 Eef1b2 Eef1e1 Eefsec Eif2ak3 Eif2b1 Eif2c2 Eif2s1 Eif2s…
124	GO:0046483 [5]: heterocycle metabolism	26	26	3730	24	8849	-0.29	0.0	7.14	4.14	Alad Alas1 Alas2 Ampd2 Blvra Fech Folh1 Folr1 Fpgs Hebp1 Hmox1 Hmox2 Indo Lias Mat2a Mthfd1 Mthfd2 P4ha1 P4hb Pcca Pipox Ppox Prps1 Tdo2 Uox Uros
125	GO:0006396 [6]: RNA processing	117	117	3639	194	8679	-0.29	0.0	6.48	3.58	1110032N12Rik 1700025B16Rik 2510048L02Rik 2610033H07Rik 2700082D03Rik 9530027K23Rik A2bp1 AI462438 Adat1 Apobec2 Bfsp1 Bop1 Brunol4 C330012H03Rik Casc3 Cpeb4 Cpsf1 Cpsf2 Cpsf3 Cpsf4 Crnkl1 Cugbp2 D13Wsu64e D1Wsu40e Dbr1 Ddx1 Ddx41 Ddx48 Ddx56 Dnd1 Elac2 Elavl2 Elavl4 Ern1 Ern2 Exosc1 Exosc8 Exosc9 Fmr1 Gemin6 Grcc2f Hnrpa2b1 Hnrpab Hnrpl Hnrpll Hrmt1l1 Htatsf1 Igf2bp1 Igf2bp3 Lsm1 Lsm10 Lsm3 Lsm4…
126	GO:0006941 [4]: striated muscle contraction	11	11	3745	4	8869	-0.34	0.0	7.39	4.36	Casq2 Mybpc3 Mybph Myh3 Myh4 Myh6 Myh7 Myh8 Myom1 Myom2 Smpx
127	GO:0016310 [7]: phosphorylation	181	181	3575	329	8544	-0.53	0.0	6.0	3.21	1110020P15Rik Acad10 Acvr1 Acvr1b Acvr2 Acvr2b Adck1 Adrbk1 Akt2 Alk Alpk2 Alpk3 Amhr2 Atp5b Atp5g1 Atp5g2 Atp5l Atp6v0b Atp6v0c Atp6v0d1 Atp6v1a1 Atp6v1b2 Atp6v1c1 Atp6v1f Aurka Aurkc Axl Bub1b Camk1 Camk2b Camk2d Ccne1 Ccrk Cct2 Cdc2l1 Cdk4 Cdk5 Cit Clk3 Cntf Csk Csnk1g2 Csnk2a1 Cyc1 Dapk1 Dapk3 Dcamkl1 Dyrk1a Dyrk1b Dyrk3 Eif2ak3 Eif2ak4 Epha3 Epha8 Ephb2 Ephb6 Ern1 Ern2 Fcer1a Fert2 Fgfr3 Fra…
128	GO:0030036 [8]: actin cytoskeleton organization and biogenesis	40	40	3716	48	8825	-0.56	0.0	6.67	3.71	Aps Arhgap17 Arhgap8 Arpc4 Arpc5 Capza1 Capza2 Capza3 Capzb Cdc42 Coro1c Coro2b Dbnl Diap1 Diap3 Eln Epb4.1l1 Epb4.1l2 Epb4.1l3 Fliih Mtss1 Nrap Ophn1 Pfn1 Rac1 Rac2 Rhoa Rhog Rhoq Tln1 Tmod2 Tmod3 Tmod4 Tmsb10 Ush1c Vasp Was Wasf1 Wasl Waspip
129	GO:0006457 [7]: protein folding	75	75	3681	113	8760	-0.6	0.0	6.35	3.48	1700025B16Rik 1700030A21Rik A030005K14Rik Abce1 Aip Bag1 Bag5 Bcs1l Cabc1 Cct2 Cct3 Cct5 Cct6a Cct6b Cct7 Cct8 Ckap1 Clgn Dnaja3 Dnajb10 Dnajb12 Dnajb3 Dnajb4 Dnajb6 Dnajb7 Dnajc14 Dnajc2 Dnajc4 Dnajc5 Dnajc7 Dyt1 Eif3s6ip Ero1l Fkbp1a Fkbp1b Fkbp2 Fkbp3 Fkbp4 Fkbp6 Fkbp8 Gak Grpel1 H2-Ke2 Hsbp1 Hsp105 Hspa1a Hspa1l Hspa4l Hspa5 Hspa8 Hspa9a Hspb3 Hspca Hspcb Hspe1 Krtap5-1 Ndufaf1 Park7 Pdir Pfd…
130	GO:0050789 [2]: regulation of biological process	731	731	3025	1560	7313	-0.85	0.0	5.0	2.38	0610010K14Rik 0610033H09Rik 1110054N06Rik 1500010M16Rik 1500031N24Rik 2010005A06Rik 2210018M11Rik 2510005D08Rik 2900054J07Rik 4930430A15Rik 4930548G07Rik 6330416L07Rik AY036118 Aatf Abcb11 Acdc Aco1 Acsl4 Adcy2 Adcy6 Adcy7 Adcy8 Aebp1 Aes Akt2 Als2cr19 Alx3 Ang1 Ang3 Angptl4 Ankfy1 Ankrd1 Ankrd10 Ankrd5 Anxa1 Anxa2 Anxa6 Ap3d1 Apbb3 Apex1 Apoa2 Aps Arfgap3 Arhgap1 Arhgap8 Arid3a Arid5b Arnt2 Arrb…
131	GO:0006350 [6]: transcription	523	523	3233	1088	7785	-0.87	0.0	5.13	2.49	0610010K14Rik 1110054N06Rik 1500031N24Rik 1810060D16Rik 2010005A06Rik 2210018M11Rik 2900054J07Rik 4930430A15Rik 4930548G07Rik 6330416L07Rik Abcb11 Aebp1 Aes Als2cr19 Alx3 Ankfy1 Ankrd1 Ankrd10 Ankrd5 Arid3a Arid5b Arnt2 Arts1 Asb11 Asb12 Asb4 Asb5 Asb6 Asb8 Ascc2 Ascl3 Ash2l Asz1 Atf1 Atf3 Atf4 Atf5 BC031407 Bach1 Barhl1 Barx1 Basp1 Bbx Bcl11a Bcl11b Bcl6 Bclaf1 Bhlhb5 Bmi1 Bnc1 Bpnt1 Brpf1 Bteb1…
132	GO:0050791 [3]: regulation of physiological process	660	660	3096	1400	7473	-0.93	0.0	4.96	2.35	0610010K14Rik 0610033H09Rik 1110054N06Rik 1500010M16Rik 1500031N24Rik 2010005A06Rik 2210018M11Rik 2900054J07Rik 4930430A15Rik 4930548G07Rik 6330416L07Rik AY036118 Aatf Abcb11 Acdc Aco1 Acsl4 Aebp1 Aes Als2cr19 Alx3 Ang1 Ang3 Angptl4 Ankfy1 Ankrd1 Ankrd10 Ankrd5 Anxa1 Anxa2 Anxa6 Ap3d1 Apbb3 Apex1 Apoa2 Aps Arhgap8 Arid3a Arid5b Arnt2 Arts1 Asah3 Asb11 Asb12 Asb4 Asb5 Asb6 Asb8 Ascc2 Ascl3 Ash2l A…
133	GO:0015698 [7]: inorganic anion transport	48	48	3708	64	8809	-0.96	0.0	6.17	3.33	1700051I12Rik Acdc C1qa C1qb C1ql3 Clca3 Clcn1 Clcn3 Clcn5 Clcnkb Clic4 Col10a1 Col18a1 Col1a1 Col1a2 Col6a1 Col6a2 Col8a1 Eda Emilin1 Fcna Gabra3 Gabrb1 Gabrb3 Gabrd Gabre Gabrg2 Gabrg3 Glra1 Glrb Marco Mbl1 Mbl2 Msr1 P2ry6 Pres Ptger3 Sftpa1 Slc12a4 Slc12a5 Slc12a6 Slc12a7 Slc17a1 Slc20a2 Slc26a2 Slc26a3 Slc26a6 Slc26a8
134	GO:0006633 [7]: fatty acid biosynthesis	26	26	3730	26	8847	-0.99	0.0	6.39	3.52	Alox12 Alox12b Alox5ap Aloxe3 BC025519 Bucs1 Degs1 Elovl2 Elovl3 Fcer1a Ltc4s Mlstd2 Mlycd Ndufab1 Pecr Prkag1 Prkag2 Ptgds Ptgds2 Ptgis Ptgs1 Sah Scd2 Syk Tbxas1 Tpi1
135	GO:0030041 [7]: actin filament polymerization	7	7	3749	1	8872	-1.12	0.0	6.71	3.74	Arpc4 Eln Mtss1 Pfn1 Rac1 Was Wasf1
136	GO:0006558 [7]: L-phenylalanine metabolism	7	7	3749	1	8872	-1.12	0.0	6.71	3.74	Fah Gstz1 Hgd Hpd Pah Pts Tat
137	GO:0007268 [6]: synaptic transmission	58	58	3698	84	8789	-1.2	0.0	5.82	3.04	Cart Chrna1 Chrna2 Chrna4 Chrna5 Chrnb1 Chrnb2 Chrnb3 Chrnd Chrne Chrng Comt Dlgh2 Fcer1a Fcgr3 Fnta Gabra3 Gabrb1 Gabrb3 Gabrd Gabre Gabrg2 Gabrg3 Gad2 Glra1 Glrb Gria1 Gria2 Gria4 Grik1 Grik2 Grik3 Grin2a Grin3b Htr3a Lynx1 Npy5r Nr4a2 Pnoc Prima1 Rapsn Slc12a5 Slc17a6 Slc5a11 Slc5a7 Snapap Stx4a Sv2a Syk Syn3 Syt1 Syt4 Tac1 Tac4 Tmod2 Usp14 Vamp2 Vdac3
138	GO:0006464 [7]: protein modification	368	368	3388	748	8125	-1.24	0.0	4.87	2.29	1110013G13Rik 1700013N18Rik 2210409M21Rik 2300004C15Rik 2510010F15Rik 2810423O19Rik AL033326 Acad10 Acp1 Acvr1 Acvr1b Acvr2 Acvr2b Adamts5 Adck1 Adrbk1 Akt2 Alk Alpk2 Alpk3 Amhr2 Anapc11 Anapc5 Ard1 Art1 Art5 Aurka Aurkc Axl B3galt3 B3galt6 B3gnt3 B3gnt5 B4galt7 Bag1 Bmi1 Btg1 Btg2 Bub1b Cacybp Camk1 Camk2b Camk2d Carm1 Ccne1 Ccrk Cct2 Cdc25a Cdc25b Cdc2l1 Cdk4 Cdk5 Cit Clk3 Cnot4 Cntf Comtd1 Cpe…
139	GO:0019395 [7]: fatty acid oxidation	10	10	3746	4	8869	-1.24	0.0	6.48	3.58	Acdc Acox1 Acox2 Acox3 Adipor1 Adipor2 Dci Ehhadh Hadha Hadhb
140	GO:0042168 [5]: heme metabolism	10	10	3746	4	8869	-1.24	0.0	6.48	3.58	Alad Alas1 Alas2 Blvra Fech Hebp1 Hmox1 Hmox2 Ppox Uros
141	GO:0006778 [6]: porphyrin metabolism	10	10	3746	4	8869	-1.24	0.0	6.48	3.58	Alad Alas1 Alas2 Blvra Fech Hebp1 Hmox1 Hmox2 Ppox Uros
142	GO:0009074 [7]: aromatic amino acid family catabolism	8	8	3748	2	8871	-1.27	0.0	6.51	3.58	Fah Gstz1 Hgd Hpd Indo Pah Pts Tat
143	GO:0009084 [8]: glutamine family amino acid biosynthesis	8	8	3748	2	8871	-1.27	0.0	6.51	3.58	Asl Ass1 Otc Prodh Prodh2 Pycr2 Pycrl Pycs
144	GO:0006570 [7]: tyrosine metabolism	9	9	3747	3	8870	-1.3	0.0	6.46	3.57	Dct Ddt Fah Gstz1 Hgd Hpd Matp Si Tat
145	GO:0030029 [7]: actin filament-based process	41	41	3715	53	8820	-1.32	0.0	5.84	3.06	Aps Arhgap17 Arhgap8 Arpc4 Arpc5 Capza1 Capza2 Capza3 Capzb Cdc42 Coro1c Coro2b Dbnl Diap1 Diap3 Eln Epb4.1l1 Epb4.1l2 Epb4.1l3 Fliih Mtss1 Myo5a Nrap Ophn1 Pfn1 Rac1 Rac2 Rhoa Rhog Rhoq Tln1 Tmod2 Tmod3 Tmod4 Tmsb10 Ush1c Vasp Was Wasf1 Wasl Waspip
146	GO:0016126 [7]: sterol biosynthesis	14	14	3742	9	8864	-1.33	0.0	6.27	3.41	Cnbp1 Cyp51 Galk2 Hmgcr Hmgcs1 Hmgcs2 Hsd17b7 Idi1 Mvd Mvk Pmvk Prkag2 Sc4mol Tm7sf2
147	GO:0045449 [6]: regulation of transcription	502	502	3254	1053	7820	-1.41	0.0	4.53	2.08	0610010K14Rik 1110054N06Rik 1500031N24Rik 2010005A06Rik 2210018M11Rik 2900054J07Rik 4930430A15Rik 4930548G07Rik 6330416L07Rik Abcb11 Aebp1 Aes Als2cr19 Alx3 Ankfy1 Ankrd1 Ankrd10 Ankrd5 Arid3a Arid5b Arnt2 Arts1 Asb11 Asb12 Asb4 Asb5 Asb6 Asb8 Ascc2 Ascl3 Ash2l Asz1 Atf1 Atf3 Atf4 Atf5 BC031407 Bach1 Barhl1 Barx1 Basp1 Bbx Bcl11a Bcl11b Bcl6 Bclaf1 Bhlhb5 Bmi1 Bnc1 Bpnt1 Brpf1 Bteb1 Btg2 C330003B…
148	GO:0042254 [6]: ribosome biogenesis and assembly	40	40	3716	52	8821	-1.5	0.0	5.66	2.94	1110017C15Rik 2510048L02Rik 2610012O22Rik 2610033H07Rik 2700082D03Rik Aatf Bfsp1 Bop1 D1Wsu40e Ddx1 Ddx48 Ddx56 Exosc1 Exosc8 Exosc9 Gm169 Grcc2f Gtpbp4 Ipo4 Ipo9 Mrpl10 Mrpl22 Mrpl23 Mrpl30 Mrps26 Nola1 Nola3 Pes1 Pop5 Rcl1 Rnu3ip2 Rpl27 Rpl5 Rpl7 Rps14 Rps29 Rps5 Rps6ka2 Rps6ka3 Rrs1
149	GO:0042446 [6]: hormone biosynthesis	13	13	3743	8	8865	-1.51	0.0	6.11	3.3	Cyp11a1 Cyp11b2 Cyp17a1 Cyp21a1 Hmgcs1 Hsd3b1 Hsd3b2 Hsd3b3 Hsd3b5 Hsd3b7 Pbx1 Srd5a2 Star
150	GO:0006695 [8]: cholesterol biosynthesis	13	13	3743	8	8865	-1.51	0.0	6.11	3.3	Cnbp1 Cyp51 Galk2 Hmgcr Hmgcs1 Hmgcs2 Hsd17b7 Idi1 Mvd Mvk Pmvk Prkag2 Tm7sf2
151	GO:0009072 [6]: aromatic amino acid family metabolism	13	13	3743	8	8865	-1.51	0.0	6.11	3.3	Dct Ddt Fah Gstz1 Hgd Hpd Indo Matp Pah Pts Si Tat Tdo2
152	GO:0019219 [5]: regulation of nucleobase, nucleoside, nucleotide and nucleic acid metabolism	503	503	3253	1059	7814	-1.57	0.0	4.36	1.96	0610010K14Rik 1110054N06Rik 1500031N24Rik 2010005A06Rik 2210018M11Rik 2900054J07Rik 4930430A15Rik 4930548G07Rik 6330416L07Rik Abcb11 Aebp1 Aes Als2cr19 Alx3 Ankfy1 Ankrd1 Ankrd10 Ankrd5 Arid3a Arid5b Arnt2 Arts1 Asb11 Asb12 Asb4 Asb5 Asb6 Asb8 Ascc2 Ascl3 Ash2l Asz1 Atf1 Atf3 Atf4 Atf5 BC031407 Bach1 Barhl1 Barx1 Basp1 Bbx Bcl11a Bcl11b Bcl6 Bclaf1 Bhlhb5 Bmi1 Bnc1 Bpnt1 Brpf1 Bteb1 Btg2 C330003B…
153	GO:0051188 [6]: cofactor biosynthesis	33	33	3723	40	8833	-1.62	0.0	5.62	2.91	Acas2 Alad Alas1 Alas2 Atp5b Atp5d Atp5g1 Atp5g2 Atp5j2 Atp5l Atp6v0b Atp6v0c Atp6v0d1 Atp6v1a1 Atp6v1b2 Atp6v1c1 Atp6v1f Atp6v1g2 BC016495 Coasy Coq3 Coq6 Coq7 D5Ertd33e Fech Fpgs Lias Mocs2 Mthfd1 Mthfd2 Ppox Qprt Uros
154	GO:0009892 [5]: negative regulation of metabolism	57	57	3699	85	8788	-1.68	0.0	5.3	2.63	Acdc Aes Ang1 Ang3 Bcl6 Bclaf1 Cav1 Cbx8 Cnot8 Cops2 Cutl1 Dmap1 Drap1 Eif4ebp1 Glis1 Hdac5 Hdac7a Hes7 Hod Hsbp1 Id1 Khdrbs1 Msh2 Mta2 Mybbp1a Nab1 Nfx1 Nr0b1 Nr1h3 Nr1i2 Nrip1 Pa2g4 Pax4 Pfn1 Ppard Prkrip1 Psmc5 Rcor2 Rybp Sap30 Sim2 Sirt2 Sirt7 Six3 Smyd1 Socs1 Spp2 Strap Strm Th1l Thra Trim28 Wbscr14 Zfp57 Zfpm1 Zfpm2 id3
155	GO:0016072 [6]: rRNA metabolism	17	17	3739	14	8859	-1.71	0.0	5.8	3.04	2510048L02Rik 2610033H07Rik 2700082D03Rik Bfsp1 Bop1 D1Wsu40e Ddx48 Ddx56 Exosc1 Exosc8 Exosc9 Grcc2f Nola1 Pop5 Rcl1 Rnu3ip2 Tfb2m
156	GO:0006730 [5]: one-carbon compound metabolism	17	17	3739	14	8859	-1.71	0.0	5.8	3.04	Car1 Car10 Car11 Car13 Car15 Car3 Car4 Car5a Car5b Car6 Car7 Fpgs Mat1a Mat2a Mthfd1 Mthfd2 Shmt2
157	GO:0007242 [5]: intracellular signaling cascade	227	227	3529	444	8429	-1.72	0.0	4.58	2.08	2210403B10Rik 4930422J18Rik 5430435G22Rik 5830461H18Rik AI586015 Acdc Adcy2 Adcy6 Adcy7 Adcy8 Adora2a Agrp Akt2 Als2 Aps Arf2 Arf4 Arf6 Arfip2 Arfrp1 Arhgap1 Arhgap5 Arhgef7 Arl2 Arl3 Arl4 Arl5 Asb11 Asb4 Asb5 Asb6 Asb8 Baiap2 Blnk Bsf3 Bteb1 Cav1 Ccl28 Cd3e Cdc42 Cdc42ep4 Cdc42ep5 Cit Cnih3 Cntf Crk Csk Dbnl Dcamkl1 Dcx Ddit3 Dgkg Diras1 Dlc1 Dnaja3 Dnmbp Dock2 Dok2 Dok3 Dok5 Dscr1l1 Dscr1l2 Dus…
158	GO:0006355 [7]: regulation of transcription, DNA-dependent	491	491	3265	1037	7836	-1.77	0.0	4.13	1.77	0610010K14Rik 1110054N06Rik 1500031N24Rik 2010005A06Rik 2210018M11Rik 2900054J07Rik 4930430A15Rik 4930548G07Rik 6330416L07Rik Abcb11 Aebp1 Aes Als2cr19 Alx3 Ankfy1 Ankrd1 Ankrd10 Ankrd5 Arid3a Arid5b Arnt2 Arts1 Asb11 Asb12 Asb4 Asb5 Asb6 Asb8 Ascc2 Ascl3 Ash2l Asz1 Atf1 Atf3 Atf4 Atf5 BC031407 Bach1 Barhl1 Barx1 Basp1 Bbx Bcl11a Bcl11b Bcl6 Bclaf1 Bhlhb5 Bmi1 Bnc1 Bpnt1 Brpf1 Bteb1 Btg2 C330003B…
159	GO:0007028 [5]: cytoplasm organization and biogenesis	43	43	3713	59	8814	-1.8	0.0	5.3	2.63	1110017C15Rik 2510048L02Rik 2610012O22Rik 2610033H07Rik 2700082D03Rik Aatf Bfsp1 Bop1 D1Wsu40e Ddx1 Ddx48 Ddx56 Exosc1 Exosc8 Exosc9 Gm169 Grcc2f Gtpbp4 Ipo4 Ipo9 Itga5 Kif5b Mrpl10 Mrpl22 Mrpl23 Mrpl30 Mrps26 Nola1 Nola3 Pes1 Pop5 Rcl1 Rnu3ip2 Rpl27 Rpl5 Rpl7 Rps14 Rps29 Rps5 Rps6ka2 Rps6ka3 Rrs1 Tln1
160	GO:0006572 [8]: tyrosine catabolism	5	5	3751	0	8873	-1.81	0.0	6.07	3.27	Fah Gstz1 Hgd Hpd Tat
161	GO:0019439 [6]: aromatic compound catabolism	14	14	3742	10	8863	-1.85	0.0	5.71	2.96	Comt Dbhl1 Ddc Ephx1 Ephx2 Fah Gstz1 Hgd Hpd Indo Nr4a2 Pah Pts Tat
162	GO:0006364 [7]: rRNA processing	16	16	3740	13	8860	-1.91	0.0	5.6	2.9	2510048L02Rik 2610033H07Rik 2700082D03Rik Bfsp1 Bop1 D1Wsu40e Ddx48 Ddx56 Exosc1 Exosc8 Exosc9 Grcc2f Nola1 Pop5 Rcl1 Rnu3ip2
163	GO:0006351 [7]: transcription, DNA-dependent	498	498	3258	1057	7816	-1.93	0.0	3.94	1.62	0610010K14Rik 1110054N06Rik 1500031N24Rik 2010005A06Rik 2210018M11Rik 2900054J07Rik 4930430A15Rik 4930548G07Rik 6330416L07Rik Abcb11 Aebp1 Aes Als2cr19 Alx3 Ankfy1 Ankrd1 Ankrd10 Ankrd5 Arid3a Arid5b Arnt2 Arts1 Asb11 Asb12 Asb4 Asb5 Asb6 Asb8 Ascc2 Ascl3 Ash2l Asz1 Atf1 Atf3 Atf4 Atf5 BC031407 Bach1 Barhl1 Barx1 Basp1 Bbx Bcl11a Bcl11b Bcl6 Bclaf1 Bhlhb5 Bmi1 Bnc1 Bpnt1 Brpf1 Bteb1 Btg2 C330003B…
164	GO:0046148 [5]: pigment biosynthesis	10	10	3746	5	8868	-1.99	0.0	5.69	2.95	Alad Alas1 Alas2 Dct Ddt Fech Matp Ppox Si Uros
165	GO:0006094 [8]: gluconeogenesis	10	10	3746	5	8868	-1.99	0.0	5.69	2.95	Acdc Atf3 Atf4 Car5a Fbp1 Fbp2 Gpd2 Pck1 Sdsl Tpi1
166	GO:0006752 [7]: group transfer coenzyme metabolism	21	21	3735	21	8852	-2.0	0.0	5.4	2.7	Atp5b Atp5d Atp5g1 Atp5g2 Atp5j2 Atp5l Atp6v0b Atp6v0c Atp6v0d1 Atp6v1a1 Atp6v1b2 Atp6v1c1 Atp6v1f Atp6v1g2 Coasy Folh1 Folr1 Fpgs Mthfd1 Mthfd2 Pipox
167	GO:0007046 [7]: ribosome biogenesis	37	37	3719	49	8824	-2.02	0.0	5.13	2.49	1110017C15Rik 2510048L02Rik 2610012O22Rik 2610033H07Rik 2700082D03Rik Bfsp1 Bop1 D1Wsu40e Ddx1 Ddx48 Ddx56 Exosc1 Exosc8 Exosc9 Gm169 Grcc2f Gtpbp4 Mrpl10 Mrpl22 Mrpl23 Mrpl30 Mrps26 Nola1 Nola3 Pes1 Pop5 Rcl1 Rnu3ip2 Rpl27 Rpl5 Rpl7 Rps14 Rps29 Rps5 Rps6ka2 Rps6ka3 Rrs1
168	GO:0016192 [5]: vesicle-mediated transport	91	91	3665	156	8717	-2.02	0.0	4.69	2.15	1700018F24Rik 1700123K08Rik 4933425F03Rik AI642036 Actr1a Ap1m1 Ap1s1 Ap2a1 Ap2a2 Ap2m1 Ap3d1 Ap3s1 Ap3s2 Ap4m1 Aplp1 Arf6 Arhgap17 Asgr1 Asgr2 Bet1 Bin3 Cav1 Cav3 Cd209b Chic2 Clcn5 Clec4f Clec7a Colec12 Coro1c Cubn Dab2 Dbnl Dnm1 Dnm2 Ehd1 Epn2 Exoc8 Fcer1g Fcgr1 Fcgr3 Gga1 Ghr Hras1 Itsn1 Kif1c Lrp1 Lrp8 Mrc1 Mrc2 Msr1 Neto1 Npc1 Pld2 Pldn Ptx3 Rab1 Rab27a Rab34 Rab3b Rab3c Rab5a Rab5b Rab5c R…
169	GO:0015674 [7]: di-, tri-valent inorganic cation transport	47	47	3709	68	8805	-2.06	0.0	4.97	2.36	1300017J02Rik Anxa6 Atp2b2 Atp7b Cacna1c Cacna1d Cacna1g Cacna1h Cacna1s Cacna2d2 Cacnb1 Cacnb2 Cacnb3 Cacng1 Cacng5 Cacng6 Cacng7 Cacng8 Camk2b Camk2d Catsper1 Clic1 Cp Fth1 Ftl1 Ftl2 Ftmt Gif Mfi2 Plcz1 Pln Ppp3ca Rshl1 Ryr2 Sfxn3 Slc11a1 Slc11a2 Slc24a1 Slc30a4 Slc30a7 Slc31a2 Slc39a1 Slc39a3 Slc8a3 Trpc1 Trpc5 Trpm5
170	GO:0006817 [8]: phosphate transport	22	22	3734	23	8850	-2.12	0.0	5.25	2.59	1700051I12Rik Acdc C1qa C1qb C1ql3 Col10a1 Col18a1 Col1a1 Col1a2 Col6a1 Col6a2 Col8a1 Eda Emilin1 Fcna Marco Mbl1 Mbl2 Msr1 Sftpa1 Slc17a1 Slc20a2
171	GO:0019226 [5]: transmission of nerve impulse	61	61	3695	96	8777	-2.15	0.0	4.75	2.19	Cart Chrna1 Chrna2 Chrna4 Chrna5 Chrnb1 Chrnb2 Chrnb3 Chrnd Chrne Chrng Comt Dlgh2 Fcer1a Fcgr3 Fnta Gabra3 Gabrb1 Gabrb3 Gabrd Gabre Gabrg2 Gabrg3 Gad2 Gal3st1 Glra1 Glrb Gna11 Gria1 Gria2 Gria4 Grik1 Grik2 Grik3 Grin2a Grin3b Htr3a Lynx1 Npy5r Nr4a2 Pnoc Prima1 Rapsn Slc12a5 Slc17a6 Slc5a11 Slc5a7 Snapap Spnb4 Stx4a Sv2a Syk Syn3 Syt1 Syt4 Tac1 Tac4 Tmod2 Usp14 Vamp2 Vdac3
172	GO:0015672 [7]: monovalent inorganic cation transport	83	83	3673	141	8732	-2.19	0.0	4.55	2.08	Atp12a Atp1a3 Atp1b2 Atp1b3 Atp1b4 Atp4a Atp4b Atp5b Atp5d Atp5g1 Atp5g2 Atp5j2 Atp5l Atp6ap2 Atp6v0a4 Atp6v0b Atp6v0c Atp6v0d1 Atp6v1a1 Atp6v1b2 Atp6v1c1 Atp6v1c2 Atp6v1f Atp6v1g2 Cnga1 Gria1 Gria2 Gria4 Grik1 Grik2 Grik3 Hcn1 Hcn3 Kcna1 Kcna3 Kcna4 Kcna5 Kcnab1 Kcnab2 Kcnb1 Kcnc3 Kcnc4 Kcnd3 Kcne1 Kcne4 Kcnh2 Kcnh7 Kcnj11 Kcnj12 Kcnj15 Kcnk3 Kcnk5 Kcnma1 Kcnn3 Kcnq2 Kctd5 Nnt Scn10a Scn11a Scn3…
173	GO:0006760 [6]: folic acid and derivative metabolism	6	6	3750	1	8872	-2.2	0.0	5.63	2.91	Folh1 Folr1 Fpgs Mthfd1 Mthfd2 Pipox
174	GO:0046456 [8]: icosanoid biosynthesis	12	12	3744	8	8865	-2.25	0.0	5.36	2.67	Alox12 Alox12b Alox5ap Aloxe3 Fcer1a Ltc4s Ptgds Ptgds2 Ptgis Ptgs1 Syk Tbxas1
175	GO:0007223 [7]: frizzled-2 signaling pathway	12	12	3744	8	8865	-2.25	0.0	5.36	2.67	Wnt10a Wnt10b Wnt11 Wnt16 Wnt2 Wnt2b Wnt3a Wnt7a Wnt7b Wnt8a Wnt8b Wnt9a
176	GO:0006413 [8]: translational initiation	18	18	3738	17	8856	-2.28	0.0	5.16	2.51	1500010M16Rik 2410018C20Rik Bzw1 Ddx1 Denr Eif2b1 Eif3s12 Eif3s3 Eif4b Eif4e2 Eif4ebp1 Eif4g2 Eif5 Eif5a Itgb4bp Lgtn Ppp1r15b Sui1-rs1
177	GO:0008643 [5]: carbohydrate transport	18	18	3738	17	8856	-2.28	0.0	5.16	2.51	Acdc Aps Aspscr1 Clstn2 Dlgh4 Ednra Epb4.2 Fabp5 Fmn1 Ins1 Prkca Slc2a10 Slc2a2 Slc2a3 Slc2a5 Slc2a8 Stxbp3 Yes1
178	GO:0006468 [8]: protein amino acid phosphorylation	159	159	3597	305	8568	-2.36	0.0	4.03	1.7	Acad10 Acvr1 Acvr1b Acvr2 Acvr2b Adck1 Adrbk1 Akt2 Alk Alpk2 Alpk3 Amhr2 Aurka Aurkc Axl Bub1b Camk1 Camk2b Camk2d Ccne1 Ccrk Cct2 Cdc2l1 Cdk4 Cdk5 Cit Clk3 Cntf Csk Csnk1g2 Csnk2a1 Dapk1 Dapk3 Dcamkl1 Dyrk1a Dyrk1b Dyrk3 Eif2ak3 Eif2ak4 Epha3 Epha8 Ephb2 Ephb6 Ern1 Ern2 Fcer1a Fert2 Fgfr3 Frap1 Gak Gprk6 Grk1 Gucy2e Hipk1 Hipk3 Htf9c Igf1r Ikbkb Ilk Insr Irak1 Irak4 Itk Krt2-8 Lats1 Lats2 Lck Li…
179	GO:0015849 [5]: organic acid transport	25	25	3731	29	8844	-2.37	0.0	4.91	2.32	Abcc3 Arl6ip5 Nat3 Slc12a4 Slc12a5 Slc12a6 Slc12a7 Slc13a3 Slc1a1 Slc1a2 Slc1a5 Slc26a6 Slc32a1 Slc38a3 Slc38a4 Slc3a1 Slc6a14 Slc6a6 Slc7a1 Slc7a10 Slc7a12 Slc7a13 Slc7a5 Slc7a8 Slc7a9
180	GO:0046942 [6]: carboxylic acid transport	25	25	3731	29	8844	-2.37	0.0	4.91	2.32	Abcc3 Arl6ip5 Nat3 Slc12a4 Slc12a5 Slc12a6 Slc12a7 Slc13a3 Slc1a1 Slc1a2 Slc1a5 Slc26a6 Slc32a1 Slc38a3 Slc38a4 Slc3a1 Slc6a14 Slc6a6 Slc7a1 Slc7a10 Slc7a12 Slc7a13 Slc7a5 Slc7a8 Slc7a9
181	GO:0016481 [7]: negative regulation of transcription	47	47	3709	70	8803	-2.38	0.0	4.61	2.09	Aes Bcl6 Bclaf1 Cbx8 Cnot8 Cops2 Cutl1 Dmap1 Drap1 Glis1 Hdac5 Hdac7a Hes7 Hod Hsbp1 Id1 Khdrbs1 Mta2 Mybbp1a Nab1 Nfx1 Nr0b1 Nr1h3 Nr1i2 Nrip1 Pa2g4 Pax4 Ppard Psmc5 Rcor2 Rybp Sap30 Sim2 Sirt2 Sirt7 Six3 Smyd1 Strap Strm Th1l Thra Trim28 Wbscr14 Zfp57 Zfpm1 Zfpm2 id3
182	GO:0016311 [7]: dephosphorylation	41	41	3715	59	8814	-2.49	0.0	4.56	2.08	2810423O19Rik Acp1 Cdc25a Cdc25b Dusp10 Dusp13 Dusp14 Dusp18 Dusp19 Dusp22 Dusp8 Eya3 Mtm1 Mtmr6 Mtmr9 Ppm1a Ppm1b Ppm1g Ppp1ca Ppp1cc Ppp2ca Ppp2cb Ppp3ca Ppp5c Ptpla Ptplb Ptpn1 Ptpn12 Ptpn14 Ptpn21 Ptpn5 Ptpn9 Ptprm Ptprn Ptprn2 Ptpro Ptprr Ptprs Ptprt Ptpru Tpte
183	GO:0006953 [5]: acute-phase response	13	13	3743	10	8863	-2.53	0.0	5.02	2.39	Crp F2 Hp Hpxn Orm1 Orm2 Pap Reg3g Saa1 Saa2 Saa3 Serpina1a Serpinf2
184	GO:0006470 [8]: protein amino acid dephosphorylation	40	40	3716	58	8815	-2.65	0.0	4.39	1.98	2810423O19Rik Acp1 Cdc25a Cdc25b Dusp10 Dusp13 Dusp14 Dusp18 Dusp19 Dusp22 Dusp8 Eya3 Mtm1 Mtmr6 Mtmr9 Ppm1a Ppm1b Ppm1g Ppp1ca Ppp1cc Ppp2ca Ppp2cb Ppp5c Ptpla Ptplb Ptpn1 Ptpn12 Ptpn14 Ptpn21 Ptpn5 Ptpn9 Ptprm Ptprn Ptprn2 Ptpro Ptprr Ptprs Ptprt Ptpru Tpte
185	GO:0006006 [8]: glucose metabolism	31	31	3725	41	8832	-2.65	0.0	4.51	2.06	Acdc Aldoa Aldob Atf3 Atf4 Bad Bpgm Car5a Eno1 Eno2 Eno3 Fabp5 Fbp1 Fbp2 Gck Gpd2 Hibadh Hk2 Ins1 Ldh2 Npy1r Pck1 Pdhb Pfkm Pgam2 Pgd Pkm2 Sdsl Slc2a8 Taldo1 Tpi1
186	GO:0040007 [3]: growth	41	41	3715	60	8813	-2.66	0.0	4.37	1.96	Aes Bbc3 Bmp6 Bmp8a Bmp8b Cyr61 Dmbt1 Emp1 Emp3 Fhl1 Gap43 Gdf11 Gdf5 Gpc3 Hoxb13 Htra3 Igfbp1 Igfbp4 Igfbp6 Inhba Inhbb Lama4 Lefty1 Lgmn Ndnl2 Nedd9 Ninj1 Nov Npy1r Ogfr Parp1 Plg Prss11 Setdb1 Socs1 Socs3 Socs6 Socs7 Tro Tsg101 Wrn
187	GO:0045934 [6]: negative regulation of nucleobase, nucleoside, nucleotide and nucleic acid metabolism	48	48	3708	74	8799	-2.7	0.0	4.25	1.87	Aes Bcl6 Bclaf1 Cbx8 Cnot8 Cops2 Cutl1 Dmap1 Drap1 Glis1 Hdac5 Hdac7a Hes7 Hod Hsbp1 Id1 Khdrbs1 Msh2 Mta2 Mybbp1a Nab1 Nfx1 Nr0b1 Nr1h3 Nr1i2 Nrip1 Pa2g4 Pax4 Ppard Psmc5 Rcor2 Rybp Sap30 Sim2 Sirt2 Sirt7 Six3 Smyd1 Strap Strm Th1l Thra Trim28 Wbscr14 Zfp57 Zfpm1 Zfpm2 id3
188	GO:0006412 [6]: protein biosynthesis	161	161	3595	315	8558	-2.72	0.0	3.59	1.46	1110013G13Rik 1500010M16Rik 2210409M21Rik 2310044P18Rik 2410005K20Rik 2410018C20Rik 2610012O22Rik 3230401I01Rik 4930517K11Rik 5730427N09Rik Aatf Aco1 Adamts5 Ang1 Ang3 Angptl2 Arbp B3galt3 B3galt6 B3gnt3 B3gnt5 Bzw1 Cars Cd209b Cdh16 Cebpb Clec7a Comtd1 Cubn Dao1 Dars Dazl Ddx1 Ddx48 Denr Dpagt1 Eef1b2 Eef1e1 Eefsec Eif2ak3 Eif2b1 Eif2c2 Eif2s1 Eif2s3y Eif3s12 Eif3s2 Eif3s3 Eif3s5 Eif4a2 Eif4b Ei…
189	GO:0006818 [5]: hydrogen transport	27	27	3729	34	8839	-2.73	0.0	4.49	2.05	Atp12a Atp1b4 Atp4a Atp4b Atp5b Atp5d Atp5g1 Atp5g2 Atp5j2 Atp5l Atp6ap2 Atp6v0a4 Atp6v0b Atp6v0c Atp6v0d1 Atp6v1a1 Atp6v1b2 Atp6v1c1 Atp6v1c2 Atp6v1f Atp6v1g2 Bat3 Clca3 Nnt Rpusd1 Tbx19 Tcirg1
190	GO:0009064 [7]: glutamine family amino acid metabolism	12	12	3744	9	8864	-2.73	0.0	4.82	2.26	Asl Asns Ass1 Ctps2 Gfpt2 Nags Otc Prodh Prodh2 Pycr2 Pycrl Pycs
191	GO:0006163 [7]: purine nucleotide metabolism	28	28	3728	36	8837	-2.76	0.0	4.43	2.01	Ada Adsl Adss Adssl1 Ak1 Ampd2 Atp5b Atp5d Atp5g1 Atp5g2 Atp5j2 Atp5l Atp6v0b Atp6v0c Atp6v0d1 Atp6v1a1 Atp6v1b2 Atp6v1c1 Atp6v1f Atp6v1g2 Impdh1 Impdh2 Mthfd1 Nme1 Nme2 Nme6 Nudt1 Nudt9
192	GO:0006512 [8]: ubiquitin cycle	89	89	3667	268	8605	-2.76	0.0	0.02	0.0	1700013N18Rik 2510010F15Rik AL033326 Anapc11 Anapc5 Bmi1 Cacybp Cnot4 Cul1 Cul3 Dtx2 Fbxl12 Fbxl15 Fbxl6 Fbxo15 Fbxo18 Fbxo2 Fbxo36 Fbxo6b Fbxo8 Fbxw11 Fbxw2 Fbxw7 Fzr1 G1p2 Lnx1 Map1lc3b March2 Miz1 Mkrn1 Nedd4l Nedd8 Neud4 Pias3 Prp19 Rapsn Rnf11 Rnf110 Rnf14 Rnf17 Rnf25 Rnf4 Senp2 Senp3 Siah2 Skp2 Socs1 Sugt1 Sumo1 Tbl1x Tceb1 Traf2 Trim10 Trim11 Trim12 Trim13 Trim17 Trim2 Trim28 Trim3 Trim30 …
193	GO:0006800 [5]: oxygen and reactive oxygen species metabolism	20	20	3736	22	8851	-2.81	0.0	4.52	2.07	Cat Cyba Epx Gab1 Gpx2 Gpx4 Gpx5 Gpx6 Gpx7 Idh1 Msra Ppp1r15b Prdx1 Prdx6 Recql4 Sod2 Tpo Txnrd2 Ucp3 Xpa
194	GO:0006575 [6]: amino acid derivative metabolism	24	24	3732	29	8844	-2.81	0.0	4.44	2.01	Aldh9a1 Ckm Ckmt2 Comt Dbhl1 Ddc Dhps Dio2 Gatm Indo Mat2a Nr4a2 Oaz1 Oaz2 Oazin Odc1 P4ha1 P4hb Sms Srm Tdo2 Tgn Tmlhe Ttr
195	GO:0016071 [6]: mRNA metabolism	90	90	3666	162	8711	-2.82	0.0	3.79	1.52	1700025B16Rik 2610027L16Rik 9530027K23Rik A2bp1 AI462438 Apobec2 Auh Brunol4 C330012H03Rik Casc3 Cpeb4 Cpsf1 Cpsf2 Cpsf3 Cpsf4 Crnkl1 Cugbp2 D13Wsu64e Dbr1 Ddx1 Dnd1 Elavl2 Elavl4 Ern1 Ern2 Fmr1 Gemin6 Hnrpa2b1 Hnrpab Hnrpl Hnrpll Htatsf1 Igf2bp1 Igf2bp3 Lsm1 Lsm10 Lsm3 Lsm4 Mapkapk2 Mki67ip Ncl Nola2 Nxf1 Nxf7 Nxt1 Pabpc1 Pabpc2 Papolb Papolg Phf5a Plrg1 Ppargc1b Ppp1r8 Pprc1 Prpf8 Ptbp2 Rad52b …
196	GO:0048066 [3]: pigmentation	17	17	3739	17	8856	-2.83	0.0	4.58	2.08	Alad Alas1 Alas2 Blvra Dct Ddt Fech Gna11 Hebp1 Hmox1 Hmox2 Matp Myo5a Ppox Si Uros Zic2
197	GO:0006897 [6]: endocytosis	50	50	3706	79	8794	-2.84	0.0	4.07	1.72	4933425F03Rik AI642036 Ap1m1 Ap1s1 Ap2a1 Ap2a2 Ap4m1 Aplp1 Asgr1 Asgr2 Bin3 Cav1 Cav3 Cd209b Clcn5 Clec4f Clec7a Colec12 Coro1c Cubn Dab2 Dbnl Dnm1 Dnm2 Epn2 Fcer1g Fcgr1 Fcgr3 Ghr Hras1 Itsn1 Lrp1 Lrp8 Mrc1 Mrc2 Msr1 Neto1 Npc1 Pld2 Ptx3 Rab34 Rab5a Rab5b Rab5c Rabgef1 Rac1 Rufy1 Sh3d1B Snx17 Snx4
198	GO:0000041 [8]: transition metal ion transport	18	18	3738	19	8854	-2.93	0.0	4.44	2.01	1300017J02Rik Atp7b Cp Fth1 Ftl1 Ftl2 Ftmt Gif Mfi2 Rshl1 Sfxn3 Slc11a1 Slc11a2 Slc30a4 Slc30a7 Slc31a2 Slc39a1 Slc39a3
199	GO:0015749 [6]: monosaccharide transport	11	11	3745	8	8865	-2.95	0.0	4.63	2.1	Acdc Aps Aspscr1 Ednra Fabp5 Ins1 Prkca Slc2a10 Slc2a8 Stxbp3 Yes1
200	GO:0015758 [8]: glucose transport	11	11	3745	8	8865	-2.95	0.0	4.63	2.1	Acdc Aps Aspscr1 Ednra Fabp5 Ins1 Prkca Slc2a10 Slc2a8 Stxbp3 Yes1
201	GO:0008645 [7]: hexose transport	11	11	3745	8	8865	-2.95	0.0	4.63	2.1	Acdc Aps Aspscr1 Ednra Fabp5 Ins1 Prkca Slc2a10 Slc2a8 Stxbp3 Yes1
202	GO:0015992 [6]: proton transport	22	22	3734	26	8847	-2.95	0.0	4.33	1.93	Atp12a Atp1b4 Atp4a Atp4b Atp5b Atp5d Atp5g1 Atp5g2 Atp5j2 Atp5l Atp6ap2 Atp6v0a4 Atp6v0b Atp6v0c Atp6v0d1 Atp6v1a1 Atp6v1b2 Atp6v1c1 Atp6v1c2 Atp6v1f Atp6v1g2 Nnt
203	GO:0006690 [7]: icosanoid metabolism	13	13	3743	11	8862	-2.95	0.0	4.55	2.08	Alox12 Alox12b Alox5ap Aloxe3 Fcer1a Ltc4s Ncf1 Ptgds Ptgds2 Ptgis Ptgs1 Syk Tbxas1
204	GO:0006865 [6]: amino acid transport	19	19	3737	21	8852	-3.02	0.0	4.32	1.93	Arl6ip5 Nat3 Slc12a4 Slc12a5 Slc12a6 Slc12a7 Slc32a1 Slc38a3 Slc38a4 Slc3a1 Slc6a14 Slc6a6 Slc7a1 Slc7a10 Slc7a12 Slc7a13 Slc7a5 Slc7a8 Slc7a9
205	GO:0030212 [8]: hyaluronan metabolism	4	4	3752	0	8873	-3.03	0.0	4.85	2.29	Habp4 Itih1 Itih2 Itih3
206	GO:0006548 [9]: histidine catabolism	4	4	3752	0	8873	-3.03	0.0	4.85	2.29	Ftcd Hal Mthfd1 Uroc1
207	GO:0009077 [8]: histidine family amino acid catabolism	4	4	3752	0	8873	-3.03	0.0	4.85	2.29	Ftcd Hal Mthfd1 Uroc1
208	GO:0006397 [7]: mRNA processing	86	86	3670	156	8717	-3.05	0.0	3.55	1.46	1700025B16Rik 9530027K23Rik A2bp1 AI462438 Apobec2 Brunol4 C330012H03Rik Casc3 Cpeb4 Cpsf1 Cpsf2 Cpsf3 Cpsf4 Crnkl1 Cugbp2 D13Wsu64e Dbr1 Ddx1 Dnd1 Elavl2 Elavl4 Ern1 Ern2 Fmr1 Gemin6 Hnrpa2b1 Hnrpab Hnrpl Hnrpll Htatsf1 Igf2bp1 Igf2bp3 Lsm1 Lsm10 Lsm3 Lsm4 Mki67ip Ncl Nola2 Nxf1 Nxf7 Nxt1 Pabpc1 Pabpc2 Papolb Papolg Phf5a Plrg1 Ppargc1b Ppp1r8 Pprc1 Prpf8 Ptbp2 Rad52b Rbm14 Rbm16 Rbm19 Rbm28 Rbm…
209	GO:0006164 [7]: purine nucleotide biosynthesis	24	24	3732	30	8843	-3.05	0.0	4.18	1.8	Ada Adsl Adss Adssl1 Atp5b Atp5d Atp5g1 Atp5g2 Atp5j2 Atp5l Atp6v0b Atp6v0c Atp6v0d1 Atp6v1a1 Atp6v1b2 Atp6v1c1 Atp6v1f Atp6v1g2 Impdh1 Impdh2 Mthfd1 Nme1 Nme2 Nme6
210	GO:0006357 [8]: regulation of transcription from Pol II promoter	67	67	3689	116	8757	-3.07	0.0	3.64	1.47	Ankrd1 Arnt2 Ascl3 Atf4 Atf5 Bcl6 Cnbp1 Crsp6 Crsp8 Cutl1 D11Moh34 Drap1 Fhl2 Gabpa Glis1 Glis2 Glrp1 Hdac5 Hdac7a Hes6 Hes7 Hey2 Heyl Hnf4a Hod Hsbp1 Id1 Ifnar2 Klf13 Klf16 Lef1 Mafb Maged1 Med6 Mta2 Nedd8 Nfat5 Nfe2 Nfx1 Nr5a1 Nrip1 Onecut3 Pax4 Plagl2 Pou3f2 Pou4f3 Ppard Rarg Rybp Sap30 Sim2 Sp7 Spen Sra1 Strap Tbx19 Tcf1 Tcfap2a Tnrc11 Trim28 Twist2 Usf2 Wbscr14 Zfp57 Zfpm1 Zfpm2 id3
211	GO:0008064 [6]: regulation of actin polymerization and/or depolymerization	7	7	3749	3	8870	-3.12	0.0	4.6	2.09	Dbnl Eln Pfn1 Rac1 Tmod2 Tmod3 Tmod4
212	GO:0009259 [7]: ribonucleotide metabolism	26	26	3730	34	8839	-3.13	0.0	4.06	1.72	0610011D08Rik Ada Adsl Ak1 Atp5b Atp5d Atp5g1 Atp5g2 Atp5j2 Atp5l Atp6v0b Atp6v0c Atp6v0d1 Atp6v1a1 Atp6v1b2 Atp6v1c1 Atp6v1f Atp6v1g2 Cant1 Impdh1 Impdh2 Nme1 Nme2 Nme6 Nudt9 Prps1
213	GO:0008203 [7]: cholesterol metabolism	21	21	3735	25	8848	-3.15	0.0	4.13	1.77	Ch25h Cnbp1 Cyp11a1 Cyp46a1 Cyp51 Cyp7a1 Galk2 Hdlbp Hmgcr Hmgcs1 Hmgcs2 Hsd17b7 Idi1 Lipe Mvd Mvk Pmvk Pon1 Prkag2 Srebf2 Tm7sf2
214	GO:0008213 [8]: protein amino acid alkylation	10	10	3746	7	8866	-3.16	0.0	4.44	2.01	Btg1 Btg2 Carm1 Hemk1 Hrmt1l2 Icmt Men1 Myh7 Satb1 Suv420h2
215	GO:0016125 [6]: sterol metabolism	22	22	3734	27	8846	-3.2	0.0	4.05	1.72	Ch25h Cnbp1 Cyp11a1 Cyp46a1 Cyp51 Cyp7a1 Galk2 Hdlbp Hmgcr Hmgcs1 Hmgcs2 Hsd17b7 Idi1 Lipe Mvd Mvk Pmvk Pon1 Prkag2 Sc4mol Srebf2 Tm7sf2
216	GO:0050879 [4]: organismal movement	30	30	3726	42	8831	-3.21	0.0	3.89	1.6	Abca4 Arr3 Cnga1 Dtnbp1 Gdnf Gnat1 Gnat2 Gprc5d Guca1a Gucy2e Lrat Matp Mip Opn4 Pcdh15 Pdc Pde6c Pde6d Pde6g Ppef2 Rdh10 Rdh12 Rds Rho Rlbp1 Rrh Sag Slc24a1 Unc119 Vsx1
217	GO:0006119 [6]: oxidative phosphorylation	18	18	3738	20	8853	-3.23	0.0	4.12	1.76	1110020P15Rik Atp5b Atp5g1 Atp5g2 Atp5l Atp6v0b Atp6v0c Atp6v0d1 Atp6v1a1 Atp6v1b2 Atp6v1c1 Atp6v1f Cyc1 Ndufb9 Ndufs3 Ndufs7 Ndufv1 Uqcrb
218	GO:0009260 [7]: ribonucleotide biosynthesis	23	23	3733	29	8844	-3.24	0.0	3.98	1.66	0610011D08Rik Ada Adsl Atp5b Atp5d Atp5g1 Atp5g2 Atp5j2 Atp5l Atp6v0b Atp6v0c Atp6v0d1 Atp6v1a1 Atp6v1b2 Atp6v1c1 Atp6v1f Atp6v1g2 Impdh1 Impdh2 Nme1 Nme2 Nme6 Prps1
219	GO:0006954 [5]: inflammatory response	47	47	3709	76	8797	-3.25	0.0	3.63	1.47	Ccl12 Ccl19 Ccl24 Ccl25 Ccl4 Ccl7 Ccr2 Cd14 Csf3r Cxcl1 Cxcl10 Cxcl11 Cxcl13 Cxcl2 Cxcl5 Cxcl9 Dfy Dock2 Fcer1a Fcer1g Fcgr1 Fcgr3 Hc Il17e Il1f6 Itgam Itgb2 Kng1 Ly86 Ly96 Map2k3 Mcpt6 Ncf1 Pap Pla2g7 Prkca Ptger3 Rac1 Reg3g Stab1 Tac1 Tlr1 Tlr4 Tlr7 Tlr8 Tlr9 Tollip
220	GO:0000075 [7]: cell cycle checkpoint	1	1	3755	18	8855	-3.25	0.0	0.0	0.0	Mad2l1
221	GO:0046457 [9]: prostanoid biosynthesis	5	5	3751	1	8872	-3.25	0.0	4.56	2.08	Ptgds Ptgds2 Ptgis Ptgs1 Tbxas1
222	GO:0001516 [10]: prostaglandin biosynthesis	5	5	3751	1	8872	-3.25	0.0	4.56	2.08	Ptgds Ptgds2 Ptgis Ptgs1 Tbxas1
223	GO:0009081 [7]: branched chain family amino acid metabolism	5	5	3751	1	8872	-3.25	0.0	4.56	2.08	Acad8 Auh Bcat1 Bcat2 Hibadh
224	GO:0009108 [7]: coenzyme biosynthesis	27	27	3729	37	8836	-3.34	0.0	3.79	1.52	Acas2 Atp5b Atp5d Atp5g1 Atp5g2 Atp5j2 Atp5l Atp6v0b Atp6v0c Atp6v0d1 Atp6v1a1 Atp6v1b2 Atp6v1c1 Atp6v1f Atp6v1g2 BC016495 Coasy Coq3 Coq6 Coq7 D5Ertd33e Fpgs Lias Mocs2 Mthfd1 Mthfd2 Qprt
225	GO:0006479 [9]: protein amino acid methylation	9	9	3747	6	8867	-3.37	0.0	4.25	1.87	Btg1 Btg2 Carm1 Hemk1 Hrmt1l2 Icmt Men1 Satb1 Suv420h2
226	GO:0006879 [8]: iron ion homeostasis	11	11	3745	9	8864	-3.39	0.0	4.14	1.77	1300017J02Rik Aco1 Fth1 Ftl1 Ftl2 Ftmt Fxn Hamp Mfi2 Rshl1 Trfr2
227	GO:0009889 [5]: regulation of biosynthesis	35	35	3721	53	8820	-3.41	0.0	3.58	1.46	1500010M16Rik Aatf Acdc Aco1 Ang1 Ang3 Bzw1 Cav1 Cd209b Cebpb Clec7a Dazl Ddx1 Eif2ak3 Eif2s1 Eif3s3 Eif4b Eif4e2 Eif4ebp1 Eif4g2 Eif5 Fcer1a Fcer1g Fcgr3 Map2k3 Mknk2 Nfx1 Ppp1ca Ppp1r15b Prkcq Ptx3 Skiv2l Spp2 Srp9 Syk
228	GO:0043118 [4]: negative regulation of physiological process	96	96	3660	183	8690	-3.45	0.0	3.0	1.07	Acdc Aes Ang1 Ang3 Angptl4 Anxa2 Apbb3 Aps Atf5 Bbc3 Bcl11b Bcl2l10 Bcl6 Bclaf1 Birc1a Birc1b Birc5 Btg1 Btg2 Cav1 Cbx8 Cebpb Cfdp1 Cnot8 Cops2 Cutl1 Dmap1 Drap1 Eif4ebp1 Faim Glis1 Gpr54 Hdac5 Hdac7a Hes7 Hmgb3 Hod Hsbp1 Id1 Khdrbs1 Lhx4 Mapk8ip1 Mepe Mkl1 Msh2 Mta2 Mtbp Mybbp1a Nab1 Nfx1 Nr0b1 Nr1h3 Nr1i2 Nrip1 Pa2g4 Pax4 Pax7 Pdcd1lg2 Pfn1 Plg Ppard Prkca Prkrip1 Procr Prox1 Psmc5 Rcor2 Rybp S…
229	GO:0006334 [8]: nucleosome assembly	11	11	3745	51	8822	-3.48	0.0	0.01	0.0	1700012L04Rik Asf1b H1foo H2afz Hist1h1t Hist3h2ba Nap1l1 Nap1l2 Nap1l4 Set Tmem38b
230	GO:0008283 [4]: cell proliferation	236	236	3520	502	8371	-3.52	0.0	2.38	0.85	1190002H23Rik 2610036N15Rik 2810406C15Rik AY036118 Aatf Ak1 Akap8 Akt2 Als2cr19 Anapc11 Anapc5 Anxa1 Apc2 Atf5 Aurka Aurkc Axl Bcl11b Bmi1 Brms1 Brrn1 Btg1 Bub1b Calm3 Camk2b Camk2d Cav1 Ccna1 Ccna2 Ccnb3 Ccnd3 Ccne1 Ccng1 Ccnh Ccni Ccnk Cd28 Cd3e Cdc25a Cdc25b Cdc26 Cdc2l1 Cdc42 Cdc45l Cdca1 Cdca3 Cdca5 Cdk2ap1 Cdk4 Cdk5 Cdkn1c Cdkn2c Cfdp1 Cgref1 Chc1 Clgn Cnbp1 Col18a1 Cops2 Cops5 Crk Cryaa Cs…
231	GO:0015837 [5]: amine transport	19	19	3737	23	8850	-3.54	0.0	3.73	1.48	Arl6ip5 Nat3 Slc12a4 Slc12a5 Slc12a6 Slc12a7 Slc32a1 Slc38a3 Slc38a4 Slc3a1 Slc6a14 Slc6a6 Slc7a1 Slc7a10 Slc7a12 Slc7a13 Slc7a5 Slc7a8 Slc7a9
232	GO:0009142 [7]: nucleoside triphosphate biosynthesis	19	19	3737	23	8850	-3.54	0.0	3.73	1.48	Atp5b Atp5d Atp5g1 Atp5g2 Atp5j2 Atp5l Atp6v0b Atp6v0c Atp6v0d1 Atp6v1a1 Atp6v1b2 Atp6v1c1 Atp6v1f Atp6v1g2 Dtymk Nme1 Nme2 Nme6 Tyki
233	GO:0009165 [6]: nucleotide biosynthesis	40	40	3716	64	8809	-3.55	0.0	3.36	1.34	0610011D08Rik Ada Adcy2 Adcy6 Adcy7 Adcy8 Adsl Adss Adssl1 Atp5b Atp5d Atp5g1 Atp5g2 Atp5j2 Atp5l Atp6v0b Atp6v0c Atp6v0d1 Atp6v1a1 Atp6v1b2 Atp6v1c1 Atp6v1f Atp6v1g2 BC016495 Ctps2 Dtymk Guca2b Gucy2e Impdh1 Impdh2 Mthfd1 Nme1 Nme2 Nme6 Nppc Otc Prps1 Prpsap1 Qprt Tyki
234	GO:0050881 [5]: musculoskeletal movement	29	29	3727	42	8831	-3.55	0.0	3.52	1.46	Abca4 Arr3 Cnga1 Dtnbp1 Gnat1 Gnat2 Gprc5d Guca1a Gucy2e Lrat Matp Mip Opn4 Pcdh15 Pdc Pde6c Pde6d Pde6g Ppef2 Rdh10 Rdh12 Rds Rho Rlbp1 Rrh Sag Slc24a1 Unc119 Vsx1
235	GO:0050885 [6]: regulation of balance	29	29	3727	42	8831	-3.55	0.0	3.52	1.46	Abca4 Arr3 Cnga1 Dtnbp1 Gnat1 Gnat2 Gprc5d Guca1a Gucy2e Lrat Matp Mip Opn4 Pcdh15 Pdc Pde6c Pde6d Pde6g Ppef2 Rdh10 Rdh12 Rds Rho Rlbp1 Rrh Sag Slc24a1 Unc119 Vsx1
236	GO:0050953 [6]: sensory perception of light	29	29	3727	42	8831	-3.55	0.0	3.52	1.46	Abca4 Arr3 Cnga1 Dtnbp1 Gnat1 Gnat2 Gprc5d Guca1a Gucy2e Lrat Matp Mip Opn4 Pcdh15 Pdc Pde6c Pde6d Pde6g Ppef2 Rdh10 Rdh12 Rds Rho Rlbp1 Rrh Sag Slc24a1 Unc119 Vsx1
237	GO:0050957 [6]: equilibrioception	29	29	3727	42	8831	-3.55	0.0	3.52	1.46	Abca4 Arr3 Cnga1 Dtnbp1 Gnat1 Gnat2 Gprc5d Guca1a Gucy2e Lrat Matp Mip Opn4 Pcdh15 Pdc Pde6c Pde6d Pde6g Ppef2 Rdh10 Rdh12 Rds Rho Rlbp1 Rrh Sag Slc24a1 Unc119 Vsx1
238	GO:0007601 [7]: visual perception	29	29	3727	42	8831	-3.55	0.0	3.52	1.46	Abca4 Arr3 Cnga1 Dtnbp1 Gnat1 Gnat2 Gprc5d Guca1a Gucy2e Lrat Matp Mip Opn4 Pcdh15 Pdc Pde6c Pde6d Pde6g Ppef2 Rdh10 Rdh12 Rds Rho Rlbp1 Rrh Sag Slc24a1 Unc119 Vsx1
239	GO:0007254 [8]: JNK cascade	15	15	3741	16	8857	-3.56	0.0	3.82	1.54	Akt2 Cdc42ep5 Dusp10 Dusp19 Dusp22 Fcer1a Gab1 Gadd45b Gadd45g Mapk8ip1 Mapk8ip2 Nrbp Nrk Syk Traf2
240	GO:0006814 [8]: sodium ion transport	32	32	3724	48	8825	-3.56	0.0	3.45	1.41	Atp1a3 Atp1b2 Atp1b3 Atp1b4 Atp4b Hcn1 Hcn3 Scn10a Scn11a Scn3b Scn4a Scn5a Scn8a Slc12a4 Slc12a5 Slc12a6 Slc12a7 Slc13a2 Slc13a3 Slc17a1 Slc22a4 Slc22a5 Slc23a1 Slc23a2 Slc38a3 Slc5a11 Slc5a2 Slc5a5 Slc5a6 Slc5a7 Slc9a1 Slc9a8
241	GO:0001501 [5]: skeletal development	34	34	3722	52	8821	-3.56	0.0	3.42	1.39	Adamts4 Aes Agc1 Ahsg Ambn Amelx Bmi1 Clec3b Dmp1 Dspp Enam Fgf18 Foxc1 Gli2 Gna11 Hes7 Hoxa11 Hoxd11 Hoxd13 Ibsp Ltbp3 Mepe Mmp13 Otor Phex Prelp Ptger4 Pthr1 Sost Sp7 Thra Tnfrsf11a Wdr5 Wnt7b
242	GO:0006446 [8]: regulation of translational initiation	8	8	3748	5	8868	-3.57	0.0	4.06	1.72	Bzw1 Ddx1 Eif3s3 Eif4b Eif4ebp1 Eif4g2 Eif5 Ppp1r15b
243	GO:0009152 [8]: purine ribonucleotide biosynthesis	21	21	3735	27	8846	-3.62	0.0	3.6	1.46	Ada Adsl Atp5b Atp5d Atp5g1 Atp5g2 Atp5j2 Atp5l Atp6v0b Atp6v0c Atp6v0d1 Atp6v1a1 Atp6v1b2 Atp6v1c1 Atp6v1f Atp6v1g2 Impdh1 Impdh2 Nme1 Nme2 Nme6
244	GO:0008361 [5]: regulation of cell size	24	24	3732	33	8840	-3.68	0.0	3.46	1.42	Arhgap5 Bbc3 Cyr61 E2f4 Emp1 Emp3 Fhl1 Gap43 Htra3 Igfbp1 Igfbp4 Igfbp6 Lefty1 Ndnl2 Nedd9 Nov Ogfr Prss11 Socs1 Socs3 Socs6 Socs7 Tro Tsg101
245	GO:0006366 [8]: transcription from Pol II promoter	79	79	3677	149	8724	-3.69	0.0	2.81	0.94	Ankrd1 Arnt2 Ascl3 Atf4 Atf5 Bcl6 Cnbp1 Cops2 Crsp6 Crsp8 Cutl1 D11Moh34 Ddit3 Deaf1 Drap1 Fhl2 Foxf2 Gabpa Gli2 Glis1 Glis2 Glrp1 Gtf2f1 Gtf2f2 Hdac5 Hdac7a Hes6 Hes7 Hey2 Heyl Hif3a Hnf4a Hod Hsbp1 Id1 Ifnar2 Klf13 Klf16 Lef1 Mafb Maged1 Med6 Mta2 Nedd8 Nfat5 Nfe2 Nfx1 Nr5a1 Nrip1 Onecut3 Pax4 Plagl2 Polr2e Polr2l Pou3f2 Pou4f3 Ppard Psmc5 Rarg Rybp Sap30 Sim2 Sp7 Spen Sra1 Strap Taf9 Tbx19 Tcf…
246	GO:0000375 [8]: RNA splicing, via transesterification reactions	68	68	3688	125	8748	-3.7	0.0	2.88	0.99	1700025B16Rik 9530027K23Rik A2bp1 Brunol4 C330012H03Rik Cpeb4 Crnkl1 Cugbp2 D13Wsu64e Dbr1 Ddx1 Dnd1 Elavl2 Elavl4 Gemin6 Hnrpa2b1 Hnrpab Hnrpl Htatsf1 Igf2bp1 Igf2bp3 Lsm1 Lsm10 Lsm3 Lsm4 Mki67ip Ncl Nola2 Pabpc1 Pabpc2 Phf5a Plrg1 Ppargc1b Ppp1r8 Pprc1 Prpf8 Ptbp2 Rad52b Rbm14 Rbm16 Rbm19 Rbm28 Rbm3 Rbm4 Rbm9 Rbms2 Rbmx Rbmy1a1 Rbpms2 Rnpc1 Rnpc2 Sf3a1 Sf3b1 Sfrs12 Sfrs14 Sfrs15 Sfrs2 Sfrs9 Smn…
247	GO:0000377 [9]: RNA splicing, via transesterification reactions with bulged adenosine as nucleophile	68	68	3688	125	8748	-3.7	0.0	2.88	0.99	1700025B16Rik 9530027K23Rik A2bp1 Brunol4 C330012H03Rik Cpeb4 Crnkl1 Cugbp2 D13Wsu64e Dbr1 Ddx1 Dnd1 Elavl2 Elavl4 Gemin6 Hnrpa2b1 Hnrpab Hnrpl Htatsf1 Igf2bp1 Igf2bp3 Lsm1 Lsm10 Lsm3 Lsm4 Mki67ip Ncl Nola2 Pabpc1 Pabpc2 Phf5a Plrg1 Ppargc1b Ppp1r8 Pprc1 Prpf8 Ptbp2 Rad52b Rbm14 Rbm16 Rbm19 Rbm28 Rbm3 Rbm4 Rbm9 Rbms2 Rbmx Rbmy1a1 Rbpms2 Rnpc1 Rnpc2 Sf3a1 Sf3b1 Sfrs12 Sfrs14 Sfrs15 Sfrs2 Sfrs9 Smn…
248	GO:0000398 [8]: nuclear mRNA splicing, via spliceosome	68	68	3688	125	8748	-3.7	0.0	2.88	0.99	1700025B16Rik 9530027K23Rik A2bp1 Brunol4 C330012H03Rik Cpeb4 Crnkl1 Cugbp2 D13Wsu64e Dbr1 Ddx1 Dnd1 Elavl2 Elavl4 Gemin6 Hnrpa2b1 Hnrpab Hnrpl Htatsf1 Igf2bp1 Igf2bp3 Lsm1 Lsm10 Lsm3 Lsm4 Mki67ip Ncl Nola2 Pabpc1 Pabpc2 Phf5a Plrg1 Ppargc1b Ppp1r8 Pprc1 Prpf8 Ptbp2 Rad52b Rbm14 Rbm16 Rbm19 Rbm28 Rbm3 Rbm4 Rbm9 Rbms2 Rbmx Rbmy1a1 Rbpms2 Rnpc1 Rnpc2 Sf3a1 Sf3b1 Sfrs12 Sfrs14 Sfrs15 Sfrs2 Sfrs9 Smn…
249	GO:0007049 [5]: cell cycle	180	180	3576	378	8495	-3.71	0.0	2.3	0.81	1190002H23Rik 2610036N15Rik 2810406C15Rik Aatf Ak1 Akap8 Akt2 Als2cr19 Anapc11 Anapc5 Anxa1 Apc2 Atf5 Aurka Aurkc Axl Brms1 Brrn1 Bub1b Calm3 Camk2b Camk2d Ccna1 Ccna2 Ccnb3 Ccnd3 Ccne1 Ccng1 Ccnh Ccni Ccnk Cdc25a Cdc25b Cdc2l1 Cdc45l Cdca1 Cdk2ap1 Cdk4 Cdk5 Cdkn1c Cdkn2c Cgref1 Chc1 Clgn Cops5 Crk Cryaa Cul1 Cul3 Cul4a Cxcl1 Dazl Dcc Ddit3 Dmc1h Dnajc2 Dntt E2f4 E2f5 E4f1 Elk1 Elk4 Ets2 Fgf6 Fgf…
250	GO:0016042 [5]: lipid catabolism	28	28	3728	41	8832	-3.72	0.0	3.35	1.33	AI132321 Amacr Apoc2 Apoc3 Asah3 Bach Clps Galc Lipc Lipe Lpl Oc90 Pafah1b3 Pla2g10 Pla2g12a Pla2g12b Pla2g2c Pla2g2e Pla2g2f Pla2g6 Pla2g7 Plcd1 Plcl2 Pld2 Pnliprp1 Prdx6 Rnf111 Sh3d1B
251	GO:0008380 [7]: RNA splicing	69	69	3687	128	8745	-3.77	0.0	2.79	0.94	1700025B16Rik 9530027K23Rik A2bp1 Brunol4 C330012H03Rik Cpeb4 Crnkl1 Cugbp2 D13Wsu64e Dbr1 Ddx1 Dnd1 Elavl2 Elavl4 Gemin6 Hnrpa2b1 Hnrpab Hnrpl Htatsf1 Igf2bp1 Igf2bp3 Lsm1 Lsm10 Lsm3 Lsm4 Mki67ip Ncl Nola2 Pabpc1 Pabpc2 Phf5a Plrg1 Ppargc1b Ppp1r8 Pprc1 Prpf8 Ptbp2 Rad52b Rbm14 Rbm16 Rbm19 Rbm28 Rbm3 Rbm4 Rbm9 Rbms2 Rbmx Rbmy1a1 Rbpms2 Rnpc1 Rnpc2 Sf3a1 Sf3b1 Sfrs12 Sfrs14 Sfrs15 Sfrs2 Sfrs9 Smn…
252	GO:0051276 [6]: chromosome organization and biogenesis	60	60	3696	179	8694	-3.77	0.0	0.05	0.01	1700012L04Rik 2210018M11Rik 4930548G07Rik Actl6b Ard1 Asf1b Bmi1 Carm1 Cbx4 Cbx5 Cbx8 Cdyl Gpx4 H1foo H2afz Hdac3 Hdac5 Hdac7a Hils1 Hist1h1t Hist3h2ba Hmga1 Hmga2 Hnrpd Hspa1a Klf1 Men1 Mta2 Myst4 Nap1l1 Nap1l2 Nap1l4 Parp1 Pinx1 Pot1 Prm1 Rad21 Rec8L1 Ring1 Satb1 Set Setdb1 Sirt2 Sirt7 Smarcd3 Smarce1 Smc1l2 Smyd1 Sox3 Suv39h1 Suv39h2 Suv420h2 Tep1 Terf1 Terf2ip Tinf2 Tmem38b Tnp2 Trub2 Wrn
253	GO:0006767 [6]: water-soluble vitamin metabolism	14	14	3742	15	8858	-3.77	0.0	3.61	1.46	Aldh9a1 BC016495 Folr1 Gulo Hibadh Ncf1 Pcca Pdxk Pgd Qprt Slc23a2 Taldo1 Tmlhe Tpi1
254	GO:0030261 [7]: chromosome condensation	7	7	3749	4	8869	-3.78	0.0	3.89	1.6	2810406C15Rik Akap8 Brrn1 Nusap1 Prm1 Smc1l2 Stag3
255	GO:0030832 [9]: regulation of actin filament length	7	7	3749	4	8869	-3.78	0.0	3.89	1.6	Dbnl Eln Pfn1 Rac1 Tmod2 Tmod3 Tmod4
256	GO:0050770 [5]: regulation of axonogenesis	7	7	3749	4	8869	-3.78	0.0	3.89	1.6	Efna1 Ephb2 Metrn Nrp1 Ntn1 Sema3a Tnfrsf12a
257	GO:0051128 [5]: regulation of cell organization and biogenesis	7	7	3749	4	8869	-3.78	0.0	3.89	1.6	Dbnl Eln Pfn1 Rac1 Tmod2 Tmod3 Tmod4
258	GO:0006084 [7]: acetyl-CoA metabolism	7	7	3749	4	8869	-3.78	0.0	3.89	1.6	Acas2 Cach Hmgcs1 Hmgcs2 Mlycd Pdk2 Pdk4
259	GO:0009066 [7]: aspartate family amino acid metabolism	7	7	3749	4	8869	-3.78	0.0	3.89	1.6	0610010D20Rik Asns Aspa Bhmt Bhmt2 Mthfd1 Npl
260	GO:0000723 [8]: telomere maintenance	11	11	3745	10	8863	-3.78	0.0	3.7	1.47	Hnrpd Hspa1a Parp1 Pinx1 Pot1 Tep1 Terf1 Terf2ip Tinf2 Trub2 Wrn
261	GO:0000074 [6]: regulation of cell cycle	93	93	3663	182	8691	-3.82	0.0	2.55	0.88	Aatf Ak1 Akt2 Apc2 Atf5 Axl Brms1 Ccna1 Ccna2 Ccnb3 Ccnd3 Ccne1 Ccng1 Ccni Ccnk Cdc45l Cdk2ap1 Cdk4 Cdkn1c Cgref1 Cops5 Crk Cxcl1 Dcc Ddit3 E2f4 E2f5 E4f1 Elk1 Elk4 Ets2 Fgf6 Fgf7 Figf Fosb Foxg1 Gadd45a Gadd45b Gadd45g Hdac3 Hras1 Hspa8 Itgb1 Junb Jund1 Lats1 Lats2 Lmtn Mad2l1 Maff Mafg Mafk Map3k8 Men1 Mertk Mnt Mos Msh2 Mtbp Nbl1 Nr2f1 Nras Nusap1 Pinx1 Plagl1 Pmp22 Polr3d Ppp2ca Psmd2 Rab8a R…
262	GO:0009141 [7]: nucleoside triphosphate metabolism	21	21	3735	28	8845	-3.83	0.0	3.36	1.34	Ak1 Atp5b Atp5d Atp5g1 Atp5g2 Atp5j2 Atp5l Atp6v0b Atp6v0c Atp6v0d1 Atp6v1a1 Atp6v1b2 Atp6v1c1 Atp6v1f Atp6v1g2 Dtymk Nme1 Nme2 Nme6 Nudt1 Tyki
263	GO:0006869 [5]: lipid transport	22	22	3734	30	8843	-3.84	0.0	3.32	1.3	Adfp Apoa2 Apoa5 Apoc2 Apoc3 Apoc4 Apom Atp8b3 Cpt1b Gltp Hdlbp Mttp Npc1 Nrd1 Osbpl11 Osbpl1a Pctp Pltp Slc27a1 Slc27a5 Star Stard4
264	GO:0042770 [6]: DNA damage response, signal transduction	1	1	3755	16	8857	-3.85	0.0	0.0	0.0	Ifi204
265	GO:0009150 [8]: purine ribonucleotide metabolism	23	23	3733	32	8841	-3.85	0.0	3.28	1.28	Ada Adsl Ak1 Atp5b Atp5d Atp5g1 Atp5g2 Atp5j2 Atp5l Atp6v0b Atp6v0c Atp6v0d1 Atp6v1a1 Atp6v1b2 Atp6v1c1 Atp6v1f Atp6v1g2 Impdh1 Impdh2 Nme1 Nme2 Nme6 Nudt9
266	GO:0006417 [6]: regulation of protein biosynthesis	32	32	3724	50	8823	-3.85	0.0	3.11	1.11	1500010M16Rik Aatf Aco1 Ang1 Ang3 Bzw1 Cd209b Cebpb Clec7a Dazl Ddx1 Eif2ak3 Eif2s1 Eif3s3 Eif4b Eif4e2 Eif4ebp1 Eif4g2 Eif5 Fcer1a Fcer1g Fcgr3 Map2k3 Mknk2 Nfx1 Ppp1ca Ppp1r15b Prkcq Skiv2l Spp2 Srp9 Syk
267	GO:0007001 [7]: chromosome organization and biogenesis (sensu Eukaryota)	59	59	3697	175	8698	-3.87	0.0	0.05	0.02	1700012L04Rik 2210018M11Rik 4930548G07Rik Actl6b Ard1 Asf1b Bmi1 Carm1 Cbx4 Cbx5 Cbx8 Cdyl Gpx4 H1foo H2afz Hdac3 Hdac5 Hdac7a Hils1 Hist1h1t Hist3h2ba Hmga1 Hmga2 Hnrpd Hspa1a Klf1 Men1 Mta2 Myst4 Nap1l1 Nap1l2 Nap1l4 Parp1 Pinx1 Pot1 Prm1 Rad21 Rec8L1 Ring1 Satb1 Set Setdb1 Sirt2 Sirt7 Smarcd3 Smarce1 Smyd1 Sox3 Suv39h1 Suv39h2 Suv420h2 Tep1 Terf1 Terf2ip Tinf2 Tmem38b Tnp2 Trub2 Wrn
268	GO:0008015 [4]: circulation	16	16	3740	19	8854	-3.89	0.0	3.41	1.38	Agt Avp Cav1 E2f4 Edn2 Edn3 Guca2b Hbegf Kcnh2 Kng1 Nfe2 Npy Npy1r Pon1 Ptgs1 Thra
269	GO:0007266 [7]: Rho protein signal transduction	12	12	3744	12	8861	-3.9	0.0	3.53	1.46	Arhgap5 Baiap2 Cdc42 Cdc42ep4 Cdc42ep5 Dlc1 Kifap3 Rhoa Rhob Rhog Rohn Srgap1
270	GO:0009117 [6]: nucleotide metabolism	53	53	3703	95	8778	-3.92	0.0	2.75	0.9	0610011D08Rik Ada Adcy2 Adcy6 Adcy7 Adcy8 Adsl Adss Adssl1 Ak1 Ampd2 Atp5b Atp5d Atp5g1 Atp5g2 Atp5j2 Atp5l Atp6v0b Atp6v0c Atp6v0d1 Atp6v1a1 Atp6v1b2 Atp6v1c1 Atp6v1f Atp6v1g2 BC016495 Cant1 Ctps2 Dtymk Gmpr Guca2b Gucy2e Hibadh Impdh1 Impdh2 Mthfd1 Ncf1 Nme1 Nme2 Nme6 Nppc Nt5e Nudt1 Nudt9 Otc Pgd Prps1 Prpsap1 Qprt Smfn Taldo1 Tpi1 Tyki
271	GO:0006576 [6]: biogenic amine metabolism	18	18	3738	23	8850	-3.96	0.0	3.27	1.27	Aldh9a1 Comt Dbhl1 Ddc Dhps Dio2 Indo Nr4a2 Oaz1 Oaz2 Oazin Odc1 Sms Srm Tdo2 Tgn Tmlhe Ttr
272	GO:0007399 [5]: neurogenesis	102	102	3654	205	8668	-3.97	0.0	2.31	0.81	Apbb1 Aplp1 Artn Bmi1 Cdk5 Chl1 Cryaa Cryba1 Cryba2 Cryba4 Crybb1 Crybb3 Cryga Crygb Crygd Dab2 Dcamkl1 Dcx Dlx5 Dok5 Dpysl5 Efna1 Efnb2 Efnb3 Ephb2 Fmr1 Foxg1 Gal Gal3st1 Gap43 Gbx2 Gdnf Gfra1 Gfra2 Gfra3 Gli2 Gsh2 Hes5 Hes6 Hesx1 Hhex Hmx2 Igf1r Igsf4a Kif5c Lhx2 Lrrk1 Met Metrn Mtap1b Neurog1 Neurog2 Ngfb Notch4 Nr2f1 Nr2f2 Nr4a2 Nrp1 Nrp2 Ntn1 Numbl Olig1 Olig2 Pafah1b1 Pex5 Pip5k1c Pitx3 Plx…
273	GO:0006779 [7]: porphyrin biosynthesis	6	6	3750	3	8870	-3.97	0.0	3.72	1.48	Alad Alas1 Alas2 Fech Ppox Uros
274	GO:0006783 [6]: heme biosynthesis	6	6	3750	3	8870	-3.97	0.0	3.72	1.48	Alad Alas1 Alas2 Fech Ppox Uros
275	GO:0006898 [7]: receptor mediated endocytosis	6	6	3750	3	8870	-3.97	0.0	3.72	1.48	Cubn Dab2 Fcgr1 Msr1 Pld2 Snx17
276	GO:0009067 [8]: aspartate family amino acid biosynthesis	6	6	3750	3	8870	-3.97	0.0	3.72	1.48	0610010D20Rik Asns Bhmt Bhmt2 Mthfd1 Npl
277	GO:0006414 [8]: translational elongation	9	9	3747	42	8831	-3.97	0.0	0.02	0.0	Arbp Eef1b2 Gfm1 Gfm2 Grcc2f Gtpbp2 Lancl2 Snrp116 Srp9
278	GO:0006956 [6]: complement activation	19	19	3737	25	8848	-3.98	0.0	3.22	1.22	1700013L23Rik C1qa C1qb C1qbp C3ar1 C4 C5r1 C6 C8a C8b Cfi Colec12 H2-Bf Hc Klra2 Masp1 Mbl1 Mbl2 Serping1
279	GO:0006826 [9]: iron ion transport	10	10	3746	9	8864	-4.0	0.0	3.49	1.44	1300017J02Rik Fth1 Ftl1 Ftl2 Ftmt Mfi2 Rshl1 Sfxn3 Slc11a1 Slc11a2
280	GO:0006937 [4]: regulation of muscle contraction	10	10	3746	9	8864	-4.0	0.0	3.49	1.44	Anxa6 Casq1 Casq2 Prkca Tnnc1 Tnni1 Tnni3 Tnnt1 Tnnt3 Tpm3
281	GO:0030705 [6]: cytoskeleton-dependent intracellular transport	27	27	3729	41	8832	-4.03	0.0	2.99	1.07	4930542G03Rik Dnahc5 Dnahc8 Dnchc1 Dncic1 Dncic2 Kif1a Kif1c Kif2a Kif2c Kif3a Kif3c Kif5b Kif5c Kifc3 Myo5a Ndel1 Pafah1b1 Tcte3 Tuba1 Tuba3 Tuba4 Tuba8 Tubb4 Tubb5 Tubb6 Unc119
282	GO:0030574 [9]: collagen catabolism	8	8	3748	6	8867	-4.07	0.0	3.51	1.46	Mmp10 Mmp11 Mmp13 Mmp19 Mmp2 Mmp8 Pep4 Prtn3
283	GO:0007004 [9]: telomerase-dependent telomere maintenance	8	8	3748	6	8867	-4.07	0.0	3.51	1.46	Hnrpd Pinx1 Pot1 Tep1 Terf1 Terf2ip Tinf2 Trub2
284	GO:0009145 [8]: purine nucleoside triphosphate biosynthesis	17	17	3739	22	8851	-4.15	0.0	3.08	1.11	Atp5b Atp5d Atp5g1 Atp5g2 Atp5j2 Atp5l Atp6v0b Atp6v0c Atp6v0d1 Atp6v1a1 Atp6v1b2 Atp6v1c1 Atp6v1f Atp6v1g2 Nme1 Nme2 Nme6
285	GO:0009201 [8]: ribonucleoside triphosphate biosynthesis	17	17	3739	22	8851	-4.15	0.0	3.08	1.11	Atp5b Atp5d Atp5g1 Atp5g2 Atp5j2 Atp5l Atp6v0b Atp6v0c Atp6v0d1 Atp6v1a1 Atp6v1b2 Atp6v1c1 Atp6v1f Atp6v1g2 Nme1 Nme2 Nme6
286	GO:0009206 [9]: purine ribonucleoside triphosphate biosynthesis	17	17	3739	22	8851	-4.15	0.0	3.08	1.11	Atp5b Atp5d Atp5g1 Atp5g2 Atp5j2 Atp5l Atp6v0b Atp6v0c Atp6v0d1 Atp6v1a1 Atp6v1b2 Atp6v1c1 Atp6v1f Atp6v1g2 Nme1 Nme2 Nme6
287	GO:0030178 [6]: negative regulation of Wnt receptor signaling pathway	5	5	3751	2	8871	-4.16	0.0	3.59	1.46	Axin1 Dkk1 Dkk2 Six3 Wif1
288	GO:0030865 [7]: cortical cytoskeleton organization and biogenesis	5	5	3751	2	8871	-4.16	0.0	3.59	1.46	Coro1c Epb4.1l1 Epb4.1l2 Epb4.1l3 Tln1
289	GO:0030866 [8]: cortical actin cytoskeleton organization and biogenesis	5	5	3751	2	8871	-4.16	0.0	3.59	1.46	Coro1c Epb4.1l1 Epb4.1l2 Epb4.1l3 Tln1
290	GO:0006560 [8]: proline metabolism	5	5	3751	2	8871	-4.16	0.0	3.59	1.46	Prodh Prodh2 Pycr2 Pycrl Pycs
291	GO:0019320 [8]: hexose catabolism	18	18	3738	24	8849	-4.17	0.0	3.03	1.09	Aldoa Aldob Bad Bpgm Eno1 Eno2 Eno3 Gck Hibadh Hk2 Ldh2 Pdhb Pfkm Pgam2 Pgd Pkm2 Taldo1 Tpi1
292	GO:0046164 [6]: alcohol catabolism	18	18	3738	24	8849	-4.17	0.0	3.03	1.09	Aldoa Aldob Bad Bpgm Eno1 Eno2 Eno3 Gck Hibadh Hk2 Ldh2 Pdhb Pfkm Pgam2 Pgd Pkm2 Taldo1 Tpi1
293	GO:0046365 [7]: monosaccharide catabolism	18	18	3738	24	8849	-4.17	0.0	3.03	1.09	Aldoa Aldob Bad Bpgm Eno1 Eno2 Eno3 Gck Hibadh Hk2 Ldh2 Pdhb Pfkm Pgam2 Pgd Pkm2 Taldo1 Tpi1
294	GO:0006007 [9]: glucose catabolism	18	18	3738	24	8849	-4.17	0.0	3.03	1.09	Aldoa Aldob Bad Bpgm Eno1 Eno2 Eno3 Gck Hibadh Hk2 Ldh2 Pdhb Pfkm Pgam2 Pgd Pkm2 Taldo1 Tpi1
295	GO:0006766 [5]: vitamin metabolism	19	19	3737	26	8847	-4.18	0.0	2.99	1.07	Aldh8a1 Aldh9a1 BC016495 Cyp26a1 Folr1 Gc Gulo Hibadh Lcn5 Lrat Ncf1 Pcca Pdxk Pgd Qprt Slc23a2 Taldo1 Tmlhe Tpi1
296	GO:0009144 [8]: purine nucleoside triphosphate metabolism	19	19	3737	26	8847	-4.18	0.0	2.99	1.07	Ak1 Atp5b Atp5d Atp5g1 Atp5g2 Atp5j2 Atp5l Atp6v0b Atp6v0c Atp6v0d1 Atp6v1a1 Atp6v1b2 Atp6v1c1 Atp6v1f Atp6v1g2 Nme1 Nme2 Nme6 Nudt1
297	GO:0007018 [7]: microtubule-based movement	26	26	3730	40	8833	-4.18	0.0	2.83	0.95	4930542G03Rik Dnahc5 Dnahc8 Dnchc1 Dncic1 Dncic2 Kif1a Kif1c Kif2a Kif2c Kif3a Kif3c Kif5b Kif5c Kifc3 Ndel1 Pafah1b1 Tcte3 Tuba1 Tuba3 Tuba4 Tuba8 Tubb4 Tubb5 Tubb6 Unc119
298	GO:0016049 [4]: cell growth	22	22	3734	32	8841	-4.19	0.0	2.9	0.99	Bbc3 Cyr61 Emp1 Emp3 Fhl1 Gap43 Htra3 Igfbp1 Igfbp4 Igfbp6 Lefty1 Ndnl2 Nedd9 Nov Ogfr Prss11 Socs1 Socs3 Socs6 Socs7 Tro Tsg101
299	GO:0030517 [7]: negative regulation of axon extension	3	3	3753	0	8873	-4.24	0.0	3.64	1.47	Nrp1 Ntn1 Sema3a
300	GO:0042590 [7]: antigen presentation, exogenous antigen via MHC class I	3	3	3753	0	8873	-4.24	0.0	3.64	1.47	Fcer1g Fcgr1 Fcgr3
301	GO:0044271 [5]: nitrogen compound biosynthesis	3	3	3753	0	8873	-4.24	0.0	3.64	1.47	Asl Ass1 Otc
302	GO:0046627 [6]: negative regulation of insulin receptor signaling pathway	3	3	3753	0	8873	-4.24	0.0	3.64	1.47	Prkca Socs1 Socs3
303	GO:0001802 [6]: type III hypersensitivity	3	3	3753	0	8873	-4.24	0.0	3.64	1.47	Fcer1g Fcgr1 Fcgr3
304	GO:0001803 [7]: regulation of type III hypersensitivity	3	3	3753	0	8873	-4.24	0.0	3.64	1.47	Fcer1g Fcgr1 Fcgr3
305	GO:0001805 [8]: positive regulation of type III hypersensitivity	3	3	3753	0	8873	-4.24	0.0	3.64	1.47	Fcer1g Fcgr1 Fcgr3
306	GO:0001878 [7]: response to yeast	3	3	3753	0	8873	-4.24	0.0	3.64	1.47	Cd209b Clec7a Ptx3
307	GO:0006013 [8]: mannose metabolism	3	3	3753	0	8873	-4.24	0.0	3.64	1.47	Pmm1 Pmm2 Renbp
308	GO:0006526 [6]: arginine biosynthesis	3	3	3753	0	8873	-4.24	0.0	3.64	1.47	Asl Ass1 Otc
309	GO:0006536 [8]: glutamate metabolism	3	3	3753	0	8873	-4.24	0.0	3.64	1.47	Nags Prodh Prodh2
310	GO:0006743 [8]: ubiquinone metabolism	3	3	3753	0	8873	-4.24	0.0	3.64	1.47	Coq3 Coq6 Coq7
311	GO:0006744 [8]: ubiquinone biosynthesis	3	3	3753	0	8873	-4.24	0.0	3.64	1.47	Coq3 Coq6 Coq7
312	GO:0006787 [7]: porphyrin catabolism	3	3	3753	0	8873	-4.24	0.0	3.64	1.47	Blvra Hmox1 Hmox2
313	GO:0000279 [6]: M phase	49	49	3707	90	8783	-4.25	0.0	2.38	0.85	2810406C15Rik Akap8 Anapc11 Anapc5 Brrn1 Bub1b Ccna1 Ccna2 Ccnb3 Ccng1 Ccnk Cdc25a Cdc25b Cdca1 Chc1 Clgn Cryaa Dazl Dmc1h Fzr1 Gadd45a Lats1 Lats2 Mad2l1 Msh5 Nedd9 Nek9 Nusap1 Pafah1b1 Pes1 Ppp1ca Prm1 Psmd13 Rad21 Ranbp1 Rec8L1 Sirt2 Smc1l2 Spag5 Spin Spo11 Stag1 Stag2 Stag3 Stmn1 Terf1 Tsga2 Tubb5 Ube2c
314	GO:0046916 [8]: transition metal ion homeostasis	13	13	3743	15	8858	-4.25	0.0	3.08	1.11	1300017J02Rik Aco1 Commd1 Fth1 Ftl1 Ftl2 Ftmt Fxn Hamp Mfi2 Mt2 Rshl1 Trfr2
315	GO:0048514 [5]: blood vessel morphogenesis	30	30	3726	49	8824	-4.26	0.0	2.64	0.88	Ang1 Ang3 Angpt1 Anxa2 Arts1 Col18a1 Crhr2 Cyr61 Dll4 Epas1 Fgf6 Figf Foxf1a Hey2 Id1 Mapk7 Mmp19 Narg1 Nrp1 Nte Plg Qk Rhob Rtn4 Serpine1 Tbx1 Tnfaip2 Tnfrsf12a Tnfsf12 Vegfb
316	GO:0018149 [8]: peptide cross-linking	4	4	3752	1	8872	-4.29	0.0	3.51	1.46	Epb4.2 F13a1 Tgm2 Tgm3
317	GO:0030317 [5]: sperm motility	4	4	3752	1	8872	-4.29	0.0	3.51	1.46	Catsper1 Gas8 Neurl Spag6
318	GO:0050818 [4]: regulation of coagulation	4	4	3752	1	8872	-4.29	0.0	3.51	1.46	Anxa2 Plg Procr Thbd
319	GO:0050819 [5]: negative regulation of coagulation	4	4	3752	1	8872	-4.29	0.0	3.51	1.46	Anxa2 Plg Procr Thbd
320	GO:0006012 [8]: galactose metabolism	4	4	3752	1	8872	-4.29	0.0	3.51	1.46	B4galt1 Gale Galk1 Galk2
321	GO:0006547 [8]: histidine metabolism	4	4	3752	1	8872	-4.29	0.0	3.51	1.46	Ftcd Hal Mthfd1 Uroc1
322	GO:0009075 [7]: histidine family amino acid metabolism	4	4	3752	1	8872	-4.29	0.0	3.51	1.46	Ftcd Hal Mthfd1 Uroc1
323	GO:0009083 [8]: branched chain family amino acid catabolism	4	4	3752	1	8872	-4.29	0.0	3.51	1.46	Acad8 Auh Bcat1 Bcat2
324	GO:0009312 [7]: oligosaccharide biosynthesis	4	4	3752	1	8872	-4.29	0.0	3.51	1.46	B3galt2 B3galt3 B4galt1 St6galnac1
325	GO:0006100 [8]: tricarboxylic acid cycle intermediate metabolism	7	7	3749	5	8868	-4.3	0.0	3.3	1.29	Aco2 Fh1 Ldh2 Mdh1 Mdh2 Oxct2a Polr3h
326	GO:0009968 [5]: negative regulation of signal transduction	14	14	3742	17	8856	-4.3	0.0	3.0	1.07	Axin1 Cav1 Dkk1 Dkk2 Elf1 Prkca Prss11 Six3 Socs1 Socs3 Sost Strap Treml1 Wif1
327	GO:0006753 [8]: nucleoside phosphate metabolism	14	14	3742	17	8856	-4.3	0.0	3.0	1.07	Atp5b Atp5d Atp5g1 Atp5g2 Atp5j2 Atp5l Atp6v0b Atp6v0c Atp6v0d1 Atp6v1a1 Atp6v1b2 Atp6v1c1 Atp6v1f Atp6v1g2
328	GO:0006754 [7]: ATP biosynthesis	14	14	3742	17	8856	-4.3	0.0	3.0	1.07	Atp5b Atp5d Atp5g1 Atp5g2 Atp5j2 Atp5l Atp6v0b Atp6v0c Atp6v0d1 Atp6v1a1 Atp6v1b2 Atp6v1c1 Atp6v1f Atp6v1g2
329	GO:0001525 [6]: angiogenesis	27	27	3729	43	8830	-4.3	0.0	2.65	0.88	Ang1 Ang3 Angpt1 Anxa2 Arts1 Col18a1 Crhr2 Cyr61 Dll4 Epas1 Fgf6 Figf Id1 Mapk7 Mmp19 Narg1 Nrp1 Nte Plg Rhob Rtn4 Serpine1 Tbx1 Tnfaip2 Tnfrsf12a Tnfsf12 Vegfb
330	GO:0000122 [9]: negative regulation of transcription from Pol II promoter	25	25	3731	39	8834	-4.32	0.0	2.67	0.88	Bcl6 Cutl1 Drap1 Glis1 Hdac5 Hdac7a Hes7 Hod Hsbp1 Id1 Mta2 Nfx1 Nrip1 Pax4 Ppard Rybp Sap30 Sim2 Strap Trim28 Wbscr14 Zfp57 Zfpm1 Zfpm2 id3
331	GO:0001568 [4]: blood vessel development	33	33	3723	56	8817	-4.33	0.0	2.5	0.88	Ang1 Ang3 Angpt1 Anxa2 Arts1 Chm Col18a1 Crhr2 Cyr61 Dll4 Epas1 Fgf6 Figf Foxf1a Hey2 Id1 Lama4 Mapk7 Mmp19 Narg1 Nrp1 Nte Plg Ptk2 Qk Rhob Rtn4 Serpine1 Tbx1 Tnfaip2 Tnfrsf12a Tnfsf12 Vegfb
332	GO:0006813 [8]: potassium ion transport	44	44	3712	80	8793	-4.33	0.0	2.33	0.84	Atp12a Atp1a3 Atp1b2 Atp1b3 Atp1b4 Atp4a Atp4b Cnga1 Gria1 Gria2 Gria4 Grik1 Grik2 Grik3 Hcn1 Hcn3 Kcna1 Kcna3 Kcna4 Kcna5 Kcnab1 Kcnab2 Kcnb1 Kcnc3 Kcnc4 Kcnd3 Kcne1 Kcne4 Kcnh2 Kcnh7 Kcnj11 Kcnj12 Kcnj15 Kcnk3 Kcnk5 Kcnma1 Kcnn3 Kcnq2 Kctd5 Slc12a4 Slc12a5 Slc12a6 Slc12a7 Tnfaip1
333	GO:0009967 [5]: positive regulation of signal transduction	10	10	3746	10	8863	-4.35	0.0	3.1	1.11	Acdc Cd3e Cntf Dusp22 Fcer1a Gpr44 Pde6g Syk Tmod2 Zap70
334	GO:0006836 [5]: neurotransmitter transport	17	17	3739	23	8850	-4.36	0.0	2.84	0.95	Cplx1 Slc17a6 Slc18a3 Slc32a1 Slc6a1 Slc6a12 Slc6a13 Slc6a14 Slc6a18 Slc6a2 Slc6a20 Slc6a4 Slc6a6 Stx1a Stx3 Stx4a Sv2a
335	GO:0009199 [8]: ribonucleoside triphosphate metabolism	18	18	3738	25	8848	-4.36	0.0	2.8	0.94	Ak1 Atp5b Atp5d Atp5g1 Atp5g2 Atp5j2 Atp5l Atp6v0b Atp6v0c Atp6v0d1 Atp6v1a1 Atp6v1b2 Atp6v1c1 Atp6v1f Atp6v1g2 Nme1 Nme2 Nme6
336	GO:0009205 [9]: purine ribonucleoside triphosphate metabolism	18	18	3738	25	8848	-4.36	0.0	2.8	0.94	Ak1 Atp5b Atp5d Atp5g1 Atp5g2 Atp5j2 Atp5l Atp6v0b Atp6v0c Atp6v0d1 Atp6v1a1 Atp6v1b2 Atp6v1c1 Atp6v1f Atp6v1g2 Nme1 Nme2 Nme6
337	GO:0006913 [6]: nucleocytoplasmic transport	30	30	3726	50	8823	-4.38	0.0	2.49	0.88	Aaas Camk1 Casc3 Cse1l Dbpht1 Eda Fmr1 Gckr Hspa9a Il20 Ipo4 Ipo9 Khdrbs1 Kpna1 Kpna3 Kpna4 Kpnb1 Nup62 Nxf1 Nxf7 Nxt1 Phax Ppp3ca Ranbp5 Tacc3 Thoc1 Thoc3 Thoc4 Tnpo2 Xpo6
338	GO:0016265 [3]: death	128	128	3628	277	8596	-4.4	0.0	1.53	0.5	1700013L23Rik A230072I16Rik Angptl4 Apbb3 Aplp1 Atf5 Bad Bag1 Bat3 Bbc3 Bbp Bcap29 Bcap31 Bcl2l10 Bcl2l13 Bcl6 Bclaf1 Bid Birc1a Birc1b Birc5 Bmf Bnip1 Bnip2 Bnip3 Bnip3l Bnipl Btg2 C8b Card10 Card14 Casp14 Casp8 Cd28 Cebpb Cfdp1 Cias1 Cidea Cideb Cidec Cntf Col18a1 Cse1l Cul1 Dap Dapk1 Dapk3 Dcc Ddit3 Ddx41 Dedd Dedd2 Dffa Dnaja3 Dnase1 Egln3 Eif5a Ern1 Ern2 Faf1 Faim Fastk Fcgr1 Fcgr3 Fgl2 Gadd…
339	GO:0050794 [3]: regulation of cellular process	177	177	3579	397	8476	-4.4	0.0	1.23	0.5	AY036118 Acdc Akt2 Angptl4 Anxa1 Ap3d1 Apbb3 Apex1 Aps Arhgap8 Arrb2 Aspscr1 Atf5 Axin1 Bad Bag1 Bat3 Bbc3 Bbp Bcl11b Bcl2l10 Bcl2l13 Bcl6 Bclaf1 Bid Birc1a Birc1b Birc5 Bmf Bnip3 Bnip3l Bnipl Btg1 Btg2 Card10 Card14 Casp14 Casp8 Cav1 Ccr2 Cd209b Cd28 Cd3e Cdk4 Cdk5 Cebpb Cfdp1 Cideb Cidec Clec7a Cml2 Cml3 Cml4 Cml5 Cnbp1 Cntf Col18a1 Cyr61 Dap Dbnl Ddit3 Dedd Dedd2 Dffa Dkk1 Dkk2 Dmbt1 Dock2 Dus…
340	GO:0006614 [8]: SRP-dependent cotranslational protein-membrane targeting	1	1	3755	14	8859	-4.43	0.0	0.01	0.0	Srp54
341	GO:0051169 [6]: nuclear transport	26	26	3730	42	8831	-4.45	0.0	2.5	0.88	Casc3 Cse1l Eda Fmr1 Gckr Hspa9a Il20 Ipo4 Ipo9 Khdrbs1 Kpna1 Kpna3 Kpna4 Kpnb1 Nxf1 Nxf7 Nxt1 Phax Ppp3ca Ranbp5 Tacc3 Thoc1 Thoc3 Thoc4 Tnpo2 Xpo6
342	GO:0006691 [8]: leukotriene metabolism	8	8	3748	7	8866	-4.47	0.0	3.05	1.09	Alox12 Alox12b Alox5ap Aloxe3 Fcer1a Ltc4s Ncf1 Syk
343	GO:0007270 [7]: nerve-nerve synaptic transmission	8	8	3748	7	8866	-4.47	0.0	3.05	1.09	Chrna2 Chrna4 Chrna5 Chrnb2 Chrnb3 Lynx1 Tmod2 Vdac3
344	GO:0008219 [4]: cell death	125	125	3631	273	8600	-4.48	0.0	1.4	0.5	1700013L23Rik A230072I16Rik Angptl4 Apbb3 Aplp1 Atf5 Bad Bag1 Bat3 Bbc3 Bbp Bcap29 Bcap31 Bcl2l10 Bcl2l13 Bcl6 Bclaf1 Bid Birc1a Birc1b Birc5 Bmf Bnip1 Bnip2 Bnip3 Bnip3l Bnipl Btg2 C8b Card10 Card14 Casp14 Casp8 Cd28 Cebpb Cfdp1 Cias1 Cidea Cideb Cidec Cntf Col18a1 Cse1l Cul1 Dap Dapk1 Dapk3 Dcc Ddit3 Ddx41 Dedd Dedd2 Dffa Dnaja3 Dnase1 Egln3 Eif5a Ern1 Ern2 Faf1 Faim Fastk Fcgr1 Fcgr3 Fgl2 Gadd…
345	GO:0007422 [6]: peripheral nervous system development	13	13	3743	16	8857	-4.5	0.0	2.8	0.94	Artn Cryaa Cryba1 Cryba2 Cryba4 Crybb1 Crybb3 Cryga Crygb Crygd Gdnf Gfra3 Ngfb
346	GO:0000278 [6]: mitotic cell cycle	47	47	3709	89	8784	-4.5	0.0	2.06	0.63	2810406C15Rik Aatf Akap8 Anapc11 Anapc5 Brrn1 Bub1b Camk2b Camk2d Ccna1 Ccna2 Ccng1 Ccnk Cdc25a Cdc25b Chc1 Dnajc2 E2f5 E4f1 Foxg1 Fzr1 Hdac3 Itgb1 Lats1 Lats2 Mad2l1 Mtbp Nedd9 Nek9 Nusap1 Pafah1b1 Pes1 Ppp3ca Prm1 Rad21 Rnf2 Rprm Sirt2 Skp2 Slfn1 Spag5 Stag1 Stag2 Stmn1 Terf1 Tubb5 Ube2c
347	GO:0006816 [8]: calcium ion transport	29	29	3727	49	8824	-4.51	0.0	2.35	0.84	Anxa6 Atp2b2 Cacna1c Cacna1d Cacna1g Cacna1h Cacna1s Cacna2d2 Cacnb1 Cacnb2 Cacnb3 Cacng1 Cacng5 Cacng6 Cacng7 Cacng8 Camk2b Camk2d Catsper1 Clic1 Plcz1 Pln Ppp3ca Ryr2 Slc24a1 Slc8a3 Trpc1 Trpc5 Trpm5
348	GO:0016052 [6]: carbohydrate catabolism	20	20	3736	30	8843	-4.51	0.0	2.55	0.88	2200003E03Rik Aldoa Aldob Bad Bpgm Eno1 Eno2 Eno3 Gaa Gck Hibadh Hk2 Ldh2 Pdhb Pfkm Pgam2 Pgd Pkm2 Taldo1 Tpi1
349	GO:0044275 [7]: cellular carbohydrate catabolism	20	20	3736	30	8843	-4.51	0.0	2.55	0.88	2200003E03Rik Aldoa Aldob Bad Bpgm Eno1 Eno2 Eno3 Gaa Gck Hibadh Hk2 Ldh2 Pdhb Pfkm Pgam2 Pgd Pkm2 Taldo1 Tpi1
350	GO:0001503 [5]: ossification	19	19	3737	28	8845	-4.52	0.0	2.57	0.88	Ahsg Ambn Amelx Dmp1 Dspp Enam Fgf18 Foxc1 Ibsp Mepe Mmp13 Phex Ptger4 Pthr1 Sost Sp7 Thra Tnfrsf11a Wnt7b
351	GO:0000902 [4]: cellular morphogenesis	53	53	3703	103	8770	-4.53	0.0	1.96	0.55	Arfip2 Arhgap5 Bbc3 Capzb Cdc42 Cdc42ep4 Cfdp1 Col18a1 Cyr61 Dab2 Ddx41 Dock2 E2f4 Emp1 Emp3 Epb4.1l2 Epb4.2 Fhl1 Gap43 Hgf Htra3 Igfbp1 Igfbp4 Igfbp6 Ilk Itga7 Lefty1 Nckap1 Ndnl2 Nedd9 Neurl Nov Nrl Ogfr Palm Pres Prss11 Rac1 Rac2 Rdx Rhoq Rps29 Socs1 Socs3 Socs6 Socs7 Spna1 Spnb4 Tro Tsg101 Wasf1 Wasl Waspip
352	GO:0006333 [8]: chromatin assembly or disassembly	19	19	3737	65	8808	-4.53	0.0	0.06	0.02	1700012L04Rik 4930548G07Rik Actl6b Asf1b Cbx4 Cbx5 Cbx8 Cdyl H1foo H2afz Hist1h1t Hist3h2ba Nap1l1 Nap1l2 Nap1l4 Set Suv39h1 Suv39h2 Tmem38b
353	GO:0019233 [6]: perception of pain	6	6	3750	4	8869	-4.53	0.0	3.09	1.11	Ccr2 Dlgh2 Ngfb Npy1r Penk1 Tac1
354	GO:0030111 [5]: regulation of Wnt receptor signaling pathway	6	6	3750	4	8869	-4.53	0.0	3.09	1.11	Axin1 Dkk1 Dkk2 Foxl1 Six3 Wif1
355	GO:0006637 [7]: acyl-CoA metabolism	6	6	3750	4	8869	-4.53	0.0	3.09	1.11	Acate2 Ehhadh Mlycd Pte1 Pte2a Pte2b
356	GO:0007033 [6]: vacuole organization and biogenesis	6	6	3750	4	8869	-4.53	0.0	3.09	1.11	Atp6v0c Gba Snap23 Stx7 Vps29 Vps41
357	GO:0006445 [7]: regulation of translation	17	17	3739	24	8849	-4.53	0.0	2.62	0.88	1500010M16Rik Aco1 Bzw1 Dazl Ddx1 Eif2ak3 Eif2s1 Eif3s3 Eif4b Eif4e2 Eif4ebp1 Eif4g2 Eif5 Mknk2 Ppp1r15b Skiv2l Srp9
358	GO:0046034 [6]: ATP metabolism	15	15	3741	20	8853	-4.53	0.0	2.69	0.88	Ak1 Atp5b Atp5d Atp5g1 Atp5g2 Atp5j2 Atp5l Atp6v0b Atp6v0c Atp6v0d1 Atp6v1a1 Atp6v1b2 Atp6v1c1 Atp6v1f Atp6v1g2
359	GO:0000280 [7]: nuclear division	45	45	3711	85	8788	-4.55	0.0	2.03	0.62	2810406C15Rik Akap8 Anapc11 Anapc5 Brrn1 Bub1b Ccna1 Ccna2 Ccnb3 Ccng1 Ccnk Cdc25a Cdc25b Chc1 Clgn Dazl Dmc1h Fzr1 Lats1 Lats2 Mad2l1 Msh5 Nedd9 Nek9 Nusap1 Pafah1b1 Pes1 Ppp1ca Prm1 Psmd13 Rad21 Rec8L1 Sirt2 Smc1l2 Spag5 Spin Spo11 Stag1 Stag2 Stag3 Stmn1 Terf1 Tsga2 Tubb5 Ube2c
360	GO:0040008 [4]: regulation of growth	26	26	3730	43	8830	-4.57	0.0	2.34	0.84	Aes Bbc3 Cyr61 Gap43 Gpc3 Hoxb13 Htra3 Igfbp1 Igfbp4 Igfbp6 Lama4 Lgmn Ndnl2 Nedd9 Nov Npy1r Ogfr Parp1 Prss11 Socs1 Socs3 Socs6 Socs7 Tro Tsg101 Wrn
361	GO:0002009 [4]: morphogenesis of an epithelium	9	9	3747	38	8835	-4.58	0.0	0.04	0.01	Dmbt1 Pcdh15 Pcdh8 Pfn1 Tbx5 Twist1 Vasp Xdh Zic5
362	GO:0019725 [4]: cell homeostasis	31	31	3725	54	8819	-4.58	0.0	2.22	0.74	1300017J02Rik Aco1 Apex1 Atp6v0c Commd1 Ddit3 E2f4 Fth1 Ftl1 Ftl2 Ftmt Fxn Gck Gckr Gcm2 Hamp Hexb Mfi2 Mt2 Mt4 Nucb2 Pres Pth Rshl1 Slc4a10 Slc9a1 Slc9a8 Socs6 Sv2a Tmprss3 Trfr2
363	GO:0008217 [5]: regulation of blood pressure	9	9	3747	9	8864	-4.58	0.0	2.87	0.99	Agt Avp Edn2 Edn3 Guca2b Kng1 Npy Npy1r Ptgs1
364	GO:0006259 [5]: DNA metabolism	120	120	3636	301	8572	-4.58	0.0	0.31	0.13	1700012L04Rik 2210018M11Rik 2510005D08Rik 2610036N15Rik 4930548G07Rik Actl6b Apex1 Aptx Ard1 Asf1b Banf1 Bcap37 Bmi1 C230052I12Rik Carm1 Cbx4 Cbx5 Cbx8 Ccne1 Cdc45l Cdyl Dclre1a Ddb1 Dffa Dmc1h Dnajc2 Dnase1 Dnase1l2 Dnase2b Dnmt1 Dntt Ercc1 Ercc3 Ercc5 Fancc Gpx4 Gtf2h1 Gtf2h4 H1foo H2afz Hdac3 Hdac5 Hdac7a Hel308 Hemk1 Hils1 Hist1h1t Hist3h2ba Hmga1 Hmga2 Hmgb3 Hmgn2 Hspa1a Il1rl1 Kcnma1 Klf1 M…
365	GO:0006486 [8]: protein amino acid glycosylation	25	25	3731	41	8832	-4.59	0.0	2.34	0.84	B3galt3 B3galt6 B3gnt3 B3gnt5 Dpagt1 Fut2 Galnt1 Galnt7 Gcnt3 Itm1 Man1a Pomt1 Pomt2 Sec1 St3gal1 St3gal4 St3gal5 St6gal1 St6galnac1 St6galnac3 St6galnac4 St8sia1 St8sia2 St8sia3 St8sia5
366	GO:0006260 [6]: DNA replication	22	22	3734	72	8801	-4.6	0.0	0.07	0.02	2610036N15Rik Ccne1 Cdc45l Dnajc2 Dntt Mcm3 Msh2 Msh5 Orc2l Orc3l Orc4l Orc5l Orc6l Pola2 Pold4 Poll Rev3l Rfc3 Rfc4 Set Ssbp1 Top1mt
367	GO:0007155 [4]: cell adhesion	147	147	3609	335	8538	-4.6	0.0	0.99	0.37	1700051I12Rik 2010005A06Rik A030005K14Rik Aatf Adam12 Adam2 Adam23 Adrm1 Aebp1 Agc1 Aplp1 Arvcf Astn1 Astn2 Atp1b2 Bcan Bcar1 C920006C10Rik Catna1 Catna2 Cd36 Cd6 Cdh11 Cdh13 Cdh15 Cdh16 Cdh17 Cdh2 Cdh6 Cdh8 Cdh9 Cdk5 Celsr3 Cfdp1 Clec7a Clstn2 Clstn3 Cml2 Cml3 Cml4 Cml5 Cntn2 Cntn3 Cntn4 Cntn6 Col10a1 Col18a1 Col1a1 Col1a2 Col4a3 Col4a4 Col5a2 Col5a3 Col6a1 Col6a2 Col8a1 Comp Cpxm1 Crtac1 Csf3r …
368	GO:0006915 [6]: apoptosis	113	113	3643	249	8624	-4.6	0.0	1.26	0.5	A230072I16Rik Angptl4 Apbb3 Aplp1 Atf5 Bad Bag1 Bat3 Bbc3 Bbp Bcap29 Bcap31 Bcl2l10 Bcl2l13 Bcl6 Bclaf1 Bid Birc1a Birc1b Birc5 Bmf Bnip1 Bnip2 Bnip3 Bnip3l Bnipl Btg2 Card10 Card14 Casp14 Casp8 Cd28 Cebpb Cfdp1 Cias1 Cidea Cideb Cidec Col18a1 Cse1l Cul1 Dap Dapk1 Dapk3 Dcc Ddit3 Ddx41 Dedd Dedd2 Dffa Dnaja3 Dnase1 Egln3 Eif5a Ern1 Ern2 Faf1 Faim Fastk Fcgr1 Fcgr3 Gadd45b Gadd45g Gdf5 Gzmb Ifi204…
369	GO:0051244 [4]: regulation of cellular physiological process	129	129	3627	289	8584	-4.61	0.0	1.13	0.43	AY036118 Acdc Angptl4 Anxa1 Ap3d1 Apbb3 Apex1 Aps Arhgap8 Aspscr1 Atf5 Bad Bag1 Bat3 Bbc3 Bbp Bcl11b Bcl2l10 Bcl2l13 Bcl6 Bclaf1 Bid Birc1a Birc1b Birc5 Bmf Bnip3 Bnip3l Bnipl Btg1 Btg2 Card10 Card14 Casp14 Casp8 Cav1 Ccr2 Cd209b Cd28 Cd3e Cdk4 Cdk5 Cebpb Cfdp1 Cideb Cidec Clec7a Cnbp1 Cntf Col18a1 Dap Dbnl Ddit3 Dedd Dedd2 Dffa Dusp22 E2f4 Eda Eln Faim Fcer1g Fcgr1 Fcgr3 Fgf7 Gdf5 Gli2 Gpr54 Hhe…
370	GO:0030099 [4]: myeloid blood cell differentiation	8	8	3748	35	8838	-4.61	0.0	0.03	0.01	AI586015 Casp8 F730004D16Rik Hmgb3 Icsbp1 Il17e Pirb Sfpi1
371	GO:0045892 [8]: negative regulation of transcription, DNA-dependent	29	29	3727	50	8823	-4.61	0.0	2.21	0.73	Bcl6 Cbx8 Cutl1 Drap1 Glis1 Hdac5 Hdac7a Hes7 Hod Hsbp1 Id1 Mta2 Nfx1 Nrip1 Pa2g4 Pax4 Ppard Rybp Sap30 Sim2 Sirt2 Sirt7 Strap Trim28 Wbscr14 Zfp57 Zfpm1 Zfpm2 id3
372	GO:0006974 [5]: response to DNA damage stimulus	38	38	3718	111	8762	-4.62	0.0	0.11	0.04	2210018M11Rik Apex1 Aptx Btg2 C230052I12Rik Dclre1a Ddb1 Dmc1h Ercc1 Ercc3 Ercc5 Fancc Gadd45a Gtf2h1 Gtf2h4 Hspa1a Ifi204 Mgmt Msh2 Msh5 Mutyh Ogg1 Parp1 Parp2 Poll Prp19 Rad1 Rad21 Rad23a Rad51l1 Rad51l3 Rev3l Srd5a2 Sumo1 Tdp1 Trex1 Trex2 Xpa
373	GO:0008632 [7]: apoptotic program	7	7	3749	32	8841	-4.64	0.0	0.03	0.01	Dffa Mgmt Pdcd6 Ripk2 Sh3glb1 Timm50 Vcp
374	GO:0006821 [8]: chloride transport	21	21	3735	33	8840	-4.65	0.0	2.36	0.84	Clca3 Clcn1 Clcn3 Clcn5 Clcnkb Clic4 Gabra3 Gabrb1 Gabrb3 Gabrd Gabre Gabrg2 Gabrg3 Glra1 Glrb P2ry6 Slc12a4 Slc12a5 Slc12a6 Slc12a7 Slc26a6
375	GO:0006605 [7]: protein targeting	64	64	3692	131	8742	-4.65	0.0	1.65	0.5	2300004C15Rik 2310079P12Rik 5830417C01Rik 5930412E23Rik AI317395 Akap12 Ap3m1 C730036D15Rik Cse1l Ctsb Dmgdh Eda Folr1 Folr2 Gckr Gstk1 Hao3 Hspa9a Il20 Ipo4 Ipo9 Kpna1 Kpna3 Kpna4 Kpnb1 Med6 Mlycd Neto1 Nxf1 Nxf7 Nxt1 Parp9 Pex5 Ppp3ca Ranbp5 Rgs19 Sec61a1 Sec61a2 Srp14 Srp54 Srp9 Ssr2 Syngr1 Syngr2 Tacc3 Timm13a Timm17a Timm17b Timm23 Timm44 Timm8a Timm9 Tnpo2 Tomm22 Tram1 Tram2 Vps35 Xpo6 Ywha…
376	GO:0012501 [5]: programmed cell death	114	114	3642	254	8619	-4.66	0.0	1.15	0.44	A230072I16Rik Angptl4 Apbb3 Aplp1 Atf5 Bad Bag1 Bat3 Bbc3 Bbp Bcap29 Bcap31 Bcl2l10 Bcl2l13 Bcl6 Bclaf1 Bid Birc1a Birc1b Birc5 Bmf Bnip1 Bnip2 Bnip3 Bnip3l Bnipl Btg2 Card10 Card14 Casp14 Casp8 Cd28 Cebpb Cfdp1 Cias1 Cidea Cideb Cidec Cntf Col18a1 Cse1l Cul1 Dap Dapk1 Dapk3 Dcc Ddit3 Ddx41 Dedd Dedd2 Dffa Dnaja3 Dnase1 Egln3 Eif5a Ern1 Ern2 Faf1 Faim Fastk Fcgr1 Fcgr3 Gadd45b Gadd45g Gdf5 Gzmb I…
377	GO:0045137 [4]: development of primary sexual characteristics	3	3	3753	20	8853	-4.66	0.0	0.02	0.0	Afp Amh Nr5a1
378	GO:0050864 [7]: regulation of B-cell activation	3	3	3753	20	8853	-4.66	0.0	0.02	0.0	Bad Hmgb3 Syk
379	GO:0050909 [7]: perception of taste	3	3	3753	20	8853	-4.66	0.0	0.02	0.0	Gnb1 Tas2r105 Tas2r108
380	GO:0008406 [5]: gonad development	3	3	3753	20	8853	-4.66	0.0	0.02	0.0	Afp Amh Nr5a1
381	GO:0046903 [3]: secretion	19	19	3737	29	8844	-4.68	0.0	2.38	0.85	Anxa1 Fcer1a Fcgr3 Guca2b Il1rn Lcp2 Ltbp4 Sec61a1 Sec61a2 Snapap Stx4a Syk Syn3 Syt1 Syt4 Tac4 Traf2 Trpv4 Vamp2
382	GO:0019835 [5]: cytolysis	11	11	3745	13	8860	-4.68	0.0	2.66	0.88	1700013L23Rik C8b Fgl2 Gzmb Gzmc Gzmd Gzme Gzmf Gzmg Gzmm Hc
383	GO:0001558 [4]: regulation of cell growth	18	18	3738	27	8846	-4.69	0.0	2.39	0.85	Bbc3 Cyr61 Gap43 Htra3 Igfbp1 Igfbp4 Igfbp6 Ndnl2 Nedd9 Nov Ogfr Prss11 Socs1 Socs3 Socs6 Socs7 Tro Tsg101
384	GO:0009266 [6]: response to temperature	14	14	3742	19	8854	-4.72	0.0	2.49	0.88	A030005K14Rik Cryab Dnajb3 Fgf16 Hsp105 Hspa1a Hspa1l Hspa8 Hspa9a Hspca Hspcb Krtap5-1 Stk4 Trpv2
385	GO:0045637 [5]: regulation of myeloid blood cell differentiation	1	1	3755	13	8860	-4.72	0.0	0.01	0.0	Hmgb3
386	GO:0019722 [7]: calcium-mediated signaling	7	7	3749	6	8867	-4.72	0.0	2.82	0.95	Cd3e Dscr1l1 Dscr1l2 Fcer1a Gpr44 Syk Zap70
387	GO:0042593 [4]: glucose homeostasis	7	7	3749	6	8867	-4.72	0.0	2.82	0.95	Acdc Aps Aspscr1 Bad Gck Gckr Socs6
388	GO:0046785 [8]: microtubule polymerization	7	7	3749	6	8867	-4.72	0.0	2.82	0.95	4930542G03Rik Tuba1 Tuba3 Tuba4 Tuba8 Tubb4 Tubb5
389	GO:0008277 [5]: regulation of G-protein coupled receptor protein signaling pathway	7	7	3749	6	8867	-4.72	0.0	2.82	0.95	Arrb2 Gpr44 Pdc Pde6g Ramp1 Ramp3 Tmod2
390	GO:0009719 [4]: response to endogenous stimulus	40	40	3716	114	8759	-4.73	0.0	0.14	0.05	2210018M11Rik Acdc Agrp Apex1 Aptx Btg2 C230052I12Rik Dclre1a Ddb1 Dmc1h Ercc1 Ercc3 Ercc5 Fancc Gadd45a Gtf2h1 Gtf2h4 Hspa1a Ifi204 Mgmt Msh2 Msh5 Mutyh Ogg1 Parp1 Parp2 Poll Prp19 Rad1 Rad21 Rad23a Rad51l1 Rad51l3 Rev3l Srd5a2 Sumo1 Tdp1 Trex1 Trex2 Xpa
391	GO:0007067 [8]: mitosis	32	32	3724	58	8815	-4.74	0.0	1.99	0.58	2810406C15Rik Akap8 Anapc11 Anapc5 Brrn1 Bub1b Ccna1 Ccna2 Ccng1 Ccnk Cdc25a Cdc25b Chc1 Fzr1 Lats1 Lats2 Mad2l1 Nedd9 Nek9 Nusap1 Pafah1b1 Pes1 Prm1 Rad21 Sirt2 Spag5 Stag1 Stag2 Stmn1 Terf1 Tubb5 Ube2c
392	GO:0006325 [7]: establishment and/or maintenance of chromatin architecture	41	41	3715	116	8757	-4.75	0.0	0.15	0.05	1700012L04Rik 2210018M11Rik 4930548G07Rik Actl6b Asf1b Bmi1 Carm1 Cbx4 Cbx5 Cbx8 Cdyl Gpx4 H1foo H2afz Hdac3 Hdac5 Hdac7a Hils1 Hist1h1t Hist3h2ba Klf1 Men1 Mta2 Myst4 Nap1l1 Nap1l2 Nap1l4 Ring1 Satb1 Set Setdb1 Sirt2 Sirt7 Smarcd3 Smarce1 Smyd1 Sox3 Suv39h1 Suv39h2 Suv420h2 Tmem38b
393	GO:0006928 [4]: cell motility	55	55	3701	112	8761	-4.75	0.0	1.59	0.5	Acvr1 Akap3 Arfip2 Arhgap8 Arpc5 Artn Astn1 Catsper1 Ccr2 Cdh2 Cdk5 Chl1 Col18a1 Csf3r D7Ertd458e Dnahc11 Dnahc5 Dock2 Dpysl5 Efnb3 Ephb2 Fcer1g Fcgr3 Foxg1 Gas8 Gbx2 Gfra3 Gpr54 Itgam Itgb2 Kif5c Lama4 Neurl Neurog2 Nr2f1 Nr2f2 Nrp1 Ntn1 Pafah1b1 Pex5 Prkca Ptk2 Rac1 Rtn4 Runx3 Sema3a Spag6 Srgap1 Tbr1 Tlx3 Tnfrsf12a Twist1 Vasp Wasf1 Zfhx1b
394	GO:0009628 [5]: response to abiotic stimulus	113	113	3643	259	8614	-4.76	0.0	0.89	0.3	9530051K01Rik A030005K14Rik Abcb1a Abhd8 Abp1 Ahrr Aip Akr1c12 Artn As3mt Asna1 Aspn Atp2b2 Axin1 Barhl1 Blmh C3ar1 C5r1 Ccl12 Ccl17 Ccl19 Ccl24 Ccl25 Ccl28 Ccl4 Ccl6 Ccl7 Ccl9 Ccr1l1 Ccr2 Ccr3 Ccr5 Ccr8 Ccr9 Cklfsf3 Cklfsf7 Cmklr1 Cmkor1 Comt Creb3 Cryab Csf3r Cxcl10 Cxcl11 Cxcl13 Cxcl16 Cxcl2 Cxcl4 Cxcl5 Cxcr3 Cyr61 Dbhl1 Ddc Dfna5h Dnajb3 Dock2 Ephx1 Ephx2 Fcer1g Fcgr3 Fech Fert2 Fgf16 G1p2 Gn…
395	GO:0009101 [7]: glycoprotein biosynthesis	26	26	3730	45	8828	-4.78	0.0	2.06	0.63	Aatf B3galt3 B3galt6 B3gnt3 B3gnt5 Dpagt1 Fut2 Galnt1 Galnt7 Gcnt3 Itm1 Man1a Pomt1 Pomt2 Sec1 St3gal1 St3gal4 St3gal5 St6gal1 St6galnac1 St6galnac3 St6galnac4 St8sia1 St8sia2 St8sia3 St8sia5
396	GO:0009620 [6]: response to fungi	5	5	3751	3	8870	-4.79	0.0	2.88	0.99	Cd209b Clec7a Hamp Il17e Ptx3
397	GO:0000088 [9]: mitotic prophase	5	5	3751	3	8870	-4.79	0.0	2.88	0.99	2810406C15Rik Akap8 Brrn1 Nusap1 Prm1
398	GO:0000097 [7]: sulfur amino acid biosynthesis	5	5	3751	3	8870	-4.79	0.0	2.88	0.99	Bhmt Bhmt2 Cth Mat2a Mthfd1
399	GO:0007076 [8]: mitotic chromosome condensation	5	5	3751	3	8870	-4.79	0.0	2.88	0.99	2810406C15Rik Akap8 Brrn1 Nusap1 Prm1
400	GO:0046849 [4]: bone remodeling	20	20	3736	32	8841	-4.8	0.0	2.19	0.71	Ahsg Ambn Amelx Dmp1 Dspp Enam Fgf18 Foxc1 Ibsp Mepe Mmp13 Phex Ptger4 Pthr1 Sost Sp7 Spp2 Thra Tnfrsf11a Wnt7b
401	GO:0000087 [7]: M phase of mitotic cell cycle	32	32	3724	59	8814	-4.82	0.0	1.87	0.5	2810406C15Rik Akap8 Anapc11 Anapc5 Brrn1 Bub1b Ccna1 Ccna2 Ccng1 Ccnk Cdc25a Cdc25b Chc1 Fzr1 Lats1 Lats2 Mad2l1 Nedd9 Nek9 Nusap1 Pafah1b1 Pes1 Prm1 Rad21 Sirt2 Spag5 Stag1 Stag2 Stmn1 Terf1 Tubb5 Ube2c
402	GO:0030154 [3]: cell differentiation	100	100	3656	230	8643	-4.82	0.0	0.84	0.3	AI586015 Acrbp Anxa13 Ap3d1 Bad Bag1 Bcl11a Bmp6 Bsf3 Btg1 Btg2 Casp8 Cd28 Cd3e Cebpb Chx10 Cntf Col18a1 Csrp2 Cutl1 Dab2 Dll3 Dll4 Dlx1 Dlx2 Dmbt1 Dock2 Eda Edn3 Efna1 F730004D16Rik Fgfr3 Fhl1 Fkbp8 Flt3l Foxf1a Foxg1 Foxn4 Gadd45b Gadd45g Gal3st1 Gfi1 Hes5 Hes6 Hey2 Hmgb3 Hoxb5 Icsbp1 Ifrd1 Il15 Il17e Ivl Lgals1 Lmtn Map2k1 Mcoln3 Metrn Mlf1 Myd116 Myf6 Ndrg3 Neurl Neurog1 Neurog2 Nhlh1 Nkx2-3 …
403	GO:0042592 [3]: homeostasis	41	41	3715	80	8793	-4.83	0.0	1.7	0.5	1300017J02Rik Acdc Aco1 Apex1 Aps Aspscr1 Atp6v0c Bad Commd1 Ddit3 E2f4 Fth1 Ftl1 Ftl2 Ftmt Fxn Gck Gckr Gcm2 Hamp Hexb Ikbkb Mfi2 Mt2 Mt4 Nucb2 Pirb Pres Ptger3 Pth Rshl1 Sftpa1 Sftpb Sftpc Slc4a10 Slc9a1 Slc9a8 Socs6 Sv2a Tmprss3 Trfr2
404	GO:0009791 [3]: post-embryonic development	2	2	3754	16	8857	-4.83	0.0	0.02	0.0	Afp Nr5a1
405	GO:0030855 [4]: epithelial cell differentiation	2	2	3754	16	8857	-4.83	0.0	0.02	0.0	Dmbt1 Xdh
406	GO:0006613 [7]: cotranslational protein-membrane targeting	2	2	3754	16	8857	-4.83	0.0	0.02	0.0	Srp54 Ssr2
407	GO:0007423 [7]: sensory organ development	9	9	3747	10	8863	-4.87	0.0	2.53	0.88	Cryaa Cryba1 Cryba2 Cryba4 Crybb1 Crybb3 Cryga Crygb Crygd
408	GO:0007417 [6]: central nervous system development	26	26	3730	46	8827	-4.88	0.0	1.93	0.54	Aplp1 Bmi1 Dcx Fmr1 Foxg1 Gli2 Gsh2 Hesx1 Hhex Hmx2 Igf1r Lhx2 Met Neurog2 Nr2f1 Nr2f2 Numbl Pitx3 Six3 Sox3 Tagln3 Tlx1 Tlx3 Zfp312 Zic1 Zic2
409	GO:0009966 [4]: regulation of signal transduction	32	32	3724	60	8813	-4.9	0.0	1.76	0.5	Acdc Akt2 Arrb2 Axin1 Cav1 Cd3e Cntf Dkk1 Dkk2 Dock2 Dusp22 Elf1 Fcer1a Foxl1 Gpr44 Pdc Pde6g Prkca Prss11 Ramp1 Ramp3 Six3 Socs1 Socs3 Sost Strap Syk Tmod2 Traf2 Treml1 Wif1 Zap70
410	GO:0006733 [7]: oxidoreduction coenzyme metabolism	10	10	3746	12	8861	-4.9	0.0	2.44	0.88	BC016495 Coq3 Coq6 Coq7 Hibadh Ncf1 Pgd Qprt Taldo1 Tpi1
411	GO:0006807 [4]: nitrogen compound metabolism	10	10	3746	12	8861	-4.9	0.0	2.44	0.88	Asl Ass1 Cav1 Nit1 Nit2 Otc Ptx3 Sema4d Vnn1 Vnn3
412	GO:0009408 [5]: response to heat	12	12	3744	16	8857	-4.9	0.0	2.33	0.84	A030005K14Rik Cryab Dnajb3 Hsp105 Hspa1a Hspa1l Hspa8 Hspa9a Hspca Hspcb Krtap5-1 Stk4
413	GO:0015985 [7]: energy coupled proton transport, down electrochemical gradient	11	11	3745	14	8859	-4.91	0.0	2.38	0.85	Atp5b Atp5g1 Atp5g2 Atp5l Atp6v0b Atp6v0c Atp6v0d1 Atp6v1a1 Atp6v1b2 Atp6v1c1 Atp6v1f
414	GO:0015986 [7]: ATP synthesis coupled proton transport	11	11	3745	14	8859	-4.91	0.0	2.38	0.85	Atp5b Atp5g1 Atp5g2 Atp5l Atp6v0b Atp6v0c Atp6v0d1 Atp6v1a1 Atp6v1b2 Atp6v1c1 Atp6v1f
415	GO:0006875 [7]: metal ion homeostasis	20	20	3736	33	8840	-4.92	0.0	2.03	0.62	1300017J02Rik Aco1 Commd1 Fth1 Ftl1 Ftl2 Ftmt Fxn Gcm2 Hamp Hexb Mfi2 Mt2 Mt4 Nucb2 Pth Rshl1 Sv2a Tmprss3 Trfr2
416	GO:0007167 [6]: enzyme linked receptor protein signaling pathway	57	57	3699	121	8752	-4.92	0.0	1.29	0.5	AI586015 Acvr1 Acvr2 Acvr2b Akap3 Alk Amhr2 Angpt1 Angpt4 Aps Bmp6 Bmp8a Bmp8b Dok2 Dok5 Dusp22 Efna1 Eif4ebp1 Epha3 Epha8 Ephb2 Ephb6 Gdnf Gfra1 Gfra3 Grb10 Hbegf Igf1r Insr Ltbp3 Ltbp4 Map3k7 Nrp1 Pde6g Pdgfc Perq1 Plat Prkca Prss11 Ptprcap Ptprm Ptprn Ptprn2 Ptpro Ptprr Ptprs Ptprt Ptpru Slc2a8 Smad6 Socs1 Socs3 Sost Strap Syk Tgfbr2 Zfp106
417	GO:0042221 [6]: response to chemical substance	67	67	3689	169	8704	-4.92	0.0	0.36	0.15	9530051K01Rik Abcb1a Abhd8 Abp1 Ahrr Aip Akr1c12 Artn As3mt Asna1 Aspn Blmh C3ar1 C5r1 Ccl12 Ccl17 Ccl19 Ccl24 Ccl25 Ccl28 Ccl4 Ccl6 Ccl7 Ccl9 Ccr1l1 Ccr2 Ccr3 Ccr5 Ccr8 Ccr9 Cklfsf3 Cklfsf7 Cmklr1 Cmkor1 Comt Creb3 Csf3r Cxcl10 Cxcl11 Cxcl13 Cxcl16 Cxcl2 Cxcl4 Cxcl5 Cxcr3 Cyr61 Dbhl1 Ddc Dock2 Ephx1 Ephx2 Fcer1g Fcgr3 Fert2 G1p2 Gpr44 Il8rb Itgam Itgb2 Lactb Lect2 Lsp1 Nr4a2 Pon1 Prkca Rac2 S100…
418	GO:0043119 [4]: positive regulation of physiological process	86	86	3670	203	8670	-4.93	0.0	0.65	0.27	0610033H09Rik AY036118 Acdc Ap3d1 Arhgap8 Arnt2 Atf4 Bad Bbc3 Bbp Bcl2l10 Bclaf1 Bid Bnip3 Bnip3l Bnipl Casp14 Cav1 Cd209b Cd28 Cd3e Cebpb Cideb Cidec Clec7a Cnbp1 Cntf Col18a1 Crsp6 Dap Dffa Ebf1 Ebf2 Eda Fcer1a Fcer1g Fcgr1 Fcgr3 Fgf7 Gata5 Gli2 Glis1 Hnf4a Ifi204 Il15 Ilk Klf13 Klf2 Lef1 Lzf Mab21l2 Mafb Med6 Men1 Mta2 Ncoa1 Nfat5 Ngfrap1 Nr5a1 Pdcd1lg2 Pdgfc Plagl2 Plekhk1 Plg Prkca Prkcq Ptx…
419	GO:0050793 [3]: regulation of development	51	51	3705	107	8766	-4.95	0.0	1.32	0.5	Aes Ap3d1 Bad Bbc3 Btg1 Cntf Cyr61 Dmbt1 Efna1 Ephb2 Fgfr3 Foxg1 Gap43 Gpc3 Hes5 Hmgb3 Hoxb13 Htra3 Igfbp1 Igfbp4 Igfbp6 Il15 Lama4 Lgmn Metrn Ndnl2 Nedd9 Notch4 Nov Npy1r Nrp1 Ntn1 Ogfr Parp1 Pax4 Prss11 Rasgrf1 Sema3a Socs1 Socs3 Socs6 Socs7 Syk Tnfrsf12a Tro Tsg101 Wnt3a Wnt7b Wrn Xdh Zap70
420	GO:0045595 [4]: regulation of cell differentiation	16	16	3740	53	8820	-4.96	0.0	0.09	0.03	Ap3d1 Bad Btg1 Cntf Dmbt1 Fgfr3 Foxg1 Hes5 Hmgb3 Il15 Pax4 Syk Wnt3a Wnt7b Xdh Zap70
421	GO:0051243 [5]: negative regulation of cellular physiological process	36	36	3720	100	8773	-4.96	0.0	0.19	0.08	Angptl4 Apbb3 Aps Atf5 Bbc3 Bcl11b Bcl2l10 Bcl6 Birc1a Birc1b Birc5 Btg1 Btg2 Cav1 Cebpb Cfdp1 Faim Gpr54 Hmgb3 Lhx4 Mapk8ip1 Mkl1 Mtbp Pax7 Pdcd1lg2 Prkca Prox1 Sgk3 Slfn1 Slfn2 Slfn3 Tacc3 Tff1 Tro Tsg101 Zc3hc1
422	GO:0030593 [7]: neutrophil chemotaxis	6	6	3750	5	8868	-4.98	0.0	2.59	0.88	Csf3r Fcer1g Fcgr3 Itgam Itgb2 Prkca
423	GO:0042775 [8]: ATP synthesis coupled electron transport (sensu Eukaryota)	6	6	3750	5	8868	-4.98	0.0	2.59	0.88	1110020P15Rik Ndufb9 Ndufs3 Ndufs7 Ndufv1 Uqcrb
424	GO:0046879 [4]: hormone secretion	6	6	3750	5	8868	-4.98	0.0	2.59	0.88	Fcer1a Fcgr3 Il1rn Ltbp4 Syk Trpv4
425	GO:0006541 [8]: glutamine metabolism	6	6	3750	5	8868	-4.98	0.0	2.59	0.88	Asns Ctps2 Gfpt2 Pycr2 Pycrl Pycs
426	GO:0007271 [8]: synaptic transmission, cholinergic	6	6	3750	5	8868	-4.98	0.0	2.59	0.88	Chrna2 Chrna4 Chrna5 Chrnb2 Chrnb3 Lynx1
427	GO:0009225 [6]: nucleotide-sugar metabolism	6	6	3750	5	8868	-4.98	0.0	2.59	0.88	Cmah Gale Pmm1 Pmm2 Tgds Uap1
428	GO:0048232 [6]: male gamete generation	34	34	3722	66	8807	-4.98	0.0	1.59	0.5	1700017G21Rik Acox1 Acrbp Adam24 Adam26 Bcl6 Bmp8a Bmp8b Ccna1 Clgn Dazap1 Dazl Ddx1 Gal3st1 Golga3 Gpx4 Hils1 Hist1h1t Hmga1 Hspa1l Mea1 Neurl Odf1 Ovol1 Pafah1b1 Pafah1b3 Prm1 Qk Spag6 Tcp11 Tle3 Tnp2 Zfp37 Zfp39
429	GO:0007283 [7]: spermatogenesis	34	34	3722	66	8807	-4.98	0.0	1.59	0.5	1700017G21Rik Acox1 Acrbp Adam24 Adam26 Bcl6 Bmp8a Bmp8b Ccna1 Clgn Dazap1 Dazl Ddx1 Gal3st1 Golga3 Gpx4 Hils1 Hist1h1t Hmga1 Hspa1l Mea1 Neurl Odf1 Ovol1 Pafah1b1 Pafah1b3 Prm1 Qk Spag6 Tcp11 Tle3 Tnp2 Zfp37 Zfp39
430	GO:0006986 [5]: response to unfolded protein	17	17	3739	27	8846	-4.99	0.0	2.04	0.62	Eif2ak3 Eif3s6ip Ern1 Ern2 Hsbp1 Hsp105 Hspa1a Hspa1l Hspa4l Hspa5 Hspa8 Hspa9a Hspb3 Hspca Hspcb Hspe1 Syvn1
431	GO:0007017 [7]: microtubule-based process	45	45	3711	93	8780	-4.99	0.0	1.36	0.5	4930542G03Rik Birc5 Cdca1 Ckap1 Clasp2 Cryaa Dctn2 Dnahc5 Dnahc8 Dnchc1 Dncic1 Dncic2 Gabarap Gadd45a Kif1a Kif1c Kif2a Kif2c Kif3a Kif3c Kif5b Kif5c Kifap3 Kifc3 Map1lc3b Mtap1b Mtap4 Ndel1 Nusap1 Pafah1b1 Ptk2 Ranbp1 Rnf30 Stmn1 Tbca Tcte3 Tekt1 Tuba1 Tuba3 Tuba4 Tuba8 Tubb4 Tubb5 Tubb6 Unc119
432	GO:0007292 [6]: female gamete generation	1	1	3755	12	8861	-5.0	0.0	0.01	0.0	Afp
433	GO:0042742 [6]: defense response to bacteria	15	15	3741	50	8823	-5.0	0.0	0.1	0.03	Camp Defb11 Defb3 Defb7 Defb8 Defcr3 Defcr4 Fcer1g Fcgr1 Hamp Ifna1 Ifnb1 Leap2 Ngp Prg3
434	GO:0009790 [3]: embryonic development	55	55	3701	119	8754	-5.01	0.0	1.14	0.44	Aatf Acvr1 Acvr1b Arfrp1 Birc5 Chx10 Cops3 Cryaa Cryab Cyr61 Dab2 Dkk1 Dlx5 Dmbt1 Dppa3 E4f1 Ext1 Fkbp8 Gdf5 Gfi1 Gja8 Grem1 Hes7 Hhex Hira Hmgcr Hmx2 Hoxd13 Lama4 Lef1 Mab21l2 Mafb Mixl1 Nrg3 Pcdh8 Pfn1 Pou4f3 Ptf1a Rnf2 Setdb1 Sim2 Six3 Sox6 Tbx1 Tbx18 Tbx5 Tcf21 Thbd Twist1 Vasp Wnt3a Wnt7a Wnt9a Zbtb17 Zic5
435	GO:0030333 [5]: antigen processing	11	11	3745	40	8833	-5.01	0.0	0.07	0.02	Ap3d1 H2-D1 H2-Eb1 H2-Q1 H2-Q5 H2-T10 H2-T22 H2-T23 Hfe Ifi30 Tapbp
436	GO:0042981 [6]: regulation of apoptosis	59	59	3697	148	8725	-5.02	0.0	0.39	0.17	Angptl4 Apbb3 Atf5 Bad Bag1 Bat3 Bbc3 Bbp Bcl2l10 Bcl2l13 Bcl6 Bclaf1 Bid Birc1a Birc1b Birc5 Bmf Bnip3 Bnip3l Bnipl Btg2 Card10 Card14 Casp14 Casp8 Cd28 Cebpb Cfdp1 Cideb Cidec Col18a1 Dap Ddit3 Dedd Dedd2 Dffa Faim Fcgr1 Fcgr3 Gdf5 Ifi204 Lhx4 Mapk8ip1 Mgmt Mkl1 Mnt Ngfrap1 Pax7 Plagl2 Plg Prkca Ripk2 Sgk3 Sh3glb1 Stk17b Thoc1 Trim35 Wwox Zc3hc1
437	GO:0043067 [5]: regulation of programmed cell death	60	60	3696	150	8723	-5.02	0.0	0.4	0.17	Angptl4 Apbb3 Atf5 Bad Bag1 Bat3 Bbc3 Bbp Bcl2l10 Bcl2l13 Bcl6 Bclaf1 Bid Birc1a Birc1b Birc5 Bmf Bnip3 Bnip3l Bnipl Btg2 Card10 Card14 Casp14 Casp8 Cd28 Cebpb Cfdp1 Cideb Cidec Cntf Col18a1 Dap Ddit3 Dedd Dedd2 Dffa Faim Fcgr1 Fcgr3 Gdf5 Ifi204 Lhx4 Mapk8ip1 Mgmt Mkl1 Mnt Ngfrap1 Pax7 Plagl2 Plg Prkca Ripk2 Sgk3 Sh3glb1 Stk17b Thoc1 Trim35 Wwox Zc3hc1
438	GO:0050790 [3]: regulation of enzyme activity	26	26	3730	76	8797	-5.03	0.0	0.16	0.06	Adcy2 Adcy6 Adcy7 Adcy8 Arfgap3 Arhgap1 Chm Ddef1 Efna1 Fcer1a Gab1 Gadd45a Gadd45b Gadd45g Gdi1 Gng3 Mgmt Nrk Pdcd6 Pde6g Pkia Prkca Prkrip1 Ripk2 Syk Vcp
439	GO:0016571 [10]: histone methylation	4	4	3752	2	8871	-5.03	0.0	2.68	0.88	Carm1 Men1 Satb1 Suv420h2
440	GO:0030044 [7]: actin filament stabilization	4	4	3752	2	8871	-5.03	0.0	2.68	0.88	Dbnl Tmod2 Tmod3 Tmod4
441	GO:0030516 [6]: regulation of axon extension	4	4	3752	2	8871	-5.03	0.0	2.68	0.88	Nrp1 Ntn1 Sema3a Tnfrsf12a
442	GO:0042438 [6]: melanin biosynthesis	4	4	3752	2	8871	-5.03	0.0	2.68	0.88	Dct Ddt Matp Si
443	GO:0046323 [9]: glucose import	4	4	3752	2	8871	-5.03	0.0	2.68	0.88	Acdc Aps Aspscr1 Prkca
444	GO:0046324 [6]: regulation of glucose import	4	4	3752	2	8871	-5.03	0.0	2.68	0.88	Acdc Aps Aspscr1 Prkca
445	GO:0050769 [5]: positive regulation of neurogenesis	4	4	3752	2	8871	-5.03	0.0	2.68	0.88	Ephb2 Metrn Ntn1 Tnfrsf12a
446	GO:0051016 [8]: barbed-end actin filament capping	4	4	3752	2	8871	-5.03	0.0	2.68	0.88	Dbnl Tmod2 Tmod3 Tmod4
447	GO:0051187 [6]: cofactor catabolism	4	4	3752	2	8871	-5.03	0.0	2.68	0.88	Blvra Hmox1 Hmox2 Ncf1
448	GO:0000302 [6]: response to reactive oxygen species	4	4	3752	2	8871	-5.03	0.0	2.68	0.88	Ppp1r15b Prdx6 Txnrd2 Ucp3
449	GO:0006582 [5]: melanin metabolism	4	4	3752	2	8871	-5.03	0.0	2.68	0.88	Dct Ddt Matp Si
450	GO:0006583 [7]: melanin biosynthesis from tyrosine	4	4	3752	2	8871	-5.03	0.0	2.68	0.88	Dct Ddt Matp Si
451	GO:0006970 [5]: response to osmotic stress	4	4	3752	2	8871	-5.03	0.0	2.68	0.88	Gypa Pdpk1 Rac1 Trpv4
452	GO:0009068 [8]: aspartate family amino acid catabolism	4	4	3752	2	8871	-5.03	0.0	2.68	0.88	Aspa Bhmt Bhmt2 Mthfd1
453	GO:0009311 [7]: oligosaccharide metabolism	4	4	3752	2	8871	-5.03	0.0	2.68	0.88	B3galt2 B3galt3 B4galt1 St6galnac1
454	GO:0030198 [4]: extracellular matrix organization and biogenesis	15	15	3741	23	8850	-5.04	0.0	2.05	0.63	Agc1 Ambn Anxa2 Aplp1 B4galt1 Col18a1 Col5a3 Dmp1 Ephb2 Igsf4a Matn1 Pomt1 Ptk2 Rasgrf1 Tnxb
455	GO:0043062 [3]: extracellular structure organization and biogenesis	15	15	3741	23	8850	-5.04	0.0	2.05	0.63	Agc1 Ambn Anxa2 Aplp1 B4galt1 Col18a1 Col5a3 Dmp1 Ephb2 Igsf4a Matn1 Pomt1 Ptk2 Rasgrf1 Tnxb
456	GO:0006323 [6]: DNA packaging	46	46	3710	120	8753	-5.04	0.0	0.3	0.13	1700012L04Rik 2210018M11Rik 4930548G07Rik Actl6b Ard1 Asf1b Bmi1 Carm1 Cbx4 Cbx5 Cbx8 Cdyl Gpx4 H1foo H2afz Hdac3 Hdac5 Hdac7a Hils1 Hist1h1t Hist3h2ba Hmga1 Hmga2 Hmgb3 Hmgn2 Klf1 Men1 Mta2 Myst4 Nap1l1 Nap1l2 Nap1l4 Ring1 Satb1 Set Setdb1 Sirt2 Sirt7 Smarcd3 Smarce1 Smyd1 Sox3 Suv39h1 Suv39h2 Suv420h2 Tmem38b
457	GO:0005976 [5]: polysaccharide metabolism	14	14	3742	21	8852	-5.06	0.0	2.06	0.63	2200003E03Rik G6pc Gaa Gyg1 Gys2 Hs2st1 Phka1 Phkg1 Phkg2 Ppp1ca Ppp1cc Ppp1r1a Pygb Pygm
458	GO:0006096 [8]: glycolysis	14	14	3742	21	8852	-5.06	0.0	2.06	0.63	Aldoa Aldob Bpgm Eno1 Eno2 Eno3 Gck Hk2 Ldh2 Pdhb Pfkm Pgam2 Pkm2 Tpi1
459	GO:0043037 [7]: translation	49	49	3707	105	8768	-5.06	0.0	1.16	0.46	1500010M16Rik 2410018C20Rik Aco1 Arbp Bzw1 Cars Cdh16 Cubn Dao1 Dars Dazl Ddx1 Denr Eef1b2 Eif2ak3 Eif2b1 Eif2s1 Eif3s12 Eif3s3 Eif4b Eif4e2 Eif4ebp1 Eif4g2 Eif5 Eif5a Etf1 Fars1 Farslb Gfm1 Gfm2 Grcc2f Gtpbp2 Hars Itgb4bp Kars Lancl2 Lgtn Mknk2 Nars Ppp1r15b Rarsl Sars1 Skiv2l Snrp116 Srp9 Sui1-rs1 Tars Vars2 Wars
460	GO:0051049 [5]: regulation of transport	19	19	3737	32	8841	-5.06	0.0	1.88	0.5	Acdc Aps Aspscr1 Cd209b Clec7a Eda Fcer1g Fcgr1 Fcgr3 Khdrbs1 Prkca Ptx3 Rab3b Rab3c Rab5b Rab5c Rufy1 Tacc3 Vamp2
461	GO:0043280 [5]: positive regulation of caspase activity	4	4	3752	21	8852	-5.06	0.0	0.04	0.01	Mgmt Pdcd6 Ripk2 Vcp
462	GO:0043281 [4]: regulation of caspase activity	4	4	3752	21	8852	-5.06	0.0	0.04	0.01	Mgmt Pdcd6 Ripk2 Vcp
463	GO:0018342 [9]: protein prenylation	7	7	3749	7	8866	-5.06	0.0	2.41	0.88	1110013G13Rik 2210409M21Rik Adamts5 Comtd1 Fnta Gria1 Smarcd3
464	GO:0019370 [9]: leukotriene biosynthesis	7	7	3749	7	8866	-5.06	0.0	2.41	0.88	Alox12 Alox12b Alox5ap Aloxe3 Fcer1a Ltc4s Syk
465	GO:0007585 [4]: respiratory gaseous exchange	7	7	3749	7	8866	-5.06	0.0	2.41	0.88	Ednra Mafb Pbx3 Sftpa1 Sftpb Sftpc Tlx3
466	GO:0006112 [7]: energy reserve metabolism	13	13	3743	19	8854	-5.07	0.0	2.08	0.64	G6pc Gaa Gyg1 Gys2 Kl Phka1 Phkg1 Phkg2 Ppp1ca Ppp1cc Ppp1r1a Pygb Pygm
467	GO:0000165 [7]: MAPKKK cascade	25	25	3731	46	8827	-5.07	0.0	1.67	0.5	Akt2 Cav1 Cdc42ep5 Dok2 Dok5 Dusp10 Dusp19 Dusp22 Efna1 Epgn Fcer1a Gab1 Gadd45b Gadd45g Gng3 Map2k3 Map3k7 Mapk8ip1 Mapk8ip2 Nrbp Nrk Pde6g Prkca Syk Traf2
468	GO:0006399 [6]: tRNA metabolism	25	25	3731	46	8827	-5.07	0.0	1.67	0.5	1110032N12Rik Cars Cdh16 Cubn Dao1 Dars Elac2 Fars1 Farslb Hars Kars Mettl1 Nars Polr3d Pop5 Pop7 Qtrt1 Rarsl Rpp30 Sars1 Tars Trit1 Vars2 Wars Wdr4
469	GO:0050777 [6]: negative regulation of immune response	2	2	3754	15	8858	-5.07	0.0	0.02	0.0	Hmgb3 Pdcd1lg2
470	GO:0008629 [9]: induction of apoptosis by intracellular signals	2	2	3754	15	8858	-5.07	0.0	0.02	0.0	Ifi204 Prkca
471	GO:0043085 [4]: positive regulation of enzyme activity	17	17	3739	54	8819	-5.08	0.0	0.12	0.05	Adcy2 Adcy6 Adcy7 Adcy8 Efna1 Fcer1a Gab1 Gadd45b Gadd45g Gng3 Mgmt Nrk Pdcd6 Pde6g Ripk2 Syk Vcp
472	GO:0030005 [7]: di-, tri-valent inorganic cation homeostasis	18	18	3738	30	8843	-5.08	0.0	1.87	0.5	1300017J02Rik Aco1 Commd1 Fth1 Ftl1 Ftl2 Ftmt Fxn Gcm2 Hamp Hexb Mfi2 Mt2 Nucb2 Pth Rshl1 Sv2a Trfr2
473	GO:0005977 [8]: glycogen metabolism	12	12	3744	17	8856	-5.09	0.0	2.1	0.66	G6pc Gaa Gyg1 Gys2 Phka1 Phkg1 Phkg2 Ppp1ca Ppp1cc Ppp1r1a Pygb Pygm
474	GO:0006073 [7]: glucan metabolism	12	12	3744	17	8856	-5.09	0.0	2.1	0.66	G6pc Gaa Gyg1 Gys2 Phka1 Phkg1 Phkg2 Ppp1ca Ppp1cc Ppp1r1a Pygb Pygm
475	GO:0006958 [7]: complement activation, classical pathway	12	12	3744	17	8856	-5.09	0.0	2.1	0.66	1700013L23Rik C1qa C1qb C8b Cfi Colec12 Hc Klra2 Masp1 Mbl1 Mbl2 Serping1
476	GO:0007586 [4]: digestion	8	8	3748	9	8864	-5.1	0.0	2.3	0.81	1810009J06Rik 2210010C04Rik Apoa2 Clps Ctrb1 Pgc Prss2 Tac4
477	GO:0019953 [4]: sexual reproduction	49	49	3707	107	8766	-5.1	0.0	1.04	0.42	1700017G21Rik Acox1 Acrbp Acvr1 Adam24 Adam26 Afp Atp8b3 Bcl6 Bmp8a Bmp8b Catsper1 Ccna1 Clgn Dazap1 Dazl Ddx1 Fancc Frap1 Gal3st1 Gnpda1 Golga3 Gpx4 Hils1 Hist1h1t Hmga1 Hspa1l Mea1 Neurl Odf1 Ovol1 Pafah1b1 Pafah1b3 Plcz1 Prm1 Qk Spag6 Spam1 Spin Ssfa1 Ssty1 Tcp11 Tle3 Tnp2 Zfp37 Zfp39 Zfp393 Zp2 Zpbp
478	GO:0000003 [3]: reproduction	49	49	3707	107	8766	-5.1	0.0	1.04	0.42	1700017G21Rik Acox1 Acrbp Acvr1 Adam24 Adam26 Afp Atp8b3 Bcl6 Bmp8a Bmp8b Catsper1 Ccna1 Clgn Dazap1 Dazl Ddx1 Fancc Frap1 Gal3st1 Gnpda1 Golga3 Gpx4 Hils1 Hist1h1t Hmga1 Hspa1l Mea1 Neurl Odf1 Ovol1 Pafah1b1 Pafah1b3 Plcz1 Prm1 Qk Spag6 Spam1 Spin Ssfa1 Ssty1 Tcp11 Tle3 Tnp2 Zfp37 Zfp39 Zfp393 Zp2 Zpbp
479	GO:0006403 [4]: RNA localization	11	11	3745	15	8858	-5.1	0.0	2.13	0.67	Casc3 Fmr1 Khdrbs1 Nxf1 Nxf7 Nxt1 Phax Stau1 Thoc1 Thoc3 Thoc4
480	GO:0030003 [6]: cation homeostasis	24	24	3732	44	8829	-5.11	0.0	1.66	0.5	1300017J02Rik Aco1 Atp6v0c Commd1 Fth1 Ftl1 Ftl2 Ftmt Fxn Gcm2 Hamp Hexb Mfi2 Mt2 Mt4 Nucb2 Pth Rshl1 Slc4a10 Slc9a1 Slc9a8 Sv2a Tmprss3 Trfr2
481	GO:0051170 [7]: nuclear import	17	17	3739	28	8845	-5.11	0.0	1.87	0.5	Cse1l Eda Gckr Il20 Ipo4 Ipo9 Kpna1 Kpna3 Kpna4 Kpnb1 Nxf1 Nxf7 Nxt1 Ppp3ca Ranbp5 Tacc3 Tnpo2
482	GO:0006606 [7]: protein-nucleus import	17	17	3739	28	8845	-5.11	0.0	1.87	0.5	Cse1l Eda Gckr Il20 Ipo4 Ipo9 Kpna1 Kpna3 Kpna4 Kpnb1 Nxf1 Nxf7 Nxt1 Ppp3ca Ranbp5 Tacc3 Tnpo2
483	GO:0007185 [7]: transmembrane receptor protein tyrosine phosphatase signaling pathway	9	9	3747	11	8862	-5.12	0.0	2.22	0.74	Ptprcap Ptprm Ptprn Ptprn2 Ptpro Ptprr Ptprs Ptprt Ptpru
484	GO:0000910 [5]: cytokinesis	36	36	3720	74	8799	-5.14	0.0	1.28	0.5	Als2cr19 Anapc11 Anapc5 Ccna1 Ccna2 Ccnb3 Ccnd3 Ccne1 Ccng1 Ccni Ccnk Cdc25a Cdc25b Cdc26 Cdc2l1 Cdc42 Cdca3 Cdca5 Cdk4 Cdk5 Ftsj2 Fzr1 Lats1 Lats2 Nek9 Nusap1 Pafah1b1 Pard6a Ppp1ca Ppp1cc Sept3 Sept4 Sept7 Sept9 Spag5 Ube2c
485	GO:0051242 [5]: positive regulation of cellular physiological process	53	53	3703	125	8748	-5.16	0.0	0.65	0.27	AY036118 Acdc Ap3d1 Arhgap8 Bad Bbc3 Bbp Bcl2l10 Bclaf1 Bid Bnip3 Bnip3l Bnipl Casp14 Cd209b Cd28 Cd3e Cebpb Cideb Cidec Clec7a Cnbp1 Col18a1 Dap Dffa Eda Fcer1g Fcgr1 Fcgr3 Fgf7 Gli2 Ifi204 Il15 Ilk Lzf Mab21l2 Ngfrap1 Pdcd1lg2 Pdgfc Plagl2 Plekhk1 Plg Prkca Prkcq Ptx3 Ripk2 Sh3glb1 Stk17b Syk Trim35 Ube2c Wwox Zap70
486	GO:0016477 [5]: cell migration	44	44	3712	96	8777	-5.16	0.0	1.02	0.39	Acvr1 Arhgap8 Artn Astn1 Ccr2 Cdh2 Cdk5 Chl1 Col18a1 Csf3r D7Ertd458e Dock2 Dpysl5 Efnb3 Ephb2 Fcer1g Fcgr3 Foxg1 Gbx2 Gfra3 Gpr54 Itgam Itgb2 Kif5c Lama4 Neurog2 Nr2f1 Nr2f2 Nrp1 Ntn1 Pafah1b1 Pex5 Prkca Ptk2 Rtn4 Runx3 Sema3a Srgap1 Tbr1 Tlx3 Tnfrsf12a Twist1 Vasp Zfhx1b
487	GO:0006281 [6]: DNA repair	35	35	3721	93	8780	-5.17	0.0	0.28	0.13	2210018M11Rik Apex1 Aptx C230052I12Rik Dclre1a Ddb1 Dmc1h Ercc1 Ercc3 Ercc5 Fancc Gtf2h1 Gtf2h4 Hspa1a Mgmt Msh2 Msh5 Mutyh Ogg1 Parp1 Parp2 Poll Prp19 Rad1 Rad21 Rad23a Rad51l1 Rad51l3 Rev3l Srd5a2 Sumo1 Tdp1 Trex1 Trex2 Xpa
488	GO:0048511 [3]: rhythmic process	8	8	3748	31	8842	-5.17	0.0	0.07	0.02	Afp Ccrn4l Gpr73 Hes7 Hrh1 Mtnr1a Nr5a1 Per2
489	GO:0051239 [4]: regulation of organismal physiological process	30	30	3726	82	8791	-5.17	0.0	0.24	0.1	Ap3d1 Apoa2 Aps Bad Cav1 Cd209b Cd28 Cd3e Cebpb Clec7a Edn2 Edn3 Elf1 Fcer1a Fcer1g Fcgr1 Fcgr3 Hbegf Hmgb3 Il15 Kcnh2 Map2k3 Mepe Pdcd1lg2 Prkca Prkcq Ptger4 Syk Thra Zap70
490	GO:0001654 [5]: eye morphogenesis	10	10	3746	36	8837	-5.18	0.0	0.09	0.03	Chx10 Cntf Cryaa Cryab Fkbp8 Gja8 Mab21l2 Mrg1 Nrl Six3
491	GO:0009100 [7]: glycoprotein metabolism	26	26	3730	50	8823	-5.18	0.0	1.47	0.5	Aatf B3galt3 B3galt6 B3gnt3 B3gnt5 Dpagt1 Fut2 Galnt1 Galnt7 Gcnt3 Itm1 Man1a Pomt1 Pomt2 Sec1 St3gal1 St3gal4 St3gal5 St6gal1 St6galnac1 St6galnac3 St6galnac4 St8sia1 St8sia2 St8sia3 St8sia5
492	GO:0019941 [9]: modification-dependent protein catabolism	32	32	3724	65	8808	-5.19	0.0	1.29	0.5	Fbxl12 Fbxo6b Fbxo8 Lnx1 Nedd8 Psma3 Psma5 Psma6 Psma8 Psmb2 Psmb4 Psmb5 Rnf11 Siah2 Skp2 Ube1x Ube1y1 Ube2c Ube2e3 Ube2l3 Ube2n Uchl1 Ufd1l Usp11 Usp12 Usp14 Usp26 Usp36 Usp39 Usp4 Usp9x Usp9y
493	GO:0017038 [6]: protein import	18	18	3738	31	8842	-5.19	0.0	1.72	0.5	Cse1l Eda Gckr Il20 Ipo4 Ipo9 Kpna1 Kpna3 Kpna4 Kpnb1 Nxf1 Nxf7 Nxt1 Ppp3ca Ranbp5 Tacc3 Timm8a Tnpo2
494	GO:0007411 [6]: axon guidance	17	17	3739	29	8844	-5.22	0.0	1.71	0.5	Artn Chl1 Dpysl5 Efnb3 Ephb2 Foxg1 Gbx2 Gfra3 Kif5c Neurog2 Nrp1 Ntn1 Runx3 Sema3a Tbr1 Tnfrsf12a Vasp
495	GO:0009893 [5]: positive regulation of metabolism	41	41	3715	90	8783	-5.22	0.0	0.97	0.35	0610033H09Rik Acdc Arnt2 Atf4 Cd209b Clec7a Cnbp1 Cntf Crsp6 Ebf1 Ebf2 Fcer1a Fcer1g Fcgr3 Gata5 Glis1 Hnf4a Klf13 Klf2 Lef1 Mafb Med6 Men1 Mta2 Ncoa1 Nfat5 Nr5a1 Plagl2 Prkcq Ptx3 Rac1 Rarg Rhog Sfpi1 Sp1 Sra1 Syk Tcea1 Tcf1 Tcf2 Tnrc11
496	GO:0007276 [5]: gametogenesis	41	41	3715	90	8783	-5.22	0.0	0.97	0.35	1700017G21Rik Acox1 Acrbp Acvr1 Adam24 Adam26 Afp Bcl6 Bmp8a Bmp8b Ccna1 Clgn Dazap1 Dazl Ddx1 Fancc Frap1 Gal3st1 Golga3 Gpx4 Hils1 Hist1h1t Hmga1 Hspa1l Mea1 Neurl Odf1 Ovol1 Pafah1b1 Pafah1b3 Prm1 Qk Spag6 Spin Ssty1 Tcp11 Tle3 Tnp2 Zfp37 Zfp39 Zfp393
497	GO:0044264 [6]: cellular polysaccharide metabolism	13	13	3743	20	8853	-5.23	0.0	1.88	0.5	2200003E03Rik G6pc Gaa Gyg1 Gys2 Phka1 Phkg1 Phkg2 Ppp1ca Ppp1cc Ppp1r1a Pygb Pygm
498	GO:0016569 [9]: covalent chromatin modification	5	5	3751	4	8869	-5.24	0.0	2.35	0.84	Carm1 Men1 Myst4 Satb1 Suv420h2
499	GO:0016570 [10]: histone modification	5	5	3751	4	8869	-5.24	0.0	2.35	0.84	Carm1 Men1 Myst4 Satb1 Suv420h2
500	GO:0042102 [8]: positive regulation of T-cell proliferation	5	5	3751	4	8869	-5.24	0.0	2.35	0.84	Cd28 Cd3e Il15 Pdcd1lg2 Prkcq
501	GO:0006692 [8]: prostanoid metabolism	5	5	3751	4	8869	-5.24	0.0	2.35	0.84	Ptgds Ptgds2 Ptgis Ptgs1 Tbxas1
502	GO:0006693 [9]: prostaglandin metabolism	5	5	3751	4	8869	-5.24	0.0	2.35	0.84	Ptgds Ptgds2 Ptgis Ptgs1 Tbxas1
503	GO:0006997 [5]: nuclear organization and biogenesis	5	5	3751	4	8869	-5.24	0.0	2.35	0.84	Nolc1 Ntn1 Pes1 Prm1 Ptk2
504	GO:0007346 [7]: regulation of mitotic cell cycle	5	5	3751	4	8869	-5.24	0.0	2.35	0.84	Aatf E4f1 Foxg1 Hdac3 Rprm
505	GO:0006919 [6]: caspase activation	4	4	3752	20	8853	-5.24	0.0	0.05	0.01	Mgmt Pdcd6 Ripk2 Vcp
506	GO:0051168 [7]: nuclear export	12	12	3744	18	8855	-5.25	0.0	1.89	0.5	Casc3 Fmr1 Hspa9a Khdrbs1 Nxf1 Nxf7 Nxt1 Phax Thoc1 Thoc3 Thoc4 Xpo6
507	GO:0009617 [6]: response to bacteria	18	18	3738	54	8819	-5.25	0.0	0.17	0.07	Camp Cd209b Defb11 Defb3 Defb7 Defb8 Defcr3 Defcr4 Fcer1g Fcgr1 Hamp Ifna1 Ifnb1 Leap2 Ncf1 Ngp Prg3 Wasl
508	GO:0006511 [10]: ubiquitin-dependent protein catabolism	31	31	3725	64	8809	-5.26	0.0	1.2	0.49	Fbxl12 Fbxo6b Fbxo8 Lnx1 Psma3 Psma5 Psma6 Psma8 Psmb2 Psmb4 Psmb5 Rnf11 Siah2 Skp2 Ube1x Ube1y1 Ube2c Ube2e3 Ube2l3 Ube2n Uchl1 Ufd1l Usp11 Usp12 Usp14 Usp26 Usp36 Usp39 Usp4 Usp9x Usp9y
509	GO:0035295 [3]: tube development	15	15	3741	47	8826	-5.26	0.0	0.15	0.05	Cutl1 Cyr61 Fgf18 Foxf1a Hhex Hsd11b1 Pbx1 Pfn1 Ppp1ca Sim2 Sox6 Tbx5 Twist1 Vasp Zic5
510	GO:0007389 [3]: pattern specification	41	41	3715	93	8780	-5.27	0.0	0.81	0.3	Acvr1 Acvr2b Btg2 Cdx1 Cdx2 Cyr61 Dll3 Dnahc11 Fkbp8 Foxg1 Grem1 Gsh2 Hes7 Hoxa11 Hoxa4 Hoxa7 Hoxb13 Hoxb3 Hoxb4 Hoxb5 Hoxb6 Hoxb7 Hoxc6 Hoxc9 Hoxd1 Hoxd11 Hoxd13 Hoxd3 Lef1 Lhx2 Mafb Pbx3 Pcdh8 Rfx3 Rnf111 Rnf2 Shrm Sim2 Tbx1 Tbx18 Wnt3a
511	GO:0009583 [7]: detection of light	11	11	3745	16	8857	-5.28	0.0	1.9	0.52	Fech Gnat1 Gnat2 Gnb1 Guca1a Opn4 Pdc Pde6c Pde6d Rho Zcwcc2
512	GO:0009416 [7]: response to light	11	11	3745	16	8857	-5.28	0.0	1.9	0.52	Fech Gnat1 Gnat2 Gnb1 Guca1a Opn4 Pdc Pde6c Pde6d Rho Zcwcc2
513	GO:0009913 [4]: epidermal cell differentiation	3	3	3753	1	8872	-5.28	0.0	2.5	0.88	Cutl1 Gfi1 Mcoln3
514	GO:0018208 [9]: peptidyl-proline modification	3	3	3753	1	8872	-5.28	0.0	2.5	0.88	Fkbp6 P4ha1 P4hb
515	GO:0019229 [5]: regulation of vasoconstriction	3	3	3753	1	8872	-5.28	0.0	2.5	0.88	Cav1 Edn2 Edn3
516	GO:0030833 [7]: regulation of actin filament polymerization	3	3	3753	1	8872	-5.28	0.0	2.5	0.88	Eln Pfn1 Rac1
517	GO:0042310 [6]: vasoconstriction	3	3	3753	1	8872	-5.28	0.0	2.5	0.88	Cav1 Edn2 Edn3
518	GO:0042403 [6]: thyroid hormone metabolism	3	3	3753	1	8872	-5.28	0.0	2.5	0.88	Dio2 Tgn Ttr
519	GO:0042491 [5]: auditory hair cell differentiation	3	3	3753	1	8872	-5.28	0.0	2.5	0.88	Cutl1 Gfi1 Mcoln3
520	GO:0045087 [5]: innate immune response	3	3	3753	1	8872	-5.28	0.0	2.5	0.88	Dock2 Mx1 Mx2
521	GO:0045333 [7]: cellular respiration	3	3	3753	1	8872	-5.28	0.0	2.5	0.88	Mto1 Nfatc3 Sdhb
522	GO:0045426 [7]: quinone cofactor biosynthesis	3	3	3753	1	8872	-5.28	0.0	2.5	0.88	Coq3 Coq6 Coq7
523	GO:0045446 [4]: endothelial cell differentiation	3	3	3753	1	8872	-5.28	0.0	2.5	0.88	Col18a1 Hoxb5 Prox1
524	GO:0045745 [6]: positive regulation of G-protein coupled receptor protein signaling pathway	3	3	3753	1	8872	-5.28	0.0	2.5	0.88	Gpr44 Pde6g Tmod2
525	GO:0046626 [5]: regulation of insulin receptor signaling pathway	3	3	3753	1	8872	-5.28	0.0	2.5	0.88	Prkca Socs1 Socs3
526	GO:0048009 [8]: insulin-like growth factor receptor signaling pathway	3	3	3753	1	8872	-5.28	0.0	2.5	0.88	Grb10 Igf1r Perq1
527	GO:0048103 [6]: somatic stem cell division	3	3	3753	1	8872	-5.28	0.0	2.5	0.88	Bmi1 Hoxb4 Wnt3a
528	GO:0050771 [6]: negative regulation of axonogenesis	3	3	3753	1	8872	-5.28	0.0	2.5	0.88	Nrp1 Ntn1 Sema3a
529	GO:0050880 [5]: regulation of blood vessel size	3	3	3753	1	8872	-5.28	0.0	2.5	0.88	Cav1 Edn2 Edn3
530	GO:0000186 [6]: activation of MAPKK	3	3	3753	1	8872	-5.28	0.0	2.5	0.88	Gadd45b Gadd45g Nrk
531	GO:0001820 [5]: serotonin secretion	3	3	3753	1	8872	-5.28	0.0	2.5	0.88	Fcer1a Fcgr3 Syk
532	GO:0006473 [8]: protein amino acid acetylation	3	3	3753	1	8872	-5.28	0.0	2.5	0.88	Ard1 Myst4 Pcaf
533	GO:0006561 [9]: proline biosynthesis	3	3	3753	1	8872	-5.28	0.0	2.5	0.88	Pycr2 Pycrl Pycs
534	GO:0006599 [7]: phosphagen metabolism	3	3	3753	1	8872	-5.28	0.0	2.5	0.88	Ckm Ckmt2 Gatm
535	GO:0006972 [6]: hyperosmotic response	3	3	3753	1	8872	-5.28	0.0	2.5	0.88	Pdpk1 Rac1 Trpv4
536	GO:0006983 [5]: ER-overload response	3	3	3753	1	8872	-5.28	0.0	2.5	0.88	Ddit3 Hspa5 Ppp1r15b
537	GO:0007143 [9]: female meiosis	3	3	3753	1	8872	-5.28	0.0	2.5	0.88	Ppp1ca Spin Stag3
538	GO:0007628 [5]: adult walking behavior	3	3	3753	1	8872	-5.28	0.0	2.5	0.88	Efnb3 Msra Scn8a
539	GO:0009086 [8]: methionine biosynthesis	3	3	3753	1	8872	-5.28	0.0	2.5	0.88	Bhmt Bhmt2 Mthfd1
540	GO:0009396 [7]: folic acid and derivative biosynthesis	3	3	3753	1	8872	-5.28	0.0	2.5	0.88	Fpgs Mthfd1 Mthfd2
541	GO:0042113 [7]: B-cell activation	10	10	3746	35	8838	-5.28	0.0	0.1	0.04	Bad Bcl11a Blr1 Bsf3 Hmgb3 Lmtn Ms4a1 Nkx2-3 Rgs1 Syk
542	GO:0050865 [5]: regulation of cell activation	10	10	3746	35	8838	-5.28	0.0	0.1	0.04	Ap3d1 Bad Cd28 Cd3e Hmgb3 Il15 Pdcd1lg2 Prkcq Syk Zap70
543	GO:0051249 [6]: regulation of lymphocyte activation	10	10	3746	35	8838	-5.28	0.0	0.1	0.04	Ap3d1 Bad Cd28 Cd3e Hmgb3 Il15 Pdcd1lg2 Prkcq Syk Zap70
544	GO:0016567 [9]: protein ubiquitination	34	34	3722	87	8786	-5.29	0.0	0.38	0.16	AL033326 Anapc11 Bmi1 Cnot4 Dtx2 Fbxw7 Lnx1 March2 Mkrn1 Neud4 Prp19 Rapsn Rnf11 Rnf110 Rnf14 Rnf17 Rnf25 Rnf4 Siah2 Traf2 Trim10 Trim11 Trim12 Trim13 Trim17 Trim2 Trim28 Trim3 Trim30 Trim35 Trim46 Vhlh Zfp364 Zfpl1
545	GO:0030097 [5]: hemopoiesis	30	30	3726	79	8794	-5.29	0.0	0.32	0.13	AI586015 AY036118 Ap3d1 Bad Bcl11a Bsf3 Casp8 Ccr2 Cd28 Cd3e Dock2 F730004D16Rik Flt3l Gadd45g Hmgb3 Icsbp1 Il15 Il17e Lmtn Lzf Nkx2-3 Pirb Plekhk1 Sfpi1 Spna1 Syk Tacc3 Txnrd2 Wnt3a Zap70
546	GO:0042475 [6]: odontogenesis (sensu Vertebrata)	2	2	3754	14	8859	-5.29	0.0	0.03	0.01	Ambn Lef1
547	GO:0042476 [5]: odontogenesis	2	2	3754	14	8859	-5.29	0.0	0.03	0.01	Ambn Lef1
548	GO:0046545 [5]: development of primary female sexual characteristics	2	2	3754	14	8859	-5.29	0.0	0.03	0.01	Afp Nr5a1
549	GO:0046660 [4]: female sex differentiation	2	2	3754	14	8859	-5.29	0.0	0.03	0.01	Afp Nr5a1
550	GO:0050871 [8]: positive regulation of B-cell activation	2	2	3754	14	8859	-5.29	0.0	0.03	0.01	Bad Syk
551	GO:0006487 [9]: N-linked glycosylation	2	2	3754	14	8859	-5.29	0.0	0.03	0.01	Dpagt1 Man1a
552	GO:0008585 [6]: female gonad development	2	2	3754	14	8859	-5.29	0.0	0.03	0.01	Afp Nr5a1
553	GO:0006405 [7]: RNA-nucleus export	10	10	3746	14	8859	-5.29	0.0	1.93	0.54	Casc3 Fmr1 Khdrbs1 Nxf1 Nxf7 Nxt1 Phax Thoc1 Thoc3 Thoc4
554	GO:0007050 [7]: cell cycle arrest	10	10	3746	14	8859	-5.29	0.0	1.93	0.54	Ak1 Cdkn1c Cgref1 Ddit3 Gadd45a Msh2 Pmp22 Rprm Slfn1 Tsg101
555	GO:0007602 [8]: phototransduction	10	10	3746	14	8859	-5.29	0.0	1.93	0.54	Gnat1 Gnat2 Gnb1 Guca1a Opn4 Pdc Pde6c Pde6d Rho Zcwcc2
556	GO:0007409 [6]: axonogenesis	26	26	3730	52	8821	-5.3	0.0	1.27	0.5	Artn Cdk5 Chl1 Dlx5 Dpysl5 Efna1 Efnb3 Ephb2 Foxg1 Gbx2 Gfra3 Kif5c Metrn Neurog2 Nrp1 Ntn1 Pip5k1c Runx3 Ryk Sema3a Slitrk1 Stmn1 Tbr1 Tnfrsf12a Vasp Wnt3a
557	GO:0042044 [5]: fluid transport	6	6	3750	6	8867	-5.32	0.0	2.17	0.71	Aqp2 Aqp4 Aqp7 Aqp8 Aqp9 Mip
558	GO:0042773 [7]: ATP synthesis coupled electron transport	6	6	3750	6	8867	-5.32	0.0	2.17	0.71	1110020P15Rik Ndufb9 Ndufs3 Ndufs7 Ndufv1 Uqcrb
559	GO:0045765 [7]: regulation of angiogenesis	6	6	3750	6	8867	-5.32	0.0	2.17	0.71	Arts1 Crhr2 Id1 Mapk7 Plg Serpine1
560	GO:0000059 [8]: protein-nucleus import, docking	6	6	3750	6	8867	-5.32	0.0	2.17	0.71	Cse1l Ipo4 Ipo9 Kpnb1 Ranbp5 Tnpo2
561	GO:0006284 [7]: base-excision repair	6	6	3750	6	8867	-5.32	0.0	2.17	0.71	Mutyh Ogg1 Parp1 Parp2 Poll Rad51l3
562	GO:0006833 [6]: water transport	6	6	3750	6	8867	-5.32	0.0	2.17	0.71	Aqp2 Aqp4 Aqp7 Aqp8 Aqp9 Mip
563	GO:0006461 [7]: protein complex assembly	26	26	3730	70	8803	-5.32	0.0	0.29	0.13	1700012L04Rik Ap2a1 Ap2a2 Asf1b Brunol4 Cox15 Cugbp2 Ddx1 Gemin6 H1foo H2afz Hist1h1t Hist3h2ba Lpxn Nap1l1 Nap1l2 Nap1l4 Ptbp2 Sema4d Set Sfrs2 Sfrs9 Smn1 Tmem38b Wasf1 Waspip
564	GO:0042127 [5]: regulation of cell proliferation	38	38	3718	91	8782	-5.32	0.0	0.58	0.22	AY036118 Anxa1 Atf5 Bcl11b Btg1 Cav1 Cd28 Cd3e Cdk4 Cfdp1 Cnbp1 Col18a1 Dusp22 E2f4 Fgf7 Gli2 Gpr54 Hhex Hoxd13 Il15 Ilk Lzf Mab21l2 Mafg Mtbp Pdcd1lg2 Pdgfc Pin1 Plekhk1 Prkcq Prox1 Slfn1 Slfn2 Slfn3 Tff1 Tgfbr2 Tsg101 Ube2c
565	GO:0007269 [4]: neurotransmitter secretion	9	9	3747	12	8861	-5.32	0.0	1.96	0.55	Fcer1a Fcgr3 Snapap Stx4a Syk Syn3 Syt1 Syt4 Vamp2
566	GO:0000067 [6]: DNA replication and chromosome cycle	34	34	3722	85	8788	-5.33	0.0	0.44	0.18	2610036N15Rik 2810406C15Rik Akap8 Brrn1 Ccne1 Cdc45l Dnajc2 Dntt E4f1 Mad2l1 Mcm3 Msh2 Msh5 Nusap1 Orc2l Orc3l Orc4l Orc5l Orc6l Pola2 Pold4 Poll Prm1 Rad21 Rev3l Rfc3 Rfc4 Set Smc1l2 Ssbp1 Stag1 Stag2 Stag3 Top1mt
567	GO:0007243 [6]: protein kinase cascade	37	37	3719	86	8787	-5.33	0.0	0.69	0.3	Acdc Akt2 Bsf3 Cav1 Cdc42ep5 Cntf Dok2 Dok5 Dusp10 Dusp19 Dusp22 Efna1 Epgn Fcer1a Gab1 Gadd45b Gadd45g Gng3 Ikbkb Il20 Map2k3 Map3k7 Mapk8ip1 Mapk8ip2 Nrbp Nrg3 Nrk Pde6g Prkca Raf1 Snip1 Socs1 Syk Thop1 Tlr4 Tnip2 Traf2
568	GO:0051028 [7]: mRNA transport	8	8	3748	10	8863	-5.34	0.0	2.0	0.59	Casc3 Fmr1 Nxf1 Nxf7 Nxt1 Thoc1 Thoc3 Thoc4
569	GO:0000245 [8]: spliceosome assembly	8	8	3748	10	8863	-5.34	0.0	2.0	0.59	Brunol4 Cugbp2 Ddx1 Gemin6 Ptbp2 Sfrs2 Sfrs9 Smn1
570	GO:0006406 [8]: mRNA-nucleus export	8	8	3748	10	8863	-5.34	0.0	2.0	0.59	Casc3 Fmr1 Nxf1 Nxf7 Nxt1 Thoc1 Thoc3 Thoc4
571	GO:0008286 [8]: insulin receptor signaling pathway	8	8	3748	10	8863	-5.34	0.0	2.0	0.59	Aps Eif4ebp1 Insr Prkca Slc2a8 Socs1 Socs3 Zfp106
572	GO:0030595 [6]: immune cell chemotaxis	7	7	3749	8	8865	-5.34	0.0	2.07	0.63	Csf3r Dock2 Fcer1g Fcgr3 Itgam Itgb2 Prkca
573	GO:0006595 [7]: polyamine metabolism	7	7	3749	8	8865	-5.34	0.0	2.07	0.63	Dhps Oaz1 Oaz2 Oazin Odc1 Sms Srm
574	GO:0007229 [6]: integrin-mediated signaling pathway	21	21	3735	40	8833	-5.34	0.0	1.38	0.5	A030005K14Rik Adam22 Adam24 Adam26 Adamts10 Adamts4 Adamts5 Ibsp Ilk Ilkap Itga2b Itga5 Itga7 Itgal Itgam Itgb1 Itgb2 Itgb4bp Itgb7 Ptk2 Rhoa
575	GO:0006400 [7]: tRNA modification	16	16	3740	28	8845	-5.35	0.0	1.56	0.5	Cars Cdh16 Cubn Dao1 Dars Fars1 Farslb Hars Kars Nars Qtrt1 Rarsl Sars1 Tars Vars2 Wars
576	GO:0007249 [7]: I-kappaB kinase/NF-kappaB cascade	5	5	3751	22	8851	-5.35	0.0	0.06	0.02	Acdc Ikbkb Snip1 Tlr4 Tnip2
577	GO:0050801 [4]: ion homeostasis	24	24	3732	48	8825	-5.35	0.0	1.24	0.5	1300017J02Rik Aco1 Atp6v0c Commd1 Fth1 Ftl1 Ftl2 Ftmt Fxn Gcm2 Hamp Hexb Mfi2 Mt2 Mt4 Nucb2 Pth Rshl1 Slc4a10 Slc9a1 Slc9a8 Sv2a Tmprss3 Trfr2
578	GO:0006873 [5]: cell ion homeostasis	24	24	3732	48	8825	-5.35	0.0	1.24	0.5	1300017J02Rik Aco1 Atp6v0c Commd1 Fth1 Ftl1 Ftl2 Ftmt Fxn Gcm2 Hamp Hexb Mfi2 Mt2 Mt4 Nucb2 Pth Rshl1 Slc4a10 Slc9a1 Slc9a8 Sv2a Tmprss3 Trfr2
579	GO:0045045 [5]: secretory pathway	28	28	3728	73	8800	-5.35	0.0	0.35	0.14	1700018F24Rik 1700123K08Rik Arhgap17 Chic2 Exoc8 Folr1 Folr2 Gga1 Kif1c Pldn Rab3b Rab3c Sec22l1 Sec3l1 Sec8l1 Snap23 Snapap Srp54 Ssr2 Stx18 Stx4a Stx7 Stxbp2 Stxbp3 Vamp2 Vps29 Vps35 Vps45
580	GO:0035239 [4]: tube morphogenesis	7	7	3749	27	8846	-5.36	0.0	0.09	0.03	Cyr61 Pbx1 Pfn1 Ppp1ca Twist1 Vasp Zic5
581	GO:0046649 [6]: lymphocyte activation	27	27	3729	71	8802	-5.36	0.0	0.33	0.13	Ap3d1 Bad Bcl11a Blr1 Bsf3 Ccnd3 Cd28 Cd3e Dock2 Flt3l Gadd45g Hmgb3 Il15 Impdh1 Impdh2 Lmtn Ms4a1 Nkx2-3 Pdcd1lg2 Prkcq Rgs1 Sfpi1 Sla2 Slamf1 Syk Was Zap70
582	GO:0016055 [6]: Wnt receptor signaling pathway	28	28	3728	59	8814	-5.36	0.0	1.06	0.43	Aes Apc2 Axin1 Csnk2a1 Dkk1 Dkk2 Dvl1 Fbxw2 Foxl1 Fzd7 Lef1 Senp2 Sfrp2 Six3 Tle3 Wif1 Wnt10a Wnt10b Wnt11 Wnt16 Wnt2 Wnt2b Wnt3a Wnt7a Wnt7b Wnt8a Wnt8b Wnt9a
583	GO:0051246 [5]: regulation of protein metabolism	25	25	3731	51	8822	-5.37	0.0	1.16	0.46	0610033H09Rik Ang1 Ang3 Cd209b Clec7a Cntf Dbnl Eif4ebp1 Eln Fcer1a Fcer1g Fcgr3 Nfx1 Pdgfc Pfn1 Prkca Prkcq Rac1 Serpinb1a Socs1 Spp2 Syk Tmod2 Tmod3 Tmod4
584	GO:0007169 [7]: transmembrane receptor protein tyrosine kinase signaling pathway	30	30	3726	65	8808	-5.37	0.0	0.96	0.34	AI586015 Alk Angpt1 Angpt4 Aps Dok2 Dok5 Efna1 Eif4ebp1 Epha3 Epha8 Ephb2 Ephb6 Gdnf Gfra1 Gfra3 Grb10 Hbegf Igf1r Insr Nrp1 Pde6g Pdgfc Perq1 Plat Prkca Slc2a8 Socs1 Socs3 Zfp106
585	GO:0043038 [7]: amino acid activation	15	15	3741	26	8847	-5.38	0.0	1.55	0.5	Cars Cdh16 Cubn Dao1 Dars Fars1 Farslb Hars Kars Nars Rarsl Sars1 Tars Vars2 Wars
586	GO:0043039 [8]: tRNA aminoacylation	15	15	3741	26	8847	-5.38	0.0	1.55	0.5	Cars Cdh16 Cubn Dao1 Dars Fars1 Farslb Hars Kars Nars Rarsl Sars1 Tars Vars2 Wars
587	GO:0006418 [8]: tRNA aminoacylation for protein translation	15	15	3741	26	8847	-5.38	0.0	1.55	0.5	Cars Cdh16 Cubn Dao1 Dars Fars1 Farslb Hars Kars Nars Rarsl Sars1 Tars Vars2 Wars
588	GO:0006643 [6]: membrane lipid metabolism	26	26	3730	54	8819	-5.39	0.0	1.1	0.43	2810004N20Rik AU041707 Abca4 Agpat1 Agpat3 Asah3 Atp8b3 B3gnt5 B4galt6 Cept1 Coasy Gal3st1 Galc Gba Gpld1 Isyna1 Lpgat1 Lrat Lypla3 Pcyt1a Pip5k1a Pip5k1c Sftpb Sh3glb1 Smpd3 St6galnac1
589	GO:0007218 [7]: neuropeptide signaling pathway	23	23	3733	46	8827	-5.39	0.0	1.22	0.5	Adm Agrp Cart Celsr3 Centd2 Crcp Gal Glp1r Grp Hcrt Npff Npy Npy2r Penk1 Pnoc Pomc1 Ppyr1 Rassf1 Rassf3 Rgl3 Sgne1 Sstr2 Tac1
590	GO:0050776 [5]: regulation of immune response	21	21	3735	58	8815	-5.4	0.0	0.26	0.12	Ap3d1 Aps Bad Cd209b Cd28 Cd3e Cebpb Clec7a Elf1 Fcer1a Fcer1g Fcgr1 Fcgr3 Hmgb3 Il15 Map2k3 Pdcd1lg2 Prkca Prkcq Syk Zap70
591	GO:0045321 [5]: immune cell activation	31	31	3725	76	8797	-5.4	0.0	0.5	0.18	Ap3d1 Bad Bcl11a Blr1 Bsf3 Ccnd3 Cd28 Cd3e Dock2 Fcgr3 Flt3l Fyb Gadd45g Hmgb3 Il15 Impdh1 Impdh2 Lcp2 Lmtn Ms4a1 Nkx2-3 Pdcd1lg2 Pirb Prkcq Rgs1 Sfpi1 Sla2 Slamf1 Syk Was Zap70
592	GO:0001775 [4]: cell activation	32	32	3724	76	8797	-5.4	0.0	0.6	0.24	Ap3d1 Bad Bcl11a Blr1 Bsf3 Ccnd3 Cd28 Cd3e Dock2 Fcgr3 Flt3l Fyb Gadd45g Hmgb3 Il15 Impdh1 Impdh2 Lcp2 Lmtn Ms4a1 Nkx2-3 Pdcd1lg2 Pirb Plcz1 Prkcq Rgs1 Sfpi1 Sla2 Slamf1 Syk Was Zap70
593	GO:0030182 [4]: neuron differentiation	11	11	3745	17	8856	-5.42	0.0	1.7	0.5	Bag1 Btg2 Cebpb Efna1 Foxg1 Hes5 Map2k1 Nr4a2 Runx1 Tlx1 Tlx3
594	GO:0008285 [6]: negative regulation of cell proliferation	12	12	3744	38	8835	-5.43	0.0	0.16	0.06	Bcl11b Btg1 Cav1 Gpr54 Mtbp Pdcd1lg2 Prox1 Slfn1 Slfn2 Slfn3 Tff1 Tsg101
595	GO:0009451 [6]: RNA modification	18	18	3738	34	8839	-5.44	0.0	1.33	0.5	Apobec2 Cars Cdh16 Cubn Dao1 Dars Fars1 Farslb Hars Kars Nars Qtrt1 Rarsl Sars1 Tars Tfb2m Vars2 Wars
596	GO:0016337 [5]: cell-cell adhesion	29	29	3727	70	8803	-5.44	0.0	0.55	0.22	2010005A06Rik Arvcf Astn1 C920006C10Rik Cdh11 Cdh13 Cdh15 Cdh16 Cdh17 Cdh2 Cdh6 Cdh8 Cdh9 Celsr3 Clec7a Clstn2 Clstn3 D7Ertd458e Dsc1 Icam4 Igsf4a Mucdhl Pcdh15 Pcdhb1 Pcdhb10 Pcdhb22 Pcdhb8 Pvrl3 Tcam1
597	GO:0045941 [7]: positive regulation of transcription	29	29	3727	66	8807	-5.44	0.0	0.75	0.3	Arnt2 Atf4 Cnbp1 Crsp6 Ebf1 Ebf2 Gata5 Glis1 Hnf4a Klf13 Klf2 Lef1 Mafb Med6 Men1 Mta2 Ncoa1 Nfat5 Nr5a1 Plagl2 Rarg Rhog Sfpi1 Sp1 Sra1 Tcea1 Tcf1 Tcf2 Tnrc11
598	GO:0009624 [6]: response to nematodes	2	2	3754	0	8873	-5.45	0.0	2.43	0.88	Il17e Itlna
599	GO:0015909 [7]: long-chain fatty acid transport	2	2	3754	0	8873	-5.45	0.0	2.43	0.88	Adfp Cpt1b
600	GO:0016046 [6]: detection of fungi	2	2	3754	0	8873	-5.45	0.0	2.43	0.88	Cd209b Clec7a
601	GO:0016198 [7]: axon choice point recognition	2	2	3754	0	8873	-5.45	0.0	2.43	0.88	Efnb3 Foxg1
602	GO:0019307 [8]: mannose biosynthesis	2	2	3754	0	8873	-5.45	0.0	2.43	0.88	Pmm1 Pmm2
603	GO:0019374 [8]: galactolipid metabolism	2	2	3754	0	8873	-5.45	0.0	2.43	0.88	Gal3st1 Galc
604	GO:0019852 [7]: L-ascorbic acid metabolism	2	2	3754	0	8873	-5.45	0.0	2.43	0.88	Gulo Slc23a2
605	GO:0019915 [6]: lipid storage	2	2	3754	0	8873	-5.45	0.0	2.43	0.88	Adfp Cav1
606	GO:0030503 [5]: regulation of cell redox homeostasis	2	2	3754	0	8873	-5.45	0.0	2.43	0.88	Apex1 Ddit3
607	GO:0040009 [5]: regulation of growth rate	2	2	3754	0	8873	-5.45	0.0	2.43	0.88	Parp1 Wrn
608	GO:0042448 [7]: progesterone metabolism	2	2	3754	0	8873	-5.45	0.0	2.43	0.88	Afp Akr1c18
609	GO:0043149 [11]: stress fiber formation	2	2	3754	0	8873	-5.45	0.0	2.43	0.88	Eln Rhoa
610	GO:0045185 [5]: maintenance of protein localization	2	2	3754	0	8873	-5.45	0.0	2.43	0.88	Pfn1 Tacc3
611	GO:0045454 [5]: cell redox homeostasis	2	2	3754	0	8873	-5.45	0.0	2.43	0.88	Apex1 Ddit3
612	GO:0046072 [10]: dTDP metabolism	2	2	3754	0	8873	-5.45	0.0	2.43	0.88	Dtymk Tyki
613	GO:0046716 [6]: muscle maintenance	2	2	3754	0	8873	-5.45	0.0	2.43	0.88	Mtm1 Plg
614	GO:0047484 [6]: regulation of response to osmotic stress	2	2	3754	0	8873	-5.45	0.0	2.43	0.88	Gypa Trpv4
615	GO:0048284 [6]: organelle fusion	2	2	3754	0	8873	-5.45	0.0	2.43	0.88	Mfn1 Mfn2
616	GO:0000288 [8]: mRNA catabolism, deadenylylation-dependent decay	2	2	3754	0	8873	-5.45	0.0	2.43	0.88	Auh Usp52
617	GO:0000305 [7]: response to oxygen radicals	2	2	3754	0	8873	-5.45	0.0	2.43	0.88	Txnrd2 Ucp3
618	GO:0001539 [5]: ciliary or flagellar motility	2	2	3754	0	8873	-5.45	0.0	2.43	0.88	Dnahc11 Dnahc5
619	GO:0001879 [7]: detection of yeast	2	2	3754	0	8873	-5.45	0.0	2.43	0.88	Cd209b Clec7a
620	GO:0006101 [7]: citrate metabolism	2	2	3754	0	8873	-5.45	0.0	2.43	0.88	Aco2 Polr3h
621	GO:0006233 [10]: dTDP biosynthesis	2	2	3754	0	8873	-5.45	0.0	2.43	0.88	Dtymk Tyki
622	GO:0006422 [9]: aspartyl-tRNA aminoacylation	2	2	3754	0	8873	-5.45	0.0	2.43	0.88	Dars Nars
623	GO:0006537 [9]: glutamate biosynthesis	2	2	3754	0	8873	-5.45	0.0	2.43	0.88	Prodh Prodh2
624	GO:0006546 [9]: glycine catabolism	2	2	3754	0	8873	-5.45	0.0	2.43	0.88	Dmgdh Sardh
625	GO:0006603 [8]: phosphocreatine metabolism	2	2	3754	0	8873	-5.45	0.0	2.43	0.88	Ckm Ckmt2
626	GO:0006620 [7]: posttranslational protein-membrane targeting	2	2	3754	0	8873	-5.45	0.0	2.43	0.88	Folr1 Folr2
627	GO:0006681 [9]: galactosylceramide metabolism	2	2	3754	0	8873	-5.45	0.0	2.43	0.88	Gal3st1 Galc
628	GO:0006788 [6]: heme oxidation	2	2	3754	0	8873	-5.45	0.0	2.43	0.88	Hmox1 Hmox2
629	GO:0007000 [6]: nucleolus organization and biogenesis	2	2	3754	0	8873	-5.45	0.0	2.43	0.88	Nolc1 Pes1
630	GO:0007016 [7]: cytoskeletal anchoring	2	2	3754	0	8873	-5.45	0.0	2.43	0.88	Gypa Spnb4
631	GO:0007062 [8]: sister chromatid cohesion	2	2	3754	0	8873	-5.45	0.0	2.43	0.88	Smc1l2 Stag3
632	GO:0007617 [4]: mating behavior	2	2	3754	0	8873	-5.45	0.0	2.43	0.88	Ppp1r1b Svs3
633	GO:0008037 [5]: cell recognition	2	2	3754	0	8873	-5.45	0.0	2.43	0.88	Efnb3 Foxg1
634	GO:0008038 [6]: neuronal cell recognition	2	2	3754	0	8873	-5.45	0.0	2.43	0.88	Efnb3 Foxg1
635	GO:0008053 [7]: mitochondrial fusion	2	2	3754	0	8873	-5.45	0.0	2.43	0.88	Mfn1 Mfn2
636	GO:0008298 [5]: intracellular mRNA localization	2	2	3754	0	8873	-5.45	0.0	2.43	0.88	Casc3 Stau1
637	GO:0009082 [8]: branched chain family amino acid biosynthesis	2	2	3754	0	8873	-5.45	0.0	2.43	0.88	Bcat1 Bcat2
638	GO:0009138 [8]: pyrimidine nucleoside diphosphate metabolism	2	2	3754	0	8873	-5.45	0.0	2.43	0.88	Dtymk Tyki
639	GO:0009139 [8]: pyrimidine nucleoside diphosphate biosynthesis	2	2	3754	0	8873	-5.45	0.0	2.43	0.88	Dtymk Tyki
640	GO:0009189 [8]: deoxyribonucleoside diphosphate biosynthesis	2	2	3754	0	8873	-5.45	0.0	2.43	0.88	Dtymk Tyki
641	GO:0009196 [9]: pyrimidine deoxyribonucleoside diphosphate metabolism	2	2	3754	0	8873	-5.45	0.0	2.43	0.88	Dtymk Tyki
642	GO:0009197 [9]: pyrimidine deoxyribonucleoside diphosphate biosynthesis	2	2	3754	0	8873	-5.45	0.0	2.43	0.88	Dtymk Tyki
643	GO:0043065 [7]: positive regulation of apoptosis	29	29	3727	67	8806	-5.45	0.0	0.7	0.3	Bad Bbc3 Bbp Bcl2l10 Bclaf1 Bid Bnip3 Bnip3l Bnipl Casp14 Cd28 Cebpb Cideb Cidec Col18a1 Dap Dffa Fcgr1 Fcgr3 Ifi204 Ngfrap1 Plagl2 Plg Prkca Ripk2 Sh3glb1 Stk17b Trim35 Wwox
644	GO:0045935 [6]: positive regulation of nucleobase, nucleoside, nucleotide and nucleic acid metabolism	29	29	3727	67	8806	-5.45	0.0	0.7	0.3	Arnt2 Atf4 Cnbp1 Crsp6 Ebf1 Ebf2 Gata5 Glis1 Hnf4a Klf13 Klf2 Lef1 Mafb Med6 Men1 Mta2 Ncoa1 Nfat5 Nr5a1 Plagl2 Rarg Rhog Sfpi1 Sp1 Sra1 Tcea1 Tcf1 Tcf2 Tnrc11
645	GO:0043068 [6]: positive regulation of programmed cell death	29	29	3727	68	8805	-5.46	0.0	0.64	0.27	Bad Bbc3 Bbp Bcl2l10 Bclaf1 Bid Bnip3 Bnip3l Bnipl Casp14 Cd28 Cebpb Cideb Cidec Col18a1 Dap Dffa Fcgr1 Fcgr3 Ifi204 Ngfrap1 Plagl2 Plg Prkca Ripk2 Sh3glb1 Stk17b Trim35 Wwox
646	GO:0009952 [4]: anterior/posterior pattern formation	9	9	3747	31	8842	-5.46	0.0	0.12	0.05	Acvr2b Btg2 Hes7 Lef1 Pcdh8 Rnf2 Tbx1 Tbx18 Wnt3a
647	GO:0050657 [6]: nucleic acid transport	10	10	3746	15	8858	-5.46	0.0	1.71	0.5	Casc3 Fmr1 Khdrbs1 Nxf1 Nxf7 Nxt1 Phax Thoc1 Thoc3 Thoc4
648	GO:0050658 [6]: RNA transport	10	10	3746	15	8858	-5.46	0.0	1.71	0.5	Casc3 Fmr1 Khdrbs1 Nxf1 Nxf7 Nxt1 Phax Thoc1 Thoc3 Thoc4
649	GO:0051236 [5]: establishment of RNA localization	10	10	3746	15	8858	-5.46	0.0	1.71	0.5	Casc3 Fmr1 Khdrbs1 Nxf1 Nxf7 Nxt1 Phax Thoc1 Thoc3 Thoc4
650	GO:0009880 [4]: embryonic pattern specification	3	3	3753	16	8857	-5.46	0.0	0.05	0.01	Cyr61 Mafb Sim2
651	GO:0030224 [5]: monocyte differentiation	3	3	3753	16	8857	-5.46	0.0	0.05	0.01	Casp8 F730004D16Rik Sfpi1
652	GO:0030509 [9]: BMP signaling pathway	3	3	3753	16	8857	-5.46	0.0	0.05	0.01	Bmp6 Prss11 Sost
653	GO:0007623 [4]: circadian rhythm	3	3	3753	16	8857	-5.46	0.0	0.05	0.01	Gpr73 Mtnr1a Per2
654	GO:0009582 [6]: detection of abiotic stimulus	26	26	3730	57	8816	-5.47	0.0	0.88	0.3	Atp2b2 Axin1 Barhl1 Dfna5h Fech Gnat1 Gnat2 Gnb1 Guca1a Mcoln3 Myo7a Ndufb9 Opn4 Pcdh15 Pdc Pde6c Pde6d Rho Slc12a7 Spnb4 Strc Tectb Timm9 Tmc1 Wdr1 Zcwcc2
655	GO:0007610 [2]: behavior	28	28	3728	64	8809	-5.47	0.0	0.73	0.3	Astn1 Chl1 Chrna4 Chrnb2 Efnb3 Ephb2 Gfi1 Hcrt Itga5 Jph3 Mafg Mcoln3 Met Msra Npy1r Ntan1 Pcdh15 Pde1b Penk1 Ppp1r1b Prkar1b Qk Scn8a Svs3 Tmod2 Vdac3 Zfp312 Zic1
656	GO:0019882 [5]: antigen presentation	14	14	3742	42	8831	-5.47	0.0	0.2	0.08	Ap3d1 Azgp1 Fcer1g Fcgr1 Fcgr3 Fcgrt H2-D1 H2-Eb1 H2-Q1 H2-Q5 H2-T10 H2-T22 H2-T23 Hfe
657	GO:0009792 [4]: embryonic development (sensu Metazoa)	27	27	3729	62	8811	-5.48	0.0	0.71	0.3	Aatf Acvr1 Arfrp1 Chx10 Cops3 Cryaa Cryab Dab2 Dmbt1 Dppa3 Ext1 Fkbp8 Gja8 Hes7 Hhex Hira Lef1 Mab21l2 Mixl1 Pcdh8 Rnf2 Setdb1 Six3 Sox6 Tbx18 Wnt3a Zbtb17
658	GO:0045893 [8]: positive regulation of transcription, DNA-dependent	20	20	3736	54	8819	-5.49	0.0	0.31	0.13	Arnt2 Atf4 Cnbp1 Crsp6 Hnf4a Klf13 Lef1 Mafb Med6 Mta2 Nfat5 Nr5a1 Plagl2 Rarg Sfpi1 Sp1 Sra1 Tcea1 Tcf1 Tnrc11
659	GO:0043069 [6]: negative regulation of programmed cell death	18	18	3738	50	8823	-5.49	0.0	0.27	0.12	Angptl4 Apbb3 Atf5 Bcl2l10 Bcl6 Birc1a Birc1b Birc5 Btg2 Cebpb Cfdp1 Faim Lhx4 Mapk8ip1 Mkl1 Pax7 Sgk3 Zc3hc1
660	GO:0009795 [4]: embryonic morphogenesis	26	26	3730	64	8809	-5.49	0.0	0.49	0.18	Acvr1 Chx10 Cryaa Cryab Dkk1 Dlx5 Fkbp8 Gdf5 Gfi1 Gja8 Grem1 Hmx2 Hoxd13 Mab21l2 Mixl1 Pcdh8 Pfn1 Pou4f3 Six3 Tbx1 Tbx5 Twist1 Vasp Wnt7a Wnt9a Zic5
661	GO:0006497 [8]: protein lipidation	9	9	3747	13	8860	-5.5	0.0	1.72	0.5	1110013G13Rik 2210409M21Rik Adamts5 Comtd1 Fnta Gria1 Hhat Mttp Smarcd3
662	GO:0001505 [7]: regulation of neurotransmitter levels	16	16	3740	30	8843	-5.51	0.0	1.3	0.5	Comt Fcer1a Fcgr3 Gad2 Nr4a2 Prima1 Slc17a6 Slc5a11 Slc5a7 Snapap Stx4a Syk Syn3 Syt1 Syt4 Vamp2
663	GO:0016568 [8]: chromatin modification	24	24	3732	60	8813	-5.51	0.0	0.46	0.18	2210018M11Rik Bmi1 Carm1 Cbx4 Cbx8 Hdac3 Hdac5 Hdac7a Hils1 Klf1 Men1 Mta2 Myst4 Ring1 Satb1 Setdb1 Sirt2 Sirt7 Smarcd3 Smarce1 Smyd1 Suv39h1 Suv39h2 Suv420h2
664	GO:0006310 [6]: DNA recombination	8	8	3748	28	8845	-5.52	0.0	0.13	0.05	Banf1 Dmc1h Msh2 Msh5 Rad51l1 Rad51l3 Ruvbl2 Spo11
665	GO:0019886 [6]: antigen processing, exogenous antigen via MHC class II	2	2	3754	13	8860	-5.52	0.0	0.04	0.01	H2-Eb1 Ifi30
666	GO:0046850 [5]: regulation of bone remodeling	2	2	3754	13	8860	-5.52	0.0	0.04	0.01	Mepe Ptger4
667	GO:0012502 [7]: induction of programmed cell death	23	23	3733	58	8815	-5.52	0.0	0.44	0.18	Bad Bbc3 Bbp Bcl2l10 Bnipl Casp14 Cd28 Cebpb Cideb Cidec Dap Dffa Fcgr1 Fcgr3 Ifi204 Ngfrap1 Plagl2 Plg Prkca Sh3glb1 Stk17b Trim35 Wwox
668	GO:0006917 [8]: induction of apoptosis	23	23	3733	58	8815	-5.52	0.0	0.44	0.18	Bad Bbc3 Bbp Bcl2l10 Bnipl Casp14 Cd28 Cebpb Cideb Cidec Dap Dffa Fcgr1 Fcgr3 Ifi204 Ngfrap1 Plagl2 Plg Prkca Sh3glb1 Stk17b Trim35 Wwox
669	GO:0050767 [4]: regulation of neurogenesis	8	8	3748	11	8862	-5.52	0.0	1.74	0.5	Efna1 Ephb2 Metrn Nrp1 Ntn1 Rasgrf1 Sema3a Tnfrsf12a
670	GO:0006221 [7]: pyrimidine nucleotide biosynthesis	8	8	3748	11	8862	-5.52	0.0	1.74	0.5	0610011D08Rik Ctps2 Dtymk Nme1 Nme2 Nme6 Otc Tyki
671	GO:0006720 [6]: isoprenoid metabolism	8	8	3748	11	8862	-5.52	0.0	1.74	0.5	Adh1 Aldh8a1 Amacr Fdps Idi1 Mvd Rbp2 Tprt
672	GO:0019932 [6]: second-messenger-mediated signaling	24	24	3732	59	8814	-5.53	0.0	0.5	0.18	Adcy2 Adcy6 Adcy7 Adcy8 Adora2a Ccl28 Cd3e Dgkg Dscr1l1 Dscr1l2 Fcer1a Gnat1 Gnat2 Gnb1 Gpr44 Htr2c P2ry12 Ptger3 Ptger4 Sphk2 Sstr2 Syk Tgm2 Zap70
673	GO:0042533 [7]: tumor necrosis factor-alpha biosynthesis	4	4	3752	3	8870	-5.53	0.0	2.1	0.66	Cd209b Clec7a Fcer1g Fcgr3
674	GO:0042534 [8]: regulation of tumor necrosis factor-alpha biosynthesis	4	4	3752	3	8870	-5.53	0.0	2.1	0.66	Cd209b Clec7a Fcer1g Fcgr3
675	GO:0042535 [9]: positive regulation of tumor necrosis factor-alpha biosynthesis	4	4	3752	3	8870	-5.53	0.0	2.1	0.66	Cd209b Clec7a Fcer1g Fcgr3
676	GO:0045926 [5]: negative regulation of growth	4	4	3752	3	8870	-5.53	0.0	2.1	0.66	Bbc3 Gpc3 Lgmn Tro
677	GO:0006098 [8]: pentose-phosphate shunt	4	4	3752	3	8870	-5.53	0.0	2.1	0.66	Hibadh Pgd Taldo1 Tpi1
678	GO:0006641 [7]: triacylglycerol metabolism	4	4	3752	3	8870	-5.53	0.0	2.1	0.66	Cav1 Lipe Mttp Pck1
679	GO:0006740 [10]: NADPH regeneration	4	4	3752	3	8870	-5.53	0.0	2.1	0.66	Hibadh Pgd Taldo1 Tpi1
680	GO:0043066 [7]: negative regulation of apoptosis	18	18	3738	49	8824	-5.53	0.0	0.3	0.13	Angptl4 Apbb3 Atf5 Bcl2l10 Bcl6 Birc1a Birc1b Birc5 Btg2 Cebpb Cfdp1 Faim Lhx4 Mapk8ip1 Mkl1 Pax7 Sgk3 Zc3hc1
681	GO:0030500 [7]: regulation of bone mineralization	1	1	3755	10	8863	-5.54	0.0	0.02	0.0	Mepe
682	GO:0001657 [8]: ureteric bud development	1	1	3755	10	8863	-5.54	0.0	0.02	0.0	Pbx1
683	GO:0001709 [5]: cell fate determination	1	1	3755	10	8863	-5.54	0.0	0.02	0.0	Prox1
684	GO:0009890 [6]: negative regulation of biosynthesis	7	7	3749	9	8864	-5.56	0.0	1.78	0.5	Acdc Ang1 Ang3 Cav1 Eif4ebp1 Nfx1 Spp2
685	GO:0042828 [6]: response to pathogen	7	7	3749	9	8864	-5.56	0.0	1.78	0.5	Fcer1g Fcgr1 Hamp Ifna1 Ifnb1 Il17e Wasl
686	GO:0046777 [9]: autophosphorylation	7	7	3749	9	8864	-5.56	0.0	1.78	0.5	Camk2b Camk2d Clk3 Fert2 Lyn Syk Zap70
687	GO:0050900 [6]: immune cell migration	7	7	3749	9	8864	-5.56	0.0	1.78	0.5	Csf3r Dock2 Fcer1g Fcgr3 Itgam Itgb2 Prkca
688	GO:0045596 [5]: negative regulation of cell differentiation	4	4	3752	18	8855	-5.58	0.0	0.07	0.02	Cntf Foxg1 Hes5 Hmgb3
689	GO:0030203 [7]: glycosaminoglycan metabolism	6	6	3750	7	8866	-5.58	0.0	1.83	0.5	B3galt6 Habp4 Hs2st1 Itih1 Itih2 Itih3
690	GO:0006022 [6]: aminoglycan metabolism	6	6	3750	7	8866	-5.58	0.0	1.83	0.5	B3galt6 Habp4 Hs2st1 Itih1 Itih2 Itih3
691	GO:0006471 [8]: protein amino acid ADP-ribosylation	6	6	3750	7	8866	-5.58	0.0	1.83	0.5	Art1 Art5 Gna11 Parp1 Parp2 Tiparp
692	GO:0008624 [9]: induction of apoptosis by extracellular signals	6	6	3750	7	8866	-5.58	0.0	1.83	0.5	Bad Bbp Bcl2l10 Cd28 Dap Ngfrap1
693	GO:0042558 [6]: pteridine and derivative metabolism	5	5	3751	5	8868	-5.58	0.0	1.93	0.54	Folr1 Mocs2 Pts Qdpr Spr
694	GO:0006739 [9]: NADPH metabolism	5	5	3751	5	8868	-5.58	0.0	1.93	0.54	Hibadh Ncf1 Pgd Taldo1 Tpi1
695	GO:0006665 [7]: sphingolipid metabolism	10	10	3746	16	8857	-5.59	0.0	1.51	0.5	Asah3 B3gnt5 B4galt6 Gal3st1 Galc Gba Lypla3 Sftpb Smpd3 St6galnac1
696	GO:0006805 [5]: xenobiotic metabolism	10	10	3746	16	8857	-5.59	0.0	1.51	0.5	Abhd8 Ahrr Aip Akr1c12 Comt Dbhl1 Ddc Ephx1 Ephx2 Nr4a2
697	GO:0009410 [7]: response to xenobiotic stimulus	10	10	3746	16	8857	-5.59	0.0	1.51	0.5	Abhd8 Ahrr Aip Akr1c12 Comt Dbhl1 Ddc Ephx1 Ephx2 Nr4a2
698	GO:0000226 [8]: microtubule cytoskeleton organization and biogenesis	14	14	3742	26	8847	-5.59	0.0	1.26	0.5	Birc5 Cdca1 Clasp2 Cryaa Gabarap Gadd45a Mtap1b Mtap4 Ptk2 Ranbp1 Rnf30 Tbca Tekt1 Tuba8
699	GO:0007420 [7]: brain development	19	19	3737	40	8833	-5.6	0.0	0.95	0.33	Aplp1 Bmi1 Foxg1 Gli2 Gsh2 Hesx1 Hhex Hmx2 Igf1r Lhx2 Met Neurog2 Nr2f1 Nr2f2 Numbl Pitx3 Six3 Sox3 Zfp312
700	GO:0007156 [6]: homophilic cell adhesion	20	20	3736	50	8823	-5.6	0.0	0.46	0.18	2010005A06Rik Cdh11 Cdh13 Cdh15 Cdh16 Cdh17 Cdh2 Cdh6 Cdh8 Cdh9 Celsr3 Clstn2 Clstn3 Dsc1 Mucdhl Pcdh15 Pcdhb1 Pcdhb10 Pcdhb22 Pcdhb8
701	GO:0030334 [6]: regulation of cell migration	8	8	3748	27	8846	-5.62	0.0	0.15	0.05	Arhgap8 Ccr2 Cdk5 Col18a1 Gpr54 Lama4 Ntn1 Rtn4
702	GO:0051270 [5]: regulation of cell motility	8	8	3748	27	8846	-5.62	0.0	0.15	0.05	Arhgap8 Ccr2 Cdk5 Col18a1 Gpr54 Lama4 Ntn1 Rtn4
703	GO:0030098 [4]: lymphocyte differentiation	16	16	3740	32	8841	-5.63	0.0	1.07	0.43	Ap3d1 Bad Bcl11a Bsf3 Cd28 Cd3e Dock2 Flt3l Gadd45g Hmgb3 Il15 Lmtn Nkx2-3 Sfpi1 Syk Zap70
704	GO:0008284 [6]: positive regulation of cell proliferation	16	16	3740	32	8841	-5.63	0.0	1.07	0.43	AY036118 Cd28 Cd3e Cnbp1 Col18a1 Fgf7 Gli2 Il15 Ilk Lzf Mab21l2 Pdcd1lg2 Pdgfc Plekhk1 Prkcq Ube2c
705	GO:0042158 [7]: lipoprotein biosynthesis	9	9	3747	14	8859	-5.64	0.0	1.51	0.5	1110013G13Rik 2210409M21Rik Adamts5 Comtd1 Fnta Gria1 Hhat Mttp Smarcd3
706	GO:0050870 [8]: positive regulation of T-cell activation	9	9	3747	14	8859	-5.64	0.0	1.51	0.5	Ap3d1 Bad Cd28 Cd3e Il15 Pdcd1lg2 Prkcq Syk Zap70
707	GO:0007507 [5]: heart development	18	18	3738	46	8827	-5.64	0.0	0.42	0.18	Acvr1 Adam19 Alpk3 Casq2 Gna11 Hdac5 Hhex Hod Id1 Mixl1 Nfatc3 Nrp1 Nrp2 Smyd1 Sox6 Tbx1 Txnrd2 id3
708	GO:0007179 [8]: transforming growth factor beta receptor signaling pathway	14	14	3742	39	8834	-5.64	0.0	0.29	0.13	Acvr1 Amhr2 Bmp6 Bmp8a Bmp8b Dusp22 Gdnf Ltbp3 Ltbp4 Map3k7 Prss11 Smad6 Sost Strap
709	GO:0042157 [7]: lipoprotein metabolism	11	11	3745	19	8854	-5.65	0.0	1.35	0.5	1110013G13Rik 2210409M21Rik Adamts5 Apoa2 Apoc3 Comtd1 Fnta Gria1 Hhat Mttp Smarcd3
710	GO:0018193 [8]: peptidyl-amino acid modification	19	19	3737	42	8831	-5.65	0.0	0.79	0.3	Clk3 Cntf Dpagt1 Dyrk1a Dyrk3 Fcer1a Fkbp6 Frap1 Ggcx Hrmt1l2 Lyn Msra P4ha1 P4hb Pdgfc Prkca Socs1 Syk Zap70
711	GO:0009799 [4]: determination of symmetry	3	3	3753	15	8858	-5.65	0.0	0.06	0.02	Acvr1 Dnahc11 Rfx3
712	GO:0009855 [5]: determination of bilateral symmetry	3	3	3753	15	8858	-5.65	0.0	0.06	0.02	Acvr1 Dnahc11 Rfx3
713	GO:0042088 [7]: T-helper 1 type immune response	3	3	3753	15	8858	-5.65	0.0	0.06	0.02	Fcer1g Gadd45g Prkcq
714	GO:0007368 [6]: determination of left/right symmetry	3	3	3753	15	8858	-5.65	0.0	0.06	0.02	Acvr1 Dnahc11 Rfx3
715	GO:0007612 [4]: learning	3	3	3753	15	8858	-5.65	0.0	0.06	0.02	Ephb2 Pde1b Vdac3
716	GO:0007605 [7]: perception of sound	15	15	3741	30	8843	-5.67	0.0	1.05	0.42	Atp2b2 Axin1 Barhl1 Dfna5h Mcoln3 Myo7a Ndufb9 Pcdh15 Slc12a7 Spnb4 Strc Tectb Timm9 Tmc1 Wdr1
717	GO:0016582 [9]: non-covalent chromatin modification	6	6	3750	22	8851	-5.67	0.0	0.13	0.05	Cbx8 Klf1 Mta2 Sirt2 Sirt7 Smyd1
718	GO:0006338 [10]: chromatin remodeling	6	6	3750	22	8851	-5.67	0.0	0.13	0.05	Cbx8 Klf1 Mta2 Sirt2 Sirt7 Smyd1
719	GO:0007178 [7]: transmembrane receptor protein serine/threonine kinase signaling pathway	18	18	3738	44	8829	-5.67	0.0	0.52	0.19	Acvr1 Acvr2 Acvr2b Akap3 Amhr2 Bmp6 Bmp8a Bmp8b Dusp22 Gdnf Ltbp3 Ltbp4 Map3k7 Prss11 Smad6 Sost Strap Tgfbr2
720	GO:0016064 [6]: humoral defense mechanism (sensu Vertebrata)	17	17	3739	37	8836	-5.69	0.0	0.82	0.3	1700013L23Rik C1qa C1qb C4 C8b Cfi Colec12 Dock2 Fcer1g Hc Klra2 Masp1 Mbl1 Mbl2 Pirb Serping1 Traf2
721	GO:0006220 [7]: pyrimidine nucleotide metabolism	8	8	3748	12	8861	-5.69	0.0	1.52	0.5	0610011D08Rik Ctps2 Dtymk Nme1 Nme2 Nme6 Otc Tyki
722	GO:0009888 [5]: histogenesis	18	18	3738	43	8830	-5.69	0.0	0.57	0.22	Agc1 Amh Angpt1 Angpt4 Cst6 Cutl1 Ext1 Gfi1 Lhx2 Mcoln3 Mixl1 Mmp13 Otor Ovol1 Ppard Ppp2ca Thra Zbtb17
723	GO:0045944 [9]: positive regulation of transcription from Pol II promoter	17	17	3739	42	8831	-5.7	0.0	0.49	0.18	Arnt2 Atf4 Cnbp1 Crsp6 Hnf4a Klf13 Lef1 Mafb Med6 Mta2 Nfat5 Nr5a1 Plagl2 Rarg Sra1 Tcf1 Tnrc11
724	GO:0006644 [7]: phospholipid metabolism	17	17	3739	38	8835	-5.7	0.0	0.74	0.3	2810004N20Rik AU041707 Abca4 Agpat1 Agpat3 Atp8b3 Cept1 Coasy Gpld1 Isyna1 Lpgat1 Lrat Pcyt1a Pip5k1a Pip5k1c Sh3glb1 Smpd3
725	GO:0007160 [5]: cell-matrix adhesion	17	17	3739	38	8835	-5.7	0.0	0.74	0.3	A030005K14Rik Cdk5 Crtac1 Eda Gpld1 Itga2b Itga5 Itga7 Itgal Itgam Itgb1 Itgb2 Itgb2l Itgb7 Lims1 Nid1 Rhoa
726	GO:0019883 [6]: antigen presentation, endogenous antigen	7	7	3749	24	8849	-5.7	0.0	0.15	0.05	H2-D1 H2-Q1 H2-Q5 H2-T10 H2-T22 H2-T23 Hfe
727	GO:0006261 [7]: DNA-dependent DNA replication	7	7	3749	24	8849	-5.7	0.0	0.15	0.05	Ccne1 Cdc45l Mcm3 Msh2 Msh5 Rfc4 Top1mt
728	GO:0048468 [3]: cell development	8	8	3748	26	8847	-5.71	0.0	0.18	0.08	Col18a1 Dab2 Gal3st1 Hes5 Nrl Ppard Qk Runx3
729	GO:0043009 [5]: embryonic development (sensu Vertebrata)	17	17	3739	39	8834	-5.71	0.0	0.67	0.29	Acvr1 Chx10 Cops3 Cryaa Cryab Dab2 Dmbt1 Fkbp8 Gja8 Hes7 Lef1 Mab21l2 Pcdh8 Setdb1 Six3 Tbx18 Wnt3a
730	GO:0051240 [5]: positive regulation of organismal physiological process	17	17	3739	40	8833	-5.72	0.0	0.61	0.25	Ap3d1 Bad Cav1 Cd209b Cd28 Cd3e Clec7a Fcer1a Fcer1g Fcgr1 Fcgr3 Il15 Pdcd1lg2 Prkca Prkcq Syk Zap70
731	GO:0051241 [5]: negative regulation of organismal physiological process	4	4	3752	17	8856	-5.73	0.0	0.09	0.03	Cav1 Hmgb3 Mepe Pdcd1lg2
732	GO:0006352 [8]: transcription initiation	4	4	3752	17	8856	-5.73	0.0	0.09	0.03	Gtf2f1 Gtf2f2 Taf6l Taf9
733	GO:0006916 [8]: anti-apoptosis	14	14	3742	37	8836	-5.73	0.0	0.37	0.16	Atf5 Bcl2l10 Birc1a Birc1b Birc5 Cebpb Cfdp1 Faim Lhx4 Mapk8ip1 Mkl1 Pax7 Sgk3 Zc3hc1
734	GO:0030278 [6]: regulation of ossification	2	2	3754	12	8861	-5.74	0.0	0.05	0.01	Mepe Ptger4
735	GO:0050778 [6]: positive regulation of immune response	16	16	3740	38	8835	-5.74	0.0	0.58	0.23	Ap3d1 Bad Cd209b Cd28 Cd3e Clec7a Fcer1a Fcer1g Fcgr1 Fcgr3 Il15 Pdcd1lg2 Prkca Prkcq Syk Zap70
736	GO:0006887 [6]: exocytosis	16	16	3740	37	8836	-5.74	0.0	0.65	0.27	1700018F24Rik 1700123K08Rik Arhgap17 Exoc8 Pldn Rab3b Rab3c Sec3l1 Sec8l1 Snapap Stx18 Stx4a Stxbp2 Stxbp3 Vamp2 Vps45
737	GO:0007126 [8]: meiosis	15	15	3741	32	8841	-5.74	0.0	0.85	0.3	Ccna1 Ccnb3 Clgn Dazl Dmc1h Msh5 Ppp1ca Psmd13 Rec8L1 Smc1l2 Spin Spo11 Stag2 Stag3 Tsga2
738	GO:0030183 [5]: B-cell differentiation	7	7	3749	10	8863	-5.74	0.0	1.53	0.5	Bad Bcl11a Bsf3 Hmgb3 Lmtn Nkx2-3 Syk
739	GO:0006289 [7]: nucleotide-excision repair	7	7	3749	10	8863	-5.74	0.0	1.53	0.5	Dclre1a Ercc1 Ercc3 Ercc5 Fancc Rad23a Xpa
740	GO:0007214 [7]: gamma-aminobutyric acid signaling pathway	7	7	3749	10	8863	-5.74	0.0	1.53	0.5	Gabra3 Gabrb1 Gabrb3 Gabrd Gabre Gabrg2 Gabrg3
741	GO:0009566 [5]: fertilization	9	9	3747	15	8858	-5.75	0.0	1.33	0.5	Atp8b3 Catsper1 Gnpda1 Plcz1 Spam1 Ssfa1 Tnp2 Zp2 Zpbp
742	GO:0007338 [6]: fertilization (sensu Metazoa)	9	9	3747	15	8858	-5.75	0.0	1.33	0.5	Atp8b3 Catsper1 Gnpda1 Plcz1 Spam1 Ssfa1 Tnp2 Zp2 Zpbp
743	GO:0001656 [7]: metanephros development	5	5	3751	19	8854	-5.76	0.0	0.12	0.05	Gdf11 Gdnf Hoxa11 Hoxd11 Pbx1
744	GO:0042110 [7]: T-cell activation	15	15	3741	33	8840	-5.77	0.0	0.77	0.3	Ap3d1 Bad Bcl11a Ccnd3 Cd28 Cd3e Dock2 Gadd45g Il15 Pdcd1lg2 Prkcq Sla2 Syk Was Zap70
745	GO:0045786 [7]: negative regulation of cell cycle	15	15	3741	35	8838	-5.78	0.0	0.62	0.26	Apc2 Brms1 Cdk2ap1 Dcc Lats1 Lats2 Mad2l1 Nbl1 Pinx1 Rbl2 Rhob Tpte Trim13 Tusc4 Vhlh
746	GO:0050954 [6]: sensory perception of mechanical stimulus	15	15	3741	35	8838	-5.78	0.0	0.62	0.26	Atp2b2 Axin1 Barhl1 Dfna5h Mcoln3 Myo7a Ndufb9 Pcdh15 Slc12a7 Spnb4 Strc Tectb Timm9 Tmc1 Wdr1
747	GO:0050982 [7]: detection of mechanical stimulus	15	15	3741	35	8838	-5.78	0.0	0.62	0.26	Atp2b2 Axin1 Barhl1 Dfna5h Mcoln3 Myo7a Ndufb9 Pcdh15 Slc12a7 Spnb4 Strc Tectb Timm9 Tmc1 Wdr1
748	GO:0006790 [5]: sulfur metabolism	15	15	3741	34	8839	-5.78	0.0	0.69	0.3	Acas2 Bhmt Bhmt2 Cth Gstk1 Gstt1 Hs2st1 Idh1 Mat2a Mgst1 Mocs2 Mthfd1 Pcca Sult1c1 Sult4a1
749	GO:0040029 [3]: regulation of gene expression, epigenetic	11	11	3745	31	8842	-5.78	0.0	0.29	0.13	2510005D08Rik Cbx8 Dnmt1 Eed Hemk1 Il1rl1 Kcnma1 Mbd2 Sirt2 Sirt7 Slamf6
750	GO:0045859 [4]: regulation of protein kinase activity	13	13	3743	34	8839	-5.78	0.0	0.39	0.17	Efna1 Fcer1a Gab1 Gadd45a Gadd45b Gadd45g Gng3 Nrk Pde6g Pkia Prkca Prkrip1 Syk
751	GO:0019933 [8]: cAMP-mediated signaling	10	10	3746	29	8844	-5.79	0.0	0.27	0.12	Adcy2 Adcy6 Adcy7 Adcy8 Adora2a Gpr44 P2ry12 Ptger3 Ptger4 Sstr2
752	GO:0030316 [6]: osteoclast differentiation	1	1	3755	9	8864	-5.79	0.0	0.03	0.01	F730004D16Rik
753	GO:0042063 [6]: gliogenesis	1	1	3755	9	8864	-5.79	0.0	0.03	0.01	Metrn
754	GO:0050672 [7]: negative regulation of lymphocyte proliferation	1	1	3755	9	8864	-5.79	0.0	0.03	0.01	Pdcd1lg2
755	GO:0006939 [4]: smooth muscle contraction	1	1	3755	9	8864	-5.79	0.0	0.03	0.01	Cnn2
756	GO:0008637 [8]: apoptotic mitochondrial changes	1	1	3755	9	8864	-5.79	0.0	0.03	0.01	Timm50
757	GO:0048278 [6]: vesicle docking	6	6	3750	8	8865	-5.79	0.0	1.55	0.5	Pldn Sec8l1 Stx18 Stxbp2 Stxbp3 Vps45
758	GO:0006469 [5]: negative regulation of protein kinase activity	6	6	3750	8	8865	-5.79	0.0	1.55	0.5	Gadd45a Gadd45b Gadd45g Pkia Prkca Prkrip1
759	GO:0006904 [7]: vesicle docking during exocytosis	6	6	3750	8	8865	-5.79	0.0	1.55	0.5	Pldn Sec8l1 Stx18 Stxbp2 Stxbp3 Vps45
760	GO:0048015 [7]: phosphoinositide-mediated signaling	7	7	3749	23	8850	-5.8	0.0	0.18	0.08	Ccl28 Dgkg Gnb1 Htr2c Ptger3 Sphk2 Tgm2
761	GO:0001701 [6]: embryonic development (sensu Mammalia)	12	12	3744	32	8841	-5.81	0.0	0.37	0.15	Acvr1 Chx10 Cops3 Cryaa Cryab Dab2 Dmbt1 Fkbp8 Gja8 Mab21l2 Setdb1 Six3
762	GO:0009314 [6]: response to radiation	12	12	3744	32	8841	-5.81	0.0	0.37	0.15	Fech Gnat1 Gnat2 Gnb1 Guca1a Msh2 Opn4 Pdc Pde6c Pde6d Rho Zcwcc2
763	GO:0009953 [4]: dorsal/ventral pattern formation	3	3	3753	14	8859	-5.82	0.0	0.08	0.03	Fkbp8 Foxg1 Lhx2
764	GO:0001763 [5]: branching morphogenesis	3	3	3753	14	8859	-5.82	0.0	0.08	0.03	Cyr61 Pbx1 Ppp1ca
765	GO:0001894 [4]: tissue homeostasis	3	3	3753	14	8859	-5.82	0.0	0.08	0.03	Aps Ikbkb Pirb
766	GO:0018108 [9]: peptidyl-tyrosine phosphorylation	11	11	3745	30	8843	-5.82	0.0	0.34	0.13	Clk3 Cntf Dyrk1a Dyrk3 Fcer1a Lyn Pdgfc Prkca Socs1 Syk Zap70
767	GO:0018212 [9]: peptidyl-tyrosine modification	11	11	3745	30	8843	-5.82	0.0	0.34	0.13	Clk3 Cntf Dyrk1a Dyrk3 Fcer1a Lyn Pdgfc Prkca Socs1 Syk Zap70
768	GO:0046467 [7]: membrane lipid biosynthesis	13	13	3743	28	8845	-5.82	0.0	0.8	0.3	AU041707 Agpat1 Agpat3 B3gnt5 B4galt6 Cept1 Coasy Gal3st1 Isyna1 Lpgat1 Pcyt1a Sh3glb1 St6galnac1
769	GO:0051094 [4]: positive regulation of development	13	13	3743	28	8845	-5.82	0.0	0.8	0.3	Ap3d1 Bad Btg1 Dmbt1 Ephb2 Fgfr3 Metrn Ntn1 Pax4 Syk Tnfrsf12a Wnt7b Zap70
770	GO:0015718 [7]: monocarboxylic acid transport	3	3	3753	2	8871	-5.84	0.0	1.83	0.5	Abcc3 Slc26a6 Slc6a6
771	GO:0015804 [7]: neutral amino acid transport	3	3	3753	2	8871	-5.84	0.0	1.83	0.5	Slc32a1 Slc6a6 Slc7a10
772	GO:0042375 [6]: quinone cofactor metabolism	3	3	3753	2	8871	-5.84	0.0	1.83	0.5	Coq3 Coq6 Coq7
773	GO:0046146 [7]: tetrahydrobiopterin metabolism	3	3	3753	2	8871	-5.84	0.0	1.83	0.5	Pts Qdpr Spr
774	GO:0050772 [6]: positive regulation of axonogenesis	3	3	3753	2	8871	-5.84	0.0	1.83	0.5	Metrn Ntn1 Tnfrsf12a
775	GO:0050828 [4]: regulation of liquid surface tension	3	3	3753	2	8871	-5.84	0.0	1.83	0.5	Sftpa1 Sftpb Sftpc
776	GO:0000050 [5]: urea cycle	3	3	3753	2	8871	-5.84	0.0	1.83	0.5	Asl Ass1 Otc
777	GO:0001678 [5]: cell glucose homeostasis	3	3	3753	2	8871	-5.84	0.0	1.83	0.5	Gck Gckr Socs6
778	GO:0006081 [5]: aldehyde metabolism	3	3	3753	2	8871	-5.84	0.0	1.83	0.5	Aldh9a1 Idh1 Idh2
779	GO:0006090 [7]: pyruvate metabolism	3	3	3753	2	8871	-5.84	0.0	1.83	0.5	Pck1 Pdk2 Pdk4
780	GO:0006542 [9]: glutamine biosynthesis	3	3	3753	2	8871	-5.84	0.0	1.83	0.5	Pycr2 Pycrl Pycs
781	GO:0006566 [8]: threonine metabolism	3	3	3753	2	8871	-5.84	0.0	1.83	0.5	Bhmt Bhmt2 Mthfd1
782	GO:0006610 [8]: ribosomal protein-nucleus import	3	3	3753	2	8871	-5.84	0.0	1.83	0.5	Ipo4 Ipo9 Kpnb1
783	GO:0006626 [8]: protein-mitochondrial targeting	3	3	3753	2	8871	-5.84	0.0	1.83	0.5	Timm13a Timm8a Timm9
784	GO:0006729 [8]: tetrahydrobiopterin biosynthesis	3	3	3753	2	8871	-5.84	0.0	1.83	0.5	Pts Qdpr Spr
785	GO:0007034 [6]: vacuolar transport	3	3	3753	2	8871	-5.84	0.0	1.83	0.5	Atp6v0c Vps29 Vps41
786	GO:0009200 [8]: deoxyribonucleoside triphosphate metabolism	3	3	3753	2	8871	-5.84	0.0	1.83	0.5	Dtymk Nudt1 Tyki
787	GO:0009615 [6]: response to virus	5	5	3751	6	8867	-5.84	0.0	1.59	0.5	Hbxip Il15 Mx1 Mx2 Tlr9
788	GO:0009636 [7]: response to toxin	5	5	3751	6	8867	-5.84	0.0	1.59	0.5	Abhd8 Blmh Ephx1 Ephx2 Pon1
789	GO:0044242 [6]: cellular lipid catabolism	5	5	3751	6	8867	-5.84	0.0	1.59	0.5	Amacr Asah3 Bach Galc Lipe
790	GO:0050729 [7]: positive regulation of inflammatory response	5	5	3751	6	8867	-5.84	0.0	1.59	0.5	Fcer1a Fcer1g Fcgr1 Fcgr3 Prkca
791	GO:0005978 [8]: glycogen biosynthesis	5	5	3751	6	8867	-5.84	0.0	1.59	0.5	G6pc Gyg1 Gys2 Phkg1 Phkg2
792	GO:0006910 [8]: phagocytosis, recognition	5	5	3751	6	8867	-5.84	0.0	1.59	0.5	Cd209b Clec7a Colec12 Fcgr1 Fcgr3
793	GO:0009147 [8]: pyrimidine nucleoside triphosphate metabolism	5	5	3751	6	8867	-5.84	0.0	1.59	0.5	Dtymk Nme1 Nme2 Nme6 Tyki
794	GO:0009250 [7]: glucan biosynthesis	5	5	3751	6	8867	-5.84	0.0	1.59	0.5	G6pc Gyg1 Gys2 Phkg1 Phkg2
795	GO:0019935 [7]: cyclic-nucleotide-mediated signaling	12	12	3744	31	8842	-5.85	0.0	0.42	0.18	Adcy2 Adcy6 Adcy7 Adcy8 Adora2a Gnat1 Gnat2 Gpr44 P2ry12 Ptger3 Ptger4 Sstr2
796	GO:0015931 [5]: nucleobase, nucleoside, nucleotide and nucleic acid transport	10	10	3746	19	8854	-5.86	0.0	1.04	0.42	Casc3 Fmr1 Khdrbs1 Nxf1 Nxf7 Nxt1 Phax Thoc1 Thoc3 Thoc4
797	GO:0015711 [7]: organic anion transport	4	4	3752	4	8869	-5.86	0.0	1.66	0.5	Slc16a1 Slc16a3 Slc16a7 Slc22a7
798	GO:0019216 [5]: regulation of lipid metabolism	4	4	3752	4	8869	-5.86	0.0	1.66	0.5	Acdc Acsl4 Asah3 Cav1
799	GO:0030148 [8]: sphingolipid biosynthesis	4	4	3752	4	8869	-5.86	0.0	1.66	0.5	B3gnt5 B4galt6 Gal3st1 St6galnac1
800	GO:0042829 [6]: defense response to pathogen	4	4	3752	4	8869	-5.86	0.0	1.66	0.5	Fcer1g Fcgr1 Ifna1 Ifnb1
801	GO:0042830 [7]: defense response to pathogenic bacteria	4	4	3752	4	8869	-5.86	0.0	1.66	0.5	Fcer1g Fcgr1 Ifna1 Ifnb1
802	GO:0045060 [7]: negative thymic T-cell selection	4	4	3752	4	8869	-5.86	0.0	1.66	0.5	Cd28 Cd3e Dock2 Zap70
803	GO:0000072 [7]: M phase specific microtubule process	4	4	3752	4	8869	-5.86	0.0	1.66	0.5	Cdca1 Cryaa Gadd45a Ranbp1
804	GO:0006041 [7]: glucosamine metabolism	4	4	3752	4	8869	-5.86	0.0	1.66	0.5	Gnpda1 Nagk Renbp Uap1
805	GO:0006044 [8]: N-acetylglucosamine metabolism	4	4	3752	4	8869	-5.86	0.0	1.66	0.5	Gnpda1 Nagk Renbp Uap1
806	GO:0006120 [9]: mitochondrial electron transport, NADH to ubiquinone	4	4	3752	4	8869	-5.86	0.0	1.66	0.5	Ndufb9 Ndufs3 Ndufs7 Ndufv1
807	GO:0009405 [3]: pathogenesis	4	4	3752	4	8869	-5.86	0.0	1.66	0.5	Edn2 Edn3 Fxr2h Lrp1
808	GO:0042087 [6]: cell-mediated immune response	4	4	3752	16	8857	-5.87	0.0	0.12	0.05	Dock2 Fcer1g Gadd45g Prkcq
809	GO:0045047 [6]: protein-ER targeting	4	4	3752	16	8857	-5.87	0.0	0.12	0.05	Folr1 Folr2 Srp54 Ssr2
810	GO:0006612 [8]: protein-membrane targeting	4	4	3752	16	8857	-5.87	0.0	0.12	0.05	Folr1 Folr2 Srp54 Ssr2
811	GO:0007187 [7]: G-protein signaling, coupled to cyclic nucleotide second messenger	12	12	3744	26	8847	-5.87	0.0	0.77	0.3	Adcy2 Adcy6 Adcy7 Adcy8 Adora2a Gnat1 Gnat2 Gpr44 P2ry12 Ptger3 Ptger4 Sstr2
812	GO:0007626 [3]: locomotory behavior	12	12	3744	26	8847	-5.87	0.0	0.77	0.3	Astn1 Efnb3 Jph3 Mcoln3 Msra Npy1r Ntan1 Pcdh15 Pde1b Qk Scn8a Zfp312
813	GO:0019885 [6]: antigen processing, endogenous antigen via MHC class I	8	8	3748	24	8849	-5.87	0.0	0.25	0.11	H2-D1 H2-Q1 H2-Q5 H2-T10 H2-T22 H2-T23 Hfe Tapbp
814	GO:0051248 [6]: negative regulation of protein metabolism	7	7	3749	11	8862	-5.88	0.0	1.31	0.5	Ang1 Ang3 Eif4ebp1 Nfx1 Pfn1 Socs1 Spp2
815	GO:0016066 [5]: cellular defense response (sensu Vertebrata)	7	7	3749	22	8851	-5.89	0.0	0.22	0.09	Ccr2 Clec2h Dock2 Fcer1g Gadd45g Ncf1 Prkcq
816	GO:0001816 [5]: cytokine production	12	12	3744	27	8846	-5.89	0.0	0.68	0.3	Cd209b Cebpb Clec7a Elf1 Fcer1a Fcer1g Fcgr3 Gadd45g Lcp2 Map2k3 Prkcq Syk
817	GO:0007015 [9]: actin filament organization	11	11	3745	23	8850	-5.9	0.0	0.84	0.3	Arhgap17 Arpc5 Cdc42 Dbnl Eln Mtss1 Rhoa Tmod2 Tmod3 Tmod4 Ush1c
818	GO:0007265 [7]: Ras protein signal transduction	8	8	3748	14	8859	-5.91	0.0	1.14	0.44	Dok2 Dok3 Gnb1 Hras1 Nras Rfxank Rras2 Sdcbp
819	GO:0051093 [4]: negative regulation of development	11	11	3745	24	8849	-5.92	0.0	0.74	0.3	Bbc3 Cntf Foxg1 Gpc3 Hes5 Hmgb3 Lgmn Nrp1 Ntn1 Sema3a Tro
820	GO:0042107 [5]: cytokine metabolism	10	10	3746	26	8847	-5.92	0.0	0.41	0.18	Cd209b Cebpb Clec7a Fcer1a Fcer1g Fcgr3 Gadd45g Map2k3 Prkcq Syk
821	GO:0051247 [6]: positive regulation of protein metabolism	10	10	3746	26	8847	-5.92	0.0	0.41	0.18	0610033H09Rik Cd209b Clec7a Cntf Fcer1a Fcer1g Fcgr3 Prkcq Rac1 Syk
822	GO:0007548 [3]: sex differentiation	10	10	3746	26	8847	-5.92	0.0	0.41	0.18	Afp Amh Amhr2 B4galt1 Dmrt1 Hmgcs1 Nr5a1 Pbx1 Srd5a2 Sry
823	GO:0042698 [4]: menstrual cycle	2	2	3754	11	8862	-5.93	0.0	0.07	0.02	Afp Nr5a1
824	GO:0046661 [4]: male sex differentiation	2	2	3754	11	8862	-5.93	0.0	0.07	0.02	Nr5a1 Srd5a2
825	GO:0050866 [6]: negative regulation of cell activation	2	2	3754	11	8862	-5.93	0.0	0.07	0.02	Hmgb3 Pdcd1lg2
826	GO:0051250 [7]: negative regulation of lymphocyte activation	2	2	3754	11	8862	-5.93	0.0	0.07	0.02	Hmgb3 Pdcd1lg2
827	GO:0050876 [4]: reproductive physiological process	11	11	3745	27	8846	-5.93	0.0	0.51	0.18	Afp Bteb1 Ceacam9 Mst1 Neurl Nr5a1 Psg17 Sts Thbd Usf2 Xdh
828	GO:0045165 [4]: cell fate commitment	11	11	3745	26	8847	-5.93	0.0	0.58	0.22	Chx10 Fkbp8 Neurog1 Neurog2 Prox1 Ptf1a Sox2 Tbx1 Tbx19 Tgfbr2 Tlx3
829	GO:0030534 [3]: adult behavior	6	6	3750	9	8864	-5.94	0.0	1.31	0.5	Efnb3 Mafg Met Msra Ntan1 Scn8a
830	GO:0043086 [4]: negative regulation of enzyme activity	6	6	3750	9	8864	-5.94	0.0	1.31	0.5	Gadd45a Gadd45b Gadd45g Pkia Prkca Prkrip1
831	GO:0043284 [5]: biopolymer biosynthesis	6	6	3750	9	8864	-5.94	0.0	1.31	0.5	G6pc Gyg1 Gys2 Hs2st1 Phkg1 Phkg2
832	GO:0000271 [6]: polysaccharide biosynthesis	6	6	3750	9	8864	-5.94	0.0	1.31	0.5	G6pc Gyg1 Gys2 Hs2st1 Phkg1 Phkg2
833	GO:0042089 [6]: cytokine biosynthesis	10	10	3746	25	8848	-5.96	0.0	0.47	0.18	Cd209b Cebpb Clec7a Fcer1a Fcer1g Fcgr3 Gadd45g Map2k3 Prkcq Syk
834	GO:0007519 [6]: myogenesis	7	7	3749	21	8852	-5.96	0.0	0.26	0.11	Boc Csrp3 Eln Ky Myf6 Plg Rhoa
835	GO:0009187 [7]: cyclic nucleotide metabolism	7	7	3749	21	8852	-5.96	0.0	0.26	0.11	Adcy2 Adcy6 Adcy7 Adcy8 Guca2b Gucy2e Nppc
836	GO:0050867 [6]: positive regulation of cell activation	9	9	3747	24	8849	-5.97	0.0	0.38	0.16	Ap3d1 Bad Cd28 Cd3e Il15 Pdcd1lg2 Prkcq Syk Zap70
837	GO:0051251 [7]: positive regulation of lymphocyte activation	9	9	3747	24	8849	-5.97	0.0	0.38	0.16	Ap3d1 Bad Cd28 Cd3e Il15 Pdcd1lg2 Prkcq Syk Zap70
838	GO:0001817 [6]: regulation of cytokine production	10	10	3746	22	8851	-5.97	0.0	0.71	0.3	Cd209b Cebpb Clec7a Elf1 Fcer1a Fcer1g Fcgr3 Map2k3 Prkcq Syk
839	GO:0007188 [8]: G-protein signaling, coupled to cAMP nucleotide second messenger	10	10	3746	24	8849	-5.97	0.0	0.54	0.21	Adcy2 Adcy6 Adcy7 Adcy8 Adora2a Gpr44 P2ry12 Ptger3 Ptger4 Sstr2
840	GO:0030100 [6]: regulation of endocytosis	9	9	3747	18	8855	-5.98	0.0	0.89	0.3	Cd209b Clec7a Fcer1g Fcgr1 Fcgr3 Ptx3 Rab5b Rab5c Rufy1
841	GO:0030282 [6]: bone mineralization	3	3	3753	13	8860	-5.98	0.0	0.11	0.04	Mepe Mmp13 Pthr1
842	GO:0030155 [4]: regulation of cell adhesion	6	6	3750	19	8854	-5.98	0.0	0.22	0.09	Cml2 Cml3 Cml4 Cml5 Lama4 Tnxb
843	GO:0001822 [6]: kidney development	6	6	3750	19	8854	-5.98	0.0	0.22	0.09	Anxa4 Gdf11 Gdnf Hoxa11 Hoxd11 Pbx1
844	GO:0007200 [7]: G-protein signaling, coupled to IP3 second messenger (phospholipase C activating)	6	6	3750	19	8854	-5.98	0.0	0.22	0.09	Ccl28 Dgkg Gnb1 Ptger3 Sphk2 Tgm2
845	GO:0019362 [7]: pyridine nucleotide metabolism	7	7	3749	12	8861	-5.98	0.0	1.12	0.43	BC016495 Hibadh Ncf1 Pgd Qprt Taldo1 Tpi1
846	GO:0007059 [7]: chromosome segregation	7	7	3749	12	8861	-5.98	0.0	1.12	0.43	Mad2l1 Nusap1 Rad21 Smc1l2 Stag1 Stag2 Stag3
847	GO:0007398 [6]: ectoderm development	7	7	3749	12	8861	-5.98	0.0	1.12	0.43	Cst6 Cutl1 Gfi1 Mcoln3 Ovol1 Ppard Zbtb17
848	GO:0030900 [8]: forebrain development	8	8	3748	15	8858	-5.99	0.0	0.99	0.37	Aplp1 Hhex Neurog2 Nr2f1 Nr2f2 Numbl Sox3 Zfp312
849	GO:0001764 [6]: neuronal migration	8	8	3748	15	8858	-5.99	0.0	0.99	0.37	Nr2f1 Nr2f2 Ntn1 Pafah1b1 Pex5 Ptk2 Tlx3 Twist1
850	GO:0008360 [5]: regulation of cell shape	8	8	3748	15	8858	-5.99	0.0	0.99	0.37	Arfip2 Cfdp1 Ddx41 Epb4.1l2 Palm Rhoq Rps29 Spnb4
851	GO:0030030 [5]: cell projection organization and biogenesis	8	8	3748	22	8851	-5.99	0.0	0.34	0.14	Capzb Cdc42 Nckap1 Neurl Rac1 Rac2 Rdx Wasl
852	GO:0045860 [5]: positive regulation of protein kinase activity	9	9	3747	23	8850	-6.0	0.0	0.44	0.18	Efna1 Fcer1a Gab1 Gadd45b Gadd45g Gng3 Nrk Pde6g Syk
853	GO:0046651 [5]: lymphocyte proliferation	9	9	3747	23	8850	-6.0	0.0	0.44	0.18	Ccnd3 Cd28 Cd3e Dock2 Il15 Impdh1 Impdh2 Pdcd1lg2 Prkcq
854	GO:0019884 [6]: antigen presentation, exogenous antigen	5	5	3751	17	8856	-6.0	0.0	0.19	0.08	Ap3d1 Fcer1g Fcgr1 Fcgr3 H2-Eb1
855	GO:0048469 [4]: cell maturation	5	5	3751	17	8856	-6.0	0.0	0.19	0.08	Gal3st1 Hes5 Ppard Qk Runx3
856	GO:0030326 [6]: embryonic limb morphogenesis	9	9	3747	19	8854	-6.0	0.0	0.78	0.3	Dkk1 Dlx5 Gdf5 Grem1 Hoxd13 Tbx5 Twist1 Wnt7a Wnt9a
857	GO:0035113 [5]: embryonic appendage morphogenesis	9	9	3747	19	8854	-6.0	0.0	0.78	0.3	Dkk1 Dlx5 Gdf5 Grem1 Hoxd13 Tbx5 Twist1 Wnt7a Wnt9a
858	GO:0008033 [7]: tRNA processing	9	9	3747	19	8854	-6.0	0.0	0.78	0.3	1110032N12Rik Elac2 Mettl1 Pop5 Pop7 Qtrt1 Rpp30 Trit1 Wdr4
859	GO:0009618 [7]: response to pathogenic bacteria	5	5	3751	7	8866	-6.02	0.0	1.31	0.5	Fcer1g Fcgr1 Ifna1 Ifnb1 Wasl
860	GO:0050671 [7]: positive regulation of lymphocyte proliferation	5	5	3751	7	8866	-6.02	0.0	1.31	0.5	Cd28 Cd3e Il15 Pdcd1lg2 Prkcq
861	GO:0001756 [4]: somitogenesis	5	5	3751	7	8866	-6.02	0.0	1.31	0.5	Hes7 Lef1 Pcdh8 Tbx18 Wnt3a
862	GO:0006376 [9]: mRNA splice site selection	5	5	3751	7	8866	-6.02	0.0	1.31	0.5	Brunol4 Cugbp2 Ptbp2 Sfrs2 Sfrs9
863	GO:0006493 [9]: O-linked glycosylation	5	5	3751	7	8866	-6.02	0.0	1.31	0.5	Galnt1 Galnt7 Gcnt3 Pomt1 Pomt2
864	GO:0050863 [7]: regulation of T-cell activation	9	9	3747	22	8851	-6.02	0.0	0.51	0.18	Ap3d1 Bad Cd28 Cd3e Il15 Pdcd1lg2 Prkcq Syk Zap70
865	GO:0008654 [8]: phospholipid biosynthesis	9	9	3747	22	8851	-6.02	0.0	0.51	0.18	AU041707 Agpat1 Agpat3 Cept1 Coasy Isyna1 Lpgat1 Pcyt1a Sh3glb1
866	GO:0035107 [4]: appendage morphogenesis	9	9	3747	21	8852	-6.03	0.0	0.59	0.23	Dkk1 Dlx5 Gdf5 Grem1 Hoxd13 Tbx5 Twist1 Wnt7a Wnt9a
867	GO:0035108 [5]: limb morphogenesis	9	9	3747	21	8852	-6.03	0.0	0.59	0.23	Dkk1 Dlx5 Gdf5 Grem1 Hoxd13 Tbx5 Twist1 Wnt7a Wnt9a
868	GO:0042035 [7]: regulation of cytokine biosynthesis	9	9	3747	21	8852	-6.03	0.0	0.59	0.23	Cd209b Cebpb Clec7a Fcer1a Fcer1g Fcgr3 Map2k3 Prkcq Syk
869	GO:0045597 [5]: positive regulation of cell differentiation	9	9	3747	21	8852	-6.03	0.0	0.59	0.23	Ap3d1 Bad Btg1 Dmbt1 Fgfr3 Pax4 Syk Wnt7b Zap70
870	GO:0006304 [6]: DNA modification	9	9	3747	20	8853	-6.03	0.0	0.68	0.29	2510005D08Rik Dnmt1 Dntt Hemk1 Il1rl1 Kcnma1 Mbd2 Rent1 Slamf6
871	GO:0016044 [5]: membrane organization and biogenesis	7	7	3749	20	8853	-6.03	0.0	0.31	0.13	Atp8b3 Dock2 Sgca Sgcb Sgcd Sgcg Timm8a
872	GO:0030323 [4]: respiratory tube development	7	7	3749	20	8853	-6.03	0.0	0.31	0.13	Cutl1 Fgf18 Foxf1a Hsd11b1 Ppp1ca Sim2 Tbx5
873	GO:0009891 [6]: positive regulation of biosynthesis	8	8	3748	21	8852	-6.04	0.0	0.4	0.18	Cd209b Clec7a Fcer1a Fcer1g Fcgr3 Prkcq Ptx3 Syk
874	GO:0019220 [6]: regulation of phosphate metabolism	8	8	3748	21	8852	-6.04	0.0	0.4	0.18	Cntf Fcer1a Pdgfc Prkca Prkrip1 Socs1 Socs3 Syk
875	GO:0030031 [6]: cell projection biogenesis	8	8	3748	21	8852	-6.04	0.0	0.4	0.18	Capzb Cdc42 Nckap1 Neurl Rac1 Rac2 Rdx Wasl
876	GO:0042325 [7]: regulation of phosphorylation	8	8	3748	21	8852	-6.04	0.0	0.4	0.18	Cntf Fcer1a Pdgfc Prkca Prkrip1 Socs1 Socs3 Syk
877	GO:0051174 [5]: regulation of phosphorus metabolism	8	8	3748	21	8852	-6.04	0.0	0.4	0.18	Cntf Fcer1a Pdgfc Prkca Prkrip1 Socs1 Socs3 Syk
878	GO:0001655 [5]: urogenital system development	8	8	3748	21	8852	-6.04	0.0	0.4	0.18	Acvr1 Amh Anxa4 Gdf11 Gdnf Hoxa11 Hoxd11 Pbx1
879	GO:0035272 [5]: exocrine system development	1	1	3755	8	8865	-6.04	0.0	0.04	0.01	Eda
880	GO:0042552 [8]: myelination	1	1	3755	8	8865	-6.04	0.0	0.04	0.01	Gal3st1
881	GO:0042553 [7]: cellular nerve ensheathment	1	1	3755	8	8865	-6.04	0.0	0.04	0.01	Gal3st1
882	GO:0050868 [8]: negative regulation of T-cell activation	1	1	3755	8	8865	-6.04	0.0	0.04	0.01	Pdcd1lg2
883	GO:0001754 [5]: eye photoreceptor cell differentiation	1	1	3755	8	8865	-6.04	0.0	0.04	0.01	Nrl
884	GO:0007272 [7]: ionic insulation of neurons by glial cells	1	1	3755	8	8865	-6.04	0.0	0.04	0.01	Gal3st1
885	GO:0007431 [6]: salivary gland development	1	1	3755	8	8865	-6.04	0.0	0.04	0.01	Eda
886	GO:0050764 [7]: regulation of phagocytosis	6	6	3750	10	8863	-6.06	0.0	1.1	0.43	Cd209b Clec7a Fcer1g Fcgr1 Fcgr3 Ptx3
887	GO:0050766 [8]: positive regulation of phagocytosis	6	6	3750	10	8863	-6.06	0.0	1.1	0.43	Cd209b Clec7a Fcer1g Fcgr1 Fcgr3 Ptx3
888	GO:0000160 [5]: two-component signal transduction system (phosphorelay)	6	6	3750	10	8863	-6.06	0.0	1.1	0.43	Kcnh2 Kcnh7 Rab1 Rab11a Rab2 Rab8a
889	GO:0007565 [5]: pregnancy	6	6	3750	10	8863	-6.06	0.0	1.1	0.43	Bteb1 Ceacam9 Mst1 Psg17 Sts Thbd
890	GO:0008544 [7]: epidermis development	6	6	3750	10	8863	-6.06	0.0	1.1	0.43	Cst6 Cutl1 Gfi1 Mcoln3 Ovol1 Ppard
891	GO:0009069 [7]: serine family amino acid metabolism	6	6	3750	10	8863	-6.06	0.0	1.1	0.43	Ctbp1 Ctbp2 Cth Dmgdh Psat1 Sardh
892	GO:0044272 [6]: sulfur compound biosynthesis	7	7	3749	13	8860	-6.06	0.0	0.96	0.34	Acas2 Bhmt Bhmt2 Cth Hs2st1 Mat2a Mthfd1
893	GO:0007611 [3]: learning and/or memory	8	8	3748	20	8853	-6.07	0.0	0.47	0.18	Chrnb2 Ephb2 Itga5 Ntan1 Pde1b Prkar1b Tmod2 Vdac3
894	GO:0051050 [6]: positive regulation of transport	8	8	3748	17	8856	-6.08	0.0	0.74	0.3	Acdc Cd209b Clec7a Eda Fcer1g Fcgr1 Fcgr3 Ptx3
895	GO:0006909 [7]: phagocytosis	8	8	3748	17	8856	-6.08	0.0	0.74	0.3	Cd209b Clec7a Colec12 Coro1c Fcer1g Fcgr1 Fcgr3 Ptx3
896	GO:0030324 [5]: lung development	7	7	3749	19	8854	-6.08	0.0	0.37	0.15	Cutl1 Fgf18 Foxf1a Hsd11b1 Ppp1ca Sim2 Tbx5
897	GO:0045727 [7]: positive regulation of protein biosynthesis	7	7	3749	19	8854	-6.08	0.0	0.37	0.15	Cd209b Clec7a Fcer1a Fcer1g Fcgr3 Prkcq Syk
898	GO:0001932 [8]: regulation of protein amino acid phosphorylation	7	7	3749	19	8854	-6.08	0.0	0.37	0.15	Cntf Fcer1a Pdgfc Prkca Socs1 Socs3 Syk
899	GO:0048193 [6]: Golgi vesicle transport	8	8	3748	19	8854	-6.08	0.0	0.55	0.22	Chic2 Gga1 Kif1c Sec22l1 Snap23 Stx18 Stx7 Vps29
900	GO:0042471 [5]: ear morphogenesis	5	5	3751	16	8857	-6.09	0.0	0.23	0.09	Dlx5 Gfi1 Hmx2 Pou4f3 Tbx1
901	GO:0050670 [6]: regulation of lymphocyte proliferation	5	5	3751	16	8857	-6.09	0.0	0.23	0.09	Cd28 Cd3e Il15 Pdcd1lg2 Prkcq
902	GO:0019438 [6]: aromatic compound biosynthesis	4	4	3752	5	8868	-6.1	0.0	1.33	0.5	Mocs2 Pts Qdpr Spr
903	GO:0042559 [7]: pteridine and derivative biosynthesis	4	4	3752	5	8868	-6.1	0.0	1.33	0.5	Mocs2 Pts Qdpr Spr
904	GO:0050848 [5]: regulation of calcium-mediated signaling	4	4	3752	5	8868	-6.1	0.0	1.33	0.5	Cd3e Fcer1a Syk Zap70
905	GO:0050850 [6]: positive regulation of calcium-mediated signaling	4	4	3752	5	8868	-6.1	0.0	1.33	0.5	Cd3e Fcer1a Syk Zap70
906	GO:0051084 [8]: posttranslational protein folding	4	4	3752	5	8868	-6.1	0.0	1.33	0.5	Dyt1 Hsp105 Hspa8 Tor1b
907	GO:0051085 [9]: chaperone cofactor dependent protein folding	4	4	3752	5	8868	-6.1	0.0	1.33	0.5	Dyt1 Hsp105 Hspa8 Tor1b
908	GO:0006776 [7]: vitamin A metabolism	4	4	3752	5	8868	-6.1	0.0	1.33	0.5	Aldh8a1 Cyp26a1 Lcn5 Lrat
909	GO:0006892 [6]: post-Golgi transport	4	4	3752	5	8868	-6.1	0.0	1.33	0.5	Chic2 Snap23 Stx7 Vps29
910	GO:0006944 [3]: membrane fusion	4	4	3752	5	8868	-6.1	0.0	1.33	0.5	Catsper1 Pldn Snap23 Spam1
911	GO:0006957 [7]: complement activation, alternative pathway	4	4	3752	5	8868	-6.1	0.0	1.33	0.5	1700013L23Rik C8b H2-Bf Hc
912	GO:0009132 [7]: nucleoside diphosphate metabolism	4	4	3752	5	8868	-6.1	0.0	1.33	0.5	Cant1 Dtymk Nudt9 Tyki
913	GO:0009218 [8]: pyrimidine ribonucleotide metabolism	4	4	3752	5	8868	-6.1	0.0	1.33	0.5	0610011D08Rik Nme1 Nme2 Nme6
914	GO:0009220 [8]: pyrimidine ribonucleotide biosynthesis	4	4	3752	5	8868	-6.1	0.0	1.33	0.5	0610011D08Rik Nme1 Nme2 Nme6
915	GO:0009401 [6]: phosphoenolpyruvate-dependent sugar phosphotransferase system	4	4	3752	5	8868	-6.1	0.0	1.33	0.5	Clstn2 Dlgh4 Epb4.2 Fmn1
916	GO:0042098 [6]: T-cell proliferation	7	7	3749	14	8859	-6.11	0.0	0.82	0.3	Ccnd3 Cd28 Cd3e Dock2 Il15 Pdcd1lg2 Prkcq
917	GO:0007259 [7]: JAK-STAT cascade	4	4	3752	14	8859	-6.11	0.0	0.19	0.08	Bsf3 Cntf Il20 Socs1
918	GO:0035264 [4]: body growth	2	2	3754	10	8863	-6.12	0.0	0.09	0.03	Lgmn Npy1r
919	GO:0040014 [5]: regulation of body size	2	2	3754	10	8863	-6.12	0.0	0.09	0.03	Lgmn Npy1r
920	GO:0042591 [7]: antigen presentation, exogenous antigen via MHC class II	2	2	3754	10	8863	-6.12	0.0	0.09	0.03	Fcer1g H2-Eb1
921	GO:0007088 [7]: regulation of mitosis	2	2	3754	10	8863	-6.12	0.0	0.09	0.03	Mad2l1 Nusap1
922	GO:0000082 [7]: G1/S transition of mitotic cell cycle	7	7	3749	18	8855	-6.12	0.0	0.43	0.18	Camk2b Camk2d E2f5 Itgb1 Ppp3ca Skp2 Slfn1
923	GO:0006305 [7]: DNA alkylation	7	7	3749	18	8855	-6.12	0.0	0.43	0.18	2510005D08Rik Dnmt1 Hemk1 Il1rl1 Kcnma1 Mbd2 Slamf6
924	GO:0006306 [4]: DNA methylation	7	7	3749	18	8855	-6.12	0.0	0.43	0.18	2510005D08Rik Dnmt1 Hemk1 Il1rl1 Kcnma1 Mbd2 Slamf6
925	GO:0050730 [6]: regulation of peptidyl-tyrosine phosphorylation	6	6	3750	17	8856	-6.13	0.0	0.33	0.13	Cntf Fcer1a Pdgfc Prkca Socs1 Syk
926	GO:0007189 [9]: G-protein signaling, adenylate cyclase activating pathway	6	6	3750	17	8856	-6.13	0.0	0.33	0.13	Adcy2 Adcy6 Adcy7 Adcy8 Adora2a Ptger4
927	GO:0007369 [5]: gastrulation	6	6	3750	17	8856	-6.13	0.0	0.33	0.13	Arfrp1 Ext1 Hira Mixl1 Rnf2 Zbtb17
928	GO:0016358 [6]: dendrite morphogenesis	3	3	3753	12	8861	-6.13	0.0	0.14	0.05	Mtap1b Nrp1 Rac1
929	GO:0043010 [6]: eye morphogenesis (sensu Vertebrata)	7	7	3749	17	8856	-6.15	0.0	0.51	0.18	Chx10 Cryaa Cryab Fkbp8 Gja8 Mab21l2 Six3
930	GO:0006769 [8]: nicotinamide metabolism	6	6	3750	11	8862	-6.15	0.0	0.93	0.31	Hibadh Ncf1 Pgd Qprt Taldo1 Tpi1
931	GO:0030217 [5]: T-cell differentiation	7	7	3749	15	8858	-6.15	0.0	0.7	0.3	Ap3d1 Bad Bcl11a Gadd45g Il15 Syk Zap70
932	GO:0042108 [8]: positive regulation of cytokine biosynthesis	7	7	3749	15	8858	-6.15	0.0	0.7	0.3	Cd209b Clec7a Fcer1a Fcer1g Fcgr3 Prkcq Syk
933	GO:0001819 [7]: positive regulation of cytokine production	7	7	3749	15	8858	-6.15	0.0	0.7	0.3	Cd209b Clec7a Fcer1a Fcer1g Fcgr3 Prkcq Syk
934	GO:0006650 [8]: glycerophospholipid metabolism	7	7	3749	15	8858	-6.15	0.0	0.7	0.3	2810004N20Rik Gpld1 Lrat Pcyt1a Pip5k1a Pip5k1c Sh3glb1
935	GO:0007515 [5]: lymph gland development	7	7	3749	15	8858	-6.15	0.0	0.7	0.3	Bcl11b Blr1 Cxcl13 Il15 Ltbr Tlx1 Tnfrsf11a
936	GO:0048048 [5]: embryonic eye morphogenesis	7	7	3749	16	8857	-6.15	0.0	0.6	0.24	Chx10 Cryaa Cryab Fkbp8 Gja8 Mab21l2 Six3
937	GO:0001747 [6]: eye morphogenesis (sensu Mammalia)	7	7	3749	16	8857	-6.15	0.0	0.6	0.24	Chx10 Cryaa Cryab Fkbp8 Gja8 Mab21l2 Six3
938	GO:0009190 [7]: cyclic nucleotide biosynthesis	7	7	3749	16	8857	-6.15	0.0	0.6	0.24	Adcy2 Adcy6 Adcy7 Adcy8 Guca2b Gucy2e Nppc
939	GO:0017148 [7]: negative regulation of protein biosynthesis	5	5	3751	8	8865	-6.15	0.0	1.09	0.43	Ang1 Ang3 Eif4ebp1 Nfx1 Spp2
940	GO:0019751 [6]: polyol metabolism	5	5	3751	8	8865	-6.15	0.0	1.09	0.43	Gdpd2 Gk-rs1 Gpd2 Pck1 Slc37a2
941	GO:0045058 [5]: T-cell selection	5	5	3751	8	8865	-6.15	0.0	1.09	0.43	Cd28 Cd3e Dock2 Il15 Zap70
942	GO:0006071 [7]: glycerol metabolism	5	5	3751	8	8865	-6.15	0.0	1.09	0.43	Gdpd2 Gk-rs1 Gpd2 Pck1 Slc37a2
943	GO:0006672 [9]: ceramide metabolism	5	5	3751	8	8865	-6.15	0.0	1.09	0.43	Asah3 Gal3st1 Galc Lypla3 St6galnac1
944	GO:0006874 [8]: calcium ion homeostasis	5	5	3751	15	8858	-6.17	0.0	0.28	0.13	Gcm2 Hexb Nucb2 Pth Sv2a
945	GO:0007498 [3]: mesoderm development	5	5	3751	15	8858	-6.17	0.0	0.28	0.13	Amh Ext1 Lhx2 Ovol1 Ppp2ca
946	GO:0016485 [8]: protein processing	6	6	3750	16	8857	-6.18	0.0	0.39	0.17	Cpe Cpz Ece2 Pcsk1n Sec11l3 Vps35
947	GO:0000187 [6]: activation of MAPK	6	6	3750	16	8857	-6.18	0.0	0.39	0.17	Efna1 Fcer1a Gab1 Gng3 Pde6g Syk
948	GO:0016079 [5]: synaptic vesicle exocytosis	3	3	3753	3	8870	-6.18	0.0	1.38	0.5	Snapap Stx4a Vamp2
949	GO:0016486 [6]: peptide hormone processing	3	3	3753	3	8870	-6.18	0.0	1.38	0.5	Cpe Ece2 Pcsk1n
950	GO:0017145 [5]: stem cell division	3	3	3753	3	8870	-6.18	0.0	1.38	0.5	Bmi1 Hoxb4 Wnt3a
951	GO:0019217 [6]: regulation of fatty acid metabolism	3	3	3753	3	8870	-6.18	0.0	1.38	0.5	Acdc Acsl4 Cav1
952	GO:0030048 [8]: actin filament-based movement	3	3	3753	3	8870	-6.18	0.0	1.38	0.5	Myo5a Was Waspip
953	GO:0030199 [5]: collagen fibril organization	3	3	3753	3	8870	-6.18	0.0	1.38	0.5	Agc1 Anxa2 Tnxb
954	GO:0045576 [6]: mast cell activation	3	3	3753	3	8870	-6.18	0.0	1.38	0.5	Fcgr3 Fyb Lcp2
955	GO:0045577 [6]: regulation of B-cell differentiation	3	3	3753	3	8870	-6.18	0.0	1.38	0.5	Bad Hmgb3 Syk
956	GO:0046328 [5]: regulation of JNK cascade	3	3	3753	3	8870	-6.18	0.0	1.38	0.5	Akt2 Dusp22 Traf2
957	GO:0046488 [10]: phosphatidylinositol metabolism	3	3	3753	3	8870	-6.18	0.0	1.38	0.5	2810004N20Rik Pip5k1a Pip5k1c
958	GO:0050768 [5]: negative regulation of neurogenesis	3	3	3753	3	8870	-6.18	0.0	1.38	0.5	Nrp1 Ntn1 Sema3a
959	GO:0000051 [4]: urea cycle intermediate metabolism	3	3	3753	3	8870	-6.18	0.0	1.38	0.5	Asl Ass1 Otc
960	GO:0006085 [8]: acetyl-CoA biosynthesis	3	3	3753	3	8870	-6.18	0.0	1.38	0.5	Acas2 Pdk2 Pdk4
961	GO:0006525 [5]: arginine metabolism	3	3	3753	3	8870	-6.18	0.0	1.38	0.5	Asl Ass1 Otc
962	GO:0006555 [7]: methionine metabolism	3	3	3753	3	8870	-6.18	0.0	1.38	0.5	Bhmt Bhmt2 Mthfd1
963	GO:0006564 [9]: L-serine biosynthesis	3	3	3753	3	8870	-6.18	0.0	1.38	0.5	Ctbp1 Ctbp2 Psat1
964	GO:0006596 [8]: polyamine biosynthesis	3	3	3753	3	8870	-6.18	0.0	1.38	0.5	Oazin Odc1 Srm
965	GO:0006984 [6]: ER-nuclear signaling pathway	3	3	3753	3	8870	-6.18	0.0	1.38	0.5	Ddit3 Hspa5 Ppp1r15b
966	GO:0035282 [3]: segmentation	6	6	3750	12	8861	-6.2	0.0	0.79	0.3	Hes7 Lef1 Mafb Pcdh8 Tbx18 Wnt3a
967	GO:0042398 [6]: amino acid derivative biosynthesis	6	6	3750	12	8861	-6.2	0.0	0.79	0.3	Ddc Gatm Oazin Odc1 Srm Tmlhe
968	GO:0045619 [5]: regulation of lymphocyte differentiation	6	6	3750	12	8861	-6.2	0.0	0.79	0.3	Ap3d1 Bad Hmgb3 Il15 Syk Zap70
969	GO:0045807 [7]: positive regulation of endocytosis	6	6	3750	12	8861	-6.2	0.0	0.79	0.3	Cd209b Clec7a Fcer1g Fcgr1 Fcgr3 Ptx3
970	GO:0009595 [5]: detection of biotic stimulus	2	2	3754	1	8872	-6.21	0.0	1.55	0.5	Cd209b Clec7a
971	GO:0015701 [8]: bicarbonate transport	2	2	3754	1	8872	-6.21	0.0	1.55	0.5	Ptger3 Slc26a6
972	GO:0015908 [6]: fatty acid transport	2	2	3754	1	8872	-6.21	0.0	1.55	0.5	Adfp Cpt1b
973	GO:0016478 [8]: negative regulation of translation	2	2	3754	1	8872	-6.21	0.0	1.55	0.5	Eif4ebp1 Srp9
974	GO:0018401 [7]: peptidyl-proline hydroxylation to 4-hydroxy-L-proline	2	2	3754	1	8872	-6.21	0.0	1.55	0.5	P4ha1 P4hb
975	GO:0019098 [3]: reproductive behavior	2	2	3754	1	8872	-6.21	0.0	1.55	0.5	Ppp1r1b Svs3
976	GO:0019471 [6]: 4-hydroxyproline metabolism	2	2	3754	1	8872	-6.21	0.0	1.55	0.5	P4ha1 P4hb
977	GO:0019511 [10]: peptidyl-proline hydroxylation	2	2	3754	1	8872	-6.21	0.0	1.55	0.5	P4ha1 P4hb
978	GO:0019877 [7]: diaminopimelate biosynthesis	2	2	3754	1	8872	-6.21	0.0	1.55	0.5	0610010D20Rik Npl
979	GO:0030193 [5]: regulation of blood coagulation	2	2	3754	1	8872	-6.21	0.0	1.55	0.5	Anxa2 Plg
980	GO:0030195 [6]: negative regulation of blood coagulation	2	2	3754	1	8872	-6.21	0.0	1.55	0.5	Anxa2 Plg
981	GO:0030308 [5]: negative regulation of cell growth	2	2	3754	1	8872	-6.21	0.0	1.55	0.5	Bbc3 Tro
982	GO:0040023 [6]: nuclear positioning	2	2	3754	1	8872	-6.21	0.0	1.55	0.5	Ntn1 Ptk2
983	GO:0042055 [6]: neuronal lineage restriction	2	2	3754	1	8872	-6.21	0.0	1.55	0.5	Olig1 Olig2
984	GO:0042223 [7]: interleukin-3 biosynthesis	2	2	3754	1	8872	-6.21	0.0	1.55	0.5	Fcer1a Syk
985	GO:0042246 [4]: tissue regeneration	2	2	3754	1	8872	-6.21	0.0	1.55	0.5	Ninj1 Plg
986	GO:0042253 [7]: granulocyte macrophage colony-stimulating factor biosynthesis	2	2	3754	1	8872	-6.21	0.0	1.55	0.5	Fcer1a Syk
987	GO:0042326 [7]: negative regulation of phosphorylation	2	2	3754	1	8872	-6.21	0.0	1.55	0.5	Prkrip1 Socs1
988	GO:0044247 [7]: cellular polysaccharide catabolism	2	2	3754	1	8872	-6.21	0.0	1.55	0.5	2200003E03Rik Gaa
989	GO:0045399 [8]: regulation of interleukin-3 biosynthesis	2	2	3754	1	8872	-6.21	0.0	1.55	0.5	Fcer1a Syk
990	GO:0045401 [9]: positive regulation of interleukin-3 biosynthesis	2	2	3754	1	8872	-6.21	0.0	1.55	0.5	Fcer1a Syk
991	GO:0045423 [8]: regulation of granulocyte macrophage colony-stimulating factor biosynthesis	2	2	3754	1	8872	-6.21	0.0	1.55	0.5	Fcer1a Syk
992	GO:0045425 [9]: positive regulation of granulocyte macrophage colony-stimulating factor biosynthesis	2	2	3754	1	8872	-6.21	0.0	1.55	0.5	Fcer1a Syk
993	GO:0045428 [6]: regulation of nitric oxide biosynthesis	2	2	3754	1	8872	-6.21	0.0	1.55	0.5	Cav1 Ptx3
994	GO:0045579 [7]: positive regulation of B-cell differentiation	2	2	3754	1	8872	-6.21	0.0	1.55	0.5	Bad Syk
995	GO:0045773 [7]: positive regulation of axon extension	2	2	3754	1	8872	-6.21	0.0	1.55	0.5	Ntn1 Tnfrsf12a
996	GO:0045792 [6]: negative regulation of cell size	2	2	3754	1	8872	-6.21	0.0	1.55	0.5	Bbc3 Tro
997	GO:0045936 [6]: negative regulation of phosphate metabolism	2	2	3754	1	8872	-6.21	0.0	1.55	0.5	Prkrip1 Socs1
998	GO:0046075 [10]: dTTP metabolism	2	2	3754	1	8872	-6.21	0.0	1.55	0.5	Dtymk Tyki
999	GO:0046125 [8]: pyrimidine deoxyribonucleoside metabolism	2	2	3754	1	8872	-6.21	0.0	1.55	0.5	Dtymk Tyki
1000	GO:0046325 [7]: negative regulation of glucose import	2	2	3754	1	8872	-6.21	0.0	1.55	0.5	Aps Prkca
1001	GO:0046451 [6]: diaminopimelate metabolism	2	2	3754	1	8872	-6.21	0.0	1.55	0.5	0610010D20Rik Npl
1002	GO:0046470 [9]: phosphatidylcholine metabolism	2	2	3754	1	8872	-6.21	0.0	1.55	0.5	Lrat Pcyt1a
1003	GO:0046487 [6]: glyoxylate metabolism	2	2	3754	1	8872	-6.21	0.0	1.55	0.5	Idh1 Idh2
1004	GO:0046514 [10]: ceramide catabolism	2	2	3754	1	8872	-6.21	0.0	1.55	0.5	Asah3 Galc
1005	GO:0046521 [9]: sphingoid catabolism	2	2	3754	1	8872	-6.21	0.0	1.55	0.5	Asah3 Galc
1006	GO:0046631 [8]: alpha-beta T-cell activation	2	2	3754	1	8872	-6.21	0.0	1.55	0.5	Dock2 Zap70
1007	GO:0046685 [8]: response to arsenic	2	2	3754	1	8872	-6.21	0.0	1.55	0.5	As3mt Asna1
1008	GO:0051014 [8]: actin filament severing	2	2	3754	1	8872	-6.21	0.0	1.55	0.5	Dbnl Fliih
1009	GO:0051235 [4]: maintenance of localization	2	2	3754	1	8872	-6.21	0.0	1.55	0.5	Pfn1 Tacc3
1010	GO:0000002 [7]: mitochondrial genome maintenance	2	2	3754	1	8872	-6.21	0.0	1.55	0.5	Mrpl15 Mrpl39
1011	GO:0000070 [9]: mitotic sister chromatid segregation	2	2	3754	1	8872	-6.21	0.0	1.55	0.5	Mad2l1 Nusap1
1012	GO:0000090 [9]: mitotic anaphase	2	2	3754	1	8872	-6.21	0.0	1.55	0.5	Mad2l1 Nusap1
1013	GO:0000272 [6]: polysaccharide catabolism	2	2	3754	1	8872	-6.21	0.0	1.55	0.5	2200003E03Rik Gaa
1014	GO:0000819 [8]: sister chromatid segregation	2	2	3754	1	8872	-6.21	0.0	1.55	0.5	Mad2l1 Nusap1
1015	GO:0001824 [3]: blastocyst development	2	2	3754	1	8872	-6.21	0.0	1.55	0.5	Dmbt1 Setdb1
1016	GO:0001832 [4]: blastocyst growth	2	2	3754	1	8872	-6.21	0.0	1.55	0.5	Dmbt1 Setdb1
1017	GO:0001833 [5]: inner cell mass cell proliferation	2	2	3754	1	8872	-6.21	0.0	1.55	0.5	Dmbt1 Setdb1
1018	GO:0006000 [8]: fructose metabolism	2	2	3754	1	8872	-6.21	0.0	1.55	0.5	Gnpda1 Pfkfb3
1019	GO:0006086 [8]: acetyl-CoA biosynthesis from pyruvate	2	2	3754	1	8872	-6.21	0.0	1.55	0.5	Pdk2 Pdk4
1020	GO:0006097 [7]: glyoxylate cycle	2	2	3754	1	8872	-6.21	0.0	1.55	0.5	Idh1 Idh2
1021	GO:0006122 [9]: mitochondrial electron transport, ubiquinol to cytochrome c	2	2	3754	1	8872	-6.21	0.0	1.55	0.5	1110020P15Rik Uqcrb
1022	GO:0006177 [10]: GMP biosynthesis	2	2	3754	1	8872	-6.21	0.0	1.55	0.5	Impdh1 Impdh2
1023	GO:0006213 [7]: pyrimidine nucleoside metabolism	2	2	3754	1	8872	-6.21	0.0	1.55	0.5	Dtymk Tyki
1024	GO:0006235 [10]: dTTP biosynthesis	2	2	3754	1	8872	-6.21	0.0	1.55	0.5	Dtymk Tyki
1025	GO:0006432 [9]: phenylalanyl-tRNA aminoacylation	2	2	3754	1	8872	-6.21	0.0	1.55	0.5	Fars1 Farslb
1026	GO:0006553 [8]: lysine metabolism	2	2	3754	1	8872	-6.21	0.0	1.55	0.5	0610010D20Rik Npl
1027	GO:0006562 [9]: proline catabolism	2	2	3754	1	8872	-6.21	0.0	1.55	0.5	Prodh Prodh2
1028	GO:0006590 [7]: thyroid hormone generation	2	2	3754	1	8872	-6.21	0.0	1.55	0.5	Tgn Ttr
1029	GO:0006677 [8]: glycosylceramide metabolism	2	2	3754	1	8872	-6.21	0.0	1.55	0.5	Gal3st1 Galc
1030	GO:0007030 [6]: Golgi organization and biogenesis	2	2	3754	1	8872	-6.21	0.0	1.55	0.5	Cog2 Kifc3
1031	GO:0007217 [7]: tachykinin signaling pathway	2	2	3754	1	8872	-6.21	0.0	1.55	0.5	Tac1 Tac4
1032	GO:0007342 [5]: fusion of sperm to egg plasma membrane	2	2	3754	1	8872	-6.21	0.0	1.55	0.5	Catsper1 Spam1
1033	GO:0008088 [8]: axon cargo transport	2	2	3754	1	8872	-6.21	0.0	1.55	0.5	Ndel1 Pafah1b1
1034	GO:0008090 [9]: retrograde axon cargo transport	2	2	3754	1	8872	-6.21	0.0	1.55	0.5	Ndel1 Pafah1b1
1035	GO:0009085 [9]: lysine biosynthesis	2	2	3754	1	8872	-6.21	0.0	1.55	0.5	0610010D20Rik Npl
1036	GO:0009089 [7]: lysine biosynthesis via diaminopimelate	2	2	3754	1	8872	-6.21	0.0	1.55	0.5	0610010D20Rik Npl
1037	GO:0009133 [7]: nucleoside diphosphate biosynthesis	2	2	3754	1	8872	-6.21	0.0	1.55	0.5	Dtymk Tyki
1038	GO:0009148 [8]: pyrimidine nucleoside triphosphate biosynthesis	2	2	3754	1	8872	-6.21	0.0	1.55	0.5	Dtymk Tyki
1039	GO:0009186 [8]: deoxyribonucleoside diphosphate metabolism	2	2	3754	1	8872	-6.21	0.0	1.55	0.5	Dtymk Tyki
1040	GO:0009202 [8]: deoxyribonucleoside triphosphate biosynthesis	2	2	3754	1	8872	-6.21	0.0	1.55	0.5	Dtymk Tyki
1041	GO:0009211 [9]: pyrimidine deoxyribonucleoside triphosphate metabolism	2	2	3754	1	8872	-6.21	0.0	1.55	0.5	Dtymk Tyki
1042	GO:0009212 [9]: pyrimidine deoxyribonucleoside triphosphate biosynthesis	2	2	3754	1	8872	-6.21	0.0	1.55	0.5	Dtymk Tyki
1043	GO:0009437 [7]: carnitine metabolism	2	2	3754	1	8872	-6.21	0.0	1.55	0.5	Aldh9a1 Tmlhe
1044	GO:0042133 [5]: neurotransmitter metabolism	6	6	3750	15	8858	-6.21	0.0	0.47	0.18	Comt Gad2 Nr4a2 Prima1 Slc5a11 Slc5a7
1045	GO:0019221 [6]: cytokine and chemokine mediated signaling pathway	6	6	3750	14	8859	-6.23	0.0	0.56	0.22	Aps Il1r1 Lmtn Pirb Rqcd1 Socs1
1046	GO:0016331 [5]: morphogenesis of embryonic epithelium	5	5	3751	14	8859	-6.23	0.0	0.34	0.14	Pcdh8 Pfn1 Twist1 Vasp Zic5
1047	GO:0009116 [6]: nucleoside metabolism	5	5	3751	14	8859	-6.23	0.0	0.34	0.14	Dtymk Prps1 Prpsap1 Qtrt1 Tyki
1048	GO:0009166 [6]: nucleotide catabolism	5	5	3751	14	8859	-6.23	0.0	0.34	0.14	Cant1 Ncf1 Nt5e Nudt1 Nudt9
1049	GO:0046519 [8]: sphingoid metabolism	5	5	3751	9	8864	-6.24	0.0	0.9	0.3	Asah3 Gal3st1 Galc Lypla3 St6galnac1
1050	GO:0006040 [6]: amino sugar metabolism	5	5	3751	9	8864	-6.24	0.0	0.9	0.3	Cmah Gnpda1 Nagk Renbp Uap1
1051	GO:0007005 [6]: mitochondrion organization and biogenesis	5	5	3751	9	8864	-6.24	0.0	0.9	0.3	Mfn1 Mfn2 Mrpl15 Mrpl39 Timm8a
1052	GO:0007281 [6]: germ cell development	5	5	3751	9	8864	-6.24	0.0	0.9	0.3	Acvr1 Dazl Fancc Frap1 Zfp37
1053	GO:0007568 [3]: aging	5	5	3751	9	8864	-6.24	0.0	0.9	0.3	Hras1 Kl Mnt Msh2 Msra
1054	GO:0017015 [5]: regulation of transforming growth factor beta receptor signaling pathway	3	3	3753	11	8862	-6.26	0.0	0.18	0.08	Prss11 Sost Strap
1055	GO:0009112 [6]: nucleobase metabolism	3	3	3753	11	8862	-6.26	0.0	0.18	0.08	Ampd2 Prps1 Uox
1056	GO:0051017 [10]: actin filament bundle formation	4	4	3752	6	8867	-6.26	0.0	1.07	0.43	Dbnl Eln Rhoa Ush1c
1057	GO:0001708 [5]: cell fate specification	4	4	3752	6	8867	-6.26	0.0	1.07	0.43	Fkbp8 Sox2 Tbx1 Tlx3
1058	GO:0006265 [6]: DNA topological change	4	4	3752	6	8867	-6.26	0.0	1.07	0.43	Sept9 Spo11 Tnrc11 Top1mt
1059	GO:0006401 [6]: RNA catabolism	4	4	3752	6	8867	-6.26	0.0	1.07	0.43	Auh Ppp1r8 Rnaseh1 Usp52
1060	GO:0006829 [9]: zinc ion transport	4	4	3752	6	8867	-6.26	0.0	1.07	0.43	Slc30a4 Slc30a7 Slc39a1 Slc39a3
1061	GO:0006835 [7]: dicarboxylic acid transport	4	4	3752	6	8867	-6.26	0.0	1.07	0.43	Slc13a3 Slc1a1 Slc1a2 Slc1a5
1062	GO:0006839 [6]: mitochondrial transport	4	4	3752	6	8867	-6.26	0.0	1.07	0.43	Kif5b Slc25a10 Ucp1 Ucp3
1063	GO:0007162 [5]: negative regulation of cell adhesion	4	4	3752	6	8867	-6.26	0.0	1.07	0.43	Cml2 Cml3 Cml4 Cml5
1064	GO:0008299 [7]: isoprenoid biosynthesis	4	4	3752	6	8867	-6.26	0.0	1.07	0.43	Fdps Idi1 Mvd Tprt
1065	GO:0008344 [4]: adult locomotory behavior	4	4	3752	6	8867	-6.26	0.0	1.07	0.43	Efnb3 Msra Ntan1 Scn8a
1066	GO:0009070 [8]: serine family amino acid biosynthesis	4	4	3752	6	8867	-6.26	0.0	1.07	0.43	Ctbp1 Ctbp2 Cth Psat1
1067	GO:0009156 [8]: ribonucleoside monophosphate biosynthesis	4	4	3752	6	8867	-6.26	0.0	1.07	0.43	Ada Impdh1 Impdh2 Prps1
1068	GO:0030336 [7]: negative regulation of cell migration	1	1	3755	7	8866	-6.28	0.0	0.06	0.02	Gpr54
1069	GO:0042094 [7]: interleukin-2 biosynthesis	1	1	3755	7	8866	-6.28	0.0	0.06	0.02	Prkcq
1070	GO:0042303 [4]: molting cycle	1	1	3755	7	8866	-6.28	0.0	0.06	0.02	Myo5a
1071	GO:0042461 [5]: photoreceptor cell development	1	1	3755	7	8866	-6.28	0.0	0.06	0.02	Nrl
1072	GO:0042633 [5]: hair cycle	1	1	3755	7	8866	-6.28	0.0	0.06	0.02	Myo5a
1073	GO:0046546 [5]: development of primary male sexual characteristics	1	1	3755	7	8866	-6.28	0.0	0.06	0.02	Nr5a1
1074	GO:0050708 [5]: regulation of protein secretion	1	1	3755	7	8866	-6.28	0.0	0.06	0.02	Traf2
1075	GO:0051271 [6]: negative regulation of cell motility	1	1	3755	7	8866	-6.28	0.0	0.06	0.02	Gpr54
1076	GO:0007093 [8]: mitotic checkpoint	1	1	3755	7	8866	-6.28	0.0	0.06	0.02	Mad2l1
1077	GO:0007182 [9]: common-partner SMAD protein phosphorylation	1	1	3755	7	8866	-6.28	0.0	0.06	0.02	Smad6
1078	GO:0008584 [6]: male gonad development	1	1	3755	7	8866	-6.28	0.0	0.06	0.02	Nr5a1
1079	GO:0009411 [7]: response to UV	1	1	3755	7	8866	-6.28	0.0	0.06	0.02	Fech
1080	GO:0030004 [7]: monovalent inorganic cation homeostasis	5	5	3751	13	8860	-6.28	0.0	0.42	0.18	Atp6v0c Slc4a10 Slc9a1 Slc9a8 Tmprss3
1081	GO:0010003 [8]: gastrulation (sensu Mammalia)	2	2	3754	9	8864	-6.29	0.0	0.12	0.05	Rnf2 Zbtb17
1082	GO:0042060 [6]: wound healing	2	2	3754	9	8864	-6.29	0.0	0.12	0.05	Ninj1 Plg
1083	GO:0046530 [4]: photoreceptor cell differentiation	2	2	3754	9	8864	-6.29	0.0	0.12	0.05	Cntf Nrl
1084	GO:0048276 [7]: gastrulation (sensu Vertebrata)	2	2	3754	9	8864	-6.29	0.0	0.12	0.05	Rnf2 Zbtb17
1085	GO:0051046 [4]: regulation of secretion	2	2	3754	9	8864	-6.29	0.0	0.12	0.05	Tac4 Traf2
1086	GO:0001508 [6]: regulation of action potential	2	2	3754	9	8864	-6.29	0.0	0.12	0.05	Gal3st1 Gna11
1087	GO:0001702 [6]: gastrulation (sensu Deuterostomia)	2	2	3754	9	8864	-6.29	0.0	0.12	0.05	Rnf2 Zbtb17
1088	GO:0001906 [5]: cell killing	2	2	3754	9	8864	-6.29	0.0	0.12	0.05	Fcgr1 Fcgr3
1089	GO:0001909 [6]: immune cell mediated cytotoxicity	2	2	3754	9	8864	-6.29	0.0	0.12	0.05	Fcgr1 Fcgr3
1090	GO:0006367 [9]: transcription initiation from Pol II promoter	2	2	3754	9	8864	-6.29	0.0	0.12	0.05	Gtf2f1 Gtf2f2
1091	GO:0042129 [7]: regulation of T-cell proliferation	5	5	3751	10	8863	-6.3	0.0	0.74	0.3	Cd28 Cd3e Il15 Pdcd1lg2 Prkcq
1092	GO:0042472 [6]: inner ear morphogenesis	5	5	3751	10	8863	-6.3	0.0	0.74	0.3	Dlx5 Gfi1 Hmx2 Pou4f3 Tbx1
1093	GO:0043087 [4]: regulation of GTPase activity	5	5	3751	10	8863	-6.3	0.0	0.74	0.3	Arfgap3 Arhgap1 Chm Ddef1 Gdi1
1094	GO:0045580 [6]: regulation of T-cell differentiation	5	5	3751	10	8863	-6.3	0.0	0.74	0.3	Ap3d1 Bad Il15 Syk Zap70
1095	GO:0000096 [6]: sulfur amino acid metabolism	5	5	3751	10	8863	-6.3	0.0	0.74	0.3	Bhmt Bhmt2 Cth Mat2a Mthfd1
1096	GO:0006775 [6]: fat-soluble vitamin metabolism	5	5	3751	10	8863	-6.3	0.0	0.74	0.3	Aldh8a1 Cyp26a1 Gc Lcn5 Lrat
1097	GO:0001838 [5]: embryonic epithelial tube formation	4	4	3752	12	8861	-6.3	0.0	0.29	0.13	Pfn1 Twist1 Vasp Zic5
1098	GO:0042401 [7]: biogenic amine biosynthesis	5	5	3751	11	8862	-6.31	0.0	0.61	0.25	Ddc Oazin Odc1 Srm Tmlhe
1099	GO:0006749 [6]: glutathione metabolism	5	5	3751	11	8862	-6.31	0.0	0.61	0.25	Acas2 Gstk1 Gstt1 Idh1 Mgst1
1100	GO:0007032 [6]: endosome organization and biogenesis	5	5	3751	11	8862	-6.31	0.0	0.61	0.25	Ehd1 Rab5b Rab5c Rab6ip2 Was
1101	GO:0050727 [6]: regulation of inflammatory response	5	5	3751	12	8861	-6.32	0.0	0.51	0.18	Fcer1a Fcer1g Fcgr1 Fcgr3 Prkca
1102	GO:0042402 [7]: biogenic amine catabolism	4	4	3752	7	8866	-6.36	0.0	0.86	0.3	Comt Dhps Dio2 Indo
1103	GO:0042493 [7]: response to drug	4	4	3752	7	8866	-6.36	0.0	0.86	0.3	Abcb1a Abp1 Blmh Lactb
1104	GO:0051216 [6]: cartilage development	4	4	3752	7	8866	-6.36	0.0	0.86	0.3	Agc1 Mmp13 Otor Thra
1105	GO:0006638 [6]: neutral lipid metabolism	4	4	3752	7	8866	-6.36	0.0	0.86	0.3	Cav1 Lipe Mttp Pck1
1106	GO:0006639 [6]: acylglycerol metabolism	4	4	3752	7	8866	-6.36	0.0	0.86	0.3	Cav1 Lipe Mttp Pck1
1107	GO:0007051 [8]: spindle organization and biogenesis	4	4	3752	7	8866	-6.36	0.0	0.86	0.3	Nusap1 Ranbp1 Stmn1 Tubb5
1108	GO:0009124 [7]: nucleoside monophosphate biosynthesis	4	4	3752	7	8866	-6.36	0.0	0.86	0.3	Ada Impdh1 Impdh2 Prps1
1109	GO:0009161 [8]: ribonucleoside monophosphate metabolism	4	4	3752	7	8866	-6.36	0.0	0.86	0.3	Ada Impdh1 Impdh2 Prps1
1110	GO:0030384 [9]: phosphoinositide metabolism	4	4	3752	11	8862	-6.37	0.0	0.36	0.15	2810004N20Rik Gpld1 Pip5k1a Pip5k1c
1111	GO:0030641 [8]: hydrogen ion homeostasis	4	4	3752	11	8862	-6.37	0.0	0.36	0.15	Atp6v0c Slc4a10 Slc9a1 Slc9a8
1112	GO:0006885 [9]: regulation of pH	4	4	3752	11	8862	-6.37	0.0	0.36	0.15	Atp6v0c Slc4a10 Slc9a1 Slc9a8
1113	GO:0009306 [4]: protein secretion	4	4	3752	11	8862	-6.37	0.0	0.36	0.15	Lcp2 Sec61a1 Sec61a2 Traf2
1114	GO:0016197 [6]: endosome transport	3	3	3753	10	8863	-6.37	0.0	0.23	0.09	Ehd1 Rab6ip2 Was
1115	GO:0016458 [6]: gene silencing	3	3	3753	10	8863	-6.37	0.0	0.23	0.09	Cbx8 Sirt2 Sirt7
1116	GO:0042551 [5]: nerve maturation	3	3	3753	10	8863	-6.37	0.0	0.23	0.09	Gal3st1 Ppard Qk
1117	GO:0001776 [5]: immune cell homeostasis	3	3	3753	10	8863	-6.37	0.0	0.23	0.09	Aps Ikbkb Pirb
1118	GO:0006801 [6]: superoxide metabolism	3	3	3753	10	8863	-6.37	0.0	0.23	0.09	Cyba Recql4 Sod2
1119	GO:0015988 [7]: energy coupled proton transport, against electrochemical gradient	3	3	3753	4	8869	-6.39	0.0	1.06	0.43	Atp6v0a4 Atp6v0b Atp6v1b2
1120	GO:0016601 [7]: Rac protein signal transduction	3	3	3753	4	8869	-6.39	0.0	1.06	0.43	Dbnl Dock2 Rhog
1121	GO:0042692 [4]: muscle cell differentiation	3	3	3753	4	8869	-6.39	0.0	1.06	0.43	Ifrd1 Qk Sox6
1122	GO:0046822 [6]: regulation of nucleocytoplasmic transport	3	3	3753	4	8869	-6.39	0.0	1.06	0.43	Eda Khdrbs1 Tacc3
1123	GO:0006354 [8]: RNA elongation	3	3	3753	4	8869	-6.39	0.0	1.06	0.43	Tcea1 Tcea3 Znrd1
1124	GO:0006664 [7]: glycolipid metabolism	3	3	3753	4	8869	-6.39	0.0	1.06	0.43	Gal3st1 Galc St6galnac1
1125	GO:0006825 [9]: copper ion transport	3	3	3753	4	8869	-6.39	0.0	1.06	0.43	Atp7b Cp Slc31a2
1126	GO:0007052 [9]: mitotic spindle organization and biogenesis	3	3	3753	4	8869	-6.39	0.0	1.06	0.43	Nusap1 Stmn1 Tubb5
1127	GO:0009065 [8]: glutamine family amino acid catabolism	3	3	3753	4	8869	-6.39	0.0	1.06	0.43	Asl Prodh Prodh2
1128	GO:0009127 [8]: purine nucleoside monophosphate biosynthesis	3	3	3753	4	8869	-6.39	0.0	1.06	0.43	Ada Impdh1 Impdh2
1129	GO:0009168 [9]: purine ribonucleoside monophosphate biosynthesis	3	3	3753	4	8869	-6.39	0.0	1.06	0.43	Ada Impdh1 Impdh2
1130	GO:0018955 [7]: phenanthrene metabolism	4	4	3752	8	8865	-6.41	0.0	0.69	0.3	Comt Dbhl1 Ddc Nr4a2
1131	GO:0018958 [6]: phenol metabolism	4	4	3752	8	8865	-6.41	0.0	0.69	0.3	Comt Dbhl1 Ddc Nr4a2
1132	GO:0042219 [6]: amino acid derivative catabolism	4	4	3752	8	8865	-6.41	0.0	0.69	0.3	Comt Dhps Dio2 Indo
1133	GO:0045061 [6]: thymic T-cell selection	4	4	3752	8	8865	-6.41	0.0	0.69	0.3	Cd28 Cd3e Dock2 Zap70
1134	GO:0045582 [7]: positive regulation of T-cell differentiation	4	4	3752	8	8865	-6.41	0.0	0.69	0.3	Ap3d1 Bad Syk Zap70
1135	GO:0045761 [4]: regulation of adenylate cyclase activity	4	4	3752	8	8865	-6.41	0.0	0.69	0.3	Adcy2 Adcy6 Adcy7 Adcy8
1136	GO:0045762 [5]: positive regulation of adenylate cyclase activity	4	4	3752	8	8865	-6.41	0.0	0.69	0.3	Adcy2 Adcy6 Adcy7 Adcy8
1137	GO:0046486 [6]: glycerolipid metabolism	4	4	3752	8	8865	-6.41	0.0	0.69	0.3	Cav1 Lipe Mttp Pck1
1138	GO:0006584 [7]: catecholamine metabolism	4	4	3752	8	8865	-6.41	0.0	0.69	0.3	Comt Dbhl1 Ddc Nr4a2
1139	GO:0006662 [5]: glycerol ether metabolism	4	4	3752	8	8865	-6.41	0.0	0.69	0.3	Cav1 Lipe Mttp Pck1
1140	GO:0007190 [6]: adenylate cyclase activation	4	4	3752	8	8865	-6.41	0.0	0.69	0.3	Adcy2 Adcy6 Adcy7 Adcy8
1141	GO:0008272 [8]: sulfate transport	4	4	3752	8	8865	-6.41	0.0	0.69	0.3	Pres Slc26a2 Slc26a3 Slc26a8
1142	GO:0009123 [7]: nucleoside monophosphate metabolism	4	4	3752	8	8865	-6.41	0.0	0.69	0.3	Ada Impdh1 Impdh2 Prps1
1143	GO:0046058 [8]: cAMP metabolism	4	4	3752	10	8863	-6.41	0.0	0.45	0.18	Adcy2 Adcy6 Adcy7 Adcy8
1144	GO:0048489 [6]: synaptic vesicle transport	4	4	3752	10	8863	-6.41	0.0	0.45	0.18	Snapap Snca Stx4a Vamp2
1145	GO:0001839 [6]: neural plate morphogenesis	4	4	3752	10	8863	-6.41	0.0	0.45	0.18	Pfn1 Twist1 Vasp Zic5
1146	GO:0001841 [6]: neural tube formation	4	4	3752	10	8863	-6.41	0.0	0.45	0.18	Pfn1 Twist1 Vasp Zic5
1147	GO:0001843 [6]: neural tube closure	4	4	3752	10	8863	-6.41	0.0	0.45	0.18	Pfn1 Twist1 Vasp Zic5
1148	GO:0007286 [4]: spermatid development	4	4	3752	10	8863	-6.41	0.0	0.45	0.18	Acrbp Neurl Pafah1b1 Prm1
1149	GO:0007492 [6]: endoderm development	4	4	3752	10	8863	-6.41	0.0	0.45	0.18	Angpt1 Angpt4 Ext1 Mixl1
1150	GO:0042178 [6]: xenobiotic catabolism	4	4	3752	9	8864	-6.42	0.0	0.56	0.22	Comt Dbhl1 Ddc Nr4a2
1151	GO:0042537 [6]: benzene and derivative metabolism	4	4	3752	9	8864	-6.42	0.0	0.56	0.22	Comt Dbhl1 Ddc Nr4a2
1152	GO:0045621 [6]: positive regulation of lymphocyte differentiation	4	4	3752	9	8864	-6.42	0.0	0.56	0.22	Ap3d1 Bad Syk Zap70
1153	GO:0050851 [6]: antigen receptor-mediated signaling pathway	4	4	3752	9	8864	-6.42	0.0	0.56	0.22	Aps Elf1 Syk Zap70
1154	GO:0006029 [7]: proteoglycan metabolism	4	4	3752	9	8864	-6.42	0.0	0.56	0.22	Agc1 B4galt7 Foxl1 Hs2st1
1155	GO:0006171 [8]: cAMP biosynthesis	4	4	3752	9	8864	-6.42	0.0	0.56	0.22	Adcy2 Adcy6 Adcy7 Adcy8
1156	GO:0006911 [8]: phagocytosis, engulfment	4	4	3752	9	8864	-6.42	0.0	0.56	0.22	Clec7a Fcer1g Fcgr1 Fcgr3
1157	GO:0043026 [7]: regulation of caspase activation	2	2	3754	8	8865	-6.44	0.0	0.17	0.07	Mgmt Ripk2
1158	GO:0000060 [8]: protein-nucleus import, translocation	2	2	3754	8	8865	-6.44	0.0	0.17	0.07	Gckr Il20
1159	GO:0006914 [4]: autophagy	2	2	3754	8	8865	-6.44	0.0	0.17	0.07	Apg16l Map1lc3b
1160	GO:0042136 [6]: neurotransmitter biosynthesis	3	3	3753	9	8864	-6.46	0.0	0.3	0.13	Gad2 Slc5a11 Slc5a7
1161	GO:0046068 [8]: cGMP metabolism	3	3	3753	9	8864	-6.46	0.0	0.3	0.13	Guca2b Gucy2e Nppc
1162	GO:0050808 [5]: synapse organization and biogenesis	3	3	3753	9	8864	-6.46	0.0	0.3	0.13	Ephb2 Igsf4a Rasgrf1
1163	GO:0007219 [6]: Notch signaling pathway	3	3	3753	9	8864	-6.46	0.0	0.3	0.13	Dtx2 Fbxw7 Hes7
1164	GO:0008016 [5]: regulation of heart contraction rate	3	3	3753	9	8864	-6.46	0.0	0.3	0.13	Hbegf Kcnh2 Thra
1165	GO:0008366 [6]: nerve ensheathment	3	3	3753	9	8864	-6.46	0.0	0.3	0.13	Gal3st1 Ppard Qk
1166	GO:0010001 [4]: glial cell differentiation	1	1	3755	6	8867	-6.5	0.0	0.09	0.03	Metrn
1167	GO:0016998 [6]: cell wall catabolism	1	1	3755	6	8867	-6.5	0.0	0.09	0.03	Oxr1
1168	GO:0030728 [7]: ovulation	1	1	3755	6	8867	-6.5	0.0	0.09	0.03	Afp
1169	GO:0042130 [8]: negative regulation of T-cell proliferation	1	1	3755	6	8867	-6.5	0.0	0.09	0.03	Pdcd1lg2
1170	GO:0042462 [6]: eye photoreceptor cell development	1	1	3755	6	8867	-6.5	0.0	0.09	0.03	Nrl
1171	GO:0045638 [6]: negative regulation of myeloid blood cell differentiation	1	1	3755	6	8867	-6.5	0.0	0.09	0.03	Hmgb3
1172	GO:0050869 [8]: negative regulation of B-cell activation	1	1	3755	6	8867	-6.5	0.0	0.09	0.03	Hmgb3
1173	GO:0001542 [5]: ovulation (sensu Mammalia)	1	1	3755	6	8867	-6.5	0.0	0.09	0.03	Afp
1174	GO:0006349 [4]: imprinting	1	1	3755	6	8867	-6.5	0.0	0.09	0.03	Eed
1175	GO:0006891 [6]: intra-Golgi transport	1	1	3755	6	8867	-6.5	0.0	0.09	0.03	Gga1
1176	GO:0007006 [6]: mitochondrial membrane organization and biogenesis	1	1	3755	6	8867	-6.5	0.0	0.09	0.03	Timm8a
1177	GO:0007020 [9]: microtubule nucleation	1	1	3755	6	8867	-6.5	0.0	0.09	0.03	Tbca
1178	GO:0007379 [4]: segment specification	1	1	3755	6	8867	-6.5	0.0	0.09	0.03	Mafb
1179	GO:0008630 [7]: DNA damage response, signal transduction resulting in induction of apoptosis	1	1	3755	6	8867	-6.5	0.0	0.09	0.03	Ifi204
1180	GO:0015807 [7]: L-amino acid transport	3	3	3753	5	8868	-6.5	0.0	0.82	0.3	Arl6ip5 Nat3 Slc38a3
1181	GO:0019724 [7]: B-cell mediated immunity	3	3	3753	5	8868	-6.5	0.0	0.82	0.3	Dock2 Pirb Traf2
1182	GO:0044273 [6]: sulfur compound catabolism	3	3	3753	5	8868	-6.5	0.0	0.82	0.3	Bhmt Bhmt2 Mthfd1
1183	GO:0046036 [10]: CTP metabolism	3	3	3753	5	8868	-6.5	0.0	0.82	0.3	Nme1 Nme2 Nme6
1184	GO:0046039 [10]: GTP metabolism	3	3	3753	5	8868	-6.5	0.0	0.82	0.3	Nme1 Nme2 Nme6
1185	GO:0046051 [10]: UTP metabolism	3	3	3753	5	8868	-6.5	0.0	0.82	0.3	Nme1 Nme2 Nme6
1186	GO:0000098 [7]: sulfur amino acid catabolism	3	3	3753	5	8868	-6.5	0.0	0.82	0.3	Bhmt Bhmt2 Mthfd1
1187	GO:0001794 [6]: type IIa hypersensitivity	3	3	3753	5	8868	-6.5	0.0	0.82	0.3	Fcer1g Fcgr1 Fcgr3
1188	GO:0001796 [7]: regulation of type IIa hypersensitivity	3	3	3753	5	8868	-6.5	0.0	0.82	0.3	Fcer1g Fcgr1 Fcgr3
1189	GO:0001798 [8]: positive regulation of type IIa hypersensitivity	3	3	3753	5	8868	-6.5	0.0	0.82	0.3	Fcer1g Fcgr1 Fcgr3
1190	GO:0006144 [7]: purine base metabolism	3	3	3753	5	8868	-6.5	0.0	0.82	0.3	Ampd2 Prps1 Uox
1191	GO:0006183 [10]: GTP biosynthesis	3	3	3753	5	8868	-6.5	0.0	0.82	0.3	Nme1 Nme2 Nme6
1192	GO:0006228 [10]: UTP biosynthesis	3	3	3753	5	8868	-6.5	0.0	0.82	0.3	Nme1 Nme2 Nme6
1193	GO:0006241 [10]: CTP biosynthesis	3	3	3753	5	8868	-6.5	0.0	0.82	0.3	Nme1 Nme2 Nme6
1194	GO:0006308 [6]: DNA catabolism	3	3	3753	5	8868	-6.5	0.0	0.82	0.3	Dffa Dnase1 Dnase1l2
1195	GO:0006360 [8]: transcription from Pol I promoter	3	3	3753	5	8868	-6.5	0.0	0.82	0.3	Polr2l Taf1b Tcof1
1196	GO:0006563 [8]: L-serine metabolism	3	3	3753	5	8868	-6.5	0.0	0.82	0.3	Ctbp1 Ctbp2 Psat1
1197	GO:0006857 [6]: oligopeptide transport	3	3	3753	5	8868	-6.5	0.0	0.82	0.3	Abcb9 Cdh17 Slc15a4
1198	GO:0007257 [7]: activation of JUNK	3	3	3753	5	8868	-6.5	0.0	0.82	0.3	Fcer1a Gab1 Syk
1199	GO:0007588 [4]: excretion	3	3	3753	5	8868	-6.5	0.0	0.82	0.3	Dab2 Guca2b Kcnk5
1200	GO:0007595 [5]: lactation	3	3	3753	5	8868	-6.5	0.0	0.82	0.3	Neurl Usf2 Xdh
1201	GO:0008206 [7]: bile acid metabolism	3	3	3753	5	8868	-6.5	0.0	0.82	0.3	Akr1d1 Baat Nr1h4
1202	GO:0009126 [8]: purine nucleoside monophosphate metabolism	3	3	3753	5	8868	-6.5	0.0	0.82	0.3	Ada Impdh1 Impdh2
1203	GO:0009167 [9]: purine ribonucleoside monophosphate metabolism	3	3	3753	5	8868	-6.5	0.0	0.82	0.3	Ada Impdh1 Impdh2
1204	GO:0009208 [9]: pyrimidine ribonucleoside triphosphate metabolism	3	3	3753	5	8868	-6.5	0.0	0.82	0.3	Nme1 Nme2 Nme6
1205	GO:0009209 [9]: pyrimidine ribonucleoside triphosphate biosynthesis	3	3	3753	5	8868	-6.5	0.0	0.82	0.3	Nme1 Nme2 Nme6
1206	GO:0030032 [7]: lamellipodium biogenesis	3	3	3753	8	8865	-6.53	0.0	0.38	0.17	Capzb Nckap1 Rac1
1207	GO:0051259 [7]: protein oligomerization	3	3	3753	8	8865	-6.53	0.0	0.38	0.17	Acdc Cav1 Lnx1
1208	GO:0000904 [4]: cellular morphogenesis during differentiation	3	3	3753	8	8865	-6.53	0.0	0.38	0.17	Col18a1 Dab2 Nrl
1209	GO:0007127 [9]: meiosis I	3	3	3753	8	8865	-6.53	0.0	0.38	0.17	Msh5 Psmd13 Spo11
1210	GO:0007222 [7]: frizzled signaling pathway	3	3	3753	8	8865	-6.53	0.0	0.38	0.17	Axin1 Dvl1 Tle3
1211	GO:0007416 [6]: synaptogenesis	3	3	3753	8	8865	-6.53	0.0	0.38	0.17	Ephb2 Igsf4a Rasgrf1
1212	GO:0009110 [6]: vitamin biosynthesis	3	3	3753	8	8865	-6.53	0.0	0.38	0.17	BC016495 Gulo Qprt
1213	GO:0010035 [7]: response to inorganic substance	2	2	3754	2	8871	-6.54	0.0	1.07	0.43	As3mt Asna1
1214	GO:0015893 [5]: drug transport	2	2	3754	2	8871	-6.54	0.0	1.07	0.43	Abcb1a Abp1
1215	GO:0016032 [2]: viral life cycle	2	2	3754	2	8871	-6.54	0.0	1.07	0.43	Banf1 Hbxip
1216	GO:0016096 [7]: polyisoprenoid metabolism	2	2	3754	2	8871	-6.54	0.0	1.07	0.43	Aldh8a1 Idi1
1217	GO:0019934 [8]: cGMP-mediated signaling	2	2	3754	2	8871	-6.54	0.0	1.07	0.43	Gnat1 Gnat2
1218	GO:0040016 [5]: embryonic cleavage	2	2	3754	2	8871	-6.54	0.0	1.07	0.43	Aatf Dppa3
1219	GO:0042214 [5]: terpene metabolism	2	2	3754	2	8871	-6.54	0.0	1.07	0.43	Aldh8a1 Idi1
1220	GO:0042516 [7]: regulation of tyrosine phosphorylation of Stat3 protein	2	2	3754	2	8871	-6.54	0.0	1.07	0.43	Cntf Socs1
1221	GO:0042990 [8]: regulation of transcription factor-nucleus import	2	2	3754	2	8871	-6.54	0.0	1.07	0.43	Eda Tacc3
1222	GO:0042991 [8]: transcription factor-nucleus import	2	2	3754	2	8871	-6.54	0.0	1.07	0.43	Eda Tacc3
1223	GO:0045026 [4]: plasma membrane fusion	2	2	3754	2	8871	-6.54	0.0	1.07	0.43	Catsper1 Spam1
1224	GO:0045123 [6]: cellular extravasation	2	2	3754	2	8871	-6.54	0.0	1.07	0.43	Itgam Itgb2
1225	GO:0045665 [6]: negative regulation of neuron differentiation	2	2	3754	2	8871	-6.54	0.0	1.07	0.43	Foxg1 Hes5
1226	GO:0046037 [10]: GMP metabolism	2	2	3754	2	8871	-6.54	0.0	1.07	0.43	Impdh1 Impdh2
1227	GO:0048008 [8]: platelet-derived growth factor receptor signaling pathway	2	2	3754	2	8871	-6.54	0.0	1.07	0.43	Pdgfc Plat
1228	GO:0048168 [6]: regulation of neuronal synaptic plasticity	2	2	3754	2	8871	-6.54	0.0	1.07	0.43	Ephb2 Rasgrf1
1229	GO:0001755 [6]: neural crest cell migration	2	2	3754	2	8871	-6.54	0.0	1.07	0.43	Acvr1 Zfhx1b
1230	GO:0001788 [7]: antibody-dependent cellular cytotoxicity	2	2	3754	2	8871	-6.54	0.0	1.07	0.43	Fcgr1 Fcgr3
1231	GO:0006108 [7]: malate metabolism	2	2	3754	2	8871	-6.54	0.0	1.07	0.43	Mdh1 Mdh2
1232	GO:0006721 [5]: terpenoid metabolism	2	2	3754	2	8871	-6.54	0.0	1.07	0.43	Aldh8a1 Idi1
1233	GO:0006824 [9]: cobalt ion transport	2	2	3754	2	8871	-6.54	0.0	1.07	0.43	Gif Slc11a2
1234	GO:0007199 [8]: G-protein signaling, coupled to cGMP nucleotide second messenger	2	2	3754	2	8871	-6.54	0.0	1.07	0.43	Gnat1 Gnat2
1235	GO:0007340 [7]: acrosome reaction	2	2	3754	2	8871	-6.54	0.0	1.07	0.43	Gnpda1 Tnp2
1236	GO:0008209 [6]: androgen metabolism	2	2	3754	2	8871	-6.54	0.0	1.07	0.43	H2-Ke6 Srd5a2
1237	GO:0008340 [4]: determination of adult life span	2	2	3754	2	8871	-6.54	0.0	1.07	0.43	Msh2 Msra
1238	GO:0009071 [8]: serine family amino acid catabolism	2	2	3754	2	8871	-6.54	0.0	1.07	0.43	Dmgdh Sardh
1239	GO:0009120 [7]: deoxyribonucleoside metabolism	2	2	3754	2	8871	-6.54	0.0	1.07	0.43	Dtymk Tyki
1240	GO:0009191 [8]: ribonucleoside diphosphate catabolism	2	2	3754	2	8871	-6.54	0.0	1.07	0.43	Cant1 Nudt9
1241	GO:0009219 [8]: pyrimidine deoxyribonucleotide metabolism	2	2	3754	2	8871	-6.54	0.0	1.07	0.43	Dtymk Tyki
1242	GO:0009221 [8]: pyrimidine deoxyribonucleotide biosynthesis	2	2	3754	2	8871	-6.54	0.0	1.07	0.43	Dtymk Tyki
1243	GO:0009303 [8]: rRNA transcription	2	2	3754	2	8871	-6.54	0.0	1.07	0.43	Paf53 Tcof1
1244	GO:0009894 [5]: regulation of catabolism	3	3	3753	7	8866	-6.56	0.0	0.49	0.18	0610033H09Rik Serpinb1a Serpinb7
1245	GO:0015669 [5]: gas transport	3	3	3753	7	8866	-6.56	0.0	0.49	0.18	Hbb-bh1 Hbb-y Ngb
1246	GO:0015671 [6]: oxygen transport	3	3	3753	7	8866	-6.56	0.0	0.49	0.18	Hbb-bh1 Hbb-y Ngb
1247	GO:0017157 [6]: regulation of exocytosis	3	3	3753	7	8866	-6.56	0.0	0.49	0.18	Rab3b Rab3c Vamp2
1248	GO:0030216 [4]: keratinocyte differentiation	3	3	3753	7	8866	-6.56	0.0	0.49	0.18	Ivl Map2k1 Tsg101
1249	GO:0030512 [6]: negative regulation of transforming growth factor beta receptor signaling pathway	3	3	3753	7	8866	-6.56	0.0	0.49	0.18	Prss11 Sost Strap
1250	GO:0042327 [7]: positive regulation of phosphorylation	3	3	3753	7	8866	-6.56	0.0	0.49	0.18	Cntf Fcer1a Syk
1251	GO:0042364 [7]: water-soluble vitamin biosynthesis	3	3	3753	7	8866	-6.56	0.0	0.49	0.18	BC016495 Gulo Qprt
1252	GO:0042490 [4]: mechanoreceptor differentiation	3	3	3753	7	8866	-6.56	0.0	0.49	0.18	Cutl1 Gfi1 Mcoln3
1253	GO:0045937 [6]: positive regulation of phosphate metabolism	3	3	3753	7	8866	-6.56	0.0	0.49	0.18	Cntf Fcer1a Syk
1254	GO:0050731 [7]: positive regulation of peptidyl-tyrosine phosphorylation	3	3	3753	7	8866	-6.56	0.0	0.49	0.18	Cntf Fcer1a Syk
1255	GO:0051051 [6]: negative regulation of transport	3	3	3753	7	8866	-6.56	0.0	0.49	0.18	Aps Prkca Tacc3
1256	GO:0051260 [8]: protein homooligomerization	3	3	3753	7	8866	-6.56	0.0	0.49	0.18	Acdc Cav1 Lnx1
1257	GO:0001502 [7]: cartilage condensation	3	3	3753	7	8866	-6.56	0.0	0.49	0.18	Agc1 Otor Thra
1258	GO:0001570 [4]: vasculogenesis	3	3	3753	7	8866	-6.56	0.0	0.49	0.18	Foxf1a Hey2 Qk
1259	GO:0006182 [8]: cGMP biosynthesis	3	3	3753	7	8866	-6.56	0.0	0.49	0.18	Guca2b Gucy2e Nppc
1260	GO:0006270 [8]: DNA replication initiation	3	3	3753	7	8866	-6.56	0.0	0.49	0.18	Ccne1 Cdc45l Mcm3
1261	GO:0015833 [5]: peptide transport	3	3	3753	6	8867	-6.56	0.0	0.63	0.27	Abcb9 Cdh17 Slc15a4
1262	GO:0016339 [6]: calcium-dependent cell-cell adhesion	3	3	3753	6	8867	-6.56	0.0	0.63	0.27	Arvcf Cdh17 Cdh2
1263	GO:0018346 [10]: protein amino acid prenylation	3	3	3753	6	8867	-6.56	0.0	0.63	0.27	Adamts5 Fnta Gria1
1264	GO:0030166 [7]: proteoglycan biosynthesis	3	3	3753	6	8867	-6.56	0.0	0.63	0.27	Agc1 Foxl1 Hs2st1
1265	GO:0035036 [7]: sperm-egg recognition	3	3	3753	6	8867	-6.56	0.0	0.63	0.27	Atp8b3 Zp2 Zpbp
1266	GO:0045103 [7]: intermediate filament-based process	3	3	3753	6	8867	-6.56	0.0	0.63	0.27	Krt1-16 Nefh Sync
1267	GO:0045814 [4]: negative regulation of gene expression, epigenetic	3	3	3753	6	8867	-6.56	0.0	0.63	0.27	Cbx8 Sirt2 Sirt7
1268	GO:0000188 [8]: inactivation of MAPK	3	3	3753	6	8867	-6.56	0.0	0.63	0.27	Cav1 Dusp19 Prkca
1269	GO:0001666 [5]: response to hypoxia	3	3	3753	6	8867	-6.56	0.0	0.63	0.27	Epas1 Hif3a Slc2a8
1270	GO:0001782 [6]: B-cell homeostasis	3	3	3753	6	8867	-6.56	0.0	0.63	0.27	Aps Ikbkb Pirb
1271	GO:0006342 [5]: chromatin silencing	3	3	3753	6	8867	-6.56	0.0	0.63	0.27	Cbx8 Sirt2 Sirt7
1272	GO:0006611 [8]: protein-nucleus export	3	3	3753	6	8867	-6.56	0.0	0.63	0.27	Hspa9a Nxt1 Xpo6
1273	GO:0007026 [9]: microtubule stabilization	3	3	3753	6	8867	-6.56	0.0	0.63	0.27	Clasp2 Mtap4 Rnf30
1274	GO:0007212 [7]: dopamine receptor signaling pathway	3	3	3753	6	8867	-6.56	0.0	0.63	0.27	Klf16 Nsg1 Nsg2
1275	GO:0007339 [8]: binding of sperm to zona pellucida	3	3	3753	6	8867	-6.56	0.0	0.63	0.27	Atp8b3 Zp2 Zpbp
1276	GO:0007613 [4]: memory	3	3	3753	6	8867	-6.56	0.0	0.63	0.27	Chrnb2 Itga5 Ntan1
1277	GO:0009262 [7]: deoxyribonucleotide metabolism	3	3	3753	6	8867	-6.56	0.0	0.63	0.27	Dtymk Nudt1 Tyki
1278	GO:0009798 [4]: axis specification	2	2	3754	7	8866	-6.57	0.0	0.22	0.09	Rnf2 Tbx18
1279	GO:0010092 [5]: specification of organ identity	2	2	3754	7	8866	-6.57	0.0	0.22	0.09	Hoxa11 Hoxd11
1280	GO:0030258 [6]: lipid modification	2	2	3754	7	8866	-6.57	0.0	0.22	0.09	Mtm1 Mtmr9
1281	GO:0046209 [5]: nitric oxide metabolism	2	2	3754	7	8866	-6.57	0.0	0.22	0.09	Cav1 Ptx3
1282	GO:0046474 [9]: glycerophospholipid biosynthesis	2	2	3754	7	8866	-6.57	0.0	0.22	0.09	Pcyt1a Sh3glb1
1283	GO:0001649 [4]: osteoblast differentiation	2	2	3754	7	8866	-6.57	0.0	0.22	0.09	Sp7 Wnt7b
1284	GO:0001759 [4]: induction of an organ	2	2	3754	7	8866	-6.57	0.0	0.22	0.09	Hoxa11 Hoxd11
1285	GO:0006809 [5]: nitric oxide biosynthesis	2	2	3754	7	8866	-6.57	0.0	0.22	0.09	Cav1 Ptx3
1286	GO:0007009 [6]: plasma membrane organization and biogenesis	2	2	3754	7	8866	-6.57	0.0	0.22	0.09	Atp8b3 Dock2
1287	GO:0007163 [5]: establishment and/or maintenance of cell polarity	2	2	3754	7	8866	-6.57	0.0	0.22	0.09	Dock2 Ilk
1288	GO:0007193 [9]: G-protein signaling, adenylate cyclase inhibiting pathway	2	2	3754	7	8866	-6.57	0.0	0.22	0.09	Gpr44 Sstr2
1289	GO:0007205 [8]: protein kinase C activation	2	2	3754	7	8866	-6.57	0.0	0.22	0.09	Dgkg Sphk2
1290	GO:0009585 [9]: red, far-red light phototransduction	1	1	3755	0	8873	-6.67	0.0	1.21	0.5	Zcwcc2
1291	GO:0009586 [8]: rhodopsin mediated phototransduction	1	1	3755	0	8873	-6.67	0.0	1.21	0.5	Pdc
1292	GO:0009589 [8]: detection of UV	1	1	3755	0	8873	-6.67	0.0	1.21	0.5	Fech
1293	GO:0009621 [7]: response to pathogenic fungi	1	1	3755	0	8873	-6.67	0.0	1.21	0.5	Il17e
1294	GO:0009651 [6]: response to salt stress	1	1	3755	0	8873	-6.67	0.0	1.21	0.5	Trpv4
1295	GO:0009743 [5]: response to carbohydrate stimulus	1	1	3755	0	8873	-6.67	0.0	1.21	0.5	Acdc
1296	GO:0009746 [6]: response to hexose stimulus	1	1	3755	0	8873	-6.67	0.0	1.21	0.5	Acdc
1297	GO:0009749 [7]: response to glucose stimulus	1	1	3755	0	8873	-6.67	0.0	1.21	0.5	Acdc
1298	GO:0009794 [5]: regulation of mitotic cell cycle, embryonic	1	1	3755	0	8873	-6.67	0.0	1.21	0.5	E4f1
1299	GO:0009853 [6]: photorespiration	1	1	3755	0	8873	-6.67	0.0	1.21	0.5	Hao1
1300	GO:0009854 [7]: oxidative photosynthetic carbon pathway	1	1	3755	0	8873	-6.67	0.0	1.21	0.5	Hao1
1301	GO:0009896 [6]: positive regulation of catabolism	1	1	3755	0	8873	-6.67	0.0	1.21	0.5	0610033H09Rik
1302	GO:0010002 [5]: cardioblast differentiation	1	1	3755	0	8873	-6.67	0.0	1.21	0.5	Sox6
1303	GO:0010171 [4]: body morphogenesis	1	1	3755	0	8873	-6.67	0.0	1.21	0.5	Mab21l2
1304	GO:0010172 [5]: embryonic body morphogenesis	1	1	3755	0	8873	-6.67	0.0	1.21	0.5	Mab21l2
1305	GO:0015014 [7]: heparan sulfate proteoglycan biosynthesis, polysaccharide chain biosynthesis	1	1	3755	0	8873	-6.67	0.0	1.21	0.5	Hs2st1
1306	GO:0015721 [8]: bile acid transport	1	1	3755	0	8873	-6.67	0.0	1.21	0.5	Abcc3
1307	GO:0015722 [9]: canalicular bile acid transport	1	1	3755	0	8873	-6.67	0.0	1.21	0.5	Abcc3
1308	GO:0015724 [8]: formate transport	1	1	3755	0	8873	-6.67	0.0	1.21	0.5	Slc26a6
1309	GO:0015734 [8]: taurine transport	1	1	3755	0	8873	-6.67	0.0	1.21	0.5	Slc6a6
1310	GO:0015755 [8]: fructose transport	1	1	3755	0	8873	-6.67	0.0	1.21	0.5	Slc2a8
1311	GO:0015757 [8]: galactose transport	1	1	3755	0	8873	-6.67	0.0	1.21	0.5	Slc2a8
1312	GO:0015791 [5]: polyol transport	1	1	3755	0	8873	-6.67	0.0	1.21	0.5	Slc37a2
1313	GO:0015793 [6]: glycerol transport	1	1	3755	0	8873	-6.67	0.0	1.21	0.5	Slc37a2
1314	GO:0015794 [7]: glycerol-3-phosphate transport	1	1	3755	0	8873	-6.67	0.0	1.21	0.5	Slc37a2
1315	GO:0015817 [8]: L-histidine transport	1	1	3755	0	8873	-6.67	0.0	1.21	0.5	Slc38a3
1316	GO:0015898 [6]: amiloride transport	1	1	3755	0	8873	-6.67	0.0	1.21	0.5	Abp1
1317	GO:0016108 [6]: tetraterpenoid metabolism	1	1	3755	0	8873	-6.67	0.0	1.21	0.5	Idi1
1318	GO:0016109 [7]: tetraterpenoid biosynthesis	1	1	3755	0	8873	-6.67	0.0	1.21	0.5	Idi1
1319	GO:0016114 [6]: terpenoid biosynthesis	1	1	3755	0	8873	-6.67	0.0	1.21	0.5	Idi1
1320	GO:0016116 [7]: carotenoid metabolism	1	1	3755	0	8873	-6.67	0.0	1.21	0.5	Idi1
1321	GO:0016117 [8]: carotenoid biosynthesis	1	1	3755	0	8873	-6.67	0.0	1.21	0.5	Idi1
1322	GO:0016199 [8]: axon midline choice point recognition	1	1	3755	0	8873	-6.67	0.0	1.21	0.5	Foxg1
1323	GO:0016233 [9]: telomere capping	1	1	3755	0	8873	-6.67	0.0	1.21	0.5	Pot1
1324	GO:0016573 [9]: histone acetylation	1	1	3755	0	8873	-6.67	0.0	1.21	0.5	Myst4
1325	GO:0017187 [9]: peptidyl-glutamic acid carboxylation	1	1	3755	0	8873	-6.67	0.0	1.21	0.5	Ggcx
1326	GO:0018158 [8]: protein amino acid oxidation	1	1	3755	0	8873	-6.67	0.0	1.21	0.5	Msra
1327	GO:0018159 [9]: peptidyl-methionine oxidation	1	1	3755	0	8873	-6.67	0.0	1.21	0.5	Msra
1328	GO:0018200 [9]: peptidyl-glutamic acid modification	1	1	3755	0	8873	-6.67	0.0	1.21	0.5	Ggcx
1329	GO:0018206 [9]: peptidyl-methionine modification	1	1	3755	0	8873	-6.67	0.0	1.21	0.5	Msra
1330	GO:0018214 [8]: protein amino acid carboxylation	1	1	3755	0	8873	-6.67	0.0	1.21	0.5	Ggcx
1331	GO:0018216 [10]: peptidyl-arginine methylation	1	1	3755	0	8873	-6.67	0.0	1.21	0.5	Hrmt1l2
1332	GO:0018345 [9]: protein palmitoylation	1	1	3755	0	8873	-6.67	0.0	1.21	0.5	Hhat
1333	GO:0019375 [9]: galactolipid biosynthesis	1	1	3755	0	8873	-6.67	0.0	1.21	0.5	Gal3st1
1334	GO:0019376 [9]: galactolipid catabolism	1	1	3755	0	8873	-6.67	0.0	1.21	0.5	Galc
1335	GO:0019377 [8]: glycolipid catabolism	1	1	3755	0	8873	-6.67	0.0	1.21	0.5	Galc
1336	GO:0019433 [8]: triacylglycerol catabolism	1	1	3755	0	8873	-6.67	0.0	1.21	0.5	Lipe
1337	GO:0019627 [5]: urea metabolism	1	1	3755	0	8873	-6.67	0.0	1.21	0.5	Sema4d
1338	GO:0019630 [7]: quinate metabolism	1	1	3755	0	8873	-6.67	0.0	1.21	0.5	Tor3a
1339	GO:0019853 [8]: L-ascorbic acid biosynthesis	1	1	3755	0	8873	-6.67	0.0	1.21	0.5	Gulo
1340	GO:0019919 [13]: peptidyl-arginine methylation, to asymmetrical-dimethyl arginine	1	1	3755	0	8873	-6.67	0.0	1.21	0.5	Hrmt1l2
1341	GO:0030033 [7]: microvillus biogenesis	1	1	3755	0	8873	-6.67	0.0	1.21	0.5	Rdx
1342	GO:0030070 [7]: insulin processing	1	1	3755	0	8873	-6.67	0.0	1.21	0.5	Cpe
1343	GO:0030103 [6]: vasopressin secretion	1	1	3755	0	8873	-6.67	0.0	1.21	0.5	Trpv4
1344	GO:0030146 [5]: diuresis	1	1	3755	0	8873	-6.67	0.0	1.21	0.5	Ptger3
1345	GO:0030202 [8]: heparin metabolism	1	1	3755	0	8873	-6.67	0.0	1.21	0.5	Hs2st1
1346	GO:0030222 [6]: eosinophil differentiation	1	1	3755	0	8873	-6.67	0.0	1.21	0.5	Il17e
1347	GO:0030325 [6]: adrenal gland development	1	1	3755	0	8873	-6.67	0.0	1.21	0.5	Pbx1
1348	GO:0030432 [5]: peristalsis	1	1	3755	0	8873	-6.67	0.0	1.21	0.5	Gdnf
1349	GO:0030502 [8]: negative regulation of bone mineralization	1	1	3755	0	8873	-6.67	0.0	1.21	0.5	Mepe
1350	GO:0030837 [7]: negative regulation of actin filament polymerization	1	1	3755	0	8873	-6.67	0.0	1.21	0.5	Pfn1
1351	GO:0030858 [6]: positive regulation of epithelial cell differentiation	1	1	3755	0	8873	-6.67	0.0	1.21	0.5	Dmbt1
1352	GO:0035020 [6]: regulation of Rac protein signal transduction	1	1	3755	0	8873	-6.67	0.0	1.21	0.5	Dock2
1353	GO:0035022 [7]: positive regulation of Rac protein signal transduction	1	1	3755	0	8873	-6.67	0.0	1.21	0.5	Dock2
1354	GO:0035121 [4]: tail morphogenesis	1	1	3755	0	8873	-6.67	0.0	1.21	0.5	Hes7
1355	GO:0035246 [11]: peptidyl-arginine N-methylation	1	1	3755	0	8873	-6.67	0.0	1.21	0.5	Hrmt1l2
1356	GO:0035247 [12]: peptidyl-arginine omega-N-methylation	1	1	3755	0	8873	-6.67	0.0	1.21	0.5	Hrmt1l2
1357	GO:0035270 [5]: endocrine system development	1	1	3755	0	8873	-6.67	0.0	1.21	0.5	Pbx1
1358	GO:0040001 [10]: mitotic spindle positioning or orientation	1	1	3755	0	8873	-6.67	0.0	1.21	0.5	Nusap1
1359	GO:0042091 [7]: interleukin-10 biosynthesis	1	1	3755	0	8873	-6.67	0.0	1.21	0.5	Fcer1g
1360	GO:0042093 [6]: T-helper cell differentiation	1	1	3755	0	8873	-6.67	0.0	1.21	0.5	Gadd45g
1361	GO:0042147 [7]: retrograde transport, endosome to Golgi	1	1	3755	0	8873	-6.67	0.0	1.21	0.5	Rab6ip2
1362	GO:0042167 [6]: heme catabolism	1	1	3755	0	8873	-6.67	0.0	1.21	0.5	Blvra
1363	GO:0042273 [8]: ribosomal large subunit biogenesis	1	1	3755	0	8873	-6.67	0.0	1.21	0.5	Bop1
1364	GO:0042311 [6]: vasodilation	1	1	3755	0	8873	-6.67	0.0	1.21	0.5	Cav1
1365	GO:0042312 [5]: regulation of vasodilation	1	1	3755	0	8873	-6.67	0.0	1.21	0.5	Cav1
1366	GO:0042404 [7]: thyroid hormone catabolism	1	1	3755	0	8873	-6.67	0.0	1.21	0.5	Dio2
1367	GO:0042447 [6]: hormone catabolism	1	1	3755	0	8873	-6.67	0.0	1.21	0.5	Dio2
1368	GO:0042517 [8]: positive regulation of tyrosine phosphorylation of Stat3 protein	1	1	3755	0	8873	-6.67	0.0	1.21	0.5	Cntf
1369	GO:0042518 [8]: negative regulation of tyrosine phosphorylation of Stat3 protein	1	1	3755	0	8873	-6.67	0.0	1.21	0.5	Socs1
1370	GO:0042531 [7]: positive regulation of tyrosine phosphorylation of STAT protein	1	1	3755	0	8873	-6.67	0.0	1.21	0.5	Cntf
1371	GO:0042538 [7]: hyperosmotic salinity response	1	1	3755	0	8873	-6.67	0.0	1.21	0.5	Trpv4
1372	GO:0042542 [7]: response to hydrogen peroxide	1	1	3755	0	8873	-6.67	0.0	1.21	0.5	Ppp1r15b
1373	GO:0042628 [4]: mating plug formation	1	1	3755	0	8873	-6.67	0.0	1.21	0.5	Svs3
1374	GO:0042730 [7]: fibrinolysis	1	1	3755	0	8873	-6.67	0.0	1.21	0.5	Anxa2
1375	GO:0042787 [10]: protein ubiquitination during ubiquitin-dependent protein catabolism	1	1	3755	0	8873	-6.67	0.0	1.21	0.5	Lnx1
1376	GO:0042789 [9]: mRNA transcription from Pol II promoter	1	1	3755	0	8873	-6.67	0.0	1.21	0.5	Ddit3
1377	GO:0042790 [9]: transcription of nuclear rRNA large Pol I transcript	1	1	3755	0	8873	-6.67	0.0	1.21	0.5	Tcof1
1378	GO:0042816 [7]: vitamin B6 metabolism	1	1	3755	0	8873	-6.67	0.0	1.21	0.5	Pdxk
1379	GO:0042985 [8]: negative regulation of amyloid precursor protein biosynthesis	1	1	3755	0	8873	-6.67	0.0	1.21	0.5	Aatf
1380	GO:0042989 [6]: sequestering of actin monomers	1	1	3755	0	8873	-6.67	0.0	1.21	0.5	Pfn1
1381	GO:0042994 [7]: cytoplasmic sequestering of transcription factor	1	1	3755	0	8873	-6.67	0.0	1.21	0.5	Tacc3
1382	GO:0044269 [6]: glycerol ether catabolism	1	1	3755	0	8873	-6.67	0.0	1.21	0.5	Lipe
1383	GO:0045010 [9]: actin nucleation	1	1	3755	0	8873	-6.67	0.0	1.21	0.5	Wasl
1384	GO:0045062 [6]: extrathymic T-cell selection	1	1	3755	0	8873	-6.67	0.0	1.21	0.5	Il15
1385	GO:0045063 [7]: T-helper 1 cell differentiation	1	1	3755	0	8873	-6.67	0.0	1.21	0.5	Gadd45g
1386	GO:0045074 [8]: regulation of interleukin-10 biosynthesis	1	1	3755	0	8873	-6.67	0.0	1.21	0.5	Fcer1g
1387	GO:0045082 [9]: positive regulation of interleukin-10 biosynthesis	1	1	3755	0	8873	-6.67	0.0	1.21	0.5	Fcer1g
1388	GO:0045136 [4]: development of secondary sexual characteristics	1	1	3755	0	8873	-6.67	0.0	1.21	0.5	B4galt1
1389	GO:0045297 [5]: post-mating behavior	1	1	3755	0	8873	-6.67	0.0	1.21	0.5	Svs3
1390	GO:0045347 [8]: negative regulation of MHC class II biosynthesis	1	1	3755	0	8873	-6.67	0.0	1.21	0.5	Nfx1
1391	GO:0045429 [7]: positive regulation of nitric oxide biosynthesis	1	1	3755	0	8873	-6.67	0.0	1.21	0.5	Ptx3
1392	GO:0045448 [4]: mitotic cell cycle, embryonic	1	1	3755	0	8873	-6.67	0.0	1.21	0.5	E4f1
1393	GO:0045578 [7]: negative regulation of B-cell differentiation	1	1	3755	0	8873	-6.67	0.0	1.21	0.5	Hmgb3
1394	GO:0045663 [6]: positive regulation of myoblast differentiation	1	1	3755	0	8873	-6.67	0.0	1.21	0.5	Btg1
1395	GO:0045721 [7]: negative regulation of gluconeogenesis	1	1	3755	0	8873	-6.67	0.0	1.21	0.5	Acdc
1396	GO:0045732 [7]: positive regulation of protein catabolism	1	1	3755	0	8873	-6.67	0.0	1.21	0.5	0610033H09Rik
1397	GO:0045766 [8]: positive regulation of angiogenesis	1	1	3755	0	8873	-6.67	0.0	1.21	0.5	Arts1
1398	GO:0045776 [6]: negative regulation of blood pressure	1	1	3755	0	8873	-6.67	0.0	1.21	0.5	Guca2b
1399	GO:0045787 [7]: positive regulation of cell cycle	1	1	3755	0	8873	-6.67	0.0	1.21	0.5	Nusap1
1400	GO:0045836 [10]: positive regulation of meiosis	1	1	3755	0	8873	-6.67	0.0	1.21	0.5	Dazl
1401	GO:0045839 [8]: negative regulation of mitosis	1	1	3755	0	8873	-6.67	0.0	1.21	0.5	Mad2l1
1402	GO:0045840 [8]: positive regulation of mitosis	1	1	3755	0	8873	-6.67	0.0	1.21	0.5	Nusap1
1403	GO:0045841 [9]: negative regulation of mitotic metaphase/anaphase transition	1	1	3755	0	8873	-6.67	0.0	1.21	0.5	Mad2l1
1404	GO:0045851 [10]: pH reduction	1	1	3755	0	8873	-6.67	0.0	1.21	0.5	Atp6v0c
1405	GO:0045862 [7]: positive regulation of proteolysis and peptidolysis	1	1	3755	0	8873	-6.67	0.0	1.21	0.5	0610033H09Rik
1406	GO:0045900 [9]: negative regulation of translational elongation	1	1	3755	0	8873	-6.67	0.0	1.21	0.5	Srp9
1407	GO:0045907 [6]: positive regulation of vasoconstriction	1	1	3755	0	8873	-6.67	0.0	1.21	0.5	Cav1
1408	GO:0045908 [6]: negative regulation of vasodilation	1	1	3755	0	8873	-6.67	0.0	1.21	0.5	Cav1
1409	GO:0045912 [6]: negative regulation of carbohydrate metabolism	1	1	3755	0	8873	-6.67	0.0	1.21	0.5	Acdc
1410	GO:0045924 [4]: regulation of female receptivity	1	1	3755	0	8873	-6.67	0.0	1.21	0.5	Ppp1r1b
1411	GO:0046031 [10]: ADP metabolism	1	1	3755	0	8873	-6.67	0.0	1.21	0.5	Nudt9
1412	GO:0046032 [10]: ADP catabolism	1	1	3755	0	8873	-6.67	0.0	1.21	0.5	Nudt9
1413	GO:0046070 [10]: dGTP metabolism	1	1	3755	0	8873	-6.67	0.0	1.21	0.5	Nudt1
1414	GO:0046149 [5]: pigment catabolism	1	1	3755	0	8873	-6.67	0.0	1.21	0.5	Blvra
1415	GO:0046173 [7]: polyol biosynthesis	1	1	3755	0	8873	-6.67	0.0	1.21	0.5	Pck1
1416	GO:0046203 [9]: spermidine catabolism	1	1	3755	0	8873	-6.67	0.0	1.21	0.5	Dhps
1417	GO:0046246 [6]: terpene biosynthesis	1	1	3755	0	8873	-6.67	0.0	1.21	0.5	Idi1
1418	GO:0046327 [8]: glycerol biosynthesis from pyruvate	1	1	3755	0	8873	-6.67	0.0	1.21	0.5	Pck1
1419	GO:0046330 [6]: positive regulation of JNK cascade	1	1	3755	0	8873	-6.67	0.0	1.21	0.5	Dusp22
1420	GO:0046340 [8]: diacylglycerol catabolism	1	1	3755	0	8873	-6.67	0.0	1.21	0.5	Lipe
1421	GO:0046370 [9]: fructose biosynthesis	1	1	3755	0	8873	-6.67	0.0	1.21	0.5	Gnpda1
1422	GO:0046461 [7]: neutral lipid catabolism	1	1	3755	0	8873	-6.67	0.0	1.21	0.5	Lipe
1423	GO:0046464 [7]: acylglycerol catabolism	1	1	3755	0	8873	-6.67	0.0	1.21	0.5	Lipe
1424	GO:0046473 [7]: phosphatidic acid metabolism	1	1	3755	0	8873	-6.67	0.0	1.21	0.5	Sh3glb1
1425	GO:0046477 [9]: glycosylceramide catabolism	1	1	3755	0	8873	-6.67	0.0	1.21	0.5	Galc
1426	GO:0046500 [6]: S-adenosylmethionine metabolism	1	1	3755	0	8873	-6.67	0.0	1.21	0.5	Mat2a
1427	GO:0046503 [7]: glycerolipid catabolism	1	1	3755	0	8873	-6.67	0.0	1.21	0.5	Lipe
1428	GO:0046532 [5]: regulation of photoreceptor cell differentiation	1	1	3755	0	8873	-6.67	0.0	1.21	0.5	Cntf
1429	GO:0046533 [6]: negative regulation of photoreceptor cell differentiation	1	1	3755	0	8873	-6.67	0.0	1.21	0.5	Cntf
1430	GO:0046541 [4]: saliva secretion	1	1	3755	0	8873	-6.67	0.0	1.21	0.5	Tac4
1431	GO:0046602 [10]: regulation of mitotic centrosome separation	1	1	3755	0	8873	-6.67	0.0	1.21	0.5	Ranbp1
1432	GO:0046604 [11]: positive regulation of mitotic centrosome separation	1	1	3755	0	8873	-6.67	0.0	1.21	0.5	Ranbp1
1433	GO:0046605 [9]: regulation of centrosome cycle	1	1	3755	0	8873	-6.67	0.0	1.21	0.5	Ranbp1
1434	GO:0046607 [10]: positive regulation of centrosome cycle	1	1	3755	0	8873	-6.67	0.0	1.21	0.5	Ranbp1
1435	GO:0046633 [7]: alpha-beta T-cell proliferation	1	1	3755	0	8873	-6.67	0.0	1.21	0.5	Dock2
1436	GO:0046653 [7]: tetrahydrofolate metabolism	1	1	3755	0	8873	-6.67	0.0	1.21	0.5	Pipox
1437	GO:0046655 [7]: folic acid metabolism	1	1	3755	0	8873	-6.67	0.0	1.21	0.5	Folr1
1438	GO:0046677 [8]: response to antibiotic	1	1	3755	0	8873	-6.67	0.0	1.21	0.5	Lactb
1439	GO:0046707 [10]: IDP metabolism	1	1	3755	0	8873	-6.67	0.0	1.21	0.5	Nudt9
1440	GO:0046709 [10]: IDP catabolism	1	1	3755	0	8873	-6.67	0.0	1.21	0.5	Nudt9
1441	GO:0046717 [4]: acid secretion	1	1	3755	0	8873	-6.67	0.0	1.21	0.5	Anxa1
1442	GO:0046831 [7]: regulation of RNA-nucleus export	1	1	3755	0	8873	-6.67	0.0	1.21	0.5	Khdrbs1
1443	GO:0046847 [8]: filopodium formation	1	1	3755	0	8873	-6.67	0.0	1.21	0.5	Cdc42
1444	GO:0046877 [5]: regulation of saliva secretion	1	1	3755	0	8873	-6.67	0.0	1.21	0.5	Tac4
1445	GO:0046878 [6]: positive regulation of saliva secretion	1	1	3755	0	8873	-6.67	0.0	1.21	0.5	Tac4
1446	GO:0048004 [7]: antigen presentation, endogenous peptide antigen	1	1	3755	0	8873	-6.67	0.0	1.21	0.5	H2-Q1
1447	GO:0048010 [8]: vascular endothelial growth factor receptor signaling pathway	1	1	3755	0	8873	-6.67	0.0	1.21	0.5	Nrp1
1448	GO:0048170 [6]: positive regulation of long-term neuronal synaptic plasticity	1	1	3755	0	8873	-6.67	0.0	1.21	0.5	Ephb2
1449	GO:0048247 [7]: lymphocyte chemotaxis	1	1	3755	0	8873	-6.67	0.0	1.21	0.5	Dock2
1450	GO:0048255 [7]: mRNA stabilization	1	1	3755	0	8873	-6.67	0.0	1.21	0.5	Mapkapk2
1451	GO:0050482 [5]: arachidonic acid secretion	1	1	3755	0	8873	-6.67	0.0	1.21	0.5	Anxa1
1452	GO:0050691 [8]: regulation of antiviral response by host	1	1	3755	0	8873	-6.67	0.0	1.21	0.5	Il15
1453	GO:0050847 [8]: progesterone receptor signaling pathway	1	1	3755	0	8873	-6.67	0.0	1.21	0.5	Bteb1
1454	GO:0050983 [10]: spermidine catabolism to deoxyhypusine, using deoxyhypusine synthase	1	1	3755	0	8873	-6.67	0.0	1.21	0.5	Dhps
1455	GO:0051177 [9]: meiotic sister chromatid cohesion	1	1	3755	0	8873	-6.67	0.0	1.21	0.5	Stag3
1456	GO:0051220 [6]: cytoplasmic sequestering of protein	1	1	3755	0	8873	-6.67	0.0	1.21	0.5	Tacc3
1457	GO:0051223 [6]: regulation of protein transport	1	1	3755	0	8873	-6.67	0.0	1.21	0.5	Tacc3
1458	GO:0051224 [7]: negative regulation of protein transport	1	1	3755	0	8873	-6.67	0.0	1.21	0.5	Tacc3
1459	GO:0051261 [7]: protein depolymerization	1	1	3755	0	8873	-6.67	0.0	1.21	0.5	Stmn1
1460	GO:0000038 [7]: very-long-chain fatty acid metabolism	1	1	3755	0	8873	-6.67	0.0	1.21	0.5	Elovl2
1461	GO:0000105 [9]: histidine biosynthesis	1	1	3755	0	8873	-6.67	0.0	1.21	0.5	Mthfd1
1462	GO:0000147 [9]: actin cortical patch assembly	1	1	3755	0	8873	-6.67	0.0	1.21	0.5	Coro1c
1463	GO:0000281 [6]: cytokinesis after mitosis	1	1	3755	0	8873	-6.67	0.0	1.21	0.5	Nusap1
1464	GO:0000289 [9]: poly(A) tail shortening	1	1	3755	0	8873	-6.67	0.0	1.21	0.5	Usp52
1465	GO:0000291 [8]: mRNA catabolism, exonucleolytic	1	1	3755	0	8873	-6.67	0.0	1.21	0.5	Usp52
1466	GO:0000294 [8]: mRNA catabolism, endonucleolytic cleavage-dependent decay	1	1	3755	0	8873	-6.67	0.0	1.21	0.5	Usp52
1467	GO:0000303 [8]: response to superoxide	1	1	3755	0	8873	-6.67	0.0	1.21	0.5	Ucp3
1468	GO:0001553 [5]: luteinization	1	1	3755	0	8873	-6.67	0.0	1.21	0.5	Nr5a1
1469	GO:0001660 [5]: fever	1	1	3755	0	8873	-6.67	0.0	1.21	0.5	Ptger3
1470	GO:0001762 [8]: beta-alanine transport	1	1	3755	0	8873	-6.67	0.0	1.21	0.5	Slc6a6
1471	GO:0001766 [7]: lipid raft polarization	1	1	3755	0	8873	-6.67	0.0	1.21	0.5	Dock2
1472	GO:0001767 [7]: establishment of lymphocyte polarity	1	1	3755	0	8873	-6.67	0.0	1.21	0.5	Dock2
1473	GO:0001768 [8]: establishment of T-cell polarity	1	1	3755	0	8873	-6.67	0.0	1.21	0.5	Dock2
1474	GO:0001771 [6]: formation of immunological synapse	1	1	3755	0	8873	-6.67	0.0	1.21	0.5	Dock2
1475	GO:0001866 [7]: NK T-cell proliferation	1	1	3755	0	8873	-6.67	0.0	1.21	0.5	Il15
1476	GO:0001885 [4]: endothelial cell development	1	1	3755	0	8873	-6.67	0.0	1.21	0.5	Col18a1
1477	GO:0001886 [5]: endothelial cell morphogenesis	1	1	3755	0	8873	-6.67	0.0	1.21	0.5	Col18a1
1478	GO:0001922 [7]: B-1 B-cell homeostasis	1	1	3755	0	8873	-6.67	0.0	1.21	0.5	Aps
1479	GO:0005980 [9]: glycogen catabolism	1	1	3755	0	8873	-6.67	0.0	1.21	0.5	Gaa
1480	GO:0006002 [9]: fructose 6-phosphate metabolism	1	1	3755	0	8873	-6.67	0.0	1.21	0.5	Gnpda1
1481	GO:0006014 [8]: D-ribose metabolism	1	1	3755	0	8873	-6.67	0.0	1.21	0.5	Rbks
1482	GO:0006021 [9]: myo-inositol biosynthesis	1	1	3755	0	8873	-6.67	0.0	1.21	0.5	Isyna1
1483	GO:0006083 [7]: acetate metabolism	1	1	3755	0	8873	-6.67	0.0	1.21	0.5	Aspa
1484	GO:0006106 [7]: fumarate metabolism	1	1	3755	0	8873	-6.67	0.0	1.21	0.5	Fh1
1485	GO:0006111 [7]: regulation of gluconeogenesis	1	1	3755	0	8873	-6.67	0.0	1.21	0.5	Acdc
1486	GO:0006113 [7]: fermentation	1	1	3755	0	8873	-6.67	0.0	1.21	0.5	Pck1
1487	GO:0006114 [8]: glycerol biosynthesis	1	1	3755	0	8873	-6.67	0.0	1.21	0.5	Pck1
1488	GO:0006127 [7]: glycerophosphate shuttle	1	1	3755	0	8873	-6.67	0.0	1.21	0.5	Slc37a2
1489	GO:0006203 [10]: dGTP catabolism	1	1	3755	0	8873	-6.67	0.0	1.21	0.5	Nudt1
1490	GO:0006307 [7]: DNA dealkylation	1	1	3755	0	8873	-6.67	0.0	1.21	0.5	Mgmt
1491	GO:0006365 [8]: 35S primary transcript processing	1	1	3755	0	8873	-6.67	0.0	1.21	0.5	Rcl1
1492	GO:0006398 [8]: histone mRNA 3'-end processing	1	1	3755	0	8873	-6.67	0.0	1.21	0.5	Lsm10
1493	GO:0006421 [9]: asparaginyl-tRNA aminoacylation	1	1	3755	0	8873	-6.67	0.0	1.21	0.5	Nars
1494	GO:0006423 [9]: cysteinyl-tRNA aminoacylation	1	1	3755	0	8873	-6.67	0.0	1.21	0.5	Cars
1495	GO:0006430 [9]: lysyl-tRNA aminoacylation	1	1	3755	0	8873	-6.67	0.0	1.21	0.5	Kars
1496	GO:0006438 [9]: valyl-tRNA aminoacylation	1	1	3755	0	8873	-6.67	0.0	1.21	0.5	Vars2
1497	GO:0006448 [8]: regulation of translational elongation	1	1	3755	0	8873	-6.67	0.0	1.21	0.5	Srp9
1498	GO:0006507 [11]: GPI anchor release	1	1	3755	0	8873	-6.67	0.0	1.21	0.5	Gpld1
1499	GO:0006528 [8]: asparagine metabolism	1	1	3755	0	8873	-6.67	0.0	1.21	0.5	Asns
1500	GO:0006529 [9]: asparagine biosynthesis	1	1	3755	0	8873	-6.67	0.0	1.21	0.5	Asns
1501	GO:0006531 [8]: aspartate metabolism	1	1	3755	0	8873	-6.67	0.0	1.21	0.5	Aspa
1502	GO:0006533 [9]: aspartate catabolism	1	1	3755	0	8873	-6.67	0.0	1.21	0.5	Aspa
1503	GO:0006556 [6]: S-adenosylmethionine biosynthesis	1	1	3755	0	8873	-6.67	0.0	1.21	0.5	Mat2a
1504	GO:0006573 [8]: valine metabolism	1	1	3755	0	8873	-6.67	0.0	1.21	0.5	Hibadh
1505	GO:0006607 [8]: NLS-bearing substrate-nucleus import	1	1	3755	0	8873	-6.67	0.0	1.21	0.5	Ranbp5
1506	GO:0006623 [8]: protein-vacuolar targeting	1	1	3755	0	8873	-6.67	0.0	1.21	0.5	Vps35
1507	GO:0006624 [9]: vacuolar protein processing or maturation	1	1	3755	0	8873	-6.67	0.0	1.21	0.5	Vps35
1508	GO:0006649 [8]: phospholipid transfer to membrane	1	1	3755	0	8873	-6.67	0.0	1.21	0.5	Abca4
1509	GO:0006653 [10]: lecithin metabolism	1	1	3755	0	8873	-6.67	0.0	1.21	0.5	Lrat
1510	GO:0006654 [8]: phosphatidic acid biosynthesis	1	1	3755	0	8873	-6.67	0.0	1.21	0.5	Sh3glb1
1511	GO:0006682 [10]: galactosylceramide biosynthesis	1	1	3755	0	8873	-6.67	0.0	1.21	0.5	Gal3st1
1512	GO:0006683 [10]: galactosylceramide catabolism	1	1	3755	0	8873	-6.67	0.0	1.21	0.5	Galc
1513	GO:0006768 [6]: biotin metabolism	1	1	3755	0	8873	-6.67	0.0	1.21	0.5	Pcca
1514	GO:0006896 [7]: Golgi to vacuole transport	1	1	3755	0	8873	-6.67	0.0	1.21	0.5	Vps29
1515	GO:0006903 [6]: vesicle targeting	1	1	3755	0	8873	-6.67	0.0	1.21	0.5	Snap23
1516	GO:0006931 [7]: substrate-bound cell migration, cell attachment to substrate	1	1	3755	0	8873	-6.67	0.0	1.21	0.5	Tnfrsf12a
1517	GO:0007019 [8]: microtubule depolymerization	1	1	3755	0	8873	-6.67	0.0	1.21	0.5	Stmn1
1518	GO:0007035 [7]: vacuolar acidification	1	1	3755	0	8873	-6.67	0.0	1.21	0.5	Atp6v0c
1519	GO:0007042 [8]: lysosomal lumen acidification	1	1	3755	0	8873	-6.67	0.0	1.21	0.5	Atp6v0c
1520	GO:0007065 [10]: male meiosis sister chromatid cohesion	1	1	3755	0	8873	-6.67	0.0	1.21	0.5	Stag3
1521	GO:0007066 [10]: female meiosis sister chromatid cohesion	1	1	3755	0	8873	-6.67	0.0	1.21	0.5	Stag3
1522	GO:0007135 [9]: meiosis II	1	1	3755	0	8873	-6.67	0.0	1.21	0.5	Msh5
1523	GO:0007136 [10]: meiotic prophase II	1	1	3755	0	8873	-6.67	0.0	1.21	0.5	Msh5
1524	GO:0007171 [8]: transmembrane receptor protein tyrosine kinase activation (dimerization)	1	1	3755	0	8873	-6.67	0.0	1.21	0.5	Pdgfc
1525	GO:0007231 [6]: osmosensory signaling pathway	1	1	3755	0	8873	-6.67	0.0	1.21	0.5	Trpv4
1526	GO:0007258 [9]: JUN phosphorylation	1	1	3755	0	8873	-6.67	0.0	1.21	0.5	Mapk8ip1
1527	GO:0007343 [5]: egg activation	1	1	3755	0	8873	-6.67	0.0	1.21	0.5	Plcz1
1528	GO:0007387 [5]: anterior compartment specification	1	1	3755	0	8873	-6.67	0.0	1.21	0.5	Pbx3
1529	GO:0007388 [5]: posterior compartment specification	1	1	3755	0	8873	-6.67	0.0	1.21	0.5	Pbx3
1530	GO:0007439 [5]: ectodermal gut morphogenesis	1	1	3755	0	8873	-6.67	0.0	1.21	0.5	Mixl1
1531	GO:0007495 [6]: visceral mesoderm-endoderm interaction	1	1	3755	0	8873	-6.67	0.0	1.21	0.5	Foxl1
1532	GO:0007506 [4]: gonadal mesoderm development	1	1	3755	0	8873	-6.67	0.0	1.21	0.5	Amh
1533	GO:0007522 [6]: visceral muscle development	1	1	3755	0	8873	-6.67	0.0	1.21	0.5	Myh6
1534	GO:0007621 [5]: negative regulation of female receptivity	1	1	3755	0	8873	-6.67	0.0	1.21	0.5	Ppp1r1b
1535	GO:0008054 [7]: cyclin catabolism	1	1	3755	0	8873	-6.67	0.0	1.21	0.5	Ube2c
1536	GO:0008210 [6]: estrogen metabolism	1	1	3755	0	8873	-6.67	0.0	1.21	0.5	H2-Ke6
1537	GO:0008300 [7]: isoprenoid catabolism	1	1	3755	0	8873	-6.67	0.0	1.21	0.5	Amacr
1538	GO:0008334 [7]: histone mRNA metabolism	1	1	3755	0	8873	-6.67	0.0	1.21	0.5	Lsm10
1539	GO:0008614 [8]: pyridoxine metabolism	1	1	3755	0	8873	-6.67	0.0	1.21	0.5	Pdxk
1540	GO:0009051 [9]: pentose-phosphate shunt, oxidative branch	1	1	3755	0	8873	-6.67	0.0	1.21	0.5	Pgd
1541	GO:0009060 [8]: aerobic respiration	1	1	3755	0	8873	-6.67	0.0	1.21	0.5	Sdhb
1542	GO:0009062 [7]: fatty acid catabolism	1	1	3755	0	8873	-6.67	0.0	1.21	0.5	Bach
1543	GO:0009076 [8]: histidine family amino acid biosynthesis	1	1	3755	0	8873	-6.67	0.0	1.21	0.5	Mthfd1
1544	GO:0009241 [8]: polyisoprenoid biosynthesis	1	1	3755	0	8873	-6.67	0.0	1.21	0.5	Idi1
1545	GO:0009251 [8]: glucan catabolism	1	1	3755	0	8873	-6.67	0.0	1.21	0.5	Gaa
1546	GO:0009299 [8]: mRNA transcription	1	1	3755	0	8873	-6.67	0.0	1.21	0.5	Ddit3
1547	GO:0009307 [7]: DNA restriction	1	1	3755	0	8873	-6.67	0.0	1.21	0.5	Rent1
1548	GO:0016068 [6]: type I hypersensitivity	2	2	3754	6	8867	-6.67	0.0	0.3	0.13	Fcer1a Fcgr3
1549	GO:0019363 [7]: pyridine nucleotide biosynthesis	2	2	3754	6	8867	-6.67	0.0	0.3	0.13	BC016495 Qprt
1550	GO:0030510 [6]: regulation of BMP signaling pathway	2	2	3754	6	8867	-6.67	0.0	0.3	0.13	Prss11 Sost
1551	GO:0030514 [7]: negative regulation of BMP signaling pathway	2	2	3754	6	8867	-6.67	0.0	0.3	0.13	Prss11 Sost
1552	GO:0035050 [4]: embryonic heart tube development	2	2	3754	6	8867	-6.67	0.0	0.3	0.13	Hhex Sox6
1553	GO:0042135 [6]: neurotransmitter catabolism	2	2	3754	6	8867	-6.67	0.0	0.3	0.13	Comt Prima1
1554	GO:0045005 [8]: maintenance of fidelity during DNA-dependent DNA replication	2	2	3754	6	8867	-6.67	0.0	0.3	0.13	Msh2 Msh5
1555	GO:0007128 [10]: meiotic prophase I	2	2	3754	6	8867	-6.67	0.0	0.3	0.13	Msh5 Spo11
1556	GO:0007173 [8]: epidermal growth factor receptor signaling pathway	2	2	3754	6	8867	-6.67	0.0	0.3	0.13	Hbegf Pde6g
1557	GO:0007204 [8]: cytosolic calcium ion concentration elevation	2	2	3754	6	8867	-6.67	0.0	0.3	0.13	Ccl28 Ptger3
1558	GO:0007215 [6]: glutamate signaling pathway	2	2	3754	6	8867	-6.67	0.0	0.3	0.13	Gna11 Homer3
1559	GO:0007260 [8]: tyrosine phosphorylation of STAT protein	2	2	3754	6	8867	-6.67	0.0	0.3	0.13	Cntf Socs1
1560	GO:0007405 [5]: neuroblast proliferation	2	2	3754	6	8867	-6.67	0.0	0.3	0.13	Numbl Pafah1b1
1561	GO:0007530 [3]: sex determination	2	2	3754	6	8867	-6.67	0.0	0.3	0.13	Igf1r Insr
1562	GO:0016202 [7]: regulation of myogenesis	1	1	3755	5	8868	-6.69	0.0	0.13	0.05	Boc
1563	GO:0019674 [9]: NAD metabolism	1	1	3755	5	8868	-6.69	0.0	0.13	0.05	Qprt
1564	GO:0030262 [8]: apoptotic nuclear changes	1	1	3755	5	8868	-6.69	0.0	0.13	0.05	Dffa
1565	GO:0035088 [6]: establishment and/or maintenance of apical/basal cell polarity	1	1	3755	5	8868	-6.69	0.0	0.13	0.05	Ilk
1566	GO:0042226 [7]: interleukin-6 biosynthesis	1	1	3755	5	8868	-6.69	0.0	0.13	0.05	Cebpb
1567	GO:0043064 [6]: flagellum organization and biogenesis	1	1	3755	5	8868	-6.69	0.0	0.13	0.05	Neurl
1568	GO:0043122 [5]: regulation of I-kappaB kinase/NF-kappaB cascade	1	1	3755	5	8868	-6.69	0.0	0.13	0.05	Acdc
1569	GO:0045017 [7]: glycerolipid biosynthesis	1	1	3755	5	8868	-6.69	0.0	0.13	0.05	Pck1
1570	GO:0045076 [8]: regulation of interleukin-2 biosynthesis	1	1	3755	5	8868	-6.69	0.0	0.13	0.05	Prkcq
1571	GO:0045995 [4]: regulation of embryonic development	1	1	3755	5	8868	-6.69	0.0	0.13	0.05	Lama4
1572	GO:0046339 [7]: diacylglycerol metabolism	1	1	3755	5	8868	-6.69	0.0	0.13	0.05	Lipe
1573	GO:0046504 [6]: glycerol ether biosynthesis	1	1	3755	5	8868	-6.69	0.0	0.13	0.05	Pck1
1574	GO:0046666 [6]: retinal programmed cell death	1	1	3755	5	8868	-6.69	0.0	0.13	0.05	Cntf
1575	GO:0048305 [5]: immunoglobulin secretion	1	1	3755	5	8868	-6.69	0.0	0.13	0.05	Traf2
1576	GO:0050892 [5]: intestinal absorption	1	1	3755	5	8868	-6.69	0.0	0.13	0.05	Apoa2
1577	GO:0001658 [6]: ureteric bud branching	1	1	3755	5	8868	-6.69	0.0	0.13	0.05	Pbx1
1578	GO:0006023 [7]: aminoglycan biosynthesis	1	1	3755	5	8868	-6.69	0.0	0.13	0.05	B3galt6
1579	GO:0006024 [8]: glycosaminoglycan biosynthesis	1	1	3755	5	8868	-6.69	0.0	0.13	0.05	B3galt6
1580	GO:0006268 [8]: DNA unwinding	1	1	3755	5	8868	-6.69	0.0	0.13	0.05	Top1mt
1581	GO:0006505 [10]: GPI anchor metabolism	1	1	3755	5	8868	-6.69	0.0	0.13	0.05	Gpld1
1582	GO:0006750 [7]: glutathione biosynthesis	1	1	3755	5	8868	-6.69	0.0	0.13	0.05	Acas2
1583	GO:0006921 [8]: disassembly of cell structures during apoptosis	1	1	3755	5	8868	-6.69	0.0	0.13	0.05	Dffa
1584	GO:0007140 [9]: male meiosis	1	1	3755	5	8868	-6.69	0.0	0.13	0.05	Stag3
1585	GO:0007528 [7]: neuromuscular junction development	1	1	3755	5	8868	-6.69	0.0	0.13	0.05	Ky
1586	GO:0008215 [8]: spermine metabolism	1	1	3755	5	8868	-6.69	0.0	0.13	0.05	Sms
1587	GO:0009435 [8]: NAD biosynthesis	1	1	3755	5	8868	-6.69	0.0	0.13	0.05	Qprt
1588	GO:0030149 [8]: sphingolipid catabolism	2	2	3754	3	8870	-6.7	0.0	0.76	0.3	Asah3 Galc
1589	GO:0030162 [6]: regulation of proteolysis and peptidolysis	2	2	3754	3	8870	-6.7	0.0	0.76	0.3	0610033H09Rik Serpinb7
1590	GO:0030238 [4]: male sex determination	2	2	3754	3	8870	-6.7	0.0	0.76	0.3	Igf1r Insr
1591	GO:0030335 [7]: positive regulation of cell migration	2	2	3754	3	8870	-6.7	0.0	0.76	0.3	Arhgap8 Col18a1
1592	GO:0030856 [5]: regulation of epithelial cell differentiation	2	2	3754	3	8870	-6.7	0.0	0.76	0.3	Dmbt1 Xdh
1593	GO:0042306 [7]: regulation of protein-nucleus import	2	2	3754	3	8870	-6.7	0.0	0.76	0.3	Eda Tacc3
1594	GO:0042417 [6]: dopamine metabolism	2	2	3754	3	8870	-6.7	0.0	0.76	0.3	Comt Nr4a2
1595	GO:0042509 [6]: regulation of tyrosine phosphorylation of STAT protein	2	2	3754	3	8870	-6.7	0.0	0.76	0.3	Cntf Socs1
1596	GO:0042573 [6]: retinoic acid metabolism	2	2	3754	3	8870	-6.7	0.0	0.76	0.3	Cyp26a1 Lcn5
1597	GO:0046839 [7]: phospholipid dephosphorylation	2	2	3754	3	8870	-6.7	0.0	0.76	0.3	Mtm1 Mtmr9
1598	GO:0048167 [5]: regulation of synaptic plasticity	2	2	3754	3	8870	-6.7	0.0	0.76	0.3	Ephb2 Rasgrf1
1599	GO:0048265 [5]: response to pain	2	2	3754	3	8870	-6.7	0.0	0.76	0.3	Slc6a2 Tac1
1600	GO:0050918 [7]: positive chemotaxis	2	2	3754	3	8870	-6.7	0.0	0.76	0.3	Artn Prkca
1601	GO:0050920 [7]: regulation of chemotaxis	2	2	3754	3	8870	-6.7	0.0	0.76	0.3	Artn Prkca
1602	GO:0050921 [8]: positive regulation of chemotaxis	2	2	3754	3	8870	-6.7	0.0	0.76	0.3	Artn Prkca
1603	GO:0050926 [8]: regulation of positive chemotaxis	2	2	3754	3	8870	-6.7	0.0	0.76	0.3	Artn Prkca
1604	GO:0050927 [9]: positive regulation of positive chemotaxis	2	2	3754	3	8870	-6.7	0.0	0.76	0.3	Artn Prkca
1605	GO:0050930 [10]: induction of positive chemotaxis	2	2	3754	3	8870	-6.7	0.0	0.76	0.3	Artn Prkca
1606	GO:0051272 [6]: positive regulation of cell motility	2	2	3754	3	8870	-6.7	0.0	0.76	0.3	Arhgap8 Col18a1
1607	GO:0001523 [7]: retinoid metabolism	2	2	3754	3	8870	-6.7	0.0	0.76	0.3	Adh1 Rbp2
1608	GO:0006515 [9]: misfolded or incompletely synthesized protein catabolism	2	2	3754	3	8870	-6.7	0.0	0.76	0.3	Clpp Fbxo6b
1609	GO:0006544 [8]: glycine metabolism	2	2	3754	3	8870	-6.7	0.0	0.76	0.3	Dmgdh Sardh
1610	GO:0007040 [7]: lysosome organization and biogenesis	2	2	3754	3	8870	-6.7	0.0	0.76	0.3	Atp6v0c Gba
1611	GO:0007044 [6]: cell-substrate junction assembly	2	2	3754	3	8870	-6.7	0.0	0.76	0.3	Itga5 Tln1
1612	GO:0007098 [8]: centrosome cycle	2	2	3754	3	8870	-6.7	0.0	0.76	0.3	Gadd45a Ranbp1
1613	GO:0007131 [7]: meiotic recombination	2	2	3754	3	8870	-6.7	0.0	0.76	0.3	Msh5 Spo11
1614	GO:0007386 [4]: compartment specification	2	2	3754	3	8870	-6.7	0.0	0.76	0.3	Dll3 Pbx3
1615	GO:0007566 [3]: embryo implantation	2	2	3754	3	8870	-6.7	0.0	0.76	0.3	Bteb1 Mst1
1616	GO:0008216 [8]: spermidine metabolism	2	2	3754	3	8870	-6.7	0.0	0.76	0.3	Dhps Srm
1617	GO:0009134 [7]: nucleoside diphosphate catabolism	2	2	3754	3	8870	-6.7	0.0	0.76	0.3	Cant1 Nudt9
1618	GO:0009185 [8]: ribonucleoside diphosphate metabolism	2	2	3754	3	8870	-6.7	0.0	0.76	0.3	Cant1 Nudt9
1619	GO:0009263 [7]: deoxyribonucleotide biosynthesis	2	2	3754	3	8870	-6.7	0.0	0.76	0.3	Dtymk Tyki
1620	GO:0018195 [9]: peptidyl-arginine modification	2	2	3754	5	8868	-6.74	0.0	0.41	0.18	Dpagt1 Hrmt1l2
1621	GO:0030225 [6]: macrophage differentiation	2	2	3754	5	8868	-6.74	0.0	0.41	0.18	Casp8 Sfpi1
1622	GO:0042176 [6]: regulation of protein catabolism	2	2	3754	5	8868	-6.74	0.0	0.41	0.18	0610033H09Rik Serpinb1a
1623	GO:0042430 [6]: indole and derivative metabolism	2	2	3754	5	8868	-6.74	0.0	0.41	0.18	Indo Tdo2
1624	GO:0042434 [7]: indole derivative metabolism	2	2	3754	5	8868	-6.74	0.0	0.41	0.18	Indo Tdo2
1625	GO:0045445 [4]: myoblast differentiation	2	2	3754	5	8868	-6.74	0.0	0.41	0.18	Btg1 Lgals1
1626	GO:0045664 [5]: regulation of neuron differentiation	2	2	3754	5	8868	-6.74	0.0	0.41	0.18	Foxg1 Hes5
1627	GO:0046425 [5]: regulation of JAK-STAT cascade	2	2	3754	5	8868	-6.74	0.0	0.41	0.18	Cntf Socs1
1628	GO:0046466 [7]: membrane lipid catabolism	2	2	3754	5	8868	-6.74	0.0	0.41	0.18	Asah3 Galc
1629	GO:0050852 [7]: T-cell receptor signaling pathway	2	2	3754	5	8868	-6.74	0.0	0.41	0.18	Elf1 Zap70
1630	GO:0001810 [7]: regulation of type I hypersensitivity	2	2	3754	5	8868	-6.74	0.0	0.41	0.18	Fcer1a Fcgr3
1631	GO:0006195 [7]: purine nucleotide catabolism	2	2	3754	5	8868	-6.74	0.0	0.41	0.18	Nudt1 Nudt9
1632	GO:0006298 [7]: mismatch repair	2	2	3754	5	8868	-6.74	0.0	0.41	0.18	Msh2 Msh5
1633	GO:0006402 [7]: mRNA catabolism	2	2	3754	5	8868	-6.74	0.0	0.41	0.18	Auh Usp52
1634	GO:0006586 [7]: indolalkylamine metabolism	2	2	3754	5	8868	-6.74	0.0	0.41	0.18	Indo Tdo2
1635	GO:0006888 [6]: ER to Golgi transport	2	2	3754	5	8868	-6.74	0.0	0.41	0.18	Sec22l1 Stx18
1636	GO:0007224 [6]: smoothened signaling pathway	2	2	3754	5	8868	-6.74	0.0	0.41	0.18	Fkbp8 Hhat
1637	GO:0007631 [3]: feeding behavior	2	2	3754	5	8868	-6.74	0.0	0.41	0.18	Hcrt Npy1r
1638	GO:0009948 [5]: anterior/posterior axis specification	2	2	3754	4	8869	-6.75	0.0	0.55	0.22	Rnf2 Tbx18
1639	GO:0015991 [8]: ATP hydrolysis coupled proton transport	2	2	3754	4	8869	-6.75	0.0	0.55	0.22	Atp6v0a4 Atp6v0b
1640	GO:0016525 [8]: negative regulation of angiogenesis	2	2	3754	4	8869	-6.75	0.0	0.55	0.22	Crhr2 Plg
1641	GO:0017156 [7]: calcium ion-dependent exocytosis	2	2	3754	4	8869	-6.75	0.0	0.55	0.22	Arhgap17 Vamp2
1642	GO:0030072 [5]: peptide hormone secretion	2	2	3754	4	8869	-6.75	0.0	0.55	0.22	Il1rn Trpv4
1643	GO:0030851 [5]: granulocyte differentiation	2	2	3754	4	8869	-6.75	0.0	0.55	0.22	Il17e Sfpi1
1644	GO:0042503 [9]: tyrosine phosphorylation of Stat3 protein	2	2	3754	4	8869	-6.75	0.0	0.55	0.22	Cntf Socs1
1645	GO:0042596 [5]: fear response	2	2	3754	4	8869	-6.75	0.0	0.55	0.22	Penk1 Vdac3
1646	GO:0045059 [7]: positive thymic T-cell selection	2	2	3754	4	8869	-6.75	0.0	0.55	0.22	Dock2 Zap70
1647	GO:0045104 [8]: intermediate filament cytoskeleton organization and biogenesis	2	2	3754	4	8869	-6.75	0.0	0.55	0.22	Krt1-16 Nefh
1648	GO:0048002 [6]: antigen presentation, peptide antigen	2	2	3754	4	8869	-6.75	0.0	0.55	0.22	H2-Eb1 H2-Q1
1649	GO:0001662 [3]: behavioral fear response	2	2	3754	4	8869	-6.75	0.0	0.55	0.22	Penk1 Vdac3
1650	GO:0001812 [8]: positive regulation of type I hypersensitivity	2	2	3754	4	8869	-6.75	0.0	0.55	0.22	Fcer1a Fcgr3
1651	GO:0006020 [8]: myo-inositol metabolism	2	2	3754	4	8869	-6.75	0.0	0.55	0.22	Isyna1 Itpka
1652	GO:0006072 [8]: glycerol-3-phosphate metabolism	2	2	3754	4	8869	-6.75	0.0	0.55	0.22	Gpd2 Slc37a2
1653	GO:0006378 [8]: mRNA polyadenylylation	2	2	3754	4	8869	-6.75	0.0	0.55	0.22	Cpsf3 Pabpc2
1654	GO:0006518 [5]: peptide metabolism	2	2	3754	4	8869	-6.75	0.0	0.55	0.22	Sec11l3 Thop1
1655	GO:0006568 [7]: tryptophan metabolism	2	2	3754	4	8869	-6.75	0.0	0.55	0.22	Indo Tdo2
1656	GO:0007569 [4]: cell aging	2	2	3754	4	8869	-6.75	0.0	0.55	0.22	Hras1 Mnt
1657	GO:0008625 [10]: induction of apoptosis via death domain receptors	2	2	3754	4	8869	-6.75	0.0	0.55	0.22	Bcl2l10 Ngfrap1
1658	GO:0009247 [8]: glycolipid biosynthesis	2	2	3754	4	8869	-6.75	0.0	0.55	0.22	Gal3st1 St6galnac1
1659	GO:0009261 [7]: ribonucleotide catabolism	2	2	3754	4	8869	-6.75	0.0	0.55	0.22	Cant1 Nudt9
1660	GO:0009954 [4]: proximal/distal pattern formation	1	1	3755	4	8869	-6.86	0.0	0.19	0.08	Grem1
1661	GO:0015918 [6]: sterol transport	1	1	3755	4	8869	-6.86	0.0	0.19	0.08	Npc1
1662	GO:0018196 [9]: peptidyl-asparagine modification	1	1	3755	4	8869	-6.86	0.0	0.19	0.08	Dpagt1
1663	GO:0018211 [9]: peptidyl-tryptophan modification	1	1	3755	4	8869	-6.86	0.0	0.19	0.08	Dpagt1
1664	GO:0030073 [6]: insulin secretion	1	1	3755	4	8869	-6.86	0.0	0.19	0.08	Il1rn
1665	GO:0030299 [6]: cholesterol absorption	1	1	3755	4	8869	-6.86	0.0	0.19	0.08	Apoa2
1666	GO:0030301 [7]: cholesterol transport	1	1	3755	4	8869	-6.86	0.0	0.19	0.08	Npc1
1667	GO:0030318 [5]: melanocyte differentiation	1	1	3755	4	8869	-6.86	0.0	0.19	0.08	Edn3
1668	GO:0035112 [4]: genitalia morphogenesis	1	1	3755	4	8869	-6.86	0.0	0.19	0.08	Srd5a2
1669	GO:0042278 [7]: purine nucleoside metabolism	1	1	3755	4	8869	-6.86	0.0	0.19	0.08	Qtrt1
1670	GO:0042423 [8]: catecholamine biosynthesis	1	1	3755	4	8869	-6.86	0.0	0.19	0.08	Ddc
1671	GO:0042640 [6]: anagen	1	1	3755	4	8869	-6.86	0.0	0.19	0.08	Myo5a
1672	GO:0043112 [7]: receptor metabolism	1	1	3755	4	8869	-6.86	0.0	0.19	0.08	Fnta
1673	GO:0044241 [5]: lipid digestion	1	1	3755	4	8869	-6.86	0.0	0.19	0.08	Apoa2
1674	GO:0045086 [9]: positive regulation of interleukin-2 biosynthesis	1	1	3755	4	8869	-6.86	0.0	0.19	0.08	Prkcq
1675	GO:0045408 [8]: regulation of interleukin-6 biosynthesis	1	1	3755	4	8869	-6.86	0.0	0.19	0.08	Cebpb
1676	GO:0045667 [5]: regulation of osteoblast differentiation	1	1	3755	4	8869	-6.86	0.0	0.19	0.08	Wnt7b
1677	GO:0046128 [8]: purine ribonucleoside metabolism	1	1	3755	4	8869	-6.86	0.0	0.19	0.08	Qtrt1
1678	GO:0046460 [7]: neutral lipid biosynthesis	1	1	3755	4	8869	-6.86	0.0	0.19	0.08	Pck1
1679	GO:0046463 [7]: acylglycerol biosynthesis	1	1	3755	4	8869	-6.86	0.0	0.19	0.08	Pck1
1680	GO:0048005 [7]: antigen presentation, exogenous peptide antigen	1	1	3755	4	8869	-6.86	0.0	0.19	0.08	H2-Eb1
1681	GO:0050853 [7]: B-cell receptor signaling pathway	1	1	3755	4	8869	-6.86	0.0	0.19	0.08	Syk
1682	GO:0050854 [5]: regulation of antigen receptor mediated signaling pathway	1	1	3755	4	8869	-6.86	0.0	0.19	0.08	Elf1
1683	GO:0050856 [6]: regulation of T-cell receptor signaling pathway	1	1	3755	4	8869	-6.86	0.0	0.19	0.08	Elf1
1684	GO:0050931 [4]: pigment cell differentiation	1	1	3755	4	8869	-6.86	0.0	0.19	0.08	Edn3
1685	GO:0051023 [6]: regulation of immunoglobulin secretion	1	1	3755	4	8869	-6.86	0.0	0.19	0.08	Traf2
1686	GO:0051052 [6]: regulation of DNA metabolism	1	1	3755	4	8869	-6.86	0.0	0.19	0.08	Msh2
1687	GO:0000080 [7]: G1 phase of mitotic cell cycle	1	1	3755	4	8869	-6.86	0.0	0.19	0.08	Mtbp
1688	GO:0001569 [5]: patterning of blood vessels	1	1	3755	4	8869	-6.86	0.0	0.19	0.08	Cyr61
1689	GO:0001836 [9]: release of cytochrome c from mitochondria	1	1	3755	4	8869	-6.86	0.0	0.19	0.08	Timm50
1690	GO:0001890 [5]: placenta development	1	1	3755	4	8869	-6.86	0.0	0.19	0.08	Cebpb
1691	GO:0006054 [7]: N-acetylneuraminate metabolism	1	1	3755	4	8869	-6.86	0.0	0.19	0.08	Cmah
1692	GO:0006309 [7]: DNA fragmentation during apoptosis	1	1	3755	4	8869	-6.86	0.0	0.19	0.08	Dffa
1693	GO:0006534 [7]: cysteine metabolism	1	1	3755	4	8869	-6.86	0.0	0.19	0.08	Cth
1694	GO:0006929 [6]: substrate-bound cell migration	1	1	3755	4	8869	-6.86	0.0	0.19	0.08	Tnfrsf12a
1695	GO:0007021 [8]: tubulin folding	1	1	3755	4	8869	-6.86	0.0	0.19	0.08	Tbca
1696	GO:0009119 [7]: ribonucleoside metabolism	1	1	3755	4	8869	-6.86	0.0	0.19	0.08	Qtrt1
1697	GO:0009143 [7]: nucleoside triphosphate catabolism	1	1	3755	4	8869	-6.86	0.0	0.19	0.08	Nudt1
1698	GO:0009154 [8]: purine ribonucleotide catabolism	1	1	3755	4	8869	-6.86	0.0	0.19	0.08	Nudt9
1699	GO:0009296 [7]: flagellum biogenesis	1	1	3755	4	8869	-6.86	0.0	0.19	0.08	Neurl
1700	GO:0009725 [5]: response to hormone stimulus	1	1	3755	3	8870	-7.0	0.0	0.28	0.13	Agrp
1701	GO:0009755 [4]: hormone-mediated signaling	1	1	3755	3	8870	-7.0	0.0	0.28	0.13	Agrp
1702	GO:0010165 [7]: response to X-ray	1	1	3755	3	8870	-7.0	0.0	0.28	0.13	Msh2
1703	GO:0015074 [6]: DNA integration	1	1	3755	3	8870	-7.0	0.0	0.28	0.13	Banf1
1704	GO:0015936 [8]: coenzyme A metabolism	1	1	3755	3	8870	-7.0	0.0	0.28	0.13	Coasy
1705	GO:0016547 [7]: RNA editing	1	1	3755	3	8870	-7.0	0.0	0.28	0.13	Apobec2
1706	GO:0016556 [7]: mRNA modification	1	1	3755	3	8870	-7.0	0.0	0.28	0.13	Apobec2
1707	GO:0019720 [7]: Mo-molybdopterin cofactor metabolism	1	1	3755	3	8870	-7.0	0.0	0.28	0.13	Mocs2
1708	GO:0030010 [6]: establishment of cell polarity	1	1	3755	3	8870	-7.0	0.0	0.28	0.13	Dock2
1709	GO:0030201 [6]: heparan sulfate proteoglycan metabolism	1	1	3755	3	8870	-7.0	0.0	0.28	0.13	Hs2st1
1710	GO:0030300 [5]: regulation of cholesterol absorption	1	1	3755	3	8870	-7.0	0.0	0.28	0.13	Apoa2
1711	GO:0030433 [10]: ER-associated protein catabolism	1	1	3755	3	8870	-7.0	0.0	0.28	0.13	Fbxo6b
1712	GO:0030539 [5]: male genitalia morphogenesis	1	1	3755	3	8870	-7.0	0.0	0.28	0.13	Srd5a2
1713	GO:0030901 [8]: midbrain development	1	1	3755	3	8870	-7.0	0.0	0.28	0.13	Pitx3
1714	GO:0035082 [7]: axoneme biogenesis	1	1	3755	3	8870	-7.0	0.0	0.28	0.13	Neurl
1715	GO:0035084 [8]: flagellum axoneme biogenesis	1	1	3755	3	8870	-7.0	0.0	0.28	0.13	Neurl
1716	GO:0035136 [6]: forelimb morphogenesis	1	1	3755	3	8870	-7.0	0.0	0.28	0.13	Wnt9a
1717	GO:0035137 [6]: hindlimb morphogenesis	1	1	3755	3	8870	-7.0	0.0	0.28	0.13	Twist1
1718	GO:0042095 [7]: interferon-gamma biosynthesis	1	1	3755	3	8870	-7.0	0.0	0.28	0.13	Gadd45g
1719	GO:0042391 [5]: regulation of membrane potential	1	1	3755	3	8870	-7.0	0.0	0.28	0.13	Pres
1720	GO:0043011 [5]: dendritic cell differentiation	1	1	3755	3	8870	-7.0	0.0	0.28	0.13	Pirb
1721	GO:0043094 [5]: metabolic compound salvage	1	1	3755	3	8870	-7.0	0.0	0.28	0.13	Hao1
1722	GO:0043161 [11]: proteasomal ubiquitin-dependent protein catabolism	1	1	3755	3	8870	-7.0	0.0	0.28	0.13	Fbxo6b
1723	GO:0044270 [5]: nitrogen compound catabolism	1	1	3755	3	8870	-7.0	0.0	0.28	0.13	Asl
1724	GO:0045342 [7]: MHC class II biosynthesis	1	1	3755	3	8870	-7.0	0.0	0.28	0.13	Nfx1
1725	GO:0045346 [7]: regulation of MHC class II biosynthesis	1	1	3755	3	8870	-7.0	0.0	0.28	0.13	Nfx1
1726	GO:0045661 [5]: regulation of myoblast differentiation	1	1	3755	3	8870	-7.0	0.0	0.28	0.13	Btg1
1727	GO:0046513 [10]: ceramide biosynthesis	1	1	3755	3	8870	-7.0	0.0	0.28	0.13	Gal3st1
1728	GO:0046520 [9]: sphingoid biosynthesis	1	1	3755	3	8870	-7.0	0.0	0.28	0.13	Gal3st1
1729	GO:0046668 [6]: regulation of retinal programmed cell death	1	1	3755	3	8870	-7.0	0.0	0.28	0.13	Cntf
1730	GO:0046851 [6]: negative regulation of bone remodeling	1	1	3755	3	8870	-7.0	0.0	0.28	0.13	Mepe
1731	GO:0050858 [6]: negative regulation of antigen receptor mediated signaling pathway	1	1	3755	3	8870	-7.0	0.0	0.28	0.13	Elf1
1732	GO:0050860 [7]: negative regulation of T-cell receptor signaling pathway	1	1	3755	3	8870	-7.0	0.0	0.28	0.13	Elf1
1733	GO:0051053 [7]: negative regulation of DNA metabolism	1	1	3755	3	8870	-7.0	0.0	0.28	0.13	Msh2
1734	GO:0051056 [5]: regulation of small GTPase mediated signal transduction	1	1	3755	3	8870	-7.0	0.0	0.28	0.13	Dock2
1735	GO:0051057 [6]: positive regulation of small GTPase mediated signal transduction	1	1	3755	3	8870	-7.0	0.0	0.28	0.13	Dock2
1736	GO:0000238 [11]: zygotene	1	1	3755	3	8870	-7.0	0.0	0.28	0.13	Msh5
1737	GO:0001773 [6]: dendritic cell activation	1	1	3755	3	8870	-7.0	0.0	0.28	0.13	Pirb
1738	GO:0001892 [6]: embryonic placenta development	1	1	3755	3	8870	-7.0	0.0	0.28	0.13	Cebpb
1739	GO:0006271 [8]: DNA strand elongation	1	1	3755	3	8870	-7.0	0.0	0.28	0.13	Rfc4
1740	GO:0006287 [8]: base-excision repair, gap-filling	1	1	3755	3	8870	-7.0	0.0	0.28	0.13	Poll
1741	GO:0006301 [7]: postreplication repair	1	1	3755	3	8870	-7.0	0.0	0.28	0.13	Msh2
1742	GO:0006465 [6]: signal peptide processing	1	1	3755	3	8870	-7.0	0.0	0.28	0.13	Sec11l3
1743	GO:0006527 [6]: arginine catabolism	1	1	3755	3	8870	-7.0	0.0	0.28	0.13	Asl
1744	GO:0006598 [8]: polyamine catabolism	1	1	3755	3	8870	-7.0	0.0	0.28	0.13	Dhps
1745	GO:0006777 [8]: Mo-molybdopterin cofactor biosynthesis	1	1	3755	3	8870	-7.0	0.0	0.28	0.13	Mocs2
1746	GO:0006878 [8]: copper ion homeostasis	1	1	3755	3	8870	-7.0	0.0	0.28	0.13	Commd1
1747	GO:0006882 [8]: zinc ion homeostasis	1	1	3755	3	8870	-7.0	0.0	0.28	0.13	Mt2
1748	GO:0007091 [9]: mitotic metaphase/anaphase transition	1	1	3755	3	8870	-7.0	0.0	0.28	0.13	Mad2l1
1749	GO:0007094 [9]: mitotic spindle checkpoint	1	1	3755	3	8870	-7.0	0.0	0.28	0.13	Mad2l1
1750	GO:0007129 [12]: synapsis	1	1	3755	3	8870	-7.0	0.0	0.28	0.13	Msh5
1751	GO:0007213 [7]: acetylcholine receptor signaling, muscarinic pathway	1	1	3755	3	8870	-7.0	0.0	0.28	0.13	Gnb1
1752	GO:0007216 [7]: metabotropic glutamate receptor signaling pathway	1	1	3755	3	8870	-7.0	0.0	0.28	0.13	Homer3
1753	GO:0007263 [6]: nitric oxide mediated signal transduction	1	1	3755	3	8870	-7.0	0.0	0.28	0.13	Mt2
1754	GO:0007288 [5]: sperm axoneme assembly	1	1	3755	3	8870	-7.0	0.0	0.28	0.13	Neurl
1755	GO:0009135 [8]: purine nucleoside diphosphate metabolism	1	1	3755	3	8870	-7.0	0.0	0.28	0.13	Nudt9
1756	GO:0009146 [8]: purine nucleoside triphosphate catabolism	1	1	3755	3	8870	-7.0	0.0	0.28	0.13	Nudt1
1757	GO:0009179 [9]: purine ribonucleoside diphosphate metabolism	1	1	3755	3	8870	-7.0	0.0	0.28	0.13	Nudt9
1758	GO:0015800 [7]: acidic amino acid transport	1	1	3755	1	8872	-7.01	0.0	0.68	0.3	Arl6ip5
1759	GO:0015813 [8]: L-glutamate transport	1	1	3755	1	8872	-7.01	0.0	0.68	0.3	Arl6ip5
1760	GO:0015888 [6]: thiamin transport	1	1	3755	1	8872	-7.01	0.0	0.68	0.3	Slc19a2
1761	GO:0015914 [6]: phospholipid transport	1	1	3755	1	8872	-7.01	0.0	0.68	0.3	Atp8b3
1762	GO:0016045 [6]: detection of bacteria	1	1	3755	1	8872	-7.01	0.0	0.68	0.3	Cd209b
1763	GO:0016054 [6]: organic acid catabolism	1	1	3755	1	8872	-7.01	0.0	0.68	0.3	Bach
1764	GO:0019047 [4]: provirus integration	1	1	3755	1	8872	-7.01	0.0	0.68	0.3	Banf1
1765	GO:0019364 [7]: pyridine nucleotide catabolism	1	1	3755	1	8872	-7.01	0.0	0.68	0.3	Ncf1
1766	GO:0019441 [9]: tryptophan catabolism to kynurenine	1	1	3755	1	8872	-7.01	0.0	0.68	0.3	Indo
1767	GO:0019942 [10]: NEDD8 class-dependent protein catabolism	1	1	3755	1	8872	-7.01	0.0	0.68	0.3	Nedd8
1768	GO:0030035 [7]: microspike biogenesis	1	1	3755	1	8872	-7.01	0.0	0.68	0.3	Cdc42
1769	GO:0030046 [11]: parallel actin filament bundle formation	1	1	3755	1	8872	-7.01	0.0	0.68	0.3	Ush1c
1770	GO:0030050 [7]: vesicle transport along actin filament	1	1	3755	1	8872	-7.01	0.0	0.68	0.3	Myo5a
1771	GO:0030069 [3]: lysogeny	1	1	3755	1	8872	-7.01	0.0	0.68	0.3	Banf1
1772	GO:0030279 [7]: negative regulation of ossification	1	1	3755	1	8872	-7.01	0.0	0.68	0.3	Mepe
1773	GO:0030321 [9]: transepithelial chloride transport	1	1	3755	1	8872	-7.01	0.0	0.68	0.3	P2ry6
1774	GO:0030497 [8]: fatty acid elongation	1	1	3755	1	8872	-7.01	0.0	0.68	0.3	Pecr
1775	GO:0030518 [7]: steroid hormone receptor signaling pathway	1	1	3755	1	8872	-7.01	0.0	0.68	0.3	Bteb1
1776	GO:0030838 [7]: positive regulation of actin filament polymerization	1	1	3755	1	8872	-7.01	0.0	0.68	0.3	Rac1
1777	GO:0035051 [4]: cardiac cell differentiation	1	1	3755	1	8872	-7.01	0.0	0.68	0.3	Sox6
1778	GO:0035117 [8]: embryonic arm morphogenesis	1	1	3755	1	8872	-7.01	0.0	0.68	0.3	Wnt9a
1779	GO:0035140 [7]: arm morphogenesis	1	1	3755	1	8872	-7.01	0.0	0.68	0.3	Wnt9a
1780	GO:0040020 [9]: regulation of meiosis	1	1	3755	1	8872	-7.01	0.0	0.68	0.3	Dazl
1781	GO:0042053 [6]: regulation of dopamine metabolism	1	1	3755	1	8872	-7.01	0.0	0.68	0.3	Nr4a2
1782	GO:0042058 [5]: regulation of epidermal growth factor receptor signaling pathway	1	1	3755	1	8872	-7.01	0.0	0.68	0.3	Pde6g
1783	GO:0042069 [5]: regulation of catecholamine metabolism	1	1	3755	1	8872	-7.01	0.0	0.68	0.3	Nr4a2
1784	GO:0042346 [9]: positive regulation of NF-kappaB-nucleus import	1	1	3755	1	8872	-7.01	0.0	0.68	0.3	Eda
1785	GO:0042365 [7]: water-soluble vitamin catabolism	1	1	3755	1	8872	-7.01	0.0	0.68	0.3	Ncf1
1786	GO:0042396 [7]: phosphagen biosynthesis	1	1	3755	1	8872	-7.01	0.0	0.68	0.3	Gatm
1787	GO:0042451 [7]: purine nucleoside biosynthesis	1	1	3755	1	8872	-7.01	0.0	0.68	0.3	Qtrt1
1788	GO:0042455 [7]: ribonucleoside biosynthesis	1	1	3755	1	8872	-7.01	0.0	0.68	0.3	Qtrt1
1789	GO:0042492 [6]: gamma-delta T-cell differentiation	1	1	3755	1	8872	-7.01	0.0	0.68	0.3	Syk
1790	GO:0042532 [7]: negative regulation of tyrosine phosphorylation of STAT protein	1	1	3755	1	8872	-7.01	0.0	0.68	0.3	Socs1
1791	GO:0042771 [8]: DNA damage response, signal transduction by p53 class mediator resulting in induction of apoptosis	1	1	3755	1	8872	-7.01	0.0	0.68	0.3	Ifi204
1792	GO:0042982 [9]: amyloid precursor protein metabolism	1	1	3755	1	8872	-7.01	0.0	0.68	0.3	Aatf
1793	GO:0042983 [8]: amyloid precursor protein biosynthesis	1	1	3755	1	8872	-7.01	0.0	0.68	0.3	Aatf
1794	GO:0042984 [7]: regulation of amyloid precursor protein biosynthesis	1	1	3755	1	8872	-7.01	0.0	0.68	0.3	Aatf
1795	GO:0042992 [9]: negative regulation of transcription factor-nucleus import	1	1	3755	1	8872	-7.01	0.0	0.68	0.3	Tacc3
1796	GO:0042993 [9]: positive regulation of transcription factor-nucleus import	1	1	3755	1	8872	-7.01	0.0	0.68	0.3	Eda
1797	GO:0043255 [6]: regulation of carbohydrate biosynthesis	1	1	3755	1	8872	-7.01	0.0	0.68	0.3	Acdc
1798	GO:0045019 [7]: negative regulation of nitric oxide biosynthesis	1	1	3755	1	8872	-7.01	0.0	0.68	0.3	Cav1
1799	GO:0045116 [8]: protein neddylation	1	1	3755	1	8872	-7.01	0.0	0.68	0.3	Nedd8
1800	GO:0045176 [6]: apical protein localization	1	1	3755	1	8872	-7.01	0.0	0.68	0.3	Rdx
1801	GO:0045329 [8]: carnitine biosynthesis	1	1	3755	1	8872	-7.01	0.0	0.68	0.3	Tmlhe
1802	GO:0045332 [7]: phospholipid translocation	1	1	3755	1	8872	-7.01	0.0	0.68	0.3	Atp8b3
1803	GO:0045494 [8]: photoreceptor maintenance	1	1	3755	1	8872	-7.01	0.0	0.68	0.3	Abca4
1804	GO:0045586 [7]: regulation of gamma-delta T-cell differentiation	1	1	3755	1	8872	-7.01	0.0	0.68	0.3	Syk
1805	GO:0045588 [8]: positive regulation of gamma-delta T-cell differentiation	1	1	3755	1	8872	-7.01	0.0	0.68	0.3	Syk
1806	GO:0045620 [6]: negative regulation of lymphocyte differentiation	1	1	3755	1	8872	-7.01	0.0	0.68	0.3	Hmgb3
1807	GO:0045669 [6]: positive regulation of osteoblast differentiation	1	1	3755	1	8872	-7.01	0.0	0.68	0.3	Wnt7b
1808	GO:0045742 [6]: positive regulation of epidermal growth factor receptor signaling pathway	1	1	3755	1	8872	-7.01	0.0	0.68	0.3	Pde6g
1809	GO:0045785 [5]: positive regulation of cell adhesion	1	1	3755	1	8872	-7.01	0.0	0.68	0.3	Tnxb
1810	GO:0045834 [6]: positive regulation of lipid metabolism	1	1	3755	1	8872	-7.01	0.0	0.68	0.3	Acdc
1811	GO:0045910 [8]: negative regulation of DNA recombination	1	1	3755	1	8872	-7.01	0.0	0.68	0.3	Msh2
1812	GO:0045923 [7]: positive regulation of fatty acid metabolism	1	1	3755	1	8872	-7.01	0.0	0.68	0.3	Acdc
1813	GO:0045947 [9]: negative regulation of translational initiation	1	1	3755	1	8872	-7.01	0.0	0.68	0.3	Eif4ebp1
1814	GO:0046114 [9]: guanosine biosynthesis	1	1	3755	1	8872	-7.01	0.0	0.68	0.3	Qtrt1
1815	GO:0046116 [11]: queuosine metabolism	1	1	3755	1	8872	-7.01	0.0	0.68	0.3	Qtrt1
1816	GO:0046118 [10]: 7-methylguanosine biosynthesis	1	1	3755	1	8872	-7.01	0.0	0.68	0.3	Qtrt1
1817	GO:0046129 [8]: purine ribonucleoside biosynthesis	1	1	3755	1	8872	-7.01	0.0	0.68	0.3	Qtrt1
1818	GO:0046326 [7]: positive regulation of glucose import	1	1	3755	1	8872	-7.01	0.0	0.68	0.3	Acdc
1819	GO:0046381 [7]: CMP-N-acetylneuraminate metabolism	1	1	3755	1	8872	-7.01	0.0	0.68	0.3	Cmah
1820	GO:0046395 [7]: carboxylic acid catabolism	1	1	3755	1	8872	-7.01	0.0	0.68	0.3	Bach
1821	GO:0046426 [6]: negative regulation of JAK-STAT cascade	1	1	3755	1	8872	-7.01	0.0	0.68	0.3	Socs1
1822	GO:0046427 [6]: positive regulation of JAK-STAT cascade	1	1	3755	1	8872	-7.01	0.0	0.68	0.3	Cntf
1823	GO:0046476 [9]: glycosylceramide biosynthesis	1	1	3755	1	8872	-7.01	0.0	0.68	0.3	Gal3st1
1824	GO:0046548 [7]: retinal rod cell development	1	1	3755	1	8872	-7.01	0.0	0.68	0.3	Nrl
1825	GO:0046629 [8]: gamma-delta T-cell activation	1	1	3755	1	8872	-7.01	0.0	0.68	0.3	Syk
1826	GO:0046632 [6]: alpha-beta T-cell differentiation	1	1	3755	1	8872	-7.01	0.0	0.68	0.3	Zap70
1827	GO:0046634 [8]: regulation of alpha-beta T-cell activation	1	1	3755	1	8872	-7.01	0.0	0.68	0.3	Zap70
1828	GO:0046635 [9]: positive regulation of alpha-beta T-cell activation	1	1	3755	1	8872	-7.01	0.0	0.68	0.3	Zap70
1829	GO:0046637 [7]: regulation of alpha-beta T-cell differentiation	1	1	3755	1	8872	-7.01	0.0	0.68	0.3	Zap70
1830	GO:0046638 [8]: positive regulation of alpha-beta T-cell differentiation	1	1	3755	1	8872	-7.01	0.0	0.68	0.3	Zap70
1831	GO:0046643 [8]: regulation of gamma-delta T-cell activation	1	1	3755	1	8872	-7.01	0.0	0.68	0.3	Syk
1832	GO:0046645 [9]: positive regulation of gamma-delta T-cell activation	1	1	3755	1	8872	-7.01	0.0	0.68	0.3	Syk
1833	GO:0048016 [8]: inositol phosphate-mediated signaling	1	1	3755	1	8872	-7.01	0.0	0.68	0.3	Htr2c
1834	GO:0048169 [7]: regulation of long-term neuronal synaptic plasticity	1	1	3755	1	8872	-7.01	0.0	0.68	0.3	Ephb2
1835	GO:0050435 [8]: beta-amyloid metabolism	1	1	3755	1	8872	-7.01	0.0	0.68	0.3	Aatf
1836	GO:0050663 [5]: cytokine secretion	1	1	3755	1	8872	-7.01	0.0	0.68	0.3	Lcp2
1837	GO:0050688 [7]: regulation of antiviral response	1	1	3755	1	8872	-7.01	0.0	0.68	0.3	Il15
1838	GO:0050732 [7]: negative regulation of peptidyl-tyrosine phosphorylation	1	1	3755	1	8872	-7.01	0.0	0.68	0.3	Socs1
1839	GO:0050821 [7]: protein stabilization	1	1	3755	1	8872	-7.01	0.0	0.68	0.3	Ipo9
1840	GO:0050832 [6]: defense response to fungi	1	1	3755	1	8872	-7.01	0.0	0.68	0.3	Hamp
1841	GO:0051030 [7]: snRNA transport	1	1	3755	1	8872	-7.01	0.0	0.68	0.3	Phax
1842	GO:0051180 [5]: vitamin transport	1	1	3755	1	8872	-7.01	0.0	0.68	0.3	Slc19a2
1843	GO:0000018 [7]: regulation of DNA recombination	1	1	3755	1	8872	-7.01	0.0	0.68	0.3	Msh2
1844	GO:0000085 [7]: G2 phase of mitotic cell cycle	1	1	3755	1	8872	-7.01	0.0	0.68	0.3	Dnajc2
1845	GO:0000089 [9]: mitotic metaphase	1	1	3755	1	8872	-7.01	0.0	0.68	0.3	Pes1
1846	GO:0000273 [6]: lipoic acid metabolism	1	1	3755	1	8872	-7.01	0.0	0.68	0.3	Lias
1847	GO:0001573 [9]: ganglioside metabolism	1	1	3755	1	8872	-7.01	0.0	0.68	0.3	St6galnac1
1848	GO:0001574 [10]: ganglioside biosynthesis	1	1	3755	1	8872	-7.01	0.0	0.68	0.3	St6galnac1
1849	GO:0001578 [9]: microtubule bundle formation	1	1	3755	1	8872	-7.01	0.0	0.68	0.3	Mtap1b
1850	GO:0001889 [5]: liver development	1	1	3755	1	8872	-7.01	0.0	0.68	0.3	Hhex
1851	GO:0006003 [9]: fructose 2,6-bisphosphate metabolism	1	1	3755	1	8872	-7.01	0.0	0.68	0.3	Pfkfb3
1852	GO:0006030 [7]: chitin metabolism	1	1	3755	1	8872	-7.01	0.0	0.68	0.3	2200003E03Rik
1853	GO:0006032 [8]: chitin catabolism	1	1	3755	1	8872	-7.01	0.0	0.68	0.3	2200003E03Rik
1854	GO:0006042 [8]: glucosamine biosynthesis	1	1	3755	1	8872	-7.01	0.0	0.68	0.3	Uap1
1855	GO:0006045 [9]: N-acetylglucosamine biosynthesis	1	1	3755	1	8872	-7.01	0.0	0.68	0.3	Uap1
1856	GO:0006048 [8]: UDP-N-acetylglucosamine biosynthesis	1	1	3755	1	8872	-7.01	0.0	0.68	0.3	Uap1
1857	GO:0006104 [7]: succinyl-CoA metabolism	1	1	3755	1	8872	-7.01	0.0	0.68	0.3	Oxct2a
1858	GO:0006109 [5]: regulation of carbohydrate metabolism	1	1	3755	1	8872	-7.01	0.0	0.68	0.3	Acdc
1859	GO:0006125 [7]: thioredoxin pathway	1	1	3755	1	8872	-7.01	0.0	0.68	0.3	Txnrd1
1860	GO:0006356 [8]: regulation of transcription from Pol I promoter	1	1	3755	1	8872	-7.01	0.0	0.68	0.3	Polr2l
1861	GO:0006374 [9]: nuclear mRNA splicing via U2-type spliceosome	1	1	3755	1	8872	-7.01	0.0	0.68	0.3	Lsm3
1862	GO:0006383 [8]: transcription from Pol III promoter	1	1	3755	1	8872	-7.01	0.0	0.68	0.3	Polr2l
1863	GO:0006408 [8]: snRNA-nucleus export	1	1	3755	1	8872	-7.01	0.0	0.68	0.3	Phax
1864	GO:0006420 [9]: arginyl-tRNA aminoacylation	1	1	3755	1	8872	-7.01	0.0	0.68	0.3	Rarsl
1865	GO:0006427 [9]: histidyl-tRNA aminoacylation	1	1	3755	1	8872	-7.01	0.0	0.68	0.3	Hars
1866	GO:0006434 [9]: seryl-tRNA aminoacylation	1	1	3755	1	8872	-7.01	0.0	0.68	0.3	Sars1
1867	GO:0006435 [9]: threonyl-tRNA aminoacylation	1	1	3755	1	8872	-7.01	0.0	0.68	0.3	Tars
1868	GO:0006436 [9]: tryptophanyl-tRNA aminoacylation	1	1	3755	1	8872	-7.01	0.0	0.68	0.3	Wars
1869	GO:0006475 [9]: internal protein amino acid acetylation	1	1	3755	1	8872	-7.01	0.0	0.68	0.3	Ard1
1870	GO:0006488 [10]: dolichol-linked oligosaccharide biosynthesis	1	1	3755	1	8872	-7.01	0.0	0.68	0.3	Dpagt1
1871	GO:0006600 [6]: creatine metabolism	1	1	3755	1	8872	-7.01	0.0	0.68	0.3	Gatm
1872	GO:0006601 [7]: creatine biosynthesis	1	1	3755	1	8872	-7.01	0.0	0.68	0.3	Gatm
1873	GO:0006622 [8]: protein-lysosome targeting	1	1	3755	1	8872	-7.01	0.0	0.68	0.3	Ap3m1
1874	GO:0006656 [10]: phosphatidylcholine biosynthesis	1	1	3755	1	8872	-7.01	0.0	0.68	0.3	Pcyt1a
1875	GO:0006699 [8]: bile acid biosynthesis	1	1	3755	1	8872	-7.01	0.0	0.68	0.3	Akr1d1
1876	GO:0006702 [7]: androgen biosynthesis	1	1	3755	1	8872	-7.01	0.0	0.68	0.3	Srd5a2
1877	GO:0006742 [8]: NADPH catabolism	1	1	3755	1	8872	-7.01	0.0	0.68	0.3	Ncf1
1878	GO:0006868 [8]: L-glutamine transport	1	1	3755	1	8872	-7.01	0.0	0.68	0.3	Slc38a3
1879	GO:0006884 [5]: regulation of cell volume	1	1	3755	1	8872	-7.01	0.0	0.68	0.3	E2f4
1880	GO:0006906 [4]: vesicle fusion	1	1	3755	1	8872	-7.01	0.0	0.68	0.3	Pldn
1881	GO:0007100 [9]: mitotic centrosome separation	1	1	3755	1	8872	-7.01	0.0	0.68	0.3	Ranbp1
1882	GO:0007252 [8]: I-kappaB phosphorylation	1	1	3755	1	8872	-7.01	0.0	0.68	0.3	Ikbkb
1883	GO:0007256 [7]: activation of JUNKK	1	1	3755	1	8872	-7.01	0.0	0.68	0.3	Nrk
1884	GO:0007320 [3]: insemination	1	1	3755	1	8872	-7.01	0.0	0.68	0.3	Svs3
1885	GO:0007341 [7]: penetration of zona pellucida	1	1	3755	1	8872	-7.01	0.0	0.68	0.3	Tnp2
1886	GO:0007468 [6]: regulation of rhodopsin gene activity	1	1	3755	1	8872	-7.01	0.0	0.68	0.3	Nrl
1887	GO:0007494 [5]: midgut development	1	1	3755	1	8872	-7.01	0.0	0.68	0.3	Foxl1
1888	GO:0007527 [7]: adult somatic muscle development	1	1	3755	1	8872	-7.01	0.0	0.68	0.3	Ifrd1
1889	GO:0007589 [4]: fluid secretion	1	1	3755	1	8872	-7.01	0.0	0.68	0.3	Guca2b
1890	GO:0007603 [9]: phototransduction, visible light	1	1	3755	1	8872	-7.01	0.0	0.68	0.3	Gnb1
1891	GO:0007638 [3]: mechanosensory behavior	1	1	3755	1	8872	-7.01	0.0	0.68	0.3	Gfi1
1892	GO:0008105 [5]: asymmetric protein localization	1	1	3755	1	8872	-7.01	0.0	0.68	0.3	Rdx
1893	GO:0008228 [8]: opsonization	1	1	3755	1	8872	-7.01	0.0	0.68	0.3	Ptx3
1894	GO:0008542 [5]: visual learning	1	1	3755	1	8872	-7.01	0.0	0.68	0.3	Pde1b
1895	GO:0008608 [8]: attachment of spindle microtubules to kinetochore	1	1	3755	1	8872	-7.01	0.0	0.68	0.3	Cdca1
1896	GO:0008616 [8]: queuosine biosynthesis	1	1	3755	1	8872	-7.01	0.0	0.68	0.3	Qtrt1
1897	GO:0008617 [9]: guanosine metabolism	1	1	3755	1	8872	-7.01	0.0	0.68	0.3	Qtrt1
1898	GO:0008618 [10]: 7-methylguanosine metabolism	1	1	3755	1	8872	-7.01	0.0	0.68	0.3	Qtrt1
1899	GO:0009105 [7]: lipoic acid biosynthesis	1	1	3755	1	8872	-7.01	0.0	0.68	0.3	Lias
1900	GO:0009106 [7]: lipoate metabolism	1	1	3755	1	8872	-7.01	0.0	0.68	0.3	Lias
1901	GO:0009107 [8]: lipoate biosynthesis	1	1	3755	1	8872	-7.01	0.0	0.68	0.3	Lias
1902	GO:0009111 [6]: vitamin catabolism	1	1	3755	1	8872	-7.01	0.0	0.68	0.3	Ncf1
1903	GO:0009151 [8]: purine deoxyribonucleotide metabolism	1	1	3755	1	8872	-7.01	0.0	0.68	0.3	Nudt1
1904	GO:0009155 [8]: purine deoxyribonucleotide catabolism	1	1	3755	1	8872	-7.01	0.0	0.68	0.3	Nudt1
1905	GO:0009163 [6]: nucleoside biosynthesis	1	1	3755	1	8872	-7.01	0.0	0.68	0.3	Qtrt1
1906	GO:0009204 [8]: deoxyribonucleoside triphosphate catabolism	1	1	3755	1	8872	-7.01	0.0	0.68	0.3	Nudt1
1907	GO:0009215 [9]: purine deoxyribonucleoside triphosphate metabolism	1	1	3755	1	8872	-7.01	0.0	0.68	0.3	Nudt1
1908	GO:0009217 [9]: purine deoxyribonucleoside triphosphate catabolism	1	1	3755	1	8872	-7.01	0.0	0.68	0.3	Nudt1
1909	GO:0009584 [8]: detection of visible light	1	1	3755	2	8871	-7.06	0.0	0.43	0.18	Gnb1
1910	GO:0010025 [8]: wax biosynthesis	1	1	3755	2	8871	-7.06	0.0	0.43	0.18	Mlstd2
1911	GO:0010166 [7]: wax metabolism	1	1	3755	2	8871	-7.06	0.0	0.43	0.18	Mlstd2
1912	GO:0015012 [7]: heparan sulfate proteoglycan biosynthesis	1	1	3755	2	8871	-7.06	0.0	0.43	0.18	Hs2st1
1913	GO:0015802 [7]: basic amino acid transport	1	1	3755	2	8871	-7.06	0.0	0.43	0.18	Slc38a3
1914	GO:0015816 [8]: glycine transport	1	1	3755	2	8871	-7.06	0.0	0.43	0.18	Slc32a1
1915	GO:0015937 [8]: coenzyme A biosynthesis	1	1	3755	2	8871	-7.06	0.0	0.43	0.18	Coasy
1916	GO:0016236 [5]: macroautophagy	1	1	3755	2	8871	-7.06	0.0	0.43	0.18	Apg16l
1917	GO:0016338 [6]: calcium-independent cell-cell adhesion	1	1	3755	2	8871	-7.06	0.0	0.43	0.18	Igsf4a
1918	GO:0018107 [9]: peptidyl-threonine phosphorylation	1	1	3755	2	8871	-7.06	0.0	0.43	0.18	Frap1
1919	GO:0018210 [9]: peptidyl-threonine modification	1	1	3755	2	8871	-7.06	0.0	0.43	0.18	Frap1
1920	GO:0018410 [8]: peptide or protein carboxyl-terminal blocking	1	1	3755	2	8871	-7.06	0.0	0.43	0.18	Icmt
1921	GO:0019321 [7]: pentose metabolism	1	1	3755	2	8871	-7.06	0.0	0.43	0.18	Rbks
1922	GO:0019344 [8]: cysteine biosynthesis	1	1	3755	2	8871	-7.06	0.0	0.43	0.18	Cth
1923	GO:0019432 [8]: triacylglycerol biosynthesis	1	1	3755	2	8871	-7.06	0.0	0.43	0.18	Pck1
1924	GO:0030071 [8]: regulation of mitotic metaphase/anaphase transition	1	1	3755	2	8871	-7.06	0.0	0.43	0.18	Mad2l1
1925	GO:0030168 [5]: platelet activation	1	1	3755	2	8871	-7.06	0.0	0.43	0.18	P2ry12
1926	GO:0030330 [7]: DNA damage response, signal transduction by p53 class mediator	1	1	3755	2	8871	-7.06	0.0	0.43	0.18	Ifi204
1927	GO:0030522 [6]: intracellular receptor-mediated signaling pathway	1	1	3755	2	8871	-7.06	0.0	0.43	0.18	Bteb1
1928	GO:0030902 [8]: hindbrain development	1	1	3755	2	8871	-7.06	0.0	0.43	0.18	Gli2
1929	GO:0035115 [7]: embryonic forelimb morphogenesis	1	1	3755	2	8871	-7.06	0.0	0.43	0.18	Wnt9a
1930	GO:0040011 [4]: locomotion	1	1	3755	2	8871	-7.06	0.0	0.43	0.18	Jph3
1931	GO:0040015 [6]: negative regulation of body size	1	1	3755	2	8871	-7.06	0.0	0.43	0.18	Lgmn
1932	GO:0042092 [6]: T-helper 2 type immune response	1	1	3755	2	8871	-7.06	0.0	0.43	0.18	Fcer1g
1933	GO:0042307 [8]: positive regulation of protein-nucleus import	1	1	3755	2	8871	-7.06	0.0	0.43	0.18	Eda
1934	GO:0042345 [9]: regulation of NF-kappaB-nucleus import	1	1	3755	2	8871	-7.06	0.0	0.43	0.18	Eda
1935	GO:0042348 [9]: NF-kappaB-nucleus import	1	1	3755	2	8871	-7.06	0.0	0.43	0.18	Eda
1936	GO:0042359 [7]: vitamin D metabolism	1	1	3755	2	8871	-7.06	0.0	0.43	0.18	Gc
1937	GO:0042420 [7]: dopamine catabolism	1	1	3755	2	8871	-7.06	0.0	0.43	0.18	Comt
1938	GO:0042424 [8]: catecholamine catabolism	1	1	3755	2	8871	-7.06	0.0	0.43	0.18	Comt
1939	GO:0042436 [7]: indole derivative catabolism	1	1	3755	2	8871	-7.06	0.0	0.43	0.18	Indo
1940	GO:0042574 [7]: retinal metabolism	1	1	3755	2	8871	-7.06	0.0	0.43	0.18	Aldh8a1
1941	GO:0043123 [6]: positive regulation of I-kappaB kinase/NF-kappaB cascade	1	1	3755	2	8871	-7.06	0.0	0.43	0.18	Acdc
1942	GO:0043288 [6]: apocarotenoid metabolism	1	1	3755	2	8871	-7.06	0.0	0.43	0.18	Aldh8a1
1943	GO:0045039 [7]: mitochondrial inner membrane protein import	1	1	3755	2	8871	-7.06	0.0	0.43	0.18	Timm8a
1944	GO:0045197 [7]: establishment and/or maintenance of epithelial cell polarity	1	1	3755	2	8871	-7.06	0.0	0.43	0.18	Ilk
1945	GO:0045213 [7]: neurotransmitter receptor metabolism	1	1	3755	2	8871	-7.06	0.0	0.43	0.18	Fnta
1946	GO:0046218 [8]: indolalkylamine catabolism	1	1	3755	2	8871	-7.06	0.0	0.43	0.18	Indo
1947	GO:0046349 [7]: amino sugar biosynthesis	1	1	3755	2	8871	-7.06	0.0	0.43	0.18	Uap1
1948	GO:0046824 [7]: positive regulation of nucleocytoplasmic transport	1	1	3755	2	8871	-7.06	0.0	0.43	0.18	Eda
1949	GO:0048003 [6]: antigen presentation, lipid antigen	1	1	3755	2	8871	-7.06	0.0	0.43	0.18	Ap3d1
1950	GO:0048007 [7]: antigen presentation, exogenous lipid antigen	1	1	3755	2	8871	-7.06	0.0	0.43	0.18	Ap3d1
1951	GO:0048013 [8]: ephrin receptor signaling pathway	1	1	3755	2	8871	-7.06	0.0	0.43	0.18	Efna1
1952	GO:0050795 [3]: regulation of behavior	1	1	3755	2	8871	-7.06	0.0	0.43	0.18	Ppp1r1b
1953	GO:0051047 [5]: positive regulation of secretion	1	1	3755	2	8871	-7.06	0.0	0.43	0.18	Tac4
1954	GO:0051136 [7]: regulation of NK T-cell differentiation	1	1	3755	2	8871	-7.06	0.0	0.43	0.18	Ap3d1
1955	GO:0051138 [8]: positive regulation of NK T-cell differentiation	1	1	3755	2	8871	-7.06	0.0	0.43	0.18	Ap3d1
1956	GO:0051225 [9]: spindle assembly	1	1	3755	2	8871	-7.06	0.0	0.43	0.18	Tubb5
1957	GO:0051227 [10]: mitotic spindle assembly	1	1	3755	2	8871	-7.06	0.0	0.43	0.18	Tubb5
1958	GO:0000045 [6]: autophagic vacuole formation	1	1	3755	2	8871	-7.06	0.0	0.43	0.18	Apg16l
1959	GO:0000154 [7]: rRNA modification	1	1	3755	2	8871	-7.06	0.0	0.43	0.18	Tfb2m
1960	GO:0001504 [6]: neurotransmitter uptake	1	1	3755	2	8871	-7.06	0.0	0.43	0.18	Slc17a6
1961	GO:0001659 [4]: thermoregulation	1	1	3755	2	8871	-7.06	0.0	0.43	0.18	Ptger3
1962	GO:0001675 [5]: acrosome formation	1	1	3755	2	8871	-7.06	0.0	0.43	0.18	Pafah1b1
1963	GO:0001865 [6]: NK T-cell differentiation	1	1	3755	2	8871	-7.06	0.0	0.43	0.18	Ap3d1
1964	GO:0006004 [8]: fucose metabolism	1	1	3755	2	8871	-7.06	0.0	0.43	0.18	Pofut2
1965	GO:0006047 [7]: UDP-N-acetylglucosamine metabolism	1	1	3755	2	8871	-7.06	0.0	0.43	0.18	Uap1
1966	GO:0006381 [8]: mRNA editing	1	1	3755	2	8871	-7.06	0.0	0.43	0.18	Apobec2
1967	GO:0006415 [8]: translational termination	1	1	3755	2	8871	-7.06	0.0	0.43	0.18	Etf1
1968	GO:0006481 [9]: C-terminal protein amino acid methylation	1	1	3755	2	8871	-7.06	0.0	0.43	0.18	Icmt
1969	GO:0006569 [8]: tryptophan catabolism	1	1	3755	2	8871	-7.06	0.0	0.43	0.18	Indo
1970	GO:0006625 [7]: protein-peroxisome targeting	1	1	3755	2	8871	-7.06	0.0	0.43	0.18	Pex5
1971	GO:0006684 [8]: sphingomyelin metabolism	1	1	3755	2	8871	-7.06	0.0	0.43	0.18	Smpd3
1972	GO:0006687 [8]: glycosphingolipid metabolism	1	1	3755	2	8871	-7.06	0.0	0.43	0.18	St6galnac1
1973	GO:0006688 [9]: glycosphingolipid biosynthesis	1	1	3755	2	8871	-7.06	0.0	0.43	0.18	St6galnac1
1974	GO:0006883 [8]: sodium ion homeostasis	1	1	3755	2	8871	-7.06	0.0	0.43	0.18	Tmprss3
1975	GO:0006890 [6]: retrograde transport, Golgi to ER	1	1	3755	2	8871	-7.06	0.0	0.43	0.18	Kif1c
1976	GO:0006893 [7]: Golgi to plasma membrane transport	1	1	3755	2	8871	-7.06	0.0	0.43	0.18	Chic2
1977	GO:0007007 [7]: inner mitochondrial membrane organization and biogenesis	1	1	3755	2	8871	-7.06	0.0	0.43	0.18	Timm8a
1978	GO:0007022 [9]: chaperonin-mediated tubulin folding	1	1	3755	2	8871	-7.06	0.0	0.43	0.18	Tbca
1979	GO:0007089 [7]: traversing start control point of mitotic cell cycle	1	1	3755	2	8871	-7.06	0.0	0.43	0.18	Mtbp
1980	GO:0007262 [8]: STAT protein nuclear translocation	1	1	3755	2	8871	-7.06	0.0	0.43	0.18	Il20
1981	GO:0007525 [6]: somatic muscle development	1	1	3755	2	8871	-7.06	0.0	0.43	0.18	Ifrd1
1982	GO:0008045 [7]: motor axon guidance	1	1	3755	2	8871	-7.06	0.0	0.43	0.18	Kif5c
1983	GO:0008295 [9]: spermidine biosynthesis	1	1	3755	2	8871	-7.06	0.0	0.43	0.18	Srm
1984	GO:0009109 [7]: coenzyme catabolism	1	1	3755	2	8871	-7.06	0.0	0.43	0.18	Ncf1
1985	GO:0009137 [8]: purine nucleoside diphosphate catabolism	1	1	3755	2	8871	-7.06	0.0	0.43	0.18	Nudt9
1986	GO:0009181 [9]: purine ribonucleoside diphosphate catabolism	1	1	3755	2	8871	-7.06	0.0	0.43	0.18	Nudt9
1987	GO:0009264 [7]: deoxyribonucleotide catabolism	1	1	3755	2	8871	-7.06	0.0	0.43	0.18	Nudt1
