# Supplementary material for: A genomic analysis of mouse models of breast cancer reveals molecular features of mouse models and relationships to human breast cancer
Source: Breast Cancer Res. 2014 Jun 5;16(3):R59. doi: 10.1186/bcr3672 (PMC4078930; doi:10.1186/bcr3672)
Supplement: Additional file 2 — Fold change values organized by mouse tumor model type comparing the mouse model to all other types of mouse models. [file bcr3672-S2.zip › Additional_file_2/LPA_SAM/AdditionalFile44_LPA_SAM/gather_kegg_121101_Upregulated.txt]

#	Annotation	Total Genes With Ann	Your Genes (With Ann)	Your Genes (No Ann)	Genome (With Ann)	Genome (No Ann)	ln(Bayes factor)	neg ln(p value)	FE: neg ln(p value)	FE: neg ln(FDR)	Genes
1	path:mmu04070: Phosphatidylinositol signaling system	17	17	1017	59	1426	1.87	6.08	0.0	0.0	BC016495 Calm3 Calm4 Clk3 Dgkg Dyrk1a Eif2ak3 Fastk Gprk6 Pik3r2 Pip5k1a Pip5k1c Plcd1 Plcz1 Pps Prkca Sgk2
2	path:mmu04610: Complement and coagulation cascades	41	41	993	27	1458	1.12	5.27	7.0	2.86	Bdkrb1 C1qa C1qb C1s C3ar1 C4 C5r1 C6 C8a C8b Cd59a Cfi F10 F11 F12 F13a1 F13b F2 F7 Fga Fgb Fgg H2-Bf Hc Kng1 Masp1 Masp2 Mbl1 Mbl2 Plat Plau Plaur Proc Serpina1a Serpina5 Serpinc1 Serpind1 Serpine1 Serpinf2 Serping1 Thbd
3	path:mmu00020: Citrate cycle (TCA cycle)	18	18	1016	6	1479	1.02	5.16	7.21	2.86	Aco1 Aco2 Csl Dld Dlst Fh1 Idh1 Idh2 Idh3a Idh3g Mdh1 Mdh2 Pck1 Sdha Sdhb Sdhc Sdhd Suclg1
4	path:mmu04210: Apoptosis	23	23	1011	66	1419	0.57	4.67	0.0	0.0	Akt2 Bad Bid Capn1 Capn10 Capn12 Capn2 Capn3 Capns1 Casp8 Csf2rb1 Csf2rb2 Dffa Ikbkb Il1r1 Il3ra Irak1 Map3k14 Ngfb Pik3r2 Ppp3ca Prkar1b Traf2
5	path:mmu00220: Urea cycle and metabolism of amino groups	15	15	1019	5	1480	-0.03	0.0	6.16	2.43	Acy1 Asl Ass1 Ckb Ckm Gatm Glud1 Nags Oat Odc1 Otc Pycr2 Pycs Sms Srm
6	path:mmu00562: Inositol phosphate metabolism	14	14	1020	43	1442	-0.83	0.0	0.0	0.0	Aldrl6 BC016495 Clk3 Dyrk1a Eif2ak3 Fastk Gprk6 Isyna1 Pip5k1a Pip5k1c Plcd1 Plcz1 Pps Sgk2
7	path:mmu00910: Nitrogen metabolism	11	11	1023	3	1482	-0.91	0.0	5.33	1.88	Car1 Car13 Car15 Car3 Car4 Car5a Car5b Car6 Cth Glud1 Hal
8	path:mmu04060: Cytokine-cytokine receptor interaction	84	84	950	156	1329	-1.51	0.0	0.02	0.0	Acvr1 Acvr1b Acvr2 Acvr2b Amh Amhr2 Blr1 Bsf3 Ccl12 Ccl17 Ccl19 Ccl25 Ccl28 Ccl4 Ccl6 Ccl7 Ccl9 Ccr2 Ccr3 Ccr5 Ccr8 Ccr9 Cntf Cntfr Csf2rb1 Csf2rb2 Csf3r Cxcl1 Cxcl10 Cxcl11 Cxcl13 Cxcl16 Cxcl2 Cxcl4 Cxcl5 Cxcl9 Cxcr3 Eda Flt3l Gdf5 Ghr Hgf Ifna1 Ifna11 Ifna6 Ifnar1 Ifnar2 Ifnb1 Ifngr2 Il12a Il12rb1 Il13 Il15 Il15ra Il17e Il17rb Il18rap Il1r1 Il1r2 Il20 Il21 Il2rg Il3ra Il4ra Il5ra Il8rb Inhba In…
9	path:mmu00190: Oxidative phosphorylation	58	58	976	57	1428	-1.68	0.0	3.75	1.22	0610006O14Rik 1110013G13Rik 1110020P15Rik 1500040F11Rik 2410011G03Rik Atp12a Atp4a Atp4b Atp5b Atp5d Atp5g1 Atp5g2 Atp5j2 Atp5l Atp6v0a4 Atp6v0b Atp6v0c Atp6v0d1 Atp6v1a1 Atp6v1b2 Atp6v1c1 Atp6v1c2 Atp6v1f Atp6v1g2 Cox15 Cox5b Cox6a1 Cox6a2 Cox6b1 Cox7a1 Cox7a2l Cox8a Cox8b Cyc1 Ndufa10 Ndufa6 Ndufa9 Ndufab1 Ndufb2 Ndufb3 Ndufb7 Ndufb9 Ndufs2 Ndufs3 Ndufs7 Ndufs8 Ndufv1 Pyp Sdha Sdhb Sdhc Sdhd Tc…
10	path:mmu04710: Circadian rhythm	1	1	1033	12	1473	-1.73	0.0	0.0	0.0	Per2
11	path:mmu04020: Calcium signaling pathway	62	62	972	119	1366	-1.78	0.0	0.02	0.0	Adcy2 Adcy6 Adcy7 Adcy8 Adora2a Atp2b2 Bdkrb1 Bst1 Cacna1c Cacna1d Cacna1g Cacna1h Cacna1s Calm3 Calm4 Camk2b Camk2d Cckbr Ccnb3 Cd38 Cdc25b Cysltr1 Cysltr2 Gna11 Grin2a Grm1 Hrh1 Htr2c Htr3a Htr5a Lck Lyn Nfat5 Nfatc3 Nfkbib Ntsr1 P2rx5 P2rxl1 Phka1 Phkg1 Phkg2 Plcd1 Plcz1 Pln Ppp3ca Prkca Prkx Ptger1 Ptger3 Ptgfr Ptk2b Pygb Pygm Ryr2 Slc8a3 Sphk2 Syk Tacr2 Tbxa2r Tnnc1 Trhr Vdac3
12	path:mmu05010: Alzheimer's disease	4	4	1030	19	1466	-1.88	0.0	0.0	0.0	Apbb1 Lpl Lrp1 Snca
13	path:mmu00630: Glyoxylate and dicarboxylate metabolism	8	8	1026	2	1483	-2.03	0.0	4.23	1.22	Aco1 Aco2 Csl Hao1 Hao3 Mdh1 Mdh2 Mthfd2
14	path:mmu00720: Reductive carboxylate cycle (CO2 fixation)	8	8	1026	2	1483	-2.03	0.0	4.23	1.22	Acas2 Aco1 Aco2 Fh1 Idh1 Idh2 Mdh1 Mdh2
15	path:mmu04510: Focal adhesion	76	76	958	138	1347	-2.09	0.0	0.04	0.0	Actg1 Actn2 Actn3 Akt2 Arhgap5 Bad Bcar1 Capn1 Capn10 Capn2 Capn3 Capns1 Cav1 Cav3 Ccnd3 Cdc42 Chad Col1a1 Col1a2 Col4a4 Col5a2 Col5a3 Col6a2 Comp Crk Diap1 Figf Hgf Hras1 Ibsp Igf1r Ilk Itga2b Itga5 Itga7 Itgb1 Itgb7 Itk Lama4 Lamc3 Map2k1 Mapk9 Met Mras Nras Pak2 Pak3 Parva Pdgfc Pdpk1 Pik3r2 Pip5k1c Ppp1ca Ppp1cc Prkca Ptk2 Ptk6 Rac1 Rac2 Raf1 Rhoa Rock2 Rras Rras2 Shc3 Thbs2 Thbs3 Thbs4 Tln1 …
16	path:mmu00930: Caprolactam degradation	9	9	1025	3	1482	-2.2	0.0	4.01	1.22	Akr1a4 Echs1 Ehhadh Hadha Hadhsc Ntan1 Sirt2 Sirt7 Vnn1
17	path:mmu04620: Toll-like receptor signaling pathway	30	30	1004	64	1421	-2.27	0.0	0.03	0.0	Akt2 Casp8 Ccl4 Cd14 Cxcl10 Cxcl11 Cxcl9 Ifna1 Ifna11 Ifna6 Ifnar1 Ifnar2 Ifnb1 Ikbkb Il12a Irak1 Ly96 Map2k3 Map3k7 Mapk11 Mapk9 Pik3r2 Rac1 Rac2 Tbk1 Tlr1 Tlr4 Tlr7 Tlr9 Tollip
18	path:mmu00603: Globoside metabolism	13	13	1021	7	1478	-2.38	0.0	3.65	1.22	B3galt3 B4galt1 B4galt5 B4galt6 Fut1 Fut2 Gbgt1 Hexa Hexb Naga St3gal1 St8sia1 St8sia5
19	path:mmu00071: Fatty acid metabolism	29	29	1005	25	1460	-2.41	0.0	3.24	0.98	Acadl Acadm Acads Acat2 Acox1 Acox2 Acox3 Acsl4 Adh1 Adh4 Aldh2 Cyp19a1 Cyp1b1 Cyp2a12 Cyp2c37 Cyp2c39 Cyp2d10 Cyp2d9 Cyp2e1 Cyp2j5 Cyp3a11 Cyp3a13 Cyp3a16 Cyp3a41 Dci Echs1 Ehhadh Hadha Hadhsc
20	path:mmu04330: Notch signaling pathway	14	14	1020	36	1449	-2.47	0.0	0.02	0.0	1700023B02Rik Ctbp1 Ctbp2 Dll3 Dll4 Dtx2 Dvl1 Hes5 Notch4 Numbl Pcaf Ptcra Rbpsuhl Rfng
21	path:mmu00531: Glycosaminoglycan degradation	6	6	1028	1	1484	-2.48	0.0	3.84	1.22	Glb1 Hexa Hexb Ids Idua Naglu
22	path:mmu00628: Fluorene degradation	6	6	1028	1	1484	-2.48	0.0	3.84	1.22	Alox12b Aloxe3 Cyp26a1 Cyp46a1 Cyp8b1 Ech1
23	path:mmu04080: Neuroactive ligand-receptor interaction	104	104	930	174	1311	-2.6	0.0	0.09	0.0	Adora2a Agrp Agtr2 Agtrl1 Avp Avpr2 Bdkrb1 Brs3 Bzrp C3ar1 C5r1 Calcr Calcrl Cckbr Cnr1 Cnr2 Crhr2 Ctsg Cysltr1 Cysltr2 Defcr3 Defcr4 Edg2 Edg7 Edn2 Edn3 F2 F2rl2 Fpr-rs2 Fpr-rs3 Gabra3 Gabrb1 Gabrb3 Gabrd Gabre Gabrg2 Gabrg3 Gal Galr1 Galr2 Gcgr Ghr Ghrh Ghrhr Ghrl Gip Glp1r Glra1 Glrb Gpr50 Gria1 Gria2 Gria4 Grik1 Grik2 Grin2a Grin3b Grm1 Grm8 Grp Hcrt Hrh1 Hrh3 Htr1a Htr2c Htr5a Lhb Mc2r Mc3r …
24	path:mmu00140: C21-Steroid hormone metabolism	9	9	1025	4	1481	-2.85	0.0	3.27	0.98	Akr1c18 Cyp11a1 Cyp11b2 Cyp17a1 Cyp21a1 Hsd11b1 Hsd3b1 Hsd3b2 Hsd3b5
25	path:mmu00280: Valine, leucine and isoleucine degradation	18	18	1016	14	1471	-2.95	0.0	2.84	0.76	Acadm Acads Acat2 Aldh2 Ard1 Bcat1 Bcat2 Echs1 Ehhadh Hadha Hadhsc Hibadh Hmgcs1 Hmgcs2 Nat5 Pcca Pccb Sh3glb1
26	path:mmu00052: Galactose metabolism	15	15	1019	11	1474	-3.1	0.0	2.75	0.76	Akr1b3 Akr1b7 Akr1b8 B4galt1 G6pc Gaa Gale Galk1 Galk2 Gck Glb1 Hk2 Pfkm Rdh13 Ugp2
27	path:mmu00251: Glutamate metabolism	4	4	1030	15	1470	-3.18	0.0	0.02	0.0	Gad2 Gfpt2 Glud1 Nagk
28	path:mmu04010: MAPK signaling pathway	89	89	945	142	1343	-3.21	0.0	0.21	0.0	Acvr1b Akt2 Arrb2 Atf4 B230120H23Rik Casp14 Casp8 Cd14 Cdc25b Cdc42 Crk Ddit3 Dusp10 Dusp14 Dusp8 Elk4 Fgf11 Fgf15 Fgf16 Fgf17 Fgf18 Fgf21 Fgf22 Fgf7 Fgfr3 Gadd45a Gadd45b Gadd45g Hras1 Hspa1l Hspa5 Hspa8 Hspa9a Ikbkb Il1r1 Il1r2 Jund1 Map2k1 Map2k2 Map2k3 Map2k7 Map3k12 Map3k14 Map3k2 Map3k7 Map3k8 Map4k1 Map4k4 Mapk11 Mapk7 Mapk8ip1 Mapk8ip2 Mapk9 Mapkapk2 Mapkapk5 Mos Mras Ngfb Nras Pak2 Pla2g…
29	path:mmu00590: Prostaglandin and leukotriene metabolism	18	18	1016	15	1470	-3.21	0.0	2.52	0.58	Alox12 Epx Ggtl3 Lpo Ltc4s Pla2g10 Pla2g12a Pla2g12b Pla2g2c Pla2g2e Pla2g2f Pla2g6 Prdx6 Ptgds2 Ptges2 Ptgis Ptgs1 Tbxas1
30	path:mmu00130: Ubiquinone biosynthesis	5	5	1029	1	1484	-3.22	0.0	3.08	0.89	2410011G03Rik Coq3 Coq6 Coq7 D5Ertd33e
31	path:mmu04310: Wnt signaling pathway	52	52	982	89	1396	-3.23	0.0	0.14	0.0	Apc2 Axin1 Cacybp Camk2b Camk2d Ccnd3 Cer1 Csnk2a1 Ctbp1 Ctbp2 Cul1 Dkk1 Dkk2 Dvl1 Fbxw11 Fosl1 Fzd7 Lef1 Map3k7 Mapk9 Nfat5 Nfatc3 Nkd1 Ppard Ppp2ca Ppp2cb Ppp2r1a Ppp2r2d Ppp3ca Prkca Prkx Rac1 Rac2 Rhoa Rock2 Senp2 Sfrp2 Sox17 Tbl1x Wif1 Wnt10a Wnt10b Wnt11 Wnt16 Wnt2 Wnt2b Wnt3a Wnt7a Wnt7b Wnt8a Wnt8b Wnt9a
32	path:mmu05040: Huntington's disease	7	7	1027	20	1465	-3.3	0.0	0.03	0.0	Calm3 Calm4 Casp8 Clta Cltb Dctn1 Tgm2
33	path:mmu04530: Tight junction	45	45	989	78	1407	-3.3	0.0	0.14	0.0	Actg1 Actn2 Actn3 Akt2 B230120H23Rik Catna1 Catna2 Cdc42 Cdk4 Cldn1 Cldn13 Cldn14 Cldn18 Cldn19 Cldn2 Cldn9 Csnk2a1 Epb4.1l1 Epb4.1l2 Epb4.1l3 Hcls1 Hras1 Mpdz Mras Myh9 Nras Ocln Pard6a Ppp2ca Ppp2cb Ppp2r1a Ppp2r2d Ppp2r4 Prkca Prkch Prkcq Rab13 Rab3b Rhoa Rras Rras2 Sec8l1 Tjp4 Vapa Yes1
34	path:mmu00400: Phenylalanine, tyrosine and tryptophan biosynthesis	7	7	1027	3	1482	-3.38	0.0	2.77	0.76	Eno1 Eno2 Eno3 Fars1 Farslb Pah Tat
35	path:mmu04512: ECM-receptor interaction	30	30	1004	54	1431	-3.51	0.0	0.14	0.0	Cd36 Chad Col1a1 Col1a2 Col4a4 Col5a2 Col5a3 Col6a2 Fndc4 Gp1bb Gp5 Gp9 Ibsp Itga2b Itga5 Itga7 Itgb1 Itgb7 Lama4 Lamc3 Sdc1 Sdc2 Sdc3 Sdc4 Sv2a Thbs2 Thbs3 Thbs4 Tnxb Vtn
36	path:mmu04540: Gap junction	30	30	1004	54	1431	-3.51	0.0	0.14	0.0	Adcy6 Adcy7 Edg2 Gja9 Gna11 Grm1 Grm8 Gstz1 Gucy2e Hras1 Htr2c Map2k1 Map2k2 Map3k2 Mapk7 Mras Nras Pdgfc Prkca Prkg2 Prkx Raf1 Rras Rras2 Tuba1 Tuba3 Tuba4 Tuba8 Tubb4 Tubb5
37	path:mmu00740: Riboflavin metabolism	2	2	1032	10	1475	-3.53	0.0	0.02	0.0	Acp5 Mtmr6
38	path:mmu00561: Glycerolipid metabolism	18	18	1016	17	1468	-3.64	0.0	1.97	0.25	Adh1 Adh4 Agpat1 Agpat3 Akr1a4 Akr1b3 Akr1b7 Akr1b8 Aldh2 B4galt1 B4galt5 B4galt6 Dgat1 Dgkg Glb1 Lipc Lpl Mgll
39	path:mmu05020: Parkinson's disease	10	10	1024	7	1478	-3.68	0.0	2.24	0.4	Gpr37 Park7 Snca Stx1a Ubb Ube1x Ube1y1 Ube2l3 Ube2l6 Uchl1
40	path:mmu00340: Histidine metabolism	14	14	1020	12	1473	-3.69	0.0	2.05	0.26	Aldh2 Aldh3a1 Ard1 Ddc Ftcd Hal Hars Hdc Hrmt1l1 Hrmt1l2 Nat5 Sh3glb1 Uroc1 Wbscr22
41	path:mmu00051: Fructose and mannose metabolism	19	19	1015	19	1466	-3.74	0.0	1.79	0.25	Akr1b3 Akr1b7 Akr1b8 Aldoa B4galt1 B4galt5 B4galt6 Fbp1 Fbp2 Gck Hk2 Khk Mtmr6 Pfkm Pmm2 Rdh13 Sdh1 Tpi1 Tsta3
42	path:mmu00380: Tryptophan metabolism	34	34	1000	41	1444	-3.76	0.0	1.36	0.15	Aadat Aanat Acat2 Aldh2 Alox12b Aloxe3 Cat Cyp19a1 Cyp1b1 Cyp2a12 Cyp2c37 Cyp2c39 Cyp2d10 Cyp2d9 Cyp2e1 Cyp2j5 Cyp3a11 Cyp3a13 Cyp3a16 Cyp3a41 Ddc Echs1 Ehhadh Hadha Hadhsc Hrmt1l1 Hrmt1l2 Indo Kmo Rnf25 Tdo2 Trim11 Wars Wbscr22
43	path:mmu04910: Insulin signaling pathway	54	54	980	79	1406	-3.78	0.0	0.55	0.05	Akt2 Aps Bad Calm3 Calm4 Crk Eif4e2 Eif4ebp1 Fbp1 Fbp2 Flot1 Frap1 G6pc Gck Hk2 Hras1 Ikbkb Insr Irs3 Irs4 Lipe Map2k1 Map2k2 Mapk9 Mras Nras Pck1 Pdpk1 Pfkm Phka1 Phkg1 Phkg2 Pik3r2 Pkm2 Ppp1ca Ppp1cc Pps Prkag1 Prkag2 Prkar1b Prkx Ptpn1 Pygb Pygm Raf1 Rheb Rhoq Rras Rras2 Shc3 Socs1 Socs3 Socs6 Tsc1
44	path:mmu00512: O-Glycan biosynthesis	6	6	1028	16	1469	-3.83	0.0	0.06	0.0	B4galt1 B4galt5 B4galt6 Galnt1 St3gal1 St6galnac1
45	path:mmu00230: Purine metabolism	43	43	991	65	1420	-3.85	0.0	0.44	0.0	1810060D16Rik Ada Adcy2 Adcy6 Adcy7 Adcy8 Adsl Adss Adssl1 Ak1 Ak2 Ampd2 Entpd5 Gda Gmpr Gucy2e Impdh1 Impdh2 Nme1 Nme2 Nme6 Nt5c2 Nt5e Nudt5 Pde1b Pde6d Pde6g Pde7b Pkm2 Pnp Pola2 Pold4 Polr2c Polr2e Polr2h Polr2j Polr2k Polr3h Prps1 Rpo1-1 Uox Xdh Znrd1
46	path:mmu00361: gamma-Hexachlorocyclohexane degradation	19	19	1015	20	1465	-3.89	0.0	1.58	0.19	Acp5 Cyp19a1 Cyp1b1 Cyp26a1 Cyp2a12 Cyp2c37 Cyp2c39 Cyp2d10 Cyp2d9 Cyp2e1 Cyp2j5 Cyp3a11 Cyp3a13 Cyp3a16 Cyp3a41 Cyp46a1 Cyp8b1 Pon1 Pon3
47	path:mmu00903: Limonene and pinene degradation	11	11	1023	9	1476	-3.89	0.0	1.91	0.25	Acate2 Aldh2 Ard1 Cyp26a1 Cyp46a1 Cyp8b1 Echs1 Ehhadh Hadha Nat5 Sh3glb1
48	path:mmu00310: Lysine degradation	21	21	1013	23	1462	-3.89	0.0	1.49	0.19	Aadat Acat2 Aldh2 Aldh9a1 Ard1 Dlst Echs1 Ehhadh Hadha Hadhsc Nat5 Otub1 Pipox Plod3 Rdh13 Setdb1 Sh3glb1 Shmt2 Suv39h1 Suv39h2 Tmlhe
49	path:mmu00730: Thiamine metabolism	1	1	1033	7	1478	-3.9	0.0	0.01	0.0	Mtmr6
50	path:mmu04520: Adherens junction	28	28	1006	46	1439	-3.92	0.0	0.28	0.0	Acp1 Actg1 Actn2 Actn3 Acvr1b Baiap2 Catna1 Catna2 Cdc42 Csnk2a1 Fert2 Igf1r Insr Iqgap1 Lef1 Map3k7 Met Ptpn1 Ptprm Rac1 Rac2 Rhoa Snai1 Tgfbr2 Was Wasf1 Wasl Yes1
51	path:mmu00643: Styrene degradation	5	5	1029	2	1483	-3.95	0.0	2.24	0.4	Alox12b Aloxe3 Fah Gstz1 Hgd
52	path:mmu00010: Glycolysis / Gluconeogenesis	23	23	1011	27	1458	-3.99	0.0	1.27	0.15	Acas2 Adh1 Adh4 Akr1a4 Aldh2 Aldh3a1 Aldoa Bpgm Dld Eno1 Eno2 Eno3 Fbp1 Fbp2 G6pc Gck Hk2 Ldh2 Pdhb Pfkm Pgam2 Pkm2 Tpi1
53	path:mmu00350: Tyrosine metabolism	19	19	1015	21	1464	-4.0	0.0	1.39	0.15	Adh1 Adh4 Aldh3a1 Ard1 Comt Dct Ddc Ech1 Fah Gstz1 Hgd Hpd Hrmt1l1 Hrmt1l2 Nat5 Sh3glb1 Tat Tpo Wbscr22
54	path:mmu00120: Bile acid biosynthesis	8	8	1026	18	1467	-4.04	0.0	0.11	0.0	Acad8 Acadvl Adh1 Adh4 Aldh2 Cyp7a1 Rdh13 Srd5a2
55	path:mmu00532: Chondroitin / Heparan sulfate biosynthesis	9	9	1025	19	1466	-4.11	0.0	0.13	0.0	B3galt6 B3gat1 B3gat3 B4galt7 Chst12 Ext1 Hs2st1 Hs6st3 Xylt2
56	path:mmu00240: Pyrimidine metabolism	27	27	1007	39	1446	-4.12	0.0	0.59	0.07	0610011D08Rik 1810060D16Rik Ak3l1 Dpys Dtymk Ehd4 Entpd5 Nme1 Nme2 Nme6 Nt5c2 Nt5e Pnp Pola2 Pold4 Polr2c Polr2e Polr2h Polr2j Polr2k Polr3h Rpo1-1 Tk2 Txnrd1 Txnrd2 Umpk Znrd1
57	path:mmu00260: Glycine, serine and threonine metabolism	16	16	1018	18	1467	-4.17	0.0	1.23	0.15	Agxt Alas2 Bhmt Chkb Cth Dao1 Dld Gatm Gcat Pipox Psat1 Rdh13 Sars1 Shmt2 Tars Tdh
58	path:mmu00252: Alanine and aspartate metabolism	10	10	1024	9	1476	-4.19	0.0	1.55	0.19	Adsl Adss Adssl1 Agxt Asl Ass1 Crat Dars Gad2 Nars
59	path:mmu00860: Porphyrin and chlorophyll metabolism	10	10	1024	9	1476	-4.19	0.0	1.55	0.19	Alad Cp Fech Fth1 Ftmt Hccs Hmox1 Hmox2 Ppox Uros
60	path:mmu00604: Ganglioside biosynthesis	10	10	1024	9	1476	-4.19	0.0	1.55	0.19	B4galt1 B4galt5 B4galt6 Slc33a1 St3gal1 St3gal5 St6galnac3 St6galnac4 St8sia1 St8sia5
61	path:mmu00330: Arginine and proline metabolism	17	17	1017	20	1465	-4.2	0.0	1.12	0.15	Aldh2 Asl Ass1 Ckb Ckm Dao1 Gatm Glud1 Lap3 Loxl3 Oat Odc1 Otc P4ha1 Pycr2 Sms Srm
62	path:mmu00650: Butanoate metabolism	17	17	1017	20	1465	-4.2	0.0	1.12	0.15	Aacs Acads Acat2 Aldh2 Ard1 Echs1 Ehhadh Gad2 Hadha Hadhsc Hmgcs1 Hmgcs2 Nat5 Pdhb Prdx6 Rdh13 Sh3glb1
63	path:mmu00632: Benzoate degradation via CoA ligation	17	17	1017	28	1457	-4.22	0.0	0.32	0.0	Acat2 Acate2 Ard1 BC016495 Clk3 Dyrk1a Echs1 Ehhadh Eif2ak3 Fastk Gprk6 Hadha Hadhsc Nat5 Rdh13 Sgk2 Sh3glb1
64	path:mmu00564: Glycerophospholipid metabolism	22	22	1012	31	1454	-4.22	0.0	0.64	0.08	Agpat1 Agpat3 Ard1 Chkb Dgkg Gpd2 Lypla3 Nat5 Pafah1b1 Pafah1b3 Pcyt1a Pla2g10 Pla2g12a Pla2g12b Pla2g2c Pla2g2e Pla2g2f Pla2g6 Pla2g7 Pld2 Rdh13 Sh3glb1
65	path:mmu00150: Androgen and estrogen metabolism	15	15	1019	17	1468	-4.23	0.0	1.18	0.15	Cyp11b2 H2-Ke6 Hrmt1l1 Hrmt1l2 Hsd11b1 Hsd17b2 Hsd17b7 Hsd3b1 Hsd3b2 Hsd3b5 Srd5a2 Sts Sult1e1 Sult2a2 Wbscr22
66	path:mmu00760: Nicotinate and nicotinamide metabolism	21	21	1013	30	1455	-4.24	0.0	0.6	0.08	BC016495 Bst1 Cd38 Clk3 Dyrk1a Eif2ak3 Fastk Gprk6 Mtmr6 Nnmt Nnt Nt5c2 Nt5e Ntan1 Pbef1 Pnp Qprt Sgk2 Sirt2 Sirt7 Vnn1
67	path:mmu04340: Hedgehog signaling pathway	21	21	1013	30	1455	-4.24	0.0	0.6	0.08	Bmp6 Bmp8a Bmp8b Fbxw11 Gli2 Prkx Ptch2 Sufu Wnt10a Wnt10b Wnt11 Wnt16 Wnt2 Wnt2b Wnt3a Wnt7a Wnt7b Wnt8a Wnt8b Wnt9a Zic2
68	path:mmu00510: N-Glycan biosynthesis	9	9	1025	18	1467	-4.25	0.0	0.17	0.0	Alg1 Alg5 B4galt1 B4galt5 B4galt6 Dolpp1 Dpagt1 Man1a St6gal1
69	path:mmu00410: beta-Alanine metabolism	9	9	1025	8	1477	-4.27	0.0	1.49	0.19	Acadm Aldh2 Dpys Echs1 Ehhadh Gad2 Hadha Sms Srm
70	path:mmu00193: ATP synthesis	18	18	1016	23	1462	-4.27	0.0	0.89	0.12	0610006O14Rik Atp5b Atp5d Atp5g1 Atp5g2 Atp5j2 Atp5l Atp6v0a4 Atp6v0b Atp6v0c Atp6v0d1 Atp6v1a1 Atp6v1b2 Atp6v1c1 Atp6v1c2 Atp6v1f Atp6v1g2 Tcirg1
71	path:mmu00970: Aminoacyl-tRNA biosynthesis	11	11	1023	11	1474	-4.28	0.0	1.35	0.15	Cars Dars Fars1 Farslb Hars Kars Nars Sars1 Tars Vars2 Wars
72	path:mmu00780: Biotin metabolism	1	1	1033	6	1479	-4.3	0.0	0.02	0.0	Otub1
73	path:mmu00620: Pyruvate metabolism	15	15	1019	18	1467	-4.31	0.0	1.01	0.13	Acas2 Acat2 Akr1b3 Akr1b7 Akr1b8 Aldh2 Cach Dld Glo1 Ldh2 Mdh1 Mdh2 Pck1 Pdhb Pkm2
74	path:mmu00480: Glutathione metabolism	16	16	1018	20	1465	-4.32	0.0	0.92	0.12	Ggtl3 Gpx2 Gpx4 Gpx5 Gpx6 Gpx7 Gsta3 Gstm1 Gstm2 Gstm6 Gsto1 Gstp1 Gstt1 Gstz1 Idh1 Idh2
75	path:mmu00600: Glycosphingolipid metabolism	13	13	1021	21	1464	-4.4	0.0	0.37	0.0	Asah1 B4galt1 B4galt5 B4galt6 Degs1 Gal3st1 Galc Gba Glb1 Neu1 Smpd3 Sphk2 Sptlc1
76	path:mmu00360: Phenylalanine metabolism	10	10	1024	11	1474	-4.47	0.0	1.07	0.15	Aldh3a1 Ard1 Ddc Epx Hpd Lpo Nat5 Prdx6 Sh3glb1 Tat
77	path:mmu05050: Dentatorubropallidoluysian atrophy (DRPLA)	4	4	1030	10	1475	-4.48	0.0	0.11	0.0	Baiap2 Casp8 Insr Wwp2
78	path:mmu00530: Aminosugars metabolism	12	12	1022	15	1470	-4.48	0.0	0.84	0.11	Cmah Gck Gfpt2 Gnpda1 Hexa Hexb Hk2 Mtmr6 Nagk Nqo3a2 Renbp Uap1
79	path:mmu00640: Propanoate metabolism	11	11	1023	13	1472	-4.49	0.0	0.94	0.12	Acadm Acas2 Acat2 Aldh2 Echs1 Ehhadh Hadha Ldh2 Pcca Pccb Suclg1
80	path:mmu00500: Starch and sucrose metabolism	12	12	1022	18	1467	-4.5	0.0	0.49	0.0	Amy1 Amy2 Ercc3 G6pc Gaa Gck Hk2 Pygb Pygm Ruvbl2 Ugdh Ugp2
81	path:mmu00770: Pantothenate and CoA biosynthesis	8	8	1026	8	1477	-4.53	0.0	1.16	0.15	Bcat1 Bcat2 Coasy Dpys Ntan1 Sirt2 Sirt7 Vnn1
82	path:mmu00710: Carbon fixation	7	7	1027	13	1472	-4.57	0.0	0.25	0.0	Aldoa Fbp1 Fbp2 Mdh1 Mdh2 Pkm2 Tpi1
83	path:mmu00030: Pentose phosphate pathway	8	8	1026	14	1471	-4.57	0.0	0.3	0.0	Aldoa Fbp1 Fbp2 Pfkm Pgd Prps1 Rbks Taldo1
84	path:mmu00072: Synthesis and degradation of ketone bodies	3	3	1031	1	1484	-4.6	0.0	1.65	0.19	Acat2 Hmgcs1 Hmgcs2
85	path:mmu05060: Prion disease	3	3	1031	8	1477	-4.62	0.0	0.11	0.0	Aplp1 Hspa5 Nfe2l2
86	path:mmu00363: Bisphenol A degradation	3	3	1031	8	1477	-4.62	0.0	0.11	0.0	Pon1 Pon3 Rdh13
87	path:mmu00960: Alkaloid biosynthesis II	7	7	1027	7	1478	-4.63	0.0	1.09	0.15	Ard1 Ces1 Ces3 LOC13909 Nat5 Prdx6 Sh3glb1
88	path:mmu00624: 1- and 2-Methylnaphthalene degradation	7	7	1027	7	1478	-4.63	0.0	1.09	0.15	Acad8 Acadvl Adh1 Adh4 Ard1 Nat5 Sh3glb1
89	path:mmu00300: Lysine biosynthesis	2	2	1032	0	1485	-4.63	0.0	1.78	0.25	Aadat Kars
90	path:mmu00351: 1,1,1-Trichloro-2,2-bis(4-chlorophenyl)ethane (DDT) degradation	2	2	1032	0	1485	-4.63	0.0	1.78	0.25	Alox12b Aloxe3
91	path:mmu00629: Carbazole degradation	2	2	1032	0	1485	-4.63	0.0	1.78	0.25	Alox12b Aloxe3
92	path:mmu00602: Blood group glycolipid biosynthesis-neolactoseries	8	8	1026	9	1476	-4.64	0.0	0.93	0.12	B3gnt5 B4galt1 B4galt5 B4galt6 Fut1 Fut2 St8sia1 St8sia5
93	path:mmu05030: Amyotrophic lateral sclerosis (ALS)	8	8	1026	9	1476	-4.64	0.0	0.93	0.12	Als2 Bad Cat Kars Nefh Ppp3ca Slc1a2 Ssr4
94	path:mmu00670: One carbon pool by folate	4	4	1030	9	1476	-4.67	0.0	0.16	0.0	Ehd4 Ftcd Mthfd2 Shmt2
95	path:mmu00062: Fatty acid biosynthesis (path 2)	5	5	1029	4	1481	-4.69	0.0	1.24	0.15	Acat2 Echs1 Ehhadh Hadha Hadhsc
96	path:mmu00940: Stilbene, coumarine and lignin biosynthesis	6	6	1028	6	1479	-4.73	0.0	1.01	0.13	Cyp26a1 Cyp46a1 Cyp8b1 Epx Lpo Prdx6
97	path:mmu00450: Selenoamino acid metabolism	7	7	1027	11	1474	-4.74	0.0	0.41	0.0	Cth Ggtl3 Hrmt1l1 Hrmt1l2 Mat1a Sephs2 Wbscr22
98	path:mmu00100: Biosynthesis of steroids	6	6	1028	10	1475	-4.78	0.0	0.35	0.0	Fdps Idi1 Mvd Mvk Nqo1 Sqle
99	path:mmu00601: Blood group glycolipid biosynthesis-lactoseries	6	6	1028	7	1478	-4.82	0.0	0.78	0.08	B3gnt5 B4galt1 B4galt5 B4galt6 Fut1 Fut2
100	path:mmu00790: Folate biosynthesis	6	6	1028	8	1477	-4.85	0.0	0.6	0.08	Ercc3 Ggh Pts Qdpr Ruvbl2 Spr
101	path:mmu00053: Ascorbate and aldarate metabolism	5	5	1029	8	1477	-4.9	0.0	0.39	0.0	Aldh2 Cyp26a1 Cyp46a1 Cyp8b1 Rdh13
102	path:mmu00040: Pentose and glucuronate interconversions	5	5	1029	6	1479	-4.93	0.0	0.7	0.08	Akr1b3 Akr1b7 Akr1b8 Ugdh Ugp2
103	path:mmu00520: Nucleotide sugars metabolism	5	5	1029	6	1479	-4.93	0.0	0.7	0.08	Gale Rdh13 Tgds Ugdh Ugp2
104	path:mmu00626: Nitrobenzene degradation	5	5	1029	6	1479	-4.93	0.0	0.7	0.08	Alox12b Aloxe3 Hrmt1l1 Hrmt1l2 Wbscr22
105	path:mmu00680: Methane metabolism	5	5	1029	6	1479	-4.93	0.0	0.7	0.08	Cat Epx Lpo Prdx6 Shmt2
106	path:mmu00271: Methionine metabolism	4	4	1030	7	1478	-4.96	0.0	0.32	0.0	Bhmt Cth Dnmt1 Mat1a
107	path:mmu00440: Aminophosphonate metabolism	4	4	1030	7	1478	-4.96	0.0	0.32	0.0	Hrmt1l1 Hrmt1l2 Pcyt1a Wbscr22
108	path:mmu00521: Streptomycin biosynthesis	4	4	1030	4	1481	-4.99	0.0	0.84	0.11	Gck Hk2 Isyna1 Tgds
109	path:mmu00362: Benzoate degradation via hydroxylation	3	3	1031	2	1483	-4.99	0.0	1.09	0.15	Alox12b Aloxe3 Ech1
110	path:mmu00900: Terpenoid biosynthesis	3	3	1031	2	1483	-4.99	0.0	1.09	0.15	Fdps Idi1 Sqle
111	path:mmu00623: 2,4-Dichlorobenzoate degradation	3	3	1031	2	1483	-4.99	0.0	1.09	0.15	Alox12b Aloxe3 Prdx6
112	path:mmu00750: Vitamin B6 metabolism	4	4	1030	6	1479	-5.03	0.0	0.44	0.0	Mtmr6 Pdxk Pnpo Psat1
113	path:mmu00272: Cysteine metabolism	4	4	1030	5	1480	-5.05	0.0	0.61	0.08	Cars Cth Ldh2 Sult4a1
114	path:mmu00290: Valine, leucine and isoleucine biosynthesis	4	4	1030	5	1480	-5.05	0.0	0.61	0.08	Bcat1 Bcat2 Pdhb Vars2
115	path:mmu00920: Sulfur metabolism	4	4	1030	5	1480	-5.05	0.0	0.61	0.08	Bpnt1 Chst12 Sult1e1 Sult2a2
116	path:mmu00625: Tetrachloroethene degradation	3	3	1031	5	1480	-5.13	0.0	0.35	0.0	Ephx1 Ephx2 Rdh13
117	path:mmu00642: Ethylbenzene degradation	3	3	1031	3	1482	-5.16	0.0	0.74	0.08	Ard1 Nat5 Sh3glb1
118	path:mmu00430: Taurine and hypotaurine metabolism	2	2	1032	4	1481	-5.23	0.0	0.24	0.0	Gad2 Ggtl3
119	path:mmu00830: Retinol metabolism	1	1	1033	3	1482	-5.33	0.0	0.13	0.0	Bcmo1
120	path:mmu00950: Alkaloid biosynthesis I	2	2	1032	3	1482	-5.35	0.0	0.38	0.0	Ddc Tat
121	path:mmu00460: Cyanoamino acid metabolism	2	2	1032	2	1483	-5.37	0.0	0.61	0.08	Ggtl3 Shmt2
122	path:mmu00472: D-Arginine and D-ornithine metabolism	1	1	1033	0	1485	-5.52	0.0	0.89	0.12	Dao1
123	path:mmu00401: Novobiocin biosynthesis	1	1	1033	2	1483	-5.57	0.0	0.23	0.0	Tat
124	path:mmu00031: Inositol metabolism	1	1	1033	1	1484	-5.69	0.0	0.43	0.0	Tpi1
125	path:mmu00791: Atrazine degradation	1	1	1033	1	1484	-5.69	0.0	0.43	0.0	Apobec2
