# Supplementary material for: A genomic analysis of mouse models of breast cancer reveals molecular features of mouse models and relationships to human breast cancer
Source: Breast Cancer Res. 2014 Jun 5;16(3):R59. doi: 10.1186/bcr3672 (PMC4078930; doi:10.1186/bcr3672)
Supplement: Additional file 2 — Fold change values organized by mouse tumor model type comparing the mouse model to all other types of mouse models. [file bcr3672-S2.zip › Additional_file_2/LPA_SAM/AdditionalFile44_LPA_SAM/gather_transfac_121101_Upregulated.txt]

#	Annotation	Total Genes With Ann	Your Genes (With Ann)	Your Genes (No Ann)	Genome (With Ann)	Genome (No Ann)	ln(Bayes factor)	neg ln(p value)	FE: neg ln(p value)	FE: neg ln(FDR)	Genes
1	V$MAZ_Q6	3450	3450	1045	7821	3855	71.76	11.93	78.91	73.02	0610006O14Rik 0610007A15Rik 0610009C03Rik 0610011D08Rik 0610039A15Rik 0610039K22Rik 0610040B21Rik 0610042I15Rik 0710001E13Rik 1100001A21Rik 1110006I15Rik 1110007C05Rik 1110011D13Rik 1110017C15Rik 1110020A09Rik 1110030H18Rik 1110030K22Rik 1110032N12Rik 1110054N06Rik 1110056N09Rik 1110060O18Rik 1110063F24Rik 1200016B17Rik 1300002F13Rik 1300010K09Rik 1500001H12Rik 1500010M16Rik 1500040F11Rik 1700006…
2	V$E2F1_Q6: E2F-1	2665	2665	1830	5679	5997	70.23	11.93	77.28	72.09	0610006O14Rik 0610007A15Rik 0610009C03Rik 0610011D08Rik 0610033H09Rik 0610039A15Rik 0610039K22Rik 0610040B21Rik 0610042I15Rik 0710001E13Rik 1010001D01Rik 1100001A21Rik 1100001D10Rik 1110006I15Rik 1110017C15Rik 1110021E09Rik 1110030L07Rik 1110032N12Rik 1110054N06Rik 1110056N09Rik 1110060O18Rik 1110063F24Rik 1200016B17Rik 1300002F13Rik 1300010K09Rik 1500001H12Rik 1500010M16Rik 1500040F11Rik 1700006…
3	V$SP3_Q3	3287	3287	1208	7426	4250	63.55	11.93	70.63	65.84	0610006O14Rik 0610007A15Rik 0610011D08Rik 0610039A15Rik 0610039K22Rik 0610042I15Rik 1010001D01Rik 1100001A21Rik 1110006I15Rik 1110007C05Rik 1110011D13Rik 1110017C15Rik 1110020A09Rik 1110020C13Rik 1110021H02Rik 1110030H18Rik 1110030K22Rik 1110032N12Rik 1110054N06Rik 1110056N09Rik 1110060O18Rik 1110063F24Rik 1190003K14Rik 1300002F13Rik 1300010K09Rik 1500001H12Rik 1500010M16Rik 1500031N24Rik 1500040…
4	V$MINI20_B: Muscle initiator sequence-20	3042	3042	1453	6864	4812	50.97	11.93	57.92	53.42	0610006F02Rik 0610007A15Rik 0610011D08Rik 0610033H09Rik 0610039K22Rik 0610039N19Rik 0610040B21Rik 0610042I15Rik 1010001D01Rik 1100001A21Rik 1100001D10Rik 1110006I15Rik 1110007C05Rik 1110011D13Rik 1110017C15Rik 1110020C13Rik 1110021E09Rik 1110030H18Rik 1110030K22Rik 1110030L07Rik 1110032N12Rik 1110054N06Rik 1110056N09Rik 1110060O18Rik 1110063F24Rik 1190003K14Rik 1200016B17Rik 1300002F13Rik 1300010…
5	V$FOXJ2_02: fork head box J 2	1470	1470	3025	4825	6851	47.59	11.93	0.0	0.0	0610039A15Rik 0610039N19Rik 0610040B21Rik 1100001A21Rik 1110021E09Rik 1110030H18Rik 1110030L07Rik 1110032N12Rik 1110054N06Rik 1110063F24Rik 1200016B17Rik 1500001H12Rik 1500031N24Rik 1500040F11Rik 1700006F03Rik 1700029K01Rik 1700030A21Rik 1700073K01Rik 1810014L12Rik 1810018L02Rik 1810031K02Rik 1810033A06Rik 1810044O22Rik 2010005O13Rik 2200003E03Rik 2300004C15Rik 2310016N21Rik 2310044P18Rik 2310058…
6	V$TEF_Q6	1327	1327	3168	4414	7262	45.62	11.93	0.0	0.0	0610006F02Rik 0610006O14Rik 0610009C03Rik 0610011D08Rik 0610039A15Rik 1110007C05Rik 1110013G13Rik 1110017C15Rik 1110020A09Rik 1110020C13Rik 1110030L07Rik 1110032N12Rik 1110063F24Rik 1500010M16Rik 1700029K01Rik 1700030A21Rik 1700051I12Rik 1700073K01Rik 1810020E01Rik 1810031K02Rik 1810057B09Rik 2010308M01Rik 2210409M21Rik 2310001H13Rik 2310016N21Rik 2310061B02Rik 2400006A19Rik 2410006F12Rik 2410011…
7	V$POU1F1_Q6	1532	1532	2963	4963	6713	44.65	11.93	0.0	0.0	0610006F02Rik 0610039A15Rik 0710001E13Rik 1010001D01Rik 1110013G13Rik 1110017C15Rik 1110020A09Rik 1110021H02Rik 1110030H18Rik 1110030L07Rik 1110032N12Rik 1190003K14Rik 1200016B17Rik 1300010K09Rik 1700019I23Rik 1700025B16Rik 1700029K01Rik 1700030A21Rik 1700051I12Rik 1700073K01Rik 1810011K17Rik 1810015M01Rik 1810018L02Rik 1810060D16Rik 2010002A20Rik 2010005O13Rik 2010012F05Rik 2300004C15Rik 2310001…
8	V$E2F_Q6: E2F	3528	3528	967	8285	3391	44.17	11.93	51.16	46.88	0610006F02Rik 0610006O14Rik 0610007A15Rik 0610009C03Rik 0610011D08Rik 0610033H09Rik 0610039A15Rik 0610039K22Rik 0610039N19Rik 0610040B21Rik 0610042I15Rik 0710001E13Rik 1010001D01Rik 1100001A21Rik 1100001D10Rik 1110006I15Rik 1110007C05Rik 1110011D13Rik 1110017C15Rik 1110020C13Rik 1110021E09Rik 1110030H18Rik 1110030L07Rik 1110032N12Rik 1110054N06Rik 1110056N09Rik 1110063F24Rik 1200016B17Rik 1300002…
9	V$E2F1_Q6_01	1839	1839	2656	3816	7860	43.82	11.93	50.71	46.62	0610007A15Rik 0610009C03Rik 0610033H09Rik 0610039A15Rik 0610039K22Rik 0610040B21Rik 0610042I15Rik 1010001D01Rik 1100001A21Rik 1110006I15Rik 1110007C05Rik 1110017C15Rik 1110021E09Rik 1110030L07Rik 1110054N06Rik 1110056N09Rik 1110063F24Rik 1200016B17Rik 1500001H12Rik 1500010M16Rik 1500040F11Rik 1700006D24Rik 1700009P13Rik 1700073K01Rik 1810015M01Rik 1810020E01Rik 1810031K02Rik 1810045K17Rik 1810057…
10	V$ELK1_02: Elk-1	3685	3685	810	8745	2931	43.43	11.93	50.46	46.52	0610006F02Rik 0610006O14Rik 0610007A15Rik 0610009C03Rik 0610011D08Rik 0610033H09Rik 0610039A15Rik 0610039K22Rik 0610039N19Rik 0610040B21Rik 0610042I15Rik 0710001E13Rik 1010001D01Rik 1100001A21Rik 1100001D10Rik 1110006I15Rik 1110007C05Rik 1110011D13Rik 1110013G13Rik 1110017C15Rik 1110020A09Rik 1110020C13Rik 1110021E09Rik 1110021H02Rik 1110030H18Rik 1110030K22Rik 1110030L07Rik 1110032N12Rik 1110054…
11	V$E2F1_Q3_01	1484	1484	3011	2967	8709	42.1	11.93	49.02	45.21	0610007A15Rik 0610009C03Rik 0610011D08Rik 0610039K22Rik 0610042I15Rik 1100001A21Rik 1110007C05Rik 1110013G13Rik 1110017C15Rik 1110020A09Rik 1110032N12Rik 1110054N06Rik 1110060O18Rik 1300010K09Rik 1500001H12Rik 1500010M16Rik 1500040F11Rik 1700006D24Rik 1700025B16Rik 1810011K17Rik 1810020E01Rik 1810057B09Rik 2010005O13Rik 2010012F05Rik 2210412K09Rik 2310043K02Rik 2310044P18Rik 2310067E08Rik 2310079…
12	V$KROX_Q6	2037	2037	2458	4328	7348	42.02	11.93	48.89	45.2	0610007A15Rik 0610009C03Rik 0610011D08Rik 0610033H09Rik 0610040B21Rik 1100001A21Rik 1110013G13Rik 1110030H18Rik 1110054N06Rik 1110056N09Rik 1110063F24Rik 1200016B17Rik 1300010K09Rik 1500001H12Rik 1500010M16Rik 1700025B16Rik 1700051I12Rik 1700073K01Rik 1700095N21Rik 1810011K17Rik 1810014L12Rik 1810031K02Rik 2010005A06Rik 2010005O13Rik 2010012F05Rik 2310001N14Rik 2310079P12Rik 2410006F12Rik 2410016…
13	V$MYCMAX_B: c-Myc:Max binding sites	1978	1978	2517	4208	7468	39.32	11.93	46.16	42.58	0610007A15Rik 0610040B21Rik 0610042I15Rik 1010001D01Rik 1100001D10Rik 1110006I15Rik 1110007C05Rik 1110011D13Rik 1110013G13Rik 1110020A09Rik 1110030K22Rik 1110030L07Rik 1110054N06Rik 1110056N09Rik 1190003K14Rik 1300010K09Rik 1500001H12Rik 1500010M16Rik 1500040F11Rik 1700006D24Rik 1700006F03Rik 1700051I12Rik 1700095N21Rik 1810008K03Rik 1810014L12Rik 1810020E01Rik 1810044O22Rik 1810045K17Rik 1810057…
14	V$SOX5_01: Sox-5	1808	1808	2687	5631	6045	38.25	11.93	0.0	0.0	0610006O14Rik 0610009C03Rik 0610011D08Rik 0610039N19Rik 0610040B21Rik 0610042I15Rik 0710001E13Rik 1110006I15Rik 1110020C13Rik 1110030H18Rik 1110030K22Rik 1110032N12Rik 1110063F24Rik 1190003K14Rik 1500031N24Rik 1700006F03Rik 1700020M16Rik 1700029K01Rik 1700030A21Rik 1700073K01Rik 1810033A06Rik 1810044O22Rik 2010002A20Rik 2010321J07Rik 2200003E03Rik 2300004C15Rik 2310001N14Rik 2310016N21Rik 2310043…
15	V$SOX9_B1: SOX (SRY-related HMG box)	2241	2241	2254	6753	4923	37.89	11.93	0.0	0.0	0610006O14Rik 0610009C03Rik 0610011D08Rik 0610039N19Rik 0610040B21Rik 0610042I15Rik 0710001E13Rik 1110006I15Rik 1110020C13Rik 1110030H18Rik 1110030K22Rik 1110032N12Rik 1110063F24Rik 1190003K14Rik 1300010K09Rik 1500010M16Rik 1500031N24Rik 1700006F03Rik 1700009P13Rik 1700020M16Rik 1700029K01Rik 1700030A21Rik 1700073K01Rik 1810018L02Rik 1810033A06Rik 1810044O22Rik 2010002A20Rik 2010005O13Rik 2010321…
16	V$TFIII_Q6	4261	4261	234	10581	1095	36.19	11.93	43.53	40.05	0610006F02Rik 0610006O14Rik 0610007A15Rik 0610009C03Rik 0610011D08Rik 0610033H09Rik 0610039A15Rik 0610039K22Rik 0610039N19Rik 0610040B21Rik 0610042I15Rik 0710001E13Rik 1010001D01Rik 1100001A21Rik 1100001D10Rik 1110006I15Rik 1110007C05Rik 1110011D13Rik 1110013G13Rik 1110017C15Rik 1110020A09Rik 1110020C13Rik 1110021E09Rik 1110021H02Rik 1110030H18Rik 1110030K22Rik 1110030L07Rik 1110032N12Rik 1110054…
17	V$MAZR_01: MAZ related factor	2109	2109	2386	4603	7073	33.5	11.93	40.26	36.87	0610007A15Rik 0610011D08Rik 0610042I15Rik 1110006I15Rik 1110011D13Rik 1110030H18Rik 1110030K22Rik 1110060O18Rik 1110063F24Rik 1190003K14Rik 1200016B17Rik 1500001H12Rik 1500010M16Rik 1500040F11Rik 1700006D24Rik 1700009P13Rik 1700030A21Rik 1700095N21Rik 1810008K03Rik 1810011K17Rik 1810015M01Rik 1810031K02Rik 2010005A06Rik 2010005O13Rik 2010308M01Rik 2210409M21Rik 2300004C15Rik 2310058A11Rik 2310061…
18	V$OCT1_02: octamer factor 1	1282	1282	3213	4154	7522	32.94	11.93	0.0	0.0	0610006F02Rik 0610033H09Rik 0610040B21Rik 0710001E13Rik 1110013G13Rik 1110030H18Rik 1110063F24Rik 1190003K14Rik 1200016B17Rik 1500031N24Rik 1700006F03Rik 1700009P13Rik 1700019I23Rik 1700025B16Rik 1700051I12Rik 1700073K01Rik 1700095N21Rik 1810018L02Rik 1810060D16Rik 2010002A20Rik 2010005O13Rik 2010012F05Rik 2010308M01Rik 2010321J07Rik 2210409M21Rik 2310016N21Rik 2310043K02Rik 2310058A11Rik 2310067…
19	V$DEAF1_01	1061	1061	3434	2076	9600	30.15	11.93	37.05	33.73	0610007A15Rik 0610009C03Rik 0610033H09Rik 0610039A15Rik 0610039K22Rik 0610039N19Rik 1100001A21Rik 1110007C05Rik 1110017C15Rik 1110020C13Rik 1110021E09Rik 1110030H18Rik 1110030L07Rik 1110032N12Rik 1300002F13Rik 1300010K09Rik 1500010M16Rik 1700095N21Rik 1810020E01Rik 1810031K02Rik 1810057B09Rik 1810060D16Rik 2210412K09Rik 2310010G13Rik 2310044P18Rik 2310061B02Rik 2310066N05Rik 2310079P12Rik 2400006…
20	V$BRN2_01: POU factor Brn-2	1682	1682	2813	5195	6481	29.63	11.93	0.0	0.0	0610006F02Rik 0610033H09Rik 0610039A15Rik 0610039N19Rik 0610040B21Rik 0610042I15Rik 0710001E13Rik 1100001A21Rik 1110006I15Rik 1110011D13Rik 1110020A09Rik 1110021E09Rik 1110021H02Rik 1110032N12Rik 1190003K14Rik 1700006D24Rik 1700020M16Rik 1700051I12Rik 1700073K01Rik 1810014L12Rik 1810015M01Rik 1810018L02Rik 1810020E01Rik 1810033A06Rik 1810045K17Rik 1810057B09Rik 1810060D16Rik 2010002A20Rik 2010012…
21	V$PIT1_Q6	3193	3193	1302	9005	2671	27.82	11.93	0.0	0.0	0610006F02Rik 0610006O14Rik 0610009C03Rik 0610011D08Rik 0610039A15Rik 0610039K22Rik 0610039N19Rik 0610040B21Rik 0710001E13Rik 1110006I15Rik 1110007C05Rik 1110013G13Rik 1110017C15Rik 1110020A09Rik 1110020C13Rik 1110030H18Rik 1110030K22Rik 1110030L07Rik 1110032N12Rik 1110063F24Rik 1200016B17Rik 1300002F13Rik 1500010M16Rik 1500031N24Rik 1500040F11Rik 1700006F03Rik 1700019I23Rik 1700020M16Rik 1700029…
22	V$E2F1DP1_01: E2F-1:DP-1 heterodimer	1485	1485	3010	3117	8559	27.58	11.93	34.35	31.1	0610007A15Rik 0610033H09Rik 0610039A15Rik 0610040B21Rik 1010001D01Rik 1100001A21Rik 1100001D10Rik 1110006I15Rik 1110017C15Rik 1110021E09Rik 1110032N12Rik 1110056N09Rik 1110063F24Rik 1500001H12Rik 1500010M16Rik 1700009P13Rik 1700073K01Rik 1810008K03Rik 1810015M01Rik 1810031K02Rik 2300004C15Rik 2310043K02Rik 2310066N05Rik 2310079P12Rik 2400006A19Rik 2410004C24Rik 2410006F12Rik 2410016F01Rik 2410017…
23	V$CETS1P54_01: c-Ets-1(p54)	3135	3135	1360	7381	4295	26.97	11.93	33.7	30.53	0610006O14Rik 0610007A15Rik 0610009C03Rik 0610011D08Rik 0610033H09Rik 0610039A15Rik 0610039K22Rik 0610039N19Rik 0610040B21Rik 0610042I15Rik 1010001D01Rik 1100001A21Rik 1100001D10Rik 1110006I15Rik 1110007C05Rik 1110011D13Rik 1110013G13Rik 1110017C15Rik 1110020C13Rik 1110021E09Rik 1110021H02Rik 1110030H18Rik 1110030K22Rik 1110030L07Rik 1110032N12Rik 1110056N09Rik 1110060O18Rik 1190003K14Rik 1300010…
24	V$USF_Q6: upstream stimulating factor	3042	3042	1453	7130	4546	26.88	11.93	33.6	30.49	0610006F02Rik 0610009C03Rik 0610033H09Rik 0610039A15Rik 0610039K22Rik 0610039N19Rik 0610040B21Rik 1010001D01Rik 1100001D10Rik 1110006I15Rik 1110007C05Rik 1110011D13Rik 1110013G13Rik 1110017C15Rik 1110020A09Rik 1110021E09Rik 1110021H02Rik 1110030K22Rik 1110030L07Rik 1110054N06Rik 1110056N09Rik 1190003K14Rik 1300010K09Rik 1500001H12Rik 1500010M16Rik 1500040F11Rik 1700006D24Rik 1700006F03Rik 1700009…
25	V$OCT1_06: octamer-binding factor 1	2251	2251	2244	6637	5039	26.09	11.93	0.0	0.0	0610006F02Rik 0610006O14Rik 0610007A15Rik 0610009C03Rik 0610011D08Rik 0610033H09Rik 0610039N19Rik 0610040B21Rik 0610042I15Rik 1110006I15Rik 1110007C05Rik 1110013G13Rik 1110017C15Rik 1110021H02Rik 1110030L07Rik 1110032N12Rik 1110054N06Rik 1110063F24Rik 1300010K09Rik 1500001H12Rik 1500031N24Rik 1700019I23Rik 1700020M16Rik 1700025B16Rik 1700029K01Rik 1700030A21Rik 1700051I12Rik 1700073K01Rik 1700095…
26	V$FREAC7_01: Fork head RElated ACtivator-7	1597	1597	2898	4921	6755	25.95	11.93	0.0	0.0	0610033H09Rik 0610039A15Rik 0610039K22Rik 1010001D01Rik 1110006I15Rik 1110017C15Rik 1110021H02Rik 1110030H18Rik 1110030K22Rik 1110030L07Rik 1110032N12Rik 1110054N06Rik 1110056N09Rik 1200016B17Rik 1300002F13Rik 1500001H12Rik 1500031N24Rik 1700006D24Rik 1700020M16Rik 1700029K01Rik 1700030A21Rik 1810015M01Rik 1810018L02Rik 1810020E01Rik 1810031K02Rik 1810057B09Rik 2010002A20Rik 2200003E03Rik 2300004…
27	V$MEF2_Q6_01	2435	2435	2060	7105	4571	25.92	11.93	0.0	0.0	0610006F02Rik 0610011D08Rik 0610033H09Rik 0610039A15Rik 0610039K22Rik 0610040B21Rik 0610042I15Rik 1100001A21Rik 1110006I15Rik 1110011D13Rik 1110013G13Rik 1110021E09Rik 1110030H18Rik 1110030K22Rik 1110030L07Rik 1110032N12Rik 1110056N09Rik 1110060O18Rik 1200016B17Rik 1500010M16Rik 1500031N24Rik 1700006D24Rik 1700009P13Rik 1700025B16Rik 1700029K01Rik 1700030A21Rik 1700051I12Rik 1700073K01Rik 1810011…
28	V$E2F_Q3_01	1749	1749	2746	3794	7882	25.45	11.93	32.14	29.09	0610007A15Rik 0610009C03Rik 0610011D08Rik 0610039K22Rik 0610040B21Rik 0610042I15Rik 0710001E13Rik 1100001A21Rik 1100001D10Rik 1110007C05Rik 1110017C15Rik 1110020A09Rik 1110021E09Rik 1110030L07Rik 1110032N12Rik 1110054N06Rik 1110056N09Rik 1110060O18Rik 1110063F24Rik 1200016B17Rik 1500001H12Rik 1500040F11Rik 1700009P13Rik 1700025B16Rik 1810008K03Rik 1810011K17Rik 1810015M01Rik 1810044O22Rik 1810045…
29	V$CART1_01: Cart-1 (cartilage homeoprotein 1)	399	399	4096	1520	10156	23.68	11.93	0.0	0.0	0610040B21Rik 1110030K22Rik 1700025B16Rik 1810033A06Rik 2310044P18Rik 2410080P20Rik 2610036N15Rik 2610311I19Rik 2810021O14Rik 4633402N23Rik 4921507I02Rik 5830442J12Rik AF067063 AV216087 Aacs Abcb11 Abcb1a Abce1 Acox3 Acvr1 Adam26 Adam3 Adat1 Adck1 Adck4 Adora1 Adsl Adss Afm Akr1b8 Akr1c21 Amy2 Anxa10 Anxa11 Anxa6 Ap3s2 Apoh Arhgap1 Arhgap5 Arpc2 Art5 Asns Aspa Atp5g1 Atp6ap2 B3galt2 B830009D23Rik…
30	V$GATA3_03: GATA-binding factor 3	2823	2823	1672	8047	3629	23.33	11.93	0.0	0.0	0610006F02Rik 0610006O14Rik 0610011D08Rik 0610033H09Rik 0610039A15Rik 0610039K22Rik 0610039N19Rik 0610040B21Rik 0710001E13Rik 1010001D01Rik 1100001A21Rik 1110006I15Rik 1110020A09Rik 1110020C13Rik 1110021E09Rik 1110021H02Rik 1110030H18Rik 1110030K22Rik 1110032N12Rik 1110054N06Rik 1110056N09Rik 1110060O18Rik 1200016B17Rik 1500010M16Rik 1500031N24Rik 1700006D24Rik 1700009P13Rik 1700019I23Rik 1700025…
31	V$CEBPGAMMA_Q6	3041	3041	1454	8583	3093	23.18	11.93	0.0	0.0	0610006F02Rik 0610009C03Rik 0610033H09Rik 0610039A15Rik 0610039K22Rik 0610039N19Rik 0610040B21Rik 0610042I15Rik 0710001E13Rik 1010001D01Rik 1100001A21Rik 1100001D10Rik 1110006I15Rik 1110013G13Rik 1110020A09Rik 1110020C13Rik 1110021E09Rik 1110021H02Rik 1110030H18Rik 1110030K22Rik 1110030L07Rik 1110032N12Rik 1110056N09Rik 1110063F24Rik 1190003K14Rik 1500001H12Rik 1500031N24Rik 1500040F11Rik 1700006…
32	V$CP2_01: CP2	3023	3023	1472	7128	4548	23.16	11.93	29.83	26.83	0610006O14Rik 0610007A15Rik 0610039A15Rik 0610039K22Rik 0610040B21Rik 0610042I15Rik 0710001E13Rik 1010001D01Rik 1100001D10Rik 1110007C05Rik 1110011D13Rik 1110013G13Rik 1110017C15Rik 1110020A09Rik 1110021E09Rik 1110021H02Rik 1110030H18Rik 1110030K22Rik 1110032N12Rik 1110054N06Rik 1110056N09Rik 1110060O18Rik 1110063F24Rik 1200016B17Rik 1300002F13Rik 1300010K09Rik 1500010M16Rik 1500040F11Rik 1700006…
33	V$CDX2_Q5	2656	2656	1839	7625	4051	22.98	11.93	0.0	0.0	0610006F02Rik 0610011D08Rik 0610033H09Rik 0610039K22Rik 0610039N19Rik 0610040B21Rik 0610042I15Rik 0710001E13Rik 1100001A21Rik 1110013G13Rik 1110017C15Rik 1110020A09Rik 1110020C13Rik 1110021E09Rik 1110021H02Rik 1110030H18Rik 1110030K22Rik 1110030L07Rik 1110060O18Rik 1200016B17Rik 1500031N24Rik 1500040F11Rik 1700006F03Rik 1700019I23Rik 1700020M16Rik 1700030A21Rik 1700051I12Rik 1700073K01Rik 1700095…
34	V$NRF2_01: nuclear respiratory factor 2	904	904	3591	1792	9884	21.63	11.93	28.47	25.53	0610033H09Rik 0610039A15Rik 0610039K22Rik 0610042I15Rik 1100001A21Rik 1110006I15Rik 1110007C05Rik 1110017C15Rik 1110021E09Rik 1110021H02Rik 1110032N12Rik 1200016B17Rik 1500001H12Rik 1500010M16Rik 1500040F11Rik 1700009P13Rik 1700020M16Rik 1810020E01Rik 1810033A06Rik 2210409M21Rik 2210412K09Rik 2300004C15Rik 2310066N05Rik 2310079P12Rik 2400006A19Rik 2410004C24Rik 2410080P20Rik 2410118I19Rik 2410141…
35	V$MRF2_01: modulator recognition factor 2	2552	2552	1943	7340	4336	21.31	11.93	0.0	0.0	0610006F02Rik 0610009C03Rik 0610011D08Rik 0610033H09Rik 0610039K22Rik 0610039N19Rik 0610040B21Rik 0710001E13Rik 1010001D01Rik 1100001A21Rik 1100001D10Rik 1110006I15Rik 1110017C15Rik 1110020A09Rik 1110020C13Rik 1110030L07Rik 1110032N12Rik 1110056N09Rik 1110060O18Rik 1190003K14Rik 1300002F13Rik 1300010K09Rik 1500031N24Rik 1700006F03Rik 1700009P13Rik 1700029K01Rik 1700030A21Rik 1700073K01Rik 1700095…
36	V$GATA_C: GATA binding site	1928	1928	2567	5732	5944	21.26	11.93	0.0	0.0	0610006O14Rik 0610009C03Rik 0610011D08Rik 0610042I15Rik 1110020C13Rik 1110021H02Rik 1110030K22Rik 1110032N12Rik 1110054N06Rik 1190003K14Rik 1200016B17Rik 1500031N24Rik 1500040F11Rik 1700006F03Rik 1700019I23Rik 1700030A21Rik 1700051I12Rik 1700073K01Rik 1700095N21Rik 1810018L02Rik 1810020E01Rik 1810033A06Rik 1810045K17Rik 1810057B09Rik 2010002A20Rik 2010012F05Rik 2010308M01Rik 2010321J07Rik 2200003…
37	V$HNF3B_01: Hepatocyte Nuclear Factor 3beta	3181	3181	1314	8901	2775	21.23	11.93	0.0	0.0	0610006F02Rik 0610011D08Rik 0610033H09Rik 0610039A15Rik 0610039K22Rik 0610039N19Rik 0610040B21Rik 0610042I15Rik 0710001E13Rik 1010001D01Rik 1100001A21Rik 1110006I15Rik 1110013G13Rik 1110017C15Rik 1110020A09Rik 1110020C13Rik 1110021H02Rik 1110030H18Rik 1110030K22Rik 1110030L07Rik 1110032N12Rik 1110054N06Rik 1110056N09Rik 1110060O18Rik 1190003K14Rik 1200016B17Rik 1300002F13Rik 1500001H12Rik 1500031…
38	V$EVI1_04: ectopic viral integration site 1 encoded factor	3155	3155	1340	8831	2845	20.69	11.93	0.0	0.0	0610006F02Rik 0610006O14Rik 0610009C03Rik 0610011D08Rik 0610033H09Rik 0610039A15Rik 0610039K22Rik 0610039N19Rik 1010001D01Rik 1100001A21Rik 1100001D10Rik 1110006I15Rik 1110013G13Rik 1110020A09Rik 1110030H18Rik 1110030K22Rik 1110030L07Rik 1110032N12Rik 1110054N06Rik 1110056N09Rik 1110060O18Rik 1200016B17Rik 1300010K09Rik 1500001H12Rik 1500010M16Rik 1500031N24Rik 1700006D24Rik 1700006F03Rik 1700009…
39	V$E2A_Q2	2860	2860	1635	6727	4949	20.64	11.93	27.25	24.41	0610006F02Rik 0610007A15Rik 0610009C03Rik 0610011D08Rik 0610033H09Rik 0610039K22Rik 0610039N19Rik 0610040B21Rik 0710001E13Rik 1010001D01Rik 1100001D10Rik 1110007C05Rik 1110011D13Rik 1110013G13Rik 1110017C15Rik 1110020A09Rik 1110020C13Rik 1110021E09Rik 1110021H02Rik 1110030H18Rik 1110030K22Rik 1110030L07Rik 1110054N06Rik 1110056N09Rik 1110060O18Rik 1190003K14Rik 1200016B17Rik 1300010K09Rik 1500001…
40	V$E2F1_Q4: E2F-1	1463	1463	3032	3147	8529	20.62	11.93	27.29	24.41	0610007A15Rik 0610011D08Rik 0610033H09Rik 0610040B21Rik 0610042I15Rik 0710001E13Rik 1100001A21Rik 1100001D10Rik 1110017C15Rik 1110021E09Rik 1110030H18Rik 1110032N12Rik 1110054N06Rik 1110056N09Rik 1110063F24Rik 1500040F11Rik 1700009P13Rik 1810011K17Rik 1810015M01Rik 1810044O22Rik 1810045K17Rik 1810057B09Rik 2210412K09Rik 2300004C15Rik 2310001H13Rik 2310010G13Rik 2310043K02Rik 2310058A11Rik 2310066…
41	V$FOXD3_01: fork head box D3	3712	3712	783	10145	1531	19.62	11.93	0.0	0.0	0610006F02Rik 0610006O14Rik 0610007A15Rik 0610009C03Rik 0610011D08Rik 0610033H09Rik 0610039A15Rik 0610039K22Rik 0610039N19Rik 0610040B21Rik 0610042I15Rik 0710001E13Rik 1010001D01Rik 1100001A21Rik 1100001D10Rik 1110006I15Rik 1110013G13Rik 1110017C15Rik 1110020A09Rik 1110020C13Rik 1110021E09Rik 1110021H02Rik 1110030H18Rik 1110030K22Rik 1110030L07Rik 1110032N12Rik 1110054N06Rik 1110056N09Rik 1110060…
42	V$GATA2_03: GATA-binding factor 2	1176	1176	3319	3688	7988	19.15	11.93	0.0	0.0	0610039N19Rik 0610040B21Rik 1110020A09Rik 1110020C13Rik 1110021H02Rik 1110030H18Rik 1200016B17Rik 1500031N24Rik 1700019I23Rik 1700025B16Rik 1700029K01Rik 1700030A21Rik 1810033A06Rik 1810060D16Rik 2010002A20Rik 2010005O13Rik 2010012F05Rik 2010321J07Rik 2310016N21Rik 2400006A19Rik 2610036N15Rik 2610311I19Rik 2700069A02Rik 4632409L19Rik 4633402N23Rik 4930422J18Rik 4930442L21Rik 4931420D14Rik 4933409…
43	V$XFD2_01: Xenopus fork head domain factor 2	902	902	3593	2923	8753	18.68	11.93	0.0	0.0	0610039K22Rik 1010001D01Rik 1110017C15Rik 1110030H18Rik 1110030K22Rik 1110030L07Rik 1110054N06Rik 1200016B17Rik 1500031N24Rik 1700029K01Rik 1700030A21Rik 1810031K02Rik 2010002A20Rik 2200003E03Rik 2310061B02Rik 2410004C24Rik 2410011G03Rik 2410018G23Rik 2410141M05Rik 2410195B05Rik 2510001I10Rik 2600002E23Rik 2610027O18Rik 2610311I19Rik 2610318K02Rik 2700069A02Rik 2700083B06Rik 2810429O05Rik 4833420…
44	V$WHN_B: winged-helix factor nude	1254	1254	3241	2662	9014	18.6	11.93	25.27	22.47	0610033H09Rik 0610040B21Rik 1100001A21Rik 1100001D10Rik 1110013G13Rik 1110017C15Rik 1110021E09Rik 1110030K22Rik 1110030L07Rik 1110056N09Rik 1200016B17Rik 1300002F13Rik 1500040F11Rik 1700006D24Rik 1700009P13Rik 1700019I23Rik 1700073K01Rik 1810008K03Rik 1810011K17Rik 1810020E01Rik 1810033A06Rik 1810044O22Rik 2010005A06Rik 2010005O13Rik 2310066N05Rik 2310079P12Rik 2400006A19Rik 2410011G03Rik 2410017…
45	V$PAX3_B: Pax-3 binding sites	2906	2906	1589	6881	4795	18.53	11.93	25.1	22.35	0610007A15Rik 0610009C03Rik 0610011D08Rik 0610039A15Rik 0610039K22Rik 0610040B21Rik 0610042I15Rik 1010001D01Rik 1100001D10Rik 1110006I15Rik 1110007C05Rik 1110011D13Rik 1110017C15Rik 1110021E09Rik 1110030H18Rik 1110030K22Rik 1110030L07Rik 1110032N12Rik 1110056N09Rik 1110060O18Rik 1110063F24Rik 1190003K14Rik 1200016B17Rik 1300002F13Rik 1300010K09Rik 1500010M16Rik 1500031N24Rik 1500040F11Rik 1700006…
46	V$POU6F1_01	269	269	4226	1067	10609	18.09	11.93	0.0	0.0	1110032N12Rik 1700030A21Rik 2010002A20Rik 2810036K01Rik 4833420K19Rik 4921524P20Rik 6530406M24Rik A830006N08Rik AA407930 Abce1 Acr Acrbp Adam24 Adh4 Adrm1 Akr1b8 Akr1c6 Ankrd5 Apg16l Arhgef7 Aurkc BC003479 BC014685 BC016495 Bcl11b Bcl7b Bnipl Bpnt1 Bucs1 C1qb C1s C430014D17Rik C6 Cabc1 Cacna1d Cacna2d1 Cadps Calcrl Capns1 Capza2 Casq2 Cast Ccnh Ccr5 Cct2 Ceacam9 Chchd5 Chkb Cias1 Cklfsf7 Cnga1 Cn…
47	V$LPOLYA_B: Lentiviral Poly A signal	783	783	3712	2568	9108	17.15	11.93	0.0	0.0	0610039A15Rik 1010001D01Rik 1110021E09Rik 1110032N12Rik 1700051I12Rik 1700073K01Rik 1810057B09Rik 2010002A20Rik 2010012F05Rik 2010308M01Rik 2200003E03Rik 2310058A11Rik 2310066N05Rik 2410129E14Rik 2410195B05Rik 2510010F15Rik 2610318K02Rik 2700050P07Rik 2700082D03Rik 2810475A17Rik 3110006P09Rik 4921507I02Rik 4921508O11Rik 4931420D14Rik 4933425F03Rik 4933428I03Rik 5730537D05Rik 5830472H07Rik 6030446…
48	V$HNF1_C: Hepatic nuclear factor 1	1362	1362	3133	4163	7513	17.04	11.93	0.0	0.0	0610006F02Rik 0610006O14Rik 0610007A15Rik 0610011D08Rik 0610033H09Rik 0610040B21Rik 0610042I15Rik 1110013G13Rik 1110017C15Rik 1110020C13Rik 1110021E09Rik 1110021H02Rik 1190003K14Rik 1700020M16Rik 1700029K01Rik 1700030A21Rik 1700073K01Rik 1700095N21Rik 1810018L02Rik 1810020E01Rik 1810060D16Rik 2010002A20Rik 2010005O13Rik 2010321J07Rik 2200003E03Rik 2210409M21Rik 2300004C15Rik 2310001N14Rik 2310016…
49	V$E2F_Q4: E2F	1708	1708	2787	3806	7870	16.99	11.93	23.54	20.84	0610007A15Rik 0610009C03Rik 0610039A15Rik 0610040B21Rik 0610042I15Rik 0710001E13Rik 1100001A21Rik 1100001D10Rik 1110006I15Rik 1110007C05Rik 1110017C15Rik 1110021E09Rik 1110056N09Rik 1110063F24Rik 1200016B17Rik 1500001H12Rik 1500040F11Rik 1700009P13Rik 1700073K01Rik 1810008K03Rik 1810014L12Rik 1810015M01Rik 1810020E01Rik 1810045K17Rik 1810057B09Rik 2010005O13Rik 2210412K09Rik 2300004C15Rik 2310010…
50	V$CETS168_Q6	2958	2958	1537	7055	4621	16.25	11.93	22.79	20.13	0610006F02Rik 0610006O14Rik 0610007A15Rik 0610009C03Rik 0610011D08Rik 0610033H09Rik 0610039A15Rik 0610039K22Rik 0610039N19Rik 0610040B21Rik 0610042I15Rik 0710001E13Rik 1010001D01Rik 1100001A21Rik 1100001D10Rik 1110006I15Rik 1110007C05Rik 1110011D13Rik 1110013G13Rik 1110017C15Rik 1110020C13Rik 1110021E09Rik 1110030H18Rik 1110030K22Rik 1110030L07Rik 1110032N12Rik 1110056N09Rik 1110060O18Rik 1190003…
51	V$SREBP1_Q6	1657	1657	2838	3693	7983	16.0	11.93	22.54	19.91	0610007A15Rik 0610009C03Rik 0610039A15Rik 0610039N19Rik 0610040B21Rik 1100001D10Rik 1110006I15Rik 1110007C05Rik 1110011D13Rik 1110017C15Rik 1110030H18Rik 1110030K22Rik 1110030L07Rik 1110054N06Rik 1190003K14Rik 1300010K09Rik 1500001H12Rik 1700009P13Rik 1700073K01Rik 1700095N21Rik 1810008K03Rik 1810011K17Rik 2010002A20Rik 2210409M21Rik 2210412K09Rik 2310001H13Rik 2310001N14Rik 2310016N21Rik 2310043…
52	V$NKX25_02: homeo domain factor Nkx-2.5/Csx, tinman homolog	1652	1652	2843	4915	6761	15.48	11.93	0.0	0.0	0610006O14Rik 0610009C03Rik 0610033H09Rik 0610039A15Rik 0610040B21Rik 0710001E13Rik 1100001A21Rik 1110006I15Rik 1110017C15Rik 1110020A09Rik 1110020C13Rik 1110021E09Rik 1110021H02Rik 1110030K22Rik 1200016B17Rik 1500040F11Rik 1700025B16Rik 1700029K01Rik 1700030A21Rik 1700095N21Rik 1810014L12Rik 1810015M01Rik 1810018L02Rik 1810031K02Rik 1810044O22Rik 1810045K17Rik 1810060D16Rik 2010002A20Rik 2010012…
53	V$CEBPDELTA_Q6	3177	3177	1318	8812	2864	15.19	11.93	0.0	0.0	0610006F02Rik 0610006O14Rik 0610009C03Rik 0610033H09Rik 0610039A15Rik 0610039K22Rik 0610040B21Rik 0710001E13Rik 1100001A21Rik 1110006I15Rik 1110013G13Rik 1110020A09Rik 1110020C13Rik 1110021E09Rik 1110021H02Rik 1110030K22Rik 1110030L07Rik 1110032N12Rik 1110054N06Rik 1110060O18Rik 1110063F24Rik 1190003K14Rik 1200016B17Rik 1300010K09Rik 1500001H12Rik 1500010M16Rik 1500031N24Rik 1500040F11Rik 1700006…
54	V$CREL_01: c-Rel	3423	3423	1072	8337	3339	14.8	11.93	21.39	18.81	0610006F02Rik 0610006O14Rik 0610009C03Rik 0610011D08Rik 0610039K22Rik 0610039N19Rik 0610040B21Rik 0710001E13Rik 1010001D01Rik 1100001D10Rik 1110006I15Rik 1110011D13Rik 1110013G13Rik 1110017C15Rik 1110020A09Rik 1110021E09Rik 1110030H18Rik 1110030K22Rik 1110030L07Rik 1110032N12Rik 1110054N06Rik 1110060O18Rik 1110063F24Rik 1190003K14Rik 1200016B17Rik 1300002F13Rik 1300010K09Rik 1500001H12Rik 1500010…
55	V$XFD1_01: Xenopus fork head domain factor 1	617	617	3878	2062	9614	14.57	11.93	0.0	0.0	0610011D08Rik 0610033H09Rik 1110006I15Rik 1110017C15Rik 1110030L07Rik 1110032N12Rik 1300002F13Rik 1700006D24Rik 1700020M16Rik 1700095N21Rik 1810015M01Rik 2010308M01Rik 2300004C15Rik 2410016F01Rik 2410141M05Rik 2610205H19Rik 2610311I19Rik 2610319K07Rik 2700083B06Rik 2810475A17Rik 4833420K19Rik 4921507I02Rik 4930539P14Rik 5730409F24Rik 5730421E18Rik 5730436H21Rik 6030457N17Rik AA407930 AF067063 AI1…
56	V$NKX3A_01: NK class homeobox factor 3A	753	753	3742	2443	9233	14.17	11.93	0.0	0.0	0610033H09Rik 0610039K22Rik 1110021H02Rik 1110030H18Rik 1110030L07Rik 1190003K14Rik 1700009P13Rik 1700073K01Rik 1810014L12Rik 1810033A06Rik 1810045K17Rik 1810057B09Rik 2010002A20Rik 2010012F05Rik 2210409M21Rik 2310001H13Rik 2310010G13Rik 2310043K02Rik 2310044P18Rik 2410011G03Rik 2410016F01Rik 2410018G23Rik 2410080P20Rik 2600017H08Rik 2610019I03Rik 2610205H19Rik 2610311I19Rik 2700069A02Rik 2700083…
57	V$HNF3ALPHA_Q6	3642	3642	853	9921	1755	14.09	11.93	0.0	0.0	0610006F02Rik 0610009C03Rik 0610011D08Rik 0610033H09Rik 0610039A15Rik 0610039K22Rik 0610039N19Rik 0610040B21Rik 0710001E13Rik 1010001D01Rik 1100001A21Rik 1110006I15Rik 1110017C15Rik 1110020A09Rik 1110020C13Rik 1110021E09Rik 1110021H02Rik 1110030H18Rik 1110030K22Rik 1110030L07Rik 1110032N12Rik 1110054N06Rik 1190003K14Rik 1200016B17Rik 1300002F13Rik 1500001H12Rik 1500010M16Rik 1500031N24Rik 1500040…
58	V$FOXJ2_01: fork head box J 2	2024	2024	2471	5866	5810	13.84	11.93	0.0	0.0	0610011D08Rik 0610033H09Rik 0610039A15Rik 0610039K22Rik 1010001D01Rik 1110006I15Rik 1110017C15Rik 1110020A09Rik 1110020C13Rik 1110021H02Rik 1110030L07Rik 1110032N12Rik 1190003K14Rik 1200016B17Rik 1300002F13Rik 1500001H12Rik 1500010M16Rik 1500031N24Rik 1700006D24Rik 1700020M16Rik 1700029K01Rik 1700073K01Rik 1700095N21Rik 1810011K17Rik 1810015M01Rik 1810018L02Rik 1810020E01Rik 1810031K02Rik 1810044…
59	V$AHR_Q5: aryl hydrocarbon / dioxin receptor	648	648	3847	1279	10397	13.71	11.93	20.51	17.96	0610009C03Rik 0610033H09Rik 0610039A15Rik 0710001E13Rik 1010001D01Rik 1110006I15Rik 1110017C15Rik 1110063F24Rik 1300002F13Rik 1300010K09Rik 1700095N21Rik 1810015M01Rik 1810031K02Rik 2210409M21Rik 2310001H13Rik 2310043K02Rik 2310067E08Rik 2410006F12Rik 2410017I18Rik 2410018G23Rik 2410118I19Rik 2410195B05Rik 2610020N02Rik 2700050P07Rik 2700082D03Rik 2700087H15Rik 4930579A11Rik 4933412H03Rik 5033425…
60	V$S8_01: S8	304	304	4191	1131	10545	13.57	11.93	0.0	0.0	0710001E13Rik 1200016B17Rik 1810018L02Rik 2410006F12Rik 2700069A02Rik 3110006P09Rik AA407930 AI132321 Aadac Abcd4 Acvr2b Agrp Akr1c6 Alas1 Aldrl6 Ambn Amhr2 Ampd2 Amy2 Anxa10 Ap2a1 Ap3s1 Apobec2 Arhgap10 Arhgap5 Arhgdib Asah3 Asb4 Ascc2 Atp5b Atp5l Atp6v1c1 B4galt6 BC002216 BC003993 BC021438 BC022960 Bzrp Bzrpl1 C6 C730036B14Rik Calcrl Calm3 Car1 Ccl28 Ccna1 Ccnk Ccr3 Cd163 Cd84 Cdc25a Cdc42ep3 C…
61	V$CREB_Q2_01	1531	1531	2964	3423	8253	13.09	11.93	19.59	17.07	0610006O14Rik 0610009C03Rik 0610011D08Rik 0610039A15Rik 0610040B21Rik 0610042I15Rik 1010001D01Rik 1100001A21Rik 1100001D10Rik 1110007C05Rik 1110013G13Rik 1110017C15Rik 1110021E09Rik 1110060O18Rik 1200016B17Rik 1300002F13Rik 1300010K09Rik 1700006D24Rik 1700009P13Rik 1700025B16Rik 1700030A21Rik 1700051I12Rik 1700073K01Rik 1700095N21Rik 1810008K03Rik 1810011K17Rik 1810015M01Rik 1810018L02Rik 1810045…
62	V$HFH3_01: HFH-3 (HNF3/fork head homolog 3)	1934	1934	2561	5617	6059	13.04	11.93	0.0	0.0	0610009C03Rik 0610011D08Rik 0610033H09Rik 0610039A15Rik 0610039K22Rik 0610040B21Rik 1010001D01Rik 1110006I15Rik 1110017C15Rik 1110020A09Rik 1110020C13Rik 1110021H02Rik 1110030L07Rik 1110032N12Rik 1110054N06Rik 1190003K14Rik 1200016B17Rik 1300002F13Rik 1500001H12Rik 1500010M16Rik 1500031N24Rik 1700020M16Rik 1700029K01Rik 1700030A21Rik 1700073K01Rik 1810011K17Rik 1810018L02Rik 1810020E01Rik 1810044…
63	V$GATA2_02: GATA-binding factor 2	1380	1380	3115	4127	7549	11.87	11.93	0.0	0.0	0610006O14Rik 0610039N19Rik 0610040B21Rik 1110020C13Rik 1110021H02Rik 1110032N12Rik 1200016B17Rik 1500031N24Rik 1500040F11Rik 1700006F03Rik 1700019I23Rik 1700025B16Rik 1700030A21Rik 1700051I12Rik 1810018L02Rik 1810045K17Rik 1810060D16Rik 2010002A20Rik 2010012F05Rik 2010308M01Rik 2010321J07Rik 2310016N21Rik 2310058A11Rik 2400006A19Rik 2410170E21Rik 2610019I03Rik 2610036N15Rik 2610311I19Rik 2610318…
64	V$HFH1_01: HNF-3/Fkh Homolog 1	485	485	4010	1646	10030	11.79	11.93	0.0	0.0	0610039K22Rik 1010001D01Rik 1110020A09Rik 1110020C13Rik 1110030L07Rik 1200016B17Rik 2010002A20Rik 2310058A11Rik 2310061B02Rik 2410011G03Rik 2410195B05Rik 2600002E23Rik 2610027O18Rik 2610318K02Rik 2700083B06Rik 2810429O05Rik 4833420K19Rik 4930470D19Rik 4930579A11Rik 5730537D05Rik 6530406M24Rik Aadac Abcb10 Abcb1a Abcb9 Abcc10 Abcd4 Acadm Acas2 Acvr1b Ada Adam1b Adam26 Adck4 Add3 Adfp Adh1 Ahrr Aka…
65	V$E2F1_Q4_01	1071	1071	3424	2309	9367	11.79	11.93	18.36	15.88	0610007A15Rik 0610009C03Rik 0610011D08Rik 0610042I15Rik 0710001E13Rik 1100001A21Rik 1100001D10Rik 1110007C05Rik 1110017C15Rik 1110021E09Rik 1110030L07Rik 1110032N12Rik 1110054N06Rik 1110056N09Rik 1200016B17Rik 1500001H12Rik 1500040F11Rik 1700009P13Rik 1700025B16Rik 1810015M01Rik 1810057B09Rik 2010005O13Rik 2210412K09Rik 2300004C15Rik 2310043K02Rik 2310058A11Rik 2310066N05Rik 2310079P12Rik 2410016…
66	V$VMW65_Q6	1778	1778	2717	5184	6492	11.77	11.93	0.0	0.0	0610006O14Rik 0610009C03Rik 0610011D08Rik 0610033H09Rik 0610039A15Rik 0610039N19Rik 0710001E13Rik 1100001A21Rik 1110013G13Rik 1110021H02Rik 1110030K22Rik 1110032N12Rik 1110054N06Rik 1200016B17Rik 1300010K09Rik 1500031N24Rik 1500040F11Rik 1700006D24Rik 1700009P13Rik 1700020M16Rik 1700029K01Rik 1700073K01Rik 1810014L12Rik 1810015M01Rik 1810033A06Rik 1810060D16Rik 2010002A20Rik 2210409M21Rik 2300004…
67	V$HFH8_01: HNF-3/Fkh Homolog-8	561	561	3934	1862	9814	11.58	11.93	0.0	0.0	0610039A15Rik 0610039K22Rik 1010001D01Rik 1110030L07Rik 1200016B17Rik 1500031N24Rik 1700006D24Rik 1700030A21Rik 2010002A20Rik 2310061B02Rik 2410004C24Rik 2410011G03Rik 2410195B05Rik 2600002E23Rik 2610027O18Rik 2610318K02Rik 2700069A02Rik 2700083B06Rik 2810429O05Rik 4930579A11Rik 6530406M24Rik Aadac Abcb10 Abcb4 Abcb9 Abcc10 Abcd4 Acadm Acas2 Actg2 Acvr1b Adam1b Adam26 Adck4 Add3 Adh1 Adh4 Ahrr Ak…
68	V$GABP_B: GA binding protein	472	472	4023	902	10774	11.11	11.93	17.98	15.53	0610033H09Rik 0610039K22Rik 0610042I15Rik 1100001A21Rik 1110006I15Rik 1110017C15Rik 1110020C13Rik 1110030H18Rik 1110032N12Rik 1500010M16Rik 1500040F11Rik 1700009P13Rik 1700020M16Rik 1700025B16Rik 2210409M21Rik 2410141M05Rik 2510010F15Rik 2610027O18Rik 2610318K02Rik 2810021O14Rik 2810036K01Rik 4833420K19Rik 4930470D19Rik 4930542G03Rik 4930579A11Rik 4933412H03Rik 4933424N09Rik 5730409F24Rik 5730436…
69	V$E2F_Q4_01	975	975	3520	2091	9585	10.77	11.93	17.33	14.91	0610007A15Rik 0610009C03Rik 0610011D08Rik 0610042I15Rik 0710001E13Rik 1100001A21Rik 1110007C05Rik 1110017C15Rik 1110021E09Rik 1110056N09Rik 1200016B17Rik 1500001H12Rik 1500040F11Rik 1700009P13Rik 1700025B16Rik 1810015M01Rik 1810057B09Rik 2010005O13Rik 2210412K09Rik 2300004C15Rik 2310043K02Rik 2310058A11Rik 2310066N05Rik 2310079P12Rik 2410016F01Rik 2410141M05Rik 2510001I10Rik 2510015F01Rik 2610027…
70	V$SMAD4_Q6	2027	2027	2468	4725	6951	10.4	11.93	16.76	14.37	0610006O14Rik 0610007A15Rik 0610039A15Rik 0610039K22Rik 0610039N19Rik 0610040B21Rik 0710001E13Rik 1010001D01Rik 1100001D10Rik 1110011D13Rik 1110030K22Rik 1110030L07Rik 1110056N09Rik 1110063F24Rik 1190003K14Rik 1200016B17Rik 1300002F13Rik 1500001H12Rik 1700009P13Rik 1700025B16Rik 1700030A21Rik 1700095N21Rik 1810011K17Rik 1810031K02Rik 1810057B09Rik 2010005O13Rik 2010012F05Rik 2210412K09Rik 2300004…
71	V$GATA1_06: GATA-binding factor 1	1148	1148	3347	3474	8202	10.37	11.93	0.0	0.0	0610006O14Rik 0610039N19Rik 0610040B21Rik 1110020C13Rik 1110021H02Rik 1110032N12Rik 1200016B17Rik 1500031N24Rik 1500040F11Rik 1700019I23Rik 1700025B16Rik 1700029K01Rik 1700030A21Rik 1700051I12Rik 2010002A20Rik 2010012F05Rik 2010321J07Rik 2300004C15Rik 2310016N21Rik 2410170E21Rik 2610036N15Rik 2610311I19Rik 2610318K02Rik 2700069A02Rik 4632409L19Rik 4633402N23Rik 4833441J24Rik 4921507I02Rik 4921508…
72	V$MTATA_B: Muscle TATA box	2000	2000	2495	5737	5939	10.2	11.93	0.0	0.0	0610006F02Rik 0610009C03Rik 0610011D08Rik 0610042I15Rik 0710001E13Rik 1010001D01Rik 1110006I15Rik 1110013G13Rik 1110017C15Rik 1110021H02Rik 1110030H18Rik 1110032N12Rik 1110054N06Rik 1190003K14Rik 1300002F13Rik 1700006F03Rik 1700009P13Rik 1700025B16Rik 1700029K01Rik 1700030A21Rik 1700095N21Rik 1810008K03Rik 1810018L02Rik 1810031K02Rik 1810033A06Rik 2010002A20Rik 2010012F05Rik 2300004C15Rik 2310010…
73	V$CREB_Q4_01	1447	1447	3048	3265	8411	9.99	11.93	16.4	14.04	0610006O14Rik 0610009C03Rik 0610011D08Rik 0610039A15Rik 0610040B21Rik 0610042I15Rik 1010001D01Rik 1100001A21Rik 1110007C05Rik 1110013G13Rik 1110017C15Rik 1110021E09Rik 1110030L07Rik 1110060O18Rik 1200016B17Rik 1300002F13Rik 1300010K09Rik 1700009P13Rik 1700025B16Rik 1700030A21Rik 1700051I12Rik 1700073K01Rik 1810008K03Rik 1810011K17Rik 1810015M01Rik 1810018L02Rik 1810045K17Rik 1810057B09Rik 2010005…
74	V$SMAD3_Q6	2743	2743	1752	6595	5081	9.93	11.93	16.29	13.96	0610006F02Rik 0610006O14Rik 0610007A15Rik 0610009C03Rik 0610011D08Rik 0610039A15Rik 0610039K22Rik 0610039N19Rik 0610040B21Rik 0710001E13Rik 1100001D10Rik 1110011D13Rik 1110013G13Rik 1110017C15Rik 1110020C13Rik 1110021E09Rik 1110021H02Rik 1110030L07Rik 1110054N06Rik 1110063F24Rik 1190003K14Rik 1300002F13Rik 1500001H12Rik 1500031N24Rik 1500040F11Rik 1700006F03Rik 1700009P13Rik 1700019I23Rik 1700020…
75	V$HNF1_01: hepatic nuclear factor 1	694	694	3801	2213	9463	9.8	11.93	0.0	0.0	0610006F02Rik 0610007A15Rik 0610033H09Rik 0610039A15Rik 0610042I15Rik 0710001E13Rik 1110013G13Rik 1110020C13Rik 1110021H02Rik 1500010M16Rik 1500031N24Rik 1700073K01Rik 1810018L02Rik 1810031K02Rik 2010002A20Rik 2010321J07Rik 2300004C15Rik 2310044P18Rik 2310058A11Rik 2310061B02Rik 2310066N05Rik 2700050P07Rik 2810004N20Rik 2810441C07Rik 4833420K19Rik 5730436H21Rik 6030457N17Rik 6530406M24Rik 9130020…
76	V$FOXO4_01: fork head box O4	2963	2963	1532	8193	3483	9.68	11.93	0.0	0.0	0610006O14Rik 0610007A15Rik 0610009C03Rik 0610039A15Rik 0610039K22Rik 0610039N19Rik 0610042I15Rik 0710001E13Rik 1010001D01Rik 1100001A21Rik 1100001D10Rik 1110006I15Rik 1110007C05Rik 1110017C15Rik 1110020A09Rik 1110020C13Rik 1110021H02Rik 1110030H18Rik 1110030K22Rik 1110030L07Rik 1110032N12Rik 1110054N06Rik 1110056N09Rik 1110060O18Rik 1190003K14Rik 1200016B17Rik 1500031N24Rik 1500040F11Rik 1700006…
77	V$CREBATF_Q6	1436	1436	3059	3243	8433	9.67	11.93	16.08	13.78	0610006O14Rik 0610009C03Rik 0610011D08Rik 0610039A15Rik 0610040B21Rik 0610042I15Rik 1010001D01Rik 1100001A21Rik 1110007C05Rik 1110013G13Rik 1110017C15Rik 1110021E09Rik 1110030L07Rik 1110060O18Rik 1200016B17Rik 1300002F13Rik 1300010K09Rik 1700009P13Rik 1700025B16Rik 1700030A21Rik 1700051I12Rik 1700073K01Rik 1810008K03Rik 1810011K17Rik 1810015M01Rik 1810018L02Rik 1810045K17Rik 1810057B09Rik 2010005…
78	V$CDC5_01: cell division control protein 5	3844	3844	651	10341	1335	9.4	11.93	0.0	0.0	0610006F02Rik 0610006O14Rik 0610007A15Rik 0610009C03Rik 0610011D08Rik 0610033H09Rik 0610039A15Rik 0610039K22Rik 0610039N19Rik 0610040B21Rik 0610042I15Rik 0710001E13Rik 1010001D01Rik 1100001A21Rik 1100001D10Rik 1110006I15Rik 1110013G13Rik 1110017C15Rik 1110020A09Rik 1110021E09Rik 1110021H02Rik 1110030H18Rik 1110030K22Rik 1110030L07Rik 1110032N12Rik 1110054N06Rik 1110056N09Rik 1110060O18Rik 1110063…
79	V$VMAF_01: v-Maf	2962	2962	1533	7188	4488	9.26	11.93	15.63	13.35	0610006F02Rik 0610006O14Rik 0610007A15Rik 0610039A15Rik 0610039N19Rik 0610040B21Rik 0610042I15Rik 0710001E13Rik 1010001D01Rik 1100001A21Rik 1100001D10Rik 1110007C05Rik 1110017C15Rik 1110020C13Rik 1110030K22Rik 1110054N06Rik 1110056N09Rik 1110060O18Rik 1110063F24Rik 1190003K14Rik 1200016B17Rik 1300002F13Rik 1300010K09Rik 1500001H12Rik 1500040F11Rik 1700020M16Rik 1700025B16Rik 1700029K01Rik 1700030…
80	V$TAL1_Q6	2022	2022	2473	4735	6941	9.21	11.93	15.54	13.29	0610007A15Rik 0610009C03Rik 0610011D08Rik 0610039K22Rik 0610039N19Rik 0610040B21Rik 0610042I15Rik 0710001E13Rik 1100001D10Rik 1110020A09Rik 1110020C13Rik 1110021E09Rik 1110030H18Rik 1110030K22Rik 1110030L07Rik 1110054N06Rik 1110056N09Rik 1200016B17Rik 1300010K09Rik 1500001H12Rik 1500010M16Rik 1500031N24Rik 1700019I23Rik 1700020M16Rik 1700030A21Rik 1700051I12Rik 1700095N21Rik 1810008K03Rik 1810011…
81	V$NKX22_01: NK2 class homeobox factor 2	487	487	4008	1613	10063	8.89	11.93	0.0	0.0	0610011D08Rik 0610039K22Rik 1100001A21Rik 1110030L07Rik 1110054N06Rik 1500031N24Rik 1700009P13Rik 1700073K01Rik 2610019I03Rik 2610318K02Rik 2700083B06Rik 2810021O14Rik 2810036K01Rik 3110005O21Rik 4933409D10Rik 4933412H03Rik A2bp1 AI851464 AV216087 Aadac Abcb11 Abcc10 Abcc3 Abcd3 Abpa Acrbp Acvr1b Adam19 Adam24 Adam26 Adamts8 Add3 Adipor2 Adm Akap8l Akr1b3 Akr1c6 Alpk2 Ampd2 Amy1 Angptl2 Angptl3 A…
82	V$LHX3_01: LIM homeobox transcription factor 3	281	281	4214	1010	10666	8.8	11.93	0.0	0.0	0710001E13Rik 1810060D16Rik 2010002A20Rik 2310067E08Rik 3830408P06Rik 4930579A11Rik 6030457N17Rik AA407930 AF067063 Abcb11 Abcd4 Actrt1 Acvr2 Acvr2b Adcy6 Alas2 Aldrl6 Amotl2 Aox4 Aqp4 Arhgap5 Arl6ip4 Asah3 Asb11 Asb5 Astn2 Atp5d B830009D23Rik BC003266 BC003993 BC027127 Baiap2 Barhl1 Bcar1 Bhlhb5 Birc1a Btbd1 Btbd14b Butr1 Bzrpl1 C6 Calcrl Car1 Cbx5 Ccr5 Cd163 Cd83 Cdc25a Cdc26 Cga Chchd6 Chrna1 …
83	V$IRF_Q6_01	1954	1954	2541	5575	6101	8.13	11.93	0.0	0.0	0610011D08Rik 0610039K22Rik 1100001A21Rik 1110013G13Rik 1110017C15Rik 1110020A09Rik 1110021H02Rik 1110030K22Rik 1500010M16Rik 1700006D24Rik 1700009P13Rik 1700030A21Rik 1700073K01Rik 1810015M01Rik 1810033A06Rik 1810044O22Rik 2010002A20Rik 2010005O13Rik 2010012F05Rik 2010308M01Rik 2010321J07Rik 2210412K09Rik 2310001N14Rik 2310010G13Rik 2310016N21Rik 2310044P18Rik 2310061B02Rik 2310079P12Rik 2400006…
84	V$FOX_Q2	3301	3301	1194	9003	2673	7.88	11.93	0.0	0.0	0610006F02Rik 0610009C03Rik 0610011D08Rik 0610033H09Rik 0610039A15Rik 0610039K22Rik 0610039N19Rik 0610040B21Rik 0710001E13Rik 1010001D01Rik 1100001A21Rik 1100001D10Rik 1110006I15Rik 1110011D13Rik 1110013G13Rik 1110017C15Rik 1110020A09Rik 1110020C13Rik 1110021E09Rik 1110021H02Rik 1110030H18Rik 1110030K22Rik 1110030L07Rik 1110032N12Rik 1110054N06Rik 1110056N09Rik 1110060O18Rik 1190003K14Rik 1200016…
85	V$AFP1_Q6	664	664	3831	2090	9586	7.35	11.52	0.0	0.0	0710001E13Rik 1110030K22Rik 1500031N24Rik 1500040F11Rik 1700030A21Rik 1700073K01Rik 1700095N21Rik 1810045K17Rik 1810060D16Rik 2010005O13Rik 2200003E03Rik 2310016N21Rik 2310044P18Rik 2410011G03Rik 2410080P20Rik 2410141M05Rik 2700050P07Rik 2810036K01Rik 2810475A17Rik 4632409L19Rik 4633402N23Rik 4833420K19Rik 4930579A11Rik 5730436H21Rik 6530406M24Rik 8430417G17Rik A230072I16Rik A630024B12Rik AF06706…
86	V$GATA1_03: GATA-binding factor 1	1423	1423	3072	4155	7521	7.29	11.52	0.0	0.0	0610006O14Rik 0610033H09Rik 0610039A15Rik 0610039K22Rik 0610039N19Rik 0610042I15Rik 1100001A21Rik 1110017C15Rik 1110032N12Rik 1110054N06Rik 1110056N09Rik 1110063F24Rik 1190003K14Rik 1500001H12Rik 1500040F11Rik 1700029K01Rik 1700073K01Rik 1810018L02Rik 2010002A20Rik 2010308M01Rik 2010321J07Rik 2210409M21Rik 2310010G13Rik 2310016N21Rik 2310066N05Rik 2310067G05Rik 2400006A19Rik 2410004C24Rik 2410006…
87	V$IPF1_Q4	833	833	3662	2556	9120	7.21	11.01	0.0	0.0	0710001E13Rik 1100001A21Rik 1110017C15Rik 1110020A09Rik 1110021H02Rik 1110032N12Rik 1110054N06Rik 1110060O18Rik 1500031N24Rik 1500040F11Rik 1700006D24Rik 1700025B16Rik 1700029K01Rik 1810018L02Rik 1810031K02Rik 2010002A20Rik 2310061B02Rik 2310066N05Rik 2410016F01Rik 2410030J07Rik 2410141M05Rik 2610036N15Rik 2700069A02Rik 2810021O14Rik 2810441C07Rik 4633402D15Rik 4833420K19Rik 4921507I02Rik 4921524…
88	V$CREB_02: cAMP-responsive element binding protein	563	563	3932	1159	10517	6.92	10.68	13.58	11.36	0610006O14Rik 0610009C03Rik 1110013G13Rik 1110060O18Rik 1200016B17Rik 1300002F13Rik 1300010K09Rik 1700051I12Rik 1700073K01Rik 1810011K17Rik 1810045K17Rik 1810057B09Rik 2010005A06Rik 2010005O13Rik 2310016N21Rik 2310058A11Rik 2310061B02Rik 2410011G03Rik 2410018G23Rik 2410129E14Rik 2610027O18Rik 2700050P07Rik 2810052M02Rik 5730466P16Rik 5730537D05Rik 5830461H18Rik 9830165K03Rik A630065K24Rik AA40793…
89	V$LDSPOLYA_B: Lentiviral Poly A downstream element	3496	3496	999	9466	2210	6.87	10.68	0.0	0.0	0610006F02Rik 0610011D08Rik 0610039A15Rik 0610039K22Rik 0610039N19Rik 0610040B21Rik 0610042I15Rik 0710001E13Rik 1010001D01Rik 1100001A21Rik 1100001D10Rik 1110006I15Rik 1110007C05Rik 1110011D13Rik 1110013G13Rik 1110017C15Rik 1110020A09Rik 1110020C13Rik 1110021H02Rik 1110030H18Rik 1110030K22Rik 1110030L07Rik 1110054N06Rik 1110060O18Rik 1110063F24Rik 1190003K14Rik 1200016B17Rik 1300002F13Rik 1500001…
90	V$HIF1_Q5: hypoxia-inducible factor 1	605	605	3890	1263	10413	6.57	10.54	13.18	10.98	0610011D08Rik 1100001D10Rik 1110007C05Rik 1110021E09Rik 1110030H18Rik 1110060O18Rik 1300010K09Rik 1500040F11Rik 1700095N21Rik 1810020E01Rik 1810033A06Rik 1810045K17Rik 2310067E08Rik 2310079P12Rik 2410016F01Rik 2410080P20Rik 2410170E21Rik 2510001I10Rik 2510015F01Rik 2610205H19Rik 2700082D03Rik 2700087H15Rik 2810429O05Rik 4633402N23Rik 4930422J18Rik 4930449E07Rik 4930488L10Rik 5033425B17Rik 5730421…
91	V$OCT1_05: octamer-binding factor 1	239	239	4256	858	10818	6.5	10.54	0.0	0.0	0610040B21Rik 1810015M01Rik 2400006A19Rik 2410011G03Rik 2700069A02Rik 5830442J12Rik 6330406P08Rik 9130411I17Rik AI838661 AU041707 Abce1 Acox2 Adora1 Adrm1 Aldh8a1 Anapc5 Angpt1 Anxa1 Anxa11 Armc6 Asb13 Asb8 Aspn Atp1a3 Atp1b2 B3gat3 BC021611 BC027174 Brs3 Bst2 Bteb1 Bucs1 C1qtnf3 Cacnb1 Calcrl Car13 Card10 Cbx5 Ccr5 Cd36 Cdh6 Cdx2 Ceacam11 Cept1 Cfhl1 Cias1 Clec4a2 Cnr2 Cps1 Creb3 Crygb Cse1l Csf…
92	V$AMEF2_Q6: myocyte enhancer factor	388	388	4107	1294	10382	6.44	10.54	0.0	0.0	1110006I15Rik 2310043K02Rik 2410011G03Rik 2610318K02Rik 2810429O05Rik 3110006P09Rik 4930449E07Rik 6530406M24Rik 9130411I17Rik A2bp1 Aadac Abcb11 Abcb4 Abi1 Acad8 Ace2 Acox1 Acta1 Adam24 Adamts8 Adat1 Afp Agr2 Agtr2 Ak1 Akap8l Angpt4 Ankfy1 Anxa13 Aox4 Aqp4 Arhgap10 Arid5b Arl2bp Arpc2 Asb12 Asna1 Aspscr1 Astn1 Atp6ap2 B3galt2 BC003236 BC003324 BC008103 BC022651 BC028663 BC054059 Bcap29 Bdkrb1 Bir…
93	V$FOXP3_Q4	2535	2535	1960	7039	4637	6.29	10.32	0.0	0.0	0610006F02Rik 0610006O14Rik 0610007A15Rik 0610011D08Rik 0610033H09Rik 0610039A15Rik 0610042I15Rik 1100001D10Rik 1110013G13Rik 1110020A09Rik 1110020C13Rik 1110021H02Rik 1110030H18Rik 1110030K22Rik 1110032N12Rik 1110056N09Rik 1110060O18Rik 1110063F24Rik 1190003K14Rik 1300002F13Rik 1300010K09Rik 1500001H12Rik 1500010M16Rik 1500040F11Rik 1700025B16Rik 1700029K01Rik 1700030A21Rik 1700051I12Rik 1700073…
94	V$NRF1_Q6	279	279	4216	517	11159	5.9	10.06	12.82	10.65	0610006O14Rik 0610042I15Rik 1110006I15Rik 1110020A09Rik 1300010K09Rik 1700006D24Rik 1810031K02Rik 2410129E14Rik 2610019I03Rik 2610311I19Rik 2810429O05Rik 4921524P20Rik 5830461H18Rik 6030404E16Rik 6030457N17Rik 9830165K03Rik A930011F22Rik Abcb10 Abcd3 Abce1 Abi1 Acad10 Acadm Acp1 Actr1a Adssl1 Akap8 Alas1 Amacr Apbb3 Apobec2 Arf6 Armc6 Arpc2 Arpc5 Arrb2 Atf5 Atp5g2 Atp5l Atpaf2 BC021438 BC038286 B…
95	V$OCT1_B: Octamer binding factor 1	210	210	4285	763	10913	5.81	9.73	0.0	0.0	0610040B21Rik 2210409M21Rik 2310058A11Rik 2410011G03Rik 5830442J12Rik 9130411I17Rik AU041707 Acadl Adat1 Adrm1 Aldh8a1 Alk Anapc5 Anxa1 Anxa11 Aqp2 Arl5 Asb13 Asb8 Atp1b2 Atp6v1c2 BC003324 BC018285 BC021611 BC034204 Bteb1 C1qtnf3 Car13 Cbx4 Ccr5 Cd36 Cdh6 Cdx2 Ceacam11 Ces1 Cfhl1 Cias1 Cmah Coq3 Creb3 Csf2rb1 Csf2rb2 Cyp2d10 Cyp2d9 D8Ertd594e Dcamkl1 Dci Ddx10 Defb3 Defb35 Defb9 Derl1 Dhrs2 Dhx36…
96	V$HNF6_Q6	382	382	4113	1262	10414	5.42	9.33	0.0	0.0	1110013G13Rik 1500010M16Rik 1500031N24Rik 1810020E01Rik 2010005O13Rik 2010308M01Rik 2200003E03Rik 2600017H08Rik 2700050P07Rik 2700082D03Rik 2810052M02Rik 4930542G03Rik 6430559E15Rik A630065K24Rik A930011F22Rik AV071179 Abcb4 Adam3 Add3 Agxt Akap3 Akr1a4 Akr1b8 Amy2 Angpt1 Apcs Aqp4 Arhgap24 Arhgap5 Arhgdib Arid5b Arnt2 Asb4 Asb6 Atp1b3 Atp2b2 Atp5l B4galt5 BB219290 BC006779 BC013491 BC016235 BC02…
97	V$NMYC_01: N-Myc	1069	1069	3426	2411	9265	5.29	9.25	11.63	9.49	0610040B21Rik 1010001D01Rik 1100001D10Rik 1110006I15Rik 1110007C05Rik 1110011D13Rik 1110030K22Rik 1110056N09Rik 1300010K09Rik 1500010M16Rik 1500040F11Rik 1700006D24Rik 1700019I23Rik 1700095N21Rik 1810008K03Rik 1810014L12Rik 1810015M01Rik 1810020E01Rik 2010321J07Rik 2310010G13Rik 2310067E08Rik 2410017I18Rik 2410080P20Rik 2410170E21Rik 2510015F01Rik 2600002E23Rik 2610020N02Rik 2610027O18Rik 2700083…
98	V$CDPCR1_01: cut-like homeodomain protein	3414	3414	1081	9233	2443	5.17	9.07	0.0	0.0	0610006F02Rik 0610006O14Rik 0610007A15Rik 0610011D08Rik 0610033H09Rik 0610039K22Rik 0610042I15Rik 0710001E13Rik 1010001D01Rik 1100001A21Rik 1100001D10Rik 1110011D13Rik 1110013G13Rik 1110017C15Rik 1110020A09Rik 1110020C13Rik 1110030H18Rik 1110030K22Rik 1110054N06Rik 1110060O18Rik 1110063F24Rik 1190003K14Rik 1200016B17Rik 1300002F13Rik 1300010K09Rik 1500001H12Rik 1500010M16Rik 1500031N24Rik 1500040…
99	V$TCF1P_Q6	3061	3061	1434	7543	4133	4.96	8.91	11.17	9.05	0610006F02Rik 0610006O14Rik 0610007A15Rik 0610033H09Rik 0610039A15Rik 0610039K22Rik 0710001E13Rik 1010001D01Rik 1100001A21Rik 1100001D10Rik 1110006I15Rik 1110007C05Rik 1110017C15Rik 1110020A09Rik 1110030H18Rik 1110030K22Rik 1110030L07Rik 1110056N09Rik 1110060O18Rik 1110063F24Rik 1190003K14Rik 1200016B17Rik 1300002F13Rik 1300010K09Rik 1500031N24Rik 1500040F11Rik 1700006D24Rik 1700009P13Rik 1700019…
100	V$TITF1_Q3: TTF-1, TITF1 (thyroid transcription factor 1)	1628	1628	2867	4640	7036	4.67	8.6	0.0	0.0	0610006F02Rik 0610006O14Rik 0610011D08Rik 0610033H09Rik 0610039A15Rik 0610039N19Rik 1010001D01Rik 1100001A21Rik 1110011D13Rik 1110021E09Rik 1110030H18Rik 1110030K22Rik 1110030L07Rik 1110060O18Rik 1200016B17Rik 1500031N24Rik 1700006D24Rik 1700020M16Rik 1700025B16Rik 1700029K01Rik 1700030A21Rik 1700051I12Rik 1700073K01Rik 1700095N21Rik 1810014L12Rik 1810015M01Rik 1810031K02Rik 1810057B09Rik 2010002…
101	V$HLF_01: hepatic leukemia factor	1216	1216	3279	3541	8135	4.54	8.43	0.0	0.0	0610033H09Rik 0610040B21Rik 1110011D13Rik 1110021H02Rik 1110030L07Rik 1110032N12Rik 1110056N09Rik 1190003K14Rik 1200016B17Rik 1300010K09Rik 1500010M16Rik 1500031N24Rik 1500040F11Rik 1700009P13Rik 1700025B16Rik 1700030A21Rik 1810044O22Rik 2010308M01Rik 2010321J07Rik 2200003E03Rik 2300004C15Rik 2310016N21Rik 2310043K02Rik 2310044P18Rik 2310061B02Rik 2310067E08Rik 2410017I18Rik 2410018G23Rik 2410030…
102	V$PAX6_Q2	997	997	3498	2249	9427	4.46	8.37	10.79	8.69	0610039K22Rik 0610039N19Rik 1110017C15Rik 1110020A09Rik 1110020C13Rik 1110021H02Rik 1110030K22Rik 1110030L07Rik 1110032N12Rik 1110063F24Rik 1700009P13Rik 1700020M16Rik 1700073K01Rik 1810008K03Rik 1810020E01Rik 1810031K02Rik 1810044O22Rik 2010012F05Rik 2310001N14Rik 2310044P18Rik 2310066N05Rik 2410011G03Rik 2410170E21Rik 2410195B05Rik 2510010F15Rik 2600017H08Rik 2610020N02Rik 2610036N15Rik 2700083…
103	V$EBF_Q6	1379	1379	3116	3204	8472	4.38	8.28	10.59	8.52	0610007A15Rik 0610011D08Rik 0610042I15Rik 1010001D01Rik 1100001A21Rik 1110006I15Rik 1110017C15Rik 1110020A09Rik 1110030H18Rik 1110054N06Rik 1190003K14Rik 1200016B17Rik 1300002F13Rik 1500040F11Rik 1700006F03Rik 1700019I23Rik 1700025B16Rik 1700051I12Rik 1810018L02Rik 1810033A06Rik 1810045K17Rik 2010002A20Rik 2010005A06Rik 2010005O13Rik 2300004C15Rik 2310067E08Rik 2400006A19Rik 2410004C24Rik 2410006…
104	V$MYC_Q2	930	930	3565	2090	9586	4.13	8.02	10.47	8.43	0610040B21Rik 1010001D01Rik 1100001D10Rik 1110006I15Rik 1110007C05Rik 1110011D13Rik 1110030K22Rik 1110056N09Rik 1500010M16Rik 1500040F11Rik 1700006D24Rik 1700019I23Rik 1700095N21Rik 1810008K03Rik 1810014L12Rik 1810015M01Rik 1810020E01Rik 2310010G13Rik 2310067E08Rik 2410017I18Rik 2410030J07Rik 2410080P20Rik 2410170E21Rik 2510015F01Rik 2600002E23Rik 2610020N02Rik 2610027O18Rik 2700083B06Rik 2810036…
105	V$ATF4_Q2: activating transcription factor 4	1187	1187	3308	2730	8946	4.04	7.95	10.28	8.27	0610007A15Rik 0610009C03Rik 0610039A15Rik 0610040B21Rik 1100001D10Rik 1110007C05Rik 1110013G13Rik 1110017C15Rik 1110021E09Rik 1110030L07Rik 1110054N06Rik 1110060O18Rik 1200016B17Rik 1300002F13Rik 1300010K09Rik 1500001H12Rik 1700009P13Rik 1700025B16Rik 1700030A21Rik 1700051I12Rik 1700073K01Rik 1700095N21Rik 1810008K03Rik 1810011K17Rik 2010002A20Rik 2010005O13Rik 2010012F05Rik 2210412K09Rik 2310001…
106	V$E2F_Q6_01	602	602	3893	1293	10383	4.01	7.95	10.51	8.45	0610007A15Rik 0710001E13Rik 1110056N09Rik 1200016B17Rik 1500001H12Rik 1500040F11Rik 1700025B16Rik 2210412K09Rik 2300004C15Rik 2310066N05Rik 2410141M05Rik 2510001I10Rik 2610027O18Rik 2610036N15Rik 2610311I19Rik 2810021O14Rik 2810036K01Rik 2810475A17Rik 4930542G03Rik 4930579A11Rik 4933428I03Rik 5031439A09Rik 5730466P16Rik 5930412E23Rik A230072I16Rik Abcf2 Abhd8 Acat1 Aco2 Acrbp Acsl4 Ada Adcy8 Adss…
107	V$E12_Q6	1271	1271	3224	2948	8728	3.7	7.58	9.9	7.9	0610006O14Rik 0610039K22Rik 0610039N19Rik 0610040B21Rik 0710001E13Rik 1100001D10Rik 1110007C05Rik 1110011D13Rik 1110020C13Rik 1110030K22Rik 1110060O18Rik 1190003K14Rik 1300010K09Rik 1700009P13Rik 1700020M16Rik 1700025B16Rik 1810008K03Rik 1810031K02Rik 1810033A06Rik 2010005A06Rik 2010005O13Rik 2310001H13Rik 2310016N21Rik 2310043K02Rik 2310067E08Rik 2310067G05Rik 2410011G03Rik 2410017I18Rik 2410030…
108	V$IRF7_01: interferon regulatory factor 7	2437	2437	2058	6719	4957	3.48	7.34	0.0	0.0	0610006F02Rik 0610006O14Rik 0610009C03Rik 0610011D08Rik 0610039A15Rik 0610039K22Rik 0610039N19Rik 0610040B21Rik 1100001A21Rik 1110007C05Rik 1110017C15Rik 1110020A09Rik 1110020C13Rik 1110030H18Rik 1110030K22Rik 1110030L07Rik 1110060O18Rik 1200016B17Rik 1500010M16Rik 1700006F03Rik 1700009P13Rik 1700019I23Rik 1700029K01Rik 1700030A21Rik 1700073K01Rik 1810014L12Rik 1810018L02Rik 1810033A06Rik 2010005…
109	V$OCT_C: Octamer binding site	244	244	4251	833	10843	3.32	7.15	0.0	0.0	0610040B21Rik 1810015M01Rik 2310058A11Rik 2410011G03Rik 2810429O05Rik 5830442J12Rik 6330406P08Rik 9130411I17Rik AU041707 Acp5 Adam2 Adat1 Adrm1 Aldh8a1 Alk Anapc5 Ankrd1 Anxa1 Anxa11 Anxa13 Armc6 Asb13 Asb8 Aspn Atp1b2 Atp6v0b Atp6v1c2 Aurkc BC013529 BC021611 Bst2 Bteb1 C1qtnf3 Cacnb1 Calcrl Calm4 Car13 Card10 Cdh15 Cdh6 Ceacam11 Cept1 Ces1 Cfhl1 Cmah Cpxm1 Creb3 Cse1l Csf2rb1 Csf2rb2 Cxxc1 Cyp2d…
110	V$E2F4DP2_01: E2F-4:DP-2 heterodimer	581	581	3914	1260	10416	2.91	6.74	9.38	7.44	0610039A15Rik 0610040B21Rik 1110006I15Rik 1110021E09Rik 1500010M16Rik 1700009P13Rik 2300004C15Rik 2310066N05Rik 2310079P12Rik 2410004C24Rik 2410016F01Rik 2510001I10Rik 2600002E23Rik 2610311I19Rik 2810475A17Rik 4930422J18Rik 4930488L10Rik 4930579A11Rik 4933424N09Rik 5730436H21Rik 5930412E23Rik Aamp Aatf Abcd4 Abi1 Acad10 Acbd6 Aco2 Acvr1 Acvr2 Ada Adamts10 Adcy8 Adh1 Aebp1 Agc1 Ak2 Aldh3b1 Als2 Al…
111	V$HIF1_Q3: hypoxia induced factor	424	424	4071	885	10791	2.89	6.68	9.49	7.54	0610006F02Rik 0610011D08Rik 1500010M16Rik 1500040F11Rik 1700019I23Rik 1700095N21Rik 1810018L02Rik 1810020E01Rik 1810033A06Rik 2310079P12Rik 2510001I10Rik 2610020N02Rik 2700082D03Rik 2810036K01Rik 3110040D16Rik 3830408P06Rik 4921507I02Rik 4930449E07Rik 5730421E18Rik 5730537D05Rik 6430559E15Rik Aatf Abcb6 Abcc10 Acas2 Aco2 Acox3 Acvr1b Adck4 Adipor2 Ahrr Alox12b Alx3 Amhr2 Ampd2 Angptl2 Anp32e Ap3m…
112	V$STAF_01: Se-Cys tRNA gene transcription activating factor	118	118	4377	193	11483	2.61	6.38	9.77	7.8	0610009C03Rik 0610040B21Rik 1500001H12Rik 1700009P13Rik 2300004C15Rik 2410004C24Rik 2410080P20Rik 2600017H08Rik 2610319K07Rik 2810475A17Rik 6030404E16Rik Acadvl Adh4 Adss Ap2s1 Arl10a Atp12a Atp5d Atp5g1 BC003993 BC021367 Bet1 Birc5 Brp16 Bzw1 Capn10 Ccnh Cct7 Cdc25a Cfdp1 Chm Cp Ctdp1 Dctn2 Ddx26 Ddx50 Denr Elavl4 Gbp4 Gpld1 Gtf2f1 Gtf2h4 Guca1a Hgfac Hod Hoxd1 Hsbp1 Hsp105 Ibsp Il17e Jund1 Kpna…
113	V$CACCCBINDINGFACTOR_Q6	420	420	4075	880	10796	2.57	6.32	9.16	7.26	1110006I15Rik 1110011D13Rik 1110060O18Rik 1500040F11Rik 1700095N21Rik 2010308M01Rik 2410004C24Rik 2410129E14Rik 2610205H19Rik 2610318K02Rik 2810036K01Rik 4930422J18Rik 4930449E07Rik 4930542G03Rik 5930412E23Rik AI114950 AI840980 Abcc10 Abcc3 Acads Acas2 Actn2 Acvr1 Adcy8 Adora1 Adrm1 Agc1 Agmat Akr1b7 Aldrl6 Amacr Ambn Ampd2 Anxa4 Aptx Arhgap1 Arhgap9 Arl2bp Arl6ip4 Armc6 Arnt2 Art5 Asb8 Ass1 Atp1…
114	V$VMYB_02: v-Myb	802	802	3693	1806	9870	2.54	6.32	8.85	6.99	0610006O14Rik 0610011D08Rik 0610040B21Rik 1100001A21Rik 1100001D10Rik 1110020C13Rik 1110021E09Rik 1110030L07Rik 1110032N12Rik 1110056N09Rik 1190003K14Rik 1200016B17Rik 1300010K09Rik 1500001H12Rik 1500010M16Rik 1700030A21Rik 1810008K03Rik 1810011K17Rik 1810014L12Rik 1810020E01Rik 1810057B09Rik 2010002A20Rik 2310061B02Rik 2310079P12Rik 2400006A19Rik 2410030J07Rik 2410118I19Rik 2410195B05Rik 2610027…
115	V$USF_01: upstream stimulating factor	536	536	3959	1160	10516	2.41	6.16	8.87	6.99	0610040B21Rik 1010001D01Rik 1110030K22Rik 1110056N09Rik 1300010K09Rik 1500010M16Rik 1500040F11Rik 1700019I23Rik 1810008K03Rik 1810015M01Rik 2310010G13Rik 2600002E23Rik 2610027O18Rik 3110040D16Rik 3830408P06Rik 4633402N23Rik 4930449E07Rik 4930470D19Rik 4933428I03Rik 5330440M15Rik 5730421E18Rik 5730466P16Rik 6030457N17Rik 9530027K23Rik AV216087 Aatf Abcc10 Abcd4 Abcg4 Acat1 Ace Acox1 Acp5 Actg1 Acy…
116	V$NKX61_01: NKX6-1	219	219	4276	747	10929	2.35	6.11	0.0	0.0	1190003K14Rik 1200016B17Rik 1500031N24Rik 1700030A21Rik 1810044O22Rik 2310016N21Rik 2900091E11Rik 5830472H07Rik A830006N08Rik AA407930 Acrbp Adam26 Adam9 Agrp Akap3 Alad Aldrl6 Ambn Ammecr1 Anapc5 Angptl3 Anxa10 Ap2s1 Apg4d Apobec2 Arbp Arhgap10 Arl10b Asb6 Atp1b4 Atp5b Atp5g1 Atp5l Atp6v1c1 BC003993 BC010801 BC021438 BC022960 BC038286 Bcat1 Bcmo1 Bhlhb5 Bnip3l Bnipl Bpnt1 C1qtnf3 Cacna1d Cacnb2 …
117	V$E2F_03	528	528	3967	1142	10534	2.33	6.11	8.79	6.95	0610007A15Rik 1110056N09Rik 1200016B17Rik 1500001H12Rik 2210412K09Rik 2300004C15Rik 2310058A11Rik 2310066N05Rik 2410018G23Rik 2410141M05Rik 2510001I10Rik 2610027O18Rik 2610311I19Rik 2810021O14Rik 2810036K01Rik 2810475A17Rik 4930542G03Rik 4930579A11Rik 5730466P16Rik 5930412E23Rik A230072I16Rik Abcc3 Abcf2 Abhd8 Ace2 Aco2 Acrbp Acsl4 Ada Adam12 Adam9 Adcy8 Adss Akt2 Als2cr19 Ammecr1 Ampd2 Angptl2 A…
118	V$TATA_C: Retroviral TATA box	1270	1270	3225	3630	8046	2.31	6.06	0.0	0.0	0610009C03Rik 0610011D08Rik 0610033H09Rik 0710001E13Rik 1110013G13Rik 1110021H02Rik 1110056N09Rik 1190003K14Rik 1200016B17Rik 1300010K09Rik 1700006D24Rik 1700006F03Rik 1700030A21Rik 1700095N21Rik 1810031K02Rik 1810033A06Rik 1810045K17Rik 2010002A20Rik 2010005O13Rik 2300004C15Rik 2310001N14Rik 2310010G13Rik 2310043K02Rik 2310058A11Rik 2400006A19Rik 2410004C24Rik 2410011G03Rik 2410030J07Rik 2510001…
119	V$DEAF1_02	138	138	4357	238	11438	2.24	5.99	9.32	7.41	0610007A15Rik 2410018G23Rik 2900091E11Rik 4632409L19Rik 4833420K19Rik 4930422J18Rik 4930579A11Rik 5830461H18Rik A230072I16Rik Abcf2 Acad10 Aco1 Adam9 Adora1 Ahrr Akap12 Arf4 Asb8 Atp5j2 Atp6ap2 BC003324 BC021917 Bche Bcl11b Bin3 Bmi1 Brp16 Bzw1 Cab39 Cdk5 Cfl2 Chpt1 Cno Cox6b1 Cpsf3 Creb3 Crybb3 Ctbp2 Ctsl Cul3 Cxcl1 Cxcl16 Ddb1 Deaf1 Dnajb6 Drg1 Dvl1 Eef1b2 Efnb3 Ehd3 Ern1 Etf1 Etfdh Fbxo31 Fbxw…
120	V$PAX9_B: zebrafish Pax-9 binding sites	1102	1102	3393	2558	9118	2.24	5.99	8.41	6.58	0610033H09Rik 0610040B21Rik 1110007C05Rik 1110011D13Rik 1700020M16Rik 1700095N21Rik 1810008K03Rik 1810057B09Rik 1810060D16Rik 2210412K09Rik 2310043K02Rik 2310058A11Rik 2310067G05Rik 2410004C24Rik 2410018G23Rik 2410030J07Rik 2410118I19Rik 2410141M05Rik 2610019I03Rik 2700069A02Rik 2700083B06Rik 2700087H15Rik 2810423O19Rik 2810427I04Rik 2810429O05Rik 2810475A17Rik 4633402N23Rik 4833420K19Rik 4921524…
121	V$HP1SITEFACTOR_Q6	1012	1012	3483	2930	8746	1.93	5.68	0.0	0.0	0610006F02Rik 0610011D08Rik 0610039K22Rik 1110011D13Rik 1110013G13Rik 1190003K14Rik 1500031N24Rik 1700030A21Rik 1700073K01Rik 1810015M01Rik 1810031K02Rik 1810033A06Rik 1810044O22Rik 2010012F05Rik 2010308M01Rik 2200003E03Rik 2210412K09Rik 2300004C15Rik 2310010G13Rik 2310016N21Rik 2310043K02Rik 2310066N05Rik 2410016F01Rik 2410018G23Rik 2410080P20Rik 2410170E21Rik 2610036N15Rik 2610319K07Rik 3110005…
122	V$DR4_Q2: direct repeat 4	3939	3939	556	9986	1690	1.91	5.63	8.27	6.46	0610006F02Rik 0610006O14Rik 0610007A15Rik 0610011D08Rik 0610033H09Rik 0610039A15Rik 0610039K22Rik 0610039N19Rik 0610040B21Rik 0610042I15Rik 0710001E13Rik 1010001D01Rik 1100001A21Rik 1100001D10Rik 1110006I15Rik 1110007C05Rik 1110011D13Rik 1110013G13Rik 1110017C15Rik 1110020A09Rik 1110020C13Rik 1110030H18Rik 1110030K22Rik 1110030L07Rik 1110032N12Rik 1110054N06Rik 1110056N09Rik 1110060O18Rik 1110063…
123	V$CHOP_01: heterodimers of CHOP and C/EBPalpha	1199	1199	3296	3429	8247	1.88	5.63	0.0	0.0	0610033H09Rik 0610039K22Rik 0610042I15Rik 0710001E13Rik 1100001D10Rik 1110013G13Rik 1110021H02Rik 1110030K22Rik 1110060O18Rik 1190003K14Rik 1300010K09Rik 1700006F03Rik 1700009P13Rik 1700029K01Rik 1700030A21Rik 1700073K01Rik 1810015M01Rik 1810018L02Rik 1810031K02Rik 1810044O22Rik 1810057B09Rik 1810060D16Rik 2010002A20Rik 2010321J07Rik 2210409M21Rik 2310016N21Rik 2310043K02Rik 2310061B02Rik 2410011…
124	V$TCF4_Q5	3493	3493	1002	9346	2330	1.34	4.97	0.0	0.0	0610006F02Rik 0610006O14Rik 0610009C03Rik 0610011D08Rik 0610033H09Rik 0610039A15Rik 0610039K22Rik 0610039N19Rik 0610040B21Rik 0610042I15Rik 0710001E13Rik 1010001D01Rik 1100001A21Rik 1100001D10Rik 1110011D13Rik 1110013G13Rik 1110017C15Rik 1110020A09Rik 1110020C13Rik 1110021E09Rik 1110021H02Rik 1110030H18Rik 1110030K22Rik 1110030L07Rik 1110032N12Rik 1110054N06Rik 1110060O18Rik 1110063F24Rik 1200016…
125	V$PAX6_01: Pax-6	2017	2017	2478	5565	6111	1.25	4.84	0.0	0.0	0610006O14Rik 0610033H09Rik 0610040B21Rik 0710001E13Rik 1010001D01Rik 1100001D10Rik 1110006I15Rik 1110007C05Rik 1110013G13Rik 1110017C15Rik 1110020A09Rik 1110021E09Rik 1110021H02Rik 1110030L07Rik 1110054N06Rik 1110056N09Rik 1190003K14Rik 1200016B17Rik 1300002F13Rik 1300010K09Rik 1500001H12Rik 1700006D24Rik 1700025B16Rik 1700030A21Rik 1700073K01Rik 1700095N21Rik 1810014L12Rik 1810018L02Rik 1810020…
126	V$NKX25_01: homeo domain factor Nkx-2.5/Csx, tinman homolog	2125	2125	2370	5845	5831	1.21	4.84	0.0	0.0	0610006O14Rik 0610011D08Rik 0610033H09Rik 0610039A15Rik 0610039K22Rik 0610042I15Rik 1010001D01Rik 1100001A21Rik 1100001D10Rik 1110006I15Rik 1110011D13Rik 1110013G13Rik 1110017C15Rik 1110021E09Rik 1110030H18Rik 1110054N06Rik 1190003K14Rik 1200016B17Rik 1500031N24Rik 1500040F11Rik 1700006F03Rik 1700019I23Rik 1700020M16Rik 1700029K01Rik 1700030A21Rik 1810015M01Rik 1810031K02Rik 1810044O22Rik 1810057…
127	V$ARNT_02: AhR nuclear translocator homodimers	194	194	4301	371	11305	1.21	4.84	8.07	6.28	1300010K09Rik 1500010M16Rik 1500040F11Rik 1700019I23Rik 1810008K03Rik 2610027O18Rik 4930470D19Rik Aatf Abcb1b Abcc10 Abcg4 Acox1 Acvr1b Aip Aloxe3 Ankfy1 Ankrd10 Aox4 Apex1 Arl2 Arpc5 Asb16 Asna1 Aspscr1 Atf1 Atf4 Atp5g1 Atp6v0a4 Atp6v0d1 Atp6v1c1 Aurka B3galt6 BC011248 BC026374 BC038286 Bcas2 Bex2 Bloc1s1 Bri3 Bsg Bzrpl1 C530046L02Rik Camk2d Card10 Ccnh Ccr8 Ccrk Cdk4 Chchd3 Commd9 Cpsf3 Cpt1b C…
128	V$CDPCR3HD_01: cut-like homeodomain protein	1346	1346	3149	3797	7879	1.1	4.68	0.0	0.0	0610006F02Rik 0710001E13Rik 1010001D01Rik 1100001D10Rik 1110020C13Rik 1110063F24Rik 1200016B17Rik 1300002F13Rik 1300010K09Rik 1500010M16Rik 1500031N24Rik 1700020M16Rik 1700025B16Rik 1700029K01Rik 1810015M01Rik 2010005O13Rik 2010321J07Rik 2200003E03Rik 2300004C15Rik 2310043K02Rik 2410030J07Rik 2410118I19Rik 2410141M05Rik 2510015F01Rik 2600002E23Rik 2610311I19Rik 2700050P07Rik 2700069A02Rik 2810004…
129	V$CMYB_01: c-Myb	996	996	3499	2321	9355	1.1	4.68	7.21	5.47	0610007A15Rik 0610011D08Rik 0610033H09Rik 0610040B21Rik 1100001D10Rik 1110021E09Rik 1110021H02Rik 1110030H18Rik 1110056N09Rik 1200016B17Rik 1300010K09Rik 1500001H12Rik 1500040F11Rik 1700006D24Rik 1700009P13Rik 1700029K01Rik 1700030A21Rik 1810014L12Rik 2300004C15Rik 2310061B02Rik 2310067E08Rik 2410004C24Rik 2410118I19Rik 2410195B05Rik 2510001I10Rik 2510015F01Rik 2610019I03Rik 2610020N02Rik 2610205…
130	V$NFY_01: nuclear factor Y (Y-box binding factor)	1033	1033	3462	2414	9262	1.08	4.68	7.18	5.46	0610006O14Rik 0610009C03Rik 0610033H09Rik 0610040B21Rik 1100001D10Rik 1110021E09Rik 1110030H18Rik 1110030K22Rik 1110030L07Rik 1110054N06Rik 1200016B17Rik 1300002F13Rik 1300010K09Rik 1700006F03Rik 1700009P13Rik 1810008K03Rik 1810011K17Rik 1810014L12Rik 1810020E01Rik 1810031K02Rik 1810044O22Rik 1810045K17Rik 2010002A20Rik 2310058A11Rik 2410018G23Rik 2410129E14Rik 2510010F15Rik 2510015F01Rik 2600017…
131	V$STAF_02: Se-Cys tRNA gene transcription activating factor	834	834	3661	1919	9757	1.0	4.57	7.17	5.46	0610009C03Rik 0610011D08Rik 0610040B21Rik 1100001A21Rik 1110011D13Rik 1110020C13Rik 1110030H18Rik 1110030L07Rik 1500001H12Rik 1700006D24Rik 1700009P13Rik 1700025B16Rik 2300004C15Rik 2410004C24Rik 2410080P20Rik 2410141M05Rik 2410170E21Rik 2600017H08Rik 2610319K07Rik 2700050P07Rik 2810021O14Rik 2810441C07Rik 2810475A17Rik 2900091E11Rik 5033425B17Rik 5730466P16Rik 6030404E16Rik 6030446I19Rik 6530406…
132	V$NFMUE1_Q6	197	197	4298	383	11293	0.72	4.27	7.54	5.76	0610039A15Rik 1110017C15Rik 1110021E09Rik 1110063F24Rik 1200016B17Rik 1810031K02Rik 2410118I19Rik 2510001I10Rik 2810036K01Rik 2810475A17Rik 4632409L19Rik 4921524P20Rik 4930542G03Rik 5930412E23Rik Abcb9 Abce1 Acbd3 Ammecr1 Ap3d1 Apbb3 Aqp2 Asna1 Aspscr1 Atf1 Atp13a1 Atp6v0c Atp7b Atpaf2 B3galt6 BC031140 Bcl11b Blmh Bpy2ip1 Bteb1 Cacybp Capza1 Capza2 Ccm2 Cd3e Celsr3 Cfl2 Chm Clpp Cnnm2 Coasy Cog4 …
133	V$ELF1_Q6	2039	2039	2456	5600	6076	0.58	4.09	0.0	0.0	0610006O14Rik 0610039A15Rik 0610039K22Rik 0610039N19Rik 0610042I15Rik 1010001D01Rik 1100001A21Rik 1110017C15Rik 1110020C13Rik 1110021E09Rik 1110021H02Rik 1110030K22Rik 1110032N12Rik 1110063F24Rik 1300010K09Rik 1500031N24Rik 1700006D24Rik 1700006F03Rik 1700020M16Rik 1700030A21Rik 1700073K01Rik 1810018L02Rik 1810020E01Rik 1810045K17Rik 2010012F05Rik 2010308M01Rik 2200003E03Rik 2210409M21Rik 2210412…
134	V$IRF_Q6	1065	1065	3430	3033	8643	0.54	4.03	0.0	0.0	0610011D08Rik 0710001E13Rik 1110013G13Rik 1500010M16Rik 1700030A21Rik 1700073K01Rik 2010321J07Rik 2210412K09Rik 2310016N21Rik 2310061B02Rik 2400006A19Rik 2410004C24Rik 2410011G03Rik 2410080P20Rik 2410141M05Rik 2600002E23Rik 2600017H08Rik 2610311I19Rik 2610318K02Rik 2700083B06Rik 2810021O14Rik 2810429O05Rik 2810475A17Rik 2900091E11Rik 3830408P06Rik 4632409L19Rik 4633402D15Rik 4921507I02Rik 4921508…
135	V$GATA1_05: GATA-binding factor 1	670	670	3825	1970	9706	0.52	4.03	0.0	0.0	0610006O14Rik 0610011D08Rik 1110030H18Rik 1500031N24Rik 1700006F03Rik 1810060D16Rik 2010012F05Rik 2310066N05Rik 2700069A02Rik 2810427I04Rik 2810441C07Rik 3110040D16Rik 4930442L21Rik 4931420D14Rik 4933409D10Rik 5730436H21Rik 5730466P16Rik 5830442J12Rik 6030457N17Rik 9130411I17Rik 9530027K23Rik A630024B12Rik AF067063 AI132321 Aadat Abcb11 Abcb9 Abcg5 Abi1 Abpa Acad8 Acat1 Acbd6 Acsl4 Acvr2 Adam24 A…
136	V$MMEF2_Q6: myocyte enhancer factor	1395	1395	3100	3906	7770	0.44	3.91	0.0	0.0	0610006F02Rik 0610033H09Rik 0610039N19Rik 1110006I15Rik 1110013G13Rik 1110020C13Rik 1110030L07Rik 1110032N12Rik 1110063F24Rik 1200016B17Rik 1500040F11Rik 1700020M16Rik 1700029K01Rik 1810018L02Rik 1810031K02Rik 1810045K17Rik 2010005O13Rik 2210409M21Rik 2310001N14Rik 2310043K02Rik 2310044P18Rik 2310061B02Rik 2310066N05Rik 2310067E08Rik 2410011G03Rik 2410030J07Rik 2410141M05Rik 2410170E21Rik 2510001…
137	V$TAXCREB_01: Tax/CREB complex	149	149	4346	278	11398	0.37	3.85	7.28	5.52	1200016B17Rik 1700095N21Rik 1810011K17Rik 2010005O13Rik 2410018G23Rik 2410129E14Rik 3110040D16Rik 5730466P16Rik 5730537D05Rik 9830165K03Rik A630065K24Rik Acad10 Acadm Acta1 Adam9 Adrm1 Ak2 Apbb3 Arnt2 Arrb2 Atf3 Atoh8 Atp1a3 BC027342 Bcat1 Bnip2 Bub1b C8b Camk2d Casc3 Ccna1 Chchd4 Crat Csnk1g2 Ctdsp1 Cyp2j5 Dapk1 Ddc8 Ddx50 Dgat1 Dlk1 Dnajb10 Dok5 Echs1 Edg2 Eif4ebp1 Eif5a Epas1 Eps8 Etnk1 Fbxo36…
138	V$ATF3_Q6: activating transcription factor 3	525	525	3970	1171	10505	0.34	3.79	6.66	4.98	0610009C03Rik 1110011D13Rik 1110054N06Rik 1110060O18Rik 1300002F13Rik 1500031N24Rik 1700029K01Rik 1700051I12Rik 1810011K17Rik 2310010G13Rik 2310058A11Rik 2400006A19Rik 2410006F12Rik 2410016F01Rik 2600002E23Rik 2610027O18Rik 2700069A02Rik 2810052M02Rik 2900091E11Rik 5033425B17Rik 5730436H21Rik 5730537D05Rik 5830461H18Rik 5930412E23Rik AA407930 AI114950 AV071179 Abce1 Abcg4 Abhd8 Abpa Acad10 Actn3 …
139	V$OCT1_Q6: octamer factor 1	4074	4074	421	10758	918	0.34	3.79	0.0	0.0	0610006F02Rik 0610009C03Rik 0610011D08Rik 0610039K22Rik 0610039N19Rik 0610040B21Rik 0610042I15Rik 0710001E13Rik 1100001D10Rik 1110006I15Rik 1110007C05Rik 1110013G13Rik 1110017C15Rik 1110020A09Rik 1110020C13Rik 1110021E09Rik 1110021H02Rik 1110030H18Rik 1110030K22Rik 1110030L07Rik 1110054N06Rik 1110056N09Rik 1110063F24Rik 1190003K14Rik 1200016B17Rik 1300002F13Rik 1300010K09Rik 1500001H12Rik 1500010…
140	V$ZID_01: zinc finger with interaction domain	724	724	3771	1662	10014	0.31	3.79	6.49	4.83	0610006O14Rik 0610039N19Rik 1110007C05Rik 1110021E09Rik 1110054N06Rik 1500001H12Rik 1700006F03Rik 1700009P13Rik 1700019I23Rik 1700095N21Rik 1810014L12Rik 2310010G13Rik 2310043K02Rik 2310044P18Rik 2310079P12Rik 2410030J07Rik 2410141M05Rik 2410170E21Rik 2510001I10Rik 2700087H15Rik 4632409L19Rik 4833441J24Rik 6530406M24Rik A830006N08Rik AI114950 AI840980 Abca7 Abcc10 Actn3 Ada Adam3 Adcy2 Adcy6 Adcy…
141	V$STRA13_01	165	165	4330	315	11361	0.27	3.73	7.13	5.43	1110011D13Rik 1300010K09Rik 1500040F11Rik 1810008K03Rik 1810020E01Rik 2310067E08Rik 2810036K01Rik 4930449E07Rik 4930470D19Rik Aatf Abcb1b Abcg4 Acox1 Acvr1b Adck4 Aip Aloxe3 Alx3 Ankrd10 Aox4 Apex1 Arl2 Arpc5 Asb16 Asna1 Aspscr1 Atf1 Atf4 Atp6v0a4 Atp6v0d1 Atp6v1c1 Aurka BC011248 BC038286 Bcas2 Bex2 Bloc1s1 Bri3 Bsg Bzrpl1 C530046L02Rik Camk2d Card10 Ccnh Ccr8 Cdk4 Chchd3 Commd9 Cpsf3 Cpt1b Crat …
142	V$LEF1TCF1_Q4	2127	2127	2368	5818	5858	0.26	3.73	0.0	0.0	0610006F02Rik 0610006O14Rik 0610011D08Rik 0610039A15Rik 0610039K22Rik 0610040B21Rik 0710001E13Rik 1100001D10Rik 1110011D13Rik 1110013G13Rik 1110020A09Rik 1110021H02Rik 1110030H18Rik 1110030K22Rik 1110032N12Rik 1110060O18Rik 1200016B17Rik 1500001H12Rik 1500031N24Rik 1700006D24Rik 1700006F03Rik 1700009P13Rik 1700019I23Rik 1700051I12Rik 1700073K01Rik 1810015M01Rik 1810018L02Rik 1810033A06Rik 1810045…
143	V$STAT_01: signal transducers and activators of transcription	785	785	3710	2272	9404	0.18	3.61	0.0	0.0	0610007A15Rik 0610009C03Rik 1010001D01Rik 1110011D13Rik 1110017C15Rik 1500040F11Rik 1700006D24Rik 1810045K17Rik 1810057B09Rik 1810060D16Rik 2010002A20Rik 2010005A06Rik 2410011G03Rik 2410018G23Rik 2510001I10Rik 2600002E23Rik 2610027O18Rik 2610036N15Rik 2610318K02Rik 2700050P07Rik 2700069A02Rik 2700082D03Rik 2810021O14Rik 2810429O05Rik 4633402D15Rik 4921524P20Rik 4930449E07Rik 4930539P14Rik 4930579…
144	V$COMP1_01: COMP1	2710	2710	1785	7322	4354	0.18	3.61	0.0	0.0	0610006F02Rik 0610006O14Rik 0610009C03Rik 0610011D08Rik 0610039A15Rik 0610039N19Rik 0610040B21Rik 0710001E13Rik 1010001D01Rik 1110011D13Rik 1110017C15Rik 1110020A09Rik 1110020C13Rik 1110021E09Rik 1110030K22Rik 1110054N06Rik 1110056N09Rik 1110063F24Rik 1190003K14Rik 1200016B17Rik 1300002F13Rik 1300010K09Rik 1500001H12Rik 1500010M16Rik 1500031N24Rik 1700006D24Rik 1700006F03Rik 1700009P13Rik 1700073…
145	V$COREBINDINGFACTOR_Q6	1392	1392	3103	3887	7789	0.11	3.55	0.0	0.0	0610039A15Rik 0710001E13Rik 1010001D01Rik 1110007C05Rik 1110021H02Rik 1110030H18Rik 1110032N12Rik 1110054N06Rik 1190003K14Rik 1500040F11Rik 1700006D24Rik 1700009P13Rik 1700019I23Rik 1700025B16Rik 1810015M01Rik 1810060D16Rik 2010005A06Rik 2010005O13Rik 2010308M01Rik 2210409M21Rik 2300004C15Rik 2310001N14Rik 2310010G13Rik 2310016N21Rik 2310044P18Rik 2310066N05Rik 2400006A19Rik 2410006F12Rik 2410016…
146	V$XFD3_01: Xenopus fork head domain factor 3	484	484	4011	1452	10224	0.08	3.49	0.0	0.0	1110020A09Rik 1110030K22Rik 1500031N24Rik 1700009P13Rik 1700051I12Rik 1810018L02Rik 2010308M01Rik 2200003E03Rik 2410141M05Rik 2610019I03Rik 2610311I19Rik 3110040D16Rik 4633402N23Rik 5730537D05Rik 6430559E15Rik 9130411I17Rik A230072I16Rik Abca4 Abcc2 Abi1 Acadl Acadvl Ace2 Adam26 Adam3 Adh4 Adss Aebp1 Agr2 Agtrl1 Ahrr Akap3 Akr1a4 Akr1b7 Akr1c18 Akr1c21 Akr1d1 Als2 Angptl6 Anxa13 Aox4 Ap3d1 Ap3s2 …
147	V$CREB_Q2: cAMP-response element-binding protein	454	454	4041	1004	10672	0.01	0.0	6.38	4.74	0610009C03Rik 0610040B21Rik 1010001D01Rik 1110060O18Rik 1300002F13Rik 1300010K09Rik 1700009P13Rik 1700030A21Rik 1700051I12Rik 1810008K03Rik 1810011K17Rik 2010005O13Rik 2310001N14Rik 2310058A11Rik 2410018G23Rik 2410129E14Rik 2600002E23Rik 2610027O18Rik 2610205H19Rik 2700050P07Rik 2810423O19Rik 2900091E11Rik 4833420K19Rik 4921524P20Rik 5033425B17Rik 5730537D05Rik 5830461H18Rik 5930412E23Rik 6330406…
148	V$AHRARNT_01: aryl hydrocarbon receptor:Arnt heterodimers	326	326	4169	696	10980	-0.05	0.0	6.46	4.81	0610009C03Rik 0610033H09Rik 1110032N12Rik 1110063F24Rik 1500010M16Rik 1700025B16Rik 1700095N21Rik 1810020E01Rik 2010005O13Rik 2310001H13Rik 2310043K02Rik 2310067E08Rik 2410006F12Rik 2410016F01Rik 2410118I19Rik 2510001I10Rik 2610311I19Rik 3830408P06Rik 4921508O11Rik 5033425B17Rik 9530027K23Rik A930011F22Rik AI838661 Acad10 Acad8 Acat1 Acsl4 Acvr2 Adck1 Adcy2 Adipor2 Ahrr Aldh1b1 Aldh3a1 Alg5 Anapc…
149	V$AP4_01: activator protein 4	437	437	4058	965	10711	-0.11	0.0	6.26	4.65	0610011D08Rik 1500040F11Rik 1810008K03Rik 1810011K17Rik 1810044O22Rik 2410016F01Rik 2510015F01Rik 2700087H15Rik 2810441C07Rik 3110040D16Rik 4921508O11Rik 4930449E07Rik 4930488L10Rik 5031439A09Rik A630024B12Rik AF067063 AI132321 AI840980 Aamp Aanat Abcg5 Acad10 Acad8 Ace2 Acp5 Adamts10 Adamts4 Adcy8 Adsl Aes Akr1d1 Akt2 Alox12b Angpt4 Angptl2 Angptl3 Ankrd28 Ankrd5 Anxa4 Ap2a1 Apbb1 Apcs Apoa5 Apo…
150	V$COUP_01: COUP:HNF-4 heterodimer	731	731	3764	1691	9985	-0.16	0.0	5.97	4.39	0610006O14Rik 0610033H09Rik 1110017C15Rik 1110030H18Rik 1110054N06Rik 1500031N24Rik 1700006F03Rik 1810057B09Rik 1810060D16Rik 2010002A20Rik 2310058A11Rik 2410016F01Rik 2410170E21Rik 2810004N20Rik 2810036K01Rik 2810429O05Rik 3110006P09Rik 3830408P06Rik 4921508O11Rik 5031439A09Rik 5033425B17Rik 5830472H07Rik 6030446I19Rik 8430417G17Rik AI132321 AV071179 AV216087 Abcb10 Abcb11 Abcb1a Abcc2 Abcd4 Abp…
151	V$AP1_Q2: activator protein 1	2970	2970	1525	7976	3700	-0.19	0.0	0.0	0.0	0610007A15Rik 0610011D08Rik 0610033H09Rik 0610039N19Rik 0610040B21Rik 0710001E13Rik 1010001D01Rik 1100001A21Rik 1100001D10Rik 1110006I15Rik 1110007C05Rik 1110011D13Rik 1110017C15Rik 1110020A09Rik 1110020C13Rik 1110021E09Rik 1110021H02Rik 1110030H18Rik 1110030K22Rik 1110054N06Rik 1110056N09Rik 1110060O18Rik 1190003K14Rik 1200016B17Rik 1500001H12Rik 1500031N24Rik 1500040F11Rik 1700006D24Rik 1700009…
152	V$HOGNESS_B: Imperfect Hogness /Goldberg Box	332	332	4163	713	10963	-0.21	0.0	6.27	4.65	1110017C15Rik 1110020A09Rik 1110030L07Rik 1110032N12Rik 1700009P13Rik 1700020M16Rik 1810008K03Rik 1810031K02Rik 2300004C15Rik 2310010G13Rik 2310044P18Rik 2310066N05Rik 2410030J07Rik 2610019I03Rik 2700083B06Rik 2810021O14Rik 2810429O05Rik 3110005O21Rik 4933409D10Rik 5730421E18Rik 5730466P16Rik 6030457N17Rik AA407930 AF067063 Abcb4 Abcd4 Abi1 Acadvl Acat2 Ace2 Acsl4 Adat1 Adcy6 Add1 Adsl Aes Akap12…
153	V$E2_Q6: papilloma virus regulator E2	453	453	4042	1008	10668	-0.31	0.0	6.02	4.43	0610033H09Rik 0610042I15Rik 1110032N12Rik 1500010M16Rik 1700009P13Rik 1700025B16Rik 1810033A06Rik 2010005O13Rik 2410129E14Rik 2610205H19Rik 4833420K19Rik 4921524P20Rik 4930470D19Rik 5830461H18Rik 6330406P08Rik 9830165K03Rik AA407930 AA959742 Aadac Aadat Acat2 Aco2 Acox3 Acp5 Acrbp Actr1a Acvr2 Adam22 Adamts8 Add1 Adm Adssl1 Aebp1 Akr1b3 Alas2 Alox12 Als2 Alx3 Angpt4 Ankrd10 Aox4 Ap2a2 Ap3s2 Apba3…
154	V$EVI1_05: ectopic viral integration site 1 encoded factor	243	243	4252	773	10903	-0.41	0.0	0.0	0.0	1110020A09Rik 1200016B17Rik 1810018L02Rik 1810057B09Rik 2010321J07Rik 2200003E03Rik 2310058A11Rik 4933412H03Rik 6530406M24Rik Acadvl Actrt1 Adam2 Agr2 Ak3l1 Akr1d1 Alas1 Amy2 Anxa13 Arfrp1 Arhgap18 Asna1 Astn2 Atp4a BC022960 BC024502 BC027663 Bhmt Btbd14b C3ar1 Cacna2d1 Calcrl Camp Capn3 Carf Casp8 Cav1 Ccl24 Ccl25 Ccl4 Ccng1 Cd36 Cdc26 Chd1l Chrnb3 Clcn1 Clec5a Cml5 Cntn4 Commd9 Cpa1 Crisp1 Cris…
155	V$TANTIGEN_B: Major T-antigen binding sites	549	549	3946	1247	10429	-0.46	0.0	5.76	4.21	0610039K22Rik 0610039N19Rik 1110017C15Rik 1110020A09Rik 1110020C13Rik 1110021H02Rik 1110030H18Rik 1110032N12Rik 1700009P13Rik 1700020M16Rik 1700073K01Rik 1810008K03Rik 1810014L12Rik 2300004C15Rik 2310010G13Rik 2310044P18Rik 2310066N05Rik 2410030J07Rik 2410195B05Rik 2600017H08Rik 2610020N02Rik 2610036N15Rik 2700050P07Rik 2700083B06Rik 2810021O14Rik 2810427I04Rik 2810429O05Rik 3110005O21Rik 4633402…
156	V$ARNT_01: AhR nuclear translocator homodimers	401	401	4094	885	10791	-0.5	0.0	5.87	4.3	1100001D10Rik 1110030K22Rik 1110056N09Rik 1500040F11Rik 1810020E01Rik 2310010G13Rik 2510015F01Rik 2600002E23Rik 2610027O18Rik 2700083B06Rik 2810036K01Rik 3830408P06Rik 4930470D19Rik 4933428I03Rik 5330440M15Rik 5730421E18Rik 6030404E16Rik 9530027K23Rik AV216087 Abcb1b Abcd4 Abcg4 Acvr1b Adck1 Adck4 Adfp Akr1c21 Aldh1b1 Aldh3b1 Aldoa Aloxe3 Alpk2 Ampd2 Angptl2 Ankfy1 Anxa6 Aox4 Ap1m1 Apbb1 Apex1 Aq…
157	V$E2F1DP2_01: E2F-1:DP-2 heterodimer	346	346	4149	755	10921	-0.69	0.0	5.73	4.19	0610039A15Rik 0610040B21Rik 1110021E09Rik 1700009P13Rik 2310079P12Rik 2410004C24Rik 2410016F01Rik 2510001I10Rik 2610311I19Rik 2810475A17Rik 4930422J18Rik 4930488L10Rik 5730436H21Rik 5930412E23Rik Acad10 Acbd6 Aco2 Acvr1 Ada Adamts10 Adcy8 Adh1 Aebp1 Ak2 Aldh3b1 Als2 Als2cr19 Ankrd2 Anxa11 Ap1s1 Ap3m2 Ap4m1 Aps Arhgef5 Armc6 Arrb2 Asb13 Atf3 Atf5 Atp5d Atp5j2 Atp6v0d1 Atp6v1b2 Atxn7l3 B3gnt3 BC003…
158	V$ATF1_Q6	319	319	4176	691	10985	-0.75	0.0	5.7	4.17	0610033H09Rik 0610039A15Rik 1110017C15Rik 1110060O18Rik 1300002F13Rik 1700029K01Rik 2310058A11Rik 2410016F01Rik 2810052M02Rik 3110006P09Rik 5033425B17Rik 5730436H21Rik 5830461H18Rik Abce1 Acox1 Acr Adam3 Adcy8 Akr1b3 Akr1d1 Alk Amacr Amn Ang1 Ang2 Anxa6 Apbb3 Apoa2 Apob48r Aqp2 Arl4 Arl6ip4 Art5 Atp12a Atp1b3 Atp5d BC005624 BC013491 BC013529 BC016235 BC019806 BC038286 Banf1 Bcl11a Bmp8b Bnip3l Bn…
159	V$OLF1_01: olfactory neuron-specific factor	483	483	4012	1091	10585	-0.76	0.0	5.5	3.99	0610011D08Rik 1010001D01Rik 1100001D10Rik 1190003K14Rik 1700025B16Rik 2010005A06Rik 2310079P12Rik 2610205H19Rik 2610311I19Rik 2810052M02Rik 2810423O19Rik 4633402N23Rik 4833441J24Rik 4933425F03Rik 6030404E16Rik 8430417G17Rik A830006N08Rik AI114950 AI851464 AV071179 Aamp Abcb9 Acbd3 Ace2 Acp1 Actg1 Acy1 Adam12 Adam2 Adamts4 Agc1 Agt Amh Angpt4 Anxa5 Ap2s1 Ap4m1 Arf2 Arhgap8 Arhgef5 Arpc4 Arpc5 Asf1…
160	V$E2_01: papilloma virus regulator E2	276	276	4219	589	11087	-0.84	0.0	5.68	4.16	0610033H09Rik 1110032N12Rik 1500010M16Rik 2610205H19Rik 5830461H18Rik AA959742 Aadac Aadat Acat2 Aco2 Acox3 Acp5 Actr1a Adam22 Adam26 Adamts8 Adssl1 Aebp1 Akr1b3 Akr1c6 Alas2 Als2 Alx3 Amhr2 Angpt4 Ankrd10 Aox4 Ap2a2 Ap3s2 Apobec2 Arf6 Arts1 Atf3 Atf4 Atp5l B3galt3 B3galt6 BC011467 BC021367 BC021891 BC021917 BC037034 BC038286 BC054822 Baiap2 Bcat2 Bnip3l Cacna1h Calu Cant1 Capn1 Capn8 Car1 Cart C…
161	V$ER_Q6: estrogen receptor	2431	2431	2064	6067	5609	-0.9	0.0	4.81	3.39	0610007A15Rik 0610011D08Rik 0610033H09Rik 0610039A15Rik 0610039N19Rik 0610040B21Rik 1010001D01Rik 1100001A21Rik 1100001D10Rik 1110006I15Rik 1110011D13Rik 1110020A09Rik 1110020C13Rik 1110021H02Rik 1110030L07Rik 1110032N12Rik 1110054N06Rik 1190003K14Rik 1300002F13Rik 1300010K09Rik 1500031N24Rik 1500040F11Rik 1700006F03Rik 1700009P13Rik 1700025B16Rik 1700030A21Rik 1700051I12Rik 1700073K01Rik 1810044…
162	V$PTF1BETA_Q6	407	407	4088	908	10768	-0.92	0.0	5.4	3.92	0610033H09Rik 0610039N19Rik 0610040B21Rik 1110021H02Rik 1190003K14Rik 1700006D24Rik 1700095N21Rik 1810015M01Rik 2010005A06Rik 2810052M02Rik 3830408P06Rik 4833420K19Rik 4933424N09Rik 9030408N13Rik 9130020G10Rik A630024B12Rik AI114950 AI838661 Abcf2 Abhd8 Acp1 Actn3 Acvr2 Acy1 Adam1b Adam2 Adamts4 Adat1 Adh4 Agtr2 Alas2 Amhr2 Angpt1 Angpt4 Anxa10 Anxa5 Anxa9 Apbb3 Apoc2 Aqp8 Arl4 Art5 Arts1 Atoh8 A…
163	V$EVI1_06: ectopic viral integration site 1 encoded factor	39	39	4456	168	11508	-0.92	0.0	0.0	0.0	1200016B17Rik Agtrl1 B830009D23Rik Cacna2d1 Casp8 Clec5a Cxxc1 Epb4.1l2 F13b Fdps Gnat1 Gucy2e Il1f6 Ipo9 Klk7 Maged2 Mapk9 Mttp Mug1 Npc2 Plfr Qpct Rab5b Rad51l1 Rit1 Rtn3 Slc16a1 Sparc Sprr2k Sult3a1 Supt16h Tbx19 Tinag Tmod2 Tslp Tubb5 Ubadc1 Yes1 id3
164	V$MYOGNF1_01: myogenin / nuclear factor 1 or related factors	1017	1017	3478	2432	9244	-0.92	0.0	4.99	3.55	0610007A15Rik 1010001D01Rik 1100001D10Rik 1110032N12Rik 1300002F13Rik 1500010M16Rik 1700029K01Rik 1700095N21Rik 1810008K03Rik 1810020E01Rik 1810060D16Rik 2210412K09Rik 2300004C15Rik 2310016N21Rik 2400006A19Rik 2410030J07Rik 2410129E14Rik 2510001I10Rik 2510015F01Rik 2700087H15Rik 2810475A17Rik 3110040D16Rik 4833420K19Rik 4921508O11Rik 4930449E07Rik 4930579A11Rik 4933425F03Rik 5033425B17Rik 5730409…
165	V$LMO2COM_02: complex of Lmo2 bound to Tal-1, E2A proteins, and GATA-1, half-site 2	2311	2311	2184	6247	5429	-0.98	0.0	0.01	0.0	0610006O14Rik 0610011D08Rik 0610033H09Rik 0610039K22Rik 0610040B21Rik 1010001D01Rik 1100001D10Rik 1110017C15Rik 1110020C13Rik 1110021E09Rik 1110030H18Rik 1110030K22Rik 1110030L07Rik 1110032N12Rik 1110054N06Rik 1110063F24Rik 1190003K14Rik 1300010K09Rik 1500031N24Rik 1500040F11Rik 1700006D24Rik 1700019I23Rik 1700029K01Rik 1700030A21Rik 1700051I12Rik 1700095N21Rik 1810011K17Rik 1810020E01Rik 1810033…
166	V$VBP_01: PAR-type chicken vitellogenin promoter-binding protein	348	348	4147	1050	10626	-1.15	0.0	0.0	0.0	0610033H09Rik 1110030L07Rik 1700009P13Rik 1700030A21Rik 2310044P18Rik 2410129E14Rik 2600002E23Rik 2700050P07Rik 2900091E11Rik 3110006P09Rik 5830461H18Rik 5930412E23Rik 9830165K03Rik A230072I16Rik AV071179 Aacs Abce1 Adck1 Adcy2 Adh1 Ak2 Akap8l Akr1c18 Alb1 Aldh3a1 Aldrl6 Amy1 Ankfy1 Apex1 Arhgap5 Arid3a Arl3 Arl4 Arpc5l Asgr1 Atf3 Atp5b Atp5l Atp6ap2 Atp7b BB219290 BC013529 BC019806 BC025446 BC02…
167	V$AIRE_01	811	811	3684	2301	9375	-1.16	0.0	0.01	0.0	0610006F02Rik 0610011D08Rik 0610039N19Rik 0610040B21Rik 0710001E13Rik 1010001D01Rik 1100001A21Rik 1100001D10Rik 1200016B17Rik 1300010K09Rik 1500031N24Rik 1700006F03Rik 1700019I23Rik 1700029K01Rik 1700051I12Rik 1810014L12Rik 1810033A06Rik 1810045K17Rik 2010002A20Rik 2210409M21Rik 2310001H13Rik 2310016N21Rik 2400006A19Rik 2410118I19Rik 2600017H08Rik 2700069A02Rik 2700083B06Rik 2700087H15Rik 2810021…
168	V$HEB_Q6	1358	1358	3137	3309	8367	-1.16	0.0	4.61	3.25	0610006F02Rik 0610009C03Rik 0610011D08Rik 0710001E13Rik 1010001D01Rik 1100001A21Rik 1100001D10Rik 1110020C13Rik 1110032N12Rik 1110056N09Rik 1110060O18Rik 1190003K14Rik 1200016B17Rik 1300010K09Rik 1500001H12Rik 1500010M16Rik 1700019I23Rik 1700020M16Rik 1700051I12Rik 1810031K02Rik 1810044O22Rik 1810045K17Rik 1810057B09Rik 2010005O13Rik 2010308M01Rik 2300004C15Rik 2310001N14Rik 2310010G13Rik 2310066…
169	V$GFI1_01: growth factor independence 1	1251	1251	3244	3467	8209	-1.18	0.0	0.01	0.0	0610006F02Rik 0610009C03Rik 0610033H09Rik 0710001E13Rik 1110013G13Rik 1110021E09Rik 1110021H02Rik 1110030K22Rik 1110030L07Rik 1200016B17Rik 1500010M16Rik 1700006D24Rik 1700019I23Rik 1700020M16Rik 1700029K01Rik 1700030A21Rik 1810014L12Rik 2010002A20Rik 2010005O13Rik 2300004C15Rik 2310044P18Rik 2310061B02Rik 2310066N05Rik 2400006A19Rik 2410004C24Rik 2410011G03Rik 2410016F01Rik 2410080P20Rik 2410118…
170	V$SRF_Q5_01	1365	1365	3130	3333	8343	-1.32	0.0	4.43	3.1	0610007A15Rik 0610039K22Rik 1110030H18Rik 1110032N12Rik 1110054N06Rik 1500001H12Rik 1700006D24Rik 1700051I12Rik 1810011K17Rik 1810014L12Rik 1810018L02Rik 1810020E01Rik 1810060D16Rik 2010005O13Rik 2210409M21Rik 2210412K09Rik 2310001H13Rik 2310001N14Rik 2310043K02Rik 2310058A11Rik 2310067G05Rik 2410016F01Rik 2410017I18Rik 2610036N15Rik 2610311I19Rik 2700082D03Rik 2810004N20Rik 2810423O19Rik 2810475…
171	V$COUP_DR1_Q6	158	158	4337	317	11359	-1.34	0.0	5.39	3.92	1110063F24Rik 1500031N24Rik 2410016F01Rik 2700069A02Rik 3830408P06Rik 6030446I19Rik Abpa Acta1 Aldh9a1 Anxa6 Apbb1 Apoc2 Apoc3 Arid3a Arl6ip4 Asb16 Asb6 Atoh8 BB219290 BC005624 BC006909 BC022146 Bcl7b Bcmo1 Bhmt Cach Carf Ceacam11 Chrnb2 Ckap1 Ckmt2 Clca3 Clps Col18a1 Col1a1 Commd4 Cplx1 Crp Cryaa Crygb Ctps2 Ctsm Cyba Cyp2d9 Cyp4f16 D6Ertd253e Ddx24 Ddx25 Dkk1 Dlk1 Dock2 Dok3 Dolpp1 Dusp18 Edn2 …
172	V$TGIF_01: TGIF (5'TG3' interacting factor)	1178	1178	3317	3267	8409	-1.37	0.0	0.01	0.0	0610006F02Rik 0610009C03Rik 0610039N19Rik 0610042I15Rik 1110007C05Rik 1110013G13Rik 1110020A09Rik 1110030K22Rik 1110030L07Rik 1110054N06Rik 1110060O18Rik 1300002F13Rik 1500010M16Rik 1700019I23Rik 1700030A21Rik 1700095N21Rik 1810045K17Rik 2010012F05Rik 2310067E08Rik 2310067G05Rik 2410004C24Rik 2410006F12Rik 2410080P20Rik 2700050P07Rik 2810004N20Rik 2810021O14Rik 2810441C07Rik 3110040D16Rik 4833441…
173	V$MAX_01: Max	215	215	4280	452	11224	-1.39	0.0	5.19	3.72	1110056N09Rik 1500040F11Rik 1700019I23Rik 1810015M01Rik 2310010G13Rik 2610027O18Rik 3110040D16Rik 4633402N23Rik 4930470D19Rik 4933428I03Rik 5730466P16Rik 9530027K23Rik AV216087 Aatf Abcc10 Acat1 Ace Acp5 Acy1 Adck1 Adfp Aip Aldoa Aloxe3 Alpk2 Ampd2 Angptl2 Ankfy1 Ap3m1 Apbb1 Apex1 Arhgef10 Arpc5 Asb16 Asna1 Aspscr1 Atf4 Atoh8 Atp5g1 Atpaf2 BC004044 BC008103 BC011248 BC022224 BC026374 BC038286 Bca…
174	V$SREBP_Q3	1510	1510	2985	3708	7968	-1.4	0.0	4.31	2.99	0610007A15Rik 0610039A15Rik 1100001A21Rik 1110006I15Rik 1110011D13Rik 1110017C15Rik 1110020A09Rik 1110021E09Rik 1110021H02Rik 1110030H18Rik 1110054N06Rik 1110056N09Rik 1110060O18Rik 1190003K14Rik 1300002F13Rik 1500010M16Rik 1500040F11Rik 1700009P13Rik 1700020M16Rik 1700029K01Rik 1700051I12Rik 1810008K03Rik 1810011K17Rik 2010002A20Rik 2010005O13Rik 2010308M01Rik 2010321J07Rik 2310001N14Rik 2310061…
175	V$AML_Q6	933	933	3562	2617	9059	-1.4	0.0	0.01	0.0	0610039A15Rik 0710001E13Rik 1010001D01Rik 1110021H02Rik 1110030H18Rik 1110032N12Rik 1110054N06Rik 1190003K14Rik 1700009P13Rik 1700025B16Rik 1810044O22Rik 2010005O13Rik 2210409M21Rik 2300004C15Rik 2310010G13Rik 2310016N21Rik 2310044P18Rik 2310061B02Rik 2310066N05Rik 2410080P20Rik 2610319K07Rik 2700087H15Rik 2810052M02Rik 2810475A17Rik 2900091E11Rik 4833441J24Rik 4933409D10Rik 4933424N09Rik 5730421…
176	V$AP1_Q4: activator protein 1	3610	3610	885	9561	2115	-1.43	0.0	0.01	0.0	0610006F02Rik 0610006O14Rik 0610007A15Rik 0610009C03Rik 0610011D08Rik 0610033H09Rik 0610039N19Rik 0610040B21Rik 1010001D01Rik 1100001D10Rik 1110006I15Rik 1110007C05Rik 1110011D13Rik 1110017C15Rik 1110020A09Rik 1110020C13Rik 1110021E09Rik 1110021H02Rik 1110030H18Rik 1110030K22Rik 1110030L07Rik 1110032N12Rik 1110054N06Rik 1110056N09Rik 1110060O18Rik 1190003K14Rik 1200016B17Rik 1300010K09Rik 1500001…
177	V$EFC_Q6	2432	2432	2063	6538	5138	-1.48	0.0	0.01	0.0	0610006O14Rik 0610007A15Rik 0610011D08Rik 0610039A15Rik 0610039N19Rik 0610040B21Rik 0610042I15Rik 1010001D01Rik 1100001D10Rik 1110007C05Rik 1110013G13Rik 1110021H02Rik 1110030H18Rik 1110032N12Rik 1110056N09Rik 1200016B17Rik 1300010K09Rik 1500010M16Rik 1500031N24Rik 1700006D24Rik 1700019I23Rik 1700025B16Rik 1700073K01Rik 1700095N21Rik 1810011K17Rik 1810014L12Rik 1810015M01Rik 1810018L02Rik 1810033…
178	V$CREB_01: cAMP-responsive element binding protein	449	449	4046	1024	10652	-1.49	0.0	4.71	3.31	0610009C03Rik 1100001A21Rik 1110060O18Rik 1200016B17Rik 1300002F13Rik 1700009P13Rik 1700030A21Rik 1700051I12Rik 1810011K17Rik 1810045K17Rik 2010005O13Rik 2310058A11Rik 2410016F01Rik 2410018G23Rik 2410129E14Rik 2600002E23Rik 2610027O18Rik 2700050P07Rik 2810052M02Rik 2900091E11Rik 4833420K19Rik 5033425B17Rik 5730436H21Rik 5730466P16Rik 5730537D05Rik 5830461H18Rik 5930412E23Rik 9830165K03Rik AA40793…
179	V$PAX5_01: B-cell-specific activating protein	462	462	4033	1058	10618	-1.57	0.0	4.61	3.25	1110007C05Rik 1500010M16Rik 2210412K09Rik 2310061B02Rik 2310079P12Rik 2400006A19Rik 2410141M05Rik 2510010F15Rik 2600017H08Rik 2810036K01Rik 2810052M02Rik 2810427I04Rik 2810475A17Rik 3110006P09Rik 3110040D16Rik 5330440M15Rik AI114950 AV216087 Aatf Abcb10 Abcg4 Acadm Acta1 Actg1 Actn2 Adam1b Add1 Als2cr19 Amy2 Anapc11 Ap3m1 Ap4m1 Apex1 Arfip2 Arhgef10 Arhgef5 Arid3a Arl10b Arrb2 Asb12 Asb16 Aspa As…
180	V$OCT1_01: octamer factor 1	108	108	4387	369	11307	-1.59	0.0	0.0	0.0	1810015M01Rik 2310058A11Rik 2410011G03Rik 9130411I17Rik AU041707 Aldh8a1 Alk Anapc5 Anxa1 Atp1b2 Atp6v0c Atp6v1c2 B3gat1 Bteb1 Cdh6 Ceacam11 Ces1 Cfhl1 Creb3 Csf2rb1 Csf2rb2 Ctsg Cyp2d9 Cysltr1 Ddx10 Defb3 Defb35 Derl1 Dnmt1 Dpysl2 Efna1 Egln2 Egln3 Es1 Esrrg Fbxo8 Fut1 Gabrg3 Gadd45a Gast Gpx5 Grwd1 Guca2a Hebp1 Jund1 Kctd9 Krt1-5 Lpd Lpl Lyn Mab21l2 Minpp1 Mmp19 Mmp24 Mrpl16 Mrpl22 Msra Mta2 Ne…
181	V$HEN1_01: HEN1	129	129	4366	254	11422	-1.7	0.0	5.09	3.64	1110007C05Rik 1810011K17Rik 2010012F05Rik 2410016F01Rik 2810423O19Rik 2810475A17Rik 9530027K23Rik A830006N08Rik Abcb6 Adck1 Agmat Ak1 Alox12b Anxa4 Arfrp1 Atp2b2 BC013491 Bk Btbd14b Cacnb2 Cacng6 Capn10 Capns1 Cdh8 Chchd5 Clic4 Cryab Crybb3 Ctbp1 Ctbp2 Ctns Cyp26a1 Ddx27 Dedd2 Dhrs2 Dia1 Dlgap4 Dmap1 Dnajb10 Efnb2 Evi5 Fbn1 Fcer1g Gdf10 Guca2b Gzmb Hars Hemk1 Hfe Hhex Hmx1 Hoxb5 Hrc Hspa5 Ibsp Id…
182	V$BARBIE_01: barbiturate-inducible element	2310	2310	2185	5790	5886	-1.72	0.0	3.87	2.62	0610006F02Rik 0610006O14Rik 0610011D08Rik 0610039K22Rik 0610039N19Rik 0710001E13Rik 1010001D01Rik 1100001D10Rik 1110007C05Rik 1110011D13Rik 1110020C13Rik 1110021E09Rik 1110030H18Rik 1110030K22Rik 1110030L07Rik 1110054N06Rik 1190003K14Rik 1200016B17Rik 1300002F13Rik 1500040F11Rik 1700006D24Rik 1700006F03Rik 1700025B16Rik 1700051I12Rik 1810008K03Rik 1810011K17Rik 1810031K02Rik 1810057B09Rik 2010002…
183	V$E4BP4_01: E4BP4	145	145	4350	473	11203	-1.72	0.0	0.01	0.0	0610033H09Rik 1110030L07Rik 2700050P07Rik 3110006P09Rik AV071179 Abce1 Akap8l Akr1c18 Alb1 Aldh3a1 Aldrl6 Amy1 Arl3 Atp7b BB219290 BC027127 Bcl2l10 Bcmo1 Brms1 Brp44l C430014D17Rik C8a Cabp5 Ccna1 Ccnh Cd14 Ces1 Ces3 Chchd3 Chi3l1 Clasp2 Clca3 Cml3 Cndp2 Cno Commd1 Cpxm1 Csl Cyp2g1 D15Ertd735e Dbr1 Ddx1 Defcr4 Dpf3 Eif2s1 Elac2 Es1 Fabp2 Faim Fbxw7 Fcamr Fmo5 Foxj3 Ftmt Fut2 Gle1l Gpld1 Gstp1 Had…
184	V$E2_Q6_01	298	298	4197	658	11018	-1.73	0.0	4.65	3.27	0610033H09Rik 1110013G13Rik 1110032N12Rik 1500001H12Rik 1500010M16Rik 2610205H19Rik 4933409D10Rik 4933412H03Rik 5830461H18Rik 6330406P08Rik AA959742 Aadat Acat2 Aco2 Acox3 Acp5 Acrbp Actr1a Adam22 Adamts8 Adssl1 Aebp1 Ak1 Akr1b3 Akr1c6 Alas2 Als2 Alx3 Amhr2 Ankrd10 Aox4 Ap2a2 Ap3s2 Apba3 Apobec2 Apon Arf6 Arhgdig Arts1 Aspscr1 Atf3 Atf4 Atp5l B3galt3 B3galt6 BC020184 BC021367 BC021891 BC021917 BC…
185	V$PPARG_03: PPAR (peroxisome proliferator-activated receptor gamma)	1813	1813	2682	4504	7172	-1.74	0.0	3.86	2.62	0610039A15Rik 0610039K22Rik 0610039N19Rik 0610040B21Rik 0610042I15Rik 1100001A21Rik 1110011D13Rik 1110020C13Rik 1110021E09Rik 1110030H18Rik 1110030L07Rik 1110054N06Rik 1110056N09Rik 1110063F24Rik 1190003K14Rik 1300002F13Rik 1500031N24Rik 1700006D24Rik 1700019I23Rik 1700030A21Rik 1700051I12Rik 1810018L02Rik 1810057B09Rik 1810060D16Rik 2010012F05Rik 2200003E03Rik 2310001N14Rik 2310010G13Rik 2310016…
186	V$FREAC3_01: Fork head RElated ACtivator-3	79	79	4416	282	11394	-1.74	0.0	0.0	0.0	1700020M16Rik 2010308M01Rik Acads Adss Apba3 Arr3 BC022145 Brms1 Bst1 Calcrl Cd3e Chchd5 Chrnd Ctrb1 D3Jfr1 Dmc1h Dnahc5 Dnahc8 Drap1 E2f5 Elk4 F9 Folr4 Gdf11 Glcci1 Gpm6a Gpr155 Gpr19 Gzmb Hmgcs1 Ibsp Id1 Idi1 Ifrd1 Insl5 Kcnj11 Klra3 LOC330189 Map2k2 Maz Mgea6 Mki67ip Mrfap1 Mrpl54 Ms4a11 Ms4a6d Mtmr6 Myo1h NE Narfl Ngb Nme1 Nr1h3 Oas2 Ogn Osbpl1a Pde7b Pon1 Prg1 Psmb2 Rai12 Rsad2 Sbds Scg2 Slc…
187	V$E47_01: E47	723	723	3772	1718	9958	-1.79	0.0	4.14	2.86	0610039N19Rik 1110007C05Rik 1110011D13Rik 1110060O18Rik 1300010K09Rik 1810033A06Rik 2010005O13Rik 2310001H13Rik 2310016N21Rik 2310043K02Rik 2310067E08Rik 2410011G03Rik 2510015F01Rik 2610318K02Rik 4632409L19Rik 4833420K19Rik 4933425F03Rik 5033425B17Rik 6330406P08Rik AI114950 AI838661 AI839562 Aanat Abca7 Abcb9 Abcc3 Abcf2 Abcg5 Abhd8 Acadvl Acat1 Ace Acrbp Acta1 Acvr2b Adam26 Adat1 Adcy8 Add1 Adip…
188	V$PEBP_Q6	1111	1111	3384	3064	8612	-1.98	0.0	0.02	0.0	0610006O14Rik 0610007A15Rik 0610039A15Rik 0610039N19Rik 0710001E13Rik 1010001D01Rik 1110007C05Rik 1110021H02Rik 1110032N12Rik 1110054N06Rik 1190003K14Rik 1500040F11Rik 1700009P13Rik 1700025B16Rik 1810015M01Rik 1810044O22Rik 1810060D16Rik 2010005O13Rik 2010308M01Rik 2210409M21Rik 2300004C15Rik 2310001N14Rik 2310010G13Rik 2310016N21Rik 2310044P18Rik 2310061B02Rik 2310066N05Rik 2400006A19Rik 2600002…
189	V$CREB_Q4: cAMP-response element binding protein	398	398	4097	910	10766	-1.99	0.0	4.2	2.9	0610009C03Rik 0610039A15Rik 1100001A21Rik 1110021E09Rik 1110060O18Rik 1300002F13Rik 1700009P13Rik 1700030A21Rik 1700051I12Rik 1700073K01Rik 1810008K03Rik 1810011K17Rik 2310058A11Rik 2410006F12Rik 2410018G23Rik 2410129E14Rik 2600002E23Rik 2610027O18Rik 2700050P07Rik 2810423O19Rik 2900091E11Rik 4833420K19Rik 5033425B17Rik 5730537D05Rik 5830461H18Rik 5930412E23Rik 9830165K03Rik AA407930 Abce1 Acate2…
190	V$AR_Q2: androgen receptor	225	225	4270	692	10984	-2.0	0.0	0.01	0.0	0610009C03Rik 1110030H18Rik 2200003E03Rik 2600017H08Rik 2700069A02Rik 2810004N20Rik 5830472H07Rik AI851464 Adam3 Adcy7 Add1 Akr1c18 Alox12 Aloxe3 Ammecr1 Angpt4 Ankrd5 Anxa10 Anxa13 Apoc3 Arhgap24 Arhgap5 Asgr1 Asna1 Astn2 Atp6v1f Axin1 BC010304 BC011467 BC013712 BC022145 BC022651 BC024502 BC026374 C1qb Cacna2d2 Cap2 Capn8 Card14 Carm1 Ccl25 Cct5 Cct6a Cdc42 Cdca4 Centg3 Ces2 Cfhl1 Chc1 Chchd3 Ch…
191	V$PAX_Q6	4327	4327	168	11144	532	-2.06	0.0	4.47	3.13	0610006F02Rik 0610006O14Rik 0610007A15Rik 0610009C03Rik 0610011D08Rik 0610033H09Rik 0610039A15Rik 0610039K22Rik 0610039N19Rik 0610040B21Rik 0610042I15Rik 1010001D01Rik 1100001A21Rik 1100001D10Rik 1110006I15Rik 1110007C05Rik 1110011D13Rik 1110013G13Rik 1110017C15Rik 1110020A09Rik 1110020C13Rik 1110021E09Rik 1110021H02Rik 1110030H18Rik 1110030K22Rik 1110030L07Rik 1110032N12Rik 1110056N09Rik 1110060…
192	V$CREBP1_01: cAMP-responsive element binding protein 1	91	91	4404	171	11505	-2.09	0.0	4.84	3.41	1700009P13Rik 1700030A21Rik 2410129E14Rik 2600002E23Rik 2900091E11Rik 5830461H18Rik 5930412E23Rik 9830165K03Rik Apex1 Arhgap5 Arid3a Arl4 Atf3 BC019806 Blmh Ccni Cfhl1 Chga Clcn3 Clk3 Cpa3 Csl Cyp2g1 DXImx40e Dhx9 Dlc1 Dpf3 Dtymk Ercc3 Etnk1 Fcamr Fosb G6pc Gak Galnt6 Gmppb Golga5 Hbld2 Hmgcr Hnrpa2b1 Hsd17b13 Icam4 Il1f6 Mfn2 Mrpl54 Mt4 Nbr1 Ncoa4 Neurog2 Nfx1 Nkiras1 Nsmce1 Osbp Pard6a Pck1 Pdk…
193	V$ATATA_B: Avian C-type TATA box	309	309	4186	919	10757	-2.14	0.0	0.01	0.0	0610033H09Rik 1110021H02Rik 1700020M16Rik 1810044O22Rik 2700050P07Rik 2810004N20Rik Acadm Actg1 Acvr1b Adss Akap8 Akr1b3 Akr1c6 Ammecr1 Amy1 Ankfy1 Apoh Asah3 Asgr1 Aspa Atp12a Atp13a1 Atp6v0a4 Atp6v1c2 B3galt2 BC005752 BC010801 BC014685 BC016235 Bag2 Bckdhb Bdkrb1 Bhlhb5 Birc1a Birc1b C78915 Cab39 Cabp5 Cacna2d1 Cacng5 Cacybp Cadps Calcrl Cap2 Cbx5 Ccr2 Cd6 Cdx2 Ch25h Chi3l1 Chrna5 Cidec Clec2h …
194	V$EVI1_02: ectopic viral integration site 1 encoded factor	87	87	4408	300	11376	-2.16	0.0	0.01	0.0	1200016B17Rik Akr1d1 Atp4a BC024502 BC027663 BC031593 Bcl2l10 Bscl2 Cabp4 Ccl24 Clec5a Cnr1 Cops2 Crisp1 Cse1l Csf3r Ctsm Cxcl5 Cxxc1 Cyp19a1 Cysltr1 Ddc Ddx48 Dedd Dffa Dhrs4 Dnahc5 Dnajc5 Dok5 Dtnbp1 Edg2 Ehd3 Entpd5 Etf1 Fdps Galc Galk2 Glyat Gm1 Gnat2 Gpx5 Gstz1 Hist1h3d Itk Kbtbd2 Kifc3 Krt2-4 Lactb Lipe Med9 Ms4a2 Ms4a4c Ms4a4d Mug1 Myom1 Myt1 Ndel1 Nkx3-1 Npy1r Nsf Park7 Pdcd2 Pilra Pilrb …
195	V$AR_01: androgen receptor	378	378	4117	865	10811	-2.17	0.0	4.01	2.74	0610006F02Rik 0610009C03Rik 1110063F24Rik 1700006F03Rik 1700073K01Rik 1810057B09Rik 2410016F01Rik 2810004N20Rik 2810423O19Rik 2810475A17Rik 3110006P09Rik 4833420K19Rik 8430417G17Rik Abcc2 Abcg5 Acad8 Acas2 Acp5 Ada Adam3 Add1 Aebp1 Anapc11 Angpt4 Angptl2 Ankrd1 Ankrd5 Anxa10 Apbb3 Arhgap8 Arpc5l Asgr2 Asl Atp4a Atp4b Atp6v0a4 Atp6v0d1 Atp6v1f B3galt3 B3gat1 BC002230 BC003993 BC006779 BC010304 BC0…
196	V$ELK1_01: Elk-1	1213	1213	3282	2986	8690	-2.27	0.0	3.35	2.15	0610009C03Rik 0610033H09Rik 0610039A15Rik 0610039K22Rik 0610039N19Rik 0610042I15Rik 1100001A21Rik 1110007C05Rik 1110017C15Rik 1110020C13Rik 1110021E09Rik 1110030H18Rik 1110030K22Rik 1110032N12Rik 1300010K09Rik 1700006D24Rik 1700020M16Rik 1700025B16Rik 1700095N21Rik 1810018L02Rik 1810020E01Rik 1810031K02Rik 1810033A06Rik 2010012F05Rik 2300004C15Rik 2310010G13Rik 2310066N05Rik 2310067E08Rik 2310079…
197	V$USF_C: USF binding site	2193	2193	2302	5522	6154	-2.37	0.0	3.08	1.96	0610006F02Rik 0610033H09Rik 0610039A15Rik 0610040B21Rik 1010001D01Rik 1100001D10Rik 1110006I15Rik 1110007C05Rik 1110011D13Rik 1110020A09Rik 1110021E09Rik 1110021H02Rik 1110030K22Rik 1110030L07Rik 1110032N12Rik 1110054N06Rik 1110056N09Rik 1200016B17Rik 1300010K09Rik 1500001H12Rik 1500010M16Rik 1500040F11Rik 1700006D24Rik 1700006F03Rik 1700019I23Rik 1700020M16Rik 1700025B16Rik 1700029K01Rik 1700051…
198	V$FREAC2_01: Fork head RElated ACtivator-2	254	254	4241	763	10913	-2.38	0.0	0.02	0.0	1110030K22Rik 1700009P13Rik 1810018L02Rik 2310061B02Rik 2310066N05Rik 2410141M05Rik 2610311I19Rik 2810052M02Rik 3830408P06Rik 4930542G03Rik 5730537D05Rik 6530406M24Rik Ace2 Acvr1b Adam3 Adfp Agtrl1 Akr1a4 Akr1b7 Akr1c18 Als2 Apg16l Apobec2 Apon Arid5b Arl5 Asb18 BC016495 BC017133 Bach Bche Bk Brp44l Bst1 Butr1 C030002N13Rik Car1 Ccna2 Cd59a Cd83 Cdca1 Ces1 Chga Cidea Cit Cklfsf7 Clgn Cntf Cntn6 C…
199	V$R_01: Epstein-Barr virus transcription factor R	83	83	4412	156	11520	-2.41	0.0	4.53	3.18	0610006O14Rik 1110030H18Rik 2310079P12Rik 4633402N23Rik 6030404E16Rik Abcd3 Aes Ap4m1 Ass1 Atad3a BC004044 BC010304 BC021523 BC031140 BC038286 Banf1 Bzw1 C77668 Cacna2d3 Ckb Ctdp1 Cyr61 Cysltr2 Ddx41 Dmap1 Eif3s2 Epha8 Fgf15 Fxyd6 Ga17 Gng10 Gnl3 Golga5 Gulo Hnrpm Hpd Jund1 Keap1 Krt2-10 Ltc4s Lyl1 Marveld3 Mkrn1 Mmd Mmp13 Mnt Mrfap1 Mrpl55 Mta3 Narfl Ndufs2 Nfat5 Nucb1 P2ry6 Pcaf Phf7 Pip Pkm2 P…
200	V$HNF4_01_B: Hepatocyte nuclear factor 4	197	197	4298	426	11250	-2.44	0.0	4.04	2.76	1110063F24Rik 1500031N24Rik 1700030A21Rik 2010012F05Rik 2310001N14Rik 2410016F01Rik 3110006P09Rik 3830408P06Rik 4921508O11Rik 6030446I19Rik 8430417G17Rik 9130411I17Rik 9830165K03Rik Aadat Abpa Acox1 Acta1 Adamts10 Afp Aldh9a1 Ankrd10 Apoc3 Aptx Arhgap1 Arl6ip5 Asb6 Aspa Atf4 Atp7b B3gnt3 BC006909 BC017647 BC018285 BC019537 BC019977 BC025833 BC026439 Bcmo1 Bhmt Bnip1 Bst2 Bucs1 Cabyr Cacng6 Cadps …
201	V$NFKB_Q6: NF-kappaB	600	600	3895	1430	10246	-2.45	0.0	3.46	2.25	0610040B21Rik 1110011D13Rik 1110060O18Rik 1700006D24Rik 1810057B09Rik 2300004C15Rik 2310067G05Rik 2410195B05Rik 2510001I10Rik 2810021O14Rik 2810036K01Rik 3110040D16Rik 4921508O11Rik 4930422J18Rik 4930470D19Rik 4930579A11Rik 8430417G17Rik A230072I16Rik A930011F22Rik AI132321 AI746432 AV071179 Aadac Aanat Abcb1a Abcf2 Acat2 Acate2 Acbd3 Aco2 Acox1 Acox2 Acox3 Actg2 Acy1 Ada Adam1b Adamts4 Adamts8 A…
202	V$TEL2_Q6	343	343	4152	786	10890	-2.49	0.0	3.7	2.47	0610006O14Rik 0610039K22Rik 1010001D01Rik 1100001A21Rik 1100001D10Rik 1110017C15Rik 1110020C13Rik 1300010K09Rik 1700025B16Rik 1810011K17Rik 1810031K02Rik 1810033A06Rik 1810060D16Rik 2310010G13Rik 2310066N05Rik 2310079P12Rik 2410195B05Rik 2610319K07Rik 2810429O05Rik 3110040D16Rik 4632409L19Rik 4833420K19Rik 4930442L21Rik 4933409D10Rik 5330440M15Rik 6030404E16Rik 6430559E15Rik 9030408N13Rik 9830165…
203	V$CEBP_C: C/EBP binding site	1027	1027	3468	2816	8860	-2.54	0.0	0.04	0.0	0610009C03Rik 0610040B21Rik 1110020C13Rik 1110032N12Rik 1110056N09Rik 1500010M16Rik 1500031N24Rik 1700006F03Rik 1700030A21Rik 1810008K03Rik 1810015M01Rik 1810031K02Rik 2010308M01Rik 2200003E03Rik 2210409M21Rik 2310058A11Rik 2410006F12Rik 2410011G03Rik 2410030J07Rik 2510010F15Rik 2510015F01Rik 2700050P07Rik 2810052M02Rik 4632409L19Rik 4921507I02Rik 4921508O11Rik 4930488L10Rik 4933409D10Rik 5730409…
204	V$NFKB_Q6_01	2917	2917	1578	7417	4259	-2.54	0.0	2.92	1.83	0610006O14Rik 0610007A15Rik 0610009C03Rik 0610011D08Rik 0610039N19Rik 0610040B21Rik 0710001E13Rik 1010001D01Rik 1100001D10Rik 1110006I15Rik 1110011D13Rik 1110013G13Rik 1110030K22Rik 1110030L07Rik 1110032N12Rik 1110060O18Rik 1110063F24Rik 1190003K14Rik 1200016B17Rik 1300010K09Rik 1500001H12Rik 1500040F11Rik 1700006D24Rik 1700009P13Rik 1700020M16Rik 1700029K01Rik 1700051I12Rik 1700073K01Rik 1700095…
205	V$FOXO1_02: fork head box O1	246	246	4249	737	10939	-2.55	0.0	0.02	0.0	1110030K22Rik 1700009P13Rik 1810018L02Rik 2310066N05Rik 2410141M05Rik 2610311I19Rik 4930542G03Rik 5730537D05Rik 6530406M24Rik 9130020G10Rik Acadvl Ace2 Acvr1b Adam26 Adam3 Adfp Aebp1 Agtrl1 Ahrr Akr1b7 Akr1c18 Akr1d1 Ap3s2 Ap4m1 Apg16l Apoa2 Apobec2 Apon Arl2bp Arl5 Asb18 Asb6 Atp5g2 B4galt1 BC017133 Bicd1 Birc1a Bk Bpy2ip1 Brp44l Bst1 Butr1 C6 C730036B14Rik Cabc1 Car1 Ccni Cd53 Cd59a Cd83 Cdc42 …
206	V$HNF1_Q6	4290	4290	205	11228	448	-2.58	0.0	0.02	0.0	0610006F02Rik 0610006O14Rik 0610007A15Rik 0610009C03Rik 0610011D08Rik 0610033H09Rik 0610039A15Rik 0610039K22Rik 0610039N19Rik 0610040B21Rik 0610042I15Rik 0710001E13Rik 1010001D01Rik 1100001A21Rik 1100001D10Rik 1110006I15Rik 1110007C05Rik 1110011D13Rik 1110013G13Rik 1110017C15Rik 1110020A09Rik 1110020C13Rik 1110021E09Rik 1110021H02Rik 1110030H18Rik 1110030K22Rik 1110030L07Rik 1110032N12Rik 1110054…
207	V$POLY_C: Retroviral Poly A signal	52	52	4443	192	11484	-2.59	0.0	0.01	0.0	2600002E23Rik 2610036N15Rik 2610319K07Rik Aadac Abcb11 Adat1 Agt Aldh2 Arhgdib Art5 C3ar1 Chrdl1 Cln5 Commd9 Cyp4a10 D11Ertd707e Dhrs1 Dtymk Fmr1 Fts Gm568 Grik2 Grm8 Gtf2h2 Hdc Hpxn Insm1 Klra1 Mgea6 Nkx6-2 Npy5r Oat Ogn Pafah1b3 Ptpn12 Pxk Rad1 Rbm6 Rnmtl1 Rshl1 Saa3 Sf3b1 Shfdg1 Slc1a1 Slc27a5 Slc35b1 St6galnac4 Tde2 Tln1 Top1mt Vsig4 Wdr42a
208	V$NFY_Q6_01	1980	1980	2515	4985	6691	-2.62	0.0	2.78	1.73	0610006O14Rik 0610009C03Rik 0610011D08Rik 0610033H09Rik 0610040B21Rik 0710001E13Rik 1100001D10Rik 1110021E09Rik 1110030K22Rik 1110030L07Rik 1110054N06Rik 1190003K14Rik 1200016B17Rik 1300002F13Rik 1300010K09Rik 1500031N24Rik 1700009P13Rik 1700019I23Rik 1700020M16Rik 1700025B16Rik 1700095N21Rik 1810008K03Rik 1810011K17Rik 1810014L12Rik 1810018L02Rik 1810020E01Rik 1810031K02Rik 1810044O22Rik 1810045…
209	V$CREBP1_Q2: CRE-binding protein 1	311	311	4184	710	10966	-2.62	0.0	3.58	2.36	0610009C03Rik 0610039A15Rik 1110060O18Rik 1300002F13Rik 1700009P13Rik 1700030A21Rik 1700051I12Rik 1810011K17Rik 2310058A11Rik 2410018G23Rik 2410129E14Rik 2600002E23Rik 2610027O18Rik 2700050P07Rik 2810052M02Rik 2900091E11Rik 4632409L19Rik 4833420K19Rik 5033425B17Rik 5730537D05Rik 5830461H18Rik 5930412E23Rik 9830165K03Rik AA407930 Abce1 Aco2 Acrbp Actn3 Adam9 Adcy8 Als2 Anxa6 Ap3s1 Apbb3 Apex1 Aptx…
210	V$E47_02: E47	684	684	3811	1651	10025	-2.66	0.0	3.14	2.0	1110056N09Rik 1110060O18Rik 1300010K09Rik 1500031N24Rik 1500040F11Rik 1700009P13Rik 1700020M16Rik 1700025B16Rik 1700051I12Rik 1810011K17Rik 1810033A06Rik 2010005A06Rik 2010005O13Rik 2310043K02Rik 2310044P18Rik 2400006A19Rik 2410030J07Rik 2510015F01Rik 2610205H19Rik 2610319K07Rik 2700050P07Rik 2810429O05Rik 3110005O21Rik 3110040D16Rik 4633402D15Rik 4933412H03Rik 4933425F03Rik 5033425B17Rik 6030457…
211	V$MYOD_01: myoblast determination gene product	2978	2978	1517	7588	4088	-2.73	0.0	2.7	1.65	0610006F02Rik 0610006O14Rik 0610011D08Rik 0610039A15Rik 0610039N19Rik 0610040B21Rik 0710001E13Rik 1010001D01Rik 1100001D10Rik 1110006I15Rik 1110007C05Rik 1110011D13Rik 1110017C15Rik 1110020A09Rik 1110020C13Rik 1110021E09Rik 1110021H02Rik 1110030K22Rik 1110030L07Rik 1110054N06Rik 1110056N09Rik 1110060O18Rik 1190003K14Rik 1200016B17Rik 1300010K09Rik 1500001H12Rik 1500010M16Rik 1500031N24Rik 1500040…
212	V$HEN1_02: HEN1	67	67	4428	123	11553	-2.74	0.0	4.25	2.94	1810011K17Rik 2410016F01Rik 2810423O19Rik 2810475A17Rik Alox12b Anxa4 BC011467 BC013491 Cacnb2 Capns1 Chchd5 Ctbp2 Cyp26a1 Dlgap4 Dnajb10 Efnb2 Eif4ebp1 Fbn1 Gdf10 Gzmb Hmx1 Hrc Idh3a Ifnb1 Kcna5 Khdrbs1 Klf1 Kpnb1 Lrrfip1 Lsp1 Lyn Mrpl18 Mrpl28 Neud4 Nfil3 Numbl Og9x Pbef1 Pdlim2 Pnoc Prss11 Psca Pte1 Ptgds Ptger1 Pttg1ip Ramp1 Rbpms2 Rnf11 Rohn Satb1 Sec61a1 Slc11a2 Sprrl2 Sui1-rs1 Tcea3 Tex292…
213	V$RREB1_01: Ras-responsive element binding protein 1	402	402	4093	943	10733	-2.82	0.0	3.21	2.03	0610040B21Rik 1110032N12Rik 1190003K14Rik 1200016B17Rik 1300002F13Rik 1700020M16Rik 1700073K01Rik 1810031K02Rik 2310016N21Rik 2410018G23Rik 4930542G03Rik 5830442J12Rik Aadat Aanat Aco2 Acta1 Acy1 Adam2 Adam9 Adcy8 Agmat Agr2 Akap3 Alas2 Alox12 Alx3 Ang1 Ang2 Anp32e Anxa5 Ap1s1 Apbb3 Apc2 Aps Aqp7 Arhgap18 Arhgap24 Arhgap8 Arid3a Arl3 Arr3 Art1 Asah3 Asgr1 Asgr2 Astn1 Atp8b3 Auh B3galt2 B3gat3 B4g…
214	V$YY1_02: Yin and Yang 1	500	500	3995	1191	10485	-2.84	0.0	3.08	1.96	0610039A15Rik 0610040B21Rik 0710001E13Rik 1110017C15Rik 1110021E09Rik 1110021H02Rik 1110063F24Rik 1200016B17Rik 1700006D24Rik 1700006F03Rik 1810031K02Rik 2300004C15Rik 2310067E08Rik 2410080P20Rik 2410118I19Rik 2510001I10Rik 2610020N02Rik 2810423O19Rik 2810475A17Rik 4632409L19Rik 4921524P20Rik 4930542G03Rik 4933425F03Rik 5930412E23Rik Abcd4 Abce1 Acadm Acadvl Acate2 Acbd3 Adam3 Adck4 Adfp Adrbk1 A…
215	V$RFX1_01: X-box binding protein RFX1	2010	2010	2485	5083	6593	-2.91	0.0	2.41	1.42	0610007A15Rik 0610011D08Rik 0610039K22Rik 0610040B21Rik 0710001E13Rik 1010001D01Rik 1110007C05Rik 1110013G13Rik 1110021H02Rik 1110030H18Rik 1110030L07Rik 1110056N09Rik 1110060O18Rik 1190003K14Rik 1300002F13Rik 1500010M16Rik 1500040F11Rik 1700006D24Rik 1700009P13Rik 1700020M16Rik 1700025B16Rik 1700095N21Rik 1810018L02Rik 1810020E01Rik 1810031K02Rik 1810045K17Rik 1810057B09Rik 1810060D16Rik 2010012…
216	V$TAL1ALPHAE47_01: Tal-1alpha:E47 heterodimer	391	391	4104	918	10758	-2.91	0.0	3.13	1.99	0610009C03Rik 1110020C13Rik 1700006D24Rik 2310066N05Rik 2410030J07Rik 2810036K01Rik 2810475A17Rik 4931420D14Rik 5730421E18Rik 5730436H21Rik 5730466P16Rik 6330406P08Rik 6530406M24Rik 9030408N13Rik AV071179 Aaas Aadac Abpa Ace Actn3 Actr1a Acy1 Adam19 Adrm1 Adssl1 Afp Agrp Akr1c21 Alas2 Alox12 Als2 Ambn Ankrd1 Aox4 Arl10b Artn Asah3 Atp5l Atp6v1c2 Atp6v1f Atp7b B4galt5 B830009D23Rik BC004022 BC0134…
217	V$RFX1_02: X-box binding protein RFX1	1566	1566	2929	3938	7738	-2.98	0.0	2.37	1.39	0610006O14Rik 0610007A15Rik 0610033H09Rik 0610039N19Rik 0610042I15Rik 1010001D01Rik 1100001D10Rik 1110011D13Rik 1110020C13Rik 1110021E09Rik 1110030K22Rik 1300010K09Rik 1500010M16Rik 1500031N24Rik 1700030A21Rik 1810008K03Rik 1810020E01Rik 1810031K02Rik 1810044O22Rik 1810045K17Rik 1810060D16Rik 2010002A20Rik 2010005O13Rik 2010308M01Rik 2310001N14Rik 2310010G13Rik 2310079P12Rik 2410016F01Rik 2410118…
218	V$CHX10_01	99	99	4396	321	11355	-3.04	0.0	0.02	0.0	0610006O14Rik 1810015M01Rik AF366264 AI132321 Abcb4 Acvr2b Alas1 Arr3 Cast Cd36 Cd59a Cdx2 Ceacam11 Cer1 Cga Cideb Ckap1 Copz2 Cox6a2 Ctdp1 Cysltr1 Dlx1 Dnajb4 Dncic2 Dok5 E4f1 Efcbp2 Elk1 F10 Fxyd6 Ghrl Gje1 Gnat1 Gypc Hcrt Hesx1 Hgf Hnf4a Hyal3 Il1rl2 Klra3 Kpna4 Krtap12-1 Krtap3-3 Lap3 Lbx1h Mat1a Mbd3l2 Mcrs1 Mep1a Mllt10 Mrpl16 Mutyh Ndufa9 Nedd8 Nkiras2 Nqo3a2 Nt5c3 Omg Ovol1 Pdir Pftk1 Phf…
219	V$NFKAPPAB_01: NF-kappaB	667	667	3828	1625	10051	-3.04	0.0	2.66	1.62	0610039N19Rik 0610040B21Rik 1110011D13Rik 1110030L07Rik 1190003K14Rik 1500001H12Rik 1700006D24Rik 1810057B09Rik 2010005A06Rik 2300004C15Rik 2410195B05Rik 2810021O14Rik 2810036K01Rik 3110040D16Rik 4921508O11Rik 4930422J18Rik 4930470D19Rik 4930579A11Rik 4933409D10Rik 4933424N09Rik 5033425B17Rik 8430417G17Rik A230072I16Rik AI132321 AV071179 Aadac Aamp Aanat Acadl Acas2 Acat2 Acate2 Acbd3 Aco2 Acox1 …
220	V$HNF4_DR1_Q3	3622	3622	873	9294	2382	-3.08	0.0	2.46	1.46	0610006F02Rik 0610006O14Rik 0610007A15Rik 0610009C03Rik 0610011D08Rik 0610033H09Rik 0610039K22Rik 0610040B21Rik 0710001E13Rik 1010001D01Rik 1100001A21Rik 1110007C05Rik 1110011D13Rik 1110013G13Rik 1110017C15Rik 1110020A09Rik 1110020C13Rik 1110021E09Rik 1110021H02Rik 1110030H18Rik 1110030K22Rik 1110030L07Rik 1110032N12Rik 1110054N06Rik 1110056N09Rik 1110060O18Rik 1110063F24Rik 1190003K14Rik 1200016…
221	V$IRF2_01: interferon regulatory factor 2	11	11	4484	9	11667	-3.1	0.0	4.67	3.28	2210412K09Rik Bag1 Dio2 Gsh1 Mat1a Pdcd1lg1 Pi4k2b Prss19 Seh1l Tbc1d17 Terf2ip
222	V$GATA1_02: GATA-binding factor 1	1584	1584	2911	4236	7440	-3.1	0.0	0.11	0.0	0610039K22Rik 0610040B21Rik 0610042I15Rik 1110020A09Rik 1110020C13Rik 1110021E09Rik 1110021H02Rik 1110030H18Rik 1110032N12Rik 1110063F24Rik 1190003K14Rik 1500010M16Rik 1500031N24Rik 1500040F11Rik 1700006D24Rik 1700019I23Rik 1700025B16Rik 1700029K01Rik 1700030A21Rik 1700095N21Rik 1810011K17Rik 1810060D16Rik 2010002A20Rik 2010012F05Rik 2200003E03Rik 2210412K09Rik 2310016N21Rik 2310058A11Rik 2410004…
223	V$NRF2_Q4: heterodimer containing Nrf2	1212	1212	3283	3032	8644	-3.12	0.0	2.28	1.32	0610006F02Rik 0610007A15Rik 0610009C03Rik 0610011D08Rik 0610039N19Rik 1100001D10Rik 1110007C05Rik 1110021E09Rik 1110054N06Rik 1190003K14Rik 1300010K09Rik 1500010M16Rik 1700006F03Rik 1700009P13Rik 1700019I23Rik 1700025B16Rik 1700095N21Rik 1810008K03Rik 1810014L12Rik 1810018L02Rik 1810060D16Rik 2010002A20Rik 2200003E03Rik 2210409M21Rik 2210412K09Rik 2300004C15Rik 2310001N14Rik 2310010G13Rik 2310016…
224	V$SRF_C: serum response factor	167	167	4328	366	11310	-3.14	0.0	3.3	2.11	1110054N06Rik 2210409M21Rik 2700082D03Rik 2900091E11Rik 6030457N17Rik Aco1 Acta1 Actg1 Actg2 Acvr2b Adm Akr1d1 Amy1 Apoa2 Aqp7 Arhgef5 Arl10b Asgr1 Aspa Atp1b3 Atp4b BC054059 Brp44l C1qb C3ar1 Cabp5 Capn10 Carm1 Ccl24 Cd248 Ceacam11 Cer1 Cfhl1 Cirbp Ckm Clcn5 Clec7a Cnn2 Col1a1 Col6a1 Cope Cops7a Cplx1 Cps1 Csf2rb1 Ctsd Cxcl4 Dcpp Denr Dhrs2 Dyrk1b Eif2s1 Eif3s3 Epb4.1l1 Ermap Fbxo31 Fcho1 Fhl2 F…
225	V$NFE2_01: NF-E2 p45	667	667	3828	1631	10045	-3.17	0.0	2.5	1.49	0610006F02Rik 0610007A15Rik 0610039N19Rik 1010001D01Rik 1110007C05Rik 1110011D13Rik 1110020C13Rik 1110030H18Rik 1300010K09Rik 1700019I23Rik 1810008K03Rik 1810031K02Rik 2300004C15Rik 2310044P18Rik 2310058A11Rik 2410004C24Rik 2410018G23Rik 2410118I19Rik 2610019I03Rik 2610027O18Rik 2810004N20Rik 2810441C07Rik 3110006P09Rik 4633402D15Rik 4933409D10Rik 5031439A09Rik 5730436H21Rik 5730466P16Rik 5830461…
226	V$EGR3_01: early growth response gene 3 product	63	63	4432	118	11558	-3.18	0.0	3.79	2.55	1700025B16Rik 2410118I19Rik 4632409L19Rik 4930488L10Rik 5830461H18Rik Abhd8 Ada Alg5 Apex1 Aps Asb8 BC022224 C330023F11Rik Clic4 D1Bwg0491e Dcps Dlk1 Dmrt1 Elk4 Faim Gaa Hadha Hic1 Hnrpa2b1 Hspa9a Ifrd1 Lactb Lgmn Lyar Maff Nab1 Nkx6-1 Nln Pabpc1 Padi2 Plxna1 Ppox Prdx5 Pthr1 Rabggtb Rhcg Rps27a Sfxn3 Sgce Siah2 Slc1a1 Slc32a1 Slc7a6 Smyd5 Snrpe Snx11 Spg20 Ssb4 Tarsl1 Tfdp1 Tieg1 Trim13 Trim47 U…
227	V$ATF_01: activating transcription factor	485	485	4010	1167	10509	-3.2	0.0	2.63	1.6	0610009C03Rik 0610039A15Rik 0610042I15Rik 1100001A21Rik 1110060O18Rik 1200016B17Rik 1300002F13Rik 1700009P13Rik 1700051I12Rik 1810008K03Rik 1810011K17Rik 1810045K17Rik 1810057B09Rik 2310058A11Rik 2410006F12Rik 2410016F01Rik 2600002E23Rik 2610027O18Rik 2700050P07Rik 2810052M02Rik 4632409L19Rik 5033425B17Rik 5730466P16Rik 5730537D05Rik 5830461H18Rik 5930412E23Rik 9830165K03Rik AA407930 AA959742 AU0…
228	V$E2F1DP1RB_01: Rb:E2F-1:DP-1 trimeric complex	274	274	4221	633	11043	-3.21	0.0	2.95	1.86	1200016B17Rik 1500001H12Rik 1810057B09Rik 2300004C15Rik 2410141M05Rik 2510001I10Rik 2610027O18Rik 2610311I19Rik 2810036K01Rik 2810475A17Rik 4930542G03Rik 5930412E23Rik Abcc3 Abcf2 Aco2 Acsl4 Ada Adcy8 Akap8l Akt2 Als2cr19 Ambn Ampd2 Anp32e Anxa11 Ap4m1 Arhgap8 Arl5 Armc6 Arts1 Asb13 Atp5d Atp5j2 Atp6v0d1 Atpaf2 Atxn7l3 BC057552 Barx1 Bcl11b Bcmo1 Bhmt2 Blvra Btg2 C1qbp Cabc1 Card14 Cav3 Cbx4 Cckb…
229	V$MTF1_Q4	350	350	4145	825	10851	-3.22	0.0	2.79	1.73	0710001E13Rik 1110017C15Rik 1110054N06Rik 1810008K03Rik 2010005A06Rik 2310066N05Rik 2410011G03Rik 2410016F01Rik 2410080P20Rik 2610036N15Rik 3110006P09Rik 4930488L10Rik 4933412H03Rik 6030404E16Rik 6330406P08Rik Aatf Abcd3 Acad8 Acat2 Acox3 Acvr2 Aebp1 Akr1a4 Alb1 Amacr Amh Amn Aqp4 Asna1 Atp12a Atp1b2 Atp2b2 Atpaf2 B4galt5 BC004044 BC005624 BC010304 BC017133 BC025600 BC025833 BC028663 Bcl11a Bcl2l…
230	V$AREB6_03: AREB6 (Atp1a1 regulatory element binding factor 6)	723	723	3772	1778	9898	-3.23	0.0	2.38	1.4	0610006F02Rik 1110006I15Rik 1110011D13Rik 1300010K09Rik 1500040F11Rik 1700020M16Rik 1700030A21Rik 1700051I12Rik 1810008K03Rik 1810011K17Rik 1810033A06Rik 2400006A19Rik 2410017I18Rik 2410170E21Rik 2610205H19Rik 2700069A02Rik 2810423O19Rik 2810427I04Rik 3110040D16Rik 4930539P14Rik 5730436H21Rik 6030446I19Rik 8430417G17Rik 9530027K23Rik A630024B12Rik A630065K24Rik A830006N08Rik AF366264 Abca7 Abcb9 …
231	V$HAND1E47_01: Hand1:E47 heterodimer	2637	2637	1858	6744	4932	-3.29	0.0	1.88	1.02	0610006F02Rik 0610009C03Rik 0610039N19Rik 0610042I15Rik 1110007C05Rik 1110011D13Rik 1110020A09Rik 1110020C13Rik 1110021E09Rik 1110021H02Rik 1110030H18Rik 1110030K22Rik 1110030L07Rik 1110032N12Rik 1110060O18Rik 1110063F24Rik 1190003K14Rik 1200016B17Rik 1300002F13Rik 1500001H12Rik 1500010M16Rik 1500040F11Rik 1700006D24Rik 1700006F03Rik 1700019I23Rik 1700030A21Rik 1700095N21Rik 1810011K17Rik 1810014…
232	V$MEF2_02: myogenic MADS factor MEF-2	304	304	4191	870	10806	-3.34	0.0	0.06	0.0	1700051I12Rik 2310043K02Rik 2310044P18Rik 2410011G03Rik 2700050P07Rik 3110006P09Rik 4930539P14Rik AV071179 Aadat Abi1 Acbd6 Acta1 Adsl Akap8l Akr1b3 Alpk3 Amy2 Ang1 Ang2 Angpt1 Angpt4 Ankrd28 Apobec2 Arhgap10 Arl2bp Arl3 Asb12 Asb16 Asb18 Asb4 Asb5 Ascc2 Atf1 B3gat3 BC027309 BC028663 Bcat2 Bnipl Bri3 Brp44l Brunol4 Bscl2 Cabyr Capn3 Capn8 Casc3 Casq1 Casq2 Ccnh Cd53 Cd83 Cdc2l1 Cdr2 Cept1 Chkb Ch…
233	V$MYCMAX_02: c-Myc:Max heterodimer	1578	1578	2917	3999	7677	-3.35	0.0	1.85	1.01	0610006F02Rik 0610033H09Rik 0610039A15Rik 0610040B21Rik 1010001D01Rik 1100001D10Rik 1110006I15Rik 1110007C05Rik 1110011D13Rik 1110021E09Rik 1110021H02Rik 1110030K22Rik 1110030L07Rik 1110054N06Rik 1110056N09Rik 1200016B17Rik 1500001H12Rik 1500010M16Rik 1500040F11Rik 1700006D24Rik 1700019I23Rik 1700095N21Rik 1810008K03Rik 1810014L12Rik 1810015M01Rik 1810020E01Rik 1810044O22Rik 2010012F05Rik 2010308…
234	V$AREB6_01: AREB6 (Atp1a1 regulatory element binding factor 6)	944	944	3551	2547	9129	-3.39	0.0	0.13	0.0	0610006O14Rik 0610042I15Rik 1010001D01Rik 1110011D13Rik 1110020C13Rik 1110030K22Rik 1110060O18Rik 1110063F24Rik 1190003K14Rik 1300002F13Rik 1300010K09Rik 1700009P13Rik 1700020M16Rik 1810008K03Rik 1810011K17Rik 1810015M01Rik 1810018L02Rik 1810045K17Rik 2010012F05Rik 2210412K09Rik 2310016N21Rik 2310043K02Rik 2310061B02Rik 2410004C24Rik 2410006F12Rik 2410017I18Rik 2510010F15Rik 2600002E23Rik 2610020…
235	V$PBX_Q3	4272	4272	223	11165	511	-3.42	0.0	0.05	0.0	0610006F02Rik 0610006O14Rik 0610007A15Rik 0610009C03Rik 0610011D08Rik 0610033H09Rik 0610039A15Rik 0610039K22Rik 0610040B21Rik 0610042I15Rik 0710001E13Rik 1010001D01Rik 1100001A21Rik 1100001D10Rik 1110006I15Rik 1110007C05Rik 1110011D13Rik 1110013G13Rik 1110017C15Rik 1110020A09Rik 1110020C13Rik 1110021E09Rik 1110021H02Rik 1110030H18Rik 1110030K22Rik 1110030L07Rik 1110032N12Rik 1110054N06Rik 1110056…
236	V$DEC_Q1	3191	3191	1304	8196	3480	-3.42	0.0	1.8	0.97	0610006F02Rik 0610006O14Rik 0610011D08Rik 0610033H09Rik 0610039A15Rik 0610040B21Rik 0610042I15Rik 1010001D01Rik 1100001D10Rik 1110006I15Rik 1110007C05Rik 1110011D13Rik 1110017C15Rik 1110020A09Rik 1110020C13Rik 1110021H02Rik 1110030H18Rik 1110030L07Rik 1110032N12Rik 1110054N06Rik 1110060O18Rik 1200016B17Rik 1300002F13Rik 1300010K09Rik 1500001H12Rik 1500010M16Rik 1500031N24Rik 1500040F11Rik 1700006…
237	V$ETS1_B: c-ETS-1 binding site	2004	2004	2491	5116	6560	-3.44	0.0	1.64	0.84	0610006F02Rik 0610006O14Rik 0610007A15Rik 0610009C03Rik 0610011D08Rik 0610039A15Rik 0610039K22Rik 0610039N19Rik 0610040B21Rik 0610042I15Rik 1010001D01Rik 1100001A21Rik 1100001D10Rik 1110007C05Rik 1110013G13Rik 1110017C15Rik 1110020C13Rik 1110021E09Rik 1110021H02Rik 1110030H18Rik 1110032N12Rik 1110056N09Rik 1110063F24Rik 1190003K14Rik 1300002F13Rik 1300010K09Rik 1500031N24Rik 1700006D24Rik 1700019…
238	V$BACH2_01: BTB and CNC homolog 2	3039	3039	1456	7980	3696	-3.49	0.0	0.2	0.0	0610006F02Rik 0610007A15Rik 0610009C03Rik 0610011D08Rik 0610039A15Rik 0610039K22Rik 0610039N19Rik 0610040B21Rik 0710001E13Rik 1010001D01Rik 1100001A21Rik 1100001D10Rik 1110006I15Rik 1110013G13Rik 1110017C15Rik 1110020A09Rik 1110021E09Rik 1110021H02Rik 1110030H18Rik 1110030K22Rik 1110030L07Rik 1110032N12Rik 1110056N09Rik 1110060O18Rik 1110063F24Rik 1190003K14Rik 1200016B17Rik 1300010K09Rik 1500031…
239	V$NGFIC_01: nerve growth factor-induced protein C	92	92	4403	190	11486	-3.5	0.0	3.2	2.02	4632409L19Rik 4930488L10Rik Abhd8 Actg1 Ada Alg5 Aps Atp9a Bnip3l Bnipl C330023F11Rik Cacna1h Casp14 Cdh2 Clic4 D1Bwg0491e Dapk3 Dcps Dlk1 Dmrt1 Edn2 Elavl2 Ercc1 Faim Fgf16 Fkbp2 Foxf1a Gnefr Hadha Hhat Hic1 Hnrpa2b1 Ifrd1 Kcna1 Kcnab2 Keap1 Lactb Lgmn Lrrfip1 Ltbr Lyar Maff Matk Mclc Nab1 Nckap1 Nkx3-1 Nkx6-1 Npepl1 P42pop Pabpc1 Padi2 Park7 Plod3 Plxna1 Pnoc Ppp1r1b Prdx5 Prss11 Pthr1 Rabggtb …
240	V$GRE_C: Glucocorticoid response element	184	184	4311	416	11260	-3.52	0.0	2.79	1.73	0610039A15Rik 1110063F24Rik 1810057B09Rik 2600017H08Rik 2810004N20Rik 2810423O19Rik 4930488L10Rik 8430417G17Rik Abcg5 Acp5 Adam3 Add1 Ankrd5 Anxa10 Apbb3 Arhgef10 Arpc5l Aspscr1 Atp12a Atp4a Atp6v0a4 Atp6v1c2 Atp6v1f B3galt3 BC011467 BC013712 BC024955 BC054822 Bclaf1 Bicd1 Bub1b C1qb C8b Cap2 Car5b Cav1 Ccr5 Cd53 Cdca1 Cdh16 Cidea Clasp2 Clcn3 Cntf Cog2 Ctsm Cyp2e1 D3Jfr1 Dbpht1 Ddx4 Derl1 Dnajc5…
241	V$ETS2_B: c-Ets-2 binding sites	1213	1213	3282	3234	8442	-3.53	0.0	0.19	0.0	0610006O14Rik 0610009C03Rik 0610039K22Rik 0610039N19Rik 0610042I15Rik 1010001D01Rik 1100001A21Rik 1100001D10Rik 1110017C15Rik 1110020C13Rik 1110021E09Rik 1110030K22Rik 1110032N12Rik 1110056N09Rik 1300010K09Rik 1500031N24Rik 1700006D24Rik 1700025B16Rik 1700095N21Rik 1810033A06Rik 2010012F05Rik 2310001H13Rik 2310010G13Rik 2310058A11Rik 2310079P12Rik 2410016F01Rik 2410030J07Rik 2410141M05Rik 2410195…
242	V$ARP1_01: apolipoprotein AI regulatory protein 1	455	455	4040	1261	10415	-3.53	0.0	0.1	0.0	1110011D13Rik 1500001H12Rik 1810031K02Rik 2200003E03Rik 2310067E08Rik 2510001I10Rik 2510015F01Rik 2600017H08Rik 2610027O18Rik 2700050P07Rik 2810004N20Rik 2810423O19Rik 4833441J24Rik 4930579A11Rik 4933409D10Rik 5730409F24Rik 5830442J12Rik 5930412E23Rik 9530027K23Rik A930011F22Rik AF366264 AI838661 Aadac Aanat Abcc3 Abhd8 Ace Adcy6 Agxt Ak1 Ak2 Akap3 Aldh3a1 Als2 Amacr Amelx Amh Amotl2 Angpt1 Anxa5…
243	V$SRF_Q4	380	380	4115	916	10760	-3.61	0.0	2.24	1.31	0610007A15Rik 1110030H18Rik 1110054N06Rik 1500001H12Rik 1810020E01Rik 2010005O13Rik 2210409M21Rik 2310001N14Rik 2700082D03Rik 2900091E11Rik AA959742 Abcg4 Acate2 Acta1 Actg1 Actg2 Actn3 Acvr2b Adam2 Adm Ak1 Akr1b3 Amy1 Angptl2 Ankfy1 Apoa2 Apob48r Aptx Aqp2 Aqp7 Arhgap18 Arhgap8 Arhgdig Arhgef5 Arl10b Arl4 Arpc4 Arr3 Arts1 Asb13 Asb5 Asb6 Aspa Atp1b3 Atp4b Atp6v1f B4galt5 B4galt6 BC022960 BC05405…
244	V$FOXO3_01: fork head box O3	92	92	4403	291	11385	-3.63	0.0	0.04	0.0	2610311I19Rik 4930542G03Rik 5730537D05Rik Adam26 Adfp Agtrl1 Ahrr Akr1b7 Akr1c18 Akr1d1 Ap4m1 Arl5 Asb18 BC017133 Bicd1 Brp44l C6 Cd53 Cd83 Col5a2 Ctsm Cyp2c39 Defb8 Dmap1 Efna1 Elk4 Epim Fcmd Fga Fyb Galk2 Golga4 Golga5 Gpnmb Grm1 Hapln2 Hdgfrp2 Idi1 Igsf4a Itgam Itk Kap Lcn5 Lcp2 MGC6357 Mapre3 March2 Mfap5 Mrpl34 Myd116 Ndufa6 Nfatc3 Nr1h3 Nrd1 Ogn Omg Orc2l Osbpl1a Pcdh15 Peg10 Pld2 Prg1 Psma…
245	V$PITX2_Q2: pituitary homeobox factor 2	1906	1906	2589	5013	6663	-3.65	0.0	0.31	0.0	0610006F02Rik 0610006O14Rik 0610033H09Rik 0610039A15Rik 0610039K22Rik 0610039N19Rik 0610042I15Rik 1100001A21Rik 1110007C05Rik 1110017C15Rik 1110020A09Rik 1110020C13Rik 1110021H02Rik 1110030K22Rik 1110030L07Rik 1110032N12Rik 1110054N06Rik 1500001H12Rik 1700006D24Rik 1700006F03Rik 1700009P13Rik 1700020M16Rik 1700029K01Rik 1700030A21Rik 1700051I12Rik 1700073K01Rik 1700095N21Rik 1810008K03Rik 1810011…
246	V$CAAT_01: cellular and viral CCAAT box	2724	2724	1771	7014	4662	-3.65	0.0	1.29	0.53	0610006F02Rik 0610006O14Rik 0610009C03Rik 0610011D08Rik 0610033H09Rik 0610039A15Rik 0610040B21Rik 0610042I15Rik 1010001D01Rik 1100001A21Rik 1100001D10Rik 1110013G13Rik 1110021E09Rik 1110030H18Rik 1110030K22Rik 1110030L07Rik 1110032N12Rik 1110054N06Rik 1110056N09Rik 1110060O18Rik 1110063F24Rik 1190003K14Rik 1200016B17Rik 1300002F13Rik 1300010K09Rik 1500001H12Rik 1500010M16Rik 1500031N24Rik 1500040…
247	V$OCT1_07: octamer factor 1	50	50	4445	172	11504	-3.72	0.0	0.03	0.0	1110006I15Rik 1810015M01Rik 2210409M21Rik 2310044P18Rik 2600017H08Rik Akr1b8 Akr1c21 Angpt1 Angptl3 Catsper1 Ces1 Clec4d Cps1 Dnahc8 Dncic2 Eif3s3 Es1 F9 Fbxo8 Gpx5 Lpd Mbl2 Mep1a Mepe Metrn Mrfap1 Mrpl16 Msra Nedd4l Nrk Oscar Pafah1b1 Pap Rab10 Rit1 Sgne1 Skp2 Snrpb Srgap2 Surf4 Tarsl1 Tas2r105 Tcof1 Tectb Ube2l6 Umpk Uqcrb Wbscr14 Zc3hc1 Zwint
248	V$AREB6_02: AREB6 (Atp1a1 regulatory element binding factor 6)	1741	1741	2754	4480	7196	-3.76	0.0	1.07	0.38	0610042I15Rik 0710001E13Rik 1010001D01Rik 1110020C13Rik 1110021E09Rik 1110030H18Rik 1110030K22Rik 1110030L07Rik 1110054N06Rik 1110056N09Rik 1110060O18Rik 1300002F13Rik 1300010K09Rik 1500001H12Rik 1500040F11Rik 1700006F03Rik 1700019I23Rik 1700025B16Rik 1700029K01Rik 1700051I12Rik 1700095N21Rik 1810008K03Rik 1810011K17Rik 1810015M01Rik 1810033A06Rik 1810045K17Rik 2010005O13Rik 2010308M01Rik 2200003…
249	V$IK1_01: Ikaros 1	2468	2468	2027	6447	5229	-3.76	0.0	0.44	0.0	0610006O14Rik 0610007A15Rik 0610011D08Rik 0610039A15Rik 0610040B21Rik 1010001D01Rik 1110006I15Rik 1110007C05Rik 1110013G13Rik 1110017C15Rik 1110020A09Rik 1110021E09Rik 1110021H02Rik 1110030L07Rik 1110063F24Rik 1500001H12Rik 1500010M16Rik 1500031N24Rik 1500040F11Rik 1700006D24Rik 1700006F03Rik 1700009P13Rik 1700019I23Rik 1700020M16Rik 1700051I12Rik 1810008K03Rik 1810011K17Rik 1810018L02Rik 1810020…
250	V$EGR2_01: Egr-2/Krox-20 early growth response gene product	72	72	4423	146	11530	-3.79	0.0	2.99	1.89	1700025B16Rik 4632409L19Rik 4930488L10Rik 5830461H18Rik Abhd8 Ada Agr2 Alg5 Apex1 Aps Asb8 Atp9a BC022224 C330023F11Rik Clic4 D1Bwg0491e Dcps Dlk1 Dmrt1 Elk4 Faim Gaa Gnefr Hadha Hadhsc Hic1 Hnrpa2b1 Hspa9a Ifrd1 Lactb Lgmn Lyar Maff Matk Nab1 Nkx3-1 Nkx6-1 P42pop Pabpc1 Padi2 Plxna1 Ppox Prdx5 Prss11 Pthr1 Rabggtb Rhcg Rshl1 Sfxn3 Sgce Siah2 Slc1a1 Slc32a1 Slc7a6 Smyd5 Snrpe Snx11 Spg20 Spna1 Ss…
251	V$GCM_Q2	1039	1039	3456	2645	9031	-3.8	0.0	1.3	0.54	0610007A15Rik 1110006I15Rik 1110007C05Rik 1110030L07Rik 1110054N06Rik 1190003K14Rik 1200016B17Rik 1500031N24Rik 1500040F11Rik 1700025B16Rik 1700051I12Rik 1810011K17Rik 1810031K02Rik 1810044O22Rik 2010005A06Rik 2210412K09Rik 2310067E08Rik 2410017I18Rik 2410030J07Rik 2410170E21Rik 2610036N15Rik 2610319K07Rik 2700069A02Rik 2900091E11Rik 4833420K19Rik 4921507I02Rik 4930488L10Rik 4933409D10Rik 4933428…
252	V$NFY_Q6: nuclear factor Y (Y-box binding factor)	1592	1592	2903	4106	7570	-3.82	0.0	0.94	0.26	0610006O14Rik 0610009C03Rik 0610011D08Rik 0610033H09Rik 0610040B21Rik 1100001D10Rik 1110021E09Rik 1110030K22Rik 1110030L07Rik 1110054N06Rik 1190003K14Rik 1200016B17Rik 1300010K09Rik 1500031N24Rik 1700019I23Rik 1700020M16Rik 1700025B16Rik 1810008K03Rik 1810011K17Rik 1810014L12Rik 1810018L02Rik 1810020E01Rik 1810031K02Rik 1810044O22Rik 1810045K17Rik 2010308M01Rik 2010321J07Rik 2200003E03Rik 2300004…
253	V$ZTA_Q2	1411	1411	3084	3702	7974	-3.82	0.0	0.42	0.0	0610006O14Rik 0610033H09Rik 0610039A15Rik 0610039K22Rik 0610039N19Rik 0710001E13Rik 1110006I15Rik 1110013G13Rik 1110020C13Rik 1110021E09Rik 1110056N09Rik 1110060O18Rik 1190003K14Rik 1200016B17Rik 1500031N24Rik 1700006D24Rik 1700019I23Rik 1700020M16Rik 1700051I12Rik 1700073K01Rik 1810008K03Rik 1810011K17Rik 1810014L12Rik 1810020E01Rik 2010002A20Rik 2210412K09Rik 2310043K02Rik 2310044P18Rik 2310066…
254	V$XBP1_01: X-box-binding protein 1	418	418	4077	1024	10652	-3.82	0.0	1.88	1.02	0610006O14Rik 1110006I15Rik 1110007C05Rik 1110013G13Rik 1110060O18Rik 1300010K09Rik 1500040F11Rik 1700019I23Rik 1810008K03Rik 1810057B09Rik 2410006F12Rik 2410030J07Rik 2810036K01Rik 2810429O05Rik 3110006P09Rik 4633402N23Rik 4930470D19Rik 5730537D05Rik 9530027K23Rik A630065K24Rik AA959742 AI132321 AU041707 AV216087 Aamp Abcg4 Acbd6 Aco2 Acox1 Adam1b Adfp Adh1 Aip Aldh9a1 Alk Aloxe3 Alpk2 Amacr Ank…
255	V$HNF4ALPHA_Q6	1606	1606	2889	4153	7523	-3.85	0.0	0.84	0.19	0610006O14Rik 0610007A15Rik 0610009C03Rik 0610011D08Rik 0610033H09Rik 0610039A15Rik 0610040B21Rik 1010001D01Rik 1110013G13Rik 1110017C15Rik 1110021E09Rik 1110030H18Rik 1110030L07Rik 1110056N09Rik 1110060O18Rik 1110063F24Rik 1200016B17Rik 1500031N24Rik 1700006D24Rik 1700006F03Rik 1700030A21Rik 1810015M01Rik 1810018L02Rik 1810033A06Rik 1810045K17Rik 1810057B09Rik 1810060D16Rik 2010002A20Rik 2010005…
256	V$PADS_C: Retroviral Poly A downstream element	1179	1179	3316	3024	8652	-3.86	0.0	1.08	0.38	0610006O14Rik 0610007A15Rik 0610039A15Rik 0610039K22Rik 0710001E13Rik 1100001D10Rik 1110007C05Rik 1110021E09Rik 1110021H02Rik 1110030K22Rik 1110032N12Rik 1110056N09Rik 1190003K14Rik 1300002F13Rik 1500031N24Rik 1500040F11Rik 1700006D24Rik 1700030A21Rik 1810008K03Rik 1810015M01Rik 1810018L02Rik 1810020E01Rik 1810044O22Rik 1810057B09Rik 2010005O13Rik 2010308M01Rik 2210409M21Rik 2310010G13Rik 2310043…
257	V$OSF2_Q6	3002	3002	1493	7793	3883	-3.89	0.0	0.72	0.12	0610006F02Rik 0610006O14Rik 0610007A15Rik 0610033H09Rik 0610039A15Rik 0610039K22Rik 0610039N19Rik 0610042I15Rik 0710001E13Rik 1010001D01Rik 1110006I15Rik 1110007C05Rik 1110011D13Rik 1110013G13Rik 1110020A09Rik 1110020C13Rik 1110021E09Rik 1110021H02Rik 1110030H18Rik 1110030K22Rik 1110030L07Rik 1110032N12Rik 1110054N06Rik 1110060O18Rik 1110063F24Rik 1190003K14Rik 1200016B17Rik 1500010M16Rik 1500040…
258	V$CAAT_C: Retroviral CCAAT box	43	43	4452	79	11597	-3.89	0.0	3.15	2.0	1100001D10Rik Ak1 Apba3 Ascc2 BC018285 Bloc1s1 Ccng1 Clcnkb Cyp2e1 Cyr61 D11Ertd99e D1Wsu40e Ddx39 Ddx4 Ear11 Es1 Ets1 Glrx1 Hapln2 Hibch Hoxb13 Hoxb7 Il8rb March2 Mepe Mrpl54 Ms4a1 Myh6 Nkx6-2 Pacrg Rab37 Rerg Rheb Scyl1 Slc23a2 Slc27a1 St3gal1 Stard4 Tat Tes Twist2 Wfdc1 Zfhx4
259	V$MYCMAX_01: c-Myc:Max heterodimer	49	49	4446	93	11583	-3.9	0.0	3.06	1.95	1110056N09Rik 2310010G13Rik 4633402N23Rik Acat1 Acp5 Acy1 Adck1 Angptl2 Asna1 BC004044 Catna2 Cd8b1 Cfdp1 Ctsg D11Ertd498e Dnpep Dock2 Dpagt1 Elavl4 Fars1 Fbxl6 Glb1 Hp Igf2bp1 Impdh2 Impg1 Kpnb1 Krt2-10 Mapk11 Mrpl18 Nudt9 Nup93 Parva Pecr Plxnb2 Pon1 Qtrt1 Rab20 Rapsn Rcl1 Sept9 Sez6 Sgta Snx11 Thnsl1 Tmprss3 Tyrobp Vdp Zp2
260	V$TFIIA_Q6	4023	4023	472	10507	1169	-3.9	0.0	0.19	0.0	0610006F02Rik 0610006O14Rik 0610007A15Rik 0610009C03Rik 0610033H09Rik 0610039A15Rik 0610039K22Rik 0610039N19Rik 0610040B21Rik 0610042I15Rik 0710001E13Rik 1010001D01Rik 1100001A21Rik 1100001D10Rik 1110006I15Rik 1110007C05Rik 1110011D13Rik 1110013G13Rik 1110017C15Rik 1110020A09Rik 1110021E09Rik 1110021H02Rik 1110030H18Rik 1110030K22Rik 1110030L07Rik 1110032N12Rik 1110054N06Rik 1110056N09Rik 1110060…
261	V$AP1_C: AP-1 binding site	856	856	3639	2178	9498	-3.9	0.0	1.23	0.49	0610007A15Rik 0610039N19Rik 1010001D01Rik 1110021E09Rik 1110030L07Rik 1110060O18Rik 1190003K14Rik 1700073K01Rik 1810008K03Rik 2010002A20Rik 2300004C15Rik 2310010G13Rik 2310044P18Rik 2310066N05Rik 2310067E08Rik 2410004C24Rik 2610027O18Rik 2810423O19Rik 2810441C07Rik 4633402D15Rik 4633402N23Rik 4933409D10Rik 5031439A09Rik 5730466P16Rik 5830442J12Rik 5830461H18Rik 5830472H07Rik 6030446I19Rik 6430559…
262	V$VMYB_01: v-Myb	3202	3202	1293	8328	3348	-3.91	0.0	0.59	0.01	0610006F02Rik 0610006O14Rik 0610007A15Rik 0610011D08Rik 0610039A15Rik 0610039N19Rik 0610040B21Rik 0710001E13Rik 1010001D01Rik 1100001A21Rik 1100001D10Rik 1110006I15Rik 1110011D13Rik 1110013G13Rik 1110017C15Rik 1110020A09Rik 1110020C13Rik 1110021E09Rik 1110021H02Rik 1110030H18Rik 1110030K22Rik 1110030L07Rik 1110032N12Rik 1110056N09Rik 1190003K14Rik 1200016B17Rik 1300002F13Rik 1300010K09Rik 1500001…
263	V$RORA1_01: RAR-related orphan receptor alpha1	535	535	3960	1443	10233	-3.94	0.0	0.23	0.0	0610039A15Rik 0610039N19Rik 1010001D01Rik 1110011D13Rik 1110020C13Rik 1110063F24Rik 1500010M16Rik 2010002A20Rik 2200003E03Rik 2310016N21Rik 2310067G05Rik 2410017I18Rik 2410170E21Rik 2510001I10Rik 2610319K07Rik 2700050P07Rik 2810004N20Rik 2810429O05Rik 3830408P06Rik 4933425F03Rik 5330440M15Rik 6330406P08Rik A830006N08Rik Aaas Abcb11 Abcd3 Abpa Acbd3 Aco2 Acrbp Actr1a Adck4 Adcy2 Adh4 Adsl Aebp1 Af…
264	V$ACAAT_B: Avian C-type CCAAT box	332	332	4163	808	10868	-3.94	0.0	1.84	1.0	0610040B21Rik 1100001A21Rik 1190003K14Rik 2310067G05Rik 2400006A19Rik 2510001I10Rik 2600017H08Rik 2700083B06Rik 4921508O11Rik 4933412H03Rik A830006N08Rik AA407930 Aaas Aamp Abcc10 Abcf2 Acbd6 Adcy7 Akap8 Akr1b3 Alad Alas1 Aldh2 Ambn Amh Ang2 Ap3s2 Ap4m1 Apc2 Apoc4 Arf2 Arhgap24 Arid3a Arr3 Atp12a Atp1b4 Atp6v1c1 Atpaf2 B3galt2 B3gat3 BC004044 BC011467 BC027174 Bach Blvrb Bmp8b Bnip3l Bri3 Brp44l …
265	V$TAL1BETAITF2_01: Tal-1beta:ITF-2 heterodimer	321	321	4174	780	10896	-3.95	0.0	1.85	1.01	0610009C03Rik 1100001D10Rik 1110020C13Rik 1700006D24Rik 2010005O13Rik 2310066N05Rik 2410030J07Rik 2610318K02Rik 2810036K01Rik 2810475A17Rik 5730421E18Rik 5730436H21Rik 6330406P08Rik 6530406M24Rik 9030408N13Rik AV071179 Aaas Aadac Abpa Acat2 Ace Actn3 Acy1 Add1 Adrm1 Afp Akr1c21 Akr1d1 Alas2 Alox12 Als2 Ambn Ankrd1 Aox4 Apg4d Artn Asah3 Atp5l Atp6v1f Atp7b B4galt5 B830009D23Rik BC004022 BC006779 B…
266	V$STAT5A_02	726	726	3769	1846	9830	-3.99	0.0	1.19	0.47	0610007A15Rik 0610033H09Rik 1110006I15Rik 1110011D13Rik 1110017C15Rik 1110020A09Rik 1700009P13Rik 1700029K01Rik 1810008K03Rik 1810020E01Rik 2300004C15Rik 2310001N14Rik 2310010G13Rik 2310016N21Rik 2310067E08Rik 2410018G23Rik 2410118I19Rik 2410129E14Rik 2410141M05Rik 2510001I10Rik 2600002E23Rik 2610019I03Rik 2610027O18Rik 2700050P07Rik 2700069A02Rik 2700087H15Rik 2810021O14Rik 2810475A17Rik 2900091…
267	V$ALPHACP1_01	128	128	4367	288	11388	-4.02	0.0	2.35	1.39	1810020E01Rik 2600017H08Rik Abca7 Abcb1b Adam24 Akap8l Amelx Atp1b4 Atp6v1c1 Azgp1 B3gat3 BC006779 BC017133 BC031407 Bcan Bteb1 Cacng6 Ccna1 Ccna2 Cdh2 Clta Cml3 Cml4 Cml5 Cmya1 Cnbp1 Col1a1 Col5a3 D11Ertd99e D13Wsu64e Dapk3 Dbi Ddx4 Defb11 Dlx2 Dmp1 Dnajb3 Dnd1 Dnm2 Dusp19 Ebf2 Efcbp2 Epha8 Epx Etf1 Etfa Etfdh Folh1 Habp4 Hes6 Hgs Hic1 Hk2 Hmga1l4 Hmgcs1 Hnrpl Hoxb13 Hoxd3 Hspa5 Ibrdc3 Il17e Isy…
268	V$HNF4_01: hepatic nuclear factor 4	4328	4328	167	11194	482	-4.05	0.0	2.09	1.18	0610006F02Rik 0610006O14Rik 0610007A15Rik 0610009C03Rik 0610011D08Rik 0610033H09Rik 0610039A15Rik 0610039K22Rik 0610039N19Rik 0610040B21Rik 0610042I15Rik 0710001E13Rik 1010001D01Rik 1100001A21Rik 1100001D10Rik 1110006I15Rik 1110007C05Rik 1110011D13Rik 1110013G13Rik 1110017C15Rik 1110020A09Rik 1110020C13Rik 1110021E09Rik 1110021H02Rik 1110030H18Rik 1110030K22Rik 1110030L07Rik 1110032N12Rik 1110054…
269	V$DR3_Q4: direct repeat 3	622	622	3873	1653	10023	-4.05	0.0	0.35	0.0	1010001D01Rik 1110007C05Rik 1110011D13Rik 1300010K09Rik 1700030A21Rik 1810011K17Rik 1810014L12Rik 1810020E01Rik 1810031K02Rik 1810057B09Rik 2010002A20Rik 2310001H13Rik 2310016N21Rik 2410017I18Rik 2410129E14Rik 2610019I03Rik 2610205H19Rik 2610318K02Rik 2810423O19Rik 2900091E11Rik 4833441J24Rik 4921508O11Rik 4933428I03Rik 5730421E18Rik 5730537D05Rik 9130411I17Rik 9830165K03Rik A630065K24Rik AI13232…
270	V$CLOX_01: Clox	79	79	4416	247	11429	-4.06	0.0	0.07	0.0	1110054N06Rik 2410030J07Rik 3110005O21Rik Aldh8a1 Ambp Angptl3 Aqp4 Arid5b Arl3 Atp2b2 Atp9a BC006909 BC016235 BC022960 Cacna1c Carf Cbx5 Cd163 Chrnb3 Cldn18 Cse1l Csrp3 Cyba Dmgdh F13b Fkbp6 Foxg1 Gabrg3 Gpm6a Hadha Hars Hemgn Hrh1 Hs2st1 Itgb1bp1 Itgb4bp Kifap3 Lims2 Mrps23 Msr1 Msra Myt1 Nnmt Nxf7 Odf1 Olfr140 P2ry12 Pcbp4 Pdcd1lg1 Pdk2 Pla2g2f Plrg1 Poldip3 Polr2c Pth Rfwd3 Rnpc1 Ryr2 Samd11 …
271	V$HFH4_01	168	168	4327	392	11284	-4.11	0.0	2.05	1.17	1110020C13Rik 1810044O22Rik 2210409M21Rik 2610311I19Rik 2700083B06Rik 4833441J24Rik 6330406P08Rik Acadl Acadm Ada Adipor2 Akr1b8 Akr1c18 Angptl3 Ap3s2 Arl5 Atoh8 Atp13a1 BC017133 BC025519 BC034204 BC038286 Bach Barx1 Bex2 Butr1 Bzrp C330023F11Rik Cacnb1 Cdyl Ces1 Chchd3 Cmkor1 Cntn6 Coasy Cp Crsp6 Cxcl1 Cyp2c39 Cyp2d9 Cyp2e1 D11Moh34 Dio1 Dnajb7 Elk4 Entpd5 Ermap Fcer1g Fez2 Fgd3 Fgf22 Fpgs Fpr-r…
272	V$E2F_02: E2F	117	117	4378	263	11413	-4.14	0.0	2.26	1.32	2510001I10Rik 2610311I19Rik 2810475A17Rik 5930412E23Rik Aco2 Ada Adcy8 Als2cr19 Ap4m1 Armc6 Asb13 Atp5d Atp5j2 Atp6v0d1 Atxn7l3 BC057552 Bcmo1 Blvra Btg2 Card14 Ccnd3 Cct3 Cct6b Cdc25a Ch25h Chl1 Cops5 Cox8a Csrp2 Cth D11Ertd99e D11Moh34 D13Wsu64e Dhx9 Dlst Dmrt1 Dpysl2 Eef1e1 Ercc5 Faf1 Faim Fars1 Fbxo2 Fdps Fmn1 Fmr1 Gfi1b Gtlf3a Gzmd Hamp Hnrpa2b1 Hnrpl Khdrbs1 Laptm4b Lgtn Lims2 Lpl Lrat Lrp1…
273	V$E2F_Q3: E2F	117	117	4378	263	11413	-4.14	0.0	2.26	1.32	2510001I10Rik 2610311I19Rik 2810475A17Rik 5930412E23Rik Aco2 Ada Adcy8 Als2cr19 Ap4m1 Armc6 Asb13 Atp5d Atp5j2 Atp6v0d1 Atxn7l3 BC057552 Bcmo1 Blvra Btg2 Card14 Ccnd3 Cct3 Cct6b Cdc25a Ch25h Chl1 Cops5 Cox8a Csrp2 Cth D11Ertd99e D11Moh34 D13Wsu64e Dhx9 Dlst Dmrt1 Dpysl2 Eef1e1 Ercc5 Faf1 Faim Fars1 Fbxo2 Fdps Fmn1 Fmr1 Gfi1b Gtlf3a Gzmd Hamp Hnrpa2b1 Hnrpl Khdrbs1 Laptm4b Lgtn Lims2 Lpl Lrat Lrp1…
274	V$E2F4DP1_01: E2F-4:DP-1 heterodimer	117	117	4378	263	11413	-4.14	0.0	2.26	1.32	2510001I10Rik 2610311I19Rik 2810475A17Rik 5930412E23Rik Aco2 Ada Adcy8 Als2cr19 Ap4m1 Armc6 Asb13 Atp5d Atp5j2 Atp6v0d1 Atxn7l3 BC057552 Bcmo1 Blvra Btg2 Card14 Ccnd3 Cct3 Cct6b Cdc25a Ch25h Chl1 Cops5 Cox8a Csrp2 Cth D11Ertd99e D11Moh34 D13Wsu64e Dhx9 Dlst Dmrt1 Dpysl2 Eef1e1 Ercc5 Faf1 Faim Fars1 Fbxo2 Fdps Fmn1 Fmr1 Gfi1b Gtlf3a Gzmd Hamp Hnrpa2b1 Hnrpl Khdrbs1 Laptm4b Lgtn Lims2 Lpl Lrat Lrp1…
275	V$SF1_Q6	692	692	3803	1793	9883	-4.15	0.0	0.72	0.12	0610011D08Rik 0610039A15Rik 0610039N19Rik 0610042I15Rik 1010001D01Rik 1110011D13Rik 1110021H02Rik 1110063F24Rik 1700006F03Rik 1700030A21Rik 1810015M01Rik 2300004C15Rik 2310016N21Rik 2410170E21Rik 2510001I10Rik 2510010F15Rik 2610019I03Rik 2610318K02Rik 2700069A02Rik 2810021O14Rik 3110006P09Rik 3110040D16Rik 4933425F03Rik 9030408N13Rik 9130411I17Rik 9830165K03Rik A630024B12Rik AI851464 Aaas Aadat A…
276	V$FOXO4_02: fork head box O4	116	116	4379	344	11332	-4.16	0.0	0.1	0.0	2310066N05Rik 2610311I19Rik 4930542G03Rik 5730537D05Rik 9130020G10Rik Adam26 Adfp Agtrl1 Ahrr Akr1b7 Akr1c18 Akr1d1 Ap4m1 Arl5 Asb18 B4galt1 BC017133 Bicd1 Bk Bpy2ip1 Brp44l Butr1 C6 Ccni Cd53 Cd83 Cml2 Col5a2 Cox15 Ctsm Cyp2c39 Cyp3a16 Ddx26 Dmap1 Drg1 Efna1 Elk4 Epim Fcmd Fga Fsip1 Fyb Galk2 Golga4 Golga5 Grm1 Hapln2 Hdgfrp2 Hspb3 Idi1 Igsf4a Insr Irs4 Itgam Itk Kap Lcn5 Lcp2 Lox MGC6357 Mapre3…
277	V$TAL1BETAE47_01: Tal-1beta:E47 heterodimer	262	262	4233	637	11039	-4.16	0.0	1.68	0.87	0610009C03Rik 1110020C13Rik 1700006D24Rik 2310066N05Rik 2410030J07Rik 2810036K01Rik 2810475A17Rik 4931420D14Rik 5730421E18Rik 5730436H21Rik 6330406P08Rik 9030408N13Rik AV071179 Aaas Aadac Abpa Ace Actn3 Acy1 Adam19 Adrm1 Afp Akr1c21 Alas2 Alox12 Als2 Ambn Ankrd1 Aox4 Artn Asah3 Atp5l Atp6v1f Atp7b B830009D23Rik BC013491 BC021917 BC022651 BC034204 BC037034 Banf1 Bckdhb Bdkrb1 Blvra Bpnt1 Butr1 C03…
278	V$CDPCR3_01: cut-like homeodomain protein	101	101	4394	304	11372	-4.16	0.0	0.09	0.0	2210412K09Rik 2310044P18Rik 2410080P20Rik 2810423O19Rik A830006N08Rik Acvr1b Adcy6 Adfp Amy2 As3mt Asgr2 BC006779 BC018465 Bmi1 C77668 Cacna1c Chrna5 Cidea Cnr1 Cplx1 D11Moh35 D6Ertd253e Dncic1 Efna1 Elavl4 Epha8 Ftsj2 G0s2 Galr2 Gdf5 Gm1 Gpr44 Gprc5d Gpt1 Gstp1 Guca2b Has1 Hif3a Hrnr Itgb1 Itgb2 Krt1-4 Laptm5 Lgals8 Lhx6 MGC25972 Mcm3 Mea1 Mrpl21 Mrpl45 Mrps26 Muc3 Myt1 NE Ncln Nkd1 Nr2e3 Nr2f2 …
279	V$LEF1_Q6	4128	4128	367	10762	914	-4.18	0.0	0.26	0.0	0610006F02Rik 0610006O14Rik 0610009C03Rik 0610011D08Rik 0610039A15Rik 0610039K22Rik 0610039N19Rik 0610040B21Rik 0610042I15Rik 0710001E13Rik 1010001D01Rik 1100001A21Rik 1100001D10Rik 1110006I15Rik 1110007C05Rik 1110011D13Rik 1110013G13Rik 1110017C15Rik 1110020A09Rik 1110020C13Rik 1110021E09Rik 1110021H02Rik 1110030H18Rik 1110030K22Rik 1110030L07Rik 1110032N12Rik 1110054N06Rik 1110060O18Rik 1110063…
280	V$TCF11MAFG_01: TCF11:MafG heterodimers	346	346	4149	861	10815	-4.21	0.0	1.38	0.61	0610006F02Rik 0610007A15Rik 0610039N19Rik 1100001D10Rik 1110007C05Rik 1810060D16Rik 2210409M21Rik 2310001N14Rik 2310067G05Rik 2410018G23Rik 2410195B05Rik 4833441J24Rik 5730409F24Rik 5830461H18Rik 9130411I17Rik A2bp1 AF366264 Abcc10 Abcc2 Acate2 Ace2 Acrbp Acta1 Actg2 Adam1b Adam22 Adam9 Adrm1 Aebp1 Ak1 Akr1b3 Aldh3a1 Ambp Ang1 Ang2 Ankrd2 Anxa1 Ap3s1 Aqp4 Arhgdib Arhgef10 Atf1 Atp5d Atp6v0a4 Atp6…
281	V$IK3_01: Ikaros 3	444	444	4051	1180	10496	-4.24	0.0	0.39	0.0	0610007A15Rik 0610039A15Rik 1010001D01Rik 1110013G13Rik 1110017C15Rik 1500010M16Rik 1700006F03Rik 1700009P13Rik 1700020M16Rik 2410030J07Rik 2410141M05Rik 2610318K02Rik 2810021O14Rik 3110040D16Rik 4930539P14Rik 6430559E15Rik 8430417G17Rik A930011F22Rik AA959742 Aanat Abcb1a Acate2 Aco1 Acsl4 Actg1 Adam9 Adfp Adssl1 Agc1 Agmat Agr2 Agt Agtrl1 Agxt Ak3l1 Alox12 Ap1s1 Ap2s1 Apg16l Apoh Arf4 Arfip2 Ar…
282	V$HTF_01	211	211	4284	508	11168	-4.25	0.0	1.7	0.89	0610006O14Rik 1110006I15Rik 1110013G13Rik 1110060O18Rik 1810008K03Rik 1810018L02Rik 1810057B09Rik 4833420K19Rik 4930449E07Rik A630065K24Rik AA959742 AI132321 AU041707 Aamp Aco2 Adam1b Adfp Ap3s1 Apbb1 Arf4 Arl2bp Arl4 Atp9a B3galt6 B3gnt3 BC031407 BC038286 Bcl7b Bcs1l Birc1a Bop1 Bsf3 Bub1b C1ql3 Cacybp Caln1 Ccnh Ccnk Cd3e Cdc42ep4 Cdca4 Cdk4 Cdkn2c Chchd3 Chchd4 Chrnb2 Ckap4 Clcn5 Cln5 Clstn3 C…
283	V$RP58_01: 58 KDA repressor protein	125	125	4370	286	11390	-4.25	0.0	2.07	1.17	2410141M05Rik Aanat Actn3 Adam3 Ambn Amh Amn Anxa11 Apoa5 Apob48r Arl10b Asb4 Ash2l Aurka BB219290 BC022651 Bk C8a Cacna1c Cenpb Cldn18 Clec2h Cpa1 Cplx1 Ctbs Ctse Cyp3a16 Cyp3a41 D10Ertd718e D11Wsu68e DXImx40e Dcamkl1 Ddx27 Dhrs2 Dnajb12 Dnajc7 Dnmt1 Dolpp1 Dos Dpysl5 Dusp13 Ephx1 Esrrg Fa2h Fancc Fap Fcgr3 Gale Gja10 Glra1 Gng4 Gpsm2 Gria4 Gsh1 Gsto1 Gtf2h2 H47 Hadha Hic1 Hspa9a Igsf7 Inhbc Kcn…
284	V$MAF_Q6	141	141	4354	327	11349	-4.26	0.0	1.98	1.11	1110013G13Rik 1700051I12Rik 2310067E08Rik 2410141M05Rik 2610020N02Rik 4632409L19Rik 4633402D15Rik Acadvl Acp5 Adamts4 Apoc3 Arhgap9 Arhgdib Atf5 BC018465 BC024955 Bad Barhl1 Bche Bop1 Calm4 Cdc42ep4 Ces3 Chad Chrdl1 Ckm Clec2h Cnih3 Commd4 Commd5 Coq3 Crmp1 Ctrb1 Cyp2a12 Cyp3a13 D11Ertd99e D1Wsu40e D8Ertd325e Dffa Dhrs1 Dmrt1 Dnahc8 Dok3 Fa2h Fabp4 Fbln1 Fcgr1 Fga Fibp Folr2 Foxc1 Gabarap Galnt7 …
285	V$GR_01: high affinity binding site for glucocorticoid receptor	331	331	4164	887	10789	-4.34	0.0	0.35	0.0	0610009C03Rik 0610039A15Rik 1110032N12Rik 1110056N09Rik 1110063F24Rik 2310079P12Rik 2600017H08Rik 2700082D03Rik 2810004N20Rik 2810429O05Rik 4930442L21Rik 8430417G17Rik Abcg5 Acox1 Adam19 Adam3 Adipor2 Akr1c18 Alb1 Aldh8a1 Alox12 Aloxe3 Amn Angpt4 Ankrd1 Ankrd2 Ankrd5 Anxa10 Apob48r Apoh Arhgap24 Arid3a Asb4 Astn1 Atp6v0c Atp6v1f Atp8b3 B3galt3 BC010304 BC013712 BC019977 BC022651 BC024502 BC025833…
286	V$NERF_Q2: new ets-related factor 1a	217	217	4278	599	11077	-4.34	0.0	0.23	0.0	0610011D08Rik 1110017C15Rik 1110021E09Rik 1190003K14Rik 1300010K09Rik 1700025B16Rik 2610027O18Rik 6030404E16Rik 9030408N13Rik Aadat Acp5 Acrbp Adamts10 Alox12b Arhgdib Arhgef7 Arl4 Asb11 Asb13 Asb8 Atoh8 Atp4b Atp7b Aurkc B3galt2 B3gat3 B4galt1 B4galt5 BC022651 BC038286 BC054059 Bbc3 Bop1 Bzrp Bzrpl1 C1qb C3ar1 Cabp2 Caln1 Cd38 Cd59a Cdh17 Ceacam9 Chchd6 Chrnd Cias1 Clk3 Cog4 Col1a1 Cops5 Creb3 C…
287	V$IRF1_01: interferon regulatory factor 1	109	109	4386	248	11428	-4.35	0.0	2.01	1.13	2210412K09Rik 2810475A17Rik 9130020G10Rik Acad10 Akr1b3 Als2 Arid5b BC010801 BC022145 Bag1 Bnip1 Bzrp Car7 Ccrk Chchd3 Cias1 Cml2 Cpa5 Cpsf2 Crcp Crygb Csf2rb1 Cysltr2 Ddx18 Dio2 Ermap Ets1 Fem1a Fzr1 Gad2 Gpnmb Gsh1 Hgf Hs1bp1 Ifi44 Ifnb1 Il15 Indo Inhbe Irg1 Itgb1 Kifc3 Klhl20 MGC6357 Mapk9 Mapre2 Marveld1 Mat1a Mc3r Mep1a Mgst1 Mpa2 Myt1 Ndufab1 Nek9 Ngb Ngfrap1 Nnt Oasl1 Olfm3 Oscar Otoa Pafa…
288	V$ATF_B: ATF binding site	148	148	4347	349	11327	-4.37	0.0	1.77	0.94	0610009C03Rik 1110060O18Rik 1300002F13Rik 1810011K17Rik 2310058A11Rik 2600002E23Rik 2610027O18Rik 2900091E11Rik 5033425B17Rik 5730537D05Rik 5830461H18Rik 5930412E23Rik AA407930 Abce1 Adcy8 Als2 Anxa6 Apex1 Aptx BC003479 BC019806 Bcas2 Bnip3l Brrn1 Btg2 Camk2d Capza3 Cart Cbx8 Ccna2 Ch25h Clasp2 Clcn3 Clstn2 Clstn3 Cltb Cope Cse1l Csnk1g2 Cxcl16 D8Ertd325e Dapk3 Dhx36 Dio2 Dnttip1 Dok5 Dusp24 Dvl1…
289	V$CREBP1CJUN_01: CRE-binding protein 1:c-Jun heterodimer	186	186	4309	448	11228	-4.37	0.0	1.61	0.82	0610009C03Rik 0610039A15Rik 1110060O18Rik 1300002F13Rik 1700051I12Rik 1810011K17Rik 2310058A11Rik 2600002E23Rik 2610027O18Rik 4632409L19Rik 5033425B17Rik 5730537D05Rik 5830461H18Rik 5930412E23Rik AA407930 Abce1 Acox1 Adcy8 Adora2a Als2 Ampd2 Anxa6 Aptx Atp5d B3galt2 BC003479 Bcas2 Bnip3l Brrn1 Btg2 Calu Camk2d Capza3 Cart Cbx8 Ccna2 Ch25h Clasp2 Clcn3 Clstn2 Clstn3 Cltb Cope Cpn1 Cse1l Csnk1g2 Cs…
290	V$E4F1_Q6	139	139	4356	327	11349	-4.41	0.0	1.75	0.93	1700009P13Rik 1700030A21Rik 2010005O13Rik 2600002E23Rik 2700050P07Rik 2900091E11Rik 4833420K19Rik 4930449E07Rik 9830165K03Rik A630065K24Rik Aco2 Acrbp Akr1d1 Amn Ap3s1 Apex1 Arf4 Arfip2 Arhgef10 Arl4 Atp1a3 Atp5d BC003965 BC019806 BC024955 BC038286 Birc1a Bpy2ip1 Ccnd3 Ccni Cdca5 Cfl2 Chkb Clcn5 Cmya1 Cope Cpsf2 Csnk1g2 Ctsb Cul4a Cyr61 Dact1 Ddx56 Dgat1 Dtymk Ell Eps8 Ermap Etsrp71 Fxr2h Gabpb1 …
291	V$ICSBP_Q6	249	249	4246	621	11055	-4.45	0.0	1.2	0.48	2310010G13Rik 6430559E15Rik 9130020G10Rik Aadat Abcb1a Abcc10 Adam1b Adam3 Adrm1 Ak2 Akr1d1 Aldrl6 Alpk2 Als2cr19 Amotl2 Amy1 Anxa10 Apoa2 Arf2 Arhgap5 Arl5 Arts1 Asb11 Asb4 Ash2l Atp1b4 Atp6v1b2 BC004022 BC014795 BC022145 Bhlhb5 Birc1a Bmp6 Bst2 Bteb1 Bucs1 Bzrp C1qtnf3 Cacnb2 Cacng6 Car7 Casq1 Ccl12 Cct5 Cd84 Cdkn2c Ces6 Chchd3 Chchd5 Chpt1 Clec2h Clgn Cml2 Commd1 Coq7 Cox6b1 Cps1 Ctsb Cyp46a1 …
292	V$STAT5A_01: signal transducer and activator of transcription 5a	289	289	4206	769	10907	-4.46	0.0	0.43	0.0	1110017C15Rik 1500040F11Rik 1810057B09Rik 1810060D16Rik 2410018G23Rik 2510001I10Rik 2700069A02Rik 2810021O14Rik 2810429O05Rik 4633402D15Rik 4921524P20Rik 5830472H07Rik 9130411I17Rik Aamp Abi1 Ace2 Acp5 Actr1a Ada Adamts4 Adck1 Adcy2 Adsl Agmat Agrp Ak2 Aldh9a1 Ambp Ap3m1 Aqp4 Arf6 Arhgap1 Arl2bp Artn Asgr1 Ash2l Asna1 Astn2 Atp13a1 Atp5d Atp6v1c1 B3galt3 BC004004 BC005752 BC054822 Baiap2 Bclaf1 B…
293	V$NFKAPPAB50_01: NF-kappaB (p50)	185	185	4310	511	11165	-4.47	0.0	0.25	0.0	0610039N19Rik 1100001D10Rik 1110060O18Rik 2010005A06Rik 2410030J07Rik 4930470D19Rik Abi1 Acas2 Actn3 Acy1 Adam19 Agc1 Alad Aldoa Alox12 Als2cr19 Ankfy1 Apoa2 Arl6ip5 Astn2 Auh BC057893 Bbc3 Blr1 Bnipl Cacna1c Cacna1g Car13 Cbx8 Ccbp2 Cd83 Cdk2ap1 Chga Chi3l1 Clasp2 Clcn1 Cldn19 Cox6b1 Cpne2 Crybb3 Crygn Csk D11Ertd99e D5Wsu46e Dap Ddx24 Dia1 Dlgh4 Dmgdh Dok3 Dusp22 Eif3s12 Eln Epx Ero1l Fbxw7 Fca…
294	V$NFKAPPAB65_01: NF-kappaB (p65)	267	267	4228	673	11003	-4.49	0.0	1.06	0.38	0610040B21Rik 1110060O18Rik 1500001H12Rik 1810014L12Rik 1810057B09Rik 2300004C15Rik 2310067E08Rik 2600002E23Rik 2810021O14Rik 2810036K01Rik 2810441C07Rik 4930422J18Rik 4933409D10Rik 8430417G17Rik AI746432 AV071179 Aadac Acate2 Acox3 Adam1b Adck1 Agrp Ahrr Alas2 Aldh1b1 Aldh3a1 Amy1 Angpt1 Angpt4 Anxa1 Anxa4 Apc2 Arl6ip5 Armc6 Asb8 Astn2 Atf5 Atp5g2 Atp6v1c1 BC006909 BC021790 BC021917 BC057893 Bar…
295	V$PBX1_02: homeo domain factor Pbx-1	61	61	4434	189	11487	-4.51	0.0	0.1	0.0	2310043K02Rik 5730466P16Rik BC017647 Btbd1 C1qbp Cd163 Cdh17 Cer1 Coq3 Cst9 Ddx56 Dhps Dscr1l1 E2f4 Elp4 Fbxo31 Fcgr1 Gtf2h4 Gulo Hoxd11 Hspb3 Iapp Il3ra Insl5 Irs4 Itgb4bp Krt1-1 Krt1-c29 Lgals3 Lipc Mfn1 Mki67ip Ms4a10 Myf6 Nars Nckap1 Nnmt Nola2 Nxf7 Osbpl1a Pla2g2f Popdc3 Ppard Psat1 Pygo2 Rad23a Satb2 Sdc4 Shoc2 Shrm Snx12 Strn3 Stxbp2 Sult3a1 Suv39h1 Tarsl1 Tram1l1 Trim13 V1rc2 Xylb Zfhx1a
296	V$MEF3_B: MEF-3	126	126	4369	359	11317	-4.51	0.0	0.19	0.0	1700019I23Rik 2510010F15Rik 4921508O11Rik 5730409F24Rik Abi1 Acbd3 Actn2 Akap8 Ammecr1 Arhgap24 Atp6v1c2 BC002216 BC011248 BC011467 BC022651 BC025600 Baiap2 Bicd1 Birc1b C1qa C8b Cacng1 Ccnk Chpt1 Cml4 Cnot8 Copg Cpeb4 Crygd D6Ertd253e D8Ertd812e Dapk3 Ddx18 Dhps Dpep1 Dusp18 Ebf2 Eno3 Fgf21 Gal3st1 Gdap1l1 Gfer Gfi1 Gsh2 Gtf2h1 Gys2 Hcfc1r1 Hcn1 Hist1h1t Hoxa7 Hrc Htr3a Igfbp1 Igfbp4 Irf6 Kcna1 …
297	V$SRF_Q6: serum response factor	287	287	4208	738	10938	-4.52	0.0	0.79	0.17	1110030H18Rik 1110054N06Rik 1500001H12Rik 1810020E01Rik 2210409M21Rik 2700082D03Rik 2900091E11Rik AA959742 AI114950 Abcg4 Acate2 Acta1 Actg1 Actg2 Actn3 Acvr2b Adam2 Agtrl1 Akr1d1 Amy1 Angptl2 Ankfy1 Apc2 Apoa2 Apob48r Aqp2 Aqp7 Arhgap18 Arhgap8 Arhgdig Arhgef5 Arl10b Arl4 Arpc4 Arr3 Asb5 Asb6 Aspa Atp1b3 Atp4b Atp5j2 BC002230 BC022960 Bag2 Blvrb C1qb C3ar1 Cacnb1 Capzb Car4 Cd248 Ceacam11 Cer1 C…
298	V$CDP_01: cut-like homeodomain protein	33	33	4462	113	11563	-4.53	0.0	0.07	0.0	2410141M05Rik Alad Aldrl6 BC024502 BC027309 BC027663 Ccr3 Cdr2 Cntf Cyp2c39 Cyp2c44 D0H8S2298E Dmap1 Dscr1l1 E030034P13Rik Ehd3 Fez2 Gsto1 Gtf2h1 Mrps23 Mtch1 Poll Rgs6 Sdha Sult1b1 Syngr1 Tgfb1i4 Tulp2 V1rc3 Wnt11 Zfp346 Zfp364 Zzz3
299	V$GATA4_Q3	4400	4400	95	11457	219	-4.61	0.0	0.16	0.0	0610006F02Rik 0610006O14Rik 0610007A15Rik 0610009C03Rik 0610011D08Rik 0610033H09Rik 0610039A15Rik 0610039K22Rik 0610039N19Rik 0610040B21Rik 0610042I15Rik 0710001E13Rik 1010001D01Rik 1100001A21Rik 1100001D10Rik 1110006I15Rik 1110007C05Rik 1110013G13Rik 1110017C15Rik 1110020A09Rik 1110020C13Rik 1110021E09Rik 1110021H02Rik 1110030H18Rik 1110030K22Rik 1110030L07Rik 1110032N12Rik 1110054N06Rik 1110056…
300	V$PR_02: is recognized by progesterone receptor	239	239	4256	613	11063	-4.61	0.0	0.81	0.18	0610009C03Rik 1110013G13Rik 1110063F24Rik 1700073K01Rik 2810004N20Rik 2810021O14Rik 8430417G17Rik Abcg5 Adam3 Angpt4 Ankrd5 Anxa10 Apob48r Apoh Arid3a Arpc5 Art5 Asgr1 Aspscr1 Atp12a Atp6v1f B3galt3 B4galt1 BC010304 BC022145 BC022651 BC024955 BC054822 Bclaf1 Bicd1 Bin3 Blvra Bnip1 Brrn1 Bub1b C1qb C8b Cap2 Capn8 Capns1 Car5b Carf Carm1 Casq2 Ccr2 Ccr5 Cct6a Cd53 Cdca1 Cdca4 Ceacam14 Ces3 Chkb Chr…
301	V$SREBP1_01: sterol regulatory element-binding protein 1	164	164	4331	450	11226	-4.61	0.0	0.3	0.0	1500040F11Rik 1700019I23Rik 1810008K03Rik 1810020E01Rik 2310010G13Rik 4930470D19Rik 5031439A09Rik 9530027K23Rik AV216087 Abcg4 Acox1 Adfp Adh1 Aip Akap8l Ankfy1 Apex1 Apoa2 Apoc2 Aqp8 Arl2 Arpc5 Asb16 Asna1 Aspscr1 Atf1 Atf4 Atp2b2 Atp5g1 Atp6v0b Atp6v0d1 Aurka BC011248 BC022224 BC026374 BC038286 BC054822 Bcas2 Bex2 Bloc1s1 C530046L02Rik Camk2d Cdk4 Cebpb Cfhl1 Ckmt2 Clcn5 Commd4 Commd9 Cpe Crisp…
302	V$RSRFC4_Q2	95	95	4400	275	11401	-4.62	0.0	0.18	0.0	2310043K02Rik AV071179 Ampd2 Amy1 Ang1 Ang2 Angpt1 Arhgap10 Arl2bp Arl3 Asb12 Asb16 Asb18 Atf3 BC003479 BC028663 Brp44l Brunol4 Capn3 Cd83 Cept1 Chrnb1 Cidea Ckb Ckmt2 Clcn1 Clec4a2 Cnr2 Cog4 Cops7a Cox6a2 Cpt1b Dab2 Dnajc2 Dspp E430036I04Rik Fmn1 Ghr Glrb Glrp1 Gp9 Hbld2 Hdac7a Hod Hoxd13 Hspb3 Il1f10 Kcne4 Kifc3 Klf7 Krtap16-1 Krtap3-3 Ky Ldh2 Lmod2 Mep1b Mlf1 Napb Nr0b2 Nrd1 Odz2 Pdcd2 Pdk3 Pe…
303	V$MEIS1AHOXA9_01: Meis-1a:HOXA9 heterodimeric binding	40	40	4455	130	11546	-4.65	0.0	0.09	0.0	4833441J24Rik 4930442L21Rik AF366264 Adrm1 Akr1d1 Aqp9 Butr1 Chrna4 Cops2 D7Ertd458e Dnajb7 Dnm2 Dpysl5 Ednra Efemp1 Ggcx Gpha2 Gsc Gstk1 Inhbe Kpna3 Mc3r Msr2 Myh9 Nr0b1 Nrl Prlpm Samd11 Shfdg1 Slc25a20 Suclg1 Tbr1 Tex292 Tjp4 Tll2 Tob2 Tslp Ttc7b Txndc1 Ubl3
304	V$ATF6_01: activating transcription factor 6	100	100	4395	234	11442	-4.67	0.0	1.59	0.8	0610006O14Rik 1810008K03Rik 1810057B09Rik A630065K24Rik AA959742 AI132321 AU041707 Adfp Alx3 Ap3s1 Apbb1 Arf4 Asb11 Atp9a B3gnt3 BC027127 Bcl7b Bop1 Cacybp Ccnh Cd3e Cdc42ep4 Chchd4 Chrnb2 Ckap4 Clk3 Clstn3 Cndp2 Cpe Cpxm1 Crtap Cul4a D1Bwg0491e Ddx56 Dp1l1 Elavl4 Fank1 Fkbp1b Gabarap Gabpb1 Gal3st1 Gcat Gdnf Ghrhr Gtf2h2 Gtf2h4 Gypc H2-T22 Hipk3 Hk2 Hoxa11 Htatsf1 Igsf4a Kcnab2 Kctd9 Kdelr3 Lrrk…
305	V$STAT1_01: signal transducer and activator of transcription 1	19	19	4476	31	11645	-4.71	0.0	2.58	1.56	1500040F11Rik 2700069A02Rik Abcd4 Ada B3galt6 Baiap2 Cox5b Fastk Keap1 Maf1 Mcrs1 Mrpl50 Npas1 Nsmce1 Pdcd7 Pla2g2c Rbm3 Slc16a3 Zfp330
306	V$PPARA_01: PPAR:RXR heterodimers	5	5	4490	3	11673	-4.73	0.0	3.16	2.0	Acta1 Arl6ip4 Fabp1 Suv39h1 Usp52
307	V$NFKB_C: NF-kappaB binding site	153	153	4342	409	11267	-4.78	0.0	0.45	0.0	1110060O18Rik 1810057B09Rik 2300004C15Rik 2810021O14Rik 2810036K01Rik 4921508O11Rik 4930422J18Rik 8430417G17Rik Abcf2 Acat2 Actg2 Adam1b Adamts8 Angpt4 Anxa4 Asb8 Atf5 Atp4b Atp6v1c1 BC006909 BC021790 BC057893 Barhl1 Bcat1 Birc5 Blr1 Cacnb1 Cbx4 Ccna1 Ccr3 Ccr9 Cd83 Ces2 Chchd5 Clcn1 Cox7a1 Cryaa Crygn Cul3 Cxcl1 Cxcl2 Cxcl4 Cxcl5 Dcamkl1 Dcx Ddx25 Denr Dffa Dfna5h Dnajc4 Dpep1 Dpp6 Dspp E430036I…
308	V$PAX5_02: B-cell-specific activating protein	20	20	4475	34	11642	-4.81	0.0	2.43	1.43	1110007C05Rik 1110030L07Rik 2310044P18Rik Ak3l1 Ap3m2 Cct7 Cd14 Fabp4 Gmppb Icmt Map3k14 Npy Pecr Pitpnm1 Polr2j Psmc6 Ramp3 Sap30 Stmn1 Trpm7
309	V$ISRE_01: interferon-stimulated response element	80	80	4415	186	11490	-4.82	0.0	1.51	0.74	Afp Als2cr19 Ash2l BC022145 Bcas2 Blr1 Bst2 Bteb1 Bzrp C1qtnf3 Chchd3 Chchd5 Cml2 Dnajb7 Drap1 Eif2s1 Eomes Fbxo36 Fcrl3 Gbp4 Gdf15 Grwd1 Gsh1 H2-T10 H2-T22 Hgf Hs1bp1 Idh1 Ifi1 Ifi44 Ifit3 Ifnb1 Indo Kmo Mapk9 Mov10 Mrpl11 Mrpl30 Mrpl9 Mtmr9 Mx2 Nab1 Narfl Ncoa4 Nkd1 Oasl1 Ogn Orc2l Pdcd1 Pldn Plekhk1 Ppp1ca Prdm4 Ptprcap Rab14 Rab21 Rac1 Rasd1 Reps1 Rgpr Rhog Rnpc2 Sectm1 Sip1 Slfn4 St3gal1 Str…
310	V$DTYPEPA_B: poly A signal of D-type LTRs	18	18	4477	67	11609	-4.85	0.0	0.07	0.0	Ada Chga Col1a1 D11Ertd707e E030034P13Rik Egfl6 Ercc1 Fars1 Fts Med19 Mov10l1 Nnat Osbpl1a Rhag Slc35c2 Spag7 Thoc4 Zfp42
311	V$NFY_C: NF-Y binding site	116	116	4379	286	11390	-4.86	0.0	1.1	0.39	1110021E09Rik 1810045K17Rik 2410129E14Rik 2510010F15Rik 2700083B06Rik 4930542G03Rik 4931420D14Rik 5830461H18Rik Abca7 Abcb1b Acr Actn3 Ap2a1 Ap3m1 Ap3m2 Ap4m1 Arhgap17 Asf1b Aurka Bhlhb5 Cast1 Cat Ccna1 Cct7 Cdc25a Cdca5 Cdh11 Cfhl1 Cmya1 Cnbp1 Col5a3 Coq6 Cyp2c55 Cyp4a14 Dbi Ddx4 Dhdds Dolpp1 Dpysl2 Dusp19 E130307C13 Eed Eif4g2 Elac2 Etf1 Fdps Fh1 Fth1 Gpc6 Gpld1 Gpsn2 Gsbs H2-T10 H2-T22 Hmgb3 I…
312	V$PPARA_02: PPAR-alpha:RXR-alpha heterodimer (peroxisome proliferator activated factor alpha:retinoid X receptor alpha)	134	134	4361	350	11326	-4.9	0.0	0.62	0.03	1010001D01Rik 2410170E21Rik 2700087H15Rik 4921508O11Rik AI132321 Abcd4 Adam1b Adcy2 Add1 Akr1c18 Aldoa Aldrl6 Alx3 Angpt4 Ap4m1 Apcs Apex1 Apoc2 Arf6 Arfrp1 Arl2bp BC022146 BC031593 Bag1 Bcl7b Bop1 Cdh15 Cdh17 Chi3l1 Col18a1 Commd5 Cpne2 Creb3 Csh2 Ctrb1 Ctsc Cul3 Cyp2j5 Cyp4f15 Dao1 Dmbt1 Dp1l1 E2f5 Efemp1 Ehd3 Elp4 Ephb2 Evi5 Evx1 F11 Fbxo6b Fcna Fhl4 Foxm1 Fth1 Gfra1 Glp1r Gnl3 Gnmt Golga4 Gtf…
313	V$T3R_01: viral homolog of thyroid hormone receptor alpha1	120	120	4375	303	11373	-4.91	0.0	0.88	0.22	0610033H09Rik 2310058A11Rik 2700083B06Rik 4930422J18Rik AI132321 Aanat Abcb6 Abcg5 Abpa Ace Acr Adh4 Adm Adora2a Alg5 Art1 Asgr1 Aurkc B3galt6 BC005752 BC006779 Bach Bcan Bcap29 Bhmt Blvra Btbd1 Cabc1 Cabp2 Capn8 Catna2 Ccbp2 Ccl17 Ccnd3 Cdc25b Cfl2 Cga Clic4 Col5a2 Cops7a Cyp17a1 Cyp2c44 D11Ertd707e D15Ertd405e D8Ertd594e Dbpht1 Dct Dnajb4 Dok5 Echs1 Fcgr1 Fhl5 Fxyd1 Gad2 Gprin1 Gsh2 Hils1 Hp Hp…
314	V$FXR_Q3	71	71	4424	203	11473	-4.94	0.0	0.25	0.0	1010001D01Rik A630024B12Rik Ambp Ankrd28 Anxa6 Ap2a2 Ap3s1 Aspn Atp5g1 BC003479 BC027127 BC027309 Bckdhb Bxdc1 Car4 Cd209b Cdk4 Chrdl1 Clec7a Col6a1 Ctps2 Dbpht1 Dyrk1b Efhd2 Emp3 Fcgr1 Fhl5 Gpr109b Gpt1 Hoxb7 Hsd3b7 Htr1a Ifna11 Ipo4 Itih2 Krt2-10 Lrrk1 Mapk9 Mst1 Mthfd1 Mvd Mx2 Myo7a Nbr1 Ndel1 Nin Nppb Nr0b2 Odz2 P42pop Pck1 Pdk3 Prps1 Psmd14 Ptger3 Ptk6 Rai14 Rbm16 Rbm4 Scgn Sept7 Shoc2 Smpx …
315	V$POU3F2_02	25	25	4470	85	11591	-4.95	0.0	0.1	0.0	Angptl3 Atp13a1 Bst2 Ctsg Defb35 Dhrs4 Dlx1 Dncic2 Dnmt1 Es1 F9 Fbxo8 Hist1h3d Lancl2 Lyn Myom2 Nras Odag Oprk1 Rit1 Rras Srgap2 Sult1c2 Tdo2 Wbscr14
316	V$BACH1_01: BTB and CNC homolog 1	61	61	4434	177	11499	-4.97	0.0	0.23	0.0	2810441C07Rik 9130411I17Rik AI132321 Abcb1b Acox2 Akap8l Anxa10 Apcs Cabp5 Calcrl Capn8 Cdc42 Cdh13 Chrna2 Dhrs2 Dnajb6 Ercc1 G6pc Gria1 Gsto1 Gzmm Hcngp Kifap3 Klhl20 Ldb3 Lhx6 Mast2 Mmp10 Mpa2 Mrpl15 Ms4a11 Ms4a6d Msn Myst4 Ndnl2 Pdlim2 Pkia Pla2g2e Pla2g7 Plpi Plscr3 Pop5 Prdm4 Prlpi Ptk6 Rab11fip5 Rapgef3 Rdh6 Rgs7 Scye1 Slc23a1 Sucnr1 Sumf1 Tead4 Trpv2 Tsta3 U46068 V1rd1 Was Zc3hc1 Zfhx1b
317	V$PR_01: high affinity binding sites for progesterone receptor	83	83	4412	200	11476	-4.98	0.0	1.2	0.48	0610009C03Rik 1110063F24Rik 8430417G17Rik Abcg5 Adam3 Angpt4 Ankrd5 Anxa10 Apoh Arid3a Atp6v1f B3galt3 BC010304 BC025833 BC054822 Bnip1 Bub1b C1qb C8b Cap2 Capn8 Capns1 Cct6a Cdca1 Ces3 Cntf Coch Corin Crp Csf3r D3Jfr1 Derl1 Dnajc5 Fastk Fcrl3 Gpx5 Gstz1 Gzmk Ibsp Immt Irf6 Kctd9 Keg1 Klk24 Lcn3 Lef1 Mafk Map3k2 Mgea6 Mthfd2 Mybbp1a Myom1 Nefh Nrap Paxip1 Pbp2 Pdcd2 Pdxp Pla2g2f Ppp4r2 Psmd11 Ptg…
318	V$FXR_IR1_Q6	48	48	4447	106	11570	-5.0	0.0	1.62	0.83	2610027O18Rik 2610311I19Rik Akap8 Arhgdig Atp6v1c1 C1qtnf4 C1s Cacna1g Car4 Cdca4 Chkb Col6a1 Cox5b Ddc8 Fhl5 Gstm1 Hars Hnf4a Hoxb6 Hras1 Ifi27 Ifna11 Itga2b Klk16 Ky Lrrk1 Mkl1 Mrpl22 Nln Nr0b2 Pdk3 Ptk6 Ptprm Rab3c Rai14 Rdh9 Scara3 Sdhd Shoc2 Smn1 Snx17 Tacc2 Tnnt1 U2af1 Uox Uroc1 Vnn1 Zfhx1b
319	V$NRSE_B: neural-restrictive-silencer-element	9	9	4486	11	11665	-5.01	0.0	2.59	1.56	Chrnb2 Glra1 Hrh3 Lhx3 Oscar Rap2ip Scamp5 Sez6 Syt4
320	V$HMEF2_Q6: myocyte enhancer factor	21	21	4474	38	11638	-5.02	0.0	2.14	1.22	Akap8l Bub1b Ckm Cldn2 Cmya1 Ctsk D7Rp2e Epb4.1l2 Fin15 Hnf4a Mapre2 Myl2 Plek Polr2c Rbm16 Sdbcag84 Slitrk1 Steap Svs3 Wfdc1 Zzz3
321	V$STAT5B_01: signal transducer and activator of transcription 5b	94	94	4401	235	11441	-5.03	0.0	0.93	0.25	1500040F11Rik 2410018G23Rik 2700069A02Rik 2810021O14Rik 4633402D15Rik 4921524P20Rik 4930579A11Rik Acp5 Actr1a Ada Adamts4 Adck1 Agc1 Asgr1 BC005752 Bex2 Bxdc1 C3ar1 Cast Cdh17 Ceacam14 Chchd4 Clasp2 Clca3 Clic4 Commd9 D11Moh34 Ddc Dedd Eif4ebp1 Elf4 Ercc1 Etfdh F7 Fastk Fga Fgf7 Gfi1b Gif Gnl3 Gpr19 Gtlf3a Hamp Hibadh Hivep2 Hoxb3 Hoxb4 Hrmt1l2 Igtp Iigp2 Kctd10 Lrig1 Lyn Mat1a Mef2a Mos Mrpl50 M…
322	V$STAT3_01: signal transducer and activator of transcription 3	4	4	4491	2	11674	-5.03	0.0	2.91	1.83	1500040F11Rik 2700069A02Rik Ada Iigp2
323	V$MIF1_01: MIBP-1 / RFX1 complex	50	50	4445	148	11528	-5.04	0.0	0.21	0.0	1810045K17Rik 2610020N02Rik 2610027O18Rik 4930449E07Rik Adam24 Ap1m1 Baiap2 Cacna2d1 Cacybp Car3 Cpsf3 Cxcl1 Cxxc1 Dpagt1 E2f5 Fbs1 Fbxo31 Gpr19 Gtf3c4 Hcfc1r1 Hcrt Hmgcs1 Il17rb Itm2c Med9 Mfn1 Mustn1 Ncoa5 Net1 Oas1h Oprl1 Orm1 Orm2 Otub1 Pdcd6 Pde6c Ppef2 Ribc2 Riok2 Rnf110 Rnf25 S100a3 Sh3kbp1 Slc22a3 Slc24a1 Smc1l2 Snrp116 Syt5 Tmprss5 Ubb
324	V$MEF2_03: myogenic MADS factor MEF-2	87	87	4408	235	11441	-5.05	0.0	0.44	0.0	AV071179 Angpt1 Arhgap10 Arl2bp Arl3 Asb12 Asb16 Asb18 Asb5 Ascc2 BC028663 Brunol4 Capn3 Capn8 Ccnh Cd83 Cept1 Chrnb1 Cidea Ckb Ckmt2 Clcn1 Clec4a2 Cnr2 Cops7a Cox6a2 Cpt1b Cysltr1 Dhps Dnajc2 E430036I04Rik Ga17 Glrb Glrp1 Gp9 Hbld2 Hdac7a Hod Hspb3 Il1f10 Il21 Inhba Kdelr2 Kifc3 Klf7 Ky Ldh2 Leap2 Lmod2 Lnx1 Mlf1 Msn Nqo3a2 Pdk3 Penk1 Pmvk Pop5 Psp Rhbdl1 Rnf146 Rnf151 Rpl41 Rpo1-1 Rptn S100a3 S…
325	V$AR_03: is recognized by androgen reseptor	87	87	4408	230	11446	-5.09	0.0	0.55	0.0	0610009C03Rik 1110063F24Rik 2810004N20Rik 8430417G17Rik Abcg5 Adam3 Angpt4 Ankrd1 Ankrd5 Anxa10 Apoh Arid3a Atp6v1f B3galt3 BC010304 BC022651 BC054822 Bub1b C1qb Cap2 Capn8 Carm1 Cdca1 Chkb Cnn2 D13Wsu64e Defcr3 Derl1 Dnajc5 Dscr1l1 E030034P13Rik Fcrl3 Fgfr1op2 Gmpr Gstp1 Hemgn Ibsp Immt Irf6 Irs3 Itih2 Kcnq2 Kctd9 Keg1 Lamp1 Lcn3 Lef1 Lgals9 Mafk Map4k1 Mgea6 Ms4a2 Mthfd2 Mybbp1a Myo1h Myom1 Nar…
326	V$RORA2_01: RAR-related orphan receptor alpha2	58	58	4437	166	11510	-5.1	0.0	0.27	0.0	1110020C13Rik Akr1b7 Apoh Arl6ip4 Asb5 B4galt6 Bhmt Bub1b Bxdc1 C030002N13Rik Cacng7 Ccl17 Ccnk Chrnb2 Cps1 Cth Ctsb Cyp2a12 Cyp2c44 Defb7 Exosc9 Hexb Hmgcr Il1f6 Itih2 Ivns1abp Kctd5 Kif5b Nrl Nsg2 Nxt1 Pigm Pip5k1c Pln Ppp2ca Procr Ptprcap Rabggtb Rdh12 Rptn Rras2 S100a3 S100a4 Sec24b Serpina6 Slc22a2 Slc26a8 Sln St13 St3gal4 Suv39h1 Tmc1 Tmem14c Tusc2 Umpk Usp36 Zbtb17 Zfhx4
327	V$FREAC4_01: Fork head RElated ACtivator-4	44	44	4451	130	11546	-5.15	0.0	0.23	0.0	5730537D05Rik Akr1c21 Als2cr19 Arl5 Asb18 Atp4a Bach Brrn1 Cacng7 Dffa Dtnbp1 Dusp24 E2f5 Elk4 Epim Fabp2 Fcgr3 Fsip1 G0s2 Grm8 Igsf4a Kap Mapre3 March2 Mmp8 Mup4 Myd116 Nfatc3 Osbpl1a Pcdh15 Pdgfc Prkra Rgpr Sah Sept7 Sfrs14 Stard3nl Stau1 Tac1 Tcf1 Tm4sf3 Tnfsf4 Xkh Zbtb17
328	V$HOX13_01: Hox-1.3	65	65	4430	180	11496	-5.16	0.0	0.36	0.0	2410030J07Rik 9830165K03Rik Agrp Alas2 Ang1 Ang2 Ap2s1 Aqp4 Arf2 BC038286 C8a Cabyr Cacna1d Chd1l Clca3 Cldn13 Cplx1 Cyp2c55 Cyp4f16 D7Rp2e Dbr1 Dnajc7 Dock2 Dsc1 Dtna Elf1 Fez2 Fgd3 Fh1 Gorasp2 Gpr3 Gsbs Gtlf3a Kcne4 Kcnk5 Lactb2 Lgals3 Lynx1 Map2k3 Mfn2 Mgea6 Mkrn1 Mlycd Mrpl24 Mta3 Mx2 Naglu Oas1d Pdcd2 Pomc1 Ppp1r8 Ppp2r1a Prkrip1 Prkx Prlpc3 Rbks Rras Scd2 Spp2 Syngr2 Timm10 Tm4sf1 Tob2 Tubb…
329	V$HSF_Q6	40	40	4455	119	11557	-5.2	0.0	0.23	0.0	1110056N09Rik Aldh1b1 Ankfy1 Atp1b4 Atp4a B4galt1 Bach Bst2 C1ql3 Chga Cryab Ctdsp2 Dlx5 Eif5 Gpr146 Gsc Hspca Hspcb Inhbe Itih4 Lef1 Lrrc1 Mapk11 Mrfap1 Nnat Pbsn Pctp Psma6 Ptdsr Rbm16 S100a10 Scn3a Serpinf2 Shfdg1 Slc33a1 Slc6a13 Tgds Timm10 Ttc1 Wtap
330	V$APOLYA_B: Avian C-type PolyA signal	8	8	4487	35	11641	-5.24	0.0	0.06	0.0	Atp12a Hars Nr0b1 Olfr140 Rxrg Sirt7 Sult1e1 Zfp312
331	V$MEIS1BHOXA9_02: Meis-1b:HOXA9 heterodimeric binding	55	55	4440	138	11538	-5.32	0.0	0.82	0.18	4833441J24Rik AF366264 Actg2 Adam1b Adrm1 Akr1b7 Aqp9 Arhgap1 BC057552 Brp16 Cox15 Cpe Cpsf3 Cyp3a13 D7Ertd458e DXImx40e Dapk3 Dnajb7 Dnm2 Dp1l1 Ednra Fhl4 Fmo5 Gba Gemin6 Gpha2 Grm8 H2afz Hes3 Lhx3 Lsp1 Mc3r Mki67ip Ms4a11 Ms4a6d Nr0b1 Nusap1 Pcsk4 Pdhb Pgc Polr2h Ptdsr Samd11 Sf3a1 Shfdg1 Slc6a20 Tbr1 Tex292 Tjp4 Tlr8 Tob2 Ttc7b Ubl3 Vip Xdh
332	V$BEL1_B: Bel-1 similar region	11	11	4484	17	11659	-5.35	0.0	2.06	1.17	1190003K14Rik C730036B14Rik Calml4 Cryaa Gadd45gip1 LOC330189 Prdx5 S100g Tcp11 Zmynd10 id3
333	V$EGR1_01: Egr-1/Krox-24/NGFI-A immediate-early gene product	49	49	4446	123	11553	-5.37	0.0	0.8	0.18	1700025B16Rik Agr2 Asb8 Atp9a C330023F11Rik Cbwd1 Cdh15 Cilp2 D15Ertd405e D1Bwg0491e Dlk1 Dmrt1 Edn2 Fgf16 Gaa Gnefr Heyl Hoxb7 Ifrd1 Kcna1 Lgmn Lyar Matk Mclc Nkx3-1 P42pop Paqr4 Pnoc Ppox Ppp1r1b Prss11 Ptprn Qk Rshl1 Sdhd Slc20a2 Slc32a1 Smyd5 Sox2 Spna1 Ssb4 Sync Tbc1d10 Trim13 Uap1 Ubl3 Wsb2 Zfp451 Zfyve19
334	V$LXR_DR4_Q3	23	23	4472	73	11603	-5.37	0.0	0.19	0.0	0610011D08Rik 1100001D10Rik 1700051I12Rik Aptx Bhlhb5 Blvrb Brms1 Csnk1g2 Gng3 Lcn4 Lgals8 Loxl1 Mrpl21 Myo7b Nudt1 Ptcd1 Setdb1 Spnb4 Stac Trim35 Ttc7b Vdp Wnt16
335	V$CDP_02: transcriptional repressor CDP	43	43	4452	118	11558	-5.39	0.0	0.43	0.0	2410030J07Rik 3110005O21Rik Aldh8a1 Ambp Arid5b BC006909 Cacna1c Carf Chrnb3 Cldn18 Cse1l Cyba Ddx41 Foxg1 Gabrg3 Hrh1 Hs2st1 Itgb1bp1 Lims2 Mrps23 Msr1 Nxf7 Odf1 Olfr140 P2ry12 Pcbp4 Pla2g2f Plrg1 Poldip3 Polr2c Pth Rfwd3 Rnpc1 Samd11 Sep15 Sept7 Slc6a12 Slc7a13 Spen Taf7l Wnt11 Xtrp3s1 Zfp312
336	V$VJUN_01: v-Jun	7	7	4488	9	11667	-5.54	0.0	2.06	1.17	Als2 Atp5d D8Ertd325e Ppp2r2d Sbds Sult4a1 Tdrd7
337	V$E2F_01: E2F	31	31	4464	80	11596	-5.63	0.0	0.65	0.05	Ak2 Ap1s1 BC014685 Faim Ggcx Hadha Il20 Kars Mrpl13 Mtbp Mtrr Ndufb9 Phf19 Rad51l1 Rpl3 Sall1 Shmt2 Sox14 Srd5a2 Ssna1 Sui1-rs1 Syngr4 Tacr2 Terf2ip Tfdp1 Trib2 Ubap2 Uqcrc2 Vit Wfdc5 Wnt11
338	V$GNCF_01: GCNF (germ cell nuclear factor)	25	25	4470	70	11606	-5.67	0.0	0.41	0.0	Art1 BC010304 BC010801 BC013712 BC025519 BC031593 Brp44l Cln5 Cox8a G630055P03Rik Golga4 Gpr155 Hexa Kcnj11 March2 Mrpl28 Mycbp Nags Pcdhb8 Rds Smyd5 Tor3a Treml1 U2af1 Wbp11
339	V$EVI1_03: ectopic viral integration site 1 encoded factor	22	22	4473	50	11626	-5.67	0.0	1.07	0.38	Atp4a BC024502 Cpa1 Crisp1 Dhrs4 Dnahc5 Edg2 Med9 Ms4a4c Ms4a4d Oprl1 Pdcd1lg2 Pilra Pilrb Rfxap Slc23a1 Slc27a5 Slc7a5 Spink4 Tbl1x Tprt Wbscr14
340	V$SREBP1_02: sterol regulatory element-binding protein 1	27	27	4468	68	11608	-5.68	0.0	0.72	0.12	Blvrb Coro1b Cubn Cyc1 Fah Fxyd6 Galnt7 Krt2-10 Lgals9 Marveld3 Mtch2 Neto1 Pip5k1a Rap2ip Rcn3 Rent1 Scgb1a1 Spna1 Spnb4 Ssr2 St6galnac1 Tbc1d10 Tgm2 Timm10 Tnfrsf7 Uckl1 Vdp
341	V$RSRFC4_01: related to serum response factor, C4	25	25	4470	69	11607	-5.69	0.0	0.44	0.0	AV071179 Arhgap10 Asb16 Asb18 Brunol4 Capn3 Cidea Ckb Ckmt2 Clcn1 Cops7a Dnajc2 E430036I04Rik Glrb Gp9 Hdac7a Hspb3 Klf7 Ky Ldh2 Lmod2 Rptn Sdc1 Smyd1 Zbed3
342	V$LXR_Q3	21	21	4474	59	11617	-5.76	0.0	0.41	0.0	1700051I12Rik Blvrb Brms1 Csf3r Csnk1g2 Fank1 Gga1 Gng3 Hk2 Irf7 Lgals8 Mrpl21 Nudt1 Ptcd1 Rent1 Sipa1 Smarce1 Spnb4 Vdp Wnt16 Zfyve21
343	V$AR_02: high affinity binding sites for androgen receptor	13	13	4482	42	11634	-5.78	0.0	0.23	0.0	1110063F24Rik 8430417G17Rik Atp6v1f BC054822 Cap2 Derl1 Dnajc5 Myom1 Pdxp S100a9 Serpinf2 Slc30a2 Slc38a4
344	V$POU3F2_01	18	18	4477	48	11628	-5.88	0.0	0.54	0.0	Abpa Atp1b3 BC002230 Bpnt1 Cacna2d1 Ccbp2 Dmc1h Fabp1 Gtf2h1 Mixl1 Naga Reg3g Sec22l1 Slc16a7 Stxbp3 Tapbpl Tnfaip1 Uox
345	V$AHR_01: aryl hydrocarbon / dioxin receptor	13	13	4482	30	11646	-6.0	0.0	0.88	0.22	Acvr2 Camk2d Cdca4 Crybb3 Gpr85 Lap3 Olfml2b Oxsr1 Pde1b Pmm1 Prkg2 Sdha Tfam
346	V$HMX1_01: H6 homeobox 3	8	8	4487	15	11661	-6.07	0.0	1.22	0.49	Dab2 Eif3s2 Ets1 Gfra1 Ky Rps14 St8sia1 Thumpd1
347	V$TAXCREB_02: Tax/CREB complex	5	5	4490	18	11658	-6.26	0.0	0.21	0.0	0610040B21Rik Camp Nab1 Ppp2r5b Spfh1
348	V$NRSF_01: neuron-restrictive silencer factor	5	5	4490	8	11668	-6.26	0.0	1.27	0.52	Chrnb2 Gpr19 Hrh3 Lhx3 Syt4
349	V$PAX3_01: Pax-3 binding sites	8	8	4487	18	11658	-6.26	0.0	0.82	0.18	1110007C05Rik Ak3l1 Brpf1 Cd14 Cgref1 Mxd3 Smpd3 Tac1
350	V$SRF_01: serum response factor	6	6	4489	13	11663	-6.39	0.0	0.82	0.18	Actg1 Arhgef5 Arl10b Cd248 Ceacam11 Cnn2
351	V$TAACC_B: Lentiviral TATA upstream element	5	5	4490	10	11666	-6.44	0.0	0.9	0.23	Gdpd2 Orc2l Scgb3a2 Sparc Zfp62
352	V$AHRARNT_02: aryl hydrocarbon receptor:Arnt heterodimers, fixed core	4	4	4491	11	11665	-6.6	0.0	0.45	0.0	Cntn6 Hipk3 Msra Pcbp2
353	V$ROAZ_01: rat Olf-1/EBF-associated zinc finger protein	2	2	4493	2	11674	-6.67	0.0	1.17	0.46	Ncf4 Zbtb7
354	V$PPARG_02: PPAR-gamma (peroxisome proliferator-activated receptor gamma)	1	1	4494	0	11676	-6.82	0.0	1.28	0.53	Parva
355	V$MEF2_04: myogenic MADS factor MEF-2	1	1	4494	4	11672	-7.12	0.0	0.22	0.0	Glrp1
356	V$MEF2_01: myogenic enhancer factor 2	1	1	4494	1	11675	-7.19	0.0	0.74	0.12	Ckm
357	V$EVI1_01: ectopic viral integration site 1 encoded factor	1	1	4494	3	11673	-7.22	0.0	0.32	0.0	1200016B17Rik
358	V$AIRE_02	1	1	4494	2	11674	-7.25	0.0	0.47	0.0	Ptx3
359	V$PPARG_01: PPAR-gamma (peroxisome proliferator-activated receptor gamma)	1	1	4494	2	11674	-7.25	0.0	0.47	0.0	Stk11
