# Supplementary material for: A genomic analysis of mouse models of breast cancer reveals molecular features of mouse models and relationships to human breast cancer
Source: Breast Cancer Res. 2014 Jun 5;16(3):R59. doi: 10.1186/bcr3672 (PMC4078930; doi:10.1186/bcr3672)
Supplement: Additional file 2 — Fold change values organized by mouse tumor model type comparing the mouse model to all other types of mouse models. [file bcr3672-S2.zip › Additional_file_2/LPA_SAM/AdditionalFile44_LPA_SAM/LPA.txt]

Current settings
Input parameters
Data type?								Two class unpaired
Array or Seq data?								array
Arrays centered?								FALSE
Delta								0.007907892
Minimum fold change								0
Test statistic								standard
Are data are log scale?								TRUE
Number of permutations								100
Input percentile for exchangeability factor s0								Automatic choice
Number of neighbors for KNN								10
Seed for Random number generator								60479372
Computed values
Estimate of pi0 (proportion of null genes)								1.423
s0 percentile								0
False Discovery Rate (%)								140.2112786
List of Significant Genes for Delta = 0.008
Positive genes (8682) Upregulated in LPA tumors compared to all other tumors
	Row	Gene ID	Gene Name	Score(d)	Numerator(r)	Denominator(s+s0)	Fold Change	q-value(%)
	14977	1450781_at	2.326478795	1.093415385	0.529556314	0.484313941	1.443485198	140.2112786
	6071	1422851_at	2.497906677	1.075923738	0.516842506	0.480370948	1.430820314	140.2112786
	14976	1450780_s_at	2.564651978	1.078280983	0.51570434	0.478265265	1.429691961	140.2112786
	11989	1437103_at	2.623853434	1.376727895	0.47710964	0.346553333	1.391952172	140.2112786
	1442	1417256_at	4.334121363	0.787532661	0.462158103	0.586843094	1.377601007	140.2112786
	4474	1420991_at	3.791689455	1.289662589	0.449318078	0.348399715	1.36539472	140.2112786
	4475	1420992_at	3.807334507	1.275211892	0.44790592	0.351240388	1.36405888	140.2112786
	15602	1451527_at	4.382209801	1.0629773	0.443390197	0.41712104	1.359795968	140.2112786
	8870	1426278_at	5.976723738	0.961308201	0.432077278	0.449468004	1.349174801	140.2112786
	3682	1419728_at	2.12471496	0.939333125	0.425466692	0.452945479	1.343006877	140.2112786
	5823	1422571_at	5.526630981	1.02685787	0.414118901	0.403287459	1.332484639	140.2112786
	4680	1421227_at	0.594682512	0.977916565	0.411204176	0.420490041	1.329795293	140.2112786
	14878	1450663_at	5.478138381	1.016042174	0.404719527	0.398329456	1.32383152	140.2112786
	14477	1450171_x_at	0.614547718	0.984752458	0.403885667	0.410139283	1.323066584	140.2112786
	2621	1418547_at	4.81588778	1.047426894	0.395283001	0.377384811	1.315200726	140.2112786
	3554	1419582_at	2.753682352	1.820967138	0.389257853	0.213764348	1.309719489	140.2112786
	16357	1452592_at	3.543146726	0.963795655	0.381569105	0.395902496	1.302757992	140.2112786
	3151	1419136_at	4.137366935	1.346489151	0.37668542	0.279753773	1.298355465	140.2112786
	8582	1425917_at	-0.171266471	1.157014636	0.375324953	0.324390842	1.297131688	140.2112786
	12189	1437691_at	6.594981274	1.130657315	0.371971695	0.328987121	1.294120264	140.2112786
	9955	1427910_at	5.263820082	0.92533261	0.371567961	0.401550704	1.293758159	140.2112786
	1108	1416892_s_at	6.173186717	1.217527552	0.371455291	0.305089844	1.293657124	140.2112786
	3980	1420417_at	1.764916901	1.244959244	0.368655193	0.296118282	1.291148726	140.2112786
	14700	1450445_at	1.453198744	1.509312105	0.368057097	0.243857513	1.290613567	140.2112786
	14581	1450301_at	-0.226457336	1.138012845	0.367813829	0.323207098	1.290395962	140.2112786
	4988	1421596_s_at	-0.10395601	1.141024597	0.36774071	0.322289906	1.290330563	140.2112786
	1109	1416893_at	6.007301617	1.203700643	0.36665325	0.304605013	1.289358318	140.2112786
	14225	1449865_at	1.87512225	1.222475165	0.366512256	0.299811617	1.289232315	140.2112786
	5313	1421979_at	1.323581423	1.541064346	0.366313789	0.237701813	1.289054972	140.2112786
	4366	1420859_at	3.490378009	1.223386383	0.36370977	0.297297546	1.286730367	140.2112786
	13151	1448509_at	5.990463049	1.193805664	0.363645279	0.304610113	1.286672849	140.2112786
	3979	1420416_at	2.014617956	1.212916552	0.363395172	0.29960443	1.28644981	140.2112786
	4365	1420858_at	3.377146793	1.233942031	0.355864132	0.28839615	1.279751885	140.2112786
	6559	1423436_at	3.825015341	0.867993222	0.353954368	0.407784714	1.278058938	140.2112786
	10133	1428209_at	4.32645438	0.72482871	0.345382576	0.476502339	1.270487847	140.2112786
	10233	1428572_at	7.373178225	1.058699963	0.340537314	0.321656112	1.266228097	140.2112786
	13923	1449378_at	2.756388569	0.846924582	0.340441799	0.401974162	1.266144268	140.2112786
	9418	1427038_at	4.749417526	1.047558922	0.339964471	0.324530166	1.265725422	140.2112786
	14905	1450693_at	2.81040491	1.375036684	0.336359116	0.244618285	1.262566271	140.2112786
	13231	1448595_a_at	4.583757437	0.704990831	0.335848811	0.476387487	1.26211976	140.2112786
	3340	1419348_at	3.895176499	0.678893889	0.335406951	0.494049154	1.261733265	140.2112786
	12865	1448194_a_at	7.251568199	0.68080453	0.331240887	0.486543307	1.258095019	140.2112786
	6560	1423437_at	3.606741845	0.830022157	0.331201123	0.399026845	1.258060343	140.2112786
	12190	1437692_x_at	6.928626569	1.120323603	0.32356572	0.288814517	1.2514197	140.2112786
	5855	1422606_at	4.824543683	0.804325136	0.318376382	0.395830452	1.24692646	140.2112786
	4950	1421551_s_at	4.605295286	0.764761298	0.317600726	0.415293932	1.246256238	140.2112786
	8681	1426045_at	3.258917654	0.867491182	0.313782496	0.361712606	1.242962263	140.2112786
	1302	1417104_at	4.820578217	0.905763747	0.312432669	0.344938369	1.241799856	140.2112786
	12253	1437903_at	4.216555724	0.854117859	0.310521047	0.363557609	1.240155516	140.2112786
	438	1416184_s_at	5.368301823	0.944835375	0.310300493	0.328417523	1.239965941	140.2112786
	15054	1450871_a_at	3.258589667	1.247331112	0.309810905	0.24837904	1.239545221	140.2112786
	10337	1428983_at	3.039031977	1.11060659	0.308998828	0.278225278	1.238847691	140.2112786
	902	1416676_at	3.323620153	0.851029939	0.307778279	0.36165388	1.237800045	140.2112786
	3573	1419603_at	3.214752495	0.911009003	0.307227384	0.337238581	1.237327479	140.2112786
	12896	1448228_at	4.73100802	0.850529752	0.306223878	0.360038996	1.236467122	140.2112786
	380	1416121_at	4.844487593	0.84585896	0.306046628	0.361817564	1.236315218	140.2112786
	12314	1438150_at	3.95743311	0.927229796	0.302946963	0.326722636	1.233661817	140.2112786
	10509	1430111_a_at	3.18057721	1.266214306	0.301719039	0.238284339	1.232612254	140.2112786
	9292	1426852_x_at	4.340820059	0.876162634	0.299934044	0.342326906	1.23108813	140.2112786
	10075	1428089_at	1.675828066	1.198239263	0.29979944	0.250199981	1.230973275	140.2112786
	11727	1436188_a_at	4.859481563	0.943774449	0.298546982	0.316332978	1.229905084	140.2112786
	6543	1423418_at	4.755450324	0.900636536	0.296943818	0.329704388	1.228539137	140.2112786
	7278	1424265_at	4.953308382	0.848780704	0.296657832	0.349510575	1.228295628	140.2112786
	4483	1421001_a_at	5.011941549	0.429125215	0.296127108	0.690071563	1.227843857	140.2112786
	9127	1426615_s_at	4.928510854	0.93613329	0.296069117	0.316268122	1.227794504	140.2112786
	2960	1418930_at	3.31693251	0.671102771	0.293683869	0.437613852	1.225766234	140.2112786
	13226	1448590_at	6.215357552	0.847208664	0.292907767	0.345732733	1.225107007	140.2112786
	13980	1449447_at	-0.959651204	0.601097779	0.292638015	0.486839288	1.22487796	140.2112786
	11055	1433584_at	5.409538913	0.736476769	0.29068013	0.394690155	1.223216803	140.2112786
	1783	1417625_s_at	5.394980419	0.804692918	0.29038668	0.360866454	1.222968021	140.2112786
	9291	1426851_a_at	4.213270862	0.845657447	0.289726517	0.342605055	1.222408531	140.2112786
	2372	1418271_at	3.198380369	1.012212115	0.289140549	0.285652133	1.221912136	140.2112786
	13799	1449244_at	3.079593154	0.834570156	0.287883869	0.344948675	1.220848236	140.2112786
	2782	1418724_at	3.454348427	0.942263202	0.28731731	0.304922563	1.220368892	140.2112786
	16139	1452244_at	3.62460481	0.863468921	0.287313894	0.332743759	1.220366002	140.2112786
	2857	1418815_at	3.093832552	0.824656391	0.287107355	0.348153919	1.220191304	140.2112786
	2921	1418884_x_at	6.170612815	0.71756154	0.285479482	0.397846687	1.218815271	140.2112786
	4218	1420688_a_at	5.132444802	0.85498257	0.284374939	0.332609049	1.217882491	140.2112786
	2191	1418073_at	3.384056701	1.205555305	0.284314032	0.235836573	1.217831075	140.2112786
	9511	1427179_at	4.23655235	0.994283582	0.284091909	0.285725234	1.217643588	140.2112786
	5480	1422179_at	3.730756047	0.89139138	0.283573511	0.318124583	1.217206136	140.2112786
	12337	1438183_x_at	4.523264971	1.12497901	0.282845739	0.251423126	1.216592267	140.2112786
	3545	1419573_a_at	7.240195682	0.820475076	0.282785572	0.344660771	1.216541531	140.2112786
	9105	1426584_a_at	4.772743657	1.136678149	0.282371965	0.248418574	1.216192809	140.2112786
	3107	1419091_a_at	7.575982268	1.09583165	0.281164728	0.256576572	1.215175534	140.2112786
	6562	1423439_at	4.400022422	0.653005475	0.280828907	0.430055976	1.214892706	140.2112786
	9513	1427183_at	4.873361603	0.570880027	0.280720438	0.491732806	1.214801367	140.2112786
	9577	1427277_at	3.599126717	0.833877895	0.279707772	0.335430131	1.213948965	140.2112786
	14986	1450791_at	4.288897104	1.029630337	0.279428176	0.271386891	1.213713724	140.2112786
	11779	1436448_a_at	4.840968546	0.83265726	0.278432404	0.334390172	1.212876287	140.2112786
	3677	1419722_at	4.790051499	0.783922693	0.278082681	0.354732275	1.21258231	140.2112786
	11844	1436756_x_at	4.730927643	0.703802674	0.277892072	0.394843729	1.212422114	140.2112786
	16942	1455439_a_at	7.289728891	0.808896736	0.277009583	0.34245358	1.211680709	140.2112786
	17091	1455972_x_at	5.693486486	0.725207407	0.27700404	0.381965266	1.211676054	140.2112786
	8995	1426439_at	1.573834079	1.110056066	0.276838938	0.249391852	1.211537397	140.2112786
	3625	1419663_at	4.396320323	0.64985379	0.275947144	0.424629583	1.210788723	140.2112786
	3916	1420344_x_at	2.251146614	0.713876032	0.275583645	0.386038518	1.210483694	140.2112786
	3624	1419662_at	4.419735588	0.658753042	0.275513212	0.418234444	1.210424599	140.2112786
	8647	1426005_at	2.491416092	0.835284477	0.275480949	0.329804942	1.21039753	140.2112786
	17401	1460184_at	5.516930734	0.723557206	0.275060822	0.380150761	1.210045102	140.2112786
	13479	1448873_at	5.577062517	0.901803115	0.274902983	0.30483703	1.209912724	140.2112786
	1723	1417563_at	5.814178876	1.234857559	0.274409467	0.222219531	1.209498908	140.2112786
	9349	1426937_at	3.44145885	0.824378429	0.273897041	0.332246734	1.209069386	140.2112786
	3915	1420343_at	2.236122177	0.714662508	0.273773262	0.383080487	1.208965656	140.2112786
	8994	1426438_at	1.533225609	1.096002311	0.272116931	0.248281347	1.207578462	140.2112786
	16029	1452077_at	1.562592028	1.097084197	0.271318737	0.247308947	1.206910535	140.2112786
	10865	1432052_at	4.532609952	1.051734699	0.271156928	0.257818752	1.206775178	140.2112786
	4737	1421299_a_at	2.420243221	0.991751586	0.270530277	0.272780281	1.206251116	140.2112786
	3650	1419693_at	3.107948335	0.850588196	0.269473411	0.316808312	1.205367783	140.2112786
	16427	1452716_at	5.292186171	0.702937814	0.269296026	0.383100782	1.205219588	140.2112786
	6539	1423414_at	4.937321826	0.833371906	0.26783954	0.321392571	1.204003461	140.2112786
	13498	1448894_at	4.895122022	0.813720601	0.267184279	0.328348918	1.203456736	140.2112786
	8064	1425225_at	4.238573251	1.038384779	0.266781801	0.256919984	1.203121048	140.2112786
	15946	1451978_at	5.497911707	0.726531027	0.266416502	0.366696662	1.202816449	140.2112786
	88	1415802_at	5.537654603	0.802576995	0.266176141	0.331651845	1.202616069	140.2112786
	16616	1453788_at	2.495176449	0.98397586	0.266170412	0.270505023	1.202611294	140.2112786
	15975	1452012_a_at	5.007671228	1.025934598	0.264606313	0.25791733	1.201308188	140.2112786
	15336	1451204_at	4.62709592	0.832728516	0.263645362	0.316604219	1.200508286	140.2112786
	7651	1424713_at	3.311135092	0.898781104	0.263486078	0.293159343	1.200375749	140.2112786
	5614	1422328_at	3.408889085	1.213049317	0.26119013	0.215316992	1.198466954	140.2112786
	3018	1418990_at	3.291517188	0.830845719	0.260679479	0.313751968	1.198042825	140.2112786
	1292	1417094_at	5.928931181	1.07379565	0.260420738	0.242523555	1.197827981	140.2112786
	751	1416515_at	5.303379729	0.771533689	0.258924926	0.335597693	1.196586694	140.2112786
	12022	1437204_a_at	4.869899265	0.978650026	0.258365169	0.264001597	1.196122516	140.2112786
	415	1416160_at	4.184817555	0.880311053	0.257881371	0.292943466	1.195721472	140.2112786
	12638	1439296_at	5.365762828	0.739698166	0.256879703	0.347276382	1.194891566	140.2112786
	14305	1449963_at	1.888312468	0.859487576	0.256734216	0.29870614	1.194771075	140.2112786
	4203	1420673_a_at	5.138142191	0.64798769	0.256507874	0.395853005	1.194583644	140.2112786
	14856	1450633_at	4.498227677	0.632623661	0.25641481	0.405319664	1.194506587	140.2112786
	4744	1421307_at	4.899398133	0.849556908	0.256124814	0.301480468	1.194266504	140.2112786
	15236	1451081_a_at	5.172368707	0.996152392	0.256115434	0.257104672	1.194258739	140.2112786
	10694	1431336_at	4.27070035	0.842617103	0.255606453	0.303348284	1.19383748	140.2112786
	3242	1419240_at	3.232780633	1.24671783	0.2540025	0.203736959	1.192510939	140.2112786
	2825	1418778_at	3.497570546	0.794040148	0.253993453	0.319874824	1.19250346	140.2112786
	1561	1417388_at	4.376969764	0.654520044	0.253067054	0.386645232	1.191737963	140.2112786
	3324	1419331_at	2.856686142	1.199962225	0.253025443	0.210861173	1.191703591	140.2112786
	393	1416136_at	6.262939777	0.635717637	0.252793951	0.397651309	1.191512388	140.2112786
	2267	1418157_at	0.340859482	0.749549795	0.252770392	0.337229619	1.191492931	140.2112786
	16505	1453092_at	4.031896642	0.543384897	0.252499876	0.464679598	1.191269538	140.2112786
	414	1416159_at	4.451525837	0.891705084	0.252491357	0.283155678	1.191262504	140.2112786
	4745	1421308_at	4.720023752	0.83673563	0.252204159	0.301414389	1.191025382	140.2112786
	11575	1435496_at	4.63075721	0.678661032	0.25193949	0.371230229	1.190806903	140.2112786
	2345	1418243_at	4.880764394	0.780674325	0.251693131	0.322404776	1.190603575	140.2112786
	15706	1451651_at	3.365368303	0.899671462	0.251485739	0.27953064	1.190432434	140.2112786
	12643	1439364_a_at	6.30250388	0.62970171	0.250211405	0.397349095	1.189381388	140.2112786
	413	1416158_at	4.29079257	0.891629798	0.24981079	0.280173218	1.18905116	140.2112786
	2302	1418197_at	5.400388347	0.578089802	0.249325861	0.431292612	1.188651555	140.2112786
	17333	1456736_x_at	4.507087446	0.919855934	0.249196163	0.270907817	1.188544701	140.2112786
	6187	1422990_at	4.041013502	0.726079628	0.248459219	0.342192797	1.187937734	140.2112786
	6607	1423489_at	4.93075704	0.785622586	0.248353102	0.316122661	1.187850359	140.2112786
	4012	1420450_at	3.845714381	0.700684747	0.247861207	0.353741405	1.187445423	140.2112786
	10557	1430509_at	2.013179594	0.83191469	0.247264215	0.297223042	1.186954156	140.2112786
	12023	1437205_at	5.085135663	1.00394264	0.24683172	0.245862373	1.186598381	140.2112786
	1471	1417290_at	6.54214156	0.597919465	0.246824129	0.412804974	1.186592138	140.2112786
	17283	1456582_x_at	3.840735664	0.930904194	0.246692676	0.265003293	1.186484025	140.2112786
	17071	1455913_x_at	3.084877791	0.919719429	0.245502873	0.266932355	1.185505925	140.2112786
	11455	1434976_x_at	6.331558699	1.212335596	0.245278484	0.202318966	1.185321552	140.2112786
	7095	1424053_a_at	5.316769447	1.004837221	0.245266033	0.244085338	1.185311322	140.2112786
	6606	1423488_at	4.978165169	0.772090212	0.245138817	0.317500227	1.185206807	140.2112786
	752	1416516_at	5.327219414	0.745869331	0.244119121	0.327294757	1.1843694	140.2112786
	15638	1451572_a_at	4.263437825	0.979400172	0.243892434	0.249022249	1.184183317	140.2112786
	3983	1420420_at	2.118010851	1.06958175	0.243145584	0.227327723	1.183570451	140.2112786
	5028	1421641_at	3.19773246	0.945597225	0.242555196	0.256510055	1.183086203	140.2112786
	750	1416514_a_at	5.694583073	0.766343252	0.241977052	0.315755441	1.182612189	140.2112786
	8823	1426225_at	4.823331861	0.550526529	0.240819118	0.437434175	1.181663383	140.2112786
	13912	1449367_at	3.494533842	1.104456525	0.240672119	0.217909998	1.181542987	140.2112786
	16578	1453572_a_at	6.198019046	0.704657885	0.239804549	0.34031344	1.180832676	140.2112786
	1326	1417129_a_at	3.580865641	0.688727623	0.239613954	0.347908152	1.180676686	140.2112786
	2756	1418697_at	4.217145136	0.745136445	0.239543796	0.321476419	1.180619271	140.2112786
	14979	1450783_at	4.742502343	0.511218535	0.239280414	0.468058955	1.180403754	140.2112786
	11836	1436716_at	4.152187534	0.808727286	0.23905256	0.295591065	1.18021734	140.2112786
	2421	1418325_at	4.314248413	1.117503018	0.238905504	0.213785108	1.180097045	140.2112786
	16736	1454608_x_at	3.140970259	0.904761794	0.238872914	0.264017463	1.180070387	140.2112786
	6428	1423281_at	3.286752719	0.892566812	0.238683819	0.267412832	1.179915724	140.2112786
	1722	1417562_at	6.308556446	1.203495844	0.238317024	0.198020646	1.179615778	140.2112786
	13624	1449040_a_at	4.357663345	1.08434004	0.237967268	0.219458158	1.179329835	140.2112786
	14193	1449824_at	4.419311875	0.677011108	0.237901609	0.351399861	1.179276164	140.2112786
	2684	1418612_at	2.724336769	0.870077483	0.23686165	0.272230525	1.178426395	140.2112786
	370	1416111_at	4.636453079	0.736263053	0.236488602	0.321201235	1.17812172	140.2112786
	11592	1435602_at	4.403003689	1.104215228	0.235922874	0.213656603	1.177659831	140.2112786
	13031	1448378_at	5.597595665	0.720486383	0.23541462	0.326744024	1.17724502	140.2112786
	10841	1431938_a_at	2.919323106	0.960787986	0.235313604	0.244917305	1.177162594	140.2112786
	2413	1418317_at	2.57390212	0.73173892	0.234646399	0.320669562	1.176618316	140.2112786
	3288	1419292_at	4.399837463	0.861758649	0.234625036	0.272263047	1.176600893	140.2112786
	8536	1425848_a_at	3.955369736	0.884562046	0.234304598	0.264882039	1.176339586	140.2112786
	5764	1422504_at	2.378624242	0.75205361	0.234202707	0.311417569	1.17625651	140.2112786
	12321	1438165_x_at	4.897529312	1.002568038	0.233872836	0.23327378	1.17598759	140.2112786
	8320	1425573_a_at	4.33406943	0.939234442	0.233834205	0.248962554	1.175956102	140.2112786
	6813	1423726_at	4.923399491	0.987549497	0.231629619	0.234549883	1.174160492	140.2112786
	4681	1421228_at	3.61234673	0.786617761	0.231470032	0.294259859	1.174030617	140.2112786
	286	1416025_at	4.573288437	0.482379363	0.231324653	0.479549232	1.173912317	140.2112786
	8807	1426208_x_at	5.838456148	0.734204583	0.231132196	0.314806257	1.173755726	140.2112786
	13771	1449212_at	2.74909148	0.503315779	0.230380384	0.457725337	1.173144222	140.2112786
	12796	1448119_at	5.393883006	0.82601621	0.229784914	0.278184509	1.172660108	140.2112786
	3383	1419394_s_at	4.538549068	0.418397404	0.229321265	0.548094378	1.172283303	140.2112786
	6085	1422868_s_at	3.790904964	0.915630021	0.229206144	0.250326157	1.172189764	140.2112786
	6621	1423506_a_at	4.172510636	0.724457823	0.228851018	0.315892811	1.17190126	140.2112786
	15090	1450914_at	4.821441276	0.795043146	0.228352541	0.287220312	1.171496416	140.2112786
	15210	1451054_at	4.541971008	0.566618074	0.228013386	0.402411071	1.171221048	140.2112786
	8319	1425572_a_at	4.53074406	0.952910186	0.228002464	0.239269626	1.171212181	140.2112786
	10757	1431668_at	4.579835585	0.771583507	0.227372567	0.294683031	1.170700928	140.2112786
	4159	1420622_a_at	6.528592817	0.753231445	0.227049286	0.301433626	1.170438626	140.2112786
	2612	1418538_at	4.929229397	0.819563146	0.226917566	0.276876245	1.170331768	140.2112786
	15645	1451580_a_at	3.424991797	0.884247068	0.226124944	0.255725976	1.16968896	140.2112786
	13526	1448925_at	3.229465474	0.870829333	0.225676574	0.259151323	1.169325493	140.2112786
	6760	1423669_at	6.656686304	0.566569114	0.225120143	0.397339243	1.168874585	140.2112786
	4489	1421009_at	4.879492708	0.618566018	0.225085855	0.363883318	1.168846805	140.2112786
	9961	1427919_at	3.943405426	0.735888992	0.224688065	0.305328749	1.168524567	140.2112786
	16142	1452250_a_at	6.101804413	0.766547308	0.224525051	0.292904363	1.168392539	140.2112786
	10746	1431609_a_at	3.768683479	0.851896828	0.224404982	0.263418027	1.168295303	140.2112786
	5838	1422587_at	3.823359021	0.759769199	0.224358807	0.295298634	1.168257911	140.2112786
	13864	1449315_at	2.966293123	0.675583941	0.224179775	0.331831118	1.168112944	140.2112786
	7195	1424168_a_at	5.275700459	0.784447468	0.223879156	0.285397257	1.167869567	140.2112786
	4603	1421133_at	3.770354494	0.809901988	0.22376905	0.276291518	1.167780439	140.2112786
	16653	1453960_a_at	5.193504178	0.768973534	0.223526895	0.290682169	1.167584444	140.2112786
	12871	1448201_at	5.931671083	0.512249136	0.223510766	0.436332148	1.167571391	140.2112786
	11883	1436853_a_at	1.854191817	0.945687743	0.223159925	0.235976332	1.16728749	140.2112786
	5687	1422415_at	3.081548974	0.977372712	0.222782742	0.227940416	1.166982351	140.2112786
	14428	1450107_a_at	5.467555255	1.00137344	0.222780804	0.222475248	1.166980783	140.2112786
	6473	1423331_a_at	3.737612318	0.81242242	0.222657672	0.274066381	1.166881187	140.2112786
	13582	1448988_at	7.181289573	0.810771817	0.222423701	0.274335758	1.166691962	140.2112786
	9355	1426947_x_at	5.991110786	0.768441795	0.222411643	0.289431996	1.16668221	140.2112786
	17453	1460241_a_at	5.336658059	0.713562402	0.222324868	0.311570323	1.16661204	140.2112786
	11710	1436058_at	5.078333402	0.617200262	0.222106513	0.35986134	1.166435484	140.2112786
	4602	1421132_at	3.540380283	0.843231173	0.222086873	0.263376024	1.166419605	140.2112786
	1445	1417259_a_at	5.228176118	0.759044406	0.222059157	0.292550944	1.166397197	140.2112786
	10713	1431395_a_at	3.955682054	0.686106894	0.221982045	0.323538573	1.166334854	140.2112786
	3325	1419332_at	2.677901703	0.811628704	0.221724669	0.273184854	1.166126799	140.2112786
	10740	1431591_s_at	5.039527989	0.58031049	0.221485882	0.381667893	1.165933805	140.2112786
	2577	1418493_a_at	1.997738429	0.974348381	0.221276435	0.227101968	1.165764549	140.2112786
	6427	1423280_at	3.446050328	0.861552603	0.221099042	0.256628604	1.165621216	140.2112786
	15999	1452040_a_at	2.790865553	0.897619512	0.220899667	0.246094993	1.165460143	140.2112786
	13300	1448673_at	3.790417657	0.792450087	0.220818588	0.278652992	1.165394646	140.2112786
	9262	1426808_at	7.161329734	0.711902488	0.220527212	0.309771655	1.165159299	140.2112786
	2323	1418220_at	1.514850901	0.815304785	0.220246367	0.270139917	1.164932503	140.2112786
	3749	1419907_s_at	2.361507942	0.863641201	0.220098144	0.254849055	1.164812824	140.2112786
	3653	1419697_at	2.687646114	0.591559578	0.219911186	0.371748163	1.164661886	140.2112786
	4488	1421008_at	4.858213021	0.619411168	0.219908787	0.355028773	1.16465995	140.2112786
	3750	1419908_at	2.34957276	0.866758043	0.219577427	0.253331859	1.16439248	140.2112786
	5205	1421855_at	3.343404195	0.769557017	0.219464343	0.285182694	1.164301214	140.2112786
	3929	1420360_at	2.712395404	1.016311636	0.219384507	0.215863422	1.164236786	140.2112786
	5070	1421691_at	3.583086752	0.793080802	0.219046919	0.27619748	1.163964388	140.2112786
	2182	1418063_at	2.550217567	0.856143835	0.219004553	0.255803457	1.163930208	140.2112786
	16956	1455494_at	6.430039955	0.563969972	0.218930574	0.388195445	1.163870525	140.2112786
	12090	1437390_x_at	4.335379779	0.937318945	0.218756037	0.233384845	1.163729729	140.2112786
	141	1415865_s_at	5.434621526	0.817557484	0.218496573	0.267255303	1.163520455	140.2112786
	13019	1448366_at	4.08249578	0.951101774	0.21804434	0.229254478	1.16315579	140.2112786
	15254	1451105_at	2.744505367	0.959245628	0.217380991	0.226616608	1.162621095	140.2112786
	10662	1431182_at	6.101935355	0.710006375	0.217052082	0.305704413	1.162356068	140.2112786
	16932	1455382_at	5.834310378	0.906102859	0.21703703	0.239528027	1.162343941	140.2112786
	8494	1425802_a_at	2.436328988	0.856652318	0.216739206	0.253007202	1.162104017	140.2112786
	2391	1418293_at	4.252785174	0.631447991	0.216667132	0.34312744	1.162045962	140.2112786
	4742	1421304_at	1.839175052	0.864775598	0.216281403	0.250101187	1.161735311	140.2112786
	10950	1432478_a_at	4.397595887	0.920305985	0.216151446	0.234869108	1.161630667	140.2112786
	1377	1417185_at	7.314619304	0.565493283	0.216149548	0.382231858	1.161629139	140.2112786
	11312	1434436_at	5.257145382	0.905629701	0.216116651	0.238636885	1.161602651	140.2112786
	2386	1418287_a_at	3.561238733	0.710742144	0.215855133	0.30370386	1.161392106	140.2112786
	10714	1431396_at	3.991090887	0.684176141	0.215831802	0.315462333	1.161373324	140.2112786
	14773	1450533_a_at	5.311148396	0.711530548	0.215746205	0.303214255	1.161304421	140.2112786
	16647	1453939_x_at	4.82563912	0.585556119	0.215611984	0.368217455	1.161196384	140.2112786
	17547	1460365_a_at	2.862967387	0.932510727	0.21555807	0.23115881	1.16115299	140.2112786
	550	1416301_a_at	3.815078488	0.656933218	0.215554585	0.328122523	1.161150185	140.2112786
	140	1415864_at	5.349323519	0.811878963	0.215474823	0.265402643	1.161085991	140.2112786
	11516	1435226_at	4.455816327	0.921275399	0.215401348	0.233807772	1.16102686	140.2112786
	17400	1460183_at	4.823649184	0.97865065	0.215392137	0.220090935	1.161019446	140.2112786
	966	1416744_at	5.051145187	0.920623203	0.215194228	0.23374843	1.160860189	140.2112786
	12975	1448319_at	7.068726639	0.919561504	0.215157195	0.233978036	1.160830391	140.2112786
	1497	1417319_at	3.490728186	0.812225729	0.215108167	0.264837912	1.160790942	140.2112786
	1190	1416978_at	5.258296293	0.743688656	0.214610047	0.288575125	1.160390225	140.2112786
	2211	1418095_at	3.876603038	0.483489287	0.214403775	0.443450932	1.160224328	140.2112786
	3654	1419698_at	2.491668746	0.599777772	0.214348544	0.357379939	1.160179911	140.2112786
	9881	1427754_a_at	2.572716151	1.008262351	0.21430245	0.212546318	1.160142844	140.2112786
	12954	1448293_at	3.894233641	0.662877132	0.214060797	0.32292681	1.159948536	140.2112786
	13114	1448470_at	4.679250197	0.587694642	0.21346514	0.363224581	1.159469717	140.2112786
	5204	1421854_at	3.287211064	0.768243633	0.213289105	0.277632116	1.159328249	140.2112786
	2792	1418736_at	5.652061685	0.730341892	0.213238739	0.291971118	1.159287776	140.2112786
	17288	1456590_x_at	6.983398251	0.891933543	0.213094711	0.238913215	1.159172047	140.2112786
	1938	1417795_at	5.123383668	0.523541571	0.212773019	0.406410935	1.158913604	140.2112786
	16631	1453851_a_at	5.569904012	0.692353596	0.212758507	0.307297468	1.158901947	140.2112786
	7575	1424624_at	3.951556768	0.995657267	0.212579055	0.213506255	1.158757804	140.2112786
	10664	1431191_a_at	2.794824917	1.089282244	0.212288801	0.194888701	1.158524699	140.2112786
	13759	1449198_a_at	5.493330613	0.71808522	0.211870119	0.295048712	1.158188534	140.2112786
	1552	1417379_at	4.674230028	0.66400727	0.211820743	0.319003651	1.158148896	140.2112786
	16895	1455209_at	4.303799839	0.506348156	0.211746422	0.418183456	1.158089234	140.2112786
	7494	1424528_at	3.075509406	0.87964367	0.21153086	0.240473349	1.15791621	140.2112786
	4160	1420623_x_at	6.748588213	0.740257439	0.211436619	0.285625795	1.157840574	140.2112786
	12881	1448211_at	4.846351137	0.700961047	0.211423053	0.301618833	1.157829687	140.2112786
	15483	1451382_at	5.26522296	0.769527408	0.211041696	0.274248446	1.157523671	140.2112786
	13576	1448982_at	3.77238437	0.412427524	0.211019983	0.511653493	1.15750625	140.2112786
	17448	1460236_at	4.133509748	0.50334016	0.210910041	0.419020888	1.157418044	140.2112786
	17017	1455789_x_at	6.723925517	0.735617743	0.210909717	0.286711025	1.157417784	140.2112786
	9886	1427763_a_at	3.780355525	0.87509757	0.210820434	0.240910776	1.157346158	140.2112786
	1492	1417314_at	5.567877896	0.641060215	0.210582085	0.328490336	1.157154968	140.2112786
	967	1416745_x_at	5.246782313	0.955994556	0.210408545	0.220093874	1.157015784	140.2112786
	11462	1434998_at	4.678161279	0.679221817	0.210405097	0.309773762	1.157013018	140.2112786
	11994	1437133_x_at	7.096358948	0.899085065	0.210220624	0.233816168	1.156865084	140.2112786
	11117	1433783_at	5.3456846	0.58032058	0.210082286	0.362010747	1.156754159	140.2112786
	1553	1417380_at	4.715494885	0.658131427	0.209485222	0.318303022	1.156275532	140.2112786
	7785	1424882_a_at	5.062644261	0.707855137	0.209153474	0.295474968	1.156009676	140.2112786
	13246	1448611_at	4.690474019	0.910686578	0.209072132	0.229576385	1.1559445	140.2112786
	5152	1421788_x_at	2.871872159	0.729082415	0.208891513	0.286512894	1.15579979	140.2112786
	551	1416302_at	3.830123197	0.645950648	0.208580427	0.322904586	1.155550593	140.2112786
	10793	1431762_at	4.259952232	0.803292861	0.208115618	0.259078137	1.155178357	140.2112786
	4987	1421594_a_at	3.342189026	0.885882568	0.20789201	0.234672199	1.154999326	140.2112786
	7598	1424649_a_at	6.075581583	0.364515335	0.207687757	0.569764113	1.154835816	140.2112786
	10729	1431464_a_at	2.741369306	0.942286311	0.207678096	0.220398082	1.154828082	140.2112786
	2557	1418472_at	5.429775148	0.692284642	0.207576783	0.299843114	1.154746988	140.2112786
	1611	1417442_a_at	3.967339585	1.018394565	0.207424062	0.203677503	1.154624755	140.2112786
	10633	1431022_at	1.850274069	0.933116367	0.207111064	0.221956308	1.154374282	140.2112786
	12561	1438953_at	3.190274815	0.670172545	0.207023306	0.308910455	1.154304064	140.2112786
	17221	1456379_x_at	1.466241605	0.980400756	0.206832468	0.210967267	1.154151385	140.2112786
	5903	1422659_at	3.74879511	0.857846545	0.206577764	0.240809693	1.15394764	140.2112786
	1648	1417484_at	2.509358789	0.693149277	0.20657178	0.298019182	1.153942854	140.2112786
	15217	1451061_at	3.541732255	0.831932477	0.206401442	0.248098791	1.153806616	140.2112786
	2740	1418679_at	2.306233794	0.619814767	0.20637035	0.332954877	1.153781751	140.2112786
	10737	1431554_a_at	4.320038945	0.699490627	0.206349722	0.294999982	1.153765254	140.2112786
	16679	1454044_a_at	4.061135332	0.986569156	0.206106605	0.208912476	1.153570843	140.2112786
	2295	1418190_at	3.255402178	0.795951165	0.205985182	0.258791232	1.153473758	140.2112786
	17119	1456031_at	4.435382611	0.653362258	0.205848459	0.315060224	1.153364449	140.2112786
	16314	1452521_a_at	4.533672935	0.76823865	0.205751109	0.267821866	1.153286625	140.2112786
	3628	1419666_x_at	5.895141976	0.683165584	0.205705289	0.301106048	1.153249997	140.2112786
	12423	1438509_at	5.197740548	0.918282244	0.205481916	0.223767711	1.153071453	140.2112786
	11137	1433851_at	6.051377816	0.95400066	0.205399485	0.215303295	1.153005572	140.2112786
	12670	1439416_x_at	4.442437779	0.650707407	0.205237265	0.315406377	1.152875933	140.2112786
	3902	1420330_at	2.495727135	0.693920537	0.205209081	0.295724179	1.152853411	140.2112786
	2592	1418511_at	6.95211647	0.512813441	0.204977093	0.399710844	1.152668045	140.2112786
	16411	1452679_at	6.120638878	0.671510553	0.20467039	0.304791026	1.152423025	140.2112786
	13911	1449366_at	3.540281345	0.757287648	0.204507867	0.270053087	1.152293209	140.2112786
	3627	1419665_a_at	5.895822472	0.676087923	0.204433207	0.302376658	1.152233579	140.2112786
	11973	1437046_x_at	4.763544745	0.686894653	0.204421026	0.297601714	1.15222385	140.2112786
	90	1415806_at	4.980043399	0.605319508	0.204275689	0.337467546	1.152107781	140.2112786
	9880	1427751_a_at	3.983186501	0.929280092	0.204201157	0.219741237	1.152048263	140.2112786
	10331	1428942_at	7.416672217	0.621290613	0.203960798	0.328285659	1.151856343	140.2112786
	12470	1438642_at	2.894695861	0.75638468	0.203848863	0.269504219	1.151766976	140.2112786
	2282	1418172_at	5.232068107	0.755987289	0.203802916	0.269585109	1.151730296	140.2112786
	12562	1438954_x_at	3.20868036	0.659303527	0.203724222	0.308999139	1.151667475	140.2112786
	2456	1418364_a_at	7.647250462	0.91717014	0.203722662	0.222120906	1.15166623	140.2112786
	5991	1422760_at	3.496498955	0.5995957	0.203629135	0.339610733	1.151591572	140.2112786
	2293	1418186_at	5.224527283	0.68721193	0.203543895	0.296187953	1.151523533	140.2112786
	3903	1420331_at	2.387340831	0.707052619	0.203342008	0.287591054	1.151362403	140.2112786
	10069	1428079_at	3.867356683	0.676462378	0.202988347	0.300073373	1.151080194	140.2112786
	3662	1419707_at	2.48404218	0.755270551	0.202891634	0.268634377	1.151003032	140.2112786
	17133	1456078_x_at	4.592348644	0.670042957	0.202330992	0.301967194	1.15055583	140.2112786
	12459	1438622_x_at	4.712654419	0.684567482	0.20210724	0.29523348	1.150377401	140.2112786
	1626	1417459_at	2.850804142	0.377481286	0.202054765	0.535270946	1.15033556	140.2112786
	4187	1420657_at	4.228317339	0.891149236	0.201720486	0.226359938	1.150069052	140.2112786
	7495	1424529_s_at	3.070433405	0.8334567	0.201582851	0.241863616	1.14995934	140.2112786
	8652	1426010_a_at	4.351732941	0.706447389	0.20154808	0.285298074	1.149931624	140.2112786
	13489	1448883_at	6.172801582	0.733189578	0.201423482	0.274722239	1.149832315	140.2112786
	5814	1422562_at	4.468380835	0.845750383	0.201369318	0.238095449	1.149789147	140.2112786
	13713	1449145_a_at	6.356208497	0.499180516	0.201338478	0.403338015	1.149764569	140.2112786
	1661	1417497_at	4.067775255	0.791272648	0.201336388	0.254446288	1.149762903	140.2112786
	16542	1453299_a_at	6.543475734	0.88138156	0.200904222	0.227942393	1.149418537	140.2112786
	16098	1452166_a_at	5.26628795	0.613605432	0.200843313	0.327316714	1.149370012	140.2112786
	4188	1420658_at	4.230112876	0.891796322	0.200759369	0.225117961	1.149303137	140.2112786
	16118	1452212_at	5.624739985	0.793661852	0.20056273	0.252705518	1.149146497	140.2112786
	2480	1418393_a_at	4.176601467	0.8784085	0.200439779	0.228185154	1.149048568	140.2112786
	15964	1451999_at	5.085652325	0.585497409	0.200112267	0.341781643	1.148787747	140.2112786
	4103	1420562_at	2.671714173	0.893952575	0.199976459	0.223699182	1.148679612	140.2112786
	2962	1418932_at	4.337412416	0.710680629	0.199689265	0.280983126	1.148450969	140.2112786
	5321	1421990_at	2.68481336	1.037095392	0.199606837	0.192467191	1.148385355	140.2112786
	17261	1456516_x_at	5.465723581	0.89428007	0.199383554	0.222954263	1.148207635	140.2112786
	2842	1418797_at	4.098958215	0.702789837	0.199258856	0.283525523	1.148108395	140.2112786
	14343	1450004_at	2.302539676	0.567595014	0.199256901	0.351054707	1.14810684	140.2112786
	3214	1419209_at	3.777873504	0.485819065	0.199177781	0.409983459	1.148043876	140.2112786
	1114	1416901_at	7.131313115	0.946160006	0.198724987	0.210033172	1.147683617	140.2112786
	2540	1418454_at	6.222099811	0.513781989	0.198724831	0.386788239	1.147683492	140.2112786
	6762	1423671_at	1.638537693	0.95211228	0.198311037	0.208285348	1.147354361	140.2112786
	13776	1449218_at	5.513932831	0.467160525	0.198239363	0.424349561	1.147297361	140.2112786
	490	1416239_at	6.074580329	0.693818151	0.198174126	0.285628339	1.147245483	140.2112786
	9755	1427543_s_at	4.484900787	0.657080343	0.198163254	0.301581468	1.147236837	140.2112786
	766	1416530_a_at	6.713204307	0.883888362	0.198145654	0.224174978	1.147222842	140.2112786
	12121	1437490_x_at	5.477007184	0.894892557	0.198095839	0.221362708	1.14718323	140.2112786
	1599	1417430_at	4.754650055	0.767275451	0.197984395	0.258035618	1.147094617	140.2112786
	7667	1424733_at	3.191630345	0.883426173	0.197861514	0.223970627	1.146996917	140.2112786
	15821	1451803_a_at	5.642216981	0.90689397	0.197851726	0.218164121	1.146989135	140.2112786
	9802	1427614_at	2.382412715	0.52018439	0.197818582	0.380285503	1.146962785	140.2112786
	11399	1434751_at	3.974758853	0.873583249	0.1972681	0.225814884	1.146525228	140.2112786
	8322	1425575_at	1.632986003	0.773246483	0.197050993	0.254835939	1.146352704	140.2112786
	14124	1449649_at	5.525303086	0.800331548	0.197048566	0.24620867	1.146350775	140.2112786
	17250	1456470_x_at	4.938546448	0.690560531	0.196960721	0.285218619	1.146280977	140.2112786
	15529	1451440_at	2.464052558	0.882941435	0.196934742	0.223043947	1.146260336	140.2112786
	7548	1424592_a_at	4.546595856	0.608757044	0.196571818	0.322906848	1.145972019	140.2112786
	12882	1448213_at	7.936978881	0.711947458	0.1965457	0.276067704	1.145951272	140.2112786
	12681	1439437_x_at	6.449921922	0.475129653	0.196541286	0.413658219	1.145947766	140.2112786
	13833	1449282_at	3.065504252	0.747949991	0.196458655	0.262662822	1.145882134	140.2112786
	13155	1448513_a_at	7.177296906	0.927632612	0.195582955	0.210840965	1.145186807	140.2112786
	14867	1450647_at	4.250237009	0.782681236	0.1953806	0.249629851	1.145026193	140.2112786
	9305	1426868_x_at	5.709791425	0.804564334	0.195300004	0.242740071	1.144962227	140.2112786
	16211	1452357_at	4.125935494	0.731120203	0.194945458	0.266639408	1.144680884	140.2112786
	11756	1436357_at	5.100234765	0.819351689	0.194925127	0.237901661	1.144664754	140.2112786
	1387	1417198_at	4.232865257	0.926054487	0.194879436	0.210440572	1.144628502	140.2112786
	12818	1448143_at	5.815622261	0.628922569	0.19453155	0.309309222	1.144352524	140.2112786
	4802	1421375_a_at	6.959180782	0.488748602	0.194518708	0.39799338	1.144342337	140.2112786
	651	1416405_at	3.214511285	0.640374658	0.194460508	0.303666777	1.144296174	140.2112786
	17478	1460275_at	3.833210872	1.05203137	0.194227842	0.184621721	1.144111647	140.2112786
	14817	1450584_at	1.758005895	1.03954988	0.193956433	0.186577322	1.143896429	140.2112786
	14051	1449528_at	3.223264797	0.649321303	0.193950767	0.298697679	1.143891936	140.2112786
	2973	1418944_at	2.974798178	0.757167016	0.193919983	0.256112561	1.143867529	140.2112786
	15913	1451932_a_at	3.866824662	0.726876112	0.193919748	0.266785143	1.143867342	140.2112786
	3080	1419062_at	4.497301799	0.688551631	0.193708784	0.2813279	1.143700088	140.2112786
	14336	1449997_at	7.455526062	0.732428423	0.193632777	0.264370922	1.143639835	140.2112786
	1679	1417516_at	4.818636417	0.946906951	0.193355852	0.20419731	1.143420334	140.2112786
	1365	1417172_at	3.269015772	0.864376136	0.193302398	0.22363227	1.143377969	140.2112786
	5700	1422431_at	3.567654721	0.916707601	0.193127492	0.210675129	1.14323936	140.2112786
	17021	1455798_at	3.518682775	0.711209264	0.19309099	0.271496731	1.143210435	140.2112786
	11346	1434549_at	5.782917276	0.843155278	0.19288742	0.228768561	1.143049134	140.2112786
	12762	1448041_at	5.19845386	0.823667196	0.192757164	0.234023117	1.142945938	140.2112786
	6792	1423704_at	4.50660945	0.762018521	0.192754808	0.252952917	1.142944071	140.2112786
	13655	1449082_at	6.10158053	0.509595429	0.192607007	0.377960626	1.142826985	140.2112786
	14335	1449996_a_at	7.48540006	0.725823104	0.192481161	0.265190182	1.1427273	140.2112786
	15014	1450826_a_at	5.768856895	0.421817882	0.19243773	0.456210461	1.142692901	140.2112786
	11459	1434988_x_at	5.24151162	0.61371685	0.192426513	0.313542822	1.142684015	140.2112786
	11614	1435702_s_at	6.659748258	0.727504112	0.192365004	0.264417755	1.142635298	140.2112786
	5592	1422302_s_at	5.738152052	0.867608592	0.192206211	0.221535624	1.142509539	140.2112786
	7881	1425003_at	5.704568119	0.737274042	0.192101103	0.260555902	1.142426305	140.2112786
	11458	1434987_at	5.265533895	0.611763656	0.191828381	0.313566161	1.142210365	140.2112786
	16397	1452651_a_at	6.474234676	0.361851972	0.19157931	0.529441111	1.142013187	140.2112786
	12848	1448175_at	5.348608614	0.774920476	0.191501526	0.247124101	1.141951616	140.2112786
	9338	1426919_at	4.833344534	0.581148182	0.191394353	0.329338297	1.141866788	140.2112786
	2443	1418350_at	4.010935957	0.550667405	0.191363753	0.347512403	1.141842569	140.2112786
	8778	1426170_a_at	2.963401419	0.776104841	0.191327346	0.246522552	1.141813754	140.2112786
	273	1416012_at	5.211183947	0.750748884	0.19120057	0.254679793	1.141713423	140.2112786
	12983	1448327_at	4.857120395	0.558458121	0.191110261	0.34221055	1.141641956	140.2112786
	16248	1452414_s_at	4.245929825	1.054841738	0.191071141	0.181137259	1.141611	140.2112786
	12343	1438202_at	4.109909655	0.581154296	0.191008786	0.328671383	1.141561659	140.2112786
	6675	1423569_at	5.402040941	0.641725273	0.190868164	0.297429713	1.141450394	140.2112786
	4207	1420677_x_at	2.645519443	0.631761864	0.190821422	0.30204644	1.141413413	140.2112786
	5626	1422341_s_at	4.339821879	0.773140624	0.190659921	0.246604453	1.141285646	140.2112786
	8847	1426251_at	3.843952681	0.915727162	0.190639967	0.208184244	1.141269861	140.2112786
	965	1416743_at	5.667272594	0.89613573	0.190623628	0.212717361	1.141256936	140.2112786
	508	1416257_at	6.315496579	0.841612754	0.190554793	0.226416238	1.141202485	140.2112786
	12794	1448116_at	5.145997655	0.636453363	0.190532384	0.299365821	1.141184758	140.2112786
	7898	1425025_at	4.419131336	0.799773115	0.190517277	0.238214156	1.141172809	140.2112786
	16219	1452366_at	2.388101418	0.666090817	0.190393832	0.285837648	1.141075168	140.2112786
	2015	1417876_at	4.161557944	0.614911827	0.190366541	0.309583477	1.141053583	140.2112786
	2980	1418951_at	3.401388449	0.608068068	0.189984589	0.312439674	1.14075153	140.2112786
	17190	1456251_x_at	6.623088506	0.817724839	0.18998134	0.232329178	1.140748961	140.2112786
	271	1416010_a_at	5.460584206	0.787659434	0.189862176	0.241046026	1.140654742	140.2112786
	2532	1418446_at	5.914686407	0.695063178	0.189810513	0.273083828	1.140613895	140.2112786
	9339	1426920_x_at	4.856092806	0.57854154	0.189541895	0.327620199	1.140401542	140.2112786
	6735	1423642_at	5.350820119	0.650153108	0.189410987	0.291332896	1.140298069	140.2112786
	346	1416086_at	5.250192545	0.776079055	0.189402396	0.24405039	1.140291278	140.2112786
	11136	1433850_at	6.534674421	0.966926889	0.189255621	0.195728987	1.140175274	140.2112786
	1386	1417197_at	4.447533048	0.88924054	0.189244973	0.212816403	1.140166859	140.2112786
	696	1416456_a_at	4.135298465	0.516440369	0.189145981	0.36624941	1.140088628	140.2112786
	2265	1418155_at	4.535501837	0.369888676	0.189130666	0.511317805	1.140076526	140.2112786
	2442	1418349_at	3.929867795	0.550723239	0.189033956	0.34324674	1.140000104	140.2112786
	17438	1460224_at	5.480705448	0.934940746	0.188865181	0.202007648	1.139866748	140.2112786
	974	1416752_at	4.691325992	0.585242902	0.188788681	0.322581753	1.139806307	140.2112786
	2981	1418952_at	3.76247053	0.600244674	0.188714332	0.314395679	1.139747569	140.2112786
	13930	1449388_at	6.076319802	0.46075207	0.188712622	0.409575203	1.139746218	140.2112786
	13024	1448371_at	5.359014608	0.373455259	0.188663157	0.505182755	1.13970714	140.2112786
	14016	1449486_at	2.670226527	1.070533603	0.18861877	0.176191359	1.139672076	140.2112786
	4206	1420676_at	2.320343868	0.625835943	0.188169526	0.300669094	1.139317247	140.2112786
	14001	1449469_at	3.753730696	0.898948069	0.188102278	0.209247102	1.139264141	140.2112786
	12764	1448043_x_at	5.200644448	0.808500891	0.187997782	0.232526375	1.139181625	140.2112786
	1948	1417805_at	4.053798301	0.890965152	0.187891637	0.210885506	1.139097815	140.2112786
	272	1416011_x_at	5.419709529	0.776505868	0.187850325	0.241917458	1.139065197	140.2112786
	16652	1453957_a_at	2.754998062	0.751083897	0.18750659	0.249647997	1.138793837	140.2112786
	9526	1427211_at	4.099866699	0.5224023	0.187501209	0.358921101	1.138789589	140.2112786
	5929	1422687_at	5.093101082	0.921915716	0.187478319	0.20335733	1.138771521	140.2112786
	7123	1424086_at	4.325662483	0.623229773	0.187471158	0.300805845	1.138765869	140.2112786
	16712	1454197_a_at	4.183496371	1.03819321	0.187468166	0.180571558	1.138763507	140.2112786
	2953	1418922_at	3.892455841	0.932740888	0.187042691	0.200530172	1.138427716	140.2112786
	15632	1451565_s_at	5.512645328	0.713024841	0.187009079	0.262275686	1.138401193	140.2112786
	3672	1419717_at	2.445024222	0.797574033	0.186952041	0.234400862	1.138356186	140.2112786
	14876	1450659_at	3.818131981	0.758959511	0.186831189	0.246167531	1.138260832	140.2112786
	1649	1417485_at	2.484875236	0.66976359	0.186605713	0.278614299	1.13808295	140.2112786
	12979	1448323_a_at	3.177849635	0.614912491	0.186437961	0.303194298	1.137950625	140.2112786
	12563	1438955_x_at	5.09958658	0.862885392	0.186425858	0.216049385	1.137941078	140.2112786
	8251	1425472_a_at	6.044000705	0.809428541	0.186404055	0.230290934	1.137923881	140.2112786
	2079	1417951_at	6.154983052	0.443206107	0.186362142	0.420486404	1.137890823	140.2112786
	12557	1438948_x_at	6.682647906	0.802284861	0.186272372	0.232177349	1.137820021	140.2112786
	2619	1418545_at	3.201934946	0.754283472	0.185893106	0.246449927	1.137520942	140.2112786
	16349	1452584_at	4.890648403	0.61124819	0.185648206	0.303719845	1.137327862	140.2112786
	8001	1425145_at	2.82403553	0.556026495	0.185567691	0.333738936	1.137264391	140.2112786
	15043	1450860_at	5.502315856	0.765904838	0.185450967	0.24213317	1.137172382	140.2112786
	5930	1422688_a_at	5.018195807	0.917018777	0.185376023	0.202150738	1.137113311	140.2112786
	7891	1425016_at	3.674420463	0.946401361	0.18527176	0.195764469	1.137031135	140.2112786
	12309	1438119_at	4.891731573	0.563449648	0.185079952	0.328476471	1.136879976	140.2112786
	12763	1448042_s_at	5.157876701	0.822098	0.18475059	0.224730616	1.13662046	140.2112786
	8525	1425837_a_at	5.178131987	0.621084123	0.184486456	0.297039401	1.136412382	140.2112786
	2531	1418445_at	5.796836697	0.678597334	0.18442108	0.271768058	1.136360886	140.2112786
	17569	1460394_a_at	3.539322603	0.954268004	0.184351116	0.193185892	1.136305779	140.2112786
	2011	1417872_at	6.574058163	0.415180892	0.184316144	0.44394178	1.136278235	140.2112786
	9889	1427771_x_at	5.176155347	0.551626369	0.184277659	0.334062454	1.136247924	140.2112786
	11629	1435757_a_at	4.829086273	0.546317776	0.184265324	0.337285977	1.13623821	140.2112786
	1457	1417273_at	5.831429643	0.373359499	0.184222944	0.493419734	1.136204833	140.2112786
	5605	1422317_a_at	2.635187936	0.544416646	0.184023629	0.338019843	1.136047872	140.2112786
	7663	1424729_at	4.144088052	0.763207764	0.183977721	0.241058503	1.136011722	140.2112786
	9903	1427813_at	3.640645437	0.886299848	0.183950651	0.207549005	1.135990406	140.2112786
	3533	1419560_at	3.318609134	0.806254776	0.183937783	0.228138535	1.135980274	140.2112786
	13959	1449425_at	3.550396815	0.678668052	0.183842532	0.270887264	1.135905275	140.2112786
	16483	1452957_at	2.616139175	0.626878025	0.183756472	0.293129548	1.135837518	140.2112786
	8014	1425162_at	3.374134411	0.978130542	0.183636634	0.187742459	1.135743173	140.2112786
	857	1416623_at	4.169915283	0.711165061	0.183632832	0.258214079	1.13574018	140.2112786
	12249	1437889_x_at	3.127544323	0.608382289	0.183629487	0.301832401	1.135737547	140.2112786
	8019	1425167_a_at	1.691145264	1.037838149	0.183620287	0.176925744	1.135730305	140.2112786
	6728	1423634_at	2.217512016	0.678262509	0.183586855	0.270672273	1.135703986	140.2112786
	7938	1425072_at	4.837811087	0.709771529	0.183562514	0.258621974	1.135684825	140.2112786
	6804	1423717_at	5.691030913	0.652363942	0.183450238	0.281208427	1.135596445	140.2112786
	6805	1423718_at	5.579385876	0.662001347	0.183447523	0.277110497	1.135594308	140.2112786
	15869	1451871_a_at	5.981115279	0.609581605	0.183359181	0.300795135	1.135524774	140.2112786
	15900	1451915_at	6.359775388	0.686245509	0.183345383	0.267171705	1.135513913	140.2112786
	10944	1432436_a_at	5.354805296	0.672530237	0.183320713	0.2725836	1.135494496	140.2112786
	9405	1427017_at	2.708857167	0.890771813	0.183225123	0.205692547	1.135419263	140.2112786
	11139	1433859_at	4.520181914	0.982389757	0.183179364	0.186463023	1.135383251	140.2112786
	14084	1449568_at	2.814553865	0.892200316	0.183163747	0.205294421	1.135370961	140.2112786
	921	1416695_at	6.704617292	0.792035441	0.183084294	0.231156694	1.135308434	140.2112786
	15465	1451361_a_at	5.369693735	0.897463284	0.183029218	0.203940619	1.135265094	140.2112786
	15463	1451358_a_at	3.510780446	0.645363796	0.182988836	0.283543696	1.135233317	140.2112786
	486	1416235_at	6.906054808	0.955192812	0.182926525	0.191507434	1.135184287	140.2112786
	8020	1425168_at	1.539294757	1.044598955	0.182887686	0.175079331	1.135153727	140.2112786
	12085	1437379_x_at	4.992702794	0.62083262	0.182815483	0.29446823	1.135096917	140.2112786
	3074	1419056_at	4.534573663	0.607829653	0.18239746	0.300079897	1.134768068	140.2112786
	485	1416234_at	7.073645492	0.955726725	0.182242223	0.190684448	1.134645971	140.2112786
	8060	1425219_x_at	1.666737693	1.044776767	0.182166452	0.17435921	1.134586381	140.2112786
	15227	1451072_a_at	5.424931393	1.017522548	0.182101935	0.178965995	1.134535644	140.2112786
	2995	1418967_a_at	4.316501961	0.622103731	0.182075323	0.292676791	1.134514717	140.2112786
	8575	1425906_a_at	2.387088024	0.819540593	0.182029562	0.222111709	1.134478731	140.2112786
	13397	1448783_at	1.474749367	0.978394329	0.181752347	0.185765945	1.134260761	140.2112786
	882	1416652_at	3.319567832	0.487294777	0.181707654	0.372890625	1.134225624	140.2112786
	5859	1422610_s_at	2.845241867	0.73498568	0.181613906	0.247098565	1.134151923	140.2112786
	2644	1418572_x_at	6.340822574	0.677069728	0.181547439	0.26813699	1.134099672	140.2112786
	2862	1418821_at	3.6104824	0.865056536	0.181423976	0.209724993	1.134002622	140.2112786
	4220	1420693_at	3.723397836	0.60492659	0.181274591	0.299663784	1.133885207	140.2112786
	16682	1454060_a_at	5.112145934	0.881055253	0.181134071	0.205587641	1.133774771	140.2112786
	2510	1418424_at	3.227388627	0.548184453	0.181028583	0.330232975	1.133691873	140.2112786
	10323	1428895_at	3.09246765	0.788180677	0.180975826	0.229612107	1.133650417	140.2112786
	7788	1424885_at	3.327641321	0.684699656	0.180906507	0.264212936	1.133595948	140.2112786
	14397	1450069_a_at	6.708858624	0.62808044	0.1807784	0.287826826	1.133495293	140.2112786
	9752	1427540_at	6.065286827	0.832974302	0.180770779	0.217018434	1.133489305	140.2112786
	1153	1416940_at	5.37401546	0.878297586	0.180593533	0.205617704	1.133350056	140.2112786
	5039	1421654_a_at	6.104239218	0.778609842	0.180581303	0.231927846	1.133340449	140.2112786
	15676	1451613_at	2.362945936	0.571340603	0.180315348	0.315600443	1.133131541	140.2112786
	14307	1449965_at	3.177886144	0.710509626	0.180204466	0.253627058	1.133044455	140.2112786
	15908	1451923_at	3.220296576	0.790685336	0.180125625	0.227809492	1.132982537	140.2112786
	9337	1426918_at	5.62475445	0.549940222	0.180036998	0.327375577	1.132912938	140.2112786
	13952	1449417_at	2.512634571	1.023639606	0.180032412	0.175874801	1.132909338	140.2112786
	10676	1431274_a_at	5.62283322	0.702807287	0.179843381	0.255892881	1.132760906	140.2112786
	10749	1431619_a_at	5.499021121	0.976479213	0.179812507	0.184143712	1.132736665	140.2112786
	15582	1451501_a_at	6.097247882	0.604199799	0.179782285	0.297554361	1.132712936	140.2112786
	10882	1432125_at	3.604329215	0.807228987	0.179672964	0.222579921	1.132627108	140.2112786
	15614	1451542_at	5.055877575	0.716556092	0.17964256	0.250702719	1.132603239	140.2112786
	15692	1451633_a_at	1.612765384	1.027041867	0.179605167	0.174876189	1.132573883	140.2112786
	16218	1452365_at	2.152781618	0.658604038	0.179560411	0.272637883	1.132538748	140.2112786
	7038	1423988_at	5.333322095	0.570588347	0.179529589	0.314639424	1.132514553	140.2112786
	2170	1418051_at	4.142305491	0.681497987	0.179508378	0.263402653	1.132497902	140.2112786
	13843	1449293_a_at	4.874391272	0.71763996	0.179497682	0.250122195	1.132489506	140.2112786
	10997	1433459_x_at	4.319631308	0.712501843	0.179378037	0.251757997	1.132395591	140.2112786
	10783	1431741_a_at	4.024868849	0.567073581	0.179366484	0.316301958	1.132386522	140.2112786
	9828	1427673_a_at	2.499591028	0.796950725	0.179356439	0.225053361	1.132378638	140.2112786
	7728	1424811_at	2.975486727	0.747349183	0.179334491	0.239960778	1.132361411	140.2112786
	11574	1435495_at	3.724729866	0.719834414	0.179230174	0.24898806	1.132279537	140.2112786
	10022	1428007_at	3.597671682	0.52854568	0.179129379	0.33890993	1.132200432	140.2112786
	16431	1452732_at	4.793141439	0.387387239	0.17895215	0.461946425	1.132061355	140.2112786
	2813	1418761_at	2.314587341	0.892237194	0.178899944	0.200507158	1.13202039	140.2112786
	5914	1422670_at	4.577628773	0.824883558	0.178818598	0.216780413	1.131956563	140.2112786
	13968	1449434_at	7.38034949	0.292001425	0.178616684	0.611697989	1.13179815	140.2112786
	7451	1424470_a_at	3.125762823	0.595995741	0.178570398	0.299616903	1.131761839	140.2112786
	1806	1417649_at	4.959984029	0.59974533	0.178294398	0.297283512	1.131545344	140.2112786
	14866	1450646_at	5.482217107	0.829627787	0.178292644	0.214906789	1.131543968	140.2112786
	6798	1423710_at	5.8067093	0.86267389	0.17804245	0.20638442	1.131347751	140.2112786
	12989	1448333_at	5.320078324	0.947854931	0.177994324	0.187786462	1.131310012	140.2112786
	14849	1450625_at	5.840628578	0.484951509	0.177976875	0.366999322	1.131296329	140.2112786
	5888	1422644_at	4.894670528	0.565410055	0.177880293	0.31460405	1.131220596	140.2112786
	7419	1424432_at	4.986208615	0.909759204	0.177871573	0.195515002	1.131213759	140.2112786
	15977	1452016_at	6.04783641	0.572954143	0.177860588	0.310427265	1.131205146	140.2112786
	15422	1451310_a_at	7.635693371	0.642036083	0.177550745	0.276543251	1.130962227	140.2112786
	11953	1437012_x_at	3.13059972	0.605478801	0.177460111	0.293090543	1.130891178	140.2112786
	2643	1418571_at	6.383494095	0.664664477	0.177397089	0.266897202	1.130841778	140.2112786
	10591	1430734_at	5.716085243	0.82076915	0.177316867	0.216037441	1.130778899	140.2112786
	4704	1421256_at	3.320864632	0.530342023	0.177273203	0.334262033	1.130744676	140.2112786
	13996	1449463_at	2.650805435	0.819553775	0.177161464	0.216168199	1.130657101	140.2112786
	14860	1450637_a_at	4.760182204	0.613938989	0.177147987	0.288543309	1.13064654	140.2112786
	16422	1452705_at	4.027039715	0.48778743	0.177114042	0.363096774	1.130619937	140.2112786
	6747	1423654_a_at	5.396562656	1.015210613	0.177057527	0.174404725	1.130575648	140.2112786
	16481	1452946_a_at	3.29406116	0.763721286	0.177022269	0.2317891	1.130548018	140.2112786
	13071	1448421_s_at	3.262257521	0.476732879	0.177009801	0.371297657	1.130538247	140.2112786
	15245	1451093_at	6.208544087	0.806511623	0.176697741	0.219088896	1.130293735	140.2112786
	10628	1431011_at	5.480264957	0.85357658	0.176506689	0.206784831	1.130144063	140.2112786
	7535	1424576_s_at	2.587923301	0.905450403	0.176222993	0.194624677	1.129921849	140.2112786
	15297	1451154_a_at	6.746129249	0.607948765	0.176112878	0.28968375	1.129835611	140.2112786
	7085	1424041_s_at	4.639644575	0.490102224	0.17599123	0.359090861	1.129740347	140.2112786
	14847	1450623_at	6.648334942	0.846657642	0.175636089	0.207446411	1.129462279	140.2112786
	16328	1452545_a_at	5.618454306	0.549937857	0.175579377	0.319271305	1.129417881	140.2112786
	3116	1419100_at	6.733010492	0.478419589	0.175489303	0.366810446	1.129347368	140.2112786
	10251	1428631_a_at	4.842074327	0.535653243	0.175419032	0.327486175	1.129292361	140.2112786
	14184	1449815_a_at	5.316938706	0.714745385	0.175328627	0.245302217	1.129221598	140.2112786
	2587	1418505_at	7.414709058	0.818600717	0.17531303	0.214161833	1.12920939	140.2112786
	12425	1438511_a_at	5.346752296	0.51530333	0.175312599	0.340212431	1.129209052	140.2112786
	1432	1417244_a_at	4.747549268	0.46379026	0.175162857	0.377676878	1.129091854	140.2112786
	3946	1420377_at	3.017691827	0.810711511	0.174777357	0.215585143	1.128790191	140.2112786
	5591	1422301_at	5.187243466	0.870219579	0.17472452	0.200782106	1.128748852	140.2112786
	17465	1460256_at	7.187124812	0.296830546	0.17471361	0.588597137	1.128740316	140.2112786
	2742	1418681_at	3.688354868	0.886657828	0.174624244	0.1969466	1.1286704	140.2112786
	14957	1450757_at	4.299111689	0.403826495	0.174613282	0.432396794	1.128661823	140.2112786
	5774	1422514_at	4.71196656	0.603336739	0.174549706	0.289307273	1.128612088	140.2112786
	4588	1421116_a_at	7.0222128	0.659752343	0.174542957	0.264558298	1.128606807	140.2112786
	15239	1451085_at	4.241457837	0.802992375	0.174514363	0.217330038	1.128584439	140.2112786
	3320	1419327_at	3.59938432	0.518808535	0.174376726	0.336109979	1.128476774	140.2112786
	9773	1427567_a_at	7.614534149	0.720100889	0.174257531	0.24199044	1.128383544	140.2112786
	1597	1417428_at	4.362739603	0.855684228	0.174203596	0.203583975	1.12834136	140.2112786
	7351	1424349_a_at	5.721446097	0.672524503	0.174186537	0.259004002	1.128328018	140.2112786
	6645	1423537_at	2.704405277	0.705449959	0.17400098	0.246652478	1.128182904	140.2112786
	7854	1424967_x_at	4.070876683	0.479005307	0.173776097	0.362785327	1.12800706	140.2112786
	2784	1418726_a_at	4.08214681	0.476025162	0.173531044	0.364541747	1.127815475	140.2112786
	3411	1419422_at	3.80342319	0.846350154	0.17338408	0.20486093	1.127700593	140.2112786
	3398	1419409_at	3.413709931	0.661989789	0.173380279	0.261907784	1.127697622	140.2112786
	3904	1420332_x_at	3.413928091	0.552172182	0.173357285	0.313955123	1.127679649	140.2112786
	11693	1436000_a_at	4.932624091	0.704578761	0.173279055	0.245932838	1.127618502	140.2112786
	7352	1424350_s_at	5.520024638	0.661593626	0.173265005	0.261890378	1.12760752	140.2112786
	10606	1430827_a_at	5.119502217	0.609866135	0.173087236	0.283811849	1.127468585	140.2112786
	13677	1449107_at	7.283546512	0.808476804	0.172884128	0.213839318	1.127309867	140.2112786
	13810	1449256_a_at	6.051900192	0.797671003	0.172863222	0.216709923	1.127293531	140.2112786
	9966	1427926_at	4.156017087	0.738568622	0.172816228	0.233988046	1.127256812	140.2112786
	13962	1449428_at	3.267175762	0.781529211	0.172544547	0.220778116	1.127044552	140.2112786
	2402	1418305_s_at	5.911721953	0.766244478	0.172462883	0.225075531	1.126980758	140.2112786
	14346	1450007_at	4.967673803	0.775060924	0.1724442	0.222491155	1.126966163	140.2112786
	7430	1424443_at	3.780427188	0.550838311	0.172082655	0.312401392	1.126683777	140.2112786
	13368	1448751_at	3.658952717	0.796730405	0.172009689	0.215894471	1.126626795	140.2112786
	4733	1421295_at	3.655913454	0.813052709	0.17185275	0.211367293	1.126504245	140.2112786
	15363	1451236_at	2.413540982	0.478585643	0.171709767	0.358785872	1.126392605	140.2112786
	3096	1419078_at	3.90786397	0.769253236	0.171553887	0.223013539	1.126270907	140.2112786
	14474	1450166_at	3.862141567	0.869521096	0.171545368	0.197287183	1.126264256	140.2112786
	13382	1448767_s_at	3.587733735	0.589872333	0.171518499	0.290772238	1.126243281	140.2112786
	12259	1437922_at	6.283145968	0.651340559	0.171395103	0.263142069	1.126146955	140.2112786
	5853	1422604_at	3.334357568	0.678966827	0.171198125	0.252145051	1.125993208	140.2112786
	11965	1437033_a_at	5.037666451	0.690935461	0.171151443	0.247709739	1.125956774	140.2112786
	16232	1452389_at	2.342514268	0.809939122	0.171102789	0.211253889	1.125918803	140.2112786
	2196	1418078_at	5.528978973	0.860167829	0.170929144	0.198716039	1.125783293	140.2112786
	8574	1425904_at	2.541788305	0.891943288	0.17088839	0.191591093	1.125751492	140.2112786
	218	1415949_at	6.942110987	0.442636417	0.170810883	0.385894329	1.125691015	140.2112786
	13110	1448466_at	4.857099796	0.688562812	0.170795631	0.248046552	1.125679114	140.2112786
	824	1416590_a_at	5.20464072	0.848190333	0.170794951	0.201363945	1.125678583	140.2112786
	9902	1427812_at	3.776911817	0.848451972	0.170580425	0.201049005	1.125511209	140.2112786
	14192	1449823_at	2.857700871	0.787280953	0.170321	0.216340811	1.125308838	140.2112786
	16880	1455100_at	2.361120564	0.94750308	0.170303202	0.179738943	1.125294956	140.2112786
	13783	1449226_at	4.059433513	0.736125109	0.170280863	0.231320548	1.125277532	140.2112786
	1964	1417821_at	6.277380566	0.475699735	0.170154473	0.357693017	1.125178954	140.2112786
	3655	1419699_at	4.100396321	0.63981284	0.170139637	0.265920948	1.125167383	140.2112786
	15459	1451353_at	3.904636183	0.543448698	0.170024874	0.312862787	1.125077883	140.2112786
	17376	1459999_at	6.307561951	0.779374624	0.169995862	0.218118292	1.125055258	140.2112786
	7452	1424471_at	3.180089988	0.585508805	0.169983616	0.29031778	1.125045708	140.2112786
	11687	1435977_at	3.653916298	0.549830441	0.169972341	0.309135924	1.125036916	140.2112786
	10473	1429786_a_at	6.190630556	0.835218527	0.169874078	0.203388781	1.124960291	140.2112786
	9633	1427364_a_at	5.525379836	0.617802869	0.169623008	0.274558466	1.124764533	140.2112786
	8149	1425329_a_at	5.912371783	0.825422775	0.169537138	0.205394306	1.124697588	140.2112786
	2997	1418969_at	5.034354148	0.689713638	0.169389455	0.24559389	1.124582464	140.2112786
	13381	1448766_at	3.380505493	0.592888597	0.169238814	0.285447915	1.124465045	140.2112786
	328	1416067_at	6.986057222	0.757771943	0.16913779	0.223204081	1.124386307	140.2112786
	7660	1424726_at	5.241047566	0.862468497	0.169110143	0.196076893	1.124364761	140.2112786
	7490	1424524_at	4.512561516	0.477600893	0.169014469	0.35388223	1.124290199	140.2112786
	17514	1460327_at	3.305855573	0.818231448	0.168902354	0.206423689	1.124202831	140.2112786
	13581	1448987_at	7.604727174	0.747025341	0.168899651	0.226096281	1.124200726	140.2112786
	827	1416593_at	6.033280693	0.686092997	0.168873652	0.246138137	1.124180466	140.2112786
	13119	1448475_at	5.951260373	0.532334704	0.168822389	0.317135793	1.124140521	140.2112786
	826	1416592_at	6.058064384	0.68481759	0.168574051	0.246159055	1.123947034	140.2112786
	5847	1422598_at	5.34125636	0.509154234	0.16835598	0.330658116	1.123777157	140.2112786
	17092	1455974_at	5.107563737	0.701522631	0.168324383	0.239941486	1.123752545	140.2112786
	9411	1427026_at	4.548625953	0.336898173	0.168231213	0.499353294	1.123679975	140.2112786
	11929	1436958_x_at	7.5922354	0.737917287	0.168051968	0.227738218	1.123540374	140.2112786
	17458	1460247_a_at	5.006308178	0.681230778	0.167910762	0.246481468	1.123430411	140.2112786
	6839	1423756_s_at	4.551114271	0.555842306	0.167802262	0.301888251	1.123345925	140.2112786
	10918	1432331_a_at	3.026501625	0.556757463	0.167722772	0.301249257	1.123284032	140.2112786
	16396	1452649_at	7.228756076	0.624691304	0.167708162	0.268465658	1.123272657	140.2112786
	825	1416591_at	5.233403144	0.836912026	0.167690275	0.200367865	1.123258731	140.2112786
	16620	1453811_at	5.334098582	0.645531406	0.167659147	0.25972268	1.123234495	140.2112786
	2820	1418769_at	2.830957166	0.633763031	0.167627339	0.264495293	1.12320973	140.2112786
	8568	1425896_a_at	4.907039351	0.479296927	0.167607398	0.349694289	1.123194206	140.2112786
	13963	1449429_at	3.500328945	0.761676976	0.167532325	0.219951936	1.12313576	140.2112786
	2088	1417962_s_at	6.273291995	0.563293919	0.16747573	0.297314997	1.123091701	140.2112786
	8774	1426164_a_at	3.818739888	0.848674592	0.167443029	0.197299449	1.123066245	140.2112786
	1965	1417822_at	6.368737671	0.47370882	0.167425605	0.353435694	1.123052682	140.2112786
	4778	1421346_a_at	3.57498401	0.684101048	0.167241247	0.244468632	1.122909179	140.2112786
	8483	1425790_a_at	3.244691442	0.977198995	0.167195951	0.171097138	1.122873924	140.2112786
	13638	1449055_x_at	4.146885097	0.611297939	0.167179766	0.27348328	1.122861326	140.2112786
	13418	1448805_at	3.790667341	0.847918075	0.167175036	0.19715942	1.122857645	140.2112786
	5323	1421992_a_at	4.387333034	0.575729361	0.167172637	0.290366704	1.122855778	140.2112786
	5509	1422211_a_at	1.427036678	0.729859478	0.167142051	0.229005796	1.122831973	140.2112786
	14209	1449843_at	3.210356681	0.795803984	0.16711932	0.210000607	1.122814282	140.2112786
	2433	1418340_at	5.344590813	0.582624213	0.167081508	0.286774054	1.122784854	140.2112786
	653	1416409_at	5.933032551	0.698603569	0.166890135	0.238891043	1.122635927	140.2112786
	14287	1449937_at	2.870026282	0.493364016	0.166876029	0.338241184	1.122624951	140.2112786
	14288	1449938_at	3.00536472	0.500132304	0.166785094	0.333481947	1.122554193	140.2112786
	6811	1423724_at	6.437566829	0.855444465	0.166703731	0.194873821	1.122490886	140.2112786
	2952	1418921_at	4.091501631	0.908466565	0.166642398	0.183432616	1.122443167	140.2112786
	5370	1422046_at	3.358431097	0.589468961	0.166597877	0.282623663	1.122408529	140.2112786
	5844	1422593_at	7.47151514	0.906850302	0.166529566	0.183635122	1.122355384	140.2112786
	6240	1423058_at	7.380798379	0.570941038	0.166399938	0.29144855	1.122254544	140.2112786
	6961	1423895_a_at	6.713775298	0.601512295	0.166232601	0.276357778	1.122124383	140.2112786
	5706	1422437_at	6.099913297	0.455370765	0.166231471	0.365046427	1.122123504	140.2112786
	16686	1454067_a_at	7.42313043	0.430652515	0.166190864	0.385904779	1.12209192	140.2112786
	1520	1417343_at	5.531368478	0.517127064	0.166149925	0.321294198	1.122060079	140.2112786
	13004	1448349_at	6.418223158	0.607398306	0.166134168	0.273517667	1.122047824	140.2112786
	10474	1429787_x_at	6.305494718	0.838069505	0.16610058	0.198194277	1.122021702	140.2112786
	9004	1426450_at	4.088896421	0.700742883	0.166085813	0.237013913	1.122010217	140.2112786
	13902	1449356_at	3.554420506	0.479040245	0.165992198	0.346509922	1.121937413	140.2112786
	8223	1425430_at	1.574071612	0.73428074	0.165770402	0.225758886	1.121764943	140.2112786
	8813	1426214_at	5.509966913	0.828584321	0.16563763	0.199904374	1.121661711	140.2112786
	6239	1423057_at	7.411310153	0.569065267	0.165635519	0.291065944	1.12166007	140.2112786
	2585	1418503_at	5.967691071	0.656991836	0.165518484	0.251933852	1.121569082	140.2112786
	16265	1452445_at	4.337109424	0.52566202	0.165451009	0.314747885	1.121516627	140.2112786
	2064	1417933_at	5.039174197	0.538030338	0.165424223	0.30746263	1.121495804	140.2112786
	12264	1437946_x_at	3.26877374	0.573567443	0.16539688	0.288365182	1.121474549	140.2112786
	1690	1417527_at	3.79337132	0.777617541	0.165305355	0.212579252	1.121403405	140.2112786
	7624	1424680_at	3.32550435	0.620426952	0.165198992	0.266266627	1.121320732	140.2112786
	4000	1420437_at	1.808708651	0.541192305	0.165188093	0.305229938	1.121312261	140.2112786
	16559	1453450_at	4.074595866	0.754193171	0.165120492	0.218936605	1.12125972	140.2112786
	7760	1424853_s_at	1.459436898	0.891720817	0.165094252	0.185141189	1.121239327	140.2112786
	12753	1448001_x_at	2.348344714	0.874643723	0.16508788	0.188748717	1.121234375	140.2112786
	13637	1449054_a_at	4.113187924	0.601000789	0.165048419	0.274622633	1.121203707	140.2112786
	4264	1420741_x_at	4.612191359	0.585994816	0.165033122	0.28162898	1.121191819	140.2112786
	1615	1417447_at	2.619643993	0.759514664	0.165002307	0.217247033	1.121167871	140.2112786
	12653	1439379_x_at	1.551470468	0.840335244	0.164955561	0.196297326	1.121131544	140.2112786
	9751	1427539_a_at	6.284065911	0.7882582	0.164954759	0.209264881	1.12113092	140.2112786
	7653	1424716_at	6.577589179	0.711548008	0.164832177	0.231652925	1.121035665	140.2112786
	12178	1437674_at	3.989927233	0.45770323	0.164610729	0.35964511	1.120863603	140.2112786
	17425	1460208_at	5.027190559	0.464021154	0.164598598	0.354722185	1.120854178	140.2112786
	8956	1426384_a_at	6.93458605	0.739677464	0.164342563	0.222181384	1.120655278	140.2112786
	2075	1417944_at	3.402619614	0.79416237	0.164284614	0.206865271	1.120610265	140.2112786
	362	1416103_at	5.133065212	0.626790644	0.164247693	0.26204554	1.120581588	140.2112786
	4945	1421546_a_at	3.471700082	0.588098574	0.164231726	0.27925884	1.120569186	140.2112786
	12514	1438839_a_at	7.075257459	0.750777352	0.16421447	0.218725924	1.120555783	140.2112786
	1399	1417210_at	0.985620731	0.619727507	0.164126251	0.264836156	1.120487264	140.2112786
	14857	1450634_at	6.304182276	0.789064291	0.163910703	0.207727944	1.120319869	140.2112786
	16327	1452543_a_at	2.843708344	0.57403486	0.163832057	0.285404369	1.120258798	140.2112786
	6885	1423805_at	6.189255636	0.546359478	0.163825142	0.299848631	1.120253429	140.2112786
	10130	1428196_a_at	5.222851572	0.847975999	0.16372959	0.193082811	1.120179235	140.2112786
	2197	1418079_at	5.610106404	0.843605811	0.16367941	0.194023568	1.120140273	140.2112786
	2128	1418003_at	5.351655921	0.483205482	0.163640949	0.338657063	1.120110412	140.2112786
	14975	1450779_at	2.259426563	0.696412818	0.163537665	0.234828626	1.120030225	140.2112786
	5861	1422612_at	6.266183404	0.676952014	0.163453546	0.241455144	1.119964921	140.2112786
	16421	1452704_at	5.228939973	0.832023771	0.163427701	0.196421914	1.119944858	140.2112786
	4871	1421460_at	2.885204254	0.579118615	0.163195441	0.281799681	1.119764572	140.2112786
	11978	1437054_x_at	1.592442248	0.835108509	0.163176383	0.195395426	1.11974978	140.2112786
	12007	1437165_a_at	5.555868975	0.462483252	0.163121678	0.352708293	1.119707322	140.2112786
	474	1416221_at	6.350620846	0.450466498	0.163051385	0.361961179	1.119652767	140.2112786
	17131	1456069_at	3.350306787	0.627466119	0.163050114	0.25985485	1.119651781	140.2112786
	1911	1417767_at	5.675372707	0.693188144	0.163025653	0.235182402	1.119632797	140.2112786
	12030	1437233_x_at	5.20684105	0.704409352	0.162974964	0.231363998	1.119593459	140.2112786
	3742	1419883_s_at	5.957103561	0.805244867	0.162929147	0.20233491	1.119557904	140.2112786
	11833	1436707_x_at	5.006667101	0.735034959	0.162828534	0.221524884	1.119479829	140.2112786
	8957	1426385_x_at	7.068943286	0.73943507	0.162817617	0.220191905	1.119471358	140.2112786
	10712	1431394_a_at	3.678480973	0.605315609	0.16254161	0.268523739	1.119257209	140.2112786
	13823	1449272_at	4.115232737	0.868430719	0.162383498	0.186984977	1.11913455	140.2112786
	1327	1417130_s_at	6.231634895	0.479122682	0.162358175	0.338865557	1.119114907	140.2112786
	12097	1437406_x_at	4.602583235	0.5465406	0.162328832	0.297011479	1.119092145	140.2112786
	3021	1418993_s_at	2.081621557	0.757547318	0.162299537	0.214243432	1.119069422	140.2112786
	2586	1418504_at	6.027494568	0.644984707	0.162292084	0.2516216	1.11906364	140.2112786
	563	1416314_at	4.627461809	0.60232473	0.162172567	0.269244411	1.118970938	140.2112786
	13083	1448433_a_at	5.413971621	0.460351666	0.162060289	0.352035848	1.118883857	140.2112786
	3922	1420350_at	3.816985054	0.616328804	0.162053885	0.262934142	1.118878891	140.2112786
	15240	1451086_s_at	4.930939607	0.450095498	0.16204619	0.36002624	1.118872923	140.2112786
	8321	1425574_at	1.791414392	0.729161618	0.162045007	0.222234691	1.118872005	140.2112786
	16752	1454638_a_at	1.715828941	0.820118703	0.162006705	0.197540556	1.118842301	140.2112786
	6241	1423059_at	5.704259356	0.57735288	0.161980878	0.280557842	1.118822272	140.2112786
	9643	1427377_x_at	3.72905957	0.812384165	0.161950808	0.199352492	1.118798952	140.2112786
	3994	1420431_at	2.952268744	0.47318896	0.161618362	0.341551422	1.118541173	140.2112786
	1482	1417302_at	3.908015947	0.703660551	0.161524116	0.229548346	1.118468105	140.2112786
	12196	1437711_x_at	5.731833753	0.602390155	0.16151476	0.268123174	1.118460852	140.2112786
	16947	1455462_at	4.462398539	0.719153775	0.161355122	0.224368039	1.118337098	140.2112786
	652	1416408_at	5.945586555	0.674816762	0.161306038	0.239036799	1.11829905	140.2112786
	9915	1427843_at	6.547428825	0.577815174	0.161296929	0.279149694	1.118291989	140.2112786
	1910	1417766_at	5.834321899	0.708989536	0.161258483	0.227448326	1.118262188	140.2112786
	5768	1422508_at	6.29453833	0.778494405	0.16116304	0.20701888	1.118188211	140.2112786
	10574	1430604_a_at	6.055886017	0.537611734	0.161034742	0.299537254	1.118088776	140.2112786
	7756	1424847_at	2.690857597	0.826152215	0.161014042	0.194896339	1.118072733	140.2112786
	13610	1449024_a_at	6.613573884	0.630017726	0.161001833	0.255551274	1.118063271	140.2112786
	6840	1423757_x_at	4.535735891	0.551171357	0.160989811	0.292086679	1.118053955	140.2112786
	7652	1424715_at	6.83419677	0.731631312	0.160839226	0.219836443	1.117937261	140.2112786
	4049	1420498_a_at	6.437099359	0.539498204	0.160832684	0.298115328	1.117932192	140.2112786
	11577	1435507_x_at	4.66227694	0.685364228	0.160811591	0.234636686	1.117915847	140.2112786
	3937	1420368_at	3.911485743	0.733475122	0.16074039	0.219149069	1.117860677	140.2112786
	4328	1420810_at	5.072032208	0.749765945	0.160662843	0.214283996	1.117800591	140.2112786
	622	1416376_at	5.691961107	0.749472071	0.160616736	0.2143065	1.117764868	140.2112786
	1838	1417682_a_at	4.748010652	0.683589645	0.160614304	0.234957193	1.117762984	140.2112786
	3648	1419691_at	2.863862946	0.586301114	0.160579885	0.273886373	1.117736317	140.2112786
	12096	1437405_a_at	4.652927677	0.53842998	0.160572885	0.298224265	1.117730894	140.2112786
	6821	1423734_at	4.854149633	0.449353485	0.160006297	0.35608113	1.117292015	140.2112786
	15556	1451470_s_at	7.57725906	0.769170611	0.159787836	0.207740433	1.117122841	140.2112786
	10494	1429976_at	3.384531714	0.723730545	0.159702406	0.22066556	1.117056692	140.2112786
	12752	1448000_at	2.094672199	0.882288036	0.15952332	0.180806396	1.116918037	140.2112786
	13854	1449305_at	2.117110505	0.717287474	0.159464842	0.222316502	1.116872765	140.2112786
	10720	1431419_at	6.176432061	0.601682826	0.159365678	0.26486659	1.116795999	140.2112786
	12631	1439263_at	5.24577602	0.58306963	0.159191943	0.273023898	1.116661518	140.2112786
	13599	1449012_s_at	3.570172696	0.659415948	0.159096295	0.241268498	1.116587488	140.2112786
	3637	1419675_at	3.238366868	0.571349245	0.159026502	0.278335018	1.116533473	140.2112786
	13417	1448804_at	2.862114565	0.939611938	0.15900439	0.169223467	1.116516359	140.2112786
	12455	1438616_x_at	2.992229821	0.881579486	0.158973532	0.180328076	1.116492479	140.2112786
	6586	1423467_at	3.878377946	0.504880246	0.158913992	0.314755813	1.116446402	140.2112786
	1715	1417552_at	4.056327526	0.468536276	0.158854184	0.33904351	1.116400119	140.2112786
	9565	1427260_a_at	7.850451005	0.687399608	0.158744822	0.230935282	1.116315495	140.2112786
	3230	1419225_at	3.464585114	0.658858445	0.15871013	0.240886538	1.116288652	140.2112786
	7057	1424011_at	3.671840055	0.768796736	0.158687707	0.206410484	1.116271302	140.2112786
	12924	1448259_at	6.284085591	0.439456968	0.158687258	0.361098514	1.116270955	140.2112786
	98	1415814_at	6.146806644	0.809489955	0.158597418	0.195922652	1.116201444	140.2112786
	16541	1453298_at	4.325508107	0.735498753	0.158532341	0.215543997	1.116151096	140.2112786
	361	1416102_at	5.370629548	0.629399091	0.15831843	0.251539019	1.115985614	140.2112786
	3755	1419915_at	5.816082617	0.774627797	0.158280188	0.204330632	1.115956033	140.2112786
	5487	1422186_s_at	6.240878499	0.775748543	0.158257669	0.204006401	1.115938614	140.2112786
	8314	1425567_a_at	7.72426764	0.671731332	0.158194856	0.235503166	1.115890028	140.2112786
	4983	1421589_at	3.820324723	0.580638399	0.158099988	0.272286483	1.115816653	140.2112786
	12392	1438380_at	4.117286453	0.502258166	0.158017896	0.314614886	1.115753162	140.2112786
	15596	1451519_at	5.618345407	0.820680004	0.157987972	0.192508616	1.11573002	140.2112786
	2576	1418492_at	3.688778976	0.592248137	0.15780941	0.266458263	1.115591935	140.2112786
	14766	1450524_at	2.863229122	0.965678989	0.157709487	0.163314609	1.11551467	140.2112786
	8679	1426043_a_at	6.787578725	0.592795141	0.157672136	0.265980817	1.11548579	140.2112786
	841	1416607_at	7.56458306	0.411040985	0.157651874	0.383542955	1.115470124	140.2112786
	4010	1420447_at	2.840771429	0.628723316	0.157648529	0.250743888	1.115467538	140.2112786
	9624	1427352_at	6.262895189	0.356205678	0.157487824	0.442126091	1.11534329	140.2112786
	13987	1449454_at	2.823596749	0.427538597	0.157444533	0.368258057	1.115309823	140.2112786
	12925	1448260_at	2.586583872	0.637815992	0.157413048	0.246800096	1.115285482	140.2112786
	5486	1422185_a_at	6.16123687	0.776490713	0.157165752	0.202405193	1.115094325	140.2112786
	5702	1422433_s_at	5.634019586	0.626930884	0.157151113	0.250667365	1.11508301	140.2112786
	12393	1438381_x_at	4.363634466	0.508496635	0.157149668	0.309047607	1.115081894	140.2112786
	9679	1427435_at	5.308399922	0.632396414	0.1570108	0.24827908	1.114974565	140.2112786
	16672	1454022_at	3.883357807	0.893505391	0.156833711	0.175526317	1.114837712	140.2112786
	8227	1425435_at	3.698783774	0.524218356	0.156732246	0.29898275	1.114759308	140.2112786
	5485	1422184_a_at	5.757252279	0.517834555	0.156700414	0.302607102	1.114734712	140.2112786
	3339	1419347_x_at	2.792859619	0.875719331	0.156617647	0.17884457	1.114670762	140.2112786
	9658	1427399_a_at	2.654671834	0.691145487	0.156445412	0.226356701	1.114537696	140.2112786
	3020	1418992_at	1.940152081	0.729109818	0.156244185	0.214294446	1.114382251	140.2112786
	12519	1438847_at	6.130888168	0.552768733	0.156208854	0.282593505	1.11435496	140.2112786
	423	1416168_at	5.563697194	0.41301616	0.156196783	0.378185644	1.114345636	140.2112786
	12887	1448219_a_at	5.518338972	0.61780412	0.155993249	0.252496291	1.114188437	140.2112786
	6088	1422871_at	3.109451367	0.833261216	0.155991111	0.187205534	1.114186786	140.2112786
	8860	1426268_at	4.28149519	0.333015778	0.155954791	0.468310516	1.114158736	140.2112786
	7890	1425015_at	3.82870163	0.880159822	0.155934619	0.177166255	1.114143159	140.2112786
	2460	1418370_at	4.406959218	0.565334868	0.155808469	0.275603855	1.114045741	140.2112786
	11050	1433573_x_at	4.738154583	0.665740847	0.15578124	0.233996818	1.114024715	140.2112786
	1345	1417150_at	3.722672543	0.665881295	0.155717574	0.233851852	1.113975555	140.2112786
	14618	1450344_a_at	2.545573694	0.600029481	0.155654264	0.259411028	1.113926671	140.2112786
	14776	1450536_s_at	4.976200757	0.634203651	0.155570102	0.245299916	1.11386169	140.2112786
	4936	1421534_at	5.536439268	0.548514059	0.155508151	0.28350805	1.113813861	140.2112786
	16945	1455456_a_at	5.455569726	0.870116958	0.155480485	0.178689179	1.113792501	140.2112786
	8691	1426057_a_at	1.723427047	0.720676867	0.155450521	0.215700723	1.113769369	140.2112786
	17659	1460670_at	6.197295611	0.753988183	0.155447645	0.206167216	1.113767148	140.2112786
	12245	1437859_x_at	7.377281456	0.748840575	0.155437532	0.207570926	1.113759341	140.2112786
	7779	1424876_s_at	3.756879575	0.694943233	0.155388827	0.223599309	1.113721741	140.2112786
	560	1416311_s_at	5.110310271	0.818284129	0.155368613	0.189871228	1.113706137	140.2112786
	16182	1452311_at	3.506129439	0.667989283	0.155356915	0.232573963	1.113697107	140.2112786
	3036	1419010_x_at	2.0232602	0.519303048	0.155288923	0.299033335	1.113644621	140.2112786
	11076	1433658_x_at	4.29472017	0.575879001	0.155201031	0.269502849	1.113576778	140.2112786
	4327	1420809_a_at	5.067789926	0.712436517	0.154969422	0.217520323	1.113398019	140.2112786
	255	1415993_at	5.46504873	0.719196457	0.154904815	0.215385954	1.11334816	140.2112786
	2444	1418352_at	3.734975369	0.514083006	0.154841013	0.301198466	1.113298924	140.2112786
	1020	1416802_a_at	5.0053658	0.62582431	0.154825858	0.247395085	1.11328723	140.2112786
	5322	1421991_a_at	4.311356372	0.551278251	0.154763318	0.280735396	1.11323897	140.2112786
	2657	1418585_at	5.124700278	0.775158077	0.154734326	0.19961648	1.1132166	140.2112786
	864	1416630_at	6.032259975	0.464888021	0.154730473	0.332833856	1.113213626	140.2112786
	4995	1421605_a_at	3.542988815	0.796678337	0.154559523	0.194004927	1.113081725	140.2112786
	10234	1428575_at	3.286482824	0.816970433	0.154533393	0.189154206	1.113061566	140.2112786
	3498	1419518_at	3.900206224	0.530805296	0.154519305	0.291103549	1.113050697	140.2112786
	4671	1421216_a_at	3.981767753	0.791124838	0.154390494	0.195153137	1.112951322	140.2112786
	11713	1436078_at	3.523881664	0.799242106	0.15427554	0.193027293	1.112862646	140.2112786
	8700	1426067_x_at	6.718798409	0.665368763	0.154209831	0.231765962	1.112811961	140.2112786
	404	1416149_at	3.33627533	0.722432129	0.154173137	0.213408472	1.112783657	140.2112786
	15677	1451614_a_at	2.623465906	0.665277363	0.154150669	0.231708875	1.112766327	140.2112786
	10722	1431421_x_at	6.365767631	0.597097738	0.154133716	0.258138168	1.112753251	140.2112786
	16523	1453184_at	3.442289012	0.765536808	0.154004966	0.201172516	1.11265395	140.2112786
	17213	1456341_a_at	4.005035581	0.590032091	0.153945452	0.260910304	1.112608053	140.2112786
	3658	1419703_at	4.021522134	0.534865745	0.153905992	0.28774696	1.112577621	140.2112786
	2941	1418909_at	3.352927962	0.741316049	0.153892601	0.207593781	1.112567295	140.2112786
	1967	1417824_at	4.225397123	0.595622782	0.153811032	0.258235642	1.112504392	140.2112786
	12981	1448325_at	2.844121419	0.734990258	0.153664917	0.209070686	1.112391725	140.2112786
	13989	1449456_a_at	4.036006111	0.51695885	0.153656126	0.297230866	1.112384947	140.2112786
	3936	1420367_at	3.461248282	0.804406646	0.153651536	0.191012266	1.112381407	140.2112786
	12611	1439191_at	5.927182478	0.423726223	0.153635622	0.362582284	1.112369137	140.2112786
	7602	1424653_at	5.074633776	0.604091086	0.153618939	0.254297642	1.112356273	140.2112786
	9798	1427607_at	2.731581198	0.823256961	0.153526514	0.186486749	1.112285014	140.2112786
	7304	1424295_at	2.948307034	0.732572685	0.153460889	0.209482133	1.112234419	140.2112786
	11204	1434074_x_at	3.589166839	0.423262862	0.153403545	0.362430913	1.112190212	140.2112786
	15597	1451520_at	3.89631202	0.668075308	0.153346626	0.229534941	1.112146333	140.2112786
	11934	1436971_x_at	5.508844211	0.592074	0.153320986	0.258955783	1.112126568	140.2112786
	13862	1449313_at	2.008529843	0.513992122	0.153303833	0.298261056	1.112113345	140.2112786
	12904	1448239_at	5.166450645	0.53001583	0.153201349	0.289050516	1.112034347	140.2112786
	822	1416588_at	3.982851662	0.695945094	0.153148191	0.220057864	1.111993373	140.2112786
	15730	1451686_x_at	2.665151341	0.669739281	0.152985853	0.228425982	1.111868255	140.2112786
	655	1416411_at	5.136256047	0.491003821	0.152942237	0.311488894	1.111834641	140.2112786
	11759	1436366_at	4.849300096	0.638850799	0.152887976	0.239317187	1.111792824	140.2112786
	10430	1429536_at	3.340667457	0.757360686	0.152869183	0.201844624	1.111778342	140.2112786
	12583	1439005_x_at	5.039752535	0.583339451	0.152790616	0.261924023	1.111717797	140.2112786
	1420	1417232_at	5.700066956	0.387769871	0.152753708	0.39392877	1.111689358	140.2112786
	13811	1449257_at	5.312754995	0.744919947	0.152752316	0.205058701	1.111688285	140.2112786
	12042	1437270_a_at	1.386994667	0.530902388	0.152734923	0.287689274	1.111674882	140.2112786
	3338	1419346_a_at	2.904373233	0.843123697	0.152693799	0.18110486	1.111643195	140.2112786
	177	1415905_at	3.774174174	0.485351098	0.152641553	0.314497182	1.111602938	140.2112786
	14350	1450012_x_at	5.128561013	0.551847744	0.152538136	0.276413446	1.111523258	140.2112786
	16517	1453132_a_at	3.398054466	0.80353463	0.152501498	0.189788333	1.111495031	140.2112786
	16555	1453410_at	5.543978029	0.429020169	0.152489811	0.355437395	1.111486027	140.2112786
	1419	1417231_at	5.934494736	0.371741584	0.152458548	0.410119704	1.111461941	140.2112786
	8059	1425218_a_at	2.794490494	0.547656111	0.152449302	0.278366842	1.111454818	140.2112786
	3638	1419676_at	4.526572315	0.533221346	0.152448018	0.285900066	1.111453829	140.2112786
	12623	1439253_x_at	6.775374504	0.556838921	0.152246806	0.273412651	1.111298825	140.2112786
	16020	1452065_at	2.211834956	0.812783003	0.152183004	0.187236942	1.11124968	140.2112786
	13528	1448929_at	5.892773489	0.353253916	0.152065002	0.430469401	1.111158792	140.2112786
	13186	1448546_at	3.941944624	0.512221236	0.151959521	0.296667748	1.111077554	140.2112786
	13454	1448844_at	5.747275633	0.672305234	0.151938276	0.225995974	1.111061192	140.2112786
	12588	1439017_x_at	5.80141989	0.663022115	0.151917213	0.229128425	1.111044971	140.2112786
	5543	1422248_at	3.677204253	0.73225624	0.151851472	0.207374774	1.110994344	140.2112786
	11937	1436981_a_at	5.010813763	0.545800474	0.151804188	0.278131286	1.110957932	140.2112786
	17151	1456124_x_at	2.852146118	0.845982042	0.151741769	0.179367601	1.110909867	140.2112786
	12952	1448290_at	2.846181391	0.634295611	0.151716065	0.239188262	1.110890074	140.2112786
	2806	1418754_at	3.147150459	0.45732874	0.15167942	0.331663869	1.110861857	140.2112786
	13187	1448547_at	3.950232786	0.521892146	0.151577995	0.290439311	1.110783764	140.2112786
	12645	1439367_x_at	4.368280956	0.435691239	0.151369081	0.347422825	1.110622925	140.2112786
	15678	1451615_at	3.751792027	0.725581384	0.1512799	0.208494738	1.110554274	140.2112786
	2591	1418510_s_at	5.322574693	0.796483607	0.151250969	0.189898408	1.110532004	140.2112786
	11316	1434445_at	4.187610603	0.707749643	0.151144206	0.213556033	1.110449824	140.2112786
	1946	1417803_at	3.189046481	0.717509779	0.151114369	0.210609491	1.110426859	140.2112786
	13647	1449067_at	2.22185757	0.70774573	0.151106527	0.213503975	1.110420823	140.2112786
	9533	1427220_a_at	2.965324021	0.834538983	0.151105026	0.181064071	1.110419668	140.2112786
	8468	1425771_at	2.545825861	0.881164796	0.151073596	0.171447607	1.110395477	140.2112786
	10264	1428675_at	5.576222388	0.635708216	0.150976328	0.23749312	1.110320615	140.2112786
	6981	1423920_at	4.891246205	0.675460606	0.150947253	0.223473067	1.110298239	140.2112786
	11712	1436077_a_at	3.481506035	0.789456018	0.150895929	0.19113912	1.11025874	140.2112786
	10549	1430443_at	1.694932467	0.72536289	0.150827775	0.207934231	1.110206292	140.2112786
	10467	1429768_at	3.37420407	0.605379024	0.150705634	0.248944261	1.110112304	140.2112786
	9257	1426798_a_at	5.245454113	0.639383335	0.150628909	0.235584665	1.110053268	140.2112786
	3730	1419821_s_at	5.508283658	0.602295938	0.150610758	0.250061056	1.110039303	140.2112786
	12957	1448296_x_at	5.091494638	0.805509108	0.15050269	0.186841698	1.109956156	140.2112786
	2392	1418295_s_at	6.387262473	0.715394465	0.15031422	0.210113759	1.109811164	140.2112786
	12555	1438942_x_at	5.743207386	0.526124924	0.150309496	0.285691647	1.10980753	140.2112786
	5952	1422710_a_at	2.78136891	0.799527773	0.150309459	0.187997795	1.109807501	140.2112786
	4332	1420816_at	4.509016805	0.612930105	0.150159254	0.244985933	1.10969196	140.2112786
	9362	1426960_a_at	3.883571611	0.677868374	0.150158638	0.221515922	1.109691487	140.2112786
	2924	1418887_a_at	5.488995243	0.750959386	0.150131638	0.199919783	1.109670719	140.2112786
	12872	1448202_x_at	6.754782411	0.56035898	0.150125362	0.267909263	1.109665891	140.2112786
	4109	1420569_at	5.893754396	0.409491734	0.15003454	0.366392108	1.109596037	140.2112786
	6077	1422860_at	2.650781703	0.582363813	0.14980016	0.257227796	1.109415787	140.2112786
	1750	1417591_at	5.358946268	0.774961452	0.149706765	0.193179628	1.10934397	140.2112786
	12963	1448303_at	4.592597174	0.389692856	0.149703331	0.384157237	1.109341329	140.2112786
	12209	1437726_x_at	7.15238026	0.439998869	0.149414026	0.339578205	1.109118894	140.2112786
	290	1416029_at	5.642285071	0.696351948	0.149318201	0.214429214	1.109045228	140.2112786
	15423	1451311_a_at	5.723690271	0.659192206	0.149310048	0.226504571	1.10903896	140.2112786
	1168	1416956_at	3.875365234	0.688972973	0.14929009	0.216684973	1.109023618	140.2112786
	8226	1425434_a_at	3.927957898	0.517465507	0.149270515	0.288464667	1.109008571	140.2112786
	5284	1421946_at	3.310700308	0.686483204	0.149238921	0.217396318	1.108984285	140.2112786
	8922	1426337_a_at	3.553052348	0.67673813	0.149223096	0.220503455	1.10897212	140.2112786
	1821	1417664_a_at	4.796492848	0.743160046	0.149160369	0.200710964	1.108923904	140.2112786
	10702	1431359_a_at	5.166293608	0.747025654	0.149113726	0.199609914	1.108888053	140.2112786
	13986	1449453_at	2.989543219	0.404869881	0.149111931	0.368295933	1.108886673	140.2112786
	16206	1452352_at	3.023022889	0.670915267	0.149109133	0.222247339	1.108884522	140.2112786
	7776	1424873_at	5.655146887	0.795059753	0.149106616	0.187541396	1.108882588	140.2112786
	7836	1424945_at	3.488637013	0.727754798	0.149093991	0.20486844	1.108872884	140.2112786
	13960	1449426_a_at	1.735419674	0.730817953	0.149023082	0.203912728	1.108818384	140.2112786
	6235	1423053_at	4.476416131	0.418622317	0.148901894	0.35569507	1.108725246	140.2112786
	5177	1421823_a_at	3.220750776	0.608122309	0.148892806	0.24484023	1.108718262	140.2112786
	10721	1431420_s_at	6.697981247	0.5732545	0.148871055	0.259694525	1.108701546	140.2112786
	4333	1420817_at	4.97756044	0.569449231	0.148825511	0.261349919	1.108666546	140.2112786
	16614	1453772_at	4.704584579	0.579227218	0.14865767	0.256648282	1.108537573	140.2112786
	6580	1423459_at	6.153758249	0.671567015	0.148632364	0.221321716	1.108518129	140.2112786
	11970	1437039_at	5.848797996	0.671584023	0.148620265	0.221298096	1.108508832	140.2112786
	2967	1418938_at	4.716370344	0.468677389	0.148555269	0.316967006	1.108458893	140.2112786
	8557	1425885_a_at	3.765082301	0.680146971	0.148469811	0.218290777	1.108393235	140.2112786
	366	1416107_at	3.344785807	0.602301309	0.148359934	0.246321785	1.108308822	140.2112786
	4202	1420672_at	1.474576538	0.729346921	0.148332538	0.203377205	1.108287776	140.2112786
	9480	1427130_x_at	2.902754447	0.810740573	0.148234962	0.182838959	1.108212821	140.2112786
	9520	1427201_at	4.239155876	0.628301379	0.148160984	0.235811966	1.108155995	140.2112786
	6547	1423422_at	2.782071984	0.922179037	0.148144565	0.160646207	1.108143383	140.2112786
	9234	1426766_at	2.365135362	0.746639037	0.1479933	0.198212647	1.108027202	140.2112786
	1221	1417015_at	3.660057084	0.5326368	0.147988181	0.277840699	1.10802327	140.2112786
	428	1416173_at	5.313925279	0.748640357	0.147963376	0.197642799	1.10800422	140.2112786
	10586	1430700_a_at	5.633720279	0.446707877	0.147957693	0.331218008	1.107999855	140.2112786
	4962	1421564_at	3.305313278	0.571417777	0.147867924	0.258773755	1.107930914	140.2112786
	6211	1423025_a_at	5.350999686	0.488319859	0.147826317	0.302724361	1.107898962	140.2112786
	13405	1448792_a_at	6.243207272	0.320160652	0.14771523	0.461378464	1.107813658	140.2112786
	16775	1454713_s_at	3.325192619	0.494771739	0.147700353	0.29852221	1.107802234	140.2112786
	11157	1433919_at	2.793902612	0.923112603	0.147570078	0.159861406	1.107702205	140.2112786
	2674	1418602_at	4.422396353	0.623641667	0.147558352	0.236607591	1.107693201	140.2112786
	5783	1422524_at	5.702769758	0.637633029	0.147553976	0.231408929	1.107689842	140.2112786
	1945	1417802_at	3.216065878	0.711997085	0.147489835	0.207149492	1.107640595	140.2112786
	11328	1434499_a_at	7.469881449	0.448496574	0.147479175	0.328830104	1.107632411	140.2112786
	3073	1419055_a_at	4.551144048	0.720421906	0.147401919	0.204604993	1.107573099	140.2112786
	9545	1427233_at	5.004246138	0.619747065	0.147274168	0.237635927	1.107475028	140.2112786
	14999	1450805_at	3.02157878	0.737323434	0.147257292	0.19971872	1.107462073	140.2112786
	7778	1424875_at	3.541375288	0.68251595	0.147249814	0.215745602	1.107456333	140.2112786
	555	1416306_at	1.901789763	0.466913504	0.147233435	0.315333427	1.10744376	140.2112786
	5797	1422541_at	4.110158348	0.658660096	0.147170353	0.223439	1.107395338	140.2112786
	13692	1449124_at	2.826900255	0.638277051	0.147169191	0.230572588	1.107394446	140.2112786
	7197	1424170_at	6.591321181	0.819750192	0.147101666	0.179446943	1.107342616	140.2112786
	15873	1451877_at	3.371580935	0.690972639	0.147087396	0.212870073	1.107331663	140.2112786
	3847	1420148_at	3.331999235	0.675738151	0.146921667	0.217423964	1.107204466	140.2112786
	10444	1429615_at	5.582802102	0.73667208	0.146910954	0.199425169	1.107196244	140.2112786
	3505	1419527_at	4.759776934	0.275573826	0.146886358	0.53301999	1.107177368	140.2112786
	2791	1418735_at	3.985648649	0.714283905	0.146860276	0.205604907	1.107157352	140.2112786
	3337	1419345_at	2.422595124	0.860179335	0.146826938	0.170693403	1.107131768	140.2112786
	4809	1421385_a_at	5.623419225	0.53378047	0.146803184	0.275025394	1.107113539	140.2112786
	5453	1422147_a_at	4.480303895	0.756636227	0.146772965	0.193980885	1.10709035	140.2112786
	14549	1450262_at	1.733890612	0.550829188	0.146751284	0.26641886	1.107073712	140.2112786
	2479	1418392_a_at	5.102867283	0.367245274	0.146735988	0.399558546	1.107061974	140.2112786
	1309	1417111_at	5.364625507	0.469361584	0.146731454	0.312619224	1.107058495	140.2112786
	5383	1422062_at	4.055170439	0.50357605	0.146639674	0.29119668	1.10698807	140.2112786
	16901	1455235_x_at	7.516500625	0.452775097	0.146548683	0.323667719	1.106918254	140.2112786
	8119	1425292_at	3.522014367	0.597648837	0.146487534	0.245106365	1.106871338	140.2112786
	6234	1423052_at	4.572799703	0.406867772	0.146481495	0.36002236	1.106866705	140.2112786
	13181	1448541_at	4.321439374	0.714914386	0.146457228	0.204859813	1.106848087	140.2112786
	14162	1449751_at	3.268633223	0.662787761	0.146388406	0.220867696	1.106795287	140.2112786
	6836	1423752_at	4.885937294	0.471078801	0.146384862	0.310743896	1.106792568	140.2112786
	547	1416297_s_at	3.060191879	0.614264136	0.146319432	0.238202791	1.106742373	140.2112786
	14187	1449818_at	4.541848685	0.668642835	0.146303777	0.218807067	1.106730364	140.2112786
	5691	1422422_at	2.859093892	0.67623445	0.146224087	0.216232827	1.106669233	140.2112786
	11279	1434325_x_at	3.092239846	0.673171093	0.146182264	0.217154696	1.106637152	140.2112786
	16606	1453724_a_at	5.521242311	0.394945033	0.14616223	0.37008246	1.106621785	140.2112786
	10821	1431834_a_at	3.92816134	0.553529367	0.146122625	0.263983509	1.106591406	140.2112786
	10669	1431226_a_at	3.599429184	0.605185621	0.146069613	0.241363323	1.106550745	140.2112786
	13005	1448350_at	5.647755711	0.736295967	0.146035301	0.198337771	1.106524428	140.2112786
	13047	1448394_at	4.379932901	0.483814003	0.145970183	0.301707232	1.106474485	140.2112786
	3070	1419052_at	4.188630447	0.538671065	0.145952778	0.270949728	1.106461136	140.2112786
	10977	1433210_at	3.018401055	0.499374976	0.145894089	0.292153384	1.106416126	140.2112786
	4711	1421263_at	3.366592351	0.807379838	0.145868295	0.180668737	1.106396345	140.2112786
	13078	1448428_at	4.935448587	0.543725868	0.145818109	0.268183138	1.106357858	140.2112786
	9341	1426928_at	3.21386463	0.803542167	0.145530685	0.181111447	1.106137463	140.2112786
	11849	1436763_a_at	3.640271959	0.604810649	0.145503731	0.24057733	1.106116798	140.2112786
	9544	1427232_at	4.994604892	0.662666285	0.145496623	0.219562435	1.106111348	140.2112786
	1820	1417663_a_at	4.834215013	0.74504626	0.145423038	0.195186589	1.106054932	140.2112786
	16313	1452520_a_at	2.218703262	0.706619315	0.14535666	0.20570717	1.106004043	140.2112786
	10968	1432829_at	5.763041048	0.376893715	0.145322168	0.385578645	1.105977601	140.2112786
	16125	1452227_at	2.017927588	0.471925562	0.145294885	0.3078767	1.105956686	140.2112786
	8713	1426081_a_at	4.779514768	0.466705344	0.145240912	0.311204734	1.105915312	140.2112786
	12124	1437498_at	3.404101351	0.609627841	0.145203523	0.238183877	1.105886651	140.2112786
	14908	1450697_at	5.43573244	0.863392414	0.145178891	0.168149371	1.10586777	140.2112786
	17309	1456642_x_at	6.368011035	0.49394131	0.145176815	0.293915112	1.105866179	140.2112786
	12446	1438578_a_at	5.067277212	0.78435152	0.145160823	0.185071131	1.10585392	140.2112786
	17352	1458219_at	5.807756337	0.537660405	0.145140382	0.269948057	1.105838252	140.2112786
	7997	1425140_at	4.792678652	0.681867503	0.145123277	0.212832078	1.105825141	140.2112786
	7512	1424547_at	2.110475281	0.897491791	0.14510904	0.161682861	1.105814229	140.2112786
	984	1416762_at	6.43128583	0.501065376	0.145094313	0.289571622	1.105802941	140.2112786
	8699	1426066_a_at	3.477347002	0.588126889	0.145089666	0.246697896	1.105799379	140.2112786
	6238	1423056_at	4.305852407	0.640702858	0.14508533	0.226447141	1.105796055	140.2112786
	17690	1460718_s_at	5.946968971	0.726831189	0.145019738	0.199523273	1.105745781	140.2112786
	10978	1433211_at	2.951836917	0.49467897	0.144992792	0.293104824	1.105725129	140.2112786
	12886	1448218_s_at	5.473025308	0.583364242	0.144989043	0.248539476	1.105722256	140.2112786
	2485	1418398_a_at	3.451050021	0.61664664	0.1448358	0.234876492	1.105604812	140.2112786
	8182	1425379_at	3.016191461	0.635824126	0.144805894	0.227745202	1.105581894	140.2112786
	6417	1423268_at	3.702772401	0.582611307	0.144636842	0.248256153	1.105452352	140.2112786
	8146	1425325_at	3.858458487	0.46055634	0.144600588	0.313969379	1.105424573	140.2112786
	14438	1450118_a_at	6.143024104	0.282379667	0.144590725	0.512043684	1.105417015	140.2112786
	17058	1455890_x_at	6.92286361	0.548093496	0.144554501	0.263740588	1.10538926	140.2112786
	5559	1422264_s_at	3.643286659	0.608027684	0.144534089	0.237709718	1.105373621	140.2112786
	12902	1448237_x_at	7.496442748	0.448277681	0.144512495	0.322372718	1.105357076	140.2112786
	2795	1418739_at	2.78950477	0.78710723	0.144482359	0.183561214	1.105333987	140.2112786
	17269	1456543_at	3.027740298	0.658666165	0.144372253	0.219188811	1.105249632	140.2112786
	15017	1450830_a_at	2.812466523	0.763985425	0.144335479	0.188924388	1.105221459	140.2112786
	879	1416649_at	2.214647946	0.640637272	0.144325317	0.225283984	1.105213674	140.2112786
	3372	1419380_at	3.159524427	0.655558609	0.144315543	0.220141328	1.105206186	140.2112786
	15215	1451059_at	3.69732302	0.786860578	0.144285159	0.183368138	1.10518291	140.2112786
	12832	1448159_at	5.470618763	0.825856358	0.144202307	0.174609428	1.105119443	140.2112786
	13812	1449258_at	5.694771846	0.710294963	0.14412658	0.202910885	1.105061437	140.2112786
	3228	1419223_a_at	3.352360143	0.586770003	0.14408929	0.245563491	1.105032875	140.2112786
	2287	1418177_at	3.635338443	0.714208755	0.144037499	0.201674228	1.104993206	140.2112786
	10320	1428881_at	4.480848271	0.707177908	0.144030734	0.203669731	1.104988024	140.2112786
	6038	1422816_a_at	4.124794307	0.82101556	0.144026273	0.175424535	1.104984608	140.2112786
	12160	1437612_at	5.628234571	0.611463278	0.144018609	0.235531085	1.104978738	140.2112786
	11292	1434348_at	4.713071139	0.627071474	0.143948294	0.229556437	1.104924883	140.2112786
	6628	1423514_at	2.84202243	0.801048044	0.14387959	0.179614184	1.104872267	140.2112786
	13464	1448855_at	6.131195061	0.83604325	0.143868053	0.172082069	1.10486343	140.2112786
	1213	1417005_at	4.37243839	0.709242264	0.143831556	0.202796087	1.104835481	140.2112786
	9786	1427588_a_at	3.592497849	0.581595681	0.143769079	0.247197639	1.104787636	140.2112786
	2610	1418535_at	2.906302544	0.64595961	0.143701993	0.222462815	1.104736264	140.2112786
	7915	1425046_at	3.868957175	0.483994088	0.143698828	0.296902032	1.104733841	140.2112786
	9865	1427728_at	2.309385768	0.698943439	0.143651602	0.205526791	1.104697678	140.2112786
	12043	1437271_at	1.631358771	0.532671902	0.143558645	0.269506697	1.104626501	140.2112786
	658	1416414_at	4.041145112	0.537779217	0.14347761	0.266796495	1.104564457	140.2112786
	6058	1422837_at	1.900090918	0.42849318	0.143362868	0.334574446	1.104476611	140.2112786
	10923	1432350_at	3.369479804	0.677139572	0.143311184	0.211642016	1.104437044	140.2112786
	4212	1420682_at	4.9125279	0.48731266	0.143271216	0.294002656	1.104406448	140.2112786
	15247	1451095_at	6.578973836	0.55329247	0.143179781	0.25877775	1.104336455	140.2112786
	10445	1429616_at	5.069248943	0.689122004	0.143164863	0.207749661	1.104325036	140.2112786
	12662	1439392_x_at	5.817713971	0.587505644	0.143133013	0.243628319	1.104300656	140.2112786
	10379	1429239_a_at	4.904903401	0.608772543	0.143113901	0.235085999	1.104286027	140.2112786
	8115	1425288_at	3.432507776	0.784444452	0.143110368	0.182435311	1.104283323	140.2112786
	9157	1426650_at	4.180262936	0.354528425	0.143041424	0.403469551	1.104230553	140.2112786
	10384	1429252_at	4.469862633	0.725989949	0.143024316	0.197005917	1.104217458	140.2112786
	15864	1451860_a_at	4.860645598	0.405141902	0.143022627	0.353018601	1.104216166	140.2112786
	14054	1449532_at	2.47613159	0.691094547	0.142969533	0.206874057	1.104175528	140.2112786
	4285	1420766_at	3.831908705	0.818941358	0.142881066	0.174470449	1.104107822	140.2112786
	10956	1432517_a_at	4.493415919	0.474659552	0.142817833	0.300884776	1.104059431	140.2112786
	10942	1432426_a_at	5.649116042	0.687073112	0.142806595	0.207847742	1.10405083	140.2112786
	10998	1433460_at	5.29011332	0.619910581	0.142775409	0.230316134	1.104026964	140.2112786
	10380	1429240_at	5.014070944	0.595539852	0.142689035	0.239596116	1.103960869	140.2112786
	2824	1418777_at	4.260828642	0.738296734	0.142626475	0.193183131	1.103912999	140.2112786
	16430	1452723_at	3.483969399	0.594464204	0.142580209	0.239846584	1.103877597	140.2112786
	38	1415734_at	5.654728734	0.782365325	0.142538349	0.18218899	1.103845569	140.2112786
	3568	1419597_at	3.630721291	0.688387035	0.142476183	0.206971044	1.103798005	140.2112786
	5581	1422289_a_at	2.780840124	0.868916853	0.142430896	0.163917751	1.103763357	140.2112786
	7998	1425141_at	4.751114936	0.679303255	0.142419104	0.209654676	1.103754335	140.2112786
	5393	1422076_at	3.316816704	0.674272525	0.142347223	0.211112299	1.103699343	140.2112786
	14021	1449491_at	5.35131141	0.63730768	0.142306386	0.223293067	1.103668102	140.2112786
	9635	1427366_at	4.349362083	0.56936563	0.142275528	0.249884293	1.103644495	140.2112786
	12205	1437722_x_at	4.588888637	0.606810876	0.142271283	0.234457371	1.103641248	140.2112786
	17339	1456744_x_at	5.216398449	0.66619796	0.142263129	0.213544829	1.103635011	140.2112786
	5104	1421732_at	2.708737594	0.633489923	0.142255826	0.224558941	1.103629424	140.2112786
	4129	1420590_at	4.00418312	0.746693976	0.142179982	0.190412654	1.103571406	140.2112786
	8329	1425589_at	2.705987098	0.776834758	0.142168077	0.183009418	1.1035623	140.2112786
	9285	1426845_at	4.43117996	0.769787501	0.142103992	0.184601584	1.10351328	140.2112786
	1716	1417553_at	3.414824651	0.566336546	0.141743184	0.250280835	1.103237334	140.2112786
	15867	1451866_a_at	2.963560061	0.622755519	0.141734008	0.227591733	1.103230317	140.2112786
	8686	1426051_a_at	4.837959529	0.693628357	0.141545143	0.204064816	1.103085901	140.2112786
	8470	1425774_at	2.67607166	0.714849096	0.141480846	0.19791708	1.10303674	140.2112786
	2406	1418310_a_at	2.731695349	0.574268469	0.141371775	0.24617715	1.102953352	140.2112786
	11925	1436952_at	3.648426316	0.594274073	0.141364306	0.237877289	1.102947641	140.2112786
	11023	1433504_at	5.312673758	0.735018529	0.141334463	0.192286939	1.102924827	140.2112786
	12116	1437463_x_at	5.179605934	0.367362697	0.141288356	0.384601804	1.102889579	140.2112786
	7103	1424063_at	0.784098349	0.254841688	0.141259781	0.554304052	1.102867734	140.2112786
	4181	1420646_at	6.180334908	0.774543246	0.141151425	0.182238275	1.102784905	140.2112786
	6016	1422790_at	3.331061543	0.70885159	0.141146152	0.199119469	1.102780874	140.2112786
	3192	1419184_a_at	4.581233647	0.474723445	0.141120822	0.297269544	1.102761513	140.2112786
	5428	1422118_at	3.152236409	0.661983642	0.140990846	0.212982372	1.102662167	140.2112786
	11068	1433628_at	4.854357095	0.689496093	0.140978087	0.204465389	1.102652415	140.2112786
	3576	1419606_a_at	3.641144162	0.484836663	0.14096746	0.290752476	1.102644293	140.2112786
	17667	1460683_at	3.574500429	0.651038315	0.140965157	0.216523596	1.102642532	140.2112786
	3519	1419544_at	5.641442846	0.717553186	0.140925162	0.196396817	1.102611965	140.2112786
	11898	1436887_x_at	4.612723189	0.672267781	0.140887502	0.209570511	1.102583183	140.2112786
	13661	1449090_a_at	5.86495348	0.593993755	0.140817015	0.237068175	1.102529315	140.2112786
	10265	1428679_s_at	4.450843632	0.719187235	0.140754037	0.195712647	1.102481187	140.2112786
	11173	1433966_x_at	6.509581746	0.541489737	0.14075322	0.259937004	1.102480562	140.2112786
	6137	1422926_at	3.514989953	0.70521764	0.140737272	0.199565729	1.102468375	140.2112786
	10967	1432828_at	5.70563933	0.358771293	0.14072622	0.392244927	1.102459929	140.2112786
	10160	1428289_at	4.094077628	0.574166032	0.140681969	0.245019665	1.102426115	140.2112786
	3069	1419051_at	4.347780302	0.51830207	0.140660716	0.271387525	1.102409875	140.2112786
	12065	1437328_x_at	4.76713365	0.465479043	0.140590717	0.302034472	1.102356388	140.2112786
	3421	1419434_at	2.518069826	0.57743851	0.140554524	0.243410375	1.102328733	140.2112786
	11823	1436686_at	3.731013782	0.410551402	0.140525048	0.342283688	1.102306211	140.2112786
	12825	1448150_at	5.547378959	0.619278226	0.140467514	0.226824565	1.102262253	140.2112786
	3423	1419436_at	1.853046866	0.896752795	0.140462281	0.156634339	1.102258255	140.2112786
	17363	1459889_at	1.919620869	0.446289169	0.140441478	0.314687176	1.102242361	140.2112786
	4759	1421324_a_at	4.833582685	0.748550999	0.14042613	0.187597278	1.102230634	140.2112786
	12772	1448061_at	4.079435059	0.479106774	0.140353425	0.292948113	1.102175089	140.2112786
	15395	1451272_a_at	5.803408224	0.674087446	0.140335027	0.208185196	1.102161034	140.2112786
	12706	1440230_at	2.12775477	0.760640761	0.140161013	0.184267029	1.102028102	140.2112786
	15216	1451060_at	4.33732052	0.734984964	0.140083165	0.19059324	1.101968638	140.2112786
	6502	1423361_at	5.884537375	0.67220836	0.139815061	0.207993636	1.101763872	140.2112786
	14594	1450315_at	3.231581035	0.663770636	0.139794506	0.210606644	1.101748175	140.2112786
	3314	1419321_at	4.114557798	0.521668718	0.139729472	0.26785097	1.101698511	140.2112786
	7321	1424312_at	5.472204285	0.602082798	0.139503835	0.231702077	1.101526219	140.2112786
	8237	1425448_x_at	6.369369475	0.705527608	0.139461559	0.197669883	1.101493941	140.2112786
	17189	1456250_x_at	5.196189462	0.358198633	0.139414252	0.389209336	1.101457823	140.2112786
	2074	1417943_at	2.960085959	0.726305675	0.139289031	0.191777424	1.101362224	140.2112786
	5550	1422255_at	2.378382283	0.711253061	0.139204085	0.195716676	1.101297378	140.2112786
	14195	1449827_at	4.262443229	0.511787926	0.139192271	0.271972557	1.101288359	140.2112786
	12416	1438492_at	3.740821308	0.804821583	0.139141819	0.172885298	1.101249847	140.2112786
	14761	1450517_at	1.105165362	0.655852712	0.139103284	0.212095309	1.101220432	140.2112786
	10437	1429568_x_at	5.80620733	0.666211249	0.139087998	0.208774616	1.101208765	140.2112786
	1966	1417823_at	4.600081797	0.549121954	0.139078607	0.253274533	1.101201596	140.2112786
	11015	1433490_s_at	4.916880764	0.546298584	0.138999577	0.254438838	1.101141275	140.2112786
	1222	1417016_at	5.272681397	0.831547628	0.138933803	0.167078587	1.101091074	140.2112786
	7484	1424516_at	4.3365382	0.532905938	0.138931578	0.260705629	1.101089376	140.2112786
	3072	1419054_a_at	4.702996045	0.714397401	0.138914698	0.194450173	1.101076493	140.2112786
	627	1416381_a_at	6.710579065	0.742517923	0.138899591	0.18706564	1.101064963	140.2112786
	14436	1450116_at	3.876335963	0.61966927	0.138865112	0.224095528	1.10103865	140.2112786
	13145	1448502_at	3.572224288	0.502148285	0.138849358	0.27651067	1.101026626	140.2112786
	9155	1426648_at	5.52559376	0.55221338	0.138703061	0.251176568	1.100914982	140.2112786
	14091	1449575_a_at	7.254197402	0.77159409	0.138674372	0.179724512	1.100893089	140.2112786
	10270	1428699_at	4.786563478	0.543966206	0.138632279	0.25485458	1.10086097	140.2112786
	4330	1420812_at	4.303296368	0.758652336	0.138572375	0.182655965	1.10081526	140.2112786
	770	1416535_at	5.134413527	0.746416554	0.138508978	0.185565255	1.100766888	140.2112786
	2754	1418695_a_at	5.626415564	0.707422734	0.138431685	0.19568453	1.100707916	140.2112786
	15910	1451925_at	3.485769654	0.663516785	0.138428854	0.208629015	1.100705755	140.2112786
	17065	1455900_x_at	6.343255004	0.505285136	0.13838664	0.273878313	1.100673549	140.2112786
	7554	1424599_at	3.526132031	0.643566757	0.13837531	0.215013141	1.100664905	140.2112786
	16294	1452492_a_at	4.083178795	0.577396757	0.138320828	0.239559412	1.10062334	140.2112786
	11016	1433491_at	4.682791692	0.559788787	0.13831594	0.247085943	1.100619611	140.2112786
	2705	1418639_at	3.463337359	0.495617064	0.138304134	0.279054423	1.100610604	140.2112786
	15525	1451433_at	4.138180753	0.845332825	0.138173288	0.163454303	1.100510788	140.2112786
	4251	1420728_at	3.785137665	0.667537689	0.138135419	0.206932763	1.100481901	140.2112786
	147	1415871_at	5.127182724	0.356173735	0.138123773	0.387798873	1.100473018	140.2112786
	13559	1448964_at	2.870538227	0.436631899	0.138107928	0.316302881	1.100460932	140.2112786
	17476	1460273_a_at	3.448150237	0.542879107	0.138062755	0.254315838	1.100426475	140.2112786
	17117	1456029_a_at	5.126431159	0.600686952	0.138051184	0.229822179	1.100417649	140.2112786
	14721	1450470_at	3.594463639	0.479161095	0.138044586	0.288096399	1.100412617	140.2112786
	7458	1424480_s_at	5.035953432	0.718815798	0.137948404	0.191910645	1.100339256	140.2112786
	13255	1448620_at	6.603063014	0.437744059	0.13790666	0.315039477	1.100307419	140.2112786
	991	1416769_s_at	6.500586584	0.711043093	0.137892631	0.193930062	1.10029672	140.2112786
	437	1416183_a_at	7.531237096	0.431972479	0.13782248	0.319053845	1.100243219	140.2112786
	15123	1450952_at	3.190409881	0.641332697	0.13778774	0.214845961	1.100216725	140.2112786
	6157	1422952_at	3.163930642	0.691676881	0.137728554	0.19912268	1.10017159	140.2112786
	9054	1426519_at	3.62321311	0.514777789	0.137590181	0.267280725	1.100066075	140.2112786
	16286	1452478_at	2.250369921	0.703419314	0.137565069	0.195566238	1.100046927	140.2112786
	329	1416068_at	6.483056447	0.724271029	0.137501162	0.189847663	1.099998199	140.2112786
	8075	1425237_at	2.850974476	0.570364651	0.13745644	0.240997474	1.099964101	140.2112786
	1571	1417398_at	5.988619789	0.678142411	0.137453619	0.202691377	1.09996195	140.2112786
	12716	1441344_at	5.094358596	0.645978366	0.137398792	0.212698751	1.099920149	140.2112786
	16360	1452595_at	4.683095438	0.404308801	0.13733013	0.339666437	1.099867802	140.2112786
	9504	1427170_at	2.78969481	0.770010401	0.137299444	0.178308557	1.099844408	140.2112786
	10875	1432096_at	6.977526935	0.533192639	0.137284929	0.257477165	1.099833342	140.2112786
	8812	1426213_at	5.836994892	0.761993994	0.137276607	0.180154448	1.099826999	140.2112786
	5394	1422077_at	3.261565716	0.655972853	0.137236079	0.209209998	1.099796103	140.2112786
	14568	1450281_a_at	2.699726136	0.763798048	0.13721999	0.179654805	1.099783837	140.2112786
	15125	1450954_at	5.747658494	0.678888776	0.137197031	0.202090586	1.099766336	140.2112786
	14168	1449768_at	2.556267571	0.724259879	0.13713621	0.18934669	1.099719973	140.2112786
	5722	1422456_at	4.915295499	0.749649525	0.137087911	0.182869336	1.099683157	140.2112786
	705	1416465_a_at	7.077938502	0.729311593	0.137086261	0.187966655	1.099681899	140.2112786
	16100	1452171_at	4.810342108	0.636444579	0.136941805	0.215166897	1.099571794	140.2112786
	673	1416430_at	7.278708386	0.577176165	0.136901718	0.237192259	1.099541242	140.2112786
	15824	1451807_at	2.898634081	0.606696855	0.136894452	0.225638968	1.099535704	140.2112786
	13845	1449295_at	4.481326121	0.77397478	0.136883568	0.176857918	1.099527409	140.2112786
	12800	1448123_s_at	5.259711242	0.354109633	0.136876674	0.386537561	1.099522155	140.2112786
	3521	1419546_at	5.55473361	0.704009339	0.1368636	0.194405944	1.099512191	140.2112786
	17198	1456293_s_at	5.583115721	0.699470657	0.136834068	0.195625172	1.099489684	140.2112786
	6086	1422869_at	4.60550828	0.575027188	0.13680542	0.237911221	1.099467852	140.2112786
	3754	1419914_s_at	6.380825651	0.750517605	0.136796535	0.182269589	1.09946108	140.2112786
	11509	1435199_at	4.06216645	0.525412485	0.13679413	0.260355691	1.099459247	140.2112786
	9570	1427268_at	2.785455712	0.488121994	0.136713325	0.280080239	1.099397669	140.2112786
	13404	1448791_at	5.780379083	0.680067402	0.136668923	0.200963791	1.099363833	140.2112786
	11824	1436687_x_at	3.86689876	0.404469054	0.136610617	0.337752951	1.099319403	140.2112786
	6976	1423915_at	4.520627624	0.583136562	0.136607179	0.234262758	1.099316784	140.2112786
	1308	1417110_at	5.251182258	0.441355412	0.136559843	0.309410147	1.099280715	140.2112786
	1891	1417746_at	4.121286041	0.804746778	0.136546213	0.169675998	1.099270329	140.2112786
	3053	1419028_at	3.107097749	0.5504122	0.136544125	0.248076123	1.099268738	140.2112786
	14562	1450275_x_at	5.826890259	0.659982256	0.136525294	0.206862068	1.09925439	140.2112786
	17650	1460656_a_at	6.112491587	0.643715384	0.136474144	0.21201007	1.099215417	140.2112786
	8235	1425445_a_at	3.293023086	0.698538281	0.136431642	0.195310187	1.099183035	140.2112786
	15799	1451767_at	3.329338055	0.54908949	0.136309568	0.248246545	1.099090031	140.2112786
	2753	1418694_at	5.302153837	0.75259188	0.136299465	0.181106744	1.099082334	140.2112786
	8668	1426027_a_at	3.729046328	0.743403287	0.136295381	0.183339761	1.099079223	140.2112786
	3860	1420184_at	3.779151575	0.479161864	0.136215219	0.28427809	1.099018155	140.2112786
	1534	1417359_at	4.854530918	0.582195494	0.136186556	0.233918945	1.09899632	140.2112786
	14371	1450036_at	3.731647156	0.564138856	0.136158448	0.241356267	1.098974909	140.2112786
	6453	1423309_at	7.0183043	0.66198816	0.13615165	0.205670824	1.098969731	140.2112786
	10493	1429956_at	2.931402625	0.737388407	0.136134458	0.184617031	1.098956635	140.2112786
	8629	1425984_at	3.590577857	0.470550365	0.136129271	0.289297982	1.098952684	140.2112786
	2966	1418937_at	4.826292446	0.433918118	0.135946736	0.313300436	1.098813649	140.2112786
	8613	1425957_x_at	2.757152342	0.753770125	0.135877485	0.180263824	1.098760906	140.2112786
	9916	1427844_a_at	6.932149741	0.523113654	0.135854956	0.259704473	1.098743748	140.2112786
	13483	1448877_at	1.813624608	0.516647859	0.135811528	0.262870591	1.098710674	140.2112786
	3472	1419487_at	3.619089412	0.585096456	0.135740222	0.231996316	1.098656371	140.2112786
	13927	1449383_at	5.886086622	0.475071092	0.135736652	0.28571861	1.098653652	140.2112786
	5620	1422334_a_at	3.259875878	0.582623491	0.135694945	0.232903319	1.098621891	140.2112786
	1011	1416791_a_at	6.044937476	0.706706892	0.135685619	0.191997022	1.098614789	140.2112786
	11017	1433492_at	4.637969757	0.54157577	0.135609045	0.250397179	1.09855648	140.2112786
	16980	1455625_at	5.134660609	0.544192943	0.135578072	0.249136035	1.098532896	140.2112786
	15392	1451268_at	2.726915271	0.662328701	0.135562101	0.204674961	1.098520735	140.2112786
	10443	1429597_at	2.813007917	0.754205062	0.13552952	0.179698502	1.098495926	140.2112786
	2936	1418901_at	7.137063159	0.518826371	0.135374919	0.260925285	1.098378216	140.2112786
	14128	1449662_at	3.669173742	0.4358787	0.135303715	0.310415982	1.098324008	140.2112786
	1689	1417526_at	4.676364074	0.616947039	0.135296114	0.219299397	1.098318221	140.2112786
	13660	1449089_at	5.354255622	0.55018492	0.135280866	0.245882542	1.098306613	140.2112786
	11954	1437013_x_at	6.513766566	0.69030755	0.135094193	0.195701457	1.09816451	140.2112786
	16893	1455206_at	5.621852574	0.709762697	0.135079718	0.190316733	1.098153492	140.2112786
	6650	1423542_at	5.214313625	0.318511718	0.135043612	0.423983181	1.098126009	140.2112786
	13362	1448745_s_at	3.824433338	0.44559147	0.134988752	0.302942856	1.098084253	140.2112786
	6596	1423477_at	2.403030338	0.563269908	0.134952048	0.239586824	1.098056317	140.2112786
	11314	1434438_at	5.257584807	0.582662877	0.134894975	0.231514622	1.098012878	140.2112786
	16041	1452094_at	3.798145349	0.500370829	0.13488687	0.269573809	1.09800671	140.2112786
	11982	1437074_at	5.375769104	0.643525278	0.134877592	0.209591755	1.097999648	140.2112786
	10252	1428635_at	4.640719902	0.779866321	0.134868255	0.172937657	1.097992542	140.2112786
	3414	1419425_at	3.779972212	0.821206229	0.134848424	0.164207746	1.097977449	140.2112786
	3322	1419329_at	2.777953956	0.646765096	0.134832757	0.208472532	1.097965526	140.2112786
	4735	1421297_a_at	3.300420101	0.673287428	0.13483074	0.200257326	1.097963991	140.2112786
	9176	1426678_at	4.499163213	0.394705264	0.134811234	0.341549115	1.097949146	140.2112786
	15986	1452026_a_at	4.839620639	0.562711091	0.134802257	0.239558556	1.097942314	140.2112786
	3842	1420132_s_at	5.508550805	0.562181409	0.134717903	0.239634219	1.097878119	140.2112786
	5206	1421856_at	4.702607501	0.420464984	0.13461871	0.32016628	1.097802637	140.2112786
	6075	1422855_at	5.557643605	0.429504548	0.134605895	0.313398066	1.097792885	140.2112786
	2656	1418584_at	5.601066471	0.708538291	0.134554276	0.189904029	1.097753608	140.2112786
	1216	1417008_at	5.310077843	0.601650947	0.134462261	0.223488822	1.097683596	140.2112786
	809	1416575_at	4.305657589	0.551766855	0.134448075	0.243668269	1.097672802	140.2112786
	1805	1417648_s_at	5.685213629	0.682900844	0.134397322	0.196803567	1.097634187	140.2112786
	6690	1423586_at	3.666456343	0.41612556	0.134385967	0.322945717	1.097625548	140.2112786
	7312	1424303_at	4.356122125	0.499597175	0.134378623	0.268973945	1.097619961	140.2112786
	11618	1435716_x_at	7.176951892	0.533133984	0.1343558	0.252011321	1.097602597	140.2112786
	10922	1432349_a_at	3.17418401	0.649656146	0.134327152	0.206766537	1.097580801	140.2112786
	706	1416466_at	7.143296693	0.726532288	0.134263582	0.184800571	1.09753244	140.2112786
	2087	1417961_a_at	4.914261527	0.38733603	0.134197977	0.346463965	1.097482531	140.2112786
	10484	1429848_at	4.204649128	0.687364671	0.134181648	0.195211733	1.09747011	140.2112786
	2243	1418131_at	5.287941748	0.581055634	0.134177114	0.230919564	1.097466661	140.2112786
	3520	1419545_a_at	5.689550618	0.671081848	0.134163815	0.199921687	1.097456545	140.2112786
	3220	1419215_at	2.846420836	0.545410638	0.134119955	0.24590638	1.097423181	140.2112786
	17500	1460309_at	1.17360826	0.64033944	0.134076499	0.209383479	1.097390126	140.2112786
	1676	1417513_at	4.432597758	0.574472302	0.134074154	0.233386629	1.097388341	140.2112786
	5894	1422650_a_at	6.194416571	0.700930229	0.134054102	0.191251706	1.097373089	140.2112786
	15731	1451687_a_at	3.414585207	0.729400784	0.133999685	0.183712011	1.097331698	140.2112786
	10573	1430599_at	2.491652845	0.660276022	0.133913693	0.202814714	1.097266293	140.2112786
	12243	1437852_x_at	5.648065427	0.421509502	0.133898027	0.317663129	1.097254379	140.2112786
	17441	1460227_at	6.165403307	0.375818329	0.133836828	0.356121077	1.097207834	140.2112786
	14871	1450652_at	5.223674889	0.350846193	0.133791392	0.381339158	1.097173279	140.2112786
	14326	1449986_at	1.704925529	0.577214371	0.13374107	0.231700867	1.09713501	140.2112786
	11297	1434366_x_at	7.170310736	0.405975145	0.133712167	0.329360475	1.09711303	140.2112786
	10960	1432543_a_at	2.903174564	0.539809524	0.133681312	0.247645338	1.097089566	140.2112786
	11689	1435986_x_at	6.41111976	0.718195146	0.133615863	0.186043952	1.097039797	140.2112786
	16440	1452764_at	4.453174681	0.677129655	0.133542813	0.197218969	1.09698425	140.2112786
	13868	1449320_at	2.184047887	0.857211945	0.133528066	0.155770188	1.096973037	140.2112786
	8658	1426016_a_at	3.534995534	0.641178335	0.133507353	0.208221871	1.096957288	140.2112786
	1264	1417063_at	7.243987555	0.406656353	0.133450461	0.328165195	1.096914031	140.2112786
	2605	1418530_at	5.589111371	0.623972768	0.133438361	0.21385286	1.096904831	140.2112786
	11025	1433509_s_at	3.979547013	0.408717994	0.133405605	0.326400125	1.096879926	140.2112786
	3972	1420409_at	2.843984212	0.501452904	0.133389624	0.266006285	1.096867776	140.2112786
	1370	1417177_at	5.647339638	0.627248688	0.133373131	0.212631981	1.096855237	140.2112786
	958	1416735_at	6.869256267	0.653791378	0.133334173	0.203939939	1.096825618	140.2112786
	5772	1422512_a_at	5.918458582	0.681080403	0.133308763	0.195731315	1.0968063	140.2112786
	6500	1423359_at	3.082699208	0.624785198	0.133295252	0.213345727	1.096796028	140.2112786
	3043	1419017_at	2.355035909	0.8887394	0.13322905	0.149907892	1.0967457	140.2112786
	15238	1451084_at	6.507758655	0.647605199	0.133223557	0.205717244	1.096741524	140.2112786
	6316	1423150_at	2.138621679	0.591571401	0.133205569	0.225172428	1.096727849	140.2112786
	9152	1426645_at	6.960451084	0.613918515	0.133156232	0.216895612	1.096690345	140.2112786
	859	1416625_at	7.593226973	0.359219276	0.133108037	0.370548148	1.096653709	140.2112786
	17089	1455965_at	4.575238904	0.391224936	0.133085484	0.340176384	1.096636566	140.2112786
	13953	1449418_s_at	4.417714933	0.716494367	0.133075821	0.185731846	1.096629221	140.2112786
	1803	1417646_a_at	5.717994419	0.678808721	0.133075268	0.196042366	1.0966288	140.2112786
	8420	1425709_at	2.283409252	0.861835567	0.133067407	0.154399994	1.096622825	140.2112786
	3006	1418978_at	4.30890324	0.786511315	0.133027001	0.169135521	1.096592112	140.2112786
	12647	1439370_x_at	4.227569614	0.414497178	0.133018197	0.320914602	1.09658542	140.2112786
	12822	1448147_at	3.841731552	0.371591588	0.133012417	0.357953251	1.096581027	140.2112786
	847	1416613_at	5.061941361	0.339977991	0.132994302	0.391185034	1.096567257	140.2112786
	13797	1449242_s_at	4.228446012	0.667427545	0.132871518	0.199080063	1.096473935	140.2112786
	14008	1449477_s_at	2.694059475	0.550452055	0.132814104	0.241281876	1.096430301	140.2112786
	1608	1417439_at	4.894248881	0.507090339	0.132798137	0.261882601	1.096418166	140.2112786
	17519	1460332_at	3.055007351	0.619462504	0.132767357	0.214326705	1.096394775	140.2112786
	4362	1420855_at	4.262719495	0.539027277	0.132713562	0.246209361	1.096353893	140.2112786
	204	1415934_at	6.143426647	0.757147724	0.132702324	0.175266094	1.096345353	140.2112786
	14709	1450455_s_at	3.159449515	0.587313889	0.132675428	0.225902079	1.096324914	140.2112786
	17166	1456177_x_at	4.569043694	0.392188709	0.132655742	0.338244674	1.096309954	140.2112786
	13314	1448689_at	5.980149639	0.65474787	0.132582405	0.202493831	1.096254226	140.2112786
	17429	1460212_at	2.919100814	0.810813205	0.132555925	0.163485158	1.096234106	140.2112786
	11323	1434484_at	4.751991329	0.365568621	0.132507298	0.362469015	1.096197157	140.2112786
	8912	1426326_at	5.314326996	0.671921608	0.132466293	0.197145458	1.096166001	140.2112786
	14445	1450127_a_at	3.970397905	0.65749662	0.132431765	0.201418169	1.096139767	140.2112786
	12080	1437367_at	4.612292221	0.404033746	0.132426074	0.327759933	1.096135442	140.2112786
	11381	1434661_at	5.173837927	0.554244631	0.132398104	0.238880264	1.096114192	140.2112786
	5980	1422748_at	4.008247891	0.420632314	0.132366847	0.314685398	1.096090444	140.2112786
	4544	1421070_at	3.726572445	0.612291004	0.132336307	0.216133026	1.096067241	140.2112786
	16525	1453196_a_at	5.286648501	0.302494003	0.13223695	0.43715561	1.095991759	140.2112786
	7681	1424747_at	6.017472854	0.610398668	0.132137464	0.216477314	1.095916183	140.2112786
	14243	1449888_at	4.253441818	0.67567385	0.13209013	0.195493921	1.095880228	140.2112786
	1030	1416812_at	6.030701322	0.538118531	0.132087725	0.245462139	1.095878401	140.2112786
	8073	1425235_s_at	2.911663679	0.732926251	0.132063019	0.180185959	1.095859634	140.2112786
	3005	1418977_at	4.278655457	0.793280689	0.132018711	0.166421183	1.095825978	140.2112786
	14125	1449650_at	3.723556358	0.368248666	0.132002929	0.358461391	1.095813991	140.2112786
	2933	1418897_at	2.247964676	0.627500266	0.131998664	0.210356347	1.095810751	140.2112786
	4420	1420919_at	3.776214203	0.539868438	0.131953059	0.244417065	1.095776113	140.2112786
	11308	1434420_x_at	6.303757923	0.664371238	0.131945792	0.198602505	1.095770593	140.2112786
	4419	1420918_at	3.673961778	0.550330184	0.131896571	0.239668067	1.095733209	140.2112786
	8430	1425723_at	2.865680278	0.591712548	0.131869238	0.222860304	1.09571245	140.2112786
	5287	1421950_at	6.019238728	0.622844177	0.131830033	0.211658129	1.095682674	140.2112786
	1335	1417138_s_at	6.664124007	0.724206959	0.131812872	0.182009949	1.095669641	140.2112786
	17197	1456290_x_at	5.306743767	0.735887774	0.131774304	0.179068478	1.09564035	140.2112786
	193	1415921_a_at	3.57905303	0.403608534	0.131662764	0.326214023	1.095555646	140.2112786
	4672	1421217_a_at	5.636335147	0.447207668	0.131614646	0.294303196	1.095519106	140.2112786
	1804	1417647_at	5.663813801	0.670104875	0.131552088	0.196315671	1.095471604	140.2112786
	8348	1425609_at	3.256235416	0.537728123	0.131546835	0.244634472	1.095467615	140.2112786
	16373	1452609_at	4.309131197	0.509452958	0.131483777	0.258088162	1.095419735	140.2112786
	13567	1448972_at	2.468090051	0.597525002	0.131451052	0.219992555	1.095394887	140.2112786
	6927	1423857_at	6.716180735	0.731422646	0.131389076	0.179634958	1.095347832	140.2112786
	5548	1422253_at	2.896817862	0.620900922	0.131379586	0.211595089	1.095340626	140.2112786
	7780	1424877_a_at	6.206878621	0.601550492	0.13134526	0.21834453	1.095314565	140.2112786
	15530	1451441_at	2.434658008	0.672371204	0.131320078	0.195308896	1.095295447	140.2112786
	9663	1427404_x_at	6.65611812	0.352296286	0.131295909	0.372686042	1.095277098	140.2112786
	13193	1448554_s_at	3.626821231	0.46403557	0.13128949	0.282929798	1.095272225	140.2112786
	8475	1425779_a_at	2.593314607	0.532510231	0.131185842	0.246353656	1.09519354	140.2112786
	6923	1423850_at	6.43375049	0.717315465	0.131185134	0.182883459	1.095193002	140.2112786
	9177	1426679_at	4.555170946	0.388626563	0.131177766	0.337541947	1.09518741	140.2112786
	2016	1417877_at	4.934825345	0.544479937	0.131160443	0.240891233	1.095174259	140.2112786
	17351	1457970_at	5.065569201	0.562329029	0.1311182	0.233169893	1.095142192	140.2112786
	15682	1451620_at	4.470036872	0.557197678	0.131070495	0.235231588	1.09510598	140.2112786
	9284	1426844_a_at	4.351282558	0.741826572	0.131062991	0.176676053	1.095100284	140.2112786
	1409	1417220_at	5.533535223	0.500333228	0.131030294	0.261886052	1.095075465	140.2112786
	3048	1419022_a_at	6.694203331	0.352689348	0.13101437	0.371472431	1.095063378	140.2112786
	12123	1437497_a_at	6.848454631	0.617652202	0.130924237	0.21197081	1.094994966	140.2112786
	14077	1449560_at	3.317364323	0.440416057	0.130868855	0.297148238	1.094952932	140.2112786
	3631	1419669_at	5.021814621	0.334148479	0.130670004	0.391053713	1.094802021	140.2112786
	17042	1455841_s_at	4.75475799	0.627899237	0.130617912	0.208023683	1.094762492	140.2112786
	14291	1449942_a_at	5.528303441	0.543183956	0.130593606	0.24042243	1.094744048	140.2112786
	8911	1426325_at	6.010929618	0.610575647	0.130586151	0.213873829	1.094738391	140.2112786
	8419	1425708_at	2.211243346	0.861541201	0.130562564	0.151545351	1.094720493	140.2112786
	5222	1421875_a_at	5.697351637	0.566387836	0.130505755	0.230417652	1.094677387	140.2112786
	12560	1438952_x_at	5.0544821	0.720616284	0.130499224	0.181093915	1.094672432	140.2112786
	4986	1421593_at	2.989364041	0.730312618	0.130472351	0.178652741	1.094652041	140.2112786
	16364	1452599_s_at	4.363341112	0.572645621	0.130436034	0.227777929	1.094624486	140.2112786
	3289	1419294_at	2.451526515	0.650702097	0.130426168	0.200439139	1.094617	140.2112786
	1592	1417423_at	6.250784618	0.638665359	0.130396345	0.204170061	1.094594373	140.2112786
	2942	1418911_s_at	5.042096952	0.345922863	0.13039394	0.376945133	1.094592548	140.2112786
	2780	1418722_at	3.999891987	0.495811121	0.130366162	0.262935132	1.094571473	140.2112786
	2870	1418829_a_at	4.779392717	0.455722171	0.130265458	0.285844022	1.094495072	140.2112786
	4664	1421203_at	3.483616659	0.699903684	0.130180172	0.185997266	1.094430371	140.2112786
	6726	1423632_at	4.50799135	0.693422652	0.130163251	0.187711277	1.094417535	140.2112786
	3357	1419365_at	4.558139	0.582127794	0.130015571	0.22334541	1.094305512	140.2112786
	11353	1434588_x_at	6.935034112	0.582331571	0.130010303	0.223258208	1.094301516	140.2112786
	427	1416172_at	5.698486998	0.73859643	0.129989595	0.175995428	1.094285809	140.2112786
	3049	1419023_x_at	6.693440721	0.34503375	0.129985146	0.376731684	1.094282434	140.2112786
	11432	1434881_s_at	5.491317407	0.394555996	0.129967651	0.329402296	1.094269165	140.2112786
	14566	1450279_at	3.275176105	0.629379437	0.129943939	0.206463592	1.09425118	140.2112786
	13744	1449180_at	5.3075985	0.712011368	0.129876357	0.182407701	1.094199921	140.2112786
	11576	1435504_at	3.95705823	0.415938542	0.129768916	0.311990602	1.094118437	140.2112786
	14936	1450734_at	1.416504376	0.422385192	0.12973687	0.307152978	1.094094133	140.2112786
	6610	1423492_at	5.689910394	0.615726827	0.129678832	0.210610983	1.09405012	140.2112786
	13303	1448676_at	3.771065437	0.577047671	0.12961235	0.224612898	1.093999706	140.2112786
	11491	1435128_at	3.428175197	0.614895167	0.129562005	0.210705844	1.09396153	140.2112786
	15817	1451796_s_at	3.463960256	0.480219478	0.129559788	0.269792863	1.093959848	140.2112786
	16898	1455231_s_at	4.272759583	0.516651837	0.129437779	0.250531925	1.093867336	140.2112786
	6967	1423905_at	4.394451107	0.680565414	0.129420461	0.190166085	1.093854205	140.2112786
	4943	1421541_a_at	3.177549224	0.788723214	0.129416517	0.164083565	1.093851215	140.2112786
	8074	1425236_at	2.671543914	0.70964077	0.129414753	0.18236657	1.093849878	140.2112786
	10290	1428776_at	4.329299636	0.585262196	0.129411436	0.221117025	1.093847362	140.2112786
	5678	1422401_at	3.788025026	0.614189068	0.129392689	0.210672406	1.093833149	140.2112786
	2554	1418469_at	5.267740537	0.542599081	0.129339352	0.238370017	1.09379271	140.2112786
	17710	1460743_at	4.442368522	0.670786234	0.129259027	0.192697794	1.093731813	140.2112786
	13380	1448764_a_at	1.861423896	0.541422996	0.129238853	0.238702187	1.093716519	140.2112786
	9799	1427609_at	4.172753622	0.701799672	0.129188089	0.184081148	1.093678035	140.2112786
	11376	1434648_a_at	5.39161892	0.723029762	0.129163085	0.178641449	1.09365908	140.2112786
	7213	1424187_at	5.405099814	0.351256109	0.129161338	0.367712716	1.093657755	140.2112786
	11909	1436915_x_at	6.255267859	0.51403317	0.129130244	0.251209944	1.093634184	140.2112786
	403	1416148_at	6.243332771	0.515248491	0.129047032	0.250455914	1.093571107	140.2112786
	12274	1437984_x_at	5.395431805	0.408493028	0.12901724	0.315837067	1.093548525	140.2112786
	4904	1421500_at	5.058783551	0.542292972	0.129002293	0.237883025	1.093537195	140.2112786
	9578	1427278_at	4.117470282	0.425203302	0.128989721	0.303360112	1.093527666	140.2112786
	16325	1452541_at	4.510513495	0.51384042	0.128985807	0.251023084	1.093524699	140.2112786
	672	1416429_a_at	7.344731214	0.5446388	0.128946103	0.236755264	1.093494605	140.2112786
	6416	1423267_s_at	3.864732907	0.534622682	0.12888013	0.241067457	1.093444602	140.2112786
	1664	1417500_a_at	6.405421958	0.501104143	0.128841731	0.257115676	1.093415499	140.2112786
	17118	1456030_at	2.729775485	0.540798695	0.12883555	0.238231991	1.093410815	140.2112786
	16229	1452383_at	5.113874079	0.701301036	0.128828587	0.18369941	1.093405537	140.2112786
	1568	1417395_at	5.443942845	0.321860495	0.128795092	0.400158124	1.093380152	140.2112786
	8195	1425396_a_at	4.061322659	0.462199907	0.128769939	0.27860226	1.093361089	140.2112786
	1567	1417394_at	5.537622638	0.322731829	0.12876428	0.398982279	1.093356801	140.2112786
	5221	1421874_a_at	5.625433799	0.587885664	0.128760567	0.219023145	1.093353987	140.2112786
	12815	1448139_at	1.998311001	0.612497675	0.12875982	0.210220913	1.093353421	140.2112786
	846	1416612_at	5.37635098	0.340681955	0.12874966	0.377917463	1.093345721	140.2112786
	8646	1426004_a_at	6.206098056	0.501327936	0.128671226	0.256660795	1.093286282	140.2112786
	14560	1450273_at	2.702832081	0.694693502	0.128561565	0.185062283	1.093203183	140.2112786
	13790	1449234_at	3.861355774	0.761340137	0.128470719	0.16874287	1.093134346	140.2112786
	15094	1450919_at	6.478603612	0.651616367	0.128395757	0.197041945	1.093077548	140.2112786
	7917	1425049_at	3.052711324	0.777254299	0.128382338	0.165174176	1.093067382	140.2112786
	7092	1424048_a_at	6.0951489	0.683107324	0.128358243	0.187903479	1.093049126	140.2112786
	15290	1451145_s_at	6.804370921	0.782461082	0.128314218	0.163987987	1.093015771	140.2112786
	16002	1452043_at	4.591435158	0.509603578	0.128285087	0.251735059	1.092993701	140.2112786
	477	1416225_at	4.64833788	0.384073558	0.12825725	0.333939286	1.092972612	140.2112786
	4393	1420890_at	4.53609393	0.633993581	0.128195161	0.202202616	1.092925575	140.2112786
	5816	1422564_at	3.285316194	0.796895511	0.128169926	0.160836551	1.092906458	140.2112786
	4662	1421201_a_at	3.655645589	0.634748918	0.128063591	0.201754721	1.092825907	140.2112786
	4663	1421202_at	3.43490548	0.6928505	0.128056515	0.184825608	1.092820548	140.2112786
	7616	1424670_s_at	4.847419407	0.57542689	0.128054258	0.222537841	1.092818838	140.2112786
	12246	1437863_at	3.388426775	0.566671313	0.128030339	0.22593404	1.09280072	140.2112786
	13478	1448872_at	3.330054801	0.442649351	0.127954286	0.289064665	1.092743114	140.2112786
	12458	1438621_x_at	3.110421138	0.395396322	0.127909867	0.323497869	1.09270947	140.2112786
	12368	1438312_s_at	6.74083693	0.568024839	0.127877033	0.225125776	1.092684601	140.2112786
	16469	1452894_at	2.270545723	0.701035857	0.127815211	0.182323357	1.092637778	140.2112786
	10354	1429103_at	6.415068995	0.647048461	0.127792579	0.197500785	1.092620638	140.2112786
	1890	1417745_at	3.205402015	0.690792866	0.127774018	0.184967194	1.092606581	140.2112786
	8187	1425386_at	4.485135453	0.442280943	0.127769709	0.288888116	1.092603317	140.2112786
	5025	1421638_at	2.495218773	0.76056882	0.127749915	0.16796628	1.092588327	140.2112786
	10747	1431611_a_at	4.812586708	0.494585574	0.127707031	0.258210181	1.09255585	140.2112786
	5832	1422580_at	3.660558941	0.59263483	0.12767855	0.215442197	1.092534282	140.2112786
	15843	1451828_a_at	5.005325509	0.335368585	0.127617491	0.380529054	1.092488043	140.2112786
	3664	1419709_at	3.435449124	0.335213811	0.127593177	0.380632219	1.092469632	140.2112786
	1509	1417332_at	4.04044086	0.62734933	0.127536546	0.203294305	1.09242675	140.2112786
	5885	1422641_at	3.03904488	0.866585234	0.127479237	0.147105249	1.092383355	140.2112786
	8631	1425987_a_at	4.176208745	0.636252237	0.127448753	0.200311677	1.092360274	140.2112786
	2892	1418852_at	3.528685611	0.517576833	0.127404707	0.246156124	1.092326924	140.2112786
	2283	1418173_at	2.439450852	0.343011697	0.127380479	0.371358994	1.09230858	140.2112786
	14275	1449924_at	3.229295414	0.601718844	0.127377114	0.211688757	1.092306033	140.2112786
	7555	1424600_at	3.840709509	0.438718973	0.127370365	0.290323358	1.092300923	140.2112786
	903	1416677_at	2.97083976	0.514493271	0.127364356	0.247553006	1.092296373	140.2112786
	6388	1423238_at	4.193278224	0.45853152	0.127360815	0.277758038	1.092293692	140.2112786
	17507	1460318_at	4.284370823	0.394337219	0.1273532	0.322955058	1.092287926	140.2112786
	115	1415832_at	1.522898786	0.668300349	0.127298369	0.190480777	1.092246414	140.2112786
	15185	1451027_at	3.545494577	0.601251363	0.127277026	0.211686882	1.092230256	140.2112786
	1031	1416813_at	5.875235965	0.534056239	0.127277022	0.238321384	1.092230252	140.2112786
	11377	1434649_at	5.2540178	0.70764839	0.127259538	0.17983442	1.092217016	140.2112786
	16498	1453037_at	5.445992555	0.54396641	0.127254764	0.233938643	1.092213401	140.2112786
	9260	1426802_at	3.67900928	0.607500078	0.127246901	0.209459892	1.092207449	140.2112786
	4094	1420550_at	3.610688357	0.388854585	0.127227251	0.327184648	1.092192572	140.2112786
	13673	1449103_at	3.189944073	0.693559385	0.127224446	0.183436991	1.092190449	140.2112786
	10979	1433428_x_at	6.466303605	0.4882541	0.127224383	0.260570024	1.092190401	140.2112786
	6332	1423171_at	2.627893034	0.726940312	0.127206681	0.174989169	1.092177	140.2112786
	5329	1422000_at	3.023033238	0.577356573	0.127170321	0.220263053	1.092149475	140.2112786
	10855	1432006_at	4.05428832	0.540242006	0.127110071	0.235283575	1.092103865	140.2112786
	1892	1417747_at	4.304764134	0.713640371	0.127091454	0.178088936	1.092089773	140.2112786
	9659	1427400_at	3.657475225	0.74395411	0.126998702	0.170707709	1.092019563	140.2112786
	2988	1418959_at	3.234905054	0.702320837	0.126978198	0.180797993	1.092004043	140.2112786
	6237	1423055_at	4.551469778	0.584275074	0.126895617	0.217184718	1.091941538	140.2112786
	16751	1454636_at	4.564490588	0.617060419	0.126871481	0.205606254	1.09192327	140.2112786
	1675	1417512_at	4.318966761	0.588154364	0.126865921	0.215701743	1.091919062	140.2112786
	4812	1421389_a_at	3.800920686	0.705860115	0.126862658	0.179727761	1.091916592	140.2112786
	12889	1448221_at	5.372487401	0.404986024	0.126859022	0.313242964	1.091913841	140.2112786
	2932	1418896_a_at	6.009633955	0.708947273	0.12685528	0.178934717	1.091911008	140.2112786
	14968	1450772_at	3.992599258	0.699207645	0.12678976	0.181333486	1.09186142	140.2112786
	2866	1418825_at	5.495551071	0.418257743	0.126730728	0.302996728	1.091816744	140.2112786
	2570	1418486_at	3.755597148	0.432066856	0.126699228	0.293239868	1.091792906	140.2112786
	4226	1420699_at	5.625378831	0.352307861	0.126688828	0.359596936	1.091785035	140.2112786
	7234	1424210_at	5.641729979	0.700518578	0.126658367	0.180806578	1.091761984	140.2112786
	11520	1435239_at	2.446773131	0.581593871	0.126635155	0.217738118	1.091744418	140.2112786
	7056	1424010_at	4.643875696	0.420261446	0.126631553	0.301316131	1.091741692	140.2112786
	8046	1425199_a_at	4.885964024	0.525797795	0.126570122	0.240720147	1.091695207	140.2112786
	14064	1449544_a_at	2.688828181	0.601209472	0.126555192	0.210500994	1.091683908	140.2112786
	3299	1419305_a_at	4.60301951	0.688621543	0.126541416	0.183760466	1.091673484	140.2112786
	1901	1417756_a_at	6.55199152	0.43273587	0.126533081	0.292402572	1.091667178	140.2112786
	5836	1422585_at	3.179979326	0.726888447	0.126503644	0.174034467	1.091644903	140.2112786
	11746	1436297_a_at	6.22000183	0.612068303	0.126465509	0.206619929	1.091616048	140.2112786
	3286	1419289_a_at	5.230414595	0.530592013	0.126462431	0.238342132	1.091613719	140.2112786
	12382	1438365_x_at	6.412043337	0.497339319	0.126456882	0.25426681	1.09160952	140.2112786
	5112	1421743_a_at	7.247591607	0.697168494	0.126442616	0.181365935	1.091598726	140.2112786
	13290	1448660_at	5.596719787	0.449786281	0.126324434	0.28085435	1.091509308	140.2112786
	16964	1455540_at	2.843784905	0.481694038	0.126265666	0.262128355	1.091464847	140.2112786
	6213	1423027_at	3.314256649	0.671466539	0.12623156	0.187993821	1.091439045	140.2112786
	4453	1420963_at	3.258009879	0.639952712	0.126207621	0.197213979	1.091420934	140.2112786
	1778	1417619_at	5.612284518	0.649375158	0.126194844	0.194332724	1.091411268	140.2112786
	8054	1425212_a_at	3.655482114	0.376384247	0.126185461	0.33525702	1.09140417	140.2112786
	4985	1421592_at	2.999114536	0.709224043	0.126180479	0.177913425	1.091400401	140.2112786
	14047	1449524_at	3.712146435	0.629114815	0.126144092	0.200510445	1.091372874	140.2112786
	15186	1451028_at	3.458392762	0.586386546	0.126141482	0.215116603	1.0913709	140.2112786
	12070	1437336_x_at	5.96529217	0.534385639	0.126114709	0.235999435	1.091350647	140.2112786
	13192	1448553_at	3.649825937	0.439772112	0.125942333	0.286380899	1.091220258	140.2112786
	15650	1451585_x_at	5.131287944	0.511371285	0.12589737	0.246195619	1.09118625	140.2112786
	12533	1438902_a_at	6.984963551	0.589880614	0.125872581	0.213386535	1.0911675	140.2112786
	6501	1423360_at	5.539820602	0.635961042	0.125868945	0.197919269	1.09116475	140.2112786
	8124	1425298_a_at	2.669417407	0.72212429	0.125836457	0.174258724	1.091140179	140.2112786
	16101	1452173_at	6.186854146	0.657177752	0.125829771	0.19146992	1.091135123	140.2112786
	15241	1451087_at	4.914243642	0.638762727	0.125816504	0.196969076	1.091125089	140.2112786
	16293	1452490_a_at	4.297131186	0.550987521	0.125767526	0.228258393	1.091088046	140.2112786
	3649	1419692_a_at	4.145711516	0.463142958	0.125735501	0.271483132	1.091063826	140.2112786
	14775	1450535_at	5.276792978	0.558091195	0.125702177	0.225235909	1.091038625	140.2112786
	16487	1452986_at	3.209331651	0.611819578	0.125675318	0.205412385	1.091018313	140.2112786
	10870	1432081_at	5.050796082	0.336497534	0.12563248	0.373353346	1.090985918	140.2112786
	14597	1450318_a_at	3.761771146	0.664960633	0.125500957	0.188734416	1.090886463	140.2112786
	4171	1420635_a_at	5.216135242	0.677756053	0.125456645	0.185105901	1.090852957	140.2112786
	6966	1423904_a_at	4.385550295	0.632755774	0.125414323	0.198203364	1.090820957	140.2112786
	11388	1434702_at	6.152859699	0.707941401	0.125387563	0.177115737	1.090800724	140.2112786
	5721	1422455_s_at	4.834398138	0.726336141	0.12534586	0.172572798	1.090769194	140.2112786
	7615	1424669_at	4.64653408	0.576836559	0.125305066	0.217228025	1.090738351	140.2112786
	12074	1437342_x_at	6.049729951	0.592993694	0.125299801	0.211300394	1.090734371	140.2112786
	17582	1460411_s_at	3.813278785	0.395842147	0.125293922	0.316524965	1.090729926	140.2112786
	17546	1460364_at	5.889687179	0.558579954	0.125276812	0.224277314	1.09071699	140.2112786
	12481	1438661_a_at	4.296862996	0.583174839	0.125274657	0.214814921	1.090715361	140.2112786
	12045	1437277_x_at	6.446193348	0.487978297	0.125247658	0.256666452	1.090694949	140.2112786
	1032	1416814_at	5.873248812	0.515434428	0.125171946	0.242847469	1.090637712	140.2112786
	13241	1448606_at	4.843329584	0.398386732	0.125157801	0.314161568	1.090627018	140.2112786
	11030	1433514_at	4.578067677	0.342729104	0.125130682	0.365100835	1.090606517	140.2112786
	14298	1449951_at	3.573705566	0.66546383	0.125100845	0.187990451	1.090583963	140.2112786
	914	1416688_at	1.849790814	0.467155114	0.125028961	0.267639073	1.090529624	140.2112786
	8707	1426075_at	2.649009766	0.629599172	0.125000285	0.198539468	1.090507948	140.2112786
	2462	1418373_at	4.759646342	0.338739295	0.124902816	0.368728453	1.090434276	140.2112786
	1450	1417266_at	5.807708527	0.303598484	0.124875679	0.411318521	1.090413765	140.2112786
	12040	1437262_x_at	6.059580097	0.533456817	0.124871717	0.234080273	1.09041077	140.2112786
	1364	1417171_at	2.830787736	0.483531617	0.124861311	0.25822781	1.090402905	140.2112786
	8422	1425712_at	3.495441316	0.737551722	0.124844501	0.169268808	1.0903902	140.2112786
	16812	1454838_s_at	3.706092584	0.397739858	0.124741795	0.313626589	1.090312578	140.2112786
	2525	1418439_at	6.95332582	0.664704896	0.124673475	0.187562144	1.090260946	140.2112786
	17346	1457126_at	3.671109931	0.604863516	0.124656809	0.206090805	1.090248352	140.2112786
	11035	1433531_at	5.167662253	0.328071478	0.124516671	0.379541285	1.090142454	140.2112786
	900	1416674_at	4.458626705	0.623564963	0.124489601	0.199641751	1.090121999	140.2112786
	12228	1437830_x_at	3.157347503	0.52828492	0.12446168	0.235595746	1.090100902	140.2112786
	8842	1426246_at	5.00736031	0.378192881	0.124322627	0.328728099	1.089995838	140.2112786
	2275	1418165_at	2.251710832	0.643426427	0.124306119	0.19319399	1.089983366	140.2112786
	7212	1424186_at	5.653249128	0.331748727	0.124288451	0.374646355	1.089970018	140.2112786
	9684	1427447_a_at	4.766656125	0.613499017	0.124286518	0.202586336	1.089968558	140.2112786
	14930	1450727_a_at	5.781740061	0.713115636	0.124284191	0.174283362	1.089966799	140.2112786
	2168	1418049_at	6.678749068	0.558102218	0.124231211	0.222595803	1.089926774	140.2112786
	765	1416529_at	6.96939449	0.454382783	0.124227484	0.273398308	1.089923958	140.2112786
	2661	1418589_a_at	3.693772076	0.394512114	0.124209832	0.314844152	1.089910622	140.2112786
	15389	1451265_at	4.637419499	0.719348647	0.124201235	0.172657912	1.089904128	140.2112786
	3810	1420042_at	5.539392179	0.517360513	0.124155667	0.239979015	1.089869703	140.2112786
	12804	1448128_at	6.963757571	0.634179509	0.124142558	0.195753026	1.0898598	140.2112786
	6965	1423903_at	4.514133357	0.664165937	0.124094059	0.18684195	1.089823163	140.2112786
	5312	1421978_at	3.00100127	0.688923957	0.124079495	0.180106227	1.089812161	140.2112786
	8580	1425915_at	3.06742019	0.691279241	0.124075864	0.179487328	1.089809418	140.2112786
	4484	1421002_at	3.898442584	0.466838378	0.124074767	0.265776708	1.08980859	140.2112786
	16581	1453578_at	4.510548234	0.559347444	0.124069667	0.22181145	1.089804737	140.2112786
	3143	1419127_at	5.831735687	0.395661173	0.123981037	0.313351538	1.089737788	140.2112786
	3718	1419796_at	2.946983689	0.570569858	0.123952366	0.217243103	1.089716132	140.2112786
	17370	1459931_a_at	2.08506403	0.647679086	0.123949989	0.191375624	1.089714337	140.2112786
	11550	1435370_a_at	5.880030771	0.282188141	0.12392385	0.43915329	1.089694593	140.2112786
	8416	1425704_at	4.477845566	0.660999399	0.123876818	0.187408367	1.089659069	140.2112786
	5176	1421822_at	2.547756594	0.608265161	0.123846061	0.203605383	1.089635839	140.2112786
	9416	1427033_at	3.775855621	0.712846984	0.123845806	0.173734068	1.089635647	140.2112786
	12508	1438795_x_at	6.547540731	0.481041687	0.123790882	0.257339198	1.089594165	140.2112786
	13293	1448663_s_at	4.484091105	0.635075589	0.123763632	0.194880159	1.089573584	140.2112786
	6531	1423406_at	4.627585172	0.587390118	0.12371996	0.210626559	1.089540602	140.2112786
	4640	1421175_at	2.154043161	0.639619767	0.123691071	0.19338219	1.089518785	140.2112786
	5320	1421986_at	5.425082678	0.57561128	0.123682351	0.214871313	1.0895122	140.2112786
	2379	1418278_at	2.607018949	0.67776101	0.123661467	0.182455859	1.089496429	140.2112786
	5459	1422153_a_at	5.036762667	0.419720861	0.12362446	0.294539707	1.089468481	140.2112786
	2789	1418733_at	3.279231565	0.338314306	0.123581076	0.365284808	1.089435721	140.2112786
	4392	1420889_at	4.417693875	0.636746692	0.12353221	0.194005264	1.08939882	140.2112786
	1406	1417217_at	3.385936883	0.652119958	0.123490568	0.189367872	1.089367377	140.2112786
	11332	1434507_at	5.933386516	0.698050288	0.123478806	0.176890989	1.089358495	140.2112786
	8795	1426194_x_at	4.769951663	0.524902592	0.123475026	0.235234171	1.089355641	140.2112786
	8127	1425301_at	3.035371537	0.711062432	0.123363909	0.173492373	1.089271741	140.2112786
	13264	1448630_a_at	6.422658982	0.700019066	0.123333419	0.1761858	1.089248721	140.2112786
	6706	1423608_at	5.321654267	0.283320442	0.123313524	0.435244005	1.0892337	140.2112786
	11240	1434190_at	5.192522163	0.516441062	0.123238596	0.238630514	1.089177131	140.2112786
	12960	1448299_at	4.744056511	0.361227697	0.123177697	0.340997377	1.089131156	140.2112786
	9490	1427146_at	4.380678473	0.726377492	0.123157664	0.169550496	1.089116032	140.2112786
	7236	1424212_at	4.966055312	0.685717812	0.123150799	0.179593991	1.089110849	140.2112786
	10656	1431124_at	3.414960382	0.571939276	0.123150023	0.215320102	1.089110264	140.2112786
	126	1415844_at	2.411320289	0.594924979	0.123082773	0.206887888	1.089059497	140.2112786
	8122	1425295_at	4.176924747	0.437685815	0.123066057	0.281174424	1.089046879	140.2112786
	5967	1422732_at	5.750261196	0.711139292	0.123052539	0.173035775	1.089036674	140.2112786
	13871	1449324_at	5.564745172	0.429985649	0.12297798	0.286004847	1.088980394	140.2112786
	8356	1425618_at	4.121213079	0.476955207	0.122908958	0.257694971	1.088928296	140.2112786
	1449	1417265_s_at	5.387390428	0.731551748	0.122900434	0.167999645	1.088921862	140.2112786
	2089	1417963_at	4.799676909	0.40277785	0.122887561	0.305100096	1.088912145	140.2112786
	7099	1424057_at	5.080724915	0.687208485	0.122880437	0.178811001	1.088906769	140.2112786
	9579	1427279_at	4.01146216	0.429431423	0.122868877	0.286119902	1.088898043	140.2112786
	13908	1449363_at	6.452108486	0.456690087	0.122853987	0.269009534	1.088886805	140.2112786
	12136	1437523_s_at	3.946589801	0.566441414	0.122746836	0.216698202	1.088805935	140.2112786
	5560	1422265_at	3.916665044	0.702402172	0.122732687	0.174732784	1.088795257	140.2112786
	557	1416308_at	6.00758658	0.513132782	0.122662474	0.239046262	1.088742268	140.2112786
	12720	1442296_at	3.787179575	0.556260994	0.122547981	0.220306622	1.088655869	140.2112786
	6632	1423518_at	5.031332935	0.625640502	0.122526873	0.195842298	1.088639941	140.2112786
	8384	1425656_a_at	3.697601149	0.581681674	0.122485615	0.210571555	1.088608808	140.2112786
	492	1416241_at	5.990649821	0.627343641	0.122474061	0.195226433	1.088600091	140.2112786
	11876	1436835_at	5.752276119	0.527189947	0.122460489	0.232289121	1.08858985	140.2112786
	3743	1419884_at	4.099086353	0.351369741	0.122450145	0.348493712	1.088582045	140.2112786
	1550	1417377_at	4.985313535	0.465794595	0.122441417	0.262865689	1.088575459	140.2112786
	8072	1425234_at	2.744864403	0.700807159	0.122423498	0.17468928	1.088561938	140.2112786
	1047	1416829_at	8.306712534	0.640645955	0.122378485	0.191023582	1.088527975	140.2112786
	16572	1453556_x_at	5.977838134	0.51915852	0.122348035	0.235666046	1.088505001	140.2112786
	1448	1417264_at	5.494498913	0.735465444	0.122317845	0.166313517	1.088482222	140.2112786
	15903	1451918_a_at	5.313763351	0.648934424	0.122310778	0.18847941	1.08847689	140.2112786
	13442	1448832_a_at	4.306555545	0.691416443	0.122296458	0.176878145	1.088466086	140.2112786
	9035	1426492_at	4.599118324	0.639107276	0.122110209	0.191063713	1.088325577	140.2112786
	16084	1452142_at	2.266862958	0.635567526	0.122098773	0.192109836	1.08831695	140.2112786
	1551	1417378_at	5.065573045	0.46838729	0.122083359	0.260646183	1.088305322	140.2112786
	14819	1450586_at	3.517599911	0.687271003	0.122034962	0.177564544	1.088268814	140.2112786
	3567	1419596_at	3.681868059	0.608595282	0.122024053	0.200501148	1.088260585	140.2112786
	14660	1450398_at	3.776528662	0.448717354	0.121981175	0.271844121	1.088228242	140.2112786
	3388	1419399_at	4.244216731	0.623326102	0.121977822	0.195688615	1.088225713	140.2112786
	6714	1423616_at	5.187396897	0.697125749	0.121909624	0.174874654	1.088174272	140.2112786
	976	1416754_at	3.407883178	0.643697582	0.121881503	0.189345907	1.088153061	140.2112786
	1483	1417303_at	4.430788993	0.624382384	0.121820855	0.19510617	1.088107319	140.2112786
	3840	1420130_s_at	5.555103688	0.555840378	0.121759988	0.219055673	1.088061413	140.2112786
	6693	1423589_at	5.663700512	0.539728184	0.121700736	0.225485235	1.088016727	140.2112786
	623	1416377_at	4.255487897	0.708231563	0.121584783	0.171673771	1.087929284	140.2112786
	10639	1431056_a_at	7.495464135	0.311082416	0.121561505	0.39076945	1.08791173	140.2112786
	6692	1423588_at	5.645766843	0.546191824	0.121446447	0.222351272	1.08782497	140.2112786
	7794	1424893_at	5.637769394	0.599825163	0.121445738	0.202468562	1.087824436	140.2112786
	8333	1425593_at	3.301540135	0.5836778	0.121438927	0.208058157	1.0878193	140.2112786
	14842	1450616_at	2.555046447	0.630235066	0.121368976	0.192577313	1.087766557	140.2112786
	12454	1438612_a_at	3.345809599	0.648656799	0.121244842	0.186916783	1.087672966	140.2112786
	2461	1418372_at	5.3809698	0.603232321	0.121239977	0.200983888	1.087669298	140.2112786
	2681	1418609_at	3.636212239	0.439614079	0.121140639	0.275561327	1.087594408	140.2112786
	2562	1418477_at	2.417806426	0.744574706	0.121112906	0.162660517	1.087573502	140.2112786
	3426	1419439_at	3.473708026	0.686348196	0.121079935	0.176411821	1.087548647	140.2112786
	15704	1451649_a_at	4.037979219	0.519942093	0.12103949	0.232794174	1.087518158	140.2112786
	1906	1417762_a_at	8.111672448	0.653967112	0.121002347	0.185028184	1.08749016	140.2112786
	14408	1450085_at	3.862006686	0.448571985	0.1209962	0.269736416	1.087485526	140.2112786
	10280	1428741_at	2.327623323	0.664144667	0.120978687	0.182157131	1.087472325	140.2112786
	17234	1456424_s_at	4.956024706	0.398893892	0.120957946	0.303233387	1.087456691	140.2112786
	13141	1448498_at	4.091718485	0.529938072	0.120910325	0.228159348	1.087420797	140.2112786
	4583	1421111_at	4.115274525	0.657723154	0.120884003	0.183791619	1.087400957	140.2112786
	14381	1450048_a_at	6.398510343	0.649843788	0.12087703	0.186009364	1.087395701	140.2112786
	11654	1435843_x_at	4.786576698	0.628579609	0.120875974	0.192300183	1.087394905	140.2112786
	6084	1422867_at	2.088971385	0.363916241	0.120825498	0.33201458	1.087356861	140.2112786
	3589	1419621_at	5.634653178	0.430371939	0.120806631	0.280702852	1.087342641	140.2112786
	9885	1427761_at	5.008531955	0.532898417	0.120778778	0.226645031	1.087321649	140.2112786
	13654	1449081_at	5.900247013	0.285401228	0.120723711	0.422996466	1.087280147	140.2112786
	2541	1418455_at	5.852324701	0.506500951	0.120723088	0.238347208	1.087279677	140.2112786
	16399	1452653_at	4.527158499	0.640019692	0.120714059	0.188609914	1.087272873	140.2112786
	16952	1455482_at	4.302173938	0.526964343	0.120613293	0.228883216	1.087196934	140.2112786
	12351	1438243_at	3.757422296	0.51512388	0.120528841	0.233980303	1.087133294	140.2112786
	3859	1420183_at	3.975044334	0.418067162	0.120509097	0.28825296	1.087118416	140.2112786
	1339	1417143_at	4.72311424	0.3878257	0.120504733	0.310718793	1.087115128	140.2112786
	15099	1450924_at	3.010326755	0.511097669	0.120499324	0.235765748	1.087111052	140.2112786
	9644	1427378_at	3.090784748	0.489832634	0.12046611	0.245933206	1.087086025	140.2112786
	17097	1455985_x_at	3.996987304	0.569419263	0.120443627	0.211520114	1.087069084	140.2112786
	4849	1421433_at	2.56548538	0.465303774	0.120408947	0.25877492	1.087042952	140.2112786
	10707	1431382_a_at	3.974678369	0.424604438	0.120381163	0.283513671	1.087022018	140.2112786
	10559	1430514_a_at	5.963382573	0.508509822	0.120324777	0.236622326	1.086979534	140.2112786
	17252	1456473_x_at	4.2661944	0.5697428	0.120284871	0.211121354	1.086949468	140.2112786
	8769	1426155_a_at	2.660068002	0.613581991	0.120228097	0.195944631	1.086906694	140.2112786
	14029	1449500_at	2.892168442	0.690779868	0.120220956	0.174036565	1.086901314	140.2112786
	16312	1452518_a_at	2.89442091	0.462743919	0.120181355	0.259714608	1.08687148	140.2112786
	8071	1425233_at	5.935958933	0.305208175	0.120116894	0.393557264	1.086822919	140.2112786
	13042	1448389_at	5.239454471	0.675083144	0.120092631	0.177893097	1.086804641	140.2112786
	3210	1419203_at	4.206392845	0.596984889	0.120049095	0.201092351	1.086771845	140.2112786
	3055	1419030_at	5.431708323	0.419990686	0.120016516	0.285759946	1.086747303	140.2112786
	15793	1451760_s_at	2.586032808	0.564157596	0.119989654	0.212688183	1.086727069	140.2112786
	3389	1419400_at	4.159591454	0.614793769	0.119885351	0.19500092	1.086648504	140.2112786
	4249	1420726_x_at	2.877781308	0.434510055	0.11981905	0.275756679	1.086598567	140.2112786
	10856	1432007_s_at	4.245773924	0.51198727	0.119761547	0.233915088	1.086555259	140.2112786
	4452	1420962_at	3.174229872	0.634344116	0.119744863	0.188769566	1.086542693	140.2112786
	14546	1450258_a_at	2.294158507	0.665560292	0.119722433	0.179882175	1.0865258	140.2112786
	2846	1418802_at	4.418827687	0.767555798	0.119701825	0.155951952	1.08651028	140.2112786
	15957	1451992_at	5.320758941	0.642498198	0.119636225	0.186204763	1.086460877	140.2112786
	15691	1451630_at	3.469040358	0.694474698	0.119630926	0.172261029	1.086456887	140.2112786
	12341	1438190_x_at	2.333716071	0.698276506	0.119593341	0.171269318	1.086428583	140.2112786
	14676	1450416_at	4.328268982	0.627371216	0.119563481	0.190578525	1.086406097	140.2112786
	10311	1428850_x_at	6.020664649	0.511164738	0.11953221	0.233842833	1.086382549	140.2112786
	1147	1416934_at	4.045713771	0.538195602	0.119512412	0.222061293	1.08636764	140.2112786
	9780	1427578_a_at	7.078245639	0.616920742	0.119485223	0.193680021	1.086347167	140.2112786
	9062	1426529_a_at	6.432814034	0.489965262	0.11944854	0.243789814	1.086319545	140.2112786
	14164	1449756_at	3.849515837	0.702027683	0.119440983	0.170137141	1.086313855	140.2112786
	15248	1451096_at	7.15109946	0.693417505	0.119435889	0.172242391	1.086310019	140.2112786
	11699	1436027_at	5.220839514	0.569619221	0.119385407	0.209588095	1.086272009	140.2112786
	544	1416294_at	5.466254083	0.738403035	0.11923781	0.161480661	1.086160882	140.2112786
	6066	1422846_at	3.878821827	0.580024588	0.119234781	0.205568494	1.086158601	140.2112786
	1549	1417376_a_at	4.968822663	0.456148581	0.119232628	0.261389891	1.08615698	140.2112786
	1703	1417540_at	3.31213299	0.540647537	0.119196406	0.220469711	1.08612971	140.2112786
	13098	1448451_at	6.794631382	0.60221607	0.119177386	0.19789805	1.086115391	140.2112786
	9390	1426997_at	3.955610838	0.627382241	0.119148008	0.189912944	1.086093275	140.2112786
	10458	1429721_s_at	2.599106287	0.711572625	0.119108858	0.167388196	1.086063802	140.2112786
	16180	1452305_s_at	4.992825186	0.588030484	0.119093374	0.202529252	1.086052146	140.2112786
	15550	1451463_at	3.304112617	0.486192047	0.119074289	0.244912047	1.086037779	140.2112786
	16749	1454633_at	4.309183837	0.332967469	0.119048585	0.357538187	1.086018429	140.2112786
	14267	1449916_at	2.689748075	0.641111092	0.118978077	0.185581062	1.085965354	140.2112786
	11031	1433515_s_at	4.224028849	0.336601886	0.118958651	0.353410532	1.085950732	140.2112786
	16127	1452229_at	5.171195418	0.504283354	0.118890541	0.235761383	1.085899465	140.2112786
	7347	1424340_at	3.603578982	0.616704713	0.118881991	0.192769714	1.085893029	140.2112786
	16513	1453112_a_at	1.649026363	0.704023883	0.118836953	0.168796763	1.08585913	140.2112786
	15006	1450813_a_at	4.065420685	0.507845779	0.118832337	0.23399296	1.085855656	140.2112786
	12627	1439258_at	6.095509729	0.465924544	0.118596161	0.254539416	1.085677911	140.2112786
	3841	1420131_s_at	6.114877886	0.565587167	0.118569495	0.209639649	1.085657844	140.2112786
	13584	1448995_at	4.963406339	0.332321752	0.118546355	0.356721624	1.085640431	140.2112786
	5203	1421852_at	3.981417795	0.430730877	0.118447949	0.274992937	1.085566382	140.2112786
	4678	1421224_a_at	3.370444909	0.670828434	0.118415649	0.176521512	1.085542078	140.2112786
	5229	1421882_a_at	2.882188849	0.445832915	0.118369652	0.265502273	1.085507469	140.2112786
	4248	1420725_at	2.884450661	0.427828821	0.118344381	0.276616195	1.085488454	140.2112786
	14688	1450430_at	5.432430117	0.29183206	0.118164597	0.404906155	1.085353193	140.2112786
	5916	1422673_at	4.2219963	0.417403857	0.118156172	0.283073981	1.085346854	140.2112786
	12742	1447935_at	3.306476175	0.619700599	0.118150817	0.190657903	1.085342826	140.2112786
	3490	1419509_a_at	5.374967269	0.578686919	0.118117197	0.204112436	1.085317534	140.2112786
	15887	1451899_a_at	6.021595512	0.550521458	0.118051748	0.214436234	1.085268299	140.2112786
	5771	1422511_a_at	6.151875375	0.630993312	0.118050725	0.187087126	1.085267529	140.2112786
	10699	1431350_at	7.061991796	0.404317567	0.117968966	0.291773042	1.085206028	140.2112786
	8336	1425596_at	2.22478198	0.581821751	0.117937833	0.202704407	1.08518261	140.2112786
	1719	1417556_at	2.027614797	0.508227176	0.117880756	0.231945008	1.085139678	140.2112786
	15803	1451776_s_at	5.456845074	0.355681036	0.117869841	0.331391975	1.085131468	140.2112786
	196	1415925_a_at	6.070352912	0.617335169	0.117856815	0.190912199	1.08512167	140.2112786
	15404	1451289_at	2.493301379	0.460683139	0.117836192	0.255785772	1.085106159	140.2112786
	5417	1422106_a_at	5.236053897	0.489300518	0.117759722	0.240669522	1.085048644	140.2112786
	9804	1427618_at	2.821586485	0.679240539	0.117755968	0.173364164	1.085045821	140.2112786
	4113	1420573_at	2.408940223	0.795543072	0.117749	0.148010842	1.08504058	140.2112786
	2711	1418645_at	5.840765318	0.379538862	0.117735138	0.310205753	1.085030155	140.2112786
	2187	1418069_at	4.224339603	0.449122847	0.117676232	0.262013461	1.084985853	140.2112786
	10448	1429626_at	3.021866372	0.549896564	0.117654883	0.213958207	1.084969798	140.2112786
	10917	1432329_a_at	2.908760404	0.610941133	0.117621561	0.192525196	1.084944739	140.2112786
	16538	1453265_at	2.511898678	0.687967577	0.117612194	0.170956012	1.084937694	140.2112786
	11660	1435869_s_at	4.38528657	0.524757896	0.117545075	0.223998678	1.08488722	140.2112786
	17402	1460185_at	4.47243744	0.417469028	0.117523126	0.281513401	1.084870715	140.2112786
	4289	1420770_at	2.830809346	0.488504878	0.117437138	0.240401158	1.084806057	140.2112786
	15300	1451160_s_at	4.61052332	0.618209067	0.117299393	0.189740654	1.084702486	140.2112786
	4250	1420727_a_at	3.16460633	0.416641335	0.117294026	0.281522777	1.084698451	140.2112786
	5827	1422575_at	3.950595949	0.499275938	0.117270285	0.234880707	1.084680602	140.2112786
	15018	1450831_at	3.469276628	0.635337784	0.117176056	0.184431115	1.084609759	140.2112786
	5110	1421739_a_at	2.993579825	0.61336277	0.117144296	0.190986968	1.084585882	140.2112786
	1760	1417601_at	4.608920725	0.348799457	0.117067009	0.335628416	1.084527781	140.2112786
	8736	1426110_a_at	4.626035168	0.374908836	0.116938161	0.311910922	1.084430925	140.2112786
	12540	1438917_x_at	6.024124657	0.610075286	0.116916749	0.191643149	1.084414831	140.2112786
	14224	1449863_a_at	4.427245742	0.44700959	0.116915276	0.261549815	1.084413723	140.2112786
	16875	1455090_at	4.116387125	0.42964984	0.116892747	0.272065147	1.084396789	140.2112786
	9076	1426548_a_at	3.758106328	0.557546583	0.116872406	0.209619087	1.0843815	140.2112786
	13625	1449041_a_at	6.352142422	0.505630749	0.116862856	0.231122921	1.084374322	140.2112786
	8561	1425889_at	2.76162687	0.621009023	0.116695318	0.187912435	1.084248403	140.2112786
	6164	1422961_at	1.888075836	0.56221472	0.116658286	0.207497743	1.084220572	140.2112786
	14394	1450064_at	2.795441933	0.58145794	0.116646182	0.200609835	1.084211475	140.2112786
	14538	1450246_at	3.613512138	0.631426052	0.116536789	0.184561262	1.084129268	140.2112786
	10811	1431808_a_at	3.330792602	0.501847828	0.116442963	0.232028428	1.084058763	140.2112786
	14783	1450545_a_at	2.739224971	0.672456889	0.116435779	0.173149804	1.084053365	140.2112786
	2220	1418105_at	3.688092192	0.512786532	0.116393761	0.226982874	1.084021793	140.2112786
	15932	1451960_a_at	5.073255825	0.523377826	0.116367523	0.222339421	1.084002079	140.2112786
	14196	1449828_at	3.231391967	0.477768956	0.116313753	0.243451885	1.083961678	140.2112786
	1515	1417338_at	2.389771225	0.66427585	0.1162935	0.175068083	1.083946461	140.2112786
	11864	1436801_x_at	5.243233492	0.621419661	0.116284284	0.187126818	1.083939537	140.2112786
	13840	1449290_at	3.316087597	0.559283735	0.116279498	0.207907883	1.083935941	140.2112786
	12544	1438923_at	4.909353641	0.527791257	0.116263706	0.220283502	1.083924076	140.2112786
	1903	1417758_at	4.537030361	0.651710344	0.116187605	0.178281051	1.083866901	140.2112786
	13532	1448934_at	5.402168604	0.52977732	0.116173485	0.219287388	1.083856293	140.2112786
	15320	1451185_at	5.038426827	0.363287975	0.11615312	0.319727401	1.083840994	140.2112786
	9794	1427601_at	3.524089212	0.635649954	0.116130022	0.182694927	1.083823641	140.2112786
	562	1416313_at	4.739105453	0.50998888	0.11610164	0.227655239	1.08380232	140.2112786
	6987	1423926_at	4.790028035	0.628260439	0.11609453	0.184787268	1.083796979	140.2112786
	15651	1451586_at	7.288558113	0.553432399	0.116087826	0.209759721	1.083791942	140.2112786
	16878	1455098_a_at	3.27874268	0.471608611	0.116081671	0.246139846	1.083787318	140.2112786
	5372	1422048_at	2.252969092	0.657727972	0.116058922	0.17645429	1.083770229	140.2112786
	6941	1423871_at	5.833679973	0.613980359	0.116056047	0.189022409	1.083768069	140.2112786
	4818	1421396_at	3.714985977	0.540559128	0.115982554	0.214560347	1.083712862	140.2112786
	815	1416581_at	5.384974947	0.665086578	0.115963701	0.174358805	1.0836987	140.2112786
	7507	1424542_at	4.388272969	0.250655823	0.115935693	0.462529422	1.083677662	140.2112786
	10006	1427983_at	5.22526231	0.591469757	0.11593194	0.196006539	1.083674843	140.2112786
	16645	1453924_a_at	3.368877416	0.468777091	0.115924057	0.247290362	1.083668921	140.2112786
	14028	1449499_at	4.371039205	0.479988918	0.115909893	0.241484519	1.083658282	140.2112786
	10908	1432270_a_at	7.186013086	0.617689208	0.115865193	0.187578465	1.083624707	140.2112786
	10916	1432301_a_at	2.396497693	0.715917558	0.115855707	0.161828279	1.083617582	140.2112786
	2393	1418296_at	5.393111986	0.402255037	0.115840946	0.287978857	1.083606495	140.2112786
	2083	1417956_at	5.901664564	0.275397829	0.115814145	0.420533981	1.083586365	140.2112786
	4691	1421238_a_at	2.319879399	0.713605397	0.115787127	0.162256518	1.083566072	140.2112786
	3182	1419167_at	3.12258808	0.528654487	0.115767377	0.218984951	1.083551239	140.2112786
	4999	1421609_a_at	3.318036285	0.600319812	0.115657808	0.192660322	1.083468949	140.2112786
	4036	1420484_a_at	3.412942014	0.472136585	0.115647391	0.244944777	1.083461126	140.2112786
	17094	1455977_x_at	6.869486257	0.423774271	0.115634878	0.272869039	1.083451729	140.2112786
	5957	1422718_at	4.404807565	0.516946278	0.115620725	0.223661007	1.0834411	140.2112786
	2259	1418149_at	2.812216721	0.613445955	0.115602534	0.188447789	1.083427439	140.2112786
	127	1415845_at	2.529715654	0.558971869	0.115541229	0.206703119	1.083381401	140.2112786
	3982	1420419_a_at	3.596384203	0.621493153	0.115524642	0.185882405	1.083368945	140.2112786
	11145	1433890_a_at	6.028491235	0.634892233	0.11552442	0.181959101	1.083368779	140.2112786
	10872	1432086_a_at	3.228930297	0.702901372	0.115522957	0.164351588	1.08336768	140.2112786
	4673	1421218_at	3.490841566	0.521445369	0.115508448	0.221515915	1.083356785	140.2112786
	2555	1418470_at	5.5375463	0.548449998	0.115497935	0.210589726	1.08334889	140.2112786
	6806	1423719_at	3.602694385	0.36111847	0.115472376	0.319763141	1.083329698	140.2112786
	9783	1427583_at	2.705145885	0.649603818	0.115395802	0.177640277	1.083272199	140.2112786
	3475	1419490_at	3.282773162	0.530408399	0.115381443	0.217533212	1.083261418	140.2112786
	9807	1427626_at	3.96130135	0.646995	0.115372365	0.178320334	1.083254601	140.2112786
	3377	1419387_s_at	3.055226718	0.546860938	0.115371364	0.210970204	1.08325385	140.2112786
	542	1416291_at	6.746772524	0.583929203	0.115353243	0.197546625	1.083240244	140.2112786
	4978	1421584_at	4.292661389	0.692362493	0.115324119	0.166566099	1.083218377	140.2112786
	698	1416458_at	4.632265677	0.587996281	0.115321728	0.196126628	1.083216581	140.2112786
	16828	1454912_at	2.719292192	0.605389616	0.115317142	0.190484176	1.083213138	140.2112786
	13287	1448657_a_at	6.065698882	0.587656288	0.115286321	0.196179848	1.083189997	140.2112786
	7582	1424632_a_at	5.339853517	0.558514154	0.115285403	0.206414469	1.083189307	140.2112786
	4513	1421034_a_at	6.04117116	0.480989409	0.115283095	0.239679071	1.083187575	140.2112786
	5532	1422237_at	3.592736548	0.618721228	0.115150554	0.186110559	1.083088066	140.2112786
	14256	1449902_at	3.399597288	0.375616812	0.1150295	0.306241617	1.08299719	140.2112786
	13134	1448491_at	7.333435142	0.556349256	0.114994204	0.206694272	1.082970695	140.2112786
	3474	1419489_at	3.335798635	0.540618974	0.114986454	0.212694078	1.082964877	140.2112786
	14447	1450129_a_at	4.994704127	0.641228316	0.114962899	0.179285437	1.082947196	140.2112786
	3593	1419626_at	2.306593874	0.7982313	0.114932202	0.143983582	1.082924153	140.2112786
	8211	1425415_a_at	4.677392299	0.334632928	0.114852192	0.343218443	1.082864098	140.2112786
	6625	1423510_at	3.518621897	0.550702641	0.114849582	0.208550993	1.082862139	140.2112786
	15384	1451260_at	3.14900442	0.617640933	0.114804747	0.185876196	1.082828487	140.2112786
	16499	1453047_at	3.653548572	0.609770075	0.114797935	0.188264298	1.082823374	140.2112786
	5609	1422323_a_at	3.752127997	0.70109904	0.114780135	0.16371458	1.082810014	140.2112786
	12674	1439423_x_at	3.799553372	0.363159989	0.114730834	0.315923664	1.082773012	140.2112786
	3863	1420189_at	2.383047509	0.685168194	0.114725506	0.167441378	1.082769014	140.2112786
	5106	1421734_at	2.024294778	0.497986415	0.114721261	0.230370263	1.082765828	140.2112786
	2829	1418782_at	4.168984508	0.420664976	0.114707293	0.272680874	1.082755344	140.2112786
	16178	1452302_at	4.07558869	0.495288336	0.114640212	0.231461562	1.082705	140.2112786
	5863	1422614_s_at	5.639540928	0.642310068	0.114589569	0.178402262	1.082666995	140.2112786
	8355	1425617_at	4.572513885	0.482944304	0.11455858	0.237208678	1.082643739	140.2112786
	14892	1450678_at	5.009658311	0.382982048	0.114540333	0.299074939	1.082630046	140.2112786
	7004	1423944_at	2.740578767	0.567552017	0.114524373	0.201786567	1.08261807	140.2112786
	8242	1425458_a_at	3.846509262	0.466181668	0.114514829	0.245644212	1.082610907	140.2112786
	5035	1421650_at	2.224087181	0.753368531	0.114453499	0.151922326	1.082564886	140.2112786
	12086	1437380_x_at	7.392803217	0.535347423	0.114416961	0.213724687	1.082537469	140.2112786
	1587	1417416_at	4.209368036	0.485054738	0.114414837	0.235880259	1.082535876	140.2112786
	5090	1421714_at	1.504136726	0.593080779	0.1144105	0.192908797	1.082532621	140.2112786
	10777	1431725_at	2.815088652	0.578987757	0.114400135	0.197586449	1.082524844	140.2112786
	11539	1435331_at	3.50793392	0.391520171	0.114308494	0.291960677	1.082456083	140.2112786
	3134	1419118_at	3.609076593	0.641219654	0.114260163	0.178191922	1.082419821	140.2112786
	10034	1428026_at	2.413057529	0.600948999	0.114205784	0.190042391	1.082379023	140.2112786
	17067	1455908_a_at	6.283119873	0.528223406	0.114124625	0.216053707	1.082318135	140.2112786
	5828	1422576_at	3.702919446	0.486542327	0.114036522	0.234381502	1.082252041	140.2112786
	13859	1449310_at	4.58320994	0.29618603	0.113960048	0.384758349	1.082194675	140.2112786
	11854	1436771_x_at	7.38980755	0.530741836	0.113943777	0.214687762	1.08218247	140.2112786
	16129	1452231_x_at	2.74759892	0.247676356	0.113937737	0.460026703	1.08217794	140.2112786
	5820	1422568_at	5.959701564	0.605672965	0.113901852	0.18805834	1.082151022	140.2112786
	8332	1425592_at	3.265225587	0.56507891	0.113898389	0.201561918	1.082148425	140.2112786
	3825	1420090_at	4.655408098	0.519058334	0.113893984	0.219424246	1.08214512	140.2112786
	13998	1449466_at	4.512196722	0.417916546	0.113859175	0.272444764	1.082119011	140.2112786
	17562	1460386_a_at	4.661734875	0.345027324	0.113841738	0.32994992	1.082105932	140.2112786
	5732	1422469_at	4.967551633	0.581846083	0.113814318	0.195608979	1.082085366	140.2112786
	5451	1422144_at	2.929744157	0.573141105	0.113667434	0.198323647	1.081975202	140.2112786
	9346	1426933_at	4.900945545	0.594186429	0.11365203	0.191273353	1.08196365	140.2112786
	11163	1433940_at	5.494834464	0.500663665	0.113648459	0.22699562	1.081960971	140.2112786
	10227	1428538_s_at	4.925922071	0.336080303	0.113632376	0.338110789	1.08194891	140.2112786
	93	1415809_at	2.420241423	0.663029079	0.113567398	0.171285698	1.081900181	140.2112786
	15801	1451770_s_at	4.803393451	0.473244625	0.113560047	0.239960563	1.081894668	140.2112786
	15087	1450910_at	3.512463319	0.475252685	0.113545961	0.238917032	1.081884105	140.2112786
	7933	1425067_at	3.385751735	0.673618486	0.113542506	0.168556102	1.081881514	140.2112786
	10198	1428405_at	6.082305824	0.540628446	0.113527546	0.20999181	1.081870296	140.2112786
	3921	1420349_at	3.347981719	0.465139099	0.113524401	0.244065488	1.081867937	140.2112786
	16962	1455534_s_at	5.302897938	0.569931512	0.113477008	0.199106393	1.081832398	140.2112786
	11605	1435659_a_at	5.667390004	0.473064518	0.113471436	0.239864609	1.081828219	140.2112786
	4076	1420530_at	4.039586513	0.520879566	0.113361714	0.217635172	1.081745946	140.2112786
	15230	1451075_s_at	6.707166591	0.602060125	0.113353372	0.188275834	1.081739691	140.2112786
	9463	1427105_at	5.111755022	0.573900462	0.113353084	0.197513491	1.081739475	140.2112786
	14232	1449873_at	3.231751183	0.553789684	0.113286665	0.204566225	1.081689675	140.2112786
	3225	1419220_at	3.717407432	0.530361832	0.113235855	0.213506795	1.08165158	140.2112786
	7381	1424387_at	1.58217497	0.671788702	0.113205843	0.168514061	1.081629078	140.2112786
	16938	1455421_x_at	1.535359971	0.520547011	0.113203665	0.217470589	1.081627446	140.2112786
	1466	1417282_at	4.356426432	0.448012783	0.113197206	0.252665125	1.081622603	140.2112786
	3814	1420047_at	6.225058503	0.561286813	0.113179898	0.201643608	1.081609627	140.2112786
	14058	1449537_at	3.02001869	0.638419352	0.11317694	0.1772768	1.081607409	140.2112786
	6374	1423222_at	3.462490507	0.475094664	0.113114452	0.238088239	1.081560563	140.2112786
	8058	1425216_at	4.578718981	0.43379254	0.11305284	0.260614994	1.081514374	140.2112786
	1294	1417096_at	5.309067557	0.572934809	0.112971437	0.197180264	1.081453352	140.2112786
	12477	1438653_x_at	3.826614738	0.460508541	0.112949938	0.24527219	1.081437237	140.2112786
	5274	1421934_at	4.282854441	0.606344851	0.112925187	0.186239211	1.081418683	140.2112786
	1570	1417397_at	5.230822491	0.608170229	0.112895133	0.185630812	1.081396156	140.2112786
	10599	1430780_a_at	6.146820955	0.463268094	0.112854	0.243604086	1.081365325	140.2112786
	16539	1453278_a_at	4.407618144	0.401226313	0.112803359	0.281146465	1.081327367	140.2112786
	1824	1417667_a_at	4.918509444	0.531720832	0.112748984	0.212045452	1.081286613	140.2112786
	8093	1425260_at	3.775365885	0.391475807	0.112726691	0.287953149	1.081269905	140.2112786
	12229	1437832_x_at	4.881936156	0.483106789	0.112676419	0.233232944	1.081232227	140.2112786
	17588	1460424_at	6.213854646	0.626579258	0.112621203	0.179739756	1.081190846	140.2112786
	17506	1460315_s_at	5.155207055	0.575042864	0.112619527	0.195845448	1.081189591	140.2112786
	6624	1423509_a_at	3.482282334	0.545810225	0.112592808	0.206285633	1.081169567	140.2112786
	11193	1434037_s_at	5.571942204	0.398700833	0.11258844	0.282388274	1.081166294	140.2112786
	14480	1450174_at	2.349105857	0.696925652	0.112583694	0.161543335	1.081162737	140.2112786
	9396	1427004_at	3.553732528	0.545208835	0.11254154	0.206419142	1.081131147	140.2112786
	9082	1426555_at	6.291900409	0.534955346	0.112533287	0.21036015	1.081124962	140.2112786
	4361	1420854_at	4.106458551	0.487891654	0.112517208	0.230619252	1.081112913	140.2112786
	4713	1421265_a_at	4.768141796	0.523360853	0.112417685	0.214799568	1.081038336	140.2112786
	9327	1426906_at	2.612786893	0.253274887	0.112369485	0.443666114	1.081002219	140.2112786
	15451	1451344_at	5.057720003	0.447918876	0.112359652	0.250848217	1.080994851	140.2112786
	3203	1419196_at	2.800695017	0.622520625	0.1123492	0.180474663	1.08098702	140.2112786
	6794	1423706_a_at	7.258519448	0.528207658	0.112234123	0.212481061	1.080900799	140.2112786
	13097	1448450_at	6.824964401	0.587862563	0.112225488	0.190904295	1.080894329	140.2112786
	1075	1416858_a_at	6.327556346	0.535048277	0.112153778	0.209614315	1.080840604	140.2112786
	8228	1425436_x_at	3.511490047	0.530692474	0.112120116	0.211271351	1.080815385	140.2112786
	1076	1416859_at	6.287158508	0.52914395	0.112002266	0.211666912	1.0807271	140.2112786
	15283	1451138_x_at	2.967908293	0.553097245	0.111977926	0.202456127	1.080708866	140.2112786
	9960	1427918_a_at	7.50755708	0.490446987	0.111941593	0.228244022	1.08068165	140.2112786
	16478	1452927_x_at	8.181175632	0.577782985	0.111927476	0.193718886	1.080671076	140.2112786
	10612	1430869_a_at	3.850747389	0.620037552	0.11189293	0.180461538	1.080645199	140.2112786
	14654	1450391_a_at	5.680625832	0.361701157	0.1117738	0.309022512	1.080555969	140.2112786
	3811	1420043_s_at	5.682552958	0.499193505	0.11172435	0.223809704	1.080518932	140.2112786
	14781	1450543_at	5.061809556	0.505546363	0.111706125	0.220961187	1.080505282	140.2112786
	14122	1449645_s_at	7.139617956	0.570569846	0.111669786	0.195716242	1.080478066	140.2112786
	92	1415808_at	2.379845287	0.647193198	0.111663461	0.172534974	1.08047333	140.2112786
	10593	1430771_a_at	2.872361669	0.624280972	0.111584826	0.178741354	1.080414439	140.2112786
	3030	1419002_s_at	3.387464478	0.526642801	0.111552667	0.211818459	1.080390356	140.2112786
	8656	1426014_a_at	3.533347601	0.642372576	0.111550167	0.173653377	1.080388484	140.2112786
	73	1415785_a_at	6.418606937	0.583590856	0.111541665	0.191129905	1.080382117	140.2112786
	17028	1455809_x_at	4.684824184	0.435735957	0.111493434	0.255873842	1.080345999	140.2112786
	3115	1419099_x_at	5.770387336	0.408498191	0.111486696	0.272918458	1.080340954	140.2112786
	8489	1425796_a_at	4.903104797	0.393877743	0.111485103	0.283044941	1.08033976	140.2112786
	15333	1451201_s_at	6.561544564	0.582265101	0.111428275	0.191370348	1.080297207	140.2112786
	12363	1438287_x_at	5.875389205	0.396387996	0.111395384	0.281026129	1.080272578	140.2112786
	10199	1428406_s_at	5.931284491	0.544057176	0.111372573	0.204707479	1.080255498	140.2112786
	1582	1417411_at	3.587545107	0.482164088	0.111347842	0.230933503	1.08023698	140.2112786
	37	1415732_at	5.470787432	0.541114712	0.111343284	0.205766506	1.080233567	140.2112786
	12749	1447964_at	3.358212742	0.658739005	0.111342809	0.169024163	1.080233211	140.2112786
	3899	1420318_at	2.158409342	0.603943029	0.111293856	0.184278732	1.080196557	140.2112786
	9075	1426547_at	2.362447464	0.535796702	0.111273218	0.207678057	1.080181105	140.2112786
	7044	1423996_a_at	5.995480063	0.462863459	0.111235525	0.240320387	1.080152884	140.2112786
	13284	1448654_at	3.777610145	0.377852002	0.111224376	0.294359632	1.080144537	140.2112786
	9706	1427480_at	2.246455356	0.550379651	0.111200626	0.202043491	1.080126755	140.2112786
	2141	1418021_at	7.399481423	0.324188133	0.111170963	0.342921137	1.080104547	140.2112786
	816	1416582_a_at	5.15808535	0.591511275	0.111138468	0.18788901	1.08008022	140.2112786
	5860	1422611_s_at	2.912814189	0.552064775	0.111115653	0.201272854	1.080063139	140.2112786
	4654	1421190_at	3.421688496	0.653212922	0.11111528	0.170105759	1.08006286	140.2112786
	4254	1420731_a_at	5.487935962	0.400774347	0.111087043	0.277181021	1.08004172	140.2112786
	13131	1448487_at	4.317490428	0.479718554	0.111082245	0.231557117	1.080038129	140.2112786
	17108	1456004_x_at	3.496664398	0.542960056	0.111078677	0.204579832	1.080035458	140.2112786
	3802	1420029_at	5.877145306	0.421819498	0.111071745	0.263315816	1.080030269	140.2112786
	15129	1450960_at	3.775795773	0.565015742	0.111068957	0.196576748	1.080028181	140.2112786
	669	1416426_at	7.375594842	0.5908709	0.111061843	0.18796296	1.080022856	140.2112786
	11282	1434329_s_at	7.407195939	0.612246218	0.111061794	0.181400539	1.080022819	140.2112786
	8206	1425409_at	2.930060932	0.720306741	0.111059609	0.15418377	1.080021183	140.2112786
	2099	1417973_at	3.497457934	0.643148734	0.111021906	0.172622444	1.079992959	140.2112786
	9080	1426552_a_at	4.981814851	0.352816453	0.110914035	0.314367525	1.07991221	140.2112786
	2949	1418918_at	2.015389869	0.475950951	0.110907167	0.233022261	1.079907069	140.2112786
	12335	1438181_x_at	5.583327767	0.493941015	0.110905493	0.224531856	1.079905816	140.2112786
	10391	1429296_at	5.456900922	0.618866363	0.110902853	0.179203234	1.07990384	140.2112786
	12829	1448156_at	5.392310765	0.571822529	0.110829013	0.19381715	1.079848569	140.2112786
	14899	1450687_at	2.722833372	0.5409144	0.110804666	0.204846951	1.079830346	140.2112786
	3944	1420375_at	5.076722708	0.612023148	0.110799493	0.181038075	1.079826474	140.2112786
	10553	1430474_a_at	3.985188266	0.365936385	0.110790272	0.302758286	1.079819573	140.2112786
	8245	1425461_at	6.081822732	0.387453412	0.110786356	0.285934651	1.079816642	140.2112786
	699	1416459_at	4.578015746	0.561340442	0.110784755	0.197357517	1.079815444	140.2112786
	9608	1427328_a_at	4.231900757	0.612339347	0.110781397	0.180915039	1.079812929	140.2112786
	6121	1422908_at	2.10162896	0.428753023	0.110663444	0.258105338	1.079724649	140.2112786
	9748	1427536_at	4.711211499	0.522753383	0.110651849	0.211671225	1.079715971	140.2112786
	16418	1452697_at	4.697939824	0.608397773	0.110649037	0.181869563	1.079713867	140.2112786
	11985	1437097_at	2.977003539	0.544141487	0.110613664	0.203281071	1.079687394	140.2112786
	6042	1422820_at	5.414299446	0.416364226	0.110585476	0.26559793	1.079666299	140.2112786
	13522	1448921_a_at	4.880706914	0.575063871	0.110577074	0.192286596	1.079660011	140.2112786
	2271	1418161_at	3.513841486	0.663283599	0.110565211	0.166693721	1.079651134	140.2112786
	2843	1418798_s_at	3.778568976	0.556193616	0.110531635	0.198728702	1.079626007	140.2112786
	12517	1438843_x_at	3.919312688	0.366075667	0.110529483	0.301930701	1.079624396	140.2112786
	6822	1423735_a_at	4.864467216	0.57958224	0.110515974	0.190682126	1.079614287	140.2112786
	190	1415918_a_at	8.166524247	0.571278953	0.110497381	0.193421061	1.079600374	140.2112786
	12060	1437323_a_at	3.415524393	0.532630552	0.11045188	0.207370531	1.079566325	140.2112786
	713	1416474_at	4.098240678	0.391204079	0.110430234	0.282282931	1.079550127	140.2112786
	4300	1420781_at	2.614236772	0.650503534	0.110353754	0.169643589	1.079492899	140.2112786
	5193	1421841_at	5.010218438	0.373767976	0.11029414	0.295087184	1.079448294	140.2112786
	17186	1456246_x_at	2.736357708	0.593890303	0.110257494	0.185652962	1.079420876	140.2112786
	14393	1450063_at	2.888288808	0.559925532	0.110231137	0.196867494	1.079401155	140.2112786
	1357	1417164_at	3.498317566	0.42232875	0.11020589	0.260948113	1.079382267	140.2112786
	179	1415907_at	5.95578413	0.625839988	0.110198952	0.176081672	1.079377075	140.2112786
	674	1416431_at	5.367260879	0.384753923	0.110180695	0.286366658	1.079363416	140.2112786
	1920	1417776_at	3.783819101	0.503650426	0.110164489	0.218732048	1.079351292	140.2112786
	7194	1424167_a_at	6.273293614	0.460197399	0.110155311	0.239365349	1.079344425	140.2112786
	12158	1437608_x_at	6.75889747	0.548677962	0.110129795	0.200718459	1.079325336	140.2112786
	6518	1423383_a_at	4.970622116	0.554554635	0.110126306	0.198585134	1.079322726	140.2112786
	7190	1424163_at	5.044089872	0.591493799	0.110119376	0.18617165	1.079317541	140.2112786
	4527	1421052_a_at	5.257574974	0.455000328	0.110054329	0.241877473	1.079268879	140.2112786
	197	1415926_at	6.054574835	0.572396243	0.110028907	0.192225068	1.079249861	140.2112786
	11529	1435288_at	4.229241202	0.333528043	0.110016713	0.329857461	1.079240739	140.2112786
	12252	1437902_s_at	4.984589119	0.328639982	0.109990953	0.334685245	1.079221469	140.2112786
	454	1416200_at	5.515074908	0.247921921	0.109988884	0.443643239	1.079219921	140.2112786
	8803	1426204_a_at	2.919041874	0.62995219	0.109974627	0.174576148	1.079209256	140.2112786
	6712	1423614_at	3.438008136	0.434666782	0.109963017	0.252982335	1.079200572	140.2112786
	6751	1423658_at	4.976334133	0.564588802	0.109938045	0.194722326	1.079181891	140.2112786
	10853	1432004_a_at	3.963982988	0.436731091	0.109908776	0.251662358	1.079159997	140.2112786
	7491	1424525_at	2.976276943	0.60569042	0.1099081	0.181459202	1.079159492	140.2112786
	5273	1421933_at	4.022348406	0.598262124	0.109889481	0.183681159	1.079145564	140.2112786
[truncated: 6,715 more rows]
