# Supplementary material for: A genomic analysis of mouse models of breast cancer reveals molecular features of mouse models and relationships to human breast cancer
Source: Breast Cancer Res. 2014 Jun 5;16(3):R59. doi: 10.1186/bcr3672 (PMC4078930; doi:10.1186/bcr3672)
Supplement: Additional file 2 — Fold change values organized by mouse tumor model type comparing the mouse model to all other types of mouse models. [file bcr3672-S2.zip › Additional_file_2/MET_SAM/AdditionalFile45_MET_SAM/gather_gene_ontology_downregulated.txt]

#	Annotation	Total Genes With Ann	Your Genes (With Ann)	Your Genes (No Ann)	Genome (With Ann)	Genome (No Ann)	ln(Bayes factor)	neg ln(p value)	FE: neg ln(p value)	FE: neg ln(FDR)	Genes
1	GO:0007608 [7]: perception of smell	25	25	3949	1152	7503	361.51	10.41	0.0	0.0	Cnga2 Cyp2g1 Olfr1264 Olfr140 Olfr1507 Olfr1508 Olfr1509 Olfr154 Olfr159 Olfr160 Olfr17 Olfr2 Olfr480 Olfr544 Olfr64 Olfr65 Olfr672 Olfr70 Olfr74 Olfr749 Olfr78 Omp Ugt2a1 V1rb5 V1rb6
2	GO:0007606 [6]: sensory perception of chemical stimulus	40	40	3934	1185	7470	336.48	10.41	0.0	0.0	Cnga2 Cyp2g1 Gnb1 Gng13 Olfr1264 Olfr140 Olfr1507 Olfr1508 Olfr1509 Olfr154 Olfr159 Olfr160 Olfr17 Olfr2 Olfr480 Olfr544 Olfr64 Olfr65 Olfr672 Olfr70 Olfr74 Olfr749 Olfr78 Omp Tas2r105 Tas2r119 Ugt2a1 V1ra4 V1ra9 V1rb2 V1rb3 V1rb5 V1rb6 V1rb8 V1rb9 V1rc1 V1rc2 V1rc4 V1rc6 V1rc8
3	GO:0009605 [4]: response to external stimulus	255	255	3719	1917	6738	269.02	10.41	0.0	0.0	1200009O22Rik 1700013L23Rik 4833428E21Rik 9230106L14Rik A030005K14Rik Ahrr Aire Aldh7a1 Aoah Arr3 Arrb2 Ars2 Aspn Atp6v1b1 B7h3 Bbs2 Blmh C1qa C1qb C1qg C3ar1 C5r1 C6 C6.1A C8a C8b C9 Camp Ccl1 Ccl12 Ccl17 Ccl28 Ccl6 Ccl8 Ccl9 Ccr1 Ccr1l1 Ccr2 Ccr3 Ccr4 Ccr5 Ccr9 Cd14 Cd72 Cdkn2d Cfi Chi3l3 Chrna4 Cklf Cklfsf7 Cklfsf8 Clec2i Clec7a Cnga2 Cngb3 Creb3 Crp Csen Csf3r Cxcl16 Cxcr4 Cyp2g1 Daf1 Dbh Ddc…
4	GO:0007600 [5]: sensory perception	92	92	3882	1265	7390	265.88	10.41	0.0	0.0	Aldh7a1 Arr3 Arrb2 Atp6v1b1 Bbs2 Ccr2 Cdkn2d Chrna4 Cnga2 Cngb3 Creb3 Csen Cyp2g1 Dlgh2 Gabrr2 Gnb1 Gng13 Gprc5c Gprc5d Lrat Mc1r Mcoln3 Myo15 Myo6 Myo7a Ndufb9 Olfr1264 Olfr140 Olfr1507 Olfr1508 Olfr1509 Olfr154 Olfr159 Olfr160 Olfr17 Olfr2 Olfr480 Olfr544 Olfr64 Olfr65 Olfr672 Olfr70 Olfr74 Olfr749 Olfr78 Omp Opn1sw Opn4 Otog Pdc Pde6a Pde6b Pde6c Pde6d Pde6g Pkd1 Ranbp17 Rbp3 Rcvrn Rdh10 Rdh12…
5	GO:0009581 [5]: detection of external stimulus	95	95	3879	1272	7383	263.51	10.41	0.0	0.0	Aldh7a1 Arr3 Arrb2 Atp6v1b1 Bbs2 Ccr2 Cdkn2d Chrna4 Clec7a Cnga2 Cngb3 Creb3 Csen Cyp2g1 Dlgh2 Gabrr2 Gnb1 Gng13 Gprc5c Gprc5d Lrat Mc1r Mcoln3 Myo15 Myo6 Myo7a Ndufb9 Olfr1264 Olfr140 Olfr1507 Olfr1508 Olfr1509 Olfr154 Olfr159 Olfr160 Olfr17 Olfr2 Olfr480 Olfr544 Olfr64 Olfr65 Olfr672 Olfr70 Olfr74 Olfr749 Olfr78 Omp Opn1sw Opn4 Otog Pdc Pde6a Pde6b Pde6c Pde6d Pde6g Pkd1 Prom1 Ranbp17 Rbp3 Rcvr…
6	GO:0050877 [4]: neurophysiological process	150	150	3824	1357	7298	214.82	10.41	0.0	0.0	Abat Ache Aldh7a1 Arr3 Arrb2 Atp6v1b1 Bbs2 Camk4 Cart Ccr2 Cdkn2d Chrm1 Chrm3 Chrm4 Chrna2 Chrna4 Chrna6 Chrnb1 Chrnb4 Chrng Cnga2 Cngb3 Creb3 Csen Cyp2g1 Dlgh2 Fcgr3 Gabbr1 Gabra1 Gabra6 Gabrb1 Gabrb2 Gabrb3 Gabrd Gabre Gabrg2 Gabrg3 Gabrp Gabrr1 Gabrr2 Gad1 Gal3st1 Glra1 Glra3 Glra4 Gnb1 Gng13 Gprc5c Gprc5d Gria1 Gria2 Gria3 Gria4 Grid1 Grik1 Grin1 Grin2a Grin2c Htr3a Lrat Mc1r Mcoln3 Myo15 Myo…
7	GO:0050896 [3]: response to stimulus	447	447	3527	2304	6351	202.72	10.41	0.0	0.0	1200009O22Rik 1700013L23Rik 4833428E21Rik 9230106L14Rik 9830147J24Rik A030005K14Rik Ada Agrp Ahrr Aire Aldh7a1 Aoah Ap3b1 Apex1 Aptx Arr3 Arrb2 Ars2 Aspn Atp6v1b1 Atrx B7h3 Bbs2 Bcl11a Blmh Blnk Brca1 Btg2 C1qa C1qb C1qg C1qr1 C230052I12Rik C3ar1 C5r1 C6 C6.1A C8a C8b C9 Camp Casp1 Ccl1 Ccl12 Ccl17 Ccl27 Ccl28 Ccl6 Ccl8 Ccl9 Ccnd3 Ccr1 Ccr1l1 Ccr2 Ccr3 Ccr4 Ccr5 Ccr9 Cd14 Cd22 Cd72 Cd80 Cd86 Cd8b…
8	GO:0007186 [6]: G-protein coupled receptor protein signaling pathway	249	249	3725	1638	7017	191.6	10.41	0.0	0.0	Adcy2 Adcy6 Adcy7 Adcy8 Adcy9 Adcyap1 Adm Adora2a Adra2b Adra2c Adrb1 Agrp Agtrl1 Arrb2 Avpr1a Avpr1b BC018399 Bdkrb2 C3ar1 C5r1 Calcr Calm2 Calm3 Cart Casr Ccl28 Ccr1 Ccr1l1 Ccr2 Ccr3 Ccr4 Ccr5 Ccr6 Ccr9 Ccrl2 Celsr1 Celsr2 Celsr3 Centd2 Chaf1b Chrm1 Chrm3 Chrm4 Cnr1 Crhr1 Csprs Cx3cr1 Cxcr4 Cysltr1 Cysltr2 Dgka Dgke Dgkg Drd3 Ebi2 Edg4 Edg8 Ednra Ednrb Emr1 Entpd2 F2r F2rl1 F2rl3 Fpr-rs2 Fpr-rs…
9	GO:0050874 [3]: organismal physiological process	391	391	3583	2017	6638	171.82	10.41	0.0	0.0	1700013L23Rik 9830147J24Rik Abat Ache Ada Aire Aldh7a1 Ambn Ap3b1 Arr3 Arrb2 Atp6v1b1 B7h3 Bbs2 Bcl11a C1qa C1qb C1qg C3ar1 C5r1 C6 C8a C8b C9 Camk4 Cart Ccl1 Ccl12 Ccl17 Ccl27 Ccl28 Ccl6 Ccl8 Ccl9 Ccnd3 Ccr1 Ccr2 Ccr4 Cd14 Cd72 Cd8b1 Cdkn2d Ceacam12 Ceacam9 Cebpb Cfi Chi3l3 Chrm1 Chrm3 Chrm4 Chrna2 Chrna4 Chrna6 Chrnb1 Chrnb4 Chrng Clec2i Clec7a Cnga2 Cngb3 Creb3 Crip3 Crp Csen Csf3r Ctgf Ctrb1 …
10	GO:0050875 [3]: cellular physiological process	2932	2932	1042	5002	3653	149.81	10.41	157.06	149.44	0610009B22Rik 0610009O03Rik 0610012D14Rik 0610033I05Rik 0610040B21Rik 1110013G13Rik 1110015E22Rik 1110030H18Rik 1110032D12Rik 1110032N12Rik 1200007D18Rik 1300002A08Rik 1300013B24Rik 1300017J02Rik 1500031N24Rik 1500040F11Rik 1700013L23Rik 1700013N18Rik 1700025B16Rik 1700030A21Rik 1700040I03Rik 1700051E09Rik 1700113O17Rik 1810009O10Rik 1810010G06Rik 1810060D16Rik 1810073N04Rik 2010004O20Rik 2010005…
11	GO:0007166 [5]: cell surface receptor linked signal transduction	410	410	3564	1892	6763	128.12	10.41	0.0	0.0	2010321M09Rik A030005K14Rik AI586015 Acvr1 Acvr1b Acvr2b Acvrl1 Adam24 Adam26 Adam28 Adam5 Adamts10 Adcy2 Adcy6 Adcy7 Adcy8 Adcy9 Adcyap1 Adm Adora2a Adra2b Adra2c Adrb1 Aes Agrp Agtrl1 Akap3 Akap4 Amhr2 Apc2 Arrb2 Avpr1a Avpr1b BC018399 Bcl9 Bdkrb2 Bmp8b C3ar1 C5r1 Calcr Calm2 Calm3 Caml Cart Casr Catnbip1 Cbl Ccl28 Ccr1 Ccr1l1 Ccr2 Ccr3 Ccr4 Ccr5 Ccr6 Ccr9 Ccrl2 Cd22 Cd3z Cd79a Celsr1 Celsr2 Ce…
12	GO:0008152 [3]: metabolism	2108	2108	1866	3494	5161	84.61	10.41	91.61	84.68	0610012D14Rik 0610033I05Rik 0610040B21Rik 0610042E07Rik 1110013G13Rik 1110015E22Rik 1110032N12Rik 1300002A08Rik 1300012D20Rik 1300013B24Rik 1500031N24Rik 1500040F11Rik 1700013N18Rik 1700025B16Rik 1700030A21Rik 1700040I03Rik 1700051E09Rik 1700113O17Rik 1810010G06Rik 1810022C23Rik 1810060D16Rik 2010004O20Rik 2010005A06Rik 2010300G19Rik 2010321J07Rik 2210008M09Rik 2210012G02Rik 2300004C15Rik 2310015…
13	GO:0044238 [4]: primary metabolism	1927	1927	2047	3129	5526	81.85	10.41	88.85	82.33	0610012D14Rik 0610033I05Rik 1110013G13Rik 1110032N12Rik 1300002A08Rik 1500031N24Rik 1700013N18Rik 1700025B16Rik 1700030A21Rik 1700040I03Rik 1700051E09Rik 1700113O17Rik 1810060D16Rik 2010004O20Rik 2010005A06Rik 2010300G19Rik 2210008M09Rik 2210012G02Rik 2300004C15Rik 2310015I08Rik 2310020P08Rik 2310051M13Rik 2410018C20Rik 2510005D08Rik 2510048L02Rik 2610012O22Rik 2610018G03Rik 2610027L16Rik 2610031…
14	GO:0044237 [4]: cellular metabolism	1991	1991	1983	3275	5380	79.92	10.41	86.9	80.67	0610012D14Rik 0610033I05Rik 0610040B21Rik 1110013G13Rik 1110015E22Rik 1110032N12Rik 1300002A08Rik 1300013B24Rik 1500031N24Rik 1500040F11Rik 1700013N18Rik 1700025B16Rik 1700030A21Rik 1700040I03Rik 1700051E09Rik 1700113O17Rik 1810060D16Rik 2010004O20Rik 2010005A06Rik 2010300G19Rik 2210008M09Rik 2210012G02Rik 2300004C15Rik 2310015I08Rik 2310020P08Rik 2310050C09Rik 2310051M13Rik 2410018C20Rik 2510005…
15	GO:0007165 [4]: signal transduction	715	715	3259	2345	6310	59.9	10.41	0.0	0.0	2010321M09Rik 2210403B10Rik 4930449I24Rik 4930544G11Rik 4933421I07Rik 5430435G22Rik 5730466P16Rik 5830461H18Rik 9130017C17Rik A030005K14Rik AI586015 AW049765 AW742319 Acvr1 Acvr1b Acvr2b Acvrl1 Adam24 Adam26 Adam28 Adam5 Adamts10 Adcy2 Adcy6 Adcy7 Adcy8 Adcy9 Adcyap1 Adm Adora2a Adra2b Adra2c Adrb1 Adrbk1 Aes Agrp Agtrl1 Ahrr Akap12 Akap3 Akap4 Amhr2 Apc2 Araf1 Arf1 Arf4l Arf5 Arfip2 Arfrp1 Arhga…
16	GO:0007154 [3]: cell communication	910	910	3064	2699	5956	43.1	10.41	0.0	0.0	2010005A06Rik 2010321M09Rik 2210403B10Rik 4930449I24Rik 4930544G11Rik 4933421I07Rik 5430435G22Rik 5730466P16Rik 5830461H18Rik 9130017C17Rik 9430022F06Rik A030005K14Rik AI586015 AW049765 AW742319 Abat Ache Acvr1 Acvr1b Acvr2b Acvrl1 Adam12 Adam24 Adam26 Adam28 Adam5 Adamts10 Adcy2 Adcy6 Adcy7 Adcy8 Adcy9 Adcyap1 Adm Adora2a Adra2b Adra2c Adrb1 Adrbk1 Adrm1 Aes Agc1 Agrp Agtrl1 Ahrr Akap12 Akap3 Ak…
17	GO:0006139 [5]: nucleobase, nucleoside, nucleotide and nucleic acid metabolism	963	963	3011	1464	7191	41.64	10.41	48.55	42.54	0610033I05Rik 1110032N12Rik 1500031N24Rik 1700025B16Rik 1700051E09Rik 1700113O17Rik 1810060D16Rik 2010005A06Rik 2210008M09Rik 2210012G02Rik 2310020P08Rik 2510005D08Rik 2510048L02Rik 2610027L16Rik 2610031L17Rik 2610036N15Rik 2700067D09Rik 2700075B01Rik 2900054J07Rik 3100004P22Rik 3110024A21Rik 3930401K13Rik 4732429I09Rik 4732497O03Rik 4921506I22Rik 4921520G13Rik 4930430A15Rik 4933430F08Rik 5730410…
18	GO:0006968 [4]: cellular defense response	11	11	3963	193	8462	37.53	10.41	0.0	0.0	B7h3 Ccl17 Ccr2 Clec2i Dock2 Fcer1g Il1rap Irf1 Lyst Ncf1 Tnfrsf4
19	GO:0051179 [3]: localization	743	743	3231	1130	7525	29.15	10.41	36.02	30.33	0610009B22Rik 0610009O03Rik 1110030H18Rik 1110032D12Rik 1200007D18Rik 1300013B24Rik 1300017J02Rik 1700013L23Rik 1810010G06Rik 1810073N04Rik 2210013K02Rik 2300004C15Rik 2310079P12Rik 2610042O14Rik 2900046G09Rik 4632408A20Rik 4933407N01Rik 4933421I07Rik 5430435G22Rik 5930412E23Rik 6330416G13Rik 8430411H09Rik 9130017C17Rik AI642036 AI848100 AW491445 Abca1 Abca2 Abcb10 Abcb6 Abcb7 Abcb9 Abcc1 Abcc10 …
20	GO:0006810 [4]: transport	736	736	3238	1117	7538	29.13	10.41	36.0	30.33	0610009B22Rik 0610009O03Rik 1110030H18Rik 1110032D12Rik 1200007D18Rik 1300013B24Rik 1300017J02Rik 1700013L23Rik 1810010G06Rik 1810073N04Rik 2210013K02Rik 2300004C15Rik 2310079P12Rik 2610042O14Rik 2900046G09Rik 4632408A20Rik 4933407N01Rik 4933421I07Rik 5430435G22Rik 5930412E23Rik 6330416G13Rik 8430411H09Rik 9130017C17Rik AI642036 AI848100 AW491445 Abca1 Abca2 Abcb10 Abcb6 Abcb7 Abcb9 Abcc1 Abcc10 …
21	GO:0051234 [4]: establishment of localization	736	736	3238	1120	7535	28.69	10.41	35.55	30.01	0610009B22Rik 0610009O03Rik 1110030H18Rik 1110032D12Rik 1200007D18Rik 1300013B24Rik 1300017J02Rik 1700013L23Rik 1810010G06Rik 1810073N04Rik 2210013K02Rik 2300004C15Rik 2310079P12Rik 2610042O14Rik 2900046G09Rik 4632408A20Rik 4933407N01Rik 4933421I07Rik 5430435G22Rik 5930412E23Rik 6330416G13Rik 8430411H09Rik 9130017C17Rik AI642036 AI848100 AW491445 Abca1 Abca2 Abcb10 Abcb6 Abcb7 Abcb9 Abcc1 Abcc10 …
22	GO:0050789 [2]: regulation of biological process	877	877	3097	1414	7241	25.38	10.41	32.13	26.71	1500031N24Rik 1700051E09Rik 2010005A06Rik 2210012G02Rik 2510005D08Rik 2700067D09Rik 2700075B01Rik 2900054J07Rik 3110024A21Rik 3930401K13Rik 4732429I09Rik 4921520G13Rik 4930430A15Rik 4933430F08Rik 5730410I19Rik 5730589K01Rik 6330416L07Rik 6330581L23Rik A230102I05Rik A730008L03Rik A830023I12Rik AI481750 AY036118 Abtb1 Acsl4 Adcy2 Adcy6 Adcy7 Adcy8 Adcy9 Adcyap1 Aebp2 Aes Ahcy Aire Ang1 Ankfy1 Ankib…
23	GO:0043170 [4]: macromolecule metabolism	946	946	3028	1550	7105	25.21	10.41	31.94	26.62	1110013G13Rik 1300002A08Rik 1700013N18Rik 1700025B16Rik 1700030A21Rik 1700040I03Rik 1700113O17Rik 2010004O20Rik 2300004C15Rik 2310015I08Rik 2310020P08Rik 2310051M13Rik 2410018C20Rik 2610012O22Rik 2610018G03Rik 2610036D13Rik 2610209A20Rik 2700075B01Rik 2700084L22Rik 3110056O03Rik 3230401I01Rik 4833428E21Rik 5330414D10Rik 5430435G22Rik 5730410I19Rik 5730427N09Rik 9530090G24Rik A030005K14Rik A530088…
24	GO:0009611 [5]: response to wounding	45	45	3929	287	8368	24.24	10.41	0.0	0.0	B7h3 Ccl12 Ccl17 Ccl8 Ccr1 Ccr2 Ccr4 Cd14 Chi3l3 Clec2i Csf3r Dock2 Fcer1g Fcgr1 Fcgr3 Il17 Il17b Il1a Il1rap Irf1 Itgam Klkb1 Lcp1 Ly78 Ly86 Lyst Map2k3 Mefv Mif Ncf1 Ninj1 Pap Pla2g7 Plg Prkca Pycard Reg3a Repin1 Syt7 Tlr1 Tlr3 Tlr5 Tlr6 Tlr7 Tnfrsf4
25	GO:0009613 [5]: response to pest, pathogen or parasite	89	89	3885	427	8228	23.16	10.41	0.0	0.0	1700013L23Rik Aire B7h3 C1qa C1qb C1qg C3ar1 C5r1 C6 C8a C8b C9 Camp Ccl12 Ccl17 Ccl8 Ccr1 Ccr2 Ccr4 Cd14 Cd72 Cfi Chi3l3 Clec2i Crp Csf3r Daf1 Defb2 Defb8 Defcr3 Dock2 F8 Fcer1g Fcgr1 Fcgr3 Fv1 Gca H2-Bl H2-DMa Hlxb9 Ifnb1 Igll1 Ii Il15 Il17 Il17b Il1a Il1rap Inpp5d Irf1 Itgam Klkb1 Klra2 Klra8 Krt2-8 Ly78 Ly86 Lyst Map2k3 Masp1 Mbl1 Mbl2 Mefv Mif Mx1 Mx2 Ncf1 Pap Pirb Pklr Pla2g7 Pou2f2 Ppm1d P…
26	GO:0044260 [5]: cellular macromolecule metabolism	897	897	3077	1482	7173	21.87	10.41	28.56	23.36	1110013G13Rik 1300002A08Rik 1700013N18Rik 1700025B16Rik 1700030A21Rik 1700040I03Rik 1700113O17Rik 2010004O20Rik 2300004C15Rik 2310015I08Rik 2310020P08Rik 2310051M13Rik 2410018C20Rik 2610012O22Rik 2610018G03Rik 2610209A20Rik 2700075B01Rik 2700084L22Rik 3110056O03Rik 3230401I01Rik 4833428E21Rik 5330414D10Rik 5430435G22Rik 5730410I19Rik 5730427N09Rik 9530090G24Rik A030005K14Rik A530088I07Rik AL03332…
27	GO:0006350 [6]: transcription	634	634	3340	977	7678	21.67	10.41	28.49	23.36	1500031N24Rik 1700051E09Rik 1810060D16Rik 2010005A06Rik 2210012G02Rik 2700067D09Rik 2900054J07Rik 3110024A21Rik 3930401K13Rik 4732429I09Rik 4921520G13Rik 4930430A15Rik 4933430F08Rik 5730410I19Rik 5730589K01Rik 6330416L07Rik 6330581L23Rik A230102I05Rik A730008L03Rik A830023I12Rik AI481750 Abtb1 Aebp2 Aes Aire Ankfy1 Ankib1 Ankrd22 Ankrd32 Ankrd33 Aof2 Arid5b Arnt2 Arntl2 Asb12 Asb15 Asb3 Asb4 Asb5…
28	GO:0050791 [3]: regulation of physiological process	788	788	3186	1272	7383	21.57	10.41	28.3	23.25	1500031N24Rik 1700051E09Rik 2010005A06Rik 2210012G02Rik 2700067D09Rik 2900054J07Rik 3110024A21Rik 3930401K13Rik 4732429I09Rik 4921520G13Rik 4930430A15Rik 4933430F08Rik 5730410I19Rik 5730589K01Rik 6330416L07Rik 6330581L23Rik A230102I05Rik A730008L03Rik A830023I12Rik AI481750 AY036118 Abtb1 Acsl4 Aebp2 Aes Aire Ang1 Ankfy1 Ankib1 Ankrd22 Ankrd32 Ankrd33 Anxa6 Aof2 Ap3b1 Apbb3 Apex1 Api5 Arhgap8 Ari…
29	GO:0044267 [6]: cellular protein metabolism	837	837	3137	1372	7283	21.0	10.41	27.7	22.75	1110013G13Rik 1300002A08Rik 1700013N18Rik 1700025B16Rik 1700030A21Rik 1700040I03Rik 1700113O17Rik 2010004O20Rik 2300004C15Rik 2310015I08Rik 2310020P08Rik 2310051M13Rik 2410018C20Rik 2610012O22Rik 2610018G03Rik 2610209A20Rik 2700075B01Rik 2700084L22Rik 3110056O03Rik 3230401I01Rik 4833428E21Rik 5330414D10Rik 5430435G22Rik 5730410I19Rik 5730427N09Rik 9530090G24Rik A030005K14Rik A530088I07Rik AL03332…
30	GO:0019538 [5]: protein metabolism	844	844	3130	1386	7269	20.96	10.41	27.66	22.75	1110013G13Rik 1300002A08Rik 1700013N18Rik 1700025B16Rik 1700030A21Rik 1700040I03Rik 1700113O17Rik 2010004O20Rik 2300004C15Rik 2310015I08Rik 2310020P08Rik 2310051M13Rik 2410018C20Rik 2610012O22Rik 2610018G03Rik 2610209A20Rik 2700075B01Rik 2700084L22Rik 3110056O03Rik 3230401I01Rik 4833428E21Rik 5330414D10Rik 5430435G22Rik 5730410I19Rik 5730427N09Rik 9530090G24Rik A030005K14Rik A530088I07Rik AL03332…
31	GO:0043283 [4]: biopolymer metabolism	531	531	3443	794	7861	20.34	10.41	27.2	22.36	0610033I05Rik 1110032N12Rik 1300002A08Rik 1700025B16Rik 1700040I03Rik 1700113O17Rik 2210008M09Rik 2310015I08Rik 2310051M13Rik 2510005D08Rik 2510048L02Rik 2610027L16Rik 2610031L17Rik 2610036N15Rik 2700075B01Rik 3100004P22Rik 3110056O03Rik 4732497O03Rik 4921506I22Rik 5430435G22Rik 5730410I19Rik A530088I07Rik AI481750 AW557805 Abhd4 Ace Ace2 Acin1 Acr Actl6a Actl6b Acy1 Adam12 Adam17 Adam18 Adam1b A…
32	GO:0045449 [6]: regulation of transcription	611	611	3363	944	7711	20.25	10.41	27.06	22.33	1500031N24Rik 1700051E09Rik 2010005A06Rik 2210012G02Rik 2700067D09Rik 2900054J07Rik 3110024A21Rik 3930401K13Rik 4732429I09Rik 4921520G13Rik 4930430A15Rik 4933430F08Rik 5730410I19Rik 5730589K01Rik 6330416L07Rik 6330581L23Rik A230102I05Rik A730008L03Rik A830023I12Rik AI481750 Abtb1 Aebp2 Aes Aire Ankfy1 Ankib1 Ankrd22 Ankrd32 Ankrd33 Aof2 Arid5b Arnt2 Arntl2 Asb12 Asb15 Asb3 Asb4 Asb5 Asb6 Asb8 Asc…
33	GO:0006351 [7]: transcription, DNA-dependent	611	611	3363	944	7711	20.25	10.41	27.06	22.33	1500031N24Rik 1700051E09Rik 2010005A06Rik 2210012G02Rik 2700067D09Rik 2900054J07Rik 3110024A21Rik 3930401K13Rik 4732429I09Rik 4921520G13Rik 4930430A15Rik 4933430F08Rik 5730410I19Rik 5730589K01Rik 6330416L07Rik 6330581L23Rik A230102I05Rik A730008L03Rik A830023I12Rik AI481750 Abtb1 Aebp2 Aes Aire Ankfy1 Ankib1 Ankrd22 Ankrd32 Ankrd33 Aof2 Arid5b Arnt2 Arntl2 Asb12 Asb15 Asb3 Asb4 Asb5 Asb6 Asb8 Asc…
34	GO:0006355 [7]: regulation of transcription, DNA-dependent	601	601	3373	927	7728	20.0	10.41	26.81	22.14	1500031N24Rik 1700051E09Rik 2010005A06Rik 2210012G02Rik 2700067D09Rik 2900054J07Rik 3110024A21Rik 3930401K13Rik 4732429I09Rik 4921520G13Rik 4930430A15Rik 4933430F08Rik 5730410I19Rik 5730589K01Rik 6330416L07Rik 6330581L23Rik A230102I05Rik A730008L03Rik A830023I12Rik AI481750 Abtb1 Aebp2 Aes Aire Ankfy1 Ankib1 Ankrd22 Ankrd32 Ankrd33 Aof2 Arid5b Arnt2 Arntl2 Asb12 Asb15 Asb3 Asb4 Asb5 Asb6 Asb8 Asc…
35	GO:0043207 [5]: response to external biotic stimulus	102	102	3872	450	8205	19.98	10.41	0.0	0.0	1700013L23Rik 9230106L14Rik Aire B7h3 C1qa C1qb C1qg C3ar1 C5r1 C6 C8a C8b C9 Camp Ccl12 Ccl17 Ccl8 Ccr1 Ccr2 Ccr4 Cd14 Cd72 Cfi Chi3l3 Clec2i Clec7a Crp Csf3r Daf1 Defb10 Defb11 Defb2 Defb7 Defb8 Defcr3 Dock2 F8 Fcer1g Fcgr1 Fcgr3 Fv1 Gca H2-Bl H2-DMa Hlxb9 Ifnb1 Igll1 Ii Il15 Il17 Il17b Il1a Il1rap Inpp5d Irf1 Itgam Itlna Klkb1 Klra2 Klra8 Krt2-8 Ly78 Ly86 Lyst Lyzl1 Lyzl4 Lyzs Lzp-s Map2k3 Mas…
36	GO:0019219 [5]: regulation of nucleobase, nucleoside, nucleotide and nucleic acid metabolism	611	611	3363	951	7704	19.3	10.41	26.09	21.47	1500031N24Rik 1700051E09Rik 2010005A06Rik 2210012G02Rik 2700067D09Rik 2900054J07Rik 3110024A21Rik 3930401K13Rik 4732429I09Rik 4921520G13Rik 4930430A15Rik 4933430F08Rik 5730410I19Rik 5730589K01Rik 6330416L07Rik 6330581L23Rik A230102I05Rik A730008L03Rik A830023I12Rik AI481750 Abtb1 Aebp2 Aes Aire Ankfy1 Ankib1 Ankrd22 Ankrd32 Ankrd33 Aof2 Arid5b Arnt2 Arntl2 Asb12 Asb15 Asb3 Asb4 Asb5 Asb6 Asb8 Asc…
37	GO:0009987 [2]: cellular process	3434	3434	540	7105	1550	14.87	10.41	21.53	16.96	0610009B22Rik 0610009O03Rik 0610012D14Rik 0610033I05Rik 0610040B21Rik 1110013G13Rik 1110015E22Rik 1110030H18Rik 1110032D12Rik 1110032N12Rik 1200007D18Rik 1300002A08Rik 1300013B24Rik 1300017J02Rik 1500031N24Rik 1500040F11Rik 1700013L23Rik 1700013N18Rik 1700025B16Rik 1700030A21Rik 1700040I03Rik 1700051E09Rik 1700113O17Rik 1810009O10Rik 1810010G06Rik 1810060D16Rik 1810073N04Rik 2010004O20Rik 2010005…
38	GO:0019222 [4]: regulation of metabolism	643	643	3331	1052	7603	14.4	10.41	21.07	16.54	1500031N24Rik 1700051E09Rik 2010005A06Rik 2210012G02Rik 2700067D09Rik 2900054J07Rik 3110024A21Rik 3930401K13Rik 4732429I09Rik 4921520G13Rik 4930430A15Rik 4933430F08Rik 5730410I19Rik 5730589K01Rik 6330416L07Rik 6330581L23Rik A230102I05Rik A730008L03Rik A830023I12Rik AI481750 Abtb1 Acsl4 Aebp2 Aes Aire Ang1 Ankfy1 Ankib1 Ankrd22 Ankrd32 Ankrd33 Aof2 Arid5b Arnt2 Arntl2 Asah3 Asb12 Asb15 Asb3 Asb4 A…
39	GO:0006811 [5]: ion transport	245	245	3729	320	8335	13.87	10.41	20.92	16.44	1300017J02Rik 1810010G06Rik Abcc9 Accn5 Anxa6 Atp12a Atp13a1 Atp1b1 Atp1b2 Atp1b4 Atp2a3 Atp4a Atp5f1 Atp5g1 Atp5g2 Atp5j2 Atp5l Atp5o Atp6ap2 Atp6v0a1 Atp6v0a4 Atp6v0b Atp6v0c Atp6v1a1 Atp6v1b1 Atp6v1c1 Atp6v1c2 Atp6v1d Atp6v1f Atp6v1g1 Atp6v1g2 Atp9a C1qa C1qb C1qg C1ql3 Cacna1d Cacna1e Cacna1g Cacna1h Cacna2d2 Cacnb1 Cacnb2 Cacnb3 Cacng1 Cacng5 Cacng6 Cacng8 Catsper1 Ccs Chrna2 Chrna4 Chrna6 C…
40	GO:0006464 [7]: protein modification	435	435	3539	681	7974	11.23	10.41	17.98	13.54	1110013G13Rik 1700013N18Rik 2010004O20Rik 2300004C15Rik 2610018G03Rik 2610209A20Rik 2700084L22Rik 5330414D10Rik 5730410I19Rik 9530090G24Rik AL033326 Acvr1 Acvr1b Acvr2b Acvrl1 Adrbk1 Alg12 Amhr2 Anapc11 Ankib1 Aph1a Araf1 Ard1 Arih2 Art2b Art5 Aurka Aurkb Aurkc B3galt4 B3galt6 B3gnt3 B3gnt5 B4galt7 Bag1 Bap1 Bard1 Blk Brap Brca1 Btg2 Btrc Bub1 Bub1b C1galt1 Camk1 Camk1g Camk4 Camkk1 Cask Casp1 Cb…
41	GO:0009607 [4]: response to biotic stimulus	237	237	3737	757	7898	10.81	10.41	0.0	0.0	1700013L23Rik 9230106L14Rik 9830147J24Rik Ada Aire Ap3b1 B7h3 Bcl11a Blnk C1qa C1qb C1qg C1qr1 C3ar1 C5r1 C6 C8a C8b C9 Camp Ccl1 Ccl12 Ccl17 Ccl27 Ccl28 Ccl6 Ccl8 Ccl9 Ccnd3 Ccr1 Ccr1l1 Ccr2 Ccr3 Ccr4 Ccr5 Ccr9 Cd14 Cd22 Cd72 Cd80 Cd86 Cd8b1 Cebpb Cfi Chi3l3 Clec2i Clec7a Crip3 Crp Csf3r Cxcl14 Cxcl16 Cxcr4 Daf1 Dbnl Defb10 Defb11 Defb2 Defb7 Defb8 Defcr-rs1 Defcr-rs7 Defcr3 Dock2 Eda Edem1 Egr1…
42	GO:0000004 [2]: biological_process unknown	243	243	3731	768	7887	10.31	10.41	0.0	0.0	0610012D09Rik 0610040D20Rik 0610042I15Rik 1110004F10Rik 1700020D05Rik 1810043G02Rik 2410003P15Rik 2410008J05Rik 2610016C23Rik 4930451A13Rik 4930550L24Rik 4932416A11Rik 4933426K21Rik A330049M08Rik A630054L15Rik AF155546 AL033314 AW494914 Aamp Abhd2 Abpb Acbd6 Actn1 Actr8 Akr1a4 Aldrl6 Ammecr1 Ankrd24 Ankrd27 Anxa9 Ap2s1 Apoa1bp Apob48r Arch Arcn1 Arhgap4 Arhgap9 Arhgef16 Arhgef3 Arhgef5 Arid2 Arpc…
43	GO:0000279 [6]: M phase	75	75	3899	64	8591	9.94	10.41	17.38	12.98	2810406C15Rik Anapc11 Boll Brca1 Brrn1 Bub1 Bub1b Calr Ccdc5 Ccna1 Ccna2 Ccnb1-rs1 Ccnb2 Ccnb3 Ccnf Ccnk Cdc20 Cdc23 Cdc25a Cdc25c Cdc27 Cdc2a Cdc6 Cdca1 Cdk2 Cenph Centd3 Cetn1 Cetn2 Chc1 Chfr Cryaa Dazl Dmc1h Fanca Fzr1 Incenp Kif11 Kntc2 Mad2l1 Mki67 Mlh1 Mre11a Msh3 Msh5 Nde1 Nedd9 Nek1 Nek2 Nek3 Nek4 Nusap1 Pafah1b1 Pes1 Pms2 Psmd13 Pttg1 Rad51 Rbm7 Rec8L1 Rgs14 Rpa1 Sirt2 Smc1l2 Spag5 Spin …
44	GO:0008283 [4]: cell proliferation	299	299	3675	439	8216	9.84	10.41	16.71	12.39	1810009O10Rik 2610036N15Rik 2810406C15Rik 5830426I05Rik AY036118 Adcyap1 Anapc11 Anp32b Anxa7 Apc2 Araf1 Asah2 Aurka Aurkb Aurkc B7h3 Bap1 Bcl11b Blm Bmyc Boll Brca1 Brms1 Brrn1 Btc Btg4 Bub1 Bub1b Calm2 Calm3 Calr Ccdc5 Ccna1 Ccna2 Ccnb1-rs1 Ccnb2 Ccnb3 Ccnc Ccnd3 Ccne2 Ccnf Ccnh Ccni Ccnk Ccnl1 Ccnl2 Ccnt1 Ccnt2 Cdc20 Cdc23 Cdc25a Cdc25c Cdc26 Cdc27 Cdc2a Cdc37 Cdc45l Cdc5l Cdc6 Cdca1 Cdca3 Cdc…
45	GO:0000280 [7]: nuclear division	71	71	3903	59	8596	9.74	10.41	17.19	12.84	2810406C15Rik Anapc11 Boll Brrn1 Bub1 Bub1b Calr Ccdc5 Ccna1 Ccna2 Ccnb1-rs1 Ccnb2 Ccnb3 Ccnf Ccnk Cdc20 Cdc23 Cdc25a Cdc25c Cdc27 Cdc2a Cdc6 Cdk2 Cenph Centd3 Cetn1 Cetn2 Chc1 Chfr Dazl Dmc1h Fanca Fzr1 Incenp Kntc2 Mad2l1 Mki67 Mlh1 Mre11a Msh3 Msh5 Nde1 Nedd9 Nek1 Nek2 Nek3 Nek4 Nusap1 Pafah1b1 Pes1 Pms2 Psmd13 Pttg1 Rad51 Rbm7 Rec8L1 Rgs14 Rpa1 Sirt2 Smc1l2 Spag5 Spin Spo11 Stag1 Stag3 Stmn1 …
46	GO:0006952 [5]: defense response	216	216	3758	692	7963	9.55	10.41	0.0	0.0	1700013L23Rik 9230106L14Rik 9830147J24Rik Ada Aire Ap3b1 B7h3 Bcl11a Blnk C1qa C1qb C1qg C1qr1 C3ar1 C5r1 C6 C8a C8b C9 Camp Ccl1 Ccl12 Ccl17 Ccl27 Ccl28 Ccl6 Ccl8 Ccl9 Ccnd3 Ccr1 Ccr1l1 Ccr2 Ccr3 Ccr4 Ccr5 Ccr9 Cd14 Cd22 Cd72 Cd80 Cd86 Cd8b1 Cebpb Cfi Chi3l3 Clec2i Clec7a Crip3 Crp Csf3r Cxcl14 Cxcl16 Cxcr4 Daf1 Dbnl Defb10 Defb11 Defb2 Defb7 Defb8 Defcr-rs1 Defcr-rs7 Defcr3 Dock2 Eda Egr1 Emr1 …
47	GO:0006259 [5]: DNA metabolism	182	182	3792	239	8416	8.57	10.41	15.61	11.33	1700113O17Rik 2510005D08Rik 2610036N15Rik 2700075B01Rik 5730410I19Rik Actl6a Actl6b Ahcy Apex1 Aptx Ard1 Arid1a Asf1b Atrx Aurkb Banf1 Bat8 Baz1b Baz2a Bcap37 Blm Brca1 C230052I12Rik Cbx1 Cbx2 Cbx5 Cbx8 Ccne2 Cdc45l Cdc6 Cdyl Chaf1b Chd4 Ctgf Dclre1a Dffa Dmc1h Dnase1 Dnase2a Dnase2b Dnmt1 Dnmt3a Dnmt3b Dntt Dut Ercc2 Ercc5 Ezh2 Fanca Fancc G22p1 Gtf2h3 Gtf2h4 H1f0 H2afv H2afx H2afy Hat1 Hdac11 H…
48	GO:0006950 [4]: response to stress	191	191	3783	616	8039	8.24	10.41	0.0	0.0	1700013L23Rik 4833428E21Rik A030005K14Rik Aire Apex1 Aptx Atrx B7h3 Brca1 Btg2 C1qa C1qb C1qg C230052I12Rik C3ar1 C5r1 C6 C8a C8b C9 Camp Casp1 Ccl12 Ccl17 Ccl8 Ccr1 Ccr2 Ccr4 Cd14 Cd72 Cfi Chaf1b Chek1 Chi3l3 Clec2i Crhr1 Crp Csen Csf3r Daf1 Dbh Dclre1a Defb2 Defb8 Defcr3 Dmc1h Dnajb3 Dock2 Edem1 Epx Ercc2 Ercc5 F8 Fanca Fancc Fcer1g Fcgr1 Fcgr3 Foxa3 Fv1 G22p1 Gab1 Gca Gpx2 Gpx6 Gtf2h3 Gtf2h4 G…
49	GO:0006820 [6]: anion transport	71	71	3903	63	8592	8.17	10.41	15.58	11.33	C1qa C1qb C1qg C1ql3 Clca1 Clca2 Clcn2 Clcn3 Clcn5 Clcn7 Clcnkb Clic3 Clns1a Col10a1 Col11a1 Col11a2 Col1a1 Col1a2 Col3a1 Col4a1 Col4a2 Col8a1 Col9a1 Col9a2 Eda Emid1 Emid2 Fubp1 Gabra1 Gabra6 Gabrb1 Gabrb2 Gabrb3 Gabrd Gabre Gabrg2 Gabrg3 Gabrr1 Gabrr2 Glra1 Glra4 Mbl1 Mbl2 Mpst Msr1 P2ry6 Pres Prkwnk4 Sftpd Slc10a2 Slc12a1 Slc12a3 Slc16a3 Slc16a8 Slc17a1 Slc20a2 Slc22a18 Slc22a7 Slc26a1 Slc26a2…
50	GO:0000067 [6]: DNA replication and chromosome cycle	64	64	3910	55	8600	7.46	10.41	14.9	10.69	2610036N15Rik 2810406C15Rik Blm Brca1 Brrn1 Ccne2 Cdc45l Cdc6 Cenph Chaf1b Dntt Dut Fhit Lig1 Lig3 Mad2l1 Mcm2 Mcm3 Mcm4 Mcm5 Mcm6 Mcm7 Mlh1 Msh3 Msh5 Nek2 Nfib Nfic Nfix Nusap1 Orc1l Orc4l Orc5l Pms2 Pola1 Pola2 Polb Pold1 Pole2 Polg2 Poli Polk Poll Polm Pparbp Prim1 Prim2 Pttg1 Rbbp4 Rfc2 Rfc3 Rfc4 Rfc5 Rpa1 Rpa2 Rrm1 Rrm2 Set Smc1l2 Stag1 Stag3 Tert Top2a Top3a
51	GO:0007049 [5]: cell cycle	229	229	3745	329	8326	7.31	10.41	14.21	10.03	1810009O10Rik 2610036N15Rik 2810406C15Rik Adcyap1 Anapc11 Anp32b Apc2 Araf1 Aurka Aurkb Aurkc Blm Bmyc Boll Brca1 Brms1 Brrn1 Btc Btg4 Bub1 Bub1b Calm2 Calm3 Calr Ccdc5 Ccna1 Ccna2 Ccnb1-rs1 Ccnb2 Ccnb3 Ccnc Ccnd3 Ccne2 Ccnf Ccnh Ccni Ccnk Ccnl1 Ccnl2 Ccnt1 Ccnt2 Cdc20 Cdc23 Cdc25a Cdc25c Cdc27 Cdc2a Cdc37 Cdc45l Cdc6 Cdca1 Cdk2 Cdk2ap1 Cdk4 Cdk5 Cdk7 Cdkn2b Cdkn2d Cenph Centd3 Cetn1 Cetn2 Chaf1b…
52	GO:0000910 [5]: cytokinesis	59	59	3915	51	8604	6.3	10.01	13.74	9.59	1810009O10Rik Anapc11 Ccdc5 Ccna1 Ccna2 Ccnb1-rs1 Ccnb2 Ccnb3 Ccnc Ccnd3 Ccne2 Ccnf Ccni Ccnk Ccnl1 Ccnl2 Ccnt1 Ccnt2 Cdc20 Cdc23 Cdc25a Cdc25c Cdc26 Cdc27 Cdc2a Cdc5l Cdc6 Cdca3 Cdca5 Cdca7 Cdk2 Cdk4 Cdk5 Cdk7 Cetn1 Cetn2 Cks2 Ftsj2 Fzr1 Grid2ip Incenp Lig1 Lig3 Nek1 Nek2 Nek3 Nusap1 Pafah1b1 Pard3 Ppp1cc Prc1 Pstpip1 Sept1 Sept2 Sept3 Sept6 Spag5 Tnk1 Ube2c
53	GO:0007242 [5]: intracellular signaling cascade	265	265	3709	406	8249	5.71	9.5	12.49	8.46	2210403B10Rik 4930449I24Rik 4930544G11Rik 4933421I07Rik 5430435G22Rik 5830461H18Rik 9130017C17Rik AI586015 AW049765 AW742319 Adcy2 Adcy6 Adcy7 Adcy8 Adcy9 Adcyap1 Adora2a Adra2b Agrp Araf1 Arf1 Arf4l Arf5 Arfip2 Arfrp1 Arhgap1 Arhgef1 Arhgef2 Arhgef7 Arl4 Arl5 Asb15 Asb17 Asb3 Asb4 Asb5 Asb6 Asb8 Baiap1 Blk Blnk Brap Car8 Ccl28 Cdc42ep4 Cdc42ep5 Cdc42se1 Centa2 Chrm3 Cipp Cit Clnk Cnih3 Crkl Csk …
54	GO:0006955 [4]: immune response	171	171	3803	541	8114	5.59	9.31	0.0	0.0	1700013L23Rik 9830147J24Rik Ada Aire Ap3b1 B7h3 Bcl11a C1qa C1qb C1qg C3ar1 C5r1 C6 C8a C8b C9 Ccl1 Ccl12 Ccl17 Ccl27 Ccl28 Ccl6 Ccl8 Ccl9 Ccnd3 Ccr1 Ccr2 Ccr4 Cd14 Cd72 Cd8b1 Cebpb Cfi Chi3l3 Clec2i Clec7a Crip3 Crp Csf3r Cxcl14 Cxcl16 Cxcr4 Daf1 Dbnl Dock2 Eda Egr1 F8 Fcamr Fcer1g Fcgr1 Fcgr3 Fyb G1p2 Gca H2-Bl H2-D1 H2-D4 H2-DMa H2-DMb1 H2-Eb1 H2-M10.1 H2-M9 H2-Q1 H2-T23 H2-T24 H28 Hfe Hlxb9 H…
55	GO:0015698 [7]: inorganic anion transport	59	59	3915	53	8602	5.55	9.31	12.96	8.84	C1qa C1qb C1qg C1ql3 Clca1 Clca2 Clcn2 Clcn3 Clcn5 Clcn7 Clcnkb Clic3 Clns1a Col10a1 Col11a1 Col11a2 Col1a1 Col1a2 Col3a1 Col4a1 Col4a2 Col8a1 Col9a1 Col9a2 Eda Emid1 Emid2 Fubp1 Gabra1 Gabra6 Gabrb1 Gabrb2 Gabrb3 Gabrd Gabre Gabrg2 Gabrg3 Gabrr1 Gabrr2 Glra1 Glra4 Mbl1 Mbl2 Mpst Msr1 P2ry6 Pres Prkwnk4 Sftpd Slc12a1 Slc12a3 Slc17a1 Slc20a2 Slc26a1 Slc26a2 Slc26a3 Slc26a4 Slc34a2 Tst
56	GO:0044249 [5]: cellular biosynthesis	312	312	3662	498	8157	5.25	9.03	11.94	7.94	0610012D14Rik 1110013G13Rik 2310020P08Rik 2410018C20Rik 2610012O22Rik 2610209A20Rik 3230401I01Rik 5730427N09Rik 9530090G24Rik Abca1 Ada Adcy2 Adcy6 Adcy7 Adcy8 Adcy9 Adsl Agc1 Akr1d1 Alg12 Alox12 Alox15 Alox15b Alox5ap Ang1 Arbp Asl Ass1 Atf3 Atp5f1 Atp5g1 Atp5g2 Atp5j2 Atp5l Atp5o Atp6v0b Atp6v0c Atp6v1a1 Atp6v1b1 Atp6v1c1 Atp6v1d Atp6v1f Atp6v1g1 Atp6v1g2 B3galt4 B3galt6 B3gnt3 B3gnt5 B4galt1 B…
57	GO:0006486 [8]: protein amino acid glycosylation	39	39	3935	27	8628	5.1	8.8	12.65	8.56	9530090G24Rik Alg12 B3galt4 B3galt6 B3gnt3 B3gnt5 C1galt1 Dad1 Ddost Dpagt1 Edem1 Fut4 Fut7 Galnt1 Galnt10 Galnt2 Galnt7 Ganab Gcnt3 Gcs1 Itm1 Man1a Man1b Ogt Pomt1 Pomt2 Prkcsh Rpn1 St3gal3 St3gal5 St6gal1 St6galnac1 St6galnac2 St6galnac4 St6galnac6 St8sia1 St8sia2 St8sia3 St8sia5
58	GO:0006260 [6]: DNA replication	51	51	3923	43	8612	5.07	8.8	12.52	8.46	2610036N15Rik Blm Ccne2 Cdc45l Cdc6 Chaf1b Dntt Dut Lig1 Lig3 Mcm2 Mcm3 Mcm4 Mcm5 Mcm6 Mcm7 Mlh1 Msh3 Msh5 Nfib Nfic Nfix Orc1l Orc4l Orc5l Pms2 Pola1 Pola2 Polb Pold1 Pole2 Polg2 Poli Polk Poll Polm Pparbp Prim1 Prim2 Rbbp4 Rfc2 Rfc3 Rfc4 Rfc5 Rpa1 Rpa2 Rrm1 Rrm2 Set Tert Top3a
59	GO:0009058 [4]: biosynthesis	321	321	3653	525	8130	4.17	7.67	10.8	6.92	0610012D14Rik 1110013G13Rik 2310020P08Rik 2410018C20Rik 2610012O22Rik 2610209A20Rik 3110049J23Rik 3230401I01Rik 5730427N09Rik 9530090G24Rik Abca1 Ada Adcy2 Adcy6 Adcy7 Adcy8 Adcy9 Adsl Agc1 Akr1d1 Alg12 Alox12 Alox15 Alox15b Alox5ap Ang1 Arbp Asl Ass1 Atf3 Atp5f1 Atp5g1 Atp5g2 Atp5j2 Atp5l Atp5o Atp6v0b Atp6v0c Atp6v1a1 Atp6v1b1 Atp6v1c1 Atp6v1d Atp6v1f Atp6v1g1 Atp6v1g2 B3galt4 B3galt6 B3gnt3 B3…
60	GO:0044248 [5]: cellular catabolism	258	258	3716	408	8247	3.84	7.39	10.55	6.71	1300002A08Rik 1700040I03Rik 2310015I08Rik 2310051M13Rik 3110056O03Rik 5430435G22Rik A530088I07Rik Abat Abhd4 Ace Ace2 Ache Acr Acy1 Adam12 Adam17 Adam18 Adam1b Adam21 Adam24 Adam26 Adam28 Adamts10 Adamts15 Adamts8 Adcy8 Ahcy Amacr Anpep Apeh Arg1 Arih2 Asah3 Asl BC051244 Bace1 Bap1 Bcat2 Bhmt Blmh Bpgm Btrc Cant1 Capn10 Capn5 Capn6 Capn8 Capn9 Casp1 Casp12 Casp14 Casp2 Casp7 Casp8 Cblc Cfi Cnp1 C…
61	GO:0050794 [3]: regulation of cellular process	226	226	3748	348	8307	3.84	7.28	10.61	6.75	AY036118 Ap3b1 Apbb3 Apex1 Api5 Arhgap8 Arrb2 Aspscr1 Atoh1 B7h3 Bag1 Bag4 Bak1 Bap1 Bat3 Bcl11b Bcl2l11 Bcl2l14 Bcl2l2 Bclaf1 Bfar Bid Biklk Birc1b Birc5 Bmf Bnipl Brca1 Btg2 Cadps2 Card14 Casp1 Casp12 Casp14 Casp2 Casp7 Casp8 Catnbip1 Ccr2 Cdc42se1 Cdca7 Cdk4 Cdk5 Cebpa Cebpb Cfdp1 Clec2g Clec7a Cml1 Cml2 Cml3 Cml4 Cradd Crip2 Ctgf Cxcr4 D0H4S114 D17Wsu104e Dad1 Dap Dap3 Dbnl Dedd Dedd2 Dffa Dh…
62	GO:0009101 [7]: glycoprotein biosynthesis	40	40	3934	31	8624	3.82	7.28	11.32	7.34	9530090G24Rik Alg12 B3galt4 B3galt6 B3gnt3 B3gnt5 C1galt1 Dad1 Ddost Dpagt1 Edem1 Fut4 Fut7 Galnt1 Galnt10 Galnt2 Galnt7 Ganab Gcnt3 Gcs1 Itm1 Man1a Man1b Ogt Phlda1 Pomt1 Pomt2 Prkcsh Rpn1 St3gal3 St3gal5 St6gal1 St6galnac1 St6galnac2 St6galnac4 St6galnac6 St8sia1 St8sia2 St8sia3 St8sia5
63	GO:0007067 [8]: mitosis	48	48	3926	42	8613	3.82	7.28	11.25	7.3	2810406C15Rik Anapc11 Brrn1 Bub1 Bub1b Ccdc5 Ccna1 Ccna2 Ccnb1-rs1 Ccnb2 Ccnf Ccnk Cdc20 Cdc23 Cdc25a Cdc25c Cdc27 Cdc2a Cdc6 Cdk2 Cenph Cetn1 Cetn2 Chc1 Chfr Fzr1 Incenp Kntc2 Mad2l1 Nde1 Nedd9 Nek1 Nek2 Nek3 Nek4 Nusap1 Pafah1b1 Pes1 Pttg1 Rgs14 Sirt2 Spag5 Stag1 Stmn1 Tnk1 Tubb5 Ube2c Wee1
64	GO:0009056 [4]: catabolism	284	284	3690	459	8196	3.65	7.21	10.31	6.5	1300002A08Rik 1700040I03Rik 2310015I08Rik 2310051M13Rik 3110056O03Rik 5430435G22Rik A530088I07Rik AI132321 Abat Abhd4 Ace Ace2 Ache Acr Acy1 Adam12 Adam17 Adam18 Adam1b Adam21 Adam24 Adam26 Adam28 Adamts10 Adamts15 Adamts8 Adcy8 Ahcy Amacr Anpep Apeh Apoc2 Arg1 Arih2 Asah3 Asl BC051244 Bace1 Bap1 Bcat2 Bhmt Blmh Bpgm Btrc Cant1 Capn10 Capn5 Capn6 Capn8 Capn9 Casp1 Casp12 Casp14 Casp2 Casp7 Casp8 …
65	GO:0006281 [6]: DNA repair	63	63	3911	65	8590	3.53	7.03	10.84	6.94	Apex1 Aptx Atrx Brca1 C230052I12Rik Chaf1b Dclre1a Dmc1h Ercc2 Ercc5 Fanca Fancc G22p1 Gtf2h3 Gtf2h4 H2afx Hspa1a Lig1 Lig3 Mbd4 Mgmt Mlh1 Mll Mpg Mre11a Msh3 Msh5 Mus81 Mutyh Nthl1 Ogg1 Parp2 Pms2 Pnkp Polb Pold1 Polg2 Poli Polk Poll Prp19 Pttg1 Rad1 Rad50 Rad51 Rad51c Rad51l3 Rad52 Rbbp4 Recql5 Rfc5 Slk Smarca3 Srd5a2 Trex1 Trpc2 Ung Xab2 Xpa Xpc Xrcc1 Xrcc2 Xrcc4
66	GO:0000087 [7]: M phase of mitotic cell cycle	48	48	3926	43	8612	3.44	6.89	10.86	6.94	2810406C15Rik Anapc11 Brrn1 Bub1 Bub1b Ccdc5 Ccna1 Ccna2 Ccnb1-rs1 Ccnb2 Ccnf Ccnk Cdc20 Cdc23 Cdc25a Cdc25c Cdc27 Cdc2a Cdc6 Cdk2 Cenph Cetn1 Cetn2 Chc1 Chfr Fzr1 Incenp Kntc2 Mad2l1 Nde1 Nedd9 Nek1 Nek2 Nek3 Nek4 Nusap1 Pafah1b1 Pes1 Pttg1 Rgs14 Sirt2 Spag5 Stag1 Stmn1 Tnk1 Tubb5 Ube2c Wee1
67	GO:0044257 [7]: cellular protein catabolism	196	196	3778	300	8355	2.84	6.28	9.62	5.85	1300002A08Rik 1700040I03Rik 2310015I08Rik 2310051M13Rik 3110056O03Rik 5430435G22Rik A530088I07Rik Abhd4 Ace Ace2 Acr Acy1 Adam12 Adam17 Adam18 Adam1b Adam21 Adam24 Adam26 Adam28 Adamts10 Adamts15 Adamts8 Adcy8 Anpep Apeh Arih2 Bace1 Bap1 Blmh Btrc Capn10 Capn5 Capn6 Capn8 Capn9 Casp1 Casp12 Casp14 Casp2 Casp7 Casp8 Cblc Cfi Cpa1 Cpa5 Cpe Cpxm1 Cpxm2 Ctrb1 Ctrl Cts6 Cts8 Ctsc Ctsd Ctsh Ctsk Ctsm C…
68	GO:0006508 [8]: proteolysis and peptidolysis	196	196	3778	300	8355	2.84	6.28	9.62	5.85	1300002A08Rik 1700040I03Rik 2310015I08Rik 2310051M13Rik 3110056O03Rik 5430435G22Rik A530088I07Rik Abhd4 Ace Ace2 Acr Acy1 Adam12 Adam17 Adam18 Adam1b Adam21 Adam24 Adam26 Adam28 Adamts10 Adamts15 Adamts8 Adcy8 Anpep Apeh Arih2 Bace1 Bap1 Blmh Btrc Capn10 Capn5 Capn6 Capn8 Capn9 Casp1 Casp12 Casp14 Casp2 Casp7 Casp8 Cblc Cfi Cpa1 Cpa5 Cpe Cpxm1 Cpxm2 Ctrb1 Ctrl Cts6 Cts8 Ctsc Ctsd Ctsh Ctsk Ctsm C…
69	GO:0051244 [4]: regulation of cellular physiological process	168	168	3806	250	8405	2.61	6.02	9.46	5.71	AY036118 Ap3b1 Apbb3 Apex1 Api5 Arhgap8 Aspscr1 B7h3 Bag1 Bag4 Bak1 Bap1 Bat3 Bcl11b Bcl2l11 Bcl2l14 Bcl2l2 Bclaf1 Bfar Bid Biklk Birc1b Birc5 Bmf Bnipl Brca1 Btg2 Cadps2 Card14 Casp1 Casp12 Casp14 Casp2 Casp7 Casp8 Ccr2 Cdca7 Cdk4 Cdk5 Cebpa Cebpb Cfdp1 Clec7a Cradd Crip2 Cxcr4 D17Wsu104e Dad1 Dap Dap3 Dbnl Dedd Dedd2 Dffa Dhcr7 Diablo Dusp22 E2f3 Eaf2 Eda Edar Eef1a2 Egfl7 Eln Fadd Fanca Fcer1g…
70	GO:0030163 [6]: protein catabolism	201	201	3773	313	8342	2.38	5.77	9.12	5.42	1300002A08Rik 1700040I03Rik 2310015I08Rik 2310051M13Rik 3110056O03Rik 5430435G22Rik A530088I07Rik Abhd4 Ace Ace2 Acr Acy1 Adam12 Adam17 Adam18 Adam1b Adam21 Adam24 Adam26 Adam28 Adamts10 Adamts15 Adamts8 Adcy8 Anpep Apeh Arih2 Bace1 Bap1 Blmh Btrc Capn10 Capn5 Capn6 Capn8 Capn9 Casp1 Casp12 Casp14 Casp2 Casp7 Casp8 Cblc Cfi Cpa1 Cpa5 Cpe Cpxm1 Cpxm2 Ctrb1 Ctrl Cts6 Cts8 Ctsc Ctsd Ctsh Ctsk Ctsm C…
71	GO:0043285 [5]: biopolymer catabolism	202	202	3772	315	8340	2.36	5.77	9.1	5.42	1300002A08Rik 1700040I03Rik 2310015I08Rik 2310051M13Rik 3110056O03Rik 5430435G22Rik A530088I07Rik Abhd4 Ace Ace2 Acr Acy1 Adam12 Adam17 Adam18 Adam1b Adam21 Adam24 Adam26 Adam28 Adamts10 Adamts15 Adamts8 Adcy8 Anpep Apeh Arih2 Bace1 Bap1 Blmh Btrc Capn10 Capn5 Capn6 Capn8 Capn9 Casp1 Casp12 Casp14 Casp2 Casp7 Casp8 Cblc Cfi Cpa1 Cpa5 Cpe Cpxm1 Cpxm2 Ctrb1 Ctrl Cts6 Cts8 Ctsc Ctsd Ctsh Ctsk Ctsm C…
72	GO:0007275 [2]: development	579	579	3395	1059	7596	2.36	5.77	8.62	5.0	0610009B22Rik 1700017G21Rik 2510005D08Rik 2700075B01Rik 2810422M04Rik 2810428C21Rik 5830426I05Rik AI586015 AY036118 Acrbp Acvr1 Acvr1b Acvr2b Adam18 Adam24 Adam26 Adra2b Aes Agc1 Aggf1 Ahcy Aldh1a2 Ambn Amhr2 Amn Ang1 Anpep Anxa13 Ap3b1 Aph1a Aplp1 Arc Arfip2 Arfrp1 Arpc1a Ascl2 Atoh1 Atp8b3 Aurkb Azi1 B4galt1 B7h3 BC037527 Bag1 Bapx1 Barx2 Bbs2 Bcl11a Bcl11b Birc5 Bmp8b Boc Boll Brca1 Btg2 C1qtn…
73	GO:0044265 [6]: cellular macromolecule catabolism	215	215	3759	341	8314	2.18	5.51	8.88	5.22	1300002A08Rik 1700040I03Rik 2310015I08Rik 2310051M13Rik 3110056O03Rik 5430435G22Rik A530088I07Rik Abhd4 Ace Ace2 Acr Acy1 Adam12 Adam17 Adam18 Adam1b Adam21 Adam24 Adam26 Adam28 Adamts10 Adamts15 Adamts8 Adcy8 Anpep Apeh Arih2 Bace1 Bap1 Blmh Bpgm Btrc Capn10 Capn5 Capn6 Capn8 Capn9 Casp1 Casp12 Casp14 Casp2 Casp7 Casp8 Cblc Cfi Cpa1 Cpa5 Cpe Cpxm1 Cpxm2 Ctrb1 Ctrl Cts6 Cts8 Ctsc Ctsd Ctsh Ctsk C…
74	GO:0006812 [6]: cation transport	152	152	3822	225	8430	2.01	5.33	8.87	5.22	1300017J02Rik 1810010G06Rik Abcc9 Accn5 Anxa6 Atp12a Atp13a1 Atp1b1 Atp1b2 Atp1b4 Atp2a3 Atp4a Atp5f1 Atp5g1 Atp5g2 Atp5j2 Atp5l Atp5o Atp6ap2 Atp6v0a1 Atp6v0a4 Atp6v0b Atp6v0c Atp6v1a1 Atp6v1b1 Atp6v1c1 Atp6v1c2 Atp6v1d Atp6v1f Atp6v1g1 Atp6v1g2 Atp9a Cacna1d Cacna1e Cacna1g Cacna1h Cacna2d2 Cacnb1 Cacnb2 Cacnb3 Cacng1 Cacng5 Cacng6 Cacng8 Catsper1 Ccs Clic1 Cnga2 Cngb3 Cp Csen Cyp27b1 Fthl17 Gi…
75	GO:0009100 [7]: glycoprotein metabolism	40	40	3934	36	8619	1.81	5.07	9.22	5.5	9530090G24Rik Alg12 B3galt4 B3galt6 B3gnt3 B3gnt5 C1galt1 Dad1 Ddost Dpagt1 Edem1 Fut4 Fut7 Galnt1 Galnt10 Galnt2 Galnt7 Ganab Gcnt3 Gcs1 Itm1 Man1a Man1b Ogt Phlda1 Pomt1 Pomt2 Prkcsh Rpn1 St3gal3 St3gal5 St6gal1 St6galnac1 St6galnac2 St6galnac4 St6galnac6 St8sia1 St8sia2 St8sia3 St8sia5
76	GO:0009057 [5]: macromolecule catabolism	220	220	3754	354	8301	1.79	5.07	8.45	4.85	1300002A08Rik 1700040I03Rik 2310015I08Rik 2310051M13Rik 3110056O03Rik 5430435G22Rik A530088I07Rik Abhd4 Ace Ace2 Acr Acy1 Adam12 Adam17 Adam18 Adam1b Adam21 Adam24 Adam26 Adam28 Adamts10 Adamts15 Adamts8 Adcy8 Anpep Apeh Arih2 Bace1 Bap1 Blmh Bpgm Btrc Capn10 Capn5 Capn6 Capn8 Capn9 Casp1 Casp12 Casp14 Casp2 Casp7 Casp8 Cblc Cfi Cpa1 Cpa5 Cpe Cpxm1 Cpxm2 Ctrb1 Ctrl Cts6 Cts8 Ctsc Ctsd Ctsh Ctsk C…
77	GO:0009059 [5]: macromolecule biosynthesis	204	204	3770	325	8330	1.64	4.89	8.32	4.75	1110013G13Rik 2310020P08Rik 2410018C20Rik 2610012O22Rik 3230401I01Rik 5730427N09Rik 9530090G24Rik Abca1 Agc1 Alg12 Ang1 Arbp Atf3 B3galt4 B3galt6 B3gnt3 B3gnt5 B4galt1 B7h3 BC003885 BC027073 Boll C1galt1 Cdh16 Cebpb Cic Clec7a Cmas Cubn D3Bwg0562e D4st1 Dad1 Dalrd3 Dazl Ddost Ddx1 Ddx48 Dpagt1 Dpm2 Edem1 Eef1a1 Eef1a2 Eefsec Eif2ak1 Eif2b2 Eif2b4 Eif2s1 Eif3s12 Eif3s2 Eif3s4 Eif3s6 Eif4b Fars1 Fa…
78	GO:0006793 [5]: phosphorus metabolism	232	232	3742	379	8276	1.57	4.84	8.2	4.66	2610018G03Rik Acvr1 Acvr1b Acvr2b Acvrl1 Adrbk1 Amhr2 Araf1 Atp5f1 Atp5g1 Atp5g2 Atp5l Atp5o Atp6v0b Atp6v0c Atp6v1a1 Atp6v1c1 Atp6v1d Atp6v1f Aurka Aurkb Aurkc Blk Bub1 Bub1b Camk1 Camk1g Camk4 Camkk1 Cask Ccrk Cdc25a Cdc25c Cdc2a Cdk2 Cdk4 Cdk5 Cdk7 Chek1 Chek2 Cit Clk2 Clk3 Clk4 Csf1r Csk Csnk1g2 Csnk2a1 Dapk1 Dapk2 Dapk3 Dcamkl1 Ddr1 Dusp13 Dusp18 Dusp19 Dusp22 Dusp3 Dusp6 Dusp7 Dusp8 Dyrk3 E…
79	GO:0006796 [6]: phosphate metabolism	232	232	3742	379	8276	1.57	4.84	8.2	4.66	2610018G03Rik Acvr1 Acvr1b Acvr2b Acvrl1 Adrbk1 Amhr2 Araf1 Atp5f1 Atp5g1 Atp5g2 Atp5l Atp5o Atp6v0b Atp6v0c Atp6v1a1 Atp6v1c1 Atp6v1d Atp6v1f Aurka Aurkb Aurkc Blk Bub1 Bub1b Camk1 Camk1g Camk4 Camkk1 Cask Ccrk Cdc25a Cdc25c Cdc2a Cdk2 Cdk4 Cdk5 Cdk7 Chek1 Chek2 Cit Clk2 Clk3 Clk4 Csf1r Csk Csnk1g2 Csnk2a1 Dapk1 Dapk2 Dapk3 Dcamkl1 Ddr1 Dusp13 Dusp18 Dusp19 Dusp22 Dusp3 Dusp6 Dusp7 Dusp8 Dyrk3 E…
80	GO:0008104 [4]: protein localization	196	196	3778	313	8342	1.27	4.52	7.96	4.5	1110032D12Rik 2300004C15Rik 2310079P12Rik 2610042O14Rik 4632408A20Rik 5430435G22Rik 5930412E23Rik 9130017C17Rik AI848100 Akap10 Akap12 Akap3 Akap4 Ap1b1 Ap1g2 Ap1m2 Ap1s1 Ap2a1 Ap2a2 Ap2b1 Ap2m1 Ap3b1 Ap3s2 Ap4m1 Apba3 Arf1 Arf4l Arf5 Arfgap3 Arfrp1 Arid5a Arl4 Arl5 Arl6ip1 Aspscr1 Bbs2 Blzf1 C330016O10Rik C730036D15Rik Ccnb1-rs1 Cdc5l Cog1 Cog4 Cog6 Copb1 Copb2 Cope Copg Copz1 Copz2 D030051N19Ri…
81	GO:0009719 [4]: response to endogenous stimulus	69	69	3905	85	8570	0.88	4.16	8.03	4.54	Agrp Apex1 Aptx Atrx Brca1 Btg2 C230052I12Rik Chaf1b Chek1 Dclre1a Dmc1h Ercc2 Ercc5 Fanca Fancc G22p1 Gtf2h3 Gtf2h4 H2afx Hspa1a Hus1 Lig1 Lig3 Mbd4 Mgmt Mif Mlh1 Mll Mpg Mre11a Msh3 Msh5 Mus81 Mutyh Nthl1 Ogg1 Parp2 Pms2 Pnkp Polb Pold1 Polg2 Poli Polk Poll Prp19 Pttg1 Rad1 Rad50 Rad51 Rad51c Rad51l3 Rad52 Rbbp4 Recql5 Ren1 Rfc5 Slk Smarca3 Srd5a2 Trex1 Trpc2 Ung Xab2 Xpa Xpc Xrcc1 Xrcc2 Xrcc4
82	GO:0006817 [8]: phosphate transport	26	26	3948	19	8636	0.83	4.04	8.37	4.78	C1qa C1qb C1qg C1ql3 Col10a1 Col11a1 Col11a2 Col1a1 Col1a2 Col3a1 Col4a1 Col4a2 Col8a1 Col9a1 Col9a2 Eda Emid1 Emid2 Fubp1 Mbl1 Mbl2 Msr1 Sftpd Slc17a1 Slc20a2 Slc34a2
83	GO:0006974 [5]: response to DNA damage stimulus	67	67	3907	82	8573	0.81	4.04	7.96	4.5	Apex1 Aptx Atrx Brca1 Btg2 C230052I12Rik Chaf1b Chek1 Dclre1a Dmc1h Ercc2 Ercc5 Fanca Fancc G22p1 Gtf2h3 Gtf2h4 H2afx Hspa1a Hus1 Lig1 Lig3 Mbd4 Mgmt Mif Mlh1 Mll Mpg Mre11a Msh3 Msh5 Mus81 Mutyh Nthl1 Ogg1 Parp2 Pms2 Pnkp Polb Pold1 Polg2 Poli Polk Poll Prp19 Pttg1 Rad1 Rad50 Rad51 Rad51c Rad51l3 Rad52 Rbbp4 Recql5 Rfc5 Slk Smarca3 Srd5a2 Trex1 Trpc2 Ung Xab2 Xpa Xpc Xrcc1 Xrcc2 Xrcc4
84	GO:0006468 [8]: protein amino acid phosphorylation	179	179	3795	285	8370	0.8	4.04	7.49	4.08	2610018G03Rik Acvr1 Acvr1b Acvr2b Acvrl1 Adrbk1 Amhr2 Araf1 Aurka Aurkb Aurkc Blk Bub1 Bub1b Camk1 Camk1g Camk4 Camkk1 Cask Ccrk Cdc2a Cdk2 Cdk4 Cdk5 Cdk7 Chek1 Chek2 Cit Clk2 Clk3 Clk4 Csf1r Csk Csnk1g2 Csnk2a1 Dapk1 Dapk2 Dapk3 Dcamkl1 Ddr1 Dyrk3 Eif2ak1 Eif2ak4 Epha1 Epha2 Epha3 Epha4 Epha5 Epha8 Ephb2 Ephb3 Ephb4 Ephb6 Fes Fgfr4 Fgr Flt4 Frk Gak Gmfg Grk1 Gsg2 Havcr2 Hck Hunk Hus1 Ikbke Insr …
85	GO:0030001 [7]: metal ion transport	121	121	3853	177	8478	0.79	4.04	7.67	4.23	1300017J02Rik Abcc9 Accn5 Anxa6 Atp12a Atp1b1 Atp1b2 Atp1b4 Atp2a3 Atp4a Cacna1d Cacna1e Cacna1g Cacna1h Cacna2d2 Cacnb1 Cacnb2 Cacnb3 Cacng1 Cacng5 Cacng6 Cacng8 Catsper1 Ccs Clic1 Cnga2 Cngb3 Cp Csen Cyp27b1 Fthl17 Gif Gria1 Gria2 Gria3 Gria4 Grik1 Grin1 Hcn1 Hcn2 Kcna3 Kcna7 Kcnab3 Kcnc3 Kcnd1 Kcnd2 Kcnd3 Kcne1 Kcne3 Kcnj10 Kcnj11 Kcnj15 Kcnj3 Kcnj8 Kcnk1 Kcnk13 Kcnk5 Kcnma1 Kcnmb1 Kcnmb2 Kcnn…
86	GO:0005975 [5]: carbohydrate metabolism	120	120	3854	177	8478	0.53	3.78	7.39	4.01	2610036D13Rik 9530090G24Rik Aco2 Agc1 Akr7a5 Aldh1b1 Alox15 Atf3 B3galt6 B4galt1 B4galt5 B4galt6 B4galt7 BC023151 Bpgm Brca1 Chi3l1 Chst2 Cmah Cmas Col11a1 Ctbs D3Bwg0562e D4st1 Dcxr Epm2a Fbp1 Fut1 G6pc G6pd2 Gaa Galt Ganab Gba Gbgt1 Gcs1 Ggta1 Gk-rs1 Gk2 Glb1 Gne Gpd1 Gyk Gys1 Hexb Hk1 Hs2st1 Hyal2 Impa1 Impa2 Inpp5a Ins1 Isyna1 Itih1 Itpka Lalba Ldh1 Ldh3 Lrrc16 Lyzl1 Lyzl4 Lyzs Lzp-s Man1a Ma…
87	GO:0009117 [6]: nucleotide metabolism	66	66	3908	82	8573	0.45	3.68	7.58	4.15	2310020P08Rik Ada Adcy2 Adcy6 Adcy7 Adcy8 Adcy9 Adsl Ak5 Ampd2 Atp5f1 Atp5g1 Atp5g2 Atp5j2 Atp5l Atp5o Atp6v0b Atp6v0c Atp6v1a1 Atp6v1b1 Atp6v1c1 Atp6v1d Atp6v1f Atp6v1g1 Atp6v1g2 Cant1 Cngb3 Cnp1 Dcxr Dut Enpp1 Entpd2 Gart Gmpr2 Gucy2c Itpa Kynu Mthfd1 Ncf1 Ncf2 Nme1 Nme3 Nme4 Nme5 Nme6 Nme7 Nmnat1 Nppc Nt5c Nt5e Nt5m Nudt1 Otc Papss1 Pgd Pgls Pigo Prps2 Prpsap2 Qprt Rrm2 Smfn Thtpa Tifp39 Tpi1 …
88	GO:0015031 [5]: protein transport	185	185	3789	301	8354	0.3	3.52	6.94	3.64	1110032D12Rik 2300004C15Rik 2310079P12Rik 2610042O14Rik 4632408A20Rik 5430435G22Rik 5930412E23Rik 9130017C17Rik AI848100 Akap12 Ap1b1 Ap1g2 Ap1m2 Ap1s1 Ap2a1 Ap2a2 Ap2b1 Ap2m1 Ap3b1 Ap3s2 Ap4m1 Apba3 Arf1 Arf4l Arf5 Arfgap3 Arfrp1 Arid5a Arl4 Arl5 Arl6ip1 Aspscr1 Blzf1 C330016O10Rik C730036D15Rik Ccnb1-rs1 Cdc5l Cog1 Cog4 Cog6 Copb1 Copb2 Cope Copg Copz1 Copz2 D030051N19Rik Eda Edar Exoc7 Folr1 F…
89	GO:0030154 [3]: cell differentiation	131	131	3843	199	8456	0.29	3.52	7.1	3.77	AI586015 Acrbp Anxa13 Ap3b1 Ascl2 Atoh1 B7h3 Bag1 Barx2 Bbs2 Bcl11a Btg2 Casp8 Ccr1 Cebpa Cebpb Chx10 Clec2g Crb3 Ctgf Cutl1 Dhcr7 Dll3 Dll4 Dlx1 Dlx2 Dnase2a Dock2 Eda Edar Edn3 Ednrb Efna1 Egr1 Elavl3 Epha2 Ezh2 F730004D16Rik Fgf5 Fkbp8 Foxg1 Foxk1 Foxn1 Fscn3 Gab3 Gabrr2 Gal3st1 Gata3 Gmpr2 H2-DMa Hes1 Hes6 Hey1 Hey2 Hps1 Hps4 Hs1bp3 Icsbp1 Ifrd2 Ii Il11ra1 Il15 Il7 Inpp5d Lmx1a Lmx1b Lnk Map2…
90	GO:0016310 [7]: phosphorylation	193	193	3781	317	8338	0.24	3.47	6.85	3.57	2610018G03Rik Acvr1 Acvr1b Acvr2b Acvrl1 Adrbk1 Amhr2 Araf1 Atp5f1 Atp5g1 Atp5g2 Atp5l Atp5o Atp6v0b Atp6v0c Atp6v1a1 Atp6v1c1 Atp6v1d Atp6v1f Aurka Aurkb Aurkc Blk Bub1 Bub1b Camk1 Camk1g Camk4 Camkk1 Cask Ccrk Cdc2a Cdk2 Cdk4 Cdk5 Cdk7 Chek1 Chek2 Cit Clk2 Clk3 Clk4 Csf1r Csk Csnk1g2 Csnk2a1 Dapk1 Dapk2 Dapk3 Dcamkl1 Ddr1 Dyrk3 Eif2ak1 Eif2ak4 Epha1 Epha2 Epha3 Epha4 Epha5 Epha8 Ephb2 Ephb3 Eph…
91	GO:0006284 [7]: base-excision repair	10	10	3964	2	8653	0.22	3.47	8.05	4.55	Mbd4 Mpg Mutyh Nthl1 Ogg1 Parp2 Polb Pold1 Poll Rad51l3
92	GO:0045184 [5]: establishment of protein localization	186	186	3788	304	8351	0.19	3.41	6.82	3.55	1110032D12Rik 2300004C15Rik 2310079P12Rik 2610042O14Rik 4632408A20Rik 5430435G22Rik 5930412E23Rik 9130017C17Rik AI848100 Akap12 Ap1b1 Ap1g2 Ap1m2 Ap1s1 Ap2a1 Ap2a2 Ap2b1 Ap2m1 Ap3b1 Ap3s2 Ap4m1 Apba3 Arf1 Arf4l Arf5 Arfgap3 Arfrp1 Arid5a Arl4 Arl5 Arl6ip1 Aspscr1 Blzf1 C330016O10Rik C730036D15Rik Ccnb1-rs1 Cdc5l Cog1 Cog4 Cog6 Copb1 Copb2 Cope Copg Copz1 Copz2 D030051N19Rik Eda Edar Exoc7 Folr1 F…
93	GO:0018195 [9]: peptidyl-arginine modification	7	7	3967	0	8655	0.18	3.41	8.1	4.57	Alg12 Art2b Ddost Dpagt1 Ganab Hrmt1l2 Prkcsh
94	GO:0000278 [6]: mitotic cell cycle	61	61	3913	75	8580	0.15	3.37	7.29	3.92	2810406C15Rik Anapc11 Anp32b Brrn1 Btg4 Bub1 Bub1b Ccdc5 Ccna1 Ccna2 Ccnb1-rs1 Ccnb2 Ccnf Ccnk Ccnt2 Cdc20 Cdc23 Cdc25a Cdc25c Cdc27 Cdc2a Cdc6 Cdk2 Cenph Cetn1 Cetn2 Chc1 Chek1 Chfr Foxg1 Fzr1 Gpr132 Hdac3 Incenp Kntc2 Mad2l1 Nde1 Nedd9 Nek1 Nek2 Nek3 Nek4 Nusap1 Pafah1b1 Pes1 Ppm1d Pttg1 Rgs14 Rprm Sfn Sirt2 Skp2 Slfn1 Spag5 Stag1 Stmn1 Taf10 Tnk1 Tubb5 Ube2c Wee1
95	GO:0006412 [6]: protein biosynthesis	181	181	3793	295	8360	0.12	3.37	6.76	3.5	1110013G13Rik 2310020P08Rik 2410018C20Rik 2610012O22Rik 3230401I01Rik 5730427N09Rik 9530090G24Rik Abca1 Alg12 Ang1 Arbp B3galt4 B3galt6 B3gnt3 B3gnt5 B7h3 BC003885 BC027073 Boll C1galt1 Cdh16 Cebpb Cic Clec7a Cubn Dad1 Dalrd3 Dazl Ddost Ddx1 Ddx48 Dpagt1 Edem1 Eef1a1 Eef1a2 Eefsec Eif2ak1 Eif2b2 Eif2b4 Eif2s1 Eif3s12 Eif3s2 Eif3s4 Eif3s6 Eif4b Fars1 Farslb Fau Fcer1g Fcgr3 Fut4 Fut7 Galnt1 Galnt1…
96	GO:0007126 [8]: meiosis	26	26	3948	21	8634	-0.05	0.0	7.44	4.04	Boll Calr Ccna1 Ccnb3 Centd3 Dazl Dmc1h Fanca Mki67 Mlh1 Mre11a Msh3 Msh5 Nek2 Pms2 Psmd13 Pttg1 Rad51 Rbm7 Rec8L1 Rpa1 Smc1l2 Spin Spo11 Stag3 Tsga2
97	GO:0016567 [9]: protein ubiquitination	55	55	3919	66	8589	-0.08	0.0	7.1	3.77	AL033326 Anapc11 Ankib1 Arih2 Bard1 Brap Brca1 Cbl Chfr Cnot4 Dtx3 Fbxw7 Hdac6 Lnx1 Mid2 Mkrn1 Mkrn2 Mnat1 Pja1 Pml Prp19 Rbx1 Rchy1 Rnf110 Rnf13 Rnf17 Rnf25 Rnf38 Rnf7 Rnf8 Traf4 Traip Trim10 Trim11 Trim12 Trim13 Trim2 Trim21 Trim26 Trim27 Trim28 Trim3 Trim30 Trim32 Trim34 Trim39 Trim46 Trim6 Trim8 Ube4b Ubox5 Vps11 Wwp1 Zc3hdc5 Zfpl1
98	GO:0016055 [6]: Wnt receptor signaling pathway	42	42	3932	45	8610	-0.1	0.0	7.19	3.84	Aes Apc2 Bcl9 Catnbip1 Csnk2a1 Csnk2b Dkk1 Dkk3 Dvl3 Fbxw4 Frzb Fzd1 Fzd2 Fzd3 Fzd6 Fzd9 Kremen1 Ldb1 Lef1 Lrp5 Lrp6 Pitx2 Ror2 Sfrp2 Six3 Slc9a3r1 Tcf7 Tcf7l2 Tle1 Tle2 Tle3 Tle6 Wisp1 Wnt16 Wnt2b Wnt3 Wnt5a Wnt5b Wnt7b Wnt8a Wnt8b Wnt9a
99	GO:0015672 [7]: monovalent inorganic cation transport	92	92	3882	132	8523	-0.34	0.0	6.58	3.33	Abcc9 Accn5 Atp12a Atp1b1 Atp1b2 Atp1b4 Atp4a Atp5f1 Atp5g1 Atp5g2 Atp5j2 Atp5l Atp5o Atp6ap2 Atp6v0a1 Atp6v0a4 Atp6v0b Atp6v0c Atp6v1a1 Atp6v1b1 Atp6v1c1 Atp6v1c2 Atp6v1d Atp6v1f Atp6v1g1 Atp6v1g2 Cnga2 Cngb3 Csen Gria1 Gria2 Gria3 Gria4 Grik1 Grin1 Hcn1 Hcn2 Kcna3 Kcna7 Kcnab3 Kcnc3 Kcnd1 Kcnd2 Kcnd3 Kcne1 Kcne3 Kcnj10 Kcnj11 Kcnj15 Kcnj3 Kcnj8 Kcnk1 Kcnk13 Kcnk5 Kcnma1 Kcnmb1 Kcnmb2 Kcnn3 Kcnn…
100	GO:0006959 [5]: humoral immune response	32	32	3942	124	8531	-0.62	0.0	0.0	0.0	1700013L23Rik Aire C1qa C1qb C1qg C3ar1 C5r1 C6 C8a C8b C9 Ccr2 Cd72 Cfi Daf1 Dock2 Fcer1g Gca H2-DMa Hlxb9 Igll1 Ii Inpp5d Klra2 Masp1 Mbl1 Mbl2 Pirb Pou2f2 Prkcd Serping1 Tnfsf13
101	GO:0016192 [5]: vesicle-mediated transport	99	99	3875	148	8507	-0.8	0.0	6.05	2.87	0610009B22Rik 4933421I07Rik AI642036 Abca1 Ap1b1 Ap1g2 Ap1m2 Ap1s1 Ap2a1 Ap2a2 Ap2b1 Ap2m1 Ap3b1 Ap3s2 Ap4m1 Aplp1 Arf4l Asgr2 Bin3 Blzf1 Cadps2 Cav3 Cd209a Cd209e Clcn5 Clec7a Coro1c Cubn Dbnl Elmo1 Elmo2 Eps15-rs Exoc7 Fcer1g Fcgr1 Fcgr3 Gga1 Gosr2 Hip1r Hras1 Lman1 Lrba Lrp10 Lrp1b Lrp4 Lrp5 Lrp6 Lrp8 Lyst Mfge8 Mrc2 Msr1 Muted Pacs1 Pacsin1 Pld2 Pldn Pstpip1 Ptx3 Rab27a Rab3a Rab3c Rab3d Rab4…
102	GO:0006163 [7]: purine nucleotide metabolism	32	32	3942	32	8623	-0.85	0.0	6.51	3.27	2310020P08Rik Ada Adsl Ak5 Ampd2 Atp5f1 Atp5g1 Atp5g2 Atp5j2 Atp5l Atp5o Atp6v0b Atp6v0c Atp6v1a1 Atp6v1b1 Atp6v1c1 Atp6v1d Atp6v1f Atp6v1g1 Atp6v1g2 Entpd2 Gart Gmpr2 Mthfd1 Nme1 Nme3 Nme4 Nme5 Nme6 Nme7 Nudt1 Papss1
103	GO:0006518 [5]: peptide metabolism	6	6	3968	0	8655	-0.97	0.0	6.94	3.64	Pam Sec11l1 Sec11l3 Spcs1 Spcs2 Thop1
104	GO:0046907 [5]: intracellular transport	176	176	3798	298	8357	-1.09	0.0	5.44	2.43	0610009B22Rik 1110032D12Rik 2300004C15Rik 2310079P12Rik 4632408A20Rik 5930412E23Rik AI848100 Actr10 Akap12 Ap1b1 Ap1g2 Ap1m2 Ap1s1 Ap2a1 Ap2a2 Ap2b1 Ap2m1 Ap3b1 Ap3s2 Ap4m1 Arf1 Arf4l Arf5 Arid5a Arl4 Arl5 Arl6ip1 Aspscr1 Atp6v0c Bicd2 Blzf1 C330016O10Rik C730036D15Rik Camk1 Camk4 Casc3 Ccnb1-rs1 Cdc5l Copb2 Cope Copg Copz1 Copz2 Dbpht1 Dnahc5 Dnchc1 Dncic2 Eda Edar Folr1 Fxc1 Gga1 Gosr2 Gphn Hao…
105	GO:0009259 [7]: ribonucleotide metabolism	30	30	3944	30	8625	-1.18	0.0	6.18	2.97	Ada Adsl Ak5 Atp5f1 Atp5g1 Atp5g2 Atp5j2 Atp5l Atp5o Atp6v0b Atp6v0c Atp6v1a1 Atp6v1b1 Atp6v1c1 Atp6v1d Atp6v1f Atp6v1g1 Atp6v1g2 Cant1 Entpd2 Gart Gmpr2 Nme1 Nme3 Nme4 Nme5 Nme6 Nme7 Papss1 Prps2
106	GO:0009150 [8]: purine ribonucleotide metabolism	28	28	3946	27	8628	-1.19	0.0	6.19	2.97	Ada Adsl Ak5 Atp5f1 Atp5g1 Atp5g2 Atp5j2 Atp5l Atp5o Atp6v0b Atp6v0c Atp6v1a1 Atp6v1b1 Atp6v1c1 Atp6v1d Atp6v1f Atp6v1g1 Atp6v1g2 Entpd2 Gart Gmpr2 Nme1 Nme3 Nme4 Nme5 Nme6 Nme7 Papss1
107	GO:0009152 [8]: purine ribonucleotide biosynthesis	25	25	3949	23	8632	-1.36	0.0	6.06	2.87	Ada Adsl Atp5f1 Atp5g1 Atp5g2 Atp5j2 Atp5l Atp5o Atp6v0b Atp6v0c Atp6v1a1 Atp6v1b1 Atp6v1c1 Atp6v1d Atp6v1f Atp6v1g1 Atp6v1g2 Gart Nme1 Nme3 Nme4 Nme5 Nme6 Nme7 Papss1
108	GO:0006399 [6]: tRNA metabolism	34	34	3940	37	8618	-1.38	0.0	5.9	2.75	1110032N12Rik AW557805 Cdh16 Cic Cubn Dut Elac1 Elac2 Fars1 Farslb Gtpbp3 Hars Harsl Hmg20b Lamp2 Leng5 Mettl1 Pop7 Prdm1 Pus1 Pus3 Qtrt1 Qtrtd1 Rars Rarsl Rpp21 Sars1 Sars2 Slc22a17 Trnt1 Vars2 Wars Wdr4 Yars
109	GO:0019220 [6]: regulation of phosphate metabolism	2	2	3972	27	8628	-1.39	0.0	0.0	0.0	Prkca Syk
110	GO:0042325 [7]: regulation of phosphorylation	2	2	3972	27	8628	-1.39	0.0	0.0	0.0	Prkca Syk
111	GO:0051174 [5]: regulation of phosphorus metabolism	2	2	3972	27	8628	-1.39	0.0	0.0	0.0	Prkca Syk
112	GO:0009308 [5]: amine metabolism	84	84	3890	125	8530	-1.44	0.0	5.42	2.42	0610012D14Rik Acy1 Ahcy Allc Arg1 Asl Ass1 B3galt6 BC051244 Bbox1 Bcat2 Bhmt Cbs Cdh16 Chst2 Cic Cmah Cmas Csad Ctbp2 Cubn D4st1 Dbh Ddah2 Ddc Dhps Fars1 Farslb Gad1 Gatm Gne Grhpr Hal Hars Harsl Hmg20b Hs2st1 Hs3st3b1 Itih1 Kynu Lamp2 Mat2a Moxd1 Mthfd1 Mthfr Nagk Nags Ndst2 Npl Oaz2 Otc P4ha1 P4hb Pcbd1 Pparbp Prdm1 Psg18 Pycr1 Pycr2 Pycrl Pycs Rars Rarsl Renbp Sardh Sars1 Sars2 Sat1 Sdfr2 Sgpp…
113	GO:0042221 [6]: response to chemical substance	56	56	3918	180	8475	-1.61	0.0	0.0	0.0	1200009O22Rik Ahrr Aoah Ars2 Aspn Blmh C3ar1 C5r1 Ccl1 Ccl12 Ccl17 Ccl28 Ccl6 Ccl8 Ccl9 Ccr1 Ccr1l1 Ccr2 Ccr3 Ccr4 Ccr5 Ccr9 Cklf Cklfsf7 Cklfsf8 Creb3 Csf3r Cxcl16 Cxcr4 Dbh Ddc Dock2 Drpla Ephx1 Fcer1g Fcgr3 Fmod Fpr1 G1p2 Gstm4 Gucy2c Il17b Il8rb Itgam Lect2 Lsp1 Man1b Moxd1 Prkca Rac2 Robo1 Sdfr2 Slc6a3 Tlr3 Utrn Xcl1
114	GO:0007264 [6]: small GTPase mediated signal transduction	79	79	3895	117	8538	-1.62	0.0	5.26	2.29	2210403B10Rik 4930449I24Rik 4930544G11Rik 4933421I07Rik 5430435G22Rik 5830461H18Rik AW742319 Arf1 Arf4l Arf5 Arfip2 Arfrp1 Arhgap1 Arhgef1 Arl4 Arl5 Brap Cdc42ep4 Cdc42ep5 Cdc42se1 Dbnl Diras1 Dock2 Dok1 Dok3 Farp2 Gnb1 Hras1 Rab11b Rab13 Rab14 Rab15 Rab17 Rab18 Rab1b Rab2 Rab20 Rab22a Rab24 Rab25 Rab27a Rab33a Rab38 Rab3a Rab3c Rab3d Rab40c Rab4a Rab5b Rab5c Rab7l1 Rab8a Rabl4 Rac2 Rac3 Ralgds R…
115	GO:0009145 [8]: purine nucleoside triphosphate biosynthesis	21	21	3953	18	8637	-1.67	0.0	5.8	2.71	Atp5f1 Atp5g1 Atp5g2 Atp5j2 Atp5l Atp5o Atp6v0b Atp6v0c Atp6v1a1 Atp6v1b1 Atp6v1c1 Atp6v1d Atp6v1f Atp6v1g1 Atp6v1g2 Nme1 Nme3 Nme4 Nme5 Nme6 Nme7
116	GO:0009201 [8]: ribonucleoside triphosphate biosynthesis	21	21	3953	18	8637	-1.67	0.0	5.8	2.71	Atp5f1 Atp5g1 Atp5g2 Atp5j2 Atp5l Atp5o Atp6v0b Atp6v0c Atp6v1a1 Atp6v1b1 Atp6v1c1 Atp6v1d Atp6v1f Atp6v1g1 Atp6v1g2 Nme1 Nme3 Nme4 Nme5 Nme6 Nme7
117	GO:0009206 [9]: purine ribonucleoside triphosphate biosynthesis	21	21	3953	18	8637	-1.67	0.0	5.8	2.71	Atp5f1 Atp5g1 Atp5g2 Atp5j2 Atp5l Atp5o Atp6v0b Atp6v0c Atp6v1a1 Atp6v1b1 Atp6v1c1 Atp6v1d Atp6v1f Atp6v1g1 Atp6v1g2 Nme1 Nme3 Nme4 Nme5 Nme6 Nme7
118	GO:0006164 [7]: purine nucleotide biosynthesis	27	27	3947	27	8628	-1.68	0.0	5.68	2.63	2310020P08Rik Ada Adsl Atp5f1 Atp5g1 Atp5g2 Atp5j2 Atp5l Atp5o Atp6v0b Atp6v0c Atp6v1a1 Atp6v1b1 Atp6v1c1 Atp6v1d Atp6v1f Atp6v1g1 Atp6v1g2 Gart Mthfd1 Nme1 Nme3 Nme4 Nme5 Nme6 Nme7 Papss1
119	GO:0006821 [8]: chloride transport	27	27	3947	27	8628	-1.68	0.0	5.68	2.63	Clca1 Clca2 Clcn2 Clcn3 Clcn5 Clcn7 Clcnkb Clic3 Clns1a Gabra1 Gabra6 Gabrb1 Gabrb2 Gabrb3 Gabrd Gabre Gabrg2 Gabrg3 Gabrr1 Gabrr2 Glra1 Glra4 P2ry6 Prkwnk4 Slc12a1 Slc12a3 Slc26a1
120	GO:0006270 [8]: DNA replication initiation	8	8	3966	2	8653	-1.71	0.0	6.1	2.9	Ccne2 Cdc45l Mcm2 Mcm3 Mcm4 Mcm5 Mcm6 Mcm7
121	GO:0006493 [9]: O-linked glycosylation	9	9	3965	3	8652	-1.76	0.0	6.01	2.85	C1galt1 Galnt1 Galnt10 Galnt2 Galnt7 Gcnt3 Ogt Pomt1 Pomt2
122	GO:0009260 [7]: ribonucleotide biosynthesis	26	26	3948	26	8629	-1.85	0.0	5.52	2.5	Ada Adsl Atp5f1 Atp5g1 Atp5g2 Atp5j2 Atp5l Atp5o Atp6v0b Atp6v0c Atp6v1a1 Atp6v1b1 Atp6v1c1 Atp6v1d Atp6v1f Atp6v1g1 Atp6v1g2 Gart Nme1 Nme3 Nme4 Nme5 Nme6 Nme7 Papss1 Prps2
123	GO:0040029 [3]: regulation of gene expression, epigenetic	22	22	3952	20	8635	-1.87	0.0	5.57	2.53	2510005D08Rik 2700075B01Rik Ahcy Aurkb Brca1 Cbx8 Dgcr8 Dnmt1 Dnmt3a Dnmt3b H2afy Hemk1 Kcnma1 Kcnq1 Mbd2 Mbd3 Mbd4 Sirt2 Sirt3 Sirt4 Slamf6 Xist
124	GO:0009142 [7]: nucleoside triphosphate biosynthesis	22	22	3952	20	8635	-1.87	0.0	5.57	2.53	Atp5f1 Atp5g1 Atp5g2 Atp5j2 Atp5l Atp5o Atp6v0b Atp6v0c Atp6v1a1 Atp6v1b1 Atp6v1c1 Atp6v1d Atp6v1f Atp6v1g1 Atp6v1g2 Nme1 Nme3 Nme4 Nme5 Nme6 Nme7 Tyki
125	GO:0016070 [5]: RNA metabolism	137	137	3837	231	8424	-1.95	0.0	4.62	1.81	0610033I05Rik 1110032N12Rik 1700025B16Rik 2210008M09Rik 2510048L02Rik 2610027L16Rik 2610031L17Rik 3100004P22Rik 4732497O03Rik 4921506I22Rik AI481750 AW557805 Acin1 Adar Adat1 Apobec1 Bfsp1 Bop1 Casc3 Cdh16 Cic Ciz1 Cpsf1 Cpsf4 Cstf1 Cstf2 Cubn D13Wsu64e Ddx1 Ddx20 Ddx41 Ddx48 Ddx56 Dgcr8 Dhx8 Dnajb11 Dnd1 Dut Elac1 Elac2 Elavl4 Exosc4 Exosc5 Exosc7 Exosc8 Fars1 Farslb Fnbp3 Gemin6 Gemin7 Grcc2f G…
126	GO:0007268 [6]: synaptic transmission	59	59	3915	83	8572	-1.99	0.0	4.98	2.07	Abat Ache Camk4 Cart Chrm1 Chrm3 Chrm4 Chrna2 Chrna4 Chrna6 Chrnb1 Chrnb4 Chrng Dlgh2 Fcgr3 Gabbr1 Gabra1 Gabra6 Gabrb1 Gabrb2 Gabrb3 Gabrd Gabre Gabrg2 Gabrg3 Gabrp Gabrr1 Gabrr2 Gad1 Glra1 Glra3 Glra4 Gria1 Gria2 Gria3 Gria4 Grid1 Grik1 Grin1 Grin2a Grin2c Htr3a Npy5r Ntf3 Slc5a11 Slc5a7 Slc5a8 Slc5a9 Slc6a3 Snapap Syk Syn3 Syp Syt1 Tac2 Tac4 Unc13b Vamp2 Vdac1
127	GO:0009144 [8]: purine nucleoside triphosphate metabolism	23	23	3951	22	8633	-2.04	0.0	5.36	2.37	Ak5 Atp5f1 Atp5g1 Atp5g2 Atp5j2 Atp5l Atp5o Atp6v0b Atp6v0c Atp6v1a1 Atp6v1b1 Atp6v1c1 Atp6v1d Atp6v1f Atp6v1g1 Atp6v1g2 Nme1 Nme3 Nme4 Nme5 Nme6 Nme7 Nudt1
128	GO:0018196 [9]: peptidyl-asparagine modification	5	5	3969	0	8655	-2.13	0.0	5.78	2.71	Alg12 Ddost Dpagt1 Ganab Prkcsh
129	GO:0018211 [9]: peptidyl-tryptophan modification	5	5	3969	0	8655	-2.13	0.0	5.78	2.71	Alg12 Ddost Dpagt1 Ganab Prkcsh
130	GO:0030318 [5]: melanocyte differentiation	5	5	3969	0	8655	-2.13	0.0	5.78	2.71	Edn3 Ednrb Hps1 Hps4 Mlph
131	GO:0050931 [4]: pigment cell differentiation	5	5	3969	0	8655	-2.13	0.0	5.78	2.71	Edn3 Ednrb Hps1 Hps4 Mlph
132	GO:0015674 [7]: di-, tri-valent inorganic cation transport	49	49	3925	66	8589	-2.16	0.0	4.89	2.0	1300017J02Rik Anxa6 Atp2a3 Cacna1d Cacna1e Cacna1g Cacna1h Cacna2d2 Cacnb1 Cacnb2 Cacnb3 Cacng1 Cacng5 Cacng6 Cacng8 Catsper1 Clic1 Cp Cyp27b1 Fthl17 Gif Ltf Mfi2 Pkd1 Pln Prkcb1 Rshl1 Ryr2 Sfxn2 Sfxn3 Slc11a1 Slc30a3 Slc30a5 Slc30a6 Slc30a7 Slc31a1 Slc31a2 Slc39a3 Slc39a4 Slc8a1 Slc8a2 Trf Trpc2 Trpc3 Trpc4 Trpc5 Trpc7 Trpm5 Vdr
133	GO:0006897 [6]: endocytosis	54	54	3920	75	8580	-2.16	0.0	4.84	1.96	AI642036 Abca1 Ap1b1 Ap1g2 Ap1m2 Ap1s1 Ap2a1 Ap2a2 Ap3b1 Ap4m1 Aplp1 Asgr2 Bin3 Cav3 Cd209a Cd209e Clcn5 Clec7a Coro1c Cubn Dbnl Elmo1 Elmo2 Eps15-rs Fcer1g Fcgr1 Fcgr3 Hip1r Hras1 Lrp10 Lrp1b Lrp4 Lrp5 Lrp6 Lrp8 Mfge8 Mrc2 Msr1 Pacsin1 Pld2 Pstpip1 Ptx3 Rab4a Rab5b Rab5c Rabep2 Rufy1 Sh3d1B Snx17 Snx4 Sorl1 Stab2 Syp Unc13b
134	GO:0009628 [5]: response to abiotic stimulus	97	97	3877	275	8380	-2.2	0.0	0.01	0.0	1200009O22Rik 4833428E21Rik A030005K14Rik Ahrr Aldh7a1 Aoah Ars2 Aspn Atp6v1b1 Blmh C3ar1 C5r1 C6.1A Ccl1 Ccl12 Ccl17 Ccl28 Ccl6 Ccl8 Ccl9 Ccr1 Ccr1l1 Ccr2 Ccr3 Ccr4 Ccr5 Ccr9 Cdkn2d Cklf Cklfsf7 Cklfsf8 Creb3 Csf3r Cxcl16 Cxcr4 Dbh Ddc Dnajb3 Dock2 Drpla Ephx1 Fcer1g Fcgr3 Fgf16 Fmod Fpr1 G1p2 Gnb1 Gstm4 Gucy2c Gypa Hspa1a Hspa2 Hspcb Hus1 Il17b Il8rb Itgam Krtap5-1 Lect2 Lsp1 Man1b Mbd4 Mcoln3 …
135	GO:0009199 [8]: ribonucleoside triphosphate metabolism	22	22	3952	21	8634	-2.21	0.0	5.2	2.25	Ak5 Atp5f1 Atp5g1 Atp5g2 Atp5j2 Atp5l Atp5o Atp6v0b Atp6v0c Atp6v1a1 Atp6v1b1 Atp6v1c1 Atp6v1d Atp6v1f Atp6v1g1 Atp6v1g2 Nme1 Nme3 Nme4 Nme5 Nme6 Nme7
136	GO:0009205 [9]: purine ribonucleoside triphosphate metabolism	22	22	3952	21	8634	-2.21	0.0	5.2	2.25	Ak5 Atp5f1 Atp5g1 Atp5g2 Atp5j2 Atp5l Atp5o Atp6v0b Atp6v0c Atp6v1a1 Atp6v1b1 Atp6v1c1 Atp6v1d Atp6v1f Atp6v1g1 Atp6v1g2 Nme1 Nme3 Nme4 Nme5 Nme6 Nme7
137	GO:0001932 [8]: regulation of protein amino acid phosphorylation	2	2	3972	24	8631	-2.3	0.0	0.0	0.0	Prkca Syk
138	GO:0007214 [7]: gamma-aminobutyric acid signaling pathway	11	11	3963	6	8649	-2.35	0.0	5.32	2.34	Gabra1 Gabra6 Gabrb1 Gabrb2 Gabrb3 Gabrd Gabre Gabrg2 Gabrg3 Gabrr1 Gabrr2
139	GO:0007582 [2]: physiological process	3270	3270	704	7005	1650	-2.35	0.0	3.3	1.11	0610009B22Rik 0610009O03Rik 0610012D14Rik 0610033I05Rik 0610040B21Rik 0610042E07Rik 1110013G13Rik 1110015E22Rik 1110030H18Rik 1110032D12Rik 1110032N12Rik 1200007D18Rik 1200009O22Rik 1300002A08Rik 1300012D20Rik 1300013B24Rik 1300017J02Rik 1500031N24Rik 1500040F11Rik 1700013L23Rik 1700013N18Rik 1700025B16Rik 1700030A21Rik 1700040I03Rik 1700051E09Rik 1700113O17Rik 1810009O10Rik 1810010G06Rik 1810022…
140	GO:0006261 [7]: DNA-dependent DNA replication	17	17	3957	14	8641	-2.36	0.0	5.15	2.21	Ccne2 Cdc45l Mcm2 Mcm3 Mcm4 Mcm5 Mcm6 Mcm7 Mlh1 Msh3 Msh5 Pms2 Pold1 Prim1 Prim2 Rfc4 Top3a
141	GO:0006986 [5]: response to unfolded protein	6	6	3968	38	8617	-2.37	0.0	0.0	0.0	Edem1 Hspa1a Hspa2 Hspa5 Hspa5bp1 Hspcb
142	GO:0006310 [6]: DNA recombination	19	19	3955	17	8638	-2.38	0.0	5.07	2.14	Banf1 Dmc1h G22p1 H2afx Lig1 Lig3 Mlh1 Mll Msh5 Mus81 Rad51 Rad51ap1 Rad51c Rad51l3 Rad52 Ruvbl2 Spo11 Xrcc2 Xrcc4
143	GO:0007155 [4]: cell adhesion	173	173	3801	309	8346	-2.43	0.0	3.94	1.4	2010005A06Rik A030005K14Rik Adam12 Adrm1 Agc1 Aplp1 Astn1 Astn2 Atp1b2 Bbs2 Bcan C1qr1 Catns Cd22 Cd33 Cdh11 Cdh16 Cdh20 Cdh22 Cdh3 Cdh5 Cdh6 Cdk5 Celsr1 Celsr2 Celsr3 Cfdp1 Clec7a Clstn1 Cml1 Cml2 Cml3 Cml4 Cntn2 Cntn3 Cntn4 Col10a1 Col11a1 Col11a2 Col15a1 Col16a1 Col1a1 Col1a2 Col3a1 Col4a1 Col4a2 Col4a3 Col4a4 Col4a5 Col7a1 Col8a1 Col9a1 Col9a2 Col9a3 Comp Cpxm1 Cpxm2 Csf3r Cspg2 Ctgf Dcbld2 D…
144	GO:0006479 [9]: protein amino acid methylation	10	10	3964	5	8650	-2.46	0.0	5.23	2.27	Btg2 Ezh2 Hemk1 Hrmt1l2 Icmt Ilf3 Men1 Satb1 Suv420h1 Suv420h2
145	GO:0016043 [4]: cell organization and biogenesis	304	304	3670	579	8076	-2.48	0.0	3.59	1.18	1700113O17Rik 2510048L02Rik 2610012O22Rik Abca1 Actg1 Actl6a Actl6b Actl7b Actr10 Aif1 Ard1 Arfip2 Arhgap8 Arid1a Arpc1a Arpc4 Asf1b Atp6v0c Atp8b3 BC003885 Bat8 Baz1b Baz2a Bbs2 Bfsp1 Bicd2 Birc5 Blzf1 Bop1 Brca1 Calr Capza3 Cbx1 Cbx2 Cbx5 Cbx8 Cdc42ep4 Cdc42se1 Cdca1 Cdyl Cebpa Celsr1 Cfdp1 Chd4 Ckap1 Coro1c Coro2b Crb3 Cryaa Crygs Csrp1 Ctgf D16Bwg1547e Dbnl Dctn2 Dctn3 Ddx1 Ddx41 Ddx48 Ddx56 …
146	GO:0009141 [7]: nucleoside triphosphate metabolism	24	24	3950	25	8630	-2.48	0.0	4.86	1.97	Ak5 Atp5f1 Atp5g1 Atp5g2 Atp5j2 Atp5l Atp5o Atp6v0b Atp6v0c Atp6v1a1 Atp6v1b1 Atp6v1c1 Atp6v1d Atp6v1f Atp6v1g1 Atp6v1g2 Nme1 Nme3 Nme4 Nme5 Nme6 Nme7 Nudt1 Tyki
147	GO:0006304 [6]: DNA modification	16	16	3958	13	8642	-2.52	0.0	4.98	2.07	2510005D08Rik 2700075B01Rik Ahcy Aurkb Dnmt1 Dnmt3a Dnmt3b Dntt Hemk1 Kcnma1 Mbd2 Mbd3 Mbd4 Rent1 Slamf6 Top3a
148	GO:0046849 [4]: bone remodeling	25	25	3949	27	8628	-2.59	0.0	4.72	1.86	Ambn B7h3 Ctgf Dmp1 Dspp Enam Enpp1 Fgf18 Fgf23 Foxc1 Ibsp Il7 Inpp5d Mglap Mmp13 Ncdn Nox4 Sost Sp7 Spp2 Tfip11 Tnfrsf11a Tuft1 Twsg1 Wnt7b
149	GO:0009451 [6]: RNA modification	25	25	3949	27	8628	-2.59	0.0	4.72	1.86	Adar Apobec1 Cdh16 Cic Cubn Dnajb11 Fars1 Farslb Gtpbp3 Hars Harsl Hmg20b Lamp2 Mettl3 Prdm1 Qtrt1 Qtrtd1 Rars Rarsl Sars1 Sars2 Slc22a17 Vars2 Wars Yars
150	GO:0007267 [4]: cell-cell signaling	81	81	3893	129	8526	-2.64	0.0	4.1	1.51	Abat Ache Camk4 Cart Chrm1 Chrm3 Chrm4 Chrna2 Chrna4 Chrna6 Chrnb1 Chrnb4 Chrng Dhh Dlgh2 Ensa Fcgr3 Fgf12 Fgf16 Fgf20 Gabbr1 Gabra1 Gabra6 Gabrb1 Gabrb2 Gabrb3 Gabrd Gabre Gabrg2 Gabrg3 Gabrp Gabrr1 Gabrr2 Gad1 Gal3st1 Gja12 Gja3 Gja4 Gjb1 Gjb2 Glra1 Glra3 Glra4 Grem1 Gria1 Gria2 Gria3 Gria4 Grid1 Grik1 Grin1 Grin2a Grin2c Htr3a Il1rn Npy5r Ntf3 Rapgef4 Slc5a11 Slc5a7 Slc5a8 Slc5a9 Slc6a3 Snapap…
151	GO:0006519 [5]: amino acid and derivative metabolism	71	71	3903	110	8545	-2.65	0.0	4.16	1.55	0610012D14Rik Acy1 Ahcy Arg1 Asl Ass1 BC051244 Bbox1 Bcat2 Bhmt Cbs Cdh16 Cic Ckm Csad Ctbp2 Cubn Dbh Ddah2 Ddc Dhps Fars1 Farslb Gad1 Gatm Grhpr Hal Hars Harsl Hmg20b Hs3st3b1 Kynu Lamp2 Mat2a Moxd1 Mthfd1 Mthfr Nags Npl Oaz2 Otc P4ha1 P4hb Pcbd1 Pparbp Prdm1 Pycr1 Pycr2 Pycrl Pycs Rars Rarsl Sardh Sars1 Sars2 Sat1 Sdfr2 Shmt1 Si Slc22a17 Slc6a3 Slc7a7 Smox Sms Srr Tdo2 Tgn Tmlhe Vars2 Wars Yars
152	GO:0008219 [4]: cell death	144	144	3830	254	8401	-2.68	0.0	3.75	1.28	1700013L23Rik A230072I16Rik Acin1 Apbb3 Api5 Aplp1 Bag1 Bag4 Bak1 Bat3 Bcl2l11 Bcl2l14 Bcl2l2 Bclaf1 Bfar Bid Biklk Birc1b Birc5 Bmf Bnip1 Bnipl Brca1 Btg2 C8b C9 Card14 Casp1 Casp12 Casp14 Casp2 Casp7 Casp8 Cd5l Cebpb Cfdp1 Clca2 Cradd Cul1 Dad1 Dap Dap3 Dapk1 Dapk2 Dapk3 Daxx Dcc Ddx41 Dedd Dedd2 Dffa Dffb Diablo Dnase1 Dnase2a Dpf2 Eaf2 Ebag9 Edar Eef1a2 Egln3 Elmo1 Elmo2 Eya2 Fadd Fcgr1 Fcgr3…
153	GO:0000041 [8]: transition metal ion transport	19	19	3955	18	8637	-2.72	0.0	4.69	1.84	1300017J02Rik Cp Fthl17 Gif Ltf Mfi2 Rshl1 Sfxn2 Sfxn3 Slc11a1 Slc30a3 Slc30a5 Slc30a6 Slc30a7 Slc31a1 Slc31a2 Slc39a3 Slc39a4 Trf
154	GO:0043118 [4]: negative regulation of physiological process	104	104	3870	175	8480	-2.75	0.0	3.84	1.35	A730008L03Rik Aes Ang1 Apbb3 Api5 B7h3 Bap1 Bcl11b Bcl6b Bclaf1 Bfar Bhlhb2 Bhlhb3 Birc1b Birc5 Btg2 C2ta Casp2 Cbx8 Cebpa Cebpb Cfdp1 Cnot7 Cnot8 Csen Cutl1 Dad1 Ddx20 Dmap1 Eef1a2 Egfl7 Eif2ak1 Enpp1 Etv3 Frk Gpr54 Hes1 Hes7 Ifitm3 Ii Il7 Inpp5d Insm2 Khdrbs1 Klkb1 Mbd3l1 Mecp2 Mkl1 Mxi1 Mybbp1a Nab2 Nck2 Nfx1 Nr0b1 Nr1i2 Nr1i3 Nr4a1 Nr6a1 Nrip2 Pacsin1 Pax4 Pax7 Pdcd1lg2 Pfn1 Pias4 Pik3cg Pik3…
155	GO:0009653 [3]: morphogenesis	374	374	3600	732	7923	-2.75	0.0	3.15	1.01	0610009B22Rik AI586015 AY036118 Acvr1 Adra2b Aes Agc1 Aggf1 Aldh1a2 Ambn Ang1 Anpep Ap3b1 Aph1a Aplp1 Arc Arfip2 Arpc1a Ascl2 Atoh1 B7h3 BC037527 Bapx1 Bbs2 Bcl11a Bcl11b Boc Cald1 Calml4 Casp8 Ccnf Ccr1 Ccr2 Cdc42ep4 Cdc42se1 Cdk5 Cdon Cebpa Cebpb Celsr1 Cenpf Cfdp1 Chl1 Chx10 Clec2g Col11a1 Col19a1 Col9a2 Crb3 Crip2 Crkl Cryaa Cryba1 Crybb2 Cryga Crygd Crygs Csen Csrp3 Cst6 Ctgf Cul1 Cutl1 Cxcr…
156	GO:0016265 [3]: death	146	146	3828	259	8396	-2.75	0.0	3.66	1.22	1700013L23Rik A230072I16Rik Acin1 Apbb3 Api5 Aplp1 Bag1 Bag4 Bak1 Bat3 Bcl2l11 Bcl2l14 Bcl2l2 Bclaf1 Bfar Bid Biklk Birc1b Birc5 Bmf Bnip1 Bnipl Brca1 Btg2 C8b C9 Card14 Casp1 Casp12 Casp14 Casp2 Casp7 Casp8 Cd5l Cebpb Cfdp1 Clca2 Cradd Cul1 Dad1 Dap Dap3 Dapk1 Dapk2 Dapk3 Daxx Dcc Ddx41 Dedd Dedd2 Dffa Dffb Diablo Dnase1 Dnase2a Dpf2 Eaf2 Ebag9 Edar Eef1a2 Egln3 Elmo1 Elmo2 Ercc2 Eya2 Fadd Fcgr1…
157	GO:0005976 [5]: polysaccharide metabolism	18	18	3956	17	8638	-2.9	0.0	4.52	1.73	Cmas D3Bwg0562e Epm2a G6pc Gaa Gne Gys1 Hs2st1 Phka2 Phkg1 Phkg2 Ppp1cc Ppp1r2 Ppp1r3a Ppp1r3c Pygb Pygm Slc37a4
158	GO:0015992 [6]: proton transport	23	23	3951	25	8630	-2.92	0.0	4.39	1.62	Atp12a Atp1b4 Atp4a Atp5f1 Atp5g1 Atp5g2 Atp5j2 Atp5l Atp5o Atp6ap2 Atp6v0a1 Atp6v0a4 Atp6v0b Atp6v0c Atp6v1a1 Atp6v1b1 Atp6v1c1 Atp6v1c2 Atp6v1d Atp6v1f Atp6v1g1 Atp6v1g2 Nnt
159	GO:0001501 [5]: skeletal development	37	37	3937	49	8606	-2.93	0.0	4.16	1.55	0610009B22Rik Aes Agc1 Ambn B7h3 Bapx1 Col11a1 Col9a2 Ctgf Dmp1 Dspp Enam Enpp1 Fgf18 Fgf23 Foxc1 Gli2 Hes7 Hoxd10 Hoxd11 Hoxd12 Ibsp Mglap Mmp13 Nog Pkd1 Ror2 Sost Sp7 Tfip11 Tnfrsf11a Trp63 Tuft1 Twsg1 Vdr Wdr5 Wnt7b
160	GO:0042330 [5]: taxis	43	43	3931	60	8595	-2.96	0.0	4.05	1.48	1200009O22Rik Aspn C3ar1 C5r1 Ccl1 Ccl12 Ccl17 Ccl28 Ccl6 Ccl8 Ccl9 Ccr1 Ccr1l1 Ccr2 Ccr3 Ccr4 Ccr5 Ccr9 Cklf Cklfsf7 Cklfsf8 Creb3 Csf3r Cxcl16 Cxcr4 Dock2 Fcer1g Fcgr3 Fmod Fpr1 G1p2 Il17b Il8rb Itgam Lect2 Lsp1 Man1b Prkca Rac2 Robo1 Tlr3 Utrn Xcl1
161	GO:0006935 [6]: chemotaxis	43	43	3931	60	8595	-2.96	0.0	4.05	1.48	1200009O22Rik Aspn C3ar1 C5r1 Ccl1 Ccl12 Ccl17 Ccl28 Ccl6 Ccl8 Ccl9 Ccr1 Ccr1l1 Ccr2 Ccr3 Ccr4 Ccr5 Ccr9 Cklf Cklfsf7 Cklfsf8 Creb3 Csf3r Cxcl16 Cxcr4 Dock2 Fcer1g Fcgr3 Fmod Fpr1 G1p2 Il17b Il8rb Itgam Lect2 Lsp1 Man1b Prkca Rac2 Robo1 Tlr3 Utrn Xcl1
162	GO:0051242 [5]: positive regulation of cellular physiological process	69	69	3905	109	8546	-2.98	0.0	3.79	1.31	AY036118 Ap3b1 Arhgap8 Bcl2l11 Bclaf1 Bid Biklk Bnipl Brca1 Cadps2 Casp1 Casp12 Casp14 Casp2 Casp7 Cebpb Clec7a Crip2 D17Wsu104e Dap Dffa Diablo E2f3 Eaf2 Eda Edar Fcer1g Fcgr1 Fcgr3 Gkn1 Gli2 Gp38 H2-Bl H2-DMa Ii Il15 Il7 Inpp5d Jmy Klrb1b Lzf Mab21l2 Mbd4 Mfge8 Mlh1 Myocd Nr4a1 Pdcd1lg2 Perp Plg Prkca Ptx3 Pura Pycard Ripk2 Ripk3 Rnf7 Scotin Sphk1 Syk Tde1 Tdgf1 Tnfsf13 Trp53inp1 Trp63 Ube2c Wd…
163	GO:0042127 [5]: regulation of cell proliferation	52	52	3922	77	8578	-3.02	0.0	3.89	1.36	AY036118 B7h3 Bap1 Bcl11b Cdca7 Cdk4 Cebpa Cfdp1 Crip2 D17Wsu104e Dhcr7 Dusp22 E2f3 Fanca Foxo1 Frk Gkn1 Gli2 Gpr54 Grpr Hhex Ifitm3 Il15 Il7 Inpp5d Lzf Mab21l2 Mafg Mif Mina Myocd Nck2 Pdcd1lg2 Pitx2 Prox1 Pura Scap2 Slfn1 Slfn2 Slfn3 Sphk1 Stat6 Tax1bp3 Tcf7 Tdgf1 Tgfb3 Tgfbr2 Tnfrsf13b Tnfsf13 Tsg101 Ube2c Wdr39
164	GO:0007156 [6]: homophilic cell adhesion	31	31	3943	39	8616	-3.03	0.0	4.13	1.53	2010005A06Rik Cdh11 Cdh16 Cdh20 Cdh22 Cdh3 Cdh5 Cdh6 Celsr1 Celsr2 Celsr3 Clstn1 Dsc2 Dsc3 Dsg2 Esam1 Mucdhl Pcdh12 Pcdh18 Pcdh21 Pcdhb1 Pcdhb10 Pcdhb11 Pcdhb13 Pcdhb14 Pcdhb15 Pcdhb18 Pcdhb2 Pcdhb5 Pcdhb6 Pcdhb8
165	GO:0006066 [5]: alcohol metabolism	65	65	3909	102	8553	-3.05	0.0	3.73	1.27	1110015E22Rik 2810410C14Rik Abca1 Abca2 Atf3 B4galt1 Bpgm Ch25h Cyp11a1 Cyp39a1 Cyp46a1 Cyp7a1 Dbh Dcxr Ddc Dhcr7 Fbp1 Fdxr G6pd2 Galt Gdpd1 Gk-rs1 Gk2 Gpd1 Gyk Hdlbp Hk1 Impa1 Impa2 Inpp5a Ins1 Isyna1 Itpka Lcat Ldh1 Ldh3 Lrrc16 Mir16 Moxd1 Ncb5or Pck2 Pdha2 Pfkl Pfkm Pfkp Pgd Pgk2 Pgls Pklr Pkm2 Pmm1 Pmm2 Pofut2 Rbks Renbp Sdfr2 Sgpp1 Slc37a2 Slc37a4 Slc6a3 Soat2 Sorl1 Srebf1 Srebf2 Tpi1
166	GO:0006487 [9]: N-linked glycosylation	10	10	3964	6	8649	-3.06	0.0	4.58	1.78	9530090G24Rik Alg12 Ddost Dpagt1 Edem1 Ganab Gcs1 Man1a Man1b Prkcsh
167	GO:0044264 [6]: cellular polysaccharide metabolism	17	17	3957	16	8639	-3.08	0.0	4.35	1.6	Cmas D3Bwg0562e Epm2a G6pc Gaa Gne Gys1 Phka2 Phkg1 Phkg2 Ppp1cc Ppp1r2 Ppp1r3a Ppp1r3c Pygb Pygm Slc37a4
168	GO:0008652 [7]: amino acid biosynthesis	17	17	3957	16	8639	-3.08	0.0	4.35	1.6	0610012D14Rik Asl Ass1 BC051244 Bcat2 Bhmt Cbs Ctbp2 Grhpr Mat2a Mthfd1 Npl Otc Pycr1 Pycr2 Pycrl Pycs
169	GO:0030182 [4]: neuron differentiation	15	15	3959	13	8642	-3.08	0.0	4.39	1.62	Atoh1 Bag1 Btg2 Cebpb Efna1 Epha2 Foxg1 Hes1 Lmx1a Lmx1b Map2k1 Napa Runx1 Socs2 Tlx1
170	GO:0008033 [7]: tRNA processing	15	15	3959	13	8642	-3.08	0.0	4.39	1.62	1110032N12Rik AW557805 Elac1 Elac2 Gtpbp3 Leng5 Mettl1 Pop7 Pus1 Pus3 Qtrt1 Qtrtd1 Rpp21 Trnt1 Wdr4
171	GO:0016049 [4]: cell growth	25	25	3949	29	8626	-3.09	0.0	4.16	1.55	Ctgf Ebag9 Esm1 Gas6 Igfbp1 Igfbp2 Igfbp3 Igfbp5 Igfbp7 Lefty1 Lepre1 Morf4l2 Myocd Ndn Nedd9 Ogfr Pla2g2a Socs2 Socs7 Tgfb2 Tgfb3 Tsg101 Wig1 Wisp1 Wisp2
172	GO:0009165 [6]: nucleotide biosynthesis	43	43	3931	61	8594	-3.11	0.0	3.87	1.36	2310020P08Rik Ada Adcy2 Adcy6 Adcy7 Adcy8 Adcy9 Adsl Atp5f1 Atp5g1 Atp5g2 Atp5j2 Atp5l Atp5o Atp6v0b Atp6v0c Atp6v1a1 Atp6v1b1 Atp6v1c1 Atp6v1d Atp6v1f Atp6v1g1 Atp6v1g2 Gart Gucy2c Kynu Mthfd1 Nme1 Nme3 Nme4 Nme5 Nme6 Nme7 Nmnat1 Nppc Otc Papss1 Prps2 Prpsap2 Qprt Thtpa Tifp39 Tyki
173	GO:0050730 [6]: regulation of peptidyl-tyrosine phosphorylation	2	2	3972	21	8634	-3.19	0.0	0.0	0.0	Prkca Syk
174	GO:0006099 [8]: tricarboxylic acid cycle	2	2	3972	21	8634	-3.19	0.0	0.0	0.0	Aco2 Polr3h
175	GO:0042981 [6]: regulation of apoptosis	78	78	3896	129	8526	-3.23	0.0	3.43	1.15	Apbb3 Api5 Bag1 Bag4 Bak1 Bat3 Bcl2l11 Bcl2l14 Bcl2l2 Bclaf1 Bfar Bid Biklk Birc1b Birc5 Bmf Bnipl Brca1 Btg2 Card14 Casp1 Casp12 Casp14 Casp2 Casp7 Casp8 Cebpb Cfdp1 Cradd Dad1 Dap Dap3 Dedd Dedd2 Dffa Diablo Eaf2 Eef1a2 Fadd Fcgr1 Fcgr3 Gdf5 H2-Bl Il7 Inpp5d Jmy Klrb1b Madd Mbd4 Mgmt Mkl1 Mlh1 Mnt Nr4a1 Pax7 Perp Pik3cg Pik3r1 Pim2 Plg Polb Prkca Pycard Qars Ripk2 Ripk3 Rnf7 Scotin Sgk3 Sphk1 S…
176	GO:0051247 [6]: positive regulation of protein metabolism	5	5	3969	31	8624	-3.24	0.0	0.0	0.0	Clec7a Fcer1g Fcgr3 Irf1 Syk
177	GO:0019226 [5]: transmission of nerve impulse	61	61	3913	96	8559	-3.25	0.0	3.54	1.16	Abat Ache Camk4 Cart Chrm1 Chrm3 Chrm4 Chrna2 Chrna4 Chrna6 Chrnb1 Chrnb4 Chrng Dlgh2 Fcgr3 Gabbr1 Gabra1 Gabra6 Gabrb1 Gabrb2 Gabrb3 Gabrd Gabre Gabrg2 Gabrg3 Gabrp Gabrr1 Gabrr2 Gad1 Gal3st1 Glra1 Glra3 Glra4 Gria1 Gria2 Gria3 Gria4 Grid1 Grik1 Grin1 Grin2a Grin2c Htr3a Npy5r Ntf3 Slc5a11 Slc5a7 Slc5a8 Slc5a9 Slc6a3 Snapap Syk Syn3 Syp Syt1 Tac2 Tac4 Ugt8 Unc13b Vamp2 Vdac1
178	GO:0006400 [7]: tRNA modification	21	21	3953	23	8632	-3.26	0.0	4.05	1.48	Cdh16 Cic Cubn Fars1 Farslb Gtpbp3 Hars Harsl Hmg20b Lamp2 Prdm1 Qtrt1 Qtrtd1 Rars Rarsl Sars1 Sars2 Slc22a17 Vars2 Wars Yars
179	GO:0007254 [8]: JNK cascade	16	16	3958	15	8640	-3.26	0.0	4.18	1.55	AW742319 Cdc42ep5 Cdc42se1 Dusp19 Dusp22 Fgd4 Gab1 Gps2 Mapk8ip2 Mapk8ip3 Mapkbp1 Nphs1 Nrk Ror2 Syk Wnt5a
180	GO:0030002 [6]: anion homeostasis	4	4	3970	0	8655	-3.29	0.0	4.63	1.81	Fgf23 Prkwnk4 Slc9a3r1 Stc1
181	GO:0045087 [5]: innate immune response	4	4	3970	0	8655	-3.29	0.0	4.63	1.81	Dock2 H2-Bl Mx1 Mx2
182	GO:0001738 [5]: morphogenesis of a polarized epithelium	4	4	3970	0	8655	-3.29	0.0	4.63	1.81	Celsr1 Crb3 Ptk7 Trp63
183	GO:0006465 [6]: signal peptide processing	4	4	3970	0	8655	-3.29	0.0	4.63	1.81	Sec11l1 Sec11l3 Spcs1 Spcs2
184	GO:0006561 [9]: proline biosynthesis	4	4	3970	0	8655	-3.29	0.0	4.63	1.81	Pycr1 Pycr2 Pycrl Pycs
185	GO:0006631 [6]: fatty acid metabolism	29	29	3945	96	8559	-3.33	0.0	0.02	0.0	Acaa1 Acads Acox2 Acox3 Acsl4 Adipor1 Alox12 Alox15 Alox15b Alox5ap BC025519 Cryl1 Degs2 Hadha Lta4h Ncf1 Prkag1 Pte1 Pte2a Ptgds Ptgds2 Scd2 Scd3 Slc27a3 Slc27a4 Slc27a5 Syk Tbxas1 Tpi1
186	GO:0006915 [6]: apoptosis	129	129	3845	233	8422	-3.33	0.0	3.04	0.94	A230072I16Rik Acin1 Apbb3 Api5 Aplp1 Bag1 Bag4 Bak1 Bat3 Bcl2l11 Bcl2l14 Bcl2l2 Bclaf1 Bfar Bid Biklk Birc1b Birc5 Bmf Bnip1 Bnipl Brca1 Btg2 Card14 Casp1 Casp12 Casp14 Casp2 Casp7 Casp8 Cd5l Cebpb Cfdp1 Clca2 Cradd Cul1 Dad1 Dap Dap3 Dapk1 Dapk2 Dapk3 Daxx Dcc Ddx41 Dedd Dedd2 Dffa Dffb Diablo Dnase1 Dnase2a Dpf2 Eaf2 Ebag9 Edar Eef1a2 Egln3 Elmo1 Elmo2 Eya2 Fadd Fcgr1 Fcgr3 Gdf5 H2-Bl Il7 Inpp5…
187	GO:0006886 [6]: intracellular protein transport	123	123	3851	221	8434	-3.34	0.0	3.04	0.94	1110032D12Rik 2300004C15Rik 2310079P12Rik 4632408A20Rik 5930412E23Rik AI848100 Akap12 Ap1b1 Ap1g2 Ap1m2 Ap1s1 Ap2a1 Ap2a2 Ap2b1 Ap2m1 Ap3b1 Ap3s2 Ap4m1 Arf1 Arf4l Arf5 Arid5a Arl4 Arl5 Arl6ip1 Aspscr1 C330016O10Rik C730036D15Rik Ccnb1-rs1 Cdc5l Copb2 Cope Copg Copz1 Copz2 Eda Edar Folr1 Fxc1 Gga1 Gosr2 Gphn Hao3 Hgs Ii Il20 Ipo4 Kdelr2 Kdelr3 Kpna6 M6pr Med6 Mlph Mrpl45 Napa Napb Nbea Nutf2 Nxf7 …
188	GO:0019941 [9]: modification-dependent protein catabolism	40	40	3934	57	8598	-3.35	0.0	3.64	1.22	Arih2 Bap1 Btrc Cblc Dub2 Edem1 Fbxl12 Hdac6 Lnx1 Man1b1 Nedd8 Psma1 Psma4 Psma7 Psma8 Psmb1 Psmb10 Psmb2 Psmb7 Psmb8 Psmb9 Skp2 Ube2c Ube2d2 Ube4b Uchl1 Uchl4 Uchl5 Ufd1l Usp12 Usp18 Usp20 Usp21 Usp26 Usp29 Usp3 Usp38 Usp4 Usp9x Usp9y
189	GO:0006396 [6]: RNA processing	112	112	3862	199	8456	-3.38	0.0	3.06	0.95	0610033I05Rik 1110032N12Rik 1700025B16Rik 2210008M09Rik 2510048L02Rik 2610031L17Rik 3100004P22Rik 4732497O03Rik 4921506I22Rik AI481750 AW557805 Acin1 Adar Adat1 Apobec1 Bfsp1 Bop1 Casc3 Ciz1 Cpsf1 Cpsf4 Cstf1 Cstf2 D13Wsu64e Ddx1 Ddx20 Ddx41 Ddx48 Ddx56 Dgcr8 Dhx8 Dnd1 Elac1 Elac2 Elavl4 Exosc4 Exosc5 Exosc7 Exosc8 Fnbp3 Gemin6 Gemin7 Grcc2f Gtpbp3 Hnrpab Hnrpk Hrmt1l1 Leng5 Lsm4 Magoh Mettl1 Mye…
190	GO:0006818 [5]: hydrogen transport	27	27	3947	34	8621	-3.44	0.0	3.73	1.27	Atp12a Atp1b4 Atp4a Atp5f1 Atp5g1 Atp5g2 Atp5j2 Atp5l Atp5o Atp6ap2 Atp6v0a1 Atp6v0a4 Atp6v0b Atp6v0c Atp6v1a1 Atp6v1b1 Atp6v1c1 Atp6v1c2 Atp6v1d Atp6v1f Atp6v1g1 Atp6v1g2 Bat3 Nnt Rpusd1 Sytl1 Tcirg1
191	GO:0005977 [8]: glycogen metabolism	15	15	3959	14	8641	-3.44	0.0	4.0	1.45	D3Bwg0562e Epm2a G6pc Gaa Gys1 Phka2 Phkg1 Phkg2 Ppp1cc Ppp1r2 Ppp1r3a Ppp1r3c Pygb Pygm Slc37a4
192	GO:0006073 [7]: glucan metabolism	15	15	3959	14	8641	-3.44	0.0	4.0	1.45	D3Bwg0562e Epm2a G6pc Gaa Gys1 Phka2 Phkg1 Phkg2 Ppp1cc Ppp1r2 Ppp1r3a Ppp1r3c Pygb Pygm Slc37a4
193	GO:0019835 [5]: cytolysis	13	13	3961	11	8644	-3.45	0.0	4.05	1.48	1700013L23Rik C8b C9 Gzmc Gzmd Gzme Gzmf Gzmg Gzmm Lyzl1 Lyzl4 Lyzs Lzp-s
194	GO:0006414 [8]: translational elongation	9	9	3965	42	8613	-3.46	0.0	0.01	0.0	Arbp Eef1a1 Eef1a2 Gfm2 Grcc2f Gtpbp2 Rplp1 Snrp116 Srp9
195	GO:0051017 [10]: actin filament bundle formation	7	7	3967	3	8652	-3.47	0.0	4.27	1.6	Aif1 Dbnl Eln Espn Lcp1 Rhoa Ush1c
196	GO:0009084 [8]: glutamine family amino acid biosynthesis	7	7	3967	3	8652	-3.47	0.0	4.27	1.6	Asl Ass1 Otc Pycr1 Pycr2 Pycrl Pycs
197	GO:0006511 [10]: ubiquitin-dependent protein catabolism	39	39	3935	56	8599	-3.47	0.0	3.5	1.16	Arih2 Bap1 Btrc Cblc Dub2 Edem1 Fbxl12 Hdac6 Lnx1 Man1b1 Psma1 Psma4 Psma7 Psma8 Psmb1 Psmb10 Psmb2 Psmb7 Psmb8 Psmb9 Skp2 Ube2c Ube2d2 Ube4b Uchl1 Uchl4 Uchl5 Ufd1l Usp12 Usp18 Usp20 Usp21 Usp26 Usp29 Usp3 Usp38 Usp4 Usp9x Usp9y
198	GO:0007169 [7]: transmembrane receptor protein tyrosine kinase signaling pathway	39	39	3935	56	8599	-3.47	0.0	3.5	1.16	AI586015 Caml Clnk Csf1r Ctgf Ddr1 Dok1 Dok4 Dok5 Efna1 Epha1 Epha2 Epha3 Epha4 Epha5 Epha8 Ephb2 Ephb3 Ephb4 Ephb6 Flt4 Foxo1 Gfra1 Gfra4 Grb10 Insr Ltk Nck2 Pcsk5 Pdap1 Pde6g Perq1 Prkca Ptpra Srcasm Tdgf1 Tiam1 Tsc2 Zfp106
199	GO:0043067 [5]: regulation of programmed cell death	78	78	3896	132	8523	-3.51	0.0	3.1	0.99	Apbb3 Api5 Bag1 Bag4 Bak1 Bat3 Bcl2l11 Bcl2l14 Bcl2l2 Bclaf1 Bfar Bid Biklk Birc1b Birc5 Bmf Bnipl Brca1 Btg2 Card14 Casp1 Casp12 Casp14 Casp2 Casp7 Casp8 Cebpb Cfdp1 Cradd Dad1 Dap Dap3 Dedd Dedd2 Dffa Diablo Eaf2 Eef1a2 Fadd Fcgr1 Fcgr3 Gdf5 H2-Bl Il7 Inpp5d Jmy Klrb1b Madd Mbd4 Mgmt Mkl1 Mlh1 Mnt Nr4a1 Pax7 Perp Pik3cg Pik3r1 Pim2 Plg Polb Prkca Pycard Qars Ripk2 Ripk3 Rnf7 Scotin Sgk3 Sphk1 S…
200	GO:0001558 [4]: regulation of cell growth	21	21	3953	24	8631	-3.51	0.0	3.77	1.29	Ctgf Ebag9 Esm1 Gas6 Igfbp1 Igfbp2 Igfbp3 Igfbp5 Igfbp7 Morf4l2 Myocd Ndn Nedd9 Ogfr Pla2g2a Socs2 Socs7 Tsg101 Wig1 Wisp1 Wisp2
201	GO:0006766 [5]: vitamin metabolism	21	21	3953	24	8631	-3.51	0.0	3.77	1.29	Aldh1a2 Bbox1 Cyp26a1 Dcxr Folr1 Gc Kynu Lrat Ncf1 Ncf2 Nmnat1 Pgd Pgls Qprt Rfk Rpe65 Tmlhe Tpi1 Tpk1 Ttpa Vkorc1
202	GO:0016571 [10]: histone methylation	5	5	3969	1	8654	-3.54	0.0	4.29	1.6	Ezh2 Men1 Satb1 Suv420h1 Suv420h2
203	GO:0000051 [4]: urea cycle intermediate metabolism	5	5	3969	1	8654	-3.54	0.0	4.29	1.6	Arg1 Asl Ass1 Ddah2 Otc
204	GO:0006020 [8]: myo-inositol metabolism	5	5	3969	1	8654	-3.54	0.0	4.29	1.6	Impa1 Impa2 Inpp5a Isyna1 Itpka
205	GO:0006525 [5]: arginine metabolism	5	5	3969	1	8654	-3.54	0.0	4.29	1.6	Arg1 Asl Ass1 Ddah2 Otc
206	GO:0046036 [10]: CTP metabolism	6	6	3968	2	8653	-3.55	0.0	4.23	1.6	Nme1 Nme3 Nme4 Nme5 Nme6 Nme7
207	GO:0046039 [10]: GTP metabolism	6	6	3968	2	8653	-3.55	0.0	4.23	1.6	Nme1 Nme3 Nme4 Nme5 Nme6 Nme7
208	GO:0046051 [10]: UTP metabolism	6	6	3968	2	8653	-3.55	0.0	4.23	1.6	Nme1 Nme3 Nme4 Nme5 Nme6 Nme7
209	GO:0006183 [10]: GTP biosynthesis	6	6	3968	2	8653	-3.55	0.0	4.23	1.6	Nme1 Nme3 Nme4 Nme5 Nme6 Nme7
210	GO:0006228 [10]: UTP biosynthesis	6	6	3968	2	8653	-3.55	0.0	4.23	1.6	Nme1 Nme3 Nme4 Nme5 Nme6 Nme7
211	GO:0006241 [10]: CTP biosynthesis	6	6	3968	2	8653	-3.55	0.0	4.23	1.6	Nme1 Nme3 Nme4 Nme5 Nme6 Nme7
212	GO:0006857 [6]: oligopeptide transport	6	6	3968	2	8653	-3.55	0.0	4.23	1.6	Abcb9 Slc15a1 Slc15a2 Slc15a3 Tap1 Tap2
213	GO:0007595 [5]: lactation	6	6	3968	2	8653	-3.55	0.0	4.23	1.6	Neurl Prl Stat5a Stat5b Usf2 Xdh
214	GO:0009208 [9]: pyrimidine ribonucleoside triphosphate metabolism	6	6	3968	2	8653	-3.55	0.0	4.23	1.6	Nme1 Nme3 Nme4 Nme5 Nme6 Nme7
215	GO:0009209 [9]: pyrimidine ribonucleoside triphosphate biosynthesis	6	6	3968	2	8653	-3.55	0.0	4.23	1.6	Nme1 Nme3 Nme4 Nme5 Nme6 Nme7
216	GO:0006112 [7]: energy reserve metabolism	16	16	3958	16	8639	-3.57	0.0	3.82	1.33	D3Bwg0562e Epm2a G6pc Gaa Gys1 Phka2 Phkg1 Phkg2 Ppp1cc Ppp1r2 Ppp1r3a Ppp1r3c Pygb Pygm Slc37a4 Treh
217	GO:0008213 [8]: protein amino acid alkylation	10	10	3964	7	8648	-3.58	0.0	4.02	1.46	Btg2 Ezh2 Hemk1 Hrmt1l2 Icmt Ilf3 Men1 Satb1 Suv420h1 Suv420h2
218	GO:0016337 [5]: cell-cell adhesion	40	40	3934	59	8596	-3.64	0.0	3.3	1.11	2010005A06Rik Astn1 Cdh11 Cdh16 Cdh20 Cdh22 Cdh3 Cdh5 Cdh6 Celsr1 Celsr2 Celsr3 Clec7a Clstn1 Dsc2 Dsc3 Dsg2 Esam1 Igsf4a Jam4 Mcam Mucdhl Pard3 Pcdh12 Pcdh18 Pcdh21 Pcdhb1 Pcdhb10 Pcdhb11 Pcdhb13 Pcdhb14 Pcdhb15 Pcdhb18 Pcdhb2 Pcdhb5 Pcdhb6 Pcdhb8 Pkp2 Pvrl4 Tcam1
219	GO:0016485 [8]: protein processing	12	12	3962	10	8645	-3.64	0.0	3.88	1.36	Aph1a Casp1 Cpe Cpz Dhh Ece2 Ncstn Pcsk1n Sec11l1 Sec11l3 Spcs1 Spcs2
220	GO:0051049 [5]: regulation of transport	23	23	3951	28	8627	-3.64	0.0	3.57	1.17	Aspscr1 Cadps2 Clec7a Eda Edar Fcer1g Fcgr1 Fcgr3 Khdrbs1 Mfge8 Pacsin1 Prkca Ptx3 Rab3a Rab3c Rab3d Rab4a Rab5b Rab5c Rapgef4 Rufy1 Tacc3 Vamp2
221	GO:0006520 [6]: amino acid metabolism	54	54	3920	86	8569	-3.65	0.0	3.13	1.0	0610012D14Rik Acy1 Ahcy Arg1 Asl Ass1 BC051244 Bcat2 Bhmt Cbs Cdh16 Cic Csad Ctbp2 Cubn Ddah2 Ddc Fars1 Farslb Gad1 Grhpr Hal Hars Harsl Hmg20b Hs3st3b1 Kynu Lamp2 Mat2a Mthfd1 Mthfr Nags Npl Otc Pcbd1 Prdm1 Pycr1 Pycr2 Pycrl Pycs Rars Rarsl Sardh Sars1 Sars2 Shmt1 Si Slc22a17 Slc7a7 Srr Tdo2 Vars2 Wars Yars
222	GO:0007028 [5]: cytoplasm organization and biogenesis	41	41	3933	61	8594	-3.65	0.0	3.27	1.09	2510048L02Rik 2610012O22Rik BC003885 Bfsp1 Bop1 Crb3 D16Bwg1547e Ddx1 Ddx48 Ddx56 Exosc4 Exosc5 Exosc7 Exosc8 Grcc2f Ipo4 Itga5 Itgb3 Kif5b Mpz Mrpl10 Mrpl14 Mrpl41 Mrps26 Nnp1 Pes1 Rpl12 Rpl13 Rpl26 Rpl27 Rpl28 Rpl29 Rpl36a Rpl37a Rps15 Rps16 Rps19 Rps24 Rps3a Rps5 Rps6ka2
223	GO:0012501 [5]: programmed cell death	129	129	3845	239	8416	-3.69	0.0	2.59	0.72	A230072I16Rik Acin1 Apbb3 Api5 Aplp1 Bag1 Bag4 Bak1 Bat3 Bcl2l11 Bcl2l14 Bcl2l2 Bclaf1 Bfar Bid Biklk Birc1b Birc5 Bmf Bnip1 Bnipl Brca1 Btg2 Card14 Casp1 Casp12 Casp14 Casp2 Casp7 Casp8 Cd5l Cebpb Cfdp1 Clca2 Cradd Cul1 Dad1 Dap Dap3 Dapk1 Dapk2 Dapk3 Daxx Dcc Ddx41 Dedd Dedd2 Dffa Dffb Diablo Dnase1 Dnase2a Dpf2 Eaf2 Ebag9 Edar Eef1a2 Egln3 Elmo1 Elmo2 Eya2 Fadd Fcgr1 Fcgr3 Gdf5 H2-Bl Il7 Inpp5…
224	GO:0016064 [6]: humoral defense mechanism (sensu Vertebrata)	24	24	3950	30	8625	-3.69	0.0	3.49	1.16	1700013L23Rik C1qa C1qb C1qg C8b C9 Cd72 Cfi Daf1 Dock2 Fcer1g Gca H2-DMa Ii Inpp5d Klra2 Masp1 Mbl1 Mbl2 Pirb Pou2f2 Prkcd Serping1 Tnfsf13
225	GO:0016481 [7]: negative regulation of transcription	46	46	3928	71	8584	-3.71	0.0	3.14	1.01	A730008L03Rik Aes Bcl6b Bclaf1 Bhlhb2 Bhlhb3 C2ta Cbx8 Cnot7 Cnot8 Csen Cutl1 Ddx20 Dmap1 Etv3 Hes1 Hes7 Insm2 Khdrbs1 Mbd3l1 Mecp2 Mxi1 Mybbp1a Nab2 Nfx1 Nr0b1 Nr1i2 Nr1i3 Nr6a1 Nrip2 Pax4 Pias4 Psmc5 Sap30 Sin3a Sirt2 Sirt3 Sirt4 Six3 Tcfcp2l1 Th1l Thrb Tle1 Trim28 Vdr Zfp278
226	GO:0008361 [5]: regulation of cell size	25	25	3949	32	8623	-3.73	0.0	3.42	1.14	Ctgf Ebag9 Esm1 Gas6 Igfbp1 Igfbp2 Igfbp3 Igfbp5 Igfbp7 Lefty1 Lepre1 Morf4l2 Myocd Ndn Nedd9 Ogfr Pla2g2a Socs2 Socs7 Tgfb2 Tgfb3 Tsg101 Wig1 Wisp1 Wisp2
227	GO:0050881 [5]: musculoskeletal movement	30	30	3944	41	8614	-3.74	0.0	3.34	1.11	Arr3 Bbs2 Cngb3 Gabrr2 Gprc5c Gprc5d Lrat Opn1sw Opn4 Pdc Pde6a Pde6b Pde6c Pde6d Pde6g Ranbp17 Rbp3 Rcvrn Rdh10 Rdh12 Rgnef Rgr Rp2h Rpe65 Rpgrip1 Rrh Tbl1xr1 Tulp1 Unc119 Vsx1
228	GO:0050885 [6]: regulation of balance	30	30	3944	41	8614	-3.74	0.0	3.34	1.11	Arr3 Bbs2 Cngb3 Gabrr2 Gprc5c Gprc5d Lrat Opn1sw Opn4 Pdc Pde6a Pde6b Pde6c Pde6d Pde6g Ranbp17 Rbp3 Rcvrn Rdh10 Rdh12 Rgnef Rgr Rp2h Rpe65 Rpgrip1 Rrh Tbl1xr1 Tulp1 Unc119 Vsx1
229	GO:0050953 [6]: sensory perception of light	30	30	3944	41	8614	-3.74	0.0	3.34	1.11	Arr3 Bbs2 Cngb3 Gabrr2 Gprc5c Gprc5d Lrat Opn1sw Opn4 Pdc Pde6a Pde6b Pde6c Pde6d Pde6g Ranbp17 Rbp3 Rcvrn Rdh10 Rdh12 Rgnef Rgr Rp2h Rpe65 Rpgrip1 Rrh Tbl1xr1 Tulp1 Unc119 Vsx1
230	GO:0050957 [6]: equilibrioception	30	30	3944	41	8614	-3.74	0.0	3.34	1.11	Arr3 Bbs2 Cngb3 Gabrr2 Gprc5c Gprc5d Lrat Opn1sw Opn4 Pdc Pde6a Pde6b Pde6c Pde6d Pde6g Ranbp17 Rbp3 Rcvrn Rdh10 Rdh12 Rgnef Rgr Rp2h Rpe65 Rpgrip1 Rrh Tbl1xr1 Tulp1 Unc119 Vsx1
231	GO:0007601 [7]: visual perception	30	30	3944	41	8614	-3.74	0.0	3.34	1.11	Arr3 Bbs2 Cngb3 Gabrr2 Gprc5c Gprc5d Lrat Opn1sw Opn4 Pdc Pde6a Pde6b Pde6c Pde6d Pde6g Ranbp17 Rbp3 Rcvrn Rdh10 Rdh12 Rgnef Rgr Rp2h Rpe65 Rpgrip1 Rrh Tbl1xr1 Tulp1 Unc119 Vsx1
232	GO:0043284 [5]: biopolymer biosynthesis	9	9	3965	6	8649	-3.75	0.0	3.86	1.36	Cmas D3Bwg0562e G6pc Gne Gys1 Hs2st1 Phkg1 Phkg2 Ppp1r3c
233	GO:0000096 [6]: sulfur amino acid metabolism	9	9	3965	6	8649	-3.75	0.0	3.86	1.36	Ahcy BC051244 Bhmt Cbs Csad Hs3st3b1 Mat2a Mthfd1 Mthfr
234	GO:0000271 [6]: polysaccharide biosynthesis	9	9	3965	6	8649	-3.75	0.0	3.86	1.36	Cmas D3Bwg0562e G6pc Gne Gys1 Hs2st1 Phkg1 Phkg2 Ppp1r3c
235	GO:0048015 [7]: phosphoinositide-mediated signaling	15	15	3959	15	8640	-3.75	0.0	3.65	1.22	Car8 Ccl28 Centa2 Chrm3 Dgka Dgke Dgkg Gna15 Gnb1 Gng13 Htr2b Htr2c Sphk2 Trhr2 Trpc2
236	GO:0000902 [4]: cellular morphogenesis	59	59	3915	97	8558	-3.76	0.0	2.94	0.85	Arfip2 Arpc1a Bbs2 Cdc42ep4 Cdc42se1 Cfdp1 Crb3 Crygs Ctgf Ddx41 Dock2 Ebag9 Epb4.1l2 Epb4.2 Esm1 Fgd4 Gabrr2 Gas6 Gp1ba Igfbp1 Igfbp2 Igfbp3 Igfbp5 Igfbp7 Klc3 Krt1-17 Lefty1 Lepre1 Llglh Lst1 Morf4l2 Myocd Nck1 Nck2 Ndn Nedd9 Neurl Nrl Ogfr Pla2g2a Pres Ptk7 Rac2 Rhoj Rpe65 Rpgrip1 Sh2bpsm1 Socs2 Socs7 Spna1 Sprr1b Sprr2a Tgfb2 Tgfb3 Tsg101 Vil2 Wig1 Wisp1 Wisp2
237	GO:0048232 [6]: male gamete generation	40	40	3934	60	8595	-3.77	0.0	3.14	1.01	1700017G21Rik 2810422M04Rik Acrbp Adam18 Adam24 Adam26 Azi1 Bbs2 Bmp8b Boll Ccna1 Cdv1 D1Pas1 Dazl Ddx1 Dnmt3a Fscn3 Gal3st1 H2afx Hist1h1t Limk2 Mea1 Neurl Nme5 Pafah1b1 Pafah1b2 Pafah1b3 Pax5 Prss21 Strbp Tcp11 Tle3 Tnp2 Tssk1 Tssk2 Tubd1 Zfp35 Zfp37 Zfp39 Zipro1
238	GO:0007283 [7]: spermatogenesis	40	40	3934	60	8595	-3.77	0.0	3.14	1.01	1700017G21Rik 2810422M04Rik Acrbp Adam18 Adam24 Adam26 Azi1 Bbs2 Bmp8b Boll Ccna1 Cdv1 D1Pas1 Dazl Ddx1 Dnmt3a Fscn3 Gal3st1 H2afx Hist1h1t Limk2 Mea1 Neurl Nme5 Pafah1b1 Pafah1b2 Pafah1b3 Pax5 Prss21 Strbp Tcp11 Tle3 Tnp2 Tssk1 Tssk2 Tubd1 Zfp35 Zfp37 Zfp39 Zipro1
239	GO:0051276 [6]: chromosome organization and biogenesis	64	64	3910	175	8480	-3.8	0.0	0.05	0.02	1700113O17Rik Actl6a Actl6b Ard1 Arid1a Asf1b Bat8 Baz1b Baz2a Cbx1 Cbx2 Cbx5 Cbx8 Cdyl Chd4 Ezh2 H1f0 H2afv H2afx H2afy Hdac11 Hdac3 Hdac6 Hist1h1e Hist1h1t Hist1h2bc Hist1h4f Hist1h4h Hist1h4i Hmg20b Hspa1a Klf1 Mcm2 Men1 Myst4 Nap1l4 Pot1 Rbbp4 Rec8L1 Ring1 Satb1 Set Setdb1 Sirt2 Sirt3 Sirt4 Smarca5 Smarcd1 Smarcd2 Smarce1 Smc1l2 Sox1 Suv39h2 Suv420h1 Suv420h2 Suz12 Tep1 Terf2 Tert Tinf2 Tmem3…
240	GO:0006814 [8]: sodium ion transport	33	33	3941	47	8608	-3.8	0.0	3.2	1.03	Accn5 Atp1b1 Atp1b2 Atp1b4 Hcn1 Hcn2 Scn10a Scn3b Scn4a Scn8a Scn9a Scnn1g Slc10a2 Slc12a1 Slc12a3 Slc13a3 Slc17a1 Slc22a5 Slc23a1 Slc38a3 Slc5a1 Slc5a11 Slc5a2 Slc5a3 Slc5a4a Slc5a5 Slc5a7 Slc5a8 Slc5a9 Slc8a1 Slc9a1 Slc9a8 Tmprss8
241	GO:0009309 [6]: amine biosynthesis	22	22	3952	27	8628	-3.8	0.0	3.41	1.14	0610012D14Rik Asl Ass1 BC051244 Bbox1 Bcat2 Bhmt Cbs Ctbp2 Dbh Ddc Grhpr Mat2a Mthfd1 Npl Otc Pycr1 Pycr2 Pycrl Pycs Slc6a3 Tmlhe
242	GO:0006305 [7]: DNA alkylation	13	13	3961	12	8643	-3.81	0.0	3.65	1.22	2510005D08Rik 2700075B01Rik Ahcy Aurkb Dnmt1 Dnmt3a Dnmt3b Hemk1 Kcnma1 Mbd2 Mbd3 Mbd4 Slamf6
243	GO:0006306 [4]: DNA methylation	13	13	3961	12	8643	-3.81	0.0	3.65	1.22	2510005D08Rik 2700075B01Rik Ahcy Aurkb Dnmt1 Dnmt3a Dnmt3b Hemk1 Kcnma1 Mbd2 Mbd3 Mbd4 Slamf6
244	GO:0019932 [6]: second-messenger-mediated signaling	34	34	3940	49	8606	-3.82	0.0	3.17	1.01	Adcy2 Adcy6 Adcy7 Adcy8 Adcy9 Adcyap1 Adora2a Car8 Ccl28 Centa2 Chrm3 Dgka Dgke Dgkg Dscr1l1 Dscr1l2 Gna15 Gnb1 Gng13 Htr2b Htr2c Lgr8 Oprd1 Oprm1 P2ry12 Rapgef4 Slc9a3r1 Sphk2 Sstr2 Syk Trar1 Trhr2 Trpc2 Zap70
245	GO:0006091 [5]: generation of precursor metabolites and energy	148	148	3826	282	8373	-3.83	0.0	2.31	0.71	0610040B21Rik 1300013B24Rik 1500040F11Rik 2310050C09Rik 2610529C04Rik 2810410C14Rik 4833428E21Rik 5730420B22Rik A030005K14Rik Aass Acads Aco2 Acox2 Acox3 Alox12 Alox15 Alox15b Atf3 Atp5f1 Atp5g1 Atp5g2 Atp5l Atp5o Atp6v0b Atp6v0c Atp6v1a1 Atp6v1c1 Atp6v1d Atp6v1f Bpgm Cai Cmah Cox4i2 Cox6b1 Cox7a1 Cyb561 Cyba Cybb Cyct Cyp11a1 Cyp19a1 Cyp1a2 Cyp21a1 Cyp26a1 Cyp27b1 Cyp2c37 Cyp2c38 Cyp2c39 Cyp2d10…
246	GO:0007046 [7]: ribosome biogenesis	35	35	3939	51	8604	-3.84	0.0	3.13	1.0	2510048L02Rik 2610012O22Rik BC003885 Bfsp1 Bop1 D16Bwg1547e Ddx1 Ddx48 Ddx56 Exosc4 Exosc5 Exosc7 Exosc8 Grcc2f Mrpl10 Mrpl14 Mrpl41 Mrps26 Nnp1 Pes1 Rpl12 Rpl13 Rpl26 Rpl27 Rpl28 Rpl29 Rpl36a Rpl37a Rps15 Rps16 Rps19 Rps24 Rps3a Rps5 Rps6ka2
247	GO:0044262 [6]: cellular carbohydrate metabolism	71	71	3903	122	8533	-3.84	0.0	2.73	0.72	Aco2 Agc1 Atf3 B3galt6 B4galt1 B4galt7 Bpgm Chst2 Cmah Cmas Col11a1 D3Bwg0562e D4st1 Dcxr Epm2a Fbp1 G6pc G6pd2 Gaa Galt Gcs1 Gne Gpd1 Gys1 Hk1 Hs2st1 Impa1 Impa2 Inpp5a Ins1 Isyna1 Itih1 Itpka Lalba Ldh1 Ldh3 Lrrc16 Me2 Nagk Ndst2 Oxct2a Pck2 Pdha2 Pfkl Pfkm Pfkp Pgd Pgk2 Pgls Pglyrp1 Phka2 Phkg1 Phkg2 Pklr Pkm2 Pmm1 Pmm2 Pofut2 Polr3h Ppp1cc Ppp1r2 Ppp1r3a Ppp1r3c Pygb Pygm Rbks Renbp Slc37a4 S…
248	GO:0050879 [4]: organismal movement	30	30	3944	42	8613	-3.89	0.0	3.14	1.01	Arr3 Bbs2 Cngb3 Gabrr2 Gprc5c Gprc5d Lrat Opn1sw Opn4 Pdc Pde6a Pde6b Pde6c Pde6d Pde6g Ranbp17 Rbp3 Rcvrn Rdh10 Rdh12 Rgnef Rgr Rp2h Rpe65 Rpgrip1 Rrh Tbl1xr1 Tulp1 Unc119 Vsx1
249	GO:0007001 [7]: chromosome organization and biogenesis (sensu Eukaryota)	63	63	3911	171	8484	-3.92	0.0	0.06	0.02	1700113O17Rik Actl6a Actl6b Ard1 Arid1a Asf1b Bat8 Baz1b Baz2a Cbx1 Cbx2 Cbx5 Cbx8 Cdyl Chd4 Ezh2 H1f0 H2afv H2afx H2afy Hdac11 Hdac3 Hdac6 Hist1h1e Hist1h1t Hist1h2bc Hist1h4f Hist1h4h Hist1h4i Hmg20b Hspa1a Klf1 Mcm2 Men1 Myst4 Nap1l4 Pot1 Rbbp4 Rec8L1 Ring1 Satb1 Set Setdb1 Sirt2 Sirt3 Sirt4 Smarca5 Smarcd1 Smarcd2 Smarce1 Sox1 Suv39h2 Suv420h1 Suv420h2 Suz12 Tep1 Terf2 Tert Tinf2 Tmem38b Tnp2…
250	GO:0019751 [6]: polyol metabolism	8	8	3966	5	8650	-3.93	0.0	3.71	1.27	1110015E22Rik Gdpd1 Gk-rs1 Gk2 Gpd1 Gyk Mir16 Slc37a2
251	GO:0006071 [7]: glycerol metabolism	8	8	3966	5	8650	-3.93	0.0	3.71	1.27	1110015E22Rik Gdpd1 Gk-rs1 Gk2 Gpd1 Gyk Mir16 Slc37a2
252	GO:0050793 [3]: regulation of development	59	59	3915	99	8556	-3.95	0.0	2.71	0.72	Aes Ap3b1 Atoh1 B7h3 Bbs2 Clec2g Ctgf Ebag9 Efna1 Ephb2 Esm1 Ezh2 Foxg1 Gas6 H2-DMa Hes1 Igfbp1 Igfbp2 Igfbp3 Igfbp5 Igfbp7 Ii Il15 Il7 Inpp5d Lama5 Lgmn Lmx1a Metrn Morf4l2 Mt3 Myocd Ndn Nedd9 Nf1 Nfam1 Nkx2-2 Nog Notch3 Notch4 Ntn1 Ogfr Pax4 Pla2g2a Rasgrf1 Socs2 Socs7 Stat5a Stat5b Syk Tiam1 Tsg101 Wig1 Wisp1 Wisp2 Wnt7b Wrn Xdh Zap70
253	GO:0006366 [8]: transcription from Pol II promoter	82	82	3892	146	8509	-3.95	0.0	2.51	0.72	Arnt2 Arntl2 Ascl3 Bcl6b Bhlhb3 Brd7 Ccnt2 Cnot7 Crsp6 Crsp9 Csen Cutl1 Ddx20 Deaf1 Etv3 Foxk1 Gli2 Gtf2a1 Gtf2a1lf Gtf2e2 Gtf2f2 Hand1 Hes1 Hes6 Hes7 Hey2 Hif3a Hlxb9 Hnf4g Ifnar2 Jmy Lbh Lef1 Lmo4 Mafb Mbd3l1 Med6 Mllt1 Mxi1 Myocd Ncoa6 Nedd8 Nfat5 Nfx1 Nfya Nr5a1 Nr6a1 Nrip2 Ntf3 Onecut3 Pax4 Pias4 Polr2e Polr2i Pou4f3 Pou5f1 Pparbp Psmc5 Pus1 Rxra Sap30 Sin3a Skiip Smad1 Smarca3 Sp7 Spen Surb…
254	GO:0001525 [6]: angiogenesis	15	15	3959	55	8600	-3.99	0.0	0.02	0.0	Adra2b Aggf1 Ang1 Anpep Ctgf Dll4 Egfl7 Hand1 Nte Pgf Pitx2 Plg Tbx4 Tie1 Tnfsf12
255	GO:0006575 [6]: amino acid derivative metabolism	23	23	3951	30	8625	-4.04	0.0	3.11	0.99	Ahcy Bbox1 Ckm Csad Dbh Ddc Dhps Gatm Kynu Mat2a Moxd1 Oaz2 P4ha1 P4hb Pparbp Sat1 Sdfr2 Slc6a3 Smox Sms Tdo2 Tgn Tmlhe
256	GO:0006730 [5]: one-carbon compound metabolism	15	15	3959	16	8639	-4.04	0.0	3.32	1.11	Ahcy Car10 Car11 Car14 Car15 Car2 Car6 Car8 Car9 Fpgs Mat1a Mat2a Mthfd1 Ptprg Shmt1
257	GO:0006753 [8]: nucleoside phosphate metabolism	15	15	3959	16	8639	-4.04	0.0	3.32	1.11	Atp5f1 Atp5g1 Atp5g2 Atp5j2 Atp5l Atp5o Atp6v0b Atp6v0c Atp6v1a1 Atp6v1b1 Atp6v1c1 Atp6v1d Atp6v1f Atp6v1g1 Atp6v1g2
258	GO:0006754 [7]: ATP biosynthesis	15	15	3959	16	8639	-4.04	0.0	3.32	1.11	Atp5f1 Atp5g1 Atp5g2 Atp5j2 Atp5l Atp5o Atp6v0b Atp6v0c Atp6v1a1 Atp6v1b1 Atp6v1c1 Atp6v1d Atp6v1f Atp6v1g1 Atp6v1g2
259	GO:0006752 [7]: group transfer coenzyme metabolism	19	19	3955	23	8632	-4.07	0.0	3.17	1.01	Atp5f1 Atp5g1 Atp5g2 Atp5j2 Atp5l Atp5o Atp6v0b Atp6v0c Atp6v1a1 Atp6v1b1 Atp6v1c1 Atp6v1d Atp6v1f Atp6v1g1 Atp6v1g2 Coasy Folr1 Fpgs Mthfd1
260	GO:0006996 [5]: organelle organization and biogenesis	246	246	3728	501	8154	-4.08	0.0	1.62	0.41	1700113O17Rik 2510048L02Rik 2610012O22Rik Actg1 Actl6a Actl6b Actl7b Actr10 Aif1 Ard1 Arhgap8 Arid1a Arpc1a Arpc4 Asf1b Atp6v0c BC003885 Bat8 Baz1b Baz2a Bfsp1 Bicd2 Birc5 Blzf1 Bop1 Brca1 Calr Capza3 Cbx1 Cbx2 Cbx5 Cbx8 Cdca1 Cdyl Cebpa Celsr1 Chd4 Ckap1 Coro1c Coro2b Crb3 Cryaa Csrp1 D16Bwg1547e Dbnl Dctn2 Dctn3 Ddx1 Ddx48 Ddx56 Decr2 Diap1 Diap3 Dnahc5 Dnalc4 Dnchc1 Dncic2 Dock2 Elmo1 Eln Epb4…
261	GO:0007167 [6]: enzyme linked receptor protein signaling pathway	65	65	3909	113	8542	-4.1	0.0	2.46	0.72	AI586015 Acvr1 Acvr2b Acvrl1 Akap3 Akap4 Amhr2 Bmp8b Caml Clnk Csf1r Ctgf D0H4S114 Ddr1 Dok1 Dok4 Dok5 Dusp22 Efna1 Epha1 Epha2 Epha3 Epha4 Epha5 Epha8 Ephb2 Ephb3 Ephb4 Ephb6 Flt4 Foxo1 Fstl3 Gfra1 Gfra4 Grb10 Insr Ltk Map3k7 Nck2 Nodal Nog Pcsk5 Pdap1 Pde6g Perq1 Prkca Ptpra Ptpre Ptprg Ptprn Ptprn2 Ptpro Ptpru Smad1 Sost Sostdc1 Srcasm Syk Tdgf1 Tgfbr1 Tgfbr2 Tiam1 Tsc2 Twsg1 Zfp106
262	GO:0009147 [8]: pyrimidine nucleoside triphosphate metabolism	7	7	3967	4	8651	-4.1	0.0	3.57	1.17	Nme1 Nme3 Nme4 Nme5 Nme6 Nme7 Tyki
263	GO:0007010 [6]: cytoskeleton organization and biogenesis	122	122	3852	233	8422	-4.12	0.0	2.05	0.54	Actg1 Actl7b Actr10 Aif1 Arhgap8 Arpc1a Arpc4 Bicd2 Birc5 Brca1 Calr Capza3 Cdca1 Celsr1 Ckap1 Coro1c Coro2b Crb3 Cryaa Csrp1 Dbnl Dctn2 Dctn3 Diap1 Diap3 Dnahc5 Dnalc4 Dnchc1 Dncic2 Dock2 Elmo1 Eln Epb4.1l1 Epb4.1l2 Epb4.1l3 Espn Fgd1 Fliih Gabarap Grid2ip Gypa Hap1 Hdac6 Hook2 Kif11 Kif1a Kif20a Kif21b Kif22 Kif2c Kif3a Kif4 Kif5b Kif9 Kifc2 Kifc3 Krt1-12 Krt1-13 Krt1-17 Krt1-18 Krt1-3 Krt1-4 K…
264	GO:0016311 [7]: dephosphorylation	39	39	3935	61	8594	-4.13	0.0	2.72	0.72	Cdc25a Cdc25c Dusp13 Dusp18 Dusp19 Dusp22 Dusp3 Dusp6 Dusp7 Dusp8 Epm2a Eya2 Eya3 Hcph Inpp5a Mtmr2 Mtmr3 Mtmr4 Ppm1d Ppp1cc Ppp2cb Ppp5c Ptp4a2 Ptp4a3 Ptpn1 Ptpn18 Ptpn2 Ptpn23 Ptpn4 Ptpn9 Ptpra Ptpre Ptprg Ptprn Ptprn2 Ptpro Ptpru Ptprv Tpte
265	GO:0009892 [5]: negative regulation of metabolism	53	53	3921	89	8566	-4.13	0.0	2.54	0.72	A730008L03Rik Aes Ang1 B7h3 Bcl6b Bclaf1 Bhlhb2 Bhlhb3 C2ta Cbx8 Cnot7 Cnot8 Csen Cutl1 Ddx20 Dmap1 Eif2ak1 Etv3 Hes1 Hes7 Inpp5d Insm2 Khdrbs1 Mbd3l1 Mecp2 Mxi1 Mybbp1a Nab2 Nfx1 Nr0b1 Nr1i2 Nr1i3 Nr6a1 Nrip2 Pax4 Pfn1 Pias4 Psmc5 Rnf128 Sap30 Sin3a Sirt2 Sirt3 Sirt4 Six3 Spp2 Tcfcp2l1 Th1l Thrb Tle1 Trim28 Vdr Zfp278
266	GO:0051246 [5]: regulation of protein metabolism	17	17	3957	59	8596	-4.14	0.0	0.03	0.0	Ang1 B7h3 Clec7a Dbnl Eif2ak1 Eln Fcer1g Fcgr3 Inpp5d Irf1 Nfx1 Pfn1 Prkca Rnf128 Spp2 Syk Tmod3
267	GO:0048513 [3]: organ development	310	310	3664	646	8009	-4.14	0.0	1.33	0.41	0610009B22Rik AI586015 AY036118 Acvr1 Adra2b Aes Agc1 Aggf1 Aldh1a2 Ambn Ang1 Anpep Ap3b1 Aph1a Aplp1 Arc Ascl2 Atoh1 B7h3 BC037527 Bapx1 Bcl11a Bcl11b Boc Cald1 Calml4 Casp8 Ccnf Ccr1 Ccr2 Cdk5 Cdon Cebpa Cebpb Celsr1 Cenpf Chl1 Chx10 Clec2g Col11a1 Col19a1 Col9a2 Crip2 Crkl Cryaa Cryba1 Crybb2 Cryga Crygd Crygs Csen Csrp3 Cst6 Ctgf Cul1 Cutl1 Cxcr4 Dcamkl1 Dctn1 Dcx Dgkg Dhcr7 Dll4 Dlx5 Dmp1 Dn…
268	GO:0009887 [4]: organogenesis	308	308	3666	642	8013	-4.15	0.0	1.32	0.41	0610009B22Rik AI586015 AY036118 Acvr1 Adra2b Aes Agc1 Aggf1 Aldh1a2 Ambn Ang1 Anpep Ap3b1 Aph1a Aplp1 Arc Ascl2 Atoh1 B7h3 BC037527 Bapx1 Bcl11a Bcl11b Boc Cald1 Calml4 Casp8 Ccnf Ccr1 Ccr2 Cdk5 Cdon Cebpa Cebpb Celsr1 Cenpf Chl1 Chx10 Clec2g Col11a1 Col19a1 Col9a2 Crip2 Crkl Cryaa Cryba1 Crybb2 Cryga Crygd Crygs Csen Csrp3 Cst6 Ctgf Cul1 Cutl1 Cxcr4 Dcamkl1 Dctn1 Dcx Dgkg Dhcr7 Dll4 Dlx5 Dmp1 Dn…
269	GO:0000165 [7]: MAPKKK cascade	29	29	3945	42	8613	-4.17	0.0	2.82	0.78	AW742319 Adra2b Brap Cdc42ep5 Cdc42se1 Dok1 Dok4 Dok5 Dusp19 Dusp22 Efna1 Fgd4 Gab1 Gps2 Map2k3 Map2k4 Map3k7 Mapk8ip2 Mapk8ip3 Mapkbp1 Nphs1 Nrk Pde6g Prkca Ror2 Smad1 Syk Tdgf1 Wnt5a
270	GO:0006928 [4]: cell motility	61	61	3913	106	8549	-4.18	0.0	2.38	0.72	Actr2 Acvr1 Akap3 Arfip2 Arhgap8 Arpc3 Astn1 Catsper1 Ccr1 Ccr2 Cdk5 Chl1 Csf3r Ctgf Cxcr4 Dnahc5 Dock2 Dpysl5 Ednrb Egfl7 Epha4 Ephb2 Ephb3 Etv1 Fcer1g Fcgr3 Foxg1 Gas8 Gbx2 Gp38 Gpr54 Il17b Itga4 Itgam Itgb3 L1cam Lama5 Lmx1a Lmx1b Lrp5 Lrp6 Mcsp Nck1 Nck2 Neurl Nodal Ntn1 Pafah1b1 Pex5 Pitx2 Prkca Robo1 Runx3 Sh2bpsm1 Srgap1 St14 Strbp Tie1 Unc5c Vasp Yars
271	GO:0048514 [5]: blood vessel morphogenesis	18	18	3956	61	8594	-4.2	0.0	0.03	0.01	Adra2b Aggf1 Ang1 Anpep Ctgf Dll4 Egfl7 Hand1 Hey1 Hey2 Myocd Nte Pgf Pitx2 Plg Tbx4 Tie1 Tnfsf12
272	GO:0006767 [6]: water-soluble vitamin metabolism	14	14	3960	15	8640	-4.22	0.0	3.14	1.01	Bbox1 Dcxr Folr1 Kynu Ncf1 Ncf2 Nmnat1 Pgd Pgls Qprt Rfk Tmlhe Tpi1 Tpk1
273	GO:0006958 [7]: complement activation, classical pathway	14	14	3960	15	8640	-4.22	0.0	3.14	1.01	1700013L23Rik C1qa C1qb C1qg C8b C9 Cd72 Cfi Daf1 Klra2 Masp1 Mbl1 Mbl2 Serping1
274	GO:0042254 [6]: ribosome biogenesis and assembly	36	36	3938	56	8599	-4.23	0.0	2.63	0.72	2510048L02Rik 2610012O22Rik BC003885 Bfsp1 Bop1 D16Bwg1547e Ddx1 Ddx48 Ddx56 Exosc4 Exosc5 Exosc7 Exosc8 Grcc2f Ipo4 Mrpl10 Mrpl14 Mrpl41 Mrps26 Nnp1 Pes1 Rpl12 Rpl13 Rpl26 Rpl27 Rpl28 Rpl29 Rpl36a Rpl37a Rps15 Rps16 Rps19 Rps24 Rps3a Rps5 Rps6ka2
275	GO:0016051 [6]: carbohydrate biosynthesis	24	24	3950	33	8622	-4.24	0.0	2.84	0.78	Agc1 Atf3 B3galt6 B4galt1 Cmas D3Bwg0562e D4st1 Fbp1 G6pc Gne Gpd1 Gys1 Hs2st1 Isyna1 Lalba Ndst2 Pck2 Phkg1 Phkg2 Pmm1 Pmm2 Ppp1r3c St6galnac1 Tpi1
276	GO:0045934 [6]: negative regulation of nucleobase, nucleoside, nucleotide and nucleic acid metabolism	46	46	3928	76	8579	-4.24	0.0	2.49	0.72	A730008L03Rik Aes Bcl6b Bclaf1 Bhlhb2 Bhlhb3 C2ta Cbx8 Cnot7 Cnot8 Csen Cutl1 Ddx20 Dmap1 Etv3 Hes1 Hes7 Insm2 Khdrbs1 Mbd3l1 Mecp2 Mxi1 Mybbp1a Nab2 Nfx1 Nr0b1 Nr1i2 Nr1i3 Nr6a1 Nrip2 Pax4 Pias4 Psmc5 Sap30 Sin3a Sirt2 Sirt3 Sirt4 Six3 Tcfcp2l1 Th1l Thrb Tle1 Trim28 Vdr Zfp278
277	GO:0040007 [3]: growth	39	39	3935	62	8593	-4.24	0.0	2.58	0.72	5830426I05Rik Aes Bbs2 Bmp8b Ctgf Ebag9 Esm1 Gas6 Gdf11 Gdf3 Gdf5 Igfbp1 Igfbp2 Igfbp3 Igfbp5 Igfbp7 Inhbb Lama5 Lefty1 Lepre1 Lgmn Morf4l2 Myocd Ndn Nedd9 Ninj1 Ogfr Pla2g2a Plg Setdb1 Socs2 Socs7 Tgfb2 Tgfb3 Tsg101 Wig1 Wisp1 Wisp2 Wrn
278	GO:0006470 [8]: protein amino acid dephosphorylation	38	38	3936	60	8595	-4.25	0.0	2.6	0.72	Cdc25a Cdc25c Dusp13 Dusp18 Dusp19 Dusp22 Dusp3 Dusp6 Dusp7 Dusp8 Epm2a Eya2 Eya3 Hcph Mtmr2 Mtmr3 Mtmr4 Ppm1d Ppp1cc Ppp2cb Ppp5c Ptp4a2 Ptp4a3 Ptpn1 Ptpn18 Ptpn2 Ptpn23 Ptpn4 Ptpn9 Ptpra Ptpre Ptprg Ptprn Ptprn2 Ptpro Ptpru Ptprv Tpte
279	GO:0001568 [4]: blood vessel development	21	21	3953	68	8587	-4.25	0.0	0.04	0.01	Adra2b Aggf1 Ang1 Anpep Ctgf Dhcr7 Dll4 Egfl7 Foxo1 Gja4 Hand1 Hey1 Hey2 Myocd Nte Pgf Pitx2 Plg Tbx4 Tie1 Tnfsf12
280	GO:0009790 [3]: embryonic development	63	63	3911	111	8544	-4.25	0.0	2.28	0.7	5830426I05Rik Acvr1 Acvr1b Aldh1a2 Arfrp1 Ascl2 Birc5 Celsr1 Chx10 Cryaa Dkk1 Dlx5 Elf3 Fbn2 Fgf8 Fkbp8 Foxi1 Gdf5 Grem1 Hes7 Hhex Hira Hmx3 Lama5 Ldb1 Lef1 Lmo4 Lnk Lrp5 Lrp6 Ltap Mab21l2 Mafb Meox1 Mllt3 Myo15 Ncoa6 Nrg3 Pfn1 Pitx2 Pou4f3 Pparbp Prkar1a Ptf1a Ptk7 Ror2 Scrib Setdb1 Six3 Tbx4 Tbx6 Tcfap2c Tdgf1 Tgfb3 Tgfbr1 Top2a Ttc10 Twsg1 Vasp Wnt5a Wnt9a Zbtb17 Zic5
281	GO:0015833 [5]: peptide transport	6	6	3968	3	8652	-4.27	0.0	3.44	1.16	Abcb9 Slc15a1 Slc15a2 Slc15a3 Tap1 Tap2
282	GO:0016569 [9]: covalent chromatin modification	6	6	3968	3	8652	-4.27	0.0	3.44	1.16	Ezh2 Men1 Myst4 Satb1 Suv420h1 Suv420h2
283	GO:0016570 [10]: histone modification	6	6	3968	3	8652	-4.27	0.0	3.44	1.16	Ezh2 Men1 Myst4 Satb1 Suv420h1 Suv420h2
284	GO:0006898 [7]: receptor mediated endocytosis	6	6	3968	3	8652	-4.27	0.0	3.44	1.16	Cubn Fcgr1 Hip1r Msr1 Pld2 Snx17
285	GO:0009218 [8]: pyrimidine ribonucleotide metabolism	6	6	3968	3	8652	-4.27	0.0	3.44	1.16	Nme1 Nme3 Nme4 Nme5 Nme6 Nme7
286	GO:0009220 [8]: pyrimidine ribonucleotide biosynthesis	6	6	3968	3	8652	-4.27	0.0	3.44	1.16	Nme1 Nme3 Nme4 Nme5 Nme6 Nme7
287	GO:0019953 [4]: sexual reproduction	57	57	3917	99	8556	-4.29	0.0	2.3	0.71	1700017G21Rik 2810422M04Rik Acrbp Acvr1 Adam18 Adam24 Adam26 Atp8b3 Azi1 Bbs2 Bmp8b Boll Catsper1 Ccna1 Cdv1 Cxcr4 D1Pas1 Dazl Ddx1 Dnmt3a Fancc Fscn3 Gal3st1 H2afx Hist1h1t Limk2 Magoh Mcsp Mea1 Mfge8 Neurl Nme5 Ovgp1 Pafah1b1 Pafah1b2 Pafah1b3 Pax5 Prss21 Smad1 Spam1 Spin Ssfa1 Strbp Tcp11 Tle3 Tnp2 Tssk1 Tssk2 Tubd1 Zan Zfp35 Zfp37 Zfp39 Zipro1 Zp2 Zp3 Zp3r
288	GO:0000003 [3]: reproduction	57	57	3917	99	8556	-4.29	0.0	2.3	0.71	1700017G21Rik 2810422M04Rik Acrbp Acvr1 Adam18 Adam24 Adam26 Atp8b3 Azi1 Bbs2 Bmp8b Boll Catsper1 Ccna1 Cdv1 Cxcr4 D1Pas1 Dazl Ddx1 Dnmt3a Fancc Fscn3 Gal3st1 H2afx Hist1h1t Limk2 Magoh Mcsp Mea1 Mfge8 Neurl Nme5 Ovgp1 Pafah1b1 Pafah1b2 Pafah1b3 Pax5 Prss21 Smad1 Spam1 Spin Ssfa1 Strbp Tcp11 Tle3 Tnp2 Tssk1 Tssk2 Tubd1 Zan Zfp35 Zfp37 Zfp39 Zipro1 Zp2 Zp3 Zp3r
289	GO:0009566 [5]: fertilization	12	12	3962	12	8643	-4.3	0.0	3.11	0.99	Atp8b3 Catsper1 Mcsp Mfge8 Ovgp1 Spam1 Ssfa1 Tnp2 Zan Zp2 Zp3 Zp3r
290	GO:0007338 [6]: fertilization (sensu Metazoa)	12	12	3962	12	8643	-4.3	0.0	3.11	0.99	Atp8b3 Catsper1 Mcsp Mfge8 Ovgp1 Spam1 Ssfa1 Tnp2 Zan Zp2 Zp3 Zp3r
291	GO:0008015 [4]: circulation	6	6	3968	29	8626	-4.31	0.0	0.02	0.0	Edn2 Edn3 Ednrb Gnao1 Npy Thrb
292	GO:0006512 [8]: ubiquitin cycle	121	121	3853	236	8419	-4.31	0.0	1.76	0.41	1700013N18Rik 2700084L22Rik 5730410I19Rik AL033326 Anapc11 Ankib1 Arih2 Bap1 Bard1 Brap Brca1 Btrc Cbl Cdc20 Cdc23 Chfr Cnot4 Cul1 Dtx3 Dub2 Fbxl12 Fbxl14 Fbxl3 Fbxl6 Fbxl8 Fbxo15 Fbxo16 Fbxo17 Fbxo18 Fbxo28 Fbxo32 Fbxo36 Fbxo42 Fbxw11 Fbxw14 Fbxw4 Fbxw5 Fbxw7 Fzr1 G1p2 Hace1 Hdac6 Lnx1 Mid2 Mkrn1 Mkrn2 Mnat1 Nedd4 Nedd8 Otub2 Pias1 Pias4 Pja1 Pml Prp19 Rbx1 Rchy1 Rnf110 Rnf13 Rnf17 Rnf25 Rnf38 R…
293	GO:0007599 [5]: hemostasis	20	20	3954	26	8629	-4.31	0.0	2.85	0.78	Efemp2 Entpd2 F11 F2r F2rl1 F2rl3 F5 F7 F8 Gp1ba Gp1bb Klkb1 P2ry12 Plg Pros1 Proz Rab27a Serpind1 Serping1 Tfpi2
294	GO:0043065 [7]: positive regulation of apoptosis	37	37	3937	59	8596	-4.34	0.0	2.47	0.72	Bcl2l11 Bclaf1 Bid Biklk Bnipl Brca1 Casp1 Casp12 Casp14 Casp2 Casp7 Cebpb Dap Dffa Diablo Eaf2 Fcgr1 Fcgr3 H2-Bl Inpp5d Jmy Klrb1b Mbd4 Mlh1 Nr4a1 Perp Plg Prkca Pycard Ripk2 Ripk3 Rnf7 Scotin Tde1 Trp53inp1 Trp63 Wwox
295	GO:0009795 [4]: embryonic morphogenesis	35	35	3939	55	8600	-4.35	0.0	2.51	0.72	Acvr1 Aldh1a2 Celsr1 Chx10 Cryaa Dkk1 Dlx5 Fbn2 Fkbp8 Foxi1 Gdf5 Grem1 Hmx3 Lmo4 Lrp5 Lrp6 Ltap Mab21l2 Myo15 Pfn1 Pou4f3 Pparbp Ptk7 Ror2 Scrib Six3 Tbx4 Tgfb3 Tgfbr1 Ttc10 Twsg1 Vasp Wnt5a Wnt9a Zic5
296	GO:0046034 [6]: ATP metabolism	16	16	3958	19	8636	-4.36	0.0	2.92	0.84	Ak5 Atp5f1 Atp5g1 Atp5g2 Atp5j2 Atp5l Atp5o Atp6v0b Atp6v0c Atp6v1a1 Atp6v1b1 Atp6v1c1 Atp6v1d Atp6v1f Atp6v1g1 Atp6v1g2
297	GO:0016126 [7]: sterol biosynthesis	3	3	3971	20	8635	-4.36	0.0	0.01	0.0	2810410C14Rik Dhcr7 Ncb5or
298	GO:0007249 [7]: I-kappaB kinase/NF-kappaB cascade	4	4	3970	23	8632	-4.36	0.0	0.01	0.0	AW742319 Ripk3 Tank Tnip2
299	GO:0007059 [7]: chromosome segregation	10	10	3964	9	8646	-4.38	0.0	3.11	0.99	Cenph Mad2l1 Mlh1 Nek2 Nusap1 Pttg1 Smc1l2 Stag1 Stag3 Top2a
300	GO:0051243 [5]: negative regulation of cellular physiological process	50	50	3924	86	8569	-4.39	0.0	2.23	0.66	Apbb3 Api5 B7h3 Bap1 Bcl11b Bfar Birc1b Birc5 Btg2 Casp2 Cebpa Cebpb Cfdp1 Dad1 Eef1a2 Egfl7 Frk Gpr54 Ifitm3 Ii Il7 Inpp5d Mkl1 Nck2 Nr4a1 Pacsin1 Pax7 Pdcd1lg2 Pik3cg Pik3r1 Pim2 Polb Prkca Prox1 Qars Rnf7 Scap2 Sgk3 Slfn1 Slfn2 Slfn3 Sphk1 Stambp Tacc3 Tax1bp3 Tgfb3 Tie1 Tnfrsf13b Tsg101 Wig1
301	GO:0007585 [4]: respiratory gaseous exchange	8	8	3966	6	8649	-4.4	0.0	3.18	1.01	Ednra Mafb Ndn Pbx3 Sftpb Sftpc Sftpd Traf4
302	GO:0009893 [5]: positive regulation of metabolism	34	34	3940	97	8558	-4.42	0.0	0.07	0.03	Arnt2 Cited4 Clec7a Cnot7 Crsp6 E2f3 Eaf2 Fcer1g Fcgr3 Gata5 Hand1 Irf1 Lef1 Mafb Med6 Men1 Myocd Nfat5 Nfya Nr5a1 Ntf3 Pparbp Ppargc1a Ptx3 Pus1 Rxra Sfpi1 Skiip Surb7 Syk Tcf1 Tcf2 Tnrc11 Trp63
303	GO:0030865 [7]: cortical cytoskeleton organization and biogenesis	5	5	3969	2	8653	-4.42	0.0	3.34	1.11	Calr Coro1c Epb4.1l1 Epb4.1l2 Epb4.1l3
304	GO:0030866 [8]: cortical actin cytoskeleton organization and biogenesis	5	5	3969	2	8653	-4.42	0.0	3.34	1.11	Calr Coro1c Epb4.1l1 Epb4.1l2 Epb4.1l3
305	GO:0045664 [5]: regulation of neuron differentiation	5	5	3969	2	8653	-4.42	0.0	3.34	1.11	Atoh1 Foxg1 Hes1 Lmx1a Socs2
306	GO:0006888 [6]: ER to Golgi transport	5	5	3969	2	8653	-4.42	0.0	3.34	1.11	0610009B22Rik Lman1 Sec22l1 Sec23b Trappc4
307	GO:0009108 [7]: coenzyme biosynthesis	26	26	3948	38	8617	-4.42	0.0	2.58	0.72	2610209A20Rik Atp5f1 Atp5g1 Atp5g2 Atp5j2 Atp5l Atp5o Atp6v0b Atp6v0c Atp6v1a1 Atp6v1b1 Atp6v1c1 Atp6v1d Atp6v1f Atp6v1g1 Atp6v1g2 Coasy Coq3 Fpgs Gphn Kynu Mthfd1 Nmnat1 Qprt Tpk1 Vkorc1
308	GO:0043038 [7]: amino acid activation	18	18	3956	23	8632	-4.43	0.0	2.76	0.73	Cdh16 Cic Cubn Fars1 Farslb Hars Harsl Hmg20b Lamp2 Prdm1 Rars Rarsl Sars1 Sars2 Slc22a17 Vars2 Wars Yars
309	GO:0043039 [8]: tRNA aminoacylation	18	18	3956	23	8632	-4.43	0.0	2.76	0.73	Cdh16 Cic Cubn Fars1 Farslb Hars Harsl Hmg20b Lamp2 Prdm1 Rars Rarsl Sars1 Sars2 Slc22a17 Vars2 Wars Yars
310	GO:0006418 [8]: tRNA aminoacylation for protein translation	18	18	3956	23	8632	-4.43	0.0	2.76	0.73	Cdh16 Cic Cubn Fars1 Farslb Hars Harsl Hmg20b Lamp2 Prdm1 Rars Rarsl Sars1 Sars2 Slc22a17 Vars2 Wars Yars
311	GO:0006357 [8]: regulation of transcription from Pol II promoter	65	65	3909	118	8537	-4.44	0.0	2.01	0.51	Arnt2 Arntl2 Ascl3 Bcl6b Bhlhb3 Brd7 Cnot7 Crsp6 Crsp9 Csen Cutl1 Ddx20 Etv3 Foxk1 Hand1 Hes1 Hes6 Hes7 Hey2 Hlxb9 Ifnar2 Jmy Lbh Lef1 Mafb Mbd3l1 Med6 Mxi1 Myocd Nedd8 Nfat5 Nfx1 Nfya Nr5a1 Nr6a1 Nrip2 Ntf3 Onecut3 Pax4 Pias4 Pou4f3 Pparbp Pus1 Rxra Sap30 Sin3a Skiip Smad1 Smarca3 Sp7 Spen Surb7 Tcf1 Tcfap2a Tcfap2c Tcfcp2 Tcfcp2l1 Tle1 Tnrc11 Trim28 Trp63 Usf2 Wdr39 Wdr9 Zfp143
312	GO:0051188 [6]: cofactor biosynthesis	29	29	3945	44	8611	-4.44	0.0	2.49	0.72	2610209A20Rik Atp5f1 Atp5g1 Atp5g2 Atp5j2 Atp5l Atp5o Atp6v0b Atp6v0c Atp6v1a1 Atp6v1b1 Atp6v1c1 Atp6v1d Atp6v1f Atp6v1g1 Atp6v1g2 Coasy Coq3 Fpgs Gphn Kynu Mthfd1 Nmnat1 Ppox Qprt Tpk1 Urod Uros Vkorc1
313	GO:0030097 [5]: hemopoiesis	41	41	3933	68	8587	-4.45	0.0	2.3	0.71	AI586015 AY036118 Ap3b1 Bcl11a Casp8 Ccr1 Ccr2 Cebpa Clec2g Crip2 Dnase2a Dock2 Egr1 F730004D16Rik Gab3 Gmpr2 H2-DMa Hs1bp3 Icsbp1 Ii Il11ra1 Il15 Il7 Inpp5d Lnk Lzf Nfam1 Pik3r1 Pirb Pparbp Sfpi1 Spna1 Syk Tacc3 Tal1 Thpo Twsg1 Txnrd2 Vav1 Vpreb1 Zap70
314	GO:0042590 [7]: antigen presentation, exogenous antigen via MHC class I	3	3	3971	0	8655	-4.45	0.0	3.47	1.16	Fcer1g Fcgr1 Fcgr3
315	GO:0044271 [5]: nitrogen compound biosynthesis	3	3	3971	0	8655	-4.45	0.0	3.47	1.16	Asl Ass1 Otc
316	GO:0048013 [8]: ephrin receptor signaling pathway	3	3	3971	0	8655	-4.45	0.0	3.47	1.16	Efna1 Epha2 Tiam1
317	GO:0051181 [5]: cofactor transport	3	3	3971	0	8655	-4.45	0.0	3.47	1.16	Slc19a3 Slc25a29 Slc6a8
318	GO:0000002 [7]: mitochondrial genome maintenance	3	3	3971	0	8655	-4.45	0.0	3.47	1.16	Mrpl15 Mrpl17 Mrpl39
319	GO:0000070 [9]: mitotic sister chromatid segregation	3	3	3971	0	8655	-4.45	0.0	3.47	1.16	Mad2l1 Nek2 Nusap1
320	GO:0000090 [9]: mitotic anaphase	3	3	3971	0	8655	-4.45	0.0	3.47	1.16	Mad2l1 Nek2 Nusap1
321	GO:0000819 [8]: sister chromatid segregation	3	3	3971	0	8655	-4.45	0.0	3.47	1.16	Mad2l1 Nek2 Nusap1
322	GO:0001802 [6]: type III hypersensitivity	3	3	3971	0	8655	-4.45	0.0	3.47	1.16	Fcer1g Fcgr1 Fcgr3
323	GO:0001803 [7]: regulation of type III hypersensitivity	3	3	3971	0	8655	-4.45	0.0	3.47	1.16	Fcer1g Fcgr1 Fcgr3
324	GO:0001805 [8]: positive regulation of type III hypersensitivity	3	3	3971	0	8655	-4.45	0.0	3.47	1.16	Fcer1g Fcgr1 Fcgr3
325	GO:0006013 [8]: mannose metabolism	3	3	3971	0	8655	-4.45	0.0	3.47	1.16	Pmm1 Pmm2 Renbp
326	GO:0006526 [6]: arginine biosynthesis	3	3	3971	0	8655	-4.45	0.0	3.47	1.16	Asl Ass1 Otc
327	GO:0030036 [8]: actin cytoskeleton organization and biogenesis	34	34	3940	54	8601	-4.45	0.0	2.39	0.72	Aif1 Arhgap8 Arpc1a Arpc4 Calr Capza3 Coro1c Coro2b Csrp1 Dbnl Diap1 Diap3 Eln Epb4.1l1 Epb4.1l2 Epb4.1l3 Espn Fliih Grid2ip Lcp1 Mtss1 Nck1 Nck2 Nrap Ophn1 Pfn1 Rac2 Rhoa Rhoj Tmod3 Tmsb10 Ush1c Vasp Was
328	GO:0030029 [7]: actin filament-based process	36	36	3938	58	8597	-4.46	0.0	2.36	0.72	Aif1 Arhgap8 Arpc1a Arpc4 Calr Capza3 Coro1c Coro2b Csrp1 Dbnl Diap1 Diap3 Elmo1 Eln Epb4.1l1 Epb4.1l2 Epb4.1l3 Espn Fliih Grid2ip Lcp1 Mtss1 Myh14 Nck1 Nck2 Nrap Ophn1 Pfn1 Rac2 Rhoa Rhoj Tmod3 Tmsb10 Ush1c Vasp Was
329	GO:0043068 [6]: positive regulation of programmed cell death	37	37	3937	60	8595	-4.46	0.0	2.34	0.72	Bcl2l11 Bclaf1 Bid Biklk Bnipl Brca1 Casp1 Casp12 Casp14 Casp2 Casp7 Cebpb Dap Dffa Diablo Eaf2 Fcgr1 Fcgr3 H2-Bl Inpp5d Jmy Klrb1b Mbd4 Mlh1 Nr4a1 Perp Plg Prkca Pycard Ripk2 Ripk3 Rnf7 Scotin Tde1 Trp53inp1 Trp63 Wwox
330	GO:0050817 [3]: coagulation	19	19	3955	25	8630	-4.46	0.0	2.69	0.72	Efemp2 Entpd2 F11 F2r F2rl1 F2rl3 F5 F7 F8 Gp1bb Klkb1 P2ry12 Plg Pros1 Proz Rab27a Serpind1 Serping1 Tfpi2
331	GO:0007596 [4]: blood coagulation	19	19	3955	25	8630	-4.46	0.0	2.69	0.72	Efemp2 Entpd2 F11 F2r F2rl1 F2rl3 F5 F7 F8 Gp1bb Klkb1 P2ry12 Plg Pros1 Proz Rab27a Serpind1 Serping1 Tfpi2
332	GO:0035107 [4]: appendage morphogenesis	14	14	3960	16	8639	-4.47	0.0	2.84	0.78	Aldh1a2 Dkk1 Dlx5 Fbn2 Fgf8 Gdf5 Grem1 Lrp5 Lrp6 Pparbp Tbx4 Ttc10 Wnt5a Wnt9a
333	GO:0035108 [5]: limb morphogenesis	14	14	3960	16	8639	-4.47	0.0	2.84	0.78	Aldh1a2 Dkk1 Dlx5 Fbn2 Fgf8 Gdf5 Grem1 Lrp5 Lrp6 Pparbp Tbx4 Ttc10 Wnt5a Wnt9a
334	GO:0001503 [5]: ossification	20	20	3954	27	8628	-4.49	0.0	2.64	0.72	Ambn B7h3 Ctgf Dmp1 Dspp Enam Enpp1 Fgf18 Fgf23 Foxc1 Ibsp Mglap Mmp13 Sost Sp7 Tfip11 Tnfrsf11a Tuft1 Twsg1 Wnt7b
335	GO:0030317 [5]: sperm motility	4	4	3970	1	8654	-4.51	0.0	3.31	1.11	Catsper1 Gas8 Mcsp Neurl
336	GO:0000050 [5]: urea cycle	4	4	3970	1	8654	-4.51	0.0	3.31	1.11	Arg1 Asl Ass1 Otc
337	GO:0001890 [5]: placenta development	4	4	3970	1	8654	-4.51	0.0	3.31	1.11	Ccnf Cebpa Cebpb Pparbp
338	GO:0006542 [9]: glutamine biosynthesis	4	4	3970	1	8654	-4.51	0.0	3.31	1.11	Pycr1 Pycr2 Pycrl Pycs
339	GO:0006457 [7]: protein folding	66	66	3908	122	8533	-4.55	0.0	1.85	0.41	1700025B16Rik 1700030A21Rik 2700075B01Rik 4833428E21Rik A030005K14Rik Adcy9 Bag1 Bag4 Calr Ccs Cct3 Cct6a Cct6b Cct7 Cct8 Cdc37 Ckap1 Dnajb11 Dnajb12 Dnajb3 Dnajb5 Dnajb7 Dnajb8 Dnajc14 Dnajc3 Dnajc5b Dnajc7 Dnajc9 Dyt1 Ero1l Fkbp10 Fkbp11 Fkbp2 Fkbp4 Fkbp5 Fkbp6 Fkbp8 Gak H2-DMa H2-DMb1 H2-Ke2 Hspa1a Hspa2 Hspa5 Hspa5bp1 Hspcb Hyou1 Ii Krtap5-1 Nktr Npm3 Pfdn1 Pfdn5 Ppil2 Rp2h Sdccag10 Sec63 Slc…
340	GO:0018108 [9]: peptidyl-tyrosine phosphorylation	8	8	3966	33	8622	-4.56	0.0	0.03	0.0	Clk2 Clk3 Clk4 Dyrk3 Lyn Prkca Syk Zap70
341	GO:0018212 [9]: peptidyl-tyrosine modification	8	8	3966	33	8622	-4.56	0.0	0.03	0.0	Clk2 Clk3 Clk4 Dyrk3 Lyn Prkca Syk Zap70
342	GO:0051186 [5]: cofactor metabolism	47	47	3927	82	8573	-4.57	0.0	2.03	0.53	2610209A20Rik Acas2l Ak5 Atp5f1 Atp5g1 Atp5g2 Atp5j2 Atp5l Atp5o Atp6v0b Atp6v0c Atp6v1a1 Atp6v1b1 Atp6v1c1 Atp6v1d Atp6v1f Atp6v1g1 Atp6v1g2 Coasy Coq3 Dcxr Folr1 Fpgs Gphn Gstt2 Gstt3 Hebp1 Hmox2 Kynu Mthfd1 Ncb5or Ncf1 Ncf2 Nmnat1 Oxct2a Pdk2 Pgd Pgls Ppox Pte1 Pte2a Qprt Tpi1 Tpk1 Urod Uros Vkorc1
343	GO:0006769 [8]: nicotinamide metabolism	9	9	3965	8	8647	-4.58	0.0	2.92	0.84	Dcxr Kynu Ncf1 Ncf2 Nmnat1 Pgd Pgls Qprt Tpi1
344	GO:0007200 [7]: G-protein signaling, coupled to IP3 second messenger (phospholipase C activating)	12	12	3962	13	8642	-4.58	0.0	2.78	0.74	Ccl28 Chrm3 Dgka Dgke Dgkg Gna15 Gnb1 Gng13 Htr2b Sphk2 Trhr2 Trpc2
345	GO:0008272 [8]: sulfate transport	7	7	3967	5	8650	-4.6	0.0	3.01	0.92	Mpst Pres Slc26a1 Slc26a2 Slc26a3 Slc26a4 Tst
346	GO:0051239 [4]: regulation of organismal physiological process	29	29	3945	83	8572	-4.61	0.0	0.09	0.04	Ap3b1 B7h3 Cebpb Clec7a Edn2 Edn3 Enpp1 Fcer1g Fcgr1 Fcgr3 Fgf23 Gnao1 H2-DMa Ii Il15 Il7 Inpp5d Irf1 Map2k3 Mglap Nfam1 Pdcd1lg2 Prkca Rnf128 Syk Thrb Tnfrsf13b Tnfsf13 Zap70
347	GO:0006118 [6]: electron transport	98	98	3876	194	8461	-4.61	0.0	1.44	0.41	0610040B21Rik 1300013B24Rik 1500040F11Rik 2310050C09Rik 2610529C04Rik 2810410C14Rik 4833428E21Rik 5730420B22Rik A030005K14Rik Aass Acads Acox2 Acox3 Alox12 Alox15 Alox15b Cai Cmah Cox4i2 Cox6b1 Cox7a1 Cyb561 Cyba Cybb Cyct Cyp11a1 Cyp19a1 Cyp1a2 Cyp21a1 Cyp26a1 Cyp27b1 Cyp2c37 Cyp2c38 Cyp2c39 Cyp2d10 Cyp2d9 Cyp2f2 Cyp2g1 Cyp2j5 Cyp39a1 Cyp3a11 Cyp46a1 Cyp4f13 Cyp4f15 Cyp4f16 Cyp4f18 Cyp7a1 Cyp8b1…
348	GO:0043119 [4]: positive regulation of physiological process	97	97	3877	192	8463	-4.62	0.0	1.44	0.41	AY036118 Ap3b1 Arhgap8 Arnt2 B7h3 Bcl2l11 Bclaf1 Bid Biklk Bnipl Brca1 Cadps2 Casp1 Casp12 Casp14 Casp2 Casp7 Cebpb Cited4 Clec7a Cnot7 Crip2 Crsp6 D17Wsu104e Dap Dffa Diablo E2f3 Eaf2 Eda Edar Fcer1g Fcgr1 Fcgr3 Gata5 Gkn1 Gli2 Gp38 H2-Bl H2-DMa Hand1 Ii Il15 Il7 Inpp5d Irf1 Jmy Kcnn4 Klrb1b Lef1 Lzf Mab21l2 Mafb Mbd4 Med6 Men1 Mfge8 Mlh1 Myocd Nfat5 Nfya Nr4a1 Nr5a1 Ntf3 Pdcd1lg2 Perp Plg Pparb…
349	GO:0030326 [6]: embryonic limb morphogenesis	13	13	3961	15	8640	-4.65	0.0	2.67	0.72	Aldh1a2 Dkk1 Dlx5 Fbn2 Gdf5 Grem1 Lrp5 Lrp6 Pparbp Tbx4 Ttc10 Wnt5a Wnt9a
350	GO:0035113 [5]: embryonic appendage morphogenesis	13	13	3961	15	8640	-4.65	0.0	2.67	0.72	Aldh1a2 Dkk1 Dlx5 Fbn2 Gdf5 Grem1 Lrp5 Lrp6 Pparbp Tbx4 Ttc10 Wnt5a Wnt9a
351	GO:0007519 [6]: myogenesis	13	13	3961	15	8640	-4.65	0.0	2.67	0.72	Boc Cdon Cenpf Col19a1 Csrp3 Eln Gphn Ky Myf6 Plg Rhoa Snta1 Tcap
352	GO:0006813 [8]: potassium ion transport	45	45	3929	79	8576	-4.65	0.0	1.94	0.47	Abcc9 Atp12a Atp1b1 Atp1b2 Atp1b4 Atp4a Cnga2 Cngb3 Csen Gria1 Gria2 Gria3 Gria4 Grik1 Grin1 Hcn1 Hcn2 Kcna3 Kcna7 Kcnab3 Kcnc3 Kcnd1 Kcnd2 Kcnd3 Kcne1 Kcne3 Kcnj10 Kcnj11 Kcnj15 Kcnj3 Kcnj8 Kcnk1 Kcnk13 Kcnk5 Kcnma1 Kcnmb1 Kcnmb2 Kcnn3 Kcnn4 Kcnq1 Kcnq2 Kcns1 Kcns2 Slc12a1 Tnfaip1
353	GO:0016568 [8]: chromatin modification	32	32	3942	52	8603	-4.67	0.0	2.14	0.62	Actl6a Bat8 Baz1b Baz2a Cbx1 Cbx2 Cbx8 Chd4 Ezh2 Hdac11 Hdac3 Hdac6 Hmg20b Klf1 Men1 Myst4 Rbbp4 Ring1 Satb1 Setdb1 Sirt2 Sirt3 Sirt4 Smarca5 Smarcd1 Smarcd2 Smarce1 Suv39h2 Suv420h1 Suv420h2 Suz12 Ttf1
354	GO:0012502 [7]: induction of programmed cell death	31	31	3943	50	8605	-4.67	0.0	2.16	0.62	Biklk Bnipl Brca1 Casp1 Casp12 Casp14 Casp2 Casp7 Cebpb Dap Dffa Eaf2 Fcgr1 Fcgr3 H2-Bl Jmy Klrb1b Mbd4 Mlh1 Nr4a1 Perp Plg Prkca Pycard Ripk3 Rnf7 Scotin Tde1 Trp53inp1 Trp63 Wwox
355	GO:0006917 [8]: induction of apoptosis	31	31	3943	50	8605	-4.67	0.0	2.16	0.62	Biklk Bnipl Brca1 Casp1 Casp12 Casp14 Casp2 Casp7 Cebpb Dap Dffa Eaf2 Fcgr1 Fcgr3 H2-Bl Jmy Klrb1b Mbd4 Mlh1 Nr4a1 Perp Plg Prkca Pycard Ripk3 Rnf7 Scotin Tde1 Trp53inp1 Trp63 Wwox
356	GO:0006816 [8]: calcium ion transport	30	30	3944	48	8607	-4.68	0.0	2.17	0.62	Anxa6 Atp2a3 Cacna1d Cacna1e Cacna1g Cacna1h Cacna2d2 Cacnb1 Cacnb2 Cacnb3 Cacng1 Cacng5 Cacng6 Cacng8 Catsper1 Clic1 Cyp27b1 Pkd1 Pln Prkcb1 Ryr2 Slc8a1 Slc8a2 Trpc2 Trpc3 Trpc4 Trpc5 Trpc7 Trpm5 Vdr
357	GO:0050801 [4]: ion homeostasis	28	28	3946	44	8611	-4.68	0.0	2.21	0.65	1300017J02Rik Anxa7 Atp6v0c Atp6v1b1 Clstn1 Ednrb Fgf23 Fthl17 Gcm2 Gpr12 Hexb Ltf Mfi2 Mt3 Mt4 Ndn Nucb2 Prkcb1 Prkwnk4 Rshl1 Slc39a4 Slc4a10 Slc9a1 Slc9a3r1 Slc9a8 Stc1 Trf Vdr
358	GO:0006873 [5]: cell ion homeostasis	28	28	3946	44	8611	-4.68	0.0	2.21	0.65	1300017J02Rik Anxa7 Atp6v0c Atp6v1b1 Clstn1 Ednrb Fgf23 Fthl17 Gcm2 Gpr12 Hexb Ltf Mfi2 Mt3 Mt4 Ndn Nucb2 Prkcb1 Prkwnk4 Rshl1 Slc39a4 Slc4a10 Slc9a1 Slc9a3r1 Slc9a8 Stc1 Trf Vdr
359	GO:0007218 [7]: neuropeptide signaling pathway	27	27	3947	42	8613	-4.68	0.0	2.23	0.66	Adcyap1 Adm Agrp Cart Celsr1 Celsr2 Celsr3 Centd2 Emr1 Glp1r Gpr24 Gpr56 Hcrt Npff Npy Oprd1 Pkd1 Ppyr1 Prok2 Rassf3 Rassf5 Rfrp Rgl2 Rgl3 Sstr1 Sstr2 Tac2
360	GO:0006874 [8]: calcium ion homeostasis	10	10	3964	10	8645	-4.7	0.0	2.74	0.72	Anxa7 Clstn1 Gcm2 Gpr12 Hexb Ndn Nucb2 Prkcb1 Stc1 Vdr
361	GO:0007223 [7]: frizzled-2 signaling pathway	10	10	3964	10	8645	-4.7	0.0	2.74	0.72	Ror2 Wnt16 Wnt2b Wnt3 Wnt5a Wnt5b Wnt7b Wnt8a Wnt8b Wnt9a
362	GO:0006732 [6]: coenzyme metabolism	40	40	3934	69	8586	-4.7	0.0	1.96	0.48	2610209A20Rik Acas2l Atp5f1 Atp5g1 Atp5g2 Atp5j2 Atp5l Atp5o Atp6v0b Atp6v0c Atp6v1a1 Atp6v1b1 Atp6v1c1 Atp6v1d Atp6v1f Atp6v1g1 Atp6v1g2 Coasy Coq3 Dcxr Folr1 Fpgs Gphn Gstt2 Gstt3 Kynu Mthfd1 Ncf1 Ncf2 Nmnat1 Oxct2a Pdk2 Pgd Pgls Pte1 Pte2a Qprt Tpi1 Tpk1 Vkorc1
363	GO:0006629 [5]: lipid metabolism	135	135	3839	299	8356	-4.73	0.0	0.54	0.22	2010300G19Rik 2810410C14Rik 4632408A20Rik AI132321 AI325464 Abca1 Abca2 Abhd5 Acaa1 Acads Acbd3 Acox2 Acox3 Acsl4 Adipor1 Akr1b7 Akr1d1 Alox12 Alox15 Alox15b Alox5ap Amacr Apoc2 Asah3 Atp8b3 B3gnt5 B4galt6 BC025519 Cdipt Ch25h Cmas Coasy Cryl1 Cyp11a1 Cyp21a1 Cyp39a1 Cyp46a1 Cyp7a1 Degs2 Dgke Dhcr7 Dpagt1 Fabp6 Fdxr Gal3st1 Galgt1 Galgt2 Gba Gne Gria3 Grn H2-Ke6 Hadha Hdlbp Hsd17b2 Hsd3b2 Hsd3b5 …
364	GO:0005996 [6]: monosaccharide metabolism	35	35	3939	59	8596	-4.74	0.0	1.99	0.5	Atf3 B4galt1 Bpgm Dcxr Fbp1 G6pd2 Galt Gpd1 Hk1 Impa1 Impa2 Inpp5a Ins1 Isyna1 Itpka Ldh1 Ldh3 Lrrc16 Pck2 Pdha2 Pfkl Pfkm Pfkp Pgd Pgk2 Pgls Pklr Pkm2 Pmm1 Pmm2 Pofut2 Rbks Renbp Slc37a4 Tpi1
365	GO:0019725 [4]: cell homeostasis	32	32	3942	53	8602	-4.76	0.0	2.02	0.52	1300017J02Rik Anxa7 Apex1 Atp6v0c Atp6v1b1 Clns1a Clstn1 Ednrb Fgf23 Foxa3 Fthl17 Gcm2 Gpr12 Hexb Ltf Mfi2 Mt3 Mt4 Ndn Nucb2 Pres Prkcb1 Prkwnk4 Rshl1 Slc39a4 Slc4a10 Slc9a1 Slc9a3r1 Slc9a8 Stc1 Trf Vdr
366	GO:0007189 [9]: G-protein signaling, adenylate cyclase activating pathway	11	11	3963	12	8643	-4.77	0.0	2.6	0.72	Adcy2 Adcy6 Adcy7 Adcy8 Adcy9 Adcyap1 Adora2a Lgr8 Oprd1 Oprm1 Trar1
367	GO:0007292 [6]: female gamete generation	1	1	3973	12	8643	-4.78	0.0	0.01	0.0	Magoh
368	GO:0008624 [9]: induction of apoptosis by extracellular signals	1	1	3973	12	8643	-4.78	0.0	0.01	0.0	Dap
369	GO:0044255 [5]: cellular lipid metabolism	106	106	3868	241	8414	-4.78	0.0	0.41	0.2	2010300G19Rik 2810410C14Rik AI325464 Abca1 Abca2 Acaa1 Acads Acbd3 Acox2 Acox3 Acsl4 Adipor1 Akr1b7 Akr1d1 Alox12 Alox15 Alox15b Alox5ap Amacr Asah3 Atp8b3 B3gnt5 B4galt6 BC025519 Cdipt Ch25h Cmas Coasy Cryl1 Cyp11a1 Cyp21a1 Cyp39a1 Cyp46a1 Cyp7a1 Degs2 Dgke Dhcr7 Fabp6 Fdxr Gal3st1 Galgt1 Galgt2 Gba Gne H2-Ke6 Hadha Hdlbp Hsd17b2 Hsd3b2 Hsd3b5 Isyna1 Lcat Lrat Lss Lta4h Mtmr2 Mtmr3 Mulk Ncb5or N…
370	GO:0030534 [3]: adult behavior	8	8	3966	7	8648	-4.79	0.0	2.74	0.72	Bbs2 Epha4 Mafg Met Ntan1 Oprd1 Otog Scn8a
371	GO:0030595 [6]: immune cell chemotaxis	8	8	3966	7	8648	-4.79	0.0	2.74	0.72	Ccr1 Csf3r Dock2 Fcer1g Fcgr3 Il17b Itgam Prkca
372	GO:0019752 [6]: carboxylic acid metabolism	102	102	3872	211	8444	-4.79	0.0	1.04	0.34	0610012D14Rik 2610209A20Rik Acaa1 Acads Aco2 Acox2 Acox3 Acsl4 Acy1 Adipor1 Ahcy Akr1d1 Alox12 Alox15 Alox15b Alox5ap Arg1 Asl Ass1 BC025519 BC051244 Bbox1 Bcat2 Bhmt Cbs Cdh16 Cic Cmah Cmas Cryl1 Csad Ctbp2 Cubn Cyp39a1 Ddah2 Ddc Degs2 Fabp6 Fars1 Farslb Folr1 Fpgs Gad1 Gatm Gne Grhpr Hadha Hal Hars Harsl Hmg20b Hs3st3b1 Kynu Lamp2 Lta4h Mat2a Mcfd2 Me2 Mthfd1 Mthfr Nags Ncf1 Npl Nr1h4 Nr5a2 Otc…
373	GO:0006082 [5]: organic acid metabolism	102	102	3872	211	8444	-4.79	0.0	1.04	0.34	0610012D14Rik 2610209A20Rik Acaa1 Acads Aco2 Acox2 Acox3 Acsl4 Acy1 Adipor1 Ahcy Akr1d1 Alox12 Alox15 Alox15b Alox5ap Arg1 Asl Ass1 BC025519 BC051244 Bbox1 Bcat2 Bhmt Cbs Cdh16 Cic Cmah Cmas Cryl1 Csad Ctbp2 Cubn Cyp39a1 Ddah2 Ddc Degs2 Fabp6 Fars1 Farslb Folr1 Fpgs Gad1 Gatm Gne Grhpr Hadha Hal Hars Harsl Hmg20b Hs3st3b1 Kynu Lamp2 Lta4h Mat2a Mcfd2 Me2 Mthfd1 Mthfr Nags Ncf1 Npl Nr1h4 Nr5a2 Otc…
374	GO:0017157 [6]: regulation of exocytosis	6	6	3968	4	8651	-4.8	0.0	2.83	0.78	Cadps2 Rab3a Rab3c Rab3d Rapgef4 Vamp2
375	GO:0006739 [9]: NADPH metabolism	6	6	3968	4	8651	-4.8	0.0	2.83	0.78	Dcxr Ncf1 Ncf2 Pgd Pgls Tpi1
376	GO:0006829 [9]: zinc ion transport	6	6	3968	4	8651	-4.8	0.0	2.83	0.78	Slc30a3 Slc30a5 Slc30a6 Slc30a7 Slc39a3 Slc39a4
377	GO:0006835 [7]: dicarboxylic acid transport	6	6	3968	4	8651	-4.8	0.0	2.83	0.78	Slc13a3 Slc1a1 Slc1a2 Slc1a4 Slc1a6 Slc26a1
378	GO:0007399 [5]: neurogenesis	100	100	3874	207	8448	-4.81	0.0	1.03	0.34	Aplp1 Ascl2 Atoh1 Cdk5 Chl1 Cryaa Cryba1 Crybb2 Cryga Crygd Crygs Cxcr4 Dcamkl1 Dcx Dlx5 Dok4 Dok5 Dpysl5 Ednrb Efna1 Elavl3 Epha4 Ephb2 Ephb3 Epm2a Etv1 Farp2 Fgf12 Fgf5 Foxg1 Gal3st1 Gbx2 Gfra1 Gfra2 Gfra4 Gli2 Hes6 Hesx1 Hhex Hmx3 Igsf4a Igsf9 L1cam Lmx1a Lmx1b Mapk8ip3 Mcf2 Mecp2 Met Metrn Mt3 Mtap2 Napa Ncoa6 Nde1 Neurod4 Neurog3 Nf1 Nkx2-2 Nog Notch4 Ntf3 Ntn1 Ntn4 Olig2 Pafah1b1 Pak1 Pax5 …
379	GO:0006695 [8]: cholesterol biosynthesis	3	3	3971	18	8637	-4.83	0.0	0.02	0.0	2810410C14Rik Dhcr7 Ncb5or
380	GO:0019318 [7]: hexose metabolism	34	34	3940	58	8597	-4.84	0.0	1.88	0.43	Atf3 B4galt1 Bpgm Dcxr Fbp1 G6pd2 Galt Gpd1 Hk1 Impa1 Impa2 Inpp5a Ins1 Isyna1 Itpka Ldh1 Ldh3 Lrrc16 Pck2 Pdha2 Pfkl Pfkm Pfkp Pgd Pgk2 Pgls Pklr Pkm2 Pmm1 Pmm2 Pofut2 Renbp Slc37a4 Tpi1
381	GO:0009953 [4]: dorsal/ventral pattern formation	2	2	3972	15	8640	-4.85	0.0	0.01	0.0	Fkbp8 Foxg1
382	GO:0001894 [4]: tissue homeostasis	2	2	3972	15	8640	-4.85	0.0	0.01	0.0	Pirb Tnfrsf13b
383	GO:0008202 [6]: steroid metabolism	38	38	3936	67	8588	-4.86	0.0	1.75	0.41	2810410C14Rik Abca1 Abca2 Acbd3 Akr1d1 Ch25h Cyp11a1 Cyp21a1 Cyp39a1 Cyp46a1 Cyp7a1 Dhcr7 Fabp6 Fdxr H2-Ke6 Hdlbp Hsd17b2 Hsd3b2 Hsd3b5 Lcat Lss Ncb5or Nr1h4 Nr5a2 Osbpl1a Osbpl2 Pbx1 Soat2 Sorl1 Srd5a2 Srebf1 Srebf2 Stard3 Stard5 Stard6 Sult1b1 Sult2a2 Sult4a1
384	GO:0016071 [6]: mRNA metabolism	83	83	3891	169	8486	-4.87	0.0	1.11	0.39	0610033I05Rik 1700025B16Rik 2210008M09Rik 2610027L16Rik 2610031L17Rik 3100004P22Rik 4921506I22Rik AI481750 Acin1 Adar Apobec1 Casc3 Ciz1 Cpsf1 Cpsf4 Cstf1 Cstf2 D13Wsu64e Ddx1 Ddx20 Dhx8 Dnajb11 Dnd1 Elavl4 Fnbp3 Gemin6 Gemin7 Hnrpab Leng5 Lsm4 Magoh Mettl3 Myef2 Ncbp2 Ncl Nola2 Nono Nxf7 Nxt1 Pabpc2 Pabpn1 Papolb Phf5a Ppp1r8 Prpf31 Prpf8 Ptbp1 Pum1 Pum2 Rad52b Rbm14 Rbm19 Rbm4 Rbmx Rbmy1a1 Rnpc…
385	GO:0015931 [5]: nucleobase, nucleoside, nucleotide and nucleic acid transport	13	13	3961	16	8639	-4.87	0.0	2.4	0.72	Casc3 Khdrbs1 Magoh Ncbp2 Nxf2 Nxf7 Nxt1 Phax Slc28a3 Slc29a1 Slc29a2 Ssb Thoc3
386	GO:0006323 [6]: DNA packaging	57	57	3917	109	8546	-4.87	0.0	1.45	0.41	1700113O17Rik Actl6a Actl6b Ard1 Arid1a Asf1b Bat8 Baz1b Baz2a Cbx1 Cbx2 Cbx5 Cbx8 Cdyl Chd4 Ezh2 H1f0 H2afv H2afx H2afy Hat1 Hdac11 Hdac3 Hdac6 Hist1h1e Hist1h1t Hist1h2bc Hist1h4f Hist1h4h Hist1h4i Hmg20b Hmgb2 Hmgn2 Klf1 Mcm2 Men1 Myst4 Nap1l4 Rbbp4 Ring1 Satb1 Set Setdb1 Sirt2 Sirt3 Sirt4 Smarca5 Smarcd1 Smarcd2 Smarce1 Sox1 Suv39h2 Suv420h1 Suv420h2 Suz12 Tmem38b Ttf1
387	GO:0016477 [5]: cell migration	49	49	3925	91	8564	-4.87	0.0	1.58	0.41	Acvr1 Arhgap8 Astn1 Ccr1 Ccr2 Cdk5 Chl1 Csf3r Ctgf Cxcr4 Dock2 Dpysl5 Ednrb Egfl7 Epha4 Ephb2 Ephb3 Etv1 Fcer1g Fcgr3 Foxg1 Gbx2 Gp38 Gpr54 Il17b Itga4 Itgam Itgb3 L1cam Lama5 Lmx1a Lmx1b Lrp5 Lrp6 Nck1 Nck2 Nodal Ntn1 Pafah1b1 Pex5 Pitx2 Prkca Robo1 Runx3 Srgap1 St14 Tie1 Unc5c Vasp
388	GO:0007389 [3]: pattern specification	37	37	3937	97	8558	-4.87	0.0	0.16	0.08	Acvr1 Acvr2b Aldh1a2 Arc Btg2 Catnbip1 Cdx1 Dhh Dll3 Fkbp8 Foxg1 Grem1 Hes7 Hoxa4 Hoxc13 Hoxd1 Hoxd10 Hoxd11 Hoxd12 Ldb1 Lef1 Lfng Lrp5 Lrp6 Mafb Meox1 Mllt3 Nodal Nog Pbx3 Pitx2 Ror2 Shrm Tdgf1 Trp63 Ttc10 Zic3
389	GO:0045619 [5]: regulation of lymphocyte differentiation	9	9	3965	9	8646	-4.89	0.0	2.55	0.72	Ap3b1 H2-DMa Ii Il15 Il7 Inpp5d Nfam1 Syk Zap70
390	GO:0007276 [5]: gametogenesis	46	46	3928	85	8570	-4.9	0.0	1.57	0.41	1700017G21Rik 2810422M04Rik Acrbp Acvr1 Adam18 Adam24 Adam26 Azi1 Bbs2 Bmp8b Boll Ccna1 Cdv1 Cxcr4 D1Pas1 Dazl Ddx1 Dnmt3a Fancc Fscn3 Gal3st1 H2afx Hist1h1t Limk2 Magoh Mea1 Neurl Nme5 Pafah1b1 Pafah1b2 Pafah1b3 Pax5 Prss21 Smad1 Spin Strbp Tcp11 Tle3 Tnp2 Tssk1 Tssk2 Tubd1 Zfp35 Zfp37 Zfp39 Zipro1
391	GO:0008643 [5]: carbohydrate transport	15	15	3959	20	8635	-4.91	0.0	2.27	0.68	Abtb1 Aspscr1 Dp1 Ednra Epb4.2 Fmn1 Ins1 Prkca Slc2a1 Slc2a10 Slc2a9 Slc35a1 Slc35a2 Slc5a1 Yes1
392	GO:0006605 [7]: protein targeting	57	57	3917	138	8517	-4.92	0.0	0.26	0.14	2300004C15Rik 2310079P12Rik 4632408A20Rik 5930412E23Rik AI848100 Akap12 Ap3b1 Arid5a Arl6ip1 C330016O10Rik C730036D15Rik Ccnb1-rs1 Cdc5l Eda Edar Folr1 Fxc1 Gphn Hao3 Il20 Ipo4 Kpna6 Med6 Nbea Nutf2 Nxf7 Nxt1 Pacs1 Parp9 Pex26 Pex5 Ppp1r3c Prkcabp Prl Ranbp17 Rgs19 Sec61a2 Sec61b Sec61g Slc28a3 Slc35a3 Srp14 Srp19 Srp54 Srp9 Srpr Ssr2 Syngr1 Syngr2 Tacc3 Timm17b Tnpo1 Tnpo2 Xpo6 Ywhab Ywhaq Zdhhc3
393	GO:0007017 [7]: microtubule-based process	48	48	3926	90	8565	-4.92	0.0	1.49	0.41	Actr10 Bicd2 Birc5 Brca1 Cdca1 Ckap1 Cryaa Dctn2 Dctn3 Dnahc5 Dnalc4 Dnchc1 Dncic2 Gabarap Hap1 Hdac6 Hook2 Kif11 Kif1a Kif20a Kif21b Kif22 Kif2c Kif3a Kif4 Kif5b Kif9 Kifc2 Kifc3 Mtap2 Mtap7 Nde1 Nusap1 Pafah1b1 Rp2h Stmn1 Tbce Tcte3 Tctex1 Tekt2 Tuba3 Tuba4 Tubb4 Tubb5 Tubd1 Tubgcp2 Unc119 Zfp282
394	GO:0030198 [4]: extracellular matrix organization and biogenesis	16	16	3958	22	8633	-4.92	0.0	2.21	0.65	Agc1 Ambn Aplp1 B4galt1 Col11a1 Col19a1 Col4a6 Dmp1 Elf3 Ephb2 Igsf4a Matn1 Mia1 Pomt1 Rasgrf1 Tgfb2
395	GO:0043062 [3]: extracellular structure organization and biogenesis	16	16	3958	22	8633	-4.92	0.0	2.21	0.65	Agc1 Ambn Aplp1 B4galt1 Col11a1 Col19a1 Col4a6 Dmp1 Elf3 Ephb2 Igsf4a Matn1 Mia1 Pomt1 Rasgrf1 Tgfb2
396	GO:0045786 [7]: negative regulation of cell cycle	20	20	3954	30	8625	-4.93	0.0	2.07	0.56	Adcyap1 Apc2 Brca1 Brms1 Btg4 Cdk2ap1 Cdkn2b Cdkn2d Dcc Mad2l1 Nat6 Pycard Rbl1 Rbl2 Sash1 Tnk1 Tpte Trim13 Tsc2 Tusc4
397	GO:0050878 [4]: regulation of body fluids	20	20	3954	30	8625	-4.93	0.0	2.07	0.56	Efemp2 Entpd2 F11 F2r F2rl1 F2rl3 F5 F7 F8 Gp1ba Gp1bb Klkb1 P2ry12 Plg Pros1 Proz Rab27a Serpind1 Serping1 Tfpi2
398	GO:0006956 [6]: complement activation	18	18	3956	26	8629	-4.93	0.0	2.13	0.62	1700013L23Rik C1qa C1qb C1qg C3ar1 C5r1 C6 C8a C8b C9 Cd72 Cfi Daf1 Klra2 Masp1 Mbl1 Mbl2 Serping1
399	GO:0000074 [6]: regulation of cell cycle	86	86	3888	189	8466	-4.96	0.0	0.6	0.26	Adcyap1 Apc2 Araf1 Bmyc Brca1 Brms1 Btc Btg4 Ccna1 Ccna2 Ccnb1-rs1 Ccnb2 Ccnb3 Ccnc Ccnd3 Ccne2 Ccnf Ccni Ccnk Ccnt1 Ccnt2 Cdc23 Cdc2a Cdc37 Cdc45l Cdk2ap1 Cdk4 Cdkn2b Cdkn2d Chek1 Crkl Csf1r Dcc E2f3 Ect2 Elk1 Ets2 Fes Fgf5 Fgf8 Fgr Foxg1 Frk Gkn1 H2afx Hdac3 Hras1 Hus1 Il1a Mad2l1 Mafg Men1 Mertk Mnt Mpl Mybl2 Mycs Nat6 Nusap1 Pgf Pkd1 Pycard Rab8a Rbl1 Rbl2 Rprm Sash1 Sfn Sipa1 Skp2 Slfn1 Tacc…
400	GO:0051258 [7]: protein polymerization	10	10	3964	11	8644	-4.96	0.0	2.41	0.72	Arpc4 Eln Mtss1 Pfn1 Tuba3 Tuba4 Tubb4 Tubb5 Tubd1 Was
401	GO:0009064 [7]: glutamine family amino acid metabolism	10	10	3964	11	8644	-4.96	0.0	2.41	0.72	Arg1 Asl Ass1 Ddah2 Nags Otc Pycr1 Pycr2 Pycrl Pycs
402	GO:0017148 [7]: negative regulation of protein biosynthesis	7	7	3967	6	8649	-4.99	0.0	2.54	0.72	Ang1 B7h3 Eif2ak1 Inpp5d Nfx1 Rnf128 Spp2
403	GO:0045621 [6]: positive regulation of lymphocyte differentiation	7	7	3967	6	8649	-4.99	0.0	2.54	0.72	Ap3b1 H2-DMa Ii Il7 Inpp5d Syk Zap70
404	GO:0006171 [8]: cAMP biosynthesis	7	7	3967	6	8649	-4.99	0.0	2.54	0.72	Adcy2 Adcy6 Adcy7 Adcy8 Adcy9 Thtpa Tifp39
405	GO:0007050 [7]: cell cycle arrest	4	4	3970	20	8635	-5.0	0.0	0.03	0.0	Pkd1 Rprm Slfn1 Tsg101
406	GO:0040008 [4]: regulation of growth	26	26	3948	43	8612	-5.0	0.0	1.82	0.41	Aes Bbs2 Ctgf Ebag9 Esm1 Gas6 Igfbp1 Igfbp2 Igfbp3 Igfbp5 Igfbp7 Lama5 Lgmn Morf4l2 Myocd Ndn Nedd9 Ogfr Pla2g2a Socs2 Socs7 Tsg101 Wig1 Wisp1 Wisp2 Wrn
407	GO:0045595 [4]: regulation of cell differentiation	26	26	3948	43	8612	-5.0	0.0	1.82	0.41	Ap3b1 Atoh1 B7h3 Clec2g Ezh2 Foxg1 H2-DMa Hes1 Ii Il15 Il7 Inpp5d Lmx1a Myocd Nf1 Nfam1 Nkx2-2 Nog Pax4 Socs2 Stat5a Stat5b Syk Wnt7b Xdh Zap70
408	GO:0007018 [7]: microtubule-based movement	25	25	3949	41	8614	-5.01	0.0	1.83	0.41	Actr10 Bicd2 Dnahc5 Dnchc1 Dncic2 Hap1 Kif1a Kif20a Kif21b Kif2c Kif3a Kif4 Kif5b Kif9 Kifc2 Kifc3 Pafah1b1 Tcte3 Tuba3 Tuba4 Tubb4 Tubb5 Tubd1 Unc119 Zfp282
409	GO:0006397 [7]: mRNA processing	77	77	3897	165	8490	-5.01	0.0	0.74	0.28	0610033I05Rik 1700025B16Rik 2210008M09Rik 2610031L17Rik 3100004P22Rik 4921506I22Rik AI481750 Acin1 Adar Apobec1 Casc3 Ciz1 Cpsf1 Cpsf4 Cstf1 Cstf2 D13Wsu64e Ddx1 Ddx20 Dhx8 Dnd1 Elavl4 Fnbp3 Gemin6 Gemin7 Hnrpab Leng5 Lsm4 Magoh Myef2 Ncbp2 Ncl Nola2 Nono Nxf7 Nxt1 Pabpc2 Pabpn1 Papolb Phf5a Ppp1r8 Prpf31 Prpf8 Ptbp1 Rad52b Rbm14 Rbm19 Rbm4 Rbmx Rbmy1a1 Rnpc2 Rnps1 Rod1 Sf3a2 Sfrs12 Sfrs14 Sfrs16…
410	GO:0045045 [5]: secretory pathway	36	36	3938	65	8590	-5.01	0.0	1.56	0.41	0610009B22Rik 4933421I07Rik Arl6ip1 Blzf1 Cadps2 Exoc7 Folr1 Gga1 Lman1 Pacs1 Pldn Rab3a Rab3c Rab3d Rapgef4 Rasgrp4 Scamp2 Sec15l1 Sec22l1 Sec23b Sec3l1 Slc30a6 Snap23 Snapap Srcasm Srp19 Srp54 Srpr Ssr2 Stxbp2 Trappc4 Txln Unc13b Vamp2 Vps33b Vps45
411	GO:0030041 [7]: actin filament polymerization	5	5	3969	3	8652	-5.02	0.0	2.66	0.72	Arpc4 Eln Mtss1 Pfn1 Was
412	GO:0030148 [8]: sphingolipid biosynthesis	5	5	3969	3	8652	-5.02	0.0	2.66	0.72	B3gnt5 B4galt6 Gal3st1 St6galnac1 St6galnac6
413	GO:0044273 [6]: sulfur compound catabolism	5	5	3969	3	8652	-5.02	0.0	2.66	0.72	Ahcy BC051244 Bhmt Csad Mthfd1
414	GO:0045005 [8]: maintenance of fidelity during DNA-dependent DNA replication	5	5	3969	3	8652	-5.02	0.0	2.66	0.72	Mlh1 Msh3 Msh5 Pms2 Pold1
415	GO:0000098 [7]: sulfur amino acid catabolism	5	5	3969	3	8652	-5.02	0.0	2.66	0.72	Ahcy BC051244 Bhmt Csad Mthfd1
416	GO:0006302 [7]: double-strand break repair	5	5	3969	3	8652	-5.02	0.0	2.66	0.72	G22p1 H2afx Mre11a Rad52 Xrcc4
417	GO:0006360 [8]: transcription from Pol I promoter	5	5	3969	3	8652	-5.02	0.0	2.66	0.72	Nsbp1 Taf1b Taf1c Tcof1 Ttf1
418	GO:0007215 [6]: glutamate signaling pathway	5	5	3969	3	8652	-5.02	0.0	2.66	0.72	Gria3 Grid2ip Homer1 Homer2 Sstr1
419	GO:0008206 [7]: bile acid metabolism	5	5	3969	3	8652	-5.02	0.0	2.66	0.72	Akr1d1 Cyp39a1 Fabp6 Nr1h4 Nr5a2
420	GO:0006325 [7]: establishment and/or maintenance of chromatin architecture	53	53	3921	104	8551	-5.02	0.0	1.23	0.41	1700113O17Rik Actl6a Actl6b Arid1a Asf1b Bat8 Baz1b Baz2a Cbx1 Cbx2 Cbx5 Cbx8 Cdyl Chd4 Ezh2 H1f0 H2afv H2afx H2afy Hdac11 Hdac3 Hdac6 Hist1h1e Hist1h1t Hist1h2bc Hist1h4f Hist1h4h Hist1h4i Hmg20b Klf1 Mcm2 Men1 Myst4 Nap1l4 Rbbp4 Ring1 Satb1 Set Setdb1 Sirt2 Sirt3 Sirt4 Smarca5 Smarcd1 Smarcd2 Smarce1 Sox1 Suv39h2 Suv420h1 Suv420h2 Suz12 Tmem38b Ttf1
421	GO:0030323 [4]: respiratory tube development	12	12	3962	15	8640	-5.04	0.0	2.22	0.66	Cutl1 Dhcr7 Fgf18 Fgfr4 Gp38 Lama5 Nfib Spry2 Tbx4 Timeless Traf4 Wnt5a
422	GO:0048193 [6]: Golgi vesicle transport	12	12	3962	15	8640	-5.04	0.0	2.22	0.66	0610009B22Rik Blzf1 Gga1 Lman1 Pacs1 Scamp2 Sec22l1 Sec23b Slc30a6 Snap23 Srcasm Trappc4
423	GO:0007498 [3]: mesoderm development	3	3	3971	17	8638	-5.06	0.0	0.03	0.0	Prkar1a Tbx6 Trp63
424	GO:0006570 [7]: tyrosine metabolism	1	1	3973	11	8644	-5.08	0.0	0.01	0.0	Si
425	GO:0007507 [5]: heart development	16	16	3958	48	8607	-5.09	0.0	0.11	0.06	Acvr1 Fgf12 Hand1 Hhex Htr2b Id2 Itga4 Lamr1 Myocd Ncoa6 Pitx2 Pkd1 Pkp2 Pparbp Ppp3r1 Txnrd2
426	GO:0006749 [6]: glutathione metabolism	2	2	3972	14	8641	-5.1	0.0	0.02	0.0	Gstt2 Gstt3
427	GO:0050900 [6]: immune cell migration	8	8	3966	8	8647	-5.1	0.0	2.35	0.72	Ccr1 Csf3r Dock2 Fcer1g Fcgr3 Il17b Itgam Prkca
428	GO:0007032 [6]: endosome organization and biogenesis	8	8	3966	8	8647	-5.1	0.0	2.35	0.72	Lrba Lyst Rab5b Rab5c Rab6ip2 Slc30a6 Vps28 Was
429	GO:0006461 [7]: protein complex assembly	34	34	3940	62	8593	-5.1	0.0	1.46	0.41	1700113O17Rik Ap1b1 Ap1g2 Ap2a1 Ap2a2 Ap2b1 Asf1b Ddx1 Gemin6 H1f0 H2-DMa H2afv H2afx H2afy Hist1h1e Hist1h1t Hist1h2bc Hist1h4f Hist1h4h Hist1h4i Ii Lpxn Mcm2 Nap1l4 Sema4d Set Sfrs2 Sfrs5 Sfrs6 Slc7a7 Smn1 Snrpd1 Snrpd2 Tmem38b
430	GO:0000375 [8]: RNA splicing, via transesterification reactions	59	59	3915	134	8521	-5.11	0.0	0.46	0.2	0610033I05Rik 1700025B16Rik 2210008M09Rik 2610031L17Rik 3100004P22Rik 4921506I22Rik Acin1 Ciz1 Cstf2 D13Wsu64e Ddx1 Dhx8 Dnd1 Elavl4 Fnbp3 Gemin6 Gemin7 Hnrpab Lsm4 Magoh Myef2 Ncl Nola2 Nono Pabpc2 Phf5a Ppp1r8 Prpf31 Prpf8 Ptbp1 Rad52b Rbm14 Rbm19 Rbm4 Rbmx Rbmy1a1 Rnpc2 Rnps1 Sf3a2 Sfrs12 Sfrs14 Sfrs16 Sfrs2 Sfrs5 Sfrs6 Smn1 Snrp116 Snrpa Snrpb2 Snrpd1 Snrpd2 Snrpg Srrm1 Ssb Thoc3 Tia1 U2af1 U…
431	GO:0000377 [9]: RNA splicing, via transesterification reactions with bulged adenosine as nucleophile	59	59	3915	134	8521	-5.11	0.0	0.46	0.2	0610033I05Rik 1700025B16Rik 2210008M09Rik 2610031L17Rik 3100004P22Rik 4921506I22Rik Acin1 Ciz1 Cstf2 D13Wsu64e Ddx1 Dhx8 Dnd1 Elavl4 Fnbp3 Gemin6 Gemin7 Hnrpab Lsm4 Magoh Myef2 Ncl Nola2 Nono Pabpc2 Phf5a Ppp1r8 Prpf31 Prpf8 Ptbp1 Rad52b Rbm14 Rbm19 Rbm4 Rbmx Rbmy1a1 Rnpc2 Rnps1 Sf3a2 Sfrs12 Sfrs14 Sfrs16 Sfrs2 Sfrs5 Sfrs6 Smn1 Snrp116 Snrpa Snrpb2 Snrpd1 Snrpd2 Snrpg Srrm1 Ssb Thoc3 Tia1 U2af1 U…
432	GO:0000398 [8]: nuclear mRNA splicing, via spliceosome	59	59	3915	134	8521	-5.11	0.0	0.46	0.2	0610033I05Rik 1700025B16Rik 2210008M09Rik 2610031L17Rik 3100004P22Rik 4921506I22Rik Acin1 Ciz1 Cstf2 D13Wsu64e Ddx1 Dhx8 Dnd1 Elavl4 Fnbp3 Gemin6 Gemin7 Hnrpab Lsm4 Magoh Myef2 Ncl Nola2 Nono Pabpc2 Phf5a Ppp1r8 Prpf31 Prpf8 Ptbp1 Rad52b Rbm14 Rbm19 Rbm4 Rbmx Rbmy1a1 Rnpc2 Rnps1 Sf3a2 Sfrs12 Sfrs14 Sfrs16 Sfrs2 Sfrs5 Sfrs6 Smn1 Snrp116 Snrpa Snrpb2 Snrpd1 Snrpd2 Snrpg Srrm1 Ssb Thoc3 Tia1 U2af1 U…
433	GO:0008380 [7]: RNA splicing	61	61	3913	136	8519	-5.11	0.0	0.53	0.22	0610033I05Rik 1700025B16Rik 2210008M09Rik 2610031L17Rik 3100004P22Rik 4921506I22Rik Acin1 Ciz1 Cstf2 D13Wsu64e Ddx1 Dhx8 Dnd1 Elavl4 Fnbp3 Gemin6 Gemin7 Hnrpab Leng5 Lsm4 Magoh Myef2 Ncl Nola2 Nono Pabpc2 Phf5a Ppp1r8 Prpf31 Prpf8 Ptbp1 Rad52b Rbm14 Rbm19 Rbm4 Rbmx Rbmy1a1 Rnpc2 Rnps1 Scnm1 Sf3a2 Sfrs12 Sfrs14 Sfrs16 Sfrs2 Sfrs5 Sfrs6 Smn1 Snrp116 Snrpa Snrpb2 Snrpd1 Snrpd2 Snrpg Srrm1 Ssb Thoc3 …
434	GO:0006954 [5]: inflammatory response	35	35	3939	88	8567	-5.12	0.0	0.23	0.12	B7h3 Ccl12 Ccl8 Ccr1 Ccr2 Ccr4 Cd14 Chi3l3 Csf3r Dock2 Fcer1g Fcgr1 Fcgr3 Il17 Il17b Il1a Itgam Klkb1 Ly78 Ly86 Map2k3 Mefv Mif Ncf1 Pap Pla2g7 Prkca Pycard Reg3a Repin1 Tlr1 Tlr3 Tlr5 Tlr6 Tlr7
435	GO:0019362 [7]: pyridine nucleotide metabolism	9	9	3965	10	8645	-5.16	0.0	2.22	0.66	Dcxr Kynu Ncf1 Ncf2 Nmnat1 Pgd Pgls Qprt Tpi1
436	GO:0006826 [9]: iron ion transport	9	9	3965	10	8645	-5.16	0.0	2.22	0.66	1300017J02Rik Fthl17 Ltf Mfi2 Rshl1 Sfxn2 Sfxn3 Slc11a1 Trf
437	GO:0009166 [6]: nucleotide catabolism	9	9	3965	10	8645	-5.16	0.0	2.22	0.66	Cant1 Cnp1 Entpd2 Gmpr2 Ncf1 Ncf2 Nt5c Nt5e Nudt1
438	GO:0008610 [6]: lipid biosynthesis	51	51	3923	116	8539	-5.17	0.0	0.46	0.2	2010300G19Rik 2810410C14Rik AI325464 Acbd3 Akr1d1 Alox12 Alox15 Alox15b Alox5ap B3gnt5 B4galt6 BC025519 Cdipt Cmas Coasy Cyp11a1 Cyp21a1 Cyp39a1 Degs2 Dgke Dhcr7 Gal3st1 Gne H2-Ke6 Hsd17b2 Hsd3b2 Hsd3b5 Isyna1 Lss Lta4h Ncb5or Pbx1 Pcyt2 Pigc Pigq Prkag1 Ptdss1 Ptgds Ptgds2 Scd2 Scd3 Srd5a2 St6galnac1 St6galnac6 Stard3 Stard5 Stard6 Syk Tbxas1 Tpi1 Ugt8
439	GO:0030003 [6]: cation homeostasis	25	25	3949	43	8612	-5.18	0.0	1.58	0.41	1300017J02Rik Anxa7 Atp6v0c Atp6v1b1 Clstn1 Ednrb Fthl17 Gcm2 Gpr12 Hexb Ltf Mfi2 Mt3 Mt4 Ndn Nucb2 Prkcb1 Rshl1 Slc39a4 Slc4a10 Slc9a1 Slc9a8 Stc1 Trf Vdr
440	GO:0030705 [6]: cytoskeleton-dependent intracellular transport	25	25	3949	43	8612	-5.18	0.0	1.58	0.41	Actr10 Bicd2 Dnahc5 Dnchc1 Dncic2 Hap1 Kif1a Kif20a Kif21b Kif2c Kif3a Kif4 Kif5b Kif9 Kifc2 Kifc3 Pafah1b1 Tcte3 Tuba3 Tuba4 Tubb4 Tubb5 Tubd1 Unc119 Zfp282
441	GO:0042592 [3]: homeostasis	41	41	3933	80	8575	-5.18	0.0	1.16	0.41	1300017J02Rik Anxa7 Apex1 Aspscr1 Atp6v0c Atp6v1b1 Cacna1e Clns1a Clstn1 Ednrb Fgf23 Foxa3 Fthl17 Gcm2 Gpr12 Hexb Ltf Mfi2 Mt3 Mt4 Ndn Nr5a2 Nucb2 Pirb Pres Prkcb1 Prkwnk4 Rshl1 Sftpb Sftpc Sftpd Slc39a4 Slc4a10 Slc9a1 Slc9a3r1 Slc9a8 Smad1 Stc1 Tnfrsf13b Trf Vdr
442	GO:0006733 [7]: oxidoreduction coenzyme metabolism	10	10	3964	12	8643	-5.2	0.0	2.12	0.61	Coq3 Dcxr Kynu Ncf1 Ncf2 Nmnat1 Pgd Pgls Qprt Tpi1
443	GO:0045137 [4]: development of primary sexual characteristics	4	4	3970	19	8636	-5.2	0.0	0.04	0.01	Fanca Lgr8 Nr5a1 Og2x
444	GO:0050909 [7]: perception of taste	4	4	3970	19	8636	-5.2	0.0	0.04	0.01	Gnb1 Gng13 Tas2r105 Tas2r119
445	GO:0008406 [5]: gonad development	4	4	3970	19	8636	-5.2	0.0	0.04	0.01	Fanca Lgr8 Nr5a1 Og2x
446	GO:0035295 [3]: tube development	23	23	3951	39	8616	-5.21	0.0	1.59	0.41	Cutl1 Dhcr7 Fgf18 Fgfr4 Gp38 Hhex Lama5 Lmo4 Ltap Nfib Pbx1 Pfn1 Pgf Pitx2 Pparbp Ptk7 Spry2 Tbx4 Timeless Traf4 Vasp Wnt5a Zic5
447	GO:0015985 [7]: energy coupled proton transport, down electrochemical gradient	11	11	3963	14	8641	-5.22	0.0	2.05	0.54	Atp5f1 Atp5g1 Atp5g2 Atp5l Atp5o Atp6v0b Atp6v0c Atp6v1a1 Atp6v1c1 Atp6v1d Atp6v1f
448	GO:0015986 [7]: ATP synthesis coupled proton transport	11	11	3963	14	8641	-5.22	0.0	2.05	0.54	Atp5f1 Atp5g1 Atp5g2 Atp5l Atp5o Atp6v0b Atp6v0c Atp6v1a1 Atp6v1c1 Atp6v1d Atp6v1f
449	GO:0009617 [6]: response to bacteria	19	19	3955	53	8602	-5.22	0.0	0.16	0.08	9230106L14Rik Camp Defb10 Defb11 Defb2 Defb7 Defb8 Defcr3 Fcer1g Fcgr1 Ifnb1 Lyzl1 Lyzl4 Lyzs Lzp-s Ncf1 Ngp Pglyrp1 Ppm1d
450	GO:0009615 [6]: response to virus	6	6	3968	5	8650	-5.22	0.0	2.34	0.72	Fv1 Il15 Klra8 Mx1 Mx2 Tlr3
451	GO:0030261 [7]: chromosome condensation	6	6	3968	5	8650	-5.22	0.0	2.34	0.72	2810406C15Rik Brrn1 Nusap1 Smc1l2 Stag3 Top2a
452	GO:0030593 [7]: neutrophil chemotaxis	6	6	3968	5	8650	-5.22	0.0	2.34	0.72	Csf3r Fcer1g Fcgr3 Il17b Itgam Prkca
453	GO:0051216 [6]: cartilage development	6	6	3968	5	8650	-5.22	0.0	2.34	0.72	Agc1 Col11a1 Ctgf Mmp13 Pkd1 Ror2
454	GO:0005978 [8]: glycogen biosynthesis	6	6	3968	5	8650	-5.22	0.0	2.34	0.72	D3Bwg0562e G6pc Gys1 Phkg1 Phkg2 Ppp1r3c
455	GO:0009066 [7]: aspartate family amino acid metabolism	6	6	3968	5	8650	-5.22	0.0	2.34	0.72	0610012D14Rik BC051244 Bhmt Mthfd1 Mthfr Npl
456	GO:0009250 [7]: glucan biosynthesis	6	6	3968	5	8650	-5.22	0.0	2.34	0.72	D3Bwg0562e G6pc Gys1 Phkg1 Phkg2 Ppp1r3c
457	GO:0043037 [7]: translation	47	47	3927	107	8548	-5.22	0.0	0.46	0.2	2410018C20Rik Arbp Boll Cdh16 Cic Cubn Dazl Ddx1 Eef1a1 Eef1a2 Eif2ak1 Eif2b2 Eif2b4 Eif2s1 Eif3s12 Eif3s6 Eif4b Fars1 Farslb Gfm2 Grcc2f Gtpbp2 Hars Harsl Hmg20b Lama5 Lamp2 Lgtn Mknk1 Mtif2 Paip1 Prdm1 Pum1 Pum2 Qars Rars Rarsl Rplp1 Sars1 Sars2 Skiv2l Slc22a17 Snrp116 Srp9 Vars2 Wars Yars
458	GO:0035088 [6]: establishment and/or maintenance of apical/basal cell polarity	4	4	3970	2	8653	-5.24	0.0	2.49	0.72	Crb3 Llglh Ptk7 Vil2
459	GO:0045059 [7]: positive thymic T-cell selection	4	4	3970	2	8653	-5.24	0.0	2.49	0.72	Dock2 H2-DMa Ii Zap70
460	GO:0045453 [5]: bone resorption	4	4	3970	2	8653	-5.24	0.0	2.49	0.72	Il7 Inpp5d Ncdn Nox4
461	GO:0050769 [5]: positive regulation of neurogenesis	4	4	3970	2	8653	-5.24	0.0	2.49	0.72	Ephb2 Metrn Ntn1 Tiam1
462	GO:0006378 [8]: mRNA polyadenylylation	4	4	3970	2	8653	-5.24	0.0	2.49	0.72	Cstf1 Cstf2 Pabpc2 Pabpn1
463	GO:0006555 [7]: methionine metabolism	4	4	3970	2	8653	-5.24	0.0	2.49	0.72	BC051244 Bhmt Mthfd1 Mthfr
464	GO:0009247 [8]: glycolipid biosynthesis	4	4	3970	2	8653	-5.24	0.0	2.49	0.72	Gal3st1 St6galnac1 St6galnac6 Ugt8
465	GO:0007243 [6]: protein kinase cascade	41	41	3933	82	8573	-5.24	0.0	1.02	0.34	AW742319 Adra2b Brap Cdc42ep5 Cdc42se1 Dok1 Dok4 Dok5 Dusp19 Dusp22 Efna1 Fgd4 Gab1 Gps2 Il20 Map2k3 Map2k4 Map3k7 Mapk8ip2 Mapk8ip3 Mapkbp1 Nphs1 Nrg3 Nrgn Nrk Pde6g Pias1 Pias4 Pkd1 Prkca Prkcsh Prl Ripk3 Ror2 Smad1 Syk Tank Tdgf1 Thop1 Tnip2 Wnt5a
466	GO:0015980 [6]: energy derivation by oxidation of organic compounds	39	39	3935	77	8578	-5.24	0.0	1.08	0.36	Aco2 Atf3 Bpgm D3Bwg0562e Epm2a Fbp1 G6pc Gaa Gpd1 Gys1 Hk1 Ldh1 Ldh3 Lrrc16 Me2 Oxct2a Pck2 Pdha2 Pfkl Pfkm Pfkp Pgd Pgk2 Pgls Phka2 Phkg1 Phkg2 Pklr Pkm2 Polr3h Ppp1cc Ppp1r2 Ppp1r3a Ppp1r3c Pygb Pygm Slc37a4 Tpi1 Treh
467	GO:0016042 [5]: lipid catabolism	25	25	3949	44	8611	-5.25	0.0	1.46	0.41	AI132321 Amacr Apoc2 Asah3 Cyp39a1 Grn Lip1 Lipc Lipf Pafah1b2 Pafah1b3 Pla2g12a Pla2g1b Pla2g2a Pla2g2c Pla2g2f Pla2g7 Plcb3 Plcg2 Pld1 Pld2 Pld3 Pnlip Sh3d1B Wisp2
468	GO:0009792 [4]: embryonic development (sensu Metazoa)	31	31	3943	58	8597	-5.26	0.0	1.27	0.41	5830426I05Rik Acvr1 Aldh1a2 Arfrp1 Ascl2 Chx10 Cryaa Fgf8 Fkbp8 Hes7 Hhex Hira Ldb1 Lef1 Lrp5 Lrp6 Mab21l2 Meox1 Ncoa6 Pparbp Prkar1a Ror2 Setdb1 Six3 Tbx6 Tcfap2c Tgfb3 Tgfbr1 Top2a Twsg1 Zbtb17
469	GO:0007517 [5]: muscle development	41	41	3933	95	8560	-5.26	0.0	0.41	0.2	BC037527 Boc Cald1 Calml4 Cdon Cenpf Col19a1 Csen Csrp3 Cutl1 Dctn1 Dgkg Efcbp2 Efhd2 Eln Etv1 Gca Gphn Kntc2 Ky Lama5 Met Mybpc3 Myf6 Myh6 Myh9 Myl7 Mylc2pl Myom1 Phkg1 Plg Rhoa Scn8a Snta1 Sri Tagln Tcap Tnnc2 Tnni1 Tnni3 Utrn
470	GO:0006334 [8]: nucleosome assembly	16	16	3958	46	8609	-5.26	0.0	0.14	0.07	1700113O17Rik Asf1b H1f0 H2afv H2afx H2afy Hist1h1e Hist1h1t Hist1h2bc Hist1h4f Hist1h4h Hist1h4i Mcm2 Nap1l4 Set Tmem38b
471	GO:0046483 [5]: heterocycle metabolism	19	19	3955	31	8624	-5.27	0.0	1.62	0.41	2610209A20Rik Allc Ampd2 Folr1 Fpgs Gart Hebp1 Hmox2 Kynu Mat2a Mthfd1 Ncb5or P4ha1 P4hb Ppox Psg18 Tdo2 Urod Uros
472	GO:0008285 [6]: negative regulation of cell proliferation	19	19	3955	31	8624	-5.27	0.0	1.62	0.41	B7h3 Bap1 Bcl11b Cebpa Frk Gpr54 Ifitm3 Inpp5d Nck2 Pdcd1lg2 Prox1 Scap2 Slfn1 Slfn2 Slfn3 Tax1bp3 Tgfb3 Tnfrsf13b Tsg101
473	GO:0006720 [6]: isoprenoid metabolism	3	3	3971	16	8639	-5.27	0.0	0.04	0.01	Amacr Rbp1 Rpe65
474	GO:0042742 [6]: defense response to bacteria	17	17	3957	48	8607	-5.28	0.0	0.16	0.08	9230106L14Rik Camp Defb10 Defb11 Defb2 Defb7 Defb8 Defcr3 Fcer1g Fcgr1 Ifnb1 Lyzl1 Lyzl4 Lyzs Lzp-s Ngp Pglyrp1
475	GO:0045727 [7]: positive regulation of protein biosynthesis	5	5	3969	21	8634	-5.29	0.0	0.06	0.02	Clec7a Fcer1g Fcgr3 Irf1 Syk
476	GO:0045321 [5]: immune cell activation	36	36	3938	71	8584	-5.29	0.0	1.06	0.34	Ap3b1 B7h3 Bcl11a Ccnd3 Crip3 Cxcr4 Dock2 Egr1 Fcgr3 Fyb H2-DMa Hs1bp3 Icoslg Igbp1 Igbp1b Ii Il11ra1 Il15 Il7 Inpp5d Lcp2 Nfam1 Pdcd1lg2 Pik3r1 Pirb Prkcd Rgs1 Sfpi1 Sla2 Slamf1 Syk Tnfrsf13b Tnfsf13 Vav1 Was Zap70
477	GO:0006913 [6]: nucleocytoplasmic transport	28	28	3946	52	8603	-5.31	0.0	1.26	0.41	Camk1 Camk4 Casc3 Dbpht1 Eda Edar Il20 Ipo4 Khdrbs1 Kpna6 Magoh Ncbp2 Nup155 Nutf2 Nxf2 Nxf7 Nxt1 Phax Prl Ranbp17 Rangnrf Ssb Tacc3 Tcfl4 Thoc3 Tnpo1 Tnpo2 Xpo6
478	GO:0001775 [4]: cell activation	36	36	3938	72	8583	-5.31	0.0	0.99	0.34	Ap3b1 B7h3 Bcl11a Ccnd3 Crip3 Cxcr4 Dock2 Egr1 Fcgr3 Fyb H2-DMa Hs1bp3 Icoslg Igbp1 Igbp1b Ii Il11ra1 Il15 Il7 Inpp5d Lcp2 Nfam1 Pdcd1lg2 Pik3r1 Pirb Prkcd Rgs1 Sfpi1 Sla2 Slamf1 Syk Tnfrsf13b Tnfsf13 Vav1 Was Zap70
479	GO:0051094 [4]: positive regulation of development	16	16	3958	25	8630	-5.32	0.0	1.66	0.41	Ap3b1 B7h3 Ephb2 H2-DMa Ii Il7 Inpp5d Metrn Nkx2-2 Ntn1 Pax4 Socs2 Syk Tiam1 Wnt7b Zap70
480	GO:0006576 [6]: biogenic amine metabolism	16	16	3958	25	8630	-5.32	0.0	1.66	0.41	Bbox1 Dbh Ddc Dhps Kynu Moxd1 Oaz2 Pparbp Sat1 Sdfr2 Slc6a3 Smox Sms Tdo2 Tgn Tmlhe
481	GO:0046058 [8]: cAMP metabolism	7	7	3967	7	8648	-5.32	0.0	2.16	0.62	Adcy2 Adcy6 Adcy7 Adcy8 Adcy9 Thtpa Tifp39
482	GO:0007005 [6]: mitochondrion organization and biogenesis	7	7	3967	7	8648	-5.32	0.0	2.16	0.62	Cebpa Fxc1 Mfn1 Mrpl15 Mrpl17 Mrpl39 Nrf1
483	GO:0043066 [7]: negative regulation of apoptosis	24	24	3950	43	8612	-5.34	0.0	1.35	0.41	Apbb3 Api5 Bfar Birc1b Birc5 Btg2 Casp2 Cebpb Cfdp1 Dad1 Eef1a2 Il7 Mkl1 Nr4a1 Pax7 Pik3cg Pik3r1 Pim2 Polb Qars Rnf7 Sgk3 Sphk1 Stambp
484	GO:0006614 [8]: SRP-dependent cotranslational protein-membrane targeting	2	2	3972	13	8642	-5.34	0.0	0.03	0.0	Srp54 Srpr
485	GO:0009891 [6]: positive regulation of biosynthesis	6	6	3968	23	8632	-5.35	0.0	0.07	0.03	Clec7a Fcer1g Fcgr3 Irf1 Ptx3 Syk
486	GO:0006289 [7]: nucleotide-excision repair	8	8	3966	9	8646	-5.36	0.0	2.03	0.53	Dclre1a Ercc2 Ercc5 Fancc Gtf2h3 Slk Xpa Xpc
487	GO:0050776 [5]: regulation of immune response	22	22	3952	57	8598	-5.36	0.0	0.23	0.12	Ap3b1 B7h3 Cebpb Clec7a Fcer1g Fcgr1 Fcgr3 H2-DMa Ii Il15 Il7 Inpp5d Irf1 Map2k3 Nfam1 Pdcd1lg2 Prkca Rnf128 Syk Tnfrsf13b Tnfsf13 Zap70
488	GO:0007610 [2]: behavior	31	31	3943	61	8594	-5.38	0.0	1.02	0.34	Astn1 Bbs2 Celsr1 Chl1 Chrm1 Chrna4 Chst10 Crhr1 Csen Epha4 Ephb2 Epm2a Etv1 Fmr2 Gnao1 Hcrt Itga5 Itga8 Mafg Mcoln3 Met Npas2 Ntan1 Oprd1 Oprm1 Otog Rasd2 Scn8a Svs3 Vdac1 Zfp312
489	GO:0006725 [5]: aromatic compound metabolism	27	27	3947	51	8604	-5.38	0.0	1.16	0.41	Abhd4 Allc Ampd2 Bphl Dbh Ddc Ephx1 Folr1 Fpgs Gart Gch1 Gphn Gstm4 Kmo Kynu Mat2a Mical1 Moxd1 Mthfd1 Pcbd1 Psg18 Sdfr2 Serhl Si Slc6a3 Spr Tdo2
490	GO:0042493 [7]: response to drug	1	1	3973	10	8645	-5.38	0.0	0.02	0.0	Blmh
491	GO:0042110 [7]: T-cell activation	18	18	3956	30	8625	-5.38	0.0	1.49	0.41	Ap3b1 B7h3 Bcl11a Ccnd3 Crip3 Cxcr4 Dock2 H2-DMa Hs1bp3 Ii Il15 Il7 Pdcd1lg2 Sla2 Syk Vav1 Was Zap70
492	GO:0008284 [6]: positive regulation of cell proliferation	18	18	3956	30	8625	-5.38	0.0	1.49	0.41	AY036118 Crip2 D17Wsu104e E2f3 Gkn1 Gli2 Il15 Il7 Lzf Mab21l2 Myocd Pdcd1lg2 Pura Sphk1 Tdgf1 Tnfsf13 Ube2c Wdr39
493	GO:0046456 [8]: icosanoid biosynthesis	9	9	3965	11	8644	-5.38	0.0	1.94	0.47	Alox12 Alox15 Alox15b Alox5ap Lta4h Ptgds Ptgds2 Syk Tbxas1
494	GO:0030324 [5]: lung development	11	11	3963	15	8640	-5.38	0.0	1.81	0.41	Cutl1 Dhcr7 Fgf18 Fgfr4 Gp38 Lama5 Nfib Spry2 Tbx4 Timeless Wnt5a
495	GO:0043069 [6]: negative regulation of programmed cell death	24	24	3950	44	8611	-5.4	0.0	1.25	0.41	Apbb3 Api5 Bfar Birc1b Birc5 Btg2 Casp2 Cebpb Cfdp1 Dad1 Eef1a2 Il7 Mkl1 Nr4a1 Pax7 Pik3cg Pik3r1 Pim2 Polb Qars Rnf7 Sgk3 Sphk1 Stambp
496	GO:0006092 [7]: main pathways of carbohydrate metabolism	23	23	3951	58	8597	-5.41	0.0	0.27	0.14	Aco2 Atf3 Bpgm Fbp1 Gpd1 Hk1 Ldh1 Ldh3 Lrrc16 Me2 Oxct2a Pck2 Pdha2 Pfkl Pfkm Pfkp Pgd Pgk2 Pgls Pklr Pkm2 Polr3h Tpi1
497	GO:0009966 [4]: regulation of signal transduction	27	27	3947	65	8590	-5.42	0.0	0.35	0.18	Arrb2 Catnbip1 Cdc42se1 D0H4S114 Dkk1 Dkk3 Dock2 Dusp22 Fstl3 Igbp1 Igbp1b Inpp5d Nck2 Pdc Pde6g Prkca Prl Ramp1 Six3 Sost Sostdc1 Spry2 Spry4 Syk Tsc2 Twsg1 Zap70
498	GO:0050790 [3]: regulation of enzyme activity	33	33	3941	69	8586	-5.42	0.0	0.78	0.28	Adcy2 Adcy6 Adcy7 Adcy8 Adcy9 Adcyap1 Aph1a Arfgap3 Arhgap1 Bak1 Ccnt2 Centa2 Chml Dnajc3 Efna1 Fgd4 Gab1 Gdi1 Mapkbp1 Mgmt Nr4a1 Nrk Pde6g Pkib Pkig Prkca Pycard Ripk2 Rnf7 Sfn Syk Tdgf1 Vcp
499	GO:0046649 [6]: lymphocyte activation	32	32	3942	66	8589	-5.43	0.0	0.83	0.28	Ap3b1 B7h3 Bcl11a Ccnd3 Crip3 Cxcr4 Dock2 Egr1 H2-DMa Hs1bp3 Icoslg Igbp1 Igbp1b Ii Il11ra1 Il15 Il7 Inpp5d Nfam1 Pdcd1lg2 Pik3r1 Prkcd Rgs1 Sfpi1 Sla2 Slamf1 Syk Tnfrsf13b Tnfsf13 Vav1 Was Zap70
500	GO:0019933 [8]: cAMP-mediated signaling	15	15	3959	24	8631	-5.44	0.0	1.52	0.41	Adcy2 Adcy6 Adcy7 Adcy8 Adcy9 Adcyap1 Adora2a Lgr8 Oprd1 Oprm1 P2ry12 Rapgef4 Slc9a3r1 Sstr2 Trar1
501	GO:0045935 [6]: positive regulation of nucleobase, nucleoside, nucleotide and nucleic acid metabolism	29	29	3945	67	8588	-5.45	0.0	0.44	0.2	Arnt2 Cited4 Cnot7 Crsp6 E2f3 Eaf2 Gata5 Hand1 Irf1 Lef1 Mafb Med6 Men1 Myocd Nfat5 Nfya Nr5a1 Ntf3 Pparbp Ppargc1a Pus1 Rxra Sfpi1 Skiip Surb7 Tcf1 Tcf2 Tnrc11 Trp63
502	GO:0030258 [6]: lipid modification	5	5	3969	4	8651	-5.45	0.0	2.14	0.62	Galgt1 Galgt2 Mtmr2 Mtmr3 Mulk
503	GO:0035036 [7]: sperm-egg recognition	5	5	3969	4	8651	-5.45	0.0	2.14	0.62	Atp8b3 Zan Zp2 Zp3 Zp3r
504	GO:0051084 [8]: posttranslational protein folding	5	5	3969	4	8651	-5.45	0.0	2.14	0.62	Dyt1 H2-DMa H2-DMb1 Ii Tor1b
505	GO:0051085 [9]: chaperone cofactor dependent protein folding	5	5	3969	4	8651	-5.45	0.0	2.14	0.62	Dyt1 H2-DMa H2-DMb1 Ii Tor1b
506	GO:0006944 [3]: membrane fusion	5	5	3969	4	8651	-5.45	0.0	2.14	0.62	Catsper1 Pldn Snap23 Spam1 Tie1
507	GO:0007163 [5]: establishment and/or maintenance of cell polarity	5	5	3969	4	8651	-5.45	0.0	2.14	0.62	Crb3 Dock2 Llglh Ptk7 Vil2
508	GO:0007212 [7]: dopamine receptor signaling pathway	5	5	3969	4	8651	-5.45	0.0	2.14	0.62	Gnao1 Nsg1 Oprd1 Oprm1 Trar1
509	GO:0007339 [8]: binding of sperm to zona pellucida	5	5	3969	4	8651	-5.45	0.0	2.14	0.62	Atp8b3 Zan Zp2 Zp3 Zp3r
510	GO:0009067 [8]: aspartate family amino acid biosynthesis	5	5	3969	4	8651	-5.45	0.0	2.14	0.62	0610012D14Rik BC051244 Bhmt Mthfd1 Npl
511	GO:0009132 [7]: nucleoside diphosphate metabolism	5	5	3969	4	8651	-5.45	0.0	2.14	0.62	Cant1 Entpd2 Papss1 Rrm2 Tyki
512	GO:0006643 [6]: membrane lipid metabolism	27	27	3947	53	8602	-5.45	0.0	1.0	0.34	2010300G19Rik Abca1 Asah3 Atp8b3 B3gnt5 B4galt6 Cdipt Coasy Dgke Gal3st1 Gba Isyna1 Lrat Pcyt2 Pigb Pigc Pigq Pip5k1a Pip5k1c Pla2g1b Psap Ptdss1 Sftpb Sgpp1 St6galnac1 St6galnac6 Ugt8
513	GO:0015074 [6]: DNA integration	3	3	3971	1	8654	-5.45	0.0	2.35	0.72	5730410I19Rik Banf1 Ppfibp2
514	GO:0015858 [6]: nucleoside transport	3	3	3971	1	8654	-5.45	0.0	2.35	0.72	Slc28a3 Slc29a1 Slc29a2
515	GO:0016547 [7]: RNA editing	3	3	3971	1	8654	-5.45	0.0	2.35	0.72	Adar Apobec1 Dnajb11
516	GO:0016556 [7]: mRNA modification	3	3	3971	1	8654	-5.45	0.0	2.35	0.72	Apobec1 Dnajb11 Mettl3
517	GO:0018208 [9]: peptidyl-proline modification	3	3	3971	1	8654	-5.45	0.0	2.35	0.72	Fkbp6 P4ha1 P4hb
518	GO:0030010 [6]: establishment of cell polarity	3	3	3971	1	8654	-5.45	0.0	2.35	0.72	Crb3 Dock2 Ptk7
519	GO:0042733 [7]: embryonic digit morphogenesis	3	3	3971	1	8654	-5.45	0.0	2.35	0.72	Lrp5 Lrp6 Ttc10
520	GO:0042990 [8]: regulation of transcription factor-nucleus import	3	3	3971	1	8654	-5.45	0.0	2.35	0.72	Eda Edar Tacc3
521	GO:0042991 [8]: transcription factor-nucleus import	3	3	3971	1	8654	-5.45	0.0	2.35	0.72	Eda Edar Tacc3
522	GO:0044270 [5]: nitrogen compound catabolism	3	3	3971	1	8654	-5.45	0.0	2.35	0.72	Arg1 Asl Ddah2
523	GO:0045026 [4]: plasma membrane fusion	3	3	3971	1	8654	-5.45	0.0	2.35	0.72	Catsper1 Spam1 Tie1
524	GO:0045665 [6]: negative regulation of neuron differentiation	3	3	3971	1	8654	-5.45	0.0	2.35	0.72	Foxg1 Hes1 Lmx1a
525	GO:0001892 [6]: embryonic placenta development	3	3	3971	1	8654	-5.45	0.0	2.35	0.72	Cebpa Cebpb Pparbp
526	GO:0006271 [8]: DNA strand elongation	3	3	3971	1	8654	-5.45	0.0	2.35	0.72	Prim1 Prim2 Rfc4
527	GO:0006287 [8]: base-excision repair, gap-filling	3	3	3971	1	8654	-5.45	0.0	2.35	0.72	Polb Pold1 Poll
528	GO:0006473 [8]: protein amino acid acetylation	3	3	3971	1	8654	-5.45	0.0	2.35	0.72	Ard1 Hat1 Myst4
529	GO:0006527 [6]: arginine catabolism	3	3	3971	1	8654	-5.45	0.0	2.35	0.72	Arg1 Asl Ddah2
530	GO:0006598 [8]: polyamine catabolism	3	3	3971	1	8654	-5.45	0.0	2.35	0.72	Dhps Sat1 Smox
531	GO:0007091 [9]: mitotic metaphase/anaphase transition	3	3	3971	1	8654	-5.45	0.0	2.35	0.72	Cdc23 Cdc27 Mad2l1
532	GO:0007191 [8]: dopamine receptor, adenylate cyclase activating pathway	3	3	3971	1	8654	-5.45	0.0	2.35	0.72	Oprd1 Oprm1 Trar1
533	GO:0007216 [7]: metabotropic glutamate receptor signaling pathway	3	3	3971	1	8654	-5.45	0.0	2.35	0.72	Grid2ip Homer1 Homer2
534	GO:0045941 [7]: positive regulation of transcription	29	29	3945	66	8589	-5.47	0.0	0.48	0.2	Arnt2 Cited4 Cnot7 Crsp6 E2f3 Eaf2 Gata5 Hand1 Irf1 Lef1 Mafb Med6 Men1 Myocd Nfat5 Nfya Nr5a1 Ntf3 Pparbp Ppargc1a Pus1 Rxra Sfpi1 Skiip Surb7 Tcf1 Tcf2 Tnrc11 Trp63
535	GO:0009791 [3]: post-embryonic development	3	3	3971	15	8640	-5.48	0.0	0.05	0.01	Ercc2 Nr5a1 Og2x
536	GO:0007612 [4]: learning	3	3	3971	15	8640	-5.48	0.0	0.05	0.01	Chst10 Ephb2 Vdac1
537	GO:0043009 [5]: embryonic development (sensu Vertebrata)	20	20	3954	36	8619	-5.48	0.0	1.24	0.41	5830426I05Rik Acvr1 Aldh1a2 Ascl2 Chx10 Cryaa Fkbp8 Hes7 Lef1 Mab21l2 Meox1 Ncoa6 Pparbp Ror2 Setdb1 Six3 Tcfap2c Tgfb3 Tgfbr1 Twsg1
538	GO:0008203 [7]: cholesterol metabolism	17	17	3957	29	8626	-5.49	0.0	1.36	0.41	2810410C14Rik Abca1 Abca2 Ch25h Cyp11a1 Cyp39a1 Cyp46a1 Cyp7a1 Dhcr7 Fdxr Hdlbp Lcat Ncb5or Soat2 Sorl1 Srebf1 Srebf2
539	GO:0006875 [7]: metal ion homeostasis	19	19	3955	34	8621	-5.5	0.0	1.24	0.41	1300017J02Rik Anxa7 Clstn1 Fthl17 Gcm2 Gpr12 Hexb Ltf Mfi2 Mt3 Mt4 Ndn Nucb2 Prkcb1 Rshl1 Slc39a4 Stc1 Trf Vdr
540	GO:0045597 [5]: positive regulation of cell differentiation	12	12	3962	18	8637	-5.5	0.0	1.58	0.41	Ap3b1 B7h3 H2-DMa Ii Il7 Inpp5d Nkx2-2 Pax4 Socs2 Syk Wnt7b Zap70
541	GO:0009889 [5]: regulation of biosynthesis	27	27	3947	61	8594	-5.51	0.0	0.51	0.2	Ang1 B7h3 Boll Cebpb Clec7a Dazl Ddx1 Eif2ak1 Eif2s1 Eif3s6 Eif4b Fcer1g Fcgr3 Inpp5d Irf1 Map2k3 Mknk1 Nfx1 Paip1 Ptx3 Pum1 Pum2 Rnf128 Skiv2l Spp2 Srp9 Syk
542	GO:0042445 [5]: hormone metabolism	16	16	3958	27	8628	-5.51	0.0	1.37	0.41	Aldh1a2 Cpe Cyp11a1 Cyp21a1 Cyp26a1 Ece2 H2-Ke6 Hsd3b2 Hsd3b5 Pbx1 Pcsk1n Pparbp Psg18 Srd5a2 Stard3 Tgn
543	GO:0009582 [6]: detection of abiotic stimulus	27	27	3947	56	8599	-5.52	0.0	0.78	0.28	Aldh7a1 Atp6v1b1 Cdkn2d Gnb1 Mcoln3 Myo15 Myo6 Myo7a Ndufb9 Opn1sw Opn4 Otog Pdc Pde6b Pde6c Pde6d Pkd1 Prom1 Rgr Slc26a4 Strc Tbl1xr1 Tectb Thrb Tmc1 Tulp1 Zcwcc2
544	GO:0009583 [7]: detection of light	11	11	3963	16	8639	-5.53	0.0	1.61	0.41	Gnb1 Opn1sw Opn4 Pdc Pde6b Pde6c Pde6d Prom1 Rgr Tulp1 Zcwcc2
545	GO:0030100 [6]: regulation of endocytosis	11	11	3963	16	8639	-5.53	0.0	1.61	0.41	Clec7a Fcer1g Fcgr1 Fcgr3 Mfge8 Pacsin1 Ptx3 Rab4a Rab5b Rab5c Rufy1
546	GO:0009416 [7]: response to light	11	11	3963	16	8639	-5.53	0.0	1.61	0.41	Gnb1 Opn1sw Opn4 Pdc Pde6b Pde6c Pde6d Prom1 Rgr Tulp1 Zcwcc2
547	GO:0042044 [5]: fluid transport	6	6	3968	6	8649	-5.53	0.0	1.95	0.48	Aqp2 Aqp4 Aqp5 Aqp8 Aqp9 Gp38
548	GO:0042136 [6]: neurotransmitter biosynthesis	6	6	3968	6	8649	-5.53	0.0	1.95	0.48	Gad1 Slc5a11 Slc5a7 Slc5a8 Slc5a9 Slc6a3
549	GO:0045582 [7]: positive regulation of T-cell differentiation	6	6	3968	6	8649	-5.53	0.0	1.95	0.48	Ap3b1 H2-DMa Ii Il7 Syk Zap70
550	GO:0045761 [4]: regulation of adenylate cyclase activity	6	6	3968	6	8649	-5.53	0.0	1.95	0.48	Adcy2 Adcy6 Adcy7 Adcy8 Adcy9 Adcyap1
551	GO:0045762 [5]: positive regulation of adenylate cyclase activity	6	6	3968	6	8649	-5.53	0.0	1.95	0.48	Adcy2 Adcy6 Adcy7 Adcy8 Adcy9 Adcyap1
552	GO:0006100 [8]: tricarboxylic acid cycle intermediate metabolism	6	6	3968	6	8649	-5.53	0.0	1.95	0.48	Aco2 Ldh1 Ldh3 Me2 Oxct2a Polr3h
553	GO:0006833 [6]: water transport	6	6	3968	6	8649	-5.53	0.0	1.95	0.48	Aqp2 Aqp4 Aqp5 Aqp8 Aqp9 Gp38
554	GO:0007190 [6]: adenylate cyclase activation	6	6	3968	6	8649	-5.53	0.0	1.95	0.48	Adcy2 Adcy6 Adcy7 Adcy8 Adcy9 Adcyap1
555	GO:0009952 [4]: anterior/posterior pattern formation	15	15	3959	25	8630	-5.54	0.0	1.37	0.41	Acvr2b Arc Btg2 Catnbip1 Hes7 Ldb1 Lef1 Lrp5 Lrp6 Meox1 Mllt3 Nodal Ror2 Tdgf1 Ttc10
556	GO:0006333 [8]: chromatin assembly or disassembly	26	26	3948	58	8597	-5.55	0.0	0.54	0.23	1700113O17Rik Actl6b Asf1b Baz1b Cbx1 Cbx2 Cbx5 Cbx8 Cdyl Chd4 H1f0 H2afv H2afx H2afy Hist1h1e Hist1h1t Hist1h2bc Hist1h4f Hist1h4h Hist1h4i Mcm2 Nap1l4 Set Smarca5 Suv39h2 Tmem38b
557	GO:0006405 [7]: RNA-nucleus export	10	10	3964	14	8641	-5.55	0.0	1.64	0.41	Casc3 Khdrbs1 Magoh Ncbp2 Nxf2 Nxf7 Nxt1 Phax Ssb Thoc3
558	GO:0006690 [7]: icosanoid metabolism	10	10	3964	14	8641	-5.55	0.0	1.64	0.41	Alox12 Alox15 Alox15b Alox5ap Lta4h Ncf1 Ptgds Ptgds2 Syk Tbxas1
559	GO:0007602 [8]: phototransduction	10	10	3964	14	8641	-5.55	0.0	1.64	0.41	Gnb1 Opn1sw Opn4 Pdc Pde6c Pde6d Prom1 Rgr Tulp1 Zcwcc2
560	GO:0006417 [6]: regulation of protein biosynthesis	26	26	3948	56	8599	-5.55	0.0	0.65	0.28	Ang1 B7h3 Boll Cebpb Clec7a Dazl Ddx1 Eif2ak1 Eif2s1 Eif3s6 Eif4b Fcer1g Fcgr3 Inpp5d Irf1 Map2k3 Mknk1 Nfx1 Paip1 Pum1 Pum2 Rnf128 Skiv2l Spp2 Srp9 Syk
561	GO:0002009 [4]: morphogenesis of an epithelium	17	17	3957	30	8625	-5.55	0.0	1.24	0.41	Celsr1 Crb3 Crygs Lmo4 Ltap Neurog3 Pfn1 Ppp3r1 Ptk7 Scrib Stat5a Stat5b Tbx4 Trp63 Vasp Xdh Zic5
562	GO:0009072 [6]: aromatic amino acid family metabolism	4	4	3970	17	8638	-5.55	0.0	0.07	0.03	Kynu Pcbd1 Si Tdo2
563	GO:0015849 [5]: organic acid transport	19	19	3955	35	8620	-5.56	0.0	1.13	0.39	Abcc3 Nat3 Slc12a1 Slc12a3 Slc12a8 Slc12a9 Slc13a3 Slc1a1 Slc1a2 Slc1a4 Slc1a6 Slc26a1 Slc38a3 Slc7a1 Slc7a12 Slc7a4 Slc7a5 Slc7a7 Slc7a8
564	GO:0046942 [6]: carboxylic acid transport	19	19	3955	35	8620	-5.56	0.0	1.13	0.39	Abcc3 Nat3 Slc12a1 Slc12a3 Slc12a8 Slc12a9 Slc13a3 Slc1a1 Slc1a2 Slc1a4 Slc1a6 Slc26a1 Slc38a3 Slc7a1 Slc7a12 Slc7a4 Slc7a5 Slc7a7 Slc7a8
565	GO:0018193 [8]: peptidyl-amino acid modification	21	21	3953	40	8615	-5.56	0.0	1.04	0.34	Alg12 Art2b Clk2 Clk3 Clk4 Ddost Dpagt1 Dyrk3 Fkbp6 Ganab Ggcx Hrmt1l2 Lyn P4ha1 P4hb Pbk Prkca Prkcsh Syk Ttbk1 Zap70
566	GO:0007229 [6]: integrin-mediated signaling pathway	21	21	3953	40	8615	-5.56	0.0	1.04	0.34	2010321M09Rik A030005K14Rik Adam24 Adam26 Adam28 Adam5 Adamts10 Cib1 Ctgf Gsg2 Ibsp Itga4 Itga5 Itga8 Itga9 Itgam Itgax Itgb3 Itgb5 Itgb6 Rhoa
567	GO:0045580 [6]: regulation of T-cell differentiation	7	7	3967	8	8647	-5.56	0.0	1.83	0.41	Ap3b1 H2-DMa Ii Il15 Il7 Syk Zap70
568	GO:0006691 [8]: leukotriene metabolism	7	7	3967	8	8647	-5.56	0.0	1.83	0.41	Alox12 Alox15 Alox15b Alox5ap Lta4h Ncf1 Syk
569	GO:0006775 [6]: fat-soluble vitamin metabolism	7	7	3967	8	8647	-5.56	0.0	1.83	0.41	Aldh1a2 Cyp26a1 Gc Lrat Rpe65 Ttpa Vkorc1
570	GO:0007270 [7]: nerve-nerve synaptic transmission	7	7	3967	8	8647	-5.56	0.0	1.83	0.41	Camk4 Chrm3 Chrna2 Chrna4 Chrna6 Chrnb4 Vdac1
571	GO:0006836 [5]: neurotransmitter transport	10	10	3964	30	8625	-5.57	0.0	0.16	0.08	Ica1 Slc6a1 Slc6a15 Slc6a18 Slc6a2 Slc6a20 Slc6a3 Slc6a8 Stx1a Stx3
572	GO:0045892 [8]: negative regulation of transcription, DNA-dependent	25	25	3949	54	8601	-5.57	0.0	0.64	0.28	Bcl6b Bhlhb2 Bhlhb3 Cbx8 Csen Cutl1 Ddx20 Etv3 Hes1 Hes7 Mbd3l1 Mxi1 Nfx1 Nr6a1 Nrip2 Pax4 Pias4 Sap30 Sin3a Sirt2 Sirt3 Sirt4 Tcfcp2l1 Tle1 Trim28
573	GO:0051248 [6]: negative regulation of protein metabolism	8	8	3966	10	8645	-5.57	0.0	1.75	0.41	Ang1 B7h3 Eif2ak1 Inpp5d Nfx1 Pfn1 Rnf128 Spp2
574	GO:0000245 [8]: spliceosome assembly	8	8	3966	10	8645	-5.57	0.0	1.75	0.41	Ddx1 Gemin6 Sfrs2 Sfrs5 Sfrs6 Smn1 Snrpd1 Snrpd2
575	GO:0001654 [5]: eye morphogenesis	12	12	3962	34	8621	-5.57	0.0	0.19	0.09	Aldh1a2 Chx10 Cryaa Fkbp8 Gabrr2 Mab21l2 Neurod4 Nrl Pparbp Rpgrip1 Six3 Twsg1
576	GO:0007409 [6]: axonogenesis	24	24	3950	54	8601	-5.58	0.0	0.52	0.2	Cdk5 Chl1 Dlx5 Dpysl5 Efna1 Epha4 Ephb2 Ephb3 Etv1 Foxg1 Gbx2 L1cam Lmx1a Metrn Ntn1 Pip5k1c Robo1 Runx3 Slitrk1 Stmn1 Tbce Tiam1 Ulk1 Vasp
577	GO:0045637 [5]: regulation of myeloid blood cell differentiation	2	2	3972	12	8643	-5.58	0.0	0.04	0.01	Clec2g Inpp5d
578	GO:0007492 [6]: endoderm development	2	2	3972	12	8643	-5.58	0.0	0.04	0.01	Arc Pax9
579	GO:0001701 [6]: embryonic development (sensu Mammalia)	16	16	3958	28	8627	-5.58	0.0	1.24	0.41	5830426I05Rik Acvr1 Aldh1a2 Ascl2 Chx10 Cryaa Fkbp8 Mab21l2 Ncoa6 Pparbp Setdb1 Six3 Tcfap2c Tgfb3 Tgfbr1 Twsg1
580	GO:0007188 [8]: G-protein signaling, coupled to cAMP nucleotide second messenger	13	13	3961	21	8634	-5.59	0.0	1.39	0.41	Adcy2 Adcy6 Adcy7 Adcy8 Adcy9 Adcyap1 Adora2a Lgr8 Oprd1 Oprm1 P2ry12 Sstr2 Trar1
581	GO:0009991 [4]: response to extracellular stimulus	2	2	3972	0	8655	-5.6	0.0	2.31	0.72	Foxa3 Myocd
582	GO:0015780 [6]: nucleotide-sugar transport	2	2	3972	0	8655	-5.6	0.0	2.31	0.72	Slc35a1 Slc35a2
583	GO:0015914 [6]: phospholipid transport	2	2	3972	0	8655	-5.6	0.0	2.31	0.72	Abca1 Atp8b3
584	GO:0016553 [8]: base conversion or substitution editing	2	2	3972	0	8655	-5.6	0.0	2.31	0.72	Adar Apobec1
585	GO:0019307 [8]: mannose biosynthesis	2	2	3972	0	8655	-5.6	0.0	2.31	0.72	Pmm1 Pmm2
586	GO:0019364 [7]: pyridine nucleotide catabolism	2	2	3972	0	8655	-5.6	0.0	2.31	0.72	Ncf1 Ncf2
587	GO:0030046 [11]: parallel actin filament bundle formation	2	2	3972	0	8655	-5.6	0.0	2.31	0.72	Espn Ush1c
588	GO:0030259 [7]: lipid glycosylation	2	2	3972	0	8655	-5.6	0.0	2.31	0.72	Galgt1 Galgt2
589	GO:0030319 [7]: di-, tri-valent inorganic anion homeostasis	2	2	3972	0	8655	-5.6	0.0	2.31	0.72	Fgf23 Slc9a3r1
590	GO:0030320 [7]: monovalent inorganic anion homeostasis	2	2	3972	0	8655	-5.6	0.0	2.31	0.72	Prkwnk4 Stc1
591	GO:0030643 [8]: phosphate ion homeostasis	2	2	3972	0	8655	-5.6	0.0	2.31	0.72	Fgf23 Slc9a3r1
592	GO:0030859 [5]: polarized epithelial cell differentiation	2	2	3972	0	8655	-5.6	0.0	2.31	0.72	Crb3 Ptk7
593	GO:0035162 [4]: embryonic hemopoiesis	2	2	3972	0	8655	-5.6	0.0	2.31	0.72	Lnk Pparbp
594	GO:0040020 [9]: regulation of meiosis	2	2	3972	0	8655	-5.6	0.0	2.31	0.72	Calr Dazl
595	GO:0042346 [9]: positive regulation of NF-kappaB-nucleus import	2	2	3972	0	8655	-5.6	0.0	2.31	0.72	Eda Edar
596	GO:0042365 [7]: water-soluble vitamin catabolism	2	2	3972	0	8655	-5.6	0.0	2.31	0.72	Ncf1 Ncf2
597	GO:0042451 [7]: purine nucleoside biosynthesis	2	2	3972	0	8655	-5.6	0.0	2.31	0.72	Qtrt1 Qtrtd1
598	GO:0042455 [7]: ribonucleoside biosynthesis	2	2	3972	0	8655	-5.6	0.0	2.31	0.72	Qtrt1 Qtrtd1
599	GO:0042993 [9]: positive regulation of transcription factor-nucleus import	2	2	3972	0	8655	-5.6	0.0	2.31	0.72	Eda Edar
600	GO:0043149 [11]: stress fiber formation	2	2	3972	0	8655	-5.6	0.0	2.31	0.72	Eln Rhoa
601	GO:0045185 [5]: maintenance of protein localization	2	2	3972	0	8655	-5.6	0.0	2.31	0.72	Pfn1 Tacc3
602	GO:0045198 [6]: establishment of epithelial cell polarity	2	2	3972	0	8655	-5.6	0.0	2.31	0.72	Crb3 Ptk7
603	GO:0045329 [8]: carnitine biosynthesis	2	2	3972	0	8655	-5.6	0.0	2.31	0.72	Bbox1 Tmlhe
604	GO:0045332 [7]: phospholipid translocation	2	2	3972	0	8655	-5.6	0.0	2.31	0.72	Abca1 Atp8b3
605	GO:0045669 [6]: positive regulation of osteoblast differentiation	2	2	3972	0	8655	-5.6	0.0	2.31	0.72	B7h3 Wnt7b
606	GO:0046114 [9]: guanosine biosynthesis	2	2	3972	0	8655	-5.6	0.0	2.31	0.72	Qtrt1 Qtrtd1
607	GO:0046116 [11]: queuosine metabolism	2	2	3972	0	8655	-5.6	0.0	2.31	0.72	Qtrt1 Qtrtd1
608	GO:0046118 [10]: 7-methylguanosine biosynthesis	2	2	3972	0	8655	-5.6	0.0	2.31	0.72	Qtrt1 Qtrtd1
609	GO:0046129 [8]: purine ribonucleoside biosynthesis	2	2	3972	0	8655	-5.6	0.0	2.31	0.72	Qtrt1 Qtrtd1
610	GO:0046208 [9]: spermine catabolism	2	2	3972	0	8655	-5.6	0.0	2.31	0.72	Sat1 Smox
611	GO:0046381 [7]: CMP-N-acetylneuraminate metabolism	2	2	3972	0	8655	-5.6	0.0	2.31	0.72	Cmah Cmas
612	GO:0051030 [7]: snRNA transport	2	2	3972	0	8655	-5.6	0.0	2.31	0.72	Ncbp2 Phax
613	GO:0000089 [9]: mitotic metaphase	2	2	3972	0	8655	-5.6	0.0	2.31	0.72	Kntc2 Pes1
614	GO:0000724 [8]: double-strand break repair via homologous recombination	2	2	3972	0	8655	-5.6	0.0	2.31	0.72	H2afx Rad52
615	GO:0000725 [7]: recombinational repair	2	2	3972	0	8655	-5.6	0.0	2.31	0.72	H2afx Rad52
616	GO:0001573 [9]: ganglioside metabolism	2	2	3972	0	8655	-5.6	0.0	2.31	0.72	St6galnac1 St6galnac6
617	GO:0001574 [10]: ganglioside biosynthesis	2	2	3972	0	8655	-5.6	0.0	2.31	0.72	St6galnac1 St6galnac6
618	GO:0001736 [6]: establishment of planar polarity	2	2	3972	0	8655	-5.6	0.0	2.31	0.72	Celsr1 Trp63
619	GO:0001889 [5]: liver development	2	2	3972	0	8655	-5.6	0.0	2.31	0.72	Hhex Pparbp
620	GO:0005984 [7]: disaccharide metabolism	2	2	3972	0	8655	-5.6	0.0	2.31	0.72	Lalba Treh
621	GO:0006101 [7]: citrate metabolism	2	2	3972	0	8655	-5.6	0.0	2.31	0.72	Aco2 Polr3h
622	GO:0006408 [8]: snRNA-nucleus export	2	2	3972	0	8655	-5.6	0.0	2.31	0.72	Ncbp2 Phax
623	GO:0006420 [9]: arginyl-tRNA aminoacylation	2	2	3972	0	8655	-5.6	0.0	2.31	0.72	Rars Rarsl
624	GO:0006427 [9]: histidyl-tRNA aminoacylation	2	2	3972	0	8655	-5.6	0.0	2.31	0.72	Hars Harsl
625	GO:0006434 [9]: seryl-tRNA aminoacylation	2	2	3972	0	8655	-5.6	0.0	2.31	0.72	Sars1 Sars2
626	GO:0006475 [9]: internal protein amino acid acetylation	2	2	3972	0	8655	-5.6	0.0	2.31	0.72	Ard1 Hat1
627	GO:0006488 [10]: dolichol-linked oligosaccharide biosynthesis	2	2	3972	0	8655	-5.6	0.0	2.31	0.72	Alg12 Dpagt1
628	GO:0006491 [10]: N-glycan processing	2	2	3972	0	8655	-5.6	0.0	2.31	0.72	Ganab Prkcsh
629	GO:0006699 [8]: bile acid biosynthesis	2	2	3972	0	8655	-5.6	0.0	2.31	0.72	Akr1d1 Cyp39a1
630	GO:0006742 [8]: NADPH catabolism	2	2	3972	0	8655	-5.6	0.0	2.31	0.72	Ncf1 Ncf2
631	GO:0007062 [8]: sister chromatid cohesion	2	2	3972	0	8655	-5.6	0.0	2.31	0.72	Smc1l2 Stag3
632	GO:0007164 [7]: establishment of tissue polarity	2	2	3972	0	8655	-5.6	0.0	2.31	0.72	Celsr1 Trp63
633	GO:0007256 [7]: activation of JUNKK	2	2	3972	0	8655	-5.6	0.0	2.31	0.72	Mapkbp1 Nrk
634	GO:0007341 [7]: penetration of zona pellucida	2	2	3972	0	8655	-5.6	0.0	2.31	0.72	Mcsp Tnp2
635	GO:0007468 [6]: regulation of rhodopsin gene activity	2	2	3972	0	8655	-5.6	0.0	2.31	0.72	Nrl Rpe65
636	GO:0008616 [8]: queuosine biosynthesis	2	2	3972	0	8655	-5.6	0.0	2.31	0.72	Qtrt1 Qtrtd1
637	GO:0008617 [9]: guanosine metabolism	2	2	3972	0	8655	-5.6	0.0	2.31	0.72	Qtrt1 Qtrtd1
638	GO:0008618 [10]: 7-methylguanosine metabolism	2	2	3972	0	8655	-5.6	0.0	2.31	0.72	Qtrt1 Qtrtd1
639	GO:0008653 [6]: lipopolysaccharide metabolism	2	2	3972	0	8655	-5.6	0.0	2.31	0.72	Cmas Gne
640	GO:0009103 [7]: lipopolysaccharide biosynthesis	2	2	3972	0	8655	-5.6	0.0	2.31	0.72	Cmas Gne
641	GO:0009111 [6]: vitamin catabolism	2	2	3972	0	8655	-5.6	0.0	2.31	0.72	Ncf1 Ncf2
642	GO:0009163 [6]: nucleoside biosynthesis	2	2	3972	0	8655	-5.6	0.0	2.31	0.72	Qtrt1 Qtrtd1
643	GO:0045893 [8]: positive regulation of transcription, DNA-dependent	23	23	3951	51	8604	-5.61	0.0	0.56	0.23	Arnt2 Cnot7 Crsp6 E2f3 Hand1 Irf1 Lef1 Mafb Med6 Myocd Nfat5 Nfya Nr5a1 Ntf3 Pparbp Pus1 Rxra Sfpi1 Skiip Surb7 Tcf1 Tnrc11 Trp63
644	GO:0007160 [5]: cell-matrix adhesion	19	19	3955	36	8619	-5.61	0.0	1.03	0.34	A030005K14Rik Bbs2 Cdk5 Ctgf Eda Itga4 Itga5 Itga8 Itga9 Itgam Itgax Itgb3 Itgb5 Itgb6 Lims1 Mia1 Nid2 Npnt Rhoa
645	GO:0046467 [7]: membrane lipid biosynthesis	15	15	3959	26	8629	-5.61	0.0	1.24	0.41	2010300G19Rik B3gnt5 B4galt6 Cdipt Coasy Dgke Gal3st1 Isyna1 Pcyt2 Pigc Pigq Ptdss1 St6galnac1 St6galnac6 Ugt8
646	GO:0006006 [8]: glucose metabolism	23	23	3951	49	8606	-5.61	0.0	0.67	0.28	Atf3 Bpgm Dcxr Fbp1 G6pd2 Gpd1 Hk1 Ins1 Ldh1 Ldh3 Lrrc16 Pck2 Pdha2 Pfkl Pfkm Pfkp Pgd Pgk2 Pgls Pklr Pkm2 Slc37a4 Tpi1
647	GO:0007417 [6]: central nervous system development	23	23	3951	49	8606	-5.61	0.0	0.67	0.28	Aplp1 Atoh1 Cxcr4 Dcx Foxg1 Gli2 Hesx1 Hhex Hmx3 Lmx1a Mapk8ip3 Met Napa Ncoa6 Nde1 Nog Ntf3 Pparbp Six3 Tlx1 Twsg1 Unc5c Zfp312
648	GO:0030005 [7]: di-, tri-valent inorganic cation homeostasis	17	17	3957	31	8624	-5.62	0.0	1.12	0.39	1300017J02Rik Anxa7 Clstn1 Fthl17 Gcm2 Gpr12 Hexb Ltf Mfi2 Ndn Nucb2 Prkcb1 Rshl1 Slc39a4 Stc1 Trf Vdr
649	GO:0030098 [4]: lymphocyte differentiation	17	17	3957	31	8624	-5.62	0.0	1.12	0.39	Ap3b1 Bcl11a Dock2 Egr1 H2-DMa Hs1bp3 Ii Il11ra1 Il15 Il7 Inpp5d Nfam1 Pik3r1 Sfpi1 Syk Vav1 Zap70
650	GO:0045944 [9]: positive regulation of transcription from Pol II promoter	20	20	3954	39	8616	-5.62	0.0	0.94	0.34	Arnt2 Cnot7 Crsp6 Hand1 Lef1 Mafb Med6 Myocd Nfat5 Nfya Nr5a1 Ntf3 Pparbp Pus1 Rxra Skiip Surb7 Tcf1 Tnrc11 Trp63
651	GO:0007420 [7]: brain development	20	20	3954	39	8616	-5.62	0.0	0.94	0.34	Aplp1 Atoh1 Cxcr4 Foxg1 Gli2 Hesx1 Hhex Hmx3 Mapk8ip3 Met Napa Ncoa6 Nde1 Nog Ntf3 Pparbp Six3 Twsg1 Unc5c Zfp312
652	GO:0043085 [4]: positive regulation of enzyme activity	22	22	3952	49	8606	-5.63	0.0	0.55	0.23	Adcy2 Adcy6 Adcy7 Adcy8 Adcy9 Adcyap1 Aph1a Bak1 Efna1 Fgd4 Gab1 Mapkbp1 Mgmt Nr4a1 Nrk Pde6g Pycard Ripk2 Rnf7 Syk Tdgf1 Vcp
653	GO:0051169 [6]: nuclear transport	22	22	3952	46	8609	-5.63	0.0	0.73	0.28	Casc3 Eda Edar Il20 Ipo4 Khdrbs1 Kpna6 Magoh Ncbp2 Nutf2 Nxf2 Nxf7 Nxt1 Phax Prl Ranbp17 Ssb Tacc3 Thoc3 Tnpo1 Tnpo2 Xpo6
654	GO:0006869 [5]: lipid transport	18	18	3956	34	8621	-5.64	0.0	1.02	0.34	Abca1 Abcg1 Apoc1 Apoc2 Apoc4 Atp8b3 Hdlbp Lrp10 Osbpl1a Osbpl2 Pctp Slc27a3 Slc27a4 Slc27a5 Sorl1 Stard3 Stard5 Stard6
655	GO:0016044 [5]: membrane organization and biogenesis	6	6	3968	21	8634	-5.64	0.0	0.11	0.06	Abca1 Atp8b3 Dock2 Fxc1 Oxa1l Syt7
656	GO:0016582 [9]: non-covalent chromatin modification	11	11	3963	17	8638	-5.65	0.0	1.42	0.41	Actl6a Baz1b Baz2a Cbx8 Klf1 Rbbp4 Sirt2 Sirt3 Sirt4 Smarca5 Ttf1
657	GO:0006338 [10]: chromatin remodeling	11	11	3963	17	8638	-5.65	0.0	1.42	0.41	Actl6a Baz1b Baz2a Cbx8 Klf1 Rbbp4 Sirt2 Sirt3 Sirt4 Smarca5 Ttf1
658	GO:0009187 [7]: cyclic nucleotide metabolism	11	11	3963	17	8638	-5.65	0.0	1.42	0.41	Adcy2 Adcy6 Adcy7 Adcy8 Adcy9 Cngb3 Cnp1 Gucy2c Nppc Thtpa Tifp39
659	GO:0042327 [7]: positive regulation of phosphorylation	1	1	3973	9	8646	-5.65	0.0	0.02	0.0	Syk
660	GO:0045937 [6]: positive regulation of phosphate metabolism	1	1	3973	9	8646	-5.65	0.0	0.02	0.0	Syk
661	GO:0050731 [7]: positive regulation of peptidyl-tyrosine phosphorylation	1	1	3973	9	8646	-5.65	0.0	0.02	0.0	Syk
662	GO:0009074 [7]: aromatic amino acid family catabolism	1	1	3973	9	8646	-5.65	0.0	0.02	0.0	Kynu
663	GO:0050876 [4]: reproductive physiological process	14	14	3960	24	8631	-5.65	0.0	1.24	0.41	Ceacam12 Ceacam9 Isp1 Neurl Nr5a1 Og2x Prl Psg18 Psg19 Stat5a Stat5b Ttpa Usf2 Xdh
664	GO:0048511 [3]: rhythmic process	10	10	3964	29	8626	-5.66	0.0	0.19	0.09	Arntl2 Atoh7 Hes7 Hlf Npas2 Nr5a1 Og2x Per1 Per3 Prok2
665	GO:0009888 [5]: histogenesis	18	18	3956	43	8612	-5.66	0.0	0.39	0.2	Agc1 Arc Col11a1 Cst6 Ctgf Cutl1 Krt1-17 Mcoln3 Mmp13 Ntf3 Pax9 Pkd1 Prkar1a Ror2 Tbx6 Trp63 Twsg1 Zbtb17
666	GO:0016125 [6]: sterol metabolism	17	17	3957	32	8623	-5.67	0.0	1.01	0.34	2810410C14Rik Abca1 Abca2 Ch25h Cyp11a1 Cyp39a1 Cyp46a1 Cyp7a1 Dhcr7 Fdxr Hdlbp Lcat Ncb5or Soat2 Sorl1 Srebf1 Srebf2
667	GO:0006790 [5]: sulfur metabolism	17	17	3957	32	8623	-5.67	0.0	1.01	0.34	Ahcy BC051244 Bhmt Cbs Csad D4st1 Gstt2 Gstt3 Hs2st1 Hs3st3b1 Mat2a Mthfd1 Mthfr Ndst2 Papss1 Sult1d1 Sult4a1
668	GO:0006887 [6]: exocytosis	18	18	3956	35	8620	-5.67	0.0	0.92	0.33	4933421I07Rik Cadps2 Exoc7 Pldn Rab3a Rab3c Rab3d Rapgef4 Rasgrp4 Sec15l1 Sec3l1 Snapap Stxbp2 Txln Unc13b Vamp2 Vps33b Vps45
669	GO:0007179 [8]: transforming growth factor beta receptor signaling pathway	15	15	3959	38	8617	-5.67	0.0	0.31	0.14	Acvr1 Acvrl1 Amhr2 Bmp8b D0H4S114 Dusp22 Fstl3 Map3k7 Nodal Nog Smad1 Sost Sostdc1 Tgfbr1 Twsg1
670	GO:0000122 [9]: negative regulation of transcription from Pol II promoter	20	20	3954	44	8611	-5.68	0.0	0.58	0.24	Bcl6b Bhlhb3 Csen Cutl1 Ddx20 Etv3 Hes1 Hes7 Mbd3l1 Mxi1 Nfx1 Nr6a1 Nrip2 Pax4 Pias4 Sap30 Sin3a Tcfcp2l1 Tle1 Trim28
671	GO:0019320 [8]: hexose catabolism	15	15	3959	27	8628	-5.68	0.0	1.11	0.39	Bpgm Hk1 Ldh1 Ldh3 Lrrc16 Pdha2 Pfkl Pfkm Pfkp Pgd Pgk2 Pgls Pklr Pkm2 Tpi1
672	GO:0046164 [6]: alcohol catabolism	15	15	3959	27	8628	-5.68	0.0	1.11	0.39	Bpgm Hk1 Ldh1 Ldh3 Lrrc16 Pdha2 Pfkl Pfkm Pfkp Pgd Pgk2 Pgls Pklr Pkm2 Tpi1
673	GO:0046365 [7]: monosaccharide catabolism	15	15	3959	27	8628	-5.68	0.0	1.11	0.39	Bpgm Hk1 Ldh1 Ldh3 Lrrc16 Pdha2 Pfkl Pfkm Pfkp Pgd Pgk2 Pgls Pklr Pkm2 Tpi1
674	GO:0006007 [9]: glucose catabolism	15	15	3959	27	8628	-5.68	0.0	1.11	0.39	Bpgm Hk1 Ldh1 Ldh3 Lrrc16 Pdha2 Pfkl Pfkm Pfkp Pgd Pgk2 Pgls Pklr Pkm2 Tpi1
675	GO:0030334 [6]: regulation of cell migration	13	13	3961	22	8633	-5.68	0.0	1.24	0.41	Arhgap8 Ccr2 Cdk5 Cxcr4 Egfl7 Gp38 Gpr54 Itgb3 Lama5 Ntn1 Pitx2 Tie1 Unc5c
676	GO:0051093 [4]: negative regulation of development	13	13	3961	22	8633	-5.68	0.0	1.24	0.41	Bbs2 Clec2g Ezh2 Foxg1 Hes1 Ii Inpp5d Lgmn Lmx1a Mt3 Nog Ntn1 Wig1
677	GO:0051270 [5]: regulation of cell motility	13	13	3961	22	8633	-5.68	0.0	1.24	0.41	Arhgap8 Ccr2 Cdk5 Cxcr4 Egfl7 Gp38 Gpr54 Itgb3 Lama5 Ntn1 Pitx2 Tie1 Unc5c
678	GO:0006096 [8]: glycolysis	13	13	3961	22	8633	-5.68	0.0	1.24	0.41	Bpgm Hk1 Ldh1 Ldh3 Lrrc16 Pdha2 Pfkl Pfkm Pfkp Pgk2 Pklr Pkm2 Tpi1
679	GO:0050657 [6]: nucleic acid transport	10	10	3964	15	8640	-5.68	0.0	1.44	0.41	Casc3 Khdrbs1 Magoh Ncbp2 Nxf2 Nxf7 Nxt1 Phax Ssb Thoc3
680	GO:0050658 [6]: RNA transport	10	10	3964	15	8640	-5.68	0.0	1.44	0.41	Casc3 Khdrbs1 Magoh Ncbp2 Nxf2 Nxf7 Nxt1 Phax Ssb Thoc3
681	GO:0051236 [5]: establishment of RNA localization	10	10	3964	15	8640	-5.68	0.0	1.44	0.41	Casc3 Khdrbs1 Magoh Ncbp2 Nxf2 Nxf7 Nxt1 Phax Ssb Thoc3
682	GO:0006909 [7]: phagocytosis	10	10	3964	15	8640	-5.68	0.0	1.44	0.41	Abca1 Clec7a Coro1c Elmo1 Elmo2 Fcer1g Fcgr1 Fcgr3 Mfge8 Ptx3
683	GO:0007178 [7]: transmembrane receptor protein serine/threonine kinase signaling pathway	19	19	3955	43	8612	-5.68	0.0	0.51	0.2	Acvr1 Acvr2b Acvrl1 Akap3 Akap4 Amhr2 Bmp8b D0H4S114 Dusp22 Fstl3 Map3k7 Nodal Nog Smad1 Sost Sostdc1 Tgfbr1 Tgfbr2 Twsg1
684	GO:0016053 [6]: organic acid biosynthesis	19	19	3955	39	8616	-5.69	0.0	0.77	0.28	0610012D14Rik Akr1d1 Alox12 Alox15 Alox15b Alox5ap BC025519 Cyp39a1 Degs2 Lta4h Npl Prkag1 Ptgds Ptgds2 Scd2 Scd3 Syk Tbxas1 Tpi1
685	GO:0046394 [7]: carboxylic acid biosynthesis	19	19	3955	39	8616	-5.69	0.0	0.77	0.28	0610012D14Rik Akr1d1 Alox12 Alox15 Alox15b Alox5ap BC025519 Cyp39a1 Degs2 Lta4h Npl Prkag1 Ptgds Ptgds2 Scd2 Scd3 Syk Tbxas1 Tpi1
686	GO:0006694 [7]: steroid biosynthesis	18	18	3956	36	8619	-5.7	0.0	0.84	0.28	2810410C14Rik Acbd3 Akr1d1 Cyp11a1 Cyp21a1 Cyp39a1 Dhcr7 H2-Ke6 Hsd17b2 Hsd3b2 Hsd3b5 Lss Ncb5or Pbx1 Srd5a2 Stard3 Stard5 Stard6
687	GO:0016052 [6]: carbohydrate catabolism	17	17	3957	33	8622	-5.7	0.0	0.91	0.32	Bpgm Gaa Hk1 Ldh1 Ldh3 Lrrc16 Pdha2 Pfkl Pfkm Pfkp Pgd Pgk2 Pgls Pglyrp1 Pklr Pkm2 Tpi1
688	GO:0044275 [7]: cellular carbohydrate catabolism	17	17	3957	33	8622	-5.7	0.0	0.91	0.32	Bpgm Gaa Hk1 Ldh1 Ldh3 Lrrc16 Pdha2 Pfkl Pfkm Pfkp Pgd Pgk2 Pgls Pglyrp1 Pklr Pkm2 Tpi1
689	GO:0006644 [7]: phospholipid metabolism	16	16	3958	39	8616	-5.7	0.0	0.36	0.18	2010300G19Rik Abca1 Atp8b3 Cdipt Coasy Dgke Isyna1 Lrat Pcyt2 Pigb Pigc Pigq Pip5k1a Pip5k1c Pla2g1b Ptdss1
690	GO:0030178 [6]: negative regulation of Wnt receptor signaling pathway	4	4	3970	3	8652	-5.71	0.0	1.93	0.47	Catnbip1 Dkk1 Dkk3 Six3
691	GO:0030225 [6]: macrophage differentiation	4	4	3970	3	8652	-5.71	0.0	1.93	0.47	Casp8 Cebpa Gab3 Sfpi1
692	GO:0046822 [6]: regulation of nucleocytoplasmic transport	4	4	3970	3	8652	-5.71	0.0	1.93	0.47	Eda Edar Khdrbs1 Tacc3
693	GO:0006298 [7]: mismatch repair	4	4	3970	3	8652	-5.71	0.0	1.93	0.47	Mlh1 Msh3 Msh5 Pms2
694	GO:0006354 [8]: RNA elongation	4	4	3970	3	8652	-5.71	0.0	1.93	0.47	Polr3k Tcea2 Tcea3 Znrd1
695	GO:0006560 [8]: proline metabolism	4	4	3970	3	8652	-5.71	0.0	1.93	0.47	Pycr1 Pycr2 Pycrl Pycs
696	GO:0006664 [7]: glycolipid metabolism	4	4	3970	3	8652	-5.71	0.0	1.93	0.47	Gal3st1 St6galnac1 St6galnac6 Ugt8
697	GO:0007052 [9]: mitotic spindle organization and biogenesis	4	4	3970	3	8652	-5.71	0.0	1.93	0.47	Nde1 Nusap1 Stmn1 Tubb5
698	GO:0051240 [5]: positive regulation of organismal physiological process	17	17	3957	40	8615	-5.71	0.0	0.43	0.2	Ap3b1 B7h3 Clec7a Fcer1g Fcgr1 Fcgr3 H2-DMa Ii Il15 Il7 Inpp5d Irf1 Pdcd1lg2 Prkca Syk Tnfsf13 Zap70
699	GO:0030217 [5]: T-cell differentiation	9	9	3965	13	8642	-5.71	0.0	1.47	0.41	Ap3b1 Bcl11a H2-DMa Hs1bp3 Ii Il15 Il7 Syk Zap70
700	GO:0006807 [4]: nitrogen compound metabolism	9	9	3965	13	8642	-5.71	0.0	1.47	0.41	Arg1 Asl Ass1 Ddah2 Nit1 Otc Ptx3 Sema4d Upb1
701	GO:0008632 [7]: apoptotic program	14	14	3960	25	8630	-5.71	0.0	1.11	0.39	Acin1 Bak1 Dap3 Dffa Eya2 Fadd Mgmt Nr4a1 Pim2 Pycard Ripk2 Rnf7 Scotin Vcp
702	GO:0006633 [7]: fatty acid biosynthesis	15	15	3959	37	8618	-5.72	0.0	0.35	0.18	Alox12 Alox15 Alox15b Alox5ap BC025519 Degs2 Lta4h Prkag1 Ptgds Ptgds2 Scd2 Scd3 Syk Tbxas1 Tpi1
703	GO:0006916 [8]: anti-apoptosis	17	17	3957	34	8621	-5.73	0.0	0.82	0.28	Api5 Bfar Birc1b Birc5 Cebpb Cfdp1 Dad1 Eef1a2 Mkl1 Nr4a1 Pax7 Pim2 Polb Qars Rnf7 Sgk3 Stambp
704	GO:0009310 [6]: amine catabolism	16	16	3958	31	8624	-5.73	0.0	0.91	0.31	Ahcy Arg1 Asl BC051244 Bcat2 Bhmt Csad Ddah2 Dhps Hal Kynu Mthfd1 Sardh Sat1 Slc6a3 Smox
705	GO:0019935 [7]: cyclic-nucleotide-mediated signaling	15	15	3959	28	8627	-5.73	0.0	1.0	0.34	Adcy2 Adcy6 Adcy7 Adcy8 Adcy9 Adcyap1 Adora2a Lgr8 Oprd1 Oprm1 P2ry12 Rapgef4 Slc9a3r1 Sstr2 Trar1
706	GO:0030099 [4]: myeloid blood cell differentiation	15	15	3959	28	8627	-5.73	0.0	1.0	0.34	AI586015 Casp8 Ccr1 Cebpa Clec2g Dnase2a F730004D16Rik Gab3 Gmpr2 Icsbp1 Inpp5d Pirb Sfpi1 Tal1 Thpo
707	GO:0050778 [6]: positive regulation of immune response	16	16	3958	38	8617	-5.73	0.0	0.41	0.2	Ap3b1 Clec7a Fcer1g Fcgr1 Fcgr3 H2-DMa Ii Il15 Il7 Inpp5d Irf1 Pdcd1lg2 Prkca Syk Tnfsf13 Zap70
708	GO:0015749 [6]: monosaccharide transport	8	8	3966	11	8644	-5.73	0.0	1.5	0.41	Aspscr1 Ednra Ins1 Prkca Slc2a10 Slc2a9 Slc5a1 Yes1
709	GO:0015758 [8]: glucose transport	8	8	3966	11	8644	-5.73	0.0	1.5	0.41	Aspscr1 Ednra Ins1 Prkca Slc2a10 Slc2a9 Slc5a1 Yes1
710	GO:0030224 [5]: monocyte differentiation	8	8	3966	11	8644	-5.73	0.0	1.5	0.41	Casp8 Cebpa Clec2g F730004D16Rik Gab3 Gmpr2 Inpp5d Sfpi1
711	GO:0050767 [4]: regulation of neurogenesis	8	8	3966	11	8644	-5.73	0.0	1.5	0.41	Efna1 Ephb2 Metrn Mt3 Nf1 Ntn1 Rasgrf1 Tiam1
712	GO:0006221 [7]: pyrimidine nucleotide biosynthesis	8	8	3966	11	8644	-5.73	0.0	1.5	0.41	Nme1 Nme3 Nme4 Nme5 Nme6 Nme7 Otc Tyki
713	GO:0008645 [7]: hexose transport	8	8	3966	11	8644	-5.73	0.0	1.5	0.41	Aspscr1 Ednra Ins1 Prkca Slc2a10 Slc2a9 Slc5a1 Yes1
714	GO:0019882 [5]: antigen presentation	17	17	3957	39	8616	-5.74	0.0	0.48	0.2	Ap3b1 Fcer1g Fcgr1 Fcgr3 H2-Bl H2-D1 H2-D4 H2-DMa H2-DMb1 H2-Eb1 H2-M10.1 H2-M9 H2-Q1 H2-T23 H2-T24 Hfe Ii
715	GO:0006936 [3]: muscle contraction	17	17	3957	39	8616	-5.74	0.0	0.48	0.2	Actn3 Anxa6 Cacnb1 Cald1 Chrm3 Fliih Lsp1 Mybpc3 Myh6 Myom1 Pde4b Prkca Tnnc2 Tnni1 Tnni3 Utrn Wdr21
716	GO:0030900 [8]: forebrain development	5	5	3969	18	8637	-5.75	0.0	0.11	0.06	Aplp1 Hhex Nde1 Twsg1 Zfp312
717	GO:0001764 [6]: neuronal migration	5	5	3969	18	8637	-5.75	0.0	0.11	0.06	Cxcr4 Lmx1b Ntn1 Pafah1b1 Pex5
718	GO:0006364 [7]: rRNA processing	11	11	3963	18	8637	-5.75	0.0	1.25	0.41	2510048L02Rik Bfsp1 Bop1 Ddx48 Ddx56 Exosc4 Exosc5 Exosc7 Exosc8 Grcc2f Nnp1
719	GO:0030333 [5]: antigen processing	15	15	3959	36	8619	-5.76	0.0	0.39	0.2	Ap3b1 H2-Bl H2-D1 H2-D4 H2-DMa H2-DMb1 H2-Eb1 H2-M10.1 H2-M9 H2-Q1 H2-T23 H2-T24 Hfe Ifi30 Ii
720	GO:0045860 [5]: positive regulation of protein kinase activity	8	8	3966	24	8631	-5.76	0.0	0.18	0.08	Efna1 Fgd4 Gab1 Mapkbp1 Nrk Pde6g Syk Tdgf1
721	GO:0009890 [6]: negative regulation of biosynthesis	7	7	3967	9	8646	-5.76	0.0	1.55	0.41	Ang1 B7h3 Eif2ak1 Inpp5d Nfx1 Rnf128 Spp2
722	GO:0000160 [5]: two-component signal transduction system (phosphorelay)	7	7	3967	9	8646	-5.76	0.0	1.55	0.41	Rab15 Rab18 Rab2 Rab25 Rab8a Rabl3 Rem2
723	GO:0008154 [6]: actin polymerization and/or depolymerization	7	7	3967	9	8646	-5.76	0.0	1.55	0.41	Arpc4 Dbnl Eln Mtss1 Pfn1 Tmod3 Was
724	GO:0030031 [6]: cell projection biogenesis	7	7	3967	22	8633	-5.77	0.0	0.16	0.08	Bbs2 Fgd4 Nck1 Nck2 Neurl Rac2 Sh2bpsm1
725	GO:0042558 [6]: pteridine and derivative metabolism	5	5	3969	5	8650	-5.77	0.0	1.73	0.41	Folr1 Gch1 Gphn Pcbd1 Spr
726	GO:0001502 [7]: cartilage condensation	5	5	3969	5	8650	-5.77	0.0	1.73	0.41	Agc1 Col11a1 Ctgf Pkd1 Ror2
727	GO:0008344 [4]: adult locomotory behavior	5	5	3969	5	8650	-5.77	0.0	1.73	0.41	Epha4 Ntan1 Oprd1 Otog Scn8a
728	GO:0000226 [8]: microtubule cytoskeleton organization and biogenesis	14	14	3960	26	8629	-5.77	0.0	0.99	0.34	Birc5 Brca1 Cdca1 Cryaa Gabarap Hdac6 Hook2 Kif11 Mtap2 Nde1 Rp2h Tbce Tekt2 Tubgcp2
729	GO:0016197 [6]: endosome transport	6	6	3968	7	8648	-5.78	0.0	1.62	0.41	Lrba Lyst Rab6ip2 Slc30a6 Vps28 Was
730	GO:0016458 [6]: gene silencing	6	6	3968	7	8648	-5.78	0.0	1.62	0.41	Cbx8 Dgcr8 Kcnq1 Sirt2 Sirt3 Sirt4
731	GO:0042178 [6]: xenobiotic catabolism	6	6	3968	7	8648	-5.78	0.0	1.62	0.41	Dbh Ddc Gstm4 Moxd1 Sdfr2 Slc6a3
732	GO:0042537 [6]: benzene and derivative metabolism	6	6	3968	7	8648	-5.78	0.0	1.62	0.41	Dbh Ddc Gstm4 Moxd1 Sdfr2 Slc6a3
733	GO:0006029 [7]: proteoglycan metabolism	6	6	3968	7	8648	-5.78	0.0	1.62	0.41	Agc1 B4galt7 Col11a1 D4st1 Hs2st1 Ndst2
734	GO:0006911 [8]: phagocytosis, engulfment	6	6	3968	7	8648	-5.78	0.0	1.62	0.41	Abca1 Clec7a Fcer1g Fcgr1 Fcgr3 Mfge8
735	GO:0050954 [6]: sensory perception of mechanical stimulus	16	16	3958	34	8621	-5.79	0.0	0.65	0.28	Aldh7a1 Atp6v1b1 Cdkn2d Mcoln3 Myo15 Myo6 Myo7a Ndufb9 Otog Pkd1 Slc26a4 Strc Tbl1xr1 Tectb Thrb Tmc1
736	GO:0050982 [7]: detection of mechanical stimulus	16	16	3958	34	8621	-5.79	0.0	0.65	0.28	Aldh7a1 Atp6v1b1 Cdkn2d Mcoln3 Myo15 Myo6 Myo7a Ndufb9 Otog Pkd1 Slc26a4 Strc Tbl1xr1 Tectb Thrb Tmc1
737	GO:0006403 [4]: RNA localization	10	10	3964	16	8639	-5.79	0.0	1.26	0.41	Casc3 Khdrbs1 Magoh Ncbp2 Nxf2 Nxf7 Nxt1 Phax Ssb Thoc3
738	GO:0006665 [7]: sphingolipid metabolism	10	10	3964	16	8639	-5.79	0.0	1.26	0.41	Asah3 B3gnt5 B4galt6 Gal3st1 Gba Psap Sftpb Sgpp1 St6galnac1 St6galnac6
739	GO:0007605 [7]: perception of sound	15	15	3959	30	8625	-5.8	0.0	0.8	0.28	Aldh7a1 Atp6v1b1 Cdkn2d Mcoln3 Myo15 Myo6 Myo7a Ndufb9 Otog Slc26a4 Strc Tbl1xr1 Tectb Thrb Tmc1
740	GO:0042698 [4]: menstrual cycle	2	2	3972	11	8644	-5.8	0.0	0.05	0.02	Nr5a1 Og2x
741	GO:0001776 [5]: immune cell homeostasis	2	2	3972	11	8644	-5.8	0.0	0.05	0.02	Pirb Tnfrsf13b
742	GO:0042113 [7]: B-cell activation	13	13	3961	32	8623	-5.8	0.0	0.36	0.18	Bcl11a Icoslg Igbp1 Igbp1b Il7 Inpp5d Nfam1 Pik3r1 Prkcd Rgs1 Syk Tnfrsf13b Tnfsf13
743	GO:0050865 [5]: regulation of cell activation	13	13	3961	32	8623	-5.8	0.0	0.36	0.18	Ap3b1 B7h3 H2-DMa Ii Il15 Il7 Inpp5d Nfam1 Pdcd1lg2 Syk Tnfrsf13b Tnfsf13 Zap70
744	GO:0051170 [7]: nuclear import	13	13	3961	32	8623	-5.8	0.0	0.36	0.18	Eda Edar Il20 Ipo4 Kpna6 Nutf2 Nxf7 Nxt1 Prl Ranbp17 Tacc3 Tnpo1 Tnpo2
745	GO:0051249 [6]: regulation of lymphocyte activation	13	13	3961	32	8623	-5.8	0.0	0.36	0.18	Ap3b1 B7h3 H2-DMa Ii Il15 Il7 Inpp5d Nfam1 Pdcd1lg2 Syk Tnfrsf13b Tnfsf13 Zap70
746	GO:0006606 [7]: protein-nucleus import	13	13	3961	32	8623	-5.8	0.0	0.36	0.18	Eda Edar Il20 Ipo4 Kpna6 Nutf2 Nxf7 Nxt1 Prl Ranbp17 Tacc3 Tnpo1 Tnpo2
747	GO:0017038 [6]: protein import	15	15	3959	34	8621	-5.81	0.0	0.5	0.2	Eda Edar Fxc1 Il20 Ipo4 Kpna6 Nutf2 Nxf7 Nxt1 Pex26 Prl Ranbp17 Tacc3 Tnpo1 Tnpo2
748	GO:0045859 [4]: regulation of protein kinase activity	14	14	3960	33	8622	-5.81	0.0	0.43	0.2	Ccnt2 Dnajc3 Efna1 Fgd4 Gab1 Mapkbp1 Nrk Pde6g Pkib Pkig Prkca Sfn Syk Tdgf1
749	GO:0046903 [3]: secretion	15	15	3959	33	8622	-5.82	0.0	0.57	0.23	Arf4l Ensa Fcgr3 Il1rn Kcnn4 Lcp2 Pou2f2 Rapgef4 Sec61a2 Snapap Syk Syn3 Syt1 Tac4 Vamp2
750	GO:0051168 [7]: nuclear export	11	11	3963	19	8636	-5.83	0.0	1.1	0.38	Casc3 Khdrbs1 Magoh Ncbp2 Nxf2 Nxf7 Nxt1 Phax Ssb Thoc3 Xpo6
751	GO:0009190 [7]: cyclic nucleotide biosynthesis	9	9	3965	14	8641	-5.83	0.0	1.28	0.41	Adcy2 Adcy6 Adcy7 Adcy8 Adcy9 Gucy2c Nppc Thtpa Tifp39
752	GO:0006800 [5]: oxygen and reactive oxygen species metabolism	14	14	3960	28	8627	-5.83	0.0	0.79	0.28	Ccs Cyba Epx Ercc2 Gab1 Gpx2 Gpx6 Mpo Ncf2 Nox4 Noxo1 Tpo Txnrd2 Xpa
753	GO:0001505 [7]: regulation of neurotransmitter levels	14	14	3960	32	8623	-5.84	0.0	0.49	0.2	Abat Ache Fcgr3 Gad1 Slc5a11 Slc5a7 Slc5a8 Slc5a9 Slc6a3 Snapap Syk Syn3 Syt1 Vamp2
754	GO:0007411 [6]: axon guidance	14	14	3960	32	8623	-5.84	0.0	0.49	0.2	Chl1 Dpysl5 Epha4 Ephb2 Ephb3 Etv1 Foxg1 Gbx2 L1cam Lmx1a Ntn1 Robo1 Runx3 Vasp
755	GO:0035239 [4]: tube morphogenesis	12	12	3962	22	8633	-5.84	0.0	0.98	0.34	Gp38 Lama5 Lmo4 Ltap Pbx1 Pfn1 Pgf Pitx2 Ptk7 Timeless Vasp Zic5
756	GO:0007015 [9]: actin filament organization	12	12	3962	22	8633	-5.84	0.0	0.98	0.34	Aif1 Arpc1a Dbnl Eln Espn Lcp1 Mtss1 Nck1 Nck2 Rhoa Tmod3 Ush1c
757	GO:0006119 [6]: oxidative phosphorylation	13	13	3961	25	8630	-5.85	0.0	0.88	0.29	Atp5f1 Atp5g1 Atp5g2 Atp5l Atp5o Atp6v0b Atp6v0c Atp6v1a1 Atp6v1c1 Atp6v1d Atp6v1f Ndufb9 Ndufc2
758	GO:0007187 [7]: G-protein signaling, coupled to cyclic nucleotide second messenger	13	13	3961	25	8630	-5.85	0.0	0.88	0.29	Adcy2 Adcy6 Adcy7 Adcy8 Adcy9 Adcyap1 Adora2a Lgr8 Oprd1 Oprm1 P2ry12 Sstr2 Trar1
759	GO:0007626 [3]: locomotory behavior	13	13	3961	25	8630	-5.85	0.0	0.88	0.29	Astn1 Celsr1 Chrm1 Epha4 Gnao1 Mcoln3 Npas2 Ntan1 Oprd1 Otog Rasd2 Scn8a Zfp312
760	GO:0009314 [6]: response to radiation	14	14	3960	30	8625	-5.85	0.0	0.62	0.28	C6.1A Gnb1 Hus1 Mbd4 Opn1sw Opn4 Pdc Pde6b Pde6c Pde6d Prom1 Rgr Tulp1 Zcwcc2
761	GO:0046545 [5]: development of primary female sexual characteristics	3	3	3971	13	8642	-5.85	0.0	0.08	0.04	Fanca Nr5a1 Og2x
762	GO:0046660 [4]: female sex differentiation	3	3	3971	13	8642	-5.85	0.0	0.08	0.04	Fanca Nr5a1 Og2x
763	GO:0008585 [6]: female gonad development	3	3	3971	13	8642	-5.85	0.0	0.08	0.04	Fanca Nr5a1 Og2x
764	GO:0046916 [8]: transition metal ion homeostasis	7	7	3967	21	8634	-5.87	0.0	0.19	0.09	1300017J02Rik Fthl17 Ltf Mfi2 Rshl1 Slc39a4 Trf
765	GO:0007611 [3]: learning and/or memory	7	7	3967	21	8634	-5.87	0.0	0.19	0.09	Chst10 Ephb2 Fmr2 Itga5 Itga8 Ntan1 Vdac1
766	GO:0019319 [8]: hexose biosynthesis	8	8	3966	12	8643	-5.87	0.0	1.29	0.41	Atf3 Fbp1 Gpd1 Isyna1 Pck2 Pmm1 Pmm2 Tpi1
767	GO:0046165 [6]: alcohol biosynthesis	8	8	3966	12	8643	-5.87	0.0	1.29	0.41	Atf3 Fbp1 Gpd1 Isyna1 Pck2 Pmm1 Pmm2 Tpi1
768	GO:0046364 [7]: monosaccharide biosynthesis	8	8	3966	12	8643	-5.87	0.0	1.29	0.41	Atf3 Fbp1 Gpd1 Isyna1 Pck2 Pmm1 Pmm2 Tpi1
769	GO:0006220 [7]: pyrimidine nucleotide metabolism	8	8	3966	12	8643	-5.87	0.0	1.29	0.41	Nme1 Nme3 Nme4 Nme5 Nme6 Nme7 Otc Tyki
770	GO:0015837 [5]: amine transport	13	13	3961	29	8626	-5.88	0.0	0.53	0.22	Nat3 Slc12a1 Slc12a3 Slc12a8 Slc12a9 Slc14a2 Slc38a3 Slc7a1 Slc7a12 Slc7a4 Slc7a5 Slc7a7 Slc7a8
771	GO:0000082 [7]: G1/S transition of mitotic cell cycle	6	6	3968	19	8636	-5.88	0.0	0.17	0.08	Ccnt2 Gpr132 Sfn Skp2 Slfn1 Taf10
772	GO:0042108 [8]: positive regulation of cytokine biosynthesis	5	5	3969	17	8638	-5.89	0.0	0.14	0.07	Clec7a Fcer1g Fcgr3 Irf1 Syk
773	GO:0001819 [7]: positive regulation of cytokine production	5	5	3969	17	8638	-5.89	0.0	0.14	0.07	Clec7a Fcer1g Fcgr3 Irf1 Syk
774	GO:0006445 [7]: regulation of translation	13	13	3961	28	8627	-5.89	0.0	0.61	0.26	Boll Dazl Ddx1 Eif2ak1 Eif2s1 Eif3s6 Eif4b Mknk1 Paip1 Pum1 Pum2 Skiv2l Srp9
775	GO:0009968 [5]: negative regulation of signal transduction	11	11	3963	20	8635	-5.89	0.0	0.97	0.34	Catnbip1 Cdc42se1 Dkk1 Dkk3 Fstl3 Inpp5d Prkca Six3 Sost Sostdc1 Twsg1
776	GO:0016072 [6]: rRNA metabolism	11	11	3963	20	8635	-5.89	0.0	0.97	0.34	2510048L02Rik Bfsp1 Bop1 Ddx48 Ddx56 Exosc4 Exosc5 Exosc7 Exosc8 Grcc2f Nnp1
777	GO:0006865 [6]: amino acid transport	12	12	3962	28	8627	-5.9	0.0	0.45	0.2	Nat3 Slc12a1 Slc12a3 Slc12a8 Slc12a9 Slc38a3 Slc7a1 Slc7a12 Slc7a4 Slc7a5 Slc7a7 Slc7a8
778	GO:0001816 [5]: cytokine production	12	12	3962	27	8628	-5.92	0.0	0.52	0.2	B7h3 Cebpb Clec7a Fcer1g Fcgr3 Il1rap Inpp5d Irf1 Lcp2 Map2k3 Rnf128 Syk
779	GO:0009063 [7]: amino acid catabolism	12	12	3962	27	8628	-5.92	0.0	0.52	0.2	Ahcy Arg1 Asl BC051244 Bcat2 Bhmt Csad Ddah2 Hal Kynu Mthfd1 Sardh
780	GO:0042770 [6]: DNA damage response, signal transduction	7	7	3967	10	8645	-5.92	0.0	1.32	0.41	Brca1 Chek1 H2afx Hus1 Mbd4 Mif Mlh1
781	GO:0045103 [7]: intermediate filament-based process	1	1	3973	8	8647	-5.93	0.0	0.03	0.01	Sync
782	GO:0045165 [4]: cell fate commitment	12	12	3962	25	8630	-5.93	0.0	0.67	0.28	Chx10 Fkbp8 Gata3 Neurod4 Nodal Ntf3 Prox1 Ptf1a Sox2 Tal1 Tbx6 Tgfbr2
783	GO:0030030 [5]: cell projection organization and biogenesis	8	8	3966	22	8633	-5.93	0.0	0.26	0.14	Bbs2 Fgd4 Klc3 Nck1 Nck2 Neurl Rac2 Sh2bpsm1
784	GO:0006413 [8]: translational initiation	10	10	3964	25	8630	-5.93	0.0	0.35	0.18	2410018C20Rik Ddx1 Eif2b2 Eif2b4 Eif3s12 Eif3s6 Eif4b Lama5 Lgtn Mtif2
785	GO:0046651 [5]: lymphocyte proliferation	11	11	3963	21	8634	-5.93	0.0	0.85	0.28	B7h3 Ccnd3 Crip3 Cxcr4 Dock2 Il15 Il7 Inpp5d Pdcd1lg2 Prkcd Tnfrsf13b
786	GO:0042107 [5]: cytokine metabolism	11	11	3963	25	8630	-5.96	0.0	0.5	0.2	B7h3 Cebpb Clec7a Fcer1g Fcgr3 Il1rap Inpp5d Irf1 Map2k3 Rnf128 Syk
787	GO:0007548 [3]: sex differentiation	11	11	3963	25	8630	-5.96	0.0	0.5	0.2	Amhr2 B4galt1 Dmrt1 Fanca Lgr8 Nr5a1 Og2x Pbx1 Ror2 Srd5a2 Sry
788	GO:0019885 [6]: antigen processing, endogenous antigen via MHC class I	9	9	3965	23	8632	-5.96	0.0	0.33	0.16	H2-Bl H2-D1 H2-D4 H2-M10.1 H2-M9 H2-Q1 H2-T23 H2-T24 Hfe
789	GO:0019370 [9]: leukotriene biosynthesis	6	6	3968	8	8647	-5.96	0.0	1.36	0.41	Alox12 Alox15 Alox15b Alox5ap Lta4h Syk
790	GO:0042168 [5]: heme metabolism	6	6	3968	8	8647	-5.96	0.0	1.36	0.41	Hebp1 Hmox2 Ncb5or Ppox Urod Uros
791	GO:0001839 [6]: neural plate morphogenesis	6	6	3968	8	8647	-5.96	0.0	1.36	0.41	Lmo4 Ltap Pfn1 Ptk7 Vasp Zic5
792	GO:0001841 [6]: neural tube formation	6	6	3968	8	8647	-5.96	0.0	1.36	0.41	Lmo4 Ltap Pfn1 Ptk7 Vasp Zic5
793	GO:0001843 [6]: neural tube closure	6	6	3968	8	8647	-5.96	0.0	1.36	0.41	Lmo4 Ltap Pfn1 Ptk7 Vasp Zic5
794	GO:0006040 [6]: amino sugar metabolism	6	6	3968	8	8647	-5.96	0.0	1.36	0.41	Chst2 Cmah Cmas Gne Nagk Renbp
795	GO:0006778 [6]: porphyrin metabolism	6	6	3968	8	8647	-5.96	0.0	1.36	0.41	Hebp1 Hmox2 Ncb5or Ppox Urod Uros
796	GO:0007286 [4]: spermatid development	6	6	3968	8	8647	-5.96	0.0	1.36	0.41	Acrbp Bbs2 Fscn3 Neurl Pafah1b1 Strbp
797	GO:0007568 [3]: aging	6	6	3968	8	8647	-5.96	0.0	1.36	0.41	Ercc2 Hras1 Inpp5d Mif Mnt Morf4l2
798	GO:0042133 [5]: neurotransmitter metabolism	8	8	3966	13	8642	-5.97	0.0	1.11	0.39	Abat Ache Gad1 Slc5a11 Slc5a7 Slc5a8 Slc5a9 Slc6a3
799	GO:0042446 [6]: hormone biosynthesis	8	8	3966	13	8642	-5.97	0.0	1.11	0.39	Cyp11a1 Cyp21a1 Hsd3b2 Hsd3b5 Pbx1 Psg18 Srd5a2 Stard3
800	GO:0006352 [8]: transcription initiation	8	8	3966	13	8642	-5.97	0.0	1.11	0.39	Gtf2a1 Gtf2a1lf Gtf2e2 Gtf2f2 Ncoa6 Taf10 Taf12 Ttf1
801	GO:0048066 [3]: pigmentation	10	10	3964	24	8631	-5.97	0.0	0.41	0.2	Ednrb Hebp1 Hmox2 Muted Ncb5or Ppox Si Urod Uros p
802	GO:0048468 [3]: cell development	10	10	3964	24	8631	-5.97	0.0	0.41	0.2	Gabrr2 Gal3st1 Hes1 Mecp2 Nrl Pou2f2 Rpe65 Rpgrip1 Runx3 Ugt8
803	GO:0042089 [6]: cytokine biosynthesis	11	11	3963	24	8631	-5.97	0.0	0.57	0.23	B7h3 Cebpb Clec7a Fcer1g Fcgr3 Il1rap Inpp5d Irf1 Map2k3 Rnf128 Syk
804	GO:0019748 [4]: secondary metabolism	9	9	3965	16	8639	-5.99	0.0	0.96	0.34	Drpla Hebp1 Hmox2 Ncb5or Ppox Rpe65 Si Urod Uros
805	GO:0051050 [6]: positive regulation of transport	9	9	3965	16	8639	-5.99	0.0	0.96	0.34	Cadps2 Clec7a Eda Edar Fcer1g Fcgr1 Fcgr3 Mfge8 Ptx3
806	GO:0030073 [6]: insulin secretion	3	3	3971	2	8653	-5.99	0.0	1.7	0.41	Ensa Il1rn Rapgef4
807	GO:0030856 [5]: regulation of epithelial cell differentiation	3	3	3971	2	8653	-5.99	0.0	1.7	0.41	Stat5a Stat5b Xdh
808	GO:0042036 [8]: negative regulation of cytokine biosynthesis	3	3	3971	2	8653	-5.99	0.0	1.7	0.41	B7h3 Inpp5d Rnf128
809	GO:0042306 [7]: regulation of protein-nucleus import	3	3	3971	2	8653	-5.99	0.0	1.7	0.41	Eda Edar Tacc3
810	GO:0042423 [8]: catecholamine biosynthesis	3	3	3971	2	8653	-5.99	0.0	1.7	0.41	Dbh Ddc Slc6a3
811	GO:0046146 [7]: tetrahydrobiopterin metabolism	3	3	3971	2	8653	-5.99	0.0	1.7	0.41	Gch1 Pcbd1 Spr
812	GO:0048265 [5]: response to pain	3	3	3971	2	8653	-5.99	0.0	1.7	0.41	Csen Dbh Slc6a2
813	GO:0050772 [6]: positive regulation of axonogenesis	3	3	3971	2	8653	-5.99	0.0	1.7	0.41	Metrn Ntn1 Tiam1
814	GO:0050828 [4]: regulation of liquid surface tension	3	3	3971	2	8653	-5.99	0.0	1.7	0.41	Sftpb Sftpc Sftpd
815	GO:0050853 [7]: B-cell receptor signaling pathway	3	3	3971	2	8653	-5.99	0.0	1.7	0.41	Cd79a Nfam1 Syk
816	GO:0001818 [7]: negative regulation of cytokine production	3	3	3971	2	8653	-5.99	0.0	1.7	0.41	B7h3 Inpp5d Rnf128
817	GO:0006054 [7]: N-acetylneuraminate metabolism	3	3	3971	2	8653	-5.99	0.0	1.7	0.41	Cmah Cmas Gne
818	GO:0006566 [8]: threonine metabolism	3	3	3971	2	8653	-5.99	0.0	1.7	0.41	BC051244 Bhmt Mthfd1
819	GO:0006729 [8]: tetrahydrobiopterin biosynthesis	3	3	3971	2	8653	-5.99	0.0	1.7	0.41	Gch1 Pcbd1 Spr
820	GO:0007040 [7]: lysosome organization and biogenesis	3	3	3971	2	8653	-5.99	0.0	1.7	0.41	Atp6v0c Gba Lyst
821	GO:0007131 [7]: meiotic recombination	3	3	3971	2	8653	-5.99	0.0	1.7	0.41	Mlh1 Msh5 Spo11
822	GO:0007386 [4]: compartment specification	3	3	3971	2	8653	-5.99	0.0	1.7	0.41	Dll3 Lfng Pbx3
823	GO:0007549 [4]: dosage compensation	3	3	3971	2	8653	-5.99	0.0	1.7	0.41	Brca1 H2afy Xist
824	GO:0009185 [8]: ribonucleoside diphosphate metabolism	3	3	3971	2	8653	-5.99	0.0	1.7	0.41	Cant1 Entpd2 Papss1
825	GO:0042402 [7]: biogenic amine catabolism	5	5	3969	6	8649	-6.0	0.0	1.41	0.41	Dhps Kynu Sat1 Slc6a3 Smox
826	GO:0046879 [4]: hormone secretion	5	5	3969	6	8649	-6.0	0.0	1.41	0.41	Ensa Fcgr3 Il1rn Rapgef4 Syk
827	GO:0050770 [5]: regulation of axonogenesis	5	5	3969	6	8649	-6.0	0.0	1.41	0.41	Efna1 Ephb2 Metrn Ntn1 Tiam1
828	GO:0006367 [9]: transcription initiation from Pol II promoter	5	5	3969	6	8649	-6.0	0.0	1.41	0.41	Gtf2a1 Gtf2a1lf Gtf2e2 Gtf2f2 Ncoa6
829	GO:0007127 [9]: meiosis I	5	5	3969	6	8649	-6.0	0.0	1.41	0.41	Mlh1 Msh5 Psmd13 Pttg1 Spo11
830	GO:0007222 [7]: frizzled signaling pathway	5	5	3969	6	8649	-6.0	0.0	1.41	0.41	Dvl3 Fzd9 Tle1 Tle2 Tle3
831	GO:0007271 [8]: synaptic transmission, cholinergic	5	5	3969	6	8649	-6.0	0.0	1.41	0.41	Chrm3 Chrna2 Chrna4 Chrna6 Chrnb4
832	GO:0009110 [6]: vitamin biosynthesis	5	5	3969	6	8649	-6.0	0.0	1.41	0.41	Kynu Nmnat1 Qprt Rfk Vkorc1
833	GO:0009225 [6]: nucleotide-sugar metabolism	5	5	3969	6	8649	-6.0	0.0	1.41	0.41	Cmah Cmas Gne Pmm1 Pmm2
834	GO:0016066 [5]: cellular defense response (sensu Vertebrata)	8	8	3966	21	8634	-6.0	0.0	0.3	0.14	B7h3 Ccr2 Clec2i Dock2 Fcer1g Il1rap Irf1 Ncf1
835	GO:0001655 [5]: urogenital system development	8	8	3966	21	8634	-6.0	0.0	0.3	0.14	Acvr1 Aph1a Gdf11 Hoxd11 Nog Pbx1 Pgf Slc5a1
836	GO:0007422 [6]: peripheral nervous system development	8	8	3966	21	8634	-6.0	0.0	0.3	0.14	Cryaa Cryba1 Crybb2 Cryga Crygd Crygs Ednrb Ntf3
837	GO:0050867 [6]: positive regulation of cell activation	10	10	3964	23	8632	-6.0	0.0	0.48	0.2	Ap3b1 H2-DMa Ii Il15 Il7 Inpp5d Pdcd1lg2 Syk Tnfsf13 Zap70
838	GO:0051251 [7]: positive regulation of lymphocyte activation	10	10	3964	23	8632	-6.0	0.0	0.48	0.2	Ap3b1 H2-DMa Ii Il15 Il7 Inpp5d Pdcd1lg2 Syk Tnfsf13 Zap70
839	GO:0009266 [6]: response to temperature	10	10	3964	23	8632	-6.0	0.0	0.48	0.2	4833428E21Rik A030005K14Rik Dnajb3 Fgf16 Hspa1a Hspa2 Hspcb Krtap5-1 Stk4 Trpv2
840	GO:0042035 [7]: regulation of cytokine biosynthesis	10	10	3964	20	8635	-6.01	0.0	0.73	0.28	B7h3 Cebpb Clec7a Fcer1g Fcgr3 Inpp5d Irf1 Map2k3 Rnf128 Syk
841	GO:0042157 [7]: lipoprotein metabolism	10	10	3964	20	8635	-6.01	0.0	0.73	0.28	1110013G13Rik Abca1 Apobec1 Apoc1 Gria1 Pigc Pigq Rabggta Rp2h Soat2
842	GO:0042773 [7]: ATP synthesis coupled electron transport	2	2	3972	10	8645	-6.01	0.0	0.07	0.03	Ndufb9 Ndufc2
843	GO:0045765 [7]: regulation of angiogenesis	2	2	3972	10	8645	-6.01	0.0	0.07	0.03	Plg Tie1
844	GO:0046068 [8]: cGMP metabolism	2	2	3972	10	8645	-6.01	0.0	0.07	0.03	Gucy2c Nppc
845	GO:0008016 [5]: regulation of heart contraction rate	2	2	3972	10	8645	-6.01	0.0	0.07	0.03	Gnao1 Thrb
846	GO:0008366 [6]: nerve ensheathment	2	2	3972	10	8645	-6.01	0.0	0.07	0.03	Gal3st1 Ugt8
847	GO:0019883 [6]: antigen presentation, endogenous antigen	9	9	3965	22	8633	-6.01	0.0	0.39	0.2	H2-Bl H2-D1 H2-D4 H2-M10.1 H2-M9 H2-Q1 H2-T23 H2-T24 Hfe
848	GO:0050863 [7]: regulation of T-cell activation	9	9	3965	22	8633	-6.01	0.0	0.39	0.2	Ap3b1 B7h3 H2-DMa Ii Il15 Il7 Pdcd1lg2 Syk Zap70
849	GO:0008654 [8]: phospholipid biosynthesis	9	9	3965	22	8633	-6.01	0.0	0.39	0.2	2010300G19Rik Cdipt Coasy Dgke Isyna1 Pcyt2 Pigc Pigq Ptdss1
850	GO:0001817 [6]: regulation of cytokine production	10	10	3964	22	8633	-6.02	0.0	0.55	0.23	B7h3 Cebpb Clec7a Fcer1g Fcgr3 Inpp5d Irf1 Map2k3 Rnf128 Syk
851	GO:0015711 [7]: organic anion transport	4	4	3970	4	8651	-6.02	0.0	1.51	0.41	Slc10a2 Slc16a3 Slc16a8 Slc22a7
852	GO:0030510 [6]: regulation of BMP signaling pathway	4	4	3970	4	8651	-6.02	0.0	1.51	0.41	Fstl3 Sost Sostdc1 Twsg1
853	GO:0030514 [7]: negative regulation of BMP signaling pathway	4	4	3970	4	8651	-6.02	0.0	1.51	0.41	Fstl3 Sost Sostdc1 Twsg1
854	GO:0042461 [5]: photoreceptor cell development	4	4	3970	4	8651	-6.02	0.0	1.51	0.41	Gabrr2 Nrl Rpe65 Rpgrip1
855	GO:0000072 [7]: M phase specific microtubule process	4	4	3970	4	8651	-6.02	0.0	1.51	0.41	Brca1 Cdca1 Cryaa Kif11
856	GO:0000097 [7]: sulfur amino acid biosynthesis	4	4	3970	4	8651	-6.02	0.0	1.51	0.41	Bhmt Cbs Mat2a Mthfd1
857	GO:0006041 [7]: glucosamine metabolism	4	4	3970	4	8651	-6.02	0.0	1.51	0.41	Chst2 Gne Nagk Renbp
858	GO:0006044 [8]: N-acetylglucosamine metabolism	4	4	3970	4	8651	-6.02	0.0	1.51	0.41	Chst2 Gne Nagk Renbp
859	GO:0006563 [8]: L-serine metabolism	4	4	3970	4	8651	-6.02	0.0	1.51	0.41	Cbs Ctbp2 Grhpr Shmt1
860	GO:0007173 [8]: epidermal growth factor receptor signaling pathway	4	4	3970	4	8651	-6.02	0.0	1.51	0.41	Caml Nck2 Pde6g Tdgf1
861	GO:0009405 [3]: pathogenesis	4	4	3970	4	8651	-6.02	0.0	1.51	0.41	Edn2 Edn3 Fxr2h Sncaip
862	GO:0009799 [4]: determination of symmetry	4	4	3970	14	8641	-6.02	0.0	0.14	0.07	Acvr1 Nodal Pitx2 Ttc10
863	GO:0009855 [5]: determination of bilateral symmetry	4	4	3970	14	8641	-6.02	0.0	0.14	0.07	Acvr1 Nodal Pitx2 Ttc10
864	GO:0042088 [7]: T-helper 1 type immune response	4	4	3970	14	8641	-6.02	0.0	0.14	0.07	B7h3 Fcer1g Il1rap Irf1
865	GO:0007368 [6]: determination of left/right symmetry	4	4	3970	14	8641	-6.02	0.0	0.14	0.07	Acvr1 Nodal Pitx2 Ttc10
866	GO:0008217 [5]: regulation of blood pressure	4	4	3970	14	8641	-6.02	0.0	0.14	0.07	Edn2 Edn3 Ednrb Npy
867	GO:0042129 [7]: regulation of T-cell proliferation	3	3	3971	12	8643	-6.03	0.0	0.11	0.06	B7h3 Il15 Pdcd1lg2
868	GO:0006941 [4]: striated muscle contraction	3	3	3971	12	8643	-6.03	0.0	0.11	0.06	Mybpc3 Myh6 Myom1
869	GO:0030855 [4]: epithelial cell differentiation	7	7	3967	11	8644	-6.03	0.0	1.12	0.39	Crb3 Neurog3 Ppp3r1 Ptk7 Stat5a Stat5b Xdh
870	GO:0035282 [3]: segmentation	7	7	3967	11	8644	-6.03	0.0	1.12	0.39	Hes7 Lef1 Mafb Meox1 Mllt3 Ror2 Tdgf1
871	GO:0006805 [5]: xenobiotic metabolism	9	9	3965	17	8638	-6.03	0.0	0.83	0.28	Ahrr Aoah Dbh Ddc Ephx1 Gstm4 Moxd1 Sdfr2 Slc6a3
872	GO:0009410 [7]: response to xenobiotic stimulus	9	9	3965	17	8638	-6.03	0.0	0.83	0.28	Ahrr Aoah Dbh Ddc Ephx1 Gstm4 Moxd1 Sdfr2 Slc6a3
873	GO:0019884 [6]: antigen presentation, exogenous antigen	8	8	3966	14	8641	-6.05	0.0	0.95	0.34	Ap3b1 Fcer1g Fcgr1 Fcgr3 H2-DMa H2-DMb1 H2-Eb1 Ii
874	GO:0045596 [5]: negative regulation of cell differentiation	8	8	3966	14	8641	-6.05	0.0	0.95	0.34	Clec2g Ezh2 Foxg1 Hes1 Ii Inpp5d Lmx1a Nog
875	GO:0007265 [7]: Ras protein signal transduction	8	8	3966	14	8641	-6.05	0.0	0.95	0.34	Brap Dok1 Dok3 Gnb1 Hras1 Rfxank Sdcbp Ulk1
876	GO:0007515 [5]: lymph gland development	8	8	3966	14	8641	-6.05	0.0	0.95	0.34	Bcl11b Id2 Il15 Il7r Ltbr Rorc Tlx1 Tnfrsf11a
877	GO:0009408 [5]: response to heat	8	8	3966	20	8635	-6.05	0.0	0.36	0.18	4833428E21Rik A030005K14Rik Dnajb3 Hspa1a Hspa2 Hspcb Krtap5-1 Stk4
878	GO:0006979 [5]: response to oxidative stress	9	9	3965	18	8637	-6.06	0.0	0.72	0.28	Epx Ercc2 Gab1 Gpx2 Gpx6 Mpo Tpo Txnrd2 Xpa
879	GO:0050864 [7]: regulation of B-cell activation	6	6	3968	17	8638	-6.07	0.0	0.25	0.14	Il7 Inpp5d Nfam1 Syk Tnfrsf13b Tnfsf13
880	GO:0030641 [8]: hydrogen ion homeostasis	6	6	3968	9	8646	-6.09	0.0	1.13	0.39	Atp6v0c Atp6v1b1 Ednrb Slc4a10 Slc9a1 Slc9a8
881	GO:0042472 [6]: inner ear morphogenesis	6	6	3968	9	8646	-6.09	0.0	1.13	0.39	Celsr1 Dlx5 Foxi1 Hmx3 Myo15 Pou4f3
882	GO:0006700 [7]: C21-steroid hormone biosynthesis	6	6	3968	9	8646	-6.09	0.0	1.13	0.39	Cyp11a1 Cyp21a1 Hsd3b2 Hsd3b5 Pbx1 Stard3
883	GO:0006885 [9]: regulation of pH	6	6	3968	9	8646	-6.09	0.0	1.13	0.39	Atp6v0c Atp6v1b1 Ednrb Slc4a10 Slc9a1 Slc9a8
884	GO:0043280 [5]: positive regulation of caspase activity	7	7	3967	18	8637	-6.1	0.0	0.33	0.17	Bak1 Mgmt Nr4a1 Pycard Ripk2 Rnf7 Vcp
885	GO:0043281 [4]: regulation of caspase activity	7	7	3967	18	8637	-6.1	0.0	0.33	0.17	Bak1 Mgmt Nr4a1 Pycard Ripk2 Rnf7 Vcp
886	GO:0001822 [6]: kidney development	7	7	3967	18	8637	-6.1	0.0	0.33	0.17	Aph1a Gdf11 Hoxd11 Nog Pbx1 Pgf Slc5a1
887	GO:0042158 [7]: lipoprotein biosynthesis	8	8	3966	15	8640	-6.1	0.0	0.82	0.28	1110013G13Rik Abca1 Gria1 Pigc Pigq Rabggta Rp2h Soat2
888	GO:0048048 [5]: embryonic eye morphogenesis	8	8	3966	15	8640	-6.1	0.0	0.82	0.28	Aldh1a2 Chx10 Cryaa Fkbp8 Mab21l2 Pparbp Six3 Twsg1
889	GO:0050870 [8]: positive regulation of T-cell activation	8	8	3966	15	8640	-6.1	0.0	0.82	0.28	Ap3b1 H2-DMa Ii Il15 Il7 Pdcd1lg2 Syk Zap70
890	GO:0001747 [6]: eye morphogenesis (sensu Mammalia)	8	8	3966	15	8640	-6.1	0.0	0.82	0.28	Aldh1a2 Chx10 Cryaa Fkbp8 Mab21l2 Pparbp Six3 Twsg1
891	GO:0007369 [5]: gastrulation	8	8	3966	15	8640	-6.1	0.0	0.82	0.28	Arfrp1 Hira Ldb1 Lrp5 Lrp6 Prkar1a Tbx6 Zbtb17
892	GO:0008360 [5]: regulation of cell shape	8	8	3966	15	8640	-6.1	0.0	0.82	0.28	Arfip2 Cdc42se1 Cfdp1 Ddx41 Epb4.1l2 Rhoj Sprr1b Sprr2a
893	GO:0016331 [5]: morphogenesis of embryonic epithelium	7	7	3967	12	8643	-6.11	0.0	0.95	0.34	Lmo4 Ltap Pfn1 Ptk7 Scrib Vasp Zic5
894	GO:0009967 [5]: positive regulation of signal transduction	5	5	3969	15	8640	-6.11	0.0	0.22	0.11	Dusp22 Pde6g Syk Twsg1 Zap70
895	GO:0042087 [6]: cell-mediated immune response	5	5	3969	15	8640	-6.11	0.0	0.22	0.11	B7h3 Dock2 Fcer1g Il1rap Irf1
896	GO:0043010 [6]: eye morphogenesis (sensu Vertebrata)	8	8	3966	16	8639	-6.12	0.0	0.7	0.28	Aldh1a2 Chx10 Cryaa Fkbp8 Mab21l2 Pparbp Six3 Twsg1
897	GO:0007266 [7]: Rho protein signal transduction	8	8	3966	16	8639	-6.12	0.0	0.7	0.28	AW742319 Arhgef1 Cdc42ep4 Cdc42ep5 Rhoa Rhoj Rohn Srgap1
898	GO:0030155 [4]: regulation of cell adhesion	8	8	3966	17	8638	-6.13	0.0	0.59	0.26	Cml1 Cml2 Cml3 Cml4 Lama5 Pscd2 Stat5a Stat5b
899	GO:0019439 [6]: aromatic compound catabolism	7	7	3967	17	8638	-6.14	0.0	0.4	0.2	Dbh Ddc Ephx1 Kynu Moxd1 Sdfr2 Slc6a3
900	GO:0001656 [7]: metanephros development	7	7	3967	17	8638	-6.14	0.0	0.4	0.2	Aph1a Gdf11 Hoxd11 Nog Pbx1 Pgf Slc5a1
901	GO:0006919 [6]: caspase activation	7	7	3967	17	8638	-6.14	0.0	0.4	0.2	Bak1 Mgmt Nr4a1 Pycard Ripk2 Rnf7 Vcp
902	GO:0048469 [4]: cell maturation	6	6	3968	16	8639	-6.15	0.0	0.3	0.14	Gal3st1 Hes1 Mecp2 Pou2f2 Runx3 Ugt8
903	GO:0000187 [6]: activation of MAPK	6	6	3968	16	8639	-6.15	0.0	0.3	0.14	Efna1 Fgd4 Gab1 Pde6g Syk Tdgf1
904	GO:0042440 [4]: pigment metabolism	7	7	3967	13	8642	-6.16	0.0	0.8	0.28	Hebp1 Hmox2 Ncb5or Ppox Si Urod Uros
905	GO:0044272 [6]: sulfur compound biosynthesis	7	7	3967	13	8642	-6.16	0.0	0.8	0.28	Bhmt Cbs D4st1 Hs2st1 Mat2a Mthfd1 Ndst2
906	GO:0007185 [7]: transmembrane receptor protein tyrosine phosphatase signaling pathway	7	7	3967	13	8642	-6.16	0.0	0.8	0.28	Ptpra Ptpre Ptprg Ptprn Ptprn2 Ptpro Ptpru
907	GO:0018955 [7]: phenanthrene metabolism	5	5	3969	7	8648	-6.16	0.0	1.15	0.41	Dbh Ddc Moxd1 Sdfr2 Slc6a3
908	GO:0018958 [6]: phenol metabolism	5	5	3969	7	8648	-6.16	0.0	1.15	0.41	Dbh Ddc Moxd1 Sdfr2 Slc6a3
909	GO:0042219 [6]: amino acid derivative catabolism	5	5	3969	7	8648	-6.16	0.0	1.15	0.41	Dhps Kynu Sat1 Slc6a3 Smox
910	GO:0042591 [7]: antigen presentation, exogenous antigen via MHC class II	5	5	3969	7	8648	-6.16	0.0	1.15	0.41	Fcer1g H2-DMa H2-DMb1 H2-Eb1 Ii
911	GO:0006584 [7]: catecholamine metabolism	5	5	3969	7	8648	-6.16	0.0	1.15	0.41	Dbh Ddc Moxd1 Sdfr2 Slc6a3
912	GO:0006953 [5]: acute-phase response	7	7	3967	16	8639	-6.18	0.0	0.48	0.2	Crp F8 Pap Reg3a Saa1 Saa2 Saa4
913	GO:0046777 [9]: autophosphorylation	6	6	3968	10	8645	-6.19	0.0	0.94	0.34	Clk2 Clk3 Clk4 Lyn Syk Zap70
914	GO:0050764 [7]: regulation of phagocytosis	6	6	3968	10	8645	-6.19	0.0	0.94	0.34	Clec7a Fcer1g Fcgr1 Fcgr3 Mfge8 Ptx3
915	GO:0050766 [8]: positive regulation of phagocytosis	6	6	3968	10	8645	-6.19	0.0	0.94	0.34	Clec7a Fcer1g Fcgr1 Fcgr3 Mfge8 Ptx3
916	GO:0001838 [5]: embryonic epithelial tube formation	6	6	3968	10	8645	-6.19	0.0	0.94	0.34	Lmo4 Ltap Pfn1 Ptk7 Vasp Zic5
917	GO:0007565 [5]: pregnancy	6	6	3968	10	8645	-6.19	0.0	0.94	0.34	Ceacam12 Ceacam9 Isp1 Psg18 Psg19 Ttpa
918	GO:0009069 [7]: serine family amino acid metabolism	6	6	3968	10	8645	-6.19	0.0	0.94	0.34	Cbs Csad Ctbp2 Grhpr Sardh Shmt1
919	GO:0048489 [6]: synaptic vesicle transport	3	3	3971	11	8644	-6.19	0.0	0.14	0.07	Snapap Unc13b Vamp2
920	GO:0009112 [6]: nucleobase metabolism	3	3	3971	11	8644	-6.19	0.0	0.14	0.07	Allc Ampd2 Gart
921	GO:0016068 [6]: type I hypersensitivity	1	1	3973	7	8648	-6.19	0.0	0.05	0.02	Fcgr3
922	GO:0050708 [5]: regulation of protein secretion	1	1	3973	7	8648	-6.19	0.0	0.05	0.02	Kcnn4
923	GO:0006558 [7]: L-phenylalanine metabolism	1	1	3973	7	8648	-6.19	0.0	0.05	0.02	Pcbd1
924	GO:0007182 [9]: common-partner SMAD protein phosphorylation	1	1	3973	7	8648	-6.19	0.0	0.05	0.02	Smad1
925	GO:0009411 [7]: response to UV	1	1	3973	7	8648	-6.19	0.0	0.05	0.02	Hus1
926	GO:0042098 [6]: T-cell proliferation	7	7	3967	14	8641	-6.19	0.0	0.68	0.28	B7h3 Ccnd3 Crip3 Cxcr4 Dock2 Il15 Pdcd1lg2
927	GO:0051241 [5]: negative regulation of organismal physiological process	7	7	3967	14	8641	-6.19	0.0	0.68	0.28	B7h3 Enpp1 Ii Inpp5d Pdcd1lg2 Rnf128 Tnfrsf13b
928	GO:0000723 [8]: telomere maintenance	7	7	3967	14	8641	-6.19	0.0	0.68	0.28	Hspa1a Pot1 Tep1 Terf2 Tert Tinf2 Wrn
929	GO:0009880 [4]: embryonic pattern specification	5	5	3969	14	8641	-6.2	0.0	0.27	0.14	Mafb Meox1 Mllt3 Pitx2 Tdgf1
930	GO:0000075 [7]: cell cycle checkpoint	5	5	3969	14	8641	-6.2	0.0	0.27	0.14	Cdc2a Chek1 H2afx Hus1 Mad2l1
931	GO:0006497 [8]: protein lipidation	7	7	3967	15	8640	-6.2	0.0	0.57	0.23	1110013G13Rik Gria1 Pigc Pigq Rabggta Rp2h Soat2
932	GO:0006650 [8]: glycerophospholipid metabolism	7	7	3967	15	8640	-6.2	0.0	0.57	0.23	Lrat Pigb Pigc Pigq Pip5k1a Pip5k1c Ptdss1
933	GO:0042775 [8]: ATP synthesis coupled electron transport (sensu Eukaryota)	2	2	3972	9	8646	-6.21	0.0	0.1	0.05	Ndufb9 Ndufc2
934	GO:0051259 [7]: protein oligomerization	2	2	3972	9	8646	-6.21	0.0	0.1	0.05	C1qtnf1 Lnx1
935	GO:0001508 [6]: regulation of action potential	2	2	3972	9	8646	-6.21	0.0	0.1	0.05	Gal3st1 Ugt8
936	GO:0006084 [7]: acetyl-CoA metabolism	2	2	3972	9	8646	-6.21	0.0	0.1	0.05	Acas2l Pdk2
937	GO:0042471 [5]: ear morphogenesis	6	6	3968	15	8640	-6.21	0.0	0.37	0.18	Celsr1 Dlx5 Foxi1 Hmx3 Myo15 Pou4f3
938	GO:0050670 [6]: regulation of lymphocyte proliferation	6	6	3968	15	8640	-6.21	0.0	0.37	0.18	B7h3 Il15 Il7 Inpp5d Pdcd1lg2 Tnfrsf13b
939	GO:0007269 [4]: neurotransmitter secretion	6	6	3968	15	8640	-6.21	0.0	0.37	0.18	Fcgr3 Snapap Syk Syn3 Syt1 Vamp2
940	GO:0018346 [10]: protein amino acid prenylation	4	4	3970	5	8650	-6.23	0.0	1.19	0.41	Gria1 Rabggta Rp2h Soat2
941	GO:0019438 [6]: aromatic compound biosynthesis	4	4	3970	5	8650	-6.23	0.0	1.19	0.41	Gch1 Gphn Pcbd1 Spr
942	GO:0030166 [7]: proteoglycan biosynthesis	4	4	3970	5	8650	-6.23	0.0	1.19	0.41	Agc1 D4st1 Hs2st1 Ndst2
943	GO:0042559 [7]: pteridine and derivative biosynthesis	4	4	3970	5	8650	-6.23	0.0	1.19	0.41	Gch1 Gphn Pcbd1 Spr
944	GO:0045814 [4]: negative regulation of gene expression, epigenetic	4	4	3970	5	8650	-6.23	0.0	1.19	0.41	Cbx8 Sirt2 Sirt3 Sirt4
945	GO:0006342 [5]: chromatin silencing	4	4	3970	5	8650	-6.23	0.0	1.19	0.41	Cbx8 Sirt2 Sirt3 Sirt4
946	GO:0006776 [7]: vitamin A metabolism	4	4	3970	5	8650	-6.23	0.0	1.19	0.41	Aldh1a2 Cyp26a1 Lrat Rpe65
947	GO:0006892 [6]: post-Golgi transport	4	4	3970	5	8650	-6.23	0.0	1.19	0.41	Blzf1 Scamp2 Slc30a6 Snap23
948	GO:0007009 [6]: plasma membrane organization and biogenesis	4	4	3970	5	8650	-6.23	0.0	1.19	0.41	Abca1 Atp8b3 Dock2 Syt7
949	GO:0007205 [8]: protein kinase C activation	4	4	3970	5	8650	-6.23	0.0	1.19	0.41	Dgka Dgke Dgkg Sphk2
950	GO:0007346 [7]: regulation of mitotic cell cycle	4	4	3970	5	8650	-6.23	0.0	1.19	0.41	Btg4 Foxg1 Hdac3 Rprm
951	GO:0007613 [4]: memory	4	4	3970	5	8650	-6.23	0.0	1.19	0.41	Chst10 Itga5 Itga8 Ntan1
952	GO:0009262 [7]: deoxyribonucleotide metabolism	4	4	3970	5	8650	-6.23	0.0	1.19	0.41	Nt5c Nudt1 Rrm2 Tyki
953	GO:0009401 [6]: phosphoenolpyruvate-dependent sugar phosphotransferase system	4	4	3970	5	8650	-6.23	0.0	1.19	0.41	Abtb1 Dp1 Epb4.2 Fmn1
954	GO:0050777 [6]: negative regulation of immune response	6	6	3968	11	8644	-6.25	0.0	0.79	0.28	B7h3 Ii Inpp5d Pdcd1lg2 Rnf128 Tnfrsf13b
955	GO:0007586 [4]: digestion	6	6	3968	11	8644	-6.25	0.0	0.79	0.28	Chrm3 Ctrb1 Ctrl Pnlip Tac4 Vdr
956	GO:0008207 [6]: C21-steroid hormone metabolism	6	6	3968	11	8644	-6.25	0.0	0.79	0.28	Cyp11a1 Cyp21a1 Hsd3b2 Hsd3b5 Pbx1 Stard3
957	GO:0008629 [9]: induction of apoptosis by intracellular signals	6	6	3968	11	8644	-6.25	0.0	0.79	0.28	Brca1 Eaf2 Mbd4 Mlh1 Prkca Rnf7
958	GO:0019221 [6]: cytokine and chemokine mediated signaling pathway	6	6	3968	14	8641	-6.25	0.0	0.45	0.2	Hcph Iigp1 Il1a Il1rap Pirb Rqcd1
959	GO:0045047 [6]: protein-ER targeting	6	6	3968	14	8641	-6.25	0.0	0.45	0.2	Arl6ip1 Folr1 Srp19 Srp54 Srpr Ssr2
960	GO:0006612 [8]: protein-membrane targeting	6	6	3968	14	8641	-6.25	0.0	0.45	0.2	Arl6ip1 Folr1 Srp19 Srp54 Srpr Ssr2
961	GO:0006879 [8]: iron ion homeostasis	6	6	3968	14	8641	-6.25	0.0	0.45	0.2	1300017J02Rik Fthl17 Ltf Mfi2 Rshl1 Trf
962	GO:0030282 [6]: bone mineralization	4	4	3970	12	8643	-6.25	0.0	0.23	0.12	B7h3 Fgf23 Mglap Mmp13
963	GO:0050871 [8]: positive regulation of B-cell activation	4	4	3970	12	8643	-6.25	0.0	0.23	0.12	Il7 Inpp5d Syk Tnfsf13
964	GO:0030509 [9]: BMP signaling pathway	6	6	3968	13	8642	-6.27	0.0	0.54	0.23	Fstl3 Nog Smad1 Sost Sostdc1 Twsg1
965	GO:0006937 [4]: regulation of muscle contraction	6	6	3968	13	8642	-6.27	0.0	0.54	0.23	Anxa6 Cald1 Prkca Tnnc2 Tnni1 Tnni3
966	GO:0007398 [6]: ectoderm development	6	6	3968	13	8642	-6.27	0.0	0.54	0.23	Cst6 Cutl1 Krt1-17 Mcoln3 Ntf3 Zbtb17
967	GO:0007423 [7]: sensory organ development	6	6	3968	13	8642	-6.27	0.0	0.54	0.23	Cryaa Cryba1 Crybb2 Cryga Crygd Crygs
968	GO:0007623 [4]: circadian rhythm	6	6	3968	13	8642	-6.27	0.0	0.54	0.23	Arntl2 Atoh7 Npas2 Per1 Per3 Prok2
969	GO:0009116 [6]: nucleoside metabolism	6	6	3968	13	8642	-6.27	0.0	0.54	0.23	Nt5m Prps2 Prpsap2 Qtrt1 Qtrtd1 Tyki
970	GO:0030203 [7]: glycosaminoglycan metabolism	5	5	3969	8	8647	-6.27	0.0	0.94	0.34	B3galt6 D4st1 Hs2st1 Itih1 Ndst2
971	GO:0045058 [5]: T-cell selection	5	5	3969	8	8647	-6.27	0.0	0.94	0.34	Dock2 H2-DMa Ii Il15 Zap70
972	GO:0046785 [8]: microtubule polymerization	5	5	3969	8	8647	-6.27	0.0	0.94	0.34	Tuba3 Tuba4 Tubb4 Tubb5 Tubd1
973	GO:0050866 [6]: negative regulation of cell activation	5	5	3969	8	8647	-6.27	0.0	0.94	0.34	B7h3 Ii Inpp5d Pdcd1lg2 Tnfrsf13b
974	GO:0051250 [7]: negative regulation of lymphocyte activation	5	5	3969	8	8647	-6.27	0.0	0.94	0.34	B7h3 Ii Inpp5d Pdcd1lg2 Tnfrsf13b
975	GO:0006022 [6]: aminoglycan metabolism	5	5	3969	8	8647	-6.27	0.0	0.94	0.34	B3galt6 D4st1 Hs2st1 Itih1 Ndst2
976	GO:0006471 [8]: protein amino acid ADP-ribosylation	5	5	3969	8	8647	-6.27	0.0	0.94	0.34	Art2b Art5 Gna14 Gna15 Parp2
977	GO:0006801 [6]: superoxide metabolism	5	5	3969	8	8647	-6.27	0.0	0.94	0.34	Ccs Cyba Ncf2 Nox4 Noxo1
978	GO:0030004 [7]: monovalent inorganic cation homeostasis	6	6	3968	12	8643	-6.27	0.0	0.65	0.28	Atp6v0c Atp6v1b1 Ednrb Slc4a10 Slc9a1 Slc9a8
979	GO:0042398 [6]: amino acid derivative biosynthesis	6	6	3968	12	8643	-6.27	0.0	0.65	0.28	Bbox1 Dbh Ddc Gatm Slc6a3 Tmlhe
980	GO:0045807 [7]: positive regulation of endocytosis	6	6	3968	12	8643	-6.27	0.0	0.65	0.28	Clec7a Fcer1g Fcgr1 Fcgr3 Mfge8 Ptx3
981	GO:0051028 [7]: mRNA transport	6	6	3968	12	8643	-6.27	0.0	0.65	0.28	Casc3 Magoh Ncbp2 Nxf7 Nxt1 Thoc3
982	GO:0006406 [8]: mRNA-nucleus export	6	6	3968	12	8643	-6.27	0.0	0.65	0.28	Casc3 Magoh Ncbp2 Nxf7 Nxt1 Thoc3
983	GO:0008286 [8]: insulin receptor signaling pathway	6	6	3968	12	8643	-6.27	0.0	0.65	0.28	Foxo1 Insr Prkca Ptpra Tsc2 Zfp106
984	GO:0006613 [7]: cotranslational protein-membrane targeting	5	5	3969	13	8642	-6.27	0.0	0.34	0.17	Arl6ip1 Srp19 Srp54 Srpr Ssr2
985	GO:0007031 [6]: peroxisome organization and biogenesis	5	5	3969	13	8642	-6.27	0.0	0.34	0.17	Decr2 Pex11a Pex11b Pex26 Pex5
986	GO:0007259 [7]: JAK-STAT cascade	5	5	3969	13	8642	-6.27	0.0	0.34	0.17	Il20 Pias1 Pias4 Pkd1 Prl
987	GO:0016202 [7]: regulation of myogenesis	3	3	3971	3	8652	-6.3	0.0	1.26	0.41	Boc Cdon Cenpf
988	GO:0016486 [6]: peptide hormone processing	3	3	3971	3	8652	-6.3	0.0	1.26	0.41	Cpe Ece2 Pcsk1n
989	GO:0019674 [9]: NAD metabolism	3	3	3971	3	8652	-6.3	0.0	1.26	0.41	Kynu Nmnat1 Qprt
990	GO:0030072 [5]: peptide hormone secretion	3	3	3971	3	8652	-6.3	0.0	1.26	0.41	Ensa Il1rn Rapgef4
991	GO:0043064 [6]: flagellum organization and biogenesis	3	3	3971	3	8652	-6.3	0.0	1.26	0.41	Bbs2 Klc3 Neurl
992	GO:0045576 [6]: mast cell activation	3	3	3971	3	8652	-6.3	0.0	1.26	0.41	Fcgr3 Fyb Lcp2
993	GO:0045577 [6]: regulation of B-cell differentiation	3	3	3971	3	8652	-6.3	0.0	1.26	0.41	Inpp5d Nfam1 Syk
994	GO:0046457 [9]: prostanoid biosynthesis	3	3	3971	3	8652	-6.3	0.0	1.26	0.41	Ptgds Ptgds2 Tbxas1
995	GO:0048002 [6]: antigen presentation, peptide antigen	3	3	3971	3	8652	-6.3	0.0	1.26	0.41	H2-DMa H2-Eb1 H2-Q1
996	GO:0051187 [6]: cofactor catabolism	3	3	3971	3	8652	-6.3	0.0	1.26	0.41	Hmox2 Ncf1 Ncf2
997	GO:0001516 [10]: prostaglandin biosynthesis	3	3	3971	3	8652	-6.3	0.0	1.26	0.41	Ptgds Ptgds2 Tbxas1
998	GO:0006023 [7]: aminoglycan biosynthesis	3	3	3971	3	8652	-6.3	0.0	1.26	0.41	B3galt6 D4st1 Ndst2
999	GO:0006024 [8]: glycosaminoglycan biosynthesis	3	3	3971	3	8652	-6.3	0.0	1.26	0.41	B3galt6 D4st1 Ndst2
1000	GO:0006072 [8]: glycerol-3-phosphate metabolism	3	3	3971	3	8652	-6.3	0.0	1.26	0.41	Gpd1 Gyk Slc37a2
1001	GO:0006505 [10]: GPI anchor metabolism	3	3	3971	3	8652	-6.3	0.0	1.26	0.41	Pigb Pigc Pigq
1002	GO:0007140 [9]: male meiosis	3	3	3971	3	8652	-6.3	0.0	1.26	0.41	Fanca Mlh1 Stag3
1003	GO:0007528 [7]: neuromuscular junction development	3	3	3971	3	8652	-6.3	0.0	1.26	0.41	Gphn Ky Snta1
1004	GO:0007569 [4]: cell aging	3	3	3971	3	8652	-6.3	0.0	1.26	0.41	Hras1 Mif Mnt
1005	GO:0008215 [8]: spermine metabolism	3	3	3971	3	8652	-6.3	0.0	1.26	0.41	Sat1 Smox Sms
1006	GO:0009068 [8]: aspartate family amino acid catabolism	3	3	3971	3	8652	-6.3	0.0	1.26	0.41	BC051244 Bhmt Mthfd1
1007	GO:0009261 [7]: ribonucleotide catabolism	3	3	3971	3	8652	-6.3	0.0	1.26	0.41	Cant1 Entpd2 Gmpr2
1008	GO:0009311 [7]: oligosaccharide metabolism	3	3	3971	3	8652	-6.3	0.0	1.26	0.41	B4galt1 Gcs1 St6galnac1
1009	GO:0009435 [8]: NAD biosynthesis	3	3	3971	3	8652	-6.3	0.0	1.26	0.41	Kynu Nmnat1 Qprt
1010	GO:0015012 [7]: heparan sulfate proteoglycan biosynthesis	2	2	3972	1	8654	-6.32	0.0	1.45	0.41	Hs2st1 Ndst2
1011	GO:0016338 [6]: calcium-independent cell-cell adhesion	2	2	3972	1	8654	-6.32	0.0	1.45	0.41	Esam1 Igsf4a
1012	GO:0018401 [7]: peptidyl-proline hydroxylation to 4-hydroxy-L-proline	2	2	3972	1	8654	-6.32	0.0	1.45	0.41	P4ha1 P4hb
1013	GO:0019321 [7]: pentose metabolism	2	2	3972	1	8654	-6.32	0.0	1.45	0.41	Dcxr Rbks
1014	GO:0019471 [6]: 4-hydroxyproline metabolism	2	2	3972	1	8654	-6.32	0.0	1.45	0.41	P4ha1 P4hb
1015	GO:0019511 [10]: peptidyl-proline hydroxylation	2	2	3972	1	8654	-6.32	0.0	1.45	0.41	P4ha1 P4hb
1016	GO:0019877 [7]: diaminopimelate biosynthesis	2	2	3972	1	8654	-6.32	0.0	1.45	0.41	0610012D14Rik Npl
1017	GO:0030071 [8]: regulation of mitotic metaphase/anaphase transition	2	2	3972	1	8654	-6.32	0.0	1.45	0.41	Cdc23 Mad2l1
1018	GO:0030091 [7]: protein repair	2	2	3972	1	8654	-6.32	0.0	1.45	0.41	Msrb2 Sepx1
1019	GO:0030168 [5]: platelet activation	2	2	3972	1	8654	-6.32	0.0	1.45	0.41	Entpd2 P2ry12
1020	GO:0030193 [5]: regulation of blood coagulation	2	2	3972	1	8654	-6.32	0.0	1.45	0.41	Klkb1 Plg
1021	GO:0030195 [6]: negative regulation of blood coagulation	2	2	3972	1	8654	-6.32	0.0	1.45	0.41	Klkb1 Plg
1022	GO:0035089 [7]: establishment of apical/basal cell polarity	2	2	3972	1	8654	-6.32	0.0	1.45	0.41	Crb3 Ptk7
1023	GO:0035115 [7]: embryonic forelimb morphogenesis	2	2	3972	1	8654	-6.32	0.0	1.45	0.41	Aldh1a2 Wnt9a
1024	GO:0040015 [6]: negative regulation of body size	2	2	3972	1	8654	-6.32	0.0	1.45	0.41	Bbs2 Lgmn
1025	GO:0042074 [6]: cell migration during gastrulation	2	2	3972	1	8654	-6.32	0.0	1.45	0.41	Lrp5 Lrp6
1026	GO:0042246 [4]: tissue regeneration	2	2	3972	1	8654	-6.32	0.0	1.45	0.41	Ninj1 Plg
1027	GO:0042307 [8]: positive regulation of protein-nucleus import	2	2	3972	1	8654	-6.32	0.0	1.45	0.41	Eda Edar
1028	GO:0042345 [9]: regulation of NF-kappaB-nucleus import	2	2	3972	1	8654	-6.32	0.0	1.45	0.41	Eda Edar
1029	GO:0042348 [9]: NF-kappaB-nucleus import	2	2	3972	1	8654	-6.32	0.0	1.45	0.41	Eda Edar
1030	GO:0045132 [8]: meiotic chromosome segregation	2	2	3972	1	8654	-6.32	0.0	1.45	0.41	Mlh1 Pttg1
1031	GO:0045197 [7]: establishment and/or maintenance of epithelial cell polarity	2	2	3972	1	8654	-6.32	0.0	1.45	0.41	Crb3 Ptk7
1032	GO:0045216 [6]: intercellular junction assembly and/or maintenance	2	2	3972	1	8654	-6.32	0.0	1.45	0.41	Crb3 Mpz
1033	GO:0045579 [7]: positive regulation of B-cell differentiation	2	2	3972	1	8654	-6.32	0.0	1.45	0.41	Inpp5d Syk
1034	GO:0046451 [6]: diaminopimelate metabolism	2	2	3972	1	8654	-6.32	0.0	1.45	0.41	0610012D14Rik Npl
1035	GO:0046631 [8]: alpha-beta T-cell activation	2	2	3972	1	8654	-6.32	0.0	1.45	0.41	Dock2 Zap70
1036	GO:0046824 [7]: positive regulation of nucleocytoplasmic transport	2	2	3972	1	8654	-6.32	0.0	1.45	0.41	Eda Edar
1037	GO:0051014 [8]: actin filament severing	2	2	3972	1	8654	-6.32	0.0	1.45	0.41	Dbnl Fliih
1038	GO:0051047 [5]: positive regulation of secretion	2	2	3972	1	8654	-6.32	0.0	1.45	0.41	Kcnn4 Tac4
1039	GO:0051225 [9]: spindle assembly	2	2	3972	1	8654	-6.32	0.0	1.45	0.41	Nde1 Tubb5
1040	GO:0051227 [10]: mitotic spindle assembly	2	2	3972	1	8654	-6.32	0.0	1.45	0.41	Nde1 Tubb5
1041	GO:0051235 [4]: maintenance of localization	2	2	3972	1	8654	-6.32	0.0	1.45	0.41	Pfn1 Tacc3
1042	GO:0000012 [7]: single strand break repair	2	2	3972	1	8654	-6.32	0.0	1.45	0.41	Trpc2 Xrcc1
1043	GO:0001824 [3]: blastocyst development	2	2	3972	1	8654	-6.32	0.0	1.45	0.41	5830426I05Rik Setdb1
1044	GO:0001832 [4]: blastocyst growth	2	2	3972	1	8654	-6.32	0.0	1.45	0.41	5830426I05Rik Setdb1
1045	GO:0001833 [5]: inner cell mass cell proliferation	2	2	3972	1	8654	-6.32	0.0	1.45	0.41	5830426I05Rik Setdb1
1046	GO:0001878 [7]: response to yeast	2	2	3972	1	8654	-6.32	0.0	1.45	0.41	Clec7a Ptx3
1047	GO:0006269 [10]: DNA replication, synthesis of RNA primer	2	2	3972	1	8654	-6.32	0.0	1.45	0.41	Prim1 Prim2
1048	GO:0006273 [9]: lagging strand elongation	2	2	3972	1	8654	-6.32	0.0	1.45	0.41	Prim1 Prim2
1049	GO:0006379 [8]: mRNA cleavage	2	2	3972	1	8654	-6.32	0.0	1.45	0.41	Cstf1 Cstf2
1050	GO:0006381 [8]: mRNA editing	2	2	3972	1	8654	-6.32	0.0	1.45	0.41	Apobec1 Dnajb11
1051	GO:0006432 [9]: phenylalanyl-tRNA aminoacylation	2	2	3972	1	8654	-6.32	0.0	1.45	0.41	Fars1 Farslb
1052	GO:0006553 [8]: lysine metabolism	2	2	3972	1	8654	-6.32	0.0	1.45	0.41	0610012D14Rik Npl
1053	GO:0006590 [7]: thyroid hormone generation	2	2	3972	1	8654	-6.32	0.0	1.45	0.41	Pparbp Tgn
1054	GO:0006625 [7]: protein-peroxisome targeting	2	2	3972	1	8654	-6.32	0.0	1.45	0.41	Pex26 Pex5
1055	GO:0006687 [8]: glycosphingolipid metabolism	2	2	3972	1	8654	-6.32	0.0	1.45	0.41	St6galnac1 St6galnac6
1056	GO:0006688 [9]: glycosphingolipid biosynthesis	2	2	3972	1	8654	-6.32	0.0	1.45	0.41	St6galnac1 St6galnac6
1057	GO:0007030 [6]: Golgi organization and biogenesis	2	2	3972	1	8654	-6.32	0.0	1.45	0.41	Blzf1 Kifc3
1058	GO:0007217 [7]: tachykinin signaling pathway	2	2	3972	1	8654	-6.32	0.0	1.45	0.41	Tac2 Tac4
1059	GO:0007262 [8]: STAT protein nuclear translocation	2	2	3972	1	8654	-6.32	0.0	1.45	0.41	Il20 Prl
1060	GO:0007342 [5]: fusion of sperm to egg plasma membrane	2	2	3972	1	8654	-6.32	0.0	1.45	0.41	Catsper1 Spam1
1061	GO:0009048 [5]: dosage compensation, by inactivation of X chromosome	2	2	3972	1	8654	-6.32	0.0	1.45	0.41	Brca1 Xist
1062	GO:0009085 [9]: lysine biosynthesis	2	2	3972	1	8654	-6.32	0.0	1.45	0.41	0610012D14Rik Npl
1063	GO:0009089 [7]: lysine biosynthesis via diaminopimelate	2	2	3972	1	8654	-6.32	0.0	1.45	0.41	0610012D14Rik Npl
1064	GO:0009109 [7]: coenzyme catabolism	2	2	3972	1	8654	-6.32	0.0	1.45	0.41	Ncf1 Ncf2
1065	GO:0009133 [7]: nucleoside diphosphate biosynthesis	2	2	3972	1	8654	-6.32	0.0	1.45	0.41	Papss1 Tyki
1066	GO:0009186 [8]: deoxyribonucleoside diphosphate metabolism	2	2	3972	1	8654	-6.32	0.0	1.45	0.41	Rrm2 Tyki
1067	GO:0009264 [7]: deoxyribonucleotide catabolism	2	2	3972	1	8654	-6.32	0.0	1.45	0.41	Nt5c Nudt1
1068	GO:0009437 [7]: carnitine metabolism	2	2	3972	1	8654	-6.32	0.0	1.45	0.41	Bbox1 Tmlhe
1069	GO:0042551 [5]: nerve maturation	3	3	3971	10	8645	-6.32	0.0	0.19	0.09	Gal3st1 Mecp2 Ugt8
1070	GO:0042593 [4]: glucose homeostasis	3	3	3971	10	8645	-6.32	0.0	0.19	0.09	Aspscr1 Cacna1e Foxa3
1071	GO:0006446 [8]: regulation of translational initiation	3	3	3971	10	8645	-6.32	0.0	0.19	0.09	Ddx1 Eif3s6 Eif4b
1072	GO:0030183 [5]: B-cell differentiation	5	5	3969	12	8643	-6.33	0.0	0.41	0.2	Bcl11a Inpp5d Nfam1 Pik3r1 Syk
1073	GO:0050727 [6]: regulation of inflammatory response	5	5	3969	12	8643	-6.33	0.0	0.41	0.2	B7h3 Fcer1g Fcgr1 Fcgr3 Prkca
1074	GO:0001763 [5]: branching morphogenesis	5	5	3969	12	8643	-6.33	0.0	0.41	0.2	Lama5 Pbx1 Pgf Pitx2 Timeless
1075	GO:0017015 [5]: regulation of transforming growth factor beta receptor signaling pathway	5	5	3969	9	8646	-6.33	0.0	0.77	0.28	D0H4S114 Fstl3 Sost Sostdc1 Twsg1
1076	GO:0018342 [9]: protein prenylation	5	5	3969	9	8646	-6.33	0.0	0.77	0.28	1110013G13Rik Gria1 Rabggta Rp2h Soat2
1077	GO:0030574 [9]: collagen catabolism	5	5	3969	9	8646	-6.33	0.0	0.77	0.28	Mmp13 Mmp14 Mmp7 Mmp8 Prtn3
1078	GO:0046519 [8]: sphingoid metabolism	5	5	3969	9	8646	-6.33	0.0	0.77	0.28	Asah3 Gal3st1 Sgpp1 St6galnac1 St6galnac6
1079	GO:0048278 [6]: vesicle docking	5	5	3969	9	8646	-6.33	0.0	0.77	0.28	Pldn Sec15l1 Stxbp2 Vps33b Vps45
1080	GO:0006904 [7]: vesicle docking during exocytosis	5	5	3969	9	8646	-6.33	0.0	0.77	0.28	Pldn Sec15l1 Stxbp2 Vps33b Vps45
1081	GO:0007004 [9]: telomerase-dependent telomere maintenance	5	5	3969	9	8646	-6.33	0.0	0.77	0.28	Pot1 Tep1 Terf2 Tert Tinf2
1082	GO:0007281 [6]: germ cell development	5	5	3969	9	8646	-6.33	0.0	0.77	0.28	Acvr1 Cxcr4 Dazl Fancc Zfp37
1083	GO:0042100 [6]: B-cell proliferation	4	4	3970	11	8644	-6.35	0.0	0.3	0.14	Il7 Inpp5d Prkcd Tnfrsf13b
1084	GO:0043086 [4]: negative regulation of enzyme activity	4	4	3970	11	8644	-6.35	0.0	0.3	0.14	Dnajc3 Pkib Pkig Prkca
1085	GO:0046148 [5]: pigment biosynthesis	4	4	3970	11	8644	-6.35	0.0	0.3	0.14	Ppox Si Urod Uros
1086	GO:0042401 [7]: biogenic amine biosynthesis	5	5	3969	11	8644	-6.35	0.0	0.51	0.2	Bbox1 Dbh Ddc Slc6a3 Tmlhe
1087	GO:0042475 [6]: odontogenesis (sensu Vertebrata)	5	5	3969	11	8644	-6.35	0.0	0.51	0.2	Ambn Lef1 Nfic Tnfrsf11b Ttc10
1088	GO:0042476 [5]: odontogenesis	5	5	3969	11	8644	-6.35	0.0	0.51	0.2	Ambn Lef1 Nfic Tnfrsf11b Ttc10
1089	GO:0042828 [6]: response to pathogen	5	5	3969	11	8644	-6.35	0.0	0.51	0.2	Fcer1g Fcgr1 Ifnb1 Pklr Ppm1d
1090	GO:0008544 [7]: epidermis development	5	5	3969	11	8644	-6.35	0.0	0.51	0.2	Cst6 Cutl1 Krt1-17 Mcoln3 Ntf3
1091	GO:0015669 [5]: gas transport	4	4	3970	6	8649	-6.36	0.0	0.94	0.34	Cygb Hba-a1 Hbb-bh1 Ngb
1092	GO:0015671 [6]: oxygen transport	4	4	3970	6	8649	-6.36	0.0	0.94	0.34	Cygb Hba-a1 Hbb-bh1 Ngb
1093	GO:0019233 [6]: perception of pain	4	4	3970	6	8649	-6.36	0.0	0.94	0.34	Ccr2 Csen Dlgh2 Mc1r
1094	GO:0030111 [5]: regulation of Wnt receptor signaling pathway	4	4	3970	6	8649	-6.36	0.0	0.94	0.34	Catnbip1 Dkk1 Dkk3 Six3
1095	GO:0030216 [4]: keratinocyte differentiation	4	4	3970	6	8649	-6.36	0.0	0.94	0.34	Foxn1 Map2k1 Trp63 Tsg101
1096	GO:0030512 [6]: negative regulation of transforming growth factor beta receptor signaling pathway	4	4	3970	6	8649	-6.36	0.0	0.94	0.34	Fstl3 Sost Sostdc1 Twsg1
1097	GO:0042063 [6]: gliogenesis	4	4	3970	6	8649	-6.36	0.0	0.94	0.34	Fgf5 Metrn Nf1 Ntf3
1098	GO:0042364 [7]: water-soluble vitamin biosynthesis	4	4	3970	6	8649	-6.36	0.0	0.94	0.34	Kynu Nmnat1 Qprt Rfk
1099	GO:0043026 [7]: regulation of caspase activation	4	4	3970	6	8649	-6.36	0.0	0.94	0.34	Mgmt Nr4a1 Pycard Ripk2
1100	GO:0050672 [7]: negative regulation of lymphocyte proliferation	4	4	3970	6	8649	-6.36	0.0	0.94	0.34	B7h3 Inpp5d Pdcd1lg2 Tnfrsf13b
1101	GO:0000086 [7]: G2/M transition of mitotic cell cycle	4	4	3970	6	8649	-6.36	0.0	0.94	0.34	Ccnt2 Chek1 Ppm1d Sfn
1102	GO:0006265 [6]: DNA topological change	4	4	3970	6	8649	-6.36	0.0	0.94	0.34	Spo11 Tnrc11 Top2a Top3a
1103	GO:0007033 [6]: vacuole organization and biogenesis	4	4	3970	6	8649	-6.36	0.0	0.94	0.34	Atp6v0c Gba Lyst Snap23
1104	GO:0007162 [5]: negative regulation of cell adhesion	4	4	3970	6	8649	-6.36	0.0	0.94	0.34	Cml1 Cml2 Cml3 Cml4
1105	GO:0008064 [6]: regulation of actin polymerization and/or depolymerization	4	4	3970	6	8649	-6.36	0.0	0.94	0.34	Dbnl Eln Pfn1 Tmod3
1106	GO:0016358 [6]: dendrite morphogenesis	5	5	3969	10	8645	-6.36	0.0	0.63	0.28	Igsf9 Mcf2 Mecp2 Mtap2 Pak1
1107	GO:0019886 [6]: antigen processing, exogenous antigen via MHC class II	5	5	3969	10	8645	-6.36	0.0	0.63	0.28	H2-DMa H2-DMb1 H2-Eb1 Ifi30 Ii
1108	GO:0030384 [9]: phosphoinositide metabolism	5	5	3969	10	8645	-6.36	0.0	0.63	0.28	Pigb Pigc Pigq Pip5k1a Pip5k1c
1109	GO:0043087 [4]: regulation of GTPase activity	5	5	3969	10	8645	-6.36	0.0	0.63	0.28	Arfgap3 Arhgap1 Centa2 Chml Gdi1
1110	GO:0046850 [5]: regulation of bone remodeling	5	5	3969	10	8645	-6.36	0.0	0.63	0.28	B7h3 Enpp1 Fgf23 Inpp5d Mglap
1111	GO:0006094 [8]: gluconeogenesis	5	5	3969	10	8645	-6.36	0.0	0.63	0.28	Atf3 Fbp1 Gpd1 Pck2 Tpi1
1112	GO:0006595 [7]: polyamine metabolism	5	5	3969	10	8645	-6.36	0.0	0.63	0.28	Dhps Oaz2 Sat1 Smox Sms
1113	GO:0009306 [4]: protein secretion	5	5	3969	10	8645	-6.36	0.0	0.63	0.28	Arf4l Kcnn4 Lcp2 Pou2f2 Sec61a2
1114	GO:0048332 [4]: mesoderm morphogenesis	2	2	3972	8	8647	-6.38	0.0	0.14	0.07	Prkar1a Tbx6
1115	GO:0051260 [8]: protein homooligomerization	2	2	3972	8	8647	-6.38	0.0	0.14	0.07	C1qtnf1 Lnx1
1116	GO:0000060 [8]: protein-nucleus import, translocation	2	2	3972	8	8647	-6.38	0.0	0.14	0.07	Il20 Prl
1117	GO:0001704 [6]: formation of primary germ layer	2	2	3972	8	8647	-6.38	0.0	0.14	0.07	Prkar1a Tbx6
1118	GO:0006182 [8]: cGMP biosynthesis	2	2	3972	8	8647	-6.38	0.0	0.14	0.07	Gucy2c Nppc
1119	GO:0006401 [6]: RNA catabolism	2	2	3972	8	8647	-6.38	0.0	0.14	0.07	Ppp1r8 Usp52
1120	GO:0006637 [7]: acyl-CoA metabolism	2	2	3972	8	8647	-6.38	0.0	0.14	0.07	Pte1 Pte2a
1121	GO:0006839 [6]: mitochondrial transport	2	2	3972	8	8647	-6.38	0.0	0.14	0.07	Kif5b Slc25a14
1122	GO:0019395 [7]: fatty acid oxidation	4	4	3970	10	8645	-6.42	0.0	0.37	0.19	Acox2 Acox3 Adipor1 Hadha
1123	GO:0030278 [6]: regulation of ossification	4	4	3970	10	8645	-6.42	0.0	0.37	0.19	B7h3 Enpp1 Fgf23 Mglap
1124	GO:0006469 [5]: negative regulation of protein kinase activity	4	4	3970	10	8645	-6.42	0.0	0.37	0.19	Dnajc3 Pkib Pkig Prkca
1125	GO:0045190 [8]: isotype switching	1	1	3973	6	8649	-6.43	0.0	0.07	0.03	Tnfsf13
1126	GO:0046425 [5]: regulation of JAK-STAT cascade	1	1	3973	6	8649	-6.43	0.0	0.07	0.03	Prl
1127	GO:0050852 [7]: T-cell receptor signaling pathway	1	1	3973	6	8649	-6.43	0.0	0.07	0.03	Zap70
1128	GO:0001810 [7]: regulation of type I hypersensitivity	1	1	3973	6	8649	-6.43	0.0	0.07	0.03	Fcgr3
1129	GO:0006402 [7]: mRNA catabolism	1	1	3973	6	8649	-6.43	0.0	0.07	0.03	Usp52
1130	GO:0007006 [6]: mitochondrial membrane organization and biogenesis	1	1	3973	6	8649	-6.43	0.0	0.07	0.03	Fxc1
1131	GO:0007224 [6]: smoothened signaling pathway	1	1	3973	6	8649	-6.43	0.0	0.07	0.03	Fkbp8
1132	GO:0007631 [3]: feeding behavior	1	1	3973	6	8649	-6.43	0.0	0.07	0.03	Hcrt
1133	GO:0030888 [7]: regulation of B-cell proliferation	3	3	3971	9	8646	-6.43	0.0	0.25	0.14	Il7 Inpp5d Tnfrsf13b
1134	GO:0035264 [4]: body growth	3	3	3971	9	8646	-6.43	0.0	0.25	0.14	Bbs2 Lgmn Socs2
1135	GO:0040014 [5]: regulation of body size	3	3	3971	9	8646	-6.43	0.0	0.25	0.14	Bbs2 Lgmn Socs2
1136	GO:0050671 [7]: positive regulation of lymphocyte proliferation	3	3	3971	9	8646	-6.43	0.0	0.25	0.14	Il15 Il7 Pdcd1lg2
1137	GO:0050808 [5]: synapse organization and biogenesis	3	3	3971	9	8646	-6.43	0.0	0.25	0.14	Ephb2 Igsf4a Rasgrf1
1138	GO:0006376 [9]: mRNA splice site selection	3	3	3971	9	8646	-6.43	0.0	0.25	0.14	Sfrs2 Sfrs5 Sfrs6
1139	GO:0009636 [7]: response to toxin	4	4	3970	7	8648	-6.45	0.0	0.75	0.28	Blmh Drpla Ephx1 Gucy2c
1140	GO:0010003 [8]: gastrulation (sensu Mammalia)	4	4	3970	7	8648	-6.45	0.0	0.75	0.28	Ldb1 Lrp5 Lrp6 Zbtb17
1141	GO:0016579 [9]: protein deubiquitination	4	4	3970	7	8648	-6.45	0.0	0.75	0.28	Bap1 Dub2 Usp20 Usp3
1142	GO:0030032 [7]: lamellipodium biogenesis	4	4	3970	7	8648	-6.45	0.0	0.75	0.28	Fgd4 Nck1 Nck2 Sh2bpsm1
1143	GO:0030832 [9]: regulation of actin filament length	4	4	3970	7	8648	-6.45	0.0	0.75	0.28	Dbnl Eln Pfn1 Tmod3
1144	GO:0044242 [6]: cellular lipid catabolism	4	4	3970	7	8648	-6.45	0.0	0.75	0.28	Amacr Asah3 Cyp39a1 Pla2g1b
1145	GO:0046530 [4]: photoreceptor cell differentiation	4	4	3970	7	8648	-6.45	0.0	0.75	0.28	Gabrr2 Nrl Rpe65 Rpgrip1
1146	GO:0048276 [7]: gastrulation (sensu Vertebrata)	4	4	3970	7	8648	-6.45	0.0	0.75	0.28	Ldb1 Lrp5 Lrp6 Zbtb17
1147	GO:0050729 [7]: positive regulation of inflammatory response	4	4	3970	7	8648	-6.45	0.0	0.75	0.28	Fcer1g Fcgr1 Fcgr3 Prkca
1148	GO:0051128 [5]: regulation of cell organization and biogenesis	4	4	3970	7	8648	-6.45	0.0	0.75	0.28	Dbnl Eln Pfn1 Tmod3
1149	GO:0000904 [4]: cellular morphogenesis during differentiation	4	4	3970	7	8648	-6.45	0.0	0.75	0.28	Gabrr2 Nrl Rpe65 Rpgrip1
1150	GO:0001702 [6]: gastrulation (sensu Deuterostomia)	4	4	3970	7	8648	-6.45	0.0	0.75	0.28	Ldb1 Lrp5 Lrp6 Zbtb17
1151	GO:0001709 [5]: cell fate determination	4	4	3970	7	8648	-6.45	0.0	0.75	0.28	Gata3 Neurod4 Ntf3 Prox1
1152	GO:0001906 [5]: cell killing	4	4	3970	7	8648	-6.45	0.0	0.75	0.28	Fcgr1 Fcgr3 H2-Bl Klrb1b
1153	GO:0001909 [6]: immune cell mediated cytotoxicity	4	4	3970	7	8648	-6.45	0.0	0.75	0.28	Fcgr1 Fcgr3 H2-Bl Klrb1b
1154	GO:0006541 [8]: glutamine metabolism	4	4	3970	7	8648	-6.45	0.0	0.75	0.28	Pycr1 Pycr2 Pycrl Pycs
1155	GO:0006910 [8]: phagocytosis, recognition	4	4	3970	7	8648	-6.45	0.0	0.75	0.28	Clec7a Fcgr1 Fcgr3 Mfge8
1156	GO:0007051 [8]: spindle organization and biogenesis	4	4	3970	7	8648	-6.45	0.0	0.75	0.28	Nde1 Nusap1 Stmn1 Tubb5
1157	GO:0009161 [8]: ribonucleoside monophosphate metabolism	4	4	3970	7	8648	-6.45	0.0	0.75	0.28	Ada Gart Gmpr2 Prps2
1158	GO:0019722 [7]: calcium-mediated signaling	4	4	3970	9	8646	-6.45	0.0	0.47	0.2	Dscr1l1 Dscr1l2 Syk Zap70
1159	GO:0046661 [4]: male sex differentiation	4	4	3970	9	8646	-6.45	0.0	0.47	0.2	Fanca Lgr8 Nr5a1 Srd5a2
1160	GO:0050851 [6]: antigen receptor-mediated signaling pathway	4	4	3970	9	8646	-6.45	0.0	0.47	0.2	Cd79a Nfam1 Syk Zap70
1161	GO:0006672 [9]: ceramide metabolism	4	4	3970	9	8646	-6.45	0.0	0.47	0.2	Asah3 Gal3st1 St6galnac1 St6galnac6
1162	GO:0008277 [5]: regulation of G-protein coupled receptor protein signaling pathway	4	4	3970	9	8646	-6.45	0.0	0.47	0.2	Arrb2 Pdc Pde6g Ramp1
1163	GO:0009618 [7]: response to pathogenic bacteria	4	4	3970	8	8647	-6.47	0.0	0.59	0.26	Fcer1g Fcgr1 Ifnb1 Ppm1d
1164	GO:0045061 [6]: thymic T-cell selection	4	4	3970	8	8647	-6.47	0.0	0.59	0.26	Dock2 H2-DMa Ii Zap70
1165	GO:0000059 [8]: protein-nucleus import, docking	4	4	3970	8	8647	-6.47	0.0	0.59	0.26	Ipo4 Ranbp17 Tnpo1 Tnpo2
1166	GO:0001756 [4]: somitogenesis	4	4	3970	8	8647	-6.47	0.0	0.59	0.26	Hes7 Lef1 Meox1 Ror2
1167	GO:0007088 [7]: regulation of mitosis	4	4	3970	8	8647	-6.47	0.0	0.59	0.26	Cdc23 Cdc2a Mad2l1 Nusap1
1168	GO:0007219 [6]: Notch signaling pathway	4	4	3970	8	8647	-6.47	0.0	0.59	0.26	Dtx3 Fbxw7 Hes7 Wdr12
1169	GO:0009123 [7]: nucleoside monophosphate metabolism	4	4	3970	8	8647	-6.47	0.0	0.59	0.26	Ada Gart Gmpr2 Prps2
1170	GO:0010001 [4]: glial cell differentiation	3	3	3971	4	8651	-6.49	0.0	0.95	0.34	Fgf5 Metrn Nf1
1171	GO:0016601 [7]: Rac protein signal transduction	3	3	3971	4	8651	-6.49	0.0	0.95	0.34	Dbnl Dock2 Farp2
1172	GO:0016998 [6]: cell wall catabolism	3	3	3971	4	8651	-6.49	0.0	0.95	0.34	Lyzl1 Lyzs Lzp-s
1173	GO:0042462 [6]: eye photoreceptor cell development	3	3	3971	4	8651	-6.49	0.0	0.95	0.34	Gabrr2 Nrl Rpgrip1
1174	GO:0042533 [7]: tumor necrosis factor-alpha biosynthesis	3	3	3971	4	8651	-6.49	0.0	0.95	0.34	Clec7a Fcer1g Fcgr3
1175	GO:0042534 [8]: regulation of tumor necrosis factor-alpha biosynthesis	3	3	3971	4	8651	-6.49	0.0	0.95	0.34	Clec7a Fcer1g Fcgr3
1176	GO:0042535 [9]: positive regulation of tumor necrosis factor-alpha biosynthesis	3	3	3971	4	8651	-6.49	0.0	0.95	0.34	Clec7a Fcer1g Fcgr3
1177	GO:0045926 [5]: negative regulation of growth	3	3	3971	4	8651	-6.49	0.0	0.95	0.34	Bbs2 Lgmn Wig1
1178	GO:0006098 [8]: pentose-phosphate shunt	3	3	3971	4	8651	-6.49	0.0	0.95	0.34	Pgd Pgls Tpi1
1179	GO:0006195 [7]: purine nucleotide catabolism	3	3	3971	4	8651	-6.49	0.0	0.95	0.34	Entpd2 Gmpr2 Nudt1
1180	GO:0006349 [4]: imprinting	3	3	3971	4	8651	-6.49	0.0	0.95	0.34	Dnmt3a Dnmt3b Kcnq1
1181	GO:0006740 [10]: NADPH regeneration	3	3	3971	4	8651	-6.49	0.0	0.95	0.34	Pgd Pgls Tpi1
1182	GO:0006760 [6]: folic acid and derivative metabolism	3	3	3971	4	8651	-6.49	0.0	0.95	0.34	Folr1 Fpgs Mthfd1
1183	GO:0006825 [9]: copper ion transport	3	3	3971	4	8651	-6.49	0.0	0.95	0.34	Cp Slc31a1 Slc31a2
1184	GO:0006891 [6]: intra-Golgi transport	3	3	3971	4	8651	-6.49	0.0	0.95	0.34	Gga1 Pacs1 Srcasm
1185	GO:0007020 [9]: microtubule nucleation	3	3	3971	4	8651	-6.49	0.0	0.95	0.34	Nde1 Rp2h Tbce
1186	GO:0007379 [4]: segment specification	3	3	3971	4	8651	-6.49	0.0	0.95	0.34	Mafb Meox1 Mllt3
1187	GO:0008630 [7]: DNA damage response, signal transduction resulting in induction of apoptosis	3	3	3971	4	8651	-6.49	0.0	0.95	0.34	Brca1 Mbd4 Mlh1
1188	GO:0009065 [8]: glutamine family amino acid catabolism	3	3	3971	4	8651	-6.49	0.0	0.95	0.34	Arg1 Asl Ddah2
1189	GO:0030500 [7]: regulation of bone mineralization	3	3	3971	8	8647	-6.53	0.0	0.32	0.16	B7h3 Fgf23 Mglap
1190	GO:0042060 [6]: wound healing	3	3	3971	8	8647	-6.53	0.0	0.32	0.16	Ninj1 Plg Syt7
1191	GO:0051046 [4]: regulation of secretion	3	3	3971	8	8647	-6.53	0.0	0.32	0.16	Ensa Kcnn4 Tac4
1192	GO:0001657 [8]: ureteric bud development	3	3	3971	8	8647	-6.53	0.0	0.32	0.16	Nog Pbx1 Pgf
1193	GO:0007416 [6]: synaptogenesis	3	3	3971	8	8647	-6.53	0.0	0.32	0.16	Ephb2 Igsf4a Rasgrf1
1194	GO:0009124 [7]: nucleoside monophosphate biosynthesis	3	3	3971	8	8647	-6.53	0.0	0.32	0.16	Ada Gart Prps2
1195	GO:0009798 [4]: axis specification	2	2	3972	7	8648	-6.54	0.0	0.19	0.09	Ldb1 Tdgf1
1196	GO:0010092 [5]: specification of organ identity	2	2	3972	7	8648	-6.54	0.0	0.19	0.09	Fgfr4 Hoxd11
1197	GO:0016339 [6]: calcium-dependent cell-cell adhesion	2	2	3972	7	8648	-6.54	0.0	0.19	0.09	Pcdh12 Pcdh18
1198	GO:0042102 [8]: positive regulation of T-cell proliferation	2	2	3972	7	8648	-6.54	0.0	0.19	0.09	Il15 Pdcd1lg2
1199	GO:0042552 [8]: myelination	2	2	3972	7	8648	-6.54	0.0	0.19	0.09	Gal3st1 Ugt8
1200	GO:0042553 [7]: cellular nerve ensheathment	2	2	3972	7	8648	-6.54	0.0	0.19	0.09	Gal3st1 Ugt8
1201	GO:0045655 [6]: regulation of monocyte differentiation	2	2	3972	7	8648	-6.54	0.0	0.19	0.09	Clec2g Inpp5d
1202	GO:0046209 [5]: nitric oxide metabolism	2	2	3972	7	8648	-6.54	0.0	0.19	0.09	Ddah2 Ptx3
1203	GO:0050848 [5]: regulation of calcium-mediated signaling	2	2	3972	7	8648	-6.54	0.0	0.19	0.09	Syk Zap70
1204	GO:0050850 [6]: positive regulation of calcium-mediated signaling	2	2	3972	7	8648	-6.54	0.0	0.19	0.09	Syk Zap70
1205	GO:0001707 [5]: mesoderm formation	2	2	3972	7	8648	-6.54	0.0	0.19	0.09	Prkar1a Tbx6
1206	GO:0001759 [4]: induction of an organ	2	2	3972	7	8648	-6.54	0.0	0.19	0.09	Fgfr4 Hoxd11
1207	GO:0001782 [6]: B-cell homeostasis	2	2	3972	7	8648	-6.54	0.0	0.19	0.09	Pirb Tnfrsf13b
1208	GO:0006611 [8]: protein-nucleus export	2	2	3972	7	8648	-6.54	0.0	0.19	0.09	Nxt1 Xpo6
1209	GO:0006809 [5]: nitric oxide biosynthesis	2	2	3972	7	8648	-6.54	0.0	0.19	0.09	Ddah2 Ptx3
1210	GO:0007026 [9]: microtubule stabilization	2	2	3972	7	8648	-6.54	0.0	0.19	0.09	Hdac6 Mtap2
1211	GO:0007272 [7]: ionic insulation of neurons by glial cells	2	2	3972	7	8648	-6.54	0.0	0.19	0.09	Gal3st1 Ugt8
1212	GO:0019363 [7]: pyridine nucleotide biosynthesis	3	3	3971	5	8650	-6.58	0.0	0.72	0.28	Kynu Nmnat1 Qprt
1213	GO:0019724 [7]: B-cell mediated immunity	3	3	3971	5	8650	-6.58	0.0	0.72	0.28	Dock2 Pirb Pou2f2
1214	GO:0030336 [7]: negative regulation of cell migration	3	3	3971	5	8650	-6.58	0.0	0.72	0.28	Egfl7 Gpr54 Tie1
1215	GO:0042135 [6]: neurotransmitter catabolism	3	3	3971	5	8650	-6.58	0.0	0.72	0.28	Abat Ache Slc6a3
1216	GO:0042829 [6]: defense response to pathogen	3	3	3971	5	8650	-6.58	0.0	0.72	0.28	Fcer1g Fcgr1 Ifnb1
1217	GO:0042830 [7]: defense response to pathogenic bacteria	3	3	3971	5	8650	-6.58	0.0	0.72	0.28	Fcer1g Fcgr1 Ifnb1
1218	GO:0045060 [7]: negative thymic T-cell selection	3	3	3971	5	8650	-6.58	0.0	0.72	0.28	Dock2 Ii Zap70
1219	GO:0046546 [5]: development of primary male sexual characteristics	3	3	3971	5	8650	-6.58	0.0	0.72	0.28	Fanca Lgr8 Nr5a1
1220	GO:0051271 [6]: negative regulation of cell motility	3	3	3971	5	8650	-6.58	0.0	0.72	0.28	Egfl7 Gpr54 Tie1
1221	GO:0000088 [9]: mitotic prophase	3	3	3971	5	8650	-6.58	0.0	0.72	0.28	2810406C15Rik Brrn1 Nusap1
1222	GO:0001794 [6]: type IIa hypersensitivity	3	3	3971	5	8650	-6.58	0.0	0.72	0.28	Fcer1g Fcgr1 Fcgr3
1223	GO:0001796 [7]: regulation of type IIa hypersensitivity	3	3	3971	5	8650	-6.58	0.0	0.72	0.28	Fcer1g Fcgr1 Fcgr3
1224	GO:0001798 [8]: positive regulation of type IIa hypersensitivity	3	3	3971	5	8650	-6.58	0.0	0.72	0.28	Fcer1g Fcgr1 Fcgr3
1225	GO:0006144 [7]: purine base metabolism	3	3	3971	5	8650	-6.58	0.0	0.72	0.28	Allc Ampd2 Gart
1226	GO:0006308 [6]: DNA catabolism	3	3	3971	5	8650	-6.58	0.0	0.72	0.28	Dffa Dnase1 Dnase2a
1227	GO:0006635 [8]: fatty acid beta-oxidation	3	3	3971	5	8650	-6.58	0.0	0.72	0.28	Acox2 Acox3 Hadha
1228	GO:0007076 [8]: mitotic chromosome condensation	3	3	3971	5	8650	-6.58	0.0	0.72	0.28	2810406C15Rik Brrn1 Nusap1
1229	GO:0007128 [10]: meiotic prophase I	3	3	3971	5	8650	-6.58	0.0	0.72	0.28	Mlh1 Msh5 Spo11
1230	GO:0007257 [7]: activation of JUNK	3	3	3971	5	8650	-6.58	0.0	0.72	0.28	Fgd4 Gab1 Syk
1231	GO:0008584 [6]: male gonad development	3	3	3971	5	8650	-6.58	0.0	0.72	0.28	Fanca Lgr8 Nr5a1
1232	GO:0009126 [8]: purine nucleoside monophosphate metabolism	3	3	3971	5	8650	-6.58	0.0	0.72	0.28	Ada Gart Gmpr2
1233	GO:0009167 [9]: purine ribonucleoside monophosphate metabolism	3	3	3971	5	8650	-6.58	0.0	0.72	0.28	Ada Gart Gmpr2
1234	GO:0030316 [6]: osteoclast differentiation	3	3	3971	7	8648	-6.59	0.0	0.42	0.2	Clec2g F730004D16Rik Inpp5d
1235	GO:0042490 [4]: mechanoreceptor differentiation	3	3	3971	7	8648	-6.59	0.0	0.42	0.2	Cutl1 Mcoln3 Ntf3
1236	GO:0051051 [6]: negative regulation of transport	3	3	3971	7	8648	-6.59	0.0	0.42	0.2	Pacsin1 Prkca Tacc3
1237	GO:0000077 [7]: DNA damage checkpoint	3	3	3971	7	8648	-6.59	0.0	0.42	0.2	Chek1 H2afx Hus1
1238	GO:0001570 [4]: vasculogenesis	3	3	3971	7	8648	-6.59	0.0	0.42	0.2	Hey1 Hey2 Myocd
1239	GO:0001708 [5]: cell fate specification	3	3	3971	7	8648	-6.59	0.0	0.42	0.2	Fkbp8 Sox2 Tbx6
1240	GO:0006914 [4]: autophagy	3	3	3971	7	8648	-6.59	0.0	0.42	0.2	Apg4b Apg5l Rab24
1241	GO:0006939 [4]: smooth muscle contraction	3	3	3971	7	8648	-6.59	0.0	0.42	0.2	Cald1 Chrm3 Pde4b
1242	GO:0008637 [8]: apoptotic mitochondrial changes	3	3	3971	7	8648	-6.59	0.0	0.42	0.2	Dap3 Pim2 Rnf7
1243	GO:0009070 [8]: serine family amino acid biosynthesis	3	3	3971	7	8648	-6.59	0.0	0.42	0.2	Cbs Ctbp2 Grhpr
1244	GO:0009156 [8]: ribonucleoside monophosphate biosynthesis	3	3	3971	7	8648	-6.59	0.0	0.42	0.2	Ada Gart Prps2
1245	GO:0030218 [5]: erythrocyte differentiation	3	3	3971	6	8649	-6.6	0.0	0.55	0.23	Dnase2a Inpp5d Tal1
1246	GO:0035272 [5]: exocrine system development	3	3	3971	6	8649	-6.6	0.0	0.55	0.23	Eda Edar Fgf8
1247	GO:0046474 [9]: glycerophospholipid biosynthesis	3	3	3971	6	8649	-6.6	0.0	0.55	0.23	Pigc Pigq Ptdss1
1248	GO:0050868 [8]: negative regulation of T-cell activation	3	3	3971	6	8649	-6.6	0.0	0.55	0.23	B7h3 Ii Pdcd1lg2
1249	GO:0000188 [8]: inactivation of MAPK	3	3	3971	6	8649	-6.6	0.0	0.55	0.23	Dusp19 Gps2 Prkca
1250	GO:0001649 [4]: osteoblast differentiation	3	3	3971	6	8649	-6.6	0.0	0.55	0.23	B7h3 Sp7 Wnt7b
1251	GO:0001666 [5]: response to hypoxia	3	3	3971	6	8649	-6.6	0.0	0.55	0.23	Casp1 Hif3a Prlpa
1252	GO:0001754 [5]: eye photoreceptor cell differentiation	3	3	3971	6	8649	-6.6	0.0	0.55	0.23	Gabrr2 Nrl Rpgrip1
1253	GO:0006692 [8]: prostanoid metabolism	3	3	3971	6	8649	-6.6	0.0	0.55	0.23	Ptgds Ptgds2 Tbxas1
1254	GO:0006693 [9]: prostaglandin metabolism	3	3	3971	6	8649	-6.6	0.0	0.55	0.23	Ptgds Ptgds2 Tbxas1
1255	GO:0006779 [7]: porphyrin biosynthesis	3	3	3971	6	8649	-6.6	0.0	0.55	0.23	Ppox Urod Uros
1256	GO:0006783 [6]: heme biosynthesis	3	3	3971	6	8649	-6.6	0.0	0.55	0.23	Ppox Urod Uros
1257	GO:0006957 [7]: complement activation, alternative pathway	3	3	3971	6	8649	-6.6	0.0	0.55	0.23	1700013L23Rik C8b C9
1258	GO:0006997 [5]: nuclear organization and biogenesis	3	3	3971	6	8649	-6.6	0.0	0.55	0.23	Ntn1 Pes1 Pml
1259	GO:0007193 [9]: G-protein signaling, adenylate cyclase inhibiting pathway	3	3	3971	6	8649	-6.6	0.0	0.55	0.23	Oprd1 Oprm1 Sstr2
1260	GO:0007431 [6]: salivary gland development	3	3	3971	6	8649	-6.6	0.0	0.55	0.23	Eda Edar Fgf8
1261	GO:0009725 [5]: response to hormone stimulus	2	2	3972	2	8653	-6.64	0.0	0.98	0.34	Agrp Ren1
1262	GO:0009755 [4]: hormone-mediated signaling	2	2	3972	2	8653	-6.64	0.0	0.98	0.34	Agrp Ren1
1263	GO:0009913 [4]: epidermal cell differentiation	2	2	3972	2	8653	-6.64	0.0	0.98	0.34	Cutl1 Mcoln3
1264	GO:0016322 [6]: neuronal remodeling	2	2	3972	2	8653	-6.64	0.0	0.98	0.34	Farp2 Ntn4
1265	GO:0018105 [9]: peptidyl-serine phosphorylation	2	2	3972	2	8653	-6.64	0.0	0.98	0.34	Pbk Ttbk1
1266	GO:0018209 [9]: peptidyl-serine modification	2	2	3972	2	8653	-6.64	0.0	0.98	0.34	Pbk Ttbk1
1267	GO:0019229 [5]: regulation of vasoconstriction	2	2	3972	2	8653	-6.64	0.0	0.98	0.34	Edn2 Edn3
1268	GO:0030201 [6]: heparan sulfate proteoglycan metabolism	2	2	3972	2	8653	-6.64	0.0	0.98	0.34	Hs2st1 Ndst2
1269	GO:0030433 [10]: ER-associated protein catabolism	2	2	3972	2	8653	-6.64	0.0	0.98	0.34	Edem1 Man1b1
1270	GO:0030833 [7]: regulation of actin filament polymerization	2	2	3972	2	8653	-6.64	0.0	0.98	0.34	Eln Pfn1
1271	GO:0035082 [7]: axoneme biogenesis	2	2	3972	2	8653	-6.64	0.0	0.98	0.34	Bbs2 Neurl
1272	GO:0035084 [8]: flagellum axoneme biogenesis	2	2	3972	2	8653	-6.64	0.0	0.98	0.34	Bbs2 Neurl
1273	GO:0035136 [6]: forelimb morphogenesis	2	2	3972	2	8653	-6.64	0.0	0.98	0.34	Aldh1a2 Wnt9a
1274	GO:0042310 [6]: vasoconstriction	2	2	3972	2	8653	-6.64	0.0	0.98	0.34	Edn2 Edn3
1275	GO:0042403 [6]: thyroid hormone metabolism	2	2	3972	2	8653	-6.64	0.0	0.98	0.34	Pparbp Tgn
1276	GO:0042487 [7]: regulation of odontogenesis (sensu Vertebrata)	2	2	3972	2	8653	-6.64	0.0	0.98	0.34	Tnfrsf11b Ttc10
1277	GO:0042491 [5]: auditory hair cell differentiation	2	2	3972	2	8653	-6.64	0.0	0.98	0.34	Cutl1 Mcoln3
1278	GO:0043161 [11]: proteasomal ubiquitin-dependent protein catabolism	2	2	3972	2	8653	-6.64	0.0	0.98	0.34	Edem1 Man1b1
1279	GO:0045426 [7]: quinone cofactor biosynthesis	2	2	3972	2	8653	-6.64	0.0	0.98	0.34	Coq3 Vkorc1
1280	GO:0045671 [8]: negative regulation of osteoclast differentiation	2	2	3972	2	8653	-6.64	0.0	0.98	0.34	Clec2g Inpp5d
1281	GO:0045953 [9]: negative regulation of natural killer cell mediated cytotoxicity	2	2	3972	2	8653	-6.64	0.0	0.98	0.34	H2-Bl Klrb1b
1282	GO:0046489 [10]: phosphoinositide biosynthesis	2	2	3972	2	8653	-6.64	0.0	0.98	0.34	Pigc Pigq
1283	GO:0046626 [5]: regulation of insulin receptor signaling pathway	2	2	3972	2	8653	-6.64	0.0	0.98	0.34	Prkca Tsc2
1284	GO:0046652 [5]: thymocyte differentiation	2	2	3972	2	8653	-6.64	0.0	0.98	0.34	Egr1 Vav1
1285	GO:0046851 [6]: negative regulation of bone remodeling	2	2	3972	2	8653	-6.64	0.0	0.98	0.34	Enpp1 Inpp5d
1286	GO:0048009 [8]: insulin-like growth factor receptor signaling pathway	2	2	3972	2	8653	-6.64	0.0	0.98	0.34	Grb10 Perq1
1287	GO:0048168 [6]: regulation of neuronal synaptic plasticity	2	2	3972	2	8653	-6.64	0.0	0.98	0.34	Ephb2 Rasgrf1
1288	GO:0050880 [5]: regulation of blood vessel size	2	2	3972	2	8653	-6.64	0.0	0.98	0.34	Edn2 Edn3
1289	GO:0000103 [7]: sulfate assimilation	2	2	3972	2	8653	-6.64	0.0	0.98	0.34	Papss1 Sult1d1
1290	GO:0000186 [6]: activation of MAPKK	2	2	3972	2	8653	-6.64	0.0	0.98	0.34	Mapkbp1 Nrk
1291	GO:0001755 [6]: neural crest cell migration	2	2	3972	2	8653	-6.64	0.0	0.98	0.34	Acvr1 Ednrb
1292	GO:0001788 [7]: antibody-dependent cellular cytotoxicity	2	2	3972	2	8653	-6.64	0.0	0.98	0.34	Fcgr1 Fcgr3
1293	GO:0001820 [5]: serotonin secretion	2	2	3972	2	8653	-6.64	0.0	0.98	0.34	Fcgr3 Syk
1294	GO:0001911 [8]: negative regulation of immune cell mediated cytotoxicity	2	2	3972	2	8653	-6.64	0.0	0.98	0.34	H2-Bl Klrb1b
1295	GO:0006506 [9]: GPI anchor biosynthesis	2	2	3972	2	8653	-6.64	0.0	0.98	0.34	Pigc Pigq
1296	GO:0006548 [9]: histidine catabolism	2	2	3972	2	8653	-6.64	0.0	0.98	0.34	Hal Mthfd1
1297	GO:0006599 [7]: phosphagen metabolism	2	2	3972	2	8653	-6.64	0.0	0.98	0.34	Ckm Gatm
1298	GO:0006791 [6]: sulfur utilization	2	2	3972	2	8653	-6.64	0.0	0.98	0.34	Papss1 Sult1d1
1299	GO:0006824 [9]: cobalt ion transport	2	2	3972	2	8653	-6.64	0.0	0.98	0.34	Gif Slc30a5
1300	GO:0007143 [9]: female meiosis	2	2	3972	2	8653	-6.64	0.0	0.98	0.34	Spin Stag3
1301	GO:0007213 [7]: acetylcholine receptor signaling, muscarinic pathway	2	2	3972	2	8653	-6.64	0.0	0.98	0.34	Chrm3 Gnb1
1302	GO:0007288 [5]: sperm axoneme assembly	2	2	3972	2	8653	-6.64	0.0	0.98	0.34	Bbs2 Neurl
1303	GO:0007628 [5]: adult walking behavior	2	2	3972	2	8653	-6.64	0.0	0.98	0.34	Epha4 Scn8a
1304	GO:0008209 [6]: androgen metabolism	2	2	3972	2	8653	-6.64	0.0	0.98	0.34	H2-Ke6 Srd5a2
1305	GO:0009071 [8]: serine family amino acid catabolism	2	2	3972	2	8653	-6.64	0.0	0.98	0.34	Csad Sardh
1306	GO:0009077 [8]: histidine family amino acid catabolism	2	2	3972	2	8653	-6.64	0.0	0.98	0.34	Hal Mthfd1
1307	GO:0009086 [8]: methionine biosynthesis	2	2	3972	2	8653	-6.64	0.0	0.98	0.34	Bhmt Mthfd1
1308	GO:0009120 [7]: deoxyribonucleoside metabolism	2	2	3972	2	8653	-6.64	0.0	0.98	0.34	Nt5m Tyki
1309	GO:0009135 [8]: purine nucleoside diphosphate metabolism	2	2	3972	2	8653	-6.64	0.0	0.98	0.34	Entpd2 Papss1
1310	GO:0009179 [9]: purine ribonucleoside diphosphate metabolism	2	2	3972	2	8653	-6.64	0.0	0.98	0.34	Entpd2 Papss1
1311	GO:0009191 [8]: ribonucleoside diphosphate catabolism	2	2	3972	2	8653	-6.64	0.0	0.98	0.34	Cant1 Entpd2
1312	GO:0009303 [8]: rRNA transcription	2	2	3972	2	8653	-6.64	0.0	0.98	0.34	Paf53 Tcof1
1313	GO:0009396 [7]: folic acid and derivative biosynthesis	2	2	3972	2	8653	-6.64	0.0	0.98	0.34	Fpgs Mthfd1
1314	GO:0019217 [6]: regulation of fatty acid metabolism	1	1	3973	5	8650	-6.66	0.0	0.11	0.06	Acsl4
1315	GO:0030262 [8]: apoptotic nuclear changes	1	1	3973	5	8650	-6.66	0.0	0.11	0.06	Dffa
1316	GO:0030516 [6]: regulation of axon extension	1	1	3973	5	8650	-6.66	0.0	0.11	0.06	Ntn1
1317	GO:0030890 [8]: positive regulation of B-cell proliferation	1	1	3973	5	8650	-6.66	0.0	0.11	0.06	Il7
1318	GO:0042090 [7]: interleukin-12 biosynthesis	1	1	3973	5	8650	-6.66	0.0	0.11	0.06	Irf1
1319	GO:0042438 [6]: melanin biosynthesis	1	1	3973	5	8650	-6.66	0.0	0.11	0.06	Si
1320	GO:0042596 [5]: fear response	1	1	3973	5	8650	-6.66	0.0	0.11	0.06	Vdac1
1321	GO:0045075 [8]: regulation of interleukin-12 biosynthesis	1	1	3973	5	8650	-6.66	0.0	0.11	0.06	Irf1
1322	GO:0045076 [8]: regulation of interleukin-2 biosynthesis	1	1	3973	5	8650	-6.66	0.0	0.11	0.06	B7h3
1323	GO:0045191 [8]: regulation of isotype switching	1	1	3973	5	8650	-6.66	0.0	0.11	0.06	Tnfsf13
1324	GO:0045830 [9]: positive regulation of isotype switching	1	1	3973	5	8650	-6.66	0.0	0.11	0.06	Tnfsf13
1325	GO:0045995 [4]: regulation of embryonic development	1	1	3973	5	8650	-6.66	0.0	0.11	0.06	Lama5
1326	GO:0048305 [5]: immunoglobulin secretion	1	1	3973	5	8650	-6.66	0.0	0.11	0.06	Pou2f2
1327	GO:0000302 [6]: response to reactive oxygen species	1	1	3973	5	8650	-6.66	0.0	0.11	0.06	Txnrd2
1328	GO:0001541 [5]: ovarian follicle development	1	1	3973	5	8650	-6.66	0.0	0.11	0.06	Og2x
1329	GO:0001662 [3]: behavioral fear response	1	1	3973	5	8650	-6.66	0.0	0.11	0.06	Vdac1
1330	GO:0001812 [8]: positive regulation of type I hypersensitivity	1	1	3973	5	8650	-6.66	0.0	0.11	0.06	Fcgr3
1331	GO:0001837 [5]: epithelial to mesenchymal transition	1	1	3973	5	8650	-6.66	0.0	0.11	0.06	Ppp3r1
1332	GO:0006582 [5]: melanin metabolism	1	1	3973	5	8650	-6.66	0.0	0.11	0.06	Si
1333	GO:0006583 [7]: melanin biosynthesis from tyrosine	1	1	3973	5	8650	-6.66	0.0	0.11	0.06	Si
1334	GO:0006921 [8]: disassembly of cell structures during apoptosis	1	1	3973	5	8650	-6.66	0.0	0.11	0.06	Dffa
1335	GO:0006970 [5]: response to osmotic stress	1	1	3973	5	8650	-6.66	0.0	0.11	0.06	Gypa
1336	GO:0006984 [6]: ER-nuclear signaling pathway	1	1	3973	5	8650	-6.66	0.0	0.11	0.06	Hspa5
1337	GO:0007435 [7]: salivary gland morphogenesis	1	1	3973	5	8650	-6.66	0.0	0.11	0.06	Fgf8
1338	GO:0009081 [7]: branched chain family amino acid metabolism	1	1	3973	5	8650	-6.66	0.0	0.11	0.06	Bcat2
1339	GO:0009620 [6]: response to fungi	2	2	3972	6	8649	-6.66	0.0	0.26	0.14	Clec7a Ptx3
1340	GO:0015807 [7]: L-amino acid transport	2	2	3972	6	8649	-6.66	0.0	0.26	0.14	Nat3 Slc38a3
1341	GO:0019216 [5]: regulation of lipid metabolism	2	2	3972	6	8649	-6.66	0.0	0.26	0.14	Acsl4 Asah3
1342	GO:0035050 [4]: embryonic heart tube development	2	2	3972	6	8649	-6.66	0.0	0.26	0.14	Hhex Pparbp
1343	GO:0042094 [7]: interleukin-2 biosynthesis	2	2	3972	6	8649	-6.66	0.0	0.26	0.14	B7h3 Il1rap
1344	GO:0045670 [7]: regulation of osteoclast differentiation	2	2	3972	6	8649	-6.66	0.0	0.26	0.14	Clec2g Inpp5d
1345	GO:0006120 [9]: mitochondrial electron transport, NADH to ubiquinone	2	2	3972	6	8649	-6.66	0.0	0.26	0.14	Ndufb9 Ndufc2
1346	GO:0007093 [8]: mitotic checkpoint	2	2	3972	6	8649	-6.66	0.0	0.26	0.14	Cdc2a Mad2l1
1347	GO:0007204 [8]: cytosolic calcium ion concentration elevation	2	2	3972	6	8649	-6.66	0.0	0.26	0.14	Ccl28 Trpc2
1348	GO:0007405 [5]: neuroblast proliferation	2	2	3972	6	8649	-6.66	0.0	0.26	0.14	Nde1 Pafah1b1
1349	GO:0007530 [3]: sex determination	2	2	3972	6	8649	-6.66	0.0	0.26	0.14	Insr Magoh
1350	GO:0007588 [4]: excretion	2	2	3972	6	8649	-6.66	0.0	0.26	0.14	Kcnk5 Nphs2
1351	GO:0009585 [9]: red, far-red light phototransduction	1	1	3973	0	8655	-6.75	0.0	1.16	0.41	Zcwcc2
1352	GO:0009586 [8]: rhodopsin mediated phototransduction	1	1	3973	0	8655	-6.75	0.0	1.16	0.41	Pdc
1353	GO:0009649 [5]: entrainment of circadian clock	1	1	3973	0	8655	-6.75	0.0	1.16	0.41	Atoh7
1354	GO:0009690 [6]: cytokinin metabolism	1	1	3973	0	8655	-6.75	0.0	1.16	0.41	Psg18
1355	GO:0009691 [7]: cytokinin biosynthesis	1	1	3973	0	8655	-6.75	0.0	1.16	0.41	Psg18
1356	GO:0010171 [4]: body morphogenesis	1	1	3973	0	8655	-6.75	0.0	1.16	0.41	Mab21l2
1357	GO:0010172 [5]: embryonic body morphogenesis	1	1	3973	0	8655	-6.75	0.0	1.16	0.41	Mab21l2
1358	GO:0015014 [7]: heparan sulfate proteoglycan biosynthesis, polysaccharide chain biosynthesis	1	1	3973	0	8655	-6.75	0.0	1.16	0.41	Hs2st1
1359	GO:0015721 [8]: bile acid transport	1	1	3973	0	8655	-6.75	0.0	1.16	0.41	Abcc3
1360	GO:0015722 [9]: canalicular bile acid transport	1	1	3973	0	8655	-6.75	0.0	1.16	0.41	Abcc3
1361	GO:0015791 [5]: polyol transport	1	1	3973	0	8655	-6.75	0.0	1.16	0.41	Slc37a2
1362	GO:0015793 [6]: glycerol transport	1	1	3973	0	8655	-6.75	0.0	1.16	0.41	Slc37a2
1363	GO:0015794 [7]: glycerol-3-phosphate transport	1	1	3973	0	8655	-6.75	0.0	1.16	0.41	Slc37a2
1364	GO:0015817 [8]: L-histidine transport	1	1	3973	0	8655	-6.75	0.0	1.16	0.41	Slc38a3
1365	GO:0015864 [7]: pyrimidine nucleoside transport	1	1	3973	0	8655	-6.75	0.0	1.16	0.41	Slc28a3
1366	GO:0015881 [6]: creatine transport	1	1	3973	0	8655	-6.75	0.0	1.16	0.41	Slc6a8
1367	GO:0015884 [6]: folic acid transport	1	1	3973	0	8655	-6.75	0.0	1.16	0.41	Slc19a3
1368	GO:0016127 [7]: sterol catabolism	1	1	3973	0	8655	-6.75	0.0	1.16	0.41	Cyp39a1
1369	GO:0016199 [8]: axon midline choice point recognition	1	1	3973	0	8655	-6.75	0.0	1.16	0.41	Foxg1
1370	GO:0016233 [9]: telomere capping	1	1	3973	0	8655	-6.75	0.0	1.16	0.41	Pot1
1371	GO:0016266 [10]: O-glycan processing	1	1	3973	0	8655	-6.75	0.0	1.16	0.41	C1galt1
1372	GO:0016267 [11]: O-glycan processing, core 1	1	1	3973	0	8655	-6.75	0.0	1.16	0.41	C1galt1
1373	GO:0016554 [9]: cytidine to uridine editing	1	1	3973	0	8655	-6.75	0.0	1.16	0.41	Apobec1
1374	GO:0016573 [9]: histone acetylation	1	1	3973	0	8655	-6.75	0.0	1.16	0.41	Myst4
1375	GO:0016925 [8]: protein sumoylation	1	1	3973	0	8655	-6.75	0.0	1.16	0.41	Pias4
1376	GO:0017187 [9]: peptidyl-glutamic acid carboxylation	1	1	3973	0	8655	-6.75	0.0	1.16	0.41	Ggcx
1377	GO:0018120 [9]: peptidyl-arginine ADP-ribosylation	1	1	3973	0	8655	-6.75	0.0	1.16	0.41	Art2b
1378	GO:0018200 [9]: peptidyl-glutamic acid modification	1	1	3973	0	8655	-6.75	0.0	1.16	0.41	Ggcx
1379	GO:0018214 [8]: protein amino acid carboxylation	1	1	3973	0	8655	-6.75	0.0	1.16	0.41	Ggcx
1380	GO:0018216 [10]: peptidyl-arginine methylation	1	1	3973	0	8655	-6.75	0.0	1.16	0.41	Hrmt1l2
1381	GO:0018279 [10]: N-linked glycosylation via asparagine	1	1	3973	0	8655	-6.75	0.0	1.16	0.41	Ddost
1382	GO:0018916 [7]: nitrobenzene metabolism	1	1	3973	0	8655	-6.75	0.0	1.16	0.41	Gstm4
1383	GO:0019375 [9]: galactolipid biosynthesis	1	1	3973	0	8655	-6.75	0.0	1.16	0.41	Gal3st1
1384	GO:0019510 [8]: S-adenosylhomocysteine catabolism	1	1	3973	0	8655	-6.75	0.0	1.16	0.41	Ahcy
1385	GO:0019532 [8]: oxalate transport	1	1	3973	0	8655	-6.75	0.0	1.16	0.41	Slc26a1
1386	GO:0019627 [5]: urea metabolism	1	1	3973	0	8655	-6.75	0.0	1.16	0.41	Sema4d
1387	GO:0019919 [13]: peptidyl-arginine methylation, to asymmetrical-dimethyl arginine	1	1	3973	0	8655	-6.75	0.0	1.16	0.41	Hrmt1l2
1388	GO:0030011 [6]: maintenance of cell polarity	1	1	3973	0	8655	-6.75	0.0	1.16	0.41	Llglh
1389	GO:0030070 [7]: insulin processing	1	1	3973	0	8655	-6.75	0.0	1.16	0.41	Cpe
1390	GO:0030102 [7]: negative regulation of natural killer cell activity	1	1	3973	0	8655	-6.75	0.0	1.16	0.41	H2-Bl
1391	GO:0030202 [8]: heparin metabolism	1	1	3973	0	8655	-6.75	0.0	1.16	0.41	Hs2st1
1392	GO:0030205 [8]: dermatan sulfate metabolism	1	1	3973	0	8655	-6.75	0.0	1.16	0.41	D4st1
1393	GO:0030208 [9]: dermatan sulfate biosynthesis	1	1	3973	0	8655	-6.75	0.0	1.16	0.41	D4st1
1394	GO:0030325 [6]: adrenal gland development	1	1	3973	0	8655	-6.75	0.0	1.16	0.41	Pbx1
1395	GO:0030431 [4]: sleep	1	1	3973	0	8655	-6.75	0.0	1.16	0.41	Npas2
1396	GO:0030511 [6]: positive regulation of transforming growth factor beta receptor signaling pathway	1	1	3973	0	8655	-6.75	0.0	1.16	0.41	Twsg1
1397	GO:0030513 [7]: positive regulation of BMP signaling pathway	1	1	3973	0	8655	-6.75	0.0	1.16	0.41	Twsg1
1398	GO:0030538 [5]: embryonic genitalia morphogenesis	1	1	3973	0	8655	-6.75	0.0	1.16	0.41	Ror2
1399	GO:0030573 [8]: bile acid catabolism	1	1	3973	0	8655	-6.75	0.0	1.16	0.41	Cyp39a1
1400	GO:0030575 [6]: nuclear body organization and biogenesis	1	1	3973	0	8655	-6.75	0.0	1.16	0.41	Pml
1401	GO:0030578 [7]: PML body organization and biogenesis	1	1	3973	0	8655	-6.75	0.0	1.16	0.41	Pml
1402	GO:0030644 [8]: chloride ion homeostasis	1	1	3973	0	8655	-6.75	0.0	1.16	0.41	Prkwnk4
1403	GO:0030837 [7]: negative regulation of actin filament polymerization	1	1	3973	0	8655	-6.75	0.0	1.16	0.41	Pfn1
1404	GO:0030852 [6]: regulation of granulocyte differentiation	1	1	3973	0	8655	-6.75	0.0	1.16	0.41	Inpp5d
1405	GO:0030853 [7]: negative regulation of granulocyte differentiation	1	1	3973	0	8655	-6.75	0.0	1.16	0.41	Inpp5d
1406	GO:0031053 [8]: primary microRNA processing	1	1	3973	0	8655	-6.75	0.0	1.16	0.41	Dgcr8
1407	GO:0035020 [6]: regulation of Rac protein signal transduction	1	1	3973	0	8655	-6.75	0.0	1.16	0.41	Dock2
1408	GO:0035022 [7]: positive regulation of Rac protein signal transduction	1	1	3973	0	8655	-6.75	0.0	1.16	0.41	Dock2
1409	GO:0035090 [7]: maintenance of apical/basal cell polarity	1	1	3973	0	8655	-6.75	0.0	1.16	0.41	Llglh
1410	GO:0035121 [4]: tail morphogenesis	1	1	3973	0	8655	-6.75	0.0	1.16	0.41	Hes7
1411	GO:0035195 [6]: miRNA-mediated gene silencing	1	1	3973	0	8655	-6.75	0.0	1.16	0.41	Dgcr8
1412	GO:0035196 [7]: miRNA-mediated gene silencing, production of miRNAs	1	1	3973	0	8655	-6.75	0.0	1.16	0.41	Dgcr8
1413	GO:0035246 [11]: peptidyl-arginine N-methylation	1	1	3973	0	8655	-6.75	0.0	1.16	0.41	Hrmt1l2
1414	GO:0035247 [12]: peptidyl-arginine omega-N-methylation	1	1	3973	0	8655	-6.75	0.0	1.16	0.41	Hrmt1l2
1415	GO:0035270 [5]: endocrine system development	1	1	3973	0	8655	-6.75	0.0	1.16	0.41	Pbx1
1416	GO:0040001 [10]: mitotic spindle positioning or orientation	1	1	3973	0	8655	-6.75	0.0	1.16	0.41	Nusap1
1417	GO:0042073 [6]: intraflagellar transport	1	1	3973	0	8655	-6.75	0.0	1.16	0.41	Klc3
1418	GO:0042091 [7]: interleukin-10 biosynthesis	1	1	3973	0	8655	-6.75	0.0	1.16	0.41	Fcer1g
1419	GO:0042147 [7]: retrograde transport, endosome to Golgi	1	1	3973	0	8655	-6.75	0.0	1.16	0.41	Rab6ip2
1420	GO:0042249 [7]: establishment of polarity of embryonic epithelium	1	1	3973	0	8655	-6.75	0.0	1.16	0.41	Celsr1
1421	GO:0042273 [8]: ribosomal large subunit biogenesis	1	1	3973	0	8655	-6.75	0.0	1.16	0.41	Bop1
1422	GO:0042357 [7]: thiamin diphosphate metabolism	1	1	3973	0	8655	-6.75	0.0	1.16	0.41	Tpk1
1423	GO:0042360 [7]: vitamin E metabolism	1	1	3973	0	8655	-6.75	0.0	1.16	0.41	Ttpa
1424	GO:0042362 [7]: fat-soluble vitamin biosynthesis	1	1	3973	0	8655	-6.75	0.0	1.16	0.41	Vkorc1
1425	GO:0042371 [8]: vitamin K biosynthesis	1	1	3973	0	8655	-6.75	0.0	1.16	0.41	Vkorc1
1426	GO:0042483 [7]: negative regulation of odontogenesis	1	1	3973	0	8655	-6.75	0.0	1.16	0.41	Tnfrsf11b
1427	GO:0042489 [8]: negative regulation of odontogenesis (sensu Vertebrata)	1	1	3973	0	8655	-6.75	0.0	1.16	0.41	Tnfrsf11b
1428	GO:0042594 [5]: response to starvation	1	1	3973	0	8655	-6.75	0.0	1.16	0.41	Foxa3
1429	GO:0042628 [4]: mating plug formation	1	1	3973	0	8655	-6.75	0.0	1.16	0.41	Svs3
1430	GO:0042723 [7]: thiamin and derivative metabolism	1	1	3973	0	8655	-6.75	0.0	1.16	0.41	Tpk1
1431	GO:0042724 [8]: thiamin and derivative biosynthesis	1	1	3973	0	8655	-6.75	0.0	1.16	0.41	Tpk1
1432	GO:0042726 [7]: riboflavin and derivative metabolism	1	1	3973	0	8655	-6.75	0.0	1.16	0.41	Rfk
1433	GO:0042727 [8]: riboflavin and derivative biosynthesis	1	1	3973	0	8655	-6.75	0.0	1.16	0.41	Rfk
1434	GO:0042745 [5]: circadian sleep/wake cycle	1	1	3973	0	8655	-6.75	0.0	1.16	0.41	Npas2
1435	GO:0042787 [10]: protein ubiquitination during ubiquitin-dependent protein catabolism	1	1	3973	0	8655	-6.75	0.0	1.16	0.41	Lnx1
1436	GO:0042790 [9]: transcription of nuclear rRNA large Pol I transcript	1	1	3973	0	8655	-6.75	0.0	1.16	0.41	Tcof1
1437	GO:0042989 [6]: sequestering of actin monomers	1	1	3973	0	8655	-6.75	0.0	1.16	0.41	Pfn1
1438	GO:0042994 [7]: cytoplasmic sequestering of transcription factor	1	1	3973	0	8655	-6.75	0.0	1.16	0.41	Tacc3
1439	GO:0043001 [8]: Golgi to plasma membrane protein transport	1	1	3973	0	8655	-6.75	0.0	1.16	0.41	Blzf1
1440	GO:0045004 [7]: DNA replication proofreading	1	1	3973	0	8655	-6.75	0.0	1.16	0.41	Pold1
1441	GO:0045046 [7]: peroxisome membrane protein import	1	1	3973	0	8655	-6.75	0.0	1.16	0.41	Pex26
1442	GO:0045062 [6]: extrathymic T-cell selection	1	1	3973	0	8655	-6.75	0.0	1.16	0.41	Il15
1443	GO:0045074 [8]: regulation of interleukin-10 biosynthesis	1	1	3973	0	8655	-6.75	0.0	1.16	0.41	Fcer1g
1444	GO:0045077 [9]: negative regulation of interferon-gamma biosynthesis	1	1	3973	0	8655	-6.75	0.0	1.16	0.41	B7h3
1445	GO:0045082 [9]: positive regulation of interleukin-10 biosynthesis	1	1	3973	0	8655	-6.75	0.0	1.16	0.41	Fcer1g
1446	GO:0045085 [9]: negative regulation of interleukin-2 biosynthesis	1	1	3973	0	8655	-6.75	0.0	1.16	0.41	B7h3
1447	GO:0045136 [4]: development of secondary sexual characteristics	1	1	3973	0	8655	-6.75	0.0	1.16	0.41	B4galt1
1448	GO:0045210 [8]: FasL biosynthesis	1	1	3973	0	8655	-6.75	0.0	1.16	0.41	Phlda1
1449	GO:0045217 [7]: intercellular junction maintenance	1	1	3973	0	8655	-6.75	0.0	1.16	0.41	Mpz
1450	GO:0045297 [5]: post-mating behavior	1	1	3973	0	8655	-6.75	0.0	1.16	0.41	Svs3
1451	GO:0045347 [8]: negative regulation of MHC class II biosynthesis	1	1	3973	0	8655	-6.75	0.0	1.16	0.41	Nfx1
1452	GO:0045409 [9]: negative regulation of interleukin-6 biosynthesis	1	1	3973	0	8655	-6.75	0.0	1.16	0.41	Inpp5d
1453	GO:0045429 [7]: positive regulation of nitric oxide biosynthesis	1	1	3973	0	8655	-6.75	0.0	1.16	0.41	Ptx3
1454	GO:0045475 [4]: locomotor rhythm	1	1	3973	0	8655	-6.75	0.0	1.16	0.41	Npas2
1455	GO:0045581 [7]: negative regulation of T-cell differentiation	1	1	3973	0	8655	-6.75	0.0	1.16	0.41	Ii
1456	GO:0045658 [7]: regulation of neutrophil differentiation	1	1	3973	0	8655	-6.75	0.0	1.16	0.41	Inpp5d
1457	GO:0045659 [8]: negative regulation of neutrophil differentiation	1	1	3973	0	8655	-6.75	0.0	1.16	0.41	Inpp5d
1458	GO:0045685 [5]: regulation of glial cell differentiation	1	1	3973	0	8655	-6.75	0.0	1.16	0.41	Nf1
1459	GO:0045787 [7]: positive regulation of cell cycle	1	1	3973	0	8655	-6.75	0.0	1.16	0.41	Nusap1
1460	GO:0045836 [10]: positive regulation of meiosis	1	1	3973	0	8655	-6.75	0.0	1.16	0.41	Dazl
1461	GO:0045839 [8]: negative regulation of mitosis	1	1	3973	0	8655	-6.75	0.0	1.16	0.41	Mad2l1
1462	GO:0045840 [8]: positive regulation of mitosis	1	1	3973	0	8655	-6.75	0.0	1.16	0.41	Nusap1
1463	GO:0045841 [9]: negative regulation of mitotic metaphase/anaphase transition	1	1	3973	0	8655	-6.75	0.0	1.16	0.41	Mad2l1
1464	GO:0045845 [6]: regulation of natural killer cell activity	1	1	3973	0	8655	-6.75	0.0	1.16	0.41	H2-Bl
1465	GO:0045851 [10]: pH reduction	1	1	3973	0	8655	-6.75	0.0	1.16	0.41	Atp6v0c
1466	GO:0045900 [9]: negative regulation of translational elongation	1	1	3973	0	8655	-6.75	0.0	1.16	0.41	Srp9
1467	GO:0046038 [10]: GMP catabolism	1	1	3973	0	8655	-6.75	0.0	1.16	0.41	Gmpr2
1468	GO:0046070 [10]: dGTP metabolism	1	1	3973	0	8655	-6.75	0.0	1.16	0.41	Nudt1
1469	GO:0046203 [9]: spermidine catabolism	1	1	3973	0	8655	-6.75	0.0	1.16	0.41	Dhps
1470	GO:0046329 [6]: negative regulation of JNK cascade	1	1	3973	0	8655	-6.75	0.0	1.16	0.41	Cdc42se1
1471	GO:0046330 [6]: positive regulation of JNK cascade	1	1	3973	0	8655	-6.75	0.0	1.16	0.41	Dusp22
1472	GO:0046351 [7]: disaccharide biosynthesis	1	1	3973	0	8655	-6.75	0.0	1.16	0.41	Lalba
1473	GO:0046380 [8]: N-acetylneuraminate biosynthesis	1	1	3973	0	8655	-6.75	0.0	1.16	0.41	Cmas
1474	GO:0046498 [7]: S-adenosylhomocysteine metabolism	1	1	3973	0	8655	-6.75	0.0	1.16	0.41	Ahcy
1475	GO:0046500 [6]: S-adenosylmethionine metabolism	1	1	3973	0	8655	-6.75	0.0	1.16	0.41	Mat2a
1476	GO:0046541 [4]: saliva secretion	1	1	3973	0	8655	-6.75	0.0	1.16	0.41	Tac4
1477	GO:0046633 [7]: alpha-beta T-cell proliferation	1	1	3973	0	8655	-6.75	0.0	1.16	0.41	Dock2
1478	GO:0046655 [7]: folic acid metabolism	1	1	3973	0	8655	-6.75	0.0	1.16	0.41	Folr1
1479	GO:0046831 [7]: regulation of RNA-nucleus export	1	1	3973	0	8655	-6.75	0.0	1.16	0.41	Khdrbs1
1480	GO:0046838 [6]: phosphorylated carbohydrate dephosphorylation	1	1	3973	0	8655	-6.75	0.0	1.16	0.41	Inpp5a
1481	GO:0046855 [7]: inositol phosphate dephosphorylation	1	1	3973	0	8655	-6.75	0.0	1.16	0.41	Inpp5a
1482	GO:0046877 [5]: regulation of saliva secretion	1	1	3973	0	8655	-6.75	0.0	1.16	0.41	Tac4
1483	GO:0046878 [6]: positive regulation of saliva secretion	1	1	3973	0	8655	-6.75	0.0	1.16	0.41	Tac4
1484	GO:0046883 [5]: regulation of hormone secretion	1	1	3973	0	8655	-6.75	0.0	1.16	0.41	Ensa
1485	GO:0048004 [7]: antigen presentation, endogenous peptide antigen	1	1	3973	0	8655	-6.75	0.0	1.16	0.41	H2-Q1
1486	GO:0048017 [8]: inositol lipid-mediated signaling	1	1	3973	0	8655	-6.75	0.0	1.16	0.41	Centa2
1487	GO:0048146 [7]: positive regulation of fibroblast proliferation	1	1	3973	0	8655	-6.75	0.0	1.16	0.41	Sphk1
1488	GO:0048170 [6]: positive regulation of long-term neuronal synaptic plasticity	1	1	3973	0	8655	-6.75	0.0	1.16	0.41	Ephb2
1489	GO:0048247 [7]: lymphocyte chemotaxis	1	1	3973	0	8655	-6.75	0.0	1.16	0.41	Dock2
1490	GO:0048512 [4]: circadian behavior	1	1	3973	0	8655	-6.75	0.0	1.16	0.41	Npas2
1491	GO:0050428 [10]: 3'-phosphoadenosine 5'-phosphosulfate biosynthesis	1	1	3973	0	8655	-6.75	0.0	1.16	0.41	Papss1
1492	GO:0050651 [8]: dermatan sulfate proteoglycan biosynthesis	1	1	3973	0	8655	-6.75	0.0	1.16	0.41	D4st1
1493	GO:0050655 [7]: dermatan sulfate proteoglycan metabolism	1	1	3973	0	8655	-6.75	0.0	1.16	0.41	D4st1
1494	GO:0050691 [8]: regulation of antiviral response by host	1	1	3973	0	8655	-6.75	0.0	1.16	0.41	Il15
1495	GO:0050796 [6]: regulation of insulin secretion	1	1	3973	0	8655	-6.75	0.0	1.16	0.41	Ensa
1496	GO:0050983 [10]: spermidine catabolism to deoxyhypusine, using deoxyhypusine synthase	1	1	3973	0	8655	-6.75	0.0	1.16	0.41	Dhps
1497	GO:0051147 [5]: regulation of muscle cell differentiation	1	1	3973	0	8655	-6.75	0.0	1.16	0.41	Ezh2
1498	GO:0051148 [6]: negative regulation of muscle cell differentiation	1	1	3973	0	8655	-6.75	0.0	1.16	0.41	Ezh2
1499	GO:0051153 [6]: regulation of striated muscle cell differentiation	1	1	3973	0	8655	-6.75	0.0	1.16	0.41	Ezh2
1500	GO:0051154 [7]: negative regulation of striated muscle cell differentiation	1	1	3973	0	8655	-6.75	0.0	1.16	0.41	Ezh2
1501	GO:0051177 [9]: meiotic sister chromatid cohesion	1	1	3973	0	8655	-6.75	0.0	1.16	0.41	Stag3
1502	GO:0051220 [6]: cytoplasmic sequestering of protein	1	1	3973	0	8655	-6.75	0.0	1.16	0.41	Tacc3
1503	GO:0051223 [6]: regulation of protein transport	1	1	3973	0	8655	-6.75	0.0	1.16	0.41	Tacc3
1504	GO:0051224 [7]: negative regulation of protein transport	1	1	3973	0	8655	-6.75	0.0	1.16	0.41	Tacc3
1505	GO:0051261 [7]: protein depolymerization	1	1	3973	0	8655	-6.75	0.0	1.16	0.41	Stmn1
1506	GO:0000042 [8]: protein-Golgi targeting	1	1	3973	0	8655	-6.75	0.0	1.16	0.41	Pacs1
1507	GO:0000084 [7]: S phase of mitotic cell cycle	1	1	3973	0	8655	-6.75	0.0	1.16	0.41	Anp32b
1508	GO:0000105 [9]: histidine biosynthesis	1	1	3973	0	8655	-6.75	0.0	1.16	0.41	Mthfd1
1509	GO:0000147 [9]: actin cortical patch assembly	1	1	3973	0	8655	-6.75	0.0	1.16	0.41	Coro1c
1510	GO:0000244 [10]: assembly of spliceosomal tri-snRNP	1	1	3973	0	8655	-6.75	0.0	1.16	0.41	Prpf31
1511	GO:0000255 [6]: allantoin metabolism	1	1	3973	0	8655	-6.75	0.0	1.16	0.41	Allc
1512	GO:0000281 [6]: cytokinesis after mitosis	1	1	3973	0	8655	-6.75	0.0	1.16	0.41	Nusap1
1513	GO:0000289 [9]: poly(A) tail shortening	1	1	3973	0	8655	-6.75	0.0	1.16	0.41	Usp52
1514	GO:0000291 [8]: mRNA catabolism, exonucleolytic	1	1	3973	0	8655	-6.75	0.0	1.16	0.41	Usp52
1515	GO:0000294 [8]: mRNA catabolism, endonucleolytic cleavage-dependent decay	1	1	3973	0	8655	-6.75	0.0	1.16	0.41	Usp52
1516	GO:0000301 [7]: retrograde transport, vesicle recycling within Golgi	1	1	3973	0	8655	-6.75	0.0	1.16	0.41	Pacs1
1517	GO:0000351 [10]: assembly of spliceosomal tri-snRNP U4/U6.U5	1	1	3973	0	8655	-6.75	0.0	1.16	0.41	Prpf31
1518	GO:0000387 [9]: spliceosomal snRNP biogenesis	1	1	3973	0	8655	-6.75	0.0	1.16	0.41	Prpf31
1519	GO:0001510 [7]: RNA methylation	1	1	3973	0	8655	-6.75	0.0	1.16	0.41	Mettl3
1520	GO:0001553 [5]: luteinization	1	1	3973	0	8655	-6.75	0.0	1.16	0.41	Nr5a1
1521	GO:0001560 [5]: regulation of cell growth by extracellular stimulus	1	1	3973	0	8655	-6.75	0.0	1.16	0.41	Myocd
1522	GO:0001766 [7]: lipid raft polarization	1	1	3973	0	8655	-6.75	0.0	1.16	0.41	Dock2
1523	GO:0001767 [7]: establishment of lymphocyte polarity	1	1	3973	0	8655	-6.75	0.0	1.16	0.41	Dock2
1524	GO:0001768 [8]: establishment of T-cell polarity	1	1	3973	0	8655	-6.75	0.0	1.16	0.41	Dock2
1525	GO:0001771 [6]: formation of immunological synapse	1	1	3973	0	8655	-6.75	0.0	1.16	0.41	Dock2
1526	GO:0001866 [7]: NK T-cell proliferation	1	1	3973	0	8655	-6.75	0.0	1.16	0.41	Il15
1527	GO:0005980 [9]: glycogen catabolism	1	1	3973	0	8655	-6.75	0.0	1.16	0.41	Gaa
1528	GO:0005988 [8]: lactose metabolism	1	1	3973	0	8655	-6.75	0.0	1.16	0.41	Lalba
1529	GO:0005989 [8]: lactose biosynthesis	1	1	3973	0	8655	-6.75	0.0	1.16	0.41	Lalba
1530	GO:0005991 [8]: trehalose metabolism	1	1	3973	0	8655	-6.75	0.0	1.16	0.41	Treh
1531	GO:0005997 [8]: xylulose metabolism	1	1	3973	0	8655	-6.75	0.0	1.16	0.41	Dcxr
1532	GO:0006014 [8]: D-ribose metabolism	1	1	3973	0	8655	-6.75	0.0	1.16	0.41	Rbks
1533	GO:0006021 [9]: myo-inositol biosynthesis	1	1	3973	0	8655	-6.75	0.0	1.16	0.41	Isyna1
1534	GO:0006055 [8]: CMP-N-acetylneuraminate biosynthesis	1	1	3973	0	8655	-6.75	0.0	1.16	0.41	Cmas
1535	GO:0006127 [7]: glycerophosphate shuttle	1	1	3973	0	8655	-6.75	0.0	1.16	0.41	Slc37a2
1536	GO:0006203 [10]: dGTP catabolism	1	1	3973	0	8655	-6.75	0.0	1.16	0.41	Nudt1
1537	GO:0006278 [7]: RNA-dependent DNA replication	1	1	3973	0	8655	-6.75	0.0	1.16	0.41	Tert
1538	GO:0006307 [7]: DNA dealkylation	1	1	3973	0	8655	-6.75	0.0	1.16	0.41	Mgmt
1539	GO:0006359 [8]: regulation of transcription from Pol III promoter	1	1	3973	0	8655	-6.75	0.0	1.16	0.41	Zfp143
1540	GO:0006438 [9]: valyl-tRNA aminoacylation	1	1	3973	0	8655	-6.75	0.0	1.16	0.41	Vars2
1541	GO:0006448 [8]: regulation of translational elongation	1	1	3973	0	8655	-6.75	0.0	1.16	0.41	Srp9
1542	GO:0006510 [9]: ATP-dependent proteolysis	1	1	3973	0	8655	-6.75	0.0	1.16	0.41	1300002A08Rik
1543	GO:0006535 [9]: cysteine biosynthesis from serine	1	1	3973	0	8655	-6.75	0.0	1.16	0.41	Cbs
1544	GO:0006556 [6]: S-adenosylmethionine biosynthesis	1	1	3973	0	8655	-6.75	0.0	1.16	0.41	Mat2a
1545	GO:0006653 [10]: lecithin metabolism	1	1	3973	0	8655	-6.75	0.0	1.16	0.41	Lrat
1546	GO:0006667 [9]: sphinganine metabolism	1	1	3973	0	8655	-6.75	0.0	1.16	0.41	Sgpp1
1547	GO:0006668 [10]: sphinganine-1-phosphate metabolism	1	1	3973	0	8655	-6.75	0.0	1.16	0.41	Sgpp1
1548	GO:0006682 [10]: galactosylceramide biosynthesis	1	1	3973	0	8655	-6.75	0.0	1.16	0.41	Gal3st1
1549	GO:0006706 [7]: steroid catabolism	1	1	3973	0	8655	-6.75	0.0	1.16	0.41	Cyp39a1
1550	GO:0006707 [8]: cholesterol catabolism	1	1	3973	0	8655	-6.75	0.0	1.16	0.41	Cyp39a1
1551	GO:0006771 [8]: riboflavin metabolism	1	1	3973	0	8655	-6.75	0.0	1.16	0.41	Rfk
1552	GO:0006772 [8]: thiamin metabolism	1	1	3973	0	8655	-6.75	0.0	1.16	0.41	Tpk1
1553	GO:0006844 [6]: acyl carnitine transport	1	1	3973	0	8655	-6.75	0.0	1.16	0.41	Slc25a29
1554	GO:0006903 [6]: vesicle targeting	1	1	3973	0	8655	-6.75	0.0	1.16	0.41	Snap23
1555	GO:0007019 [8]: microtubule depolymerization	1	1	3973	0	8655	-6.75	0.0	1.16	0.41	Stmn1
1556	GO:0007024 [9]: alpha-tubulin folding	1	1	3973	0	8655	-6.75	0.0	1.16	0.41	Tbce
1557	GO:0007025 [9]: beta-tubulin folding	1	1	3973	0	8655	-6.75	0.0	1.16	0.41	Rp2h
1558	GO:0007035 [7]: vacuolar acidification	1	1	3973	0	8655	-6.75	0.0	1.16	0.41	Atp6v0c
1559	GO:0007042 [8]: lysosomal lumen acidification	1	1	3973	0	8655	-6.75	0.0	1.16	0.41	Atp6v0c
1560	GO:0007060 [9]: male meiosis chromosome segregation	1	1	3973	0	8655	-6.75	0.0	1.16	0.41	Mlh1
1561	GO:0007065 [10]: male meiosis sister chromatid cohesion	1	1	3973	0	8655	-6.75	0.0	1.16	0.41	Stag3
1562	GO:0007066 [10]: female meiosis sister chromatid cohesion	1	1	3973	0	8655	-6.75	0.0	1.16	0.41	Stag3
1563	GO:0007135 [9]: meiosis II	1	1	3973	0	8655	-6.75	0.0	1.16	0.41	Msh5
1564	GO:0007136 [10]: meiotic prophase II	1	1	3973	0	8655	-6.75	0.0	1.16	0.41	Msh5
1565	GO:0007176 [5]: regulation of epidermal growth factor receptor activity	1	1	3973	0	8655	-6.75	0.0	1.16	0.41	Nck2
1566	GO:0007207 [8]: muscarinic acetylcholine receptor, phospholipase C activating pathway	1	1	3973	0	8655	-6.75	0.0	1.16	0.41	Chrm3
1567	GO:0007208 [8]: serotonin receptor, phospholipase C activating pathway	1	1	3973	0	8655	-6.75	0.0	1.16	0.41	Htr2b
1568	GO:0007387 [5]: anterior compartment specification	1	1	3973	0	8655	-6.75	0.0	1.16	0.41	Pbx3
1569	GO:0007388 [5]: posterior compartment specification	1	1	3973	0	8655	-6.75	0.0	1.16	0.41	Pbx3
1570	GO:0007403 [6]: glial cell fate determination	1	1	3973	0	8655	-6.75	0.0	1.16	0.41	Ntf3
1571	GO:0007497 [6]: posterior midgut development	1	1	3973	0	8655	-6.75	0.0	1.16	0.41	Ednrb
1572	GO:0007499 [4]: ectoderm and mesoderm interaction	1	1	3973	0	8655	-6.75	0.0	1.16	0.41	Trp63
1573	GO:0007522 [6]: visceral muscle development	1	1	3973	0	8655	-6.75	0.0	1.16	0.41	Myh6
1574	GO:0008054 [7]: cyclin catabolism	1	1	3973	0	8655	-6.75	0.0	1.16	0.41	Ube2c
1575	GO:0008210 [6]: estrogen metabolism	1	1	3973	0	8655	-6.75	0.0	1.16	0.41	H2-Ke6
1576	GO:0008300 [7]: isoprenoid catabolism	1	1	3973	0	8655	-6.75	0.0	1.16	0.41	Amacr
1577	GO:0009051 [9]: pentose-phosphate shunt, oxidative branch	1	1	3973	0	8655	-6.75	0.0	1.16	0.41	Pgd
1578	GO:0009076 [8]: histidine family amino acid biosynthesis	1	1	3973	0	8655	-6.75	0.0	1.16	0.41	Mthfd1
1579	GO:0009088 [8]: threonine biosynthesis	1	1	3973	0	8655	-6.75	0.0	1.16	0.41	BC051244
1580	GO:0009113 [7]: purine base biosynthesis	1	1	3973	0	8655	-6.75	0.0	1.16	0.41	Gart
1581	GO:0009125 [7]: nucleoside monophosphate catabolism	1	1	3973	0	8655	-6.75	0.0	1.16	0.41	Gmpr2
1582	GO:0009128 [8]: purine nucleoside monophosphate catabolism	1	1	3973	0	8655	-6.75	0.0	1.16	0.41	Gmpr2
1583	GO:0009136 [8]: purine nucleoside diphosphate biosynthesis	1	1	3973	0	8655	-6.75	0.0	1.16	0.41	Papss1
1584	GO:0009158 [8]: ribonucleoside monophosphate catabolism	1	1	3973	0	8655	-6.75	0.0	1.16	0.41	Gmpr2
1585	GO:0009169 [9]: purine ribonucleoside monophosphate catabolism	1	1	3973	0	8655	-6.75	0.0	1.16	0.41	Gmpr2
1586	GO:0009180 [9]: purine ribonucleoside diphosphate biosynthesis	1	1	3973	0	8655	-6.75	0.0	1.16	0.41	Papss1
1587	GO:0009188 [8]: ribonucleoside diphosphate biosynthesis	1	1	3973	0	8655	-6.75	0.0	1.16	0.41	Papss1
1588	GO:0009229 [8]: thiamin diphosphate biosynthesis	1	1	3973	0	8655	-6.75	0.0	1.16	0.41	Tpk1
1589	GO:0009231 [8]: riboflavin biosynthesis	1	1	3973	0	8655	-6.75	0.0	1.16	0.41	Rfk
1590	GO:0009251 [8]: glucan catabolism	1	1	3973	0	8655	-6.75	0.0	1.16	0.41	Gaa
1591	GO:0009267 [5]: cellular response to starvation	1	1	3973	0	8655	-6.75	0.0	1.16	0.41	Foxa3
1592	GO:0009307 [7]: DNA restriction	1	1	3973	0	8655	-6.75	0.0	1.16	0.41	Rent1
1593	GO:0009404 [5]: toxin metabolism	1	1	3973	0	8655	-6.75	0.0	1.16	0.41	Drpla
1594	GO:0015988 [7]: energy coupled proton transport, against electrochemical gradient	2	2	3972	5	8650	-6.76	0.0	0.36	0.18	Atp6v0a4 Atp6v0b
1595	GO:0042130 [8]: negative regulation of T-cell proliferation	2	2	3972	5	8650	-6.76	0.0	0.36	0.18	B7h3 Pdcd1lg2
1596	GO:0042430 [6]: indole and derivative metabolism	2	2	3972	5	8650	-6.76	0.0	0.36	0.18	Kynu Tdo2
1597	GO:0042434 [7]: indole derivative metabolism	2	2	3972	5	8650	-6.76	0.0	0.36	0.18	Kynu Tdo2
1598	GO:0042692 [4]: muscle cell differentiation	2	2	3972	5	8650	-6.76	0.0	0.36	0.18	Ezh2 Myocd
1599	GO:0045445 [4]: myoblast differentiation	2	2	3972	5	8650	-6.76	0.0	0.36	0.18	Barx2 Myocd
1600	GO:0045638 [6]: negative regulation of myeloid blood cell differentiation	2	2	3972	5	8650	-6.76	0.0	0.36	0.18	Clec2g Inpp5d
1601	GO:0046466 [7]: membrane lipid catabolism	2	2	3972	5	8650	-6.76	0.0	0.36	0.18	Asah3 Pla2g1b
1602	GO:0050869 [8]: negative regulation of B-cell activation	2	2	3972	5	8650	-6.76	0.0	0.36	0.18	Inpp5d Tnfrsf13b
1603	GO:0000079 [5]: regulation of cyclin dependent protein kinase activity	2	2	3972	5	8650	-6.76	0.0	0.36	0.18	Ccnt2 Sfn
1604	GO:0001910 [7]: regulation of immune cell mediated cytotoxicity	2	2	3972	5	8650	-6.76	0.0	0.36	0.18	H2-Bl Klrb1b
1605	GO:0006586 [7]: indolalkylamine metabolism	2	2	3972	5	8650	-6.76	0.0	0.36	0.18	Kynu Tdo2
1606	GO:0009127 [8]: purine nucleoside monophosphate biosynthesis	2	2	3972	5	8650	-6.76	0.0	0.36	0.18	Ada Gart
1607	GO:0009168 [9]: purine ribonucleoside monophosphate biosynthesis	2	2	3972	5	8650	-6.76	0.0	0.36	0.18	Ada Gart
1608	GO:0009954 [4]: proximal/distal pattern formation	2	2	3972	3	8652	-6.77	0.0	0.69	0.28	Aldh1a2 Grem1
1609	GO:0015918 [6]: sterol transport	2	2	3972	3	8652	-6.77	0.0	0.69	0.28	Abca1 Abcg1
1610	GO:0030301 [7]: cholesterol transport	2	2	3972	3	8652	-6.77	0.0	0.69	0.28	Abca1 Abcg1
1611	GO:0030335 [7]: positive regulation of cell migration	2	2	3972	3	8652	-6.77	0.0	0.69	0.28	Arhgap8 Gp38
1612	GO:0035112 [4]: genitalia morphogenesis	2	2	3972	3	8652	-6.77	0.0	0.69	0.28	Ror2 Srd5a2
1613	GO:0042267 [7]: natural killer cell mediated cytotoxicity	2	2	3972	3	8652	-6.77	0.0	0.69	0.28	H2-Bl Klrb1b
1614	GO:0042269 [8]: regulation of natural killer cell mediated cytotoxicity	2	2	3972	3	8652	-6.77	0.0	0.69	0.28	H2-Bl Klrb1b
1615	GO:0042278 [7]: purine nucleoside metabolism	2	2	3972	3	8652	-6.77	0.0	0.69	0.28	Qtrt1 Qtrtd1
1616	GO:0042375 [6]: quinone cofactor metabolism	2	2	3972	3	8652	-6.77	0.0	0.69	0.28	Coq3 Vkorc1
1617	GO:0042573 [6]: retinoic acid metabolism	2	2	3972	3	8652	-6.77	0.0	0.69	0.28	Aldh1a2 Cyp26a1
1618	GO:0045408 [8]: regulation of interleukin-6 biosynthesis	2	2	3972	3	8652	-6.77	0.0	0.69	0.28	Cebpb Inpp5d
1619	GO:0045656 [7]: negative regulation of monocyte differentiation	2	2	3972	3	8652	-6.77	0.0	0.69	0.28	Clec2g Inpp5d
1620	GO:0045667 [5]: regulation of osteoblast differentiation	2	2	3972	3	8652	-6.77	0.0	0.69	0.28	B7h3 Wnt7b
1621	GO:0046128 [8]: purine ribonucleoside metabolism	2	2	3972	3	8652	-6.77	0.0	0.69	0.28	Qtrt1 Qtrtd1
1622	GO:0046839 [7]: phospholipid dephosphorylation	2	2	3972	3	8652	-6.77	0.0	0.69	0.28	Mtmr2 Mtmr3
1623	GO:0048005 [7]: antigen presentation, exogenous peptide antigen	2	2	3972	3	8652	-6.77	0.0	0.69	0.28	H2-DMa H2-Eb1
1624	GO:0048167 [5]: regulation of synaptic plasticity	2	2	3972	3	8652	-6.77	0.0	0.69	0.28	Ephb2 Rasgrf1
1625	GO:0050818 [4]: regulation of coagulation	2	2	3972	3	8652	-6.77	0.0	0.69	0.28	Klkb1 Plg
1626	GO:0050819 [5]: negative regulation of coagulation	2	2	3972	3	8652	-6.77	0.0	0.69	0.28	Klkb1 Plg
1627	GO:0051272 [6]: positive regulation of cell motility	2	2	3972	3	8652	-6.77	0.0	0.69	0.28	Arhgap8 Gp38
1628	GO:0006012 [8]: galactose metabolism	2	2	3972	3	8652	-6.77	0.0	0.69	0.28	B4galt1 Galt
1629	GO:0006090 [7]: pyruvate metabolism	2	2	3972	3	8652	-6.77	0.0	0.69	0.28	Me2 Pdk2
1630	GO:0006515 [9]: misfolded or incompletely synthesized protein catabolism	2	2	3972	3	8652	-6.77	0.0	0.69	0.28	Edem1 Man1b1
1631	GO:0006534 [7]: cysteine metabolism	2	2	3972	3	8652	-6.77	0.0	0.69	0.28	Cbs Csad
1632	GO:0006544 [8]: glycine metabolism	2	2	3972	3	8652	-6.77	0.0	0.69	0.28	Sardh Shmt1
1633	GO:0006547 [8]: histidine metabolism	2	2	3972	3	8652	-6.77	0.0	0.69	0.28	Hal Mthfd1
1634	GO:0007021 [8]: tubulin folding	2	2	3972	3	8652	-6.77	0.0	0.69	0.28	Rp2h Tbce
1635	GO:0007034 [6]: vacuolar transport	2	2	3972	3	8652	-6.77	0.0	0.69	0.28	Atp6v0c Lyst
1636	GO:0007044 [6]: cell-substrate junction assembly	2	2	3972	3	8652	-6.77	0.0	0.69	0.28	Itga5 Itgb3
1637	GO:0007098 [8]: centrosome cycle	2	2	3972	3	8652	-6.77	0.0	0.69	0.28	Brca1 Kif11
1638	GO:0007566 [3]: embryo implantation	2	2	3972	3	8652	-6.77	0.0	0.69	0.28	Isp1 Ttpa
1639	GO:0009075 [7]: histidine family amino acid metabolism	2	2	3972	3	8652	-6.77	0.0	0.69	0.28	Hal Mthfd1
1640	GO:0009119 [7]: ribonucleoside metabolism	2	2	3972	3	8652	-6.77	0.0	0.69	0.28	Qtrt1 Qtrtd1
1641	GO:0009134 [7]: nucleoside diphosphate catabolism	2	2	3972	3	8652	-6.77	0.0	0.69	0.28	Cant1 Entpd2
1642	GO:0009154 [8]: purine ribonucleotide catabolism	2	2	3972	3	8652	-6.77	0.0	0.69	0.28	Entpd2 Gmpr2
1643	GO:0009200 [8]: deoxyribonucleoside triphosphate metabolism	2	2	3972	3	8652	-6.77	0.0	0.69	0.28	Nudt1 Tyki
1644	GO:0009296 [7]: flagellum biogenesis	2	2	3972	3	8652	-6.77	0.0	0.69	0.28	Bbs2 Neurl
1645	GO:0009312 [7]: oligosaccharide biosynthesis	2	2	3972	3	8652	-6.77	0.0	0.69	0.28	B4galt1 St6galnac1
1646	GO:0009948 [5]: anterior/posterior axis specification	2	2	3972	4	8651	-6.79	0.0	0.49	0.2	Ldb1 Tdgf1
1647	GO:0015991 [8]: ATP hydrolysis coupled proton transport	2	2	3972	4	8651	-6.79	0.0	0.49	0.2	Atp6v0a4 Atp6v0b
1648	GO:0016079 [5]: synaptic vesicle exocytosis	2	2	3972	4	8651	-6.79	0.0	0.49	0.2	Snapap Vamp2
1649	GO:0016525 [8]: negative regulation of angiogenesis	2	2	3972	4	8651	-6.79	0.0	0.49	0.2	Plg Tie1
1650	GO:0017156 [7]: calcium ion-dependent exocytosis	2	2	3972	4	8651	-6.79	0.0	0.49	0.2	Rapgef4 Vamp2
1651	GO:0030044 [7]: actin filament stabilization	2	2	3972	4	8651	-6.79	0.0	0.49	0.2	Dbnl Tmod3
1652	GO:0030048 [8]: actin filament-based movement	2	2	3972	4	8651	-6.79	0.0	0.49	0.2	Myh14 Was
1653	GO:0030199 [5]: collagen fibril organization	2	2	3972	4	8651	-6.79	0.0	0.49	0.2	Agc1 Col11a1
1654	GO:0030851 [5]: granulocyte differentiation	2	2	3972	4	8651	-6.79	0.0	0.49	0.2	Inpp5d Sfpi1
1655	GO:0030889 [8]: negative regulation of B-cell proliferation	2	2	3972	4	8651	-6.79	0.0	0.49	0.2	Inpp5d Tnfrsf13b
1656	GO:0042226 [7]: interleukin-6 biosynthesis	2	2	3972	4	8651	-6.79	0.0	0.49	0.2	Cebpb Inpp5d
1657	GO:0045444 [4]: adipocyte differentiation	2	2	3972	4	8651	-6.79	0.0	0.49	0.2	Cebpa Pparbp
1658	GO:0046323 [9]: glucose import	2	2	3972	4	8651	-6.79	0.0	0.49	0.2	Aspscr1 Prkca
1659	GO:0046324 [6]: regulation of glucose import	2	2	3972	4	8651	-6.79	0.0	0.49	0.2	Aspscr1 Prkca
1660	GO:0046328 [5]: regulation of JNK cascade	2	2	3972	4	8651	-6.79	0.0	0.49	0.2	Cdc42se1 Dusp22
1661	GO:0046488 [10]: phosphatidylinositol metabolism	2	2	3972	4	8651	-6.79	0.0	0.49	0.2	Pip5k1a Pip5k1c
1662	GO:0050768 [5]: negative regulation of neurogenesis	2	2	3972	4	8651	-6.79	0.0	0.49	0.2	Mt3 Ntn1
1663	GO:0050892 [5]: intestinal absorption	2	2	3972	4	8651	-6.79	0.0	0.49	0.2	Pnlip Vdr
1664	GO:0051016 [8]: barbed-end actin filament capping	2	2	3972	4	8651	-6.79	0.0	0.49	0.2	Dbnl Tmod3
1665	GO:0001658 [6]: ureteric bud branching	2	2	3972	4	8651	-6.79	0.0	0.49	0.2	Pbx1 Pgf
1666	GO:0006085 [8]: acetyl-CoA biosynthesis	2	2	3972	4	8651	-6.79	0.0	0.49	0.2	Acas2l Pdk2
1667	GO:0006268 [8]: DNA unwinding	2	2	3972	4	8651	-6.79	0.0	0.49	0.2	Mcm2 Top3a
1668	GO:0006564 [9]: L-serine biosynthesis	2	2	3972	4	8651	-6.79	0.0	0.49	0.2	Ctbp2 Grhpr
1669	GO:0006568 [7]: tryptophan metabolism	2	2	3972	4	8651	-6.79	0.0	0.49	0.2	Kynu Tdo2
1670	GO:0015718 [7]: monocarboxylic acid transport	1	1	3973	4	8651	-6.85	0.0	0.16	0.08	Abcc3
1671	GO:0018149 [8]: peptide cross-linking	1	1	3973	4	8651	-6.85	0.0	0.16	0.08	Epb4.2
1672	GO:0030149 [8]: sphingolipid catabolism	1	1	3973	4	8651	-6.85	0.0	0.16	0.08	Asah3
1673	GO:0030238 [4]: male sex determination	1	1	3973	4	8651	-6.85	0.0	0.16	0.08	Insr
1674	GO:0030299 [6]: cholesterol absorption	1	1	3973	4	8651	-6.85	0.0	0.16	0.08	Pnlip
1675	GO:0042417 [6]: dopamine metabolism	1	1	3973	4	8651	-6.85	0.0	0.16	0.08	Slc6a3
1676	GO:0043112 [7]: receptor metabolism	1	1	3973	4	8651	-6.85	0.0	0.16	0.08	Caml
1677	GO:0044241 [5]: lipid digestion	1	1	3973	4	8651	-6.85	0.0	0.16	0.08	Pnlip
1678	GO:0045084 [9]: positive regulation of interleukin-12 biosynthesis	1	1	3973	4	8651	-6.85	0.0	0.16	0.08	Irf1
1679	GO:0050728 [7]: negative regulation of inflammatory response	1	1	3973	4	8651	-6.85	0.0	0.16	0.08	B7h3
1680	GO:0050918 [7]: positive chemotaxis	1	1	3973	4	8651	-6.85	0.0	0.16	0.08	Prkca
1681	GO:0050920 [7]: regulation of chemotaxis	1	1	3973	4	8651	-6.85	0.0	0.16	0.08	Prkca
1682	GO:0050921 [8]: positive regulation of chemotaxis	1	1	3973	4	8651	-6.85	0.0	0.16	0.08	Prkca
1683	GO:0050926 [8]: regulation of positive chemotaxis	1	1	3973	4	8651	-6.85	0.0	0.16	0.08	Prkca
1684	GO:0050927 [9]: positive regulation of positive chemotaxis	1	1	3973	4	8651	-6.85	0.0	0.16	0.08	Prkca
1685	GO:0050930 [10]: induction of positive chemotaxis	1	1	3973	4	8651	-6.85	0.0	0.16	0.08	Prkca
1686	GO:0001523 [7]: retinoid metabolism	1	1	3973	4	8651	-6.85	0.0	0.16	0.08	Rbp1
1687	GO:0001569 [5]: patterning of blood vessels	1	1	3973	4	8651	-6.85	0.0	0.16	0.08	Pitx2
1688	GO:0001678 [5]: cell glucose homeostasis	1	1	3973	4	8651	-6.85	0.0	0.16	0.08	Foxa3
1689	GO:0006081 [5]: aldehyde metabolism	1	1	3973	4	8651	-6.85	0.0	0.16	0.08	Akr7a5
1690	GO:0006309 [7]: DNA fragmentation during apoptosis	1	1	3973	4	8651	-6.85	0.0	0.16	0.08	Dffa
1691	GO:0006610 [8]: ribosomal protein-nucleus import	1	1	3973	4	8651	-6.85	0.0	0.16	0.08	Ipo4
1692	GO:0006626 [8]: protein-mitochondrial targeting	1	1	3973	4	8651	-6.85	0.0	0.16	0.08	Fxc1
1693	GO:0008216 [8]: spermidine metabolism	1	1	3973	4	8651	-6.85	0.0	0.16	0.08	Dhps
1694	GO:0008543 [8]: fibroblast growth factor receptor signaling pathway	1	1	3973	4	8651	-6.85	0.0	0.16	0.08	Ctgf
1695	GO:0009083 [8]: branched chain family amino acid catabolism	1	1	3973	4	8651	-6.85	0.0	0.16	0.08	Bcat2
1696	GO:0009143 [7]: nucleoside triphosphate catabolism	1	1	3973	4	8651	-6.85	0.0	0.16	0.08	Nudt1
1697	GO:0009263 [7]: deoxyribonucleotide biosynthesis	1	1	3973	4	8651	-6.85	0.0	0.16	0.08	Tyki
1698	GO:0010035 [7]: response to inorganic substance	1	1	3973	3	8652	-7.01	0.0	0.25	0.14	Ars2
1699	GO:0010165 [7]: response to X-ray	1	1	3973	3	8652	-7.01	0.0	0.25	0.14	C6.1A
1700	GO:0015936 [8]: coenzyme A metabolism	1	1	3973	3	8652	-7.01	0.0	0.25	0.14	Coasy
1701	GO:0016032 [2]: viral life cycle	1	1	3973	3	8652	-7.01	0.0	0.25	0.14	Banf1
1702	GO:0016096 [7]: polyisoprenoid metabolism	1	1	3973	3	8652	-7.01	0.0	0.25	0.14	Rpe65
1703	GO:0019720 [7]: Mo-molybdopterin cofactor metabolism	1	1	3973	3	8652	-7.01	0.0	0.25	0.14	Gphn
1704	GO:0019730 [6]: antimicrobial humoral response	1	1	3973	3	8652	-7.01	0.0	0.25	0.14	Gca
1705	GO:0019735 [7]: antimicrobial humoral response (sensu Vertebrata)	1	1	3973	3	8652	-7.01	0.0	0.25	0.14	Gca
1706	GO:0030212 [8]: hyaluronan metabolism	1	1	3973	3	8652	-7.01	0.0	0.25	0.14	Itih1
1707	GO:0030539 [5]: male genitalia morphogenesis	1	1	3973	3	8652	-7.01	0.0	0.25	0.14	Srd5a2
1708	GO:0031069 [4]: hair follicle morphogenesis	1	1	3973	3	8652	-7.01	0.0	0.25	0.14	Foxq1
1709	GO:0035137 [6]: hindlimb morphogenesis	1	1	3973	3	8652	-7.01	0.0	0.25	0.14	Pparbp
1710	GO:0040016 [5]: embryonic cleavage	1	1	3973	3	8652	-7.01	0.0	0.25	0.14	Top2a
1711	GO:0042095 [7]: interferon-gamma biosynthesis	1	1	3973	3	8652	-7.01	0.0	0.25	0.14	B7h3
1712	GO:0042214 [5]: terpene metabolism	1	1	3973	3	8652	-7.01	0.0	0.25	0.14	Rpe65
1713	GO:0042391 [5]: regulation of membrane potential	1	1	3973	3	8652	-7.01	0.0	0.25	0.14	Pres
1714	GO:0042632 [4]: cholesterol homeostasis	1	1	3973	3	8652	-7.01	0.0	0.25	0.14	Nr5a2
1715	GO:0043011 [5]: dendritic cell differentiation	1	1	3973	3	8652	-7.01	0.0	0.25	0.14	Pirb
1716	GO:0045123 [6]: cellular extravasation	1	1	3973	3	8652	-7.01	0.0	0.25	0.14	Itgam
1717	GO:0045342 [7]: MHC class II biosynthesis	1	1	3973	3	8652	-7.01	0.0	0.25	0.14	Nfx1
1718	GO:0045346 [7]: regulation of MHC class II biosynthesis	1	1	3973	3	8652	-7.01	0.0	0.25	0.14	Nfx1
1719	GO:0045446 [4]: endothelial cell differentiation	1	1	3973	3	8652	-7.01	0.0	0.25	0.14	Prox1
1720	GO:0045639 [6]: positive regulation of myeloid blood cell differentiation	1	1	3973	3	8652	-7.01	0.0	0.25	0.14	Inpp5d
1721	GO:0045661 [5]: regulation of myoblast differentiation	1	1	3973	3	8652	-7.01	0.0	0.25	0.14	Myocd
1722	GO:0045745 [6]: positive regulation of G-protein coupled receptor protein signaling pathway	1	1	3973	3	8652	-7.01	0.0	0.25	0.14	Pde6g
1723	GO:0045806 [7]: negative regulation of endocytosis	1	1	3973	3	8652	-7.01	0.0	0.25	0.14	Pacsin1
1724	GO:0046037 [10]: GMP metabolism	1	1	3973	3	8652	-7.01	0.0	0.25	0.14	Gmpr2
1725	GO:0046112 [6]: nucleobase biosynthesis	1	1	3973	3	8652	-7.01	0.0	0.25	0.14	Gart
1726	GO:0046513 [10]: ceramide biosynthesis	1	1	3973	3	8652	-7.01	0.0	0.25	0.14	Gal3st1
1727	GO:0046520 [9]: sphingoid biosynthesis	1	1	3973	3	8652	-7.01	0.0	0.25	0.14	Gal3st1
1728	GO:0048008 [8]: platelet-derived growth factor receptor signaling pathway	1	1	3973	3	8652	-7.01	0.0	0.25	0.14	Pdap1
1729	GO:0048144 [5]: fibroblast proliferation	1	1	3973	3	8652	-7.01	0.0	0.25	0.14	Sphk1
1730	GO:0048145 [6]: regulation of fibroblast proliferation	1	1	3973	3	8652	-7.01	0.0	0.25	0.14	Sphk1
1731	GO:0048488 [7]: synaptic vesicle endocytosis	1	1	3973	3	8652	-7.01	0.0	0.25	0.14	Unc13b
1732	GO:0050771 [6]: negative regulation of axonogenesis	1	1	3973	3	8652	-7.01	0.0	0.25	0.14	Ntn1
1733	GO:0051056 [5]: regulation of small GTPase mediated signal transduction	1	1	3973	3	8652	-7.01	0.0	0.25	0.14	Dock2
1734	GO:0051057 [6]: positive regulation of small GTPase mediated signal transduction	1	1	3973	3	8652	-7.01	0.0	0.25	0.14	Dock2
1735	GO:0051205 [6]: protein insertion into membrane	1	1	3973	3	8652	-7.01	0.0	0.25	0.14	Oxa1l
1736	GO:0000238 [11]: zygotene	1	1	3973	3	8652	-7.01	0.0	0.25	0.14	Msh5
1737	GO:0000270 [7]: peptidoglycan metabolism	1	1	3973	3	8652	-7.01	0.0	0.25	0.14	Pglyrp1
1738	GO:0001773 [6]: dendritic cell activation	1	1	3973	3	8652	-7.01	0.0	0.25	0.14	Pirb
1739	GO:0001778 [7]: plasma membrane repair	1	1	3973	3	8652	-7.01	0.0	0.25	0.14	Syt7
1740	GO:0006108 [7]: malate metabolism	1	1	3973	3	8652	-7.01	0.0	0.25	0.14	Me2
1741	GO:0006476 [8]: protein amino acid deacetylation	1	1	3973	3	8652	-7.01	0.0	0.25	0.14	Hdac6
1742	GO:0006721 [5]: terpenoid metabolism	1	1	3973	3	8652	-7.01	0.0	0.25	0.14	Rpe65
1743	GO:0006777 [8]: Mo-molybdopterin cofactor biosynthesis	1	1	3973	3	8652	-7.01	0.0	0.25	0.14	Gphn
1744	GO:0006882 [8]: zinc ion homeostasis	1	1	3973	3	8652	-7.01	0.0	0.25	0.14	Slc39a4
1745	GO:0006983 [5]: ER-overload response	1	1	3973	3	8652	-7.01	0.0	0.25	0.14	Hspa5
1746	GO:0007094 [9]: mitotic spindle checkpoint	1	1	3973	3	8652	-7.01	0.0	0.25	0.14	Mad2l1
1747	GO:0007129 [12]: synapsis	1	1	3973	3	8652	-7.01	0.0	0.25	0.14	Msh5
1748	GO:0007157 [6]: heterophilic cell adhesion	1	1	3973	3	8652	-7.01	0.0	0.25	0.14	Mcam
1749	GO:0007183 [9]: SMAD protein heteromerization	1	1	3973	3	8652	-7.01	0.0	0.25	0.14	Smad1
1750	GO:0007263 [6]: nitric oxide mediated signal transduction	1	1	3973	3	8652	-7.01	0.0	0.25	0.14	Ddah2
1751	GO:0007340 [7]: acrosome reaction	1	1	3973	3	8652	-7.01	0.0	0.25	0.14	Tnp2
1752	GO:0008340 [4]: determination of adult life span	1	1	3973	3	8652	-7.01	0.0	0.25	0.14	Inpp5d
1753	GO:0008631 [10]: induction of apoptosis by oxidative stress	1	1	3973	3	8652	-7.01	0.0	0.25	0.14	Rnf7
1754	GO:0009146 [8]: purine nucleoside triphosphate catabolism	1	1	3973	3	8652	-7.01	0.0	0.25	0.14	Nudt1
1755	GO:0009219 [8]: pyrimidine deoxyribonucleotide metabolism	1	1	3973	3	8652	-7.01	0.0	0.25	0.14	Tyki
1756	GO:0009221 [8]: pyrimidine deoxyribonucleotide biosynthesis	1	1	3973	3	8652	-7.01	0.0	0.25	0.14	Tyki
1757	GO:0009395 [8]: phospholipid catabolism	1	1	3973	3	8652	-7.01	0.0	0.25	0.14	Pla2g1b
1758	GO:0009624 [6]: response to nematodes	1	1	3973	1	8654	-7.06	0.0	0.63	0.28	Itlna
1759	GO:0015840 [6]: urea transport	1	1	3973	1	8654	-7.06	0.0	0.63	0.28	Slc14a2
1760	GO:0015860 [7]: purine nucleoside transport	1	1	3973	1	8654	-7.06	0.0	0.63	0.28	Slc28a3
1761	GO:0015872 [6]: dopamine transport	1	1	3973	1	8654	-7.06	0.0	0.63	0.28	Slc6a3
1762	GO:0015888 [6]: thiamin transport	1	1	3973	1	8654	-7.06	0.0	0.63	0.28	Slc19a3
1763	GO:0016046 [6]: detection of fungi	1	1	3973	1	8654	-7.06	0.0	0.63	0.28	Clec7a
1764	GO:0016054 [6]: organic acid catabolism	1	1	3973	1	8654	-7.06	0.0	0.63	0.28	Cyp39a1
1765	GO:0016188 [8]: synaptic vesicle maturation	1	1	3973	1	8654	-7.06	0.0	0.63	0.28	Unc13b
1766	GO:0016198 [7]: axon choice point recognition	1	1	3973	1	8654	-7.06	0.0	0.63	0.28	Foxg1
1767	GO:0016441 [4]: posttranscriptional gene silencing	1	1	3973	1	8654	-7.06	0.0	0.63	0.28	Dgcr8
1768	GO:0019047 [4]: provirus integration	1	1	3973	1	8654	-7.06	0.0	0.63	0.28	Banf1
1769	GO:0019374 [8]: galactolipid metabolism	1	1	3973	1	8654	-7.06	0.0	0.63	0.28	Gal3st1
1770	GO:0019448 [9]: L-cysteine catabolism	1	1	3973	1	8654	-7.06	0.0	0.63	0.28	Csad
1771	GO:0019452 [8]: L-cysteine catabolism to taurine	1	1	3973	1	8654	-7.06	0.0	0.63	0.28	Csad
1772	GO:0019530 [7]: taurine metabolism	1	1	3973	1	8654	-7.06	0.0	0.63	0.28	Csad
1773	GO:0019942 [10]: NEDD8 class-dependent protein catabolism	1	1	3973	1	8654	-7.06	0.0	0.63	0.28	Nedd8
1774	GO:0030035 [7]: microspike biogenesis	1	1	3973	1	8654	-7.06	0.0	0.63	0.28	Fgd4
1775	GO:0030069 [3]: lysogeny	1	1	3973	1	8654	-7.06	0.0	0.63	0.28	Banf1
1776	GO:0030223 [6]: neutrophil differentiation	1	1	3973	1	8654	-7.06	0.0	0.63	0.28	Inpp5d
1777	GO:0030239 [7]: myofibril assembly	1	1	3973	1	8654	-7.06	0.0	0.63	0.28	Tcap
1778	GO:0030279 [7]: negative regulation of ossification	1	1	3973	1	8654	-7.06	0.0	0.63	0.28	Enpp1
1779	GO:0030321 [9]: transepithelial chloride transport	1	1	3973	1	8654	-7.06	0.0	0.63	0.28	P2ry6
1780	GO:0030327 [9]: prenylated protein catabolism	1	1	3973	1	8654	-7.06	0.0	0.63	0.28	Zmpste24
1781	GO:0030501 [8]: positive regulation of bone mineralization	1	1	3973	1	8654	-7.06	0.0	0.63	0.28	B7h3
1782	GO:0030503 [5]: regulation of cell redox homeostasis	1	1	3973	1	8654	-7.06	0.0	0.63	0.28	Apex1
1783	GO:0031047 [7]: RNA-mediated gene silencing	1	1	3973	1	8654	-7.06	0.0	0.63	0.28	Dgcr8
1784	GO:0031050 [7]: dsRNA fragmentation	1	1	3973	1	8654	-7.06	0.0	0.63	0.28	Dgcr8
1785	GO:0035117 [8]: embryonic arm morphogenesis	1	1	3973	1	8654	-7.06	0.0	0.63	0.28	Wnt9a
1786	GO:0035140 [7]: arm morphogenesis	1	1	3973	1	8654	-7.06	0.0	0.63	0.28	Wnt9a
1787	GO:0035194 [5]: RNA-mediated posttranscriptional gene silencing	1	1	3973	1	8654	-7.06	0.0	0.63	0.28	Dgcr8
1788	GO:0040009 [5]: regulation of growth rate	1	1	3973	1	8654	-7.06	0.0	0.63	0.28	Wrn
1789	GO:0040012 [4]: regulation of locomotion	1	1	3973	1	8654	-7.06	0.0	0.63	0.28	Chrm1
1790	GO:0042053 [6]: regulation of dopamine metabolism	1	1	3973	1	8654	-7.06	0.0	0.63	0.28	Slc6a3
1791	GO:0042058 [5]: regulation of epidermal growth factor receptor signaling pathway	1	1	3973	1	8654	-7.06	0.0	0.63	0.28	Pde6g
1792	GO:0042069 [5]: regulation of catecholamine metabolism	1	1	3973	1	8654	-7.06	0.0	0.63	0.28	Slc6a3
1793	GO:0042270 [10]: protection from natural killer cell mediated cytotoxicity	1	1	3973	1	8654	-7.06	0.0	0.63	0.28	H2-Bl
1794	GO:0042373 [7]: vitamin K metabolism	1	1	3973	1	8654	-7.06	0.0	0.63	0.28	Vkorc1
1795	GO:0042396 [7]: phosphagen biosynthesis	1	1	3973	1	8654	-7.06	0.0	0.63	0.28	Gatm
1796	GO:0042416 [7]: dopamine biosynthesis	1	1	3973	1	8654	-7.06	0.0	0.63	0.28	Slc6a3
1797	GO:0042481 [6]: regulation of odontogenesis	1	1	3973	1	8654	-7.06	0.0	0.63	0.28	Tnfrsf11b
1798	GO:0042492 [6]: gamma-delta T-cell differentiation	1	1	3973	1	8654	-7.06	0.0	0.63	0.28	Syk
1799	GO:0042554 [7]: superoxide release	1	1	3973	1	8654	-7.06	0.0	0.63	0.28	Nox4
1800	GO:0042992 [9]: negative regulation of transcription factor-nucleus import	1	1	3973	1	8654	-7.06	0.0	0.63	0.28	Tacc3
1801	GO:0045116 [8]: protein neddylation	1	1	3973	1	8654	-7.06	0.0	0.63	0.28	Nedd8
1802	GO:0045124 [6]: regulation of bone resorption	1	1	3973	1	8654	-7.06	0.0	0.63	0.28	Inpp5d
1803	GO:0045143 [9]: homologous chromosome segregation	1	1	3973	1	8654	-7.06	0.0	0.63	0.28	Pttg1
1804	GO:0045176 [6]: apical protein localization	1	1	3973	1	8654	-7.06	0.0	0.63	0.28	Napa
1805	GO:0045214 [8]: sarcomere organization	1	1	3973	1	8654	-7.06	0.0	0.63	0.28	Tcap
1806	GO:0045454 [5]: cell redox homeostasis	1	1	3973	1	8654	-7.06	0.0	0.63	0.28	Apex1
1807	GO:0045494 [8]: photoreceptor maintenance	1	1	3973	1	8654	-7.06	0.0	0.63	0.28	Bbs2
1808	GO:0045586 [7]: regulation of gamma-delta T-cell differentiation	1	1	3973	1	8654	-7.06	0.0	0.63	0.28	Syk
1809	GO:0045588 [8]: positive regulation of gamma-delta T-cell differentiation	1	1	3973	1	8654	-7.06	0.0	0.63	0.28	Syk
1810	GO:0045620 [6]: negative regulation of lymphocyte differentiation	1	1	3973	1	8654	-7.06	0.0	0.63	0.28	Ii
1811	GO:0045666 [6]: positive regulation of neuron differentiation	1	1	3973	1	8654	-7.06	0.0	0.63	0.28	Socs2
1812	GO:0045742 [6]: positive regulation of epidermal growth factor receptor signaling pathway	1	1	3973	1	8654	-7.06	0.0	0.63	0.28	Pde6g
1813	GO:0045778 [7]: positive regulation of ossification	1	1	3973	1	8654	-7.06	0.0	0.63	0.28	B7h3
1814	GO:0045779 [7]: negative regulation of bone resorption	1	1	3973	1	8654	-7.06	0.0	0.63	0.28	Inpp5d
1815	GO:0045921 [7]: positive regulation of exocytosis	1	1	3973	1	8654	-7.06	0.0	0.63	0.28	Cadps2
1816	GO:0045930 [8]: negative regulation of mitotic cell cycle	1	1	3973	1	8654	-7.06	0.0	0.63	0.28	Btg4
1817	GO:0046040 [10]: IMP metabolism	1	1	3973	1	8654	-7.06	0.0	0.63	0.28	Gart
1818	GO:0046072 [10]: dTDP metabolism	1	1	3973	1	8654	-7.06	0.0	0.63	0.28	Tyki
1819	GO:0046395 [7]: carboxylic acid catabolism	1	1	3973	1	8654	-7.06	0.0	0.63	0.28	Cyp39a1
1820	GO:0046439 [8]: L-cysteine metabolism	1	1	3973	1	8654	-7.06	0.0	0.63	0.28	Csad
1821	GO:0046476 [9]: glycosylceramide biosynthesis	1	1	3973	1	8654	-7.06	0.0	0.63	0.28	Gal3st1
1822	GO:0046548 [7]: retinal rod cell development	1	1	3973	1	8654	-7.06	0.0	0.63	0.28	Nrl
1823	GO:0046629 [8]: gamma-delta T-cell activation	1	1	3973	1	8654	-7.06	0.0	0.63	0.28	Syk
1824	GO:0046632 [6]: alpha-beta T-cell differentiation	1	1	3973	1	8654	-7.06	0.0	0.63	0.28	Zap70
1825	GO:0046634 [8]: regulation of alpha-beta T-cell activation	1	1	3973	1	8654	-7.06	0.0	0.63	0.28	Zap70
1826	GO:0046635 [9]: positive regulation of alpha-beta T-cell activation	1	1	3973	1	8654	-7.06	0.0	0.63	0.28	Zap70
1827	GO:0046637 [7]: regulation of alpha-beta T-cell differentiation	1	1	3973	1	8654	-7.06	0.0	0.63	0.28	Zap70
1828	GO:0046638 [8]: positive regulation of alpha-beta T-cell differentiation	1	1	3973	1	8654	-7.06	0.0	0.63	0.28	Zap70
1829	GO:0046643 [8]: regulation of gamma-delta T-cell activation	1	1	3973	1	8654	-7.06	0.0	0.63	0.28	Syk
1830	GO:0046645 [9]: positive regulation of gamma-delta T-cell activation	1	1	3973	1	8654	-7.06	0.0	0.63	0.28	Syk
1831	GO:0046716 [6]: muscle maintenance	1	1	3973	1	8654	-7.06	0.0	0.63	0.28	Plg
1832	GO:0046834 [7]: lipid phosphorylation	1	1	3973	1	8654	-7.06	0.0	0.63	0.28	Mulk
1833	GO:0046852 [6]: positive regulation of bone remodeling	1	1	3973	1	8654	-7.06	0.0	0.63	0.28	B7h3
1834	GO:0047484 [6]: regulation of response to osmotic stress	1	1	3973	1	8654	-7.06	0.0	0.63	0.28	Gypa
1835	GO:0047496 [8]: vesicle transport along microtubule	1	1	3973	1	8654	-7.06	0.0	0.63	0.28	Hap1
1836	GO:0048016 [8]: inositol phosphate-mediated signaling	1	1	3973	1	8654	-7.06	0.0	0.63	0.28	Htr2c
1837	GO:0048169 [7]: regulation of long-term neuronal synaptic plasticity	1	1	3973	1	8654	-7.06	0.0	0.63	0.28	Ephb2
1838	GO:0048284 [6]: organelle fusion	1	1	3973	1	8654	-7.06	0.0	0.63	0.28	Mfn1
1839	GO:0048290 [9]: isotype switching to IgA isotypes	1	1	3973	1	8654	-7.06	0.0	0.63	0.28	Tnfsf13
1840	GO:0048296 [9]: regulation of isotype switching to IgA isotypes	1	1	3973	1	8654	-7.06	0.0	0.63	0.28	Tnfsf13
1841	GO:0048298 [10]: positive regulation of isotype switching to IgA isotypes	1	1	3973	1	8654	-7.06	0.0	0.63	0.28	Tnfsf13
1842	GO:0050663 [5]: cytokine secretion	1	1	3973	1	8654	-7.06	0.0	0.63	0.28	Lcp2
1843	GO:0050688 [7]: regulation of antiviral response	1	1	3973	1	8654	-7.06	0.0	0.63	0.28	Il15
1844	GO:0050714 [6]: positive regulation of protein secretion	1	1	3973	1	8654	-7.06	0.0	0.63	0.28	Kcnn4
1845	GO:0051180 [5]: vitamin transport	1	1	3973	1	8654	-7.06	0.0	0.63	0.28	Slc19a3
1846	GO:0000209 [10]: protein polyubiquitination	1	1	3973	1	8654	-7.06	0.0	0.63	0.28	Hdac6
1847	GO:0000273 [6]: lipoic acid metabolism	1	1	3973	1	8654	-7.06	0.0	0.63	0.28	2610209A20Rik
1848	GO:0000288 [8]: mRNA catabolism, deadenylylation-dependent decay	1	1	3973	1	8654	-7.06	0.0	0.63	0.28	Usp52
1849	GO:0000305 [7]: response to oxygen radicals	1	1	3973	1	8654	-7.06	0.0	0.63	0.28	Txnrd2
1850	GO:0000394 [8]: RNA splicing, via endonucleolytic cleavage and ligation	1	1	3973	1	8654	-7.06	0.0	0.63	0.28	Leng5
1851	GO:0000726 [7]: non-recombinational repair	1	1	3973	1	8654	-7.06	0.0	0.63	0.28	G22p1
1852	GO:0001539 [5]: ciliary or flagellar motility	1	1	3973	1	8654	-7.06	0.0	0.63	0.28	Dnahc5
1853	GO:0001578 [9]: microtubule bundle formation	1	1	3973	1	8654	-7.06	0.0	0.63	0.28	Mtap2
1854	GO:0001779 [5]: natural killer cell differentiation	1	1	3973	1	8654	-7.06	0.0	0.63	0.28	Il11ra1
1855	GO:0001879 [7]: detection of yeast	1	1	3973	1	8654	-7.06	0.0	0.63	0.28	Clec7a
1856	GO:0001881 [5]: receptor recycling	1	1	3973	1	8654	-7.06	0.0	0.63	0.28	Caml
1857	GO:0006104 [7]: succinyl-CoA metabolism	1	1	3973	1	8654	-7.06	0.0	0.63	0.28	Oxct2a
1858	GO:0006188 [10]: IMP biosynthesis	1	1	3973	1	8654	-7.06	0.0	0.63	0.28	Gart
1859	GO:0006189 [11]: 'de novo' IMP biosynthesis	1	1	3973	1	8654	-7.06	0.0	0.63	0.28	Gart
1860	GO:0006233 [10]: dTDP biosynthesis	1	1	3973	1	8654	-7.06	0.0	0.63	0.28	Tyki
1861	GO:0006303 [8]: double-strand break repair via nonhomologous end-joining	1	1	3973	1	8654	-7.06	0.0	0.63	0.28	G22p1
1862	GO:0006356 [8]: regulation of transcription from Pol I promoter	1	1	3973	1	8654	-7.06	0.0	0.63	0.28	Nsbp1
1863	GO:0006361 [9]: transcription initiation from Pol I promoter	1	1	3973	1	8654	-7.06	0.0	0.63	0.28	Ttf1
1864	GO:0006374 [9]: nuclear mRNA splicing via U2-type spliceosome	1	1	3973	1	8654	-7.06	0.0	0.63	0.28	Prpf31
1865	GO:0006383 [8]: transcription from Pol III promoter	1	1	3973	1	8654	-7.06	0.0	0.63	0.28	Zfp143
1866	GO:0006388 [8]: tRNA splicing	1	1	3973	1	8654	-7.06	0.0	0.63	0.28	Leng5
1867	GO:0006436 [9]: tryptophanyl-tRNA aminoacylation	1	1	3973	1	8654	-7.06	0.0	0.63	0.28	Wars
1868	GO:0006437 [9]: tyrosyl-tRNA aminoacylation	1	1	3973	1	8654	-7.06	0.0	0.63	0.28	Yars
1869	GO:0006477 [7]: protein amino acid sulfation	1	1	3973	1	8654	-7.06	0.0	0.63	0.28	Hs3st3b1
1870	GO:0006546 [9]: glycine catabolism	1	1	3973	1	8654	-7.06	0.0	0.63	0.28	Sardh
1871	GO:0006600 [6]: creatine metabolism	1	1	3973	1	8654	-7.06	0.0	0.63	0.28	Gatm
1872	GO:0006601 [7]: creatine biosynthesis	1	1	3973	1	8654	-7.06	0.0	0.63	0.28	Gatm
1873	GO:0006603 [8]: phosphocreatine metabolism	1	1	3973	1	8654	-7.06	0.0	0.63	0.28	Ckm
1874	GO:0006620 [7]: posttranslational protein-membrane targeting	1	1	3973	1	8654	-7.06	0.0	0.63	0.28	Folr1
1875	GO:0006622 [8]: protein-lysosome targeting	1	1	3973	1	8654	-7.06	0.0	0.63	0.28	Ap3b1
1876	GO:0006658 [9]: phosphatidylserine metabolism	1	1	3973	1	8654	-7.06	0.0	0.63	0.28	Ptdss1
1877	GO:0006659 [10]: phosphatidylserine biosynthesis	1	1	3973	1	8654	-7.06	0.0	0.63	0.28	Ptdss1
1878	GO:0006670 [6]: sphingosine metabolism	1	1	3973	1	8654	-7.06	0.0	0.63	0.28	Sgpp1
1879	GO:0006681 [9]: galactosylceramide metabolism	1	1	3973	1	8654	-7.06	0.0	0.63	0.28	Gal3st1
1880	GO:0006702 [7]: androgen biosynthesis	1	1	3973	1	8654	-7.06	0.0	0.63	0.28	Srd5a2
1881	GO:0006788 [6]: heme oxidation	1	1	3973	1	8654	-7.06	0.0	0.63	0.28	Hmox2
1882	GO:0006868 [8]: L-glutamine transport	1	1	3973	1	8654	-7.06	0.0	0.63	0.28	Slc38a3
1883	GO:0006884 [5]: regulation of cell volume	1	1	3973	1	8654	-7.06	0.0	0.63	0.28	Clns1a
1884	GO:0006895 [7]: Golgi to endosome transport	1	1	3973	1	8654	-7.06	0.0	0.63	0.28	Slc30a6
1885	GO:0006906 [4]: vesicle fusion	1	1	3973	1	8654	-7.06	0.0	0.63	0.28	Pldn
1886	GO:0007000 [6]: nucleolus organization and biogenesis	1	1	3973	1	8654	-7.06	0.0	0.63	0.28	Pes1
1887	GO:0007016 [7]: cytoskeletal anchoring	1	1	3973	1	8654	-7.06	0.0	0.63	0.28	Gypa
1888	GO:0007041 [6]: lysosomal transport	1	1	3973	1	8654	-7.06	0.0	0.63	0.28	Lyst
1889	GO:0007100 [9]: mitotic centrosome separation	1	1	3973	1	8654	-7.06	0.0	0.63	0.28	Kif11
1890	GO:0007133 [10]: meiotic anaphase I	1	1	3973	1	8654	-7.06	0.0	0.63	0.28	Pttg1
1891	GO:0007210 [7]: serotonin receptor signaling pathway	1	1	3973	1	8654	-7.06	0.0	0.63	0.28	Htr3b
1892	GO:0007274 [7]: neuromuscular synaptic transmission	1	1	3973	1	8654	-7.06	0.0	0.63	0.28	Ntf3
1893	GO:0007320 [3]: insemination	1	1	3973	1	8654	-7.06	0.0	0.63	0.28	Svs3
1894	GO:0007400 [6]: neuroblast cell fate determination	1	1	3973	1	8654	-7.06	0.0	0.63	0.28	Neurod4
1895	GO:0007494 [5]: midgut development	1	1	3973	1	8654	-7.06	0.0	0.63	0.28	Ednrb
1896	GO:0007527 [7]: adult somatic muscle development	1	1	3973	1	8654	-7.06	0.0	0.63	0.28	Utrn
1897	GO:0007603 [9]: phototransduction, visible light	1	1	3973	1	8654	-7.06	0.0	0.63	0.28	Gnb1
1898	GO:0007616 [5]: long-term memory	1	1	3973	1	8654	-7.06	0.0	0.63	0.28	Chst10
1899	GO:0007617 [4]: mating behavior	1	1	3973	1	8654	-7.06	0.0	0.63	0.28	Svs3
1900	GO:0007622 [3]: rhythmic behavior	1	1	3973	1	8654	-7.06	0.0	0.63	0.28	Npas2
1901	GO:0007638 [3]: mechanosensory behavior	1	1	3973	1	8654	-7.06	0.0	0.63	0.28	Etv1
1902	GO:0008037 [5]: cell recognition	1	1	3973	1	8654	-7.06	0.0	0.63	0.28	Foxg1
1903	GO:0008038 [6]: neuronal cell recognition	1	1	3973	1	8654	-7.06	0.0	0.63	0.28	Foxg1
1904	GO:0008053 [7]: mitochondrial fusion	1	1	3973	1	8654	-7.06	0.0	0.63	0.28	Mfn1
1905	GO:0008105 [5]: asymmetric protein localization	1	1	3973	1	8654	-7.06	0.0	0.63	0.28	Napa
1906	GO:0008228 [8]: opsonization	1	1	3973	1	8654	-7.06	0.0	0.63	0.28	Ptx3
1907	GO:0008298 [5]: intracellular mRNA localization	1	1	3973	1	8654	-7.06	0.0	0.63	0.28	Casc3
1908	GO:0008333 [7]: endosome to lysosome transport	1	1	3973	1	8654	-7.06	0.0	0.63	0.28	Lyst
1909	GO:0008354 [6]: germ cell migration	1	1	3973	1	8654	-7.06	0.0	0.63	0.28	Cxcr4
1910	GO:0008608 [8]: attachment of spindle microtubules to kinetochore	1	1	3973	1	8654	-7.06	0.0	0.63	0.28	Cdca1
1911	GO:0009082 [8]: branched chain family amino acid biosynthesis	1	1	3973	1	8654	-7.06	0.0	0.63	0.28	Bcat2
1912	GO:0009093 [8]: cysteine catabolism	1	1	3973	1	8654	-7.06	0.0	0.63	0.28	Csad
1913	GO:0009105 [7]: lipoic acid biosynthesis	1	1	3973	1	8654	-7.06	0.0	0.63	0.28	2610209A20Rik
1914	GO:0009106 [7]: lipoate metabolism	1	1	3973	1	8654	-7.06	0.0	0.63	0.28	2610209A20Rik
1915	GO:0009107 [8]: lipoate biosynthesis	1	1	3973	1	8654	-7.06	0.0	0.63	0.28	2610209A20Rik
1916	GO:0009138 [8]: pyrimidine nucleoside diphosphate metabolism	1	1	3973	1	8654	-7.06	0.0	0.63	0.28	Tyki
1917	GO:0009139 [8]: pyrimidine nucleoside diphosphate biosynthesis	1	1	3973	1	8654	-7.06	0.0	0.63	0.28	Tyki
1918	GO:0009151 [8]: purine deoxyribonucleotide metabolism	1	1	3973	1	8654	-7.06	0.0	0.63	0.28	Nudt1
1919	GO:0009155 [8]: purine deoxyribonucleotide catabolism	1	1	3973	1	8654	-7.06	0.0	0.63	0.28	Nudt1
1920	GO:0009189 [8]: deoxyribonucleoside diphosphate biosynthesis	1	1	3973	1	8654	-7.06	0.0	0.63	0.28	Tyki
1921	GO:0009196 [9]: pyrimidine deoxyribonucleoside diphosphate metabolism	1	1	3973	1	8654	-7.06	0.0	0.63	0.28	Tyki
1922	GO:0009197 [9]: pyrimidine deoxyribonucleoside diphosphate biosynthesis	1	1	3973	1	8654	-7.06	0.0	0.63	0.28	Tyki
1923	GO:0009204 [8]: deoxyribonucleoside triphosphate catabolism	1	1	3973	1	8654	-7.06	0.0	0.63	0.28	Nudt1
1924	GO:0009215 [9]: purine deoxyribonucleoside triphosphate metabolism	1	1	3973	1	8654	-7.06	0.0	0.63	0.28	Nudt1
1925	GO:0009217 [9]: purine deoxyribonucleoside triphosphate catabolism	1	1	3973	1	8654	-7.06	0.0	0.63	0.28	Nudt1
1926	GO:0009584 [8]: detection of visible light	1	1	3973	2	8653	-7.1	0.0	0.39	0.2	Gnb1
1927	GO:0009595 [5]: detection of biotic stimulus	1	1	3973	2	8653	-7.1	0.0	0.39	0.2	Clec7a
1928	GO:0015802 [7]: basic amino acid transport	1	1	3973	2	8653	-7.1	0.0	0.39	0.2	Slc38a3
1929	GO:0015937 [8]: coenzyme A biosynthesis	1	1	3973	2	8653	-7.1	0.0	0.39	0.2	Coasy
1930	GO:0016236 [5]: macroautophagy	1	1	3973	2	8653	-7.1	0.0	0.39	0.2	Apg5l
1931	GO:0016478 [8]: negative regulation of translation	1	1	3973	2	8653	-7.1	0.0	0.39	0.2	Srp9
1932	GO:0016539 [10]: intein-mediated protein splicing	1	1	3973	2	8653	-7.1	0.0	0.39	0.2	Dhh
1933	GO:0016584 [8]: nucleosome spacing	1	1	3973	2	8653	-7.1	0.0	0.39	0.2	Hist1h1e
1934	GO:0018107 [9]: peptidyl-threonine phosphorylation	1	1	3973	2	8653	-7.1	0.0	0.39	0.2	Pbk
1935	GO:0018210 [9]: peptidyl-threonine modification	1	1	3973	2	8653	-7.1	0.0	0.39	0.2	Pbk
1936	GO:0018410 [8]: peptide or protein carboxyl-terminal blocking	1	1	3973	2	8653	-7.1	0.0	0.39	0.2	Icmt
1937	GO:0019098 [3]: reproductive behavior	1	1	3973	2	8653	-7.1	0.0	0.39	0.2	Svs3
1938	GO:0019344 [8]: cysteine biosynthesis	1	1	3973	2	8653	-7.1	0.0	0.39	0.2	Cbs
1939	GO:0019827 [3]: stem cell maintenance	1	1	3973	2	8653	-7.1	0.0	0.39	0.2	Nodal
1940	GO:0030204 [7]: chondroitin sulfate metabolism	1	1	3973	2	8653	-7.1	0.0	0.39	0.2	D4st1
1941	GO:0030206 [8]: chondroitin sulfate biosynthesis	1	1	3973	2	8653	-7.1	0.0	0.39	0.2	D4st1
1942	GO:0030308 [5]: negative regulation of cell growth	1	1	3973	2	8653	-7.1	0.0	0.39	0.2	Wig1
1943	GO:0030330 [7]: DNA damage response, signal transduction by p53 class mediator	1	1	3973	2	8653	-7.1	0.0	0.39	0.2	Mif
1944	GO:0030517 [7]: negative regulation of axon extension	1	1	3973	2	8653	-7.1	0.0	0.39	0.2	Ntn1
1945	GO:0030902 [8]: hindbrain development	1	1	3973	2	8653	-7.1	0.0	0.39	0.2	Gli2
1946	GO:0030908 [9]: protein splicing	1	1	3973	2	8653	-7.1	0.0	0.39	0.2	Dhh
1947	GO:0035116 [7]: embryonic hindlimb morphogenesis	1	1	3973	2	8653	-7.1	0.0	0.39	0.2	Pparbp
1948	GO:0040011 [4]: locomotion	1	1	3973	2	8653	-7.1	0.0	0.39	0.2	Chrm1
1949	GO:0040023 [6]: nuclear positioning	1	1	3973	2	8653	-7.1	0.0	0.39	0.2	Ntn1
1950	GO:0042055 [6]: neuronal lineage restriction	1	1	3973	2	8653	-7.1	0.0	0.39	0.2	Olig2
1951	GO:0042092 [6]: T-helper 2 type immune response	1	1	3973	2	8653	-7.1	0.0	0.39	0.2	Fcer1g
1952	GO:0042223 [7]: interleukin-3 biosynthesis	1	1	3973	2	8653	-7.1	0.0	0.39	0.2	Syk
1953	GO:0042253 [7]: granulocyte macrophage colony-stimulating factor biosynthesis	1	1	3973	2	8653	-7.1	0.0	0.39	0.2	Syk
1954	GO:0042359 [7]: vitamin D metabolism	1	1	3973	2	8653	-7.1	0.0	0.39	0.2	Gc
1955	GO:0042420 [7]: dopamine catabolism	1	1	3973	2	8653	-7.1	0.0	0.39	0.2	Slc6a3
1956	GO:0042424 [8]: catecholamine catabolism	1	1	3973	2	8653	-7.1	0.0	0.39	0.2	Slc6a3
1957	GO:0042436 [7]: indole derivative catabolism	1	1	3973	2	8653	-7.1	0.0	0.39	0.2	Kynu
1958	GO:0042574 [7]: retinal metabolism	1	1	3973	2	8653	-7.1	0.0	0.39	0.2	Rpe65
1959	GO:0043154 [8]: negative regulation of caspase activation	1	1	3973	2	8653	-7.1	0.0	0.39	0.2	Nr4a1
1960	GO:0043241 [6]: protein complex disassembly	1	1	3973	2	8653	-7.1	0.0	0.39	0.2	Hist1h1e
1961	GO:0043288 [6]: apocarotenoid metabolism	1	1	3973	2	8653	-7.1	0.0	0.39	0.2	Rpe65
1962	GO:0044247 [7]: cellular polysaccharide catabolism	1	1	3973	2	8653	-7.1	0.0	0.39	0.2	Gaa
1963	GO:0045039 [7]: mitochondrial inner membrane protein import	1	1	3973	2	8653	-7.1	0.0	0.39	0.2	Fxc1
1964	GO:0045072 [8]: regulation of interferon-gamma biosynthesis	1	1	3973	2	8653	-7.1	0.0	0.39	0.2	B7h3
1965	GO:0045399 [8]: regulation of interleukin-3 biosynthesis	1	1	3973	2	8653	-7.1	0.0	0.39	0.2	Syk
1966	GO:0045401 [9]: positive regulation of interleukin-3 biosynthesis	1	1	3973	2	8653	-7.1	0.0	0.39	0.2	Syk
1967	GO:0045423 [8]: regulation of granulocyte macrophage colony-stimulating factor biosynthesis	1	1	3973	2	8653	-7.1	0.0	0.39	0.2	Syk
1968	GO:0045425 [9]: positive regulation of granulocyte macrophage colony-stimulating factor biosynthesis	1	1	3973	2	8653	-7.1	0.0	0.39	0.2	Syk
1969	GO:0045428 [6]: regulation of nitric oxide biosynthesis	1	1	3973	2	8653	-7.1	0.0	0.39	0.2	Ptx3
1970	GO:0045646 [6]: regulation of erythrocyte differentiation	1	1	3973	2	8653	-7.1	0.0	0.39	0.2	Inpp5d
1971	GO:0045648 [7]: positive regulation of erythrocyte differentiation	1	1	3973	2	8653	-7.1	0.0	0.39	0.2	Inpp5d
1972	GO:0045773 [7]: positive regulation of axon extension	1	1	3973	2	8653	-7.1	0.0	0.39	0.2	Ntn1
1973	GO:0045792 [6]: negative regulation of cell size	1	1	3973	2	8653	-7.1	0.0	0.39	0.2	Wig1
1974	GO:0046075 [10]: dTTP metabolism	1	1	3973	2	8653	-7.1	0.0	0.39	0.2	Tyki
1975	GO:0046125 [8]: pyrimidine deoxyribonucleoside metabolism	1	1	3973	2	8653	-7.1	0.0	0.39	0.2	Tyki
1976	GO:0046218 [8]: indolalkylamine catabolism	1	1	3973	2	8653	-7.1	0.0	0.39	0.2	Kynu
1977	GO:0046325 [7]: negative regulation of glucose import	1	1	3973	2	8653	-7.1	0.0	0.39	0.2	Prkca
1978	GO:0046349 [7]: amino sugar biosynthesis	1	1	3973	2	8653	-7.1	0.0	0.39	0.2	Cmas
1979	GO:0046470 [9]: phosphatidylcholine metabolism	1	1	3973	2	8653	-7.1	0.0	0.39	0.2	Lrat
1980	GO:0046514 [10]: ceramide catabolism	1	1	3973	2	8653	-7.1	0.0	0.39	0.2	Asah3
1981	GO:0046521 [9]: sphingoid catabolism	1	1	3973	2	8653	-7.1	0.0	0.39	0.2	Asah3
1982	GO:0046627 [6]: negative regulation of insulin receptor signaling pathway	1	1	3973	2	8653	-7.1	0.0	0.39	0.2	Prkca
1983	GO:0046685 [8]: response to arsenic	1	1	3973	2	8653	-7.1	0.0	0.39	0.2	Ars2
1984	GO:0048003 [6]: antigen presentation, lipid antigen	1	1	3973	2	8653	-7.1	0.0	0.39	0.2	Ap3b1
1985	GO:0048007 [7]: antigen presentation, exogenous lipid antigen	1	1	3973	2	8653	-7.1	0.0	0.39	0.2	Ap3b1
1986	GO:0050650 [7]: chondroitin sulfate proteoglycan biosynthesis	1	1	3973	2	8653	-7.1	0.0	0.39	0.2	D4st1
1987	GO:0050654 [6]: chondroitin sulfate proteoglycan metabolism	1	1	3973	2	8653	-7.1	0.0	0.39	0.2	D4st1
1988	GO:0050795 [3]: regulation of behavior	1	1	3973	2	8653	-7.1	0.0	0.39	0.2	Chrm1
1989	GO:0051136 [7]: regulation of NK T-cell differentiation	1	1	3973	2	8653	-7.1	0.0	0.39	0.2	Ap3b1
1990	GO:0051138 [8]: positive regulation of NK T-cell differentiation	1	1	3973	2	8653	-7.1	0.0	0.39	0.2	Ap3b1
1991	GO:0051146 [5]: striated muscle cell differentiation	1	1	3973	2	8653	-7.1	0.0	0.39	0.2	Ezh2
1992	GO:0000045 [6]: autophagic vacuole formation	1	1	3973	2	8653	-7.1	0.0	0.39	0.2	Apg5l
1993	GO:0000272 [6]: polysaccharide catabolism	1	1	3973	2	8653	-7.1	0.0	0.39	0.2	Gaa
1994	GO:0000320 [7]: re-entry into mitotic cell cycle	1	1	3973	2	8653	-7.1	0.0	0.39	0.2	Ccnf
1995	GO:0000578 [5]: embryonic axis specification	1	1	3973	2	8653	-7.1	0.0	0.39	0.2	Tdgf1
1996	GO:0001675 [5]: acrosome formation	1	1	3973	2	8653	-7.1	0.0	0.39	0.2	Pafah1b1
1997	GO:0001719 [9]: inhibition of caspase activation	1	1	3973	2	8653	-7.1	0.0	0.39	0.2	Nr4a1
1998	GO:0001757 [5]: somite specification	1	1	3973	2	8653	-7.1	0.0	0.39	0.2	Meox1
1999	GO:0001865 [6]: NK T-cell differentiation	1	1	3973	2	8653	-7.1	0.0	0.39	0.2	Ap3b1
[truncated: 33 more rows]
