# Supplementary material for: A genomic analysis of mouse models of breast cancer reveals molecular features of mouse models and relationships to human breast cancer
Source: Breast Cancer Res. 2014 Jun 5;16(3):R59. doi: 10.1186/bcr3672 (PMC4078930; doi:10.1186/bcr3672)
Supplement: Additional file 2 — Fold change values organized by mouse tumor model type comparing the mouse model to all other types of mouse models. [file bcr3672-S2.zip › Additional_file_2/MET_SAM/AdditionalFile45_MET_SAM/gather_kegg_121101_downregulated.txt]

#	Annotation	Total Genes With Ann	Your Genes (With Ann)	Your Genes (No Ann)	Genome (With Ann)	Genome (No Ann)	ln(Bayes factor)	neg ln(p value)	FE: neg ln(p value)	FE: neg ln(FDR)	Genes
1	path:mmu00020: Citrate cycle (TCA cycle)	1	1	983	23	1512	2.81	7.08	0.0	0.0	Aco2
2	path:mmu00510: N-Glycan biosynthesis	20	20	964	7	1528	2.24	6.45	8.41	3.64	Alg12 Alg3 Alg5 B4galt1 B4galt5 B4galt6 Ddost Dibd1 Dpagt1 Dpm1 Fut4 Fut7 Galgt2 Galntl5 Gcs1 Man1a Man1b Man2a1 Rpn1 St6gal1
3	path:mmu00601: Blood group glycolipid biosynthesis-lactoseries	11	11	973	2	1533	0.6	4.67	6.89	2.82	B3gnt5 B4galt1 B4galt5 B4galt6 Fut1 Fut4 Fut7 Galgt2 Galntl5 Ggta1 St3gal3
4	path:mmu00602: Blood group glycolipid biosynthesis-neolactoseries	13	13	971	4	1531	0.06	4.14	6.27	2.7	B3gnt5 B4galt1 B4galt5 B4galt6 Fut1 Fut4 Fut7 Galgt2 Galntl5 Gcnt2 Ggta1 St8sia1 St8sia5
5	path:mmu00190: Oxidative phosphorylation	31	31	953	84	1451	-0.05	0.0	0.0	0.0	1110013G13Rik 1500040F11Rik Atp12a Atp4a Atp5f1 Atp5g1 Atp5g2 Atp5j2 Atp5l Atp5o Atp6v0a1 Atp6v0a4 Atp6v0b Atp6v0c Atp6v1a1 Atp6v1b1 Atp6v1c1 Atp6v1c2 Atp6v1d Atp6v1f Atp6v1g1 Atp6v1g2 Cox4i2 Cox6b1 Cox6b2 Cox7a1 Ndufa3 Ndufa6 Ndufb9 Ndufc2 Tcirg1
6	path:mmu00604: Ganglioside biosynthesis	14	14	970	5	1530	-0.09	0.0	6.08	2.7	B3galt4 B4galt1 B4galt5 B4galt6 Fut4 Fut7 Galgt1 Galgt2 Galntl5 St3gal5 St6galnac4 St6galnac6 St8sia1 St8sia5
7	path:mmu00220: Urea cycle and metabolism of amino groups	14	14	970	6	1529	-0.8	0.0	5.32	2.16	Acy1 Arg1 Asl Ass1 Ckb Ckm Ckmt1 Gatm Nags Otc Pycr1 Pycr2 Pycs Sms
8	path:mmu04540: Gap junction	22	22	962	62	1473	-0.91	0.0	0.0	0.0	Adcy6 Adcy7 Adrb1 Cdc2a Gna14 Gna15 Grm1 Hras1 Htr2b Htr2c Itpr3 Map2k1 Map2k5 Plcb3 Prkacb Prkca Prkcb1 Prkg2 Tuba3 Tuba4 Tubb4 Tubb5
9	path:mmu00230: Purine metabolism	53	53	931	55	1480	-1.53	0.0	3.93	1.46	1810060D16Rik Ada Adcy2 Adcy6 Adcy7 Adcy8 Adcy9 Adsl Ak4 Allc Ampd2 Dck Enpp1 Entpd2 Fhit Gart Gmpr2 Nme1 Nme3 Nme4 Nme6 Nt5e Nudt2 Nudt5 Papss1 Pde4b Pde6a Pde6b Pde6d Pde6g Pde7a Pde7b Pde8a Pde9a Pklr Pkm2 Pola1 Pola2 Pold1 Pole2 Pole3 Polr2b Polr2e Polr2j Polr3h Polr3k Prim1 Prim2 Prps2 Rrm1 Rrm2 Xdh Znrd1
10	path:mmu04510: Focal adhesion	70	70	914	144	1391	-1.57	0.0	0.02	0.0	Actg1 Actn3 Actn4 Blk Capn10 Capn5 Capn6 Capn9 Capns1 Cav3 Ccnd3 Chad Col11a1 Col11a2 Col1a1 Col1a2 Col3a1 Col4a1 Col4a2 Col4a4 Col4a6 Comp Crkl Diap1 Farp2 Fgr Hck Hras1 Ibsp Itga4 Itga5 Itga8 Itga9 Itgb3 Itgb5 Itgb6 Itk Lama5 Lamb3 Lamc3 Map2k1 Mapk9 Met Mylk2 Pak1 Parva Parvg Pgf Pik3cg Pik3r1 Pik3r2 Pik3r4 Pip5k1c Ppp1cc Prkca Prkcb1 Rac2 Rac3 Rhoa Rock1 Shc3 Tec Tesk2 Thbs2 Thbs4 Tnk1 Vasp V…
11	path:mmu00051: Fructose and mannose metabolism	22	22	962	16	1519	-1.58	0.0	4.28	1.52	Akr1b7 Akr1b8 Akr1e1 B4galt1 B4galt5 B4galt6 Fbp1 Fut4 Fut7 Galgt2 Galntl5 Hk1 Mtmr1 Mtmr2 Nt5c Nt5m Pfkl Pfkm Pfkp Pmm2 Tpi1 Tsta3
12	path:mmu04080: Neuroactive ligand-receptor interaction	123	123	861	155	1380	-1.68	0.0	3.34	1.13	Adcyap1 Adora2a Adra2b Adra2c Adrb1 Agrp Agtrl1 Avpr1a Avpr1b Bdkrb2 C3ar1 C5r1 Calcr Chrm1 Chrm3 Chrm4 Cnr1 Crhr1 Cysltr1 Cysltr2 Defcr-rs1 Defcr-rs7 Defcr3 Drd3 Edg4 Edg8 Edn2 Edn3 Ednrb F2r F2rl1 F2rl3 Fpr-rs2 Fpr-rs3 Fpr-rs4 Fpr1 Gabbr1 Gabra1 Gabra6 Gabrb1 Gabrb2 Gabrb3 Gabrd Gabre Gabrg2 Gabrg3 Gabrp Gabrr1 Gabrr2 Galr2 Gh Ghrh Ghrl Gip Glp1r Glra1 Glra3 Gnrhr Gpr24 Gpr35 Gpr63 Gpr74 Gpr83 …
13	path:mmu00512: O-Glycan biosynthesis	14	14	970	8	1527	-1.93	0.0	4.09	1.52	B4galt1 B4galt5 B4galt6 C1galt1 Fut4 Fut7 Galgt2 Galnt1 Galnt11 Galnt2 Galnt3 Galntl5 Gcnt1 St6galnac1
14	path:mmu00603: Globoside metabolism	13	13	971	7	1528	-1.95	0.0	4.1	1.52	B4galt1 B4galt5 B4galt6 Fut1 Fut4 Fut7 Galgt2 Galntl5 Gbgt1 Hexb Naga St8sia1 St8sia5
15	path:mmu05030: Amyotrophic lateral sclerosis (ALS)	2	2	982	15	1520	-1.99	0.0	0.0	0.0	Ccs Slc1a2
16	path:mmu00780: Biotin metabolism	6	6	978	1	1534	-2.2	0.0	4.11	1.52	Hlcs Otub1 Otub2 Prss16 Spcs1 Spcs2
17	path:mmu00480: Glutathione metabolism	8	8	976	28	1507	-2.21	0.0	0.01	0.0	Anpep G6pd2 Gpx2 Gpx6 Gstm4 Gstm5 Gstt2 Rab15
18	path:mmu00632: Benzoate degradation via CoA ligation	11	11	973	34	1501	-2.23	0.0	0.01	0.0	Acyp1 Akr1e1 Araf1 Ard1 Clk3 Gcdh Hadha Nat6 Prkr Ttk Ulk1
19	path:mmu04010: MAPK signaling pathway	79	79	905	152	1383	-2.27	0.0	0.05	0.0	Acvr1b Arrb2 Atf2 Casp1 Casp14 Casp2 Casp7 Casp8 Cd14 Crkl Daxx Dusp3 Dusp6 Dusp7 Dusp8 Evi1 Fgf11 Fgf12 Fgf15 Fgf16 Fgf18 Fgf20 Fgf22 Fgf23 Fgf5 Fgf8 Fgfr4 Gng12 Hras1 Hspa5 Ikbke Il1a Map2k1 Map2k3 Map2k4 Map2k5 Map2k7 Map3k12 Map3k14 Map3k4 Map3k7 Map3k7ip2 Map4k1 Map4k2 Map4k4 Mapk11 Mapk13 Mapk8ip2 Mapk8ip3 Mapk9 Max Nf1 Nfatc2 Nr4a1 Ntf3 Pak1 Pla2g12a Pla2g1b Pla2g2a Pla2g2c Pla2g2f Ppp3r1 …
20	path:mmu00240: Pyrimidine metabolism	33	33	951	33	1502	-2.43	0.0	3.12	1.07	1810060D16Rik Cda Dck Dpys Dut Ehd4 Nme1 Nme3 Nme4 Nme6 Nt5e Nudt2 Pola1 Pola2 Pold1 Pole2 Pole3 Polr2b Polr2e Polr2j Polr3h Polr3k Prim1 Prim2 Pus1 Rrm1 Rrm2 Tk1 Tk2 Txnrd2 Umpk Upb1 Znrd1
21	path:mmu00600: Glycosphingolipid metabolism	19	19	965	15	1520	-2.43	0.0	3.39	1.13	B4galt1 B4galt5 B4galt6 Degs2 Fut4 Fut7 Gal3st1 Galgt2 Galntl5 Gba Glb1 Neu1 Neu2 Neu3 Sgpp1 Smpd2 Sphk1 Sphk2 Sptlc1
22	path:mmu00271: Methionine metabolism	8	8	976	3	1532	-2.49	0.0	3.69	1.32	2310020P08Rik Ahcy Bhmt Cbs Dnmt1 Dnmt3a Dnmt3b Mat1a
23	path:mmu00251: Glutamate metabolism	3	3	981	16	1519	-2.52	0.0	0.01	0.0	Abat Gad1 Nagk
24	path:mmu04020: Calcium signaling pathway	80	80	904	101	1434	-2.55	0.0	2.49	0.67	Adcy2 Adcy6 Adcy7 Adcy8 Adcy9 Adora2a Adrb1 Atp2a3 Avpr1a Avpr1b Bdkrb2 Cacna1d Cacna1e Cacna1g Cacna1h Calm2 Calm3 Calm4 Calml3 Camk4 Ccnb2 Ccnb3 Cd38 Cdc25c Cdc2a Chrm1 Chrm3 Cysltr1 Cysltr2 Ednrb F2r Gna14 Gna15 Grin1 Grin2a Grin2c Grm1 Grpr Htr2b Htr2c Htr3a Htr3b Htr4 Htr6 Itpr3 Lhcgr Lyn Mylk2 Nfat5 Nfatc2 Nfkbib Ntsr1 P2rx3 Phka2 Phkg1 Phkg2 Plcb3 Plcg2 Pln Ppp3r1 Prkacb Prkca Prkcb1 Ptger…
25	path:mmu00561: Glycerolipid metabolism	19	19	965	16	1519	-2.72	0.0	3.05	1.07	Adh4 Akr1a4 Akr1b7 Akr1b8 Aldh3a2 Aldh7a1 B4galt1 B4galt5 B4galt6 Dgka Dgke Dgkg Fut4 Fut7 Galgt2 Galntl5 Glb1 Gyk Lipc
26	path:mmu00530: Aminosugars metabolism	15	15	969	12	1523	-3.02	0.0	2.81	0.93	Cmah Cmas Gne Hexb Hk1 Mtmr1 Mtmr2 Nagk Nans Nqo3a2 Nt5c Nt5m Renbp Smpdl3a Smpdl3b
27	path:mmu00740: Riboflavin metabolism	8	8	976	4	1531	-3.1	0.0	3.01	1.07	Acp2 Acp5 Enpp1 Mtmr1 Mtmr2 Nt5c Nt5m Rfk
28	path:mmu00730: Thiamine metabolism	6	6	978	2	1533	-3.1	0.0	3.12	1.07	Mtmr1 Mtmr2 Nt5c Nt5m Thtpa Tpk1
29	path:mmu00280: Valine, leucine and isoleucine degradation	8	8	976	24	1511	-3.15	0.0	0.03	0.0	Acaa1 Acads Aldh3a2 Aldh7a1 Ard1 Bcat2 Hadha Nat6
30	path:mmu05020: Parkinson's disease	3	3	981	14	1521	-3.16	0.0	0.01	0.0	Sncaip Stx1a Uchl1
31	path:mmu05010: Alzheimer's disease	5	5	979	18	1517	-3.2	0.0	0.02	0.0	Aph1a Bace1 Casp7 Ncstn Psenen
32	path:mmu00650: Butanoate metabolism	10	10	974	27	1508	-3.28	0.0	0.04	0.0	Abat Acads Akr1e1 Aldh3a2 Aldh7a1 Ard1 Gad1 Hadha Nat6 Pdha2
33	path:mmu04910: Insulin signaling pathway	47	47	937	86	1449	-3.38	0.0	0.17	0.0	Calm2 Calm3 Calm4 Calml3 Cbl Cblc Crkl Exoc7 Fbp1 Flot1 Flot2 Foxo1 G6pc Gys1 Hk1 Hras1 Ikbke Insr Map2k1 Mapk9 Pfkl Pfkm Pfkp Phka2 Phkg1 Phkg2 Pik3cg Pik3r1 Pik3r2 Pik3r4 Pklr Pkm2 Ppargc1a Ppp1cc Pps Prkacb Prkag1 Prkar1a Prkcz Ptpn1 Pygb Pygm Shc3 Socs2 Srebf1 Tsc1 Tsc2
34	path:mmu04210: Apoptosis	30	30	954	59	1476	-3.43	0.0	0.13	0.0	Bid Capn10 Capn5 Capn6 Capn9 Capns1 Casp12 Casp7 Casp8 Csf2rb1 Csf2rb2 Dffa Dffb Endog Fadd Il1a Il1rap Il3ra Irak1 Map3k14 Pik3cg Pik3r1 Pik3r2 Pik3r4 Ppp3r1 Prkacb Prkar1a Tnfrsf10b Tnfsf10 Tradd
35	path:mmu04620: Toll-like receptor signaling pathway	32	32	952	62	1473	-3.44	0.0	0.14	0.0	Casp8 Cd14 Cd80 Cd86 Fadd Ifna11 Ifna4 Ifnar1 Ifnar2 Ifnb1 Ikbke Il12a Irak1 Irf3 Map2k3 Map2k4 Map3k7 Map3k7ip2 Mapk11 Mapk13 Mapk9 Pik3cg Pik3r1 Pik3r2 Pik3r4 Rac2 Rac3 Tlr1 Tlr3 Tlr5 Tlr6 Tlr7
36	path:mmu04060: Cytokine-cytokine receptor interaction	95	95	889	145	1390	-3.49	0.0	0.78	0.0	Acvr1 Acvr1b Acvr2b Amhr2 Ccl1 Ccl12 Ccl17 Ccl27 Ccl28 Ccl6 Ccl8 Ccl9 Ccr1 Ccr2 Ccr3 Ccr4 Ccr5 Ccr6 Ccr9 Csf1r Csf2ra Csf2rb1 Csf2rb2 Csf3r Ctf1 Cx3cr1 Cxcl14 Cxcl16 Cxcr4 Eda Edar Flt4 Gdf5 Ifna11 Ifna4 Ifnar1 Ifnar2 Ifnb1 Ifngr2 Il10ra Il11ra1 Il12a Il12rb2 Il13 Il13ra1 Il15 Il15ra Il17 Il17b Il17r Il17rb Il1a Il1rap Il20 Il21 Il21r Il23a Il3ra Il4ra Il5ra Il7 Il7r Il8rb Il9r Inhbb Inhbe Ltbr M…
37	path:mmu00030: Pentose phosphate pathway	12	12	972	10	1525	-3.54	0.0	2.28	0.51	Dera Fbp1 G6pd2 Pfkl Pfkm Pfkp Pgd Pgls Prps2 Rbks Rpe Tktl1
38	path:mmu00310: Lysine degradation	21	21	963	23	1512	-3.59	0.0	1.89	0.21	Akr1e1 Aldh3a2 Aldh7a1 Ard1 Bat8 Bbox1 Gcdh Hadha Nat6 Otub1 Otub2 Plod1 Plod2 Plod3 Prss16 Setdb1 Shmt1 Spcs1 Spcs2 Suv39h2 Tmlhe
39	path:mmu04340: Hedgehog signaling pathway	16	16	968	35	1500	-3.62	0.0	0.1	0.0	Bmp8b Btrc Dhh Fbxw11 Gli2 Prkacb Sufu Wnt16 Wnt2b Wnt3 Wnt5a Wnt5b Wnt7b Wnt8a Wnt8b Wnt9a
40	path:mmu00330: Arginine and proline metabolism	18	18	966	19	1516	-3.66	0.0	1.89	0.21	Aldh3a2 Aldh7a1 Arg1 Asl Ass1 Ckb Ckm Ckmt1 Gatm Lap3 Loxl3 Otc P4ha1 Pycr1 Pycr2 Rars Sat1 Sms
41	path:mmu00350: Tyrosine metabolism	12	12	972	28	1507	-3.69	0.0	0.09	0.0	1600013P15Rik Adh4 Ard1 Cyp39a1 Dbh Ddc Hrmt1l1 Hrmt1l2 Mif Nat6 Tpo Wbscr22
42	path:mmu04310: Wnt signaling pathway	56	56	928	85	1450	-3.73	0.0	0.76	0.0	Apc2 Btrc Catnbip1 Ccnd3 Cer1 Csnk2a1 Csnk2b Ctbp2 Cul1 Dkk1 Dkk4 Dvl3 Fbxw11 Fzd1 Fzd2 Fzd3 Fzd6 Fzd9 Lef1 Lrp5 Lrp6 Ltap Map3k7 Mapk9 Mmp7 Nfat5 Nfatc2 Nkd1 Nkd2 Plcb3 Ppp2cb Ppp2r1a Ppp3r1 Prkacb Prkca Prkcb1 Rac2 Rac3 Rbx1 Rhoa Rock1 Sfrp2 Tbl1x Tbl1xr1 Tcf7 Tcf7l2 Vangl1 Wnt16 Wnt2b Wnt3 Wnt5a Wnt5b Wnt7b Wnt8a Wnt8b Wnt9a
43	path:mmu04530: Tight junction	46	46	938	77	1458	-3.75	0.0	0.38	0.0	6530407C02Rik Actg1 Actn3 Actn4 Baiap1 Cask Cdk4 Cipp Cldn1 Cldn10 Cldn13 Cldn16 Cldn2 Cldn23 Cldn3 Cldn7 Crb3 Csnk2a1 Csnk2b Cttn Epb4.1l1 Epb4.1l2 Epb4.1l3 Hcls1 Hras1 Jam3 Llglh Llglh2 Myh14 Myh9 Ocln Pard3 Ppp2cb Ppp2r1a Ppp2r4 Prkca Prkcb1 Prkcd Prkch Prkcz Rab13 Rhoa Tjp2 Tjp3 Tjp4 Yes1
44	path:mmu00564: Glycerophospholipid metabolism	24	24	960	29	1506	-3.77	0.0	1.55	0.0	Ache Akr1e1 Ard1 Cdipt Chka Chkb Dgka Dgke Dgkg Gpd1 Lcat Nat6 Pafah1b1 Pafah1b2 Pafah1b3 Pcyt2 Pla2g12a Pla2g1b Pla2g2a Pla2g2c Pla2g2f Pla2g7 Pld1 Pld2
45	path:mmu00260: Glycine, serine and threonine metabolism	10	10	974	24	1511	-3.8	0.0	0.09	0.0	Akr1e1 Bhmt Cbs Chka Chkb Gatm Sars1 Sars2 Shmt1 Tdh
46	path:mmu00562: Inositol phosphate metabolism	19	19	965	38	1497	-3.81	0.0	0.16	0.0	Aldrl6 Araf1 Clk3 Impa1 Impa2 Inpp1 Inpp5e Isyna1 Pik3cg Pip5k1a Pip5k1c Pip5k2c Pip5k3 Plcb3 Plcg2 Pps Prkr Ttk Ulk1
47	path:mmu00193: ATP synthesis	19	19	965	22	1513	-3.87	0.0	1.56	0.0	Atp5f1 Atp5g1 Atp5g2 Atp5j2 Atp5l Atp5o Atp6v0a1 Atp6v0a4 Atp6v0b Atp6v0c Atp6v1a1 Atp6v1b1 Atp6v1c1 Atp6v1c2 Atp6v1d Atp6v1f Atp6v1g1 Atp6v1g2 Tcirg1
48	path:mmu04070: Phosphatidylinositol signaling system	32	32	952	44	1491	-3.88	0.0	1.11	0.0	Araf1 Calm2 Calm3 Calm4 Calml3 Cdipt Clk3 Dgka Dgke Dgkg Impa1 Impa2 Inpp1 Inpp5d Inpp5e Itpr3 Pik3cg Pik3r1 Pik3r2 Pik3r4 Pip5k1a Pip5k1c Pip5k2c Pip5k3 Plcb3 Plcg2 Pps Prkca Prkcb1 Prkr Ttk Ulk1
49	path:mmu00760: Nicotinate and nicotinamide metabolism	17	17	967	34	1501	-3.9	0.0	0.18	0.0	Araf1 Cd38 Clk3 Enpp1 Mtmr1 Mtmr2 Nmnat1 Nnt Nt5c Nt5e Nt5m Ntan1 Prkr Qprt Sirt2 Ttk Ulk1
50	path:mmu00380: Tryptophan metabolism	27	27	957	48	1487	-3.91	0.0	0.29	0.0	1600013P15Rik Aldh3a2 Aldh7a1 Cyp19a1 Cyp1a2 Cyp2c37 Cyp2c38 Cyp2c39 Cyp2d10 Cyp2d9 Cyp2j5 Cyp39a1 Cyp3a11 Ddc Gcdh Hadha Hrmt1l1 Hrmt1l2 Kmo Kynu Pja1 Rnf25 Tdo2 Trim11 Uhrf1 Wars Wbscr22
51	path:mmu04512: ECM-receptor interaction	31	31	953	53	1482	-3.92	0.0	0.36	0.0	Chad Col11a1 Col11a2 Col1a1 Col1a2 Col3a1 Col4a1 Col4a2 Col4a4 Col4a6 Gp1ba Gp1bb Hmmr Ibsp Itga4 Itga5 Itga8 Itga9 Itgb3 Itgb5 Itgb6 Lama5 Lamb3 Lamc3 Npnt Sdc1 Sdc2 Sdc3 Sdc4 Thbs2 Thbs4
52	path:mmu04520: Adherens junction	28	28	956	46	1489	-4.04	0.0	0.46	0.0	Actg1 Actn3 Actn4 Acvr1b Catns Csnk2a1 Csnk2b Farp2 Hcph Insr Lef1 Map3k7 Met Pard3 Ptpn1 Pvrl2 Rac2 Rac3 Rhoa Snai1 Ssx2ip Tcf7 Tcf7l2 Tgfbr1 Tgfbr2 Was Wasf3 Yes1
53	path:mmu00071: Fatty acid metabolism	19	19	965	35	1500	-4.05	0.0	0.27	0.0	Acaa1 Acads Acox2 Acox3 Acsl4 Adh4 Aldh3a2 Aldh7a1 Cyp19a1 Cyp1a2 Cyp2c37 Cyp2c38 Cyp2c39 Cyp2d10 Cyp2d9 Cyp2j5 Cyp3a11 Gcdh Hadha
54	path:mmu00520: Nucleotide sugars metabolism	2	2	982	9	1526	-4.07	0.0	0.03	0.0	Akr1e1 Galt
55	path:mmu04610: Complement and coagulation cascades	27	27	957	41	1494	-4.09	0.0	0.69	0.0	Bdkrb2 C1qa C1qb C1qg C3ar1 C5r1 C6 C8a C8b C9 Cd59a Cfi Daf1 F11 F12 F2r F5 F7 F8 Klkb1 Masp1 Masp2 Mbl1 Mbl2 Serpina5 Serpind1 Serping1
56	path:mmu00252: Alanine and aspartate metabolism	5	5	979	14	1521	-4.12	0.0	0.08	0.0	Abat Adsl Asl Ass1 Gad1
57	path:mmu00860: Porphyrin and chlorophyll metabolism	5	5	979	14	1521	-4.12	0.0	0.08	0.0	Cp Hmox2 Ppox Urod Uros
58	path:mmu00640: Propanoate metabolism	7	7	977	17	1518	-4.15	0.0	0.12	0.0	Abat Acas2l Aldh3a2 Aldh7a1 Hadha Ldh1 Ldh3
59	path:mmu04330: Notch signaling pathway	18	18	966	32	1503	-4.16	0.0	0.33	0.0	1700023B02Rik Adam17 Aph1a Ctbp2 Dll3 Dll4 Dtx3 Dvl3 Gcn5l2 Hes1 Lfng Ncor2 Ncstn Notch3 Notch4 Psenen Rfng Skiip
60	path:mmu00361: gamma-Hexachlorocyclohexane degradation	17	17	967	22	1513	-4.18	0.0	1.1	0.0	Acp2 Acp5 Akp2 Cyp19a1 Cyp1a2 Cyp26a1 Cyp2c37 Cyp2c38 Cyp2c39 Cyp2d10 Cyp2d9 Cyp2j5 Cyp39a1 Cyp3a11 Cyp46a1 Cyp8b1 Pon2
61	path:mmu00532: Chondroitin / Heparan sulfate biosynthesis	13	13	971	15	1520	-4.19	0.0	1.31	0.0	B3galt6 B3gat3 B4galt7 Chst3 Extl1 Extl3 Hs2st1 Hs3st1 Hs6st1 Hs6st2 Ndst2 Ndst4 Xylt2
62	path:mmu00010: Glycolysis / Gluconeogenesis	20	20	964	30	1505	-4.23	0.0	0.69	0.0	Acas2l Acyp1 Adh4 Akr1a4 Aldh3a2 Aldh7a1 Bpgm Fbp1 G6pc Hk1 Ldh1 Ldh3 Pdha2 Pfkl Pfkm Pfkp Pgk2 Pklr Pkm2 Tpi1
63	path:mmu00620: Pyruvate metabolism	11	11	973	22	1513	-4.25	0.0	0.22	0.0	Acas2l Acyp1 Akr1b7 Akr1b8 Aldh3a2 Aldh7a1 Ldh1 Ldh3 Pdha2 Pklr Pkm2
64	path:mmu00052: Galactose metabolism	12	12	972	14	1521	-4.27	0.0	1.24	0.0	Akr1b7 Akr1b8 Akr1e1 B4galt1 G6pc Gaa Galt Glb1 Hk1 Pfkl Pfkm Pfkp
65	path:mmu00340: Histidine metabolism	12	12	972	14	1521	-4.27	0.0	1.24	0.0	1600013P15Rik Aldh3a2 Aldh7a1 Ard1 Cyp39a1 Ddc Hal Hars Hrmt1l1 Hrmt1l2 Nat6 Wbscr22
66	path:mmu00450: Selenoamino acid metabolism	9	9	975	9	1526	-4.27	0.0	1.44	0.0	1600013P15Rik Ahcy Cbs Hrmt1l1 Hrmt1l2 Mat1a Papss1 Scly Wbscr22
67	path:mmu00630: Glyoxylate and dicarboxylate metabolism	2	2	982	8	1527	-4.36	0.0	0.05	0.0	Aco2 Hao3
68	path:mmu00720: Reductive carboxylate cycle (CO2 fixation)	2	2	982	8	1527	-4.36	0.0	0.05	0.0	Acas2l Aco2
69	path:mmu00643: Styrene degradation	1	1	983	6	1529	-4.43	0.0	0.03	0.0	Cyp39a1
70	path:mmu00970: Aminoacyl-tRNA biosynthesis	10	10	974	12	1523	-4.44	0.0	1.08	0.0	2310020P08Rik Fars1 Farslb Hars Rars Sars1 Sars2 Vars2 Wars Yars
71	path:mmu00590: Prostaglandin and leukotriene metabolism	13	13	971	20	1515	-4.44	0.0	0.6	0.0	Alox12 Alox15 Cbr1 Epx Lta4h Mpo Pla2g12a Pla2g1b Pla2g2a Pla2g2c Pla2g2f Ptgds2 Tbxas1
72	path:mmu00150: Androgen and estrogen metabolism	12	12	972	20	1515	-4.45	0.0	0.45	0.0	1600013P15Rik Cyp39a1 H2-Ke6 Hrmt1l1 Hrmt1l2 Hsd17b2 Hsd3b2 Hsd3b5 Srd5a2 Sult1e1 Sult2a2 Wbscr22
73	path:mmu00500: Starch and sucrose metabolism	11	11	973	19	1516	-4.47	0.0	0.4	0.0	Enpp1 Ercc2 G6pc Gaa Gys1 Hk1 Ifih1 Pygb Pygm Ruvbl2 Treh
74	path:mmu00790: Folate biosynthesis	7	7	977	7	1528	-4.49	0.0	1.27	0.0	Akp2 Ercc2 Gch1 Ggh Ifih1 Ruvbl2 Spr
75	path:mmu05050: Dentatorubropallidoluysian atrophy (DRPLA)	7	7	977	7	1528	-4.49	0.0	1.27	0.0	Baiap1 Casp1 Casp7 Casp8 Drpla Insr Wwp2
76	path:mmu00410: beta-Alanine metabolism	8	8	976	9	1526	-4.52	0.0	1.11	0.0	Abat Aldh3a2 Aldh7a1 Dpys Gad1 Hadha Sms Upb1
77	path:mmu00903: Limonene and pinene degradation	9	9	975	11	1524	-4.52	0.0	0.99	0.0	Aldh3a2 Aldh7a1 Ard1 Cyp26a1 Cyp39a1 Cyp46a1 Cyp8b1 Hadha Nat6
78	path:mmu05040: Huntington's disease	10	10	974	17	1518	-4.53	0.0	0.42	0.0	Calm2 Calm3 Calm4 Calml3 Casp1 Casp8 Cbs Cltb Dctn1 Hap1
79	path:mmu00360: Phenylalanine metabolism	7	7	977	14	1521	-4.55	0.0	0.25	0.0	Ard1 Cyp39a1 Ddc Epx Mif Mpo Nat6
80	path:mmu00120: Bile acid biosynthesis	10	10	974	16	1519	-4.56	0.0	0.51	0.0	Acaa1 Adh4 Akr1e1 Aldh3a2 Aldh7a1 Cyp39a1 Cyp7a1 Lip1 Soat2 Srd5a2
81	path:mmu00960: Alkaloid biosynthesis II	4	4	980	10	1525	-4.59	0.0	0.15	0.0	Ard1 Es22 LOC13909 Nat6
82	path:mmu00624: 1- and 2-Methylnaphthalene degradation	4	4	980	10	1525	-4.59	0.0	0.15	0.0	Adh4 Ard1 Cyp39a1 Nat6
83	path:mmu00940: Stilbene, coumarine and lignin biosynthesis	6	6	978	6	1529	-4.62	0.0	1.17	0.0	Cyp26a1 Cyp39a1 Cyp46a1 Cyp8b1 Epx Mpo
84	path:mmu00100: Biosynthesis of steroids	5	5	979	11	1524	-4.63	0.0	0.21	0.0	Cyp27b1 Cyp39a1 Dhcr7 Nqo1 Vkorc1
85	path:mmu00062: Fatty acid biosynthesis (path 2)	2	2	982	7	1528	-4.64	0.0	0.08	0.0	Acaa1 Hadha
86	path:mmu00710: Carbon fixation	7	7	977	13	1522	-4.64	0.0	0.32	0.0	Fbp1 Pgk2 Pklr Pkm2 Rpe Tktl1 Tpi1
87	path:mmu00770: Pantothenate and CoA biosynthesis	7	7	977	9	1526	-4.71	0.0	0.82	0.0	Bcat2 Coasy Dpys Enpp1 Ntan1 Sirt2 Upb1
88	path:mmu00040: Pentose and glucuronate interconversions	3	3	981	8	1527	-4.72	0.0	0.14	0.0	Akr1b7 Akr1b8 Rpe
89	path:mmu05060: Prion disease	3	3	981	8	1527	-4.72	0.0	0.14	0.0	Aplp1 Hspa5 Lamr1
90	path:mmu00363: Bisphenol A degradation	3	3	981	8	1527	-4.72	0.0	0.14	0.0	Akr1e1 Cyp39a1 Pon2
91	path:mmu00053: Ascorbate and aldarate metabolism	6	6	978	7	1528	-4.74	0.0	0.92	0.0	Akr1e1 Aldh3a2 Aldh7a1 Cyp26a1 Cyp46a1 Cyp8b1
92	path:mmu00750: Vitamin B6 metabolism	5	5	979	5	1530	-4.75	0.0	1.07	0.0	Mtmr1 Mtmr2 Nt5c Nt5m Pnpo
93	path:mmu00140: C21-Steroid hormone metabolism	4	4	980	9	1526	-4.75	0.0	0.21	0.0	Cyp11a1 Cyp21a1 Hsd3b2 Hsd3b5
94	path:mmu00130: Ubiquinone biosynthesis	1	1	983	5	1530	-4.77	0.0	0.05	0.0	Coq3
95	path:mmu00910: Nitrogen metabolism	5	5	979	9	1526	-4.85	0.0	0.36	0.0	Car14 Car15 Car2 Car6 Hal
96	path:mmu00440: Aminophosphonate metabolism	5	5	979	6	1529	-4.86	0.0	0.82	0.0	1600013P15Rik Hrmt1l1 Hrmt1l2 Pcyt2 Wbscr22
97	path:mmu00626: Nitrobenzene degradation	5	5	979	6	1529	-4.86	0.0	0.82	0.0	1600013P15Rik Cyp39a1 Hrmt1l1 Hrmt1l2 Wbscr22
98	path:mmu00625: Tetrachloroethene degradation	2	2	982	6	1529	-4.88	0.0	0.12	0.0	Akr1e1 Ephx1
99	path:mmu00930: Caprolactam degradation	4	4	980	8	1527	-4.88	0.0	0.28	0.0	Akr1a4 Hadha Ntan1 Sirt2
100	path:mmu00670: One carbon pool by folate	5	5	979	8	1527	-4.9	0.0	0.48	0.0	2310020P08Rik Ehd4 Gart Mthfr Shmt1
101	path:mmu04710: Circadian rhythm	5	5	979	8	1527	-4.9	0.0	0.48	0.0	Bhlhb2 Bhlhb3 Npas2 Per1 Per3
102	path:mmu00400: Phenylalanine, tyrosine and tryptophan biosynthesis	3	3	981	7	1528	-4.9	0.0	0.2	0.0	Fars1 Farslb Yars
103	path:mmu00521: Streptomycin biosynthesis	4	4	980	4	1531	-4.91	0.0	0.96	0.0	Hk1 Impa1 Impa2 Isyna1
104	path:mmu00680: Methane metabolism	4	4	980	7	1528	-4.97	0.0	0.38	0.0	Cyp39a1 Epx Mpo Shmt1
105	path:mmu00272: Cysteine metabolism	3	3	981	6	1529	-5.04	0.0	0.29	0.0	Ldh1 Ldh3 Sult4a1
106	path:mmu00290: Valine, leucine and isoleucine biosynthesis	3	3	981	6	1529	-5.04	0.0	0.29	0.0	Bcat2 Pdha2 Vars2
107	path:mmu00920: Sulfur metabolism	3	3	981	6	1529	-5.04	0.0	0.29	0.0	Papss1 Sult1e1 Sult2a2
108	path:mmu00362: Benzoate degradation via hydroxylation	1	1	983	4	1531	-5.09	0.0	0.09	0.0	Acaa1
109	path:mmu00950: Alkaloid biosynthesis I	1	1	983	4	1531	-5.09	0.0	0.09	0.0	Ddc
110	path:mmu00531: Glycosaminoglycan degradation	3	3	981	4	1531	-5.15	0.0	0.58	0.0	Glb1 Hexb Naglu
111	path:mmu00628: Fluorene degradation	3	3	981	4	1531	-5.15	0.0	0.58	0.0	Cyp26a1 Cyp46a1 Cyp8b1
112	path:mmu00430: Taurine and hypotaurine metabolism	2	2	982	4	1531	-5.25	0.0	0.28	0.0	Csad Gad1
113	path:mmu00642: Ethylbenzene degradation	2	2	982	4	1531	-5.25	0.0	0.28	0.0	Ard1 Nat6
114	path:mmu00460: Cyanoamino acid metabolism	1	1	983	3	1532	-5.36	0.0	0.15	0.0	Shmt1
115	path:mmu00830: Retinol metabolism	1	1	983	3	1532	-5.36	0.0	0.15	0.0	Aldh1a2
116	path:mmu00031: Inositol metabolism	1	1	983	1	1534	-5.66	0.0	0.46	0.0	Tpi1
117	path:mmu00627: 1,4-Dichlorobenzene degradation	1	1	983	1	1534	-5.66	0.0	0.46	0.0	Cyp39a1
118	path:mmu00791: Atrazine degradation	1	1	983	1	1534	-5.66	0.0	0.46	0.0	Apobec1
