# Supplementary material for: A genomic analysis of mouse models of breast cancer reveals molecular features of mouse models and relationships to human breast cancer
Source: Breast Cancer Res. 2014 Jun 5;16(3):R59. doi: 10.1186/bcr3672 (PMC4078930; doi:10.1186/bcr3672)
Supplement: Additional file 2 — Fold change values organized by mouse tumor model type comparing the mouse model to all other types of mouse models. [file bcr3672-S2.zip › Additional_file_2/MET_SAM/AdditionalFile45_MET_SAM/gather_transfac_121101_downregulated.txt]

#	Annotation	Total Genes With Ann	Your Genes (With Ann)	Your Genes (No Ann)	Genome (With Ann)	Genome (No Ann)	ln(Bayes factor)	neg ln(p value)	FE: neg ln(p value)	FE: neg ln(FDR)	Genes
1	V$E2F1_Q6: E2F-1	2817	2817	1931	5527	5896	76.99	11.93	84.09	78.21	0610006K04Rik 0610009C03Rik 0610009H04Rik 0610039D01Rik 0610039K22Rik 0610040B21Rik 0610041B22Rik 0610042I15Rik 0710001E13Rik 0910001K20Rik 1100001D10Rik 1110005F07Rik 1110011K10Rik 1110015E22Rik 1110028N05Rik 1110030J09Rik 1110030L07Rik 1110032N12Rik 1110060O18Rik 1200014P03Rik 1300002F13Rik 1300006C06Rik 1300010K09Rik 1300013B24Rik 1500002M01Rik 1500016L11Rik 1500040F11Rik 1600013P15Rik 1700009…
2	V$MAZ_Q6	3639	3639	1109	7632	3791	75.12	11.93	82.3	77.11	0610006K04Rik 0610009C03Rik 0610009H04Rik 0610039D01Rik 0610039K22Rik 0610040B21Rik 0610041B22Rik 0610042I15Rik 0710001E13Rik 1110005F07Rik 1110007C05Rik 1110011K10Rik 1110015E22Rik 1110028E10Rik 1110028N05Rik 1110030H02Rik 1110030H18Rik 1110032N12Rik 1110055N21Rik 1110060O18Rik 1200008O12Rik 1200014P03Rik 1300002F13Rik 1300010A20Rik 1300010K09Rik 1300013B24Rik 1300017K07Rik 1500016L11Rik 1500040…
3	V$SP3_Q3	3478	3478	1270	7235	4188	71.57	11.93	78.71	73.93	0610006K04Rik 0610009H04Rik 0610039D01Rik 0610039K22Rik 0610042I15Rik 0910001K20Rik 1110005F07Rik 1110007C05Rik 1110020C13Rik 1110025I09Rik 1110028E10Rik 1110028N05Rik 1110030H02Rik 1110030H18Rik 1110032N12Rik 1110060O18Rik 1190003K14Rik 1200008O12Rik 1200014P03Rik 1300002F13Rik 1300006C06Rik 1300010A20Rik 1300010K09Rik 1300013B24Rik 1300017K07Rik 1500002M01Rik 1500016L11Rik 1500031N24Rik 1500040…
4	V$KROX_Q6	2198	2198	2550	4167	7256	63.19	11.93	70.23	65.74	0610006K04Rik 0610009C03Rik 0610009H04Rik 0610039D01Rik 0610040B21Rik 0610041B22Rik 0910001K20Rik 1110011K10Rik 1110013G13Rik 1110028N05Rik 1110030H02Rik 1110030H18Rik 1110055N21Rik 1200008O12Rik 1200014P03Rik 1300006C06Rik 1300010A20Rik 1300010K09Rik 1300013B24Rik 1500016L11Rik 1700013H19Rik 1700022N24Rik 1700025B16Rik 1700055O19Rik 1810014L12Rik 1810017F10Rik 1810031K02Rik 1810045K07Rik 2010005…
5	V$ELK1_02: Elk-1	3913	3913	835	8517	2906	56.37	11.93	63.52	59.25	0610006K04Rik 0610009C03Rik 0610009H04Rik 0610039D01Rik 0610039K22Rik 0610040B21Rik 0610041B22Rik 0610042I15Rik 0710001E13Rik 0910001K20Rik 1100001D10Rik 1110005F07Rik 1110007C05Rik 1110011K10Rik 1110013G13Rik 1110015E22Rik 1110020C13Rik 1110025I09Rik 1110028E10Rik 1110028N05Rik 1110030H02Rik 1110030H18Rik 1110030J09Rik 1110030L07Rik 1110032D12Rik 1110032N12Rik 1110055N21Rik 1110060O18Rik 1190003…
6	V$FOXJ2_02: fork head box J 2	1555	1555	3193	4740	6683	50.79	11.93	0.0	0.0	0610040B21Rik 1110028E10Rik 1110030H02Rik 1110030H18Rik 1110030L07Rik 1110032D12Rik 1110032N12Rik 1110055N21Rik 1300006C06Rik 1300012D20Rik 1300013B24Rik 1500002M01Rik 1500031N24Rik 1500040F11Rik 1600013P15Rik 1700006F03Rik 1700029K01Rik 1700030A21Rik 1700051E09Rik 1700055O19Rik 1810014L12Rik 1810017F10Rik 1810031K02Rik 1810037G04Rik 1810045K07Rik 1810073E21Rik 2010005O13Rik 2210415M20Rik 2300004…
7	V$E2F_Q6: E2F	3727	3727	1021	8086	3337	48.09	11.93	55.14	51.05	0610006K04Rik 0610009C03Rik 0610009H04Rik 0610039D01Rik 0610039K22Rik 0610040B21Rik 0610041B22Rik 0610042I15Rik 0710001E13Rik 0910001K20Rik 1100001D10Rik 1110005F07Rik 1110007C05Rik 1110011K10Rik 1110015E22Rik 1110020C13Rik 1110025I09Rik 1110028E10Rik 1110028N05Rik 1110030H02Rik 1110030H18Rik 1110030J09Rik 1110030L07Rik 1110032D12Rik 1110032N12Rik 1110055N21Rik 1200008O12Rik 1200014P03Rik 1300002…
8	V$E2F1_Q6_01	1928	1928	2820	3727	7696	42.5	11.93	49.41	45.47	0610009C03Rik 0610009H04Rik 0610039D01Rik 0610039K22Rik 0610040B21Rik 0610041B22Rik 0610042I15Rik 0910001K20Rik 1110005F07Rik 1110007C05Rik 1110011K10Rik 1110015E22Rik 1110030J09Rik 1110030L07Rik 1300013B24Rik 1500016L11Rik 1500040F11Rik 1700009P13Rik 1700013H19Rik 1810015M01Rik 1810017F10Rik 1810031K02Rik 1810057B09Rik 2010110M21Rik 2210008M09Rik 2300004C15Rik 2310020P08Rik 2310031L18Rik 2310043…
9	V$NRF2_01: nuclear respiratory factor 2	1000	1000	3748	1696	9727	40.91	11.93	47.99	44.19	0610039K22Rik 0610042I15Rik 1110005F07Rik 1110007C05Rik 1110011K10Rik 1110028N05Rik 1110030H02Rik 1110032D12Rik 1110032N12Rik 1200008O12Rik 1500016L11Rik 1500040F11Rik 1600013P15Rik 1700009P13Rik 1700020M16Rik 1700022N24Rik 1810060J02Rik 1810073E21Rik 2010300G19Rik 2300004C15Rik 2310034L04Rik 2310042M24Rik 2310066N05Rik 2310075A12Rik 2310079P12Rik 2410004C24Rik 2410004H02Rik 2410080P20Rik 2600016…
10	V$USF_Q6: upstream stimulating factor	3249	3249	1499	6923	4500	40.7	11.93	47.6	43.92	0610006K04Rik 0610009C03Rik 0610009H04Rik 0610039D01Rik 0610039K22Rik 0610040B21Rik 0610041B22Rik 0910001K20Rik 1100001D10Rik 1110007C05Rik 1110011K10Rik 1110013G13Rik 1110015E22Rik 1110025I09Rik 1110028E10Rik 1110028N05Rik 1110030J09Rik 1110030L07Rik 1110032D12Rik 1190003K14Rik 1200014P03Rik 1300006C06Rik 1300010A20Rik 1300010K09Rik 1300013B24Rik 1500002M01Rik 1500016L11Rik 1500040F11Rik 1600012…
11	V$TEF_Q6	1429	1429	3319	4312	7111	39.64	11.93	0.0	0.0	0610009C03Rik 0910001K20Rik 1110007C05Rik 1110011K10Rik 1110013G13Rik 1110020C13Rik 1110030L07Rik 1110032N12Rik 1300006C06Rik 1300010A20Rik 1300012D20Rik 1300013B24Rik 1700001F22Rik 1700013H19Rik 1700029K01Rik 1700030A21Rik 1700051E09Rik 1700055O19Rik 1700112P19Rik 1810031K02Rik 1810045K07Rik 1810057B09Rik 2010308M01Rik 2310031L18Rik 2310034L04Rik 2410004H02Rik 2410006F12Rik 2410043F08Rik 2410170…
12	V$E2F1_Q3_01	1546	1546	3202	2905	8518	37.99	11.93	44.9	41.32	0610009C03Rik 0610009H04Rik 0610039D01Rik 0610039K22Rik 0610041B22Rik 0610042I15Rik 1110007C05Rik 1110013G13Rik 1110030H02Rik 1110030J09Rik 1110032D12Rik 1110032N12Rik 1110055N21Rik 1110060O18Rik 1200014P03Rik 1300006C06Rik 1300010K09Rik 1500040F11Rik 1600013P15Rik 1700025B16Rik 1810017F10Rik 1810057B09Rik 2010005O13Rik 2310043K02Rik 2310067E08Rik 2310075A12Rik 2310079P12Rik 2410004C24Rik 2410004…
13	V$E2A_Q2	3072	3072	1676	6515	4908	37.36	11.93	44.21	40.73	0610006K04Rik 0610009C03Rik 0610009H04Rik 0610039D01Rik 0610039K22Rik 0610040B21Rik 0610041B22Rik 0710001E13Rik 1100001D10Rik 1110005F07Rik 1110007C05Rik 1110011K10Rik 1110013G13Rik 1110015E22Rik 1110020C13Rik 1110025I09Rik 1110028E10Rik 1110028N05Rik 1110030H02Rik 1110030H18Rik 1110030J09Rik 1110030L07Rik 1110060O18Rik 1190003K14Rik 1200014P03Rik 1300006C06Rik 1300010A20Rik 1300010K09Rik 1300013…
14	V$OCT1_02: octamer factor 1	1350	1350	3398	4086	7337	37.22	11.93	0.0	0.0	0610040B21Rik 0710001E13Rik 0910001K20Rik 1110005F07Rik 1110013G13Rik 1110030H02Rik 1110030H18Rik 1110032D12Rik 1110055N21Rik 1190003K14Rik 1300010A20Rik 1300012D20Rik 1300013B24Rik 1500002M01Rik 1500031N24Rik 1700001L23Rik 1700006F03Rik 1700009P13Rik 1700025B16Rik 1700095F04Rik 1810060D16Rik 1810060J02Rik 2010002A20Rik 2010005O13Rik 2010308M01Rik 2010321J07Rik 2210415M20Rik 2310004N11Rik 2310043…
15	V$MAZR_01: MAZ related factor	2227	2227	2521	4485	6938	36.25	11.93	43.07	39.67	0610006K04Rik 0610009H04Rik 0610039D01Rik 0610041B22Rik 0610042I15Rik 1110028E10Rik 1110028N05Rik 1110030H02Rik 1110030H18Rik 1110030J09Rik 1110060O18Rik 1190003K14Rik 1200008O12Rik 1200014P03Rik 1300013B24Rik 1300017K07Rik 1500016L11Rik 1500040F11Rik 1600012K10Rik 1700001F22Rik 1700009P13Rik 1700013H19Rik 1700030A21Rik 1700051E09Rik 1700055O19Rik 1700112P19Rik 1810013B01Rik 1810015M01Rik 1810031…
16	V$E2F1DP1_01: E2F-1:DP-1 heterodimer	1586	1586	3162	3016	8407	35.73	11.93	42.61	39.3	0610009H04Rik 0610040B21Rik 0610041B22Rik 0910001K20Rik 1100001D10Rik 1110005F07Rik 1110011K10Rik 1110015E22Rik 1110030J09Rik 1110032N12Rik 1300006C06Rik 1300013B24Rik 1700009P13Rik 1700013H19Rik 1810015M01Rik 1810017F10Rik 1810031K02Rik 2210008M09Rik 2300004C15Rik 2310020P08Rik 2310031L18Rik 2310042M24Rik 2310043K02Rik 2310066N05Rik 2310079P12Rik 2410001E19Rik 2410004C24Rik 2410006F12Rik 2410030…
17	V$SOX9_B1: SOX (SRY-related HMG box)	2391	2391	2357	6603	4820	33.7	11.93	0.0	0.0	0610009C03Rik 0610039D01Rik 0610040B21Rik 0610042I15Rik 0710001E13Rik 0910001K20Rik 1110011K10Rik 1110020C13Rik 1110025I09Rik 1110030H02Rik 1110030H18Rik 1110032D12Rik 1110032N12Rik 1190003K14Rik 1200008O12Rik 1200014P03Rik 1300006C06Rik 1300010K09Rik 1300012D20Rik 1300013B24Rik 1500031N24Rik 1600012K10Rik 1700006F03Rik 1700009P13Rik 1700020M16Rik 1700022N24Rik 1700029K01Rik 1700030A21Rik 1700051…
18	V$POU1F1_Q6	1664	1664	3084	4831	6592	33.11	11.93	0.0	0.0	0710001E13Rik 1110013G13Rik 1110025I09Rik 1110030H18Rik 1110030L07Rik 1110032N12Rik 1110055N21Rik 1190003K14Rik 1200008O12Rik 1200014P03Rik 1300010K09Rik 1300012D20Rik 1300013B24Rik 1300017K07Rik 1500002M01Rik 1700001L23Rik 1700025B16Rik 1700029K01Rik 1700030A21Rik 1700051E09Rik 1700095F04Rik 1810013B01Rik 1810015M01Rik 1810045K07Rik 1810060D16Rik 1810073E21Rik 2010002A20Rik 2010005O13Rik 2210008…
19	V$MINI20_B: Muscle initiator sequence-20	3149	3149	1599	6757	4666	32.84	11.93	39.65	36.41	0610006K04Rik 0610009H04Rik 0610039D01Rik 0610039K22Rik 0610040B21Rik 0610041B22Rik 0610042I15Rik 1100001D10Rik 1110005F07Rik 1110007C05Rik 1110011K10Rik 1110015E22Rik 1110020C13Rik 1110028E10Rik 1110028N05Rik 1110030H02Rik 1110030H18Rik 1110030L07Rik 1110032D12Rik 1110032N12Rik 1110055N21Rik 1110060O18Rik 1190003K14Rik 1200014P03Rik 1300002F13Rik 1300006C06Rik 1300010A20Rik 1300010K09Rik 1500002…
20	V$CDX2_Q5	2779	2779	1969	7502	3921	32.74	11.93	0.0	0.0	0610039K22Rik 0610040B21Rik 0610042I15Rik 0710001E13Rik 1110005F07Rik 1110013G13Rik 1110020C13Rik 1110025I09Rik 1110030H02Rik 1110030H18Rik 1110030L07Rik 1110032D12Rik 1110055N21Rik 1110060O18Rik 1300010A20Rik 1500002M01Rik 1500016L11Rik 1500031N24Rik 1500040F11Rik 1600012K10Rik 1600013P15Rik 1700001F22Rik 1700006F03Rik 1700013H19Rik 1700020M16Rik 1700022N24Rik 1700030A21Rik 1700051E09Rik 1700055…
21	V$MYCMAX_B: c-Myc:Max binding sites	2058	2058	2690	4128	7295	32.71	11.93	39.5	36.4	0610006K04Rik 0610039D01Rik 0610040B21Rik 0610042I15Rik 0910001K20Rik 1100001D10Rik 1110007C05Rik 1110013G13Rik 1110025I09Rik 1110028N05Rik 1110030H02Rik 1110030L07Rik 1110032D12Rik 1190003K14Rik 1300006C06Rik 1300010A20Rik 1300010K09Rik 1300017K07Rik 1500002M01Rik 1500016L11Rik 1500040F11Rik 1600012K10Rik 1600013P15Rik 1700006F03Rik 1700095F04Rik 1810014L12Rik 1810017F10Rik 1810045K07Rik 1810057…
22	V$E2F_Q3_01	1864	1864	2884	3679	7744	32.71	11.93	39.51	36.4	0610006K04Rik 0610009C03Rik 0610039D01Rik 0610039K22Rik 0610040B21Rik 0610041B22Rik 0610042I15Rik 0710001E13Rik 1100001D10Rik 1110005F07Rik 1110007C05Rik 1110030L07Rik 1110032N12Rik 1110060O18Rik 1200014P03Rik 1300017K07Rik 1500002M01Rik 1500016L11Rik 1500040F11Rik 1600013P15Rik 1700009P13Rik 1700025B16Rik 1810015M01Rik 1810017F10Rik 1810045K07Rik 1810057B09Rik 1810073E21Rik 2010005O13Rik 2210008…
23	V$SOX5_01: Sox-5	1940	1940	2808	5499	5924	32.09	11.93	0.0	0.0	0610009C03Rik 0610040B21Rik 0610042I15Rik 0710001E13Rik 1110011K10Rik 1110020C13Rik 1110025I09Rik 1110030H18Rik 1110032D12Rik 1110032N12Rik 1190003K14Rik 1200008O12Rik 1200014P03Rik 1300006C06Rik 1300012D20Rik 1300013B24Rik 1500031N24Rik 1600012K10Rik 1700006F03Rik 1700020M16Rik 1700022N24Rik 1700029K01Rik 1700030A21Rik 1700051E09Rik 1700055O19Rik 1700095F04Rik 1810017F10Rik 1810037G04Rik 1810060…
24	V$E2F_Q4: E2F	1849	1849	2899	3665	7758	30.81	11.93	37.6	34.62	0610006K04Rik 0610009C03Rik 0610009H04Rik 0610039D01Rik 0610040B21Rik 0610041B22Rik 0610042I15Rik 0710001E13Rik 1100001D10Rik 1110005F07Rik 1110007C05Rik 1110011K10Rik 1110025I09Rik 1110030J09Rik 1200014P03Rik 1300017K07Rik 1500016L11Rik 1500040F11Rik 1700009P13Rik 1700013H19Rik 1700022N24Rik 1700095F04Rik 1810014L12Rik 1810015M01Rik 1810045K07Rik 1810057B09Rik 2010005O13Rik 2010300G19Rik 2210008…
25	V$MRF2_01: modulator recognition factor 2	2669	2669	2079	7223	4200	30.66	11.93	0.0	0.0	0610006K04Rik 0610009C03Rik 0610039K22Rik 0610040B21Rik 0610041B22Rik 0710001E13Rik 1100001D10Rik 1110020C13Rik 1110025I09Rik 1110028E10Rik 1110030H02Rik 1110030L07Rik 1110032D12Rik 1110032N12Rik 1110055N21Rik 1110060O18Rik 1190003K14Rik 1300002F13Rik 1300006C06Rik 1300010K09Rik 1300012D20Rik 1300013B24Rik 1500002M01Rik 1500031N24Rik 1600012K10Rik 1600013P15Rik 1700006F03Rik 1700009P13Rik 1700013…
26	V$TFIII_Q6	4486	4486	262	10356	1067	30.31	11.93	37.61	34.62	0610006K04Rik 0610009C03Rik 0610009H04Rik 0610039D01Rik 0610039K22Rik 0610040B21Rik 0610041B22Rik 0610042I15Rik 0710001E13Rik 0910001K20Rik 1100001D10Rik 1110005F07Rik 1110007C05Rik 1110011K10Rik 1110013G13Rik 1110015E22Rik 1110020C13Rik 1110025I09Rik 1110028E10Rik 1110028N05Rik 1110030H02Rik 1110030H18Rik 1110030J09Rik 1110030L07Rik 1110032D12Rik 1110032N12Rik 1110055N21Rik 1110060O18Rik 1190003…
27	V$CART1_01: Cart-1 (cartilage homeoprotein 1)	412	412	4336	1507	9916	30.11	11.93	0.0	0.0	0610040B21Rik 1110055N21Rik 1700025B16Rik 1810045K07Rik 1810060J02Rik 2010300G19Rik 2210415M20Rik 2410080P20Rik 2610036N15Rik 4430402O11Rik 4632412E09Rik 4633402N23Rik 5730414C17Rik 5730427C23Rik 5830442J12Rik 6820428D13 9130427A09Rik 9230106L14Rik A230102I05Rik AI325464 AW494914 AW538196 AW557805 Abcb7 Abhd5 Acaa1 Accn5 Acox3 Acrv1 Actn4 Actr8 Acvr1 Adam26 Adat1 Adsl Aggf1 Akap4 Akr1b8 Akr1e1 Al…
28	V$OCT1_06: octamer-binding factor 1	2372	2372	2376	6516	4907	30.07	11.93	0.0	0.0	0610009C03Rik 0610040B21Rik 0610042I15Rik 1110007C05Rik 1110013G13Rik 1110030H02Rik 1110030J09Rik 1110030L07Rik 1110032D12Rik 1110032N12Rik 1110055N21Rik 1300010A20Rik 1300010K09Rik 1300012D20Rik 1300013B24Rik 1300017K07Rik 1500016L11Rik 1500031N24Rik 1700001F22Rik 1700013H19Rik 1700020M16Rik 1700025B16Rik 1700029K01Rik 1700030A21Rik 1700112P19Rik 1810013B01Rik 1810037G04Rik 1810057B09Rik 1810060…
29	V$CETS1P54_01: c-Ets-1(p54)	3311	3311	1437	7205	4218	29.25	11.93	36.04	33.1	0610009C03Rik 0610009H04Rik 0610039D01Rik 0610039K22Rik 0610040B21Rik 0610041B22Rik 0610042I15Rik 1100001D10Rik 1110005F07Rik 1110007C05Rik 1110011K10Rik 1110013G13Rik 1110015E22Rik 1110020C13Rik 1110025I09Rik 1110028E10Rik 1110028N05Rik 1110030H18Rik 1110030J09Rik 1110030L07Rik 1110032D12Rik 1110032N12Rik 1110060O18Rik 1190003K14Rik 1200008O12Rik 1200014P03Rik 1300006C06Rik 1300010K09Rik 1300013…
30	V$PIT1_Q6	3381	3381	1367	8817	2606	27.72	11.93	0.0	0.0	0610006K04Rik 0610009C03Rik 0610039K22Rik 0610040B21Rik 0610041B22Rik 0710001E13Rik 1110007C05Rik 1110011K10Rik 1110013G13Rik 1110020C13Rik 1110025I09Rik 1110028E10Rik 1110030H02Rik 1110030H18Rik 1110030J09Rik 1110030L07Rik 1110032N12Rik 1110055N21Rik 1200014P03Rik 1300002F13Rik 1300010A20Rik 1300012D20Rik 1300013B24Rik 1300017K07Rik 1500016L11Rik 1500031N24Rik 1500040F11Rik 1600012K10Rik 1600013…
31	V$E2F1_Q4: E2F-1	1550	1550	3198	3060	8363	23.88	11.93	30.61	27.73	0610006K04Rik 0610009H04Rik 0610040B21Rik 0610041B22Rik 0610042I15Rik 0710001E13Rik 1100001D10Rik 1110005F07Rik 1110028N05Rik 1110030H02Rik 1110030H18Rik 1110030J09Rik 1110032N12Rik 1500040F11Rik 1600012K10Rik 1700009P13Rik 1810015M01Rik 1810017F10Rik 1810045K07Rik 1810057B09Rik 1810060J02Rik 2300004C15Rik 2310010G13Rik 2310020P08Rik 2310031L18Rik 2310042M24Rik 2310043K02Rik 2310066N05Rik 2310075…
32	V$GATA3_03: GATA-binding factor 3	2993	2993	1755	7877	3546	22.48	11.93	0.0	0.0	0610006K04Rik 0610039D01Rik 0610039K22Rik 0610040B21Rik 0710001E13Rik 0910001K20Rik 1110005F07Rik 1110011K10Rik 1110020C13Rik 1110028N05Rik 1110030H02Rik 1110030H18Rik 1110030J09Rik 1110032D12Rik 1110032N12Rik 1110060O18Rik 1300010A20Rik 1300012D20Rik 1300013B24Rik 1300017K07Rik 1500002M01Rik 1500031N24Rik 1600013P15Rik 1700001F22Rik 1700009P13Rik 1700013H19Rik 1700025B16Rik 1700029K01Rik 1700030…
33	V$MEF2_Q6_01	2598	2598	2150	6942	4481	21.43	11.93	0.0	0.0	0610039K22Rik 0610040B21Rik 0610042I15Rik 0910001K20Rik 1110005F07Rik 1110013G13Rik 1110015E22Rik 1110028E10Rik 1110028N05Rik 1110030H02Rik 1110030H18Rik 1110030J09Rik 1110030L07Rik 1110032D12Rik 1110032N12Rik 1110055N21Rik 1110060O18Rik 1300012D20Rik 1500002M01Rik 1500016L11Rik 1500031N24Rik 1700001F22Rik 1700009P13Rik 1700013H19Rik 1700022N24Rik 1700025B16Rik 1700029K01Rik 1700030A21Rik 1700055…
34	V$NKX25_02: homeo domain factor Nkx-2.5/Csx, tinman homolog	1734	1734	3014	4833	6590	19.59	11.93	0.0	0.0	0610009C03Rik 0610009H04Rik 0610040B21Rik 0610041B22Rik 0710001E13Rik 1110011K10Rik 1110020C13Rik 1110025I09Rik 1110028E10Rik 1110028N05Rik 1110030J09Rik 1110032D12Rik 1200008O12Rik 1200014P03Rik 1300006C06Rik 1300013B24Rik 1300017K07Rik 1500016L11Rik 1500040F11Rik 1700001L23Rik 1700013H19Rik 1700025B16Rik 1700029K01Rik 1700030A21Rik 1700055O19Rik 1810013B01Rik 1810014L12Rik 1810015M01Rik 1810031…
35	V$BRN2_01: POU factor Brn-2	1825	1825	2923	5052	6371	19.26	11.93	0.0	0.0	0610040B21Rik 0610042I15Rik 0710001E13Rik 0910001K20Rik 1110028N05Rik 1110030H02Rik 1110030J09Rik 1110032N12Rik 1190003K14Rik 1200014P03Rik 1300006C06Rik 1300012D20Rik 1500002M01Rik 1500016L11Rik 1700001L23Rik 1700020M16Rik 1700051E09Rik 1700055O19Rik 1700112P19Rik 1810013B01Rik 1810014L12Rik 1810015M01Rik 1810037G04Rik 1810045K07Rik 1810057B09Rik 1810060D16Rik 2010002A20Rik 2010300G19Rik 2010321…
36	V$HNF1_C: Hepatic nuclear factor 1	1438	1438	3310	4087	7336	18.84	11.93	0.0	0.0	0610006K04Rik 0610040B21Rik 0610042I15Rik 1110005F07Rik 1110013G13Rik 1110020C13Rik 1110028E10Rik 1110030J09Rik 1190003K14Rik 1300006C06Rik 1300013B24Rik 1500002M01Rik 1500016L11Rik 1700001F22Rik 1700020M16Rik 1700029K01Rik 1700030A21Rik 1700095F04Rik 1810017F10Rik 1810060D16Rik 1810073E21Rik 2010002A20Rik 2010005O13Rik 2010300G19Rik 2010321J07Rik 2210008M09Rik 2210415M20Rik 2300004C15Rik 2310042…
37	V$DEAF1_01	1073	1073	3675	2064	9359	17.48	11.93	24.22	21.39	0610006K04Rik 0610009C03Rik 0610039D01Rik 0610039K22Rik 1110007C05Rik 1110020C13Rik 1110028N05Rik 1110030H18Rik 1110030J09Rik 1110030L07Rik 1110032D12Rik 1110032N12Rik 1110055N21Rik 1300002F13Rik 1300010K09Rik 1600013P15Rik 1700022N24Rik 1810031K02Rik 1810057B09Rik 1810060D16Rik 2310010G13Rik 2310066N05Rik 2310075A12Rik 2310079P12Rik 2410001E19Rik 2410004H02Rik 2410006F12Rik 2410030J07Rik 2410080…
38	V$CEBPGAMMA_Q6	3243	3243	1505	8381	3042	17.08	11.93	0.0	0.0	0610009C03Rik 0610039K22Rik 0610040B21Rik 0610042I15Rik 0710001E13Rik 1100001D10Rik 1110011K10Rik 1110013G13Rik 1110020C13Rik 1110025I09Rik 1110028E10Rik 1110028N05Rik 1110030H02Rik 1110030H18Rik 1110030J09Rik 1110030L07Rik 1110032D12Rik 1110032N12Rik 1110055N21Rik 1190003K14Rik 1200008O12Rik 1200014P03Rik 1300006C06Rik 1300010A20Rik 1300012D20Rik 1300013B24Rik 1300017K07Rik 1500002M01Rik 1500031…
39	V$E2F_Q4_01	1049	1049	3699	2017	9406	16.95	11.93	23.68	20.94	0610009C03Rik 0610041B22Rik 0610042I15Rik 0710001E13Rik 1110005F07Rik 1110007C05Rik 1200014P03Rik 1500016L11Rik 1500040F11Rik 1700009P13Rik 1700025B16Rik 1810015M01Rik 1810045K07Rik 1810057B09Rik 2010005O13Rik 2300004C15Rik 2310020P08Rik 2310031L18Rik 2310043K02Rik 2310066N05Rik 2310075A12Rik 2310079P12Rik 2410001E19Rik 2510015F01Rik 2610022K04Rik 2610034E18Rik 2610036N15Rik 2610040E16Rik 2700084…
40	V$GABP_B: GA binding protein	511	511	4237	863	10560	16.93	11.93	23.94	21.16	0610039K22Rik 0610042I15Rik 1110005F07Rik 1110020C13Rik 1110030H18Rik 1110032D12Rik 1110032N12Rik 1200008O12Rik 1500016L11Rik 1500040F11Rik 1600013P15Rik 1700009P13Rik 1700020M16Rik 1700025B16Rik 1810073E21Rik 2010300G19Rik 2310034L04Rik 2310075A12Rik 2410004H02Rik 2600016J21Rik 2600017J23Rik 2610528M18Rik 2810407K09Rik 2810418N01Rik 2810428C21Rik 3100002B05Rik 4930470D19Rik 4930579A11Rik 4931412…
41	V$E2F1_Q4_01	1146	1146	3602	2234	9189	16.82	11.93	23.53	20.83	0610009C03Rik 0610041B22Rik 0610042I15Rik 0710001E13Rik 1100001D10Rik 1110005F07Rik 1110007C05Rik 1110030L07Rik 1110032N12Rik 1200014P03Rik 1500016L11Rik 1500040F11Rik 1700009P13Rik 1700025B16Rik 1810015M01Rik 1810017F10Rik 1810045K07Rik 1810057B09Rik 2010005O13Rik 2300004C15Rik 2310020P08Rik 2310031L18Rik 2310042M24Rik 2310043K02Rik 2310066N05Rik 2310075A12Rik 2310079P12Rik 2410001E19Rik 2510015…
42	V$CP2_01: CP2	3159	3159	1589	6992	4431	16.63	11.93	23.2	20.54	0610009H04Rik 0610039D01Rik 0610039K22Rik 0610040B21Rik 0610041B22Rik 0610042I15Rik 0710001E13Rik 0910001K20Rik 1100001D10Rik 1110007C05Rik 1110011K10Rik 1110013G13Rik 1110015E22Rik 1110028E10Rik 1110028N05Rik 1110030H02Rik 1110030H18Rik 1110032D12Rik 1110032N12Rik 1110060O18Rik 1200014P03Rik 1300002F13Rik 1300006C06Rik 1300010K09Rik 1500016L11Rik 1500040F11Rik 1600012K10Rik 1700001F22Rik 1700006…
43	V$XFD2_01: Xenopus fork head domain factor 2	969	969	3779	2856	8567	15.96	11.93	0.0	0.0	0610006K04Rik 0610039K22Rik 1110025I09Rik 1110030H02Rik 1110030H18Rik 1110030L07Rik 1110055N21Rik 1300006C06Rik 1500031N24Rik 1700001F22Rik 1700001L23Rik 1700029K01Rik 1700030A21Rik 1700051E09Rik 1700055O19Rik 1700112P19Rik 1810017F10Rik 1810031K02Rik 2010002A20Rik 2210008M09Rik 2210415M20Rik 2310031L18Rik 2310034L04Rik 2310042M24Rik 2310042N02Rik 2410003B16Rik 2410004C24Rik 2410195B05Rik 2600001…
44	V$MTATA_B: Muscle TATA box	2090	2090	2658	5647	5776	15.91	11.93	0.0	0.0	0610009C03Rik 0610042I15Rik 0710001E13Rik 1110005F07Rik 1110011K10Rik 1110013G13Rik 1110028N05Rik 1110030H18Rik 1110032D12Rik 1110032N12Rik 1110055N21Rik 1190003K14Rik 1300002F13Rik 1300006C06Rik 1300013B24Rik 1300017K07Rik 1600012K10Rik 1700001F22Rik 1700006F03Rik 1700009P13Rik 1700022N24Rik 1700025B16Rik 1700029K01Rik 1700030A21Rik 1700055O19Rik 1700095F04Rik 1700112P19Rik 1810031K02Rik 1810037…
45	V$POU6F1_01	294	294	4454	1042	10381	15.47	11.93	0.0	0.0	0910001K20Rik 1110005F07Rik 1110032N12Rik 1500016L11Rik 1700030A21Rik 1700055O19Rik 2010002A20Rik 2410004H02Rik 2700075B01Rik 2810037C03Rik 4632409L22Rik 4931412G03Rik 6530406M24Rik 8430432M10Rik A830006N08Rik Acr Acrbp Acy3 Adam24 Adh4 Adrm1 Aig1 Akr1b8 Ankrd33 Arg1 Arhgef3 Arhgef7 Arl6ip1 Asb17 Aurkc BC007180 BC014685 BC019731 BC024868 Bace1 Bbs2 Bcl11b Bcl2l2 Blzf1 Bnipl C1qb C430014D17Rik C6 …
46	V$HNF3B_01: Hepatocyte Nuclear Factor 3beta	3392	3392	1356	8690	2733	14.81	11.93	0.0	0.0	0610006K04Rik 0610039K22Rik 0610040B21Rik 0610042I15Rik 0710001E13Rik 0910001K20Rik 1110005F07Rik 1110011K10Rik 1110013G13Rik 1110020C13Rik 1110025I09Rik 1110028E10Rik 1110030H02Rik 1110030H18Rik 1110030J09Rik 1110030L07Rik 1110032D12Rik 1110032N12Rik 1110055N21Rik 1110060O18Rik 1190003K14Rik 1200008O12Rik 1300002F13Rik 1300006C06Rik 1300010A20Rik 1300012D20Rik 1300013B24Rik 1300017K07Rik 1500002…
47	V$FOXP3_Q4	2639	2639	2109	6935	4488	14.33	11.93	0.0	0.0	0610006K04Rik 0610009H04Rik 0610039D01Rik 0610042I15Rik 1100001D10Rik 1110013G13Rik 1110020C13Rik 1110025I09Rik 1110028E10Rik 1110030H02Rik 1110030H18Rik 1110030J09Rik 1110032D12Rik 1110032N12Rik 1110060O18Rik 1190003K14Rik 1300002F13Rik 1300006C06Rik 1300010A20Rik 1300010K09Rik 1300017K07Rik 1500040F11Rik 1600012K10Rik 1700025B16Rik 1700029K01Rik 1700030A21Rik 1700051E09Rik 1700055O19Rik 1810014…
48	V$FOX_Q2	3463	3463	1285	8841	2582	14.06	11.93	0.0	0.0	0610006K04Rik 0610009C03Rik 0610039K22Rik 0610040B21Rik 0710001E13Rik 0910001K20Rik 1100001D10Rik 1110005F07Rik 1110011K10Rik 1110013G13Rik 1110020C13Rik 1110025I09Rik 1110028E10Rik 1110030H02Rik 1110030H18Rik 1110030J09Rik 1110030L07Rik 1110032D12Rik 1110032N12Rik 1110055N21Rik 1110060O18Rik 1190003K14Rik 1200008O12Rik 1300002F13Rik 1300006C06Rik 1300010A20Rik 1300012D20Rik 1300013B24Rik 1300017…
49	V$VMW65_Q6	1873	1873	2875	5089	6334	14.03	11.93	0.0	0.0	0610006K04Rik 0610009C03Rik 0710001E13Rik 0910001K20Rik 1110011K10Rik 1110013G13Rik 1110028E10Rik 1110028N05Rik 1110030H02Rik 1110030J09Rik 1110032D12Rik 1110032N12Rik 1300010A20Rik 1300010K09Rik 1500002M01Rik 1500031N24Rik 1500040F11Rik 1700001F22Rik 1700009P13Rik 1700020M16Rik 1700022N24Rik 1700029K01Rik 1700051E09Rik 1700112P19Rik 1810014L12Rik 1810015M01Rik 1810017F10Rik 1810037G04Rik 1810045…
50	V$GATA_C: GATA binding site	2077	2077	2671	5583	5840	13.89	11.93	0.0	0.0	0610006K04Rik 0610009C03Rik 0610039D01Rik 0610042I15Rik 1110020C13Rik 1110030H02Rik 1110030J09Rik 1110032D12Rik 1110032N12Rik 1110055N21Rik 1190003K14Rik 1200008O12Rik 1200014P03Rik 1300006C06Rik 1300010A20Rik 1300012D20Rik 1500002M01Rik 1500031N24Rik 1500040F11Rik 1700001F22Rik 1700006F03Rik 1700030A21Rik 1700051E09Rik 1700095F04Rik 1700112P19Rik 1810017F10Rik 1810037G04Rik 1810057B09Rik 1810060…
51	V$NKX3A_01: NK class homeobox factor 3A	802	802	3946	2394	9029	13.79	11.93	0.0	0.0	0610006K04Rik 0610039K22Rik 1110030H18Rik 1110030L07Rik 1190003K14Rik 1300012D20Rik 1500002M01Rik 1600012K10Rik 1700009P13Rik 1700112P19Rik 1810014L12Rik 1810045K07Rik 1810057B09Rik 2010002A20Rik 2310010G13Rik 2310034L04Rik 2310043K02Rik 2410080P20Rik 2600016J21Rik 2600017H08Rik 2610019I03Rik 2610022K04Rik 2700069A02Rik 2810418N01Rik 2900027G03Rik 4921508O11Rik 4931412G03Rik 5730405M13Rik 5730466…
52	V$LHX3_01: LIM homeobox transcription factor 3	287	287	4461	1004	10419	13.54	11.93	0.0	0.0	0710001E13Rik 1110011K10Rik 1300006C06Rik 1300017K07Rik 1700055O19Rik 1810060D16Rik 2010002A20Rik 2310061G07Rik 2310067E08Rik 2410004H02Rik 2610528M18Rik 4833428E21Rik 4930579A11Rik 6030457N17Rik 6530407C02Rik 9130427A09Rik A530065E19Rik Abcc9 Actl6a Actrt1 Acvr2b Adam28 Adamts15 Adcy6 Aldrl6 Apbh Aqp4 Arid3b Arl6ip4 Art2b Asah3 Asb3 Asb5 Astn2 Atf2 Avpr1a B830009D23Rik BC003993 BC024868 BC027127…
53	V$WHN_B: winged-helix factor nude	1296	1296	3452	2620	8803	13.12	11.93	19.7	17.08	0610040B21Rik 0610041B22Rik 1100001D10Rik 1110013G13Rik 1110025I09Rik 1110028E10Rik 1110028N05Rik 1110030L07Rik 1110032D12Rik 1200008O12Rik 1200014P03Rik 1300002F13Rik 1300006C06Rik 1300017K07Rik 1500016L11Rik 1500040F11Rik 1600013P15Rik 1700009P13Rik 1700022N24Rik 1810013B01Rik 1810045K07Rik 1810073E21Rik 2010005A06Rik 2010005O13Rik 2010110M21Rik 2310020P08Rik 2310056K19Rik 2310066N05Rik 2310079…
54	V$ELK1_01: Elk-1	1382	1382	3366	2817	8606	13.05	11.93	19.61	17.02	0610006K04Rik 0610009C03Rik 0610009H04Rik 0610039K22Rik 0610042I15Rik 1110005F07Rik 1110007C05Rik 1110011K10Rik 1110015E22Rik 1110020C13Rik 1110025I09Rik 1110030H18Rik 1110032N12Rik 1300010K09Rik 1500002M01Rik 1600013P15Rik 1700020M16Rik 1700022N24Rik 1700025B16Rik 1700095F04Rik 1810031K02Rik 1810060J02Rik 2210008M09Rik 2300004C15Rik 2310010G13Rik 2310034L04Rik 2310042N02Rik 2310066N05Rik 2310067…
55	V$CREB_Q2_01	1610	1610	3138	3344	8079	12.87	11.93	19.37	16.83	0610009C03Rik 0610009H04Rik 0610039D01Rik 0610040B21Rik 0610042I15Rik 0910001K20Rik 1100001D10Rik 1110005F07Rik 1110007C05Rik 1110013G13Rik 1110015E22Rik 1110025I09Rik 1110028N05Rik 1110060O18Rik 1200008O12Rik 1200014P03Rik 1300002F13Rik 1300006C06Rik 1300010K09Rik 1300012D20Rik 1500016L11Rik 1700001L23Rik 1700009P13Rik 1700013H19Rik 1700025B16Rik 1700030A21Rik 1700051E09Rik 1700055O19Rik 1810015…
56	V$FREAC7_01: Fork head RElated ACtivator-7	1752	1752	2996	4766	6657	12.44	11.93	0.0	0.0	0610006K04Rik 0610009H04Rik 0610039K22Rik 1110025I09Rik 1110028E10Rik 1110030H02Rik 1110030H18Rik 1110030L07Rik 1110032D12Rik 1110032N12Rik 1110055N21Rik 1300002F13Rik 1300012D20Rik 1300017K07Rik 1500002M01Rik 1500031N24Rik 1700001F22Rik 1700001L23Rik 1700013H19Rik 1700020M16Rik 1700022N24Rik 1700029K01Rik 1700030A21Rik 1700051E09Rik 1700055O19Rik 1700112P19Rik 1810015M01Rik 1810017F10Rik 1810031…
57	V$CREB_Q4_01	1534	1534	3214	3178	8245	12.25	11.93	18.75	16.24	0610009C03Rik 0610009H04Rik 0610039D01Rik 0610040B21Rik 0610042I15Rik 0910001K20Rik 1110005F07Rik 1110007C05Rik 1110013G13Rik 1110015E22Rik 1110025I09Rik 1110028N05Rik 1110030L07Rik 1110060O18Rik 1200008O12Rik 1200014P03Rik 1300002F13Rik 1300006C06Rik 1300010K09Rik 1300012D20Rik 1500016L11Rik 1700001L23Rik 1700009P13Rik 1700013H19Rik 1700025B16Rik 1700030A21Rik 1700051E09Rik 1700055O19Rik 1810015…
58	V$CETS168_Q6	3099	3099	1649	6914	4509	12.23	11.93	18.69	16.21	0610006K04Rik 0610009C03Rik 0610009H04Rik 0610039K22Rik 0610040B21Rik 0610041B22Rik 0610042I15Rik 0710001E13Rik 1100001D10Rik 1110005F07Rik 1110007C05Rik 1110011K10Rik 1110013G13Rik 1110015E22Rik 1110020C13Rik 1110025I09Rik 1110028E10Rik 1110028N05Rik 1110030H18Rik 1110030J09Rik 1110030L07Rik 1110032D12Rik 1110032N12Rik 1110060O18Rik 1190003K14Rik 1200008O12Rik 1300002F13Rik 1300010K09Rik 1300013…
59	V$CREBATF_Q6	1523	1523	3225	3156	8267	12.03	11.93	18.53	16.08	0610009C03Rik 0610009H04Rik 0610039D01Rik 0610040B21Rik 0610042I15Rik 0910001K20Rik 1110005F07Rik 1110007C05Rik 1110013G13Rik 1110015E22Rik 1110025I09Rik 1110028N05Rik 1110030L07Rik 1110060O18Rik 1200008O12Rik 1200014P03Rik 1300002F13Rik 1300006C06Rik 1300010K09Rik 1300012D20Rik 1500016L11Rik 1700001L23Rik 1700009P13Rik 1700013H19Rik 1700025B16Rik 1700030A21Rik 1700055O19Rik 1810015M01Rik 1810045…
60	V$EVI1_04: ectopic viral integration site 1 encoded factor	3375	3375	1373	8611	2812	11.99	11.93	0.0	0.0	0610009C03Rik 0610009H04Rik 0610039D01Rik 0610039K22Rik 0910001K20Rik 1100001D10Rik 1110005F07Rik 1110011K10Rik 1110013G13Rik 1110025I09Rik 1110030H18Rik 1110030J09Rik 1110030L07Rik 1110032D12Rik 1110032N12Rik 1110055N21Rik 1110060O18Rik 1300006C06Rik 1300010A20Rik 1300010K09Rik 1300012D20Rik 1500002M01Rik 1500016L11Rik 1500031N24Rik 1600013P15Rik 1700001F22Rik 1700006F03Rik 1700009P13Rik 1700013…
61	V$NKX22_01: NK2 class homeobox factor 2	508	508	4240	1592	9831	11.77	11.93	0.0	0.0	0610039K22Rik 1110030L07Rik 1300012D20Rik 1500002M01Rik 1500031N24Rik 1700009P13Rik 1700013H19Rik 1700055O19Rik 1700095F04Rik 1810037G04Rik 2310031L18Rik 2310034L04Rik 2600016J21Rik 2610019I03Rik 2610031L17Rik 2610034E18Rik 2610511O17Rik 3110005O21Rik 4933412H03Rik 4933417K04Rik 5830426I05Rik 6720485C15Rik 8430432M10Rik AI851464 AW550801 Aadac Abcc10 Abcc3 Abpa Acas2l Accn5 Acrbp Acvr1b Acvrl1 Ac…
62	V$HNF1_01: hepatic nuclear factor 1	730	730	4018	2177	9246	11.66	11.93	0.0	0.0	0610042I15Rik 0710001E13Rik 1110013G13Rik 1110020C13Rik 1300006C06Rik 1300012D20Rik 1500002M01Rik 1500016L11Rik 1500031N24Rik 1700095F04Rik 1810031K02Rik 1810073E21Rik 2010002A20Rik 2010321J07Rik 2300004C15Rik 2310042N02Rik 2310066N05Rik 2410003B16Rik 2410043F08Rik 2600001J17Rik 2610022K04Rik 2610034E18Rik 2610511O17Rik 2610528M18Rik 2700050P07Rik 2810002D13Rik 2810441C07Rik 4632409L22Rik 4833428…
63	V$TATA_C: Retroviral TATA box	1293	1293	3455	3607	7816	11.22	11.93	0.0	0.0	0610009C03Rik 0710001E13Rik 1110013G13Rik 1110030H02Rik 1110055N21Rik 1190003K14Rik 1300010A20Rik 1300010K09Rik 1300013B24Rik 1300017K07Rik 1700006F03Rik 1700022N24Rik 1700030A21Rik 1700112P19Rik 1810031K02Rik 1810037G04Rik 1810045K07Rik 1810060J02Rik 2010002A20Rik 2010005O13Rik 2210415M20Rik 2300004C15Rik 2310010G13Rik 2310020P08Rik 2310031L18Rik 2310034L04Rik 2310042M24Rik 2310042N02Rik 2310043…
64	V$E12_Q6	1379	1379	3369	2840	8583	11.06	11.93	17.56	15.17	0610009H04Rik 0610039K22Rik 0610040B21Rik 0710001E13Rik 1100001D10Rik 1110005F07Rik 1110007C05Rik 1110015E22Rik 1110020C13Rik 1110028N05Rik 1110030H02Rik 1110060O18Rik 1190003K14Rik 1300006C06Rik 1300010K09Rik 1500002M01Rik 1500016L11Rik 1700009P13Rik 1700020M16Rik 1700025B16Rik 1700055O19Rik 1810031K02Rik 2010005A06Rik 2010005O13Rik 2210008M09Rik 2310004N11Rik 2310020P08Rik 2310043K02Rik 2310056…
65	V$AHR_Q5: aryl hydrocarbon / dioxin receptor	671	671	4077	1256	10167	11.05	11.93	17.81	15.4	0610009C03Rik 0710001E13Rik 1110030H02Rik 1300002F13Rik 1300010A20Rik 1300010K09Rik 1700013H19Rik 1700095F04Rik 1810015M01Rik 1810031K02Rik 1810045K07Rik 2210415M20Rik 2310031L18Rik 2310042M24Rik 2310043K02Rik 2310067E08Rik 2310075A12Rik 2410006F12Rik 2410195B05Rik 2610034E18Rik 2700050P07Rik 2810038K19Rik 2810428C21Rik 3100002B05Rik 4430402O11Rik 4632409L22Rik 4930553M18Rik 4930579A11Rik 4933412…
66	V$GATA2_03: GATA-binding factor 2	1284	1284	3464	3580	7843	10.96	11.93	0.0	0.0	0610040B21Rik 0910001K20Rik 1110020C13Rik 1110030H18Rik 1300013B24Rik 1500002M01Rik 1500031N24Rik 1700025B16Rik 1700029K01Rik 1700030A21Rik 1700051E09Rik 1700055O19Rik 1700095F04Rik 1810045K07Rik 1810060D16Rik 2010002A20Rik 2010005O13Rik 2010300G19Rik 2010321J07Rik 2310042M24Rik 2310061G07Rik 2600001J17Rik 2600017J23Rik 2610031L17Rik 2610036F08Rik 2610036N15Rik 2610511E22Rik 2700069A02Rik 2810418…
67	V$MYOD_01: myoblast determination gene product	3249	3249	1499	7317	4106	10.38	11.93	16.81	14.52	0610006K04Rik 0610009H04Rik 0610039D01Rik 0610040B21Rik 0610041B22Rik 0710001E13Rik 1100001D10Rik 1110005F07Rik 1110007C05Rik 1110011K10Rik 1110015E22Rik 1110020C13Rik 1110025I09Rik 1110028E10Rik 1110028N05Rik 1110030H02Rik 1110030J09Rik 1110030L07Rik 1110060O18Rik 1190003K14Rik 1300006C06Rik 1300010A20Rik 1300010K09Rik 1300012D20Rik 1300013B24Rik 1300017K07Rik 1500002M01Rik 1500016L11Rik 1500031…
68	V$E2F_03	587	587	4161	1083	10340	10.3	11.93	17.09	14.74	0610041B22Rik 1500016L11Rik 2300004C15Rik 2310031L18Rik 2310066N05Rik 2310075A12Rik 2610022K04Rik 2610031L17Rik 2610034E18Rik 2610040E16Rik 2700084L22Rik 2810037C03Rik 2810038K19Rik 2810418N01Rik 4930579A11Rik 4932416A11Rik 5730466P16Rik 5930412E23Rik 9330161F08Rik 9430059P22Rik 9530020D24Rik A230072I16Rik AW550801 AW557805 Abcc3 Ace2 Aco2 Acrbp Acsl4 Actl6a Ada Adam12 Adam17 Adamts15 Adcy8 Aig1 …
69	V$E2F4DP2_01: E2F-4:DP-2 heterodimer	641	641	4107	1200	10223	10.23	11.93	17.0	14.68	0610009H04Rik 0610040B21Rik 0610041B22Rik 0910001K20Rik 1110011K10Rik 1110015E22Rik 1110030J09Rik 1300013B24Rik 1700009P13Rik 1700013H19Rik 2210008M09Rik 2300004C15Rik 2310020P08Rik 2310042M24Rik 2310066N05Rik 2310079P12Rik 2410004C24Rik 2410043F08Rik 2600017J23Rik 2610528M18Rik 2810407K09Rik 2810418N01Rik 4632409L22Rik 4632412E09Rik 4632413C14Rik 4930579A11Rik 4933424N09Rik 5430413I02Rik 5530601…
70	V$PAX3_B: Pax-3 binding sites	3023	3023	1725	6764	4659	10.14	11.93	16.53	14.27	0610006K04Rik 0610009C03Rik 0610009H04Rik 0610039D01Rik 0610039K22Rik 0610040B21Rik 0610041B22Rik 0610042I15Rik 0910001K20Rik 1100001D10Rik 1110005F07Rik 1110007C05Rik 1110011K10Rik 1110015E22Rik 1110025I09Rik 1110028E10Rik 1110030H18Rik 1110030J09Rik 1110030L07Rik 1110032D12Rik 1110032N12Rik 1110055N21Rik 1110060O18Rik 1190003K14Rik 1200008O12Rik 1200014P03Rik 1300002F13Rik 1300006C06Rik 1300010…
71	V$E2F_Q6_01	656	656	4092	1239	10184	9.66	11.93	16.4	14.16	0610041B22Rik 0710001E13Rik 1500016L11Rik 1500040F11Rik 1700025B16Rik 2300004C15Rik 2310066N05Rik 2610022K04Rik 2610036N15Rik 2610040E16Rik 2700084L22Rik 2810038K19Rik 2810418N01Rik 4732497O03Rik 4930579A11Rik 4932416A11Rik 4933428I03Rik 5730466P16Rik 5730592L21Rik 5930412E23Rik 9330161F08Rik 9430059P22Rik 9530020D24Rik A230072I16Rik AW550801 AW557805 Aco2 Acrbp Acsl4 Actl6a Ada Adamts15 Adcy8 Ai…
72	V$HFH1_01: HNF-3/Fkh Homolog 1	524	524	4224	1607	9816	9.6	11.93	0.0	0.0	0610039K22Rik 1110020C13Rik 1110025I09Rik 1110030H02Rik 1110030L07Rik 1300012D20Rik 1700001L23Rik 1700112P19Rik 2010002A20Rik 2210415M20Rik 2310031L18Rik 2410195B05Rik 2600001J17Rik 2610511E22Rik 2810428C21Rik 4930403J22Rik 4930457P18Rik 4930470D19Rik 4930579A11Rik 5730537D05Rik 5730592L21Rik 5830426I05Rik 6530406M24Rik 6530411B15Rik 8430411H09Rik 9130427A09Rik A330096I21Rik AF119384 AI325464 AW4…
73	V$GATA2_02: GATA-binding factor 2	1476	1476	3272	4031	7392	9.39	11.93	0.0	0.0	0610040B21Rik 0910001K20Rik 1110020C13Rik 1110032N12Rik 1110055N21Rik 1500002M01Rik 1500031N24Rik 1500040F11Rik 1700006F03Rik 1700025B16Rik 1700030A21Rik 1700051E09Rik 1700095F04Rik 1810037G04Rik 1810060D16Rik 2010002A20Rik 2010300G19Rik 2010308M01Rik 2010321J07Rik 2210415M20Rik 2310042M24Rik 2310061G07Rik 2410001E19Rik 2410170E21Rik 2600001J17Rik 2600016J21Rik 2610019I03Rik 2610036N15Rik 2610511…
74	V$CEBPDELTA_Q6	3390	3390	1358	8599	2824	9.05	11.93	0.0	0.0	0610006K04Rik 0610009C03Rik 0610009H04Rik 0610039K22Rik 0610040B21Rik 0610041B22Rik 0710001E13Rik 0910001K20Rik 1110005F07Rik 1110011K10Rik 1110013G13Rik 1110020C13Rik 1110025I09Rik 1110028E10Rik 1110030H02Rik 1110030L07Rik 1110032N12Rik 1110055N21Rik 1110060O18Rik 1190003K14Rik 1200008O12Rik 1200014P03Rik 1300006C06Rik 1300010A20Rik 1300010K09Rik 1300012D20Rik 1300013B24Rik 1300017K07Rik 1500002…
75	V$GATA1_03: GATA-binding factor 1	1499	1499	3249	4079	7344	8.91	11.93	0.0	0.0	0610039K22Rik 0610042I15Rik 0910001K20Rik 1110005F07Rik 1110011K10Rik 1110028E10Rik 1110030H02Rik 1110030J09Rik 1110032N12Rik 1110055N21Rik 1190003K14Rik 1200008O12Rik 1200014P03Rik 1300006C06Rik 1300012D20Rik 1500002M01Rik 1500016L11Rik 1500040F11Rik 1600013P15Rik 1700001L23Rik 1700029K01Rik 1700095F04Rik 1810037G04Rik 1810045K07Rik 1810060J02Rik 2010002A20Rik 2010300G19Rik 2010308M01Rik 2010321…
76	V$E2F1DP2_01: E2F-1:DP-2 heterodimer	398	398	4350	703	10720	8.17	11.93	15.07	12.85	0610009H04Rik 0610040B21Rik 0610041B22Rik 1110011K10Rik 1700009P13Rik 1700013H19Rik 2210008M09Rik 2310020P08Rik 2310079P12Rik 2410004C24Rik 2410043F08Rik 2600017J23Rik 2610528M18Rik 2810407K09Rik 2810418N01Rik 4632412E09Rik 4632413C14Rik 5530601I19Rik 5730589L02Rik 5930412E23Rik 6530407C02Rik 8430432M10Rik 9430059P22Rik 9530020D24Rik AW550801 Abca1 Acbd6 Aco2 Acvr1 Ada Adamts10 Adcy8 Aldh3b1 Ap1m…
77	V$IPF1_Q4	880	880	3868	2509	8914	8.05	11.93	0.0	0.0	0710001E13Rik 1110030H02Rik 1110032D12Rik 1110032N12Rik 1110060O18Rik 1200014P03Rik 1500031N24Rik 1500040F11Rik 1700001F22Rik 1700001L23Rik 1700025B16Rik 1700029K01Rik 1700095F04Rik 1700112P19Rik 1810031K02Rik 1810073E21Rik 2010002A20Rik 2210008M09Rik 2310004N11Rik 2310066N05Rik 2410030J07Rik 2610036N15Rik 2700069A02Rik 2810422M04Rik 2810441C07Rik 4430402O11Rik 4930403J22Rik 4930449E07Rik 4933428…
78	V$TAL1_Q6	2122	2122	2626	4635	6788	7.79	11.93	14.09	11.9	0610006K04Rik 0610009C03Rik 0610039D01Rik 0610039K22Rik 0610040B21Rik 0610041B22Rik 0610042I15Rik 0710001E13Rik 1100001D10Rik 1110005F07Rik 1110011K10Rik 1110020C13Rik 1110028E10Rik 1110030H02Rik 1110030H18Rik 1110030L07Rik 1200008O12Rik 1300006C06Rik 1300010K09Rik 1300012D20Rik 1300013B24Rik 1500016L11Rik 1500031N24Rik 1700001F22Rik 1700001L23Rik 1700020M16Rik 1700022N24Rik 1700030A21Rik 1700051…
79	V$LPOLYA_B: Lentiviral Poly A signal	871	871	3877	2480	8943	7.69	11.93	0.0	0.0	1110005F07Rik 1110030H02Rik 1110032D12Rik 1110032N12Rik 1110055N21Rik 1200008O12Rik 1600013P15Rik 1700022N24Rik 1700055O19Rik 1810057B09Rik 1810073E21Rik 2010002A20Rik 2010308M01Rik 2210415M20Rik 2310004N11Rik 2310066N05Rik 2410195B05Rik 2610031L17Rik 2610034E18Rik 2610317D23Rik 2610511O17Rik 2610528M18Rik 2700050P07Rik 2810002D13Rik 4632409L22Rik 4833428E21Rik 4921508O11Rik 4930467B06Rik 4931420…
80	V$IRF_Q6_01	2072	2072	2676	5457	5966	7.68	11.93	0.0	0.0	0610039K22Rik 0910001K20Rik 1110011K10Rik 1110013G13Rik 1110025I09Rik 1110030J09Rik 1200008O12Rik 1300006C06Rik 1300012D20Rik 1600012K10Rik 1700001F22Rik 1700001L23Rik 1700009P13Rik 1700013H19Rik 1700030A21Rik 1700055O19Rik 1700112P19Rik 1810013B01Rik 1810015M01Rik 1810045K07Rik 1810060J02Rik 2010002A20Rik 2010005O13Rik 2010110M21Rik 2010300G19Rik 2010308M01Rik 2010321J07Rik 2210415M20Rik 2310010…
81	V$FOXD3_01: fork head box D3	3970	3970	778	9887	1536	7.4	11.52	0.0	0.0	0610006K04Rik 0610009C03Rik 0610039K22Rik 0610040B21Rik 0610042I15Rik 0710001E13Rik 0910001K20Rik 1100001D10Rik 1110005F07Rik 1110013G13Rik 1110020C13Rik 1110025I09Rik 1110028E10Rik 1110030H02Rik 1110030H18Rik 1110030J09Rik 1110030L07Rik 1110032D12Rik 1110032N12Rik 1110055N21Rik 1110060O18Rik 1190003K14Rik 1200008O12Rik 1300002F13Rik 1300006C06Rik 1300010A20Rik 1300012D20Rik 1300013B24Rik 1300017…
82	V$HFH8_01: HNF-3/Fkh Homolog-8	613	613	4135	1810	9613	7.39	11.52	0.0	0.0	0610009H04Rik 0610039K22Rik 1110025I09Rik 1110030H02Rik 1110030L07Rik 1110055N21Rik 1500031N24Rik 1700001F22Rik 1700001L23Rik 1700030A21Rik 1700055O19Rik 1700112P19Rik 1810017F10Rik 2010002A20Rik 2210415M20Rik 2310031L18Rik 2310034L04Rik 2310042M24Rik 2410004C24Rik 2410195B05Rik 2600001J17Rik 2610511E22Rik 2700069A02Rik 4930403J22Rik 4930457P18Rik 4930579A11Rik 5730592L21Rik 5830426I05Rik 6530406…
83	V$HP1SITEFACTOR_Q6	1040	1040	3708	2902	8521	7.29	11.52	0.0	0.0	0610039K22Rik 1110005F07Rik 1110011K10Rik 1110013G13Rik 1110015E22Rik 1190003K14Rik 1300012D20Rik 1300013B24Rik 1500002M01Rik 1500031N24Rik 1600013P15Rik 1700030A21Rik 1700095F04Rik 1810013B01Rik 1810015M01Rik 1810031K02Rik 1810045K07Rik 1810060J02Rik 2010308M01Rik 2300004C15Rik 2310010G13Rik 2310043K02Rik 2310056K19Rik 2310066N05Rik 2410003B16Rik 2410080P20Rik 2410170E21Rik 2610036N15Rik 2610317…
84	V$VMYB_02: v-Myb	868	868	3880	1740	9683	7.18	11.01	13.72	11.55	0610040B21Rik 1100001D10Rik 1110005F07Rik 1110011K10Rik 1110020C13Rik 1110030L07Rik 1110032D12Rik 1110032N12Rik 1190003K14Rik 1300006C06Rik 1300010K09Rik 1600013P15Rik 1700030A21Rik 1810014L12Rik 1810057B09Rik 2010002A20Rik 2310079P12Rik 2410001E19Rik 2410030J07Rik 2410195B05Rik 2600001J17Rik 2600016J21Rik 2610040E16Rik 2700075B01Rik 2700084L22Rik 2810407K09Rik 2810428C21Rik 2900027G03Rik 4632409…
85	V$NMYC_01: N-Myc	1135	1135	3613	2345	9078	7.14	11.01	13.57	11.43	0610006K04Rik 0610009H04Rik 0610039D01Rik 0610040B21Rik 0910001K20Rik 1100001D10Rik 1110007C05Rik 1110025I09Rik 1110028E10Rik 1110032D12Rik 1200014P03Rik 1300006C06Rik 1300010K09Rik 1500002M01Rik 1500016L11Rik 1500040F11Rik 1600013P15Rik 1700013H19Rik 1810014L12Rik 1810015M01Rik 1810037G04Rik 1810073E21Rik 2010300G19Rik 2010321J07Rik 2310010G13Rik 2310042N02Rik 2310067E08Rik 2410001E19Rik 2410005…
86	V$SMAD4_Q6	2116	2116	2632	4636	6787	7.04	11.01	13.31	11.22	0610006K04Rik 0610039K22Rik 0610040B21Rik 0610041B22Rik 0710001E13Rik 1100001D10Rik 1110015E22Rik 1110028E10Rik 1110028N05Rik 1110030H02Rik 1110030J09Rik 1110030L07Rik 1190003K14Rik 1300002F13Rik 1300006C06Rik 1300010A20Rik 1500002M01Rik 1500016L11Rik 1600012K10Rik 1700001L23Rik 1700009P13Rik 1700022N24Rik 1700025B16Rik 1700030A21Rik 1700051E09Rik 1700055O19Rik 1810031K02Rik 1810045K07Rik 1810057…
87	V$LDSPOLYA_B: Lentiviral Poly A downstream element	3697	3697	1051	9265	2158	6.87	10.68	0.0	0.0	0610006K04Rik 0610039K22Rik 0610040B21Rik 0610041B22Rik 0610042I15Rik 0710001E13Rik 0910001K20Rik 1100001D10Rik 1110005F07Rik 1110007C05Rik 1110011K10Rik 1110013G13Rik 1110015E22Rik 1110020C13Rik 1110025I09Rik 1110028E10Rik 1110028N05Rik 1110030H02Rik 1110030H18Rik 1110030J09Rik 1110030L07Rik 1110060O18Rik 1190003K14Rik 1300002F13Rik 1300006C06Rik 1300010A20Rik 1300012D20Rik 1300013B24Rik 1300017…
88	V$CDPCR1_01: cut-like homeodomain protein	3601	3601	1147	9046	2377	6.87	10.68	0.0	0.0	0610006K04Rik 0610009H04Rik 0610039D01Rik 0610039K22Rik 0610042I15Rik 0710001E13Rik 0910001K20Rik 1100001D10Rik 1110005F07Rik 1110011K10Rik 1110013G13Rik 1110015E22Rik 1110020C13Rik 1110025I09Rik 1110028E10Rik 1110028N05Rik 1110030H18Rik 1110030J09Rik 1110055N21Rik 1110060O18Rik 1190003K14Rik 1200008O12Rik 1300002F13Rik 1300010A20Rik 1300010K09Rik 1300012D20Rik 1300013B24Rik 1500002M01Rik 1500016…
89	V$MYC_Q2	993	993	3755	2027	9396	6.84	10.68	13.31	11.22	0610006K04Rik 0610009H04Rik 0610039D01Rik 0610040B21Rik 0910001K20Rik 1100001D10Rik 1110007C05Rik 1110025I09Rik 1110028E10Rik 1110032D12Rik 1500002M01Rik 1500016L11Rik 1500040F11Rik 1600013P15Rik 1700013H19Rik 1810014L12Rik 1810015M01Rik 1810037G04Rik 2310010G13Rik 2310042N02Rik 2310067E08Rik 2410001E19Rik 2410005K17Rik 2410030J07Rik 2410043F08Rik 2410080P20Rik 2410170E21Rik 2510015F01Rik 2610036…
90	V$S8_01: S8	345	345	4403	1090	10333	6.66	10.68	0.0	0.0	0710001E13Rik 1110011K10Rik 1110030J09Rik 1110032D12Rik 1300006C06Rik 1300017K07Rik 1700022N24Rik 1810060J02Rik 2310061G07Rik 2410006F12Rik 2700069A02Rik 2810428C21Rik 6820428D13 9130427A09Rik AI132321 AI429613 AI661017 Aadac Acaa1 Accn5 Actl6a Actl7b Actr8 Acvr2b Acyp1 Agrp Akap4 Akr1e1 Aldh1a2 Aldrl6 Ambn Amhr2 Ampd2 Anxa10 Ap2a1 Ap3b1 Arid1a Arid3b Arid5a Armcx3 Asah3 Asb4 Ascc2 Atp5l Atp6v1c1…
91	V$FOXJ2_01: fork head box J 2	2185	2185	2563	5705	5718	6.5	10.54	0.0	0.0	0610006K04Rik 0610009H04Rik 0610039K22Rik 0610041B22Rik 1110005F07Rik 1110020C13Rik 1110025I09Rik 1110028E10Rik 1110030H02Rik 1110030L07Rik 1110032D12Rik 1110032N12Rik 1110055N21Rik 1190003K14Rik 1200008O12Rik 1300002F13Rik 1300017K07Rik 1500002M01Rik 1500031N24Rik 1700001F22Rik 1700001L23Rik 1700013H19Rik 1700020M16Rik 1700022N24Rik 1700029K01Rik 1700051E09Rik 1700055O19Rik 1700095F04Rik 1700112…
92	V$HNF6_Q6	403	403	4345	1241	10182	6.3	10.42	0.0	0.0	0610039D01Rik 1110005F07Rik 1110013G13Rik 1110030J09Rik 1500031N24Rik 1700112P19Rik 2010005O13Rik 2010308M01Rik 2310056K19Rik 2410004H02Rik 2600017H08Rik 2610040E16Rik 2700050P07Rik 2700084L22Rik 2810428C21Rik 4632413C14Rik 6430559E15Rik 9330161F08Rik 9430059P22Rik A530065E19Rik A630065K24Rik AW742319 Abca1 Acas2l Acyp1 Adam21 Adam5 Akap3 Akr1a4 Akr1b8 Aldh7a1 Allc Aoah Aqp4 Arid5b Arih2 Arnt2 Ar…
93	V$AFP1_Q6	711	711	4037	2043	9380	6.1	10.22	0.0	0.0	0710001E13Rik 1200014P03Rik 1300010A20Rik 1300012D20Rik 1500031N24Rik 1500040F11Rik 1600013P15Rik 1700001F22Rik 1700022N24Rik 1700030A21Rik 1810060D16Rik 2010005O13Rik 2010300G19Rik 2210415M20Rik 2310042N02Rik 2410003B16Rik 2410004H02Rik 2410080P20Rik 2600001J17Rik 2610031L17Rik 2610528M18Rik 2700050P07Rik 2700091N06Rik 2810422M04Rik 4430402O11Rik 4632409L19Rik 4633402N23Rik 4930403J22Rik 4930457…
94	V$XFD1_01: Xenopus fork head domain factor 1	690	690	4058	1989	9434	6.09	10.22	0.0	0.0	1110030L07Rik 1110032D12Rik 1110032N12Rik 1300002F13Rik 1300006C06Rik 1500002M01Rik 1700013H19Rik 1700020M16Rik 1700051E09Rik 1700055O19Rik 1810015M01Rik 1810017F10Rik 1810073E21Rik 2010308M01Rik 2300004C15Rik 2310061G07Rik 2310075A12Rik 2410043F08Rik 2600001J17Rik 2610034E18Rik 2610036F08Rik 2610040E16Rik 2610319K07Rik 2610511E22Rik 2810002D13Rik 4732429I09Rik 4732497O03Rik 4930403J22Rik 4930467…
95	V$XFD3_01: Xenopus fork head domain factor 3	484	484	4264	1452	9971	6.04	10.22	0.0	0.0	1300006C06Rik 1500031N24Rik 1700009P13Rik 1810037G04Rik 1810060J02Rik 2010308M01Rik 2310034L04Rik 2410003B16Rik 2610019I03Rik 4633402N23Rik 4930403J22Rik 5730537D05Rik 5830426I05Rik 6430559E15Rik 9130411I17Rik 9330161F08Rik A230072I16Rik AI413631 AI661017 Abhd4 Ace2 Actl7b Actr10 Acy3 Adam26 Adh4 Agr2 Agtrl1 Ahrr Akap3 Akr1a4 Akr1b7 Akr1d1 Alox15 Alox15b Ankib1 Anxa13 Ap3s2 Ap4m1 Apoc1 Arfrp1 Arh…
96	V$CREL_01: c-Rel	3567	3567	1181	8193	3230	5.92	10.06	12.26	10.19	0610006K04Rik 0610009C03Rik 0610009H04Rik 0610039D01Rik 0610039K22Rik 0610040B21Rik 0610041B22Rik 0710001E13Rik 0910001K20Rik 1100001D10Rik 1110005F07Rik 1110011K10Rik 1110013G13Rik 1110015E22Rik 1110025I09Rik 1110028E10Rik 1110028N05Rik 1110030H02Rik 1110030H18Rik 1110030J09Rik 1110030L07Rik 1110032N12Rik 1110055N21Rik 1110060O18Rik 1190003K14Rik 1300002F13Rik 1300010A20Rik 1300010K09Rik 1300012…
97	V$CDC5_01: cell division control protein 5	4079	4079	669	10106	1317	5.75	9.73	0.0	0.0	0610006K04Rik 0610009C03Rik 0610009H04Rik 0610039D01Rik 0610039K22Rik 0610040B21Rik 0610042I15Rik 0710001E13Rik 0910001K20Rik 1100001D10Rik 1110005F07Rik 1110011K10Rik 1110013G13Rik 1110025I09Rik 1110028E10Rik 1110030H02Rik 1110030H18Rik 1110030J09Rik 1110030L07Rik 1110032D12Rik 1110032N12Rik 1110055N21Rik 1110060O18Rik 1190003K14Rik 1200008O12Rik 1200014P03Rik 1300002F13Rik 1300006C06Rik 1300010…
98	V$HNF3ALPHA_Q6	3887	3887	861	9676	1747	5.7	9.53	0.0	0.0	0610006K04Rik 0610009C03Rik 0610039K22Rik 0610040B21Rik 0610041B22Rik 0710001E13Rik 1110005F07Rik 1110020C13Rik 1110025I09Rik 1110028E10Rik 1110030H02Rik 1110030H18Rik 1110030J09Rik 1110030L07Rik 1110032D12Rik 1110032N12Rik 1110055N21Rik 1190003K14Rik 1200008O12Rik 1200014P03Rik 1300002F13Rik 1300006C06Rik 1300010A20Rik 1300012D20Rik 1300013B24Rik 1300017K07Rik 1500002M01Rik 1500016L11Rik 1500031…
99	V$HLF_01: hepatic leukemia factor	1282	1282	3466	3475	7948	5.59	9.49	0.0	0.0	0610006K04Rik 0610040B21Rik 1110011K10Rik 1110015E22Rik 1110025I09Rik 1110030L07Rik 1110032N12Rik 1190003K14Rik 1300006C06Rik 1300010A20Rik 1300010K09Rik 1300012D20Rik 1300013B24Rik 1500031N24Rik 1500040F11Rik 1600012K10Rik 1700009P13Rik 1700025B16Rik 1700030A21Rik 2010308M01Rik 2010321J07Rik 2210008M09Rik 2210415M20Rik 2300004C15Rik 2310031L18Rik 2310034L04Rik 2310043K02Rik 2310067E08Rik 2410003…
100	V$NFY_01: nuclear factor Y (Y-box binding factor)	1115	1115	3633	2332	9091	5.26	9.13	11.63	9.58	0610009C03Rik 0610009H04Rik 0610039D01Rik 0610040B21Rik 0610041B22Rik 1100001D10Rik 1110028E10Rik 1110028N05Rik 1110030H02Rik 1110030H18Rik 1110030L07Rik 1110032D12Rik 1200014P03Rik 1300002F13Rik 1300010A20Rik 1300010K09Rik 1300013B24Rik 1700001L23Rik 1700006F03Rik 1700009P13Rik 1700022N24Rik 1810014L12Rik 1810031K02Rik 1810073E21Rik 2010002A20Rik 2310034L04Rik 2310042M24Rik 2310075A12Rik 2510015…
101	V$EBF_Q6	1458	1458	3290	3125	8298	5.25	9.13	11.53	9.5	0610041B22Rik 0610042I15Rik 1110011K10Rik 1110030H18Rik 1190003K14Rik 1300002F13Rik 1300006C06Rik 1500040F11Rik 1600012K10Rik 1600013P15Rik 1700006F03Rik 1700013H19Rik 1700025B16Rik 1700051E09Rik 1700095F04Rik 2010002A20Rik 2010005A06Rik 2010005O13Rik 2300004C15Rik 2310042N02Rik 2310056K19Rik 2310067E08Rik 2410004C24Rik 2410006F12Rik 2410080P20Rik 2410195B05Rik 2510015F01Rik 2610034E18Rik 2610036…
102	V$OCT1_Q6: octamer factor 1	4284	4284	464	10548	875	5.18	9.07	0.0	0.0	0610006K04Rik 0610009C03Rik 0610009H04Rik 0610039D01Rik 0610039K22Rik 0610040B21Rik 0610041B22Rik 0610042I15Rik 0710001E13Rik 0910001K20Rik 1100001D10Rik 1110005F07Rik 1110007C05Rik 1110013G13Rik 1110020C13Rik 1110025I09Rik 1110028E10Rik 1110028N05Rik 1110030H02Rik 1110030H18Rik 1110030J09Rik 1110030L07Rik 1110032D12Rik 1110055N21Rik 1190003K14Rik 1300002F13Rik 1300006C06Rik 1300010A20Rik 1300010…
103	V$MEF2_02: myogenic MADS factor MEF-2	280	280	4468	894	10529	5.07	8.98	0.0	0.0	1700055O19Rik 2310043K02Rik 2700050P07Rik 4833428E21Rik 4930467B06Rik 4930539P14Rik 5730427C23Rik 5730592L21Rik A330096I21Rik Abcc9 Abcg2 Abhd5 Acbd6 Actl6a Actr8 Acy3 Adam21 Adam28 Adsl Ahcy Aig1 Akap8l Akr1e1 Ang1 Api5 Apobec1 Arhgef1 Arhgef3 Asb12 Asb4 Asb5 Ascc2 B3gat3 BC013481 BC017612 BC019561 BC024868 BC027309 BC028528 Bag4 Barx2 Bcat2 Bnipl Brd7 Bscl2 C030022K24Rik C1qr1 Cabyr Calml3 Capn…
104	V$COREBINDINGFACTOR_Q6	1436	1436	3312	3843	7580	4.96	8.91	0.0	0.0	0610041B22Rik 0710001E13Rik 1110007C05Rik 1110025I09Rik 1110028E10Rik 1110030H18Rik 1110030J09Rik 1110032N12Rik 1110055N21Rik 1190003K14Rik 1200014P03Rik 1300006C06Rik 1300010A20Rik 1300012D20Rik 1300013B24Rik 1500040F11Rik 1600012K10Rik 1700001L23Rik 1700009P13Rik 1700013H19Rik 1700025B16Rik 1700055O19Rik 1810015M01Rik 1810060D16Rik 2010005A06Rik 2010005O13Rik 2010308M01Rik 2210008M09Rik 2210415…
105	V$E47_01: E47	806	806	3942	1635	9788	4.95	8.91	11.43	9.42	0610041B22Rik 1110007C05Rik 1110028N05Rik 1110060O18Rik 1300010K09Rik 1500002M01Rik 2010005O13Rik 2210008M09Rik 2310043K02Rik 2310056K19Rik 2310067E08Rik 2510015F01Rik 2600017J23Rik 2610034E18Rik 2610511O17Rik 2700094L05Rik 2810428C21Rik 4632409L19Rik 4632413C14Rik 4833428E21Rik 4930457P18Rik 4933430F08Rik 5033425B17Rik 5530601I19Rik 5730589L02Rik 6330406P08Rik 6330583M11Rik 9130427A09Rik AI60483…
106	V$PAX6_Q2	1051	1051	3697	2195	9228	4.74	8.67	11.1	9.14	0610039D01Rik 0610039K22Rik 1110005F07Rik 1110020C13Rik 1110030J09Rik 1110030L07Rik 1110032D12Rik 1110032N12Rik 1110055N21Rik 1200014P03Rik 1300017K07Rik 1500002M01Rik 1700009P13Rik 1700013H19Rik 1700020M16Rik 1700051E09Rik 1810013B01Rik 1810017F10Rik 1810031K02Rik 1810073E21Rik 2010110M21Rik 2310004N11Rik 2310042N02Rik 2310056K19Rik 2310066N05Rik 2410004H02Rik 2410005K17Rik 2410043F08Rik 2410170…
107	V$AREB6_03: AREB6 (Atp1a1 regulatory element binding factor 6)	823	823	3925	1678	9745	4.66	8.6	11.12	9.14	0610006K04Rik 1300010A20Rik 1300010K09Rik 1500040F11Rik 1700013H19Rik 1700020M16Rik 1700030A21Rik 1700055O19Rik 2210008M09Rik 2410001E19Rik 2410005K17Rik 2410170E21Rik 2700069A02Rik 2700094L05Rik 2810002D13Rik 2810038K19Rik 2810427I04Rik 4833428E21Rik 4930539P14Rik 4930584N22Rik 4932416A11Rik 4933416E05Rik 4933417K04Rik 5530601I19Rik 5730405M13Rik 6030446I19Rik 6330583M11Rik 9330161F08Rik A230102…
108	V$HFH3_01: HFH-3 (HNF3/fork head homolog 3)	2098	2098	2650	5453	5970	4.65	8.6	0.0	0.0	0610006K04Rik 0610009C03Rik 0610009H04Rik 0610039K22Rik 0610040B21Rik 0610041B22Rik 1110005F07Rik 1110020C13Rik 1110025I09Rik 1110028E10Rik 1110030H02Rik 1110030L07Rik 1110032D12Rik 1110032N12Rik 1190003K14Rik 1200008O12Rik 1300002F13Rik 1300017K07Rik 1500002M01Rik 1500031N24Rik 1700001F22Rik 1700001L23Rik 1700013H19Rik 1700020M16Rik 1700022N24Rik 1700029K01Rik 1700030A21Rik 1700051E09Rik 1700055…
109	V$LEF1TCF1_Q4	2214	2214	2534	5731	5692	4.57	8.56	0.0	0.0	0610009H04Rik 0610039K22Rik 0610040B21Rik 0710001E13Rik 0910001K20Rik 1100001D10Rik 1110005F07Rik 1110013G13Rik 1110015E22Rik 1110025I09Rik 1110030H02Rik 1110030H18Rik 1110030J09Rik 1110032N12Rik 1110060O18Rik 1200014P03Rik 1300017K07Rik 1500002M01Rik 1500031N24Rik 1600013P15Rik 1700001F22Rik 1700006F03Rik 1700009P13Rik 1700051E09Rik 1700112P19Rik 1810013B01Rik 1810015M01Rik 1810045K07Rik 1810060…
110	V$FOXO4_01: fork head box O4	3165	3165	1583	7991	3432	4.54	8.43	0.0	0.0	0610006K04Rik 0610009C03Rik 0610009H04Rik 0610039D01Rik 0610039K22Rik 0610041B22Rik 0610042I15Rik 0710001E13Rik 1100001D10Rik 1110005F07Rik 1110007C05Rik 1110020C13Rik 1110025I09Rik 1110030H02Rik 1110030H18Rik 1110030J09Rik 1110030L07Rik 1110032D12Rik 1110032N12Rik 1110055N21Rik 1110060O18Rik 1190003K14Rik 1300006C06Rik 1300010A20Rik 1300012D20Rik 1300013B24Rik 1300017K07Rik 1500002M01Rik 1500016…
111	V$CDPCR3HD_01: cut-like homeodomain protein	1401	1401	3347	3742	7681	4.31	8.24	0.0	0.0	0610006K04Rik 0610039D01Rik 0710001E13Rik 0910001K20Rik 1100001D10Rik 1110020C13Rik 1110028E10Rik 1110028N05Rik 1200008O12Rik 1300002F13Rik 1300010A20Rik 1300010K09Rik 1300012D20Rik 1300013B24Rik 1500002M01Rik 1500031N24Rik 1600013P15Rik 1700001F22Rik 1700001L23Rik 1700013H19Rik 1700020M16Rik 1700025B16Rik 1700029K01Rik 1700051E09Rik 1700112P19Rik 1810015M01Rik 1810017F10Rik 1810037G04Rik 2010005…
112	V$DR4_Q2: direct repeat 4	4170	4170	578	9755	1668	4.2	8.06	10.71	8.77	0610006K04Rik 0610009H04Rik 0610039D01Rik 0610039K22Rik 0610040B21Rik 0610041B22Rik 0610042I15Rik 0710001E13Rik 0910001K20Rik 1100001D10Rik 1110005F07Rik 1110007C05Rik 1110011K10Rik 1110013G13Rik 1110015E22Rik 1110020C13Rik 1110025I09Rik 1110028E10Rik 1110028N05Rik 1110030H02Rik 1110030H18Rik 1110030J09Rik 1110030L07Rik 1110032D12Rik 1110032N12Rik 1110055N21Rik 1110060O18Rik 1190003K14Rik 1200008…
113	V$AMEF2_Q6: myocyte enhancer factor	422	422	4326	1260	10163	4.1	8.02	0.0	0.0	1110055N21Rik 1700022N24Rik 2310043K02Rik 2410043F08Rik 2600016J21Rik 2610040E16Rik 2810422M04Rik 4732497O03Rik 4930449E07Rik 4933430F08Rik 6530406M24Rik 8430411H09Rik 9130411I17Rik 9230106L14Rik 9530020D24Rik AI325464 AI429613 AI788959 Aadac Ace2 Acin1 Adam21 Adam24 Adam28 Adamts8 Adat1 Aggf1 Agr2 Ahcy Akap8l Akr1e1 Aldh7a1 Ank3 Ankfy1 Ankib1 Ankmy2 Anxa13 Apeh Aqp4 Arhgef1 Arhgef3 Arid5b Arih2 …
114	V$OCT1_05: octamer-binding factor 1	263	263	4485	834	10589	3.95	7.91	0.0	0.0	0610040B21Rik 1300012D20Rik 1810015M01Rik 2700069A02Rik 4632412E09Rik 4732497O03Rik 4933417K04Rik 5830442J12Rik 6330406P08Rik 9130411I17Rik 9530020D24Rik A230020G22Rik Aass Abcc6 Acox2 Adrm1 Aggf1 Asb15 Asb17 Asb8 Aspn Atp1b2 Aurkb B3gat3 BC027174 Baiap2l1 Blzf1 Bms1l Brca1 Bst2 C1qtnf3 Cacnb1 Calml3 Cbx5 Ccr5 Cd209e Cdca7 Cdh6 Ceacam11 Ceacam12 Cfhl1 Chst10 Clca2 Clcn7 Clec14a Clec4a2 Clec4n Cnn…
115	V$SREBP1_Q6	1677	1677	3071	3673	7750	3.66	7.58	9.81	7.95	0610009C03Rik 0610040B21Rik 0910001K20Rik 1100001D10Rik 1110007C05Rik 1110015E22Rik 1110028E10Rik 1110030H18Rik 1110030L07Rik 1190003K14Rik 1200008O12Rik 1300006C06Rik 1300010K09Rik 1300012D20Rik 1300017K07Rik 1500016L11Rik 1700001L23Rik 1700009P13Rik 1700013H19Rik 1810017F10Rik 1810045K07Rik 1810073E21Rik 2010002A20Rik 2210008M09Rik 2310042M24Rik 2310043K02Rik 2310056K19Rik 2310067G05Rik 2310075…
116	V$CREB_01: cAMP-responsive element binding protein	500	500	4248	973	10450	3.64	7.53	10.25	8.33	0610009C03Rik 0610009H04Rik 0910001K20Rik 1110015E22Rik 1110060O18Rik 1300002F13Rik 1300006C06Rik 1300012D20Rik 1500016L11Rik 1700009P13Rik 1700030A21Rik 1700055O19Rik 1810045K07Rik 2010005O13Rik 2310031L18Rik 2310042N02Rik 2310075A12Rik 2410003B16Rik 2610031L17Rik 2610528M18Rik 2700050P07Rik 2810422M04Rik 4632413C14Rik 5033425B17Rik 5730466P16Rik 5730537D05Rik 5830461H18Rik 5930412E23Rik 6030458…
117	V$VBP_01: PAR-type chicken vitellogenin promoter-binding protein	346	346	4402	1052	10371	3.62	7.53	0.0	0.0	1110011K10Rik 1110015E22Rik 1110030L07Rik 1300006C06Rik 1300012D20Rik 1300013B24Rik 1700009P13Rik 1700030A21Rik 2210008M09Rik 2210415M20Rik 2310031L18Rik 2610528M18Rik 2700050P07Rik 2810407K09Rik 4430402O11Rik 5830461H18Rik 5930412E23Rik 9830165K03Rik A230072I16Rik AU040576 Adamts15 Adcy2 Ak4 Akap8l Aldrl6 Alox15b Ankfy1 Ankib1 Apex1 Apoa1bp Arg1 Arih2 Arl4 Arntl2 Asb17 Atf3 Atp5l Atp6ap2 Atp6v1b…
118	V$E2_Q6: papilloma virus regulator E2	496	496	4252	965	10458	3.58	7.49	10.2	8.29	0610009H04Rik 0610042I15Rik 1110032N12Rik 1700009P13Rik 1700025B16Rik 1810037G04Rik 2010005O13Rik 2310075A12Rik 2610034E18Rik 2700091N06Rik 2810037C03Rik 2810418N01Rik 4732497O03Rik 4930457P18Rik 4930470D19Rik 5830461H18Rik 6030458H05 6330406P08Rik 6720485C15Rik 9030625G08Rik 9830165K03Rik AL024210 Aadac Abca1 Abcg3 Abtb1 Acaa1 Aco2 Acox3 Acp5 Acrbp Actl6a Actl7b Actr2 Adam28 Adamts8 Add1 Adm Adr…
119	V$GATA1_06: GATA-binding factor 1	1256	1256	3492	3366	8057	3.57	7.49	0.0	0.0	0610040B21Rik 0910001K20Rik 1110020C13Rik 1110028N05Rik 1110030J09Rik 1110032N12Rik 1300013B24Rik 1500002M01Rik 1500031N24Rik 1500040F11Rik 1700025B16Rik 1700029K01Rik 1700030A21Rik 1700051E09Rik 1700095F04Rik 1810037G04Rik 1810045K07Rik 1810060J02Rik 2010002A20Rik 2010300G19Rik 2010321J07Rik 2210415M20Rik 2300004C15Rik 2310042M24Rik 2310061G07Rik 2410001E19Rik 2410003B16Rik 2410170E21Rik 2600001…
120	V$CHOP_01: heterodimers of CHOP and C/EBPalpha	1258	1258	3490	3370	8053	3.53	7.44	0.0	0.0	0610009H04Rik 0610039D01Rik 0610039K22Rik 0610042I15Rik 0710001E13Rik 1100001D10Rik 1110013G13Rik 1110055N21Rik 1110060O18Rik 1190003K14Rik 1300010K09Rik 1300012D20Rik 1700006F03Rik 1700009P13Rik 1700029K01Rik 1700030A21Rik 1700055O19Rik 1700112P19Rik 1810015M01Rik 1810031K02Rik 1810057B09Rik 1810060D16Rik 2010002A20Rik 2010300G19Rik 2010321J07Rik 2310020P08Rik 2310042M24Rik 2310043K02Rik 2410001…
121	V$AP4_01: activator protein 4	477	477	4271	925	10498	3.46	7.34	10.08	8.21	0610041B22Rik 1110025I09Rik 1110028E10Rik 1300010A20Rik 1500040F11Rik 1600012K10Rik 1700055O19Rik 2510015F01Rik 2610036F08Rik 2810002D13Rik 2810037C03Rik 2810038K19Rik 2810418N01Rik 2810441C07Rik 4833428E21Rik 4921508O11Rik 4930449E07Rik 4932416A11Rik 5730592L21Rik 6530407C02Rik 9430059P22Rik 9530020D24Rik A630024B12Rik AI132321 AI481750 Aamp Abca1 Abcg5 Abcg8 Accn5 Ace2 Acp5 Adamts10 Adcy8 Adsl …
122	V$CACCCBINDINGFACTOR_Q6	445	445	4303	855	10568	3.46	7.34	10.1	8.22	1110060O18Rik 1500016L11Rik 1500040F11Rik 2010308M01Rik 2310075A12Rik 2410004C24Rik 2610317D23Rik 2700091N06Rik 3100002B05Rik 4632409L22Rik 4930449E07Rik 4932416A11Rik 4933417K04Rik 5930412E23Rik AI325464 Abcc10 Abcc3 Abcg1 Abcg3 Acads Acvr1 Acyp1 Adar Adcy8 Adcyap1 Adrm1 Agc1 Akr1b7 Akr7a5 Aldrl6 Amacr Ambn Ampd2 Aof2 Ap1g2 Ap3b1 Apeh Apg4b Aptx Arg1 Arhgap1 Arhgap9 Arhgef3 Arid5a Arl6ip1 Arl6ip…
123	V$ATATA_B: Avian C-type TATA box	301	301	4447	927	10496	3.25	7.1	0.0	0.0	1110032D12Rik 1300013B24Rik 1700020M16Rik 1700112P19Rik 2310034L04Rik 2610040E16Rik 2700050P07Rik 2810407K09Rik 5430413I02Rik 5830426I05Rik Abcb7 Actg1 Acvr1b Adam5 Ammecr1 Ankfy1 Anxa7 Aof2 Apoa1bp Arpc3 Asah3 Asb17 Atp12a Atp13a1 Atp6v0a4 Atp6v1c2 Atp6v1d BC005752 BC007180 BC010801 BC011487 BC014685 BC023151 Bag2 Bbs2 Bhlhb5 Birc1b Bphl Bspry Cacng5 Cadps Car14 Cbx5 Ccr2 Cd24a Cd79a Cdc2a Cdc6 …
124	V$IRF_Q6	1108	1108	3640	2990	8433	3.23	7.1	0.0	0.0	0710001E13Rik 1110013G13Rik 1110025I09Rik 1110030J09Rik 1300006C06Rik 1300012D20Rik 1600012K10Rik 1700030A21Rik 1700112P19Rik 1810013B01Rik 2010321J07Rik 2310034L04Rik 2310061G07Rik 2410001E19Rik 2410004C24Rik 2410080P20Rik 2600001J17Rik 2600017H08Rik 2610022K04Rik 2610036F08Rik 2610317D23Rik 2700084L22Rik 2700091N06Rik 2700094L05Rik 4632409L19Rik 4632413C14Rik 4732497O03Rik 4921508O11Rik 4930442…
125	V$CREB_Q2: cAMP-response element-binding protein	493	493	4255	965	10458	3.1	6.92	9.69	7.86	0610009C03Rik 0610009H04Rik 0610039D01Rik 0610040B21Rik 1110005F07Rik 1110015E22Rik 1110060O18Rik 1300002F13Rik 1300006C06Rik 1300010K09Rik 1300012D20Rik 1500016L11Rik 1700009P13Rik 1700013H19Rik 1700030A21Rik 1700055O19Rik 1810045K07Rik 2010005O13Rik 2310061G07Rik 2410003B16Rik 2610031L17Rik 2610528M18Rik 2700050P07Rik 2810422M04Rik 2900027G03Rik 4632412E09Rik 4930457P18Rik 4930563C04Rik 5033425…
126	V$IRF7_01: interferon regulatory factor 7	2582	2582	2166	6574	4849	2.99	6.8	0.0	0.0	0610009C03Rik 0610039D01Rik 0610039K22Rik 0610040B21Rik 0910001K20Rik 1110007C05Rik 1110011K10Rik 1110020C13Rik 1110025I09Rik 1110028E10Rik 1110030H18Rik 1110030J09Rik 1110030L07Rik 1110060O18Rik 1200008O12Rik 1300006C06Rik 1300010A20Rik 1300012D20Rik 1500002M01Rik 1500016L11Rik 1600012K10Rik 1600013P15Rik 1700001F22Rik 1700001L23Rik 1700006F03Rik 1700009P13Rik 1700029K01Rik 1700030A21Rik 1700051…
127	V$TANTIGEN_B: Major T-antigen binding sites	597	597	4151	1199	10224	2.9	6.68	9.39	7.58	0610039K22Rik 1110020C13Rik 1110030H18Rik 1110030J09Rik 1110032N12Rik 1110055N21Rik 1300017K07Rik 1500002M01Rik 1700009P13Rik 1700020M16Rik 1810013B01Rik 1810014L12Rik 2010110M21Rik 2300004C15Rik 2310004N11Rik 2310010G13Rik 2310042N02Rik 2310066N05Rik 2410004H02Rik 2410030J07Rik 2410043F08Rik 2410195B05Rik 2600017H08Rik 2610036F08Rik 2610036N15Rik 2700050P07Rik 2700091N06Rik 2700094L05Rik 2810037…
128	V$CMYB_01: c-Myb	1061	1061	3687	2256	9167	2.81	6.62	9.06	7.3	0610006K04Rik 0610009H04Rik 0610040B21Rik 0610041B22Rik 1100001D10Rik 1110005F07Rik 1110028E10Rik 1110030H18Rik 1110032D12Rik 1300006C06Rik 1300010K09Rik 1500040F11Rik 1700001F22Rik 1700009P13Rik 1700029K01Rik 1700030A21Rik 1700095F04Rik 1810014L12Rik 2210008M09Rik 2300004C15Rik 2310061G07Rik 2310067E08Rik 2410004C24Rik 2410004H02Rik 2410005K17Rik 2410195B05Rik 2510015F01Rik 2610019I03Rik 2610022…
129	V$ATF3_Q6: activating transcription factor 3	565	565	4183	1131	10292	2.69	6.45	9.19	7.39	0610009C03Rik 0610009H04Rik 0910001K20Rik 1110060O18Rik 1300002F13Rik 1300012D20Rik 1500016L11Rik 1500031N24Rik 1700001F22Rik 1700029K01Rik 1700055O19Rik 1810037G04Rik 1810045K07Rik 2310010G13Rik 2310031L18Rik 2310042N02Rik 2410006F12Rik 2610317D23Rik 2700069A02Rik 2700094L05Rik 2810002D13Rik 4632413C14Rik 5033425B17Rik 5730537D05Rik 5830426I05Rik 5830461H18Rik 5930412E23Rik A230020G22Rik AI48175…
130	V$TCF1P_Q6	3213	3213	1535	7391	4032	2.67	6.45	8.78	7.03	0610039D01Rik 0610039K22Rik 0610041B22Rik 0710001E13Rik 0910001K20Rik 1100001D10Rik 1110005F07Rik 1110007C05Rik 1110015E22Rik 1110025I09Rik 1110028N05Rik 1110030H02Rik 1110030H18Rik 1110030L07Rik 1110032D12Rik 1110055N21Rik 1110060O18Rik 1190003K14Rik 1200008O12Rik 1200014P03Rik 1300002F13Rik 1300006C06Rik 1300010K09Rik 1300012D20Rik 1300017K07Rik 1500002M01Rik 1500031N24Rik 1500040F11Rik 1600012…
131	V$HIF1_Q5: hypoxia-inducible factor 1	618	618	4130	1250	10173	2.66	6.45	9.12	7.33	0610006K04Rik 0610009H04Rik 1100001D10Rik 1110007C05Rik 1110030H18Rik 1110060O18Rik 1300010K09Rik 1500040F11Rik 1600013P15Rik 1700013H19Rik 1810045K07Rik 1810073E21Rik 2310061G07Rik 2310067E08Rik 2310079P12Rik 2410001E19Rik 2410043F08Rik 2410080P20Rik 2410170E21Rik 2510015F01Rik 2610040E16Rik 2810002D13Rik 4430402O11Rik 4632413C14Rik 4633402N23Rik 4930449E07Rik 5033425B17Rik 5730405M13Rik 5730537…
132	V$SMAD3_Q6	2843	2843	1905	6495	4928	2.42	6.16	8.47	6.75	0610009C03Rik 0610009H04Rik 0610039K22Rik 0610040B21Rik 0610041B22Rik 0710001E13Rik 1100001D10Rik 1110011K10Rik 1110013G13Rik 1110015E22Rik 1110020C13Rik 1110025I09Rik 1110028E10Rik 1110028N05Rik 1110030H02Rik 1110030J09Rik 1110030L07Rik 1190003K14Rik 1200008O12Rik 1200014P03Rik 1300002F13Rik 1300006C06Rik 1300010A20Rik 1300017K07Rik 1500002M01Rik 1500016L11Rik 1500031N24Rik 1500040F11Rik 1600012…
133	V$RSRFC4_Q2	77	77	4671	293	11130	1.97	5.73	0.0	0.0	1700055O19Rik 2310043K02Rik 4833428E21Rik Abcc9 Akr1e1 Ampd2 Ang1 Ankmy2 Arhgef1 Asb12 Atf3 BC019561 Baz2a Brd7 Camkk1 Catnbip1 Cd160 Chrnb1 Chst3 Ckb Clec4a2 Cngb3 Cog4 Cops7a Cuzd1 Defcr-rs1 Dgkq Dspp Evpl Extl1 Fmn1 Fzd3 Gca Gmfb H13 Hdac11 Htr3b Kifc3 Klra5 Ky Ldh1 Lmod2 Mep1b Mki67 Mrpl1 Napb Nr4a1 Nudt2 Oxa1l Pcsk5 Pdcd2 Pdk3 Plk4 Ppp1r3a Psmb1 Ptp4a3 Ptpro Rnpep Ryr3 Sdc1 Serpini2 Shbg Shr…
134	V$MYOGNF1_01: myogenin / nuclear factor 1 or related factors	1095	1095	3653	2354	9069	1.93	5.68	8.11	6.47	0610039D01Rik 0910001K20Rik 1100001D10Rik 1110030J09Rik 1110032N12Rik 1110055N21Rik 1300002F13Rik 1500002M01Rik 1500016L11Rik 1700029K01Rik 1700112P19Rik 1810013B01Rik 1810060D16Rik 1810073E21Rik 2300004C15Rik 2310034L04Rik 2410005K17Rik 2410030J07Rik 2510015F01Rik 2600001J17Rik 2600017J23Rik 2610036F08Rik 2610040E16Rik 2610317D23Rik 2610511E22Rik 2700075B01Rik 2700094L05Rik 4921508O11Rik 4930403…
135	V$TEL2_Q6	385	385	4363	744	10679	1.92	5.68	8.55	6.81	0610009H04Rik 0610039K22Rik 1100001D10Rik 1110020C13Rik 1300010K09Rik 1700025B16Rik 1810031K02Rik 1810060D16Rik 2310010G13Rik 2310066N05Rik 2310075A12Rik 2310079P12Rik 2410004H02Rik 2410195B05Rik 2600016J21Rik 2600017J23Rik 2610022K04Rik 2610031L17Rik 2610319K07Rik 2810037C03Rik 2810038K19Rik 4632409L19Rik 4930442L21Rik 5330440M15Rik 6430559E15Rik 6820428D13 9330161F08Rik 9530090G24Rik 9830165K03…
136	V$TCF4_Q5	3689	3689	1059	9150	2273	1.83	5.57	0.0	0.0	0610006K04Rik 0610009C03Rik 0610009H04Rik 0610039D01Rik 0610039K22Rik 0610040B21Rik 0610042I15Rik 0710001E13Rik 0910001K20Rik 1100001D10Rik 1110005F07Rik 1110011K10Rik 1110013G13Rik 1110015E22Rik 1110020C13Rik 1110025I09Rik 1110028N05Rik 1110030H02Rik 1110030H18Rik 1110030J09Rik 1110030L07Rik 1110032D12Rik 1110032N12Rik 1110060O18Rik 1200014P03Rik 1300002F13Rik 1300006C06Rik 1300010A20Rik 1300010…
137	V$RREB1_01: Ras-responsive element binding protein 1	452	452	4296	893	10530	1.82	5.57	8.37	6.67	0610040B21Rik 1110032N12Rik 1190003K14Rik 1300002F13Rik 1700020M16Rik 1810031K02Rik 2310042M24Rik 2600017J23Rik 2810038K19Rik 4632412E09Rik 4632413C14Rik 4732429I09Rik 4833428E21Rik 4930553M18Rik 4931412G03Rik 5730589L02Rik 5830442J12Rik 6530411B15Rik A930004D23Rik AU040576 AW494914 AW538196 Abca1 Abpb Aco2 Actr10 Acy1 Adcy8 Adra2c Agr2 Ak4 Ak5 Akap3 Alox12 Ang1 Ankrd32 Anxa7 Ap1s1 Apbb3 Apc2 Aph…
138	V$USF_01: upstream stimulating factor	560	560	4188	1136	10287	1.69	5.36	8.13	6.47	0610039D01Rik 0610040B21Rik 1110025I09Rik 1110032D12Rik 1200014P03Rik 1300006C06Rik 1300010K09Rik 1500016L11Rik 1500040F11Rik 1700013H19Rik 1810015M01Rik 1810073E21Rik 2310010G13Rik 2410001E19Rik 2410005K17Rik 2410043F08Rik 2610036F08Rik 2610040E16Rik 2610317D23Rik 2810037C03Rik 4632412E09Rik 4633402N23Rik 4930449E07Rik 4930457P18Rik 4930470D19Rik 4930563C04Rik 4933428I03Rik 5330440M15Rik 5730405…
139	V$HIF1_Q3: hypoxia induced factor	440	440	4308	869	10554	1.65	5.3	8.2	6.51	1500002M01Rik 1500040F11Rik 1700013H19Rik 1810045K07Rik 1810073E21Rik 2310075A12Rik 2310079P12Rik 2410043F08Rik 2600017J23Rik 3100002B05Rik 4632413C14Rik 4930449E07Rik 5730537D05Rik 6030458H05 6430559E15Rik 9030625G08Rik AB041803 AI413631 Abca2 Abcb6 Abcc10 Aco2 Acox3 Actr10 Acvr1b Adam18 Ahrr Ak4 Aldh1a2 Amhr2 Ampd2 Ankmy2 Anp32b Apbb3 Aqp5 Arfip2 Arfrp1 Arrdc4 Asb6 Ascc2 Aspscr1 Atp1b1 Atp2a3 A…
140	V$ZID_01: zinc finger with interaction domain	771	771	3977	1615	9808	1.63	5.3	7.93	6.31	1110007C05Rik 1200008O12Rik 1600012K10Rik 1700006F03Rik 1700009P13Rik 1700095F04Rik 1700112P19Rik 1810014L12Rik 1810073E21Rik 2010300G19Rik 2210008M09Rik 2310010G13Rik 2310043K02Rik 2310061G07Rik 2310079P12Rik 2410030J07Rik 2410170E21Rik 2610317D23Rik 2810037C03Rik 2810038K19Rik 4632409L19Rik 4833441J24Rik 4932416A11Rik 4933430F08Rik 5730427C23Rik 5730461K03Rik 6330583M11Rik 6530406M24Rik 6530407…
141	V$OCT1_B: Octamer binding factor 1	238	238	4510	735	10688	1.56	5.24	0.0	0.0	0610040B21Rik 1300010A20Rik 1300012D20Rik 2610036F08Rik 4632412E09Rik 4732497O03Rik 4933417K04Rik 5830442J12Rik 9130411I17Rik Aass Acp2 Adat1 Adrm1 Ahcy Aldh1a2 Aqp2 Arid3b Arl5 Asb8 Atp1b2 Atp6v1c2 Aurkb B3gnt6 BC018285 BC019561 BC034204 Bbox1 Bcl9 Brca1 C1qtnf3 Cald1 Calml3 Car8 Ccl27 Ccr5 Cdca7 Cdh6 Cdx4 Ceacam11 Ceacam12 Cfhl1 Chd8 Chml Chst10 Cited4 Clca1 Clca2 Clec4n Cmah Cnnm4 Col25a1 Col3…
142	V$E2_01: papilloma virus regulator E2	300	300	4448	565	10858	1.45	5.07	8.17	6.49	0610041B22Rik 1110032N12Rik 1810037G04Rik 2310075A12Rik 2610034E18Rik 2700091N06Rik 2810037C03Rik 2810418N01Rik 4732497O03Rik 4930457P18Rik 5830461H18Rik 6030458H05 6720485C15Rik Aadac Abca1 Abcg3 Acaa1 Aco2 Acox3 Acp5 Actl7b Actr2 Adam26 Adamts8 Adra2c Aldoa-ps2 Amhr2 Ankmy2 Ankrd27 Ap2a2 Ap3s2 Aqp5 Asah2 Asb17 Atf3 Atp5f1 Atp5l Atp6v1g1 Aup1 Avpr1b B3galt6 BC004636 BC005471 BC006662 BC012256 BC…
143	V$ATF1_Q6	345	345	4403	665	10758	1.28	4.91	7.92	6.31	0910001K20Rik 1110060O18Rik 1300002F13Rik 1300012D20Rik 1700029K01Rik 1700055O19Rik 1810045K07Rik 2310031L18Rik 2610040E16Rik 2810407K09Rik 4632413C14Rik 5033425B17Rik 5830461H18Rik AW550801 Abhd2 Acr Actr10 Adcy8 Akr1d1 Aldh7a1 Amacr Amn Ang1 Anxa6 Anxa7 Aoah Apbb3 Apob48r Aqp2 Arl4 Arl6ip4 Art5 Asb15 Atp12a Aup1 B4galt3 BC005471 BC005624 BC013491 BC016188 BC023814 BC038286 Baiap1 Banf1 Batf Bcl…
144	V$E2F1DP1RB_01: Rb:E2F-1:DP-1 trimeric complex	312	312	4436	595	10828	1.13	4.73	7.81	6.22	1500016L11Rik 1810045K07Rik 1810057B09Rik 2300004C15Rik 2700084L22Rik 2810037C03Rik 2810418N01Rik 4932416A11Rik 5930412E23Rik 9430059P22Rik 9530020D24Rik AW550801 Abcc3 Aco2 Acsl4 Actl6a Ada Adamts15 Adcy8 Akap8l Ambn Ampd2 Ap2b1 Ap4m1 Apg5l Araf1 Arhgap8 Arhgef2 Arl5 Arrdc4 Atp1b1 Atp5j2 Atrx Atxn7l3 Aup1 BC003267 BC057552 Bap1 Bcl11b Bcl2l11 Blzf1 Bms1l Btg2 Btrc C9 Card14 Cav3 Cbx1 Ccnd3 Ccne2…
145	V$PAX9_B: zebrafish Pax-9 binding sites	1152	1152	3596	2508	8915	1.04	4.63	7.14	5.57	0610009H04Rik 0610040B21Rik 0610041B22Rik 1110007C05Rik 1110011K10Rik 1110028N05Rik 1110030J09Rik 1300013B24Rik 1700020M16Rik 1810017F10Rik 1810057B09Rik 1810060D16Rik 2310020P08Rik 2310043K02Rik 2310067G05Rik 2310075A12Rik 2410004C24Rik 2410004H02Rik 2410005K17Rik 2410030J07Rik 2600001J17Rik 2610019I03Rik 2610031L17Rik 2610034E18Rik 2610317D23Rik 2700069A02Rik 2700091N06Rik 2700094L05Rik 2810002…
146	V$GFI1_01: growth factor independence 1	1303	1303	3445	3415	8008	0.97	4.57	0.0	0.0	0610009C03Rik 0610009H04Rik 0610039D01Rik 0710001E13Rik 0910001K20Rik 1110005F07Rik 1110013G13Rik 1110030H02Rik 1110030J09Rik 1110030L07Rik 1110032D12Rik 1110055N21Rik 1300010A20Rik 1300017K07Rik 1600013P15Rik 1700001F22Rik 1700020M16Rik 1700029K01Rik 1700030A21Rik 1810014L12Rik 1810017F10Rik 2010002A20Rik 2010005O13Rik 2300004C15Rik 2310034L04Rik 2310042N02Rik 2310061G07Rik 2310066N05Rik 2410003…
147	V$OCT_C: Octamer binding site	269	269	4479	808	10615	0.92	4.51	0.0	0.0	0610040B21Rik 1300010A20Rik 1300012D20Rik 1810015M01Rik 4632412E09Rik 4732497O03Rik 4933417K04Rik 5830442J12Rik 6330406P08Rik 9130411I17Rik A230020G22Rik AI413631 Aass Abcg2 Acp5 Adat1 Adrm1 Aldh1a2 Anxa13 Armcx3 Asb15 Asb17 Asb8 Aspn Atp1b2 Atp6v0b Atp6v1c2 Aurkb Aurkc BC019561 Bbox1 Brca1 Bst2 C1qtnf3 Cacnb1 Calm4 Calml3 Car8 Cd209e Cdca7 Cdh6 Ceacam11 Ceacam12 Cfhl1 Chrm1 Chst10 Cited4 Clca2 C…
148	V$ALPHACP1_01	154	154	4594	262	11161	0.85	4.4	7.83	6.23	1700022N24Rik 2310034L04Rik 2600017H08Rik 2810037C03Rik 4430402O11Rik Adam24 Akap8l Akr1e1 Aldh3a2 Atp1b4 Atp6v1c1 Aurkb B3gat3 BC002059 BC017133 BC031407 Bcan Cacng6 Calm2 Ccna1 Ccna2 Cdkn2d Cdx4 Chrm4 Cklfsf8 Cml3 Cml4 Cnot3 Col1a1 Crsp9 Cts6 Cyct Cyp39a1 D11Ertd99e D13Wsu64e D4Bwg1540e Dapk3 Dbi Dcxr Ddx4 Defb11 Dlgh3 Dlx2 Dmp1 Dnajb3 Dnd1 Dusp19 Dusp6 E430018M08Rik Ebag9 Efcbp2 Elavl3 Elf3 En…
149	V$CAAT_01: cellular and viral CCAAT box	2943	2943	1805	6795	4628	0.52	4.03	6.42	4.93	0610006K04Rik 0610009C03Rik 0610009H04Rik 0610039D01Rik 0610040B21Rik 0610041B22Rik 0610042I15Rik 0910001K20Rik 1100001D10Rik 1110005F07Rik 1110011K10Rik 1110013G13Rik 1110028E10Rik 1110028N05Rik 1110030H02Rik 1110030H18Rik 1110030J09Rik 1110030L07Rik 1110032D12Rik 1110032N12Rik 1110060O18Rik 1190003K14Rik 1200008O12Rik 1200014P03Rik 1300002F13Rik 1300010A20Rik 1300010K09Rik 1300012D20Rik 1300013…
150	V$FOXO1_02: fork head box O1	245	245	4503	738	10685	0.49	3.97	0.0	0.0	1300010A20Rik 1700009P13Rik 2310066N05Rik 2310075A12Rik 4930403J22Rik 5730537D05Rik 6530406M24Rik 9130020G10Rik 9330161F08Rik AI661017 Abhd4 Ace2 Acvr1b Acy3 Adam26 Agtrl1 Ahrr Akr1b7 Akr1d1 Ankib1 Ap3s2 Ap4m1 Arih2 Arl5 Asb15 Asb6 Atoh7 Atp2a3 Atp5f1 Atp5g2 B4galt1 BC005471 BC012256 BC017133 BC019731 BC023151 BC051244 Bcl2l11 Bhlhb3 Bicd1 Brd3 Brd7 Btc C6 Ccl27 Ccnc Ccni Ccnt2 Cd53 Cd59a Cd5l Cd…
151	V$E4BP4_01: E4BP4	146	146	4602	472	10951	0.45	3.91	0.0	0.0	1110030L07Rik 1300006C06Rik 1300013B24Rik 2210415M20Rik 2700050P07Rik 4430402O11Rik Adamts15 Akap8l Aldrl6 Ankib1 Apoa1bp Arih2 Asb17 BC008163 BC023814 BC027127 Baz1b Bmyc Boll Brap Brms1 Btrc C030018L16Rik C430014D17Rik C8a Ccna1 Ccnh Cd14 Chi3l1 Clec4g Cml3 Col15a1 Copb2 Cpxm1 Cst8 Ctgf Cts8 Ctss Cyp2g1 D15Ertd735e Ddx1 E2f3 Eif2s1 Elac2 Elavl3 Es1 Expi Fbxw7 Fcamr Fgf20 Fhit Foxd4 Gabrr2 Gle1l…
152	V$ETS1_B: c-ETS-1 binding site	2174	2174	2574	4946	6477	0.37	3.85	6.23	4.76	0610009C03Rik 0610009H04Rik 0610039K22Rik 0610040B21Rik 0610041B22Rik 0610042I15Rik 1100001D10Rik 1110007C05Rik 1110013G13Rik 1110015E22Rik 1110020C13Rik 1110025I09Rik 1110030H18Rik 1110032D12Rik 1110032N12Rik 1190003K14Rik 1200008O12Rik 1200014P03Rik 1300002F13Rik 1300010K09Rik 1300013B24Rik 1500031N24Rik 1600012K10Rik 1700022N24Rik 1700025B16Rik 1700029K01Rik 1700095F04Rik 1810031K02Rik 1810057…
153	V$RFX1_01: X-box binding protein RFX1	2166	2166	2582	4927	6496	0.36	3.85	6.23	4.76	0610009H04Rik 0610039D01Rik 0610039K22Rik 0610040B21Rik 0710001E13Rik 1110007C05Rik 1110013G13Rik 1110015E22Rik 1110028N05Rik 1110030H18Rik 1110030L07Rik 1110032D12Rik 1110055N21Rik 1110060O18Rik 1190003K14Rik 1300002F13Rik 1300010A20Rik 1300013B24Rik 1300017K07Rik 1500002M01Rik 1500040F11Rik 1600012K10Rik 1600013P15Rik 1700009P13Rik 1700020M16Rik 1700022N24Rik 1700025B16Rik 1700051E09Rik 1700055…
154	V$OLF1_01: olfactory neuron-specific factor	515	515	4233	1059	10364	0.32	3.79	6.69	5.18	0610041B22Rik 1100001D10Rik 1190003K14Rik 1700025B16Rik 1700095F04Rik 2010005A06Rik 2310079P12Rik 2610036F08Rik 4430402O11Rik 4633402N23Rik 4732429I09Rik 4833441J24Rik 4930403J22Rik 4930522D07Rik 4930584N22Rik 4933417K04Rik 8430411H09Rik A830006N08Rik AI604832 AI851464 AL024210 AW538196 Aamp Abcb9 Abhd2 Abtb1 Acbd3 Ace2 Actg1 Acy1 Acy3 Adam12 Adra2c Adrb1 Agc1 Aig1 Ankrd24 Ap1g2 Ap2s1 Ap4m1 Arg1 …
155	V$HOGNESS_B: Imperfect Hogness /Goldberg Box	351	351	4397	694	10729	0.18	3.61	6.72	5.2	1110030L07Rik 1110032N12Rik 1110055N21Rik 1300017K07Rik 1700009P13Rik 1700020M16Rik 1810013B01Rik 1810031K02Rik 2010110M21Rik 2300004C15Rik 2310004N11Rik 2310010G13Rik 2310042N02Rik 2310066N05Rik 2410004H02Rik 2410030J07Rik 2410043F08Rik 2610019I03Rik 2610036F08Rik 2700091N06Rik 3110005O21Rik 4930553M18Rik 4930563C04Rik 4930584N22Rik 5730466P16Rik 6030457N17Rik 6330583M11Rik 9530090G24Rik AI32546…
156	V$HNF1_Q6	4520	4520	228	10998	425	0.17	3.61	0.0	0.0	0610006K04Rik 0610009C03Rik 0610009H04Rik 0610039D01Rik 0610039K22Rik 0610040B21Rik 0610041B22Rik 0610042I15Rik 0710001E13Rik 0910001K20Rik 1100001D10Rik 1110005F07Rik 1110007C05Rik 1110011K10Rik 1110013G13Rik 1110020C13Rik 1110025I09Rik 1110028E10Rik 1110028N05Rik 1110030H02Rik 1110030H18Rik 1110030J09Rik 1110030L07Rik 1110032D12Rik 1110032N12Rik 1110055N21Rik 1110060O18Rik 1190003K14Rik 1200008…
157	V$FREAC3_01: Fork head RElated ACtivator-3	79	79	4669	282	11141	0.11	3.55	0.0	0.0	1700020M16Rik 2010308M01Rik 4930467B06Rik Abcc6 Acads Acrv1 Apba3 Arr3 Atp6v1g1 BC051244 Brap Brms1 Cdc42bpa Chchd5 Clec2i Ctrb1 Ctrl Degs2 Dmc1h Dnahc5 Fbxo17 Fcer2a Flt4 Folr4 Fpr1 Fundc1 Gdf11 Gpr19 Hus1 Ibsp Il12rb2 Ing3 Insl6 Kcnj11 Laf4l Lamp2 Maz Mga Mgea6 Mpeg1 Ms4a11 Ms4a6d Narfl Ncoa6 Ngb Nme1 Oas2 Osbpl1a Pde7b Pip5k2c Pkib Pla2g1b Pld3 Prom2 Psmb2 Pum2 Pycard Ripk3 Rpl26 Rsad2 Saa4 Sc…
158	V$AIRE_01	848	848	3900	2264	9159	0.09	3.49	0.0	0.0	0610040B21Rik 0710001E13Rik 1100001D10Rik 1110028E10Rik 1110030J09Rik 1110055N21Rik 1300006C06Rik 1300010K09Rik 1500016L11Rik 1500031N24Rik 1700006F03Rik 1700029K01Rik 1700095F04Rik 1810014L12Rik 1810045K07Rik 1810060J02Rik 2010002A20Rik 2310056K19Rik 2310061G07Rik 2410043F08Rik 2600016J21Rik 2600017H08Rik 2600017J23Rik 2610031L17Rik 2610034E18Rik 2610511E22Rik 2700069A02Rik 2700075B01Rik 2700091…
159	V$NKX25_01: homeo domain factor Nkx-2.5/Csx, tinman homolog	2259	2259	2489	5711	5712	0.08	3.49	0.0	0.0	0610039D01Rik 0610039K22Rik 0610042I15Rik 1100001D10Rik 1110005F07Rik 1110011K10Rik 1110013G13Rik 1110015E22Rik 1110025I09Rik 1110028E10Rik 1110030H18Rik 1110030J09Rik 1110055N21Rik 1190003K14Rik 1200014P03Rik 1300010A20Rik 1300017K07Rik 1500002M01Rik 1500016L11Rik 1500031N24Rik 1500040F11Rik 1600012K10Rik 1600013P15Rik 1700001L23Rik 1700006F03Rik 1700013H19Rik 1700020M16Rik 1700022N24Rik 1700029…
160	V$E2F_02: E2F	140	140	4608	240	11183	0.06	3.49	7.02	5.49	2810418N01Rik 5930412E23Rik 9430059P22Rik 9530020D24Rik Aco2 Ada Adcy8 Ap4m1 Apg5l Atp1b1 Atp5j2 Atxn7l3 BC057552 Bcl2l11 Bms1l Btg2 Card14 Ccnd3 Cct3 Cct6b Cdc25a Cdc2a Cdc6 Cdca7 Ch25h Chka Chl1 Cited4 Cnot3 Coro2a Csen D11Ertd99e D13Wsu64e Dck Dmrt1 Edg4 Efs Emb Ercc5 Exo1 Ezh2 Fars1 Fmn1 Fnbp1 G22p1 Gad1 Grtp1 Gtf3c2 Gzmd H2afx Hmx3 Hnrpk Hus1 Ier5l Ing3 Irf3 Itgb3 Kcna7 Khdrbs1 Kif18a Lad1 L…
161	V$E2F_Q3: E2F	140	140	4608	240	11183	0.06	3.49	7.02	5.49	2810418N01Rik 5930412E23Rik 9430059P22Rik 9530020D24Rik Aco2 Ada Adcy8 Ap4m1 Apg5l Atp1b1 Atp5j2 Atxn7l3 BC057552 Bcl2l11 Bms1l Btg2 Card14 Ccnd3 Cct3 Cct6b Cdc25a Cdc2a Cdc6 Cdca7 Ch25h Chka Chl1 Cited4 Cnot3 Coro2a Csen D11Ertd99e D13Wsu64e Dck Dmrt1 Edg4 Efs Emb Ercc5 Exo1 Ezh2 Fars1 Fmn1 Fnbp1 G22p1 Gad1 Grtp1 Gtf3c2 Gzmd H2afx Hmx3 Hnrpk Hus1 Ier5l Ing3 Irf3 Itgb3 Kcna7 Khdrbs1 Kif18a Lad1 L…
162	V$E2F4DP1_01: E2F-4:DP-1 heterodimer	140	140	4608	240	11183	0.06	3.49	7.02	5.49	2810418N01Rik 5930412E23Rik 9430059P22Rik 9530020D24Rik Aco2 Ada Adcy8 Ap4m1 Apg5l Atp1b1 Atp5j2 Atxn7l3 BC057552 Bcl2l11 Bms1l Btg2 Card14 Ccnd3 Cct3 Cct6b Cdc25a Cdc2a Cdc6 Cdca7 Ch25h Chka Chl1 Cited4 Cnot3 Coro2a Csen D11Ertd99e D13Wsu64e Dck Dmrt1 Edg4 Efs Emb Ercc5 Exo1 Ezh2 Fars1 Fmn1 Fnbp1 G22p1 Gad1 Grtp1 Gtf3c2 Gzmd H2afx Hmx3 Hnrpk Hus1 Ier5l Ing3 Irf3 Itgb3 Kcna7 Khdrbs1 Kif18a Lad1 L…
163	V$AML_Q6	975	975	3773	2575	8848	-0.06	0.0	0.0	0.0	0610041B22Rik 0710001E13Rik 1110028E10Rik 1110030H18Rik 1110030J09Rik 1110032N12Rik 1110055N21Rik 1190003K14Rik 1200014P03Rik 1300012D20Rik 1300013B24Rik 1700009P13Rik 1700025B16Rik 1700055O19Rik 2010005O13Rik 2300004C15Rik 2310010G13Rik 2310056K19Rik 2310061G07Rik 2310066N05Rik 2410001E19Rik 2410080P20Rik 2600017J23Rik 2610022K04Rik 2610319K07Rik 2610528M18Rik 2810037C03Rik 2810422M04Rik 4732429…
164	V$DEC_Q1	3416	3416	1332	7971	3452	-0.14	0.0	5.77	4.35	0610006K04Rik 0610009H04Rik 0610039D01Rik 0610040B21Rik 0610042I15Rik 0910001K20Rik 1100001D10Rik 1110005F07Rik 1110007C05Rik 1110011K10Rik 1110015E22Rik 1110020C13Rik 1110025I09Rik 1110028E10Rik 1110028N05Rik 1110030H02Rik 1110030H18Rik 1110030J09Rik 1110030L07Rik 1110032D12Rik 1110032N12Rik 1110055N21Rik 1110060O18Rik 1200014P03Rik 1300002F13Rik 1300006C06Rik 1300010K09Rik 1300013B24Rik 1300017…
165	V$EVI1_05: ectopic viral integration site 1 encoded factor	257	257	4491	759	10664	-0.17	0.0	0.0	0.0	1810057B09Rik 2010321J07Rik 2610034E18Rik 2900027G03Rik 4930467B06Rik 4933412H03Rik 5830426I05Rik 6330583M11Rik 6530406M24Rik Abcb7 Acaa1 Acas2l Acrv1 Actrt1 Acyp1 Adam5 Agr2 Akr1d1 Anxa13 Arfrp1 Arpp19 Art2b Asb17 Astn2 Atp4a Atp6v1b1 BC011487 BC023814 Bbs2 Bhmt Blk C3ar1 CRAD-L Cab39l Cald1 Camp Carf Casp8 Cbs Cd209a Cdc26 Chek2 Chrna6 Ckmt1 Clec4g Clec5a Cngb3 Cntn4 Col9a1 Commd9 Cpa1 Crisp1 C…
166	V$HEB_Q6	1442	1442	3306	3225	8198	-0.21	0.0	5.69	4.27	0610006K04Rik 0610009C03Rik 0610039D01Rik 0710001E13Rik 1100001D10Rik 1110011K10Rik 1110015E22Rik 1110020C13Rik 1110025I09Rik 1110028E10Rik 1110030H02Rik 1110032N12Rik 1110060O18Rik 1190003K14Rik 1200014P03Rik 1300006C06Rik 1300010K09Rik 1700001F22Rik 1700001L23Rik 1700020M16Rik 1700022N24Rik 1700095F04Rik 1810013B01Rik 1810031K02Rik 1810057B09Rik 1810060J02Rik 2010005O13Rik 2010300G19Rik 2010308…
167	V$ATF_01: activating transcription factor	535	535	4213	1117	10306	-0.33	0.0	5.97	4.51	0610009C03Rik 0610009H04Rik 0610039D01Rik 0610042I15Rik 0910001K20Rik 1110060O18Rik 1200008O12Rik 1300002F13Rik 1300006C06Rik 1300012D20Rik 1500016L11Rik 1700009P13Rik 1700055O19Rik 1810045K07Rik 1810057B09Rik 2310031L18Rik 2310042N02Rik 2410003B16Rik 2410006F12Rik 2610031L17Rik 2610040E16Rik 2610528M18Rik 2700050P07Rik 4632409L19Rik 4632413C14Rik 4931412G03Rik 5033425B17Rik 5730405M13Rik 5730466…
168	V$ATF4_Q2: activating transcription factor 4	1216	1216	3532	2701	8722	-0.48	0.0	5.45	4.06	0610009C03Rik 0610009H04Rik 0610039D01Rik 0610040B21Rik 1100001D10Rik 1110005F07Rik 1110007C05Rik 1110011K10Rik 1110013G13Rik 1110015E22Rik 1110030L07Rik 1110060O18Rik 1300002F13Rik 1300006C06Rik 1300010K09Rik 1300012D20Rik 1500016L11Rik 1700009P13Rik 1700013H19Rik 1700022N24Rik 1700025B16Rik 1700030A21Rik 1700055O19Rik 1810045K07Rik 1810073E21Rik 2010002A20Rik 2010005O13Rik 2310031L18Rik 2310056…
169	V$MMEF2_Q6: myocyte enhancer factor	1487	1487	3261	3814	7609	-0.63	0.0	0.0	0.0	1110013G13Rik 1110020C13Rik 1110028N05Rik 1110030L07Rik 1110032D12Rik 1110032N12Rik 1300017K07Rik 1500002M01Rik 1500040F11Rik 1700001F22Rik 1700013H19Rik 1700020M16Rik 1700022N24Rik 1700029K01Rik 1700051E09Rik 1700112P19Rik 1810031K02Rik 1810037G04Rik 1810045K07Rik 1810073E21Rik 2010005O13Rik 2010300G19Rik 2310034L04Rik 2310043K02Rik 2310066N05Rik 2310067E08Rik 2410030J07Rik 2410043F08Rik 2410170…
170	V$HAND1E47_01: Hand1:E47 heterodimer	2825	2825	1923	6556	4867	-0.8	0.0	4.96	3.6	0610006K04Rik 0610009C03Rik 0610009H04Rik 0610039D01Rik 0610041B22Rik 0610042I15Rik 0910001K20Rik 1110007C05Rik 1110011K10Rik 1110015E22Rik 1110020C13Rik 1110025I09Rik 1110028E10Rik 1110030H02Rik 1110030H18Rik 1110030L07Rik 1110032D12Rik 1110032N12Rik 1110055N21Rik 1110060O18Rik 1190003K14Rik 1200008O12Rik 1300002F13Rik 1300012D20Rik 1500040F11Rik 1600012K10Rik 1600013P15Rik 1700001L23Rik 1700006…
171	V$CREB_02: cAMP-responsive element binding protein	553	553	4195	1169	10254	-0.84	0.0	5.39	4.02	0610009C03Rik 0610009H04Rik 1110013G13Rik 1110032D12Rik 1110060O18Rik 1200014P03Rik 1300002F13Rik 1300006C06Rik 1300010K09Rik 1300012D20Rik 1700001L23Rik 1810057B09Rik 2010005A06Rik 2010005O13Rik 2010110M21Rik 2310042N02Rik 2310061G07Rik 2610031L17Rik 2610511O17Rik 2610528M18Rik 2700050P07Rik 2810002D13Rik 2810038K19Rik 2810422M04Rik 4732429I09Rik 4930457P18Rik 4930563C04Rik 4931412G03Rik 5730405…
172	V$PAX_Q6	4575	4575	173	10896	527	-0.86	0.0	5.83	4.4	0610006K04Rik 0610009C03Rik 0610009H04Rik 0610039D01Rik 0610039K22Rik 0610040B21Rik 0610041B22Rik 0610042I15Rik 0910001K20Rik 1100001D10Rik 1110005F07Rik 1110007C05Rik 1110011K10Rik 1110013G13Rik 1110015E22Rik 1110020C13Rik 1110025I09Rik 1110028E10Rik 1110028N05Rik 1110030H02Rik 1110030H18Rik 1110030J09Rik 1110030L07Rik 1110032D12Rik 1110032N12Rik 1110055N21Rik 1110060O18Rik 1190003K14Rik 1200008…
173	V$E2_Q6_01	318	318	4430	638	10785	-0.92	0.0	5.57	4.17	0610009H04Rik 1110011K10Rik 1110013G13Rik 1110032N12Rik 1810037G04Rik 2310075A12Rik 2610034E18Rik 2700091N06Rik 2810037C03Rik 2810418N01Rik 4732497O03Rik 4933412H03Rik 5830461H18Rik 6030458H05 6330406P08Rik 6720485C15Rik AL024210 Abca1 Acaa1 Aco2 Acox3 Acp5 Acrbp Actl7b Actr2 Adamts8 Adra2c Aldoa-ps2 Amhr2 Ankmy2 Ankrd27 Ap2a2 Ap3s2 Apba3 Apg5l Aqp5 Arhgdig Arpc1a Asah2 Asb17 Aspscr1 Atf3 Atp5f1 …
174	V$AP1_Q4: activator protein 1	3811	3811	937	9360	2063	-1.0	0.0	0.01	0.0	0610009C03Rik 0610009H04Rik 0610039D01Rik 0610040B21Rik 1100001D10Rik 1110005F07Rik 1110007C05Rik 1110011K10Rik 1110015E22Rik 1110020C13Rik 1110025I09Rik 1110028N05Rik 1110030H18Rik 1110030J09Rik 1110030L07Rik 1110032D12Rik 1110032N12Rik 1110060O18Rik 1190003K14Rik 1200014P03Rik 1300006C06Rik 1300010A20Rik 1300010K09Rik 1300012D20Rik 1300013B24Rik 1500002M01Rik 1500031N24Rik 1500040F11Rik 1600012…
175	V$MTF1_Q4	385	385	4363	790	10633	-1.0	0.0	5.39	4.02	0710001E13Rik 2010005A06Rik 2310004N11Rik 2310066N05Rik 2410005K17Rik 2410080P20Rik 2610031L17Rik 2610036N15Rik 2700091N06Rik 4430402O11Rik 4632413C14Rik 4930457P18Rik 4933412H03Rik 4933416E05Rik 6330406P08Rik 6530411B15Rik 6720485C15Rik AI325464 AW550801 Acaa1 Acox3 Actr2 Adam18 Aig1 Akr1a4 Amacr Amn Ankmy2 Aoah Aqp4 Arhgef2 Arid3b Atp12a Atp1b2 Aup1 B4galt5 B7h3 BC005624 BC006705 BC006933 BC010…
176	V$LMO2COM_02: complex of Lmo2 bound to Tal-1, E2A proteins, and GATA-1, half-site 2	2444	2444	2304	6114	5309	-1.02	0.0	0.01	0.0	0610039D01Rik 0610039K22Rik 0610040B21Rik 0910001K20Rik 1100001D10Rik 1110005F07Rik 1110015E22Rik 1110020C13Rik 1110028N05Rik 1110030H02Rik 1110030H18Rik 1110030J09Rik 1110030L07Rik 1110032D12Rik 1110032N12Rik 1190003K14Rik 1200008O12Rik 1200014P03Rik 1300006C06Rik 1300010A20Rik 1300010K09Rik 1300013B24Rik 1500016L11Rik 1500031N24Rik 1500040F11Rik 1700029K01Rik 1700030A21Rik 1700095F04Rik 1700112…
177	V$TGIF_01: TGIF (5'TG3' interacting factor)	1243	1243	3505	3202	8221	-1.06	0.0	0.01	0.0	0610009C03Rik 0610042I15Rik 1110007C05Rik 1110013G13Rik 1110015E22Rik 1110025I09Rik 1110030L07Rik 1110060O18Rik 1300002F13Rik 1300010A20Rik 1300017K07Rik 1500002M01Rik 1600012K10Rik 1700001F22Rik 1700022N24Rik 1700030A21Rik 1700095F04Rik 1810045K07Rik 1810060J02Rik 2310031L18Rik 2310034L04Rik 2310056K19Rik 2310067E08Rik 2310067G05Rik 2410004C24Rik 2410004H02Rik 2410006F12Rik 2410080P20Rik 2600016…
178	V$OCT1_07: octamer factor 1	46	46	4702	176	11247	-1.08	0.0	0.0	0.0	1810015M01Rik 2600017H08Rik Akr1b8 Arid1a Atoh1 B3gnt4 Catsper1 Cyct Dncic2 Dspg3 Es1 Exo1 Gnrhr Klra17 Klra5 Mbl2 Metrn Mrpl16 Ndufa3 Nrf1 Nrk Nsccn1 Olfr480 Pafah1b1 Pap Pcdhb6 Plxdc2 Pura Rfx1 Rit1 Rps27l Scly Skp2 Snrpb Sprr1a Surf4 Tas2r105 Tcfap2c Tcof1 Tectb Thrap5 Umpk Utf1 Zfp296 Zfp40 Zswim6
179	V$AREB6_01: AREB6 (Atp1a1 regulatory element binding factor 6)	1083	1083	3665	2408	9015	-1.09	0.0	4.82	3.48	0610041B22Rik 0610042I15Rik 0910001K20Rik 1110005F07Rik 1110011K10Rik 1110020C13Rik 1110028E10Rik 1110060O18Rik 1190003K14Rik 1200014P03Rik 1300002F13Rik 1300010K09Rik 1300012D20Rik 1700009P13Rik 1700020M16Rik 1700051E09Rik 1700055O19Rik 1810015M01Rik 2210008M09Rik 2310020P08Rik 2310043K02Rik 2310061G07Rik 2410004C24Rik 2410006F12Rik 2410043F08Rik 2600016J21Rik 2610036F08Rik 2610317D23Rik 2700075…
180	V$CDPCR3_01: cut-like homeodomain protein	94	94	4654	311	11112	-1.12	0.0	0.0	0.0	2410080P20Rik 2610528M18Rik 4932416A11Rik 6330583M11Rik 8430432M10Rik A830006N08Rik AI788959 Acvr1b Adcy6 Apg5l Asgr2 Atoh1 BC018465 Boll C77668 Calr Ccr1 Cdc2a Cenpf Cklf Cngb3 Cnr1 Coil Crx Ctss D11Moh35 D6Ertd253e Dut Efna1 Elavl4 Epha8 Fpr-rs4 Ftsj2 G0s2 Galr2 Gdf5 Gprc5d Havcr1 Hif3a Hmx3 Hnf4g Il1a Jam3 Kif18a Krt1-4 Laptm5 Lman1 MGC25972 Mcm3 Mea1 Mesp2 Mrpl45 Mrps26 Muc3 Ncln Ncoa6 Nkd1 N…
181	V$COMP1_01: COMP1	2880	2880	1868	7152	4271	-1.16	0.0	0.01	0.0	0610009C03Rik 0610040B21Rik 0610041B22Rik 0710001E13Rik 0910001K20Rik 1110005F07Rik 1110015E22Rik 1110020C13Rik 1110025I09Rik 1110028E10Rik 1110028N05Rik 1110030H02Rik 1110030J09Rik 1190003K14Rik 1200008O12Rik 1200014P03Rik 1300002F13Rik 1300006C06Rik 1300010A20Rik 1300010K09Rik 1300012D20Rik 1300013B24Rik 1300017K07Rik 1500016L11Rik 1500031N24Rik 1700001F22Rik 1700006F03Rik 1700009P13Rik 1700022…
182	V$NFKB_Q6_01	3099	3099	1649	7235	4188	-1.16	0.0	4.58	3.28	0610006K04Rik 0610009C03Rik 0610039D01Rik 0610040B21Rik 0710001E13Rik 0910001K20Rik 1100001D10Rik 1110005F07Rik 1110011K10Rik 1110013G13Rik 1110025I09Rik 1110028E10Rik 1110028N05Rik 1110030H02Rik 1110030J09Rik 1110030L07Rik 1110032N12Rik 1110055N21Rik 1110060O18Rik 1190003K14Rik 1200014P03Rik 1300010A20Rik 1300010K09Rik 1300013B24Rik 1300017K07Rik 1500040F11Rik 1600012K10Rik 1600013P15Rik 1700001…
183	V$EGR1_01: Egr-1/Krox-24/NGFI-A immediate-early gene product	68	68	4680	104	11319	-1.24	0.0	5.95	4.51	1700025B16Rik 4732497O03Rik Agr2 Allc Asb8 Atp9a BC018462 Barx2 Btrc Capn5 Catnbip1 Cilp2 Cnp1 D15Ertd405e D1Bwg0491e D2Bwg0891e Dapk2 Dmrt1 Edn2 Eif3s4 Fbn2 Fgf16 Fjx1 Gaa Gnefr Gphn Gpr24 Gprc5c Grin1 Hspa2 Igsf8 Ilf3 Kif23 Lgmn Mclc Mmp15 Mrpl32 Ndph Nkx3-1 P42pop Pam Pgpep1 Ppox Ppp1r3f Psma7 Ptprn Pura Rai1 Rasal1 Rfx1 Rshl1 Slc16a11 Slc20a2 Smyd5 Sox2 Spa17 Spint1 Spna1 Ssb4 Sync Tgfbr1 Tme…
184	V$NFKB_Q6: NF-kappaB	643	643	4105	1387	10036	-1.27	0.0	4.83	3.48	0610006K04Rik 0610040B21Rik 1110060O18Rik 1700001L23Rik 1810057B09Rik 2300004C15Rik 2310042M24Rik 2310042N02Rik 2310067G05Rik 2410195B05Rik 2600016J21Rik 2600017J23Rik 2610022K04Rik 2610036F08Rik 2610317D23Rik 2810422M04Rik 4632412E09Rik 4921508O11Rik 4930470D19Rik 4930522D07Rik 4930579A11Rik 4933416E05Rik 5430413I02Rik 9030625G08Rik A230072I16Rik A230102I05Rik A330096I21Rik AI132321 AI256711 AI4…
185	V$PAX6_01: Pax-6	2161	2161	2587	5421	6002	-1.3	0.0	0.01	0.0	0610009H04Rik 0610039D01Rik 0610040B21Rik 0710001E13Rik 0910001K20Rik 1100001D10Rik 1110005F07Rik 1110007C05Rik 1110011K10Rik 1110013G13Rik 1110015E22Rik 1110025I09Rik 1110030J09Rik 1110030L07Rik 1110032D12Rik 1190003K14Rik 1200014P03Rik 1300002F13Rik 1300010A20Rik 1300010K09Rik 1300013B24Rik 1600012K10Rik 1600013P15Rik 1700001F22Rik 1700001L23Rik 1700013H19Rik 1700022N24Rik 1700025B16Rik 1700030…
186	V$AP1_Q2: activator protein 1	3152	3152	1596	7794	3629	-1.31	0.0	0.01	0.0	0610039D01Rik 0610040B21Rik 0710001E13Rik 1100001D10Rik 1110005F07Rik 1110007C05Rik 1110011K10Rik 1110020C13Rik 1110025I09Rik 1110028N05Rik 1110030H02Rik 1110030H18Rik 1110030J09Rik 1110032D12Rik 1110055N21Rik 1110060O18Rik 1190003K14Rik 1200014P03Rik 1300006C06Rik 1300010A20Rik 1300012D20Rik 1300013B24Rik 1500002M01Rik 1500031N24Rik 1500040F11Rik 1600012K10Rik 1700001F22Rik 1700001L23Rik 1700009…
187	V$ER_Q6: estrogen receptor	2558	2558	2190	5940	5483	-1.48	0.0	4.17	2.92	0610006K04Rik 0610009H04Rik 0610040B21Rik 0910001K20Rik 1100001D10Rik 1110005F07Rik 1110011K10Rik 1110020C13Rik 1110025I09Rik 1110028E10Rik 1110030H02Rik 1110030J09Rik 1110030L07Rik 1110032N12Rik 1190003K14Rik 1200014P03Rik 1300002F13Rik 1300010K09Rik 1300013B24Rik 1500031N24Rik 1500040F11Rik 1600012K10Rik 1600013P15Rik 1700001L23Rik 1700006F03Rik 1700009P13Rik 1700013H19Rik 1700022N24Rik 1700025…
188	V$GATA1_05: GATA-binding factor 1	726	726	4022	1914	9509	-1.5	0.0	0.01	0.0	0910001K20Rik 1110030H18Rik 1200008O12Rik 1500016L11Rik 1500031N24Rik 1700006F03Rik 1700051E09Rik 1700095F04Rik 1810045K07Rik 1810060D16Rik 2010110M21Rik 2310042M24Rik 2310066N05Rik 2700069A02Rik 2810418N01Rik 2810427I04Rik 2810441C07Rik 4930442L21Rik 4931420D14Rik 5330414D10Rik 5730461K03Rik 5730466P16Rik 5830442J12Rik 6030457N17Rik 9130411I17Rik 9130427A09Rik A230020G22Rik A630024B12Rik AI13232…
189	V$XBP1_01: X-box-binding protein 1	463	463	4285	979	10444	-1.55	0.0	4.68	3.36	0610009H04Rik 1110007C05Rik 1110013G13Rik 1110025I09Rik 1110032D12Rik 1110060O18Rik 1300010K09Rik 1500040F11Rik 1700022N24Rik 1810057B09Rik 1810073E21Rik 2210415M20Rik 2310031L18Rik 2410006F12Rik 2410030J07Rik 2610036F08Rik 2610040E16Rik 2610511O17Rik 2610528M18Rik 2900027G03Rik 4633402N23Rik 4930470D19Rik 5730405M13Rik 5730537D05Rik 6030458H05 A630065K24Rik AI132321 AI429613 AW494914 AW742319 Aa…
190	V$EVI1_02: ectopic viral integration site 1 encoded factor	91	91	4657	296	11127	-1.69	0.0	0.0	0.0	2900027G03Rik 4930403J22Rik 6330583M11Rik 9330161F08Rik Abcb7 Abcc6 Akr1d1 Asb17 Atp4a Atp6v1b1 BC031593 Bscl2 Cald1 Chek2 Clec5a Cngb3 Cnr1 Crisp1 Csf3r Csnb Ctsm Cxxc1 Cyp19a1 Cysltr1 Ddc Ddx48 Dedd Dffa Dhrs4 Dnahc5 Dok5 Dut Eef1a2 Ehd3 Emcn Evi1 Ftsj1 Glipr1 Glyat Hip1r Hist1h3d Il23a Itk Kif9 Kifc3 Klf15 Mcam Med9 Mrps25 Ms4a2 Ms4a4c Mug1 Myom1 Myoz3 Ncoa6 Nkx3-1 Npas2 Nudt2 Ovgp1 Pcdhb15 Pd…
191	V$PEBP_Q6	1172	1172	3576	3003	8420	-1.71	0.0	0.02	0.0	0610041B22Rik 0710001E13Rik 1110007C05Rik 1110028E10Rik 1110030J09Rik 1110032N12Rik 1110055N21Rik 1190003K14Rik 1200014P03Rik 1300006C06Rik 1300012D20Rik 1300013B24Rik 1500040F11Rik 1700009P13Rik 1700013H19Rik 1700025B16Rik 1700055O19Rik 1810015M01Rik 1810060D16Rik 2010005O13Rik 2010308M01Rik 2300004C15Rik 2310010G13Rik 2310031L18Rik 2310061G07Rik 2310066N05Rik 2410003B16Rik 2410005K17Rik 2410043…
192	V$NKX61_01: NKX6-1	251	251	4497	715	10708	-1.74	0.0	0.01	0.0	1110011K10Rik 1110030J09Rik 1110032D12Rik 1190003K14Rik 1300012D20Rik 1500031N24Rik 1700030A21Rik 2310020P08Rik 2810428C21Rik 5730427C23Rik 5730592L21Rik 6820428D13 A830006N08Rik AI604832 Accn5 Acrbp Actr8 Acyp1 Adam26 Agrp Akap3 Akr1e1 Aldrl6 Ambn Ammecr1 Ankrd33 Anxa10 Ap1m2 Ap2s1 Arbp Arid1a Armcx3 Arntl2 Asb6 Atp1b4 Atp5g1 Atp5l Atp6v1c1 BC003993 BC010801 BC016188 BC018601 BC025462 BC027344 B…
193	V$PAX5_01: B-cell-specific activating protein	485	485	4263	1035	10388	-1.78	0.0	4.4	3.12	0610041B22Rik 1110007C05Rik 1200014P03Rik 1300006C06Rik 1300013B24Rik 1700022N24Rik 2210415M20Rik 2310079P12Rik 2600017H08Rik 2610031L17Rik 2810038K19Rik 2810427I04Rik 4833428E21Rik 4930457P18Rik 4930584N22Rik 4932416A11Rik 5330440M15Rik 5730414C17Rik 6030458H05 6720485C15Rik AI604832 Abca1 Abcb10 Abcg4 Abhd2 Abtb1 Actg1 Adam18 Adam1b Adar Add1 Anapc11 Ap2b1 Ap4m1 Apeh Apex1 Api5 Aqp5 Arfip2 Arhg…
194	V$STAF_02: Se-Cys tRNA gene transcription activating factor	854	854	3894	1899	9524	-1.93	0.0	3.95	2.73	0610006K04Rik 0610009C03Rik 0610009H04Rik 0610040B21Rik 0610041B22Rik 1110020C13Rik 1110030H18Rik 1110030J09Rik 1110030L07Rik 1200014P03Rik 1300013B24Rik 1300017K07Rik 1500016L11Rik 1600013P15Rik 1700001F22Rik 1700009P13Rik 1700025B16Rik 1700112P19Rik 1810073E21Rik 2010110M21Rik 2210415M20Rik 2300004C15Rik 2310042N02Rik 2410004C24Rik 2410004H02Rik 2410080P20Rik 2410170E21Rik 2600017H08Rik 2610022…
195	V$NFKAPPAB_01: NF-kappaB	716	716	4032	1576	9847	-1.94	0.0	4.02	2.79	0610006K04Rik 0610040B21Rik 1110028N05Rik 1110030J09Rik 1110030L07Rik 1190003K14Rik 1300013B24Rik 1700001L23Rik 1700095F04Rik 1810057B09Rik 2010005A06Rik 2300004C15Rik 2310042M24Rik 2310042N02Rik 2410001E19Rik 2410195B05Rik 2600016J21Rik 2600017J23Rik 2610022K04Rik 2610031L17Rik 2610036F08Rik 2610317D23Rik 2810422M04Rik 4632412E09Rik 4921508O11Rik 4930470D19Rik 4930522D07Rik 4930579A11Rik 4933416…
196	V$FREAC2_01: Fork head RElated ACtivator-2	267	267	4481	750	10673	-2.02	0.0	0.01	0.0	1300006C06Rik 1300010A20Rik 1700009P13Rik 2310066N05Rik 2310075A12Rik 4930403J22Rik 5730414C17Rik 5730537D05Rik 5830426I05Rik 6530406M24Rik 6720485C15Rik 9330161F08Rik AI661017 Abca2 Abcg3 Abhd4 Ace2 Acvr1b Acy3 Agtrl1 Akr1a4 Akr1b7 Ankib1 Anxa7 Arid5b Arih2 Arl5 Arpc1a Asb15 Atoh7 Atp2a3 Atp5f1 Atp6v1b1 Aurkb BC005471 BC012256 BC017133 BC019731 BC051244 Bard1 Bcl2l11 Bdkrb2 Brd3 Brd7 C030002N13R…
197	V$ATF_B: ATF binding site	170	170	4578	327	11096	-2.04	0.0	4.62	3.31	0610009C03Rik 0610009H04Rik 1110015E22Rik 1110060O18Rik 1300002F13Rik 1300012D20Rik 1500016L11Rik 1700055O19Rik 1810045K07Rik 2310031L18Rik 5033425B17Rik 5730537D05Rik 5830461H18Rik 5930412E23Rik Adcy8 Aldh7a1 Anxa6 Ap2b1 Apex1 Apg5l Aptx B4galt3 Batf Bcl6b Brrn1 Btg2 CRAD-L Calm2 Capza3 Cart Cbx8 Ccna2 Ccnl1 Cdadc1 Cdc5l Cdv1 Cdx4 Ch25h Clcn3 Cldn7 Clk4 Cltb Cnnm4 Cope Csnk1g2 Cxcl16 Dapk3 Dctn3…
198	V$EFC_Q6	2579	2579	2169	6391	5032	-2.04	0.0	0.03	0.0	0610039D01Rik 0610040B21Rik 0610041B22Rik 0610042I15Rik 1100001D10Rik 1110005F07Rik 1110007C05Rik 1110013G13Rik 1110028E10Rik 1110030H02Rik 1110030H18Rik 1110030J09Rik 1110032D12Rik 1110032N12Rik 1110055N21Rik 1200008O12Rik 1300006C06Rik 1300010K09Rik 1300012D20Rik 1300013B24Rik 1500031N24Rik 1700001L23Rik 1700022N24Rik 1700025B16Rik 1700051E09Rik 1700055O19Rik 1810014L12Rik 1810015M01Rik 1810060…
199	V$SF1_Q6	687	687	4061	1798	9625	-2.08	0.0	0.02	0.0	0610006K04Rik 0610042I15Rik 1110025I09Rik 1300017K07Rik 1500016L11Rik 1600012K10Rik 1700001L23Rik 1700006F03Rik 1700030A21Rik 1810015M01Rik 2300004C15Rik 2310042N02Rik 2410170E21Rik 2610019I03Rik 2610511O17Rik 2700069A02Rik 2700094L05Rik 2810428C21Rik 4430402O11Rik 4632413C14Rik 4930467B06Rik 5430413I02Rik 9130411I17Rik 9130427A09Rik 9530020D24Rik 9830165K03Rik A530065E19Rik A630024B12Rik A930004…
200	V$NRF1_Q6	262	262	4486	534	10889	-2.15	0.0	4.27	3.01	0610042I15Rik 1110028N05Rik 1300010K09Rik 1500016L11Rik 1810031K02Rik 2310020P08Rik 2310075A12Rik 2410004H02Rik 2610019I03Rik 2610031L17Rik 2700084L22Rik 4632409L22Rik 4732429I09Rik 4930457P18Rik 5330414D10Rik 5830461H18Rik 6030457N17Rik 9430059P22Rik 9830165K03Rik AW557805 AW742319 Abcb10 Abhd5 Ahcy Amacr Ankib1 Ap3b1 Apbb3 Apoa1bp Arpc2 Arrb2 Atp5g2 Atp5l Atp6v1d BC018462 BC023814 BC024868 BC03…
201	V$ARP1_01: apolipoprotein AI regulatory protein 1	540	540	4208	1176	10247	-2.28	0.0	3.76	2.56	1110025I09Rik 1810031K02Rik 1810073E21Rik 2310004N11Rik 2310020P08Rik 2310056K19Rik 2310067E08Rik 2310075A12Rik 2510015F01Rik 2600001J17Rik 2600017H08Rik 2610022K04Rik 2610031L17Rik 2610511O17Rik 2700050P07Rik 2700075B01Rik 4833441J24Rik 4930522D07Rik 4930579A11Rik 5730409F24Rik 5730414C17Rik 5830442J12Rik 5930412E23Rik 6820428D13 8430432M10Rik 9430059P22Rik AB041803 AU040576 AW538196 Aadac Abcc3…
202	V$TITF1_Q3: TTF-1, TITF1 (thyroid transcription factor 1)	1791	1791	2957	4477	6946	-2.34	0.0	0.04	0.0	0610009H04Rik 1110028N05Rik 1110030H18Rik 1110030J09Rik 1110030L07Rik 1110060O18Rik 1300012D20Rik 1300017K07Rik 1500002M01Rik 1500016L11Rik 1500031N24Rik 1600012K10Rik 1700001F22Rik 1700001L23Rik 1700020M16Rik 1700025B16Rik 1700029K01Rik 1700030A21Rik 1700055O19Rik 1700112P19Rik 1810013B01Rik 1810014L12Rik 1810015M01Rik 1810017F10Rik 1810031K02Rik 1810057B09Rik 1810060J02Rik 2010002A20Rik 2300004…
203	V$MAX_01: Max	221	221	4527	446	10977	-2.4	0.0	4.08	2.84	0610039D01Rik 1110025I09Rik 1500016L11Rik 1500040F11Rik 1700013H19Rik 1810015M01Rik 2310010G13Rik 2410043F08Rik 2610036F08Rik 4633402N23Rik 4930470D19Rik 4930563C04Rik 4933428I03Rik 5730466P16Rik 9430059P22Rik AW742319 Abcc10 Abcg2 Ace Acp5 Acy1 Ampd2 Ankfy1 Anp32b Anxa7 Apex1 Apg5l Arch Aspscr1 Atp5g1 Atp6v1g1 B4galt2 BC003940 BC004636 BC008103 BC011248 BC012256 BC019561 BC022224 BC038286 C9 Car…
204	V$CREBP1_Q2: CRE-binding protein 1	329	329	4419	692	10731	-2.42	0.0	3.85	2.63	0610009C03Rik 0610009H04Rik 0610039D01Rik 1110015E22Rik 1110060O18Rik 1200008O12Rik 1300002F13Rik 1300006C06Rik 1300012D20Rik 1500016L11Rik 1700009P13Rik 1700030A21Rik 1700055O19Rik 1810045K07Rik 2310031L18Rik 2410003B16Rik 2610031L17Rik 2610528M18Rik 2700050P07Rik 2810422M04Rik 4632409L19Rik 5033425B17Rik 5730537D05Rik 5830461H18Rik 5930412E23Rik 9830165K03Rik AI481750 Aco2 Acrbp Actn3 Actr10 Ad…
205	V$ARNT_01: AhR nuclear translocator homodimers	409	409	4339	877	10546	-2.45	0.0	3.7	2.5	0610006K04Rik 0610039D01Rik 0910001K20Rik 1100001D10Rik 1110025I09Rik 1110028E10Rik 1110032D12Rik 1500002M01Rik 1500016L11Rik 1500040F11Rik 2310010G13Rik 2410043F08Rik 2510015F01Rik 2610036F08Rik 2610040E16Rik 4732497O03Rik 4930470D19Rik 4933428I03Rik 5330440M15Rik 6820428D13 9430059P22Rik AL024210 Abca1 Abca2 Abcg2 Abcg4 Abhd2 Acvr1b Akp2 Aldh1b1 Aldh3a2 Aldh3b1 Ampd2 Ank3 Ankfy1 Ankmy2 Anp32b A…
206	V$BARBIE_01: barbiturate-inducible element	2424	2424	2324	5676	5747	-2.59	0.0	2.83	1.76	0610006K04Rik 0610039D01Rik 0610039K22Rik 0710001E13Rik 0910001K20Rik 1100001D10Rik 1110005F07Rik 1110007C05Rik 1110015E22Rik 1110020C13Rik 1110028E10Rik 1110028N05Rik 1110030H02Rik 1110030H18Rik 1110030J09Rik 1110030L07Rik 1190003K14Rik 1300002F13Rik 1300013B24Rik 1300017K07Rik 1500016L11Rik 1500040F11Rik 1600012K10Rik 1700001F22Rik 1700001L23Rik 1700006F03Rik 1700022N24Rik 1700025B16Rik 1700051…
207	V$IK1_01: Ikaros 1	2572	2572	2176	6343	5080	-2.6	0.0	0.06	0.0	0610006K04Rik 0610040B21Rik 0910001K20Rik 1110007C05Rik 1110011K10Rik 1110013G13Rik 1110028N05Rik 1110030H02Rik 1110030J09Rik 1110030L07Rik 1200014P03Rik 1300010A20Rik 1300012D20Rik 1300013B24Rik 1300017K07Rik 1500016L11Rik 1500031N24Rik 1500040F11Rik 1600012K10Rik 1700001F22Rik 1700006F03Rik 1700009P13Rik 1700020M16Rik 1700022N24Rik 1700051E09Rik 1700095F04Rik 1700112P19Rik 1810037G04Rik 1810045…
208	V$HNF4_DR1_Q3	3832	3832	916	9084	2339	-2.6	0.0	3.09	1.99	0610006K04Rik 0610009C03Rik 0610009H04Rik 0610039D01Rik 0610039K22Rik 0610040B21Rik 0610041B22Rik 0710001E13Rik 0910001K20Rik 1110005F07Rik 1110007C05Rik 1110011K10Rik 1110013G13Rik 1110015E22Rik 1110020C13Rik 1110025I09Rik 1110028E10Rik 1110028N05Rik 1110030H18Rik 1110030J09Rik 1110030L07Rik 1110032D12Rik 1110032N12Rik 1110060O18Rik 1190003K14Rik 1200008O12Rik 1200014P03Rik 1300002F13Rik 1300010…
209	V$MYCMAX_02: c-Myc:Max heterodimer	1681	1681	3067	3896	7527	-2.64	0.0	2.83	1.76	0610006K04Rik 0610009H04Rik 0610039D01Rik 0610040B21Rik 0910001K20Rik 1100001D10Rik 1110007C05Rik 1110025I09Rik 1110028E10Rik 1110030L07Rik 1110032D12Rik 1300006C06Rik 1500002M01Rik 1500016L11Rik 1500040F11Rik 1600012K10Rik 1600013P15Rik 1700001F22Rik 1700013H19Rik 1810013B01Rik 1810014L12Rik 1810015M01Rik 1810037G04Rik 1810045K07Rik 1810060J02Rik 2010308M01Rik 2210415M20Rik 2310004N11Rik 2310010…
210	V$CREB_Q4: cAMP-response element binding protein	414	414	4334	894	10529	-2.66	0.0	3.45	2.28	0610009C03Rik 0610009H04Rik 0610039D01Rik 1110015E22Rik 1110060O18Rik 1200008O12Rik 1300002F13Rik 1300006C06Rik 1300012D20Rik 1500016L11Rik 1700009P13Rik 1700030A21Rik 1700055O19Rik 1810045K07Rik 2310031L18Rik 2410003B16Rik 2410006F12Rik 2610031L17Rik 2610036F08Rik 2610528M18Rik 2700050P07Rik 2810422M04Rik 5033425B17Rik 5730405M13Rik 5730537D05Rik 5830461H18Rik 5930412E23Rik 8430411H09Rik 9830165…
211	V$AREB6_02: AREB6 (Atp1a1 regulatory element binding factor 6)	1868	1868	2880	4353	7070	-2.78	0.0	2.61	1.57	0610039D01Rik 0610041B22Rik 0610042I15Rik 0710001E13Rik 1110005F07Rik 1110011K10Rik 1110015E22Rik 1110020C13Rik 1110025I09Rik 1110028E10Rik 1110028N05Rik 1110030H02Rik 1110030H18Rik 1110030L07Rik 1110060O18Rik 1200014P03Rik 1300002F13Rik 1300010A20Rik 1300010K09Rik 1300013B24Rik 1300017K07Rik 1500002M01Rik 1500016L11Rik 1500040F11Rik 1700001F22Rik 1700006F03Rik 1700013H19Rik 1700022N24Rik 1700025…
212	V$NFKB_C: NF-kappaB binding site	186	186	4562	376	11047	-2.9	0.0	3.59	2.41	0610006K04Rik 1110060O18Rik 1810057B09Rik 2300004C15Rik 2600016J21Rik 2610317D23Rik 4921508O11Rik A330096I21Rik Adam1b Adamts8 Ap1g2 Arntl2 Asb8 Atoh7 Atp2a3 Atp6v1c1 BC021790 BC025458 BC057893 Batf Bcl3 Bicd2 Birc5 C1galt1 Cacnb1 Ccna1 Ccnl1 Ccr3 Ccr6 Ccr9 Ccrl2 Cdh5 Ceacam10 Centd3 Chchd5 Chd4 Chrac1 Clca1 Clca2 Cnga2 Col9a2 Coro2a Cox7a1 Crx Cryaa Crygn Csad D3Ertd250e Dap3 Dcamkl1 Dcx Ddx25 D…
213	V$PADS_C: Retroviral Poly A downstream element	1270	1270	3478	2933	8490	-2.97	0.0	2.51	1.5	0610039K22Rik 0610041B22Rik 0710001E13Rik 1100001D10Rik 1110007C05Rik 1110028E10Rik 1110028N05Rik 1110030H02Rik 1110030J09Rik 1110032N12Rik 1190003K14Rik 1200008O12Rik 1200014P03Rik 1300002F13Rik 1300013B24Rik 1300017K07Rik 1500002M01Rik 1500016L11Rik 1500031N24Rik 1500040F11Rik 1600012K10Rik 1700030A21Rik 1700055O19Rik 1810015M01Rik 1810057B09Rik 2010005O13Rik 2010300G19Rik 2010308M01Rik 2210415…
214	V$CLOX_01: Clox	79	79	4669	247	11176	-2.99	0.0	0.02	0.0	2410030J07Rik 3110005O21Rik Adam5 Ap3b1 Aqp4 Arid5b Arpp19 Asb17 Atp9a BC008163 BC021921 BC042396 Bcdo2 Carf Cbx5 Cdk7 Cln3 Clns1a Crx Csrp3 Cyba Fcer2a Fkbp6 Foxd3 Foxg1 Fscn3 G6pd2 Gabrg3 Galnt10 Hadha Hap1 Hars Hemgn Hs2st1 Kcnd2 Lipf Lrba Mfge8 Mrps23 Msr1 Ndst4 Npy6r Nr2c1 Nrtn Nxf7 Olfr140 P2ry12 Pcbp4 Pde8a Pdk2 Pla2g2f Poldip3 Prss8 Rasgrf2 Repin1 Rfwd3 Ryr2 Samd11 Sh3md1 Slc15a2 Slc22a17…
215	V$MEF2_03: myogenic MADS factor MEF-2	78	78	4670	244	11179	-3.0	0.0	0.02	0.0	Abcc9 Adam28 Akr1e1 Api5 Asb12 Asb5 Ascc2 BC013481 BC019561 Barx2 Brd7 C1qr1 Capn8 Ccnh Cd160 Chrnb1 Ckb Clec4a2 Cops7a Cysltr1 Dgkq Dhps Extl1 Extl3 Fzd3 Gca Gmfb H13 Hdac11 Hlx1 Homer1 Htr3b Il21 Kdelr2 Kifc3 Klra5 Ky Ldh1 Lmod2 Lnx1 Mbd3 Mllt3 Ndst4 Nqo3a2 Nr2c2 Nr4a1 Nudt2 Oxa1l Pdk3 Ppp1r3a Psmb1 Psp Ptp4a3 Rs1h Ryr3 Sdc1 Sgk3 Shbg Shrm Slamf9 Slc13a3 Slc2a10 Slc30a7 Slc4a10 Slco1a5 Snrpd1 S…
216	V$DEAF1_02	128	128	4620	248	11175	-3.03	0.0	3.64	2.46	4632409L19Rik 4930579A11Rik 5530601I19Rik 5830461H18Rik A230072I16Rik AB041803 AW538196 Acin1 Ahrr Akap12 Asb8 Atp5f1 Atp5j2 Atp6ap2 BC028528 Bace1 Bcl11b Bin3 Brp16 Bspry Calr Camk4 Ccnl1 Cdc27 Cdh20 Cdk5 Chpt1 Cnnm4 Cox6b1 Creb3 Ctbp2 Cxcl16 Dctn3 Deaf1 Dffb Dip3b Drg1 Echdc3 Ehd3 Eif2b2 Esco1 Fgf18 Fjx1 G6pc2 Gabrd Gad1 Gdap2 Gdi1 Gli2 Gnrhr Gpx2 Hmg20a Hs6st2 Kcne3 Kcnj8 Klf15 Ksr Lef1 Lmo2 M…
217	V$RFX1_02: X-box binding protein RFX1	1652	1652	3096	3852	7571	-3.04	0.0	2.32	1.34	0610009H04Rik 0610042I15Rik 0910001K20Rik 1100001D10Rik 1110005F07Rik 1110015E22Rik 1110020C13Rik 1110025I09Rik 1110030H02Rik 1110030J09Rik 1200008O12Rik 1200014P03Rik 1300010K09Rik 1500031N24Rik 1700001F22Rik 1700030A21Rik 1700051E09Rik 1700095F04Rik 1810031K02Rik 1810045K07Rik 1810060D16Rik 1810073E21Rik 2010002A20Rik 2010005O13Rik 2010308M01Rik 2310010G13Rik 2310031L18Rik 2310061G07Rik 2310079…
218	V$RORA1_01: RAR-related orphan receptor alpha1	551	551	4197	1427	9996	-3.04	0.0	0.06	0.0	1110020C13Rik 1300017K07Rik 1700013H19Rik 1810013B01Rik 1810073E21Rik 2010002A20Rik 2210008M09Rik 2310067G05Rik 2410170E21Rik 2610040E16Rik 2610319K07Rik 2700050P07Rik 4430402O11Rik 4632413C14Rik 4930467B06Rik 5330440M15Rik 5430413I02Rik 5830426I05Rik 6030458H05 6330406P08Rik 6720485C15Rik 9530020D24Rik 9530090G24Rik A830006N08Rik A930025J12Rik Abca2 Abpa Acbd3 Aco2 Acrbp Acrv1 Actl7b Adamts15 Ad…
219	V$USF_C: USF binding site	2301	2301	2447	5414	6009	-3.07	0.0	2.2	1.26	0610006K04Rik 0610009H04Rik 0610039D01Rik 0610040B21Rik 0910001K20Rik 1100001D10Rik 1110007C05Rik 1110011K10Rik 1110015E22Rik 1110025I09Rik 1110028E10Rik 1110030H02Rik 1110030L07Rik 1110032D12Rik 1110032N12Rik 1110055N21Rik 1200008O12Rik 1200014P03Rik 1300006C06Rik 1300010K09Rik 1300013B24Rik 1500002M01Rik 1500016L11Rik 1500040F11Rik 1600013P15Rik 1700001F22Rik 1700001L23Rik 1700006F03Rik 1700013…
220	V$ELF1_Q6	2207	2207	2541	5432	5991	-3.07	0.0	0.11	0.0	0610006K04Rik 0610009H04Rik 0610039D01Rik 0610039K22Rik 0610041B22Rik 0610042I15Rik 0910001K20Rik 1110020C13Rik 1110025I09Rik 1110030H02Rik 1110030J09Rik 1110032D12Rik 1110032N12Rik 1300010A20Rik 1300010K09Rik 1300012D20Rik 1300013B24Rik 1500031N24Rik 1700001L23Rik 1700006F03Rik 1700013H19Rik 1700020M16Rik 1700030A21Rik 1700051E09Rik 1700095F04Rik 1700112P19Rik 1810017F10Rik 1810045K07Rik 1810073…
221	V$SRF_C: serum response factor	176	176	4572	357	11066	-3.1	0.0	3.38	2.22	1110011K10Rik 1810045K07Rik 2310020P08Rik 2610511E22Rik 2610511O17Rik 2810418N01Rik 2810428C21Rik 5730461K03Rik 6030457N17Rik 9330161F08Rik A230102I05Rik Abcc9 Actg1 Acvr2b Adm Akr1d1 Ank3 Arc Arhgef5 Armcx3 Arpp19 Atp6v1d BC018462 Bdkrb2 Btbd3 Btg4 C1qb C3ar1 CRAD-L Cald1 Capn10 Cd248 Cdx4 Ceacam11 Cer1 Cfhl1 Cipp Ckm Clcn5 Clec7a Col1a1 Cope Cops7a Crb3 Csf2rb1 Csrp1 Cts6 Ctsd Cuedc2 Dcpp Dna2l…
222	V$AHRARNT_01: aryl hydrocarbon receptor:Arnt heterodimers	324	324	4424	698	10725	-3.12	0.0	3.02	1.92	0610009C03Rik 1110032N12Rik 1200008O12Rik 1300006C06Rik 1300010A20Rik 1700013H19Rik 1700025B16Rik 2010005O13Rik 2210415M20Rik 2310031L18Rik 2310043K02Rik 2310067E08Rik 2410006F12Rik 4632409L22Rik 4921508O11Rik 4932416A11Rik 4933416E05Rik 5033425B17Rik 5730405M13Rik AI413631 Acsl4 Adcy2 Ahrr Aldh1b1 Aldh3a2 Alg5 Apex1 Aqp5 Arch Arfrp1 Arih2 Arrb2 Asah2 Atoh1 Atp1b4 Atxn7l3 B4galt2 BC002216 BC00388…
223	V$VMAF_01: v-Maf	3014	3014	1734	7136	4287	-3.15	0.0	2.15	1.23	0610039D01Rik 0610040B21Rik 0610041B22Rik 0610042I15Rik 0710001E13Rik 1100001D10Rik 1110007C05Rik 1110011K10Rik 1110015E22Rik 1110020C13Rik 1110025I09Rik 1110028E10Rik 1110030H02Rik 1110030J09Rik 1110032D12Rik 1110060O18Rik 1190003K14Rik 1200008O12Rik 1200014P03Rik 1300002F13Rik 1300006C06Rik 1300010A20Rik 1300010K09Rik 1300012D20Rik 1300013B24Rik 1300017K07Rik 1500002M01Rik 1500040F11Rik 1600013…
224	V$PAX5_02: B-cell-specific activating protein	24	24	4724	30	11393	-3.16	0.0	4.33	3.06	1110007C05Rik 1110030L07Rik Ap2b1 Bag4 Cct7 Cd14 Copb2 Coq4 Enpp1 Ftsj1 Gmppb Icmt Lrp10 Map3k14 Mpdu1 Nfam1 Npy Pml Polr2j Prss32 Sap30 Slc25a15 Slc5a8 Stmn1
225	V$VMYB_01: v-Myb	3418	3418	1330	8112	3311	-3.17	0.0	2.21	1.27	0610006K04Rik 0610009H04Rik 0610040B21Rik 0610041B22Rik 0710001E13Rik 0910001K20Rik 1100001D10Rik 1110005F07Rik 1110011K10Rik 1110013G13Rik 1110020C13Rik 1110025I09Rik 1110028E10Rik 1110028N05Rik 1110030H02Rik 1110030H18Rik 1110030J09Rik 1110030L07Rik 1110032D12Rik 1110032N12Rik 1110055N21Rik 1190003K14Rik 1200014P03Rik 1300002F13Rik 1300006C06Rik 1300010A20Rik 1300010K09Rik 1300012D20Rik 1300013…
226	V$DR3_Q4: direct repeat 3	697	697	4051	1578	9845	-3.17	0.0	2.54	1.51	1110005F07Rik 1110007C05Rik 1110015E22Rik 1110030H02Rik 1300010K09Rik 1300012D20Rik 1700001F22Rik 1700013H19Rik 1700030A21Rik 1700055O19Rik 1700112P19Rik 1810014L12Rik 1810031K02Rik 1810057B09Rik 2010002A20Rik 2210415M20Rik 2610019I03Rik 2610511O17Rik 2700075B01Rik 2700094L05Rik 3100002B05Rik 4833441J24Rik 4921508O11Rik 4930553M18Rik 4930563C04Rik 4933428I03Rik 4933430F08Rik 5730537D05Rik 5730592…
227	V$PITX2_Q2: pituitary homeobox factor 2	1998	1998	2750	4921	6502	-3.17	0.0	0.13	0.0	0610039K22Rik 0610042I15Rik 0910001K20Rik 1110005F07Rik 1110007C05Rik 1110011K10Rik 1110020C13Rik 1110025I09Rik 1110030J09Rik 1110030L07Rik 1110032N12Rik 1110055N21Rik 1300013B24Rik 1300017K07Rik 1600013P15Rik 1700006F03Rik 1700009P13Rik 1700020M16Rik 1700029K01Rik 1700030A21Rik 1700051E09Rik 1700095F04Rik 1810013B01Rik 1810031K02Rik 1810037G04Rik 1810060D16Rik 1810060J02Rik 2010110M21Rik 2300004…
228	V$CREBP1CJUN_01: CRE-binding protein 1:c-Jun heterodimer	206	206	4542	428	10995	-3.23	0.0	3.13	2.0	0610009C03Rik 0610009H04Rik 1110025I09Rik 1110060O18Rik 1300002F13Rik 1300012D20Rik 1500016L11Rik 1700055O19Rik 1810045K07Rik 2310031L18Rik 4632409L19Rik 5033425B17Rik 5730537D05Rik 5830461H18Rik 5930412E23Rik AI481750 Adcy8 Adora2a Aldh7a1 Ampd2 Anxa6 Ap2b1 Apg5l Aptx Aup1 B4galt3 Batf Bcl6b Brrn1 Btg2 CRAD-L Capza3 Cart Cbx8 Ccna2 Ccnl1 Cdadc1 Cdc5l Cdkn2b Cdv1 Cdx4 Ch25h Clcn3 Cldn7 Clk4 Cltb …
229	V$GATA1_02: GATA-binding factor 1	1679	1679	3069	4141	7282	-3.31	0.0	0.15	0.0	0610039K22Rik 0610040B21Rik 0610042I15Rik 0910001K20Rik 1110005F07Rik 1110020C13Rik 1110028N05Rik 1110030H02Rik 1110030H18Rik 1110030J09Rik 1110032N12Rik 1190003K14Rik 1200008O12Rik 1200014P03Rik 1300006C06Rik 1300010A20Rik 1300013B24Rik 1500031N24Rik 1500040F11Rik 1700025B16Rik 1700029K01Rik 1700030A21Rik 1700051E09Rik 1700095F04Rik 1700112P19Rik 1810037G04Rik 1810060D16Rik 2010002A20Rik 2210415…
230	V$NRF2_Q4: heterodimer containing Nrf2	1217	1217	3531	3027	8396	-3.32	0.0	0.13	0.0	0610009C03Rik 1100001D10Rik 1110005F07Rik 1110007C05Rik 1110011K10Rik 1110015E22Rik 1110025I09Rik 1110030J09Rik 1110032D12Rik 1190003K14Rik 1300010K09Rik 1700006F03Rik 1700009P13Rik 1700025B16Rik 1700095F04Rik 1700112P19Rik 1810014L12Rik 1810017F10Rik 1810060D16Rik 1810060J02Rik 2010002A20Rik 2210008M09Rik 2300004C15Rik 2310010G13Rik 2310042N02Rik 2310043K02Rik 2310066N05Rik 2310067G05Rik 2410001…
231	V$EVI1_06: ectopic viral integration site 1 encoded factor	48	48	4700	159	11264	-3.39	0.0	0.02	0.0	1810045K07Rik 6330583M11Rik Agtrl1 Akr1e1 B830009D23Rik Camk1g Casp8 Ccl27 Ccr4 Clec5a Cngb3 Csnb Csprs Cxxc1 Epb4.1l2 Ftsj1 Fundc1 Gpsm1 Hdhd4 Hip1r Hist1h4i Klk7 Limd1 Maged2 Mapk9 Mnat1 Mug1 Nat2 Nmi Nvl Ormdl3 Pbk Pbxip1 Prkar1a Prlpk Qpct Qscn6 Rab5b Rfk Rit1 Sprr2k Supt16h Tubb5 Ubadc1 Wbp5 Yes1 Zfp282 p
232	V$PPARA_01: PPAR:RXR heterodimers	6	6	4742	2	11421	-3.4	0.0	4.6	3.3	Ap1g2 Arl6ip4 Arntl2 Fabp1 Papln Usp52
233	V$TCF11MAFG_01: TCF11:MafG heterodimers	332	332	4416	875	10548	-3.41	0.0	0.07	0.0	1100001D10Rik 1110007C05Rik 1110032D12Rik 1700055O19Rik 1810060D16Rik 2310042N02Rik 2310067G05Rik 2410043F08Rik 2410195B05Rik 2700091N06Rik 2810002D13Rik 2810407K09Rik 2810418N01Rik 2810428C21Rik 2900027G03Rik 4833441J24Rik 4933430F08Rik 5730409F24Rik 5830461H18Rik 9130411I17Rik 9130427A09Rik AI481750 AW742319 Abcc10 Abhd2 Ace2 Acrbp Actr10 Adam1b Adrm1 Aggf1 Aldh1a2 Ang1 Apbh Aph1a Aqp4 Asb17 At…
234	V$NFY_C: NF-Y binding site	134	134	4614	268	11155	-3.44	0.0	3.12	2.0	0610041B22Rik 1700001L23Rik 2810037C03Rik 4931420D14Rik 5330414D10Rik 5830461H18Rik Acr Actl6a Actn3 Acyp1 Ap2a1 Ap4m1 Asf1b Aurka BC003267 Bhlhb5 Blm Calm2 Casp2 Cast1 Ccna1 Ccnf Cct7 Cdc23 Cdc25a Cdca5 Cdh11 Cdkn2d Cfhl1 Chek2 Chst10 Cks2 Cldn23 Cstf1 Cyp39a1 Dbi Ddx4 Dhdds Dlgh3 Dpp4 Dstn Dusp19 E130307C13 Elac2 Fdxr Fv1 Galt Golph3l Gpr89 Gpsn2 Gsbs H2-T24 Hist1h2bc Hnrpul1 Ier3 Ier5l Il17 Ki…
235	V$HNF4ALPHA_Q6	1665	1665	3083	4094	7329	-3.45	0.0	0.19	0.0	0610009C03Rik 0610040B21Rik 0610041B22Rik 1110013G13Rik 1110025I09Rik 1110028E10Rik 1110028N05Rik 1110030H02Rik 1110030H18Rik 1110030L07Rik 1110032D12Rik 1110055N21Rik 1110060O18Rik 1300010A20Rik 1300012D20Rik 1500031N24Rik 1700006F03Rik 1700030A21Rik 1810015M01Rik 1810037G04Rik 1810057B09Rik 1810060D16Rik 1810060J02Rik 2010002A20Rik 2010005A06Rik 2010110M21Rik 2010308M01Rik 2300004C15Rik 2310004…
236	V$NFMUE1_Q6	188	188	4560	392	11031	-3.48	0.0	2.88	1.79	1810031K02Rik 2410001E19Rik 2410005K17Rik 2700094L05Rik 4632409L19Rik 4930563C04Rik 4933416E05Rik 5530601I19Rik 5930412E23Rik A930025J12Rik Abcb9 Acas2l Acbd3 Ammecr1 Apbb3 Apg4b Aqp2 Arcn1 Aspscr1 Atp13a1 Atp5f1 Atp6v0c Aup1 B3galt6 BC018601 Baiap2l1 Bcl11b Blmh Brd3 Btbd2 C630013N10Rik Cdc20 Celsr3 Chrac1 Clstn1 Cnot3 Coasy Cog4 Commd9 Crygd Cst11 Cxxc1 D1Bwg0491e D4Bwg1540e Ddx1 Deaf1 Dkkl1 Dp…
237	V$NFY_Q6: nuclear factor Y (Y-box binding factor)	1697	1697	3051	4001	7422	-3.5	0.0	1.62	0.8	0610009C03Rik 0610009H04Rik 0610039D01Rik 0610040B21Rik 0610041B22Rik 1100001D10Rik 1110005F07Rik 1110011K10Rik 1110028E10Rik 1110028N05Rik 1110030H02Rik 1110030J09Rik 1110030L07Rik 1110032D12Rik 1190003K14Rik 1200008O12Rik 1200014P03Rik 1300010A20Rik 1300010K09Rik 1300012D20Rik 1300013B24Rik 1500031N24Rik 1600013P15Rik 1700001L23Rik 1700020M16Rik 1700022N24Rik 1700025B16Rik 1700112P19Rik 1810014…
238	V$GCM_Q2	1106	1106	3642	2578	8845	-3.51	0.0	1.81	0.95	1110005F07Rik 1110007C05Rik 1110030L07Rik 1110032D12Rik 1190003K14Rik 1500031N24Rik 1500040F11Rik 1700022N24Rik 1700025B16Rik 1700051E09Rik 1700095F04Rik 1810031K02Rik 2010005A06Rik 2210415M20Rik 2310004N11Rik 2310031L18Rik 2310034L04Rik 2310042M24Rik 2310067E08Rik 2310075A12Rik 2410030J07Rik 2410043F08Rik 2410170E21Rik 2600016J21Rik 2610031L17Rik 2610036N15Rik 2610319K07Rik 2700069A02Rik 2810002…
239	V$RORA2_01: RAR-related orphan receptor alpha2	53	53	4695	171	11252	-3.51	0.0	0.02	0.0	1110020C13Rik 1700013H19Rik 1810073E21Rik Akr1b7 Arl6ip4 Asb5 B4galt6 BC019755 BC025816 Bhmt Bub1b C030002N13Rik Catns Ccl17 Ccnk Cd209a Defb7 Fut4 Gsg2 Hexb Hmmr Kif5b March7 Mgea5 Ms4a3 Nrgn Nrl Nxt1 Opn1sw Papln Pip5k1c Plekhh2 Pln Plxdc1 Ppp2r2a Prom1 Rdh12 Serpina6 Sla Slamf7 Sln Snrpb2 Sprr2a Ssx2ip St13 Tjp3 Tmc1 Trappc5 Tusc2 Umpk Unc5c Wnt3 Zbtb17
240	V$BACH2_01: BTB and CNC homolog 2	3213	3213	1535	7806	3617	-3.57	0.0	0.22	0.0	0610009C03Rik 0610009H04Rik 0610039D01Rik 0610039K22Rik 0610040B21Rik 0710001E13Rik 0910001K20Rik 1100001D10Rik 1110005F07Rik 1110011K10Rik 1110013G13Rik 1110015E22Rik 1110025I09Rik 1110028N05Rik 1110030H02Rik 1110030H18Rik 1110030L07Rik 1110032D12Rik 1110032N12Rik 1110055N21Rik 1110060O18Rik 1190003K14Rik 1200014P03Rik 1300006C06Rik 1300010K09Rik 1300012D20Rik 1300013B24Rik 1500002M01Rik 1500031…
241	V$GR_01: high affinity binding site for glucocorticoid receptor	337	337	4411	881	10542	-3.57	0.0	0.09	0.0	0610009C03Rik 1110025I09Rik 1110032N12Rik 2310079P12Rik 2600001J17Rik 2600017H08Rik 2610511O17Rik 2810418N01Rik 4632409L22Rik 4930442L21Rik 4930563C04Rik 5730405M13Rik 9530090G24Rik A230102I05Rik AW557805 Abcg3 Abcg5 Alox12 Amn Anxa10 Apob48r Arhgef16 Arih2 Asb4 Astn1 Atp6v0c Atp6v1f Atp8b3 Avpr1a BC003885 BC013712 BC023181 BC023814 BC024868 BC025833 BC054822 Bace1 Bicd1 Brca1 Brrn1 Bub1b C030002…
242	V$R_01: Epstein-Barr virus transcription factor R	83	83	4665	156	11267	-3.59	0.0	3.21	2.07	1110030H18Rik 2310034L04Rik 2310079P12Rik 2410005K17Rik 4633402N23Rik Aes Ap4m1 Arpc1a Ass1 Atad3a BC021523 BC025462 BC038286 Banf1 Bap1 C77668 Cacna2d3 Cd24a Ckb Cldn7 Cxcl14 Cysltr2 D4Bwg1540e D4st1 Ddx41 Dip3b Dmap1 Dpm1 Ebi2 Efna4 Eif3s2 Epha8 Evl Fgf15 Fxyd6 Galgt1 Golga5 Htr6 Il17b Krt2-10 Laf4l Lyl1 Marveld3 Mcm7 Me2 Mkrn1 Mmp13 Mns1 Mnt Mpdu1 Mta3 Narfl Ncdn Nfat5 Nucb1 P2ry6 Pbxip1 Pdzx …
243	V$E47_02: E47	708	708	4040	1627	9796	-3.59	0.0	1.96	1.09	1110060O18Rik 1300010A20Rik 1300010K09Rik 1300017K07Rik 1500031N24Rik 1500040F11Rik 1700009P13Rik 1700013H19Rik 1700020M16Rik 1700025B16Rik 1700055O19Rik 2010005A06Rik 2010005O13Rik 2210008M09Rik 2310043K02Rik 2410030J07Rik 2510015F01Rik 2600017J23Rik 2610022K04Rik 2610034E18Rik 2610319K07Rik 2700050P07Rik 2700094L05Rik 3110005O21Rik 4930457P18Rik 4933412H03Rik 5033425B17Rik 5530601I19Rik 5730592…
244	V$AR_Q2: androgen receptor	250	250	4498	667	10756	-3.59	0.0	0.07	0.0	0610009C03Rik 1110030H18Rik 1700055O19Rik 2600017H08Rik 2700069A02Rik 4632409L22Rik 4930403J22Rik 4933430F08Rik AI851464 Abcg3 Abhd5 Actr8 Adam17 Adcy7 Add1 Alox12 Ammecr1 Ank3 Anxa10 Anxa13 Arih2 Astn2 Atp6v1f BC003885 BC013712 BC023181 BC023814 Bace1 Bbox1 Blzf1 Brca1 C1qb Cacna2d2 Capn8 Capn9 Car14 Car2 Card14 Cct6a Cd209e Cdadc1 Cdc20 Cdc25c Cdkn2d Centd3 Cfhl1 Chc1 Chkb Chrac1 Cklfsf8 Clca1 …
245	V$NERF_Q2: new ets-related factor 1a	258	258	4490	558	10865	-3.61	0.0	2.53	1.51	1190003K14Rik 1300010K09Rik 1700025B16Rik 2410004H02Rik 2410005K17Rik 2600016J21Rik 5730414C17Rik 9330161F08Rik AB041803 AW552001 Acp5 Acrbp Acy3 Adamts10 Adra2b Akr1e1 Alg12 Alox15b Aoah Apobec3 Arc Arhgef3 Arhgef7 Arl4 Arntl2 Asb8 Aurkc B3gat3 B4galt1 B4galt5 BC004728 BC012256 BC027344 BC038286 Blk Bop1 Bzrpl1 C1qb C1qdc1 C3ar1 CRAD-L Caln1 Cblc Cd38 Cd59a Cd79a Ceacam9 Centd3 Chka Clec2g Clk3 …
246	V$HNF4_01_B: Hepatocyte nuclear factor 4	200	200	4548	423	11000	-3.61	0.0	2.67	1.62	1300010A20Rik 1500031N24Rik 1700030A21Rik 2410043F08Rik 2610036F08Rik 4921508O11Rik 5430413I02Rik 6030446I19Rik 9130411I17Rik 9830165K03Rik Abpa Acp2 Adamts10 Ak4 Akap4 Aldoa-ps2 Apeh Apobec1 Aptx Arcn1 Arhgap1 Arntl2 Asb6 B3gnt3 BC006965 BC018285 BC025833 BC026439 BC028528 Bhmt Biklk Bnip1 Bst2 Cabyr Cacng6 Cadps Caskin2 Cct6b Cda Ces5 Ces6 Cetn2 Chad Cipp Cnot3 Cope Cops6 Crybb2 Cyba Cyp2d10 Cy…
247	V$CREBP1_01: cAMP-responsive element binding protein 1	90	90	4658	172	11251	-3.63	0.0	3.12	2.0	1110015E22Rik 1300006C06Rik 1300012D20Rik 1700009P13Rik 1700030A21Rik 2610528M18Rik 5830461H18Rik 5930412E23Rik 9830165K03Rik Ak4 Apex1 Arl4 Arntl2 Atf3 BC017643 Blmh Bspry Calm2 Ccni Cfhl1 Clcn3 Clk3 Csen Cyp2g1 DXImx40e Dpm1 Epha5 Etnk1 Fcamr G6pc Gak Galnt6 Gdpd1 Gltscr2 Gmppb Golga5 Gpr87 Gpr89 Hdac6 Homer2 Hs6st2 Hsd17b13 Il17 Itga9 Mbip Mt4 Muted Napa Nbea Nbr1 Nfx1 Nkx1-2 Ogt Ormdl3 Osbp P…
248	V$HEN1_01: HEN1	127	127	4621	256	11167	-3.67	0.0	2.87	1.79	1110007C05Rik 2700084L22Rik A830006N08Rik AI481750 Abcb6 Adar Arcn1 Arfrp1 Aup1 B4galt3 BC013491 BC023181 BC025816 Baiap2l1 Cacnb2 Cacng6 Camk1g Camkk1 Capn10 Capns1 Cfl1 Chchd5 Clic3 Creb3l1 Crhr1 Csmd1 Ctbp2 Cyp26a1 Dapk2 Dedd2 Dffb Dlgap4 Dmap1 Fbn1 Fcer1g Figla Foxd4 Foxk1 Ganab Gfra4 Gna15 Gne Gphn Gpr12 Gprc5c Gtf2h3 Hars Harsl Hemk1 Hfe Hhex Hpn Hs3st3a1 Hspa5 Hyou1 Ibsp Ier5l Ifnb1 Inpp5e…
249	V$E4F1_Q6	152	152	4596	314	11109	-3.7	0.0	2.72	1.66	0610039D01Rik 1110015E22Rik 1200008O12Rik 1300006C06Rik 1300012D20Rik 1700009P13Rik 1700030A21Rik 2010005O13Rik 2410003B16Rik 2610031L17Rik 2700050P07Rik 2810422M04Rik 4930449E07Rik 5730461K03Rik 8430411H09Rik 9830165K03Rik A630065K24Rik Aass Aco2 Acrbp Akr1d1 Amn Apex1 Arfip2 Arl4 Arntl2 BC003885 BC003965 BC017643 BC024955 BC038286 Bapx1 Calm2 Casp12 Cbs Ccnd3 Ccni Cdca5 Chkb Cib1 Clcn5 Cope Cse…
250	V$STAT5A_01: signal transducer and activator of transcription 5a	292	292	4456	766	10657	-3.7	0.0	0.09	0.0	0610039D01Rik 0610041B22Rik 1500040F11Rik 1810057B09Rik 1810060D16Rik 2310034L04Rik 2310042M24Rik 2410003B16Rik 2700069A02Rik 3100002B05Rik 5730414C17Rik 9130411I17Rik 9530090G24Rik AI256711 Aamp Abhd5 Ace2 Acp5 Ada Adamts15 Adcy2 Adsl Agrp Ap1g2 Aqp4 Arhgap1 Ash2l Astn2 Atp13a1 Atp5f1 Atp6v1c1 BC003267 BC003885 BC005752 BC006965 BC010462 BC019731 BC054822 Bclaf1 C3ar1 Cab39l Cant1 Capn9 Cbl Ccnb…
251	V$SRF_Q5_01	1395	1395	3353	3303	8120	-3.76	0.0	1.26	0.52	0610039D01Rik 0610039K22Rik 1110005F07Rik 1110011K10Rik 1110030H18Rik 1110032N12Rik 1200014P03Rik 1300010A20Rik 1300017K07Rik 1500002M01Rik 1500016L11Rik 1700001F22Rik 1700013H19Rik 1810014L12Rik 1810037G04Rik 1810045K07Rik 1810060D16Rik 2010005O13Rik 2310004N11Rik 2310020P08Rik 2310031L18Rik 2310042M24Rik 2310043K02Rik 2310067G05Rik 2410005K17Rik 2600017J23Rik 2610031L17Rik 2610036N15Rik 2610511…
252	V$IK3_01: Ikaros 3	458	458	4290	1166	10257	-3.77	0.0	0.14	0.0	1110013G13Rik 1200014P03Rik 1300012D20Rik 1300013B24Rik 1600012K10Rik 1700006F03Rik 1700009P13Rik 1700020M16Rik 1810060J02Rik 2410030J07Rik 2810002D13Rik 2810422M04Rik 2810428C21Rik 3100002B05Rik 4732497O03Rik 4930539P14Rik 4933416E05Rik 5330414D10Rik 6330583M11Rik 6430559E15Rik A930004D23Rik Abtb1 Acrv1 Acsl4 Actg1 Adam17 Agc1 Agr2 Agtrl1 Akr1e1 Alg12 Alox12 Aoah Ap1s1 Ap2s1 Apbh Apg5l Arfip2 Ar…
253	V$NFE2_01: NF-E2 p45	693	693	4055	1605	9818	-3.79	0.0	1.66	0.82	0610009H04Rik 1110007C05Rik 1110015E22Rik 1110020C13Rik 1110030H18Rik 1110055N21Rik 1300010K09Rik 1500002M01Rik 1600012K10Rik 1700112P19Rik 1810017F10Rik 1810031K02Rik 2300004C15Rik 2310020P08Rik 2310042M24Rik 2410004C24Rik 2410005K17Rik 2610019I03Rik 2610031L17Rik 2610511E22Rik 2700084L22Rik 2810441C07Rik 4632409L22Rik 4632413C14Rik 4930553M18Rik 4933430F08Rik 5730466P16Rik 5830461H18Rik 6030446…
254	V$NFY_Q6_01	2055	2055	2693	4910	6513	-3.79	0.0	0.99	0.31	0610006K04Rik 0610009C03Rik 0610009H04Rik 0610039D01Rik 0610040B21Rik 0610041B22Rik 0710001E13Rik 1100001D10Rik 1110005F07Rik 1110011K10Rik 1110028E10Rik 1110030H02Rik 1110030J09Rik 1110030L07Rik 1110032D12Rik 1190003K14Rik 1200008O12Rik 1200014P03Rik 1300002F13Rik 1300010A20Rik 1300010K09Rik 1300012D20Rik 1300013B24Rik 1500031N24Rik 1600013P15Rik 1700001L23Rik 1700009P13Rik 1700020M16Rik 1700022…
255	V$RSRFC4_01: related to serum response factor, C4	19	19	4729	75	11348	-3.8	0.0	0.02	0.0	Brd7 Ckb Cops7a Extl1 Gmfb H13 Klra5 Ky Lmod2 Nr4a1 Ppp1r3a Psmb1 Ptp4a3 Ryr3 Sdc1 Spata4 Trim33 Zbed3 Zfp445
256	V$ZTA_Q2	1489	1489	3259	3624	7799	-3.81	0.0	0.38	0.0	0610039K22Rik 0710001E13Rik 1110005F07Rik 1110013G13Rik 1110015E22Rik 1110020C13Rik 1110025I09Rik 1110032D12Rik 1110060O18Rik 1190003K14Rik 1200014P03Rik 1500002M01Rik 1500031N24Rik 1700001L23Rik 1700013H19Rik 1700020M16Rik 1700095F04Rik 1700112P19Rik 1810014L12Rik 1810017F10Rik 1810037G04Rik 1810045K07Rik 2010002A20Rik 2310004N11Rik 2310020P08Rik 2310034L04Rik 2310042M24Rik 2310042N02Rik 2310043…
257	V$NFKAPPAB65_01: NF-kappaB (p65)	293	293	4455	647	10776	-3.82	0.0	2.19	1.26	0610040B21Rik 1110028N05Rik 1110030H02Rik 1110030J09Rik 1110055N21Rik 1110060O18Rik 1300013B24Rik 1600012K10Rik 1700095F04Rik 1810014L12Rik 1810057B09Rik 2300004C15Rik 2310067E08Rik 2600001J17Rik 2600016J21Rik 2610031L17Rik 2610317D23Rik 2810441C07Rik 4632412E09Rik 9130427A09Rik Aadac Abca1 Accn5 Acox3 Adam1b Adra2c Agrp Ahrr Aldh1b1 Ap1g2 Apc2 Api5 Armcx3 Arntl2 Asb8 Astn2 Atp2a3 Atp5g2 Atp6v1c1…
258	V$FXR_Q3	68	68	4680	206	11217	-3.82	0.0	0.04	0.0	1700001L23Rik 4933430F08Rik 6330583M11Rik A630024B12Rik Aggf1 Anxa6 Ap2a2 Ap3b1 Arhgef1 Aspn Atp5g1 BC017158 BC027127 BC027309 Cdk4 Clec7a Col11a1 Cts6 Cxxc5 Dbpht1 Defb10 Defb2 Efhd2 Eif3s6 Fabp6 Fcgr1 Fhl5 Ftsj1 Hpvc2 Htr1a Ifna11 Ipo4 Itpa Klf12 Krt2-10 Lace1 Lrrn1 Mapk9 Mrps6 Mthfd1 Mx2 Myo7a Nbr1 Ncor2 Nr4a1 Oprd1 P42pop Pcbd1 Pdk3 Pgls Plag1 Ppp1r16b Rad52 Rbm4 Sh2bpsm1 Sin3a Slc37a1 Slc37a…
259	V$STAT_01: signal transducers and activators of transcription	881	881	3867	2176	9247	-3.82	0.0	0.26	0.0	0610009C03Rik 0610041B22Rik 1300010A20Rik 1500040F11Rik 1810037G04Rik 1810057B09Rik 1810060D16Rik 2010002A20Rik 2010005A06Rik 2310031L18Rik 2310034L04Rik 2310042M24Rik 2310061G07Rik 2410003B16Rik 2610036F08Rik 2610036N15Rik 2700050P07Rik 2700069A02Rik 2700091N06Rik 2810422M04Rik 3100002B05Rik 4930449E07Rik 4930539P14Rik 4930579A11Rik 4932416A11Rik 4933416E05Rik 5033425B17Rik 5730537D05Rik 9130411…
260	V$TAL1BETAITF2_01: Tal-1beta:ITF-2 heterodimer	340	340	4408	761	10662	-3.86	0.0	2.02	1.13	0610009C03Rik 1100001D10Rik 1110020C13Rik 1200008O12Rik 1500002M01Rik 1810045K07Rik 2010005O13Rik 2310034L04Rik 2310042N02Rik 2310066N05Rik 2410030J07Rik 2810418N01Rik 4933417K04Rik 5430413I02Rik 5730427C23Rik 6330406P08Rik 6530406M24Rik A530065E19Rik AW742319 Aadac Abcc6 Abpa Acas2l Accn5 Ace Actn3 Acy1 Add1 Adrm1 Ak5 Akap10 Akr1d1 Allc Alox12 Alox15 Ambn Ankrd24 Ap2b1 Araf1 Arf1 Arhgef3 Arntl2 …
261	V$PPARG_03: PPAR (peroxisome proliferator-activated receptor gamma)	1852	1852	2896	4465	6958	-3.86	0.0	0.61	0.04	0610006K04Rik 0610009H04Rik 0610039K22Rik 0610040B21Rik 0610042I15Rik 1110005F07Rik 1110015E22Rik 1110020C13Rik 1110028N05Rik 1110030H18Rik 1110030L07Rik 1190003K14Rik 1300002F13Rik 1300010A20Rik 1500031N24Rik 1700001F22Rik 1700001L23Rik 1700013H19Rik 1700022N24Rik 1700030A21Rik 1700095F04Rik 1810037G04Rik 1810057B09Rik 1810060D16Rik 2310010G13Rik 2310031L18Rik 2310034L04Rik 2310042M24Rik 2310061…
262	V$OSF2_Q6	3176	3176	1572	7619	3804	-3.88	0.0	0.88	0.21	0610039K22Rik 0610041B22Rik 0610042I15Rik 0710001E13Rik 1110005F07Rik 1110007C05Rik 1110013G13Rik 1110020C13Rik 1110025I09Rik 1110028E10Rik 1110030H02Rik 1110030H18Rik 1110030J09Rik 1110030L07Rik 1110032D12Rik 1110032N12Rik 1110055N21Rik 1110060O18Rik 1190003K14Rik 1200014P03Rik 1300006C06Rik 1300010A20Rik 1300012D20Rik 1300013B24Rik 1500002M01Rik 1500016L11Rik 1500040F11Rik 1600012K10Rik 1600013…
263	V$TAL1BETAE47_01: Tal-1beta:E47 heterodimer	280	280	4468	619	10804	-3.88	0.0	2.11	1.2	0610009C03Rik 1110020C13Rik 1200008O12Rik 1500002M01Rik 1810045K07Rik 2310034L04Rik 2310066N05Rik 2410030J07Rik 2810418N01Rik 4931420D14Rik 4933417K04Rik 5430413I02Rik 5730427C23Rik 6330406P08Rik Aadac Abcc6 Abpa Acas2l Ace Actn3 Acy1 Adrm1 Ak5 Akap10 Allc Alox12 Alox15 Alox15b Ambn Ap2b1 Arf1 Arntl2 Asah3 Asb15 Atp5l Atp6v1f B830009D23Rik BC003885 BC008163 BC013491 BC025816 BC026778 BC034204 BC0…
264	V$ETS2_B: c-Ets-2 binding sites	1315	1315	3433	3132	8291	-3.89	0.0	1.0	0.31	0610009C03Rik 0610039K22Rik 0610041B22Rik 0610042I15Rik 1100001D10Rik 1110020C13Rik 1110025I09Rik 1110032N12Rik 1300010K09Rik 1300013B24Rik 1500031N24Rik 1700001F22Rik 1700013H19Rik 1700025B16Rik 1700055O19Rik 1700095F04Rik 2010300G19Rik 2310010G13Rik 2310020P08Rik 2310056K19Rik 2310075A12Rik 2310079P12Rik 2410003B16Rik 2410004H02Rik 2410005K17Rik 2410030J07Rik 2410195B05Rik 2600001J17Rik 2600016…
265	V$CDP_01: cut-like homeodomain protein	33	33	4715	113	11310	-3.89	0.0	0.03	0.0	4933416E05Rik Aldrl6 Alox15b BC027309 Btg4 Ccr3 Cd209e Cuedc2 Cyp2c39 D0H8S2298E D7Ertd462e Defcr-rs1 Dmap1 Dscr1l1 E030034P13Rik Ehd3 Fgd6 Glipr1 Mrpl19 Mrps23 Mtch1 Nell2 Poll Prkacb Sepx1 Snrpa Sult1b1 Syngr1 Tac2 Trar1 Tulp2 Zdhhc9 Zfp346
266	V$TAXCREB_01: Tax/CREB complex	139	139	4609	288	11135	-3.89	0.0	2.53	1.51	0610009H04Rik 1200014P03Rik 1300006C06Rik 2010005O13Rik 2310061G07Rik 2610031L17Rik 2700084L22Rik 2700094L05Rik 2810422M04Rik 4931412G03Rik 5730466P16Rik 5730537D05Rik 5730589L02Rik 9830165K03Rik A630065K24Rik AW494914 Actn4 Adrm1 Aldh3a2 Apbb3 Arnt2 Arrb2 Atf3 Atoh7 Avpr1b BC027072 BC027342 Bub1b C8b Calm2 Casc3 Cask Cbx2 Ccna1 Ccne2 Cdk5r2 Cdx4 Cetn2 Creld1 Csnk1g2 Cyp2j5 Dalrd3 Dap3 Dapk1 Ddc8…
267	V$SRF_Q6: serum response factor	317	317	4431	708	10715	-3.91	0.0	2.0	1.12	1110011K10Rik 1110030H18Rik 1500016L11Rik 1810037G04Rik 1810045K07Rik 2310020P08Rik 2610511E22Rik 2810428C21Rik 2900027G03Rik 9330161F08Rik 9530090G24Rik A230102I05Rik AB041803 AI788959 AW557805 Abcc9 Abcg1 Abcg4 Actg1 Actn3 Acvr2b Agtrl1 Akr1d1 Alox15 Ank3 Ankfy1 Anpep Apc2 Apg5l Apob48r Aqp2 Arc Arf1 Arhgap8 Arhgdig Arhgef5 Arl4 Arntl2 Arpc4 Arr3 Asb5 Asb6 Atp2a3 Atp5j2 Atp6v1d BC002230 BC01620…
268	V$STAT5A_02	770	770	3978	1802	9621	-3.91	0.0	1.39	0.62	1110025I09Rik 1700009P13Rik 1700029K01Rik 1700095F04Rik 1810045K07Rik 2300004C15Rik 2310010G13Rik 2310031L18Rik 2310034L04Rik 2310061G07Rik 2310067E08Rik 2410003B16Rik 2600001J17Rik 2610019I03Rik 2700050P07Rik 2700069A02Rik 2810407K09Rik 4921508O11Rik 4932416A11Rik 4933416E05Rik 4933417K04Rik 5430413I02Rik 5730537D05Rik 5930412E23Rik 6030457N17Rik 6530406M24Rik 6820428D13 9130411I17Rik 9530090G24…
269	V$SREBP_Q3	1533	1533	3215	3685	7738	-3.91	0.0	0.71	0.09	0610009H04Rik 1110011K10Rik 1110015E22Rik 1110025I09Rik 1110028E10Rik 1110030H18Rik 1110055N21Rik 1110060O18Rik 1190003K14Rik 1200008O12Rik 1300002F13Rik 1300006C06Rik 1300010A20Rik 1300012D20Rik 1500016L11Rik 1500040F11Rik 1700009P13Rik 1700020M16Rik 1700022N24Rik 1700029K01Rik 1700112P19Rik 1810017F10Rik 1810037G04Rik 1810045K07Rik 2010002A20Rik 2010005O13Rik 2010308M01Rik 2010321J07Rik 2310042…
270	V$TFIIA_Q6	4250	4250	498	10280	1143	-3.91	0.0	0.19	0.0	0610006K04Rik 0610009C03Rik 0610009H04Rik 0610039D01Rik 0610039K22Rik 0610040B21Rik 0610041B22Rik 0610042I15Rik 0710001E13Rik 0910001K20Rik 1100001D10Rik 1110005F07Rik 1110007C05Rik 1110011K10Rik 1110013G13Rik 1110025I09Rik 1110028E10Rik 1110028N05Rik 1110030H18Rik 1110030J09Rik 1110030L07Rik 1110032D12Rik 1110032N12Rik 1110060O18Rik 1190003K14Rik 1200008O12Rik 1200014P03Rik 1300002F13Rik 1300006…
271	V$YY1_02: Yin and Yang 1	512	512	4236	1179	10244	-3.95	0.0	1.62	0.8	0610040B21Rik 0710001E13Rik 1110011K10Rik 1700006F03Rik 1700055O19Rik 1810031K02Rik 1810073E21Rik 2300004C15Rik 2310042M24Rik 2310042N02Rik 2310067E08Rik 2410001E19Rik 2410005K17Rik 2410080P20Rik 2600017J23Rik 2700094L05Rik 3100002B05Rik 4632409L19Rik 4632412E09Rik 4930563C04Rik 4933416E05Rik 5530601I19Rik 5730405M13Rik 5730592L21Rik 5930412E23Rik 6030458H05 9030625G08Rik A230020G22Rik A930025J12…
272	V$HNF4_01: hepatic nuclear factor 4	4572	4572	176	10950	473	-3.96	0.0	2.23	1.28	0610006K04Rik 0610009C03Rik 0610009H04Rik 0610039D01Rik 0610039K22Rik 0610040B21Rik 0610041B22Rik 0610042I15Rik 0710001E13Rik 0910001K20Rik 1100001D10Rik 1110005F07Rik 1110007C05Rik 1110011K10Rik 1110013G13Rik 1110015E22Rik 1110020C13Rik 1110025I09Rik 1110028E10Rik 1110028N05Rik 1110030H02Rik 1110030H18Rik 1110030J09Rik 1110030L07Rik 1110032D12Rik 1110032N12Rik 1110060O18Rik 1190003K14Rik 1200008…
273	V$MEF3_B: MEF-3	156	156	4592	329	11094	-3.97	0.0	2.37	1.39	1110011K10Rik 2410003B16Rik 2610040E16Rik 4921508O11Rik 5730409F24Rik A530065E19Rik Abcg3 Acbd3 Akp2 Aldoa-ps2 Ammecr1 Arhgef16 Arhgef2 Asb17 Atp6v1c2 BC002216 BC003940 BC011248 BC024997 BC025600 BC040823 Bicd1 Birc1b C1qa C1qtnf6 C8b Cacng1 Caml Catnbip1 Ccnk Ccs Chpt1 Cldn7 Cml4 Cnot8 Copg Crb3 Crygd D6Ertd253e D8Ertd812e Dapk3 Dcxr Ddx18 Dhps Diablo Dnmt3b Dusp18 Eef1a1 Elf3 Emid2 Eps8l2 Ethe1…
274	V$CEBP_C: C/EBP binding site	1134	1134	3614	2709	8714	-3.97	0.0	0.88	0.21	0610009C03Rik 0610039D01Rik 0610040B21Rik 0610041B22Rik 1110020C13Rik 1110028E10Rik 1110030J09Rik 1110032N12Rik 1300006C06Rik 1300013B24Rik 1500031N24Rik 1600013P15Rik 1700006F03Rik 1700013H19Rik 1700030A21Rik 1700051E09Rik 1810015M01Rik 1810031K02Rik 1810037G04Rik 2010110M21Rik 2010308M01Rik 2210415M20Rik 2310034L04Rik 2310042M24Rik 2310061G07Rik 2410001E19Rik 2410003B16Rik 2410006F12Rik 2410030…
275	V$AP1_C: AP-1 binding site	881	881	3867	2153	9270	-4.0	0.0	0.39	0.0	1110005F07Rik 1110015E22Rik 1110030L07Rik 1110060O18Rik 1190003K14Rik 1200014P03Rik 1500002M01Rik 1700095F04Rik 1700112P19Rik 1810017F10Rik 1810045K07Rik 2010002A20Rik 2300004C15Rik 2310010G13Rik 2310042M24Rik 2310061G07Rik 2310066N05Rik 2310067E08Rik 2410004C24Rik 2410005K17Rik 2610031L17Rik 2610036F08Rik 2700084L22Rik 2810422M04Rik 2810441C07Rik 3100002B05Rik 4632409L22Rik 4632413C14Rik 4633402…
276	V$STAF_01: Se-Cys tRNA gene transcription activating factor	103	103	4645	208	11215	-4.05	0.0	2.51	1.5	0610009C03Rik 0610040B21Rik 1110030J09Rik 1700009P13Rik 2300004C15Rik 2410004C24Rik 2410080P20Rik 2600017H08Rik 2610319K07Rik 2610511O17Rik 4632412E09Rik Abca2 Abhd2 Adam17 Adh4 Ank3 Ap2s1 Atp12a Atp5g1 Aup1 BC003993 BC013481 BC021367 BC037527 Birc5 Bphl Brp16 Capn10 Car9 Ccnh Ccpg1 Cct7 Cdc25a Cfdp1 Chd4 Cops6 Cp Cyb561d2 D4Bwg1540e Dctn2 Dqx1 Elavl4 Fes Ftsj1 Gpc4 Gtf2h4 Hgfac Hoxd1 Ibsp Ifrd2 …
277	V$OCT1_01: octamer factor 1	127	127	4621	350	11073	-4.05	0.0	0.09	0.0	1810015M01Rik 4732497O03Rik 9130411I17Rik Aass Aldh1a2 Atp1b2 Atp6v0c Atp6v1c2 Aurkb Bbox1 Calml3 Car8 Cd209e Cdca7 Cdh6 Ceacam11 Ceacam12 Cfhl1 Cited4 Clca2 Clec4n Col25a1 Col4a6 Creb3 Crtam Csf2rb1 Csf2rb2 Cyp2d9 Cysltr1 D730049H07Rik Ddx10 Defb2 Defb35 Dnmt1 Dpf2 Efna1 Egln2 Egln3 Elf3 Es1 Espn Exo1 F5 Fes Fkbp5 Fntb Fut1 Gabrg3 Galntl5 Gnrhr Gp1ba Greb1 Guca2a H2afv Hebp1 Hist1h2bc Hpvc2 Hspa…
278	V$PPARA_02: PPAR-alpha:RXR-alpha heterodimer (peroxisome proliferator activated factor alpha:retinoid X receptor alpha)	155	155	4593	329	11094	-4.06	0.0	2.25	1.29	1300013B24Rik 1500016L11Rik 1700095F04Rik 2410170E21Rik 4921508O11Rik 9530090G24Rik AI132321 Abcc9 Abtb1 Actl6a Adam1b Adcy2 Add1 Aldrl6 Ankrd33 Aof2 Ap4m1 Apex1 Apoc2 Arfrp1 Arhgef1 Arpc3 BC003267 BC017643 BC031593 Bag1 Bbs2 Bop1 Cblc Cd209e Chi3l1 Clca2 Cldn3 Cln3 Commd5 Creb3 Csh2 Ctrb1 Ctsc Cyp2j5 Cyp4f15 Def8 Dusp7 Ehd3 Elmo1 Elp4 Emilin3 Ephb2 Exoc7 F11 Fhl4 Fkbp11 Foxi1 Foxm1 Fscn3 G6pc2 G…
279	V$ICSBP_Q6	242	242	4506	628	10795	-4.11	0.0	0.15	0.0	1600012K10Rik 2310010G13Rik 2700091N06Rik 4933430F08Rik 6030458H05 6430559E15Rik 8430411H09Rik 9130020G10Rik 9530090G24Rik AB041803 AL024210 Abcc10 Abhd2 Adam18 Adam1b Adrm1 Akap4 Akr1d1 Aldrl6 Ankrd27 Anxa10 Apobec3 Arhgef16 Arl5 Arpm2 Arrdc4 Asb15 Asb4 Ash2l Atp1b4 BC004022 BC014795 Bapx1 Bard1 Bhlhb5 Bst2 Btc C1qtnf3 Cab39l Cacnb2 Cacng6 Cadps2 Ccl12 Ccnc Ccrl2 Cd84 Cda Cdh5 Ces6 Chchd5 Chpt1 …
280	V$POU3F2_02	24	24	4724	86	11337	-4.12	0.0	0.03	0.0	AI413631 Atp13a1 Bst2 Col25a1 Col4a6 Defb35 Dhrs4 Dlx1 Dncic2 Dnmt1 Emilin3 Es1 Hist1h2bc Hist1h3d Klra17 Klra5 Lyn Nck2 Odag Pura Rit1 Spock3 Sult1c2 Tdo2
281	V$STAT1_01: signal transducer and activator of transcription 1	21	21	4727	29	11394	-4.15	0.0	3.27	2.12	0610041B22Rik 1500040F11Rik 2310034L04Rik 2700069A02Rik 3100002B05Rik Ada B3galt6 Clcn7 Copb2 Exosc4 Maf1 Mcrs1 Muc1 Npas1 Oxa1l Pla2g2c Rpl35 Sec61g Slc16a3 Txn2 Zfp330
282	V$COUP_01: COUP:HNF-4 heterodimer	713	713	4035	1709	9714	-4.17	0.0	0.75	0.12	1110025I09Rik 1110028E10Rik 1110028N05Rik 1110030H18Rik 1200014P03Rik 1300010A20Rik 1300012D20Rik 1500031N24Rik 1700006F03Rik 1810057B09Rik 1810060D16Rik 2010002A20Rik 2410003B16Rik 2410043F08Rik 2410170E21Rik 2600016J21Rik 2610036F08Rik 4732497O03Rik 4921508O11Rik 4930403J22Rik 4933416E05Rik 4933430F08Rik 5033425B17Rik 5330414D10Rik 6030446I19Rik 9330161F08Rik A930025J12Rik AF119384 AI132321 AI4…
283	V$PTF1BETA_Q6	397	397	4351	918	10505	-4.2	0.0	1.37	0.61	0610039D01Rik 0610040B21Rik 1190003K14Rik 1300006C06Rik 1300010A20Rik 1700022N24Rik 1700095F04Rik 1810015M01Rik 2010005A06Rik 2410043F08Rik 4632412E09Rik 4933416E05Rik 4933424N09Rik 6720485C15Rik 9130020G10Rik A630024B12Rik AF119384 AI661017 AI788959 Abcc9 Abcg1 Abcg3 Abhd4 Accn5 Actn3 Acy1 Adam18 Adam1b Adat1 Adh4 Amhr2 Ankib1 Anpep Anxa10 Anxa9 Apbb3 Apobec1 Apoc2 Aqp8 Arhgef3 Arid5a Arl4 Arrdc…
284	V$CHX10_01	112	112	4636	308	11115	-4.25	0.0	0.1	0.0	1810015M01Rik 2810037C03Rik 2810038K19Rik 4930553M18Rik AI132321 AW557805 Acvr2b Aldh3a2 Ap3b1 Araf1 Arid5a Arr3 B7h3 BC002059 Brd3 Btc Cd59a Ceacam11 Cer1 Ckap1 Cklfsf8 Cks2 Clca2 Cldn23 Col9a1 Copz2 Cysltr1 Dlx1 Dna2l Dncic2 Dok5 Efcbp2 Elk1 Fbxl3 Fbxo16 Foxd3 Fxyd6 Gabra1 Gdpd1 Ghrl Gmpr2 Gprc5c Gucy2c Hcrt Hesx1 Hk1 Ier2 Ifih1 Il1rl2 Insm2 Klra5 Lap3 Mageh1 March9 Mat1a Mat2b Mcrs1 Mllt10 Mrp…
285	V$NGFIC_01: nerve growth factor-induced protein C	93	93	4655	189	11234	-4.26	0.0	2.29	1.32	1810045K07Rik 4632409L19Rik AI604832 Actg1 Ada Aig1 Alg5 Allc Atf2 Atp9a BC018462 Bnipl Cacna1h Camk1g Capn5 Casp14 Ccnf Cnp1 D1Bwg0491e D2Bwg0891e Dapk2 Dapk3 Dcps Dhcr7 Dmrt1 E430021N18Rik Edn2 Fbn2 Fgf16 Fkbp2 Foxo1 Gnefr Gng12 Gpr24 Hadha Hmg20a Kif20a Lgmn Lrrfip1 Ltbr Mclc Mical1 Mmp15 Nab2 Ndph Nek3 Nkx3-1 Nkx6-1 Npepl1 Nvl P42pop Padi2 Pam Papss1 Pard3 Pfkp Pgbpll Pgpep1 Plod3 Pold1 Ppp1r…
286	V$STAT5B_01: signal transducer and activator of transcription 5b	86	86	4662	243	11180	-4.28	0.0	0.09	0.0	1500040F11Rik 2310034L04Rik 2410003B16Rik 2700069A02Rik 4930579A11Rik Acp5 Ada Agc1 BC005752 BC010462 Bex2 C3ar1 Cab39l Capn9 Ccnb2 Cited4 Clca2 Clcn7 Col4a2 Commd9 Crbn Ddc Dedd Dgkq Elf4 Emb Ethe1 Exosc4 Expi F7 Gif Gpr19 Gps2 H2afx Hemp1 Hist1h1e Hmgb2 Hrmt1l2 Il10ra Kcnj8 Kif22 Klra12 Lrig1 Lyn Mat1a Mbtd1 Mpl Mucdhl Muted Myadm Ndufa3 Nek3 Nol7 Oxa1l Pbk Pcdhb10 Pdcd2 Pex26 Plek2 Scmh1 Sgpp1…
287	V$SRF_Q4	389	389	4359	907	10516	-4.3	0.0	1.19	0.47	0610039D01Rik 1110011K10Rik 1110030H18Rik 1500016L11Rik 1810037G04Rik 1810045K07Rik 2010005O13Rik 2310020P08Rik 2310031L18Rik 2610511E22Rik 2610511O17Rik 2810038K19Rik 2810422M04Rik 2810428C21Rik 2900027G03Rik 4632413C14Rik 4931412G03Rik 5730461K03Rik 9330161F08Rik 9530090G24Rik A230102I05Rik AB041803 AW557805 Abcc9 Abcg1 Abcg4 Actg1 Actn3 Acvr2b Adm Alox15 Ankfy1 Ankrd27 Anpep Apg5l Apob48r Aptx…
288	V$AR_01: androgen receptor	356	356	4392	887	10536	-4.31	0.0	0.32	0.0	0610009C03Rik 0610009H04Rik 1300006C06Rik 1700006F03Rik 1810013B01Rik 1810057B09Rik 2310004N11Rik 2410004H02Rik 2810422M04Rik 4632409L22Rik 4732429I09Rik 5830426I05Rik 9530020D24Rik AW557805 Abcg3 Abcg5 Acp5 Ada Add1 Alox15b Anapc11 Ankmy2 Anp32b Anxa10 Apbb3 Apg5l Arhgap8 Arhgef3 Arpc1a Asgr2 Asl Atp4a Atp6v0a4 Atp6v1f BC002230 BC003885 BC003993 BC013712 BC016188 BC019755 BC023181 BC024955 BC024…
289	V$COUP_DR1_Q6	150	150	4598	325	11098	-4.32	0.0	1.88	1.01	1500031N24Rik 2600016J21Rik 2610036F08Rik 2700069A02Rik 4632413C14Rik 6030446I19Rik Abpa Actr2 Adar Adra2c Ak4 Anxa6 Ap1g2 Apobec1 Apoc2 Arl6ip4 Arntl2 Asah2 Asb6 BC004853 BC005624 BC007180 BC012016 Bhmt Carf Ceacam11 Ckap1 Col1a1 Col7a1 Commd4 Crabp2 Crp Cryaa Csad Cstf1 Ctsm Cyba Cyp2d9 Cyp4f16 D6Ertd253e Ddx24 Ddx25 Dkk1 Dock2 Dok3 Dusp18 Edn2 Epha2 Eppk1 Esam1 F12 F7 Fabp1 Fbxl6 Fuca1 Fxyd6 G…
290	V$TAL1ALPHAE47_01: Tal-1alpha:E47 heterodimer	392	392	4356	917	10506	-4.33	0.0	1.13	0.41	0610009C03Rik 1110020C13Rik 1200008O12Rik 1500002M01Rik 1810045K07Rik 2310034L04Rik 2310066N05Rik 2410030J07Rik 2700094L05Rik 2810418N01Rik 4931420D14Rik 4933417K04Rik 5430413I02Rik 5730427C23Rik 5730466P16Rik 6330406P08Rik 6530406M24Rik AW742319 Aadac Abcc6 Abpa Acas2l Ace Actn3 Acy1 Adar Adrm1 Agrp Ak5 Akap10 Allc Alox12 Alox15 Alox15b Ambn Ankrd24 Ap2b1 Arf1 Arntl2 Asah3 Asb15 Atp5l Atp6v1c2 A…
291	V$HTF_01	221	221	4527	498	10925	-4.37	0.0	1.54	0.73	0610009H04Rik 1110013G13Rik 1110025I09Rik 1110032D12Rik 1110060O18Rik 1810057B09Rik 2310031L18Rik 2610036F08Rik 2610511O17Rik 2610528M18Rik 4930449E07Rik A630065K24Rik AI132321 AI429613 AW494914 Aamp Abhd4 Aco2 Adam1b Arl4 Armcx2 Armcx3 Atp1b1 Atp9a Azi1 B3galt6 B3gnt3 BC006965 BC031407 BC038286 BC051244 Baz1b Bhlhb3 Bop1 Bub1b C1ql3 C1qtnf1 Caln1 Camta2 Cbs Ccnh Ccnk Ccr6 Cd79a Cdc42ep4 Cdc5l Cd…
292	V$GRE_C: Glucocorticoid response element	186	186	4562	414	11009	-4.4	0.0	1.63	0.8	0610009H04Rik 1300006C06Rik 1810057B09Rik 2410005K17Rik 2600017H08Rik 5830426I05Rik AW557805 Abcg5 Acp5 Acrv1 Add1 Alox15b Anxa10 Apbb3 Aspscr1 Atp12a Atp4a Atp6v0a4 Atp6v1c2 Atp6v1f BC013712 BC024955 BC051244 BC054822 Bclaf1 Bicd1 Brca1 Bub1b C1qb C8b Cacna1e Car14 Ccr5 Cd53 Cdca1 Cdh16 Cdk5rap3 Chst3 Clcn3 Cldn10 Col4a1 Ctsm Cyb561 Dbpht1 Ddx4 Eif3s12 Elac1 Elovl7 Epm2aip1 Ermap Fem1a Fmn2 Folr…
293	V$HOX13_01: Hox-1.3	81	81	4667	164	11259	-4.42	0.0	2.17	1.25	2410030J07Rik 4430402O11Rik 9830165K03Rik Agrp Ang1 Ap2s1 Aqp4 Atf2 BC038286 Bcl2l11 Bphl C8a Cabyr Cacna1d Car14 Cd5l Cdh3 Clcn7 Cldn13 Clns1a Cog6 Crlf3 Cxxc5 Cyp4f16 Daf1 Defb13 Dnajc7 Dock2 Dtna Fbxw5 Fgd3 Galgt2 Gorasp2 Gsbs Hist1h4h Il7 Kcnk5 Krt1-23 Lasp1 Map2k3 Mgea6 Mkrn1 Mrpl19 Mrpl24 Msh3 Mta3 Mx2 Myo6 Naglu Neu2 Oas1d Pcdhb18 Pcoln3 Pdcd2 Pde9a Pet2 Pip5k3 Ppp1r8 Ppp2r1a Pstpip1 Rabl4…
294	V$MAF_Q6	147	147	4601	321	11102	-4.44	0.0	1.75	0.89	1110013G13Rik 2310067E08Rik 2410005K17Rik 4632409L19Rik 5330414D10Rik 9030625G08Rik Acp5 Actr2 Arhgap9 Arih2 BC018465 BC024955 Baiap1 Bcdo2 Bicd2 Bop1 Calm4 Cdc42ep4 Cdc5l Cdc6 Cdca7 Cdh22 Cdk7 Chad Ckm Cnih3 Commd4 Commd5 Coq3 Ctrb1 Cxcl14 D11Ertd99e D4Bwg1540e Dffa Dhrs1 Dmrt1 Dok3 Ednrb Epha2 Exoc7 Extl1 Fbln1 Fbxo28 Fcgr1 Fibp Fjx1 Foxc1 Gabarap Gabrp Galnt11 Galnt3 Galnt7 Glp1r Glt25d1 Goras…
295	V$LEF1_Q6	4369	4369	379	10521	902	-4.44	0.0	0.53	0.0	0610006K04Rik 0610009C03Rik 0610009H04Rik 0610039D01Rik 0610039K22Rik 0610040B21Rik 0610042I15Rik 0710001E13Rik 0910001K20Rik 1100001D10Rik 1110005F07Rik 1110007C05Rik 1110011K10Rik 1110013G13Rik 1110015E22Rik 1110020C13Rik 1110025I09Rik 1110028E10Rik 1110028N05Rik 1110030H02Rik 1110030H18Rik 1110030J09Rik 1110030L07Rik 1110032D12Rik 1110032N12Rik 1110055N21Rik 1110060O18Rik 1190003K14Rik 1200008…
296	V$ISRE_01: interferon-stimulated response element	87	87	4661	179	11244	-4.46	0.0	2.06	1.16	1600012K10Rik 4933430F08Rik AB041803 Apobec3 Arpm2 Arrdc4 Ash2l Atp6v1d Bard1 Bst2 C1qtnf3 Cab39l Cadps2 Ccrl2 Cd244 Chchd5 Chka Cml2 Csen Cutc Dnajb7 Eif2s1 Fbxo36 Fcrl3 Hdhd4 Hmg20b Hs1bp1 Ifi1 Ifi44 Ifit3 Ifitm3 Ifnb1 Kcna7 Kctd14 Kif22 Kmo Lip1 Mapk9 Mov10 Mrpl17 Mtap7 Mx2 Myoc Narfl Nkd1 Oas1c Oasl1 Pcdhb11 Pcdhb5 Pdcd1 Pigr Pip5k2c Pldn Plek2 Pml Prss16 Prss32 Rab14 Rfx5 Rgpr Rnpc2 Rs1h Sec…
297	V$MEIS1BHOXA9_02: Meis-1b:HOXA9 heterodimeric binding	65	65	4683	128	11295	-4.48	0.0	2.23	1.28	2610528M18Rik 4833441J24Rik 4933416E05Rik Adam1b Adrm1 Akr1b7 Aqp9 Arhgap1 Atoh7 BC057552 Bbs2 Brp16 C1qg Cdc5l Chrna6 Cpe Crbn D7Bwg0611e DXImx40e Dapk3 Dnajb7 Ednra Enpp1 Fbxo32 Fgf20 Fhl4 Gba Gemin6 Gtf2e2 Hes3 Il1f9 Ipp Jam3 Lhx3 Lsp1 Lyzl4 Mc3r Ms4a11 Ms4a6d Msi2h Myo6 Nck2 Nr0b1 Nup88 Nusap1 Ogt Olfr480 Prkcabp Prl Ptdsr Ptpra Samd11 Slc26a4 Slc6a20 Sprr1a Tac2 Tex15 Tjp4 Tnrc5 Tob2 Ttc10 U…
298	V$ACAAT_B: Avian C-type CCAAT box	338	338	4410	802	10621	-4.48	0.0	0.86	0.21	0610040B21Rik 0610041B22Rik 1110005F07Rik 1110028E10Rik 1110030H02Rik 1190003K14Rik 1700001L23Rik 2010300G19Rik 2210008M09Rik 2310067G05Rik 2600017H08Rik 2700075B01Rik 2810407K09Rik 4632412E09Rik 4921508O11Rik 4933412H03Rik 5730592L21Rik A830006N08Rik A930025J12Rik AB041803 AL024210 AW538196 AW742319 Aamp Abcc10 Acaa1 Acbd6 Acp2 Actl6a Adam18 Adcy7 Aldh3a2 Alg12 Ambn Ankrd27 Aof2 Ap3s2 Ap4m1 Apc2…
299	V$T3R_01: viral homolog of thyroid hormone receptor alpha1	115	115	4633	308	11115	-4.5	0.0	0.16	0.0	4933430F08Rik AI132321 Abcb6 Abcc6 Abcg5 Abpa Accn5 Ace Acr Adh4 Adm Adora2a Akp2 Alg5 Arhgef16 Aurkc B3galt6 BC005752 BC012256 Bcan Bhmt CRAD-L Calml3 Capn8 Ccl17 Ccnd3 Cd3z Cdc6 Chka Col4a1 Cops7a Coq4 Cts3 D11Ertd707e D15Ertd405e D4st1 D830019K17Rik D8Ertd594e Dbpht1 Dhcr7 Dkkl1 Dlx4 Dok5 Dtx3 Fau Fcgr1 Fhl5 Fignl1 Gabrr2 Ganab Glipr1 Gpr12 Gprin1 Hdhd3 Hpvc2 Hs3st1 Il1f8 Il23a Itga8 Kcnip4 Ki…
300	V$CAAT_C: Retroviral CCAAT box	43	43	4705	79	11344	-4.55	0.0	2.38	1.39	1100001D10Rik 1110011K10Rik 1110028N05Rik 2310075A12Rik Apba3 Ascc2 BC018285 Cab39l Cdkn2d Chek2 Clcnkb Coro2a Crabp2 D11Ertd99e Ddx4 Dgka Ect2 Elf5 Es1 Glrx1 Hapln2 Hdac6 Hdhd4 Il8rb Mknk1 Mllt3 Mpeg1 Myh6 Ncoa6ip Nkx6-2 Osbpl2 Pacrg Pip5k2c Ppp2r5c Rerg Rpa2 Rpl28 Sec61g Solt Tex11 Trf Trib1 Wfdc1
301	V$EGR2_01: Egr-2/Krox-20 early growth response gene product	72	72	4676	146	11277	-4.58	0.0	2.03	1.14	1700025B16Rik 1810045K07Rik 4632409L19Rik 5830461H18Rik AI413631 AI604832 Ada Agr2 Alg5 Apex1 Asb8 Atf2 Atp9a BC022224 Btrc Capn5 Catnbip1 D1Bwg0491e D2Bwg0891e Dapk2 Dcps Dhcr7 Dmrt1 E430021N18Rik Erf Foxo1 Gaa Gnefr Gng12 Gpr24 Grin1 Hadha Igsf8 Lgmn Mical1 Mmp15 Nab2 Ndph Nek3 Nkx3-1 Nkx6-1 Nvl P42pop Padi2 Pfkp Pgbpll Pgpep1 Ppox Ppp1r3f Psma7 Rai1 Rfx1 Rgs14 Rpl12 Rshl1 Sfxn3 Sgce Slc16a11 S…
302	V$PR_02: is recognized by progesterone receptor	252	252	4496	600	10823	-4.63	0.0	0.78	0.15	0610006K04Rik 0610009C03Rik 1110013G13Rik 2610511E22Rik 2610511O17Rik 4632409L22Rik 4930563C04Rik 6330583M11Rik 9530020D24Rik AW557805 Abcg3 Abcg5 Anxa10 Apob48r Art5 Aspscr1 Atp12a Atp6v1f B4galt1 BC003885 BC023181 BC024955 BC051244 BC054822 Bclaf1 Bicd1 Bin3 Bnip1 Brca1 Brrn1 Bub1b C1qb C1qg C630013N10Rik C8b Capn8 Capn9 Capns1 Car14 Carf Cblc Ccdc9 Ccnt1 Ccr2 Ccr5 Cct6a Cd53 Cdadc1 Cdca1 Centd…
303	V$PBX_Q3	4528	4528	220	10909	514	-4.64	0.0	0.41	0.0	0610006K04Rik 0610009C03Rik 0610009H04Rik 0610039D01Rik 0610039K22Rik 0610040B21Rik 0610041B22Rik 0610042I15Rik 0710001E13Rik 0910001K20Rik 1100001D10Rik 1110005F07Rik 1110007C05Rik 1110011K10Rik 1110013G13Rik 1110015E22Rik 1110020C13Rik 1110025I09Rik 1110028E10Rik 1110028N05Rik 1110030H02Rik 1110030H18Rik 1110030J09Rik 1110030L07Rik 1110032D12Rik 1110032N12Rik 1110055N21Rik 1110060O18Rik 1190003…
304	V$SREBP1_01: sterol regulatory element-binding protein 1	175	175	4573	439	10984	-4.7	0.0	0.36	0.0	0610039D01Rik 1200014P03Rik 1500016L11Rik 1500040F11Rik 1810060J02Rik 1810073E21Rik 2310010G13Rik 2610317D23Rik 4632413C14Rik 4930470D19Rik 6820428D13 9430059P22Rik AW742319 Abcg4 Akap8l Ankfy1 Apex1 Apoc2 Aqp8 Arch Armcx3 Aspscr1 Atp5g1 Atp6v0b Atp6v1g1 Aurka BC003940 BC011248 BC021442 BC022224 BC038286 BC054822 Bex2 Blm C9 Calr Cdk4 Cebpb Cfhl1 Cib1 Clcn5 Clcn7 Cln3 Col19a1 Col9a3 Commd4 Commd9…
305	V$TAACC_B: Lentiviral TATA upstream element	1	1	4747	14	11409	-4.74	0.0	0.01	0.0	Scgb3a2
306	V$FOXO3_01: fork head box O3	119	119	4629	264	11159	-4.75	0.0	1.41	0.63	1300010A20Rik 2310075A12Rik 5730537D05Rik AI661017 Adam26 Agtrl1 Ahrr Akr1b7 Akr1d1 Ankib1 Ap4m1 Arl5 Atoh7 Atp2a3 Atp5f1 BC005471 BC017133 BC051244 Bcl2l11 Bicd1 Brd3 Btc C6 Ccnc Ccnt2 Cd53 Cd5l Cdk5rap3 Ctgf Ctsm Cyp2c39 Dapp1 Defb8 Dmap1 Efna1 Fcmd Fyb G6pc2 Gca Gm323 Golga5 Grm1 Hapln2 Hdgfrp2 Hist1h2ao Hr Igsf4a Itgam Itk Kif20a Kpna6 Krtcap3 Lag3 Lcp1 Lcp2 MGC6357 Marveld2 Mat2b Mcsp Mfap3 …
307	V$NFKAPPAB50_01: NF-kappaB (p50)	204	204	4544	492	10931	-4.75	0.0	0.64	0.05	1100001D10Rik 1110060O18Rik 2010005A06Rik 2410030J07Rik 4732497O03Rik 4930470D19Rik 6530407C02Rik Actn3 Acy1 Acyp1 Agc1 Ak4 Alox12 Ankfy1 Ap1g2 Ap2b1 Astn2 BC002059 BC003267 BC057893 Bard1 Bhlhb3 Bnipl Cacna1g Capn5 Car14 Cbln3 Cbx8 Ccr6 Ccrl2 Cdk2ap1 Chi3l1 Cited4 Col16a1 Col9a2 Cox6b1 Crybb2 Crygn Csk D11Ertd99e D4Bwg1540e Dap Ddx24 Dnmt3a Dok3 Dqx1 Dusp22 Ebi3 Ecm1 Edem1 Eif3s12 Elf3 Eln Epx E…
308	V$ARNT_02: AhR nuclear translocator homodimers	170	170	4578	395	11028	-4.77	0.0	1.01	0.31	0610039D01Rik 1200014P03Rik 1300006C06Rik 1300010K09Rik 1500040F11Rik 1810073E21Rik 4930470D19Rik 5730405M13Rik 6820428D13 9430059P22Rik Abcc10 Abcg4 Acvr1b Ankfy1 Apex1 Aqp5 Arch Armcx3 Aspscr1 Atp5g1 Atp6v0a4 Atp6v1c1 Aurka B3galt6 BC011209 BC011248 BC021442 BC038286 Bex2 Bsg Bzrpl1 Calr Ccnh Ccrk Cd22 Cdh5 Cdk4 Chrm1 Clcn7 Clk2 Cln3 Col19a1 Commd9 Crb3 Cstf1 Ctsd Cutc Cyba D11Ertd707e DXImx40e…
309	V$HFH4_01	161	161	4587	399	11024	-4.79	0.0	0.44	0.0	1110020C13Rik 1300010A20Rik 2700091N06Rik 4833441J24Rik 6330406P08Rik AW742319 Acp2 Acrv1 Ada Akr1b8 Ankib1 Ap3s2 Apoa1bp Arid2 Arl5 Atp13a1 B7h3 BC003267 BC017133 BC025519 BC034204 BC038286 BC051244 Bex2 Bspry Cacnb1 Capn6 Catnbip1 Cbx1 Ccl27 Cdc5l Cdk5r2 Cdyl Chrm3 Chst3 Coasy Cp Crsp6 Cyp2c39 Cyp2d9 D3Ertd250e Defb13 Depdc1a Dio1 Dnajb7 Elavl3 Ermap Fbxl3 Fcer1g Fgd3 Fgf22 Flot2 Fpgs Fpr-rs3 G…
310	V$FOXO4_02: fork head box O4	138	138	4610	322	11101	-4.9	0.0	0.92	0.24	1300010A20Rik 2310066N05Rik 2310075A12Rik 5730537D05Rik 9130020G10Rik AI661017 Acy3 Adam26 Agtrl1 Ahrr Akr1b7 Akr1d1 Ankib1 Ap4m1 Arl5 Atp2a3 Atp5f1 B4galt1 BC005471 BC017133 BC019731 BC051244 Bcl2l11 Bicd1 Brd3 Btc C6 Ccnc Ccni Ccnt2 Cd53 Cd5l Cdk5rap3 Cml2 Ctgf Ctsm Cyp2c39 Dapp1 Dmap1 Drg1 Efna1 Epn3 Ethe1 Fcmd Foxo1 Fsip1 Fyb G6pc2 Gca Gm323 Golga5 Grm1 H2-T24 Hapln2 Hdgfrp2 Hist1h2ao Hr Igsf…
311	V$STRA13_01	143	143	4605	337	11086	-4.9	0.0	0.83	0.19	0610039D01Rik 1200014P03Rik 1300006C06Rik 1300010K09Rik 1500040F11Rik 1810073E21Rik 2310067E08Rik 4930449E07Rik 4930470D19Rik 6820428D13 Abcg4 Acvr1b Aldh3a2 Apex1 Arch Armcx3 Aspscr1 Atoh7 Atp6v0a4 Atp6v1c1 Aurka BC011209 BC011248 BC021442 BC038286 Bex2 Bhlhb3 Bsg Bzrpl1 Calr Ccnh Cdh5 Cdk4 Chrm1 Clcn7 Clic3 Cln3 Col19a1 Commd9 Crb3 Crsp6 Cstf1 Cstf2 Ctsd Cyba D4Bwg1540e DXImx40e Dhdds Diap3 Dlx…
312	V$FXR_IR1_Q6	39	39	4709	115	11308	-4.9	0.0	0.12	0.0	2610031L17Rik 4933430F08Rik AI661017 Arhgdig Atp6v1c1 Cacna1g Chkb Chrnb4 Ddc8 Eif3s6 Fabp6 Fhl5 Fmod Gabrr2 Hars Hras1 Ifi27 Ifna11 Il1a Kctd1 Klk16 Ky Lcp1 Magoh Mell1 Mkl1 Mrps6 Pdk3 Pja1 Rab3c Rdh9 Rgs11 Rs1h Scara3 Smn1 Snx17 St3gal3 U2af1 V1rd6
313	V$ATF6_01: activating transcription factor 6	103	103	4645	231	11192	-4.9	0.0	1.23	0.5	1110028N05Rik 1700055O19Rik 1810057B09Rik 2610511O17Rik A630065K24Rik AI132321 AW494914 Armcx2 Atp9a Azi1 B3gnt3 BC006965 BC027127 Bop1 Camta2 Ccnh Ccr6 Cdc42ep4 Cdk7 Ckap4 Clk3 Copb1 Copb2 Cpe Cpxm1 Crtap Cul4a Cuzd1 D1Bwg0491e Ddx56 Edg4 Elavl4 Enpp1 Esam1 Ezh1 Fabp6 Fank1 Flot2 Foxq1 Ftsj1 Gabarap Gabra1 Gal3st1 Golga2 Gosr2 Gria3 Grid2ip Gtf2h2 Gtf2h4 Hyou1 Igsf4a Kdelr3 Laf4l Lhx5 Lig3 Lmx1b…
314	V$GATA4_Q3	4651	4651	97	11206	217	-4.93	0.0	0.29	0.0	0610006K04Rik 0610009C03Rik 0610009H04Rik 0610039D01Rik 0610039K22Rik 0610040B21Rik 0610041B22Rik 0610042I15Rik 0710001E13Rik 0910001K20Rik 1100001D10Rik 1110005F07Rik 1110007C05Rik 1110011K10Rik 1110013G13Rik 1110015E22Rik 1110020C13Rik 1110025I09Rik 1110028E10Rik 1110028N05Rik 1110030H02Rik 1110030H18Rik 1110030J09Rik 1110030L07Rik 1110032D12Rik 1110032N12Rik 1110055N21Rik 1110060O18Rik 1190003…
315	V$RP58_01: 58 KDA repressor protein	123	123	4625	288	11135	-4.96	0.0	0.87	0.21	2310075A12Rik 9530090G24Rik Abpb Actn3 Alox15 Ambn Amn Apob48r Arf1 Asb17 Asb4 Ash2l Aurka BC008163 BC010250 Bapx1 Brca1 C8a Capn9 Caskin2 Ccl8 Ceacam10 Centa2 Col3a1 Cpa1 Crb3 Ctbs Ctss Cuedc1 Cxxc5 D10Ertd718e D11Wsu68e DXImx40e Dcamkl1 Ddost Dgkq Dnajb12 Dnajc7 Dnmt1 Dpysl5 Dusp13 Eif3s4 Elovl7 Ephx1 Faah Fancc Fcgr3 Flt4 Galnt10 Gkn1 Glg1 Glra1 Glra4 Gng4 Gpsm2 Greb1 Gria4 Gtf2h2 Hadha Igsf7 …
316	V$PBX1_02: homeo domain factor Pbx-1	68	68	4680	182	11241	-4.97	0.0	0.23	0.0	2310043K02Rik 2700084L22Rik 5730405M13Rik 5730466P16Rik Aass Aldoa-ps2 Asah2 Cer1 Chst3 Coq3 Ddx56 Defb10 Defb13 Dgkq Dhps Dnajc9 Dscr1l1 Ednrb Elp4 Fcgr1 Gdf3 Gimap4 Gtf2h4 Hoxd11 Il3ra Kif22 Klf15 Klk4 Lipc Mesp2 Mfn1 Mkrn2 Mpst Ms4a10 Myf6 Nalp5 Nola2 Nxf7 Osbpl1a Papss1 Pcdhb13 Pja1 Pla2g2f Popdc3 Psmb1 Pygo2 Rab38 Rassf5 Rex2 Satb2 Scmh1 Sdc4 Shrm Slc15a1 Snrpd1 Snx12 Stab2 Stxbp2 Tec Tfip11…
317	V$MYCMAX_01: c-Myc:Max heterodimer	47	47	4701	95	11328	-5.01	0.0	1.68	0.83	2310010G13Rik 4633402N23Rik Abcg2 Acp5 Acy1 Apg5l BC004636 BC012256 Cd8b1 Cfdp1 D11Ertd498e Dock2 Dok4 Dpagt1 Elavl4 Exosc7 Fars1 Fbxl6 Glb1 Gmeb1 Gpr24 Ifi35 Kcne3 Krt2-10 Mapk11 Mist1 Nup93 Nxf2 Oprd1 Parva Plxnb2 Psmb10 Qtrt1 Rab20 Rnf138 Rplp1 Slc7a7 Snx11 Taf1c Tesk2 Tgfb2 Tnfsf13 Tyrobp Uble1a Zdhhc3 Zgpat Zp2
318	V$IRF1_01: interferon regulatory factor 1	102	102	4646	255	11168	-5.02	0.0	0.43	0.0	9130020G10Rik Aldh7a1 Ankrd27 Apobec1 Arid5b Arpm2 Arrdc4 Atf2 BC010801 BC024868 Bag1 Bnip1 Cadps2 Casp12 Ccrk Ciz1 Cml2 Cpa5 Csf2rb1 Cysltr2 Ddx18 Dsc2 Ermap Es22 Fem1a Ftsj1 Fzr1 Gng11 Hdhd4 Hnf4g Hs1bp1 Hs3st1 Icoslg Ifi44 Ifnb1 Il15 Inhbe Kcna7 Kctd14 Kif9 Kifc3 Lgals3bp Lip1 Lman1 MGC6357 Mapk9 Mat1a Mc3r Ndufa3 Nell2 Ngb Nnt Oasl1 Olfm3 Otoa Pafah2 Pcdhb1 Pex11a Pfn1 Pi4k2b Pigr Plek Ppp1r3…
319	V$AR_03: is recognized by androgen reseptor	95	95	4653	222	11201	-5.08	0.0	0.85	0.21	0610009C03Rik 4632409L22Rik Abcg3 Abcg5 Anxa10 Atp6v1f BC003885 BC023181 BC024868 BC054822 Brca1 Bub1b C1qb Capn8 Capn9 Car14 Ccnt2 Cdca1 Centd3 Chkb Coil Ctdspl D13Wsu64e Defcr3 Dscr1l1 E030034P13Rik Egr1 Elac1 Fcrl3 Gja12 Gmfb Golph4 Gtf3c2 Hemgn Hemp1 Htr3b Ibsp Immt Ipp Irf6 Irx5 Kcnk1 Kcnq2 Keg1 Lcn2 Lcn3 Lef1 Lgals9 Map4k1 Mgea6 Ms4a2 Mybbp1a Myh14 Myom1 Nat2 Neu2 Nphs2 Nrap Pdrg1 Pdxp Pip …
320	V$CDP_02: transcriptional repressor CDP	52	52	4696	109	11314	-5.09	0.0	1.47	0.68	2410030J07Rik 3110005O21Rik Ap3b1 Arid5b Arpp19 BC008163 BC021921 BC042396 Carf Cln3 Clns1a Cyba Ddx41 Fcer2a Foxd3 Foxg1 Fscn3 Gabrg3 Galnt10 Hap1 Hs2st1 Kcnd2 Mrps23 Msr1 Ndst4 Nrtn Nup155 Nxf7 Olfr140 P2ry12 Pcbp4 Pde8a Pla2g2f Poldip3 Rab40c Repin1 Rfwd3 Samd11 Sh3md1 Slc15a2 Slc22a17 Snx1 Spen Stam2 Stk35 Taf7l V2r1b Wbscr27 Wdr12 Xcl1 Xtrp3s1 Zfp312
321	V$HSF_Q6	51	51	4697	108	11315	-5.16	0.0	1.39	0.62	2410005K17Rik Adcyap1 Akr1e1 Aldh1a2 Aldh1b1 Ankfy1 Apg4b Atp1b4 Atp4a B4galt1 B7h3 BC004853 BC021381 Bst2 C1ql3 Chrna6 Copb2 Cyp1a2 Dcxr Dlx5 Enpp1 Fbxw4 Gabrp Gp1ba Hspcb Inhbe Inpp5e Itih4 Jup Lef1 Lrrc1 Mapk11 Melk Nutf2 Pbsn Pctp Pglyrp1 Pigr Plod2 Ptdsr Rog Rpl7a Rps13 Scn3a Surf5 Tagln Tbc1d8 Timm10 Ttc1 Vipr1 Zmat2
322	V$PR_01: high affinity binding sites for progesterone receptor	82	82	4666	201	11222	-5.17	0.0	0.55	0.0	0610009C03Rik 1110025I09Rik 2610511E22Rik Abcg5 Anxa10 Atp6v1f BC023181 BC025833 BC054822 Bnip1 Bub1b C1qb C8b Capn8 Capn9 Capns1 Car14 Cct6a Cdca1 Clk4 Crp Csf3r Ctdspl Dpp4 Dusp3 Fcrl3 Glg1 Gmfb Golph4 Gtf3c2 Gzmk Ibsp Immt Irf6 Irx5 Keg1 Klk24 Lcn2 Lcn3 Lef1 Mgea6 Mlph Mybbp1a Myom1 Nat2 Neu2 Nr4a1 Nrap Parc Pbp2 Pdcd2 Pdxp Phxr4 Pla2g2f Polr3c Ppp3r1 Prcp Qprt Rad51 Rasl2-9 Rbm14 Ripk3 Rod1 R…
323	V$HEN1_02: HEN1	59	59	4689	131	11292	-5.22	0.0	1.11	0.41	B4galt3 BC013491 Baiap2l1 Cacnb2 Capns1 Cfl1 Chchd5 Clic3 Cops6 Csmd1 Ctbp2 Cyb561d2 Cyp26a1 Dffb Dlgap4 Fbn1 Ganab Gfra4 Gna15 Gphn Gpr12 Gtf2h3 Hyou1 Ifnb1 Khdrbs1 Kif21b Klf1 Lnk Lrrfip1 Lsp1 Lyn Mrpl14 Mrpl28 Muted Pld1 Pte1 Ptgds Ptger1 Ptp4a3 Rad51ap1 Ramp1 Rap1ga1 Rohn Satb1 Serpina12 Serpine2 Solt Spata6 Stra8 Tcea3 Tinf2 Tnni1 Tusc4 Ube2c Uncx4.1 Usp21 Vdac2 Zdhhc14 Zfp64
324	V$BACH1_01: BTB and CNC homolog 1	68	68	4680	170	11253	-5.23	0.0	0.46	0.0	2610036F08Rik 2810441C07Rik 4632409L22Rik 9130411I17Rik AI132321 AI604832 Acox2 Akap8l Anxa10 BC004853 Bcl2l14 Btn1a1 Capn8 Cbx1 Cdon Chek2 Chrna2 Chrna6 Cts3 Dkkl1 Epha1 Fbxl3 G6pc Gria1 Gtf2e2 Gtf3c5 Gzmm Hap1 Hcngp Igsf4c Il1f8 Ldb3 Mapkbp1 Mrpl15 Ms4a11 Ms4a6d Myst4 Neu2 Nr1i3 Nr6a1 Nrarp Pcdhb13 Pla2g7 Plod1 Plpi Plscr3 Prlpi Psg18 Rdh6 Recql5 Repin1 Rgs2 Sdfr2 Sh3bp4 Slc23a1 Snai3 Spata4 Sp…
325	V$POU3F2_01	15	15	4733	51	11372	-5.24	0.0	0.09	0.0	Abpa BC002230 Brd7 Crtam Dmc1h Ezh2 Fabp1 Ftsj1 Hus1 Naga Ndn Pde6a Sec22l1 Tapbpl Tnfaip1
326	V$POLY_C: Retroviral Poly A signal	72	72	4676	172	11251	-5.26	0.0	0.68	0.09	2610036F08Rik 2610036N15Rik 2610319K07Rik AI429613 AI661017 Aadac Adat1 Art5 BC023151 Bard1 C3ar1 Casp12 Ccne2 Col11a1 Commd9 Cxxc5 D11Ertd707e Dhrs1 Dkk4 Edem1 Edg4 Edil3 Emcn Es22 Esco1 Faah Fts Gltscr2 Gm568 Gng11 Gtf2h2 H2afx Igbp1b Insm1 Klra1 Krt1-12 Mcfd2 Mgea5 Mgea6 Mkln1 Nfatc2ip Nkx6-2 Nosip Npy5r Nutf2 Pafah1b3 Pde8a Plek2 Plekhe1 Prom2 Prss16 Ptpn18 Pum2 Qpctl Rad1 Rbm6 Rnf8 Rpl38 Rsh…
327	V$MIF1_01: MIBP-1 / RFX1 complex	58	58	4690	140	11283	-5.36	0.0	0.62	0.05	1700022N24Rik 4930403J22Rik 4930449E07Rik Abcg1 Adam21 Adam24 Aof2 Atp6v1b1 BC012256 Cxcr4 Cxxc1 Dpagt1 Dstn Ethe1 Fbs1 Gpr19 Gtf2a1lf H13 Hcrt Il17rb Itm2c Med9 Mfn1 Ncoa5 Nfam1 Nrtn Oprl1 Otub1 Pde6c Pik3r4 Pla2g1b Plek2 Pole3 Prkcsh Pscd2 Psg18 Rab17 Rfc5 Ribc1 Rnf110 Rnf25 Sh3kbp1 Smc1l2 Smpdl3a Snapc5 Snrp116 Spa17 Syt5 Tekt2 Tex15 Tm4sf8 Tmed9 Tmem4 Trim34 Ttc8 Wisp2 Zdhhc3 Zfp108
328	V$LXR_Q3	27	27	4721	53	11370	-5.4	0.0	1.48	0.69	Abca1 Abca2 Apoc1 BC008163 Brms1 Csf3r Csnk1g2 Fank1 Foxd3 Fxyd7 Gga1 Gpr12 Hlxb9 Irf7 Ly78 Mapk13 Nudt1 Ptcd1 Rent1 Sipa1 Slc16a8 Smarce1 Thsd1 Tle6 Wdfy1 Wnt16 Zfyve21
329	V$EGR3_01: early growth response gene 3 product	53	53	4695	128	11295	-5.41	0.0	0.62	0.05	1700025B16Rik 1810045K07Rik 4632409L19Rik 5830461H18Rik AI604832 Ada Alg5 Apex1 Asb8 Atf2 BC022224 Btrc Catnbip1 D1Bwg0491e D2Bwg0891e Dcps Dhcr7 Dmrt1 E430021N18Rik Erf Foxo1 Gaa Gng12 Grin1 Hadha Igsf8 Lgmn Mical1 Nab2 Nek3 Nkx6-1 Nvl Padi2 Pfkp Pgbpll Ppox Ppp1r3f Rai1 Rfx1 Rpl12 Sfxn3 Sgce Slc1a1 Slc25a14 Smyd5 Snx11 Spcs1 Spint1 Ssb4 Trim13 Vamp2 Zcchc3 Zfyve19
330	V$FREAC4_01: Fork head RElated ACtivator-4	51	51	4697	123	11300	-5.42	0.0	0.63	0.05	4930403J22Rik 5730537D05Rik 5830426I05Rik 9330161F08Rik Abcg3 Arl5 Atp4a Brrn1 Cenpf Clca1 Cox6b2 Ctgf Dffa Dusp24 Fbxo16 Fcgr3 Fsip1 G0s2 Igsf4a Kif20a Marveld2 Mmp7 Mmp8 Olfr160 Osbpl1a Pik3cg Pof1b Rgpr Rpa1 Rpl36 Sfrs14 Slc25a14 Slc2a9 Ssx2ip Stard10 Stard3nl Stat6 Tbx4 Tcf1 Tie1 Tm4sf3 Tmem37 Tnfsf4 Utrn Vps24 Vrk1 Xrcc4 Zbtb17 Zfp109 Zfp286 Zp3
331	V$MEIS1AHOXA9_01: Meis-1a:HOXA9 heterodimeric binding	49	49	4699	121	11302	-5.42	0.0	0.53	0.0	4833441J24Rik 4930442L21Rik AI325464 Adrm1 Akr1d1 Ankib1 Aqp9 BC017612 Cdc5l Cdh20 Chrna4 Clec4g Cryl1 Dnajb7 Dnajc3 Dpysl5 Ednra Fbxo32 Gabra6 Ggcx Gna14 Gpr33 Inhbe Lad1 Mc3r Msr2 Myh9 Myo6 Nr0b1 Nrl Nup88 Ogt Olfr160 Olfr480 Prkcabp Psma1 Reg3a Rfrp Rpl38 Samd11 Senp1 Sprr1a Thsd1 Tjp4 Tll2 Tm4sf13 Tnrc5 Tob2 Txndc1
332	V$EVI1_03: ectopic viral integration site 1 encoded factor	24	24	4724	48	11375	-5.54	0.0	1.32	0.57	Atp4a Cald1 Cpa1 Crisp1 Dhrs4 Dnahc5 Glipr1 Has3 Klhl1 Med9 Ms4a4c Ncoa6 Oprl1 Pdcd1lg2 Pilra Pilrb Pkig Rfxap Slc23a1 Slc27a5 Slc7a5 Tbl1x Zfp112 Zfyve27
333	V$E2F_01: E2F	34	34	4714	77	11346	-5.59	0.0	0.87	0.21	Ap1s1 BC014685 Calml3 Cbs Cbx2 Cnnm4 Dnajc9 Ggcx Hadha Il20 Klf12 Ksr Mcm2 Mcm6 Ndufb9 Orc1l Phf19 Pms2 Ppm1d Rbl1 Rpa2 Sall1 Sox14 Srd5a2 Ssna1 Stard5 Suz12 Syngr4 Tbl1xr1 Trib2 Ubap2 Uhrf1 Vps18 Wfdc5
334	V$LXR_DR4_Q3	26	26	4722	70	11353	-5.62	0.0	0.32	0.0	1100001D10Rik Abca1 Apoc1 Aptx BC007180 BC008163 Bhlhb5 Brms1 Crb3 Csnk1g2 Dkk3 E130107N23Rik Gpr12 Hlxb9 Lcn4 Mki67 Nr5a2 Nudt1 Pcdhb6 Ptcd1 Rpl13a Setdb1 Slc16a8 Stac Wdfy1 Wnt16
335	V$DTYPEPA_B: poly A signal of D-type LTRs	27	27	4721	58	11365	-5.63	0.0	1.05	0.34	1110011K10Rik 2700075B01Rik Ada Col1a1 Cryl1 D11Ertd707e D5Bwg0860e E030034P13Rik Epm2aip1 Fadd Fars1 Fts Gata3 Gcs1 Hs3st3b1 Lrpap1 Med19 Mov10l1 Osbpl1a Per3 Repin1 Rhag Slc25a14 Slc35c2 Spag7 Trpc2 Zfp42
336	V$GNCF_01: GCNF (germ cell nuclear factor)	27	27	4721	68	11355	-5.72	0.0	0.48	0.0	BC010801 BC013712 BC025519 BC031593 Bard1 Cebpz Cnp1 Csprs G630055P03Rik Galt H2-T24 Kcnj11 LOC380969 Lrba Mrpl28 Mycbp Nags Nkd2 Nktr Parc Pcdhb8 Rpa1 Slc5a8 Smyd5 Stk35 U2af1 Usmg1
337	V$SREBP1_02: sterol regulatory element-binding protein 1	27	27	4721	68	11355	-5.72	0.0	0.48	0.0	1810017F10Rik Aldh1a2 Chrnb4 Coro1b Cubn Elmo1 Fxyd6 Galnt7 Homer2 Kcnj8 Krt2-10 Krtcap2 Lgals9 Marveld3 Mcam Nalp4c Napsa Nat1 Ncstn Otub2 Pip5k1a Rai1 Rent1 Spna1 Ssr2 St6galnac1 Timm10
338	V$APOLYA_B: Avian C-type PolyA signal	15	15	4733	28	11395	-5.76	0.0	1.35	0.59	1110005F07Rik AI481750 Atp12a Dkkl1 Hars Ltf Med31 Nr0b1 Nvl Olfr140 Pml Rem1 Sult1e1 Xpc Zfp312
339	V$HMX1_01: H6 homeobox 3	9	9	4739	14	11409	-5.85	0.0	1.57	0.76	Bcl2l2 Camk4 Eif3s2 Gca Gfra1 Grp58 Ky Rac3 St8sia1
340	V$IRF2_01: interferon regulatory factor 2	8	8	4740	12	11411	-5.89	0.0	1.57	0.76	BC024868 Bag1 Mat1a Pi4k2b Prss19 Pus1 Seh1l Tbc1d17
341	V$HMEF2_Q6: myocyte enhancer factor	16	16	4732	43	11380	-5.9	0.0	0.37	0.0	2610040E16Rik AI325464 Akap8l Bub1b Ckm Cldn2 Ctsk Epb4.1l2 Map2k5 Plek Sdbcag84 Slc37a1 Slitrk1 Svs3 Wfdc1 Zfp68
342	V$AR_02: high affinity binding sites for androgen receptor	16	16	4732	39	11384	-5.99	0.0	0.56	0.01	Atp6v1f BC054822 Car14 Gmfb Golph4 Lcn2 Myom1 Nat2 Pdxp Prcp S100a9 Slc30a2 Sprr2d Thrb Tmprss4 Zgpat
343	V$AHR_01: aryl hydrocarbon / dioxin receptor	11	11	4737	32	11391	-5.99	0.0	0.28	0.0	2310056K19Rik AB041803 Lap3 Nek6 Pfkp Pigb Pmm1 Prkg2 Rgs2 Tfam Zdhhc9
344	V$BEL1_B: Bel-1 similar region	10	10	4738	18	11405	-6.0	0.0	1.23	0.5	1190003K14Rik AI481750 BC010250 Calml4 Cryaa Gadd45gip1 Lyst Ror2 Rpl11 Tcp11
345	V$NRSE_B: neural-restrictive-silencer-element	4	4	4744	16	11407	-6.14	0.0	0.13	0.0	Glra1 Grin1 Lhx3 Trpc7
346	V$VJUN_01: v-Jun	3	3	4745	13	11410	-6.26	0.0	0.12	0.0	Rhoj Sult4a1 Znrf4
347	V$PAX3_01: Pax-3 binding sites	8	8	4740	18	11405	-6.34	0.0	0.67	0.08	1110007C05Rik 2810428C21Rik Bag4 Cd14 Clec4g Mxd3 Rpl13 Top2a
348	V$TAXCREB_02: Tax/CREB complex	7	7	4741	16	11407	-6.39	0.0	0.63	0.05	0610040B21Rik 4632412E09Rik Camp Fdxr Midn Pkig Ptpn23
349	V$STAT3_01: signal transducer and activator of transcription 3	3	3	4745	3	11420	-6.41	0.0	1.41	0.63	1500040F11Rik 2700069A02Rik Ada
350	V$SRF_01: serum response factor	6	6	4742	13	11410	-6.47	0.0	0.69	0.09	Actg1 Arhgef5 Cd248 Ceacam11 Tnfsf14 Usmg1
351	V$AHRARNT_02: aryl hydrocarbon receptor:Arnt heterodimers, fixed core	5	5	4743	10	11413	-6.53	0.0	0.77	0.14	Atoh1 Cib1 Dtnb Pcbp2 Pias4
352	V$NRSF_01: neuron-restrictive silencer factor	3	3	4745	10	11413	-6.64	0.0	0.24	0.0	Gpr19 Grin1 Lhx3
353	V$PPARG_02: PPAR-gamma (peroxisome proliferator-activated receptor gamma)	1	1	4747	0	11423	-6.9	0.0	1.23	0.5	Parva
354	V$ROAZ_01: rat Olf-1/EBF-associated zinc finger protein	1	1	4747	3	11420	-7.24	0.0	0.29	0.0	Ncf4
355	V$MEF2_01: myogenic enhancer factor 2	1	1	4747	1	11422	-7.25	0.0	0.69	0.09	Ckm
356	V$SEF1_C: SEF1 binding site	1	1	4747	1	11422	-7.25	0.0	0.69	0.09	Stat2
357	V$AIRE_02	1	1	4747	2	11421	-7.29	0.0	0.43	0.0	Ptx3
