# Supplementary material for: A genomic analysis of mouse models of breast cancer reveals molecular features of mouse models and relationships to human breast cancer
Source: Breast Cancer Res. 2014 Jun 5;16(3):R59. doi: 10.1186/bcr3672 (PMC4078930; doi:10.1186/bcr3672)
Supplement: Additional file 2 — Fold change values organized by mouse tumor model type comparing the mouse model to all other types of mouse models. [file bcr3672-S2.zip › Additional_file_2/MET_SAM/AdditionalFile45_MET_SAM/MET.txt]

Current settings
Input parameters
Data type?								Two class unpaired
Array or Seq data?								array
Arrays centered?								FALSE
Delta								0.073109867
Minimum fold change								0
Test statistic								standard
Are data are log scale?								TRUE
Number of permutations								100
Input percentile for exchangeability factor s0								Automatic choice
Number of neighbors for KNN								10
Seed for Random number generator								6032961
Computed values
Estimate of pi0 (proportion of null genes)								1.844
s0 percentile								0
False Discovery Rate (%)								163.3933289
List of Significant Genes for Delta = 0.073
Negative genes (8977)
	Row	Gene ID	Gene Name	Score(d)	Numerator(r)	Denominator(s+s0)	Fold Change	q-value(%)	InverseFoldChange
	4483	1421001_a_at	8.703804237	-0.760760699	-0.289531931	0.380582135	0.818167462	163.3933289	1.222243668
	7904	1425032_at	5.076432535	-0.567035587	-0.228474214	0.40292747	0.85353711	163.3933289	1.171595222
	3607	1419643_s_at	4.71264951	-0.537298361	-0.220550195	0.410479932	0.858238071	163.3933289	1.165177861
	4517	1421038_a_at	9.40765115	-1.148876637	-0.21952808	0.191080638	0.858846328	163.3933289	1.164352653
	11678	1435945_a_at	9.587635388	-1.127481338	-0.215808213	0.191407348	0.861063648	163.3933289	1.161354335
	13721	1449154_at	6.113511204	-0.737428791	-0.202587432	0.274721349	0.868990655	163.3933289	1.150760361
	2671	1418599_at	6.208150771	-0.740234276	-0.202056515	0.272962928	0.869310506	163.3933289	1.150336955
	7598	1424649_a_at	6.795580928	-0.629408376	-0.197843521	0.31433252	0.871852798	163.3933289	1.146982613
	895	1416666_at	9.336753068	-0.963797309	-0.192411864	0.199639345	0.875141457	163.3933289	1.142672413
	1729	1417569_at	7.881702272	-0.754960001	-0.186258982	0.246713708	0.878881777	163.3933289	1.13780946
	3524	1419549_at	8.037209202	-0.746746362	-0.184385367	0.246918333	0.880023914	163.3933289	1.136332757
	3529	1419555_at	7.566962383	-0.709445206	-0.181971495	0.256498308	0.881497575	163.3933289	1.13443307
	246	1415983_at	8.573558239	-1.193871809	-0.181769539	0.152252141	0.88162098	163.3933289	1.134274278
	13747	1449184_at	4.93934072	-0.715666794	-0.178174527	0.248962965	0.883820606	163.3933289	1.13145133
	12833	1448160_at	8.409960365	-1.175205422	-0.177298667	0.150866107	0.884357337	163.3933289	1.130764634
	1521	1417346_at	7.053189596	-1.142989754	-0.176878902	0.154751083	0.884614685	163.3933289	1.130435676
	3938	1420369_a_at	5.374860884	-0.411428281	-0.1762819	0.428463254	0.884980824	163.3933289	1.129967987
	6431	1423284_at	7.103239361	-0.838947952	-0.174402596	0.207882498	0.886134381	163.3933289	1.12849701
	2455	1418363_at	7.986613949	-0.573421616	-0.174221278	0.303827537	0.886245758	163.3933289	1.128355189
	11698	1436021_at	7.653961428	-0.735531682	-0.173825252	0.236325989	0.88648907	163.3933289	1.128045493
	3530	1419556_at	7.124074814	-0.687601017	-0.173702617	0.252621233	0.886564428	163.3933289	1.127949609
	15477	1451375_at	7.255503574	-0.78905342	-0.173553502	0.219951523	0.886656067	163.3933289	1.127833032
	3939	1420370_s_at	5.345729598	-0.405897284	-0.173069074	0.426386381	0.886953838	163.3933289	1.127454392
	16961	1455531_at	7.609109156	-0.73547754	-0.171847169	0.233653865	0.887705371	163.3933289	1.126499887
	1728	1417568_at	7.811127402	-0.679681769	-0.169954519	0.250050136	0.888870702	163.3933289	1.125023018
	3459	1419474_a_at	7.057342578	-0.782325601	-0.16973144	0.216957543	0.889008156	163.3933289	1.124849073
	14391	1450060_at	5.455991316	-0.610527142	-0.169203297	0.277142956	0.889333665	163.3933289	1.124437362
	4213	1420683_at	6.264986316	-0.878505268	-0.16789136	0.191110249	0.890142761	163.3933289	1.123415303
	3460	1419475_a_at	7.162453928	-0.76686225	-0.166647949	0.217311452	0.890910277	163.3933289	1.122447485
	7103	1424063_at	9.133717124	-0.540187417	-0.165259267	0.305929501	0.891768245	163.3933289	1.121367581
	1522	1417347_at	6.437297844	-1.01476914	-0.164931025	0.162530587	0.891971164	163.3933289	1.121112476
	17621	1460569_x_at	8.223747831	-0.840892801	-0.161934274	0.192574218	0.893825882	163.3933289	1.11878613
	4842	1421424_a_at	5.579557215	-0.854068944	-0.161856813	0.189512584	0.893873875	163.3933289	1.118726062
	8442	1425737_at	5.762800993	-0.653017595	-0.161758053	0.247708567	0.893935067	163.3933289	1.118649482
	15744	1451701_x_at	8.23581714	-0.843987232	-0.160872952	0.190610647	0.894483669	163.3933289	1.117963396
	8917	1426332_a_at	8.10490403	-0.838991414	-0.160408938	0.191192586	0.894771408	163.3933289	1.117603883
	1501	1417323_at	7.565942593	-0.816201252	-0.160106301	0.196160322	0.894959126	163.3933289	1.117369465
	11722	1436170_a_at	3.477667805	-0.359442336	-0.159980778	0.445080509	0.895036996	163.3933289	1.117272251
	6662	1423555_a_at	6.701506726	-0.610679927	-0.156933281	0.256981234	0.896929638	163.3933289	1.114914657
	11297	1434366_x_at	6.257198772	-0.862285611	-0.156672029	0.181693893	0.897092074	163.3933289	1.11471278
	11378	1434651_a_at	8.234499463	-0.827478639	-0.156572234	0.189216043	0.897154131	163.3933289	1.114635675
	1264	1417063_at	6.332072518	-0.863593605	-0.156339944	0.181034161	0.897298594	163.3933289	1.114456221
	4170	1420633_a_at	3.461796115	-0.347085967	-0.155169328	0.4470631	0.898026966	163.3933289	1.113552307
	16706	1454159_a_at	5.203420571	-0.655695619	-0.154922356	0.236271756	0.898180711	163.3933289	1.113361697
	12484	1438694_at	3.108115272	-0.348222591	-0.153327552	0.440314776	0.899174139	163.3933289	1.112131629
	3365	1419373_at	7.206900626	-0.652665128	-0.152352556	0.233431432	0.89978202	163.3933289	1.111380287
	13227	1448591_at	7.058146796	-0.804063535	-0.151701971	0.188669134	0.90018787	163.3933289	1.110879222
	8300	1425546_a_at	7.731695259	-0.660245574	-0.150570152	0.22805174	0.90089436	163.3933289	1.110008059
	15325	1451191_at	7.143005427	-0.680969032	-0.150106178	0.220430257	0.901184135	163.3933289	1.109651136
	2463	1418374_at	7.849457147	-0.698125285	-0.150014344	0.214881695	0.901241502	163.3933289	1.109580504
	16972	1455579_at	3.08084156	-0.340174756	-0.149371975	0.439103644	0.901642875	163.3933289	1.109086566
	15502	1451407_at	4.980651986	-0.75024139	-0.147893123	0.197127385	0.902567588	163.3933289	1.107950266
	2581	1418499_a_at	5.4577597	-0.86977387	-0.147863111	0.170001786	0.902586365	163.3933289	1.107927218
	8212	1425416_s_at	7.49039728	-0.759140043	-0.147563932	0.194383017	0.902773558	163.3933289	1.107697485
	13423	1448810_at	8.965496815	-0.863408599	-0.146048846	0.1691538	0.903722129	163.3933289	1.106534817
	13369	1448752_at	6.605420608	-0.696789642	-0.144494574	0.207371874	0.904696268	163.3933289	1.105343346
	12842	1448169_at	9.444666054	-0.802856653	-0.144171194	0.179572771	0.904899079	163.3933289	1.105095611
	8198	1425400_a_at	5.783105443	-0.76846603	-0.144108884	0.187527983	0.904938162	163.3933289	1.105047883
	15518	1451424_at	7.090609307	-0.615305068	-0.143981674	0.234000468	0.905017959	163.3933289	1.104950449
	8792	1426188_s_at	5.501813767	-0.630733685	-0.143323405	0.227232838	0.905430992	163.3933289	1.1044464
	9582	1427284_a_at	6.339680666	-0.622589849	-0.143014234	0.229708586	0.905625048	163.3933289	1.104209741
	7596	1424647_at	7.169659942	-0.615058892	-0.142891137	0.232321065	0.905702323	163.3933289	1.104115529
	2499	1418412_at	7.182288643	-0.665233316	-0.142832662	0.214710627	0.905739033	163.3933289	1.104070779
	12209	1437726_x_at	6.234267201	-0.76144219	-0.142659797	0.187354731	0.905847566	163.3933289	1.103938496
	3448	1419463_at	6.450440377	-0.407205051	-0.142537494	0.350038619	0.905924362	163.3933289	1.103844914
	16536	1453258_at	7.60817121	-0.738142994	-0.142255471	0.192720749	0.906101473	163.3933289	1.103629152
	4391	1420886_a_at	8.206851507	-0.855024522	-0.14189878	0.165958726	0.906325524	163.3933289	1.103356326
	17467	1460259_s_at	6.468654009	-0.403371862	-0.140640227	0.348661472	0.907116513	163.3933289	1.102394219
	3505	1419527_at	5.781783312	-0.474209642	-0.139448844	0.294065813	0.907865923	163.3933289	1.101484233
	15742	1451698_at	7.009946392	-0.689395525	-0.138960176	0.201568143	0.908173487	163.3933289	1.101111202
	1554	1417381_at	6.625065914	-0.780068303	-0.138229455	0.177201733	0.90863359	163.3933289	1.100553634
	1471	1417290_at	6.724311249	-0.604711479	-0.137767905	0.227824193	0.908924329	163.3933289	1.100201599
	3794	1420011_s_at	8.0281045	-0.822782512	-0.137418173	0.167016399	0.909144693	163.3933289	1.099934925
	12027	1437223_s_at	8.216356228	-0.817297363	-0.136860654	0.167455152	0.909496093	163.3933289	1.099509945
	432	1416178_a_at	7.312707777	-0.631555597	-0.135211144	0.214092226	0.910536563	163.3933289	1.098253536
	1432	1417244_a_at	6.794539862	-0.648168453	-0.135059357	0.208370766	0.910632367	163.3933289	1.098137994
	17459	1460248_at	6.274932876	-0.821066073	-0.134618148	0.163955316	0.910910901	163.3933289	1.097802209
	1287	1417089_a_at	5.030185001	-0.680592672	-0.134364833	0.197423273	0.911070857	163.3933289	1.097609469
	2714	1418648_at	6.486212434	-0.64446908	-0.133936405	0.207824408	0.911341452	163.3933289	1.097283567
	14203	1449836_x_at	6.613452199	-0.8880891	-0.133913185	0.150788007	0.91135612	163.3933289	1.097265907
	9667	1427417_at	6.02905693	-0.874902588	-0.133433568	0.152512485	0.911659147	163.3933289	1.096901187
	1938	1417795_at	4.572346657	-0.594632381	-0.133397481	0.224336053	0.911681951	163.3933289	1.09687375
	10536	1430306_a_at	6.07644099	-0.584392332	-0.133194099	0.227918971	0.911810483	163.3933289	1.09671913
	813	1416579_a_at	9.303517788	-0.599481202	-0.13314275	0.222096623	0.911842937	163.3933289	1.096680097
	2715	1418649_at	6.786886585	-0.637763679	-0.133006266	0.208551021	0.911929205	163.3933289	1.096576351
	13991	1449458_at	4.784358046	-0.486919289	-0.13284679	0.272831233	0.912030015	163.3933289	1.096455142
	11146	1433892_at	5.833135166	-0.805638803	-0.132780264	0.16481364	0.912072072	163.3933289	1.096404583
	16130	1452232_at	5.415502109	-0.856494102	-0.132688802	0.154920859	0.912129897	163.3933289	1.096335077
	14896	1450684_at	6.862628464	-0.511421508	-0.132392269	0.25887114	0.912317396	163.3933289	1.096109758
	9166	1426662_at	7.842534421	-0.877338208	-0.131924394	0.150368914	0.912613314	163.3933289	1.095754341
	11147	1433893_s_at	5.950728313	-0.780952053	-0.131842768	0.168823128	0.91266495	163.3933289	1.095692346
	15159	1450995_at	5.031331081	-0.583906115	-0.131299537	0.224864124	0.913008668	163.3933289	1.095279853
	10940	1432418_a_at	5.015310564	-0.67271601	-0.131047307	0.194803312	0.913168306	163.3933289	1.095088379
	2860	1418818_at	7.33905494	-0.482783848	-0.130860863	0.271054767	0.913286325	163.3933289	1.094946867
	5856	1422607_at	7.015464246	-0.502120599	-0.130463318	0.259824668	0.913538023	163.3933289	1.094645187
	14096	1449581_at	6.386164804	-0.533507783	-0.13043862	0.244492441	0.913553662	163.3933289	1.094626448
	15733	1451689_a_at	6.297374492	-0.753740826	-0.130400374	0.17300426	0.913577881	163.3933289	1.09459743
	3028	1419000_at	6.045691952	-0.835428386	-0.1297699	0.155333362	0.913977212	163.3933289	1.094119183
	3931	1420362_a_at	6.52182236	-0.839319959	-0.129571537	0.154376809	0.914102887	163.3933289	1.093968758
	9427	1427063_at	5.271823981	-0.542456577	-0.12951106	0.238749175	0.914141207	163.3933289	1.0939229
	5855	1422606_at	4.038548866	-0.591550643	-0.129301417	0.218580469	0.914274054	163.3933289	1.09376395
	7395	1424404_at	5.581159994	-0.717667132	-0.128978101	0.179718557	0.91447897	163.3933289	1.093518859
	13039	1448386_a_at	4.217774846	-0.353005043	-0.128742507	0.364704442	0.914628318	163.3933289	1.0933403
	1419	1417231_at	5.47617625	-0.568367987	-0.12865028	0.226350328	0.914686789	163.3933289	1.093270409
	4237	1420712_a_at	5.683375378	-0.792131442	-0.128340448	0.162019132	0.914883248	163.3933289	1.093035644
	9756	1427545_at	5.759256156	-0.840201674	-0.128019439	0.152367512	0.915086838	163.3933289	1.092792463
	12822	1448147_at	4.988727977	-0.647689806	-0.127876412	0.197434653	0.915177563	163.3933289	1.092684131
	16765	1454681_at	7.353870694	-0.693547685	-0.127024288	0.183151484	0.91571827	163.3933289	1.09203893
	6635	1423523_at	4.774678815	-0.544474786	-0.127001685	0.233255401	0.915732617	163.3933289	1.092021821
	6925	1423852_at	5.365704239	-0.566704103	-0.126626365	0.223443529	0.915970878	163.3933289	1.091737766
	12592	1439036_a_at	6.092869689	-0.562572115	-0.126343741	0.224582302	0.916150334	163.3933289	1.091523916
	1776	1417617_at	6.589853808	-0.642645467	-0.125076175	0.194627024	0.916955626	163.3933289	1.090565313
	851	1416617_at	5.770215018	-0.662048921	-0.12448241	0.188025999	0.917333092	163.3933289	1.090116565
	3543	1419571_at	5.588627401	-0.516237659	-0.124207948	0.240602262	0.917507624	163.3933289	1.089909199
	15295	1451152_a_at	6.098689385	-0.564775157	-0.124160637	0.219840825	0.917537714	163.3933289	1.089873457
	11818	1436677_at	6.62849102	-0.644048386	-0.124134857	0.192741508	0.917554109	163.3933289	1.089853983
	7867	1424985_a_at	6.099882021	-0.73149159	-0.123664223	0.169057614	0.917853481	163.3933289	1.08949851
	11944	1436996_x_at	5.671324647	-0.630692973	-0.123642608	0.196042469	0.917867233	163.3933289	1.089482186
	12260	1437932_a_at	6.207663716	-0.580569752	-0.123572784	0.212847438	0.917911657	163.3933289	1.089429459
	1775	1417616_at	6.841632492	-0.607488546	-0.12352841	0.20334278	0.917939891	163.3933289	1.089395951
	12676	1439426_x_at	5.521354552	-0.628346131	-0.123407265	0.196400136	0.918016974	163.3933289	1.089304477
	11636	1435792_at	5.086711121	-0.54228009	-0.123363133	0.227489696	0.918045057	163.3933289	1.089271155
	9719	1427498_a_at	5.767674024	-0.76485724	-0.12323098	0.161116315	0.918129155	163.3933289	1.089171381
	6675	1423569_at	3.912876479	-0.750868221	-0.123160012	0.164023471	0.91817432	163.3933289	1.089117805
	8175	1425369_a_at	5.908954868	-0.72856539	-0.123130549	0.169004116	0.918193071	163.3933289	1.089095563
	6956	1423890_x_at	6.138135307	-0.558811738	-0.123117243	0.220319716	0.91820154	163.3933289	1.089085518
	8054	1425212_a_at	4.783278872	-0.66513036	-0.122985405	0.184904212	0.918285452	163.3933289	1.088985998
	6924	1423851_a_at	5.272144867	-0.554123506	-0.12287689	0.221750005	0.918354525	163.3933289	1.088904092
	14887	1450673_at	5.152466	-0.615195246	-0.122800792	0.199612713	0.918402967	163.3933289	1.088846657
	2208	1418091_at	6.347930514	-0.584917994	-0.122766698	0.209887026	0.918424671	163.3933289	1.088820925
	8309	1425558_at	7.363542423	-0.670385664	-0.122682086	0.183002251	0.918478537	163.3933289	1.088757069
	2539	1418453_a_at	6.011986936	-0.558269682	-0.122381173	0.219215152	0.91867013	163.3933289	1.088530003
	1353	1417160_s_at	6.886842363	-0.522249963	-0.121878638	0.23337223	0.918990187	163.3933289	1.088150901
	9131	1426620_at	4.786873435	-0.876509816	-0.121834128	0.13899916	0.91901854	163.3933289	1.08811733
	6654	1423547_at	5.584659766	-0.617214287	-0.121775839	0.197299125	0.919055672	163.3933289	1.088073367
	3932	1420363_at	6.45839112	-0.808245185	-0.121700628	0.150573898	0.919103586	163.3933289	1.088016645
	2022	1417884_at	5.171028713	-0.700821674	-0.121344715	0.17314635	0.919330357	163.3933289	1.087748264
	8283	1425519_a_at	6.943722578	-0.594204941	-0.120821519	0.203333077	0.919663814	163.3933289	1.087353862
	9333	1426914_at	5.582033796	-0.70455869	-0.120508756	0.171041472	0.919863211	163.3933289	1.087118159
	7161	1424127_at	5.400717028	-0.742335856	-0.120474541	0.162291151	0.919885026	163.3933289	1.087092377
	3795	1420012_at	7.622458739	-0.706087566	-0.120283887	0.170352649	0.920006598	163.3933289	1.086948727
	13942	1449403_at	6.02936298	-0.683807809	-0.12022002	0.175809662	0.920047327	163.3933289	1.086900609
	13479	1448873_at	6.995155188	-0.714929199	-0.120143301	0.16804923	0.920096254	163.3933289	1.086842812
	13720	1449153_at	5.486588626	-0.505153045	-0.119903423	0.237360586	0.920249252	163.3933289	1.086662117
	5449	1422141_s_at	4.942989963	-0.538519139	-0.11978599	0.222435901	0.920324162	163.3933289	1.086573668
	7364	1424367_a_at	5.783431354	-0.462929017	-0.119742583	0.258662946	0.920351852	163.3933289	1.086540976
	3470	1419485_at	6.468434998	-0.683379061	-0.119738586	0.175215474	0.920354402	163.3933289	1.086537966
	10232	1428571_at	5.11957162	-0.464630572	-0.119505703	0.257205854	0.92050298	163.3933289	1.086362589
	11766	1436392_s_at	5.431698413	-0.54581276	-0.119164455	0.218324788	0.920720737	163.3933289	1.086105656
	13572	1448977_at	5.338699	-0.551523196	-0.118971148	0.21571377	0.920844113	163.3933289	1.085960138
	13621	1449036_at	5.074430261	-0.640989628	-0.118282073	0.184530401	0.921284041	163.3933289	1.085441575
	13332	1448710_at	6.388730158	-0.788364075	-0.118251115	0.149995566	0.92130381	163.3933289	1.085418283
	14352	1450014_at	5.99143264	-0.574489109	-0.118183616	0.205719506	0.921346916	163.3933289	1.085367501
	12358	1438261_at	5.218375679	-0.650529514	-0.118114161	0.181566184	0.921391273	163.3933289	1.08531525
	13576	1448982_at	5.9610287	-0.418114973	-0.118073938	0.282395862	0.921416962	163.3933289	1.085284991
	17006	1455731_at	5.917528119	-0.939224405	-0.118055857	0.125695048	0.921428511	163.3933289	1.085271389
	17585	1460416_s_at	4.89496419	-0.538953546	-0.117705532	0.218396432	0.921652285	163.3933289	1.085007888
	2414	1418318_at	5.123367037	-0.640082829	-0.117639595	0.18378808	0.92169441	163.3933289	1.0849583
	5793	1422537_a_at	6.49470188	-0.755375874	-0.117506687	0.155560551	0.921779324	163.3933289	1.084858354
	9329	1426908_at	5.492520792	-0.764019332	-0.11728977	0.153516757	0.921917929	163.3933289	1.084695252
	11505	1435176_a_at	6.557013003	-0.73713214	-0.117114087	0.158878009	0.922030202	163.3933289	1.084563172
	3340	1419348_at	6.21053566	-0.42985821	-0.117003233	0.272190295	0.922101051	163.3933289	1.084479839
	9095	1426571_at	7.895708084	-0.640683853	-0.116993131	0.182606648	0.922107508	163.3933289	1.084472245
	16544	1453317_a_at	4.261675057	-0.649659765	-0.116635518	0.179533232	0.922336107	163.3933289	1.084203461
	2258	1418147_at	5.286648599	-0.537629801	-0.116545999	0.216777415	0.92239334	163.3933289	1.084136189
	1944	1417801_a_at	6.808923232	-0.667610644	-0.116434339	0.174404557	0.922464733	163.3933289	1.084052283
	14347	1450009_at	5.412088596	-0.360219243	-0.116256642	0.322738566	0.92257836	163.3933289	1.083918769
	3057	1419032_at	5.008996624	-0.5206668	-0.115945716	0.222686978	0.922777213	163.3933289	1.083685191
	14449	1450131_a_at	7.112150452	-0.613678857	-0.115891377	0.188846944	0.92281197	163.3933289	1.083644374
	6379	1423228_at	5.262568858	-0.628399991	-0.115758253	0.184211098	0.922897126	163.3933289	1.083544386
	8325	1425581_s_at	5.296021774	-0.770836358	-0.115744606	0.150154575	0.922905856	163.3933289	1.083534136
	13252	1448617_at	6.638954948	-0.656793368	-0.115569636	0.175960419	0.923017793	163.3933289	1.083402734
	2015	1417876_at	4.763167211	-0.676143365	-0.115546911	0.17089114	0.923032332	163.3933289	1.083385668
	1420	1417232_at	5.261685884	-0.529400788	-0.115102786	0.217420882	0.923316526	163.3933289	1.083052206
	4896	1421490_at	5.831551188	-0.56316053	-0.114935618	0.20409033	0.923423518	163.3933289	1.082926718
	13066	1448416_at	7.23386186	-0.558521646	-0.114926964	0.205769936	0.923429058	163.3933289	1.082920221
	8345	1425606_at	3.993217724	-0.443413836	-0.114809894	0.25892267	0.923503994	163.3933289	1.08283235
	15120	1450947_at	4.707443864	-0.652633946	-0.114680732	0.17571984	0.923586677	163.3933289	1.08273541
	1998	1417858_at	5.156315559	-0.782594418	-0.114679826	0.146538007	0.923587257	163.3933289	1.08273473
	17516	1460329_at	5.470288787	-0.612083866	-0.114498746	0.18706382	0.923703189	163.3933289	1.082598839
	3471	1419486_at	6.600264679	-0.656468926	-0.114348523	0.17418726	0.923799376	163.3933289	1.082486118
	9143	1426634_at	3.747216024	-0.608387459	-0.114034275	0.187436926	0.92400062	163.3933289	1.082250356
	14987	1450792_at	5.584581343	-0.657343108	-0.113996196	0.173419626	0.924025009	163.3933289	1.082221791
	7970	1425108_a_at	6.527168881	-0.68026582	-0.113571225	0.166951245	0.924297237	163.3933289	1.081903051
	3542	1419570_at	5.410145105	-0.500323252	-0.11352344	0.226900188	0.924327852	163.3933289	1.081867216
	16504	1453089_at	5.559277052	-0.423745287	-0.113278583	0.267327062	0.924484744	163.3933289	1.081683615
	2641	1418569_at	5.278884932	-0.647002614	-0.112276748	0.173533686	0.925126946	163.3933289	1.080932735
	16078	1452136_at	3.752674019	-0.609560366	-0.112145825	0.18397821	0.925210905	163.3933289	1.080834645
	6420	1423271_at	5.180983492	-0.477349712	-0.112007661	0.23464487	0.925299514	163.3933289	1.080731141
	12151	1437583_x_at	5.226370502	-0.592784962	-0.111850998	0.188687308	0.925399998	163.3933289	1.08061379
	11054	1433579_at	5.753932051	-0.503056066	-0.111769601	0.222181202	0.925452211	163.3933289	1.080552824
	4806	1421381_a_at	4.988709115	-0.44486147	-0.111375211	0.250359311	0.925705237	163.3933289	1.080257473
	5448	1422140_at	4.938861223	-0.510906891	-0.110956433	0.217175448	0.925973985	163.3933289	1.079943947
	11630	1435758_at	5.449563528	-0.596549347	-0.110876475	0.185863039	0.926025306	163.3933289	1.079884095
	193	1415921_a_at	4.695322365	-0.615118373	-0.110672451	0.179920575	0.926156273	163.3933289	1.07973139
	9877	1427745_x_at	5.94981113	-0.555127355	-0.110663301	0.199347592	0.926162147	163.3933289	1.079724542
	2531	1418445_at	6.348331994	-0.737767427	-0.110581503	0.14988667	0.92621466	163.3933289	1.079663326
	9361	1426958_at	5.457487195	-0.674649704	-0.110370516	0.163596775	0.926350124	163.3933289	1.079505442
	4283	1420764_at	3.361200001	-0.433186338	-0.110122301	0.254214621	0.926509516	163.3933289	1.079319729
	16586	1453614_a_at	4.879974953	-0.557529471	-0.110051192	0.197390807	0.926555184	163.3933289	1.079266532
	1770	1417611_at	6.138161808	-0.629783529	-0.109532631	0.17392108	0.926888284	163.3933289	1.078878671
	12521	1438851_x_at	5.615754377	-0.529178146	-0.109458462	0.20684615	0.926935936	163.3933289	1.078823208
	8279	1425514_at	7.319787667	-0.604051059	-0.109359141	0.181042876	0.926999753	163.3933289	1.07874894
	13709	1449141_at	5.362993279	-0.62617798	-0.109271124	0.174504897	0.927056309	163.3933289	1.078683128
	13940	1449401_at	5.191182908	-0.639647241	-0.109253442	0.170802647	0.927067672	163.3933289	1.078669908
	1883	1417738_at	7.266572406	-0.704621372	-0.108820498	0.15443826	0.927345921	163.3933289	1.078346254
	1683	1417520_at	5.041336323	-0.540254085	-0.108751472	0.2012969	0.927390291	163.3933289	1.078294662
	13371	1448754_at	7.973502576	-0.485837621	-0.108517349	0.223361355	0.927540801	163.3933289	1.078119689
	13930	1449388_at	4.277668781	-0.479020118	-0.108365547	0.226223374	0.927638404	163.3933289	1.078006253
	13255	1448620_at	6.311281414	-0.622908259	-0.108309377	0.173876932	0.927674521	163.3933289	1.077964283
	3450	1419465_at	6.05683767	-0.501151736	-0.10825941	0.216021222	0.927706651	163.3933289	1.077926949
	2060	1417928_at	5.856887885	-0.552948371	-0.10815226	0.195591967	0.927775555	163.3933289	1.077846893
	15175	1451013_at	5.596242279	-0.849040031	-0.10786697	0.1270458	0.927959039	163.3933289	1.077633772
	9440	1427076_at	6.445204711	-0.717349769	-0.107790699	0.150262401	0.928008099	163.3933289	1.077576802
	3526	1419551_s_at	5.85419827	-0.595153732	-0.107735255	0.181020885	0.928043764	163.3933289	1.077535391
	17687	1460715_x_at	5.922594495	-0.511332164	-0.107703843	0.210633812	0.92806397	163.3933289	1.07751193
	2532	1418446_at	6.47225854	-0.714269394	-0.10758074	0.150616478	0.928143164	163.3933289	1.077419992
	12570	1438968_x_at	8.826261616	-0.535081267	-0.10734936	0.200622536	0.928292032	163.3933289	1.077247209
	9261	1426807_at	5.052907035	-0.72393422	-0.10724744	0.148145284	0.928357614	163.3933289	1.077171109
	13592	1449005_at	4.39826816	-0.613318578	-0.107091251	0.174609501	0.928458125	163.3933289	1.077054498
	16525	1453196_a_at	6.687478556	-0.443941718	-0.107066196	0.241171737	0.92847425	163.3933289	1.077035793
	17686	1460714_at	5.895241712	-0.506367628	-0.106980053	0.211269535	0.92852969	163.3933289	1.076971486
	13119	1448475_at	5.824138884	-0.61120113	-0.106968907	0.175014249	0.928536864	163.3933289	1.076963165
	13046	1448393_at	7.169624422	-0.498913039	-0.106637326	0.213739305	0.928750298	163.3933289	1.076715671
	11087	1433678_at	6.164866012	-0.727146967	-0.106450053	0.146394138	0.928870865	163.3933289	1.076575914
	3451	1419466_at	6.107725153	-0.486769498	-0.106345882	0.218472773	0.928937937	163.3933289	1.076498181
	15089	1450913_at	5.361718472	-0.573939891	-0.106280889	0.185177735	0.928979787	163.3933289	1.076449686
	2296	1418191_at	6.59483613	-0.441033265	-0.106245983	0.240902426	0.929002263	163.3933289	1.076423642
	15431	1451320_at	7.051549019	-0.602326448	-0.106016971	0.176012479	0.929149744	163.3933289	1.076252785
	10435	1429562_at	5.053571351	-0.596550179	-0.105993985	0.177678238	0.929164548	163.3933289	1.076235637
	15774	1451737_at	7.210332407	-0.606382533	-0.105976616	0.174768582	0.929175735	163.3933289	1.07622268
	17448	1460236_at	5.858387143	-0.458182931	-0.105928582	0.231192773	0.929206672	163.3933289	1.076186849
	7944	1425078_x_at	5.225857697	-0.564735329	-0.10592318	0.187562518	0.929210151	163.3933289	1.076182819
	1902	1417757_at	5.378588241	-0.682768644	-0.105823979	0.154992441	0.929274047	163.3933289	1.076108822
	8887	1426298_at	7.296708013	-0.726279857	-0.105604662	0.145404916	0.929415325	163.3933289	1.075945246
	14983	1450788_at	3.120460628	-0.26870782	-0.105579831	0.392916853	0.929431321	163.3933289	1.075926727
	16582	1453596_at	6.060688384	-0.654553512	-0.105426737	0.161066644	0.929529955	163.3933289	1.07581256
	13477	1448871_at	6.745130809	-0.706158635	-0.105195733	0.148968981	0.929678803	163.3933289	1.075640314
	8583	1425918_at	6.402498202	-0.51822273	-0.105188356	0.202979047	0.929683557	163.3933289	1.075634815
	3280	1419282_at	4.123537674	-0.546594988	-0.105161044	0.19239299	0.929701157	163.3933289	1.075614451
	12520	1438850_at	5.559898388	-0.50615569	-0.105088865	0.207621622	0.929747671	163.3933289	1.075560639
	12150	1437582_at	5.090540148	-0.546537908	-0.104859484	0.191861319	0.929895508	163.3933289	1.075389644
	6676	1423570_at	7.061036977	-0.756097587	-0.10479814	0.138603987	0.929935049	163.3933289	1.075343919
	17253	1456481_at	5.65046863	-0.682641703	-0.104562104	0.153172746	0.930087205	163.3933289	1.075167999
	7880	1425002_at	4.634312508	-0.538176456	-0.104508029	0.194189151	0.930122068	163.3933289	1.075127701
	11410	1434790_a_at	5.633206906	-0.692634858	-0.104423742	0.150763047	0.930176411	163.3933289	1.075064889
	14049	1449526_a_at	5.963185436	-0.479418102	-0.104126121	0.217192719	0.930368321	163.3933289	1.074843132
	2308	1418204_s_at	4.807370906	-0.655022562	-0.104064719	0.158871961	0.930407919	163.3933289	1.074797387
	12306	1438115_a_at	8.005092043	-0.847445107	-0.10402945	0.122756564	0.930430665	163.3933289	1.074771112
	7480	1424509_at	3.965879532	-0.511074751	-0.103945369	0.203385843	0.930484892	163.3933289	1.074708476
	11368	1434624_x_at	5.390012164	-0.632564087	-0.103866922	0.164199841	0.930535489	163.3933289	1.07465004
	3082	1419064_a_at	5.154463121	-0.526807852	-0.103585258	0.196628159	0.930717179	163.3933289	1.074440251
	6709	1423611_at	5.764582272	-0.503515792	-0.103448878	0.205453095	0.930805165	163.3933289	1.074338688
	9704	1427477_at	4.459079909	-0.610448376	-0.103404931	0.16939177	0.93083352	163.3933289	1.074305962
	1520	1417343_at	5.497758157	-0.582642867	-0.103310007	0.177312747	0.930894767	163.3933289	1.074235279
	15806	1451780_at	7.833895673	-0.574030273	-0.103143733	0.179683438	0.931002061	163.3933289	1.074111478
	12307	1438116_x_at	7.987883157	-0.838582358	-0.102783947	0.122568697	0.931234268	163.3933289	1.073843644
	7931	1425065_at	6.319454859	-0.4815896	-0.102720875	0.21329546	0.93127498	163.3933289	1.073796699
	1747	1417588_at	6.752958402	-0.508715523	-0.102615802	0.201715493	0.931342809	163.3933289	1.073718496
	11606	1435660_at	5.239381	-0.579595255	-0.102547253	0.176929076	0.931387062	163.3933289	1.07366748
	2032	1417895_a_at	6.092546137	-0.579121092	-0.102119585	0.176335462	0.9316632	163.3933289	1.073349253
	261	1415999_at	6.813032019	-0.421485321	-0.101917267	0.241805021	0.931793863	163.3933289	1.073198741
	2299	1418194_at	6.671277383	-0.766798069	-0.101762813	0.132711358	0.931893625	163.3933289	1.073083851
	3740	1419872_at	7.42103774	-0.637209365	-0.101647646	0.159520013	0.931968019	163.3933289	1.072998193
	16482	1452954_at	6.830760444	-0.716751854	-0.101646277	0.141815158	0.931968903	163.3933289	1.072997175
	3081	1419063_at	5.144189231	-0.508042728	-0.101635421	0.2000529	0.931975916	163.3933289	1.072989101
	7509	1424544_at	6.773293347	-0.665758494	-0.101610673	0.152623922	0.931991904	163.3933289	1.072970694
	2300	1418195_at	6.75463459	-0.755223627	-0.10140676	0.134273818	0.932123642	163.3933289	1.072819049
	16720	1454240_at	4.726892319	-0.523412991	-0.101023002	0.193008206	0.93237162	163.3933289	1.072533717
	2317	1418213_at	6.886809599	-0.396544561	-0.1009055	0.254461946	0.932447562	163.3933289	1.072446367
	2457	1418365_at	6.893214597	-0.651895311	-0.100892119	0.154767365	0.93245621	163.3933289	1.07243642
	6425	1423276_at	4.676187976	-0.595996201	-0.100881154	0.16926476	0.932463298	163.3933289	1.072428269
	13830	1449279_at	6.661644172	-0.407580672	-0.100835191	0.247399345	0.932493005	163.3933289	1.072394103
	6993	1423933_a_at	7.258937526	-0.456726066	-0.100762788	0.220619744	0.932539805	163.3933289	1.072340285
	14212	1449848_at	5.908673444	-0.513607261	-0.100415402	0.195510091	0.932764377	163.3933289	1.072082108
	136	1415856_at	6.635776113	-0.423388619	-0.100223617	0.236717787	0.932888383	163.3933289	1.0719396
	9402	1427013_at	5.599124521	-0.617817218	-0.100060235	0.161957667	0.932994037	163.3933289	1.071818212
	13286	1448656_at	6.869521863	-0.763389692	-0.099713234	0.130619046	0.93321847	163.3933289	1.071560446
	12589	1439018_at	6.507733441	-0.650557126	-0.099667127	0.153202729	0.933248295	163.3933289	1.071526201
	3525	1419550_a_at	5.801416776	-0.546207666	-0.099652377	0.182444121	0.933257836	163.3933289	1.071515246
	10262	1428669_at	7.052155723	-0.68281104	-0.099552399	0.145797875	0.933322513	163.3933289	1.071440992
	7444	1424463_at	5.273684578	-0.637182919	-0.09953983	0.156218611	0.933330644	163.3933289	1.071431659
	7290	1424278_a_at	5.946923272	-0.686377986	-0.099397636	0.14481472	0.933422639	163.3933289	1.071326062
	14979	1450783_at	7.032272715	-0.384697166	-0.099308356	0.258146835	0.933480405	163.3933289	1.071259766
	16570	1453528_at	5.231026102	-0.643007821	-0.099228872	0.154319853	0.933531836	163.3933289	1.071200747
	2434	1418341_at	5.305528951	-0.644922395	-0.099204892	0.153824542	0.933547353	163.3933289	1.071182942
	12875	1448205_at	4.941301762	-0.657215651	-0.098879374	0.150451947	0.933758014	163.3933289	1.070941277
	1423	1417235_at	6.189037454	-0.520843186	-0.098657454	0.189418728	0.933901659	163.3933289	1.070776553
	9460	1427102_at	4.422659101	-0.473232364	-0.098538788	0.208224955	0.933978479	163.3933289	1.070688482
	7868	1424986_s_at	5.459896725	-0.779427003	-0.098516639	0.126396236	0.933992817	163.3933289	1.070672045
	9330	1426911_at	6.212285031	-0.500902197	-0.098473404	0.196592078	0.934020809	163.3933289	1.070639959
	7692	1424761_at	5.09281956	-0.609248055	-0.098414206	0.161533887	0.934059134	163.3933289	1.070596029
	5846	1422597_at	6.9058139	-0.610518753	-0.098342397	0.16108006	0.934105628	163.3933289	1.070542742
	14533	1450240_a_at	5.952360882	-0.644955345	-0.098110308	0.152119536	0.934255911	163.3933289	1.070370536
	336	1416076_at	4.848382859	-0.65667595	-0.097936545	0.149139839	0.934368443	163.3933289	1.070241624
	3631	1419669_at	5.399890825	-0.453534841	-0.097878716	0.215813003	0.934405897	163.3933289	1.070198725
	10670	1431232_a_at	4.709744685	-0.793286809	-0.097672923	0.12312435	0.934539195	163.3933289	1.070046078
	7521	1424556_at	6.139392696	-0.597821323	-0.097478108	0.163055589	0.934665399	163.3933289	1.069901594
	15628	1451558_at	5.474918611	-0.780024846	-0.097376178	0.124837277	0.934731438	163.3933289	1.069826005
	5890	1422646_at	4.407218933	-0.823065694	-0.097300224	0.118216838	0.93478065	163.3933289	1.069769683
	2176	1418057_at	5.630532998	-0.712536327	-0.097126607	0.136311095	0.934893151	163.3933289	1.069640952
	3951	1420385_at	5.714429094	-0.505624753	-0.096805509	0.191457218	0.935101251	163.3933289	1.069402911
	13632	1449048_s_at	5.432983461	-0.627671044	-0.096755632	0.154150224	0.93513358	163.3933289	1.06936594
	9510	1427178_at	6.560565376	-0.564185885	-0.096506142	0.171053804	0.93529531	163.3933289	1.069181027
	4203	1420673_a_at	5.560557152	-0.441424703	-0.096436158	0.218465702	0.935340682	163.3933289	1.069129163
	11093	1433689_s_at	6.074226293	-0.565725255	-0.096395628	0.170393009	0.935366958	163.3933289	1.069099129
	3594	1419627_s_at	4.130960318	-0.505402796	-0.096369124	0.19067786	0.935384143	163.3933289	1.069079488
	5203	1421852_at	6.470083872	-0.634874274	-0.096360785	0.151779319	0.935389549	163.3933289	1.069073308
	2194	1418076_at	7.414847232	-0.547432739	-0.096161337	0.175658724	0.935518873	163.3933289	1.068925522
	6244	1423062_at	7.0939337	-0.63481511	-0.095767085	0.150858231	0.935774561	163.3933289	1.068633452
	2955	1418925_at	6.382367326	-0.395344553	-0.095559701	0.241712452	0.935909086	163.3933289	1.06847985
	3702	1419755_at	3.160629354	-0.419492678	-0.095351138	0.227301079	0.936044395	163.3933289	1.068325397
	15915	1451935_a_at	8.831419557	-0.482738428	-0.095264278	0.197341402	0.936100753	163.3933289	1.068261078
	7109	1424072_at	4.861314826	-0.589185525	-0.095067374	0.161353886	0.936228524	163.3933289	1.068115288
	17256	1456493_at	5.109055278	-0.549734264	-0.094752774	0.172361049	0.936432704	163.3933289	1.067882396
	13958	1449424_at	5.899290412	-0.629887491	-0.094558453	0.150119592	0.936558844	163.3933289	1.067738569
	137	1415857_at	6.74225302	-0.396924595	-0.094404812	0.23784067	0.936658589	163.3933289	1.067624865
	5593	1422303_a_at	5.839228761	-0.608585571	-0.094385627	0.15509015	0.936671044	163.3933289	1.067610669
	2401	1418304_at	3.835939304	-0.374599796	-0.094253266	0.251610564	0.936756984	163.3933289	1.067512724
	3741	1419873_s_at	7.232465868	-0.588838758	-0.094155523	0.159900349	0.936820452	163.3933289	1.067440402
	2535	1418449_at	6.305492343	-0.511707608	-0.094117435	0.183928153	0.936845185	163.3933289	1.067412222
	1424	1417236_at	6.132669215	-0.496930281	-0.093865618	0.188890919	0.937008722	163.3933289	1.067225925
	15148	1450982_at	7.869204028	-0.769604101	-0.093836233	0.121927928	0.937027807	163.3933289	1.067204188
	1759	1417600_at	5.552315267	-0.494375697	-0.093724828	0.189582192	0.937100167	163.3933289	1.067121782
	6536	1423411_at	5.391755961	-0.542851444	-0.093702747	0.172612136	0.93711451	163.3933289	1.067105449
	9078	1426550_at	5.350508419	-0.463314117	-0.093607912	0.202039843	0.937176113	163.3933289	1.067035305
	1565	1417392_a_at	6.466849147	-0.778288054	-0.09345952	0.120083457	0.937272513	163.3933289	1.066925559
	13261	1448627_s_at	6.658617693	-0.588483113	-0.093448048	0.158794782	0.937279967	163.3933289	1.066917074
	8082	1425245_a_at	5.280202157	-0.701098794	-0.092913986	0.132526238	0.937626997	163.3933289	1.066522192
	3274	1419276_at	3.9930872	-0.584541428	-0.092911587	0.158947822	0.937628556	163.3933289	1.066520419
	16749	1454633_at	6.395216594	-0.47026467	-0.092831342	0.19740233	0.93768071	163.3933289	1.066461099
	16916	1455288_at	6.253007994	-0.727426622	-0.092641378	0.127354946	0.937804185	163.3933289	1.066320685
	9079	1426551_at	5.036526454	-0.468790746	-0.092500042	0.19731627	0.937896063	163.3933289	1.066216225
	15467	1451363_a_at	6.772863858	-0.595772267	-0.092152651	0.154677645	0.938121929	163.3933289	1.065959519
	4467	1420981_a_at	8.067083865	-0.488181706	-0.091773331	0.187990108	0.938368616	163.3933289	1.065679289
	13435	1448825_at	6.163856542	-0.677676192	-0.091705289	0.135323168	0.938412874	163.3933289	1.065629029
	6176	1422978_at	4.758210438	-0.583864968	-0.091604295	0.156892947	0.938478569	163.3933289	1.065554434
	3817	1420054_s_at	5.213950466	-0.781511343	-0.091504155	0.117086151	0.938543712	163.3933289	1.065480475
	15266	1451117_a_at	6.143348849	-0.616801703	-0.091158614	0.147792416	0.938768531	163.3933289	1.065225311
	10436	1429563_x_at	5.28159399	-0.520103861	-0.090818024	0.17461517	0.93899018	163.3933289	1.064973863
	8611	1425951_a_at	3.959513718	-0.473945214	-0.090710674	0.191394852	0.939060053	163.3933289	1.064894622
	11031	1433515_s_at	6.285860309	-0.464530727	-0.090641277	0.195124396	0.939105225	163.3933289	1.0648434
	1442	1417256_at	4.101101011	-0.279429953	-0.090527366	0.323971588	0.939179377	163.3933289	1.064759326
	1204	1416996_at	5.594305733	-0.642563767	-0.09051495	0.140865319	0.939187459	163.3933289	1.064750163
	10740	1431591_s_at	6.125572804	-0.429350208	-0.09042933	0.210619043	0.939243199	163.3933289	1.064686974
	8000	1425144_at	4.126735295	-0.463947039	-0.090295268	0.194624085	0.939330482	163.3933289	1.064588043
	9334	1426915_at	6.824077956	-0.665581802	-0.090263826	0.135616428	0.939350954	163.3933289	1.064564842
	13988	1449455_at	4.82429178	-0.636351016	-0.090257629	0.14183623	0.939354989	163.3933289	1.064560269
	16613	1453768_a_at	6.983810969	-0.696053574	-0.090171966	0.12954745	0.939410767	163.3933289	1.06449706
	11035	1433531_at	7.028997089	-0.429234835	-0.089977157	0.209622216	0.939537625	163.3933289	1.06435333
	12567	1438963_s_at	6.222668975	-0.571717808	-0.089938938	0.157313515	0.939562515	163.3933289	1.064325134
	2193	1418075_at	5.738934563	-0.541619827	-0.08984087	0.165874411	0.939626385	163.3933289	1.064252788
	16475	1452919_a_at	7.134943208	-0.57596128	-0.089815822	0.155940729	0.939642699	163.3933289	1.064234311
	11030	1433514_at	6.701406609	-0.445470814	-0.089797452	0.201578756	0.939654663	163.3933289	1.06422076
	12201	1437716_x_at	5.647752404	-0.650074799	-0.089731129	0.138032007	0.939697862	163.3933289	1.064171837
	9306	1426869_at	4.352691673	-0.582594448	-0.089604836	0.153803107	0.939780126	163.3933289	1.064078684
	9347	1426934_at	7.24620084	-0.470510714	-0.089587967	0.190405795	0.939791115	163.3933289	1.064066242
	3140	1419124_at	4.861730957	-0.603044843	-0.089542846	0.148484556	0.939820508	163.3933289	1.064032963
	6696	1423593_a_at	7.148405581	-0.56222544	-0.089475291	0.159144864	0.939864516	163.3933289	1.063983141
	5597	1422308_a_at	4.081062246	-0.346857499	-0.089466361	0.257934055	0.939870334	163.3933289	1.063976555
	3577	1419608_a_at	6.191512845	-0.388848007	-0.089386415	0.229874947	0.939922418	163.3933289	1.063917597
	7565	1424612_at	6.27721219	-0.52564034	-0.089250797	0.16979442	0.940010778	163.3933289	1.06381759
	2416	1418320_at	5.210138363	-0.560735604	-0.088879664	0.158505477	0.940252626	163.3933289	1.063543958
	12568	1438964_x_at	6.294594523	-0.557555835	-0.088742678	0.159163752	0.940341909	163.3933289	1.063442978
	2876	1418835_at	8.444239711	-0.476731411	-0.088651776	0.185957488	0.94040116	163.3933289	1.063375974
	16431	1452732_at	3.543364847	-0.34665808	-0.088381564	0.254953134	0.940577311	163.3933289	1.063176826
	12249	1437889_x_at	6.508742344	-0.527294087	-0.088362918	0.167578057	0.940589467	163.3933289	1.063163086
	14660	1450398_at	6.207122711	-0.588773211	-0.088342536	0.1500451	0.940602756	163.3933289	1.063148065
	3200	1419193_a_at	5.299924408	-0.715272121	-0.088150439	0.123240424	0.940728006	163.3933289	1.063006515
	7540	1424581_at	4.799752354	-0.423404037	-0.088083406	0.208036293	0.940771717	163.3933289	1.062957125
	490	1416239_at	5.916727887	-0.558499911	-0.088052638	0.157659179	0.940791782	163.3933289	1.062934455
	2556	1418471_at	6.419704207	-0.525578738	-0.087982923	0.167401984	0.940837244	163.3933289	1.062883093
	17307	1456635_at	5.241029238	-0.511105426	-0.087975869	0.172128614	0.940841844	163.3933289	1.062877896
	11683	1435965_at	6.426719035	-0.552261131	-0.087950248	0.159254821	0.940858553	163.3933289	1.06285902
	13803	1449248_at	5.010152224	-0.680326194	-0.087929397	0.129245938	0.940872151	163.3933289	1.06284366
	9555	1427247_at	4.696989185	-0.452384912	-0.087916354	0.194339713	0.940880657	163.3933289	1.06283405
	13552	1448956_at	8.605836653	-0.640661964	-0.087898444	0.137199411	0.940892338	163.3933289	1.062820856
	8450	1425749_at	5.261973491	-0.564718564	-0.08779099	0.15545972	0.94096242	163.3933289	1.062741699
	9879	1427749_at	6.396417645	-0.436989101	-0.087723838	0.200746055	0.941006218	163.3933289	1.062692233
	13361	1448743_at	3.90994317	-0.581799672	-0.087656947	0.150665171	0.941049849	163.3933289	1.062642963
	12761	1448040_at	5.961066529	-0.544793036	-0.087468638	0.160553885	0.941172689	163.3933289	1.062504269
	16647	1453939_x_at	5.872671393	-0.429631742	-0.087299877	0.20319699	0.941282791	163.3933289	1.062379988
	2680	1418608_at	3.196893623	-0.345143234	-0.087217437	0.252699251	0.94133658	163.3933289	1.062319283
	7736	1424822_at	5.19110197	-0.638248494	-0.087106442	0.136477317	0.941409005	163.3933289	1.062237556
	391	1416134_at	5.379243203	-0.648422427	-0.086973889	0.134131525	0.941495504	163.3933289	1.062139963
	6597	1423478_at	5.479536107	-0.635855872	-0.08694324	0.136734194	0.941515506	163.3933289	1.062117399
	7074	1424030_at	5.608330913	-0.415664368	-0.08679959	0.208821338	0.941609258	163.3933289	1.062011648
	17335	1456739_x_at	5.80902748	-0.397791727	-0.08671705	0.217996114	0.941663131	163.3933289	1.06195089
	558	1416309_at	5.816818658	-0.606092892	-0.086663547	0.142987235	0.941698054	163.3933289	1.061911507
	5406	1422095_a_at	4.750292559	-0.610417893	-0.086562113	0.141807954	0.941764266	163.3933289	1.061836848
	5210	1421861_at	6.716051643	-0.733763968	-0.086554185	0.117959165	0.941769441	163.3933289	1.061831014
	12029	1437226_x_at	6.678362735	-0.660495168	-0.086373692	0.130771119	0.941887271	163.3933289	1.061698178
	1480	1417300_at	5.767335671	-0.535238274	-0.086349367	0.161328835	0.941903152	163.3933289	1.061680278
	12240	1437849_x_at	5.712330368	-0.427595557	-0.086206333	0.201607178	0.94199654	163.3933289	1.061575024
	3144	1419128_at	4.846863559	-0.568028537	-0.086051573	0.151491636	0.942097596	163.3933289	1.061461153
	12772	1448061_at	5.642641241	-0.532146827	-0.086037968	0.161680882	0.94210648	163.3933289	1.061451143
	17020	1455797_x_at	5.0269745	-0.589747372	-0.086025669	0.145868678	0.942114511	163.3933289	1.061442095
	3656	1419700_a_at	7.169793255	-0.293545619	-0.085942878	0.292775201	0.942168578	163.3933289	1.061381184
	15843	1451828_a_at	6.858981215	-0.408821196	-0.08592092	0.210167479	0.942182917	163.3933289	1.06136503
	1721	1417561_at	6.710465859	-0.336591938	-0.085901162	0.255208614	0.942195821	163.3933289	1.061350494
	8179	1425374_at	4.308900709	-0.525659141	-0.085853007	0.163324482	0.94222727	163.3933289	1.061315069
	17356	1459546_s_at	3.994105335	-0.548293105	-0.085840275	0.1565591	0.942235586	163.3933289	1.061305702
	4068	1420521_at	5.745561941	-0.407489686	-0.085712595	0.21034298	0.942318978	163.3933289	1.06121178
	11263	1434273_at	5.412872321	-0.448108196	-0.085640232	0.191115076	0.942366245	163.3933289	1.061158552
	12268	1437968_at	5.256353152	-0.568907722	-0.085620363	0.150499561	0.942379223	163.3933289	1.061143938
	6975	1423914_at	7.381413948	-0.56421862	-0.085569684	0.151660511	0.942412327	163.3933289	1.061106663
	7445	1424464_s_at	4.847130504	-0.564543653	-0.085410435	0.151291108	0.94251636	163.3933289	1.060989541
	3141	1419125_at	5.737623047	-0.715868831	-0.08508775	0.118859414	0.942727194	163.3933289	1.060752258
	15380	1451255_at	6.691231293	-0.525968749	-0.085078548	0.161755899	0.942733207	163.3933289	1.060745492
	4899	1421493_a_at	4.123937361	-0.671054763	-0.08506195	0.126758583	0.942744053	163.3933289	1.060733289
	10297	1428788_at	6.939242313	-0.562483214	-0.085031809	0.151172171	0.94276375	163.3933289	1.060711128
	5601	1422313_a_at	6.257490415	-0.429314179	-0.085005459	0.198002915	0.942780969	163.3933289	1.060691755
	14405	1450082_s_at	4.436789548	-0.504660988	-0.084969456	0.168369377	0.942804496	163.3933289	1.060665286
	13739	1449175_at	4.116754287	-0.577545182	-0.08496346	0.147111365	0.942808415	163.3933289	1.060660877
	177	1415905_at	3.62148223	-0.489447966	-0.084960038	0.173583392	0.942810651	163.3933289	1.060658361
	9715	1427492_at	5.55585061	-0.395007281	-0.084932673	0.215015463	0.942828534	163.3933289	1.060638243
	7737	1424823_s_at	5.085596738	-0.620869901	-0.084823934	0.136621108	0.9428996	163.3933289	1.060558303
	4487	1421007_at	5.008764333	-0.457034067	-0.084709241	0.185345573	0.942974563	163.3933289	1.060473993
	16993	1455683_a_at	5.34508286	-0.591424482	-0.084632402	0.143099253	0.943024788	163.3933289	1.060417513
	16066	1452123_s_at	5.958254836	-0.513001085	-0.084498279	0.164713645	0.943112462	163.3933289	1.060318934
	17702	1460731_at	5.348475405	-0.724871802	-0.084410227	0.116448491	0.943170024	163.3933289	1.060254222
	2433	1418340_at	5.030530502	-0.533397545	-0.084404313	0.158239035	0.943173891	163.3933289	1.060249875
	12325	1438169_a_at	6.039170775	-0.506284151	-0.084364551	0.166634785	0.943199886	163.3933289	1.060220654
	12979	1448323_a_at	6.547204939	-0.500329435	-0.08421514	0.16831938	0.943297572	163.3933289	1.060110859
	10292	1428781_at	4.430843025	-0.324961454	-0.084184544	0.259060092	0.943317577	163.3933289	1.060088377
	3597	1419630_a_at	5.814400653	-0.728591178	-0.084164929	0.11551736	0.943330403	163.3933289	1.060073964
	205	1415935_at	3.695846786	-0.4320307	-0.0841161	0.194699358	0.943362331	163.3933289	1.060038086
	2361	1418260_at	5.61828433	-0.368506627	-0.084105866	0.228234338	0.943369023	163.3933289	1.060030567
	11105	1433725_at	6.023722207	-0.547224949	-0.084089995	0.15366623	0.943379401	163.3933289	1.060018905
	522	1416271_at	8.095475127	-0.407358417	-0.084071477	0.206382079	0.94339151	163.3933289	1.060005299
	1748	1417589_at	6.236184087	-0.41204757	-0.083935226	0.203702756	0.94348061	163.3933289	1.059905195
	15275	1451128_s_at	5.32378454	-0.619810564	-0.083911481	0.135382464	0.943496139	163.3933289	1.05988775
	9217	1426743_at	7.367096297	-0.673112453	-0.083899042	0.124643425	0.943504274	163.3933289	1.059878611
	9732	1427516_a_at	4.419074772	-0.56171785	-0.083842407	0.149260714	0.943541313	163.3933289	1.059837006
	8006	1425151_a_at	6.086168427	-0.534156243	-0.083771372	0.156829343	0.943587772	163.3933289	1.059784823
	3743	1419884_at	6.126050958	-0.435211897	-0.083740208	0.192412498	0.943608155	163.3933289	1.059761931
	7738	1424824_at	5.145869465	-0.564395474	-0.083630117	0.148176448	0.943680164	163.3933289	1.059681064
	16951	1455477_s_at	5.781323596	-0.521943902	-0.083616099	0.160201313	0.943689333	163.3933289	1.059670767
	2541	1418455_at	6.535661185	-0.635968134	-0.083586769	0.131432323	0.943708519	163.3933289	1.059649225
	4486	1421006_at	5.055937948	-0.460986443	-0.083583454	0.181314342	0.943710687	163.3933289	1.05964679
	6920	1423847_at	6.336609672	-0.618479264	-0.083475976	0.134969725	0.943780994	163.3933289	1.059567851
	10703	1431362_a_at	3.470663522	-0.427051826	-0.083446787	0.195402014	0.943800089	163.3933289	1.059546414
	697	1416457_at	6.266049101	-0.609191609	-0.083345218	0.136812813	0.943866537	163.3933289	1.059471822
	16597	1453677_a_at	4.608412358	-0.463721804	-0.083262151	0.179551942	0.943920885	163.3933289	1.059410822
	870	1416638_at	4.488642429	-0.657076331	-0.083190035	0.126606348	0.94396807	163.3933289	1.059357866
	1273	1417074_at	4.729939826	-0.325140463	-0.083130465	0.255675544	0.944007048	163.3933289	1.059314125
	8977	1426414_a_at	6.88164405	-0.355104526	-0.083101744	0.234020514	0.944025841	163.3933289	1.059293037
	3910	1420338_at	5.774017293	-0.525424869	-0.083089978	0.158138648	0.94403354	163.3933289	1.059284398
	12865	1448194_a_at	6.129669674	-0.309033288	-0.083043595	0.268720548	0.944063891	163.3933289	1.059250342
	12270	1437974_a_at	6.038002361	-0.569939862	-0.083007634	0.145642795	0.944087423	163.3933289	1.05922394
	269	1416008_at	4.90634933	-0.387296714	-0.08292696	0.214117386	0.944140217	163.3933289	1.05916471
	16885	1455138_x_at	7.602582006	-0.680893297	-0.082649262	0.121383575	0.944321968	163.3933289	1.058960856
	1917	1417773_at	7.051847513	-0.683816632	-0.082609809	0.120806961	0.944347793	163.3933289	1.058931898
	4480	1420998_at	4.412222668	-0.501196645	-0.082554714	0.164715217	0.944383857	163.3933289	1.058891459
	7537	1424578_at	6.468383104	-0.733952067	-0.082474692	0.112370678	0.944436241	163.3933289	1.058832726
	15651	1451586_at	8.827629751	-0.7127224	-0.082428388	0.115652866	0.944466553	163.3933289	1.058798744
	13209	1448573_a_at	4.651403071	-0.321884179	-0.082387244	0.25595307	0.944493489	163.3933289	1.058768548
	554	1416305_at	6.620269161	-0.648140387	-0.082384003	0.127108269	0.944495611	163.3933289	1.05876617
	11838	1436724_a_at	5.136598403	-0.547783479	-0.082352731	0.150338106	0.944516084	163.3933289	1.05874322
	3570	1419599_s_at	3.295467619	-0.42812088	-0.082264754	0.1921531	0.944573683	163.3933289	1.058678659
	1918	1417774_at	6.953043993	-0.689584805	-0.082235348	0.119253423	0.944592936	163.3933289	1.058657081
	10728	1431434_at	5.276491898	-0.464614343	-0.082216464	0.176956363	0.9446053	163.3933289	1.058643224
	6537	1423412_at	4.855445089	-0.482315902	-0.082065055	0.170147935	0.944704441	163.3933289	1.058532126
	68	1415780_a_at	5.740721877	-0.385271283	-0.082011982	0.212868141	0.944739195	163.3933289	1.058493186
	10000	1427974_s_at	5.053359324	-0.613089248	-0.081946951	0.133662352	0.944781781	163.3933289	1.058445474
	9628	1427358_a_at	6.722608236	-0.614593206	-0.081905983	0.133268611	0.94480861	163.3933289	1.058415418
	10949	1432474_a_at	6.218255776	-0.596252919	-0.081905044	0.137366278	0.944809225	163.3933289	1.05841473
	7986	1425128_at	4.986502957	-0.64074916	-0.081887027	0.127798883	0.944821024	163.3933289	1.058401511
	7664	1424730_a_at	5.461166051	-0.416998811	-0.08183003	0.196235642	0.944858352	163.3933289	1.058359697
	17407	1460190_at	5.710152981	-0.488115419	-0.081803969	0.167591447	0.94487542	163.3933289	1.05834058
	1986	1417843_s_at	6.481776204	-0.574537438	-0.081795945	0.142368347	0.944880676	163.3933289	1.058334693
	9508	1427176_s_at	5.915696527	-0.58473947	-0.081711574	0.139740137	0.944935935	163.3933289	1.058272802
	9084	1426560_a_at	4.417398055	-0.496903164	-0.081658419	0.164334672	0.944970752	163.3933289	1.058233811
	15026	1450839_at	5.495313279	-0.468273734	-0.081433361	0.173901193	0.945118177	163.3933289	1.058068742
	4404	1420901_a_at	5.897030456	-0.568843588	-0.081257906	0.142847537	0.945233126	163.3933289	1.057940071
	5209	1421860_at	6.562956692	-0.714389721	-0.081209738	0.113677081	0.945264685	163.3933289	1.05790475
	15429	1451318_a_at	5.788533949	-0.577736718	-0.081144101	0.140451694	0.945307692	163.3933289	1.05785662
	1845	1417689_a_at	5.751411924	-0.502098627	-0.081075882	0.161474016	0.945352392	163.3933289	1.0578066
	17551	1460372_at	5.722629664	-0.397650547	-0.0809734	0.203629545	0.945419548	163.3933289	1.057731461
	3479	1419494_a_at	7.326051318	-0.737781482	-0.080723978	0.109414481	0.945583012	163.3933289	1.05754861
	3661	1419706_a_at	7.908342545	-0.354865131	-0.080717144	0.227458651	0.945587491	163.3933289	1.0575436
	2447	1418355_at	6.586070029	-0.500654839	-0.080696577	0.161182058	0.945600971	163.3933289	1.057528525
	7731	1424814_a_at	6.163796052	-0.407576663	-0.080669815	0.197925501	0.945618512	163.3933289	1.057508907
	2942	1418911_s_at	6.876458629	-0.386761218	-0.080519908	0.208190232	0.945716775	163.3933289	1.057399029
	1677	1417514_at	3.836997941	-0.543926521	-0.08051021	0.148016702	0.945723132	163.3933289	1.057391922
	16058	1452114_s_at	6.535250571	-0.363872953	-0.080462768	0.22112874	0.945754232	163.3933289	1.057357151
	9351	1426942_at	6.163120032	-0.568901649	-0.080440605	0.141396329	0.945768761	163.3933289	1.057340907
	3638	1419676_at	5.458344775	-0.50986692	-0.080430615	0.15774825	0.94577531	163.3933289	1.057333586
	6545	1423420_at	4.356244527	-0.379638711	-0.080374376	0.211712805	0.945812179	163.3933289	1.05729237
	9200	1426712_at	4.137449239	-0.298231016	-0.080356102	0.269442471	0.945824159	163.3933289	1.057278978
	4624	1421156_a_at	6.143834418	-0.428470597	-0.080333286	0.187488445	0.945839117	163.3933289	1.057262257
	7157	1424123_at	5.402028818	-0.353732515	-0.080189861	0.226696325	0.945933152	163.3933289	1.057157155
	8085	1425249_a_at	4.498733398	-0.642996358	-0.080158943	0.124664692	0.945953424	163.3933289	1.0571345
	194	1415922_s_at	6.692023258	-0.648592043	-0.080047175	0.123416832	0.946026712	163.3933289	1.057052605
	8084	1425248_a_at	4.465763638	-0.616769582	-0.080025311	0.129749121	0.946041049	163.3933289	1.057036585
	6892	1423813_at	5.300327881	-0.582434611	-0.079954219	0.137275872	0.946087668	163.3933289	1.056984499
	11658	1435857_s_at	5.439901153	-0.589012305	-0.079930131	0.135701971	0.946103465	163.3933289	1.056966851
	3342	1419350_at	5.81898032	-0.708350834	-0.079913757	0.112816635	0.946114203	163.3933289	1.056954855
	15341	1451211_a_at	5.062834576	-0.532628789	-0.07989137	0.149994465	0.946128884	163.3933289	1.056938454
	14286	1449936_at	5.50920701	-0.592358605	-0.079797578	0.134711604	0.946190396	163.3933289	1.056869743
	3478	1419493_a_at	7.438657733	-0.735612474	-0.079758849	0.108425091	0.946215796	163.3933289	1.056841372
	13984	1449451_at	5.767261852	-0.320897495	-0.079643634	0.248190264	0.946291365	163.3933289	1.056756975
	3075	1419057_at	4.752949005	-0.388685919	-0.079642941	0.204903077	0.94629182	163.3933289	1.056756467
	8916	1426331_a_at	5.771429376	-0.490680887	-0.079591869	0.162206989	0.946325319	163.3933289	1.056719058
	11799	1436565_at	4.46008955	-0.323914884	-0.079581609	0.245686794	0.946332049	163.3933289	1.056711543
	7278	1424265_at	3.948925836	-0.412486932	-0.079566186	0.192893835	0.946342166	163.3933289	1.056700246
	3171	1419156_at	7.714807676	-0.645827309	-0.079442409	0.123008748	0.946423362	163.3933289	1.05660959
	4164	1420627_a_at	5.409218201	-0.236162862	-0.079412328	0.336260865	0.946443095	163.3933289	1.056587559
	3467	1419482_at	5.161825139	-0.545179636	-0.079376856	0.145597617	0.946466366	163.3933289	1.056561581
	12727	1444508_s_at	6.383973172	-0.69945103	-0.079365795	0.113468694	0.946473623	163.3933289	1.05655348
	11973	1437046_x_at	6.220737798	-0.483353158	-0.079308578	0.164079983	0.94651116	163.3933289	1.056511578
	16580	1453574_at	4.187000039	-0.317029502	-0.079271583	0.250044815	0.946535432	163.3933289	1.056484487
	11726	1436182_at	4.778646706	-0.388045593	-0.079147527	0.203964506	0.946616827	163.3933289	1.056393645
	4167	1420630_at	5.736521762	-0.596504786	-0.079138799	0.132670853	0.946622554	163.3933289	1.056387254
	11341	1434537_at	4.88701949	-0.256660601	-0.079130704	0.308308731	0.946627865	163.3933289	1.056381326
	17353	1458613_at	6.282404617	-0.692086813	-0.079082159	0.114266241	0.946659719	163.3933289	1.05634578
	10492	1429947_a_at	5.973798224	-0.493991665	-0.079020647	0.159963523	0.946700082	163.3933289	1.056300743
	3818	1420055_at	5.02069458	-0.637639727	-0.078964909	0.123839381	0.946736659	163.3933289	1.056259933
	1622	1417455_at	6.394883603	-0.503843159	-0.078936223	0.156668244	0.946755483	163.3933289	1.056238931
	14059	1449538_a_at	5.0407523	-0.553963967	-0.078935068	0.14249134	0.946756242	163.3933289	1.056238085
	3201	1419194_s_at	5.449359172	-0.621361108	-0.07892624	0.127021532	0.946762035	163.3933289	1.056231623
	7707	1424777_at	6.543881725	-0.64825709	-0.078894081	0.121701841	0.946783139	163.3933289	1.056208078
	11842	1436736_x_at	5.482683588	-0.451965458	-0.078844309	0.174447642	0.946815803	163.3933289	1.05617164
	14125	1449650_at	5.792483516	-0.398078016	-0.078786417	0.197917025	0.946853798	163.3933289	1.056129259
	15723	1451677_at	4.481096551	-0.689262159	-0.078759701	0.114266683	0.946871332	163.3933289	1.056109702
	268	1416007_at	4.917027736	-0.365689384	-0.078688773	0.215179265	0.946917884	163.3933289	1.056057781
	14519	1450220_a_at	5.981396245	-0.419028814	-0.078608791	0.187597579	0.946970382	163.3933289	1.055999236
	9112	1426594_at	5.758193534	-0.489520809	-0.078573666	0.16051139	0.946993438	163.3933289	1.055973526
	7602	1424653_at	6.675006668	-0.560179587	-0.07857235	0.140262786	0.946994302	163.3933289	1.055972563
	1131	1416918_at	5.808278816	-0.740375885	-0.078552869	0.106098632	0.94700709	163.3933289	1.055958304
	7814	1424917_a_at	5.555793892	-0.61780627	-0.078542064	0.127130571	0.947014182	163.3933289	1.055950396
	1701	1417538_at	7.75606961	-0.579285285	-0.078465523	0.135452298	0.947064426	163.3933289	1.055894375
	3468	1419483_at	5.225395262	-0.534598808	-0.078461653	0.146767356	0.947066967	163.3933289	1.055891542
	15808	1451782_a_at	6.671175461	-0.448163969	-0.078384476	0.174901333	0.947117632	163.3933289	1.055835058
	17495	1460300_a_at	4.876599941	-0.598406185	-0.078310394	0.130864948	0.947166267	163.3933289	1.055780843
	7007	1423947_at	7.037028966	-0.488066453	-0.078218534	0.160262058	0.947226577	163.3933289	1.055713621
	3569	1419598_at	3.144881682	-0.403190618	-0.078141704	0.193808339	0.947277023	163.3933289	1.055657401
	10381	1429244_at	5.857178321	-0.691331919	-0.078117066	0.112995022	0.947293201	163.3933289	1.055639373
	6994	1423934_at	6.763467434	-0.361202591	-0.078109321	0.216247952	0.947298286	163.3933289	1.055633706
	8403	1425684_at	4.116380616	-0.580647634	-0.077929909	0.13421205	0.947416098	163.3933289	1.055502437
	10401	1429347_at	5.952577197	-0.385407319	-0.077814133	0.201901026	0.947492131	163.3933289	1.055417736
	3574	1419604_at	5.873494943	-0.491947911	-0.077760954	0.158067454	0.947527057	163.3933289	1.055378833
	17620	1460568_at	5.399535716	-0.544667533	-0.077702009	0.142659521	0.947565771	163.3933289	1.055335714
	16222	1452370_s_at	5.473614687	-0.661098851	-0.077475806	0.117192468	0.947714354	163.3933289	1.055170259
	2192	1418074_at	5.38450528	-0.498012859	-0.077409563	0.155436876	0.94775787	163.3933289	1.05512181
	14966	1450769_s_at	6.4543765	-0.634271705	-0.077407923	0.122042215	0.947758947	163.3933289	1.055120611
	11632	1435762_at	5.661433822	-0.729647967	-0.077398754	0.106076844	0.947764971	163.3933289	1.055113905
	13763	1449202_at	4.440534676	-0.599052343	-0.077388021	0.129184071	0.947772023	163.3933289	1.055106055
	16940	1455431_at	4.608711007	-0.357498618	-0.077341029	0.21633938	0.947802894	163.3933289	1.055071689
	7153	1424118_a_at	5.634190096	-0.562190142	-0.077230392	0.137374148	0.947875582	163.3933289	1.054990781
	3011	1418983_at	4.056816758	-0.513858025	-0.077148742	0.150136299	0.947929229	163.3933289	1.054931075
	4065	1420518_a_at	5.330107681	-0.527644002	-0.07711302	0.146145924	0.9479527	163.3933289	1.054904955
	5950	1422708_at	4.900733789	-0.533461212	-0.07710429	0.144535888	0.947958436	163.3933289	1.054898571
	12284	1438009_at	7.03393727	-0.450205042	-0.077087365	0.171227235	0.947969558	163.3933289	1.054886195
	5383	1422062_at	5.599408418	-0.478895441	-0.076968021	0.160719888	0.948047979	163.3933289	1.054798936
	13009	1448355_at	5.349485005	-0.603530916	-0.076941025	0.127484812	0.94806572	163.3933289	1.054779199
	4615	1421145_at	4.656419914	-0.628154399	-0.076883009	0.122395081	0.948103846	163.3933289	1.054736783
	13186	1448546_at	5.13163266	-0.469400294	-0.076878812	0.163780921	0.948106603	163.3933289	1.054733715
	15579	1451498_at	5.170544396	-0.493324853	-0.076804878	0.155688239	0.948155193	163.3933289	1.054679664
	6194	1423005_a_at	4.399279232	-0.525370653	-0.076803663	0.146189481	0.948155991	163.3933289	1.054678776
	1702	1417539_at	7.676851051	-0.568399569	-0.076795947	0.135109087	0.948161062	163.3933289	1.054673135
	559	1416310_at	5.371920155	-0.497600423	-0.0767258	0.15419159	0.948207165	163.3933289	1.054621856
	9299	1426859_at	6.114878138	-0.433696927	-0.07667659	0.176797633	0.948239509	163.3933289	1.054585883
	13405	1448792_a_at	5.559254884	-0.300823891	-0.076615502	0.254685562	0.948279661	163.3933289	1.05454123
	13001	1448346_at	7.402290316	-0.602582163	-0.076496095	0.126947161	0.94835815	163.3933289	1.054453953
	14733	1450484_a_at	4.929434079	-0.483025045	-0.07634104	0.158047788	0.948460081	163.3933289	1.05434063
	16193	1452329_at	5.316296506	-0.524619231	-0.076334878	0.145505299	0.948464132	163.3933289	1.054336127
	9733	1427517_at	3.915119282	-0.49511077	-0.076306954	0.154120975	0.94848249	163.3933289	1.054315721
	2354	1418252_at	6.134918174	-0.369251607	-0.07630153	0.206638316	0.948486056	163.3933289	1.054311757
	9298	1426858_at	6.235832172	-0.417860534	-0.076253338	0.18248514	0.94851774	163.3933289	1.054276538
	10014	1427994_at	4.790174581	-0.580310669	-0.076068872	0.131083015	0.948639027	163.3933289	1.054141745
	651	1416405_at	6.587526764	-0.451057176	-0.076041141	0.168584261	0.948657262	163.3933289	1.054121483
	11480	1435067_at	5.690436193	-0.646354042	-0.075993838	0.117573085	0.948688367	163.3933289	1.054086921
	11077	1433661_at	5.129941329	-0.663721837	-0.075898354	0.114352655	0.948751158	163.3933289	1.054017159
	2818	1418766_s_at	3.556030212	-0.418449394	-0.075869846	0.18131188	0.948769905	163.3933289	1.053996332
	2551	1418465_at	5.999694478	-0.471515615	-0.075859818	0.16088506	0.9487765	163.3933289	1.053989006
	2733	1418671_at	5.984602438	-0.571933713	-0.07579959	0.132532125	0.948816109	163.3933289	1.053945006
	9878	1427747_a_at	6.713779278	-0.326680179	-0.075714158	0.231768447	0.948872297	163.3933289	1.053882596
	16640	1453887_a_at	5.217157876	-0.550943349	-0.075708061	0.137415328	0.948876307	163.3933289	1.053878142
	13817	1449265_at	6.45870983	-0.445016347	-0.075686789	0.170076424	0.948890298	163.3933289	1.053862603
	15724	1451678_at	4.680890394	-0.661522875	-0.075669568	0.114386925	0.948901625	163.3933289	1.053850024
	3308	1419315_at	4.544581366	-0.525553103	-0.075665772	0.143973599	0.948904122	163.3933289	1.053847251
	1773	1417614_at	6.295276931	-0.294844123	-0.075637705	0.256534551	0.948922583	163.3933289	1.053826749
	12173	1437651_a_at	5.977164464	-0.648475371	-0.075478172	0.116393274	0.94902752	163.3933289	1.053710223
	3012	1418984_at	4.200445841	-0.507068921	-0.075458851	0.148813796	0.94904023	163.3933289	1.053696112
	7550	1424594_at	3.96492195	-0.299718649	-0.075407284	0.251593568	0.949074152	163.3933289	1.05365845
	5334	1422006_at	5.049218689	-0.591867374	-0.075388693	0.127374301	0.949086382	163.3933289	1.053644872
	11215	1434116_at	5.152101962	-0.610065088	-0.075217143	0.123293636	0.949199244	163.3933289	1.053519592
	9792	1427597_at	4.008806224	-0.599954575	-0.075173822	0.125299189	0.949227747	163.3933289	1.053487957
	16724	1454268_a_at	5.752584589	-0.459237627	-0.075160499	0.163663635	0.949236513	163.3933289	1.053478229
	4230	1420703_at	5.355254449	-0.54868735	-0.07509826	0.136868947	0.949277465	163.3933289	1.053432781
	11091	1433685_a_at	5.271256098	-0.513150621	-0.075066272	0.146285066	0.949298513	163.3933289	1.053409425
	3054	1419029_at	7.071959052	-0.480577448	-0.075039547	0.156144546	0.949316098	163.3933289	1.053389911
	7399	1424409_at	6.027179417	-0.41816089	-0.074968619	0.179281757	0.949362771	163.3933289	1.053338124
	4546	1421072_at	6.250966536	-0.469697879	-0.074908103	0.159481459	0.949402594	163.3933289	1.053293941
	1489	1417311_at	6.605736355	-0.587254621	-0.074882729	0.127513222	0.949419292	163.3933289	1.053275416
	2572	1418488_s_at	6.465296915	-0.501344234	-0.07476357	0.14912622	0.949497712	163.3933289	1.053188425
	1477	1417297_at	6.735076249	-0.561836508	-0.074728489	0.133007535	0.949520801	163.3933289	1.053162815
	867	1416635_at	6.901319636	-0.402813879	-0.074699537	0.185444298	0.949539856	163.3933289	1.053141681
	13364	1448747_at	6.691742463	-0.456012127	-0.074640495	0.163680943	0.949578717	163.3933289	1.053098582
	11313	1434437_x_at	5.841361525	-0.507244233	-0.074566234	0.147002626	0.949627596	163.3933289	1.053044376
	7489	1424523_at	5.500797564	-0.584111286	-0.074475734	0.127502646	0.949687168	163.3933289	1.052978321
	11607	1435669_at	6.18901219	-0.691893516	-0.074300445	0.10738711	0.949802563	163.3933289	1.052850391
	4846	1421429_a_at	4.361699322	-0.452539504	-0.07427213	0.164122976	0.949821205	163.3933289	1.052829727
	7273	1424259_at	6.652543288	-0.649311182	-0.074218486	0.114303415	0.949856523	163.3933289	1.05279058
	11391	1434714_at	4.368230638	-0.446387546	-0.074186933	0.166194002	0.949877298	163.3933289	1.052767555
	16231	1452388_at	7.875914426	-0.380751834	-0.074168779	0.194795592	0.94988925	163.3933289	1.052754308
	11569	1435448_at	4.992910343	-0.540212887	-0.074109863	0.137186404	0.949928042	163.3933289	1.052711317
	4683	1421230_a_at	5.205027764	-0.558766388	-0.074082091	0.132581509	0.949946328	163.3933289	1.052691052
	10737	1431554_a_at	5.752972693	-0.455454059	-0.074080156	0.162651215	0.949947602	163.3933289	1.052689641
	13731	1449165_at	5.757643492	-0.575941204	-0.073967713	0.128429278	0.950021644	163.3933289	1.052607597
	17704	1460734_at	3.91784523	-0.433552484	-0.073865345	0.170372326	0.950089056	163.3933289	1.052532911
	17600	1460460_a_at	7.54120413	-0.67835521	-0.073836595	0.108846507	0.95010799	163.3933289	1.052511936
	2081	1417953_at	7.090600904	-0.440381735	-0.073752523	0.167474072	0.950163358	163.3933289	1.052450604
	9320	1426893_at	5.607701939	-0.547382437	-0.073652607	0.134554202	0.950229165	163.3933289	1.052377717
	11570	1435449_at	4.845390958	-0.553919882	-0.073644802	0.132952083	0.950234306	163.3933289	1.052372024
	14413	1450090_at	4.495973267	-0.634151695	-0.073534791	0.11595773	0.950306768	163.3933289	1.05229178
	8417	1425705_a_at	4.155282133	-0.444746521	-0.073521645	0.165311343	0.950315427	163.3933289	1.052282191
	8226	1425434_a_at	5.463003612	-0.461572955	-0.073489013	0.159214297	0.950336922	163.3933289	1.05225839
	13187	1448547_at	5.118898746	-0.458291344	-0.073484695	0.160344934	0.950339767	163.3933289	1.052255241
	241	1415977_at	6.273588586	-0.463534189	-0.073422782	0.15839777	0.950380551	163.3933289	1.052210084
	8227	1425435_at	5.281819793	-0.444835633	-0.073407172	0.16502089	0.950390835	163.3933289	1.052198699
	884	1416654_at	6.905337811	-0.495937084	-0.07337262	0.147947436	0.950413596	163.3933289	1.0521735
	13730	1449164_at	5.921737968	-0.461245368	-0.073336236	0.158996147	0.950437565	163.3933289	1.052146965
	14509	1450208_a_at	5.250952148	-0.563249619	-0.073257468	0.130062171	0.950489459	163.3933289	1.052089522
	8302	1425548_a_at	5.966608387	-0.572936111	-0.073238944	0.12783091	0.950501663	163.3933289	1.052076013
	9791	1427596_at	4.14679307	-0.376457137	-0.073219809	0.194497067	0.95051427	163.3933289	1.052062059
	17463	1460253_at	3.377694842	-0.626385612	-0.073197786	0.116857387	0.95052878	163.3933289	1.052045999
	12894	1448226_at	5.729753165	-0.500449375	-0.073137575	0.146143803	0.950568451	163.3933289	1.052002093
	9321	1426894_s_at	5.818943648	-0.542722397	-0.073124221	0.134735956	0.95057725	163.3933289	1.051992356
	274	1416013_at	6.564189692	-0.688691534	-0.073019184	0.106025965	0.95064646	163.3933289	1.051915767
	3219	1419214_at	5.029091625	-0.624265314	-0.073014459	0.116960622	0.950649573	163.3933289	1.051912322
	5409	1422098_at	5.492214622	-0.495853574	-0.072995393	0.147211591	0.950662137	163.3933289	1.05189842
	9532	1427219_at	4.215028773	-0.296881199	-0.07297267	0.245797545	0.950677111	163.3933289	1.051881852
	8338	1425598_a_at	5.63929825	-0.534081193	-0.072907016	0.136509237	0.950720375	163.3933289	1.051833985
	7648	1424710_a_at	7.742711943	-0.666051667	-0.072855644	0.109384374	0.950754229	163.3933289	1.051796531
	7179	1424150_at	6.993912982	-0.666826827	-0.072806933	0.109184169	0.950786331	163.3933289	1.051761019
	628	1416382_at	5.702603494	-0.465840212	-0.072768612	0.156209382	0.950811586	163.3933289	1.051733082
	14296	1449948_at	3.995897743	-0.433777282	-0.072710704	0.167622203	0.950849751	163.3933289	1.051690868
	11738	1436244_a_at	4.916116047	-0.485856416	-0.072687638	0.149607241	0.950864953	163.3933289	1.051674054
	7878	1425000_s_at	5.263109707	-0.54185218	-0.07268499	0.134141732	0.950866699	163.3933289	1.051672123
	2675	1418603_at	3.368473923	-0.467190616	-0.072627458	0.155455731	0.950904618	163.3933289	1.051630186
	15812	1451786_at	4.955576785	-0.466891705	-0.072597805	0.155491743	0.950924163	163.3933289	1.051608571
	8328	1425586_a_at	3.562009916	-0.456160058	-0.07258888	0.159130284	0.950930046	163.3933289	1.051602065
	6044	1422822_at	6.45047213	-0.597596777	-0.0725811	0.121454973	0.950935174	163.3933289	1.051596394
	11354	1434589_x_at	6.72948587	-0.624374508	-0.072577003	0.116239536	0.950937875	163.3933289	1.051593408
	15761	1451722_s_at	5.257615709	-0.566008153	-0.072528982	0.128141233	0.950969527	163.3933289	1.051558406
	1670	1417507_at	6.081119302	-0.504097717	-0.072490095	0.143801674	0.950995161	163.3933289	1.051530062
	17587	1460419_a_at	5.626098635	-0.511121462	-0.072429832	0.141707671	0.951034886	163.3933289	1.051486139
	12353	1438245_at	5.313797841	-0.415547235	-0.072365662	0.174145455	0.951077188	163.3933289	1.051439371
	5333	1422005_at	5.010470286	-0.569107873	-0.072364143	0.127153649	0.95107819	163.3933289	1.051438263
	12202	1437718_x_at	4.561997655	-0.451042419	-0.072303575	0.16030327	0.951118119	163.3933289	1.051394122
	3950	1420382_at	7.113235025	-0.382248495	-0.072282517	0.189098238	0.951132002	163.3933289	1.051378776
	2676	1418604_at	3.426254568	-0.471572983	-0.072017742	0.152718124	0.951306578	163.3933289	1.051185836
	2817	1418765_at	3.661770536	-0.409500996	-0.072015183	0.175860825	0.951308265	163.3933289	1.051183972
	9566	1427261_at	6.976047554	-0.435626407	-0.071944504	0.165151843	0.951354871	163.3933289	1.051132474
	5949	1422707_at	5.015949986	-0.507248307	-0.071883872	0.14171338	0.951394855	163.3933289	1.051088299
	6103	1422888_at	6.990124313	-0.648959546	-0.071848278	0.11071303	0.951418328	163.3933289	1.051062367
	9604	1427323_s_at	5.623155843	-0.555067561	-0.071725522	0.129219444	0.951499286	163.3933289	1.050972938
	16234	1452392_a_at	5.467299616	-0.536057389	-0.071666137	0.133691166	0.951538452	163.3933289	1.050929679
	13231	1448595_a_at	3.921689746	-0.272100098	-0.071558063	0.262984334	0.951609736	163.3933289	1.050850955
	17109	1456005_a_at	5.116726411	-0.509795363	-0.071497695	0.140247833	0.951649556	163.3933289	1.050806985
	13764	1449203_at	3.626476291	-0.457068587	-0.071485293	0.156399488	0.951657736	163.3933289	1.050797951
	16689	1454086_a_at	5.325086721	-0.498831101	-0.071459417	0.143253732	0.951674806	163.3933289	1.050779104
	2642	1418570_at	5.90275764	-0.641888429	-0.071413318	0.111255032	0.951705215	163.3933289	1.050745529
	10773	1431715_a_at	5.573238521	-0.560455431	-0.07140169	0.127399408	0.951712886	163.3933289	1.05073706
	9662	1427403_at	3.500823973	-0.482752604	-0.071326483	0.147749556	0.9517625	163.3933289	1.050682287
	14493	1450191_a_at	5.466610333	-0.525541005	-0.071316195	0.135700533	0.951769287	163.3933289	1.050674795
	8877	1426288_at	3.705746103	-0.543155199	-0.071291862	0.131255049	0.951785339	163.3933289	1.050657074
	15603	1451528_at	4.307854829	-0.424631704	-0.071248235	0.167788308	0.951814122	163.3933289	1.050625303
	13496	1448891_at	5.408751626	-0.425299179	-0.071120956	0.167225708	0.951898098	163.3933289	1.050532617
	15550	1451463_at	3.751413657	-0.525957949	-0.071099325	0.135180626	0.95191237	163.3933289	1.050516866
	11401	1434755_at	5.231749496	-0.512515718	-0.071074802	0.138678288	0.951928551	163.3933289	1.05049901
	15892	1451905_a_at	3.469890497	-0.44631357	-0.071053555	0.159200974	0.95194257	163.3933289	1.050483539
	3136	1419120_at	5.12902337	-0.485111382	-0.071040331	0.146441278	0.951951296	163.3933289	1.05047391
	2571	1418487_at	6.250214397	-0.479140014	-0.071024567	0.148233429	0.951961698	163.3933289	1.050462432
	12920	1448255_a_at	6.743743469	-0.628062978	-0.070940382	0.112951065	0.952017249	163.3933289	1.050401137
	13555	1448960_at	5.906487043	-0.51268683	-0.070906004	0.13830276	0.952039935	163.3933289	1.050376106
	8941	1426368_at	6.760397242	-0.58442531	-0.07085714	0.121242422	0.952072181	163.3933289	1.050340531
	16155	1452269_at	5.651496537	-0.505703123	-0.070845814	0.140093686	0.952079655	163.3933289	1.050332285
	11919	1436936_s_at	5.031475246	-0.361166211	-0.070826973	0.19610631	0.952092089	163.3933289	1.050318568
	2771	1418712_at	5.94491828	-0.619062991	-0.070796121	0.114360124	0.95211245	163.3933289	1.050296107
	1572	1417399_at	5.558017376	-0.408872937	-0.070759916	0.173060895	0.952136343	163.3933289	1.050269751
	11140	1433860_at	5.32535048	-0.605618683	-0.070690425	0.116724314	0.952182207	163.3933289	1.050219163
	13873	1449326_x_at	1.942356648	-0.189945983	-0.070686144	0.372138136	0.952185032	163.3933289	1.050216046
	15292	1451147_x_at	4.614089443	-0.481077814	-0.070572635	0.146696922	0.952259952	163.3933289	1.05013342
	16438	1452757_s_at	5.111493907	-0.290053699	-0.070548412	0.243225347	0.952275941	163.3933289	1.050115788
	6116	1422903_at	4.953563525	-0.421318187	-0.070491672	0.167312199	0.952313393	163.3933289	1.050074489
	7542	1424583_at	5.02814012	-0.620619728	-0.07037554	0.113395589	0.952390055	163.3933289	1.049989965
	1221	1417015_at	4.788303978	-0.458642636	-0.070352344	0.153392509	0.952405367	163.3933289	1.049973084
	2621	1418547_at	4.156000326	-0.33746113	-0.070325765	0.208396639	0.952422914	163.3933289	1.04995374
	3862	1420186_at	3.29687939	-0.488968387	-0.070312508	0.143797656	0.952431666	163.3933289	1.049944092
	17319	1456701_at	5.122669788	-0.52795059	-0.07027932	0.133117229	0.952453576	163.3933289	1.049919939
	1853	1417700_at	4.257939154	-0.485364202	-0.070262295	0.144762006	0.952464815	163.3933289	1.049907549
	17138	1456084_x_at	4.685949239	-0.391283626	-0.070197732	0.179403705	0.952507441	163.3933289	1.049860565
	12126	1437503_a_at	8.788868007	-0.6258567	-0.070142862	0.112074956	0.952543668	163.3933289	1.049820636
	466	1416213_x_at	6.726111607	-0.627976834	-0.070141478	0.111694371	0.952544582	163.3933289	1.049819629
	12184	1437685_x_at	4.621037008	-0.438682007	-0.07013734	0.159881962	0.952547314	163.3933289	1.049816618
	1930	1417787_at	5.498992169	-0.327699784	-0.070095018	0.213900104	0.952575258	163.3933289	1.049785822
	16174	1452295_at	6.108403042	-0.425598516	-0.070047626	0.164586161	0.95260655	163.3933289	1.049751337
	14250	1449896_at	3.672425473	-0.425395938	-0.069969053	0.164479833	0.952658433	163.3933289	1.049694166
	9340	1426926_at	7.399707007	-0.532904214	-0.069950323	0.131262468	0.952670802	163.3933289	1.049680539
	10481	1429835_at	6.45427744	-0.565859349	-0.069925211	0.123573484	0.952687384	163.3933289	1.049662268
	4684	1421231_at	4.997962758	-0.49992665	-0.069923169	0.139866857	0.952688732	163.3933289	1.049660782
	330	1416069_at	7.274422619	-0.473741503	-0.069892766	0.147533551	0.952708809	163.3933289	1.049638662
	12895	1448227_at	6.659763166	-0.414796901	-0.069886483	0.168483619	0.952712958	163.3933289	1.049634091
	11598	1435627_x_at	6.33227761	-0.52373243	-0.069831625	0.133334545	0.952749185	163.3933289	1.04959418
	13033	1448380_at	7.589193693	-0.373541499	-0.069811024	0.186889608	0.95276279	163.3933289	1.049579192
	8842	1426246_at	6.64927636	-0.384717562	-0.069795701	0.181420627	0.95277291	163.3933289	1.049568045
	12440	1438559_x_at	5.958610972	-0.568713652	-0.06974301	0.12263291	0.952807708	163.3933289	1.049529712
	10086	1428104_at	5.719060623	-0.527863609	-0.069637903	0.131924045	0.952877128	163.3933289	1.049453252
	16468	1452889_at	6.0470852	-0.577399643	-0.069522039	0.120405407	0.952953657	163.3933289	1.049368973
	6919	1423845_at	4.596315961	-0.472807113	-0.069500661	0.146995803	0.952967777	163.3933289	1.049353424
	9627	1427357_at	4.104865554	-0.424745226	-0.069402179	0.163397196	0.953032832	163.3933289	1.049281794
	17676	1460698_a_at	7.580817697	-0.529914358	-0.069386008	0.130938154	0.953043515	163.3933289	1.049270033
	15515	1451421_a_at	6.92191873	-0.587022014	-0.069250235	0.117968719	0.95313321	163.3933289	1.04917129
	6043	1422821_s_at	6.524111621	-0.579723888	-0.069241335	0.119438472	0.95313909	163.3933289	1.049164818
	7496	1424530_at	5.414030468	-0.522827048	-0.069217323	0.132390479	0.953154954	163.3933289	1.049147356
	5301	1421965_s_at	5.311092933	-0.49107692	-0.069175934	0.140865782	0.953182299	163.3933289	1.049117258
	13711	1449143_at	7.287562641	-0.309547209	-0.06916532	0.223440296	0.953189312	163.3933289	1.049109539
	17674	1460693_a_at	3.795918498	-0.378080684	-0.069159828	0.182923463	0.953192941	163.3933289	1.049105546
	9507	1427175_at	5.59134108	-0.523784167	-0.069100943	0.131926368	0.953231847	163.3933289	1.049062726
	5382	1422059_at	4.906977807	-0.56600099	-0.069092576	0.122071475	0.953237375	163.3933289	1.049056642
	3971	1420408_a_at	4.573361873	-0.397253418	-0.068978873	0.17363947	0.953312506	163.3933289	1.048973966
	16451	1452793_at	5.677786495	-0.241312415	-0.0689371	0.285675728	0.953340109	163.3933289	1.048943594
	10011	1427989_at	5.346836279	-0.5019594	-0.068932837	0.137327514	0.953342926	163.3933289	1.048940494
	10528	1430259_at	4.91503218	-0.576822927	-0.068896725	0.119441724	0.953366789	163.3933289	1.048914239
	10026	1428013_at	5.107100361	-0.590824572	-0.068854932	0.116540401	0.953394407	163.3933289	1.048883854
	8158	1425344_at	4.557470016	-0.600300611	-0.06883426	0.114666317	0.953408069	163.3933289	1.048868824
	6091	1422875_at	3.121541646	-0.463584245	-0.06880586	0.148421481	0.953426837	163.3933289	1.048848177
	12728	1445172_at	4.548413868	-0.456132353	-0.068779303	0.150788039	0.953444388	163.3933289	1.04882887
	8196	1425398_at	5.933204386	-0.412528679	-0.068748831	0.166652246	0.953464526	163.3933289	1.048806717
	8036	1425187_at	5.750703142	-0.527515003	-0.068667474	0.130171603	0.953518296	163.3933289	1.048747574
	13821	1449270_at	6.369594099	-0.440049969	-0.06866485	0.156038756	0.95352003	163.3933289	1.048745667
	16767	1454686_at	5.074517369	-0.467303656	-0.06863038	0.146864633	0.953542813	163.3933289	1.04872061
	14142	1449694_s_at	4.991980296	-0.674056081	-0.068618613	0.10179956	0.95355059	163.3933289	1.048712056
	11359	1434600_at	5.587038763	-0.518793404	-0.068561062	0.132154845	0.953588629	163.3933289	1.048670222
	7036	1423986_a_at	8.661767722	-0.605637948	-0.068547588	0.113182453	0.953597535	163.3933289	1.048660429
	16143	1452251_at	5.575429957	-0.475288929	-0.068544333	0.144216136	0.953599687	163.3933289	1.048658063
	15621	1451549_at	4.605841545	-0.563185096	-0.06852902	0.121681168	0.953609808	163.3933289	1.048646932
	3170	1419155_a_at	7.77826416	-0.558673467	-0.068477036	0.122570768	0.95364417	163.3933289	1.048609147
	12726	1444186_at	4.597388451	-0.540848349	-0.068465885	0.126589801	0.953651541	163.3933289	1.048601042
	17035	1455822_x_at	6.617050684	-0.573215864	-0.068411364	0.119346598	0.953687582	163.3933289	1.048561415
	3566	1419595_a_at	7.151122144	-0.421257548	-0.068402513	0.162376944	0.953693432	163.3933289	1.048554983
	10576	1430634_a_at	7.051067624	-0.451615842	-0.068328625	0.151298113	0.953742277	163.3933289	1.048501281
	15852	1451841_a_at	5.807618302	-0.593825915	-0.068313678	0.115039908	0.953752158	163.3933289	1.048490419
	912	1416686_at	6.896927424	-0.412834249	-0.068279097	0.165391067	0.95377502	163.3933289	1.048465287
	9374	1426980_s_at	4.243726255	-0.468129243	-0.068193105	0.145671535	0.953831871	163.3933289	1.048402795
	6410	1423261_at	3.174606103	-0.239784566	-0.068174602	0.284316056	0.953844105	163.3933289	1.048389349
	8967	1426399_at	4.184348835	-0.529942262	-0.068162375	0.128622267	0.953852189	163.3933289	1.048380464
	8341	1425601_a_at	6.023857153	-0.557820138	-0.068132378	0.122140405	0.953872022	163.3933289	1.048358666
	13497	1448893_at	5.987469471	-0.595928658	-0.068103067	0.114280571	0.953891401	163.3933289	1.048337367
	12569	1438966_x_at	4.408826363	-0.405370962	-0.068078895	0.167942209	0.953907384	163.3933289	1.048319802
	13357	1448737_at	5.355214657	-0.450649619	-0.068055229	0.151015835	0.953923032	163.3933289	1.048302605
	9270	1426817_at	5.081258575	-0.480057477	-0.068014741	0.141680412	0.953949803	163.3933289	1.048273187
	12061	1437324_x_at	4.508314871	-0.425671682	-0.068006679	0.159763221	0.953955134	163.3933289	1.048267328
	9462	1427104_at	4.071629359	-0.442091266	-0.067994677	0.153802353	0.95396307	163.3933289	1.048258608
	5910	1422666_at	4.977397036	-0.564952723	-0.067974187	0.120318364	0.953976619	163.3933289	1.04824372
	7671	1424737_at	6.511248961	-0.284536588	-0.067929436	0.238737087	0.954006211	163.3933289	1.048211205
	15403	1451288_s_at	5.31810337	-0.511385803	-0.067915033	0.132805864	0.954015735	163.3933289	1.048200741
	10563	1430527_a_at	6.7204657	-0.572564628	-0.067897381	0.118584659	0.954027408	163.3933289	1.048187915
	11709	1436050_x_at	5.135748755	-0.590298511	-0.067889418	0.115008621	0.954032674	163.3933289	1.04818213
	792	1416558_at	5.382187584	-0.447389793	-0.06787099	0.151704378	0.95404486	163.3933289	1.048168741
	3861	1420185_at	3.285182155	-0.46878932	-0.067865294	0.144767151	0.954048627	163.3933289	1.048164603
	7617	1424671_at	7.132222347	-0.51229748	-0.067824676	0.132393147	0.954075488	163.3933289	1.048135093
	913	1416687_at	6.988269837	-0.411825426	-0.067766995	0.164552723	0.954113634	163.3933289	1.048093188
	9210	1426729_at	4.619073676	-0.571815241	-0.06776459	0.118507842	0.954115224	163.3933289	1.048091441
	4672	1421217_a_at	6.317901244	-0.417181177	-0.067752344	0.162405084	0.954123323	163.3933289	1.048082544
	11022	1433502_s_at	5.57680771	-0.487121288	-0.067745839	0.139073861	0.954127626	163.3933289	1.048077818
	509	1416258_at	5.651203659	-0.527059004	-0.067681877	0.128414231	0.954169928	163.3933289	1.048031352
	11052	1433575_at	8.034876247	-0.539699654	-0.067665745	0.125376669	0.954180597	163.3933289	1.048019634
	17451	1460239_at	7.525380257	-0.31668033	-0.067647514	0.213614512	0.954192655	163.3933289	1.048006391
	2033	1417896_at	5.096665484	-0.401085246	-0.067608608	0.168564186	0.954218387	163.3933289	1.047978129
	11358	1434599_a_at	5.507310766	-0.487807489	-0.067591196	0.138561209	0.954229904	163.3933289	1.04796548
	9309	1426873_s_at	7.002956721	-0.512705209	-0.067521826	0.131697172	0.954275788	163.3933289	1.047915092
	8482	1425788_a_at	5.890209222	-0.465047567	-0.067448485	0.14503567	0.954324301	163.3933289	1.047861822
	14556	1450269_a_at	6.839620169	-0.557001749	-0.067445869	0.121087355	0.954326032	163.3933289	1.047859921
	10087	1428105_at	5.495809125	-0.50731456	-0.067421172	0.132898161	0.954342368	163.3933289	1.047841983
	12699	1439476_at	6.357175647	-0.343926596	-0.067386634	0.195933188	0.954365215	163.3933289	1.047816899
	1092	1416875_at	4.352124932	-0.557050184	-0.067373899	0.120947629	0.95437364	163.3933289	1.047807649
	11083	1433670_at	5.450983895	-0.437943958	-0.067330569	0.153742432	0.954402304	163.3933289	1.04777618
	3586	1419618_at	5.638844051	-0.353294949	-0.067307325	0.190513126	0.954417681	163.3933289	1.047759299
	1479	1417299_at	4.324243037	-0.538126332	-0.067303638	0.12507033	0.95442012	163.3933289	1.047756621
	379	1416120_at	5.739850784	-0.472118273	-0.067280557	0.142507845	0.954435389	163.3933289	1.047739859
	8520	1425831_at	4.043489962	-0.647827525	-0.067272756	0.10384362	0.954440551	163.3933289	1.047734193
	14528	1450234_at	4.809603028	-0.425530051	-0.067267178	0.158078561	0.954444241	163.3933289	1.047730142
	8086	1425250_a_at	2.301959144	-0.50016454	-0.067205865	0.134367512	0.954484804	163.3933289	1.047685616
	10499	1430018_at	5.69160536	-0.581836263	-0.067192131	0.115482886	0.954493891	163.3933289	1.047675642
	16573	1453559_a_at	5.540309891	-0.513485623	-0.067117737	0.13071006	0.954543112	163.3933289	1.047621619
	821	1416587_a_at	6.286278199	-0.748782043	-0.067078732	0.089583789	0.954568919	163.3933289	1.047593296
	11560	1435415_x_at	6.222981151	-0.472335029	-0.066961745	0.141767475	0.954646328	163.3933289	1.04750835
	10028	1428018_a_at	4.73752401	-0.499064447	-0.066827416	0.133905383	0.954735219	163.3933289	1.047410822
	8764	1426147_s_at	6.061571675	-0.224958479	-0.066813962	0.297005751	0.954744122	163.3933289	1.047401054
	9118	1426601_at	5.348021304	-0.559967136	-0.066804966	0.119301583	0.954750076	163.3933289	1.047394523
	17662	1460675_at	7.248092055	-0.546057987	-0.066791082	0.122314998	0.954759264	163.3933289	1.047384443
	11863	1436797_a_at	6.778692968	-0.595853006	-0.066731311	0.111992909	0.95479882	163.3933289	1.047341051
	10202	1428443_a_at	5.30957615	-0.398141082	-0.066680323	0.167479133	0.954832565	163.3933289	1.047304037
	7455	1424477_at	5.044262751	-0.417333558	-0.066637621	0.159674725	0.954860828	163.3933289	1.047273038
	15151	1450985_a_at	5.618527173	-0.509509121	-0.066609679	0.130733045	0.954879322	163.3933289	1.047252755
	15544	1451456_at	4.863840169	-0.446322468	-0.066594226	0.149206528	0.95488955	163.3933289	1.047241537
	10799	1431772_a_at	4.909906765	-0.61046234	-0.066583749	0.109071018	0.954896484	163.3933289	1.047233932
	14167	1449764_x_at	3.280180774	-0.461399439	-0.066556583	0.144249381	0.954914465	163.3933289	1.047214213
	15610	1451537_at	5.821999201	-0.230951611	-0.066555533	0.288179558	0.95491516	163.3933289	1.047213451
	7280	1424267_at	5.398281913	-0.50911569	-0.066488112	0.130595291	0.954959787	163.3933289	1.047164513
	9085	1426561_a_at	4.505721498	-0.400611985	-0.066459491	0.165894915	0.954978732	163.3933289	1.047143739
	9202	1426715_s_at	5.510110514	-0.577232562	-0.066444422	0.115108583	0.954988707	163.3933289	1.047132802
	5300	1421964_at	5.087835204	-0.479857369	-0.066410637	0.138396618	0.955011071	163.3933289	1.04710828
	1795	1417638_at	5.211883965	-0.507490922	-0.066398374	0.130836575	0.955019189	163.3933289	1.047099379
	5189	1421835_at	4.905106695	-0.42865612	-0.066373227	0.154840266	0.955035835	163.3933289	1.047081128
	208	1415939_at	4.661632217	-0.41217915	-0.066362562	0.16100417	0.955042896	163.3933289	1.047073388
	13507	1448904_at	6.912551998	-0.403421896	-0.066322863	0.164400752	0.955069176	163.3933289	1.047044576
	8342	1425602_a_at	5.642806039	-0.538311045	-0.066316936	0.123194456	0.9550731	163.3933289	1.047040274
	616	1416370_at	4.862841375	-0.599928111	-0.066315575	0.110539203	0.955074001	163.3933289	1.047039286
	9795	1427604_a_at	6.749717518	-0.490039188	-0.06626552	0.135224941	0.955107138	163.3933289	1.04700296
	5798	1422542_at	3.615589526	-0.388555024	-0.06625402	0.170513869	0.955114751	163.3933289	1.046994614
	17110	1456006_at	4.791820781	-0.493631148	-0.066182586	0.134072953	0.955162045	163.3933289	1.046942773
	17279	1456577_x_at	6.956996505	-0.444425971	-0.066175811	0.148901764	0.95516653	163.3933289	1.046937857
	4757	1421322_a_at	5.820069216	-0.487367193	-0.066157562	0.135744799	0.955178612	163.3933289	1.046924614
	7162	1424128_x_at	4.590831681	-0.43977962	-0.066141828	0.150397666	0.955189029	163.3933289	1.046913197
	12578	1438988_x_at	6.546443117	-0.582718886	-0.066141391	0.1135048	0.955189319	163.3933289	1.046912879
	15472	1451369_at	5.206928382	-0.629232653	-0.066114644	0.105071857	0.955207028	163.3933289	1.04689347
	11757	1436363_a_at	7.318473768	-0.437208043	-0.066094955	0.151175067	0.955220064	163.3933289	1.046879183
	13735	1449171_at	5.437339059	-0.512053681	-0.0660432	0.128977102	0.955254332	163.3933289	1.046841628
	16941	1455435_s_at	5.75039707	-0.441458095	-0.06604232	0.149600428	0.955254914	163.3933289	1.04684099
	12352	1438244_at	5.275489868	-0.378016022	-0.066008877	0.174619258	0.955277058	163.3933289	1.046816723
	12020	1437198_at	5.715745027	-0.516282116	-0.065998443	0.127834069	0.955283967	163.3933289	1.046809153
	10186	1428361_x_at	5.121334167	-0.268152097	-0.065931198	0.245872394	0.955328495	163.3933289	1.046760361
	17455	1460244_at	3.806332766	-0.369573345	-0.065873441	0.178241861	0.955366741	163.3933289	1.046718455
	17179	1456226_x_at	6.454757949	-0.430914172	-0.065854328	0.152824698	0.955379398	163.3933289	1.046704589
	1036	1416818_at	6.523291826	-0.563356492	-0.065833934	0.116860167	0.955392904	163.3933289	1.046689792
	16604	1453721_a_at	6.857916411	-0.446930337	-0.065742035	0.147096829	0.955453763	163.3933289	1.046623121
	15466	1451362_at	6.036880713	-0.534604968	-0.065623057	0.122750555	0.955532563	163.3933289	1.04653681
	7679	1424745_at	4.884820714	-0.501620313	-0.065561454	0.13069936	0.955573364	163.3933289	1.046492124
	9787	1427589_at	5.372073122	-0.485597164	-0.06555723	0.135003322	0.955576162	163.3933289	1.04648906
	12235	1437841_x_at	4.739043417	-0.447360038	-0.065483702	0.146378077	0.955624865	163.3933289	1.046435726
	5948	1422706_at	6.30880202	-0.407158876	-0.065468786	0.160794201	0.955634745	163.3933289	1.046424908
	11758	1436364_x_at	7.274971286	-0.433400593	-0.065416896	0.150938641	0.955669117	163.3933289	1.046387271
	16966	1455550_x_at	8.367788089	-0.493966156	-0.065379049	0.13235532	0.955694189	163.3933289	1.046359821
	3507	1419529_at	6.767688286	-0.33220418	-0.065372285	0.196783452	0.955698669	163.3933289	1.046354915
	16900	1455233_at	3.662967375	-0.70350609	-0.065368711	0.092918472	0.955701037	163.3933289	1.046352323
	289	1416028_a_at	6.575837701	-0.598194349	-0.065363574	0.109268123	0.95570444	163.3933289	1.046348597
	15877	1451884_a_at	5.865346537	-0.492534278	-0.065325159	0.132630686	0.955729888	163.3933289	1.046320736
	10055	1428065_at	5.817661368	-0.544243737	-0.06530585	0.119993755	0.95574268	163.3933289	1.046306732
	8526	1425838_at	6.456166048	-0.445459382	-0.065268149	0.146518743	0.955767656	163.3933289	1.04627939
	218	1415949_at	7.80602667	-0.306511542	-0.065251724	0.212885048	0.955778537	163.3933289	1.046267479
	13915	1449370_at	7.633458776	-0.501632637	-0.065244681	0.130064666	0.955783203	163.3933289	1.046262371
	6998	1423938_at	5.893497676	-0.49193824	-0.065217647	0.132572834	0.955801114	163.3933289	1.046242765
	9985	1427955_a_at	7.038655739	-0.462535913	-0.065101196	0.140748415	0.955878266	163.3933289	1.046158319
	7177	1424148_a_at	6.215679669	-0.492294184	-0.065085893	0.132209348	0.955888406	163.3933289	1.046147222
	10817	1431829_a_at	5.612034004	-0.513772831	-0.065077667	0.126666228	0.955893856	163.3933289	1.046141257
	17435	1460218_at	4.644620693	-0.355100768	-0.065059477	0.183214126	0.955905908	163.3933289	1.046128067
	9583	1427285_s_at	6.308820852	-0.533327782	-0.065054162	0.121977823	0.95590943	163.3933289	1.046124213
	8548	1425865_a_at	5.625175468	-0.514114104	-0.06498355	0.12639908	0.955956218	163.3933289	1.046073012
	10730	1431469_a_at	5.809586999	-0.466914417	-0.064982967	0.139175327	0.955956604	163.3933289	1.046072589
	15889	1451901_at	4.175169772	-0.576682023	-0.064969168	0.112660298	0.955965747	163.3933289	1.046062584
	6780	1423691_x_at	9.144578954	-0.403196978	-0.064926252	0.161028617	0.955994185	163.3933289	1.046031467
	6985	1423924_s_at	7.673190251	-0.59319998	-0.064919892	0.109440145	0.955998399	163.3933289	1.046026856
	10763	1431692_a_at	5.049483247	-0.548445005	-0.064887928	0.118312551	0.956019581	163.3933289	1.04600368
	14154	1449732_at	4.836138515	-0.569409101	-0.064881799	0.11394584	0.956023642	163.3933289	1.045999237
	15981	1452021_a_at	5.059264438	-0.570694473	-0.064858334	0.113648085	0.956039192	163.3933289	1.045982224
	15735	1451691_at	3.862512933	-0.413545276	-0.064804608	0.156704989	0.956074795	163.3933289	1.045943272
	1666	1417502_at	5.19037514	-0.439180856	-0.064798055	0.147542985	0.956079138	163.3933289	1.045938521
	3988	1420425_at	4.510383353	-0.477132897	-0.06479096	0.135792272	0.95608384	163.3933289	1.045933378
	3582	1419613_at	6.88981756	-0.349921898	-0.064769887	0.185098124	0.956097805	163.3933289	1.0459181
	2652	1418580_at	7.852044153	-0.28498289	-0.064750017	0.227206682	0.956110973	163.3933289	1.045903695
	8597	1425934_a_at	4.934438934	-0.493515314	-0.06474187	0.131185128	0.956116373	163.3933289	1.045897789
	9201	1426714_at	5.474452442	-0.565376618	-0.064739569	0.11450698	0.956117898	163.3933289	1.045896121
	4489	1421009_at	3.894118628	-0.322194862	-0.064706263	0.200829592	0.956139971	163.3933289	1.045871975
	1279	1417081_a_at	7.570216374	-0.579638574	-0.064684283	0.111594166	0.956154538	163.3933289	1.045856042
	13374	1448757_at	5.77966745	-0.530898829	-0.064638428	0.121752818	0.956184929	163.3933289	1.0458228
	2561	1418476_at	5.79534802	-0.347318006	-0.064633034	0.186091805	0.956188504	163.3933289	1.04581889
	11280	1434326_x_at	5.080058604	-0.460100725	-0.06463224	0.140474111	0.95618903	163.3933289	1.045818315
	654	1416410_at	6.3108242	-0.620255361	-0.064630635	0.104200042	0.956190094	163.3933289	1.045817151
	15520	1451426_at	4.387797164	-0.459731293	-0.064627883	0.140577515	0.956191918	163.3933289	1.045815156
	11309	1434432_at	5.618354939	-0.489668009	-0.064601053	0.131928268	0.956209701	163.3933289	1.045795707
	6722	1423627_at	4.751156746	-0.346361335	-0.06453729	0.186329373	0.956251963	163.3933289	1.045749487
	13611	1449025_at	5.796524502	-0.299182337	-0.064524845	0.215670636	0.956260212	163.3933289	1.045740466
	3055	1419030_at	6.950152669	-0.40900167	-0.064510447	0.157726609	0.956269756	163.3933289	1.045730029
	10271	1428701_at	4.054591621	-0.476235145	-0.064474341	0.135383416	0.956293689	163.3933289	1.045703858
	9512	1427180_at	4.047066684	-0.507512631	-0.064470129	0.127031575	0.95629648	163.3933289	1.045700806
	1685	1417522_at	6.576512376	-0.407365595	-0.06445804	0.158231429	0.956304494	163.3933289	1.045692043
	8639	1425996_a_at	4.299097122	-0.595145964	-0.064442922	0.108280868	0.956314515	163.3933289	1.045681086
	8502	1425810_a_at	6.996100444	-0.425964089	-0.064410579	0.15121129	0.956335954	163.3933289	1.045657644
	9182	1426690_a_at	7.447848181	-0.400010906	-0.064389915	0.160970399	0.956349652	163.3933289	1.045642667
	7011	1423951_at	6.011382412	-0.638805364	-0.064271442	0.100611933	0.95642819	163.3933289	1.045556803
	15745	1451702_at	2.870538144	-0.663048689	-0.064245768	0.096894495	0.956445211	163.3933289	1.045538196
	3172	1419157_at	7.606468152	-0.512614956	-0.064217453	0.125274247	0.956463982	163.3933289	1.045517676
	5707	1422438_at	7.438872526	-0.430387829	-0.064213042	0.14919809	0.956466907	163.3933289	1.045514479
	13290	1448660_at	4.888533211	-0.414058511	-0.064188705	0.15502327	0.956483042	163.3933289	1.045496842
	10079	1428093_at	6.353485307	-0.546830391	-0.06415561	0.117322685	0.956504984	163.3933289	1.045472859
	11710	1436058_at	4.101582756	-0.3228929	-0.06412953	0.198609292	0.956522274	163.3933289	1.045453961
	6611	1423493_a_at	7.201184641	-0.426893172	-0.064125405	0.150214173	0.95652501	163.3933289	1.045450971
	8919	1426334_a_at	4.617580528	-0.48297745	-0.064110126	0.132739377	0.95653514	163.3933289	1.045439899
	6650	1423542_at	3.000027946	-0.273760915	-0.064092996	0.23412033	0.956546497	163.3933289	1.045427486
	8037	1425188_s_at	5.734618417	-0.491914153	-0.064080544	0.130267737	0.956554753	163.3933289	1.045418463
	5727	1422462_at	5.470205737	-0.48541621	-0.064064202	0.13197788	0.956565588	163.3933289	1.045406621
	10706	1431375_s_at	6.608676416	-0.533463607	-0.064053082	0.120070201	0.956572961	163.3933289	1.045398564
	1714	1417551_at	6.01131013	-0.607287263	-0.063994321	0.105377348	0.956611923	163.3933289	1.045355986
	6544	1423419_at	5.768719539	-0.508800267	-0.063927658	0.125643916	0.956656127	163.3933289	1.045307684
	7693	1424762_at	6.356737707	-0.569596713	-0.063901853	0.112187889	0.956673239	163.3933289	1.045288986
	6584	1423465_at	6.483119686	-0.563932301	-0.063851968	0.1132263	0.956706319	163.3933289	1.045252843
	5947	1422705_at	6.121239952	-0.397884164	-0.063833777	0.160433067	0.956718382	163.3933289	1.045239664
	2025	1417888_at	5.888969723	-0.481057698	-0.063832636	0.132692267	0.956719138	163.3933289	1.045238837
	15789	1451755_a_at	5.699963233	-0.415857767	-0.063820853	0.153467984	0.956726953	163.3933289	1.0452303
	12528	1438860_a_at	5.52083053	-0.510085143	-0.063749117	0.124977404	0.956774526	163.3933289	1.045178329
	13883	1449336_a_at	4.013861118	-0.503432808	-0.063737702	0.126606175	0.956782096	163.3933289	1.04517006
	16956	1455494_at	4.357833924	-0.297603389	-0.063731631	0.214149547	0.956786122	163.3933289	1.045165661
	6015	1422789_at	3.794950007	-0.3912308	-0.063689769	0.162793341	0.956813885	163.3933289	1.045135335
	10771	1431711_a_at	3.950060841	-0.55761374	-0.063688954	0.114216973	0.956814426	163.3933289	1.045134744
	10390	1429295_s_at	4.612234294	-0.487217362	-0.063578013	0.130492092	0.956888006	163.3933289	1.045054378
	9607	1427327_at	4.114170015	-0.47000927	-0.063577772	0.135269188	0.956888166	163.3933289	1.045054204
	12605	1439148_a_at	6.919479357	-0.523849234	-0.063518599	0.121253588	0.956927414	163.3933289	1.045011341
	2720	1418655_at	5.84156839	-0.502025717	-0.063455548	0.126398999	0.956969236	163.3933289	1.044965671
	7761	1424854_at	5.920063536	-0.465804873	-0.063449661	0.136215108	0.956973141	163.3933289	1.044961407
	2925	1418888_a_at	6.970160621	-0.563937567	-0.063443509	0.112500945	0.956977222	163.3933289	1.044956951
	14467	1450156_a_at	5.792896564	-0.471707594	-0.063429262	0.134467332	0.956986673	163.3933289	1.044946632
	2737	1418676_at	6.512532176	-0.468338024	-0.063396166	0.135364124	0.957008626	163.3933289	1.044922661
	15070	1450889_at	4.56902113	-0.542889269	-0.063350057	0.116690568	0.957039213	163.3933289	1.044889265
	6345	1423184_at	4.692231546	-0.579842461	-0.063283422	0.109138993	0.957083418	163.3933289	1.044841005
	7746	1424835_at	5.671636639	-0.587879094	-0.063275457	0.107633453	0.957088702	163.3933289	1.044835237
	9657	1427397_at	3.587037643	-0.495550593	-0.063244573	0.127624856	0.95710919	163.3933289	1.04481287
	12118	1437468_x_at	6.180932529	-0.390073025	-0.063182401	0.161975827	0.957150438	163.3933289	1.044767845
	12971	1448315_a_at	6.924570868	-0.534825164	-0.063179945	0.118131961	0.957152066	163.3933289	1.044766067
	4488	1421008_at	3.890050198	-0.322416783	-0.063175041	0.195942159	0.957155321	163.3933289	1.044762515
	15498	1451403_at	6.74493988	-0.553313197	-0.063121363	0.114078903	0.957190934	163.3933289	1.044723644
	14110	1449614_s_at	5.769485438	-0.576872483	-0.063109932	0.109400143	0.957198518	163.3933289	1.044715366
	8868	1426276_at	6.839285749	-0.34388897	-0.063083922	0.183442702	0.957215775	163.3933289	1.044696531
	1958	1417815_a_at	8.301218326	-0.470290889	-0.063079754	0.134129228	0.95721854	163.3933289	1.044693513
	13161	1448519_at	5.49536063	-0.422706615	-0.063062187	0.149186656	0.957230196	163.3933289	1.044680792
	10382	1429246_a_at	6.866489647	-0.525235307	-0.062986258	0.119920076	0.957280577	163.3933289	1.044625812
	583	1416335_at	7.364261934	-0.555715323	-0.06298521	0.113340782	0.957281272	163.3933289	1.044625053
	6729	1423636_at	4.228246213	-0.575585893	-0.062865179	0.109219458	0.95736092	163.3933289	1.044538145
	12982	1448326_a_at	1.800659354	-0.312855422	-0.062857613	0.20091585	0.957365941	163.3933289	1.044532667
	4334	1420818_at	4.372760725	-0.554298433	-0.062778559	0.113257689	0.957418402	163.3933289	1.044475433
	6171	1422973_a_at	6.40417289	-0.264958039	-0.062721007	0.236720526	0.957456597	163.3933289	1.044433767
	6615	1423500_a_at	3.799899221	-0.413351874	-0.062720831	0.151737139	0.957456713	163.3933289	1.04443364
	2873	1418832_at	5.106845069	-0.469249899	-0.062676975	0.133568435	0.957485819	163.3933289	1.044401891
	7640	1424698_s_at	4.593238806	-0.397230356	-0.062658556	0.157738589	0.957498044	163.3933289	1.044388557
	16883	1455109_at	5.464557987	-0.443246448	-0.062644642	0.141331401	0.957507278	163.3933289	1.044378484
	15734	1451690_a_at	3.951569874	-0.460797029	-0.06262758	0.135911423	0.957518602	163.3933289	1.044366133
	7147	1424111_at	5.683774646	-0.503652362	-0.062522142	0.124137494	0.957588584	163.3933289	1.04428981
	8507	1425815_a_at	5.908265419	-0.466066383	-0.06245753	0.134009945	0.957631471	163.3933289	1.044243042
	11422	1434839_s_at	5.911919355	-0.432661107	-0.062427393	0.144287047	0.957651475	163.3933289	1.044221229
	5958	1422721_at	5.522378876	-0.406114396	-0.062423819	0.15370994	0.957653848	163.3933289	1.044218642
	10357	1429122_a_at	5.82277268	-0.457230564	-0.062415352	0.136507393	0.957659468	163.3933289	1.044212513
	202	1415932_x_at	6.775581173	-0.463050283	-0.062360888	0.134674117	0.957695622	163.3933289	1.044173093
	15578	1451496_at	5.513642659	-0.40402021	-0.062314545	0.154236206	0.957726387	163.3933289	1.044139552
	4805	1421380_at	3.931002291	-0.584347173	-0.062237563	0.106507853	0.957777492	163.3933289	1.044083838
	15271	1451123_at	6.81719489	-0.516723415	-0.062140604	0.120258928	0.957841863	163.3933289	1.044013671
	102	1415818_at	7.004300937	-0.524230608	-0.062076632	0.118414741	0.957884337	163.3933289	1.043967379
	2449	1418357_at	2.468962887	-0.382473754	-0.062074004	0.162296113	0.957886082	163.3933289	1.043965477
	7148	1424112_at	5.783765297	-0.498037821	-0.062072451	0.124634011	0.957887112	163.3933289	1.043964354
	3893	1420280_x_at	3.171622414	-0.423467838	-0.062058193	0.146547595	0.957896579	163.3933289	1.043954036
	7872	1424990_at	4.64677965	-0.481981116	-0.06205506	0.128749982	0.957898659	163.3933289	1.043951769
	2073	1417942_at	5.525092213	-0.290047015	-0.062052399	0.213939104	0.957900427	163.3933289	1.043949843
	3828	1420095_s_at	4.87467395	-0.550418953	-0.062023245	0.112683701	0.957919784	163.3933289	1.043928747
	277	1416016_at	5.031450585	-0.419456824	-0.062000141	0.147810542	0.957935125	163.3933289	1.043912029
	6760	1423669_at	4.544760997	-0.282756664	-0.061979445	0.219197115	0.957948867	163.3933289	1.043897054
	8523	1425835_a_at	3.944334658	-0.455125037	-0.061970672	0.136161862	0.957954692	163.3933289	1.043890707
	9226	1426755_at	5.71172456	-0.428599689	-0.061969042	0.144584898	0.957955774	163.3933289	1.043889527
	8256	1425479_at	5.182971559	-0.494482659	-0.061964297	0.125311364	0.957958925	163.3933289	1.043886093
	5170	1421813_a_at	7.576787715	-0.431287412	-0.06186638	0.143445829	0.958023944	163.3933289	1.043815247
	9387	1426994_at	6.505924748	-0.47212756	-0.061796	0.130888356	0.958070682	163.3933289	1.043764327
	11469	1435023_at	4.892863828	-0.552868572	-0.061784994	0.111753493	0.958077991	163.3933289	1.043756364
	15434	1451323_at	5.463249558	-0.492986611	-0.061752651	0.12526233	0.958099469	163.3933289	1.043732965
	11066	1433612_at	6.821113468	-0.620753339	-0.061726455	0.099437975	0.958116867	163.3933289	1.043714013
	13850	1449300_at	4.494266222	-0.462614851	-0.061717849	0.133410868	0.958122582	163.3933289	1.043707787
	11691	1435989_x_at	9.134704084	-0.384123405	-0.061694656	0.160611553	0.958137985	163.3933289	1.043691009
	16115	1452200_at	6.737580842	-0.592885961	-0.061684718	0.104041455	0.958144585	163.3933289	1.043683819
	11588	1435561_at	5.385832291	-0.442331739	-0.061676157	0.139434167	0.958150271	163.3933289	1.043677626
	15277	1451131_at	7.874517215	-0.593577292	-0.061668778	0.103893425	0.958155172	163.3933289	1.043672288
	8738	1426112_a_at	4.691807901	-0.41117801	-0.061636228	0.149901566	0.95817679	163.3933289	1.04364874
	1181	1416969_at	5.921141355	-0.487425327	-0.061628201	0.126436189	0.958182121	163.3933289	1.043642934
	14095	1449579_at	4.940726553	-0.454236451	-0.061590447	0.135591159	0.958207196	163.3933289	1.043615623
	2568	1418483_a_at	6.610628133	-0.378176615	-0.061560595	0.162782659	0.958227023	163.3933289	1.043594029
	7978	1425119_at	4.584936289	-0.499021602	-0.061543239	0.123327806	0.958238551	163.3933289	1.043581475
	13213	1448577_x_at	7.552106619	-0.553091549	-0.061513294	0.111217202	0.95825844	163.3933289	1.043559814
	3066	1419045_at	5.096841991	-0.491931843	-0.061490109	0.124997213	0.958273841	163.3933289	1.043543043
	3093	1419075_s_at	1.955262402	-0.159898626	-0.061476086	0.384469133	0.958283155	163.3933289	1.0435329
	13871	1449324_at	7.087256064	-0.389310842	-0.06145795	0.157863443	0.958295202	163.3933289	1.043519782
	17422	1460205_at	5.392888761	-0.558996096	-0.061451301	0.109931539	0.958299618	163.3933289	1.043514973
	8030	1425179_at	6.254230364	-0.506769201	-0.061420394	0.121199935	0.958320148	163.3933289	1.043492618
	8404	1425685_at	3.826486263	-0.464714172	-0.061385141	0.132092252	0.958343565	163.3933289	1.04346712
	85	1415797_at	6.265546626	-0.447680183	-0.061364306	0.13707175	0.958357406	163.3933289	1.043452051
	254	1415992_at	5.658748367	-0.661259845	-0.061363414	0.092797733	0.958357998	163.3933289	1.043451406
	2438	1418345_at	5.744272753	-0.460950573	-0.061285132	0.132953803	0.958410001	163.3933289	1.043394788
	16196	1452337_at	4.810828183	-0.527595029	-0.061284151	0.116157559	0.958410653	163.3933289	1.043394078
	17698	1460727_at	5.684610397	-0.6329392	-0.061266051	0.096796107	0.958422677	163.3933289	1.043380988
	2046	1417911_at	5.383690857	-0.423502717	-0.06121206	0.144537586	0.958458545	163.3933289	1.043341942
	12389	1438376_s_at	3.265184105	-0.452502477	-0.061211126	0.135272467	0.958459166	163.3933289	1.043341267
	15385	1451261_s_at	6.223789364	-0.466231293	-0.061154453	0.131167628	0.958496818	163.3933289	1.043300282
	5585	1422293_a_at	4.186077062	-0.379139556	-0.061124521	0.161219055	0.958516704	163.3933289	1.043278636
	16354	1452589_at	5.526244051	-0.445307547	-0.061020874	0.137030854	0.958585569	163.3933289	1.043203687
	16105	1452181_at	5.73508604	-0.422136898	-0.060997956	0.144498044	0.958600797	163.3933289	1.043187116
	10383	1429247_at	6.57349549	-0.453533527	-0.060995716	0.134489983	0.958602285	163.3933289	1.043185496
	7838	1424951_at	4.863567122	-0.404838194	-0.060931411	0.15050806	0.958645014	163.3933289	1.043138999
	9955	1427910_at	4.477249048	-0.274570825	-0.060886241	0.221750586	0.958675029	163.3933289	1.04310634
	891	1416662_at	5.944071181	-0.462260128	-0.06087332	0.131686288	0.958683615	163.3933289	1.043096998
	16245	1452410_a_at	5.736425261	-0.512450237	-0.060844143	0.118731808	0.958703003	163.3933289	1.043075902
	4161	1420624_a_at	7.479096327	-0.567741367	-0.06079509	0.107082368	0.958735601	163.3933289	1.043040437
	4335	1420819_at	4.545425434	-0.5162359	-0.060787297	0.117751006	0.95874078	163.3933289	1.043034803
	9094	1426570_a_at	4.291571782	-0.443907341	-0.060772697	0.136904013	0.958750482	163.3933289	1.043024247
	14757	1450513_at	3.725444646	-0.463573475	-0.060767276	0.131084455	0.958754084	163.3933289	1.043020329
	15451	1451344_at	4.878503005	-0.438875196	-0.060758103	0.138440504	0.95876018	163.3933289	1.043013697
	12853	1448180_a_at	6.643676091	-0.57266131	-0.060751484	0.106086238	0.958764579	163.3933289	1.043008911
	15707	1451654_x_at	4.172723472	-0.541327406	-0.06071184	0.112153641	0.958790926	163.3933289	1.04298025
	9407	1427020_at	5.255328121	-0.288618907	-0.060683656	0.210255304	0.958809656	163.3933289	1.042959876
	852	1416618_at	5.338623592	-0.607185792	-0.060675552	0.099929137	0.958815042	163.3933289	1.042954017
	13469	1448860_at	6.062338821	-0.478299635	-0.060644526	0.126791913	0.958835663	163.3933289	1.042931588
	8123	1425297_at	4.174020421	-0.539960173	-0.060642507	0.112309222	0.958837004	163.3933289	1.042930128
	9742	1427529_at	4.5531785	-0.296548571	-0.060633279	0.20446323	0.958843138	163.3933289	1.042923457
	8013	1425161_a_at	6.364266806	-0.521965652	-0.060614699	0.116127755	0.958855486	163.3933289	1.042910026
	16773	1454703_x_at	5.414415333	-0.457070373	-0.060515287	0.132398184	0.95892156	163.3933289	1.042838165
	5969	1422735_at	5.623970199	-0.37786253	-0.060503884	0.160121418	0.95892914	163.3933289	1.042829922
	2709	1418643_at	7.539124196	-0.285140428	-0.060396746	0.21181404	0.959000355	163.3933289	1.042752482
	4109	1420569_at	3.949106676	-0.298430366	-0.060372914	0.20230151	0.959016197	163.3933289	1.042735256
	10604	1430820_a_at	4.000322489	-0.45349086	-0.06036215	0.13310555	0.959023352	163.3933289	1.042727477
	17220	1456375_x_at	3.206955208	-0.441758119	-0.060323279	0.136552734	0.959049192	163.3933289	1.042699383
	12820	1448145_at	5.249591601	-0.391334334	-0.060299515	0.154086952	0.959064989	163.3933289	1.042682207
	11065	1433609_s_at	6.362706	-0.504438164	-0.060289856	0.119518823	0.95907141	163.3933289	1.042675226
	14157	1449740_s_at	6.290747191	-0.313387122	-0.060282445	0.192357762	0.959076337	163.3933289	1.042669871
	11408	1434784_s_at	6.032044733	-0.487146648	-0.060232341	0.12364314	0.959109645	163.3933289	1.04263366
	11555	1435394_s_at	7.233278192	-0.434832394	-0.060228949	0.138510723	0.9591119	163.3933289	1.042631209
	16457	1452838_at	5.647475747	-0.589678553	-0.060222839	0.102128251	0.959115962	163.3933289	1.042626793
	514	1416263_at	4.718927135	-0.389136654	-0.060217437	0.154746247	0.959119554	163.3933289	1.042622889
	9348	1426935_at	6.80710117	-0.311944006	-0.060168394	0.192882034	0.959152159	163.3933289	1.042587447
	15622	1451550_at	6.044585598	-0.470677138	-0.060167822	0.127832472	0.959152539	163.3933289	1.042587033
	8246	1425462_at	5.991977784	-0.37632553	-0.060153261	0.159843688	0.95916222	163.3933289	1.04257651
	12754	1448002_x_at	3.745453784	-0.389497055	-0.060086268	0.154266296	0.959206761	163.3933289	1.042528098
	17639	1460642_at	5.721865586	-0.50825149	-0.059980858	0.11801413	0.959276847	163.3933289	1.042451929
	7638	1424696_at	5.947353047	-0.535374758	-0.059895621	0.111876065	0.959333524	163.3933289	1.042390341
	9834	1427680_a_at	5.486630552	-0.34503238	-0.059878991	0.173546004	0.959344583	163.3933289	1.042378325
	11542	1435336_at	4.598987694	-0.429468988	-0.059860998	0.139383751	0.959356547	163.3933289	1.042365326
	8503	1425811_a_at	7.081055218	-0.390566406	-0.059851409	0.153242593	0.959362924	163.3933289	1.042358397
	5190	1421836_at	5.011770479	-0.381678845	-0.059846723	0.156798638	0.95936604	163.3933289	1.042355012
	6850	1423768_at	5.872049769	-0.569820828	-0.059796219	0.104938634	0.959399625	163.3933289	1.042318523
	11241	1434195_at	3.145048585	-0.397697648	-0.059786434	0.150331374	0.959406132	163.3933289	1.042311453
	10389	1429294_at	4.468934429	-0.470505036	-0.059776907	0.127048389	0.959412468	163.3933289	1.04230457
	10590	1430718_s_at	4.852164304	-0.468439894	-0.059766227	0.12758569	0.95941957	163.3933289	1.042296854
	10584	1430692_a_at	5.647630817	-0.449219711	-0.059644693	0.132773989	0.959500396	163.3933289	1.042209054
	3829	1420096_at	4.599010421	-0.524220705	-0.059640012	0.113768897	0.95950351	163.3933289	1.042205672
	14298	1449951_at	5.257783552	-0.574697719	-0.05963227	0.103762844	0.959508659	163.3933289	1.042200079
	9179	1426681_at	5.199524209	-0.602264988	-0.059626804	0.099004268	0.959512293	163.3933289	1.042196131
	14523	1450225_at	4.065124753	-0.548241315	-0.059620302	0.108748283	0.959516618	163.3933289	1.042191434
	3790	1419989_at	4.727326181	-0.596113329	-0.05959449	0.099971746	0.959533785	163.3933289	1.042172788
	13373	1448756_at	2.513941227	-0.20289532	-0.059569759	0.293598489	0.959550234	163.3933289	1.042154923
	5223	1421876_at	6.013705138	-0.578902207	-0.059505031	0.102789436	0.959593286	163.3933289	1.042108167
	15949	1451983_at	6.863694738	-0.403172508	-0.059500157	0.147579896	0.959596528	163.3933289	1.042104646
	14358	1450020_at	4.147794471	-0.433995895	-0.059494123	0.137084528	0.959600542	163.3933289	1.042100287
	13240	1448605_at	6.975203037	-0.423271444	-0.059492562	0.14055416	0.95960158	163.3933289	1.04209916
	13832	1449281_at	5.982207229	-0.409980068	-0.059454226	0.145017357	0.959627079	163.3933289	1.042071469
	10192	1428381_a_at	7.705559568	-0.548299552	-0.059426951	0.108384096	0.959645221	163.3933289	1.042051768
	9497	1427161_at	5.617364683	-0.423079966	-0.059396361	0.140390388	0.95966557	163.3933289	1.042029673
	15	1415687_a_at	7.631017141	-0.414164795	-0.059364742	0.143336042	0.959686602	163.3933289	1.042006836
	13771	1449212_at	3.991094173	-0.234966073	-0.059350505	0.252591807	0.959696073	163.3933289	1.041996553
	3894	1420281_at	3.147251183	-0.405115442	-0.059342393	0.146482674	0.959701469	163.3933289	1.041990694
	10133	1428209_at	3.668377324	-0.22550114	-0.059319345	0.263055631	0.959716801	163.3933289	1.041974047
	7705	1424775_at	5.90695778	-0.352293056	-0.059314563	0.168367109	0.959719982	163.3933289	1.041970594
	164	1415890_at	8.063702567	-0.457186962	-0.059293564	0.129692159	0.959733951	163.3933289	1.041955428
	12012	1437175_at	3.747663021	-0.408919004	-0.059256281	0.14490958	0.959758754	163.3933289	1.041928501
	17359	1459880_at	4.494365221	-0.469341969	-0.059255211	0.126251679	0.959759465	163.3933289	1.041927729
	574	1416325_at	3.587947414	-0.296329315	-0.059242623	0.199921574	0.95976784	163.3933289	1.041918637
	2451	1418359_at	5.752650792	-0.491142772	-0.059208973	0.120553485	0.959790226	163.3933289	1.041894335
	4293	1420774_a_at	4.012178211	-0.401430336	-0.059201469	0.14747632	0.959795219	163.3933289	1.041888916
	1093	1416876_at	4.274193015	-0.48923392	-0.059166941	0.120937937	0.959818189	163.3933289	1.041863981
	9245	1426783_at	5.642479616	-0.521632997	-0.059147606	0.113389311	0.959831053	163.3933289	1.041850018
	11192	1434036_at	5.696947211	-0.383447814	-0.05914189	0.154237128	0.959834856	163.3933289	1.04184589
	7871	1424989_at	4.420906423	-0.477852887	-0.05914068	0.123763362	0.959835661	163.3933289	1.041845016
	14940	1450739_at	5.626722191	-0.411268167	-0.059127124	0.143767811	0.95984468	163.3933289	1.041835227
	9650	1427386_at	4.885125708	-0.394348117	-0.059122871	0.149925582	0.95984751	163.3933289	1.041832156
	13997	1449464_at	5.289849828	-0.481290602	-0.059115485	0.122827009	0.959852424	163.3933289	1.041826822
	5479	1422178_a_at	5.022804538	-0.374189324	-0.059029219	0.157752279	0.95990982	163.3933289	1.041764527
	17631	1460631_at	5.393046279	-0.371361672	-0.059014084	0.158912695	0.95991989	163.3933289	1.041753599
	5945	1422703_at	5.674371422	-0.391910822	-0.059013166	0.150578047	0.959920501	163.3933289	1.041752936
	4346	1420832_at	5.913790785	-0.404844225	-0.058983879	0.145695245	0.959939988	163.3933289	1.041731788
	6897	1423819_s_at	7.903283983	-0.558517867	-0.058981551	0.105603696	0.959941537	163.3933289	1.041730107
	14279	1449928_at	8.295537554	-0.432925262	-0.05895861	0.136186578	0.959956801	163.3933289	1.041713543
	16859	1455019_x_at	5.936958453	-0.407386189	-0.058909825	0.144604373	0.959989263	163.3933289	1.041678317
	3454	1419469_at	4.529042525	-0.365118806	-0.058867556	0.161228497	0.960017389	163.3933289	1.041647798
	15150	1450984_at	5.534422051	-0.451471436	-0.05884288	0.130335775	0.96003381	163.3933289	1.041629981
	11025	1433509_s_at	3.455800668	-0.32609135	-0.058758972	0.180191752	0.960089648	163.3933289	1.041569401
	9047	1426511_at	4.379717118	-0.425332831	-0.058742306	0.138109034	0.960100739	163.3933289	1.04155737
	14045	1449521_at	4.684300641	-0.357520409	-0.058696025	0.164175313	0.960131539	163.3933289	1.041523957
	5307	1421972_s_at	5.138553913	-0.471223522	-0.058661648	0.124487944	0.960154418	163.3933289	1.04149914
	16899	1455232_at	3.316794996	-0.489405186	-0.058639344	0.119817579	0.960169261	163.3933289	1.041483039
	16609	1453729_a_at	7.407673859	-0.351531314	-0.058615555	0.166743482	0.960185094	163.3933289	1.041465866
	16997	1455694_at	4.576360449	-0.543046383	-0.05860209	0.107913599	0.960194056	163.3933289	1.041456145
	4345	1420831_at	5.925456089	-0.39779184	-0.058597328	0.147306511	0.960197225	163.3933289	1.041452707
	7165	1424133_at	6.82822734	-0.460331137	-0.058591706	0.127281648	0.960200967	163.3933289	1.041448649
	15272	1451125_at	6.844489411	-0.425090393	-0.058571175	0.137785225	0.960214631	163.3933289	1.041433829
	11940	1436990_s_at	6.634657027	-0.343538378	-0.058516409	0.170334416	0.960251083	163.3933289	1.041394295
	1812	1417655_a_at	6.790979839	-0.572509794	-0.058515223	0.102208249	0.960251872	163.3933289	1.04139344
	13491	1448886_at	6.26361748	-0.277633107	-0.058505082	0.210728047	0.960258622	163.3933289	1.041386119
	17260	1456515_s_at	3.323591385	-0.380980415	-0.05850481	0.153563825	0.960258804	163.3933289	1.041385923
	6988	1423927_at	6.571930202	-0.558061666	-0.058502944	0.1048324	0.960260045	163.3933289	1.041384576
	15580	1451499_at	5.046755078	-0.294003289	-0.058502539	0.198986001	0.960260315	163.3933289	1.041384283
	4010	1420447_at	3.249113335	-0.422719465	-0.058491584	0.138369744	0.960267607	163.3933289	1.041376376
	15695	1451637_a_at	2.742759541	-0.227620695	-0.058477291	0.256906741	0.96027712	163.3933289	1.041366059
	841	1416607_at	8.309586062	-0.276265754	-0.058473613	0.211657117	0.960279568	163.3933289	1.041363404
	6981	1423920_at	5.884105027	-0.473775679	-0.058451748	0.123374311	0.960294122	163.3933289	1.041347622
	2943	1418912_at	6.593360948	-0.374897743	-0.058450223	0.155909775	0.960295137	163.3933289	1.041346521
	10385	1429270_a_at	5.83390274	-0.427664426	-0.058436627	0.13664131	0.960304187	163.3933289	1.041336707
	13382	1448767_s_at	3.85128223	-0.363985001	-0.058414129	0.160484988	0.960319163	163.3933289	1.041320468
	6700	1423600_a_at	4.884021091	-0.502165136	-0.058413848	0.116323983	0.960319349	163.3933289	1.041320266
	9167	1426663_s_at	4.854062544	-0.344977283	-0.058393391	0.169267352	0.960332967	163.3933289	1.0413055
	861	1416627_at	5.295090813	-0.338166789	-0.058386883	0.172657059	0.960337299	163.3933289	1.041300803
	4182	1420647_a_at	9.19455016	-0.364777475	-0.058376765	0.160033908	0.960344034	163.3933289	1.0412935
	12281	1438000_x_at	6.887534282	-0.52229009	-0.058339482	0.111699386	0.960368852	163.3933289	1.04126659
	4287	1420768_a_at	4.053668354	-0.439411429	-0.058334679	0.132756399	0.960372049	163.3933289	1.041263124
	6978	1423917_a_at	6.040119853	-0.410251025	-0.058299557	0.142107035	0.96039543	163.3933289	1.041237775
	10228	1428552_at	4.445176493	-0.384984827	-0.058299223	0.151432521	0.960395652	163.3933289	1.041237534
	3013	1418985_at	4.224320188	-0.452302954	-0.058270709	0.128831149	0.960414634	163.3933289	1.041216955
	13348	1448727_at	6.011650077	-0.474763033	-0.058255031	0.122703384	0.960425071	163.3933289	1.041205639
	5224	1421877_at	6.072418295	-0.560362605	-0.058249385	0.103949451	0.960428829	163.3933289	1.041201565
	17078	1455940_x_at	6.203763708	-0.509115992	-0.058243333	0.11440091	0.960432859	163.3933289	1.041197197
	647	1416401_at	7.302287404	-0.430722791	-0.058220566	0.135169457	0.960448015	163.3933289	1.041180766
	10810	1431805_a_at	4.274009325	-0.288805392	-0.058218097	0.201582445	0.960449659	163.3933289	1.041178984
	9016	1426466_s_at	3.650701431	-0.362517608	-0.058203275	0.160552959	0.960459526	163.3933289	1.041168287
	1978	1417835_at	4.468320947	-0.398492766	-0.058199553	0.146049208	0.960462004	163.3933289	1.041165601
	13254	1448619_at	6.747356666	-0.454475207	-0.058141627	0.12793135	0.960500569	163.3933289	1.041123798
	12681	1439437_x_at	7.417892584	-0.254740024	-0.058132372	0.228202742	0.96050673	163.3933289	1.041117119
	16621	1453815_at	5.279526726	-0.40428101	-0.058117276	0.143754653	0.960516781	163.3933289	1.041106226
	16794	1454783_at	4.368751258	-0.374571681	-0.058099627	0.155109503	0.960528531	163.3933289	1.041093489
	4288	1420769_at	4.100509953	-0.440817032	-0.058090011	0.131778055	0.960534934	163.3933289	1.04108655
	6896	1423818_a_at	7.985692802	-0.565130163	-0.05808628	0.102783897	0.960537417	163.3933289	1.041083858
	2310	1418206_at	5.124867821	-0.410673252	-0.058083586	0.141435036	0.960539211	163.3933289	1.041081913
	7742	1424829_at	6.821763236	-0.510027869	-0.058062038	0.113840912	0.960553558	163.3933289	1.041066364
	6957	1423891_at	5.410108424	-0.358489489	-0.058049013	0.161926682	0.96056223	163.3933289	1.041056965
	11108	1433736_at	5.370768978	-0.454881596	-0.058017222	0.127543569	0.960583397	163.3933289	1.041034025
	6573	1423450_a_at	5.171457139	-0.254435418	-0.0580159	0.228018176	0.960584277	163.3933289	1.041033071
	13463	1448854_s_at	4.484339085	-0.40126417	-0.057960737	0.144445334	0.960621007	163.3933289	1.040993267
	470	1416217_a_at	8.174283381	-0.497526589	-0.057948912	0.116474	0.960628881	163.3933289	1.040984734
	3482	1419498_at	5.872696778	-0.267225131	-0.057943245	0.216833068	0.960632654	163.3933289	1.040980645
	11207	1434080_at	5.946267363	-0.367668651	-0.057841818	0.157320504	0.960700193	163.3933289	1.040907463
	9425	1427056_at	3.675228227	-0.298140403	-0.057796544	0.193856798	0.960730341	163.3933289	1.040874798
	9225	1426754_x_at	5.755591846	-0.401233052	-0.057754306	0.143942045	0.960758469	163.3933289	1.040844324
	7439	1424456_at	5.801741939	-0.50515709	-0.057730908	0.11428308	0.960774051	163.3933289	1.040827444
	13296	1448668_a_at	6.324202436	-0.59912552	-0.057727579	0.096353063	0.960776268	163.3933289	1.040825042
	13276	1448646_at	4.186559196	-0.470626649	-0.057671674	0.122542303	0.9608135	163.3933289	1.04078471
	932	1416708_a_at	5.969958825	-0.540830742	-0.057647787	0.10659118	0.960829408	163.3933289	1.040767478
	3129	1419113_at	5.866590175	-0.550027376	-0.057630424	0.104777374	0.960840972	163.3933289	1.040754953
	1866	1417714_x_at	4.966051542	-0.232585879	-0.057629253	0.247776233	0.960841752	163.3933289	1.040754108
	7342	1424335_at	5.064239881	-0.549989241	-0.05760274	0.104734304	0.960859409	163.3933289	1.040734982
	1618	1417450_a_at	4.457730418	-0.42650668	-0.057543882	0.134919063	0.960898611	163.3933289	1.040692523
	15118	1450945_at	4.439552962	-0.452930097	-0.057521522	0.126998674	0.960913504	163.3933289	1.040676394
	11165	1433942_at	3.434099477	-0.413336882	-0.057517964	0.13915517	0.960915873	163.3933289	1.040673828
	17049	1455867_at	7.398341519	-0.433416309	-0.057513355	0.132697717	0.960918943	163.3933289	1.040670503
	11646	1435820_x_at	6.238089022	-0.400558217	-0.057498928	0.143546994	0.960928552	163.3933289	1.040660096
	10082	1428097_at	5.93662987	-0.426837065	-0.057488517	0.134684922	0.960935487	163.3933289	1.040652586
	1874	1417728_at	5.844933561	-0.529031785	-0.057452624	0.108599569	0.960959394	163.3933289	1.040626696
	8694	1426060_at	5.249996209	-0.419087038	-0.05744733	0.137077324	0.960962921	163.3933289	1.040622878
	5992	1422761_at	5.313234066	-0.415941037	-0.057437523	0.138090543	0.960969453	163.3933289	1.040615804
	8167	1425359_at	4.511167762	-0.373052835	-0.05743686	0.153964411	0.960969895	163.3933289	1.040615326
	12317	1438155_x_at	5.715129581	-0.613792094	-0.057425883	0.093559177	0.960977206	163.3933289	1.040607408
	8695	1426061_x_at	5.255305665	-0.420513718	-0.057406483	0.136515126	0.960990129	163.3933289	1.040593415
	15976	1452015_at	6.028352186	-0.505734027	-0.057397823	0.11349409	0.960995897	163.3933289	1.040587169
	6037	1422815_at	3.73339462	-0.502555721	-0.057397071	0.114210362	0.960996398	163.3933289	1.040586626
	10897	1432190_at	3.701306819	-0.393413944	-0.057360788	0.145802632	0.961020567	163.3933289	1.040560457
	943	1416719_a_at	7.897035508	-0.569232992	-0.057354491	0.100757496	0.961024762	163.3933289	1.040555915
	12434	1438550_x_at	5.097554093	-0.421142251	-0.057332156	0.136134894	0.96103964	163.3933289	1.040539805
	10658	1431132_x_at	5.023459729	-0.553225825	-0.057327603	0.103624236	0.961042673	163.3933289	1.040536522
	6701	1423601_s_at	4.917803969	-0.494182915	-0.057307478	0.115964101	0.961056079	163.3933289	1.040522006
	15648	1451583_a_at	5.89502867	-0.454460586	-0.057280882	0.126041474	0.961073796	163.3933289	1.040502825
	14247	1449893_a_at	4.821296287	-0.406091591	-0.057258601	0.140999229	0.961088639	163.3933289	1.040486756
	7250	1424229_at	6.192207469	-0.412889526	-0.057227997	0.138603655	0.961109027	163.3933289	1.040464684
	4581	1421108_at	3.291104565	-0.501912251	-0.057223579	0.114011122	0.96111197	163.3933289	1.040461498
	6053	1422831_at	3.319079386	-0.284393021	-0.057223216	0.201211746	0.961112212	163.3933289	1.040461236
	1972	1417829_a_at	6.756993994	-0.351744141	-0.057222371	0.162681804	0.961112775	163.3933289	1.040460627
	4762	1421327_at	3.40295986	-0.443699403	-0.057219409	0.128959852	0.961114748	163.3933289	1.040458491
	11045	1433552_a_at	5.101604153	-0.39429439	-0.057164864	0.144980162	0.961151086	163.3933289	1.040419154
	4785	1421353_at	4.221924156	-0.526388167	-0.057041354	0.108363671	0.961233375	163.3933289	1.040330087
	2045	1417910_at	5.444356872	-0.400547764	-0.057013101	0.142337835	0.961252199	163.3933289	1.040309714
	4898	1421492_at	3.344762692	-0.475081054	-0.05700609	0.119992346	0.961256871	163.3933289	1.040304658
	8102	1425272_at	5.222807557	-0.363914258	-0.056992552	0.156609835	0.961265891	163.3933289	1.040294896
	384	1416125_at	6.775154498	-0.403165857	-0.056962612	0.141288284	0.96128584	163.3933289	1.040273307
	2800	1418747_at	4.886272822	-0.443301293	-0.056951602	0.128471544	0.961293177	163.3933289	1.040265368
	17258	1456497_x_at	7.870759982	-0.559794863	-0.05688892	0.101624583	0.961334944	163.3933289	1.040220172
	8768	1426153_a_at	5.881653939	-0.294728022	-0.056887061	0.193015448	0.961336182	163.3933289	1.040218832
	8903	1426316_at	6.184755154	-0.499769332	-0.056881758	0.113816023	0.961339716	163.3933289	1.040215008
	7310	1424301_at	5.528290707	-0.517887428	-0.056870818	0.109813088	0.961347006	163.3933289	1.04020712
	10466	1429761_at	4.171632773	-0.298743861	-0.056857503	0.190321913	0.961355878	163.3933289	1.04019752
	15647	1451582_at	4.654462747	-0.456743193	-0.056823064	0.12440922	0.961378827	163.3933289	1.040172689
	12666	1439399_a_at	5.719483469	-0.428808204	-0.056818035	0.13250221	0.961382179	163.3933289	1.040169063
	2030	1417893_at	6.416118305	-0.506128824	-0.056794071	0.112212678	0.961398148	163.3933289	1.040151786
	14760	1450516_a_at	4.941906463	-0.367475728	-0.056783332	0.154522674	0.961405304	163.3933289	1.040144043
	12899	1448231_at	6.604213784	-0.399882626	-0.056782012	0.141996698	0.961406183	163.3933289	1.040143092
	10896	1432189_a_at	3.870789918	-0.376100093	-0.056771533	0.150947936	0.961413167	163.3933289	1.040135536
	5973	1422741_a_at	3.734593262	-0.408020548	-0.056751752	0.139090425	0.961426349	163.3933289	1.040121275
	5496	1422198_a_at	6.096180654	-0.481249694	-0.056739589	0.117900519	0.961434455	163.3933289	1.040112506
	9636	1427368_x_at	5.74633721	-0.496367069	-0.056722005	0.114274311	0.961446173	163.3933289	1.040099829
	15854	1451843_a_at	6.402595885	-0.341951756	-0.056718288	0.165866346	0.96144865	163.3933289	1.040097149
	3759	1419928_at	4.457468944	-0.455224722	-0.056708973	0.124573579	0.961454858	163.3933289	1.040090434
	5946	1422704_at	5.804357114	-0.381692379	-0.056689871	0.148522408	0.961467588	163.3933289	1.040076662
	15641	1451575_a_at	6.788813835	-0.51943921	-0.056663192	0.109085319	0.961485368	163.3933289	1.040057429
	14280	1449929_at	8.428206002	-0.429995453	-0.056632697	0.131705339	0.961505692	163.3933289	1.040035445
	16308	1452511_at	3.689543918	-0.385876599	-0.056630288	0.146757507	0.961507298	163.3933289	1.040033708
	6960	1423894_a_at	5.986757632	-0.544609401	-0.056625913	0.103975276	0.961510213	163.3933289	1.040030554
	7914	1425043_s_at	4.27028206	-0.581532285	-0.056556547	0.097254354	0.961556445	163.3933289	1.03998055
	12984	1448328_at	6.047720041	-0.431638047	-0.056520192	0.130943488	0.961580676	163.3933289	1.039954343
	11187	1434027_at	4.042428572	-0.473393323	-0.056518716	0.119390607	0.961581659	163.3933289	1.03995328
	212	1415943_at	7.740930008	-0.31411767	-0.056468008	0.179767052	0.961615458	163.3933289	1.039916728
	2883	1418842_at	3.908299375	-0.369415049	-0.056467065	0.152855346	0.961616086	163.3933289	1.039916048
	15539	1451451_at	4.455300039	-0.366225378	-0.056456621	0.154158136	0.961623047	163.3933289	1.03990852
	13514	1448912_at	5.19736931	-0.340930701	-0.056442574	0.16555439	0.96163241	163.3933289	1.039898395
	5343	1422016_a_at	4.548544771	-0.417642126	-0.056432527	0.13512173	0.961639108	163.3933289	1.039891153
	14316	1449976_a_at	3.552251619	-0.425608158	-0.056421211	0.132566094	0.96164665	163.3933289	1.039882996
	9753	1427541_x_at	5.788539978	-0.418203373	-0.056378704	0.13481169	0.961674984	163.3933289	1.039852358
	15649	1451584_at	3.552669658	-0.415202388	-0.056358593	0.135737642	0.96168839	163.3933289	1.039837863
	1043	1416825_at	4.522116475	-0.417203324	-0.056326712	0.135010219	0.961709642	163.3933289	1.039814885
	13729	1449163_at	5.192325863	-0.432980029	-0.056320007	0.130075298	0.961714112	163.3933289	1.039810052
	15489	1451389_at	4.563921986	-0.465644901	-0.056317863	0.120945945	0.961715541	163.3933289	1.039808506
	15038	1450852_s_at	4.313951984	-0.406826173	-0.056316479	0.13842885	0.961716463	163.3933289	1.039807509
	1939	1417796_at	5.11816635	-0.550153935	-0.05627278	0.102285517	0.961745594	163.3933289	1.039776014
	17614	1460543_x_at	8.119548112	-0.481019257	-0.056256945	0.116953622	0.96175615	163.3933289	1.039764601
	10544	1430394_a_at	4.577685175	-0.364760337	-0.056222688	0.154135971	0.961778987	163.3933289	1.039739913
	12175	1437658_a_at	5.447546799	-0.422719337	-0.056209205	0.132970508	0.961787976	163.3933289	1.039730195
	5225	1421878_at	5.860529535	-0.55965089	-0.056204161	0.100427181	0.961791338	163.3933289	1.03972656
	7740	1424826_s_at	5.569185202	-0.36451548	-0.056181942	0.154127725	0.961806151	163.3933289	1.039710547
	14158	1449741_at	5.884654198	-0.290582635	-0.056164433	0.193282136	0.961817824	163.3933289	1.039697929
	15373	1451246_s_at	4.469810984	-0.367523154	-0.056158276	0.152802008	0.961821929	163.3933289	1.039693492
	86	1415798_at	6.106763095	-0.408947651	-0.056129533	0.13725359	0.961841091	163.3933289	1.039672779
	15532	1451443_at	6.643111256	-0.359783929	-0.056125052	0.155996552	0.961844079	163.3933289	1.03966955
	6944	1423877_at	5.140962992	-0.45186394	-0.056118091	0.124192452	0.96184872	163.3933289	1.039664533
	13813	1449259_at	5.376965462	-0.375866185	-0.056101689	0.149259739	0.961859655	163.3933289	1.039652713
	14624	1450351_a_at	3.963213233	-0.403419003	-0.056092552	0.139042909	0.961865747	163.3933289	1.039646128
	11177	1433999_at	4.02361933	-0.433461263	-0.05606876	0.129351258	0.96188161	163.3933289	1.039628983
	12054	1437308_s_at	4.377971329	-0.40233619	-0.056053379	0.139319755	0.961891864	163.3933289	1.0396179
	12780	1448101_s_at	3.157110334	-0.441711922	-0.056035081	0.126858883	0.961904064	163.3933289	1.039604714
	6102	1422887_a_at	6.495834636	-0.509315896	-0.056022187	0.10999497	0.961912661	163.3933289	1.039595423
	11152	1433908_a_at	6.113344532	-0.39470005	-0.05600512	0.141892862	0.961924041	163.3933289	1.039583124
	15611	1451539_at	4.813002734	-0.377494016	-0.055999687	0.148345894	0.961927663	163.3933289	1.03957921
	12366	1438291_x_at	7.057008768	-0.351354915	-0.055978721	0.159322436	0.961941643	163.3933289	1.039564102
	4152	1420614_at	8.327786133	-0.423723264	-0.055975297	0.132103431	0.961943926	163.3933289	1.039561635
	14102	1449587_a_at	2.753720938	-0.210053748	-0.055966572	0.266439292	0.961949743	163.3933289	1.039555348
	8245	1425461_at	5.626672181	-0.354568826	-0.055959326	0.157823592	0.961954575	163.3933289	1.039550126
	13381	1448766_at	3.643972811	-0.355158557	-0.05595414	0.15754693	0.961958032	163.3933289	1.03954639
	3108	1419092_a_at	3.787841094	-0.437415156	-0.055949878	0.127910242	0.961960874	163.3933289	1.039543319
	8357	1425619_s_at	6.096633509	-0.292209276	-0.055946256	0.191459549	0.961963289	163.3933289	1.039540709
	7822	1424927_at	6.038601281	-0.270578831	-0.055914165	0.206646489	0.961984687	163.3933289	1.039517586
	7853	1424966_at	5.544165997	-0.342045436	-0.055879322	0.163368127	0.962007921	163.3933289	1.039492481
	17610	1460513_a_at	3.920691032	-0.364166289	-0.055870998	0.153421663	0.962013472	163.3933289	1.039486483
	14473	1450165_at	6.862263878	-0.387978554	-0.055837049	0.143917876	0.962036109	163.3933289	1.039462023
	11085	1433674_a_at	5.76665274	-0.416346951	-0.055827632	0.134089207	0.962042389	163.3933289	1.039455238
	7597	1424648_at	5.4847265	-0.491174124	-0.05580301	0.113611462	0.962058808	163.3933289	1.039437498
	5390	1422073_a_at	4.473605151	-0.412863976	-0.055777295	0.135098478	0.962075957	163.3933289	1.03941897
	17644	1460649_at	6.293753481	-0.567606825	-0.055767244	0.098249777	0.962082659	163.3933289	1.039411729
	16318	1452525_a_at	3.78981524	-0.425984548	-0.055747702	0.130867897	0.962095691	163.3933289	1.03939765
	11582	1435527_at	4.868064476	-0.349105807	-0.055680523	0.159494691	0.962140492	163.3933289	1.039349251
	5957	1422718_at	5.024626635	-0.450739813	-0.055632929	0.123425816	0.962172233	163.3933289	1.039314965
	9168	1426664_x_at	4.88034397	-0.344059993	-0.055626582	0.161676983	0.962176466	163.3933289	1.039310392
	3243	1419241_a_at	4.583249802	-0.306949297	-0.05561925	0.181200121	0.962181356	163.3933289	1.03930511
	5994	1422763_at	5.097890871	-0.563592428	-0.055615417	0.098680206	0.962183913	163.3933289	1.039302348
	11567	1435446_a_at	7.659447251	-0.300033035	-0.055599664	0.185311809	0.962194418	163.3933289	1.039291001
	3954	1420388_at	5.996343949	-0.309515409	-0.05558198	0.179577423	0.962206213	163.3933289	1.039278261
	12433	1438549_a_at	5.386116307	-0.366797165	-0.055558969	0.151470553	0.96222156	163.3933289	1.039261685
	8202	1425405_a_at	5.129677487	-0.472719335	-0.055510369	0.117427753	0.962253975	163.3933289	1.039226676
	8029	1425178_s_at	6.166581983	-0.451512831	-0.055479524	0.122874744	0.962274549	163.3933289	1.039204457
	1198	1416989_at	6.85476323	-0.565094137	-0.055446369	0.098118818	0.962296663	163.3933289	1.039180575
	7101	1424059_at	5.515716061	-0.568141216	-0.055400184	0.097511293	0.962327469	163.3933289	1.039147309
	3019	1418991_at	5.655920911	-0.433258931	-0.055368687	0.127795836	0.962348479	163.3933289	1.039124622
	4463	1420977_at	5.170390945	-0.471548499	-0.055368111	0.117417638	0.962348864	163.3933289	1.039124207
	11320	1434471_at	6.507674886	-0.403441547	-0.055356506	0.137210722	0.962356605	163.3933289	1.039115849
	17374	1459990_at	6.055760493	-0.401166152	-0.055352386	0.137978705	0.962359353	163.3933289	1.039112881
	14704	1450450_at	3.800893386	-0.475802014	-0.055346707	0.116322978	0.962363141	163.3933289	1.039108791
	7343	1424336_at	4.94076037	-0.503075482	-0.055333111	0.109989679	0.962372211	163.3933289	1.039098998
	373	1416114_at	5.799584081	-0.283783625	-0.055292742	0.194841201	0.96239914	163.3933289	1.039069923
	9093	1426569_a_at	4.22958539	-0.402703299	-0.055266501	0.137238759	0.962416645	163.3933289	1.039051024
	94	1415810_at	5.736349607	-0.374569613	-0.055209071	0.147393353	0.962454957	163.3933289	1.039009663
	9397	1427007_at	4.725211116	-0.381355088	-0.055185795	0.144709739	0.962470485	163.3933289	1.0389929
	17559	1460380_at	6.019462034	-0.288525369	-0.055169364	0.191211485	0.962481447	163.3933289	1.038981067
	42	1415738_at	7.040560691	-0.512278776	-0.055155847	0.107667639	0.962490465	163.3933289	1.038971332
	11407	1434783_at	5.966278408	-0.452055183	-0.055104458	0.121897636	0.962524749	163.3933289	1.038934324
	17041	1455834_x_at	4.279105564	-0.388215615	-0.055077379	0.141873168	0.962542816	163.3933289	1.038914824
	3560	1419589_at	5.041550336	-0.335603781	-0.055073954	0.164104092	0.962545101	163.3933289	1.038912358
	14970	1450774_at	2.761194997	-0.348314112	-0.055052489	0.158054145	0.962559422	163.3933289	1.038896901
	9371	1426971_at	5.414529996	-0.435676195	-0.05505037	0.126356157	0.962560836	163.3933289	1.038895374
	3291	1419296_at	4.571503395	-0.457939307	-0.055026932	0.120162063	0.962576474	163.3933289	1.038878497
	14695	1450439_at	5.076088491	-0.439537109	-0.055024322	0.125186978	0.962578215	163.3933289	1.038876617
	11182	1434011_a_at	5.296339814	-0.434968729	-0.055018239	0.126487803	0.962582274	163.3933289	1.038872237
	667	1416424_at	6.719720389	-0.500152007	-0.055008325	0.109983213	0.962588889	163.3933289	1.038865098
	5424	1422114_at	4.954271599	-0.401418993	-0.054989054	0.136986677	0.962601747	163.3933289	1.038851221
	12494	1438723_a_at	7.890677651	-0.542133871	-0.054955141	0.101368212	0.962624374	163.3933289	1.038826802
	1549	1417376_a_at	4.99880509	-0.380761106	-0.054928982	0.144261011	0.962641829	163.3933289	1.038807966
	16658	1453986_at	5.287955888	-0.414896574	-0.054895093	0.132310306	0.962664442	163.3933289	1.038783564
	11930	1436959_x_at	5.983503378	-0.395972262	-0.054888687	0.138617505	0.962668716	163.3933289	1.038778952
	5566	1422272_at	3.304031863	-0.395661433	-0.054861973	0.138658885	0.962686542	163.3933289	1.038759717
	13767	1449207_a_at	5.234125119	-0.393334424	-0.054861824	0.139478826	0.962686642	163.3933289	1.03875961
	12269	1437969_s_at	5.009681925	-0.515401077	-0.054850629	0.106423194	0.962694112	163.3933289	1.038751549
	7783	1424880_at	6.747133466	-0.400917515	-0.054849368	0.136809607	0.962694953	163.3933289	1.038750641
	2425	1418329_at	6.186059237	-0.461856654	-0.05484445	0.118747775	0.962698235	163.3933289	1.038747101
	3578	1419609_at	4.228704378	-0.313433468	-0.054829162	0.174930783	0.962708436	163.3933289	1.038736093
	8103	1425273_s_at	5.231128902	-0.359524732	-0.054823262	0.152488154	0.962712373	163.3933289	1.038731846
	1631	1417464_at	4.067115313	-0.164354034	-0.054801536	0.333435904	0.962726871	163.3933289	1.038716203
	12216	1437767_s_at	4.716081714	-0.468360902	-0.054788484	0.116979201	0.962735581	163.3933289	1.038706806
	17425	1460208_at	4.316851125	-0.279816343	-0.05477552	0.195755255	0.962744233	163.3933289	1.038697471
	15435	1451326_at	6.123018058	-0.401583248	-0.054766198	0.136375703	0.962750453	163.3933289	1.03869076
	7562	1424607_a_at	7.246694084	-0.362241361	-0.054765473	0.151185037	0.962750937	163.3933289	1.038690239
	6888	1423809_at	6.216713583	-0.435061297	-0.054764448	0.125877546	0.962751621	163.3933289	1.0386895
	8117	1425290_at	4.117857812	-0.318817905	-0.05465018	0.171415027	0.962827878	163.3933289	1.038607234
	3626	1419664_at	5.139893889	-0.386078388	-0.054641811	0.141530354	0.962833464	163.3933289	1.03860121
	6572	1423449_a_at	8.562574727	-0.428521543	-0.054615327	0.127450598	0.962851139	163.3933289	1.038582144
	3967	1420404_at	4.915096103	-0.397604551	-0.054584369	0.137283059	0.9628718	163.3933289	1.038559858
	6009	1422780_at	5.938132731	-0.412747756	-0.054574309	0.132221939	0.962878515	163.3933289	1.038552616
	4751	1421315_s_at	5.853164401	-0.387694301	-0.054566908	0.140747253	0.962883454	163.3933289	1.038547288
	14512	1450213_at	4.195166224	-0.497064747	-0.054563938	0.109772296	0.962885436	163.3933289	1.038545151
	4021	1420459_at	3.649619917	-0.40037149	-0.054546955	0.136240857	0.962896771	163.3933289	1.038532925
	15356	1451229_at	5.724997433	-0.34758078	-0.054498054	0.156792483	0.96292941	163.3933289	1.038497723
	14134	1449674_s_at	5.23004219	-0.457529848	-0.054462853	0.119036722	0.962952905	163.3933289	1.038472386
	1959	1417816_s_at	7.910606142	-0.375057556	-0.054456805	0.145195862	0.962956942	163.3933289	1.038468032
	5839	1422588_at	4.578829274	-0.204232834	-0.054446524	0.266590454	0.962963804	163.3933289	1.038460632
	940	1416716_at	5.533285667	-0.392257178	-0.054434154	0.138771594	0.962972061	163.3933289	1.038451728
	7567	1424614_at	5.444864256	-0.502059108	-0.054426831	0.108407218	0.962976949	163.3933289	1.038446457
	12548	1438928_x_at	6.671511951	-0.450212276	-0.054416491	0.12086852	0.96298385	163.3933289	1.038439014
	5792	1422536_at	3.076920603	-0.407183799	-0.054336455	0.133444542	0.963037275	163.3933289	1.038381406
	10236	1428578_s_at	3.47815215	-0.443613807	-0.054330625	0.1224728	0.963041167	163.3933289	1.03837721
	17366	1459909_at	6.752281408	-0.3579977	-0.054327049	0.151752509	0.963043554	163.3933289	1.038374636
	7677	1424743_at	5.731404215	-0.444285717	-0.054288798	0.122193434	0.963069088	163.3933289	1.038347105
	1014	1416796_at	7.052669567	-0.430331128	-0.054276169	0.126126524	0.963077518	163.3933289	1.038338016
	12671	1439417_at	5.39474457	-0.357390532	-0.054266719	0.151841512	0.963083827	163.3933289	1.038331215
	3315	1419322_at	5.276167507	-0.459299431	-0.054230672	0.118072587	0.963107891	163.3933289	1.038305271
	8647	1426005_at	2.749493012	-0.297751282	-0.0542114	0.182069407	0.963120757	163.3933289	1.038291401
	721	1416482_at	3.829952859	-0.531036464	-0.05420405	0.10207218	0.963125663	163.3933289	1.038286112
	515	1416264_at	4.751646755	-0.352819435	-0.054172946	0.153542977	0.963146428	163.3933289	1.038263727
	3455	1419470_at	4.538741529	-0.334880068	-0.054156072	0.161717813	0.963157693	163.3933289	1.038251584
	11993	1437132_x_at	5.928723838	-0.413841491	-0.054147841	0.130841981	0.963163189	163.3933289	1.03824566
	6193	1423004_at	4.253332706	-0.44577848	-0.054140199	0.121450904	0.96316829	163.3933289	1.03824016
	14427	1450106_a_at	5.012574627	-0.35696682	-0.054078019	0.151493126	0.963209803	163.3933289	1.038195414
	7966	1425104_at	4.22642578	-0.349994788	-0.054056107	0.15444832	0.963224433	163.3933289	1.038179645
	16125	1452227_at	4.4919032	-0.317733177	-0.054052889	0.170120382	0.963226581	163.3933289	1.038177329
	15833	1451817_at	3.522337839	-0.459230575	-0.054049713	0.117696241	0.963228702	163.3933289	1.038175044
	2190	1418072_at	6.475508168	-0.353685707	-0.054039522	0.152789668	0.963235506	163.3933289	1.03816771
	4630	1421164_a_at	6.455570241	-0.45076021	-0.054016724	0.119834721	0.963250728	163.3933289	1.038151305
	1763	1417604_at	4.991711264	-0.424638459	-0.053956394	0.127064312	0.96329101	163.3933289	1.038107893
	4750	1421314_at	5.252119839	-0.344165488	-0.053878861	0.156549285	0.96334278	163.3933289	1.038052105
	8624	1425977_a_at	3.996079383	-0.426452663	-0.053871732	0.126325233	0.96334754	163.3933289	1.038046975
	1764	1417605_s_at	5.04321226	-0.424106966	-0.05387169	0.127023827	0.963347568	163.3933289	1.038046945
	7942	1425076_at	5.526070458	-0.521967561	-0.053835326	0.103139218	0.96337185	163.3933289	1.038020781
	16888	1455171_at	3.717532051	-0.443691401	-0.053828417	0.121319496	0.963376464	163.3933289	1.03801581
	7899	1425026_at	5.875601338	-0.449721584	-0.053786085	0.119598629	0.963404732	163.3933289	1.037985352
	4501	1421021_at	5.279662431	-0.343086392	-0.053756131	0.156683949	0.963424735	163.3933289	1.037963801
	3726	1419817_s_at	5.363700709	-0.539281463	-0.053751523	0.099672484	0.963427812	163.3933289	1.037960486
	15701	1451646_at	3.561574794	-0.376316545	-0.053749135	0.142829583	0.963429407	163.3933289	1.037958768
	2769	1418710_at	6.615848192	-0.376333329	-0.053720935	0.142748278	0.963448239	163.3933289	1.037938479
	3920	1420348_at	2.607039389	-0.482060222	-0.053716215	0.111430507	0.963451391	163.3933289	1.037935084
	16407	1452669_at	6.734298886	-0.538095457	-0.05371575	0.09982569	0.963451701	163.3933289	1.037934749
	11440	1434920_a_at	5.085368655	-0.348874152	-0.053699937	0.153923519	0.963462262	163.3933289	1.037923373
	5327	1421996_at	4.78582619	-0.458197897	-0.053665532	0.117123044	0.963485238	163.3933289	1.037898621
	2948	1418917_at	5.62146901	-0.420882851	-0.053624514	0.127409595	0.963512632	163.3933289	1.037869112
	1636	1417470_at	5.945549129	-0.477564322	-0.053526754	0.112082815	0.963577924	163.3933289	1.037798786
	9769	1427562_a_at	4.332553865	-0.434957561	-0.053513074	0.123030564	0.963587061	163.3933289	1.037788946
	8735	1426109_a_at	2.625468579	-0.389666789	-0.053495739	0.137285857	0.963598639	163.3933289	1.037776476
	16159	1452273_at	6.08724541	-0.431714172	-0.053465496	0.123844663	0.963618839	163.3933289	1.037754722
	11811	1436655_at	3.306443698	-0.500924168	-0.053456541	0.106715835	0.96362482	163.3933289	1.03774828
	15177	1451016_at	5.945576181	-0.450401428	-0.053452565	0.118677609	0.963627476	163.3933289	1.03774542
	5208	1421859_at	5.184719459	-0.461486995	-0.053431545	0.115781259	0.963641516	163.3933289	1.037730301
	2806	1418754_at	3.56564643	-0.291826837	-0.053417746	0.183046036	0.963650733	163.3933289	1.037720375
	12802	1448126_at	3.288461676	-0.413204396	-0.0534112	0.129260966	0.963655106	163.3933289	1.037715666
	11086	1433675_at	5.666145829	-0.40594367	-0.053365198	0.131459613	0.963685833	163.3933289	1.037682578
	16491	1453013_at	8.726524465	-0.328087709	-0.053300718	0.162458748	0.963728905	163.3933289	1.037636201
	3290	1419295_at	4.897474868	-0.357290773	-0.053290929	0.149152827	0.963735445	163.3933289	1.03762916
	11791	1436525_at	5.135028302	-0.447105125	-0.053279618	0.119165751	0.963743	163.3933289	1.037621025
	7699	1424769_s_at	7.386826849	-0.316083481	-0.053264408	0.168513736	0.963753161	163.3933289	1.037610086
	2926	1418890_a_at	5.45612449	-0.351265507	-0.053259704	0.151622356	0.963756304	163.3933289	1.037606702
	7843	1424956_at	5.009909324	-0.494771719	-0.053254501	0.107634488	0.963759779	163.3933289	1.03760296
	17330	1456732_at	5.074065876	-0.315388576	-0.053244388	0.168821549	0.963766535	163.3933289	1.037595687
	7248	1424227_at	6.19486073	-0.50597346	-0.05324397	0.105230756	0.963766814	163.3933289	1.037595386
	11428	1434872_x_at	7.326435189	-0.327595345	-0.053185065	0.162349879	0.963806166	163.3933289	1.037553022
	4582	1421109_at	3.395616994	-0.48330461	-0.053175004	0.110023788	0.963812887	163.3933289	1.037545787
	7698	1424768_at	7.11420917	-0.317312731	-0.053140156	0.167469349	0.963836167	163.3933289	1.037520726
	15095	1450920_at	5.359324814	-0.40871405	-0.05311427	0.129954598	0.963853462	163.3933289	1.03750211
	5280	1421940_at	5.492924283	-0.471491064	-0.053110441	0.11264358	0.96385602	163.3933289	1.037499356
	15301	1451161_a_at	4.009431754	-0.356111397	-0.053090428	0.149083765	0.963869391	163.3933289	1.037484964
	12357	1438252_at	5.352086088	-0.349386981	-0.053084185	0.151935211	0.963873562	163.3933289	1.037480474
	4763	1421328_at	3.341475755	-0.402808008	-0.053062236	0.131730837	0.963888226	163.3933289	1.037464691
	5167	1421809_at	5.242265466	-0.514089119	-0.053061717	0.103215016	0.963888573	163.3933289	1.037464317
	8860	1426268_at	3.713377888	-0.205224597	-0.053039647	0.258446834	0.963903318	163.3933289	1.037448447
	14713	1450461_at	4.607777974	-0.360812806	-0.053038466	0.146997182	0.963904107	163.3933289	1.037447597
	10507	1430078_a_at	4.782957621	-0.501102844	-0.05303104	0.105828656	0.963909069	163.3933289	1.037442257
	10837	1431921_a_at	5.769629704	-0.445869543	-0.052964818	0.118789943	0.963953315	163.3933289	1.037394638
	12295	1438067_at	4.042103191	-0.396832171	-0.052963647	0.133466111	0.963954097	163.3933289	1.037393796
	14891	1450677_at	3.163928647	-0.414506388	-0.052918306	0.12766584	0.963984393	163.3933289	1.037361193
	7700	1424770_at	7.147648182	-0.317922517	-0.052885864	0.166348279	0.96400607	163.3933289	1.037337866
	10230	1428563_at	5.505699494	-0.53155376	-0.052880828	0.099483499	0.964009435	163.3933289	1.037334245
	11559	1435414_s_at	5.751656196	-0.480847201	-0.052845227	0.109900249	0.964033224	163.3933289	1.037308648
	8056	1425214_at	3.66080558	-0.325757002	-0.05284383	0.162218554	0.964034158	163.3933289	1.037307643
	4243	1420719_at	4.055796623	-0.2713983	-0.052839378	0.194693108	0.964037132	163.3933289	1.037304442
	16479	1452929_at	4.178740191	-0.365526545	-0.052826796	0.14452246	0.96404554	163.3933289	1.037295395
	11463	1434999_at	3.721906951	-0.43639513	-0.052783572	0.120953624	0.964074424	163.3933289	1.037264318
	2388	1418290_a_at	4.385197201	-0.473986601	-0.052781874	0.111357313	0.964075558	163.3933289	1.037263098
	8616	1425961_at	3.046141869	-0.305485863	-0.052776117	0.172761241	0.964079406	163.3933289	1.037258958
	10804	1431784_a_at	4.387835632	-0.434301244	-0.052754823	0.121470577	0.964093636	163.3933289	1.037243648
	9064	1426534_a_at	6.112905499	-0.407410957	-0.052753384	0.12948445	0.964094597	163.3933289	1.037242614
	13822	1449271_a_at	5.895218003	-0.402205007	-0.052745637	0.131141174	0.964099774	163.3933289	1.037237044
	15999	1452040_a_at	2.204711379	-0.38827295	-0.052743731	0.135841889	0.964101048	163.3933289	1.037235674
	1855	1417703_at	5.850174378	-0.468430232	-0.052723545	0.112553677	0.964114538	163.3933289	1.037221161
	5851	1422602_a_at	3.794461782	-0.266716282	-0.052720571	0.197665363	0.964116525	163.3933289	1.037219023
	17412	1460195_at	4.26655063	-0.475496596	-0.05271943	0.11087236	0.964117288	163.3933289	1.037218202
	11251	1434215_at	6.095354085	-0.502719647	-0.052700437	0.104830669	0.96412998	163.3933289	1.037204548
	213	1415944_at	7.567382206	-0.28983898	-0.052700243	0.181825932	0.96413011	163.3933289	1.037204408
	16528	1453200_at	4.4666203	-0.480883182	-0.052687413	0.10956385	0.964138684	163.3933289	1.037195184
	1779	1417620_at	5.070947676	-0.338899775	-0.052638574	0.155321951	0.964171323	163.3933289	1.037160073
	6067	1422847_a_at	5.686420943	-0.485477088	-0.052602642	0.108352471	0.964195337	163.3933289	1.037134242
	4740	1421302_a_at	5.01656129	-0.522068897	-0.052598002	0.100749158	0.964198438	163.3933289	1.037130906
	8981	1426422_at	4.968011177	-0.523217138	-0.052575293	0.100484654	0.964213615	163.3933289	1.037114581
	15535	1451447_at	4.144220008	-0.47730114	-0.052543389	0.110084358	0.964234938	163.3933289	1.037091647
	16821	1454872_at	6.141278522	-0.51377474	-0.052535833	0.102254605	0.964239988	163.3933289	1.037086215
	7239	1424218_a_at	3.310631536	-0.317498715	-0.052535327	0.165466265	0.964240327	163.3933289	1.037085851
	13798	1449243_a_at	7.819923131	-0.497602238	-0.052491574	0.105489024	0.96426957	163.3933289	1.0370544
	8444	1425740_at	3.376845717	-0.428053309	-0.052488194	0.122620694	0.964271829	163.3933289	1.03705197
	16195	1452334_at	5.328568161	-0.364359512	-0.052468876	0.144003037	0.964284741	163.3933289	1.037038084
	7902	1425030_at	6.51777917	-0.485321343	-0.052438843	0.108049735	0.964304815	163.3933289	1.037016495
	14220	1449858_at	4.835292057	-0.37489454	-0.052374643	0.139705003	0.964347728	163.3933289	1.036970349
	16179	1452304_a_at	6.688770951	-0.452765461	-0.052318046	0.115552202	0.96438556	163.3933289	1.03692967
	12526	1438857_x_at	6.196755663	-0.522148826	-0.05230237	0.100167553	0.964396039	163.3933289	1.036918403
	459	1416205_at	5.86330532	-0.483405131	-0.052302176	0.108195328	0.964396168	163.3933289	1.036918264
	1173	1416961_at	5.364499994	-0.402226097	-0.05227096	0.129954174	0.964417035	163.3933289	1.036895828
	2049	1417916_a_at	6.856098858	-0.450900485	-0.052255237	0.115890843	0.964427546	163.3933289	1.036884527
	2007	1417868_a_at	7.709760776	-0.410304459	-0.052220979	0.12727373	0.964450447	163.3933289	1.036859906
	17578	1460405_at	5.307880722	-0.534684336	-0.052199755	0.097627238	0.964464636	163.3933289	1.036844652
	13076	1448426_at	5.807867141	-0.40344878	-0.052181129	0.12933768	0.964477088	163.3933289	1.036831266
	11626	1435736_x_at	5.466976473	-0.469321422	-0.052158409	0.111135793	0.964492277	163.3933289	1.036814938
	14224	1449863_a_at	3.34064228	-0.361075027	-0.052158342	0.14445292	0.964492322	163.3933289	1.03681489
	3579	1419610_at	3.841490284	-0.295537528	-0.052156307	0.176479471	0.964493682	163.3933289	1.036813427
	15169	1451006_at	7.180941875	-0.332334816	-0.052148033	0.156914145	0.964499213	163.3933289	1.036807481
	14683	1450424_a_at	5.723600196	-0.454711482	-0.052142532	0.114671685	0.964502891	163.3933289	1.036803527
	8028	1425177_at	6.204667332	-0.437453587	-0.052128819	0.119164228	0.964512059	163.3933289	1.036793673
	3008	1418980_a_at	4.537559122	-0.377467992	-0.052124252	0.138089198	0.964515112	163.3933289	1.036790391
	10583	1430681_at	4.907473168	-0.421057967	-0.052118444	0.123779736	0.964518995	163.3933289	1.036786217
	11398	1434748_at	4.821411591	-0.383830986	-0.052115952	0.135778386	0.964520661	163.3933289	1.036784426
	16834	1454932_at	6.151423818	-0.50534703	-0.052091966	0.103081571	0.964536698	163.3933289	1.036767188
	14144	1449699_s_at	4.063394839	-0.38363145	-0.052071276	0.135732553	0.96455053	163.3933289	1.03675232
	13661	1449090_a_at	4.959188018	-0.397398831	-0.052064218	0.131012509	0.964555249	163.3933289	1.036747248
	10223	1428530_x_at	8.419732065	-0.487516832	-0.052063945	0.106794149	0.964555431	163.3933289	1.036747052
	12855	1448182_a_at	7.271760686	-0.294491775	-0.052059206	0.176776434	0.9645586	163.3933289	1.036743646
	764	1416528_at	6.466242283	-0.425799772	-0.052047384	0.12223441	0.964566504	163.3933289	1.036735151
	9485	1427139_at	4.860506576	-0.438510042	-0.052046779	0.11869005	0.964566908	163.3933289	1.036734716
	14502	1450201_at	2.292445286	-0.402652367	-0.052036961	0.129235453	0.964573472	163.3933289	1.036727661
	1013	1416795_at	5.013175051	-0.414141808	-0.051972877	0.125495363	0.96461632	163.3933289	1.036681611
	6011	1422782_s_at	4.616191168	-0.340651351	-0.051954917	0.152516399	0.964628328	163.3933289	1.036668706
	17392	1460174_at	5.354932218	-0.489215432	-0.051892242	0.106072374	0.964670235	163.3933289	1.036623671
	7538	1424579_at	5.17598146	-0.393062074	-0.051879521	0.131988113	0.964678741	163.3933289	1.03661453
	12310	1438120_x_at	6.399587486	-0.474619923	-0.051879361	0.109307172	0.964678848	163.3933289	1.036614415
	13428	1448815_at	4.70450654	-0.489803806	-0.051877534	0.105914927	0.96468007	163.3933289	1.036613103
	6498	1423357_at	5.149227961	-0.418888018	-0.051871073	0.123830405	0.96468439	163.3933289	1.03660846
	4051	1420502_at	7.837988814	-0.394429454	-0.051829105	0.131402726	0.964712453	163.3933289	1.036578306
	4270	1420747_at	2.603283248	-0.318245996	-0.051826899	0.162851691	0.964713929	163.3933289	1.03657672
	12004	1437159_at	5.721701883	-0.471367902	-0.051824358	0.109944605	0.964715628	163.3933289	1.036574895
	10807	1431795_a_at	5.098912048	-0.243520167	-0.051823242	0.212808831	0.964716374	163.3933289	1.036574093
	11110	1433741_at	3.813579712	-0.334514573	-0.051790615	0.154823195	0.964738191	163.3933289	1.036550651
	8108	1425279_at	3.516784559	-0.36274636	-0.051769322	0.14271493	0.96475243	163.3933289	1.036535352
	6451	1423305_at	4.451632345	-0.321214816	-0.051758243	0.161132801	0.964759839	163.3933289	1.036527392
	14577	1450296_at	3.196565636	-0.335089928	-0.051755422	0.154452337	0.964761725	163.3933289	1.036525366
	10592	1430769_s_at	4.450472327	-0.402333819	-0.051749453	0.128623175	0.964765717	163.3933289	1.036521077
	4016	1420454_at	4.176002799	-0.493912945	-0.051741765	0.104758875	0.964770858	163.3933289	1.036515553
	7894	1425020_at	6.391815553	-0.367854983	-0.051735991	0.140642355	0.964774719	163.3933289	1.036511405
	12058	1437317_at	5.508336599	-0.444887474	-0.051700469	0.116210216	0.964798474	163.3933289	1.036485885
	9141	1426632_at	5.450817139	-0.369071063	-0.051690742	0.14005634	0.964804979	163.3933289	1.036478896
	11546	1435358_at	4.160856894	-0.46438913	-0.051681487	0.111289183	0.964811169	163.3933289	1.036472247
	11271	1434309_at	5.998098114	-0.481473225	-0.051671526	0.107319625	0.96481783	163.3933289	1.036465091
	16047	1452101_at	6.5994577	-0.475706982	-0.051660125	0.108596525	0.964825455	163.3933289	1.0364569
	6857	1423775_s_at	5.136720486	-0.40209506	-0.051646977	0.128444694	0.964834248	163.3933289	1.036447454
	11527	1435276_a_at	5.252714412	-0.515530985	-0.051629785	0.100148752	0.964845746	163.3933289	1.036435103
	8003	1425147_at	4.30661823	-0.490503947	-0.051593265	0.1051842	0.964870169	163.3933289	1.036408868
	17135	1456080_a_at	8.149355346	-0.373780675	-0.051585552	0.138010218	0.964875328	163.3933289	1.036403327
	16548	1453362_x_at	8.453063122	-0.482218524	-0.051571024	0.10694534	0.964885044	163.3933289	1.03639289
	11076	1433658_x_at	5.350200089	-0.346536398	-0.051556916	0.148777781	0.96489448	163.3933289	1.036382756
	741	1416505_at	7.37813442	-0.282747821	-0.051546501	0.182305563	0.964901446	163.3933289	1.036375274
	1550	1417377_at	5.015315905	-0.35528115	-0.051543486	0.145078019	0.964903462	163.3933289	1.036373108
	14898	1450686_at	4.103416186	-0.362607697	-0.051531405	0.142113378	0.964911542	163.3933289	1.036364429
	12665	1439398_x_at	5.777740937	-0.381856098	-0.051514221	0.134904802	0.964923035	163.3933289	1.036352086
	743	1416507_at	3.992669809	-0.438152953	-0.051503324	0.117546449	0.964930324	163.3933289	1.036344258
	13508	1448905_at	6.070522593	-0.42541402	-0.051495162	0.121047167	0.964935783	163.3933289	1.036338395
	14211	1449845_a_at	6.009363006	-0.4393352	-0.051494392	0.117209803	0.964936297	163.3933289	1.036337842
	9099	1426577_a_at	5.264909646	-0.558732655	-0.051482503	0.092141569	0.964944249	163.3933289	1.036329302
	8281	1425517_s_at	5.257408725	-0.334030267	-0.051480758	0.154120038	0.964945417	163.3933289	1.036328048
	62	1415774_at	5.408882697	-0.600423503	-0.051460602	0.085707174	0.964958898	163.3933289	1.036313569
	11256	1434235_at	6.715348186	-0.448832012	-0.0514515	0.114634204	0.964964986	163.3933289	1.036307032
	6689	1423585_at	4.600019122	-0.355405791	-0.051419839	0.144679237	0.964986163	163.3933289	1.036284289
	691	1416449_x_at	5.81078118	-0.481844587	-0.051375	0.106621516	0.965016155	163.3933289	1.036252082
	16909	1455269_a_at	3.276029147	-0.288961606	-0.05135556	0.177724512	0.965029159	163.3933289	1.036238119
	4198	1420668_a_at	5.711052316	-0.482877475	-0.051302291	0.106242874	0.965064792	163.3933289	1.036199858
	7321	1424312_at	6.033811666	-0.401184885	-0.051301202	0.127874214	0.96506552	163.3933289	1.036199076
	11773	1436416_x_at	6.767564852	-0.437562475	-0.051293118	0.117224672	0.965070928	163.3933289	1.036193269
	13492	1448887_x_at	6.737300154	-0.43722115	-0.05128278	0.117292542	0.965077843	163.3933289	1.036185845
	5716	1422450_at	6.078150228	-0.459105442	-0.051273995	0.111682395	0.96508372	163.3933289	1.036179535
	14680	1450420_at	5.674665946	-0.443397646	-0.051248546	0.115581458	0.965100744	163.3933289	1.036161257
	2927	1418891_a_at	5.425497364	-0.337978393	-0.051243774	0.151618491	0.965103936	163.3933289	1.036157829
	8959	1426390_a_at	6.088608127	-0.466366446	-0.051236784	0.109863786	0.965108613	163.3933289	1.036152809
	12650	1439374_x_at	7.591858039	-0.461453225	-0.051233597	0.11102663	0.965110745	163.3933289	1.03615052
	1551	1417378_at	5.095491543	-0.356113637	-0.051228076	0.143853172	0.965114438	163.3933289	1.036146555
	8497	1425805_a_at	4.71306873	-0.419745958	-0.051193906	0.121964024	0.965137296	163.3933289	1.036122015
	7012	1423952_a_at	5.510247947	-0.21435082	-0.051159441	0.238671544	0.965160353	163.3933289	1.036097263
	12795	1448118_a_at	7.947016361	-0.440800886	-0.05115809	0.11605714	0.965161257	163.3933289	1.036096293
	8002	1425146_at	4.359797799	-0.493914285	-0.051151148	0.103562803	0.965165901	163.3933289	1.036091307
	2772	1418713_at	5.243199312	-0.404885585	-0.051123143	0.126265654	0.965184637	163.3933289	1.036071195
	4591	1421120_at	3.237973686	-0.384397322	-0.051083468	0.132892362	0.96521118	163.3933289	1.036042703
	7943	1425077_at	5.380342853	-0.451645944	-0.051078941	0.113095095	0.965214209	163.3933289	1.036039452
	13760	1449199_at	4.253512397	-0.260877591	-0.051066472	0.195748787	0.965222551	163.3933289	1.036030497
	281	1416020_a_at	7.233517433	-0.4966134	-0.051058502	0.102813379	0.965227884	163.3933289	1.036024774
	8280	1425516_at	5.193154747	-0.32569702	-0.051051898	0.156746592	0.965232302	163.3933289	1.036020032
	292	1416031_s_at	5.935500155	-0.420388042	-0.051011135	0.121342973	0.965259575	163.3933289	1.035990759
	10488	1429894_a_at	4.53809165	-0.327861417	-0.051007322	0.15557586	0.965262126	163.3933289	1.035988021
	10840	1431936_a_at	4.034769346	-0.331011849	-0.050944394	0.153905047	0.96530423	163.3933289	1.035942834
	15481	1451380_at	6.191913503	-0.557304898	-0.050881734	0.091299635	0.965346157	163.3933289	1.035897842
	11778	1436443_a_at	5.747197663	-0.449880323	-0.050875032	0.113085702	0.965350641	163.3933289	1.035893029
	11974	1437048_x_at	5.822600176	-0.484449308	-0.050864952	0.104995406	0.965357386	163.3933289	1.035885791
	753	1416517_at	5.393949395	-0.537769858	-0.050864867	0.094584824	0.965357443	163.3933289	1.035885731
	13859	1449310_at	4.546837743	-0.239426889	-0.050841473	0.212346545	0.965373097	163.3933289	1.035868933
	3154	1419139_at	5.417882428	-0.342052943	-0.050826423	0.148592268	0.965383168	163.3933289	1.035858127
	16974	1455582_at	5.335159659	-0.304780418	-0.050800561	0.166679214	0.965400473	163.3933289	1.035839558
	16181	1452310_at	5.437106299	-0.527746215	-0.050793613	0.096246285	0.965405123	163.3933289	1.03583457
	15756	1451715_at	4.4138422	-0.333853623	-0.050748204	0.152007348	0.965435509	163.3933289	1.035801967
	9394	1427002_s_at	4.748171839	-0.424566051	-0.050747771	0.119528566	0.965435799	163.3933289	1.035801657
	14440	1450122_at	5.194266428	-0.368890573	-0.050747486	0.137567857	0.96543599	163.3933289	1.035801452
	16865	1455045_at	5.403869705	-0.338067041	-0.050743361	0.150098515	0.96543875	163.3933289	1.03579849
	10056	1428066_at	4.901745489	-0.377368959	-0.050741682	0.134461727	0.965439874	163.3933289	1.035797285
	14109	1449611_at	7.065354159	-0.372919254	-0.050724685	0.136020559	0.965451248	163.3933289	1.035785082
	15384	1451260_at	2.904203024	-0.493851813	-0.050684385	0.102630757	0.965478217	163.3933289	1.035756149
	4749	1421313_s_at	5.728050964	-0.361649023	-0.050650589	0.140054545	0.965500834	163.3933289	1.035731886
	13457	1448847_at	7.743488337	-0.317388366	-0.05064346	0.159563063	0.965505605	163.3933289	1.035726768
	5151	1421786_at	5.343616537	-0.400958739	-0.050637784	0.126291758	0.965509404	163.3933289	1.035722693
	7893	1425019_at	6.171057142	-0.361481153	-0.05063066	0.140064454	0.965514171	163.3933289	1.035717579
	117	1415834_at	8.015819188	-0.252699356	-0.050627981	0.200348676	0.965515964	163.3933289	1.035715656
	805	1416571_at	5.360302964	-0.468797395	-0.0506244	0.107987801	0.965518361	163.3933289	1.035713084
	640	1416394_at	7.373727174	-0.528678509	-0.050591165	0.09569363	0.965540603	163.3933289	1.035689226
	12374	1438320_s_at	6.148857715	-0.409444118	-0.05056522	0.123497245	0.965557968	163.3933289	1.0356706
	6010	1422781_at	4.425514296	-0.33137009	-0.050522964	0.152466879	0.965586249	163.3933289	1.035640266
	9986	1427956_at	4.142964426	-0.455044159	-0.050519407	0.11102089	0.965588629	163.3933289	1.035637713
	6361	1423205_at	6.019927805	-0.527024876	-0.050512171	0.095843997	0.965593473	163.3933289	1.035632518
	14559	1450272_at	4.092030423	-0.452737616	-0.050511828	0.111569762	0.965593703	163.3933289	1.035632272
	2588	1418507_s_at	6.103089155	-0.217442248	-0.050466728	0.232092559	0.965623888	163.3933289	1.035599898
	9511	1427179_at	4.539867406	-0.31987903	-0.050462665	0.157755465	0.965626608	163.3933289	1.035596981
	8371	1425635_at	5.381155194	-0.332845264	-0.050453368	0.151582053	0.96563283	163.3933289	1.035590308
	16656	1453981_at	4.010981945	-0.414427017	-0.050443186	0.121717901	0.965639645	163.3933289	1.035582999
	13315	1448690_at	5.51760977	-0.249571932	-0.050438018	0.202098119	0.965643105	163.3933289	1.035579289
	14468	1450157_a_at	5.737275896	-0.380477645	-0.050431265	0.13254725	0.965647624	163.3933289	1.035574442
	9455	1427094_at	6.234166756	-0.3675749	-0.050410775	0.137144225	0.96566134	163.3933289	1.035559734
	15802	1451775_s_at	4.259891878	-0.363472501	-0.05040404	0.138673601	0.965665847	163.3933289	1.0355549
	15025	1450838_x_at	6.656831316	-0.303159329	-0.050398526	0.166244351	0.965669538	163.3933289	1.035550942
	2765	1418706_at	4.31883451	-0.341170896	-0.050394317	0.147709894	0.965672356	163.3933289	1.035547921
	13679	1449109_at	6.169159067	-0.219089072	-0.050390828	0.23000156	0.965674691	163.3933289	1.035545417
	4809	1421385_a_at	3.871910887	-0.331678502	-0.050388186	0.151918756	0.96567646	163.3933289	1.03554352
	16686	1454067_a_at	8.169377422	-0.236576843	-0.050382483	0.212964559	0.965680277	163.3933289	1.035539427
	13302	1448675_at	5.232348593	-0.491262808	-0.050368845	0.102529327	0.965689405	163.3933289	1.035529638
	8627	1425981_a_at	4.897795163	-0.441099854	-0.050367351	0.114185826	0.965690406	163.3933289	1.035528565
	1496	1417318_at	2.485093301	-0.302590948	-0.05035727	0.166420277	0.965697154	163.3933289	1.035521329
	17466	1460258_at	3.329044963	-0.185935423	-0.050341204	0.270745634	0.965707907	163.3933289	1.035509798
	6170	1422972_s_at	5.499232995	-0.454951169	-0.050334629	0.110637431	0.965712309	163.3933289	1.035505078
	3882	1420247_at	5.160197725	-0.456222386	-0.050323306	0.110304332	0.965719888	163.3933289	1.035496951
	12655	1439382_x_at	5.911501252	-0.346744842	-0.050310786	0.145094548	0.965728269	163.3933289	1.035487965
	13358	1448740_at	6.145195171	-0.399204982	-0.05030571	0.126014735	0.965731667	163.3933289	1.035484322
	11553	1435375_at	4.34947679	-0.391822773	-0.050299214	0.128372359	0.965736015	163.3933289	1.035479659
	8585	1425920_at	3.890650225	-0.440856751	-0.050285195	0.114062437	0.965745399	163.3933289	1.035469598
	16833	1454930_at	5.047582405	-0.374600486	-0.050277008	0.13421501	0.96575088	163.3933289	1.035463721
	17476	1460273_a_at	4.509136624	-0.358186694	-0.050268345	0.140341185	0.965756679	163.3933289	1.035457504
	3097	1419079_at	4.07753344	-0.356389088	-0.050262337	0.141032199	0.965760701	163.3933289	1.035453192
	3442	1419457_at	6.331577319	-0.330968586	-0.05023345	0.151777093	0.965780038	163.3933289	1.035432459
	5207	1421857_at	5.009484954	-0.443678921	-0.050162189	0.113059662	0.965827744	163.3933289	1.035381316
	151	1415875_at	2.856166461	-0.408679691	-0.050111304	0.122617555	0.96586181	163.3933289	1.035344798
	4226	1420699_at	3.944133879	-0.252524668	-0.050092007	0.198364806	0.965874729	163.3933289	1.035330949
	7378	1424383_at	5.424894512	-0.411340902	-0.050080364	0.121749049	0.965882524	163.3933289	1.035322594
	13014	1448361_at	4.280193513	-0.422573274	-0.050079113	0.118509892	0.965883361	163.3933289	1.035321696
	3642	1419684_at	5.064075088	-0.224653291	-0.050077684	0.222910976	0.965884318	163.3933289	1.035320671
	1991	1417848_at	4.744457361	-0.36724241	-0.050073274	0.136349379	0.96588727	163.3933289	1.035317506
	7948	1425082_s_at	6.082108502	-0.495737677	-0.05005802	0.100976832	0.965897483	163.3933289	1.03530656
	3452	1419467_at	4.033617449	-0.386117067	-0.0500557	0.129638661	0.965899037	163.3933289	1.035304894
	14037	1449511_a_at	5.626424031	-0.458760708	-0.049984859	0.108956277	0.965946467	163.3933289	1.035254059
	11267	1434299_x_at	5.557622211	-0.458653951	-0.049952641	0.108911395	0.965968038	163.3933289	1.03523094
	17520	1460334_at	6.257348673	-0.527966142	-0.049951719	0.094611595	0.965968656	163.3933289	1.035230278
	15669	1451604_a_at	4.426974983	-0.404901514	-0.049938214	0.123334223	0.965977698	163.3933289	1.035220588
	10472	1429783_at	5.259888163	-0.341412756	-0.049928391	0.146240554	0.965984275	163.3933289	1.035213539
	17265	1456534_at	4.845483658	-0.397797394	-0.049903665	0.125449954	0.966000831	163.3933289	1.035195797
	4697	1421249_at	2.908127102	-0.501905477	-0.049896631	0.099414399	0.966005541	163.3933289	1.03519075
	15732	1451688_s_at	4.847686299	-0.395568295	-0.049890932	0.126124698	0.966009357	163.3933289	1.03518666
	16515	1453117_at	6.327603429	-0.414469694	-0.049888744	0.120367652	0.966010822	163.3933289	1.035185091
	15775	1451738_at	5.221421553	-0.324599341	-0.049878601	0.153662052	0.966017613	163.3933289	1.035177813
	3463	1419478_at	3.614030223	-0.300007521	-0.049853194	0.166173146	0.966034626	163.3933289	1.035159582
	12333	1438179_s_at	5.69619925	-0.537871985	-0.04983155	0.092645743	0.966049119	163.3933289	1.035144052
	14642	1450376_at	5.266065472	-0.457335638	-0.049819429	0.108934062	0.966057236	163.3933289	1.035135356
	11101	1433717_at	6.302376515	-0.51218569	-0.049809662	0.097249225	0.966063776	163.3933289	1.035128348
	9727	1427509_at	4.795292915	-0.470623598	-0.049805571	0.105828887	0.966066515	163.3933289	1.035125413
	6852	1423770_at	4.833634762	-0.430916654	-0.049800022	0.115567643	0.966070231	163.3933289	1.035121431
	8169	1425363_at	5.488807461	-0.390446245	-0.049795515	0.12753488	0.966073249	163.3933289	1.035118198
	5739	1422476_at	7.171084149	-0.463607533	-0.04977614	0.107366979	0.966086223	163.3933289	1.035104297
	2422	1418326_at	5.745410696	-0.318952286	-0.049750058	0.155979625	0.966103689	163.3933289	1.035085583
	497	1416246_a_at	3.315107698	-0.279956914	-0.049749177	0.177702977	0.966104278	163.3933289	1.035084951
	2526	1418440_at	4.884821173	-0.257748331	-0.049736122	0.192963896	0.966113021	163.3933289	1.035075585
	8416	1425704_at	5.038833746	-0.4812119	-0.049736017	0.10335575	0.966113091	163.3933289	1.035075509
	7428	1424441_at	5.169040138	-0.434129994	-0.049716319	0.114519428	0.966126282	163.3933289	1.035061377
	4945	1421546_a_at	4.567493984	-0.321611615	-0.049632747	0.154325108	0.966182249	163.3933289	1.03500142
	13641	1449061_a_at	5.332702104	-0.371989726	-0.049606629	0.133354836	0.966199741	163.3933289	1.034982683
	8259	1425482_s_at	6.142792565	-0.442753321	-0.049603981	0.112035255	0.966201514	163.3933289	1.034980783
	3168	1419153_at	3.685252223	-0.305929505	-0.04957132	0.162035106	0.966223389	163.3933289	1.034957352
	3453	1419468_at	3.797518942	-0.370126259	-0.049560718	0.133902194	0.966230489	163.3933289	1.034949747
	8568	1425896_a_at	4.207121632	-0.25680616	-0.049559447	0.192983872	0.96623134	163.3933289	1.034948835
	13846	1449296_a_at	4.515553104	-0.365433298	-0.049486178	0.135417814	0.966280412	163.3933289	1.034896276
	10479	1429830_a_at	6.537959962	-0.340917901	-0.049469729	0.145107456	0.966291429	163.3933289	1.034884476
	13732	1449167_at	5.591440208	-0.275698897	-0.049465905	0.179420034	0.966293991	163.3933289	1.034881733
	14379	1450046_at	3.216342046	-0.427763354	-0.049452227	0.115606507	0.966303152	163.3933289	1.034871922
	11554	1435390_at	4.376395532	-0.412360257	-0.049448214	0.119915082	0.96630584	163.3933289	1.034869043
	7785	1424882_a_at	3.743136769	-0.303124731	-0.049420108	0.163035553	0.966324665	163.3933289	1.034848882
	8902	1426315_a_at	6.189730195	-0.436572895	-0.049418223	0.113195811	0.966325928	163.3933289	1.03484753
	5979	1422747_at	5.346442251	-0.400516223	-0.049417053	0.123383398	0.966326712	163.3933289	1.034846691
	3913	1420341_at	3.863315346	-0.487732036	-0.049411735	0.101309185	0.966330274	163.3933289	1.034842876
	6189	1422995_at	3.608045542	-0.446007147	-0.049396394	0.110752472	0.966340549	163.3933289	1.034831872
	10226	1428534_at	5.805752635	-0.511234028	-0.049394689	0.096618547	0.966341691	163.3933289	1.034830649
	11998	1437142_a_at	5.661456564	-0.516167024	-0.049388601	0.095683371	0.966345769	163.3933289	1.034826282
	10420	1429457_at	4.335352964	-0.272010917	-0.049373905	0.181514425	0.966355613	163.3933289	1.034815741
	5780	1422521_at	5.543148786	-0.45520301	-0.049373772	0.108465391	0.966355702	163.3933289	1.034815646
	13849	1449299_at	5.073887782	-0.345339581	-0.049365165	0.142946732	0.966361468	163.3933289	1.034809472
	11857	1436780_at	4.985400156	-0.32343827	-0.049337317	0.152540134	0.966380121	163.3933289	1.034789498
	10751	1431644_a_at	5.056363872	-0.337531141	-0.04926701	0.145962859	0.966427217	163.3933289	1.034739071
	7532	1424568_at	3.864229135	-0.31810055	-0.04926289	0.154865779	0.966429977	163.3933289	1.034736115
	7713	1424789_at	5.119690418	-0.4995399	-0.049242283	0.098575275	0.966443781	163.3933289	1.034721336
	12129	1437510_x_at	8.318488382	-0.565975873	-0.049226772	0.086976804	0.966454171	163.3933289	1.034710211
	16804	1454803_a_at	5.670386877	-0.318381219	-0.04920694	0.154553527	0.966467457	163.3933289	1.034695988
	16474	1452917_at	5.767392669	-0.428331194	-0.049200733	0.114866098	0.966471615	163.3933289	1.034691536
	9142	1426633_s_at	5.411207013	-0.33721155	-0.049196627	0.145892474	0.966474366	163.3933289	1.034688591
	5989	1422758_at	4.040906035	-0.313432383	-0.049154377	0.156826095	0.96650267	163.3933289	1.03465829
	11322	1434483_at	4.929206277	-0.39537504	-0.04915424	0.124323074	0.966502761	163.3933289	1.034658192
	10461	1429739_a_at	5.12312196	-0.466897533	-0.049135724	0.105238774	0.966515166	163.3933289	1.034644913
	12635	1439268_x_at	3.770540314	-0.251452532	-0.049092683	0.195236386	0.966544001	163.3933289	1.034614046
	11587	1435559_at	3.33687313	-0.368664706	-0.049083048	0.133137366	0.966550456	163.3933289	1.034607136
	13352	1448731_at	3.544035432	-0.402574439	-0.049070609	0.121892014	0.96655879	163.3933289	1.034598216
	9499	1427164_at	4.205602862	-0.345122802	-0.049058006	0.142146523	0.966567234	163.3933289	1.034589178
	3196	1419188_s_at	4.732341757	-0.37521264	-0.049050618	0.130727519	0.966572184	163.3933289	1.03458388
	4462	1420976_at	5.000407669	-0.431844164	-0.049004558	0.113477411	0.966603043	163.3933289	1.03455085
	7379	1424384_a_at	3.582286421	-0.446447456	-0.048978453	0.109707094	0.966620534	163.3933289	1.034532131
	11418	1434820_s_at	5.797983315	-0.403246845	-0.048974286	0.121449893	0.966623326	163.3933289	1.034529142
	14039	1449513_at	3.867183764	-0.523876225	-0.048972535	0.093481117	0.966624499	163.3933289	1.034527887
	4116	1420576_at	4.216831189	-0.419638507	-0.048964613	0.116682841	0.966629807	163.3933289	1.034522206
	6143	1422932_a_at	3.288081079	-0.370755948	-0.048958446	0.132050331	0.966633939	163.3933289	1.034517784
	665	1416422_a_at	5.784722089	-0.435402919	-0.048952728	0.112430867	0.96663777	163.3933289	1.034513684
	5184	1421830_at	4.410992107	-0.416917553	-0.048940896	0.117387468	0.966645698	163.3933289	1.034505199
	7368	1424373_at	6.70097998	-0.36237227	-0.048904014	0.134955178	0.96667041	163.3933289	1.034478753
	9370	1426970_a_at	5.495294532	-0.411303332	-0.048895379	0.118879122	0.966676196	163.3933289	1.034472561
	1485	1417306_at	5.12959942	-0.505588419	-0.048886564	0.096692413	0.966682102	163.3933289	1.034466241
	13898	1449352_at	4.484150587	-0.511416313	-0.048861056	0.095540667	0.966699194	163.3933289	1.03444795
	14681	1450422_a_at	5.503617689	-0.436700584	-0.048839551	0.111837612	0.966713604	163.3933289	1.034432531
	12220	1437783_x_at	4.615169965	-0.371384106	-0.048836065	0.131497455	0.96671594	163.3933289	1.034430031
	1020	1416802_a_at	5.335845962	-0.357477712	-0.048826705	0.13658671	0.966722212	163.3933289	1.03442332
	739	1416503_at	6.957114758	-0.407242628	-0.048821324	0.119882645	0.966725818	163.3933289	1.034419462
	2009	1417870_x_at	7.574887302	-0.378880668	-0.048815812	0.128842181	0.966729511	163.3933289	1.03441551
	11596	1435622_at	4.256888972	-0.254660503	-0.048810805	0.191670102	0.966732866	163.3933289	1.03441192
	11003	1433471_at	4.731899685	-0.315541174	-0.04880332	0.154665458	0.966737882	163.3933289	1.034406553
	15987	1452027_a_at	4.156822387	-0.182015282	-0.048798917	0.268103405	0.966740832	163.3933289	1.034403396
	12577	1438986_x_at	8.316220998	-0.557165292	-0.048766901	0.087526811	0.966762286	163.3933289	1.034380441
	5168	1421810_at	5.360089801	-0.471100366	-0.048765454	0.103513938	0.966763256	163.3933289	1.034379404
	16353	1452588_at	5.004931718	-0.546744665	-0.048743979	0.089153094	0.966777647	163.3933289	1.034364007
	17528	1460344_at	5.737349132	-0.379745222	-0.048735242	0.128336683	0.966783501	163.3933289	1.034357743
	12649	1439373_x_at	3.710025232	-0.241599366	-0.048733254	0.201711017	0.966784834	163.3933289	1.034356317
	7900	1425027_s_at	5.904459024	-0.40486124	-0.048731325	0.120365499	0.966786126	163.3933289	1.034354934
	7592	1424643_at	4.998918626	-0.422889135	-0.048729881	0.115230865	0.966787094	163.3933289	1.034353899
	14005	1449474_a_at	5.665531662	-0.352106563	-0.048682066	0.138259467	0.966819137	163.3933289	1.034319618
	17123	1456043_at	4.65754443	-0.428609715	-0.048676065	0.113567339	0.966823158	163.3933289	1.034315316
	600	1416353_at	6.675417354	-0.548457611	-0.048671564	0.088742618	0.966826174	163.3933289	1.034312089
	10685	1431301_at	3.218895608	-0.402304647	-0.048658908	0.1209504	0.966834656	163.3933289	1.034303016
	916	1416690_at	6.104033903	-0.443028944	-0.04865021	0.109812712	0.966840485	163.3933289	1.034296779
	1600	1417431_a_at	5.579255032	-0.529592976	-0.048649329	0.091861733	0.966841075	163.3933289	1.034296148
	2008	1417869_s_at	7.513247584	-0.377633614	-0.04862529	0.128763141	0.966857185	163.3933289	1.034278914
	10031	1428022_at	4.085104302	-0.512579072	-0.04862479	0.094863002	0.966857521	163.3933289	1.034278555
	16208	1452354_at	3.022003685	-0.340708932	-0.04862386	0.142713782	0.966858144	163.3933289	1.034277889
	154	1415878_at	6.438846236	-0.429691906	-0.048623566	0.11315914	0.966858341	163.3933289	1.034277679
	2151	1418031_at	6.093104822	-0.508244981	-0.048622228	0.095666912	0.966859238	163.3933289	1.034276719
	9492	1427149_at	2.977189484	-0.297078246	-0.04862201	0.163667352	0.966859384	163.3933289	1.034276563
	13630	1449046_a_at	6.172341958	-0.458113604	-0.048620484	0.106131938	0.966860406	163.3933289	1.034275469
	4946	1421547_at	3.785354367	-0.433512706	-0.048602053	0.112112177	0.966872758	163.3933289	1.034262256
	12507	1438794_x_at	7.018450531	-0.415324906	-0.048580206	0.116969162	0.9668874	163.3933289	1.034246594
	5121	1421754_at	6.931575221	-0.399159918	-0.048576232	0.121696167	0.966890063	163.3933289	1.034243745
	8363	1425625_at	3.835412635	-0.398325427	-0.048560386	0.121911339	0.966900683	163.3933289	1.034232385
	7141	1424105_a_at	4.286414381	-0.432991401	-0.04852492	0.112069016	0.966924453	163.3933289	1.034206961
	10775	1431721_a_at	2.421052734	-0.36651845	-0.048509716	0.132352727	0.966934643	163.3933289	1.034196062
	8968	1426400_a_at	7.321433852	-0.433013204	-0.048507446	0.112023019	0.966936165	163.3933289	1.034194435
	8626	1425979_a_at	6.065692181	-0.499059502	-0.048452858	0.097088339	0.966972752	163.3933289	1.034155304
	1760	1417601_at	5.299401254	-0.261595584	-0.04844691	0.185197735	0.966976739	163.3933289	1.03415104
	876	1416644_a_at	5.272605438	-0.230892617	-0.048445771	0.209819488	0.966977502	163.3933289	1.034150223
	7971	1425109_at	4.96773854	-0.267447906	-0.048415962	0.181029506	0.966997482	163.3933289	1.034128856
	2705	1418639_at	4.884829271	-0.315097058	-0.048409024	0.153632105	0.967002132	163.3933289	1.034123883
	3890	1420275_at	4.832054071	-0.32064063	-0.048401124	0.150951313	0.967007427	163.3933289	1.034118221
	11605	1435659_a_at	8.002137331	-0.365931604	-0.048390426	0.13223899	0.967014598	163.3933289	1.034110552
	1306	1417108_at	5.823009715	-0.505389199	-0.048380863	0.09572991	0.967021008	163.3933289	1.034103697
	8599	1425936_a_at	5.89577038	-0.407410528	-0.048346011	0.118666574	0.967044369	163.3933289	1.034078717
	4157	1420619_a_at	6.461662706	-0.390842957	-0.048337823	0.123675819	0.967049858	163.3933289	1.034072847
	15574	1451491_at	5.237251936	-0.455045517	-0.048333402	0.106216632	0.967052821	163.3933289	1.034069679
	1438	1417251_at	6.731167293	-0.242593736	-0.048323884	0.19919675	0.967059201	163.3933289	1.034062856
	17205	1456314_x_at	7.148710118	-0.530520475	-0.048280222	0.091005388	0.967088469	163.3933289	1.034031562
	3733	1419833_s_at	3.709389846	-0.354351253	-0.048262308	0.13619906	0.967100477	163.3933289	1.034018722
	16163	1452277_at	4.596758401	-0.394352521	-0.048254206	0.122363122	0.967105909	163.3933289	1.034012915
	1454	1417270_at	3.891372235	-0.414488534	-0.048242859	0.116391299	0.967113515	163.3933289	1.034004783
	15546	1451458_at	5.740913919	-0.328683945	-0.048231641	0.1467417	0.967121035	163.3933289	1.033996743
	14357	1450019_at	3.866369897	-0.363756409	-0.04821188	0.132538916	0.967134282	163.3933289	1.03398258
	914	1416688_at	2.455008845	-0.326429619	-0.048204513	0.147671996	0.96713922	163.3933289	1.0339773
	14671	1450411_at	3.921591726	-0.404154616	-0.048200256	0.119261921	0.967142074	163.3933289	1.033974249
	12712	1440971_x_at	4.17747857	-0.415598833	-0.048179401	0.115927662	0.967156055	163.3933289	1.033959303
	5433	1422125_at	3.105654457	-0.398788554	-0.048172465	0.120797009	0.967160705	163.3933289	1.033954331
	7649	1424711_at	5.56203654	-0.331125961	-0.048170246	0.145474085	0.967162192	163.3933289	1.033952741
	2867	1418826_at	3.967294905	-0.262327909	-0.048169483	0.183623173	0.967162704	163.3933289	1.033952194
	295	1416034_at	7.15482234	-0.280453902	-0.048147026	0.171675366	0.967177759	163.3933289	1.0339361
	13067	1448417_at	6.365631542	-0.402686209	-0.04814648	0.11956327	0.967178125	163.3933289	1.033935709
	2849	1418806_at	3.260782174	-0.340522518	-0.048144936	0.141385469	0.96717916	163.3933289	1.033934602
	1645	1417481_at	4.174519294	-0.279079599	-0.048110776	0.172390874	0.967202061	163.3933289	1.033910121
	8426	1425716_s_at	5.397838762	-0.371482512	-0.048087768	0.12944827	0.967217486	163.3933289	1.033893633
	16053	1452109_at	5.947173631	-0.294301883	-0.048066032	0.163322204	0.967232058	163.3933289	1.033878056
	12566	1438961_s_at	6.758109013	-0.440522575	-0.048018848	0.109004285	0.967263693	163.3933289	1.033844243
	4886	1421476_a_at	4.737046991	-0.374820104	-0.048010323	0.128088975	0.967269409	163.3933289	1.033838134
	8720	1426089_a_at	6.581598757	-0.363225537	-0.048005211	0.132163645	0.967272836	163.3933289	1.03383447
	17397	1460180_at	4.254936481	-0.364705009	-0.048001829	0.131618233	0.967275103	163.3933289	1.033832047
	12331	1438176_x_at	7.006238427	-0.468865209	-0.04799408	0.102362212	0.967280299	163.3933289	1.033826494
	9196	1426706_s_at	3.352553057	-0.376883734	-0.04799388	0.127343994	0.967280433	163.3933289	1.033826351
	16772	1454698_at	5.676035213	-0.36983118	-0.047980182	0.129735362	0.967289617	163.3933289	1.033816535
	17586	1460417_at	3.385135559	-0.425349978	-0.047970027	0.112777781	0.967296426	163.3933289	1.033809258
	15760	1451720_at	5.071355135	-0.429773715	-0.047952564	0.111576307	0.967308134	163.3933289	1.033796744
	7800	1424900_at	3.285121599	-0.398365275	-0.047950758	0.120368819	0.967309345	163.3933289	1.03379545
	2291	1418184_at	5.035586214	-0.39147428	-0.047930771	0.122436577	0.967322747	163.3933289	1.033781128
	53	1415761_at	4.007184621	-0.4066702	-0.047921959	0.117839858	0.967328655	163.3933289	1.033774814
	10505	1430045_at	6.147436087	-0.4608413	-0.047914027	0.103970774	0.967333973	163.3933289	1.03376913
	1165	1416953_at	5.489006912	-0.278139022	-0.047908672	0.172247215	0.967337564	163.3933289	1.033765293
	6462	1423319_at	4.099807829	-0.378564475	-0.04789976	0.126529992	0.967343539	163.3933289	1.033758907
	893	1416664_at	5.60869429	-0.340918834	-0.047860221	0.140385969	0.967370051	163.3933289	1.033730576
	3778	1419968_at	3.87557871	-0.40836022	-0.047858045	0.117195659	0.96737151	163.3933289	1.033729017
	13772	1449213_at	6.855572172	-0.4876544	-0.047815187	0.09805138	0.967400248	163.3933289	1.033698308
	2202	1418085_at	3.844716313	-0.371098306	-0.047810278	0.128834535	0.96740354	163.3933289	1.033694791
	14745	1450498_at	4.302483094	-0.392813892	-0.04778773	0.121654887	0.96741866	163.3933289	1.033678635
	9542	1427230_at	4.673985686	-0.442208656	-0.047782447	0.108054075	0.967422202	163.3933289	1.03367485
	2037	1417901_a_at	5.212049843	-0.332402425	-0.047767754	0.143704591	0.967432055	163.3933289	1.033664323
	15953	1451987_at	4.851913067	-0.378860161	-0.04775724	0.126055059	0.967439105	163.3933289	1.03365679
	13574	1448979_at	6.476321682	-0.478696749	-0.047743407	0.099736226	0.967448381	163.3933289	1.033646879
	14743	1450496_a_at	3.326368622	-0.361878749	-0.047721308	0.131870988	0.967463201	163.3933289	1.033631046
	16929	1455366_at	3.409036057	-0.470408646	-0.047696494	0.101393744	0.967479841	163.3933289	1.033613268
	7306	1424297_at	4.423433769	-0.424217139	-0.047676482	0.112386978	0.967493261	163.3933289	1.03359893
	17542	1460359_at	6.602244188	-0.331500985	-0.047634611	0.143693724	0.967521341	163.3933289	1.033568933
	3727	1419818_x_at	5.494420309	-0.472556499	-0.047633029	0.100798591	0.967522402	163.3933289	1.033567799
	10249	1428621_a_at	4.938420311	-0.346300777	-0.04762478	0.137524322	0.967527934	163.3933289	1.033561889
	8438	1425732_a_at	5.022655746	-0.459474442	-0.047600808	0.10359838	0.967544011	163.3933289	1.033544716
	11370	1434628_a_at	4.885666647	-0.254156747	-0.047594728	0.187265254	0.967548089	163.3933289	1.03354036
	8008	1425156_at	4.973104836	-0.305204225	-0.047593337	0.155939311	0.967549022	163.3933289	1.033539364
	17447	1460235_at	7.133561858	-0.408738025	-0.047590994	0.116433978	0.967550593	163.3933289	1.033537685
	471	1416218_x_at	7.367947975	-0.344022604	-0.047576387	0.138294362	0.967560389	163.3933289	1.033527221
	9744	1427531_a_at	4.843275395	-0.346237358	-0.04756164	0.137367154	0.967570279	163.3933289	1.033516657
	6922	1423849_a_at	5.55457301	-0.530367799	-0.047559239	0.089672184	0.96757189	163.3933289	1.033514936
	11208	1434087_at	4.485205048	-0.386028999	-0.047532663	0.123132364	0.967589713	163.3933289	1.033495898
	12047	1437279_x_at	7.723204115	-0.257908033	-0.047531979	0.184298173	0.967590172	163.3933289	1.033495409
	453	1416199_at	6.259842747	-0.380605975	-0.047495811	0.124789976	0.96761443	163.3933289	1.033469499
	1071	1416854_at	4.034840427	-0.247749104	-0.04749324	0.191698936	0.967616154	163.3933289	1.033467657
	1208	1417000_at	4.896684437	-0.490197864	-0.047479587	0.096858004	0.967625311	163.3933289	1.033457877
	12144	1437545_at	6.309334203	-0.451654986	-0.047471554	0.10510579	0.967630699	163.3933289	1.033452123
	12636	1439269_x_at	5.848331483	-0.38197063	-0.04745769	0.124244344	0.967639998	163.3933289	1.033442192
	10030	1428020_at	4.032316233	-0.377698741	-0.047451194	0.125632387	0.967644355	163.3933289	1.033437539
	12970	1448314_at	5.614427117	-0.355619123	-0.047432002	0.133378661	0.967657227	163.3933289	1.033423791
	5279	1421939_a_at	5.467841492	-0.41765142	-0.047427073	0.113556595	0.967660533	163.3933289	1.03342026
	4592	1421121_at	4.466382662	-0.474235215	-0.047425472	0.100004113	0.967661607	163.3933289	1.033419113
	2257	1418146_a_at	4.756036776	-0.430231748	-0.047420733	0.110221371	0.967664786	163.3933289	1.033415719
	9090	1426566_s_at	5.919866312	-0.28413608	-0.047419559	0.166890313	0.967665573	163.3933289	1.033414878
	11434	1434889_at	4.22794015	-0.367067585	-0.047407376	0.129151626	0.967673745	163.3933289	1.033406151
	16065	1452122_at	5.56122071	-0.434336485	-0.047402402	0.10913751	0.967677081	163.3933289	1.033402588
	10827	1431861_a_at	4.005614367	-0.441005611	-0.047395246	0.107470846	0.967681881	163.3933289	1.033397462
	722	1416483_at	4.217521291	-0.402414864	-0.047393398	0.117772484	0.96768312	163.3933289	1.033396139
	14180	1449803_x_at	4.563334861	-0.301511269	-0.047389622	0.157173634	0.967685653	163.3933289	1.033393434
	3027	1418999_at	5.443524551	-0.531644745	-0.047382955	0.089125219	0.967690125	163.3933289	1.033388658
	3443	1419458_at	6.191763027	-0.313471058	-0.047353242	0.15106097	0.967710055	163.3933289	1.033367375
	7293	1424281_at	5.840641187	-0.472349169	-0.047350986	0.100245726	0.967711569	163.3933289	1.033365759
	4698	1421250_at	3.001818476	-0.454168055	-0.047339115	0.104232594	0.967719532	163.3933289	1.033357256
	7113	1424076_at	6.344891313	-0.272747534	-0.047334064	0.173545341	0.96772292	163.3933289	1.033353638
	15618	1451546_s_at	5.327375763	-0.292335288	-0.047319727	0.161867996	0.967732536	163.3933289	1.03334337
	7079	1424035_at	4.877494891	-0.348161532	-0.0473123	0.135891807	0.967737518	163.3933289	1.03333805
	3464	1419479_at	3.49153315	-0.29089575	-0.047274617	0.162513948	0.967762796	163.3933289	1.03331106
	2381	1418281_at	5.734662857	-0.356658782	-0.047274164	0.132547315	0.9677631	163.3933289	1.033310735
	15940	1451971_at	5.193881215	-0.336105871	-0.047258442	0.14060582	0.967773646	163.3933289	1.033299474
	7788	1424885_at	5.653359656	-0.324723176	-0.047240809	0.14548025	0.967785475	163.3933289	1.033286845
	2650	1418578_at	6.332301969	-0.396981967	-0.047229986	0.118972623	0.967792735	163.3933289	1.033279094
	7745	1424832_at	4.528472312	-0.356836467	-0.047214354	0.132313702	0.967803221	163.3933289	1.033267898
	5835	1422584_at	4.205344808	-0.403915087	-0.047203752	0.116865532	0.967810333	163.3933289	1.033260305
	15551	1451464_at	5.85172014	-0.434443025	-0.047191855	0.108626107	0.967818314	163.3933289	1.033251784
	1744	1417585_at	4.588125819	-0.318323794	-0.047190658	0.148247349	0.967819117	163.3933289	1.033250927
	16905	1455245_x_at	7.615913066	-0.526320802	-0.047189238	0.089658699	0.96782007	163.3933289	1.03324991
	9500	1427165_at	4.335203797	-0.332841882	-0.047175079	0.141734202	0.967829569	163.3933289	1.033239769
	1234	1417028_a_at	5.743321526	-0.313815683	-0.047158129	0.150273335	0.967840939	163.3933289	1.03322763
	15895	1451908_a_at	5.61058403	-0.435342982	-0.047151598	0.10830908	0.967845321	163.3933289	1.033222953
	9735	1427521_a_at	5.204481658	-0.244856885	-0.047143284	0.192534036	0.967850898	163.3933289	1.033216999
	17372	1459986_a_at	8.391637436	-0.541844496	-0.047136824	0.086993269	0.967855232	163.3933289	1.033212372
	11450	1434962_x_at	4.57460635	-0.353855843	-0.047118062	0.133156095	0.967867819	163.3933289	1.033198936
	1316	1417118_a_at	6.490973386	-0.453995204	-0.047105054	0.103756723	0.967876545	163.3933289	1.03318962
	6859	1423777_at	5.017163561	-0.469654975	-0.047092085	0.100269534	0.967885246	163.3933289	1.033180332
	2003	1417863_at	1.680662525	-0.386689051	-0.047091984	0.121782563	0.967885314	163.3933289	1.033180259
	16278	1452469_a_at	5.621187809	-0.406346529	-0.04708944	0.115884932	0.967887021	163.3933289	1.033178438
	16796	1454787_at	4.936136657	-0.37784269	-0.04708682	0.124620168	0.967888779	163.3933289	1.033176561
	16646	1453928_a_at	6.073953623	-0.407251721	-0.047062682	0.115561652	0.967904973	163.3933289	1.033159275
	666	1416423_x_at	5.748049934	-0.423174701	-0.047056948	0.111199815	0.967908819	163.3933289	1.033155169
	3916	1420344_x_at	3.417675599	-0.220837689	-0.047054809	0.213074177	0.967910255	163.3933289	1.033153637
	17037	1455825_s_at	4.864485091	-0.308051062	-0.047050869	0.152737239	0.967912898	163.3933289	1.033150815
	12125	1437502_x_at	7.057509292	-0.261887708	-0.047036471	0.179605495	0.967922558	163.3933289	1.033140505
	12997	1448341_a_at	5.911176612	-0.450943973	-0.047035445	0.104304411	0.967923246	163.3933289	1.03313977
	11100	1433709_at	5.060456793	-0.361560564	-0.047008093	0.130014436	0.967941597	163.3933289	1.033120183
	8253	1425474_a_at	4.862066628	-0.439381585	-0.047001785	0.106972587	0.967945829	163.3933289	1.033115666
	15757	1451716_at	4.648638005	-0.300859368	-0.04698824	0.156180079	0.967954917	163.3933289	1.033105966
	16153	1452267_at	5.134213111	-0.321608044	-0.0469538	0.14599697	0.967978024	163.3933289	1.033081304
	13609	1449023_a_at	4.671462982	-0.399043488	-0.046923439	0.117589788	0.967998395	163.3933289	1.033059564
	15763	1451724_at	5.988027713	-0.404784822	-0.046880236	0.115815202	0.968027383	163.3933289	1.033028628
	6360	1423204_at	5.896724433	-0.501585843	-0.046871627	0.09344687	0.96803316	163.3933289	1.033022464
	9092	1426568_at	4.0013799	-0.299325095	-0.046867794	0.156578231	0.968035732	163.3933289	1.033019719
	14965	1450767_at	5.711946089	-0.366778414	-0.046859873	0.127760716	0.968041047	163.3933289	1.033014047
	14020	1449490_at	4.349491298	-0.399858663	-0.046842214	0.117146928	0.968052896	163.3933289	1.033001403
	13484	1448878_at	4.15201308	-0.407009153	-0.046831971	0.115063681	0.968059769	163.3933289	1.032994069
	15800	1451768_a_at	6.606665027	-0.417348198	-0.046825533	0.112197761	0.968064089	163.3933289	1.032989459
	1015	1416797_at	6.82033278	-0.359153532	-0.046809392	0.130332539	0.96807492	163.3933289	1.032977902
	3531	1419557_a_at	5.670238959	-0.455687559	-0.046792553	0.102685606	0.968086219	163.3933289	1.032965845
	99	1415815_at	2.629785331	-0.447556435	-0.046751894	0.104460333	0.968113503	163.3933289	1.032936734
	291	1416030_a_at	6.008762864	-0.384714529	-0.046743425	0.121501586	0.968119186	163.3933289	1.032930671
	10148	1428248_at	5.421685775	-0.431694677	-0.046726091	0.108238748	0.968130818	163.3933289	1.03291826
	3915	1420343_at	3.39636612	-0.220954834	-0.046718987	0.211441344	0.968135585	163.3933289	1.032913174
	6693	1423589_at	6.242964052	-0.375157995	-0.046707175	0.124500012	0.968143512	163.3933289	1.032904717
	15080	1450899_at	5.083786308	-0.435972589	-0.046706288	0.10713125	0.968144107	163.3933289	1.032904082
	16170	1452289_a_at	4.735927685	-0.479861103	-0.046691787	0.097302714	0.968153838	163.3933289	1.0328937
	3804	1420031_at	2.796907723	-0.428462154	-0.046676609	0.108939864	0.968164024	163.3933289	1.032882833
	12282	1438001_x_at	7.896617336	-0.365855031	-0.046657302	0.12752948	0.968176981	163.3933289	1.032869011
	12871	1448201_at	4.01998881	-0.193681556	-0.046651889	0.240869031	0.968180613	163.3933289	1.032865135
	6131	1422920_at	4.751724019	-0.377840698	-0.046637529	0.123431723	0.96819025	163.3933289	1.032854854
	12664	1439396_x_at	5.350761622	-0.285195804	-0.04662606	0.163487889	0.968197947	163.3933289	1.032846644
	12879	1448209_a_at	5.785025344	-0.425180941	-0.046617667	0.109641948	0.96820358	163.3933289	1.032840635
	7539	1424580_at	5.019102371	-0.358178953	-0.046606774	0.130121475	0.96821089	163.3933289	1.032832837
	2866	1418825_at	6.15068147	-0.278521601	-0.046576738	0.167228459	0.968231047	163.3933289	1.032811334
	13994	1449461_at	6.40571716	-0.194371959	-0.046531814	0.239395715	0.968261198	163.3933289	1.032779174
	2748	1418688_at	3.017288293	-0.462926736	-0.046502832	0.100453977	0.968280649	163.3933289	1.032758427
	10010	1427988_s_at	5.044904651	-0.449652513	-0.046496345	0.103405059	0.968285003	163.3933289	1.032753783
	15977	1452016_at	5.361648449	-0.271353704	-0.046495868	0.17134783	0.968285323	163.3933289	1.032753442
	10765	1431694_a_at	5.217152087	-0.431597635	-0.046484205	0.10770264	0.968293151	163.3933289	1.032745093
	12073	1437341_x_at	4.725009144	-0.314037945	-0.046473044	0.147985441	0.968300642	163.3933289	1.032737103
	17661	1460674_at	4.533901733	-0.457084276	-0.046460639	0.101645674	0.968308968	163.3933289	1.032728223
	8763	1426146_a_at	7.562501324	-0.24841698	-0.046456271	0.187009243	0.968311899	163.3933289	1.032725097
	17565	1460390_at	6.336765124	-0.300954129	-0.046445967	0.154329058	0.968318815	163.3933289	1.032717721
	17666	1460679_at	5.977786189	-0.462894417	-0.046434718	0.100313842	0.968326366	163.3933289	1.032709668
	12657	1439385_x_at	3.260963196	-0.433165129	-0.046425815	0.107178099	0.968332341	163.3933289	1.032703295
	11143	1433887_at	6.119008047	-0.395961512	-0.046421788	0.117238132	0.968335044	163.3933289	1.032700413
	6355	1423196_at	4.929721658	-0.448781531	-0.046416284	0.103427349	0.968338739	163.3933289	1.032696473
	664	1416421_a_at	5.847721405	-0.417820219	-0.046408268	0.111072337	0.968344119	163.3933289	1.032690735
	7056	1424010_at	3.103176964	-0.279050066	-0.046405664	0.166298703	0.968345867	163.3933289	1.032688871
	54	1415762_x_at	4.022090068	-0.393165401	-0.046403281	0.118024834	0.968347466	163.3933289	1.032687166
	1627	1417460_at	7.519470551	-0.443607497	-0.046387829	0.104569534	0.968357838	163.3933289	1.032676105
	3185	1419173_at	5.129903692	-0.396796269	-0.046379032	0.11688374	0.968363742	163.3933289	1.032669808
	17305	1456628_x_at	8.324707683	-0.423546898	-0.046352626	0.109439182	0.968381467	163.3933289	1.032650907
	11098	1433706_a_at	5.759768967	-0.351746944	-0.046348935	0.131767841	0.968383944	163.3933289	1.032648265
	2408	1418312_at	5.207664198	-0.494348924	-0.046334294	0.093727916	0.968393772	163.3933289	1.032637786
	11288	1434336_s_at	6.280980809	-0.437851331	-0.046331568	0.105815753	0.968395601	163.3933289	1.032635834
	3889	1420274_at	4.458412049	-0.293129499	-0.046328564	0.158048112	0.968397618	163.3933289	1.032633684
	5977	1422745_at	4.102680563	-0.40515084	-0.046328079	0.114347729	0.968397944	163.3933289	1.032633337
	11889	1436872_at	4.277029245	-0.327606789	-0.046308941	0.141355254	0.96841079	163.3933289	1.032619639
	16301	1452501_at	3.709936198	-0.394036927	-0.046295355	0.117489889	0.96841991	163.3933289	1.032609914
	5608	1422322_at	4.245488659	-0.442151492	-0.046291998	0.104697144	0.968422163	163.3933289	1.032607512
	9389	1426996_at	5.855952315	-0.37976331	-0.046288644	0.121888141	0.968424415	163.3933289	1.032605111
	16274	1452461_a_at	4.574076827	-0.314550799	-0.046252264	0.147042271	0.968448835	163.3933289	1.032579072
	12398	1438390_s_at	4.453047578	-0.397797564	-0.046245352	0.116253482	0.968453475	163.3933289	1.032574125
	8472	1425776_a_at	4.453217222	-0.446315078	-0.046239933	0.10360379	0.968457113	163.3933289	1.032570247
	8350	1425611_a_at	4.994999454	-0.338984491	-0.046212956	0.136327641	0.968475222	163.3933289	1.032550939
	8021	1425169_at	4.730934976	-0.429361411	-0.046209577	0.107623963	0.968477491	163.3933289	1.03254852
	2383	1418284_at	6.417625998	-0.425533766	-0.046182954	0.10852947	0.968495363	163.3933289	1.032529467
	15780	1451743_at	6.076955912	-0.452911286	-0.046171288	0.101943338	0.968503194	163.3933289	1.032521117
	4573	1421099_at	4.11342427	-0.402414635	-0.046155735	0.11469696	0.968513635	163.3933289	1.032509986
	13789	1449233_at	3.776430178	-0.287232671	-0.046149873	0.160670695	0.968517571	163.3933289	1.032505791
	12165	1437619_x_at	5.973545596	-0.328079795	-0.046149809	0.140666415	0.968517614	163.3933289	1.032505745
	8816	1426217_at	5.028450103	-0.30672558	-0.046143325	0.150438465	0.968521966	163.3933289	1.032501105
	1578	1417405_at	6.580282169	-0.449797761	-0.046131353	0.10256021	0.968530004	163.3933289	1.032492536
	13637	1449054_a_at	5.184746986	-0.304265933	-0.046129242	0.151608305	0.96853142	163.3933289	1.032491026
	10959	1432538_a_at	4.320315903	-0.387902456	-0.046128025	0.118916558	0.968532238	163.3933289	1.032490155
	15178	1451017_at	6.155290883	-0.39680727	-0.046115607	0.116216639	0.968540574	163.3933289	1.032481268
	4586	1421114_a_at	2.388738558	-0.334957349	-0.046114735	0.137673455	0.968541159	163.3933289	1.032480644
	820	1416586_at	4.519603886	-0.327690363	-0.046106662	0.140701915	0.96854658	163.3933289	1.032474866
	2653	1418581_a_at	5.305271113	-0.382274232	-0.046091313	0.120571331	0.968556884	163.3933289	1.032463881
	1048	1416830_at	7.398023672	-0.454265866	-0.046079661	0.101437649	0.968564706	163.3933289	1.032455543
	16016	1452060_a_at	5.345649059	-0.384187349	-0.046077378	0.119934657	0.968566239	163.3933289	1.032453909
	5325	1421994_a_at	5.221926874	-0.445379867	-0.04605944	0.103416081	0.968578282	163.3933289	1.032441072
	12383	1438366_x_at	5.917545729	-0.358701748	-0.046052713	0.128387201	0.968582798	163.3933289	1.032436258
	7629	1424685_at	6.038633724	-0.46043415	-0.046045495	0.100004518	0.968587644	163.3933289	1.032431093
	16991	1455662_x_at	8.336117946	-0.529843362	-0.046030376	0.086875443	0.968597795	163.3933289	1.032420273
	214	1415945_at	5.083916216	-0.337602903	-0.046027967	0.136337594	0.968599412	163.3933289	1.032418549
	13814	1449260_at	5.0628394	-0.307254135	-0.046004277	0.149727121	0.968615318	163.3933289	1.032401596
	45	1415742_at	6.001637649	-0.433492336	-0.045995368	0.106104223	0.968621299	163.3933289	1.032395221
	13633	1449049_at	3.793238281	-0.287003936	-0.045994933	0.160258891	0.968621591	163.3933289	1.032394909
	7034	1423983_at	3.740772867	-0.439517073	-0.045991488	0.104640959	0.968623904	163.3933289	1.032392444
	4934	1421532_at	3.635132053	-0.474348418	-0.04598845	0.096950782	0.968625944	163.3933289	1.03239027
	10233	1428572_at	7.730212991	-0.258919279	-0.045984087	0.17760009	0.968628873	163.3933289	1.032387148
	13948	1449412_at	7.620364314	-0.361447869	-0.045983123	0.127219239	0.96862952	163.3933289	1.032386458
	14464	1450150_a_at	7.614454709	-0.51291343	-0.04597139	0.089627971	0.968637398	163.3933289	1.032378062
	12922	1448257_at	3.773925103	-0.455918888	-0.045941713	0.100767294	0.968657324	163.3933289	1.032356826
	6079	1422862_at	5.098848065	-0.316787658	-0.045936488	0.145007191	0.968660832	163.3933289	1.032353087
	12959	1448298_at	7.251254372	-0.348375482	-0.045921374	0.131815745	0.96867098	163.3933289	1.032342272
	12821	1448146_at	5.108817764	-0.297046561	-0.045904293	0.154535683	0.968682449	163.3933289	1.032330049
	12225	1437808_x_at	3.550274979	-0.38364614	-0.045894674	0.119627619	0.968688907	163.3933289	1.032323167
	9446	1427082_at	3.92320068	-0.305222966	-0.04589425	0.150363031	0.968689192	163.3933289	1.032322863
	9677	1427430_at	3.866535674	-0.372478253	-0.045883002	0.123183035	0.968696745	163.3933289	1.032314814
	11730	1436212_at	4.465751465	-0.307736494	-0.045881401	0.149093143	0.968697819	163.3933289	1.032313669
	16828	1454912_at	3.091871618	-0.436179847	-0.045845072	0.105105892	0.968722213	163.3933289	1.032287674
	3224	1419219_at	4.050693684	-0.37181467	-0.045815876	0.123222346	0.968741817	163.3933289	1.032266784
	17340	1456745_x_at	6.072201848	-0.392070534	-0.045802787	0.116822825	0.968750606	163.3933289	1.032257419
	9693	1427463_at	4.073585742	-0.422010854	-0.04580002	0.108528061	0.968752464	163.3933289	1.032255439
	6311	1423145_a_at	3.915124638	-0.239742176	-0.045797151	0.191026677	0.96875439	163.3933289	1.032253386
	10166	1428306_at	7.652805856	-0.275427871	-0.045759355	0.166139161	0.96877977	163.3933289	1.032226344
	11579	1435509_x_at	7.15222937	-0.501580695	-0.045735216	0.091182169	0.968795981	163.3933289	1.032209072
	2286	1418176_at	4.757247836	-0.30283113	-0.045729581	0.15100687	0.968799764	163.3933289	1.032205041
	6856	1423774_a_at	5.023340826	-0.360501381	-0.045728563	0.126847123	0.968800448	163.3933289	1.032204312
	6104	1422889_at	5.346424052	-0.271711807	-0.045726853	0.16829174	0.968801596	163.3933289	1.032203089
	6788	1423700_at	4.373563288	-0.384491431	-0.04572372	0.118919997	0.9688037	163.3933289	1.032200847
	14222	1449861_at	4.668068217	-0.471577927	-0.045700065	0.096908829	0.968819585	163.3933289	1.032183923
	15286	1451141_at	4.631862857	-0.384782181	-0.045653387	0.118647351	0.968850932	163.3933289	1.032150527
	13635	1449052_a_at	4.606059861	-0.336061192	-0.045647808	0.135831833	0.968854678	163.3933289	1.032146536
	15543	1451455_at	4.613654656	-0.365857417	-0.045613251	0.124674939	0.968877885	163.3933289	1.032121813
	6040	1422818_at	5.949707708	-0.361273013	-0.045604605	0.126233079	0.968883692	163.3933289	1.032115628
	16718	1454229_a_at	4.154184955	-0.396075754	-0.045603811	0.115139113	0.968884225	163.3933289	1.03211506
	11012	1433485_x_at	4.326740084	-0.359064606	-0.045603663	0.127006847	0.968884324	163.3933289	1.032114954
	12197	1437712_x_at	5.9076397	-0.457338432	-0.045584555	0.099673571	0.968897157	163.3933289	1.032101284
	8413	1425699_a_at	5.943987713	-0.453595527	-0.045579618	0.100485158	0.968900473	163.3933289	1.032097752
	11923	1436950_at	5.145551222	-0.356584572	-0.045574648	0.127808804	0.968903811	163.3933289	1.032094197
	15718	1451671_at	4.128572715	-0.400727109	-0.045573998	0.113728262	0.968904247	163.3933289	1.032093731
	4791	1421362_a_at	4.056917398	-0.340552502	-0.045571584	0.133816618	0.968905868	163.3933289	1.032092005
	14128	1449662_at	3.167471128	-0.265848056	-0.045559594	0.171374561	0.968913921	163.3933289	1.032083427
	7114	1424077_at	6.338750262	-0.265010743	-0.045553469	0.171892913	0.968918035	163.3933289	1.032079045
	8828	1426230_at	5.377446704	-0.457767587	-0.045537953	0.099478325	0.968928455	163.3933289	1.032067945
	8375	1425639_at	3.624229519	-0.423532674	-0.045537436	0.107518119	0.968928802	163.3933289	1.032067576
	12597	1439060_s_at	5.113559313	-0.364153064	-0.045518013	0.124996924	0.968941847	163.3933289	1.032053681
	14303	1449957_at	4.578534136	-0.287289072	-0.045459623	0.15823652	0.968981063	163.3933289	1.032011912
	10021	1428004_at	6.361877339	-0.421724719	-0.045446117	0.107762515	0.968990135	163.3933289	1.03200225
	7927	1425060_s_at	3.48047214	-0.342145214	-0.04543802	0.132803319	0.968995573	163.3933289	1.031996459
	11711	1436064_x_at	8.500997076	-0.426351037	-0.045427686	0.10654996	0.969002514	163.3933289	1.031989066
	2372	1418271_at	3.215839068	-0.287957807	-0.045421053	0.157735097	0.96900697	163.3933289	1.031984321
	12101	1437425_at	2.643232472	-0.403565771	-0.045405114	0.112509825	0.969017675	163.3933289	1.03197292
	16922	1455339_at	5.485353946	-0.44425097	-0.045403155	0.102201588	0.969018991	163.3933289	1.031971519
	13918	1449373_at	5.73735474	-0.379821705	-0.045392601	0.119510287	0.96902608	163.3933289	1.03196397
	11228	1434143_at	5.315755066	-0.447524254	-0.045373588	0.101387997	0.96903885	163.3933289	1.03195037
	2444	1418352_at	2.396450588	-0.272655732	-0.045333566	0.16626669	0.969065733	163.3933289	1.031921743
	14081	1449565_at	3.572818483	-0.453920963	-0.045286999	0.099768467	0.969097013	163.3933289	1.031888435
	10547	1430427_a_at	5.144443281	-0.265484936	-0.045280567	0.170557951	0.969101333	163.3933289	1.031883834
	14148	1449708_s_at	3.254083607	-0.350877405	-0.045275728	0.129035746	0.969104584	163.3933289	1.031880373
	8853	1426258_at	6.727178746	-0.293837664	-0.045267676	0.15405675	0.969109993	163.3933289	1.031874614
	12289	1438023_at	4.79597029	-0.35113615	-0.045266076	0.128913176	0.969111067	163.3933289	1.03187347
	9968	1427928_s_at	5.31323538	-0.378084623	-0.045264967	0.119721787	0.969111813	163.3933289	1.031872677
	16385	1452629_at	4.932186244	-0.432385407	-0.045257393	0.104669104	0.9691169	163.3933289	1.03186726
	15124	1450953_at	7.247123604	-0.431111191	-0.045227228	0.1049085	0.969137163	163.3933289	1.031845685
	13271	1448641_at	4.882752264	-0.395159083	-0.045222696	0.114441747	0.969140208	163.3933289	1.031842443
	16246	1452411_at	5.092664542	-0.361928869	-0.045215226	0.124928488	0.969145226	163.3933289	1.031837101
	17483	1460283_at	4.407873808	-0.323757177	-0.045213539	0.139652623	0.969146359	163.3933289	1.031835894
	11830	1436699_x_at	7.380652965	-0.4250354	-0.045205015	0.106355883	0.969152085	163.3933289	1.031829798
	4455	1420967_at	4.076347295	-0.370538884	-0.045198023	0.121979164	0.969156782	163.3933289	1.031824797
	299	1416038_at	6.182088316	-0.407343746	-0.045178646	0.110910371	0.969169799	163.3933289	1.031810938
	2164	1418045_at	5.178520288	-0.388182819	-0.045174078	0.116373204	0.969172868	163.3933289	1.031807672
	10774	1431719_a_at	3.488814652	-0.450382549	-0.045154559	0.100258234	0.96918598	163.3933289	1.031793712
	10812	1431810_a_at	4.400069604	-0.438556653	-0.045148288	0.102947447	0.969190193	163.3933289	1.031789227
	4289	1420770_at	3.477455838	-0.340373467	-0.045143948	0.132630633	0.969193108	163.3933289	1.031786123
	3426	1419439_at	4.607093133	-0.463294039	-0.045138283	0.097429018	0.969196914	163.3933289	1.031782072
	17334	1456737_x_at	6.180964122	-0.408384258	-0.045132933	0.11051585	0.969200508	163.3933289	1.031778245
	8203	1425406_at	3.797367266	-0.288311985	-0.04513117	0.15653588	0.969201693	163.3933289	1.031776985
	8286	1425529_s_at	6.18239622	-0.457981937	-0.045116402	0.098511312	0.969211614	163.3933289	1.031766422
	3208	1419201_at	3.134633493	-0.284895613	-0.04510979	0.158337959	0.969216056	163.3933289	1.031761694
	8374	1425638_at	3.517127005	-0.409757878	-0.045100707	0.110066724	0.969222158	163.3933289	1.031755198
	16979	1455618_x_at	3.561361272	-0.305684569	-0.045080854	0.147475074	0.969235496	163.3933289	1.031741001
	8960	1426391_at	5.108045105	-0.42542908	-0.045067793	0.105934913	0.969244271	163.3933289	1.03173166
	2062	1417930_at	5.496182937	-0.423795617	-0.045061461	0.106328285	0.969248525	163.3933289	1.031727132
	7844	1424957_at	4.983171506	-0.422836754	-0.04505871	0.106562897	0.969250373	163.3933289	1.031725164
	11749	1436327_a_at	6.514321273	-0.436726091	-0.04505832	0.103172951	0.969250635	163.3933289	1.031724885
	7097	1424055_at	4.965691777	-0.454325243	-0.045038858	0.099133515	0.96926371	163.3933289	1.031710967
	11918	1436935_x_at	7.133275185	-0.467244395	-0.045026423	0.096365891	0.969272065	163.3933289	1.031702074
	9927	1427878_at	7.925271574	-0.236267624	-0.04501089	0.190508072	0.969282501	163.3933289	1.031690967
	11833	1436707_x_at	5.996865837	-0.367970769	-0.045006659	0.122310419	0.969285343	163.3933289	1.031687941
	5443	1422135_at	4.141150097	-0.316170649	-0.045000328	0.142329239	0.969289597	163.3933289	1.031683414
	12753	1448001_x_at	1.908320569	-0.43192698	-0.044999558	0.104183253	0.969290114	163.3933289	1.031682863
	8484	1425791_at	3.570749612	-0.383786832	-0.044992775	0.117233764	0.969294671	163.3933289	1.031678013
	7656	1424721_at	6.186230469	-0.437596182	-0.044952489	0.102725963	0.969321738	163.3933289	1.031649205
	15699	1451644_a_at	3.180136208	-0.249487678	-0.044922906	0.180060619	0.969341615	163.3933289	1.03162805
	9984	1427953_at	3.299545647	-0.40515468	-0.044899941	0.110821727	0.969357045	163.3933289	1.031611629
	2021	1417883_at	5.346589952	-0.294468724	-0.044897298	0.152468816	0.969358821	163.3933289	1.031609739
	7005	1423945_a_at	5.840780734	-0.392168817	-0.044887648	0.114460014	0.969365305	163.3933289	1.031602839
	13025	1448372_a_at	4.638409212	-0.337750469	-0.044875041	0.132864482	0.969373776	163.3933289	1.031593824
	15097	1450922_a_at	4.914783583	-0.258853054	-0.044874223	0.173357903	0.969374325	163.3933289	1.031593239
	12585	1439012_a_at	5.024412586	-0.303344217	-0.044864399	0.147899307	0.969380926	163.3933289	1.031586215
	1755	1417596_at	6.011277207	-0.401005935	-0.044851027	0.111846292	0.969389911	163.3933289	1.031576653
	5915	1422672_at	3.193695306	-0.203003298	-0.044831431	0.220840902	0.969403078	163.3933289	1.031562642
	12122	1437491_at	4.162936413	-0.377064315	-0.044824725	0.118878195	0.969407584	163.3933289	1.031557846
	9314	1426885_a_at	7.005221001	-0.483840946	-0.044810083	0.092613251	0.969417423	163.3933289	1.031547377
	2814	1418762_at	3.793169718	-0.227161839	-0.044789789	0.197171273	0.96943106	163.3933289	1.031532867
	4063	1420514_at	5.92645696	-0.210914273	-0.044787761	0.212350545	0.969432423	163.3933289	1.031531416
	6692	1423588_at	6.218303039	-0.364560043	-0.044757424	0.122771063	0.969452808	163.3933289	1.031509726
	4407	1420904_at	4.766031431	-0.376278002	-0.044742643	0.118908474	0.96946274	163.3933289	1.031499158
[truncated: 7,010 more rows]
