# Supplementary material for: A genomic analysis of mouse models of breast cancer reveals molecular features of mouse models and relationships to human breast cancer
Source: Breast Cancer Res. 2014 Jun 5;16(3):R59. doi: 10.1186/bcr3672 (PMC4078930; doi:10.1186/bcr3672)
Supplement: Additional file 2 — Fold change values organized by mouse tumor model type comparing the mouse model to all other types of mouse models. [file bcr3672-S2.zip › Additional_file_2/MMTV_ATX_SAM/AdditionalFile34_MMTV_ATX_SAM/ATX_VS_ALL.txt]

Current settings
Input parameters
Data type?								Two class unpaired
Array or Seq data?								array
Arrays centered?								FALSE
Delta								0.36845269
Minimum fold change								0
Test statistic								standard
Are data are log scale?								TRUE
Number of permutations								100
Input percentile for exchangeability factor s0								Automatic choice
Number of neighbors for KNN								10
Seed for Random number generator								60271852
Computed values
Estimate of pi0 (proportion of null genes)								0.753
s0 percentile								0
False Discovery Rate (%)								20.22869038
List of Significant Genes for Delta = 0.368
Positive genes (80) Upregulated in ATX compared to all other Tumors
	Row	Gene ID	Gene Name	Score(d)	Numerator(r)	Denominator(s+s0)	Fold Change	q-value(%)
	6408	1423259_at	5.102586365	2.761333796	3.00132015	1.086909577	8.007323814	15.05390912
	15102	1450928_at	5.003233624	2.755901438	2.98647751	1.083666298	7.925365717	15.05390912
	16917	1455298_at	4.84806019	2.765775809	2.944841628	1.064743432	7.699910239	15.05390912
	12405	1438441_at	4.822654088	2.758143782	2.941024241	1.066305629	7.679563126	15.05390912
	6409	1423260_at	5.146517352	2.773770656	2.932936106	1.05738234	7.636629895	15.05390912
	13887	1449340_at	3.575169322	2.881788207	2.880471322	0.999543032	7.363906565	15.05390912
	17461	1460250_at	3.53261656	2.880369849	2.813609126	0.97682217	7.030411459	15.05390912
	2268	1418158_at	4.512349285	2.706040973	2.627715963	0.971055498	6.180467472	15.05390912
	4604	1421134_at	4.382965875	2.600101037	2.532511307	0.97400496	5.785779358	15.05390912
	15987	1452027_a_at	4.300138169	2.716938877	2.531580632	0.931776807	5.782048187	15.05390912
	15872	1451876_a_at	4.350405283	2.724139629	2.515319278	0.923344476	5.717241681	15.05390912
	1143	1416930_at	3.378763654	2.261239114	2.283100735	1.009667983	4.867229272	20.22869038
	6554	1423429_at	2.390812003	4.030941402	2.194755855	0.544477241	4.578121828	15.05390912
	5887	1422643_at	4.2936712	2.401337177	2.18728013	0.910859229	4.554460375	16.72656569
	137	1415857_at	5.118880838	2.549689453	2.108520582	0.826971528	4.312488419	15.05390912
	8977	1426414_a_at	5.264996196	2.583218514	2.101684991	0.813591641	4.292103873	15.05390912
	136	1415856_at	5.018232793	2.540349866	2.090943701	0.823092807	4.260266561	15.05390912
	3502	1419524_at	2.986577008	3.698762608	2.044423449	0.552731728	4.125083862	15.05390912
	13616	1449031_at	3.366375596	3.205428708	1.900835466	0.593005067	3.734293873	15.05390912
	5355	1422029_at	4.434310617	2.824618081	1.874370871	0.663583825	3.666416977	15.05390912
	12919	1448254_at	2.962070852	2.442507172	1.856544113	0.760097712	3.621391404	16.72656569
	13319	1448696_at	3.406498405	2.717542777	1.787211175	0.657657053	3.451470551	15.05390912
	10064	1428074_at	3.845238482	3.245281891	1.777123455	0.547602185	3.4274211	15.05390912
	996	1416776_at	1.115911871	2.283120755	1.768471035	0.774584976	3.406926999	17.77197604
	464	1416211_a_at	3.006751145	2.458477102	1.750444218	0.712003466	3.364621498	16.72656569
	7189	1424162_at	5.023974838	2.288131954	1.749217876	0.764474213	3.361762664	17.77197604
	17580	1460407_at	2.283337761	2.867761896	1.722151424	0.600521064	3.299280467	15.05390912
	2734	1418673_at	3.768009008	2.322798649	1.707682984	0.73518339	3.26635814	17.77197604
	12214	1437750_at	3.528214936	3.251315767	1.694760147	0.52125363	3.237230621	15.05390912
	15968	1452004_at	3.914161495	2.967296915	1.693568154	0.570744419	3.23455704	15.05390912
	9626	1427355_at	3.966050308	2.953642614	1.686887754	0.571121146	3.219614046	15.05390912
	13674	1449104_at	2.396783927	3.45921312	1.672397491	0.483461826	3.187438467	15.05390912
	14540	1450250_at	3.155617017	2.550142165	1.662413646	0.651890577	3.165456668	15.05390912
	16398	1452652_at	3.739546655	3.213375355	1.659331811	0.516382815	3.158701945	15.05390912
	13401	1448788_at	4.828789687	2.669240445	1.656940014	0.620753375	3.153469576	15.05390912
	12362	1438286_at	2.888618482	2.573374808	1.64389098	0.638807443	3.125075358	15.05390912
	9808	1427633_a_at	2.506701201	2.561654545	1.604715293	0.626437041	3.041357255	15.05390912
	3582	1419613_at	3.864415263	2.376711696	1.531059198	0.644192226	2.889979378	16.72656569
	4767	1421332_at	4.016609904	2.611207686	1.502818288	0.575526143	2.833957825	15.05390912
	11681	1435951_at	2.316494544	2.440163655	1.493688608	0.612126406	2.816080564	16.72656569
	4766	1421331_at	4.080603691	2.615101434	1.486787847	0.568539265	2.802642729	15.05390912
	302	1416041_at	6.250833652	2.899807601	1.483325883	0.511525621	2.795925429	15.05390912
	1371	1417178_at	2.763936545	2.700499726	1.482354044	0.548918421	2.794042652	15.05390912
	1249	1417047_at	5.380287871	2.416865886	1.47265505	0.609324274	2.775321776	16.72656569
	2307	1418203_at	2.993375815	2.291018326	1.472109997	0.642557059	2.774273452	17.77197604
	1250	1417048_at	5.156556195	2.38542811	1.452967347	0.609101293	2.737705663	16.72656569
	3100	1419083_at	3.424928973	2.601697405	1.451940485	0.55807431	2.735757748	15.05390912
	6493	1423352_at	2.969783547	2.710061049	1.441976803	0.532082775	2.716928884	15.05390912
	15923	1451944_a_at	3.479850077	2.590331223	1.427057615	0.550917042	2.688977372	15.05390912
	6494	1423353_at	2.978530944	2.692867332	1.422182066	0.528129273	2.679905383	15.05390912
	4782	1421350_a_at	2.465501512	2.430329363	1.416059551	0.582661582	2.668556489	16.72656569
	13733	1449169_at	3.049646581	2.258515573	1.403087156	0.621243073	2.644668975	20.22869038
	2739	1418678_at	3.155813746	2.272861554	1.387300098	0.61037598	2.615886776	20.22869038
	8402	1425681_a_at	3.479711648	2.30996042	1.368604926	0.592479817	2.582207481	17.77197604
	14978	1450782_at	3.771384991	2.623886038	1.324012168	0.504599723	2.503614033	15.05390912
	11537	1435323_a_at	4.459836642	2.541612775	1.223971311	0.481572694	2.335888338	15.05390912
	1035	1416817_at	6.144350763	2.604230182	1.13548402	0.436015229	2.196922566	15.05390912
	3453	1419468_at	3.149927685	2.416861866	1.124625111	0.46532453	2.180448796	16.72656569
	13118	1448474_at	6.475524419	2.565073441	1.105788943	0.431094457	2.152165378	15.05390912
	4579	1421106_at	3.062380491	2.389149223	1.091699286	0.456940603	2.13124919	16.72656569
	4011	1420448_at	3.317013429	2.468875833	1.090955309	0.441883425	2.130150419	15.05390912
	1034	1416816_at	6.488623088	2.593480362	1.089085274	0.419931953	2.127391087	15.05390912
	4824	1421403_at	3.049122964	2.978914515	1.080543785	0.362730713	2.11483306	15.05390912
	7360	1424363_at	3.358745136	2.45707286	1.07723736	0.438423043	2.109991754	16.72656569
	3452	1419467_at	3.411611323	2.384698543	1.074369884	0.450526498	2.105802135	16.72656569
	17321	1456707_at	3.600891143	2.321719315	1.064424174	0.458463763	2.091334994	17.77197604
	17380	1460038_at	2.500834351	2.273410902	1.058490033	0.465595565	2.082750513	20.22869038
	14317	1449977_at	3.925678439	2.397588591	1.041247149	0.434289333	2.058005944	16.72656569
	8728	1426097_a_at	3.740989089	2.301285328	1.03862905	0.45132563	2.05427461	17.77197604
	5386	1422068_at	2.806688358	2.281365144	0.997177988	0.437097056	1.996091684	17.77197604
	14048	1449525_at	2.481812374	2.308483472	0.970272903	0.420307494	1.959211168	17.77197604
	4578	1421105_at	3.132309304	2.351419265	0.950159397	0.404079107	1.932086113	17.36989513
	15317	1451181_at	2.08101349	2.377453979	0.945668637	0.397765276	1.926081349	16.72656569
	2352	1418250_at	4.626465049	2.321825005	0.93305525	0.401862866	1.909315146	17.77197604
	11914	1436926_at	3.167377081	2.376781362	0.930495263	0.391493841	1.905930171	16.72656569
	7285	1424273_at	2.730389023	2.453693056	0.918350456	0.374272754	1.88995313	16.72656569
	6183	1422986_at	3.221563422	2.340654764	0.916799399	0.391685016	1.887922312	17.36989513
	3394	1419405_at	3.680499133	2.571382118	0.860189849	0.334524318	1.815277173	15.05390912
	14557	1450270_at	3.06174343	2.470715683	0.84953381	0.343841186	1.801918562	15.05390912
	8380	1425648_at	3.370166009	2.35505589	0.716447248	0.304216665	1.643130708	17.36989513
	Estimated Miss rates for Delta=0.368452689611522
		Quantiles	Cutpoints	Miss Rate(%)
		0 -> 0.05	-2.461 -> -1.428	71.06
		0.05 -> 0.1	-1.428 -> -1.202	70.53
		0.1 -> 0.15	-1.202 -> -1.036	64.15
		0.15 -> 0.2	-1.036 -> -0.892	55.41
		0.2 -> 0.25	-0.892 -> -0.753	42.77
		0.25 -> 0.75	-0.753 -> 0.414	8.39
		0.75 -> 0.8	0.414 -> 0.557	3.67
		0.8 -> 0.85	0.557 -> 0.707	17.47
		0.85 -> 0.9	0.707 -> 0.915	14.98
		0.9 -> 0.95	0.915 -> 1.206	27.42
		0.95 -> 1	1.206 -> 2.228	40.18
