# Supplementary material for: A genomic analysis of mouse models of breast cancer reveals molecular features of mouse models and relationships to human breast cancer
Source: Breast Cancer Res. 2014 Jun 5;16(3):R59. doi: 10.1186/bcr3672 (PMC4078930; doi:10.1186/bcr3672)
Supplement: Additional file 2 — Fold change values organized by mouse tumor model type comparing the mouse model to all other types of mouse models. [file bcr3672-S2.zip › Additional_file_2/MMTV_ATX_SAM/AdditionalFile34_MMTV_ATX_SAM/UpregulatedGenesgather_gene_ontology_121026.txt]

#	Annotation	Total Genes With Ann	Your Genes (With Ann)	Your Genes (No Ann)	Genome (With Ann)	Genome (No Ann)	ln(Bayes factor)	neg ln(p value)	FE: neg ln(p value)	FE: neg ln(FDR)	Genes
1	GO:0030154 [3]: cell differentiation	7	7	32	323	12267	6.17	9.72	9.75	4.13	Cited1 Heph Pappa Pou3f1 Spib Tnfsf11 Trp63
2	GO:0030099 [4]: myeloid blood cell differentiation	3	3	36	40	12550	4.42	7.85	8.08	3.6	Heph Spib Tnfsf11
3	GO:0009887 [4]: organogenesis	10	10	29	940	11650	4.2	7.67	7.66	3.6	Cited1 Crym Heph Jag1 Pou3f1 Ptn Spib Tnfsf11 Trp63 Wnt4
4	GO:0048513 [3]: organ development	10	10	29	946	11644	4.16	7.67	7.61	3.6	Cited1 Crym Heph Jag1 Pou3f1 Ptn Spib Tnfsf11 Trp63 Wnt4
5	GO:0008637 [8]: apoptotic mitochondrial changes	2	2	37	8	12582	4.12	7.67	7.8	3.6	Pmaip1 Rnf7
6	GO:0009653 [3]: morphogenesis	10	10	29	1096	11494	3.07	6.63	6.48	2.99	Cited1 Crym Heph Jag1 Pou3f1 Ptn Spib Tnfsf11 Trp63 Wnt4
7	GO:0008629 [9]: induction of apoptosis by intracellular signals	2	2	37	15	12575	3.03	6.55	6.7	2.99	Pmaip1 Rnf7
8	GO:0030224 [5]: monocyte differentiation	2	2	37	17	12573	2.81	6.22	6.48	2.99	Spib Tnfsf11
9	GO:0050789 [2]: regulation of biological process	15	15	24	2276	10314	2.79	6.22	6.09	2.99	4930539I12Rik Calca Cited1 Egr4 Esrrb Pem Pmaip1 Pou3f1 Rnf33 Rnf7 Snai2 Sostdc1 Spib Tnfsf11 Trp63
10	GO:0012502 [7]: induction of programmed cell death	3	3	36	78	12512	2.6	6.02	6.23	2.99	Pmaip1 Rnf7 Trp63
11	GO:0006917 [8]: induction of apoptosis	3	3	36	78	12512	2.6	6.02	6.23	2.99	Pmaip1 Rnf7 Trp63
12	GO:0007275 [2]: development	12	12	27	1626	10964	2.51	5.89	5.84	2.99	Cited1 Crym Heph Jag1 Pappa Pou3f1 Ptn Snai2 Spib Tnfsf11 Trp63 Wnt4
13	GO:0001501 [5]: skeletal development	3	3	36	83	12507	2.43	5.83	6.06	2.99	Ptn Tnfsf11 Trp63
14	GO:0043065 [7]: positive regulation of apoptosis	3	3	36	93	12497	2.13	5.44	5.75	2.99	Pmaip1 Rnf7 Trp63
15	GO:0043068 [6]: positive regulation of programmed cell death	3	3	36	94	12496	2.1	5.44	5.72	2.99	Pmaip1 Rnf7 Trp63
16	GO:0045932 [5]: negative regulation of muscle contraction	1	1	38	0	12590	2.09	5.38	5.78	2.99	Calca
17	GO:0045986 [6]: negative regulation of smooth muscle contraction	1	1	38	0	12590	2.09	5.38	5.78	2.99	Calca
18	GO:0007499 [4]: ectoderm and mesoderm interaction	1	1	38	0	12590	2.09	5.38	5.78	2.99	Trp63
19	GO:0042981 [6]: regulation of apoptosis	4	4	35	203	12387	2.04	5.33	5.6	2.98	Pmaip1 Rnf7 Snai2 Trp63
20	GO:0043067 [5]: regulation of programmed cell death	4	4	35	206	12384	1.99	5.24	5.55	2.98	Pmaip1 Rnf7 Snai2 Trp63
21	GO:0007267 [4]: cell-cell signaling	4	4	35	206	12384	1.99	5.24	5.55	2.98	Grip1 Pou3f1 Tph1 Wnt4
22	GO:0006915 [6]: apoptosis	5	5	34	357	12233	1.81	5.07	5.33	2.94	Pmaip1 Rnf7 Sgk Snai2 Trp63
23	GO:0030097 [5]: hemopoiesis	3	3	36	106	12484	1.78	5.07	5.39	2.94	Heph Spib Tnfsf11
24	GO:0012501 [5]: programmed cell death	5	5	34	363	12227	1.75	4.99	5.26	2.94	Pmaip1 Rnf7 Sgk Snai2 Trp63
25	GO:0050791 [3]: regulation of physiological process	13	13	26	2047	10543	1.7	4.96	4.97	2.94	4930539I12Rik Calca Cited1 Egr4 Esrrb Pem Pmaip1 Pou3f1 Rnf33 Rnf7 Snai2 Spib Trp63
26	GO:0008219 [4]: cell death	5	5	34	393	12197	1.44	4.69	4.93	2.94	Pmaip1 Rnf7 Sgk Snai2 Trp63
27	GO:0050794 [3]: regulation of cellular process	6	6	33	568	12022	1.41	4.69	4.85	2.94	Pmaip1 Rnf7 Snai2 Sostdc1 Tnfsf11 Trp63
28	GO:0042427 [7]: serotonin biosynthesis	1	1	38	1	12589	1.41	4.69	5.09	2.94	Tph1
29	GO:0042428 [6]: serotonin metabolism	1	1	38	1	12589	1.41	4.69	5.09	2.94	Tph1
30	GO:0051204 [7]: protein insertion into mitochondrial membrane	1	1	38	1	12589	1.41	4.69	5.09	2.94	Pmaip1
31	GO:0001736 [6]: establishment of planar polarity	1	1	38	1	12589	1.41	4.69	5.09	2.94	Trp63
32	GO:0001844 [8]: protein insertion into mitochondrial membrane during induction of apoptosis	1	1	38	1	12589	1.41	4.69	5.09	2.94	Pmaip1
33	GO:0006477 [7]: protein amino acid sulfation	1	1	38	1	12589	1.41	4.69	5.09	2.94	Hs3st3b1
34	GO:0006587 [8]: serotonin biosynthesis from tryptophan	1	1	38	1	12589	1.41	4.69	5.09	2.94	Tph1
35	GO:0007164 [7]: establishment of tissue polarity	1	1	38	1	12589	1.41	4.69	5.09	2.94	Trp63
36	GO:0008632 [7]: apoptotic program	2	2	37	37	12553	1.4	4.69	5.05	2.94	Pmaip1 Rnf7
37	GO:0016265 [3]: death	5	5	34	400	12190	1.37	4.64	4.86	2.94	Pmaip1 Rnf7 Sgk Snai2 Trp63
38	GO:0006576 [6]: biogenic amine metabolism	2	2	37	39	12551	1.31	4.6	4.95	2.94	Moxd1 Tph1
39	GO:0042445 [5]: hormone metabolism	2	2	37	41	12549	1.21	4.46	4.86	2.94	Tph1 Wnt4
40	GO:0051243 [5]: negative regulation of cellular physiological process	3	3	36	133	12457	1.19	4.46	4.78	2.94	Pmaip1 Rnf7 Snai2
41	GO:0009314 [6]: response to radiation	2	2	37	42	12548	1.17	4.4	4.82	2.94	Pmaip1 Snai2
42	GO:0001503 [5]: ossification	2	2	37	45	12545	1.05	4.31	4.69	2.94	Ptn Tnfsf11
43	GO:0002009 [4]: morphogenesis of an epithelium	2	2	37	45	12545	1.05	4.31	4.69	2.94	Jag1 Trp63
44	GO:0043118 [4]: negative regulation of physiological process	4	4	35	275	12315	1.04	4.31	4.56	2.88	Calca Pmaip1 Rnf7 Snai2
45	GO:0042435 [6]: indole derivative biosynthesis	1	1	38	2	12588	0.99	4.28	4.68	2.94	Tph1
46	GO:0045884 [9]: regulation of survival gene product activity	1	1	38	2	12588	0.99	4.28	4.68	2.94	Snai2
47	GO:0046219 [7]: indolalkylamine biosynthesis	1	1	38	2	12588	0.99	4.28	4.68	2.94	Tph1
48	GO:0048147 [7]: negative regulation of fibroblast proliferation	1	1	38	2	12588	0.99	4.28	4.68	2.94	Pmaip1
49	GO:0006940 [5]: regulation of smooth muscle contraction	1	1	38	2	12588	0.99	4.28	4.68	2.94	Calca
50	GO:0006916 [8]: anti-apoptosis	2	2	37	49	12541	0.89	4.16	4.53	2.88	Rnf7 Snai2
51	GO:0046849 [4]: bone remodeling	2	2	37	50	12540	0.85	4.1	4.49	2.88	Ptn Tnfsf11
52	GO:0006575 [6]: amino acid derivative metabolism	2	2	37	51	12539	0.83	4.04	4.46	2.88	Moxd1 Tph1
53	GO:0019226 [5]: transmission of nerve impulse	3	3	36	154	12436	0.81	4.04	4.39	2.88	Grip1 Pou3f1 Tph1
54	GO:0045449 [6]: regulation of transcription	10	10	29	1545	11045	0.8	4.04	4.06	2.64	4930539I12Rik Cited1 Egr4 Esrrb Pem Pou3f1 Rnf33 Snai2 Spib Trp63
55	GO:0019219 [5]: regulation of nucleobase, nucleoside, nucleotide and nucleic acid metabolism	10	10	29	1552	11038	0.77	3.99	4.03	2.64	4930539I12Rik Cited1 Egr4 Esrrb Pem Pou3f1 Rnf33 Snai2 Spib Trp63
56	GO:0010165 [7]: response to X-ray	1	1	38	3	12587	0.71	3.95	4.4	2.88	Pmaip1
57	GO:0048144 [5]: fibroblast proliferation	1	1	38	3	12587	0.71	3.95	4.4	2.88	Pmaip1
58	GO:0048145 [6]: regulation of fibroblast proliferation	1	1	38	3	12587	0.71	3.95	4.4	2.88	Pmaip1
59	GO:0051205 [6]: protein insertion into membrane	1	1	38	3	12587	0.71	3.95	4.4	2.88	Pmaip1
60	GO:0001738 [5]: morphogenesis of a polarized epithelium	1	1	38	3	12587	0.71	3.95	4.4	2.88	Trp63
61	GO:0001892 [6]: embryonic placenta development	1	1	38	3	12587	0.71	3.95	4.4	2.88	Cited1
62	GO:0006878 [8]: copper ion homeostasis	1	1	38	3	12587	0.71	3.95	4.4	2.88	Prnd
63	GO:0008631 [10]: induction of apoptosis by oxidative stress	1	1	38	3	12587	0.71	3.95	4.4	2.88	Rnf7
64	GO:0006350 [6]: transcription	10	10	29	1601	10989	0.6	3.84	3.84	2.61	4930539I12Rik Cited1 Egr4 Esrrb Pem Pou3f1 Rnf33 Snai2 Spib Trp63
65	GO:0001836 [9]: release of cytochrome c from mitochondria	1	1	38	4	12586	0.5	3.73	4.18	2.72	Pmaip1
66	GO:0001890 [5]: placenta development	1	1	38	4	12586	0.5	3.73	4.18	2.72	Cited1
67	GO:0002011 [5]: morphogenesis of an epithelial sheet	1	1	38	4	12586	0.5	3.73	4.18	2.72	Jag1
68	GO:0051242 [5]: positive regulation of cellular physiological process	3	3	36	175	12415	0.5	3.73	4.05	2.64	Pmaip1 Rnf7 Trp63
69	GO:0006519 [5]: amino acid and derivative metabolism	3	3	36	178	12412	0.46	3.68	4.01	2.64	Hs3st3b1 Moxd1 Tph1
70	GO:0043066 [7]: negative regulation of apoptosis	2	2	37	65	12525	0.39	3.62	4.01	2.64	Rnf7 Snai2
71	GO:0043069 [6]: negative regulation of programmed cell death	2	2	37	66	12524	0.36	3.58	3.98	2.64	Rnf7 Snai2
72	GO:0007218 [7]: neuropeptide signaling pathway	2	2	37	67	12523	0.34	3.58	3.96	2.63	Calca Nmb
73	GO:0045453 [5]: bone resorption	1	1	38	5	12585	0.32	3.58	4.0	2.64	Tnfsf11
74	GO:0006568 [7]: tryptophan metabolism	1	1	38	5	12585	0.32	3.58	4.0	2.64	Tph1
75	GO:0019222 [4]: regulation of metabolism	10	10	29	1685	10905	0.31	3.58	3.52	2.48	4930539I12Rik Cited1 Egr4 Esrrb Pem Pou3f1 Rnf33 Snai2 Spib Trp63
76	GO:0030225 [6]: macrophage differentiation	1	1	38	6	12584	0.16	3.41	3.84	2.61	Spib
77	GO:0042430 [6]: indole and derivative metabolism	1	1	38	6	12584	0.16	3.41	3.84	2.61	Tph1
78	GO:0042434 [7]: indole derivative metabolism	1	1	38	6	12584	0.16	3.41	3.84	2.61	Tph1
79	GO:0006586 [7]: indolalkylamine metabolism	1	1	38	6	12584	0.16	3.41	3.84	2.61	Tph1
80	GO:0006825 [9]: copper ion transport	1	1	38	6	12584	0.16	3.41	3.84	2.61	Heph
81	GO:0007006 [6]: mitochondrial membrane organization and biogenesis	1	1	38	6	12584	0.16	3.41	3.84	2.61	Pmaip1
82	GO:0007631 [3]: feeding behavior	1	1	38	6	12584	0.16	3.41	3.84	2.61	Calca
83	GO:0009628 [5]: response to abiotic stimulus	4	4	35	368	12222	0.15	3.37	3.61	2.51	Ccl20 Moxd1 Pmaip1 Snai2
84	GO:0006725 [5]: aromatic compound metabolism	2	2	37	76	12514	0.12	3.37	3.73	2.55	Moxd1 Tph1
85	GO:0009308 [5]: amine metabolism	3	3	36	206	12384	0.11	3.37	3.64	2.51	Hs3st3b1 Moxd1 Tph1
86	GO:0044237 [4]: cellular metabolism	22	22	17	5244	7346	0.08	3.32	3.1	2.27	4930539I12Rik AJ430384 Cited1 Egr4 Esrrb Fmo3 Hs3st3b1 Moxd1 Nek7 Pappa Pem Pou3f1 Prom2 Rnf33 Rnf7 Sgk Snai2 Spib Tnfsf11 Tph1 Trp63 Wnt4
87	GO:0030510 [6]: regulation of BMP signaling pathway	1	1	38	7	12583	0.04	0.0	3.71	2.55	Sostdc1
88	GO:0030514 [7]: negative regulation of BMP signaling pathway	1	1	38	7	12583	0.04	0.0	3.71	2.55	Sostdc1
89	GO:0045670 [7]: regulation of osteoclast differentiation	1	1	38	7	12583	0.04	0.0	3.71	2.55	Tnfsf11
90	GO:0009411 [7]: response to UV	1	1	38	7	12583	0.04	0.0	3.71	2.55	Pmaip1
91	GO:0006355 [7]: regulation of transcription, DNA-dependent	9	9	30	1519	11071	0.03	0.0	3.22	2.34	4930539I12Rik Egr4 Esrrb Pem Pou3f1 Rnf33 Snai2 Spib Trp63
92	GO:0006351 [7]: transcription, DNA-dependent	9	9	30	1546	11044	-0.07	0.0	3.13	2.28	4930539I12Rik Egr4 Esrrb Pem Pou3f1 Rnf33 Snai2 Spib Trp63
93	GO:0030218 [5]: erythrocyte differentiation	1	1	38	8	12582	-0.08	0.0	3.59	2.51	Heph
94	GO:0042552 [8]: myelination	1	1	38	8	12582	-0.08	0.0	3.59	2.51	Pou3f1
95	GO:0042553 [7]: cellular nerve ensheathment	1	1	38	8	12582	-0.08	0.0	3.59	2.51	Pou3f1
96	GO:0045655 [6]: regulation of monocyte differentiation	1	1	38	8	12582	-0.08	0.0	3.59	2.51	Tnfsf11
97	GO:0007272 [7]: ionic insulation of neurons by glial cells	1	1	38	8	12582	-0.08	0.0	3.59	2.51	Pou3f1
98	GO:0007610 [2]: behavior	2	2	37	90	12500	-0.17	0.0	3.42	2.42	Calca Ptn
99	GO:0030216 [4]: keratinocyte differentiation	1	1	38	9	12581	-0.18	0.0	3.49	2.48	Trp63
100	GO:0030316 [6]: osteoclast differentiation	1	1	38	9	12581	-0.18	0.0	3.49	2.48	Tnfsf11
101	GO:0030512 [6]: negative regulation of transforming growth factor beta receptor signaling pathway	1	1	38	9	12581	-0.18	0.0	3.49	2.48	Sostdc1
102	GO:0051260 [8]: protein homooligomerization	1	1	38	9	12581	-0.18	0.0	3.49	2.48	Tnfsf11
103	GO:0001570 [4]: vasculogenesis	1	1	38	9	12581	-0.18	0.0	3.49	2.48	Cited1
104	GO:0006939 [4]: smooth muscle contraction	1	1	38	9	12581	-0.18	0.0	3.49	2.48	Calca
105	GO:0051244 [4]: regulation of cellular physiological process	4	4	35	414	12176	-0.19	0.0	3.24	2.34	Pmaip1 Rnf7 Snai2 Trp63
106	GO:0051259 [7]: protein oligomerization	1	1	38	10	12580	-0.27	0.0	3.4	2.41	Tnfsf11
107	GO:0001508 [6]: regulation of action potential	1	1	38	10	12580	-0.27	0.0	3.4	2.41	Pou3f1
108	GO:0018955 [7]: phenanthrene metabolism	1	1	38	11	12579	-0.36	0.0	3.31	2.37	Moxd1
109	GO:0018958 [6]: phenol metabolism	1	1	38	11	12579	-0.36	0.0	3.31	2.37	Moxd1
110	GO:0042136 [6]: neurotransmitter biosynthesis	1	1	38	11	12579	-0.36	0.0	3.31	2.37	Tph1
111	GO:0006584 [7]: catecholamine metabolism	1	1	38	11	12579	-0.36	0.0	3.31	2.37	Moxd1
112	GO:0008366 [6]: nerve ensheathment	1	1	38	11	12579	-0.36	0.0	3.31	2.37	Pou3f1
113	GO:0042178 [6]: xenobiotic catabolism	1	1	38	12	12578	-0.43	0.0	3.23	2.34	Moxd1
114	GO:0042537 [6]: benzene and derivative metabolism	1	1	38	12	12578	-0.43	0.0	3.23	2.34	Moxd1
115	GO:0042551 [5]: nerve maturation	1	1	38	12	12578	-0.43	0.0	3.23	2.34	Pou3f1
116	GO:0007292 [6]: female gamete generation	1	1	38	12	12578	-0.43	0.0	3.23	2.34	Wnt4
117	GO:0008152 [3]: metabolism	22	22	17	5580	7010	-0.49	0.0	2.43	1.87	4930539I12Rik AJ430384 Cited1 Egr4 Esrrb Fmo3 Hs3st3b1 Moxd1 Nek7 Pappa Pem Pou3f1 Prom2 Rnf33 Rnf7 Sgk Snai2 Spib Tnfsf11 Tph1 Trp63 Wnt4
118	GO:0007186 [6]: G-protein coupled receptor protein signaling pathway	2	2	37	1885	10705	-0.5	0.0	0.01	0.01	Calca Nmb
119	GO:0017015 [5]: regulation of transforming growth factor beta receptor signaling pathway	1	1	38	13	12577	-0.51	0.0	3.16	2.3	Sostdc1
120	GO:0045637 [5]: regulation of myeloid blood cell differentiation	1	1	38	13	12577	-0.51	0.0	3.16	2.3	Tnfsf11
121	GO:0007005 [6]: mitochondrion organization and biogenesis	1	1	38	13	12577	-0.51	0.0	3.16	2.3	Pmaip1
122	GO:0000096 [6]: sulfur amino acid metabolism	1	1	38	14	12576	-0.58	0.0	3.09	2.27	Hs3st3b1
123	GO:0009306 [4]: protein secretion	1	1	38	14	12576	-0.58	0.0	3.09	2.27	Arfl4
124	GO:0030282 [6]: bone mineralization	1	1	38	15	12575	-0.63	0.0	3.03	2.25	Ptn
125	GO:0042401 [7]: biogenic amine biosynthesis	1	1	38	15	12575	-0.63	0.0	3.03	2.25	Tph1
126	GO:0046545 [5]: development of primary female sexual characteristics	1	1	38	15	12575	-0.63	0.0	3.03	2.25	Wnt4
127	GO:0046660 [4]: female sex differentiation	1	1	38	15	12575	-0.63	0.0	3.03	2.25	Wnt4
128	GO:0008585 [6]: female gonad development	1	1	38	15	12575	-0.63	0.0	3.03	2.25	Wnt4
129	GO:0043119 [4]: positive regulation of physiological process	3	3	36	286	12304	-0.64	0.0	2.83	2.11	Pmaip1 Rnf7 Trp63
130	GO:0006954 [5]: inflammatory response	2	2	37	121	12469	-0.67	0.0	2.9	2.14	Calca Ccl20
131	GO:0008104 [4]: protein localization	4	4	35	505	12085	-0.71	0.0	2.65	2.01	Arfl4 Esrrb Grip1 Pmaip1
132	GO:0042398 [6]: amino acid derivative biosynthesis	1	1	38	17	12573	-0.74	0.0	2.92	2.15	Tph1
133	GO:0007612 [4]: learning	1	1	38	17	12573	-0.74	0.0	2.92	2.15	Ptn
134	GO:0030509 [9]: BMP signaling pathway	1	1	38	18	12572	-0.8	0.0	2.86	2.13	Sostdc1
135	GO:0006826 [9]: iron ion transport	1	1	38	18	12572	-0.8	0.0	2.86	2.13	Heph
136	GO:0006937 [4]: regulation of muscle contraction	1	1	38	18	12572	-0.8	0.0	2.86	2.13	Calca
137	GO:0007423 [7]: sensory organ development	1	1	38	18	12572	-0.8	0.0	2.86	2.13	Crym
138	GO:0007223 [7]: frizzled-2 signaling pathway	1	1	38	19	12571	-0.85	0.0	2.81	2.11	Wnt4
139	GO:0007498 [3]: mesoderm development	1	1	38	19	12571	-0.85	0.0	2.81	2.11	Trp63
140	GO:0006520 [6]: amino acid metabolism	2	2	37	138	12452	-0.88	0.0	2.67	2.02	Hs3st3b1 Tph1
141	GO:0043283 [4]: biopolymer metabolism	1	1	38	1324	11266	-0.88	0.0	0.01	0.01	Pappa
142	GO:0042133 [5]: neurotransmitter metabolism	1	1	38	20	12570	-0.89	0.0	2.77	2.08	Tph1
143	GO:0042446 [6]: hormone biosynthesis	1	1	38	20	12570	-0.89	0.0	2.77	2.08	Tph1
144	GO:0009072 [6]: aromatic amino acid family metabolism	1	1	38	20	12570	-0.89	0.0	2.77	2.08	Tph1
145	GO:0007268 [6]: synaptic transmission	2	2	37	140	12450	-0.9	0.0	2.64	2.01	Grip1 Tph1
146	GO:0048469 [4]: cell maturation	1	1	38	21	12569	-0.94	0.0	2.72	2.05	Pou3f1
147	GO:0007515 [5]: lymph gland development	1	1	38	21	12569	-0.94	0.0	2.72	2.05	Tnfsf11
148	GO:0045137 [4]: development of primary sexual characteristics	1	1	38	22	12568	-0.97	0.0	2.68	2.02	Wnt4
149	GO:0008406 [5]: gonad development	1	1	38	22	12568	-0.97	0.0	2.68	2.02	Wnt4
150	GO:0019439 [6]: aromatic compound catabolism	1	1	38	23	12567	-1.01	0.0	2.64	2.01	Moxd1
151	GO:0006919 [6]: caspase activation	1	1	38	23	12567	-1.01	0.0	2.64	2.01	Rnf7
152	GO:0007165 [4]: signal transduction	6	6	33	3054	9536	-1.02	0.0	0.07	0.05	Calca Ccl20 Grip1 Nmb Sostdc1 Wnt4
153	GO:0044238 [4]: primary metabolism	19	19	20	5037	7553	-1.02	0.0	1.76	1.3	4930539I12Rik AJ430384 Cited1 Egr4 Esrrb Hs3st3b1 Moxd1 Nek7 Pappa Pem Pou3f1 Rnf33 Rnf7 Sgk Snai2 Spib Tnfsf11 Tph1 Trp63
154	GO:0043280 [5]: positive regulation of caspase activity	1	1	38	24	12566	-1.06	0.0	2.6	1.99	Rnf7
155	GO:0043281 [4]: regulation of caspase activity	1	1	38	24	12566	-1.06	0.0	2.6	1.99	Rnf7
156	GO:0006805 [5]: xenobiotic metabolism	1	1	38	25	12565	-1.09	0.0	2.56	1.96	Moxd1
157	GO:0009410 [7]: response to xenobiotic stimulus	1	1	38	25	12565	-1.09	0.0	2.56	1.96	Moxd1
158	GO:0016044 [5]: membrane organization and biogenesis	1	1	38	26	12564	-1.12	0.0	2.52	1.93	Pmaip1
159	GO:0007166 [5]: cell surface receptor linked signal transduction	4	4	35	2298	10292	-1.15	0.0	0.06	0.05	Calca Nmb Sostdc1 Wnt4
160	GO:0046916 [8]: transition metal ion homeostasis	1	1	38	27	12563	-1.15	0.0	2.49	1.91	Prnd
161	GO:0007611 [3]: learning and/or memory	1	1	38	27	12563	-1.15	0.0	2.49	1.91	Ptn
162	GO:0007422 [6]: peripheral nervous system development	1	1	38	28	12562	-1.19	0.0	2.45	1.88	Crym
163	GO:0009968 [5]: negative regulation of signal transduction	1	1	38	30	12560	-1.25	0.0	2.39	1.83	Sostdc1
164	GO:0006139 [5]: nucleobase, nucleoside, nucleotide and nucleic acid metabolism	10	10	29	2417	10173	-1.28	0.0	1.59	1.19	4930539I12Rik Cited1 Egr4 Esrrb Pem Pou3f1 Rnf33 Snai2 Spib Trp63
165	GO:0048468 [3]: cell development	1	1	38	33	12557	-1.33	0.0	2.3	1.75	Pou3f1
166	GO:0006810 [4]: transport	3	3	36	1850	10740	-1.33	0.0	0.06	0.05	Arfl4 Esrrb Heph
167	GO:0050875 [3]: cellular physiological process	27	27	12	7907	4683	-1.35	0.0	1.36	1.02	4930539I12Rik AJ430384 Arfl4 Cited1 Egr4 Esrrb Fmo3 Heph Hs3st3b1 Moxd1 Nek7 Pappa Pem Pmaip1 Pou3f1 Prnd Prom2 Ptn Rnf33 Rnf7 Sgk Snai2 Spib Tnfsf11 Tph1 Trp63 Wnt4
168	GO:0007548 [3]: sex differentiation	1	1	38	35	12555	-1.38	0.0	2.25	1.7	Wnt4
169	GO:0000041 [8]: transition metal ion transport	1	1	38	36	12554	-1.41	0.0	2.22	1.68	Heph
170	GO:0009987 [2]: cellular process	35	35	4	10504	2086	-1.48	0.0	1.59	1.19	4930539I12Rik AJ430384 Arfl4 Calca Ccl20 Cited1 Col7a1 Egr4 Esrrb Fmo3 Grip1 Heph Hs3st3b1 Jag1 Moxd1 Nek7 Nmb Pappa Pcdhb11 Pem Pmaip1 Pou3f1 Prnd Prom2 Ptn Rnf33 Rnf7 Sgk Snai2 Sostdc1 Spib Tnfsf11 Tph1 Trp63 Wnt4
171	GO:0001505 [7]: regulation of neurotransmitter levels	1	1	38	45	12545	-1.6	0.0	2.02	1.49	Tph1
172	GO:0042221 [6]: response to chemical substance	2	2	37	234	12356	-1.63	0.0	1.8	1.33	Ccl20 Moxd1
173	GO:0045184 [5]: establishment of protein localization	3	3	36	487	12103	-1.64	0.0	1.65	1.21	Arfl4 Esrrb Pmaip1
174	GO:0030005 [7]: di-, tri-valent inorganic cation homeostasis	1	1	38	47	12543	-1.64	0.0	1.98	1.46	Prnd
175	GO:0046903 [3]: secretion	1	1	38	47	12543	-1.64	0.0	1.98	1.46	Arfl4
176	GO:0006790 [5]: sulfur metabolism	1	1	38	48	12542	-1.66	0.0	1.96	1.45	Hs3st3b1
177	GO:0009309 [6]: amine biosynthesis	1	1	38	48	12542	-1.66	0.0	1.96	1.45	Tph1
178	GO:0046483 [5]: heterocycle metabolism	1	1	38	49	12541	-1.67	0.0	1.94	1.44	Tph1
179	GO:0008285 [6]: negative regulation of cell proliferation	1	1	38	49	12541	-1.67	0.0	1.94	1.44	Pmaip1
180	GO:0006464 [7]: protein modification	5	5	34	1111	11479	-1.67	0.0	1.35	1.02	AJ430384 Hs3st3b1 Nek7 Rnf7 Sgk
181	GO:0050896 [3]: response to stimulus	7	7	32	2744	9846	-1.71	0.0	0.25	0.18	Calca Ccl20 Ly6d Moxd1 Pmaip1 Snai2 Tnfsf11
182	GO:0006875 [7]: metal ion homeostasis	1	1	38	52	12538	-1.71	0.0	1.89	1.4	Prnd
183	GO:0007179 [8]: transforming growth factor beta receptor signaling pathway	1	1	38	52	12538	-1.71	0.0	1.89	1.4	Sostdc1
184	GO:0007154 [3]: cell communication	11	11	28	3598	8992	-1.73	0.0	0.54	0.41	Calca Ccl20 Col7a1 Grip1 Jag1 Nmb Pcdhb11 Pou3f1 Sostdc1 Tph1 Wnt4
185	GO:0009605 [4]: response to external stimulus	5	5	34	2167	10423	-1.73	0.0	0.19	0.14	Calca Ccl20 Moxd1 Pmaip1 Snai2
186	GO:0006936 [3]: muscle contraction	1	1	38	55	12535	-1.77	0.0	1.84	1.36	Calca
187	GO:0051234 [4]: establishment of localization	4	4	35	1852	10738	-1.77	0.0	0.17	0.14	Arfl4 Esrrb Heph Pmaip1
188	GO:0007582 [2]: physiological process	31	31	8	10244	2346	-1.79	0.0	0.35	0.27	4930539I12Rik AJ430384 Arfl4 Calca Ccl20 Cited1 Egr4 Esrrb Fmo3 Grip1 Heph Hs3st3b1 Ly6d Moxd1 Nek7 Pappa Pem Pmaip1 Pou3f1 Prnd Prom2 Ptn Rnf33 Rnf7 Sgk Snai2 Spib Tnfsf11 Tph1 Trp63 Wnt4
189	GO:0045944 [9]: positive regulation of transcription from Pol II promoter	1	1	38	58	12532	-1.8	0.0	1.79	1.32	Trp63
190	GO:0043170 [4]: macromolecule metabolism	7	7	32	2489	10101	-1.84	0.0	0.39	0.29	AJ430384 Hs3st3b1 Nek7 Pappa Rnf7 Sgk Tnfsf11
191	GO:0009888 [5]: histogenesis	1	1	38	60	12530	-1.84	0.0	1.76	1.3	Trp63
192	GO:0007178 [7]: transmembrane receptor protein serine/threonine kinase signaling pathway	1	1	38	61	12529	-1.85	0.0	1.74	1.29	Sostdc1
193	GO:0050877 [4]: neurophysiological process	3	3	36	1504	11086	-1.85	0.0	0.15	0.12	Grip1 Pou3f1 Tph1
194	GO:0050874 [3]: organismal physiological process	7	7	32	2401	10189	-1.87	0.0	0.45	0.34	Calca Ccl20 Grip1 Pou3f1 Ptn Tnfsf11 Tph1
195	GO:0006952 [5]: defense response	4	4	35	904	11686	-1.87	0.0	1.18	0.9	Calca Ccl20 Ly6d Tnfsf11
196	GO:0019538 [5]: protein metabolism	7	7	32	2223	10367	-1.87	0.0	0.6	0.46	AJ430384 Hs3st3b1 Nek7 Pappa Rnf7 Sgk Tnfsf11
197	GO:0044260 [5]: cellular macromolecule metabolism	7	7	32	2372	10218	-1.88	0.0	0.48	0.36	AJ430384 Hs3st3b1 Nek7 Pappa Rnf7 Sgk Tnfsf11
198	GO:0044267 [6]: cellular protein metabolism	7	7	32	2202	10388	-1.88	0.0	0.62	0.47	AJ430384 Hs3st3b1 Nek7 Pappa Rnf7 Sgk Tnfsf11
199	GO:0006118 [6]: electron transport	2	2	37	290	12300	-1.9	0.0	1.48	1.1	Fmo3 Prom2
200	GO:0030003 [6]: cation homeostasis	1	1	38	67	12523	-1.92	0.0	1.66	1.22	Prnd
201	GO:0045595 [4]: regulation of cell differentiation	1	1	38	68	12522	-1.94	0.0	1.65	1.21	Tnfsf11
202	GO:0007156 [6]: homophilic cell adhesion	1	1	38	69	12521	-1.94	0.0	1.63	1.21	Pcdhb11
203	GO:0007399 [5]: neurogenesis	2	2	37	305	12285	-1.95	0.0	1.41	1.04	Crym Pou3f1
204	GO:0043085 [4]: positive regulation of enzyme activity	1	1	38	70	12520	-1.95	0.0	1.62	1.2	Rnf7
205	GO:0051179 [3]: localization	5	5	34	1868	10722	-1.95	0.0	0.35	0.27	Arfl4 Esrrb Grip1 Heph Pmaip1
206	GO:0050801 [4]: ion homeostasis	1	1	38	71	12519	-1.97	0.0	1.61	1.2	Prnd
207	GO:0006873 [5]: cell ion homeostasis	1	1	38	71	12519	-1.97	0.0	1.61	1.2	Prnd
208	GO:0019752 [6]: carboxylic acid metabolism	2	2	37	311	12279	-1.97	0.0	1.38	1.03	Hs3st3b1 Tph1
209	GO:0006082 [5]: organic acid metabolism	2	2	37	311	12279	-1.97	0.0	1.38	1.03	Hs3st3b1 Tph1
210	GO:0009607 [4]: response to biotic stimulus	4	4	35	990	11600	-1.97	0.0	1.0	0.75	Calca Ccl20 Ly6d Tnfsf11
211	GO:0045893 [8]: positive regulation of transcription, DNA-dependent	1	1	38	73	12517	-1.99	0.0	1.58	1.19	Trp63
212	GO:0009058 [4]: biosynthesis	1	1	38	845	11745	-2.01	0.0	0.07	0.05	Tph1
213	GO:0009611 [5]: response to wounding	2	2	37	330	12260	-2.03	0.0	1.3	0.99	Calca Ccl20
214	GO:0048514 [5]: blood vessel morphogenesis	1	1	38	78	12512	-2.04	0.0	1.53	1.14	Cited1
215	GO:0006886 [6]: intracellular protein transport	2	2	37	342	12248	-2.07	0.0	1.25	0.95	Arfl4 Esrrb
216	GO:0044249 [5]: cellular biosynthesis	1	1	38	809	11781	-2.08	0.0	0.08	0.06	Tph1
217	GO:0006955 [4]: immune response	3	3	36	709	11881	-2.09	0.0	0.97	0.73	Calca Ccl20 Tnfsf11
218	GO:0019725 [4]: cell homeostasis	1	1	38	84	12506	-2.09	0.0	1.46	1.08	Prnd
219	GO:0006512 [8]: ubiquitin cycle	2	2	37	355	12235	-2.1	0.0	1.2	0.91	AJ430384 Rnf7
220	GO:0016055 [6]: Wnt receptor signaling pathway	1	1	38	86	12504	-2.11	0.0	1.44	1.07	Wnt4
221	GO:0001568 [4]: blood vessel development	1	1	38	88	12502	-2.12	0.0	1.42	1.05	Cited1
222	GO:0009966 [4]: regulation of signal transduction	1	1	38	91	12499	-2.16	0.0	1.39	1.03	Sostdc1
223	GO:0000004 [2]: biological_process unknown	2	2	37	1009	11581	-2.16	0.0	0.19	0.14	2410008J05Rik Crispld1
224	GO:0045941 [7]: positive regulation of transcription	1	1	38	94	12496	-2.17	0.0	1.36	1.02	Trp63
225	GO:0006950 [4]: response to stress	3	3	36	804	11786	-2.18	0.0	0.78	0.6	Calca Ccl20 Pmaip1
226	GO:0045935 [6]: positive regulation of nucleobase, nucleoside, nucleotide and nucleic acid metabolism	1	1	38	95	12495	-2.18	0.0	1.36	1.02	Trp63
227	GO:0016337 [5]: cell-cell adhesion	1	1	38	98	12492	-2.21	0.0	1.33	1.01	Pcdhb11
228	GO:0050790 [3]: regulation of enzyme activity	1	1	38	101	12489	-2.23	0.0	1.3	0.99	Rnf7
229	GO:0042330 [5]: taxis	1	1	38	102	12488	-2.24	0.0	1.3	0.99	Ccl20
230	GO:0006935 [6]: chemotaxis	1	1	38	102	12488	-2.24	0.0	1.3	0.99	Ccl20
231	GO:0006091 [5]: generation of precursor metabolites and energy	2	2	37	428	12162	-2.25	0.0	0.95	0.73	Fmo3 Prom2
232	GO:0016043 [4]: cell organization and biogenesis	2	2	37	881	11709	-2.29	0.0	0.26	0.19	Pmaip1 Trp63
233	GO:0006468 [8]: protein amino acid phosphorylation	2	2	37	462	12128	-2.3	0.0	0.86	0.65	Nek7 Sgk
234	GO:0015674 [7]: di-, tri-valent inorganic cation transport	1	1	38	114	12476	-2.31	0.0	1.2	0.91	Heph
235	GO:0046907 [5]: intracellular transport	2	2	37	472	12118	-2.31	0.0	0.84	0.64	Arfl4 Esrrb
236	GO:0007155 [4]: cell adhesion	2	2	37	480	12110	-2.32	0.0	0.82	0.63	Col7a1 Pcdhb11
237	GO:0015031 [5]: protein transport	2	2	37	484	12106	-2.33	0.0	0.81	0.62	Arfl4 Esrrb
238	GO:0016567 [9]: protein ubiquitination	1	1	38	120	12470	-2.34	0.0	1.16	0.89	Rnf7
239	GO:0042592 [3]: homeostasis	1	1	38	120	12470	-2.34	0.0	1.16	0.89	Prnd
240	GO:0007242 [5]: intracellular signaling cascade	1	1	38	670	11920	-2.35	0.0	0.13	0.1	Grip1
241	GO:0016310 [7]: phosphorylation	2	2	37	508	12082	-2.35	0.0	0.75	0.58	Nek7 Sgk
242	GO:0009613 [5]: response to pest, pathogen or parasite	2	2	37	514	12076	-2.36	0.0	0.74	0.57	Calca Ccl20
243	GO:0043207 [5]: response to external biotic stimulus	2	2	37	550	12040	-2.38	0.0	0.67	0.51	Calca Ccl20
244	GO:0042127 [5]: regulation of cell proliferation	1	1	38	128	12462	-2.38	0.0	1.11	0.84	Pmaip1
245	GO:0008283 [4]: cell proliferation	2	2	37	736	11854	-2.39	0.0	0.39	0.29	Pmaip1 Ptn
246	GO:0006996 [5]: organelle organization and biogenesis	2	2	37	745	11845	-2.39	0.0	0.39	0.29	Pmaip1 Trp63
247	GO:0009893 [5]: positive regulation of metabolism	1	1	38	130	12460	-2.39	0.0	1.1	0.84	Trp63
248	GO:0007276 [5]: gametogenesis	1	1	38	130	12460	-2.39	0.0	1.1	0.84	Wnt4
249	GO:0009056 [4]: catabolism	2	2	37	741	11849	-2.39	0.0	0.39	0.29	Moxd1 Pappa
250	GO:0007389 [3]: pattern specification	1	1	38	133	12457	-2.4	0.0	1.08	0.82	Trp63
251	GO:0006793 [5]: phosphorus metabolism	2	2	37	609	11981	-2.41	0.0	0.56	0.42	Nek7 Sgk
252	GO:0006796 [6]: phosphate metabolism	2	2	37	609	11981	-2.41	0.0	0.56	0.42	Nek7 Sgk
253	GO:0044248 [5]: cellular catabolism	2	2	37	664	11926	-2.41	0.0	0.48	0.36	Moxd1 Pappa
254	GO:0006974 [5]: response to DNA damage stimulus	1	1	38	148	12442	-2.47	0.0	0.99	0.75	Pmaip1
255	GO:0009719 [4]: response to endogenous stimulus	1	1	38	153	12437	-2.48	0.0	0.97	0.73	Pmaip1
256	GO:0009057 [5]: macromolecule catabolism	1	1	38	573	12017	-2.49	0.0	0.18	0.14	Pappa
257	GO:0019953 [4]: sexual reproduction	1	1	38	155	12435	-2.49	0.0	0.96	0.73	Wnt4
258	GO:0000003 [3]: reproduction	1	1	38	155	12435	-2.49	0.0	0.96	0.73	Wnt4
259	GO:0050793 [3]: regulation of development	1	1	38	157	12433	-2.49	0.0	0.95	0.73	Tnfsf11
260	GO:0006811 [5]: ion transport	1	1	38	564	12026	-2.5	0.0	0.18	0.14	Heph
261	GO:0007049 [5]: cell cycle	1	1	38	557	12033	-2.51	0.0	0.19	0.14	Ptn
262	GO:0044265 [6]: cellular macromolecule catabolism	1	1	38	555	12035	-2.52	0.0	0.19	0.14	Pappa
263	GO:0006066 [5]: alcohol metabolism	1	1	38	166	12424	-2.52	0.0	0.9	0.69	Moxd1
264	GO:0007167 [6]: enzyme linked receptor protein signaling pathway	1	1	38	177	12413	-2.55	0.0	0.85	0.65	Sostdc1
265	GO:0006357 [8]: regulation of transcription from Pol II promoter	1	1	38	182	12408	-2.56	0.0	0.83	0.64	Trp63
266	GO:0030163 [6]: protein catabolism	1	1	38	513	12077	-2.56	0.0	0.22	0.16	Pappa
267	GO:0043285 [5]: biopolymer catabolism	1	1	38	516	12074	-2.57	0.0	0.22	0.16	Pappa
268	GO:0044257 [7]: cellular protein catabolism	1	1	38	495	12095	-2.59	0.0	0.23	0.17	Pappa
269	GO:0006508 [8]: proteolysis and peptidolysis	1	1	38	495	12095	-2.59	0.0	0.23	0.17	Pappa
270	GO:0006605 [7]: protein targeting	1	1	38	194	12396	-2.59	0.0	0.79	0.6	Esrrb
271	GO:0006366 [8]: transcription from Pol II promoter	1	1	38	227	12363	-2.64	0.0	0.68	0.51	Trp63
272	GO:0016192 [5]: vesicle-mediated transport	1	1	38	246	12344	-2.67	0.0	0.62	0.47	Arfl4
273	GO:0006812 [6]: cation transport	1	1	38	376	12214	-2.69	0.0	0.37	0.27	Heph
274	GO:0000074 [6]: regulation of cell cycle	1	1	38	274	12316	-2.7	0.0	0.55	0.41	Ptn
275	GO:0030001 [7]: metal ion transport	1	1	38	297	12293	-2.7	0.0	0.5	0.37	Heph
276	GO:0007010 [6]: cytoskeleton organization and biogenesis	1	1	38	354	12236	-2.7	0.0	0.4	0.29	Trp63
