# Supplementary material for: A genomic analysis of mouse models of breast cancer reveals molecular features of mouse models and relationships to human breast cancer
Source: Breast Cancer Res. 2014 Jun 5;16(3):R59. doi: 10.1186/bcr3672 (PMC4078930; doi:10.1186/bcr3672)
Supplement: Additional file 2 — Fold change values organized by mouse tumor model type comparing the mouse model to all other types of mouse models. [file bcr3672-S2.zip › Additional_file_2/MMTV_ATX_SAM/AdditionalFile34_MMTV_ATX_SAM/UpregulatedGenesgather_kegg_121026.txt]

#	Annotation	Total Genes With Ann	Your Genes (With Ann)	Your Genes (No Ann)	Genome (With Ann)	Genome (No Ann)	ln(Bayes factor)	neg ln(p value)	FE: neg ln(p value)	FE: neg ln(FDR)	Genes
1	path:mmu04330: Notch signaling pathway	1	1	5	49	2464	0.28	4.36	2.18	1.24	Jag1
2	path:mmu04340: Hedgehog signaling pathway	1	1	5	50	2463	0.26	4.36	2.16	1.24	Wnt4
3	path:mmu04520: Adherens junction	1	1	5	73	2440	-0.06	0.0	1.81	1.24	Snai2
4	path:mmu00380: Tryptophan metabolism	1	1	5	74	2439	-0.07	0.0	1.8	1.24	Tph1
5	path:mmu04310: Wnt signaling pathway	1	1	5	140	2373	-0.57	0.0	1.23	0.89	Wnt4
6	path:mmu04060: Cytokine-cytokine receptor interaction	1	1	5	239	2274	-0.89	0.0	0.79	0.68	Tnfsf11
7	path:mmu04080: Neuroactive ligand-receptor interaction	1	1	5	277	2236	-0.95	0.0	0.68	0.68	Nmb
