# Supplementary material for: A genomic analysis of mouse models of breast cancer reveals molecular features of mouse models and relationships to human breast cancer
Source: Breast Cancer Res. 2014 Jun 5;16(3):R59. doi: 10.1186/bcr3672 (PMC4078930; doi:10.1186/bcr3672)
Supplement: Additional file 2 — Fold change values organized by mouse tumor model type comparing the mouse model to all other types of mouse models. [file bcr3672-S2.zip › Additional_file_2/MMTV_ATX_SAM/AdditionalFile34_MMTV_ATX_SAM/UpregulatedGenesgather_transfac_121026.txt]

#	Annotation	Total Genes With Ann	Your Genes (With Ann)	Your Genes (No Ann)	Genome (With Ann)	Genome (No Ann)	ln(Bayes factor)	neg ln(p value)	FE: neg ln(p value)	FE: neg ln(FDR)	Genes
1	V$NKX3A_01: NK class homeobox factor 3A	2	2	47	3194	12928	2.61	6.38	0.0	0.0	Heph Ptn
2	V$TAL1_Q6	30	30	19	6727	9395	1.98	5.73	5.36	0.35	AJ430384 Areg Arfl4 Ccl20 Clec14a Crispld1 Crym Cyp2c70 Esrrb Fmo3 Grip1 Heph Hs3st3b1 Jag1 Moxd1 Mycbpap Nek7 Oact1 Pappa Pou3f1 Prnd Prom2 Ptn Rnf33 Rnf7 Sostdc1 Spib Tph1 Trim29 Wnt4
3	V$ATF_B: ATF binding site	6	6	43	491	15631	1.9	5.63	5.59	0.35	AJ430384 Areg Arfl4 Egr4 Pmaip1 Rnf7
4	V$EFC_Q6	18	18	31	8952	7170	1.7	5.36	0.0	0.0	Areg Clec14a Emb Esrrb Grip1 Has2 Hs3st3b1 Id4 Nek7 Nmb Pcdhb11 Pem Pmaip1 Ptn Spib Trim29 Upk3a Wnt4
5	V$MAZR_01: MAZ related factor	29	29	20	6683	9439	1.35	4.97	4.67	0.23	AJ430384 Areg Arfl4 BC018462 Ccl20 Cited1 Col7a1 Egr4 Emb Esrrb Has2 Hs3st3b1 Id4 Jag1 Moxd1 Mycbpap Nek7 Nmb Pappa Pi15 Pmaip1 Pou3f1 Prnd Ptn Sgk Spib Trim29 Upk3a Wnt4
6	V$SREBP_Q3	8	8	41	5210	10912	1.19	4.79	0.0	0.0	Arfl4 Crispld1 Grip1 Hs3st3b1 Ly6d Pmaip1 Prom2 Sgk
7	V$TCF1P_Q6	40	40	9	10564	5558	1.12	4.73	4.55	0.23	AJ430384 Areg Arfl4 BC018462 Calca Ccl20 Cited1 Clec14a Col7a1 Crispld1 Cyp2c70 Egr4 Esrrb Fmo3 Grip1 Has2 Hs3st3b1 Id4 Jag1 Ly6d Moxd1 Mycbpap Nek7 Nmb Oact1 Pappa Pcdhb11 Pem Pi15 Pmaip1 Prom2 Rnf33 Rnf7 Sgk Sostdc1 Spib Tnfsf11 Trim29 Upk3a Wnt4
8	V$E2F_Q3_01	9	9	40	5534	10588	1.07	4.68	0.0	0.0	AJ430384 Areg Col7a1 Crym Emb Pou3f1 Rnf7 Sgk Wnt4
9	V$HLF_01: hepatic leukemia factor	7	7	42	4750	11372	1.02	4.63	0.0	0.0	AJ430384 Cited1 Cyp2c70 Heph Hs3st3b1 Nek7 Rnf33
10	V$GFI1_01: growth factor independence 1	7	7	42	4711	11411	0.94	4.51	0.0	0.0	Clec14a Has2 Heph Hs3st3b1 Pappa Rnf7 Sgk
11	V$FREAC7_01: Fork head RElated ACtivator-7	12	12	37	6506	9616	0.84	4.4	0.01	0.0	4930539I12Rik Ccl20 Clec14a Has2 Heph Nek7 Oact1 Pcdhb11 Pi15 Prom2 Ptn Rnf7
12	V$MAZ_Q6	41	41	8	11230	4892	0.51	4.03	3.92	0.02	AJ430384 Areg Arfl4 BC018462 Calca Ccl20 Cited1 Clec14a Col7a1 Crispld1 Cyp2c70 Emb Esrrb Fmo3 Grip1 Has2 Heph Hs3st3b1 Id4 Jag1 Moxd1 Mycbpap Nek7 Nmb Oact1 Pappa Pi15 Pmaip1 Pou3f1 Prnd Prom2 Ptn Rnf7 Semcap2 Sgk Spib Tnfsf11 Tph1 Trim29 Upk3a Wnt4
13	V$GATA4_Q3	45	45	4	15812	310	0.49	3.97	0.0	0.0	4930539I12Rik AJ430384 Areg Arfl4 BC018462 Calca Ccl20 Cited1 Clec14a Col7a1 Crispld1 Crym Cyp2c70 Egr4 Emb Fmo3 Grip1 Has2 Heph Hs3st3b1 Id4 Jag1 Moxd1 Mycbpap Nek7 Nmb Oact1 Pappa Pcdhb11 Pem Pi15 Pmaip1 Prnd Prom2 Ptn Rnf33 Rnf7 Sgk Sostdc1 Spib Tnfsf11 Tph1 Trim29 Upk3a Wnt4
14	V$PBX_Q3	43	43	6	15394	728	0.19	3.61	0.01	0.0	4930539I12Rik AJ430384 Areg Arfl4 Calca Ccl20 Cited1 Clec14a Col7a1 Crispld1 Crym Cyp2c70 Egr4 Emb Esrrb Fmo3 Grip1 Has2 Heph Hs3st3b1 Id4 Jag1 Moxd1 Mycbpap Nek7 Nmb Oact1 Pappa Pcdhb11 Pi15 Pmaip1 Prnd Prom2 Ptn Rnf33 Rnf7 Sgk Sostdc1 Spib Tnfsf11 Trim29 Upk3a Wnt4
15	V$DR3_Q4: direct repeat 3	2	2	47	2273	13849	0.07	3.49	0.01	0.0	Prom2 Tnfsf11
16	V$PAX9_B: zebrafish Pax-9 binding sites	17	17	32	3643	12479	0.06	3.49	3.31	0.02	AJ430384 Egr4 Emb Grip1 Hs3st3b1 Id4 Jag1 Moxd1 Nmb Pcdhb11 Pou3f1 Prnd Ptn Rnf7 Tnfsf11 Trim29 Upk3a
17	V$E2F_Q4_01	4	4	45	3062	13060	-0.06	0.0	0.01	0.0	Areg Col7a1 Emb Sgk
18	V$CREB_Q2_01	21	21	28	4933	11189	-0.12	0.0	3.06	0.02	4930539I12Rik AJ430384 Areg Arfl4 Calca Clec14a Col7a1 Egr4 Esrrb Id4 Jag1 Nek7 Pi15 Pmaip1 Prnd Prom2 Rnf7 Sgk Spib Tph1 Wnt4
19	V$CDX2_Q5	25	25	24	10256	5866	-0.13	0.0	0.03	0.0	4930539I12Rik AJ430384 BC018462 Calca Ccl20 Cited1 Clec14a Crispld1 Egr4 Emb Fmo3 Grip1 Heph Id4 Jag1 Moxd1 Pcdhb11 Pi15 Prnd Prom2 Ptn Rnf33 Tph1 Trim29 Wnt4
20	V$CEBPGAMMA_Q6	41	41	8	11583	4539	-0.15	0.0	3.18	0.02	4930539I12Rik AJ430384 Areg Arfl4 BC018462 Calca Ccl20 Cited1 Clec14a Col7a1 Crispld1 Crym Cyp2c70 Egr4 Emb Grip1 Has2 Heph Hs3st3b1 Id4 Moxd1 Mycbpap Nek7 Nmb Oact1 Pappa Pcdhb11 Pi15 Pmaip1 Pou3f1 Prnd Prom2 Ptn Rnf33 Rnf7 Sostdc1 Spib Tnfsf11 Tph1 Upk3a Wnt4
21	V$TATA_C: Retroviral TATA box	9	9	40	4891	11231	-0.17	0.0	0.02	0.0	Areg Calca Cited1 Fmo3 Heph Mycbpap Oact1 Prnd Trim29
22	V$SRF_Q4	8	8	41	1288	14834	-0.22	0.0	3.23	0.02	4930539I12Rik AJ430384 Arfl4 BC018462 Egr4 Mycbpap Pappa Prom2
23	V$E2F1_Q4_01	5	5	44	3375	12747	-0.23	0.0	0.02	0.0	Areg Col7a1 Emb Rnf7 Sgk
24	V$FOXP3_Q4	35	35	14	9539	6583	-0.25	0.0	2.94	0.02	AJ430384 Areg Arfl4 BC018462 Calca Ccl20 Cited1 Clec14a Col7a1 Crispld1 Crym Cyp2c70 Egr4 Emb Fmo3 Grip1 Has2 Hs3st3b1 Id4 Ly6d Nek7 Nmb Pappa Pi15 Pmaip1 Prnd Prom2 Ptn Rnf33 Rnf7 Sostdc1 Tnfsf11 Tph1 Trim29 Upk3a
25	V$LEF1TCF1_Q4	18	18	31	7927	8195	-0.25	0.0	0.03	0.0	4930539I12Rik Calca Crispld1 Cyp2c70 Emb Fmo3 Grip1 Moxd1 Nek7 Oact1 Pappa Pcdhb11 Pi15 Prnd Rnf33 Semcap2 Sostdc1 Upk3a
26	V$CDPCR1_01: cut-like homeodomain protein	33	33	16	12614	3508	-0.26	0.0	0.03	0.0	4930539I12Rik AJ430384 Areg Arfl4 Calca Ccl20 Cited1 Col7a1 Crispld1 Crym Cyp2c70 Egr4 Emb Esrrb Fmo3 Has2 Heph Jag1 Moxd1 Mycbpap Nek7 Nmb Pappa Pcdhb11 Pem Pmaip1 Prom2 Ptn Rnf33 Sostdc1 Tnfsf11 Trim29 Upk3a
27	V$E2A_Q2	35	35	14	9552	6570	-0.28	0.0	2.92	0.02	AJ430384 Areg Arfl4 BC018462 Calca Ccl20 Clec14a Col7a1 Crispld1 Crym Cyp2c70 Egr4 Emb Esrrb Fmo3 Heph Jag1 Moxd1 Mycbpap Nek7 Nmb Oact1 Pappa Pcdhb11 Pou3f1 Ptn Rnf33 Rnf7 Semcap2 Spib Tnfsf11 Tph1 Trim29 Upk3a Wnt4
28	V$NKX25_02: homeo domain factor Nkx-2.5/Csx, tinman homolog	14	14	35	6553	9569	-0.3	0.0	0.03	0.0	4930539I12Rik Crispld1 Emb Grip1 Has2 Heph Hs3st3b1 Nmb Pcdhb11 Pmaip1 Ptn Rnf33 Tph1 Trim29
29	V$NFY_Q6_01	27	27	22	6938	9184	-0.31	0.0	2.81	0.02	4930539I12Rik Areg Calca Ccl20 Col7a1 Crispld1 Cyp2c70 Fmo3 Heph Hs3st3b1 Id4 Nmb Oact1 Pmaip1 Pou3f1 Prnd Prom2 Ptn Rnf33 Rnf7 Semcap2 Sostdc1 Spib Tnfsf11 Tph1 Upk3a Wnt4
30	V$EVI1_04: ectopic viral integration site 1 encoded factor	31	31	18	11955	4167	-0.38	0.0	0.03	0.0	4930539I12Rik AJ430384 Areg Arfl4 Calca Ccl20 Cited1 Crispld1 Cyp2c70 Egr4 Emb Fmo3 Grip1 Has2 Heph Hs3st3b1 Id4 Jag1 Moxd1 Nek7 Nmb Pappa Pcdhb11 Pi15 Pmaip1 Prnd Ptn Rnf33 Rnf7 Tnfsf11 Tph1
31	V$AP1_Q4: activator protein 1	35	35	14	13136	2986	-0.38	0.0	0.03	0.0	AJ430384 Areg Arfl4 BC018462 Calca Cited1 Clec14a Col7a1 Crym Cyp2c70 Esrrb Grip1 Heph Hs3st3b1 Id4 Jag1 Ly6d Mycbpap Nek7 Nmb Pappa Pcdhb11 Pi15 Pmaip1 Pou3f1 Prnd Prom2 Ptn Rnf7 Sgk Sostdc1 Tnfsf11 Tph1 Trim29 Upk3a
32	V$RREB1_01: Ras-responsive element binding protein 1	8	8	41	1337	14785	-0.38	0.0	3.04	0.02	Calca Crym Esrrb Fmo3 Mycbpap Pmaip1 Prnd Sostdc1
33	V$CHX10_01	4	4	45	416	15706	-0.39	0.0	3.27	0.02	Crym Pappa Pcdhb11 Pi15
34	V$CREBP1CJUN_01: CRE-binding protein 1:c-Jun heterodimer	5	5	44	629	15493	-0.41	0.0	3.17	0.02	AJ430384 Areg Arfl4 Pmaip1 Rnf7
35	V$SP3_Q3	38	38	11	10675	5447	-0.42	0.0	2.81	0.02	4930539I12Rik AJ430384 Areg Arfl4 BC018462 Ccl20 Cited1 Clec14a Col7a1 Crym Emb Esrrb Fmo3 Has2 Hs3st3b1 Id4 Jag1 Ly6d Moxd1 Nek7 Nmb Pappa Pi15 Pmaip1 Pou3f1 Prnd Prom2 Rnf33 Rnf7 Semcap2 Sgk Sostdc1 Spib Tnfsf11 Tph1 Trim29 Upk3a Wnt4
36	V$RSRFC4_01: related to serum response factor, C4	2	2	47	92	16030	-0.42	0.0	3.41	0.02	Pappa Upk3a
37	V$SMAD4_Q6	15	15	34	6737	9385	-0.52	0.0	0.04	0.0	4930539I12Rik Arfl4 Calca Col7a1 Crispld1 Esrrb Fmo3 Grip1 Id4 Oact1 Pcdhb11 Pou3f1 Prnd Rnf33 Trim29
38	V$PIT1_Q6	32	32	17	12166	3956	-0.53	0.0	0.04	0.0	AJ430384 Areg Arfl4 BC018462 Calca Ccl20 Clec14a Col7a1 Crispld1 Cyp2c70 Egr4 Emb Esrrb Fmo3 Has2 Id4 Moxd1 Nek7 Pappa Pcdhb11 Pem Pi15 Pmaip1 Pou3f1 Prom2 Ptn Rnf33 Rnf7 Sostdc1 Tnfsf11 Tph1 Upk3a
39	V$HFH8_01: HNF-3/Fkh Homolog-8	3	3	46	2420	13702	-0.57	0.0	0.02	0.0	Ccl20 Clec14a Has2
40	V$ELF1_Q6	18	18	31	7621	8501	-0.67	0.0	0.05	0.0	4930539I12Rik AJ430384 Areg Arfl4 Ccl20 Crispld1 Cyp2c70 Emb Grip1 Has2 Hs3st3b1 Moxd1 Mycbpap Nmb Pappa Prnd Sgk Sostdc1
41	V$STAT5A_02	12	12	37	2560	13562	-0.68	0.0	2.54	0.02	Areg Esrrb Fmo3 Grip1 Hs3st3b1 Jag1 Moxd1 Pcdhb11 Prnd Prom2 Rnf33 Trim29
42	V$VMW65_Q6	16	16	33	6946	9176	-0.69	0.0	0.05	0.0	4930539I12Rik Arfl4 Calca Cited1 Crispld1 Cyp2c70 Egr4 Emb Has2 Moxd1 Nek7 Pcdhb11 Pi15 Ptn Rnf33 Tph1
43	V$SRF_Q5_01	19	19	30	4679	11443	-0.7	0.0	2.39	0.02	4930539I12Rik AJ430384 Areg Arfl4 BC018462 Calca Ccl20 Col7a1 Crym Egr4 Mycbpap Oact1 Pappa Pcdhb11 Pi15 Prnd Prom2 Spib Trim29
44	V$LMO2COM_02: complex of Lmo2 bound to Tal-1, E2A proteins, and GATA-1, half-site 2	31	31	18	8527	7595	-0.71	0.0	2.36	0.02	Arfl4 BC018462 Calca Ccl20 Clec14a Col7a1 Crispld1 Crym Cyp2c70 Egr4 Fmo3 Grip1 Heph Hs3st3b1 Moxd1 Mycbpap Oact1 Pappa Pcdhb11 Pou3f1 Prom2 Ptn Rnf33 Rnf7 Sgk Sostdc1 Spib Tnfsf11 Tph1 Upk3a Wnt4
45	V$CREB_Q4_01	19	19	30	4693	11429	-0.71	0.0	2.36	0.02	4930539I12Rik AJ430384 Areg Arfl4 Calca Clec14a Crym Egr4 Esrrb Jag1 Nek7 Pi15 Pmaip1 Prnd Rnf7 Sgk Spib Tph1 Wnt4
46	V$CREB_Q2: cAMP-response element-binding protein	8	8	41	1450	14672	-0.71	0.0	2.66	0.02	AJ430384 Areg Arfl4 Calca Egr4 Jag1 Pmaip1 Rnf7
47	V$NFE2_01: NF-E2 p45	11	11	38	2287	13835	-0.72	0.0	2.53	0.02	4930539I12Rik Arfl4 Clec14a Col7a1 Crym Mycbpap Nek7 Pappa Rnf7 Sgk Sostdc1
48	V$PAX_Q6	44	44	5	15427	695	-0.72	0.0	0.02	0.0	4930539I12Rik AJ430384 Areg Arfl4 Calca Ccl20 Cited1 Clec14a Col7a1 Crispld1 Crym Cyp2c70 Egr4 Emb Esrrb Fmo3 Grip1 Has2 Heph Hs3st3b1 Id4 Jag1 Moxd1 Mycbpap Nek7 Nmb Oact1 Pappa Pcdhb11 Pem Pi15 Pmaip1 Pou3f1 Prnd Prom2 Ptn Rnf33 Rnf7 Semcap2 Sostdc1 Spib Tnfsf11 Tph1 Trim29
49	V$XFD3_01: Xenopus fork head domain factor 3	2	2	47	1934	14188	-0.74	0.0	0.01	0.0	Prom2 Tph1
50	V$PITX2_Q2: pituitary homeobox factor 2	16	16	33	6903	9219	-0.74	0.0	0.06	0.0	Arfl4 Ccl20 Clec14a Cyp2c70 Emb Fmo3 Grip1 Nek7 Pappa Pi15 Pmaip1 Ptn Rnf7 Sgk Tph1 Upk3a
51	V$XFD2_01: Xenopus fork head domain factor 2	7	7	42	3818	12304	-0.75	0.0	0.04	0.0	4930539I12Rik Ccl20 Clec14a Has2 Heph Nek7 Pcdhb11
52	V$NFY_Q6: nuclear factor Y (Y-box binding factor)	22	22	27	5676	10446	-0.77	0.0	2.27	0.02	4930539I12Rik Areg Calca Ccl20 Col7a1 Crispld1 Fmo3 Heph Hs3st3b1 Id4 Nmb Oact1 Pappa Pmaip1 Pou3f1 Prnd Prom2 Rnf33 Rnf7 Sostdc1 Tnfsf11 Wnt4
53	V$PR_01: high affinity binding sites for progesterone receptor	3	3	46	280	15842	-0.78	0.0	2.92	0.02	Cited1 Pmaip1 Sgk
54	V$HFH3_01: HFH-3 (HNF3/fork head homolog 3)	18	18	31	7533	8589	-0.79	0.0	0.06	0.0	Ccl20 Clec14a Crym Egr4 Esrrb Fmo3 Has2 Moxd1 Oact1 Pi15 Prnd Prom2 Ptn Rnf7 Sgk Sostdc1 Spib Tnfsf11
55	V$NRF2_01: nuclear respiratory factor 2	4	4	45	2692	13430	-0.8	0.0	0.03	0.0	Col7a1 Nmb Oact1 Trim29
56	V$E2F_Q6_01	2	2	47	1893	14229	-0.84	0.0	0.02	0.0	Col7a1 Emb
57	V$CEBPDELTA_Q6	32	32	17	11957	4165	-0.85	0.0	0.06	0.0	4930539I12Rik Arfl4 BC018462 Calca Ccl20 Col7a1 Crispld1 Cyp2c70 Egr4 Emb Grip1 Has2 Heph Id4 Jag1 Moxd1 Mycbpap Nek7 Nmb Oact1 Pappa Pcdhb11 Pi15 Pmaip1 Pou3f1 Rnf33 Rnf7 Sgk Sostdc1 Spib Upk3a Wnt4
58	V$E2_Q6: papilloma virus regulator E2	1	1	48	1460	14662	-0.86	0.0	0.01	0.0	Pou3f1
59	V$IRF_Q6	8	8	41	4090	12032	-0.88	0.0	0.05	0.0	AJ430384 Calca Cyp2c70 Fmo3 Pcdhb11 Pmaip1 Sgk Tph1
60	V$DEC_Q1	39	39	10	11348	4774	-0.88	0.0	2.28	0.02	Areg Arfl4 BC018462 Calca Ccl20 Cited1 Clec14a Crispld1 Crym Cyp2c70 Egr4 Emb Esrrb Grip1 Heph Hs3st3b1 Jag1 Ly6d Moxd1 Mycbpap Nek7 Nmb Oact1 Pappa Pcdhb11 Pmaip1 Pou3f1 Prnd Ptn Rnf33 Rnf7 Semcap2 Sgk Sostdc1 Spib Tnfsf11 Tph1 Trim29 Upk3a
61	V$XBP1_01: X-box-binding protein 1	1	1	48	1441	14681	-0.91	0.0	0.01	0.0	Wnt4
62	V$CAAT_01: cellular and viral CCAAT box	34	34	15	9704	6418	-0.92	0.0	2.11	0.0	4930539I12Rik Areg Arfl4 BC018462 Calca Cited1 Clec14a Col7a1 Cyp2c70 Egr4 Emb Esrrb Fmo3 Grip1 Has2 Heph Hs3st3b1 Id4 Moxd1 Mycbpap Nek7 Nmb Oact1 Pi15 Pou3f1 Prnd Ptn Rnf33 Rnf7 Semcap2 Tnfsf11 Tph1 Trim29 Wnt4
63	V$RFX1_01: X-box binding protein RFX1	17	17	32	7076	9046	-0.93	0.0	0.08	0.0	AJ430384 Areg BC018462 Col7a1 Emb Grip1 Has2 Hs3st3b1 Id4 Nmb Pi15 Pmaip1 Pou3f1 Rnf33 Sgk Spib Tph1
64	V$TEF_Q6	13	13	36	5728	10394	-0.95	0.0	0.07	0.0	Ccl20 Cited1 Clec14a Cyp2c70 Egr4 Heph Id4 Pi15 Pmaip1 Ptn Rnf7 Sostdc1 Trim29
65	V$CREBP1_Q2: CRE-binding protein 1	6	6	43	1015	15107	-0.98	0.0	2.45	0.02	AJ430384 Areg Arfl4 Egr4 Pmaip1 Rnf7
66	V$CMYB_01: c-Myb	6	6	43	3311	12811	-0.99	0.0	0.05	0.0	Crym Hs3st3b1 Pou3f1 Ptn Rnf7 Trim29
67	V$SRF_Q6: serum response factor	6	6	43	1019	15103	-1.0	0.0	2.43	0.02	4930539I12Rik BC018462 Egr4 Pappa Prnd Prom2
68	V$CACCCBINDINGFACTOR_Q6	7	7	42	1293	14829	-1.02	0.0	2.35	0.02	Ccl20 Clec14a Emb Id4 Moxd1 Pou3f1 Spib
69	V$CREB_Q4: cAMP-response element binding protein	7	7	42	1301	14821	-1.04	0.0	2.33	0.02	AJ430384 Areg Arfl4 Calca Egr4 Pmaip1 Rnf7
70	V$TANTIGEN_B: Major T-antigen binding sites	2	2	47	1794	14328	-1.05	0.0	0.02	0.0	Arfl4 Rnf7
71	V$MRF2_01: modulator recognition factor 2	26	26	23	9866	6256	-1.07	0.0	0.1	0.0	4930539I12Rik Arfl4 Calca Ccl20 Crym Cyp2c70 Fmo3 Has2 Hs3st3b1 Id4 Jag1 Moxd1 Nek7 Nmb Oact1 Pappa Pcdhb11 Pmaip1 Prnd Prom2 Ptn Rnf33 Rnf7 Sostdc1 Tnfsf11 Upk3a
72	V$CREBATF_Q6	18	18	31	4661	11461	-1.08	0.0	1.91	0.0	4930539I12Rik AJ430384 Areg Arfl4 Calca Clec14a Crym Egr4 Jag1 Nek7 Pi15 Pmaip1 Prnd Rnf7 Sgk Spib Tph1 Wnt4
73	V$AREB6_03: AREB6 (Atp1a1 regulatory element binding factor 6)	11	11	38	2490	13632	-1.09	0.0	2.07	0.0	Ccl20 Emb Heph Jag1 Moxd1 Oact1 Prnd Rnf33 Tnfsf11 Trim29 Upk3a
74	V$GATA1_06: GATA-binding factor 1	10	10	39	4612	11510	-1.1	0.0	0.08	0.0	Ccl20 Cyp2c70 Emb Moxd1 Pi15 Pmaip1 Prom2 Ptn Trim29 Upk3a
75	V$PAX6_Q2	6	6	43	3240	12882	-1.1	0.0	0.05	0.0	Arfl4 Crispld1 Egr4 Nmb Rnf7 Tph1
76	V$COREBINDINGFACTOR_Q6	12	12	37	5267	10855	-1.11	0.0	0.09	0.0	BC018462 Cited1 Cyp2c70 Emb Fmo3 Has2 Pem Pi15 Rnf33 Rnf7 Sostdc1 Spib
77	V$FOXJ2_01: fork head box J 2	20	20	29	7870	8252	-1.12	0.0	0.11	0.0	4930539I12Rik Ccl20 Clec14a Crym Egr4 Esrrb Fmo3 Has2 Id4 Moxd1 Mycbpap Oact1 Pcdhb11 Pi15 Prnd Prom2 Ptn Rnf7 Sgk Tnfsf11
78	V$HFH4_01	4	4	45	556	15566	-1.13	0.0	2.42	0.02	Has2 Prom2 Rnf7 Sgk
79	V$OSF2_Q6	29	29	20	10766	5356	-1.14	0.0	0.11	0.0	Arfl4 BC018462 Calca Ccl20 Cited1 Crispld1 Cyp2c70 Emb Esrrb Fmo3 Grip1 Has2 Mycbpap Nmb Pem Pi15 Pmaip1 Prnd Prom2 Ptn Rnf33 Rnf7 Sgk Sostdc1 Spib Tph1 Trim29 Upk3a Wnt4
80	V$EBF_Q6	10	10	39	4573	11549	-1.14	0.0	0.08	0.0	Col7a1 Crispld1 Crym Egr4 Emb Jag1 Mycbpap Prnd Prom2 Spib
81	V$TFIIA_Q6	41	41	8	14489	1633	-1.15	0.0	0.06	0.0	4930539I12Rik AJ430384 Areg Arfl4 BC018462 Calca Ccl20 Cited1 Clec14a Col7a1 Crispld1 Crym Cyp2c70 Egr4 Esrrb Fmo3 Grip1 Heph Hs3st3b1 Id4 Jag1 Moxd1 Mycbpap Nek7 Nmb Oact1 Pappa Pcdhb11 Pi15 Prnd Prom2 Rnf33 Rnf7 Semcap2 Sgk Spib Tnfsf11 Tph1 Trim29 Upk3a Wnt4
82	V$BRN2_01: POU factor Brn-2	17	17	32	6860	9262	-1.16	0.0	0.11	0.0	AJ430384 Calca Ccl20 Clec14a Crispld1 Grip1 Has2 Heph Hs3st3b1 Id4 Nmb Pappa Pcdhb11 Pi15 Pmaip1 Ptn Tph1
83	V$AML_Q6	7	7	42	3543	12579	-1.16	0.0	0.07	0.0	Cited1 Fmo3 Has2 Pem Pi15 Rnf7 Sostdc1
84	V$IRF_Q6_01	19	19	30	7510	8612	-1.16	0.0	0.11	0.0	4930539I12Rik AJ430384 Areg Arfl4 Calca Crispld1 Cyp2c70 Egr4 Fmo3 Grip1 Id4 Moxd1 Nmb Oact1 Pcdhb11 Pmaip1 Ptn Sgk Tph1
85	V$DR4_Q2: direct repeat 4	39	39	10	13886	2236	-1.17	0.0	0.07	0.0	4930539I12Rik AJ430384 Areg BC018462 Calca Cited1 Clec14a Col7a1 Crym Egr4 Esrrb Grip1 Heph Hs3st3b1 Id4 Ly6d Moxd1 Mycbpap Nek7 Nmb Oact1 Pappa Pcdhb11 Pi15 Pmaip1 Pou3f1 Prnd Prom2 Ptn Rnf33 Rnf7 Semcap2 Sgk Sostdc1 Spib Tnfsf11 Tph1 Trim29 Upk3a
86	V$TGIF_01: TGIF (5'TG3' interacting factor)	17	17	32	4428	11694	-1.17	0.0	1.8	0.0	4930539I12Rik Areg Ccl20 Col7a1 Crispld1 Crym Emb Fmo3 Grip1 Hs3st3b1 Moxd1 Mycbpap Pappa Rnf7 Spib Tph1 Upk3a
87	V$PAX3_B: Pax-3 binding sites	26	26	23	9761	6361	-1.18	0.0	0.12	0.0	AJ430384 Areg Arfl4 BC018462 Calca Clec14a Col7a1 Crym Cyp2c70 Egr4 Esrrb Has2 Heph Hs3st3b1 Id4 Ly6d Moxd1 Nek7 Pappa Pou3f1 Rnf7 Sgk Spib Tnfsf11 Trim29 Wnt4
88	V$LDSPOLYA_B: Lentiviral Poly A downstream element	36	36	13	12926	3196	-1.22	0.0	0.1	0.0	4930539I12Rik AJ430384 Areg Arfl4 BC018462 Calca Ccl20 Cited1 Clec14a Crym Cyp2c70 Egr4 Emb Grip1 Has2 Heph Id4 Moxd1 Mycbpap Nek7 Nmb Oact1 Pappa Pcdhb11 Pem Pi15 Pmaip1 Prnd Prom2 Ptn Rnf7 Sostdc1 Spib Tph1 Trim29 Upk3a
89	V$CEBP_C: C/EBP binding site	15	15	34	3828	12294	-1.22	0.0	1.79	0.0	AJ430384 Arfl4 BC018462 Col7a1 Cyp2c70 Grip1 Heph Jag1 Pi15 Pmaip1 Ptn Rnf33 Rnf7 Sostdc1 Spib
90	V$NMYC_01: N-Myc	7	7	42	3473	12649	-1.25	0.0	0.08	0.0	Crispld1 Ly6d Oact1 Pappa Pou3f1 Prnd Sgk
91	V$DEAF1_01	6	6	43	3131	12991	-1.25	0.0	0.07	0.0	Egr4 Jag1 Oact1 Pou3f1 Rnf7 Sgk
92	V$ATF3_Q6: activating transcription factor 3	8	8	41	1688	14434	-1.26	0.0	1.99	0.0	AJ430384 Areg Arfl4 Oact1 Pmaip1 Rnf7 Tnfsf11 Trim29
93	V$GATA1_02: GATA-binding factor 1	21	21	28	5799	10323	-1.26	0.0	1.63	0.0	4930539I12Rik Arfl4 Calca Ccl20 Clec14a Col7a1 Crym Emb Grip1 Heph Hs3st3b1 Mycbpap Oact1 Pcdhb11 Prom2 Ptn Rnf7 Sgk Spib Tnfsf11 Tph1
94	V$RFX1_02: X-box binding protein RFX1	20	20	29	5484	10638	-1.27	0.0	1.63	0.0	4930539I12Rik AJ430384 Areg Cited1 Clec14a Cyp2c70 Egr4 Esrrb Grip1 Has2 Heph Hs3st3b1 Moxd1 Mycbpap Nmb Pappa Pcdhb11 Pem Pi15 Prnd
95	V$COUP_01: COUP:HNF-4 heterodimer	4	4	45	2418	13704	-1.28	0.0	0.05	0.0	Grip1 Pappa Spib Trim29
96	V$OCT1_02: octamer factor 1	13	13	36	5423	10699	-1.29	0.0	0.12	0.0	AJ430384 Areg Calca Crispld1 Egr4 Esrrb Fmo3 Has2 Id4 Jag1 Pcdhb11 Ptn Trim29
97	V$HNF4ALPHA_Q6	14	14	35	5745	10377	-1.29	0.0	0.13	0.0	AJ430384 Crym Grip1 Has2 Id4 Jag1 Pappa Pem Ptn Rnf33 Sgk Spib Trim29 Upk3a
98	V$AIRE_01	6	6	43	3106	13016	-1.29	0.0	0.07	0.0	4930539I12Rik AJ430384 Crispld1 Id4 Moxd1 Nek7
99	V$GATA1_05: GATA-binding factor 1	11	11	38	2629	13493	-1.3	0.0	1.8	0.0	4930539I12Rik Emb Has2 Pcdhb11 Pi15 Prnd Prom2 Spib Tph1 Trim29 Upk3a
100	V$AREB6_02: AREB6 (Atp1a1 regulatory element binding factor 6)	22	22	27	6199	9923	-1.32	0.0	1.53	0.0	AJ430384 BC018462 Calca Ccl20 Col7a1 Crispld1 Crym Cyp2c70 Egr4 Emb Ly6d Oact1 Pcdhb11 Pou3f1 Prom2 Ptn Rnf33 Rnf7 Semcap2 Sostdc1 Trim29 Upk3a
101	V$RSRFC4_Q2	3	3	46	367	15755	-1.34	0.0	2.29	0.02	Cyp2c70 Pappa Upk3a
102	V$IPF1_Q4	7	7	42	3382	12740	-1.36	0.0	0.09	0.0	Arfl4 Col7a1 Egr4 Heph Pcdhb11 Sostdc1 Tnfsf11
103	V$HNF6_Q6	2	2	47	1642	14480	-1.37	0.0	0.03	0.0	Cyp2c70 Ptn
104	V$FOXJ2_02: fork head box J 2	16	16	33	6279	9843	-1.39	0.0	0.16	0.0	AJ430384 Ccl20 Clec14a Cyp2c70 Egr4 Emb Esrrb Fmo3 Has2 Heph Nek7 Nmb Pcdhb11 Pi15 Sostdc1 Tnfsf11
105	V$OCT1_06: octamer-binding factor 1	24	24	25	8864	7258	-1.39	0.0	0.18	0.0	4930539I12Rik Arfl4 BC018462 Calca Ccl20 Crispld1 Crym Egr4 Emb Fmo3 Grip1 Heph Nek7 Nmb Oact1 Pappa Pcdhb11 Pem Pi15 Pmaip1 Prnd Ptn Sgk Upk3a
106	V$PAX6_01: Pax-6	20	20	29	7562	8560	-1.39	0.0	0.17	0.0	4930539I12Rik BC018462 Ccl20 Clec14a Crispld1 Crym Emb Has2 Mycbpap Nek7 Oact1 Pappa Pcdhb11 Prnd Prom2 Ptn Sgk Tnfsf11 Tph1 Upk3a
107	V$CREB_01: cAMP-responsive element binding protein	7	7	42	1466	14656	-1.4	0.0	1.87	0.0	AJ430384 Areg Arfl4 Egr4 Pmaip1 Rnf7 Spib
108	V$NKX25_01: homeo domain factor Nkx-2.5/Csx, tinman homolog	27	27	22	7943	8179	-1.41	0.0	1.38	0.0	AJ430384 Areg Arfl4 BC018462 Calca Cited1 Clec14a Col7a1 Cyp2c70 Egr4 Emb Esrrb Fmo3 Grip1 Has2 Heph Mycbpap Nek7 Oact1 Pappa Pmaip1 Ptn Rnf33 Sostdc1 Tnfsf11 Tph1 Trim29
109	V$LPOLYA_B: Lentiviral Poly A signal	7	7	42	3344	12778	-1.42	0.0	0.1	0.0	Arfl4 Ccl20 Egr4 Heph Pmaip1 Rnf7 Sostdc1
110	V$MINI20_B: Muscle initiator sequence-20	33	33	16	9873	6249	-1.42	0.0	1.45	0.0	4930539I12Rik AJ430384 Areg Arfl4 BC018462 Calca Ccl20 Cited1 Clec14a Col7a1 Egr4 Emb Esrrb Grip1 Hs3st3b1 Id4 Jag1 Mycbpap Nek7 Nmb Oact1 Pcdhb11 Pmaip1 Pou3f1 Prnd Prom2 Sgk Sostdc1 Spib Tnfsf11 Trim29 Upk3a Wnt4
111	V$MYOD_01: myoblast determination gene product	35	35	14	10531	5591	-1.43	0.0	1.47	0.0	Areg Arfl4 BC018462 Calca Ccl20 Cited1 Clec14a Crispld1 Crym Cyp2c70 Egr4 Emb Esrrb Fmo3 Heph Hs3st3b1 Jag1 Moxd1 Mycbpap Nek7 Pappa Pi15 Prnd Prom2 Ptn Rnf33 Rnf7 Semcap2 Sostdc1 Spib Tnfsf11 Tph1 Trim29 Upk3a Wnt4
112	V$VMAF_01: v-Maf	28	28	21	10122	6000	-1.43	0.0	0.18	0.0	Areg Arfl4 Col7a1 Crispld1 Crym Egr4 Fmo3 Grip1 Has2 Jag1 Moxd1 Mycbpap Nek7 Oact1 Pappa Pcdhb11 Pem Pi15 Pou3f1 Prom2 Ptn Rnf33 Rnf7 Sgk Sostdc1 Spib Tnfsf11 Tph1
113	V$KROX_Q6	22	22	27	6343	9779	-1.44	0.0	1.36	0.0	AJ430384 Arfl4 BC018462 Cited1 Col7a1 Crym Emb Hs3st3b1 Id4 Jag1 Moxd1 Mycbpap Nek7 Nmb Pou3f1 Prom2 Rnf7 Sgk Spib Tnfsf11 Tph1 Wnt4
114	V$MYCMAX_02: c-Myc:Max heterodimer	14	14	35	5563	10559	-1.45	0.0	0.17	0.0	Arfl4 Ccl20 Cited1 Clec14a Crispld1 Fmo3 Ly6d Oact1 Pappa Pi15 Prnd Prom2 Sgk Sostdc1
115	V$GR_01: high affinity binding site for glucocorticoid receptor	6	6	43	1212	14910	-1.48	0.0	1.83	0.0	Cited1 Cyp2c70 Nmb Pem Pmaip1 Sgk
116	V$HNF1_Q6	45	45	4	15473	649	-1.48	0.0	0.05	0.0	4930539I12Rik AJ430384 Areg Arfl4 BC018462 Calca Ccl20 Cited1 Clec14a Col7a1 Crispld1 Crym Cyp2c70 Egr4 Emb Esrrb Fmo3 Grip1 Has2 Heph Hs3st3b1 Id4 Jag1 Ly6d Moxd1 Nek7 Nmb Oact1 Pappa Pcdhb11 Pi15 Pmaip1 Prnd Prom2 Ptn Rnf33 Rnf7 Sgk Sostdc1 Spib Tnfsf11 Tph1 Trim29 Upk3a Wnt4
117	V$NFY_01: nuclear factor Y (Y-box binding factor)	13	13	36	3434	12688	-1.49	0.0	1.46	0.0	Arfl4 Calca Hs3st3b1 Id4 Nmb Oact1 Pou3f1 Prnd Rnf33 Rnf7 Tnfsf11 Tph1 Upk3a
118	V$HNF1_C: Hepatic nuclear factor 1	14	14	35	5511	10611	-1.49	0.0	0.18	0.0	4930539I12Rik Areg Cited1 Col7a1 Has2 Ly6d Nek7 Nmb Oact1 Pappa Pi15 Prom2 Ptn Sostdc1
119	V$HAND1E47_01: Hand1:E47 heterodimer	31	31	18	9350	6772	-1.49	0.0	1.29	0.0	4930539I12Rik Arfl4 Calca Ccl20 Cited1 Clec14a Crispld1 Crym Egr4 Fmo3 Grip1 Has2 Heph Id4 Jag1 Moxd1 Mycbpap Nek7 Pi15 Pmaip1 Pou3f1 Prom2 Ptn Rnf33 Rnf7 Sostdc1 Spib Tnfsf11 Tph1 Upk3a Wnt4
120	V$SOX5_01: Sox-5	25	25	24	7414	8708	-1.5	0.0	1.25	0.0	4930539I12Rik Arfl4 Ccl20 Cited1 Clec14a Crispld1 Cyp2c70 Emb Esrrb Has2 Heph Hs3st3b1 Jag1 Nek7 Nmb Pappa Pem Pmaip1 Ptn Rnf33 Rnf7 Sostdc1 Tnfsf11 Tph1 Upk3a
121	V$BARBIE_01: barbiturate-inducible element	27	27	22	8073	8049	-1.5	0.0	1.24	0.0	4930539I12Rik AJ430384 Areg Arfl4 BC018462 Ccl20 Clec14a Col7a1 Crispld1 Cyp2c70 Emb Esrrb Fmo3 Jag1 Nek7 Nmb Pappa Pcdhb11 Pi15 Pmaip1 Prom2 Rnf33 Rnf7 Sgk Sostdc1 Tnfsf11 Tph1
122	V$COMP1_01: COMP1	28	28	21	10004	6118	-1.5	0.0	0.22	0.0	4930539I12Rik AJ430384 Arfl4 Calca Ccl20 Cited1 Clec14a Col7a1 Crispld1 Crym Cyp2c70 Emb Esrrb Fmo3 Has2 Hs3st3b1 Id4 Nmb Oact1 Pappa Pcdhb11 Pmaip1 Pou3f1 Prnd Rnf7 Sostdc1 Tph1 Upk3a
123	V$VMYB_02: v-Myb	5	5	44	2603	13519	-1.52	0.0	0.09	0.0	AJ430384 Calca Emb Esrrb Tph1
124	V$SMAD3_Q6	26	26	23	9312	6810	-1.53	0.0	0.23	0.0	4930539I12Rik Areg Arfl4 Calca Ccl20 Col7a1 Crispld1 Cyp2c70 Emb Fmo3 Grip1 Heph Hs3st3b1 Jag1 Ly6d Moxd1 Mycbpap Nek7 Nmb Pi15 Pmaip1 Rnf7 Sgk Spib Trim29 Wnt4
125	V$ELK1_01: Elk-1	10	10	39	4189	11933	-1.53	0.0	0.16	0.0	4930539I12Rik Areg Crispld1 Egr4 Esrrb Id4 Mycbpap Prnd Spib Tph1
126	V$PEBP_Q6	10	10	39	4165	11957	-1.55	0.0	0.16	0.0	Ccl20 Cited1 Cyp2c70 Fmo3 Has2 Nmb Pem Ptn Rnf7 Sostdc1
127	V$HNF1_01: hepatic nuclear factor 1	6	6	43	2901	13221	-1.55	0.0	0.11	0.0	Fmo3 Has2 Jag1 Pappa Pi15 Wnt4
128	V$E12_Q6	15	15	34	4204	11918	-1.57	0.0	1.27	0.0	Areg Arfl4 Ccl20 Egr4 Esrrb Prnd Rnf33 Semcap2 Sostdc1 Spib Tnfsf11 Tph1 Trim29 Upk3a Wnt4
129	V$CP2_01: CP2	33	33	16	10118	6004	-1.58	0.0	1.18	0.0	AJ430384 Areg BC018462 Calca Ccl20 Cited1 Clec14a Col7a1 Crispld1 Cyp2c70 Egr4 Esrrb Fmo3 Grip1 Has2 Id4 Jag1 Ly6d Moxd1 Nek7 Pappa Pcdhb11 Pmaip1 Pou3f1 Prom2 Rnf33 Rnf7 Sgk Sostdc1 Spib Trim29 Upk3a Wnt4
130	V$ETS2_B: c-Ets-2 binding sites	11	11	38	4436	11686	-1.59	0.0	0.19	0.0	Calca Ccl20 Clec14a Esrrb Moxd1 Mycbpap Nmb Pappa Rnf33 Sgk Upk3a
131	V$OCT1_B: Octamer binding factor 1	5	5	44	968	15154	-1.59	0.0	1.77	0.0	Grip1 Hs3st3b1 Pi15 Pmaip1 Upk3a
132	V$ATF4_Q2: activating transcription factor 4	14	14	35	3903	12219	-1.6	0.0	1.25	0.0	AJ430384 Areg Arfl4 Calca Clec14a Crispld1 Crym Egr4 Id4 Jag1 Pmaip1 Rnf7 Tph1 Trim29
133	V$E2F1_Q4: E2F-1	16	16	33	4594	11528	-1.6	0.0	1.18	0.0	4930539I12Rik BC018462 Calca Col7a1 Emb Hs3st3b1 Id4 Jag1 Nek7 Nmb Pmaip1 Pou3f1 Sgk Sostdc1 Trim29 Upk3a
134	V$LEF1_Q6	43	43	6	14847	1275	-1.61	0.0	0.09	0.0	4930539I12Rik AJ430384 Arfl4 BC018462 Calca Cited1 Clec14a Col7a1 Crispld1 Crym Cyp2c70 Egr4 Emb Esrrb Fmo3 Grip1 Has2 Heph Hs3st3b1 Id4 Jag1 Moxd1 Mycbpap Nek7 Nmb Oact1 Pappa Pcdhb11 Pi15 Pmaip1 Prnd Prom2 Ptn Rnf33 Rnf7 Semcap2 Sgk Sostdc1 Spib Tnfsf11 Tph1 Trim29 Upk3a
135	V$AREB6_01: AREB6 (Atp1a1 regulatory element binding factor 6)	8	8	41	3483	12639	-1.61	0.0	0.15	0.0	4930539I12Rik Calca Crispld1 Emb Esrrb Heph Pem Trim29
136	V$IRF7_01: interferon regulatory factor 7	26	26	23	9130	6992	-1.61	0.0	0.3	0.0	4930539I12Rik AJ430384 Areg BC018462 Calca Crym Cyp2c70 Egr4 Emb Fmo3 Jag1 Moxd1 Nmb Oact1 Pcdhb11 Pi15 Pmaip1 Ptn Rnf33 Rnf7 Semcap2 Sgk Sostdc1 Tph1 Upk3a Wnt4
137	V$CREL_01: c-Rel	38	38	11	11722	4400	-1.62	0.0	1.27	0.0	4930539I12Rik AJ430384 Areg BC018462 Calca Ccl20 Cited1 Clec14a Col7a1 Crispld1 Crym Cyp2c70 Egr4 Emb Esrrb Fmo3 Grip1 Has2 Hs3st3b1 Id4 Jag1 Moxd1 Mycbpap Nek7 Nmb Pi15 Pmaip1 Prnd Prom2 Ptn Rnf33 Rnf7 Sgk Spib Tph1 Trim29 Upk3a Wnt4
138	V$VMYB_01: v-Myb	33	33	16	11497	4625	-1.62	0.0	0.25	0.0	4930539I12Rik AJ430384 Arfl4 BC018462 Calca Ccl20 Crym Cyp2c70 Egr4 Emb Esrrb Grip1 Has2 Hs3st3b1 Id4 Mycbpap Nmb Oact1 Pcdhb11 Pi15 Pmaip1 Prnd Prom2 Ptn Rnf33 Rnf7 Sostdc1 Spib Tnfsf11 Tph1 Trim29 Upk3a Wnt4
139	V$E2F1_Q6: E2F-1	27	27	22	8317	7805	-1.62	0.0	1.01	0.0	4930539I12Rik AJ430384 Areg BC018462 Calca Cited1 Col7a1 Crym Egr4 Emb Esrrb Hs3st3b1 Id4 Jag1 Moxd1 Nek7 Oact1 Pem Pmaip1 Pou3f1 Prom2 Ptn Semcap2 Sgk Tph1 Upk3a Wnt4
140	V$NFKAPPAB50_01: NF-kappaB (p50)	4	4	45	692	15430	-1.63	0.0	1.84	0.0	Egr4 Pmaip1 Prnd Spib
141	V$SOX9_B1: SOX (SRY-related HMG box)	29	29	20	8965	7157	-1.63	0.0	1.02	0.0	4930539I12Rik Calca Ccl20 Cited1 Clec14a Crispld1 Cyp2c70 Emb Esrrb Fmo3 Grip1 Has2 Heph Hs3st3b1 Jag1 Nek7 Nmb Pappa Pem Pi15 Pmaip1 Prnd Ptn Rnf33 Rnf7 Sostdc1 Tnfsf11 Tph1 Upk3a
142	V$FOXO4_01: fork head box O4	32	32	17	11124	4998	-1.64	0.0	0.27	0.0	4930539I12Rik AJ430384 Ccl20 Cited1 Clec14a Crispld1 Crym Cyp2c70 Egr4 Emb Esrrb Fmo3 Has2 Heph Hs3st3b1 Id4 Jag1 Moxd1 Mycbpap Nek7 Oact1 Pappa Pcdhb11 Pi15 Pou3f1 Prnd Prom2 Ptn Rnf33 Sgk Tph1 Trim29
143	V$HNF3ALPHA_Q6	39	39	10	13524	2598	-1.65	0.0	0.17	0.0	4930539I12Rik AJ430384 Areg Arfl4 Calca Ccl20 Clec14a Col7a1 Crispld1 Crym Cyp2c70 Egr4 Emb Esrrb Fmo3 Has2 Heph Hs3st3b1 Id4 Moxd1 Mycbpap Nek7 Nmb Oact1 Pappa Pcdhb11 Pi15 Prnd Prom2 Ptn Rnf33 Rnf7 Sgk Sostdc1 Spib Tnfsf11 Tph1 Trim29 Upk3a
144	V$MYOGNF1_01: myogenin / nuclear factor 1 or related factors	8	8	41	3441	12681	-1.65	0.0	0.16	0.0	Arfl4 Ly6d Nek7 Pcdhb11 Pi15 Prnd Sgk Trim29
145	V$E2F_Q6: E2F	38	38	11	11775	4347	-1.66	0.0	1.21	0.0	4930539I12Rik AJ430384 Areg Arfl4 BC018462 Calca Ccl20 Cited1 Clec14a Col7a1 Crispld1 Crym Emb Esrrb Fmo3 Hs3st3b1 Id4 Jag1 Moxd1 Mycbpap Nek7 Oact1 Pcdhb11 Pmaip1 Pou3f1 Prnd Prom2 Ptn Rnf33 Rnf7 Semcap2 Sgk Sostdc1 Spib Tph1 Trim29 Upk3a Wnt4
146	V$MTATA_B: Muscle TATA box	22	22	27	7715	8407	-1.66	0.0	0.34	0.0	Calca Ccl20 Cited1 Clec14a Cyp2c70 Egr4 Fmo3 Grip1 Has2 Heph Hs3st3b1 Moxd1 Oact1 Pappa Pcdhb11 Pi15 Prom2 Sgk Sostdc1 Tnfsf11 Tph1 Trim29
147	V$ATF_01: activating transcription factor	7	7	42	1645	14477	-1.68	0.0	1.47	0.0	AJ430384 Areg Arfl4 Egr4 Pmaip1 Rnf7 Sgk
148	V$NFKB_Q6_01	30	30	19	10304	5818	-1.69	0.0	0.34	0.0	AJ430384 Areg Ccl20 Cited1 Col7a1 Crym Egr4 Esrrb Fmo3 Grip1 Has2 Heph Hs3st3b1 Jag1 Moxd1 Mycbpap Nek7 Oact1 Pappa Pmaip1 Pou3f1 Prnd Rnf33 Semcap2 Sgk Spib Tph1 Trim29 Upk3a Wnt4
149	V$HNF3B_01: Hepatocyte Nuclear Factor 3beta	35	35	14	12047	4075	-1.7	0.0	0.27	0.0	4930539I12Rik AJ430384 Arfl4 Ccl20 Cited1 Clec14a Col7a1 Crispld1 Crym Cyp2c70 Egr4 Emb Esrrb Fmo3 Has2 Heph Hs3st3b1 Id4 Moxd1 Nek7 Nmb Oact1 Pappa Pcdhb11 Pi15 Prnd Prom2 Ptn Rnf7 Sgk Sostdc1 Spib Tnfsf11 Tph1 Upk3a
150	V$BACH2_01: BTB and CNC homolog 2	32	32	17	10987	5135	-1.7	0.0	0.32	0.0	4930539I12Rik Arfl4 BC018462 Calca Ccl20 Cited1 Col7a1 Crym Cyp2c70 Fmo3 Grip1 Has2 Heph Hs3st3b1 Jag1 Ly6d Mycbpap Nek7 Nmb Pappa Pcdhb11 Pem Pi15 Ptn Rnf33 Rnf7 Sgk Sostdc1 Spib Tph1 Trim29 Upk3a
151	V$AP1_C: AP-1 binding site	11	11	38	3023	13099	-1.71	0.0	1.18	0.0	Col7a1 Crym Cyp2c70 Heph Ly6d Nek7 Pappa Pi15 Rnf7 Sgk Sostdc1
152	V$GATA2_03: GATA-binding factor 2	13	13	36	4851	11271	-1.71	0.0	0.28	0.0	Arfl4 Ccl20 Emb Fmo3 Moxd1 Pcdhb11 Pi15 Pmaip1 Prnd Prom2 Ptn Trim29 Upk3a
153	V$IK1_01: Ikaros 1	28	28	21	8887	7235	-1.71	0.0	0.81	0.0	4930539I12Rik AJ430384 Areg BC018462 Ccl20 Cited1 Col7a1 Crispld1 Crym Esrrb Fmo3 Grip1 Has2 Id4 Ly6d Moxd1 Mycbpap Nek7 Nmb Pappa Pmaip1 Prnd Rnf33 Spib Tnfsf11 Tph1 Upk3a Wnt4
154	V$ER_Q6: estrogen receptor	25	25	24	8473	7649	-1.72	0.0	0.45	0.0	AJ430384 Areg Arfl4 Clec14a Col7a1 Crym Cyp2c70 Egr4 Esrrb Fmo3 Has2 Heph Hs3st3b1 Moxd1 Mycbpap Pappa Pcdhb11 Prnd Prom2 Ptn Spib Tnfsf11 Tph1 Trim29 Upk3a
155	V$USF_Q6: upstream stimulating factor	32	32	17	10140	5982	-1.72	0.0	0.85	0.0	Areg Arfl4 BC018462 Cited1 Clec14a Col7a1 Crispld1 Egr4 Esrrb Heph Hs3st3b1 Id4 Jag1 Ly6d Mycbpap Nmb Oact1 Pappa Pmaip1 Pou3f1 Prnd Prom2 Ptn Rnf7 Semcap2 Sgk Spib Tnfsf11 Tph1 Trim29 Upk3a Wnt4
156	V$PPARG_03: PPAR (peroxisome proliferator-activated receptor gamma)	20	20	29	6297	9825	-1.72	0.0	0.79	0.0	AJ430384 Calca Ccl20 Col7a1 Crispld1 Egr4 Emb Esrrb Grip1 Has2 Hs3st3b1 Id4 Ly6d Prom2 Ptn Rnf7 Sgk Sostdc1 Tph1 Upk3a
157	V$USF_C: USF binding site	23	23	26	7692	8430	-1.73	0.0	0.51	0.0	Arfl4 Calca Ccl20 Crispld1 Crym Cyp2c70 Egr4 Fmo3 Grip1 Heph Hs3st3b1 Ly6d Nmb Oact1 Pappa Pi15 Pmaip1 Pou3f1 Prnd Prom2 Ptn Sgk Sostdc1
158	V$ETS1_B: c-ETS-1 binding site	21	21	28	7099	9023	-1.74	0.0	0.48	0.0	4930539I12Rik AJ430384 Areg BC018462 Calca Ccl20 Clec14a Esrrb Heph Hs3st3b1 Id4 Moxd1 Mycbpap Nmb Pappa Pmaip1 Rnf33 Sgk Spib Trim29 Upk3a
159	V$GATA3_03: GATA-binding factor 3	32	32	17	10838	5284	-1.74	0.0	0.39	0.0	4930539I12Rik Areg Arfl4 Calca Ccl20 Cited1 Clec14a Col7a1 Crispld1 Crym Cyp2c70 Egr4 Emb Fmo3 Grip1 Has2 Heph Nek7 Nmb Pappa Pem Pi15 Pmaip1 Prom2 Ptn Rnf33 Rnf7 Sostdc1 Spib Tnfsf11 Trim29 Upk3a
160	V$GATA_C: GATA binding site	23	23	26	7637	8485	-1.75	0.0	0.55	0.0	4930539I12Rik Areg Arfl4 Ccl20 Clec14a Cyp2c70 Egr4 Emb Esrrb Fmo3 Has2 Heph Moxd1 Mycbpap Nek7 Nmb Pi15 Pmaip1 Prnd Sostdc1 Spib Tnfsf11 Tph1
161	V$CETS1P54_01: c-Ets-1(p54)	33	33	16	10483	5639	-1.75	0.0	0.84	0.0	4930539I12Rik Areg Arfl4 BC018462 Calca Ccl20 Cited1 Clec14a Col7a1 Crispld1 Crym Cyp2c70 Egr4 Emb Esrrb Has2 Heph Hs3st3b1 Id4 Moxd1 Mycbpap Nmb Oact1 Pcdhb11 Pou3f1 Prnd Rnf33 Sostdc1 Spib Tph1 Trim29 Upk3a Wnt4
162	V$E2F1_Q6_01	16	16	33	5639	10483	-1.75	0.0	0.38	0.0	Areg BC018462 Calca Col7a1 Emb Esrrb Hs3st3b1 Id4 Jag1 Nek7 Oact1 Pmaip1 Pou3f1 Semcap2 Sgk Tph1
163	V$MEF2_Q6_01	29	29	20	9511	6611	-1.75	0.0	0.6	0.0	AJ430384 Arfl4 Calca Ccl20 Cited1 Clec14a Crispld1 Crym Cyp2c70 Egr4 Emb Grip1 Heph Hs3st3b1 Id4 Nek7 Nmb Oact1 Pappa Pcdhb11 Pmaip1 Prnd Prom2 Ptn Rnf33 Rnf7 Sostdc1 Tnfsf11 Upk3a
164	V$SREBP1_Q6	15	15	34	5335	10787	-1.75	0.0	0.37	0.0	AJ430384 Arfl4 BC018462 Cited1 Col7a1 Crym Moxd1 Nek7 Oact1 Pmaip1 Rnf7 Sostdc1 Spib Tnfsf11 Wnt4
165	V$MYC_Q2	7	7	42	3013	13109	-1.76	0.0	0.18	0.0	Crispld1 Ly6d Oact1 Pappa Pou3f1 Prnd Sgk
166	V$CETS168_Q6	31	31	18	9982	6140	-1.76	0.0	0.72	0.0	4930539I12Rik AJ430384 Areg BC018462 Calca Ccl20 Cited1 Clec14a Col7a1 Crispld1 Crym Cyp2c70 Esrrb Has2 Hs3st3b1 Id4 Moxd1 Mycbpap Nmb Oact1 Pappa Pcdhb11 Pou3f1 Prnd Rnf33 Sgk Sostdc1 Spib Tnfsf11 Trim29 Upk3a
167	V$POU1F1_Q6	20	20	29	6475	9647	-1.76	0.0	0.66	0.0	4930539I12Rik Areg BC018462 Ccl20 Cited1 Clec14a Col7a1 Crispld1 Cyp2c70 Egr4 Emb Has2 Heph Id4 Jag1 Nek7 Pcdhb11 Prom2 Ptn Tph1
168	V$MYCMAX_B: c-Myc:Max binding sites	19	19	30	6167	9955	-1.76	0.0	0.65	0.0	AJ430384 BC018462 Cited1 Col7a1 Egr4 Emb Esrrb Id4 Jag1 Moxd1 Oact1 Pappa Pou3f1 Prnd Semcap2 Spib Tnfsf11 Trim29 Wnt4
169	V$GATA1_03: GATA-binding factor 1	16	16	33	5562	10560	-1.76	0.0	0.42	0.0	AJ430384 Arfl4 BC018462 Ccl20 Cited1 Clec14a Crispld1 Esrrb Grip1 Moxd1 Nmb Oact1 Pappa Pcdhb11 Ptn Upk3a
170	V$E2F1_Q3_01	12	12	37	4439	11683	-1.77	0.0	0.31	0.0	AJ430384 Cited1 Egr4 Emb Esrrb Id4 Moxd1 Oact1 Pou3f1 Prnd Rnf7 Wnt4
171	V$MMEF2_Q6: myocyte enhancer factor	15	15	34	5286	10836	-1.77	0.0	0.39	0.0	AJ430384 Arfl4 Clec14a Crispld1 Cyp2c70 Fmo3 Heph Hs3st3b1 Pcdhb11 Prom2 Rnf33 Rnf7 Tph1 Trim29 Upk3a
172	V$TITF1_Q3: TTF-1, TITF1 (thyroid transcription factor 1)	19	19	30	6249	9873	-1.77	0.0	0.59	0.0	AJ430384 Calca Cited1 Clec14a Col7a1 Crym Cyp2c70 Esrrb Grip1 Heph Ly6d Moxd1 Nmb Pmaip1 Prnd Ptn Rnf7 Sostdc1 Upk3a
173	V$FOX_Q2	36	36	13	12268	3854	-1.77	0.0	0.31	0.0	4930539I12Rik Areg Arfl4 Calca Ccl20 Cited1 Clec14a Crispld1 Crym Cyp2c70 Egr4 Emb Fmo3 Grip1 Has2 Heph Hs3st3b1 Id4 Jag1 Moxd1 Mycbpap Nmb Oact1 Pappa Pcdhb11 Pi15 Prnd Prom2 Ptn Rnf7 Sgk Spib Tnfsf11 Tph1 Trim29 Upk3a
174	V$GATA2_02: GATA-binding factor 2	16	16	33	5491	10631	-1.77	0.0	0.46	0.0	Ccl20 Clec14a Egr4 Emb Fmo3 Has2 Moxd1 Pcdhb11 Pi15 Pmaip1 Prom2 Ptn Tnfsf11 Tph1 Trim29 Upk3a
175	V$E2F_Q4: E2F	16	16	33	5498	10624	-1.78	0.0	0.45	0.0	Areg BC018462 Col7a1 Crispld1 Crym Emb Esrrb Hs3st3b1 Jag1 Nek7 Pou3f1 Rnf33 Rnf7 Sgk Sostdc1 Trim29
176	V$AP1_Q2: activator protein 1	34	34	15	10912	5210	-1.79	0.0	0.76	0.0	AJ430384 Areg Arfl4 BC018462 Calca Cited1 Clec14a Col7a1 Crym Cyp2c70 Egr4 Esrrb Grip1 Heph Hs3st3b1 Id4 Jag1 Ly6d Mycbpap Nek7 Nmb Pappa Pcdhb11 Pi15 Pou3f1 Prom2 Ptn Rnf7 Sgk Sostdc1 Tnfsf11 Tph1 Trim29 Upk3a
177	V$OCT_C: Octamer binding site	5	5	44	1072	15050	-1.8	0.0	1.49	0.0	Clec14a Grip1 Hs3st3b1 Pi15 Upk3a
178	V$CDPCR3HD_01: cut-like homeodomain protein	15	15	34	5128	10994	-1.8	0.0	0.47	0.0	4930539I12Rik Col7a1 Crispld1 Egr4 Has2 Heph Jag1 Moxd1 Mycbpap Nmb Pem Prom2 Ptn Trim29 Upk3a
179	V$ZTA_Q2	15	15	34	5098	11024	-1.8	0.0	0.49	0.0	Arfl4 Ccl20 Clec14a Col7a1 Cyp2c70 Has2 Nek7 Nmb Oact1 Pappa Pi15 Rnf7 Sostdc1 Tph1 Upk3a
180	V$E2F1DP1_01: E2F-1:DP-1 heterodimer	13	13	36	4589	11533	-1.82	0.0	0.4	0.0	Calca Emb Esrrb Hs3st3b1 Jag1 Moxd1 Nek7 Oact1 Pmaip1 Prom2 Semcap2 Sgk Tph1
181	V$CHOP_01: heterodimers of CHOP and C/EBPalpha	14	14	35	4614	11508	-1.83	0.0	0.59	0.0	4930539I12Rik AJ430384 BC018462 Cyp2c70 Egr4 Fmo3 Heph Id4 Moxd1 Nmb Pappa Ptn Sgk Spib
182	V$HEB_Q6	14	14	35	4653	11469	-1.83	0.0	0.56	0.0	Areg Clec14a Col7a1 Moxd1 Mycbpap Pappa Pou3f1 Rnf33 Rnf7 Semcap2 Spib Tnfsf11 Tph1 Trim29
183	V$VBP_01: PAR-type chicken vitellogenin promoter-binding protein	2	2	47	1396	14726	-1.84	0.0	0.07	0.0	AJ430384 Egr4
184	V$E47_02: E47	5	5	44	2330	13792	-1.84	0.0	0.16	0.0	Areg Crym Oact1 Semcap2 Tph1
185	V$PADS_C: Retroviral Poly A downstream element	13	13	36	4190	11932	-1.86	0.0	0.65	0.0	AJ430384 Clec14a Fmo3 Moxd1 Nek7 Nmb Pappa Pem Pou3f1 Rnf33 Rnf7 Spib Tnfsf11
186	V$HOGNESS_B: Imperfect Hogness /Goldberg Box	1	1	48	1044	15078	-1.86	0.0	0.04	0.0	Rnf7
187	V$HP1SITEFACTOR_Q6	11	11	38	3931	12191	-1.86	0.0	0.39	0.0	4930539I12Rik Col7a1 Egr4 Emb Fmo3 Hs3st3b1 Pappa Pmaip1 Prom2 Spib Tph1
188	V$NRF2_Q4: heterodimer containing Nrf2	13	13	36	4231	11891	-1.87	0.0	0.62	0.0	AJ430384 Arfl4 Col7a1 Crym Fmo3 Heph Mycbpap Nek7 Pappa Pcdhb11 Sgk Sostdc1 Tph1
189	V$GCM_Q2	10	10	39	3674	12448	-1.87	0.0	0.35	0.0	BC018462 Col7a1 Cyp2c70 Moxd1 Nmb Oact1 Prnd Tnfsf11 Trim29 Upk3a
190	V$WHN_B: winged-helix factor nude	11	11	38	3905	12217	-1.88	0.0	0.4	0.0	4930539I12Rik AJ430384 Clec14a Crym Id4 Jag1 Nek7 Nmb Rnf7 Tph1 Upk3a
191	V$NFKAPPAB_01: NF-kappaB	5	5	44	2287	13835	-1.88	0.0	0.17	0.0	Ccl20 Cyp2c70 Nmb Prnd Spib
192	V$ELK1_02: Elk-1	38	38	11	12392	3730	-1.91	0.0	0.63	0.0	4930539I12Rik AJ430384 Areg Arfl4 BC018462 Calca Ccl20 Cited1 Clec14a Col7a1 Crispld1 Crym Cyp2c70 Egr4 Esrrb Heph Hs3st3b1 Id4 Jag1 Ly6d Moxd1 Mycbpap Nek7 Nmb Oact1 Pcdhb11 Pem Pmaip1 Pou3f1 Prnd Rnf33 Semcap2 Sgk Sostdc1 Spib Trim29 Upk3a Wnt4
193	V$E2F_03	3	3	46	1667	14455	-1.91	0.0	0.11	0.0	Areg Col7a1 Emb
194	V$TCF4_Q5	40	40	9	12799	3323	-1.91	0.0	0.84	0.0	4930539I12Rik AJ430384 Areg Arfl4 BC018462 Calca Cited1 Clec14a Crispld1 Crym Cyp2c70 Egr4 Emb Esrrb Fmo3 Grip1 Has2 Heph Hs3st3b1 Id4 Jag1 Moxd1 Mycbpap Nek7 Nmb Oact1 Pappa Pcdhb11 Pi15 Pmaip1 Prnd Prom2 Rnf33 Rnf7 Sgk Sostdc1 Spib Trim29 Upk3a Wnt4
195	V$HIF1_Q5: hypoxia-inducible factor 1	7	7	42	1861	14261	-1.92	0.0	1.09	0.0	Ccl20 Crym Grip1 Heph Hs3st3b1 Oact1 Pou3f1
196	V$STAT_01: signal transducers and activators of transcription	8	8	41	3049	13073	-1.92	0.0	0.31	0.0	AJ430384 Crispld1 Crym Emb Esrrb Moxd1 Prnd Trim29
197	V$HNF4_DR1_Q3	40	40	9	12876	3246	-1.94	0.0	0.77	0.0	AJ430384 Arfl4 Calca Ccl20 Cited1 Clec14a Col7a1 Crispld1 Crym Cyp2c70 Egr4 Emb Fmo3 Grip1 Has2 Heph Hs3st3b1 Id4 Jag1 Ly6d Moxd1 Mycbpap Nmb Oact1 Pappa Pcdhb11 Pem Pi15 Prnd Prom2 Ptn Rnf33 Rnf7 Semcap2 Sgk Sostdc1 Spib Trim29 Upk3a Wnt4
198	V$AFP1_Q6	7	7	42	2747	13375	-1.95	0.0	0.29	0.0	Areg Cited1 Emb Pi15 Prom2 Ptn Tph1
199	V$SF1_Q6	6	6	43	2479	13643	-1.96	0.0	0.24	0.0	Col7a1 Crym Has2 Moxd1 Pem Semcap2
200	V$FOXD3_01: fork head box D3	41	41	8	13816	2306	-1.96	0.0	0.3	0.0	4930539I12Rik AJ430384 Areg Arfl4 BC018462 Calca Ccl20 Clec14a Crispld1 Crym Cyp2c70 Egr4 Emb Fmo3 Grip1 Has2 Heph Hs3st3b1 Id4 Jag1 Moxd1 Mycbpap Nek7 Nmb Oact1 Pappa Pcdhb11 Pem Pi15 Prnd Prom2 Ptn Rnf33 Rnf7 Sgk Sostdc1 Tnfsf11 Tph1 Trim29 Upk3a Wnt4
201	V$STAF_02: Se-Cys tRNA gene transcription activating factor	9	9	40	2744	13378	-1.96	0.0	0.78	0.0	Cited1 Jag1 Moxd1 Nek7 Nmb Pappa Spib Tnfsf11 Tph1
202	V$AHR_Q5: aryl hydrocarbon / dioxin receptor	7	7	42	1920	14202	-1.97	0.0	1.01	0.0	BC018462 Cited1 Nmb Rnf7 Semcap2 Sgk Spib
203	V$AR_02: high affinity binding sites for androgen receptor	1	1	48	54	16068	-1.97	0.0	1.87	0.0	Sgk
204	V$CART1_01: Cart-1 (cartilage homeoprotein 1)	4	4	45	1915	14207	-1.97	0.0	0.16	0.0	Emb Heph Pcdhb11 Upk3a
205	V$E47_01: E47	6	6	43	2435	13687	-1.99	0.0	0.26	0.0	Esrrb Moxd1 Rnf7 Semcap2 Tph1 Wnt4
206	V$ZID_01: zinc finger with interaction domain	8	8	41	2378	13744	-1.99	0.0	0.83	0.0	Areg Calca Emb Nek7 Prnd Sgk Trim29 Wnt4
207	V$HIF1_Q3: hypoxia induced factor	2	2	47	1307	14815	-1.99	0.0	0.09	0.0	Ccl20 Grip1
208	V$XFD1_01: Xenopus fork head domain factor 1	7	7	42	2672	13450	-2.0	0.0	0.32	0.0	AJ430384 Arfl4 Ccl20 Clec14a Oact1 Pcdhb11 Prom2
209	V$ATATA_B: Avian C-type TATA box	5	5	44	1223	14899	-2.01	0.0	1.16	0.0	AJ430384 Clec14a Egr4 Heph Ptn
210	V$ARNT_01: AhR nuclear translocator homodimers	2	2	47	1284	14838	-2.03	0.0	0.09	0.0	Ly6d Pappa
211	V$NFKB_Q6: NF-kappaB	7	7	42	2023	14099	-2.03	0.0	0.87	0.0	Col7a1 Cyp2c70 Has2 Moxd1 Prnd Spib Tph1
212	V$NKX61_01: NKX6-1	1	1	48	965	15157	-2.04	0.0	0.05	0.0	Esrrb
213	V$E2F4DP2_01: E2F-4:DP-2 heterodimer	4	4	45	1837	14285	-2.05	0.0	0.19	0.0	Calca Emb Esrrb Hs3st3b1
214	V$NKX22_01: NK2 class homeobox factor 2	5	5	44	2095	14027	-2.05	0.0	0.25	0.0	4930539I12Rik Esrrb Fmo3 Heph Ptn
215	V$E2_Q6_01	1	1	48	955	15167	-2.06	0.0	0.05	0.0	Oact1
216	V$AMEF2_Q6: myocyte enhancer factor	6	6	43	1676	14446	-2.07	0.0	0.91	0.0	Ccl20 Clec14a Cyp2c70 Pcdhb11 Prom2 Upk3a
217	V$AR_Q2: androgen receptor	4	4	45	913	15209	-2.08	0.0	1.2	0.0	Ccl20 Nmb Pmaip1 Sgk
218	V$LHX3_01: LIM homeobox transcription factor 3	5	5	44	1286	14836	-2.08	0.0	1.04	0.0	4930539I12Rik Emb Pcdhb11 Ptn Tph1
219	V$CREB_02: cAMP-responsive element binding protein	6	6	43	1716	14406	-2.09	0.0	0.86	0.0	AJ430384 Calca Nek7 Pmaip1 Spib Tph1
220	V$TAL1ALPHAE47_01: Tal-1alpha:E47 heterodimer	5	5	44	1304	14818	-2.09	0.0	1.01	0.0	Arfl4 Hs3st3b1 Pappa Pi15 Upk3a
221	V$HFH1_01: HNF-3/Fkh Homolog 1	6	6	43	2125	13997	-2.13	0.0	0.45	0.0	AJ430384 Ccl20 Clec14a Has2 Hs3st3b1 Pcdhb11
222	V$RORA1_01: RAR-related orphan receptor alpha1	5	5	44	1973	14149	-2.14	0.0	0.31	0.0	Calca Cited1 Cyp2c70 Egr4 Prom2
223	V$TCF11MAFG_01: TCF11:MafG heterodimers	2	2	47	1205	14917	-2.15	0.0	0.12	0.0	AJ430384 Sostdc1
224	V$CDC5_01: cell division control protein 5	43	43	6	14142	1980	-2.16	0.0	0.51	0.0	4930539I12Rik AJ430384 Areg Arfl4 BC018462 Ccl20 Cited1 Clec14a Col7a1 Crispld1 Crym Cyp2c70 Egr4 Emb Esrrb Fmo3 Grip1 Has2 Heph Hs3st3b1 Id4 Jag1 Moxd1 Mycbpap Nek7 Nmb Oact1 Pcdhb11 Pi15 Pmaip1 Prnd Prom2 Ptn Rnf33 Rnf7 Semcap2 Sgk Sostdc1 Tnfsf11 Tph1 Trim29 Upk3a Wnt4
225	V$HNF4_01_B: Hepatocyte nuclear factor 4	3	3	46	620	15502	-2.16	0.0	1.23	0.0	Egr4 Ptn Rnf7
226	V$AR_03: is recognized by androgen reseptor	2	2	47	315	15807	-2.18	0.0	1.39	0.0	Pmaip1 Sgk
227	V$ATF1_Q6	4	4	45	1006	15116	-2.18	0.0	1.0	0.0	AJ430384 Areg Pmaip1 Rnf7
228	V$MEF2_03: myogenic MADS factor MEF-2	2	2	47	320	15802	-2.2	0.0	1.37	0.0	Pappa Upk3a
229	V$PAX5_01: B-cell-specific activating protein	5	5	44	1515	14607	-2.22	0.0	0.71	0.0	BC018462 Clec14a Nmb Rnf7 Sgk
230	V$IK3_01: Ikaros 3	4	4	45	1620	14502	-2.22	0.0	0.3	0.0	Egr4 Mycbpap Tph1 Upk3a
231	V$OLF1_01: olfactory neuron-specific factor	5	5	44	1569	14553	-2.22	0.0	0.64	0.0	Crispld1 Egr4 Spib Tph1 Wnt4
232	V$AP4_01: activator protein 4	3	3	46	1399	14723	-2.23	0.0	0.21	0.0	Calca Col7a1 Pcdhb11
233	V$STAT5B_01: signal transducer and activator of transcription 5b	2	2	47	327	15795	-2.23	0.0	1.34	0.0	Emb Esrrb
234	V$USF_01: upstream stimulating factor	5	5	44	1691	14431	-2.23	0.0	0.52	0.0	Crispld1 Ly6d Oact1 Prnd Sgk
235	V$ARP1_01: apolipoprotein AI regulatory protein 1	5	5	44	1711	14411	-2.23	0.0	0.5	0.0	BC018462 Esrrb Fmo3 Pou3f1 Rnf33
236	V$YY1_02: Yin and Yang 1	5	5	44	1686	14436	-2.24	0.0	0.52	0.0	Cyp2c70 Fmo3 Oact1 Spib Tph1
237	V$E2_01: papilloma virus regulator E2	1	1	48	864	15258	-2.24	0.0	0.07	0.0	Pou3f1
238	V$OCT1_05: octamer-binding factor 1	4	4	45	1093	15029	-2.26	0.0	0.85	0.0	Clec14a Hs3st3b1 Pi15 Pmaip1
239	V$TEL2_Q6	2	2	47	1127	14995	-2.26	0.0	0.14	0.0	4930539I12Rik Rnf33
240	V$ACAAT_B: Avian C-type CCAAT box	4	4	45	1136	14986	-2.28	0.0	0.78	0.0	4930539I12Rik Calca Hs3st3b1 Tph1
241	V$POU6F1_01	3	3	46	1333	14789	-2.29	0.0	0.25	0.0	Emb Pi15 Ptn
242	V$E2F1DP2_01: E2F-1:DP-2 heterodimer	2	2	47	1099	15023	-2.29	0.0	0.16	0.0	Emb Hs3st3b1
243	V$TFIII_Q6	46	46	3	14796	1326	-2.3	0.0	0.87	0.0	4930539I12Rik AJ430384 Areg Arfl4 BC018462 Calca Ccl20 Cited1 Clec14a Col7a1 Crispld1 Crym Cyp2c70 Egr4 Emb Esrrb Fmo3 Grip1 Has2 Heph Id4 Jag1 Moxd1 Mycbpap Nek7 Nmb Oact1 Pappa Pcdhb11 Pi15 Pmaip1 Pou3f1 Prnd Prom2 Ptn Rnf33 Rnf7 Semcap2 Sgk Sostdc1 Spib Tnfsf11 Tph1 Trim29 Upk3a Wnt4
244	V$PTF1BETA_Q6	3	3	46	1312	14810	-2.31	0.0	0.26	0.0	Ccl20 Hs3st3b1 Upk3a
245	V$DTYPEPA_B: poly A signal of D-type LTRs	1	1	48	84	16038	-2.31	0.0	1.48	0.0	Hs3st3b1
246	V$S8_01: S8	4	4	45	1431	14691	-2.31	0.0	0.44	0.0	4930539I12Rik Pcdhb11 Rnf7 Trim29
247	V$FREAC3_01: Fork head RElated ACtivator-3	2	2	47	359	15763	-2.32	0.0	1.21	0.0	Ccl20 Prom2
248	V$AR_01: androgen receptor	4	4	45	1239	14883	-2.32	0.0	0.64	0.0	Areg Has2 Pmaip1 Sgk
249	V$OCT1_Q6: octamer factor 1	45	45	4	14787	1335	-2.32	0.0	0.48	0.0	4930539I12Rik AJ430384 Areg Arfl4 BC018462 Calca Ccl20 Cited1 Clec14a Col7a1 Crispld1 Crym Cyp2c70 Egr4 Emb Esrrb Fmo3 Grip1 Has2 Heph Hs3st3b1 Id4 Ly6d Moxd1 Mycbpap Nek7 Nmb Oact1 Pappa Pcdhb11 Pem Pi15 Pmaip1 Prnd Prom2 Ptn Rnf33 Rnf7 Semcap2 Sgk Sostdc1 Spib Tnfsf11 Tph1 Upk3a
250	V$GABP_B: GA binding protein	4	4	45	1370	14752	-2.32	0.0	0.5	0.0	Col7a1 Id4 Nmb Oact1
251	V$STAT5A_01: signal transducer and activator of transcription 5a	2	2	47	1056	15066	-2.35	0.0	0.17	0.0	Crym Nek7
252	V$MTF1_Q4	3	3	46	1172	14950	-2.4	0.0	0.35	0.0	Cited1 Oact1 Tph1
253	V$LXR_DR4_Q3	1	1	48	95	16027	-2.4	0.0	1.37	0.0	Sgk
254	V$FREAC2_01: Fork head RElated ACtivator-2	2	2	47	1015	15107	-2.4	0.0	0.2	0.0	Nek7 Prom2
255	V$MEF2_02: myogenic MADS factor MEF-2	3	3	46	1171	14951	-2.4	0.0	0.36	0.0	Cyp2c70 Pappa Upk3a
256	V$PR_02: is recognized by progesterone receptor	3	3	46	849	15273	-2.41	0.0	0.73	0.0	Pmaip1 Rnf7 Sgk
257	V$ICSBP_Q6	3	3	46	867	15255	-2.43	0.0	0.7	0.0	AJ430384 Fmo3 Upk3a
258	V$TAL1BETAITF2_01: Tal-1beta:ITF-2 heterodimer	3	3	46	1098	15024	-2.43	0.0	0.42	0.0	Arfl4 Hs3st3b1 Pi15
259	V$TAL1BETAE47_01: Tal-1beta:E47 heterodimer	3	3	46	896	15226	-2.43	0.0	0.66	0.0	Arfl4 Hs3st3b1 Pi15
260	V$FOXO1_02: fork head box O1	2	2	47	981	15141	-2.43	0.0	0.21	0.0	Nek7 Prom2
261	V$AHRARNT_01: aryl hydrocarbon receptor:Arnt heterodimers	3	3	46	1019	15103	-2.45	0.0	0.5	0.0	Crispld1 Moxd1 Semcap2
262	V$EVI1_05: ectopic viral integration site 1 encoded factor	3	3	46	1013	15109	-2.45	0.0	0.51	0.0	4930539I12Rik Ccl20 Heph
263	V$NFKAPPAB65_01: NF-kappaB (p65)	2	2	47	938	15184	-2.49	0.0	0.24	0.0	Ccl20 Prnd
264	V$HTF_01	1	1	48	718	15404	-2.51	0.0	0.11	0.0	Nek7
265	V$E2F1DP1RB_01: Rb:E2F-1:DP-1 trimeric complex	2	2	47	905	15217	-2.51	0.0	0.26	0.0	Areg Emb
266	V$COUP_DR1_Q6	2	2	47	473	15649	-2.53	0.0	0.86	0.0	Col7a1 Hs3st3b1
267	V$MAF_Q6	2	2	47	466	15656	-2.53	0.0	0.88	0.0	Calca Tph1
268	V$OCT1_01: octamer factor 1	2	2	47	475	15647	-2.53	0.0	0.85	0.0	4930539I12Rik Upk3a
269	V$NERF_Q2: new ets-related factor 1a	2	2	47	814	15308	-2.58	0.0	0.33	0.0	Esrrb Pappa
270	V$MAX_01: Max	1	1	48	666	15456	-2.59	0.0	0.14	0.0	Crispld1
271	V$NRF1_Q6	2	2	47	794	15328	-2.59	0.0	0.35	0.0	BC018462 Jag1
272	V$GRE_C: Glucocorticoid response element	2	2	47	598	15524	-2.62	0.0	0.6	0.0	Rnf7 Sgk
273	V$HNF4_01: hepatic nuclear factor 4	47	47	2	15475	647	-2.62	0.0	0.38	0.0	4930539I12Rik AJ430384 Areg Arfl4 BC018462 Calca Ccl20 Cited1 Clec14a Col7a1 Crispld1 Crym Cyp2c70 Egr4 Emb Esrrb Fmo3 Grip1 Has2 Heph Hs3st3b1 Id4 Jag1 Ly6d Moxd1 Mycbpap Nek7 Nmb Oact1 Pappa Pcdhb11 Pem Pi15 Pmaip1 Pou3f1 Prnd Prom2 Ptn Rnf33 Rnf7 Semcap2 Sgk Sostdc1 Spib Tph1 Trim29 Upk3a
274	V$E4BP4_01: E4BP4	1	1	48	617	15505	-2.67	0.0	0.16	0.0	AJ430384
275	V$SREBP1_01: sterol regulatory element-binding protein 1	1	1	48	613	15509	-2.68	0.0	0.16	0.0	Crispld1
276	V$FXR_IR1_Q6	1	1	48	153	15969	-2.7	0.0	0.98	0.0	Trim29
277	V$NFKB_C: NF-kappaB binding site	1	1	48	561	15561	-2.74	0.0	0.19	0.0	Prnd
278	V$EGR1_01: Egr-1/Krox-24/NGFI-A immediate-early gene product	1	1	48	171	15951	-2.75	0.0	0.9	0.0	BC018462
279	V$ARNT_02: AhR nuclear translocator homodimers	1	1	48	564	15558	-2.75	0.0	0.19	0.0	Crispld1
280	V$SRF_C: serum response factor	1	1	48	532	15590	-2.79	0.0	0.21	0.0	BC018462
281	V$MIF1_01: MIBP-1 / RFX1 complex	1	1	48	197	15925	-2.83	0.0	0.79	0.0	Grip1
282	V$MEF3_B: MEF-3	1	1	48	484	15638	-2.85	0.0	0.25	0.0	Jag1
283	V$STRA13_01	1	1	48	479	15643	-2.85	0.0	0.26	0.0	Crispld1
284	V$E4F1_Q6	1	1	48	465	15657	-2.85	0.0	0.27	0.0	Egr4
285	V$FOXO4_02: fork head box O4	1	1	48	459	15663	-2.87	0.0	0.28	0.0	Prom2
286	V$R_01: Epstein-Barr virus transcription factor R	1	1	48	238	15884	-2.87	0.0	0.66	0.0	Sgk
287	V$TAXCREB_01: Tax/CREB complex	1	1	48	426	15696	-2.89	0.0	0.31	0.0	4930539I12Rik
288	V$NFY_C: NF-Y binding site	1	1	48	401	15721	-2.89	0.0	0.34	0.0	Id4
289	V$POLY_C: Retroviral Poly A signal	1	1	48	243	15879	-2.89	0.0	0.64	0.0	Prom2
290	V$ALPHACP1_01	1	1	48	415	15707	-2.9	0.0	0.33	0.0	Id4
291	V$HOX13_01: Hox-1.3	1	1	48	244	15878	-2.9	0.0	0.64	0.0	Cyp2c70
292	V$RP58_01: 58 KDA repressor protein	1	1	48	410	15712	-2.9	0.0	0.33	0.0	Pappa
293	V$ISRE_01: interferon-stimulated response element	1	1	48	265	15857	-2.9	0.0	0.59	0.0	Pcdhb11
294	V$CREBP1_01: cAMP-responsive element binding protein 1	1	1	48	261	15861	-2.9	0.0	0.6	0.0	Egr4
295	V$NGFIC_01: nerve growth factor-induced protein C	1	1	48	281	15841	-2.91	0.0	0.55	0.0	BC018462
296	V$E2F_02: E2F	1	1	48	379	15743	-2.92	0.0	0.37	0.0	Emb
297	V$E2F_Q3: E2F	1	1	48	379	15743	-2.92	0.0	0.37	0.0	Emb
298	V$E2F4DP1_01: E2F-4:DP-1 heterodimer	1	1	48	379	15743	-2.92	0.0	0.37	0.0	Emb
299	V$FXR_Q3	1	1	48	273	15849	-2.92	0.0	0.57	0.0	Trim29
300	V$FOXO3_01: fork head box O3	1	1	48	382	15740	-2.92	0.0	0.37	0.0	Prom2
301	V$HEN1_01: HEN1	1	1	48	382	15740	-2.92	0.0	0.37	0.0	Areg
302	V$ATF6_01: activating transcription factor 6	1	1	48	333	15789	-2.93	0.0	0.44	0.0	Wnt4
