# Supplementary material for: A genomic analysis of mouse models of breast cancer reveals molecular features of mouse models and relationships to human breast cancer
Source: Breast Cancer Res. 2014 Jun 5;16(3):R59. doi: 10.1186/bcr3672 (PMC4078930; doi:10.1186/bcr3672)
Supplement: Additional file 2 — Fold change values organized by mouse tumor model type comparing the mouse model to all other types of mouse models. [file bcr3672-S2.zip › Additional_file_2/Myc_SAM/AdditionalFile46_Myc_SAM/DownregulatedGenesgather_gene_ontology_121101.txt]

#	Annotation	Total Genes With Ann	Your Genes (With Ann)	Your Genes (No Ann)	Genome (With Ann)	Genome (No Ann)	ln(Bayes factor)	neg ln(p value)	FE: neg ln(p value)	FE: neg ln(FDR)	Genes
1	GO:0007608 [7]: perception of smell	10	10	1285	1167	10167	92.06	10.41	0.0	0.0	Olfr159 Olfr160 Olfr65 Olfr672 Olfr68 Olfr69 Olfr690 Olfr73 Ugt2a1 V1rb5
2	GO:0007606 [6]: sensory perception of chemical stimulus	24	24	1271	1201	10133	66.68	10.41	0.0	0.0	Olfr159 Olfr160 Olfr65 Olfr672 Olfr68 Olfr69 Olfr690 Olfr73 Tas2r105 Ugt2a1 V1ra4 V1rb1 V1rb2 V1rb3 V1rb5 V1rb7 V1rb8 V1rb9 V1rc2 V1rc3 V1rc4 V1rc5 V1rc6 V1rc7
3	GO:0009605 [4]: response to external stimulus	93	93	1202	2079	9255	57.24	10.41	0.0	0.0	Adn Arr3 Becn1 Ccl20 Ccr3 Ccr9 Chrna4 Cklfsf6 Cr2 Creb3 Cryab Cxcl1 Cxcl5 Cxcr4 Daf1 Defb7 Dnajb3 Ephx2 G1p2 Gca Gnat1 Gprc5c Guca1a Gucy2e Gypa H2-Bl Hlxb9 Hrh4 Hspa1l Hspa2 Hspa8 Il17 Il1rap Klra8 Lrat Masp1 Mip Mx1 Mx2 Npy1r Olfr159 Olfr160 Olfr65 Olfr672 Olfr68 Olfr69 Olfr690 Olfr73 Opn1mw Opn1sw Otos Pcdh15 Pdc Pdcl2 Pde6a Pde6c Pdpk1 Pglyrp1 Prom1 Rac1 Rcvrn Reg3a Rgnef Rp1h Rp2h Rpe65 Rpgr…
4	GO:0007600 [5]: sensory perception	50	50	1245	1307	10027	40.69	10.41	0.0	0.0	Arr3 Chrna4 Creb3 Gnat1 Gprc5c Guca1a Gucy2e Lrat Mip Npy1r Olfr159 Olfr160 Olfr65 Olfr672 Olfr68 Olfr69 Olfr690 Olfr73 Opn1mw Opn1sw Otos Pcdh15 Pdc Pde6a Pde6c Rcvrn Rgnef Rp1h Rp2h Rpe65 Rpgrip1 Slc24a1 Tas2r105 Trpm8 Ugt2a1 V1ra4 V1rb1 V1rb2 V1rb3 V1rb5 V1rb7 V1rb8 V1rb9 V1rc2 V1rc3 V1rc4 V1rc5 V1rc6 V1rc7 Wdr1
5	GO:0009581 [5]: detection of external stimulus	52	52	1243	1315	10019	39.17	10.41	0.0	0.0	Arr3 Chrna4 Creb3 Gnat1 Gprc5c Guca1a Gucy2e Lrat Mip Npy1r Olfr159 Olfr160 Olfr65 Olfr672 Olfr68 Olfr69 Olfr690 Olfr73 Opn1mw Opn1sw Otos Pcdh15 Pdc Pdcl2 Pde6a Pde6c Prom1 Rcvrn Rgnef Rp1h Rp2h Rpe65 Rpgrip1 Slc24a1 Tas2r105 Trpm8 Ugt2a1 V1ra4 V1rb1 V1rb2 V1rb3 V1rb5 V1rb7 V1rb8 V1rb9 V1rc2 V1rc3 V1rc4 V1rc5 V1rc6 V1rc7 Wdr1
6	GO:0007186 [6]: G-protein coupled receptor protein signaling pathway	91	91	1204	1796	9538	38.12	10.41	0.0	0.0	Adcy8 Adcyap1 Adora2b Adrb1 Calm2 Ccr3 Ccr9 Ccrl2 Celsr2 Centd2 Chrm3 Cish Cxcr4 Ebi2 Edg4 Edg7 Edg8 Entpd2 F2rl1 Fpr-rs3 Fzd3 Fzd6 Fzd8 Ghrhr Gna14 Gnai2 Gnat1 Gnb2 Gng4 Gnrhr Gpr110 Gpr3 Gpr88 Gprc5c Gpsm2 Grpr Hrh4 Htr1a Htr2c Htr7 Lhcgr Mas1 Mrgpra3 Npy Npy1r Npy2r Olfr159 Olfr160 Olfr65 Olfr672 Olfr68 Olfr69 Olfr690 Olfr73 Opn1mw Opn1sw Oxtr P2ry1 Pdc Pthr2 Ramp1 Rassf3 Rgl3 Sgne1 Tacr3 Tas2…
7	GO:0050896 [3]: response to stimulus	161	161	1134	2590	8744	37.82	10.41	0.0	0.0	Acdc Adn Arr3 Azgp1 Bad Becn1 C230052I12Rik Casp1 Ccl20 Ccnd3 Ccr3 Ccr9 Cd8b1 Cebpb Chrna4 Cklfsf6 Cr2 Creb3 Cryab Cxcl1 Cxcl5 Cxcr4 Daf1 Defb7 Dnajb3 Eif2ak3 Eif3s6ip Ephx2 Ern1 Ern2 Fcer2a Flt3 G1p2 Gab1 Gbp4 Gca Gnat1 Gprc5c Guca1a Gucy2e Gypa H2-Bl H2-D1 H2-Eb1 H2-Q1 H2-T10 H2-T22 H2-T23 H28 Hlxb9 Hrh4 Hsf2 Hspa1l Hspa2 Hspa5 Hspa8 Hspb3 Hyou1 Ifi1 Ifi203 Ifi47 Ifit1 Ifit2 Ifit3 Ifna6 Ifna9 I…
8	GO:0050877 [4]: neurophysiological process	68	68	1227	1439	9895	32.92	10.41	0.0	0.0	Abat Arr3 Chrm3 Chrna1 Chrna4 Chrnb1 Creb3 Gabrp Gad1 Gnat1 Gprc5c Gria1 Gria3 Grik1 Grin2a Grip1 Guca1a Gucy2e Lrat Mip Npy1r Ntf3 Olfr159 Olfr160 Olfr65 Olfr672 Olfr68 Olfr69 Olfr690 Olfr73 Opn1mw Opn1sw Otos Pcdh15 Pdc Pde6a Pde6c Rcvrn Rgnef Rp1h Rp2h Rpe65 Rpgrip1 Slc17a6 Slc24a1 Slc5a8 Slc5a9 Sv2a Syt4 Tas2r105 Trpm8 Ugt2a1 Ugt8 V1ra4 V1rb1 V1rb2 V1rb3 V1rb5 V1rb7 V1rb8 V1rb9 V1rc2 V1rc3 V1…
9	GO:0007166 [5]: cell surface receptor linked signal transduction	137	137	1158	2165	9169	28.1	10.41	0.0	0.0	Adam22 Adam24 Adcy8 Adcyap1 Adora2b Adrb1 Aes Apc2 Bcl9 Bmp8b Calm2 Catnbip1 Ccr3 Ccr9 Ccrl2 Celsr2 Centd2 Chrm3 Cish Clnk Csnk2b Cxcr4 D0H4S114 Ddr1 Dkk1 Ebi2 Edg4 Edg7 Edg8 Entpd2 Epha2 Epha4 Epha5 Ephb4 F2rl1 Fgf9 Flt3 Foxo1 Fpr-rs3 Fzd3 Fzd6 Fzd8 Gfra4 Ghrhr Gna14 Gnai2 Gnat1 Gnb2 Gng4 Gnrhr Gpr110 Gpr3 Gpr88 Gprc5c Gpsm2 Gria3 Grpr Hrh4 Htr1a Htr2c Htr7 Iigp1 Il15ra Il1rap Ilk Itga8 Itgb1 Le…
10	GO:0050874 [3]: organismal physiological process	150	150	1145	2258	9076	25.43	10.41	0.0	0.0	Abat Adn Ahsg Ambn Anxa2 Arr3 Azgp1 Bad Bteb1 Ccl20 Ccnd3 Cd8b1 Cebpb Chrm3 Chrna1 Chrna4 Chrnb1 Coch Cr2 Creb3 Cxcl1 Cxcl5 Cxcr4 Daf1 Entpd2 F13b F2rl1 Flt3 Foxc1 G1p2 Gabrp Gad1 Gbp4 Gca Gnai2 Gnat1 Gp9 Gprc5c Gria1 Gria3 Grik1 Grin2a Grip1 Guca1a Gucy2e H2-Bl H2-D1 H2-Eb1 H2-Q1 H2-T10 H2-T22 H2-T23 H28 Hlxb9 Hrh4 Ifi203 Ifit1 Ifit2 Ifit3 Ikbkb Il17 Il1rap Isgf3g Isp1 Kcnk5 Lmtn Lrat Masp1 Mip …
11	GO:0050875 [3]: cellular physiological process	930	930	365	7004	4330	22.48	10.41	28.55	21.4	0610009B22Rik 1110020P15Rik 1110060M21Rik 1300017J02Rik 1700012L04Rik 1700013N18Rik 1700040I03Rik 1810008K16Rik 2210008M09Rik 2310051M13Rik 2610018G03Rik 2610034M16Rik 2610101N10Rik 2610529C04Rik 2810410C14Rik 2900046G09Rik 4921506I22Rik 4930430A15Rik 4930542G03Rik 4933400A11Rik 4933425F03Rik 5330414D10Rik 5430435G22Rik 5730420B22Rik 6330416L07Rik 8430410K20Rik 9530027K23Rik A730008L03Rik AI31739…
12	GO:0006968 [4]: cellular defense response	1	1	1294	203	11131	12.04	10.41	0.0	0.0	Il1rap
13	GO:0007165 [4]: signal transduction	239	239	1056	2821	8513	10.28	10.41	0.0	0.0	4930449I24Rik 4930544G11Rik 5430435G22Rik 6530413N01Rik AW049765 Acdc Adam22 Adam24 Adcy8 Adcyap1 Adora2b Adrb1 Aes Akap12 Als2 Apc2 Araf1 Arf2 Arf4 Arf4l Arf5 Arhgap5 Arhgef12 Arhgef7 Arl6 Arr3 Bcl9 Bmp8b Bteb1 Calm2 Car8 Catnbip1 Ccl20 Ccnd3 Ccr3 Ccr9 Ccrl2 Cdc42 Cdc42se1 Celsr2 Centd2 Chrm3 Cipp Cish Clnk Cradd Crk Csnk2b Cxcl5 Cxcr4 D0H4S114 Dab1 Dcx Ddah2 Ddr1 Dkk1 Dnaja3 Dusp19 Ebi2 Ect2 Ed…
14	GO:0044237 [4]: cellular metabolism	628	628	667	4638	6696	10.26	10.41	16.01	9.55	1110020P15Rik 1110060M21Rik 1700012L04Rik 1700013N18Rik 1700040I03Rik 2210008M09Rik 2310051M13Rik 2610018G03Rik 2610101N10Rik 2610529C04Rik 2810410C14Rik 4921506I22Rik 4930430A15Rik 4930542G03Rik 5330414D10Rik 5430435G22Rik 5730420B22Rik 6330416L07Rik 8430410K20Rik 9530027K23Rik A730008L03Rik AI317395 AI481750 AJ430384 AU041707 Abat Abhd4 Acdc Acox1 Acox2 Adam18 Adam22 Adam24 Adam4 Adar Adcy8 Adn…
15	GO:0008152 [3]: metabolism	659	659	636	4943	6391	9.08	10.41	14.8	8.75	1110020P15Rik 1110060M21Rik 1300012D20Rik 1700012L04Rik 1700013N18Rik 1700040I03Rik 2210008M09Rik 2310051M13Rik 2610018G03Rik 2610101N10Rik 2610529C04Rik 2810410C14Rik 3110049J23Rik 4921506I22Rik 4930430A15Rik 4930542G03Rik 5330414D10Rik 5430435G22Rik 5730420B22Rik 6330416L07Rik 8430410K20Rik 9530027K23Rik A730008L03Rik AI317395 AI481750 AJ430384 AU041707 Abat Abhd4 Acdc Acox1 Acox2 Acy3 Adam18 A…
16	GO:0009611 [5]: response to wounding	10	10	1285	322	11012	8.0	10.41	0.0	0.0	Ccl20 Cxcl1 Cxcl5 Hrh4 Il17 Il1rap Rac1 Reg3a Tlr3 Tlr7
17	GO:0043207 [5]: response to external biotic stimulus	26	26	1269	526	10808	7.17	10.41	0.0	0.0	Adn Becn1 Ccl20 Cr2 Cxcl1 Cxcl5 Daf1 Defb7 Gca H2-Bl Hlxb9 Hrh4 Il17 Il1rap Klra8 Masp1 Mx1 Mx2 Pglyrp1 Rac1 Reg3a Tlr3 Tlr7 Tnfsf5 Traf2 Wasl
18	GO:0009613 [5]: response to pest, pathogen or parasite	24	24	1271	492	10842	6.62	10.41	0.0	0.0	Adn Becn1 Ccl20 Cr2 Cxcl1 Cxcl5 Daf1 Gca H2-Bl Hlxb9 Hrh4 Il17 Il1rap Klra8 Masp1 Mx1 Mx2 Rac1 Reg3a Tlr3 Tlr7 Tnfsf5 Traf2 Wasl
19	GO:0006810 [4]: transport	246	246	1049	1607	9727	6.54	10.41	12.42	6.75	0610009B22Rik 1300017J02Rik 1810008K16Rik 2610034M16Rik 2900046G09Rik 4930542G03Rik 4933425F03Rik 5430435G22Rik AI317395 Abcc2 Abcc6 Abcd3 Acdc Actr10 Akap12 Anxa6 Aplp1 Aqp5 Arf2 Arf4 Arf4l Arf5 Arid5a Atcay Atp1a1 Atp1b1 Atp5j Atp5j2 Atp5k Atp6ap2 Atp6v0e Atp6v1d Atp7b Atp9a BC011209 BC026439 C730036D15Rik Cacna2d1 Cacna2d2 Cacnb3 Cadps2 Cbll1 Cd209d Chrna1 Chrna4 Chrnb1 Cic Clca1 Clca2 Clca4 C…
20	GO:0051234 [4]: establishment of localization	246	246	1049	1610	9724	6.42	10.01	12.29	6.75	0610009B22Rik 1300017J02Rik 1810008K16Rik 2610034M16Rik 2900046G09Rik 4930542G03Rik 4933425F03Rik 5430435G22Rik AI317395 Abcc2 Abcc6 Abcd3 Acdc Actr10 Akap12 Anxa6 Aplp1 Aqp5 Arf2 Arf4 Arf4l Arf5 Arid5a Atcay Atp1a1 Atp1b1 Atp5j Atp5j2 Atp5k Atp6ap2 Atp6v0e Atp6v1d Atp7b Atp9a BC011209 BC026439 C730036D15Rik Cacna2d1 Cacna2d2 Cacnb3 Cadps2 Cbll1 Cd209d Chrna1 Chrna4 Chrnb1 Cic Clca1 Clca2 Clca4 C…
21	GO:0044238 [4]: primary metabolism	592	592	703	4464	6870	6.27	10.01	11.89	6.69	1700012L04Rik 1700013N18Rik 1700040I03Rik 2210008M09Rik 2310051M13Rik 2610018G03Rik 2610101N10Rik 2810410C14Rik 4921506I22Rik 4930430A15Rik 4930542G03Rik 5330414D10Rik 5430435G22Rik 6330416L07Rik 8430410K20Rik 9530027K23Rik A730008L03Rik AI317395 AI481750 AJ430384 AU041707 Abhd4 Acdc Acox1 Acox2 Adam18 Adam22 Adam24 Adam4 Adar Adcy8 Adn Aes Aicda Ak3l1 Alox15b Amacr Amy2 Ankrd25 Anpep Apg12l Araf…
22	GO:0051179 [3]: localization	247	247	1048	1626	9708	6.09	9.72	11.96	6.69	0610009B22Rik 1300017J02Rik 1810008K16Rik 2610034M16Rik 2900046G09Rik 4930542G03Rik 4933425F03Rik 5430435G22Rik AI317395 Abcc2 Abcc6 Abcd3 Acdc Actr10 Akap12 Anxa6 Aplp1 Aqp5 Arf2 Arf4 Arf4l Arf5 Arid5a Atcay Atp1a1 Atp1b1 Atp5j Atp5j2 Atp5k Atp6ap2 Atp6v0e Atp6v1d Atp7b Atp9a BC011209 BC026439 C730036D15Rik Cacna2d1 Cacna2d2 Cacnb3 Cadps2 Cbll1 Cd209d Chrna1 Chrna4 Chrnb1 Cic Clca1 Clca2 Clca4 C…
23	GO:0006464 [7]: protein modification	157	157	1138	959	10375	5.12	8.8	11.11	6.27	1700013N18Rik 2610018G03Rik 5330414D10Rik AJ430384 Apg12l Araf1 Arl6 Axl B3galt1 B3galt6 B3gnt5 Birc6 Bub1 Cask Casp1 Cdc25c Cdc2a Chek2 Ddr1 Dub2 Dusp19 Dusp6 Dusp7 Dusp8 Dyrk1a Eif2ak3 Epb4.2 Epha2 Epha4 Epha5 Ephb4 Ern1 Ern2 Fbxo25 Fbxo28 Fbxo3 Fbxo32 Fbxo9 Flt3 Frk G1p2 Gak Galnt10 Galnt2 Gcnt3 Gna14 Gpaa1 Gria1 Gucy2e Hace1 Hat1 Hs3st3b1 Hunk Ikbkb Ilk Irak4 Jak1 Lck Ltk Map2k2 Map3k12 Map4k…
24	GO:0050881 [5]: musculoskeletal movement	20	20	1275	51	11283	4.12	7.67	10.86	6.27	Arr3 Gnat1 Gprc5c Guca1a Gucy2e Lrat Mip Opn1mw Opn1sw Pcdh15 Pdc Pde6a Pde6c Rcvrn Rgnef Rp1h Rp2h Rpe65 Rpgrip1 Slc24a1
25	GO:0050885 [6]: regulation of balance	20	20	1275	51	11283	4.12	7.67	10.86	6.27	Arr3 Gnat1 Gprc5c Guca1a Gucy2e Lrat Mip Opn1mw Opn1sw Pcdh15 Pdc Pde6a Pde6c Rcvrn Rgnef Rp1h Rp2h Rpe65 Rpgrip1 Slc24a1
26	GO:0050953 [6]: sensory perception of light	20	20	1275	51	11283	4.12	7.67	10.86	6.27	Arr3 Gnat1 Gprc5c Guca1a Gucy2e Lrat Mip Opn1mw Opn1sw Pcdh15 Pdc Pde6a Pde6c Rcvrn Rgnef Rp1h Rp2h Rpe65 Rpgrip1 Slc24a1
27	GO:0050957 [6]: equilibrioception	20	20	1275	51	11283	4.12	7.67	10.86	6.27	Arr3 Gnat1 Gprc5c Guca1a Gucy2e Lrat Mip Opn1mw Opn1sw Pcdh15 Pdc Pde6a Pde6c Rcvrn Rgnef Rp1h Rp2h Rpe65 Rpgrip1 Slc24a1
28	GO:0007601 [7]: visual perception	20	20	1275	51	11283	4.12	7.67	10.86	6.27	Arr3 Gnat1 Gprc5c Guca1a Gucy2e Lrat Mip Opn1mw Opn1sw Pcdh15 Pdc Pde6a Pde6c Rcvrn Rgnef Rp1h Rp2h Rpe65 Rpgrip1 Slc24a1
29	GO:0050879 [4]: organismal movement	20	20	1275	52	11282	3.9	7.39	10.64	6.12	Arr3 Gnat1 Gprc5c Guca1a Gucy2e Lrat Mip Opn1mw Opn1sw Pcdh15 Pdc Pde6a Pde6c Rcvrn Rgnef Rp1h Rp2h Rpe65 Rpgrip1 Slc24a1
30	GO:0044260 [5]: cellular macromolecule metabolism	294	294	1001	2085	9249	3.27	6.78	8.92	4.6	1700012L04Rik 1700013N18Rik 1700040I03Rik 2310051M13Rik 2610018G03Rik 4930542G03Rik 5330414D10Rik 5430435G22Rik AI317395 AJ430384 Abhd4 Acdc Adam18 Adam22 Adam24 Adam4 Adcy8 Adn Anpep Apg12l Araf1 Arl6 Axl B3galt1 B3galt6 B3gnt5 Bace1 Bad Birc6 Bub1 Calr Capn10 Capn12 Cask Casp1 Casp11 Casp12 Casp2 Casp6 Casp7 Cdc25c Cdc2a Cebpb Chek2 Cic Cmas Col11a1 Corin Cox15 Cts6 Cts8 Ctsh Ctsm Cubn Cugbp2 D…
31	GO:0030198 [4]: extracellular matrix organization and biogenesis	13	13	1282	25	11309	2.87	6.28	9.71	5.33	Ambn Anxa2 Aplp1 Aplp2 Catnd2 Col11a1 Col19a1 Col4a6 Igsf4a Matn1 Mia1 Ptk2 Tgfb2
32	GO:0043062 [3]: extracellular structure organization and biogenesis	13	13	1282	25	11309	2.87	6.28	9.71	5.33	Ambn Anxa2 Aplp1 Aplp2 Catnd2 Col11a1 Col19a1 Col4a6 Igsf4a Matn1 Mia1 Ptk2 Tgfb2
33	GO:0044267 [6]: cellular protein metabolism	273	273	1022	1936	9398	2.64	6.02	8.29	4.03	1700012L04Rik 1700013N18Rik 1700040I03Rik 2310051M13Rik 2610018G03Rik 4930542G03Rik 5330414D10Rik 5430435G22Rik AI317395 AJ430384 Abhd4 Acdc Adam18 Adam22 Adam24 Adam4 Adcy8 Adn Anpep Apg12l Araf1 Arl6 Axl B3galt1 B3galt6 B3gnt5 Bace1 Birc6 Bub1 Calr Capn10 Capn12 Cask Casp1 Casp11 Casp12 Casp2 Casp6 Casp7 Cdc25c Cdc2a Cebpb Chek2 Cic Col11a1 Corin Cox15 Cts6 Cts8 Ctsh Ctsm Cubn Cugbp2 D10Bwg0791…
34	GO:0043170 [4]: macromolecule metabolism	304	304	991	2192	9142	2.55	5.93	8.15	3.94	1700012L04Rik 1700013N18Rik 1700040I03Rik 2310051M13Rik 2610018G03Rik 4930542G03Rik 5330414D10Rik 5430435G22Rik AI317395 AJ430384 Abhd4 Acdc Adam18 Adam22 Adam24 Adam4 Adcy8 Adn Amy2 Anpep Apg12l Araf1 Arl6 Axl B3galt1 B3galt6 B3gnt5 B4galt6 BC023151 Bace1 Bad Birc6 Bub1 Calr Capn10 Capn12 Cask Casp1 Casp11 Casp12 Casp2 Casp6 Casp7 Cdc25c Cdc2a Cebpb Chek2 Chi3l1 Cic Cmas Col11a1 Corin Cox15 Cts6…
35	GO:0006950 [4]: response to stress	54	54	1241	753	10581	2.44	5.83	0.0	0.0	Adn Becn1 C230052I12Rik Casp1 Ccl20 Cr2 Cryab Cxcl1 Cxcl5 Daf1 Dnajb3 Eif2ak3 Eif3s6ip Ern1 Ern2 Gab1 Gca Gypa H2-Bl Hlxb9 Hrh4 Hsf2 Hspa1l Hspa2 Hspa5 Hspa8 Hspb3 Hyou1 Il17 Il1rap Insig2 Klra8 Masp1 Msh3 Msh5 Mx1 Mx2 Pdpk1 Ppp3ca Prkag1 Rac1 Rad23a Reg3a Rev3l Serpinh1 Slc6a2 Sumo1 Tlr3 Tlr7 Tnfsf5 Traf2 Txnip Ube2a Wasl
36	GO:0007154 [3]: cell communication	318	318	977	3291	8043	2.42	5.83	0.0	0.0	4930449I24Rik 4930544G11Rik 5430435G22Rik 6530413N01Rik AW049765 Abat Acdc Adam22 Adam24 Adcy8 Adcyap1 Adora2b Adrb1 Adrm1 Aes Akap12 Als2 Apc2 Aplp1 Araf1 Arf2 Arf4 Arf4l Arf5 Arhgap5 Arhgef12 Arhgef7 Arl6 Arr3 Bcl9 Bmp8b Bteb1 Calm2 Car8 Catna1 Catna2 Catnbip1 Catnd2 Catns Cbll1 Ccl20 Ccnd3 Ccr3 Ccr9 Ccrl2 Cd9 Cdc42 Cdc42se1 Cdh13 Cdh8 Celsr2 Centd2 Chrm3 Chrna1 Chrna4 Chrnb1 Cipp Cish Clnk Cls…
37	GO:0019538 [5]: protein metabolism	274	274	1021	1956	9378	2.32	5.67	7.93	3.78	1700012L04Rik 1700013N18Rik 1700040I03Rik 2310051M13Rik 2610018G03Rik 4930542G03Rik 5330414D10Rik 5430435G22Rik AI317395 AJ430384 Abhd4 Acdc Adam18 Adam22 Adam24 Adam4 Adcy8 Adn Anpep Apg12l Araf1 Arl6 Axl B3galt1 B3galt6 B3gnt5 Bace1 Birc6 Bub1 Calr Capn10 Capn12 Cask Casp1 Casp11 Casp12 Casp2 Casp6 Casp7 Cdc25c Cdc2a Cebpb Chek2 Cic Col11a1 Corin Cox15 Cts6 Cts8 Ctsh Ctsm Cubn Cugbp2 D10Bwg0791…
38	GO:0019219 [5]: regulation of nucleobase, nucleoside, nucleotide and nucleic acid metabolism	198	198	1097	1364	9970	1.74	4.99	7.44	3.42	2610101N10Rik 4930430A15Rik 6330416L07Rik 8430410K20Rik A730008L03Rik AI481750 Aes Ankrd25 Atpif1 Barx2 Bcl6 Bteb1 C330003B14Rik Carf Cbx4 Cdkn2c Cdx1 Cdx4 Cebpb Cebpd Cic Cml3 Cnot6l Cops5 Creb3 Creb3l1 Crem Cri1 Crx Cutl1 Dach1 Dbp Dmtf1 Dnmt3a Dr1 Drap1 Ehf Elf5 Ern1 Ern2 Etv1 Evi1 Fank1 Foxc1 Foxd3 Foxd4 Foxh1 Foxi1 Foxo1 Gata5 Gcl Gfi1 Gsc Gtf2i Hace1 Hdac3 Hes2 Hey1 Hlf Hlxb9 Hmgcs1 Hnf4g H…
39	GO:0045449 [6]: regulation of transcription	197	197	1098	1358	9976	1.67	4.96	7.38	3.4	2610101N10Rik 4930430A15Rik 6330416L07Rik 8430410K20Rik A730008L03Rik AI481750 Aes Ankrd25 Barx2 Bcl6 Bteb1 C330003B14Rik Carf Cbx4 Cdkn2c Cdx1 Cdx4 Cebpb Cebpd Cic Cml3 Cnot6l Cops5 Creb3 Creb3l1 Crem Cri1 Crx Cutl1 Dach1 Dbp Dmtf1 Dnmt3a Dr1 Drap1 Ehf Elf5 Ern1 Ern2 Etv1 Evi1 Fank1 Foxc1 Foxd3 Foxd4 Foxh1 Foxi1 Foxo1 Gata5 Gcl Gfi1 Gsc Gtf2i Hace1 Hdac3 Hes2 Hey1 Hlf Hlxb9 Hmgcs1 Hnf4g Hoxa3 Ho…
40	GO:0006793 [5]: phosphorus metabolism	88	88	1207	523	10811	1.43	4.69	7.46	3.42	1110020P15Rik 2610018G03Rik Araf1 Atp5j Atp5k Atp6v1d Axl Bub1 Cask Cdc25c Cdc2a Chek2 Ddr1 Dusp19 Dusp6 Dusp7 Dusp8 Dyrk1a Eif2ak3 Epha2 Epha4 Epha5 Ephb4 Ern1 Ern2 Flt3 Frk Gak Gucy2e Hunk Ikbkb Ilk Inpp5a Irak4 Jak1 Lck Ltk Map2k2 Map3k12 Map4k3 Mapk13 Mapk7 Mapk8ip1 Mark2 Mtm1 Mylk2 Pak1 Pak2 Pak3 Pbk Pctk1 Pdgfd Pdpk1 Pik3r1 Ppm1a Ppp1cb Ppp1cc Ppp3ca Ppp6c Prkr Prkwnk4 Prkx Ptk2 Ptk2b Ptpn1…
41	GO:0006796 [6]: phosphate metabolism	88	88	1207	523	10811	1.43	4.69	7.46	3.42	1110020P15Rik 2610018G03Rik Araf1 Atp5j Atp5k Atp6v1d Axl Bub1 Cask Cdc25c Cdc2a Chek2 Ddr1 Dusp19 Dusp6 Dusp7 Dusp8 Dyrk1a Eif2ak3 Epha2 Epha4 Epha5 Ephb4 Ern1 Ern2 Flt3 Frk Gak Gucy2e Hunk Ikbkb Ilk Inpp5a Irak4 Jak1 Lck Ltk Map2k2 Map3k12 Map4k3 Mapk13 Mapk7 Mapk8ip1 Mark2 Mtm1 Mylk2 Pak1 Pak2 Pak3 Pbk Pctk1 Pdgfd Pdpk1 Pik3r1 Ppm1a Ppp1cb Ppp1cc Ppp3ca Ppp6c Prkr Prkwnk4 Prkx Ptk2 Ptk2b Ptpn1…
42	GO:0006355 [7]: regulation of transcription, DNA-dependent	193	193	1102	1335	9999	1.4	4.69	7.09	3.16	2610101N10Rik 4930430A15Rik 6330416L07Rik 8430410K20Rik A730008L03Rik AI481750 Aes Ankrd25 Barx2 Bcl6 Bteb1 C330003B14Rik Carf Cbx4 Cdkn2c Cdx1 Cdx4 Cebpb Cebpd Cic Cml3 Cnot6l Cops5 Creb3 Creb3l1 Crem Cri1 Crx Cutl1 Dach1 Dbp Dmtf1 Dnmt3a Dr1 Drap1 Ehf Elf5 Ern1 Ern2 Etv1 Evi1 Fank1 Foxc1 Foxd3 Foxd4 Foxh1 Foxi1 Foxo1 Gata5 Gfi1 Gsc Gtf2i Hace1 Hdac3 Hes2 Hey1 Hlf Hlxb9 Hmgcs1 Hnf4g Hoxa3 Hoxa4 …
43	GO:0050791 [3]: regulation of physiological process	251	251	1044	1809	9525	1.23	4.46	6.81	2.99	2610101N10Rik 4930430A15Rik 6330416L07Rik 8430410K20Rik A730008L03Rik AI481750 Acdc Aes Ankrd25 Anxa2 Anxa6 Atpif1 Bad Barx2 Bcl2l14 Bcl6 Biklk Birc6 Bnipl Bteb1 C330003B14Rik Cadps2 Carf Casp1 Casp11 Casp12 Casp2 Casp6 Casp7 Cbll1 Cbx4 Cdkn2c Cdx1 Cdx4 Cebpb Cebpd Cic Cideb Cml3 Cnot6l Cops5 Cradd Creb3 Creb3l1 Crem Cri1 Crip2 Crx Cutl1 Cxcr4 Dach1 Dazl Dbp Dhcr7 Dmtf1 Dnmt3a Dr1 Drap1 Edar Ehf …
44	GO:0050789 [2]: regulation of biological process	276	276	1019	2015	9319	1.2	4.46	6.73	2.97	2610101N10Rik 4930430A15Rik 6330416L07Rik 8430410K20Rik A730008L03Rik AI481750 Acdc Adcy8 Adcyap1 Aes Ankrd25 Anxa2 Anxa6 Atpif1 Bad Barx2 Bcl2l14 Bcl6 Biklk Birc6 Bnipl Bteb1 C330003B14Rik Cadps2 Carf Casp1 Casp11 Casp12 Casp2 Casp6 Casp7 Catnbip1 Catnd2 Cbll1 Cbx4 Cdc42se1 Cdkn2c Cdx1 Cdx4 Cebpb Cebpd Cic Cideb Cish Cml3 Cnot6l Cops5 Cradd Creb3 Creb3l1 Crem Cri1 Crip2 Crx Cutl1 Cxcr4 D0H4S114 …
45	GO:0007275 [2]: development	204	204	1091	1434	9900	1.08	4.31	6.72	2.97	0610009B22Rik 1500003O03Rik 1700017G21Rik 2900073G15Rik Acox1 Adam18 Adam24 Aes Ahsg Ambn Anpep Anxa2 Anxa4 Aplp1 Aplp2 Arhgap5 Arpc1a Bad Barx2 Bcl6 Bmp8b Boc Bteb1 Capzb Catnbip1 Catnd2 Cd9 Cdc42 Cdc42se1 Cdx1 Cdx4 Cebpb Celsr2 Chl1 Cish Col11a1 Col19a1 Col9a2 Corin Cpox Crb3 Crem Crip2 Crx Cryab Cryga Crygd Cutl1 Cxcr4 D1Pas1 Dab1 Dach1 Dazl Dcx Dhcr7 Dkk1 Dll3 Dnase2a Dnmt3a Dpysl5 Edar Eed E…
46	GO:0006351 [7]: transcription, DNA-dependent	194	194	1101	1361	9973	0.86	4.1	6.52	2.8	2610101N10Rik 4930430A15Rik 6330416L07Rik 8430410K20Rik A730008L03Rik AI481750 Aes Ankrd25 Barx2 Bcl6 Bteb1 C330003B14Rik Carf Cbx4 Cdkn2c Cdx1 Cdx4 Cebpb Cebpd Cic Cml3 Cnot6l Cops5 Creb3 Creb3l1 Crem Cri1 Crx Cutl1 Dach1 Dbp Dmtf1 Dnmt3a Dr1 Drap1 Ehf Elf5 Ern1 Ern2 Etv1 Evi1 Fank1 Foxc1 Foxd3 Foxd4 Foxh1 Foxi1 Foxo1 Gata5 Gfi1 Gsc Gtf2i Hace1 Hdac3 Hes2 Hey1 Hlf Hlxb9 Hmgcs1 Hnf4g Hoxa3 Hoxa4 …
47	GO:0006350 [6]: transcription	199	199	1096	1412	9922	0.57	3.84	6.18	2.56	2610101N10Rik 4930430A15Rik 6330416L07Rik 8430410K20Rik A730008L03Rik AI481750 Aes Ankrd25 Barx2 Bcl6 Bteb1 C330003B14Rik Carf Cbx4 Cdkn2c Cdx1 Cdx4 Cebpb Cebpd Cic Cml3 Cnot6l Cops5 Creb3 Creb3l1 Crem Cri1 Crx Cutl1 Dach1 Dbp Dmtf1 Dnmt3a Dr1 Drap1 Ehf Elf5 Ern1 Ern2 Etv1 Evi1 Fank1 Foxc1 Foxd3 Foxd4 Foxh1 Foxi1 Foxo1 Gata5 Gcl Gfi1 Gsc Gtf2i Hace1 Hdac3 Hes2 Hey1 Hlf Hlxb9 Hmgcs1 Hnf4g Hoxa3 Ho…
48	GO:0019222 [4]: regulation of metabolism	208	208	1087	1487	9847	0.51	3.73	6.1	2.55	2610101N10Rik 4930430A15Rik 6330416L07Rik 8430410K20Rik A730008L03Rik AI481750 Acdc Aes Ankrd25 Atpif1 Barx2 Bcl6 Bteb1 C330003B14Rik Carf Cbx4 Cdkn2c Cdx1 Cdx4 Cebpb Cebpd Cic Cml3 Cnot6l Cops5 Creb3 Creb3l1 Crem Cri1 Crx Cutl1 Dach1 Dazl Dbp Dmtf1 Dnmt3a Dr1 Drap1 Ehf Eif2ak3 Elf5 Ern1 Ern2 Etv1 Evi1 Fank1 Foxc1 Foxd3 Foxd4 Foxh1 Foxi1 Foxo1 Gata5 Gcl Gfi1 Gsc Gtf2i Hace1 Hdac3 Hes2 Hey1 Hlf Hl…
49	GO:0048232 [6]: male gamete generation	21	21	1274	79	11255	0.3	3.52	6.85	2.99	1700017G21Rik Acox1 Adam18 Adam24 Bcl6 Bmp8b Crem D1Pas1 Dazl Dnmt3a Gcl Hsf2 Hspa1l Mea1 Odf1 Pafah1b3 Styx Theg Tnp1 Zfp39 Zipro1
50	GO:0007283 [7]: spermatogenesis	21	21	1274	79	11255	0.3	3.52	6.85	2.99	1700017G21Rik Acox1 Adam18 Adam24 Bcl6 Bmp8b Crem D1Pas1 Dazl Dnmt3a Gcl Hsf2 Hspa1l Mea1 Odf1 Pafah1b3 Styx Theg Tnp1 Zfp39 Zipro1
51	GO:0042221 [6]: response to chemical substance	11	11	1284	225	11109	0.04	0.0	0.0	0.0	Ccl20 Ccr3 Ccr9 Cklfsf6 Creb3 Cxcl5 Cxcr4 Ephx2 G1p2 Tlr3 Utrn
52	GO:0007156 [6]: homophilic cell adhesion	16	16	1279	54	11280	-0.19	0.0	6.44	2.75	Cdh13 Cdh8 Celsr2 Clstn1 Dsc2 Dsg2 Pcdh15 Pcdh18 Pcdhb11 Pcdhb12 Pcdhb15 Pcdhb17 Pcdhb18 Pcdhb19 Pcdhb20 Pcdhb7
53	GO:0019953 [4]: sexual reproduction	28	28	1267	128	11206	-0.31	0.0	6.09	2.55	1700017G21Rik Acox1 Adam18 Adam24 Bcl6 Bmp8b Cd9 Crem Cxcr4 D1Pas1 Dazl Dnmt3a Gcl Hsf2 Hspa1l Mcsp Mea1 Odf1 Pafah1b3 Plcz1 Spam1 Spin Styx Theg Tnp1 Zfp148 Zfp39 Zipro1
54	GO:0000003 [3]: reproduction	28	28	1267	128	11206	-0.31	0.0	6.09	2.55	1700017G21Rik Acox1 Adam18 Adam24 Bcl6 Bmp8b Cd9 Crem Cxcr4 D1Pas1 Dazl Dnmt3a Gcl Hsf2 Hspa1l Mcsp Mea1 Odf1 Pafah1b3 Plcz1 Spam1 Spin Styx Theg Tnp1 Zfp148 Zfp39 Zipro1
55	GO:0006811 [5]: ion transport	78	78	1217	487	10847	-0.35	0.0	5.59	2.18	1300017J02Rik Acdc Anxa6 Atp1a1 Atp1b1 Atp5j Atp5j2 Atp5k Atp6ap2 Atp6v0e Atp6v1d Atp7b Atp9a Cacna2d1 Cacna2d2 Cacnb3 Chrna1 Chrna4 Chrnb1 Clca1 Clca2 Clca4 Col11a1 Col9a1 Col9a2 Cp Emid1 Fthl17 Fxyd6 Gabrp Gria1 Gria3 Grik1 Grin2a Hcn2 Kcnd2 Kcne2 Kcnj1 Kcnj2 Kcnk1 Kcnk5 Kcnmb2 Kcnq5 Mfi2 Plcz1 Ppp3ca Prkwnk4 Scn1a Scn9a Sfxn3 Slc10a2 Slc12a1 Slc12a2 Slc22a7 Slc22a8 Slc24a1 Slc26a3 Slc31a2 Slc3…
56	GO:0016311 [7]: dephosphorylation	20	20	1275	80	11254	-0.55	0.0	5.97	2.46	Cdc25c Dusp19 Dusp6 Dusp7 Dusp8 Inpp5a Mtm1 Ppm1a Ppp1cb Ppp1cc Ppp3ca Ppp6c Ptpn13 Ptpn2 Ptpn20 Ptpn21 Ptpn5 Ptprg Styx Tpte
57	GO:0007602 [8]: phototransduction	8	8	1287	16	11318	-0.6	0.0	6.24	2.58	Gnat1 Guca1a Opn1mw Opn1sw Pdc Pdcl2 Pde6c Prom1
58	GO:0007242 [5]: intracellular signaling cascade	89	89	1206	582	10752	-0.76	0.0	5.08	1.86	4930449I24Rik 4930544G11Rik 5430435G22Rik AW049765 Acdc Adcy8 Adcyap1 Als2 Araf1 Arf2 Arf4 Arf4l Arf5 Arhgap5 Arhgef12 Arhgef7 Arl6 Bteb1 Car8 Cdc42 Cdc42se1 Chrm3 Cipp Cish Clnk Crk Dab1 Dcx Ddah2 Dnaja3 Dusp19 Ect2 Frk Gab1 Gnai2 Gnat1 Grip1 Gucy2e Hspa5 Htr2c Ikbkb Iqgap1 Jak1 Kras Lck Mapk8ip1 Nck2 Nrbp Nrg3 Pik3c2a Pik3c2g Pik3r1 Pld1 Ptpn13 Rab11a Rab11b Rab15 Rab25 Rab27b Rab33b Rab3d Rab7…
59	GO:0007276 [5]: gametogenesis	24	24	1271	107	11227	-0.76	0.0	5.67	2.23	1700017G21Rik Acox1 Adam18 Adam24 Bcl6 Bmp8b Crem Cxcr4 D1Pas1 Dazl Dnmt3a Gcl Hsf2 Hspa1l Mea1 Odf1 Pafah1b3 Spin Styx Theg Tnp1 Zfp148 Zfp39 Zipro1
60	GO:0044248 [5]: cellular catabolism	88	88	1207	578	10756	-0.89	0.0	4.93	1.78	1700040I03Rik 2310051M13Rik 5430435G22Rik AI317395 Abat Abhd4 Adam18 Adam22 Adam24 Adam4 Adcy8 Adn Amacr Anpep Bace1 Bad Bhmt Capn10 Capn12 Casp1 Casp11 Casp12 Casp2 Casp6 Casp7 Cnp1 Corin Cts6 Cts8 Ctsh Ctsm D11Bwg0434e Ddah2 Dmgdh Dnase2a Dub2 Eno1 Entpd2 Ephx2 Furin Gzma Gzmb Hk1 Isp1 Klk1 Klk13 Klk5 Klk8 Lcn7 Ldh2 Ldh3 Lrrc16 Masp1 Mep1b Mgll Mmp15 Ngfa Oxr1 Pah Park2 Pcsk7 Pgk2 Pglyrp1 Prep …
61	GO:0000902 [4]: cellular morphogenesis	27	27	1268	129	11205	-0.96	0.0	5.4	2.09	Arhgap5 Arpc1a Capzb Cdc42 Cdc42se1 Cish Crb3 Epb4.2 Igfbp1 Igfbp5 Ilk Klc3 Krt1-17 Nck2 Nckap1 Nedd9 Pla2g2a Ppp6c Rac1 Rhoq Rpe65 Rpgrip1 Socs2 Tgfb2 Tsg101 Vil2 Wasl
62	GO:0000041 [8]: transition metal ion transport	10	10	1285	27	11307	-1.02	0.0	5.73	2.27	1300017J02Rik Atp7b Cp Fthl17 Mfi2 Sfxn3 Slc31a2 Slc39a1 Slc39a3 Slc40a1
63	GO:0007264 [6]: small GTPase mediated signal transduction	32	32	1263	164	11170	-1.05	0.0	5.23	1.97	4930449I24Rik 4930544G11Rik 5430435G22Rik Arf2 Arf4 Arf4l Arf5 Arhgap5 Arl6 Cdc42 Cdc42se1 Dab1 Dnaja3 Iqgap1 Kras Rab11a Rab11b Rab15 Rab25 Rab27b Rab33b Rab3d Rab7l1 Rac1 Ralgds Rasgrp1 Rem2 Rgl3 Rhoq Rit2 Rras Srgap1
64	GO:0006468 [8]: protein amino acid phosphorylation	64	64	1231	400	10934	-1.15	0.0	4.8	1.69	2610018G03Rik Araf1 Axl Bub1 Cask Cdc2a Chek2 Ddr1 Dyrk1a Eif2ak3 Epha2 Epha4 Epha5 Ephb4 Ern1 Ern2 Flt3 Frk Gak Gucy2e Hunk Ikbkb Ilk Irak4 Jak1 Lck Ltk Map2k2 Map3k12 Map4k3 Mapk13 Mapk7 Mapk8ip1 Mark2 Mylk2 Pak1 Pak2 Pak3 Pbk Pctk1 Pdgfd Pdpk1 Pik3r1 Prkr Prkwnk4 Prkx Ptk2 Ptk2b Ripk2 Ripk4 Sbk1 Snf1lk Stk11 Stk16 Stk23 Stk31 Stk39 Tesk2 Tgfbr2 Tle2 Tnk1 Tnk2 Trib1 Trib3
65	GO:0006888 [6]: ER to Golgi transport	4	4	1291	3	11331	-1.18	0.0	5.81	2.33	0610009B22Rik Lman1 Sec22l1 Sec23b
66	GO:0007155 [4]: cell adhesion	66	66	1229	416	10918	-1.18	0.0	4.75	1.65	Adrm1 Aplp1 Catna1 Catna2 Catnd2 Catns Cbll1 Cd9 Cdh13 Cdh8 Celsr2 Clstn1 Cml3 Cntn4 Cntn6 Col11a1 Col4a3 Col4a4 Col4a5 Col9a1 Col9a2 Col9a3 Comp Dab1 Ddr1 Dsc2 Dsg2 F11r Flot2 Gp9 Hapln2 Igfals Igsf4a Itga8 Itgb1 Jam4 Jup Klra1 Klra5 Klra7 Klra8 L1cam Lamb2 Mia1 Ncam2 Nedd9 Npnt Pcdh15 Pcdh18 Pcdhb11 Pcdhb12 Pcdhb15 Pcdhb17 Pcdhb18 Pcdhb19 Pcdhb20 Pcdhb7 Pkp3 Pscd3 Pvrl3 Rac1 Rs1h Sh3d4 Sn Spam1…
67	GO:0006986 [5]: response to unfolded protein	11	11	1284	33	11301	-1.18	0.0	5.52	2.15	Eif2ak3 Eif3s6ip Ern1 Ern2 Hsf2 Hspa1l Hspa2 Hspa5 Hspa8 Hspb3 Serpinh1
68	GO:0016567 [9]: protein ubiquitination	22	22	1273	99	11235	-1.21	0.0	5.21	1.97	Birc6 Fbxo9 Mid2 Mkrn1 Mkrn3 Mylip Pml Rchy1 Rnf17 Rnf19 Rnf38 Siah2 Traf2 Trim12 Trim13 Trim2 Trim21 Trim30 Trim34 Trim46 Trim8 Vhlh
69	GO:0016337 [5]: cell-cell adhesion	19	19	1276	80	11254	-1.23	0.0	5.26	1.98	Cdh13 Cdh8 Celsr2 Clstn1 Dsc2 Dsg2 Igsf4a Jam4 Pcdh15 Pcdh18 Pcdhb11 Pcdhb12 Pcdhb15 Pcdhb17 Pcdhb18 Pcdhb19 Pcdhb20 Pcdhb7 Pvrl3
70	GO:0009987 [2]: cellular process	1108	1108	187	9431	1903	-1.25	0.0	4.13	1.25	0610009B22Rik 1110020P15Rik 1110060M21Rik 1300017J02Rik 1700012L04Rik 1700013N18Rik 1700040I03Rik 1810008K16Rik 2210008M09Rik 2310051M13Rik 2610018G03Rik 2610034M16Rik 2610101N10Rik 2610529C04Rik 2810410C14Rik 2900046G09Rik 4921506I22Rik 4930430A15Rik 4930449I24Rik 4930542G03Rik 4930544G11Rik 4933400A11Rik 4933425F03Rik 5330414D10Rik 5430435G22Rik 5730420B22Rik 6330416L07Rik 6530413N01Rik 8430410…
71	GO:0006952 [5]: defense response	73	73	1222	835	10499	-1.29	0.0	0.01	0.0	Adn Azgp1 Bad Ccl20 Ccnd3 Ccr3 Ccr9 Cd8b1 Cebpb Cr2 Cxcl1 Cxcl5 Cxcr4 Daf1 Defb7 Fcer2a Flt3 G1p2 Gbp4 Gca H2-Bl H2-D1 H2-Eb1 H2-Q1 H2-T10 H2-T22 H2-T23 H28 Hlxb9 Hrh4 Ifi1 Ifi203 Ifi47 Ifit1 Ifit2 Ifit3 Ifna6 Ifna9 Il17 Il1rap Isgf3g Klra1 Klra5 Klra7 Klra8 Lmtn Masp1 Mx1 Mx2 Oas1a Oas2 Oas3 Oasl2 Pglyrp1 Pik3r1 Prkr Psmb8 Psme1 Rac1 Reg3a Rnf17 Slamf1 Sp3 Tacstd1 Tacstd2 Tap1 Tapbp Tlr3 Tlr7 Tn…
72	GO:0044265 [6]: cellular macromolecule catabolism	74	74	1221	482	10852	-1.35	0.0	4.5	1.53	1700040I03Rik 2310051M13Rik 5430435G22Rik AI317395 Abhd4 Adam18 Adam22 Adam24 Adam4 Adcy8 Adn Anpep Bace1 Bad Capn10 Capn12 Casp1 Casp11 Casp12 Casp2 Casp6 Casp7 Corin Cts6 Cts8 Ctsh Ctsm D11Bwg0434e Dub2 Eno1 Furin Gzma Gzmb Hk1 Isp1 Klk1 Klk13 Klk5 Klk8 Lcn7 Ldh2 Ldh3 Lrrc16 Masp1 Mep1b Mgll Mmp15 Ngfa Park2 Pcsk7 Pgk2 Pglyrp1 Prep Prss16 Prss7 Psmb8 Ptpn21 Rhag Siah2 St14 Tenr Tmprss2 Tmprss4 …
73	GO:0009057 [5]: macromolecule catabolism	76	76	1219	498	10836	-1.37	0.0	4.47	1.51	1700040I03Rik 2310051M13Rik 5430435G22Rik AI317395 Abhd4 Adam18 Adam22 Adam24 Adam4 Adcy8 Adn Anpep Bace1 Bad Capn10 Capn12 Casp1 Casp11 Casp12 Casp2 Casp6 Casp7 Corin Cts6 Cts8 Ctsh Ctsm D11Bwg0434e Dub2 Eno1 Furin Gzma Gzmb Hk1 Isp1 Klk1 Klk13 Klk5 Klk8 Lcn7 Ldh2 Ldh3 Lrrc16 Masp1 Mep1b Mgll Mmp15 Ngfa Park2 Pcsk7 Pgk2 Pglyrp1 Prep Prss16 Prss7 Psmb8 Ptpn21 Rhag Serpinb1b Siah2 St14 Tenr Tmprss…
74	GO:0009583 [7]: detection of light	8	8	1287	19	11315	-1.39	0.0	5.41	2.09	Gnat1 Guca1a Opn1mw Opn1sw Pdc Pdcl2 Pde6c Prom1
75	GO:0009416 [7]: response to light	8	8	1287	19	11315	-1.39	0.0	5.41	2.09	Gnat1 Guca1a Opn1mw Opn1sw Pdc Pdcl2 Pde6c Prom1
76	GO:0030029 [7]: actin filament-based process	18	18	1277	76	11258	-1.46	0.0	5.03	1.84	4933400A11Rik Arpc1a Arpc5 Calr Capza2 Capzb Cdc42 Elmo1 Epb4.1l1 Mtss1 Myh14 Nck2 Pfn2 Rac1 Rhoq Tln1 Tmsb10 Wasl
77	GO:0006812 [6]: cation transport	53	53	1242	324	11010	-1.47	0.0	4.53	1.54	1300017J02Rik Anxa6 Atp1a1 Atp1b1 Atp5j Atp5j2 Atp5k Atp6ap2 Atp6v0e Atp6v1d Atp7b Atp9a Cacna2d2 Cacnb3 Cp Fthl17 Gria1 Gria3 Grik1 Hcn2 Kcnd2 Kcne2 Kcnj1 Kcnj2 Kcnk1 Kcnk5 Kcnmb2 Kcnq5 Mfi2 Plcz1 Ppp3ca Scn1a Scn9a Sfxn3 Slc10a2 Slc12a1 Slc12a2 Slc24a1 Slc31a2 Slc38a3 Slc39a1 Slc39a3 Slc40a1 Slc5a2 Slc5a3 Slc5a4a Slc5a8 Slc5a9 Slc9a1 Tpte Trpc4 Trpc5 Trpm8
78	GO:0016055 [6]: Wnt receptor signaling pathway	17	17	1278	70	11264	-1.48	0.0	5.02	1.84	Aes Apc2 Bcl9 Catnbip1 Csnk2b Dkk1 Fzd3 Fzd6 Fzd8 Lef1 Lrp6 Tle1 Tle2 Tle6 Wnt16 Wnt3 Wnt5b
79	GO:0045087 [5]: innate immune response	3	3	1292	1	11333	-1.5	0.0	5.53	2.15	H2-Bl Mx1 Mx2
80	GO:0016310 [7]: phosphorylation	68	68	1227	442	10892	-1.59	0.0	4.27	1.34	1110020P15Rik 2610018G03Rik Araf1 Atp5j Atp5k Atp6v1d Axl Bub1 Cask Cdc2a Chek2 Ddr1 Dyrk1a Eif2ak3 Epha2 Epha4 Epha5 Ephb4 Ern1 Ern2 Flt3 Frk Gak Gucy2e Hunk Ikbkb Ilk Irak4 Jak1 Lck Ltk Map2k2 Map3k12 Map4k3 Mapk13 Mapk7 Mapk8ip1 Mark2 Mylk2 Pak1 Pak2 Pak3 Pbk Pctk1 Pdgfd Pdpk1 Pik3r1 Prkr Prkwnk4 Prkx Ptk2 Ptk2b Ripk2 Ripk4 Sbk1 Snf1lk Stk11 Stk16 Stk23 Stk31 Stk39 Tesk2 Tgfbr2 Tle2 Tnk1 Tnk2 …
81	GO:0012502 [7]: induction of programmed cell death	16	16	1279	65	11269	-1.62	0.0	4.9	1.78	Bad Biklk Bnipl Casp1 Casp11 Casp12 Casp2 Casp6 Casp7 Cebpb Cideb H2-Bl Klrb1c Tde1 Trp63 Wwox
82	GO:0006917 [8]: induction of apoptosis	16	16	1279	65	11269	-1.62	0.0	4.9	1.78	Bad Biklk Bnipl Casp1 Casp11 Casp12 Casp2 Casp6 Casp7 Cebpb Cideb H2-Bl Klrb1c Tde1 Trp63 Wwox
83	GO:0009056 [4]: catabolism	94	94	1201	649	10685	-1.65	0.0	4.05	1.24	1700040I03Rik 2310051M13Rik 5430435G22Rik AI317395 Abat Abhd4 Adam18 Adam22 Adam24 Adam4 Adcy8 Adn Amacr Anpep Bace1 Bad Bhmt Capn10 Capn12 Casp1 Casp11 Casp12 Casp2 Casp6 Casp7 Cnp1 Corin Cts6 Cts8 Ctsh Ctsm D11Bwg0434e Ddah2 Dmgdh Dnase2a Dub2 Eno1 Entpd2 Ephx2 Furin Gzma Gzmb Hk1 Isp1 Klk1 Klk13 Klk5 Klk8 Lamb2 Lcn7 Ldh2 Ldh3 Lrrc16 Masp1 Mep1b Mgll Mmp15 Ngfa Oxr1 Pafah1b3 Pah Park2 Pcsk7 Pgk…
84	GO:0044257 [7]: cellular protein catabolism	66	66	1229	430	10904	-1.72	0.0	4.14	1.25	1700040I03Rik 2310051M13Rik 5430435G22Rik AI317395 Abhd4 Adam18 Adam22 Adam24 Adam4 Adcy8 Adn Anpep Bace1 Capn10 Capn12 Casp1 Casp11 Casp12 Casp2 Casp6 Casp7 Corin Cts6 Cts8 Ctsh Ctsm D11Bwg0434e Dub2 Furin Gzma Gzmb Isp1 Klk1 Klk13 Klk5 Klk8 Lcn7 Masp1 Mep1b Mgll Mmp15 Ngfa Park2 Pcsk7 Prep Prss16 Prss7 Psmb8 Ptpn21 Rhag Siah2 St14 Tenr Tmprss2 Tmprss4 Ube1x Ube1y1 Ube2a Ube2e3 Uchl4 Uqcrc2 Usp1…
85	GO:0006508 [8]: proteolysis and peptidolysis	66	66	1229	430	10904	-1.72	0.0	4.14	1.25	1700040I03Rik 2310051M13Rik 5430435G22Rik AI317395 Abhd4 Adam18 Adam22 Adam24 Adam4 Adcy8 Adn Anpep Bace1 Capn10 Capn12 Casp1 Casp11 Casp12 Casp2 Casp6 Casp7 Corin Cts6 Cts8 Ctsh Ctsm D11Bwg0434e Dub2 Furin Gzma Gzmb Isp1 Klk1 Klk13 Klk5 Klk8 Lcn7 Masp1 Mep1b Mgll Mmp15 Ngfa Park2 Pcsk7 Prep Prss16 Prss7 Psmb8 Ptpn21 Rhag Siah2 St14 Tenr Tmprss2 Tmprss4 Ube1x Ube1y1 Ube2a Ube2e3 Uchl4 Uqcrc2 Usp1…
86	GO:0030163 [6]: protein catabolism	68	68	1227	446	10888	-1.73	0.0	4.11	1.25	1700040I03Rik 2310051M13Rik 5430435G22Rik AI317395 Abhd4 Adam18 Adam22 Adam24 Adam4 Adcy8 Adn Anpep Bace1 Capn10 Capn12 Casp1 Casp11 Casp12 Casp2 Casp6 Casp7 Corin Cts6 Cts8 Ctsh Ctsm D11Bwg0434e Dub2 Furin Gzma Gzmb Isp1 Klk1 Klk13 Klk5 Klk8 Lcn7 Masp1 Mep1b Mgll Mmp15 Ngfa Park2 Pcsk7 Prep Prss16 Prss7 Psmb8 Ptpn21 Rhag Serpinb1b Siah2 St14 Tenr Tmprss2 Tmprss4 Traf2 Ube1x Ube1y1 Ube2a Ube2e3 U…
87	GO:0030001 [7]: metal ion transport	43	43	1252	255	11079	-1.74	0.0	4.32	1.38	1300017J02Rik Anxa6 Atp1a1 Atp1b1 Atp7b Cacna2d2 Cacnb3 Cp Fthl17 Gria1 Gria3 Grik1 Hcn2 Kcnd2 Kcne2 Kcnj1 Kcnj2 Kcnk1 Kcnk5 Kcnmb2 Kcnq5 Mfi2 Plcz1 Ppp3ca Scn9a Sfxn3 Slc10a2 Slc12a1 Slc12a2 Slc24a1 Slc31a2 Slc38a3 Slc39a1 Slc39a3 Slc40a1 Slc5a2 Slc5a3 Slc5a4a Slc5a8 Slc5a9 Slc9a1 Trpc4 Trpc5
88	GO:0043285 [5]: biopolymer catabolism	68	68	1227	449	10885	-1.83	0.0	3.99	1.22	1700040I03Rik 2310051M13Rik 5430435G22Rik AI317395 Abhd4 Adam18 Adam22 Adam24 Adam4 Adcy8 Adn Anpep Bace1 Capn10 Capn12 Casp1 Casp11 Casp12 Casp2 Casp6 Casp7 Corin Cts6 Cts8 Ctsh Ctsm D11Bwg0434e Dub2 Furin Gzma Gzmb Isp1 Klk1 Klk13 Klk5 Klk8 Lcn7 Masp1 Mep1b Mgll Mmp15 Ngfa Park2 Pcsk7 Prep Prss16 Prss7 Psmb8 Ptpn21 Rhag Serpinb1b Siah2 St14 Tenr Tmprss2 Tmprss4 Traf2 Ube1x Ube1y1 Ube2a Ube2e3 U…
89	GO:0006091 [5]: generation of precursor metabolites and energy	58	58	1237	372	10962	-1.86	0.0	4.04	1.24	1110020P15Rik 1110060M21Rik 2610529C04Rik 2810410C14Rik 5730420B22Rik Acdc Acox1 Acox2 Alox15b Atp5j Atp5k Atp6v1d Cai Cox5b Cyb561 Cyp26a1 Cyp2c37 Cyp2c39 Cyp2d10 Cyp3a16 Cyp3a25 Cyp3a41 Cyp7a1 D3Bwg0562e Dmgdh Eif2ak3 Eno1 Ern1 Ern2 Fmo2 G6pc Hao1 Hao3 Hk1 Lamb2 Ldh2 Ldh3 Loxl4 Lrrc16 Mdh1 Mto1 Ndufb4 Ndufb8 Nqo1 Pdc Pgk2 Ppargc1a Ppox Ppp1cb Ppp1cc Ppp1r3a Smox Sorl1 Sqrdl Txndc7 Txnl1 Uqcrc2 …
90	GO:0006470 [8]: protein amino acid dephosphorylation	18	18	1277	80	11254	-1.86	0.0	4.59	1.55	Cdc25c Dusp19 Dusp6 Dusp7 Dusp8 Mtm1 Ppm1a Ppp1cb Ppp1cc Ppp6c Ptpn13 Ptpn2 Ptpn20 Ptpn21 Ptpn5 Ptprg Styx Tpte
91	GO:0051239 [4]: regulation of organismal physiological process	4	4	1291	108	11226	-1.88	0.0	0.0	0.0	Bad Cebpb Gnai2 Sp4
92	GO:0006412 [6]: protein biosynthesis	35	35	1260	441	10893	-1.94	0.0	0.01	0.0	B3galt1 B3galt6 B3gnt5 Cebpb Cic Cubn Dazl Eif2ak3 Eif2s3y Galnt10 Galnt2 Gcnt3 Gfm2 Gpaa1 Gria1 Gtpbp2 Il1rap Lamp2 Ogt Phlda1 Pum2 Rp2h Rpl23a Rpl39 Rpl5 Slc22a17 Spp2 Srp9 St3gal5 St6galnac2 St6galnac6 St8sia1 St8sia5 Trpc4 Trpc5
93	GO:0009059 [5]: macromolecule biosynthesis	40	40	1255	489	10845	-1.98	0.0	0.01	0.0	Acdc B3galt1 B3galt6 B3gnt5 Cebpb Cic Cmas Cubn D3Bwg0562e Dazl Eif2ak3 Eif2s3y G6pc Galnt10 Galnt2 Gcnt3 Gfm2 Gpaa1 Gria1 Gtpbp2 Il1rap Lalba Lamp2 Ogt Phlda1 Pum2 Rp2h Rpl23a Rpl39 Rpl5 Slc22a17 Spp2 Srp9 St3gal5 St6galnac2 St6galnac6 St8sia1 St8sia5 Trpc4 Trpc5
94	GO:0044255 [5]: cellular lipid metabolism	48	48	1247	299	11035	-2.02	0.0	3.95	1.22	2810410C14Rik AU041707 Acdc Acox1 Acox2 Alox15b Amacr B3gnt5 B4galt6 Baat Cach Cmas Cpt1b Cryl1 Cyp7a1 Dhcr7 Elovl2 Fdps Galk2 Gpaa1 Hadhsc Hmgcr Hmgcs1 Hsd17b3 Lass2 Lpgat1 Lrat Mlstd2 Mtm1 Osbpl1a Osbpl2 Pbx1 Phyh Pik3c2a Pip5k1a Prkag1 Rbp1 Rpe65 Scd1 Scd2 Slc27a4 Sorl1 Srebf1 St6galnac6 Stard5 Sts Sult1b1 Ugt8
95	GO:0000004 [2]: biological_process unknown	86	86	1209	925	10409	-2.07	0.0	0.02	0.0	0610012D09Rik 1500001H12Rik 1700020D05Rik 1810043G02Rik 4930511A21Rik 4930579J09Rik 4933426K21Rik Abhd2 Abpb Ammecr1 Ankrd24 Anxa9 Apg4d Apoa1bp Arhgef3 Arhgef5 Arl10b Arpc5l Arrdc1 Bcl9l Camsap1 Caskin2 Cd2ap Ceacam11 Ceacam14 Cltb Copg2as2 Crispld1 Csmd1 Cts3 Cyhr1 Cyp2c44 Derl2 Epm2aip1 Fev Fgfr1op2 Flot1 Gba2 Hemgn Hig1 Hs3st3a1 Ier2 Igsf8 Iigp2 Itm2b Itm2c Litaf Lix1 Lrrc6 Maged2 Med28 Mrfap…
96	GO:0006512 [8]: ubiquitin cycle	49	49	1246	308	11026	-2.08	0.0	3.88	1.18	1700013N18Rik AJ430384 Apg12l Birc6 Dub2 Fbxo25 Fbxo28 Fbxo3 Fbxo32 Fbxo9 G1p2 Hace1 Mid2 Mkrn1 Mkrn3 Mylip Nedd4l Park2 Pml Rchy1 Rnf17 Rnf19 Rnf38 Siah2 Sumo1 Tceb1 Traf2 Trim12 Trim13 Trim2 Trim21 Trim30 Trim34 Trim46 Trim8 Tsg101 Ube1l Ube1x Ube1y1 Ube2a Ube2e2 Ube2e3 Uchl4 Usp18 Usp21 Usp25 Usp29 Usp9x Vhlh
97	GO:0006974 [5]: response to DNA damage stimulus	7	7	1288	142	11192	-2.09	0.0	0.0	0.0	C230052I12Rik Msh3 Msh5 Rad23a Rev3l Sumo1 Ube2a
98	GO:0006139 [5]: nucleobase, nucleoside, nucleotide and nucleic acid metabolism	271	271	1024	2156	9178	-2.18	0.0	2.91	0.63	1700012L04Rik 2210008M09Rik 2610101N10Rik 4921506I22Rik 4930430A15Rik 6330416L07Rik 8430410K20Rik 9530027K23Rik A730008L03Rik AI481750 Adar Adcy8 Aes Aicda Ankrd25 Atp5j Atp5j2 Atp5k Atp6v1d Atpif1 Barx2 Bcl6 Bteb1 C230052I12Rik C330003B14Rik Carf Cbx4 Cdkn2c Cdx1 Cdx4 Cebpb Cebpd Cic Cmas Cml3 Cnot6l Cnp1 Cops5 Cpeb2 Cpeb4 Cpsf3 Creb3 Creb3l1 Crem Cri1 Crx Ctps2 Cubn Cugbp2 Cutl1 D10Bwg0791e Dac…
99	GO:0050776 [5]: regulation of immune response	2	2	1293	77	11257	-2.19	0.0	0.0	0.0	Bad Cebpb
100	GO:0006955 [4]: immune response	58	58	1237	654	10680	-2.24	0.0	0.02	0.0	Adn Azgp1 Bad Ccl20 Ccnd3 Cd8b1 Cebpb Cr2 Cxcl1 Cxcl5 Cxcr4 Daf1 Flt3 G1p2 Gbp4 Gca H2-Bl H2-D1 H2-Eb1 H2-Q1 H2-T10 H2-T22 H2-T23 H28 Hlxb9 Hrh4 Ifi203 Ifit1 Ifit2 Ifit3 Il17 Il1rap Isgf3g Lmtn Masp1 Mx1 Mx2 Oas1a Oas2 Oas3 Oasl2 Pglyrp1 Pik3r1 Prkr Psmb8 Psme1 Rac1 Reg3a Slamf1 Sp3 Tap1 Tapbp Tlr3 Tlr7 Tnfrsf7 Tnfsf10 Tnfsf5 Traf2
101	GO:0006118 [6]: electron transport	41	41	1254	251	11083	-2.25	0.0	3.77	1.08	1110020P15Rik 1110060M21Rik 2610529C04Rik 2810410C14Rik 5730420B22Rik Acox1 Acox2 Alox15b Cai Cox5b Cyb561 Cyp26a1 Cyp2c37 Cyp2c39 Cyp2d10 Cyp3a16 Cyp3a25 Cyp3a41 Cyp7a1 Dmgdh Eif2ak3 Ern1 Ern2 Fmo2 Hao1 Hao3 Lamb2 Loxl4 Ndufb4 Ndufb8 Nqo1 Pdc Ppargc1a Ppox Smox Sorl1 Sqrdl Txndc7 Txnl1 Uqcrc2 Xdh
102	GO:0006915 [6]: apoptosis	49	49	1246	313	11021	-2.28	0.0	3.65	0.99	Aplp1 Bad Bcl2l14 Bcl6 Biklk Birc6 Bnip2 Bnipl Casp1 Casp11 Casp12 Casp2 Casp6 Casp7 Cebpb Cideb Clca2 Cradd Dnaja3 Dnase2a Edar Egln3 Elmo1 Ern1 Ern2 Esrrbl1 Gzma Gzmb H2-Bl Klrb1c Lmtn Mageh1 Mapk8ip1 Nalp4c Pdcd1 Pglyrp1 Pik3r1 Rabep1 Ripk2 Siah2 Tde1 Tegt Tnfrsf7 Tnfsf10 Traf2 Trib3 Trp63 Txnl1 Wwox
103	GO:0042254 [6]: ribosome biogenesis and assembly	3	3	1292	89	11245	-2.33	0.0	0.0	0.0	Exosc1 Pop5 Rpl5
104	GO:0030036 [8]: actin cytoskeleton organization and biogenesis	16	16	1279	72	11262	-2.33	0.0	4.12	1.25	4933400A11Rik Arpc1a Arpc5 Calr Capza2 Capzb Cdc42 Epb4.1l1 Mtss1 Nck2 Pfn2 Rac1 Rhoq Tln1 Tmsb10 Wasl
105	GO:0043065 [7]: positive regulation of apoptosis	17	17	1278	79	11255	-2.35	0.0	4.06	1.24	Bad Biklk Bnipl Casp1 Casp11 Casp12 Casp2 Casp6 Casp7 Cebpb Cideb H2-Bl Klrb1c Ripk2 Tde1 Trp63 Wwox
106	GO:0006959 [5]: humoral immune response	8	8	1287	148	11186	-2.41	0.0	0.01	0.0	Adn Cr2 Daf1 Gca Hlxb9 Masp1 Tnfsf5 Traf2
107	GO:0043068 [6]: positive regulation of programmed cell death	17	17	1278	80	11254	-2.45	0.0	3.96	1.22	Bad Biklk Bnipl Casp1 Casp11 Casp12 Casp2 Casp6 Casp7 Cebpb Cideb H2-Bl Klrb1c Ripk2 Tde1 Trp63 Wwox
108	GO:0008283 [4]: cell proliferation	90	90	1205	648	10686	-2.46	0.0	3.12	0.67	Adcyap1 Apc2 Araf1 Axl Bub1 Calm2 Calr Ccnb3 Ccnd3 Ccng2 Ccni Cdc25c Cdc2a Cdc37l1 Cdc42 Cdca3 Cdkn2c Cetn1 Chek2 Cops5 Crip2 Crk Cul4a Cxcl1 Cxcr4 Dazl Dhcr7 Dntt Ect2 Fgf1 Fgf9 Fhit Foxo1 Frk Gak Grpr Hdac3 Hoxb4 Hspa8 Ilk Ing4 Itgb1 Jund1 Kras Lmtn Mafk Mapk13 Mapk7 Mas1 Men1 Msh3 Msh5 Nanog Nck2 Nedd9 Nfib Pfdn1 Ppp1cb Ppp1cc Ppp3ca Ppp6c Prim2 Prox1 Rbl1 Rev3l Rfc3 Rras Sept3 Sept6 Siah2 Slf…
109	GO:0030518 [7]: steroid hormone receptor signaling pathway	2	2	1293	0	11334	-2.5	0.0	4.56	1.55	Bteb1 Taf7
110	GO:0040020 [9]: regulation of meiosis	2	2	1293	0	11334	-2.5	0.0	4.56	1.55	Calr Dazl
111	GO:0007062 [8]: sister chromatid cohesion	2	2	1293	0	11334	-2.5	0.0	4.56	1.55	Smc1l2 Stag3
112	GO:0007638 [3]: mechanosensory behavior	2	2	1293	0	11334	-2.5	0.0	4.56	1.55	Etv1 Gfi1
113	GO:0012501 [5]: programmed cell death	49	49	1246	319	11015	-2.5	0.0	3.39	0.84	Aplp1 Bad Bcl2l14 Bcl6 Biklk Birc6 Bnip2 Bnipl Casp1 Casp11 Casp12 Casp2 Casp6 Casp7 Cebpb Cideb Clca2 Cradd Dnaja3 Dnase2a Edar Egln3 Elmo1 Ern1 Ern2 Esrrbl1 Gzma Gzmb H2-Bl Klrb1c Lmtn Mageh1 Mapk8ip1 Nalp4c Pdcd1 Pglyrp1 Pik3r1 Rabep1 Ripk2 Siah2 Tde1 Tegt Tnfrsf7 Tnfsf10 Traf2 Trib3 Trp63 Txnl1 Wwox
114	GO:0009719 [4]: response to endogenous stimulus	8	8	1287	146	11188	-2.53	0.0	0.01	0.0	Acdc C230052I12Rik Msh3 Msh5 Rad23a Rev3l Sumo1 Ube2a
115	GO:0007049 [5]: cell cycle	70	70	1225	488	10846	-2.54	0.0	3.16	0.69	Adcyap1 Apc2 Araf1 Axl Bub1 Calm2 Calr Ccnb3 Ccnd3 Ccng2 Ccni Cdc25c Cdc2a Cdc37l1 Cdkn2c Cetn1 Chek2 Cops5 Crk Cul4a Cxcl1 Dazl Dntt Ect2 Fgf1 Fgf9 Fhit Frk Gak Hdac3 Hspa8 Ing4 Itgb1 Jund1 Kras Lmtn Mafk Mapk13 Mapk7 Mas1 Men1 Msh3 Msh5 Nedd9 Nfib Pfdn1 Ppp3ca Ppp6c Prim2 Rbl1 Rev3l Rfc3 Rras Sept3 Sept6 Siah2 Smc1l2 Spin Stag1 Stag2 Stag3 Stmn1 Tgfb2 Tnk1 Top3b Tpte Trim13 Tsg101 Vhlh Zfp369
116	GO:0006629 [5]: lipid metabolism	56	56	1239	378	10956	-2.61	0.0	3.18	0.71	2810410C14Rik AU041707 Acdc Acox1 Acox2 Alox15b Amacr B3gnt5 B4galt6 Baat Cach Cmas Cpt1b Cryl1 Cyp7a1 Dhcr7 Elovl2 Fdps Galk2 Gpaa1 Gria3 Hadhsc Hmgcr Hmgcs1 Hsd17b3 Inpp5e Lamb2 Lass2 Lpgat1 Lrat Lrp10 Mgll Mlstd2 Mtm1 Osbpl1a Osbpl2 Pafah1b3 Pbx1 Phyh Pik3c2a Pip5k1a Pla2g2a Pld1 Prkag1 Rbp1 Rpe65 Scd1 Scd2 Slc27a4 Sorl1 Srebf1 St6galnac6 Stard5 Sts Sult1b1 Ugt8
117	GO:0008104 [4]: protein localization	64	64	1231	445	10889	-2.69	0.0	3.02	0.63	1810008K16Rik 2610034M16Rik 5430435G22Rik AI317395 Akap12 Arf2 Arf4 Arf4l Arf5 Arid5a C730036D15Rik Dmgdh Edar Exoc7 Fgf9 Folr1 Gabarap Grip1 Hao3 Kdelr2 Lman1 Lrba Mlph Napa Nbea Nxf7 Parp9 Ppp3ca Prkwnk4 Rab11a Rab11b Rab15 Rab25 Rab33b Rab3d Rab7l1 Rabep1 Rabep2 Ramp1 Ranbp3 Ranbp5 Sec22l1 Sec23b Snag1 Snx15 Snx16 Sorcs1 Sorcs2 Sorcs3 Srp54 Srp9 Stx3 Stx6 Stx7 Stxbp1 Stxbp2 Sybl1 Syngr2 Timm17…
118	GO:0051240 [5]: positive regulation of organismal physiological process	1	1	1294	56	11278	-2.75	0.0	0.0	0.0	Bad
119	GO:0007046 [7]: ribosome biogenesis	3	3	1292	83	11251	-2.77	0.0	0.01	0.0	Exosc1 Pop5 Rpl5
120	GO:0009607 [4]: response to biotic stimulus	88	88	1207	906	10428	-2.78	0.0	0.06	0.01	Adn Azgp1 Bad Becn1 Ccl20 Ccnd3 Ccr3 Ccr9 Cd8b1 Cebpb Cr2 Cxcl1 Cxcl5 Cxcr4 Daf1 Defb7 Eif2ak3 Eif3s6ip Ern1 Ern2 Fcer2a Flt3 G1p2 Gab1 Gbp4 Gca H2-Bl H2-D1 H2-Eb1 H2-Q1 H2-T10 H2-T22 H2-T23 H28 Hlxb9 Hrh4 Hsf2 Hspa1l Hspa2 Hspa5 Hspa8 Hspb3 Ifi1 Ifi203 Ifi47 Ifit1 Ifit2 Ifit3 Ifna6 Ifna9 Il17 Il1rap Isgf3g Klra1 Klra5 Klra7 Klra8 Lmtn Masp1 Mx1 Mx2 Oas1a Oas2 Oas3 Oasl2 Pglyrp1 Pik3r1 Prkr Psmb8…
121	GO:0015031 [5]: protein transport	61	61	1234	425	10909	-2.8	0.0	2.9	0.63	1810008K16Rik 2610034M16Rik 5430435G22Rik AI317395 Akap12 Arf2 Arf4 Arf4l Arf5 Arid5a C730036D15Rik Dmgdh Edar Exoc7 Fgf9 Folr1 Gabarap Hao3 Kdelr2 Lman1 Mlph Napa Nbea Nxf7 Parp9 Ppp3ca Rab11a Rab11b Rab15 Rab25 Rab33b Rab3d Rab7l1 Rabep1 Rabep2 Ramp1 Ranbp3 Ranbp5 Sec22l1 Sec23b Snag1 Snx15 Snx16 Sorcs1 Sorcs2 Sorcs3 Srp54 Srp9 Stx3 Stx6 Stx7 Stxbp1 Stxbp2 Sybl1 Syngr2 Timm17b Tomm7 Tram1 Tsg10…
122	GO:0044249 [5]: cellular biosynthesis	70	70	1225	740	10594	-2.81	0.0	0.05	0.0	Acdc Adcy8 Ak3l1 Alox15b Atp5j Atp5j2 Atp5k Atp6v1d B3galt1 B3galt6 B3gnt5 Bhmt Cebpb Cic Cmas Cpox Ctbp1 Ctbp2 Ctps2 Cubn D3Bwg0562e Dazl Eif2ak3 Eif2s3y Elovl2 G6pc Gad1 Galnt10 Galnt2 Gclm Gcnt3 Gfm2 Gpaa1 Gria1 Gtpbp2 Gucy2e Hmgcs1 Il1rap Lalba Lamp2 Mlstd2 Ogt Otc Papss1 Pbx1 Phlda1 Ppox Prkag1 Pum2 Rfk Rp2h Rpl23a Rpl39 Rpl5 Scd1 Scd2 Slc22a17 Slc5a8 Slc5a9 Spp2 Srp9 St3gal5 St6galnac2 St6g…
123	GO:0044262 [6]: cellular carbohydrate metabolism	28	28	1267	165	11169	-2.83	0.0	3.29	0.76	Acdc B3galt1 B3galt6 Bad Cmas Col11a1 D3Bwg0562e Eno1 G6pc G6pd2 Galk2 Habp4 Hk1 Impa1 Inpp5a Lalba Ldh2 Ldh3 Lrrc16 Mdh1 Nagk Npy1r Pgk2 Pglyrp1 Ppp1cb Ppp1cc Ppp1r3a Sgsh
124	GO:0000160 [5]: two-component signal transduction system (phosphorelay)	5	5	1290	11	11323	-2.86	0.0	3.98	1.22	Rab11a Rab15 Rab25 Rabl3 Rem2
125	GO:0007565 [5]: pregnancy	5	5	1290	11	11323	-2.86	0.0	3.98	1.22	Bteb1 Isp1 Psg19 Psg23 Sts
126	GO:0009101 [7]: glycoprotein biosynthesis	13	13	1282	58	11276	-2.86	0.0	3.61	0.98	B3galt1 B3galt6 B3gnt5 Galnt10 Galnt2 Gcnt3 Ogt Phlda1 St3gal5 St6galnac2 St6galnac6 St8sia1 St8sia5
127	GO:0009653 [3]: morphogenesis	127	127	1168	979	10355	-2.86	0.0	2.42	0.63	0610009B22Rik 1500003O03Rik 2900073G15Rik Aes Ahsg Ambn Anpep Anxa2 Anxa4 Aplp1 Aplp2 Arhgap5 Arpc1a Bad Boc Capzb Catnd2 Cdc42 Cdc42se1 Cebpb Chl1 Cish Col11a1 Col19a1 Col9a2 Crb3 Crip2 Cryab Cryga Crygd Cutl1 Cxcr4 Dab1 Dcx Dhcr7 Dkk1 Dnase2a Dpysl5 Edar Epb4.2 Epha4 Etv1 Etv5 F11r Fgf1 Fgf9 Flt3 Foxc1 Foxh1 Foxi1 Gca Gfi1 Gfra4 Hey1 Hoxa3 Hoxa4 Hoxb13 Hoxb4 Hoxd11 Id2 Igfbp1 Igfbp5 Igsf4a Ilk …
128	GO:0035088 [6]: establishment and/or maintenance of apical/basal cell polarity	3	3	1292	3	11331	-2.89	0.0	4.08	1.24	Crb3 Ilk Vil2
129	GO:0006970 [5]: response to osmotic stress	3	3	1292	3	11331	-2.89	0.0	4.08	1.24	Gypa Pdpk1 Rac1
130	GO:0015837 [5]: amine transport	9	9	1286	33	11301	-2.9	0.0	3.72	1.05	Nat3 Slc12a1 Slc12a2 Slc12a9 Slc14a2 Slc32a1 Slc38a3 Slc7a12 Slc7a4
131	GO:0045184 [5]: establishment of protein localization	61	61	1234	429	10905	-2.91	0.0	2.77	0.63	1810008K16Rik 2610034M16Rik 5430435G22Rik AI317395 Akap12 Arf2 Arf4 Arf4l Arf5 Arid5a C730036D15Rik Dmgdh Edar Exoc7 Fgf9 Folr1 Gabarap Hao3 Kdelr2 Lman1 Mlph Napa Nbea Nxf7 Parp9 Ppp3ca Rab11a Rab11b Rab15 Rab25 Rab33b Rab3d Rab7l1 Rabep1 Rabep2 Ramp1 Ranbp3 Ranbp5 Sec22l1 Sec23b Snag1 Snx15 Snx16 Sorcs1 Sorcs2 Sorcs3 Srp54 Srp9 Stx3 Stx6 Stx7 Stxbp1 Stxbp2 Sybl1 Syngr2 Timm17b Tomm7 Tram1 Tsg10…
132	GO:0006259 [5]: DNA metabolism	33	33	1262	388	10946	-2.96	0.0	0.04	0.0	1700012L04Rik C230052I12Rik Cbx4 D10Bwg0791e Dnase2a Dnase2b Dnmt3a Dntt H1f0 Hat1 Hdac3 Hist1h1e Hist1h2bc Hist1h4f Mbd1 Men1 Msh3 Msh5 Msl31 Nap1l3 Nfib Ppfibp2 Prim2 Rad23a Rev3l Rfc3 Smarca5 Smarcd2 Sumo1 Suv39h1 Tmem38b Top3b Ube2a
133	GO:0006814 [8]: sodium ion transport	14	14	1281	66	11268	-2.98	0.0	3.45	0.89	Atp1a1 Atp1b1 Hcn2 Scn9a Slc10a2 Slc12a1 Slc12a2 Slc38a3 Slc5a2 Slc5a3 Slc5a4a Slc5a8 Slc5a9 Slc9a1
134	GO:0009615 [6]: response to virus	4	4	1291	7	11327	-2.99	0.0	3.91	1.2	Klra8 Mx1 Mx2 Tlr3
135	GO:0030032 [7]: lamellipodium biogenesis	4	4	1291	7	11327	-2.99	0.0	3.91	1.2	Capzb Nck2 Nckap1 Rac1
136	GO:0050778 [6]: positive regulation of immune response	1	1	1294	53	11281	-3.03	0.0	0.0	0.0	Bad
137	GO:0015672 [7]: monovalent inorganic cation transport	31	31	1264	193	11141	-3.04	0.0	2.97	0.63	Atp1a1 Atp1b1 Atp5j Atp5j2 Atp5k Atp6ap2 Atp6v0e Atp6v1d Gria1 Gria3 Grik1 Hcn2 Kcnd2 Kcne2 Kcnj1 Kcnj2 Kcnk1 Kcnk5 Kcnmb2 Kcnq5 Scn9a Slc10a2 Slc12a1 Slc12a2 Slc38a3 Slc5a2 Slc5a3 Slc5a4a Slc5a8 Slc5a9 Slc9a1
138	GO:0006486 [8]: protein amino acid glycosylation	12	12	1283	54	11280	-3.1	0.0	3.37	0.83	B3galt1 B3galt6 B3gnt5 Galnt10 Galnt2 Gcnt3 Ogt St3gal5 St6galnac2 St6galnac6 St8sia1 St8sia5
139	GO:0030030 [5]: cell projection organization and biogenesis	7	7	1288	23	11311	-3.15	0.0	3.54	0.96	Capzb Cdc42 Klc3 Nck2 Nckap1 Rac1 Wasl
140	GO:0015674 [7]: di-, tri-valent inorganic cation transport	18	18	1277	97	11237	-3.17	0.0	3.1	0.67	1300017J02Rik Anxa6 Atp7b Cacna2d2 Cacnb3 Cp Fthl17 Mfi2 Plcz1 Ppp3ca Sfxn3 Slc24a1 Slc31a2 Slc39a1 Slc39a3 Slc40a1 Trpc4 Trpc5
141	GO:0006996 [5]: organelle organization and biogenesis	66	66	1229	681	10653	-3.22	0.0	0.09	0.02	1700012L04Rik 4930542G03Rik 4933400A11Rik Abcd3 Actr10 Arpc1a Arpc5 Calr Capza2 Capzb Cbx4 Cdc42 Crb3 D10Bwg0791e Decr2 Elmo1 Epb4.1l1 Exosc1 Gabarap Gypa H1f0 Hdac3 Hist1h1e Hist1h2bc Hist1h4f Ilk Kif2c Kifc3 Krt1-17 Krt2-7 Lrba Men1 Msl31 Mtap2 Mtap7 Mtss1 Myh14 Myh6 Nap1l3 Nck2 Pfn2 Pop5 Pot1 Ptk2 Rac1 Rhoq Rp2h Rpl5 Smarca5 Smarcd2 Smc1l2 Stmn1 Stx7 Suv39h1 Tctex1 Tln1 Tmem38b Tmsb10 Tnp1 Trp…
142	GO:0009058 [4]: biosynthesis	76	76	1219	770	10564	-3.22	0.0	0.1	0.02	3110049J23Rik Acdc Adcy8 Ak3l1 Alg2 Alox15b Atp5j Atp5j2 Atp5k Atp6v1d B3galt1 B3galt6 B3gnt5 Bhmt Cebpb Cic Cmas Cpox Ctbp1 Ctbp2 Ctps2 Cubn D3Bwg0562e Dazl Ddah2 Eif2ak3 Eif2s3y Elovl2 G6pc Gad1 Galnt10 Galnt2 Gclm Gcnt3 Gfm2 Gpaa1 Gria1 Gtpbp2 Gucy2e Hmgcr Hmgcs1 Il1rap Lalba Lamp2 Mlstd2 Ogt Otc Papss1 Pbx1 Phlda1 Ppox Prkag1 Pum2 Rfk Rp2h Rpl23a Rpl39 Rpl5 Scd1 Scd2 Slc22a17 Slc5a8 Slc5a9 Sp…
143	GO:0008610 [6]: lipid biosynthesis	24	24	1271	143	11191	-3.22	0.0	2.89	0.63	2810410C14Rik AU041707 Alox15b B3gnt5 B4galt6 Cmas Dhcr7 Elovl2 Fdps Galk2 Gpaa1 Hmgcr Hmgcs1 Hsd17b3 Lass2 Lpgat1 Mlstd2 Pbx1 Prkag1 Scd1 Scd2 St6galnac6 Stard5 Ugt8
144	GO:0006493 [9]: O-linked glycosylation	4	4	1291	8	11326	-3.28	0.0	3.58	0.97	Galnt10 Galnt2 Gcnt3 Ogt
145	GO:0006281 [6]: DNA repair	7	7	1288	121	11213	-3.28	0.0	0.02	0.0	C230052I12Rik Msh3 Msh5 Rad23a Rev3l Sumo1 Ube2a
146	GO:0009100 [7]: glycoprotein metabolism	13	13	1282	63	11271	-3.29	0.0	3.12	0.67	B3galt1 B3galt6 B3gnt5 Galnt10 Galnt2 Gcnt3 Ogt Phlda1 St3gal5 St6galnac2 St6galnac6 St8sia1 St8sia5
147	GO:0000074 [6]: regulation of cell cycle	36	36	1259	239	11095	-3.29	0.0	2.6	0.63	Adcyap1 Apc2 Araf1 Axl Ccnb3 Ccnd3 Ccng2 Ccni Cdc2a Cdc37l1 Cops5 Crk Cxcl1 Ect2 Fgf1 Fgf9 Frk Hdac3 Hspa8 Ing4 Itgb1 Jund1 Kras Lmtn Mafk Mas1 Men1 Rbl1 Rras Tgfb2 Tnk1 Tpte Trim13 Tsg101 Vhlh Zfp369
148	GO:0042742 [6]: defense response to bacteria	2	2	1293	63	11271	-3.32	0.0	0.01	0.0	Defb7 Pglyrp1
149	GO:0051242 [5]: positive regulation of cellular physiological process	25	25	1270	153	11181	-3.33	0.0	2.74	0.63	Acdc Bad Biklk Bnipl Cadps2 Casp1 Casp11 Casp12 Casp2 Casp6 Casp7 Cbll1 Cebpb Cideb Crip2 Edar Fgf9 H2-Bl Ilk Klrb1c Ripk2 Tde1 Tdgf1 Trp63 Wwox
150	GO:0030865 [7]: cortical cytoskeleton organization and biogenesis	3	3	1292	4	11330	-3.35	0.0	3.6	0.98	Calr Epb4.1l1 Tln1
151	GO:0030866 [8]: cortical actin cytoskeleton organization and biogenesis	3	3	1292	4	11330	-3.35	0.0	3.6	0.98	Calr Epb4.1l1 Tln1
152	GO:0006825 [9]: copper ion transport	3	3	1292	4	11330	-3.35	0.0	3.6	0.98	Atp7b Cp Slc31a2
153	GO:0008219 [4]: cell death	49	49	1246	349	10985	-3.38	0.0	2.3	0.63	Aplp1 Bad Bcl2l14 Bcl6 Biklk Birc6 Bnip2 Bnipl Casp1 Casp11 Casp12 Casp2 Casp6 Casp7 Cebpb Cideb Clca2 Cradd Dnaja3 Dnase2a Edar Egln3 Elmo1 Ern1 Ern2 Esrrbl1 Gzma Gzmb H2-Bl Klrb1c Lmtn Mageh1 Mapk8ip1 Nalp4c Pdcd1 Pglyrp1 Pik3r1 Rabep1 Ripk2 Siah2 Tde1 Tegt Tnfrsf7 Tnfsf10 Traf2 Trib3 Trp63 Txnl1 Wwox
154	GO:0006457 [7]: protein folding	26	26	1269	162	11172	-3.38	0.0	2.66	0.63	Calr Dnaja3 Dnaja4 Dnajb10 Dnajb3 Dnajb6 Dnajb7 Eif3s6ip Gak Hsf2 Hspa1l Hspa2 Hspa5 Hspa8 Hspb3 Hyou1 Pfdn1 Pfdn5 Ppih Rp2h Serpinh1 Sgne1 St13 Tor1b Vbp1 Wbscr18
155	GO:0007028 [5]: cytoplasm organization and biogenesis	5	5	1290	97	11237	-3.41	0.0	0.02	0.0	Crb3 Exosc1 Pop5 Rpl5 Tln1
156	GO:0019885 [6]: antigen processing, endogenous antigen via MHC class I	7	7	1288	25	11309	-3.44	0.0	3.22	0.72	H2-Bl H2-D1 H2-Q1 H2-T10 H2-T22 H2-T23 Tapbp
157	GO:0007126 [8]: meiosis	9	9	1286	38	11296	-3.47	0.0	3.06	0.65	Calr Ccnb3 Dazl Msh3 Msh5 Smc1l2 Spin Stag2 Stag3
158	GO:0007001 [7]: chromosome organization and biogenesis (sensu Eukaryota)	17	17	1278	217	11117	-3.49	0.0	0.05	0.0	1700012L04Rik Cbx4 D10Bwg0791e H1f0 Hdac3 Hist1h1e Hist1h2bc Hist1h4f Men1 Msl31 Nap1l3 Pot1 Smarca5 Smarcd2 Suv39h1 Tmem38b Tnp1
159	GO:0030522 [6]: intracellular receptor-mediated signaling pathway	2	2	1293	1	11333	-3.5	0.0	3.53	0.96	Bteb1 Taf7
160	GO:0045197 [7]: establishment and/or maintenance of epithelial cell polarity	2	2	1293	1	11333	-3.5	0.0	3.53	0.96	Crb3 Ilk
161	GO:0009133 [7]: nucleoside diphosphate biosynthesis	2	2	1293	1	11333	-3.5	0.0	3.53	0.96	Papss1 Tyki
162	GO:0006826 [9]: iron ion transport	5	5	1290	14	11320	-3.51	0.0	3.26	0.75	1300017J02Rik Fthl17 Mfi2 Sfxn3 Slc40a1
163	GO:0007059 [7]: chromosome segregation	5	5	1290	14	11320	-3.51	0.0	3.26	0.75	Smc1l2 Stag1 Stag2 Stag3 Top3b
164	GO:0006865 [6]: amino acid transport	8	8	1287	32	11302	-3.53	0.0	3.05	0.65	Nat3 Slc12a1 Slc12a2 Slc12a9 Slc32a1 Slc38a3 Slc7a12 Slc7a4
165	GO:0016265 [3]: death	49	49	1246	356	10978	-3.54	0.0	2.09	0.53	Aplp1 Bad Bcl2l14 Bcl6 Biklk Birc6 Bnip2 Bnipl Casp1 Casp11 Casp12 Casp2 Casp6 Casp7 Cebpb Cideb Clca2 Cradd Dnaja3 Dnase2a Edar Egln3 Elmo1 Ern1 Ern2 Esrrbl1 Gzma Gzmb H2-Bl Klrb1c Lmtn Mageh1 Mapk8ip1 Nalp4c Pdcd1 Pglyrp1 Pik3r1 Rabep1 Ripk2 Siah2 Tde1 Tegt Tnfrsf7 Tnfsf10 Traf2 Trib3 Trp63 Txnl1 Wwox
166	GO:0007582 [2]: physiological process	1055	1055	240	9220	2114	-3.55	0.0	0.74	0.25	0610009B22Rik 1110020P15Rik 1110060M21Rik 1300012D20Rik 1300017J02Rik 1700012L04Rik 1700013N18Rik 1700040I03Rik 1810008K16Rik 2210008M09Rik 2310051M13Rik 2610018G03Rik 2610034M16Rik 2610101N10Rik 2610529C04Rik 2810410C14Rik 2900046G09Rik 3110049J23Rik 4921506I22Rik 4930430A15Rik 4930542G03Rik 4933400A11Rik 4933425F03Rik 5330414D10Rik 5430435G22Rik 5730420B22Rik 6330416L07Rik 8430410K20Rik 9530027…
167	GO:0009266 [6]: response to temperature	7	7	1288	26	11308	-3.57	0.0	3.07	0.65	Cryab Dnajb3 Hspa1l Hspa2 Hspa8 Serpinh1 Trpm8
168	GO:0008202 [6]: steroid metabolism	16	16	1279	89	11245	-3.57	0.0	2.68	0.63	2810410C14Rik Baat Cyp7a1 Dhcr7 Galk2 Hmgcr Hmgcs1 Hsd17b3 Osbpl1a Osbpl2 Pbx1 Sorl1 Srebf1 Stard5 Sts Sult1b1
169	GO:0005975 [5]: carbohydrate metabolism	37	37	1258	260	11074	-3.65	0.0	2.1	0.53	Acdc Amy2 B3galt1 B3galt6 B4galt6 BC023151 Bad Chi3l1 Cmas Col11a1 D3Bwg0562e Eno1 G6pc G6pd2 Galk2 Gk2 Gyk Habp4 Hk1 Impa1 Inpp5a Khk Lalba Ldh2 Ldh3 Lrrc16 Mdh1 Nagk Npy1r Pgk2 Pglyrp1 Ppp1cb Ppp1cc Ppp1r3a Rpe Sgsh Spam1
170	GO:0043283 [4]: biopolymer metabolism	141	141	1154	1184	10150	-3.65	0.0	1.12	0.36	1700012L04Rik 1700040I03Rik 2210008M09Rik 2310051M13Rik 2610101N10Rik 4921506I22Rik 5430435G22Rik 9530027K23Rik AI317395 AI481750 Abhd4 Adam18 Adam22 Adam24 Adam4 Adar Adcy8 Adn Aicda Anpep Bace1 C230052I12Rik Capn10 Capn12 Casp1 Casp11 Casp12 Casp2 Casp6 Casp7 Cbx4 Cic Cmas Corin Cpeb2 Cpeb4 Cpsf3 Cts6 Cts8 Ctsh Ctsm Cubn Cugbp2 D10Bwg0791e D11Bwg0434e D3Bwg0562e Dnase2a Dnase2b Dnd1 Dnmt3a Dntt…
171	GO:0043037 [7]: translation	10	10	1285	144	11190	-3.66	0.0	0.04	0.0	Cic Cubn Dazl Eif2ak3 Gfm2 Gtpbp2 Lamp2 Pum2 Slc22a17 Srp9
172	GO:0051276 [6]: chromosome organization and biogenesis	18	18	1277	221	11113	-3.67	0.0	0.06	0.01	1700012L04Rik Cbx4 D10Bwg0791e H1f0 Hdac3 Hist1h1e Hist1h2bc Hist1h4f Men1 Msl31 Nap1l3 Pot1 Smarca5 Smarcd2 Smc1l2 Suv39h1 Tmem38b Tnp1
173	GO:0030148 [8]: sphingolipid biosynthesis	3	3	1292	5	11329	-3.71	0.0	3.2	0.72	B3gnt5 B4galt6 St6galnac6
174	GO:0006635 [8]: fatty acid beta-oxidation	3	3	1292	5	11329	-3.71	0.0	3.2	0.72	Acdc Acox1 Acox2
175	GO:0016043 [4]: cell organization and biogenesis	84	84	1211	799	10535	-3.72	0.0	0.24	0.08	1700012L04Rik 4930542G03Rik 4933400A11Rik Abcd3 Actr10 Arhgap5 Arpc1a Arpc5 Calr Capza2 Capzb Cbx4 Cdc42 Cdc42se1 Cish Crb3 D10Bwg0791e Decr2 Elmo1 Epb4.1l1 Epb4.2 Exosc1 Fmn2 Gabarap Gypa H1f0 Hdac3 Hist1h1e Hist1h2bc Hist1h4f Igfbp1 Igfbp5 Ilk Kif2c Kifc3 Klc3 Krt1-17 Krt2-7 Lrba Men1 Msl31 Mtap2 Mtap7 Mtss1 Myh14 Myh6 Nap1l3 Nck2 Nckap1 Nedd9 Pfn2 Pla2g2a Pml Pop5 Pot1 Ppp6c Ptk2 Rac1 Rhoq Rp2…
176	GO:0009617 [6]: response to bacteria	3	3	1292	69	11265	-3.75	0.0	0.02	0.0	Defb7 Pglyrp1 Wasl
177	GO:0046907 [5]: intracellular transport	55	55	1240	419	10915	-3.75	0.0	1.71	0.48	0610009B22Rik 1810008K16Rik 2610034M16Rik 4930542G03Rik AI317395 Actr10 Akap12 Arf2 Arf4 Arf4l Arf5 Arid5a C730036D15Rik Dmgdh Edar Fgf9 Folr1 Hao3 Kdelr2 Kif2c Kifc3 Klc3 Lman1 Lrba Mlph Napa Nbea Nxf7 Parp9 Ppp3ca Ramp1 Ranbp5 Sec22l1 Sec23b Slc25a14 Snx15 Snx16 Sorcs1 Sorcs2 Sorcs3 Srp54 Srp9 Stx3 Stx6 Stx7 Sybl1 Syngr2 Timm17b Tomm7 Tram1 Tuba1 Tuba4 Vps4b Ywhaz Zfp282
178	GO:0050794 [3]: regulation of cellular process	65	65	1230	509	10825	-3.77	0.0	1.55	0.43	Acdc Bad Bcl2l14 Bcl6 Biklk Birc6 Bnipl Cadps2 Casp1 Casp11 Casp12 Casp2 Casp6 Casp7 Catnbip1 Cbll1 Cdc42se1 Cebpb Cideb Cish Cml3 Cradd Crip2 Cxcr4 D0H4S114 Dab1 Dhcr7 Dkk1 Edar Esrrbl1 Fgf9 Foxo1 Frk Grpr H2-Bl Igfbp1 Igfbp5 Ilk Klrb1c Mapk8ip1 Nck2 Nedd9 Pdc Pik3r1 Pla2g2a Prox1 Pscd3 Rab3d Rac1 Ramp1 Ripk2 Slfn3 Socs2 Sostdc1 Tax1bp3 Tcrim Tde1 Tdgf1 Tgfbr2 Traf2 Trp63 Tsg101 Twsg1 Wwox Xdh
179	GO:0019395 [7]: fatty acid oxidation	4	4	1291	10	11324	-3.77	0.0	3.04	0.64	Acdc Acox1 Acox2 Phyh
180	GO:0016192 [5]: vesicle-mediated transport	31	31	1264	216	11118	-3.82	0.0	1.98	0.48	0610009B22Rik 4933425F03Rik Aplp1 Arf4l Cadps2 Cbll1 Cd209d Cubn Dnm2 Elmo1 Exoc7 Lman1 Lrba Lrp10 Lrp6 Npc1 Pla2g1br Rab3d Rabep1 Rabep2 Rac1 Sec22l1 Sec23b Snca Sorl1 Stx7 Stxbp1 Stxbp2 Syt13 Vamp8 Vps4b
181	GO:0050865 [5]: regulation of cell activation	1	1	1294	44	11290	-3.82	0.0	0.01	0.0	Bad
182	GO:0051249 [6]: regulation of lymphocyte activation	1	1	1294	44	11290	-3.82	0.0	0.01	0.0	Bad
183	GO:0006886 [6]: intracellular protein transport	41	41	1254	303	11031	-3.85	0.0	1.76	0.48	1810008K16Rik 2610034M16Rik AI317395 Akap12 Arf2 Arf4 Arf4l Arf5 Arid5a C730036D15Rik Dmgdh Edar Fgf9 Folr1 Hao3 Kdelr2 Mlph Napa Nbea Nxf7 Parp9 Ppp3ca Ramp1 Ranbp5 Sec23b Snx15 Snx16 Sorcs1 Sorcs2 Sorcs3 Srp54 Srp9 Stx3 Stx6 Stx7 Sybl1 Syngr2 Timm17b Tomm7 Tram1 Ywhaz
184	GO:0009408 [5]: response to heat	6	6	1289	22	11312	-3.85	0.0	2.8	0.63	Cryab Dnajb3 Hspa1l Hspa2 Hspa8 Serpinh1
185	GO:0051258 [7]: protein polymerization	5	5	1290	16	11318	-3.86	0.0	2.87	0.63	4930542G03Rik Mtss1 Rac1 Tuba1 Tuba4
186	GO:0006695 [8]: cholesterol biosynthesis	5	5	1290	16	11318	-3.86	0.0	2.87	0.63	2810410C14Rik Dhcr7 Galk2 Hmgcr Hmgcs1
187	GO:0009628 [5]: response to abiotic stimulus	32	32	1263	340	10994	-3.86	0.0	0.13	0.03	Ccl20 Ccr3 Ccr9 Cklfsf6 Creb3 Cryab Cxcl5 Cxcr4 Dnajb3 Ephx2 G1p2 Gnat1 Guca1a Gypa Hspa1l Hspa2 Hspa8 Opn1mw Opn1sw Otos Pcdh15 Pdc Pdcl2 Pde6c Pdpk1 Prom1 Rac1 Serpinh1 Tlr3 Trpm8 Utrn Wdr1
188	GO:0043119 [4]: positive regulation of physiological process	35	35	1260	254	11080	-3.91	0.0	1.78	0.48	Acdc Bad Biklk Bnipl Cadps2 Casp1 Casp11 Casp12 Casp2 Casp6 Casp7 Cbll1 Cebpb Cideb Crip2 Edar Fgf9 Foxh1 Gata5 H2-Bl Ilk Klrb1c Lef1 Men1 Ntf3 Ppargc1a Rac1 Ripk2 Rnf6 Surb7 Tde1 Tdgf1 Tef Trp63 Wwox
189	GO:0000280 [7]: nuclear division	18	18	1277	112	11222	-3.93	0.0	2.16	0.54	Bub1 Calr Ccnb3 Ccng2 Cdc25c Cdc2a Cetn1 Dazl Msh3 Msh5 Nedd9 Smc1l2 Spin Stag1 Stag2 Stag3 Stmn1 Tnk1
190	GO:0009314 [6]: response to radiation	8	8	1287	36	11298	-3.93	0.0	2.58	0.63	Gnat1 Guca1a Opn1mw Opn1sw Pdc Pdcl2 Pde6c Prom1
191	GO:0048513 [3]: organ development	98	98	1197	858	10476	-3.94	0.0	0.66	0.2	0610009B22Rik 1500003O03Rik 2900073G15Rik Aes Ahsg Ambn Anpep Anxa2 Anxa4 Aplp1 Aplp2 Bad Boc Catnd2 Cebpb Chl1 Col11a1 Col19a1 Col9a2 Crip2 Cryab Cryga Crygd Cutl1 Cxcr4 Dab1 Dcx Dhcr7 Dnase2a Dpysl5 Edar Epha4 Etv1 Etv5 Fgf1 Fgf9 Flt3 Foxc1 Foxh1 Foxi1 Foxo1 Gca Gfi1 Gfra4 Hey1 Hoxa3 Hoxa4 Hoxb13 Hoxb4 Hoxd11 Id2 Igsf4a Krt1-17 L1cam Lef1 Lhx2 Lmtn Lmx1b Mapk7 Mtap2 Mtm1 Myh6 Mylc2pl Napa Neuro…
192	GO:0006066 [5]: alcohol metabolism	22	22	1273	145	11189	-3.94	0.0	2.03	0.48	2810410C14Rik Acdc Bad Cyp7a1 Dhcr7 Eno1 G6pd2 Galk2 Gk2 Gyk Hk1 Hmgcr Hmgcs1 Impa1 Inpp5a Ldh2 Ldh3 Lrrc16 Npy1r Pgk2 Sorl1 Srebf1
193	GO:0009887 [4]: organogenesis	97	97	1198	853	10481	-3.94	0.0	0.62	0.2	0610009B22Rik 1500003O03Rik 2900073G15Rik Aes Ahsg Ambn Anpep Anxa2 Anxa4 Aplp1 Aplp2 Bad Boc Catnd2 Cebpb Chl1 Col11a1 Col19a1 Col9a2 Crip2 Cryab Cryga Crygd Cutl1 Cxcr4 Dab1 Dcx Dhcr7 Dnase2a Dpysl5 Edar Epha4 Etv1 Etv5 Fgf1 Fgf9 Flt3 Foxc1 Foxh1 Foxi1 Gca Gfi1 Gfra4 Hey1 Hoxa3 Hoxa4 Hoxb13 Hoxb4 Hoxd11 Id2 Igsf4a Krt1-17 L1cam Lef1 Lhx2 Lmtn Lmx1b Mapk7 Mtap2 Mtm1 Myh6 Mylc2pl Napa Neurod4 Neu…
194	GO:0045595 [4]: regulation of cell differentiation	3	3	1292	66	11268	-3.95	0.0	0.02	0.0	Bad Socs2 Xdh
195	GO:0030031 [6]: cell projection biogenesis	6	6	1289	23	11311	-3.97	0.0	2.66	0.63	Capzb Cdc42 Nck2 Nckap1 Rac1 Wasl
196	GO:0006775 [6]: fat-soluble vitamin metabolism	4	4	1291	11	11323	-3.98	0.0	2.82	0.63	Cyp26a1 Gc Lrat Rpe65
197	GO:0019752 [6]: carboxylic acid metabolism	37	37	1258	276	11058	-4.0	0.0	1.61	0.46	Acdc Acox1 Acox2 Ak3l1 Alox15b Baat Bhmt Cach Cic Cmas Cpt1b Cryl1 Ctbp1 Ctbp2 Ctps2 Cubn Ddah2 Dmgdh Elovl2 Folr1 Gad1 Hadhsc Hs3st3b1 Lamp2 Mdh1 Mlstd2 Otc Pah Phyh Prkag1 Scd1 Scd2 Slc22a17 Slc27a4 Tat Tmlhe Uroc1
198	GO:0006082 [5]: organic acid metabolism	37	37	1258	276	11058	-4.0	0.0	1.61	0.46	Acdc Acox1 Acox2 Ak3l1 Alox15b Baat Bhmt Cach Cic Cmas Cpt1b Cryl1 Ctbp1 Ctbp2 Ctps2 Cubn Ddah2 Dmgdh Elovl2 Folr1 Gad1 Hadhsc Hs3st3b1 Lamp2 Mdh1 Mlstd2 Otc Pah Phyh Prkag1 Scd1 Scd2 Slc22a17 Slc27a4 Tat Tmlhe Uroc1
199	GO:0006776 [7]: vitamin A metabolism	3	3	1292	6	11328	-4.01	0.0	2.88	0.63	Cyp26a1 Lrat Rpe65
200	GO:0007163 [5]: establishment and/or maintenance of cell polarity	3	3	1292	6	11328	-4.01	0.0	2.88	0.63	Crb3 Ilk Vil2
201	GO:0009132 [7]: nucleoside diphosphate metabolism	3	3	1292	6	11328	-4.01	0.0	2.88	0.63	Entpd2 Papss1 Tyki
202	GO:0007399 [5]: neurogenesis	36	36	1259	271	11063	-4.07	0.0	1.52	0.4	Aplp1 Aplp2 Catnd2 Chl1 Cryga Crygd Cxcr4 Dab1 Dcx Dpysl5 Epha4 Etv1 Gfra4 Igsf4a L1cam Lhx2 Lmx1b Mtap2 Napa Neurod4 Neurog1 Ntf3 Ntn4 Olig2 Pak1 Plxdc2 Ptk2 Rac1 Sema3b Sema4g Sim1 Stmn1 Stxbp1 Tbr1 Twsg1 Ugt8
203	GO:0009913 [4]: epidermal cell differentiation	2	2	1293	2	11332	-4.08	0.0	2.9	0.63	Cutl1 Gfi1
204	GO:0042491 [5]: auditory hair cell differentiation	2	2	1293	2	11332	-4.08	0.0	2.9	0.63	Cutl1 Gfi1
205	GO:0001738 [5]: morphogenesis of a polarized epithelium	2	2	1293	2	11332	-4.08	0.0	2.9	0.63	Crb3 Trp63
206	GO:0006972 [6]: hyperosmotic response	2	2	1293	2	11332	-4.08	0.0	2.9	0.63	Pdpk1 Rac1
207	GO:0007143 [9]: female meiosis	2	2	1293	2	11332	-4.08	0.0	2.9	0.63	Spin Stag3
208	GO:0007213 [7]: acetylcholine receptor signaling, muscarinic pathway	2	2	1293	2	11332	-4.08	0.0	2.9	0.63	Chrm3 Gnai2
209	GO:0009135 [8]: purine nucleoside diphosphate metabolism	2	2	1293	2	11332	-4.08	0.0	2.9	0.63	Entpd2 Papss1
210	GO:0009179 [9]: purine ribonucleoside diphosphate metabolism	2	2	1293	2	11332	-4.08	0.0	2.9	0.63	Entpd2 Papss1
211	GO:0015849 [5]: organic acid transport	9	9	1286	45	11289	-4.08	0.0	2.34	0.63	Nat3 Slc12a1 Slc12a2 Slc12a9 Slc32a1 Slc38a3 Slc7a12 Slc7a4 Slco2a1
212	GO:0046942 [6]: carboxylic acid transport	9	9	1286	45	11289	-4.08	0.0	2.34	0.63	Nat3 Slc12a1 Slc12a2 Slc12a9 Slc32a1 Slc38a3 Slc7a12 Slc7a4 Slco2a1
213	GO:0008203 [7]: cholesterol metabolism	8	8	1287	38	11296	-4.1	0.0	2.37	0.63	2810410C14Rik Cyp7a1 Dhcr7 Galk2 Hmgcr Hmgcs1 Sorl1 Srebf1
214	GO:0016126 [7]: sterol biosynthesis	5	5	1290	18	11316	-4.15	0.0	2.53	0.63	2810410C14Rik Dhcr7 Galk2 Hmgcr Hmgcs1
215	GO:0008544 [7]: epidermis development	4	4	1291	12	11322	-4.15	0.0	2.61	0.63	Cutl1 Gfi1 Krt1-17 Ntf3
216	GO:0007010 [6]: cytoskeleton organization and biogenesis	40	40	1255	315	11019	-4.17	0.0	1.25	0.37	4930542G03Rik 4933400A11Rik Actr10 Arpc1a Arpc5 Calr Capza2 Capzb Cdc42 Crb3 Elmo1 Epb4.1l1 Gabarap Gypa Ilk Kif2c Kifc3 Krt1-17 Krt2-7 Mtap2 Mtap7 Mtss1 Myh14 Myh6 Nck2 Pfn2 Ptk2 Rac1 Rhoq Rp2h Stmn1 Tctex1 Tln1 Tmsb10 Trp63 Tuba1 Tuba4 Vil2 Wasl Zfp282
217	GO:0051244 [4]: regulation of cellular physiological process	46	46	1249	372	10962	-4.17	0.0	1.12	0.36	Acdc Bad Bcl2l14 Bcl6 Biklk Birc6 Bnipl Cadps2 Casp1 Casp11 Casp12 Casp2 Casp6 Casp7 Cbll1 Cebpb Cideb Cradd Crip2 Cxcr4 Dhcr7 Edar Esrrbl1 Fgf9 Foxo1 Frk Grpr H2-Bl Ilk Klrb1c Mapk8ip1 Nck2 Pik3r1 Prox1 Rab3d Rac1 Ripk2 Slfn3 Tax1bp3 Tcrim Tde1 Tdgf1 Tgfbr2 Trp63 Tsg101 Wwox
218	GO:0019883 [6]: antigen presentation, endogenous antigen	6	6	1289	25	11309	-4.2	0.0	2.39	0.63	H2-Bl H2-D1 H2-Q1 H2-T10 H2-T22 H2-T23
219	GO:0007254 [8]: JNK cascade	6	6	1289	25	11309	-4.2	0.0	2.39	0.63	Cdc42se1 Dusp19 Gab1 Mapk8ip1 Nrbp Traf2
220	GO:0051246 [5]: regulation of protein metabolism	4	4	1291	72	11262	-4.22	0.0	0.04	0.0	Pdgfd Rac1 Serpinb1b Spp2
221	GO:0000910 [5]: cytokinesis	15	15	1280	95	11239	-4.23	0.0	1.87	0.48	Ccnb3 Ccnd3 Ccng2 Ccni Cdc25c Cdc2a Cdc37l1 Cdc42 Cdca3 Cetn1 Ppp1cb Ppp1cc Sept3 Sept6 Tnk1
222	GO:0030154 [3]: cell differentiation	37	37	1258	293	11041	-4.24	0.0	1.18	0.36	Bad Barx2 Cebpb Crb3 Cutl1 Dhcr7 Dll3 Dnase2a Edar Epha2 F11r Fgf9 Flt3 Gfi1 Hey1 Kras Lmtn Lmx1b Mlph Napa Neurod4 Neurog1 Ntf3 Pik3r1 Prox1 Rorc Rpe65 Rpgrip1 Socs2 Sox10 Sp3 Tgfbr2 Trp63 Tsg101 Twsg1 Ugt8 Xdh
223	GO:0019318 [7]: hexose metabolism	13	13	1282	79	11255	-4.24	0.0	1.93	0.48	Acdc Bad Eno1 G6pd2 Galk2 Hk1 Impa1 Inpp5a Ldh2 Ldh3 Lrrc16 Npy1r Pgk2
224	GO:0000279 [6]: M phase	18	18	1277	121	11213	-4.25	0.0	1.72	0.48	Bub1 Calr Ccnb3 Ccng2 Cdc25c Cdc2a Cetn1 Dazl Msh3 Msh5 Nedd9 Smc1l2 Spin Stag1 Stag2 Stag3 Stmn1 Tnk1
225	GO:0042490 [4]: mechanoreceptor differentiation	3	3	1292	7	11327	-4.26	0.0	2.6	0.63	Cutl1 Gfi1 Ntf3
226	GO:0007162 [5]: negative regulation of cell adhesion	3	3	1292	7	11327	-4.26	0.0	2.6	0.63	Cbll1 Cml3 Dab1
227	GO:0007507 [5]: heart development	3	3	1292	61	11273	-4.26	0.0	0.03	0.0	Foxh1 Id2 Srf
228	GO:0009308 [5]: amine metabolism	25	25	1270	184	11150	-4.28	0.0	1.45	0.4	Ak3l1 B3galt6 Bhmt Cic Cmas Ctbp1 Ctbp2 Ctps2 Cubn Ddah2 Dmgdh Gad1 Habp4 Hs3st3b1 Lamp2 Nagk Oaz2 Otc Pah Slc22a17 Smox Tat Tmlhe Ttr Uroc1
229	GO:0008361 [5]: regulation of cell size	9	9	1286	48	11286	-4.28	0.0	2.08	0.53	Arhgap5 Cish Igfbp1 Igfbp5 Nedd9 Pla2g2a Socs2 Tgfb2 Tsg101
230	GO:0006836 [5]: neurotransmitter transport	7	7	1288	33	11301	-4.29	0.0	2.21	0.57	Slc17a6 Slc32a1 Slc6a1 Slc6a2 Slc6a8 Stx3 Sv2a
231	GO:0006333 [8]: chromatin assembly or disassembly	12	12	1283	72	11262	-4.3	0.0	1.9	0.48	1700012L04Rik Cbx4 D10Bwg0791e H1f0 Hist1h1e Hist1h2bc Hist1h4f Msl31 Nap1l3 Smarca5 Suv39h1 Tmem38b
232	GO:0030183 [5]: B-cell differentiation	4	4	1291	13	11321	-4.32	0.0	2.42	0.63	Bad Lmtn Pik3r1 Sp3
233	GO:0005996 [6]: monosaccharide metabolism	13	13	1282	81	11253	-4.33	0.0	1.81	0.48	Acdc Bad Eno1 G6pd2 Galk2 Hk1 Impa1 Inpp5a Ldh2 Ldh3 Lrrc16 Npy1r Pgk2
234	GO:0016125 [6]: sterol metabolism	8	8	1287	41	11293	-4.33	0.0	2.09	0.53	2810410C14Rik Cyp7a1 Dhcr7 Galk2 Hmgcr Hmgcs1 Sorl1 Srebf1
235	GO:0006790 [5]: sulfur metabolism	8	8	1287	41	11293	-4.33	0.0	2.09	0.53	Bhmt Gclm Gstt1 Hs3st3b1 Mgst1 Papss1 Sgsh Sult1c1
236	GO:0007268 [6]: synaptic transmission	18	18	1277	124	11210	-4.34	0.0	1.59	0.46	Abat Chrm3 Chrna1 Chrna4 Chrnb1 Gabrp Gad1 Gria1 Gria3 Grik1 Grin2a Grip1 Ntf3 Slc17a6 Slc5a8 Slc5a9 Sv2a Syt4
237	GO:0046467 [7]: membrane lipid biosynthesis	7	7	1288	34	11300	-4.36	0.0	2.11	0.53	AU041707 B3gnt5 B4galt6 Gpaa1 Lpgat1 St6galnac6 Ugt8
238	GO:0006511 [10]: ubiquitin-dependent protein catabolism	13	13	1282	82	11252	-4.37	0.0	1.76	0.48	Dub2 Psmb8 Siah2 Ube1x Ube1y1 Ube2a Ube2e3 Uchl4 Usp18 Usp21 Usp25 Usp29 Usp9x
239	GO:0007169 [7]: transmembrane receptor protein tyrosine kinase signaling pathway	13	13	1282	82	11252	-4.37	0.0	1.76	0.48	Clnk Ddr1 Epha2 Epha4 Epha5 Ephb4 Fgf9 Flt3 Foxo1 Gfra4 Ltk Nck2 Tdgf1
240	GO:0016070 [5]: RNA metabolism	36	36	1259	332	11002	-4.37	0.0	0.44	0.15	2210008M09Rik 2610101N10Rik 4921506I22Rik 9530027K23Rik AI481750 Adar Aicda Cic Cpeb2 Cpeb4 Cpsf3 Cubn Cugbp2 Dnd1 Elavl2 Ern1 Ern2 Exosc1 Gemin7 Hrmt1l1 Igf2bp3 Lamp2 Nxf7 Pcbp2 Pop5 Ppih Pum2 Rad52b Rbmy1a1 Sart3 Sf3b4 Sfrs15 Sfrs9 Slbp Slc22a17 Tenr
241	GO:0006813 [8]: potassium ion transport	16	16	1279	108	11226	-4.38	0.0	1.61	0.46	Atp1a1 Atp1b1 Gria1 Gria3 Grik1 Hcn2 Kcnd2 Kcne2 Kcnj1 Kcnj2 Kcnk1 Kcnk5 Kcnmb2 Kcnq5 Slc12a1 Slc12a2
242	GO:0016052 [6]: carbohydrate catabolism	8	8	1287	42	11292	-4.39	0.0	2.0	0.48	Bad Eno1 Hk1 Ldh2 Ldh3 Lrrc16 Pgk2 Pglyrp1
243	GO:0044275 [7]: cellular carbohydrate catabolism	8	8	1287	42	11292	-4.39	0.0	2.0	0.48	Bad Eno1 Hk1 Ldh2 Ldh3 Lrrc16 Pgk2 Pglyrp1
244	GO:0045786 [7]: negative regulation of cell cycle	8	8	1287	42	11292	-4.39	0.0	2.0	0.48	Adcyap1 Apc2 Ing4 Rbl1 Tnk1 Tpte Trim13 Vhlh
245	GO:0044264 [6]: cellular polysaccharide metabolism	6	6	1289	27	11307	-4.39	0.0	2.16	0.54	Cmas D3Bwg0562e G6pc Ppp1cb Ppp1cc Ppp1r3a
246	GO:0042981 [6]: regulation of apoptosis	24	24	1271	183	11151	-4.42	0.0	1.23	0.36	Bad Bcl2l14 Bcl6 Biklk Birc6 Bnipl Casp1 Casp11 Casp12 Casp2 Casp6 Casp7 Cebpb Cideb Cradd Esrrbl1 H2-Bl Klrb1c Mapk8ip1 Pik3r1 Ripk2 Tde1 Trp63 Wwox
247	GO:0043118 [4]: negative regulation of physiological process	26	26	1269	253	11081	-4.43	0.0	0.32	0.12	A730008L03Rik Acdc Aes Anxa2 Atpif1 Bcl6 Birc6 Casp2 Cebpb Cri1 Cutl1 Dr1 Drap1 Frk Mapk8ip1 Nck2 Pik3r1 Prox1 Slfn3 Spp2 Tax1bp3 Tcfcp2l1 Tcrim Tle1 Tsg101 Zfpm1
248	GO:0006954 [5]: inflammatory response	9	9	1286	114	11220	-4.44	0.0	0.11	0.03	Ccl20 Cxcl1 Cxcl5 Hrh4 Il17 Rac1 Reg3a Tlr3 Tlr7
249	GO:0019320 [8]: hexose catabolism	7	7	1288	35	11299	-4.44	0.0	2.01	0.48	Bad Eno1 Hk1 Ldh2 Ldh3 Lrrc16 Pgk2
250	GO:0046164 [6]: alcohol catabolism	7	7	1288	35	11299	-4.44	0.0	2.01	0.48	Bad Eno1 Hk1 Ldh2 Ldh3 Lrrc16 Pgk2
251	GO:0046365 [7]: monosaccharide catabolism	7	7	1288	35	11299	-4.44	0.0	2.01	0.48	Bad Eno1 Hk1 Ldh2 Ldh3 Lrrc16 Pgk2
252	GO:0006007 [9]: glucose catabolism	7	7	1288	35	11299	-4.44	0.0	2.01	0.48	Bad Eno1 Hk1 Ldh2 Ldh3 Lrrc16 Pgk2
253	GO:0006928 [4]: cell motility	20	20	1275	147	11187	-4.44	0.0	1.33	0.4	Arpc5 Cbll1 Chl1 Cxcr4 Dab1 Dpysl5 Epha4 Etv1 L1cam Lmx1b Lrp6 Mcsp Mospd2 Nck2 Ptk2 Rac1 Srgap1 St14 Tbr1 Tm4sf9
254	GO:0019941 [9]: modification-dependent protein catabolism	13	13	1282	84	11250	-4.45	0.0	1.65	0.48	Dub2 Psmb8 Siah2 Ube1x Ube1y1 Ube2a Ube2e3 Uchl4 Usp18 Usp21 Usp25 Usp29 Usp9x
255	GO:0019226 [5]: transmission of nerve impulse	19	19	1276	138	11196	-4.45	0.0	1.36	0.4	Abat Chrm3 Chrna1 Chrna4 Chrnb1 Gabrp Gad1 Gria1 Gria3 Grik1 Grin2a Grip1 Ntf3 Slc17a6 Slc5a8 Slc5a9 Sv2a Syt4 Ugt8
256	GO:0040008 [4]: regulation of growth	10	10	1285	59	11275	-4.46	0.0	1.8	0.48	Aes Cish Hoxb13 Igfbp1 Igfbp5 Nedd9 Npy1r Pla2g2a Socs2 Tsg101
257	GO:0030333 [5]: antigen processing	8	8	1287	43	11291	-4.46	0.0	1.92	0.48	H2-Bl H2-D1 H2-Eb1 H2-Q1 H2-T10 H2-T22 H2-T23 Tapbp
258	GO:0001709 [5]: cell fate determination	3	3	1292	8	11326	-4.46	0.0	2.35	0.63	Neurod4 Ntf3 Prox1
259	GO:0043067 [5]: regulation of programmed cell death	24	24	1271	186	11148	-4.47	0.0	1.15	0.36	Bad Bcl2l14 Bcl6 Biklk Birc6 Bnipl Casp1 Casp11 Casp12 Casp2 Casp6 Casp7 Cebpb Cideb Cradd Esrrbl1 H2-Bl Klrb1c Mapk8ip1 Pik3r1 Ripk2 Tde1 Trp63 Wwox
260	GO:0007267 [4]: cell-cell signaling	24	24	1271	186	11148	-4.47	0.0	1.15	0.36	Abat Chrm3 Chrna1 Chrna4 Chrnb1 Fgf9 Gabrp Gad1 Gja10 Gjb2 Gria1 Gria3 Grik1 Grin2a Grip1 Ntf3 Slc17a6 Slc5a8 Slc5a9 Sv2a Syt4 Ugt8 Wnt3 Wnt5b
261	GO:0008380 [7]: RNA splicing	17	17	1278	180	11154	-4.47	0.0	0.21	0.07	2210008M09Rik 2610101N10Rik 4921506I22Rik 9530027K23Rik Cpeb2 Cpeb4 Cugbp2 Dnd1 Elavl2 Gemin7 Igf2bp3 Ppih Rad52b Rbmy1a1 Sf3b4 Sfrs15 Sfrs9
262	GO:0006396 [6]: RNA processing	31	31	1264	280	11054	-4.47	0.0	0.52	0.17	2210008M09Rik 2610101N10Rik 4921506I22Rik 9530027K23Rik AI481750 Adar Aicda Cpeb2 Cpeb4 Cpsf3 Cugbp2 Dnd1 Elavl2 Ern1 Ern2 Exosc1 Gemin7 Hrmt1l1 Igf2bp3 Nxf7 Pcbp2 Pop5 Ppih Rad52b Rbmy1a1 Sart3 Sf3b4 Sfrs15 Sfrs9 Slbp Tenr
263	GO:0050790 [3]: regulation of enzyme activity	7	7	1288	95	11239	-4.48	0.0	0.1	0.02	Adcy8 Adcyap1 Esrrbl1 Gab1 Pkia Ripk2 Tdgf1
264	GO:0042267 [7]: natural killer cell mediated cytotoxicity	2	2	1293	3	11331	-4.48	0.0	2.46	0.63	H2-Bl Klrb1c
265	GO:0042269 [8]: regulation of natural killer cell mediated cytotoxicity	2	2	1293	3	11331	-4.48	0.0	2.46	0.63	H2-Bl Klrb1c
266	GO:0051023 [6]: regulation of immunoglobulin secretion	2	2	1293	3	11331	-4.48	0.0	2.46	0.63	Tnfsf5 Traf2
267	GO:0007566 [3]: embryo implantation	2	2	1293	3	11331	-4.48	0.0	2.46	0.63	Bteb1 Isp1
268	GO:0009185 [8]: ribonucleoside diphosphate metabolism	2	2	1293	3	11331	-4.48	0.0	2.46	0.63	Entpd2 Papss1
269	GO:0006519 [5]: amino acid and derivative metabolism	21	21	1274	160	11174	-4.51	0.0	1.18	0.36	Ak3l1 Bhmt Cic Ctbp1 Ctbp2 Ctps2 Cubn Ddah2 Dmgdh Gad1 Hs3st3b1 Lamp2 Oaz2 Otc Pah Slc22a17 Smox Tat Tmlhe Ttr Uroc1
270	GO:0006897 [6]: endocytosis	16	16	1279	113	11221	-4.51	0.0	1.4	0.4	4933425F03Rik Aplp1 Cbll1 Cd209d Cubn Dnm2 Elmo1 Lrp10 Lrp6 Npc1 Pla2g1br Rabep1 Rabep2 Rac1 Sorl1 Stxbp1
271	GO:0006869 [5]: lipid transport	8	8	1287	44	11290	-4.52	0.0	1.84	0.48	Cpt1b Lrp10 Npc1 Osbpl1a Osbpl2 Slc27a4 Sorl1 Stard5
272	GO:0050793 [3]: regulation of development	13	13	1282	145	11189	-4.52	0.0	0.18	0.05	Aes Bad Catnd2 Cish Hoxb13 Igfbp1 Igfbp5 Nedd9 Npy1r Pla2g2a Socs2 Tsg101 Xdh
273	GO:0006520 [6]: amino acid metabolism	17	17	1278	123	11211	-4.53	0.0	1.32	0.4	Ak3l1 Bhmt Cic Ctbp1 Ctbp2 Ctps2 Cubn Ddah2 Dmgdh Gad1 Hs3st3b1 Lamp2 Otc Pah Slc22a17 Tat Uroc1
274	GO:0016071 [6]: mRNA metabolism	27	27	1268	225	11109	-4.53	0.0	0.83	0.28	2210008M09Rik 2610101N10Rik 4921506I22Rik 9530027K23Rik AI481750 Adar Aicda Cpeb2 Cpeb4 Cpsf3 Cugbp2 Dnd1 Elavl2 Ern1 Ern2 Gemin7 Igf2bp3 Nxf7 Ppih Pum2 Rad52b Rbmy1a1 Sf3b4 Sfrs15 Sfrs9 Slbp Tenr
275	GO:0001525 [6]: angiogenesis	4	4	1291	66	11268	-4.53	0.0	0.06	0.01	Anpep Anxa2 Fgf1 Mapk7
276	GO:0000375 [8]: RNA splicing, via transesterification reactions	17	17	1278	176	11158	-4.54	0.0	0.25	0.09	2210008M09Rik 2610101N10Rik 4921506I22Rik 9530027K23Rik Cpeb2 Cpeb4 Cugbp2 Dnd1 Elavl2 Gemin7 Igf2bp3 Ppih Rad52b Rbmy1a1 Sf3b4 Sfrs15 Sfrs9
277	GO:0000377 [9]: RNA splicing, via transesterification reactions with bulged adenosine as nucleophile	17	17	1278	176	11158	-4.54	0.0	0.25	0.09	2210008M09Rik 2610101N10Rik 4921506I22Rik 9530027K23Rik Cpeb2 Cpeb4 Cugbp2 Dnd1 Elavl2 Gemin7 Igf2bp3 Ppih Rad52b Rbmy1a1 Sf3b4 Sfrs15 Sfrs9
278	GO:0000398 [8]: nuclear mRNA splicing, via spliceosome	17	17	1278	176	11158	-4.54	0.0	0.25	0.09	2210008M09Rik 2610101N10Rik 4921506I22Rik 9530027K23Rik Cpeb2 Cpeb4 Cugbp2 Dnd1 Elavl2 Gemin7 Igf2bp3 Ppih Rad52b Rbmy1a1 Sf3b4 Sfrs15 Sfrs9
279	GO:0009117 [6]: nucleotide metabolism	12	12	1283	136	11198	-4.54	0.0	0.17	0.05	Adcy8 Atp5j Atp5j2 Atp5k Atp6v1d Cnp1 Ctps2 Entpd2 Gucy2e Otc Papss1 Tyki
280	GO:0006397 [7]: mRNA processing	26	26	1269	216	11118	-4.55	0.0	0.84	0.28	2210008M09Rik 2610101N10Rik 4921506I22Rik 9530027K23Rik AI481750 Adar Aicda Cpeb2 Cpeb4 Cpsf3 Cugbp2 Dnd1 Elavl2 Ern1 Ern2 Gemin7 Igf2bp3 Nxf7 Ppih Rad52b Rbmy1a1 Sf3b4 Sfrs15 Sfrs9 Slbp Tenr
281	GO:0006913 [6]: nucleocytoplasmic transport	5	5	1290	75	11259	-4.55	0.0	0.08	0.02	Edar Fgf9 Nxf7 Ppp3ca Ranbp5
282	GO:0005976 [5]: polysaccharide metabolism	6	6	1289	29	11305	-4.55	0.0	1.94	0.48	Cmas D3Bwg0562e G6pc Ppp1cb Ppp1cc Ppp1r3a
283	GO:0006096 [8]: glycolysis	6	6	1289	29	11305	-4.55	0.0	1.94	0.48	Eno1 Hk1 Ldh2 Ldh3 Lrrc16 Pgk2
284	GO:0009790 [3]: embryonic development	15	15	1280	159	11175	-4.56	0.0	0.23	0.07	Cryab Dkk1 Fgf9 Foxh1 Foxi1 Gfi1 Hmgcr Lef1 Lmo4 Lrp6 Nrg3 Tcfap2c Tdgf1 Twsg1 Ube2a
285	GO:0040007 [3]: growth	13	13	1282	88	11246	-4.57	0.0	1.46	0.4	Aes Bmp8b Cish Hoxb13 Igfbp1 Igfbp5 Inhbb Nedd9 Npy1r Pla2g2a Socs2 Tgfb2 Tsg101
286	GO:0051247 [6]: positive regulation of protein metabolism	1	1	1294	35	11299	-4.57	0.0	0.02	0.0	Rac1
287	GO:0006310 [6]: DNA recombination	1	1	1294	35	11299	-4.57	0.0	0.02	0.0	Msh5
288	GO:0050817 [3]: coagulation	7	7	1288	37	11297	-4.57	0.0	1.84	0.48	Anxa2 Coch Entpd2 F13b F2rl1 Gp9 Pros1
289	GO:0007596 [4]: blood coagulation	7	7	1288	37	11297	-4.57	0.0	1.84	0.48	Anxa2 Coch Entpd2 F13b F2rl1 Gp9 Pros1
290	GO:0030097 [5]: hemopoiesis	8	8	1287	101	11233	-4.58	0.0	0.13	0.03	Bad Crip2 Dnase2a Flt3 Lmtn Pik3r1 Sp3 Twsg1
291	GO:0006720 [6]: isoprenoid metabolism	4	4	1291	15	11319	-4.58	0.0	2.09	0.53	Amacr Fdps Rbp1 Rpe65
292	GO:0007398 [6]: ectoderm development	4	4	1291	15	11319	-4.58	0.0	2.09	0.53	Cutl1 Gfi1 Krt1-17 Ntf3
293	GO:0006006 [8]: glucose metabolism	10	10	1285	62	11272	-4.58	0.0	1.61	0.46	Acdc Bad Eno1 G6pd2 Hk1 Ldh2 Ldh3 Lrrc16 Npy1r Pgk2
294	GO:0048514 [5]: blood vessel morphogenesis	5	5	1290	74	11260	-4.59	0.0	0.09	0.02	Anpep Anxa2 Fgf1 Hey1 Mapk7
295	GO:0048193 [6]: Golgi vesicle transport	5	5	1290	22	11312	-4.59	0.0	1.99	0.48	0610009B22Rik Lman1 Sec22l1 Sec23b Stx7
296	GO:0006366 [8]: transcription from Pol II promoter	22	22	1273	206	11128	-4.6	0.0	0.43	0.15	Bcl6 Cri1 Cutl1 Dr1 Drap1 Foxh1 Hlxb9 Hnf4g Lbh Lef1 Lmo4 Ntf3 Sp4 Surb7 Taf7 Tcfap2c Tcfcp2l1 Tef Thrap4 Tle1 Trp63 Zfpm1
297	GO:0009966 [4]: regulation of signal transduction	12	12	1283	80	11254	-4.6	0.0	1.47	0.4	Acdc Catnbip1 Cdc42se1 D0H4S114 Dkk1 Nck2 Pdc Ramp1 Sostdc1 Tcrim Traf2 Twsg1
298	GO:0006820 [6]: anion transport	16	16	1279	118	11216	-4.61	0.0	1.21	0.36	Acdc Clca1 Clca2 Clca4 Col11a1 Col9a1 Col9a2 Emid1 Prkwnk4 Slc10a2 Slc12a1 Slc12a2 Slc22a7 Slc26a3 Slc34a2 Slc4a2
299	GO:0016049 [4]: cell growth	8	8	1287	46	11288	-4.62	0.0	1.69	0.48	Cish Igfbp1 Igfbp5 Nedd9 Pla2g2a Socs2 Tgfb2 Tsg101
300	GO:0006694 [7]: steroid biosynthesis	8	8	1287	46	11288	-4.62	0.0	1.69	0.48	2810410C14Rik Dhcr7 Galk2 Hmgcr Hmgcs1 Hsd17b3 Pbx1 Stard5
301	GO:0009582 [6]: detection of abiotic stimulus	11	11	1284	72	11262	-4.63	0.0	1.48	0.4	Gnat1 Guca1a Opn1mw Opn1sw Otos Pcdh15 Pdc Pdcl2 Pde6c Prom1 Wdr1
302	GO:0001558 [4]: regulation of cell growth	7	7	1288	38	11296	-4.63	0.0	1.75	0.48	Cish Igfbp1 Igfbp5 Nedd9 Pla2g2a Socs2 Tsg101
303	GO:0006766 [5]: vitamin metabolism	7	7	1288	38	11296	-4.63	0.0	1.75	0.48	Cyp26a1 Folr1 Gc Lrat Rfk Rpe65 Tmlhe
304	GO:0042136 [6]: neurotransmitter biosynthesis	3	3	1292	9	11325	-4.64	0.0	2.14	0.54	Gad1 Slc5a8 Slc5a9
305	GO:0006100 [8]: tricarboxylic acid cycle intermediate metabolism	3	3	1292	9	11325	-4.64	0.0	2.14	0.54	Ldh2 Ldh3 Mdh1
306	GO:0006631 [6]: fatty acid metabolism	15	15	1280	110	11224	-4.65	0.0	1.21	0.36	Acdc Acox1 Acox2 Alox15b Cach Cpt1b Cryl1 Elovl2 Hadhsc Mlstd2 Phyh Prkag1 Scd1 Scd2 Slc27a4
307	GO:0006605 [7]: protein targeting	21	21	1274	174	11160	-4.65	0.0	0.82	0.27	2610034M16Rik AI317395 Akap12 Arid5a C730036D15Rik Dmgdh Edar Fgf9 Folr1 Hao3 Nbea Nxf7 Parp9 Ppp3ca Ranbp5 Srp54 Srp9 Syngr2 Timm17b Tram1 Ywhaz
308	GO:0030182 [4]: neuron differentiation	5	5	1290	23	11311	-4.67	0.0	1.88	0.48	Cebpb Epha2 Lmx1b Napa Socs2
309	GO:0015980 [6]: energy derivation by oxidation of organic compounds	14	14	1281	102	11232	-4.68	0.0	1.2	0.36	Acdc D3Bwg0562e Eno1 G6pc Hk1 Ldh2 Ldh3 Lrrc16 Mdh1 Mto1 Pgk2 Ppp1cb Ppp1cc Ppp1r3a
310	GO:0007599 [5]: hemostasis	7	7	1288	39	11295	-4.7	0.0	1.67	0.48	Anxa2 Coch Entpd2 F13b F2rl1 Gp9 Pros1
311	GO:0007167 [6]: enzyme linked receptor protein signaling pathway	19	19	1276	159	11175	-4.71	0.0	0.77	0.25	Bmp8b Clnk D0H4S114 Ddr1 Epha2 Epha4 Epha5 Ephb4 Fgf9 Flt3 Foxo1 Gfra4 Ltk Nck2 Ptprg Sostdc1 Tdgf1 Tgfbr2 Twsg1
312	GO:0001501 [5]: skeletal development	11	11	1284	75	11259	-4.72	0.0	1.33	0.4	0610009B22Rik Aes Ahsg Ambn Col11a1 Col9a2 Foxc1 Hoxd11 Tnfrsf11a Trp63 Twsg1
313	GO:0019882 [5]: antigen presentation	8	8	1287	48	11286	-4.72	0.0	1.55	0.43	Azgp1 H2-Bl H2-D1 H2-Eb1 H2-Q1 H2-T10 H2-T22 H2-T23
314	GO:0006357 [8]: regulation of transcription from Pol II promoter	18	18	1277	165	11169	-4.73	0.0	0.49	0.17	Bcl6 Cri1 Cutl1 Dr1 Drap1 Foxh1 Hlxb9 Lbh Lef1 Ntf3 Sp4 Surb7 Tcfap2c Tcfcp2l1 Tef Tle1 Trp63 Zfpm1
315	GO:0009310 [6]: amine catabolism	7	7	1288	40	11294	-4.74	0.0	1.6	0.46	Bhmt Ddah2 Dmgdh Pah Smox Tat Uroc1
316	GO:0005977 [8]: glycogen metabolism	5	5	1290	24	11310	-4.76	0.0	1.77	0.48	D3Bwg0562e G6pc Ppp1cb Ppp1cc Ppp1r3a
317	GO:0006073 [7]: glucan metabolism	5	5	1290	24	11310	-4.76	0.0	1.77	0.48	D3Bwg0562e G6pc Ppp1cb Ppp1cc Ppp1r3a
318	GO:0006323 [6]: DNA packaging	16	16	1279	150	11184	-4.76	0.0	0.44	0.15	1700012L04Rik Cbx4 D10Bwg0791e H1f0 Hat1 Hdac3 Hist1h1e Hist1h2bc Hist1h4f Men1 Msl31 Nap1l3 Smarca5 Smarcd2 Suv39h1 Tmem38b
319	GO:0050876 [4]: reproductive physiological process	6	6	1289	32	11302	-4.77	0.0	1.67	0.48	Bteb1 Isp1 Psg19 Psg23 Sts Xdh
320	GO:0017145 [5]: stem cell division	2	2	1293	4	11330	-4.78	0.0	2.13	0.54	Hoxb4 Nanog
321	GO:0030199 [5]: collagen fibril organization	2	2	1293	4	11330	-4.78	0.0	2.13	0.54	Anxa2 Col11a1
322	GO:0046328 [5]: regulation of JNK cascade	2	2	1293	4	11330	-4.78	0.0	2.13	0.54	Cdc42se1 Traf2
323	GO:0048002 [6]: antigen presentation, peptide antigen	2	2	1293	4	11330	-4.78	0.0	2.13	0.54	H2-Eb1 H2-Q1
324	GO:0048305 [5]: immunoglobulin secretion	2	2	1293	4	11330	-4.78	0.0	2.13	0.54	Tnfsf5 Traf2
325	GO:0000051 [4]: urea cycle intermediate metabolism	2	2	1293	4	11330	-4.78	0.0	2.13	0.54	Ddah2 Otc
326	GO:0001658 [6]: ureteric bud branching	2	2	1293	4	11330	-4.78	0.0	2.13	0.54	Pbx1 Pspn
327	GO:0006020 [8]: myo-inositol metabolism	2	2	1293	4	11330	-4.78	0.0	2.13	0.54	Impa1 Inpp5a
328	GO:0006525 [5]: arginine metabolism	2	2	1293	4	11330	-4.78	0.0	2.13	0.54	Ddah2 Otc
329	GO:0006564 [9]: L-serine biosynthesis	2	2	1293	4	11330	-4.78	0.0	2.13	0.54	Ctbp1 Ctbp2
330	GO:0009247 [8]: glycolipid biosynthesis	2	2	1293	4	11330	-4.78	0.0	2.13	0.54	St6galnac6 Ugt8
331	GO:0009586 [8]: rhodopsin mediated phototransduction	1	1	1294	0	11334	-4.78	0.0	2.28	0.63	Pdc
332	GO:0009743 [5]: response to carbohydrate stimulus	1	1	1294	0	11334	-4.78	0.0	2.28	0.63	Acdc
333	GO:0009746 [6]: response to hexose stimulus	1	1	1294	0	11334	-4.78	0.0	2.28	0.63	Acdc
334	GO:0009749 [7]: response to glucose stimulus	1	1	1294	0	11334	-4.78	0.0	2.28	0.63	Acdc
335	GO:0009853 [6]: photorespiration	1	1	1294	0	11334	-4.78	0.0	2.28	0.63	Hao1
336	GO:0009854 [7]: oxidative photosynthetic carbon pathway	1	1	1294	0	11334	-4.78	0.0	2.28	0.63	Hao1
337	GO:0015732 [8]: prostaglandin transport	1	1	1294	0	11334	-4.78	0.0	2.28	0.63	Slco2a1
338	GO:0015817 [8]: L-histidine transport	1	1	1294	0	11334	-4.78	0.0	2.28	0.63	Slc38a3
339	GO:0015881 [6]: creatine transport	1	1	1294	0	11334	-4.78	0.0	2.28	0.63	Slc6a8
340	GO:0016233 [9]: telomere capping	1	1	1294	0	11334	-4.78	0.0	2.28	0.63	Pot1
341	GO:0030102 [7]: negative regulation of natural killer cell activity	1	1	1294	0	11334	-4.78	0.0	2.28	0.63	H2-Bl
342	GO:0030325 [6]: adrenal gland development	1	1	1294	0	11334	-4.78	0.0	2.28	0.63	Pbx1
343	GO:0030511 [6]: positive regulation of transforming growth factor beta receptor signaling pathway	1	1	1294	0	11334	-4.78	0.0	2.28	0.63	Twsg1
344	GO:0030513 [7]: positive regulation of BMP signaling pathway	1	1	1294	0	11334	-4.78	0.0	2.28	0.63	Twsg1
345	GO:0030520 [8]: estrogen receptor signaling pathway	1	1	1294	0	11334	-4.78	0.0	2.28	0.63	Taf7
346	GO:0030575 [6]: nuclear body organization and biogenesis	1	1	1294	0	11334	-4.78	0.0	2.28	0.63	Pml
347	GO:0030578 [7]: PML body organization and biogenesis	1	1	1294	0	11334	-4.78	0.0	2.28	0.63	Pml
348	GO:0030644 [8]: chloride ion homeostasis	1	1	1294	0	11334	-4.78	0.0	2.28	0.63	Prkwnk4
349	GO:0035054 [5]: embryonic heart tube anterior/posterior pattern formation	1	1	1294	0	11334	-4.78	0.0	2.28	0.63	Foxh1
350	GO:0035214 [6]: eye-antennal disc development	1	1	1294	0	11334	-4.78	0.0	2.28	0.63	Tm4sf9
351	GO:0035270 [5]: endocrine system development	1	1	1294	0	11334	-4.78	0.0	2.28	0.63	Pbx1
352	GO:0042073 [6]: intraflagellar transport	1	1	1294	0	11334	-4.78	0.0	2.28	0.63	Klc3
353	GO:0042628 [4]: mating plug formation	1	1	1294	0	11334	-4.78	0.0	2.28	0.63	Svs3
354	GO:0042726 [7]: riboflavin and derivative metabolism	1	1	1294	0	11334	-4.78	0.0	2.28	0.63	Rfk
355	GO:0042727 [8]: riboflavin and derivative biosynthesis	1	1	1294	0	11334	-4.78	0.0	2.28	0.63	Rfk
356	GO:0042730 [7]: fibrinolysis	1	1	1294	0	11334	-4.78	0.0	2.28	0.63	Anxa2
357	GO:0045010 [9]: actin nucleation	1	1	1294	0	11334	-4.78	0.0	2.28	0.63	Wasl
358	GO:0045210 [8]: FasL biosynthesis	1	1	1294	0	11334	-4.78	0.0	2.28	0.63	Phlda1
359	GO:0045297 [5]: post-mating behavior	1	1	1294	0	11334	-4.78	0.0	2.28	0.63	Svs3
360	GO:0045721 [7]: negative regulation of gluconeogenesis	1	1	1294	0	11334	-4.78	0.0	2.28	0.63	Acdc
361	GO:0045836 [10]: positive regulation of meiosis	1	1	1294	0	11334	-4.78	0.0	2.28	0.63	Dazl
362	GO:0045845 [6]: regulation of natural killer cell activity	1	1	1294	0	11334	-4.78	0.0	2.28	0.63	H2-Bl
363	GO:0045900 [9]: negative regulation of translational elongation	1	1	1294	0	11334	-4.78	0.0	2.28	0.63	Srp9
364	GO:0045912 [6]: negative regulation of carbohydrate metabolism	1	1	1294	0	11334	-4.78	0.0	2.28	0.63	Acdc
365	GO:0045954 [9]: positive regulation of natural killer cell mediated cytotoxicity	1	1	1294	0	11334	-4.78	0.0	2.28	0.63	Klrb1c
366	GO:0045978 [7]: negative regulation of nucleoside metabolism	1	1	1294	0	11334	-4.78	0.0	2.28	0.63	Atpif1
367	GO:0046329 [6]: negative regulation of JNK cascade	1	1	1294	0	11334	-4.78	0.0	2.28	0.63	Cdc42se1
368	GO:0046351 [7]: disaccharide biosynthesis	1	1	1294	0	11334	-4.78	0.0	2.28	0.63	Lalba
369	GO:0046380 [8]: N-acetylneuraminate biosynthesis	1	1	1294	0	11334	-4.78	0.0	2.28	0.63	Cmas
370	GO:0046655 [7]: folic acid metabolism	1	1	1294	0	11334	-4.78	0.0	2.28	0.63	Folr1
371	GO:0046838 [6]: phosphorylated carbohydrate dephosphorylation	1	1	1294	0	11334	-4.78	0.0	2.28	0.63	Inpp5a
372	GO:0046847 [8]: filopodium formation	1	1	1294	0	11334	-4.78	0.0	2.28	0.63	Cdc42
373	GO:0046855 [7]: inositol phosphate dephosphorylation	1	1	1294	0	11334	-4.78	0.0	2.28	0.63	Inpp5a
374	GO:0048004 [7]: antigen presentation, endogenous peptide antigen	1	1	1294	0	11334	-4.78	0.0	2.28	0.63	H2-Q1
375	GO:0050428 [10]: 3'-phosphoadenosine 5'-phosphosulfate biosynthesis	1	1	1294	0	11334	-4.78	0.0	2.28	0.63	Papss1
376	GO:0050847 [8]: progesterone receptor signaling pathway	1	1	1294	0	11334	-4.78	0.0	2.28	0.63	Bteb1
377	GO:0050857 [6]: positive regulation of antigen receptor mediated signaling pathway	1	1	1294	0	11334	-4.78	0.0	2.28	0.63	Tcrim
378	GO:0050862 [7]: positive regulation of T-cell receptor signaling pathway	1	1	1294	0	11334	-4.78	0.0	2.28	0.63	Tcrim
379	GO:0051177 [9]: meiotic sister chromatid cohesion	1	1	1294	0	11334	-4.78	0.0	2.28	0.63	Stag3
380	GO:0051261 [7]: protein depolymerization	1	1	1294	0	11334	-4.78	0.0	2.28	0.63	Stmn1
381	GO:0000038 [7]: very-long-chain fatty acid metabolism	1	1	1294	0	11334	-4.78	0.0	2.28	0.63	Elovl2
382	GO:0001561 [8]: fatty acid alpha-oxidation	1	1	1294	0	11334	-4.78	0.0	2.28	0.63	Phyh
383	GO:0001745 [7]: compound eye morphogenesis (sensu Endopterygota)	1	1	1294	0	11334	-4.78	0.0	2.28	0.63	Tm4sf9
384	GO:0001919 [5]: regulation of receptor recycling	1	1	1294	0	11334	-4.78	0.0	2.28	0.63	Tcrim
385	GO:0001920 [6]: negative regulation of receptor recycling	1	1	1294	0	11334	-4.78	0.0	2.28	0.63	Tcrim
386	GO:0005988 [8]: lactose metabolism	1	1	1294	0	11334	-4.78	0.0	2.28	0.63	Lalba
387	GO:0005989 [8]: lactose biosynthesis	1	1	1294	0	11334	-4.78	0.0	2.28	0.63	Lalba
388	GO:0006055 [8]: CMP-N-acetylneuraminate biosynthesis	1	1	1294	0	11334	-4.78	0.0	2.28	0.63	Cmas
389	GO:0006111 [7]: regulation of gluconeogenesis	1	1	1294	0	11334	-4.78	0.0	2.28	0.63	Acdc
390	GO:0006448 [8]: regulation of translational elongation	1	1	1294	0	11334	-4.78	0.0	2.28	0.63	Srp9
391	GO:0006607 [8]: NLS-bearing substrate-nucleus import	1	1	1294	0	11334	-4.78	0.0	2.28	0.63	Ranbp5
392	GO:0006653 [10]: lecithin metabolism	1	1	1294	0	11334	-4.78	0.0	2.28	0.63	Lrat
393	GO:0006771 [8]: riboflavin metabolism	1	1	1294	0	11334	-4.78	0.0	2.28	0.63	Rfk
394	GO:0007019 [8]: microtubule depolymerization	1	1	1294	0	11334	-4.78	0.0	2.28	0.63	Stmn1
395	GO:0007025 [9]: beta-tubulin folding	1	1	1294	0	11334	-4.78	0.0	2.28	0.63	Rp2h
396	GO:0007065 [10]: male meiosis sister chromatid cohesion	1	1	1294	0	11334	-4.78	0.0	2.28	0.63	Stag3
397	GO:0007066 [10]: female meiosis sister chromatid cohesion	1	1	1294	0	11334	-4.78	0.0	2.28	0.63	Stag3
398	GO:0007135 [9]: meiosis II	1	1	1294	0	11334	-4.78	0.0	2.28	0.63	Msh5
399	GO:0007136 [10]: meiotic prophase II	1	1	1294	0	11334	-4.78	0.0	2.28	0.63	Msh5
400	GO:0007176 [5]: regulation of epidermal growth factor receptor activity	1	1	1294	0	11334	-4.78	0.0	2.28	0.63	Nck2
401	GO:0007207 [8]: muscarinic acetylcholine receptor, phospholipase C activating pathway	1	1	1294	0	11334	-4.78	0.0	2.28	0.63	Chrm3
402	GO:0007258 [9]: JUN phosphorylation	1	1	1294	0	11334	-4.78	0.0	2.28	0.63	Mapk8ip1
403	GO:0007343 [5]: egg activation	1	1	1294	0	11334	-4.78	0.0	2.28	0.63	Plcz1
404	GO:0007403 [6]: glial cell fate determination	1	1	1294	0	11334	-4.78	0.0	2.28	0.63	Ntf3
405	GO:0007455 [6]: eye-antennal disc metamorphosis	1	1	1294	0	11334	-4.78	0.0	2.28	0.63	Tm4sf9
406	GO:0007456 [6]: eye morphogenesis (sensu Endopterygota)	1	1	1294	0	11334	-4.78	0.0	2.28	0.63	Tm4sf9
407	GO:0007499 [4]: ectoderm and mesoderm interaction	1	1	1294	0	11334	-4.78	0.0	2.28	0.63	Trp63
408	GO:0007522 [6]: visceral muscle development	1	1	1294	0	11334	-4.78	0.0	2.28	0.63	Myh6
409	GO:0008300 [7]: isoprenoid catabolism	1	1	1294	0	11334	-4.78	0.0	2.28	0.63	Amacr
410	GO:0008583 [8]: mystery cell fate differentiation (sensu Endopterygota)	1	1	1294	0	11334	-4.78	0.0	2.28	0.63	Tm4sf9
411	GO:0009118 [6]: regulation of nucleoside metabolism	1	1	1294	0	11334	-4.78	0.0	2.28	0.63	Atpif1
412	GO:0009136 [8]: purine nucleoside diphosphate biosynthesis	1	1	1294	0	11334	-4.78	0.0	2.28	0.63	Papss1
413	GO:0009180 [9]: purine ribonucleoside diphosphate biosynthesis	1	1	1294	0	11334	-4.78	0.0	2.28	0.63	Papss1
414	GO:0009188 [8]: ribonucleoside diphosphate biosynthesis	1	1	1294	0	11334	-4.78	0.0	2.28	0.63	Papss1
415	GO:0009231 [8]: riboflavin biosynthesis	1	1	1294	0	11334	-4.78	0.0	2.28	0.63	Rfk
416	GO:0007389 [3]: pattern specification	15	15	1280	119	11215	-4.78	0.0	0.92	0.29	Catnbip1 Cdx1 Dll3 Foxh1 Hoxa3 Hoxa4 Hoxb13 Hoxb4 Hoxd11 Lef1 Lhx2 Lrp6 Shrm Tdgf1 Trp63
417	GO:0006325 [7]: establishment and/or maintenance of chromatin architecture	15	15	1280	142	11192	-4.79	0.0	0.43	0.15	1700012L04Rik Cbx4 D10Bwg0791e H1f0 Hdac3 Hist1h1e Hist1h2bc Hist1h4f Men1 Msl31 Nap1l3 Smarca5 Smarcd2 Suv39h1 Tmem38b
418	GO:0046785 [8]: microtubule polymerization	3	3	1292	10	11324	-4.8	0.0	1.96	0.48	4930542G03Rik Tuba1 Tuba4
419	GO:0015698 [7]: inorganic anion transport	13	13	1282	99	11235	-4.8	0.0	1.02	0.33	Acdc Clca1 Clca2 Clca4 Col11a1 Col9a1 Col9a2 Emid1 Prkwnk4 Slc12a1 Slc12a2 Slc26a3 Slc34a2
420	GO:0042133 [5]: neurotransmitter metabolism	4	4	1291	17	11317	-4.81	0.0	1.82	0.48	Abat Gad1 Slc5a8 Slc5a9
421	GO:0050867 [6]: positive regulation of cell activation	1	1	1294	32	11302	-4.81	0.0	0.03	0.0	Bad
422	GO:0051251 [7]: positive regulation of lymphocyte activation	1	1	1294	32	11302	-4.81	0.0	0.03	0.0	Bad
423	GO:0045045 [5]: secretory pathway	12	12	1283	89	11245	-4.82	0.0	1.08	0.36	0610009B22Rik Cadps2 Exoc7 Folr1 Lman1 Rab3d Sec22l1 Sec23b Srp54 Stx7 Stxbp1 Stxbp2
424	GO:0009063 [7]: amino acid catabolism	6	6	1289	33	11301	-4.82	0.0	1.58	0.45	Bhmt Ddah2 Dmgdh Pah Tat Uroc1
425	GO:0016477 [5]: cell migration	15	15	1280	125	11209	-4.82	0.0	0.76	0.25	Cbll1 Chl1 Cxcr4 Dab1 Dpysl5 Epha4 Etv1 L1cam Lmx1b Lrp6 Nck2 Ptk2 Srgap1 St14 Tbr1
426	GO:0016481 [7]: negative regulation of transcription	10	10	1285	107	11227	-4.83	0.0	0.26	0.09	A730008L03Rik Aes Bcl6 Cri1 Cutl1 Dr1 Drap1 Tcfcp2l1 Tle1 Zfpm1
427	GO:0007218 [7]: neuropeptide signaling pathway	9	9	1286	60	11274	-4.83	0.0	1.3	0.4	Adcyap1 Celsr2 Centd2 Gpr110 Npy Npy2r Rassf3 Rgl3 Sgne1
428	GO:0006643 [6]: membrane lipid metabolism	10	10	1285	70	11264	-4.84	0.0	1.19	0.36	AU041707 B3gnt5 B4galt6 Gpaa1 Lpgat1 Lrat Pik3c2a Pip5k1a St6galnac6 Ugt8
429	GO:0006417 [6]: regulation of protein biosynthesis	6	6	1289	76	11258	-4.84	0.0	0.15	0.05	Cebpb Dazl Eif2ak3 Pum2 Spp2 Srp9
430	GO:0042127 [5]: regulation of cell proliferation	14	14	1281	115	11219	-4.85	0.0	0.79	0.25	Crip2 Dhcr7 Fgf9 Foxo1 Frk Grpr Ilk Nck2 Prox1 Slfn3 Tax1bp3 Tdgf1 Tgfbr2 Tsg101
431	GO:0009893 [5]: positive regulation of metabolism	12	12	1283	119	11215	-4.86	0.0	0.35	0.13	Acdc Foxh1 Gata5 Lef1 Men1 Ntf3 Ppargc1a Rac1 Rnf6 Surb7 Tef Trp63
432	GO:0009892 [5]: negative regulation of metabolism	14	14	1281	128	11206	-4.86	0.0	0.51	0.17	A730008L03Rik Acdc Aes Atpif1 Bcl6 Cri1 Cutl1 Dr1 Drap1 Spp2 Tcfcp2l1 Tcrim Tle1 Zfpm1
433	GO:0007243 [6]: protein kinase cascade	11	11	1284	112	11222	-4.86	0.0	0.32	0.12	Acdc Cdc42se1 Dusp19 Gab1 Ikbkb Mapk8ip1 Nrbp Nrg3 Tank Tdgf1 Traf2
434	GO:0051243 [5]: negative regulation of cellular physiological process	13	13	1282	123	11211	-4.86	0.0	0.43	0.15	Bcl6 Birc6 Casp2 Cebpb Frk Mapk8ip1 Nck2 Pik3r1 Prox1 Slfn3 Tax1bp3 Tcrim Tsg101
435	GO:0007610 [2]: behavior	11	11	1284	81	11253	-4.87	0.0	1.07	0.36	Catnd2 Chl1 Chrna4 Epha4 Etv1 Gfi1 Itga8 Npy1r Ntan1 Pcdh15 Svs3
436	GO:0045321 [5]: immune cell activation	9	9	1286	98	11236	-4.87	0.0	0.25	0.09	Bad Ccnd3 Cr2 Cxcr4 Flt3 Lmtn Pik3r1 Slamf1 Sp3
437	GO:0000278 [6]: mitotic cell cycle	14	14	1281	122	11212	-4.87	0.0	0.62	0.2	Bub1 Ccng2 Cdc25c Cdc2a Cetn1 Hdac3 Itgb1 Nedd9 Ppp3ca Ppp6c Stag1 Stag2 Stmn1 Tnk1
438	GO:0007517 [5]: muscle development	14	14	1281	122	11212	-4.87	0.0	0.62	0.2	1500003O03Rik 2900073G15Rik Boc Col19a1 Cryab Cutl1 Etv1 Gca Mtm1 Myh6 Mylc2pl Snta1 Tpm3 Utrn
439	GO:0030099 [4]: myeloid blood cell differentiation	2	2	1293	41	11293	-4.87	0.0	0.06	0.01	Dnase2a Sp3
440	GO:0007017 [7]: microtubule-based process	14	14	1281	124	11210	-4.88	0.0	0.58	0.18	4930542G03Rik Actr10 Gabarap Kif2c Kifc3 Mtap2 Mtap7 Ptk2 Rp2h Stmn1 Tctex1 Tuba1 Tuba4 Zfp282
441	GO:0045934 [6]: negative regulation of nucleobase, nucleoside, nucleotide and nucleic acid metabolism	11	11	1284	111	11223	-4.88	0.0	0.33	0.12	A730008L03Rik Aes Atpif1 Bcl6 Cri1 Cutl1 Dr1 Drap1 Tcfcp2l1 Tle1 Zfpm1
442	GO:0050878 [4]: regulation of body fluids	7	7	1288	43	11291	-4.88	0.0	1.39	0.4	Anxa2 Coch Entpd2 F13b F2rl1 Gp9 Pros1
443	GO:0051186 [5]: cofactor metabolism	12	12	1283	117	11217	-4.88	0.0	0.38	0.14	Atp5j Atp5j2 Atp5k Atp6v1d Cach Cpox Folr1 Gclm Gstt1 Hmgcs1 Mgst1 Ppox
444	GO:0000067 [6]: DNA replication and chromosome cycle	13	13	1282	106	11228	-4.88	0.0	0.8	0.25	Dntt Fhit Msh3 Msh5 Nfib Prim2 Rev3l Rfc3 Smc1l2 Stag1 Stag2 Stag3 Top3b
445	GO:0001817 [6]: regulation of cytokine production	1	1	1294	31	11303	-4.88	0.0	0.03	0.0	Cebpb
446	GO:0042592 [3]: homeostasis	11	11	1284	110	11224	-4.89	0.0	0.35	0.13	1300017J02Rik Acdc Bad Clstn1 Fthl17 Ikbkb Mfi2 Prkwnk4 Slc9a1 Sv2a Trpm8
447	GO:0009792 [4]: embryonic development (sensu Metazoa)	7	7	1288	82	11252	-4.9	0.0	0.2	0.06	Cryab Foxh1 Lef1 Lrp6 Tcfap2c Twsg1 Ube2a
448	GO:0009968 [5]: negative regulation of signal transduction	5	5	1290	26	11308	-4.9	0.0	1.57	0.44	Catnbip1 Cdc42se1 Dkk1 Sostdc1 Twsg1
449	GO:0006650 [8]: glycerophospholipid metabolism	4	4	1291	18	11316	-4.9	0.0	1.7	0.48	Gpaa1 Lrat Pik3c2a Pip5k1a
450	GO:0007515 [5]: lymph gland development	4	4	1291	18	11316	-4.9	0.0	1.7	0.48	Id2 Nfkb2 Rorc Tnfrsf11a
451	GO:0019932 [6]: second-messenger-mediated signaling	10	10	1285	73	11261	-4.91	0.0	1.07	0.36	Adcy8 Adcyap1 Car8 Chrm3 Cish Gnai2 Gnat1 Htr2c Tcrim Trar1
452	GO:0009888 [5]: histogenesis	8	8	1287	53	11281	-4.91	0.0	1.25	0.37	Col11a1 Cutl1 Gfi1 Krt1-17 Lhx2 Ntf3 Trp63 Twsg1
453	GO:0006399 [6]: tRNA metabolism	5	5	1290	66	11268	-4.91	0.0	0.14	0.04	Cic Cubn Lamp2 Pop5 Slc22a17
454	GO:0006461 [7]: protein complex assembly	11	11	1284	85	11249	-4.92	0.0	0.93	0.29	1700012L04Rik Cox15 Cugbp2 D10Bwg0791e H1f0 Hist1h1e Hist1h2bc Hist1h4f Nap1l3 Sfrs9 Tmem38b
455	GO:0009889 [5]: regulation of biosynthesis	7	7	1288	81	11253	-4.92	0.0	0.21	0.07	Acdc Cebpb Dazl Eif2ak3 Pum2 Spp2 Srp9
456	GO:0035295 [3]: tube development	8	8	1287	54	11280	-4.93	0.0	1.2	0.36	Cutl1 Dhcr7 Fgf1 Foxh1 Lmo4 Nfib Pbx1 Pspn
457	GO:0006334 [8]: nucleosome assembly	8	8	1287	54	11280	-4.93	0.0	1.2	0.36	1700012L04Rik D10Bwg0791e H1f0 Hist1h1e Hist1h2bc Hist1h4f Nap1l3 Tmem38b
458	GO:0017015 [5]: regulation of transforming growth factor beta receptor signaling pathway	3	3	1292	11	11323	-4.94	0.0	1.79	0.48	D0H4S114 Sostdc1 Twsg1
459	GO:0018193 [8]: peptidyl-amino acid modification	4	4	1291	57	11277	-4.95	0.0	0.12	0.03	Dyrk1a Jak1 Pbk Pdgfd
460	GO:0006732 [6]: coenzyme metabolism	10	10	1285	99	11235	-4.96	0.0	0.37	0.14	Atp5j Atp5j2 Atp5k Atp6v1d Cach Folr1 Gclm Gstt1 Hmgcs1 Mgst1
461	GO:0006112 [7]: energy reserve metabolism	5	5	1290	27	11307	-4.96	0.0	1.49	0.4	D3Bwg0562e G6pc Ppp1cb Ppp1cc Ppp1r3a
462	GO:0050863 [7]: regulation of T-cell activation	1	1	1294	30	11304	-4.97	0.0	0.04	0.0	Bad
463	GO:0001775 [4]: cell activation	10	10	1285	98	11236	-4.97	0.0	0.38	0.14	Bad Ccnd3 Cr2 Cxcr4 Flt3 Lmtn Pik3r1 Plcz1 Slamf1 Sp3
464	GO:0006260 [6]: DNA replication	8	8	1287	86	11248	-4.97	0.0	0.27	0.1	Dntt Msh3 Msh5 Nfib Prim2 Rev3l Rfc3 Top3b
465	GO:0006414 [8]: translational elongation	3	3	1292	48	11286	-4.97	0.0	0.1	0.02	Gfm2 Gtpbp2 Srp9
466	GO:0006916 [8]: anti-apoptosis	3	3	1292	48	11286	-4.97	0.0	0.1	0.02	Birc6 Cebpb Mapk8ip1
467	GO:0001764 [6]: neuronal migration	4	4	1291	19	11315	-4.98	0.0	1.59	0.45	Cxcr4 Dab1 Lmx1b Ptk2
468	GO:0016042 [5]: lipid catabolism	5	5	1290	64	11270	-4.98	0.0	0.16	0.05	Amacr Lamb2 Pafah1b3 Pla2g2a Pld1
469	GO:0051094 [4]: positive regulation of development	2	2	1293	39	11295	-4.99	0.0	0.07	0.01	Bad Socs2
470	GO:0000122 [9]: negative regulation of transcription from Pol II promoter	8	8	1287	56	11278	-4.99	0.0	1.1	0.36	Bcl6 Cri1 Cutl1 Dr1 Drap1 Tcfcp2l1 Tle1 Zfpm1
471	GO:0009165 [6]: nucleotide biosynthesis	10	10	1285	94	11240	-5.01	0.0	0.46	0.16	Adcy8 Atp5j Atp5j2 Atp5k Atp6v1d Ctps2 Gucy2e Otc Papss1 Tyki
472	GO:0030178 [6]: negative regulation of Wnt receptor signaling pathway	2	2	1293	5	11329	-5.01	0.0	1.86	0.48	Catnbip1 Dkk1
473	GO:0001910 [7]: regulation of immune cell mediated cytotoxicity	2	2	1293	5	11329	-5.01	0.0	1.86	0.48	H2-Bl Klrb1c
474	GO:0006298 [7]: mismatch repair	2	2	1293	5	11329	-5.01	0.0	1.86	0.48	Msh3 Msh5
475	GO:0006349 [4]: imprinting	2	2	1293	5	11329	-5.01	0.0	1.86	0.48	Dnmt3a Eed
476	GO:0006559 [8]: L-phenylalanine catabolism	2	2	1293	5	11329	-5.01	0.0	1.86	0.48	Pah Tat
477	GO:0006664 [7]: glycolipid metabolism	2	2	1293	5	11329	-5.01	0.0	1.86	0.48	St6galnac6 Ugt8
478	GO:0007067 [8]: mitosis	10	10	1285	80	11254	-5.01	0.0	0.81	0.26	Bub1 Ccng2 Cdc25c Cdc2a Cetn1 Nedd9 Stag1 Stag2 Stmn1 Tnk1
479	GO:0042330 [5]: taxis	10	10	1285	93	11241	-5.02	0.0	0.48	0.17	Ccl20 Ccr3 Ccr9 Cklfsf6 Creb3 Cxcl5 Cxcr4 G1p2 Tlr3 Utrn
480	GO:0006935 [6]: chemotaxis	10	10	1285	93	11241	-5.02	0.0	0.48	0.17	Ccl20 Ccr3 Ccr9 Cklfsf6 Creb3 Cxcl5 Cxcr4 G1p2 Tlr3 Utrn
481	GO:0051169 [6]: nuclear transport	5	5	1290	63	11271	-5.02	0.0	0.17	0.05	Edar Fgf9 Nxf7 Ppp3ca Ranbp5
482	GO:0016568 [8]: chromatin modification	7	7	1288	77	11257	-5.02	0.0	0.26	0.09	Cbx4 Hdac3 Men1 Msl31 Smarca5 Smarcd2 Suv39h1
483	GO:0000087 [7]: M phase of mitotic cell cycle	10	10	1285	81	11253	-5.02	0.0	0.78	0.25	Bub1 Ccng2 Cdc25c Cdc2a Cetn1 Nedd9 Stag1 Stag2 Stmn1 Tnk1
484	GO:0046483 [5]: heterocycle metabolism	3	3	1292	47	11287	-5.02	0.0	0.11	0.03	Cpox Folr1 Ppox
485	GO:0050954 [6]: sensory perception of mechanical stimulus	3	3	1292	47	11287	-5.02	0.0	0.11	0.03	Otos Pcdh15 Wdr1
486	GO:0050982 [7]: detection of mechanical stimulus	3	3	1292	47	11287	-5.02	0.0	0.11	0.03	Otos Pcdh15 Wdr1
487	GO:0008652 [7]: amino acid biosynthesis	5	5	1290	28	11306	-5.02	0.0	1.4	0.4	Ak3l1 Bhmt Ctbp1 Ctbp2 Otc
488	GO:0046649 [6]: lymphocyte activation	9	9	1286	89	11245	-5.02	0.0	0.38	0.14	Bad Ccnd3 Cr2 Cxcr4 Flt3 Lmtn Pik3r1 Slamf1 Sp3
489	GO:0045941 [7]: positive regulation of transcription	10	10	1285	85	11249	-5.04	0.0	0.66	0.21	Foxh1 Gata5 Lef1 Men1 Ntf3 Ppargc1a Rnf6 Surb7 Tef Trp63
490	GO:0045935 [6]: positive regulation of nucleobase, nucleoside, nucleotide and nucleic acid metabolism	10	10	1285	86	11248	-5.04	0.0	0.64	0.2	Foxh1 Gata5 Lef1 Men1 Ntf3 Ppargc1a Rnf6 Surb7 Tef Trp63
491	GO:0042035 [7]: regulation of cytokine biosynthesis	1	1	1294	29	11305	-5.04	0.0	0.04	0.0	Cebpb
492	GO:0051168 [7]: nuclear export	1	1	1294	29	11305	-5.04	0.0	0.04	0.0	Nxf7
493	GO:0009795 [4]: embryonic morphogenesis	8	8	1287	82	11252	-5.05	0.0	0.33	0.12	Cryab Dkk1 Fgf9 Foxi1 Gfi1 Lmo4 Lrp6 Twsg1
494	GO:0016358 [6]: dendrite morphogenesis	3	3	1292	12	11322	-5.05	0.0	1.64	0.48	Mtap2 Pak1 Rac1
495	GO:0042472 [6]: inner ear morphogenesis	3	3	1292	12	11322	-5.05	0.0	1.64	0.48	Fgf9 Foxi1 Gfi1
496	GO:0043284 [5]: biopolymer biosynthesis	3	3	1292	12	11322	-5.05	0.0	1.64	0.48	Cmas D3Bwg0562e G6pc
497	GO:0000271 [6]: polysaccharide biosynthesis	3	3	1292	12	11322	-5.05	0.0	1.64	0.48	Cmas D3Bwg0562e G6pc
498	GO:0009306 [4]: protein secretion	3	3	1292	12	11322	-5.05	0.0	1.64	0.48	Arf4l Tnfsf5 Traf2
499	GO:0009566 [5]: fertilization	4	4	1291	20	11314	-5.05	0.0	1.48	0.4	Cd9 Mcsp Plcz1 Spam1
500	GO:0007338 [6]: fertilization (sensu Metazoa)	4	4	1291	20	11314	-5.05	0.0	1.48	0.4	Cd9 Mcsp Plcz1 Spam1
501	GO:0001568 [4]: blood vessel development	8	8	1287	81	11253	-5.06	0.0	0.35	0.13	Anpep Anxa2 Dhcr7 Fgf1 Foxo1 Hey1 Mapk7 Ptk2
502	GO:0007015 [9]: actin filament organization	5	5	1290	29	11305	-5.07	0.0	1.32	0.4	Arpc1a Arpc5 Cdc42 Mtss1 Nck2
503	GO:0006817 [8]: phosphate transport	6	6	1289	39	11295	-5.09	0.0	1.16	0.36	Acdc Col11a1 Col9a1 Col9a2 Emid1 Slc34a2
504	GO:0016051 [6]: carbohydrate biosynthesis	7	7	1288	50	11284	-5.1	0.0	1.0	0.32	Acdc B3galt1 B3galt6 Cmas D3Bwg0562e G6pc Lalba
505	GO:0019725 [4]: cell homeostasis	8	8	1287	77	11257	-5.1	0.0	0.42	0.15	1300017J02Rik Clstn1 Fthl17 Mfi2 Prkwnk4 Slc9a1 Sv2a Trpm8
506	GO:0001816 [5]: cytokine production	2	2	1293	37	11297	-5.11	0.0	0.08	0.02	Cebpb Il1rap
507	GO:0008632 [7]: apoptotic program	2	2	1293	37	11297	-5.11	0.0	0.08	0.02	Esrrbl1 Ripk2
508	GO:0050801 [4]: ion homeostasis	8	8	1287	64	11270	-5.12	0.0	0.77	0.25	1300017J02Rik Clstn1 Fthl17 Mfi2 Prkwnk4 Slc9a1 Sv2a Trpm8
509	GO:0006873 [5]: cell ion homeostasis	8	8	1287	64	11270	-5.12	0.0	0.77	0.25	1300017J02Rik Clstn1 Fthl17 Mfi2 Prkwnk4 Slc9a1 Sv2a Trpm8
510	GO:0007417 [6]: central nervous system development	8	8	1287	64	11270	-5.12	0.0	0.77	0.25	Aplp1 Aplp2 Cxcr4 Dcx Lhx2 Napa Ntf3 Twsg1
511	GO:0001505 [7]: regulation of neurotransmitter levels	6	6	1289	40	11294	-5.12	0.0	1.1	0.36	Abat Gad1 Slc17a6 Slc5a8 Slc5a9 Syt4
512	GO:0007411 [6]: axon guidance	6	6	1289	40	11294	-5.12	0.0	1.1	0.36	Chl1 Dpysl5 Epha4 Etv1 L1cam Tbr1
513	GO:0015931 [5]: nucleobase, nucleoside, nucleotide and nucleic acid transport	1	1	1294	28	11306	-5.12	0.0	0.04	0.0	Nxf7
514	GO:0016066 [5]: cellular defense response (sensu Vertebrata)	1	1	1294	28	11306	-5.12	0.0	0.04	0.0	Il1rap
515	GO:0019220 [6]: regulation of phosphate metabolism	1	1	1294	28	11306	-5.12	0.0	0.04	0.0	Pdgfd
516	GO:0042325 [7]: regulation of phosphorylation	1	1	1294	28	11306	-5.12	0.0	0.04	0.0	Pdgfd
517	GO:0051174 [5]: regulation of phosphorus metabolism	1	1	1294	28	11306	-5.12	0.0	0.04	0.0	Pdgfd
518	GO:0030155 [4]: regulation of cell adhesion	4	4	1291	21	11313	-5.12	0.0	1.38	0.4	Cbll1 Cml3 Dab1 Pscd3
519	GO:0051050 [6]: positive regulation of transport	4	4	1291	21	11313	-5.12	0.0	1.38	0.4	Acdc Cadps2 Cbll1 Edar
520	GO:0001822 [6]: kidney development	4	4	1291	21	11313	-5.12	0.0	1.38	0.4	Anxa4 Hoxd11 Pbx1 Pspn
521	GO:0009108 [7]: coenzyme biosynthesis	5	5	1290	59	11275	-5.13	0.0	0.22	0.07	Atp5j Atp5j2 Atp5k Atp6v1d Gclm
522	GO:0006725 [5]: aromatic compound metabolism	7	7	1288	71	11263	-5.13	0.0	0.36	0.14	Abhd4 Bphl Ephx2 Folr1 Mgll Pah Tat
523	GO:0006092 [7]: main pathways of carbohydrate metabolism	8	8	1287	73	11261	-5.14	0.0	0.51	0.17	Acdc Eno1 Hk1 Ldh2 Ldh3 Lrrc16 Mdh1 Pgk2
524	GO:0007420 [7]: brain development	7	7	1288	52	11282	-5.14	0.0	0.91	0.29	Aplp1 Aplp2 Cxcr4 Lhx2 Napa Ntf3 Twsg1
525	GO:0006816 [8]: calcium ion transport	8	8	1287	70	11264	-5.14	0.0	0.59	0.18	Anxa6 Cacna2d2 Cacnb3 Plcz1 Ppp3ca Slc24a1 Trpc4 Trpc5
526	GO:0007409 [6]: axonogenesis	8	8	1287	70	11264	-5.14	0.0	0.59	0.18	Chl1 Dpysl5 Epha4 Etv1 L1cam Stmn1 Stxbp1 Tbr1
527	GO:0043085 [4]: positive regulation of enzyme activity	6	6	1289	65	11269	-5.14	0.0	0.29	0.1	Adcy8 Adcyap1 Esrrbl1 Gab1 Ripk2 Tdgf1
528	GO:0002009 [4]: morphogenesis of an epithelium	6	6	1289	41	11293	-5.15	0.0	1.05	0.36	Crb3 F11r Lmo4 Pcdh15 Trp63 Xdh
529	GO:0006749 [6]: glutathione metabolism	3	3	1292	13	11321	-5.15	0.0	1.51	0.4	Gclm Gstt1 Mgst1
530	GO:0009069 [7]: serine family amino acid metabolism	3	3	1292	13	11321	-5.15	0.0	1.51	0.4	Ctbp1 Ctbp2 Dmgdh
531	GO:0045892 [8]: negative regulation of transcription, DNA-dependent	8	8	1287	71	11263	-5.15	0.0	0.56	0.17	Bcl6 Cri1 Cutl1 Dr1 Drap1 Tcfcp2l1 Tle1 Zfpm1
532	GO:0045859 [4]: regulation of protein kinase activity	3	3	1292	44	11290	-5.15	0.0	0.14	0.04	Gab1 Pkia Tdgf1
533	GO:0007160 [5]: cell-matrix adhesion	4	4	1291	51	11283	-5.17	0.0	0.19	0.06	Itga8 Itgb1 Mia1 Npnt
534	GO:0015992 [6]: proton transport	6	6	1289	42	11292	-5.17	0.0	1.0	0.32	Atp5j Atp5j2 Atp5k Atp6ap2 Atp6v0e Atp6v1d
535	GO:0030005 [7]: di-, tri-valent inorganic cation homeostasis	6	6	1289	42	11292	-5.17	0.0	1.0	0.32	1300017J02Rik Clstn1 Fthl17 Mfi2 Sv2a Trpm8
536	GO:0045893 [8]: positive regulation of transcription, DNA-dependent	7	7	1288	67	11267	-5.18	0.0	0.44	0.15	Foxh1 Lef1 Ntf3 Rnf6 Surb7 Tef Trp63
537	GO:0007178 [7]: transmembrane receptor protein serine/threonine kinase signaling pathway	5	5	1290	57	11277	-5.18	0.0	0.25	0.09	Bmp8b D0H4S114 Sostdc1 Tgfbr2 Twsg1
538	GO:0030324 [5]: lung development	4	4	1291	22	11312	-5.18	0.0	1.29	0.4	Cutl1 Dhcr7 Fgf1 Nfib
539	GO:0016582 [9]: non-covalent chromatin modification	1	1	1294	27	11307	-5.19	0.0	0.05	0.0	Smarca5
540	GO:0006338 [10]: chromatin remodeling	1	1	1294	27	11307	-5.19	0.0	0.05	0.0	Smarca5
541	GO:0008033 [7]: tRNA processing	1	1	1294	27	11307	-5.19	0.0	0.05	0.0	Pop5
542	GO:0051188 [6]: cofactor biosynthesis	7	7	1288	66	11268	-5.19	0.0	0.46	0.16	Atp5j Atp5j2 Atp5k Atp6v1d Cpox Gclm Ppox
543	GO:0015711 [7]: organic anion transport	2	2	1293	6	11328	-5.19	0.0	1.64	0.48	Slc10a2 Slc22a7
544	GO:0015807 [7]: L-amino acid transport	2	2	1293	6	11328	-5.19	0.0	1.64	0.48	Nat3 Slc38a3
545	GO:0019724 [7]: B-cell mediated immunity	2	2	1293	6	11328	-5.19	0.0	1.64	0.48	Tnfsf5 Traf2
546	GO:0030041 [7]: actin filament polymerization	2	2	1293	6	11328	-5.19	0.0	1.64	0.48	Mtss1 Rac1
547	GO:0030510 [6]: regulation of BMP signaling pathway	2	2	1293	6	11328	-5.19	0.0	1.64	0.48	Sostdc1 Twsg1
548	GO:0030514 [7]: negative regulation of BMP signaling pathway	2	2	1293	6	11328	-5.19	0.0	1.64	0.48	Sostdc1 Twsg1
549	GO:0042461 [5]: photoreceptor cell development	2	2	1293	6	11328	-5.19	0.0	1.64	0.48	Rpe65 Rpgrip1
550	GO:0045005 [8]: maintenance of fidelity during DNA-dependent DNA replication	2	2	1293	6	11328	-5.19	0.0	1.64	0.48	Msh3 Msh5
551	GO:0050708 [5]: regulation of protein secretion	2	2	1293	6	11328	-5.19	0.0	1.64	0.48	Tnfsf5 Traf2
552	GO:0006558 [7]: L-phenylalanine metabolism	2	2	1293	6	11328	-5.19	0.0	1.64	0.48	Pah Tat
553	GO:0006563 [8]: L-serine metabolism	2	2	1293	6	11328	-5.19	0.0	1.64	0.48	Ctbp1 Ctbp2
554	GO:0006857 [6]: oligopeptide transport	2	2	1293	6	11328	-5.19	0.0	1.64	0.48	Slc15a1 Tap1
555	GO:0007173 [8]: epidermal growth factor receptor signaling pathway	2	2	1293	6	11328	-5.19	0.0	1.64	0.48	Nck2 Tdgf1
556	GO:0045165 [4]: cell fate commitment	5	5	1290	32	11302	-5.19	0.0	1.11	0.36	Neurod4 Neurog1 Ntf3 Prox1 Tgfbr2
557	GO:0000165 [7]: MAPKKK cascade	7	7	1288	64	11270	-5.2	0.0	0.51	0.17	Cdc42se1 Dusp19 Gab1 Mapk8ip1 Nrbp Tdgf1 Traf2
558	GO:0009309 [6]: amine biosynthesis	6	6	1289	43	11291	-5.2	0.0	0.95	0.29	Ak3l1 Bhmt Ctbp1 Ctbp2 Otc Tmlhe
559	GO:0043069 [6]: negative regulation of programmed cell death	6	6	1289	62	11272	-5.2	0.0	0.34	0.13	Bcl6 Birc6 Casp2 Cebpb Mapk8ip1 Pik3r1
560	GO:0007018 [7]: microtubule-based movement	7	7	1288	59	11275	-5.21	0.0	0.65	0.2	4930542G03Rik Actr10 Kif2c Kifc3 Tuba1 Tuba4 Zfp282
561	GO:0008285 [6]: negative regulation of cell proliferation	6	6	1289	44	11290	-5.21	0.0	0.9	0.29	Frk Nck2 Prox1 Slfn3 Tax1bp3 Tsg101
562	GO:0030003 [6]: cation homeostasis	7	7	1288	61	11273	-5.22	0.0	0.59	0.18	1300017J02Rik Clstn1 Fthl17 Mfi2 Slc9a1 Sv2a Trpm8
563	GO:0030705 [6]: cytoskeleton-dependent intracellular transport	7	7	1288	61	11273	-5.22	0.0	0.59	0.18	4930542G03Rik Actr10 Kif2c Kifc3 Tuba1 Tuba4 Zfp282
564	GO:0043066 [7]: negative regulation of apoptosis	6	6	1289	61	11273	-5.22	0.0	0.36	0.14	Bcl6 Birc6 Casp2 Cebpb Mapk8ip1 Pik3r1
565	GO:0030323 [4]: respiratory tube development	4	4	1291	23	11311	-5.23	0.0	1.21	0.36	Cutl1 Dhcr7 Fgf1 Nfib
566	GO:0007187 [7]: G-protein signaling, coupled to cyclic nucleotide second messenger	5	5	1290	33	11301	-5.23	0.0	1.05	0.36	Adcy8 Adcyap1 Gnai2 Gnat1 Trar1
567	GO:0051049 [5]: regulation of transport	6	6	1289	45	11289	-5.23	0.0	0.85	0.29	Acdc Cadps2 Cbll1 Edar Rab3d Tcrim
568	GO:0006575 [6]: amino acid derivative metabolism	4	4	1291	49	11285	-5.23	0.0	0.21	0.07	Oaz2 Smox Tmlhe Ttr
569	GO:0007179 [8]: transforming growth factor beta receptor signaling pathway	4	4	1291	49	11285	-5.23	0.0	0.21	0.07	Bmp8b D0H4S114 Sostdc1 Twsg1
570	GO:0007605 [7]: perception of sound	3	3	1292	42	11292	-5.24	0.0	0.16	0.05	Otos Pcdh15 Wdr1
571	GO:0046849 [4]: bone remodeling	6	6	1289	46	11288	-5.25	0.0	0.81	0.26	Ahsg Ambn Foxc1 Spp2 Tnfrsf11a Twsg1
572	GO:0006633 [7]: fatty acid biosynthesis	6	6	1289	46	11288	-5.25	0.0	0.81	0.26	Alox15b Elovl2 Mlstd2 Prkag1 Scd1 Scd2
573	GO:0006163 [7]: purine nucleotide metabolism	6	6	1289	58	11276	-5.25	0.0	0.43	0.15	Atp5j Atp5j2 Atp5k Atp6v1d Entpd2 Papss1
574	GO:0006875 [7]: metal ion homeostasis	6	6	1289	47	11287	-5.26	0.0	0.77	0.25	1300017J02Rik Clstn1 Fthl17 Mfi2 Sv2a Trpm8
575	GO:0030100 [6]: regulation of endocytosis	1	1	1294	26	11308	-5.26	0.0	0.06	0.01	Cbll1
576	GO:0042107 [5]: cytokine metabolism	2	2	1293	34	11300	-5.26	0.0	0.11	0.03	Cebpb Il1rap
577	GO:0016064 [6]: humoral defense mechanism (sensu Vertebrata)	6	6	1289	48	11286	-5.27	0.0	0.73	0.25	Cr2 Daf1 Gca Masp1 Tnfsf5 Traf2
578	GO:0006821 [8]: chloride transport	6	6	1289	48	11286	-5.27	0.0	0.73	0.25	Clca1 Clca2 Clca4 Prkwnk4 Slc12a1 Slc12a2
579	GO:0009259 [7]: ribonucleotide metabolism	6	6	1289	54	11280	-5.28	0.0	0.53	0.17	Atp5j Atp5j2 Atp5k Atp6v1d Entpd2 Papss1
580	GO:0006644 [7]: phospholipid metabolism	6	6	1289	49	11285	-5.28	0.0	0.69	0.23	AU041707 Gpaa1 Lpgat1 Lrat Pik3c2a Pip5k1a
581	GO:0009150 [8]: purine ribonucleotide metabolism	6	6	1289	49	11285	-5.28	0.0	0.69	0.23	Atp5j Atp5j2 Atp5k Atp6v1d Entpd2 Papss1
582	GO:0006818 [5]: hydrogen transport	6	6	1289	55	11279	-5.28	0.0	0.5	0.17	Atp5j Atp5j2 Atp5k Atp6ap2 Atp6v0e Atp6v1d
583	GO:0007229 [6]: integrin-mediated signaling pathway	6	6	1289	55	11279	-5.28	0.0	0.5	0.17	Adam22 Adam24 Ilk Itga8 Itgb1 Ptk2
584	GO:0045944 [9]: positive regulation of transcription from Pol II promoter	6	6	1289	53	11281	-5.28	0.0	0.56	0.17	Foxh1 Lef1 Ntf3 Surb7 Tef Trp63
585	GO:0009952 [4]: anterior/posterior pattern formation	5	5	1290	35	11299	-5.29	0.0	0.94	0.29	Catnbip1 Foxh1 Lef1 Lrp6 Tdgf1
586	GO:0016053 [6]: organic acid biosynthesis	6	6	1289	52	11282	-5.29	0.0	0.59	0.18	Alox15b Elovl2 Mlstd2 Prkag1 Scd1 Scd2
587	GO:0046394 [7]: carboxylic acid biosynthesis	6	6	1289	52	11282	-5.29	0.0	0.59	0.18	Alox15b Elovl2 Mlstd2 Prkag1 Scd1 Scd2
588	GO:0030855 [4]: epithelial cell differentiation	3	3	1292	15	11319	-5.31	0.0	1.28	0.4	Crb3 F11r Xdh
589	GO:0043009 [5]: embryonic development (sensu Vertebrata)	5	5	1290	51	11283	-5.31	0.0	0.37	0.14	Cryab Lef1 Tcfap2c Twsg1 Ube2a
590	GO:0006936 [3]: muscle contraction	5	5	1290	51	11283	-5.31	0.0	0.37	0.14	Anxa6 Chrm3 Myh6 Tpm3 Utrn
591	GO:0006752 [7]: group transfer coenzyme metabolism	5	5	1290	37	11297	-5.32	0.0	0.83	0.28	Atp5j Atp5j2 Atp5k Atp6v1d Folr1
592	GO:0009142 [7]: nucleoside triphosphate biosynthesis	5	5	1290	37	11297	-5.32	0.0	0.83	0.28	Atp5j Atp5j2 Atp5k Atp6v1d Tyki
593	GO:0001655 [5]: urogenital system development	4	4	1291	25	11309	-5.32	0.0	1.06	0.36	Anxa4 Hoxd11 Pbx1 Pspn
594	GO:0006304 [6]: DNA modification	4	4	1291	25	11309	-5.32	0.0	1.06	0.36	Dnmt3a Dntt Mbd1 Top3b
595	GO:0030334 [6]: regulation of cell migration	2	2	1293	33	11301	-5.32	0.0	0.12	0.03	Cbll1 Cxcr4
596	GO:0042089 [6]: cytokine biosynthesis	2	2	1293	33	11301	-5.32	0.0	0.12	0.03	Cebpb Il1rap
597	GO:0051270 [5]: regulation of cell motility	2	2	1293	33	11301	-5.32	0.0	0.12	0.03	Cbll1 Cxcr4
598	GO:0010092 [5]: specification of organ identity	2	2	1293	7	11327	-5.33	0.0	1.45	0.4	Fgf1 Hoxd11
599	GO:0015833 [5]: peptide transport	2	2	1293	7	11327	-5.33	0.0	1.45	0.4	Slc15a1 Tap1
600	GO:0018346 [10]: protein amino acid prenylation	2	2	1293	7	11327	-5.33	0.0	1.45	0.4	Gria1 Rp2h
601	GO:0030218 [5]: erythrocyte differentiation	2	2	1293	7	11327	-5.33	0.0	1.45	0.4	Dnase2a Sp3
602	GO:0051084 [8]: posttranslational protein folding	2	2	1293	7	11327	-5.33	0.0	1.45	0.4	Hspa8 Tor1b
603	GO:0051085 [9]: chaperone cofactor dependent protein folding	2	2	1293	7	11327	-5.33	0.0	1.45	0.4	Hspa8 Tor1b
604	GO:0001759 [4]: induction of an organ	2	2	1293	7	11327	-5.33	0.0	1.45	0.4	Fgf1 Hoxd11
605	GO:0006779 [7]: porphyrin biosynthesis	2	2	1293	7	11327	-5.33	0.0	1.45	0.4	Cpox Ppox
606	GO:0006783 [6]: heme biosynthesis	2	2	1293	7	11327	-5.33	0.0	1.45	0.4	Cpox Ppox
607	GO:0006997 [5]: nuclear organization and biogenesis	2	2	1293	7	11327	-5.33	0.0	1.45	0.4	Pml Ptk2
608	GO:0007613 [4]: memory	2	2	1293	7	11327	-5.33	0.0	1.45	0.4	Itga8 Ntan1
609	GO:0009401 [6]: phosphoenolpyruvate-dependent sugar phosphotransferase system	2	2	1293	7	11327	-5.33	0.0	1.45	0.4	Dp1 Epb4.2
610	GO:0001932 [8]: regulation of protein amino acid phosphorylation	1	1	1294	25	11309	-5.33	0.0	0.06	0.01	Pdgfd
611	GO:0006403 [4]: RNA localization	1	1	1294	25	11309	-5.33	0.0	0.06	0.01	Nxf7
612	GO:0006805 [5]: xenobiotic metabolism	1	1	1294	25	11309	-5.33	0.0	0.06	0.01	Ephx2
613	GO:0009410 [7]: response to xenobiotic stimulus	1	1	1294	25	11309	-5.33	0.0	0.06	0.01	Ephx2
614	GO:0019935 [7]: cyclic-nucleotide-mediated signaling	5	5	1290	38	11296	-5.34	0.0	0.79	0.25	Adcy8 Adcyap1 Gnai2 Gnat1 Trar1
615	GO:0006164 [7]: purine nucleotide biosynthesis	5	5	1290	49	11285	-5.34	0.0	0.41	0.15	Atp5j Atp5j2 Atp5k Atp6v1d Papss1
616	GO:0006887 [6]: exocytosis	5	5	1290	48	11286	-5.34	0.0	0.44	0.15	Cadps2 Exoc7 Rab3d Stxbp1 Stxbp2
617	GO:0048015 [7]: phosphoinositide-mediated signaling	4	4	1291	26	11308	-5.35	0.0	0.99	0.32	Car8 Chrm3 Cish Htr2c
618	GO:0042113 [7]: B-cell activation	5	5	1290	40	11294	-5.36	0.0	0.7	0.23	Bad Cr2 Lmtn Pik3r1 Sp3
619	GO:0051170 [7]: nuclear import	5	5	1290	40	11294	-5.36	0.0	0.7	0.23	Edar Fgf9 Nxf7 Ppp3ca Ranbp5
620	GO:0006606 [7]: protein-nucleus import	5	5	1290	40	11294	-5.36	0.0	0.7	0.23	Edar Fgf9 Nxf7 Ppp3ca Ranbp5
621	GO:0015840 [6]: urea transport	1	1	1294	1	11333	-5.36	0.0	1.64	0.48	Slc14a2
622	GO:0015909 [7]: long-chain fatty acid transport	1	1	1294	1	11333	-5.36	0.0	1.64	0.48	Cpt1b
623	GO:0016188 [8]: synaptic vesicle maturation	1	1	1294	1	11333	-5.36	0.0	1.64	0.48	Stxbp1
624	GO:0016553 [8]: base conversion or substitution editing	1	1	1294	1	11333	-5.36	0.0	1.64	0.48	Adar
625	GO:0030035 [7]: microspike biogenesis	1	1	1294	1	11333	-5.36	0.0	1.64	0.48	Cdc42
626	GO:0030320 [7]: monovalent inorganic anion homeostasis	1	1	1294	1	11333	-5.36	0.0	1.64	0.48	Prkwnk4
627	GO:0030838 [7]: positive regulation of actin filament polymerization	1	1	1294	1	11333	-5.36	0.0	1.64	0.48	Rac1
628	GO:0030859 [5]: polarized epithelial cell differentiation	1	1	1294	1	11333	-5.36	0.0	1.64	0.48	Crb3
629	GO:0042270 [10]: protection from natural killer cell mediated cytotoxicity	1	1	1294	1	11333	-5.36	0.0	1.64	0.48	H2-Bl
630	GO:0042346 [9]: positive regulation of NF-kappaB-nucleus import	1	1	1294	1	11333	-5.36	0.0	1.64	0.48	Edar
631	GO:0042993 [9]: positive regulation of transcription factor-nucleus import	1	1	1294	1	11333	-5.36	0.0	1.64	0.48	Edar
632	GO:0043255 [6]: regulation of carbohydrate biosynthesis	1	1	1294	1	11333	-5.36	0.0	1.64	0.48	Acdc
633	GO:0045176 [6]: apical protein localization	1	1	1294	1	11333	-5.36	0.0	1.64	0.48	Napa
634	GO:0045198 [6]: establishment of epithelial cell polarity	1	1	1294	1	11333	-5.36	0.0	1.64	0.48	Crb3
635	GO:0045329 [8]: carnitine biosynthesis	1	1	1294	1	11333	-5.36	0.0	1.64	0.48	Tmlhe
636	GO:0045666 [6]: positive regulation of neuron differentiation	1	1	1294	1	11333	-5.36	0.0	1.64	0.48	Socs2
637	GO:0045785 [5]: positive regulation of cell adhesion	1	1	1294	1	11333	-5.36	0.0	1.64	0.48	Pscd3
638	GO:0045834 [6]: positive regulation of lipid metabolism	1	1	1294	1	11333	-5.36	0.0	1.64	0.48	Acdc
639	GO:0045921 [7]: positive regulation of exocytosis	1	1	1294	1	11333	-5.36	0.0	1.64	0.48	Cadps2
640	GO:0045923 [7]: positive regulation of fatty acid metabolism	1	1	1294	1	11333	-5.36	0.0	1.64	0.48	Acdc
641	GO:0046072 [10]: dTDP metabolism	1	1	1294	1	11333	-5.36	0.0	1.64	0.48	Tyki
642	GO:0046208 [9]: spermine catabolism	1	1	1294	1	11333	-5.36	0.0	1.64	0.48	Smox
643	GO:0046326 [7]: positive regulation of glucose import	1	1	1294	1	11333	-5.36	0.0	1.64	0.48	Acdc
644	GO:0046381 [7]: CMP-N-acetylneuraminate metabolism	1	1	1294	1	11333	-5.36	0.0	1.64	0.48	Cmas
645	GO:0046698 [4]: metamorphosis (sensu Insecta)	1	1	1294	1	11333	-5.36	0.0	1.64	0.48	Tm4sf9
646	GO:0046716 [6]: muscle maintenance	1	1	1294	1	11333	-5.36	0.0	1.64	0.48	Mtm1
647	GO:0047484 [6]: regulation of response to osmotic stress	1	1	1294	1	11333	-5.36	0.0	1.64	0.48	Gypa
648	GO:0048016 [8]: inositol phosphate-mediated signaling	1	1	1294	1	11333	-5.36	0.0	1.64	0.48	Htr2c
649	GO:0001573 [9]: ganglioside metabolism	1	1	1294	1	11333	-5.36	0.0	1.64	0.48	St6galnac6
650	GO:0001574 [10]: ganglioside biosynthesis	1	1	1294	1	11333	-5.36	0.0	1.64	0.48	St6galnac6
651	GO:0001578 [9]: microtubule bundle formation	1	1	1294	1	11333	-5.36	0.0	1.64	0.48	Mtap2
652	GO:0001736 [6]: establishment of planar polarity	1	1	1294	1	11333	-5.36	0.0	1.64	0.48	Trp63
653	GO:0001779 [5]: natural killer cell differentiation	1	1	1294	1	11333	-5.36	0.0	1.64	0.48	Sp3
654	GO:0001881 [5]: receptor recycling	1	1	1294	1	11333	-5.36	0.0	1.64	0.48	Tcrim
655	GO:0002165 [3]: larval or pupal development (sensu Insecta)	1	1	1294	1	11333	-5.36	0.0	1.64	0.48	Tm4sf9
656	GO:0005984 [7]: disaccharide metabolism	1	1	1294	1	11333	-5.36	0.0	1.64	0.48	Lalba
657	GO:0006109 [5]: regulation of carbohydrate metabolism	1	1	1294	1	11333	-5.36	0.0	1.64	0.48	Acdc
658	GO:0006233 [10]: dTDP biosynthesis	1	1	1294	1	11333	-5.36	0.0	1.64	0.48	Tyki
659	GO:0006475 [9]: internal protein amino acid acetylation	1	1	1294	1	11333	-5.36	0.0	1.64	0.48	Hat1
660	GO:0006477 [7]: protein amino acid sulfation	1	1	1294	1	11333	-5.36	0.0	1.64	0.48	Hs3st3b1
661	GO:0006546 [9]: glycine catabolism	1	1	1294	1	11333	-5.36	0.0	1.64	0.48	Dmgdh
662	GO:0006620 [7]: posttranslational protein-membrane targeting	1	1	1294	1	11333	-5.36	0.0	1.64	0.48	Folr1
663	GO:0006868 [8]: L-glutamine transport	1	1	1294	1	11333	-5.36	0.0	1.64	0.48	Slc38a3
664	GO:0006991 [5]: response to sterol depletion	1	1	1294	1	11333	-5.36	0.0	1.64	0.48	Insig2
665	GO:0007016 [7]: cytoskeletal anchoring	1	1	1294	1	11333	-5.36	0.0	1.64	0.48	Gypa
666	GO:0007164 [7]: establishment of tissue polarity	1	1	1294	1	11333	-5.36	0.0	1.64	0.48	Trp63
667	GO:0007252 [8]: I-kappaB phosphorylation	1	1	1294	1	11333	-5.36	0.0	1.64	0.48	Ikbkb
668	GO:0007274 [7]: neuromuscular synaptic transmission	1	1	1294	1	11333	-5.36	0.0	1.64	0.48	Ntf3
669	GO:0007320 [3]: insemination	1	1	1294	1	11333	-5.36	0.0	1.64	0.48	Svs3
670	GO:0007341 [7]: penetration of zona pellucida	1	1	1294	1	11333	-5.36	0.0	1.64	0.48	Mcsp
671	GO:0007400 [6]: neuroblast cell fate determination	1	1	1294	1	11333	-5.36	0.0	1.64	0.48	Neurod4
672	GO:0007412 [7]: axon target recognition	1	1	1294	1	11333	-5.36	0.0	1.64	0.48	Stxbp1
673	GO:0007444 [5]: imaginal disc development	1	1	1294	1	11333	-5.36	0.0	1.64	0.48	Tm4sf9
674	GO:0007452 [5]: imaginal disc metamorphosis	1	1	1294	1	11333	-5.36	0.0	1.64	0.48	Tm4sf9
675	GO:0007468 [6]: regulation of rhodopsin gene activity	1	1	1294	1	11333	-5.36	0.0	1.64	0.48	Rpe65
676	GO:0007527 [7]: adult somatic muscle development	1	1	1294	1	11333	-5.36	0.0	1.64	0.48	Utrn
677	GO:0007552 [3]: metamorphosis	1	1	1294	1	11333	-5.36	0.0	1.64	0.48	Tm4sf9
678	GO:0007617 [4]: mating behavior	1	1	1294	1	11333	-5.36	0.0	1.64	0.48	Svs3
679	GO:0008105 [5]: asymmetric protein localization	1	1	1294	1	11333	-5.36	0.0	1.64	0.48	Napa
680	GO:0008354 [6]: germ cell migration	1	1	1294	1	11333	-5.36	0.0	1.64	0.48	Cxcr4
681	GO:0008653 [6]: lipopolysaccharide metabolism	1	1	1294	1	11333	-5.36	0.0	1.64	0.48	Cmas
682	GO:0009103 [7]: lipopolysaccharide biosynthesis	1	1	1294	1	11333	-5.36	0.0	1.64	0.48	Cmas
683	GO:0009138 [8]: pyrimidine nucleoside diphosphate metabolism	1	1	1294	1	11333	-5.36	0.0	1.64	0.48	Tyki
684	GO:0009139 [8]: pyrimidine nucleoside diphosphate biosynthesis	1	1	1294	1	11333	-5.36	0.0	1.64	0.48	Tyki
685	GO:0009189 [8]: deoxyribonucleoside diphosphate biosynthesis	1	1	1294	1	11333	-5.36	0.0	1.64	0.48	Tyki
686	GO:0009196 [9]: pyrimidine deoxyribonucleoside diphosphate metabolism	1	1	1294	1	11333	-5.36	0.0	1.64	0.48	Tyki
687	GO:0009197 [9]: pyrimidine deoxyribonucleoside diphosphate biosynthesis	1	1	1294	1	11333	-5.36	0.0	1.64	0.48	Tyki
688	GO:0009260 [7]: ribonucleotide biosynthesis	5	5	1290	47	11287	-5.36	0.0	0.47	0.16	Atp5j Atp5j2 Atp5k Atp6v1d Papss1
689	GO:0009451 [6]: RNA modification	5	5	1290	47	11287	-5.36	0.0	0.47	0.16	Adar Cic Cubn Lamp2 Slc22a17
690	GO:0042110 [7]: T-cell activation	4	4	1291	44	11290	-5.37	0.0	0.3	0.11	Bad Ccnd3 Cxcr4 Sp3
691	GO:0046903 [3]: secretion	4	4	1291	44	11290	-5.37	0.0	0.3	0.11	Arf4l Syt4 Tnfsf5 Traf2
692	GO:0008284 [6]: positive regulation of cell proliferation	4	4	1291	44	11290	-5.37	0.0	0.3	0.11	Crip2 Fgf9 Ilk Tdgf1
693	GO:0001503 [5]: ossification	5	5	1290	42	11292	-5.37	0.0	0.62	0.2	Ahsg Ambn Foxc1 Tnfrsf11a Twsg1
694	GO:0048066 [3]: pigmentation	2	2	1293	32	11302	-5.37	0.0	0.13	0.03	Cpox Ppox
695	GO:0006221 [7]: pyrimidine nucleotide biosynthesis	3	3	1292	16	11318	-5.37	0.0	1.18	0.36	Ctps2 Otc Tyki
696	GO:0001654 [5]: eye morphogenesis	5	5	1290	41	11293	-5.37	0.0	0.66	0.21	Cryab Neurod4 Rpgrip1 Tm4sf9 Twsg1
697	GO:0017038 [6]: protein import	5	5	1290	44	11290	-5.37	0.0	0.56	0.17	Edar Fgf9 Nxf7 Ppp3ca Ranbp5
698	GO:0009141 [7]: nucleoside triphosphate metabolism	5	5	1290	44	11290	-5.37	0.0	0.56	0.17	Atp5j Atp5j2 Atp5k Atp6v1d Tyki
699	GO:0030098 [4]: lymphocyte differentiation	5	5	1290	43	11291	-5.37	0.0	0.59	0.18	Bad Flt3 Lmtn Pik3r1 Sp3
700	GO:0009152 [8]: purine ribonucleotide biosynthesis	5	5	1290	43	11291	-5.37	0.0	0.59	0.18	Atp5j Atp5j2 Atp5k Atp6v1d Papss1
701	GO:0018108 [9]: peptidyl-tyrosine phosphorylation	3	3	1292	38	11296	-5.38	0.0	0.22	0.07	Dyrk1a Jak1 Pdgfd
702	GO:0018212 [9]: peptidyl-tyrosine modification	3	3	1292	38	11296	-5.38	0.0	0.22	0.07	Dyrk1a Jak1 Pdgfd
703	GO:0006261 [7]: DNA-dependent DNA replication	4	4	1291	27	11307	-5.39	0.0	0.93	0.29	Msh3 Msh5 Prim2 Top3b
704	GO:0006730 [5]: one-carbon compound metabolism	4	4	1291	27	11307	-5.39	0.0	0.93	0.29	Car10 Car8 Car9 Ptprg
705	GO:0006753 [8]: nucleoside phosphate metabolism	4	4	1291	27	11307	-5.39	0.0	0.93	0.29	Atp5j Atp5j2 Atp5k Atp6v1d
706	GO:0006754 [7]: ATP biosynthesis	4	4	1291	27	11307	-5.39	0.0	0.93	0.29	Atp5j Atp5j2 Atp5k Atp6v1d
707	GO:0050657 [6]: nucleic acid transport	1	1	1294	24	11310	-5.4	0.0	0.07	0.01	Nxf7
708	GO:0050658 [6]: RNA transport	1	1	1294	24	11310	-5.4	0.0	0.07	0.01	Nxf7
709	GO:0051236 [5]: establishment of RNA localization	1	1	1294	24	11310	-5.4	0.0	0.07	0.01	Nxf7
710	GO:0006909 [7]: phagocytosis	1	1	1294	24	11310	-5.4	0.0	0.07	0.01	Elmo1
711	GO:0009144 [8]: purine nucleoside triphosphate metabolism	4	4	1291	41	11293	-5.43	0.0	0.37	0.14	Atp5j Atp5j2 Atp5k Atp6v1d
712	GO:0009967 [5]: positive regulation of signal transduction	3	3	1292	17	11317	-5.43	0.0	1.09	0.36	Acdc Tcrim Twsg1
713	GO:0019221 [6]: cytokine and chemokine mediated signaling pathway	3	3	1292	17	11317	-5.43	0.0	1.09	0.36	Iigp1 Il1rap Lmtn
714	GO:0006220 [7]: pyrimidine nucleotide metabolism	3	3	1292	17	11317	-5.43	0.0	1.09	0.36	Ctps2 Otc Tyki
715	GO:0006874 [8]: calcium ion homeostasis	3	3	1292	17	11317	-5.43	0.0	1.09	0.36	Clstn1 Sv2a Trpm8
716	GO:0006879 [8]: iron ion homeostasis	3	3	1292	17	11317	-5.43	0.0	1.09	0.36	1300017J02Rik Fthl17 Mfi2
717	GO:0007223 [7]: frizzled-2 signaling pathway	3	3	1292	17	11317	-5.43	0.0	1.09	0.36	Wnt16 Wnt3 Wnt5b
718	GO:0001701 [6]: embryonic development (sensu Mammalia)	4	4	1291	40	11294	-5.43	0.0	0.39	0.14	Cryab Tcfap2c Twsg1 Ube2a
719	GO:0006400 [7]: tRNA modification	4	4	1291	40	11294	-5.43	0.0	0.39	0.14	Cic Cubn Lamp2 Slc22a17
720	GO:0006956 [6]: complement activation	4	4	1291	40	11294	-5.43	0.0	0.39	0.14	Adn Cr2 Daf1 Masp1
721	GO:0017157 [6]: regulation of exocytosis	2	2	1293	8	11326	-5.44	0.0	1.3	0.4	Cadps2 Rab3d
722	GO:0030111 [5]: regulation of Wnt receptor signaling pathway	2	2	1293	8	11326	-5.44	0.0	1.3	0.4	Catnbip1 Dkk1
723	GO:0030216 [4]: keratinocyte differentiation	2	2	1293	8	11326	-5.44	0.0	1.3	0.4	Trp63 Tsg101
724	GO:0030512 [6]: negative regulation of transforming growth factor beta receptor signaling pathway	2	2	1293	8	11326	-5.44	0.0	1.3	0.4	Sostdc1 Twsg1
725	GO:0006829 [9]: zinc ion transport	2	2	1293	8	11326	-5.44	0.0	1.3	0.4	Slc39a1 Slc39a3
726	GO:0006914 [4]: autophagy	2	2	1293	8	11326	-5.44	0.0	1.3	0.4	Apg12l Becn1
727	GO:0008344 [4]: adult locomotory behavior	2	2	1293	8	11326	-5.44	0.0	1.3	0.4	Epha4 Ntan1
728	GO:0009070 [8]: serine family amino acid biosynthesis	2	2	1293	8	11326	-5.44	0.0	1.3	0.4	Ctbp1 Ctbp2
729	GO:0009074 [7]: aromatic amino acid family catabolism	2	2	1293	8	11326	-5.44	0.0	1.3	0.4	Pah Tat
730	GO:0007188 [8]: G-protein signaling, coupled to cAMP nucleotide second messenger	4	4	1291	30	11304	-5.45	0.0	0.76	0.25	Adcy8 Adcyap1 Gnai2 Trar1
731	GO:0048511 [3]: rhythmic process	3	3	1292	36	11298	-5.45	0.0	0.25	0.09	Dbp Hlf Tef
732	GO:0042445 [5]: hormone metabolism	4	4	1291	39	11295	-5.46	0.0	0.42	0.15	Cyp26a1 Hmgcs1 Pbx1 Ttr
733	GO:0009199 [8]: ribonucleoside triphosphate metabolism	4	4	1291	39	11295	-5.46	0.0	0.42	0.15	Atp5j Atp5j2 Atp5k Atp6v1d
734	GO:0009205 [9]: purine ribonucleoside triphosphate metabolism	4	4	1291	39	11295	-5.46	0.0	0.42	0.15	Atp5j Atp5j2 Atp5k Atp6v1d
735	GO:0046034 [6]: ATP metabolism	4	4	1291	31	11303	-5.46	0.0	0.71	0.24	Atp5j Atp5j2 Atp5k Atp6v1d
736	GO:0008015 [4]: circulation	4	4	1291	31	11303	-5.46	0.0	0.71	0.24	Gnai2 Npy Npy1r Sp4
737	GO:0008643 [5]: carbohydrate transport	4	4	1291	31	11303	-5.46	0.0	0.71	0.24	Acdc Dp1 Epb4.2 Slc2a2
738	GO:0040029 [3]: regulation of gene expression, epigenetic	4	4	1291	38	11296	-5.46	0.0	0.45	0.15	Dnmt3a Eed H2afy2 Mbd1
739	GO:0006800 [5]: oxygen and reactive oxygen species metabolism	4	4	1291	38	11296	-5.46	0.0	0.45	0.15	Fmo2 Gab1 Noxo1 Txnip
740	GO:0045860 [5]: positive regulation of protein kinase activity	2	2	1293	30	11304	-5.46	0.0	0.16	0.05	Gab1 Tdgf1
741	GO:0046651 [5]: lymphocyte proliferation	2	2	1293	30	11304	-5.46	0.0	0.16	0.05	Ccnd3 Cxcr4
742	GO:0006405 [7]: RNA-nucleus export	1	1	1294	23	11311	-5.46	0.0	0.08	0.02	Nxf7
743	GO:0006690 [7]: icosanoid metabolism	1	1	1294	23	11311	-5.46	0.0	0.08	0.02	Alox15b
744	GO:0007050 [7]: cell cycle arrest	1	1	1294	23	11311	-5.46	0.0	0.08	0.02	Tsg101
745	GO:0007548 [3]: sex differentiation	4	4	1291	32	11302	-5.47	0.0	0.67	0.21	Fgf9 Hmgcs1 Pbx1 Sry
746	GO:0043038 [7]: amino acid activation	4	4	1291	37	11297	-5.47	0.0	0.48	0.17	Cic Cubn Lamp2 Slc22a17
747	GO:0043039 [8]: tRNA aminoacylation	4	4	1291	37	11297	-5.47	0.0	0.48	0.17	Cic Cubn Lamp2 Slc22a17
748	GO:0006418 [8]: tRNA aminoacylation for protein translation	4	4	1291	37	11297	-5.47	0.0	0.48	0.17	Cic Cubn Lamp2 Slc22a17
749	GO:0006445 [7]: regulation of translation	4	4	1291	37	11297	-5.47	0.0	0.48	0.17	Dazl Eif2ak3 Pum2 Srp9
750	GO:0006576 [6]: biogenic amine metabolism	4	4	1291	37	11297	-5.47	0.0	0.48	0.17	Oaz2 Smox Tmlhe Ttr
751	GO:0042471 [5]: ear morphogenesis	3	3	1292	18	11316	-5.47	0.0	1.0	0.32	Fgf9 Foxi1 Gfi1
752	GO:0009064 [7]: glutamine family amino acid metabolism	3	3	1292	18	11316	-5.47	0.0	1.0	0.32	Ctps2 Ddah2 Otc
753	GO:0000226 [8]: microtubule cytoskeleton organization and biogenesis	4	4	1291	36	11298	-5.48	0.0	0.51	0.17	Gabarap Mtap2 Ptk2 Rp2h
754	GO:0019933 [8]: cAMP-mediated signaling	4	4	1291	35	11299	-5.48	0.0	0.55	0.17	Adcy8 Adcyap1 Gnai2 Trar1
755	GO:0009145 [8]: purine nucleoside triphosphate biosynthesis	4	4	1291	35	11299	-5.48	0.0	0.55	0.17	Atp5j Atp5j2 Atp5k Atp6v1d
756	GO:0009201 [8]: ribonucleoside triphosphate biosynthesis	4	4	1291	35	11299	-5.48	0.0	0.55	0.17	Atp5j Atp5j2 Atp5k Atp6v1d
757	GO:0009206 [9]: purine ribonucleoside triphosphate biosynthesis	4	4	1291	35	11299	-5.48	0.0	0.55	0.17	Atp5j Atp5j2 Atp5k Atp6v1d
758	GO:0006119 [6]: oxidative phosphorylation	4	4	1291	34	11300	-5.48	0.0	0.59	0.18	1110020P15Rik Atp5j Atp5k Atp6v1d
759	GO:0007626 [3]: locomotory behavior	4	4	1291	34	11300	-5.48	0.0	0.59	0.18	Epha4 Npy1r Ntan1 Pcdh15
760	GO:0016072 [6]: rRNA metabolism	2	2	1293	29	11305	-5.51	0.0	0.17	0.05	Exosc1 Pop5
761	GO:0006497 [8]: protein lipidation	3	3	1292	19	11315	-5.51	0.0	0.93	0.29	Gpaa1 Gria1 Rp2h
762	GO:0030261 [7]: chromosome condensation	2	2	1293	9	11325	-5.54	0.0	1.16	0.36	Smc1l2 Stag3
763	GO:0046530 [4]: photoreceptor cell differentiation	2	2	1293	9	11325	-5.54	0.0	1.16	0.36	Rpe65 Rpgrip1
764	GO:0051046 [4]: regulation of secretion	2	2	1293	9	11325	-5.54	0.0	1.16	0.36	Tnfsf5 Traf2
765	GO:0000904 [4]: cellular morphogenesis during differentiation	2	2	1293	9	11325	-5.54	0.0	1.16	0.36	Rpe65 Rpgrip1
766	GO:0001657 [8]: ureteric bud development	2	2	1293	9	11325	-5.54	0.0	1.16	0.36	Pbx1 Pspn
767	GO:0001906 [5]: cell killing	2	2	1293	9	11325	-5.54	0.0	1.16	0.36	H2-Bl Klrb1c
768	GO:0001909 [6]: immune cell mediated cytotoxicity	2	2	1293	9	11325	-5.54	0.0	1.16	0.36	H2-Bl Klrb1c
769	GO:0005978 [8]: glycogen biosynthesis	2	2	1293	9	11325	-5.54	0.0	1.16	0.36	D3Bwg0562e G6pc
770	GO:0006084 [7]: acetyl-CoA metabolism	2	2	1293	9	11325	-5.54	0.0	1.16	0.36	Cach Hmgcs1
771	GO:0007222 [7]: frizzled signaling pathway	2	2	1293	9	11325	-5.54	0.0	1.16	0.36	Tle1 Tle2
772	GO:0007271 [8]: synaptic transmission, cholinergic	2	2	1293	9	11325	-5.54	0.0	1.16	0.36	Chrm3 Chrna4
773	GO:0007416 [6]: synaptogenesis	2	2	1293	9	11325	-5.54	0.0	1.16	0.36	Catnd2 Igsf4a
774	GO:0009250 [7]: glucan biosynthesis	2	2	1293	9	11325	-5.54	0.0	1.16	0.36	D3Bwg0562e G6pc
775	GO:0045137 [4]: development of primary sexual characteristics	1	1	1294	22	11312	-5.54	0.0	0.09	0.02	Fgf9
776	GO:0050730 [6]: regulation of peptidyl-tyrosine phosphorylation	1	1	1294	22	11312	-5.54	0.0	0.09	0.02	Pdgfd
777	GO:0050864 [7]: regulation of B-cell activation	1	1	1294	22	11312	-5.54	0.0	0.09	0.02	Bad
778	GO:0050870 [8]: positive regulation of T-cell activation	1	1	1294	22	11312	-5.54	0.0	0.09	0.02	Bad
779	GO:0050909 [7]: perception of taste	1	1	1294	22	11312	-5.54	0.0	0.09	0.02	Tas2r105
780	GO:0006099 [8]: tricarboxylic acid cycle	1	1	1294	22	11312	-5.54	0.0	0.09	0.02	Mdh1
781	GO:0006953 [5]: acute-phase response	1	1	1294	22	11312	-5.54	0.0	0.09	0.02	Reg3a
782	GO:0007369 [5]: gastrulation	1	1	1294	22	11312	-5.54	0.0	0.09	0.02	Lrp6
783	GO:0008406 [5]: gonad development	1	1	1294	22	11312	-5.54	0.0	0.09	0.02	Fgf9
784	GO:0030900 [8]: forebrain development	3	3	1292	20	11314	-5.54	0.0	0.86	0.29	Aplp1 Aplp2 Twsg1
785	GO:0042158 [7]: lipoprotein biosynthesis	3	3	1292	20	11314	-5.54	0.0	0.86	0.29	Gpaa1 Gria1 Rp2h
786	GO:0007189 [9]: G-protein signaling, adenylate cyclase activating pathway	3	3	1292	20	11314	-5.54	0.0	0.86	0.29	Adcy8 Adcyap1 Trar1
787	GO:0008360 [5]: regulation of cell shape	3	3	1292	20	11314	-5.54	0.0	0.86	0.29	Cdc42se1 Ppp6c Rhoq
788	GO:0035107 [4]: appendage morphogenesis	2	2	1293	28	11306	-5.55	0.0	0.19	0.06	Dkk1 Lrp6
789	GO:0035108 [5]: limb morphogenesis	2	2	1293	28	11306	-5.55	0.0	0.19	0.06	Dkk1 Lrp6
790	GO:0045597 [5]: positive regulation of cell differentiation	2	2	1293	28	11306	-5.55	0.0	0.19	0.06	Bad Socs2
791	GO:0035239 [4]: tube morphogenesis	3	3	1292	31	11303	-5.56	0.0	0.37	0.14	Lmo4 Pbx1 Pspn
792	GO:0048468 [3]: cell development	3	3	1292	31	11303	-5.56	0.0	0.37	0.14	Rpe65 Rpgrip1 Ugt8
793	GO:0019439 [6]: aromatic compound catabolism	3	3	1292	21	11313	-5.56	0.0	0.79	0.25	Ephx2 Pah Tat
794	GO:0001656 [7]: metanephros development	3	3	1292	21	11313	-5.56	0.0	0.79	0.25	Hoxd11 Pbx1 Pspn
795	GO:0007266 [7]: Rho protein signal transduction	3	3	1292	21	11313	-5.56	0.0	0.79	0.25	Arhgap5 Cdc42 Srgap1
796	GO:0006364 [7]: rRNA processing	2	2	1293	27	11307	-5.59	0.0	0.21	0.07	Exosc1 Pop5
797	GO:0015985 [7]: energy coupled proton transport, down electrochemical gradient	3	3	1292	22	11312	-5.59	0.0	0.73	0.25	Atp5j Atp5k Atp6v1d
798	GO:0015986 [7]: ATP synthesis coupled proton transport	3	3	1292	22	11312	-5.59	0.0	0.73	0.25	Atp5j Atp5k Atp6v1d
799	GO:0019748 [4]: secondary metabolism	3	3	1292	22	11312	-5.59	0.0	0.73	0.25	Cpox Ppox Rpe65
800	GO:0000082 [7]: G1/S transition of mitotic cell cycle	3	3	1292	22	11312	-5.59	0.0	0.73	0.25	Itgb1 Ppp3ca Ppp6c
801	GO:0006665 [7]: sphingolipid metabolism	3	3	1292	23	11311	-5.6	0.0	0.68	0.22	B3gnt5 B4galt6 St6galnac6
802	GO:0019884 [6]: antigen presentation, exogenous antigen	1	1	1294	21	11313	-5.6	0.0	0.1	0.02	H2-Eb1
803	GO:0048469 [4]: cell maturation	1	1	1294	21	11313	-5.6	0.0	0.1	0.02	Ugt8
804	GO:0035264 [4]: body growth	2	2	1293	10	11324	-5.61	0.0	1.04	0.36	Npy1r Socs2
805	GO:0040014 [5]: regulation of body size	2	2	1293	10	11324	-5.61	0.0	1.04	0.36	Npy1r Socs2
806	GO:0042044 [5]: fluid transport	2	2	1293	10	11324	-5.61	0.0	1.04	0.36	Aqp5 Mip
807	GO:0045761 [4]: regulation of adenylate cyclase activity	2	2	1293	10	11324	-5.61	0.0	1.04	0.36	Adcy8 Adcyap1
808	GO:0045762 [5]: positive regulation of adenylate cyclase activity	2	2	1293	10	11324	-5.61	0.0	1.04	0.36	Adcy8 Adcyap1
809	GO:0050808 [5]: synapse organization and biogenesis	2	2	1293	10	11324	-5.61	0.0	1.04	0.36	Catnd2 Igsf4a
810	GO:0006376 [9]: mRNA splice site selection	2	2	1293	10	11324	-5.61	0.0	1.04	0.36	Cugbp2 Sfrs9
811	GO:0006833 [6]: water transport	2	2	1293	10	11324	-5.61	0.0	1.04	0.36	Aqp5 Mip
812	GO:0007190 [6]: adenylate cyclase activation	2	2	1293	10	11324	-5.61	0.0	1.04	0.36	Adcy8 Adcyap1
813	GO:0008016 [5]: regulation of heart contraction rate	2	2	1293	10	11324	-5.61	0.0	1.04	0.36	Gnai2 Sp4
814	GO:0042157 [7]: lipoprotein metabolism	3	3	1292	27	11307	-5.61	0.0	0.5	0.17	Gpaa1 Gria1 Rp2h
815	GO:0008654 [8]: phospholipid biosynthesis	3	3	1292	28	11306	-5.61	0.0	0.46	0.16	AU041707 Gpaa1 Lpgat1
816	GO:0007249 [7]: I-kappaB kinase/NF-kappaB cascade	3	3	1292	24	11310	-5.61	0.0	0.63	0.2	Acdc Ikbkb Tank
817	GO:0006767 [6]: water-soluble vitamin metabolism	3	3	1292	26	11308	-5.62	0.0	0.54	0.17	Folr1 Rfk Tmlhe
818	GO:0006958 [7]: complement activation, classical pathway	3	3	1292	26	11308	-5.62	0.0	0.54	0.17	Cr2 Daf1 Masp1
819	GO:0007422 [6]: peripheral nervous system development	3	3	1292	26	11308	-5.62	0.0	0.54	0.17	Cryga Crygd Ntf3
820	GO:0046916 [8]: transition metal ion homeostasis	3	3	1292	25	11309	-5.62	0.0	0.58	0.18	1300017J02Rik Fthl17 Mfi2
821	GO:0007519 [6]: myogenesis	3	3	1292	25	11309	-5.62	0.0	0.58	0.18	Boc Col19a1 Snta1
822	GO:0007611 [3]: learning and/or memory	3	3	1292	25	11309	-5.62	0.0	0.58	0.18	Catnd2 Itga8 Ntan1
823	GO:0009187 [7]: cyclic nucleotide metabolism	3	3	1292	25	11309	-5.62	0.0	0.58	0.18	Adcy8 Cnp1 Gucy2e
824	GO:0030326 [6]: embryonic limb morphogenesis	2	2	1293	26	11308	-5.62	0.0	0.23	0.07	Dkk1 Lrp6
825	GO:0035113 [5]: embryonic appendage morphogenesis	2	2	1293	26	11308	-5.62	0.0	0.23	0.07	Dkk1 Lrp6
826	GO:0000723 [8]: telomere maintenance	1	1	1294	20	11314	-5.66	0.0	0.11	0.03	Pot1
827	GO:0006352 [8]: transcription initiation	1	1	1294	20	11314	-5.66	0.0	0.11	0.03	Taf6
828	GO:0007269 [4]: neurotransmitter secretion	1	1	1294	20	11314	-5.66	0.0	0.11	0.03	Syt4
829	GO:0006979 [5]: response to oxidative stress	2	2	1293	25	11309	-5.66	0.0	0.25	0.09	Gab1 Txnip
830	GO:0010025 [8]: wax biosynthesis	1	1	1294	2	11332	-5.67	0.0	1.28	0.4	Mlstd2
831	GO:0010166 [7]: wax metabolism	1	1	1294	2	11332	-5.67	0.0	1.28	0.4	Mlstd2
832	GO:0015802 [7]: basic amino acid transport	1	1	1294	2	11332	-5.67	0.0	1.28	0.4	Slc38a3
833	GO:0015816 [8]: glycine transport	1	1	1294	2	11332	-5.67	0.0	1.28	0.4	Slc32a1
834	GO:0015908 [6]: fatty acid transport	1	1	1294	2	11332	-5.67	0.0	1.28	0.4	Cpt1b
835	GO:0016236 [5]: macroautophagy	1	1	1294	2	11332	-5.67	0.0	1.28	0.4	Apg12l
836	GO:0016338 [6]: calcium-independent cell-cell adhesion	1	1	1294	2	11332	-5.67	0.0	1.28	0.4	Igsf4a
837	GO:0016478 [8]: negative regulation of translation	1	1	1294	2	11332	-5.67	0.0	1.28	0.4	Srp9
838	GO:0016584 [8]: nucleosome spacing	1	1	1294	2	11332	-5.67	0.0	1.28	0.4	Hist1h1e
839	GO:0018107 [9]: peptidyl-threonine phosphorylation	1	1	1294	2	11332	-5.67	0.0	1.28	0.4	Pbk
840	GO:0018210 [9]: peptidyl-threonine modification	1	1	1294	2	11332	-5.67	0.0	1.28	0.4	Pbk
841	GO:0019098 [3]: reproductive behavior	1	1	1294	2	11332	-5.67	0.0	1.28	0.4	Svs3
842	GO:0030091 [7]: protein repair	1	1	1294	2	11332	-5.67	0.0	1.28	0.4	Sepx1
843	GO:0030168 [5]: platelet activation	1	1	1294	2	11332	-5.67	0.0	1.28	0.4	Entpd2
844	GO:0030193 [5]: regulation of blood coagulation	1	1	1294	2	11332	-5.67	0.0	1.28	0.4	Anxa2
845	GO:0030195 [6]: negative regulation of blood coagulation	1	1	1294	2	11332	-5.67	0.0	1.28	0.4	Anxa2
846	GO:0035089 [7]: establishment of apical/basal cell polarity	1	1	1294	2	11332	-5.67	0.0	1.28	0.4	Crb3
847	GO:0040023 [6]: nuclear positioning	1	1	1294	2	11332	-5.67	0.0	1.28	0.4	Ptk2
848	GO:0042055 [6]: neuronal lineage restriction	1	1	1294	2	11332	-5.67	0.0	1.28	0.4	Olig2
849	GO:0042074 [6]: cell migration during gastrulation	1	1	1294	2	11332	-5.67	0.0	1.28	0.4	Lrp6
850	GO:0042307 [8]: positive regulation of protein-nucleus import	1	1	1294	2	11332	-5.67	0.0	1.28	0.4	Edar
851	GO:0042345 [9]: regulation of NF-kappaB-nucleus import	1	1	1294	2	11332	-5.67	0.0	1.28	0.4	Edar
852	GO:0042348 [9]: NF-kappaB-nucleus import	1	1	1294	2	11332	-5.67	0.0	1.28	0.4	Edar
853	GO:0042359 [7]: vitamin D metabolism	1	1	1294	2	11332	-5.67	0.0	1.28	0.4	Gc
854	GO:0042574 [7]: retinal metabolism	1	1	1294	2	11332	-5.67	0.0	1.28	0.4	Rpe65
855	GO:0043123 [6]: positive regulation of I-kappaB kinase/NF-kappaB cascade	1	1	1294	2	11332	-5.67	0.0	1.28	0.4	Acdc
856	GO:0043241 [6]: protein complex disassembly	1	1	1294	2	11332	-5.67	0.0	1.28	0.4	Hist1h1e
857	GO:0043288 [6]: apocarotenoid metabolism	1	1	1294	2	11332	-5.67	0.0	1.28	0.4	Rpe65
858	GO:0044271 [5]: nitrogen compound biosynthesis	1	1	1294	2	11332	-5.67	0.0	1.28	0.4	Otc
859	GO:0045216 [6]: intercellular junction assembly and/or maintenance	1	1	1294	2	11332	-5.67	0.0	1.28	0.4	Crb3
860	GO:0045579 [7]: positive regulation of B-cell differentiation	1	1	1294	2	11332	-5.67	0.0	1.28	0.4	Bad
861	GO:0046075 [10]: dTTP metabolism	1	1	1294	2	11332	-5.67	0.0	1.28	0.4	Tyki
862	GO:0046125 [8]: pyrimidine deoxyribonucleoside metabolism	1	1	1294	2	11332	-5.67	0.0	1.28	0.4	Tyki
863	GO:0046349 [7]: amino sugar biosynthesis	1	1	1294	2	11332	-5.67	0.0	1.28	0.4	Cmas
864	GO:0046470 [9]: phosphatidylcholine metabolism	1	1	1294	2	11332	-5.67	0.0	1.28	0.4	Lrat
865	GO:0046824 [7]: positive regulation of nucleocytoplasmic transport	1	1	1294	2	11332	-5.67	0.0	1.28	0.4	Edar
866	GO:0048013 [8]: ephrin receptor signaling pathway	1	1	1294	2	11332	-5.67	0.0	1.28	0.4	Epha2
867	GO:0051146 [5]: striated muscle cell differentiation	1	1	1294	2	11332	-5.67	0.0	1.28	0.4	Kras
868	GO:0051181 [5]: cofactor transport	1	1	1294	2	11332	-5.67	0.0	1.28	0.4	Slc6a8
869	GO:0000045 [6]: autophagic vacuole formation	1	1	1294	2	11332	-5.67	0.0	1.28	0.4	Apg12l
870	GO:0000578 [5]: embryonic axis specification	1	1	1294	2	11332	-5.67	0.0	1.28	0.4	Tdgf1
871	GO:0001504 [6]: neurotransmitter uptake	1	1	1294	2	11332	-5.67	0.0	1.28	0.4	Slc17a6
872	GO:0001912 [8]: positive regulation of immune cell mediated cytotoxicity	1	1	1294	2	11332	-5.67	0.0	1.28	0.4	Klrb1c
873	GO:0006122 [9]: mitochondrial electron transport, ubiquinol to cytochrome c	1	1	1294	2	11332	-5.67	0.0	1.28	0.4	1110020P15Rik
874	GO:0006213 [7]: pyrimidine nucleoside metabolism	1	1	1294	2	11332	-5.67	0.0	1.28	0.4	Tyki
875	GO:0006235 [10]: dTTP biosynthesis	1	1	1294	2	11332	-5.67	0.0	1.28	0.4	Tyki
876	GO:0006269 [10]: DNA replication, synthesis of RNA primer	1	1	1294	2	11332	-5.67	0.0	1.28	0.4	Prim2
877	GO:0006273 [9]: lagging strand elongation	1	1	1294	2	11332	-5.67	0.0	1.28	0.4	Prim2
878	GO:0006337 [7]: nucleosome disassembly	1	1	1294	2	11332	-5.67	0.0	1.28	0.4	Hist1h1e
879	GO:0006526 [6]: arginine biosynthesis	1	1	1294	2	11332	-5.67	0.0	1.28	0.4	Otc
880	GO:0006590 [7]: thyroid hormone generation	1	1	1294	2	11332	-5.67	0.0	1.28	0.4	Ttr
881	GO:0006687 [8]: glycosphingolipid metabolism	1	1	1294	2	11332	-5.67	0.0	1.28	0.4	St6galnac6
882	GO:0006688 [9]: glycosphingolipid biosynthesis	1	1	1294	2	11332	-5.67	0.0	1.28	0.4	St6galnac6
883	GO:0007030 [6]: Golgi organization and biogenesis	1	1	1294	2	11332	-5.67	0.0	1.28	0.4	Kifc3
884	GO:0007095 [9]: mitotic G2 checkpoint	1	1	1294	2	11332	-5.67	0.0	1.28	0.4	Cdc2a
885	GO:0007342 [5]: fusion of sperm to egg plasma membrane	1	1	1294	2	11332	-5.67	0.0	1.28	0.4	Spam1
886	GO:0007350 [4]: blastoderm segmentation	1	1	1294	2	11332	-5.67	0.0	1.28	0.4	Tdgf1
887	GO:0007351 [5]: regional subdivision	1	1	1294	2	11332	-5.67	0.0	1.28	0.4	Tdgf1
888	GO:0007525 [6]: somatic muscle development	1	1	1294	2	11332	-5.67	0.0	1.28	0.4	Utrn
889	GO:0008595 [6]: determination of anterior/posterior axis, embryo	1	1	1294	2	11332	-5.67	0.0	1.28	0.4	Tdgf1
890	GO:0009137 [8]: purine nucleoside diphosphate catabolism	1	1	1294	2	11332	-5.67	0.0	1.28	0.4	Entpd2
891	GO:0009148 [8]: pyrimidine nucleoside triphosphate biosynthesis	1	1	1294	2	11332	-5.67	0.0	1.28	0.4	Tyki
892	GO:0009181 [9]: purine ribonucleoside diphosphate catabolism	1	1	1294	2	11332	-5.67	0.0	1.28	0.4	Entpd2
893	GO:0009186 [8]: deoxyribonucleoside diphosphate metabolism	1	1	1294	2	11332	-5.67	0.0	1.28	0.4	Tyki
894	GO:0009202 [8]: deoxyribonucleoside triphosphate biosynthesis	1	1	1294	2	11332	-5.67	0.0	1.28	0.4	Tyki
895	GO:0009211 [9]: pyrimidine deoxyribonucleoside triphosphate metabolism	1	1	1294	2	11332	-5.67	0.0	1.28	0.4	Tyki
896	GO:0009212 [9]: pyrimidine deoxyribonucleoside triphosphate biosynthesis	1	1	1294	2	11332	-5.67	0.0	1.28	0.4	Tyki
897	GO:0009214 [7]: cyclic nucleotide catabolism	1	1	1294	2	11332	-5.67	0.0	1.28	0.4	Cnp1
898	GO:0009253 [8]: peptidoglycan catabolism	1	1	1294	2	11332	-5.67	0.0	1.28	0.4	Pglyrp1
899	GO:0009437 [7]: carnitine metabolism	1	1	1294	2	11332	-5.67	0.0	1.28	0.4	Tmlhe
900	GO:0016197 [6]: endosome transport	2	2	1293	11	11323	-5.67	0.0	0.94	0.29	Lrba Vps4b
901	GO:0019751 [6]: polyol metabolism	2	2	1293	11	11323	-5.67	0.0	0.94	0.29	Gk2 Gyk
902	GO:0030203 [7]: glycosaminoglycan metabolism	2	2	1293	11	11323	-5.67	0.0	0.94	0.29	B3galt6 Habp4
903	GO:0042593 [4]: glucose homeostasis	2	2	1293	11	11323	-5.67	0.0	0.94	0.29	Acdc Bad
904	GO:0006022 [6]: aminoglycan metabolism	2	2	1293	11	11323	-5.67	0.0	0.94	0.29	B3galt6 Habp4
905	GO:0006029 [7]: proteoglycan metabolism	2	2	1293	11	11323	-5.67	0.0	0.94	0.29	Col11a1 Sgsh
906	GO:0006071 [7]: glycerol metabolism	2	2	1293	11	11323	-5.67	0.0	0.94	0.29	Gk2 Gyk
907	GO:0006471 [8]: protein amino acid ADP-ribosylation	2	2	1293	11	11323	-5.67	0.0	0.94	0.29	Arl6 Gna14
908	GO:0008277 [5]: regulation of G-protein coupled receptor protein signaling pathway	2	2	1293	11	11323	-5.67	0.0	0.94	0.29	Pdc Ramp1
909	GO:0043280 [5]: positive regulation of caspase activity	2	2	1293	23	11311	-5.72	0.0	0.3	0.11	Esrrbl1 Ripk2
910	GO:0043281 [4]: regulation of caspase activity	2	2	1293	23	11311	-5.72	0.0	0.3	0.11	Esrrbl1 Ripk2
911	GO:0006305 [7]: DNA alkylation	2	2	1293	23	11311	-5.72	0.0	0.3	0.11	Dnmt3a Mbd1
912	GO:0006306 [4]: DNA methylation	2	2	1293	23	11311	-5.72	0.0	0.3	0.11	Dnmt3a Mbd1
913	GO:0007200 [7]: G-protein signaling, coupled to IP3 second messenger (phospholipase C activating)	2	2	1293	23	11311	-5.72	0.0	0.3	0.11	Chrm3 Cish
914	GO:0019319 [8]: hexose biosynthesis	1	1	1294	19	11315	-5.72	0.0	0.12	0.03	Acdc
915	GO:0042087 [6]: cell-mediated immune response	1	1	1294	19	11315	-5.72	0.0	0.12	0.03	Il1rap
916	GO:0046165 [6]: alcohol biosynthesis	1	1	1294	19	11315	-5.72	0.0	0.12	0.03	Acdc
917	GO:0046364 [7]: monosaccharide biosynthesis	1	1	1294	19	11315	-5.72	0.0	0.12	0.03	Acdc
918	GO:0046456 [8]: icosanoid biosynthesis	1	1	1294	19	11315	-5.72	0.0	0.12	0.03	Alox15b
919	GO:0007185 [7]: transmembrane receptor protein tyrosine phosphatase signaling pathway	1	1	1294	19	11315	-5.72	0.0	0.12	0.03	Ptprg
920	GO:0018342 [9]: protein prenylation	2	2	1293	12	11322	-5.72	0.0	0.85	0.29	Gria1 Rp2h
921	GO:0042168 [5]: heme metabolism	2	2	1293	12	11322	-5.72	0.0	0.85	0.29	Cpox Ppox
922	GO:0048278 [6]: vesicle docking	2	2	1293	12	11322	-5.72	0.0	0.85	0.29	Stxbp1 Stxbp2
923	GO:0048489 [6]: synaptic vesicle transport	2	2	1293	12	11322	-5.72	0.0	0.85	0.29	Snca Stxbp1
924	GO:0006040 [6]: amino sugar metabolism	2	2	1293	12	11322	-5.72	0.0	0.85	0.29	Cmas Nagk
925	GO:0006778 [6]: porphyrin metabolism	2	2	1293	12	11322	-5.72	0.0	0.85	0.29	Cpox Ppox
926	GO:0006904 [7]: vesicle docking during exocytosis	2	2	1293	12	11322	-5.72	0.0	0.85	0.29	Stxbp1 Stxbp2
927	GO:0007281 [6]: germ cell development	2	2	1293	12	11322	-5.72	0.0	0.85	0.29	Cxcr4 Dazl
928	GO:0019835 [5]: cytolysis	2	2	1293	22	11312	-5.74	0.0	0.33	0.12	Gzma Gzmb
929	GO:0043010 [6]: eye morphogenesis (sensu Vertebrata)	2	2	1293	22	11312	-5.74	0.0	0.33	0.12	Cryab Twsg1
930	GO:0006919 [6]: caspase activation	2	2	1293	22	11312	-5.74	0.0	0.33	0.12	Esrrbl1 Ripk2
931	GO:0030384 [9]: phosphoinositide metabolism	2	2	1293	13	11321	-5.75	0.0	0.77	0.25	Gpaa1 Pip5k1a
932	GO:0030534 [3]: adult behavior	2	2	1293	13	11321	-5.75	0.0	0.77	0.25	Epha4 Ntan1
933	GO:0046148 [5]: pigment biosynthesis	2	2	1293	13	11321	-5.75	0.0	0.77	0.25	Cpox Ppox
934	GO:0000096 [6]: sulfur amino acid metabolism	2	2	1293	13	11321	-5.75	0.0	0.77	0.25	Bhmt Hs3st3b1
935	GO:0006595 [7]: polyamine metabolism	2	2	1293	13	11321	-5.75	0.0	0.77	0.25	Oaz2 Smox
936	GO:0006700 [7]: C21-steroid hormone biosynthesis	2	2	1293	13	11321	-5.75	0.0	0.77	0.25	Hmgcs1 Pbx1
937	GO:0007270 [7]: nerve-nerve synaptic transmission	2	2	1293	13	11321	-5.75	0.0	0.77	0.25	Chrm3 Chrna4
938	GO:0048048 [5]: embryonic eye morphogenesis	2	2	1293	21	11313	-5.77	0.0	0.36	0.14	Cryab Twsg1
939	GO:0001747 [6]: eye morphogenesis (sensu Mammalia)	2	2	1293	21	11313	-5.77	0.0	0.36	0.14	Cryab Twsg1
940	GO:0009190 [7]: cyclic nucleotide biosynthesis	2	2	1293	21	11313	-5.77	0.0	0.36	0.14	Adcy8 Gucy2e
941	GO:0009890 [6]: negative regulation of biosynthesis	2	2	1293	14	11320	-5.77	0.0	0.69	0.23	Acdc Spp2
942	GO:0042475 [6]: odontogenesis (sensu Vertebrata)	2	2	1293	14	11320	-5.77	0.0	0.69	0.23	Ambn Lef1
943	GO:0042476 [5]: odontogenesis	2	2	1293	14	11320	-5.77	0.0	0.69	0.23	Ambn Lef1
944	GO:0007032 [6]: endosome organization and biogenesis	2	2	1293	14	11320	-5.77	0.0	0.69	0.23	Lrba Vps4b
945	GO:0008154 [6]: actin polymerization and/or depolymerization	2	2	1293	14	11320	-5.77	0.0	0.69	0.23	Mtss1 Rac1
946	GO:0009880 [4]: embryonic pattern specification	1	1	1294	18	11316	-5.78	0.0	0.14	0.04	Tdgf1
947	GO:0015749 [6]: monosaccharide transport	1	1	1294	18	11316	-5.78	0.0	0.14	0.04	Acdc
948	GO:0015758 [8]: glucose transport	1	1	1294	18	11316	-5.78	0.0	0.14	0.04	Acdc
949	GO:0016331 [5]: morphogenesis of embryonic epithelium	1	1	1294	18	11316	-5.78	0.0	0.14	0.04	Lmo4
950	GO:0030224 [5]: monocyte differentiation	1	1	1294	18	11316	-5.78	0.0	0.14	0.04	Sp3
951	GO:0050767 [4]: regulation of neurogenesis	1	1	1294	18	11316	-5.78	0.0	0.14	0.04	Catnd2
952	GO:0000075 [7]: cell cycle checkpoint	1	1	1294	18	11316	-5.78	0.0	0.14	0.04	Cdc2a
953	GO:0007623 [4]: circadian rhythm	1	1	1294	18	11316	-5.78	0.0	0.14	0.04	Dbp
954	GO:0008645 [7]: hexose transport	1	1	1294	18	11316	-5.78	0.0	0.14	0.04	Acdc
955	GO:0016485 [8]: protein processing	2	2	1293	20	11314	-5.78	0.0	0.39	0.14	Casp1 Ncstn
956	GO:0030217 [5]: T-cell differentiation	2	2	1293	20	11314	-5.78	0.0	0.39	0.14	Bad Sp3
957	GO:0000187 [6]: activation of MAPK	2	2	1293	20	11314	-5.78	0.0	0.39	0.14	Gab1 Tdgf1
958	GO:0006807 [4]: nitrogen compound metabolism	2	2	1293	20	11314	-5.78	0.0	0.39	0.14	Ddah2 Otc
959	GO:0007265 [7]: Ras protein signal transduction	2	2	1293	20	11314	-5.78	0.0	0.39	0.14	Arl6 Kras
960	GO:0042098 [6]: T-cell proliferation	2	2	1293	19	11315	-5.79	0.0	0.43	0.15	Ccnd3 Cxcr4
961	GO:0042446 [6]: hormone biosynthesis	2	2	1293	19	11315	-5.79	0.0	0.43	0.15	Hmgcs1 Pbx1
962	GO:0009072 [6]: aromatic amino acid family metabolism	2	2	1293	19	11315	-5.79	0.0	0.43	0.15	Pah Tat
963	GO:0001763 [5]: branching morphogenesis	2	2	1293	15	11319	-5.79	0.0	0.63	0.2	Pbx1 Pspn
964	GO:0008207 [6]: C21-steroid hormone metabolism	2	2	1293	15	11319	-5.79	0.0	0.63	0.2	Hmgcs1 Pbx1
965	GO:0035282 [3]: segmentation	2	2	1293	16	11318	-5.8	0.0	0.57	0.17	Lef1 Tdgf1
966	GO:0000245 [8]: spliceosome assembly	2	2	1293	16	11318	-5.8	0.0	0.57	0.17	Cugbp2 Sfrs9
967	GO:0007031 [6]: peroxisome organization and biogenesis	2	2	1293	16	11318	-5.8	0.0	0.57	0.17	Abcd3 Decr2
968	GO:0008217 [5]: regulation of blood pressure	2	2	1293	16	11318	-5.8	0.0	0.57	0.17	Npy Npy1r
969	GO:0030509 [9]: BMP signaling pathway	2	2	1293	17	11317	-5.8	0.0	0.52	0.17	Sostdc1 Twsg1
970	GO:0006937 [4]: regulation of muscle contraction	2	2	1293	17	11317	-5.8	0.0	0.52	0.17	Anxa6 Tpm3
971	GO:0007423 [7]: sensory organ development	2	2	1293	17	11317	-5.8	0.0	0.52	0.17	Cryga Crygd
972	GO:0009116 [6]: nucleoside metabolism	2	2	1293	17	11317	-5.8	0.0	0.52	0.17	Atpif1 Tyki
973	GO:0009166 [6]: nucleotide catabolism	2	2	1293	17	11317	-5.8	0.0	0.52	0.17	Cnp1 Entpd2
974	GO:0042440 [4]: pigment metabolism	2	2	1293	18	11316	-5.81	0.0	0.47	0.17	Cpox Ppox
975	GO:0044272 [6]: sulfur compound biosynthesis	2	2	1293	18	11316	-5.81	0.0	0.47	0.17	Bhmt Gclm
976	GO:0045047 [6]: protein-ER targeting	2	2	1293	18	11316	-5.81	0.0	0.47	0.17	Folr1 Srp54
977	GO:0006612 [8]: protein-membrane targeting	2	2	1293	18	11316	-5.81	0.0	0.47	0.17	Folr1 Srp54
978	GO:0007498 [3]: mesoderm development	2	2	1293	18	11316	-5.81	0.0	0.47	0.17	Lhx2 Trp63
979	GO:0009799 [4]: determination of symmetry	1	1	1294	17	11317	-5.83	0.0	0.15	0.05	Foxh1
980	GO:0009855 [5]: determination of bilateral symmetry	1	1	1294	17	11317	-5.83	0.0	0.15	0.05	Foxh1
981	GO:0030004 [7]: monovalent inorganic cation homeostasis	1	1	1294	17	11317	-5.83	0.0	0.15	0.05	Slc9a1
982	GO:0042088 [7]: T-helper 1 type immune response	1	1	1294	17	11317	-5.83	0.0	0.15	0.05	Il1rap
983	GO:0042398 [6]: amino acid derivative biosynthesis	1	1	1294	17	11317	-5.83	0.0	0.15	0.05	Tmlhe
984	GO:0045619 [5]: regulation of lymphocyte differentiation	1	1	1294	17	11317	-5.83	0.0	0.15	0.05	Bad
985	GO:0045807 [7]: positive regulation of endocytosis	1	1	1294	17	11317	-5.83	0.0	0.15	0.05	Cbll1
986	GO:0051028 [7]: mRNA transport	1	1	1294	17	11317	-5.83	0.0	0.15	0.05	Nxf7
987	GO:0051248 [6]: negative regulation of protein metabolism	1	1	1294	17	11317	-5.83	0.0	0.15	0.05	Spp2
988	GO:0006406 [8]: mRNA-nucleus export	1	1	1294	17	11317	-5.83	0.0	0.15	0.05	Nxf7
989	GO:0006613 [7]: cotranslational protein-membrane targeting	1	1	1294	17	11317	-5.83	0.0	0.15	0.05	Srp54
990	GO:0007368 [6]: determination of left/right symmetry	1	1	1294	17	11317	-5.83	0.0	0.15	0.05	Foxh1
991	GO:0007612 [4]: learning	1	1	1294	17	11317	-5.83	0.0	0.15	0.05	Catnd2
992	GO:0008286 [8]: insulin receptor signaling pathway	1	1	1294	17	11317	-5.83	0.0	0.15	0.05	Foxo1
993	GO:0015074 [6]: DNA integration	1	1	1294	3	11331	-5.84	0.0	1.05	0.36	Ppfibp2
994	GO:0016096 [7]: polyisoprenoid metabolism	1	1	1294	3	11331	-5.84	0.0	1.05	0.36	Rpe65
995	GO:0016322 [6]: neuronal remodeling	1	1	1294	3	11331	-5.84	0.0	1.05	0.36	Ntn4
996	GO:0016547 [7]: RNA editing	1	1	1294	3	11331	-5.84	0.0	1.05	0.36	Adar
997	GO:0018105 [9]: peptidyl-serine phosphorylation	1	1	1294	3	11331	-5.84	0.0	1.05	0.36	Pbk
998	GO:0018209 [9]: peptidyl-serine modification	1	1	1294	3	11331	-5.84	0.0	1.05	0.36	Pbk
999	GO:0019730 [6]: antimicrobial humoral response	1	1	1294	3	11331	-5.84	0.0	1.05	0.36	Gca
1000	GO:0019735 [7]: antimicrobial humoral response (sensu Vertebrata)	1	1	1294	3	11331	-5.84	0.0	1.05	0.36	Gca
1001	GO:0019934 [8]: cGMP-mediated signaling	1	1	1294	3	11331	-5.84	0.0	1.05	0.36	Gnat1
1002	GO:0030002 [6]: anion homeostasis	1	1	1294	3	11331	-5.84	0.0	1.05	0.36	Prkwnk4
1003	GO:0030010 [6]: establishment of cell polarity	1	1	1294	3	11331	-5.84	0.0	1.05	0.36	Crb3
1004	GO:0030201 [6]: heparan sulfate proteoglycan metabolism	1	1	1294	3	11331	-5.84	0.0	1.05	0.36	Sgsh
1005	GO:0030212 [8]: hyaluronan metabolism	1	1	1294	3	11331	-5.84	0.0	1.05	0.36	Habp4
1006	GO:0030833 [7]: regulation of actin filament polymerization	1	1	1294	3	11331	-5.84	0.0	1.05	0.36	Rac1
1007	GO:0042214 [5]: terpene metabolism	1	1	1294	3	11331	-5.84	0.0	1.05	0.36	Rpe65
1008	GO:0042403 [6]: thyroid hormone metabolism	1	1	1294	3	11331	-5.84	0.0	1.05	0.36	Ttr
1009	GO:0042733 [7]: embryonic digit morphogenesis	1	1	1294	3	11331	-5.84	0.0	1.05	0.36	Lrp6
1010	GO:0042990 [8]: regulation of transcription factor-nucleus import	1	1	1294	3	11331	-5.84	0.0	1.05	0.36	Edar
1011	GO:0042991 [8]: transcription factor-nucleus import	1	1	1294	3	11331	-5.84	0.0	1.05	0.36	Edar
1012	GO:0043094 [5]: metabolic compound salvage	1	1	1294	3	11331	-5.84	0.0	1.05	0.36	Hao1
1013	GO:0044270 [5]: nitrogen compound catabolism	1	1	1294	3	11331	-5.84	0.0	1.05	0.36	Ddah2
1014	GO:0045026 [4]: plasma membrane fusion	1	1	1294	3	11331	-5.84	0.0	1.05	0.36	Spam1
1015	GO:0045333 [7]: cellular respiration	1	1	1294	3	11331	-5.84	0.0	1.05	0.36	Mto1
1016	GO:0045446 [4]: endothelial cell differentiation	1	1	1294	3	11331	-5.84	0.0	1.05	0.36	Prox1
1017	GO:0045953 [9]: negative regulation of natural killer cell mediated cytotoxicity	1	1	1294	3	11331	-5.84	0.0	1.05	0.36	H2-Bl
1018	GO:0046489 [10]: phosphoinositide biosynthesis	1	1	1294	3	11331	-5.84	0.0	1.05	0.36	Gpaa1
1019	GO:0046652 [5]: thymocyte differentiation	1	1	1294	3	11331	-5.84	0.0	1.05	0.36	Sp3
1020	GO:0048103 [6]: somatic stem cell division	1	1	1294	3	11331	-5.84	0.0	1.05	0.36	Hoxb4
1021	GO:0048488 [7]: synaptic vesicle endocytosis	1	1	1294	3	11331	-5.84	0.0	1.05	0.36	Stxbp1
1022	GO:0000103 [7]: sulfate assimilation	1	1	1294	3	11331	-5.84	0.0	1.05	0.36	Papss1
1023	GO:0000238 [11]: zygotene	1	1	1294	3	11331	-5.84	0.0	1.05	0.36	Msh5
1024	GO:0000270 [7]: peptidoglycan metabolism	1	1	1294	3	11331	-5.84	0.0	1.05	0.36	Pglyrp1
1025	GO:0001892 [6]: embryonic placenta development	1	1	1294	3	11331	-5.84	0.0	1.05	0.36	Cebpb
1026	GO:0001911 [8]: negative regulation of immune cell mediated cytotoxicity	1	1	1294	3	11331	-5.84	0.0	1.05	0.36	H2-Bl
1027	GO:0006108 [7]: malate metabolism	1	1	1294	3	11331	-5.84	0.0	1.05	0.36	Mdh1
1028	GO:0006271 [8]: DNA strand elongation	1	1	1294	3	11331	-5.84	0.0	1.05	0.36	Prim2
1029	GO:0006301 [7]: postreplication repair	1	1	1294	3	11331	-5.84	0.0	1.05	0.36	Ube2a
1030	GO:0006473 [8]: protein amino acid acetylation	1	1	1294	3	11331	-5.84	0.0	1.05	0.36	Hat1
1031	GO:0006506 [9]: GPI anchor biosynthesis	1	1	1294	3	11331	-5.84	0.0	1.05	0.36	Gpaa1
1032	GO:0006527 [6]: arginine catabolism	1	1	1294	3	11331	-5.84	0.0	1.05	0.36	Ddah2
1033	GO:0006548 [9]: histidine catabolism	1	1	1294	3	11331	-5.84	0.0	1.05	0.36	Uroc1
1034	GO:0006598 [8]: polyamine catabolism	1	1	1294	3	11331	-5.84	0.0	1.05	0.36	Smox
1035	GO:0006721 [5]: terpenoid metabolism	1	1	1294	3	11331	-5.84	0.0	1.05	0.36	Rpe65
1036	GO:0006791 [6]: sulfur utilization	1	1	1294	3	11331	-5.84	0.0	1.05	0.36	Papss1
1037	GO:0006983 [5]: ER-overload response	1	1	1294	3	11331	-5.84	0.0	1.05	0.36	Hspa5
1038	GO:0007129 [12]: synapsis	1	1	1294	3	11331	-5.84	0.0	1.05	0.36	Msh5
1039	GO:0007191 [8]: dopamine receptor, adenylate cyclase activating pathway	1	1	1294	3	11331	-5.84	0.0	1.05	0.36	Trar1
1040	GO:0007199 [8]: G-protein signaling, coupled to cGMP nucleotide second messenger	1	1	1294	3	11331	-5.84	0.0	1.05	0.36	Gnat1
1041	GO:0007263 [6]: nitric oxide mediated signal transduction	1	1	1294	3	11331	-5.84	0.0	1.05	0.36	Ddah2
1042	GO:0007628 [5]: adult walking behavior	1	1	1294	3	11331	-5.84	0.0	1.05	0.36	Epha4
1043	GO:0009071 [8]: serine family amino acid catabolism	1	1	1294	3	11331	-5.84	0.0	1.05	0.36	Dmgdh
1044	GO:0009077 [8]: histidine family amino acid catabolism	1	1	1294	3	11331	-5.84	0.0	1.05	0.36	Uroc1
1045	GO:0009086 [8]: methionine biosynthesis	1	1	1294	3	11331	-5.84	0.0	1.05	0.36	Bhmt
1046	GO:0009120 [7]: deoxyribonucleoside metabolism	1	1	1294	3	11331	-5.84	0.0	1.05	0.36	Tyki
1047	GO:0009191 [8]: ribonucleoside diphosphate catabolism	1	1	1294	3	11331	-5.84	0.0	1.05	0.36	Entpd2
1048	GO:0009219 [8]: pyrimidine deoxyribonucleotide metabolism	1	1	1294	3	11331	-5.84	0.0	1.05	0.36	Tyki
1049	GO:0009221 [8]: pyrimidine deoxyribonucleotide biosynthesis	1	1	1294	3	11331	-5.84	0.0	1.05	0.36	Tyki
1050	GO:0009953 [4]: dorsal/ventral pattern formation	1	1	1294	16	11318	-5.88	0.0	0.17	0.05	Lhx2
1051	GO:0001894 [4]: tissue homeostasis	1	1	1294	16	11318	-5.88	0.0	0.17	0.05	Ikbkb
1052	GO:0006289 [7]: nucleotide-excision repair	1	1	1294	16	11318	-5.88	0.0	0.17	0.05	Rad23a
1053	GO:0007586 [4]: digestion	1	1	1294	16	11318	-5.88	0.0	0.17	0.05	Chrm3
1054	GO:0008213 [8]: protein amino acid alkylation	1	1	1294	16	11318	-5.88	0.0	0.17	0.05	Men1
1055	GO:0042401 [7]: biogenic amine biosynthesis	1	1	1294	15	11319	-5.93	0.0	0.19	0.06	Tmlhe
1056	GO:0042828 [6]: response to pathogen	1	1	1294	15	11319	-5.93	0.0	0.19	0.06	Wasl
1057	GO:0050871 [8]: positive regulation of B-cell activation	1	1	1294	15	11319	-5.93	0.0	0.19	0.06	Bad
1058	GO:0001838 [5]: embryonic epithelial tube formation	1	1	1294	15	11319	-5.93	0.0	0.19	0.06	Lmo4
1059	GO:0015718 [7]: monocarboxylic acid transport	1	1	1294	4	11330	-5.96	0.0	0.87	0.29	Slco2a1
1060	GO:0015804 [7]: neutral amino acid transport	1	1	1294	4	11330	-5.96	0.0	0.87	0.29	Slc32a1
1061	GO:0015918 [6]: sterol transport	1	1	1294	4	11330	-5.96	0.0	0.87	0.29	Npc1
1062	GO:0018149 [8]: peptide cross-linking	1	1	1294	4	11330	-5.96	0.0	0.87	0.29	Epb4.2
1063	GO:0030301 [7]: cholesterol transport	1	1	1294	4	11330	-5.96	0.0	0.87	0.29	Npc1
1064	GO:0030317 [5]: sperm motility	1	1	1294	4	11330	-5.96	0.0	0.87	0.29	Mcsp
1065	GO:0030318 [5]: melanocyte differentiation	1	1	1294	4	11330	-5.96	0.0	0.87	0.29	Mlph
1066	GO:0030335 [7]: positive regulation of cell migration	1	1	1294	4	11330	-5.96	0.0	0.87	0.29	Cbll1
1067	GO:0030856 [5]: regulation of epithelial cell differentiation	1	1	1294	4	11330	-5.96	0.0	0.87	0.29	Xdh
1068	GO:0042306 [7]: regulation of protein-nucleus import	1	1	1294	4	11330	-5.96	0.0	0.87	0.29	Edar
1069	GO:0042573 [6]: retinoic acid metabolism	1	1	1294	4	11330	-5.96	0.0	0.87	0.29	Cyp26a1
1070	GO:0043112 [7]: receptor metabolism	1	1	1294	4	11330	-5.96	0.0	0.87	0.29	Tcrim
1071	GO:0045408 [8]: regulation of interleukin-6 biosynthesis	1	1	1294	4	11330	-5.96	0.0	0.87	0.29	Cebpb
1072	GO:0046839 [7]: phospholipid dephosphorylation	1	1	1294	4	11330	-5.96	0.0	0.87	0.29	Mtm1
1073	GO:0048005 [7]: antigen presentation, exogenous peptide antigen	1	1	1294	4	11330	-5.96	0.0	0.87	0.29	H2-Eb1
1074	GO:0048167 [5]: regulation of synaptic plasticity	1	1	1294	4	11330	-5.96	0.0	0.87	0.29	Catnd2
1075	GO:0048265 [5]: response to pain	1	1	1294	4	11330	-5.96	0.0	0.87	0.29	Slc6a2
1076	GO:0050818 [4]: regulation of coagulation	1	1	1294	4	11330	-5.96	0.0	0.87	0.29	Anxa2
1077	GO:0050819 [5]: negative regulation of coagulation	1	1	1294	4	11330	-5.96	0.0	0.87	0.29	Anxa2
1078	GO:0050854 [5]: regulation of antigen receptor mediated signaling pathway	1	1	1294	4	11330	-5.96	0.0	0.87	0.29	Tcrim
1079	GO:0050856 [6]: regulation of T-cell receptor signaling pathway	1	1	1294	4	11330	-5.96	0.0	0.87	0.29	Tcrim
1080	GO:0050931 [4]: pigment cell differentiation	1	1	1294	4	11330	-5.96	0.0	0.87	0.29	Mlph
1081	GO:0051272 [6]: positive regulation of cell motility	1	1	1294	4	11330	-5.96	0.0	0.87	0.29	Cbll1
1082	GO:0000050 [5]: urea cycle	1	1	1294	4	11330	-5.96	0.0	0.87	0.29	Otc
1083	GO:0001523 [7]: retinoid metabolism	1	1	1294	4	11330	-5.96	0.0	0.87	0.29	Rbp1
1084	GO:0001890 [5]: placenta development	1	1	1294	4	11330	-5.96	0.0	0.87	0.29	Cebpb
1085	GO:0006012 [8]: galactose metabolism	1	1	1294	4	11330	-5.96	0.0	0.87	0.29	Galk2
1086	GO:0006054 [7]: N-acetylneuraminate metabolism	1	1	1294	4	11330	-5.96	0.0	0.87	0.29	Cmas
1087	GO:0006544 [8]: glycine metabolism	1	1	1294	4	11330	-5.96	0.0	0.87	0.29	Dmgdh
1088	GO:0006547 [8]: histidine metabolism	1	1	1294	4	11330	-5.96	0.0	0.87	0.29	Uroc1
1089	GO:0006566 [8]: threonine metabolism	1	1	1294	4	11330	-5.96	0.0	0.87	0.29	Bhmt
1090	GO:0006572 [8]: tyrosine catabolism	1	1	1294	4	11330	-5.96	0.0	0.87	0.29	Tat
1091	GO:0007021 [8]: tubulin folding	1	1	1294	4	11330	-5.96	0.0	0.87	0.29	Rp2h
1092	GO:0007044 [6]: cell-substrate junction assembly	1	1	1294	4	11330	-5.96	0.0	0.87	0.29	Tln1
1093	GO:0007131 [7]: meiotic recombination	1	1	1294	4	11330	-5.96	0.0	0.87	0.29	Msh5
1094	GO:0007386 [4]: compartment specification	1	1	1294	4	11330	-5.96	0.0	0.87	0.29	Dll3
1095	GO:0007549 [4]: dosage compensation	1	1	1294	4	11330	-5.96	0.0	0.87	0.29	H2afy2
1096	GO:0008543 [8]: fibroblast growth factor receptor signaling pathway	1	1	1294	4	11330	-5.96	0.0	0.87	0.29	Fgf9
1097	GO:0009075 [7]: histidine family amino acid metabolism	1	1	1294	4	11330	-5.96	0.0	0.87	0.29	Uroc1
1098	GO:0009134 [7]: nucleoside diphosphate catabolism	1	1	1294	4	11330	-5.96	0.0	0.87	0.29	Entpd2
1099	GO:0009154 [8]: purine ribonucleotide catabolism	1	1	1294	4	11330	-5.96	0.0	0.87	0.29	Entpd2
1100	GO:0009200 [8]: deoxyribonucleoside triphosphate metabolism	1	1	1294	4	11330	-5.96	0.0	0.87	0.29	Tyki
1101	GO:0009263 [7]: deoxyribonucleotide biosynthesis	1	1	1294	4	11330	-5.96	0.0	0.87	0.29	Tyki
1102	GO:0009312 [7]: oligosaccharide biosynthesis	1	1	1294	4	11330	-5.96	0.0	0.87	0.29	B3galt1
1103	GO:0019886 [6]: antigen processing, exogenous antigen via MHC class II	1	1	1294	14	11320	-5.97	0.0	0.22	0.07	H2-Eb1
1104	GO:0030641 [8]: hydrogen ion homeostasis	1	1	1294	14	11320	-5.97	0.0	0.22	0.07	Slc9a1
1105	GO:0043086 [4]: negative regulation of enzyme activity	1	1	1294	14	11320	-5.97	0.0	0.22	0.07	Pkia
1106	GO:0045580 [6]: regulation of T-cell differentiation	1	1	1294	14	11320	-5.97	0.0	0.22	0.07	Bad
1107	GO:0006094 [8]: gluconeogenesis	1	1	1294	14	11320	-5.97	0.0	0.22	0.07	Acdc
1108	GO:0006479 [9]: protein amino acid methylation	1	1	1294	14	11320	-5.97	0.0	0.22	0.07	Men1
1109	GO:0006614 [8]: SRP-dependent cotranslational protein-membrane targeting	1	1	1294	14	11320	-5.97	0.0	0.22	0.07	Srp54
1110	GO:0006691 [8]: leukotriene metabolism	1	1	1294	14	11320	-5.97	0.0	0.22	0.07	Alox15b
1111	GO:0006885 [9]: regulation of pH	1	1	1294	14	11320	-5.97	0.0	0.22	0.07	Slc9a1
1112	GO:0006941 [4]: striated muscle contraction	1	1	1294	14	11320	-5.97	0.0	0.22	0.07	Myh6
1113	GO:0019370 [9]: leukotriene biosynthesis	1	1	1294	13	11321	-6.02	0.0	0.25	0.09	Alox15b
1114	GO:0046058 [8]: cAMP metabolism	1	1	1294	13	11321	-6.02	0.0	0.25	0.09	Adcy8
1115	GO:0046519 [8]: sphingoid metabolism	1	1	1294	13	11321	-6.02	0.0	0.25	0.09	St6galnac6
1116	GO:0001839 [6]: neural plate morphogenesis	1	1	1294	13	11321	-6.02	0.0	0.25	0.09	Lmo4
1117	GO:0001841 [6]: neural tube formation	1	1	1294	13	11321	-6.02	0.0	0.25	0.09	Lmo4
1118	GO:0001843 [6]: neural tube closure	1	1	1294	13	11321	-6.02	0.0	0.25	0.09	Lmo4
1119	GO:0006469 [5]: negative regulation of protein kinase activity	1	1	1294	13	11321	-6.02	0.0	0.25	0.09	Pkia
1120	GO:0007004 [9]: telomerase-dependent telomere maintenance	1	1	1294	13	11321	-6.02	0.0	0.25	0.09	Pot1
1121	GO:0009948 [5]: anterior/posterior axis specification	1	1	1294	5	11329	-6.03	0.0	0.74	0.25	Tdgf1
1122	GO:0015991 [8]: ATP hydrolysis coupled proton transport	1	1	1294	5	11329	-6.03	0.0	0.74	0.25	Atp6v0e
1123	GO:0016202 [7]: regulation of myogenesis	1	1	1294	5	11329	-6.03	0.0	0.74	0.25	Boc
1124	GO:0016571 [10]: histone methylation	1	1	1294	5	11329	-6.03	0.0	0.74	0.25	Men1
1125	GO:0019217 [6]: regulation of fatty acid metabolism	1	1	1294	5	11329	-6.03	0.0	0.74	0.25	Acdc
1126	GO:0030048 [8]: actin filament-based movement	1	1	1294	5	11329	-6.03	0.0	0.74	0.25	Myh14
1127	GO:0030851 [5]: granulocyte differentiation	1	1	1294	5	11329	-6.03	0.0	0.74	0.25	Sp3
1128	GO:0042226 [7]: interleukin-6 biosynthesis	1	1	1294	5	11329	-6.03	0.0	0.74	0.25	Cebpb
1129	GO:0043064 [6]: flagellum organization and biogenesis	1	1	1294	5	11329	-6.03	0.0	0.74	0.25	Klc3
1130	GO:0043122 [5]: regulation of I-kappaB kinase/NF-kappaB cascade	1	1	1294	5	11329	-6.03	0.0	0.74	0.25	Acdc
1131	GO:0045577 [6]: regulation of B-cell differentiation	1	1	1294	5	11329	-6.03	0.0	0.74	0.25	Bad
1132	GO:0046323 [9]: glucose import	1	1	1294	5	11329	-6.03	0.0	0.74	0.25	Acdc
1133	GO:0046324 [6]: regulation of glucose import	1	1	1294	5	11329	-6.03	0.0	0.74	0.25	Acdc
1134	GO:0046488 [10]: phosphatidylinositol metabolism	1	1	1294	5	11329	-6.03	0.0	0.74	0.25	Pip5k1a
1135	GO:0006023 [7]: aminoglycan biosynthesis	1	1	1294	5	11329	-6.03	0.0	0.74	0.25	B3galt6
1136	GO:0006024 [8]: glycosaminoglycan biosynthesis	1	1	1294	5	11329	-6.03	0.0	0.74	0.25	B3galt6
1137	GO:0006072 [8]: glycerol-3-phosphate metabolism	1	1	1294	5	11329	-6.03	0.0	0.74	0.25	Gyk
1138	GO:0006268 [8]: DNA unwinding	1	1	1294	5	11329	-6.03	0.0	0.74	0.25	Top3b
1139	GO:0006378 [8]: mRNA polyadenylylation	1	1	1294	5	11329	-6.03	0.0	0.74	0.25	Cpsf3
1140	GO:0006505 [10]: GPI anchor metabolism	1	1	1294	5	11329	-6.03	0.0	0.74	0.25	Gpaa1
1141	GO:0006555 [7]: methionine metabolism	1	1	1294	5	11329	-6.03	0.0	0.74	0.25	Bhmt
1142	GO:0006750 [7]: glutathione biosynthesis	1	1	1294	5	11329	-6.03	0.0	0.74	0.25	Gclm
1143	GO:0006984 [6]: ER-nuclear signaling pathway	1	1	1294	5	11329	-6.03	0.0	0.74	0.25	Hspa5
1144	GO:0007140 [9]: male meiosis	1	1	1294	5	11329	-6.03	0.0	0.74	0.25	Stag3
1145	GO:0007528 [7]: neuromuscular junction development	1	1	1294	5	11329	-6.03	0.0	0.74	0.25	Snta1
1146	GO:0008215 [8]: spermine metabolism	1	1	1294	5	11329	-6.03	0.0	0.74	0.25	Smox
1147	GO:0009068 [8]: aspartate family amino acid catabolism	1	1	1294	5	11329	-6.03	0.0	0.74	0.25	Bhmt
1148	GO:0009261 [7]: ribonucleotide catabolism	1	1	1294	5	11329	-6.03	0.0	0.74	0.25	Entpd2
1149	GO:0009311 [7]: oligosaccharide metabolism	1	1	1294	5	11329	-6.03	0.0	0.74	0.25	B3galt1
1150	GO:0017148 [7]: negative regulation of protein biosynthesis	1	1	1294	12	11322	-6.05	0.0	0.28	0.1	Spp2
1151	GO:0019722 [7]: calcium-mediated signaling	1	1	1294	12	11322	-6.05	0.0	0.28	0.1	Tcrim
1152	GO:0042551 [5]: nerve maturation	1	1	1294	12	11322	-6.05	0.0	0.28	0.1	Ugt8
1153	GO:0045621 [6]: positive regulation of lymphocyte differentiation	1	1	1294	12	11322	-6.05	0.0	0.28	0.1	Bad
1154	GO:0046661 [4]: male sex differentiation	1	1	1294	12	11322	-6.05	0.0	0.28	0.1	Fgf9
1155	GO:0050851 [6]: antigen receptor-mediated signaling pathway	1	1	1294	12	11322	-6.05	0.0	0.28	0.1	Tcrim
1156	GO:0001776 [5]: immune cell homeostasis	1	1	1294	12	11322	-6.05	0.0	0.28	0.1	Ikbkb
1157	GO:0006171 [8]: cAMP biosynthesis	1	1	1294	12	11322	-6.05	0.0	0.28	0.1	Adcy8
1158	GO:0006672 [9]: ceramide metabolism	1	1	1294	12	11322	-6.05	0.0	0.28	0.1	St6galnac6
1159	GO:0006801 [6]: superoxide metabolism	1	1	1294	12	11322	-6.05	0.0	0.28	0.1	Noxo1
1160	GO:0008624 [9]: induction of apoptosis by extracellular signals	1	1	1294	12	11322	-6.05	0.0	0.28	0.1	Bad
1161	GO:0009618 [7]: response to pathogenic bacteria	1	1	1294	11	11323	-6.08	0.0	0.32	0.12	Wasl
1162	GO:0042219 [6]: amino acid derivative catabolism	1	1	1294	11	11323	-6.08	0.0	0.32	0.12	Smox
1163	GO:0042591 [7]: antigen presentation, exogenous antigen via MHC class II	1	1	1294	11	11323	-6.08	0.0	0.32	0.12	H2-Eb1
1164	GO:0042773 [7]: ATP synthesis coupled electron transport	1	1	1294	11	11323	-6.08	0.0	0.32	0.12	1110020P15Rik
1165	GO:0045582 [7]: positive regulation of T-cell differentiation	1	1	1294	11	11323	-6.08	0.0	0.32	0.12	Bad
1166	GO:0045765 [7]: regulation of angiogenesis	1	1	1294	11	11323	-6.08	0.0	0.32	0.12	Mapk7
1167	GO:0046068 [8]: cGMP metabolism	1	1	1294	11	11323	-6.08	0.0	0.32	0.12	Gucy2e
1168	GO:0000059 [8]: protein-nucleus import, docking	1	1	1294	11	11323	-6.08	0.0	0.32	0.12	Ranbp5
1169	GO:0001756 [4]: somitogenesis	1	1	1294	11	11323	-6.08	0.0	0.32	0.12	Lef1
1170	GO:0006570 [7]: tyrosine metabolism	1	1	1294	11	11323	-6.08	0.0	0.32	0.12	Tat
1171	GO:0007088 [7]: regulation of mitosis	1	1	1294	11	11323	-6.08	0.0	0.32	0.12	Cdc2a
1172	GO:0008272 [8]: sulfate transport	1	1	1294	11	11323	-6.08	0.0	0.32	0.12	Slc26a3
1173	GO:0008366 [6]: nerve ensheathment	1	1	1294	11	11323	-6.08	0.0	0.32	0.12	Ugt8
1174	GO:0015988 [7]: energy coupled proton transport, against electrochemical gradient	1	1	1294	6	11328	-6.08	0.0	0.63	0.2	Atp6v0e
1175	GO:0016998 [6]: cell wall catabolism	1	1	1294	6	11328	-6.08	0.0	0.63	0.2	Oxr1
1176	GO:0042176 [6]: regulation of protein catabolism	1	1	1294	6	11328	-6.08	0.0	0.63	0.2	Serpinb1b
1177	GO:0042462 [6]: eye photoreceptor cell development	1	1	1294	6	11328	-6.08	0.0	0.63	0.2	Rpgrip1
1178	GO:0042692 [4]: muscle cell differentiation	1	1	1294	6	11328	-6.08	0.0	0.63	0.2	Kras
1179	GO:0045445 [4]: myoblast differentiation	1	1	1294	6	11328	-6.08	0.0	0.63	0.2	Barx2
1180	GO:0045664 [5]: regulation of neuron differentiation	1	1	1294	6	11328	-6.08	0.0	0.63	0.2	Socs2
1181	GO:0046822 [6]: regulation of nucleocytoplasmic transport	1	1	1294	6	11328	-6.08	0.0	0.63	0.2	Edar
1182	GO:0050852 [7]: T-cell receptor signaling pathway	1	1	1294	6	11328	-6.08	0.0	0.63	0.2	Tcrim
1183	GO:0006195 [7]: purine nucleotide catabolism	1	1	1294	6	11328	-6.08	0.0	0.63	0.2	Entpd2
1184	GO:0006760 [6]: folic acid and derivative metabolism	1	1	1294	6	11328	-6.08	0.0	0.63	0.2	Folr1
1185	GO:0007020 [9]: microtubule nucleation	1	1	1294	6	11328	-6.08	0.0	0.63	0.2	Rp2h
1186	GO:0007052 [9]: mitotic spindle organization and biogenesis	1	1	1294	6	11328	-6.08	0.0	0.63	0.2	Stmn1
1187	GO:0007631 [3]: feeding behavior	1	1	1294	6	11328	-6.08	0.0	0.63	0.2	Npy1r
1188	GO:0009065 [8]: glutamine family amino acid catabolism	1	1	1294	6	11328	-6.08	0.0	0.63	0.2	Ddah2
1189	GO:0009636 [7]: response to toxin	1	1	1294	10	11324	-6.1	0.0	0.36	0.14	Ephx2
1190	GO:0010003 [8]: gastrulation (sensu Mammalia)	1	1	1294	10	11324	-6.1	0.0	0.36	0.14	Lrp6
1191	GO:0016579 [9]: protein deubiquitination	1	1	1294	10	11324	-6.1	0.0	0.36	0.14	Dub2
1192	GO:0030832 [9]: regulation of actin filament length	1	1	1294	10	11324	-6.1	0.0	0.36	0.14	Rac1
1193	GO:0042402 [7]: biogenic amine catabolism	1	1	1294	10	11324	-6.1	0.0	0.36	0.14	Smox
1194	GO:0042775 [8]: ATP synthesis coupled electron transport (sensu Eukaryota)	1	1	1294	10	11324	-6.1	0.0	0.36	0.14	1110020P15Rik
1195	GO:0044242 [6]: cellular lipid catabolism	1	1	1294	10	11324	-6.1	0.0	0.36	0.14	Amacr
1196	GO:0048276 [7]: gastrulation (sensu Vertebrata)	1	1	1294	10	11324	-6.1	0.0	0.36	0.14	Lrp6
1197	GO:0051128 [5]: regulation of cell organization and biogenesis	1	1	1294	10	11324	-6.1	0.0	0.36	0.14	Rac1
1198	GO:0051216 [6]: cartilage development	1	1	1294	10	11324	-6.1	0.0	0.36	0.14	Col11a1
1199	GO:0051259 [7]: protein oligomerization	1	1	1294	10	11324	-6.1	0.0	0.36	0.14	Acdc
1200	GO:0001508 [6]: regulation of action potential	1	1	1294	10	11324	-6.1	0.0	0.36	0.14	Ugt8
1201	GO:0001702 [6]: gastrulation (sensu Deuterostomia)	1	1	1294	10	11324	-6.1	0.0	0.36	0.14	Lrp6
1202	GO:0006541 [8]: glutamine metabolism	1	1	1294	10	11324	-6.1	0.0	0.36	0.14	Ctps2
1203	GO:0007051 [8]: spindle organization and biogenesis	1	1	1294	10	11324	-6.1	0.0	0.36	0.14	Stmn1
1204	GO:0007127 [9]: meiosis I	1	1	1294	10	11324	-6.1	0.0	0.36	0.14	Msh5
1205	GO:0009066 [7]: aspartate family amino acid metabolism	1	1	1294	10	11324	-6.1	0.0	0.36	0.14	Bhmt
1206	GO:0009110 [6]: vitamin biosynthesis	1	1	1294	10	11324	-6.1	0.0	0.36	0.14	Rfk
1207	GO:0009147 [8]: pyrimidine nucleoside triphosphate metabolism	1	1	1294	10	11324	-6.1	0.0	0.36	0.14	Tyki
1208	GO:0009225 [6]: nucleotide-sugar metabolism	1	1	1294	10	11324	-6.1	0.0	0.36	0.14	Cmas
1209	GO:0009894 [5]: regulation of catabolism	1	1	1294	9	11325	-6.1	0.0	0.41	0.15	Serpinb1b
1210	GO:0015669 [5]: gas transport	1	1	1294	9	11325	-6.1	0.0	0.41	0.15	Hbb-y
1211	GO:0015671 [6]: oxygen transport	1	1	1294	9	11325	-6.1	0.0	0.41	0.15	Hbb-y
1212	GO:0019233 [6]: perception of pain	1	1	1294	9	11325	-6.1	0.0	0.41	0.15	Npy1r
1213	GO:0042063 [6]: gliogenesis	1	1	1294	9	11325	-6.1	0.0	0.41	0.15	Ntf3
1214	GO:0042364 [7]: water-soluble vitamin biosynthesis	1	1	1294	9	11325	-6.1	0.0	0.41	0.15	Rfk
1215	GO:0042558 [6]: pteridine and derivative metabolism	1	1	1294	9	11325	-6.1	0.0	0.41	0.15	Folr1
1216	GO:0043026 [7]: regulation of caspase activation	1	1	1294	9	11325	-6.1	0.0	0.41	0.15	Ripk2
1217	GO:0051051 [6]: negative regulation of transport	1	1	1294	9	11325	-6.1	0.0	0.41	0.15	Tcrim
1218	GO:0051260 [8]: protein homooligomerization	1	1	1294	9	11325	-6.1	0.0	0.41	0.15	Acdc
1219	GO:0001502 [7]: cartilage condensation	1	1	1294	9	11325	-6.1	0.0	0.41	0.15	Col11a1
1220	GO:0001570 [4]: vasculogenesis	1	1	1294	9	11325	-6.1	0.0	0.41	0.15	Hey1
1221	GO:0006182 [8]: cGMP biosynthesis	1	1	1294	9	11325	-6.1	0.0	0.41	0.15	Gucy2e
1222	GO:0006265 [6]: DNA topological change	1	1	1294	9	11325	-6.1	0.0	0.41	0.15	Top3b
1223	GO:0006839 [6]: mitochondrial transport	1	1	1294	9	11325	-6.1	0.0	0.41	0.15	Slc25a14
1224	GO:0006939 [4]: smooth muscle contraction	1	1	1294	9	11325	-6.1	0.0	0.41	0.15	Chrm3
1225	GO:0007033 [6]: vacuole organization and biogenesis	1	1	1294	9	11325	-6.1	0.0	0.41	0.15	Stx7
1226	GO:0008064 [6]: regulation of actin polymerization and/or depolymerization	1	1	1294	9	11325	-6.1	0.0	0.41	0.15	Rac1
1227	GO:0008299 [7]: isoprenoid biosynthesis	1	1	1294	9	11325	-6.1	0.0	0.41	0.15	Fdps
1228	GO:0009084 [8]: glutamine family amino acid biosynthesis	1	1	1294	9	11325	-6.1	0.0	0.41	0.15	Otc
1229	GO:0019216 [5]: regulation of lipid metabolism	1	1	1294	7	11327	-6.11	0.0	0.55	0.17	Acdc
1230	GO:0035050 [4]: embryonic heart tube development	1	1	1294	7	11327	-6.11	0.0	0.55	0.17	Foxh1
1231	GO:0042094 [7]: interleukin-2 biosynthesis	1	1	1294	7	11327	-6.11	0.0	0.55	0.17	Il1rap
1232	GO:0042135 [6]: neurotransmitter catabolism	1	1	1294	7	11327	-6.11	0.0	0.55	0.17	Abat
1233	GO:0044273 [6]: sulfur compound catabolism	1	1	1294	7	11327	-6.11	0.0	0.55	0.17	Bhmt
1234	GO:0046546 [5]: development of primary male sexual characteristics	1	1	1294	7	11327	-6.11	0.0	0.55	0.17	Fgf9
1235	GO:0000097 [7]: sulfur amino acid biosynthesis	1	1	1294	7	11327	-6.11	0.0	0.55	0.17	Bhmt
1236	GO:0000098 [7]: sulfur amino acid catabolism	1	1	1294	7	11327	-6.11	0.0	0.55	0.17	Bhmt
1237	GO:0006041 [7]: glucosamine metabolism	1	1	1294	7	11327	-6.11	0.0	0.55	0.17	Nagk
1238	GO:0006044 [8]: N-acetylglucosamine metabolism	1	1	1294	7	11327	-6.11	0.0	0.55	0.17	Nagk
1239	GO:0006308 [6]: DNA catabolism	1	1	1294	7	11327	-6.11	0.0	0.55	0.17	Dnase2a
1240	GO:0007093 [8]: mitotic checkpoint	1	1	1294	7	11327	-6.11	0.0	0.55	0.17	Cdc2a
1241	GO:0007128 [10]: meiotic prophase I	1	1	1294	7	11327	-6.11	0.0	0.55	0.17	Msh5
1242	GO:0007215 [6]: glutamate signaling pathway	1	1	1294	7	11327	-6.11	0.0	0.55	0.17	Gria3
1243	GO:0007257 [7]: activation of JUNK	1	1	1294	7	11327	-6.11	0.0	0.55	0.17	Gab1
1244	GO:0007588 [4]: excretion	1	1	1294	7	11327	-6.11	0.0	0.55	0.17	Kcnk5
1245	GO:0007595 [5]: lactation	1	1	1294	7	11327	-6.11	0.0	0.55	0.17	Xdh
1246	GO:0008206 [7]: bile acid metabolism	1	1	1294	7	11327	-6.11	0.0	0.55	0.17	Baat
1247	GO:0008584 [6]: male gonad development	1	1	1294	7	11327	-6.11	0.0	0.55	0.17	Fgf9
1248	GO:0009798 [4]: axis specification	1	1	1294	8	11326	-6.11	0.0	0.47	0.17	Tdgf1
1249	GO:0016339 [6]: calcium-dependent cell-cell adhesion	1	1	1294	8	11326	-6.11	0.0	0.47	0.17	Pcdh18
1250	GO:0016569 [9]: covalent chromatin modification	1	1	1294	8	11326	-6.11	0.0	0.47	0.17	Men1
1251	GO:0016570 [10]: histone modification	1	1	1294	8	11326	-6.11	0.0	0.47	0.17	Men1
1252	GO:0030258 [6]: lipid modification	1	1	1294	8	11326	-6.11	0.0	0.47	0.17	Mtm1
1253	GO:0035272 [5]: exocrine system development	1	1	1294	8	11326	-6.11	0.0	0.47	0.17	Edar
1254	GO:0042552 [8]: myelination	1	1	1294	8	11326	-6.11	0.0	0.47	0.17	Ugt8
1255	GO:0042553 [7]: cellular nerve ensheathment	1	1	1294	8	11326	-6.11	0.0	0.47	0.17	Ugt8
1256	GO:0046209 [5]: nitric oxide metabolism	1	1	1294	8	11326	-6.11	0.0	0.47	0.17	Ddah2
1257	GO:0046474 [9]: glycerophospholipid biosynthesis	1	1	1294	8	11326	-6.11	0.0	0.47	0.17	Gpaa1
1258	GO:0050848 [5]: regulation of calcium-mediated signaling	1	1	1294	8	11326	-6.11	0.0	0.47	0.17	Tcrim
1259	GO:0050850 [6]: positive regulation of calcium-mediated signaling	1	1	1294	8	11326	-6.11	0.0	0.47	0.17	Tcrim
1260	GO:0000188 [8]: inactivation of MAPK	1	1	1294	8	11326	-6.11	0.0	0.47	0.17	Dusp19
1261	GO:0001666 [5]: response to hypoxia	1	1	1294	8	11326	-6.11	0.0	0.47	0.17	Casp1
1262	GO:0001754 [5]: eye photoreceptor cell differentiation	1	1	1294	8	11326	-6.11	0.0	0.47	0.17	Rpgrip1
1263	GO:0001782 [6]: B-cell homeostasis	1	1	1294	8	11326	-6.11	0.0	0.47	0.17	Ikbkb
1264	GO:0006809 [5]: nitric oxide biosynthesis	1	1	1294	8	11326	-6.11	0.0	0.47	0.17	Ddah2
1265	GO:0006892 [6]: post-Golgi transport	1	1	1294	8	11326	-6.11	0.0	0.47	0.17	Stx7
1266	GO:0006898 [7]: receptor mediated endocytosis	1	1	1294	8	11326	-6.11	0.0	0.47	0.17	Cubn
1267	GO:0006944 [3]: membrane fusion	1	1	1294	8	11326	-6.11	0.0	0.47	0.17	Spam1
1268	GO:0006957 [7]: complement activation, alternative pathway	1	1	1294	8	11326	-6.11	0.0	0.47	0.17	Adn
1269	GO:0007026 [9]: microtubule stabilization	1	1	1294	8	11326	-6.11	0.0	0.47	0.17	Mtap2
1270	GO:0007193 [9]: G-protein signaling, adenylate cyclase inhibiting pathway	1	1	1294	8	11326	-6.11	0.0	0.47	0.17	Gnai2
1271	GO:0007205 [8]: protein kinase C activation	1	1	1294	8	11326	-6.11	0.0	0.47	0.17	Cish
1272	GO:0007212 [7]: dopamine receptor signaling pathway	1	1	1294	8	11326	-6.11	0.0	0.47	0.17	Trar1
1273	GO:0007272 [7]: ionic insulation of neurons by glial cells	1	1	1294	8	11326	-6.11	0.0	0.47	0.17	Ugt8
1274	GO:0007346 [7]: regulation of mitotic cell cycle	1	1	1294	8	11326	-6.11	0.0	0.47	0.17	Hdac3
1275	GO:0007431 [6]: salivary gland development	1	1	1294	8	11326	-6.11	0.0	0.47	0.17	Edar
1276	GO:0009067 [8]: aspartate family amino acid biosynthesis	1	1	1294	8	11326	-6.11	0.0	0.47	0.17	Bhmt
1277	GO:0009262 [7]: deoxyribonucleotide metabolism	1	1	1294	8	11326	-6.11	0.0	0.47	0.17	Tyki
