# Supplementary material for: A genomic analysis of mouse models of breast cancer reveals molecular features of mouse models and relationships to human breast cancer
Source: Breast Cancer Res. 2014 Jun 5;16(3):R59. doi: 10.1186/bcr3672 (PMC4078930; doi:10.1186/bcr3672)
Supplement: Additional file 2 — Fold change values organized by mouse tumor model type comparing the mouse model to all other types of mouse models. [file bcr3672-S2.zip › Additional_file_2/Myc_SAM/AdditionalFile46_Myc_SAM/DownregulatedGenesgather_kegg_121101.txt]

#	Annotation	Total Genes With Ann	Your Genes (With Ann)	Your Genes (No Ann)	Genome (With Ann)	Genome (No Ann)	ln(Bayes factor)	neg ln(p value)	FE: neg ln(p value)	FE: neg ln(FDR)	Genes
1	path:mmu04010: MAPK signaling pathway	43	43	285	188	2003	0.17	4.25	4.95	0.37	Casp1 Casp11 Casp2 Casp6 Casp7 Cdc42 Crk Dusp6 Dusp7 Dusp8 Evi1 Fgf1 Fgf9 Hspa1l Hspa5 Hspa8 Ikbkb Jund1 Kras Map2k2 Map3k12 Map4k3 Mapk13 Mapk7 Mapk8ip1 Nfkb2 Ntf3 Pak1 Pak2 Pla2g2a Ppm1a Ppp3ca Prkx Ptpn5 Rac1 Rasgrp1 Rras Srf Stmn1 Tgfb2 Tgfbr2 Tmem37 Traf2
2	path:mmu00604: Ganglioside biosynthesis	6	6	322	13	2178	-1.81	0.0	3.55	0.03	B4galt6 Slc33a1 St3gal5 St6galnac6 St8sia1 St8sia5
3	path:mmu04910: Insulin signaling pathway	24	24	304	109	2082	-1.85	0.0	2.9	0.03	Bad Calm2 Crk Exoc7 Flot1 Flot2 Foxo1 G6pc Hk1 Ikbkb Irs1 Kras Map2k2 Pdpk1 Pik3r1 Ppargc1a Ppp1cb Ppp1cc Prkag1 Prkx Rhoq Rras Socs2 Srebf1
4	path:mmu04530: Tight junction	22	22	306	101	2090	-2.08	0.0	2.66	0.03	6530407C02Rik Actn4 Cask Catna1 Catna2 Cdc42 Cipp Cldn1 Cldn19 Cldn2 Cldn23 Cldn3 Cldn7 Cldn8 Crb3 Csnk2b Epb4.1l1 Gnai2 Kras Myh14 Ocln Rras
5	path:mmu04060: Cytokine-cytokine receptor interaction	25	25	303	215	1976	-2.38	0.0	0.09	0.02	Ccr3 Ccr9 Cntfr Ctf1 Cxcl1 Cxcl5 Cxcr4 Edar Flt3 Ifna6 Ifna9 Il15ra Il17 Il1rap Il21 Inhbb Osmr Pdgfd Tgfb2 Tgfbr2 Tnfrsf11a Tnfrsf18 Tnfrsf7 Tnfsf10 Tnfsf5
6	path:mmu04210: Apoptosis	16	16	312	73	2118	-2.56	0.0	2.23	0.03	Bad Capn10 Capn12 Capns1 Casp12 Casp6 Casp7 Ikbkb Il1rap Nfkb2 Pik3c2a Pik3c2g Pik3r1 Ppp3ca Tnfsf10 Traf2
7	path:mmu04080: Neuroactive ligand-receptor interaction	31	31	297	247	1944	-2.63	0.0	0.15	0.02	Adcyap1 Adora2b Adrb1 Chrm3 Edg4 Edg7 Edg8 F2rl1 Fpr-rs3 Gabrp Ghrhr Gnrhr Gria1 Grik1 Grin2a Grpr Gzma Hrh4 Htr1a Htr2c Lhcgr Npy Npy1r Npy2r P2ry1 Pthr2 Rln1 Tacr3 Trar1 Trhr Vipr1
8	path:mmu00590: Prostaglandin and leukotriene metabolism	1	1	327	32	2159	-2.63	0.0	0.01	0.01	Pla2g2a
9	path:mmu04510: Focal adhesion	32	32	296	182	2009	-2.76	0.0	1.53	0.03	Actn4 Arhgap5 Bad Capn10 Capns1 Ccnd3 Cdc42 Col11a1 Col4a4 Col4a6 Comp Crk Ilk Itga8 Itgb1 Kras Lamb2 Mylk2 Pak1 Pak2 Pak3 Pdgfd Pdpk1 Pik3r1 Ppp1cb Ppp1cc Ptk2 Rac1 Rras Tesk2 Tln1 Tnk1
10	path:mmu00350: Tyrosine metabolism	2	2	326	38	2153	-2.92	0.0	0.03	0.02	Hrmt1l1 Tat
11	path:mmu00240: Pyrimidine metabolism	5	5	323	61	2130	-2.95	0.0	0.06	0.02	Aicda Ak3l1 Cda Dck Prim2
12	path:mmu04070: Phosphatidylinositol signaling system	13	13	315	63	2128	-3.03	0.0	1.71	0.03	Araf1 Calm2 Dyrk1a Eif2ak3 Impa1 Inpp5e Pik3c2a Pik3c2g Pik3r1 Pip5k1a Pip5k2c Plcz1 Prkr
13	path:mmu04540: Gap junction	14	14	314	70	2121	-3.05	0.0	1.63	0.03	Adrb1 Cdc2a Gna14 Gnai2 Gucy2e Htr2c Kras Map2k2 Mapk7 Pdgfd Prkx Rras Tuba1 Tuba4
14	path:mmu00230: Purine metabolism	11	11	317	97	2094	-3.18	0.0	0.16	0.02	Adcy8 Dck Entpd2 Fhit Gucy2e Papss1 Pde6a Pde7b Pde9a Prim2 Xdh
15	path:mmu00190: Oxidative phosphorylation	12	12	316	103	2088	-3.19	0.0	0.18	0.02	1110020P15Rik Atp5j Atp5j2 Atp5k Atp6v0e Atp6v1d Cox15 Cox5b Ndufb4 Ndufb8 Ndufs8 Uqcrc2
16	path:mmu04020: Calcium signaling pathway	22	22	306	159	2032	-3.22	0.0	0.39	0.03	Adcy8 Adora2b Adrb1 Calm2 Ccnb3 Cdc25c Cdc2a Chrm3 Gna14 Grin2a Grpr Htr2c Lck Lhcgr Mylk2 Nfkb2 Plcz1 Ppp3ca Prkx Ptk2b Tacr3 Trhr
17	path:mmu00564: Glycerophospholipid metabolism	4	4	324	49	2142	-3.25	0.0	0.07	0.02	Chka Pafah1b3 Pla2g2a Pld1
18	path:mmu04310: Wnt signaling pathway	20	20	308	121	2070	-3.26	0.0	0.98	0.03	Apc2 Catnbip1 Ccnd3 Cer1 Csnk2b Ctbp1 Ctbp2 Dkk1 Fzd3 Fzd6 Fzd8 Lef1 Lrp6 Ppp3ca Prkx Rac1 Vangl1 Wnt16 Wnt3 Wnt5b
19	path:mmu04610: Complement and coagulation cascades	6	6	322	62	2129	-3.28	0.0	0.11	0.02	Adn Daf1 F13b Fga Masp1 Serpina5
20	path:mmu00400: Phenylalanine, tyrosine and tryptophan biosynthesis	3	3	325	7	2184	-3.35	0.0	2.03	0.03	Eno1 Pah Tat
21	path:mmu00630: Glyoxylate and dicarboxylate metabolism	3	3	325	7	2184	-3.35	0.0	2.03	0.03	Hao1 Hao3 Mdh1
22	path:mmu05010: Alzheimer's disease	5	5	323	18	2173	-3.38	0.0	1.77	0.03	Bace1 Casp7 Ncstn Psenen Snca
23	path:mmu00071: Fatty acid metabolism	9	9	319	45	2146	-3.43	0.0	1.33	0.03	Acox1 Acox2 Aldh2 Cyp2c37 Cyp2c39 Cyp2d10 Cyp3a16 Cyp3a41 Hadhsc
24	path:mmu00260: Glycine, serine and threonine metabolism	2	2	326	32	2159	-3.44	0.0	0.05	0.02	Bhmt Chka
25	path:mmu00600: Glycosphingolipid metabolism	2	2	326	32	2159	-3.44	0.0	0.05	0.02	B4galt6 Sptlc1
26	path:mmu00602: Blood group glycolipid biosynthesis-neolactoseries	4	4	324	13	2178	-3.46	0.0	1.77	0.03	B3gnt5 B4galt6 St8sia1 St8sia5
27	path:mmu05020: Parkinson's disease	4	4	324	13	2178	-3.46	0.0	1.77	0.03	Park2 Snca Ube1x Ube1y1
28	path:mmu05030: Amyotrophic lateral sclerosis (ALS)	4	4	324	13	2178	-3.46	0.0	1.77	0.03	Als2 Bad Ppp3ca Ssr4
29	path:mmu04520: Adherens junction	11	11	317	63	2128	-3.52	0.0	1.0	0.03	Actn4 Catna1 Catna2 Catns Cdc42 Csnk2b Iqgap1 Lef1 Rac1 Tgfbr2 Wasl
30	path:mmu00562: Inositol phosphate metabolism	9	9	319	48	2143	-3.54	0.0	1.14	0.03	Araf1 Dyrk1a Eif2ak3 Impa1 Inpp5e Pip5k1a Pip5k2c Plcz1 Prkr
31	path:mmu04620: Toll-like receptor signaling pathway	12	12	316	82	2109	-3.57	0.0	0.55	0.03	Ifna6 Ifna9 Ikbkb Mapk13 Nfkb2 Pik3c2a Pik3c2g Pik3r1 Rac1 Tlr3 Tlr7 Tnfsf5
32	path:mmu00020: Citrate cycle (TCA cycle)	1	1	327	23	2168	-3.58	0.0	0.04	0.02	Mdh1
33	path:mmu04512: ECM-receptor interaction	11	11	317	73	2118	-3.62	0.0	0.61	0.03	Col11a1 Col4a4 Col4a6 Fndc4 Gp9 Itga8 Itgb1 Lamb2 Npnt Sdc4 Sv2a
34	path:mmu00380: Tryptophan metabolism	10	10	318	65	2126	-3.66	0.0	0.65	0.03	Aldh2 Cyp2c37 Cyp2c39 Cyp2d10 Cyp3a16 Cyp3a41 Hadhsc Hrmt1l1 Mylip Uhrf1
35	path:mmu00251: Glutamate metabolism	4	4	324	15	2176	-3.67	0.0	1.48	0.03	Abat Gad1 Gclm Nagk
36	path:mmu05040: Huntington's disease	5	5	323	22	2169	-3.7	0.0	1.31	0.03	Calm2 Casp1 Casp6 Cltb Esrrbl1
37	path:mmu00760: Nicotinate and nicotinamide metabolism	5	5	323	46	2145	-3.72	0.0	0.21	0.03	Araf1 Dyrk1a Eif2ak3 Ntan1 Prkr
38	path:mmu04340: Hedgehog signaling pathway	5	5	323	46	2145	-3.72	0.0	0.21	0.03	Bmp8b Prkx Wnt16 Wnt3 Wnt5b
39	path:mmu00480: Glutathione metabolism	6	6	322	30	2161	-3.73	0.0	1.13	0.03	Anpep G6pd2 Gclm Gstm5 Gstt1 Rab15
40	path:mmu00532: Chondroitin / Heparan sulfate biosynthesis	5	5	323	23	2168	-3.76	0.0	1.22	0.03	B3galt6 Extl1 Hs3st1 Hs6st1 Ndst4
41	path:mmu04330: Notch signaling pathway	5	5	323	45	2146	-3.76	0.0	0.22	0.03	Ctbp1 Ctbp2 Dll3 Ncstn Psenen
42	path:mmu00010: Glycolysis / Gluconeogenesis	7	7	321	43	2148	-3.82	0.0	0.73	0.03	Aldh2 Eno1 G6pc Hk1 Ldh2 Ldh3 Pgk2
43	path:mmu00361: gamma-Hexachlorocyclohexane degradation	6	6	322	33	2158	-3.83	0.0	0.92	0.03	Cyp26a1 Cyp2c37 Cyp2c39 Cyp2d10 Cyp3a16 Cyp3a41
44	path:mmu00360: Phenylalanine metabolism	1	1	327	20	2171	-3.87	0.0	0.05	0.02	Tat
45	path:mmu00632: Benzoate degradation via CoA ligation	5	5	323	40	2151	-3.91	0.0	0.33	0.03	Araf1 Dyrk1a Eif2ak3 Hadhsc Prkr
46	path:mmu00310: Lysine degradation	5	5	323	39	2152	-3.93	0.0	0.36	0.03	Aldh2 Hadhsc Prss16 Suv39h1 Tmlhe
47	path:mmu00620: Pyruvate metabolism	5	5	323	28	2163	-3.94	0.0	0.84	0.03	Aldh2 Cach Ldh2 Ldh3 Mdh1
48	path:mmu00510: N-Glycan biosynthesis	2	2	326	25	2166	-3.95	0.0	0.12	0.02	Alg2 B4galt6
49	path:mmu00051: Fructose and mannose metabolism	4	4	324	34	2157	-3.97	0.0	0.29	0.03	B4galt6 Hk1 Khk Sdh1
50	path:mmu00193: ATP synthesis	5	5	323	36	2155	-3.98	0.0	0.46	0.03	Atp5j Atp5j2 Atp5k Atp6v0e Atp6v1d
51	path:mmu00640: Propanoate metabolism	4	4	324	20	2171	-3.99	0.0	0.96	0.03	Abat Aldh2 Ldh2 Ldh3
52	path:mmu00650: Butanoate metabolism	5	5	323	32	2159	-3.99	0.0	0.62	0.03	Abat Aldh2 Gad1 Hadhsc Hmgcs1
53	path:mmu00330: Arginine and proline metabolism	4	4	324	33	2158	-4.0	0.0	0.32	0.03	Aldh2 Ckmt1 Loxl4 Otc
54	path:mmu00150: Androgen and estrogen metabolism	3	3	325	29	2162	-4.01	0.0	0.21	0.03	Hrmt1l1 Hsd17b3 Sts
55	path:mmu00280: Valine, leucine and isoleucine degradation	3	3	325	29	2162	-4.01	0.0	0.21	0.03	Aldh2 Hadhsc Hmgcs1
56	path:mmu00120: Bile acid biosynthesis	2	2	326	24	2167	-4.02	0.0	0.14	0.02	Aldh2 Cyp7a1
57	path:mmu00561: Glycerolipid metabolism	4	4	324	31	2160	-4.05	0.0	0.38	0.03	Aldh2 B4galt6 Gyk Mgll
58	path:mmu00100: Biosynthesis of steroids	3	3	325	13	2178	-4.06	0.0	1.06	0.03	Dhcr7 Fdps Nqo1
59	path:mmu00521: Streptomycin biosynthesis	2	2	326	6	2185	-4.08	0.0	1.27	0.03	Hk1 Impa1
60	path:mmu00500: Starch and sucrose metabolism	4	4	324	26	2165	-4.1	0.0	0.58	0.03	Amy2 G6pc Hk1 Ifih1
61	path:mmu00410: beta-Alanine metabolism	3	3	325	14	2177	-4.11	0.0	0.96	0.03	Abat Aldh2 Gad1
62	path:mmu00450: Selenoamino acid metabolism	3	3	325	15	2176	-4.16	0.0	0.86	0.03	Hrmt1l1 Papss1 Scly
63	path:mmu00530: Aminosugars metabolism	3	3	325	24	2167	-4.18	0.0	0.35	0.03	Cmas Hk1 Nagk
64	path:mmu00272: Cysteine metabolism	2	2	326	7	2184	-4.19	0.0	1.1	0.03	Ldh2 Ldh3
65	path:mmu00860: Porphyrin and chlorophyll metabolism	3	3	325	16	2175	-4.19	0.0	0.78	0.03	Cp Cpox Ppox
66	path:mmu00052: Galactose metabolism	3	3	325	23	2168	-4.2	0.0	0.39	0.03	G6pc Galk2 Hk1
67	path:mmu00340: Histidine metabolism	3	3	325	23	2168	-4.2	0.0	0.39	0.03	Aldh2 Hrmt1l1 Uroc1
68	path:mmu00603: Globoside metabolism	3	3	325	17	2174	-4.21	0.0	0.71	0.03	B4galt6 St8sia1 St8sia5
69	path:mmu00710: Carbon fixation	3	3	325	17	2174	-4.21	0.0	0.71	0.03	Mdh1 Pgk2 Rpe
70	path:mmu00030: Pentose phosphate pathway	2	2	326	20	2171	-4.23	0.0	0.22	0.03	G6pd2 Rpe
71	path:mmu00512: O-Glycan biosynthesis	3	3	325	19	2172	-4.23	0.0	0.58	0.03	B4galt6 Galnt2 Galnt3
72	path:mmu00770: Pantothenate and CoA biosynthesis	1	1	327	15	2176	-4.3	0.0	0.11	0.02	Ntan1
73	path:mmu00220: Urea cycle and metabolism of amino groups	2	2	326	18	2173	-4.32	0.0	0.28	0.03	Ckmt1 Otc
74	path:mmu00903: Limonene and pinene degradation	2	2	326	18	2173	-4.32	0.0	0.28	0.03	Aldh2 Cyp26a1
75	path:mmu00271: Methionine metabolism	2	2	326	9	2182	-4.33	0.0	0.84	0.03	Bhmt Dnmt3a
76	path:mmu05060: Prion disease	2	2	326	9	2182	-4.33	0.0	0.84	0.03	Aplp1 Hspa5
77	path:mmu00252: Alanine and aspartate metabolism	2	2	326	17	2174	-4.35	0.0	0.32	0.03	Abat Gad1
78	path:mmu00930: Caprolactam degradation	2	2	326	10	2181	-4.38	0.0	0.74	0.03	Hadhsc Ntan1
79	path:mmu00053: Ascorbate and aldarate metabolism	2	2	326	11	2180	-4.4	0.0	0.65	0.03	Aldh2 Cyp26a1
80	path:mmu00601: Blood group glycolipid biosynthesis-lactoseries	2	2	326	11	2180	-4.4	0.0	0.65	0.03	B3gnt5 B4galt6
81	path:mmu00790: Folate biosynthesis	2	2	326	12	2179	-4.42	0.0	0.58	0.03	Ggh Ifih1
82	path:mmu05050: Dentatorubropallidoluysian atrophy (DRPLA)	2	2	326	12	2179	-4.42	0.0	0.58	0.03	Casp1 Casp7
83	path:mmu00401: Novobiocin biosynthesis	1	1	327	2	2189	-4.44	0.0	1.07	0.03	Tat
84	path:mmu00940: Stilbene, coumarine and lignin biosynthesis	1	1	327	11	2180	-4.57	0.0	0.21	0.03	Cyp26a1
85	path:mmu00740: Riboflavin metabolism	1	1	327	11	2180	-4.57	0.0	0.21	0.03	Rfk
86	path:mmu00072: Synthesis and degradation of ketone bodies	1	1	327	3	2188	-4.59	0.0	0.85	0.03	Hmgcs1
87	path:mmu00040: Pentose and glucuronate interconversions	1	1	327	10	2181	-4.62	0.0	0.24	0.03	Rpe
88	path:mmu00440: Aminophosphonate metabolism	1	1	327	10	2181	-4.62	0.0	0.24	0.03	Hrmt1l1
89	path:mmu00626: Nitrobenzene degradation	1	1	327	10	2181	-4.62	0.0	0.24	0.03	Hrmt1l1
90	path:mmu00720: Reductive carboxylate cycle (CO2 fixation)	1	1	327	9	2182	-4.67	0.0	0.28	0.03	Mdh1
91	path:mmu00900: Terpenoid biosynthesis	1	1	327	4	2187	-4.67	0.0	0.69	0.03	Fdps
92	path:mmu00950: Alkaloid biosynthesis I	1	1	327	4	2187	-4.67	0.0	0.69	0.03	Tat
93	path:mmu00062: Fatty acid biosynthesis (path 2)	1	1	327	8	2183	-4.7	0.0	0.33	0.03	Hadhsc
94	path:mmu00920: Sulfur metabolism	1	1	327	8	2183	-4.7	0.0	0.33	0.03	Papss1
95	path:mmu00430: Taurine and hypotaurine metabolism	1	1	327	5	2186	-4.71	0.0	0.57	0.03	Gad1
96	path:mmu00625: Tetrachloroethene degradation	1	1	327	7	2184	-4.72	0.0	0.4	0.03	Ephx2
97	path:mmu00780: Biotin metabolism	1	1	327	6	2185	-4.73	0.0	0.47	0.03	Prss16
98	path:mmu00628: Fluorene degradation	1	1	327	6	2185	-4.73	0.0	0.47	0.03	Cyp26a1
