# Supplementary material for: A genomic analysis of mouse models of breast cancer reveals molecular features of mouse models and relationships to human breast cancer
Source: Breast Cancer Res. 2014 Jun 5;16(3):R59. doi: 10.1186/bcr3672 (PMC4078930; doi:10.1186/bcr3672)
Supplement: Additional file 2 — Fold change values organized by mouse tumor model type comparing the mouse model to all other types of mouse models. [file bcr3672-S2.zip › Additional_file_2/Myc_SAM/AdditionalFile46_Myc_SAM/DownregulatedGenesgather_transfac_121101.txt]

#	Annotation	Total Genes With Ann	Your Genes (With Ann)	Your Genes (No Ann)	Genome (With Ann)	Genome (No Ann)	ln(Bayes factor)	neg ln(p value)	FE: neg ln(p value)	FE: neg ln(FDR)	Genes
1	V$KROX_Q6	740	740	829	5625	8977	18.38	11.93	24.46	18.59	1110011K10Rik 1110035L05Rik 1110037N09Rik 1200014P03Rik 1300010A20Rik 1300010K09Rik 1500001H12Rik 1700055O19Rik 1810043M15Rik 2010005O13Rik 2210008M09Rik 2210403N09Rik 2310075G12Rik 2410003C20Rik 2410018G23Rik 2410195B05Rik 2610022K04Rik 2810002D13Rik 2900091E11Rik 3110006P09Rik 4632413C14Rik 4921524P20Rik 4930542G03Rik 5330440M15Rik 5730409F24Rik 5730589L02Rik 6530407C02Rik 6530411B15Rik 6530413…
2	V$MAZ_Q6	1190	1190	379	10081	4521	12.58	11.93	18.64	13.47	0610039K22Rik 1110006I15Rik 1110011K10Rik 1110035L05Rik 1110037N09Rik 1110060M21Rik 1200014P03Rik 1300010A20Rik 1300010K09Rik 1500001H12Rik 1700001F22Rik 1700029K01Rik 1700055O19Rik 1810043M15Rik 2010005O13Rik 2210008M09Rik 2310034L04Rik 2310042N02Rik 2310044D20Rik 2310075G12Rik 2410018G23Rik 2410043F08Rik 2410195B05Rik 2610022K04Rik 2900091E11Rik 3110006P09Rik 4632409L22Rik 4632413C14Rik 4921508…
3	V$MAZR_01: MAZ related factor	735	735	834	5977	8625	6.7	10.68	12.45	7.69	1110006I15Rik 1110035L05Rik 1110037N09Rik 1110060M21Rik 1190003K14Rik 1200014P03Rik 1500001H12Rik 1500031H04Rik 1700001F22Rik 1700055O19Rik 1810013B01Rik 2010005O13Rik 2210403N09Rik 2310042N02Rik 2310075G12Rik 2410018G23Rik 2900091E11Rik 3110006P09Rik 4921524P20Rik 4930403J22Rik 4930542G03Rik 4933425F03Rik 5330440M15Rik 5730409F24Rik 5730589L02Rik 6530407C02Rik 6530411B15Rik 6530413N01Rik AB04180…
4	V$SP3_Q3	1114	1114	455	9599	5003	5.47	9.33	11.25	6.77	0610039K22Rik 1110006I15Rik 1110035L05Rik 1110037N09Rik 1190003K14Rik 1200014P03Rik 1300010A20Rik 1300010K09Rik 1500001H12Rik 1500031H04Rik 1700001F22Rik 1810013B01Rik 2010005O13Rik 2210008M09Rik 2210403N09Rik 2310042N02Rik 2310067G05Rik 2310075G12Rik 2410018G23Rik 2410043F08Rik 2610022K04Rik 2810002D13Rik 2810441C07Rik 2900091E11Rik 3100002B05Rik 3110006P09Rik 4632409L22Rik 4632413C14Rik 4921524…
5	V$TEF_Q6	482	482	1087	5259	9343	5.37	9.25	0.0	0.0	1110011K10Rik 1300010A20Rik 1300012D20Rik 1700001F22Rik 1700029K01Rik 1700055O19Rik 2310034L04Rik 2410043F08Rik 2810002D13Rik 3100002B05Rik 4921508O11Rik 4930403J22Rik 5330414D10Rik 6530406M24Rik 9130411I17Rik 9330161F08Rik 9530027K23Rik A630024B12Rik AB041803 AU041707 Abcd3 Abhd4 Abpb Acox2 Actr10 Adam18 Adam24 Als2 Ambn Ammecr1 Amy2 Anxa10 Anxa3 Arf4 Arhgap5 Arhgef3 Arl10b Arpc5 Arr3 Atp1a1 Atp…
6	V$E2F1_Q3_01	499	499	1070	3952	10650	4.28	8.16	10.01	5.75	0610039K22Rik 1110060M21Rik 1200014P03Rik 1300010K09Rik 1500001H12Rik 1500031H04Rik 2010005O13Rik 2210403N09Rik 2310075G12Rik 2410003C20Rik 2410018G23Rik 2410195B05Rik 2610022K04Rik 4930542G03Rik 5330440M15Rik 5730409F24Rik 5730589L02Rik 6530407C02Rik 9330161F08Rik 9530020D24Rik A130072J07 AA407930 AJ430384 Abcc6 Abcd3 Actn4 Actr10 Adcy8 Adcyap1 Adora2b Adrb1 Ak3l1 Als2 Ammecr1 Amy2 Ankmy2 Anxa3 …
7	V$E2F1_Q6: E2F-1	881	881	688	7463	7139	3.81	7.75	9.44	5.36	0610039K22Rik 1100001D10Rik 1110006I15Rik 1110011K10Rik 1200014P03Rik 1300010K09Rik 1500001H12Rik 1500031H04Rik 1810043M15Rik 2010005O13Rik 2210008M09Rik 2310034L04Rik 2310075G12Rik 2410003C20Rik 2410018G23Rik 2410043F08Rik 2410195B05Rik 2610022K04Rik 2810002D13Rik 2900091E11Rik 3100002B05Rik 3110006P09Rik 4632409L22Rik 4632413C14Rik 4921508O11Rik 4921524P20Rik 4930542G03Rik 5330440M15Rik 5730409…
8	V$E2F_Q4: E2F	601	601	968	4913	9689	3.29	7.15	8.92	5.0	1100001D10Rik 1110006I15Rik 1110011K10Rik 1200014P03Rik 1500001H12Rik 1500031H04Rik 1810043M15Rik 2010005O13Rik 2210008M09Rik 2210403N09Rik 2310067G05Rik 2310075G12Rik 2410003C20Rik 2410018G23Rik 2410043F08Rik 2410195B05Rik 2610022K04Rik 2810002D13Rik 4632409L22Rik 4632413C14Rik 4921508O11Rik 4930542G03Rik 5730589L02Rik 6530407C02Rik 6530411B15Rik 6530413N01Rik 9130411I17Rik 9330161F08Rik 9430059…
9	V$GATA_C: GATA binding site	675	675	894	6985	7617	3.19	7.04	0.0	0.0	1110060M21Rik 1190003K14Rik 1200014P03Rik 1300010A20Rik 1300012D20Rik 1700001F22Rik 2210403N09Rik 2310034L04Rik 2310044D20Rik 2310075G12Rik 2410195B05Rik 2610022K04Rik 2810441C07Rik 3100002B05Rik 4930403J22Rik 4933432P15Rik 5330414D10Rik 6530406M24Rik 6530413N01Rik 9130411I17Rik 9330161F08Rik 9530020D24Rik A630024B12Rik AB041803 Abcc2 Abcc6 Adam24 Adar Adcyap1 Adora2b Aes Alg2 Als2 Ambn Ammecr1 A…
10	V$OSF2_Q6	986	986	583	9809	4793	2.45	6.21	0.0	0.0	0610039K22Rik 1110006I15Rik 1110035L05Rik 1110037N09Rik 1110060M21Rik 1190003K14Rik 1200014P03Rik 1300010A20Rik 1300012D20Rik 1500031H04Rik 1700055O19Rik 1810043M15Rik 2010005O13Rik 2210008M09Rik 2210403N09Rik 2310034L04Rik 2310042N02Rik 2310044D20Rik 2310067G05Rik 2410043F08Rik 2610022K04Rik 2810002D13Rik 2810441C07Rik 2900091E11Rik 3110006P09Rik 4933425F03Rik 4933432P15Rik 5330414D10Rik 5730414…
11	V$MEF2_02: myogenic MADS factor MEF-2	80	80	1489	1094	13508	2.39	6.16	0.0	0.0	1500031H04Rik 1700055O19Rik 3110006P09Rik Acy3 Amy2 Ang2 Arhgef3 Barx2 Bnipl Bri3 Cabyr Catnbip1 Chrnb1 Cnot6l Col19a1 Cp Cpt1b Csna Cyp2c37 Cyp3a16 Dctn4 Ddx47 Dgkq Epb4.1l5 Extl1 Fcer2a Foxd4 Fpr-rs3 Fzd3 Ga17 Gc Gca Gp9 Hapln2 Havcr1 Hrh4 Hspb3 Ifit2 Il21 Kdelr2 Kifc3 Klhl9 Klra5 Ldh2 Mas1 Mrgpra3 Mto1 Mylip Ndst4 Npy2r Olig3 P2ry1 Pop5 Ppp1r3a Rnf146 Rnf19 Rs1h Sall2 Shox2 Shrm Slc25a14 Slc37…
12	V$FOXJ2_02: fork head box J 2	549	549	1020	5746	8856	2.28	6.06	0.0	0.0	1110060M21Rik 1300012D20Rik 1500001H12Rik 1700029K01Rik 1700055O19Rik 2010005O13Rik 2210403N09Rik 2310034L04Rik 2310044D20Rik 2410043F08Rik 2610022K04Rik 2810441C07Rik 3100002B05Rik 3110006P09Rik 4933417K04Rik 4933425F03Rik 4933432P15Rik 5330414D10Rik 5730409F24Rik 6530406M24Rik 9130411I17Rik 9530020D24Rik AJ430384 Abcc2 Abcc6 Acox2 Actrt1 Adam24 Adam4 Adcyap1 Aicda Aldoa-ps2 Ambn Ammecr1 Amy2 An…
13	V$FOX_Q2	1140	1140	429	11164	3438	1.93	5.68	0.0	0.0	0610039K22Rik 1100001D10Rik 1110006I15Rik 1110011K10Rik 1110035L05Rik 1110037N09Rik 1110060M21Rik 1190003K14Rik 1300010A20Rik 1300012D20Rik 1500001H12Rik 1700055O19Rik 1810013B01Rik 1810043M15Rik 2210008M09Rik 2210403N09Rik 2310034L04Rik 2310042N02Rik 2310044D20Rik 2310075G12Rik 2410003C20Rik 2410018G23Rik 2410195B05Rik 2610022K04Rik 2810002D13Rik 2810441C07Rik 2900091E11Rik 3100002B05Rik 3110006…
14	V$MRF2_01: modulator recognition factor 2	901	901	668	8991	5611	1.66	5.36	0.0	0.0	0610039K22Rik 1100001D10Rik 1110006I15Rik 1110035L05Rik 1190003K14Rik 1300010K09Rik 1300012D20Rik 1700029K01Rik 1810013B01Rik 2010005O13Rik 2210008M09Rik 2210403N09Rik 2410003C20Rik 2410018G23Rik 2610022K04Rik 2810002D13Rik 3100002B05Rik 3110006P09Rik 4632409L22Rik 4921508O11Rik 4930403J22Rik 4933417K04Rik 4933425F03Rik 4933432P15Rik 5330414D10Rik 5730414C17Rik 6530406M24Rik 6530413N01Rik 9130411…
15	V$E2F_Q4_01	344	344	1225	2722	11880	1.21	4.84	6.85	3.07	1200014P03Rik 1500001H12Rik 1500031H04Rik 1810043M15Rik 2010005O13Rik 2310075G12Rik 2410003C20Rik 2610022K04Rik 4921508O11Rik 4930542G03Rik 5330440M15Rik 9330161F08Rik 9430059P22Rik 9530020D24Rik AA407930 Actn4 Adam18 Adcy8 Adora2b Ambn Ammecr1 Anxa10 Aplp2 Araf1 Armet Arpc1a Atp1b1 Atp5j2 Atp5k Atp6ap2 Atp6v0e Atp7b Axl B3galt6 BC011487 BC021891 BC023151 BC037006 BC040823 Barx2 Bcl9l Bhmt Bmp8b …
16	V$EVI1_04: ectopic viral integration site 1 encoded factor	1113	1113	456	10873	3729	0.97	4.57	0.0	0.0	0610039K22Rik 1100001D10Rik 1110006I15Rik 1110011K10Rik 1110035L05Rik 1110037N09Rik 1300010A20Rik 1300010K09Rik 1300012D20Rik 1500001H12Rik 1500031H04Rik 1700001F22Rik 1700029K01Rik 1700055O19Rik 1810013B01Rik 2010005O13Rik 2210008M09Rik 2210403N09Rik 2310042N02Rik 2310044D20Rik 2410018G23Rik 2410043F08Rik 2610022K04Rik 3100002B05Rik 3110006P09Rik 4632409L22Rik 4632413C14Rik 4921508O11Rik 4930403…
17	V$CEBPDELTA_Q6	1115	1115	454	10874	3728	0.68	4.21	0.0	0.0	0610039K22Rik 1110006I15Rik 1110011K10Rik 1110037N09Rik 1110060M21Rik 1190003K14Rik 1200014P03Rik 1300010A20Rik 1300010K09Rik 1300012D20Rik 1500001H12Rik 1500031H04Rik 1700001F22Rik 1700055O19Rik 1810043M15Rik 2210008M09Rik 2210403N09Rik 2310034L04Rik 2310042N02Rik 2310067G05Rik 2310075G12Rik 2410043F08Rik 2810002D13Rik 2810441C07Rik 3100002B05Rik 4632409L22Rik 4632413C14Rik 4921524P20Rik 4930403…
18	V$HNF3ALPHA_Q6	1275	1275	294	12288	2314	0.55	4.03	0.0	0.0	0610039K22Rik 1110006I15Rik 1110035L05Rik 1110037N09Rik 1190003K14Rik 1200014P03Rik 1300010A20Rik 1300012D20Rik 1500001H12Rik 1700001F22Rik 1700055O19Rik 1810013B01Rik 1810043M15Rik 2010005O13Rik 2210008M09Rik 2210403N09Rik 2310034L04Rik 2310042N02Rik 2310044D20Rik 2310067G05Rik 2410003C20Rik 2410018G23Rik 2410195B05Rik 2610022K04Rik 2810002D13Rik 2810441C07Rik 2900091E11Rik 3100002B05Rik 3110006…
19	V$HFH1_01: HNF-3/Fkh Homolog 1	170	170	1399	1961	12641	0.49	3.97	0.0	0.0	0610039K22Rik 1300012D20Rik 2210403N09Rik 2410003C20Rik 2410195B05Rik 4930403J22Rik 6530406M24Rik 6530411B15Rik AJ430384 Ambn Ankrd25 Anxa9 Apoa1bp Arhgap5 Atp1b1 Atp6ap2 Atp7b B3galt1 BC034204 Baat Bri3 Cacna2d1 Capn12 Ccl20 Ccrl2 Cdkl2 Cfhl1 Chc1l Cln3 Cops5 Cps1 Crisp2 Crygd Csnd Ctdsp1 Cxcl1 Dach1 Deb1 Defb5 Derl2 Dnajb7 Dr1 Eps8l2 Extl1 Fabp2 Fcmd Fgf1 Fgf9 Fzd3 Fzd6 Gab1 Galnt3 Gc Gca Gclm …
20	V$OCT1_06: octamer-binding factor 1	810	810	759	8078	6524	0.48	3.97	0.0	0.0	1110006I15Rik 1300010A20Rik 1300010K09Rik 1300012D20Rik 1500001H12Rik 1500031H04Rik 1700001F22Rik 1700029K01Rik 1810013B01Rik 1810043M15Rik 2010005O13Rik 2210403N09Rik 2310044D20Rik 2410003C20Rik 2900091E11Rik 3110006P09Rik 4632409L22Rik 4632413C14Rik 4921508O11Rik 4930403J22Rik 5330414D10Rik 5330440M15Rik 5730414C17Rik 6530406M24Rik 9130411I17Rik 9330161F08Rik 9430059P22Rik A630024B12Rik AA40793…
21	V$POU1F1_Q6	579	579	990	5916	8686	0.43	3.91	0.0	0.0	1190003K14Rik 1200014P03Rik 1300010K09Rik 1300012D20Rik 1700029K01Rik 1810013B01Rik 2010005O13Rik 2210008M09Rik 2310034L04Rik 2310042N02Rik 2310044D20Rik 2310067G05Rik 2410043F08Rik 2610022K04Rik 2810441C07Rik 3100002B05Rik 4632413C14Rik 4921508O11Rik 4933417K04Rik 4933432P15Rik 5730409F24Rik 6530406M24Rik 9130411I17Rik A130072J07 A630024B12Rik AB041803 Abhd2 Actn4 Adam24 Adam4 Adar Adcyap1 Ak3l1…
22	V$GFI1_01: growth factor independence 1	411	411	1158	4307	10295	0.28	3.73	0.0	0.0	1110037N09Rik 1300010A20Rik 1700001F22Rik 1700029K01Rik 1810043M15Rik 2010005O13Rik 2210403N09Rik 2310034L04Rik 2310042N02Rik 2310044D20Rik 2810441C07Rik 3110006P09Rik 4921508O11Rik 5730409F24Rik 5730589L02Rik 6530406M24Rik 9330161F08Rik 9530020D24Rik AA407930 AI114950 Abhd2 Actr10 Actrt1 Aes Aicda Aldoa-ps2 Ankrd25 Anxa10 Anxa9 Apg4d Aplp2 Apoa1bp Arf2 Arf4 Arhgef3 Arl10b Armet Atp1b1 Atp5j2 Atp…
23	V$MINI20_B: Muscle initiator sequence-20	1011	1011	558	8895	5707	0.28	3.73	5.67	2.19	0610039K22Rik 1100001D10Rik 1110006I15Rik 1110011K10Rik 1110035L05Rik 1110037N09Rik 1110060M21Rik 1190003K14Rik 1200014P03Rik 1300010A20Rik 1300010K09Rik 1500001H12Rik 1700001F22Rik 1700029K01Rik 1700055O19Rik 1810013B01Rik 1810043M15Rik 2210008M09Rik 2210403N09Rik 2310044D20Rik 2310075G12Rik 2410003C20Rik 2410018G23Rik 2410043F08Rik 2410195B05Rik 2610022K04Rik 2810002D13Rik 2810441C07Rik 3100002…
24	V$E2F1_Q4_01	370	370	1199	3010	11592	0.09	3.49	5.62	2.19	1100001D10Rik 1200014P03Rik 1500001H12Rik 1500031H04Rik 1810043M15Rik 2010005O13Rik 2310075G12Rik 2410003C20Rik 2610022K04Rik 4921508O11Rik 4921524P20Rik 4930542G03Rik 5330440M15Rik 9330161F08Rik 9430059P22Rik 9530020D24Rik AA407930 Actn4 Adam18 Adcy8 Adora2b Als2 Ambn Ammecr1 Anxa10 Aplp2 Araf1 Armet Arpc1a Atp1b1 Atp5j2 Atp5k Atp6ap2 Atp6v0e Atp7b Axl B3galt6 BC011487 BC021891 BC023151 BC037006…
25	V$AREB6_01: AREB6 (Atp1a1 regulatory element binding factor 6)	381	381	1188	3110	11492	0.06	3.49	5.57	2.19	1110011K10Rik 1190003K14Rik 1200014P03Rik 1300010K09Rik 1300012D20Rik 1700055O19Rik 1810043M15Rik 2210008M09Rik 2410003C20Rik 2410043F08Rik 2810441C07Rik 4930403J22Rik 6530407C02Rik 9330161F08Rik A630024B12Rik AA407930 Abhd2 Adam22 Adar Adcyap1 Adrm1 Ak3l1 Akap12 Alg2 Amy2 Ang2 Ankmy2 Ankrd24 Ankrd25 Anxa3 Anxa4 Anxa6 Anxa9 Arf2 Arhgef3 Armet Arpc1a Arpc5 Arrdc1 Atp1b1 Atp6v0e B4galt6 BC002216 BC…
26	V$WHN_B: winged-helix factor nude	423	423	1146	3493	11109	-0.05	0.0	5.41	2.11	1100001D10Rik 1110060M21Rik 1200014P03Rik 1810013B01Rik 2010005O13Rik 2310044D20Rik 2410003C20Rik 2410195B05Rik 2610022K04Rik 3110006P09Rik 4921524P20Rik 4930542G03Rik 4933417K04Rik 4933425F03Rik 5330414D10Rik 5330440M15Rik 5730409F24Rik 5730589L02Rik 9430059P22Rik A130072J07 AB041803 AI114950 AI481750 AJ430384 Abcd3 Abhd4 Actn4 Adam18 Adcy8 Adora2b Adrb1 Adrm1 Apg12l Apg4d Aplp2 Arf2 Arhgef7 Ari…
27	V$LEF1TCF1_Q4	723	723	846	7222	7380	-0.18	0.0	0.01	0.0	0610039K22Rik 1100001D10Rik 1110035L05Rik 1110037N09Rik 1110060M21Rik 1200014P03Rik 1500001H12Rik 1700001F22Rik 1810013B01Rik 2310042N02Rik 2410018G23Rik 2410043F08Rik 2610022K04Rik 2810002D13Rik 2810441C07Rik 2900091E11Rik 3100002B05Rik 3110006P09Rik 4632413C14Rik 4921508O11Rik 4921524P20Rik 4933425F03Rik 4933432P15Rik 5330414D10Rik 5330440M15Rik 5730409F24Rik 5730414C17Rik 6530411B15Rik 9130411…
28	V$MTATA_B: Muscle TATA box	703	703	866	7034	7568	-0.19	0.0	0.01	0.0	1110006I15Rik 1110011K10Rik 1110037N09Rik 1110060M21Rik 1190003K14Rik 1500031H04Rik 1700001F22Rik 1700029K01Rik 1700055O19Rik 2310034L04Rik 2310042N02Rik 2310067G05Rik 2410003C20Rik 3100002B05Rik 3110006P09Rik 4632409L22Rik 4632413C14Rik 4930403J22Rik 4930542G03Rik 5330440M15Rik 5730409F24Rik 5730414C17Rik 5730589L02Rik 6530411B15Rik 9130411I17Rik 9330161F08Rik 9530027K23Rik A130072J07 AU041707 A…
29	V$HNF6_Q6	129	129	1440	1515	13087	-0.2	0.0	0.0	0.0	2010005O13Rik 4632413C14Rik 4930542G03Rik 9330161F08Rik 9430059P22Rik A130072J07 Amy2 Ankrd25 Arhgap5 B3galt1 BC006779 BC006965 Bace1 Bche Cabyr Cacna2d1 Casp11 Catnbip1 Ccr3 Ccr9 Cdc42 Cer1 Cetn1 Cox15 Crx Cryga Ctdsp1 Cxcl5 Cyp2c37 Cyp3a16 Cyp3a25 Cyp3a41 Cyp4a10 D13Wsu14e Dgkq Dmgdh Dnajb6 Dr1 Egln3 Ern2 F13b Fcer2a Fcmd Foxd4 Foxh1 G6pc Gp9 Hemgn Hes2 Hlxb9 Hormad1 Hspb3 Iapp Ifna9 Ifrg15 Irf…
30	V$ISRE_01: interferon-stimulated response element	41	41	1528	225	14377	-0.22	0.0	6.24	2.57	AB041803 Atp6v1d Bst2 Bteb1 Cadps2 Ccrl2 Chka Dnajb7 Drap1 Fgf9 Gbp4 Gzma H2-T10 H2-T22 Ifi1 Ifi44 Ifi47 Ifit3 Kctd14 Mtap7 Mx2 Oas1c Pcdhb11 Pdcd1 Pigr Pik3c2g Pip5k2c Pml Prss16 Rac1 Rs1h Slco1a5 Taf6 Tctex1 Tnfsf10 Trim30 Trim34 Tsg101 Ube1l Uroc1 Usp18
31	V$CART1_01: Cart-1 (cartilage homeoprotein 1)	154	154	1415	1765	12837	-0.26	0.0	0.0	0.0	2210403N09Rik 5730414C17Rik Actn4 Amy2 Anxa10 Anxa6 Apoh Arhgap5 Arid5a Atp5k Atp6ap2 Atp6v0e BC019943 BC027127 Becn1 Bmp8b Bri3 C1galt1c1 Cabyr Capns1 Casp1 Casp2 Casp6 Cdc2a Cdc42 Cdc42ep3 Ceacam11 Cer1 Cetn1 Clca2 Cldn23 Cmas Cntn4 Cntn6 Cps1 Cr2 Csna Ctbp1 Cyp3a25 Cyp7a1 D10Bwg0791e Dach1 Dazl Dctn4 Deb1 Defb5 Defb7 Dnajb10 Dr1 Dusp19 Eed Eif2ak3 Elovl7 Esco1 Fabp2 Ferd3l Fip1l1 Flot1 Flot2 F…
32	V$E2F1_Q6_01	594	594	975	5061	9541	-0.29	0.0	5.04	1.95	0610039K22Rik 1110006I15Rik 1110011K10Rik 1500001H12Rik 1500031H04Rik 1810043M15Rik 2210008M09Rik 2310075G12Rik 2410003C20Rik 2410018G23Rik 2410043F08Rik 2610022K04Rik 2810002D13Rik 3110006P09Rik 4632409L22Rik 4632413C14Rik 4921524P20Rik 4930542G03Rik 5330440M15Rik 5730409F24Rik 5730589L02Rik 6530407C02Rik 6530411B15Rik 9330161F08Rik 9430059P22Rik 9530020D24Rik A130072J07 AA407930 AU040576 Abcc6 …
33	V$GATA3_03: GATA-binding factor 3	1010	1010	559	9860	4742	-0.29	0.0	0.01	0.0	0610039K22Rik 1110006I15Rik 1110011K10Rik 1110035L05Rik 1110037N09Rik 1300010A20Rik 1300012D20Rik 1500031H04Rik 1700001F22Rik 1700029K01Rik 1700055O19Rik 1810043M15Rik 2010005O13Rik 2210403N09Rik 2310034L04Rik 2310042N02Rik 2310044D20Rik 2310067G05Rik 2410003C20Rik 2410043F08Rik 2410195B05Rik 2610022K04Rik 2810441C07Rik 2900091E11Rik 3100002B05Rik 3110006P09Rik 4632409L22Rik 4632413C14Rik 4921508…
34	V$CDX2_Q5	952	952	617	9329	5273	-0.31	0.0	0.01	0.0	0610039K22Rik 1110060M21Rik 1300010A20Rik 1500031H04Rik 1700001F22Rik 1700055O19Rik 2010005O13Rik 2210008M09Rik 2210403N09Rik 2310034L04Rik 2310042N02Rik 2310067G05Rik 2410003C20Rik 2410043F08Rik 2410195B05Rik 2610022K04Rik 2810441C07Rik 2900091E11Rik 3100002B05Rik 3110006P09Rik 4632409L22Rik 4632413C14Rik 4921508O11Rik 4930403J22Rik 4933417K04Rik 4933425F03Rik 4933432P15Rik 5330414D10Rik 5330440…
35	V$POU6F1_01	102	102	1467	1234	13368	-0.33	0.0	0.0	0.0	1700055O19Rik 4632409L22Rik 4921524P20Rik 6530406M24Rik AA407930 Acy3 Adam24 Adrm1 Arhgef3 Arhgef7 BC019731 Bace1 Bnipl Cacna2d1 Capns1 Capza2 Casp12 Ccng2 Cd2ap Cdc42se1 Cetn1 Chc1l Cntn4 Coch Cp Cpeb4 Cri1 Cyp2c37 Cyp2c39 Cyp4a10 Etv1 F13b Fbxo25 Fmn2 Gbp4 Gc Gnrhr Gzmn H2-T23 Hrh4 Id2 Impa1 Itgb1 Kctd14 Klra1 Klra15 Klra16 Klra5 Klra8 Lix1 Maged2 Mrgpra3 Mtap2 Mto1 Myh6 Neurog1 Nrg3 Olfm3 Olfr…
36	V$E2F_Q3_01	581	581	988	4962	9640	-0.55	0.0	4.75	1.88	0610039K22Rik 1100001D10Rik 1110060M21Rik 1200014P03Rik 1500001H12Rik 1500031H04Rik 1810043M15Rik 2010005O13Rik 2210008M09Rik 2310044D20Rik 2310075G12Rik 2410003C20Rik 2410018G23Rik 2410195B05Rik 2610022K04Rik 2810002D13Rik 4632409L22Rik 4632413C14Rik 4921508O11Rik 4921524P20Rik 4930542G03Rik 4933417K04Rik 5330440M15Rik 5730409F24Rik 6530407C02Rik 6530411B15Rik 9330161F08Rik 9430059P22Rik 9530020…
37	V$E2F1DP1_01: E2F-1:DP-1 heterodimer	488	488	1081	4114	10488	-0.56	0.0	4.8	1.88	1100001D10Rik 1110006I15Rik 1110011K10Rik 1500001H12Rik 1810043M15Rik 2210008M09Rik 2410018G23Rik 2410043F08Rik 2410195B05Rik 2610022K04Rik 3110006P09Rik 4632409L22Rik 4632413C14Rik 4921524P20Rik 4930542G03Rik 5330440M15Rik 5730589L02Rik 6530407C02Rik 6530411B15Rik 9330161F08Rik 9430059P22Rik 9530020D24Rik A130072J07 AU040576 Abcc6 Abcd3 Abhd4 Actn4 Adcy8 Adcyap1 Adora2b Aicda Als2 Ammecr1 Ankmy2…
38	V$RREB1_01: Ras-responsive element binding protein 1	158	158	1411	1187	13415	-0.61	0.0	5.2	2.02	1110035L05Rik 1190003K14Rik 2410018G23Rik 4632413C14Rik 4930542G03Rik 5730589L02Rik 6530411B15Rik AU040576 Abpb Actr10 Adcy8 Alg2 Ang2 Ankrd25 Apc2 Aqp5 Arhgef12 Arr3 Atp1b1 Atpif1 B4galt6 BC006965 BC011426 BC023151 BC027127 Bcl9 Bcl9l Cadps2 Capn12 Car10 Car9 Catna1 Cdc37l1 Cdc42se1 Chi3l1 Cldn3 Col9a2 Cpt1b Cryab Cxcl1 Cyp2c39 D8Ertd594e Dab1 Dbi Defb13 Dkk1 Dnaja4 Dusp8 Eif3s6ip Elovl5 Eps8l2 …
39	V$SMAD4_Q6	699	699	870	6053	8549	-0.64	0.0	4.62	1.82	0610039K22Rik 1100001D10Rik 1110037N09Rik 1190003K14Rik 1300010A20Rik 1500001H12Rik 1500031H04Rik 1700055O19Rik 2010005O13Rik 2210008M09Rik 2310042N02Rik 2410043F08Rik 2810002D13Rik 2810441C07Rik 4632409L22Rik 4632413C14Rik 4930542G03Rik 4933425F03Rik 4933432P15Rik 5330414D10Rik 5330440M15Rik 6530407C02Rik 9430059P22Rik AA407930 AI114950 AU040576 Abcc6 Abcd3 Abhd2 Abhd4 Actn4 Actrt1 Adam22 Adar A…
40	V$TAL1_Q6	699	699	870	6058	8544	-0.7	0.0	4.55	1.82	0610039K22Rik 1100001D10Rik 1110011K10Rik 1110035L05Rik 1110037N09Rik 1300010K09Rik 1300012D20Rik 1500001H12Rik 1500031H04Rik 1700001F22Rik 1700055O19Rik 2010005O13Rik 2210008M09Rik 2310034L04Rik 2310042N02Rik 2310067G05Rik 2410003C20Rik 2410018G23Rik 2410043F08Rik 2610022K04Rik 3100002B05Rik 4921508O11Rik 4933417K04Rik 4933432P15Rik 5330440M15Rik 5730414C17Rik 5730589L02Rik 6530407C02Rik 6530411…
41	V$COREBINDINGFACTOR_Q6	471	471	1098	4808	9794	-0.73	0.0	0.01	0.0	1110060M21Rik 1190003K14Rik 1200014P03Rik 1300010A20Rik 1300012D20Rik 1700055O19Rik 1810043M15Rik 2010005O13Rik 2210008M09Rik 2610022K04Rik 2900091E11Rik 4933432P15Rik 5730414C17Rik 6530406M24Rik 6530413N01Rik 9430059P22Rik 9530020D24Rik A630024B12Rik AA407930 AB041803 AI481750 AU040576 Abcd3 Abhd2 Adam22 Adam24 Adam4 Adn Aes Aldoa-ps2 Ammecr1 Amy2 Ankmy2 Anpep Anxa4 Aplp2 Apoa1bp Apoh Araf1 Arhg…
42	V$NKX22_01: NK2 class homeobox factor 2	173	173	1396	1927	12675	-0.8	0.0	0.01	0.0	0610039K22Rik 1300012D20Rik 1700055O19Rik 2310034L04Rik 2410003C20Rik 4933417K04Rik 4933432P15Rik 6530413N01Rik Abcd3 Adam24 Adcyap1 Apg12l Apoa1bp Arhgap5 Arhgef3 Arpc1a Arpc5 Atp5j2 Atp5k BC004728 BC019943 BC025076 BC026439 Bcl2l14 Bhmt C730036B14Rik Cab39 Cacna2d1 Cai Capza2 Ccnb3 Ccr3 Cdc42 Cer1 Chek2 Clca2 Cntn6 Cr2 Creb3 Cryab Ctbp2 Ctsh Cubn Cyp2c37 Cyp3a16 Cyp3a41 D13Wsu14e D7Ertd462e Dlg…
43	V$E2_Q6: papilloma virus regulator E2	169	169	1400	1292	13310	-0.86	0.0	4.89	1.88	1810043M15Rik 2010005O13Rik 2310044D20Rik 4921524P20Rik AA407930 Adam22 Aldoa-ps2 Alg2 Als2 Ankmy2 Aqp5 Armet Arpc5l Atp6v0e B3galt6 B4galt3 BC021367 BC021891 BC023151 BC038286 BC040823 Barx2 C230080I20Rik Cadps2 Cai Calr Cdh13 Ckmt1 Cldn7 Coch Col9a1 Cpeb4 Crk Cryab Ctbp1 Ctps2 Cyp2c44 D5Bwg0834e Dab1 Dazl Defb5 Dnd1 Dntt Dqx1 Dsc2 Dusp6 Edg4 Edg7 Eif3s6ip Elovl5 Epb4.1l4a Exosc1 F13b F2rl1 Fbxo…
44	V$AHR_Q5: aryl hydrocarbon / dioxin receptor	217	217	1352	1710	12892	-0.87	0.0	4.76	1.88	1110006I15Rik 1300010A20Rik 1300010K09Rik 2310075G12Rik 2410018G23Rik 2410195B05Rik 3100002B05Rik 4632409L22Rik 5330414D10Rik 5730414C17Rik 9530027K23Rik AB041803 AI114950 AI481750 Ak3l1 Alox15b Ankrd25 Anxa9 Apc2 Aplp2 Atp5k BC002216 BC006779 BC010552 BC019943 BC027127 BC038286 Bet1l Bteb1 Cach Calm2 Camsap1 Catnbip1 Cd151 Cd9 Cdc2a Cdc37l1 Cdc42ep3 Centd2 Chek2 Chi3l1 Chka Chrna1 Chrna4 Col9a1 …
45	V$TGIF_01: TGIF (5'TG3' interacting factor)	393	393	1176	4052	10550	-0.91	0.0	0.01	0.0	1110035L05Rik 1300010A20Rik 1700001F22Rik 2210403N09Rik 2310034L04Rik 2310044D20Rik 2310067G05Rik 2410003C20Rik 2810441C07Rik 4632409L22Rik 4933417K04Rik 6530406M24Rik 9330161F08Rik 9430059P22Rik 9530020D24Rik A130072J07 A630024B12Rik Abcc2 Abcc6 Abhd2 Abhd4 Abpb Actr10 Adam22 Adam24 Adcy8 Adrm1 Ak3l1 Aldoa-ps2 Als2 Amacr Amy2 Ankrd25 Anxa9 Apc2 Aplp1 Apoa1bp Araf1 Arf2 Arpc5 Atp1b1 Atp5j2 Atp5k …
46	V$XFD1_01: Xenopus fork head domain factor 1	228	228	1341	2451	12151	-1.07	0.0	0.01	0.0	1110006I15Rik 1700055O19Rik 2210403N09Rik 2410003C20Rik 2410043F08Rik 2810002D13Rik 4930403J22Rik 4933417K04Rik 5730409F24Rik 9530020D24Rik AA407930 AI114950 AJ430384 Abcc6 Abhd2 Actr10 Alox15b Anxa10 Apg4d Arf2 Arhgap5 Arhgef3 Arpc1a Arr3 Atp5j2 Atp5k Atp6v0e B4galt3 Bace1 Becn1 Bet1l Bmp8b C330016H24Rik C730036B14Rik Cacna2d1 Calm2 Carf Casp1 Ccl20 Ccndbp1 Ccr9 Cdc2a Cetn1 Cfhl1 Cklfsf6 Col11a1…
47	V$MYCMAX_B: c-Myc:Max binding sites	640	640	929	5546	9056	-1.08	0.0	4.13	1.44	1100001D10Rik 1110006I15Rik 1110035L05Rik 1110037N09Rik 1190003K14Rik 1300010A20Rik 1300010K09Rik 1500001H12Rik 2010005O13Rik 2310042N02Rik 2310044D20Rik 2310075G12Rik 2410018G23Rik 3110006P09Rik 4930403J22Rik 4933417K04Rik 4933425F03Rik 4933432P15Rik 5330414D10Rik 5330440M15Rik 5730414C17Rik 6530407C02Rik 6530411B15Rik 6530413N01Rik 9330161F08Rik 9530027K23Rik A130072J07 AA407930 AB041803 AI1149…
48	V$DEAF1_02	52	52	1517	324	14278	-1.1	0.0	5.18	2.02	2410018G23Rik 2900091E11Rik AB041803 Akap12 Arf4 Atp5j2 Atp6ap2 BC003324 Bace1 Bche C330016H24Rik Cab39 Calr Cpsf3 Creb3 Ctbp2 Cxcl1 Dnajb6 Echdc3 Ehd3 Ern1 Esco1 G6pc2 Gad1 Galk2 Gnrhr Hspa8 Igf2bp3 Ilk Kcnq5 Lamp1 Lef1 Mark2 Mclc Msh3 Nfkb2 Pdcd10 Rabep2 Rbl1 Rev3l Sart3 Sema4g Sept6 Serf2 St13 Tln1 Trim21 Trim33 Vipr1 Zbed3 Zbtb33 Zipro1
49	V$CREB_01: cAMP-responsive element binding protein	169	169	1400	1304	13298	-1.12	0.0	4.59	1.82	1300012D20Rik 1700055O19Rik 2010005O13Rik 2310042N02Rik 2310044D20Rik 2410018G23Rik 2900091E11Rik 4632413C14Rik AA407930 AI481750 AJ430384 Abhd2 Actr10 Adcy8 Adcyap1 Akap12 Aldh2 Als2 Anxa6 Apg12l Atp6ap2 B4galt3 BC016188 Becn1 Bnip2 Bnipl Calm2 Casp1 Cbx4 Ccnd3 Ccni Ccrl2 Cd209d Cd2ap Cdc25c Cdc37l1 Cdc42ep3 Cdkl2 Cdx4 Cfhl1 Chka Cldn7 Clnk Cltb Cnot6l Crisp2 Ctsm Cugbp2 D10Bwg0791e Dcpp Dctn4 D…
50	V$SREBP1_Q6	557	557	1012	4793	9809	-1.18	0.0	4.04	1.43	1100001D10Rik 1110006I15Rik 1110037N09Rik 1190003K14Rik 1300010K09Rik 1300012D20Rik 1500001H12Rik 1500031H04Rik 1810043M15Rik 2210008M09Rik 2310067G05Rik 2410018G23Rik 2410043F08Rik 2410195B05Rik 3100002B05Rik 4632409L22Rik 4921508O11Rik 4930542G03Rik 4933417K04Rik 4933425F03Rik 4933432P15Rik 5330414D10Rik 6530411B15Rik 9430059P22Rik 9530027K23Rik AB041803 AI114950 AI481750 AJ430384 AU040576 AU04…
51	V$PIT1_Q6	1149	1149	420	11049	3553	-1.31	0.0	0.02	0.0	0610039K22Rik 1110006I15Rik 1110011K10Rik 1110037N09Rik 1200014P03Rik 1300010A20Rik 1300012D20Rik 1500031H04Rik 1700001F22Rik 1700029K01Rik 1700055O19Rik 1810013B01Rik 1810043M15Rik 2010005O13Rik 2210008M09Rik 2210403N09Rik 2310034L04Rik 2310042N02Rik 2310044D20Rik 2310067G05Rik 2410003C20Rik 2410195B05Rik 2610022K04Rik 2810441C07Rik 2900091E11Rik 3100002B05Rik 4632409L22Rik 4921508O11Rik 4930403…
52	V$VMAF_01: v-Maf	1022	1022	547	9128	5474	-1.36	0.0	3.84	1.31	1100001D10Rik 1110011K10Rik 1110035L05Rik 1110037N09Rik 1110060M21Rik 1190003K14Rik 1200014P03Rik 1300010A20Rik 1300010K09Rik 1300012D20Rik 1500001H12Rik 1500031H04Rik 1700029K01Rik 1810013B01Rik 2010005O13Rik 2310042N02Rik 2310044D20Rik 2310067G05Rik 2310075G12Rik 2410003C20Rik 2410018G23Rik 2810441C07Rik 2900091E11Rik 3110006P09Rik 4632409L22Rik 4632413C14Rik 4930403J22Rik 4930542G03Rik 4933425…
53	V$IK1_01: Ikaros 1	827	827	742	8088	6514	-1.36	0.0	0.02	0.0	1110006I15Rik 1110011K10Rik 1110035L05Rik 1110037N09Rik 1200014P03Rik 1300010A20Rik 1300012D20Rik 1500001H12Rik 1700001F22Rik 1810043M15Rik 2310034L04Rik 2310042N02Rik 2310067G05Rik 2410003C20Rik 2410018G23Rik 2810002D13Rik 2810441C07Rik 2900091E11Rik 3100002B05Rik 4632409L22Rik 4921508O11Rik 4930403J22Rik 5330414D10Rik 5330440M15Rik 5730589L02Rik 6530406M24Rik 6530413N01Rik 9130411I17Rik 9330161…
54	V$SREBP_Q3	471	471	1098	4747	9855	-1.46	0.0	0.02	0.0	1110006I15Rik 1110011K10Rik 1110035L05Rik 1110037N09Rik 1190003K14Rik 1300010A20Rik 1300012D20Rik 1500031H04Rik 1700029K01Rik 1810043M15Rik 2010005O13Rik 2310042N02Rik 2410195B05Rik 3100002B05Rik 4632409L22Rik 4632413C14Rik 4921524P20Rik 4930403J22Rik 5730589L02Rik A630024B12Rik AB041803 Abcc2 Abhd2 Abpb Actrt1 Adam18 Adam24 Adar Adrm1 Aes Ak3l1 Alox15b Amacr Ammecr1 Ankrd25 Anxa6 Aplp1 Aqp5 Arf4…
55	V$E2F_Q6: E2F	1180	1180	389	10633	3969	-1.47	0.0	3.8	1.31	0610039K22Rik 1100001D10Rik 1110006I15Rik 1110011K10Rik 1110060M21Rik 1200014P03Rik 1500001H12Rik 1500031H04Rik 1810043M15Rik 2010005O13Rik 2210008M09Rik 2210403N09Rik 2310034L04Rik 2310067G05Rik 2310075G12Rik 2410003C20Rik 2410018G23Rik 2410043F08Rik 2410195B05Rik 2610022K04Rik 2810002D13Rik 2810441C07Rik 3100002B05Rik 3110006P09Rik 4632409L22Rik 4632413C14Rik 4921508O11Rik 4921524P20Rik 4930542…
56	V$FREAC7_01: Fork head RElated ACtivator-7	596	596	973	5922	8680	-1.49	0.0	0.02	0.0	0610039K22Rik 1110006I15Rik 1110060M21Rik 1300012D20Rik 1500001H12Rik 1500031H04Rik 1700001F22Rik 1700029K01Rik 1700055O19Rik 2210008M09Rik 2210403N09Rik 2310034L04Rik 2310042N02Rik 2310044D20Rik 2410003C20Rik 2410018G23Rik 2410195B05Rik 2610022K04Rik 2810002D13Rik 2810441C07Rik 4632409L22Rik 4921508O11Rik 4930403J22Rik 4933417K04Rik 5730409F24Rik 5730414C17Rik 6530406M24Rik 6530413N01Rik 9130411…
57	V$MYCMAX_01: c-Myc:Max heterodimer	5	5	1564	137	14465	-1.51	0.0	0.0	0.0	Catna2 Cd8b1 Snag1 Tesk2 Tgfb2
58	V$ELK1_02: Elk-1	1238	1238	331	11192	3410	-1.54	0.0	3.78	1.31	0610039K22Rik 1100001D10Rik 1110006I15Rik 1110011K10Rik 1110037N09Rik 1110060M21Rik 1190003K14Rik 1200014P03Rik 1300010A20Rik 1300010K09Rik 1500001H12Rik 1500031H04Rik 1700029K01Rik 1700055O19Rik 1810043M15Rik 2010005O13Rik 2210008M09Rik 2210403N09Rik 2310034L04Rik 2310042N02Rik 2310044D20Rik 2310075G12Rik 2410003C20Rik 2410018G23Rik 2410195B05Rik 2610022K04Rik 2810002D13Rik 2810441C07Rik 2900091…
59	V$COMP1_01: COMP1	938	938	631	9094	5508	-1.57	0.0	0.03	0.0	1110037N09Rik 1190003K14Rik 1200014P03Rik 1300010A20Rik 1300010K09Rik 1300012D20Rik 1500001H12Rik 1500031H04Rik 1700001F22Rik 1810013B01Rik 1810043M15Rik 2010005O13Rik 2210403N09Rik 2310034L04Rik 2310042N02Rik 2310044D20Rik 2310067G05Rik 2310075G12Rik 2410003C20Rik 2810002D13Rik 2810441C07Rik 3100002B05Rik 4632409L22Rik 4632413C14Rik 4921508O11Rik 4930403J22Rik 4930542G03Rik 5330440M15Rik 5730409…
60	V$CDPCR3HD_01: cut-like homeodomain protein	465	465	1104	4678	9924	-1.6	0.0	0.02	0.0	1100001D10Rik 1110037N09Rik 1300010A20Rik 1300010K09Rik 1300012D20Rik 1700001F22Rik 1700029K01Rik 2010005O13Rik 2310042N02Rik 2410043F08Rik 2810441C07Rik 3100002B05Rik 4930542G03Rik 4933425F03Rik 5730409F24Rik 9530020D24Rik AA407930 AU041707 Abcc2 Abcc6 Acox2 Actr10 Acy3 Adam18 Adar Amacr Ang2 Anpep Aplp2 Apoa1bp Aqp5 Armet Arr3 Atp1b1 Atp7b Atp9a Axl B4galt6 BC006779 BC011426 BC016076 BC023151 B…
61	V$TCF1P_Q6	1063	1063	506	9541	5061	-1.64	0.0	3.52	1.16	0610039K22Rik 1100001D10Rik 1110006I15Rik 1110037N09Rik 1190003K14Rik 1200014P03Rik 1300010K09Rik 1300012D20Rik 1500031H04Rik 1700029K01Rik 1810013B01Rik 1810043M15Rik 2210008M09Rik 2310042N02Rik 2310044D20Rik 2310067G05Rik 2310075G12Rik 2410003C20Rik 2410018G23Rik 2410043F08Rik 2410195B05Rik 2810002D13Rik 2810441C07Rik 2900091E11Rik 3100002B05Rik 3110006P09Rik 4632409L22Rik 4632413C14Rik 4921524…
62	V$FXR_IR1_Q6	6	6	1563	148	14454	-1.69	0.0	0.0	0.0	Cox5b Ifi27 Kctd1 Rs1h Uroc1 V1rd6
63	V$VMYB_01: v-Myb	1151	1151	418	10379	4223	-1.71	0.0	3.5	1.16	1100001D10Rik 1110006I15Rik 1110011K10Rik 1190003K14Rik 1200014P03Rik 1300010A20Rik 1300010K09Rik 1300012D20Rik 1500001H12Rik 1700055O19Rik 1810043M15Rik 2210008M09Rik 2310042N02Rik 2310044D20Rik 2310075G12Rik 2410003C20Rik 2410018G23Rik 2410195B05Rik 2610022K04Rik 2810002D13Rik 2810441C07Rik 2900091E11Rik 4632409L22Rik 4632413C14Rik 4921508O11Rik 4921524P20Rik 4930403J22Rik 4933425F03Rik 4933432…
64	V$TFIII_Q6	1462	1462	107	13380	1222	-1.72	0.0	4.06	1.43	0610039K22Rik 1100001D10Rik 1110006I15Rik 1110011K10Rik 1110035L05Rik 1110037N09Rik 1110060M21Rik 1190003K14Rik 1200014P03Rik 1300010A20Rik 1300010K09Rik 1300012D20Rik 1500001H12Rik 1500031H04Rik 1700001F22Rik 1700029K01Rik 1700055O19Rik 1810013B01Rik 1810043M15Rik 2010005O13Rik 2210008M09Rik 2310034L04Rik 2310042N02Rik 2310067G05Rik 2310075G12Rik 2410003C20Rik 2410018G23Rik 2410043F08Rik 2410195…
65	V$E47_01: E47	264	264	1305	2177	12425	-1.73	0.0	3.69	1.26	1110037N09Rik 1300010K09Rik 1810043M15Rik 2010005O13Rik 2210008M09Rik 2310044D20Rik 4632413C14Rik 4933425F03Rik 5730589L02Rik AI114950 AU040576 Adcy8 Aes Anpep Anxa4 Anxa9 Apc2 Apg12l Apg4d Atp1b1 Atp5j2 Atp6ap2 Atp9a BC004728 BC011426 BC016076 BC016188 BC023151 BC025833 Bche Bet1l Bicd1 Bmp8b Bphl Bst2 C230080I20Rik Cadps2 Capzb Car9 Casp7 Ccnb3 Cd9 Cdc42ep3 Cdc42se1 Celsr2 Cer1 Cic Cldn3 Cntn6 …
66	V$CEBPGAMMA_Q6	1096	1096	473	10528	4074	-1.75	0.0	0.03	0.0	0610039K22Rik 1100001D10Rik 1110006I15Rik 1110011K10Rik 1110035L05Rik 1110060M21Rik 1190003K14Rik 1200014P03Rik 1300010A20Rik 1300012D20Rik 1500001H12Rik 1500031H04Rik 1700001F22Rik 1700029K01Rik 1700055O19Rik 1810013B01Rik 1810043M15Rik 2010005O13Rik 2210008M09Rik 2210403N09Rik 2310044D20Rik 2310067G05Rik 2310075G12Rik 2610022K04Rik 2810002D13Rik 2900091E11Rik 3100002B05Rik 4632409L22Rik 4921508…
67	V$CP2_01: CP2	1018	1018	551	9133	5469	-1.79	0.0	3.32	1.09	0610039K22Rik 1100001D10Rik 1110011K10Rik 1110035L05Rik 1110037N09Rik 1110060M21Rik 1200014P03Rik 1300010K09Rik 1500031H04Rik 1700001F22Rik 1810013B01Rik 1810043M15Rik 2010005O13Rik 2210008M09Rik 2210403N09Rik 2310042N02Rik 2310044D20Rik 2310075G12Rik 2410018G23Rik 2410043F08Rik 2810441C07Rik 2900091E11Rik 3100002B05Rik 4632409L22Rik 4632413C14Rik 4921508O11Rik 4921524P20Rik 4930403J22Rik 4930542…
68	V$SOX5_01: Sox-5	688	688	881	6751	7851	-1.8	0.0	0.03	0.0	1110006I15Rik 1110011K10Rik 1190003K14Rik 1200014P03Rik 1300012D20Rik 1500031H04Rik 1700029K01Rik 1700055O19Rik 1810043M15Rik 2310042N02Rik 2410003C20Rik 2410043F08Rik 2900091E11Rik 3100002B05Rik 3110006P09Rik 4632409L22Rik 4632413C14Rik 4921508O11Rik 4930542G03Rik 4933425F03Rik 4933432P15Rik 5330414D10Rik 5330440M15Rik 5730409F24Rik 5730414C17Rik 6530406M24Rik 9330161F08Rik 9430059P22Rik AU04057…
69	V$LDSPOLYA_B: Lentiviral Poly A downstream element	1229	1229	340	11733	2869	-1.83	0.0	0.03	0.0	0610039K22Rik 1100001D10Rik 1110006I15Rik 1110011K10Rik 1110035L05Rik 1110037N09Rik 1190003K14Rik 1300010A20Rik 1300012D20Rik 1500001H12Rik 1500031H04Rik 1700001F22Rik 1700029K01Rik 1700055O19Rik 1810013B01Rik 1810043M15Rik 2010005O13Rik 2210008M09Rik 2210403N09Rik 2310034L04Rik 2310044D20Rik 2310067G05Rik 2310075G12Rik 2410003C20Rik 2410018G23Rik 2410043F08Rik 2610022K04Rik 2810002D13Rik 2900091…
70	V$RSRFC4_Q2	23	23	1546	347	14255	-1.85	0.0	0.01	0.0	1700055O19Rik Ang2 Ankmy2 Catnbip1 Chrnb1 Cpt1b Dgkq Extl1 Fzd3 Gca Gp9 Hspb3 Kifc3 Klra5 Ldh2 Mep1b Pop5 Ppp1r3a Ppp6c Rnf146 Shrm Trim33 Zbed3
71	V$BRN2_01: POU factor Brn-2	635	635	934	6242	8360	-1.92	0.0	0.04	0.0	1110006I15Rik 1190003K14Rik 1200014P03Rik 1300012D20Rik 1700055O19Rik 1810013B01Rik 1810043M15Rik 2210403N09Rik 2310042N02Rik 2410003C20Rik 2410043F08Rik 2900091E11Rik 3100002B05Rik 4921508O11Rik 4930403J22Rik 5730414C17Rik 5730589L02Rik 6530407C02Rik 6530413N01Rik 9330161F08Rik 9430059P22Rik 9530020D24Rik 9530027K23Rik A630024B12Rik AA407930 AJ430384 AU040576 AU041707 Abcc2 Abhd2 Abhd4 Acox2 Acy…
72	V$PAX3_B: Pax-3 binding sites	981	981	588	8806	5796	-1.98	0.0	3.08	0.96	0610039K22Rik 1100001D10Rik 1110006I15Rik 1110011K10Rik 1190003K14Rik 1200014P03Rik 1300010A20Rik 1300010K09Rik 1500031H04Rik 1700029K01Rik 1810043M15Rik 2010005O13Rik 2310034L04Rik 2310042N02Rik 2310044D20Rik 2310075G12Rik 2410003C20Rik 2610022K04Rik 2810441C07Rik 3110006P09Rik 4632413C14Rik 4921508O11Rik 4921524P20Rik 4930403J22Rik 4930542G03Rik 4933425F03Rik 5330440M15Rik 5730409F24Rik 5730589…
73	V$HFH3_01: HFH-3 (HNF3/fork head homolog 3)	701	701	868	6850	7752	-2.0	0.0	0.04	0.0	0610039K22Rik 1110006I15Rik 1110060M21Rik 1190003K14Rik 1500001H12Rik 1700001F22Rik 1700029K01Rik 1700055O19Rik 1810043M15Rik 2210008M09Rik 2210403N09Rik 2310034L04Rik 2310042N02Rik 2310067G05Rik 2410003C20Rik 2410018G23Rik 2410195B05Rik 2610022K04Rik 2810002D13Rik 2810441C07Rik 2900091E11Rik 4632409L22Rik 4921508O11Rik 4930403J22Rik 4930542G03Rik 4933417K04Rik 4933425F03Rik 5330414D10Rik 5730409…
74	V$E2A_Q2	961	961	608	8626	5976	-2.04	0.0	2.99	0.93	0610039K22Rik 1100001D10Rik 1110011K10Rik 1110035L05Rik 1110037N09Rik 1190003K14Rik 1200014P03Rik 1300010A20Rik 1300010K09Rik 1500001H12Rik 1500031H04Rik 1700001F22Rik 1810013B01Rik 1810043M15Rik 2010005O13Rik 2210008M09Rik 2310034L04Rik 2310044D20Rik 2310067G05Rik 2410003C20Rik 2410043F08Rik 2610022K04Rik 2810002D13Rik 2810441C07Rik 4632413C14Rik 4921508O11Rik 4921524P20Rik 4930542G03Rik 4933417…
75	V$DEAF1_01	331	331	1238	2806	11796	-2.05	0.0	3.21	1.02	0610039K22Rik 1300010K09Rik 1810043M15Rik 2410018G23Rik 2900091E11Rik 3100002B05Rik 3110006P09Rik 4930542G03Rik 5730589L02Rik 9330161F08Rik 9430059P22Rik 9530020D24Rik AI114950 AU040576 AU041707 Abcc6 Abcd3 Adar Adcy8 Adora2b Adrm1 Ak3l1 Akap12 Anxa10 Apc2 Apg12l Aplp1 Aqp5 Arhgef5 Arhgef7 Armet Arpc1a Arpc5 Arpc5l Atp5k Atp6ap2 Atp6v1d B3galt6 B4galt6 BC002216 BC003324 BC006965 BC011487 BC025833…
76	V$HNF3B_01: Hepatocyte Nuclear Factor 3beta	1144	1144	425	10938	3664	-2.06	0.0	0.04	0.0	0610039K22Rik 1110006I15Rik 1110011K10Rik 1110035L05Rik 1110037N09Rik 1110060M21Rik 1190003K14Rik 1300010A20Rik 1300012D20Rik 1500001H12Rik 1700001F22Rik 1700029K01Rik 1700055O19Rik 1810013B01Rik 1810043M15Rik 2210008M09Rik 2210403N09Rik 2310034L04Rik 2310042N02Rik 2310044D20Rik 2410003C20Rik 2410043F08Rik 2410195B05Rik 2610022K04Rik 2810002D13Rik 2810441C07Rik 2900091E11Rik 3100002B05Rik 4632409…
77	V$MEF2_Q6_01	895	895	674	8645	5957	-2.06	0.0	0.05	0.0	0610039K22Rik 1110006I15Rik 1110037N09Rik 1300012D20Rik 1500031H04Rik 1700001F22Rik 1700029K01Rik 1700055O19Rik 1810013B01Rik 2010005O13Rik 2210403N09Rik 2310034L04Rik 2310044D20Rik 2410003C20Rik 2410018G23Rik 2410043F08Rik 2810441C07Rik 3100002B05Rik 3110006P09Rik 4632409L22Rik 4632413C14Rik 4921508O11Rik 4933417K04Rik 4933425F03Rik 5330414D10Rik 5730414C17Rik 6530406M24Rik 9130411I17Rik 9330161…
78	V$STAT5A_01: signal transducer and activator of transcription 5a	84	84	1485	974	13628	-2.08	0.0	0.02	0.0	2310034L04Rik 2410018G23Rik 3100002B05Rik 4921524P20Rik 5730414C17Rik 9130411I17Rik BC006965 BC019731 C730036B14Rik Casp11 Ceacam14 Chka Cish Clca2 Cldn7 Cox5b Cyp26a1 Cyp7a1 DXImx46e Dgkq Dub2 Dusp8 Ern1 Expi Fbxo25 Ferd3l Fga Gabarap Gak Hace1 Hes2 Hist1h1e Hoxb4 Ier3 Ifi47 Ifna6 Ifna9 Ifrg15 Igk-V8 Iigp2 Klra12 Lamb2 Lix1 Loh11cr2a Mas1 Mef2a Muc1 Nbea Nol7 ORF18 Odag Pbk Pdcd10 Phlda1 Pigr Pk…
79	V$FOXJ2_01: fork head box J 2	735	735	834	7155	7447	-2.09	0.0	0.05	0.0	0610039K22Rik 1110006I15Rik 1110060M21Rik 1190003K14Rik 1500001H12Rik 1700001F22Rik 1700029K01Rik 1700055O19Rik 2210008M09Rik 2210403N09Rik 2310034L04Rik 2310042N02Rik 2310044D20Rik 2410003C20Rik 2410018G23Rik 2410195B05Rik 2610022K04Rik 2810002D13Rik 2810441C07Rik 2900091E11Rik 4632409L22Rik 4921508O11Rik 4921524P20Rik 4930403J22Rik 4930542G03Rik 4933417K04Rik 4933425F03Rik 5730409F24Rik 5730414…
80	V$AREB6_03: AREB6 (Atp1a1 regulatory element binding factor 6)	267	267	1302	2234	12368	-2.14	0.0	3.19	1.02	1110006I15Rik 1110037N09Rik 1300010A20Rik 1300010K09Rik 1700055O19Rik 2210008M09Rik 2810002D13Rik 4933417K04Rik 9330161F08Rik 9530027K23Rik A630024B12Rik Actrt1 Adar Adora2b Alg2 Ang2 Ank3 Ankrd25 Aplp1 Apoa1bp Arrdc1 Atp5k Atp9a BC020184 BC025076 BC025833 BC037006 Bad Barx2 Bcl9l Bmp8b Bphl C230080I20Rik Cach Capn10 Catna2 Ccl20 Cd151 Cd2ap Cd8b1 Cdc42ep3 Cdh8 Cdkl2 Cebpb Chrnb1 Clca2 Cldn23 Cld…
81	V$PEBP_Q6	378	378	1191	3797	10805	-2.19	0.0	0.05	0.0	1110060M21Rik 1190003K14Rik 1200014P03Rik 1300012D20Rik 1700055O19Rik 1810043M15Rik 2010005O13Rik 2410043F08Rik 2610022K04Rik 4933432P15Rik 6530413N01Rik 9430059P22Rik 9530020D24Rik A630024B12Rik AA407930 AB041803 AI481750 AU040576 Abpb Acox1 Acy3 Adam22 Adam24 Adam4 Adn Aldoa-ps2 Ankmy2 Anpep Anxa4 Apc2 Apg4d Aplp2 Apoh Arhgef3 Arl10b Atp5j2 Atp6ap2 Atpif1 B4galt6 BC006779 BC006965 BC011487 BC01…
82	V$E2_01: papilloma virus regulator E2	101	101	1468	764	13838	-2.21	0.0	3.6	1.2	1810043M15Rik 2310044D20Rik Adam22 Aldoa-ps2 Als2 Ankmy2 Aqp5 Armet B3galt6 BC021367 BC021891 BC023151 BC038286 Barx2 C230080I20Rik Cadps2 Calr Ckmt1 Cldn7 Col9a1 Cpeb4 Crk Ctps2 D5Bwg0834e Defb5 Dnd1 Dntt Dqx1 Dsc2 Dusp6 Edg4 Eif3s6ip Exosc1 F2rl1 Fbxo32 Fuca2 Gad1 Galk2 Galnt3 Gc Gclm Hdac3 Hes2 Hig1 Hlxb9 Id2 Ifi1 Ifi47 Ikbkb Irx5 Kcnj2 Khdrbs2 Lpgat1 Lrrc1 Maged2 Mark2 Mfap1 Mlstd2 Mtap7 Nkx6…
83	V$FOXP3_Q4	900	900	669	8674	5928	-2.21	0.0	0.06	0.0	1100001D10Rik 1110037N09Rik 1110060M21Rik 1190003K14Rik 1300010A20Rik 1300010K09Rik 1500001H12Rik 1700029K01Rik 1700055O19Rik 2010005O13Rik 2210008M09Rik 2310034L04Rik 2310044D20Rik 2410003C20Rik 2410195B05Rik 2810441C07Rik 2900091E11Rik 3110006P09Rik 4632409L22Rik 4921508O11Rik 4930403J22Rik 4930542G03Rik 4933417K04Rik 4933425F03Rik 4933432P15Rik 5730414C17Rik 6530406M24Rik 6530411B15Rik 6530413…
84	V$EBF_Q6	472	472	1097	4111	10491	-2.22	0.0	2.86	0.84	1110006I15Rik 1110011K10Rik 1110035L05Rik 1190003K14Rik 2010005O13Rik 2310042N02Rik 2410003C20Rik 2410018G23Rik 2410195B05Rik 2810002D13Rik 2810441C07Rik 4921508O11Rik 4921524P20Rik 4933417K04Rik 5730414C17Rik 6530411B15Rik 9430059P22Rik Abcc2 Abcd3 Abhd2 Actr10 Acy3 Adam4 Adar Adora2b Adrb1 Ak3l1 Aldh2 Ambn Amy2 Ang2 Ankmy2 Ankrd24 Anpep Anxa4 Anxa6 Anxa9 Apg4d Araf1 Arf2 Arhgef5 Arid5a Arpc5 Ar…
85	V$XFD2_01: Xenopus fork head domain factor 2	345	345	1224	3480	11122	-2.25	0.0	0.05	0.0	0610039K22Rik 1500031H04Rik 1700001F22Rik 1700029K01Rik 1700055O19Rik 2210008M09Rik 2210403N09Rik 2310034L04Rik 2310042N02Rik 2310044D20Rik 2410003C20Rik 2410018G23Rik 2410195B05Rik 4921508O11Rik 4930403J22Rik 5730414C17Rik 6530406M24Rik 9130411I17Rik AU040576 Abcc2 Adam18 Aldh2 Aldoa-ps2 Ambn Ank3 Ankrd25 Anxa10 Anxa3 Anxa9 Apoa1bp Arhgap5 Atp1b1 Atp5j2 Atp7b Atpif1 B3galt1 BC011487 BC019755 BC0…
86	V$CREB_Q4_01	484	484	1085	4228	10374	-2.27	0.0	2.77	0.78	1110060M21Rik 1200014P03Rik 1300010K09Rik 1300012D20Rik 1700055O19Rik 2010005O13Rik 2310042N02Rik 2310044D20Rik 2310075G12Rik 2410003C20Rik 2410018G23Rik 2610022K04Rik 2810002D13Rik 2900091E11Rik 4632413C14Rik 4921524P20Rik 5330440M15Rik 6530407C02Rik AA407930 AI481750 AJ430384 AU041707 Abhd2 Abhd4 Acox1 Actn4 Actr10 Adar Adcy8 Adcyap1 Adora2b Adrm1 Ak3l1 Akap12 Aldh2 Alg2 Als2 Amacr Amy2 Ank3 An…
87	V$E2_Q6_01	110	110	1459	846	13756	-2.3	0.0	3.45	1.14	1110011K10Rik 1500001H12Rik 2310044D20Rik Adam22 Aicda Aldoa-ps2 Als2 Ankmy2 Aqp5 Armet Arpc1a B3galt6 BC020184 BC021367 BC021891 BC023151 BC038286 C230080I20Rik Cadps2 Calr Ckmt1 Cldn7 Cntfr Col9a1 Col9a2 Cpeb4 Crk Ctps2 D5Bwg0834e Defb5 Dnd1 Dntt Dqx1 Dsc2 Dusp6 Edg4 Eif3s6ip F2rl1 Fbxo32 Fuca2 Gad1 Galk2 Galnt3 Gc Hdac3 Hes2 Hig1 Hlxb9 Id2 Ifi1 Ifi47 Ikbkb Irx5 Kcnj2 Khdrbs2 Lmod1 Lpgat1 Lrrc1…
88	V$FOXD3_01: fork head box D3	1322	1322	247	12535	2067	-2.31	0.0	0.04	0.0	0610039K22Rik 1100001D10Rik 1110006I15Rik 1110037N09Rik 1110060M21Rik 1190003K14Rik 1300010A20Rik 1300012D20Rik 1500001H12Rik 1500031H04Rik 1700029K01Rik 1700055O19Rik 1810013B01Rik 1810043M15Rik 2010005O13Rik 2210008M09Rik 2210403N09Rik 2310034L04Rik 2310042N02Rik 2310044D20Rik 2310075G12Rik 2410003C20Rik 2410018G23Rik 2410195B05Rik 2610022K04Rik 2810002D13Rik 2810441C07Rik 2900091E11Rik 3100002…
89	V$CREBATF_Q6	480	480	1089	4199	10403	-2.35	0.0	2.69	0.74	1110060M21Rik 1200014P03Rik 1300010K09Rik 1300012D20Rik 1500031H04Rik 1700055O19Rik 2010005O13Rik 2310042N02Rik 2310044D20Rik 2310075G12Rik 2410003C20Rik 2410018G23Rik 2610022K04Rik 2810002D13Rik 2900091E11Rik 4632413C14Rik 4921524P20Rik 5330440M15Rik 6530407C02Rik AA407930 AI114950 AI481750 AJ430384 AU041707 Abhd2 Abhd4 Acox1 Actn4 Actr10 Adar Adcy8 Adcyap1 Adrm1 Ak3l1 Akap12 Aldh2 Alg2 Als2 Ama…
90	V$PITX2_Q2: pituitary homeobox factor 2	644	644	925	6275	8327	-2.35	0.0	0.07	0.0	0610039K22Rik 1110011K10Rik 1110060M21Rik 1500001H12Rik 1700029K01Rik 1810013B01Rik 2210403N09Rik 2310042N02Rik 2310067G05Rik 2410018G23Rik 2410043F08Rik 2410195B05Rik 2900091E11Rik 4632409L22Rik 5730409F24Rik 5730414C17Rik 6530406M24Rik 9530020D24Rik AA407930 AI481750 AU040576 AU041707 Abcc2 Acox1 Acox2 Actn4 Actr10 Adam18 Adam24 Adam4 Adar Adn Adora2b Aes Akap12 Aldh2 Als2 Amacr Ank3 Ankmy2 Ank…
91	V$AMEF2_Q6: myocyte enhancer factor	143	143	1426	1539	13063	-2.36	0.0	0.03	0.0	1110006I15Rik 1500031H04Rik 2410043F08Rik 3110006P09Rik 6530406M24Rik 9130411I17Rik 9530020D24Rik Acox1 Adam24 Aicda Ank3 Ankmy2 Arhgef3 Atp6ap2 B4galt3 BC003324 BC011487 BC019943 Baiap2l1 Bcl2l14 Cacna2d1 Cai Casp2 Ccl20 Cldn2 Col19a1 Cpt1b Cts6 D13Wsu14e Dpysl5 Dsc2 Dtna Edg7 Eed Ern2 Fip1l1 G6pc Gca Gclm Gcnt3 Gfm2 Gk2 Gucy2e H2-T10 H2-T22 Hapln2 Hist1h1e Hmgcs1 Hsd17b3 Hspb3 Iapp Ifit2 Itga8 …
92	V$OCT1_02: octamer factor 1	501	501	1068	4935	9667	-2.36	0.0	0.07	0.0	1110037N09Rik 1190003K14Rik 1300010A20Rik 1300012D20Rik 1500031H04Rik 1810043M15Rik 2010005O13Rik 2210403N09Rik 2310044D20Rik 2310067G05Rik 2810441C07Rik 4632409L22Rik 5730409F24Rik 5730414C17Rik 5730589L02Rik 6530406M24Rik 6530413N01Rik 9130411I17Rik 9330161F08Rik 9430059P22Rik A630024B12Rik AA407930 AJ430384 AU041707 Acox2 Actrt1 Adam18 Adam22 Adar Adcy8 Alox15b Als2 Ambn Ank3 Anxa10 Araf1 Arhg…
93	V$MAX_01: Max	50	50	1519	617	13985	-2.37	0.0	0.02	0.0	2410043F08Rik 9430059P22Rik 9530027K23Rik Arpc5 BC016076 BC038286 C730036B14Rik Catna2 Cd8b1 Ceacam11 Cklfsf6 Cln3 Cntfr Crb3 Crispld1 Dbi Fbxo25 Fbxo28 Fip1l1 Gabarap Gyk Gzma Irs1 Klrc2 Klrc3 Lamp1 Lgals3bp Lxn Map4k3 Med28 Mtch2 Mxd4 Mylc2pl Otoa Pcdhb18 Pigr Ppm1a Pscd3 Rchy1 S100a11 Sdh1 Sema4g Snag1 St3gal5 St6galnac6 Stmn1 Tesk2 Tgfb2 Theg Zbed3
94	V$GCM_Q2	333	333	1236	3351	11251	-2.4	0.0	0.06	0.0	1110006I15Rik 1190003K14Rik 1810043M15Rik 2310034L04Rik 2410043F08Rik 2810002D13Rik 2900091E11Rik 3100002B05Rik 4933417K04Rik 5730589L02Rik 9530020D24Rik AI481750 Actrt1 Adcy8 Adn Als2 Ambn Amy2 Anpep Anxa3 Aplp1 Araf1 Arf2 Arhgef12 Armet Arr3 Atp1b1 Atp5j2 Atp9a B3galt1 B4galt6 BC002216 BC016188 BC020184 BC027127 BC034204 Baat Bad Bcl9 Bst2 Btn1a1 C230080I20Rik C730036B14Rik Cach Cacna2d2 Cacnb3…
95	V$OLF1_01: olfactory neuron-specific factor	172	172	1397	1402	13200	-2.43	0.0	3.04	0.96	1100001D10Rik 1110060M21Rik 1190003K14Rik 4930403J22Rik 4933417K04Rik 4933425F03Rik AI114950 Abhd2 Acy3 Adam4 Adrb1 Ankrd24 Arf2 Arhgef5 Arpc5 Atp5k Axl B3galt6 BC004728 BC016188 BC038286 Barx2 Bcl9l Bet1l Ccni Cdc37l1 Cdc42ep3 Cdh8 Cdkn2c Cdx1 Ceacam10 Chka Chl1 Chrnb1 Cldn7 Cnp1 Cpsf3 Crispld1 Ctbp2 D5Bwg0834e Dcpp Dkkl1 Dnaja4 Dnase2a Dnase2b Dpysl5 Dusp8 Edg7 Eed Efhd1 Ehd3 Epb4.1l5 Epha4 Eps…
96	V$HOX13_01: Hox-1.3	34	34	1535	211	14391	-2.46	0.0	3.86	1.31	Ang2 Arf2 BC038286 Birc6 Bphl Cabyr Cbll1 Cyp3a25 Daf1 Defb13 Dtna Fbxo3 Gpr3 Gsbs Kcnk5 Krt1-23 Mkrn1 Msh3 Mx2 Pcdhb18 Pde9a Pet2 Prkx Prlpc3 Rab27b Rbbp9 Rras Scd2 Spock1 Spp2 Syngr2 Tm4sf1 Uncx4.1 Wwox
97	V$PR_02: is recognized by progesterone receptor	67	67	1502	785	13817	-2.47	0.0	0.02	0.0	1110035L05Rik 4632409L22Rik 9530020D24Rik Anxa10 Apoh Arpc5 Bicd1 Capns1 Carf Ceacam14 Cln3 Corin Cryab Cts8 Cyp2c37 Cyp2c39 Dsc2 Elovl7 Fgfr1op2 Fmn2 Grtp1 Hemgn Hormad1 Hpca Hs3st1 Ikbkb Irf6 Irx5 Itm2c Kctd9 Lcn2 Lgals9 Mafk Maged2 Mip Mosg Msl31 Mx2 Myh14 Ndst4 Ndufb8 Ogt P2ry1 Park2 Pdpk1 Ppox Ppp6c Prom1 Pum2 Pwwp1 Rab3d Rbp1 Reg3a Rfc3 Sdpr Sfxn3 Slc22a19 Slc22a8 Slc30a2 Stac2 Stxbp1 Sva T…
98	V$RFX1_02: X-box binding protein RFX1	509	509	1060	4995	9607	-2.49	0.0	0.08	0.0	1100001D10Rik 1200014P03Rik 1300010K09Rik 1500031H04Rik 1700001F22Rik 2010005O13Rik 2610022K04Rik 2810002D13Rik 2810441C07Rik 3100002B05Rik 4632413C14Rik 4930542G03Rik 4933432P15Rik 5330440M15Rik 5730414C17Rik 6530411B15Rik 9330161F08Rik AA407930 AI114950 AI481750 AJ430384 Abcd3 Abhd2 Acox1 Actrt1 Acy3 Adam22 Adcy8 Adcyap1 Adrm1 Aes Aicda Aldh2 Als2 Ankrd24 Anxa10 Anxa4 Anxa6 Anxa9 Apoa1bp Apoh A…
99	V$CREB_Q2_01	505	505	1064	4449	10153	-2.5	0.0	2.46	0.59	1100001D10Rik 1110060M21Rik 1200014P03Rik 1300010K09Rik 1300012D20Rik 1700055O19Rik 2010005O13Rik 2310042N02Rik 2310044D20Rik 2310075G12Rik 2410003C20Rik 2410018G23Rik 2610022K04Rik 2810002D13Rik 2900091E11Rik 4632413C14Rik 4921524P20Rik 5330440M15Rik 5730589L02Rik 6530407C02Rik 6530413N01Rik AA407930 AI114950 AI481750 AJ430384 AU041707 Abhd2 Abhd4 Acox1 Actn4 Actr10 Adar Adcy8 Adcyap1 Adora2b Ad…
100	V$FREAC2_01: Fork head RElated ACtivator-2	115	115	1454	902	13700	-2.55	0.0	3.13	0.98	1300010A20Rik 4930403J22Rik 4930542G03Rik 5730414C17Rik 6530406M24Rik 9330161F08Rik Abhd4 Acy3 Als2 Anxa3 Arpc1a BC017133 BC019731 Bche Brd3 Casp11 Cbll1 Cipp Clca1 Clca4 Cldn23 Cntn6 Col19a1 Comp Cox15 Cps1 Cr2 Cryl1 Ctsm Cyp2c39 Cyp3a16 Dbccr1 Ddx47 Defb13 Dkk1 Doc2b Dusp6 Epb4.1l1 Fbxo25 Fcmd Fpr-rs3 Furin G6pc2 Galk2 Gbp4 Gca Golga4 Gprc5c Hapln2 Hlxb9 Hspb3 Igsf4a Igsf8 Klra12 Lamp2 Leng8 Ma…
101	V$MTF1_Q4	131	131	1438	1044	13558	-2.55	0.0	3.04	0.96	3110006P09Rik 4632413C14Rik 6530411B15Rik Abcd3 Adam18 Aicda Amacr Ankmy2 Ankrd25 Aplp2 BC010552 BC017133 BC025833 Bhmt Brd3 Btbd14b C330016H24Rik Camsap1 Casp2 Catns Cdc42ep3 Cdh13 Cdh8 Cdkn2c Chc1l Coch Col9a1 Cpeb2 Cpt1b Creb3 Cryga Ctns Cutl1 Cxcr4 Cyhr1 D8Ertd594e Dab1 Deb1 Dnd1 Dusp8 Epha4 Epm2aip1 Fbxo32 Fgfr1op2 Flt3 Fndc4 Fzd6 Fzd8 Gad1 Galnt10 Gclm H1f0 Habp4 Hist1h2bc Hist2h3c1 Hoxb4 H…
102	V$NKX25_02: homeo domain factor Nkx-2.5/Csx, tinman homolog	613	613	956	5954	8648	-2.59	0.0	0.1	0.0	1110006I15Rik 1110011K10Rik 1200014P03Rik 1700029K01Rik 1700055O19Rik 1810013B01Rik 1810043M15Rik 2310034L04Rik 2310044D20Rik 2900091E11Rik 3110006P09Rik 4632409L22Rik 4921508O11Rik 4930403J22Rik 4933417K04Rik 5730409F24Rik 5730589L02Rik 6530407C02Rik 9130411I17Rik 9430059P22Rik A130072J07 AB041803 AU041707 Abcc2 Acox2 Actn4 Actr10 Actrt1 Adam24 Adar Aicda Akap12 Aldoa-ps2 Ammecr1 Amy2 Ang2 Ankmy…
103	V$RFX1_01: X-box binding protein RFX1	712	712	857	6381	8221	-2.61	0.0	2.24	0.48	0610039K22Rik 1110035L05Rik 1110037N09Rik 1190003K14Rik 1300010A20Rik 1700055O19Rik 1810043M15Rik 2210008M09Rik 2210403N09Rik 2310044D20Rik 2410018G23Rik 3110006P09Rik 4632409L22Rik 4921524P20Rik 4930403J22Rik 4930542G03Rik 4933417K04Rik 4933432P15Rik 5330414D10Rik 5330440M15Rik 5730414C17Rik 6530407C02Rik 9130411I17Rik 9330161F08Rik 9530027K23Rik A130072J07 AI114950 AJ430384 Abcc6 Abcd3 Abhd2 Ac…
104	V$VMW65_Q6	652	652	917	6310	8292	-2.63	0.0	0.1	0.0	1110011K10Rik 1110037N09Rik 1300010A20Rik 1300010K09Rik 1500031H04Rik 1700001F22Rik 1700029K01Rik 2210008M09Rik 2210403N09Rik 2310042N02Rik 2410043F08Rik 2810002D13Rik 2900091E11Rik 3110006P09Rik 4632409L22Rik 4930403J22Rik 4930542G03Rik 4933417K04Rik 5330414D10Rik 5730409F24Rik 5730414C17Rik 6530406M24Rik 6530411B15Rik 9130411I17Rik 9330161F08Rik AA407930 AB041803 AU040576 AU041707 Abcc2 Abhd4 A…
105	V$ALPHACP1_01	52	52	1517	364	14238	-2.69	0.0	3.38	1.12	1110035L05Rik 2310034L04Rik Adam24 Armet Azgp1 BC006779 BC017133 Bteb1 Calm2 Cdx4 Cml3 Cts6 Dbi Dbp Dlgh3 Dnajb3 Dnd1 Dnm2 Dusp19 Dusp6 Gclm H2-Bl Habp4 Hig1 Hmgcs1 Hoxb13 Hspa5 Id4 Klf5 Lamp2 Mclc Mep1b Mrgpra3 Nqo1 Pcbp3 Pcdh18 Pcsk7 Ppp3ca Rab11b Rbbp9 Scd2 Slc12a1 Slc5a8 Stat2 Stk11 Tceb1 Trap1a Uhrf1 Wbp1 Wnt16 Wnt3 Zfp161
106	V$HNF1_C: Hepatic nuclear factor 1	514	514	1055	5011	9591	-2.7	0.0	0.11	0.0	1110060M21Rik 1190003K14Rik 1700001F22Rik 1700029K01Rik 2010005O13Rik 2210008M09Rik 2310042N02Rik 2410003C20Rik 2810002D13Rik 2810441C07Rik 4632409L22Rik 4632413C14Rik 5730414C17Rik 5730589L02Rik 6530406M24Rik 9430059P22Rik AB041803 AU040576 AU041707 Abcc2 Abcd3 Abhd2 Abpb Acox2 Adam18 Adam22 Adam24 Akap12 Aldh2 Ambn Amy2 Ank3 Anpep Anxa3 Anxa6 Apg4d Apoh Arhgef7 Arid5a Arl10b Arpc5 Arr3 Atp1a1 A…
107	V$HLF_01: hepatic leukemia factor	440	440	1129	4317	10285	-2.72	0.0	0.1	0.0	1110011K10Rik 1190003K14Rik 1300010A20Rik 1300010K09Rik 1300012D20Rik 2210008M09Rik 2310034L04Rik 2310044D20Rik 2410018G23Rik 2900091E11Rik 3110006P09Rik 4921524P20Rik 4930403J22Rik 4933425F03Rik 4933432P15Rik 5730414C17Rik 9130411I17Rik 9330161F08Rik AJ430384 Abcc6 Abhd4 Acox2 Actrt1 Adam4 Adar Adcyap1 Adrm1 Aes Alg2 Alox15b Als2 Ambn Ang2 Ank3 Anpep Anxa9 Apoa1bp Araf1 Arf2 Arf4 Arhgap5 Arhgef1…
108	V$ATF6_01: activating transcription factor 6	43	43	1526	291	14311	-2.74	0.0	3.4	1.12	1700055O19Rik 2410003C20Rik AU041707 Alg2 Arf4 Atp9a BC006965 BC027127 Cnot6l Cul4a Dnajc10 Edg4 Fank1 Fbxo9 Flot2 Gabarap Ghrhr Gria3 H2-T22 Hyou1 Igsf4a Kctd9 Lmx1b Mafk Mgat2 Ncstn Ntf3 Papss1 Park2 Pde6a Pdgfd Pou2af1 Rasal1 Rbl1 Sema3b Slc16a2 Slc22a17 Spesp1 Sumo1 Tm4sf13 Tpbpa Vamp8 Ywhaz
109	V$HIF1_Q5: hypoxia-inducible factor 1	199	199	1370	1669	12933	-2.76	0.0	2.56	0.65	1100001D10Rik 1110037N09Rik 1300010K09Rik 1810043M15Rik 2410043F08Rik 2810002D13Rik 4632413C14Rik 6530411B15Rik 9530020D24Rik AU040576 Abhd2 Actr10 Adar Adora2b Als2 Amacr Ankmy2 Aplp1 Arf4 BC021367 BC025833 Baat Bcl2l14 Btbd14b Bteb1 C230080I20Rik Cai Car9 Cask Casp6 Cbll1 Ccl20 Ccng2 Ccrl2 Cd9 Cda Cdc37l1 Cdc42ep3 Cdh13 Cdx1 Chrm3 Cipp Ckmt1 Cldn19 Cln3 Cmas Cnp1 Cpsf3 Cpt1b Creb3 Crem Cri1 Ctd…
110	V$LHX3_01: LIM homeobox transcription factor 3	109	109	1460	1182	13420	-2.77	0.0	0.05	0.0	1110011K10Rik 1700055O19Rik 2210403N09Rik 6530407C02Rik AA407930 Actrt1 Adam4 Arhgap5 BC003993 BC027127 Btbd14b Cd2ap Cetn1 Chrna1 Cntn4 Csh2 Csna D10Bwg0791e D13Wsu14e Daf1 Dck Defb9 Dmtf1 Entpd2 Ephx2 Etv1 F13b Fip1l1 Foxo1 Ga17 Gcl Golph3l H2-T23 Habp4 Hist1h3d Ifih1 Igfbp5 Il15ra Kcnq5 Klra5 Kras Krt1-23 Lgi4 Lix1 Lrba Mageh1 Med28 Myh14 Nedd4l Nfe2l1 Nfib Nkx6-1 ORF18 Odag Ogfrl1 Ogt Olfm3 O…
111	V$CREB_Q4: cAMP-response element binding protein	143	143	1426	1165	13437	-2.78	0.0	2.72	0.75	1300012D20Rik 1700055O19Rik 2310044D20Rik 2410018G23Rik 2900091E11Rik AA407930 AI481750 AJ430384 Acox1 Adcy8 Als2 Anxa6 Apg12l Atp5j2 Atp6ap2 B4galt3 BC002216 BC004728 Baat Bcl9l Becn1 Bteb1 Calm2 Ccnd3 Ccni Ccrl2 Cd2ap Cdc42ep3 Cdx4 Cebpb Cfhl1 Cldn7 Cltb D10Bwg0791e D730049H07Rik DXImx46e Dctn4 Deb1 Dnaja4 Dnajb3 Dsg2 Epha2 Epha4 Exosc1 Fgf9 Flt3 Foxd3 Gak Gm1 Gng4 Gpaa1 Gpr3 Habp4 Hist2h3c1 Hl…
112	V$AFP1_Q6	248	248	1321	2506	12096	-2.79	0.0	0.08	0.0	1200014P03Rik 1300010A20Rik 1300012D20Rik 1700001F22Rik 2010005O13Rik 2210403N09Rik 2310042N02Rik 4930403J22Rik 5330414D10Rik 6530406M24Rik 6530407C02Rik 9330161F08Rik 9430059P22Rik A630024B12Rik AU040576 Adam18 Adcy8 Aicda Alg2 Als2 Amacr Anxa6 Apoh Arid5a Atp6v0e BC004728 BC011209 BC027127 Bche Bhmt Bicd1 Bnip2 Btn1a1 C1galt1c1 C330016H24Rik Cacnb3 Cai Capza2 Car8 Casp11 Catnd2 Ceacam14 Cfhl1 C…
113	V$NKX61_01: NKX6-1	79	79	1490	887	13715	-2.8	0.0	0.04	0.0	1110011K10Rik 1190003K14Rik 1300012D20Rik 2900091E11Rik AA407930 Ambn Ammecr1 Anxa10 Apg4d Arl10b B3galt1 BC003993 BC016188 BC038286 Bnipl Cda Cdx4 Cfhl1 Clca4 Col9a1 Ctdsp1 Dbp Dntt Eed Elovl5 Foxc1 Fundc1 Ga17 Gcnt3 Gfra4 Gp9 Hao3 Hmgcs1 Hormad1 Iigp1 Il21 Jup Klhl9 Klra5 Klra7 Krtcap1 Lbh Mtap2 Nrbp Pde6a Pip5k2c Ppargc1a Ppp1r3a Prlpc3 Ptk2b Pum2 Rabl5 Rac1 Rem2 Rex2 Rfc3 Rhag Rnf19 Scly Shcb…
114	V$NRF1_Q6	91	91	1478	705	13897	-2.81	0.0	2.92	0.88	1110006I15Rik 1300010K09Rik 2310044D20Rik 4632409L22Rik 4921524P20Rik 5330414D10Rik 9430059P22Rik Abcd3 Amacr Apoa1bp Arpc5 Atp1a1 Atp6v1d BC038286 Bnip2 Bphl C230080I20Rik Cadps2 Camsap1 Capza2 Caskin2 Casp2 Catna2 Ccni Cnot6l Cnp1 Cpeb2 Cri1 Crk Cxcr4 Cyp2c44 D7Ertd462e Dbi Eed Fbxo9 Fgfr1op2 Fip1l1 Fuca2 Ga17 Gcl Hormad1 Hspa8 Map2k2 Mapk7 Mea1 Mlph Ms4a4b Mtch2 Mxd3 Nagk Nol7 Np15 Npdc1 Nudt3…
115	V$USF_C: USF binding site	728	728	841	6987	7615	-2.81	0.0	0.14	0.0	1100001D10Rik 1110006I15Rik 1110011K10Rik 1110035L05Rik 1110037N09Rik 1110060M21Rik 1200014P03Rik 1300010K09Rik 1500001H12Rik 1700001F22Rik 1700029K01Rik 1700055O19Rik 1810013B01Rik 2010005O13Rik 2210403N09Rik 2310042N02Rik 2310067G05Rik 2410043F08Rik 2900091E11Rik 3100002B05Rik 4632409L22Rik 4930403J22Rik 4933417K04Rik 4933425F03Rik 4933432P15Rik 5330414D10Rik 5330440M15Rik 6530411B15Rik 9130411…
116	V$GATA2_02: GATA-binding factor 2	514	514	1055	4993	9609	-2.81	0.0	0.13	0.0	1110037N09Rik 1110060M21Rik 2310075G12Rik 3100002B05Rik 4921508O11Rik 4930403J22Rik 4933432P15Rik 5330414D10Rik 6530406M24Rik 6530413N01Rik 9130411I17Rik 9330161F08Rik 9530020D24Rik 9530027K23Rik A630024B12Rik AB041803 Abcc2 Abcc6 Actn4 Adam24 Adar Adcyap1 Aes Ak3l1 Amacr Ambn Anxa6 Apg4d Aplp1 Arhgap5 Arl10b Arr3 Atp1a1 Atp5k Atp6v0e BC010552 BC016188 BC026439 BC034204 Bche Bcl2l14 Bcl9 Bhmt Bph…
117	V$E2F1_Q4: E2F-1	467	467	1102	4143	10459	-2.83	0.0	2.05	0.4	1100001D10Rik 1810043M15Rik 2310075G12Rik 2410018G23Rik 2410195B05Rik 2810002D13Rik 4632413C14Rik 4921524P20Rik 4930542G03Rik 5330440M15Rik 6530411B15Rik 9430059P22Rik 9530020D24Rik 9530027K23Rik AA407930 Actn4 Actr10 Acy3 Adam18 Adar Adcy8 Aes Ak3l1 Akap12 Aldh2 Ambn Ammecr1 Anxa10 Aplp2 Araf1 Arf2 Arhgef3 Arpc1a Atp1b1 Atp5j2 Atp6ap2 Atp6v1d Atpif1 Axl B3galt6 BC010552 BC011209 BC011487 BC02315…
118	V$NKX3A_01: NK class homeobox factor 3A	291	291	1278	2905	11697	-2.84	0.0	0.1	0.0	0610039K22Rik 1110060M21Rik 1190003K14Rik 1300012D20Rik 2210403N09Rik 2310034L04Rik 2410018G23Rik 2610022K04Rik 4921508O11Rik 6530406M24Rik 9130411I17Rik 9330161F08Rik AB041803 Abcc2 Abhd4 Acox2 Adam22 Adam24 Aldoa-ps2 Anxa3 Anxa4 Apg4d Apoa1bp Arpc5 Arr3 Atp5k Atp6ap2 Atp6v0e Atpif1 B3galt1 BC019731 Bche Bhmt Bnipl C730036B14Rik Cab39 Cabyr Cacna2d1 Capza2 Capzb Casp11 Casp12 Catna2 Ccndbp1 Cd9 …
119	V$TITF1_Q3: TTF-1, TITF1 (thyroid transcription factor 1)	628	628	941	5640	8962	-2.85	0.0	1.93	0.32	1110037N09Rik 1300012D20Rik 1700001F22Rik 1700029K01Rik 1700055O19Rik 1810013B01Rik 2310034L04Rik 2310042N02Rik 2310067G05Rik 2310075G12Rik 2410043F08Rik 3100002B05Rik 3110006P09Rik 4632413C14Rik 4930403J22Rik 5330414D10Rik 5730409F24Rik 6530406M24Rik 9130411I17Rik 9430059P22Rik A130072J07 A630024B12Rik AJ430384 Abcc2 Abcc6 Acox1 Acox2 Actn4 Adam24 Adar Alox15b Amacr Amy2 Ang2 Ank3 Ankrd25 Anxa10…
120	V$ETS1_B: c-ETS-1 binding site	671	671	898	6449	8153	-2.86	0.0	0.15	0.0	0610039K22Rik 1100001D10Rik 1110060M21Rik 1190003K14Rik 1200014P03Rik 1300010K09Rik 1500031H04Rik 1700029K01Rik 2210008M09Rik 2310034L04Rik 2310044D20Rik 2310067G05Rik 2410003C20Rik 2410195B05Rik 2810441C07Rik 3100002B05Rik 4632413C14Rik 4921524P20Rik 4933425F03Rik 5330414D10Rik 5330440M15Rik 5730409F24Rik 5730414C17Rik 5730589L02Rik 9130411I17Rik 9330161F08Rik 9530027K23Rik AB041803 AI114950 AI4…
121	V$SOX9_B1: SOX (SRY-related HMG box)	853	853	716	8141	6461	-2.87	0.0	0.15	0.0	1110006I15Rik 1110011K10Rik 1110035L05Rik 1190003K14Rik 1200014P03Rik 1300010K09Rik 1300012D20Rik 1500031H04Rik 1700029K01Rik 1700055O19Rik 1810043M15Rik 2010005O13Rik 2310042N02Rik 2410003C20Rik 2410043F08Rik 2810441C07Rik 2900091E11Rik 3100002B05Rik 3110006P09Rik 4632409L22Rik 4632413C14Rik 4921508O11Rik 4930542G03Rik 4933425F03Rik 4933432P15Rik 5330414D10Rik 5330440M15Rik 5730409F24Rik 5730414…
122	V$IRF7_01: interferon regulatory factor 7	908	908	661	8248	6354	-2.87	0.0	1.88	0.31	0610039K22Rik 1110011K10Rik 1110035L05Rik 1300010A20Rik 1300012D20Rik 1700001F22Rik 1700029K01Rik 1700055O19Rik 1810043M15Rik 2010005O13Rik 2310034L04Rik 2310042N02Rik 2410003C20Rik 2410018G23Rik 2610022K04Rik 2900091E11Rik 4632409L22Rik 4632413C14Rik 4921508O11Rik 4921524P20Rik 4930403J22Rik 4930542G03Rik 4933417K04Rik 5330440M15Rik 6530413N01Rik 9430059P22Rik 9530020D24Rik A130072J07 A630024B12…
123	V$TATA_C: Retroviral TATA box	456	456	1113	4444	10158	-2.87	0.0	0.13	0.0	1110060M21Rik 1190003K14Rik 1300010A20Rik 1300010K09Rik 2010005O13Rik 2210403N09Rik 2310034L04Rik 2310042N02Rik 2410003C20Rik 2900091E11Rik 3100002B05Rik 4632409L22Rik 4921508O11Rik 4930403J22Rik 4933432P15Rik 5330414D10Rik 5730409F24Rik 5730589L02Rik 6530406M24Rik 9130411I17Rik 9430059P22Rik 9530020D24Rik 9530027K23Rik A130072J07 AB041803 AI481750 Abhd2 Abhd4 Abpb Acox1 Actrt1 Acy3 Adam24 Adn Am…
124	V$HEB_Q6	472	472	1097	4195	10407	-2.87	0.0	1.99	0.37	1100001D10Rik 1110011K10Rik 1190003K14Rik 1200014P03Rik 1300010K09Rik 1500001H12Rik 1700001F22Rik 1810013B01Rik 2010005O13Rik 2210403N09Rik 2310034L04Rik 2310067G05Rik 2410018G23Rik 2410043F08Rik 2610022K04Rik 2810002D13Rik 2810441C07Rik 3100002B05Rik 4933417K04Rik 4933432P15Rik 5730409F24Rik 5730414C17Rik 5730589L02Rik 6530411B15Rik AU041707 Abhd2 Abhd4 Acy3 Adam18 Adam22 Adam4 Adcy8 Adn Aicda A…
125	V$ER_Q6: estrogen receptor	844	844	725	7654	6948	-2.87	0.0	1.86	0.3	1100001D10Rik 1110006I15Rik 1110011K10Rik 1110035L05Rik 1110037N09Rik 1110060M21Rik 1190003K14Rik 1200014P03Rik 1300010K09Rik 1500031H04Rik 1810013B01Rik 1810043M15Rik 2010005O13Rik 2210008M09Rik 2310042N02Rik 2310067G05Rik 2310075G12Rik 2810002D13Rik 2810441C07Rik 4632413C14Rik 4921524P20Rik 4930403J22Rik 4930542G03Rik 4933417K04Rik 4933425F03Rik 4933432P15Rik 5330440M15Rik 5730409F24Rik 5730414…
126	V$ATF1_Q6	112	112	1457	898	13704	-2.95	0.0	2.65	0.71	1300012D20Rik 1700029K01Rik 1700055O19Rik 2310044D20Rik 3110006P09Rik 4632413C14Rik AJ430384 Abhd2 Acox1 Actr10 Adcy8 Amacr Ang2 Anxa6 B4galt3 BC016188 BC038286 Bmp8b Bnipl Bteb1 Car10 Cbx4 Ccni Cd2ap Cdc37l1 Cdx4 Cldn7 Cln3 Cltb Corin D10Bwg0791e D8Ertd594e DXImx46e Dmtf1 Dusp6 Edg4 Elovl5 Epha2 Fmo2 Foxd3 Gfm2 Gm1 Gng4 Gpaa1 Habp4 Hist2h3c1 Hlf Hs3st3a1 Ier2 Ikbkb Inpp5a Jak1 Jund1 Klhl9 Lmo4 M…
127	V$NFKAPPAB_01: NF-kappaB	239	239	1330	2053	12549	-2.96	0.0	2.2	0.48	1110035L05Rik 1110060M21Rik 1190003K14Rik 1500001H12Rik 2310042N02Rik 2310075G12Rik 2410195B05Rik 2610022K04Rik 4921508O11Rik AI481750 AU040576 Acox1 Acox2 Adam18 Aldoa-ps2 Ankrd24 Ankrd25 Anxa10 Anxa4 Apc2 Apg12l Arl10b Arpc5 Atp6ap2 BC003324 BC004728 BC020184 BC023151 Bcl2l14 Bnipl C230080I20Rik Cacnb3 Calm2 Car10 Casp11 Catnd2 Catns Cbln3 Cbx4 Ccl20 Ccr3 Ccr9 Ccrl2 Cd151 Cdc2a Cdh8 Cdkl2 Cdx1 …
128	V$GATA2_03: GATA-binding factor 2	454	454	1115	4410	10192	-2.96	0.0	0.15	0.0	1700029K01Rik 1700055O19Rik 2010005O13Rik 4632409L22Rik 4933432P15Rik 5330414D10Rik 5730414C17Rik 6530406M24Rik 9130411I17Rik 9530020D24Rik 9530027K23Rik A630024B12Rik AI114950 Abcc2 Abcc6 Abcd3 Abhd2 Actn4 Adam22 Adam24 Adam4 Adar Aicda Ak3l1 Akap12 Aldh2 Amacr Ambn Ank3 Anxa10 Anxa6 Anxa9 Aplp1 Arhgap5 Arl10b Arr3 Atp1a1 Atp6v0e BC006965 BC010552 BC011487 BC016188 BC025076 BC034204 Bche Bcl2l14…
129	V$PAX6_01: Pax-6	718	718	851	6864	7738	-2.97	0.0	0.18	0.0	1100001D10Rik 1110006I15Rik 1110011K10Rik 1190003K14Rik 1200014P03Rik 1300010A20Rik 1300010K09Rik 1500001H12Rik 1500031H04Rik 1700001F22Rik 1700055O19Rik 2010005O13Rik 2210403N09Rik 2310034L04Rik 2310075G12Rik 2810002D13Rik 2810441C07Rik 3100002B05Rik 4921508O11Rik 4921524P20Rik 4930403J22Rik 4930542G03Rik 4933432P15Rik 5330414D10Rik 5730414C17Rik 5730589L02Rik 6530406M24Rik 9130411I17Rik 9530027…
130	V$CETS168_Q6	954	954	615	9059	5543	-2.98	0.0	0.18	0.0	0610039K22Rik 1100001D10Rik 1110006I15Rik 1110011K10Rik 1110037N09Rik 1110060M21Rik 1190003K14Rik 1300010K09Rik 1500001H12Rik 1500031H04Rik 1700001F22Rik 1810043M15Rik 2010005O13Rik 2210008M09Rik 2210403N09Rik 2310034L04Rik 2310042N02Rik 2310044D20Rik 2310067G05Rik 2310075G12Rik 2410003C20Rik 2410018G23Rik 2410195B05Rik 2610022K04Rik 2810002D13Rik 2810441C07Rik 3100002B05Rik 3110006P09Rik 4632409…
131	V$XFD3_01: Xenopus fork head domain factor 3	172	172	1397	1764	12838	-3.02	0.0	0.09	0.0	2310034L04Rik 4930403J22Rik 9130411I17Rik 9330161F08Rik Abcc2 Abhd4 Actr10 Acy3 Alox15b Als2 Apg4d Apoh B3galt1 B3galt6 BC017133 BC019731 BC023151 Biklk Brd3 Cai Casp11 Ccni Ccrl2 Cdc42 Cer1 Cish Cntn6 Col19a1 Comp Cox15 Crem Crisp2 Ctbp1 Ctsm Cugbp2 Cyp2c37 Cyp2c39 Cyp3a16 D10Bwg0791e D13Wsu14e D730049H07Rik Dkkl1 Dnajc10 Dsg2 Dub2 Ect2 Eed Entpd2 Esco1 Fabp2 Fbxo25 Fcmd Fga Foxo1 Fpr-rs3 Fsip1 …
132	V$VMYB_02: v-Myb	269	269	1300	2339	12263	-3.04	0.0	2.02	0.39	1100001D10Rik 1110011K10Rik 1190003K14Rik 1300010K09Rik 1500001H12Rik 2310075G12Rik 2410195B05Rik 5330414D10Rik 6530413N01Rik 9330161F08Rik 9530027K23Rik A630024B12Rik AI114950 AJ430384 Adam18 Adam22 Ak3l1 Aldh2 Ank3 Anxa4 Anxa6 Apg12l Apoa1bp Apoh Aqp5 Atp1a1 Atp7b Azgp1 B4galt3 B4galt6 BC003324 BC019731 BC020184 BC034204 BC037006 BC040823 Barx2 Bcl2l14 Bet1l Bnip2 Btbd14b Cai Calm2 Capns1 Capzb…
133	V$PPARG_03: PPAR (peroxisome proliferator-activated receptor gamma)	629	629	940	5688	8914	-3.04	0.0	1.62	0.21	0610039K22Rik 1190003K14Rik 1300010A20Rik 1700001F22Rik 1810043M15Rik 2310034L04Rik 2410018G23Rik 2410195B05Rik 2610022K04Rik 2900091E11Rik 3110006P09Rik 4632409L22Rik 4632413C14Rik 4921508O11Rik 4930403J22Rik 4930542G03Rik 4933417K04Rik 5330440M15Rik 6530407C02Rik 9130411I17Rik 9430059P22Rik 9530020D24Rik 9530027K23Rik A130072J07 AJ430384 AU040576 AU041707 Abcc2 Abcd3 Abhd2 Abpb Acox1 Acox2 Actn…
134	V$GR_01: high affinity binding site for glucocorticoid receptor	104	104	1465	1114	13488	-3.05	0.0	0.07	0.0	1110035L05Rik 1110037N09Rik 4632409L22Rik Acox1 Anxa10 Apoh Atp1a1 BC025833 Bace1 Bicd1 Capns1 Clca1 Clca2 Clca4 Cln3 Cmas Corin Cox15 Dmgdh Dnajb6 Dusp6 Elmo1 Eno1 Fbxo32 Fcmd Fgfr1op2 Frag1 Frk Gnai2 Golga4 Hdhd1a Hdhd3 Hemgn Hig1 Hpca Il17 Ilk Ing4 Irf6 Irx2 Irx5 Kcnk1 Kctd9 Khdrbs2 Klra8 Lamp1 Lcn2 Lef1 Lgals9 Mafk Mtch2 Mx2 Myh14 Nalp4c Nbea Ncstn Ndufb8 Olfr690 P2ry1 Papln Pdc Pdpk1 Pigr Pl…
135	V$NFY_Q6: nuclear factor Y (Y-box binding factor)	569	569	1000	5129	9473	-3.05	0.0	1.65	0.21	1100001D10Rik 1110011K10Rik 1110035L05Rik 1190003K14Rik 1200014P03Rik 1300010A20Rik 1300010K09Rik 1300012D20Rik 1500031H04Rik 1810043M15Rik 2210008M09Rik 2310034L04Rik 2310042N02Rik 2410018G23Rik 4632413C14Rik 4930542G03Rik 5330414D10Rik 5730414C17Rik 6530406M24Rik 6530407C02Rik 6530411B15Rik AA407930 AI114950 AU041707 Abcc2 Abcd3 Abpb Acox1 Actr10 Adam24 Aldh2 Als2 Ambn Amy2 Ang2 Ank3 Apg4d Apoh…
136	V$HFH8_01: HNF-3/Fkh Homolog-8	219	219	1350	2204	12398	-3.05	0.0	0.11	0.0	0610039K22Rik 1700001F22Rik 1700055O19Rik 2210403N09Rik 2310034L04Rik 2310044D20Rik 2410003C20Rik 2410195B05Rik 4930403J22Rik 6530406M24Rik Adam18 Aldoa-ps2 Ambn Ankrd25 Anxa9 Apoa1bp Arhgap5 Atp1b1 Atp7b Atpif1 B3galt1 BC011487 BC019755 BC021367 BC034204 BC038286 Baat Bri3 Cacna2d1 Capn12 Casp12 Catns Ccl20 Ccndbp1 Ccrl2 Cdkl2 Cfhl1 Chc1l Chrm3 Cln3 Cops5 Cp Cps1 Crisp2 Crygd Csnd Ctdsp1 Cxcl1 C…
137	V$DR3_Q4: direct repeat 3	205	205	1364	2070	12532	-3.07	0.0	0.11	0.0	1300010K09Rik 1300012D20Rik 1700001F22Rik 1700055O19Rik 2900091E11Rik 3100002B05Rik 4921508O11Rik 4933432P15Rik 9130411I17Rik 9330161F08Rik Abpb Acox1 Adar Adcyap1 Adrm1 Ak3l1 Anxa6 Apg12l Aqp5 Arhgef3 B4galt3 BC016188 BC019731 BC019943 BC020184 BC025833 BC038286 Barx2 Bcl9l Bicd1 Btbd14b Bteb1 C230080I20Rik Cach Camsap1 Capn10 Casp1 Casp7 Cd209d Cd9 Cda Cdc37l1 Cdc42ep3 Cdh8 Chrna4 Cish Clca2 Cn…
138	V$NFY_01: nuclear factor Y (Y-box binding factor)	350	350	1219	3097	11505	-3.09	0.0	1.81	0.3	1100001D10Rik 1110035L05Rik 1200014P03Rik 1300010A20Rik 1300010K09Rik 1500031H04Rik 2310034L04Rik 2410003C20Rik 2410018G23Rik 4632413C14Rik 4930542G03Rik 5330414D10Rik 6530407C02Rik Abcc2 Abcd3 Abpb Acox1 Adam24 Adora2b Adrm1 Aldh2 Aldoa-ps2 Ambn Amy2 Ang2 Anxa6 Aplp2 Apoh Araf1 Arf2 Arhgef12 Armet Atp6ap2 Atp7b Azgp1 B3galt6 B4galt6 BC006779 BC011426 BC016076 BC017133 BC021367 Baiap2l1 Bcl2l14 B…
139	V$ATF3_Q6: activating transcription factor 3	179	179	1390	1517	13085	-3.1	0.0	2.17	0.48	1300012D20Rik 1700001F22Rik 1700029K01Rik 1700055O19Rik 1810043M15Rik 2310042N02Rik 2310044D20Rik 2810002D13Rik 2900091E11Rik 4632413C14Rik AA407930 AI114950 AI481750 AJ430384 Abhd2 Abpb Adcy8 Als2 Ank3 Anxa6 Apc2 Atp6ap2 B4galt3 BC002216 BC016188 BC025076 BC034204 Becn1 Bet1l Bnipl Bteb1 Capza2 Catns Cbx4 Ccni Cd2ap Cda Cdc42ep3 Cdx1 Cdx4 Clca4 Cldn23 Cldn7 Cln3 Cltb Col11a1 Corin Crb3 Csh2 Ctbp…
140	V$ATF4_Q2: activating transcription factor 4	395	395	1174	3522	11080	-3.13	0.0	1.69	0.23	1100001D10Rik 1110011K10Rik 1300010K09Rik 1300012D20Rik 1500001H12Rik 1500031H04Rik 1700055O19Rik 2010005O13Rik 2310044D20Rik 2410003C20Rik 2410018G23Rik 2610022K04Rik 2810002D13Rik 2900091E11Rik 4921524P20Rik 4930403J22Rik 4933425F03Rik 5730589L02Rik AA407930 AB041803 AI481750 AJ430384 Abcd3 Abhd2 Abpb Actr10 Adam22 Adcy8 Adrm1 Ak3l1 Alg2 Als2 Amacr Amy2 Ang2 Anxa10 Anxa3 Anxa6 Apg4d Apoh Arf4 A…
141	V$ETS2_B: c-Ets-2 binding sites	417	417	1152	4030	10572	-3.16	0.0	0.21	0.0	0610039K22Rik 1100001D10Rik 1110060M21Rik 1300010K09Rik 1500031H04Rik 1700001F22Rik 1700055O19Rik 2310044D20Rik 2410003C20Rik 2410195B05Rik 3100002B05Rik 4632413C14Rik 4933425F03Rik 5330440M15Rik 9330161F08Rik 9530020D24Rik 9530027K23Rik AB041803 Acy3 Adam22 Adar Adn Adrm1 Ak3l1 Aldh2 Aldoa-ps2 Alox15b Amacr Ank3 Anxa10 Apg12l Aplp2 Arhgef3 Arhgef5 Arhgef7 Atp6v0e Atpif1 Azgp1 B3galt6 BC002216 BC…
142	V$YY1_02: Yin and Yang 1	150	150	1419	1541	13061	-3.18	0.0	0.11	0.0	1110011K10Rik 1700055O19Rik 2310042N02Rik 3100002B05Rik 4921524P20Rik 4930542G03Rik 4933425F03Rik 4933432P15Rik Adcyap1 Aldoa-ps2 Ammecr1 Ang2 Apg4d Arpc1a Arrdc1 B3galt6 B4galt3 BC003324 BC006779 Baat Bad Baiap2l1 Becn1 Bmp8b Bnipl Bteb1 Cabyr Calr Capza2 Ceacam14 Centd2 Cer1 Cltb Col11a1 Col9a3 Cpeb4 Cyp2d10 Dazl Ddx47 Dkkl1 Dnajb6 Dqx1 Dsc2 Dtna Ehd3 Eif2s3y Elovl2 Elovl5 Exoc7 Fbxo28 Fbxo3 Fg…
143	V$SMAD3_Q6	919	919	650	8419	6183	-3.18	0.0	1.38	0.12	0610039K22Rik 1100001D10Rik 1110011K10Rik 1110035L05Rik 1110037N09Rik 1110060M21Rik 1190003K14Rik 1200014P03Rik 1300010A20Rik 1500001H12Rik 1700055O19Rik 1810013B01Rik 1810043M15Rik 2010005O13Rik 2310042N02Rik 2310044D20Rik 2310075G12Rik 2410003C20Rik 2410043F08Rik 2410195B05Rik 2900091E11Rik 3100002B05Rik 3110006P09Rik 4930542G03Rik 4933425F03Rik 4933432P15Rik 5730414C17Rik 6530407C02Rik 6530411…
144	V$GATA1_06: GATA-binding factor 1	435	435	1134	4187	10415	-3.21	0.0	0.23	0.0	1700029K01Rik 2210403N09Rik 2310075G12Rik 3100002B05Rik 4921508O11Rik 4930403J22Rik 4933432P15Rik 5330414D10Rik 6530406M24Rik 9130411I17Rik 9530020D24Rik 9530027K23Rik A630024B12Rik AB041803 Abcc2 Abcc6 Actn4 Adam24 Adar Aes Ak3l1 Amacr Ambn Anxa6 Apg4d Aplp1 Arhgap5 Arl10b Arr3 Atp5j2 Atp5k Atp6v0e Atp7b Azgp1 BC010552 BC016188 BC034204 Bche Bcl2l14 Bhmt Bnip2 Bphl Btbd14b Btn1a1 C730036B14Rik C…
145	V$CACCCBINDINGFACTOR_Q6	139	139	1430	1161	13441	-3.21	0.0	2.17	0.48	1110006I15Rik 1110037N09Rik 3100002B05Rik 4632409L22Rik 4930542G03Rik 4933417K04Rik 6530413N01Rik AI114950 Adar Adcy8 Adcyap1 Adrm1 Amacr Ambn Anxa4 Apg12l Arhgef3 Arid5a Armet BC016188 BC023151 Bet1l Ccl20 Ccni Cd151 Cd9 Cdk5r2 Cebpb Cideb Cp Cpeb2 Crb3 Creb3 Cri1 Cryga Ctbp1 Ctbp2 D5Bwg0834e DXImx46e Dhcr7 Dnaja4 Eed Epha4 Ern1 Ern2 Fga Flot1 Foxd3 Foxi1 Gab1 Gak H1f0 Hdac3 Hes2 Hmgcr Hormad1 I…
146	V$NKX25_01: homeo domain factor Nkx-2.5/Csx, tinman homolog	785	785	784	7185	7417	-3.22	0.0	1.29	0.11	0610039K22Rik 1100001D10Rik 1110006I15Rik 1110011K10Rik 1110035L05Rik 1110037N09Rik 1190003K14Rik 1200014P03Rik 1300010A20Rik 1500031H04Rik 1700029K01Rik 1700055O19Rik 2010005O13Rik 2310067G05Rik 2410003C20Rik 2810002D13Rik 2810441C07Rik 2900091E11Rik 3110006P09Rik 4632413C14Rik 4933417K04Rik 4933425F03Rik 5330414D10Rik 5730409F24Rik 6530406M24Rik 6530411B15Rik 6530413N01Rik 9430059P22Rik A130072…
147	V$TEL2_Q6	122	122	1447	1007	13595	-3.23	0.0	2.23	0.48	0610039K22Rik 1100001D10Rik 1300010K09Rik 2310044D20Rik 2410003C20Rik 2410195B05Rik 2610022K04Rik 5330440M15Rik 9330161F08Rik AB041803 Acy3 Aldh2 Alox15b Amacr Arhgef3 Arhgef7 BC002216 BC006965 BC010552 BC038286 Barx2 Bicd1 Birc6 Carf Ccndbp1 Ceacam10 Chka Cklfsf6 Cln3 Col4a3 Col4a4 Cryga Crygd Cts8 D13Wsu14e D7Ertd462e DXImx46e Dbccr1 Dnajb6 Elmo1 Epb4.2 Eps8l2 Fbxo28 Fga Gypa Hk1 Hrh4 Hs3st3a1 …
148	V$FOXO4_01: fork head box O4	1070	1070	499	10086	4516	-3.23	0.0	0.26	0.0	0610039K22Rik 1100001D10Rik 1110006I15Rik 1110035L05Rik 1190003K14Rik 1300010A20Rik 1300012D20Rik 1500031H04Rik 1700001F22Rik 1700055O19Rik 1810043M15Rik 2210008M09Rik 2210403N09Rik 2310034L04Rik 2310042N02Rik 2310044D20Rik 2310067G05Rik 2410003C20Rik 2410018G23Rik 2410195B05Rik 2810441C07Rik 2900091E11Rik 3100002B05Rik 3110006P09Rik 4632409L22Rik 4632413C14Rik 4921508O11Rik 4921524P20Rik 4930403…
149	V$E2F_Q6_01	197	197	1372	1698	12904	-3.25	0.0	1.91	0.32	1500001H12Rik 1500031H04Rik 2310075G12Rik 2410003C20Rik 2610022K04Rik 4930542G03Rik 9330161F08Rik 9430059P22Rik 9530020D24Rik Adcy8 Adora2b Anxa10 Araf1 Armet Atp1b1 Atp5j2 Atp6v0e B3galt6 BC023151 BC037006 BC040823 Barx2 Bmp8b Bri3 Capns1 Capza2 Cask Cbln3 Ccnb3 Ccnd3 Ccr9 Cd2ap Cdc2a Cdh8 Cdkn2c Cdx1 Chek2 Chka Chl1 Cldn23 Cldn3 Cntfr Cops5 Cox5b Creb3 Cri1 Ctbp1 Ctns Cul4a D10Bwg0791e DXImx46e…
150	V$CETS1P54_01: c-Ets-1(p54)	1032	1032	537	9484	5118	-3.25	0.0	1.32	0.11	0610039K22Rik 1100001D10Rik 1110006I15Rik 1110011K10Rik 1110060M21Rik 1190003K14Rik 1200014P03Rik 1300010K09Rik 1500001H12Rik 1500031H04Rik 1700001F22Rik 1700029K01Rik 1810043M15Rik 2010005O13Rik 2210008M09Rik 2210403N09Rik 2310034L04Rik 2310042N02Rik 2310044D20Rik 2310067G05Rik 2310075G12Rik 2410003C20Rik 2410018G23Rik 2410195B05Rik 2610022K04Rik 2810002D13Rik 2900091E11Rik 3100002B05Rik 3110006…
151	V$GATA1_02: GATA-binding factor 1	553	553	1016	5267	9335	-3.25	0.0	0.29	0.0	0610039K22Rik 1110035L05Rik 1110060M21Rik 1190003K14Rik 1200014P03Rik 1300010A20Rik 1700029K01Rik 2310034L04Rik 2310075G12Rik 2410003C20Rik 2410043F08Rik 2610022K04Rik 2810002D13Rik 2810441C07Rik 3100002B05Rik 4632413C14Rik 4930403J22Rik 4930542G03Rik 4933425F03Rik 4933432P15Rik 6530406M24Rik 6530407C02Rik 6530413N01Rik 9130411I17Rik 9330161F08Rik 9430059P22Rik AB041803 AI114950 Abcc2 Abcc6 Abcd3…
152	V$LMO2COM_02: complex of Lmo2 bound to Tal-1, E2A proteins, and GATA-1, half-site 2	820	820	749	7738	6864	-3.26	0.0	0.33	0.0	0610039K22Rik 1100001D10Rik 1110035L05Rik 1110060M21Rik 1190003K14Rik 1200014P03Rik 1300010A20Rik 1300010K09Rik 1700029K01Rik 2210008M09Rik 2210403N09Rik 2310034L04Rik 2310044D20Rik 2310075G12Rik 2410003C20Rik 2410043F08Rik 2610022K04Rik 2810002D13Rik 3100002B05Rik 4632413C14Rik 4921508O11Rik 4930403J22Rik 4930542G03Rik 4933425F03Rik 4933432P15Rik 6530406M24Rik 6530411B15Rik 6530413N01Rik 9130411…
153	V$USF_Q6: upstream stimulating factor	998	998	571	9174	5428	-3.27	0.0	1.27	0.1	0610039K22Rik 1100001D10Rik 1110006I15Rik 1110011K10Rik 1110035L05Rik 1110037N09Rik 1110060M21Rik 1190003K14Rik 1200014P03Rik 1300010A20Rik 1300010K09Rik 1500001H12Rik 1700029K01Rik 1700055O19Rik 2210008M09Rik 2310034L04Rik 2310042N02Rik 2310044D20Rik 2310067G05Rik 2410018G23Rik 2410043F08Rik 2410195B05Rik 2610022K04Rik 2810002D13Rik 3100002B05Rik 3110006P09Rik 4632409L22Rik 4632413C14Rik 4921508…
154	V$AHRARNT_01: aryl hydrocarbon receptor:Arnt heterodimers	111	111	1458	911	13691	-3.27	0.0	2.22	0.48	1300010A20Rik 1500031H04Rik 2010005O13Rik 2310075G12Rik 4632409L22Rik 4921508O11Rik 9530027K23Rik Alg2 Aplp2 Aqp5 Atp5k BC002216 BC006779 BC027127 Birc6 Bphl Bri3 C730036B14Rik Catna1 Ccnb3 Cdc42ep3 Chi3l1 Chka Ckmt1 Cldn7 Cntfr Cox15 Crispld1 Crk Cyp2c44 Dab1 Dkk1 Dnajb3 Dnm2 Dusp7 Efhd1 Epb4.1l5 Fzd8 Galk2 Gemin7 Gpr88 H2afy2 Hat1 Hlf Hnrpul1 Kcnmb2 Kctd14 Khk Lass2 Ldh3 Lhx2 Lmod1 Lmx1b M6prbp…
155	V$AREB6_02: AREB6 (Atp1a1 regulatory element binding factor 6)	614	614	955	5607	8995	-3.27	0.0	1.22	0.07	1110011K10Rik 1110035L05Rik 1110060M21Rik 1200014P03Rik 1300010A20Rik 1300010K09Rik 1500001H12Rik 1500031H04Rik 1700001F22Rik 1700029K01Rik 1700055O19Rik 1810013B01Rik 2010005O13Rik 2210008M09Rik 2310075G12Rik 2410003C20Rik 2410018G23Rik 2410195B05Rik 2810002D13Rik 4632409L22Rik 4632413C14Rik 4921508O11Rik 4921524P20Rik 4933432P15Rik 5330414D10Rik 5330440M15Rik 5730589L02Rik 9330161F08Rik 9530027…
156	V$AIRE_01	289	289	1280	2823	11779	-3.28	0.0	0.2	0.0	1100001D10Rik 1300010K09Rik 1700029K01Rik 1810043M15Rik 2410043F08Rik 2810002D13Rik 2810441C07Rik 3100002B05Rik 4933432P15Rik 9530020D24Rik A130072J07 AB041803 AJ430384 AU041707 Abcc2 Acox1 Acy3 Adam22 Adam24 Adrm1 Amacr Ambn Ankmy2 Ankrd24 Anxa10 Apoa1bp Arf4 Arhgef3 Arhgef7 Arr3 BC006779 BC020184 BC027127 Baat Bad Bcl9l Bnipl Bphl Btbd14b C330016H24Rik Cach Cacna2d1 Cadps2 Catnbip1 Catns Ccnb3 …
157	V$SF1_Q6	228	228	1341	2257	12345	-3.29	0.0	0.17	0.0	1110060M21Rik 2310042N02Rik 3110006P09Rik 4632413C14Rik 4933425F03Rik 9130411I17Rik 9530020D24Rik A630024B12Rik Acox1 Actr10 Acy3 Aes Apoh Arhgef3 Atp1a1 Atp6ap2 BC021367 BC023151 BC026439 Bche Bcl9 Bhmt Bnip2 Bphl Car8 Casp6 Cbll1 Cdc42 Cdx1 Cetn1 Ckmt1 Cnp1 Col19a1 Col9a1 Col9a2 Comp Corin Cox5b Cryga Csh2 Cts6 Ctsm Cubn Cugbp2 Cutl1 Cxcl1 Cyb561 Cyp26a1 Cyp2c37 Cyp2c39 Cyp4a10 Dbccr1 Deb1 Defb…
158	V$ELF1_Q6	732	732	837	6907	7695	-3.29	0.0	0.36	0.0	0610039K22Rik 1110037N09Rik 1300010A20Rik 1300010K09Rik 1300012D20Rik 2210008M09Rik 2210403N09Rik 2310042N02Rik 2310044D20Rik 2410003C20Rik 2410043F08Rik 2610022K04Rik 2900091E11Rik 3100002B05Rik 4933417K04Rik 4933425F03Rik 5330440M15Rik A130072J07 A630024B12Rik AB041803 AI114950 AJ430384 Abcc2 Abhd2 Acox1 Adam18 Adam22 Adam24 Adar Adcyap1 Adn Adrm1 Aicda Ak3l1 Akap12 Aldh2 Aldoa-ps2 Ankmy2 Ankrd…
159	V$NRF2_Q4: heterodimer containing Nrf2	423	423	1146	3821	10781	-3.31	0.0	1.36	0.11	1100001D10Rik 1110011K10Rik 1110035L05Rik 1110037N09Rik 1190003K14Rik 1300010K09Rik 2210008M09Rik 2310042N02Rik 2310067G05Rik 2410003C20Rik 2410018G23Rik 2410195B05Rik 2810002D13Rik 2810441C07Rik 2900091E11Rik 3110006P09Rik 4632413C14Rik 4933417K04Rik 4933425F03Rik 4933432P15Rik 5330414D10Rik 5730409F24Rik 6530406M24Rik 9130411I17Rik 9330161F08Rik AA407930 AI481750 AJ430384 AU040576 Abcc2 Abcc6 A…
160	V$ZTA_Q2	486	486	1083	4627	9975	-3.32	0.0	0.32	0.0	0610039K22Rik 1110006I15Rik 1110060M21Rik 1190003K14Rik 1200014P03Rik 1500031H04Rik 1810043M15Rik 2210403N09Rik 2310034L04Rik 2310042N02Rik 2310067G05Rik 2310075G12Rik 2810441C07Rik 2900091E11Rik 3100002B05Rik 4632409L22Rik 4632413C14Rik 4933417K04Rik 4933432P15Rik 5730409F24Rik 6530406M24Rik 6530413N01Rik A130072J07 AA407930 AB041803 AI114950 AU041707 Abhd2 Abpb Acox1 Acox2 Actn4 Actr10 Actrt1 A…
161	V$AP1_Q2: activator protein 1	1072	1072	497	9874	4728	-3.32	0.0	1.22	0.07	1100001D10Rik 1110006I15Rik 1110011K10Rik 1110037N09Rik 1190003K14Rik 1200014P03Rik 1300010A20Rik 1300012D20Rik 1500001H12Rik 1700001F22Rik 1700029K01Rik 1700055O19Rik 1810043M15Rik 2210008M09Rik 2310042N02Rik 2310075G12Rik 2410003C20Rik 2410195B05Rik 2810002D13Rik 2810441C07Rik 3100002B05Rik 3110006P09Rik 4632409L22Rik 4632413C14Rik 4921524P20Rik 4930403J22Rik 4933417K04Rik 4933425F03Rik 4933432…
162	V$CREL_01: c-Rel	1152	1152	417	10608	3994	-3.32	0.0	1.32	0.11	0610039K22Rik 1100001D10Rik 1110006I15Rik 1110011K10Rik 1110035L05Rik 1110037N09Rik 1110060M21Rik 1190003K14Rik 1300010A20Rik 1300010K09Rik 1300012D20Rik 1500001H12Rik 1500031H04Rik 1700001F22Rik 1700029K01Rik 1700055O19Rik 1810043M15Rik 2010005O13Rik 2210008M09Rik 2210403N09Rik 2310034L04Rik 2310042N02Rik 2310067G05Rik 2310075G12Rik 2410003C20Rik 2410018G23Rik 2410043F08Rik 2410195B05Rik 2610022…
163	V$NMYC_01: N-Myc	349	349	1220	3131	11471	-3.32	0.0	1.42	0.16	1100001D10Rik 1110006I15Rik 1110035L05Rik 1110037N09Rik 1200014P03Rik 1300010K09Rik 2310042N02Rik 2410043F08Rik 3110006P09Rik 4930403J22Rik 4933417K04Rik 4933425F03Rik 5330414D10Rik 5330440M15Rik 6530411B15Rik 9430059P22Rik 9530027K23Rik AB041803 AI114950 Abcc2 Abhd2 Acox1 Acox2 Adam18 Als2 Amy2 Ank3 Ankmy2 Ankrd25 Anxa6 Apg4d Aplp2 Apoa1bp Aqp5 Armet Arpc1a Arpc5 Arrdc1 Atp1a1 Atp1b1 Atp6v0e B3g…
164	V$E12_Q6	420	420	1149	3799	10803	-3.33	0.0	1.31	0.11	0610039K22Rik 1100001D10Rik 1190003K14Rik 1300010K09Rik 1700055O19Rik 2010005O13Rik 2210008M09Rik 2310044D20Rik 2310067G05Rik 4921524P20Rik 4930403J22Rik 4933425F03Rik 5730589L02Rik 9330161F08Rik 9430059P22Rik 9530027K23Rik AI114950 AU040576 Abhd4 Abpb Adcy8 Adcyap1 Aes Akap12 Ammecr1 Ang2 Anpep Anxa4 Anxa9 Apc2 Apg12l Apg4d Apoa1bp Araf1 Arhgef12 Arpc1a Atp1b1 Atp5j2 Atp6ap2 Atp9a BC003993 BC010…
165	V$CHOP_01: heterodimers of CHOP and C/EBPalpha	439	439	1130	4189	10413	-3.34	0.0	0.31	0.0	0610039K22Rik 1100001D10Rik 1110060M21Rik 1190003K14Rik 1300010K09Rik 1300012D20Rik 1700029K01Rik 1700055O19Rik 2310075G12Rik 2810002D13Rik 2810441C07Rik 2900091E11Rik 3100002B05Rik 3110006P09Rik 4632413C14Rik 5330414D10Rik 5330440M15Rik 5730409F24Rik 5730414C17Rik 6530406M24Rik AI114950 AJ430384 Abcc6 Abhd2 Acox1 Acox2 Actrt1 Alg2 Ambn Ammecr1 Amy2 Anxa10 Anxa4 Apoa1bp Apoh Araf1 Arhgap5 Arhgef5…
166	V$NERF_Q2: new ets-related factor 1a	90	90	1479	726	13876	-3.34	0.0	2.24	0.48	1110060M21Rik 1190003K14Rik 1300010K09Rik 5730414C17Rik 9330161F08Rik AB041803 Acy3 Alox15b Aplp2 Arhgef3 Arhgef7 Atp7b BC004728 BC038286 Chka Cnp1 Cops5 Creb3 Cryga Cxcr4 D13Wsu14e Dcpp Dctn4 Dnajb6 Eed Elmo1 Ferd3l Galnt10 Galnt2 Gm1 Grtp1 Gypa H2afy2 Ifi27 Ikbkb Lck Lmod1 Ltk Mageh1 Map2k2 Msh3 Myh6 Nedd4l Nelf Nmi Np15 Ntf3 Pglyrp1 Phxr2 Pkp3 Prkx Rchy1 Reg3a Rem2 Ripk2 Rln1 Rpe Sept6 Serpinb…
167	V$MYOD_01: myoblast determination gene product	1034	1034	535	9532	5070	-3.34	0.0	1.13	0.05	1100001D10Rik 1110006I15Rik 1110011K10Rik 1110035L05Rik 1110037N09Rik 1110060M21Rik 1190003K14Rik 1300010A20Rik 1300010K09Rik 1300012D20Rik 1500001H12Rik 1500031H04Rik 1700001F22Rik 1700055O19Rik 1810043M15Rik 2010005O13Rik 2210008M09Rik 2310034L04Rik 2310042N02Rik 2310044D20Rik 2310067G05Rik 2410003C20Rik 2410018G23Rik 2410043F08Rik 2610022K04Rik 2810002D13Rik 4632409L22Rik 4632413C14Rik 4921524…
168	V$BACH2_01: BTB and CNC homolog 2	1060	1060	509	9959	4643	-3.35	0.0	0.34	0.0	0610039K22Rik 1100001D10Rik 1110006I15Rik 1110011K10Rik 1110035L05Rik 1110037N09Rik 1110060M21Rik 1190003K14Rik 1200014P03Rik 1300010K09Rik 1300012D20Rik 1500031H04Rik 1700001F22Rik 1700029K01Rik 1700055O19Rik 1810013B01Rik 1810043M15Rik 2210008M09Rik 2310034L04Rik 2310042N02Rik 2310067G05Rik 2310075G12Rik 2410003C20Rik 2410018G23Rik 2410043F08Rik 2610022K04Rik 2810002D13Rik 2810441C07Rik 2900091…
169	V$HAND1E47_01: Hand1:E47 heterodimer	903	903	666	8478	6124	-3.35	0.0	0.41	0.0	1110011K10Rik 1110037N09Rik 1190003K14Rik 1300012D20Rik 1500001H12Rik 1500031H04Rik 1700055O19Rik 1810013B01Rik 1810043M15Rik 2010005O13Rik 2210008M09Rik 2310044D20Rik 2310067G05Rik 2410043F08Rik 2410195B05Rik 2810441C07Rik 2900091E11Rik 3100002B05Rik 3110006P09Rik 4921524P20Rik 4930542G03Rik 4933425F03Rik 4933432P15Rik 5330414D10Rik 5330440M15Rik 5730414C17Rik 5730589L02Rik 6530406M24Rik 6530407…
170	V$EVI1_05: ectopic viral integration site 1 encoded factor	87	87	1482	929	13673	-3.35	0.0	0.1	0.0	6530406M24Rik Actrt1 Aicda Ak3l1 Amy2 BC011487 Bhmt Btbd14b Cacna2d1 Carf Catnd2 Ccl20 Cd151 Chek2 Cklfsf6 Ckmt1 Cntn4 Col9a1 Crisp2 Csna Cts8 Cutl1 Cxcl5 Dnajb7 Edg4 Ehd3 F2rl1 Fcer2a Fdps Fzd6 G6pc2 Gab1 Gucy2e H2-T23 Hspa5 Hspb3 Ifna9 Kcnk1 Klra5 Klrc2 Klrc3 Ltbp2 Maged2 Mrfap1 Nalp4c Npy1r Olfr672 Pcdh18 Pcdhb15 Pdcd10 Phf1 Prep Rab27b Rabl5 Rac1 Rex2 Rnf38 Rtn1 Serpina5 Sf3b5 Shcbp1 Slc30a2 …
171	V$IRF_Q6_01	724	724	845	6805	7797	-3.36	0.0	0.44	0.0	0610039K22Rik 1110011K10Rik 1300012D20Rik 1700001F22Rik 1700055O19Rik 1810013B01Rik 2010005O13Rik 2310034L04Rik 2610022K04Rik 2900091E11Rik 3110006P09Rik 4632409L22Rik 4632413C14Rik 4921508O11Rik 4930542G03Rik 4933417K04Rik 4933425F03Rik 5730414C17Rik 9130411I17Rik 9330161F08Rik A130072J07 AA407930 AB041803 AJ430384 AU041707 Abcc2 Abcd3 Abhd2 Abhd4 Abpb Actn4 Acy3 Adam18 Adam22 Adam24 Adam4 Adn A…
172	V$MYCMAX_02: c-Myc:Max heterodimer	533	533	1036	5044	9558	-3.36	0.0	0.38	0.0	1100001D10Rik 1110006I15Rik 1110035L05Rik 1110037N09Rik 1110060M21Rik 1500001H12Rik 1700001F22Rik 1810013B01Rik 2210403N09Rik 2310042N02Rik 2410043F08Rik 2900091E11Rik 4930403J22Rik 4933417K04Rik 4933425F03Rik 5330414D10Rik 5330440M15Rik 6530411B15Rik 9430059P22Rik 9530027K23Rik A630024B12Rik AA407930 AB041803 AI114950 Abcc2 Abhd2 Abhd4 Abpb Acox1 Acox2 Adam18 Aicda Aldh2 Ambn Amy2 Ank3 Ankmy2 An…
173	V$ATF_01: activating transcription factor	172	172	1397	1480	13122	-3.36	0.0	1.82	0.3	1300012D20Rik 1700055O19Rik 2310042N02Rik 2310044D20Rik 4632413C14Rik AA407930 AI481750 AJ430384 AU041707 Abhd2 Abhd4 Adcy8 Adcyap1 Aldh2 Alg2 Als2 Anxa6 Atp1a1 Atp1b1 Atp6ap2 Atp9a B3galt6 B4galt3 BC002216 BC004728 BC016188 BC023151 Baat Becn1 Bnipl C230080I20Rik Cbx4 Ccni Cd2ap Cdc42ep3 Cdkl2 Cdx4 Chl1 Cldn3 Cldn7 Cltb Cops5 Ctsm Cul4a D10Bwg0791e D730049H07Rik Dctn4 Dnaja4 Dsg2 Eif2s3y Epha2 E…
174	V$NRF2_01: nuclear respiratory factor 2	273	273	1296	2423	12179	-3.37	0.0	1.53	0.2	0610039K22Rik 1110006I15Rik 1110011K10Rik 1500001H12Rik 1810043M15Rik 2310034L04Rik 2310044D20Rik 2410003C20Rik 2610022K04Rik 3100002B05Rik 3110006P09Rik 4921508O11Rik 4930542G03Rik 5330440M15Rik 5730409F24Rik 9530020D24Rik AI114950 Abpb Adora2b Adrm1 Ak3l1 Amacr Anxa10 Anxa3 Apg12l Arhgef12 Arhgef7 Arpc1a Arpc5 Arpc5l Atp6ap2 Atp6v0e Atp6v1d Atp7b B3galt6 BC002216 BC003993 BC006965 BC011426 BC01…
175	V$AP1_Q4: activator protein 1	1267	1267	302	11904	2698	-3.38	0.0	0.24	0.0	1100001D10Rik 1110006I15Rik 1110011K10Rik 1110035L05Rik 1110037N09Rik 1110060M21Rik 1190003K14Rik 1200014P03Rik 1300010A20Rik 1300010K09Rik 1300012D20Rik 1500001H12Rik 1500031H04Rik 1700001F22Rik 1700029K01Rik 1700055O19Rik 1810013B01Rik 1810043M15Rik 2010005O13Rik 2210008M09Rik 2210403N09Rik 2310034L04Rik 2310042N02Rik 2410003C20Rik 2410018G23Rik 2410043F08Rik 2410195B05Rik 2610022K04Rik 2810002…
176	V$EFC_Q6	865	865	704	8105	6497	-3.38	0.0	0.47	0.0	1100001D10Rik 1110037N09Rik 1110060M21Rik 1300010K09Rik 1300012D20Rik 1500031H04Rik 1700055O19Rik 1810043M15Rik 2010005O13Rik 2210008M09Rik 2310034L04Rik 2410195B05Rik 2610022K04Rik 2810002D13Rik 2810441C07Rik 2900091E11Rik 3100002B05Rik 3110006P09Rik 4632413C14Rik 4921508O11Rik 4930403J22Rik 4933417K04Rik 4933425F03Rik 4933432P15Rik 5330414D10Rik 5330440M15Rik 5730409F24Rik 5730414C17Rik 6530406…
177	V$GRE_C: Glucocorticoid response element	48	48	1521	552	14050	-3.38	0.0	0.06	0.0	Alox15b Anxa10 Arpc5l Bicd1 Ctsm Cyb561 Elovl7 Epm2aip1 F13b Fgfr1op2 Fmn2 Gata5 Gca Irx1 Klk5 Klk8 Krt2-7 Lcn2 Lcn7 Maged2 Mx2 Mylc2pl Ndufb8 Ntn4 Osbpl1a Pet2 Ppp1cc Prep Ptk2b Pwwp1 Reg3a Sca7 Sdpr Sfxn3 Slc30a2 St6galnac2 Stk39 Stx7 Syt13 Tacstd2 Tmprss4 Tnks1bp1 Tnp1 V1rb7 V1rc6 V2r4 Wbscr18 Ypel3
178	V$MYC_Q2	282	282	1287	2738	11864	-3.39	0.0	0.24	0.0	1100001D10Rik 1110006I15Rik 1110035L05Rik 1110037N09Rik 2310042N02Rik 2410043F08Rik 4930403J22Rik 4933417K04Rik 4933425F03Rik 5330414D10Rik 5330440M15Rik 6530411B15Rik 9430059P22Rik 9530027K23Rik AB041803 AI114950 Abcc2 Abhd2 Acox2 Adam18 Amy2 Ank3 Ankmy2 Ankrd25 Anxa6 Apg4d Apoa1bp Aqp5 Armet Arrdc1 Atp1a1 Atp1b1 B3galt6 BC006779 BC011209 BC016076 BC023151 BC038286 Bet1l Bri3 Bteb1 C230080I20Rik…
179	V$HP1SITEFACTOR_Q6	373	373	1196	3569	11033	-3.39	0.0	0.31	0.0	0610039K22Rik 1110011K10Rik 1110035L05Rik 1110037N09Rik 1190003K14Rik 1300012D20Rik 1810013B01Rik 2310044D20Rik 2410018G23Rik 2810002D13Rik 3100002B05Rik 3110006P09Rik 4632413C14Rik 4921508O11Rik 4930403J22Rik 5730409F24Rik 5730414C17Rik 6530406M24Rik Abcd3 Abhd4 Abpb Acox1 Adam22 Adam4 Aldoa-ps2 Anpep Anxa10 Anxa4 Anxa6 Apoa1bp Araf1 Arhgap5 Arpc1a Atp6v0e Axl B3galt1 BC002216 BC004728 BC006779 …
180	V$NFKAPPAB50_01: NF-kappaB (p50)	57	57	1512	639	13963	-3.4	0.0	0.07	0.0	1100001D10Rik 6530407C02Rik Bnipl Casp11 Catnd2 Cbln3 Ccrl2 Chi3l1 Cldn19 Col9a2 Dmgdh Dnaja4 Dnmt3a Dqx1 Fgf1 Foxc1 Foxd3 Foxh1 Ga17 Gak Gfra4 Gpr88 Grtp1 Gsc H1f0 Hoxd11 Ifit2 Irx3 Lmod1 Mkrn3 Mylc2pl Mylk2 Ndufs8 Nedd4l Nfkb2 Pfdn5 Pqlc1 Rab15 Rcvrn Sema3b Sept6 Sim1 Slbp Slc5a8 Sorcs2 Spnb3 Srebf1 St6galnac6 Stx7 Tacstd1 Tead3 Tegt Tgfbr3 Ube2e3 Vil2 Vipr1 Xrn1
181	V$BARBIE_01: barbiturate-inducible element	783	783	786	7317	7285	-3.4	0.0	0.56	0.0	0610039K22Rik 1100001D10Rik 1110037N09Rik 1190003K14Rik 1500031H04Rik 1700001F22Rik 2010005O13Rik 2210008M09Rik 2310042N02Rik 2410195B05Rik 2610022K04Rik 2900091E11Rik 4632409L22Rik 4921508O11Rik 4930403J22Rik 4933432P15Rik 5330414D10Rik 5330440M15Rik 5730409F24Rik 5730589L02Rik 6530406M24Rik 6530407C02Rik 6530411B15Rik 9130411I17Rik 9330161F08Rik 9530027K23Rik A130072J07 AJ430384 AU041707 Abcc2 …
182	V$NFY_Q6_01	673	673	896	6292	8310	-3.41	0.0	0.56	0.0	1100001D10Rik 1110011K10Rik 1110035L05Rik 1190003K14Rik 1200014P03Rik 1300010A20Rik 1300010K09Rik 1300012D20Rik 1500031H04Rik 1810043M15Rik 2210008M09Rik 2310034L04Rik 2310067G05Rik 2410003C20Rik 2410018G23Rik 2410195B05Rik 2810002D13Rik 3110006P09Rik 4632413C14Rik 4921508O11Rik 4930542G03Rik 5330414D10Rik 5730414C17Rik 6530406M24Rik 6530407C02Rik AA407930 AI114950 AU041707 Abcc2 Abcd3 Abpb Acox1…
183	V$MMEF2_Q6: myocyte enhancer factor	508	508	1061	4793	9809	-3.41	0.0	0.43	0.0	1110006I15Rik 1500031H04Rik 1700001F22Rik 1700029K01Rik 2010005O13Rik 2210403N09Rik 2310034L04Rik 2310075G12Rik 2410043F08Rik 3100002B05Rik 3110006P09Rik 4632409L22Rik 4632413C14Rik 4921508O11Rik 4933417K04Rik 4933425F03Rik 5330440M15Rik 5730414C17Rik 6530406M24Rik 6530411B15Rik 9130411I17Rik 9430059P22Rik 9530020D24Rik A130072J07 AJ430384 AU040576 Abhd4 Acox1 Actr10 Adam24 Adcy8 Aicda Akap12 Amm…
184	V$STAT5A_02	260	260	1309	2312	12290	-3.42	0.0	1.45	0.16	1110006I15Rik 1110060M21Rik 1700029K01Rik 2310034L04Rik 2310044D20Rik 2410018G23Rik 2900091E11Rik 4921508O11Rik 4933417K04Rik 6530406M24Rik 9130411I17Rik A630024B12Rik AB041803 Adar Ambn Ankmy2 Aplp2 Atp1b1 BC019731 BC019943 Baat Bteb1 Cab39 Cabyr Cacna2d1 Car10 Cask Casp7 Catna2 Catnbip1 Ccnd3 Cd8b1 Cd9 Cdc37l1 Ceacam14 Cebpb Celsr2 Centd2 Cfhl1 Chrna1 Cipp Cish Cldn7 Cln3 Coch Col19a1 Col9a1 Cr…
185	V$CDPCR1_01: cut-like homeodomain protein	1218	1218	351	11429	3173	-3.42	0.0	0.31	0.0	0610039K22Rik 1100001D10Rik 1110011K10Rik 1110035L05Rik 1110037N09Rik 1110060M21Rik 1190003K14Rik 1300010A20Rik 1300010K09Rik 1300012D20Rik 1500001H12Rik 1500031H04Rik 1700001F22Rik 1700029K01Rik 1700055O19Rik 1810013B01Rik 1810043M15Rik 2010005O13Rik 2210403N09Rik 2310042N02Rik 2310067G05Rik 2310075G12Rik 2410003C20Rik 2410018G23Rik 2410043F08Rik 2610022K04Rik 2810441C07Rik 2900091E11Rik 3100002…
186	V$CAAT_01: cellular and viral CCAAT box	947	947	622	8791	5811	-3.43	0.0	0.77	0.0	1100001D10Rik 1110011K10Rik 1110035L05Rik 1110037N09Rik 1190003K14Rik 1200014P03Rik 1300010A20Rik 1300010K09Rik 1300012D20Rik 1500001H12Rik 1500031H04Rik 1810013B01Rik 1810043M15Rik 2210008M09Rik 2310034L04Rik 2310042N02Rik 2410003C20Rik 2410018G23Rik 2810002D13Rik 3110006P09Rik 4632413C14Rik 4921524P20Rik 4930542G03Rik 4933417K04Rik 4933425F03Rik 5330414D10Rik 5730409F24Rik 5730414C17Rik 6530406…
187	V$AML_Q6	335	335	1234	3215	11387	-3.43	0.0	0.3	0.0	1190003K14Rik 1200014P03Rik 1300012D20Rik 1700055O19Rik 1810043M15Rik 2010005O13Rik 2610022K04Rik 2900091E11Rik 6530406M24Rik 6530413N01Rik 9530020D24Rik A630024B12Rik AA407930 AI481750 AU040576 Abcd3 Abhd2 Acy3 Adam22 Adam24 Adam4 Adn Anpep Aplp2 Apoa1bp Araf1 Arhgef3 Arl10b Atp5k Atp6ap2 B4galt6 BC006779 BC006965 BC011487 BC020184 BC021367 BC025076 BC034204 Baat Bcl9 Bst2 C1galt1c1 C730036B14Ri…
188	V$NFKB_Q6_01	999	999	570	9335	5267	-3.43	0.0	0.52	0.0	1100001D10Rik 1110006I15Rik 1110011K10Rik 1110035L05Rik 1110037N09Rik 1190003K14Rik 1200014P03Rik 1300010A20Rik 1300010K09Rik 1500001H12Rik 1700001F22Rik 1700029K01Rik 2210008M09Rik 2310042N02Rik 2310044D20Rik 2310067G05Rik 2310075G12Rik 2410003C20Rik 2410018G23Rik 2410043F08Rik 2810002D13Rik 2810441C07Rik 2900091E11Rik 3100002B05Rik 3110006P09Rik 4632409L22Rik 4921508O11Rik 4921524P20Rik 4933425…
189	V$HNF4ALPHA_Q6	563	563	1006	5196	9406	-3.43	0.0	0.87	0.0	1110037N09Rik 1300010A20Rik 1300012D20Rik 1810043M15Rik 2210403N09Rik 2310042N02Rik 2310075G12Rik 2410003C20Rik 2410043F08Rik 3100002B05Rik 4632413C14Rik 4921524P20Rik 4930403J22Rik 4933432P15Rik 5330414D10Rik 9330161F08Rik 9530020D24Rik 9530027K23Rik AJ430384 AU040576 Abcc2 Abcd3 Abhd2 Abhd4 Acox1 Actrt1 Acy3 Adam18 Adam4 Adar Aes Aicda Ambn Ankrd24 Anpep Anxa3 Anxa4 Anxa6 Apoa1bp Apoh Arf4 Arhg…
190	V$GATA1_03: GATA-binding factor 1	538	538	1031	5040	9562	-3.44	0.0	0.54	0.0	0610039K22Rik 1110011K10Rik 1110060M21Rik 1190003K14Rik 1200014P03Rik 1300012D20Rik 1500001H12Rik 1700029K01Rik 2310034L04Rik 2310042N02Rik 2310067G05Rik 2410018G23Rik 3110006P09Rik 4632409L22Rik 4632413C14Rik 4921508O11Rik 4933432P15Rik 5330414D10Rik 5730409F24Rik 5730414C17Rik 9330161F08Rik 9530020D24Rik AB041803 AJ430384 AU040576 Abcd3 Abhd4 Abpb Actrt1 Adam18 Adam24 Adn Adora2b Aes Als2 Ambn …
191	V$CEBP_C: C/EBP binding site	380	380	1189	3463	11139	-3.47	0.0	1.08	0.05	1110060M21Rik 1810043M15Rik 2310034L04Rik 2310044D20Rik 2410003C20Rik 2810002D13Rik 3100002B05Rik 4921508O11Rik 4933432P15Rik 5730409F24Rik 5730414C17Rik 5730589L02Rik 6530411B15Rik 9530020D24Rik AJ430384 AU040576 AU041707 Abhd2 Abhd4 Abpb Adam22 Adam24 Adcyap1 Aicda Aldh2 Aldoa-ps2 Als2 Amy2 Ankrd24 Anpep Anxa6 Apoa1bp Arhgap5 Arid5a Arr3 Atp1b1 Atp6v0e B4galt3 BC003993 BC004728 BC006779 BC01120…
192	V$DEC_Q1	1109	1109	460	10278	4324	-3.47	0.0	0.88	0.0	1100001D10Rik 1110006I15Rik 1110011K10Rik 1110035L05Rik 1110037N09Rik 1110060M21Rik 1200014P03Rik 1300010K09Rik 1500001H12Rik 1500031H04Rik 1700001F22Rik 1700029K01Rik 1700055O19Rik 1810013B01Rik 2010005O13Rik 2310034L04Rik 2310042N02Rik 2310044D20Rik 2310067G05Rik 2310075G12Rik 2410018G23Rik 2410043F08Rik 2410195B05Rik 2610022K04Rik 2810002D13Rik 4632409L22Rik 4632413C14Rik 4921524P20Rik 4930403…
193	V$E2F4DP2_01: E2F-4:DP-2 heterodimer	189	189	1380	1652	12950	-3.48	0.0	1.59	0.21	1110006I15Rik 1110011K10Rik 2210008M09Rik 2410043F08Rik 4632409L22Rik 4632413C14Rik 5730589L02Rik 6530407C02Rik 9430059P22Rik 9530020D24Rik Adcy8 Adcyap1 Aicda Als2 Anxa10 Anxa6 Arhgef5 Armet Atp1b1 Atp5j2 Atp5k Atp6v0e BC003993 BC006779 BC016188 BC017133 BC019755 Bace1 Bst2 C1galt1c1 C230080I20Rik C730036B14Rik Cadps2 Capns1 Casp2 Catna2 Catnbip1 Ccnb3 Ccnd3 Cdc25c Cdc2a Cdk5r2 Ceacam14 Celsr2 C…
194	V$TCF4_Q5	1254	1254	315	11585	3017	-3.49	0.0	1.18	0.05	0610039K22Rik 1100001D10Rik 1110011K10Rik 1110035L05Rik 1110037N09Rik 1110060M21Rik 1200014P03Rik 1300010A20Rik 1300010K09Rik 1300012D20Rik 1500001H12Rik 1500031H04Rik 1700001F22Rik 1700055O19Rik 1810013B01Rik 1810043M15Rik 2010005O13Rik 2210008M09Rik 2310034L04Rik 2310042N02Rik 2310044D20Rik 2410003C20Rik 2410043F08Rik 2410195B05Rik 2610022K04Rik 2810441C07Rik 2900091E11Rik 3100002B05Rik 3110006…
195	V$STAF_02: Se-Cys tRNA gene transcription activating factor	276	276	1293	2477	12125	-3.49	0.0	1.29	0.11	1110060M21Rik 1200014P03Rik 1500001H12Rik 1700001F22Rik 1810043M15Rik 2310042N02Rik 2310044D20Rik 2310075G12Rik 2610022K04Rik 2810441C07Rik 2900091E11Rik 5730589L02Rik 6530406M24Rik AI114950 AI481750 AU040576 Abcd3 Abhd2 Acox2 Actrt1 Adam22 Adcy8 Adn Aldh2 Ambn Arf4 Arl10b Armet Arpc5l Atp5j2 Atp7b Axl Azgp1 B3galt6 BC003324 BC003993 BC006779 BC011209 BC021367 Bace1 Baiap2l1 Becn1 Bet1l Bnip2 Bph…
196	V$ELK1_01: Elk-1	412	412	1157	3787	10815	-3.5	0.0	0.91	0.0	0610039K22Rik 1110011K10Rik 1110037N09Rik 1300010K09Rik 2210008M09Rik 2310034L04Rik 2310042N02Rik 2310044D20Rik 2410003C20Rik 2610022K04Rik 2900091E11Rik 3100002B05Rik 3110006P09Rik 5730409F24Rik 9530027K23Rik AI114950 Abcd3 Abhd4 Abpb Actn4 Adora2b Adrm1 Akap12 Aldoa-ps2 Alox15b Amacr Ang2 Anpep Anxa10 Anxa3 Apc2 Aqp5 Arhgef3 Arhgef7 Arid5a Arpc5l Atp5k Atp6v0e Atp6v1d Atpif1 B4galt6 BC002216 BC…
197	V$VBP_01: PAR-type chicken vitellogenin promoter-binding protein	125	125	1444	1273	13329	-3.51	0.0	0.16	0.0	1110011K10Rik 1300012D20Rik 2210008M09Rik 2900091E11Rik 3110006P09Rik 4933432P15Rik AJ430384 AU040576 Alg2 Alox15b Apoa1bp Arhgap5 Arpc5l Atp6ap2 Atp7b BC025076 BC027127 Calm2 Ccni Cfhl1 Chi3l1 Chl1 Cml3 Cr2 Cri1 Csna Cts8 Dctn4 Ebi2 Epha5 Es1 Expi Fabp2 Fbxo25 Fbxo3 Fhit Foxd4 G6pc Ga17 Gak Gpaa1 Hadhsc Hao1 Hmgcr Hsd17b3 Htr7 Igfbp5 Igk-V8 Igsf4a Il17 Il21 Kcnj1 Klhl9 Lrat Lrba Mansc1 Mep1b Mrg…
198	V$CMYB_01: c-Myb	329	329	1240	2988	11614	-3.51	0.0	1.11	0.05	1100001D10Rik 1300010K09Rik 1500001H12Rik 1700001F22Rik 1700029K01Rik 1810043M15Rik 2210008M09Rik 2410003C20Rik 2410195B05Rik 2610022K04Rik 4632409L22Rik 4632413C14Rik 4930403J22Rik 5330414D10Rik 6530411B15Rik 9130411I17Rik 9330161F08Rik AI114950 AU041707 Abcc2 Actr10 Acy3 Adam18 Adar Aicda Aldh2 Aldoa-ps2 Ankmy2 Apg4d Arf4 Arhgef5 Arl10b Armet Atp5k B3galt1 B4galt6 BC006779 BC010552 BC019943 BC0…
199	V$HNF4_DR1_Q3	1246	1246	323	11670	2932	-3.51	0.0	0.36	0.0	0610039K22Rik 1110011K10Rik 1110035L05Rik 1110037N09Rik 1190003K14Rik 1200014P03Rik 1300010A20Rik 1300010K09Rik 1300012D20Rik 1500001H12Rik 1500031H04Rik 1700001F22Rik 1700029K01Rik 1700055O19Rik 1810013B01Rik 1810043M15Rik 2010005O13Rik 2210008M09Rik 2210403N09Rik 2310042N02Rik 2310067G05Rik 2310075G12Rik 2410003C20Rik 2410043F08Rik 2810002D13Rik 2810441C07Rik 3100002B05Rik 3110006P09Rik 4632409…
200	V$SRF_Q5_01	456	456	1113	4242	10360	-3.51	0.0	0.68	0.0	0610039K22Rik 1110011K10Rik 1110060M21Rik 1200014P03Rik 1300010A20Rik 1500001H12Rik 1700001F22Rik 2010005O13Rik 2310067G05Rik 2310075G12Rik 2810002D13Rik 2900091E11Rik 4632413C14Rik 4921524P20Rik 5330440M15Rik 5730409F24Rik 6530413N01Rik 9330161F08Rik AA407930 AB041803 AI114950 AJ430384 Abpb Adam22 Adar Aicda Aldh2 Alg2 Amy2 Ank3 Ankmy2 Ankrd24 Anpep Anxa10 Anxa3 Anxa6 Apc2 Aplp2 Apoh Araf1 Arf4 …
201	V$PADS_C: Retroviral Poly A downstream element	404	404	1165	3799	10803	-3.51	0.0	0.51	0.0	0610039K22Rik 1100001D10Rik 1110060M21Rik 1190003K14Rik 1200014P03Rik 1700055O19Rik 2010005O13Rik 2310034L04Rik 2310067G05Rik 2410043F08Rik 3110006P09Rik 4933417K04Rik 5330414D10Rik 5730589L02Rik 6530406M24Rik 6530407C02Rik 9530020D24Rik 9530027K23Rik AI481750 AJ430384 AU041707 Abcd3 Acox2 Adcy8 Adcyap1 Adora2b Aldoa-ps2 Alox15b Ammecr1 Ankrd24 Apoa1bp Apoh Araf1 Arf4 Arhgef3 Arl10b Arpc1a Arpc5l…
202	V$PAX9_B: zebrafish Pax-9 binding sites	361	361	1208	3299	11303	-3.52	0.0	1.01	0.02	1110011K10Rik 2210403N09Rik 2310067G05Rik 2410018G23Rik 2810002D13Rik 4632409L22Rik 4921524P20Rik 4930403J22Rik 5730409F24Rik 5730414C17Rik 6530407C02Rik 9430059P22Rik A130072J07 AA407930 AB041803 AI114950 AJ430384 AU041707 Abcc6 Abcd3 Actr10 Adar Adora2b Aldh2 Aldoa-ps2 Als2 Ammecr1 Ankmy2 Ankrd24 Anpep Anxa10 Anxa6 Apc2 Apg12l Apg4d Aqp5 Arf4 Arhgef3 Arl10b Armet Arpc5 Atp7b BC003324 BC004728 B…
203	V$STAT_01: signal transducers and activators of transcription	289	289	1280	2768	11834	-3.53	0.0	0.35	0.0	1300010A20Rik 1810043M15Rik 2310034L04Rik 2410018G23Rik 3100002B05Rik 4921524P20Rik 9130411I17Rik 9330161F08Rik AJ430384 AU041707 Actn4 Actr10 Als2 Amacr Amy2 Ankrd24 Ankrd25 Apg4d Arf4 Arhgap5 Arl10b Arpc5 Atp1b1 B3galt6 BC004728 BC006965 BC019731 BC019755 BC025833 Bche Bcl9 Bcl9l Bicd1 Bst2 Btbd14b C1galt1c1 C730036B14Rik Cabyr Cacna2d1 Casp12 Casp7 Catnbip1 Ccnb3 Ccnd3 Ccndbp1 Ceacam14 Cer1 Ce…
204	V$IRF_Q6	396	396	1173	3702	10900	-3.54	0.0	0.6	0.0	1300012D20Rik 1810013B01Rik 2310034L04Rik 2610022K04Rik 2900091E11Rik 4632413C14Rik 4921508O11Rik 5730414C17Rik A130072J07 AB041803 AJ430384 AU041707 Abcc2 Abhd2 Abhd4 Actn4 Adam18 Adam22 Adam24 Adam4 Adar Adn Adrm1 Ak3l1 Aldoa-ps2 Alox15b Als2 Anpep Anxa10 Anxa3 Apoh Araf1 Armet Atp1a1 Atp5j2 Atp6ap2 Atp6v1d Atp9a B3galt1 B4galt3 BC003993 BC006965 BC019943 BC021367 BC023151 BC026439 BC034204 Baa…
205	V$HNF1_01: hepatic nuclear factor 1	289	289	1280	2618	11984	-3.55	0.0	1.12	0.05	1300012D20Rik 1810043M15Rik 2310042N02Rik 2410043F08Rik 2610022K04Rik 2810002D13Rik 2810441C07Rik 4632409L22Rik 5730414C17Rik 6530406M24Rik A130072J07 Abcc6 Abcd3 Adam22 Adam24 Adcyap1 Ak3l1 Akap12 Amy2 Anpep Anxa10 Anxa6 Aqp5 Arhgef7 Arid5a Arpc5 Atp1a1 B3galt1 BC025076 BC027127 Bace1 Bcl2l14 Bri3 Bteb1 C1galt1c1 Cab39 Cabyr Cacna2d1 Cacnb3 Cai Car9 Casp7 Catna1 Ccndbp1 Ccng2 Cdc2a Ceacam14 Cer1…
206	V$PAX6_Q2	309	309	1260	2937	11665	-3.56	0.0	0.41	0.0	0610039K22Rik 1200014P03Rik 1810013B01Rik 2310042N02Rik 2410043F08Rik 2410195B05Rik 3110006P09Rik 4632409L22Rik 4933425F03Rik 5730414C17Rik 9530020D24Rik AA407930 AI481750 AU041707 Abcc2 Acox2 Actn4 Acy3 Adora2b Adrm1 Aes Aicda Ak3l1 Akap12 Apoa1bp Arf2 Arpc1a Arpc5l Arrdc1 Atp6v0e B3galt6 B4galt3 BC002216 BC003324 BC003993 BC011209 BC011426 BC025833 BC034204 Bace1 Becn1 Bphl Bri3 Btbd14b C1galt1…
207	V$CREB_02: cAMP-responsive element binding protein	176	176	1393	1546	13056	-3.59	0.0	1.46	0.16	1200014P03Rik 1300010K09Rik 1300012D20Rik 2010005O13Rik 2310042N02Rik 2410018G23Rik 2810002D13Rik AA407930 AI481750 AJ430384 AU041707 Abhd2 Actn4 Adar Adcyap1 Alg2 Als2 Ank3 Anxa6 Arf4 Atp1a1 Atp6ap2 Atp9a B3galt6 BC006965 BC011209 BC025833 Bnip2 Calm2 Casp12 Cbx4 Ccni Cd209d Cd2ap Cdc42ep3 Cdh8 Cdkl2 Cdkn2c Cdx4 Cebpb Chka Cltb Cops5 Cpeb2 Ctdsp1 Cyp2c39 Dcpp Dctn4 Deb1 Dnaja4 Dnajb7 Dnajc10 Dnd…
208	V$IPF1_Q4	332	332	1237	3057	11545	-3.59	0.0	0.85	0.0	1200014P03Rik 1500031H04Rik 1700001F22Rik 1700029K01Rik 2210008M09Rik 2810441C07Rik 4921524P20Rik 4930403J22Rik 4933432P15Rik 5330414D10Rik 5730414C17Rik 6530411B15Rik 9130411I17Rik 9330161F08Rik A130072J07 A630024B12Rik AB041803 Abcc2 Adn Aes Aicda Akap12 Ambn Amy2 Anxa10 Anxa4 Apg4d Arhgef5 Arhgef7 Armet Atp1b1 Atp5j2 B4galt3 B4galt6 BC011209 BC019755 BC019943 BC021367 BC025076 BC026439 BC03420…
209	V$ARNT_01: AhR nuclear translocator homodimers	115	115	1454	1171	13431	-3.59	0.0	0.17	0.0	1100001D10Rik 1110035L05Rik 2410043F08Rik 5330440M15Rik 9430059P22Rik 9530027K23Rik Abhd2 Ank3 Ankmy2 Anxa6 Atp1a1 Atp1b1 B3galt6 BC011209 BC016076 BC038286 Bri3 C730036B14Rik Catna2 Cd8b1 Chrna1 Cklfsf6 Cln3 Col19a1 Cpeb2 Cpt1b Cr2 Crb3 Cri1 Crx D7Ertd462e Dbi Dctn4 Dnase2a Dntt Dusp7 Elmo1 Elovl5 Eno1 Es1 Fabp2 Fbxo25 Fbxo32 Fip1l1 Flt3 Foxd3 Gabarap Gata5 Gja10 Gyk Gypa Gzma Hoxd11 Hs3st3a1 Ie…
210	V$CDC5_01: cell division control protein 5	1368	1368	201	12817	1785	-3.59	0.0	0.27	0.0	0610039K22Rik 1100001D10Rik 1110006I15Rik 1110011K10Rik 1110060M21Rik 1190003K14Rik 1200014P03Rik 1300010A20Rik 1300012D20Rik 1500001H12Rik 1500031H04Rik 1700001F22Rik 1700029K01Rik 1700055O19Rik 1810013B01Rik 1810043M15Rik 2010005O13Rik 2210008M09Rik 2210403N09Rik 2310034L04Rik 2310042N02Rik 2310044D20Rik 2310075G12Rik 2410003C20Rik 2410018G23Rik 2410043F08Rik 2410195B05Rik 2810002D13Rik 2900091…
211	V$AP1_C: AP-1 binding site	299	299	1270	2735	11867	-3.6	0.0	0.95	0.0	1110037N09Rik 1190003K14Rik 1200014P03Rik 1810043M15Rik 2810441C07Rik 3100002B05Rik 4632409L22Rik 4632413C14Rik 4933432P15Rik 5330414D10Rik 9130411I17Rik 9330161F08Rik A130072J07 AI481750 Abhd2 Abpb Acox2 Adam18 Adam22 Adam24 Alg2 Ambn Ammecr1 Amy2 Ang2 Anxa10 Arrdc1 Atp5j2 B4galt3 BC002216 BC003993 BC006965 BC011209 BC016076 BC019731 BC019755 BC025076 BC037006 Baat Bche Bcl2l14 Bicd1 Birc6 Bphl …
212	V$MEIS1BHOXA9_02: Meis-1b:HOXA9 heterodimeric binding	12	12	1557	181	14421	-3.6	0.0	0.03	0.0	Adrm1 Cklfsf6 Cox15 Cpsf3 Dnajb7 Dnm2 Fbxo32 Nck2 Ogt Tbr1 Xdh Zfp68
213	V$ZID_01: zinc finger with interaction domain	224	224	1345	2162	12440	-3.61	0.0	0.32	0.0	1500001H12Rik 2210008M09Rik 2310044D20Rik 2310075G12Rik 6530406M24Rik 6530407C02Rik AI114950 AU040576 Adcy8 Adrb1 Aes Amacr Ammecr1 Anpep Anxa9 Apg4d Arhgef5 Armet Atp1a1 Atp5j2 BC019731 BC025076 BC037006 Bad Barx2 Bcl9 Brd3 Bst2 Cai Capn10 Capns1 Car9 Cbll1 Ccnd3 Cd8b1 Cdk5r2 Cdx1 Ceacam10 Centd2 Ckmt1 Clca1 Cntfr Crx Cryab Cryl1 Ctbp2 Ctdsp1 Cubn Cyp2d10 Cyp3a16 D10Bwg0791e Dctn4 Defb13 Dmtf1 D…
214	V$NFY_C: NF-Y binding site	47	47	1522	355	14247	-3.61	0.0	2.28	0.48	4930542G03Rik 5330414D10Rik BC011426 Calm2 Casp2 Cfhl1 Chek2 Cldn23 Dbi Derl2 Dlgh3 Dusp19 Eed Fdps Golph3l Gsbs H2-T10 H2-T22 Hist1h2bc Hnrpul1 Id4 Ier3 Il17 Kctd9 Napa Np15 ORF18 Pbx1 Pcdh18 Rnf17 Sdpr Sec23b Sepx1 Slbp Smr2 St6galnac2 St8sia1 Svs6 Tax1bp3 Tle6 Tm4sf13 Uhrf1 Vbp1 Wbp1 Wbscr18 Wnt3 Zfp119
215	V$MYOGNF1_01: myogenin / nuclear factor 1 or related factors	334	334	1235	3115	11487	-3.61	0.0	0.64	0.0	1100001D10Rik 1110060M21Rik 1500031H04Rik 1700029K01Rik 1810013B01Rik 2210403N09Rik 2310034L04Rik 4921508O11Rik 4930403J22Rik 4933425F03Rik 5730409F24Rik 6530413N01Rik 9130411I17Rik 9430059P22Rik 9530027K23Rik AA407930 AU040576 Acy3 Adam18 Adcyap1 Adora2b Aicda Alox15b Ammecr1 Amy2 Ank3 Anxa10 Anxa6 Anxa9 Apoa1bp Araf1 Arhgef12 Arpc5 Atp5k Atp6v0e Azgp1 B3galt1 BC003324 BC016188 BC017133 BC019755…
216	V$LPOLYA_B: Lentiviral Poly A signal	324	324	1245	3027	11575	-3.62	0.0	0.62	0.0	1110035L05Rik 1700055O19Rik 2210403N09Rik 2410195B05Rik 2810002D13Rik 3110006P09Rik 4632409L22Rik 4921508O11Rik 4933425F03Rik 4933432P15Rik 5730414C17Rik 6530406M24Rik A630024B12Rik AB041803 Abcc6 Acox2 Actrt1 Adcy8 Ambn Ang2 Ank3 Anxa6 Apoa1bp Arhgap5 Arid5a Arr3 B3galt1 B4galt6 BC011426 BC025833 Bche Bcl2l14 Birc6 Btbd14b Btn1a1 C730036B14Rik Cacna2d1 Cacna2d2 Carf Catns Ccl20 Ccnd3 Cd151 Cd9 C…
217	V$S8_01: S8	130	130	1439	1305	13297	-3.62	0.0	0.2	0.0	1110011K10Rik 3110006P09Rik AA407930 Ambn Amy2 Anxa10 Arhgap5 Arid5a B4galt6 BC002216 BC003993 Becn1 Bphl C730036B14Rik Catns Ccr3 Cd2ap Cdc42ep3 Chrna1 Cldn23 Cntn4 Col19a1 Csmd1 Cyp2d10 Cyp3a25 Dab1 Daf1 Defb13 Dmtf1 Dnajb6 Elavl2 Ephx2 Eps8l2 Expi F13b Fip1l1 Foxo1 Fundc1 G6pc Gcl Gnrhr Golph3l H2-T10 H2-T22 H2-T23 Hist1h2bc Hormad1 Iapp Ifih1 Igfbp5 Kcnq5 Klhl9 Klra5 Lix1 Lpgat1 Lrba Lrp10 Ma…
218	V$BACH1_01: BTB and CNC homolog 1	30	30	1539	208	14394	-3.64	0.0	2.5	0.6	2810441C07Rik 4632409L22Rik 9130411I17Rik Acox2 Anxa10 Bcl2l14 Btn1a1 Cdc42 Cdh13 Chek2 Cts3 Dkkl1 Dnajb6 G6pc Gria1 Med28 Pcdhb20 Pkia Plpi Plscr3 Pop5 Prlpi Ptpn20 Rnase2 Sh3bp4 Tnfsf10 V1rd1 V1rd4 V1rd6 Zfp40
219	V$SRF_C: serum response factor	60	60	1509	473	14129	-3.65	0.0	2.08	0.41	1110011K10Rik 2900091E11Rik 6530413N01Rik 9330161F08Rik Ank3 Arhgef5 Arl10b Atp6v1d Capn10 Cdx4 Ceacam11 Cer1 Cfhl1 Cipp Cish Cps1 Crb3 Cts6 D13Wsu14e Dcpp Ebi2 Epb4.1l1 Etv1 Foxh1 Furin Guca1a Hcn2 Hist1h1e Jund1 Ldh3 M6prbp1 Mapre3 Mfsd1 Ndufs8 Nfyc Nkx6-1 Olfr672 Otos Pak1 Pde6c Pik3r1 Plscr2 Plscr3 Pqlc1 Prlpe Prox1 Ptpn20 Rassf3 Sdc4 Six5 Slc22a8 Slc24a1 Slc27a4 Sorcs2 Srf Surf4 Tmlhe Uchl4 …
220	V$TAL1ALPHAE47_01: Tal-1alpha:E47 heterodimer	118	118	1451	1191	13411	-3.66	0.0	0.2	0.0	2210403N09Rik 2310034L04Rik 4933417K04Rik 6530406M24Rik Abcc6 Adam4 Adar Adn Adrm1 Alox15b Als2 Ambn Ankrd24 Arl10b Atp6v0e Atp7b B3galt1 BC034204 BC037006 C730036B14Rik Centd2 Cfhl1 Crb3 Ctps2 D13Wsu14e Dgkq Dmgdh Dnajb7 Dpysl5 Dusp8 Elovl2 Epb4.2 Es1 Exosc1 Fhit Flot2 Foxi1 Fpr-rs3 Fsip1 Fthl17 Fzd3 G6pc2 G6pd2 Galnt10 Galnt3 Gclm Gm568 Golph3l Gzma H2-T10 H2-T23 Hk1 Hs3st3b1 Hsf2 Ier3 Ifrg15 I…
221	V$CLOX_01: Clox	24	24	1545	302	14300	-3.68	0.0	0.06	0.0	Atp9a Carf Ccng2 Cln3 Crx Dmgdh F13b Fcer2a Foxd3 G6pd2 Galnt10 Hemgn Kcnd2 Lrba Ndst4 Nrtn Nxf7 Odf1 Pcdhb20 Slc22a17 Slc4a1ap Sult3a1 Tmlhe Tpd52l1
222	V$GATA1_05: GATA-binding factor 1	259	259	1310	2381	12221	-3.69	0.0	0.84	0.0	2810441C07Rik 4933432P15Rik 5330414D10Rik 9130411I17Rik 9530027K23Rik A630024B12Rik Abcc6 Abhd4 Actn4 Adam24 Aicda Ak3l1 Amacr Ambn Ank3 Anxa10 Apg4d Arhgap5 Arl10b Arpc5l Atp1a1 Azgp1 BC034204 Bche Bcl2l14 Bcl9 Btbd14b C1galt1c1 Cai Calm2 Capzb Car9 Casp12 Catna2 Ccr3 Ccr9 Ccrl2 Cdc37l1 Cdc42se1 Cdh8 Cdkl2 Ceacam10 Cebpb Cer1 Cfhl1 Chek2 Chl1 Chrna1 Chrnb1 Clca4 Cldn2 Cln3 Cntn4 Col9a1 Cpeb4 Cr2…
223	V$AR_Q2: androgen receptor	80	80	1489	837	13765	-3.69	0.0	0.15	0.0	1110035L05Rik 1700055O19Rik 4632409L22Rik 4930403J22Rik Ammecr1 Ank3 Anxa10 Arhgap5 Atp1a1 Bace1 Cacna2d2 Catnd2 Ccl20 Cdc25c Cdc42 Cfhl1 Clca1 Clca4 Cntn4 Cugbp2 Cyb561 Dab1 Dnajb6 Dusp6 Dusp8 Ect2 Epha2 F13b Fank1 Gabarap Ggh Golga4 Hist1h1e Hpca Hsd17b3 Igsf4a Kcnk1 Kdelr2 Lcn2 Lgals9 Mafk Mmp15 Myh14 Mylc2pl Nalp4c Nbea Ncstn Ndufb8 P2ry1 Park2 Pip5k1a Ppp6c Prom1 Pwwp1 Rab25 Rab3d Rabep1 Ras…
224	V$COUP_01: COUP:HNF-4 heterodimer	231	231	1338	2191	12411	-3.71	0.0	0.46	0.0	1200014P03Rik 1300010A20Rik 1300012D20Rik 2410043F08Rik 3110006P09Rik 4921508O11Rik 4930403J22Rik 5330414D10Rik 9330161F08Rik Abcc2 Acox1 Adam18 Adam4 Adar Aicda Anxa6 Apg4d Aplp2 Arr3 Atp7b Atpif1 B3galt1 BC003324 BC006965 BC016076 BC017133 BC019731 BC019943 BC021891 BC023151 BC026439 Baiap2l1 Bhmt Biklk Bnipl Bst2 Cach Cacna2d1 Capns1 Capzb Car9 Caskin2 Catnbip1 Ccndbp1 Ccrl2 Cd209d Cda Cfhl1 C…
225	V$E47_02: E47	225	225	1344	2110	12492	-3.76	0.0	0.58	0.0	1300010A20Rik 1300010K09Rik 1500031H04Rik 1700055O19Rik 2010005O13Rik 2210008M09Rik 2610022K04Rik 4933425F03Rik 4933432P15Rik 9430059P22Rik A130072J07 A630024B12Rik AI114950 Abcd3 Abpb Adn Ak3l1 Ammecr1 Ankrd25 Anxa9 Apc2 Arrdc1 Atp1b1 B4galt6 BC020184 BC025076 Bche Bet1l Bri3 C230080I20Rik Cach Calr Capzb Caskin2 Cd151 Cdkl2 Cic Cldn3 Cldn7 Cln3 Cntn6 Col9a3 Cp Crb3 Crx Csnd Ctf1 Cul4a Cyp3a16 C…
226	V$SRF_Q6: serum response factor	107	107	1462	918	13684	-3.77	0.0	1.52	0.2	1110011K10Rik 1500001H12Rik 2900091E11Rik 6530413N01Rik 9330161F08Rik AB041803 AI114950 Ank3 Anpep Apc2 Arhgef5 Arl10b Arr3 Atp5j2 Atp6v1d BC040823 Bet1l Capzb Ceacam11 Cer1 Chi3l1 Cish Cln3 Cps1 Crem Cxcl5 Cyp3a41 D13Wsu14e Daf1 Dcpp Dkkl1 Dub2 Ebi2 Efhd1 F13b Fcer2a Foxh1 Furin Gnrhr Hist1h1e Hpca Jund1 Kifc3 Ldh3 Loh11cr2a M6prbp1 Mansc1 Mapk8ip1 Mapre3 Mfsd1 Mkrn1 Mlp Ndufs8 Nfyc Nkx6-1 Noxo1…
227	V$NFE2_01: NF-E2 p45	224	224	1345	2074	12528	-3.77	0.0	0.73	0.0	1110037N09Rik 1300010K09Rik 2410003C20Rik 2410018G23Rik 2810441C07Rik 3110006P09Rik 4632409L22Rik 4632413C14Rik 4933432P15Rik A130072J07 AI481750 Acox2 Adam22 Adam24 Akap12 Als2 Ambn Amy2 Ang2 Anxa10 Apc2 Arrdc1 Atp5j2 Atp6v0e B4galt3 BC006965 BC016076 BC019731 BC037006 Bace1 Bcl2l14 Becn1 Birc6 Bphl C730036B14Rik Cabyr Cacna2d1 Cacnb3 Capn12 Capns1 Car10 Car9 Casp1 Casp12 Casp7 Ccng2 Cd8b1 Cda C…
228	V$TFIIA_Q6	1404	1404	165	13126	1476	-3.77	0.0	0.34	0.0	0610039K22Rik 1100001D10Rik 1110006I15Rik 1110011K10Rik 1110035L05Rik 1110037N09Rik 1110060M21Rik 1190003K14Rik 1200014P03Rik 1300010A20Rik 1300010K09Rik 1300012D20Rik 1500001H12Rik 1500031H04Rik 1700001F22Rik 1700029K01Rik 1700055O19Rik 1810013B01Rik 1810043M15Rik 2010005O13Rik 2210008M09Rik 2210403N09Rik 2310034L04Rik 2310042N02Rik 2310044D20Rik 2310067G05Rik 2310075G12Rik 2410003C20Rik 2410043…
229	V$DR4_Q2: direct repeat 4	1352	1352	217	12573	2029	-3.78	0.0	0.71	0.0	0610039K22Rik 1100001D10Rik 1110006I15Rik 1110011K10Rik 1110035L05Rik 1110037N09Rik 1190003K14Rik 1200014P03Rik 1300010A20Rik 1300010K09Rik 1500001H12Rik 1500031H04Rik 1700001F22Rik 1700029K01Rik 1700055O19Rik 1810013B01Rik 1810043M15Rik 2010005O13Rik 2210008M09Rik 2210403N09Rik 2310034L04Rik 2310042N02Rik 2310044D20Rik 2310075G12Rik 2410003C20Rik 2410018G23Rik 2410043F08Rik 2410195B05Rik 2810002…
230	V$HNF4_01_B: Hepatocyte nuclear factor 4	68	68	1501	555	14047	-3.78	0.0	1.8	0.3	1300010A20Rik 2410043F08Rik 3110006P09Rik 4921508O11Rik 9130411I17Rik Acox1 Adam4 Aldoa-ps2 Atp7b BC006965 BC025833 BC026439 Bhmt Biklk Bst2 Cabyr Caskin2 Cbll1 Cda Chc1l Cipp Ctps2 Cyp2c44 Cyp2d10 Dusp6 Fpr-rs3 Fuca2 Gna14 Guca1a Khk Krt2-7 Lalba Lamb2 Lgals9 Mageh1 Mansc1 Mbd1 Mdn1 Mip Mkrn3 Mlp Mx2 Ndufb8 Papln Pctk1 Plpi Pnrc1 Rbl1 Rgn Rras Slc38a3 Sorcs2 Spin Srp54 St6galnac2 St6galnac6 Stk1…
231	V$STAF_01: Se-Cys tRNA gene transcription activating factor	37	37	1532	274	14328	-3.79	0.0	2.18	0.48	1500001H12Rik Abhd2 Ank3 BC003993 BC021367 Bphl Capn10 Car9 Cnot6l Cp Derl2 Dnajc10 Dqx1 Gbp4 Gpaa1 Gpc4 Guca1a Igsf8 Insig2 Jund1 Lisch7 Mbd1 Nat3 Plpi Pou2af1 Pthr2 Sfrs9 Slc24a6 Slc30a2 Slfn3 Tceb1 Tcf23 Tnfrsf7 Trap1a U2af1-rs2 Ube1x Vps4b
232	V$E2F_03	167	167	1402	1503	13099	-3.8	0.0	1.06	0.04	1500001H12Rik 1500031H04Rik 2310075G12Rik 2410003C20Rik 2410018G23Rik 2610022K04Rik 4930542G03Rik 9330161F08Rik 9430059P22Rik 9530020D24Rik Adcy8 Adora2b Ammecr1 Araf1 Armet Atp1b1 Atp5j2 Atp5k Atp6v0e BC023151 BC037006 Bmp8b Bri3 Casp7 Catna1 Cbln3 Ccnb3 Ccnd3 Ccni Cdc2a Cdx4 Chek2 Chka Chl1 Cldn3 Cntfr Coch Col11a1 Cops5 Corin Cox5b Creb3 Cri1 Cryl1 Ctbp1 D10Bwg0791e DXImx46e Dbp Dck Drap1 Ect2…
233	V$IK3_01: Ikaros 3	152	152	1417	1472	13130	-3.81	0.0	0.35	0.0	1110035L05Rik 1200014P03Rik 1300012D20Rik 1810043M15Rik 2810002D13Rik 3100002B05Rik 5330414D10Rik Adam4 Ak3l1 Apoh Arf4 Arl10b Atp1b1 Azgp1 Bnipl C1galt1c1 Cabyr Cach Cacna2d1 Cacna2d2 Capn10 Car10 Cd2ap Cdh8 Cebpb Ckmt1 Col19a1 Col9a2 Cpeb4 Crb3 Ctdsp1 Cts8 Ctsm Cxcl5 Cyb561 Cyhr1 Cyp2c44 D7Ertd462e Derl2 Dnaja4 Dpysl4 Dtna Eif2ak3 Elf5 Entpd2 Epha4 Ern1 Expi Fbxo32 Foxh1 Fundc1 Ga17 Gabrp Gata5…
234	V$ATATA_B: Avian C-type TATA box	112	112	1457	1116	13486	-3.81	0.0	0.25	0.0	2310034L04Rik A130072J07 AJ430384 Ammecr1 Apoa1bp Apoh Atp6v1d BC011487 BC023151 Bphl Cab39 Cacna2d1 Cdc2a Chi3l1 Cntn4 Col4a3 Cr2 Cst11 Cts8 Cyp3a16 Cyp3a41 D13Wsu14e DXImx46e Dpysl5 Eif3s6ip Elmo1 Ern1 Es1 F11r F2rl1 Fbxo3 Fip1l1 Fmn2 Fmo2 Fpr-rs3 Fzd3 Ga17 Gad1 Galnt10 Gclm Gk2 Gm1 Gzma Hace1 Hs3st1 Hspa5 Hspb3 Htr1a Ifna6 Ifna9 Impa1 Ing4 Klf5 Klhl9 Klra5 Klra7 Lad1 Lass2 Leng8 Lrba Lrrc6 Mbd…
235	V$PAX5_01: B-cell-specific activating protein	153	153	1416	1367	13235	-3.81	0.0	1.14	0.05	1200014P03Rik 1500031H04Rik 3110006P09Rik 5330440M15Rik 5730414C17Rik AI114950 Abhd2 Adam18 Adar Amy2 Aplp2 Aqp5 Arhgef5 Arl10b B4galt6 BC003324 BC004728 BC016188 BC038286 Barx2 Bet1l Bhmt Btn1a1 Casp6 Ccr9 Cd9 Coch Comp Cpt1b Crx Crygd Dbi Dhcr7 Dnaja4 Dusp8 Edg4 Eif3s6ip Elovl2 Eno1 Fev Fgf1 Galnt2 Gba2 Gjb2 Gm568 Gnat1 Gpc4 Gpr3 Hdhd3 Hey1 Htr7 Hyou1 Ifrg15 Igfbp1 Il21 Impa1 Inhbb Inpp5a Irf7 …
236	V$CREBP1_Q2: CRE-binding protein 1	106	106	1463	915	13687	-3.82	0.0	1.43	0.16	1300012D20Rik 1700055O19Rik 2310044D20Rik 2410018G23Rik 2900091E11Rik AA407930 AI481750 AJ430384 Actr10 Adcy8 Als2 Anxa6 Apg12l B4galt3 Becn1 Calm2 Ccnd3 Ccni Cd2ap Cdc42ep3 Cdx4 Cfhl1 Cldn7 Cltb D10Bwg0791e D730049H07Rik Dctn4 Dsg2 Epha2 Fgf9 Flt3 Foxd3 Gak Gja10 Gm1 Gng4 Gpaa1 Gyk Habp4 Hlf Hmgcr Hmgcs1 Hs3st3a1 Ier2 Ifrg15 Ikbkb Il17 Ing4 Inpp5a Irf7 Jak1 Jund1 Kifc3 Lbh Leng8 Lrrc16 Mal2 Nap1…
237	V$CREB_Q2: cAMP-response element-binding protein	147	147	1422	1311	13291	-3.82	0.0	1.15	0.05	1300010K09Rik 1300012D20Rik 1700055O19Rik 2010005O13Rik 2310044D20Rik 2410018G23Rik 2900091E11Rik 4921524P20Rik AA407930 AI114950 AI481750 AJ430384 Anxa6 Apg12l Apg4d B4galt3 Becn1 Bet1l Bnip2 C230080I20Rik Cabyr Calm2 Casp12 Ccnd3 Ccni Ccrl2 Cd2ap Cdc25c Cdx4 Cebpb Cfhl1 Cldn7 Cltb Csh2 Ctsm Cyhr1 D10Bwg0791e D730049H07Rik Dcpp Dctn4 Deb1 Dnajb10 Dnajb3 Dnajb6 Dnajb7 Elovl5 Epha2 Epha4 Fbxo28 Fg…
238	V$NFKB_Q6: NF-kappaB	196	196	1373	1834	12768	-3.83	0.0	0.61	0.0	1110035L05Rik 1110060M21Rik 2310042N02Rik 2310067G05Rik 2310075G12Rik 2410003C20Rik 2410195B05Rik 2610022K04Rik 4921508O11Rik AI481750 Acox1 Acox2 Aldoa-ps2 Ankrd24 Anxa10 Anxa4 Apg12l Arpc5 BC003324 BC004728 BC011487 BC020184 BC023151 BC037006 Bcl2l14 Cacnb3 Calm2 Casp11 Cbx4 Ccr3 Ccr9 Ccrl2 Cd151 Cdh8 Cdkl2 Cdx1 Ceacam10 Ceacam11 Ceacam14 Chrna1 Ckmt1 Clca1 Clca2 Clca4 Cldn19 Col9a2 Crx Cryl1 C…
239	V$RORA1_01: RAR-related orphan receptor alpha1	190	190	1379	1788	12814	-3.83	0.0	0.55	0.0	1110037N09Rik 1810013B01Rik 2210008M09Rik 2310067G05Rik 4632413C14Rik 4933425F03Rik 5330440M15Rik 9530020D24Rik Abcd3 Adora2b Ak3l1 Ank3 Anxa9 Apoa1bp Apoh Atp5j2 Atp5k Atp6ap2 B3galt1 B4galt6 BC002216 BC011426 BC016076 BC019755 BC034204 Bace1 Becn1 Bhmt C330016H24Rik Camsap1 Capza2 Car8 Casp6 Catna1 Catna2 Catns Ccnd3 Cd2ap Cdc2a Cdc42 Cdc42ep3 Cetn1 Cic Cipp Clca2 Cldn19 Clnk Cltb Cnp1 Col9a1 C…
240	V$OCT1_Q6: octamer factor 1	1434	1434	135	13398	1204	-3.87	0.0	0.35	0.0	0610039K22Rik 1100001D10Rik 1110006I15Rik 1110035L05Rik 1110037N09Rik 1190003K14Rik 1300010A20Rik 1300010K09Rik 1300012D20Rik 1500001H12Rik 1500031H04Rik 1700001F22Rik 1700029K01Rik 1700055O19Rik 1810013B01Rik 1810043M15Rik 2010005O13Rik 2210008M09Rik 2210403N09Rik 2310034L04Rik 2310042N02Rik 2310044D20Rik 2310067G05Rik 2310075G12Rik 2410003C20Rik 2410018G23Rik 2410195B05Rik 2610022K04Rik 2810002…
241	V$STAT5B_01: signal transducer and activator of transcription 5b	25	25	1544	304	14298	-3.87	0.0	0.08	0.0	2310034L04Rik 2410018G23Rik 4921524P20Rik Casp11 Ceacam14 Clca2 Dgkq Expi Fga Hist1h1e Hoxb4 Ifi47 Iigp2 Klra12 Mef2a Nol7 Pbk Slamf1 Sval1 Svp2 Svs3 Tmem43 Tmlhe Tnfsf5 Zfp39
242	V$TANTIGEN_B: Major T-antigen binding sites	173	173	1396	1623	12979	-3.87	0.0	0.59	0.0	0610039K22Rik 1810013B01Rik 2310042N02Rik 2410043F08Rik 2410195B05Rik 5730414C17Rik AA407930 AI481750 AU040576 AU041707 Abcc2 Actrt1 Adn Aes Akap12 Apoa1bp Arpc1a Arrdc1 Atp6v0e Atp9a B3galt6 B4galt3 BC002216 BC003324 BC003993 BC011209 BC019731 BC025833 BC034204 Bace1 Bst2 C1galt1c1 C730036B14Rik Cai Casp12 Cd151 Cdc25c Cdc2a Cdh13 Chc1l Cklfsf6 Cnp1 Crb3 Crk Ctsh D7Ertd462e Ddx47 Dkkl1 Dnajb7 Dn…
243	V$HSF_Q6	21	21	1548	138	14464	-3.88	0.0	2.41	0.55	Adcyap1 Bst2 Cryab Gabrp Gnai2 Gsc Inpp5e Jup Lef1 Lrrc1 Mrfap1 Msl31 Pbsn Pglyrp1 Pigr Pspn Slc33a1 Snf1lk Tbc1d8 Vipr1 Za20d2
244	V$ARP1_01: apolipoprotein AI regulatory protein 1	164	164	1405	1552	13050	-3.88	0.0	0.51	0.0	1500001H12Rik 2210403N09Rik 2410003C20Rik 2610022K04Rik 5730409F24Rik 5730414C17Rik 9430059P22Rik 9530027K23Rik AB041803 AU040576 Adar Als2 Amacr Arid5a Atp1b1 BC021367 Bnipl Bphl Bteb1 Cacna2d1 Casp11 Casp12 Cd2ap Cebpb Chka Cldn7 Clnk Cltb Cryl1 Csmd1 Csna Ctdsp1 Ctns Cugbp2 Cyp7a1 D730049H07Rik Dbp Dctn4 Dhcr7 Dnajc10 Ebi2 Entpd2 Epha4 Eps8l2 F2rl1 Fbxo3 Ferd3l Fhit Flot1 Fzd8 G6pc2 G6pd2 Gca …
245	V$E4F1_Q6	38	38	1531	428	14174	-3.88	0.0	0.11	0.0	1300012D20Rik 1500031H04Rik 2010005O13Rik 2900091E11Rik Apg12l Arf4 BC038286 Calm2 Casp12 Ccnd3 Ccni Cul4a D730049H07Rik Epha4 Gak Gm1 Gpaa1 Hmgcr Hmgcs1 Hyou1 Ifrg15 Kctd9 Osbp Phf1 Ppp6c Pqlc1 Rasal1 Sacm1l Slc12a1 Spesp1 Srp54 Ssxb1 Taf7 Tm4sf13 Ubap1 Vamp8 Wbp5 Wdr1
246	V$PBX_Q3	1491	1491	78	13946	656	-3.89	0.0	0.19	0.0	0610039K22Rik 1100001D10Rik 1110006I15Rik 1110011K10Rik 1110035L05Rik 1110037N09Rik 1110060M21Rik 1190003K14Rik 1200014P03Rik 1300010A20Rik 1300010K09Rik 1300012D20Rik 1500001H12Rik 1500031H04Rik 1700001F22Rik 1700029K01Rik 1700055O19Rik 1810013B01Rik 1810043M15Rik 2010005O13Rik 2210008M09Rik 2210403N09Rik 2310034L04Rik 2310042N02Rik 2310044D20Rik 2310067G05Rik 2310075G12Rik 2410003C20Rik 2410018…
247	V$HIF1_Q3: hypoxia induced factor	132	132	1437	1177	13425	-3.89	0.0	1.12	0.05	2410043F08Rik 3100002B05Rik 4632413C14Rik AB041803 Actr10 Adam18 Adora2b Ankmy2 Aqp5 Arf4 Armet Atp1a1 Atp1b1 BC006779 BC011209 BC019755 Bteb1 Cacna2d2 Capzb Cbx4 Ccl20 Ccng2 Cda Cdc2a Cdc42ep3 Cdh13 Cdkn2c Cipp Cklfsf6 Ckmt1 Cntfr Cri1 Ctdsp1 Cxcl1 Dnajb6 Dos Ebi2 Ehd3 Eno1 Epb4.1l1 Ern2 Fbxo28 Fev Fgf1 Frk Gabrp Gad1 Gclm Gprc5c Grip1 Hat1 Hormad1 Hoxb13 Hoxd11 Hsf2 Hspa5 Htr7 Ilk Irx2 Irx3 Isp…
248	V$FXR_Q3	20	20	1549	254	14348	-3.89	0.0	0.07	0.0	A630024B12Rik Anxa6 Apg12l B3galt1 BC016076 BC027127 Col11a1 Ctps2 Cts6 Fbxo25 Htr1a Mx2 Pik3c2g Plag1 Slc37a1 Sox5 Ube2e3 Uroc1 V1rc5 Za20d2
249	V$USF_01: upstream stimulating factor	163	163	1406	1533	13069	-3.9	0.0	0.57	0.0	1110035L05Rik 1200014P03Rik 1300010K09Rik 2410043F08Rik 5330440M15Rik 9430059P22Rik 9530027K23Rik AB041803 Abhd2 Acox1 Ank3 Ankrd25 Anxa6 Aqp5 Armet Arpc5 Atp1a1 Atp1b1 Atp6v0e B3galt6 BC011209 BC016076 BC038286 Bri3 C730036B14Rik Calr Catna2 Cd8b1 Ceacam11 Chrm3 Cklfsf6 Clca1 Clca4 Cln3 Cntfr Col19a1 Cpeb2 Crb3 Crispld1 Ctbp2 D7Ertd462e Dbi Dctn4 Dnase2a Dos Dusp7 Elovl5 Es1 Fbxo25 Fbxo28 Fbxo32…
250	V$PTF1BETA_Q6	132	132	1437	1183	13419	-3.91	0.0	1.05	0.03	1190003K14Rik 1300010A20Rik 2410043F08Rik A630024B12Rik AI114950 Abhd4 Adam18 Anpep Anxa10 Anxa9 Arhgef3 Arid5a BC023151 Bcl2l14 Casp12 Catnbip1 Ccl20 Ccndbp1 Cdk5r2 Cetn1 Chrnb1 Cpt1b Creb3l1 Crk Ctns Cyp26a1 Cyp2c37 Cyp3a16 Daf1 Dkk1 Dusp8 Edg4 Ern1 Fdps Fgfr1op2 Fmn2 Fpr-rs3 Fts Fuca2 Gbp4 Gcnt3 Gm568 Gna14 Gpr110 Gypa Hlf Hs3st3b1 Ifi44 Il17re Irx5 Klhl13 Klk1 Klrb1c Lass2 Lman1 Lxn Mark4 Mfa…
251	V$COUP_DR1_Q6	39	39	1530	436	14166	-3.91	0.0	0.12	0.0	4632413C14Rik Adar Anxa6 Bhmt Cach Carf Ceacam11 Ctps2 Ctsm Dkk1 Epha2 Fxyd6 Guca1a Hist1h2bc Hs3st3b1 Hspa8 Il17 Khk Map4k3 Matn1 Matn3 Mbd1 Napa Nol7 Ocln Papln Pcsk7 Rac1 Ranbp3 Rbl1 Slc9a1 Smarcd2 Srp54 St6galnac6 Stk11 Suv39h1 Tlr3 Trim34 Zfp39
252	V$AP4_01: activator protein 4	133	133	1436	1269	13333	-3.95	0.0	0.47	0.0	1300010A20Rik 1700055O19Rik 1810043M15Rik 2310044D20Rik 2810002D13Rik 2810441C07Rik 4921508O11Rik 6530407C02Rik 9430059P22Rik 9530020D24Rik A130072J07 A630024B12Rik AI481750 Adcy8 Adora2b Aes Ankrd25 Anxa4 Araf1 Arhgef5 BC004728 BC006779 BC016076 BC020184 Baiap2l1 Btbd14b Capn12 Casp7 Cbll1 Cd2ap Cic Col4a4 Col4a6 Comp Cr2 Ctbp1 Ctbp2 Ctf1 Cutl1 Ddr1 Defb9 Dnajb3 Dusp19 Elovl2 Ern2 Extl1 Fank1 Fo…
253	V$GABP_B: GA binding protein	130	130	1439	1244	13358	-3.95	0.0	0.45	0.0	0610039K22Rik 1110006I15Rik 1810043M15Rik 2310034L04Rik 2410003C20Rik 3100002B05Rik 4930542G03Rik 5730409F24Rik 9530020D24Rik Ak3l1 Amacr Arhgef7 Arpc1a Arpc5 Arpc5l Atp6v0e Atp6v1d Atp7b B3galt6 BC003993 BC019755 Barx2 Bche Birc6 Bmp8b Capn10 Cbln3 Ccnd3 Ccng2 Cdkl2 Chka Cklfsf6 Ckmt1 Cltb Cops5 Cox15 Cox5b Crb3 Cul4a Cyp26a1 Ddx47 Derl2 Dnajb6 Dos Eno1 Fbxo32 Fgfr1op2 G6pc Ga17 Gba2 Gfi1 Hat1 H…
254	V$FOXO4_02: fork head box O4	51	51	1518	409	14193	-3.96	0.0	1.75	0.26	1300010A20Rik 4930542G03Rik Acy3 BC017133 BC019731 Bicd1 Brd3 Casp11 Ccni Cox15 Ctsm Cyp2c39 Cyp3a16 Fcmd Fga Foxo1 Fsip1 G6pc2 Galk2 Gca Golga4 Hapln2 Hspb3 Igsf4a Mapre3 Marveld2 Mcsp Nmi Np15 Olfr160 Osbpl1a Pcdh15 Pet2 Plekhe1 Pml Pof1b Rnf38 Rp1h Scrn3 Sf3b5 Sfxn3 Slc25a14 Ss18 Stk31 Stmn1 Svs6 Tbc1d20 Tera Tmem37 Tpd52 Wdrx1
255	V$XBP1_01: X-box-binding protein 1	141	141	1428	1301	13301	-3.97	0.0	0.75	0.0	1110006I15Rik 1300010K09Rik 2410003C20Rik 3110006P09Rik 9530027K23Rik AU041707 Abcc6 Abhd4 Acox1 Alg2 Amacr Apg4d Arf4 Arpc5 Atp1a1 Atp6v0e Atp9a B3galt6 BC002216 BC006965 BC016076 BC038286 BC040823 Baat Bri3 Calr Ccrl2 Cdkn2c Cetn1 Chc1l Cish Clca1 Clca4 Cln3 Cryga Cul4a Dazl Dbi Dkkl1 Dnajc10 Dusp7 Edg4 Epb4.1l1 Epha4 Epm2aip1 Ern2 Fbxo25 Fbxo28 Fcer2a Fev Fip1l1 G6pc Gabarap Ghrhr Gpsm2 Gria3 …
256	V$SRF_Q4	122	122	1447	1174	13428	-3.97	0.0	0.42	0.0	1110011K10Rik 1500001H12Rik 2010005O13Rik 2900091E11Rik 4632413C14Rik 6530413N01Rik 9330161F08Rik AB041803 AJ430384 Anpep Arhgef5 Arl10b Arr3 Atp6v1d B3galt1 B4galt6 Capzb Cdx4 Ceacam11 Celsr2 Cer1 Chi3l1 Cish Cln3 Cnp1 Cps1 Crem Cxcl5 Cyp3a41 D13Wsu14e Dcpp Dkkl1 Drap1 Dub2 Ebi2 Efhd1 Epb4.1l1 Ern2 Extl1 F13b Fcer2a Foxh1 Fuca2 Furin Gnai2 Gzmb Hao1 Hist1h1e Hpca Ier3 Ifit1 Jund1 Kcnk5 Kifc3 Klf…
257	V$ARNT_02: AhR nuclear translocator homodimers	61	61	1508	504	14098	-3.99	0.0	1.59	0.21	1200014P03Rik 1300010K09Rik 9430059P22Rik Acox1 Aqp5 Arpc5 Atp6v0e B3galt6 BC011209 BC016076 BC038286 Bri3 Calr Cln3 Col19a1 Cpeb2 Cpsf3 Cpt1b Crb3 Crispld1 Dctn4 Dnase2a Dntt Dos Edg4 Es1 Fbxo28 Foxd3 Hoxd11 Ier3 Igf2bp3 Irs1 Khk Klrc2 Klrc3 Lamp1 Map4k3 Mfsd1 Mtch2 Mxd3 Nrtn Pgrmc2 Pigr Ppm1a Pscd3 Psenen Psmd11 Rabep1 Ralgds Rchy1 Sgsh Slc37a3 Snx16 St3gal5 St6galnac6 Stmn1 Stx6 Tceal1 Tmc6 Us…
258	V$ACAAT_B: Avian C-type CCAAT box	114	114	1455	1026	13576	-4.01	0.0	0.97	0.01	1190003K14Rik 2210008M09Rik 2310067G05Rik 4921508O11Rik AA407930 AB041803 Adam18 Aldh2 Ambn Ang2 Apc2 Arf2 Arr3 BC010552 BC011487 BC023151 Bcl2l14 Becn1 Bmp8b Bri3 Casp12 Catnd2 Ccr3 Cdc2a Cdk5r2 Cdkl2 Ceacam10 Chek2 Crem Dctn4 Derl2 Dnajb3 Ect2 Eif2ak3 Elovl5 F11r F2rl1 Fip1l1 Fmn2 Foxh1 G6pc Galnt10 Galnt3 Ghrhr Gnai2 Golga4 Gyk H2-Bl Hmgcr Hnrpul1 Hs3st3b1 Hspa2 Hspa5 Htr1a Id2 Ing4 Iqgap1 Ira…
259	V$AR_01: androgen receptor	118	118	1451	1125	13477	-4.01	0.0	0.48	0.0	1110035L05Rik 1110037N09Rik 1810013B01Rik 3110006P09Rik 4632409L22Rik 9530020D24Rik Abcc2 Alox15b Ankmy2 Anxa10 Anxa3 Arhgef3 Arpc1a Arpc5l BC003993 BC006779 BC016188 BC019755 BC020184 BC025833 Baat Casp7 Catnd2 Ccr9 Cdc37l1 Ceacam10 Chl1 Creb3 Ctdsp1 Cyb561 Cyp7a1 Dab1 Dbi Dlgh3 Dsc2 Epha4 Epm2aip1 F13b F2rl1 Fmn2 Gata5 Ghrhr Gpr3 Gpsm2 Hemgn Hoxb13 Hpca Irf6 Irx1 Irx2 Irx5 Itgb1 Kctd9 Klk13 Klk…
260	V$LEF1_Q6	1444	1444	125	13446	1156	-4.02	0.0	0.59	0.0	0610039K22Rik 1100001D10Rik 1110006I15Rik 1110011K10Rik 1110035L05Rik 1110037N09Rik 1110060M21Rik 1190003K14Rik 1200014P03Rik 1300010K09Rik 1300012D20Rik 1500001H12Rik 1500031H04Rik 1700001F22Rik 1700029K01Rik 1700055O19Rik 1810013B01Rik 1810043M15Rik 2010005O13Rik 2210008M09Rik 2210403N09Rik 2310034L04Rik 2310042N02Rik 2310044D20Rik 2310067G05Rik 2310075G12Rik 2410003C20Rik 2410018G23Rik 2410043…
261	V$TCF11MAFG_01: TCF11:MafG heterodimers	115	115	1454	1092	13510	-4.04	0.0	0.51	0.0	1100001D10Rik 1110035L05Rik 1700055O19Rik 2310042N02Rik 2310067G05Rik 2410018G23Rik 2410043F08Rik 2410195B05Rik 2810002D13Rik 5730409F24Rik 9130411I17Rik AI481750 AJ430384 Abcc2 Abhd2 Actr10 Adam22 Adn Adrm1 Aicda Ang2 Apg12l Atp5k BC006779 BC040823 Birc6 C1galt1c1 C230080I20Rik Casp11 Casp12 Ccr3 Cd8b1 Csnd Ctsm Cxcl5 Decr2 Dnase2a Ebi2 F11r Fbxo28 Flot1 Frk Gabarap Gak Gclm Gcnt3 Gm568 Gnai2 Gr…
262	V$ATF_B: ATF binding site	54	54	1515	443	14159	-4.04	0.0	1.58	0.21	1300012D20Rik 1700055O19Rik 2310044D20Rik 2900091E11Rik AA407930 AJ430384 Adcy8 Als2 Anxa6 B4galt3 Calm2 Cd2ap Cdx4 Cldn7 Cltb D10Bwg0791e Epha2 Foxd3 Habp4 Hlf Hs3st3a1 Ier2 Ikbkb Il17 Ing4 Inpp5a Jak1 Jund1 Kifc3 Nap1l3 Napa Neurod6 Osbpl1a Pde7b Plcz1 Pot1 Ppargc1a Ppm1a Prdx4 Rab25 Sept6 Snapc5 Snf1lk Snx16 St13 Stk11 Surb7 Tmepai Trib1 Uncx4.1 Usp9x Wbscr18 Yy1 Zfp87
263	V$OCT1_01: octamer factor 1	52	52	1517	425	14177	-4.06	0.0	1.59	0.21	9130411I17Rik AU041707 BC019943 Bteb1 Car8 Ceacam11 Cfhl1 Clca2 Clca4 Col4a6 Cr2 Creb3 D730049H07Rik Egln3 Es1 Gnrhr Hist1h2bc Hspa2 Jund1 Kctd9 Klra5 Neurog1 Nmi Nrbp Nrg3 Oas1c Odag Pcdhb7 Plxdc2 Prss16 Rln1 Rpe Rras Rtn1 Slc12a2 Srf Stac2 Stk31 Stx6 Sult1b1 Tera Tgifx1 Tln1 Tm4sf13 Tnfsf10 Trdn Trib3 Trim34 Utrn Zfp286 Zfp42 Zfp54
264	V$NFKB_C: NF-kappaB binding site	60	60	1509	502	14100	-4.06	0.0	1.46	0.16	2410003C20Rik 4921508O11Rik Anxa4 Casp11 Cbx4 Ccr3 Ccr9 Ccrl2 Ceacam10 Clca1 Clca2 Clca4 Col9a2 Crx Cxcl1 Cxcl5 D13Wsu14e Dcx Dsc2 Edg4 Egln3 Foxh1 G6pc2 Gng4 H2-T10 H2-T22 Jund1 Khdrbs2 Krt1-23 Mageh1 Mfap1 Mylk2 Nfkb2 Nrtn Nxf7 Olfr68 Olfr69 Pafah1b3 Palmd Pde7b Pglyrp1 Pkp3 Prlpk Psg19 Rev3l Rfc3 Ripk2 Rnf19 Sec23b Speer3 Taf7 Tat Tax1bp3 Tcfap2c Tlr3 Tm4sf15 Tm4sf9 Tsg101 Vipr1 Zfp467
265	V$E2F1DP2_01: E2F-1:DP-2 heterodimer	105	105	1464	996	13606	-4.08	0.0	0.52	0.0	1110011K10Rik 2210008M09Rik 2410043F08Rik 4632413C14Rik 5730589L02Rik 6530407C02Rik 9430059P22Rik 9530020D24Rik Adcy8 Als2 Arhgef5 Atp1b1 Atp5j2 BC016188 Bace1 Bst2 C730036B14Rik Cadps2 Capns1 Casp2 Catnbip1 Ccnd3 Cdc2a Cdk5r2 Chek2 Chka Chl1 Cipp Cklfsf6 Cops5 Cox15 Crk Dck Deb1 Dlgh3 Dr1 Edg4 Eed Fdps Fgf9 Frk Fsip1 Fxyd6 Gad1 Gclm Gfi1 Grtp1 Hdac3 Hnrpul1 Hs3st3b1 Ifit2 Lad1 Leng8 Lrat Lrp10 L…
266	V$TAL1BETAITF2_01: Tal-1beta:ITF-2 heterodimer	105	105	1464	996	13606	-4.08	0.0	0.52	0.0	1100001D10Rik 2010005O13Rik 2210403N09Rik 2310034L04Rik 2310042N02Rik 4933417K04Rik 4933432P15Rik 6530406M24Rik Abcc6 Adam4 Adrm1 Als2 Ambn Ankrd24 Apg4d Araf1 Arhgef3 Atp6v0e Atp7b B3galt1 BC006779 BC034204 BC037006 C730036B14Rik Ccng2 Centd2 Cfhl1 Crb3 Ctps2 D13Wsu14e Dcx Dmgdh Dnajb7 Dusp8 Elovl2 Epb4.2 Exosc1 Fhit Flot2 Fpr-rs3 Fthl17 Fzd3 G6pc2 G6pd2 Galnt3 Gclm Golph3l Gzma H2-T10 H2-T23 Hk…
267	V$OCT1_05: octamer-binding factor 1	105	105	1464	992	13610	-4.09	0.0	0.55	0.0	1300012D20Rik 1810043M15Rik 2410003C20Rik 4933417K04Rik 9130411I17Rik 9530020D24Rik AU041707 Abcc6 Acox2 Adrm1 Baiap2l1 Becn1 Bst2 Bteb1 Ccng2 Ceacam11 Cfhl1 Clca2 Clca4 Cps1 Creb3 D730049H07Rik D8Ertd594e Dck Dcx Defb9 Egln3 Elovl7 F2rl1 Fabp2 Fbxo25 Fsip1 Gucy2e Hao3 Hapln2 Hist1h2bc Hoxd11 Hs3st3b1 Hsd17b3 Hspa2 Ifna6 Ifna9 Igfbp5 Insig2 Jund1 Kcnmb2 Kctd9 Klk1 Lhcgr Lrat Mcsp Mosg Myo18a Myt1…
268	V$STRA13_01	52	52	1517	428	14174	-4.1	0.0	1.52	0.2	1200014P03Rik 1300010K09Rik Acox1 Arpc5 Atp6v0e BC011209 BC016076 BC038286 Bri3 Calr Cln3 Col19a1 Cpeb2 Cpsf3 Cpt1b Crb3 Crispld1 Dctn4 Dnase2a Dntt Dos Fbxo28 Hat1 Hoxd11 Hsf2 Ier3 Igf2bp3 Khk Klrc2 Klrc3 Lamp1 Mfsd1 Mxd3 Pgrmc2 Pigr Ppm1a Pscd3 Psenen Psmd11 Rabep1 Ralgds Rchy1 Sgsh Slc37a3 Snx16 Stmn1 Stx6 Tceal1 Tmc6 Usp9x Vil2 Zfp503
269	V$FOXO1_02: fork head box O1	98	98	1471	885	13717	-4.1	0.0	0.91	0.0	1300010A20Rik 4930403J22Rik 4930542G03Rik 4933432P15Rik 6530406M24Rik 9330161F08Rik Abhd4 Acy3 BC017133 BC019731 BC023151 Bicd1 Brd3 C730036B14Rik Casp11 Ccni Cdc42 Cer1 Clca1 Clca4 Cntn6 Comp Cox15 Cts8 Ctsm Cyp2c39 Cyp3a16 Defb13 Dnajc10 Ect2 F13b Fbxo25 Fcmd Fga Foxo1 Fpr-rs3 Fsip1 Furin G6pc2 Galk2 Gca Gk2 Golga4 Gprc5c Hapln2 Hspb3 Ifna6 Igsf4a Klra12 Lamp2 Mapre3 Marveld2 Mcsp Mlph Ms4a4b N…
270	V$ICSBP_Q6	88	88	1481	782	13820	-4.1	0.0	1.04	0.03	A130072J07 AB041803 AJ430384 Abhd2 Adam18 Adrm1 Anxa10 Arf2 Arhgap5 BC019943 Bst2 Bteb1 Cadps2 Ccrl2 Cda Cdkn2c Cklfsf6 Cnp1 Cps1 Dnajb7 Drap1 Dusp7 Fabp2 Fgf9 Gabarap Gbp4 Gk2 Gzma H2-T10 H2-T22 H28 Hmgcs1 Iapp Ifi1 Ifi44 Ifi47 Ifit3 Iigp2 Irf7 Kctd14 Klra8 Lgals3bp Mas1 Mef2a Mfsd1 Mtap7 Mtch2 Mx2 Mycbp Myt1l Nap1l3 Oas1c Otc Pcdhb15 Pcdhb20 Pdcd1 Pde6a Pi4k2b Pigr Pkp3 Pml Prox1 Prss16 Rac1 Re…
271	V$OCT_C: Octamer binding site	105	105	1464	972	13630	-4.11	0.0	0.7	0.0	1300010A20Rik 1300012D20Rik 1810043M15Rik 2410003C20Rik 4933417K04Rik 9130411I17Rik AU041707 Adrm1 BC019943 Bst2 Bteb1 Car8 Ceacam11 Cfhl1 Clca2 Clca4 Col9a2 Creb3 Cyp3a25 D730049H07Rik D8Ertd594e Dck Defb9 Dpysl4 Egln3 Elovl2 Elovl7 F2rl1 Fpr-rs3 Gcnt3 Grip1 Gucy2e Hist1h2bc Hoxd11 Hs3st3a1 Hs3st3b1 Hsd17b3 Hspa2 Ifna6 Igfbp5 Il17 Il21 Insig2 Jund1 Kctd9 Klra15 Klra16 Klra7 Lmo4 Lrat Luc7l2 Myo1…
272	V$HOGNESS_B: Imperfect Hogness /Goldberg Box	101	101	1468	944	13658	-4.12	0.0	0.63	0.0	1810013B01Rik 2310042N02Rik 2410043F08Rik AA407930 AI481750 Adn Adora2b Aes Akap12 Arpc1a Arrdc1 BC002216 BC003324 BC003993 BC011209 BC025833 BC034204 Bace1 Bst2 Btbd14b C730036B14Rik Cai Casp12 Cdc25c Cdh13 Cideb Cltb Cnp1 Crk Ctsh Ddx47 Dkkl1 Dos Flot2 Foxh1 Fsip1 Fzd3 Gclm Gemin7 Gpaa1 Guca1a Gucy2e H28 Ier3 Ifi44 Ifi47 Irf7 Kifc3 Lalba Lass2 Lcn2 Mapk8ip1 Nckap1 Ndp52 Nmi Nqo1 Oasl2 Pafah1b3 …
273	V$CREBP1CJUN_01: CRE-binding protein 1:c-Jun heterodimer	66	66	1503	568	14034	-4.14	0.0	1.24	0.08	1300012D20Rik 1700055O19Rik 2310044D20Rik AA407930 AI481750 AJ430384 Acox1 Adcy8 Als2 Anxa6 B4galt3 Becn1 Cd2ap Cdx4 Cldn7 Cltb D10Bwg0791e Epha2 Exosc1 Flt3 Foxd3 Habp4 Hlf Hs3st3a1 Ier2 Ifih1 Ikbkb Ing4 Inpp5a Jak1 Jund1 Kifc3 Lbh Leng8 Mal2 Mapk13 Nap1l3 Napa Neurod6 Osbpl1a Pde7b Pgrmc1 Plcz1 Pot1 Ppargc1a Ppm1a Prdx4 Rab11b Rab25 Sept6 Slc4a2 Smarca5 Snapc5 Snf1lk Snx16 St13 Stk11 Surb7 Tmep…
274	V$OCT1_B: Octamer binding factor 1	93	93	1476	880	13722	-4.15	0.0	0.55	0.0	1300010A20Rik 1300012D20Rik 4933417K04Rik 9130411I17Rik AU041707 Adrm1 BC003324 BC019943 BC034204 Bcl9 Becn1 Bteb1 Car8 Cbx4 Ccng2 Cdx4 Ceacam11 Cfhl1 Clca1 Clca2 Clca4 Creb3 Csna Cyp2d10 D730049H07Rik D8Ertd594e Dck Defb9 Egln3 Elovl7 Extl1 F2rl1 Grip1 Hist1h2bc Hs3st3b1 Hspa2 Jund1 Kctd9 Lmo4 Myt1l Neurog1 Nfyc Nmi Nrbp Nrg3 Oas1c Odag Olfr65 Olfr690 Pcdhb7 Plxdc2 Pof1b Prss16 Rad52b Rbmy1a1 Re…
275	V$E2F1DP1RB_01: Rb:E2F-1:DP-1 trimeric complex	90	90	1479	817	13785	-4.16	0.0	0.85	0.0	1500001H12Rik 1500031H04Rik 2410003C20Rik 4930542G03Rik 9430059P22Rik 9530020D24Rik Adcy8 Aicda Ambn Araf1 Armet Atp1b1 Atp5j2 Atp6v0e Cbx4 Ccnd3 Ccni Cdc2a Cdx4 Chek2 Chka Chl1 Cldn23 Cldn3 Cops5 Corin Cox5b D10Bwg0791e Dck Dkkl1 Ect2 Edg4 Epm2aip1 Exosc1 Fbxo25 Fdps Fgf9 Gad1 Gria1 Grtp1 Hist1h1e Hlxb9 Hspa2 Hyou1 Ing4 Jund1 Kctd9 Lad1 Lrat Lrrc1 Mgat2 Msh3 Ndufb8 ORF18 Ogt Osbpl2 Paqr4 Pdpk1 P…
276	V$NFKAPPAB65_01: NF-kappaB (p65)	90	90	1479	850	13752	-4.18	0.0	0.56	0.0	1500001H12Rik 2810441C07Rik Anxa4 Apc2 BC023151 Car10 Casp11 Catns Cbln3 Cbx4 Ccl20 Ccr3 Ccr9 Cd151 Cdx4 Chek2 Clca1 Clca2 Clca4 Cntfr Cryl1 Ctdsp1 Cxcl1 Cxcl5 Cyp26a1 D13Wsu14e Dazl Dbi Dcx Decr2 Dusp6 Edg4 Ephx2 Foxi1 G6pc2 Gpaa1 Gucy2e Hoxb13 Ier3 Ifi47 Itm2b Khdrbs2 Krt1-23 Lalba Lamb2 Lrp10 Matn1 Mia1 Mrgpra3 Mtss1 Mylk2 Nfe2l1 Nfkb2 Oaz2 Pak1 Pbk Pctk1 Pde7b Pde9a Pfdn1 Pglyrp1 Pik3c2a Plp2…
277	V$EVI1_02: ectopic viral integration site 1 encoded factor	32	32	1537	355	14247	-4.18	0.0	0.16	0.0	4930403J22Rik 9330161F08Rik Abcc6 Chek2 Ctsm Cxcl5 Ehd3 Evi1 Fbxo3 Fdps Galk2 Gm1 Hist1h3d Kcnq5 Khdrbs2 Kifc3 Npy1r Pcdhb15 Prlpc3 Rabgap1 Sf3b5 Shcbp1 Slc37a3 Slc5a8 Slc9a3r2 Spp2 Stmn1 Tgfbr2 Trim21 Zbtb33 Zfp282 Zfp307
278	V$TAXCREB_01: Tax/CREB complex	36	36	1533	391	14211	-4.18	0.0	0.18	0.0	1200014P03Rik 2010005O13Rik 2410018G23Rik 5730589L02Rik 6530413N01Rik Actn4 Adrm1 Bnip2 Calm2 Cask Cdk5r2 Cdx4 Ctdsp1 Dnajb10 Galnt3 Gemin7 Hlxb9 Iqgap1 Irf6 Jund1 Kctd9 Luc7l2 Msl31 Ndufs8 Nebl Osbpl2 Pgrmc1 Pom121 Rbl1 Rtn1 St6galnac2 Tmem43 Tpd52l1 Usp9x Vps4b Zfp326
279	V$TAL1BETAE47_01: Tal-1beta:E47 heterodimer	86	86	1483	813	13789	-4.18	0.0	0.56	0.0	2210403N09Rik 2310034L04Rik 4933417K04Rik Abcc6 Adam4 Adrm1 Alox15b Als2 Ambn Atp6v0e Atp7b B3galt1 BC034204 BC037006 C730036B14Rik Centd2 Cfhl1 Crb3 Ctps2 D13Wsu14e Dmgdh Dnajb7 Dusp8 Elovl2 Epb4.2 Exosc1 Fhit Flot2 Fpr-rs3 Fthl17 Fzd3 G6pc2 G6pd2 Galnt3 Gclm Golph3l Gzma H2-T23 Hk1 Hs3st3b1 Ier3 Ifrg15 Igsf4a Itgb1 Kifc3 Klra15 Klra16 Klra7 Lck Lgals9 Loxl4 Mcsp Ntf3 Pcdhb12 Pik3c2a Pip5k2c Prk…
280	V$HTF_01	66	66	1503	653	13949	-4.2	0.0	0.35	0.0	1110006I15Rik 2410003C20Rik AU041707 Abhd4 Alg2 Arf4 Atp1b1 Atp9a B3galt6 BC006965 BC016076 BC038286 Cdkn2c Cish Cul4a Dnajc10 Edg4 Epm2aip1 Fank1 Fbxo25 Fbxo9 Fcer2a Fev Fip1l1 G6pd2 Ghrhr Gria3 H2-T22 Hoxd11 Hsf2 Hyou1 Igsf4a Il15ra Kcnq5 Mafk Mgat2 Mkrn3 Myo18a Ntf3 Olig3 Osmr Papss1 Pde6a Pdgfd Pou2af1 Prox1 Ptpn13 Ptpn20 Rabl5 Ranbp9 Rbl1 Rln1 Rtn1 Sgne1 Slc10a2 Slc16a2 Slco1b2 Srp9 Stard10 …
281	V$MEF2_03: myogenic MADS factor MEF-2	26	26	1543	296	14306	-4.23	0.0	0.15	0.0	Barx2 Chrnb1 Cpt1b Dgkq Extl1 Fzd3 Ga17 Gca Gp9 Hspb3 Il21 Kdelr2 Kifc3 Klra5 Ldh2 Ndst4 Pop5 Ppp1r3a Rnf146 Rs1h Shrm Slco1a5 Tpm3 Trhr Trim33 Zbed3
282	V$HFH4_01	50	50	1519	510	14092	-4.25	0.0	0.28	0.0	1300010A20Rik Ankrd25 Apoa1bp BC017133 BC034204 BC038286 Catnbip1 Cdk5r2 Chrm3 Cntn6 Cp Cxcl1 Cyp2c39 Defb13 Dnajb7 Flot2 Fpr-rs3 Gab1 Galk2 Gfm2 Golga4 Hnf4g Ifi27 Irf7 Kcnq5 Klhl9 Lamp2 Lrp6 Mkrn3 Myh14 Nmi Np15 Olfr160 Plekhe1 Pop5 Rfc3 Rgnef Rpe65 Rpgrip1 Scrn3 Slc5a8 Sult3a1 Syt4 Tacstd1 Tbr1 Tera Ugt2a1 Uhrf1 Wdrx1 Zfp307
283	V$PAX_Q6	1504	1504	65	13967	635	-4.25	0.0	0.96	0.0	0610039K22Rik 1100001D10Rik 1110006I15Rik 1110011K10Rik 1110035L05Rik 1110037N09Rik 1110060M21Rik 1190003K14Rik 1200014P03Rik 1300010A20Rik 1300010K09Rik 1300012D20Rik 1500001H12Rik 1500031H04Rik 1700001F22Rik 1700029K01Rik 1700055O19Rik 1810013B01Rik 1810043M15Rik 2010005O13Rik 2210008M09Rik 2210403N09Rik 2310034L04Rik 2310042N02Rik 2310044D20Rik 2310067G05Rik 2310075G12Rik 2410003C20Rik 2410018…
284	V$SREBP1_01: sterol regulatory element-binding protein 1	56	56	1513	558	14044	-4.27	0.0	0.34	0.0	1200014P03Rik 4632413C14Rik 9430059P22Rik 9530027K23Rik Acox1 Arpc5 Atp6v0e BC016076 BC038286 Calr Casp11 Cebpb Cfhl1 Cln3 Col19a1 Col9a3 Crb3 Crispld1 Dctn4 Dnase2a Elavl2 Fbxo25 Fbxo28 Fhit Fip1l1 Gabarap Gabrp Hoxd11 Hsf2 Irf7 Khk Klrc2 Klrc3 Lamp1 Med28 Mfsd1 Mtch2 Napa Pgrmc2 Pigr Ppm1a Pscd3 Psenen Rchy1 Slc37a3 Snx16 Stx6 Svs3 Syt13 Tceal1 Tera Tgifx1 Tmc6 Usp9x V1rc5 Zfp503
285	V$FREAC3_01: Fork head RElated ACtivator-3	30	30	1539	331	14271	-4.27	0.0	0.17	0.0	2210403N09Rik Abcc6 Arr3 Becn1 Ccl20 D10Bwg0791e D13Wsu14e Drap1 Fcer2a Fundc1 Gzmb Hmgcs1 Lamp2 Map2k2 Mrfap1 Oas2 Osbpl1a Pde7b Pdgfd Pip5k2c Pum2 Smr2 St3gal5 Svs5 Tbr1 Tdpoz1 Tmsb10 Tnk1 Trdn Tyki
286	V$HNF4_01: hepatic nuclear factor 4	1509	1509	60	14013	589	-4.28	0.0	0.98	0.01	0610039K22Rik 1100001D10Rik 1110006I15Rik 1110011K10Rik 1110035L05Rik 1110037N09Rik 1110060M21Rik 1190003K14Rik 1200014P03Rik 1300010A20Rik 1300010K09Rik 1300012D20Rik 1500001H12Rik 1500031H04Rik 1700001F22Rik 1700029K01Rik 1700055O19Rik 1810013B01Rik 1810043M15Rik 2010005O13Rik 2210008M09Rik 2210403N09Rik 2310034L04Rik 2310042N02Rik 2310044D20Rik 2310067G05Rik 2310075G12Rik 2410003C20Rik 2410018…
287	V$EGR1_01: Egr-1/Krox-24/NGFI-A immediate-early gene product	21	21	1548	151	14451	-4.31	0.0	1.83	0.3	Atp9a Barx2 Catnbip1 Cnp1 Gprc5c Hspa2 Igsf8 Mclc Mmp15 Ndph Nfkb2 Paqr4 Ppox Pscd3 Rasal1 Slc32a1 Spa17 Spint1 Ssb4 Tnp1 Trim13
288	V$HNF1_Q6	1508	1508	61	14010	592	-4.31	0.0	0.9	0.0	0610039K22Rik 1100001D10Rik 1110006I15Rik 1110011K10Rik 1110035L05Rik 1110037N09Rik 1110060M21Rik 1190003K14Rik 1200014P03Rik 1300010A20Rik 1300012D20Rik 1500001H12Rik 1500031H04Rik 1700001F22Rik 1700029K01Rik 1700055O19Rik 1810013B01Rik 1810043M15Rik 2010005O13Rik 2210008M09Rik 2210403N09Rik 2310034L04Rik 2310042N02Rik 2310044D20Rik 2310075G12Rik 2410003C20Rik 2410018G23Rik 2410043F08Rik 2410195…
289	V$E4BP4_01: E4BP4	62	62	1507	556	14046	-4.32	0.0	0.89	0.0	3110006P09Rik 4933432P15Rik AJ430384 Alg2 Apoa1bp Atp7b BC027127 Chi3l1 Cml3 Cr2 Cts8 Es1 Expi Fabp2 Fbxo25 Fbxo3 Fhit Foxd4 Hadhsc Hao1 Hsd17b3 Igfbp5 Igk-V8 Il21 Kcnj1 Klhl9 Lrat Lrba Mep1b Myo18a Ndst4 Nrtn Olfm3 Pbx4 Pcdhb18 Pgrmc2 Phf1 Phf19 Pld1 Ppp1r3a Sh3d4 Sh3yl1 Slamf1 Slc22a7 Slc33a1 Speer3 Sry St6galnac6 Sult1b1 Svs6 Tbr1 Tmepai Tpd52l1 Ttc11 Ugt2a1 V1rd1 V1rd4 V2r4 Wnt5b Zfp612 Zfy1 …
290	V$T3R_01: viral homolog of thyroid hormone receptor alpha1	37	37	1532	386	14216	-4.36	0.0	0.26	0.0	1110037N09Rik Abcc6 B3galt6 BC006779 BC016076 Bhmt Camsap1 Catna2 Ccnd3 Chka Cts3 Cyp2c44 D8Ertd594e Dhcr7 Dkkl1 F11r Hdhd3 Hig1 Hs3st1 Itga8 Kcnip4 Lrrc6 Mapk8ip1 Mx2 Ncstn Odf1 Rasal1 Rchy1 Serpinb1b Slc12a1 Syt13 Tuba1 Tusc2 Ube1l Uchl4 V1rb2 V2r16
291	V$NFMUE1_Q6	55	55	1514	525	14077	-4.39	0.0	0.52	0.0	4921524P20Rik 4930542G03Rik Ammecr1 Atp7b B3galt6 Baiap2l1 Brd3 Bteb1 Capza2 Clstn1 Crygd Cst11 Ddx47 Dkkl1 Drap1 Dsc2 Eif2s3y Fbxo28 Fgfr1op2 Gadd45gip1 Gak H1f0 Hnrpul1 Htr7 Kdelr2 Lman1 Myo18a Nfyc ORF18 Pfn2 Pkp3 Ppp1cb Ppp1cc Prkwnk4 Psmd11 Rac1 Rad23a Rchy1 Sf3b4 Slc25a19 Slc27a4 Slco2a1 Spnb3 Stag1 Stk11 Stk24 Suv39h1 Tax1bp3 Usp21 Vbp1 Vil2 Wdr42a Zbtb37 Zfp326 Zfp68
292	V$MAF_Q6	42	42	1527	426	14176	-4.39	0.0	0.32	0.0	5330414D10Rik Aicda Bad Bche D13Wsu14e Derl2 Epha2 Exoc7 Extl1 Fbxo28 Fga Foxc1 Gabarap Gabrp Galnt3 Ifit1 Igsf8 Kcnk5 Klk1 Klk13 Kras Lad1 Lmtn Mmp15 Nanog Nap1l3 Ndph Ngfa Pbx1 Pcbp3 Phyh Ppp1cc Prlpk Slc6a1 Snx15 Svs2 Tm4sf1 Tmprss4 Ubap1 Vamp8 Vangl1 Zfp339
293	V$OCT1_07: octamer factor 1	17	17	1552	205	14397	-4.39	0.0	0.13	0.0	1110006I15Rik Cps1 Cr2 Es1 Fbxo9 Gnrhr Klra5 Mrfap1 Nedd4l Plxdc2 Scly Sgne1 Stk31 Surf4 Tas2r105 Tcfap2c Zfp40
294	V$AHR_01: aryl hydrocarbon / dioxin receptor	1	1	1568	42	14560	-4.4	0.0	0.01	0.0	AB041803
295	V$MEF3_B: MEF-3	49	49	1520	436	14166	-4.43	0.0	0.91	0.0	1110011K10Rik 2310044D20Rik 4921508O11Rik 5730409F24Rik Aldoa-ps2 Ammecr1 Armet BC002216 BC040823 Bicd1 Catnbip1 Cd151 Cib2 Cish Cldn7 Cpeb4 Crb3 Crygd Dctn4 Eps8l2 Frk Gfi1 Igfbp1 Iigp1 Inpp5e Irf6 Kctd14 Klra1 Mageh1 Mal2 Mosg Ogfrl1 Pcbp3 Phyh Ppp6c Rgnef Sec14l2 Sgsh Slc16a2 Slc17a6 Slc22a8 Slc4a1ap Slco2a1 Stag2 Tm4sf3 Trim12 Trim2 V1rd7 Zfp574
296	V$FOXO3_01: fork head box O3	40	40	1529	343	14259	-4.45	0.0	1.09	0.05	1300010A20Rik 4930542G03Rik BC017133 Bicd1 Brd3 Casp11 Ctsm Cyp2c39 Fcmd Fga G6pc2 Galk2 Gca Golga4 Hapln2 Igsf4a Mapre3 Marveld2 Mcsp Nmi Olfr160 Osbpl1a Pcdh15 Pet2 Pml Pof1b Rnf38 Rp1h Scrn3 Sf3b5 Sfxn3 Slc25a14 Ss18 Stk31 Stmn1 Svs6 Tera Tmem37 Tpd52 Wdrx1
297	V$HEN1_01: HEN1	40	40	1529	343	14259	-4.45	0.0	1.09	0.05	9530027K23Rik AI481750 Adar Anxa4 B4galt3 Baiap2l1 Btbd14b Capn10 Capns1 Cdh8 Creb3l1 Cryab Csmd1 Ctbp1 Ctbp2 Ctns Cyp26a1 Dnaja4 Dnajb10 Foxd4 Gfra4 Gprc5c Gzmb Hpca Hs3st3a1 Hspa5 Hyou1 Inpp5e Pde6c Pld1 Rab25 Ramp1 Rgnef Slc37a3 Spint2 Stat2 Tm4sf15 Tnfrsf7 Usp21 Zc3hdc1
298	V$PPARA_02: PPAR-alpha:RXR-alpha heterodimer (peroxisome proliferator activated factor alpha:retinoid X receptor alpha)	48	48	1521	436	14166	-4.47	0.0	0.78	0.0	1110035L05Rik 2310044D20Rik 4921508O11Rik BC011426 Chi3l1 Clca2 Cldn3 Cln3 Creb3 Csh2 Dusp7 Ehd3 Elmo1 Exoc7 Foxi1 G6pc2 Gabrp Galnt10 Golga4 Habp4 Hist2h3c1 Iapp Ifi27 Ifrg15 Mtap7 Muc1 Nap1l3 Nol7 Npnt Nucb1 Oasl2 Pah Pcdh15 Ppp1cc Rassf3 Rnpepl1 Rs1h Sept3 Sh3bp1 Slc22a7 Smarca5 Stk31 Tex27 Tle6 Tnfsf10 Zfp119 Zfy1 Zfy2
299	V$RP58_01: 58 KDA repressor protein	37	37	1532	374	14228	-4.48	0.0	0.34	0.0	Abpb Ambn Arl10b Caskin2 Ceacam10 Crb3 Cyp3a16 Cyp3a41 Dgkq Dos Dpysl5 Elovl7 Galnt10 Gja10 Gng4 Gpsm2 Isp1 Kcnk5 Mep1b Mlstd2 Mylip Nqo1 Olfr160 Park2 Prss16 Ptpn13 Rab7l1 Rtn1 Scml4 Sepx1 Smarcad1 Smarcd2 Srf Timm17b Tmprss4 Ttr V1ra4
300	V$MEIS1AHOXA9_01: Meis-1a:HOXA9 heterodimeric binding	20	20	1549	150	14452	-4.52	0.0	1.55	0.2	Adrm1 Chrna4 Cish Cklfsf6 Cryl1 Dnajb7 Dnm2 Dpysl5 Fbxo32 Gba2 Gna14 Gsc Lad1 Ogt Olfr160 Pcdhb19 Reg3a Sacm1l Tbr1 Tm4sf13
301	V$CHX10_01	42	42	1527	378	14224	-4.52	0.0	0.82	0.0	Anxa3 Araf1 Arid5a Arr3 Birc6 Brd3 Ceacam11 Cer1 Cideb Clca2 Cldn23 Col9a1 Foxd3 Fxyd6 Gnat1 Gprc5c Hk1 Ier2 Ifih1 Klra5 Lix1 Mageh1 Pcdh18 Pcdhb11 Phf19 Pop5 Prim2 Ptpn20 Rbm13 Rex2 Shcbp1 Slc25a2 Snx16 Surb7 Surf4 Tex12 Tm4sf3 Tnfsf5 Uncx4.1 Wasl Ywhaz Zfp612
302	V$PR_01: high affinity binding sites for progesterone receptor	24	24	1545	259	14343	-4.55	0.0	0.24	0.0	Anxa10 Apoh Armet BC025833 Capns1 Coch Corin Irf6 Irx5 Kctd9 Lcn2 Lef1 Mafk Mlph Ndufb8 Phxr4 Psmd11 Pthr2 Sdpr Slc30a2 Slc37a1 Stk39 Tmprss4 V1rb7
303	V$E2F_01: E2F	7	7	1562	104	14498	-4.57	0.0	0.08	0.0	Fbxo9 Fgf9 Phf19 Rbl1 Stard5 Uhrf1 Uqcrc2
304	V$CDPCR3_01: cut-like homeodomain protein	38	38	1531	367	14235	-4.57	0.0	0.49	0.0	Aicda Amy2 BC006779 Calr Catnd2 Cdc2a Clca4 Crx F11r Gm1 Havcr1 Hnf4g Itgb1 Khdrbs2 Lman1 Mea1 Mrpl21 Odf1 Olfr73 Oxr1 Pcdhb17 Pde6a Ramp1 Rgl3 Rpe65 Slc15a1 Spesp1 Stac2 Suv39h1 Svs6 Syt13 Tceb1 Tes Tln1 Twsg1 Txnl1 Xrn1 Zfp455
305	V$IRF1_01: interferon regulatory factor 1	36	36	1533	321	14281	-4.59	0.0	0.85	0.0	Als2 Anxa3 B3galt1 C330016H24Rik Cadps2 Casp12 Dsc2 Hnf4g Hs3st1 Ifi44 Ifi47 Itgb1 Kctd14 Kifc3 Lgals3bp Lman1 Mgst1 Olfm3 Otoa Pafah2 Pi4k2b Pigr Ppp1r3a Prlpf Prss16 Rfk Rs1h Slc22a19 Sumo1 Tegt Tgfbr2 Tnfsf10 Ube1l Za20d3 Zfpn1a2 Zmynd10
306	V$E2F_02: E2F	36	36	1533	344	14258	-4.61	0.0	0.53	0.0	9430059P22Rik 9530020D24Rik Adcy8 Atp1b1 Atp5j2 Ccnd3 Cdc2a Chka Chl1 Cops5 Dck Edg4 Fdps Fgf9 Gad1 Grtp1 Lad1 Lrat Lrrc1 Msh3 ORF18 Paqr4 Pip5k2c Prdx4 Pspn Rbl1 Rfc3 Scly Scrn3 Shrm Slc32a1 Slfn3 Spint2 Stmn1 Taf7 Tram1
307	V$E2F_Q3: E2F	36	36	1533	344	14258	-4.61	0.0	0.53	0.0	9430059P22Rik 9530020D24Rik Adcy8 Atp1b1 Atp5j2 Ccnd3 Cdc2a Chka Chl1 Cops5 Dck Edg4 Fdps Fgf9 Gad1 Grtp1 Lad1 Lrat Lrrc1 Msh3 ORF18 Paqr4 Pip5k2c Prdx4 Pspn Rbl1 Rfc3 Scly Scrn3 Shrm Slc32a1 Slfn3 Spint2 Stmn1 Taf7 Tram1
308	V$E2F4DP1_01: E2F-4:DP-1 heterodimer	36	36	1533	344	14258	-4.61	0.0	0.53	0.0	9430059P22Rik 9530020D24Rik Adcy8 Atp1b1 Atp5j2 Ccnd3 Cdc2a Chka Chl1 Cops5 Dck Edg4 Fdps Fgf9 Gad1 Grtp1 Lad1 Lrat Lrrc1 Msh3 ORF18 Paqr4 Pip5k2c Prdx4 Pspn Rbl1 Rfc3 Scly Scrn3 Shrm Slc32a1 Slfn3 Spint2 Stmn1 Taf7 Tram1
309	V$GATA4_Q3	1541	1541	28	14316	286	-4.62	0.0	1.02	0.02	0610039K22Rik 1100001D10Rik 1110006I15Rik 1110011K10Rik 1110035L05Rik 1110037N09Rik 1110060M21Rik 1190003K14Rik 1200014P03Rik 1300010A20Rik 1300010K09Rik 1300012D20Rik 1500001H12Rik 1500031H04Rik 1700001F22Rik 1700029K01Rik 1700055O19Rik 1810013B01Rik 1810043M15Rik 2010005O13Rik 2210008M09Rik 2210403N09Rik 2310034L04Rik 2310042N02Rik 2310044D20Rik 2310067G05Rik 2310075G12Rik 2410003C20Rik 2410018…
310	V$CAAT_C: Retroviral CCAAT box	15	15	1554	107	14495	-4.62	0.0	1.6	0.21	1100001D10Rik 1110011K10Rik Chek2 Ect2 Elf5 Es1 Hapln2 Hoxb13 Loxl4 Myh6 Osbpl2 Pip5k2c Tat Tes Trib1
311	V$AR_03: is recognized by androgen reseptor	32	32	1537	285	14317	-4.64	0.0	0.84	0.0	1110035L05Rik 4632409L22Rik Anxa10 Apoh Fgfr1op2 Gnai2 Hemgn Hpca Irf6 Irx5 Kcnk1 Kctd9 Lamp1 Lcn2 Lef1 Lgals9 Mafk Myh14 Ndufb8 P2ry1 Ppp6c Pwwp1 Rab3d Rfc3 Sdpr Slc30a2 Spock1 Stk39 Stxbp1 Tmprss4 Ube1x V1rb7
312	V$POLY_C: Retroviral Poly A signal	26	26	1543	218	14384	-4.66	0.0	1.09	0.05	Aldh2 BC023151 Casp12 Casp6 Chc1l Col11a1 Cyp4a10 Edg4 Esco1 Fts Gm568 Ifrg15 Klra1 Oxtr Pafah1b3 Plekhe1 Prrg2 Prss16 Pum2 Rbbp9 Rnf19 Slc35b1 Tln1 Tmem37 Wdr42a Zfp455
313	V$SRF_01: serum response factor	4	4	1565	15	14587	-4.68	0.0	2.25	0.48	Arhgef5 Arl10b Ceacam11 Usmg1
314	V$CREBP1_01: cAMP-responsive element binding protein 1	27	27	1542	235	14367	-4.71	0.0	0.92	0.0	1300012D20Rik 2900091E11Rik Arhgap5 Calm2 Ccni Cfhl1 Dctn4 Epha5 G6pc Gak Gpaa1 Hmgcr Il17 Napa Nbea Ogt Osbp Pet2 Ppp6c Rtn3 Sacm1l Sh3d4 Spic Tde1 Timm17b Tnfsf5 Ubap1
315	V$RORA2_01: RAR-related orphan receptor alpha2	19	19	1550	205	14397	-4.73	0.0	0.27	0.0	2310075G12Rik Apoh B4galt6 BC019755 Bhmt Catns Cps1 Cyp2c44 Dbp Defb7 Hmgcr Med28 Opn1sw Papln Prom1 St13 Suv39h1 Tusc2 Wnt3
316	V$LXR_DR4_Q3	6	6	1563	90	14512	-4.73	0.0	0.09	0.0	1100001D10Rik Crb3 Hlxb9 Mrpl21 Sp4 Wnt16
317	V$NGFIC_01: nerve growth factor-induced protein C	26	26	1543	256	14346	-4.73	0.0	0.45	0.0	Atp1a1 Atp9a Bnipl C1galt1c1 Cklfsf6 Cnp1 Dhcr7 Elavl2 Foxo1 Mclc Mmp15 Nckap1 Ndph Nkx6-1 Papss1 Pscd3 Rasal1 Rassf3 Sfxn3 Slc25a14 Slc32a1 Spint1 Ssb4 Stmn1 Tead3 Trim13
318	V$DTYPEPA_B: poly A signal of D-type LTRs	11	11	1558	74	14528	-4.74	0.0	1.61	0.21	1110011K10Rik Cryl1 Epm2aip1 Fts Hs3st3b1 Lix1 Med19 Osbpl1a Rhag Slc25a14 Zfp42
319	V$BEL1_B: Bel-1 similar region	5	5	1564	23	14579	-4.74	0.0	2.05	0.4	1190003K14Rik AI481750 C730036B14Rik Gadd45gip1 Zmynd10
320	V$CDP_01: cut-like homeodomain protein	11	11	1558	135	14467	-4.77	0.0	0.16	0.0	Alox15b Ccr3 Cyp2c39 Cyp2c44 D7Ertd462e Ehd3 Sepx1 Sult1b1 Trar1 V1rc3 Zfr
321	V$GNCF_01: GCNF (germ cell nuclear factor)	6	6	1563	89	14513	-4.77	0.0	0.1	0.0	Cnp1 Golga4 Lrba Mycbp Slc5a8 Usmg1
322	V$PBX1_02: homeo domain factor Pbx-1	25	25	1544	225	14377	-4.78	0.0	0.76	0.0	Aldoa-ps2 Cdc37l1 Cer1 Defb13 Dgkq Hoxd11 Hspb3 Iapp Nckap1 Nxf7 Osbpl1a Papss1 Rad23a Rex2 Satb2 Sdc4 Shrm Slc15a1 Stxbp2 Sult3a1 Suv39h1 Tpd52l1 Trim13 Ube2a V1rc2
323	V$FREAC4_01: Fork head RElated ACtivator-4	19	19	1550	155	14447	-4.79	0.0	1.11	0.05	4930403J22Rik 9330161F08Rik Clca1 Cr2 Fabp2 Fsip1 Igsf4a Mapre3 Marveld2 Olfr160 Osbpl1a Pcdh15 Pof1b Slc25a14 Stard10 Tm4sf3 Tmem37 Utrn Zfp286
324	V$HEN1_02: HEN1	16	16	1553	174	14428	-4.82	0.0	0.27	0.0	Anxa4 B4galt3 Baiap2l1 Capns1 Csmd1 Ctbp2 Cyp26a1 Dnajb10 Gfra4 Gzmb Hsf2 Hyou1 Pld1 Ramp1 Uncx4.1 Usp21
325	V$R_01: Epstein-Barr virus transcription factor R	22	22	1547	217	14385	-4.82	0.0	0.45	0.0	2310034L04Rik 2310075G12Rik Abcd3 Aes Arpc1a BC038286 Cldn7 Ebi2 Fxyd6 Ga17 Gba2 Jund1 Mkrn1 Mrfap1 Nfkb2 Nucb1 Oxtr Sepx1 Snx16 Sval1 Trib3 Ubxd4
326	V$EVI1_06: ectopic viral integration site 1 encoded factor	18	18	1551	189	14413	-4.82	0.0	0.32	0.0	Cacna2d1 F13b Fdps Fundc1 Gnat1 Gucy2e Maged2 Mkrn3 Nfe2l1 Nmi Pbk Ppp1cb Prlpk Rfk Rtn3 Sult3a1 Wbp5 Zfp282
327	V$CDP_02: transcriptional repressor CDP	13	13	1556	148	14454	-4.84	0.0	0.23	0.0	Carf Ccng2 Cln3 Fcer2a Foxd3 Galnt10 Kcnd2 Ndst4 Nrtn Nxf7 Odf1 Pcdhb20 Slc22a17
328	V$EGR2_01: Egr-2/Krox-20 early growth response gene product	21	21	1548	197	14405	-4.88	0.0	0.6	0.0	Atp1a1 Atp9a C1galt1c1 Catnbip1 Cklfsf6 Dhcr7 Foxo1 Hadhsc Igsf8 Mmp15 Ndph Nkx6-1 Ppox Pscd3 Sfxn3 Siah2 Slc25a14 Slc32a1 Spint1 Ssb4 Trim13
329	V$MIF1_01: MIBP-1 / RFX1 complex	20	20	1549	178	14424	-4.89	0.0	0.78	0.0	4930403J22Rik Adam24 Cacna2d1 Camsap1 Cpeb2 Cpsf3 Cxcl1 Cxcr4 Grip1 Hmgcs1 Itm2c Nrtn Pde6c Psg23 Slc24a1 Smc1l2 Snapc5 Spa17 Tm4sf8 Trim34
330	V$EGR3_01: early growth response gene 3 product	17	17	1552	164	14438	-4.98	0.0	0.52	0.0	Atp1a1 C1galt1c1 Catnbip1 Cklfsf6 Dhcr7 Foxo1 Igsf8 Nkx6-1 Ppox Pscd3 Sfxn3 Siah2 Slc25a14 Slc32a1 Spint1 Ssb4 Trim13
331	V$PAX5_02: B-cell-specific activating protein	7	7	1562	47	14555	-5.13	0.0	1.32	0.11	Ak3l1 D5Bwg0834e Lrp10 Npy Pml Slc5a8 Stmn1
332	V$AR_02: high affinity binding sites for androgen receptor	3	3	1566	52	14550	-5.14	0.0	0.09	0.0	Lcn2 Slc30a2 Tmprss4
333	V$LXR_Q3	9	9	1560	71	14531	-5.2	0.0	0.99	0.01	Cd2ap Fank1 Foxd3 Hlxb9 Irf7 Mapk13 Mrpl21 Tle6 Wnt16
334	V$POU3F2_02	10	10	1559	100	14502	-5.2	0.0	0.46	0.0	Bst2 Col4a6 Es1 Hist1h2bc Hist1h3d Klra5 Nck2 Odag Rras Spock3
335	V$RSRFC4_01: related to serum response factor, C4	8	8	1561	86	14516	-5.27	0.0	0.35	0.0	Extl1 Gp9 Hspb3 Klra5 Ldh2 Ppp1r3a Trim33 Zbed3
336	V$SREBP1_02: sterol regulatory element-binding protein 1	9	9	1560	86	14516	-5.3	0.0	0.54	0.0	Cubn Elmo1 Fxyd6 Lgals9 Mtch2 Nalp4c Ncstn Pip5k1a Tnfrsf7
337	V$PPARA_01: PPAR:RXR heterodimers	2	2	1567	6	14596	-5.31	0.0	1.73	0.24	Papln Suv39h1
338	V$STAT1_01: signal transducer and activator of transcription 1	6	6	1563	44	14558	-5.36	0.0	1.03	0.03	2310034L04Rik 3100002B05Rik B3galt6 Cish Cox5b Muc1
339	V$POU3F2_01	5	5	1564	61	14541	-5.38	0.0	0.25	0.0	Cacna2d1 Clca4 Pde6a Sec22l1 Tapbpl
340	V$APOLYA_B: Avian C-type PolyA signal	5	5	1564	38	14564	-5.5	0.0	0.9	0.0	AI481750 Dkkl1 Pml Pnrc1 Slc12a2
341	V$HMEF2_Q6: myocyte enhancer factor	5	5	1564	54	14548	-5.52	0.0	0.37	0.0	Cldn2 Slbp Slc37a1 Svs3 Zfp68
342	V$SEF1_C: SEF1 binding site	1	1	1568	1	14601	-5.53	0.0	1.69	0.23	Stat2
343	V$PAX3_01: Pax-3 binding sites	3	3	1566	23	14579	-5.79	0.0	0.76	0.0	Ak3l1 Cklfsf6 Mxd3
344	V$PPARG_01: PPAR-gamma (peroxisome proliferator-activated receptor gamma)	1	1	1568	2	14600	-5.82	0.0	1.33	0.11	Stk11
345	V$AHRARNT_02: aryl hydrocarbon receptor:Arnt heterodimers, fixed core	2	2	1567	13	14589	-5.92	0.0	0.83	0.0	Cntn6 Pcbp2
346	V$VJUN_01: v-Jun	2	2	1567	14	14588	-5.96	0.0	0.76	0.0	Als2 Nap1l3
347	V$IRF2_01: interferon regulatory factor 2	1	1	1568	19	14583	-5.99	0.0	0.14	0.0	Pi4k2b
348	V$NRSE_B: neural-restrictive-silencer-element	1	1	1568	19	14583	-5.99	0.0	0.14	0.0	Syt4
349	V$HMX1_01: H6 homeobox 3	2	2	1567	21	14581	-5.99	0.0	0.4	0.0	Gca St8sia1
350	V$ROAZ_01: rat Olf-1/EBF-associated zinc finger protein	1	1	1568	3	14599	-6.01	0.0	1.09	0.05	Zbtb7
351	V$STAT3_01: signal transducer and activator of transcription 3	1	1	1568	5	14597	-6.22	0.0	0.78	0.0	Iigp2
352	V$NRSF_01: neuron-restrictive silencer factor	1	1	1568	12	14590	-6.28	0.0	0.31	0.0	Syt4
