# Supplementary material for: A genomic analysis of mouse models of breast cancer reveals molecular features of mouse models and relationships to human breast cancer
Source: Breast Cancer Res. 2014 Jun 5;16(3):R59. doi: 10.1186/bcr3672 (PMC4078930; doi:10.1186/bcr3672)
Supplement: Additional file 2 — Fold change values organized by mouse tumor model type comparing the mouse model to all other types of mouse models. [file bcr3672-S2.zip › Additional_file_2/Myc_SAM/AdditionalFile46_Myc_SAM/Myc.txt]

Current settings
Input parameters
Data type?								Two class unpaired
Array or Seq data?								array
Arrays centered?								FALSE
Delta								2.037985568
Minimum fold change								0
Test statistic								standard
Are data are log scale?								TRUE
Number of permutations								100
Input percentile for exchangeability factor s0								Automatic choice
Number of neighbors for KNN								10
Seed for Random number generator								98498170
Computed values
Estimate of pi0 (proportion of null genes)								0.319
s0 percentile								0
False Discovery Rate (%)								0.004550754
List of Significant Genes for Delta = 2.038
Positive genes (484) Upregulated in Myc tumors compared to all other tumors
	Row	Gene ID	Gene Name	Score(d)	Numerator(r)	Denominator(s+s0)	Fold Change	q-value(%)
	14049	1449526_a_at	7.550382846	7.290700131	0.715906805	0.098194521	1.642515295	0
	12196	1437711_x_at	5.839909234	7.192077468	0.479427315	0.066660477	1.394190126	0
	12075	1437343_x_at	7.016450667	7.143235683	0.381682703	0.053432747	1.302860575	0
	9633	1427364_a_at	5.166938824	6.891298274	0.471637481	0.068439569	1.386682481	0
	12332	1438178_x_at	7.076987661	6.800599861	0.367875722	0.054094599	1.290451323	0
	6634	1423522_at	7.597371814	6.609147173	0.528302335	0.079935024	1.442231078	0
	12635	1439268_x_at	5.787005596	6.586636716	0.58449795	0.088739971	1.499517075	0
	12684	1439443_x_at	8.88863926	6.58511202	0.42162886	0.064027591	1.339438981	0
	5726	1422461_at	6.511792865	6.564079386	0.351378358	0.053530486	1.275778931	0
	8925	1426341_at	3.82140447	6.462740436	0.465864676	0.072084695	1.381144891	0
	11783	1436479_a_at	5.454103661	6.356844271	0.409682737	0.064447502	1.328393655	0
	11337	1434523_x_at	6.073136196	6.296411534	0.574807866	0.091291343	1.489479086	0
	17594	1460432_a_at	6.132584148	6.289590217	0.582144213	0.092556779	1.497072628	0
	15991	1452031_at	3.799386095	6.282581249	0.455294907	0.072469402	1.371063041	0
	11608	1435680_a_at	5.274011463	6.274251254	0.400111166	0.063770345	1.319609589	0
	622	1416376_at	5.855624595	6.250065336	0.334392104	0.053502177	1.260846025	0
	1275	1417077_at	5.988926296	6.229877835	0.348519176	0.05594318	1.273253053	0
	7244	1424223_at	4.741935146	6.126157925	0.369113752	0.060252079	1.291559181	0
	17550	1460370_at	4.992125477	6.122924852	0.306423398	0.050045265	1.236638132	0
	8924	1426340_at	3.658878907	6.120648175	0.44766759	0.073140553	1.363833559	0
	14682	1450423_s_at	5.284320165	6.05313373	0.308646751	0.050989581	1.238545399	0
	11784	1436480_at	4.382022231	6.038782882	0.384355128	0.063647781	1.30527621	0
	17267	1456541_x_at	6.571163008	6.02964448	0.339528405	0.056309855	1.265342905	0
	16063	1452119_at	5.71823868	5.995254249	0.294214427	0.049074554	1.226217099	0
	17613	1460541_at	5.367615968	5.93106371	0.360578895	0.060794979	1.283940988	0
	6555	1423430_at	6.277221118	5.903840502	0.312995261	0.053015535	1.242284201	0
	5697	1422428_at	5.422641856	5.903675053	0.499140005	0.084547337	1.413370797	0
	15176	1451015_at	8.56419005	5.891507443	0.381198408	0.064703034	1.302423295	0
	16062	1452118_at	5.757723986	5.864540958	0.286841404	0.048911143	1.219966391	0
	12666	1439399_a_at	6.744061326	5.792974329	0.348908179	0.06022954	1.273596415	0
	12366	1438291_x_at	6.217290949	5.720917537	0.415425139	0.072615124	1.333691637	0
	16609	1453729_a_at	7.377532202	5.602045279	0.426324226	0.076101532	1.343805394	0
	15184	1451026_at	5.9883074	5.587077216	0.277947429	0.04974827	1.212468636	0
	17150	1456117_at	6.463000181	5.580926537	0.279562227	0.05009244	1.213826504	0
	11428	1434872_x_at	7.403312205	5.576864897	0.413173005	0.074086967	1.331611288	0
	3731	1419822_at	3.313529791	5.575983603	0.509517888	0.091377221	1.423574394	0
	11588	1435561_at	4.912076684	5.55250095	0.352968976	0.063569368	1.277186294	0
	1591	1417422_at	4.509834451	5.507763637	0.352959335	0.064083966	1.277177759	0
	2053	1417920_at	2.857227648	5.488989629	0.374082567	0.068151444	1.296015136	0
	13129	1448485_at	7.166892502	5.484873753	0.564157332	0.10285694	1.478523662	0
	863	1416629_at	5.608639761	5.450885485	0.389902495	0.07153012	1.310304843	0
	14294	1449945_at	5.241379132	5.436873228	0.331767762	0.061021795	1.258554561	0
	11001	1433467_at	5.409596964	5.358979162	0.32502219	0.060650019	1.252683706	0
	11092	1433688_x_at	7.294437823	5.348919157	0.395454696	0.073931702	1.315357258	0
	14753	1450506_a_at	5.601549295	5.297392619	0.256981448	0.048510931	1.194975838	0
	9156	1426649_at	4.980688065	5.273011438	0.360440988	0.068355814	1.283818261	0
	5424	1422114_at	3.665057761	5.224860288	0.326941358	0.062574182	1.254351217	0
	7014	1423957_at	5.749040354	5.182170944	0.246969418	0.047657521	1.186711642	0
	10938	1432416_a_at	8.701902006	5.180022824	0.269761634	0.052077306	1.205608618	0
	11086	1433675_at	6.866560704	5.17556239	0.31046373	0.059986472	1.240106247	0
	121	1415839_a_at	8.584077026	5.174610485	0.264012698	0.051020787	1.200813997	0
	8556	1425884_at	4.827205676	5.163255072	0.286955586	0.055576489	1.22006295	0
	11022	1433502_s_at	5.478869983	5.158759136	0.327825476	0.063547351	1.255120149	0
	5283	1421945_a_at	5.237810282	5.151130068	0.262127125	0.050887305	1.199245582	0
	11085	1433674_a_at	6.998957825	5.147812175	0.315104248	0.061211295	1.244101548	0
	12422	1438507_x_at	7.28926717	5.101562623	0.379025104	0.074295884	1.300462775	0
	12462	1438626_x_at	7.456086071	5.07270645	0.380570014	0.075023071	1.301856122	0
	11825	1436688_x_at	7.286658817	5.071608296	0.377968043	0.074526269	1.299510277	0
	1088	1416871_at	5.303249266	5.071462055	0.403324927	0.079528334	1.32255244	0
	2909	1418872_at	2.022600719	5.063463106	0.44034157	0.086964506	1.356925553	0
	7278	1424265_at	5.542104204	5.053831366	0.447013556	0.08845043	1.363215416	0
	12554	1438941_x_at	5.881384799	5.050599739	0.246832496	0.048871918	1.18659902	0
	10088	1428106_at	6.330399322	5.048007054	0.237145453	0.046978035	1.178658235	0
	9035	1426492_at	5.466294578	5.037531383	0.241956689	0.048030805	1.182595497	0
	88	1415802_at	5.836050077	5.02975088	0.422079429	0.083916568	1.339857368	0
	385	1416126_at	6.725329115	5.025339859	0.273086508	0.054341898	1.208390299	0
	9200	1426712_at	4.254836748	5.012997909	0.62055814	0.123789826	1.537469872	0
	1482	1417302_at	4.649354565	5.007880648	0.289935001	0.057895749	1.222585194	0
	6781	1423693_at	4.895566429	5.004148168	0.366738838	0.073286966	1.289434811	0
	12161	1437614_x_at	4.77296251	4.991171586	0.276112706	0.055320219	1.21092768	0
	6950	1423884_at	7.441962179	4.989592188	0.235452033	0.047188633	1.17727555	0
	13358	1448740_at	6.499353871	4.979823446	0.28663373	0.057559015	1.219790792	0
	919	1416693_at	1.877040513	4.979483746	0.389074265	0.078135462	1.309552833	0
	7785	1424882_a_at	4.228240616	4.972909876	0.371508531	0.074706468	1.293704865	0
	1201	1416992_at	4.362408198	4.962297319	0.332771312	0.06705993	1.259430326	0
	12573	1438975_x_at	4.617115927	4.95856989	0.2737289	0.055203195	1.208928482	0
	14976	1450780_s_at	2.078420677	4.950581027	0.600683584	0.121335977	1.51643492	0
	438	1416184_s_at	5.390507401	4.937971004	0.410587115	0.083148952	1.329226642	0
	11994	1437133_x_at	6.864661665	4.911993554	0.289943025	0.059027566	1.222591994	0
	13715	1449147_at	5.302893163	4.892437284	0.386255443	0.078949493	1.30699665	0
	241	1415977_at	8.183549092	4.861795931	0.352634732	0.072531784	1.276890429	0
	12315	1438151_x_at	4.47122689	4.847258486	0.277750166	0.057300465	1.212302864	0
	4035	1420479_a_at	6.235896864	4.836215022	0.243176557	0.050282412	1.183595861	0
	12456	1438619_x_at	4.707292368	4.821715984	0.266003449	0.055167797	1.202472124	0
	12975	1448319_at	6.877241109	4.805533233	0.284044855	0.059107874	1.217603874	0
	2920	1418883_a_at	8.781719363	4.782535562	0.226253927	0.047308363	1.16979354	0
	13783	1449226_at	4.43000335	4.766667957	0.278549623	0.058436968	1.212974838	0
	12433	1438549_a_at	4.066120483	4.760847776	0.330594598	0.069440279	1.257531552	0
	11477	1435057_x_at	5.352131076	4.758157054	0.261029877	0.05485945	1.198333837	0
	15025	1450838_x_at	5.290407707	4.753539337	0.362300922	0.076217087	1.285474438	0
	17288	1456590_x_at	6.543975602	4.73977164	0.286249265	0.06039305	1.219465772	0
	12434	1438550_x_at	3.757969281	4.732302818	0.295067106	0.062351696	1.226942046	0
	12163	1437616_x_at	4.278358748	4.728015425	0.259070699	0.054794808	1.196707606	0
	9228	1426757_at	5.28769191	4.721429248	0.237591628	0.050321972	1.179022809	0
	12937	1448274_at	7.657195214	4.719308502	0.225156635	0.047709666	1.168904151	0
	6556	1423431_a_at	7.455025914	4.707066812	0.273909815	0.058191189	1.209080092	0
	11311	1434434_s_at	6.256586453	4.69544415	0.248965762	0.053022835	1.188354902	0
	6071	1422851_at	1.808098448	4.693675775	0.572708577	0.122017072	1.487313297	0
	3076	1419058_at	5.356442056	4.689586141	0.256612194	0.054719582	1.194670027	0
	6006	1422777_at	3.237792669	4.685531675	0.193038508	0.041198848	1.143168848	0
	16631	1453851_a_at	5.415117984	4.671529695	0.363746679	0.077864576	1.286763286	0
	4138	1420600_at	3.583510347	4.66853111	0.197733278	0.042354495	1.14689497	0
	15152	1450986_at	6.945180518	4.664094135	0.243815348	0.052274963	1.184120045	0
	8032	1425183_a_at	9.138999902	4.647409189	0.207104416	0.044563413	1.154368962	0
	16865	1455045_at	4.125851104	4.64031451	0.319499142	0.068852907	1.247897243	0
	14977	1450781_at	1.157095636	4.628515164	0.569412626	0.123022742	1.483919289	0
	9253	1426793_a_at	7.152628255	4.626568068	0.337289387	0.072902718	1.263380655	0
	4097	1420554_a_at	6.41314033	4.626087108	0.337013197	0.072850595	1.263138816	0
	9089	1426565_at	3.286965733	4.616501782	0.336952805	0.072988774	1.263085942	0
	15606	1451532_s_at	4.126285931	4.602373067	0.465414121	0.101124814	1.380713626	0
	16449	1452787_a_at	7.168056309	4.598100567	0.338485672	0.073614239	1.264428687	0
	5861	1422612_at	6.150647602	4.592193867	0.28046117	0.06107346	1.214583074	0
	13498	1448894_at	5.744134376	4.590779293	0.382372162	0.083291341	1.303483356	0
	15553	1451466_at	5.009477528	4.582809873	0.270783403	0.059086764	1.206462776	0
	11361	1434608_at	5.15368638	4.582241148	0.248806805	0.05429806	1.188223976	0
	7266	1424249_a_at	6.430532849	4.57516596	0.288588134	0.063077085	1.22144435	0
	7658	1424724_a_at	4.684206649	4.573332328	0.270784817	0.059209521	1.206463958	0
	16144	1452252_at	6.147706715	4.567003855	0.20632459	0.045177231	1.153745155	0
	4032	1420476_a_at	6.504666223	4.552590682	0.227053221	0.04987341	1.170441818	0
	10716	1431405_a_at	3.937562252	4.537040803	0.262419112	0.057839266	1.199488322	0
	16773	1454703_x_at	6.063965032	4.523902459	0.274557742	0.060690465	1.209623222	0
	16445	1452778_x_at	6.591781652	4.520183186	0.224767411	0.049725288	1.168588835	0
	12702	1439995_at	2.549572	4.515098423	0.333653784	0.073897345	1.260200934	0
	6042	1422820_at	5.532821156	4.503222505	0.302850146	0.067251872	1.23357903	0
	10377	1429227_x_at	6.572215524	4.498463533	0.224127009	0.049823014	1.168070223	0
	3701	1419754_at	4.161193297	4.49164212	0.28051462	0.062452576	1.214628074	0
	4034	1420478_at	6.649006929	4.488019999	0.224784224	0.050085388	1.168602454	0
	13894	1449348_at	6.488303343	4.482446681	0.269884271	0.060209142	1.205711105	0
	1966	1417823_at	4.586040727	4.457401934	0.285863122	0.064132229	1.219139421	0
	11075	1433656_a_at	7.127348689	4.456400534	0.21032762	0.047196749	1.156950884	0
	15224	1451069_at	4.683505264	4.454051138	0.276682761	0.06211935	1.211406251	0
	1919	1417775_at	6.122280965	4.442326824	0.204827609	0.046108181	1.152548618	0
	6901	1423823_at	6.525623698	4.438993993	0.201889406	0.045480892	1.150203718	0
	9063	1426533_at	7.046021636	4.438287311	0.234921606	0.052930689	1.176842787	0
	10795	1431765_a_at	9.475035212	4.419135226	0.199010824	0.045033884	1.147911026	0
	658	1416414_at	4.258787489	4.416551508	0.298569746	0.06760246	1.22992449	0
	3480	1419495_at	5.071152979	4.406310223	0.279678129	0.063472183	1.213924023	0
	11987	1437100_x_at	5.333192085	4.401204235	0.282537822	0.064195572	1.216332635	0
	11150	1433903_at	5.357617556	4.394081673	0.311348731	0.070856382	1.240867206	0
	2288	1418181_at	5.100735182	4.393552862	0.278781737	0.06345246	1.213170008	0
	1296	1417098_s_at	6.204747967	4.390862133	0.211240321	0.048109076	1.157683045	0
	953	1416730_at	6.869321996	4.377893954	0.214888217	0.049084838	1.160613984	0
	17432	1460215_at	5.72483674	4.37771897	0.202351378	0.046223017	1.150572089	0
	3210	1419203_at	4.849302939	4.369879729	0.222076062	0.05081972	1.166410864	0
	1786	1417629_at	5.778475053	4.362470291	0.304168465	0.069723905	1.234706777	0
	11093	1433689_s_at	7.335026684	4.358575788	0.341588432	0.078371571	1.267150981	0
	12263	1437945_x_at	6.579775292	4.358489881	0.218905508	0.050225081	1.163850303	0
	16808	1454814_s_at	5.126099735	4.340061254	0.313845019	0.0723135	1.243016131	0
	10315	1428869_at	6.637438242	4.32935899	0.23524013	0.054336018	1.177102644	0
	2009	1417870_x_at	7.605961812	4.315128965	0.255057389	0.059107709	1.193383214	0
	17224	1456383_at	7.212793445	4.315124613	0.202759081	0.046988001	1.150897284	0
	14883	1450668_s_at	7.413184358	4.314948774	0.245895711	0.056986936	1.185828776	0
	10331	1428942_at	7.518409888	4.314621659	0.359668475	0.083360374	1.283131006	0
	11659	1435860_at	5.190655595	4.313947768	0.210980221	0.048906531	1.157474348	0
	1890	1417745_at	2.842323899	4.309269382	0.201366286	0.046728637	1.14978673	0
	10821	1431834_a_at	3.765631098	4.294044324	0.287382833	0.066925912	1.220424318	0
	16780	1454732_at	4.666268719	4.293692595	0.201424626	0.046911748	1.149833227	0
	15307	1451170_s_at	6.034000401	4.289681346	0.207825977	0.048447882	1.154946463	0
	3626	1419664_at	3.946456398	4.285093335	0.278597194	0.065015432	1.213014834	0
	10687	1431320_a_at	4.415910333	4.281281653	0.272058451	0.06354603	1.207529514	0
	14410	1450087_a_at	6.38124583	4.278083037	0.231892803	0.054204839	1.174374708	0
	9006	1426453_at	6.40373122	4.264939413	0.205386692	0.048157001	1.152995348	0
	3254	1419252_at	5.682534578	4.24843997	0.248281201	0.058440558	1.18779116	0
	16027	1452075_at	6.67045161	4.24550794	0.210052551	0.049476424	1.156730318	0
	2638	1418566_s_at	7.024246111	4.244844413	0.209244343	0.04929376	1.156082491	0
	1334	1417137_at	4.145930262	4.215056812	0.228561609	0.054225036	1.171666196	0
	2631	1418559_at	3.76149895	4.212218657	0.185389957	0.044012425	1.137124294	0
	13730	1449164_at	6.75376046	4.205322963	0.30733313	0.073081933	1.237418176	0
	13657	1449084_s_at	4.487905254	4.200818971	0.264730313	0.063018739	1.201411445	0
	15283	1451138_x_at	4.903971035	4.198406247	0.215951039	0.051436432	1.161469314	0
	11181	1434005_at	5.94156693	4.196036672	0.270314378	0.064421357	1.206070614	0
	15034	1450848_at	7.012149558	4.195753772	0.195532067	0.046602369	1.145146414	0
	1295	1417097_at	6.205929129	4.187573983	0.203335678	0.048556916	1.151357352	0
	1457	1417273_at	6.299003794	4.183318615	0.525400073	0.125594085	1.439332666	0
	59	1415771_at	8.153763886	4.182374495	0.219187485	0.052407427	1.164077802	0
	3912	1420340_at	2.61268703	4.164369327	0.242610082	0.058258541	1.183131213	0
	14937	1450735_at	6.60707009	4.164071886	0.206342364	0.049553026	1.15375937	0
	16861	1455035_s_at	7.27129214	4.162145936	0.226118222	0.054327317	1.16968351	0
	1345	1417150_at	3.207388998	4.161362021	0.246741601	0.059293472	1.186524262	0
	2007	1417868_a_at	7.921458035	4.158904442	0.242978565	0.058423695	1.183433439	0
	1244	1417041_at	6.524161976	4.15653823	0.195465541	0.047026042	1.145093609	0
	3236	1419234_at	4.617751755	4.146196522	0.205027196	0.049449464	1.152708076	0
	4349	1420835_at	5.406177311	4.140512772	0.238478042	0.057596258	1.179747441	0
	3238	1419236_at	4.573270809	4.137239972	0.208429691	0.050378922	1.155429866	0
	4058	1420509_at	5.258465169	4.136699773	0.18733581	0.045286296	1.138659039	0
	15306	1451169_at	5.627676795	4.136305618	0.19107607	0.046194863	1.141614901	0
	5461	1422156_a_at	9.509519473	4.130544838	0.186218797	0.04508335	1.137777768	0
	3649	1419692_a_at	4.328438866	4.126427134	0.284331925	0.068905112	1.21784618	0
	16596	1453674_at	3.65285843	4.104933196	0.234456857	0.057115876	1.176463741	0
	8346	1425607_at	5.314495164	4.102465645	0.204506076	0.049849552	1.152291778	0
	7599	1424650_at	5.427656129	4.102049943	0.229555591	0.055961189	1.172473724	0
	11267	1434299_x_at	4.411515436	4.10050202	0.2048653	0.049961029	1.152578729	0
	4834	1421415_s_at	4.506505128	4.094376941	0.239193535	0.058420008	1.180332673	0
	11714	1436097_x_at	6.594811141	4.093826547	0.262162039	0.064038385	1.199274605	0
	6759	1423668_at	3.95932855	4.078229325	0.228101035	0.05593139	1.171292206	0
	12979	1448323_a_at	6.857392268	4.075865741	0.315861911	0.077495661	1.244755087	0
	7670	1424736_at	8.715855324	4.063863923	0.2225748	0.054769255	1.16681416	0
	13938	1449396_at	4.979463041	4.059882978	0.37479709	0.092317215	1.296657172	0
	2762	1418703_at	5.753328472	4.046681426	0.257914451	0.063734805	1.195748889	0
	10166	1428306_at	8.106173892	4.043542492	0.309131976	0.07645078	1.238962031	0
	8589	1425924_at	4.33067249	4.040482642	0.28835133	0.071365566	1.221243878	0
	7822	1424927_at	7.760047502	4.039430766	0.384212667	0.095115547	1.305147324	0
	10515	1430128_a_at	6.490180477	4.033966428	0.260692733	0.064624418	1.198053831	0
	17130	1456066_a_at	5.512166904	4.028601768	0.188626002	0.046821705	1.139677789	0
	10489	1429897_a_at	5.02987161	4.02826751	0.243925996	0.060553574	1.184210865	0
	10291	1428780_at	5.022653883	4.020170555	0.210526746	0.052367615	1.157110582	0
	16827	1454893_at	3.876683579	4.01560991	0.235707911	0.05869791	1.177484371	0
	159	1415884_at	3.629385252	4.009740095	0.186300926	0.046462095	1.137842541	0
	12772	1448061_at	5.594511457	4.005297876	0.298170527	0.074444033	1.229584196	0
	15770	1451733_at	3.751650208	4.004610191	0.231154366	0.057722064	1.173773763	0
	10605	1430826_s_at	4.352913803	4.004398762	0.234063949	0.058451709	1.176143383	0
	12175	1437658_a_at	6.336980819	4.003904723	0.244694372	0.061113935	1.184841742	0
	2008	1417869_s_at	7.446143536	3.993945001	0.236335766	0.059173515	1.177996919	0
	11410	1434790_a_at	5.674551052	3.991945199	0.276999587	0.069389627	1.211672314	0
	13405	1448792_a_at	6.954330406	3.99186363	0.468983141	0.11748476	1.384133541	0
	11329	1434500_at	4.356975997	3.990172229	0.228396333	0.057239718	1.171531977	0
	4407	1420904_at	4.254365063	3.983888496	0.217572065	0.054612991	1.162775086	0
	11368	1434624_x_at	5.257355149	3.981909039	0.301090302	0.075614561	1.23207519	0
	7573	1424620_at	6.498073927	3.979232759	0.213070834	0.053545708	1.159152863	0
	9140	1426631_at	6.793880672	3.974692356	0.209977945	0.052828729	1.156670501	0
	13239	1448604_at	5.030185863	3.971043625	0.234997229	0.0591777	1.176904477	0
	11321	1434479_at	4.956953925	3.951068514	0.354076225	0.089615309	1.278166893	0
	1152	1416939_at	7.26731692	3.94721432	0.200910768	0.050899382	1.149423753	0
	7188	1424161_at	5.909049044	3.947168694	0.180703965	0.045780654	1.133436813	0
	9196	1426706_s_at	5.123252959	3.945286896	0.230511862	0.058427148	1.17325114	0
	3843	1420138_at	6.486446263	3.94389478	0.223519482	0.056674809	1.167578445	0
	8781	1426175_a_at	3.395732589	3.938888837	0.285892276	0.072581961	1.219164057	0
	8248	1425464_at	2.39725508	3.936454273	0.244491757	0.06210964	1.184675351	0
	16274	1452461_a_at	5.059873838	3.932769853	0.266163432	0.067678365	1.202605475	0
	13720	1449153_at	6.628447303	3.931193805	0.430547313	0.109520755	1.347744771	0
	5383	1422062_at	5.231658518	3.928413758	0.290838401	0.074034564	1.223351004	0
	3237	1419235_s_at	4.524935516	3.926820813	0.196987785	0.050164699	1.14630248	0
	1906	1417762_a_at	8.762104901	3.922502154	0.183699092	0.04683212	1.135792344	0
	4512	1421033_a_at	5.915364792	3.909998419	0.207642075	0.053105412	1.15479925	0
	3253	1419251_at	5.213033474	3.907138212	0.224524123	0.057465109	1.168391788	0
	2956	1418926_at	2.988501135	3.90373656	0.312505622	0.080052949	1.241862651	0
	3222	1419217_at	4.921715539	3.902602375	0.165032446	0.042287794	1.121191293	0
	15566	1451482_at	3.224692394	3.897681086	0.180649394	0.046347916	1.13339394	0
	9004	1426450_at	4.333754243	3.89737484	0.234474656	0.060162203	1.176478256	0
	9701	1427474_s_at	3.582651796	3.890818108	0.21402304	0.055007208	1.159918179	0
	3096	1419078_at	3.733510509	3.887570509	0.219950361	0.056577845	1.164693512	0
	12468	1438633_x_at	5.985534416	3.887426714	0.246111098	0.063309514	1.186005827	0
	4350	1420836_at	5.570643841	3.886949439	0.229567008	0.059060971	1.172483002	0
	10796	1431766_x_at	9.353268124	3.877560156	0.174555477	0.045016833	1.128616602	0
	5042	1421657_a_at	3.549486109	3.877280592	0.187090261	0.048252959	1.138465254	0
	2525	1418439_at	7.16179116	3.875309414	0.183982927	0.047475674	1.136015821	0
	5831	1422579_at	6.939894418	3.874371348	0.218145187	0.056304667	1.163237099	0
	463	1416209_at	6.601209494	3.871096215	0.187057079	0.048321475	1.13843907	0
	5436	1422128_at	6.076678816	3.863886266	0.28552294	0.073895276	1.218851987	0
	9008	1426455_at	4.735902986	3.860150777	0.177829485	0.046068015	1.131180758	0
	4235	1420709_s_at	3.193217977	3.859995241	0.162420428	0.042077883	1.119163198	0
	2807	1418755_at	3.144159653	3.859719609	0.315436755	0.081725303	1.244388317	0
	7659	1424725_at	3.572668829	3.855477754	0.239567944	0.062137032	1.180639033	0
	5377	1422053_at	4.32397312	3.854440714	0.310131436	0.080460814	1.239820648	0
	11360	1434607_at	5.133629838	3.852436068	0.205309898	0.053293525	1.152933976	0
	3279	1419281_a_at	6.033342783	3.851256459	0.173305892	0.044999832	1.127639479	0
	2095	1417969_at	4.822721186	3.851077249	0.17951992	0.046615508	1.132506963	0
	12157	1437607_at	2.729930095	3.84979032	0.231521535	0.060138739	1.174072529	0
	143	1415867_at	8.156278113	3.849281842	0.19614452	0.050956134	1.145632655	0
	4575	1421101_a_at	4.288859442	3.848540158	0.215699112	0.056046995	1.161266513	0
	12806	1448130_at	5.280567331	3.843700307	0.204523043	0.053209935	1.15230533	0
	10917	1432329_a_at	3.707351295	3.839841836	0.187294306	0.048776568	1.138626282	0
	12918	1448253_at	6.495080133	3.837161292	0.191986217	0.050033398	1.142335333	0
	12632	1439264_x_at	6.003854423	3.834200142	0.242301576	0.063194817	1.182878239	0
	1109	1416893_at	5.583819977	3.831166027	0.297071137	0.077540659	1.228647561	0
	10836	1431920_a_at	3.166020606	3.829364492	0.257313083	0.067194722	1.195250561	0
	1454	1417270_at	5.079523825	3.81930905	0.203989025	0.053409929	1.151878879	0
	962	1416740_at	5.295828395	3.819296373	0.345908026	0.090568522	1.270950662	0
	8600	1425937_a_at	6.065112337	3.817592014	0.192682841	0.05047235	1.142887058	0
	1444	1417258_at	8.046130206	3.816257505	0.171845354	0.045029811	1.12649847	0
	11017	1433492_at	4.483615521	3.813358559	0.242538946	0.06360245	1.183072877	0
	11016	1433491_at	4.811268618	3.811587449	0.239216476	0.062760327	1.180351442	0
	12249	1437889_x_at	6.527382157	3.808112036	0.294161196	0.07724594	1.226171855	0
	10992	1433447_x_at	7.805490457	3.807670698	0.194849344	0.051172846	1.144604627	0
	9341	1426928_at	4.669844511	3.807151954	0.174490526	0.045832299	1.128565792	0
	11015	1433490_s_at	5.462883447	3.804041964	0.245893713	0.064640116	1.185827133	0
	12278	1437994_x_at	4.984481931	3.803875589	0.186999815	0.049160339	1.138393883	0
	13151	1448509_at	5.509101938	3.796410607	0.294420361	0.077552297	1.226392145	0
	856	1416622_at	5.190814966	3.795795026	0.171648361	0.045220661	1.126344663	0
	5521	1422225_s_at	3.185901079	3.793938663	0.168515847	0.044417125	1.123901691	0
	7247	1424226_at	5.01447464	3.79061651	0.212923474	0.056171199	1.159034471	0
	735	1416498_at	5.428986859	3.790601701	0.353461425	0.093246786	1.277622322	0
	2848	1418805_at	3.597833773	3.789661592	0.218889169	0.057759556	1.163837123	0
	8510	1425820_x_at	5.339082562	3.77840027	0.182477126	0.048294811	1.134830732	0
	12877	1448207_at	4.786624197	3.774136943	0.234567402	0.062151269	1.17655389	0
	1327	1417130_s_at	7.013898372	3.772909488	0.325322194	0.086225815	1.252944225	0
	5953	1422711_a_at	3.816822584	3.770326109	0.185332579	0.049155583	1.13707907	0
	8271	1425503_at	4.56011365	3.768266322	0.23839092	0.063262758	1.1796762	0
	13276	1448646_at	5.797187971	3.767387155	0.211840403	0.056230059	1.158164678	0
	10804	1431784_a_at	5.595357999	3.765265741	0.210215123	0.05583009	1.156860673	0
	12001	1437145_s_at	4.534128608	3.760895311	0.283437678	0.075364416	1.217091538	0
	9683	1427441_a_at	6.321955492	3.759381697	0.216705088	0.057643811	1.162076535	0
	12771	1448059_at	3.293603568	3.757704299	0.264589507	0.070412541	1.201294194	0
	10194	1428390_at	6.647796304	3.75320886	0.175041886	0.046637928	1.128997182	0
	14668	1450408_at	4.045020438	3.752330838	0.175059355	0.046653497	1.129010854	0
	7152	1424116_x_at	5.898815097	3.752095773	0.181706124	0.048427901	1.134224421	0
	15321	1451186_at	4.481421157	3.751349227	0.203972097	0.054372996	1.151865364	0
	17202	1456309_x_at	5.836708006	3.750097759	0.240043248	0.064009864	1.181028065	0
	3146	1419130_at	6.2986714	3.747003923	0.223418631	0.05962594	1.167496829	0
	2546	1418460_at	3.524966785	3.740280239	0.218395121	0.058390042	1.163438637	0
	3486	1419503_at	6.484084028	3.736715472	0.254996793	0.068240891	1.19333309	0
	3971	1420408_a_at	4.426897667	3.733845863	0.299009317	0.080080787	1.23029929	0
	5115	1421746_a_at	4.725141343	3.730635087	0.203054046	0.054428815	1.151132614	0
	4682	1421229_at	4.620870312	3.729819736	0.187794666	0.050349529	1.139021253	0
	14014	1449484_at	6.391704637	3.722570916	0.260915359	0.070090098	1.19823872	0
	2232	1418118_at	3.892377145	3.720053228	0.160507775	0.043146634	1.117680451	0
	3351	1419359_at	5.046569634	3.714001359	0.181776986	0.048943705	1.134280133	0
	11541	1435335_a_at	5.529624509	3.712650122	0.260859588	0.070262368	1.1981924	0
	12090	1437390_x_at	3.263994622	3.705659416	0.21963253	0.059269486	1.164436954	0
	5365	1422040_at	3.522923743	3.696229973	0.199610169	0.05400372	1.148388007	0
	2621	1418547_at	5.324477195	3.693962271	0.355361205	0.096200551	1.279305839	0
	12808	1448132_at	6.230122109	3.692154376	0.208696037	0.056524191	1.155643198	0
	14931	1450728_at	4.008019828	3.68986796	0.221180509	0.059942662	1.165687039	0
	17121	1456036_x_at	6.326831175	3.688784279	0.277737659	0.075292464	1.212292355	0
	12264	1437946_x_at	3.528987217	3.687757614	0.270607813	0.073380043	1.206315946	0
	5110	1421739_a_at	3.626439811	3.686592503	0.178527199	0.048426073	1.13172795	0
	16367	1452602_a_at	3.37771081	3.684071366	0.168896096	0.045844958	1.124197956	0
	8839	1426243_at	2.928456459	3.6831056	0.265257939	0.072020183	1.201850909	0
	8312	1425561_at	5.941004726	3.683048733	0.18279038	0.049630182	1.135077167	0
	14421	1450100_a_at	5.096592386	3.681400184	0.199547972	0.054204368	1.148338499	0
	7665	1424731_at	5.554074599	3.680560814	0.170034474	0.04619798	1.125085369	0
	767	1416531_at	6.608452255	3.679796439	0.269143041	0.073140742	1.205091792	0
	16314	1452521_a_at	4.74807517	3.677929716	0.250582681	0.068131449	1.189687513	0
	11038	1433535_x_at	7.863319187	3.673913202	0.173912443	0.047337113	1.128113671	0
	840	1416606_s_at	7.488838043	3.672891687	0.210082027	0.057197991	1.156753951	0
	16948	1455470_x_at	5.951194947	3.665579167	0.234667028	0.064019086	1.17663514	0
	6599	1423480_at	5.819954296	3.664800606	0.193327626	0.052752563	1.143397963	0
	6486	1423345_at	5.901999606	3.664427801	0.2021441	0.055163892	1.150406793	0
	17610	1460513_a_at	3.87225357	3.652884365	0.258332378	0.070720108	1.19609533	0
	14504	1450203_at	3.244735297	3.652100536	0.163975993	0.044899091	1.120370571	0
	8832	1426235_a_at	6.171905456	3.651111331	0.291252015	0.079770784	1.223701783	0
	5626	1422341_s_at	5.055922842	3.649242821	0.228640119	0.062654126	1.171729958	0
	7123	1424086_at	4.287640911	3.648849853	0.279411478	0.076575219	1.213699676	0
	1967	1417824_at	4.138079751	3.648162017	0.239546218	0.065662165	1.180621253	0
	11918	1436935_x_at	7.298882835	3.646626258	0.161241066	0.044216504	1.118248688	0
	4059	1420510_at	4.964445414	3.644270861	0.169475824	0.046504728	1.12464979	0
	17589	1460425_at	2.86078988	3.643509239	0.17928794	0.049207489	1.132324874	0
	952	1416729_at	1.878889045	3.6372435	0.195353841	0.053709311	1.145004954	0
	13285	1448655_at	5.38945495	3.636840981	0.271676082	0.074701117	1.207209515	0
	1833	1417676_a_at	4.022554601	3.634772832	0.254549751	0.070031818	1.192963374	0
	3211	1419205_x_at	4.884711544	3.634715076	0.171710608	0.047241834	1.126393261	0
	10962	1432623_at	4.216107155	3.631938013	0.188711793	0.05195898	1.139745563	0
	2267	1418157_at	1.64846985	3.63150939	0.312329104	0.086005314	1.241710715	0
	6413	1423264_at	6.266779733	3.629210792	0.168163419	0.046336085	1.123627173	0
	1539	1417364_at	8.819346044	3.628094422	0.151733882	0.041821922	1.110903794	0
	2154	1418034_at	5.647215331	3.625187223	0.171764379	0.04738083	1.126435244	0
	17300	1456620_at	5.328292213	3.625090941	0.250447908	0.069087345	1.18957638	0
	5918	1422675_at	5.824995007	3.617079081	0.172268772	0.047626488	1.126829135	0
	1113	1416899_at	5.940336904	3.61589474	0.221725437	0.06131966	1.16612742	0
	14666	1450405_at	6.031519018	3.613531004	0.167027794	0.046222876	1.122743052	0
	2883	1418842_at	4.823797385	3.612863	0.254566448	0.070461141	1.192977181	0
	6487	1423346_at	5.874335908	3.609867516	0.198355494	0.054948137	1.147389717	0
	16523	1453184_at	3.899946217	3.608778081	0.184288618	0.051066764	1.136256555	0
	651	1416405_at	6.929880991	3.607810856	0.280612875	0.077779265	1.214710799	0
	5007	1421618_at	4.622124546	3.602911219	0.177899909	0.049376712	1.131235977	0
	457	1416203_at	5.167464661	3.602813423	0.348655243	0.09677305	1.273373145	0
	6483	1423342_at	3.728753717	3.601506092	0.173655662	0.048217512	1.127912898	0
	12375	1438322_x_at	5.291027546	3.597352541	0.191641405	0.053272901	1.142062342	0
	14356	1450018_s_at	5.28705421	3.596075298	0.210379271	0.058502466	1.156992306	0
	561	1416312_at	7.503472615	3.594960365	0.171186551	0.047618481	1.125984175	0
	17280	1456578_x_at	4.464488465	3.594421378	0.238135219	0.066251336	1.179467135	0
	15500	1451405_at	6.595547447	3.593810026	0.188224816	0.052374726	1.139360911	0
	13026	1448373_at	6.403329916	3.591851729	0.174126678	0.048478248	1.128281203	0
	16007	1452048_at	6.863458752	3.590110795	0.178024158	0.049587371	1.131333407	0
	9931	1427882_at	5.847139415	3.589109523	0.169079949	0.047109164	1.124341229	0
	13096	1448449_at	3.91632613	3.581125347	0.249015845	0.06953564	1.188396157	0
	3528	1419553_a_at	7.270706544	3.579386331	0.17161146	0.04794438	1.126315853	0
	4194	1420664_s_at	3.706094896	3.577072244	0.285370216	0.079777594	1.218722965	0
	939	1416715_at	5.208894876	3.57233335	0.280409018	0.078494639	1.214539169	0
	8992	1426436_at	4.542301024	3.571851376	0.224970827	0.062984375	1.168753615	0
	9607	1427327_at	3.520778814	3.569345202	0.222418968	0.062313661	1.166688135	0
	17007	1455734_at	5.329665373	3.5649099	0.175925631	0.04934925	1.129688979	0
	4708	1421260_a_at	7.278499807	3.563104318	0.199245097	0.055918963	1.148097446	0
	10338	1428988_at	5.225289729	3.562672042	0.198505394	0.055718122	1.147508941	0
	8536	1425848_a_at	3.143216731	3.559520936	0.240110237	0.067455773	1.181082905	0
	15173	1451010_at	5.754828462	3.559488143	0.186694816	0.052449905	1.138153241	0
	12281	1438000_x_at	6.336098026	3.555020284	0.182673175	0.051384566	1.134984956	0
	6881	1423801_a_at	7.138291031	3.553758152	0.17380759	0.048908109	1.128031684	0
	2484	1418397_at	3.760175386	3.553494254	0.267554382	0.075293321	1.203765506	0
	10384	1429252_at	4.527515991	3.551365809	0.177562522	0.049998376	1.130971459	0
	11582	1435527_at	5.286523394	3.55081394	0.261254624	0.073575982	1.198520532	0
	17249	1456469_x_at	4.458841567	3.549770305	0.238858152	0.06728834	1.180058312	0
	2789	1418733_at	2.209892144	3.547187316	0.330196246	0.09308678	1.257184375	0
	9778	1427574_s_at	3.326144366	3.547044852	0.219989433	0.062020482	1.164725056	0
	15626	1451555_at	5.358104241	3.545714227	0.167632114	0.04727739	1.123213448	0
	298	1416037_a_at	7.995087341	3.545202649	0.167854059	0.047346816	1.123386257	0
	16570	1453528_at	3.972959956	3.542149433	0.252104138	0.071172643	1.190942812	0
	4644	1421179_at	3.227308233	3.540692707	0.196466177	0.055488062	1.145888108	0
	5318	1421984_at	3.606669717	3.540510994	0.175384728	0.049536558	1.12926551	0
	1442	1417256_at	3.640203702	3.540265122	0.530801599	0.149932726	1.444731703	0
	11794	1436547_at	3.490029423	3.538359676	0.158611014	0.044826142	1.116211963	0
	158	1415883_a_at	2.937206655	3.5370447	0.156959336	0.044375842	1.114934793	0
	15735	1451691_at	4.098268268	3.536971179	0.255632888	0.072274518	1.193859355	0
	2547	1418461_at	3.432190151	3.535232327	0.211129655	0.059721579	1.157594246	0
	10076	1428090_at	6.935698458	3.534919969	0.169674439	0.047999514	1.124804631	0
	2623	1418549_at	2.984102169	3.532281184	0.131781388	0.037307729	1.09564573	0
	16840	1454955_at	7.560974577	3.529574966	0.162623087	0.046074411	1.119320421	0
	7472	1424500_at	6.184201258	3.528554348	0.163637997	0.046375365	1.12010812	0
	4764	1421329_a_at	3.435841592	3.52800346	0.149560981	0.042392527	1.109231876	0
	5830	1422578_at	6.727836629	3.52768927	0.17249108	0.048896336	1.127002785	0
	12487	1438705_at	3.63908904	3.525281273	0.210208122	0.059628752	1.156855059	0
	10261	1428667_at	6.570776997	3.524976381	0.230950399	0.065518283	1.173607828	0
	10268	1428690_at	5.088137721	3.523984562	0.179149411	0.050837172	1.132216152	0
	8749	1426127_x_at	4.856071608	3.522059724	0.220825184	0.06269774	1.165399974	0
	14365	1450028_a_at	4.844136305	3.520419444	0.20862327	0.059260913	1.15558491	0
	11061	1433595_at	4.584989877	3.518686686	0.190869206	0.054244445	1.141451219	0
	7003	1423943_at	6.604382747	3.51590243	0.165238238	0.04699739	1.121351236	0
	1740	1417581_at	5.266010441	3.515706873	0.171769663	0.048857789	1.12643937	0
	9493	1427153_at	6.757329736	3.514478432	0.212968735	0.060597536	1.159070833	0
	15369	1451242_a_at	5.915244383	3.510681045	0.169906732	0.048397086	1.124985754	0
	8183	1425380_at	3.761762468	3.510399291	0.173429964	0.049404626	1.12773646	0
	427	1416172_at	6.856735179	3.51013358	0.156520433	0.044591019	1.114595654	0
	963	1416741_at	4.68757357	3.509852472	0.312842731	0.089132729	1.242152866	0
	972	1416750_at	6.405532768	3.509760676	0.180256791	0.051358713	1.13308555	0
	8479	1425784_a_at	3.403194288	3.506777163	0.282339639	0.080512569	1.216165559	0
	1294	1417096_at	6.44221716	3.506733717	0.175466216	0.050036938	1.129329296	0
	11471	1435035_at	5.00503074	3.505180864	0.171449246	0.048913095	1.12618922	0
	13676	1449106_at	6.341579906	3.50484163	0.30431894	0.086828157	1.234835564	0
	15540	1451452_a_at	3.065784126	3.501582134	0.288363448	0.08235233	1.221254136	0
	10316	1428870_at	5.888936079	3.500777749	0.196583435	0.056154218	1.145981247	0
	12614	1439210_at	4.851431742	3.498829116	0.175288566	0.050099208	1.129190242	0
	5520	1422224_at	2.828491059	3.488651591	0.138512168	0.03970364	1.100769321	0
	7052	1424006_at	5.668502815	3.487846897	0.156791644	0.044953706	1.114805205	0
	5769	1422509_at	7.189386968	3.4838995	0.192297378	0.055196018	1.142581739	0
	15305	1451165_at	4.090413004	3.483247575	0.176796677	0.050756277	1.13037125	0
	17487	1460287_at	6.446193413	3.48220837	0.285066348	0.081863667	1.218466298	0
	4713	1421265_a_at	5.116918874	3.481016689	0.189902565	0.054553765	1.140686675	0
	4740	1421302_a_at	4.284841284	3.479543455	0.161365276	0.046375416	1.118344969	0
	10712	1431394_a_at	3.33713833	3.475340331	0.237565629	0.068357515	1.179001561	0
	11624	1435734_x_at	6.373515662	3.474831534	0.164194304	0.04725245	1.12054012	0
	14710	1450456_at	3.978421537	3.474590821	0.165484951	0.047627177	1.121543013	0
	8226	1425434_a_at	5.016015279	3.473188789	0.255224863	0.073484304	1.193521754	0
	839	1416605_at	7.260664122	3.473149013	0.198217888	0.057071519	1.147280283	0
	15422	1451310_a_at	8.184479245	3.471288883	0.244321125	0.070383403	1.184535244	0
	1757	1417598_a_at	6.707769757	3.46995658	0.16019061	0.046165019	1.117434765	0
	10057	1428067_at	4.125365085	3.469216654	0.230026953	0.066305157	1.172856861	0
	3402	1419413_at	4.041911936	3.467083419	0.217212191	0.062649831	1.162485073	0
	11593	1435611_x_at	2.697985863	3.463827973	0.155008989	0.044750776	1.113428556	0
	3137	1419121_at	3.971984031	3.461051426	0.177585803	0.051309785	1.13098971	0
	5257	1421914_s_at	6.026621856	3.460674175	0.159260689	0.046020134	1.11671473	0
	4364	1420857_at	4.295463008	3.460156861	0.193485908	0.055918248	1.143523416	0
	4061	1420512_at	2.136167684	3.459946185	0.319004393	0.092199235	1.24746937	0
	14531	1450238_at	3.063416681	3.459678004	0.197196686	0.056998566	1.146468476	0
	1982	1417839_at	4.406409878	3.456527097	0.266500381	0.07710062	1.202886383	0
	17391	1460173_at	5.983027081	3.456325096	0.220895753	0.063910583	1.165456981	0
	17572	1460397_at	5.278523184	3.456108248	0.173626148	0.050237474	1.127889824	0
	3908	1420336_at	3.561904127	3.45428488	0.168097109	0.04866336	1.123575529	0
	6791	1423703_at	6.378657821	3.452846563	0.163356875	0.047310783	1.119889878	0
	581	1416333_at	3.225183791	3.452810329	0.217879116	0.063101965	1.163022587	0
	16965	1455546_s_at	6.031772528	3.445832331	0.184172221	0.053447818	1.136164886	0
	1646	1417482_at	2.347888346	3.445455202	0.178245364	0.051733473	1.131506886	0
	10569	1430571_s_at	5.112441731	3.443414546	0.172180173	0.050002743	1.126759937	0
	10932	1432394_a_at	5.771054199	3.44323631	0.17001306	0.049375949	1.125068669	0
	16325	1452541_at	4.168851245	3.43753497	0.219528422	0.063862164	1.164352929	0
	7660	1424726_at	5.354290702	3.43623558	0.17107926	0.049786825	1.12590044	0
	11953	1437012_x_at	2.377973378	3.423011646	0.255435715	0.074623092	1.193696202	0
	9361	1426958_at	6.294151368	3.421128608	0.258495417	0.075558521	1.196230508	0
	13424	1448811_at	6.5644448	3.420891864	0.142971917	0.041793755	1.104177353	0
	6564	1423441_at	6.595396006	3.42034328	0.15837978	0.046305229	1.116033072	0
	7473	1424501_at	6.170884955	3.41840198	0.160651285	0.046996019	1.117791636	0
	7902	1425030_at	5.561447326	3.410612337	0.169527186	0.049705792	1.12468983	0
	8511	1425821_at	3.291738218	3.400581099	0.154671877	0.045483955	1.113168413	0.004550754
	12085	1437379_x_at	5.143062634	3.39975303	0.255064379	0.075024385	1.193388996	0.004550754
	1341	1417146_at	6.131171665	3.399751984	0.167171147	0.049171571	1.122854618	0.004550754
	1840	1417684_at	6.036806237	3.398139686	0.155924065	0.045885125	1.114135008	0.004550754
	6598	1423479_at	6.086571921	3.39785145	0.178434179	0.052513826	1.131654983	0.004550754
	8247	1425463_at	2.531100857	3.397733669	0.208681242	0.061417775	1.155631346	0.004550754
	5968	1422733_at	3.580213828	3.39278403	0.205967682	0.060707572	1.153459766	0.004550754
	8296	1425541_at	4.391808243	3.389341523	0.166542698	0.049137184	1.122365601	0.004550754
	15929	1451956_a_at	6.213328161	3.387297443	0.175969887	0.051949936	1.129723634	0.004550754
	15986	1452026_a_at	6.066067071	3.382709123	0.205997785	0.06089728	1.153483834	0.004550754
	6923	1423850_at	7.643121514	3.381989727	0.156801857	0.046363789	1.114813097	0.004550754
	15341	1451211_a_at	5.064581989	3.378712238	0.2338583	0.069215217	1.175975742	0.004550754
	1741	1417582_s_at	5.608279407	3.378611662	0.16782193	0.049671861	1.12336124	0.004550754
	14162	1449751_at	3.976255862	3.377946536	0.189781676	0.056182558	1.140591096	0.004550754
	17020	1455797_x_at	5.042354583	3.377230063	0.227291743	0.067301232	1.170635344	0.004550754
	12717	1441659_at	3.81788096	3.376679887	0.194262459	0.057530611	1.144139099	0.004550754
	12441	1438560_x_at	7.525547699	3.376600105	0.179023357	0.053018821	1.132117231	0.004550754
	12063	1437326_x_at	2.694716808	3.371752388	0.150981379	0.044778312	1.110324502	0.004550754
	16671	1454021_a_at	4.996484173	3.371151528	0.139917196	0.041504274	1.101841873	0.004550754
	1722	1417562_at	6.84157046	3.367437861	0.169434098	0.050315434	1.124617263	0.004550754
	10267	1428689_at	5.944944287	3.366690104	0.160447928	0.047657469	1.117634087	0.004550754
	14374	1450040_at	5.211491444	3.363674904	0.275491239	0.081901862	1.210406164	0.004550754
	15977	1452016_at	6.016250394	3.359056356	0.265813368	0.079133346	1.202313703	0.004550754
Negative genes (3019) Downregulated in Myc tumors compared to all other tumors
	Row	Gene ID	Gene Name	Score(d)	Numerator(r)	Denominator(s+s0)	Fold Change	q-value(%)
	11938	1436986_at	3.785564298	-8.308100617	-0.501576648	0.060372	0.706334442	0
	14206	1449840_at	3.874702848	-8.100767158	-0.484392923	0.059795932	0.714797789	0
	6425	1423276_at	5.722756534	-7.941077727	-0.602601948	0.075884152	0.65856514	0
	3940	1420371_at	4.351794144	-7.919728821	-0.46819992	0.059118176	0.72286597	0
	5601	1422313_a_at	7.775962838	-7.44397778	-0.664656185	0.089287771	0.630839025	0
	8345	1425606_at	4.752955597	-7.370740563	-0.863628252	0.117169807	0.549568701	0
	13711	1449143_at	5.3000238	-7.286278683	-0.736214488	0.10104122	0.600312458	0
	12397	1438387_x_at	4.000401586	-7.265173956	-0.434688387	0.059831793	0.739853541	0
	261	1415999_at	5.307856643	-7.195178411	-0.78777827	0.109486968	0.57923542	0
	3941	1420372_at	4.655595155	-7.184578026	-0.433982646	0.060404751	0.740215553	0
	11055	1433584_at	3.733118417	-7.084090104	-0.699107239	0.098686949	0.61595325	0
	9298	1426858_at	5.762306673	-7.064416509	-0.582554716	0.082463246	0.667780229	0
	3525	1419550_a_at	5.87674741	-7.055045553	-0.581930071	0.08248424	0.668069421	0
	9347	1426934_at	6.021599442	-7.041112193	-0.606548335	0.086143825	0.656766145	0
	6105	1422890_at	3.515704222	-7.01014225	-0.542437289	0.077378927	0.68660997	0
	10728	1431434_at	4.692595526	-6.927020414	-0.554754277	0.080085555	0.680772999	0
	6748	1423655_a_at	5.368899774	-6.866086767	-0.392416453	0.057152854	0.761852465	0
	13556	1448961_at	2.603218753	-6.848429993	-0.670841507	0.097955518	0.628140194	0
	6545	1423420_at	3.299960338	-6.827656916	-0.655373611	0.09598807	0.634911049	0
	8309	1425558_at	5.780173205	-6.813532401	-0.564923531	0.08291199	0.675991246	0
	9348	1426935_at	4.922815524	-6.804910118	-0.594739513	0.087398585	0.662164002	0
	12846	1448173_a_at	4.782774189	-6.777148682	-0.412639957	0.060886957	0.751247423	0
	12638	1439296_at	4.465376849	-6.746738039	-0.586589659	0.086944188	0.665915184	0
	861	1416627_at	6.281538959	-6.715571509	-0.525303859	0.078221765	0.694812754	0
	3526	1419551_s_at	6.418228606	-6.710258708	-0.550316011	0.082011147	0.682870534	0
	8006	1425151_a_at	5.41035012	-6.672189766	-0.473701581	0.070996419	0.720114598	0
	432	1416178_a_at	6.953178041	-6.66113604	-0.64772714	0.097239741	0.638285093	0
	4757	1421322_a_at	6.011151497	-6.620161233	-0.406155469	0.061351296	0.754631658	0
	14280	1449929_at	6.905465263	-6.619493051	-0.39474037	0.059633021	0.760626248	0
	9299	1426859_at	6.152268369	-6.600087879	-0.529221749	0.080184046	0.692928428	0
	17453	1460241_a_at	2.628106578	-6.589965838	-0.512918781	0.077833299	0.700803177	0
	6104	1422889_at	3.830807441	-6.570508429	-0.501239988	0.076286332	0.706499288	0
	12044	1437275_at	4.216828095	-6.559437086	-0.64530811	0.098378581	0.639356231	0
	11243	1434198_at	4.818000462	-6.543612218	-0.52020235	0.079497735	0.697274028	0
	1438	1417251_at	5.552796786	-6.528316982	-0.59087748	0.090509925	0.663938961	0
	6911	1423836_at	4.144506135	-6.521932206	-0.565295276	0.086676043	0.675817083	0
	3577	1419608_a_at	5.05458125	-6.514168024	-0.681010801	0.10454302	0.623728116	0
	16058	1452114_s_at	9.035500107	-6.456766912	-0.648813429	0.100485806	0.637804672	0
	8254	1425475_at	5.699887489	-6.437910285	-0.451761833	0.070172123	0.731149416	0
	5886	1422642_at	4.958823785	-6.408101133	-0.401049938	0.062584833	0.757306944	0
	4152	1420614_at	6.654820732	-6.401289402	-0.383571265	0.059920938	0.766537743	0
	10547	1430427_a_at	3.243627268	-6.398115511	-0.495200567	0.077397879	0.70946304	0
	6662	1423555_a_at	4.990319955	-6.384811982	-0.747806878	0.117122772	0.595508135	0
	6573	1423450_a_at	3.698732024	-6.36515772	-0.660481556	0.103765152	0.632667084	0
	6795	1423707_at	5.647491069	-6.360664722	-0.371669361	0.058432472	0.772887661	0
	4846	1421429_a_at	3.842030054	-6.357892376	-0.473731713	0.07451081	0.720099558	0
	10737	1431554_a_at	4.439342514	-6.348902495	-0.469313463	0.073920408	0.722308242	0
	9491	1427148_at	4.825534865	-6.338969263	-0.33500205	0.052848032	0.79278301	0
	12198	1437713_x_at	4.567206654	-6.324669936	-0.377254255	0.059648054	0.769901478	0
	6749	1423656_x_at	5.500754668	-6.322159781	-0.377267801	0.05967388	0.769894249	0
	14909	1450700_at	5.221220588	-6.317900266	-0.416934699	0.065992605	0.749014369	0
	14279	1449928_at	6.715558791	-6.305685694	-0.389977707	0.061845408	0.763141397	0
	2652	1418580_at	7.312324176	-6.288180519	-0.650881432	0.103508707	0.636891078	0
	5098	1421724_at	1.738677865	-6.27996966	-0.242010369	0.038536869	0.84556621	0
	6217	1423032_at	4.523500667	-6.237944805	-0.33210126	0.05323889	0.794378642	0
	9210	1426729_at	3.138526994	-6.230232224	-0.334358876	0.053667161	0.793136523	0
	6010	1422781_at	5.109255999	-6.211319177	-0.430049354	0.069236396	0.742236393	0
	9924	1427864_at	3.201687253	-6.153589715	-0.286685004	0.046588255	0.819783579	0
	3448	1419463_at	5.801075366	-6.148599638	-0.983545907	0.159962587	0.505735197	0
	7455	1424477_at	4.819186087	-6.141887263	-0.445788744	0.07258172	0.734182818	0
	8469	1425772_at	2.730878044	-6.135689916	-0.382893166	0.062404256	0.766898118	0
	4323	1420805_at	3.208481714	-6.129045846	-0.280533758	0.045771196	0.823286367	0
	15580	1451499_at	5.157065097	-6.121354794	-0.554883012	0.090647092	0.680712255	0
	17467	1460259_s_at	5.590151134	-6.117377286	-0.974848286	0.159357228	0.508793348	0
	117	1415834_at	4.96326251	-6.096858257	-0.555982182	0.091191587	0.680193827	0
	13991	1449458_at	7.652339082	-6.037859259	-0.751761881	0.124508017	0.593877845	0
	11204	1434074_x_at	3.721573425	-6.026954834	-0.549555366	0.091182924	0.683230665	0
	8870	1426278_at	5.409960312	-6.006318479	-0.680499484	0.11329727	0.623949216	0
	12178	1437674_at	4.136040635	-6.002193019	-0.543152788	0.090492389	0.686269533	0
	2002	1417862_at	3.111788743	-5.993111875	-0.450436309	0.075159002	0.731821493	0
	13759	1449198_a_at	3.621715862	-5.992054801	-0.44379641	0.074064144	0.73519741	0
	9085	1426561_a_at	4.328089846	-5.976433054	-0.451376512	0.075526072	0.73134472	0
	9923	1427863_at	3.788820007	-5.948394613	-0.262462639	0.044123273	0.833663664	0
	14405	1450082_s_at	3.670832444	-5.944135883	-0.45561892	0.076650152	0.729197278	0
	13721	1449154_at	2.93411202	-5.939991522	-0.745814027	0.125558096	0.596331302	0
	9084	1426560_a_at	3.989706676	-5.932691115	-0.443973839	0.074835152	0.735106998	0
	813	1416579_a_at	8.656058501	-5.929449878	-0.601337775	0.101415441	0.659142466	0
	4480	1420998_at	3.426574424	-5.926145496	-0.444231636	0.074961311	0.734975653	0
	16578	1453572_a_at	7.1227292	-5.924375245	-0.506927567	0.085566418	0.703719518	0
	697	1416457_at	5.490747092	-5.923448579	-0.368370868	0.062188582	0.774656767	0
	3893	1420280_x_at	1.87764027	-5.917896634	-0.394379975	0.066641917	0.760816281	0
	14979	1450783_at	4.174863376	-5.917501654	-0.698483361	0.118036868	0.61621967	0
	9927	1427878_at	5.444121901	-5.910668912	-0.513701758	0.086910934	0.700422941	0
	4212	1420682_at	4.28003887	-5.905287313	-0.436342719	0.073890176	0.73900564	0
	2921	1418884_x_at	5.519513791	-5.872980703	-0.589128307	0.100311637	0.664744432	0
	10783	1431741_a_at	4.194530271	-5.86632587	-0.466823047	0.079576733	0.723556185	0
	1685	1417522_at	5.513642042	-5.862909919	-0.422630146	0.07208539	0.746063252	0
	3239	1419237_at	2.450832168	-5.862630594	-0.238636454	0.040704672	0.847545982	0
	12647	1439370_x_at	3.669369091	-5.852862852	-0.472662486	0.080757485	0.720633444	0
	14234	1449875_s_at	5.711386694	-5.849337755	-0.450645066	0.077042066	0.731715606	0
	16192	1452328_s_at	4.86034807	-5.847566914	-0.310162329	0.053041262	0.806551002	0
	1137	1416924_at	6.221292495	-5.843185177	-0.288356876	0.049349262	0.81883412	0
	7617	1424671_at	6.950257978	-5.836925646	-0.351348419	0.060194089	0.783851126	0
	4552	1421078_at	2.030510752	-5.833060297	-0.286547846	0.049124787	0.819861519	0
	6910	1423835_at	2.823145333	-5.813583168	-0.51458755	0.088514697	0.699993024	0
	8328	1425586_a_at	4.438183918	-5.797758223	-0.420564131	0.072539094	0.747132419	0
	8341	1425601_a_at	6.070898623	-5.792524742	-0.321345681	0.055475927	0.800323024	0
	14106	1449591_at	4.398019185	-5.781022128	-0.45002371	0.077845007	0.732030817	0
	2313	1418209_a_at	3.674042655	-5.770505892	-0.495415604	0.085853063	0.709357301	0
	1403	1417214_at	3.781021907	-5.76431964	-0.425649818	0.073842161	0.744503317	0
	11458	1434987_at	4.867866393	-5.757032892	-0.454472772	0.078942188	0.729776818	0
	13903	1449357_at	6.379359047	-5.75416898	-0.382905895	0.066544082	0.766891352	0
	2671	1418599_at	3.321541343	-5.740485325	-0.717097687	0.124919348	0.608319988	0
	12558	1438949_at	4.378015131	-5.733682388	-0.31013165	0.054089437	0.806568154	0
	3894	1420281_at	2.520281281	-5.715170621	-0.381364278	0.066728415	0.767711265	0
	16525	1453196_a_at	4.96799017	-5.699128018	-0.628861289	0.110343422	0.64668664	0
	17111	1456009_x_at	5.155012903	-5.693006441	-0.365858101	0.06426448	0.776007176	0
	7867	1424985_a_at	6.574625661	-5.692891922	-0.439169863	0.077143545	0.737558883	0
	1972	1417829_a_at	7.339701916	-5.691806341	-0.422283874	0.074191539	0.746242342	0
	3081	1419063_at	2.82426623	-5.687260446	-0.520064645	0.091443789	0.697340586	0
	231	1415965_at	8.809081358	-5.686013514	-0.488483966	0.085909744	0.712773712	0
	7360	1424363_at	3.090454684	-5.672222501	-0.325477793	0.057380999	0.798034049	0
	11459	1434988_x_at	4.913171621	-5.669992757	-0.447824076	0.078981419	0.733147774	0
	12392	1438380_at	3.391708573	-5.668909535	-0.449311914	0.079258967	0.732392075	0
	8255	1425476_at	6.332912946	-5.657280481	-0.418051079	0.07389612	0.748434995	0
	15838	1451823_at	2.610475472	-5.655710136	-0.390695816	0.069079887	0.762761634	0
	11973	1437046_x_at	5.893591068	-5.655230224	-0.423493029	0.074885197	0.745617162	0
	16579	1453573_at	2.81021154	-5.65227671	-0.259957288	0.045991607	0.835112643	0
	13385	1448770_a_at	7.015554828	-5.644546604	-0.451386389	0.079968582	0.731339714	0
	17061	1455896_a_at	7.074123546	-5.6404173	-0.508850882	0.090215113	0.702781986	0
	9879	1427749_at	5.854847192	-5.638655939	-0.517212676	0.091726234	0.698720476	0
	7881	1425003_at	4.340867072	-5.635989366	-0.369715611	0.065599061	0.773935042	0
	1404	1417215_at	3.034799406	-5.634256888	-0.413125246	0.073323821	0.750994764	0
	12603	1439121_at	4.703749665	-5.631490521	-0.436947685	0.07759006	0.738695818	0
	4006	1420443_at	2.81998322	-5.631428028	-0.289865616	0.051472844	0.817978248	0
	6975	1423914_at	6.06165314	-5.630086127	-0.389808642	0.06923671	0.763230832	0
	15774	1451737_at	8.372319881	-5.625047759	-0.448282446	0.07969398	0.732914877	0
	14250	1449896_at	4.268824176	-5.612980297	-0.421453594	0.075085529	0.746671932	0
	10466	1429761_at	3.710398349	-5.612373642	-0.487992409	0.08694938	0.71301661	0
	3702	1419755_at	3.282284451	-5.610960523	-0.58347206	0.10398791	0.667355752	0
	9387	1426994_at	5.521532428	-5.599676881	-0.333775225	0.059606158	0.793457456	0
	12393	1438381_x_at	4.239521204	-5.597774467	-0.43590722	0.077871522	0.739228754	0
	15632	1451565_s_at	3.956363205	-5.594704093	-0.369526162	0.066049277	0.774036679	0
	11943	1436993_x_at	3.575394566	-5.593025177	-0.486948687	0.087063561	0.713532631	0
	2714	1418648_at	3.99716043	-5.574146406	-0.529651148	0.095019239	0.692722218	0
	5152	1421788_x_at	2.322597628	-5.563117891	-0.401438797	0.072160757	0.757102849	0
	3140	1419124_at	5.382433867	-5.561526873	-0.376611868	0.067717351	0.770244367	0
	12694	1439457_x_at	3.009831449	-5.551833911	-0.343363958	0.061846943	0.788201304	0
	2499	1418412_at	6.109908863	-5.538340539	-0.544377658	0.098292558	0.685687127	0
	6011	1422782_s_at	5.428044505	-5.529140567	-0.38473876	0.069583827	0.765917677	0
	11032	1433521_at	7.756813966	-5.523493829	-0.460064852	0.083292363	0.72695358	0
	1299	1417101_at	4.614822344	-5.516455122	-0.314148676	0.056947563	0.804325477	0
	7445	1424464_s_at	5.20801699	-5.51238163	-0.380538936	0.069033489	0.768150585	0
	903	1416677_at	2.282017087	-5.502788431	-0.342864198	0.062307356	0.78847439	0
	17522	1460336_at	2.531710406	-5.501806192	-0.502620954	0.091355627	0.705823342	0
	15092	1450916_at	5.279534143	-5.497748271	-0.302887795	0.055093064	0.810628164	0
	126	1415844_at	1.447998853	-5.494321977	-0.285467545	0.051956828	0.820475668	0
	11423	1434851_s_at	5.853674969	-5.48943372	-0.428563924	0.078070698	0.74300101	0
	2843	1418798_s_at	2.931228011	-5.481751724	-0.273444801	0.049882741	0.827341697	0
	7927	1425060_s_at	2.587038812	-5.473395324	-0.331276311	0.060524828	0.794833007	0
	3009	1418981_at	5.167046054	-5.46932548	-0.439170103	0.080296941	0.737558761	0
	5846	1422597_at	5.400849408	-5.463087542	-0.402236862	0.073628119	0.756684154	0
	1748	1417589_at	5.153879951	-5.461317354	-0.508752772	0.093155687	0.70282978	0
	13161	1448519_at	5.13313646	-5.459139114	-0.371636157	0.068075964	0.772905449	0
	12467	1438632_x_at	2.119017039	-5.456901683	-0.233020938	0.042702059	0.850851381	0
	2398	1418301_at	5.438425736	-5.456472764	-0.479398117	0.087858611	0.717276805	0
	15565	1451481_s_at	1.831493148	-5.45503346	-0.259948291	0.047652923	0.835117851	0
	5525	1422229_at	2.320219218	-5.449084246	-0.27016178	0.0495793	0.829226553	0
	6285	1423115_at	5.491551597	-5.437561896	-0.31728504	0.058350607	0.802578804	0
	9321	1426894_s_at	6.012013768	-5.437253394	-0.333927864	0.061414806	0.793373512	0
	1432	1417244_a_at	5.057376375	-5.419012247	-0.517094762	0.095422328	0.698777586	0
	2936	1418901_at	7.624190809	-5.416992015	-0.355977526	0.065714981	0.781340052	0
	11844	1436756_x_at	4.306051463	-5.403728236	-0.539355698	0.099811773	0.688078133	0
	5612	1422326_at	1.921373271	-5.401940674	-0.232168861	0.042978788	0.851354055	0
	8447	1425746_at	4.371969545	-5.391389079	-0.388652412	0.072087621	0.763842759	0
	17028	1455809_x_at	5.610214321	-5.386344563	-0.346924996	0.064408244	0.786258168	0
	14817	1450584_at	2.208479473	-5.384690328	-0.252257962	0.046847255	0.839581357	0
	1875	1417729_at	1.230814908	-5.382992546	-0.270491857	0.050249346	0.829036854	0
	5361	1422035_at	2.545899515	-5.370491987	-0.23272879	0.043334724	0.851023697	0
	14074	1449556_at	7.087109836	-5.368193478	-0.393064037	0.073220915	0.761510568	0
	9320	1426893_at	5.640138384	-5.367542428	-0.329412976	0.061371285	0.795860248	0
	11704	1436038_a_at	6.386305481	-5.360757232	-0.289829702	0.054065068	0.817998611	0
	2296	1418191_at	4.142399497	-5.359321579	-0.591870325	0.110437546	0.663482204	0
	8289	1425533_a_at	5.475463201	-5.35912417	-0.289700947	0.054057517	0.818071617	0
	3082	1419064_a_at	3.355792949	-5.352045648	-0.482044207	0.090067282	0.715962432	0
	12824	1448149_at	6.950036788	-5.341008397	-0.517701659	0.096929572	0.698483694	0
	5111	1421741_at	0.928345883	-5.338908657	-0.248043975	0.046459678	0.842037287	0
	15641	1451575_a_at	6.328144545	-5.335160548	-0.264784063	0.049630008	0.832323304	0
	2314	1418210_at	3.62199369	-5.335103566	-0.456647256	0.085592951	0.728677699	0
	230	1415964_at	9.794444062	-5.331427373	-0.446046764	0.083663667	0.734051524	0
	2773	1418714_at	3.798687028	-5.33065124	-0.338588091	0.063517209	0.790814873	0
	7735	1424819_a_at	5.245430267	-5.320333132	-0.292210682	0.054923381	0.816649724	0
	12818	1448143_at	6.929164388	-5.303690457	-0.413792507	0.078019732	0.750647502	0
	6821	1423734_at	6.915304679	-5.297722833	-0.476244486	0.089896074	0.718846437	0
	13315	1448690_at	7.557821324	-5.294944585	-0.490125674	0.092564835	0.711963076	0
	8258	1425481_at	5.821670602	-5.294765423	-0.317200445	0.059908309	0.802625866	0
	10251	1428631_a_at	6.938714515	-5.289879981	-0.4370209	0.082614521	0.738658331	0
	11823	1436686_at	4.50498876	-5.280960495	-0.456622555	0.086465815	0.728690175	0
	14565	1450278_at	3.897310785	-5.273123237	-0.391165675	0.074181023	0.762513256	0
	7157	1424123_at	3.482024499	-5.267829251	-0.547476387	0.103928271	0.684215937	0
	6235	1423053_at	6.783565145	-5.262976801	-0.472614796	0.089799901	0.720657266	0
	16056	1452112_a_at	3.981944136	-5.258371156	-0.251103937	0.047753179	0.840253215	0
	14610	1450334_at	1.930721242	-5.256919567	-0.232487103	0.044224969	0.851166276	0
	8583	1425918_at	4.592534284	-5.254220037	-0.488627575	0.092997166	0.712702764	0
	12290	1438033_at	4.556176111	-5.253563475	-0.363230016	0.069139741	0.777422078	0
	4068	1420521_at	4.397264427	-5.246474383	-0.505888311	0.096424432	0.70422663	0
	16884	1455115_a_at	6.454904645	-5.238133797	-0.407067414	0.077712298	0.754154798	0
	12445	1438571_at	3.434722644	-5.237788166	-0.396590994	0.075717265	0.759651177	0
	11881	1436848_x_at	5.678702501	-5.230782954	-0.288971052	0.055244321	0.818485605	0
	7980	1425121_a_at	3.434710681	-5.229846878	-0.442535818	0.084617356	0.735840089	0
	9338	1426919_at	3.821570266	-5.224814272	-0.434979827	0.083252687	0.739704098	0
	5376	1422052_at	1.518707006	-5.221455062	-0.239060914	0.045784348	0.84729666	0
	15502	1451407_at	6.401828463	-5.215840414	-0.470833896	0.090269997	0.721547414	0
	15915	1451935_a_at	8.75827822	-5.215561377	-0.471544039	0.090410985	0.721192331	0
	195	1415924_at	2.251097481	-5.209740541	-0.220868155	0.042395231	0.858048942	0
	12645	1439367_x_at	6.004129404	-5.209147598	-0.457264134	0.08778099	0.728366193	0
	7540	1424581_at	3.669365315	-5.205150656	-0.495884104	0.095267964	0.709126982	0
	4767	1421332_at	3.478047333	-5.20448528	-0.394317104	0.075764861	0.760849437	0
	5687	1422415_at	2.373284855	-5.195132077	-0.298316466	0.057422307	0.813200797	0
	9916	1427844_a_at	7.209014265	-5.192234782	-0.340083765	0.065498534	0.789995442	0
	6451	1423305_at	5.192168417	-5.179876311	-0.381847393	0.073717473	0.767454224	0
	3063	1419042_at	3.814253317	-5.177773315	-0.612106822	0.118218158	0.654240592	0
	12559	1438950_x_at	4.360452808	-5.171883812	-0.293500489	0.056749243	0.815919944	0
	615	1416369_at	6.418412768	-5.167158117	-0.239979701	0.046443266	0.846757226	0
	2361	1418260_at	2.805165727	-5.165314769	-0.540389837	0.104618956	0.687585089	0
	2715	1418649_at	5.233818612	-5.161197486	-0.49359714	0.095636166	0.710251983	0
	885	1416655_at	6.398871133	-5.158929292	-0.263350391	0.05104749	0.833150833	0
	7395	1424404_at	6.808890812	-5.156989505	-0.424560835	0.082327264	0.7450655	0
	12130	1437511_x_at	4.9796624	-5.156308717	-0.303216508	0.058804956	0.810443486	0
	11824	1436687_x_at	4.711873188	-5.154189415	-0.440027965	0.085372874	0.73712032	0
	13537	1448939_at	4.989325158	-5.151459446	-0.299093739	0.058060001	0.812762791	0
	15385	1451261_s_at	7.41776514	-5.147135019	-0.308092211	0.059857029	0.807709151	0
	16475	1452919_a_at	6.682233657	-5.144262495	-0.367101561	0.071361359	0.775338623	0
	12314	1438150_at	3.4638404	-5.14383117	-0.424993402	0.082621958	0.744842138	0
	16053	1452109_at	6.893508134	-5.143085328	-0.384441668	0.07474923	0.766075417	0
	11509	1435199_at	3.846719543	-5.128566267	-0.336896	0.065690094	0.791742938	0
	3656	1419700_a_at	4.339449764	-5.123869033	-0.688817464	0.134433074	0.620362135	0
	8895	1426306_a_at	3.986152916	-5.122713802	-0.318446726	0.062163677	0.801932812	0
	14789	1450551_x_at	1.686927685	-5.117544296	-0.335470271	0.065552978	0.792525757	0
	15627	1451557_at	3.083588158	-5.114839717	-0.250093135	0.048895596	0.840842132	0
	5169	1421812_at	6.900867965	-5.113229952	-0.288387004	0.056400163	0.81881702	0
	13975	1449441_a_at	5.585758595	-5.112626121	-0.23295346	0.045564345	0.850891178	0
	164	1415890_at	7.713336094	-5.105002609	-0.302409396	0.059237853	0.810897013	0
	8757	1426137_at	2.093690754	-5.103343703	-0.202908854	0.039759982	0.868797072	0
	1235	1417029_a_at	5.277309628	-5.101424752	-0.352867936	0.069170468	0.783025971	0
	7480	1424509_at	3.462356627	-5.094950116	-0.475131689	0.093255415	0.71940112	0
	8175	1425369_a_at	6.161952819	-5.093379302	-0.394261511	0.077406666	0.760878757	0
	13572	1448977_at	6.366327478	-5.079233066	-0.50282633	0.098996507	0.705722871	0
	11841	1436730_at	4.320500735	-5.074966418	-0.287621455	0.056674553	0.819251631	0
	14487	1450184_s_at	4.804151622	-5.066637326	-0.337170289	0.066547153	0.791592424	0
	7602	1424653_at	5.908276705	-5.066591064	-0.325154613	0.06417621	0.798212838	0
	4157	1420619_a_at	6.32897384	-5.064046033	-0.285930405	0.056462837	0.820212477	0
	15762	1451723_at	5.415863545	-5.062370348	-0.298365792	0.058937962	0.813172994	0
	14784	1450546_at	2.294275956	-5.061038649	-0.274038936	0.054146778	0.827001049	0
	1126	1416913_at	1.401531266	-5.058561096	-0.213386908	0.042183321	0.862510002	0
	10817	1431829_a_at	4.55767048	-5.054606228	-0.292686259	0.057904859	0.816380564	0
	9319	1426892_at	3.337194645	-5.05398528	-0.27708542	0.054825134	0.825256545	0
	9095	1426571_at	7.129690823	-5.053784502	-0.423121577	0.083723708	0.745809161	0
	4198	1420668_a_at	6.17684318	-5.053630436	-0.24454833	0.048390624	0.844080014	0
	11629	1435757_a_at	6.937345877	-5.051590652	-0.430547114	0.085230008	0.741980351	0
	9090	1426566_s_at	7.529367694	-5.048853381	-0.385791889	0.076411783	0.765358781	0
	12589	1439018_at	6.495308399	-5.042032865	-0.353562973	0.0701231	0.782648829	0
	14785	1450547_x_at	2.46216628	-5.037357613	-0.249707781	0.049571184	0.841066757	0
	7177	1424148_a_at	7.509117326	-5.034323832	-0.303944727	0.060374489	0.810034508	0
	2790	1418734_at	4.532932757	-5.028490291	-0.416544844	0.082836959	0.749216801	0
	16084	1452142_at	1.353658357	-5.026721875	-0.242931836	0.048328084	0.845026309	0
	10018	1427999_at	2.54836138	-5.026367365	-0.225606902	0.044884682	0.855235176	0
	6836	1423752_at	5.753290066	-5.025419166	-0.39454181	0.078509234	0.760730941	0
	14756	1450512_at	3.659043909	-5.021191726	-0.288370565	0.057430702	0.81882635	0
	6924	1423851_a_at	3.620473463	-5.017370456	-0.510538026	0.101754102	0.701960606	0
	17620	1460568_at	5.457648223	-5.016306118	-0.327350275	0.065257237	0.796998948	0
	9569	1427267_at	3.676767264	-5.014563111	-0.268631324	0.053570235	0.830106689	0
	2166	1418047_at	1.387279182	-5.013833941	-0.25722273	0.051302603	0.836697059	0
	9339	1426920_x_at	3.778420472	-5.013600488	-0.415710763	0.082916611	0.749650078	0
	7726	1424809_at	6.233779047	-5.010946753	-0.386651937	0.077161454	0.764902656	0
	8290	1425534_at	5.404810784	-5.009078918	-0.273801638	0.054661075	0.827137087	0
	10297	1428788_at	5.833523277	-5.007053458	-0.346582804	0.069218914	0.786444682	0
	7134	1424098_at	5.234409162	-5.005585383	-0.353199223	0.070561023	0.782846185	0
	12309	1438119_at	3.605575326	-5.004860882	-0.416085161	0.083136209	0.74945556	0
	12727	1444508_s_at	6.143952558	-4.993812763	-0.25857714	0.051779502	0.835911932	0
	10504	1430032_at	4.001637549	-4.987020903	-0.238277218	0.04777947	0.84775705	0
	15292	1451147_x_at	3.221022686	-4.974969264	-0.333852789	0.067106503	0.793414798	0
	4321	1420803_at	2.044157427	-4.973661224	-0.199232909	0.040057595	0.871013564	0
	15782	1451746_a_at	4.627606293	-4.969426218	-0.300671124	0.060504193	0.811874635	0
	4766	1421331_at	3.697594344	-4.967638349	-0.372323264	0.074949752	0.772537428	0
	5053	1421669_at	1.851778234	-4.966426968	-0.221784538	0.04465676	0.857504093	0
	5665	1422386_at	3.392837982	-4.965526904	-0.259962523	0.052353462	0.835109613	0
	12991	1448335_s_at	7.227599492	-4.963538316	-0.238438538	0.048038017	0.84766226	0
	12621	1439243_x_at	4.35962526	-4.961863827	-0.398292299	0.080270703	0.758755882	0
	9801	1427612_at	2.417248319	-4.954273215	-0.188252997	0.037998106	0.877667872	0
	277	1416016_at	5.107392068	-4.952448727	-0.335086743	0.06766082	0.792736471	0
	5669	1422390_at	2.322286735	-4.951437771	-0.183554884	0.037071027	0.880530643	0
	11275	1434319_at	4.241258004	-4.95098381	-0.430691314	0.086991057	0.741906192	0
	8724	1426093_at	3.972987469	-4.944929872	-0.284326079	0.057498506	0.821125089	0
	2814	1418762_at	4.105923491	-4.940578812	-0.446926127	0.090460277	0.733604235	0
	2258	1418147_at	5.956689952	-4.940291031	-0.491838941	0.099556674	0.711118088	0
	2588	1418507_s_at	2.661885695	-4.940142488	-0.525512967	0.106376075	0.694712053	0
	4624	1421156_a_at	3.847691502	-4.939195355	-0.424749377	0.085995663	0.744968135	0
	1770	1417611_at	5.59888707	-4.936253124	-0.393730079	0.079762943	0.761159086	0
	5901	1422657_at	1.889321383	-4.935552397	-0.177100056	0.03588252	0.884479092	0
	6919	1423845_at	3.1156008	-4.935535241	-0.331930509	0.067253194	0.794472667	0
	1747	1417588_at	6.855385519	-4.93547635	-0.45689824	0.092574294	0.728550943	0
	9889	1427771_x_at	4.930526493	-4.935363266	-0.417402873	0.084573891	0.748771343	0
	1514	1417337_at	1.530579016	-4.925537489	-0.209430066	0.042519231	0.864878832	0
	6572	1423449_a_at	8.391189923	-4.925324985	-0.286969437	0.058264061	0.819621971	0
	7565	1424612_at	7.212746625	-4.921897051	-0.383061857	0.077828092	0.766808451	0
	14752	1450505_a_at	6.318369257	-4.919904181	-0.350501815	0.071241594	0.784311242	0
	749	1416513_at	4.775945454	-4.917072391	-0.30012461	0.061037257	0.812182243	0
	13960	1449426_a_at	1.728833657	-4.916544592	-0.252577853	0.051373042	0.839395216	0
	11771	1436404_at	5.699114979	-4.915901362	-0.45841826	0.093252127	0.727783748	0
	6612	1423495_at	5.480903178	-4.912715883	-0.296396307	0.060332475	0.814283849	0
	17454	1460242_at	4.519489022	-4.911290306	-0.452870566	0.092210099	0.730587732	0
	8279	1425514_at	8.207772232	-4.910662927	-0.407436616	0.082969779	0.753961825	0
	7202	1424175_at	5.541804156	-4.908780913	-0.320972744	0.065387466	0.800529935	0
	14723	1450474_at	1.983326715	-4.905276659	-0.216673106	0.044171434	0.860547596	0
	10549	1430443_at	1.454783252	-4.90349095	-0.256950001	0.052401443	0.836855245	0
	16898	1455231_s_at	4.358948361	-4.89752606	-0.309851353	0.063266913	0.806724875	0
	2927	1418891_a_at	6.357846275	-4.89644632	-0.339956427	0.069429216	0.790065173	0
	3889	1420274_at	3.726202169	-4.894570933	-0.354162357	0.072358203	0.782323736	0
	10083	1428101_at	5.798802858	-4.89066213	-0.245198956	0.050136147	0.843699437	0
	13149	1448507_at	4.996842997	-4.890648545	-0.487108833	0.099600049	0.71345343	0
	15145	1450979_at	2.202714838	-4.889106228	-0.18469417	0.037776673	0.879835569	0
	12391	1438379_x_at	3.278374073	-4.88532884	-0.330397378	0.06763053	0.79531739	0
	4514	1421035_a_at	4.333260535	-4.885070377	-0.262524004	0.053740066	0.833628205	0
	11963	1437029_at	2.707782647	-4.876212812	-0.39294144	0.080583325	0.761575282	0
	13009	1448355_at	5.199981144	-4.87548267	-0.284254719	0.058302888	0.821165705	0
	9239	1426774_at	5.385363852	-4.87467917	-0.360301484	0.073912861	0.779001772	0
	870	1416638_at	3.442970388	-4.874387259	-0.282363435	0.057927986	0.822242908	0
	11766	1436392_s_at	6.582057308	-4.871962694	-0.488731573	0.10031513	0.71265139	0
	1873	1417727_at	7.120902492	-4.87157936	-0.229039871	0.047015527	0.853202518	0
	3698	1419751_x_at	1.79883292	-4.86377107	-0.240981978	0.049546324	0.846169167	0
	11366	1434620_s_at	5.809597265	-4.859317541	-0.281872067	0.058006513	0.822523004	0
	7426	1424439_at	5.177852113	-4.85905595	-0.378125414	0.077818699	0.76943672	0
	1780	1417622_at	7.068133141	-4.856771102	-0.389625196	0.080223092	0.763327887	0
	9333	1426914_at	5.877439455	-4.856472108	-0.380953496	0.078442435	0.767929888	0
	3548	1419576_at	2.831095797	-4.853612618	-0.233003386	0.048006177	0.850861732	0
	4619	1421151_a_at	5.031704225	-4.848480738	-0.33110044	0.068289524	0.794929906	0
	14391	1450060_at	7.522216577	-4.846479019	-0.617345732	0.127380255	0.651869133	0
	6925	1423852_at	4.269400306	-4.840773005	-0.496948431	0.1026589	0.708604027	0
	12661	1439390_at	3.132697316	-4.839327137	-0.307501252	0.06354215	0.808040074	0
	10713	1431395_a_at	4.97779123	-4.837676979	-0.396533587	0.081967769	0.759681405	0
	2226	1418111_at	2.140065838	-4.833261995	-0.183808173	0.038029838	0.880376065	0
	5049	1421665_a_at	2.056155212	-4.829789824	-0.195138548	0.040403114	0.873489007	0
	15320	1451185_at	6.334601058	-4.829244444	-0.390410874	0.080843055	0.762912299	0
	1164	1416952_at	6.575567115	-4.827673001	-0.225549517	0.046720131	0.855269195	0
	670	1416427_at	8.031072363	-4.824556205	-0.228524857	0.047367021	0.85350715	0
	17246	1456462_x_at	6.345745801	-4.820956501	-0.356385589	0.073924249	0.781119083	0
	3064	1419043_a_at	3.934738573	-4.820375096	-0.572431082	0.118752394	0.672482634	0
	8051	1425208_at	4.167221587	-4.811379971	-0.233623997	0.048556547	0.850495792	0
	11125	1433804_at	4.66426552	-4.810009515	-0.291739711	0.060652627	0.816916365	0
	11394	1434735_at	4.98849376	-4.807455723	-0.396657315	0.082508782	0.759616256	0
	8642	1426000_at	4.144052337	-4.807370703	-0.299568557	0.062314428	0.81249534	0
	17293	1456605_at	4.251804073	-4.807228207	-0.377723875	0.078574151	0.769650903	0
	13374	1448757_at	4.87505464	-4.805308254	-0.26768222	0.055705525	0.83065297	0
	8257	1425480_at	6.425680905	-4.805204275	-0.284694347	0.059247085	0.820915511	0
	10759	1431676_x_at	5.271246064	-4.804190307	-0.363447583	0.075652203	0.777304847	0
	8968	1426400_a_at	7.538108871	-4.799260107	-0.245538454	0.051161731	0.843500919	0
	8702	1426069_s_at	6.061779905	-4.798920171	-0.356637875	0.074316276	0.780982499	0
	10109	1428132_at	7.046060259	-4.798532422	-0.237965722	0.049591354	0.847940111	0
	16002	1452043_at	5.388978655	-4.797097109	-0.304907432	0.063560821	0.809494155	0
	2582	1418500_at	3.448373886	-4.795738023	-0.32945707	0.068697887	0.795835925	0
	10596	1430776_s_at	5.236990951	-4.791449565	-0.322516761	0.067310895	0.799673641	0
	5508	1422210_at	2.736286867	-4.791184441	-0.246725815	0.051495787	0.84280699	0
	5209	1421860_at	5.533155085	-4.790466869	-0.249120182	0.05200332	0.841409387	0
	15240	1451086_s_at	7.226235737	-4.790058505	-0.436547817	0.091136218	0.738900589	0
	17283	1456582_x_at	3.742210866	-4.787610612	-0.320922231	0.067031815	0.800557964	0
	3419	1419432_at	1.923802501	-4.78737692	-0.169024959	0.035306382	0.889443606	0
	6055	1422834_at	2.463380701	-4.784887962	-0.259390908	0.054210446	0.83544056	0
	12959	1448298_at	5.562263252	-4.779145345	-0.288313552	0.060327429	0.81885871	0
	9830	1427675_at	1.870771513	-4.778551954	-0.186196986	0.038965148	0.878919545	0
	1658	1417494_a_at	9.144798733	-4.77399295	-0.459658885	0.096283947	0.72715817	0
	16647	1453939_x_at	4.418656822	-4.771018128	-0.445342386	0.09334326	0.734410003	0
	6379	1423228_at	3.595889676	-4.768316495	-0.403078298	0.084532622	0.756242955	0
	14576	1450292_a_at	1.819844505	-4.759865841	-0.200018922	0.042021966	0.870539146	0
	11346	1434549_at	5.837926386	-4.753424349	-0.274668288	0.057783246	0.826640362	0
	9681	1427438_at	1.597588775	-4.750480144	-0.178913447	0.037662182	0.883368046	0
	6003	1422774_at	4.081671581	-4.749994391	-0.216511017	0.045581321	0.860644286	0
	9715	1427492_at	4.592164655	-4.744224825	-0.468803787	0.098815677	0.722563464	0
	15357	1451230_a_at	7.98710124	-4.742200335	-0.250294899	0.05278033	0.840724546	0
	12470	1438642_at	3.133780251	-4.742194889	-0.323370992	0.068190152	0.799200288	0
	13740	1449176_a_at	4.185202462	-4.740950777	-0.317184325	0.066903105	0.802634834	0
	8558	1425886_at	2.901165568	-4.74079057	-0.262045358	0.055274612	0.833904826	0
	12585	1439012_a_at	4.809818192	-4.739732183	-0.321227545	0.067773353	0.800388562	0
	5473	1422170_at	3.133333443	-4.735089042	-0.297934655	0.062920602	0.81341604	0
	118	1415835_at	2.336882156	-4.728545595	-0.196770059	0.041613231	0.872501757	0
	14097	1449582_at	2.889072252	-4.725791029	-0.251013562	0.053115671	0.840305853	0
	8941	1426368_at	6.889652981	-4.725298235	-0.262034591	0.055453556	0.833911049	0
	7596	1424647_at	4.650846828	-4.725123259	-0.504488063	0.106767175	0.704910469	0
	1218	1417010_at	5.587966857	-4.723725039	-0.266648494	0.056448776	0.831248366	0
	4210	1420680_at	1.372724693	-4.722414098	-0.193255077	0.040922942	0.874630111	0
	8701	1426068_at	5.930757073	-4.722325795	-0.337879215	0.071549323	0.791203539	0
	5511	1422213_s_at	3.695564035	-4.721943363	-0.248096699	0.052541227	0.842006515	0
	5510	1422212_at	4.727850224	-4.72149671	-0.218519053	0.046281734	0.859447219	0
	13786	1449229_a_at	5.251987133	-4.72082501	-0.302719094	0.064124193	0.81072296	0
	12248	1437882_s_at	3.974910349	-4.720603655	-0.269270075	0.05704145	0.829739242	0
	10548	1430437_a_at	4.008863236	-4.717694249	-0.277044578	0.058724573	0.825279908	0
	917	1416691_at	5.861996246	-4.716386139	-0.243882175	0.051709544	0.844469852	0
	2040	1417905_at	2.043032514	-4.715216541	-0.166735015	0.035361051	0.890856513	0
	10758	1431675_a_at	5.116804275	-4.705732488	-0.35899076	0.076287966	0.779709836	0
	13817	1449265_at	6.744724852	-4.699878293	-0.366815759	0.078047927	0.775492235	0
	10637	1431048_at	3.674554035	-4.699350011	-0.290281867	0.061770642	0.817742276	0
	270	1416009_at	6.265428356	-4.697522537	-0.256805874	0.054668364	0.836938852	0
	7399	1424409_at	4.055433011	-4.696948481	-0.387029739	0.082400252	0.764702376	0
	3384	1419395_at	1.270455616	-4.696294664	-0.250100317	0.053254818	0.840837946	0
	6234	1423052_at	6.929241873	-4.695997178	-0.428198703	0.091183765	0.743189125	0
	13814	1449260_at	5.409504741	-4.694931448	-0.322290891	0.068646559	0.799798848	0
	12616	1439234_a_at	6.104669632	-4.692711708	-0.25669384	0.054700535	0.837003848	0
	15920	1451940_x_at	1.160881872	-4.692207951	-0.2550085	0.054347229	0.837982197	0
	6294	1423127_at	6.36132179	-4.69180661	-0.253187338	0.05396372	0.839040678	0
	7971	1425109_at	6.199922014	-4.691499547	-0.389901524	0.083108081	0.763181696	0
	11272	1434311_at	5.53322692	-4.687929244	-0.276867621	0.059059684	0.82538114	0
	15603	1451528_at	6.218665649	-4.686952903	-0.360175799	0.076846473	0.779069641	0
	8429	1425719_a_at	5.852262813	-4.68479711	-0.286452566	0.061145138	0.819915668	0
	11631	1435759_at	3.44369722	-4.684719212	-0.317354088	0.067742393	0.802540393	0
	7705	1424775_at	5.938335022	-4.682217363	-0.361796543	0.077270343	0.778194914	0
	17135	1456080_a_at	8.066542287	-4.681929013	-0.296046671	0.063231773	0.814481214	0
	15154	1450989_at	2.225361622	-4.67670547	-0.181460907	0.038801012	0.881809603	0
	15690	1451629_at	3.650370723	-4.676392915	-0.235005994	0.050253689	0.849681469	0
	14236	1449879_at	1.73722748	-4.673998936	-0.182586468	0.039064294	0.881121902	0
	8804	1426205_at	7.563965513	-4.673762803	-0.325572304	0.069659569	0.797981771	0
	2649	1418577_at	5.00819824	-4.668181581	-0.251294381	0.053831321	0.840142304	0
	8768	1426153_a_at	5.177934126	-4.665736682	-0.413633523	0.088653422	0.750730227	0
	10620	1430983_at	5.559645618	-4.663530888	-0.34486717	0.073949799	0.787380468	0
	8868	1426276_at	6.40924881	-4.660023519	-0.392672932	0.084264152	0.761717037	0
	5483	1422182_at	1.879820274	-4.658649456	-0.170032918	0.036498329	0.8888224	0
	7850	1424963_at	1.698122978	-4.658402752	-0.181340182	0.038927545	0.881883396	0
	10714	1431396_at	4.865263739	-4.65810518	-0.37257898	0.079985094	0.772400509	0
	15272	1451125_at	7.194440587	-4.655513795	-0.293892503	0.063127834	0.81569827	0
	11856	1436776_x_at	4.625125476	-4.655270666	-0.338243337	0.072658146	0.791003873	0
	1768	1417609_at	5.903793169	-4.654687509	-0.251185687	0.053964028	0.840205604	0
	8357	1425619_s_at	5.750953428	-4.65424256	-0.409355232	0.087953137	0.752959811	0
	7627	1424683_at	7.156986529	-4.653330413	-0.32837638	0.070568034	0.796432291	0
	2114	1417988_at	2.177131634	-4.653216211	-0.22789343	0.048975466	0.853880787	0
	10975	1433144_at	3.743112737	-4.652503026	-0.305653472	0.065696566	0.809075661	0
	8723	1426092_a_at	3.595752002	-4.652396181	-0.261971243	0.056308885	0.833947667	0
	11341	1434537_at	5.838302706	-4.652151616	-0.660716264	0.142023803	0.632564166	0
	10823	1431844_at	3.348607115	-4.65214017	-0.2406239	0.05172327	0.846379213	0
	10023	1428008_at	1.99747818	-4.644220551	-0.174160949	0.037500577	0.886282819	0
	5671	1422392_at	1.598677283	-4.643024195	-0.188333733	0.040562729	0.877618758	0
	13847	1449297_at	4.913912865	-4.642589823	-0.37594983	0.080978472	0.770597906	0
	7796	1424895_at	4.080949237	-4.641691596	-0.262482945	0.056548984	0.833651931	0
	2803	1418751_at	3.193609225	-4.639422664	-0.213845896	0.046093213	0.862235642	0
	10617	1430970_a_at	2.359388225	-4.637775787	-0.265681288	0.057286359	0.831805836	0
	14643	1450378_at	6.059733524	-4.637255623	-0.282707575	0.060964415	0.822046794	0
	1986	1417843_s_at	6.584262924	-4.637151503	-0.302640423	0.065264295	0.81076717	0
	15733	1451689_a_at	7.119731193	-4.636229005	-0.36835481	0.079451384	0.77466539	0
	10056	1428066_at	4.864651281	-4.635803203	-0.285578758	0.061602865	0.820412423	0
	14087	1449571_at	1.704525293	-4.631458156	-0.181206519	0.039125155	0.881965105	0
	15089	1450913_at	3.952525662	-4.628684846	-0.39370419	0.085057463	0.761172745	0
	13364	1448747_at	5.754258733	-4.627881468	-0.347831949	0.075160082	0.785764041	0
	13394	1448780_at	6.461116138	-4.627016123	-0.373143871	0.080644601	0.772098133	0
	10920	1432344_a_at	6.552650387	-4.626492888	-0.335677138	0.072555421	0.792412126	0
	9775	1427569_a_at	3.925269673	-4.62637019	-0.261582763	0.056541684	0.834172257	0
	5001	1421612_a_at	2.358717337	-4.624182456	-0.319196389	0.069027637	0.801516214	0
	3871	1420203_at	2.436660987	-4.621056708	-0.167916115	0.036337168	0.890127488	0
	16641	1453901_at	2.074555144	-4.620974117	-0.175193488	0.037912675	0.885648732	0
	320	1416059_at	6.819842723	-4.620953167	-0.200163969	0.043316598	0.870451627	0
	7133	1424097_at	5.743425797	-4.620607413	-0.317918706	0.068804527	0.802226369	0
	3659	1419704_at	0.799926321	-4.619945359	-0.331706534	0.0717988	0.794596016	0
	2926	1418890_a_at	6.625102809	-4.619770665	-0.321203366	0.069527989	0.800401976	0
	2571	1418487_at	4.776749283	-4.618918287	-0.314255841	0.068036675	0.804265733	0
	14158	1449741_at	5.159879562	-4.617629609	-0.410035769	0.088797891	0.752604714	0
	8779	1426171_x_at	2.357592917	-4.615975142	-0.256208762	0.055504797	0.837285321	0
	5236	1421889_a_at	7.16882297	-4.613734091	-0.319645612	0.069281325	0.801266679	0
	13647	1449067_at	1.606554736	-4.613112967	-0.248852118	0.05394451	0.841565742	0
	12221	1437803_at	1.906057416	-4.611960808	-0.200040927	0.043374377	0.870525867	0
	6060	1422840_at	1.763479424	-4.61043013	-0.172824993	0.037485655	0.88710391	0
	12990	1448334_a_at	7.397239146	-4.604171766	-0.237485794	0.051580568	0.848222234	0
	590	1416343_a_at	6.570394414	-4.602589694	-0.288182102	0.062613033	0.818933322	0
	5427	1422117_s_at	2.805742243	-4.601928294	-0.221942666	0.048228189	0.85741011	0
	5079	1421701_at	2.500018567	-4.598925401	-0.185604623	0.040358259	0.879280499	0
	7402	1424413_at	6.494229935	-4.598144573	-0.406079696	0.088313817	0.754671294	0
	739	1416503_at	6.781992326	-4.596569276	-0.252229331	0.054873388	0.83959802	0
	10810	1431805_a_at	5.70599763	-4.593261466	-0.425434033	0.09262134	0.744614682	0
	12752	1448000_at	1.755379596	-4.590472054	-0.209186989	0.045569821	0.865024567	0
	591	1416344_at	6.88649287	-4.588965721	-0.280686332	0.061165489	0.823199304	0
	1959	1417816_s_at	6.979405097	-4.586008443	-0.305420836	0.066598403	0.809206136	0
	2057	1417924_at	3.628864743	-4.581082325	-0.285935283	0.062416534	0.820209704	0
	15699	1451644_a_at	3.642786251	-4.578699694	-0.378768888	0.082724117	0.76909361	0
	7429	1424442_a_at	6.033805387	-4.578008722	-0.240596732	0.052554887	0.846395151	0
	12958	1448297_a_at	6.348544998	-4.575247747	-0.262536784	0.057381982	0.83362082	0
	1385	1417196_s_at	4.687462572	-4.573688375	-0.312755454	0.068381452	0.805102596	0
	14073	1449555_a_at	2.55432285	-4.57357512	-0.519182977	0.113517973	0.697766878	0
	616	1416370_at	5.3540003	-4.573393011	-0.231187137	0.050550464	0.851933581	0
	10469	1429776_a_at	5.924422268	-4.573296243	-0.251626778	0.055020879	0.839948758	0
	15811	1451785_at	2.940125441	-4.572672249	-0.34664433	0.075807823	0.786411143	0
	2455	1418363_at	7.556684913	-4.571545878	-0.640033792	0.140003799	0.641697918	0
	1071	1416854_at	5.296081636	-4.571404767	-0.402762181	0.088104686	0.756408678	0
	7567	1424614_at	6.379067059	-4.570391467	-0.22640978	0.049538378	0.85475936	0
	6383	1423233_at	6.269053777	-4.567629809	-0.360872585	0.079006531	0.77869346	0
	5235	1421888_x_at	6.464914428	-4.5654612	-0.320902544	0.070289184	0.800568888	0
	6032	1422807_at	5.772725702	-4.562904087	-0.253302178	0.055513369	0.838973892	0
	9997	1427968_at	2.703933821	-4.559509069	-0.18473671	0.040516798	0.879809626	0
	10740	1431591_s_at	4.631864173	-4.557004642	-0.441488147	0.096881215	0.736374642	0
	8437	1425731_at	5.358593938	-4.556295426	-0.284493238	0.062439594	0.821029953	0
	10779	1431731_at	3.625743705	-4.554834714	-0.344429328	0.075618403	0.787619466	0
	10615	1430902_at	3.813226433	-4.553911699	-0.29499013	0.064777306	0.815077909	0
	17480	1460279_a_at	6.721588388	-4.553761707	-0.341537127	0.075001098	0.789200007	0
	1727	1417567_at	5.278308427	-4.549024998	-0.227090742	0.049920751	0.854356002	0
	8139	1425317_x_at	1.737347946	-4.548969713	-0.17458119	0.038378183	0.886024692	0
	10041	1428038_at	2.631961561	-4.54865091	-0.173669917	0.038180533	0.886584523	0
	14514	1450215_at	2.623808132	-4.547966477	-0.17412758	0.038286909	0.886303318	0
	12218	1437779_at	3.913629791	-4.547880087	-0.24193156	0.053196557	0.845612401	0
	14422	1450101_a_at	4.232575509	-4.54615458	-0.24710328	0.054354351	0.842586508	0
	13810	1449256_a_at	6.756658634	-4.546048452	-0.248838486	0.054737315	0.841573694	0
	14174	1449788_at	1.886600617	-4.540294939	-0.171966125	0.03787554	0.887632179	0
	8755	1426134_at	0.980611576	-4.540221455	-0.24774135	0.054565918	0.842213935	0
	12721	1443706_at	4.751666565	-4.537216031	-0.257759596	0.056810078	0.83638576	0
	16106	1452182_at	5.108315297	-4.536941213	-0.269126816	0.059319	0.829821639	0
	8909	1426322_a_at	3.556338041	-4.535984562	-0.229619179	0.050621684	0.852859987	0
	14969	1450773_at	2.195863317	-4.535853819	-0.246666744	0.054381546	0.842841499	0
	6148	1422941_at	2.715406525	-4.535797859	-0.220445981	0.048601368	0.858300069	0
	15518	1451424_at	4.239585007	-4.535470318	-0.488092815	0.107616803	0.712966989	0
	12789	1448111_at	5.675559204	-4.533482217	-0.304619638	0.067193302	0.809655652	0
	14180	1449803_x_at	3.91363564	-4.532689968	-0.326838867	0.072107042	0.797281519	0
	12016	1437189_x_at	3.609920518	-4.53188628	-0.394258265	0.086996505	0.760880468	0
	1384	1417195_at	4.360189177	-4.529399973	-0.293814355	0.064868273	0.815742456	0
	13679	1449109_at	3.426011052	-4.527100883	-0.478603418	0.105719627	0.717672021	0
	9263	1426809_at	4.637977286	-4.526901432	-0.224880202	0.049676408	0.855666075	0
	16935	1455393_at	8.977291001	-4.526693702	-0.446237188	0.098579055	0.733954641	0
	8876	1426287_at	4.37627692	-4.5256644	-0.244212072	0.053961595	0.844276772	0
	14311	1449970_at	4.241052733	-4.522791814	-0.202957955	0.044874485	0.868767504	0
	9915	1427843_at	5.465589661	-4.52235766	-0.319482515	0.070645123	0.801357268	0
	14096	1449581_at	5.55391359	-4.519886001	-0.508669527	0.112540344	0.702870336	0
	7862	1424977_at	1.953211361	-4.517865828	-0.160525029	0.035531163	0.89469941	0
	7537	1424578_at	6.319735441	-4.51614834	-0.232258603	0.051428471	0.851301098	0
	1163	1416951_a_at	6.556299263	-4.515651104	-0.212432875	0.047043687	0.863080556	0
	10689	1431328_at	6.075342752	-4.514830365	-0.328724905	0.072810024	0.796239912	0
	11949	1437006_x_at	3.870941758	-4.513206597	-0.317370704	0.070320447	0.80253115	0
	727	1416488_at	6.137602265	-4.513162073	-0.252128293	0.055865109	0.839656822	0
	13017	1448364_at	5.846719881	-4.50983378	-0.254822017	0.056503638	0.838090522	0
	13952	1449417_at	1.774791833	-4.508487296	-0.199952223	0.04435018	0.870579393	0
	2173	1418054_at	2.101344886	-4.506867205	-0.178908841	0.039696941	0.883370867	0
	10612	1430869_a_at	3.768298449	-4.506037813	-0.205037033	0.045502732	0.867516418	0
	15638	1451572_a_at	5.080590833	-4.505211016	-0.283877974	0.063011027	0.821380172	0
	2709	1418643_at	4.014428207	-4.501663203	-0.438662129	0.097444457	0.737818501	0
	16700	1454138_a_at	1.960746188	-4.499668642	-0.173179785	0.038487231	0.886885777	0
	11658	1435857_s_at	3.574783023	-4.496533851	-0.280240819	0.062323743	0.823453553	0
	7512	1424547_at	2.006978676	-4.491900868	-0.182851471	0.040706925	0.880960067	0
	9153	1426646_at	6.417988799	-4.491463266	-0.206691121	0.04601866	0.866522358	0
	15715	1451664_x_at	3.169492676	-4.491221459	-0.258349617	0.057523242	0.836043772	0
	11395	1434736_at	4.923617056	-4.488460893	-0.375333857	0.083621951	0.77092699	0
	83	1415795_at	5.821672026	-4.486000043	-0.220116062	0.049067334	0.858496369	0
	429	1416174_at	4.404759699	-4.484246452	-0.256125313	0.05711669	0.837333753	0
	3901	1420329_at	4.186519674	-4.484107208	-0.225708087	0.050335123	0.855175195	0
	1353	1417160_s_at	10.07114491	-4.481819157	-0.48213786	0.107576375	0.715915956	0
	1781	1417623_at	6.324949192	-4.480246033	-0.360434048	0.08044961	0.778930196	0
	10701	1431357_a_at	2.984296641	-4.48013308	-0.336708104	0.075155826	0.791846062	0
	14154	1449732_at	5.348231165	-4.478712707	-0.233595159	0.052156763	0.850512793	0
	3143	1419127_at	4.107192836	-4.476447628	-0.356169818	0.079565282	0.781235916	0
	1419	1417231_at	5.798822627	-4.475408292	-0.466295627	0.104190634	0.723820751	0
	10438	1429569_a_at	3.08805862	-4.471105405	-0.260496526	0.05826222	0.83480056	0
	12734	1446695_at	2.252015552	-4.468126546	-0.14952314	0.033464392	0.901548406	0
	6040	1422818_at	6.662946148	-4.46670076	-0.258289009	0.057825456	0.836078895	0
	7073	1424029_at	5.021061659	-4.466055889	-0.280255054	0.06275225	0.823445428	0
	17449	1460237_at	4.857577693	-4.464829135	-0.248642177	0.055689069	0.841688215	0
	3459	1419474_a_at	6.816754319	-4.464133106	-0.445890776	0.099882948	0.734130896	0
	2454	1418362_at	2.415566578	-4.460296197	-0.168926206	0.037873316	0.889504491	0
	12246	1437863_at	2.953637332	-4.460165845	-0.254885435	0.057147076	0.838053682	0
	5002	1421613_at	2.119337338	-4.460128185	-0.313416678	0.070270778	0.804733681	0
	6276	1423101_at	4.781072713	-4.45791073	-0.263412981	0.059088887	0.833114688	0
	14631	1450364_a_at	2.65400655	-4.457162408	-0.23594007	0.05293504	0.849131519	0
	3863	1420189_at	1.920566306	-4.455460277	-0.187827494	0.042156698	0.877926767	0
	4296	1420777_a_at	2.237930614	-4.455322522	-0.154170518	0.034603672	0.898648905	0
	11630	1435758_at	3.622351047	-4.451441724	-0.380263535	0.085424804	0.768297234	0
	12247	1437881_at	3.442445942	-4.451031186	-0.261152985	0.058672468	0.834420794	0
	3890	1420275_at	4.642306098	-4.450999872	-0.308417012	0.069291624	0.807527328	0
	17091	1455972_x_at	7.356123302	-4.448754733	-0.431093356	0.096902028	0.74169947	0
	17187	1456247_x_at	2.689788531	-4.447433194	-0.191885316	0.043145182	0.87546092	0
	12343	1438202_at	3.978059875	-4.446553152	-0.370861486	0.083404263	0.773320581	0
	4161	1420624_a_at	7.257062733	-4.444861512	-0.217779141	0.048995709	0.859888114	0
	9928	1427879_at	6.136603811	-4.443877002	-0.177564867	0.039957197	0.884194174	0
	4568	1421094_at	3.923419133	-4.44028943	-0.224721549	0.050609662	0.855760178	0
	13286	1448656_at	4.857086042	-4.438010379	-0.26630423	0.060005319	0.831446748	0
	10401	1429347_at	4.555171307	-4.43522325	-0.411996435	0.092891927	0.751582596	0
	10108	1428131_a_at	7.539054306	-4.432891071	-0.218911292	0.049383413	0.859213585	0
	6056	1422835_at	1.829086415	-4.432447652	-0.2431585	0.054858742	0.844893556	0
	4904	1421500_at	4.926221678	-4.432047492	-0.266818063	0.060201986	0.831150671	0
	10803	1431782_s_at	4.106944738	-4.430627294	-0.24478784	0.055249026	0.843939895	0
	7783	1424880_at	5.821355827	-4.430125599	-0.278231677	0.062804467	0.824601118	0
	9234	1426766_at	1.61459998	-4.429644071	-0.221834002	0.050079419	0.857474693	0
	8366	1425628_a_at	6.944802203	-4.428114751	-0.328135191	0.074102685	0.796565449	0
	2736	1418675_at	5.83407916	-4.427808095	-0.337025436	0.076115638	0.791671908	0
	2735	1418674_at	6.545212198	-4.427260227	-0.339870704	0.076767727	0.790112119	0
	11738	1436244_a_at	4.505364936	-4.425740987	-0.304045342	0.068699308	0.809978017	0
	3536	1419563_at	4.655079166	-4.425137764	-0.223686319	0.050549007	0.856374463	0
	5058	1421676_at	1.838250377	-4.424523972	-0.172962633	0.039091806	0.887019279	0
	13813	1449259_at	6.044782325	-4.42029178	-0.302929803	0.06853163	0.810604561	0
	7428	1424441_at	5.550691424	-4.419973848	-0.231776549	0.052438444	0.851585595	0
	316	1416055_at	1.372677567	-4.418758685	-0.252073221	0.057046161	0.839688875	0
	3828	1420095_s_at	5.374191533	-4.418199728	-0.227933191	0.051589608	0.853857254	0
	1233	1417027_at	5.850479195	-4.417160241	-0.300318848	0.067989122	0.812072901	0
	6260	1423083_at	5.574719802	-4.416713812	-0.221226988	0.050088595	0.857835551	0
	1660	1417496_at	8.964169716	-4.41629342	-0.436087583	0.098745156	0.739136343	0
	13046	1448393_at	8.43324929	-4.414753638	-0.434232232	0.098359335	0.740087507	0
	13531	1448933_at	3.221486237	-4.413608015	-0.334413955	0.075768839	0.793106243	0
	13383	1448768_at	1.996565014	-4.410465791	-0.165229454	0.037463039	0.891786674	0
	12570	1438968_x_at	8.854722225	-4.408895013	-0.407033192	0.092320908	0.754172687	0
	14586	1450307_x_at	1.800937706	-4.408153036	-0.309106915	0.070121639	0.807141257	0
	7848	1424961_at	2.986787245	-4.407515783	-0.209903993	0.047624105	0.864594765	0
	11596	1435622_at	3.351364598	-4.404858666	-0.388368504	0.08816821	0.763993091	0
	14624	1450351_a_at	3.704508739	-4.404791219	-0.28109558	0.063815869	0.822965821	0
	11705	1436042_at	4.418005629	-4.40404155	-0.270477383	0.06141572	0.829045172	0
	15398	1451278_a_at	5.805257219	-4.40337026	-0.29332155	0.066612965	0.81602115	0
	15169	1451006_at	7.183219644	-4.403099468	-0.317375769	0.072080082	0.802528332	0
	9309	1426873_s_at	5.91045501	-4.402770721	-0.266020948	0.060421259	0.831610023	0
	7784	1424881_at	4.242643919	-4.396433397	-0.279088781	0.063480725	0.824111369	0
	9099	1426577_a_at	4.988810315	-4.394692146	-0.184942601	0.042083176	0.879684074	0
	17496	1460301_at	2.154537366	-4.39330154	-0.170458609	0.038799661	0.888560177	0
	12655	1439382_x_at	5.018367875	-4.392815966	-0.292548212	0.066596965	0.816458685	0
	2749	1418689_at	1.920876297	-4.390758645	-0.16235954	0.03697756	0.893562446	0
	13437	1448827_s_at	1.574842724	-4.390454321	-0.221369506	0.050420637	0.857750814	0
	13356	1448735_at	5.911981612	-4.390170596	-0.434613667	0.098996988	0.739891861	0
	16719	1454231_a_at	3.319057879	-4.3886458	-0.331579102	0.075553854	0.794666206	0
	13914	1449369_at	6.753432146	-4.387782094	-0.351393342	0.080084502	0.783826719	0
	3181	1419166_at	4.024073264	-4.387191524	-0.182081863	0.041503058	0.881430141	0
	7444	1424463_at	6.530680067	-4.385856741	-0.31465989	0.071744224	0.804040518	0
	16887	1455155_at	5.46452238	-4.385328576	-0.209607324	0.047797404	0.864772575	0
	578	1416330_at	8.265529528	-4.384190309	-0.250854418	0.057217958	0.840398552	0
	6571	1423448_at	6.164371876	-4.383171214	-0.191310342	0.043646559	0.875809897	0
	4924	1421521_at	1.941933968	-4.38254247	-0.165380025	0.037736092	0.891693605	0
	12335	1438181_x_at	6.234666737	-4.381848673	-0.248885289	0.056799152	0.841546392	0
	9227	1426756_at	5.016233561	-4.381389004	-0.258798306	0.059067639	0.835783796	0
	9275	1426828_at	4.546587413	-4.379935466	-0.267496737	0.061073214	0.830759772	0
	916	1416690_at	6.155530876	-4.374800686	-0.219914983	0.050268572	0.858616032	0
	9351	1426942_at	6.589910993	-4.373742797	-0.283866919	0.064902518	0.821386466	0
	1195	1416983_s_at	5.761581709	-4.368614967	-0.243018762	0.055628332	0.844975396	0
	1653	1417489_at	1.760546479	-4.368267295	-0.185278691	0.042414687	0.879479167	0
	7007	1423947_at	7.248691048	-4.368071808	-0.321661888	0.073639332	0.80014763	0
	7090	1424046_at	4.956454617	-4.366796556	-0.341591813	0.078224806	0.789170092	0
	14121	1449642_at	2.018136558	-4.365670324	-0.190199424	0.043567061	0.876484556	0
	4949	1421550_a_at	4.034501189	-4.364345511	-0.236402807	0.05416684	0.848859208	0
	10927	1432377_x_at	5.074734626	-4.362998113	-0.268465147	0.061532263	0.830202311	0
	16338	1452569_at	2.008221065	-4.361566714	-0.256940763	0.058910199	0.836860603	0
	8349	1425610_s_at	4.903042569	-4.359999359	-0.252990944	0.058025454	0.839154905	0
	2194	1418076_at	7.478555875	-4.359762258	-0.352200139	0.080784253	0.783388503	0
	2642	1418570_at	5.467417949	-4.359673655	-0.222203238	0.05096786	0.857255263	0
	8362	1425624_at	3.729010475	-4.358914757	-0.238532972	0.054723018	0.847606777	0
	3514	1419538_at	4.527033308	-4.358878442	-0.214337804	0.049172696	0.8619417	0
	7061	1424016_at	5.490381021	-4.358601366	-0.299347314	0.068679672	0.812619949	0
	11750	1436337_at	4.078716751	-4.355899635	-0.233156378	0.053526573	0.850771507	0
	17401	1460184_at	6.904100889	-4.354525225	-0.42026909	0.096513183	0.747285228	0
	9154	1426647_at	5.094983554	-4.353818831	-0.216480521	0.049721986	0.860662478	0
	14397	1450069_a_at	5.267275989	-4.352923216	-0.318123515	0.073082731	0.802112491	0
	9867	1427730_a_at	4.920831057	-4.35171225	-0.21883414	0.050286905	0.859259535	0
	3661	1419706_a_at	3.769440526	-4.350460903	-0.456415266	0.104911934	0.728794883	0
	5580	1422287_at	1.886662248	-4.348634147	-0.162085564	0.037272752	0.893732155	0
	5269	1421929_at	2.994865456	-4.348591864	-0.269793264	0.062041523	0.829438395	0
	16349	1452584_at	6.192061041	-4.348470889	-0.334888259	0.077012878	0.792845543	0
	5948	1422706_at	7.032116682	-4.348379451	-0.321297201	0.073888952	0.800349918	0
	4837	1421418_a_at	1.975492366	-4.347484794	-0.14570621	0.033515059	0.903936785	0
	6153	1422947_at	2.106821768	-4.34741337	-0.200125768	0.046033296	0.870474676	0
	3634	1419672_at	2.384654976	-4.347314256	-0.188052939	0.043257268	0.877789587	0
	2074	1417943_at	2.634749004	-4.347295273	-0.210649023	0.048455191	0.864148391	0
	12617	1439235_x_at	6.196257368	-4.345231885	-0.234982038	0.054078135	0.849695578	0
	15516	1451422_at	5.775536083	-4.342573083	-0.20959561	0.048265304	0.864779597	0
	2539	1418453_a_at	5.657945479	-4.342232538	-0.438410001	0.100964192	0.737947455	0
	17516	1460329_at	3.739595921	-4.341531585	-0.373531961	0.08603691	0.771890464	0
	15519	1451425_a_at	5.562411374	-4.341311526	-0.224075986	0.051614814	0.856143191	0
	4467	1420981_a_at	7.157457138	-4.338335988	-0.375458518	0.086544361	0.770860379	0
	12748	1447963_at	2.612108204	-4.336281644	-0.158514958	0.036555503	0.895946842	0
	9755	1427543_s_at	4.670431802	-4.32996466	-0.331389869	0.076534082	0.794770446	0
	5947	1422705_at	6.603730863	-4.329927341	-0.319272026	0.073736116	0.801474194	0
	5055	1421671_at	2.578812635	-4.328586572	-0.193944837	0.044805581	0.874212046	0
	7535	1424576_s_at	2.005316525	-4.323379258	-0.212802112	0.049221246	0.862859691	0
	15539	1451451_at	4.236719172	-4.322898781	-0.306231833	0.070839464	0.808751376	0
	17392	1460174_at	5.017251489	-4.322140783	-0.209884892	0.048560402	0.864606213	0
	13386	1448772_at	6.460820987	-4.321024829	-0.24051517	0.055661603	0.846443003	0
	17264	1456529_at	4.383314117	-4.320947023	-0.250429509	0.057957089	0.840646107	0
	3423	1419436_at	1.566711267	-4.314977918	-0.170278172	0.039462119	0.888671316	0
	13190	1448551_a_at	5.695224096	-4.313516066	-0.296762737	0.068798338	0.814077055	0
	3535	1419562_at	5.750008645	-4.310860214	-0.21063535	0.048861559	0.864156581	0
	7801	1424901_at	2.157157404	-4.310362625	-0.152110565	0.035289505	0.899932958	0
	1792	1417635_at	3.962354963	-4.310150867	-0.270718365	0.062809487	0.828906704	0
	12845	1448172_at	7.035335837	-4.30665185	-0.372242019	0.086434203	0.772580935	0
	13457	1448847_at	6.289826563	-4.302941698	-0.315573393	0.073338989	0.803531567	0
	26	1415705_at	6.249590445	-4.300843964	-0.200314193	0.046575555	0.870360994	0
	12065	1437328_x_at	3.437296185	-4.300507683	-0.329859505	0.076702457	0.79561396	0
	5454	1422148_at	2.919981969	-4.299205009	-0.220882401	0.051377499	0.858040469	0
	667	1416424_at	6.113775909	-4.298342379	-0.216656341	0.050404626	0.860557596	0
	9767	1427560_at	4.373068343	-4.297550494	-0.187773193	0.043693074	0.877959812	0
	6852	1423770_at	5.712391858	-4.291252476	-0.227360214	0.052982251	0.854196437	0
	8695	1426061_x_at	5.637648296	-4.289411382	-0.268832092	0.062673423	0.829991178	0
	12581	1438993_a_at	6.398014271	-4.289401203	-0.202688715	0.047253382	0.868929651	0
	7381	1424387_at	2.056367408	-4.289376994	-0.182522015	0.042552104	0.881161267	0
	7589	1424640_at	4.447261904	-4.285926244	-0.221887267	0.051771135	0.857443035	0
	17260	1456515_s_at	2.590753255	-4.285273917	-0.302470309	0.070583658	0.810862777	0
	8342	1425602_a_at	4.870338639	-4.284561028	-0.242406681	0.056576783	0.845333963	0
	3929	1420360_at	2.389284333	-4.284428071	-0.234169027	0.054655843	0.850174548	0
	9233	1426764_at	5.943376435	-4.283522707	-0.209815963	0.048982106	0.864647523	0
	17166	1456177_x_at	6.4258216	-4.283335582	-0.367607816	0.085822791	0.775066598	0
	7640	1424698_s_at	4.971322897	-4.282476998	-0.310445771	0.072492105	0.806392558	0
	12652	1439376_x_at	3.873866152	-4.281296237	-0.238806118	0.055778929	0.847446314	0
	3613	1419650_at	5.965920596	-4.281288724	-0.199893256	0.046689973	0.870614977	0
	4203	1420673_a_at	6.171044684	-4.279663685	-0.430551007	0.100603935	0.741978348	0
	6615	1423500_a_at	3.771758173	-4.279422738	-0.298404691	0.069730127	0.813151069	0
	3169	1419154_at	6.784228563	-4.27751909	-0.352501463	0.082407923	0.7832249	0
	8400	1425679_a_at	4.235607971	-4.277065755	-0.252313192	0.058992124	0.839549217	0
	17341	1456746_a_at	5.829857798	-4.276090833	-0.230187945	0.053831397	0.852523823	0
	12483	1438679_at	4.46853083	-4.275973422	-0.24335061	0.056911161	0.844781057	0
	10470	1429777_at	5.26510729	-4.269599476	-0.244558323	0.057278985	0.844074167	0
	4311	1420792_at	2.110330285	-4.269433227	-0.160349172	0.037557484	0.894808476	0
	14198	1449830_at	2.352271069	-4.267959632	-0.166167137	0.038933624	0.891207243	0
	11512	1435219_x_at	3.875976906	-4.266313494	-0.313139591	0.073398167	0.804888255	0
	935	1416711_at	1.920631343	-4.265921331	-0.180023809	0.042200452	0.882688429	0
	9788	1427590_at	2.349114615	-4.265432112	-0.200951226	0.047111575	0.869976764	0
	817	1416583_at	5.626092171	-4.26414543	-0.20140117	0.047231309	0.86970548	0
	1930	1417787_at	4.485717231	-4.263846574	-0.420269053	0.098565707	0.747285247	0
	6048	1422826_at	6.302474344	-4.261682949	-0.339641821	0.079696642	0.79023748	0
	1590	1417421_at	7.000781987	-4.259576602	-0.2513659	0.059011945	0.840100657	0
	11762	1436374_x_at	5.04419726	-4.259412776	-0.328057791	0.077019488	0.796608185	0
	1394	1417205_at	5.784134504	-4.25861848	-0.231762195	0.05442192	0.851594068	0
	16664	1453996_a_at	2.342158475	-4.256432581	-0.15295243	0.035934419	0.899407968	0
	9462	1427104_at	4.284658254	-4.255959531	-0.300857453	0.070690863	0.811769785	0
	4294	1420775_at	2.432882911	-4.254278562	-0.169033507	0.03973259	0.889438336	0
	15971	1452007_at	5.7212222	-4.252371837	-0.240220828	0.056491021	0.846615714	0
	12768	1448053_at	2.143121291	-4.251354019	-0.187001014	0.043986225	0.878429851	0
	17478	1460275_at	4.001118649	-4.25051673	-0.198347844	0.046664407	0.871548078	0
	1958	1417815_a_at	8.047199282	-4.248146136	-0.261657139	0.061593253	0.834129254	0
	5686	1422414_a_at	7.347019432	-4.246953458	-0.242067671	0.056997957	0.845532626	0
	4306	1420787_at	2.260479303	-4.24643912	-0.153230812	0.036084542	0.899234435	0
	5210	1421861_at	5.505153415	-4.24638869	-0.229990834	0.054161513	0.852640309	0
	5054	1421670_a_at	2.473228851	-4.246142959	-0.185406137	0.043664601	0.879401479	0
	16830	1454925_x_at	6.875298956	-4.245768167	-0.379663959	0.089421736	0.7686166	0
	3040	1419014_at	1.611649383	-4.242108644	-0.200389056	0.047238077	0.870315831	0
	14965	1450767_at	5.882384744	-4.241560802	-0.248679527	0.05862925	0.841666425	0
	7403	1424414_at	6.306963489	-4.240658308	-0.366615882	0.086452587	0.775599682	0
	13611	1449025_at	4.082396703	-4.238357948	-0.421107109	0.099356193	0.746851278	0
	5107	1421735_a_at	3.434121132	-4.237565989	-0.237282058	0.055994894	0.848342028	0
	7291	1424279_at	1.690907588	-4.235827864	-0.210204843	0.049625445	0.864414488	0
	17055	1455880_s_at	5.771756125	-4.234514214	-0.310882534	0.07341634	0.806148466	0
	10765	1431694_a_at	5.300246008	-4.232389916	-0.208803472	0.049334649	0.86525455	0
	11005	1433473_x_at	6.113023722	-4.230752298	-0.234023241	0.055314806	0.850260463	0
	11040	1433540_x_at	7.396102023	-4.230171592	-0.303634582	0.071778313	0.810208664	0
	16980	1455625_at	5.170737427	-4.229877993	-0.267118601	0.063150427	0.830977546	0
	6741	1423648_at	7.230194865	-4.229021361	-0.308445103	0.072935338	0.807511604	0
	9840	1427694_at	1.993965547	-4.228489043	-0.170291984	0.040272538	0.888662808	0
	14795	1450558_at	1.998803458	-4.22826566	-0.169889372	0.040179446	0.888910842	0
	15940	1451971_at	5.568766015	-4.226295695	-0.272966282	0.064587597	0.827616159	0
	9337	1426918_at	6.378884823	-4.226209001	-0.351187289	0.083097473	0.783938677	0
	10743	1431597_a_at	2.371779204	-4.225568898	-0.179492166	0.042477633	0.883013766	0
	10987	1433442_at	6.108219466	-4.225280067	-0.21647179	0.051232531	0.860667687	0
	4476	1420993_at	1.685434298	-4.22412935	-0.187791625	0.044456883	0.877948595	0
	5006	1421617_at	1.916327085	-4.222361007	-0.1474523	0.034921765	0.902843415	0
	16174	1452295_at	6.427819108	-4.221158828	-0.319563391	0.075705133	0.801312346	0
	1659	1417495_x_at	9.166815097	-4.218146152	-0.413177897	0.097952485	0.750967357	0
	12598	1439065_x_at	2.004148829	-4.217639054	-0.302993883	0.07183969	0.810568557	0
	5685	1422410_at	2.560805974	-4.216798177	-0.177360936	0.04206057	0.884319167	0
	14039	1449513_at	2.51607169	-4.214232297	-0.180354707	0.042796575	0.882485998	0
	15017	1450830_a_at	3.048960177	-4.213779571	-0.201216209	0.047751954	0.869816988	0
	1509	1417332_at	3.278064481	-4.213308008	-0.216784795	0.051452397	0.860480978	0
	16665	1454005_at	3.295508043	-4.211871232	-0.274049125	0.065065884	0.826995208	0
	7970	1425108_a_at	6.242049573	-4.211368039	-0.323526428	0.076822169	0.799114187	0
	6168	1422970_at	4.071946044	-4.211322143	-0.21521368	0.05110359	0.861418564	0
	15280	1451134_a_at	6.542031963	-4.210752848	-0.211841038	0.05030954	0.86343469	0
	15695	1451637_a_at	2.159269885	-4.209281009	-0.498623818	0.118458192	0.70778161	0
	5553	1422258_at	2.783159919	-4.209109642	-0.284719456	0.06764363	0.820901224	0
	13936	1449394_at	1.50997561	-4.208733255	-0.24667831	0.058611058	0.842834743	0
	554	1416305_at	5.459051957	-4.2076948	-0.245625728	0.058375367	0.843449894	0
	15098	1450923_at	4.337448346	-4.206698023	-0.336569153	0.080007919	0.79192233	0
	2626	1418552_at	2.807077164	-4.203369544	-0.168480732	0.040082303	0.889779193	0
	1043	1416825_at	4.284202508	-4.202954912	-0.260588454	0.062001249	0.834747369	0
	11261	1434271_at	4.659546572	-4.20048812	-0.228783832	0.054466011	0.853353952	0
	11191	1434035_at	5.737128025	-4.200144571	-0.218993316	0.052139471	0.859164736	0
	734	1416497_at	6.277479931	-4.195893253	-0.2471209	0.058895898	0.842576217	0
	1938	1417795_at	2.966915686	-4.194229529	-0.433663474	0.103395265	0.740379331	0
	7534	1424575_at	5.058481416	-4.193825584	-0.201483169	0.048042811	0.86965605	0
	17119	1456031_at	3.864981053	-4.193461692	-0.335561206	0.080020096	0.792475805	0
	8419	1425708_at	2.076728378	-4.191123813	-0.160030565	0.038183211	0.895006109	0
	5893	1422649_at	1.784898242	-4.1907866	-0.177430613	0.04233826	0.884276459	0
	11868	1436809_a_at	6.909984477	-4.189254877	-0.197944715	0.047250578	0.871791647	0
	16328	1452545_a_at	6.190764293	-4.187403695	-0.339425766	0.081058764	0.790355834	0
	9627	1427357_at	3.252361549	-4.187128753	-0.314574713	0.07512898	0.80408799	0
	7562	1424607_a_at	6.917550438	-4.186972975	-0.291048889	0.069512961	0.817307632	0
	16536	1453258_at	6.284825224	-4.186517403	-0.371579071	0.088756127	0.772936033	0
	8694	1426060_at	5.567205612	-4.182489631	-0.263372325	0.062970228	0.833138167	0
	16232	1452389_at	2.326432282	-4.182406719	-0.223697737	0.05348541	0.856367686	0
	3829	1420096_at	4.571876002	-4.179570235	-0.218030572	0.052165787	0.859738267	0
	17703	1460732_a_at	5.037050224	-4.177628996	-0.268605534	0.064296168	0.830121529	0
	10606	1430827_a_at	4.338124783	-4.177116186	-0.301134094	0.072091386	0.81161414	0
	1420	1417232_at	4.865429574	-4.177011573	-0.418590174	0.100212836	0.748155377	0
	13685	1449117_at	7.090954703	-4.175800068	-0.24763337	0.059302018	0.842276973	0
	2503	1418416_x_at	3.8214343	-4.174505511	-0.222269988	0.053244627	0.857215601	0
	15513	1451419_at	3.305273475	-4.172145277	-0.339382366	0.08134481	0.79037961	0
	102	1415818_at	6.929201082	-4.17033082	-0.226562261	0.054327167	0.854669023	0
	5716	1422450_at	6.228538732	-4.169394569	-0.213454647	0.051195598	0.862469505	0
	1287	1417089_a_at	6.301235145	-4.16657092	-0.378902086	0.09093859	0.769022607	0
	13085	1448437_a_at	6.060849805	-4.165853118	-0.211798933	0.050841671	0.86345989	0
	14509	1450208_a_at	4.778230388	-4.165703233	-0.248798445	0.059725437	0.841597051	0
	171	1415897_a_at	9.42887638	-4.165699573	-0.319431524	0.076681364	0.801385591	0
	16714	1454211_a_at	5.933331985	-4.16493261	-0.256105919	0.061491011	0.83734501	0
	7731	1424814_a_at	5.20942927	-4.164846691	-0.379763399	0.091183044	0.768563624	0
	4857	1421443_at	2.402549237	-4.164802305	-0.229972209	0.055218037	0.852651317	0
	11370	1434628_a_at	6.153621294	-4.164148862	-0.358864718	0.086179608	0.779777959	0
	17311	1456663_x_at	5.83660813	-4.162705123	-0.230606419	0.055398211	0.852276573	0
	2572	1418488_s_at	5.299309311	-4.161457123	-0.285563157	0.068620954	0.820421294	0
	17353	1458613_at	5.423950878	-4.159615801	-0.217907722	0.052386502	0.85981148	0
	1193	1416981_at	5.286018521	-4.158229022	-0.224638757	0.054022699	0.855809289	0
	82	1415794_a_at	6.476255695	-4.157839935	-0.198231578	0.047676578	0.871618318	0
	17230	1456399_at	5.459146404	-4.153682032	-0.221827635	0.053405059	0.857478477	0
	5052	1421668_x_at	3.041462686	-4.152912365	-0.252020382	0.060685216	0.83971963	0
	6847	1423765_at	5.056824256	-4.152495963	-0.211413907	0.050912489	0.86369036	0
	4452	1420962_at	3.179274015	-4.151414448	-0.198138721	0.047728003	0.871674421	0
	12900	1448234_at	6.640248119	-4.150719341	-0.218847575	0.052725216	0.859251532	0
	391	1416134_at	3.51706908	-4.150711811	-0.256149791	0.061712256	0.837319546	0
	9785	1427587_at	2.5536422	-4.148472959	-0.176283276	0.042493534	0.88497998	0
	8205	1425408_a_at	2.433111667	-4.147499409	-0.164267849	0.039606479	0.892381278	0
	7401	1424412_at	6.754089603	-4.145522075	-0.360412591	0.086940218	0.778941781	0
	6117	1422904_at	4.315963214	-4.144403072	-0.256234149	0.061826551	0.837270588	0
	10382	1429246_a_at	6.598543597	-4.144344288	-0.22809833	0.055038461	0.853759522	0
	14393	1450063_at	2.706027355	-4.144223309	-0.206398315	0.049803859	0.866698243	0
	7019	1423965_at	6.534414015	-4.144040106	-0.209885063	0.05064745	0.86460611	0
	14903	1450691_at	4.721875603	-4.141178173	-0.17510556	0.042283996	0.885702711	0
	6102	1422887_a_at	6.257544784	-4.141045625	-0.208802385	0.050422624	0.865255202	0
	12341	1438190_x_at	1.819004124	-4.139006235	-0.178886041	0.043219563	0.883384828	0
	8865	1426273_at	3.954268108	-4.136235016	-0.21256608	0.0513912	0.863000871	0
	17621	1460569_x_at	8.69899896	-4.134555664	-0.366805839	0.088717112	0.775497568	0
	10805	1431791_a_at	2.976469696	-4.133000678	-0.294009147	0.07113697	0.815632322	0
	11723	1436172_at	4.205306922	-4.131904893	-0.271845322	0.065791767	0.828259458	0
	2522	1418436_at	6.152715571	-4.131380529	-0.206374356	0.04995288	0.866712637	0
	3772	1419955_at	4.394380678	-4.130862761	-0.201483444	0.048775148	0.869655884	0
	5145	1421778_at	2.194681745	-4.130366844	-0.161669057	0.039141573	0.893990213	0
	15097	1450922_a_at	3.888586152	-4.129761137	-0.329399175	0.079762283	0.795867862	0
	10831	1431886_at	3.50385934	-4.128404404	-0.197206842	0.047768295	0.872237643	0
	7636	1424694_at	5.74635704	-4.12722495	-0.281338147	0.068166419	0.822827464	0
	15026	1450839_at	6.995561514	-4.125392852	-0.330185816	0.080037424	0.795434027	0
	9177	1426679_at	6.475123432	-4.12360145	-0.353399777	0.08570173	0.782737366	0
	15744	1451701_x_at	8.601600283	-4.123345059	-0.362100154	0.087817087	0.778031163	0
	1273	1417074_at	4.960468866	-4.121664065	-0.48616688	0.117954028	0.713919404	0
	15619	1451547_at	2.678132762	-4.121476152	-0.181099131	0.043940356	0.882030757	0
	12696	1439461_x_at	5.006102487	-4.117811975	-0.226722946	0.055059082	0.854573837	0
	14570	1450285_at	2.272870486	-4.115908519	-0.174065368	0.042290874	0.886341538	0
	9094	1426570_a_at	4.27336716	-4.115152729	-0.258895171	0.062912652	0.835727683	0
	2270	1418160_at	1.847755026	-4.113791375	-0.226809368	0.055133901	0.854522647	0
	15477	1451375_at	7.56068553	-4.111757736	-0.41699898	0.101416233	0.748980997	0
	3610	1419647_a_at	6.350538289	-4.107195243	-0.336919258	0.082031469	0.791730175	0
	8789	1426185_at	2.322722988	-4.107030667	-0.15994759	0.038944825	0.895057586	0
	11799	1436565_at	4.289791276	-4.106829272	-0.465393857	0.113321939	0.724273323	0
	7816	1424920_at	4.749175947	-4.106602989	-0.210452543	0.051247355	0.864266087	0
	17212	1456340_at	4.31272604	-4.105387065	-0.287810994	0.07010569	0.819144006	0
	6961	1423895_a_at	5.249832427	-4.104195892	-0.288260563	0.070235576	0.818888786	0
	17508	1460320_at	5.900544864	-4.103842057	-0.29181373	0.071107447	0.816874453	0
	8442	1425737_at	5.759016439	-4.102979797	-0.468916391	0.11428679	0.722507069	0
	16123	1452222_at	4.835148329	-4.102671793	-0.24427279	0.05953993	0.84424124	0
	17565	1460390_at	5.02277998	-4.100369446	-0.291010354	0.07097174	0.817329463	0
	5670	1422391_at	2.212064217	-4.100135409	-0.144871606	0.035333371	0.904459867	0
	10757	1431668_at	3.717474433	-4.099436823	-0.30692604	0.074870294	0.808362309	0
	11875	1436834_x_at	6.782544651	-4.09919235	-0.375508444	0.091605471	0.770833702	0
	5333	1422005_at	5.372417267	-4.098774676	-0.239326342	0.058389729	0.847140787	0
	11121	1433798_a_at	3.177356842	-4.098472219	-0.211904033	0.051703177	0.863396989	0
	10967	1432828_at	5.94979291	-4.09776982	-0.408925234	0.099792144	0.753184265	0
	6199	1423011_at	1.980284118	-4.097701612	-0.155312819	0.037902423	0.897937653	0
	15861	1451854_a_at	6.060227697	-4.097365284	-0.250612951	0.061164415	0.840539223	0
	10928	1432381_a_at	2.550218748	-4.097355779	-0.187087736	0.045660603	0.878377049	0
	13209	1448573_a_at	4.392631747	-4.096989575	-0.483774891	0.118080577	0.715104065	0
	17021	1455798_at	5.555875642	-4.096895993	-0.2819828	0.068828401	0.822459874	0
	2041	1417906_at	1.78289865	-4.093784555	-0.203346805	0.049672083	0.868533376	0
	16308	1452511_at	3.143980023	-4.093748735	-0.276209186	0.067470967	0.825757924	0
	8339	1425599_a_at	5.628718458	-4.093228343	-0.174064661	0.042525031	0.886341973	0
	9450	1427087_at	5.858743091	-4.091522463	-0.240604395	0.058805591	0.846390656	0
	15783	1451747_a_at	5.147013958	-4.089356013	-0.252918089	0.061847902	0.839197282	0
	7412	1424424_at	5.933559264	-4.089205227	-0.218890469	0.053528854	0.859225986	0
	1393	1417204_at	6.265738909	-4.088571659	-0.213864267	0.052307819	0.862224662	0
	7502	1424537_at	2.098041003	-4.088068899	-0.198733746	0.048613111	0.871314981	0
	15402	1451287_s_at	3.1643046	-4.087247415	-0.374939586	0.091734008	0.771137704	0
	1234	1417028_a_at	5.895999357	-4.086284039	-0.282420165	0.069114179	0.822210576	0
	17559	1460380_at	5.54007546	-4.086091924	-0.359905131	0.088080527	0.779215818	0
	7637	1424695_at	5.605771622	-4.085361021	-0.278382883	0.068141562	0.824514698	0
	9795	1427604_a_at	6.402396167	-4.08454311	-0.253919381	0.06216592	0.838615046	0
	17382	1460164_at	5.904769735	-4.080837034	-0.194625258	0.047692485	0.873799837	0
	7950	1425085_at	4.353118574	-4.080763641	-0.243039021	0.05955724	0.84496353	0
	7469	1424494_s_at	4.218471183	-4.079738884	-0.210682804	0.051641247	0.864128157	0
	12670	1439416_x_at	3.767583904	-4.079245984	-0.326942091	0.080147677	0.797224476	0
	1553	1417380_at	6.941756922	-4.078890231	-0.330005795	0.08090578	0.795533288	0
	9330	1426911_at	4.01411704	-4.075514099	-0.369296539	0.090613486	0.774159887	0
	15812	1451786_at	6.185972576	-4.075058818	-0.291506508	0.071534307	0.817048425	0
	1811	1417654_at	5.505355271	-4.074432962	-0.295898778	0.072623303	0.814564712	0
	10940	1432418_a_at	6.446406292	-4.074032516	-0.365656235	0.0897529	0.776115765	0
	5234	1421887_a_at	7.53715706	-4.073385694	-0.277908711	0.068225484	0.824785737	0
	10963	1432675_at	4.114955335	-4.072553153	-0.237228506	0.058250561	0.848373518	0
	9712	1427488_a_at	4.464542261	-4.071667901	-0.220022912	0.054037539	0.858551801	0
	1962	1417819_at	5.627779159	-4.071525287	-0.199483101	0.048994686	0.870862526	0
	6826	1423739_x_at	7.54082596	-4.071110438	-0.287177721	0.070540391	0.819503649	0
	2806	1418754_at	2.956319666	-4.06993696	-0.343158052	0.084315324	0.788313807	0
	795	1416561_at	1.358122228	-4.06901742	-0.385615053	0.094768592	0.7654526	0
	17244	1456459_x_at	3.433422511	-4.068495298	-0.285369968	0.070141403	0.820531163	0
	6985	1423924_s_at	7.052500283	-4.065659478	-0.204196032	0.050224578	0.868022274	0
	8597	1425934_a_at	3.620396417	-4.065198879	-0.245174698	0.060310628	0.843713623	0
	5874	1422629_s_at	6.228007494	-4.064836587	-0.266069474	0.065456376	0.831582052	0
	4895	1421489_a_at	1.457940526	-4.063744404	-0.157572848	0.038775285	0.896532105	0
	10924	1432360_a_at	5.629983571	-4.06353165	-0.249215034	0.061329665	0.841354069	0
	122	1415840_at	5.994828915	-4.063437312	-0.229500187	0.056479323	0.852930333	0
	1936	1417793_at	4.980655599	-4.058771396	-0.347389669	0.085589858	0.786004965	0
	12030	1437233_x_at	4.469917811	-4.058683514	-0.238251404	0.058701646	0.847772219	0
	11842	1436736_x_at	6.717527328	-4.057269496	-0.325921761	0.080330321	0.797788504	0
	17029	1455811_at	4.385167778	-4.057171494	-0.340053442	0.083815398	0.790012047	0
	3686	1419733_at	2.196524147	-4.057139551	-0.151908878	0.03744236	0.900058776	0
	1400	1417211_a_at	5.686841179	-4.057057829	-0.217533847	0.053618621	0.860034329	0
	6124	1422911_at	3.420573209	-4.056590458	-0.195987634	0.048313389	0.872975074	0
	5585	1422293_a_at	5.557614028	-4.056566523	-0.30132801	0.07428154	0.811505057	0
	12235	1437841_x_at	3.321921881	-4.053042627	-0.272744098	0.067293666	0.827743626	0
	7740	1424826_s_at	6.089570093	-4.052736481	-0.287554632	0.070953202	0.819289578	0
	6531	1423406_at	4.034968664	-4.052206187	-0.216277988	0.053372898	0.860783311	0
	10944	1432436_a_at	6.740393292	-4.051689455	-0.280286991	0.069177807	0.823427199	0
	1194	1416982_at	5.117209169	-4.051060307	-0.218445619	0.053923072	0.859490966	0
	2293	1418186_at	4.459278092	-4.050507045	-0.304708761	0.075227313	0.809605636	0
	1221	1417015_at	5.106106061	-4.04839449	-0.285691713	0.070569139	0.820348191	0
	711	1416472_at	6.344105589	-4.048088846	-0.197521857	0.048793854	0.872047209	0
	11378	1434651_a_at	8.699700161	-4.047635855	-0.352932991	0.087194847	0.782990663	0
	3460	1419475_a_at	7.572653424	-4.046409205	-0.405508007	0.100214285	0.754970403	0
	11851	1436767_at	6.220047874	-4.044438457	-0.239359432	0.059182365	0.847121358	0
	1548	1417375_at	4.585790361	-4.043547372	-0.188370576	0.046585475	0.877596346	0
	5334	1422006_at	5.567968572	-4.043302838	-0.236538622	0.058501337	0.8487793	0
	10531	1430278_a_at	3.358628316	-4.040678299	-0.184426874	0.045642553	0.879998595	0
	9754	1427542_at	2.925743562	-4.04065126	-0.256092694	0.063379064	0.837352685	0
	16296	1452494_s_at	1.759192096	-4.039553372	-0.24376036	0.060343394	0.844541159	0
	6279	1423104_at	4.910941661	-4.039533508	-0.313074335	0.077502596	0.804924663	0
	13955	1449421_a_at	1.881700887	-4.038985333	-0.210093214	0.052016335	0.864481375	0
	10884	1432139_at	2.904023134	-4.03851089	-0.238855755	0.059144512	0.847417158	0
	8050	1425207_at	2.685881771	-4.035420253	-0.178351893	0.044196609	0.883711955	0
	17687	1460715_x_at	3.959387363	-4.035113148	-0.392031543	0.097155031	0.762055754	0
	7894	1425020_at	6.686794463	-4.033017668	-0.260748746	0.064653509	0.834654629	0
	1147	1416934_at	4.738455714	-4.032644847	-0.226929684	0.056273164	0.854451385	0
	8344	1425605_a_at	5.07237956	-4.031883753	-0.206046158	0.051104191	0.866909827	0
	14146	1449703_at	4.466470005	-4.030515625	-0.249516334	0.061906802	0.841178375	0
	2969	1418940_at	0.927028559	-4.030194204	-0.225242617	0.055888775	0.855451153	0
	9443	1427079_at	3.669479878	-4.028957816	-0.21050298	0.052247502	0.864235872	0
	11127	1433806_x_at	8.389453188	-4.028853996	-0.181393616	0.045023626	0.881850734	0
	5856	1422607_at	3.685981986	-4.028201963	-0.483106894	0.11993115	0.715435249	0
	4574	1421100_a_at	1.673047345	-4.024255046	-0.21200934	0.052682879	0.863333969	0
	6733	1423640_at	1.13216301	-4.023855775	-0.219634037	0.054582979	0.858783253	0
	6819	1423732_at	7.530105597	-4.023447834	-0.280674986	0.069759817	0.823205778	0
	10304	1428835_at	4.34335514	-4.022656493	-0.284090485	0.070622606	0.82125919	0
	5676	1422398_at	2.096944959	-4.022444854	-0.210818713	0.052410591	0.864046756	0
	14102	1449587_a_at	2.046957004	-4.022285527	-0.494620881	0.122970107	0.709748165	0
	12208	1437725_x_at	5.564785312	-4.02149689	-0.214562809	0.053353966	0.861807281	0
	2764	1418705_at	2.784395664	-4.019695108	-0.164177307	0.040843224	0.892437284	0
	12025	1437211_x_at	5.99559081	-4.019411763	-0.225639057	0.056137333	0.855216115	0
	14157	1449740_s_at	6.12068506	-4.01715496	-0.356117311	0.088649135	0.78126435	0
	9647	1427382_a_at	4.683287105	-4.015490306	-0.23880274	0.059470381	0.847448299	0
	172	1415898_at	4.976726472	-4.014882841	-0.369859373	0.092122084	0.773857925	0
	2531	1418445_at	5.430721766	-4.012998562	-0.277043148	0.069036443	0.825280726	0
	4951	1421552_at	2.594931733	-4.012922437	-0.150448767	0.037491073	0.900970162	0
	12350	1438225_x_at	5.729783748	-4.01277834	-0.275265918	0.068597339	0.826298001	0
	10897	1432190_at	3.674830651	-4.012690642	-0.269130718	0.06706989	0.829819395	0
	10867	1432066_at	3.461725609	-4.012289636	-0.229742765	0.057259766	0.852786932	0
	14430	1450109_s_at	1.456647945	-4.012123481	-0.170625711	0.042527532	0.888457265	0
	127	1415845_at	1.579918748	-4.011447634	-0.210174365	0.052393645	0.864432749	0
	14726	1450477_at	2.338945949	-4.01123531	-0.149043615	0.037156537	0.901848114	0
	8599	1425936_a_at	4.996254183	-4.010810766	-0.218615084	0.054506457	0.859390013	0
	9790	1427593_at	4.293560318	-4.010330694	-0.237705928	0.059273398	0.848092818	0
	2017	1417879_at	5.441275605	-4.009823312	-0.203896411	0.050849226	0.868202564	0
	17451	1460239_at	4.215222449	-4.007754285	-0.39486075	0.098524191	0.760562783	0
	14812	1450578_at	2.150188617	-4.007704197	-0.146153744	0.036468197	0.903656421	0
	10403	1429352_at	5.230525968	-4.007421488	-0.258948253	0.064617174	0.835696933	0
	12592	1439036_a_at	5.768529529	-4.007255556	-0.415185097	0.10360834	0.749923274	0
	16012	1452055_at	5.920606928	-4.005676875	-0.183254072	0.045748591	0.880714258	0
	17162	1456170_x_at	8.26657024	-4.005514463	-0.181136776	0.04522185	0.882007742	0
	7058	1424012_at	4.510104435	-4.005457765	-0.221485306	0.055295878	0.857681968	0
	7039	1423989_at	5.203399308	-4.005241888	-0.224046066	0.055938211	0.856160946	0
	5372	1422048_at	2.076278543	-4.003983719	-0.178597868	0.044605044	0.883561298	0
	9960	1427918_a_at	8.140451126	-4.001754824	-0.231497444	0.057848982	0.851750359	0
	2866	1418825_at	5.259923145	-4.001432368	-0.308106696	0.076999101	0.807701041	0
	8864	1426272_at	5.490934003	-4.000845028	-0.21224499	0.05305004	0.863192964	0
	10135	1428213_at	5.955782359	-3.999442209	-0.225501367	0.056383204	0.85529774	0
	15693	1451635_at	2.466354764	-3.997306152	-0.200085562	0.050055101	0.870498935	0
	5346	1422019_at	1.66650277	-3.995276435	-0.180085198	0.045074528	0.88265087	0
	8917	1426332_a_at	8.28451327	-3.994361392	-0.35208779	0.088146203	0.783449511	0
	16114	1452196_a_at	7.007691831	-3.993409608	-0.19845095	0.049694614	0.871485793	0
	17686	1460714_at	3.832678787	-3.992626198	-0.389138697	0.097464345	0.763585336	0
	3723	1419814_s_at	7.603189224	-3.990481151	-0.234629961	0.058797411	0.849902964	0
	11479	1435064_a_at	1.42385704	-3.989700421	-0.225251679	0.056458294	0.855445779	0
	5945	1422703_at	4.208375093	-3.989638804	-0.276475987	0.069298501	0.825605229	0
	4881	1421470_at	1.699309098	-3.988928792	-0.164053477	0.041127201	0.892513888	0
	11563	1435418_at	2.945388267	-3.988591982	-0.174695875	0.043798883	0.885954262	0
	12031	1437234_x_at	5.804846866	-3.986713473	-0.198589833	0.049812918	0.871401902	0
	5932	1422690_at	6.602628808	-3.986253518	-0.223412874	0.056045827	0.856536794	0
	7158	1424124_at	5.19374799	-3.986004064	-0.255468364	0.064091345	0.837715131	0
	9423	1427051_at	5.269740472	-3.984622716	-0.188127918	0.047213483	0.877743968	0
	12458	1438621_x_at	3.153275568	-3.983747483	-0.327698853	0.082258942	0.796806404	0
	14088	1449572_at	2.107885139	-3.982464908	-0.157138123	0.039457503	0.896802296	0
	7356	1424358_at	5.242916326	-3.980730362	-0.234375213	0.05887744	0.850053051	0
	4673	1421218_at	3.216166024	-3.977888869	-0.223411645	0.05616337	0.856537524	0
	25	1415702_a_at	6.954501165	-3.977837691	-0.172209669	0.043292282	0.887482349	0
	1059	1416842_at	6.149256649	-3.977382172	-0.230543381	0.057963598	0.852313813	0
	14537	1450245_at	1.714597141	-3.977218698	-0.135952515	0.034182811	0.910068777	0
	9909	1427826_a_at	1.327456051	-3.975412769	-0.237184337	0.05966282	0.848399493	0
	6216	1423031_at	6.181592623	-3.973623268	-0.172696226	0.043460644	0.887183091	0
	11520	1435239_at	1.083761169	-3.973102377	-0.219209974	0.055173502	0.859035719	0
	6465	1423323_at	5.666249326	-3.97226692	-0.443670982	0.111692137	0.735261331	0
	12714	1441134_at	4.049684932	-3.971658235	-0.240959278	0.060669691	0.846182481	0
	686	1416444_at	1.325897687	-3.971014722	-0.176990391	0.04457057	0.884546327	0
	15512	1451418_a_at	2.696109397	-3.9696894	-0.336907024	0.08486987	0.791736888	0
	2019	1417881_at	4.774249352	-3.967488454	-0.163097721	0.041108556	0.893105356	0
	17568	1460393_a_at	5.392420105	-3.966023965	-0.265140512	0.066852978	0.832117686	0
	11462	1434998_at	6.773082974	-3.965459383	-0.312373166	0.078773513	0.805315962	0
	16966	1455550_x_at	8.497086137	-3.964734361	-0.241230227	0.060843982	0.846023577	0
	424	1416169_at	2.420082294	-3.963259127	-0.169328898	0.04272466	0.889256243	0
	9176	1426678_at	6.29156766	-3.962754898	-0.343987133	0.086805049	0.787860913	0
	1232	1417026_at	6.118467609	-3.962650695	-0.230598455	0.05819298	0.852281278	0
	16189	1452324_at	3.393521006	-3.961116959	-0.292534278	0.073851462	0.81646657	0
	986	1416764_at	6.07075674	-3.960174386	-0.174508065	0.044065753	0.886069603	0
	13942	1449403_at	5.113609317	-3.958422997	-0.320735854	0.08102617	0.800661392	0
	9371	1426971_at	4.536314282	-3.958315364	-0.229866482	0.058071796	0.852713805	0
	11607	1435669_at	5.314167531	-3.958154272	-0.195143196	0.049301564	0.873486193	0
	9985	1427955_a_at	6.939790021	-3.95682123	-0.256209527	0.064751353	0.837284877	0
	7966	1425104_at	5.345729526	-3.956188838	-0.281558946	0.071169238	0.822701543	0
	16765	1454681_at	7.413316341	-3.954824759	-0.333885266	0.084424794	0.793396938	0
	16603	1453714_a_at	4.056918391	-3.951660603	-0.255126552	0.064561858	0.83791363	0
	16752	1454638_a_at	0.443182729	-3.94926655	-0.197479013	0.050003972	0.872073106	0
	7584	1424634_at	4.170831441	-3.94868672	-0.258614339	0.06549376	0.835890379	0
	10935	1432405_a_at	2.31420837	-3.948276261	-0.161884302	0.04100126	0.893856843	0
	9555	1427247_at	2.453922485	-3.94722847	-0.35354126	0.089566961	0.782660608	0
	14052	1449529_s_at	2.408064949	-3.946900115	-0.153171643	0.038808087	0.899271316	0
	16112	1452193_a_at	5.416212138	-3.946582802	-0.29777373	0.075451028	0.813506777	0
	3166	1419151_at	2.245885101	-3.942417979	-0.183587271	0.046567176	0.880510876	0
	1710	1417547_at	5.357868595	-3.942290018	-0.16768927	0.042536005	0.89026746	0
	11808	1436615_a_at	1.539711825	-3.942101718	-0.17213987	0.043667029	0.887525287	0
	5696	1422427_a_at	1.986730666	-3.939112365	-0.151981993	0.038582802	0.900013164	0
	11331	1434503_s_at	6.742654805	-3.938858411	-0.247289286	0.062781969	0.84247788	0
	4314	1420795_at	3.199654647	-3.937776794	-0.171468593	0.043544518	0.887938343	0
	1863	1417711_at	5.359611535	-3.937190361	-0.217532998	0.055250821	0.860034835	0
	13469	1448860_at	5.469504784	-3.937135314	-0.229599889	0.058316484	0.852871391	0
	16653	1453960_a_at	6.157682408	-3.93600746	-0.290573645	0.073824465	0.817576909	0
	5157	1421794_at	1.957160785	-3.93524382	-0.1674712	0.042556753	0.890402038	0
	9530	1427217_at	2.181092549	-3.934288787	-0.161087786	0.040944576	0.89435048	0
	8086	1425250_a_at	2.251864278	-3.933554769	-0.243067718	0.061793399	0.844946723	0
	633	1416387_at	6.134412336	-3.932157477	-0.176470642	0.044878834	0.884865053	0
	12327	1438171_x_at	6.236100832	-3.931928607	-0.209215888	0.053209483	0.865007239	0
	7496	1424530_at	5.700559076	-3.930505336	-0.239251978	0.060870539	0.847184455	0
	17333	1456736_x_at	5.912775752	-3.930210486	-0.270176914	0.068743625	0.829217855	0
	3478	1419493_a_at	7.281080583	-3.928751544	-0.195520062	0.049766462	0.873258047	0
	11993	1437132_x_at	6.519604185	-3.928591065	-0.23627101	0.060141411	0.848936759	0
	8771	1426160_a_at	5.317714632	-3.927775673	-0.186645204	0.047519314	0.878646523	0
	16246	1452411_at	5.015105664	-3.927245036	-0.225478917	0.057414018	0.855311049	0
	9265	1426812_a_at	6.796367547	-3.926673753	-0.199247624	0.050742088	0.87100468	0
	2746	1418686_at	4.119969959	-3.921812791	-0.210442903	0.053659599	0.864271862	0
	5179	1421825_at	4.919338011	-3.92179129	-0.20536221	0.05236439	0.867320906	0
	2413	1418317_at	1.571192008	-3.92148096	-0.319964534	0.08159278	0.80108957	0
	4791	1421362_a_at	3.432424851	-3.920680848	-0.241274162	0.061538843	0.845997812	0
	2876	1418835_at	6.798508967	-3.920096889	-0.335927074	0.085693564	0.792274858	0
	8077	1425240_at	4.269020808	-3.917282691	-0.171560776	0.043795863	0.887881609	0
	9878	1427747_a_at	9.898093363	-3.91694856	-0.419518444	0.107103384	0.747674148	0
	14896	1450684_at	3.023069318	-3.916408789	-0.468036348	0.11950651	0.722947933	0
	10095	1428113_at	6.354311353	-3.915996975	-0.241250127	0.061606311	0.846011907	0
	12791	1448113_at	5.727992294	-3.914453905	-0.267268031	0.06827722	0.83089148	0
	16924	1455346_at	2.180526202	-3.914384482	-0.205023051	0.05237683	0.867524826	0
	10720	1431419_at	5.431633486	-3.914010985	-0.26343369	0.067305302	0.83310273	0
	12266	1437948_x_at	4.08897084	-3.913900031	-0.335022583	0.085598145	0.792771727	0
	16034	1452085_at	5.474216733	-3.913587975	-0.166096536	0.042440987	0.891250857	0
	13709	1449141_at	6.351407086	-3.913434384	-0.314839605	0.080450973	0.803940366	0
	8259	1425482_s_at	5.742825442	-3.911876658	-0.201282495	0.051454203	0.869777024	0
	15616	1451544_at	3.894857383	-3.909426662	-0.199937795	0.051142485	0.8705881	0
	493	1416242_at	3.647526332	-3.907726426	-0.276975951	0.070879054	0.825319166	0
	9908	1427825_at	1.599484294	-3.905750493	-0.226350125	0.057953043	0.854794704	0
	12224	1437806_x_at	3.141478182	-3.905351943	-0.288231474	0.073804225	0.818905298	0
	7551	1424595_at	6.665688798	-3.899494349	-0.301111782	0.077218161	0.811626692	0
	1061	1416844_at	5.801271494	-3.898067348	-0.188310212	0.048308609	0.877633066	0
	4164	1420627_a_at	9.595220126	-3.897095063	-0.605560701	0.155387716	0.657215905	0
	16662	1453993_a_at	5.316458118	-3.895295178	-0.28581323	0.073373959	0.820279097	0
	6552	1423427_at	2.838436163	-3.892947031	-0.181737711	0.046683839	0.88164043	0
	8906	1426319_at	2.923640871	-3.891763748	-0.272454855	0.070008066	0.827909596	0
	8061	1425222_x_at	1.841785921	-3.89098285	-0.192689798	0.04952214	0.874972878	0
	8615	1425959_x_at	2.029966506	-3.889020824	-0.2139856	0.055023002	0.86215215	0
	14581	1450301_at	2.289840414	-3.888032305	-0.320871628	0.082528025	0.800586044	0
	6118	1422905_s_at	3.388978433	-3.887654731	-0.258606225	0.066519854	0.83589508	0
	17051	1455871_s_at	7.76884829	-3.88655268	-0.217782575	0.056034896	0.859886068	0
	15297	1451154_a_at	5.155342111	-3.886108139	-0.286492172	0.073722131	0.819893159	0
	3928	1420359_at	2.450489723	-3.88531421	-0.150297627	0.038683519	0.901064555	0
	5064	1421684_at	2.585629525	-3.882479998	-0.146345346	0.03769378	0.903536416	0
	10528	1430259_at	4.892617858	-3.88173166	-0.213052755	0.054886008	0.862709798	0
	8213	1425417_x_at	2.260166022	-3.880746384	-0.168284712	0.043364007	0.889900096	0
	8861	1426269_at	6.159125261	-3.880463005	-0.219905775	0.056669984	0.858621513	0
	2470	1418381_at	4.722288778	-3.880349758	-0.197758721	0.050964149	0.871904046	0
	10968	1432829_at	5.622761872	-3.87998354	-0.380973522	0.098189469	0.767919229	0
	9093	1426569_a_at	3.984933721	-3.879591369	-0.24497425	0.063144343	0.843830857	0
	7579	1424628_a_at	6.691836832	-3.879180524	-0.172279344	0.044411273	0.887439489	0
	10039	1428035_at	3.102256037	-3.878156263	-0.164486017	0.042413458	0.89224634	0
	10916	1432301_a_at	2.076610334	-3.87722207	-0.158533835	0.04088851	0.895935119	0
	10080	1428094_at	6.748770006	-3.876619934	-0.240560813	0.062054268	0.846416225	0
	15610	1451537_at	9.629755679	-3.876104144	-0.515673139	0.133039031	0.699466497	0
	5880	1422636_at	5.404368332	-3.87600401	-0.205242519	0.052952092	0.867392865	0
	7489	1424523_at	5.746987054	-3.875595077	-0.227197094	0.058622506	0.854293023	0
	5048	1421664_a_at	5.811247372	-3.875093091	-0.260259817	0.06716221	0.834937541	0
	5203	1421852_at	4.732434316	-3.874099919	-0.270943534	0.069937157	0.828777341	0
	5751	1422491_a_at	5.380772141	-3.872942788	-0.28681696	0.074056596	0.8197086	0
	11803	1436580_at	4.788648163	-3.872072272	-0.20698234	0.053455185	0.866347461	0
	4156	1420618_at	5.914794469	-3.870608763	-0.22750524	0.058777638	0.854110574	0
	16096	1452164_at	6.118165888	-3.870527217	-0.156751139	0.040498653	0.897042883	0
	14584	1450304_at	1.648863139	-3.870208164	-0.163854124	0.04233729	0.892637225	0
	14394	1450064_at	2.399015627	-3.868775934	-0.196677769	0.050837209	0.872557573	0
	7280	1424267_at	4.819559926	-3.86861128	-0.232400669	0.060073409	0.851217273	0
	14282	1449931_at	4.38969771	-3.867567411	-0.221164814	0.057184476	0.857872521	0
	400	1416143_at	7.972440081	-3.867204981	-0.171093285	0.044242104	0.888169365	0
	10104	1428126_a_at	5.314327411	-3.866853898	-0.188756042	0.048813854	0.877361897	0
	3771	1419954_s_at	5.577170734	-3.866514306	-0.168210804	0.043504508	0.889945687	0
	6543	1423418_at	5.577539621	-3.863050623	-0.324046051	0.08388346	0.798826417	0
	8699	1426066_a_at	2.964197254	-3.86298882	-0.242044997	0.062657442	0.845545915	0
	9382	1426988_at	4.466935124	-3.861657658	-0.238289652	0.061706571	0.847749744	0
	8280	1425516_at	5.607509422	-3.861418366	-0.278740171	0.072185955	0.82431053	0
	3241	1419239_at	4.149226267	-3.86122448	-0.223369664	0.057849437	0.856562448	0
	10774	1431719_a_at	2.871314972	-3.861219519	-0.177705845	0.046023243	0.884107776	0
	6503	1423364_a_at	6.275762813	-3.86112277	-0.202751238	0.052510953	0.868891994	0
	4369	1420862_at	5.44054848	-3.857873918	-0.187358934	0.048565334	0.878211947	0
	744	1416508_at	6.557106174	-3.857184234	-0.193723088	0.050223966	0.874346427	0
	4891	1421484_at	3.04116958	-3.856914551	-0.158039916	0.040975737	0.896241902	0
	17502	1460311_at	2.04470709	-3.855662388	-0.137054176	0.035546208	0.909374102	0
	12426	1438524_x_at	4.188364925	-3.855159352	-0.255772581	0.066345528	0.837538502	0
	1552	1417379_at	7.04208771	-3.854661266	-0.312834933	0.081157568	0.805058243	0
	7888	1425013_at	2.225176336	-3.853772896	-0.169999427	0.044112466	0.888843034	0
	9522	1427205_x_at	3.145733474	-3.852184328	-0.218367452	0.056686657	0.859537536	0
	14675	1450415_at	2.361471444	-3.85173896	-0.149931335	0.038925622	0.901293358	0
	7657	1424722_at	2.571758303	-3.850976258	-0.235084581	0.061045451	0.849635186	0
	12607	1439164_at	4.958392545	-3.850009981	-0.256080158	0.066514154	0.837359961	0
	15864	1451860_a_at	4.620860904	-3.849472216	-0.3459235	0.089862579	0.786804165	0
	11537	1435323_a_at	5.794357063	-3.849163353	-0.245631765	0.063814326	0.843446365	0
	12502	1438782_at	2.117130165	-3.84879673	-0.154119922	0.040043664	0.898680422	0
	16624	1453830_at	3.770990186	-3.848166224	-0.262157609	0.068125334	0.833839945	0
	12262	1437943_s_at	6.042440456	-3.847418707	-0.163311639	0.042447067	0.892972939	0
	4861	1421449_at	2.232296578	-3.846553653	-0.151270845	0.039326332	0.900456916	0
	4640	1421175_at	1.124297367	-3.844487691	-0.188367998	0.048996905	0.877597914	0
	10646	1431078_at	4.807729139	-3.843733567	-0.263334398	0.068510055	0.833160069	0
	4518	1421039_at	3.112404832	-3.842825909	-0.168657757	0.043888992	0.88967002	0
	3195	1419187_at	3.320211655	-3.842581043	-0.204614751	0.0532493	0.867770381	0
	17409	1460192_at	6.109490265	-3.841760053	-0.244706053	0.063696339	0.84398774	0
	6420	1423271_at	6.971682114	-3.840737412	-0.41613944	0.108348839	0.749427364	0
	12223	1437805_at	3.230218258	-3.840685899	-0.283754773	0.073881276	0.821450317	0
	10177	1428329_a_at	4.258066726	-3.840436656	-0.201113594	0.052367377	0.869878858	0
	34	1415727_at	6.74341423	-3.840011162	-0.178012178	0.046357203	0.88392007	0
	13479	1448873_at	5.811975428	-3.839622116	-0.297790043	0.077557123	0.813497579	0
	2521	1418435_at	5.479701443	-3.839524523	-0.194787202	0.050732116	0.873701758	0
	4859	1421445_at	2.035843407	-3.839256077	-0.147712347	0.038474211	0.902680691	0
	11237	1434175_s_at	5.182398324	-3.838980777	-0.214468584	0.055866022	0.861863568	0
	6660	1423553_at	2.239039752	-3.8373158	-0.191346821	0.049864757	0.875787752	0
	17498	1460304_a_at	5.743150876	-3.836462828	-0.225565634	0.058795209	0.85525964	0
	7973	1425111_at	2.849948325	-3.833688224	-0.209923796	0.05475766	0.864582898	0
	16479	1452929_at	4.265751543	-3.832433459	-0.254964225	0.066528024	0.838007915	0
	634	1416388_at	5.726845411	-3.832284852	-0.174113239	0.045433272	0.886312129	0
	14617	1450343_at	2.029945588	-3.831471394	-0.132339464	0.034540115	0.912350788	0
	2688	1418616_at	5.002999485	-3.83004909	-0.16342246	0.042668503	0.892904348	0
	16927	1455356_at	4.896774422	-3.829847974	-0.176918456	0.046194642	0.884590433	0
	12459	1438622_x_at	4.371287086	-3.829707847	-0.287561454	0.075087047	0.819285704	0
	9433	1427069_at	5.55479906	-3.828362249	-0.173479488	0.045314282	0.886701556	0
	1711	1417548_at	4.923354429	-3.8276152	-0.17116955	0.044719634	0.888122415	0
	202	1415932_x_at	6.366613185	-3.827083433	-0.237244265	0.061990879	0.848364252	0
	7764	1424857_a_at	3.75358156	-3.825601747	-0.215767231	0.056400861	0.861088108	0
	10170	1428312_at	4.60826709	-3.82526435	-0.195656445	0.051148477	0.8731755	0
	3442	1419457_at	4.351547319	-3.82450023	-0.267209298	0.069867769	0.830925307	0
	15051	1450868_at	5.961772942	-3.823069678	-0.205827031	0.053838158	0.867041509	0
	10781	1431739_at	3.831655552	-3.822651203	-0.265822465	0.069538771	0.831724442	0
	8760	1426142_a_at	3.701020891	-3.819169417	-0.219650928	0.057512748	0.858773199	0
	131	1415849_s_at	7.334918985	-3.818479647	-0.228590778	0.059864344	0.853468151	0
	17389	1460171_at	6.629929401	-3.816638172	-0.306809665	0.080387412	0.808427518	0
	13355	1448734_at	8.985255676	-3.815604204	-0.380351388	0.099683135	0.76825045	0
	2424	1418328_at	3.04153309	-3.814970217	-0.249228264	0.06532902	0.841346353	0
	86	1415798_at	5.932016695	-3.81475258	-0.240971999	0.063168448	0.84617502	0
	11839	1436726_s_at	5.621129853	-3.814449004	-0.244549576	0.064111376	0.844079285	0
	7972	1425110_at	3.668168928	-3.813999099	-0.196497546	0.051520082	0.87266658	0
	14070	1449552_at	5.101041911	-3.813550419	-0.192349628	0.050438465	0.87517921	0
	13538	1448940_at	5.630164358	-3.812241035	-0.213372598	0.055970385	0.862518557	0
	14593	1450314_at	3.349172909	-3.812178007	-0.172504897	0.045251008	0.887300756	0
	11633	1435764_a_at	6.071432013	-3.811738326	-0.160031763	0.041983932	0.895005366	0
	12691	1439454_x_at	6.435247709	-3.806694632	-0.216509683	0.056876031	0.860645081	0
	12699	1439476_at	6.491254747	-3.804974267	-0.343952439	0.090395471	0.787879859	0
	14648	1450384_at	4.964057292	-3.804531085	-0.200480787	0.052695269	0.870260495	0
	10887	1432155_at	3.72838674	-3.803532547	-0.266978029	0.070192124	0.831058518	0
	5895	1422651_at	2.574994966	-3.803399005	-0.539109304	0.141744083	0.688195658	0
	11840	1436727_x_at	4.459009077	-3.802964068	-0.245914611	0.064663932	0.84328102	0
	10498	1430007_a_at	2.76550873	-3.798488234	-0.210996555	0.055547508	0.86394025	0
	2156	1418036_at	5.799138363	-3.797741133	-0.233156381	0.061393437	0.850771505	0
	9868	1427731_at	2.519906077	-3.797305556	-0.157177312	0.0413918	0.896777936	0
	3516	1419540_at	2.761516154	-3.796956837	-0.179326431	0.047228988	0.883115211	0
	15578	1451496_at	6.159273168	-3.796868955	-0.269944138	0.071096512	0.829351658	0
	3147	1419131_at	1.667025964	-3.796713904	-0.184143573	0.048500777	0.880171417	0
	10753	1431653_at	2.227594576	-3.796405923	-0.135109611	0.035588821	0.910600647	0
	11857	1436780_at	4.835720955	-3.795890603	-0.266712843	0.070263575	0.831211291	0
	14557	1450270_at	2.881551072	-3.795633676	-0.172378447	0.045414932	0.88737853	0
	15336	1451204_at	5.700046584	-3.795422391	-0.305846801	0.080583073	0.808967248	0
	10456	1429711_at	5.626459639	-3.792580315	-0.242718577	0.06399827	0.84515123	0
	6072	1422852_at	5.48800142	-3.79187579	-0.256591691	0.067668802	0.837063113	0
	7598	1424649_a_at	3.04734943	-3.791453074	-0.551045272	0.145338809	0.682525441	0
	7275	1424262_at	4.956858609	-3.789731299	-0.320235652	0.084500886	0.80093904	0
	4465	1420979_at	5.353757724	-3.789619321	-0.202346745	0.053395006	0.869135643	0
	16204	1452348_s_at	2.736780981	-3.789383204	-0.433157735	0.114308243	0.740638918	0
	10488	1429894_a_at	5.400220874	-3.7878161	-0.271539642	0.071687652	0.828434969	0
	15371	1451244_a_at	5.812677005	-3.783489313	-0.195742286	0.051735916	0.873123547	0
	3011	1418983_at	5.610614691	-3.782861827	-0.261651086	0.069167498	0.834132753	0
	17342	1456747_x_at	5.151063542	-3.782545912	-0.213442253	0.056428199	0.862476915	0
	4309	1420790_x_at	2.364822333	-3.780338514	-0.208357167	0.055116008	0.865522262	0
	8565	1425893_a_at	4.49582768	-3.779783384	-0.246982433	0.065343013	0.84265709	0
	1765	1417606_a_at	8.569556019	-3.778162946	-0.170629719	0.045162086	0.888454796	0
	3932	1420363_at	5.463826515	-3.7771283	-0.262339165	0.069454661	0.833735017	0
	3878	1420235_at	2.075666111	-3.775534356	-0.141844269	0.037569323	0.906359769	0
	4063	1420514_at	3.003605607	-3.774102322	-0.369529157	0.097911801	0.774035072	0
	453	1416199_at	5.659305667	-3.771668212	-0.216531472	0.05741	0.860632083	0
	6805	1423718_at	7.229279411	-3.771193316	-0.265514607	0.070405992	0.831901944	0
	16036	1452088_at	3.526094209	-3.771185525	-0.186920239	0.049565379	0.878479035	0
	13815	1449261_at	4.870308446	-3.769845543	-0.196111632	0.052021132	0.872900046	0
	10524	1430219_at	3.802344163	-3.768727507	-0.22354192	0.05931496	0.856460182	0
	10901	1432227_at	3.176216319	-3.765778023	-0.232467287	0.061731543	0.851177968	0
	9666	1427416_x_at	5.770373412	-3.765113937	-0.248056008	0.065882736	0.842030264	0
	9876	1427744_at	2.437698376	-3.764287077	-0.152039319	0.040389937	0.899977401	0
	5786	1422528_a_at	4.998499542	-3.76347352	-0.215084972	0.057150654	0.861495418	0
	13484	1448878_at	2.996055933	-3.763055289	-0.198809741	0.052832001	0.871269086	0
	409	1416154_at	2.754356734	-3.762493494	-0.190170349	0.050543702	0.876502221	0
	15403	1451288_s_at	4.25869477	-3.762202509	-0.229930744	0.061115993	0.852675823	0
	10777	1431725_at	2.268497808	-3.761137913	-0.1883785	0.050085507	0.877591526	0
	17316	1456697_x_at	3.899499197	-3.760800932	-0.212411645	0.056480428	0.863093257	0
	14379	1450046_at	2.663069999	-3.759682248	-0.199803722	0.053143779	0.870669009	0
	13186	1448546_at	6.012910564	-3.759239157	-0.283637641	0.075450811	0.821517014	0
	11081	1433668_at	7.044044884	-3.758038041	-0.180809465	0.048112729	0.88220787	0
	5681	1422406_at	3.412582592	-3.756292138	-0.181529851	0.048326872	0.881767464	0
	2268	1418158_at	2.13833918	-3.755459183	-0.484622622	0.129044838	0.714683992	0
	3555	1419583_at	6.447657626	-3.755347352	-0.180710223	0.048120775	0.882268558	0
	4614	1421144_at	4.016347891	-3.755011918	-0.280082534	0.074588987	0.823543903	0
	6165	1422962_a_at	6.393221733	-3.751309774	-0.285904839	0.076214671	0.820227012	0
	920	1416694_at	2.341768786	-3.751207403	-0.158585949	0.042275975	0.895902756	0
	14762	1450518_at	2.513295254	-3.751066318	-0.138534467	0.036932023	0.908441509	0
	4155	1420617_at	5.780293324	-3.750446193	-0.209642646	0.055898055	0.864751403	0
	13760	1449199_at	5.886491347	-3.749348327	-0.338735213	0.09034509	0.790734232	0
	15949	1451983_at	7.933785256	-3.748507974	-0.254626639	0.067927463	0.838204029	0
	16853	1455005_s_at	4.125000489	-3.747694165	-0.156103295	0.041653157	0.897445793	0
	9816	1427651_x_at	6.055878347	-3.744570731	-0.304586068	0.081340717	0.809674492	0
	9327	1426906_at	2.725952403	-3.743652571	-0.423465271	0.113115537	0.745631507	0
	3876	1420227_at	2.245713672	-3.743197343	-0.170552198	0.04556324	0.888502538	0
	5268	1421928_at	3.027528696	-3.742973502	-0.223172328	0.059624341	0.856679619	0
	5902	1422658_at	2.811029643	-3.74285467	-0.147441499	0.039392793	0.902850174	0
	8127	1425301_at	2.677467067	-3.740476264	-0.164316953	0.04392942	0.892350905	0
	227	1415961_at	6.795329768	-3.740049583	-0.217693503	0.058206047	0.859939159	0
	17082	1455953_x_at	3.267869376	-3.738578716	-0.206314697	0.055185329	0.866748478	0
	6638	1423529_at	2.45206816	-3.738092876	-0.142389273	0.038091422	0.90601744	0
	10305	1428838_a_at	4.287561827	-3.738060015	-0.27546221	0.073691222	0.826185583	0
	4622	1421154_at	3.420569093	-3.737633993	-0.201837334	0.054001364	0.869442586	0
	7886	1425010_at	3.684183464	-3.737536959	-0.214012058	0.057260185	0.86213634	0
	13348	1448727_at	5.329097586	-3.735747587	-0.210840466	0.056438627	0.864033728	0
	4249	1420726_x_at	4.032517674	-3.735246097	-0.261753866	0.070076739	0.83407333	0
	7029	1423978_at	4.469692958	-3.735242138	-0.213866111	0.057256291	0.86222356	0
	12519	1438847_at	5.212474595	-3.735223181	-0.268557263	0.071898585	0.830149304	0
	14291	1449942_a_at	6.028044416	-3.734916285	-0.227989138	0.061042637	0.853824143	0
	85	1415797_at	6.334638154	-3.733948699	-0.235632574	0.063105466	0.849312522	0
	10900	1432211_a_at	5.053880594	-3.733862842	-0.192884086	0.051658053	0.874855053	0
	17038	1455826_a_at	5.521242035	-3.733017391	-0.233806438	0.062632025	0.850388246	0
	3012	1418984_at	5.85319562	-3.732446282	-0.255901444	0.06856132	0.837463696	0
	2534	1418448_at	5.849420514	-3.732409787	-0.189675451	0.050818496	0.876802945	0
	10896	1432189_a_at	3.792743163	-3.732124273	-0.259554112	0.069545946	0.835346057	0
	9240	1426776_at	5.468699702	-3.731244295	-0.263916949	0.070731619	0.832823712	0
	12868	1448197_at	2.414128241	-3.731032167	-0.13055105	0.034990599	0.913482471	0
	4534	1421059_a_at	5.461543866	-3.730322379	-0.241652523	0.0647806	0.84577597	0
	9456	1427096_s_at	4.58946645	-3.727496481	-0.207793342	0.055746087	0.865860586	0
	9166	1426662_at	7.298026861	-3.726540043	-0.258332001	0.069322213	0.836053981	0
	13371	1448754_at	8.778338161	-3.726084682	-0.384282292	0.103133	0.766160051	0
	13558	1448963_at	6.077778156	-3.724545419	-0.170641759	0.045815459	0.888447382	0
	6330	1423169_at	3.458197041	-3.72322657	-0.221746496	0.059557615	0.857526704	0
	10450	1429638_at	3.559709155	-3.722888582	-0.239714382	0.064389352	0.846912964	0
	16576	1453569_s_at	4.465257642	-3.719667228	-0.171648269	0.046146136	0.887827765	0
	16917	1455298_at	2.763876073	-3.718725548	-0.526740126	0.141645335	0.694121381	0
	16337	1452568_at	2.017899103	-3.717575307	-0.163418603	0.043958384	0.892906735	0
	5357	1422031_a_at	6.423313359	-3.717562468	-0.181864298	0.048920307	0.881563075	0
	9760	1427551_at	2.42583517	-3.717299613	-0.153156413	0.041200987	0.89928081	0
	15856	1451846_at	1.740213912	-3.716805062	-0.255428167	0.068722508	0.837738471	0
	1944	1417801_a_at	5.606722727	-3.716306649	-0.299051042	0.080469959	0.812786845	0
	3479	1419494_a_at	7.141061948	-3.715276227	-0.186809915	0.050281568	0.878546215	0
	10802	1431781_at	3.73749797	-3.71502851	-0.203421822	0.054756463	0.868488216	0
	7903	1425031_at	3.730016463	-3.714256899	-0.181832288	0.048955227	0.881582635	0
	816	1416582_a_at	5.473256103	-3.714114512	-0.176850246	0.047615723	0.884632257	0
	1828	1417671_at	4.749977958	-3.714044404	-0.179731009	0.048392262	0.882867592	0
	4631	1421165_at	1.6403182	-3.71362575	-0.142386366	0.038341603	0.906019266	0
	3867	1420194_at	2.489509877	-3.713288091	-0.253173868	0.068180508	0.839048512	0
	9724	1427505_a_at	4.256124949	-3.71281898	-0.22938807	0.061782724	0.85299662	0
	1116	1416903_at	6.221822395	-3.712265109	-0.176300143	0.047491259	0.884969634	0
	4964	1421566_at	1.59438934	-3.711699545	-0.159463803	0.042962476	0.895357781	0
	12742	1447935_at	4.07730066	-3.711290852	-0.179412232	0.048342272	0.883062691	0
	2208	1418091_at	6.090021136	-3.709019316	-0.359531876	0.096934485	0.779417443	0
	17349	1457810_at	2.86852125	-3.708975744	-0.144560337	0.038975811	0.90465503	0
	17299	1456618_at	4.211316205	-3.708468787	-0.171607787	0.046274567	0.887852677	0
	2020	1417882_at	4.766165603	-3.708279559	-0.152503461	0.041125125	0.899687909	0
	16538	1453265_at	1.857986131	-3.707777591	-0.160364215	0.043250764	0.894799146	0
	4213	1420683_at	6.406224704	-3.707313933	-0.327068914	0.088222611	0.797154397	0
	14825	1450592_at	2.635111175	-3.706883858	-0.200802117	0.054170059	0.870066685	0
	3566	1419595_a_at	5.691861549	-3.705954201	-0.277694423	0.074931963	0.824908254	0
	12496	1438741_at	3.679761672	-3.705604362	-0.217834483	0.058785143	0.85985513	0
	3850	1420166_at	2.221143275	-3.7054252	-0.151444537	0.040871028	0.900348513	0
	4770	1421336_at	1.953847163	-3.705077154	-0.132195912	0.035679665	0.912441574	0
	14439	1450121_at	1.896793896	-3.704780817	-0.154173145	0.041614647	0.898647269	0
	17133	1456078_x_at	3.997195496	-3.703270223	-0.284576556	0.076844664	0.820982539	0
	13461	1448852_at	3.025983814	-3.703266136	-0.233765054	0.063124022	0.85041264	0
	2872	1418831_at	6.405203258	-3.702923779	-0.253966136	0.068585299	0.838587868	0
	4089	1420544_at	2.134356466	-3.701859048	-0.153422721	0.041444776	0.899114826	0
	13662	1449091_at	3.104924241	-3.7009719	-0.390500639	0.105512998	0.762864832	0
	15822	1451804_a_at	5.233344615	-3.700905825	-0.230376073	0.062248564	0.852412661	0
	10721	1431420_s_at	7.287477757	-3.698703417	-0.24401934	0.065974292	0.844389568	0
	1862	1417710_at	6.57145438	-3.698345358	-0.188593112	0.050993916	0.877460987	0
	16973	1455581_x_at	4.682859516	-3.696725978	-0.237558311	0.064261812	0.848179599	0
	5750	1422490_at	5.318122935	-3.696077084	-0.282027327	0.076304503	0.82243449	0
	16358	1452593_a_at	4.29484779	-3.690669769	-0.263788142	0.071474328	0.832898072	0
	11138	1433855_at	2.044516769	-3.688661376	-0.214600217	0.058178346	0.861784934	0
	5933	1422691_at	4.901485158	-3.686163376	-0.226746368	0.061512837	0.854559963	0
	2532	1418446_at	5.742050638	-3.685427246	-0.256039524	0.069473499	0.837383546	0
	4190	1420660_at	1.982304136	-3.684270654	-0.138206414	0.037512557	0.908648102	0
	9774	1427568_a_at	4.449601524	-3.683453191	-0.192244232	0.052191306	0.875243148	0
	1314	1417116_at	6.098343244	-3.683185521	-0.192979279	0.052394667	0.874797329	0
	12405	1438441_at	2.318367532	-3.682562415	-0.522367606	0.141848948	0.696228315	0
	10745	1431604_a_at	4.028963729	-3.680328666	-0.178289488	0.048443904	0.883750182	0
	14241	1449885_at	2.888720249	-3.679531399	-0.363352837	0.098749758	0.777355896	0
	6574	1423451_at	6.990564115	-3.678644567	-0.174525862	0.04744298	0.886058672	0
	48	1415746_at	6.011887478	-3.678410587	-0.18057782	0.049091262	0.882349532	0
	15927	1451953_at	2.765859945	-3.677341452	-0.219947112	0.059811447	0.858596912	0
	989	1416767_a_at	6.607343273	-3.675660479	-0.201057973	0.054699822	0.869912395	0
	7436	1424450_at	5.088906233	-3.674235455	-0.202894984	0.055221008	0.868805425	0
	4598	1421128_at	2.892476447	-3.672864884	-0.151059308	0.041128468	0.900588957	0
	4523	1421048_a_at	4.790790616	-3.670431678	-0.204207862	0.055635925	0.868015156	0
	17551	1460372_at	5.011702409	-3.669862385	-0.344900808	0.093981946	0.78736211	0
	10854	1432005_at	4.561896607	-3.669439248	-0.220549465	0.060104406	0.858238505	0
	17243	1456458_at	3.452453832	-3.667439519	-0.262783039	0.071652999	0.833478541	0
	11641	1435807_at	5.943058097	-3.665315825	-0.263761817	0.071961552	0.83291327	0
	5418	1422108_at	2.68177505	-3.665053673	-0.197865943	0.053987188	0.871839248	0
	6331	1423170_at	3.677410176	-3.664441061	-0.215766873	0.058881251	0.861088321	0
	16179	1452304_a_at	6.7138745	-3.664178252	-0.194687505	0.053132651	0.873762137	0
	10467	1429768_at	2.484308628	-3.663925526	-0.23187842	0.063286881	0.851525465	0
	14660	1450398_at	4.219383068	-3.659442555	-0.25316346	0.069180881	0.839054565	0
	15077	1450896_at	4.326378053	-3.658072684	-0.212474464	0.058083718	0.863055676	0
	10694	1431336_at	4.683003123	-3.657829825	-0.282556134	0.077246933	0.82213309	0
	5097	1421723_at	1.999618945	-3.657563778	-0.142218419	0.038883374	0.906124744	0
	4536	1421061_at	4.423411836	-3.657440625	-0.189345427	0.051769925	0.877003541	0
	13033	1448380_at	6.039147696	-3.654157649	-0.315309592	0.0862879	0.803678509	0
	5666	1422387_at	2.10535843	-3.653898841	-0.152498135	0.04173573	0.89969123	0
	12649	1439373_x_at	5.063439525	-3.653377028	-0.3404114	0.093177189	0.789816055	0
	14335	1449996_a_at	4.588091927	-3.653110722	-0.246976106	0.067607068	0.842660785	0
	13029	1448376_at	5.132811524	-3.653098425	-0.231095752	0.063260204	0.851987546	0
	4221	1420694_a_at	2.367472792	-3.651960708	-0.192057305	0.052590189	0.875356559	0
	13055	1448402_at	5.757153277	-3.651819742	-0.227085544	0.062184215	0.85435908	0
	4336	1420820_at	7.678103971	-3.649917418	-0.168525872	0.046172516	0.889751354	0
	9184	1426692_at	4.696266744	-3.649191737	-0.180352803	0.049422671	0.882487163	0
	9232	1426763_at	6.019309826	-3.648757789	-0.178590316	0.048945511	0.883565923	0
	15872	1451876_a_at	3.193686171	-3.647590986	-0.447949989	0.122807078	0.73308379	0
	2665	1418593_at	5.022495299	-3.647186016	-0.165826789	0.04546705	0.891417513	0
	4422	1420921_at	3.598073743	-3.64699176	-0.154527043	0.042371097	0.898426855	0
	4039	1420487_at	3.02411939	-3.646706457	-0.192092901	0.052675723	0.875334962	0
	4248	1420725_at	3.833635084	-3.645732989	-0.256442419	0.070340428	0.837149727	0
	9391	1426998_at	5.684855057	-3.644874195	-0.16790381	0.046065735	0.89013508	0
	17707	1460740_at	5.113362421	-3.644027409	-0.17269693	0.047391776	0.887182658	0
	11581	1435526_at	6.700627242	-3.643879671	-0.172199793	0.047257267	0.887488424	0
	14561	1450274_at	2.431862515	-3.643683372	-0.147584556	0.040504221	0.902760652	0
	9194	1426703_at	6.174508769	-3.643611018	-0.145799092	0.040014999	0.903878591	0
	3963	1420400_at	1.762617498	-3.642464784	-0.158005254	0.043378663	0.896263436	0
	5758	1422498_at	3.410414932	-3.642419814	-0.270571261	0.074283382	0.828991227	0
	9800	1427611_at	3.827095737	-3.642252508	-0.142403381	0.039097614	0.906008581	0
	11584	1435532_at	1.690256788	-3.642106729	-0.167757053	0.046060444	0.890225633	0
	6399	1423250_a_at	4.54097663	-3.641594996	-0.286879762	0.078778602	0.819672918	0
	2174	1418055_at	1.822951447	-3.640734147	-0.144287928	0.039631548	0.904825863	0
	6093	1422877_at	2.661279464	-3.639907776	-0.175799336	0.048297745	0.885276889	0
	5081	1421704_a_at	2.627227174	-3.638594982	-0.242964344	0.066774221	0.845007269	0
	7074	1424030_at	6.386188803	-3.638462575	-0.350944173	0.096453973	0.784070794	0
	17092	1455974_at	3.942684951	-3.638278136	-0.222007018	0.061019804	0.857371866	0
	10383	1429247_at	5.662820702	-3.638168154	-0.225346882	0.061939655	0.855389331	0
	11829	1436696_x_at	2.116035156	-3.637843581	-0.127178325	0.034959811	0.915620504	0
	5144	1421777_at	2.757665717	-3.637639891	-0.150228635	0.04129838	0.901107646	0
	516	1416265_at	4.32665678	-3.63688159	-0.148608133	0.040861416	0.902120381	0
	4796	1421367_at	3.543126368	-3.63675035	-0.181773497	0.049982396	0.881618561	0
	11860	1436784_x_at	5.8699425	-3.634735053	-0.190789928	0.052490739	0.876125879	0
	3974	1420411_a_at	5.995601851	-3.634479755	-0.222069026	0.061100636	0.857335016	0
	4777	1421345_at	2.121946678	-3.63386224	-0.15340318	0.042214913	0.899127004	0
	12191	1437693_at	2.719329103	-3.633693143	-0.178343397	0.049080478	0.88371716	0
	16957	1455504_a_at	6.063987602	-3.632441687	-0.186898756	0.051452651	0.878492116	0
	14833	1450602_at	2.317829784	-3.631776917	-0.135827198	0.037399654	0.910147832	0
	14544	1450256_at	2.954906195	-3.628429384	-0.153836697	0.0423976	0.898856865	0
	2129	1418004_a_at	7.798994876	-3.627328994	-0.209899417	0.05786611	0.864597508	0
	6300	1423134_at	5.747312738	-3.626614379	-0.171685163	0.047340341	0.887805061	0
	1954	1417811_at	5.607143325	-3.625323777	-0.181511466	0.050067657	0.8817787	0
	5606	1422318_at	2.287724343	-3.625073259	-0.163059149	0.044980925	0.893129234	0
	3781	1419971_s_at	4.654669446	-3.62416973	-0.221061036	0.060996325	0.857934233	0
	8598	1425935_at	1.543120675	-3.623304099	-0.141459777	0.039041652	0.906601356	0
	16675	1454034_a_at	5.223695518	-3.622825363	-0.163200527	0.045047859	0.893041716	0
	8005	1425150_at	2.501553741	-3.621770029	-0.159993665	0.044175545	0.895029001	0
	17364	1459892_at	1.995664316	-3.621557789	-0.122222959	0.033748725	0.918770883	0
	11156	1433918_at	4.695485494	-3.620233604	-0.153243909	0.04232984	0.899226272	0
	4229	1420702_at	2.066479872	-3.619542461	-0.153595487	0.042435056	0.899007161	0
	1445	1417259_a_at	6.281930418	-3.618844895	-0.269235776	0.074398263	0.829758969	0
	12384	1438367_x_at	5.06322444	-3.617444868	-0.234947205	0.064948386	0.849716093	0
	12852	1448179_at	6.985181862	-3.617293618	-0.17728784	0.049011183	0.884363973	0
	16037	1452090_a_at	1.555417169	-3.61637272	-0.142902915	0.039515539	0.905694929	0
	2219	1418104_at	2.047202116	-3.615819167	-0.152839961	0.042269802	0.899478086	0
	2479	1418392_a_at	5.278580608	-3.614861472	-0.368290788	0.101882407	0.774699768	0
	6609	1423491_at	5.775342311	-3.614370793	-0.267786043	0.074089256	0.830593195	0
	5189	1421835_at	6.690840483	-3.613366607	-0.257845418	0.071358776	0.836336007	0
	12377	1438343_at	3.079685002	-3.612775687	-0.23461807	0.064941223	0.849909969	0
	16508	1453097_a_at	6.107061149	-3.609778876	-0.198733016	0.055054069	0.871315422	0
	2949	1418918_at	0.884837318	-3.608012114	-0.213735016	0.059238996	0.862301912	0
	3713	1419766_at	3.80927994	-3.607750017	-0.235994809	0.065413293	0.849099302	0
	2697	1418627_at	5.860843368	-3.60624773	-0.182464329	0.050596726	0.881196501	0
	15120	1450947_at	6.342224228	-3.604802359	-0.292293401	0.081084446	0.816602901	0
	6160	1422956_at	2.566651857	-3.604661182	-0.165962563	0.046041099	0.891333625	0
	12271	1437975_a_at	8.470254746	-3.604516294	-0.336264818	0.093289859	0.792089403	0
	9678	1427433_s_at	2.527969501	-3.604149142	-0.255823504	0.070980277	0.83750894	0
	12794	1448116_at	6.938891852	-3.603710212	-0.274353691	0.076130897	0.826820641	0
	7676	1424742_at	4.681681655	-3.60359605	-0.1928495	0.053515849	0.874876026	0
	16125	1452227_at	3.430098942	-3.601467574	-0.282708758	0.07849821	0.82204612	0
	13868	1449320_at	2.432213088	-3.600459258	-0.141897128	0.039410841	0.906326562	0
	15295	1451152_a_at	5.672342723	-3.600341232	-0.365733247	0.10158294	0.776074337	0
	7572	1424619_at	6.566290589	-3.600235313	-0.187467667	0.052070948	0.878145761	0
	7803	1424903_at	2.038819132	-3.599835217	-0.172082776	0.047802959	0.887560411	0
	14482	1450176_at	3.469085652	-3.59768703	-0.175468209	0.048772505	0.885480101	0
	7203	1424176_a_at	6.879653789	-3.596898042	-0.181805277	0.050545018	0.881599141	0
	4813	1421390_at	2.077291308	-3.596759691	-0.165685914	0.046065328	0.891504563	0
	16300	1452500_at	4.70191066	-3.596540288	-0.261212456	0.072628814	0.834386398	0
	13132	1448489_at	6.518222535	-3.596388905	-0.1930567	0.053680707	0.874750385	0
	12379	1438357_at	2.047939246	-3.596196354	-0.146610812	0.0407683	0.903370174	0
	11192	1434036_at	6.371531722	-3.595806818	-0.255879501	0.071160525	0.837476433	0
	2303	1418199_at	1.352655983	-3.595474178	-0.204202668	0.056794364	0.868018281	0
	4497	1421017_at	2.282402609	-3.591237967	-0.127003787	0.035364904	0.915731283	0
	13179	1448539_a_at	3.851821804	-3.59038365	-0.177332044	0.049390834	0.884336877	0
	10722	1431421_x_at	6.040151121	-3.589560616	-0.235738648	0.065673399	0.849250079	0
	990	1416768_at	6.857689167	-3.586974047	-0.200528426	0.055904621	0.870231759	0
	14145	1449702_at	5.459313602	-3.58693798	-0.208985685	0.058262977	0.865145275	0
	12362	1438286_at	3.459929562	-3.586640139	-0.304347589	0.084855903	0.809808343	0
	2035	1417898_a_at	3.169631226	-3.586343924	-0.245602606	0.068482725	0.843463412	0
	11650	1435830_a_at	5.073801738	-3.585888356	-0.237235669	0.06615813	0.848369307	0
	8792	1426188_s_at	4.787408672	-3.585233095	-0.376568778	0.105033276	0.770267373	0
	7893	1425019_at	6.732611968	-3.585140743	-0.231242484	0.064500253	0.851900898	0
	12127	1437508_at	3.085708364	-3.584328439	-0.181682729	0.050688081	0.88167403	0
	14616	1450342_at	1.761991993	-3.584085198	-0.163890114	0.045727181	0.892614957	0
	2310	1418206_at	6.633504111	-3.58364277	-0.233385933	0.065125334	0.850636147	0
	16588	1453623_a_at	4.83150333	-3.582064801	-0.18589076	0.051894862	0.879106124	0
	4689	1421236_at	4.042195014	-3.581090377	-0.17794091	0.049689031	0.883963736	0
	11721	1436165_at	6.063340041	-3.580549868	-0.21170171	0.059125474	0.86351808	0
	7873	1424993_at	5.921948415	-3.580378023	-0.159870404	0.044651823	0.895105474	0
	7523	1424558_a_at	3.119738678	-3.580185449	-0.198872947	0.055548225	0.871230915	0
	9164	1426659_a_at	8.468291401	-3.579914312	-0.332097393	0.092766855	0.794380771	0
	8092	1425258_at	2.089752943	-3.577707391	-0.14629991	0.040892084	0.903564872	0
	4269	1420746_at	2.427581486	-3.577097381	-0.144110063	0.040286872	0.904937423	0
	3591	1419624_a_at	2.618777927	-3.577025437	-0.156763506	0.043825102	0.897035194	0
	9644	1427378_at	2.81464568	-3.576224052	-0.223590659	0.062521435	0.856431249	0
	14263	1449912_at	2.669590467	-3.575439503	-0.172112002	0.048137299	0.887542431	0
	16686	1454067_a_at	7.818364749	-3.57543545	-0.351802304	0.098394254	0.783604559	0
	10035	1428028_at	4.25182698	-3.575228483	-0.167262098	0.046783611	0.890531101	0
	17217	1456370_s_at	4.275770914	-3.574283433	-0.224663561	0.062855553	0.855794575	0
	14100	1449585_at	4.877355031	-3.573693804	-0.214511591	0.060025173	0.861837877	0
	11068	1433628_at	5.073309901	-3.572256943	-0.185395092	0.051898588	0.879408211	0
	4371	1420864_at	4.427424619	-3.572045592	-0.161694028	0.045266507	0.893974739	0
	7196	1424169_at	7.560917413	-3.571251485	-0.188956937	0.052910566	0.877239733	0
	8563	1425891_a_at	4.761290473	-3.571047957	-0.221503745	0.062027659	0.857671006	0
	3782	1419972_at	3.053680876	-3.570736911	-0.199486644	0.05586708	0.870860388	0
	210	1415941_s_at	5.004738	-3.569792778	-0.217281735	0.060866764	0.860184634	0
	6359	1423203_a_at	2.81461145	-3.568679761	-0.139998254	0.039229705	0.907520254	0
	17178	1456225_x_at	4.384379448	-3.568548263	-0.250357159	0.070156585	0.840688266	0
	7020	1423966_at	5.811110471	-3.567205486	-0.186354601	0.052241062	0.878823528	0
	14901	1450689_at	2.505840431	-3.566956488	-0.144267365	0.040445507	0.90483876	0
	15037	1450851_at	6.695999825	-3.566056275	-0.173305297	0.048598587	0.886808623	0
	16143	1452251_at	5.87031158	-3.565249587	-0.236984177	0.066470571	0.848517208	0
	9151	1426644_at	6.168854934	-3.564878995	-0.176782934	0.049590164	0.884673532	0
	9165	1426660_x_at	8.467296829	-3.56472713	-0.331571627	0.093014588	0.794670323	0
	8099	1425268_a_at	3.961182337	-3.562541569	-0.186796183	0.052433405	0.878554577	0
	2195	1418077_at	5.806686806	-3.562454366	-0.196663615	0.055204529	0.872566133	0
	16160	1452274_at	5.553692421	-3.561951383	-0.156807126	0.044022815	0.897008073	0
	12449	1438603_x_at	3.074745669	-3.561713412	-0.203830954	0.057228342	0.868241957	0
	13283	1448653_at	5.836326082	-3.561416738	-0.247425388	0.069473866	0.842398406	0
	17253	1456481_at	7.391023296	-3.561127983	-0.251265687	0.070557893	0.840159014	0
	13832	1449281_at	6.395315993	-3.560585378	-0.238009212	0.066845529	0.847914551	0
	14062	1449542_at	3.957429443	-3.560560819	-0.229983662	0.064591977	0.852644548	0
	12165	1437619_x_at	5.09913174	-3.560424186	-0.230745499	0.064808429	0.852194415	0
	15987	1452027_a_at	2.97880423	-3.558690651	-0.441155175	0.123965587	0.736544616	0
	11522	1435252_at	3.487095534	-3.558600061	-0.219225376	0.061604387	0.859026549	0
	13763	1449202_at	3.824992535	-3.558174791	-0.211750372	0.059510953	0.863488954	0
	12765	1448046_at	3.931475216	-3.557566239	-0.164407038	0.046213346	0.892295186	0
	8891	1426302_at	6.56908539	-3.557473362	-0.353592934	0.099394401	0.782632576	0
	10816	1431824_at	2.852557004	-3.557376395	-0.21739372	0.061110688	0.860117867	0
	6579	1423458_at	3.593452027	-3.557318766	-0.185397195	0.052117116	0.879406929	0
	10105	1428127_at	5.372897535	-3.5572921	-0.175564662	0.049353457	0.885420903	0
	92	1415808_at	1.991454307	-3.556278737	-0.155391758	0.043695045	0.897888522	0
	12595	1439051_a_at	4.323994049	-3.556137971	-0.168629013	0.047419143	0.889687746	0
	10961	1432558_a_at	3.935623692	-3.556086701	-0.336886788	0.094735257	0.791747994	0
	2562	1418477_at	1.988701084	-3.555839367	-0.146479086	0.041193955	0.903452661	0
	2811	1418759_at	2.356165651	-3.555613149	-0.135076651	0.037989693	0.910621451	0
	6346	1423185_a_at	5.535538335	-3.553135854	-0.147790052	0.041594259	0.902632073	0
	12272	1437976_x_at	8.46743749	-3.553125713	-0.331428747	0.093278081	0.794749029	0
	7684	1424750_at	5.56832584	-3.55302141	-0.174727358	0.049177119	0.885934928	0
	3769	1419951_at	3.942761967	-3.55147416	-0.178504976	0.05026222	0.883618191	0
	16078	1452136_at	6.513256562	-3.551313546	-0.301692763	0.084952443	0.811299912	0
	6886	1423807_a_at	7.955362248	-3.551005504	-0.207810874	0.058521699	0.865850064	0
	12155	1437591_a_at	6.51076702	-3.550291416	-0.17091653	0.048141549	0.888278188	0
	8352	1425614_x_at	6.020977268	-3.54974525	-0.291172988	0.082026446	0.817237331	0
	15538	1451450_at	6.336837892	-3.548984328	-0.240072234	0.067645335	0.846702918	0
	16524	1453195_at	5.322273749	-3.547929558	-0.181649873	0.051198839	0.88169411	0
	14830	1450599_at	2.813318876	-3.547050269	-0.140703739	0.039667816	0.90707658	0
	6431	1423284_at	7.371136586	-3.5467571	-0.340728153	0.096067518	0.789642665	0
	8379	1425647_at	1.832464379	-3.546068512	-0.159503547	0.044980391	0.895333116	0
	8767	1426151_a_at	5.082801537	-3.545905241	-0.204162851	0.057577075	0.868042238	0
	17509	1460321_at	2.426364296	-3.545292096	-0.139149557	0.039249109	0.90805428	0
	5851	1422602_a_at	4.846099967	-3.542609324	-0.323578954	0.091339158	0.799085093	0
	3639	1419677_at	2.708821409	-3.542438383	-0.181019216	0.051100173	0.882079616	0
	8526	1425838_at	4.268254166	-3.540933342	-0.239080082	0.067518945	0.847285402	0
	7288	1424276_at	5.199396683	-3.540814316	-0.171181806	0.048345321	0.88811487	0
	8887	1426298_at	7.902094795	-3.540403861	-0.237302365	0.06702692	0.848330087	0
	16643	1453915_a_at	5.041935235	-3.539645915	-0.190737474	0.053886032	0.876157734	0
	11224	1434133_s_at	4.826490128	-3.539123007	-0.177352748	0.050112061	0.884324186	0
	11646	1435820_x_at	6.125650546	-3.538240286	-0.234128418	0.066170864	0.850198479	0
	2199	1418081_at	5.981456688	-3.537998178	-0.143949796	0.040686792	0.905037957	0
	4692	1421240_at	4.243520425	-3.536242921	-0.167529017	0.047374861	0.890366356	0
	16161	1452275_at	4.647897472	-3.536239779	-0.173779167	0.04914236	0.886517388	0
	12114	1437459_x_at	3.012106743	-3.535161145	-0.219860148	0.062192398	0.858648668	0
	4370	1420863_at	5.030399259	-3.534631241	-0.200082627	0.056606365	0.870500706	0
	15914	1451934_at	5.788572639	-3.534032632	-0.284441271	0.080486317	0.821059528	0
	10902	1432236_a_at	4.556441022	-3.532821596	-0.208636504	0.05905662	0.865354695	0
	446	1416192_at	5.011821283	-3.531919681	-0.157189871	0.044505506	0.896770129	0
[truncated: 1,538 more rows]
