# Supplementary material for: A genomic analysis of mouse models of breast cancer reveals molecular features of mouse models and relationships to human breast cancer
Source: Breast Cancer Res. 2014 Jun 5;16(3):R59. doi: 10.1186/bcr3672 (PMC4078930; doi:10.1186/bcr3672)
Supplement: Additional file 2 — Fold change values organized by mouse tumor model type comparing the mouse model to all other types of mouse models. [file bcr3672-S2.zip › Additional_file_2/Myc_SAM/AdditionalFile46_Myc_SAM/UpregulatedGenesgather_gene_ontology_121101.txt]

#	Annotation	Total Genes With Ann	Your Genes (With Ann)	Your Genes (No Ann)	Genome (With Ann)	Genome (No Ann)	ln(Bayes factor)	neg ln(p value)	FE: neg ln(p value)	FE: neg ln(FDR)	Genes
1	GO:0050896 [3]: response to stimulus	10	10	221	2741	9657	25.37	10.41	0.0	0.0	C1qbp Ccl17 Gadd45g Gpx3 Hspe1 Maoa Pdir Plg Tdp1 Tpo
2	GO:0009605 [4]: response to external stimulus	5	5	226	2167	10231	23.99	10.41	0.0	0.0	C1qbp Ccl17 Gadd45g Maoa Plg
3	GO:0050877 [4]: neurophysiological process	1	1	230	1506	10892	20.75	10.41	0.0	0.0	Maoa
4	GO:0050874 [3]: organismal physiological process	10	10	221	2398	10000	19.08	10.41	0.0	0.0	C1qbp Ccl17 Ednra Gadd45g Maoa Mmp13 Myo5a Plg Procr Tfpi2
5	GO:0007186 [6]: G-protein coupled receptor protein signaling pathway	5	5	226	1882	10516	18.55	10.41	0.0	0.0	BC018399 Dgke Ednra Gna15 Rgs16
6	GO:0008152 [3]: metabolism	148	148	83	5454	6944	15.93	10.41	20.79	14.46	0610010K14Rik 1110015E22Rik 1110032N12Rik 2310044P18Rik 2410005K20Rik 2410018C20Rik 2610012O22Rik 4732497O03Rik Aatf Adam8 Alox5ap Ampd2 Aprt Barx1 Bckdhb Bop1 Cct2 Cct4 Cct5 Cs Cth Ctsl Ctsz Cyp2f2 Dao1 Degs1 Dgke Dhodh Dpf3 Dpp7 Eef1g Eef2 Eif3s6 Eif4ebp1 Ela3b Erf Fbxo17 Fdft1 Foxc2 Gadd45g Gata6 Gcat Ggt1 Glud1 Glul Gna15 Gpx3 Gstm3 Gsto1 Helb Hic1 Hk2 Hlcs Hmga1 Hmga2 Hrmt1l2 Hspe1 Igf1r Imm…
7	GO:0009058 [4]: biosynthesis	42	42	189	804	11594	14.82	10.41	19.88	14.25	2310044P18Rik 2410005K20Rik 2410018C20Rik 2610012O22Rik Aatf Alox5ap Cth Dao1 Degs1 Dhodh Eef1g Eef2 Eif3s6 Eif4ebp1 Fdft1 Gadd45g Gcat Ggt1 Glul Isyna1 Lancl2 Lgtn Lta4h Ltc4s Mrpl12 Mrpl19 Mrpl2 Mrps9 Nola2 Npl Odc1 Prodh Rars Rbms1 Rpl14 Rpl37 Rpl4 Rpl8 Rps2 Rps9 Srm Umpk
8	GO:0044237 [4]: cellular metabolism	139	139	92	5127	7271	13.72	10.41	18.53	13.54	0610010K14Rik 1110015E22Rik 1110032N12Rik 2310044P18Rik 2410005K20Rik 2410018C20Rik 2610012O22Rik 4732497O03Rik Aatf Adam8 Alox5ap Ampd2 Aprt Barx1 Bckdhb Bop1 Cct2 Cct4 Cct5 Cs Cth Ctsl Ctsz Cyp2f2 Dao1 Degs1 Dgke Dhodh Dpf3 Dpp7 Eef1g Eef2 Eif3s6 Eif4ebp1 Ela3b Erf Fbxo17 Fdft1 Foxc2 Gadd45g Gata6 Ggt1 Glud1 Glul Gna15 Gpx3 Helb Hic1 Hk2 Hlcs Hmga1 Hmga2 Hrmt1l2 Hspe1 Igf1r Immp2l Isyna1 Lancl2…
9	GO:0044238 [4]: primary metabolism	135	135	96	4921	7477	13.67	10.41	18.48	13.54	0610010K14Rik 1110032N12Rik 2310044P18Rik 2410005K20Rik 2410018C20Rik 2610012O22Rik 4732497O03Rik Aatf Adam8 Alox5ap Ampd2 Aprt Barx1 Bckdhb Bop1 Cct2 Cct4 Cct5 Cs Cth Ctsl Ctsz Dao1 Degs1 Dgke Dhodh Dpf3 Dpp7 Eef1g Eef2 Eif3s6 Eif4ebp1 Ela3b Erf Fbxo17 Fdft1 Foxc2 Gadd45g Gata6 Glud1 Glul Gna15 Helb Hic1 Hk2 Hlcs Hmga1 Hmga2 Hrmt1l2 Hspe1 Igf1r Immp2l Isyna1 Lancl2 Lgtn Lipe Lpd Lrp1 Lrrk2 Lta4h…
10	GO:0044249 [5]: cellular biosynthesis	39	39	192	771	11627	12.58	10.41	17.63	12.91	2310044P18Rik 2410005K20Rik 2410018C20Rik 2610012O22Rik Aatf Alox5ap Cth Dao1 Degs1 Dhodh Eef1g Eef2 Eif3s6 Eif4ebp1 Gadd45g Ggt1 Glul Isyna1 Lancl2 Lgtn Lta4h Ltc4s Mrpl12 Mrpl19 Mrpl2 Mrps9 Nola2 Npl Odc1 Prodh Rars Rbms1 Rpl14 Rpl37 Rpl4 Rpl8 Rps2 Rps9 Srm
11	GO:0007166 [5]: cell surface receptor linked signal transduction	14	14	217	2288	10110	11.68	10.41	0.0	0.0	Adam8 BC018399 Dgke Dkk2 Dok2 Ednra Eif4ebp1 Gna15 Igf1r Il17r Plaur Ptpro Rgs16 Wdr12
12	GO:0007154 [3]: cell communication	32	32	199	3577	8821	11.51	10.41	0.0	0.0	Aatf Adam8 Aoc3 BC018399 Ccl17 Cldn5 Col5a1 Dgke Dkk2 Dok2 Ednra Eif4ebp1 Emilin1 Gadd45g Gjb3 Gna15 Igf1r Il17r Maoa Matk Mt2 Pilra Plaur Plcl2 Ptpro Rabl4 Rac3 Rapgef3 Rasgrp4 Rgs16 Ripk3 Wdr12
13	GO:0007165 [4]: signal transduction	25	25	206	3035	9363	10.67	10.41	0.0	0.0	Adam8 BC018399 Ccl17 Dgke Dkk2 Dok2 Ednra Eif4ebp1 Gadd45g Gna15 Igf1r Il17r Matk Mt2 Pilra Plaur Plcl2 Ptpro Rabl4 Rac3 Rapgef3 Rasgrp4 Rgs16 Ripk3 Wdr12
14	GO:0050875 [3]: cellular physiological process	181	181	50	7753	4645	10.49	10.41	15.31	10.78	0610010K14Rik 1110015E22Rik 1110032N12Rik 1700020C11Rik 2310044P18Rik 2410005K20Rik 2410018C20Rik 2610012O22Rik 4732497O03Rik 9030617O03Rik Aatf Abcb1b Abcc3 Abcc9 Adam8 Alox5ap Ampd2 Angptl4 Aprt Aqp1 Barx1 Bcap29 Bckdhb Bop1 C1ql1 C80638 Ccl17 Cct2 Cct4 Cct5 Clcn7 Clns1a Cs Cth Ctsl Ctsz Cyp2f2 Dao1 Dap3 Degs1 Dffb Dgke Dhodh Dpf3 Dpp7 Ednra Eef1g Eef2 Eif3s6 Eif4ebp1 Ela3b Emilin1 Epb4.1l2 Erf…
15	GO:0006412 [6]: protein biosynthesis	26	26	205	450	11948	9.22	10.41	14.31	9.93	2310044P18Rik 2410005K20Rik 2410018C20Rik 2610012O22Rik Aatf Dao1 Eef1g Eef2 Eif3s6 Eif4ebp1 Gadd45g Lancl2 Lgtn Mrpl12 Mrpl19 Mrpl2 Mrps9 Nola2 Rars Rbms1 Rpl14 Rpl37 Rpl4 Rpl8 Rps2 Rps9
16	GO:0009059 [5]: macromolecule biosynthesis	27	27	204	502	11896	8.45	10.41	13.51	9.26	2310044P18Rik 2410005K20Rik 2410018C20Rik 2610012O22Rik Aatf Dao1 Eef1g Eef2 Eif3s6 Eif4ebp1 Gadd45g Isyna1 Lancl2 Lgtn Mrpl12 Mrpl19 Mrpl2 Mrps9 Nola2 Rars Rbms1 Rpl14 Rpl37 Rpl4 Rpl8 Rps2 Rps9
17	GO:0044260 [5]: cellular macromolecule metabolism	71	71	160	2308	10090	7.03	10.41	11.76	7.63	2310044P18Rik 2410005K20Rik 2410018C20Rik 2610012O22Rik Aatf Adam8 Cct2 Cct4 Cct5 Cs Ctsl Ctsz Dao1 Dpp7 Eef1g Eef2 Eif3s6 Eif4ebp1 Ela3b Erf Fbxo17 Gadd45g Gna15 Hk2 Hlcs Hrmt1l2 Hspe1 Igf1r Immp2l Isyna1 Lancl2 Lgtn Lrrk2 Lta4h Matk Mcpt7 Mipol1 Mmp12 Mmp13 Mrpl12 Mrpl19 Mrpl2 Mrps9 Nap1l1 Nln Nola2 Npm3 Pdir Pdk4 Pim3 Plg Pnck Ppic Ppp5c Ptp4a3 Ptpro Rapgef3 Rars Rbms1 Ripk3 Rpl14 Rpl37 Rpl4 R…
18	GO:0044267 [6]: cellular protein metabolism	67	67	164	2142	10256	6.85	10.41	11.59	7.57	2310044P18Rik 2410005K20Rik 2410018C20Rik 2610012O22Rik Aatf Adam8 Cct2 Cct4 Cct5 Ctsl Ctsz Dao1 Dpp7 Eef1g Eef2 Eif3s6 Eif4ebp1 Ela3b Erf Fbxo17 Gadd45g Gna15 Hlcs Hrmt1l2 Hspe1 Igf1r Immp2l Lancl2 Lgtn Lrrk2 Lta4h Matk Mcpt7 Mipol1 Mmp12 Mmp13 Mrpl12 Mrpl19 Mrpl2 Mrps9 Nap1l1 Nln Nola2 Npm3 Pdir Pdk4 Pim3 Plg Pnck Ppic Ppp5c Ptp4a3 Ptpro Rapgef3 Rars Rbms1 Ripk3 Rpl14 Rpl37 Rpl4 Rpl8 Rps2 Rps9 …
19	GO:0019538 [5]: protein metabolism	67	67	164	2163	10235	6.54	10.41	11.27	7.34	2310044P18Rik 2410005K20Rik 2410018C20Rik 2610012O22Rik Aatf Adam8 Cct2 Cct4 Cct5 Ctsl Ctsz Dao1 Dpp7 Eef1g Eef2 Eif3s6 Eif4ebp1 Ela3b Erf Fbxo17 Gadd45g Gna15 Hlcs Hrmt1l2 Hspe1 Igf1r Immp2l Lancl2 Lgtn Lrrk2 Lta4h Matk Mcpt7 Mipol1 Mmp12 Mmp13 Mrpl12 Mrpl19 Mrpl2 Mrps9 Nap1l1 Nln Nola2 Npm3 Pdir Pdk4 Pim3 Plg Pnck Ppic Ppp5c Ptp4a3 Ptpro Rapgef3 Rars Rbms1 Ripk3 Rpl14 Rpl37 Rpl4 Rpl8 Rps2 Rps9 …
20	GO:0043170 [4]: macromolecule metabolism	71	71	160	2425	9973	5.42	9.16	10.09	6.25	2310044P18Rik 2410005K20Rik 2410018C20Rik 2610012O22Rik Aatf Adam8 Cct2 Cct4 Cct5 Cs Ctsl Ctsz Dao1 Dpp7 Eef1g Eef2 Eif3s6 Eif4ebp1 Ela3b Erf Fbxo17 Gadd45g Gna15 Hk2 Hlcs Hrmt1l2 Hspe1 Igf1r Immp2l Isyna1 Lancl2 Lgtn Lrrk2 Lta4h Matk Mcpt7 Mipol1 Mmp12 Mmp13 Mrpl12 Mrpl19 Mrpl2 Mrps9 Nap1l1 Nln Nola2 Npm3 Pdir Pdk4 Pim3 Plg Pnck Ppic Ppp5c Ptp4a3 Ptpro Rapgef3 Rars Rbms1 Ripk3 Rpl14 Rpl37 Rpl4 R…
21	GO:0006952 [5]: defense response	3	3	228	905	11493	5.07	8.8	0.0	0.0	C1qbp Ccl17 Gadd45g
22	GO:0019752 [6]: carboxylic acid metabolism	17	17	214	296	12102	4.58	8.11	9.67	5.98	Alox5ap Bckdhb Cth Dao1 Degs1 Glud1 Glul Lpd Lta4h Ltc4s Lypla3 Npl Pcca Pdk4 Prodh Rars Srr
23	GO:0006082 [5]: organic acid metabolism	17	17	214	296	12102	4.58	8.11	9.67	5.98	Alox5ap Bckdhb Cth Dao1 Degs1 Glud1 Glul Lpd Lta4h Ltc4s Lypla3 Npl Pcca Pdk4 Prodh Rars Srr
24	GO:0006519 [5]: amino acid and derivative metabolism	12	12	219	169	12229	3.83	7.28	9.0	5.38	Bckdhb Cth Dao1 Glud1 Glul Maoa Npl Odc1 Prodh Rars Srm Srr
25	GO:0009309 [6]: amine biosynthesis	6	6	225	43	12355	2.97	6.5	8.28	4.72	Cth Glul Npl Odc1 Prodh Srm
26	GO:0016070 [5]: RNA metabolism	17	17	214	351	12047	2.73	6.16	7.74	4.3	1110032N12Rik 4732497O03Rik Bop1 Dao1 Ncl Nol5 Nola2 Pabpc1 Ppargc1b Rars Rbms1 Rcl1 Rnpc1 Sf3a2 Tfb2m Trnt1 U2af1
27	GO:0007000 [6]: nucleolus organization and biogenesis	2	2	229	0	12398	2.59	5.93	8.01	4.51	Nolc1 Pes1
28	GO:0009308 [5]: amine metabolism	12	12	219	197	12201	2.56	5.93	7.67	4.29	Bckdhb Cth Dao1 Glud1 Glul Maoa Npl Odc1 Prodh Rars Srm Srr
29	GO:0043037 [7]: translation	10	10	221	144	12254	2.38	5.77	7.54	4.21	2410018C20Rik Dao1 Eef1g Eef2 Eif3s6 Eif4ebp1 Lancl2 Lgtn Rars Rbms1
30	GO:0009607 [4]: response to biotic stimulus	6	6	225	988	11410	2.34	5.67	0.0	0.0	C1qbp Ccl17 Gadd45g Gpx3 Hspe1 Tpo
31	GO:0043283 [4]: biopolymer metabolism	40	40	191	1285	11113	2.24	5.56	6.92	3.64	1110032N12Rik 4732497O03Rik Adam8 Bop1 Ctsl Ctsz Dao1 Dpp7 Ela3b Erf Fbxo17 Helb Hmga1 Hmga2 Immp2l Lta4h Mcpt7 Mmp12 Mmp13 Nap1l1 Ncl Nln Nol5 Nola2 Pabpc1 Plg Ppargc1b Rars Rbms1 Rcl1 Rnpc1 Sf3a2 Smarce1 Smyd1 Tdp1 Tesp1 Tfb2m Top1mt Trnt1 U2af1
32	GO:0006955 [4]: immune response	3	3	228	709	11689	1.99	5.24	0.0	0.0	C1qbp Ccl17 Gadd45g
33	GO:0006520 [6]: amino acid metabolism	9	9	222	131	12267	1.67	4.96	6.83	3.6	Bckdhb Cth Dao1 Glud1 Glul Npl Prodh Rars Srr
34	GO:0006396 [6]: RNA processing	14	14	217	297	12101	1.34	4.6	6.34	3.2	1110032N12Rik 4732497O03Rik Bop1 Ncl Nol5 Nola2 Pabpc1 Ppargc1b Rbms1 Rcl1 Rnpc1 Sf3a2 Trnt1 U2af1
35	GO:0042254 [6]: ribosome biogenesis and assembly	7	7	224	85	12313	1.31	4.6	6.52	3.33	2610012O22Rik Aatf Bop1 Nol5 Nol5a Pes1 Rcl1
36	GO:0006457 [7]: protein folding	10	10	221	178	12220	0.94	4.23	6.03	3.07	Cct2 Cct4 Cct5 Hspe1 Mipol1 Npm3 Pdir Ppic Sdccag10 Trap1
37	GO:0019370 [9]: leukotriene biosynthesis	3	3	228	11	12387	0.9	4.16	6.27	3.2	Alox5ap Lta4h Ltc4s
38	GO:0009112 [6]: nucleobase metabolism	3	3	228	11	12387	0.9	4.16	6.27	3.2	Ampd2 Aprt Dhodh
39	GO:0007028 [5]: cytoplasm organization and biogenesis	7	7	224	95	12303	0.74	3.99	5.93	3.01	2610012O22Rik Aatf Bop1 Nol5 Nol5a Pes1 Rcl1
40	GO:0016072 [6]: rRNA metabolism	4	4	227	27	12371	0.74	3.99	6.06	3.07	Bop1 Nol5 Rcl1 Tfb2m
41	GO:0006691 [8]: leukotriene metabolism	3	3	228	12	12386	0.69	3.95	6.06	3.07	Alox5ap Lta4h Ltc4s
42	GO:0008652 [7]: amino acid biosynthesis	4	4	227	29	12369	0.51	3.73	5.83	2.94	Cth Glul Npl Prodh
43	GO:0015718 [7]: monocarboxylic acid transport	2	2	229	3	12395	0.34	3.58	5.74	2.94	Abcc3 Slc6a6
44	GO:0050818 [4]: regulation of coagulation	2	2	229	3	12395	0.34	3.58	5.74	2.94	Plg Procr
45	GO:0050819 [5]: negative regulation of coagulation	2	2	229	3	12395	0.34	3.58	5.74	2.94	Plg Procr
46	GO:0006413 [8]: translational initiation	4	4	227	31	12367	0.3	3.52	5.61	2.84	2410018C20Rik Eif3s6 Eif4ebp1 Lgtn
47	GO:0016053 [6]: organic acid biosynthesis	5	5	226	53	12345	0.25	3.47	5.5	2.79	Alox5ap Degs1 Lta4h Ltc4s Npl
48	GO:0046394 [7]: carboxylic acid biosynthesis	5	5	226	53	12345	0.25	3.47	5.5	2.79	Alox5ap Degs1 Lta4h Ltc4s Npl
49	GO:0007046 [7]: ribosome biogenesis	6	6	225	80	12318	0.13	3.37	5.32	2.66	2610012O22Rik Bop1 Nol5 Nol5a Pes1 Rcl1
50	GO:0006596 [8]: polyamine biosynthesis	2	2	229	4	12394	-0.05	0.0	5.35	2.66	Odc1 Srm
51	GO:0046456 [8]: icosanoid biosynthesis	3	3	228	17	12381	-0.14	0.0	5.21	2.57	Alox5ap Lta4h Ltc4s
52	GO:0006836 [5]: neurotransmitter transport	4	4	227	36	12362	-0.16	0.0	5.12	2.51	Slc6a15 Slc6a4 Slc6a6 Stx1a
53	GO:0043207 [5]: response to external biotic stimulus	3	3	228	549	11849	-0.33	0.0	0.0	0.0	C1qbp Ccl17 Gadd45g
54	GO:0009056 [4]: catabolism	22	22	209	721	11677	-0.62	0.0	4.04	2.03	Adam8 Bckdhb Ctsl Ctsz Dpp7 Ela3b Erf Fbxo17 Hk2 Immp2l Lipe Lta4h Maoa Mcpt7 Mmp12 Mmp13 Nln Pla2g12a Plcl2 Plg Prodh Tesp1
55	GO:0006690 [7]: icosanoid metabolism	3	3	228	21	12377	-0.63	0.0	4.69	2.12	Alox5ap Lta4h Ltc4s
56	GO:0006144 [7]: purine base metabolism	2	2	229	6	12392	-0.64	0.0	4.75	2.16	Ampd2 Aprt
57	GO:0006512 [8]: ubiquitin cycle	1	1	230	356	12042	-0.66	0.0	0.0	0.0	Fbxo17
58	GO:0009613 [5]: response to pest, pathogen or parasite	3	3	228	513	11885	-0.8	0.0	0.0	0.0	C1qbp Ccl17 Gadd45g
59	GO:0006997 [5]: nuclear organization and biogenesis	2	2	229	7	12391	-0.87	0.0	4.51	2.03	Nolc1 Pes1
60	GO:0046483 [5]: heterocycle metabolism	4	4	227	46	12352	-0.9	0.0	4.34	2.03	Ampd2 Aprt Dhodh Pcca
61	GO:0006633 [7]: fatty acid biosynthesis	4	4	227	48	12350	-1.03	0.0	4.21	2.03	Alox5ap Degs1 Lta4h Ltc4s
62	GO:0006835 [7]: dicarboxylic acid transport	2	2	229	8	12390	-1.07	0.0	4.3	2.03	Slc1a3 Slc1a5
63	GO:0009084 [8]: glutamine family amino acid biosynthesis	2	2	229	8	12390	-1.07	0.0	4.3	2.03	Glul Prodh
64	GO:0006364 [7]: rRNA processing	3	3	228	26	12372	-1.14	0.0	4.16	2.03	Bop1 Nol5 Rcl1
65	GO:0015849 [5]: organic acid transport	4	4	227	50	12348	-1.14	0.0	4.08	2.03	Abcc3 Slc1a3 Slc1a5 Slc6a6
66	GO:0046942 [6]: carboxylic acid transport	4	4	227	50	12348	-1.14	0.0	4.08	2.03	Abcc3 Slc1a3 Slc1a5 Slc6a6
67	GO:0044248 [5]: cellular catabolism	19	19	212	647	11751	-1.31	0.0	3.31	1.56	Adam8 Bckdhb Ctsl Ctsz Dpp7 Ela3b Erf Hk2 Immp2l Lipe Lta4h Maoa Mcpt7 Mmp12 Mmp13 Nln Plg Prodh Tesp1
68	GO:0015721 [8]: bile acid transport	1	1	230	0	12398	-1.42	0.0	4.0	2.03	Abcc3
69	GO:0015722 [9]: canalicular bile acid transport	1	1	230	0	12398	-1.42	0.0	4.0	2.03	Abcc3
70	GO:0015734 [8]: taurine transport	1	1	230	0	12398	-1.42	0.0	4.0	2.03	Slc6a6
71	GO:0018216 [10]: peptidyl-arginine methylation	1	1	230	0	12398	-1.42	0.0	4.0	2.03	Hrmt1l2
72	GO:0019433 [8]: triacylglycerol catabolism	1	1	230	0	12398	-1.42	0.0	4.0	2.03	Lipe
73	GO:0019919 [13]: peptidyl-arginine methylation, to asymmetrical-dimethyl arginine	1	1	230	0	12398	-1.42	0.0	4.0	2.03	Hrmt1l2
74	GO:0035246 [11]: peptidyl-arginine N-methylation	1	1	230	0	12398	-1.42	0.0	4.0	2.03	Hrmt1l2
75	GO:0035247 [12]: peptidyl-arginine omega-N-methylation	1	1	230	0	12398	-1.42	0.0	4.0	2.03	Hrmt1l2
76	GO:0042093 [6]: T-helper cell differentiation	1	1	230	0	12398	-1.42	0.0	4.0	2.03	Gadd45g
77	GO:0042273 [8]: ribosomal large subunit biogenesis	1	1	230	0	12398	-1.42	0.0	4.0	2.03	Bop1
78	GO:0042985 [8]: negative regulation of amyloid precursor protein biosynthesis	1	1	230	0	12398	-1.42	0.0	4.0	2.03	Aatf
79	GO:0043096 [7]: purine base salvage	1	1	230	0	12398	-1.42	0.0	4.0	2.03	Aprt
80	GO:0044269 [6]: glycerol ether catabolism	1	1	230	0	12398	-1.42	0.0	4.0	2.03	Lipe
81	GO:0045063 [7]: T-helper 1 cell differentiation	1	1	230	0	12398	-1.42	0.0	4.0	2.03	Gadd45g
82	GO:0046083 [8]: adenine metabolism	1	1	230	0	12398	-1.42	0.0	4.0	2.03	Aprt
83	GO:0046340 [8]: diacylglycerol catabolism	1	1	230	0	12398	-1.42	0.0	4.0	2.03	Lipe
84	GO:0046461 [7]: neutral lipid catabolism	1	1	230	0	12398	-1.42	0.0	4.0	2.03	Lipe
85	GO:0046464 [7]: acylglycerol catabolism	1	1	230	0	12398	-1.42	0.0	4.0	2.03	Lipe
86	GO:0046503 [7]: glycerolipid catabolism	1	1	230	0	12398	-1.42	0.0	4.0	2.03	Lipe
87	GO:0001762 [8]: beta-alanine transport	1	1	230	0	12398	-1.42	0.0	4.0	2.03	Slc6a6
88	GO:0006021 [9]: myo-inositol biosynthesis	1	1	230	0	12398	-1.42	0.0	4.0	2.03	Isyna1
89	GO:0006168 [8]: adenine salvage	1	1	230	0	12398	-1.42	0.0	4.0	2.03	Aprt
90	GO:0006365 [8]: 35S primary transcript processing	1	1	230	0	12398	-1.42	0.0	4.0	2.03	Rcl1
91	GO:0006608 [8]: snRNP protein-nucleus import	1	1	230	0	12398	-1.42	0.0	4.0	2.03	Nol5
92	GO:0006768 [6]: biotin metabolism	1	1	230	0	12398	-1.42	0.0	4.0	2.03	Pcca
93	GO:0009399 [5]: nitrogen fixation	1	1	230	0	12398	-1.42	0.0	4.0	2.03	Glul
94	GO:0006631 [6]: fatty acid metabolism	6	6	225	119	12279	-1.47	0.0	3.6	1.66	Alox5ap Degs1 Lpd Lta4h Ltc4s Lypla3
95	GO:0006446 [8]: regulation of translational initiation	2	2	229	11	12387	-1.57	0.0	3.78	1.83	Eif3s6 Eif4ebp1
96	GO:0050789 [2]: regulation of biological process	33	33	198	2258	10140	-1.59	0.0	0.05	0.0	0610010K14Rik Aatf Angptl4 Barx1 Dap3 Dkk2 Dpf3 Eif3s6 Eif4ebp1 Erf Foxc2 Gadd45g Gata6 Hic1 Hmga1 Hmga2 Mybbp1a Nr2f1 Plg Procr Rbms1 Rcor2 Ripk3 Smarce1 Smyd1 Sox17 Tbx15 Tcerg1 Tkt Twist1 Utf1 Zfhx1a Zfp275
97	GO:0008610 [6]: lipid biosynthesis	7	7	224	160	12238	-1.61	0.0	3.38	1.56	Alox5ap Degs1 Dgke Fdft1 Isyna1 Lta4h Ltc4s
98	GO:0006355 [7]: regulation of transcription, DNA-dependent	20	20	211	1508	10890	-1.61	0.0	0.04	0.0	0610010K14Rik Barx1 Dpf3 Erf Foxc2 Gata6 Hic1 Hmga1 Hmga2 Nr2f1 Rcor2 Smarce1 Smyd1 Sox17 Tbx15 Tcerg1 Twist1 Utf1 Zfhx1a Zfp275
99	GO:0009653 [3]: morphogenesis	13	13	218	1093	11305	-1.62	0.0	0.03	0.0	Clp1 Epb4.1l2 Fxr1h Gadd45g Hrmt1l2 Igf1r Mmp13 Nol5 Nr2f1 Plg Sema7a Smyd1 Twist1
100	GO:0030163 [6]: protein catabolism	15	15	216	499	11899	-1.68	0.0	2.98	1.49	Adam8 Ctsl Ctsz Dpp7 Ela3b Erf Fbxo17 Immp2l Lta4h Mcpt7 Mmp12 Mmp13 Nln Plg Tesp1
101	GO:0009628 [5]: response to abiotic stimulus	2	2	229	370	12028	-1.69	0.0	0.01	0.0	Ccl17 Maoa
102	GO:0043285 [5]: biopolymer catabolism	15	15	216	502	11896	-1.71	0.0	2.94	1.49	Adam8 Ctsl Ctsz Dpp7 Ela3b Erf Fbxo17 Immp2l Lta4h Mcpt7 Mmp12 Mmp13 Nln Plg Tesp1
103	GO:0006820 [6]: anion transport	6	6	225	128	12270	-1.73	0.0	3.31	1.56	C1ql1 Clcn7 Clns1a Emilin1 Msr1 Slc16a1
104	GO:0019219 [5]: regulation of nucleobase, nucleoside, nucleotide and nucleic acid metabolism	21	21	210	1541	10857	-1.77	0.0	0.05	0.0	0610010K14Rik Barx1 Dpf3 Erf Foxc2 Gata6 Hic1 Hmga1 Hmga2 Mybbp1a Nr2f1 Rcor2 Smarce1 Smyd1 Sox17 Tbx15 Tcerg1 Twist1 Utf1 Zfhx1a Zfp275
105	GO:0045449 [6]: regulation of transcription	21	21	210	1534	10864	-1.81	0.0	0.05	0.0	0610010K14Rik Barx1 Dpf3 Erf Foxc2 Gata6 Hic1 Hmga1 Hmga2 Mybbp1a Nr2f1 Rcor2 Smarce1 Smyd1 Sox17 Tbx15 Tcerg1 Twist1 Utf1 Zfhx1a Zfp275
106	GO:0006351 [7]: transcription, DNA-dependent	21	21	210	1534	10864	-1.81	0.0	0.05	0.0	0610010K14Rik Barx1 Dpf3 Erf Foxc2 Gata6 Hic1 Hmga1 Hmga2 Nr2f1 Paf53 Rcor2 Smarce1 Smyd1 Sox17 Tbx15 Tcerg1 Twist1 Utf1 Zfhx1a Zfp275
107	GO:0050794 [3]: regulation of cellular process	5	5	226	569	11829	-1.81	0.0	0.02	0.0	Angptl4 Dap3 Dkk2 Plg Ripk3
108	GO:0006629 [5]: lipid metabolism	13	13	218	421	11977	-1.82	0.0	2.88	1.49	Alox5ap Degs1 Dgke Fdft1 Isyna1 Lipe Lpd Lrp1 Lta4h Ltc4s Lypla3 Pla2g12a Plcl2
109	GO:0048513 [3]: organ development	11	11	220	945	11453	-1.82	0.0	0.03	0.0	Clp1 Fxr1h Gadd45g Hrmt1l2 Igf1r Mmp13 Nr2f1 Plg Sema7a Smyd1 Twist1
110	GO:0009057 [5]: macromolecule catabolism	16	16	215	558	11840	-1.82	0.0	2.78	1.41	Adam8 Ctsl Ctsz Dpp7 Ela3b Erf Fbxo17 Hk2 Immp2l Lta4h Mcpt7 Mmp12 Mmp13 Nln Plg Tesp1
111	GO:0006595 [7]: polyamine metabolism	2	2	229	13	12385	-1.83	0.0	3.51	1.58	Odc1 Srm
112	GO:0009887 [4]: organogenesis	11	11	220	939	11459	-1.87	0.0	0.04	0.0	Clp1 Fxr1h Gadd45g Hrmt1l2 Igf1r Mmp13 Nr2f1 Plg Sema7a Smyd1 Twist1
113	GO:0050791 [3]: regulation of physiological process	30	30	201	2030	10368	-1.87	0.0	0.07	0.0	0610010K14Rik Aatf Angptl4 Barx1 Dap3 Dpf3 Eif3s6 Eif4ebp1 Erf Foxc2 Gata6 Hic1 Hmga1 Hmga2 Mybbp1a Nr2f1 Plg Procr Rbms1 Rcor2 Ripk3 Smarce1 Smyd1 Sox17 Tbx15 Tcerg1 Twist1 Utf1 Zfhx1a Zfp275
114	GO:0042401 [7]: biogenic amine biosynthesis	2	2	229	14	12384	-1.94	0.0	3.39	1.56	Odc1 Srm
115	GO:0006399 [6]: tRNA metabolism	4	4	227	67	12331	-1.95	0.0	3.2	1.49	1110032N12Rik Dao1 Rars Trnt1
116	GO:0006445 [7]: regulation of translation	3	3	228	38	12360	-1.98	0.0	3.25	1.52	Eif3s6 Eif4ebp1 Rbms1
117	GO:0006576 [6]: biogenic amine metabolism	3	3	228	38	12360	-1.98	0.0	3.25	1.52	Maoa Odc1 Srm
118	GO:0044257 [7]: cellular protein catabolism	14	14	217	482	11916	-2.0	0.0	2.64	1.41	Adam8 Ctsl Ctsz Dpp7 Ela3b Erf Immp2l Lta4h Mcpt7 Mmp12 Mmp13 Nln Plg Tesp1
119	GO:0006508 [8]: proteolysis and peptidolysis	14	14	217	482	11916	-2.0	0.0	2.64	1.41	Adam8 Ctsl Ctsz Dpp7 Ela3b Erf Immp2l Lta4h Mcpt7 Mmp12 Mmp13 Nln Plg Tesp1
120	GO:0006950 [4]: response to stress	9	9	222	798	11600	-2.02	0.0	0.04	0.0	C1qbp Ccl17 Gadd45g Gpx3 Hspe1 Pdir Plg Tdp1 Tpo
121	GO:0006996 [5]: organelle organization and biogenesis	19	19	212	728	11670	-2.07	0.0	2.4	1.28	1700020C11Rik 2610012O22Rik Aatf Bop1 Epb4.1l2 Gata6 Hmga1 Hmga2 Mipol1 Myo1f Myo5a Nap1l1 Nol5 Nol5a Nolc1 Pes1 Rcl1 Smarce1 Smyd1
122	GO:0008283 [4]: cell proliferation	8	8	223	730	11668	-2.08	0.0	0.04	0.0	Aatf Gadd45g Helb Lrp1 Nr2f1 Pes1 Rbms1 Top1mt
123	GO:0030050 [7]: vesicle transport along actin filament	1	1	230	1	12397	-2.09	0.0	3.32	1.56	Myo5a
124	GO:0030320 [7]: monovalent inorganic anion homeostasis	1	1	230	1	12397	-2.09	0.0	3.32	1.56	Stc1
125	GO:0042982 [9]: amyloid precursor protein metabolism	1	1	230	1	12397	-2.09	0.0	3.32	1.56	Aatf
126	GO:0042983 [8]: amyloid precursor protein biosynthesis	1	1	230	1	12397	-2.09	0.0	3.32	1.56	Aatf
127	GO:0042984 [7]: regulation of amyloid precursor protein biosynthesis	1	1	230	1	12397	-2.09	0.0	3.32	1.56	Aatf
128	GO:0045947 [9]: negative regulation of translational initiation	1	1	230	1	12397	-2.09	0.0	3.32	1.56	Eif4ebp1
129	GO:0046716 [6]: muscle maintenance	1	1	230	1	12397	-2.09	0.0	3.32	1.56	Plg
130	GO:0050435 [8]: beta-amyloid metabolism	1	1	230	1	12397	-2.09	0.0	3.32	1.56	Aatf
131	GO:0000089 [9]: mitotic metaphase	1	1	230	1	12397	-2.09	0.0	3.32	1.56	Pes1
132	GO:0006420 [9]: arginyl-tRNA aminoacylation	1	1	230	1	12397	-2.09	0.0	3.32	1.56	Rars
133	GO:0006537 [9]: glutamate biosynthesis	1	1	230	1	12397	-2.09	0.0	3.32	1.56	Prodh
134	GO:0006884 [5]: regulation of cell volume	1	1	230	1	12397	-2.09	0.0	3.32	1.56	Clns1a
135	GO:0044265 [6]: cellular macromolecule catabolism	15	15	216	541	11857	-2.11	0.0	2.45	1.31	Adam8 Ctsl Ctsz Dpp7 Ela3b Erf Hk2 Immp2l Lta4h Mcpt7 Mmp12 Mmp13 Nln Plg Tesp1
136	GO:0015698 [7]: inorganic anion transport	5	5	226	107	12291	-2.14	0.0	2.91	1.49	C1ql1 Clcn7 Clns1a Emilin1 Msr1
137	GO:0050817 [3]: coagulation	3	3	228	41	12357	-2.14	0.0	3.07	1.49	Plg Procr Tfpi2
138	GO:0007596 [4]: blood coagulation	3	3	228	41	12357	-2.14	0.0	3.07	1.49	Plg Procr Tfpi2
139	GO:0042398 [6]: amino acid derivative biosynthesis	2	2	229	16	12382	-2.15	0.0	3.17	1.49	Odc1 Srm
140	GO:0000375 [8]: RNA splicing, via transesterification reactions	7	7	224	186	12212	-2.17	0.0	2.74	1.41	Ncl Nola2 Pabpc1 Ppargc1b Rnpc1 Sf3a2 U2af1
141	GO:0000377 [9]: RNA splicing, via transesterification reactions with bulged adenosine as nucleophile	7	7	224	186	12212	-2.17	0.0	2.74	1.41	Ncl Nola2 Pabpc1 Ppargc1b Rnpc1 Sf3a2 U2af1
142	GO:0000398 [8]: nuclear mRNA splicing, via spliceosome	7	7	224	186	12212	-2.17	0.0	2.74	1.41	Ncl Nola2 Pabpc1 Ppargc1b Rnpc1 Sf3a2 U2af1
143	GO:0006817 [8]: phosphate transport	3	3	228	42	12356	-2.2	0.0	3.02	1.49	C1ql1 Emilin1 Msr1
144	GO:0006725 [5]: aromatic compound metabolism	4	4	227	74	12324	-2.21	0.0	2.91	1.49	Ampd2 Aprt Dhodh Maoa
145	GO:0019222 [4]: regulation of metabolism	25	25	206	1670	10728	-2.23	0.0	0.11	0.02	0610010K14Rik Aatf Barx1 Dpf3 Eif3s6 Eif4ebp1 Erf Foxc2 Gata6 Hic1 Hmga1 Hmga2 Mybbp1a Nr2f1 Rbms1 Rcor2 Smarce1 Smyd1 Sox17 Tbx15 Tcerg1 Twist1 Utf1 Zfhx1a Zfp275
146	GO:0008380 [7]: RNA splicing	7	7	224	190	12208	-2.25	0.0	2.66	1.41	Ncl Nola2 Pabpc1 Ppargc1b Rnpc1 Sf3a2 U2af1
147	GO:0007599 [5]: hemostasis	3	3	228	43	12355	-2.25	0.0	2.96	1.49	Plg Procr Tfpi2
148	GO:0009310 [6]: amine catabolism	3	3	228	44	12354	-2.29	0.0	2.91	1.49	Bckdhb Maoa Prodh
149	GO:0044272 [6]: sulfur compound biosynthesis	2	2	229	18	12380	-2.33	0.0	2.98	1.49	Cth Ggt1
150	GO:0006417 [6]: regulation of protein biosynthesis	4	4	227	78	12320	-2.35	0.0	2.76	1.41	Aatf Eif3s6 Eif4ebp1 Rbms1
151	GO:0006790 [5]: sulfur metabolism	3	3	228	46	12352	-2.39	0.0	2.81	1.42	Cth Ggt1 Pcca
152	GO:0006139 [5]: nucleobase, nucleoside, nucleotide and nucleic acid metabolism	49	49	182	2378	10020	-2.39	0.0	1.42	0.74	0610010K14Rik 1110032N12Rik 4732497O03Rik Ampd2 Aprt Barx1 Bop1 Dao1 Dhodh Dpf3 Erf Foxc2 Gata6 Helb Hic1 Hmga1 Hmga2 Mybbp1a Nap1l1 Ncl Nol5 Nola2 Nr2f1 Pabpc1 Paf53 Ppargc1b Rars Rbms1 Rcl1 Rcor2 Rnpc1 Rpo1-1 Rpo1-2 Rpo1-4 Sf3a2 Smarce1 Smyd1 Sox17 Tbx15 Tcerg1 Tdp1 Tfb2m Top1mt Trnt1 Twist1 U2af1 Utf1 Zfhx1a Zfp275
153	GO:0009064 [7]: glutamine family amino acid metabolism	2	2	229	19	12379	-2.42	0.0	2.89	1.49	Glul Prodh
154	GO:0050878 [4]: regulation of body fluids	3	3	228	47	12351	-2.43	0.0	2.76	1.41	Plg Procr Tfpi2
155	GO:0044255 [5]: cellular lipid metabolism	10	10	221	337	12061	-2.43	0.0	2.25	1.2	Alox5ap Degs1 Dgke Fdft1 Isyna1 Lipe Lpd Lta4h Ltc4s Lypla3
156	GO:0006414 [8]: translational elongation	3	3	228	48	12350	-2.47	0.0	2.71	1.41	Eef1g Eef2 Lancl2
157	GO:0006066 [5]: alcohol metabolism	6	6	225	161	12237	-2.47	0.0	2.45	1.31	1110015E22Rik Fdft1 Hk2 Isyna1 Lipe Maoa
158	GO:0006812 [6]: cation transport	3	3	228	374	12024	-2.48	0.0	0.03	0.0	Abcc9 Slc22a1 Slc5a6
159	GO:0016478 [8]: negative regulation of translation	1	1	230	2	12396	-2.49	0.0	2.92	1.49	Eif4ebp1
160	GO:0019344 [8]: cysteine biosynthesis	1	1	230	2	12396	-2.49	0.0	2.92	1.49	Cth
161	GO:0019856 [7]: pyrimidine base biosynthesis	1	1	230	2	12396	-2.49	0.0	2.92	1.49	Dhodh
162	GO:0019877 [7]: diaminopimelate biosynthesis	1	1	230	2	12396	-2.49	0.0	2.92	1.49	Npl
163	GO:0030193 [5]: regulation of blood coagulation	1	1	230	2	12396	-2.49	0.0	2.92	1.49	Plg
164	GO:0030195 [6]: negative regulation of blood coagulation	1	1	230	2	12396	-2.49	0.0	2.92	1.49	Plg
165	GO:0042246 [4]: tissue regeneration	1	1	230	2	12396	-2.49	0.0	2.92	1.49	Plg
166	GO:0042420 [7]: dopamine catabolism	1	1	230	2	12396	-2.49	0.0	2.92	1.49	Maoa
167	GO:0042424 [8]: catecholamine catabolism	1	1	230	2	12396	-2.49	0.0	2.92	1.49	Maoa
168	GO:0043101 [6]: purine salvage	1	1	230	2	12396	-2.49	0.0	2.92	1.49	Aprt
169	GO:0043174 [6]: nucleoside salvage	1	1	230	2	12396	-2.49	0.0	2.92	1.49	Aprt
170	GO:0046451 [6]: diaminopimelate metabolism	1	1	230	2	12396	-2.49	0.0	2.92	1.49	Npl
171	GO:0000154 [7]: rRNA modification	1	1	230	2	12396	-2.49	0.0	2.92	1.49	Tfb2m
172	GO:0006086 [8]: acetyl-CoA biosynthesis from pyruvate	1	1	230	2	12396	-2.49	0.0	2.92	1.49	Pdk4
173	GO:0006166 [7]: purine ribonucleoside salvage	1	1	230	2	12396	-2.49	0.0	2.92	1.49	Aprt
174	GO:0006207 [8]: 'de novo' pyrimidine base biosynthesis	1	1	230	2	12396	-2.49	0.0	2.92	1.49	Dhodh
175	GO:0006269 [10]: DNA replication, synthesis of RNA primer	1	1	230	2	12396	-2.49	0.0	2.92	1.49	Helb
176	GO:0006273 [9]: lagging strand elongation	1	1	230	2	12396	-2.49	0.0	2.92	1.49	Helb
177	GO:0006536 [8]: glutamate metabolism	1	1	230	2	12396	-2.49	0.0	2.92	1.49	Prodh
178	GO:0006553 [8]: lysine metabolism	1	1	230	2	12396	-2.49	0.0	2.92	1.49	Npl
179	GO:0006562 [9]: proline catabolism	1	1	230	2	12396	-2.49	0.0	2.92	1.49	Prodh
180	GO:0007022 [9]: chaperonin-mediated tubulin folding	1	1	230	2	12396	-2.49	0.0	2.92	1.49	Mipol1
181	GO:0008295 [9]: spermidine biosynthesis	1	1	230	2	12396	-2.49	0.0	2.92	1.49	Srm
182	GO:0009085 [9]: lysine biosynthesis	1	1	230	2	12396	-2.49	0.0	2.92	1.49	Npl
183	GO:0009089 [7]: lysine biosynthesis via diaminopimelate	1	1	230	2	12396	-2.49	0.0	2.92	1.49	Npl
184	GO:0009451 [6]: RNA modification	3	3	228	49	12349	-2.51	0.0	2.67	1.41	Dao1 Rars Tfb2m
185	GO:0009889 [5]: regulation of biosynthesis	4	4	227	84	12314	-2.52	0.0	2.56	1.35	Aatf Eif3s6 Eif4ebp1 Rbms1
186	GO:0007582 [2]: physiological process	192	192	39	10083	2315	-2.52	0.0	1.29	0.67	0610010K14Rik 1110015E22Rik 1110032N12Rik 1700020C11Rik 2310044P18Rik 2410005K20Rik 2410018C20Rik 2610012O22Rik 4732497O03Rik 9030617O03Rik Aatf Abcb1b Abcc3 Abcc9 Adam8 Alox5ap Ampd2 Angptl4 Aprt Aqp1 Barx1 Bcap29 Bckdhb Bop1 C1qbp C1ql1 C80638 Ccl17 Cct2 Cct4 Cct5 Clcn7 Clns1a Cs Cth Ctsl Ctsz Cyp2f2 Dao1 Dap3 Degs1 Dffb Dgke Dhodh Dpf3 Dpp7 Ednra Eef1g Eef2 Eif3s6 Eif4ebp1 Ela3b Emilin1 Epb4.1…
187	GO:0009987 [2]: cellular process	197	197	34	10342	2056	-2.53	0.0	1.36	0.72	0610010K14Rik 1110015E22Rik 1110032N12Rik 1700020C11Rik 2310044P18Rik 2410005K20Rik 2410018C20Rik 2610012O22Rik 4732497O03Rik 9030617O03Rik Aatf Abcb1b Abcc3 Abcc9 Adam8 Alox5ap Ampd2 Angptl4 Aoc3 Aprt Aqp1 BC018399 Barx1 Bcap29 Bckdhb Bop1 C1ql1 C80638 Ccl17 Cct2 Cct4 Cct5 Clcn7 Cldn5 Clns1a Col5a1 Cs Cth Ctsl Ctsz Cyp2f2 Dao1 Dap3 Degs1 Dffb Dgke Dhodh Dkk2 Dok2 Dpf3 Dpp7 Ednra Eef1g Eef2 Eif3s…
188	GO:0006350 [6]: transcription	25	25	206	1586	10812	-2.54	0.0	0.18	0.06	0610010K14Rik Barx1 Dpf3 Erf Foxc2 Gata6 Hic1 Hmga1 Hmga2 Mybbp1a Nr2f1 Paf53 Rcor2 Rpo1-1 Rpo1-2 Rpo1-4 Smarce1 Smyd1 Sox17 Tbx15 Tcerg1 Twist1 Utf1 Zfhx1a Zfp275
189	GO:0006575 [6]: amino acid derivative metabolism	3	3	228	50	12348	-2.55	0.0	2.62	1.4	Maoa Odc1 Srm
190	GO:0001764 [6]: neuronal migration	2	2	229	21	12377	-2.56	0.0	2.73	1.41	Nr2f1 Twist1
191	GO:0006099 [8]: tricarboxylic acid cycle	2	2	229	21	12377	-2.56	0.0	2.73	1.41	Cs Suclg2
192	GO:0007275 [2]: development	26	26	205	1612	10786	-2.61	0.0	0.21	0.06	Aatf Amn Clp1 Dkk2 Epb4.1l2 Fxr1h Gadd45g Ggt1 Hic1 Hmga1 Hrmt1l2 Igf1r Inhba Ldb2 Mdfi Mfng Mmp13 Myo5a Nol5 Nr2f1 Olfm1 Plg Sema7a Smyd1 Tkt Twist1
193	GO:0030001 [7]: metal ion transport	2	2	229	296	12102	-2.63	0.0	0.03	0.0	Abcc9 Slc5a6
194	GO:0007200 [7]: G-protein signaling, coupled to IP3 second messenger (phospholipase C activating)	2	2	229	23	12375	-2.7	0.0	2.58	1.36	Dgke Gna15
195	GO:0051244 [4]: regulation of cellular physiological process	4	4	227	414	11984	-2.7	0.0	0.05	0.0	Angptl4 Dap3 Plg Ripk3
196	GO:0030002 [6]: anion homeostasis	1	1	230	3	12395	-2.75	0.0	2.64	1.41	Stc1
197	GO:0035137 [6]: hindlimb morphogenesis	1	1	230	3	12395	-2.75	0.0	2.64	1.41	Twist1
198	GO:0040016 [5]: embryonic cleavage	1	1	230	3	12395	-2.75	0.0	2.64	1.41	Aatf
199	GO:0042095 [7]: interferon-gamma biosynthesis	1	1	230	3	12395	-2.75	0.0	2.64	1.41	Gadd45g
200	GO:0043094 [5]: metabolic compound salvage	1	1	230	3	12395	-2.75	0.0	2.64	1.41	Aprt
201	GO:0046112 [6]: nucleobase biosynthesis	1	1	230	3	12395	-2.75	0.0	2.64	1.41	Dhodh
202	GO:0048009 [8]: insulin-like growth factor receptor signaling pathway	1	1	230	3	12395	-2.75	0.0	2.64	1.41	Igf1r
203	GO:0000186 [6]: activation of MAPKK	1	1	230	3	12395	-2.75	0.0	2.64	1.41	Gadd45g
204	GO:0006271 [8]: DNA strand elongation	1	1	230	3	12395	-2.75	0.0	2.64	1.41	Helb
205	GO:0006882 [8]: zinc ion homeostasis	1	1	230	3	12395	-2.75	0.0	2.64	1.41	Mt2
206	GO:0007263 [6]: nitric oxide mediated signal transduction	1	1	230	3	12395	-2.75	0.0	2.64	1.41	Mt2
207	GO:0009303 [8]: rRNA transcription	1	1	230	3	12395	-2.75	0.0	2.64	1.41	Paf53
208	GO:0006810 [4]: transport	35	35	196	1818	10580	-2.79	0.0	0.81	0.42	9030617O03Rik Abcb1b Abcc3 Abcc9 Aqp1 Bcap29 C1ql1 C80638 Clcn7 Clns1a Ednra Emilin1 Gata6 Immp2l Ipo7 Lasp1 Lrp1 Msr1 Myo5a Nol5 Pitrm1 Rangnrf Rasgrp4 Slc16a1 Slc19a1 Slc1a3 Slc1a5 Slc22a1 Slc25a30 Slc5a6 Slc6a15 Slc6a4 Slc6a6 Slc7a6 Stx1a
209	GO:0006464 [7]: protein modification	17	17	214	1099	11299	-2.79	0.0	0.2	0.06	Cct2 Fbxo17 Gna15 Hlcs Hrmt1l2 Igf1r Lrrk2 Matk Pdk4 Pim3 Pnck Ppp5c Ptp4a3 Ptpro Rapgef3 Ripk3 Stc1
210	GO:0000004 [2]: biological_process unknown	15	15	216	996	11402	-2.79	0.0	0.18	0.06	2010004A03Rik 3110001A13Rik Arhgap9 Armc6 Crbn Ddit4 Deadc1 Ftsj3 Gnefr Gnl3 Gtlf3a Nrbf1 Sh3d19 Stc2 Ttyh2
211	GO:0051234 [4]: establishment of localization	35	35	196	1821	10577	-2.8	0.0	0.8	0.42	9030617O03Rik Abcb1b Abcc3 Abcc9 Aqp1 Bcap29 C1ql1 C80638 Clcn7 Clns1a Ednra Emilin1 Gata6 Immp2l Ipo7 Lasp1 Lrp1 Msr1 Myo5a Nol5 Pitrm1 Rangnrf Rasgrp4 Slc16a1 Slc19a1 Slc1a3 Slc1a5 Slc22a1 Slc25a30 Slc5a6 Slc6a15 Slc6a4 Slc6a6 Slc7a6 Stx1a
212	GO:0051179 [3]: localization	35	35	196	1838	10560	-2.81	0.0	0.75	0.39	9030617O03Rik Abcb1b Abcc3 Abcc9 Aqp1 Bcap29 C1ql1 C80638 Clcn7 Clns1a Ednra Emilin1 Gata6 Immp2l Ipo7 Lasp1 Lrp1 Msr1 Myo5a Nol5 Pitrm1 Rangnrf Rasgrp4 Slc16a1 Slc19a1 Slc1a3 Slc1a5 Slc22a1 Slc25a30 Slc5a6 Slc6a15 Slc6a4 Slc6a6 Slc7a6 Stx1a
213	GO:0016043 [4]: cell organization and biogenesis	19	19	212	864	11534	-2.81	0.0	1.34	0.7	1700020C11Rik 2610012O22Rik Aatf Bop1 Epb4.1l2 Gata6 Hmga1 Hmga2 Mipol1 Myo1f Myo5a Nap1l1 Nol5 Nol5a Nolc1 Pes1 Rcl1 Smarce1 Smyd1
214	GO:0006979 [5]: response to oxidative stress	2	2	229	25	12373	-2.82	0.0	2.44	1.31	Gpx3 Tpo
215	GO:0040007 [3]: growth	4	4	227	97	12301	-2.84	0.0	2.17	1.13	Inhba Nol5 Plg Tkt
216	GO:0008033 [7]: tRNA processing	2	2	229	26	12372	-2.87	0.0	2.38	1.27	1110032N12Rik Trnt1
217	GO:0006397 [7]: mRNA processing	7	7	224	235	12163	-2.89	0.0	1.86	0.92	Ncl Nola2 Pabpc1 Ppargc1b Rnpc1 Sf3a2 U2af1
218	GO:0007049 [5]: cell cycle	7	7	224	551	11847	-2.94	0.0	0.12	0.02	Aatf Gadd45g Helb Nr2f1 Pes1 Rbms1 Top1mt
219	GO:0009611 [5]: response to wounding	3	3	228	329	12069	-2.95	0.0	0.06	0.0	Ccl17 Gadd45g Plg
220	GO:0015804 [7]: neutral amino acid transport	1	1	230	4	12394	-2.96	0.0	2.43	1.31	Slc6a6
221	GO:0030238 [4]: male sex determination	1	1	230	4	12394	-2.96	0.0	2.43	1.31	Igf1r
222	GO:0042278 [7]: purine nucleoside metabolism	1	1	230	4	12394	-2.96	0.0	2.43	1.31	Aprt
223	GO:0042417 [6]: dopamine metabolism	1	1	230	4	12394	-2.96	0.0	2.43	1.31	Maoa
224	GO:0042640 [6]: anagen	1	1	230	4	12394	-2.96	0.0	2.43	1.31	Myo5a
225	GO:0046128 [8]: purine ribonucleoside metabolism	1	1	230	4	12394	-2.96	0.0	2.43	1.31	Aprt
226	GO:0006090 [7]: pyruvate metabolism	1	1	230	4	12394	-2.96	0.0	2.43	1.31	Pdk4
227	GO:0006534 [7]: cysteine metabolism	1	1	230	4	12394	-2.96	0.0	2.43	1.31	Cth
228	GO:0006542 [9]: glutamine biosynthesis	1	1	230	4	12394	-2.96	0.0	2.43	1.31	Glul
229	GO:0007021 [8]: tubulin folding	1	1	230	4	12394	-2.96	0.0	2.43	1.31	Mipol1
230	GO:0008216 [8]: spermidine metabolism	1	1	230	4	12394	-2.96	0.0	2.43	1.31	Srm
231	GO:0009119 [7]: ribonucleoside metabolism	1	1	230	4	12394	-2.96	0.0	2.43	1.31	Aprt
232	GO:0030154 [3]: cell differentiation	3	3	228	327	12071	-2.97	0.0	0.06	0.0	Gadd45g Mdfi Twist1
233	GO:0048015 [7]: phosphoinositide-mediated signaling	2	2	229	28	12370	-2.97	0.0	2.27	1.2	Dgke Gna15
234	GO:0016071 [6]: mRNA metabolism	7	7	224	245	12153	-2.99	0.0	1.72	0.86	Ncl Nola2 Pabpc1 Ppargc1b Rnpc1 Sf3a2 U2af1
235	GO:0045184 [5]: establishment of protein localization	6	6	225	484	11914	-3.03	0.0	0.12	0.02	9030617O03Rik Bcap29 Ipo7 Nol5 Slc1a3 Stx1a
236	GO:0006261 [7]: DNA-dependent DNA replication	2	2	229	29	12369	-3.03	0.0	2.21	1.16	Helb Top1mt
237	GO:0008654 [8]: phospholipid biosynthesis	2	2	229	29	12369	-3.03	0.0	2.21	1.16	Dgke Isyna1
238	GO:0015031 [5]: protein transport	6	6	225	480	11918	-3.05	0.0	0.12	0.03	9030617O03Rik Bcap29 Ipo7 Nol5 Slc1a3 Stx1a
239	GO:0016042 [5]: lipid catabolism	3	3	228	66	12332	-3.07	0.0	2.02	1.03	Lipe Pla2g12a Plcl2
240	GO:0007155 [4]: cell adhesion	6	6	225	476	11922	-3.08	0.0	0.13	0.03	Aatf Adam8 Aoc3 Cldn5 Col5a1 Emilin1
241	GO:0006091 [5]: generation of precursor metabolites and energy	10	10	221	420	11978	-3.09	0.0	1.34	0.7	Cs Cyp2f2 Dao1 Dgke Hk2 Maoa Mybbp1a Pdir Pitrm1 Suclg2
242	GO:0006793 [5]: phosphorus metabolism	13	13	218	598	11800	-3.1	0.0	1.12	0.59	Cct2 Igf1r Lrrk2 Matk Pdk4 Pim3 Pnck Ppp5c Ptp4a3 Ptpro Rapgef3 Ripk3 Stc1
243	GO:0006796 [6]: phosphate metabolism	13	13	218	598	11800	-3.1	0.0	1.12	0.59	Cct2 Igf1r Lrrk2 Matk Pdk4 Pim3 Pnck Ppp5c Ptp4a3 Ptpro Rapgef3 Ripk3 Stc1
244	GO:0016525 [8]: negative regulation of angiogenesis	1	1	230	5	12393	-3.12	0.0	2.26	1.2	Plg
245	GO:0030048 [8]: actin filament-based movement	1	1	230	5	12393	-3.12	0.0	2.26	1.2	Myo5a
246	GO:0046339 [7]: diacylglycerol metabolism	1	1	230	5	12393	-3.12	0.0	2.26	1.2	Lipe
247	GO:0006020 [8]: myo-inositol metabolism	1	1	230	5	12393	-3.12	0.0	2.26	1.2	Isyna1
248	GO:0006085 [8]: acetyl-CoA biosynthesis	1	1	230	5	12393	-3.12	0.0	2.26	1.2	Pdk4
249	GO:0006206 [7]: pyrimidine base metabolism	1	1	230	5	12393	-3.12	0.0	2.26	1.2	Dhodh
250	GO:0006268 [8]: DNA unwinding	1	1	230	5	12393	-3.12	0.0	2.26	1.2	Top1mt
251	GO:0006750 [7]: glutathione biosynthesis	1	1	230	5	12393	-3.12	0.0	2.26	1.2	Ggt1
252	GO:0006323 [6]: DNA packaging	5	5	226	161	12237	-3.16	0.0	1.67	0.84	Hmga1 Hmga2 Nap1l1 Smarce1 Smyd1
253	GO:0008104 [4]: protein localization	7	7	224	502	11896	-3.21	0.0	0.19	0.06	9030617O03Rik Bcap29 Immp2l Ipo7 Nol5 Slc1a3 Stx1a
254	GO:0043118 [4]: negative regulation of physiological process	7	7	224	272	12126	-3.22	0.0	1.39	0.72	Angptl4 Eif4ebp1 Mybbp1a Plg Procr Rcor2 Smyd1
255	GO:0006468 [8]: protein amino acid phosphorylation	10	10	221	454	11944	-3.25	0.0	1.07	0.55	Cct2 Igf1r Lrrk2 Matk Pdk4 Pim3 Pnck Rapgef3 Ripk3 Stc1
256	GO:0018195 [9]: peptidyl-arginine modification	1	1	230	6	12392	-3.26	0.0	2.11	1.11	Hrmt1l2
257	GO:0030178 [6]: negative regulation of Wnt receptor signaling pathway	1	1	230	6	12392	-3.26	0.0	2.11	1.11	Dkk2
258	GO:0030865 [7]: cortical cytoskeleton organization and biogenesis	1	1	230	6	12392	-3.26	0.0	2.11	1.11	Epb4.1l2
259	GO:0030866 [8]: cortical actin cytoskeleton organization and biogenesis	1	1	230	6	12392	-3.26	0.0	2.11	1.11	Epb4.1l2
260	GO:0006560 [8]: proline metabolism	1	1	230	6	12392	-3.26	0.0	2.11	1.11	Prodh
261	GO:0006641 [7]: triacylglycerol metabolism	1	1	230	6	12392	-3.26	0.0	2.11	1.11	Lipe
262	GO:0007006 [6]: mitochondrial membrane organization and biogenesis	1	1	230	6	12392	-3.26	0.0	2.11	1.11	1700020C11Rik
263	GO:0007020 [9]: microtubule nucleation	1	1	230	6	12392	-3.26	0.0	2.11	1.11	Mipol1
264	GO:0009065 [8]: glutamine family amino acid catabolism	1	1	230	6	12392	-3.26	0.0	2.11	1.11	Prodh
265	GO:0007242 [5]: intracellular signaling cascade	12	12	219	659	11739	-3.29	0.0	0.55	0.28	Dgke Dok2 Gadd45g Gna15 Matk Mt2 Plcl2 Rabl4 Rac3 Rapgef3 Rasgrp4 Ripk3
266	GO:0006118 [6]: electron transport	7	7	224	285	12113	-3.3	0.0	1.25	0.65	Cyp2f2 Dao1 Dgke Maoa Mybbp1a Pdir Pitrm1
267	GO:0006811 [5]: ion transport	11	11	220	554	11844	-3.31	0.0	0.78	0.41	Abcc9 C1ql1 C80638 Clcn7 Clns1a Emilin1 Lasp1 Msr1 Slc16a1 Slc22a1 Slc5a6
268	GO:0006643 [6]: membrane lipid metabolism	3	3	228	77	12321	-3.31	0.0	1.71	0.86	Dgke Isyna1 Lypla3
269	GO:0006913 [6]: nucleocytoplasmic transport	3	3	228	77	12321	-3.31	0.0	1.71	0.86	Ipo7 Nol5 Rangnrf
270	GO:0006259 [5]: DNA metabolism	9	9	222	412	11986	-3.31	0.0	1.01	0.53	Helb Hmga1 Hmga2 Nap1l1 Rbms1 Smarce1 Smyd1 Tdp1 Top1mt
271	GO:0042221 [6]: response to chemical substance	2	2	229	234	12164	-3.32	0.0	0.07	0.0	Ccl17 Maoa
272	GO:0043119 [4]: positive regulation of physiological process	3	3	228	286	12112	-3.33	0.0	0.1	0.02	Gata6 Plg Ripk3
273	GO:0006092 [7]: main pathways of carbohydrate metabolism	3	3	228	78	12320	-3.33	0.0	1.69	0.85	Cs Hk2 Suclg2
274	GO:0009063 [7]: amino acid catabolism	2	2	229	37	12361	-3.34	0.0	1.84	0.9	Bckdhb Prodh
275	GO:0006915 [6]: apoptosis	8	8	223	354	12044	-3.35	0.0	1.07	0.55	1700020C11Rik Angptl4 Bcap29 Dap3 Dffb Gadd45g Plg Ripk3
276	GO:0016310 [7]: phosphorylation	10	10	221	500	11898	-3.35	0.0	0.78	0.41	Cct2 Igf1r Lrrk2 Matk Pdk4 Pim3 Pnck Rapgef3 Ripk3 Stc1
277	GO:0012501 [5]: programmed cell death	8	8	223	360	12038	-3.37	0.0	1.02	0.54	1700020C11Rik Angptl4 Bcap29 Dap3 Dffb Gadd45g Plg Ripk3
278	GO:0015711 [7]: organic anion transport	1	1	230	7	12391	-3.37	0.0	1.99	1.03	Slc16a1
279	GO:0042135 [6]: neurotransmitter catabolism	1	1	230	7	12391	-3.37	0.0	1.99	1.03	Maoa
280	GO:0042303 [4]: molting cycle	1	1	230	7	12391	-3.37	0.0	1.99	1.03	Myo5a
281	GO:0042633 [5]: hair cycle	1	1	230	7	12391	-3.37	0.0	1.99	1.03	Myo5a
282	GO:0000097 [7]: sulfur amino acid biosynthesis	1	1	230	7	12391	-3.37	0.0	1.99	1.03	Cth
283	GO:0007530 [3]: sex determination	1	1	230	7	12391	-3.37	0.0	1.99	1.03	Igf1r
284	GO:0009405 [3]: pathogenesis	1	1	230	7	12391	-3.37	0.0	1.99	1.03	Lrp1
285	GO:0043038 [7]: amino acid activation	2	2	229	39	12359	-3.4	0.0	1.76	0.87	Dao1 Rars
286	GO:0043039 [8]: tRNA aminoacylation	2	2	229	39	12359	-3.4	0.0	1.76	0.87	Dao1 Rars
287	GO:0046467 [7]: membrane lipid biosynthesis	2	2	229	39	12359	-3.4	0.0	1.76	0.87	Dgke Isyna1
288	GO:0006418 [8]: tRNA aminoacylation for protein translation	2	2	229	39	12359	-3.4	0.0	1.76	0.87	Dao1 Rars
289	GO:0019725 [4]: cell homeostasis	3	3	228	82	12316	-3.41	0.0	1.59	0.82	Clns1a Mt2 Stc1
290	GO:0046907 [5]: intracellular transport	9	9	222	465	11933	-3.41	0.0	0.69	0.35	9030617O03Rik Bcap29 Gata6 Ipo7 Myo5a Nol5 Rangnrf Slc1a3 Stx1a
291	GO:0006800 [5]: oxygen and reactive oxygen species metabolism	2	2	229	40	12358	-3.44	0.0	1.72	0.86	Gpx3 Tpo
292	GO:0015672 [7]: monovalent inorganic cation transport	2	2	229	222	12176	-3.44	0.0	0.08	0.01	Abcc9 Slc5a6
293	GO:0008219 [4]: cell death	8	8	223	390	12008	-3.45	0.0	0.81	0.42	1700020C11Rik Angptl4 Bcap29 Dap3 Dffb Gadd45g Plg Ripk3
294	GO:0000074 [6]: regulation of cell cycle	3	3	228	272	12126	-3.45	0.0	0.12	0.03	Aatf Gadd45g Nr2f1
295	GO:0016265 [3]: death	8	8	223	397	12001	-3.45	0.0	0.77	0.4	1700020C11Rik Angptl4 Bcap29 Dap3 Dffb Gadd45g Plg Ripk3
296	GO:0006898 [7]: receptor mediated endocytosis	1	1	230	8	12390	-3.47	0.0	1.88	0.93	Msr1
297	GO:0007205 [8]: protein kinase C activation	1	1	230	8	12390	-3.47	0.0	1.88	0.93	Dgke
298	GO:0007346 [7]: regulation of mitotic cell cycle	1	1	230	8	12390	-3.47	0.0	1.88	0.93	Aatf
299	GO:0009067 [8]: aspartate family amino acid biosynthesis	1	1	230	8	12390	-3.47	0.0	1.88	0.93	Npl
300	GO:0009892 [5]: negative regulation of metabolism	4	4	227	138	12260	-3.47	0.0	1.34	0.7	Eif4ebp1 Mybbp1a Rcor2 Smyd1
301	GO:0006400 [7]: tRNA modification	2	2	229	42	12356	-3.49	0.0	1.65	0.84	Dao1 Rars
302	GO:0007010 [6]: cytoskeleton organization and biogenesis	5	5	226	350	12048	-3.5	0.0	0.25	0.08	Epb4.1l2 Gata6 Mipol1 Myo1f Myo5a
303	GO:0051170 [7]: nuclear import	2	2	229	43	12355	-3.52	0.0	1.62	0.84	Ipo7 Nol5
304	GO:0006606 [7]: protein-nucleus import	2	2	229	43	12355	-3.52	0.0	1.62	0.84	Ipo7 Nol5
305	GO:0007399 [5]: neurogenesis	4	4	227	303	12095	-3.53	0.0	0.2	0.06	Igf1r Nr2f1 Sema7a Twist1
306	GO:0006260 [6]: DNA replication	3	3	228	91	12307	-3.54	0.0	1.4	0.72	Helb Rbms1 Top1mt
307	GO:0008203 [7]: cholesterol metabolism	2	2	229	44	12354	-3.55	0.0	1.58	0.82	Fdft1 Lipe
308	GO:0030111 [5]: regulation of Wnt receptor signaling pathway	1	1	230	9	12389	-3.56	0.0	1.78	0.87	Dkk2
309	GO:0006265 [6]: DNA topological change	1	1	230	9	12389	-3.56	0.0	1.78	0.87	Top1mt
310	GO:0008299 [7]: isoprenoid biosynthesis	1	1	230	9	12389	-3.56	0.0	1.78	0.87	Fdft1
311	GO:0008637 [8]: apoptotic mitochondrial changes	1	1	230	9	12389	-3.56	0.0	1.78	0.87	Dap3
312	GO:0009070 [8]: serine family amino acid biosynthesis	1	1	230	9	12389	-3.56	0.0	1.78	0.87	Cth
313	GO:0007169 [7]: transmembrane receptor protein tyrosine kinase signaling pathway	3	3	228	92	12306	-3.56	0.0	1.38	0.72	Dok2 Eif4ebp1 Igf1r
314	GO:0007267 [4]: cell-cell signaling	2	2	229	208	12190	-3.57	0.0	0.11	0.02	Gjb3 Maoa
315	GO:0050793 [3]: regulation of development	1	1	230	157	12241	-3.58	0.0	0.05	0.0	Tkt
316	GO:0019226 [5]: transmission of nerve impulse	1	1	230	156	12242	-3.59	0.0	0.06	0.0	Maoa
317	GO:0030005 [7]: di-, tri-valent inorganic cation homeostasis	2	2	229	46	12352	-3.6	0.0	1.52	0.78	Mt2 Stc1
318	GO:0006470 [8]: protein amino acid dephosphorylation	3	3	228	95	12303	-3.6	0.0	1.32	0.7	Ppp5c Ptp4a3 Ptpro
319	GO:0006959 [5]: humoral immune response	1	1	230	155	12243	-3.6	0.0	0.06	0.0	C1qbp
320	GO:0006886 [6]: intracellular protein transport	6	6	225	338	12060	-3.6	0.0	0.5	0.25	9030617O03Rik Bcap29 Ipo7 Nol5 Slc1a3 Stx1a
321	GO:0016311 [7]: dephosphorylation	3	3	228	97	12301	-3.62	0.0	1.29	0.67	Ppp5c Ptp4a3 Ptpro
322	GO:0016125 [6]: sterol metabolism	2	2	229	47	12351	-3.62	0.0	1.49	0.78	Fdft1 Lipe
323	GO:0017038 [6]: protein import	2	2	229	47	12351	-3.62	0.0	1.49	0.78	Ipo7 Nol5
324	GO:0009719 [4]: response to endogenous stimulus	1	1	230	153	12245	-3.63	0.0	0.06	0.0	Tdp1
325	GO:0006968 [4]: cellular defense response	2	2	229	202	12196	-3.63	0.0	0.12	0.02	Ccl17 Gadd45g
326	GO:0042060 [6]: wound healing	1	1	230	10	12388	-3.64	0.0	1.69	0.86	Plg
327	GO:0042402 [7]: biogenic amine catabolism	1	1	230	10	12388	-3.64	0.0	1.69	0.86	Maoa
328	GO:0044242 [6]: cellular lipid catabolism	1	1	230	10	12388	-3.64	0.0	1.69	0.86	Lipe
329	GO:0051216 [6]: cartilage development	1	1	230	10	12388	-3.64	0.0	1.69	0.86	Mmp13
330	GO:0006084 [7]: acetyl-CoA metabolism	1	1	230	10	12388	-3.64	0.0	1.69	0.86	Pdk4
331	GO:0006541 [8]: glutamine metabolism	1	1	230	10	12388	-3.64	0.0	1.69	0.86	Glul
332	GO:0006638 [6]: neutral lipid metabolism	1	1	230	10	12388	-3.64	0.0	1.69	0.86	Lipe
333	GO:0006639 [6]: acylglycerol metabolism	1	1	230	10	12388	-3.64	0.0	1.69	0.86	Lipe
334	GO:0009066 [7]: aspartate family amino acid metabolism	1	1	230	10	12388	-3.64	0.0	1.69	0.86	Npl
335	GO:0016192 [5]: vesicle-mediated transport	3	3	228	244	12154	-3.64	0.0	0.18	0.06	Lrp1 Msr1 Rasgrp4
336	GO:0007001 [7]: chromosome organization and biogenesis (sensu Eukaryota)	5	5	226	229	12169	-3.65	0.0	0.85	0.45	Hmga1 Hmga2 Nap1l1 Smarce1 Smyd1
337	GO:0051276 [6]: chromosome organization and biogenesis	5	5	226	234	12164	-3.66	0.0	0.81	0.42	Hmga1 Hmga2 Nap1l1 Smarce1 Smyd1
338	GO:0005975 [5]: carbohydrate metabolism	5	5	226	292	12106	-3.68	0.0	0.45	0.21	Cs Hk2 Isyna1 Suclg2 Tesp1
339	GO:0006974 [5]: response to DNA damage stimulus	1	1	230	148	12250	-3.69	0.0	0.06	0.0	Tdp1
340	GO:0018955 [7]: phenanthrene metabolism	1	1	230	11	12387	-3.7	0.0	1.62	0.84	Maoa
341	GO:0018958 [6]: phenol metabolism	1	1	230	11	12387	-3.7	0.0	1.62	0.84	Maoa
342	GO:0042044 [5]: fluid transport	1	1	230	11	12387	-3.7	0.0	1.62	0.84	Aqp1
343	GO:0042219 [6]: amino acid derivative catabolism	1	1	230	11	12387	-3.7	0.0	1.62	0.84	Maoa
344	GO:0045765 [7]: regulation of angiogenesis	1	1	230	11	12387	-3.7	0.0	1.62	0.84	Plg
345	GO:0046486 [6]: glycerolipid metabolism	1	1	230	11	12387	-3.7	0.0	1.62	0.84	Lipe
346	GO:0000059 [8]: protein-nucleus import, docking	1	1	230	11	12387	-3.7	0.0	1.62	0.84	Ipo7
347	GO:0006584 [7]: catecholamine metabolism	1	1	230	11	12387	-3.7	0.0	1.62	0.84	Maoa
348	GO:0006662 [5]: glycerol ether metabolism	1	1	230	11	12387	-3.7	0.0	1.62	0.84	Lipe
349	GO:0006833 [6]: water transport	1	1	230	11	12387	-3.7	0.0	1.62	0.84	Aqp1
350	GO:0007219 [6]: Notch signaling pathway	1	1	230	11	12387	-3.7	0.0	1.62	0.84	Wdr12
351	GO:0006875 [7]: metal ion homeostasis	2	2	229	51	12347	-3.7	0.0	1.37	0.72	Mt2 Stc1
352	GO:0006821 [8]: chloride transport	2	2	229	52	12346	-3.73	0.0	1.35	0.71	Clcn7 Clns1a
353	GO:0007167 [6]: enzyme linked receptor protein signaling pathway	4	4	227	174	12224	-3.73	0.0	0.89	0.47	Dok2 Eif4ebp1 Igf1r Ptpro
354	GO:0006644 [7]: phospholipid metabolism	2	2	229	53	12345	-3.75	0.0	1.32	0.7	Dgke Isyna1
355	GO:0017148 [7]: negative regulation of protein biosynthesis	1	1	230	12	12386	-3.77	0.0	1.54	0.81	Eif4ebp1
356	GO:0019751 [6]: polyol metabolism	1	1	230	12	12386	-3.77	0.0	1.54	0.81	1110015E22Rik
357	GO:0042178 [6]: xenobiotic catabolism	1	1	230	12	12386	-3.77	0.0	1.54	0.81	Maoa
358	GO:0042537 [6]: benzene and derivative metabolism	1	1	230	12	12386	-3.77	0.0	1.54	0.81	Maoa
359	GO:0006071 [7]: glycerol metabolism	1	1	230	12	12386	-3.77	0.0	1.54	0.81	1110015E22Rik
360	GO:0006471 [8]: protein amino acid ADP-ribosylation	1	1	230	12	12386	-3.77	0.0	1.54	0.81	Gna15
361	GO:0006672 [9]: ceramide metabolism	1	1	230	12	12386	-3.77	0.0	1.54	0.81	Lypla3
362	GO:0007268 [6]: synaptic transmission	1	1	230	141	12257	-3.77	0.0	0.07	0.0	Maoa
363	GO:0044262 [6]: cellular carbohydrate metabolism	4	4	227	189	12209	-3.77	0.0	0.75	0.39	Cs Hk2 Isyna1 Suclg2
364	GO:0015980 [6]: energy derivation by oxidation of organic compounds	3	3	228	113	12285	-3.78	0.0	1.03	0.54	Cs Hk2 Suclg2
365	GO:0006605 [7]: protein targeting	4	4	227	191	12207	-3.78	0.0	0.73	0.39	9030617O03Rik Ipo7 Nol5 Slc1a3
366	GO:0016481 [7]: negative regulation of transcription	3	3	228	114	12284	-3.78	0.0	1.02	0.54	Mybbp1a Rcor2 Smyd1
367	GO:0007264 [6]: small GTPase mediated signal transduction	4	4	227	192	12206	-3.79	0.0	0.73	0.38	Dok2 Rabl4 Rac3 Rapgef3
368	GO:0000279 [6]: M phase	1	1	230	138	12260	-3.8	0.0	0.08	0.01	Pes1
369	GO:0000067 [6]: DNA replication and chromosome cycle	3	3	228	116	12282	-3.8	0.0	0.99	0.52	Helb Rbms1 Top1mt
370	GO:0042981 [6]: regulation of apoptosis	4	4	227	203	12195	-3.81	0.0	0.64	0.32	Angptl4 Dap3 Plg Ripk3
371	GO:0043067 [5]: regulation of programmed cell death	4	4	227	206	12192	-3.81	0.0	0.62	0.32	Angptl4 Dap3 Plg Ripk3
372	GO:0007420 [7]: brain development	2	2	229	57	12341	-3.81	0.0	1.23	0.64	Igf1r Nr2f1
373	GO:0042592 [3]: homeostasis	3	3	228	118	12280	-3.82	0.0	0.96	0.51	Clns1a Mt2 Stc1
374	GO:0045934 [6]: negative regulation of nucleobase, nucleoside, nucleotide and nucleic acid metabolism	3	3	228	119	12279	-3.82	0.0	0.95	0.5	Mybbp1a Rcor2 Smyd1
375	GO:0030574 [9]: collagen catabolism	1	1	230	13	12385	-3.83	0.0	1.48	0.78	Mmp13
376	GO:0046519 [8]: sphingoid metabolism	1	1	230	13	12385	-3.83	0.0	1.48	0.78	Lypla3
377	GO:0001839 [6]: neural plate morphogenesis	1	1	230	13	12385	-3.83	0.0	1.48	0.78	Twist1
378	GO:0001841 [6]: neural tube formation	1	1	230	13	12385	-3.83	0.0	1.48	0.78	Twist1
379	GO:0001843 [6]: neural tube closure	1	1	230	13	12385	-3.83	0.0	1.48	0.78	Twist1
380	GO:0006469 [5]: negative regulation of protein kinase activity	1	1	230	13	12385	-3.83	0.0	1.48	0.78	Gadd45g
381	GO:0007005 [6]: mitochondrion organization and biogenesis	1	1	230	13	12385	-3.83	0.0	1.48	0.78	1700020C11Rik
382	GO:0007585 [4]: respiratory gaseous exchange	1	1	230	13	12385	-3.83	0.0	1.48	0.78	Ednra
383	GO:0051243 [5]: negative regulation of cellular physiological process	1	1	230	135	12263	-3.83	0.0	0.08	0.01	Angptl4
384	GO:0007243 [6]: protein kinase cascade	3	3	228	120	12278	-3.83	0.0	0.94	0.49	Dok2 Gadd45g Ripk3
385	GO:0051242 [5]: positive regulation of cellular physiological process	2	2	229	176	12222	-3.84	0.0	0.17	0.06	Plg Ripk3
386	GO:0009790 [3]: embryonic development	2	2	229	172	12226	-3.87	0.0	0.18	0.06	Aatf Twist1
387	GO:0051186 [5]: cofactor metabolism	3	3	228	126	12272	-3.87	0.0	0.87	0.45	Ggt1 Pcca Pdk4
388	GO:0043086 [4]: negative regulation of enzyme activity	1	1	230	14	12384	-3.87	0.0	1.42	0.74	Gadd45g
389	GO:0000096 [6]: sulfur amino acid metabolism	1	1	230	14	12384	-3.87	0.0	1.42	0.74	Cth
390	GO:0006479 [9]: protein amino acid methylation	1	1	230	14	12384	-3.87	0.0	1.42	0.74	Hrmt1l2
391	GO:0006614 [8]: SRP-dependent cotranslational protein-membrane targeting	1	1	230	14	12384	-3.87	0.0	1.42	0.74	9030617O03Rik
392	GO:0007507 [5]: heart development	2	2	229	62	12336	-3.89	0.0	1.12	0.59	Clp1 Smyd1
393	GO:0009893 [5]: positive regulation of metabolism	1	1	230	130	12268	-3.9	0.0	0.09	0.01	Gata6
394	GO:0000280 [7]: nuclear division	1	1	230	129	12269	-3.91	0.0	0.09	0.01	Pes1
395	GO:0006928 [4]: cell motility	2	2	229	165	12233	-3.91	0.0	0.21	0.06	Nr2f1 Twist1
396	GO:0009890 [6]: negative regulation of biosynthesis	1	1	230	15	12383	-3.92	0.0	1.36	0.72	Eif4ebp1
397	GO:0030282 [6]: bone mineralization	1	1	230	15	12383	-3.92	0.0	1.36	0.72	Mmp13
398	GO:0001838 [5]: embryonic epithelial tube formation	1	1	230	15	12383	-3.92	0.0	1.36	0.72	Twist1
399	GO:0006749 [6]: glutathione metabolism	1	1	230	15	12383	-3.92	0.0	1.36	0.72	Ggt1
400	GO:0009069 [7]: serine family amino acid metabolism	1	1	230	15	12383	-3.92	0.0	1.36	0.72	Cth
401	GO:0006281 [6]: DNA repair	1	1	230	127	12271	-3.93	0.0	0.1	0.02	Tdp1
402	GO:0019953 [4]: sexual reproduction	3	3	228	153	12245	-3.94	0.0	0.6	0.31	Ggt1 Hmga1 Tkt
403	GO:0000003 [3]: reproduction	3	3	228	153	12245	-3.94	0.0	0.6	0.31	Ggt1 Hmga1 Tkt
404	GO:0006325 [7]: establishment and/or maintenance of chromatin architecture	3	3	228	154	12244	-3.94	0.0	0.6	0.31	Nap1l1 Smarce1 Smyd1
405	GO:0030003 [6]: cation homeostasis	2	2	229	66	12332	-3.94	0.0	1.04	0.54	Mt2 Stc1
406	GO:0030705 [6]: cytoskeleton-dependent intracellular transport	2	2	229	66	12332	-3.94	0.0	1.04	0.54	Gata6 Myo5a
407	GO:0051169 [6]: nuclear transport	2	2	229	66	12332	-3.94	0.0	1.04	0.54	Ipo7 Nol5
408	GO:0008213 [8]: protein amino acid alkylation	1	1	230	16	12382	-3.96	0.0	1.31	0.69	Hrmt1l2
409	GO:0000165 [7]: MAPKKK cascade	2	2	229	69	12329	-3.97	0.0	0.98	0.51	Dok2 Gadd45g
410	GO:0006813 [8]: potassium ion transport	1	1	230	123	12275	-3.97	0.0	0.11	0.02	Abcc9
411	GO:0000902 [4]: cellular morphogenesis	2	2	229	154	12244	-3.98	0.0	0.25	0.08	Epb4.1l2 Nol5
412	GO:0050801 [4]: ion homeostasis	2	2	229	70	12328	-3.98	0.0	0.97	0.51	Mt2 Stc1
413	GO:0006873 [5]: cell ion homeostasis	2	2	229	70	12328	-3.98	0.0	0.97	0.51	Mt2 Stc1
414	GO:0007417 [6]: central nervous system development	2	2	229	70	12328	-3.98	0.0	0.97	0.51	Igf1r Nr2f1
415	GO:0042088 [7]: T-helper 1 type immune response	1	1	230	17	12381	-4.0	0.0	1.26	0.66	Gadd45g
416	GO:0051248 [6]: negative regulation of protein metabolism	1	1	230	17	12381	-4.0	0.0	1.26	0.66	Eif4ebp1
417	GO:0006613 [7]: cotranslational protein-membrane targeting	1	1	230	17	12381	-4.0	0.0	1.26	0.66	9030617O03Rik
418	GO:0008286 [8]: insulin receptor signaling pathway	1	1	230	17	12381	-4.0	0.0	1.26	0.66	Eif4ebp1
419	GO:0009117 [6]: nucleotide metabolism	2	2	229	146	12252	-4.02	0.0	0.28	0.1	Ampd2 Dhodh
420	GO:0015749 [6]: monosaccharide transport	1	1	230	18	12380	-4.03	0.0	1.22	0.64	Ednra
421	GO:0015758 [8]: glucose transport	1	1	230	18	12380	-4.03	0.0	1.22	0.64	Ednra
422	GO:0016331 [5]: morphogenesis of embryonic epithelium	1	1	230	18	12380	-4.03	0.0	1.22	0.64	Twist1
423	GO:0006221 [7]: pyrimidine nucleotide biosynthesis	1	1	230	18	12380	-4.03	0.0	1.22	0.64	Dhodh
424	GO:0006720 [6]: isoprenoid metabolism	1	1	230	18	12380	-4.03	0.0	1.22	0.64	Fdft1
425	GO:0008645 [7]: hexose transport	1	1	230	18	12380	-4.03	0.0	1.22	0.64	Ednra
426	GO:0009116 [6]: nucleoside metabolism	1	1	230	18	12380	-4.03	0.0	1.22	0.64	Aprt
427	GO:0012502 [7]: induction of programmed cell death	2	2	229	79	12319	-4.05	0.0	0.83	0.43	Plg Ripk3
428	GO:0006917 [8]: induction of apoptosis	2	2	229	79	12319	-4.05	0.0	0.83	0.43	Plg Ripk3
429	GO:0016477 [5]: cell migration	2	2	229	138	12260	-4.06	0.0	0.32	0.13	Nr2f1 Twist1
430	GO:0019932 [6]: second-messenger-mediated signaling	2	2	229	81	12317	-4.06	0.0	0.8	0.42	Dgke Gna15
431	GO:0007017 [7]: microtubule-based process	2	2	229	136	12262	-4.07	0.0	0.33	0.13	Gata6 Mipol1
432	GO:0000278 [6]: mitotic cell cycle	2	2	229	134	12264	-4.07	0.0	0.34	0.13	Aatf Pes1
433	GO:0007517 [5]: muscle development	2	2	229	134	12264	-4.07	0.0	0.34	0.13	Fxr1h Plg
434	GO:0016568 [8]: chromatin modification	2	2	229	82	12316	-4.07	0.0	0.78	0.41	Smarce1 Smyd1
435	GO:0019319 [8]: hexose biosynthesis	1	1	230	19	12379	-4.07	0.0	1.17	0.63	Isyna1
436	GO:0042087 [6]: cell-mediated immune response	1	1	230	19	12379	-4.07	0.0	1.17	0.63	Gadd45g
437	GO:0045047 [6]: protein-ER targeting	1	1	230	19	12379	-4.07	0.0	1.17	0.63	9030617O03Rik
438	GO:0046165 [6]: alcohol biosynthesis	1	1	230	19	12379	-4.07	0.0	1.17	0.63	Isyna1
439	GO:0046364 [7]: monosaccharide biosynthesis	1	1	230	19	12379	-4.07	0.0	1.17	0.63	Isyna1
440	GO:0006220 [7]: pyrimidine nucleotide metabolism	1	1	230	19	12379	-4.07	0.0	1.17	0.63	Dhodh
441	GO:0006612 [8]: protein-membrane targeting	1	1	230	19	12379	-4.07	0.0	1.17	0.63	9030617O03Rik
442	GO:0006874 [8]: calcium ion homeostasis	1	1	230	19	12379	-4.07	0.0	1.17	0.63	Stc1
443	GO:0007185 [7]: transmembrane receptor protein tyrosine phosphatase signaling pathway	1	1	230	19	12379	-4.07	0.0	1.17	0.63	Ptpro
444	GO:0007276 [5]: gametogenesis	2	2	229	129	12269	-4.1	0.0	0.36	0.15	Ggt1 Hmga1
445	GO:0042133 [5]: neurotransmitter metabolism	1	1	230	20	12378	-4.1	0.0	1.13	0.6	Maoa
446	GO:0006695 [8]: cholesterol biosynthesis	1	1	230	20	12378	-4.1	0.0	1.13	0.6	Fdft1
447	GO:0006897 [6]: endocytosis	2	2	229	127	12271	-4.1	0.0	0.38	0.16	Lrp1 Msr1
448	GO:0019318 [7]: hexose metabolism	2	2	229	90	12308	-4.1	0.0	0.68	0.35	Hk2 Isyna1
449	GO:0030029 [7]: actin filament-based process	2	2	229	92	12306	-4.11	0.0	0.66	0.34	Epb4.1l2 Myo5a
450	GO:0005996 [6]: monosaccharide metabolism	2	2	229	92	12306	-4.11	0.0	0.66	0.34	Hk2 Isyna1
451	GO:0043065 [7]: positive regulation of apoptosis	2	2	229	94	12304	-4.11	0.0	0.64	0.32	Plg Ripk3
452	GO:0043068 [6]: positive regulation of programmed cell death	2	2	229	95	12303	-4.12	0.0	0.63	0.32	Plg Ripk3
453	GO:0016337 [5]: cell-cell adhesion	2	2	229	97	12301	-4.12	0.0	0.61	0.31	Adam8 Cldn5
454	GO:0030097 [5]: hemopoiesis	1	1	230	108	12290	-4.12	0.0	0.14	0.04	Gadd45g
455	GO:0045045 [5]: secretory pathway	2	2	229	99	12299	-4.12	0.0	0.59	0.31	9030617O03Rik Rasgrp4
456	GO:0048232 [6]: male gamete generation	2	2	229	98	12300	-4.12	0.0	0.6	0.31	Ggt1 Hmga1
457	GO:0007283 [7]: spermatogenesis	2	2	229	98	12300	-4.12	0.0	0.6	0.31	Ggt1 Hmga1
458	GO:0001775 [4]: cell activation	1	1	230	107	12291	-4.13	0.0	0.15	0.04	Gadd45g
459	GO:0008202 [6]: steroid metabolism	2	2	229	103	12295	-4.13	0.0	0.55	0.28	Fdft1 Lipe
460	GO:0030217 [5]: T-cell differentiation	1	1	230	21	12377	-4.13	0.0	1.1	0.58	Gadd45g
461	GO:0006807 [4]: nitrogen compound metabolism	1	1	230	21	12377	-4.13	0.0	1.1	0.58	Glul
462	GO:0007265 [7]: Ras protein signal transduction	1	1	230	21	12377	-4.13	0.0	1.1	0.58	Dok2
463	GO:0006732 [6]: coenzyme metabolism	2	2	229	107	12291	-4.13	0.0	0.52	0.26	Ggt1 Pdk4
464	GO:0045321 [5]: immune cell activation	1	1	230	106	12292	-4.14	0.0	0.15	0.04	Gadd45g
465	GO:0016126 [7]: sterol biosynthesis	1	1	230	22	12376	-4.15	0.0	1.06	0.55	Fdft1
466	GO:0030900 [8]: forebrain development	1	1	230	22	12376	-4.15	0.0	1.06	0.55	Nr2f1
467	GO:0008360 [5]: regulation of cell shape	1	1	230	22	12376	-4.15	0.0	1.06	0.55	Epb4.1l2
468	GO:0009165 [6]: nucleotide biosynthesis	1	1	230	103	12295	-4.17	0.0	0.16	0.05	Dhodh
469	GO:0009566 [5]: fertilization	1	1	230	23	12375	-4.17	0.0	1.03	0.54	Tkt
470	GO:0019439 [6]: aromatic compound catabolism	1	1	230	23	12375	-4.17	0.0	1.03	0.54	Maoa
471	GO:0007338 [6]: fertilization (sensu Metazoa)	1	1	230	23	12375	-4.17	0.0	1.03	0.54	Tkt
472	GO:0042330 [5]: taxis	1	1	230	102	12296	-4.17	0.0	0.16	0.05	Ccl17
473	GO:0006935 [6]: chemotaxis	1	1	230	102	12296	-4.17	0.0	0.16	0.05	Ccl17
474	GO:0050790 [3]: regulation of enzyme activity	1	1	230	101	12297	-4.19	0.0	0.16	0.05	Gadd45g
475	GO:0046649 [6]: lymphocyte activation	1	1	230	97	12301	-4.22	0.0	0.18	0.06	Gadd45g
476	GO:0006665 [7]: sphingolipid metabolism	1	1	230	25	12373	-4.22	0.0	0.96	0.51	Lypla3
477	GO:0006805 [5]: xenobiotic metabolism	1	1	230	25	12373	-4.22	0.0	0.96	0.51	Maoa
478	GO:0009410 [7]: response to xenobiotic stimulus	1	1	230	25	12373	-4.22	0.0	0.96	0.51	Maoa
479	GO:0045935 [6]: positive regulation of nucleobase, nucleoside, nucleotide and nucleic acid metabolism	1	1	230	95	12303	-4.23	0.0	0.18	0.06	Gata6
480	GO:0006461 [7]: protein complex assembly	1	1	230	95	12303	-4.23	0.0	0.18	0.06	Nap1l1
481	GO:0016044 [5]: membrane organization and biogenesis	1	1	230	26	12372	-4.24	0.0	0.93	0.49	1700020C11Rik
482	GO:0007249 [7]: I-kappaB kinase/NF-kappaB cascade	1	1	230	26	12372	-4.24	0.0	0.93	0.49	Ripk3
483	GO:0045941 [7]: positive regulation of transcription	1	1	230	94	12304	-4.24	0.0	0.19	0.06	Gata6
484	GO:0016582 [9]: non-covalent chromatin modification	1	1	230	27	12371	-4.25	0.0	0.91	0.48	Smyd1
485	GO:0030326 [6]: embryonic limb morphogenesis	1	1	230	27	12371	-4.25	0.0	0.91	0.48	Twist1
486	GO:0035113 [5]: embryonic appendage morphogenesis	1	1	230	27	12371	-4.25	0.0	0.91	0.48	Twist1
487	GO:0046916 [8]: transition metal ion homeostasis	1	1	230	27	12371	-4.25	0.0	0.91	0.48	Mt2
488	GO:0006338 [10]: chromatin remodeling	1	1	230	27	12371	-4.25	0.0	0.91	0.48	Smyd1
489	GO:0007519 [6]: myogenesis	1	1	230	27	12371	-4.25	0.0	0.91	0.48	Plg
490	GO:0009966 [4]: regulation of signal transduction	1	1	230	91	12307	-4.26	0.0	0.2	0.06	Dkk2
491	GO:0016066 [5]: cellular defense response (sensu Vertebrata)	1	1	230	28	12370	-4.27	0.0	0.88	0.46	Gadd45g
492	GO:0006767 [6]: water-soluble vitamin metabolism	1	1	230	28	12370	-4.27	0.0	0.88	0.46	Pcca
493	GO:0000087 [7]: M phase of mitotic cell cycle	1	1	230	90	12308	-4.28	0.0	0.2	0.06	Pes1
494	GO:0009795 [4]: embryonic morphogenesis	1	1	230	89	12309	-4.28	0.0	0.21	0.06	Twist1
495	GO:0007067 [8]: mitosis	1	1	230	89	12309	-4.28	0.0	0.21	0.06	Pes1
496	GO:0009792 [4]: embryonic development (sensu Metazoa)	1	1	230	88	12310	-4.28	0.0	0.21	0.06	Aatf
497	GO:0001568 [4]: blood vessel development	1	1	230	88	12310	-4.28	0.0	0.21	0.06	Plg
498	GO:0030036 [8]: actin cytoskeleton organization and biogenesis	1	1	230	87	12311	-4.29	0.0	0.22	0.06	Epb4.1l2
499	GO:0035107 [4]: appendage morphogenesis	1	1	230	29	12369	-4.29	0.0	0.85	0.45	Twist1
500	GO:0035108 [5]: limb morphogenesis	1	1	230	29	12369	-4.29	0.0	0.85	0.45	Twist1
501	GO:0016055 [6]: Wnt receptor signaling pathway	1	1	230	86	12312	-4.3	0.0	0.22	0.06	Dkk2
502	GO:0001501 [5]: skeletal development	1	1	230	85	12313	-4.3	0.0	0.23	0.06	Mmp13
503	GO:0009968 [5]: negative regulation of signal transduction	1	1	230	30	12368	-4.31	0.0	0.83	0.43	Dkk2
504	GO:0007254 [8]: JNK cascade	1	1	230	30	12368	-4.31	0.0	0.83	0.43	Gadd45g
505	GO:0045860 [5]: positive regulation of protein kinase activity	1	1	230	31	12367	-4.32	0.0	0.81	0.42	Gadd45g
506	GO:0006333 [8]: chromatin assembly or disassembly	1	1	230	83	12315	-4.32	0.0	0.24	0.07	Nap1l1
507	GO:0035239 [4]: tube morphogenesis	1	1	230	33	12365	-4.34	0.0	0.76	0.4	Twist1
508	GO:0048066 [3]: pigmentation	1	1	230	33	12365	-4.34	0.0	0.76	0.4	Myo5a
509	GO:0006814 [8]: sodium ion transport	1	1	230	79	12319	-4.35	0.0	0.26	0.09	Slc5a6
510	GO:0042089 [6]: cytokine biosynthesis	1	1	230	34	12364	-4.35	0.0	0.74	0.39	Gadd45g
511	GO:0006096 [8]: glycolysis	1	1	230	34	12364	-4.35	0.0	0.74	0.39	Hk2
512	GO:0008643 [5]: carbohydrate transport	1	1	230	34	12364	-4.35	0.0	0.74	0.39	Ednra
513	GO:0048514 [5]: blood vessel morphogenesis	1	1	230	78	12320	-4.35	0.0	0.26	0.09	Plg
514	GO:0042107 [5]: cytokine metabolism	1	1	230	35	12363	-4.36	0.0	0.72	0.38	Gadd45g
515	GO:0051246 [5]: regulation of protein metabolism	1	1	230	75	12323	-4.37	0.0	0.28	0.1	Eif4ebp1
516	GO:0009100 [7]: glycoprotein metabolism	1	1	230	75	12323	-4.37	0.0	0.28	0.1	Aatf
517	GO:0001816 [5]: cytokine production	1	1	230	38	12360	-4.38	0.0	0.67	0.34	Gadd45g
518	GO:0008632 [7]: apoptotic program	1	1	230	38	12360	-4.38	0.0	0.67	0.34	Dap3
519	GO:0051188 [6]: cofactor biosynthesis	1	1	230	72	12326	-4.38	0.0	0.3	0.12	Ggt1
520	GO:0006006 [8]: glucose metabolism	1	1	230	71	12327	-4.38	0.0	0.31	0.12	Hk2
521	GO:0000226 [8]: microtubule cytoskeleton organization and biogenesis	1	1	230	39	12359	-4.39	0.0	0.65	0.33	Mipol1
522	GO:0006865 [6]: amino acid transport	1	1	230	39	12359	-4.39	0.0	0.65	0.33	Slc6a6
523	GO:0043085 [4]: positive regulation of enzyme activity	1	1	230	70	12328	-4.39	0.0	0.31	0.13	Gadd45g
524	GO:0009101 [7]: glycoprotein biosynthesis	1	1	230	70	12328	-4.39	0.0	0.31	0.13	Aatf
525	GO:0001525 [6]: angiogenesis	1	1	230	69	12329	-4.4	0.0	0.32	0.13	Plg
526	GO:0015837 [5]: amine transport	1	1	230	41	12357	-4.4	0.0	0.62	0.32	Slc6a6
527	GO:0019320 [8]: hexose catabolism	1	1	230	41	12357	-4.4	0.0	0.62	0.32	Hk2
528	GO:0046164 [6]: alcohol catabolism	1	1	230	41	12357	-4.4	0.0	0.62	0.32	Hk2
529	GO:0046365 [7]: monosaccharide catabolism	1	1	230	41	12357	-4.4	0.0	0.62	0.32	Hk2
530	GO:0006007 [9]: glucose catabolism	1	1	230	41	12357	-4.4	0.0	0.62	0.32	Hk2
531	GO:0040008 [4]: regulation of growth	1	1	230	68	12330	-4.4	0.0	0.33	0.13	Tkt
532	GO:0043069 [6]: negative regulation of programmed cell death	1	1	230	67	12331	-4.41	0.0	0.33	0.13	Angptl4
533	GO:0006956 [6]: complement activation	1	1	230	43	12355	-4.41	0.0	0.59	0.31	C1qbp
534	GO:0006986 [5]: response to unfolded protein	1	1	230	43	12355	-4.41	0.0	0.59	0.31	Hspe1
535	GO:0043066 [7]: negative regulation of apoptosis	1	1	230	66	12332	-4.41	0.0	0.34	0.14	Angptl4
536	GO:0006766 [5]: vitamin metabolism	1	1	230	44	12354	-4.41	0.0	0.57	0.29	Pcca
537	GO:0007018 [7]: microtubule-based movement	1	1	230	65	12333	-4.41	0.0	0.35	0.14	Gata6
538	GO:0006163 [7]: purine nucleotide metabolism	1	1	230	63	12335	-4.42	0.0	0.37	0.15	Ampd2
539	GO:0009108 [7]: coenzyme biosynthesis	1	1	230	63	12335	-4.42	0.0	0.37	0.15	Ggt1
540	GO:0045859 [4]: regulation of protein kinase activity	1	1	230	46	12352	-4.42	0.0	0.54	0.28	Gadd45g
541	GO:0001503 [5]: ossification	1	1	230	46	12352	-4.42	0.0	0.54	0.28	Mmp13
542	GO:0002009 [4]: morphogenesis of an epithelium	1	1	230	46	12352	-4.42	0.0	0.54	0.28	Twist1
543	GO:0001505 [7]: regulation of neurotransmitter levels	1	1	230	45	12353	-4.42	0.0	0.56	0.28	Maoa
544	GO:0035295 [3]: tube development	1	1	230	61	12337	-4.42	0.0	0.38	0.16	Twist1
545	GO:0006334 [8]: nucleosome assembly	1	1	230	61	12337	-4.42	0.0	0.38	0.16	Nap1l1
546	GO:0030098 [4]: lymphocyte differentiation	1	1	230	47	12351	-4.42	0.0	0.53	0.27	Gadd45g
547	GO:0042110 [7]: T-cell activation	1	1	230	47	12351	-4.42	0.0	0.53	0.27	Gadd45g
548	GO:0016052 [6]: carbohydrate catabolism	1	1	230	49	12349	-4.43	0.0	0.51	0.25	Hk2
549	GO:0044275 [7]: cellular carbohydrate catabolism	1	1	230	49	12349	-4.43	0.0	0.51	0.25	Hk2
550	GO:0009888 [5]: histogenesis	1	1	230	60	12338	-4.43	0.0	0.39	0.17	Mmp13
551	GO:0018193 [8]: peptidyl-amino acid modification	1	1	230	60	12338	-4.43	0.0	0.39	0.17	Hrmt1l2
552	GO:0006818 [5]: hydrogen transport	1	1	230	60	12338	-4.43	0.0	0.39	0.17	Immp2l
553	GO:0007229 [6]: integrin-mediated signaling pathway	1	1	230	60	12338	-4.43	0.0	0.39	0.17	Adam8
554	GO:0006887 [6]: exocytosis	1	1	230	52	12346	-4.43	0.0	0.47	0.23	Rasgrp4
555	GO:0016051 [6]: carbohydrate biosynthesis	1	1	230	56	12342	-4.43	0.0	0.43	0.2	Isyna1
556	GO:0008361 [5]: regulation of cell size	1	1	230	56	12342	-4.43	0.0	0.43	0.2	Nol5
557	GO:0016049 [4]: cell growth	1	1	230	53	12345	-4.43	0.0	0.46	0.22	Nol5
558	GO:0006694 [7]: steroid biosynthesis	1	1	230	53	12345	-4.43	0.0	0.46	0.22	Fdft1
559	GO:0046849 [4]: bone remodeling	1	1	230	51	12347	-4.43	0.0	0.48	0.24	Mmp13
