# Supplementary material for: A genomic analysis of mouse models of breast cancer reveals molecular features of mouse models and relationships to human breast cancer
Source: Breast Cancer Res. 2014 Jun 5;16(3):R59. doi: 10.1186/bcr3672 (PMC4078930; doi:10.1186/bcr3672)
Supplement: Additional file 2 — Fold change values organized by mouse tumor model type comparing the mouse model to all other types of mouse models. [file bcr3672-S2.zip › Additional_file_2/Myc_SAM/AdditionalFile46_Myc_SAM/UpregulatedGenesgather_kegg_121101.txt]

#	Annotation	Total Genes With Ann	Your Genes (With Ann)	Your Genes (No Ann)	Genome (With Ann)	Genome (No Ann)	ln(Bayes factor)	neg ln(p value)	FE: neg ln(p value)	FE: neg ln(FDR)	Genes
1	path:mmu00330: Arginine and proline metabolism	7	7	56	30	2426	6.56	10.37	10.6	6.4	Aoc3 Dao1 Glud1 Maoa Odc1 Rars Srm
2	path:mmu00260: Glycine, serine and threonine metabolism	5	5	58	29	2427	2.61	6.9	6.63	3.11	Aoc3 Cth Dao1 Gcat Maoa
3	path:mmu00910: Nitrogen metabolism	3	3	60	11	2445	1.35	5.52	5.41	2.31	Cth Glud1 Glul
4	path:mmu04080: Neuroactive ligand-receptor interaction	1	1	62	277	2179	1.25	5.4	0.0	0.0	Sct
5	path:mmu00590: Prostaglandin and leukotriene metabolism	4	4	59	29	2427	0.79	4.88	4.77	2.08	Ggt1 Lta4h Ltc4s Pla2g12a
6	path:mmu00450: Selenoamino acid metabolism	3	3	60	15	2441	0.64	4.73	4.68	2.08	Cth Ggt1 Hrmt1l2
7	path:mmu00220: Urea cycle and metabolism of amino groups	3	3	60	17	2439	0.35	4.41	4.38	1.98	Glud1 Odc1 Srm
8	path:mmu00350: Tyrosine metabolism	4	4	59	36	2420	0.15	4.25	4.1	1.98	Aoc3 Hrmt1l2 Maoa Tpo
9	path:mmu00521: Streptomycin biosynthesis	2	2	61	6	2450	0.07	4.14	4.16	1.98	Hk2 Isyna1
10	path:mmu00240: Pyrimidine metabolism	5	5	58	61	2395	-0.1	0.0	3.77	1.94	Dhodh Rpo1-1 Rpo1-2 Rpo1-4 Umpk
11	path:mmu00052: Galactose metabolism	3	3	60	23	2433	-0.33	0.0	3.66	1.94	Akr1b3 Akr1b8 Hk2
12	path:mmu00340: Histidine metabolism	3	3	60	23	2433	-0.33	0.0	3.66	1.94	Aoc3 Hrmt1l2 Maoa
13	path:mmu00472: D-Arginine and D-ornithine metabolism	1	1	62	0	2456	-0.45	0.0	3.69	1.94	Dao1
14	path:mmu00040: Pentose and glucuronate interconversions	2	2	61	9	2447	-0.53	0.0	3.53	1.89	Akr1b3 Akr1b8
15	path:mmu04020: Calcium signaling pathway	1	1	62	180	2276	-0.99	0.0	0.01	0.0	Gna15
16	path:mmu00561: Glycerolipid metabolism	3	3	60	32	2424	-1.03	0.0	2.89	1.4	Akr1b3 Akr1b8 Dgke
17	path:mmu00480: Glutathione metabolism	3	3	60	33	2423	-1.09	0.0	2.83	1.39	Ggt1 Gpx3 Gsto1
18	path:mmu00550: Peptidoglycan biosynthesis	1	1	62	1	2455	-1.11	0.0	3.01	1.44	Glul
19	path:mmu00051: Fructose and mannose metabolism	3	3	60	35	2421	-1.21	0.0	2.69	1.38	Akr1b3 Akr1b8 Hk2
20	path:mmu00410: beta-Alanine metabolism	2	2	61	15	2441	-1.29	0.0	2.72	1.38	Aoc3 Srm
21	path:mmu00251: Glutamate metabolism	2	2	61	17	2439	-1.46	0.0	2.52	1.26	Glud1 Glul
22	path:mmu00230: Purine metabolism	5	5	58	103	2353	-1.61	0.0	2.04	0.97	Ampd2 Aprt Rpo1-1 Rpo1-2 Rpo1-4
23	path:mmu00360: Phenylalanine metabolism	2	2	61	19	2437	-1.62	0.0	2.35	1.18	Aoc3 Maoa
24	path:mmu00460: Cyanoamino acid metabolism	1	1	62	3	2453	-1.76	0.0	2.34	1.18	Ggt1
25	path:mmu00564: Glycerophospholipid metabolism	3	3	60	50	2406	-1.87	0.0	1.93	0.95	Dgke Lypla3 Pla2g12a
26	path:mmu00900: Terpenoid biosynthesis	1	1	62	4	2452	-1.96	0.0	2.13	1.01	Fdft1
27	path:mmu04510: Focal adhesion	3	3	60	211	2245	-1.99	0.0	0.09	0.04	Col5a1 Igf1r Rac3
28	path:mmu00430: Taurine and hypotaurine metabolism	1	1	62	5	2451	-2.11	0.0	1.96	0.95	Ggt1
29	path:mmu00780: Biotin metabolism	1	1	62	6	2450	-2.24	0.0	1.82	0.87	Hlcs
30	path:mmu00620: Pyruvate metabolism	2	2	61	31	2425	-2.25	0.0	1.61	0.72	Akr1b3 Akr1b8
31	path:mmu00190: Oxidative phosphorylation	1	1	62	114	2342	-2.28	0.0	0.05	0.02	Pyp
32	path:mmu04060: Cytokine-cytokine receptor interaction	5	5	58	235	2221	-2.35	0.0	0.31	0.13	Ccl17 Il17r Il21r Inhba Tpo
33	path:mmu00380: Tryptophan metabolism	3	3	60	72	2384	-2.38	0.0	1.24	0.53	Aoc3 Hrmt1l2 Maoa
34	path:mmu04010: MAPK signaling pathway	5	5	58	226	2230	-2.38	0.0	0.36	0.13	Gadd45g Pla2g12a Ppp5c Rac3 Rasgrp4
35	path:mmu00272: Cysteine metabolism	1	1	62	8	2448	-2.44	0.0	1.59	0.72	Cth
36	path:mmu00630: Glyoxylate and dicarboxylate metabolism	1	1	62	9	2447	-2.52	0.0	1.5	0.67	Cs
37	path:mmu00271: Methionine metabolism	1	1	62	10	2446	-2.59	0.0	1.41	0.67	Cth
38	path:mmu00440: Aminophosphonate metabolism	1	1	62	10	2446	-2.59	0.0	1.41	0.67	Hrmt1l2
39	path:mmu00626: Nitrobenzene degradation	1	1	62	10	2446	-2.59	0.0	1.41	0.67	Hrmt1l2
40	path:mmu04620: Toll-like receptor signaling pathway	1	1	62	93	2363	-2.63	0.0	0.09	0.04	Rac3
41	path:mmu04310: Wnt signaling pathway	3	3	60	138	2318	-2.63	0.0	0.36	0.13	Dkk2 Rac3 Sox17
42	path:mmu04910: Insulin signaling pathway	3	3	60	130	2326	-2.66	0.0	0.42	0.15	Eif4ebp1 Hk2 Lipe
43	path:mmu04530: Tight junction	3	3	60	120	2336	-2.67	0.0	0.51	0.21	Cldn5 Epb4.1l2 Hcls1
44	path:mmu04210: Apoptosis	1	1	62	88	2368	-2.7	0.0	0.11	0.04	Dffb
45	path:mmu00960: Alkaloid biosynthesis II	1	1	62	13	2443	-2.76	0.0	1.21	0.53	Aoc3
46	path:mmu04512: ECM-receptor interaction	1	1	62	83	2373	-2.77	0.0	0.12	0.04	Col5a1
47	path:mmu04540: Gap junction	1	1	62	83	2373	-2.77	0.0	0.12	0.04	Gna15
48	path:mmu00100: Biosynthesis of steroids	1	1	62	15	2441	-2.84	0.0	1.1	0.45	Fdft1
49	path:mmu04520: Adherens junction	2	2	61	72	2384	-2.85	0.0	0.58	0.25	Igf1r Rac3
50	path:mmu04070: Phosphatidylinositol signaling system	1	1	62	75	2381	-2.88	0.0	0.15	0.04	Dgke
51	path:mmu00602: Blood group glycolipid biosynthesis-neolactoseries	1	1	62	16	2440	-2.88	0.0	1.05	0.45	Gcnt2
52	path:mmu05020: Parkinson's disease	1	1	62	16	2440	-2.88	0.0	1.05	0.45	Stx1a
53	path:mmu00710: Carbon fixation	1	1	62	19	2437	-2.97	0.0	0.92	0.35	Tkt
54	path:mmu04610: Complement and coagulation cascades	1	1	62	67	2389	-2.97	0.0	0.19	0.05	Plaur
55	path:mmu00030: Pentose phosphate pathway	1	1	62	21	2435	-3.01	0.0	0.85	0.34	Tkt
56	path:mmu00970: Aminoacyl-tRNA biosynthesis	1	1	62	21	2435	-3.01	0.0	0.85	0.34	Rars
57	path:mmu05010: Alzheimer's disease	1	1	62	22	2434	-3.03	0.0	0.81	0.34	Lrp1
58	path:mmu00020: Citrate cycle (TCA cycle)	1	1	62	23	2433	-3.05	0.0	0.78	0.34	Cs
59	path:mmu00640: Propanoate metabolism	1	1	62	23	2433	-3.05	0.0	0.78	0.34	Pcca
60	path:mmu00562: Inositol phosphate metabolism	1	1	62	56	2400	-3.08	0.0	0.26	0.1	Isyna1
61	path:mmu00530: Aminosugars metabolism	1	1	62	26	2430	-3.09	0.0	0.7	0.28	Hk2
62	path:mmu00500: Starch and sucrose metabolism	1	1	62	29	2427	-3.12	0.0	0.63	0.25	Hk2
63	path:mmu00010: Glycolysis / Gluconeogenesis	1	1	62	49	2407	-3.13	0.0	0.33	0.13	Hk2
64	path:mmu04330: Notch signaling pathway	1	1	62	49	2407	-3.13	0.0	0.33	0.13	Mfng
65	path:mmu00150: Androgen and estrogen metabolism	1	1	62	31	2425	-3.13	0.0	0.58	0.25	Hrmt1l2
66	path:mmu00280: Valine, leucine and isoleucine degradation	1	1	62	31	2425	-3.13	0.0	0.58	0.25	Pcca
67	path:mmu00600: Glycosphingolipid metabolism	1	1	62	33	2423	-3.14	0.0	0.55	0.23	Degs1
