# Supplementary material for: A genomic analysis of mouse models of breast cancer reveals molecular features of mouse models and relationships to human breast cancer
Source: Breast Cancer Res. 2014 Jun 5;16(3):R59. doi: 10.1186/bcr3672 (PMC4078930; doi:10.1186/bcr3672)
Supplement: Additional file 2 — Fold change values organized by mouse tumor model type comparing the mouse model to all other types of mouse models. [file bcr3672-S2.zip › Additional_file_2/Myc_SAM/AdditionalFile46_Myc_SAM/UpregulatedGenesgather_transfac_121101.txt]

#	Annotation	Total Genes With Ann	Your Genes (With Ann)	Your Genes (No Ann)	Genome (With Ann)	Genome (No Ann)	ln(Bayes factor)	neg ln(p value)	FE: neg ln(p value)	FE: neg ln(FDR)	Genes
1	V$MYCMAX_B: c-Myc:Max binding sites	151	151	123	6035	9862	13.62	11.93	18.55	12.74	1300017K07Rik 1500002M01Rik 1810014L12Rik 2510015F01Rik 2700083B06Rik 2810036K01Rik 3830408P06Rik 4732497O03Rik 4930588M11Rik AW550801 Aatf Abcc3 Akr1b3 Akr1b8 Amn Ampd2 Armc6 Atad3a BC014685 Barx1 Bcap29 Bop1 C1ql1 C330017I15Rik Cct2 Cct5 Cd68 Cga Chst1 Clcn7 Clns1a Clp1 Col5a1 Cpn1 Cth Ctsl Ctsz Dao1 Ddx52 Degs1 Dffb Dgke Dp1l1 Dpf3 Ednra Eef2 Eif3s6 Emilin1 Erf Fbxo31 Fdft1 Fjx1 Foxc2 Ftsj3 Fx…
2	V$KROX_Q6	148	148	126	6217	9680	9.62	11.93	14.46	9.42	1810014L12Rik 2510015F01Rik 2700087H15Rik 2810036K01Rik 4732497O03Rik 4930588M11Rik AW550801 Akr1b8 Amn Aoc3 Aqp1 Armc6 Atad3a BC014685 Barx1 Bckdhb Bpy2ip1 Bxdc1 C1qbp C1ql1 Ccl17 Cct2 Cct5 Clcn7 Clns1a Clp1 Col5a1 Cs Ctsl Ctsz Dap3 Ddit4 Ddx27 Dffb Dkk2 Dp1l1 Dpf3 Eef1g Eif4ebp1 Erf Fbxo17 Fbxo31 Fdft1 Fjx1 Foxc2 Fxr1h Gata6 Gjb3 Glud1 Glul Gna15 Gnefr Gnl3 Gnmt Gpatc4 Gsto1 Helb Hic1 Hk2 Hmga1…
3	V$E2F1_Q6: E2F-1	181	181	93	8163	7734	9.27	11.93	14.12	9.42	1110015E22Rik 1110032N12Rik 1500002M01Rik 2310043K02Rik 2310044P18Rik 2310066N05Rik 2510015F01Rik 2700087H15Rik 2810036K01Rik 4732497O03Rik 4930588M11Rik AW550801 Aatf Abcb1b Abcc3 Akr1b3 Amn Ampd2 Aprt Arhgap9 Armc6 Atad3a BC014685 Barx1 Bcap29 Bxdc1 C1qbp C1ql1 C330017I15Rik Cct2 Cct5 Clcn7 Clns1a Clp1 Col5a1 Cs Cth Dap3 Ddit4 Ddx27 Ddx52 Deadc1 Degs1 Dffb Dgke Dhodh Dp1l1 Dpf3 Dpp7 Ednra Eef1g…
4	V$CDX2_Q5	137	137	137	10144	5753	8.1	11.93	0.0	0.0	1500002M01Rik 1810014L12Rik 2310044P18Rik 2310066N05Rik 2510015F01Rik 2700087H15Rik 2810036K01Rik 4633402D15Rik 4930588M11Rik AW550801 Aatf Akr1b3 Akr1b8 Aoc3 Atad3a Bcap29 Bckdhb Bxdc1 C330017I15Rik Ccl17 Cct2 Cct4 Cga Clcn7 Clp1 Crbn Cs Cth Ctsl Ctsz Cyp2f2 D15Ertd735e Dao1 Ddx27 Ddx52 Deadc1 Degs1 Dgke Dhodh Dkk2 Eef1g Eef2 Eif3s6 Ela1 Epb4.1l2 Eps15 Fdft1 Fjx1 Foxc2 Fxr1h Gcat Gcnt2 Glipr1 Gl…
5	V$E2F1_Q3_01	110	110	164	4341	11556	7.73	11.93	12.54	8.12	1110032N12Rik 2310043K02Rik 2310044P18Rik AW550801 Aatf Abcc3 Abcc9 Amn Armc6 Atad3a BC014685 Barx1 Bcap29 Bop1 Bpy2ip1 Bxdc1 C1qbp C1ql1 C330017I15Rik Cct4 Cct5 Chst1 Clp1 Col5a1 Dap3 Ddx27 Degs1 Dhodh Dkk2 Dp1l1 Eef1g Eef2 Eps15 Erf Fjx1 Ftsj3 Fxr1h Gadd45g Gata6 Gcat Glud1 Gnl3 Gpx3 Helb Hic1 Hk2 Hmga1 Hrmt1l2 Igf1r Lasp1 Lrp1 Lta4h Matk Mipol1 Mpp6 Mrpl18 Mrpl2 Myo5a Nin Nol5a Nomo1 Nr2f1 Nrb…
6	V$MYC_Q2	81	81	193	2939	12958	6.98	10.83	11.84	7.64	1500002M01Rik 1810014L12Rik 2510015F01Rik 2700083B06Rik 2810036K01Rik 3830408P06Rik 4732497O03Rik AW550801 Aatf Abcb1b Akr1b3 Amn Ampd2 Aprt BC014685 Bcap29 Bop1 Bxdc1 C1qbp C330017I15Rik Chst1 Clcn7 Clns1a Cth Ctsl Dao1 Ednra Eef2 Epb4.1l2 Erf Fjx1 Foxc2 Fxr1h Gadd45g Gata6 Gnl3 Gnmt Gpatc4 Hmga2 Hrmt1l2 Hspe1 Igf1r Lasp1 Lrrk2 Lta4h Maoa Mcpt7 Mrpl18 Msr1 Mt2 Mybbp1a Nln Nol5a Npl Odc1 Pabpc1 P…
7	V$CP2_01: CP2	205	205	69	9946	5951	6.44	10.54	11.25	7.34	1110015E22Rik 1110032N12Rik 2310043K02Rik 2310044P18Rik 2510015F01Rik 2700087H15Rik 2810036K01Rik 4633402D15Rik 4930588M11Rik Aatf Abcb1b Abcc3 Abcc9 Adam8 Akr1b3 Amn Ampd2 Aoc3 Aprt Aqp1 Arhgap9 Armc6 Atad3a BC014685 BC027344 Bcap29 Bckdhb Bop1 Bpy2ip1 C1qbp C1ql1 C330017I15Rik Ccl17 Cd68 Chst1 Clcn7 Clns1a Clp1 Crbn Cs Ctsl Ctsz Cyp2f2 Dap3 Ddit4 Ddx52 Degs1 Dffb Dgke Dok2 Dp1l1 Dpf3 Dpp7 Ednra…
8	V$NMYC_01: N-Myc	89	89	185	3391	12506	6.33	10.42	11.14	7.34	1500002M01Rik 1810014L12Rik 2510015F01Rik 2700083B06Rik 2810036K01Rik 3830408P06Rik 4732497O03Rik AW550801 Aatf Abcb1b Akr1b3 Amn Ampd2 Aprt BC014685 Barx1 Bcap29 Bop1 Bxdc1 C1qbp C330017I15Rik Chst1 Clcn7 Clns1a Cth Ctsl Dao1 Dpp7 Ednra Eef2 Epb4.1l2 Erf Fjx1 Foxc2 Fxr1h Gadd45g Gata6 Gcat Gnl3 Gnmt Gpatc4 Hmga2 Hrmt1l2 Hspe1 Igf1r Lasp1 Lrrk2 Lta4h Maoa Mcpt7 Mrpl18 Mrpl2 Msr1 Mt2 Mybbp1a Nin N…
9	V$PAX3_B: Pax-3 binding sites	199	199	75	9588	6309	6.27	10.32	11.06	7.34	1110015E22Rik 1110032N12Rik 1300017K07Rik 1500002M01Rik 1810014L12Rik 2310043K02Rik 2310044P18Rik 2510015F01Rik 2700083B06Rik 2810036K01Rik 3830408P06Rik 4633402D15Rik 4732497O03Rik AW550801 Aatf Abcc3 Abcc9 Adam8 Akr1b3 Akr1b8 Amn Ampd2 Aoc3 Aprt Aqp1 Arhgap9 Atad3a BC014685 Bcap29 Bxdc1 C1ql1 Ccl17 Cct2 Cct4 Cct5 Cd68 Cga Clcn7 Clns1a Clp1 Col5a1 Crbn Cth Ctsl Ctsz Cyp2f2 Dao1 Dap3 Ddit4 Ddx27 …
10	V$E2F_Q4: E2F	126	126	148	5388	10509	5.81	9.73	10.53	6.92	1300017K07Rik 1810014L12Rik 2310043K02Rik 2310066N05Rik 2510015F01Rik 2700087H15Rik 2810036K01Rik 4732497O03Rik 4930588M11Rik AW550801 Aatf Abcc3 Amn Ampd2 Aprt Armc6 Barx1 Bckdhb Bpy2ip1 C1qbp C330017I15Rik Clcn7 Clns1a Clp1 Crbn Cs Cth Dap3 Ddit4 Ddx27 Ddx52 Degs1 Dgke Dpp7 Eif3s6 Ela1 Emilin1 Eps15 Fdft1 Fxr1h Gadd45g Gata6 Gcat Gjb3 Glud1 Glul Gnl3 Gnmt Gpx3 Gtlf3a Helb Hic1 Hmga1 Hmga2 Hrmt1…
11	V$DEAF1_01	81	81	193	3056	12841	5.6	9.49	10.4	6.9	1110032N12Rik 2310044P18Rik 2310066N05Rik 2700083B06Rik 2810036K01Rik 4930588M11Rik AW550801 Aatf Abcc3 Ampd2 Aprt Armc6 BC014685 Barx1 Bckdhb Bpy2ip1 C1qbp Cct2 Cct5 Cd68 Clcn7 Ctsl Dap3 Ddx27 Deadc1 Dffb Dgke Eef2 Eif3s6 Erf Fbxo31 Fdft1 Fjx1 Gnefr Gnl3 Gnmt Hrmt1l2 Hspe1 Igf1r Lancl2 Lasp1 Lgtn Lta4h Maoa Matk Mcpt7 Mpp6 Mrpl2 Mt2 Npm1 Npm3 Odc1 Pcca Pim3 Rabl4 Rac3 Rapgef3 Rasl12 Rcor2 Rg9mtd…
12	V$E2F1_Q4: E2F-1	109	109	165	4501	11396	5.56	9.4	10.29	6.88	1110032N12Rik 2310043K02Rik 2310066N05Rik 2510015F01Rik 2700083B06Rik 4633402D15Rik 4732497O03Rik Akr1b3 Ampd2 Aprt Barx1 Bckdhb Bpy2ip1 C330017I15Rik Clcn7 Clns1a Clp1 Crbn Cs Cth Dap3 Ddx27 Ddx52 Deadc1 Degs1 Dffb Dgke Eef1g Eif3s6 Ela1 Erf Fbxo17 Fdft1 Foxc2 Fxr1h Gadd45g Gata6 Gcat Gnmt Gpx3 Gsto1 Gtlf3a Hic1 Hmga1 Hrmt1l2 Igf1r Lancl2 Lasp1 Lgtn Lipe Lrp1 Lypla3 Maoa Mipol1 Mpp6 Mrpl12 Mt2 M…
13	V$MINI20_B: Muscle initiator sequence-20	199	199	75	9707	6190	5.26	9.13	10.01	6.69	1110015E22Rik 1110032N12Rik 1500002M01Rik 2310043K02Rik 2510015F01Rik 2700083B06Rik 2700087H15Rik 4633402D15Rik 4930588M11Rik AW550801 Aatf Abcb1b Abcc3 Abcc9 Adam8 Amn Ampd2 Aoc3 Aprt Arhgap9 Armc6 Atad3a Barx1 Bcap29 Bckdhb Bop1 Bpy2ip1 Bxdc1 C1ql1 C330017I15Rik Ccl17 Cct2 Cct4 Cd68 Clcn7 Clns1a Clp1 Col5a1 Crbn Cs Cth Ctsl Ctsz Cyp2f2 Ddit4 Ddx52 Deadc1 Degs1 Dffb Dgke Dhodh Dkk2 Dok2 Dp1l1 Dp…
14	V$E2F1DP1_01: E2F-1:DP-1 heterodimer	108	108	166	4494	11403	5.11	9.01	9.83	6.59	1110015E22Rik 1110032N12Rik 2310043K02Rik 2310066N05Rik 2510015F01Rik 2700083B06Rik 2700087H15Rik 2810036K01Rik 4732497O03Rik AW550801 Aatf Abcb1b Amn Aprt Armc6 Atad3a BC014685 Barx1 Bxdc1 Cct2 Cct5 Clcn7 Clns1a Col5a1 Cs Cth Dap3 Ddx27 Dffb Dgke Dpp7 Emilin1 Eps15 Erf Fbxo31 Fdft1 Fjx1 Fxr1h Gata6 Gcat Gjb3 Glud1 Glul Gna15 Gnl3 Gstm3 Gtlf3a Helb Hic1 Hk2 Hmga1 Hmga2 Hrmt1l2 Igf1r Lancl2 Lasp1 …
15	V$E2F_Q3_01	125	125	149	5418	10479	5.06	8.98	9.75	6.58	1110032N12Rik 1300017K07Rik 1500002M01Rik 2310043K02Rik 2310066N05Rik 2510015F01Rik 2700083B06Rik 2810036K01Rik 4732497O03Rik 4930588M11Rik AW550801 Abcc3 Akr1b8 Ampd2 Aprt Armc6 Atad3a Barx1 Bckdhb C1qbp C1ql1 C330017I15Rik Cct4 Cct5 Chst1 Col5a1 Cpn1 Cs Cth Ctsz Dap3 Ddit4 Ddx27 Ddx52 Degs1 Dffb Dgke Dhodh Eif3s6 Eps15 Fbxo17 Fdft1 Foxc2 Fxr1h Gata6 Gcat Glud1 Gnmt Gpatc4 Gpx3 Gtlf3a Helb Hic1 …
16	V$POU1F1_Q6	80	80	194	6415	9482	4.59	8.56	0.0	0.0	1110032N12Rik 1300017K07Rik 1500002M01Rik 2310066N05Rik 3830408P06Rik 4732497O03Rik 4930588M11Rik Abcc3 Abcc9 Akr1b8 Atad3a Bpy2ip1 Bxdc1 Cct2 Cct4 Cct5 Cga Clcn7 Clns1a Cpn1 Crbn Ddx52 Degs1 Dok2 Eif3s6 Fbxo17 Foxc2 Gcat Glud1 Gnmt Gpatc4 Gsto1 Helb Inhba Klra18 Lgtn Lipe Lpd Maoa Mcpt7 Mmp12 Mmp13 Mrpl19 Mrpl2 Mrps9 Msr1 Myo1f Nln Nol5 Nol5a Nola2 Npm3 Nrbf1 Oprs1 Pdir Pim3 Plg Ppp5c Procr Pyp …
17	V$PIT1_Q6	179	179	95	12019	3878	4.48	8.37	0.0	0.0	1110032N12Rik 1300017K07Rik 1810014L12Rik 2310043K02Rik 2310066N05Rik 2700087H15Rik 3830408P06Rik 4633402D15Rik 4732497O03Rik 4930588M11Rik Aatf Abcc3 Abcc9 Akr1b8 Ampd2 Aqp1 Armc6 Atad3a BC027344 Barx1 Bcap29 Bckdhb Bpy2ip1 C1qbp C330017I15Rik Ccl17 Cct2 Cct4 Cct5 Cd68 Cga Clcn7 Clns1a Clp1 Cpn1 Crbn Ctsl Cyp2f2 D15Ertd735e Dao1 Dap3 Ddit4 Ddx27 Ddx52 Deadc1 Dffb Dgke Dkk2 Dok2 Dpf3 Eef1g Eif3s6…
18	V$E2F_Q4_01	76	76	198	2990	12907	3.65	7.58	8.37	5.34	2310043K02Rik 2310066N05Rik 2510015F01Rik 2810036K01Rik 4732497O03Rik AW550801 Abcc3 Ampd2 Aprt Armc6 Barx1 C1qbp Cs Cth Dap3 Ddit4 Ddx27 Ddx52 Degs1 Eps15 Fbxo17 Fdft1 Foxc2 Fxr1h Gata6 Gcat Glud1 Gpx3 Gtlf3a Hic1 Hmga1 Hrmt1l2 Igf1r Lancl2 Lasp1 Lgtn Lrp1 Lypla3 Mipol1 Mpp6 Mrpl12 Mrpl18 Mrpl2 Mt2 Myo1f Myo5a Ncl Nin Npm1 Nsun2 Nudcd2 Odc1 Pabpc1 Pes1 Rabl4 Rac3 Rasl12 Rg9mtd2 Rnpc1 Rpl4 Rpl8 S…
19	V$HIF1_Q5: hypoxia-inducible factor 1	52	52	222	1816	14081	3.65	7.58	8.5	5.41	2510015F01Rik 2700087H15Rik Abcb1b Aqp1 BC014685 Barx1 Bcap29 C330017I15Rik Clcn7 Dap3 Ddit4 Dhodh Dp1l1 Eef2 Erf Fjx1 Gata6 Gcat Gnl3 Gnmt Gtlf3a Hrmt1l2 Igf1r Lta4h Mpp6 Mt2 Ncl Nln Nol5a Nola2 Nomo1 Npm1 Pabpc1 Pcca Pdir Pes1 Plcl2 Rabggtb Rabl4 Rac3 Rgs16 Rnpc1 Rpl14 Rpl8 Sema7a Sf3a2 Slc25a30 Slc6a15 Smyd1 Srr Steap Twist1
20	V$E2F_Q6: E2F	225	225	49	11588	4309	3.49	7.44	8.25	5.28	1110015E22Rik 1110032N12Rik 1300017K07Rik 1500002M01Rik 1810014L12Rik 2310043K02Rik 2310044P18Rik 2310066N05Rik 2510015F01Rik 2700083B06Rik 2700087H15Rik 2810036K01Rik 3830408P06Rik 4732497O03Rik 4930588M11Rik AW550801 Aatf Abcb1b Abcc3 Abcc9 Akr1b3 Amn Ampd2 Aprt Arhgap9 Armc6 Atad3a BC014685 BC027344 Barx1 Bckdhb Bpy2ip1 Bxdc1 C1qbp C330017I15Rik Cct2 Cct5 Cd68 Cga Chst1 Clcn7 Clns1a Clp1 Col5a…
21	V$NFKB_Q6_01	202	202	72	10132	5765	3.41	7.27	8.08	5.16	1110032N12Rik 1300017K07Rik 1810014L12Rik 2310043K02Rik 2310044P18Rik 2310066N05Rik 2700083B06Rik 2700087H15Rik 2810036K01Rik 3830408P06Rik 4633402D15Rik 4732497O03Rik AW550801 Abcb1b Abcc3 Abcc9 Adam8 Akr1b8 Ampd2 Aoc3 Aprt Aqp1 Armc6 Atad3a BC014685 Barx1 Bcap29 Bckdhb Bop1 Bxdc1 C1qbp C1ql1 C330017I15Rik Ccl17 Cct4 Cct5 Cd68 Clcn7 Clp1 Col5a1 Crbn Cs Cth Ctsl Ctsz Cyp2f2 D15Ertd735e Dap3 Dgke …
22	V$OCT1_02: octamer factor 1	66	66	208	5370	10527	3.27	7.1	0.0	0.0	1500002M01Rik 2310043K02Rik 2810036K01Rik Abcc3 Abcc9 Adam8 Aqp1 BC014685 Bckdhb Bxdc1 C1qbp C330017I15Rik Cct5 Chst1 Deadc1 Degs1 Dhodh Dok2 Dp1l1 Eef1g Ela3b Gcnt2 Gnl3 Gsto1 Helb Klra18 Lancl2 Lgtn Lipe Lrrk2 Lypla3 Mipol1 Myo1f Nol5 Nomo1 Npm3 Nr2f1 Nsun2 Nudcd2 Oprs1 Pcca Pdir Pdk4 Pes1 Pla2g12a Plg Ppan Ptp4a3 Ptpro Rbms1 Rpl4 Slc1a3 Slc22a1 Slc25a30 Smyd1 Steap Tdp1 Tesp1 Tfb2m Tfpi2 Tkt T…
23	V$CART1_01: Cart-1 (cartilage homeoprotein 1)	15	15	259	1904	13993	3.26	7.1	0.0	0.0	2310044P18Rik Akr1b8 BC027344 Cct5 Cpn1 Eps15 Gcnt2 Inhba Mfng Mmp12 Pcca Pdir Pdk4 Tysnd1 Xylb
24	V$IRF_Q6_01	100	100	174	7429	8468	3.14	6.98	0.0	0.0	2310044P18Rik 2700083B06Rik 3830408P06Rik 4633402D15Rik 4732497O03Rik AW550801 Aatf Akr1b3 Akr1b8 Ampd2 Arhgap9 Armc6 BC014685 Bxdc1 C330017I15Rik Cd68 Cga Clcn7 Col5a1 Cpn1 Ctsl Ctsz Cyp2f2 D15Ertd735e Ddx27 Ddx52 Degs1 Dhodh Dkk2 Dok2 Eef2 Eif3s6 Epb4.1l2 Eps15 Fbxo17 Ftsj3 Gadd45g Gata6 Glipr1 Glul Gnefr Gnl3 Gstm3 Igf1r Il21r Immp2l Lasp1 Ldb2 Lpd Lta4h Lypla3 Mcpt7 Mdfi Mmp13 Mrpl18 Mrps9 My…
25	V$MAZR_01: MAZ related factor	141	141	133	6571	9326	3.02	6.84	7.59	4.73	1300017K07Rik 2310066N05Rik 2510015F01Rik 2700083B06Rik 2810036K01Rik 4732497O03Rik 4930588M11Rik AW550801 Aatf Akr1b3 Akr1b8 Amn Aoc3 Aprt Aqp1 Arhgap9 BC014685 Barx1 Bop1 Bpy2ip1 C1qbp C1ql1 C330017I15Rik Ccl17 Cct2 Cct4 Cct5 Cd68 Col5a1 Cs Cth Ctsz D15Ertd735e Dap3 Ddit4 Dgke Dkk2 Dp1l1 Eef1g Emilin1 Eps15 Erf Fbxo17 Fbxo31 Foxc2 Fxr1h Gadd45g Gcat Glipr1 Glud1 Glul Gna15 Gnefr Gnl3 Gnmt Hic1 …
26	V$HNF1_C: Hepatic nuclear factor 1	68	68	206	5457	10440	2.98	6.8	0.0	0.0	1500002M01Rik 2310044P18Rik 2310066N05Rik 4732497O03Rik Abcb1b Abcc9 Akr1b3 Aoc3 BC014685 Bcap29 Bpy2ip1 Bxdc1 Ccl17 Cct4 Clcn7 Cpn1 Cs Cth Cyp2f2 D15Ertd735e Ddx27 Deadc1 Dhodh Dp1l1 Dpf3 Eif4ebp1 Emilin1 Fbxo17 Fbxo31 Gcnt2 Glipr1 Hspe1 Inhba Ldb2 Lipe Lta4h Mmp13 Mrpl19 Nola2 Npl Nudcd2 Odc1 Pcca Pdir Pes1 Plaur Plg Ppargc1b Ppp5c Pyp Rg9mtd2 Ripk3 Rnpc1 Rpl37 Rps9 Slc19a1 Slc1a3 Slc25a30 Slc6…
27	V$GATA2_02: GATA-binding factor 2	68	68	206	5439	10458	2.86	6.68	0.0	0.0	1110032N12Rik 1500002M01Rik Akr1b3 Bckdhb C1ql1 Ccl17 Cct5 Clcn7 Clns1a Clp1 Cs Ctsz Dao1 Ddx27 Ddx52 Deadc1 Dok2 Ednra Eif3s6 Ela1 Ela3b Fbxo17 Fdft1 Ftsj3 Gjb3 Glipr1 Gna15 Gnmt Gpatc4 Hic1 Inhba Isyna1 Ldb2 Ltc4s Mipol1 Mrps9 Nap1l1 Ncl Nomo1 Npl Npm1 Pdir Pdk4 Pilra Pitrm1 Pla2g12a Plcl2 Ppic Ptpro Pyp Rabggtb Rars Rg9mtd2 Rpl8 Sct Slc1a3 Slc7a6 Sox17 Stc1 Suclg2 Tcp10a Tdp1 Tesp1 Trnt1 U2af1…
28	V$E2F1_Q4_01	80	80	194	3300	12597	2.66	6.45	7.33	4.55	1110032N12Rik 2310043K02Rik 2310066N05Rik 2510015F01Rik 2810036K01Rik 4732497O03Rik AW550801 Abcc3 Ampd2 Aprt Armc6 Barx1 C1qbp Cs Cth Dap3 Ddit4 Ddx27 Ddx52 Degs1 Eps15 Fbxo17 Fdft1 Foxc2 Fxr1h Gata6 Gcat Glud1 Gpx3 Gtlf3a Hic1 Hmga1 Hrmt1l2 Igf1r Lancl2 Lasp1 Lgtn Lrp1 Lypla3 Mipol1 Mpp6 Mrpl12 Mrpl18 Mrpl2 Mt2 Myo1f Myo5a Ncl Nin Nol5a Npm1 Nsun2 Nudcd2 Odc1 Pabpc1 Pes1 Rabl4 Rac3 Rasl12 Rg9mt…
29	V$HNF3B_01: Hepatocyte Nuclear Factor 3beta	181	181	93	11901	3996	2.56	6.32	0.0	0.0	1110032N12Rik 1300017K07Rik 1500002M01Rik 2310044P18Rik 2510015F01Rik 2700083B06Rik 2810036K01Rik 3830408P06Rik 4732497O03Rik 4930588M11Rik Abcc3 Abcc9 Adam8 Akr1b3 Akr1b8 Ampd2 Aoc3 Armc6 Atad3a BC014685 BC027344 Barx1 Bcap29 Bckdhb Bpy2ip1 Bxdc1 C1qbp C330017I15Rik Cct2 Cct4 Cct5 Cd68 Cga Chst1 Clcn7 Clns1a Clp1 Cpn1 Crbn Cs Cth Ctsl Cyp2f2 D15Ertd735e Dao1 Ddx27 Ddx52 Degs1 Dffb Dgke Dhodh Dok…
30	V$SP3_Q3	206	206	68	10507	5390	2.51	6.27	7.15	4.43	1110032N12Rik 1300017K07Rik 1500002M01Rik 1810014L12Rik 2510015F01Rik 2700083B06Rik 2700087H15Rik 4633402D15Rik AW550801 Aatf Abcc3 Abcc9 Adam8 Akr1b3 Akr1b8 Amn Ampd2 Aoc3 Aprt Aqp1 Arhgap9 BC014685 Barx1 Bcap29 Bckdhb Bop1 Bpy2ip1 Bxdc1 C1qbp C1ql1 Cct2 Cct4 Cct5 Cd68 Chst1 Clcn7 Clns1a Clp1 Col5a1 Crbn Cth Ctsl Ctsz Cyp2f2 D15Ertd735e Dap3 Ddit4 Deadc1 Degs1 Dffb Dgke Dhodh Dkk2 Dok2 Dp1l1 Dpp…
31	V$VMAF_01: v-Maf	197	197	77	9953	5944	2.49	6.27	7.1	4.43	1110015E22Rik 1300017K07Rik 1500002M01Rik 1810014L12Rik 2310043K02Rik 2310044P18Rik 2310066N05Rik 2510015F01Rik 2700083B06Rik 2700087H15Rik 2810036K01Rik 3830408P06Rik 4633402D15Rik 4732497O03Rik AW550801 Aatf Abcb1b Abcc3 Abcc9 Adam8 Akr1b8 Amn Ampd2 Aprt Aqp1 Arhgap9 Armc6 Atad3a BC014685 Bcap29 Bckdhb Bop1 Bpy2ip1 Bxdc1 C1ql1 Cct2 Cct5 Cd68 Chst1 Col5a1 Cpn1 Crbn Ctsl Ctsz Dao1 Dap3 Ddit4 Ddx2…
32	V$TAL1BETAE47_01: Tal-1beta:E47 heterodimer	29	29	245	870	15027	2.33	6.11	7.31	4.55	1500002M01Rik 2310066N05Rik 2810036K01Rik Adam8 Aoc3 Bckdhb Cct2 Dao1 Ddx27 Ela1 Emilin1 Fjx1 Gcnt2 Mdfi Mt2 Mybbp1a Nudcd2 Ppan Rcor2 Rpl14 Rps2 Rps9 Sct Slc1a3 Supv3l1 Tex19 Thsd6 Tmeff1 Utf1
33	V$MAZ_Q6	214	214	60	11057	4840	2.18	5.93	6.83	4.2	1110015E22Rik 1110032N12Rik 1300017K07Rik 1810014L12Rik 2310043K02Rik 2310044P18Rik 2310066N05Rik 2510015F01Rik 2700083B06Rik 3830408P06Rik 4732497O03Rik 4930588M11Rik AW550801 Aatf Abcc3 Abcc9 Akr1b8 Ampd2 Aoc3 Aprt Aqp1 Arhgap9 Armc6 Atad3a BC014685 Barx1 Bcap29 Bckdhb Bop1 Bpy2ip1 C1qbp C1ql1 C330017I15Rik Ccl17 Cct2 Cct4 Cd68 Chst1 Clp1 Col5a1 Cpn1 Crbn Cs Cth Ctsl Ctsz Cyp2f2 D15Ertd735e Dao…
34	V$HNF6_Q6	13	13	261	1631	14266	2.04	5.78	0.0	0.0	Akr1b8 Bckdhb C1qbp Cd68 Cyp2f2 Emilin1 Gcat Gcnt2 Nola2 Paf53 Pla2g12a Rpo1-2 Slc1a3
35	V$XFD2_01: Xenopus fork head domain factor 2	44	44	230	3781	12116	1.97	5.68	0.0	0.0	2700083B06Rik Adam8 Akr1b8 Barx1 Cct4 Cga Cpn1 Cs Cth D15Ertd735e Ddit4 Eif4ebp1 Fjx1 Glipr1 Gpatc4 Gstm3 Helb Hic1 Inhba Lasp1 Matk Mmp13 Msr1 Mybbp1a Nap1l1 Nln Npm1 Pabpc1 Pes1 Pla2g12a Ppargc1b Ptpro Rg9mtd2 Rnpc1 Rpo1-2 Slc1a5 Steap Suclg2 Tcerg1 Tdp1 Tesp1 Tex292 Tfpi2 Tysnd1
36	V$E2F1_Q6_01	119	119	155	5536	10361	1.67	5.36	6.16	3.65	1110015E22Rik 2310043K02Rik 2310044P18Rik 2310066N05Rik 2510015F01Rik 2810036K01Rik AW550801 Aatf Abcc3 Amn Ampd2 Armc6 BC014685 Barx1 Bxdc1 C1qbp Cct2 Cct4 Clcn7 Clns1a Col5a1 Cs Cth Dap3 Ddx27 Ddx52 Degs1 Dffb Dgke Dhodh Dpf3 Dpp7 Ednra Eps15 Fdft1 Foxc2 Ftsj3 Fxr1h Gadd45g Gata6 Gcat Gjb3 Glud1 Glul Gna15 Gnl3 Gstm3 Gtlf3a Helb Hic1 Hmga1 Hmga2 Hrmt1l2 Igf1r Isyna1 Lasp1 Lgtn Lrp1 Lta4h Maoa M…
37	V$GATA2_03: GATA-binding factor 2	61	61	213	4803	11094	1.53	5.19	0.0	0.0	1500002M01Rik Abcc9 Arhgap9 Bckdhb Bxdc1 C1ql1 Cct5 Clcn7 Clns1a Cs Ctsz Ddx27 Ddx52 Deadc1 Dok2 Eif3s6 Ela3b Emilin1 Epb4.1l2 Fbxo17 Fbxo31 Fdft1 Foxc2 Ftsj3 Gcnt2 Gjb3 Glipr1 Gpatc4 Gstm3 Hic1 Inhba Lancl2 Ltc4s Myo1f Nap1l1 Ncl Npl Npm1 Oprs1 Pdir Pdk4 Pilra Pla2g12a Ppic Ppp5c Ptpro Rars Rg9mtd2 Sct Sh3d19 Slc1a3 Slc1a5 Slc25a30 Slc6a4 Sox17 Stc1 Suclg2 Tdp1 Tesp1 Wdr12 Zfp259
38	V$FOXD3_01: fork head box D3	217	217	57	13640	2257	1.52	5.19	0.0	0.0	1110032N12Rik 1300017K07Rik 1500002M01Rik 1810014L12Rik 2310044P18Rik 2310066N05Rik 2510015F01Rik 2700083B06Rik 2810036K01Rik 4633402D15Rik 4732497O03Rik 4930588M11Rik Aatf Abcb1b Abcc3 Abcc9 Adam8 Akr1b3 Akr1b8 Aoc3 Aqp1 Armc6 Atad3a BC014685 BC027344 Barx1 Bcap29 Bckdhb Bop1 Bpy2ip1 Bxdc1 C1qbp C330017I15Rik Ccl17 Cct2 Cct4 Cct5 Cd68 Cga Chst1 Clcn7 Clns1a Clp1 Cpn1 Crbn Cs Cth Ctsl Ctsz Cyp2f2…
39	V$CREL_01: c-Rel	220	220	54	11540	4357	1.49	5.13	6.12	3.65	1110015E22Rik 1110032N12Rik 1300017K07Rik 1810014L12Rik 2310066N05Rik 2700083B06Rik 2700087H15Rik 2810036K01Rik 4633402D15Rik 4930588M11Rik AW550801 Aatf Abcb1b Abcc3 Abcc9 Adam8 Akr1b3 Akr1b8 Ampd2 Aoc3 Aprt Aqp1 Arhgap9 Armc6 BC014685 BC027344 Barx1 Bcap29 Bckdhb Bop1 Bpy2ip1 Bxdc1 C1qbp C1ql1 C330017I15Rik Ccl17 Cct2 Cct5 Cd68 Cga Clcn7 Col5a1 Cpn1 Crbn Cs Cth Ctsl Ctsz Cyp2f2 D15Ertd735e Dap3…
40	V$E2F_03	44	44	230	1626	14271	1.42	5.07	6.2	3.65	2310066N05Rik 2810036K01Rik AW550801 Abcc3 Ampd2 Armc6 Barx1 C1qbp Cs Cth Dap3 Ddx52 Degs1 Fxr1h Gata6 Gcat Gtlf3a Hic1 Hmga1 Hrmt1l2 Igf1r Lancl2 Lasp1 Lgtn Lrp1 Mipol1 Mrpl18 Mt2 Ncl Npm1 Pabpc1 Rabl4 Rac3 Rpl4 Sct Sf3a2 Slc16a1 Slc19a1 Slc1a5 Slc6a15 Smarce1 Sox17 Tfb2m U2af1
41	V$ELK1_02: Elk-1	230	230	44	12200	3697	1.38	5.02	6.05	3.61	1110015E22Rik 1110032N12Rik 1300017K07Rik 1500002M01Rik 1810014L12Rik 2310043K02Rik 2310066N05Rik 2510015F01Rik 2700083B06Rik 2810036K01Rik 3830408P06Rik 4633402D15Rik 4732497O03Rik 4930588M11Rik AW550801 Aatf Abcb1b Abcc3 Abcc9 Adam8 Akr1b3 Akr1b8 Amn Ampd2 Aoc3 Aprt Aqp1 Arhgap9 Armc6 Atad3a BC027344 Barx1 Bcap29 Bckdhb Bop1 Bpy2ip1 Bxdc1 C1qbp C1ql1 Ccl17 Cct2 Cct4 Cct5 Cd68 Clcn7 Clns1a Clp1 …
42	V$HFH3_01: HFH-3 (HNF3/fork head homolog 3)	105	105	169	7446	8451	1.36	5.02	0.0	0.0	1110032N12Rik 1300017K07Rik 1500002M01Rik 2700083B06Rik 2810036K01Rik 4732497O03Rik 4930588M11Rik Aatf Abcc3 Adam8 Akr1b8 Atad3a Barx1 Bcap29 Bckdhb Bpy2ip1 C1qbp C330017I15Rik Cct2 Cct4 Cct5 Cd68 Cga Chst1 Cpn1 Cth D15Ertd735e Dao1 Ddx27 Dffb Dgke Dhodh Ednra Eef2 Ela1 Epb4.1l2 Eps15 Fbxo17 Fjx1 Ftsj3 Fxr1h Ggt1 Gjb3 Glipr1 Glul Gstm3 Hic1 Il21r Immp2l Isyna1 Klra18 Ldb2 Lrp1 Mipol1 Mmp12 Mmp13 …
43	V$TAL1BETAITF2_01: Tal-1beta:ITF-2 heterodimer	32	32	242	1069	14828	1.34	4.97	6.23	3.65	1500002M01Rik 2310066N05Rik 2810036K01Rik Adam8 Aoc3 Bckdhb Cct2 Dao1 Ddx27 Ela1 Emilin1 Fjx1 Gcnt2 Gna15 Inhba Mdfi Mybbp1a Nudcd2 Ppan Rcor2 Rpl14 Rps2 Rps9 Sct Slc1a3 Suclg2 Supv3l1 Tex19 Thsd6 Tmeff1 Tpo Utf1
44	V$BRN2_01: POU factor Brn-2	94	94	180	6783	9114	1.31	4.97	0.0	0.0	1110032N12Rik 1500002M01Rik 1810014L12Rik 2310044P18Rik 2310066N05Rik 4732497O03Rik Abcb1b Adam8 Aoc3 Atad3a BC014685 BC027344 Bcap29 Bckdhb Bpy2ip1 C1qbp Cct2 Cct4 Cd68 Cga Chst1 Clcn7 Clns1a Cpn1 Ddx27 Ela1 Eps15 Erf Fbxo17 Fbxo31 Foxc2 Gcnt2 Glipr1 Gnefr Gpatc4 Gstm3 Gtlf3a Helb Hic1 Il21r Immp2l Inhba Klra18 Lancl2 Lasp1 Lypla3 Mfng Mipol1 Mmp12 Mmp13 Mrpl2 Msr1 Mybbp1a Myo1f Myo5a Nap1l1 Nol…
45	V$IPF1_Q4	39	39	235	3350	12547	1.23	4.84	0.0	0.0	1110032N12Rik 2310066N05Rik 4633402D15Rik Abcc3 Amn BC014685 C1qbp Cct5 Cga Cs Dhodh Dkk2 Dpf3 Eif3s6 Epb4.1l2 Eps15 Erf Fbxo31 Gadd45g Gpx3 Gstm3 Inhba Lasp1 Mfng Mrpl19 Mrpl2 Pabpc1 Pilra Plg Procr Rbms1 Rg9mtd2 Rgs16 Rpl14 Steap Tcp10a Thumpd3 Trnt1 Umpk
46	V$VMYB_02: v-Myb	62	62	212	2546	13351	1.21	4.84	5.84	3.53	1110032N12Rik 1810014L12Rik 2700087H15Rik Akr1b3 Aqp1 Armc6 Barx1 Bpy2ip1 C1ql1 C330017I15Rik Cct4 Cd68 Clp1 Crbn Cth Cyp2f2 Dap3 Dgke Eif3s6 Epb4.1l2 Fbxo17 Gcat Glul Gpx3 Hic1 Hmga1 Isyna1 Lta4h Mipol1 Mpp6 Mrpl18 Mrpl19 Nol5 Odc1 Pabpc1 Paf53 Pes1 Plg Ppan Ppp5c Ptp4a3 Ptpro Rac3 Rars Rcor2 Rg9mtd2 Rpl8 Rpo1-1 Rps9 Sdccag10 Slc16a1 Slc1a3 Slc22a1 Slc7a6 Sox17 Stc2 Tex292 Tkt Top1mt Twist1 Tysn…
47	V$E2F_Q6_01	48	48	226	1847	14050	1.16	4.79	5.88	3.54	2310066N05Rik 2810036K01Rik 4732497O03Rik AW550801 Ampd2 Armc6 Barx1 C1qbp Cs Cth Dap3 Ddx52 Eps15 Fxr1h Gata6 Gcat Glud1 Gtlf3a Hic1 Hmga1 Hrmt1l2 Lasp1 Lgtn Lrp1 Mipol1 Mrpl18 Mt2 Ncl Npm1 Nsun2 Odc1 Rabl4 Rac3 Rasl12 Rg9mtd2 Rnpc1 Sf3a2 Slc16a1 Slc19a1 Slc1a5 Slc6a15 Slc6a4 Smarce1 Sox17 Supv3l1 Tfb2m U2af1 Xylb
48	V$HIF1_Q3: hypoxia induced factor	36	36	238	1273	14624	1.11	4.73	5.93	3.56	1500002M01Rik 2810036K01Rik 3830408P06Rik Aatf Ampd2 Aqp1 Barx1 Bcap29 Bxdc1 C1qbp C330017I15Rik Ddit4 Erf Gata6 Gnmt Gtlf3a Hmga2 Igf1r Lasp1 Lrp1 Lta4h Nln Nol5 Nol5a Nola2 Npm1 Odc1 Pes1 Rac3 Rgs16 Ripk3 Rpl14 Rpl8 Rpo1-2 Sema7a Twist1
49	V$TAL1ALPHAE47_01: Tal-1alpha:E47 heterodimer	36	36	238	1273	14624	1.11	4.73	5.93	3.56	1500002M01Rik 2310066N05Rik 2810036K01Rik Adam8 Aoc3 Bckdhb Cct2 Cs D15Ertd735e Dao1 Ddx27 Ela1 Emilin1 Epb4.1l2 Fjx1 Gcnt2 Gnefr Matk Mdfi Mt2 Mybbp1a Npm3 Nsun2 Nudcd2 Ppan Rcor2 Rpl14 Rps2 Rps9 Sct Slc1a3 Supv3l1 Tex19 Thsd6 Tmeff1 Utf1
50	V$AREB6_01: AREB6 (Atp1a1 regulatory element binding factor 6)	41	41	233	3450	12447	1.02	4.63	0.0	0.0	2310043K02Rik 2700087H15Rik AW550801 Abcb1b Abcc3 Aprt Armc6 C1ql1 Ctsl Cyp2f2 Dgke Eps15 Erf Fbxo17 Fdft1 Gadd45g Gcnt2 Glul Gstm3 Hmga2 Lasp1 Lrrk2 Mrpl12 Mrpl2 Msr1 Nap1l1 Ncl Npl Npm3 Pitrm1 Plaur Plg Ptp4a3 Ripk3 Rpo1-1 Sct Smarce1 Smyd1 Tdp1 Tfb2m Timp2
51	V$FOX_Q2	189	189	85	12115	3782	0.99	4.57	0.0	0.0	1110032N12Rik 1300017K07Rik 1500002M01Rik 2310044P18Rik 2310066N05Rik 2510015F01Rik 2700083B06Rik 2810036K01Rik 4732497O03Rik 4930588M11Rik Aatf Abcb1b Abcc3 Abcc9 Adam8 Akr1b8 Aoc3 Armc6 Atad3a Barx1 Bcap29 Bckdhb Bpy2ip1 Bxdc1 C1qbp C330017I15Rik Cct2 Cct5 Cd68 Cga Chst1 Clcn7 Clp1 Cpn1 Crbn Cs Cth Ctsl Ctsz Cyp2f2 D15Ertd735e Dao1 Ddit4 Ddx27 Ddx52 Deadc1 Degs1 Dffb Dgke Dhodh Dok2 Dpf3 Dpp7 E…
52	V$CEBPGAMMA_Q6	177	177	97	11447	4450	0.88	4.46	0.0	0.0	1110032N12Rik 1300017K07Rik 1500002M01Rik 2310043K02Rik 2310044P18Rik 2310066N05Rik 2700083B06Rik 2810036K01Rik 3830408P06Rik 4732497O03Rik 4930588M11Rik Abcb1b Abcc9 Adam8 Akr1b3 Akr1b8 Amn Aoc3 Armc6 Atad3a BC014685 BC027344 Bcap29 Bckdhb Bpy2ip1 Bxdc1 C1qbp C330017I15Rik Ccl17 Cct2 Cct4 Cct5 Cd68 Cga Chst1 Clp1 Col5a1 Cpn1 Cs Cth Cyp2f2 D15Ertd735e Dao1 Ddx27 Ddx52 Deadc1 Degs1 Dgke Dhodh Dok2…
53	V$USF_Q6: upstream stimulating factor	193	193	81	9979	5918	0.84	4.4	5.3	3.05	1110015E22Rik 1500002M01Rik 1810014L12Rik 2310044P18Rik 2510015F01Rik 2700083B06Rik 2700087H15Rik 2810036K01Rik 3830408P06Rik 4732497O03Rik AW550801 Aatf Abcb1b Abcc3 Abcc9 Adam8 Akr1b3 Amn Ampd2 Aoc3 Aprt Aqp1 Arhgap9 Armc6 Atad3a BC014685 Bcap29 Bop1 Bxdc1 C1qbp C1ql1 C330017I15Rik Ccl17 Cct5 Cd68 Chst1 Clcn7 Clns1a Col5a1 Cpn1 Cth Ctsl Ctsz Cyp2f2 D15Ertd735e Dao1 Ddit4 Ddx52 Deadc1 Degs1 Dffb…
54	V$TCF11MAFG_01: TCF11:MafG heterodimers	9	9	265	1198	14699	0.79	4.34	0.0	0.0	Akr1b3 Ftsj3 Pabpc1 Plg Rpl14 Supv3l1 Tex19 Thumpd3 Wdr12
55	V$TEF_Q6	77	77	197	5664	10233	0.77	4.34	0.0	0.0	1110032N12Rik 4633402D15Rik 4732497O03Rik Abcc9 Akr1b3 Akr1b8 Armc6 Bcap29 Bckdhb Bxdc1 C330017I15Rik Cct2 Cct4 Cct5 Cga Clcn7 Crbn Cs Ctsl D15Ertd735e Deadc1 Dgke Dhodh Erf Foxc2 Fxr1h Gcat Gcnt2 Glipr1 Glul Gstm3 Helb Hmga2 Il21r Immp2l Klra18 Ldb2 Lgtn Lpd Ltc4s Mipol1 Mmp12 Mrpl18 Nap1l1 Nln Nol5a Npm1 Npm3 Nrbf1 Oprs1 Paf53 Pdir Pes1 Plg Rabggtb Rac3 Rars Rasl12 Rg9mtd2 Ripk3 Rnpc1 Rpl37 Rpl…
56	V$MYCMAX_02: c-Myc:Max heterodimer	115	115	159	5462	10435	0.76	4.34	5.18	2.96	1500002M01Rik 1810014L12Rik 2310044P18Rik 2510015F01Rik 2700083B06Rik 2810036K01Rik 3830408P06Rik 4732497O03Rik AW550801 Aatf Abcb1b Adam8 Akr1b3 Amn Ampd2 Aoc3 BC014685 Bcap29 Bop1 Bxdc1 C1qbp C330017I15Rik Ccl17 Cct2 Cga Chst1 Clcn7 Clns1a Cpn1 Cs Cth Ctsl Dao1 Ddx27 Dok2 Dpp7 Ednra Eef2 Ela1 Ela3b Epb4.1l2 Erf Fbxo17 Fjx1 Foxc2 Ftsj3 Fxr1h Gadd45g Gata6 Gnefr Gnl3 Gnmt Gpatc4 Gsto1 Hmga2 Hrmt1…
57	V$IRF_Q6	51	51	223	4047	11850	0.74	4.27	0.0	0.0	2700083B06Rik 3830408P06Rik 4633402D15Rik 4732497O03Rik Akr1b3 Armc6 Bxdc1 C330017I15Rik Cct5 Clcn7 Ctsl D15Ertd735e Degs1 Eef2 Eif4ebp1 Epb4.1l2 Fbxo17 Ftsj3 Gadd45g Gata6 Glipr1 Glul Gnefr Immp2l Lasp1 Lypla3 Mcpt7 Mmp13 Mrpl18 Mrps9 Myo1f Nol5a Npl Pcca Pdk4 Pes1 Ppan Rabl4 Rapgef3 Rg9mtd2 Rpl37 Rpo1-4 Slc1a3 Slc1a5 Slc25a30 Slc6a4 Sox17 Suclg2 Tex292 Umpk Zfhx1a
58	V$NKX25_01: homeo domain factor Nkx-2.5/Csx, tinman homolog	114	114	160	7856	8041	0.71	4.27	0.0	0.0	1110015E22Rik 1300017K07Rik 1500002M01Rik 2810036K01Rik 4732497O03Rik Aatf Abcc3 Abcc9 Adam8 Akr1b3 Aoc3 Atad3a BC014685 Bckdhb Bop1 Bxdc1 C1qbp C1ql1 Cct2 Cga Chst1 Clns1a Col5a1 Cyp2f2 Dap3 Ddit4 Ddx27 Degs1 Dffb Dhodh Dok2 Dpf3 Ednra Eef1g Eef2 Eif4ebp1 Ela1 Ela3b Epb4.1l2 Fdft1 Ftsj3 Gata6 Gcat Ggt1 Glipr1 Glul Gpatc4 Gpx3 Hk2 Hmga1 Hmga2 Hspe1 Il21r Immp2l Inhba Isyna1 Lipe Ltc4s Maoa Mcpt7 …
59	V$ICSBP_Q6	5	5	269	865	15032	0.7	4.21	0.0	0.0	Cct5 Pcca Pitrm1 Pyp Tex19
60	V$LDSPOLYA_B: Lentiviral Poly A downstream element	202	202	72	12760	3137	0.67	4.21	0.0	0.0	1110015E22Rik 1300017K07Rik 1500002M01Rik 1810014L12Rik 2510015F01Rik 2700083B06Rik 2700087H15Rik 2810036K01Rik 3830408P06Rik 4732497O03Rik AW550801 Aatf Abcb1b Abcc3 Abcc9 Adam8 Akr1b8 Amn Ampd2 Aoc3 Aprt Aqp1 Arhgap9 Armc6 BC014685 Barx1 Bcap29 Bckdhb Bop1 Bpy2ip1 Bxdc1 C1qbp C1ql1 C330017I15Rik Ccl17 Cct2 Cd68 Cga Chst1 Clcn7 Clns1a Cpn1 Crbn Cs Cth Ctsl Cyp2f2 D15Ertd735e Dao1 Ddit4 Ddx27 Dea…
61	V$AHRARNT_01: aryl hydrocarbon receptor:Arnt heterodimers	29	29	245	993	14904	0.55	4.03	5.41	3.13	1110032N12Rik 2310043K02Rik 3830408P06Rik Aprt Bxdc1 C1qbp Dok2 Eif4ebp1 Gadd45g Glud1 Gnmt Hic1 Hmga1 Mipol1 Nomo1 Odc1 Pes1 Plaur Ppan Rars Rgs16 Rnpc1 Rpl4 Stc2 Tex292 Timp2 Tmeff1 Ttyh2 Utf1
62	V$AP1_Q2: activator protein 1	166	166	108	10780	5117	0.51	4.03	0.01	0.0	1500002M01Rik 2310044P18Rik 2310066N05Rik 2510015F01Rik 2700087H15Rik 2810036K01Rik 3830408P06Rik 4633402D15Rik 4732497O03Rik AW550801 Aatf Abcb1b Abcc9 Adam8 Akr1b3 Akr1b8 Ampd2 Aqp1 Atad3a Bckdhb Bop1 Bxdc1 C330017I15Rik Ccl17 Cct2 Cct4 Cct5 Cd68 Chst1 Clcn7 Clns1a Col5a1 Cpn1 Crbn Cs Ctsl Cyp2f2 Dao1 Deadc1 Dgke Dkk2 Dp1l1 Dpp7 Ednra Eef2 Eif4ebp1 Ela1 Ela3b Emilin1 Erf Fbxo17 Fdft1 Fjx1 Ftsj3…
63	V$OCT1_05: octamer-binding factor 1	8	8	266	1089	14808	0.47	3.97	0.0	0.0	4732497O03Rik Armc6 Clcn7 Hmga1 Lpd Mrpl19 Stc2 Tex19
64	V$VMW65_Q6	98	98	176	6864	9033	0.46	3.97	0.01	0.0	1110032N12Rik 1500002M01Rik 1810014L12Rik 2310043K02Rik 2310044P18Rik 2310066N05Rik 2810036K01Rik 4930588M11Rik Adam8 Akr1b3 Akr1b8 Amn Aoc3 BC027344 C1qbp Cct2 Cct5 Cga Clcn7 Cpn1 Cth Ctsz Cyp2f2 Dao1 Ddx52 Degs1 Dgke Dhodh Dpp7 Eif3s6 Ela1 Epb4.1l2 Eps15 Erf Foxc2 Gcnt2 Glipr1 Glud1 Gnefr Gnmt Gpatc4 Gstm3 Hrmt1l2 Inhba Isyna1 Klra18 Lancl2 Ldb2 Lpd Mipol1 Mmp13 Mrpl19 Mrps9 Msr1 Mybbp1a Myo1f …
65	V$FOXJ2_01: fork head box J 2	114	114	160	7776	8121	0.31	3.79	0.01	0.0	1110032N12Rik 1300017K07Rik 1500002M01Rik 2310044P18Rik 2700083B06Rik 2810036K01Rik 4732497O03Rik 4930588M11Rik Aatf Abcc3 Adam8 Akr1b8 Atad3a Barx1 Bcap29 Bckdhb Bpy2ip1 C1qbp C330017I15Rik Cct2 Cct4 Cct5 Cd68 Cga Chst1 Cpn1 Cth D15Ertd735e Dao1 Ddit4 Ddx27 Dffb Dgke Dhodh Ednra Eef2 Ela1 Epb4.1l2 Eps15 Fbxo17 Fjx1 Ggt1 Gjb3 Glipr1 Glul Gstm3 Helb Il21r Immp2l Isyna1 Klra18 Ldb2 Lrp1 Matk Mipol1…
66	V$OCT1_06: octamer-binding factor 1	131	131	143	8757	7140	0.28	3.73	0.01	0.0	1110032N12Rik 1300017K07Rik 2310044P18Rik 2510015F01Rik 2700083B06Rik 2700087H15Rik 3830408P06Rik 4633402D15Rik 4930588M11Rik Akr1b3 Amn Ampd2 Aoc3 Aqp1 Armc6 Atad3a BC027344 Bcap29 Bckdhb Bpy2ip1 Bxdc1 C1qbp C1ql1 Cct5 Cga Clcn7 Clns1a Crbn Cs Ctsl Cyp2f2 D15Ertd735e Ddx52 Deadc1 Degs1 Dhodh Dok2 Dpf3 Dpp7 Eef1g Eif3s6 Eif4ebp1 Ela3b Epb4.1l2 Eps15 Fbxo31 Fdft1 Fjx1 Foxc2 Gata6 Gcnt2 Glud1 Glul …
67	V$FOXP3_Q4	143	143	131	9431	6466	0.22	3.67	0.01	0.0	1110032N12Rik 1300017K07Rik 1810014L12Rik 2310043K02Rik 2310044P18Rik 2310066N05Rik 2510015F01Rik 2810036K01Rik 4633402D15Rik 4930588M11Rik Aatf Abcb1b Abcc9 Akr1b3 Ampd2 Aoc3 BC014685 Bckdhb Bpy2ip1 Bxdc1 C1ql1 C330017I15Rik Ccl17 Cct4 Cga Chst1 Clcn7 Col5a1 Cpn1 Crbn Ctsl Ctsz Cyp2f2 D15Ertd735e Dap3 Dgke Dhodh Dok2 Dpf3 Dpp7 Ednra Eef1g Eef2 Eif4ebp1 Ela3b Epb4.1l2 Fbxo17 Fdft1 Ftsj3 Gadd45g G…
68	V$TANTIGEN_B: Major T-antigen binding sites	44	44	230	1752	14145	0.21	3.67	4.87	2.7	1110032N12Rik 1300017K07Rik 1500002M01Rik 1810014L12Rik 2310044P18Rik 2310066N05Rik 2700083B06Rik Aoc3 Armc6 Bckdhb Bpy2ip1 Cd68 Ctsl D15Ertd735e Dao1 Ddx27 Ela3b Eps15 Fbxo17 Glul Gpatc4 Helb Il21r Lypla3 Matk Mybbp1a Nola2 Npl Npm1 Nrbf1 Pes1 Procr Ptpro Rac3 Rars Rpl8 Rps2 Slc1a5 Slc6a6 Tex292 Ttyh2 Umpk Xylb Zfp622
69	V$HP1SITEFACTOR_Q6	50	50	224	3892	12005	0.19	3.61	0.01	0.0	1110015E22Rik 1500002M01Rik 2310043K02Rik 2310066N05Rik 4633402D15Rik Adam8 Cct5 Clns1a Cpn1 Ctsl Cyp2f2 Ddx27 Deadc1 Dkk2 Dpf3 Eef1g Fbxo17 Ftsj3 Gstm3 Hmga2 Hrmt1l2 Il21r Isyna1 Lancl2 Ldb2 Lgtn Lrrk2 Maoa Mipol1 Mmp13 Mrpl19 Msr1 Mybbp1a Nin Nol5 Olfm1 Oprs1 Pdk4 Rabl4 Rg9mtd2 Sh3d19 Slc1a5 Smyd1 Sox17 Stc1 Tcp10a Tex19 Tex292 Tfb2m Umpk
70	V$HFH8_01: HNF-3/Fkh Homolog-8	27	27	247	2396	13501	0.12	3.55	0.0	0.0	2700083B06Rik Cct4 Cga Cs Cth D15Ertd735e Ednra Fjx1 Gstm3 Immp2l Isyna1 Lasp1 Ldb2 Mmp13 Mybbp1a Nap1l1 Nln Npm1 Pes1 Ptpro Rnpc1 Slc1a5 Steap Tdp1 Tex292 Top1mt Utf1
71	V$AFP1_Q6	32	32	242	2722	13175	0.08	3.49	0.01	0.0	2310044P18Rik 2810036K01Rik Aatf Akr1b3 Aoc3 Bcap29 Bckdhb Bxdc1 Cga Cpn1 Ctsl Dgke Erf Lancl2 Lgtn Lpd Lta4h Mrpl2 Msr1 Nln Nol5 Paf53 Pdk4 Plcl2 Pyp Rbms1 Slc1a3 Slc7a6 Stc1 Tkt Trnt1 Utf1
72	V$MRF2_01: modulator recognition factor 2	149	149	125	9743	6154	0.08	3.49	0.01	0.0	1110032N12Rik 1500002M01Rik 1810014L12Rik 2310043K02Rik 2310044P18Rik 2310066N05Rik 2510015F01Rik 2700083B06Rik 2700087H15Rik 2810036K01Rik 3830408P06Rik 4732497O03Rik Aatf Abcc9 Akr1b3 Akr1b8 Ampd2 Aoc3 Arhgap9 Armc6 BC014685 Barx1 Bcap29 Bckdhb Bxdc1 C330017I15Rik Cct4 Cct5 Cd68 Cga Clcn7 Clns1a Col5a1 Cpn1 Cth Ctsl Cyp2f2 D15Ertd735e Dao1 Ddx52 Dffb Dgke Dok2 Dpf3 Eef2 Eif3s6 Ela1 Ela3b Fbxo17…
73	V$OCT1_B: Octamer binding factor 1	7	7	267	966	14931	-0.0	0.0	0.0	0.0	4732497O03Rik Hmga1 Ldb2 Lpd Mrpl19 Rasl12 Utf1
74	V$TAXCREB_01: Tax/CREB complex	15	15	259	412	15485	-0.0	0.0	5.06	2.87	Dap3 Eif4ebp1 Ggt1 Gna15 Gnefr Mrpl12 Mrpl2 Nomo1 Pcca Pdk4 Pim3 Plcl2 Rabl4 Sema7a Slc5a6
75	V$NKX3A_01: NK class homeobox factor 3A	39	39	235	3157	12740	-0.02	0.0	0.01	0.0	1500002M01Rik 1810014L12Rik 2310043K02Rik 2310044P18Rik 2700083B06Rik 2810036K01Rik Abcb1b Bpy2ip1 Cct2 Cct4 Clns1a Cth Ctsl Ddx27 Dgke Dhodh Dok2 Eif3s6 Fbxo17 Fxr1h Gnl3 Inhba Maoa Matk Mmp12 Pabpc1 Pdir Plg Procr Rabggtb Rars Rgs16 Ripk3 Rpo1-4 Sh3d19 Tcerg1 Tysnd1 Utf1 Zfhx1a
76	V$COREBINDINGFACTOR_Q6	72	72	202	5207	10690	-0.03	0.0	0.01	0.0	1110032N12Rik 2310044P18Rik 2310066N05Rik Abcb1b Adam8 Akr1b8 Aqp1 BC027344 Bckdhb C330017I15Rik Cct2 Cga Clns1a D15Ertd735e Ddx52 Deadc1 Dffb Dok2 Ela1 Epb4.1l2 Fbxo31 Fdft1 Gcnt2 Gnefr Gpx3 Gstm3 Gsto1 Hk2 Hspe1 Il21r Immp2l Isyna1 Ldb2 Lgtn Lipe Lta4h Ltc4s Matk Mmp13 Mrpl12 Mrpl2 Mybbp1a Myo1f Myo5a Nol5a Nudcd2 Olfm1 Pilra Pim3 Ppic Rasl12 Rcl1 Rnpc1 Rpl37 Rps2 Rps9 Sh3d19 Slc1a3 Slc22a1 Slc…
77	V$CDC5_01: cell division control protein 5	227	227	47	13958	1939	-0.08	0.0	0.01	0.0	1110032N12Rik 1300017K07Rik 1500002M01Rik 1810014L12Rik 2310043K02Rik 2310044P18Rik 2310066N05Rik 2510015F01Rik 2700083B06Rik 3830408P06Rik 4633402D15Rik 4732497O03Rik 4930588M11Rik Aatf Abcb1b Abcc3 Abcc9 Akr1b3 Akr1b8 Amn Ampd2 Aoc3 Aqp1 Armc6 Atad3a BC014685 BC027344 Bcap29 Bckdhb Bop1 Bpy2ip1 Bxdc1 C1qbp C330017I15Rik Ccl17 Cct2 Cct4 Cct5 Cd68 Cga Clcn7 Clns1a Clp1 Col5a1 Cpn1 Crbn Cs Cth Cts…
78	V$IRF7_01: interferon regulatory factor 7	137	137	137	9019	6878	-0.12	0.0	0.01	0.0	1500002M01Rik 1810014L12Rik 2310044P18Rik 2310066N05Rik 2700083B06Rik 2810036K01Rik 3830408P06Rik 4633402D15Rik 4732497O03Rik 4930588M11Rik Abcb1b Abcc3 Akr1b3 Akr1b8 Ampd2 Aprt Armc6 BC014685 Bckdhb Bxdc1 C1ql1 C330017I15Rik Cga Clcn7 Col5a1 Crbn Cs Cth Ctsl Ctsz Cyp2f2 D15Ertd735e Ddx27 Ddx52 Deadc1 Dgke Dhodh Dok2 Dp1l1 Dpp7 Eef1g Eef2 Eif3s6 Emilin1 Epb4.1l2 Eps15 Fbxo17 Foxc2 Ftsj3 Gadd45g G…
79	V$POU6F1_01	12	12	262	1324	14573	-0.17	0.0	0.0	0.0	1110032N12Rik 2810036K01Rik Akr1b8 BC014685 Cct2 Fdft1 Inhba Ldb2 Mipol1 Mmp12 Sh3d19 Ttyh2
80	V$WHN_B: winged-helix factor nude	82	82	192	3834	12063	-0.31	0.0	4.07	2.02	1300017K07Rik 2310066N05Rik 2700087H15Rik 4930588M11Rik AW550801 Abcb1b Adam8 Atad3a Bckdhb Bxdc1 C1ql1 Ccl17 Cct4 Cct5 Cpn1 Cth Dap3 Ddit4 Ddx52 Deadc1 Dgke Dhodh Eef2 Fbxo17 Fbxo31 Fjx1 Foxc2 Fxr1h Gadd45g Gcat Glud1 Gnmt Gtlf3a Hk2 Hrmt1l2 Hspe1 Lasp1 Lgtn Lypla3 Mcpt7 Mrpl12 Mrpl18 Mrpl19 Mrpl2 Msr1 Ncl Nin Nol5a Nomo1 Npm1 Nrbf1 Nudcd2 Odc1 Olfm1 Pdk4 Pes1 Pitrm1 Plaur Ppp5c Pyp Rabl4 Rgs16 …
81	V$E2F1DP1RB_01: Rb:E2F-1:DP-1 trimeric complex	25	25	249	882	15015	-0.36	0.0	4.47	2.32	2810036K01Rik AW550801 Abcc3 Ampd2 Armc6 Barx1 C1qbp Cth Degs1 Gata6 Gtlf3a Hic1 Lancl2 Lasp1 Lgtn Lrp1 Mipol1 Mrpl18 Mt2 Ncl Npm1 Rabl4 Slc16a1 Sox17 Tfb2m
82	V$GATA3_03: GATA-binding factor 3	168	168	106	10702	5195	-0.46	0.0	0.02	0.0	1110032N12Rik 1300017K07Rik 1500002M01Rik 1810014L12Rik 2310044P18Rik 2700087H15Rik 2810036K01Rik 4732497O03Rik 4930588M11Rik Abcb1b Abcc3 Abcc9 Adam8 Akr1b3 Amn Arhgap9 BC014685 Bcap29 Bckdhb Bop1 Bpy2ip1 Bxdc1 C1qbp C1ql1 C330017I15Rik Ccl17 Cct2 Cct4 Cct5 Cd68 Cga Clcn7 Clns1a Cpn1 Cs Cth Ctsl Ctsz D15Ertd735e Dao1 Ddx27 Ddx52 Deadc1 Degs1 Dkk2 Dok2 Dp1l1 Dpf3 Dpp7 Ednra Eef2 Eif3s6 Emilin1 Ep…
83	V$GRE_C: Glucocorticoid response element	3	3	271	597	15300	-0.46	0.0	0.0	0.0	Chst1 Maoa Rpl14
84	V$MEF2_Q6_01	145	145	129	9395	6502	-0.48	0.0	0.02	0.0	1110015E22Rik 1110032N12Rik 1500002M01Rik 2310043K02Rik 2310044P18Rik 2310066N05Rik 2510015F01Rik 2700087H15Rik 2810036K01Rik 3830408P06Rik 4633402D15Rik 4732497O03Rik 4930588M11Rik Abcb1b Abcc9 Adam8 Akr1b3 Akr1b8 Ampd2 Aoc3 Aqp1 Armc6 BC027344 Bcap29 Bckdhb Bpy2ip1 C330017I15Rik Cct2 Cct4 Cct5 Cd68 Cga Clcn7 Clp1 Cpn1 Cs Cth Cyp2f2 D15Ertd735e Dao1 Ddit4 Ddx27 Ddx52 Deadc1 Dffb Dgke Dhodh Dkk2 …
85	V$HFH1_01: HNF-3/Fkh Homolog 1	24	24	250	2107	13790	-0.5	0.0	0.01	0.0	2700083B06Rik Cct4 Cga D15Ertd735e Ednra Eps15 Fjx1 Helb Immp2l Isyna1 Ldb2 Mmp13 Mybbp1a Npm1 Npm3 Ptpro Rpo1-2 Slc1a5 Steap Tdp1 Tex292 Tfb2m U2af1 Utf1
86	V$GATA1_06: GATA-binding factor 1	63	63	211	4559	11338	-0.52	0.0	0.02	0.0	1110032N12Rik 1500002M01Rik Akr1b3 Aqp1 Bckdhb Bxdc1 C1ql1 Ccl17 Cct5 Clcn7 Clns1a Clp1 Cs Ctsz Dao1 Ddx27 Ddx52 Deadc1 Dhodh Dok2 Ednra Eif3s6 Epb4.1l2 Fbxo17 Fdft1 Ftsj3 Gata6 Gjb3 Glipr1 Glul Gpatc4 Helb Inhba Lasp1 Ldb2 Myo1f Nap1l1 Ncl Npm1 Oprs1 Pdir Pdk4 Pilra Ppic Ptpro Pyp Rabggtb Rars Rg9mtd2 Rpl8 Sct Sf3a2 Slc1a3 Sox17 Srr Stx1a Suclg2 Tdp1 Tpo U2af1 Wdr12 Xylb Zfp259
87	V$HNF1_01: hepatic nuclear factor 1	36	36	238	2871	13026	-0.57	0.0	0.01	0.0	1500002M01Rik 2310044P18Rik 2310066N05Rik Aoc3 BC014685 C330017I15Rik Ccl17 Cct4 Clcn7 Cpn1 Cs Cyp2f2 D15Ertd735e Ddx27 Deadc1 Eps15 Fbxo31 Helb Hspe1 Ldb2 Lta4h Msr1 Nudcd2 Odc1 Oprs1 Plg Ppan Ppp5c Pyp Rpl37 Rps9 Slc6a15 Slc6a4 Slc7a6 Tfpi2 Trnt1
88	V$LPOLYA_B: Lentiviral Poly A signal	43	43	231	3308	12589	-0.6	0.0	0.01	0.0	1110032N12Rik 2310066N05Rik 4930588M11Rik Aatf Abcb1b Barx1 Bxdc1 Ccl17 Cga D15Ertd735e Dgke Dp1l1 Eef1g Eif3s6 Fxr1h Gcnt2 Glud1 Glul Gpatc4 Gsto1 Il21r Immp2l Isyna1 Lasp1 Lpd Mipol1 Mmp12 Nol5 Nol5a Nrbf1 Pilra Plcl2 Rars Rg9mtd2 Rnpc1 Rpo1-4 Rps2 Stx1a Tcerg1 Tex292 Wdr12 Zdhhc14 Zfhx1a
89	V$FOXJ2_02: fork head box J 2	91	91	183	6204	9693	-0.68	0.0	0.02	0.0	1110032N12Rik 1500002M01Rik 1810014L12Rik 2310044P18Rik 2310066N05Rik 2810036K01Rik 3830408P06Rik 4633402D15Rik 4732497O03Rik 4930588M11Rik Abcc9 Akr1b8 Ampd2 Aoc3 Bckdhb Bxdc1 C1qbp Cct2 Cct4 Cct5 Cga Clcn7 Clp1 Ctsl D15Ertd735e Dao1 Ddx27 Ddx52 Dhodh Dpf3 Eef1g Eef2 Epb4.1l2 Fbxo17 Fdft1 Foxc2 Glud1 Glul Gnl3 Gpx3 Immp2l Inhba Klra18 Lancl2 Ldb2 Lgtn Mcpt7 Mmp12 Mmp13 Mrpl19 Mrps9 Msr1 Mybbp1a …
90	V$NFKAPPAB50_01: NF-kappaB (p50)	20	20	254	676	15221	-0.7	0.0	4.19	2.1	4732497O03Rik Eef1g Fjx1 Fxr1h Gjb3 Gsto1 Lgtn Lrp1 Mfng Nin Ptp4a3 Rcl1 Rcor2 Rpl14 Rpo1-2 Slc1a5 Slc6a15 Smarce1 Tpmt Twist1
91	V$GATA_C: GATA binding site	114	114	160	7546	8351	-0.73	0.0	0.02	0.0	1110032N12Rik 1500002M01Rik 2700083B06Rik 2700087H15Rik 3830408P06Rik 4732497O03Rik Aatf Abcc9 Adam8 Akr1b3 Arhgap9 Armc6 BC014685 Barx1 Bcap29 Bckdhb Bop1 C1qbp Ccl17 Clcn7 Clns1a Clp1 Cpn1 Cs Ctsz D15Ertd735e Dao1 Ddx52 Deadc1 Degs1 Dgke Dhodh Dok2 Dpf3 Ednra Eef1g Eef2 Eif3s6 Ela1 Ela3b Fdft1 Fxr1h Gjb3 Glipr1 Glul Gna15 Gnmt Gstm3 Hk2 Hmga2 Immp2l Inhba Isyna1 Lancl2 Lasp1 Ldb2 Lipe Lpd Ltc4s…
92	V$NFKAPPAB65_01: NF-kappaB (p65)	25	25	249	915	14982	-0.73	0.0	4.06	2.02	1810014L12Rik 2810036K01Rik Aoc3 Armc6 Ctsl D15Ertd735e Fbxo31 Fdft1 Gnl3 Gtlf3a Hrmt1l2 Lasp1 Lpd Mdfi Mt2 Pdk4 Rac3 Rars Rbms1 Rpo1-1 Rps2 Sh3d19 Supv3l1 Tfpi2 Umpk
93	V$SMAD4_Q6	130	130	144	6622	9275	-0.74	0.0	3.46	1.52	1110015E22Rik 1500002M01Rik 2310043K02Rik 2700083B06Rik 3830408P06Rik Abcc3 Abcc9 Adam8 Akr1b3 Amn Ampd2 Aqp1 Armc6 Atad3a BC014685 BC027344 Bckdhb Bop1 Bpy2ip1 C1ql1 Cct4 Cd68 Chst1 Clcn7 Ctsz Dao1 Dap3 Ddx27 Deadc1 Degs1 Dkk2 Dp1l1 Dpp7 Eef1g Eef2 Eif3s6 Eif4ebp1 Emilin1 Epb4.1l2 Eps15 Erf Fbxo31 Fjx1 Foxc2 Fxr1h Gata6 Gjb3 Glipr1 Glud1 Gna15 Gnefr Gnmt Gpatc4 Gpx3 Gsto1 Gtlf3a Helb Hmga2 Hrmt1…
94	V$FREAC7_01: Fork head RElated ACtivator-7	95	95	179	6423	9474	-0.76	0.0	0.02	0.0	1110032N12Rik 1300017K07Rik 1500002M01Rik 2310044P18Rik 2310066N05Rik 2510015F01Rik 2700083B06Rik 4732497O03Rik Abcc3 Adam8 Akr1b8 Atad3a Barx1 Bckdhb Cct2 Cct4 Cd68 Cga Cpn1 Cs Cth Cyp2f2 D15Ertd735e Dao1 Ddit4 Ddx27 Dgke Ednra Eif4ebp1 Ela1 Fbxo17 Fjx1 Glipr1 Gpatc4 Gstm3 Helb Hic1 Immp2l Inhba Isyna1 Lancl2 Lasp1 Ldb2 Lgtn Matk Mipol1 Mmp13 Msr1 Mybbp1a Nap1l1 Nln Nol5 Npm1 Nrbf1 Pabpc1 Pcca P…
95	V$EGR2_01: Egr-2/Krox-20 early growth response gene product	9	9	265	209	15688	-0.79	0.0	4.41	2.29	Ddx52 Erf Fxr1h Gnefr Hic1 Matk Pabpc1 Rabggtb Slc7a6
96	V$MEF3_B: MEF-3	2	2	272	483	15414	-0.81	0.0	0.0	0.0	Dhodh Gna15
97	V$CREB_Q4_01	94	94	180	4618	11279	-0.88	0.0	3.35	1.46	1110015E22Rik 2510015F01Rik 4732497O03Rik AW550801 Aatf Akr1b3 Amn Ampd2 Aprt Aqp1 Bop1 Bpy2ip1 Cct2 Cct4 Cd68 Clp1 Cpn1 Ctsl D15Ertd735e Ddit4 Ddx27 Deadc1 Dok2 Dp1l1 Dpf3 Eef1g Eef2 Erf Fbxo17 Fdft1 Foxc2 Ftsj3 Gcat Glipr1 Glud1 Gnl3 Gnmt Gsto1 Hk2 Hmga1 Hrmt1l2 Hspe1 Immp2l Klra18 Lgtn Lrrk2 Lta4h Lypla3 Maoa Mpp6 Mrpl2 Mrps9 Ncl Nln Nol5 Nrbf1 Nudcd2 Odc1 Olfm1 Pabpc1 Pcca Pdk4 Plcl2 Ppan Pro…
98	V$SOX5_01: Sox-5	111	111	163	7328	8569	-0.89	0.0	0.03	0.0	1110032N12Rik 2310043K02Rik 2310066N05Rik 2510015F01Rik 2810036K01Rik 4633402D15Rik 4732497O03Rik Aatf Abcc9 Akr1b3 Aqp1 Atad3a BC014685 BC027344 Bpy2ip1 Bxdc1 C1qbp Cct4 Cct5 Cd68 Cga Clcn7 Cpn1 Crbn Ctsl D15Ertd735e Degs1 Dpf3 Eef1g Eef2 Emilin1 Epb4.1l2 Fbxo17 Fbxo31 Fjx1 Foxc2 Fxr1h Gadd45g Gcnt2 Ggt1 Glipr1 Glud1 Glul Gnmt Gpatc4 Gstm3 Gsto1 Helb Hk2 Immp2l Isyna1 Klra18 Lancl2 Lasp1 Lipe Lp…
99	V$SREBP1_Q6	105	105	169	5245	10652	-0.92	0.0	3.28	1.41	1110015E22Rik 1300017K07Rik 2310043K02Rik 2700087H15Rik 2810036K01Rik 4633402D15Rik Abcb1b Abcc9 Akr1b3 Akr1b8 Amn Ampd2 Bckdhb Bop1 Bpy2ip1 Bxdc1 C1qbp Ccl17 Cct4 Cd68 Col5a1 Ctsl Cyp2f2 Ddit4 Ddx52 Degs1 Dgke Dkk2 Dp1l1 Eif4ebp1 Ela3b Eps15 Erf Fbxo31 Gadd45g Gata6 Gcat Gjb3 Gna15 Gpx3 Gsto1 Gtlf3a Hic1 Hk2 Hmga2 Lgtn Lrp1 Lrrk2 Ltc4s Lypla3 Mcpt7 Mdfi Mfng Mipol1 Mmp13 Mpp6 Mrpl19 Mt2 Myo1f My…
100	V$GATA1_05: GATA-binding factor 1	33	33	241	2607	13290	-0.98	0.0	0.02	0.0	2310066N05Rik Bcap29 C1ql1 Cct4 Crbn Ctsz Ddx52 Deadc1 Dgke Dhodh Ela1 Ela3b Fbxo17 Fdft1 Gcnt2 Gpatc4 Hic1 Inhba Mmp12 Ncl Npl Ppic Ptp4a3 Ptpro Rg9mtd2 Sct Slc6a15 Slc6a4 Sox17 Suclg2 Tcerg1 Xylb Zfp259
101	V$USF_01: upstream stimulating factor	39	39	235	1657	14240	-1.04	0.0	3.51	1.55	3830408P06Rik AW550801 Aatf Akr1b3 Amn Ampd2 Clcn7 Clns1a Ctsl Dao1 Dpp7 Eef2 Epb4.1l2 Fjx1 Foxc2 Gadd45g Gcat Hmga2 Hspe1 Lrrk2 Mrpl18 Mrpl2 Mt2 Mybbp1a Nol5a Npl Odc1 Plaur Ptp4a3 Pyp Rapgef3 Rcl1 Rps2 Slc16a1 Slc6a15 Stx1a Tcerg1 Thumpd3 Zfhx1a
102	V$SOX9_B1: SOX (SRY-related HMG box)	138	138	136	8856	7041	-1.04	0.0	0.03	0.0	1110032N12Rik 2310043K02Rik 2310066N05Rik 2510015F01Rik 2700087H15Rik 2810036K01Rik 4633402D15Rik 4732497O03Rik 4930588M11Rik Aatf Abcc9 Akr1b3 Akr1b8 Aprt Aqp1 Atad3a BC014685 BC027344 Bpy2ip1 Bxdc1 C1qbp Cct4 Cct5 Cd68 Cga Clcn7 Clp1 Cpn1 Crbn Ctsl Ctsz D15Ertd735e Degs1 Dhodh Dok2 Dpf3 Eef1g Eef2 Emilin1 Epb4.1l2 Fbxo17 Fbxo31 Fjx1 Foxc2 Fxr1h Gadd45g Gcat Gcnt2 Ggt1 Glipr1 Glud1 Glul Gnefr Gn…
103	V$GATA4_Q3	263	263	11	15594	303	-1.1	0.0	0.01	0.0	1110015E22Rik 1110032N12Rik 1300017K07Rik 1500002M01Rik 1810014L12Rik 2310043K02Rik 2310044P18Rik 2310066N05Rik 2510015F01Rik 2700083B06Rik 2700087H15Rik 2810036K01Rik 3830408P06Rik 4633402D15Rik 4732497O03Rik 4930588M11Rik AW550801 Aatf Abcb1b Abcc3 Abcc9 Adam8 Akr1b3 Akr1b8 Amn Ampd2 Aoc3 Aqp1 Arhgap9 Armc6 Atad3a BC014685 BC027344 Barx1 Bcap29 Bckdhb Bop1 Bpy2ip1 Bxdc1 C1qbp C1ql1 C330017I15Ri…
104	V$NRF2_Q4: heterodimer containing Nrf2	59	59	215	4185	11712	-1.11	0.0	0.03	0.0	1110015E22Rik 1810014L12Rik 2310043K02Rik 2310066N05Rik 2510015F01Rik 4633402D15Rik Abcb1b Abcc9 Adam8 Akr1b3 Akr1b8 BC014685 C1qbp C330017I15Rik Cct2 Chst1 Dgke Dp1l1 Ednra Epb4.1l2 Fbxo31 Fdft1 Ftsj3 Gadd45g Gcnt2 Glud1 Hic1 Hrmt1l2 Lipe Lrp1 Lrrk2 Maoa Mmp12 Mmp13 Mt2 Nln Pabpc1 Paf53 Pim3 Pla2g12a Plcl2 Plg Ppargc1b Procr Rars Rcor2 Rnpc1 Rpl14 Rpo1-4 Sema7a Slc19a1 Slc22a1 Supv3l1 Tex19 Tex2…
105	V$GCM_Q2	50	50	224	3634	12263	-1.12	0.0	0.03	0.0	AW550801 Ampd2 Armc6 Bop1 Bpy2ip1 Cd68 Dgke Dp1l1 Eif3s6 Ela1 Fbxo31 Fjx1 Foxc2 Gcat Helb Klra18 Lasp1 Ldb2 Mdfi Mfng Mmp13 Nln Nol5 Pdir Pilra Pitrm1 Ppan Ppargc1b Ppp5c Ptp4a3 Rabl4 Rnpc1 Rpl4 Rpo1-2 Rpo1-4 Sema7a Sf3a2 Slc16a1 Slc1a3 Slc1a5 Slc5a6 Slc6a6 Slc7a6 Stx1a Tesp1 Thsd6 Tkt Twist1 Tysnd1 Zdhhc14
106	V$LHX3_01: LIM homeobox transcription factor 3	13	13	261	1278	14619	-1.13	0.0	0.01	0.0	1300017K07Rik 3830408P06Rik Abcc9 Cga Cyp2f2 Gpatc4 Msr1 Pdk4 Plcl2 Ppp5c Slc7a6 Top1mt Xylb
107	V$AREB6_02: AREB6 (Atp1a1 regulatory element binding factor 6)	92	92	182	6129	9768	-1.2	0.0	0.04	0.0	1110015E22Rik 1300017K07Rik 1500002M01Rik 2310043K02Rik 2310044P18Rik 2700083B06Rik 2700087H15Rik 4930588M11Rik AW550801 Akr1b3 Akr1b8 Amn Aoc3 BC027344 Bop1 C1qbp C330017I15Rik Ccl17 Cct2 Cct4 Cga Clns1a Clp1 Col5a1 Crbn Cs Ctsl Cyp2f2 Ddx27 Deadc1 Degs1 Dkk2 Dp1l1 Dpp7 Ela1 Ela3b Epb4.1l2 Fbxo31 Fdft1 Ftsj3 Fxr1h Gcat Ggt1 Gjb3 Gna15 Gnefr Gnl3 Gpx3 Hrmt1l2 Il21r Lancl2 Lgtn Lrp1 Lta4h Mfng Mip…
108	V$TAL1_Q6	128	128	146	6629	9268	-1.2	0.0	2.91	1.09	1810014L12Rik 2310043K02Rik 2310044P18Rik 2700087H15Rik 2810036K01Rik 4732497O03Rik 4930588M11Rik Abcb1b Abcc3 Abcc9 Akr1b3 Akr1b8 Amn Ampd2 Aoc3 Aqp1 Arhgap9 Armc6 BC027344 Bop1 Bpy2ip1 C330017I15Rik Ccl17 Cd68 Chst1 Clns1a Clp1 Col5a1 Crbn Cyp2f2 D15Ertd735e Dao1 Ddx27 Deadc1 Degs1 Dffb Dp1l1 Eef2 Eif4ebp1 Ela1 Ela3b Emilin1 Epb4.1l2 Fbxo31 Foxc2 Fxr1h Gadd45g Gcat Gcnt2 Gjb3 Glul Gna15 Gnefr G…
109	V$ACAAT_B: Avian C-type CCAAT box	11	11	263	1129	14768	-1.21	0.0	0.01	0.0	2700083B06Rik Akr1b3 C1qbp Cd68 Cth Helb Hspe1 Nin Pcca Rabl4 Slc19a1
110	V$IRF1_01: interferon regulatory factor 1	1	1	273	356	15541	-1.26	0.0	0.0	0.0	Akr1b3
111	V$HNF3ALPHA_Q6	219	219	55	13344	2553	-1.29	0.0	0.03	0.0	1110032N12Rik 1300017K07Rik 1500002M01Rik 2310043K02Rik 2310044P18Rik 2310066N05Rik 2510015F01Rik 2700083B06Rik 2700087H15Rik 2810036K01Rik 4732497O03Rik 4930588M11Rik Aatf Abcb1b Abcc3 Abcc9 Adam8 Akr1b3 Akr1b8 Amn Ampd2 Aoc3 Arhgap9 Armc6 Atad3a BC014685 BC027344 Barx1 Bcap29 Bckdhb Bpy2ip1 Bxdc1 C1qbp C330017I15Rik Ccl17 Cct2 Cct4 Cct5 Cd68 Cga Chst1 Clcn7 Clns1a Clp1 Cpn1 Crbn Cs Cth Ctsl Cts…
112	V$SRF_Q5_01	92	92	182	4606	11291	-1.29	0.0	2.87	1.07	1110032N12Rik 1300017K07Rik 1500002M01Rik 1810014L12Rik 2310043K02Rik 3830408P06Rik Abcc9 Ampd2 Aoc3 Aqp1 Armc6 Bpy2ip1 Cct4 Chst1 Clp1 Cs Dap3 Ddit4 Degs1 Dhodh Dkk2 Dp1l1 Eif4ebp1 Ela1 Emilin1 Fbxo31 Fdft1 Foxc2 Gadd45g Ggt1 Glipr1 Gnefr Gpatc4 Gstm3 Gsto1 Gtlf3a Helb Hic1 Hk2 Hrmt1l2 Igf1r Klra18 Lipe Lpd Ltc4s Maoa Mcpt7 Mdfi Mfng Mrpl12 Mrpl19 Mrpl2 Myo1f Nol5 Npl Nsun2 Olfm1 Pilra Pitrm1 Pl…
113	V$EVI1_04: ectopic viral integration site 1 encoded factor	191	191	83	11795	4102	-1.3	0.0	0.04	0.0	1110032N12Rik 1500002M01Rik 2310043K02Rik 2310044P18Rik 2310066N05Rik 2510015F01Rik 2700083B06Rik 2810036K01Rik 3830408P06Rik 4633402D15Rik 4732497O03Rik 4930588M11Rik AW550801 Aatf Abcc3 Abcc9 Akr1b3 Akr1b8 Amn Aoc3 Arhgap9 Armc6 Atad3a BC027344 Bcap29 Bckdhb Bpy2ip1 Bxdc1 C1ql1 C330017I15Rik Cct2 Cct4 Cct5 Chst1 Clcn7 Clns1a Clp1 Crbn Cs Cth Ctsl Ctsz Cyp2f2 D15Ertd735e Ddit4 Ddx27 Ddx52 Deadc1…
114	V$STAF_02: Se-Cys tRNA gene transcription activating factor	36	36	238	2717	13180	-1.38	0.0	0.03	0.0	1300017K07Rik AW550801 Adam8 Ampd2 Aqp1 Bop1 C1ql1 Cct5 Crbn Dao1 Dap3 Dp1l1 Ela1 Epb4.1l2 Eps15 Fbxo31 Fxr1h Gadd45g Gnefr Helb Isyna1 Lta4h Mrpl18 Mrpl19 Mrpl2 Nol5 Pdir Pyp Rpo1-2 Slc5a6 Slc6a15 Stc2 Stx1a Suclg2 Tbx15 Thsd6
115	V$CREB_Q2_01	96	96	178	4858	11039	-1.38	0.0	2.74	0.98	1110015E22Rik 2510015F01Rik 4732497O03Rik AW550801 Aatf Akr1b3 Amn Ampd2 Aprt Aqp1 Bcap29 Bop1 Bpy2ip1 Cct2 Cct4 Cct5 Cd68 Clp1 Cpn1 Ctsl D15Ertd735e Ddit4 Ddx27 Deadc1 Dok2 Dp1l1 Eef1g Eef2 Erf Fdft1 Fjx1 Ftsj3 Gcat Glipr1 Gnl3 Gnmt Gsto1 Hk2 Hmga1 Hrmt1l2 Hspe1 Immp2l Klra18 Lgtn Lrrk2 Lta4h Lypla3 Maoa Mpp6 Mrpl2 Mrps9 Mt2 Myo5a Ncl Nln Nol5 Nrbf1 Nudcd2 Odc1 Olfm1 Pabpc1 Pcca Pdk4 Pim3 Ppan P…
116	V$E2F_02: E2F	12	12	262	368	15529	-1.46	0.0	3.54	1.56	Armc6 Cth Gata6 Gtlf3a Lgtn Lrp1 Mipol1 Mrpl18 Ncl Rabl4 Slc16a1 Sox17
117	V$E2F_Q3: E2F	12	12	262	368	15529	-1.46	0.0	3.54	1.56	Armc6 Cth Gata6 Gtlf3a Lgtn Lrp1 Mipol1 Mrpl18 Ncl Rabl4 Slc16a1 Sox17
118	V$E2F4DP1_01: E2F-4:DP-1 heterodimer	12	12	262	368	15529	-1.46	0.0	3.54	1.56	Armc6 Cth Gata6 Gtlf3a Lgtn Lrp1 Mipol1 Mrpl18 Ncl Rabl4 Slc16a1 Sox17
119	V$MMEF2_Q6: myocyte enhancer factor	78	78	196	5223	10674	-1.47	0.0	0.06	0.0	1110032N12Rik 1300017K07Rik 1500002M01Rik 2310043K02Rik 2310044P18Rik 2310066N05Rik 2810036K01Rik 3830408P06Rik 4732497O03Rik Abcc9 Ampd2 Arhgap9 Armc6 Atad3a BC027344 Barx1 Bcap29 C1qbp C330017I15Rik Cct2 Cct5 Cd68 Cga Crbn Ctsl D15Ertd735e Ddx27 Dhodh Dpf3 Eef2 Epb4.1l2 Fbxo17 Fbxo31 Ftsj3 Gadd45g Ggt1 Glul Gpatc4 Gstm3 Helb Hmga2 Immp2l Inhba Klra18 Lancl2 Lasp1 Ldb2 Lgtn Mipol1 Mrpl18 Mybbp1a…
120	V$PAX9_B: zebrafish Pax-9 binding sites	73	73	201	3587	12310	-1.47	0.0	2.73	0.98	2310043K02Rik 2700083B06Rik 2700087H15Rik Abcb1b Aprt Aqp1 BC014685 Bcap29 C1qbp C1ql1 Ccl17 Clns1a Col5a1 Cth Cyp2f2 Dao1 Ddx27 Ednra Emilin1 Fbxo17 Fbxo31 Gcat Ggt1 Gnmt Hmga1 Hspe1 Il21r Inhba Lasp1 Ltc4s Lypla3 Maoa Mcpt7 Mdfi Mrpl12 Mrpl18 Mt2 Mybbp1a Npm1 Nudcd2 Odc1 Oprs1 Paf53 Pdir Pes1 Plcl2 Ppan Ppic Procr Ptpro Rapgef3 Rbms1 Rpl14 Rpl8 Sdccag10 Sh3d19 Slc19a1 Slc1a5 Slc22a1 Slc5a6 Smyd…
121	V$AHR_Q5: aryl hydrocarbon / dioxin receptor	42	42	232	1885	14012	-1.48	0.0	2.96	1.13	2310043K02Rik 2700087H15Rik AW550801 Abcc3 Abcc9 Amn Ampd2 Arhgap9 BC014685 C1qbp Cs Cth Dgke Gadd45g Glud1 Hk2 Lypla3 Mrpl18 Myo5a Nol5a Nomo1 Nsun2 Nudcd2 Pcca Pes1 Plaur Ppan Ptp4a3 Pyp Rpl4 Rpo1-1 Rpo1-4 Slc1a3 Slc6a15 Slc6a6 Slc7a6 Srr Steap Suclg2 Tpmt Umpk Xylb
122	V$CHOP_01: heterodimers of CHOP and C/EBPalpha	67	67	207	4561	11336	-1.5	0.0	0.05	0.0	2310043K02Rik 2810036K01Rik 3830408P06Rik 4633402D15Rik 4732497O03Rik AW550801 Aatf Akr1b3 Ampd2 Bckdhb Bxdc1 Cd68 Cga Clcn7 Col5a1 Cpn1 Cs Cth D15Ertd735e Dap3 Dffb Dok2 Ela3b Emilin1 Fbxo17 Fdft1 Fjx1 Ftsj3 Gcnt2 Glipr1 Gnefr Gnmt Gpatc4 Gpx3 Hk2 Hspe1 Klra18 Lta4h Matk Mmp12 Mpp6 Mrpl19 Mrps9 Ncl Nin Nol5a Nudcd2 Pdir Pla2g12a Ptp4a3 Rcl1 Rcor2 Rpo1-2 Rpo1-4 Sdccag10 Slc1a3 Slc5a6 Slc6a15 Sox1…
123	V$NFY_01: nuclear factor Y (Y-box binding factor)	69	69	205	3378	12519	-1.53	0.0	2.68	0.95	1810014L12Rik 2510015F01Rik 2700083B06Rik 3830408P06Rik Abcb1b Adam8 Akr1b3 Amn Bckdhb C1qbp Cct4 Cd68 Cga Clp1 Cth Ctsl Ddit4 Dp1l1 Dpf3 Dpp7 Ednra Eef1g Fdft1 Fjx1 Gadd45g Gata6 Glul Gtlf3a Helb Hic1 Hk2 Hrmt1l2 Hspe1 Isyna1 Lancl2 Lgtn Lpd Mipol1 Mrpl18 Mrpl2 Mrps9 Nol5a Nudcd2 Oprs1 Pcca Pdk4 Pim3 Pitrm1 Plaur Ppargc1b Ppp5c Rabl4 Rasl12 Rcor2 Rgs16 Rpl14 Rpo1-1 Rps9 Sema7a Slc1a5 Slc25a30 St…
124	V$ETS1_B: c-ETS-1 binding site	109	109	165	7011	8886	-1.57	0.0	0.07	0.0	1110015E22Rik 1110032N12Rik 2700087H15Rik 3830408P06Rik 4633402D15Rik 4930588M11Rik Amn Aqp1 Arhgap9 Atad3a BC027344 Bckdhb Bop1 Bxdc1 Ccl17 Cct2 Cd68 Col5a1 Crbn Cs Cth Ctsl D15Ertd735e Dao1 Ddit4 Degs1 Dgke Dkk2 Dok2 Dpf3 Dpp7 Ednra Eef1g Eif4ebp1 Ela1 Ela3b Emilin1 Erf Fjx1 Foxc2 Fxr1h Ggt1 Gjb3 Glud1 Gnefr Gstm3 Gsto1 Gtlf3a Hmga1 Ldb2 Lipe Lpd Lrrk2 Lta4h Ltc4s Lypla3 Mcpt7 Mdfi Mipol1 Mmp12…
125	V$FOXO4_01: fork head box O4	178	178	96	10978	4919	-1.59	0.0	0.07	0.0	1110032N12Rik 1300017K07Rik 1500002M01Rik 2310043K02Rik 2310044P18Rik 2310066N05Rik 2510015F01Rik 2700083B06Rik 2810036K01Rik 3830408P06Rik 4633402D15Rik 4732497O03Rik 4930588M11Rik Abcb1b Abcc9 Adam8 Akr1b3 Akr1b8 Aoc3 Barx1 Bcap29 Bpy2ip1 C1qbp C330017I15Rik Cct2 Cct4 Cct5 Cd68 Cga Clcn7 Clns1a Clp1 Col5a1 Cpn1 Crbn Cs Cth Ctsl Cyp2f2 D15Ertd735e Dao1 Ddit4 Ddx27 Ddx52 Deadc1 Dffb Dpf3 Dpp7 Edn…
126	V$TATA_C: Retroviral TATA box	72	72	202	4828	11069	-1.61	0.0	0.06	0.0	1300017K07Rik 2310043K02Rik 2810036K01Rik Abcb1b Akr1b8 Ampd2 Aoc3 Bcap29 Bckdhb Ccl17 Cct2 Cct4 Cct5 Cga Clcn7 Cth Ddx27 Dkk2 Eef2 Fdft1 Fjx1 Gadd45g Gcat Ggt1 Glipr1 Gpatc4 Gsto1 Helb Hmga2 Immp2l Inhba Klra18 Lancl2 Ldb2 Lrp1 Mipol1 Mmp13 Mrps9 Myo5a Nln Nol5 Nol5a Npm1 Nrbf1 Oprs1 Pcca Pes1 Ppan Ppargc1b Ppp5c Procr Rapgef3 Rcor2 Rg9mtd2 Ripk3 Rnpc1 Rpl37 Rpl4 Sh3d19 Slc1a3 Slc6a4 Slc7a6 Sox1…
127	V$USF_C: USF binding site	142	142	132	7573	8324	-1.62	0.0	2.36	0.71	1110015E22Rik 1110032N12Rik 1500002M01Rik 1810014L12Rik 2310043K02Rik 2310044P18Rik 2310066N05Rik 2510015F01Rik 2700083B06Rik 2810036K01Rik 3830408P06Rik 4633402D15Rik 4732497O03Rik AW550801 Aatf Abcb1b Adam8 Akr1b3 Amn Ampd2 Aoc3 Aprt BC014685 Bcap29 Bop1 Bxdc1 C1qbp C330017I15Rik Ccl17 Cct2 Chst1 Clcn7 Clns1a Cs Cth Ctsl Cyp2f2 Dao1 Ddx27 Dgke Dok2 Dpp7 Ednra Eef2 Ela1 Emilin1 Epb4.1l2 Erf Fbxo…
128	V$OSF2_Q6	193	193	81	10602	5295	-1.8	0.0	2.24	0.69	1110032N12Rik 1500002M01Rik 2310043K02Rik 2310044P18Rik 2310066N05Rik 2700083B06Rik 2700087H15Rik 2810036K01Rik 4633402D15Rik 4732497O03Rik AW550801 Aatf Abcb1b Abcc3 Abcc9 Adam8 Akr1b8 Amn Ampd2 Aoc3 Aqp1 Arhgap9 Armc6 Atad3a BC027344 Barx1 Bckdhb Bop1 Bpy2ip1 Bxdc1 C330017I15Rik Ccl17 Cct2 Cct4 Cct5 Cga Chst1 Clcn7 Clns1a Clp1 Col5a1 Crbn Cs Cth Ctsl Ctsz D15Ertd735e Dao1 Dap3 Ddx27 Ddx52 Deadc…
129	V$HNF4_01: hepatic nuclear factor 4	257	257	17	15265	632	-1.81	0.0	0.03	0.0	1110015E22Rik 1110032N12Rik 1500002M01Rik 1810014L12Rik 2310043K02Rik 2310044P18Rik 2310066N05Rik 2510015F01Rik 2700083B06Rik 2700087H15Rik 2810036K01Rik 3830408P06Rik 4633402D15Rik 4732497O03Rik 4930588M11Rik AW550801 Aatf Abcb1b Abcc3 Abcc9 Adam8 Akr1b3 Akr1b8 Amn Ampd2 Aoc3 Aqp1 Arhgap9 Armc6 Atad3a BC014685 BC027344 Barx1 Bcap29 Bop1 Bpy2ip1 Bxdc1 C1qbp C1ql1 C330017I15Rik Ccl17 Cct2 Cct4 Cct…
130	V$CREBATF_Q6	89	89	185	4590	11307	-1.81	0.0	2.22	0.69	1110015E22Rik 2510015F01Rik AW550801 Aatf Akr1b3 Amn Ampd2 Aprt Aqp1 Bop1 Bpy2ip1 Cct2 Cct4 Cd68 Clp1 Cpn1 Ctsl D15Ertd735e Ddit4 Ddx27 Deadc1 Dok2 Dp1l1 Dpf3 Eef1g Eef2 Erf Fdft1 Ftsj3 Gcat Glipr1 Glud1 Gnl3 Gnmt Gsto1 Hk2 Hmga1 Hrmt1l2 Hspe1 Immp2l Klra18 Lgtn Lrrk2 Lta4h Lypla3 Maoa Mpp6 Mrpl2 Mrps9 Ncl Nln Nol5 Nrbf1 Nudcd2 Olfm1 Pabpc1 Pdk4 Pes1 Pim3 Plcl2 Ppan Procr Ptp4a3 Rabl4 Rapgef3 Rg9…
131	V$EGR3_01: early growth response gene 3 product	7	7	267	174	15723	-1.83	0.0	3.36	1.46	Erf Fxr1h Hic1 Nln Pabpc1 Rabggtb Slc7a6
132	V$MTF1_Q4	27	27	247	1148	14749	-1.84	0.0	2.72	0.98	2310066N05Rik AW550801 Aatf Amn Clns1a Dap3 Dpp7 Eif4ebp1 Ela1 Ela3b Epb4.1l2 Fxr1h Gjb3 Glud1 Hmga2 Lta4h Matk Mt2 Odc1 Pdir Ppp5c Ripk3 Slc6a6 Smyd1 Stc1 Tfpi2 Timp2
133	V$CDPCR3_01: cut-like homeodomain protein	2	2	272	403	15494	-1.84	0.0	0.01	0.0	2310044P18Rik Tfpi2
134	V$HLF_01: hepatic leukemia factor	71	71	203	4686	11211	-1.86	0.0	0.09	0.0	1110015E22Rik 1110032N12Rik 2310043K02Rik 2310044P18Rik 3830408P06Rik 4633402D15Rik Aatf Abcb1b Akr1b3 Bcap29 Bxdc1 Ccl17 Cct5 Cga Clns1a Ctsl Ctsz D15Ertd735e Deadc1 Dffb Dhodh Dpf3 Eef2 Epb4.1l2 Fbxo31 Fxr1h Gata6 Gcnt2 Ggt1 Gjb3 Glipr1 Glud1 Helb Hk2 Inhba Klra18 Lipe Matk Mfng Mipol1 Mmp12 Mmp13 Mt2 Mybbp1a Nap1l1 Nola2 Pcca Pdir Pla2g12a Plcl2 Plg Ppp5c Procr Pyp Rabggtb Rcl1 Rg9mtd2 Rgs16 R…
135	V$AR_Q2: androgen receptor	9	9	265	908	14989	-1.87	0.0	0.02	0.0	Cct5 Ddit4 Dhodh Gcat Odc1 Oprs1 Pes1 Ptp4a3 Zfhx1a
136	V$CEBPDELTA_Q6	194	194	80	11795	4102	-1.88	0.0	0.1	0.0	1110032N12Rik 1300017K07Rik 1500002M01Rik 1810014L12Rik 2310043K02Rik 2310044P18Rik 2310066N05Rik 2700087H15Rik 3830408P06Rik 4633402D15Rik 4732497O03Rik 4930588M11Rik Aatf Abcb1b Abcc3 Abcc9 Akr1b3 Akr1b8 Ampd2 Aoc3 Aprt Aqp1 Armc6 BC027344 Bcap29 Bckdhb Bop1 Bpy2ip1 Bxdc1 C330017I15Rik Ccl17 Cct4 Cd68 Cga Chst1 Clcn7 Clns1a Clp1 Col5a1 Cpn1 Crbn Cs Cth Ctsl Ctsz Cyp2f2 D15Ertd735e Dap3 Ddx52 De…
137	V$E2F4DP2_01: E2F-4:DP-2 heterodimer	39	39	235	1802	14095	-1.89	0.0	2.48	0.79	1110015E22Rik 2310066N05Rik AW550801 Aatf Aprt Armc6 BC014685 Clns1a Cth Gata6 Gjb3 Gnl3 Gtlf3a Helb Hmga1 Hrmt1l2 Lasp1 Lgtn Lrp1 Mipol1 Mrpl18 Ncl Nol5 Nol5a Nola2 Nomo1 Rabl4 Rcl1 Rg9mtd2 Rpl37 Rpo1-1 Slc16a1 Slc6a4 Slc7a6 Sox17 Srr Tfpi2 U2af1 Xylb
138	V$ETS2_B: c-Ets-2 binding sites	66	66	208	4381	11516	-1.89	0.0	0.09	0.0	1110032N12Rik 3830408P06Rik 4930588M11Rik Aoc3 Aqp1 Arhgap9 BC027344 Bop1 Bxdc1 Ccl17 Cct2 Cd68 Clcn7 Cth Ctsl Dao1 Ddit4 Degs1 Dgke Dkk2 Dok2 Eef1g Emilin1 Erf Foxc2 Ggt1 Gstm3 Gsto1 Gtlf3a Ldb2 Lpd Lrrk2 Lta4h Lypla3 Mdfi Mipol1 Mmp12 Mrpl12 Mrps9 Myo1f Ncl Nol5a Nola2 Olfm1 Pes1 Pilra Plg Ppan Ppargc1b Ppp5c Rabl4 Rapgef3 Ripk3 Rpl37 Slc7a6 Smarce1 Sox17 Stc2 Tex19 Tfpi2 Thumpd3 Top1mt Trnt1 U…
139	V$NFKAPPAB_01: NF-kappaB	47	47	227	2245	13652	-1.9	0.0	2.38	0.72	2810036K01Rik Ampd2 Aoc3 Dap3 Dok2 Dpp7 Fbxo31 Fdft1 Fxr1h Glud1 Gna15 Gnefr Gnl3 Gtlf3a Hrmt1l2 Il21r Lasp1 Lgtn Lpd Mdfi Mfng Mt2 Pdk4 Pla2g12a Procr Ptp4a3 Rac3 Rbms1 Rcl1 Rgs16 Rpo1-2 Rpo1-4 Sdccag10 Slc1a5 Slc22a1 Slc6a15 Slc6a4 Tdp1 Tfpi2 Thsd6 Tpmt Trnt1 Twist1 Umpk Utf1 Xylb Zfp622
140	V$HEN1_02: HEN1	7	7	267	183	15714	-2.0	0.0	3.14	1.28	Dffb Eif4ebp1 Gna15 Mrpl18 Ptp4a3 Tex292 Zdhhc14
141	V$NKX61_01: NKX6-1	10	10	264	956	14941	-2.01	0.0	0.03	0.0	BC027344 Ccl17 Glud1 Gpatc4 Lancl2 Mrpl19 Sct Slc6a15 Suclg2 Zfp259
142	V$PAX6_01: Pax-6	137	137	137	7445	8452	-2.03	0.0	1.81	0.46	1110015E22Rik 1810014L12Rik 2310043K02Rik 2310044P18Rik 2310066N05Rik 2700083B06Rik 2700087H15Rik 2810036K01Rik 3830408P06Rik 4732497O03Rik Aatf Abcb1b Abcc9 Adam8 Akr1b8 Amn Arhgap9 Armc6 BC027344 Bcap29 C330017I15Rik Cct4 Cct5 Cd68 Chst1 Clns1a Col5a1 Crbn Cth Ctsl Cyp2f2 D15Ertd735e Dao1 Dap3 Ddx27 Ddx52 Deadc1 Degs1 Dffb Dgke Dok2 Dpf3 Dpp7 Eef1g Eef2 Eif3s6 Ela3b Fbxo31 Fdft1 Fjx1 Gadd45g Gc…
143	V$PAX6_Q2	63	63	211	3183	12714	-2.03	0.0	2.06	0.58	1110032N12Rik 1300017K07Rik 1500002M01Rik 2310044P18Rik 2310066N05Rik 2700083B06Rik 4930588M11Rik Adam8 Aoc3 Bckdhb Bpy2ip1 Bxdc1 C1qbp C330017I15Rik Cd68 Cga Cpn1 Ctsl Cyp2f2 Dao1 Eef2 Ela3b Eps15 Fbxo17 Gcnt2 Glul Gpatc4 Gsto1 Helb Hic1 Lrp1 Lypla3 Mrpl2 Mybbp1a Ncl Nol5 Nola2 Npl Nrbf1 Pes1 Ppan Ppic Ppp5c Ptp4a3 Ptpro Rabggtb Rac3 Rars Rpl8 Rpo1-2 Rps2 Rps9 Slc16a1 Slc1a5 Stc1 Stx1a Tex292 Th…
144	V$LEF1TCF1_Q4	126	126	148	7819	8078	-2.04	0.0	0.14	0.0	1110015E22Rik 1110032N12Rik 1300017K07Rik 1500002M01Rik 2310043K02Rik 2310044P18Rik 2700083B06Rik 2810036K01Rik 3830408P06Rik 4633402D15Rik 4930588M11Rik AW550801 Aatf Abcb1b Abcc3 Abcc9 Akr1b8 Amn Ampd2 BC014685 BC027344 Bpy2ip1 Bxdc1 C1qbp C330017I15Rik Cct2 Cct4 Cct5 Cga Chst1 Clns1a Col5a1 Cpn1 Cs Cth Dao1 Dap3 Ddx27 Degs1 Dffb Dhodh Dkk2 Dok2 Dp1l1 Eef1g Eef2 Ela1 Erf Fdft1 Fjx1 Ftsj3 Gcnt2 …
145	V$HOGNESS_B: Imperfect Hogness /Goldberg Box	24	24	250	1021	14876	-2.04	0.0	2.53	0.82	1110032N12Rik 1300017K07Rik 2310044P18Rik 2310066N05Rik 2700083B06Rik Aoc3 Bckdhb Cd68 Glul Gpatc4 Helb Mybbp1a Nola2 Npl Nrbf1 Ppp5c Procr Ptpro Rars Ripk3 Rps2 Tex292 Ttyh2 Xylb
146	V$E2A_Q2	171	171	103	9416	6481	-2.04	0.0	1.84	0.46	1110015E22Rik 1500002M01Rik 2310043K02Rik 2310044P18Rik 2510015F01Rik 2700087H15Rik 4633402D15Rik 4732497O03Rik 4930588M11Rik Aatf Abcb1b Abcc3 Abcc9 Adam8 Akr1b3 Akr1b8 Amn Ampd2 Aoc3 Aqp1 Arhgap9 Armc6 Atad3a BC014685 BC027344 Barx1 Bcap29 Bop1 Bpy2ip1 Bxdc1 C1qbp C1ql1 Cct2 Cct4 Cd68 Cga Chst1 Clns1a Clp1 Col5a1 Cpn1 Crbn Cs Cth Ctsl Ctsz Cyp2f2 D15Ertd735e Dao1 Ddit4 Ddx27 Deadc1 Dffb Dgke Do…
147	V$SREBP_Q3	80	80	194	5138	10759	-2.06	0.0	0.13	0.0	1110015E22Rik 2700087H15Rik Aatf Abcb1b Abcc9 Akr1b8 Amn Aprt Arhgap9 Atad3a Bop1 Bpy2ip1 Bxdc1 C1qbp Col5a1 Cpn1 Dap3 Ddx52 Dgke Dok2 Dp1l1 Eef1g Eif3s6 Eif4ebp1 Fjx1 Ftsj3 Fxr1h Gcat Gcnt2 Gna15 Gnmt Gpx3 Hk2 Hmga1 Hmga2 Hrmt1l2 Inhba Klra18 Lgtn Lta4h Lypla3 Mipol1 Mrps9 Msr1 Mt2 Myo1f Npm1 Npm3 Nrbf1 Paf53 Pdir Pitrm1 Plcl2 Ppargc1b Ppp5c Pyp Rabggtb Rgs16 Rpo1-1 Rpo1-2 Sdccag10 Sh3d19 Slc19a…
148	V$TCF1P_Q6	188	188	86	10416	5481	-2.08	0.0	1.85	0.46	1110015E22Rik 1300017K07Rik 1500002M01Rik 1810014L12Rik 2310044P18Rik 2310066N05Rik 2700083B06Rik 3830408P06Rik 4930588M11Rik Aatf Abcb1b Abcc9 Adam8 Akr1b3 Akr1b8 Amn Ampd2 Aoc3 Aprt Aqp1 Armc6 Atad3a Barx1 Bcap29 Bop1 Bpy2ip1 Bxdc1 C1qbp C1ql1 C330017I15Rik Cct4 Cct5 Cd68 Cga Clcn7 Clp1 Col5a1 Cpn1 Crbn Cs Ctsl Ctsz Cyp2f2 D15Ertd735e Dao1 Ddit4 Ddx27 Ddx52 Dgke Dhodh Dkk2 Dp1l1 Dpf3 Dpp7 Ednra…
149	V$HEB_Q6	87	87	187	4580	11317	-2.09	0.0	1.84	0.46	1110015E22Rik 1110032N12Rik 2310066N05Rik 2510015F01Rik 4633402D15Rik 4732497O03Rik AW550801 Abcc3 Abcc9 Akr1b8 Aoc3 Atad3a BC027344 Bpy2ip1 C1qbp Cct4 Chst1 Ctsl Ctsz Cyp2f2 Ddit4 Ddx27 Dkk2 Dok2 Eef2 Ela1 Emilin1 Epb4.1l2 Erf Fdft1 Ftsj3 Gadd45g Gcat Gcnt2 Gnefr Gstm3 Gtlf3a Helb Hmga1 Ldb2 Lrrk2 Matk Mfng Mmp12 Mrpl12 Mrpl18 Mrps9 Mybbp1a Nap1l1 Nin Nln Nola2 Nudcd2 Odc1 Olfm1 Pdk4 Pes1 Pilra …
150	V$PBX_Q3	256	256	18	15181	716	-2.1	0.0	0.05	0.0	1110015E22Rik 1110032N12Rik 1300017K07Rik 1500002M01Rik 1810014L12Rik 2310043K02Rik 2310044P18Rik 2310066N05Rik 2510015F01Rik 2700083B06Rik 2700087H15Rik 3830408P06Rik 4633402D15Rik 4732497O03Rik 4930588M11Rik AW550801 Aatf Abcb1b Abcc3 Abcc9 Adam8 Akr1b3 Akr1b8 Amn Ampd2 Aoc3 Aprt Aqp1 Arhgap9 Armc6 Atad3a BC014685 BC027344 Barx1 Bcap29 Bckdhb Bop1 Bpy2ip1 Bxdc1 C1qbp C1ql1 C330017I15Rik Ccl17 C…
151	V$DR3_Q4: direct repeat 3	31	31	243	2244	13653	-2.11	0.0	0.08	0.0	1110015E22Rik 1810014L12Rik Adam8 Atad3a Ccl17 Cs Cth Ela3b Eps15 Fbxo31 Fdft1 Gna15 Hic1 Mrps9 Myo5a Ncl Nln Nomo1 Olfm1 Paf53 Pyp Rac3 Rasl12 Rg9mtd2 Rpo1-1 Rpo1-2 Tcp10a Thsd6 Tmeff1 Trnt1 Ttyh2
152	V$E47_02: E47	32	32	242	2303	13594	-2.11	0.0	0.08	0.0	1300017K07Rik 2310043K02Rik 2310044P18Rik 2510015F01Rik 4633402D15Rik BC014685 Bcap29 Bop1 Ccl17 Cct2 Cs Eps15 Fbxo31 Ggt1 Glipr1 Gnl3 Gpx3 Hrmt1l2 Lipe Matk Ncl Npl Nudcd2 Rasgrp4 Rasl12 Rgs16 Sdccag10 Sh3d19 Slc19a1 Stc2 Stx1a Thumpd3
153	V$FREAC2_01: Fork head RElated ACtivator-2	11	11	263	1006	14891	-2.12	0.0	0.04	0.0	2310066N05Rik 3830408P06Rik Adam8 Cpn1 Igf1r Lipe Lrp1 Mipol1 Mmp13 Rpl14 Sema7a
154	V$CETS1P54_01: c-Ets-1(p54)	186	186	88	10330	5567	-2.14	0.0	1.74	0.44	1110015E22Rik 1110032N12Rik 2310043K02Rik 2310044P18Rik 2310066N05Rik 2510015F01Rik 2700083B06Rik 2700087H15Rik 2810036K01Rik 3830408P06Rik 4633402D15Rik 4732497O03Rik AW550801 Aatf Abcb1b Abcc3 Adam8 Akr1b8 Amn Ampd2 Aoc3 Aqp1 Arhgap9 BC027344 Barx1 Bcap29 Bckdhb Bop1 Bpy2ip1 Bxdc1 C1qbp C1ql1 C330017I15Rik Ccl17 Cct2 Cct5 Cd68 Cga Clcn7 Clns1a Cpn1 Crbn Cs Cth Ctsl Ctsz D15Ertd735e Dao1 Dap3 Dd…
155	V$AIRE_01	45	45	229	3067	12830	-2.14	0.0	0.11	0.0	1810014L12Rik 2700083B06Rik 2700087H15Rik Abcc9 Adam8 Ampd2 Bckdhb Cga Ctsl Dkk2 Dpf3 Dpp7 Ela1 Foxc2 Glipr1 Gna15 Lancl2 Lasp1 Lipe Lta4h Mdfi Mybbp1a Nap1l1 Nin Nol5 Nrbf1 Nudcd2 Oprs1 Pes1 Ppp5c Procr Rac3 Rg9mtd2 Rpl37 Rpo1-4 Rps9 Slc25a30 Slc6a15 Slc6a4 Stc2 Suclg2 Tdp1 Tex292 Thumpd3 Tmeff1
156	V$OCT1_Q6: octamer factor 1	245	245	29	14587	1310	-2.16	0.0	0.07	0.0	1300017K07Rik 1810014L12Rik 2310043K02Rik 2310044P18Rik 2310066N05Rik 2510015F01Rik 2700083B06Rik 2700087H15Rik 2810036K01Rik 3830408P06Rik 4633402D15Rik 4732497O03Rik 4930588M11Rik AW550801 Aatf Abcb1b Abcc3 Abcc9 Akr1b3 Akr1b8 Amn Ampd2 Aoc3 Aprt Aqp1 Arhgap9 Armc6 Atad3a BC014685 BC027344 Bcap29 Bckdhb Bop1 Bpy2ip1 Bxdc1 C1qbp C330017I15Rik Ccl17 Cct2 Cct4 Cct5 Cd68 Cga Chst1 Clcn7 Clns1a Clp1…
157	V$AP1_Q4: activator protein 1	216	216	58	12955	2942	-2.17	0.0	0.12	0.0	1110015E22Rik 1110032N12Rik 1500002M01Rik 1810014L12Rik 2310044P18Rik 2310066N05Rik 2510015F01Rik 2700087H15Rik 2810036K01Rik 3830408P06Rik 4633402D15Rik 4732497O03Rik AW550801 Aatf Abcb1b Abcc3 Abcc9 Adam8 Akr1b3 Akr1b8 Amn Ampd2 Aprt Aqp1 Arhgap9 Atad3a BC014685 BC027344 Bcap29 Bckdhb Bop1 Bpy2ip1 Bxdc1 C1qbp C330017I15Rik Ccl17 Cct2 Cct4 Cct5 Cd68 Chst1 Clcn7 Clns1a Clp1 Col5a1 Cpn1 Crbn Cs Ct…
158	V$AP4_01: activator protein 4	30	30	244	1372	14525	-2.19	0.0	2.21	0.69	2510015F01Rik 2700087H15Rik Adam8 Aprt Bckdhb Chst1 Ddx27 Dffb Dok2 Eef2 Eif4ebp1 Emilin1 Fbxo17 Gna15 Isyna1 Mfng Mrps9 Nap1l1 Nln Odc1 Pes1 Ptp4a3 Ptpro Rcl1 Sct Tbx15 Tesp1 Thumpd3 Tkt Tpmt
159	V$OLF1_01: olfactory neuron-specific factor	20	20	254	1554	14343	-2.21	0.0	0.07	0.0	Clcn7 Ctsz Dp1l1 Ednra Ggt1 Glud1 Isyna1 Myo5a Pdk4 Ptp4a3 Rg9mtd2 Sf3a2 Smarce1 Stc2 Stx1a Tcp10a Tfb2m Thsd6 Tmeff1 Twist1
160	V$TITF1_Q3: TTF-1, TITF1 (thyroid transcription factor 1)	99	99	175	6169	9728	-2.21	0.0	0.18	0.0	1300017K07Rik 1500002M01Rik 1810014L12Rik 2310043K02Rik 4633402D15Rik Aatf Abcb1b Abcc9 Adam8 Akr1b3 Ampd2 Aoc3 BC014685 BC027344 Bop1 Bpy2ip1 Bxdc1 C1qbp C330017I15Rik Cct2 Cct5 Cd68 Cs Ctsl Cyp2f2 D15Ertd735e Degs1 Dhodh Dkk2 Dok2 Dpp7 Ednra Eef1g Eif3s6 Eif4ebp1 Emilin1 Epb4.1l2 Fbxo17 Fdft1 Gjb3 Glud1 Glul Gna15 Gnl3 Gpx3 Gstm3 Helb Hmga2 Hspe1 Lipe Lpd Lypla3 Maoa Mmp12 Mrpl12 Mrpl19 Msr1 My…
161	V$PAX5_01: B-cell-specific activating protein	32	32	242	1488	14409	-2.23	0.0	2.15	0.65	2810036K01Rik Aatf Aprt Aqp1 BC014685 Bxdc1 C1qbp Cct2 Cs Dap3 Ddit4 Dp1l1 Emilin1 Fbxo31 Gnmt Hspe1 Mrpl2 Nap1l1 Nomo1 Odc1 Pitrm1 Pla2g12a Sct Slc22a1 Slc25a30 Srr Thsd6 Tpmt Tpo Trnt1 Ttyh2 Tysnd1
162	V$CAAT_01: cellular and viral CCAAT box	172	172	102	9566	6331	-2.23	0.0	1.56	0.36	1110032N12Rik 1810014L12Rik 2310043K02Rik 2310066N05Rik 2510015F01Rik 2700083B06Rik 3830408P06Rik 4732497O03Rik AW550801 Abcb1b Abcc3 Abcc9 Adam8 Akr1b3 Amn Aqp1 Atad3a Bcap29 Bckdhb Bop1 Bpy2ip1 Bxdc1 C1qbp C330017I15Rik Ccl17 Cct4 Cd68 Cga Chst1 Clcn7 Clns1a Clp1 Cpn1 Cs Cth Ctsl Ctsz Cyp2f2 D15Ertd735e Dao1 Ddit4 Ddx27 Deadc1 Degs1 Dffb Dgke Dhodh Dkk2 Dp1l1 Dpf3 Dpp7 Ednra Eef1g Eif3s6 Ela3b …
163	V$RORA1_01: RAR-related orphan receptor alpha1	40	40	234	1938	13959	-2.24	0.0	2.01	0.56	1300017K07Rik 3830408P06Rik Aprt Bop1 Ccl17 Cct2 Clns1a Cs Cth Cyp2f2 Ftsj3 Gata6 Gcnt2 Glipr1 Gsto1 Hic1 Hrmt1l2 Lrrk2 Mrpl19 Mybbp1a Nin Nola2 Nudcd2 Oprs1 Pcca Ppp5c Procr Rabggtb Rars Rg9mtd2 Rpl8 Sema7a Sh3d19 Stc1 Tex292 Tfpi2 Tpo U2af1 Umpk Xylb
164	V$STAT5A_02	50	50	224	2522	13375	-2.28	0.0	1.82	0.46	2700087H15Rik 4633402D15Rik Ampd2 Armc6 Bpy2ip1 Ccl17 Clcn7 Ctsl D15Ertd735e Ddx52 Dffb Dpf3 Ednra Eef1g Eif4ebp1 Emilin1 Fbxo17 Fxr1h Glul Gnl3 Gpatc4 Gtlf3a Hk2 Inhba Lasp1 Lgtn Mmp13 Mt2 Myo5a Nola2 Npm3 Nrbf1 Oprs1 Pcca Plcl2 Rnpc1 Rpl4 Rpo1-2 Rpo1-4 Rps2 Rps9 Slc1a3 Slc22a1 Smyd1 Stc1 Stc2 Supv3l1 Tbx15 Tdp1 Timp2
165	V$AMEF2_Q6: myocyte enhancer factor	22	22	252	1660	14237	-2.28	0.0	0.08	0.0	2310043K02Rik 4732497O03Rik Bcap29 C330017I15Rik Crbn D15Ertd735e Epb4.1l2 Fbxo17 Lancl2 Ldb2 Mipol1 Nol5a Npm3 Nudcd2 Ppan Ptp4a3 Rasl12 Slc16a1 Slc6a15 Smyd1 Steap Zfp622
166	V$HNF1_Q6	258	258	16	15260	637	-2.3	0.0	0.05	0.0	1110032N12Rik 1300017K07Rik 1500002M01Rik 1810014L12Rik 2310043K02Rik 2310044P18Rik 2310066N05Rik 2510015F01Rik 2700083B06Rik 2700087H15Rik 2810036K01Rik 3830408P06Rik 4633402D15Rik 4732497O03Rik 4930588M11Rik AW550801 Aatf Abcb1b Abcc3 Abcc9 Adam8 Akr1b3 Akr1b8 Amn Ampd2 Aoc3 Aqp1 Armc6 Atad3a BC014685 BC027344 Barx1 Bcap29 Bckdhb Bpy2ip1 Bxdc1 C1qbp C330017I15Rik Ccl17 Cct2 Cct4 Cct5 Cd68 Cga C…
167	V$MTATA_B: Muscle TATA box	125	125	149	7612	8285	-2.3	0.0	0.24	0.0	1110032N12Rik 1300017K07Rik 2310043K02Rik 2310044P18Rik 2810036K01Rik 3830408P06Rik 4633402D15Rik Akr1b3 Akr1b8 Aoc3 Aqp1 Arhgap9 BC014685 Bckdhb Bxdc1 Cct4 Cct5 Cga Clcn7 Clns1a Clp1 Cpn1 Crbn Cs Ctsl D15Ertd735e Dao1 Deadc1 Degs1 Dffb Dhodh Dkk2 Dp1l1 Eef2 Eif4ebp1 Ela1 Epb4.1l2 Eps15 Fdft1 Fjx1 Foxc2 Gadd45g Gjb3 Glipr1 Glul Gnl3 Gnmt Gpatc4 Gpx3 Gstm3 Gsto1 Helb Hic1 Hk2 Hmga1 Hmga2 Hrmt1l2 I…
168	V$NKX25_02: homeo domain factor Nkx-2.5/Csx, tinman homolog	105	105	169	6462	9435	-2.3	0.0	0.22	0.0	1300017K07Rik 1810014L12Rik 2310066N05Rik 3830408P06Rik 4732497O03Rik Aatf Ampd2 BC027344 Barx1 Bxdc1 C1ql1 C330017I15Rik Ccl17 Cct4 Cd68 Cga Clcn7 Clp1 Col5a1 Cs Cth Cyp2f2 Deadc1 Dhodh Dpf3 Dpp7 Ednra Eef2 Eif3s6 Epb4.1l2 Fdft1 Foxc2 Gadd45g Gcnt2 Gjb3 Gnefr Gpatc4 Gpx3 Gtlf3a Hk2 Hmga1 Hmga2 Immp2l Inhba Klra18 Lancl2 Ldb2 Lipe Lpd Lrrk2 Lta4h Lypla3 Maoa Matk Mfng Mmp13 Mrpl19 Mrpl2 Msr1 Nap1…
169	V$NRF2_01: nuclear respiratory factor 2	52	52	222	2644	13253	-2.31	0.0	1.77	0.45	1110032N12Rik 2310066N05Rik 2810036K01Rik Aatf Abcc3 Akr1b8 Amn Bpy2ip1 Bxdc1 C1qbp C1ql1 Cct2 Cct5 Clp1 Dap3 Ddx27 Ddx52 Dgke Gnefr Gpatc4 Gtlf3a Lgtn Mdfi Mipol1 Mrpl12 Mrpl18 Ncl Nin Nln Nola2 Nsun2 Olfm1 Pabpc1 Paf53 Pim3 Ppan Rabl4 Rars Rpl14 Rpl37 Rpl8 Rpo1-1 Sdccag10 Sf3a2 Slc19a1 Tdp1 Tfb2m Thumpd3 Top1mt Trnt1 Zfp259 Zfp622
170	V$ER_Q6: estrogen receptor	150	150	124	8348	7549	-2.31	0.0	1.38	0.28	1110032N12Rik 2310066N05Rik 2510015F01Rik 2700083B06Rik 2700087H15Rik 2810036K01Rik 3830408P06Rik 4732497O03Rik 4930588M11Rik Aatf Abcb1b Abcc9 Akr1b3 Akr1b8 Amn Arhgap9 Armc6 Atad3a BC027344 Bcap29 Bckdhb Bop1 Bxdc1 C1qbp Cct2 Cct4 Cd68 Cga Chst1 Clcn7 Clp1 Col5a1 Crbn Cs Cth Ctsz Cyp2f2 Dao1 Dap3 Ddit4 Deadc1 Dffb Dgke Dkk2 Dpf3 Dpp7 Eef1g Eif3s6 Epb4.1l2 Erf Fbxo31 Fdft1 Fjx1 Fxr1h Ggt1 Gjb3 G…
171	V$CDPCR1_01: cut-like homeodomain protein	208	208	66	12439	3458	-2.31	0.0	0.17	0.0	1110015E22Rik 1500002M01Rik 1810014L12Rik 2310043K02Rik 2310066N05Rik 2510015F01Rik 2810036K01Rik 3830408P06Rik 4633402D15Rik 4732497O03Rik 4930588M11Rik Aatf Abcb1b Abcc3 Abcc9 Adam8 Akr1b3 Akr1b8 Amn Ampd2 Aqp1 Arhgap9 Armc6 BC014685 BC027344 Barx1 Bcap29 Bckdhb Bop1 Bpy2ip1 Bxdc1 C1qbp Cct2 Cct4 Cct5 Cd68 Cga Clcn7 Clns1a Clp1 Col5a1 Cpn1 Crbn Cs Cth Ctsl Cyp2f2 D15Ertd735e Dao1 Ddit4 Ddx52 De…
172	V$FOXO1_02: fork head box O1	11	11	263	972	14925	-2.33	0.0	0.05	0.0	2310066N05Rik Bpy2ip1 Clp1 Igf1r Lipe Mipol1 Mmp13 Pdk4 Rpl14 Sema7a Tfb2m
173	V$CDPCR3HD_01: cut-like homeodomain protein	93	93	181	5050	10847	-2.34	0.0	1.43	0.29	1500002M01Rik 2310043K02Rik 2510015F01Rik 4930588M11Rik Abcb1b Abcc3 Abcc9 Adam8 Akr1b8 Amn Ampd2 Aqp1 Arhgap9 BC027344 Barx1 Bxdc1 Cct4 Cga Clcn7 Clns1a Clp1 Crbn Cyp2f2 Dao1 Ddx52 Deadc1 Dok2 Dp1l1 Eef2 Ela1 Ela3b Eps15 Fbxo17 Foxc2 Gata6 Gcat Ggt1 Glud1 Glul Gnmt Hk2 Hrmt1l2 Immp2l Lancl2 Ldb2 Lrrk2 Ltc4s Lypla3 Maoa Mdfi Mrps9 Msr1 Ncl Nin Nol5a Nomo1 Npl Nrbf1 Odc1 Oprs1 Pdir Pdk4 Pilra Pitr…
174	V$ELF1_Q6	124	124	150	7515	8382	-2.36	0.0	0.27	0.0	1110032N12Rik 2810036K01Rik 3830408P06Rik 4633402D15Rik 4732497O03Rik 4930588M11Rik AW550801 Aatf Adam8 Akr1b3 Akr1b8 Amn Ampd2 Aprt Aqp1 Arhgap9 Atad3a Bcap29 Bop1 Bxdc1 Cd68 Clns1a Col5a1 Cpn1 Crbn Cs Ctsl Ctsz Cyp2f2 Ddit4 Dgke Dkk2 Dpf3 Dpp7 Ednra Eef1g Eif4ebp1 Ela1 Ela3b Emilin1 Erf Fdft1 Fjx1 Foxc2 Gadd45g Gata6 Glul Gna15 Gnefr Gpx3 Gstm3 Helb Hic1 Igf1r Immp2l Klra18 Lpd Lypla3 Matk Mdfi…
175	V$HAND1E47_01: Hand1:E47 heterodimer	164	164	110	9217	6680	-2.4	0.0	1.24	0.2	1110015E22Rik 1110032N12Rik 1810014L12Rik 2310043K02Rik 2310044P18Rik 2510015F01Rik 2700083B06Rik 2700087H15Rik 4633402D15Rik 4732497O03Rik 4930588M11Rik AW550801 Aatf Abcc3 Abcc9 Adam8 Akr1b3 Akr1b8 Amn Ampd2 Aprt Aqp1 BC014685 BC027344 Bcap29 C1qbp C330017I15Rik Ccl17 Cct4 Cct5 Cga Clcn7 Clns1a Col5a1 Cpn1 Crbn Cs Cth Ctsl Ctsz Cyp2f2 D15Ertd735e Ddx27 Deadc1 Dgke Dkk2 Dp1l1 Dpp7 Ednra Eef1g Ei…
176	V$NFKB_C: NF-kappaB binding site	14	14	260	548	15349	-2.42	0.0	2.33	0.7	2810036K01Rik Dap3 Gna15 Gnl3 Gtlf3a Il21r Lasp1 Mdfi Pdk4 Ptp4a3 Rac3 Rbms1 Sdccag10 Thsd6
177	V$TCF4_Q5	212	212	62	12627	3270	-2.42	0.0	0.2	0.0	1110015E22Rik 1110032N12Rik 1300017K07Rik 1500002M01Rik 1810014L12Rik 2310043K02Rik 2310044P18Rik 2310066N05Rik 2510015F01Rik 2700083B06Rik 3830408P06Rik 4633402D15Rik 4930588M11Rik Aatf Abcb1b Abcc3 Abcc9 Adam8 Akr1b3 Akr1b8 Amn Ampd2 Aoc3 Aqp1 Atad3a BC014685 BC027344 Bcap29 Bop1 Bpy2ip1 Bxdc1 C1qbp C1ql1 C330017I15Rik Ccl17 Cct2 Cct4 Cct5 Cga Chst1 Clcn7 Clns1a Clp1 Col5a1 Cpn1 Crbn Cs Cth Cyp…
178	V$STAT5A_01: signal transducer and activator of transcription 5a	23	23	251	1035	14862	-2.44	0.0	2.03	0.57	4633402D15Rik Bxdc1 Clcn7 Crbn Dok2 Eif4ebp1 Gnl3 Gpatc4 Gtlf3a Hrmt1l2 Lipe Lrp1 Mmp12 Nol5 Nrbf1 Pdk4 Pla2g12a Plaur Rpo1-2 Slc1a3 Slc22a1 Supv3l1 Tbx15
179	V$NFY_Q6_01	122	122	152	6843	9054	-2.46	0.0	1.1	0.14	1810014L12Rik 2310043K02Rik 2510015F01Rik 2700083B06Rik 2700087H15Rik 3830408P06Rik Abcb1b Abcc9 Adam8 Akr1b3 Ampd2 Atad3a Bckdhb Bxdc1 C1qbp Cd68 Cga Chst1 Clp1 Cpn1 Cs Cth Ctsl Ctsz Dao1 Ddit4 Ddx52 Deadc1 Dgke Dhodh Dp1l1 Dpf3 Dpp7 Ednra Eef1g Eif3s6 Emilin1 Fdft1 Fjx1 Foxc2 Gadd45g Gata6 Glipr1 Glul Gnmt Gpx3 Gtlf3a Helb Hic1 Hk2 Hmga1 Hrmt1l2 Hspe1 Inhba Isyna1 Lancl2 Lasp1 Ldb2 Lgtn Lpd Mip…
180	V$EFC_Q6	148	148	126	8822	7075	-2.46	0.0	0.34	0.0	1110032N12Rik 1810014L12Rik 2310044P18Rik 2510015F01Rik 2700087H15Rik 2810036K01Rik 4633402D15Rik 4732497O03Rik AW550801 Aatf Abcc3 Abcc9 Adam8 Akr1b3 Akr1b8 Amn Aoc3 Aqp1 BC014685 BC027344 Barx1 Bcap29 Bckdhb Bop1 C1ql1 Ccl17 Cct5 Cd68 Cga Chst1 Clcn7 Clns1a Col5a1 Cpn1 Crbn Cth Ctsl D15Ertd735e Dao1 Ddit4 Degs1 Dffb Dok2 Dp1l1 Dpf3 Dpp7 Ednra Eef1g Eif4ebp1 Ela1 Ela3b Epb4.1l2 Fbxo31 Fdft1 Foxc…
181	V$XFD3_01: Xenopus fork head domain factor 3	27	27	247	1909	13988	-2.46	0.0	0.12	0.0	Bpy2ip1 Clp1 Ela1 Fbxo17 Gnmt Hic1 Hmga1 Igf1r Immp2l Inhba Klra18 Lipe Mfng Mipol1 Msr1 Nol5a Npm1 Oprs1 Pdir Plg Ripk3 Rpl14 Sema7a Slc5a6 Slc6a4 Tdp1 Tfpi2
182	V$ZTA_Q2	82	82	192	5031	10866	-2.47	0.0	0.29	0.0	1110015E22Rik 1500002M01Rik 1810014L12Rik 2310043K02Rik 2310044P18Rik 2310066N05Rik Abcb1b Abcc3 Abcc9 Adam8 Akr1b8 Amn Aoc3 Armc6 Cct2 Cd68 Cga Chst1 Col5a1 Cth Dao1 Ddx27 Degs1 Dok2 Dpp7 Ednra Eef1g Eef2 Eif3s6 Ela1 Emilin1 Epb4.1l2 Fbxo17 Gnefr Gnmt Gpx3 Helb Immp2l Isyna1 Klra18 Ldb2 Lipe Matk Mfng Mipol1 Mmp12 Mrpl2 Msr1 Mt2 Mybbp1a Nap1l1 Nin Nln Nomo1 Nrbf1 Nudcd2 Oprs1 Ppargc1b Procr Ptp4…
183	V$COMP1_01: COMP1	166	166	108	9866	6031	-2.47	0.0	0.34	0.0	1110015E22Rik 1300017K07Rik 1810014L12Rik 2310044P18Rik 2310066N05Rik 2510015F01Rik 2700083B06Rik 4732497O03Rik AW550801 Aatf Abcc3 Abcc9 Adam8 Amn Ampd2 Aqp1 Arhgap9 Armc6 Atad3a Bcap29 Bckdhb Bpy2ip1 C1qbp C330017I15Rik Cct2 Cct4 Cct5 Cd68 Cga Chst1 Clcn7 Clns1a Clp1 Cpn1 Crbn Cth Ctsl Ctsz Cyp2f2 D15Ertd735e Ddit4 Ddx52 Deadc1 Degs1 Dffb Dgke Dok2 Dp1l1 Eef1g Eif3s6 Eif4ebp1 Emilin1 Fbxo17 Fbx…
184	V$E4F1_Q6	12	12	262	454	15443	-2.49	0.0	2.31	0.69	1110015E22Rik Amn Bpy2ip1 Eef1g Gcat Klra18 Lrrk2 Maoa Rg9mtd2 Slc7a6 Smarce1 Supv3l1
185	V$SMAD3_Q6	162	162	112	9176	6721	-2.49	0.0	1.07	0.13	1110015E22Rik 1300017K07Rik 1500002M01Rik 1810014L12Rik 2310043K02Rik 2310044P18Rik 2310066N05Rik 2510015F01Rik 2700083B06Rik 2700087H15Rik 2810036K01Rik 3830408P06Rik 4633402D15Rik AW550801 Aatf Abcb1b Abcc3 Abcc9 Ampd2 Aoc3 Aprt Aqp1 Armc6 BC027344 Bcap29 Bckdhb Bop1 Bpy2ip1 Bxdc1 Ccl17 Cct2 Cct4 Cct5 Clns1a Clp1 Col5a1 Ctsl Ctsz Cyp2f2 D15Ertd735e Dao1 Ddx27 Dffb Dkk2 Dp1l1 Dpf3 Dpp7 Ednra Eef…
186	V$EBF_Q6	82	82	192	4501	11396	-2.5	0.0	1.21	0.19	2510015F01Rik 2700087H15Rik 2810036K01Rik AW550801 Abcc3 Adam8 Akr1b3 Akr1b8 Ampd2 Barx1 Bcap29 C1ql1 Chst1 Clcn7 Clns1a Col5a1 Ctsz Ddit4 Dhodh Dp1l1 Dpf3 Dpp7 Eif4ebp1 Fbxo17 Ftsj3 Gadd45g Gcat Ggt1 Glud1 Gnmt Gpatc4 Gpx3 Gstm3 Gtlf3a Hic1 Hmga1 Hspe1 Isyna1 Lasp1 Lrp1 Lrrk2 Lypla3 Mdfi Mpp6 Mrps9 Mt2 Mybbp1a Nap1l1 Ncl Nola2 Nsun2 Odc1 Paf53 Pdk4 Pes1 Pla2g12a Plaur Ppargc1b Ptp4a3 Rapgef3 Ras…
187	V$NFE2_01: NF-E2 p45	44	44	230	2254	13643	-2.5	0.0	1.56	0.36	1110015E22Rik 1500002M01Rik 2310044P18Rik 4633402D15Rik Aatf Abcb1b Adam8 Akr1b3 C1qbp Cd68 Chst1 Dao1 Fbxo31 Ggt1 Glud1 Gna15 Gnmt Hic1 Lrp1 Lrrk2 Matk Mcpt7 Mfng Mmp12 Mmp13 Mt2 Nln Npl Plaur Ppargc1b Procr Rnpc1 Rpl14 Rpo1-4 Slc19a1 Slc6a15 Tbx15 Tcp10a Tex19 Tfpi2 Thumpd3 Tysnd1 Utf1 Zfhx1a
188	V$CMYB_01: c-Myb	61	61	213	3256	12641	-2.51	0.0	1.36	0.27	1810014L12Rik 2510015F01Rik Akr1b3 BC014685 BC027344 Clp1 Cpn1 Crbn Cth Cyp2f2 Dap3 Dhodh Eef2 Emilin1 Fxr1h Gata6 Gcnt2 Gpatc4 Hrmt1l2 Il21r Isyna1 Lasp1 Lipe Mrpl12 Mrpl18 Mrpl19 Mrps9 Mt2 Ncl Npm1 Nrbf1 Olfm1 Pabpc1 Paf53 Pcca Pes1 Pilra Pim3 Ppan Ppp5c Rasl12 Rcl1 Rcor2 Rpl37 Rpo1-4 Rps2 Sct Sdccag10 Slc16a1 Slc6a15 Slc6a6 Sox17 Stc1 Tbx15 Tcerg1 Tex19 Thumpd3 Tysnd1 Wdr12 Zdhhc14 Zfp259
189	V$EVI1_05: ectopic viral integration site 1 encoded factor	12	12	262	1004	14893	-2.51	0.0	0.07	0.0	Gadd45g Glipr1 Lancl2 Lipe Lpd Lta4h Mdfi Mfng Mipol1 Pilra Plaur Supv3l1
190	V$LMO2COM_02: complex of Lmo2 bound to Tal-1, E2A proteins, and GATA-1, half-site 2	142	142	132	8416	7481	-2.51	0.0	0.41	0.0	1110015E22Rik 1110032N12Rik 2310043K02Rik 2310066N05Rik 2510015F01Rik 2700083B06Rik 2700087H15Rik 2810036K01Rik 3830408P06Rik 4732497O03Rik Abcb1b Abcc3 Abcc9 Akr1b3 Ampd2 Aqp1 Arhgap9 Barx1 Bcap29 Bckdhb Bpy2ip1 C1qbp C1ql1 C330017I15Rik Ccl17 Clcn7 Clp1 Crbn Cs Ctsl D15Ertd735e Dao1 Dap3 Ddit4 Ddx27 Deadc1 Dffb Dhodh Dok2 Dp1l1 Ednra Eef2 Eif3s6 Epb4.1l2 Eps15 Erf Fjx1 Foxc2 Ftsj3 Gadd45g Gata6…
191	V$IK3_01: Ikaros 3	22	22	252	1602	14295	-2.51	0.0	0.11	0.0	4732497O03Rik Clns1a Dpp7 Foxc2 Gjb3 Gpatc4 Hrmt1l2 Lgtn Lipe Lpd Ltc4s Mcpt7 Mdfi Mrpl2 Nrbf1 Odc1 Pdk4 Slc5a6 Stc2 Timp2 Xylb Zfhx1a
192	V$PITX2_Q2: pituitary homeobox factor 2	114	114	160	6805	9092	-2.52	0.0	0.39	0.0	1110032N12Rik 1300017K07Rik 2310044P18Rik 2310066N05Rik 2700083B06Rik 2810036K01Rik 3830408P06Rik 4930588M11Rik Akr1b3 Akr1b8 Aoc3 Arhgap9 Armc6 BC027344 Bckdhb C1qbp C330017I15Rik Ccl17 Cct4 Cd68 Cga Clp1 Cpn1 Crbn Ctsl D15Ertd735e Dao1 Degs1 Dhodh Dkk2 Eef2 Eif3s6 Eif4ebp1 Ela3b Emilin1 Epb4.1l2 Eps15 Fbxo31 Gjb3 Glud1 Glul Gnefr Gnl3 Gpatc4 Gpx3 Helb Hk2 Hmga1 Hrmt1l2 Immp2l Lancl2 Lpd Lta4h L…
193	V$OCT_C: Octamer binding site	13	13	261	1064	14833	-2.52	0.0	0.08	0.0	4732497O03Rik Armc6 C330017I15Rik Eef1g Gadd45g Glud1 Hmga1 Ldb2 Lpd Mrpl19 Stc2 Tex19 Utf1
194	V$GATA1_02: GATA-binding factor 1	102	102	172	5718	10179	-2.52	0.0	1.04	0.12	1110032N12Rik 2700083B06Rik 3830408P06Rik 4732497O03Rik 4930588M11Rik Abcc9 Akr1b3 Armc6 Barx1 Bcap29 C1qbp C1ql1 Ccl17 Chst1 Clp1 Crbn Cs Ctsl Ctsz D15Ertd735e Dao1 Dap3 Ddx27 Ddx52 Deadc1 Dhodh Dpf3 Ednra Eef1g Eef2 Eif3s6 Ela1 Ela3b Epb4.1l2 Eps15 Erf Fjx1 Ggt1 Gjb3 Glipr1 Glul Gna15 Gnmt Gpatc4 Helb Hic1 Isyna1 Klra18 Lasp1 Lgtn Lipe Lrrk2 Lta4h Maoa Mcpt7 Mipol1 Mmp13 Mrpl12 Mrpl18 Mrpl2 Msr…
195	V$BARBIE_01: barbiturate-inducible element	140	140	134	7960	7937	-2.52	0.0	0.94	0.07	1110015E22Rik 1300017K07Rik 2310043K02Rik 2510015F01Rik 2700087H15Rik 3830408P06Rik 4930588M11Rik AW550801 Abcc9 Akr1b3 Akr1b8 Ampd2 Aprt Aqp1 Armc6 BC014685 BC027344 Barx1 Bckdhb C1qbp Ccl17 Cct2 Cct4 Cct5 Cd68 Clcn7 Clns1a Col5a1 Crbn Cs Ctsl Ctsz Cyp2f2 D15Ertd735e Dap3 Ddx27 Ddx52 Deadc1 Dkk2 Dok2 Dp1l1 Dpf3 Ednra Eef1g Eif4ebp1 Epb4.1l2 Eps15 Fbxo17 Fdft1 Fjx1 Gcat Ggt1 Glul Gna15 Gnl3 Gnmt …
196	V$MAF_Q6	12	12	262	456	15441	-2.52	0.0	2.28	0.69	4633402D15Rik Arhgap9 Bop1 Cs Eps15 Fjx1 Glul Ltc4s Ppp5c Rabggtb Rpl14 Tfpi2
197	V$CETS168_Q6	173	173	101	9840	6057	-2.52	0.0	1.02	0.12	1110015E22Rik 1110032N12Rik 1500002M01Rik 2310043K02Rik 2310066N05Rik 2510015F01Rik 2700087H15Rik 2810036K01Rik 4732497O03Rik AW550801 Aatf Abcb1b Abcc3 Adam8 Akr1b8 Amn Aoc3 Aqp1 Arhgap9 BC027344 Bcap29 Bckdhb Bop1 Bpy2ip1 Bxdc1 C1qbp Ccl17 Cct2 Cct4 Cct5 Cd68 Chst1 Clcn7 Clns1a Cpn1 Crbn Cth Ctsl Ctsz Cyp2f2 Dao1 Dap3 Ddx27 Deadc1 Degs1 Dgke Dhodh Dkk2 Dok2 Dp1l1 Dpf3 Dpp7 Ednra Ela1 Ela3b Emil…
198	V$MYOGNF1_01: myogenin / nuclear factor 1 or related factors	63	63	211	3386	12511	-2.52	0.0	1.31	0.25	1110032N12Rik 1500002M01Rik 2510015F01Rik 2700087H15Rik Amn Aprt Atad3a BC014685 Bcap29 Bckdhb Bop1 Cct2 Cct4 Cd68 Clcn7 Clns1a Col5a1 Ddx27 Dhodh Ednra Eef1g Eef2 Erf Fdft1 Gpatc4 Hmga1 Hmga2 Isyna1 Lasp1 Lpd Lrp1 Matk Mipol1 Mmp12 Mt2 Mybbp1a Myo1f Nin Nln Olfm1 Paf53 Pdk4 Pes1 Pilra Plaur Plcl2 Rapgef3 Rpo1-1 Rps2 Sf3a2 Slc19a1 Slc22a1 Slc6a15 Slc6a4 Srr Stc2 Tesp1 Tex292 Tfb2m Thsd6 Timp2 Tpm…
199	V$PADS_C: Retroviral Poly A downstream element	67	67	207	4136	11761	-2.55	0.0	0.3	0.0	1110032N12Rik 1300017K07Rik 1500002M01Rik 2310043K02Rik 2310044P18Rik 2510015F01Rik Aatf Akr1b8 Clns1a Crbn Ctsl Dao1 Ddx27 Deadc1 Dok2 Dpf3 Ednra Ela1 Epb4.1l2 Foxc2 Gadd45g Gcnt2 Gnefr Gnmt Gpx3 Gstm3 Gsto1 Helb Hk2 Isyna1 Lasp1 Lgtn Matk Mcpt7 Mipol1 Mmp13 Mrpl12 Mrpl19 Mrpl2 Msr1 Myo1f Myo5a Ncl Nol5 Nol5a Nrbf1 Nudcd2 Pla2g12a Ppic Rabggtb Rasl12 Rcl1 Rnpc1 Rpl37 Rpo1-4 Sdccag10 Sema7a Slc1a…
200	V$CREB_Q4: cAMP-response element binding protein	27	27	247	1281	14616	-2.55	0.0	1.8	0.46	1110015E22Rik Cct4 Clp1 Cpn1 Ddx27 Eef2 Erf Ftsj3 Glipr1 Gsto1 Klra18 Lrrk2 Mrps9 Nol5 Nudcd2 Ppan Rapgef3 Rg9mtd2 Rpl4 Rps9 Slc6a4 Smarce1 Supv3l1 Tdp1 Top1mt Trnt1 U2af1
201	V$MYOD_01: myoblast determination gene product	182	182	92	10384	5513	-2.56	0.0	0.97	0.09	1110015E22Rik 1300017K07Rik 1500002M01Rik 2310043K02Rik 2310044P18Rik 2510015F01Rik 2700087H15Rik 4633402D15Rik 4930588M11Rik AW550801 Aatf Abcb1b Abcc3 Abcc9 Akr1b3 Akr1b8 Amn Ampd2 Aoc3 Aprt Aqp1 Arhgap9 Atad3a BC014685 BC027344 Barx1 Bcap29 Bop1 Bpy2ip1 C1ql1 C330017I15Rik Ccl17 Cct2 Cd68 Cga Chst1 Clns1a Clp1 Col5a1 Cpn1 Crbn Cs Cth Ctsz Cyp2f2 D15Ertd735e Dao1 Ddit4 Deadc1 Degs1 Dffb Dgke Do…
202	V$NFMUE1_Q6	14	14	260	566	15331	-2.56	0.0	2.14	0.65	2810036K01Rik Bpy2ip1 Eif3s6 Ela1 Hmga1 Hrmt1l2 Npm1 Ppargc1b Rapgef3 Rpo1-1 Rpo1-4 Sf3a2 Srr Trnt1
203	V$VMYB_01: v-Myb	199	199	75	11331	4566	-2.57	0.0	1.08	0.14	1110032N12Rik 1300017K07Rik 1500002M01Rik 1810014L12Rik 2310043K02Rik 2310044P18Rik 2310066N05Rik 2700083B06Rik 2700087H15Rik 2810036K01Rik 3830408P06Rik 4732497O03Rik 4930588M11Rik AW550801 Aatf Abcb1b Akr1b3 Akr1b8 Amn Ampd2 Aqp1 Armc6 BC014685 BC027344 Barx1 Bcap29 Bpy2ip1 C1qbp C1ql1 C330017I15Rik Ccl17 Cct4 Cct5 Cd68 Cga Chst1 Clcn7 Clns1a Clp1 Col5a1 Cpn1 Crbn Cs Cth Cyp2f2 D15Ertd735e Dao1…
204	V$STAT_01: signal transducers and activators of transcription	47	47	227	3010	12887	-2.57	0.0	0.23	0.0	4633402D15Rik Abcb1b Ampd2 Bcap29 Bpy2ip1 Bxdc1 Cd68 Clcn7 Crbn D15Ertd735e Dhodh Dpp7 Ednra Eif4ebp1 Foxc2 Ggt1 Glul Gnl3 Gpatc4 Gtlf3a Helb Hrmt1l2 Lasp1 Lgtn Lipe Lrp1 Lta4h Mdfi Mmp12 Mmp13 Myo1f Nol5 Nrbf1 Plaur Ppic Rpl37 Rpo1-2 Rps2 Rps9 Slc1a3 Slc22a1 Slc5a6 Tbx15 Tcerg1 Tcp10a Zfhx1a Zfp259
205	V$SF1_Q6	37	37	237	2448	13449	-2.57	0.0	0.19	0.0	1300017K07Rik Akr1b3 Amn Arhgap9 C330017I15Rik Cct4 Cyp2f2 Dok2 Dp1l1 Fbxo31 Ftsj3 Gcnt2 Gjb3 Gstm3 Hic1 Hk2 Hspe1 Lasp1 Mrpl12 Myo5a Nln Nol5 Odc1 Oprs1 Ppp5c Rbms1 Slc6a6 Stc1 Tex292 Tfpi2 Thsd6 Tkt Tmeff1 Tpmt Twist1 U2af1 Xylb
206	V$IK1_01: Ikaros 1	151	151	123	8764	7133	-2.58	0.0	0.64	0.0	1300017K07Rik 2310043K02Rik 2700083B06Rik 2700087H15Rik 3830408P06Rik 4633402D15Rik 4732497O03Rik AW550801 Abcc3 Abcc9 Adam8 Ampd2 Aprt Aqp1 Arhgap9 Armc6 BC014685 BC027344 Bcap29 Bop1 Bxdc1 C1qbp C1ql1 Ccl17 Cct2 Cct5 Cd68 Clcn7 Clns1a Cpn1 Crbn Cth Dao1 Ddx27 Ddx52 Dhodh Dok2 Dp1l1 Dpf3 Dpp7 Eef2 Eif4ebp1 Ela1 Ela3b Epb4.1l2 Erf Fjx1 Foxc2 Fxr1h Gadd45g Ggt1 Gjb3 Glud1 Glul Gnefr Gnmt Gpatc4 Gp…
207	V$RFX1_01: X-box binding protein RFX1	120	120	154	6973	8924	-2.58	0.0	0.63	0.0	1110015E22Rik 1300017K07Rik 1500002M01Rik 2310044P18Rik 4732497O03Rik 4930588M11Rik Akr1b8 Aoc3 Aprt Arhgap9 Armc6 BC027344 Bcap29 Bckdhb C1qbp C1ql1 Cct5 Cd68 Cga Chst1 Cpn1 Crbn Cth Ctsz D15Ertd735e Dao1 Ddit4 Dffb Dp1l1 Dpf3 Dpp7 Eif4ebp1 Ela1 Erf Fbxo17 Fbxo31 Fdft1 Foxc2 Fxr1h Gadd45g Gata6 Gcat Gcnt2 Gjb3 Glul Gnefr Helb Hic1 Hk2 Hmga1 Hmga2 Hspe1 Isyna1 Lasp1 Ldb2 Ltc4s Mcpt7 Mdfi Mipol1 M…
208	V$CEBP_C: C/EBP binding site	61	61	213	3782	12115	-2.58	0.0	0.3	0.0	1110032N12Rik 2510015F01Rik AW550801 Abcc9 Amn Ampd2 Aoc3 Bckdhb Bpy2ip1 C1qbp C330017I15Rik Cd68 Cga Chst1 Col5a1 Cth Ctsz Cyp2f2 Ddx27 Ddx52 Dhodh Dpf3 Eef2 Ela3b Glipr1 Gna15 Gnefr Gnl3 Gpatc4 Hk2 Lpd Lrp1 Mcpt7 Mfng Mmp13 Mrpl12 Mrps9 Mt2 Nap1l1 Ncl Nol5 Pdk4 Plg Rasl12 Rg9mtd2 Rpl8 Slc19a1 Slc1a5 Slc6a15 Smarce1 Smyd1 Sox17 Srr Tcerg1 Tcp10a Tex292 Thsd6 Tkt Trnt1 Ttyh2 Tysnd1
209	V$PEBP_Q6	67	67	207	4108	11789	-2.59	0.0	0.33	0.0	1110032N12Rik 2310044P18Rik 2310066N05Rik 2700087H15Rik 4732497O03Rik Abcb1b Adam8 Amn Arhgap9 BC027344 Barx1 Cct2 Cct4 Cga Cs Deadc1 Dffb Dkk2 Dok2 Eef1g Ela1 Epb4.1l2 Fbxo31 Fdft1 Gpx3 Gstm3 Gsto1 Hk2 Il21r Immp2l Isyna1 Lancl2 Lgtn Lipe Lta4h Ltc4s Mipol1 Mrpl12 Mrpl19 Mrpl2 Myo1f Npm1 Olfm1 Pdir Pilra Pim3 Ppic Rabggtb Rbms1 Rcl1 Rcor2 Ripk3 Rnpc1 Rps2 Rps9 Slc1a5 Slc22a1 Slc6a4 Smarce1 Smyd1…
210	V$PPARG_03: PPAR (peroxisome proliferator-activated receptor gamma)	106	106	168	6211	9686	-2.6	0.0	0.55	0.0	1110015E22Rik 3830408P06Rik 4633402D15Rik AW550801 Abcc9 Amn Ampd2 Aoc3 Arhgap9 Atad3a BC014685 Barx1 Bxdc1 Ccl17 Cs Ddit4 Deadc1 Degs1 Dffb Dgke Dpp7 Ednra Eef1g Eif4ebp1 Ela1 Epb4.1l2 Fbxo31 Fjx1 Ftsj3 Fxr1h Gadd45g Ggt1 Gjb3 Gnefr Gpatc4 Gpx3 Gstm3 Gsto1 Helb Hic1 Hk2 Hmga2 Hrmt1l2 Hspe1 Il21r Inhba Isyna1 Lancl2 Lasp1 Lpd Lrp1 Ltc4s Mcpt7 Mfng Mipol1 Mrpl18 Mt2 Myo1f Nin Npl Nudcd2 Odc1 Olfm1…
211	V$RFX1_02: X-box binding protein RFX1	91	91	183	5413	10484	-2.6	0.0	0.45	0.0	1110015E22Rik 2700083B06Rik 2700087H15Rik 2810036K01Rik Aatf Abcb1b Adam8 Ampd2 Arhgap9 Armc6 BC014685 Barx1 Bcap29 Bpy2ip1 C1ql1 Cct2 Cct4 Col5a1 Crbn Cth Ctsz Dap3 Dffb Dp1l1 Dpf3 Dpp7 Ela1 Emilin1 Erf Fbxo17 Fbxo31 Ftsj3 Gata6 Gcat Glipr1 Hic1 Hmga1 Hmga2 Hspe1 Igf1r Lancl2 Ldb2 Lypla3 Maoa Mdfi Mfng Mipol1 Mrpl2 Mrps9 Mt2 Myo1f Myo5a Nap1l1 Nin Nol5a Nola2 Nr2f1 Oprs1 Pabpc1 Pdir Pdk4 Pilra P…
212	V$GFI1_01: growth factor independence 1	77	77	197	4641	11256	-2.6	0.0	0.39	0.0	1300017K07Rik 1810014L12Rik 2310044P18Rik 2310066N05Rik 3830408P06Rik Abcb1b Adam8 Ampd2 Aoc3 Aqp1 BC014685 C330017I15Rik Cct2 Cct4 Cd68 Clp1 Col5a1 Crbn Dao1 Ddx27 Degs1 Dgke Dok2 Dpf3 Eef1g Erf Foxc2 Gata6 Gcnt2 Glul Immp2l Lasp1 Ldb2 Lpd Lrp1 Lrrk2 Lta4h Maoa Mmp12 Mrps9 Nap1l1 Ncl Nln Nol5 Npm3 Nrbf1 Nudcd2 Paf53 Pcca Ppan Ppargc1b Ppp5c Procr Pyp Rapgef3 Rasl12 Rbms1 Rgs16 Rpl37 Rpo1-1 Rps2 …
213	V$NFY_Q6: nuclear factor Y (Y-box binding factor)	98	98	176	5600	10297	-2.6	0.0	0.8	0.0	1810014L12Rik 2310043K02Rik 2700083B06Rik 3830408P06Rik Abcb1b Abcc9 Adam8 Akr1b3 Amn Ampd2 Bckdhb Bxdc1 C1qbp Cd68 Cga Chst1 Clp1 Cpn1 Cs Cth Ctsl Ddx52 Dgke Dhodh Dp1l1 Dpf3 Ednra Eef1g Emilin1 Fdft1 Fjx1 Foxc2 Gadd45g Gata6 Glipr1 Glul Gnmt Gpx3 Gtlf3a Helb Hic1 Hk2 Hrmt1l2 Inhba Isyna1 Klra18 Lancl2 Ldb2 Lgtn Lpd Mipol1 Mrpl18 Mrpl2 Mrps9 Nln Nol5a Nola2 Nsun2 Nudcd2 Oprs1 Pcca Pdk4 Pim3 Pitr…
214	V$HNF4ALPHA_Q6	99	99	175	5660	10237	-2.6	0.0	0.8	0.0	2310044P18Rik 2810036K01Rik 3830408P06Rik 4732497O03Rik 4930588M11Rik Adam8 Akr1b8 Aqp1 Bop1 Bxdc1 C1qbp C330017I15Rik Ccl17 Cct4 Chst1 Clcn7 Clp1 Cpn1 Cs Cth Cyp2f2 Dao1 Degs1 Dgke Dok2 Dp1l1 Eef2 Eif3s6 Eif4ebp1 Emilin1 Epb4.1l2 Fbxo17 Fdft1 Ftsj3 Gpatc4 Gpx3 Gsto1 Helb Hrmt1l2 Hspe1 Igf1r Il21r Immp2l Lancl2 Lasp1 Lgtn Lpd Lrp1 Lta4h Maoa Mdfi Mipol1 Mmp13 Mrpl18 Msr1 Myo1f Myo5a Nap1l1 Nol5 N…
215	V$E12_Q6	68	68	206	4151	11746	-2.61	0.0	0.35	0.0	1110015E22Rik 1500002M01Rik 2310043K02Rik 4633402D15Rik AW550801 Abcc3 Arhgap9 BC027344 Bcap29 Bop1 C1ql1 Cd68 Clp1 Cpn1 Crbn Cth Dao1 Deadc1 Dpp7 Eif3s6 Ela1 Ela3b Eps15 Gadd45g Gcat Gcnt2 Gjb3 Gnefr Gnl3 Gnmt Hmga1 Hspe1 Lgtn Lipe Lrrk2 Lypla3 Matk Mcpt7 Mfng Mrpl18 Mrpl19 Mt2 Mybbp1a Nin Nola2 Npl Nsun2 Pitrm1 Plcl2 Ppargc1b Procr Ptp4a3 Rabggtb Rac3 Rgs16 Rpl8 Sh3d19 Slc19a1 Slc1a5 Slc6a4 Stc…
216	V$GATA1_03: GATA-binding factor 1	93	93	181	5485	10412	-2.61	0.0	0.51	0.0	1110032N12Rik 1500002M01Rik 2310066N05Rik 2700083B06Rik 2810036K01Rik 3830408P06Rik 4930588M11Rik Abcc9 Aoc3 Armc6 BC014685 Bckdhb Bxdc1 C1qbp C330017I15Rik Ccl17 Cct2 Cct4 Cd68 Clp1 Ctsl Ctsz Cyp2f2 Degs1 Dgke Dp1l1 Ednra Eef1g Eef2 Eif3s6 Eif4ebp1 Ela3b Eps15 Ftsj3 Gcnt2 Gjb3 Glipr1 Glud1 Gna15 Gnefr Gnmt Gtlf3a Hic1 Hk2 Hspe1 Immp2l Inhba Klra18 Lipe Lpd Mipol1 Mrpl2 Ncl Nomo1 Npl Npm1 Nrbf1 N…
217	V$RORA2_01: RAR-related orphan receptor alpha2	7	7	267	217	15680	-2.61	0.0	2.44	0.76	Bxdc1 Ccl17 Cth Procr Rabggtb Sh3d19 Umpk
218	V$BACH2_01: BTB and CNC homolog 2	185	185	89	10834	5063	-2.62	0.0	0.48	0.0	1110015E22Rik 1110032N12Rik 1500002M01Rik 1810014L12Rik 2310043K02Rik 2310044P18Rik 2310066N05Rik 2700087H15Rik 3830408P06Rik 4633402D15Rik 4732497O03Rik AW550801 Aatf Abcb1b Abcc3 Adam8 Akr1b3 Akr1b8 Ampd2 Aoc3 Aprt Arhgap9 Armc6 Atad3a BC014685 BC027344 Bop1 Bxdc1 C1qbp C1ql1 Ccl17 Cct5 Cd68 Chst1 Clcn7 Clns1a Clp1 Col5a1 Cpn1 Crbn Cs Ctsl Ctsz Dao1 Ddit4 Ddx52 Deadc1 Dffb Dgke Dhodh Dok2 Dp1l1…
219	V$DEC_Q1	191	191	83	11196	4701	-2.62	0.0	0.46	0.0	1110015E22Rik 1110032N12Rik 1300017K07Rik 1500002M01Rik 1810014L12Rik 2310043K02Rik 2310044P18Rik 2510015F01Rik 2700083B06Rik 2700087H15Rik 2810036K01Rik 3830408P06Rik 4732497O03Rik 4930588M11Rik AW550801 Aatf Abcb1b Abcc3 Abcc9 Adam8 Akr1b8 Amn Ampd2 Aoc3 Aprt Aqp1 Arhgap9 BC014685 BC027344 Bcap29 Bckdhb Bop1 Bxdc1 C1qbp C330017I15Rik Ccl17 Cct2 Cd68 Cga Chst1 Clcn7 Clns1a Clp1 Col5a1 Cpn1 Crbn …
220	V$DEAF1_02	10	10	264	366	15531	-2.64	0.0	2.23	0.69	Cs Ctsl Dffb Eef1g Fbxo31 Fjx1 Mrpl18 Ncl Rac3 Twist1
221	V$YY1_02: Yin and Yang 1	33	33	241	1658	14239	-2.65	0.0	1.52	0.34	AW550801 Akr1b3 Amn Armc6 Bcap29 Bpy2ip1 Cct2 Chst1 Dap3 Eif3s6 Ela1 Ftsj3 Gnefr Gpatc4 Hmga1 Hrmt1l2 Lipe Lpd Lta4h Mipol1 Mrps9 Myo5a Nin Npm1 Npm3 Ppargc1b Pyp Rpl4 Rpo1-1 Slc1a3 Smarce1 Srr Tpo
222	V$TGIF_01: TGIF (5'TG3' interacting factor)	77	77	197	4368	11529	-2.66	0.0	0.84	0.01	1110015E22Rik 1300017K07Rik 1500002M01Rik 4732497O03Rik Adam8 Akr1b8 Aqp1 Atad3a C330017I15Rik Cct4 Cd68 Col5a1 Cpn1 Crbn Cs Dao1 Dffb Dp1l1 Dpf3 Ednra Eef2 Eif3s6 Fjx1 Fxr1h Gcat Glul Gna15 Gnl3 Gnmt Gpx3 Gstm3 Helb Hk2 Immp2l Inhba Isyna1 Lgtn Lta4h Ltc4s Mfng Mipol1 Mmp12 Mrpl18 Mrpl19 Mrps9 Mt2 Nol5 Npm1 Nudcd2 Olfm1 Paf53 Pilra Pim3 Ppp5c Rabggtb Rapgef3 Rasl12 Rcl1 Rpo1-1 Rpo1-2 Rps9 Sema7a…
223	V$OCT1_01: octamer factor 1	4	4	270	473	15424	-2.67	0.0	0.04	0.0	4732497O03Rik Ldb2 Lpd Utf1
224	V$STAT5B_01: signal transducer and activator of transcription 5b	9	9	265	320	15577	-2.68	0.0	2.23	0.69	4633402D15Rik Bxdc1 Clcn7 Crbn Eif4ebp1 Gnl3 Gtlf3a Hrmt1l2 Nrbf1
225	V$TFIIA_Q6	242	242	32	14288	1609	-2.68	0.0	0.19	0.0	1110032N12Rik 1300017K07Rik 1500002M01Rik 1810014L12Rik 2310043K02Rik 2310044P18Rik 2310066N05Rik 2510015F01Rik 2700087H15Rik 2810036K01Rik 3830408P06Rik 4633402D15Rik 4732497O03Rik 4930588M11Rik AW550801 Aatf Abcb1b Abcc3 Abcc9 Adam8 Akr1b3 Akr1b8 Amn Ampd2 Aoc3 Aqp1 Arhgap9 Armc6 Atad3a BC014685 BC027344 Barx1 Bcap29 Bop1 Bxdc1 C1qbp C330017I15Rik Ccl17 Cct2 Cct4 Cct5 Cd68 Cga Chst1 Clcn7 Clns1…
226	V$ARNT_01: AhR nuclear translocator homodimers	26	26	248	1260	14637	-2.69	0.0	1.61	0.38	1500002M01Rik 2510015F01Rik 2700083B06Rik 2810036K01Rik 3830408P06Rik 4732497O03Rik Abcb1b Ampd2 Aprt Clcn7 Clns1a Ctsl Dao1 Foxc2 Gnl3 Hspe1 Lrrk2 Lta4h Mrpl18 Mt2 Odc1 Rapgef3 Tcerg1 Tesp1 Thumpd3 Zfhx1a
227	V$ELK1_01: Elk-1	72	72	202	4127	11770	-2.7	0.0	0.74	0.0	1110015E22Rik 1110032N12Rik 1500002M01Rik 2310066N05Rik 2700083B06Rik 2810036K01Rik Abcb1b Abcc3 Akr1b8 Amn Ampd2 Aqp1 Arhgap9 Bpy2ip1 Bxdc1 Ccl17 Cct5 Cd68 Clns1a Cs Ctsl Dao1 Dap3 Degs1 Dgke Ftsj3 Ggt1 Glud1 Gnl3 Gstm3 Gtlf3a Lgtn Lipe Lrp1 Ltc4s Lypla3 Mdfi Mipol1 Mpp6 Mrpl12 Mrpl18 Mt2 Mybbp1a Myo1f Nap1l1 Nln Nola2 Nsun2 Paf53 Pim3 Plaur Plcl2 Ppan Rabl4 Rars Rcl1 Rpl37 Rps2 Sdccag10 Sf3a2 S…
228	V$GR_01: high affinity binding site for glucocorticoid receptor	16	16	258	1202	14695	-2.71	0.0	0.12	0.0	1110032N12Rik Amn Dhodh Dok2 Eef2 Eif4ebp1 Emilin1 Ftsj3 Gcat Lipe Mybbp1a Odc1 Oprs1 Ripk3 Sox17 Tex19
229	V$ATF6_01: activating transcription factor 6	9	9	265	325	15572	-2.72	0.0	2.16	0.65	Bop1 Dp1l1 Eef1g Gcat Hk2 Lrrk2 Pdk4 Slc7a6 Twist1
230	V$ATF4_Q2: activating transcription factor 4	67	67	207	3850	12047	-2.72	0.0	0.72	0.0	1110015E22Rik 2310066N05Rik 3830408P06Rik Aatf Ampd2 BC014685 Bcap29 Bop1 Bpy2ip1 Cct2 Cct4 Cct5 Cs Ctsl Cyp2f2 Ddit4 Dhodh Dok2 Dp1l1 Eef1g Eef2 Ftsj3 Glipr1 Glud1 Gpx3 Gsto1 Hk2 Hspe1 Immp2l Klra18 Lgtn Lrrk2 Myo5a Ncl Nln Nol5 Npl Nudcd2 Olfm1 Pabpc1 Pitrm1 Plcl2 Ppan Ppic Procr Ptp4a3 Rcl1 Rg9mtd2 Ripk3 Rnpc1 Rpl37 Rpl4 Rpo1-2 Rps9 Sema7a Slc16a1 Slc6a15 Slc6a4 Smarce1 Stc2 Tdp1 Thsd6 Top1mt …
231	V$DR4_Q2: direct repeat 4	240	240	34	13685	2212	-2.73	0.0	1.31	0.25	1110015E22Rik 1110032N12Rik 1300017K07Rik 1500002M01Rik 1810014L12Rik 2310043K02Rik 2310044P18Rik 2310066N05Rik 2510015F01Rik 2700087H15Rik 2810036K01Rik 3830408P06Rik 4633402D15Rik 4732497O03Rik 4930588M11Rik AW550801 Aatf Abcb1b Abcc3 Abcc9 Akr1b3 Akr1b8 Amn Aoc3 Aprt Aqp1 Arhgap9 Armc6 Atad3a BC027344 Barx1 Bcap29 Bckdhb Bop1 Bpy2ip1 Bxdc1 C1qbp C1ql1 C330017I15Rik Ccl17 Cct2 Cct4 Cct5 Cd68 Cg…
232	V$CACCCBINDINGFACTOR_Q6	26	26	248	1274	14623	-2.74	0.0	1.54	0.35	2810036K01Rik Abcc3 Ampd2 Arhgap9 Armc6 Ctsz Ddit4 Ddx27 Dp1l1 Eif3s6 Glipr1 Glul Gnmt Il21r Lipe Lrp1 Lta4h Mdfi Mrpl12 Nln Nsun2 Pim3 Ppp5c Rpl37 Wdr12 Zdhhc14
233	V$NFKB_Q6: NF-kappaB	38	38	236	1992	13905	-2.74	0.0	1.28	0.22	2810036K01Rik Abcc9 Ampd2 Armc6 BC014685 Col5a1 Ctsl Dap3 Dok2 Dpp7 Gcnt2 Gna15 Gnl3 Gtlf3a Hrmt1l2 Igf1r Il21r Lasp1 Lpd Mdfi Mpp6 Nudcd2 Pdk4 Pla2g12a Procr Ptp4a3 Rac3 Rbms1 Rps2 Sdccag10 Slc22a1 Slc6a4 Tdp1 Tfpi2 Thsd6 Trnt1 Utf1 Zfp622
234	V$TFIII_Q6	256	256	18	14586	1311	-2.74	0.0	1.67	0.41	1110015E22Rik 1110032N12Rik 1300017K07Rik 1500002M01Rik 1810014L12Rik 2310043K02Rik 2310044P18Rik 2310066N05Rik 2510015F01Rik 2700083B06Rik 2700087H15Rik 2810036K01Rik 3830408P06Rik 4633402D15Rik 4732497O03Rik 4930588M11Rik AW550801 Aatf Abcb1b Abcc3 Abcc9 Akr1b8 Amn Ampd2 Aoc3 Aprt Aqp1 Arhgap9 Armc6 Atad3a BC014685 BC027344 Barx1 Bcap29 Bckdhb Bop1 Bpy2ip1 Bxdc1 C1qbp C1ql1 C330017I15Rik Ccl17 …
235	V$XFD1_01: Xenopus fork head domain factor 1	42	42	232	2637	13260	-2.75	0.0	0.31	0.0	1110032N12Rik 1500002M01Rik 2700083B06Rik 4732497O03Rik Adam8 Armc6 BC027344 C330017I15Rik Cct2 Clcn7 Cth Dao1 Ddx27 Dgke Dhodh Dok2 Dpf3 Ela1 Fbxo17 Glud1 Lancl2 Mipol1 Pcca Ptpro Rars Ripk3 Rpl14 Rpo1-2 Rpo1-4 Slc1a3 Slc1a5 Slc25a30 Slc6a15 Tcerg1 Tex19 Tfb2m Tfpi2 Thsd6 Thumpd3 Top1mt Wdr12 Zfhx1a
236	V$AML_Q6	61	61	213	3489	12408	-2.75	0.0	0.75	0.0	1110032N12Rik 2310044P18Rik 2310066N05Rik 2700087H15Rik Abcb1b Adam8 BC027344 Bop1 Cct2 D15Ertd735e Ddx52 Deadc1 Dffb Dok2 Ela1 Epb4.1l2 Fbxo31 Fdft1 Gnefr Gpx3 Gstm3 Gsto1 Hk2 Hspe1 Il21r Immp2l Lancl2 Ldb2 Lgtn Lipe Mrpl12 Mrpl19 Mrpl2 Mybbp1a Myo1f Nol5a Nudcd2 Olfm1 Pilra Pim3 Ppic Rabggtb Rasl12 Ripk3 Rnpc1 Rpl37 Rps2 Rps9 Slc1a3 Slc1a5 Slc22a1 Slc6a4 Slc6a6 Smarce1 Smyd1 Steap Supv3l1 Tcp10…
237	V$AP1_C: AP-1 binding site	49	49	225	2985	12912	-2.76	0.0	0.4	0.0	1110015E22Rik 1500002M01Rik 2310044P18Rik 2310066N05Rik 4633402D15Rik Aatf Abcb1b Adam8 Akr1b3 Akr1b8 BC014685 C1qbp Cd68 Chst1 Col5a1 Emilin1 Fbxo31 Gcnt2 Glud1 Gpx3 Gsto1 Hic1 Inhba Lrp1 Lrrk2 Maoa Matk Mcpt7 Mmp12 Mmp13 Mrpl2 Mt2 Nln Nol5 Nomo1 Plaur Ppargc1b Procr Rapgef3 Rcl1 Ripk3 Rpl14 Rpo1-2 Rpo1-4 Slc6a6 Tex19 Tysnd1 Utf1 Zfhx1a
238	V$SRF_Q6: serum response factor	13	13	261	1012	14885	-2.78	0.0	0.11	0.0	Abcc9 Cs Dkk2 Eif4ebp1 Ela1 Fbxo31 Glipr1 Lpd Maoa Mrpl19 Ppan Rpo1-4 Timp2
239	V$HNF4_DR1_Q3	218	218	56	12698	3199	-2.78	0.0	0.53	0.0	1110015E22Rik 1110032N12Rik 1810014L12Rik 2310043K02Rik 2310044P18Rik 2310066N05Rik 2510015F01Rik 2700083B06Rik 2700087H15Rik 2810036K01Rik 3830408P06Rik 4633402D15Rik 4732497O03Rik 4930588M11Rik AW550801 Aatf Abcb1b Abcc9 Adam8 Akr1b3 Akr1b8 Amn Ampd2 Aoc3 Aqp1 Arhgap9 Atad3a BC014685 BC027344 Barx1 Bop1 Bxdc1 C1qbp C1ql1 Ccl17 Cct2 Cct4 Cct5 Cd68 Chst1 Clcn7 Clp1 Cpn1 Cs Cth Cyp2f2 D15Ertd735e …
240	V$CREB_01: cAMP-responsive element binding protein	21	21	253	1452	14445	-2.83	0.0	0.19	0.0	1110015E22Rik AW550801 Bpy2ip1 Cct4 Clp1 Eef2 Erf Glipr1 Lrrk2 Ncl Nrbf1 Ppan Rapgef3 Rg9mtd2 Rpl4 Rpo1-1 Rps9 Supv3l1 Top1mt Trnt1 U2af1
241	V$COUP_01: COUP:HNF-4 heterodimer	43	43	231	2379	13518	-2.84	0.0	0.93	0.07	2810036K01Rik 3830408P06Rik 4732497O03Rik Adam8 Amn Aqp1 C1qbp Clp1 Cs Ddx27 Deadc1 Dgke Dpf3 Eef2 Eif3s6 Ela1 Epb4.1l2 Gpatc4 Gsto1 Helb Hspe1 Il21r Immp2l Lancl2 Lasp1 Lgtn Lrp1 Matk Mrpl18 Mrpl2 Msr1 Myo1f Nap1l1 Nudcd2 Pes1 Procr Rapgef3 Rars Thsd6 Umpk Utf1 Xylb Zfp259
242	V$E47_01: E47	39	39	235	2402	13495	-2.85	0.0	0.38	0.0	1500002M01Rik 2310043K02Rik 2510015F01Rik Abcc3 Arhgap9 Bcap29 Bop1 C1ql1 Crbn D15Ertd735e Dao1 Deadc1 Degs1 Eps15 Erf Gadd45g Gjb3 Gstm3 Hspe1 Inhba Lipe Lpd Lypla3 Mfng Mt2 Nola2 Nsun2 Plcl2 Rabggtb Rac3 Rgs16 Rpl8 Sct Sdccag10 Slc19a1 Slc6a4 Stc2 Stx1a Thsd6
243	V$AREB6_03: AREB6 (Atp1a1 regulatory element binding factor 6)	44	44	230	2457	13440	-2.85	0.0	0.87	0.03	4930588M11Rik AW550801 Akr1b3 Akr1b8 Ampd2 Atad3a BC027344 Bcap29 Bop1 Bpy2ip1 Ccl17 Cd68 Cga Clp1 Cyp2f2 Dgke Dp1l1 Dpp7 Eif3s6 Gcat Ggt1 Gnl3 Hk2 Hmga1 Hrmt1l2 Ltc4s Lypla3 Mcpt7 Mdfi Mfng Nap1l1 Npm1 Plcl2 Plg Ppic Ptp4a3 Rnpc1 Sh3d19 Smyd1 Tcp10a Tex19 Thumpd3 Tpmt Tpo
244	V$ATF_01: activating transcription factor	31	31	243	1621	14276	-2.85	0.0	1.2	0.19	AW550801 Bop1 Bpy2ip1 Cct4 Cd68 Clp1 Cpn1 Ddx27 Eef2 Erf Fdft1 Ftsj3 Gsto1 Hk2 Lrrk2 Lypla3 Mrps9 Ncl Nol5 Nrbf1 Pdk4 Ppan Rapgef3 Rg9mtd2 Rpl4 Rps9 Smarce1 Supv3l1 Tdp1 Trnt1 U2af1
245	V$NKX22_01: NK2 class homeobox factor 2	38	38	236	2062	13835	-2.86	0.0	1.03	0.12	1500002M01Rik 2700083B06Rik 2810036K01Rik 4930588M11Rik AW550801 Abcc3 Akr1b3 Ampd2 Bckdhb Bpy2ip1 C1ql1 Cga Chst1 Ddit4 Dkk2 Dpf3 Eef1g Epb4.1l2 Erf Fdft1 Fjx1 Lypla3 Matk Mrpl12 Myo5a Nap1l1 Plg Rabggtb Rg9mtd2 Ripk3 Rpl4 Rpo1-4 Sema7a Sh3d19 Slc1a3 Slc22a1 Tysnd1 U2af1
246	V$NFY_C: NF-Y binding site	10	10	264	392	15505	-2.86	0.0	1.92	0.49	2700083B06Rik Abcb1b Clp1 Nol5a Pdk4 Plaur Ppp5c Rabl4 Slc1a5 Tysnd1
247	V$ARNT_02: AhR nuclear translocator homodimers	13	13	261	552	15345	-2.86	0.0	1.81	0.46	Aatf Abcb1b Aprt Clcn7 Dao1 Dpp7 Eef2 Gcat Hmga2 Lrrk2 Mrpl2 Mt2 Zfhx1a
248	V$AR_03: is recognized by androgen reseptor	2	2	272	315	15582	-2.86	0.0	0.03	0.0	Dhodh Mybbp1a
249	V$E2F1DP2_01: E2F-1:DP-2 heterodimer	22	22	252	1079	14818	-2.87	0.0	1.43	0.29	AW550801 Armc6 Clns1a Cth Gata6 Gnl3 Gtlf3a Helb Hmga1 Hrmt1l2 Lgtn Lrp1 Mipol1 Mrpl18 Ncl Nol5 Nol5a Rabl4 Slc16a1 Sox17 Tfpi2 U2af1
250	V$CREB_Q2: cAMP-response element-binding protein	21	21	253	1437	14460	-2.88	0.0	0.21	0.0	1110015E22Rik AW550801 Bpy2ip1 Cct4 Eef2 Erf Glipr1 Lrrk2 Nrbf1 Pes1 Pim3 Plcl2 Ppan Rapgef3 Rg9mtd2 Rps9 Slc6a4 Supv3l1 Top1mt Trnt1 Zfp259
251	V$ATATA_B: Avian C-type TATA box	17	17	257	1211	14686	-2.9	0.0	0.18	0.0	Akr1b3 BC014685 Bckdhb Ddx27 Dgke Eif3s6 Fbxo17 Fdft1 Gnl3 Immp2l Lrrk2 Mfng Mybbp1a Nol5a Odc1 Plg Procr
252	V$VBP_01: PAR-type chicken vitellogenin promoter-binding protein	20	20	254	1378	14519	-2.9	0.0	0.2	0.0	1110015E22Rik 2310044P18Rik C1qbp D15Ertd735e Dpf3 Eef2 Ela1 Fjx1 Fxr1h Helb Mipol1 Pcca Pilra Rabggtb Rg9mtd2 Rpo1-4 Sox17 Suclg2 Top1mt Trnt1
253	V$NERF_Q2: new ets-related factor 1a	10	10	264	806	15091	-2.92	0.0	0.12	0.0	BC027344 Bop1 Mrpl12 Myo1f Npm3 Rabl4 Rnpc1 Smarce1 Tex19 Top1mt
254	V$ZID_01: zinc finger with interaction domain	40	40	234	2346	13551	-2.92	0.0	0.59	0.0	1810014L12Rik 2310043K02Rik 2310044P18Rik 2700087H15Rik Aprt Clp1 Cpn1 Cs Deadc1 Dok2 Emilin1 Foxc2 Glipr1 Hic1 Hrmt1l2 Isyna1 Lancl2 Lipe Lpd Lrp1 Mipol1 Ncl Paf53 Pdk4 Plaur Rbms1 Rg9mtd2 Rpo1-1 Rps9 Sct Slc1a5 Slc22a1 Slc6a15 Slc6a4 Smarce1 Stc1 Thsd6 Ttyh2 U2af1 Zfhx1a
255	V$S8_01: S8	21	21	253	1414	14483	-2.94	0.0	0.24	0.0	1300017K07Rik Ampd2 Cga Fdft1 Klra18 Lancl2 Lypla3 Matk Mfng Msr1 Paf53 Pdk4 Rcor2 Rpo1-2 Rpo1-4 Slc1a3 Slc6a15 Slc7a6 Smarce1 Suclg2 Tcerg1
256	V$PTF1BETA_Q6	25	25	249	1290	14607	-2.95	0.0	1.2	0.19	3830408P06Rik Abcc9 Chst1 Col5a1 Dgke Dkk2 Dpf3 Ela1 Hrmt1l2 Lancl2 Lasp1 Ltc4s Mdfi Mt2 Ncl Nin Olfm1 Plcl2 Procr Sh3d19 Slc7a6 Smarce1 Tex292 Tpo Tysnd1
257	V$XBP1_01: X-box-binding protein 1	27	27	247	1415	14482	-2.95	0.0	1.14	0.15	2810036K01Rik Aprt Aqp1 Bop1 Clcn7 Ddx27 Dok2 Eef1g Epb4.1l2 Fdft1 Ftsj3 Glul Helb Hk2 Hrmt1l2 Hspe1 Lrrk2 Lta4h Mrpl19 Mrps9 Mt2 Pdk4 Rars Rpl4 Smarce1 Tdp1 Top1mt
258	V$COUP_DR1_Q6	11	11	263	464	15433	-2.99	0.0	1.69	0.42	3830408P06Rik Gpatc4 Lasp1 Lrp1 Nomo1 Pes1 Rars Slc16a1 Thsd6 Wdr12 Xylb
259	V$LEF1_Q6	250	250	24	14640	1257	-3.01	0.0	0.3	0.0	1110015E22Rik 1110032N12Rik 1300017K07Rik 1500002M01Rik 1810014L12Rik 2310043K02Rik 2310044P18Rik 2310066N05Rik 2510015F01Rik 2700083B06Rik 2700087H15Rik 2810036K01Rik 3830408P06Rik 4633402D15Rik 4732497O03Rik 4930588M11Rik AW550801 Aatf Abcb1b Abcc3 Abcc9 Adam8 Akr1b3 Akr1b8 Amn Ampd2 Aoc3 Aqp1 Arhgap9 Atad3a BC014685 BC027344 Barx1 Bcap29 Bckdhb Bop1 Bpy2ip1 Bxdc1 C1qbp C1ql1 C330017I15Rik Ccl1…
260	V$STRA13_01	11	11	263	469	15428	-3.03	0.0	1.65	0.39	2810036K01Rik Aatf Abcb1b Clcn7 Dpp7 Eef2 Gcat Lrrk2 Mrpl2 Mt2 Zfhx1a
261	V$ATF3_Q6: activating transcription factor 3	27	27	247	1669	14228	-3.03	0.0	0.41	0.0	AW550801 Bcap29 Bop1 Cct4 Dao1 Eef2 Erf Ftsj3 Glipr1 Gna15 Il21r Inhba Mmp12 Ncl Nudcd2 Pabpc1 Pilra Plcl2 Ppan Ppargc1b Procr Rabggtb Rpl4 Rps9 Thumpd3 Trnt1 U2af1
262	V$CREB_02: cAMP-responsive element binding protein	30	30	244	1692	14205	-3.03	0.0	0.77	0.0	Aatf Ampd2 Bop1 Cpn1 Dpf3 Eef1g Eef2 Erf Fdft1 Gnefr Hrmt1l2 Lta4h Mpp6 Mrpl2 Mrps9 Olfm1 Pdk4 Pim3 Plcl2 Ppan Rabl4 Rg9mtd2 Rps2 Rps9 Sema7a Supv3l1 Trnt1 U2af1 Zdhhc14 Zfp259
263	V$E4BP4_01: E4BP4	7	7	267	611	15286	-3.04	0.0	0.1	0.0	D15Ertd735e Dpf3 Eef2 Fxr1h Helb Mipol1 Rpo1-4
264	V$ARP1_01: apolipoprotein AI regulatory protein 1	28	28	246	1688	14209	-3.06	0.0	0.49	0.0	2510015F01Rik Abcc3 Barx1 Ccl17 Clcn7 Crbn Cs Ddit4 Ftsj3 Fxr1h Ggt1 Gnefr Isyna1 Mt2 Nudcd2 Pdk4 Plaur Plg Ppan Ptp4a3 Ptpro Rpo1-1 Slc1a3 Tex19 Thsd6 Top1mt Tpmt Ttyh2
265	V$MEF2_02: myogenic MADS factor MEF-2	17	17	257	1157	14740	-3.06	0.0	0.24	0.0	2310043K02Rik 2310044P18Rik Abcc9 Akr1b3 Aqp1 Cpn1 Dffb Epb4.1l2 Inhba Plg Ptp4a3 Rabl4 Rpo1-1 Slc6a6 Smyd1 Tfb2m Xylb
266	V$RSRFC4_Q2	9	9	265	361	15536	-3.06	0.0	1.73	0.44	2310043K02Rik Abcc9 Ampd2 Aqp1 Ptp4a3 Ptpro Rpo1-1 Smyd1 Tfb2m
267	V$GABP_B: GA binding protein	25	25	249	1349	14548	-3.06	0.0	0.96	0.08	1110032N12Rik 2810036K01Rik Amn Bpy2ip1 Bxdc1 Cct2 Cct5 Ctsl Dap3 Ddx27 Ela1 Gnefr Gpatc4 Nola2 Nsun2 Paf53 Ppan Rabl4 Rars Rpl37 Rpo1-1 Sdccag10 Tdp1 Thumpd3 Trnt1
268	V$PPARA_02: PPAR-alpha:RXR-alpha heterodimer (peroxisome proliferator activated factor alpha:retinoid X receptor alpha)	11	11	263	473	15424	-3.06	0.0	1.61	0.38	2700087H15Rik Abcc9 Bop1 Dao1 Dp1l1 Eef1g Ela1 Gnl3 Gnmt Rpo1-2 Zfp259
269	V$E2_Q6: papilloma virus regulator E2	23	23	251	1438	14459	-3.09	0.0	0.39	0.0	1110032N12Rik 4732497O03Rik Akr1b3 Atad3a BC014685 Bckdhb Cct2 Cs Dao1 Fxr1h Hmga1 Lancl2 Maoa Mfng Mrpl18 Nap1l1 Ncl Nol5a Nomo1 Rapgef3 Slc16a1 Tcp10a Top1mt
270	V$SREBP1_01: sterol regulatory element-binding protein 1	13	13	261	601	15296	-3.11	0.0	1.41	0.29	C330017I15Rik Clcn7 Dao1 Dpp7 Eef2 Gcat Gsto1 Hspe1 Lrrk2 Mrpl2 Tex19 Tex292 Zfhx1a
271	V$AR_01: androgen receptor	19	19	255	1224	14673	-3.13	0.0	0.34	0.0	C330017I15Rik Ddx52 Dhodh Eef2 Eif4ebp1 Eps15 Gnmt Gtlf3a Igf1r Lgtn Mybbp1a Rapgef3 Rars Ripk3 Rpl14 Rpo1-4 Slc22a1 Slc5a6 Tpo
272	V$SRF_Q4	23	23	251	1273	14624	-3.14	0.0	0.82	0.0	Abcc9 Akr1b3 Cs Dhodh Dkk2 Eif4ebp1 Ela1 Fbxo31 Glipr1 Gnefr Gstm3 Lpd Maoa Mcpt7 Myo1f Pilra Ppan Rasl12 Rpl4 Sema7a Slc1a5 Timp2 Utf1
273	V$ATF1_Q6	19	19	255	991	14906	-3.14	0.0	1.04	0.12	AW550801 Akr1b3 Amn Cct2 Cct4 D15Ertd735e Ddit4 Eef2 Erf Gnmt Klra18 Lgtn Nln Ppan Procr Rpl4 Rpl8 Trnt1 U2af1
274	V$CREBP1_Q2: CRE-binding protein 1	19	19	255	1002	14895	-3.16	0.0	1.0	0.1	1110015E22Rik Cct4 Clp1 Cpn1 Eef2 Erf Glipr1 Lrrk2 Mrps9 Nol5 Ppan Rg9mtd2 Rpl4 Rps9 Smarce1 Supv3l1 Top1mt Trnt1 U2af1
275	V$RREB1_01: Ras-responsive element binding protein 1	22	22	252	1323	14574	-3.17	0.0	0.51	0.0	1110032N12Rik BC027344 Barx1 C1qbp Cct4 Cga Dffb Dgke Gadd45g Gna15 Hic1 Isyna1 Lrp1 Nol5a Nola2 Nomo1 Pabpc1 Ptp4a3 Sdccag10 Slc19a1 Thsd6 Tpmt
276	V$TEL2_Q6	20	20	254	1109	14788	-3.21	0.0	0.79	0.0	2310066N05Rik AW550801 Arhgap9 Bcap29 Bop1 Bxdc1 Ctsl Dao1 Dgke Lrrk2 Mrpl12 Mrpl18 Myo1f Ppan Rabl4 Rpl37 Smarce1 Sox17 Top1mt Wdr12
277	V$OCT1_07: octamer factor 1	6	6	268	216	15681	-3.21	0.0	1.74	0.44	2310044P18Rik Akr1b8 Lpd Mfng Umpk Utf1
278	V$E2_Q6_01	14	14	260	942	14955	-3.22	0.0	0.29	0.0	1110032N12Rik 4732497O03Rik Akr1b3 Dao1 Fxr1h Hmga1 Mfng Ncl Nol5a Rapgef3 Slc16a1 Tcp10a Tkt Top1mt
279	V$EGR1_01: Egr-1/Krox-24/NGFI-A immediate-early gene product	5	5	269	167	15730	-3.24	0.0	1.78	0.46	4732497O03Rik Ddx52 Fjx1 Gnefr Matk
280	V$HTF_01	14	14	260	705	15192	-3.24	0.0	1.09	0.14	Aprt Aqp1 Bop1 Eef1g Hk2 Hrmt1l2 Lrrk2 Mrpl19 Pdk4 Rpl4 Slc7a6 Smarce1 Tdp1 Top1mt
281	V$NGFIC_01: nerve growth factor-induced protein C	7	7	267	275	15622	-3.26	0.0	1.59	0.37	Fxr1h Gnefr Hic1 Matk Pabpc1 Rabggtb Slc7a6
282	V$NRF1_Q6	15	15	259	781	15116	-3.27	0.0	0.98	0.1	Armc6 Cct5 Clp1 Fbxo31 Lrp1 Npm1 Nsun2 Odc1 Pim3 Sf3a2 Srr Stc2 Stx1a Tdp1 Tex19
283	V$HNF4_01_B: Hepatocyte nuclear factor 4	8	8	266	615	15282	-3.29	0.0	0.18	0.0	3830408P06Rik C1ql1 Deadc1 Gpatc4 Lrp1 Pcca Pes1 Pilra
284	V$SRF_C: serum response factor	11	11	263	522	15375	-3.3	0.0	1.22	0.2	Abcc9 Aoc3 Fbxo31 Glipr1 Gnefr Lpd Mcpt7 Myo1f Nol5 Timp2 Utf1
285	V$RP58_01: 58 KDA repressor protein	9	9	265	402	15495	-3.31	0.0	1.33	0.25	Amn Ddx27 Gsto1 Hic1 Matk Mpp6 Nomo1 Npm3 Smarce1
286	V$PR_02: is recognized by progesterone receptor	13	13	261	839	15058	-3.34	0.0	0.37	0.0	Chst1 Clns1a D15Ertd735e Dffb Dhodh Eef1g Glipr1 Mrps9 Msr1 Nin Pim3 Ripk3 Wdr12
287	V$E2_01: papilloma virus regulator E2	15	15	259	850	15047	-3.36	0.0	0.69	0.0	1110032N12Rik 4732497O03Rik Akr1b3 Dao1 Fxr1h Hmga1 Maoa Mfng Nap1l1 Ncl Nol5a Rapgef3 Slc16a1 Tcp10a Top1mt
288	V$LXR_Q3	3	3	271	77	15820	-3.37	0.0	1.87	0.46	Hk2 Mipol1 Smarce1
289	V$EVI1_02: ectopic viral integration site 1 encoded factor	4	4	270	383	15514	-3.37	0.0	0.11	0.0	Glipr1 Lipe Pilra Slc25a30
290	V$R_01: Epstein-Barr virus transcription factor R	6	6	268	233	15664	-3.38	0.0	1.51	0.34	Atad3a Gnl3 Ltc4s Mmp13 Tex292 Twist1
291	V$FOXO3_01: fork head box O3	4	4	270	379	15518	-3.41	0.0	0.11	0.0	Clp1 Mipol1 Rpl14 Sema7a
292	V$HOX13_01: Hox-1.3	6	6	268	239	15658	-3.44	0.0	1.44	0.29	Clcn7 Clns1a Gtlf3a Lasp1 Mrpl19 Rabl4
293	V$MIF1_01: MIBP-1 / RFX1 complex	1	1	273	197	15700	-3.44	0.0	0.03	0.0	Fbxo31
294	V$PBX1_02: homeo domain factor Pbx-1	6	6	268	244	15653	-3.45	0.0	1.38	0.28	2310043K02Rik C1qbp Fbxo31 Nola2 Xylb Zfhx1a
295	V$PAX_Q6	262	262	12	15209	688	-3.46	0.0	0.52	0.0	1110015E22Rik 1110032N12Rik 1300017K07Rik 1500002M01Rik 1810014L12Rik 2310043K02Rik 2310044P18Rik 2310066N05Rik 2510015F01Rik 2700083B06Rik 2700087H15Rik 2810036K01Rik 3830408P06Rik 4633402D15Rik 4732497O03Rik 4930588M11Rik AW550801 Aatf Abcb1b Abcc3 Abcc9 Adam8 Akr1b3 Akr1b8 Amn Ampd2 Aoc3 Aprt Aqp1 Arhgap9 Armc6 Atad3a BC014685 Bcap29 Bckdhb Bop1 Bpy2ip1 Bxdc1 C1qbp C1ql1 C330017I15Rik Ccl17 Cc…
296	V$MAX_01: Max	10	10	264	657	15240	-3.47	0.0	0.36	0.0	Aatf Ampd2 Ctsl Dao1 Dpp7 Foxc2 Mrpl18 Mt2 Nol5a Zfhx1a
297	V$HEN1_01: HEN1	8	8	266	375	15522	-3.5	0.0	1.13	0.15	Adam8 Ddx27 Dffb Gna15 Ptp4a3 Slc6a15 Tex292 Zdhhc14
298	V$CHX10_01	5	5	269	415	15482	-3.5	0.0	0.17	0.0	Cga Cs Ldb2 Pdir Rpo1-4
299	V$MEF2_03: myogenic MADS factor MEF-2	7	7	267	315	15582	-3.51	0.0	1.19	0.19	Abcc9 Aqp1 Inhba Ptp4a3 Rpo1-1 Smyd1 Tfb2m
300	V$CREBP1CJUN_01: CRE-binding protein 1:c-Jun heterodimer	11	11	263	623	15274	-3.51	0.0	0.67	0.0	Ampd2 Cct4 Cpn1 Eef2 Glipr1 Gsto1 Nol5 Ppan Rpl4 Rps9 Trnt1
301	V$HFH4_01	10	10	264	550	15347	-3.54	0.0	0.74	0.0	2700083B06Rik Akr1b8 Barx1 C330017I15Rik Col5a1 Eps15 Mipol1 Nol5 Steap Tpo
302	V$FOXO4_02: fork head box O4	6	6	268	454	15443	-3.56	0.0	0.23	0.0	2310066N05Rik Bpy2ip1 Clp1 Mipol1 Rpl14 Sema7a
303	V$POLY_C: Retroviral Poly A signal	2	2	272	242	15655	-3.61	0.0	0.08	0.0	Rbms1 Top1mt
304	V$ATF_B: ATF binding site	8	8	266	489	15408	-3.65	0.0	0.5	0.0	1110015E22Rik Cct4 Eef2 Ppan Rpl4 Rps9 Top1mt Trnt1
305	V$T3R_01: viral homolog of thyroid hormone receptor alpha1	6	6	268	417	15480	-3.68	0.0	0.32	0.0	2700083B06Rik Bcap29 Ccl17 Cga Glipr1 Pilra
306	V$ALPHACP1_01	6	6	268	410	15487	-3.7	0.0	0.34	0.0	Abcb1b Hic1 Hk2 Isyna1 Nudcd2 Rasl12
307	V$CDP_02: transcriptional repressor CDP	4	4	270	157	15740	-3.72	0.0	1.23	0.2	Clns1a Msr1 Rnpc1 Wdr12
308	V$CLOX_01: Clox	6	6	268	320	15577	-3.77	0.0	0.74	0.0	Clns1a Msr1 Rnpc1 Tdp1 Wdr12 Xylb
309	V$FREAC3_01: Fork head RElated ACtivator-3	6	6	268	355	15542	-3.8	0.0	0.55	0.0	Fbxo17 Npm1 Ripk3 Slc25a30 Tfpi2 Zfhx1a
310	V$STAF_01: Se-Cys tRNA gene transcription activating factor	4	4	270	307	15590	-3.81	0.0	0.25	0.0	Lta4h Myo5a Pes1 Slc5a6
311	V$CREBP1_01: cAMP-responsive element binding protein 1	5	5	269	257	15640	-3.85	0.0	0.78	0.0	1110015E22Rik Dpf3 Rg9mtd2 Top1mt Trnt1
312	V$FXR_Q3	5	5	269	269	15628	-3.87	0.0	0.7	0.0	Bckdhb Bxdc1 Eif3s6 Nin U2af1
313	V$PR_01: high affinity binding sites for progesterone receptor	5	5	269	278	15619	-3.88	0.0	0.64	0.0	Dhodh Eef1g Eef2 Mybbp1a Ripk3
314	V$HSF_Q6	1	1	273	158	15739	-3.89	0.0	0.07	0.0	Dhodh
315	V$MEIS1BHOXA9_02: Meis-1b:HOXA9 heterodimeric binding	4	4	270	189	15708	-3.9	0.0	0.88	0.03	Crbn Dp1l1 Ednra Tex292
316	V$EVI1_06: ectopic viral integration site 1 encoded factor	2	2	272	205	15692	-3.92	0.0	0.14	0.0	Epb4.1l2 Slc16a1
317	V$HMEF2_Q6: myocyte enhancer factor	2	2	272	57	15840	-3.92	0.0	1.33	0.25	Epb4.1l2 Steap
318	V$BACH1_01: BTB and CNC homolog 1	3	3	271	235	15662	-3.96	0.0	0.26	0.0	Abcb1b Gsto1 Rapgef3
319	V$AHRARNT_02: aryl hydrocarbon receptor:Arnt heterodimers, fixed core	1	1	273	14	15883	-3.98	0.0	1.49	0.33	Nomo1
320	V$MYCMAX_01: c-Myc:Max heterodimer	3	3	271	139	15758	-4.05	0.0	0.84	0.01	Mrpl18 Nol5a Rcl1
321	V$CDP_01: cut-like homeodomain protein	3	3	271	143	15754	-4.07	0.0	0.8	0.0	Glipr1 Gsto1 Mrpl19
322	V$EVI1_03: ectopic viral integration site 1 encoded factor	2	2	272	70	15827	-4.09	0.0	1.06	0.13	Glipr1 Pilra
323	V$FXR_IR1_Q6	3	3	271	151	15746	-4.1	0.0	0.72	0.0	Eif3s6 Nln U2af1
324	V$MEIS1AHOXA9_01: Meis-1a:HOXA9 heterodimeric binding	3	3	271	167	15730	-4.11	0.0	0.59	0.0	Ednra Helb Tex292
325	V$CAAT_C: Retroviral CCAAT box	1	1	273	121	15776	-4.25	0.0	0.13	0.0	Fdft1
326	V$RSRFC4_01: related to serum response factor, C4	2	2	272	92	15805	-4.27	0.0	0.74	0.0	Ptp4a3 Smyd1
327	V$HMX1_01: H6 homeobox 3	1	1	273	22	15875	-4.29	0.0	1.12	0.15	Rac3
328	V$POU3F2_02	2	2	272	108	15789	-4.3	0.0	0.58	0.0	Lancl2 Mfng
329	V$E2F_01: E2F	2	2	272	109	15788	-4.31	0.0	0.57	0.0	BC014685 Nol5a
330	V$GNCF_01: GCNF (germ cell nuclear factor)	1	1	273	94	15803	-4.47	0.0	0.22	0.0	U2af1
331	V$STAT1_01: signal transducer and activator of transcription 1	1	1	273	49	15848	-4.6	0.0	0.55	0.0	Clcn7
332	V$PAX5_02: B-cell-specific activating protein	1	1	273	53	15844	-4.61	0.0	0.51	0.0	2310044P18Rik
