# Supplementary material for: A genomic analysis of mouse models of breast cancer reveals molecular features of mouse models and relationships to human breast cancer
Source: Breast Cancer Res. 2014 Jun 5;16(3):R59. doi: 10.1186/bcr3672 (PMC4078930; doi:10.1186/bcr3672)
Supplement: Additional file 2 — Fold change values organized by mouse tumor model type comparing the mouse model to all other types of mouse models. [file bcr3672-S2.zip › Additional_file_2/Neu_SAM/AdditionalFile47_Neu_SAM/DownregulatedGenesgather_gene_ontology_121102.txt]

#	Annotation	Total Genes With Ann	Your Genes (With Ann)	Your Genes (No Ann)	Genome (With Ann)	Genome (No Ann)	ln(Bayes factor)	neg ln(p value)	FE: neg ln(p value)	FE: neg ln(FDR)	Genes
1	GO:0050874 [3]: organismal physiological process	5	5	188	2403	10033	21.59	10.41	0.0	0.0	Clec7a Edn1 Gadd45g Ndrg1 Pou3f1
2	GO:0009605 [4]: response to external stimulus	5	5	188	2167	10269	17.78	10.41	0.0	0.0	Clec7a Cmkor1 Gadd45g Lactb Pmaip1
3	GO:0007186 [6]: G-protein coupled receptor protein signaling pathway	3	3	190	1884	10552	17.43	10.41	0.0	0.0	Celsr1 Cmkor1 Edn1
4	GO:0050877 [4]: neurophysiological process	1	1	192	1506	10930	16.2	10.41	0.0	0.0	Pou3f1
5	GO:0050896 [3]: response to stimulus	12	12	181	2739	9697	14.9	10.41	0.0	0.0	Clec7a Cmkor1 Defcr-rs12 Dusp10 Gadd45g Hspe1 Lactb Ly6d Ndrg1 Pmaip1 Pold1 Tacc3
6	GO:0050875 [3]: cellular physiological process	158	158	35	7776	4660	14.28	10.41	19.08	12.64	0610009O03Rik 0610010K14Rik 1700025B16Rik 1810044O22Rik AA545217 Aars Aatf Adamts1 Alad Alcam Alox12e Ampd2 Angptl4 Anxa1 Asns Bcl11b Birc5 Bnc1 Bok Brunol4 Car13 Cbr2 Cct6a Cdc20 Cdca7 Cebpa Cel Celsr1 Cgref1 Chc1 Clec7a Clic4 Clstn2 Col17a1 Cth Ctps Ctsz Cyp2f2 Ddef1 Ddx20 Dnajc2 Dpp7 Dusp10 Ecm1 Edn1 Elovl4 Fads1 Fads3 Fbp2 Fgfr3 Fosl1 Gadd45g Gmnn Gp38 Hdgfrp2 Hmga1 Hmgb2 Hspe1 Id1 Incenp Isy…
7	GO:0009581 [5]: detection of external stimulus	1	1	192	1366	11070	13.87	10.41	0.0	0.0	Clec7a
8	GO:0008283 [4]: cell proliferation	31	31	162	707	11729	10.3	10.41	15.19	9.44	AA545217 Aatf Anxa1 Bcl11b Cdc20 Cdca7 Cebpa Cgref1 Chc1 Dnajc2 Gadd45g Gmnn Incenp Lmo1 Lrp1 Mcm3 Mcm6 Mtbp Mybl2 Orc1l Plk4 Pmaip1 Pold1 Ris2 S100a6 Sept9 Sfn Tacc3 Tcf7 Top1mt Topbp1
9	GO:0007049 [5]: cell cycle	24	24	169	534	11902	7.44	10.41	12.33	6.98	AA545217 Aatf Anxa1 Cdc20 Cgref1 Chc1 Dnajc2 Gadd45g Gmnn Incenp Mcm3 Mcm6 Mtbp Mybl2 Orc1l Plk4 Pold1 Ris2 S100a6 Sept9 Sfn Tacc3 Top1mt Topbp1
10	GO:0019752 [6]: carboxylic acid metabolism	15	15	178	298	12138	4.35	7.85	9.29	4.74	Aars Alox12e Asns Cth Ctps Elovl4 Fads1 Fads3 Lpd Me2 Mthfd2 Pdk4 Prodh Ptges Rars
11	GO:0006082 [5]: organic acid metabolism	15	15	178	298	12138	4.35	7.85	9.29	4.74	Aars Alox12e Asns Cth Ctps Elovl4 Fads1 Fads3 Lpd Me2 Mthfd2 Pdk4 Prodh Ptges Rars
12	GO:0006260 [6]: DNA replication	8	8	185	86	12350	4.19	7.67	9.28	4.74	Dnajc2 Gmnn Mcm3 Mcm6 Orc1l Pold1 Ris2 Top1mt
13	GO:0006261 [7]: DNA-dependent DNA replication	5	5	188	26	12410	4.05	7.58	9.24	4.74	Gmnn Mcm3 Mcm6 Pold1 Top1mt
14	GO:0044237 [4]: cellular metabolism	105	105	88	5161	7275	3.99	7.47	8.39	4.2	0610010K14Rik 1700025B16Rik 1810044O22Rik Aars Aatf Adamts1 Alad Alox12e Ampd2 Asns Bcl11b Bnc1 Brunol4 Car13 Cbr2 Cct6a Cdc20 Cebpa Cel Clec7a Cth Ctps Ctsz Cyp2f2 Ddef1 Ddx20 Dnajc2 Dpp7 Dusp10 Elovl4 Fads1 Fads3 Fbp2 Fgfr3 Fosl1 Gadd45g Gmnn Hdgfrp2 Hmga1 Hmgb2 Hspe1 Id1 Isyna1 Itgb4bp Klf4 Lpd Lsm3 Mcm3 Mcm6 Me2 Mical1 Mmp14 Mthfd2 Mybbp1a Mybl2 Nap1l1 Narg1 Ncl Nfil3 Nol5 Nxn Odc1 Orc1l P4ha…
15	GO:0000278 [6]: mitotic cell cycle	9	9	184	127	12309	3.31	6.78	8.34	4.2	AA545217 Aatf Cdc20 Chc1 Dnajc2 Incenp Mtbp Ris2 Sfn
16	GO:0007166 [5]: cell surface receptor linked signal transduction	18	18	175	2284	10152	3.16	6.65	0.0	0.0	Celsr1 Clec7a Cmkor1 Edn1 Fst Il1r1 Itga7 Itga9 Itgb4bp Pace4 Plat Prss11 Ptprs Socs3 Strap Tcf7 Wnt10a Wnt6
17	GO:0007090 [8]: regulation of S phase of mitotic cell cycle	2	2	191	0	12436	3.12	6.65	8.37	4.2	AA545217 Ris2
18	GO:0007346 [7]: regulation of mitotic cell cycle	3	3	190	6	12430	2.97	6.5	8.2	4.15	AA545217 Aatf Ris2
19	GO:0008152 [3]: metabolism	108	108	85	5494	6942	2.89	6.28	7.23	3.42	0610010K14Rik 1700025B16Rik 1810044O22Rik Aars Aatf Adamts1 Alad Alox12e Ampd2 Asns Bcl11b Bnc1 Brunol4 Car13 Cbr2 Cct6a Cdc20 Cebpa Cel Clec7a Cth Ctps Ctsz Cyp2f2 Ddef1 Ddx20 Dnajc2 Dpp7 Dusp10 Elovl4 Fads1 Fads3 Fbp2 Fgfr3 Fosl1 Gadd45g Gmnn Gsto1 Hdgfrp2 Hmga1 Hmgb2 Hspe1 Id1 Isyna1 Itgb4bp Klf4 Lpd Lrp1 Lsm3 Mcm3 Mcm6 Me2 Mical1 Mmp14 Mthfd2 Mybbp1a Mybl2 Nap1l1 Narg1 Ncl Nfil3 Nol5 Nxn Odc1…
20	GO:0000067 [6]: DNA replication and chromosome cycle	8	8	185	111	12325	2.6	6.02	7.65	3.69	Dnajc2 Gmnn Mcm3 Mcm6 Orc1l Pold1 Ris2 Top1mt
21	GO:0007165 [4]: signal transduction	29	29	164	3031	9405	2.28	5.62	0.0	0.0	Anxa1 Celsr1 Clec7a Cmkor1 Dok3 Dusp10 Edn1 Fgfr3 Fst Gadd45g Gpsm3 Il1r1 Itga7 Itga9 Itgb4bp Mt2 Pace4 Pdlim3 Pdlim4 Plat Prss11 Ptprs Rhoe Rrad Socs3 Strap Tcf7 Wnt10a Wnt6
22	GO:0044238 [4]: primary metabolism	98	98	95	4958	7478	2.21	5.56	6.5	2.95	0610010K14Rik 1700025B16Rik Aars Aatf Adamts1 Alox12e Ampd2 Asns Bcl11b Bnc1 Brunol4 Cbr2 Cct6a Cdc20 Cebpa Cel Clec7a Cth Ctps Ctsz Ddef1 Ddx20 Dnajc2 Dpp7 Dusp10 Elovl4 Fads1 Fads3 Fbp2 Fgfr3 Fosl1 Gadd45g Gmnn Hdgfrp2 Hmga1 Hmgb2 Hspe1 Id1 Isyna1 Itgb4bp Klf4 Lpd Lrp1 Lsm3 Mcm3 Mcm6 Me2 Mmp14 Mybbp1a Mybl2 Nap1l1 Narg1 Ncl Nfil3 Nol5 Odc1 Orc1l P4ha2 Pace4 Padi3 Pappa Pctk3 Pdk4 Pfkfb3 Phf13 P…
23	GO:0007089 [7]: traversing start control point of mitotic cell cycle	2	2	191	1	12435	2.03	5.33	7.28	3.42	AA545217 Mtbp
24	GO:0050794 [3]: regulation of cellular process	19	19	174	555	11881	1.93	5.19	6.67	3.0	Angptl4 Anxa1 Bcl11b Birc5 Bok Cdca7 Cebpa Clec7a Fgfr3 Fst Gp38 Mtbp Pmaip1 Prss11 Pscdbp Socs3 Strap Tacc3 Tcf7
25	GO:0043283 [4]: biopolymer metabolism	34	34	159	1291	11145	1.84	5.16	6.38	2.87	1700025B16Rik Aars Adamts1 Brunol4 Ctsz Ddx20 Dnajc2 Dpp7 Gmnn Hmga1 Hmgb2 Lsm3 Mcm3 Mcm6 Mmp14 Nap1l1 Ncl Nol5 Orc1l Pace4 Pappa Plat Pold1 Ppargc1b Pprc1 Prss11 Prtn3 Rars Recql Ris2 Sept9 Smarce1 Top1mt Topbp1
26	GO:0043118 [4]: negative regulation of physiological process	12	12	181	267	12169	1.82	5.07	6.72	3.0	Angptl4 Bcl11b Birc5 Cebpa Ddx20 Gmnn Id1 Mtbp Mybbp1a Pmaip1 Strap Tacc3
27	GO:0016043 [4]: cell organization and biogenesis	25	25	168	858	11578	1.57	4.84	6.2	2.79	Aatf Birc5 Cebpa Celsr1 Hmga1 Itga7 Kif22 Krt1-14 Krt1-15 Krt1-16 Krt1-19 Mtap4 Nap1l1 Nol5 Nol5a Nolc1 Pdlim3 Pmaip1 Prss11 Rhoe Rrs1 Smarce1 Socs3 Tubb6 Wasf1
28	GO:0006259 [5]: DNA metabolism	15	15	178	406	12030	1.39	4.64	6.19	2.79	Dnajc2 Gmnn Hmga1 Hmgb2 Mcm3 Mcm6 Nap1l1 Orc1l Pold1 Recql Ris2 Sept9 Smarce1 Top1mt Topbp1
29	GO:0006996 [5]: organelle organization and biogenesis	22	22	171	725	11711	1.39	4.64	6.05	2.78	Aatf Birc5 Cebpa Celsr1 Hmga1 Kif22 Krt1-14 Krt1-15 Krt1-16 Krt1-19 Mtap4 Nap1l1 Nol5 Nol5a Nolc1 Pdlim3 Pmaip1 Rhoe Rrs1 Smarce1 Tubb6 Wasf1
30	GO:0006882 [8]: zinc ion homeostasis	2	2	191	2	12434	1.36	4.64	6.6	2.98	Mt2 Slc39a4
31	GO:0006139 [5]: nucleobase, nucleoside, nucleotide and nucleic acid metabolism	52	52	141	2375	10061	0.93	4.23	5.25	2.23	0610010K14Rik 1700025B16Rik Aars Ampd2 Bcl11b Bnc1 Brunol4 Cbr2 Cebpa Ctps Ddef1 Ddx20 Dnajc2 Fosl1 Gmnn Hdgfrp2 Hmga1 Hmgb2 Id1 Klf4 Lsm3 Mcm3 Mcm6 Mybbp1a Mybl2 Nap1l1 Narg1 Ncl Nfil3 Nol5 Orc1l Phf13 Pold1 Pou3f1 Ppargc1b Pprc1 Prdm4 Rars Recql Ris2 Rpo1-1 Sept9 Smarce1 Strap Tbx15 Tcerg1 Tcf7 Tgfb1i4 Top1mt Topbp1 Twist1 Zfp275
32	GO:0000080 [7]: G1 phase of mitotic cell cycle	2	2	191	3	12433	0.86	4.1	6.1	2.78	AA545217 Mtbp
33	GO:0006090 [7]: pyruvate metabolism	2	2	191	3	12433	0.86	4.1	6.1	2.78	Me2 Pdk4
34	GO:0000074 [6]: regulation of cell cycle	11	11	182	264	12172	0.82	4.04	5.69	2.46	AA545217 Aatf Cgref1 Gadd45g Gmnn Mtbp Mybl2 Ris2 S100a6 Sfn Tacc3
35	GO:0009613 [5]: response to pest, pathogen or parasite	1	1	192	515	11921	0.75	3.99	0.0	0.0	Gadd45g
36	GO:0009987 [2]: cellular process	174	174	19	10365	2071	0.72	3.95	5.25	2.23	0610009O03Rik 0610010K14Rik 1700025B16Rik 1810044O22Rik AA545217 Aars Aatf Adamts1 Alad Alcam Alox12e Ampd2 Angptl4 Anxa1 Asns Bcl11b Birc5 Bnc1 Bok Brunol4 Car13 Cbr2 Cct6a Cdc20 Cdca7 Cebpa Cel Celsr1 Cgref1 Chc1 Clec7a Clic4 Clstn2 Cmkor1 Col17a1 Cth Ctps Ctsz Cyp2f2 Ddef1 Ddx20 Dnajc2 Dok3 Dpp7 Dusp10 Ecm1 Edn1 Elovl4 Fads1 Fads3 Fbp2 Fgfr3 Fosl1 Fst Gadd45g Gjb3 Gjb4 Gmnn Gp38 Gpsm3 Hdgfrp2 …
37	GO:0050789 [2]: regulation of biological process	49	49	144	2242	10194	0.63	3.9	4.94	2.13	0610010K14Rik Aatf Angptl4 Anxa1 Bcl11b Birc5 Bnc1 Bok Cdca7 Cebpa Clec7a Ddef1 Ddx20 Edn1 Fgfr3 Fosl1 Fst Gadd45g Gmnn Gp38 Hdgfrp2 Hmga1 Hmgb2 Id1 Klf4 Mcm3 Mcm6 Mtbp Mybbp1a Mybl2 Narg1 Nfil3 Phf13 Pmaip1 Pou3f1 Prdm4 Prss11 Pscdbp Sfn Smarce1 Socs3 Strap Tacc3 Tbx15 Tcerg1 Tcf7 Tgfb1i4 Twist1 Zfp275
38	GO:0042127 [5]: regulation of cell proliferation	7	7	186	122	12314	0.61	3.84	5.62	2.43	Anxa1 Bcl11b Cdca7 Cebpa Mtbp Pmaip1 Tcf7
39	GO:0007154 [3]: cell communication	40	40	153	3569	8867	0.54	3.78	0.0	0.0	Aatf Alcam Anxa1 Celsr1 Clec7a Clstn2 Cmkor1 Col17a1 Dok3 Dusp10 Edn1 Fgfr3 Fst Gadd45g Gjb3 Gjb4 Gp38 Gpsm3 Il1r1 Itga7 Itga9 Itgb4bp Jag2 Mt2 Pace4 Pdlim3 Pdlim4 Plat Postn Pou3f1 Prss11 Pscdbp Ptprs Rhoe Rrad Socs3 Strap Tcf7 Wnt10a Wnt6
40	GO:0006955 [4]: immune response	3	3	190	709	11727	0.47	3.73	0.0	0.0	Clec7a Gadd45g Ndrg1
41	GO:0009308 [5]: amine metabolism	9	9	184	200	12236	0.42	3.68	5.33	2.25	Aars Asns Cth Ctps Odc1 P4ha2 Prodh Rars Renbp
42	GO:0009064 [7]: glutamine family amino acid metabolism	3	3	190	18	12418	0.39	3.62	5.57	2.42	Asns Ctps Prodh
43	GO:0051243 [5]: negative regulation of cellular physiological process	7	7	186	129	12307	0.35	3.58	5.33	2.25	Angptl4 Bcl11b Birc5 Cebpa Mtbp Pmaip1 Tacc3
44	GO:0006519 [5]: amino acid and derivative metabolism	8	8	185	173	12263	0.09	3.32	5.01	2.13	Aars Asns Cth Ctps Odc1 P4ha2 Prodh Rars
45	GO:0007010 [6]: cytoskeleton organization and biogenesis	12	12	181	343	12093	-0.0	0.0	4.78	2.09	Birc5 Celsr1 Kif22 Krt1-14 Krt1-15 Krt1-16 Krt1-19 Mtap4 Pdlim3 Rhoe Tubb6 Wasf1
46	GO:0009309 [6]: amine biosynthesis	4	4	189	45	12391	-0.08	0.0	5.03	2.13	Asns Cth Odc1 Prodh
47	GO:0007275 [2]: development	36	36	157	1602	10834	-0.12	0.0	4.2	2.09	Aatf Alad Alcam Bcl11b Birc5 Cebpa Celsr1 Edn1 Fgfr3 Fst Gadd45g Gmnn Gp38 Hmga1 Id1 Itga7 Jag2 Krt1-14 Lgals1 Lmo1 Narg1 Nol5 Olfm1 Pace4 Pappa Pdlim3 Pou3f1 Prss11 Socs3 Tacc3 Tnfaip2 Tpm2 Twist1 Wasf1 Wnt10a Wnt6
48	GO:0015711 [7]: organic anion transport	2	2	191	6	12430	-0.13	0.0	5.1	2.14	Slc16a1 Slc16a3
49	GO:0009405 [3]: pathogenesis	2	2	191	6	12430	-0.13	0.0	5.1	2.14	Edn1 Lrp1
50	GO:0046483 [5]: heterocycle metabolism	4	4	189	46	12390	-0.14	0.0	4.96	2.13	Alad Ampd2 Mthfd2 P4ha2
51	GO:0008285 [6]: negative regulation of cell proliferation	4	4	189	46	12390	-0.14	0.0	4.96	2.13	Bcl11b Cebpa Mtbp Pmaip1
52	GO:0050791 [3]: regulation of physiological process	43	43	150	2017	10419	-0.23	0.0	4.02	1.94	0610010K14Rik Aatf Angptl4 Anxa1 Bcl11b Birc5 Bnc1 Bok Cdca7 Cebpa Clec7a Ddef1 Ddx20 Edn1 Fosl1 Gmnn Gp38 Hdgfrp2 Hmga1 Hmgb2 Id1 Klf4 Mcm3 Mcm6 Mtbp Mybbp1a Mybl2 Narg1 Nfil3 Phf13 Pmaip1 Pou3f1 Prdm4 Smarce1 Socs3 Strap Tacc3 Tbx15 Tcerg1 Tcf7 Tgfb1i4 Twist1 Zfp275
53	GO:0043207 [5]: response to external biotic stimulus	2	2	191	550	11886	-0.24	0.0	0.0	0.0	Clec7a Gadd45g
54	GO:0006633 [7]: fatty acid biosynthesis	4	4	189	48	12388	-0.28	0.0	4.82	2.09	Alox12e Elovl4 Fads1 Fads3
55	GO:0051244 [4]: regulation of cellular physiological process	13	13	180	405	12031	-0.29	0.0	4.42	2.09	Angptl4 Anxa1 Bcl11b Birc5 Bok Cdca7 Cebpa Clec7a Gp38 Mtbp Pmaip1 Tacc3 Tcf7
56	GO:0009607 [4]: response to biotic stimulus	7	7	186	987	11449	-0.38	0.0	0.01	0.0	Clec7a Cmkor1 Defcr-rs12 Gadd45g Hspe1 Ly6d Ndrg1
57	GO:0006952 [5]: defense response	6	6	187	902	11534	-0.39	0.0	0.0	0.0	Clec7a Cmkor1 Defcr-rs12 Gadd45g Ly6d Ndrg1
58	GO:0015849 [5]: organic acid transport	4	4	189	50	12386	-0.4	0.0	4.69	2.09	Slc12a4 Slc1a3 Slc1a5 Slc6a6
59	GO:0046942 [6]: carboxylic acid transport	4	4	189	50	12386	-0.4	0.0	4.69	2.09	Slc12a4 Slc1a3 Slc1a5 Slc6a6
60	GO:0030512 [6]: negative regulation of transforming growth factor beta receptor signaling pathway	2	2	191	8	12428	-0.56	0.0	4.64	2.09	Prss11 Strap
61	GO:0006265 [6]: DNA topological change	2	2	191	8	12428	-0.56	0.0	4.64	2.09	Sept9 Top1mt
62	GO:0006270 [8]: DNA replication initiation	2	2	191	8	12428	-0.56	0.0	4.64	2.09	Mcm3 Mcm6
63	GO:0006835 [7]: dicarboxylic acid transport	2	2	191	8	12428	-0.56	0.0	4.64	2.09	Slc1a3 Slc1a5
64	GO:0006631 [6]: fatty acid metabolism	6	6	187	119	12317	-0.57	0.0	4.39	2.09	Alox12e Elovl4 Fads1 Fads3 Lpd Ptges
65	GO:0016053 [6]: organic acid biosynthesis	4	4	189	54	12382	-0.64	0.0	4.44	2.09	Alox12e Elovl4 Fads1 Fads3
66	GO:0046394 [7]: carboxylic acid biosynthesis	4	4	189	54	12382	-0.64	0.0	4.44	2.09	Alox12e Elovl4 Fads1 Fads3
67	GO:0009968 [5]: negative regulation of signal transduction	3	3	190	28	12408	-0.68	0.0	4.46	2.09	Prss11 Socs3 Strap
68	GO:0044249 [5]: cellular biosynthesis	20	20	173	790	11646	-0.72	0.0	3.77	1.77	Aars Aatf Alad Alox12e Asns Clec7a Cth Ctps Elovl4 Fads1 Fads3 Fbp2 Gadd45g Isyna1 Itgb4bp Mthfd2 Odc1 Prodh Rars Scye1
69	GO:0006541 [8]: glutamine metabolism	2	2	191	9	12427	-0.76	0.0	4.45	2.09	Asns Ctps
70	GO:0008652 [7]: amino acid biosynthesis	3	3	190	30	12406	-0.84	0.0	4.29	2.09	Asns Cth Prodh
71	GO:0007167 [6]: enzyme linked receptor protein signaling pathway	7	7	186	171	12265	-0.94	0.0	3.93	1.91	Fst Pace4 Plat Prss11 Ptprs Socs3 Strap
72	GO:0006520 [6]: amino acid metabolism	6	6	187	134	12302	-1.04	0.0	3.89	1.87	Aars Asns Cth Ctps Prodh Rars
73	GO:0009058 [4]: biosynthesis	20	20	173	826	11610	-1.06	0.0	3.37	1.65	Aars Aatf Alad Alox12e Asns Clec7a Cth Ctps Elovl4 Fads1 Fads3 Fbp2 Gadd45g Isyna1 Itgb4bp Mthfd2 Odc1 Prodh Rars Scye1
74	GO:0015734 [8]: taurine transport	1	1	192	0	12436	-1.07	0.0	4.18	2.09	Slc6a6
75	GO:0042093 [6]: T-helper cell differentiation	1	1	192	0	12436	-1.07	0.0	4.18	2.09	Gadd45g
76	GO:0042249 [7]: establishment of polarity of embryonic epithelium	1	1	192	0	12436	-1.07	0.0	4.18	2.09	Celsr1
77	GO:0042759 [8]: long-chain fatty acid biosynthesis	1	1	192	0	12436	-1.07	0.0	4.18	2.09	Fads1
78	GO:0042985 [8]: negative regulation of amyloid precursor protein biosynthesis	1	1	192	0	12436	-1.07	0.0	4.18	2.09	Aatf
79	GO:0042994 [7]: cytoplasmic sequestering of transcription factor	1	1	192	0	12436	-1.07	0.0	4.18	2.09	Tacc3
80	GO:0045004 [7]: DNA replication proofreading	1	1	192	0	12436	-1.07	0.0	4.18	2.09	Pold1
81	GO:0045063 [7]: T-helper 1 cell differentiation	1	1	192	0	12436	-1.07	0.0	4.18	2.09	Gadd45g
82	GO:0046677 [8]: response to antibiotic	1	1	192	0	12436	-1.07	0.0	4.18	2.09	Lactb
83	GO:0046717 [4]: acid secretion	1	1	192	0	12436	-1.07	0.0	4.18	2.09	Anxa1
84	GO:0050482 [5]: arachidonic acid secretion	1	1	192	0	12436	-1.07	0.0	4.18	2.09	Anxa1
85	GO:0051220 [6]: cytoplasmic sequestering of protein	1	1	192	0	12436	-1.07	0.0	4.18	2.09	Tacc3
86	GO:0051223 [6]: regulation of protein transport	1	1	192	0	12436	-1.07	0.0	4.18	2.09	Tacc3
87	GO:0051224 [7]: negative regulation of protein transport	1	1	192	0	12436	-1.07	0.0	4.18	2.09	Tacc3
88	GO:0001762 [8]: beta-alanine transport	1	1	192	0	12436	-1.07	0.0	4.18	2.09	Slc6a6
89	GO:0006021 [9]: myo-inositol biosynthesis	1	1	192	0	12436	-1.07	0.0	4.18	2.09	Isyna1
90	GO:0006116 [10]: NADH oxidation	1	1	192	0	12436	-1.07	0.0	4.18	2.09	Cbr2
91	GO:0006419 [9]: alanyl-tRNA aminoacylation	1	1	192	0	12436	-1.07	0.0	4.18	2.09	Aars
92	GO:0006528 [8]: asparagine metabolism	1	1	192	0	12436	-1.07	0.0	4.18	2.09	Asns
93	GO:0006529 [9]: asparagine biosynthesis	1	1	192	0	12436	-1.07	0.0	4.18	2.09	Asns
94	GO:0006608 [8]: snRNP protein-nucleus import	1	1	192	0	12436	-1.07	0.0	4.18	2.09	Nol5
95	GO:0006636 [7]: fatty acid desaturation	1	1	192	0	12436	-1.07	0.0	4.18	2.09	Fads1
96	GO:0006734 [9]: NADH metabolism	1	1	192	0	12436	-1.07	0.0	4.18	2.09	Cbr2
97	GO:0007354 [7]: zygotic determination of anterior/posterior axis, embryo	1	1	192	0	12436	-1.07	0.0	4.18	2.09	Pace4
98	GO:0007155 [4]: cell adhesion	13	13	180	469	11967	-1.21	0.0	3.39	1.65	Aatf Alcam Celsr1 Clec7a Clstn2 Col17a1 Gp38 Itga7 Itga9 Postn Pscdbp Ptprs Rhoe
99	GO:0017015 [5]: regulation of transforming growth factor beta receptor signaling pathway	2	2	191	12	12424	-1.21	0.0	3.98	1.94	Prss11 Strap
100	GO:0030574 [9]: collagen catabolism	2	2	191	12	12424	-1.21	0.0	3.98	1.94	Mmp14 Prtn3
101	GO:0007005 [6]: mitochondrion organization and biogenesis	2	2	191	12	12424	-1.21	0.0	3.98	1.94	Cebpa Pmaip1
102	GO:0007582 [2]: physiological process	166	166	27	10109	2327	-1.26	0.0	2.93	1.53	0610009O03Rik 0610010K14Rik 1700025B16Rik 1810044O22Rik AA545217 Aars Aatf Adamts1 Alad Alcam Alox12e Ampd2 Angptl4 Anxa1 Asns Bcl11b Birc5 Bnc1 Bok Brunol4 Car13 Cbr2 Ccrn4l Cct6a Cdc20 Cdca7 Cebpa Cel Celsr1 Cgref1 Chc1 Clec7a Clic4 Clstn2 Cmkor1 Col17a1 Cth Ctps Ctsz Cyp2f2 Ddef1 Ddx20 Defcr-rs12 Dnajc2 Dpp7 Dusp10 Ecm1 Edn1 Elovl4 Fads1 Fads3 Fbp2 Fgfr3 Fosl1 Gadd45g Gmnn Gp38 Gsto1 Hdgfrp2 H…
103	GO:0006950 [4]: response to stress	6	6	187	801	11635	-1.3	0.0	0.01	0.0	Dusp10 Gadd45g Hspe1 Pmaip1 Pold1 Tacc3
104	GO:0009653 [3]: morphogenesis	24	24	169	1082	11354	-1.33	0.0	2.99	1.53	Alcam Bcl11b Cebpa Celsr1 Fst Gadd45g Gmnn Gp38 Id1 Itga7 Krt1-14 Narg1 Nol5 Pdlim3 Pou3f1 Prss11 Socs3 Tacc3 Tnfaip2 Tpm2 Twist1 Wasf1 Wnt10a Wnt6
105	GO:0006512 [8]: ubiquitin cycle	1	1	192	356	12080	-1.41	0.0	0.0	0.0	Cdc20
106	GO:0000902 [4]: cellular morphogenesis	6	6	187	150	12286	-1.46	0.0	3.42	1.66	Itga7 Krt1-14 Nol5 Prss11 Socs3 Wasf1
107	GO:0006913 [6]: nucleocytoplasmic transport	4	4	189	76	12360	-1.62	0.0	3.38	1.65	Kpnb1 Nol5 Nup62 Tacc3
108	GO:0051170 [7]: nuclear import	3	3	190	42	12394	-1.62	0.0	3.47	1.69	Kpnb1 Nol5 Tacc3
109	GO:0006606 [7]: protein-nucleus import	3	3	190	42	12394	-1.62	0.0	3.47	1.69	Kpnb1 Nol5 Tacc3
110	GO:0019222 [4]: regulation of metabolism	33	33	160	1662	10774	-1.62	0.0	2.48	1.34	0610010K14Rik Aatf Bcl11b Bnc1 Cebpa Clec7a Ddef1 Ddx20 Fosl1 Gmnn Hdgfrp2 Hmga1 Hmgb2 Id1 Klf4 Mcm3 Mcm6 Mybbp1a Mybl2 Narg1 Nfil3 Phf13 Pou3f1 Prdm4 Smarce1 Socs3 Strap Tbx15 Tcerg1 Tcf7 Tgfb1i4 Twist1 Zfp275
111	GO:0045934 [6]: negative regulation of nucleobase, nucleoside, nucleotide and nucleic acid metabolism	5	5	188	117	12319	-1.68	0.0	3.24	1.59	Ddx20 Gmnn Id1 Mybbp1a Strap
112	GO:0009611 [5]: response to wounding	1	1	192	331	12105	-1.73	0.0	0.01	0.0	Gadd45g
113	GO:0016046 [6]: detection of fungi	1	1	192	1	12435	-1.75	0.0	3.5	1.7	Clec7a
114	GO:0042982 [9]: amyloid precursor protein metabolism	1	1	192	1	12435	-1.75	0.0	3.5	1.7	Aatf
115	GO:0042983 [8]: amyloid precursor protein biosynthesis	1	1	192	1	12435	-1.75	0.0	3.5	1.7	Aatf
116	GO:0042984 [7]: regulation of amyloid precursor protein biosynthesis	1	1	192	1	12435	-1.75	0.0	3.5	1.7	Aatf
117	GO:0042992 [9]: negative regulation of transcription factor-nucleus import	1	1	192	1	12435	-1.75	0.0	3.5	1.7	Tacc3
118	GO:0045185 [5]: maintenance of protein localization	1	1	192	1	12435	-1.75	0.0	3.5	1.7	Tacc3
119	GO:0050435 [8]: beta-amyloid metabolism	1	1	192	1	12435	-1.75	0.0	3.5	1.7	Aatf
120	GO:0051204 [7]: protein insertion into mitochondrial membrane	1	1	192	1	12435	-1.75	0.0	3.5	1.7	Pmaip1
121	GO:0000085 [7]: G2 phase of mitotic cell cycle	1	1	192	1	12435	-1.75	0.0	3.5	1.7	Dnajc2
122	GO:0001676 [7]: long-chain fatty acid metabolism	1	1	192	1	12435	-1.75	0.0	3.5	1.7	Fads1
123	GO:0001736 [6]: establishment of planar polarity	1	1	192	1	12435	-1.75	0.0	3.5	1.7	Celsr1
124	GO:0001844 [8]: protein insertion into mitochondrial membrane during induction of apoptosis	1	1	192	1	12435	-1.75	0.0	3.5	1.7	Pmaip1
125	GO:0001879 [7]: detection of yeast	1	1	192	1	12435	-1.75	0.0	3.5	1.7	Clec7a
126	GO:0006003 [9]: fructose 2,6-bisphosphate metabolism	1	1	192	1	12435	-1.75	0.0	3.5	1.7	Pfkfb3
127	GO:0006374 [9]: nuclear mRNA splicing via U2-type spliceosome	1	1	192	1	12435	-1.75	0.0	3.5	1.7	Lsm3
128	GO:0006420 [9]: arginyl-tRNA aminoacylation	1	1	192	1	12435	-1.75	0.0	3.5	1.7	Rars
129	GO:0006537 [9]: glutamate biosynthesis	1	1	192	1	12435	-1.75	0.0	3.5	1.7	Prodh
130	GO:0007000 [6]: nucleolus organization and biogenesis	1	1	192	1	12435	-1.75	0.0	3.5	1.7	Nolc1
131	GO:0007164 [7]: establishment of tissue polarity	1	1	192	1	12435	-1.75	0.0	3.5	1.7	Celsr1
132	GO:0008156 [8]: negative regulation of DNA replication	1	1	192	1	12435	-1.75	0.0	3.5	1.7	Gmnn
133	GO:0016070 [5]: RNA metabolism	10	10	183	358	12078	-1.75	0.0	2.88	1.53	1700025B16Rik Aars Brunol4 Ddx20 Lsm3 Ncl Nol5 Ppargc1b Pprc1 Rars
134	GO:0030509 [9]: BMP signaling pathway	2	2	191	17	12419	-1.76	0.0	3.4	1.65	Fst Prss11
135	GO:0017038 [6]: protein import	3	3	190	46	12390	-1.81	0.0	3.25	1.59	Kpnb1 Nol5 Tacc3
136	GO:0019319 [8]: hexose biosynthesis	2	2	191	18	12418	-1.86	0.0	3.3	1.61	Fbp2 Isyna1
137	GO:0046165 [6]: alcohol biosynthesis	2	2	191	18	12418	-1.86	0.0	3.3	1.61	Fbp2 Isyna1
138	GO:0046364 [7]: monosaccharide biosynthesis	2	2	191	18	12418	-1.86	0.0	3.3	1.61	Fbp2 Isyna1
139	GO:0007223 [7]: frizzled-2 signaling pathway	2	2	191	18	12418	-1.86	0.0	3.3	1.61	Wnt10a Wnt6
140	GO:0019219 [5]: regulation of nucleobase, nucleoside, nucleotide and nucleic acid metabolism	30	30	163	1532	10904	-1.87	0.0	2.21	1.23	0610010K14Rik Bcl11b Bnc1 Cebpa Ddef1 Ddx20 Fosl1 Gmnn Hdgfrp2 Hmga1 Hmgb2 Id1 Klf4 Mcm3 Mcm6 Mybbp1a Mybl2 Narg1 Nfil3 Phf13 Pou3f1 Prdm4 Smarce1 Strap Tbx15 Tcerg1 Tcf7 Tgfb1i4 Twist1 Zfp275
141	GO:0006820 [6]: anion transport	5	5	188	129	12307	-1.97	0.0	2.91	1.53	Clic4 Col17a1 Slc12a4 Slc16a1 Slc16a3
142	GO:0007179 [8]: transforming growth factor beta receptor signaling pathway	3	3	190	50	12386	-1.99	0.0	3.05	1.56	Fst Prss11 Strap
143	GO:0000004 [2]: biological_process unknown	10	10	183	1001	11435	-2.0	0.0	0.05	0.02	3110001A13Rik 9230117N10Rik AF155546 Apob48r Arhgap9 Armc6 Bspry Ctdp1 Niban Trim16
144	GO:0019318 [7]: hexose metabolism	4	4	189	88	12348	-2.01	0.0	2.95	1.53	Fbp2 Isyna1 Pfkfb3 Renbp
145	GO:0042254 [6]: ribosome biogenesis and assembly	4	4	189	88	12348	-2.01	0.0	2.95	1.53	Aatf Nol5 Nol5a Rrs1
146	GO:0016049 [4]: cell growth	3	3	190	51	12385	-2.03	0.0	3.01	1.53	Nol5 Prss11 Socs3
147	GO:0005996 [6]: monosaccharide metabolism	4	4	189	90	12346	-2.06	0.0	2.89	1.53	Fbp2 Isyna1 Pfkfb3 Renbp
148	GO:0006350 [6]: transcription	30	30	163	1581	10855	-2.07	0.0	1.93	1.15	0610010K14Rik Bcl11b Bnc1 Cebpa Ddef1 Ddx20 Fosl1 Hdgfrp2 Hmga1 Hmgb2 Id1 Klf4 Mcm3 Mcm6 Mybbp1a Mybl2 Narg1 Nfil3 Phf13 Pou3f1 Prdm4 Rpo1-1 Smarce1 Strap Tbx15 Tcerg1 Tcf7 Tgfb1i4 Twist1 Zfp275
149	GO:0045449 [6]: regulation of transcription	29	29	164	1526	10910	-2.11	0.0	1.91	1.14	0610010K14Rik Bcl11b Bnc1 Cebpa Ddef1 Ddx20 Fosl1 Hdgfrp2 Hmga1 Hmgb2 Id1 Klf4 Mcm3 Mcm6 Mybbp1a Mybl2 Narg1 Nfil3 Phf13 Pou3f1 Prdm4 Smarce1 Strap Tbx15 Tcerg1 Tcf7 Tgfb1i4 Twist1 Zfp275
150	GO:0006118 [6]: electron transport	8	8	185	284	12152	-2.12	0.0	2.53	1.37	1810044O22Rik Alox12e Cyp2f2 Fads3 Mical1 Mybbp1a Nxn Txnl6
151	GO:0009595 [5]: detection of biotic stimulus	1	1	192	2	12434	-2.14	0.0	3.1	1.59	Clec7a
152	GO:0018401 [7]: peptidyl-proline hydroxylation to 4-hydroxy-L-proline	1	1	192	2	12434	-2.14	0.0	3.1	1.59	P4ha2
153	GO:0019344 [8]: cysteine biosynthesis	1	1	192	2	12434	-2.14	0.0	3.1	1.59	Cth
154	GO:0019471 [6]: 4-hydroxyproline metabolism	1	1	192	2	12434	-2.14	0.0	3.1	1.59	P4ha2
155	GO:0019511 [10]: peptidyl-proline hydroxylation	1	1	192	2	12434	-2.14	0.0	3.1	1.59	P4ha2
156	GO:0046514 [10]: ceramide catabolism	1	1	192	2	12434	-2.14	0.0	3.1	1.59	Cel
157	GO:0046521 [9]: sphingoid catabolism	1	1	192	2	12434	-2.14	0.0	3.1	1.59	Cel
158	GO:0046627 [6]: negative regulation of insulin receptor signaling pathway	1	1	192	2	12434	-2.14	0.0	3.1	1.59	Socs3
159	GO:0048147 [7]: negative regulation of fibroblast proliferation	1	1	192	2	12434	-2.14	0.0	3.1	1.59	Pmaip1
160	GO:0051235 [4]: maintenance of localization	1	1	192	2	12434	-2.14	0.0	3.1	1.59	Tacc3
161	GO:0000578 [5]: embryonic axis specification	1	1	192	2	12434	-2.14	0.0	3.1	1.59	Pace4
162	GO:0001878 [7]: response to yeast	1	1	192	2	12434	-2.14	0.0	3.1	1.59	Clec7a
163	GO:0006000 [8]: fructose metabolism	1	1	192	2	12434	-2.14	0.0	3.1	1.59	Pfkfb3
164	GO:0006013 [8]: mannose metabolism	1	1	192	2	12434	-2.14	0.0	3.1	1.59	Renbp
165	GO:0006086 [8]: acetyl-CoA biosynthesis from pyruvate	1	1	192	2	12434	-2.14	0.0	3.1	1.59	Pdk4
166	GO:0006275 [7]: regulation of DNA replication	1	1	192	2	12434	-2.14	0.0	3.1	1.59	Gmnn
167	GO:0006536 [8]: glutamate metabolism	1	1	192	2	12434	-2.14	0.0	3.1	1.59	Prodh
168	GO:0006562 [9]: proline catabolism	1	1	192	2	12434	-2.14	0.0	3.1	1.59	Prodh
169	GO:0007350 [4]: blastoderm segmentation	1	1	192	2	12434	-2.14	0.0	3.1	1.59	Pace4
170	GO:0007351 [5]: regional subdivision	1	1	192	2	12434	-2.14	0.0	3.1	1.59	Pace4
171	GO:0008045 [7]: motor axon guidance	1	1	192	2	12434	-2.14	0.0	3.1	1.59	Alcam
172	GO:0008595 [6]: determination of anterior/posterior axis, embryo	1	1	192	2	12434	-2.14	0.0	3.1	1.59	Pace4
173	GO:0009892 [5]: negative regulation of metabolism	5	5	188	137	12299	-2.14	0.0	2.71	1.43	Ddx20 Gmnn Id1 Mybbp1a Strap
174	GO:0008361 [5]: regulation of cell size	3	3	190	54	12382	-2.15	0.0	2.88	1.53	Nol5 Prss11 Socs3
175	GO:0006397 [7]: mRNA processing	7	7	186	235	12201	-2.17	0.0	2.55	1.38	1700025B16Rik Brunol4 Ddx20 Lsm3 Ncl Ppargc1b Pprc1
176	GO:0006690 [7]: icosanoid metabolism	2	2	191	22	12414	-2.17	0.0	2.97	1.53	Alox12e Ptges
177	GO:0000375 [8]: RNA splicing, via transesterification reactions	6	6	187	187	12249	-2.19	0.0	2.58	1.4	1700025B16Rik Brunol4 Lsm3 Ncl Ppargc1b Pprc1
178	GO:0000377 [9]: RNA splicing, via transesterification reactions with bulged adenosine as nucleophile	6	6	187	187	12249	-2.19	0.0	2.58	1.4	1700025B16Rik Brunol4 Lsm3 Ncl Ppargc1b Pprc1
179	GO:0000398 [8]: nuclear mRNA splicing, via spliceosome	6	6	187	187	12249	-2.19	0.0	2.58	1.4	1700025B16Rik Brunol4 Lsm3 Ncl Ppargc1b Pprc1
180	GO:0006464 [7]: protein modification	12	12	181	1104	11332	-2.2	0.0	0.07	0.04	Cdc20 Dusp10 Fgfr3 P4ha2 Pace4 Padi3 Pctk3 Pdk4 Plk4 Prkg2 Ptprs Socs3
181	GO:0009887 [4]: organogenesis	19	19	174	931	11505	-2.22	0.0	1.98	1.16	Alcam Bcl11b Cebpa Celsr1 Fst Gadd45g Gmnn Gp38 Id1 Krt1-14 Narg1 Pdlim3 Pou3f1 Tacc3 Tnfaip2 Tpm2 Twist1 Wnt10a Wnt6
182	GO:0006355 [7]: regulation of transcription, DNA-dependent	28	28	165	1500	10936	-2.24	0.0	1.73	1.06	0610010K14Rik Bcl11b Bnc1 Cebpa Ddef1 Ddx20 Fosl1 Hdgfrp2 Hmga1 Hmgb2 Id1 Klf4 Mcm3 Mcm6 Mybl2 Narg1 Nfil3 Phf13 Pou3f1 Prdm4 Smarce1 Strap Tbx15 Tcerg1 Tcf7 Tgfb1i4 Twist1 Zfp275
183	GO:0006812 [6]: cation transport	2	2	191	375	12061	-2.25	0.0	0.02	0.0	Slc12a4 Slc39a4
184	GO:0048513 [3]: organ development	19	19	174	937	11499	-2.25	0.0	1.94	1.15	Alcam Bcl11b Cebpa Celsr1 Fst Gadd45g Gmnn Gp38 Id1 Krt1-14 Narg1 Pdlim3 Pou3f1 Tacc3 Tnfaip2 Tpm2 Twist1 Wnt10a Wnt6
185	GO:0008380 [7]: RNA splicing	6	6	187	191	12245	-2.25	0.0	2.5	1.35	1700025B16Rik Brunol4 Lsm3 Ncl Ppargc1b Pprc1
186	GO:0007028 [5]: cytoplasm organization and biogenesis	4	4	189	98	12338	-2.28	0.0	2.65	1.41	Aatf Nol5 Nol5a Rrs1
187	GO:0016071 [6]: mRNA metabolism	7	7	186	245	12191	-2.3	0.0	2.39	1.3	1700025B16Rik Brunol4 Ddx20 Lsm3 Ncl Ppargc1b Pprc1
188	GO:0007229 [6]: integrin-mediated signaling pathway	3	3	190	58	12378	-2.3	0.0	2.71	1.43	Itga7 Itga9 Itgb4bp
189	GO:0007178 [7]: transmembrane receptor protein serine/threonine kinase signaling pathway	3	3	190	59	12377	-2.33	0.0	2.67	1.41	Fst Prss11 Strap
190	GO:0006351 [7]: transcription, DNA-dependent	28	28	165	1527	10909	-2.33	0.0	1.6	1.01	0610010K14Rik Bcl11b Bnc1 Cebpa Ddef1 Ddx20 Fosl1 Hdgfrp2 Hmga1 Hmgb2 Id1 Klf4 Mcm3 Mcm6 Mybl2 Narg1 Nfil3 Phf13 Pou3f1 Prdm4 Smarce1 Strap Tbx15 Tcerg1 Tcf7 Tgfb1i4 Twist1 Zfp275
191	GO:0006396 [6]: RNA processing	8	8	185	303	12133	-2.35	0.0	2.26	1.27	1700025B16Rik Brunol4 Ddx20 Lsm3 Ncl Nol5 Ppargc1b Pprc1
192	GO:0044260 [5]: cellular macromolecule metabolism	40	40	153	2339	10097	-2.39	0.0	1.29	0.87	1700025B16Rik Aars Aatf Adamts1 Brunol4 Cct6a Cdc20 Clec7a Ctsz Dnajc2 Dpp7 Dusp10 Fbp2 Fgfr3 Gadd45g Hspe1 Isyna1 Itgb4bp Me2 Mmp14 Nap1l1 P4ha2 Pace4 Padi3 Pappa Pctk3 Pdk4 Pfkfb3 Plat Plk4 Ppie Prkg2 Prss11 Prtn3 Ptprs Rars Renbp Scye1 Socs3 Wasf1
193	GO:0006091 [5]: generation of precursor metabolites and energy	10	10	183	420	12016	-2.39	0.0	2.09	1.21	1810044O22Rik Alox12e Cyp2f2 Fads3 Fbp2 Me2 Mical1 Mybbp1a Nxn Txnl6
194	GO:0000122 [9]: negative regulation of transcription from Pol II promoter	3	3	190	61	12375	-2.4	0.0	2.6	1.41	Ddx20 Id1 Strap
195	GO:0006810 [4]: transport	24	24	169	1829	10607	-2.4	0.0	0.18	0.12	0610009O03Rik Clec7a Clic4 Clstn2 Col17a1 Ecm1 Edn1 Gp38 Kpnb1 Lrp1 Nol5 Nup62 Slc12a4 Slc16a1 Slc16a3 Slc1a3 Slc1a5 Slc22a12 Slc25a30 Slc39a4 Slc6a6 Stx1a Tacc3 Tubb6
196	GO:0010165 [7]: response to X-ray	1	1	192	3	12433	-2.41	0.0	2.82	1.53	Pmaip1
197	GO:0018208 [9]: peptidyl-proline modification	1	1	192	3	12433	-2.41	0.0	2.82	1.53	P4ha2
198	GO:0019229 [5]: regulation of vasoconstriction	1	1	192	3	12433	-2.41	0.0	2.82	1.53	Edn1
199	GO:0035137 [6]: hindlimb morphogenesis	1	1	192	3	12433	-2.41	0.0	2.82	1.53	Twist1
200	GO:0040016 [5]: embryonic cleavage	1	1	192	3	12433	-2.41	0.0	2.82	1.53	Aatf
201	GO:0042095 [7]: interferon-gamma biosynthesis	1	1	192	3	12433	-2.41	0.0	2.82	1.53	Gadd45g
202	GO:0042310 [6]: vasoconstriction	1	1	192	3	12433	-2.41	0.0	2.82	1.53	Edn1
203	GO:0042990 [8]: regulation of transcription factor-nucleus import	1	1	192	3	12433	-2.41	0.0	2.82	1.53	Tacc3
204	GO:0042991 [8]: transcription factor-nucleus import	1	1	192	3	12433	-2.41	0.0	2.82	1.53	Tacc3
205	GO:0046626 [5]: regulation of insulin receptor signaling pathway	1	1	192	3	12433	-2.41	0.0	2.82	1.53	Socs3
206	GO:0048008 [8]: platelet-derived growth factor receptor signaling pathway	1	1	192	3	12433	-2.41	0.0	2.82	1.53	Plat
207	GO:0048144 [5]: fibroblast proliferation	1	1	192	3	12433	-2.41	0.0	2.82	1.53	Pmaip1
208	GO:0048145 [6]: regulation of fibroblast proliferation	1	1	192	3	12433	-2.41	0.0	2.82	1.53	Pmaip1
209	GO:0050880 [5]: regulation of blood vessel size	1	1	192	3	12433	-2.41	0.0	2.82	1.53	Edn1
210	GO:0051053 [7]: negative regulation of DNA metabolism	1	1	192	3	12433	-2.41	0.0	2.82	1.53	Gmnn
211	GO:0051205 [6]: protein insertion into membrane	1	1	192	3	12433	-2.41	0.0	2.82	1.53	Pmaip1
212	GO:0000186 [6]: activation of MAPKK	1	1	192	3	12433	-2.41	0.0	2.82	1.53	Gadd45g
213	GO:0001738 [5]: morphogenesis of a polarized epithelium	1	1	192	3	12433	-2.41	0.0	2.82	1.53	Celsr1
214	GO:0001892 [6]: embryonic placenta development	1	1	192	3	12433	-2.41	0.0	2.82	1.53	Cebpa
215	GO:0006108 [7]: malate metabolism	1	1	192	3	12433	-2.41	0.0	2.82	1.53	Me2
216	GO:0006287 [8]: base-excision repair, gap-filling	1	1	192	3	12433	-2.41	0.0	2.82	1.53	Pold1
217	GO:0007263 [6]: nitric oxide mediated signal transduction	1	1	192	3	12433	-2.41	0.0	2.82	1.53	Mt2
218	GO:0009396 [7]: folic acid and derivative biosynthesis	1	1	192	3	12433	-2.41	0.0	2.82	1.53	Mthfd2
219	GO:0046916 [8]: transition metal ion homeostasis	2	2	191	26	12410	-2.42	0.0	2.69	1.42	Mt2 Slc39a4
220	GO:0000910 [5]: cytokinesis	4	4	189	106	12330	-2.46	0.0	2.43	1.34	Cdc20 Cdca7 Incenp Sept9
221	GO:0051179 [3]: localization	25	25	168	1848	10588	-2.51	0.0	0.23	0.17	0610009O03Rik Clec7a Clic4 Clstn2 Col17a1 Ecm1 Edn1 Gp38 Kpnb1 Lrp1 Nol5 Nup62 Pmaip1 Slc12a4 Slc16a1 Slc16a3 Slc1a3 Slc1a5 Slc22a12 Slc25a30 Slc39a4 Slc6a6 Stx1a Tacc3 Tubb6
222	GO:0030003 [6]: cation homeostasis	3	3	190	65	12371	-2.53	0.0	2.46	1.34	Edn1 Mt2 Slc39a4
223	GO:0051169 [6]: nuclear transport	3	3	190	65	12371	-2.53	0.0	2.46	1.34	Kpnb1 Nol5 Tacc3
224	GO:0030154 [3]: cell differentiation	8	8	185	322	12114	-2.54	0.0	2.01	1.18	Cebpa Fgfr3 Fst Gadd45g Lgals1 Pappa Pou3f1 Twist1
225	GO:0043170 [4]: macromolecule metabolism	40	40	153	2456	9980	-2.55	0.0	0.93	0.66	1700025B16Rik Aars Aatf Adamts1 Brunol4 Cct6a Cdc20 Clec7a Ctsz Dnajc2 Dpp7 Dusp10 Fbp2 Fgfr3 Gadd45g Hspe1 Isyna1 Itgb4bp Me2 Mmp14 Nap1l1 P4ha2 Pace4 Padi3 Pappa Pctk3 Pdk4 Pfkfb3 Plat Plk4 Ppie Prkg2 Prss11 Prtn3 Ptprs Rars Renbp Scye1 Socs3 Wasf1
226	GO:0051234 [4]: establishment of localization	25	25	168	1831	10605	-2.55	0.0	0.24	0.18	0610009O03Rik Clec7a Clic4 Clstn2 Col17a1 Ecm1 Edn1 Gp38 Kpnb1 Lrp1 Nol5 Nup62 Pmaip1 Slc12a4 Slc16a1 Slc16a3 Slc1a3 Slc1a5 Slc22a12 Slc25a30 Slc39a4 Slc6a6 Stx1a Tacc3 Tubb6
227	GO:0001525 [6]: angiogenesis	3	3	190	67	12369	-2.58	0.0	2.39	1.3	Id1 Narg1 Tnfaip2
228	GO:0008610 [6]: lipid biosynthesis	5	5	188	162	12274	-2.58	0.0	2.18	1.22	Alox12e Elovl4 Fads1 Fads3 Isyna1
229	GO:0006730 [5]: one-carbon compound metabolism	2	2	191	29	12407	-2.59	0.0	2.51	1.36	Car13 Mthfd2
230	GO:0007254 [8]: JNK cascade	2	2	191	29	12407	-2.59	0.0	2.51	1.36	Dusp10 Gadd45g
231	GO:0016481 [7]: negative regulation of transcription	4	4	189	113	12323	-2.6	0.0	2.26	1.27	Ddx20 Id1 Mybbp1a Strap
232	GO:0015718 [7]: monocarboxylic acid transport	1	1	192	4	12432	-2.62	0.0	2.6	1.41	Slc6a6
233	GO:0015804 [7]: neutral amino acid transport	1	1	192	4	12432	-2.62	0.0	2.6	1.41	Slc6a6
234	GO:0030149 [8]: sphingolipid catabolism	1	1	192	4	12432	-2.62	0.0	2.6	1.41	Cel
235	GO:0030335 [7]: positive regulation of cell migration	1	1	192	4	12432	-2.62	0.0	2.6	1.41	Gp38
236	GO:0042306 [7]: regulation of protein-nucleus import	1	1	192	4	12432	-2.62	0.0	2.6	1.41	Tacc3
237	GO:0051052 [6]: regulation of DNA metabolism	1	1	192	4	12432	-2.62	0.0	2.6	1.41	Gmnn
238	GO:0051272 [6]: positive regulation of cell motility	1	1	192	4	12432	-2.62	0.0	2.6	1.41	Gp38
239	GO:0001836 [9]: release of cytochrome c from mitochondria	1	1	192	4	12432	-2.62	0.0	2.6	1.41	Pmaip1
240	GO:0001890 [5]: placenta development	1	1	192	4	12432	-2.62	0.0	2.6	1.41	Cebpa
241	GO:0006534 [7]: cysteine metabolism	1	1	192	4	12432	-2.62	0.0	2.6	1.41	Cth
242	GO:0006610 [8]: ribosomal protein-nucleus import	1	1	192	4	12432	-2.62	0.0	2.6	1.41	Kpnb1
243	GO:0007131 [7]: meiotic recombination	1	1	192	4	12432	-2.62	0.0	2.6	1.41	Topbp1
244	GO:0044267 [6]: cellular protein metabolism	35	35	158	2174	10262	-2.63	0.0	0.83	0.6	1700025B16Rik Aars Aatf Adamts1 Brunol4 Cct6a Cdc20 Clec7a Ctsz Dnajc2 Dpp7 Dusp10 Fgfr3 Gadd45g Hspe1 Itgb4bp Mmp14 Nap1l1 P4ha2 Pace4 Padi3 Pappa Pctk3 Pdk4 Plat Plk4 Ppie Prkg2 Prss11 Prtn3 Ptprs Rars Scye1 Socs3 Wasf1
245	GO:0019538 [5]: protein metabolism	35	35	158	2195	10241	-2.64	0.0	0.78	0.57	1700025B16Rik Aars Aatf Adamts1 Brunol4 Cct6a Cdc20 Clec7a Ctsz Dnajc2 Dpp7 Dusp10 Fgfr3 Gadd45g Hspe1 Itgb4bp Mmp14 Nap1l1 P4ha2 Pace4 Padi3 Pappa Pctk3 Pdk4 Plat Plk4 Ppie Prkg2 Prss11 Prtn3 Ptprs Rars Scye1 Socs3 Wasf1
246	GO:0050801 [4]: ion homeostasis	3	3	190	69	12367	-2.64	0.0	2.33	1.28	Edn1 Mt2 Slc39a4
247	GO:0006873 [5]: cell ion homeostasis	3	3	190	69	12367	-2.64	0.0	2.33	1.28	Edn1 Mt2 Slc39a4
248	GO:0009790 [3]: embryonic development	5	5	188	169	12267	-2.69	0.0	2.05	1.21	Aatf Birc5 Celsr1 Pace4 Twist1
249	GO:0044255 [5]: cellular lipid metabolism	8	8	185	339	12097	-2.69	0.0	1.82	1.1	Alox12e Cel Elovl4 Fads1 Fads3 Isyna1 Lpd Ptges
250	GO:0035239 [4]: tube morphogenesis	2	2	191	32	12404	-2.72	0.0	2.36	1.28	Gp38 Twist1
251	GO:0007015 [9]: actin filament organization	2	2	191	32	12404	-2.72	0.0	2.36	1.28	Pdlim3 Rhoe
252	GO:0042089 [6]: cytokine biosynthesis	2	2	191	33	12403	-2.77	0.0	2.31	1.28	Clec7a Gadd45g
253	GO:0008643 [5]: carbohydrate transport	2	2	191	33	12403	-2.77	0.0	2.31	1.28	Clstn2 Edn1
254	GO:0009948 [5]: anterior/posterior axis specification	1	1	192	5	12431	-2.78	0.0	2.43	1.34	Pace4
255	GO:0045104 [8]: intermediate filament cytoskeleton organization and biogenesis	1	1	192	5	12431	-2.78	0.0	2.43	1.34	Krt1-16
256	GO:0045444 [4]: adipocyte differentiation	1	1	192	5	12431	-2.78	0.0	2.43	1.34	Cebpa
257	GO:0045576 [6]: mast cell activation	1	1	192	5	12431	-2.78	0.0	2.43	1.34	Ndrg1
258	GO:0006020 [8]: myo-inositol metabolism	1	1	192	5	12431	-2.78	0.0	2.43	1.34	Isyna1
259	GO:0006085 [8]: acetyl-CoA biosynthesis	1	1	192	5	12431	-2.78	0.0	2.43	1.34	Pdk4
260	GO:0006268 [8]: DNA unwinding	1	1	192	5	12431	-2.78	0.0	2.43	1.34	Top1mt
261	GO:0006596 [8]: polyamine biosynthesis	1	1	192	5	12431	-2.78	0.0	2.43	1.34	Odc1
262	GO:0006725 [5]: aromatic compound metabolism	3	3	190	75	12361	-2.79	0.0	2.15	1.22	Ampd2 Mical1 Mthfd2
263	GO:0042107 [5]: cytokine metabolism	2	2	191	34	12402	-2.8	0.0	2.26	1.27	Clec7a Gadd45g
264	GO:0045892 [8]: negative regulation of transcription, DNA-dependent	3	3	190	76	12360	-2.81	0.0	2.12	1.21	Ddx20 Id1 Strap
265	GO:0048514 [5]: blood vessel morphogenesis	3	3	190	76	12360	-2.81	0.0	2.12	1.21	Id1 Narg1 Tnfaip2
266	GO:0051186 [5]: cofactor metabolism	4	4	189	125	12311	-2.81	0.0	2.0	1.17	Alad Cbr2 Mthfd2 Pdk4
267	GO:0000280 [7]: nuclear division	4	4	189	126	12310	-2.83	0.0	1.98	1.16	Cdc20 Chc1 Incenp Topbp1
268	GO:0006629 [5]: lipid metabolism	9	9	184	425	12011	-2.86	0.0	1.51	0.99	Alox12e Cel Elovl4 Fads1 Fads3 Isyna1 Lpd Lrp1 Ptges
269	GO:0006457 [7]: protein folding	5	5	188	183	12253	-2.87	0.0	1.83	1.1	1700025B16Rik Cct6a Dnajc2 Hspe1 Ppie
270	GO:0044262 [6]: cellular carbohydrate metabolism	5	5	188	188	12248	-2.92	0.0	1.75	1.07	Fbp2 Isyna1 Me2 Pfkfb3 Renbp
271	GO:0001816 [5]: cytokine production	2	2	191	37	12399	-2.93	0.0	2.13	1.21	Clec7a Gadd45g
272	GO:0030225 [6]: macrophage differentiation	1	1	192	6	12430	-2.93	0.0	2.28	1.28	Cebpa
273	GO:0042533 [7]: tumor necrosis factor-alpha biosynthesis	1	1	192	6	12430	-2.93	0.0	2.28	1.28	Clec7a
274	GO:0042534 [8]: regulation of tumor necrosis factor-alpha biosynthesis	1	1	192	6	12430	-2.93	0.0	2.28	1.28	Clec7a
275	GO:0042535 [9]: positive regulation of tumor necrosis factor-alpha biosynthesis	1	1	192	6	12430	-2.93	0.0	2.28	1.28	Clec7a
276	GO:0045445 [4]: myoblast differentiation	1	1	192	6	12430	-2.93	0.0	2.28	1.28	Lgals1
277	GO:0046466 [7]: membrane lipid catabolism	1	1	192	6	12430	-2.93	0.0	2.28	1.28	Cel
278	GO:0046822 [6]: regulation of nucleocytoplasmic transport	1	1	192	6	12430	-2.93	0.0	2.28	1.28	Tacc3
279	GO:0000079 [5]: regulation of cyclin dependent protein kinase activity	1	1	192	6	12430	-2.93	0.0	2.28	1.28	Sfn
280	GO:0006560 [8]: proline metabolism	1	1	192	6	12430	-2.93	0.0	2.28	1.28	Prodh
281	GO:0006760 [6]: folic acid and derivative metabolism	1	1	192	6	12430	-2.93	0.0	2.28	1.28	Mthfd2
282	GO:0007006 [6]: mitochondrial membrane organization and biogenesis	1	1	192	6	12430	-2.93	0.0	2.28	1.28	Pmaip1
283	GO:0009065 [8]: glutamine family amino acid catabolism	1	1	192	6	12430	-2.93	0.0	2.28	1.28	Prodh
284	GO:0019725 [4]: cell homeostasis	3	3	190	82	12354	-2.94	0.0	1.96	1.15	Edn1 Mt2 Slc39a4
285	GO:0007017 [7]: microtubule-based process	4	4	189	134	12302	-2.95	0.0	1.83	1.1	Birc5 Kif22 Mtap4 Tubb6
286	GO:0007046 [7]: ribosome biogenesis	3	3	190	83	12353	-2.96	0.0	1.94	1.15	Nol5 Nol5a Rrs1
287	GO:0000279 [6]: M phase	4	4	189	135	12301	-2.96	0.0	1.81	1.1	Cdc20 Chc1 Incenp Topbp1
288	GO:0006811 [5]: ion transport	6	6	187	559	11877	-2.96	0.0	0.14	0.1	Clic4 Col17a1 Slc12a4 Slc16a1 Slc16a3 Slc39a4
289	GO:0000226 [8]: microtubule cytoskeleton organization and biogenesis	2	2	191	38	12398	-2.96	0.0	2.08	1.21	Birc5 Mtap4
290	GO:0006836 [5]: neurotransmitter transport	2	2	191	38	12398	-2.96	0.0	2.08	1.21	Slc6a6 Stx1a
291	GO:0006865 [6]: amino acid transport	2	2	191	38	12398	-2.96	0.0	2.08	1.21	Slc12a4 Slc6a6
292	GO:0009628 [5]: response to abiotic stimulus	3	3	190	369	12067	-2.97	0.0	0.08	0.04	Cmkor1 Lactb Pmaip1
293	GO:0016055 [6]: Wnt receptor signaling pathway	3	3	190	84	12352	-2.98	0.0	1.91	1.14	Tcf7 Wnt10a Wnt6
294	GO:0043038 [7]: amino acid activation	2	2	191	39	12397	-2.99	0.0	2.04	1.21	Aars Rars
295	GO:0043039 [8]: tRNA aminoacylation	2	2	191	39	12397	-2.99	0.0	2.04	1.21	Aars Rars
296	GO:0006418 [8]: tRNA aminoacylation for protein translation	2	2	191	39	12397	-2.99	0.0	2.04	1.21	Aars Rars
297	GO:0030036 [8]: actin cytoskeleton organization and biogenesis	3	3	190	85	12351	-3.0	0.0	1.89	1.12	Pdlim3 Rhoe Wasf1
298	GO:0001568 [4]: blood vessel development	3	3	190	86	12350	-3.02	0.0	1.86	1.12	Id1 Narg1 Tnfaip2
299	GO:0030001 [7]: metal ion transport	2	2	191	296	12140	-3.02	0.0	0.06	0.02	Slc12a4 Slc39a4
300	GO:0015672 [7]: monovalent inorganic cation transport	1	1	192	223	12213	-3.03	0.0	0.03	0.0	Slc12a4
301	GO:0015837 [5]: amine transport	2	2	191	40	12396	-3.03	0.0	2.0	1.17	Slc12a4 Slc6a6
302	GO:0009620 [6]: response to fungi	1	1	192	7	12429	-3.04	0.0	2.15	1.22	Clec7a
303	GO:0030041 [7]: actin filament polymerization	1	1	192	7	12429	-3.04	0.0	2.15	1.22	Wasf1
304	GO:0030510 [6]: regulation of BMP signaling pathway	1	1	192	7	12429	-3.04	0.0	2.15	1.22	Prss11
305	GO:0030514 [7]: negative regulation of BMP signaling pathway	1	1	192	7	12429	-3.04	0.0	2.15	1.22	Prss11
306	GO:0045005 [8]: maintenance of fidelity during DNA-dependent DNA replication	1	1	192	7	12429	-3.04	0.0	2.15	1.22	Pold1
307	GO:0000097 [7]: sulfur amino acid biosynthesis	1	1	192	7	12429	-3.04	0.0	2.15	1.22	Cth
308	GO:0006041 [7]: glucosamine metabolism	1	1	192	7	12429	-3.04	0.0	2.15	1.22	Renbp
309	GO:0006044 [8]: N-acetylglucosamine metabolism	1	1	192	7	12429	-3.04	0.0	2.15	1.22	Renbp
310	GO:0006144 [7]: purine base metabolism	1	1	192	7	12429	-3.04	0.0	2.15	1.22	Ampd2
311	GO:0007128 [10]: meiotic prophase I	1	1	192	7	12429	-3.04	0.0	2.15	1.22	Topbp1
312	GO:0009411 [7]: response to UV	1	1	192	7	12429	-3.04	0.0	2.15	1.22	Pmaip1
313	GO:0007067 [8]: mitosis	3	3	190	87	12349	-3.04	0.0	1.84	1.1	Cdc20 Chc1 Incenp
314	GO:0015031 [5]: protein transport	5	5	188	481	11955	-3.06	0.0	0.14	0.1	Kpnb1 Nol5 Slc1a3 Stx1a Tacc3
315	GO:0000087 [7]: M phase of mitotic cell cycle	3	3	190	88	12348	-3.06	0.0	1.82	1.1	Cdc20 Chc1 Incenp
316	GO:0042981 [6]: regulation of apoptosis	5	5	188	202	12234	-3.07	0.0	1.56	1.0	Angptl4 Birc5 Bok Pmaip1 Tcf7
317	GO:0009966 [4]: regulation of signal transduction	3	3	190	89	12347	-3.08	0.0	1.79	1.1	Prss11 Socs3 Strap
318	GO:0043067 [5]: regulation of programmed cell death	5	5	188	205	12231	-3.09	0.0	1.52	1.0	Angptl4 Birc5 Bok Pmaip1 Tcf7
319	GO:0007267 [4]: cell-cell signaling	5	5	188	205	12231	-3.09	0.0	1.52	1.0	Gjb3 Gjb4 Pou3f1 Wnt10a Wnt6
320	GO:0006400 [7]: tRNA modification	2	2	191	42	12394	-3.09	0.0	1.93	1.15	Aars Rars
321	GO:0030029 [7]: actin filament-based process	3	3	190	91	12345	-3.11	0.0	1.75	1.07	Pdlim3 Rhoe Wasf1
322	GO:0044257 [7]: cellular protein catabolism	9	9	184	487	11949	-3.12	0.0	1.06	0.73	Adamts1 Ctsz Dpp7 Mmp14 Pace4 Pappa Plat Prss11 Prtn3
323	GO:0006508 [8]: proteolysis and peptidolysis	9	9	184	487	11949	-3.12	0.0	1.06	0.73	Adamts1 Ctsz Dpp7 Mmp14 Pace4 Pappa Plat Prss11 Prtn3
324	GO:0001558 [4]: regulation of cell growth	2	2	191	43	12393	-3.12	0.0	1.89	1.12	Prss11 Socs3
325	GO:0044248 [5]: cellular catabolism	11	11	182	655	11781	-3.12	0.0	0.82	0.6	Adamts1 Cel Ctsz Dpp7 Mmp14 Pace4 Pappa Plat Prodh Prss11 Prtn3
326	GO:0007169 [7]: transmembrane receptor protein tyrosine kinase signaling pathway	3	3	190	92	12344	-3.13	0.0	1.73	1.06	Pace4 Plat Socs3
327	GO:0009798 [4]: axis specification	1	1	192	8	12428	-3.14	0.0	2.04	1.21	Pace4
328	GO:0042552 [8]: myelination	1	1	192	8	12428	-3.14	0.0	2.04	1.21	Pou3f1
329	GO:0042553 [7]: cellular nerve ensheathment	1	1	192	8	12428	-3.14	0.0	2.04	1.21	Pou3f1
330	GO:0045103 [7]: intermediate filament-based process	1	1	192	8	12428	-3.14	0.0	2.04	1.21	Krt1-16
331	GO:0006692 [8]: prostanoid metabolism	1	1	192	8	12428	-3.14	0.0	2.04	1.21	Ptges
332	GO:0006693 [9]: prostaglandin metabolism	1	1	192	8	12428	-3.14	0.0	2.04	1.21	Ptges
333	GO:0006779 [7]: porphyrin biosynthesis	1	1	192	8	12428	-3.14	0.0	2.04	1.21	Alad
334	GO:0006783 [6]: heme biosynthesis	1	1	192	8	12428	-3.14	0.0	2.04	1.21	Alad
335	GO:0006997 [5]: nuclear organization and biogenesis	1	1	192	8	12428	-3.14	0.0	2.04	1.21	Nolc1
336	GO:0007026 [9]: microtubule stabilization	1	1	192	8	12428	-3.14	0.0	2.04	1.21	Mtap4
337	GO:0007272 [7]: ionic insulation of neurons by glial cells	1	1	192	8	12428	-3.14	0.0	2.04	1.21	Pou3f1
338	GO:0009067 [8]: aspartate family amino acid biosynthesis	1	1	192	8	12428	-3.14	0.0	2.04	1.21	Asns
339	GO:0009401 [6]: phosphoenolpyruvate-dependent sugar phosphotransferase system	1	1	192	8	12428	-3.14	0.0	2.04	1.21	Clstn2
340	GO:0006461 [7]: protein complex assembly	3	3	190	93	12343	-3.14	0.0	1.71	1.05	Brunol4 Nap1l1 Wasf1
341	GO:0009056 [4]: catabolism	11	11	182	732	11704	-3.16	0.0	0.53	0.39	Adamts1 Cel Ctsz Dpp7 Mmp14 Pace4 Pappa Plat Prodh Prss11 Prtn3
342	GO:0030163 [6]: protein catabolism	9	9	184	505	11931	-3.16	0.0	0.95	0.67	Adamts1 Ctsz Dpp7 Mmp14 Pace4 Pappa Plat Prss11 Prtn3
343	GO:0007242 [5]: intracellular signaling cascade	9	9	184	662	11774	-3.17	0.0	0.35	0.27	Dok3 Dusp10 Gadd45g Mt2 Pdlim3 Pdlim4 Rhoe Rrad Socs3
344	GO:0043285 [5]: biopolymer catabolism	9	9	184	508	11928	-3.18	0.0	0.93	0.66	Adamts1 Ctsz Dpp7 Mmp14 Pace4 Pappa Plat Prss11 Prtn3
345	GO:0045859 [4]: regulation of protein kinase activity	2	2	191	45	12391	-3.18	0.0	1.83	1.1	Gadd45g Sfn
346	GO:0002009 [4]: morphogenesis of an epithelium	2	2	191	45	12391	-3.18	0.0	1.83	1.1	Celsr1 Twist1
347	GO:0006915 [6]: apoptosis	7	7	186	355	12081	-3.19	0.0	1.15	0.79	Angptl4 Birc5 Bok Gadd45g Lgals7 Pmaip1 Tcf7
348	GO:0016337 [5]: cell-cell adhesion	3	3	190	96	12340	-3.19	0.0	1.65	1.03	Celsr1 Clec7a Clstn2
349	GO:0050793 [3]: regulation of development	4	4	189	154	12282	-3.2	0.0	1.5	0.98	Fgfr3 Fst Prss11 Socs3
350	GO:0009059 [5]: macromolecule biosynthesis	9	9	184	520	11916	-3.2	0.0	0.87	0.63	Aars Aatf Clec7a Fbp2 Gadd45g Isyna1 Itgb4bp Rars Scye1
351	GO:0030005 [7]: di-, tri-valent inorganic cation homeostasis	2	2	191	46	12390	-3.21	0.0	1.79	1.1	Mt2 Slc39a4
352	GO:0008104 [4]: protein localization	6	6	187	503	11933	-3.21	0.0	0.23	0.17	Kpnb1 Nol5 Pmaip1 Slc1a3 Stx1a Tacc3
353	GO:0012501 [5]: programmed cell death	7	7	186	361	12075	-3.22	0.0	1.1	0.76	Angptl4 Birc5 Bok Gadd45g Lgals7 Pmaip1 Tcf7
354	GO:0040007 [3]: growth	3	3	190	98	12338	-3.22	0.0	1.61	1.01	Nol5 Prss11 Socs3
355	GO:0051051 [6]: negative regulation of transport	1	1	192	9	12427	-3.23	0.0	1.95	1.15	Tacc3
356	GO:0000086 [7]: G2/M transition of mitotic cell cycle	1	1	192	9	12427	-3.23	0.0	1.95	1.15	Sfn
357	GO:0006829 [9]: zinc ion transport	1	1	192	9	12427	-3.23	0.0	1.95	1.15	Slc39a4
358	GO:0008637 [8]: apoptotic mitochondrial changes	1	1	192	9	12427	-3.23	0.0	1.95	1.15	Pmaip1
359	GO:0009070 [8]: serine family amino acid biosynthesis	1	1	192	9	12427	-3.23	0.0	1.95	1.15	Cth
360	GO:0009084 [8]: glutamine family amino acid biosynthesis	1	1	192	9	12427	-3.23	0.0	1.95	1.15	Prodh
361	GO:0044265 [6]: cellular macromolecule catabolism	9	9	184	547	11889	-3.24	0.0	0.74	0.54	Adamts1 Ctsz Dpp7 Mmp14 Pace4 Pappa Plat Prss11 Prtn3
362	GO:0050790 [3]: regulation of enzyme activity	3	3	190	99	12337	-3.24	0.0	1.59	1.01	Ddef1 Gadd45g Sfn
363	GO:0006793 [5]: phosphorus metabolism	9	9	184	602	11834	-3.25	0.0	0.52	0.38	Dusp10 Fgfr3 Pace4 Pctk3 Pdk4 Plk4 Prkg2 Ptprs Socs3
364	GO:0006796 [6]: phosphate metabolism	9	9	184	602	11834	-3.25	0.0	0.52	0.38	Dusp10 Fgfr3 Pace4 Pctk3 Pdk4 Plk4 Prkg2 Ptprs Socs3
365	GO:0009057 [5]: macromolecule catabolism	9	9	184	565	11871	-3.25	0.0	0.66	0.48	Adamts1 Ctsz Dpp7 Mmp14 Pace4 Pappa Plat Prss11 Prtn3
366	GO:0006968 [4]: cellular defense response	1	1	192	203	12233	-3.25	0.0	0.04	0.01	Gadd45g
367	GO:0006323 [6]: DNA packaging	4	4	189	162	12274	-3.26	0.0	1.39	0.93	Hmga1 Hmgb2 Nap1l1 Smarce1
368	GO:0006066 [5]: alcohol metabolism	4	4	189	163	12273	-3.27	0.0	1.38	0.93	Fbp2 Isyna1 Pfkfb3 Renbp
369	GO:0006928 [4]: cell motility	4	4	189	163	12273	-3.27	0.0	1.38	0.93	Alcam Gp38 Twist1 Wasf1
370	GO:0045184 [5]: establishment of protein localization	6	6	187	484	11952	-3.28	0.0	0.27	0.2	Kpnb1 Nol5 Pmaip1 Slc1a3 Stx1a Tacc3
371	GO:0051049 [5]: regulation of transport	2	2	191	49	12387	-3.28	0.0	1.7	1.04	Clec7a Tacc3
372	GO:0008219 [4]: cell death	7	7	186	391	12045	-3.31	0.0	0.9	0.64	Angptl4 Birc5 Bok Gadd45g Lgals7 Pmaip1 Tcf7
373	GO:0009451 [6]: RNA modification	2	2	191	50	12386	-3.31	0.0	1.67	1.03	Aars Rars
374	GO:0042493 [7]: response to drug	1	1	192	10	12426	-3.32	0.0	1.86	1.12	Lactb
375	GO:0044242 [6]: cellular lipid catabolism	1	1	192	10	12426	-3.32	0.0	1.86	1.12	Cel
376	GO:0001508 [6]: regulation of action potential	1	1	192	10	12426	-3.32	0.0	1.86	1.12	Pou3f1
377	GO:0006084 [7]: acetyl-CoA metabolism	1	1	192	10	12426	-3.32	0.0	1.86	1.12	Pdk4
378	GO:0006910 [8]: phagocytosis, recognition	1	1	192	10	12426	-3.32	0.0	1.86	1.12	Clec7a
379	GO:0007127 [9]: meiosis I	1	1	192	10	12426	-3.32	0.0	1.86	1.12	Topbp1
380	GO:0009066 [7]: aspartate family amino acid metabolism	1	1	192	10	12426	-3.32	0.0	1.86	1.12	Asns
381	GO:0016310 [7]: phosphorylation	7	7	186	503	11933	-3.32	0.0	0.4	0.3	Fgfr3 Pace4 Pctk3 Pdk4 Plk4 Prkg2 Socs3
382	GO:0016265 [3]: death	7	7	186	398	12038	-3.32	0.0	0.86	0.62	Angptl4 Birc5 Bok Gadd45g Lgals7 Pmaip1 Tcf7
383	GO:0006575 [6]: amino acid derivative metabolism	2	2	191	51	12385	-3.33	0.0	1.64	1.03	Odc1 P4ha2
384	GO:0006875 [7]: metal ion homeostasis	2	2	191	51	12385	-3.33	0.0	1.64	1.03	Mt2 Slc39a4
385	GO:0030097 [5]: hemopoiesis	3	3	190	106	12330	-3.33	0.0	1.46	0.95	Cebpa Gadd45g Tacc3
386	GO:0006732 [6]: coenzyme metabolism	3	3	190	106	12330	-3.33	0.0	1.46	0.95	Cbr2 Mthfd2 Pdk4
387	GO:0006821 [8]: chloride transport	2	2	191	52	12384	-3.35	0.0	1.61	1.01	Clic4 Slc12a4
388	GO:0015698 [7]: inorganic anion transport	3	3	190	109	12327	-3.36	0.0	1.41	0.94	Clic4 Col17a1 Slc12a4
389	GO:0051242 [5]: positive regulation of cellular physiological process	4	4	189	174	12262	-3.36	0.0	1.24	0.86	Bok Clec7a Gp38 Pmaip1
390	GO:0006412 [6]: protein biosynthesis	7	7	186	469	11967	-3.37	0.0	0.52	0.38	Aars Aatf Clec7a Gadd45g Itgb4bp Rars Scye1
391	GO:0046907 [5]: intracellular transport	7	7	186	467	11969	-3.37	0.0	0.53	0.38	Kpnb1 Nol5 Nup62 Slc1a3 Stx1a Tacc3 Tubb6
392	GO:0006468 [8]: protein amino acid phosphorylation	7	7	186	457	11979	-3.37	0.0	0.57	0.41	Fgfr3 Pace4 Pctk3 Pdk4 Plk4 Prkg2 Socs3
393	GO:0007160 [5]: cell-matrix adhesion	2	2	191	53	12383	-3.38	0.0	1.58	1.01	Itga7 Itga9
394	GO:0042044 [5]: fluid transport	1	1	192	11	12425	-3.38	0.0	1.78	1.1	Gp38
395	GO:0045765 [7]: regulation of angiogenesis	1	1	192	11	12425	-3.38	0.0	1.78	1.1	Id1
396	GO:0000059 [8]: protein-nucleus import, docking	1	1	192	11	12425	-3.38	0.0	1.78	1.1	Kpnb1
397	GO:0006100 [8]: tricarboxylic acid cycle intermediate metabolism	1	1	192	11	12425	-3.38	0.0	1.78	1.1	Me2
398	GO:0006284 [7]: base-excision repair	1	1	192	11	12425	-3.38	0.0	1.78	1.1	Pold1
399	GO:0006376 [9]: mRNA splice site selection	1	1	192	11	12425	-3.38	0.0	1.78	1.1	Brunol4
400	GO:0006833 [6]: water transport	1	1	192	11	12425	-3.38	0.0	1.78	1.1	Gp38
401	GO:0008366 [6]: nerve ensheathment	1	1	192	11	12425	-3.38	0.0	1.78	1.1	Pou3f1
402	GO:0007399 [5]: neurogenesis	3	3	190	304	12132	-3.4	0.0	0.16	0.11	Alcam Pou3f1 Twist1
403	GO:0016051 [6]: carbohydrate biosynthesis	2	2	191	55	12381	-3.41	0.0	1.53	1.0	Fbp2 Isyna1
404	GO:0016192 [5]: vesicle-mediated transport	2	2	191	245	12191	-3.43	0.0	0.11	0.07	Clec7a Lrp1
405	GO:0042551 [5]: nerve maturation	1	1	192	12	12424	-3.45	0.0	1.71	1.05	Pou3f1
406	GO:0006672 [9]: ceramide metabolism	1	1	192	12	12424	-3.45	0.0	1.71	1.05	Cel
407	GO:0006911 [8]: phagocytosis, engulfment	1	1	192	12	12424	-3.45	0.0	1.71	1.05	Clec7a
408	GO:0042592 [3]: homeostasis	3	3	190	118	12318	-3.46	0.0	1.27	0.86	Edn1 Mt2 Slc39a4
409	GO:0006605 [7]: protein targeting	4	4	189	191	12245	-3.47	0.0	1.06	0.73	Kpnb1 Nol5 Slc1a3 Tacc3
410	GO:0005975 [5]: carbohydrate metabolism	5	5	188	292	12144	-3.5	0.0	0.74	0.54	Fbp2 Isyna1 Me2 Pfkfb3 Renbp
411	GO:0035295 [3]: tube development	2	2	191	60	12376	-3.5	0.0	1.41	0.94	Gp38 Twist1
412	GO:0042221 [6]: response to chemical substance	2	2	191	234	12202	-3.51	0.0	0.13	0.09	Cmkor1 Lactb
413	GO:0019370 [9]: leukotriene biosynthesis	1	1	192	13	12423	-3.51	0.0	1.64	1.03	Alox12e
414	GO:0042168 [5]: heme metabolism	1	1	192	13	12423	-3.51	0.0	1.64	1.03	Alad
415	GO:0046519 [8]: sphingoid metabolism	1	1	192	13	12423	-3.51	0.0	1.64	1.03	Cel
416	GO:0001839 [6]: neural plate morphogenesis	1	1	192	13	12423	-3.51	0.0	1.64	1.03	Twist1
417	GO:0001841 [6]: neural tube formation	1	1	192	13	12423	-3.51	0.0	1.64	1.03	Twist1
418	GO:0001843 [6]: neural tube closure	1	1	192	13	12423	-3.51	0.0	1.64	1.03	Twist1
419	GO:0006040 [6]: amino sugar metabolism	1	1	192	13	12423	-3.51	0.0	1.64	1.03	Renbp
420	GO:0006469 [5]: negative regulation of protein kinase activity	1	1	192	13	12423	-3.51	0.0	1.64	1.03	Gadd45g
421	GO:0006778 [6]: porphyrin metabolism	1	1	192	13	12423	-3.51	0.0	1.64	1.03	Alad
422	GO:0007585 [4]: respiratory gaseous exchange	1	1	192	13	12423	-3.51	0.0	1.64	1.03	Edn1
423	GO:0009112 [6]: nucleobase metabolism	1	1	192	13	12423	-3.51	0.0	1.64	1.03	Ampd2
424	GO:0006886 [6]: intracellular protein transport	5	5	188	339	12097	-3.53	0.0	0.5	0.36	Kpnb1 Nol5 Slc1a3 Stx1a Tacc3
425	GO:0030641 [8]: hydrogen ion homeostasis	1	1	192	14	12422	-3.56	0.0	1.58	1.01	Edn1
426	GO:0042472 [6]: inner ear morphogenesis	1	1	192	14	12422	-3.56	0.0	1.58	1.01	Celsr1
427	GO:0043086 [4]: negative regulation of enzyme activity	1	1	192	14	12422	-3.56	0.0	1.58	1.01	Gadd45g
428	GO:0043087 [4]: regulation of GTPase activity	1	1	192	14	12422	-3.56	0.0	1.58	1.01	Ddef1
429	GO:0046148 [5]: pigment biosynthesis	1	1	192	14	12422	-3.56	0.0	1.58	1.01	Alad
430	GO:0000096 [6]: sulfur amino acid metabolism	1	1	192	14	12422	-3.56	0.0	1.58	1.01	Cth
431	GO:0006094 [8]: gluconeogenesis	1	1	192	14	12422	-3.56	0.0	1.58	1.01	Fbp2
432	GO:0006595 [7]: polyamine metabolism	1	1	192	14	12422	-3.56	0.0	1.58	1.01	Odc1
433	GO:0006691 [8]: leukotriene metabolism	1	1	192	14	12422	-3.56	0.0	1.58	1.01	Alox12e
434	GO:0006885 [9]: regulation of pH	1	1	192	14	12422	-3.56	0.0	1.58	1.01	Edn1
435	GO:0007389 [3]: pattern specification	3	3	190	131	12305	-3.57	0.0	1.09	0.75	Edn1 Fst Pace4
436	GO:0043066 [7]: negative regulation of apoptosis	2	2	191	65	12371	-3.59	0.0	1.3	0.88	Angptl4 Birc5
437	GO:0043069 [6]: negative regulation of programmed cell death	2	2	191	66	12370	-3.61	0.0	1.28	0.87	Angptl4 Birc5
438	GO:0042401 [7]: biogenic amine biosynthesis	1	1	192	15	12421	-3.61	0.0	1.52	1.0	Odc1
439	GO:0042475 [6]: odontogenesis (sensu Vertebrata)	1	1	192	15	12421	-3.61	0.0	1.52	1.0	Fst
440	GO:0042476 [5]: odontogenesis	1	1	192	15	12421	-3.61	0.0	1.52	1.0	Fst
441	GO:0046545 [5]: development of primary female sexual characteristics	1	1	192	15	12421	-3.61	0.0	1.52	1.0	Fst
442	GO:0046660 [4]: female sex differentiation	1	1	192	15	12421	-3.61	0.0	1.52	1.0	Fst
443	GO:0050764 [7]: regulation of phagocytosis	1	1	192	15	12421	-3.61	0.0	1.52	1.0	Clec7a
444	GO:0050766 [8]: positive regulation of phagocytosis	1	1	192	15	12421	-3.61	0.0	1.52	1.0	Clec7a
445	GO:0001838 [5]: embryonic epithelial tube formation	1	1	192	15	12421	-3.61	0.0	1.52	1.0	Twist1
446	GO:0008154 [6]: actin polymerization and/or depolymerization	1	1	192	15	12421	-3.61	0.0	1.52	1.0	Wasf1
447	GO:0008544 [7]: epidermis development	1	1	192	15	12421	-3.61	0.0	1.52	1.0	Krt1-14
448	GO:0008585 [6]: female gonad development	1	1	192	15	12421	-3.61	0.0	1.52	1.0	Fst
449	GO:0009069 [7]: serine family amino acid metabolism	1	1	192	15	12421	-3.61	0.0	1.52	1.0	Cth
450	GO:0043119 [4]: positive regulation of physiological process	4	4	189	285	12151	-3.61	0.0	0.43	0.32	Bok Clec7a Gp38 Pmaip1
451	GO:0016477 [5]: cell migration	3	3	190	137	12299	-3.61	0.0	1.02	0.73	Alcam Gp38 Twist1
452	GO:0040008 [4]: regulation of growth	2	2	191	67	12369	-3.63	0.0	1.26	0.86	Prss11 Socs3
453	GO:0045595 [4]: regulation of cell differentiation	2	2	191	67	12369	-3.63	0.0	1.26	0.86	Fgfr3 Fst
454	GO:0007156 [6]: homophilic cell adhesion	2	2	191	68	12368	-3.63	0.0	1.24	0.86	Celsr1 Clstn2
455	GO:0000165 [7]: MAPKKK cascade	2	2	191	69	12367	-3.65	0.0	1.22	0.84	Dusp10 Gadd45g
456	GO:0006399 [6]: tRNA metabolism	2	2	191	69	12367	-3.65	0.0	1.22	0.84	Aars Rars
457	GO:0009117 [6]: nucleotide metabolism	3	3	190	145	12291	-3.66	0.0	0.93	0.66	Ampd2 Cbr2 Ctps
458	GO:0009953 [4]: dorsal/ventral pattern formation	1	1	192	16	12420	-3.66	0.0	1.47	0.96	Edn1
459	GO:0006769 [8]: nicotinamide metabolism	1	1	192	16	12420	-3.66	0.0	1.47	0.96	Cbr2
460	GO:0008629 [9]: induction of apoptosis by intracellular signals	1	1	192	16	12420	-3.66	0.0	1.47	0.96	Pmaip1
461	GO:0051188 [6]: cofactor biosynthesis	2	2	191	71	12365	-3.67	0.0	1.18	0.81	Alad Mthfd2
462	GO:0043037 [7]: translation	3	3	190	151	12285	-3.69	0.0	0.87	0.63	Aars Itgb4bp Rars
463	GO:0009799 [4]: determination of symmetry	1	1	192	17	12419	-3.69	0.0	1.42	0.94	Pace4
464	GO:0009855 [5]: determination of bilateral symmetry	1	1	192	17	12419	-3.69	0.0	1.42	0.94	Pace4
465	GO:0030004 [7]: monovalent inorganic cation homeostasis	1	1	192	17	12419	-3.69	0.0	1.42	0.94	Edn1
466	GO:0035282 [3]: segmentation	1	1	192	17	12419	-3.69	0.0	1.42	0.94	Pace4
467	GO:0042088 [7]: T-helper 1 type immune response	1	1	192	17	12419	-3.69	0.0	1.42	0.94	Gadd45g
468	GO:0042398 [6]: amino acid derivative biosynthesis	1	1	192	17	12419	-3.69	0.0	1.42	0.94	Odc1
469	GO:0045807 [7]: positive regulation of endocytosis	1	1	192	17	12419	-3.69	0.0	1.42	0.94	Clec7a
470	GO:0000245 [8]: spliceosome assembly	1	1	192	17	12419	-3.69	0.0	1.42	0.94	Brunol4
471	GO:0007368 [6]: determination of left/right symmetry	1	1	192	17	12419	-3.69	0.0	1.42	0.94	Pace4
472	GO:0008217 [5]: regulation of blood pressure	1	1	192	17	12419	-3.69	0.0	1.42	0.94	Edn1
473	GO:0008286 [8]: insulin receptor signaling pathway	1	1	192	17	12419	-3.69	0.0	1.42	0.94	Socs3
474	GO:0051276 [6]: chromosome organization and biogenesis	3	3	190	236	12200	-3.7	0.0	0.34	0.26	Hmga1 Nap1l1 Smarce1
475	GO:0007001 [7]: chromosome organization and biogenesis (sensu Eukaryota)	3	3	190	231	12205	-3.72	0.0	0.36	0.27	Hmga1 Nap1l1 Smarce1
476	GO:0019226 [5]: transmission of nerve impulse	1	1	192	156	12280	-3.72	0.0	0.09	0.05	Pou3f1
477	GO:0006366 [8]: transcription from Pol II promoter	3	3	190	225	12211	-3.73	0.0	0.38	0.28	Ddx20 Id1 Strap
478	GO:0009880 [4]: embryonic pattern specification	1	1	192	18	12418	-3.73	0.0	1.37	0.93	Pace4
479	GO:0015749 [6]: monosaccharide transport	1	1	192	18	12418	-3.73	0.0	1.37	0.93	Edn1
480	GO:0015758 [8]: glucose transport	1	1	192	18	12418	-3.73	0.0	1.37	0.93	Edn1
481	GO:0016331 [5]: morphogenesis of embryonic epithelium	1	1	192	18	12418	-3.73	0.0	1.37	0.93	Twist1
482	GO:0019362 [7]: pyridine nucleotide metabolism	1	1	192	18	12418	-3.73	0.0	1.37	0.93	Cbr2
483	GO:0030224 [5]: monocyte differentiation	1	1	192	18	12418	-3.73	0.0	1.37	0.93	Cebpa
484	GO:0006221 [7]: pyrimidine nucleotide biosynthesis	1	1	192	18	12418	-3.73	0.0	1.37	0.93	Ctps
485	GO:0007398 [6]: ectoderm development	1	1	192	18	12418	-3.73	0.0	1.37	0.93	Krt1-14
486	GO:0008645 [7]: hexose transport	1	1	192	18	12418	-3.73	0.0	1.37	0.93	Edn1
487	GO:0006643 [6]: membrane lipid metabolism	2	2	191	78	12358	-3.74	0.0	1.06	0.73	Cel Isyna1
488	GO:0012502 [7]: induction of programmed cell death	2	2	191	79	12357	-3.75	0.0	1.04	0.73	Bok Pmaip1
489	GO:0006092 [7]: main pathways of carbohydrate metabolism	2	2	191	79	12357	-3.75	0.0	1.04	0.73	Fbp2 Me2
490	GO:0006917 [8]: induction of apoptosis	2	2	191	79	12357	-3.75	0.0	1.04	0.73	Bok Pmaip1
491	GO:0006357 [8]: regulation of transcription from Pol II promoter	3	3	190	180	12256	-3.76	0.0	0.63	0.47	Ddx20 Id1 Strap
492	GO:0006417 [6]: regulation of protein biosynthesis	2	2	191	80	12356	-3.76	0.0	1.03	0.73	Aatf Clec7a
493	GO:0007264 [6]: small GTPase mediated signal transduction	3	3	190	193	12243	-3.77	0.0	0.55	0.4	Dok3 Rhoe Rrad
494	GO:0019221 [6]: cytokine and chemokine mediated signaling pathway	1	1	192	19	12417	-3.78	0.0	1.33	0.9	Il1r1
495	GO:0042087 [6]: cell-mediated immune response	1	1	192	19	12417	-3.78	0.0	1.33	0.9	Gadd45g
496	GO:0042440 [4]: pigment metabolism	1	1	192	19	12417	-3.78	0.0	1.33	0.9	Alad
497	GO:0044272 [6]: sulfur compound biosynthesis	1	1	192	19	12417	-3.78	0.0	1.33	0.9	Cth
498	GO:0046456 [8]: icosanoid biosynthesis	1	1	192	19	12417	-3.78	0.0	1.33	0.9	Alox12e
499	GO:0006220 [7]: pyrimidine nucleotide metabolism	1	1	192	19	12417	-3.78	0.0	1.33	0.9	Ctps
500	GO:0007185 [7]: transmembrane receptor protein tyrosine phosphatase signaling pathway	1	1	192	19	12417	-3.78	0.0	1.33	0.9	Ptprs
501	GO:0042471 [5]: ear morphogenesis	1	1	192	20	12416	-3.8	0.0	1.29	0.87	Celsr1
502	GO:0051258 [7]: protein polymerization	1	1	192	20	12416	-3.8	0.0	1.29	0.87	Wasf1
503	GO:0009889 [5]: regulation of biosynthesis	2	2	191	86	12350	-3.81	0.0	0.94	0.67	Aatf Clec7a
504	GO:0009795 [4]: embryonic morphogenesis	2	2	191	88	12348	-3.83	0.0	0.91	0.65	Celsr1 Twist1
505	GO:0030217 [5]: T-cell differentiation	1	1	192	21	12415	-3.84	0.0	1.25	0.86	Gadd45g
506	GO:0042108 [8]: positive regulation of cytokine biosynthesis	1	1	192	21	12415	-3.84	0.0	1.25	0.86	Clec7a
507	GO:0045596 [5]: negative regulation of cell differentiation	1	1	192	21	12415	-3.84	0.0	1.25	0.86	Fst
508	GO:0048469 [4]: cell maturation	1	1	192	21	12415	-3.84	0.0	1.25	0.86	Pou3f1
509	GO:0001819 [7]: positive regulation of cytokine production	1	1	192	21	12415	-3.84	0.0	1.25	0.86	Clec7a
510	GO:0006733 [7]: oxidoreduction coenzyme metabolism	1	1	192	21	12415	-3.84	0.0	1.25	0.86	Cbr2
511	GO:0007265 [7]: Ras protein signal transduction	1	1	192	21	12415	-3.84	0.0	1.25	0.86	Dok3
512	GO:0007515 [5]: lymph gland development	1	1	192	21	12415	-3.84	0.0	1.25	0.86	Bcl11b
513	GO:0045137 [4]: development of primary sexual characteristics	1	1	192	22	12414	-3.87	0.0	1.21	0.84	Fst
514	GO:0001764 [6]: neuronal migration	1	1	192	22	12414	-3.87	0.0	1.21	0.84	Twist1
515	GO:0008406 [5]: gonad development	1	1	192	22	12414	-3.87	0.0	1.21	0.84	Fst
516	GO:0043065 [7]: positive regulation of apoptosis	2	2	191	94	12342	-3.87	0.0	0.84	0.6	Bok Pmaip1
517	GO:0043068 [6]: positive regulation of programmed cell death	2	2	191	95	12341	-3.87	0.0	0.83	0.6	Bok Pmaip1
518	GO:0006470 [8]: protein amino acid dephosphorylation	2	2	191	96	12340	-3.88	0.0	0.81	0.59	Dusp10 Ptprs
519	GO:0007050 [7]: cell cycle arrest	1	1	192	23	12413	-3.89	0.0	1.17	0.81	Cgref1
520	GO:0016311 [7]: dephosphorylation	2	2	191	98	12338	-3.89	0.0	0.79	0.58	Dusp10 Ptprs
521	GO:0045321 [5]: immune cell activation	2	2	191	105	12331	-3.92	0.0	0.72	0.52	Gadd45g Ndrg1
522	GO:0001775 [4]: cell activation	2	2	191	106	12330	-3.92	0.0	0.71	0.52	Gadd45g Ndrg1
523	GO:0006325 [7]: establishment and/or maintenance of chromatin architecture	2	2	191	155	12281	-3.92	0.0	0.36	0.27	Nap1l1 Smarce1
524	GO:0019748 [4]: secondary metabolism	1	1	192	24	12412	-3.92	0.0	1.14	0.79	Alad
525	GO:0030155 [4]: regulation of cell adhesion	1	1	192	24	12412	-3.92	0.0	1.14	0.79	Pscdbp
526	GO:0051050 [6]: positive regulation of transport	1	1	192	24	12412	-3.92	0.0	1.14	0.79	Clec7a
527	GO:0000082 [7]: G1/S transition of mitotic cell cycle	1	1	192	24	12412	-3.92	0.0	1.14	0.79	Sfn
528	GO:0006909 [7]: phagocytosis	1	1	192	24	12412	-3.92	0.0	1.14	0.79	Clec7a
529	GO:0019953 [4]: sexual reproduction	2	2	191	154	12282	-3.92	0.0	0.37	0.27	Fst Hmga1
530	GO:0000003 [3]: reproduction	2	2	191	154	12282	-3.92	0.0	0.37	0.27	Fst Hmga1
531	GO:0009719 [4]: response to endogenous stimulus	2	2	191	152	12284	-3.93	0.0	0.38	0.28	Pmaip1 Pold1
532	GO:0051239 [4]: regulation of organismal physiological process	2	2	191	110	12326	-3.93	0.0	0.67	0.49	Clec7a Edn1
533	GO:0030324 [5]: lung development	1	1	192	25	12411	-3.94	0.0	1.11	0.77	Gp38
534	GO:0045727 [7]: positive regulation of protein biosynthesis	1	1	192	25	12411	-3.94	0.0	1.11	0.77	Clec7a
535	GO:0001932 [8]: regulation of protein amino acid phosphorylation	1	1	192	25	12411	-3.94	0.0	1.11	0.77	Socs3
536	GO:0006665 [7]: sphingolipid metabolism	1	1	192	25	12411	-3.94	0.0	1.11	0.77	Cel
537	GO:0006974 [5]: response to DNA damage stimulus	2	2	191	147	12289	-3.94	0.0	0.4	0.3	Pmaip1 Pold1
538	GO:0009893 [5]: positive regulation of metabolism	1	1	192	130	12306	-3.94	0.0	0.14	0.1	Clec7a
539	GO:0015980 [6]: energy derivation by oxidation of organic compounds	2	2	191	114	12322	-3.94	0.0	0.63	0.47	Fbp2 Me2
540	GO:0007517 [5]: muscle development	2	2	191	134	12302	-3.95	0.0	0.48	0.35	Pdlim3 Tpm2
541	GO:0007243 [6]: protein kinase cascade	2	2	191	121	12315	-3.95	0.0	0.57	0.41	Dusp10 Gadd45g
542	GO:0007276 [5]: gametogenesis	2	2	191	129	12307	-3.95	0.0	0.51	0.38	Fst Hmga1
543	GO:0006897 [6]: endocytosis	2	2	191	127	12309	-3.96	0.0	0.53	0.38	Clec7a Lrp1
544	GO:0006281 [6]: DNA repair	1	1	192	127	12309	-3.96	0.0	0.15	0.1	Pold1
545	GO:0016044 [5]: membrane organization and biogenesis	1	1	192	26	12410	-3.97	0.0	1.08	0.75	Pmaip1
546	GO:0030100 [6]: regulation of endocytosis	1	1	192	26	12410	-3.97	0.0	1.08	0.75	Clec7a
547	GO:0030323 [4]: respiratory tube development	1	1	192	26	12410	-3.97	0.0	1.08	0.75	Gp38
548	GO:0030326 [6]: embryonic limb morphogenesis	1	1	192	27	12409	-3.99	0.0	1.05	0.73	Twist1
549	GO:0035113 [5]: embryonic appendage morphogenesis	1	1	192	27	12409	-3.99	0.0	1.05	0.73	Twist1
550	GO:0006813 [8]: potassium ion transport	1	1	192	123	12313	-3.99	0.0	0.16	0.11	Slc12a4
551	GO:0009891 [6]: positive regulation of biosynthesis	1	1	192	28	12408	-4.01	0.0	1.02	0.73	Clec7a
552	GO:0016066 [5]: cellular defense response (sensu Vertebrata)	1	1	192	28	12408	-4.01	0.0	1.02	0.73	Gadd45g
553	GO:0019220 [6]: regulation of phosphate metabolism	1	1	192	28	12408	-4.01	0.0	1.02	0.73	Socs3
554	GO:0042325 [7]: regulation of phosphorylation	1	1	192	28	12408	-4.01	0.0	1.02	0.73	Socs3
555	GO:0051174 [5]: regulation of phosphorus metabolism	1	1	192	28	12408	-4.01	0.0	1.02	0.73	Socs3
556	GO:0006364 [7]: rRNA processing	1	1	192	28	12408	-4.01	0.0	1.02	0.73	Nol5
557	GO:0006767 [6]: water-soluble vitamin metabolism	1	1	192	28	12408	-4.01	0.0	1.02	0.73	Cbr2
558	GO:0035107 [4]: appendage morphogenesis	1	1	192	29	12407	-4.03	0.0	0.99	0.71	Twist1
559	GO:0035108 [5]: limb morphogenesis	1	1	192	29	12407	-4.03	0.0	0.99	0.71	Twist1
560	GO:0042035 [7]: regulation of cytokine biosynthesis	1	1	192	29	12407	-4.03	0.0	0.99	0.71	Clec7a
561	GO:0045597 [5]: positive regulation of cell differentiation	1	1	192	29	12407	-4.03	0.0	0.99	0.71	Fgfr3
562	GO:0016072 [6]: rRNA metabolism	1	1	192	30	12406	-4.04	0.0	0.97	0.69	Nol5
563	GO:0008654 [8]: phospholipid biosynthesis	1	1	192	30	12406	-4.04	0.0	0.97	0.69	Isyna1
564	GO:0045860 [5]: positive regulation of protein kinase activity	1	1	192	31	12405	-4.06	0.0	0.94	0.67	Gadd45g
565	GO:0001817 [6]: regulation of cytokine production	1	1	192	31	12405	-4.06	0.0	0.94	0.67	Clec7a
566	GO:0015674 [7]: di-, tri-valent inorganic cation transport	1	1	192	114	12322	-4.06	0.0	0.18	0.13	Slc39a4
567	GO:0048066 [3]: pigmentation	1	1	192	33	12403	-4.09	0.0	0.9	0.64	Alad
568	GO:0048468 [3]: cell development	1	1	192	33	12403	-4.09	0.0	0.9	0.64	Pou3f1
569	GO:0030334 [6]: regulation of cell migration	1	1	192	34	12402	-4.1	0.0	0.87	0.63	Gp38
570	GO:0051093 [4]: negative regulation of development	1	1	192	34	12402	-4.1	0.0	0.87	0.63	Fst
571	GO:0051270 [5]: regulation of cell motility	1	1	192	34	12402	-4.1	0.0	0.87	0.63	Gp38
572	GO:0006413 [8]: translational initiation	1	1	192	34	12402	-4.1	0.0	0.87	0.63	Itgb4bp
573	GO:0008015 [4]: circulation	1	1	192	34	12402	-4.1	0.0	0.87	0.63	Edn1
574	GO:0051247 [6]: positive regulation of protein metabolism	1	1	192	35	12401	-4.11	0.0	0.85	0.62	Clec7a
575	GO:0006310 [6]: DNA recombination	1	1	192	35	12401	-4.11	0.0	0.85	0.62	Topbp1
576	GO:0007548 [3]: sex differentiation	1	1	192	35	12401	-4.11	0.0	0.85	0.62	Fst
577	GO:0000041 [8]: transition metal ion transport	1	1	192	36	12400	-4.13	0.0	0.83	0.6	Slc39a4
578	GO:0009165 [6]: nucleotide biosynthesis	1	1	192	103	12333	-4.13	0.0	0.22	0.17	Ctps
579	GO:0042330 [5]: taxis	1	1	192	102	12334	-4.13	0.0	0.23	0.17	Cmkor1
580	GO:0006935 [6]: chemotaxis	1	1	192	102	12334	-4.13	0.0	0.23	0.17	Cmkor1
581	GO:0007626 [3]: locomotory behavior	1	1	192	37	12399	-4.14	0.0	0.81	0.59	Celsr1
582	GO:0048511 [3]: rhythmic process	1	1	192	38	12398	-4.15	0.0	0.79	0.58	Ccrn4l
583	GO:0008632 [7]: apoptotic program	1	1	192	38	12398	-4.15	0.0	0.79	0.58	Pmaip1
584	GO:0009063 [7]: amino acid catabolism	1	1	192	38	12398	-4.15	0.0	0.79	0.58	Prodh
585	GO:0048232 [6]: male gamete generation	1	1	192	99	12337	-4.15	0.0	0.24	0.17	Hmga1
586	GO:0007283 [7]: spermatogenesis	1	1	192	99	12337	-4.15	0.0	0.24	0.17	Hmga1
587	GO:0009952 [4]: anterior/posterior pattern formation	1	1	192	39	12397	-4.16	0.0	0.78	0.57	Pace4
588	GO:0046649 [6]: lymphocyte activation	1	1	192	97	12339	-4.16	0.0	0.25	0.18	Gadd45g
589	GO:0046467 [7]: membrane lipid biosynthesis	1	1	192	40	12396	-4.17	0.0	0.76	0.55	Isyna1
590	GO:0051094 [4]: positive regulation of development	1	1	192	40	12396	-4.17	0.0	0.76	0.55	Fgfr3
591	GO:0006576 [6]: biogenic amine metabolism	1	1	192	40	12396	-4.17	0.0	0.76	0.55	Odc1
592	GO:0006752 [7]: group transfer coenzyme metabolism	1	1	192	41	12395	-4.17	0.0	0.74	0.54	Mthfd2
593	GO:0006986 [5]: response to unfolded protein	1	1	192	43	12393	-4.19	0.0	0.71	0.52	Hspe1
594	GO:0009314 [6]: response to radiation	1	1	192	43	12393	-4.19	0.0	0.71	0.52	Pmaip1
595	GO:0030099 [4]: myeloid blood cell differentiation	1	1	192	42	12394	-4.19	0.0	0.72	0.53	Cebpa
596	GO:0007610 [2]: behavior	1	1	192	91	12345	-4.19	0.0	0.28	0.2	Celsr1
597	GO:0006766 [5]: vitamin metabolism	1	1	192	44	12392	-4.2	0.0	0.69	0.51	Cbr2
598	GO:0006817 [8]: phosphate transport	1	1	192	44	12392	-4.2	0.0	0.69	0.51	Col17a1
599	GO:0009792 [4]: embryonic development (sensu Metazoa)	1	1	192	88	12348	-4.2	0.0	0.29	0.22	Aatf
600	GO:0007126 [8]: meiosis	1	1	192	46	12390	-4.21	0.0	0.66	0.49	Topbp1
601	GO:0009310 [6]: amine catabolism	1	1	192	46	12390	-4.21	0.0	0.66	0.49	Prodh
602	GO:0007411 [6]: axon guidance	1	1	192	45	12391	-4.21	0.0	0.68	0.49	Alcam
603	GO:0016568 [8]: chromatin modification	1	1	192	83	12353	-4.22	0.0	0.32	0.24	Smarce1
604	GO:0006333 [8]: chromatin assembly or disassembly	1	1	192	83	12353	-4.22	0.0	0.32	0.24	Nap1l1
605	GO:0030098 [4]: lymphocyte differentiation	1	1	192	47	12389	-4.22	0.0	0.65	0.48	Gadd45g
606	GO:0042110 [7]: T-cell activation	1	1	192	47	12389	-4.22	0.0	0.65	0.48	Gadd45g
607	GO:0046903 [3]: secretion	1	1	192	47	12389	-4.22	0.0	0.65	0.48	Anxa1
608	GO:0006790 [5]: sulfur metabolism	1	1	192	48	12388	-4.23	0.0	0.63	0.47	Cth
609	GO:0006814 [8]: sodium ion transport	1	1	192	79	12357	-4.23	0.0	0.34	0.26	Slc12a4
610	GO:0006916 [8]: anti-apoptosis	1	1	192	50	12386	-4.24	0.0	0.61	0.45	Birc5
611	GO:0050776 [5]: regulation of immune response	1	1	192	78	12358	-4.24	0.0	0.35	0.27	Clec7a
612	GO:0007409 [6]: axonogenesis	1	1	192	77	12359	-4.24	0.0	0.36	0.27	Alcam
613	GO:0051246 [5]: regulation of protein metabolism	1	1	192	75	12361	-4.24	0.0	0.37	0.27	Clec7a
614	GO:0009100 [7]: glycoprotein metabolism	1	1	192	75	12361	-4.24	0.0	0.37	0.27	Aatf
615	GO:0051240 [5]: positive regulation of organismal physiological process	1	1	192	56	12380	-4.25	0.0	0.54	0.39	Clec7a
616	GO:0050778 [6]: positive regulation of immune response	1	1	192	53	12383	-4.25	0.0	0.57	0.41	Clec7a
617	GO:0006644 [7]: phospholipid metabolism	1	1	192	54	12382	-4.25	0.0	0.56	0.4	Isyna1
618	GO:0006936 [3]: muscle contraction	1	1	192	55	12381	-4.25	0.0	0.55	0.4	Tpm2
619	GO:0006334 [8]: nucleosome assembly	1	1	192	61	12375	-4.25	0.0	0.48	0.36	Nap1l1
620	GO:0006006 [8]: glucose metabolism	1	1	192	71	12365	-4.25	0.0	0.4	0.3	Fbp2
621	GO:0043085 [4]: positive regulation of enzyme activity	1	1	192	70	12366	-4.25	0.0	0.41	0.3	Gadd45g
622	GO:0009101 [7]: glycoprotein biosynthesis	1	1	192	70	12366	-4.25	0.0	0.41	0.3	Aatf
623	GO:0009888 [5]: histogenesis	1	1	192	60	12376	-4.26	0.0	0.49	0.36	Krt1-14
624	GO:0018193 [8]: peptidyl-amino acid modification	1	1	192	60	12376	-4.26	0.0	0.49	0.36	P4ha2
625	GO:0007018 [7]: microtubule-based movement	1	1	192	65	12371	-4.26	0.0	0.45	0.33	Tubb6
626	GO:0006163 [7]: purine nucleotide metabolism	1	1	192	63	12373	-4.26	0.0	0.47	0.34	Ampd2
627	GO:0007507 [5]: heart development	1	1	192	63	12373	-4.26	0.0	0.47	0.34	Id1
628	GO:0009108 [7]: coenzyme biosynthesis	1	1	192	63	12373	-4.26	0.0	0.47	0.34	Mthfd2
629	GO:0016042 [5]: lipid catabolism	1	1	192	68	12368	-4.26	0.0	0.42	0.31	Cel
630	GO:0007218 [7]: neuropeptide signaling pathway	1	1	192	68	12368	-4.26	0.0	0.42	0.31	Celsr1
631	GO:0030705 [6]: cytoskeleton-dependent intracellular transport	1	1	192	67	12369	-4.27	0.0	0.43	0.31	Tubb6
