# Supplementary material for: A genomic analysis of mouse models of breast cancer reveals molecular features of mouse models and relationships to human breast cancer
Source: Breast Cancer Res. 2014 Jun 5;16(3):R59. doi: 10.1186/bcr3672 (PMC4078930; doi:10.1186/bcr3672)
Supplement: Additional file 2 — Fold change values organized by mouse tumor model type comparing the mouse model to all other types of mouse models. [file bcr3672-S2.zip › Additional_file_2/Neu_SAM/AdditionalFile47_Neu_SAM/DownregulatedGenesgather_kegg_121102.txt]

#	Annotation	Total Genes With Ann	Your Genes (With Ann)	Your Genes (No Ann)	Genome (With Ann)	Genome (No Ann)	ln(Bayes factor)	neg ln(p value)	FE: neg ln(p value)	FE: neg ln(FDR)	Genes
1	path:mmu00590: Prostaglandin and leukotriene metabolism	3	3	38	30	2448	0.56	4.67	4.16	1.19	Alox12e Cbr2 Ptges
2	path:mmu00330: Arginine and proline metabolism	3	3	38	34	2444	0.27	4.36	3.85	1.19	Odc1 P4ha2 Rars
3	path:mmu00910: Nitrogen metabolism	2	2	39	12	2466	0.22	4.3	3.87	1.19	Car13 Cth
4	path:mmu00970: Aminoacyl-tRNA biosynthesis	2	2	39	20	2458	-0.59	0.0	3.02	0.65	Aars Rars
5	path:mmu00240: Pyrimidine metabolism	3	3	38	63	2415	-1.05	0.0	2.4	0.64	Ctps Pold1 Rpo1-1
6	path:mmu04060: Cytokine-cytokine receptor interaction	1	1	40	239	2239	-1.06	0.0	0.02	0.02	Il1r1
7	path:mmu00561: Glycerolipid metabolism	2	2	39	33	2445	-1.33	0.0	2.21	0.64	Akr1b8 Cel
8	path:mmu00051: Fructose and mannose metabolism	2	2	39	36	2442	-1.45	0.0	2.07	0.64	Akr1b8 Fbp2
9	path:mmu04080: Neuroactive ligand-receptor interaction	2	2	39	276	2202	-1.45	0.0	0.05	0.03	Defcr-rs12 Edn1
10	path:mmu04512: ECM-receptor interaction	3	3	38	81	2397	-1.51	0.0	1.87	0.64	Itga7 Itga9 Sdc1
11	path:mmu00521: Streptomycin biosynthesis	1	1	40	7	2471	-1.57	0.0	2.09	0.64	Isyna1
12	path:mmu04310: Wnt signaling pathway	4	4	37	137	2341	-1.59	0.0	1.64	0.64	Fosl1 Tcf7 Wnt10a Wnt6
13	path:mmu00272: Cysteine metabolism	1	1	40	8	2470	-1.67	0.0	1.98	0.64	Cth
14	path:mmu00630: Glyoxylate and dicarboxylate metabolism	1	1	40	9	2469	-1.76	0.0	1.89	0.64	Mthfd2
15	path:mmu04340: Hedgehog signaling pathway	2	2	39	49	2429	-1.84	0.0	1.61	0.64	Wnt10a Wnt6
16	path:mmu00040: Pentose and glucuronate interconversions	1	1	40	10	2468	-1.84	0.0	1.8	0.64	Akr1b8
17	path:mmu00271: Methionine metabolism	1	1	40	10	2468	-1.84	0.0	1.8	0.64	Cth
18	path:mmu00230: Purine metabolism	3	3	38	105	2373	-1.89	0.0	1.36	0.64	Ampd2 Pold1 Rpo1-1
19	path:mmu00670: One carbon pool by folate	1	1	40	12	2466	-1.98	0.0	1.65	0.64	Mthfd2
20	path:mmu04510: Focal adhesion	2	2	39	212	2266	-2.04	0.0	0.13	0.08	Itga7 Itga9
21	path:mmu04010: MAPK signaling pathway	4	4	37	227	2251	-2.14	0.0	0.64	0.38	Dusp10 Fgfr3 Gadd45g Il1r1
22	path:mmu05020: Parkinson's disease	1	1	40	16	2462	-2.18	0.0	1.41	0.64	Stx1a
23	path:mmu00450: Selenoamino acid metabolism	1	1	40	17	2461	-2.22	0.0	1.36	0.64	Cth
24	path:mmu04520: Adherens junction	2	2	39	72	2406	-2.22	0.0	1.08	0.63	Tcf7 Wasf1
25	path:mmu00252: Alanine and aspartate metabolism	1	1	40	18	2460	-2.26	0.0	1.31	0.64	Aars
26	path:mmu00860: Porphyrin and chlorophyll metabolism	1	1	40	18	2460	-2.26	0.0	1.31	0.64	Alad
27	path:mmu00220: Urea cycle and metabolism of amino groups	1	1	40	19	2459	-2.29	0.0	1.27	0.64	Odc1
28	path:mmu00710: Carbon fixation	1	1	40	19	2459	-2.29	0.0	1.27	0.64	Fbp2
29	path:mmu00030: Pentose phosphate pathway	1	1	40	21	2457	-2.36	0.0	1.19	0.63	Fbp2
30	path:mmu05010: Alzheimer's disease	1	1	40	22	2456	-2.39	0.0	1.15	0.63	Lrp1
31	path:mmu04910: Insulin signaling pathway	2	2	39	131	2347	-2.44	0.0	0.44	0.29	Fbp2 Socs3
32	path:mmu00052: Galactose metabolism	1	1	40	25	2453	-2.46	0.0	1.05	0.63	Akr1b8
33	path:mmu00120: Bile acid biosynthesis	1	1	40	25	2453	-2.46	0.0	1.05	0.63	Cel
34	path:mmu00530: Aminosugars metabolism	1	1	40	26	2452	-2.48	0.0	1.02	0.63	Renbp
35	path:mmu00620: Pyruvate metabolism	1	1	40	32	2446	-2.58	0.0	0.87	0.52	Akr1b8
36	path:mmu00260: Glycine, serine and threonine metabolism	1	1	40	33	2445	-2.6	0.0	0.84	0.52	Cth
37	path:mmu00480: Glutathione metabolism	1	1	40	35	2443	-2.62	0.0	0.8	0.51	Gsto1
38	path:mmu04210: Apoptosis	1	1	40	88	2390	-2.66	0.0	0.26	0.18	Il1r1
39	path:mmu04540: Gap junction	1	1	40	83	2395	-2.68	0.0	0.28	0.18	Prkg2
40	path:mmu00010: Glycolysis / Gluconeogenesis	1	1	40	49	2429	-2.72	0.0	0.57	0.37	Fbp2
41	path:mmu04330: Notch signaling pathway	1	1	40	49	2429	-2.72	0.0	0.57	0.37	Jag2
42	path:mmu04610: Complement and coagulation cascades	1	1	40	67	2411	-2.74	0.0	0.39	0.27	Plat
43	path:mmu00562: Inositol phosphate metabolism	1	1	40	56	2422	-2.74	0.0	0.49	0.31	Isyna1
