# Supplementary material for: A genomic analysis of mouse models of breast cancer reveals molecular features of mouse models and relationships to human breast cancer
Source: Breast Cancer Res. 2014 Jun 5;16(3):R59. doi: 10.1186/bcr3672 (PMC4078930; doi:10.1186/bcr3672)
Supplement: Additional file 2 — Fold change values organized by mouse tumor model type comparing the mouse model to all other types of mouse models. [file bcr3672-S2.zip › Additional_file_2/Neu_SAM/AdditionalFile47_Neu_SAM/DownregulatedGenesgather_transfac_121102.txt]

#	Annotation	Total Genes With Ann	Your Genes (With Ann)	Your Genes (No Ann)	Genome (With Ann)	Genome (No Ann)	ln(Bayes factor)	neg ln(p value)	FE: neg ln(p value)	FE: neg ln(FDR)	Genes
1	V$E2F1_Q6: E2F-1	154	154	58	8190	7769	17.27	11.93	22.13	16.52	0610009C03Rik 1700025B16Rik 2510015F01Rik 2810475A17Rik 9030408N13Rik A930011F22Rik Aars Aatf Adpgk Alad Alox12e Ampd2 Anxa1 Arhgap9 Armc6 Asns Atad3a BC004044 BC031593 Bcl11b Birc5 Bnc1 Bok Brunol4 Bxdc1 Car13 Cbr2 Cdca7 Cebpa Cel Clec7a Clic4 Clstn2 Cmkor1 Ctdp1 Cth Ctps Ddx20 Ddx39 Dnajc2 Dpp7 Dusp10 Edn1 Elovl4 Eps15 Fbp2 Fgfr3 Fosl1 Fst Gadd45g Gjb3 Gmnn Gp38 Gpc1 Hdgfrp2 Hint1 Hist2h3c1 Hmg…
2	V$MAZ_Q6	186	186	26	11085	4874	16.64	11.93	21.62	16.52	0610009C03Rik 1700025B16Rik 2510015F01Rik 2700083B06Rik 2810475A17Rik 3830408P06Rik 9030408N13Rik A930011F22Rik AF155546 Aars Aatf Akr1b8 Alad Alox12e Ampd2 Anxa1 Apob48r Arhgap9 Armc6 Atad3a BC004044 BC031593 Bcl11b Birc5 Bnc1 Bok Brunol4 Bspry Car13 Cbr2 Cct6a Cdc20 Cdca7 Cebpa Cel Celsr1 Cgref1 Chc1 Chst1 Clec7a Clic4 Clstn2 Cmkor1 Cth Ctps Ctsz Cyp2f2 Ddef1 Ddx39 Dok3 Dpp7 Dusp10 Ecm1 Edn1 El…
3	V$SP3_Q3	177	177	35	10536	5423	13.36	11.93	18.24	13.55	1700025B16Rik 2510015F01Rik 2700083B06Rik 2810475A17Rik A930011F22Rik AF155546 Aatf Adpgk Akr1b8 Alad Alox12e Ampd2 Apob48r Arhgap9 Asns BC004044 BC031593 Bcl11b Birc5 Bok Brunol4 Bxdc1 Car13 Cbr2 Cct6a Cdc20 Cdca7 Cebpa Cel Celsr1 Cgref1 Chc1 Chst1 Clic4 Clstn2 Cmkor1 Col17a1 Ctdp1 Cth Ctps Ctsz Cyp2f2 Ddef1 Ddx20 Ddx39 Dok3 Dpp7 Dusp10 Ecm1 Edn1 Eps15 Fbp2 Fgfr3 Fst Gadd45g Gjb3 Glipr1 Gmnn Gp3…
4	V$E2F1_Q3_01	94	94	118	4357	11602	11.42	11.93	16.14	11.74	0610009C03Rik 1700025B16Rik 9030408N13Rik Aatf Adpgk Armc6 Atad3a BC004044 Bcl11b Birc5 Bnc1 Brunol4 Bxdc1 Cct6a Cdca7 Cebpa Cel Celsr1 Chst1 Clic4 Clstn2 Dnajc2 Dusp10 Edn1 Elovl4 Eps15 Fgfr3 Fosl1 Fst Gadd45g Gmnn Gp38 Hint1 Hist2h3c1 Hmga1 Hnrpm Id1 Id4 Jag2 Klf4 Kpnb1 Krt1-14 Lgals1 Lmo1 Lrp1 Lsm3 Mcm3 Mcm6 Me2 Mmp14 Mtbp Mthfd2 Mybl2 Nfil3 Niban Nol5a Nup62 Nxn Odc1 Olfm1 P4ha2 Pace4 Pctk3 P…
5	V$POU1F1_Q6	50	50	162	6445	9514	10.54	11.93	0.0	0.0	1700025B16Rik 3830408P06Rik Aars Akr1b8 Alad Anxa1 Atad3a BC031593 Brunol4 Bspry Bxdc1 Ccrn4l Cct6a Clec7a Clstn2 Edn1 Elovl4 Fosl1 Gjb4 Gmnn Gsto1 Has2 Id4 Itga9 Lactb Lmo1 Lpd Mcm3 Me2 Mical1 Mthfd2 Nol5 Nol5a Orc1l Pdlim3 Pfkfb3 Postn Prdm4 Prkg2 Prtn3 Psip1 Ptprs Recql S100a6 Steap Stom Tcerg1 Tgfb1i4 Tmeff1 Topbp1
6	V$E2F1_Q6_01	110	110	102	5545	10414	10.4	11.93	15.09	10.91	0610009C03Rik 2510015F01Rik 2810475A17Rik A930011F22Rik Aars Aatf Adpgk Ampd2 Armc6 Asns BC031593 Bcl11b Birc5 Bok Bxdc1 Car13 Cdca7 Cel Clic4 Clstn2 Cmkor1 Ctdp1 Cth Ddx20 Ddx39 Dnajc2 Dpp7 Dusp10 Ecm1 Edn1 Elovl4 Eps15 Fgfr3 Fosl1 Fst Gadd45g Gjb3 Gmnn Gpc1 Hdgfrp2 Hint1 Hist2h3c1 Hmga1 Hmgb2 Hnrpm Ibrdc3 Id1 Id4 Incenp Isyna1 Itga7 Jag2 Klf4 Kpnb1 Krt1-14 Krt1-19 Lgals1 Lrp1 Lsm3 Mcm3 Mcm6 Me2…
7	V$E2F1DP1_01: E2F-1:DP-1 heterodimer	93	93	119	4509	11450	9.08	11.93	13.76	9.76	2510015F01Rik 2700083B06Rik 2810475A17Rik A930011F22Rik Aars Aatf Adpgk Armc6 Asns Atad3a BC031593 Bcl11b Birc5 Bok Bxdc1 Cct6a Cdca7 Cebpa Cel Clic4 Cmkor1 Ctdp1 Cth Ddx20 Ddx39 Dpp7 Dusp10 Elovl4 Eps15 Fgfr3 Fosl1 Gjb3 Gmnn Gpc1 Hdgfrp2 Hint1 Hist2h3c1 Hmga1 Hmgb2 Hnrpm Ibrdc3 Id1 Incenp Itga7 Jag2 Klf4 Kpnb1 Krt1-19 Lpd Lrp1 Lsm3 Mcm3 Mcm6 Me2 Mtbp Mybl2 Ncl Nfil3 Niban Nol5 Nol5a Nup62 Orc1l …
8	V$E2F_Q3_01	106	106	106	5437	10522	8.74	11.93	13.39	9.55	0610009C03Rik 1700025B16Rik 1810044O22Rik 2510015F01Rik 2700083B06Rik 2810475A17Rik A930011F22Rik AF155546 Aars Adpgk Akr1b8 Alox12e Ampd2 Armc6 Atad3a BC004044 Bcl11b Birc5 Bok Car13 Cct6a Cdca7 Cebpa Chst1 Clec7a Clic4 Clstn2 Ctdp1 Cth Ctsz Dnajc2 Dusp10 Elovl4 Eps15 Fbp2 Fosl1 Fst Gmnn Gpc1 Hint1 Hist2h3c1 Hmga1 Hmgb2 Hnrpm Ibrdc3 Id1 Isyna1 Klf4 Kpnb1 Krt1-14 Krt1-19 Lgals1 Lrp1 Lsm3 Mcm3 Mcm…
9	V$E2F_Q6_01	48	48	164	1847	14112	7.48	11.93	12.27	8.56	1700025B16Rik 2810475A17Rik Adpgk Alox12e Ampd2 Armc6 Bcl11b Car13 Cdca7 Cth Dnajc2 Dusp10 Elovl4 Eps15 Fosl1 Fst Hint1 Hist2h3c1 Hmga1 Hmgb2 Kpnb1 Lrp1 Lsm3 Mcm3 Mcm6 Me2 Mt2 Mtap4 Mybl2 Ncl Ndrg1 Nup62 Nxn Odc1 Orc1l P4ha2 Pctk3 Plk4 Ris2 S100a6 Slc12a4 Slc16a1 Slc1a5 Smarce1 Tacc3 Tcf7 Topbp1 Wasf1
10	V$FOXJ2_02: fork head box J 2	52	52	160	6243	9716	7.38	11.52	0.0	0.0	1810044O22Rik 2810475A17Rik 3830408P06Rik A930011F22Rik AA545217 Aars Akr1b8 Alad Ampd2 Anxa1 Bxdc1 Cbr2 Cct6a Chc1 Clec7a Ddx39 Dnajc2 Elovl4 Fosl1 Gmnn Has2 Hdgfrp2 Hint1 Hnrpm Il1r1 Itga9 Krt1-19 Lgals7 Mcm3 Mcm6 Mtbp Mthfd2 Mybbp1a Nap1l1 Narg1 Niban Nup62 Plk4 Ppie Psip1 Rars Recql Sdc1 Sept9 Slc1a5 Slc25a30 Steap Stom Strap Tcerg1 Tgfb1i4 Top1mt
11	V$IPF1_Q4	20	20	192	3369	12590	7.3	11.52	0.0	0.0	1700025B16Rik Apob48r Car13 Cct6a Ddef1 Eps15 Gadd45g Gp38 Hdgfrp2 Il1r1 Pace4 Pctk3 Pdlim3 Prdm4 Prkg2 Prtn3 Pscdbp Slc22a12 Steap Strap
12	V$CEBPDELTA_Q6	129	129	83	11860	4099	6.59	10.54	0.0	0.0	0610009C03Rik 1700025B16Rik 1810044O22Rik 3830408P06Rik 9030408N13Rik AA545217 Aars Aatf Akr1b8 Alad Alox12e Ampd2 Armc6 BC004044 Birc5 Bok Bspry Bxdc1 Car13 Cbr2 Cct6a Cebpa Chc1 Chst1 Clec7a Clstn2 Cth Ctps Ctsz Cyp2f2 Ddef1 Ddx39 Dok3 Dpp7 Edn1 Elovl4 Fbp2 Fgfr3 Fosl1 Gadd45g Gjb3 Glipr1 Gmnn Gpc1 Gsto1 Has2 Hint1 Hmgb2 Hnrpm Ibrdc3 Id4 Incenp Isyna1 Itga7 Itga9 Itgb4bp Jag2 Krt1-16 Lgals1 Lga…
13	V$USF_Q6: upstream stimulating factor	162	162	50	10010	5949	6.38	10.42	11.02	7.43	0610009C03Rik 1810044O22Rik 2510015F01Rik 2700083B06Rik 2810475A17Rik 3830408P06Rik 9030408N13Rik A930011F22Rik AF155546 Aars Aatf Alad Alox12e Ampd2 Apob48r Arhgap9 Armc6 Asns Atad3a BC004044 Bcl11b Bnc1 Brunol4 Bspry Bxdc1 Car13 Cbr2 Ccrn4l Cdc20 Cdca7 Cebpa Cel Celsr1 Cgref1 Chst1 Clic4 Clstn2 Col17a1 Ctdp1 Cth Ctps Ctsz Cyp2f2 Ddef1 Ddx20 Ddx39 Dnajc2 Dok3 Dpp7 Dusp10 Ecm1 Edn1 Elovl4 Fbp2 Fg…
14	V$POU6F1_01	3	3	209	1333	14626	5.97	10.06	0.0	0.0	Akr1b8 Bcl11b Pace4
15	V$FOXO4_01: fork head box O4	118	118	94	11038	4921	5.93	10.06	0.0	0.0	0610009C03Rik 1810044O22Rik 2510015F01Rik 2700083B06Rik 2810475A17Rik 3830408P06Rik AA545217 Aars Adpgk Akr1b8 Alad Alox12e Anxa1 Apob48r Asns Bcl11b Bok Brunol4 Bspry Car13 Cct6a Cgref1 Chc1 Clstn2 Cmkor1 Cth Cyp2f2 Ddx20 Ddx39 Dnajc2 Dpp7 Edn1 Elovl4 Eps15 Fst Gadd45g Gjb3 Gjb4 Glipr1 Gmnn Gp38 Has2 Hdgfrp2 Hint1 Hmga1 Hmgb2 Id1 Id4 Il1r1 Incenp Isyna1 Itga9 Itgb4bp Klf4 Krt1-16 Lgals7 Lmo1 Lpd…
16	V$MYCMAX_B: c-Myc:Max binding sites	110	110	102	6076	9883	5.75	9.73	10.29	6.8	1810044O22Rik 2510015F01Rik 2700083B06Rik 2810475A17Rik 3830408P06Rik A930011F22Rik AF155546 Aatf Adpgk Akr1b8 Alad Ampd2 Armc6 Atad3a BC004044 Bcl11b Birc5 Bnc1 Brunol4 Bspry Ccrn4l Cdca7 Cebpa Celsr1 Cgref1 Chc1 Chst1 Clic4 Clstn2 Ctdp1 Cth Ctps Ctsz Ddx20 Dnajc2 Dusp10 Elovl4 Fbp2 Fgfr3 Gadd45g Gjb3 Gjb4 Gmnn Gp38 Gsto1 Hdgfrp2 Hint1 Hmga1 Hspe1 Ibrdc3 Id1 Id4 Itgb4bp Jag2 Klf4 Kpnb1 Krt1-16 L…
17	V$BRN2_01: POU factor Brn-2	62	62	150	6815	9144	5.53	9.4	0.0	0.0	2810475A17Rik A930011F22Rik AA545217 Atad3a Bspry Car13 Cgref1 Chc1 Chst1 Ctdp1 Ctps Ddef1 Ddx20 Ddx39 Dnajc2 Elovl4 Eps15 Fbp2 Fosl1 Glipr1 Gmnn Has2 Hint1 Hmgb2 Ibrdc3 Id4 Il1r1 Incenp Itga9 Lactb Lgals7 Lmo1 Mcm3 Mical1 Mtap4 Mybbp1a Mybl2 Nap1l1 Nol5a Pace4 Pappa Pdk4 Pmaip1 Prdm4 Prtn3 Pscdbp Psip1 Ptprs Rars Rpo1-1 Slc12a4 Slc16a1 Slc25a30 Smarce1 Stom Tcerg1 Tgfb1i4 Tmeff1 Tnfaip2 Trim16 T…
18	V$PIT1_Q6	134	134	78	12064	3895	5.43	9.33	0.0	0.0	0610009C03Rik 1810044O22Rik 2810475A17Rik 3830408P06Rik AA545217 Aars Aatf Adpgk Akr1b8 Alad Ampd2 Anxa1 Apob48r Armc6 Asns Atad3a BC004044 BC031593 Bcl11b Bok Brunol4 Bspry Car13 Cbr2 Ccrn4l Cct6a Cdca7 Cebpa Chc1 Clec7a Clstn2 Ctps Cyp2f2 Ddx20 Dnajc2 Dusp10 Ecm1 Edn1 Elovl4 Eps15 Fosl1 Gjb4 Gmnn Gp38 Gsto1 Has2 Hdgfrp2 Hint1 Hnrpm Ibrdc3 Id1 Id4 Il1r1 Incenp Isyna1 Itga7 Itga9 Itgb4bp Kif22 Kl…
19	V$NFKAPPAB50_01: NF-kappaB (p50)	23	23	189	673	15286	5.08	9.01	10.02	6.63	Alad Car13 Dok3 Ecm1 Gjb3 Gsto1 Itga7 Krt1-15 Krt1-16 Lrp1 Niban Nxn Pace4 Pmaip1 Prtn3 Rhoe Rrad Slc1a5 Smarce1 Socs3 Tpmt Tubb6 Twist1
20	V$KROX_Q6	111	111	101	6254	9705	4.95	8.91	9.47	6.16	0610009C03Rik 1700025B16Rik 2510015F01Rik 9030408N13Rik A930011F22Rik Adpgk Akr1b8 Alad Alox12e Armc6 Atad3a BC004044 Bcl11b Bnc1 Bok Brunol4 Bxdc1 Car13 Cct6a Cdc20 Cebpa Celsr1 Cgref1 Clic4 Col17a1 Ctdp1 Ctsz Dusp10 Elovl4 Fgfr3 Fosl1 Fst Gjb3 Gmnn Gp38 Gpc1 Gsto1 Hdgfrp2 Hist2h3c1 Hmga1 Hmgb2 Hnrpm Hspe1 Ibrdc3 Id1 Id4 Il1r1 Isyna1 Itga9 Jag2 Klf4 Kpnb1 Krt1-14 Lactb Lgals7 Lpd Lrp1 Lsm3 Mcm6 …
21	V$E2F1_Q4_01	68	68	144	3312	12647	4.77	8.75	9.36	6.14	0610009C03Rik 1700025B16Rik 2510015F01Rik 2810475A17Rik A930011F22Rik Adpgk Alox12e Ampd2 Armc6 Bcl11b Bok Car13 Cdca7 Clic4 Ctdp1 Cth Dnajc2 Dusp10 Elovl4 Eps15 Fbp2 Fosl1 Fst Gmnn Gpc1 Hint1 Hist2h3c1 Hmga1 Hmgb2 Hnrpm Kpnb1 Krt1-14 Lgals1 Lrp1 Lsm3 Mcm3 Mcm6 Me2 Mt2 Mtap4 Mtbp Mybl2 Ncl Ndrg1 Nol5a Nxn Odc1 Orc1l P4ha2 Pctk3 Phf13 Plk4 Pscdbp Ris2 S100a6 Slc12a4 Slc16a1 Slc1a3 Slc1a5 Smarce1 S…
22	V$E2F_Q4_01	63	63	149	3003	12956	4.65	8.6	9.26	6.1	0610009C03Rik 1700025B16Rik 2510015F01Rik 2810475A17Rik A930011F22Rik Adpgk Alox12e Ampd2 Armc6 Bcl11b Bok Car13 Cdca7 Ctdp1 Cth Dnajc2 Dusp10 Elovl4 Eps15 Fbp2 Fosl1 Fst Gmnn Gpc1 Hint1 Hist2h3c1 Hmga1 Hmgb2 Hnrpm Kpnb1 Krt1-14 Lgals1 Lrp1 Lsm3 Mcm3 Mcm6 Me2 Mt2 Mtap4 Mtbp Mybl2 Ncl Ndrg1 Nxn Odc1 Orc1l P4ha2 Pctk3 Phf13 Plk4 Pscdbp Ris2 S100a6 Slc12a4 Slc16a1 Slc1a5 Smarce1 Strap Tacc3 Tcf7 Top…
23	V$MAZR_01: MAZ related factor	115	115	97	6597	9362	4.6	8.56	9.09	6.01	2510015F01Rik 2700083B06Rik 9030408N13Rik A930011F22Rik AA545217 Aars Aatf Akr1b8 Alad Alox12e Apob48r Arhgap9 BC031593 Bcl11b Bnc1 Bok Brunol4 Car13 Cdca7 Cebpa Cel Celsr1 Clic4 Clstn2 Col17a1 Ctdp1 Cth Ctsz Dok3 Ecm1 Elovl4 Eps15 Fbp2 Fgfr3 Fosl1 Fst Gadd45g Glipr1 Gpc1 Has2 Hdgfrp2 Hmga1 Hmgb2 Hnrpm Hspe1 Ibrdc3 Id1 Id4 Il1r1 Isyna1 Itga9 Jag2 Klf4 Kpnb1 Krt1-14 Krt1-19 Lactb Lgals1 Lgals7 Lrp…
24	V$SOX9_B1: SOX (SRY-related HMG box)	91	91	121	8903	7056	4.49	8.43	0.0	0.0	0610009C03Rik 1810044O22Rik 2510015F01Rik A930011F22Rik AA545217 AF155546 Aars Aatf Akr1b8 Alad Alox12e Asns Atad3a Bcl11b Bok Brunol4 Bxdc1 Car13 Cdc20 Cdca7 Clec7a Ctsz Dnajc2 Edn1 Elovl4 Gadd45g Glipr1 Gmnn Gp38 Gpc1 Gsto1 Has2 Hint1 Hmgb2 Ibrdc3 Id1 Incenp Isyna1 Itga9 Itgb4bp Krt1-14 Krt1-19 Lgals7 Lpd Lrp1 Ly6a Mcm3 Mcm6 Me2 Mical1 Mtap4 Nap1l1 Narg1 Ndrg1 Nfil3 Nol5 Nol5a Nup62 Odc1 Pappa …
25	V$OCT1_02: octamer factor 1	47	47	165	5389	10570	4.13	8.02	0.0	0.0	1700025B16Rik A930011F22Rik AA545217 Apob48r Bok Brunol4 Bxdc1 Car13 Cct6a Cel Chc1 Chst1 Clstn2 Cmkor1 Dnajc2 Fbp2 Gmnn Gsto1 Has2 Hmgb2 Hnrpm Id4 Itgb4bp Jag2 Krt1-14 Lactb Lgals7 Mcm3 Me2 Mtbp Nol5 Padi3 Pdk4 Plat Postn Prss11 Ptges Recql Rrs1 Sh3kbp1 Slc1a3 Slc22a12 Slc25a30 Steap Strap Tmeff1 Wfdc2
26	V$HNF1_01: hepatic nuclear factor 1	19	19	193	2888	13071	3.97	7.91	0.0	0.0	AA545217 Cct6a Cyp2f2 Ddef1 Eps15 Has2 Hspe1 Kif22 Krt1-19 Lgals7 Mtap4 Odc1 Padi3 Pappa Plat Prtn3 Recql Rrad Sh3kbp1
27	V$VMW65_Q6	66	66	146	6896	9063	3.91	7.85	0.0	0.0	0610009C03Rik 2810475A17Rik AA545217 Akr1b8 Apob48r Bok Bspry Car13 Cct6a Cdca7 Cgref1 Ctdp1 Cth Ctsz Cyp2f2 Ddef1 Ddx20 Ddx39 Dok3 Dpp7 Edn1 Eps15 Glipr1 Gp38 Has2 Hdgfrp2 Hnrpm Ibrdc3 Id1 Il1r1 Isyna1 Klf4 Krt1-14 Lgals7 Lpd Me2 Mtap4 Mybbp1a Nap1l1 Narg1 Niban P4ha2 Padi3 Pdk4 Pdlim3 Pfkfb3 Plat Plk4 Pold1 Ppargc1b Pscdbp Rars Recql Rhoe S100a6 Sh3kbp1 Slc12a4 Slc1a3 Slc22a12 Slc25a30 Stom Str…
28	V$FOXD3_01: fork head box D3	162	162	50	13695	2264	3.91	7.85	0.0	0.0	0610009C03Rik 1700025B16Rik 1810044O22Rik 2510015F01Rik 2700083B06Rik 2810475A17Rik 9030408N13Rik AA545217 AF155546 Aars Aatf Akr1b8 Alad Alox12e Anxa1 Apob48r Armc6 Asns Atad3a BC031593 Bcl11b Birc5 Bnc1 Bok Brunol4 Bspry Bxdc1 Car13 Cbr2 Ccrn4l Cct6a Cdc20 Cdca7 Cebpa Cgref1 Chc1 Chst1 Clec7a Clstn2 Cmkor1 Ctdp1 Cth Ctps Ctsz Cyp2f2 Ddef1 Ddx20 Ddx39 Dnajc2 Dpp7 Ecm1 Edn1 Eps15 Fbp2 Fst Gadd45g…
29	V$CACCCBINDINGFACTOR_Q6	33	33	179	1267	14692	3.85	7.79	8.62	5.6	Ampd2 Arhgap9 Armc6 BC031593 Birc5 Brunol4 Cebpa Chc1 Ctsz Ddef1 Dok3 Fgfr3 Glipr1 Hdgfrp2 Id1 Id4 Itgb4bp Jag2 Klf4 Kpnb1 Krt1-15 Lgals1 Lrp1 Mcm6 Narg1 Pdlim4 Pfkfb3 Pou3f1 Prss11 Rhoe S100a6 Tacc3 Tcf7
30	V$E2F_03	39	39	173	1631	14328	3.6	7.53	8.29	5.33	2810475A17Rik Ampd2 Armc6 Bcl11b Car13 Cdca7 Cth Dnajc2 Dusp10 Fosl1 Fst Hist2h3c1 Hmga1 Hmgb2 Hnrpm Kpnb1 Lrp1 Lsm3 Mcm3 Mcm6 Me2 Mt2 Mtap4 Ncl Ndrg1 Nxn Orc1l Pctk3 Plk4 Ris2 S100a6 Slc12a4 Slc16a1 Slc1a5 Smarce1 Tacc3 Tcf7 Topbp1 Wasf1
31	V$XFD3_01: Xenopus fork head domain factor 3	10	10	202	1926	14033	3.46	7.34	0.0	0.0	Bok Cbr2 Clec7a Dnajc2 Hdgfrp2 Hmga1 Narg1 Nol5a Recql Wnt6
32	V$GATA3_03: GATA-binding factor 3	119	119	93	10751	5208	3.26	7.1	0.0	0.0	1700025B16Rik 2810475A17Rik 9030408N13Rik A930011F22Rik AA545217 Aars Adpgk Alad Anxa1 Arhgap9 Asns BC031593 Bcl11b Birc5 Bok Bspry Bxdc1 Car13 Cbr2 Cct6a Cdc20 Cdca7 Cel Cgref1 Chc1 Clec7a Clstn2 Cmkor1 Ctdp1 Cth Ctsz Ddef1 Ddx39 Dnajc2 Dpp7 Edn1 Eps15 Fbp2 Fst Gadd45g Gjb4 Gmnn Gp38 Has2 Hint1 Hmga1 Hmgb2 Ibrdc3 Id1 Il1r1 Incenp Itgb4bp Lactb Lgals7 Lmo1 Lsm3 Ly6a Mcm6 Mmp14 Mtap4 Mtbp Mthfd2 M…
33	V$XFD2_01: Xenopus fork head domain factor 2	30	30	182	3795	12164	3.2	7.04	0.0	0.0	2700083B06Rik Akr1b8 Bok Cth Ddx20 Fosl1 Glipr1 Gmnn Gp38 Has2 Hdgfrp2 Il1r1 Klf4 Ly6a Mtbp Mybbp1a Nap1l1 Ndrg1 Pdlim3 Plat Ppargc1b Ppie Prtn3 Ptges Recql Slc1a5 Steap Stom Tcerg1 Txnl6
34	V$SOX5_01: Sox-5	74	74	138	7365	8594	2.94	6.74	0.0	0.0	0610009C03Rik 1810044O22Rik 2510015F01Rik A930011F22Rik AF155546 Aars Aatf Alad Alox12e Asns Atad3a Bok Bxdc1 Car13 Cdc20 Dnajc2 Edn1 Elovl4 Gadd45g Glipr1 Gmnn Gp38 Gsto1 Has2 Hint1 Hmgb2 Ibrdc3 Incenp Isyna1 Itga9 Krt1-14 Krt1-19 Lgals7 Lpd Ly6a Mcm3 Me2 Mical1 Mtap4 Nap1l1 Narg1 Ndrg1 Nol5 Nol5a Nup62 Odc1 Pappa Pdlim3 Phf13 Plat Plk4 Pmaip1 Postn Ppie Ppp4r2 Pscdbp Psip1 Ptges Ptprs Rars Recq…
35	V$NMYC_01: N-Myc	66	66	146	3414	12545	2.84	6.62	7.33	4.44	2510015F01Rik 2700083B06Rik 3830408P06Rik Aars Aatf Alad Ampd2 BC004044 Bcl11b Bnc1 Bxdc1 Cebpa Cgref1 Chst1 Cth Ddef1 Ddx39 Dnajc2 Dpp7 Elovl4 Fbp2 Gadd45g Gjb4 Gp38 Hnrpm Hspe1 Klf4 Kpnb1 Krt1-16 Lgals7 Ly6d Mcm6 Me2 Mt2 Mybbp1a Mybl2 Narg1 Nfil3 Niban Nol5a Odc1 Orc1l Pappa Pctk3 Pdlim4 Pfkfb3 Plat Pou3f1 Prdm4 Prkg2 Psip1 Ptges Ptprs Ris2 Rrs1 S100a4 S100a6 Scye1 Sept9 Slc16a1 Slc16a3 Steap S…
36	V$AFP1_Q6	19	19	193	2735	13224	2.77	6.56	0.0	0.0	2810475A17Rik Aatf Asns BC004044 Bspry Bxdc1 Ctps Fbp2 Lmo1 Lpd Mical1 Mtap4 Nol5 Pdk4 Postn Prdm4 Prkg2 Ptprs Slc1a3
37	V$E2F_Q6: E2F	175	175	37	11638	4321	2.65	6.45	7.21	4.42	0610009C03Rik 1700025B16Rik 1810044O22Rik 2510015F01Rik 2700083B06Rik 2810475A17Rik 3830408P06Rik 9030408N13Rik A930011F22Rik Aars Aatf Adpgk Alad Alox12e Ampd2 Apob48r Arhgap9 Armc6 Asns Atad3a BC004044 BC031593 Bcl11b Birc5 Bnc1 Bok Brunol4 Bxdc1 Car13 Cbr2 Cct6a Cdc20 Cdca7 Cebpa Cel Chst1 Clec7a Clic4 Clstn2 Cmkor1 Col17a1 Ctdp1 Cth Ctps Ctsz Ddx20 Ddx39 Dnajc2 Dok3 Dpp7 Dusp10 Edn1 Elovl4 Ep…
38	V$USF_01: upstream stimulating factor	38	38	174	1658	14301	2.64	6.45	7.29	4.44	3830408P06Rik Aars Aatf Ampd2 BC004044 Cgref1 Ddef1 Ddx39 Dpp7 Elovl4 Fbp2 Gadd45g Hnrpm Hspe1 Kpnb1 Krt1-16 Ly6d Mcm6 Mt2 Mybbp1a Narg1 Nfil3 Niban Nol5a Odc1 Plat Prdm4 Prkg2 Ptprs Ris2 S100a4 S100a6 Sept9 Slc16a1 Slc16a3 Stx1a Tcerg1 Trim16
39	V$CDPCR1_01: cut-like homeodomain protein	146	146	66	12501	3458	2.51	6.27	0.0	0.0	1700025B16Rik 2510015F01Rik 2810475A17Rik 3830408P06Rik 9030408N13Rik A930011F22Rik AF155546 Aars Aatf Akr1b8 Alad Alox12e Ampd2 Anxa1 Apob48r Arhgap9 Armc6 Asns Bcl11b Birc5 Bok Brunol4 Bspry Bxdc1 Car13 Cbr2 Cct6a Cdca7 Cebpa Cel Celsr1 Cgref1 Chc1 Clec7a Clic4 Clstn2 Cmkor1 Col17a1 Ctdp1 Cth Cyp2f2 Ddef1 Ddx20 Dnajc2 Dpp7 Dusp10 Ecm1 Edn1 Elovl4 Eps15 Fgfr3 Fst Gjb4 Gmnn Gp38 Gpc1 Gsto1 Has2 H…
40	V$E2F4DP2_01: E2F-4:DP-2 heterodimer	40	40	172	1801	14158	2.41	6.16	7.03	4.29	2810475A17Rik Aars Aatf Armc6 BC031593 Cdca7 Cmkor1 Cth Elovl4 Gjb3 Gmnn Hmga1 Hmgb2 Hnrpm Ibrdc3 Jag2 Lrp1 Mcm3 Mcm6 Mtbp Ncl Nol5 Nol5a Nup62 Orc1l Pctk3 Phf13 Plk4 Pold1 Prdm4 Rhoe Ris2 Rpo1-1 S100a4 S100a6 Scye1 Sdc1 Slc12a4 Slc16a1 Topbp1
41	V$OCT1_06: octamer-binding factor 1	94	94	118	8794	7165	2.41	6.16	0.0	0.0	0610009C03Rik 1700025B16Rik 2510015F01Rik 2700083B06Rik 2810475A17Rik 3830408P06Rik AA545217 Alad Ampd2 Anxa1 Armc6 Asns Atad3a BC004044 Birc5 Bok Bxdc1 Car13 Cbr2 Ccrn4l Cdc20 Cdca7 Cebpa Celsr1 Chc1 Clec7a Clstn2 Cyp2f2 Dnajc2 Dpp7 Edn1 Elovl4 Eps15 Fosl1 Gp38 Gsto1 Hdgfrp2 Hnrpm Il1r1 Incenp Itgb4bp Kif22 Krt1-16 Lgals1 Lmo1 Mcm6 Mical1 Mtap4 Mtbp Mthfd2 Mybbp1a Mybl2 Narg1 Ndrg1 Nol5 Nol5a Od…
42	V$CART1_01: Cart-1 (cartilage homeoprotein 1)	11	11	201	1908	14051	2.39	6.16	0.0	0.0	1700025B16Rik Akr1b8 Asns Dok3 Eps15 Krt1-19 Mcm3 Mtap4 Pdk4 Prdm4 Sh3kbp1
43	V$TEF_Q6	54	54	158	5687	10272	2.39	6.16	0.0	0.0	0610009C03Rik AA545217 Adpgk Akr1b8 Armc6 BC031593 Bspry Bxdc1 Cdc20 Cdca7 Cgref1 Clec7a Ctdp1 Ddx39 Dnajc2 Ecm1 Edn1 Elovl4 Fbp2 Gjb4 Glipr1 Gmnn Hint1 Hnrpm Id1 Id4 Incenp Itga7 Itga9 Lactb Lgals7 Lmo1 Lpd Mcm6 Mtap4 Mthfd2 Nap1l1 Nol5a Nxn Phf13 Pmaip1 Pold1 Pscdbp Psip1 Rars Rhoe Ris2 Rrs1 Sh3kbp1 Slc16a3 Slc1a5 Strap Tcerg1 Topbp1
44	V$EBF_Q6	81	81	131	4502	11457	2.38	6.16	6.79	4.09	1700025B16Rik 2510015F01Rik A930011F22Rik Aars Adpgk Akr1b8 Alad Ampd2 Asns BC004044 Bcl11b Birc5 Bnc1 Bok Cdc20 Chst1 Clec7a Col17a1 Ctps Ctsz Ddef1 Dok3 Dpp7 Fgfr3 Fosl1 Gadd45g Gjb4 Hist2h3c1 Hmga1 Hspe1 Il1r1 Isyna1 Itgb4bp Jag2 Krt1-14 Krt1-16 Krt1-19 Lrp1 Lsm3 Mical1 Mmp14 Mt2 Mybbp1a Mybl2 Nap1l1 Ncl Ndrg1 Nup62 Odc1 Orc1l Pace4 Padi3 Pdk4 Pdlim3 Phf13 Postn Ppargc1b Prkg2 Prss11 Pscdbp Re…
45	V$MYC_Q2	58	58	154	2962	12997	2.26	5.99	6.75	4.09	2510015F01Rik 2700083B06Rik 3830408P06Rik Aatf Alad Ampd2 BC004044 Bcl11b Bnc1 Bxdc1 Cebpa Cgref1 Chst1 Cth Ddef1 Elovl4 Fbp2 Gadd45g Gjb4 Gp38 Hspe1 Klf4 Kpnb1 Krt1-16 Lgals7 Ly6d Mcm6 Me2 Mt2 Mybbp1a Narg1 Nfil3 Niban Nol5a Odc1 Orc1l Pappa Pctk3 Pdlim4 Pfkfb3 Plat Pou3f1 Prdm4 Prkg2 Ptges Ptprs Rrs1 S100a4 S100a6 Scye1 Sept9 Slc16a1 Slc16a3 Steap Stx1a Tcerg1 Tpm2 Trim16
46	V$FREAC7_01: Fork head RElated ACtivator-7	64	64	148	6454	9505	2.19	5.93	0.0	0.0	2510015F01Rik 2700083B06Rik 2810475A17Rik AA545217 Akr1b8 Alad Atad3a BC031593 Bok Brunol4 Cdca7 Cgref1 Cth Cyp2f2 Ddef1 Ddx20 Ddx39 Elovl4 Gjb4 Glipr1 Gmnn Gp38 Has2 Hdgfrp2 Hmgb2 Id1 Il1r1 Incenp Isyna1 Itgb4bp Klf4 Lgals7 Ly6a Me2 Mtbp Mybbp1a Nap1l1 Narg1 Ndrg1 Nol5 Nxn Orc1l Pctk3 Pdlim3 Pfkfb3 Plat Pold1 Ppargc1b Ppie Prtn3 Psip1 Ptges Rars Recql Rpo1-1 Rrs1 Sdc1 Slc1a5 Slc25a30 Steap Stom …
47	V$NFKB_Q6_01	156	156	56	10178	5781	2.0	5.73	6.42	3.92	0610009C03Rik 2700083B06Rik 2810475A17Rik 3830408P06Rik 9030408N13Rik A930011F22Rik AA545217 AF155546 Aars Adpgk Akr1b8 Alad Alox12e Ampd2 Anxa1 Armc6 Asns Atad3a BC004044 BC031593 Birc5 Bnc1 Bok Bxdc1 Car13 Cbr2 Cct6a Cdc20 Cdca7 Cebpa Chc1 Clic4 Cmkor1 Col17a1 Ctdp1 Cth Ctps Ctsz Cyp2f2 Ddx20 Dok3 Dpp7 Dusp10 Ecm1 Eps15 Fbp2 Fgfr3 Fst Gadd45g Gjb3 Gjb4 Gp38 Gpc1 Gsto1 Has2 Hdgfrp2 Hint1 Hist2h3…
48	V$FOXO1_02: fork head box O1	3	3	209	980	14979	1.95	5.68	0.0	0.0	Dnajc2 Hdgfrp2 Pdk4
49	V$E2F1_Q4: E2F-1	80	80	132	4530	11429	1.77	5.5	6.13	3.67	1810044O22Rik 2510015F01Rik 2700083B06Rik 2810475A17Rik A930011F22Rik Adpgk Alox12e Ampd2 BC004044 Bcl11b Birc5 Car13 Cdca7 Cebpa Clec7a Cth Dnajc2 Fbp2 Fosl1 Fst Gadd45g Gsto1 Hint1 Hist2h3c1 Hmga1 Hmgb2 Id1 Id4 Itga9 Kpnb1 Krt1-14 Lgals1 Lrp1 Mcm3 Mcm6 Mical1 Mmp14 Mt2 Mtap4 Mtbp Mybl2 Narg1 Ncl Ndrg1 Nfil3 Nol5a Nxn Odc1 Olfm1 Orc1l P4ha2 Phf13 Plk4 Pmaip1 Pou3f1 Pscdbp Rhoe Ris2 Rrad Rrs1 S10…
50	V$GATA_C: GATA binding site	80	80	132	7580	8379	1.57	5.24	0.0	0.0	0610009C03Rik 2700083B06Rik 2810475A17Rik 3830408P06Rik AA545217 Aatf Adpgk Alad Anxa1 Apob48r Arhgap9 Armc6 Asns Bcl11b Bnc1 Bspry Cdca7 Cel Cgref1 Clec7a Ctsz Ddx39 Ecm1 Edn1 Fbp2 Fgfr3 Gjb3 Gjb4 Glipr1 Has2 Ibrdc3 Incenp Isyna1 Itga7 Itga9 Itgb4bp Jag2 Krt1-15 Lactb Lgals7 Lpd Lsm3 Ly6a Mcm3 Mcm6 Me2 Mical1 Mmp14 Mtap4 Nap1l1 Ncl Ndrg1 Nol5a Nxn Phf13 Plat Plk4 Pmaip1 Postn Ppp4r2 Rars Recql R…
51	V$LHX3_01: LIM homeobox transcription factor 3	6	6	206	1285	14674	1.52	5.19	0.0	0.0	3830408P06Rik AA545217 Cyp2f2 Ddef1 Pdk4 Top1mt
52	V$E2F_02: E2F	13	13	199	367	15592	1.51	5.19	6.46	3.93	2810475A17Rik Armc6 Cdca7 Cth Lrp1 Mcm3 Mcm6 Ncl Orc1l Ris2 S100a6 Slc16a1 Topbp1
53	V$E2F_Q3: E2F	13	13	199	367	15592	1.51	5.19	6.46	3.93	2810475A17Rik Armc6 Cdca7 Cth Lrp1 Mcm3 Mcm6 Ncl Orc1l Ris2 S100a6 Slc16a1 Topbp1
54	V$E2F4DP1_01: E2F-4:DP-1 heterodimer	13	13	199	367	15592	1.51	5.19	6.46	3.93	2810475A17Rik Armc6 Cdca7 Cth Lrp1 Mcm3 Mcm6 Ncl Orc1l Ris2 S100a6 Slc16a1 Topbp1
55	V$HNF3B_01: Hepatocyte Nuclear Factor 3beta	140	140	72	11942	4017	1.51	5.13	0.0	0.0	1700025B16Rik 1810044O22Rik 2510015F01Rik 2700083B06Rik 2810475A17Rik 3830408P06Rik 9030408N13Rik AA545217 Aars Adpgk Akr1b8 Alad Alox12e Ampd2 Anxa1 Armc6 Atad3a Bcl11b Birc5 Bnc1 Bok Brunol4 Bspry Bxdc1 Car13 Ccrn4l Cct6a Cdc20 Cgref1 Chc1 Chst1 Clec7a Clstn2 Cmkor1 Cth Ctps Cyp2f2 Ddef1 Ddx20 Ddx39 Dnajc2 Dpp7 Ecm1 Edn1 Elovl4 Eps15 Fbp2 Fosl1 Fst Gadd45g Gjb3 Gjb4 Glipr1 Gmnn Gp38 Has2 Hdgfrp…
56	V$CREL_01: c-Rel	172	172	40	11588	4371	1.43	5.07	5.9	3.51	0610009C03Rik 1700025B16Rik 1810044O22Rik 2700083B06Rik 2810475A17Rik 9030408N13Rik A930011F22Rik AA545217 AF155546 Aars Aatf Adpgk Akr1b8 Alad Alox12e Ampd2 Anxa1 Apob48r Arhgap9 Armc6 Asns BC031593 Birc5 Bnc1 Bok Brunol4 Bspry Bxdc1 Car13 Cbr2 Ccrn4l Cct6a Cdc20 Cdca7 Cel Cgref1 Chc1 Clec7a Clic4 Cmkor1 Col17a1 Ctdp1 Cth Ctps Ctsz Cyp2f2 Ddx20 Ddx39 Dok3 Dpp7 Ecm1 Edn1 Eps15 Fbp2 Fgfr3 Fosl1 Fs…
57	V$NKX3A_01: NK class homeobox factor 3A	26	26	186	3170	12789	1.39	5.02	0.0	0.0	2700083B06Rik Alad Bok Clec7a Cth Fbp2 Gmnn Hdgfrp2 Hmgb2 Ibrdc3 Id1 Klf4 Ly6a Mmp14 Mtbp Narg1 Nxn Psip1 Rars Recql Sdc1 Slc12a4 Stom Tcerg1 Trip13 Wnt10a
58	V$E2F1DP2_01: E2F-1:DP-2 heterodimer	26	26	186	1075	14884	1.27	4.91	5.97	3.54	2810475A17Rik Armc6 Cdca7 Cmkor1 Cth Elovl4 Gmnn Hmga1 Hmgb2 Hnrpm Lrp1 Mcm3 Mcm6 Mtbp Ncl Nol5 Nol5a Nup62 Orc1l Pold1 Ris2 S100a4 S100a6 Slc12a4 Slc16a1 Topbp1
59	V$HNF1_C: Hepatic nuclear factor 1	54	54	158	5471	10488	1.2	4.79	0.0	0.0	AA545217 Alad Bxdc1 Car13 Cct6a Cgref1 Clec7a Ctdp1 Cth Cyp2f2 Ddef1 Ddx20 Glipr1 Gmnn Gpc1 Has2 Hnrpm Hspe1 Id1 Krt1-14 Krt1-19 Lgals7 Lmo1 Ly6a Ly6d Mcm6 Mmp14 Mtap4 Mtbp Mybl2 Odc1 Padi3 Pappa Pdlim3 Pfkfb3 Plat Ppargc1b Ppie Prdm4 Psip1 Ptprs Recql Rhoe S100a6 Sh3kbp1 Slc16a3 Slc1a3 Slc22a12 Slc25a30 Smarce1 Strap Tcerg1 Tnfaip2 Wnt10a
60	V$CDC5_01: cell division control protein 5	172	172	40	14013	1946	1.11	4.73	0.0	0.0	0610009C03Rik 1700025B16Rik 1810044O22Rik 2510015F01Rik 2700083B06Rik 2810475A17Rik 3830408P06Rik 9030408N13Rik A930011F22Rik AA545217 AF155546 Aars Aatf Adpgk Akr1b8 Alad Ampd2 Anxa1 Apob48r Armc6 Asns Atad3a BC004044 BC031593 Bcl11b Birc5 Bnc1 Bok Brunol4 Bspry Bxdc1 Car13 Cbr2 Ccrn4l Cct6a Cdca7 Cebpa Cgref1 Chc1 Clec7a Clic4 Cmkor1 Ctdp1 Cth Ctps Ctsz Cyp2f2 Ddef1 Ddx20 Ddx39 Dnajc2 Dok3 Dpp7…
61	V$HLF_01: hepatic leukemia factor	45	45	167	4712	11247	1.04	4.63	0.0	0.0	1700025B16Rik 1810044O22Rik 3830408P06Rik Aars Aatf Alad Asns Bspry Bxdc1 Clstn2 Ctdp1 Ctsz Ddef1 Dok3 Ecm1 Fbp2 Fgfr3 Fosl1 Gjb3 Glipr1 Id1 Incenp Itga9 Mical1 Mt2 Mtap4 Mybbp1a Mybl2 Nap1l1 Ndrg1 Nfil3 Nup62 Pace4 Pdlim3 Pfkfb3 Phf13 Postn Prss11 Psip1 Sh3kbp1 Slc16a1 Slc25a30 Tcerg1 Topbp1 Wasf1
62	V$HEB_Q6	79	79	133	4588	11371	1.03	4.63	5.34	3.01	0610009C03Rik 1810044O22Rik 2510015F01Rik Akr1b8 Alad Alox12e Atad3a BC004044 BC031593 Birc5 Bnc1 Bok Brunol4 Bspry Cbr2 Cebpa Cel Chst1 Col17a1 Ctps Ctsz Cyp2f2 Dok3 Ecm1 Fbp2 Fgfr3 Gadd45g Gmnn Gp38 Gpc1 Hist2h3c1 Hmga1 Hmgb2 Id1 Itgb4bp Jag2 Klf4 Krt1-14 Krt1-15 Lgals1 Ly6a Mical1 Mthfd2 Mybbp1a Nap1l1 Niban Nup62 Nxn Odc1 Olfm1 Pappa Pctk3 Pdk4 Pdlim4 Pfkfb3 Plk4 Pou3f1 Prdm4 Psip1 Ptges Rars…
63	V$MINI20_B: Muscle initiator sequence-20	148	148	64	9758	6201	0.89	4.46	5.18	2.9	1700025B16Rik 2510015F01Rik 2700083B06Rik 2810475A17Rik 9030408N13Rik A930011F22Rik AF155546 Aars Aatf Adpgk Alox12e Ampd2 Apob48r Arhgap9 Armc6 Atad3a BC004044 BC031593 Bcl11b Birc5 Bok Brunol4 Bxdc1 Car13 Cbr2 Ccrn4l Cdc20 Cebpa Cel Celsr1 Cgref1 Clec7a Clic4 Clstn2 Cmkor1 Ctdp1 Cth Ctps Ctsz Cyp2f2 Ddx20 Ddx39 Dnajc2 Dok3 Dpp7 Dusp10 Ecm1 Elovl4 Fst Gadd45g Gjb4 Glipr1 Gmnn Gp38 Gpc1 Gsto1 Hdg…
64	V$MMEF2_Q6: myocyte enhancer factor	52	52	160	5249	10710	0.89	4.46	0.0	0.0	2810475A17Rik 3830408P06Rik 9030408N13Rik Aars Ampd2 Arhgap9 Armc6 Atad3a Bcl11b Bok Bspry Cct6a Cdca7 Cgref1 Cmkor1 Ctdp1 Dnajc2 Ecm1 Fosl1 Gadd45g Gjb4 Gp38 Hint1 Hmgb2 Hnrpm Id1 Incenp Itgb4bp Lgals7 Lmo1 Mcm3 Mcm6 Mthfd2 Mybbp1a Nap1l1 Nol5a Pctk3 Plk4 Prtn3 Ptprs Recql Rhoe Rpo1-1 Sh3kbp1 Slc16a3 Slc6a6 Smarce1 Steap Tcerg1 Tgfb1i4 Trim16 Wasf1
65	V$CP2_01: CP2	151	151	61	10000	5959	0.86	4.46	5.16	2.9	1700025B16Rik 2510015F01Rik 9030408N13Rik A930011F22Rik AF155546 Aatf Alad Ampd2 Anxa1 Arhgap9 Armc6 Asns Atad3a BC031593 Bcl11b Birc5 Bok Brunol4 Bspry Car13 Cbr2 Cdc20 Cebpa Cel Cgref1 Chst1 Clic4 Clstn2 Cmkor1 Col17a1 Ctps Ctsz Cyp2f2 Ddx39 Dnajc2 Dok3 Dpp7 Dusp10 Ecm1 Edn1 Elovl4 Gadd45g Gjb4 Glipr1 Gmnn Gp38 Gpc1 Gsto1 Has2 Hdgfrp2 Hint1 Hist2h3c1 Hmga1 Hmgb2 Hspe1 Ibrdc3 Id1 Id4 Il1r1 Incen…
66	V$GATA4_Q3	201	201	11	15656	303	0.85	4.46	0.0	0.0	0610009C03Rik 1700025B16Rik 1810044O22Rik 2510015F01Rik 2700083B06Rik 2810475A17Rik 3830408P06Rik 9030408N13Rik A930011F22Rik AA545217 Aars Aatf Adpgk Akr1b8 Alad Alox12e Ampd2 Anxa1 Apob48r Arhgap9 Armc6 Asns Atad3a BC004044 BC031593 Bcl11b Birc5 Bnc1 Bok Brunol4 Bspry Bxdc1 Car13 Cbr2 Ccrn4l Cct6a Cdc20 Cdca7 Cel Celsr1 Cgref1 Chc1 Chst1 Clec7a Clic4 Clstn2 Cmkor1 Col17a1 Ctdp1 Cth Ctps Ctsz Cy…
67	V$E2F1DP1RB_01: Rb:E2F-1:DP-1 trimeric complex	22	22	190	885	15074	0.8	4.34	5.52	3.16	2810475A17Rik Aars Ampd2 Armc6 Bcl11b Cdca7 Cth Dnajc2 Hmgb2 Hnrpm Lrp1 Mcm3 Mcm6 Mt2 Ncl Orc1l Pctk3 Ris2 S100a6 Slc16a1 Tcf7 Topbp1
68	V$ICSBP_Q6	3	3	209	867	15092	0.76	4.34	0.0	0.0	Kif22 Pace4 Recql
69	V$HP1SITEFACTOR_Q6	36	36	176	3906	12053	0.72	4.27	0.0	0.0	1810044O22Rik A930011F22Rik Aars Adpgk Bcl11b Birc5 Brunol4 Cct6a Cdca7 Clstn2 Cyp2f2 Dusp10 Elovl4 Hmgb2 Id1 Isyna1 Itga9 Itgb4bp Lactb Lgals1 Lgals7 Lsm3 Mcm3 Mtbp Mybbp1a Niban Nol5 Olfm1 Pappa Pdk4 Pmaip1 Prdm4 Recql Sfn Slc1a5 Txnl6
70	V$PAX3_B: Pax-3 binding sites	146	146	66	9641	6318	0.7	4.27	4.97	2.77	0610009C03Rik 1810044O22Rik 2510015F01Rik 2700083B06Rik 2810475A17Rik 3830408P06Rik A930011F22Rik AA545217 AF155546 Aars Aatf Adpgk Akr1b8 Alad Ampd2 Apob48r Arhgap9 Atad3a BC004044 Bcl11b Birc5 Bnc1 Brunol4 Bspry Bxdc1 Car13 Cbr2 Ccrn4l Cct6a Cebpa Celsr1 Clec7a Clic4 Clstn2 Cmkor1 Ctdp1 Cth Ctsz Cyp2f2 Ddef1 Ddx20 Ddx39 Dnajc2 Dok3 Dusp10 Ecm1 Fbp2 Fgfr3 Fosl1 Gadd45g Gjb3 Gjb4 Glipr1 Gmnn Gp38…
71	V$MRF2_01: modulator recognition factor 2	112	112	100	9780	6179	0.63	4.15	0.01	0.0	0610009C03Rik 1810044O22Rik 2510015F01Rik 2700083B06Rik 2810475A17Rik 3830408P06Rik 9030408N13Rik AA545217 Aars Aatf Adpgk Akr1b8 Ampd2 Anxa1 Arhgap9 Armc6 Asns Birc5 Brunol4 Bxdc1 Car13 Ccrn4l Cct6a Cdc20 Cdca7 Cel Cgref1 Chc1 Clec7a Clstn2 Ctdp1 Cth Ctps Cyp2f2 Ddef1 Dnajc2 Dok3 Edn1 Elovl4 Fbp2 Fgfr3 Fosl1 Gjb4 Glipr1 Gp38 Has2 Hint1 Hmgb2 Hnrpm Ibrdc3 Id4 Incenp Itga7 Itga9 Kif22 Lmo1 Lpd Mcm…
72	V$FOXP3_Q4	108	108	104	9466	6493	0.53	4.03	0.01	0.0	1700025B16Rik 1810044O22Rik 2510015F01Rik 9030408N13Rik AA545217 AF155546 Aatf Adpgk Ampd2 Asns BC004044 Bcl11b Birc5 Bspry Bxdc1 Ccrn4l Cct6a Cdc20 Cel Celsr1 Cgref1 Chst1 Clec7a Cmkor1 Ctps Ctsz Cyp2f2 Ddx20 Ddx39 Dpp7 Ecm1 Edn1 Fbp2 Fgfr3 Gadd45g Gjb4 Glipr1 Gmnn Gpc1 Gsto1 Has2 Hdgfrp2 Hint1 Hist2h3c1 Ibrdc3 Id4 Il1r1 Incenp Isyna1 Itga9 Krt1-14 Krt1-15 Krt1-16 Krt1-19 Lactb Lgals1 Lgals7 Lmo…
73	V$HIF1_Q5: hypoxia-inducible factor 1	37	37	175	1831	14128	0.51	4.03	5.0	2.77	2510015F01Rik Bcl11b Bnc1 Ctdp1 Ctps Ddx20 Dok3 Fosl1 Gp38 Gpc1 Hist2h3c1 Hmgb2 Itgb4bp Jag2 Kif22 Klf4 Kpnb1 Lgals7 Me2 Mmp14 Mt2 Ncl Nol5a Orc1l P4ha2 Pou3f1 Ppie Ppp4r2 Prdm4 Ptprs Sfn Slc25a30 Steap Strap Topbp1 Tpm2 Twist1
74	V$AMEF2_Q6: myocyte enhancer factor	11	11	201	1671	14288	0.5	3.97	0.0	0.0	Brunol4 Bspry Cdca7 Lmo1 Narg1 Nol5a Rrad Sdc1 Slc16a1 Steap Tgfb1i4
75	V$COUP_01: COUP:HNF-4 heterodimer	19	19	193	2403	13556	0.47	3.97	0.0	0.0	3830408P06Rik Alox12e Apob48r BC031593 Bspry Clstn2 Fbp2 Gjb4 Gsto1 Hspe1 Itgb4bp Lrp1 Mmp14 Mybl2 Nap1l1 Pappa Rars Rhoe Trim16
76	V$AP1_Q2: activator protein 1	127	127	85	10819	5140	0.4	3.85	0.01	0.0	1810044O22Rik 2510015F01Rik 2810475A17Rik 3830408P06Rik AA545217 AF155546 Aars Aatf Adpgk Akr1b8 Alad Ampd2 Anxa1 Apob48r Atad3a BC004044 Bnc1 Bok Bspry Bxdc1 Car13 Cebpa Celsr1 Cgref1 Chc1 Chst1 Clec7a Clic4 Cmkor1 Ctdp1 Ctps Cyp2f2 Ddef1 Dpp7 Ecm1 Edn1 Elovl4 Fbp2 Fosl1 Gjb4 Glipr1 Gmnn Gp38 Gsto1 Hint1 Hist2h3c1 Hmga1 Hmgb2 Ibrdc3 Id1 Id4 Incenp Itga7 Itgb4bp Kif22 Klf4 Krt1-14 Krt1-16 Krt1-19…
77	V$IRF7_01: interferon regulatory factor 7	103	103	109	9053	6906	0.35	3.79	0.01	0.0	0610009C03Rik 2700083B06Rik 2810475A17Rik 3830408P06Rik A930011F22Rik Aars Akr1b8 Ampd2 Anxa1 Apob48r Armc6 Asns BC031593 Birc5 Bnc1 Brunol4 Bxdc1 Car13 Ccrn4l Cct6a Cdc20 Cebpa Cel Chc1 Clec7a Cth Ctsz Cyp2f2 Ddef1 Dnajc2 Dok3 Dpp7 Dusp10 Edn1 Eps15 Gadd45g Gjb4 Glipr1 Gmnn Gpc1 Hdgfrp2 Hint1 Hnrpm Il1r1 Itga7 Kif22 Klf4 Lactb Lgals7 Lmo1 Lpd Lsm3 Mcm3 Me2 Mtap4 Mtbp Mthfd2 Mybbp1a Mybl2 Nxn Odc…
78	V$PAX9_B: zebrafish Pax-9 binding sites	63	63	149	3597	12362	0.34	3.79	4.64	2.51	2700083B06Rik 2810475A17Rik Asns Bspry Ccrn4l Cebpa Cgref1 Cmkor1 Cth Cyp2f2 Ddx20 Dusp10 Edn1 Elovl4 Fbp2 Fgfr3 Gmnn Gpc1 Hdgfrp2 Hist2h3c1 Hmga1 Hspe1 Id4 Il1r1 Incenp Itga9 Jag2 Kpnb1 Krt1-15 Krt1-19 Lactb Mmp14 Mt2 Mthfd2 Mybbp1a Mybl2 Ndrg1 Nfil3 Niban Odc1 Pctk3 Pold1 Pou3f1 Prss11 Ptges Ptprs Rhoe Rrs1 S100a6 Sdc1 Sfn Slc1a5 Slc22a12 Strap Tbx15 Tcerg1 Timp2 Top1mt Tpmt Tubb6 Twist1 Txnl6 …
79	V$SMAD4_Q6	105	105	107	6647	9312	0.18	3.61	4.35	2.32	1700025B16Rik 2700083B06Rik 2810475A17Rik 3830408P06Rik A930011F22Rik AA545217 Aars Ampd2 Apob48r Armc6 Asns Atad3a BC004044 BC031593 Bcl11b Bnc1 Brunol4 Ccrn4l Cct6a Cebpa Chc1 Chst1 Clic4 Col17a1 Ctsz Ddef1 Ddx39 Dok3 Dpp7 Ecm1 Eps15 Fgfr3 Gjb3 Glipr1 Gmnn Gp38 Gsto1 Hmgb2 Hnrpm Hspe1 Id4 Il1r1 Isyna1 Itga9 Itgb4bp Jag2 Kif22 Klf4 Krt1-14 Krt1-15 Krt1-16 Krt1-19 Lgals1 Lmo1 Lpd Lrp1 Lsm3 Ly6a M…
80	V$HFH4_01	15	15	197	545	15414	0.14	3.55	4.95	2.77	1810044O22Rik 2700083B06Rik Akr1b8 Bspry Cmkor1 Eps15 Has2 Klf4 Krt1-14 Ly6a Ndrg1 Nol5 Pctk3 Ppie Steap
81	V$ELK1_02: Elk-1	177	177	35	12253	3706	0.12	3.55	4.5	2.42	0610009C03Rik 1700025B16Rik 1810044O22Rik 2510015F01Rik 2700083B06Rik 2810475A17Rik 3830408P06Rik 9030408N13Rik A930011F22Rik AF155546 Aatf Adpgk Akr1b8 Alad Alox12e Ampd2 Anxa1 Apob48r Arhgap9 Armc6 Asns Atad3a Bcl11b Birc5 Bnc1 Brunol4 Bspry Bxdc1 Car13 Cbr2 Ccrn4l Cct6a Cdc20 Cdca7 Cebpa Cel Chc1 Clec7a Clic4 Clstn2 Cmkor1 Col17a1 Ctdp1 Cth Ctps Ctsz Cyp2f2 Ddx20 Ddx39 Dnajc2 Dok3 Dpp7 Dusp10 …
82	V$ARNT_01: AhR nuclear translocator homodimers	27	27	185	1259	14700	0.03	0.0	4.6	2.5	2510015F01Rik 2700083B06Rik 3830408P06Rik Aars Ampd2 BC004044 Bcl11b Ddef1 Dnajc2 Elovl4 Hnrpm Hspe1 Ly6d Me2 Mt2 Narg1 Niban Odc1 Pappa Prkg2 Ptges S100a4 S100a6 Scye1 Sept9 Slc16a3 Tcerg1
83	V$HNF3ALPHA_Q6	165	165	47	13398	2561	0.02	0.0	0.01	0.0	0610009C03Rik 1810044O22Rik 2510015F01Rik 2700083B06Rik 9030408N13Rik AA545217 Aars Aatf Adpgk Akr1b8 Alad Alox12e Ampd2 Anxa1 Apob48r Arhgap9 Armc6 Asns Atad3a BC031593 Bcl11b Birc5 Bnc1 Bok Brunol4 Bspry Bxdc1 Car13 Cbr2 Cct6a Cdc20 Cdca7 Celsr1 Cgref1 Chc1 Chst1 Clec7a Clstn2 Cmkor1 Col17a1 Cth Ctsz Ddef1 Ddx20 Ddx39 Dnajc2 Dok3 Dpp7 Ecm1 Edn1 Elovl4 Eps15 Fbp2 Fgfr3 Fst Gadd45g Gjb3 Gjb4 Glip…
84	V$FOX_Q2	147	147	65	12157	3802	0.01	0.0	0.01	0.0	0610009C03Rik 1700025B16Rik 1810044O22Rik 2510015F01Rik 2700083B06Rik 9030408N13Rik A930011F22Rik AA545217 Aars Aatf Akr1b8 Alad Alox12e Anxa1 Armc6 Atad3a BC031593 Bcl11b Birc5 Bnc1 Bok Brunol4 Bspry Bxdc1 Cbr2 Cct6a Cdc20 Cebpa Cgref1 Chc1 Chst1 Clec7a Clstn2 Cmkor1 Cth Ctsz Cyp2f2 Ddef1 Ddx20 Ddx39 Dnajc2 Dpp7 Ecm1 Edn1 Eps15 Fbp2 Fst Gadd45g Gjb3 Gjb4 Glipr1 Gmnn Gp38 Gpc1 Gsto1 Has2 Hdgfrp2 …
85	V$HIF1_Q3: hypoxia induced factor	27	27	185	1282	14677	-0.17	0.0	4.38	2.33	3830408P06Rik Aatf Adpgk Ampd2 Asns Bxdc1 Ctdp1 Dok3 Edn1 Gp38 Il1r1 Itgb4bp Kif22 Klf4 Lgals7 Lrp1 Me2 Mybl2 Nol5 Nol5a Nxn Odc1 P4ha2 Prdm4 Ptprs Slc16a3 Twist1
86	V$FOXJ2_01: fork head box J 2	88	88	124	7802	8157	-0.17	0.0	0.01	0.0	1810044O22Rik 2700083B06Rik 2810475A17Rik 9030408N13Rik AA545217 Aatf Akr1b8 Alad Alox12e Anxa1 Atad3a Brunol4 Bspry Cct6a Cdc20 Cdca7 Cgref1 Chc1 Chst1 Clstn2 Cth Ddef1 Ddx20 Ddx39 Dnajc2 Ecm1 Eps15 Fbp2 Gjb3 Gjb4 Glipr1 Gmnn Gp38 Has2 Hdgfrp2 Hint1 Hmgb2 Id1 Id4 Il1r1 Incenp Isyna1 Itga7 Itgb4bp Klf4 Krt1-14 Krt1-15 Lgals7 Lmo1 Lrp1 Ly6a Me2 Mtap4 Mtbp Mybbp1a Nap1l1 Narg1 Ndrg1 Nfil3 Nol5 Orc1…
87	V$TATA_C: Retroviral TATA box	50	50	162	4850	11109	-0.21	0.0	0.01	0.0	0610009C03Rik 2810475A17Rik 9030408N13Rik Akr1b8 Alad Ampd2 Anxa1 Bcl11b Bok Bspry Cbr2 Cdca7 Cebpa Clec7a Cmkor1 Cth Ddx39 Elovl4 Gadd45g Glipr1 Gp38 Gsto1 Incenp Kif22 Krt1-19 Lmo1 Lrp1 Lsm3 Ndrg1 Nol5 Nol5a P4ha2 Pctk3 Phf13 Postn Ppargc1b Prss11 Recql Rhoe Rrs1 Sfn Sh3kbp1 Slc16a3 Slc1a3 Tcerg1 Tgfb1i4 Trim16 Twist1 Wasf1 Wfdc2
88	V$ATF4_Q2: activating transcription factor 4	65	65	147	3852	12107	-0.23	0.0	3.98	1.99	0610009C03Rik 1700025B16Rik 3830408P06Rik Aars Aatf Ampd2 Anxa1 Apob48r Birc5 Ccrn4l Cct6a Cebpa Cel Clstn2 Ctdp1 Cyp2f2 Ddx20 Ddx39 Dok3 Ecm1 Edn1 Fosl1 Glipr1 Gmnn Gpc1 Gsto1 Hist2h3c1 Hspe1 Id1 Id4 Itga9 Klf4 Krt1-15 Krt1-19 Lgals7 Mtbp Mthfd2 Narg1 Ncl Nol5 Nxn Olfm1 P4ha2 Pace4 Pctk3 Plk4 Pmaip1 Pold1 Prkg2 Prss11 Ptprs Rhoe Ris2 Rrad Scye1 Sdc1 Sfn Slc16a1 Smarce1 Strap Tgfb1i4 Top1mt Topbp…
89	V$RSRFC4_01: related to serum response factor, C4	5	5	207	89	15870	-0.31	0.0	4.84	2.69	Brunol4 Dnajc2 Elovl4 Pappa Sdc1
90	V$GATA1_03: GATA-binding factor 1	59	59	153	5519	10440	-0.37	0.0	0.02	0.0	2700083B06Rik 3830408P06Rik A930011F22Rik Alad Armc6 Asns Bspry Bxdc1 Car13 Ccrn4l Cdc20 Clec7a Clic4 Ctsz Cyp2f2 Dnajc2 Edn1 Eps15 Fosl1 Gjb3 Glipr1 Gp38 Hdgfrp2 Hnrpm Hspe1 Itga9 Krt1-15 Lactb Lmo1 Lpd Mtap4 Narg1 Ncl Nup62 Nxn Pappa Phf13 Ppie Ppp4r2 Prdm4 Prss11 Prtn3 Ptges Ptprs Ris2 Rrs1 Sept9 Sh3kbp1 Slc16a1 Slc1a5 Strap Stx1a Tgfb1i4 Top1mt Topbp1 Trip13 Txnl6 Wasf1 Wnt10a
91	V$EFC_Q6	103	103	109	8867	7092	-0.41	0.0	0.02	0.0	1700025B16Rik 1810044O22Rik 2510015F01Rik 2810475A17Rik 9030408N13Rik A930011F22Rik Aatf Adpgk Akr1b8 Apob48r Bcl11b Brunol4 Cbr2 Cct6a Cel Chst1 Clec7a Clic4 Clstn2 Cmkor1 Ctdp1 Cth Dnajc2 Dpp7 Edn1 Fbp2 Fgfr3 Fosl1 Gadd45g Gmnn Gp38 Has2 Hint1 Hmgb2 Hnrpm Hspe1 Id1 Id4 Incenp Itga7 Itga9 Itgb4bp Kif22 Klf4 Kpnb1 Krt1-16 Krt1-19 Lactb Lgals7 Lmo1 Lrp1 Lsm3 Mcm3 Me2 Mt2 Mtap4 Mtbp Narg1 Nfil3 Nib…
92	V$NKX25_02: homeo domain factor Nkx-2.5/Csx, tinman homolog	72	72	140	6495	9464	-0.5	0.0	0.02	0.0	0610009C03Rik 1700025B16Rik 1810044O22Rik 3830408P06Rik 9030408N13Rik AA545217 Aatf Ampd2 Apob48r Asns Bok Brunol4 Bxdc1 Clec7a Clic4 Cmkor1 Cth Cyp2f2 Ddx39 Dnajc2 Dok3 Dpp7 Ecm1 Elovl4 Fbp2 Fst Gadd45g Gjb3 Gmnn Gp38 Has2 Hdgfrp2 Hint1 Hmga1 Hnrpm Id1 Il1r1 Kif22 Kpnb1 Krt1-14 Krt1-15 Lgals1 Lmo1 Lpd Lsm3 Mmp14 Mtap4 Mtbp Mthfd2 Mybl2 Nap1l1 Nfil3 Nxn Padi3 Plk4 Pmaip1 Ppp4r2 Pscdbp Ptges Ptprs…
93	V$MAX_01: Max	16	16	196	651	15308	-0.51	0.0	4.21	2.21	Aatf Ampd2 BC004044 Ddef1 Dpp7 Elovl4 Kpnb1 Krt1-16 Mt2 Niban Nol5a Prdm4 Ptprs S100a4 Sept9 Slc16a3
94	V$CDX2_Q5	121	121	91	10160	5799	-0.54	0.0	0.02	0.0	1810044O22Rik 2510015F01Rik 2810475A17Rik AA545217 Aatf Adpgk Akr1b8 Alad Apob48r Asns Atad3a Bcl11b Bnc1 Bok Brunol4 Bxdc1 Cbr2 Ccrn4l Cdc20 Cdca7 Cel Cgref1 Chc1 Clec7a Cmkor1 Ctdp1 Cth Ctps Ctsz Cyp2f2 Ddef1 Ddx20 Ddx39 Dnajc2 Ecm1 Edn1 Elovl4 Eps15 Fbp2 Fosl1 Gjb4 Glipr1 Gmnn Gp38 Gsto1 Hdgfrp2 Hint1 Hmga1 Hmgb2 Hnrpm Id1 Id4 Il1r1 Incenp Isyna1 Itgb4bp Klf4 Krt1-14 Krt1-15 Krt1-19 Lactb Lgal…
95	V$MTF1_Q4	24	24	188	1151	14808	-0.63	0.0	3.9	1.96	Aatf BC004044 Cdca7 Celsr1 Dpp7 Fosl1 Fst Gjb3 Gmnn Hist2h3c1 Itga9 Krt1-16 Lactb Mt2 Mtbp Ndrg1 Odc1 Prkg2 Ptprs Slc12a4 Slc6a6 Socs3 Timp2 Trip13
96	V$GATA2_02: GATA-binding factor 2	59	59	153	5448	10511	-0.64	0.0	0.02	0.0	1700025B16Rik 2810475A17Rik Aars Adpgk Anxa1 BC031593 Bcl11b Bok Cdca7 Cel Ctsz Ddx39 Dok3 Ecm1 Edn1 Fbp2 Fgfr3 Gjb3 Glipr1 Has2 Ibrdc3 Incenp Isyna1 Itgb4bp Jag2 Krt1-15 Lactb Lsm3 Ly6a Mcm3 Mical1 Mmp14 Mtap4 Nap1l1 Ncl Nxn Padi3 Pdk4 Pdlim3 Phf13 Plk4 Pmaip1 Postn Ppp4r2 Prdm4 Pscdbp Rars Ris2 S100a4 Sh3kbp1 Slc12a4 Slc1a3 Socs3 Strap Tcf7 Tgfb1i4 Trim16 Wasf1 Wnt6
97	V$GATA1_06: GATA-binding factor 1	48	48	164	4574	11385	-0.69	0.0	0.02	0.0	1700025B16Rik Aars Adpgk Anxa1 BC031593 Bxdc1 Cdca7 Cel Ctsz Ecm1 Edn1 Fbp2 Fgfr3 Gjb3 Glipr1 Ibrdc3 Incenp Itga9 Jag2 Krt1-15 Lactb Lsm3 Ly6a Mcm3 Mmp14 Mtap4 Nap1l1 Ncl Padi3 Pdk4 Pdlim3 Phf13 Plk4 Pmaip1 Postn Ppp4r2 Pscdbp Rars Rhoe S100a4 Sh3kbp1 Slc12a4 Slc1a3 Stx1a Tgfb1i4 Trim16 Wasf1 Wnt6
98	V$NFY_01: nuclear factor Y (Y-box binding factor)	57	57	155	3390	12569	-0.69	0.0	3.49	1.61	0610009C03Rik 1810044O22Rik 2510015F01Rik 2700083B06Rik 3830408P06Rik 9030408N13Rik Aars Ccrn4l Cct6a Cdc20 Clic4 Cth Ddx20 Dpp7 Dusp10 Gadd45g Gmnn Gpc1 Hdgfrp2 Hint1 Hist2h3c1 Hmgb2 Hspe1 Ibrdc3 Id4 Incenp Isyna1 Kif22 Kpnb1 Krt1-15 Krt1-19 Lpd Lsm3 Mcm3 Mcm6 Me2 Mthfd2 Ndrg1 Nol5a Nup62 Orc1l P4ha2 Padi3 Pdk4 Pdlim4 Pou3f1 Ppargc1b Prss11 Rpo1-1 Slc16a3 Slc1a5 Slc25a30 Tacc3 Tbx15 Tcerg1 Tgfb1…
99	V$GATA1_05: GATA-binding factor 1	24	24	188	2616	13343	-0.74	0.0	0.02	0.0	Aars Adpgk Asns Cel Ctsz Dok3 Edn1 Has2 Itga7 Krt1-15 Lgals7 Ly6a Mcm6 Mical1 Mmp14 Ncl Padi3 Pdlim3 Prkg2 Pscdbp Rrad Slc12a4 Tcerg1 Trim16
100	V$TGIF_01: TGIF (5'TG3' interacting factor)	46	46	166	4399	11560	-0.74	0.0	0.02	0.0	0610009C03Rik A930011F22Rik Aars Akr1b8 Apob48r Atad3a Cct6a Chc1 Clstn2 Dok3 Ecm1 Fgfr3 Fosl1 Gpc1 Hint1 Hnrpm Incenp Isyna1 Itga9 Jag2 Krt1-14 Krt1-15 Lactb Mt2 Niban Nol5 Olfm1 P4ha2 Pappa Pctk3 Pdlim4 Ppp4r2 Recql Rhoe Ris2 Rpo1-1 Sept9 Socs3 Strap Timp2 Top1mt Tpmt Trip13 Tubb6 Txnl6 Wnt6
101	V$CEBPGAMMA_Q6	140	140	72	11484	4475	-0.75	0.0	0.03	0.0	0610009C03Rik 1700025B16Rik 1810044O22Rik 2700083B06Rik 2810475A17Rik 3830408P06Rik 9030408N13Rik A930011F22Rik AA545217 Aars Akr1b8 Alad Anxa1 Apob48r Armc6 Asns Atad3a BC031593 Bcl11b Bnc1 Bok Brunol4 Bspry Bxdc1 Car13 Cct6a Cdca7 Celsr1 Cgref1 Chc1 Chst1 Clec7a Clic4 Clstn2 Cmkor1 Col17a1 Cth Cyp2f2 Ddef1 Ddx39 Dnajc2 Dok3 Dpp7 Edn1 Elovl4 Eps15 Fbp2 Fosl1 Gjb3 Gjb4 Glipr1 Has2 Hdgfrp2 Hint1 H…
102	V$PAX5_01: B-cell-specific activating protein	29	29	183	1491	14468	-0.78	0.0	3.67	1.75	2810475A17Rik Aatf BC004044 Bcl11b Bok Bxdc1 Cebpa Clstn2 Cmkor1 Dnajc2 Dok3 Elovl4 Fbp2 Hspe1 Il1r1 Itga9 Jag2 Klf4 Kpnb1 Nap1l1 Nfil3 Odc1 Pdlim4 Prss11 Rrs1 Sdc1 Slc22a12 Slc25a30 Tpmt
103	V$MEF2_Q6_01	112	112	100	9428	6531	-0.78	0.0	0.03	0.0	1700025B16Rik 2510015F01Rik 2810475A17Rik 3830408P06Rik 9030408N13Rik AA545217 Aars Adpgk Akr1b8 Alad Ampd2 Anxa1 Armc6 BC004044 Bcl11b Bok Brunol4 Bspry Car13 Ccrn4l Cct6a Cdc20 Cdca7 Cgref1 Chc1 Clec7a Clic4 Ctdp1 Cth Ctps Cyp2f2 Ddef1 Ddx39 Dnajc2 Ecm1 Edn1 Elovl4 Fbp2 Fgfr3 Fosl1 Gjb3 Glipr1 Gmnn Gp38 Hist2h3c1 Hmga1 Hmgb2 Hnrpm Ibrdc3 Id1 Id4 Il1r1 Incenp Itga7 Itgb4bp Kif22 Lactb Lgals1 Lga…
104	V$LEF1TCF1_Q4	91	91	121	7854	8105	-0.8	0.0	0.03	0.0	2700083B06Rik 2810475A17Rik 3830408P06Rik 9030408N13Rik AA545217 Aars Aatf Adpgk Akr1b8 Alad Alox12e Ampd2 BC004044 Bcl11b Bspry Bxdc1 Car13 Cbr2 Cgref1 Chc1 Chst1 Clec7a Clstn2 Cmkor1 Cth Ddx20 Elovl4 Fbp2 Fst Gjb4 Glipr1 Gmnn Gp38 Hmga1 Il1r1 Kif22 Kpnb1 Krt1-14 Krt1-16 Lactb Lpd Lrp1 Lsm3 Ly6a Mcm6 Me2 Mmp14 Mt2 Mtap4 Mtbp Mybbp1a Mybl2 Nap1l1 Niban Nol5 Olfm1 Orc1l Pappa Pctk3 Pdk4 Pdlim3 Pdl…
105	V$CREBP1CJUN_01: CRE-binding protein 1:c-Jun heterodimer	15	15	197	619	15340	-0.81	0.0	3.91	1.96	0610009C03Rik Adpgk Ampd2 Clstn2 Glipr1 Gsto1 Id1 Nol5 Pctk3 Pdlim3 Plk4 Pmaip1 Ptprs Scye1 Wnt10a
106	V$VBP_01: PAR-type chicken vitellogenin promoter-binding protein	10	10	202	1388	14571	-0.83	0.0	0.01	0.0	Aars Bspry Fbp2 Incenp Itga9 Mtap4 Nfil3 Pfkfb3 Top1mt Wnt10a
107	V$FREAC2_01: Fork head RElated ACtivator-2	6	6	206	1011	14948	-0.84	0.0	0.01	0.0	3830408P06Rik Dnajc2 Edn1 Hdgfrp2 Lrp1 Padi3
108	V$CREB_Q2_01	77	77	135	4877	11082	-0.9	0.0	3.14	1.38	0610009C03Rik 1700025B16Rik 2510015F01Rik Aars Aatf Adpgk Ampd2 BC004044 Bcl11b Birc5 Brunol4 Cct6a Cdc20 Cel Clic4 Clstn2 Ctdp1 Ddx20 Ddx39 Dnajc2 Edn1 Fosl1 Fst Glipr1 Gp38 Gpc1 Gsto1 Hint1 Hist2h3c1 Hmga1 Hnrpm Hspe1 Id1 Id4 Il1r1 Itga7 Itga9 Jag2 Klf4 Krt1-19 Mt2 Mtbp Mthfd2 Mybl2 Narg1 Ncl Nfil3 Nol5 Odc1 Olfm1 Orc1l P4ha2 Pctk3 Pdk4 Pdlim3 Plk4 Pmaip1 Pold1 Prss11 Psip1 Ptprs Rars Rpo1-1 Rr…
109	V$FOXO4_02: fork head box O4	1	1	211	459	15500	-1.04	0.0	0.0	0.0	Hdgfrp2
110	V$E2F_Q4: E2F	84	84	128	5430	10529	-1.05	0.0	2.95	1.29	0610009C03Rik 2510015F01Rik 2810475A17Rik A930011F22Rik Aars Aatf Adpgk Alox12e Ampd2 Armc6 Bcl11b Birc5 Bok Car13 Cdca7 Cel Clic4 Cmkor1 Cth Dnajc2 Dpp7 Dusp10 Elovl4 Eps15 Fosl1 Fst Gadd45g Gjb3 Gmnn Gpc1 Hdgfrp2 Hist2h3c1 Hmga1 Hmgb2 Hnrpm Id1 Klf4 Kpnb1 Krt1-14 Krt1-19 Lpd Lrp1 Lsm3 Mcm3 Mcm6 Me2 Mmp14 Mt2 Mtap4 Mtbp Ncl Ndrg1 Nfil3 Nol5 Nol5a Nup62 Nxn Odc1 Orc1l Pctk3 Pfkfb3 Plk4 Pold1 Pou3…
111	V$AP1_C: AP-1 binding site	50	50	162	2984	12975	-1.06	0.0	3.09	1.36	AA545217 Aatf Akr1b8 Anxa1 Apob48r Bspry Car13 Ccrn4l Cgref1 Chst1 Clic4 Ctps Ddef1 Ddx39 Dok3 Ecm1 Elovl4 Fbp2 Gjb4 Gmnn Gsto1 Id1 Klf4 Krt1-14 Krt1-15 Krt1-16 Lrp1 Ly6d Mt2 Mtbp Mthfd2 Narg1 Ndrg1 Nol5 Nup62 Pace4 Pappa Plk4 Ppargc1b Prdm4 Prss11 Pscdbp Ptges Ris2 Scye1 Sept9 Sfn Slc22a12 Slc6a6 Trim16
112	V$GABP_B: GA binding protein	26	26	186	1348	14611	-1.12	0.0	3.3	1.48	1700025B16Rik Alad Bspry Bxdc1 Ctdp1 Dnajc2 Dusp10 Gmnn Id4 Incenp Jag2 Kif22 Mcm3 Mtbp P4ha2 Padi3 Plk4 Rars Rpo1-1 Rrs1 Slc12a4 Strap Tacc3 Tcf7 Topbp1 Trim16
113	V$AREB6_02: AREB6 (Atp1a1 regulatory element binding factor 6)	70	70	142	6151	9808	-1.13	0.0	0.04	0.0	1700025B16Rik 2700083B06Rik AA545217 Akr1b8 Alox12e Apob48r BC031593 Bnc1 Bok Car13 Cbr2 Cel Cgref1 Chc1 Clic4 Ctdp1 Cyp2f2 Dok3 Dpp7 Fbp2 Fst Gjb3 Gjb4 Hmgb2 Id1 Itga9 Krt1-14 Krt1-19 Lgals1 Lrp1 Lsm3 Ly6d Me2 Mical1 Nap1l1 Narg1 Ncl Ndrg1 Niban Nol5a Nxn Orc1l P4ha2 Padi3 Pctk3 Pdlim3 Pfkfb3 Plat Pold1 Pou3f1 Ppie Prdm4 Psip1 Rars Sfn Slc1a5 Slc25a30 Stom Stx1a Tacc3 Tcf7 Timp2 Tmeff1 Topbp1 Tr…
114	V$IRF_Q6	43	43	169	4055	11904	-1.14	0.0	0.04	0.0	2700083B06Rik 2810475A17Rik 3830408P06Rik Armc6 Birc5 Bnc1 Brunol4 Bspry Bxdc1 Ccrn4l Chc1 Clec7a Dnajc2 Dusp10 Fosl1 Gadd45g Glipr1 Hint1 Hnrpm Id1 Itga7 Itga9 Kif22 Lmo1 Mcm6 Me2 Nol5a Nxn Pace4 Pdk4 Plk4 Pmaip1 Ppp4r2 Prdm4 Pscdbp Psip1 Recql Scye1 Slc1a3 Slc1a5 Slc25a30 Trip13 Txnl6
115	V$IRF_Q6_01	87	87	125	7442	8517	-1.14	0.0	0.05	0.0	1810044O22Rik 2700083B06Rik 2810475A17Rik 3830408P06Rik 9030408N13Rik A930011F22Rik Aatf Adpgk Akr1b8 Alad Ampd2 Anxa1 Apob48r Arhgap9 Armc6 Birc5 Bnc1 Brunol4 Bxdc1 Ccrn4l Cebpa Chc1 Clec7a Ctsz Cyp2f2 Dnajc2 Dusp10 Edn1 Eps15 Fosl1 Gadd45g Glipr1 Hdgfrp2 Hint1 Hnrpm Id1 Id4 Itga7 Kif22 Krt1-15 Lactb Lgals7 Lmo1 Lpd Lsm3 Mcm3 Mcm6 Mmp14 Mtap4 Mtbp Narg1 Nol5a Nxn Orc1l Pace4 Pdk4 Pdlim3 Pdlim4 P…
116	V$PEBP_Q6	44	44	168	4131	11828	-1.15	0.0	0.04	0.0	1700025B16Rik 1810044O22Rik 2810475A17Rik Anxa1 Apob48r Arhgap9 Asns BC031593 Birc5 Cbr2 Celsr1 Cmkor1 Dnajc2 Dok3 Elovl4 Gjb4 Gsto1 Has2 Hdgfrp2 Hnrpm Id1 Isyna1 Itga9 Kpnb1 Krt1-16 Lgals1 Lgals7 Mmp14 Ndrg1 Olfm1 Pdlim3 Pold1 Prss11 Pscdbp Scye1 Slc1a5 Slc22a12 Smarce1 Steap Tnfaip2 Trip13 Tubb6 Wnt10a Wnt6
117	V$DEAF1_02	10	10	202	366	15593	-1.2	0.0	3.62	1.72	Bcl11b Bspry Ctps Fst Gmnn Ncl Nfil3 P4ha2 Tnfaip2 Twist1
118	V$AIRE_01	31	31	181	3081	12878	-1.22	0.0	0.03	0.0	2700083B06Rik AF155546 Aars Ampd2 Bcl11b Clec7a Ddx20 Ddx39 Dpp7 Fosl1 Glipr1 Gmnn Gp38 Gpc1 Id4 Lactb Lsm3 Mcm6 Mical1 Mybbp1a Nap1l1 Ndrg1 Nol5 Nxn P4ha2 Pold1 Prkg2 Ptprs Scye1 Slc25a30 Tmeff1
119	V$TCF1P_Q6	150	150	62	10454	5505	-1.24	0.0	2.78	1.19	1700025B16Rik 1810044O22Rik 2700083B06Rik 2810475A17Rik 3830408P06Rik 9030408N13Rik AF155546 Aars Aatf Adpgk Akr1b8 Alad Alox12e Ampd2 Armc6 Atad3a BC031593 Bcl11b Birc5 Brunol4 Bspry Bxdc1 Car13 Ccrn4l Cdc20 Cdca7 Cebpa Cel Chc1 Clec7a Clic4 Clstn2 Cmkor1 Ctdp1 Ctps Ctsz Cyp2f2 Ddx20 Ddx39 Dnajc2 Dpp7 Dusp10 Elovl4 Eps15 Fbp2 Fgfr3 Fosl1 Fst Gadd45g Gjb3 Gjb4 Glipr1 Gmnn Gp38 Gsto1 Has2 Hdgfrp2 …
120	V$LPOLYA_B: Lentiviral Poly A signal	34	34	178	3317	12642	-1.24	0.0	0.03	0.0	2810475A17Rik Aatf Bcl11b Bxdc1 Chc1 Ddx20 Fgfr3 Gsto1 Hdgfrp2 Hmgb2 Hnrpm Isyna1 Itga7 Itgb4bp Krt1-14 Lactb Lpd Mmp14 Mtap4 Nol5 Nol5a Pmaip1 Pold1 Rars Recql S100a4 Sh3kbp1 Slc12a4 Strap Stx1a Tcerg1 Tnfaip2 Wasf1 Wfdc2
121	V$TFIII_Q6	202	202	10	14640	1319	-1.27	0.0	3.4	1.56	0610009C03Rik 1700025B16Rik 1810044O22Rik 2510015F01Rik 2700083B06Rik 2810475A17Rik 3830408P06Rik A930011F22Rik AA545217 AF155546 Aars Aatf Adpgk Akr1b8 Alad Alox12e Ampd2 Anxa1 Apob48r Arhgap9 Armc6 Asns Atad3a BC004044 BC031593 Bcl11b Birc5 Bnc1 Bok Brunol4 Bspry Bxdc1 Car13 Cbr2 Ccrn4l Cct6a Cdc20 Cdca7 Cebpa Cel Celsr1 Cgref1 Chc1 Chst1 Clec7a Clic4 Clstn2 Cmkor1 Col17a1 Ctdp1 Ctps Ctsz Ddef1…
122	V$HFH3_01: HFH-3 (HNF3/fork head homolog 3)	88	88	124	7463	8496	-1.3	0.0	0.06	0.0	0610009C03Rik 1810044O22Rik 2700083B06Rik 2810475A17Rik AA545217 Aatf Akr1b8 Alad Alox12e Anxa1 Asns Atad3a Bok Brunol4 Bspry Cct6a Cdc20 Cdca7 Cgref1 Chc1 Chst1 Clstn2 Cth Ddef1 Ddx20 Ddx39 Dnajc2 Ecm1 Eps15 Fgfr3 Gjb3 Gjb4 Glipr1 Gmnn Gp38 Has2 Hdgfrp2 Hint1 Hmgb2 Id1 Il1r1 Incenp Isyna1 Itgb4bp Klf4 Krt1-14 Krt1-15 Lrp1 Ly6a Me2 Mtap4 Mtbp Mybbp1a Nap1l1 Narg1 Ndrg1 Nfil3 Nol5 Orc1l Pctk3 Pdli…
123	V$NKX22_01: NK2 class homeobox factor 2	19	19	193	2081	13878	-1.31	0.0	0.03	0.0	2700083B06Rik AA545217 Aars Alox12e Ampd2 Cct6a Chst1 Col17a1 Ctps Fbp2 Fgfr3 Itgb4bp Kif22 Ly6a Mcm3 Nap1l1 Phf13 Pscdbp Slc1a3
124	V$CREB_Q4_01	72	72	140	4640	11319	-1.33	0.0	2.65	1.1	0610009C03Rik 1700025B16Rik 2510015F01Rik Aars Aatf Adpgk Ampd2 BC004044 Bcl11b Birc5 Brunol4 Cct6a Cel Clic4 Clstn2 Cmkor1 Col17a1 Ctdp1 Ddx39 Dnajc2 Fosl1 Fst Gjb4 Glipr1 Gp38 Gpc1 Gsto1 Hist2h3c1 Hmga1 Hnrpm Hspe1 Id1 Il1r1 Itga7 Itga9 Jag2 Klf4 Mtbp Mthfd2 Mybl2 Ncl Nfil3 Nol5 Odc1 Olfm1 Orc1l P4ha2 Pctk3 Pdk4 Pdlim3 Plk4 Pmaip1 Pold1 Prss11 Psip1 Ptprs Rars Rpo1-1 Rrs1 Scye1 Sfn Slc16a1 Smar…
125	V$HFH8_01: HNF-3/Fkh Homolog-8	23	23	189	2400	13559	-1.36	0.0	0.03	0.0	2700083B06Rik Cth Ddx20 Gjb4 Gmnn Has2 Hdgfrp2 Il1r1 Isyna1 Klf4 Ly6a Mtbp Mybbp1a Nap1l1 Ndrg1 Pdlim3 Ppie Ptges Recql Slc1a5 Steap Stom Top1mt
126	V$VMYB_02: v-Myb	43	43	169	2565	13394	-1.39	0.0	2.78	1.19	Aars Armc6 Cbr2 Clstn2 Cth Cyp2f2 Ddx20 Ecm1 Gpc1 Hdgfrp2 Hist2h3c1 Hmga1 Hnrpm Id1 Isyna1 Kpnb1 Krt1-15 Lactb Mtap4 Mybl2 Nfil3 Nol5 Nup62 Odc1 Pace4 Pold1 Ppie Prtn3 Psip1 Rars Rpo1-1 S100a6 Sept9 Slc16a1 Slc1a3 Socs3 Stom Tacc3 Tgfb1i4 Top1mt Topbp1 Trip13 Twist1
127	V$TAL1_Q6	99	99	113	6658	9301	-1.4	0.0	2.49	0.99	0610009C03Rik 1810044O22Rik AA545217 Akr1b8 Ampd2 Apob48r Arhgap9 Armc6 BC004044 BC031593 Birc5 Bnc1 Bok Brunol4 Bspry Cbr2 Ccrn4l Cebpa Cel Cgref1 Chst1 Col17a1 Ctps Cyp2f2 Dok3 Dusp10 Ecm1 Fbp2 Fgfr3 Fosl1 Gadd45g Gjb3 Gjb4 Gp38 Gpc1 Hint1 Hist2h3c1 Hmga1 Ibrdc3 Id1 Il1r1 Itga9 Itgb4bp Klf4 Krt1-14 Krt1-16 Lgals1 Lmo1 Lsm3 Ly6a Mcm6 Me2 Mt2 Mtbp Mthfd2 Mybbp1a Mybl2 Nap1l1 Ncl Ndrg1 Niban Nup62…
128	V$DR4_Q2: direct repeat 4	191	191	21	13734	2225	-1.41	0.0	2.97	1.29	1700025B16Rik 1810044O22Rik 2510015F01Rik 2810475A17Rik 3830408P06Rik 9030408N13Rik A930011F22Rik AA545217 AF155546 Aars Aatf Adpgk Akr1b8 Alad Alox12e Anxa1 Apob48r Arhgap9 Armc6 Asns Atad3a BC004044 BC031593 Bcl11b Birc5 Bnc1 Bok Bspry Bxdc1 Car13 Cbr2 Ccrn4l Cct6a Cdc20 Cdca7 Cebpa Cel Celsr1 Cgref1 Chc1 Chst1 Clec7a Clic4 Clstn2 Cmkor1 Col17a1 Ctdp1 Ctps Ctsz Cyp2f2 Ddef1 Ddx20 Ddx39 Dnajc2 D…
129	V$SREBP1_Q6	80	80	132	5270	10689	-1.45	0.0	2.46	0.97	0610009C03Rik 2810475A17Rik Akr1b8 Ampd2 Anxa1 Apob48r BC004044 BC031593 Brunol4 Bxdc1 Car13 Cebpa Chc1 Col17a1 Cyp2f2 Ddef1 Ddx20 Dok3 Edn1 Eps15 Fbp2 Fgfr3 Fosl1 Fst Gadd45g Gjb3 Gp38 Gsto1 Hist2h3c1 Hmgb2 Hnrpm Il1r1 Itga9 Itgb4bp Jag2 Kpnb1 Krt1-14 Krt1-19 Lgals1 Lgals7 Lrp1 Ly6a Mcm3 Mt2 Mybl2 Ndrg1 Nfil3 Olfm1 Padi3 Pctk3 Pdk4 Pdlim4 Plat Pmaip1 Prkg2 Prss11 Ptges Ptprs Recql Rhoe Ris2 Rpo1…
130	V$LMO2COM_02: complex of Lmo2 bound to Tal-1, E2A proteins, and GATA-1, half-site 2	102	102	110	8456	7503	-1.46	0.0	0.07	0.0	1810044O22Rik 2510015F01Rik 2700083B06Rik 3830408P06Rik Adpgk Alad Ampd2 Arhgap9 Asns BC031593 Birc5 Brunol4 Car13 Cdca7 Cel Cgref1 Clec7a Ddef1 Ddx20 Dnajc2 Ecm1 Edn1 Eps15 Fbp2 Fgfr3 Fosl1 Gadd45g Gjb3 Gjb4 Glipr1 Gp38 Hist2h3c1 Hmgb2 Hnrpm Ibrdc3 Id1 Il1r1 Incenp Isyna1 Itga7 Itga9 Itgb4bp Jag2 Kif22 Krt1-15 Krt1-19 Lgals1 Lgals7 Lmo1 Mcm3 Mcm6 Mmp14 Mtap4 Mybbp1a Mybl2 Ncl Ndrg1 Niban Nol5 Nx…
131	V$DEAF1_01	50	50	162	3087	12872	-1.47	0.0	2.6	1.08	0610009C03Rik 2700083B06Rik A930011F22Rik Aatf Alox12e Ampd2 Armc6 Bcl11b Bok Bspry Cbr2 Cdca7 Cebpa Ctps Dok3 Fosl1 Fst Hspe1 Incenp Itga9 Kif22 Krt1-15 Lgals1 Lsm3 Mcm3 Mcm6 Me2 Mt2 Mtbp Narg1 Nfil3 Nxn Odc1 Orc1l P4ha2 Phf13 Plk4 Pou3f1 Ppie Prtn3 Rpo1-1 Rrad Sdc1 Smarce1 Tcerg1 Tnfaip2 Tpm2 Tpmt Trip13 Twist1
132	V$CHOP_01: heterodimers of CHOP and C/EBPalpha	51	51	161	4577	11382	-1.47	0.0	0.06	0.0	1810044O22Rik 3830408P06Rik Aars Aatf Alad Ampd2 Bxdc1 Car13 Cdc20 Clec7a Cmkor1 Col17a1 Cth Ddx39 Elovl4 Fbp2 Fgfr3 Fosl1 Gjb4 Glipr1 Gmnn Hspe1 Id4 Itga7 Kif22 Lgals1 Lmo1 Mcm3 Mical1 Mmp14 Mthfd2 Ncl Nol5a P4ha2 Pace4 Pappa Plat Postn Prss11 Rrs1 Slc12a4 Slc1a3 Tacc3 Tcerg1 Tgfb1i4 Tmeff1 Tnfaip2 Trim16 Tubb6 Wasf1 Wfdc2
133	V$PR_01: high affinity binding sites for progesterone receptor	8	8	204	275	15684	-1.48	0.0	3.4	1.56	0610009C03Rik Cct6a Krt1-14 Mthfd2 Mybbp1a Pmaip1 Ppp4r2 Ptprs
134	V$EVI1_05: ectopic viral integration site 1 encoded factor	7	7	205	1009	14950	-1.53	0.0	0.02	0.0	Dok3 Gadd45g Glipr1 Incenp Lpd Ppp4r2 Prdm4
135	V$CAAT_01: cellular and viral CCAAT box	118	118	94	9620	6339	-1.54	0.0	0.08	0.0	0610009C03Rik 1700025B16Rik 1810044O22Rik 2510015F01Rik 2700083B06Rik 3830408P06Rik A930011F22Rik AF155546 Aars Alad Anxa1 Asns Atad3a Brunol4 Bxdc1 Cbr2 Ccrn4l Cct6a Cdc20 Cgref1 Chst1 Clec7a Col17a1 Cth Ctps Ctsz Cyp2f2 Ddef1 Ddx20 Ddx39 Dpp7 Dusp10 Ecm1 Elovl4 Fgfr3 Fosl1 Gadd45g Gjb3 Glipr1 Gmnn Gp38 Gpc1 Has2 Hdgfrp2 Hint1 Hist2h3c1 Hmga1 Hmgb2 Ibrdc3 Id1 Id4 Incenp Isyna1 Itga7 Jag2 Kif22 K…
136	V$MYOD_01: myoblast determination gene product	129	129	83	10437	5522	-1.54	0.0	0.08	0.0	1700025B16Rik 2510015F01Rik 9030408N13Rik A930011F22Rik AA545217 Aatf Akr1b8 Alox12e Ampd2 Apob48r Arhgap9 Atad3a BC004044 BC031593 Bcl11b Birc5 Bnc1 Bok Brunol4 Bspry Car13 Cbr2 Ccrn4l Cebpa Cel Celsr1 Cgref1 Chst1 Clic4 Cmkor1 Col17a1 Cth Ctsz Cyp2f2 Dok3 Dpp7 Edn1 Elovl4 Eps15 Fbp2 Fgfr3 Fst Gadd45g Gjb3 Gjb4 Glipr1 Gp38 Gpc1 Gsto1 Hint1 Hist2h3c1 Hmga1 Hmgb2 Hspe1 Ibrdc3 Id1 Incenp Itga9 Itgb…
137	V$ETS2_B: c-Ets-2 binding sites	49	49	163	4398	11561	-1.54	0.0	0.06	0.0	0610009C03Rik 1700025B16Rik 3830408P06Rik 9030408N13Rik Apob48r Arhgap9 Birc5 Bxdc1 Car13 Cct6a Clec7a Clstn2 Cth Ddx20 Ddx39 Dok3 Edn1 Gmnn Gsto1 Hnrpm Id1 Incenp Krt1-14 Lmo1 Lpd Lsm3 Ly6a Mcm3 Mcm6 Mical1 Ncl Nol5a Nup62 Olfm1 Pappa Pold1 Ppargc1b Prkg2 Prtn3 Rhoe Ris2 S100a4 S100a6 Smarce1 Tgfb1i4 Tnfaip2 Top1mt Tpm2 Wfdc2
138	V$HFH1_01: HNF-3/Fkh Homolog 1	20	20	192	2111	13848	-1.55	0.0	0.04	0.0	2700083B06Rik Ddx20 Eps15 Gjb4 Gmnn Gp38 Has2 Hdgfrp2 Il1r1 Isyna1 Klf4 Ly6a Mtbp Mybbp1a Ndrg1 Pdlim3 Ptges Recql Slc1a5 Steap
139	V$CREB_Q4: cAMP-response element binding protein	24	24	188	1284	14675	-1.55	0.0	2.83	1.22	0610009C03Rik Aars Adpgk Birc5 Clstn2 Glipr1 Gsto1 Hist2h3c1 Id1 Itga9 Klf4 Nol5 Orc1l P4ha2 Pctk3 Pdlim3 Plk4 Pmaip1 Ptprs Scye1 Smarce1 Strap Top1mt Wnt10a
140	V$CDPCR3HD_01: cut-like homeodomain protein	58	58	154	5085	10874	-1.55	0.0	0.07	0.0	1700025B16Rik 2510015F01Rik AF155546 Aars Akr1b8 Ampd2 Arhgap9 Asns Bcl11b Bok Brunol4 Bxdc1 Cbr2 Chc1 Clec7a Cmkor1 Ctdp1 Cyp2f2 Dnajc2 Dusp10 Ecm1 Eps15 Gjb4 Gp38 Has2 Hint1 Hnrpm Itga9 Itgb4bp Krt1-15 Lgals1 Mcm6 Mmp14 Mthfd2 Ncl Nol5a Nup62 Odc1 Padi3 Pctk3 Pdk4 Pdlim4 Ppp4r2 Prdm4 Prtn3 Rpo1-1 Rrs1 Sdc1 Sept9 Sfn Slc1a5 Slc22a12 Tbx15 Tcerg1 Tgfb1i4 Top1mt Tubb6 Twist1
141	V$COREBINDINGFACTOR_Q6	60	60	152	5219	10740	-1.61	0.0	0.08	0.0	1700025B16Rik 2810475A17Rik Akr1b8 Anxa1 Apob48r Asns BC031593 Birc5 Bspry Cbr2 Cgref1 Cmkor1 Ctdp1 Dnajc2 Dok3 Edn1 Elovl4 Fosl1 Gjb4 Gpc1 Gsto1 Has2 Hdgfrp2 Hnrpm Hspe1 Isyna1 Itga9 Krt1-14 Krt1-16 Lgals7 Ly6a Me2 Mtap4 Mybbp1a Ndrg1 Nol5a Olfm1 Pace4 Pctk3 Pdlim3 Pdlim4 Pold1 Prss11 Pscdbp Recql Rrs1 Scye1 Sdc1 Slc1a3 Slc22a12 Slc6a6 Smarce1 Stom Tacc3 Tmeff1 Tnfaip2 Tpmt Trip13 Wasf1 Wnt6
142	V$CETS1P54_01: c-Ets-1(p54)	147	147	65	10369	5590	-1.63	0.0	2.26	0.82	0610009C03Rik 1700025B16Rik 1810044O22Rik 2510015F01Rik 2700083B06Rik 2810475A17Rik 3830408P06Rik 9030408N13Rik A930011F22Rik Aars Aatf Adpgk Akr1b8 Alad Alox12e Ampd2 Anxa1 Apob48r Arhgap9 Asns BC031593 Birc5 Bnc1 Brunol4 Bspry Bxdc1 Car13 Ccrn4l Cct6a Cdc20 Cebpa Cel Clstn2 Cmkor1 Col17a1 Ctdp1 Cth Ctps Ctsz Ddef1 Ddx20 Ddx39 Dnajc2 Dok3 Dpp7 Dusp10 Ecm1 Elovl4 Fgfr3 Gadd45g Gjb4 Gmnn Gpc1 Gsto…
143	V$E4BP4_01: E4BP4	3	3	209	615	15344	-1.65	0.0	0.01	0.0	Mtap4 Nfil3 Wnt10a
144	V$R_01: Epstein-Barr virus transcription factor R	7	7	205	232	15727	-1.65	0.0	3.26	1.46	Atad3a BC004044 Ctdp1 Hnrpm Jag2 Me2 Twist1
145	V$S8_01: S8	12	12	200	1423	14536	-1.66	0.0	0.03	0.0	AA545217 Ampd2 Cdca7 Clec7a Ddef1 Krt1-19 Ly6a Pdk4 Slc12a4 Slc1a3 Smarce1 Tcerg1
146	V$CREBATF_Q6	70	70	142	4609	11350	-1.66	0.0	2.23	0.81	0610009C03Rik 1700025B16Rik 2510015F01Rik Aars Aatf Adpgk Ampd2 BC004044 Bcl11b Birc5 Brunol4 Cct6a Cel Clic4 Clstn2 Col17a1 Ctdp1 Ddx20 Dnajc2 Fosl1 Fst Gjb4 Glipr1 Gpc1 Gsto1 Hist2h3c1 Hmga1 Hnrpm Hspe1 Id1 Il1r1 Itga7 Itga9 Jag2 Klf4 Krt1-19 Mtbp Mthfd2 Mybl2 Ncl Nfil3 Nol5 Olfm1 Orc1l P4ha2 Pctk3 Pdk4 Pdlim3 Plk4 Pmaip1 Pold1 Prss11 Psip1 Ptprs Rpo1-1 Rrad Scye1 Sfn Slc16a1 Smarce1 Steap Stom…
147	V$MYCMAX_02: c-Myc:Max heterodimer	82	82	130	5495	10464	-1.66	0.0	2.19	0.79	1810044O22Rik 2510015F01Rik 2700083B06Rik 2810475A17Rik 3830408P06Rik 9030408N13Rik AA545217 Aars Aatf Alad Ampd2 Apob48r BC004044 Bcl11b Birc5 Bnc1 Bspry Bxdc1 Ccrn4l Cebpa Cgref1 Chc1 Chst1 Clec7a Cth Ddef1 Ddx39 Dnajc2 Dpp7 Elovl4 Fbp2 Gadd45g Gjb4 Gp38 Gsto1 Hnrpm Hspe1 Il1r1 Klf4 Kpnb1 Krt1-16 Lgals7 Ly6d Mcm6 Me2 Mt2 Mybbp1a Narg1 Nfil3 Niban Nol5a Odc1 Orc1l Pace4 Pappa Pctk3 Pdlim4 Pfkfb3…
148	V$SRF_C: serum response factor	12	12	200	521	15438	-1.66	0.0	3.02	1.31	Cbr2 Clec7a Fosl1 Glipr1 Hnrpm Lpd Nol5 Postn Ppie Rhoe Sdc1 Timp2
149	V$DEC_Q1	158	158	54	11229	4730	-1.68	0.0	2.25	0.82	1810044O22Rik 2510015F01Rik 2700083B06Rik 3830408P06Rik 9030408N13Rik A930011F22Rik AA545217 Aars Aatf Adpgk Akr1b8 Alad Ampd2 Apob48r Arhgap9 BC004044 BC031593 Bcl11b Bnc1 Bspry Bxdc1 Car13 Cbr2 Ccrn4l Cdc20 Cdca7 Cel Celsr1 Cgref1 Chc1 Chst1 Clec7a Clic4 Clstn2 Cmkor1 Col17a1 Ctdp1 Cth Ctps Ctsz Cyp2f2 Ddef1 Ddx20 Ddx39 Dnajc2 Dok3 Dpp7 Edn1 Elovl4 Eps15 Fbp2 Fgfr3 Fosl1 Fst Gadd45g Gjb3 Gjb4 G…
150	V$EVI1_04: ectopic viral integration site 1 encoded factor	149	149	63	11837	4122	-1.75	0.0	0.09	0.0	0610009C03Rik 1700025B16Rik 2510015F01Rik 2700083B06Rik 2810475A17Rik 3830408P06Rik 9030408N13Rik AA545217 Aars Aatf Adpgk Akr1b8 Alad Alox12e Anxa1 Apob48r Arhgap9 Armc6 Asns Atad3a BC031593 Bcl11b Birc5 Bnc1 Bok Brunol4 Bspry Bxdc1 Car13 Cbr2 Ccrn4l Cct6a Cgref1 Chc1 Chst1 Clec7a Clic4 Clstn2 Cmkor1 Cth Ctps Ctsz Cyp2f2 Ddef1 Ddx39 Dnajc2 Edn1 Elovl4 Eps15 Fbp2 Fosl1 Gjb4 Glipr1 Gmnn Gp38 Gsto1…
151	V$STRA13_01	11	11	201	469	15490	-1.75	0.0	2.96	1.29	Aars Aatf Ddx39 Dnajc2 Dpp7 Hnrpm Me2 Mt2 Ris2 S100a6 Scye1
152	V$MYCMAX_01: c-Myc:Max heterodimer	5	5	207	137	15822	-1.77	0.0	3.24	1.46	BC004044 Kpnb1 Niban Nol5a Sept9
153	V$GATA1_02: GATA-binding factor 1	68	68	144	5752	10207	-1.79	0.0	0.11	0.0	1700025B16Rik 2700083B06Rik 3830408P06Rik Alad Apob48r Armc6 BC031593 Birc5 Bspry Car13 Cdca7 Cel Chst1 Clec7a Ctdp1 Ctsz Ddef1 Dnajc2 Ecm1 Edn1 Eps15 Fgfr3 Fosl1 Gjb3 Glipr1 Gp38 Hist2h3c1 Ibrdc3 Il1r1 Incenp Isyna1 Itga7 Jag2 Kif22 Klf4 Krt1-15 Lgals1 Ly6a Mmp14 Mtap4 Mybl2 Ncl Niban P4ha2 Pctk3 Pdk4 Phf13 Postn Prdm4 Prss11 Recql Ris2 S100a4 Sdc1 Sept9 Slc16a1 Slc25a30 Slc6a6 Smarce1 Socs3 Str…
154	V$PAX_Q6	208	208	4	15263	696	-1.79	0.0	3.1	1.36	0610009C03Rik 1700025B16Rik 1810044O22Rik 2510015F01Rik 2700083B06Rik 2810475A17Rik 3830408P06Rik 9030408N13Rik A930011F22Rik AA545217 AF155546 Aars Aatf Adpgk Akr1b8 Alad Alox12e Ampd2 Anxa1 Apob48r Arhgap9 Armc6 Asns Atad3a BC004044 BC031593 Bcl11b Birc5 Bok Brunol4 Bspry Bxdc1 Car13 Cbr2 Ccrn4l Cct6a Cdc20 Cdca7 Cebpa Cel Celsr1 Cgref1 Chc1 Chst1 Clec7a Clic4 Clstn2 Cmkor1 Col17a1 Ctdp1 Cth Ct…
155	V$GRE_C: Glucocorticoid response element	3	3	209	597	15362	-1.81	0.0	0.01	0.0	Chst1 Nxn Prss11
156	V$AREB6_01: AREB6 (Atp1a1 regulatory element binding factor 6)	38	38	174	3453	12506	-1.82	0.0	0.08	0.0	A930011F22Rik Armc6 Asns BC031593 Ccrn4l Cel Ctps Cyp2f2 Dok3 Eps15 Fgfr3 Gadd45g Hint1 Kif22 Kpnb1 Krt1-14 Krt1-19 Lgals1 Lsm3 Mcm3 Mmp14 Mtbp Nap1l1 Ncl Pace4 Pdlim3 Ppie Prdm4 Prss11 Pscdbp Rpo1-1 Smarce1 Socs3 Tacc3 Timp2 Trim16 Wfdc2 Wnt10a
157	V$TCF4_Q5	161	161	51	12678	3281	-1.85	0.0	0.1	0.0	0610009C03Rik 1700025B16Rik 1810044O22Rik 2510015F01Rik 2700083B06Rik 2810475A17Rik 3830408P06Rik 9030408N13Rik A930011F22Rik Aars Aatf Adpgk Akr1b8 Alad Alox12e Ampd2 Apob48r Asns Atad3a BC031593 Bcl11b Bok Brunol4 Bspry Bxdc1 Cbr2 Ccrn4l Cct6a Cdc20 Cdca7 Cebpa Cgref1 Chc1 Chst1 Clec7a Clstn2 Cmkor1 Col17a1 Ctdp1 Cth Ctps Cyp2f2 Ddx20 Ddx39 Dnajc2 Dok3 Dpp7 Dusp10 Ecm1 Edn1 Elovl4 Eps15 Fbp2 Fg…
158	V$ATATA_B: Avian C-type TATA box	10	10	202	1218	14741	-1.85	0.0	0.04	0.0	1810044O22Rik Bspry Clec7a Ddx20 Mtap4 Mybbp1a Nol5a Odc1 Strap Wnt10a
159	V$GATA2_03: GATA-binding factor 2	56	56	156	4808	11151	-1.87	0.0	0.11	0.0	1700025B16Rik Aars Adpgk Alad Anxa1 Arhgap9 BC031593 Bcl11b Bxdc1 Cdca7 Cmkor1 Ctsz Dok3 Edn1 Fbp2 Gjb3 Glipr1 Ibrdc3 Incenp Jag2 Krt1-15 Krt1-19 Lactb Lgals7 Lsm3 Ly6a Mmp14 Mtap4 Mybl2 Nap1l1 Ncl Nfil3 P4ha2 Pace4 Padi3 Pctk3 Pdk4 Pdlim3 Plk4 Pmaip1 Postn Ppie Ppp4r2 Prkg2 Pscdbp Rars Sept9 Sh3kbp1 Slc12a4 Slc1a3 Slc1a5 Slc25a30 Stom Tgfb1i4 Wasf1 Wnt6
160	V$HNF6_Q6	15	15	197	1629	14330	-1.87	0.0	0.05	0.0	A930011F22Rik Akr1b8 Brunol4 Cdca7 Cyp2f2 Gmnn Hnrpm Itgb4bp Lgals1 Mcm3 Pace4 Sh3kbp1 Slc1a3 Tgfb1i4 Topbp1
161	V$RSRFC4_Q2	9	9	203	361	15598	-1.88	0.0	2.89	1.25	Ampd2 Bok Brunol4 Dnajc2 Elovl4 Pappa Plk4 Rpo1-1 Sdc1
162	V$FOXO3_01: fork head box O3	1	1	211	382	15577	-1.88	0.0	0.01	0.0	Hdgfrp2
163	V$E2_Q6_01	7	7	205	949	15010	-1.92	0.0	0.03	0.0	Gp38 Hmga1 Ncl Nol5a Sept9 Slc16a1 Top1mt
164	V$TEL2_Q6	9	9	203	1120	14839	-1.93	0.0	0.04	0.0	1700025B16Rik 9030408N13Rik Arhgap9 Bxdc1 Krt1-14 Ris2 Smarce1 Top1mt Topbp1
165	V$E12_Q6	48	48	164	4171	11788	-1.95	0.0	0.11	0.0	1700025B16Rik AA545217 Alox12e Arhgap9 BC004044 BC031593 Bnc1 Brunol4 Bspry Cbr2 Ccrn4l Cebpa Cel Cgref1 Cmkor1 Cth Dpp7 Eps15 Gadd45g Gjb3 Hist2h3c1 Hmga1 Hspe1 Krt1-14 Krt1-15 Krt1-16 Krt1-19 Mt2 Mybbp1a Ndrg1 Niban Nup62 Orc1l Padi3 Pdlim3 Plat Pold1 Ppargc1b Prdm4 Psip1 Sfn Slc1a5 Stx1a Tpm2 Trim16 Tubb6 Txnl6 Wnt6
166	V$PADS_C: Retroviral Poly A downstream element	62	62	150	4141	11818	-1.96	0.0	1.85	0.54	1810044O22Rik 2510015F01Rik 2810475A17Rik A930011F22Rik AA545217 Aars Aatf Akr1b8 Alad Anxa1 Asns Car13 Cct6a Cebpa Celsr1 Cgref1 Clstn2 Col17a1 Ctdp1 Ctps Ddx20 Dnajc2 Dusp10 Elovl4 Gadd45g Gjb4 Gp38 Gpc1 Gsto1 Id1 Isyna1 Itgb4bp Kif22 Kpnb1 Krt1-14 Krt1-16 Ly6a Mcm6 Me2 Ncl Ndrg1 Niban Nol5 Nol5a Orc1l Pappa Pold1 Pou3f1 Ris2 Rrad S100a4 S100a6 Sfn Sh3kbp1 Slc1a3 Stx1a Tacc3 Tmeff1 Tnfaip2 Tpmt…
167	V$ARNT_02: AhR nuclear translocator homodimers	12	12	200	553	15406	-1.96	0.0	2.67	1.12	Aars Aatf Ddx39 Dnajc2 Dpp7 Hnrpm Mt2 Prkg2 Ptprs Ris2 S100a6 Scye1
168	V$WHN_B: winged-helix factor nude	58	58	154	3858	12101	-2.0	0.0	1.83	0.54	1810044O22Rik 2810475A17Rik 9030408N13Rik A930011F22Rik Adpgk Asns Atad3a BC004044 Bnc1 Bok Bxdc1 Ccrn4l Cdc20 Cdca7 Cebpa Clic4 Clstn2 Ctdp1 Cth Ddx39 Dnajc2 Gadd45g Gmnn Gp38 Hdgfrp2 Hist2h3c1 Hmgb2 Hspe1 Id4 Incenp Kpnb1 Krt1-19 Mcm3 Mtbp Narg1 Ncl Nfil3 Nol5a Odc1 Olfm1 Orc1l P4ha2 Pdk4 Plk4 Pold1 Rhoe Ris2 Rpo1-1 Sfn Slc16a3 Slc22a12 Steap Stom Tcf7 Tpm2 Trim16 Twist1 Wnt6
169	V$PITX2_Q2: pituitary homeobox factor 2	84	84	128	6835	9124	-2.03	0.0	0.17	0.0	2700083B06Rik 3830408P06Rik 9030408N13Rik AA545217 Adpgk Akr1b8 Alox12e Arhgap9 Armc6 Asns BC031593 Birc5 Bnc1 Bspry Car13 Ccrn4l Cct6a Cdca7 Cgref1 Chc1 Cmkor1 Ddx39 Dok3 Edn1 Eps15 Fosl1 Gjb3 Gp38 Hdgfrp2 Hint1 Hmga1 Ibrdc3 Id1 Itgb4bp Kif22 Krt1-15 Krt1-16 Lgals1 Lmo1 Lpd Ly6a Me2 Mical1 Mtap4 Mtbp Mybbp1a Ncl Nol5a Nup62 Orc1l Padi3 Pappa Pfkfb3 Plat Plk4 Pmaip1 Postn Ppie Ppp4r2 Prdm4 Prtn3 …
170	V$CETS168_Q6	138	138	74	9875	6084	-2.04	0.0	1.67	0.46	0610009C03Rik 1700025B16Rik 1810044O22Rik 2510015F01Rik 2810475A17Rik 9030408N13Rik A930011F22Rik Aatf Adpgk Akr1b8 Alad Alox12e Anxa1 Apob48r Arhgap9 Asns Bcl11b Birc5 Bnc1 Bxdc1 Car13 Cbr2 Ccrn4l Cct6a Cebpa Cel Chc1 Chst1 Clstn2 Cmkor1 Col17a1 Ctdp1 Cth Ctps Ctsz Cyp2f2 Ddef1 Ddx20 Ddx39 Dnajc2 Dok3 Dpp7 Dusp10 Ecm1 Elovl4 Eps15 Fbp2 Fgfr3 Gjb3 Gmnn Gsto1 Has2 Hdgfrp2 Hmga1 Hnrpm Id4 Il1r1 Inc…
171	V$ER_Q6: estrogen receptor	118	118	94	8380	7579	-2.04	0.0	1.61	0.43	1700025B16Rik 1810044O22Rik 2510015F01Rik 2700083B06Rik 3830408P06Rik A930011F22Rik AF155546 Aars Aatf Akr1b8 Apob48r Arhgap9 Armc6 Atad3a BC031593 Bxdc1 Cbr2 Cdca7 Cel Celsr1 Chc1 Chst1 Clic4 Clstn2 Cmkor1 Ctdp1 Cth Ctsz Cyp2f2 Ddx20 Dnajc2 Dpp7 Dusp10 Elovl4 Fbp2 Fgfr3 Fst Gjb3 Gjb4 Glipr1 Gp38 Has2 Hint1 Hist2h3c1 Hmgb2 Hnrpm Hspe1 Ibrdc3 Id1 Il1r1 Isyna1 Itga7 Itga9 Itgb4bp Kif22 Kpnb1 Krt1-1…
172	V$PAX6_01: Pax-6	93	93	119	7489	8470	-2.06	0.0	0.19	0.0	1700025B16Rik 1810044O22Rik 2700083B06Rik 3830408P06Rik AA545217 Aars Aatf Adpgk Akr1b8 Alox12e Apob48r Arhgap9 Armc6 Asns BC004044 Bcl11b Birc5 Bnc1 Bspry Ccrn4l Cct6a Cdca7 Cel Celsr1 Chc1 Chst1 Clec7a Clstn2 Ctdp1 Cth Cyp2f2 Ddef1 Dnajc2 Dpp7 Dusp10 Edn1 Fbp2 Gadd45g Gjb3 Gpc1 Gsto1 Has2 Hint1 Hmga1 Hmgb2 Hnrpm Ibrdc3 Itga7 Itga9 Itgb4bp Klf4 Krt1-14 Lactb Lgals1 Mcm3 Mcm6 Me2 Mical1 Mmp14 Mtb…
173	V$STAT5A_01: signal transducer and activator of transcription 5a	19	19	193	1039	14920	-2.07	0.0	2.29	0.82	Bok Bxdc1 Ctps Fbp2 Fgfr3 Hmgb2 Il1r1 Kif22 Lrp1 Mcm6 Nol5 Pdk4 Sdc1 Slc16a3 Slc1a3 Socs3 Tacc3 Tbx15 Wnt10a
174	V$STAT5B_01: signal transducer and activator of transcription 5b	8	8	204	321	15638	-2.1	0.0	2.68	1.12	Bxdc1 Clic4 Ctps Hmgb2 Kif22 Slc16a3 Socs3 Wnt10a
175	V$STAF_02: Se-Cys tRNA gene transcription activating factor	42	42	170	2711	13248	-2.11	0.0	1.83	0.54	0610009C03Rik 1700025B16Rik 2810475A17Rik AA545217 Ampd2 BC031593 Birc5 Celsr1 Ctdp1 Ctps Ddef1 Ddx20 Dok3 Elovl4 Eps15 Fosl1 Gadd45g Gjb4 Hdgfrp2 Isyna1 Krt1-19 Lmo1 Mcm3 Mcm6 Mmp14 Mybl2 Niban Nol5 Nup62 Pappa Pdlim4 Phf13 Ppie Prkg2 Ris2 Rrs1 Sept9 Socs3 Stx1a Tacc3 Tbx15 Wasf1
176	V$NRF2_01: nuclear respiratory factor 2	41	41	171	2655	13304	-2.16	0.0	1.78	0.52	9030408N13Rik Aatf Adpgk Akr1b8 Alad Bspry Bxdc1 Cdc20 Clic4 Ctdp1 Ddx20 Dnajc2 Dusp10 Gjb4 Gmnn Hdgfrp2 Incenp Jag2 Kif22 Mcm6 Mtbp Ncl Olfm1 Orc1l Padi3 Pctk3 Plk4 Ppie Rars Rpo1-1 Rrs1 Scye1 Slc12a4 Slc16a3 Strap Tacc3 Tcf7 Top1mt Topbp1 Trim16 Txnl6
177	V$E2A_Q2	131	131	81	9456	6503	-2.2	0.0	1.39	0.29	0610009C03Rik 1700025B16Rik 2510015F01Rik 9030408N13Rik AA545217 Aars Aatf Adpgk Akr1b8 Alox12e Ampd2 Apob48r Arhgap9 Armc6 Asns Atad3a BC004044 BC031593 Bcl11b Birc5 Bnc1 Brunol4 Bspry Bxdc1 Cbr2 Ccrn4l Cebpa Cel Celsr1 Cgref1 Chst1 Clic4 Cmkor1 Col17a1 Cth Ctps Ctsz Cyp2f2 Dok3 Dpp7 Eps15 Fbp2 Fgfr3 Fosl1 Fst Gadd45g Gjb3 Gp38 Gpc1 Gsto1 Hint1 Hist2h3c1 Hmga1 Hspe1 Ibrdc3 Id1 Incenp Isyna1 Itga…
178	V$PAX6_Q2	48	48	164	3198	12761	-2.2	0.0	1.63	0.44	1810044O22Rik 2700083B06Rik AA545217 Alox12e Bspry Bxdc1 Ccrn4l Cct6a Cdc20 Cgref1 Chc1 Cyp2f2 Ddx39 Eps15 Fosl1 Gp38 Gsto1 Hdgfrp2 Hist2h3c1 Itga7 Kif22 Lmo1 Lrp1 Ly6a Mtap4 Mtbp Mybbp1a Ncl Niban Nol5 Orc1l Phf13 Ppie Prdm4 Prtn3 Ptges Rars Recql Rrs1 S100a4 Sept9 Slc16a1 Slc1a5 Strap Stx1a Topbp1 Txnl6 Wnt10a
179	V$E2F_01: E2F	4	4	208	107	15852	-2.21	0.0	2.84	1.22	Mcm6 Mtbp Nol5a Orc1l
180	V$NFY_C: NF-Y binding site	9	9	203	393	15566	-2.21	0.0	2.49	0.99	2700083B06Rik Gpc1 Id4 Kif22 Mcm3 Nol5a Pdk4 Slc16a3 Slc1a5
181	V$TITF1_Q3: TTF-1, TITF1 (thyroid transcription factor 1)	87	87	125	6181	9778	-2.23	0.0	1.31	0.26	1700025B16Rik 2810475A17Rik Aars Aatf Alad Ampd2 Anxa1 BC004044 BC031593 Bnc1 Bok Bspry Bxdc1 Car13 Ccrn4l Cdca7 Cebpa Cgref1 Clec7a Ctdp1 Cyp2f2 Ddx20 Dok3 Dpp7 Dusp10 Edn1 Elovl4 Fbp2 Fosl1 Gjb3 Hnrpm Hspe1 Id1 Il1r1 Incenp Itgb4bp Jag2 Kif22 Krt1-15 Lpd Lsm3 Ly6a Ly6d Mcm3 Mical1 Mmp14 Mtbp Mthfd2 Mybl2 Nap1l1 Narg1 Ndrg1 Nol5a P4ha2 Pace4 Pdk4 Phf13 Plat Pmaip1 Pold1 Prdm4 Prkg2 Prss11 Pscdbp…
182	V$CREBP1_Q2: CRE-binding protein 1	18	18	194	1003	14956	-2.25	0.0	2.09	0.72	0610009C03Rik Aars Adpgk Clstn2 Glipr1 Id1 Itga9 Nol5 Pdlim3 Plk4 Pmaip1 Ptprs Scye1 Smarce1 Strap Tgfb1i4 Top1mt Wnt10a
183	V$AHRARNT_01: aryl hydrocarbon receptor:Arnt heterodimers	18	18	194	1004	14955	-2.25	0.0	2.09	0.72	0610009C03Rik 1700025B16Rik 3830408P06Rik A930011F22Rik Bxdc1 Ddx20 Gadd45g Hint1 Hmga1 Il1r1 Jag2 Odc1 Rars Rhoe Ris2 Timp2 Tmeff1 Topbp1
184	V$NKX25_01: homeo domain factor Nkx-2.5/Csx, tinman homolog	100	100	112	7870	8089	-2.26	0.0	0.28	0.0	1810044O22Rik 2810475A17Rik A930011F22Rik Aars Aatf Alad Apob48r Asns Atad3a BC004044 Bcl11b Bnc1 Bok Bxdc1 Car13 Cct6a Cdca7 Cebpa Cel Celsr1 Chc1 Chst1 Clec7a Cmkor1 Ctdp1 Cyp2f2 Ddx20 Dok3 Ecm1 Edn1 Elovl4 Fbp2 Fosl1 Gjb4 Glipr1 Has2 Hdgfrp2 Hint1 Hist2h3c1 Hmga1 Hspe1 Ibrdc3 Incenp Isyna1 Kif22 Krt1-14 Krt1-15 Krt1-16 Krt1-19 Lactb Lsm3 Ly6a Mcm6 Me2 Mical1 Mmp14 Mt2 Mtbp Mthfd2 Nap1l1 Narg1 …
185	V$MTATA_B: Muscle TATA box	97	97	115	7640	8319	-2.26	0.0	0.28	0.0	0610009C03Rik 1700025B16Rik 2810475A17Rik 3830408P06Rik AA545217 Aars Adpgk Akr1b8 Alad Alox12e Anxa1 Arhgap9 Asns Bcl11b Birc5 Bok Brunol4 Bspry Bxdc1 Ccrn4l Cdca7 Cebpa Chc1 Cmkor1 Ctdp1 Ddx39 Dnajc2 Dok3 Ecm1 Edn1 Elovl4 Eps15 Fbp2 Fst Gadd45g Gjb3 Glipr1 Gmnn Gp38 Gsto1 Has2 Hint1 Hist2h3c1 Hmga1 Hmgb2 Ibrdc3 Id1 Il1r1 Incenp Jag2 Krt1-14 Krt1-15 Krt1-19 Lactb Lgals7 Lrp1 Ly6a Mt2 Mtbp Mthfd2…
186	V$SMAD3_Q6	118	118	94	9220	6739	-2.27	0.0	0.28	0.0	0610009C03Rik 1700025B16Rik 2510015F01Rik 2700083B06Rik 3830408P06Rik 9030408N13Rik AF155546 Aars Aatf Alad Ampd2 Anxa1 Apob48r Armc6 BC031593 Bcl11b Bnc1 Bok Bxdc1 Cbr2 Cebpa Cel Celsr1 Cgref1 Chc1 Clic4 Ctps Ctsz Cyp2f2 Ddef1 Ddx39 Dnajc2 Dok3 Dpp7 Ecm1 Edn1 Eps15 Fbp2 Fgfr3 Fosl1 Gadd45g Gjb3 Gjb4 Glipr1 Gmnn Gp38 Gsto1 Hist2h3c1 Hmgb2 Ibrdc3 Id1 Il1r1 Incenp Isyna1 Itga7 Itga9 Kif22 Kpnb1 Krt…
187	V$NFY_Q6: nuclear factor Y (Y-box binding factor)	70	70	142	5628	10331	-2.28	0.0	0.26	0.0	0610009C03Rik 1700025B16Rik 1810044O22Rik 2700083B06Rik 3830408P06Rik 9030408N13Rik AF155546 Aars Alad Ampd2 Asns Bxdc1 Cct6a Cdc20 Chst1 Clec7a Cth Ddef1 Ddx20 Dok3 Dusp10 Gadd45g Glipr1 Gmnn Gpc1 Hdgfrp2 Hint1 Hist2h3c1 Hmgb2 Ibrdc3 Id1 Id4 Incenp Isyna1 Kif22 Kpnb1 Krt1-15 Krt1-19 Lactb Lpd Lsm3 Ly6a Mcm3 Mcm6 Mthfd2 Nol5a Nup62 Orc1l P4ha2 Padi3 Pappa Pdk4 Pdlim4 Pmaip1 Pou3f1 Ppargc1b Rpo1-1…
188	V$BARBIE_01: barbiturate-inducible element	102	102	110	7998	7961	-2.29	0.0	0.3	0.0	1700025B16Rik 2510015F01Rik 2810475A17Rik 3830408P06Rik A930011F22Rik Akr1b8 Alox12e Ampd2 Armc6 BC031593 Bcl11b Bnc1 Bok Cbr2 Cdc20 Cdca7 Chc1 Clic4 Clstn2 Col17a1 Ctsz Cyp2f2 Ddx39 Dnajc2 Dusp10 Edn1 Elovl4 Eps15 Fgfr3 Fosl1 Fst Gmnn Gpc1 Gsto1 Hmgb2 Incenp Isyna1 Itga7 Itga9 Itgb4bp Jag2 Krt1-14 Krt1-15 Krt1-19 Lactb Lgals7 Lmo1 Lrp1 Ly6a Mcm3 Mcm6 Me2 Mical1 Mybbp1a Mybl2 Nfil3 Niban Nup62 Nx…
189	V$ELK1_01: Elk-1	50	50	162	4149	11810	-2.29	0.0	0.21	0.0	0610009C03Rik 1700025B16Rik 2700083B06Rik 9030408N13Rik AA545217 Akr1b8 Ampd2 Apob48r Arhgap9 Asns Birc5 Bxdc1 Ddx39 Dnajc2 Dusp10 Fbp2 Gmnn Hdgfrp2 Id4 Il1r1 Incenp Kif22 Krt1-14 Krt1-19 Lmo1 Lrp1 Ly6a Mcm3 Mt2 Mtbp Mybbp1a Nap1l1 Orc1l Padi3 Pctk3 Plat Plk4 Ppp4r2 Prtn3 Rars S100a4 S100a6 Slc16a3 Smarce1 Strap Tacc3 Tbx15 Tcf7 Topbp1 Trip13
190	V$IK1_01: Ikaros 1	121	121	91	8794	7165	-2.29	0.0	1.18	0.19	1810044O22Rik 2700083B06Rik 2810475A17Rik 3830408P06Rik 9030408N13Rik A930011F22Rik Aars Adpgk Alad Alox12e Ampd2 Arhgap9 Armc6 Asns BC004044 Bnc1 Bok Brunol4 Bspry Bxdc1 Car13 Cbr2 Cct6a Cdc20 Cdca7 Cel Cgref1 Chc1 Clec7a Clic4 Clstn2 Cmkor1 Ctdp1 Cth Ddx20 Dnajc2 Dok3 Dpp7 Edn1 Elovl4 Fbp2 Gadd45g Gjb3 Gjb4 Gpc1 Has2 Hist2h3c1 Hmga1 Hnrpm Id1 Id4 Il1r1 Incenp Isyna1 Itga7 Itgb4bp Jag2 Kif22 Klf…
191	V$MYOGNF1_01: myogenin / nuclear factor 1 or related factors	50	50	162	3399	12560	-2.3	0.0	1.46	0.32	2510015F01Rik 2810475A17Rik 9030408N13Rik Alox12e Atad3a Birc5 Cbr2 Ccrn4l Cct6a Cel Clstn2 Ddx20 Dnajc2 Dok3 Edn1 Fosl1 Gjb4 Gpc1 Hdgfrp2 Hist2h3c1 Hmga1 Isyna1 Lpd Lrp1 Lsm3 Ly6a Ly6d Mcm3 Mcm6 Me2 Mt2 Mybbp1a Olfm1 Pctk3 Pdk4 Pfkfb3 Plat Pold1 Postn Prss11 Pscdbp Ptges Recql Rpo1-1 Sept9 Timp2 Tpmt Trim16 Txnl6 Wfdc2
192	V$VMYB_01: v-Myb	156	156	56	11374	4585	-2.3	0.0	1.37	0.28	1700025B16Rik 1810044O22Rik 2700083B06Rik 2810475A17Rik 3830408P06Rik 9030408N13Rik A930011F22Rik AA545217 AF155546 Aars Aatf Adpgk Akr1b8 Alad Alox12e Ampd2 Anxa1 Apob48r Armc6 BC004044 BC031593 Birc5 Bok Bspry Car13 Cbr2 Ccrn4l Cct6a Cdc20 Cdca7 Cebpa Cel Celsr1 Chc1 Chst1 Clec7a Clic4 Clstn2 Col17a1 Ctdp1 Cth Ctps Cyp2f2 Ddef1 Ddx20 Dnajc2 Dok3 Dpp7 Ecm1 Elovl4 Fbp2 Fosl1 Gjb3 Glipr1 Gmnn Gp38…
193	V$SREBP_Q3	64	64	148	5154	10805	-2.32	0.0	0.27	0.0	9030408N13Rik Aars Aatf Akr1b8 Alad Anxa1 Arhgap9 Atad3a BC004044 Bnc1 Bxdc1 Car13 Cebpa Celsr1 Clec7a Clic4 Clstn2 Ddx20 Ecm1 Edn1 Elovl4 Fgfr3 Fosl1 Gjb4 Gp38 Hmga1 Itgb4bp Jag2 Kif22 Krt1-14 Krt1-19 Lgals1 Lgals7 Lmo1 Ly6a Ly6d Mt2 Mthfd2 Nfil3 Nup62 Nxn Padi3 Pdlim4 Plat Pmaip1 Postn Ppargc1b Ptprs Rpo1-1 S100a4 S100a6 Sfn Slc12a4 Slc16a3 Slc1a3 Slc1a5 Slc6a6 Strap Tcf7 Tnfaip2 Top1mt Tpmt Tu…
194	V$AHR_Q5: aryl hydrocarbon / dioxin receptor	30	30	182	1897	14062	-2.33	0.0	1.71	0.48	0610009C03Rik Ampd2 Arhgap9 Clstn2 Cth Ddx20 Dok3 Ecm1 Fst Gadd45g Hint1 Il1r1 Me2 Mtbp Nfil3 Nol5a Prkg2 Recql Rhoe Ris2 Rpo1-1 Slc1a3 Slc6a6 Steap Tcf7 Tnfaip2 Topbp1 Tpmt Trim16 Wfdc2
195	V$CMYB_01: c-Myb	48	48	164	3269	12690	-2.33	0.0	1.41	0.29	2510015F01Rik AF155546 Birc5 Bnc1 Cbr2 Cdc20 Cth Cyp2f2 Dok3 Ecm1 Gp38 Gpc1 Hint1 Id1 Isyna1 Kif22 Krt1-16 Krt1-19 Mcm6 Mmp14 Mt2 Mtap4 Ncl Nfil3 Niban Nup62 Nxn Olfm1 Pctk3 Pfkfb3 Phf13 Pold1 Pou3f1 Ppp4r2 Prdm4 Prkg2 Prss11 Psip1 Rhoe Sept9 Slc12a4 Slc16a1 Slc6a6 Tbx15 Tcerg1 Topbp1 Tpm2 Wnt6
196	V$ETS1_B: c-ETS-1 binding site	90	90	122	7030	8929	-2.35	0.0	0.35	0.0	0610009C03Rik 1700025B16Rik 1810044O22Rik 3830408P06Rik 9030408N13Rik A930011F22Rik Apob48r Arhgap9 Atad3a BC031593 Birc5 Bxdc1 Cbr2 Cct6a Cdc20 Clec7a Clstn2 Cmkor1 Cth Ctps Ddef1 Ddx39 Dnajc2 Dok3 Dpp7 Dusp10 Ecm1 Elovl4 Fbp2 Gjb3 Gmnn Gsto1 Hdgfrp2 Hmga1 Hmgb2 Hnrpm Id1 Id4 Incenp Kif22 Krt1-14 Krt1-15 Lgals7 Lmo1 Lpd Lsm3 Ly6a Mcm3 Mcm6 Mical1 Nap1l1 Ncl Ndrg1 Niban Nol5 Nol5a Olfm1 P4ha2 Pad…
197	V$HNF4_01_B: Hepatocyte nuclear factor 4	4	4	208	619	15340	-2.36	0.0	0.04	0.0	3830408P06Rik Gp38 Lrp1 Txnl6
198	V$TCF11MAFG_01: TCF11:MafG heterodimers	11	11	201	1196	14763	-2.36	0.0	0.08	0.0	Anxa1 Cct6a Ctdp1 Gjb4 Mmp14 Mthfd2 Pctk3 Ptprs Recql Slc16a3 Slc22a12
199	V$USF_C: USF binding site	104	104	108	7611	8348	-2.37	0.0	0.99	0.07	1700025B16Rik 2510015F01Rik 2700083B06Rik 2810475A17Rik 3830408P06Rik 9030408N13Rik A930011F22Rik Aars Aatf Alad Ampd2 Asns BC004044 Bcl11b Bnc1 Bspry Bxdc1 Car13 Cbr2 Ccrn4l Cebpa Cgref1 Chst1 Cth Cyp2f2 Ddef1 Ddx39 Dnajc2 Dok3 Dpp7 Elovl4 Fbp2 Fgfr3 Gadd45g Gjb4 Gmnn Gp38 Gsto1 Hint1 Hnrpm Hspe1 Il1r1 Itga9 Klf4 Kpnb1 Krt1-16 Lgals7 Lrp1 Ly6d Mcm3 Mcm6 Me2 Mmp14 Mt2 Mtbp Mthfd2 Mybbp1a Mybl2 Na…
200	V$COMP1_01: COMP1	135	135	77	9897	6062	-2.37	0.0	1.09	0.13	0610009C03Rik 1810044O22Rik 2510015F01Rik 2700083B06Rik 9030408N13Rik A930011F22Rik Aars Aatf Adpgk Alad Ampd2 Anxa1 Apob48r Arhgap9 Armc6 Asns Atad3a BC031593 Bnc1 Brunol4 Bspry Cbr2 Ccrn4l Cct6a Cdc20 Cel Celsr1 Chc1 Chst1 Clec7a Clic4 Col17a1 Ctdp1 Cth Ctsz Cyp2f2 Ddx20 Ddx39 Dusp10 Ecm1 Edn1 Elovl4 Fosl1 Gadd45g Gjb4 Glipr1 Gmnn Gpc1 Has2 Hint1 Hist2h3c1 Hmgb2 Hnrpm Ibrdc3 Id1 Id4 Incenp Isyn…
201	V$BACH2_01: BTB and CNC homolog 2	141	141	71	10878	5081	-2.38	0.0	0.32	0.0	0610009C03Rik 2810475A17Rik 3830408P06Rik A930011F22Rik AA545217 Aars Aatf Akr1b8 Ampd2 Anxa1 Apob48r Arhgap9 Armc6 Atad3a Bok Brunol4 Bspry Bxdc1 Car13 Ccrn4l Cdc20 Cdca7 Cgref1 Chc1 Chst1 Clec7a Clic4 Clstn2 Cmkor1 Ctdp1 Ctps Ctsz Ddef1 Ddx20 Ddx39 Dnajc2 Dok3 Dpp7 Dusp10 Ecm1 Elovl4 Eps15 Fbp2 Fgfr3 Fosl1 Fst Gadd45g Gjb3 Gjb4 Glipr1 Gmnn Gp38 Gpc1 Gsto1 Has2 Hint1 Hist2h3c1 Hmga1 Hnrpm Ibrdc3…
202	V$RREB1_01: Ras-responsive element binding protein 1	22	22	190	1323	14636	-2.39	0.0	1.8	0.53	BC031593 Car13 Edn1 Gadd45g Isyna1 Jag2 Kpnb1 Krt1-14 Krt1-15 Lgals7 Lrp1 Nfil3 Nol5a Plat Pmaip1 Slc12a4 Tcf7 Tgfb1i4 Tnfaip2 Tpmt Wnt10a Wnt6
203	V$OLF1_01: olfactory neuron-specific factor	25	25	187	1549	14410	-2.4	0.0	1.7	0.48	1700025B16Rik BC004044 Birc5 Cdc20 Col17a1 Ctsz Dok3 Fst Il1r1 Isyna1 Itgb4bp Krt1-16 Lsm3 Nup62 Pace4 Pdk4 Prkg2 Rrad Smarce1 Stx1a Tgfb1i4 Tmeff1 Topbp1 Tubb6 Twist1
204	V$GCM_Q2	52	52	160	3632	12327	-2.42	0.0	1.22	0.23	1700025B16Rik 1810044O22Rik 9030408N13Rik A930011F22Rik Ampd2 Armc6 BC031593 Bcl11b Car13 Cgref1 Clec7a Clstn2 Ctdp1 Ddef1 Ddx39 Dok3 Ecm1 Elovl4 Fgfr3 Gmnn Hist2h3c1 Hmgb2 Hnrpm Ibrdc3 Jag2 Kpnb1 Krt1-14 Lmo1 Lsm3 Mical1 Mtbp Nol5 P4ha2 Pctk3 Pfkfb3 Phf13 Ppargc1b Ppie Ppp4r2 Ris2 S100a6 Sept9 Slc16a1 Slc1a3 Slc1a5 Slc22a12 Slc6a6 Stx1a Trim16 Tubb6 Twist1 Wnt6
205	V$LDSPOLYA_B: Lentiviral Poly A downstream element	166	166	46	12796	3163	-2.42	0.0	0.25	0.0	1700025B16Rik 2510015F01Rik 2700083B06Rik 2810475A17Rik 3830408P06Rik 9030408N13Rik A930011F22Rik AA545217 Aars Aatf Adpgk Akr1b8 Alad Alox12e Ampd2 Anxa1 Apob48r Arhgap9 Armc6 Asns BC031593 Bcl11b Bnc1 Brunol4 Bspry Bxdc1 Cbr2 Cdca7 Cebpa Cel Celsr1 Cgref1 Chc1 Chst1 Clec7a Clic4 Clstn2 Cmkor1 Col17a1 Ctdp1 Cth Ctps Cyp2f2 Ddef1 Ddx20 Dnajc2 Dpp7 Dusp10 Ecm1 Edn1 Eps15 Fbp2 Fgfr3 Fst Gjb4 Glipr1…
206	V$ZTA_Q2	64	64	148	5049	10910	-2.43	0.0	0.36	0.0	2810475A17Rik AA545217 Akr1b8 Apob48r Armc6 Asns Bspry Ccrn4l Cel Cgref1 Chc1 Chst1 Cth Ctps Ddef1 Ddx20 Ddx39 Dpp7 Fbp2 Fosl1 Gjb4 Has2 Hdgfrp2 Hint1 Hist2h3c1 Id1 Il1r1 Incenp Isyna1 Klf4 Krt1-14 Ly6a Me2 Mt2 Mtbp Mthfd2 Mybbp1a Nap1l1 Narg1 Ndrg1 Nxn Pace4 Pappa Pold1 Ppargc1b Ppp4r2 Prdm4 Prss11 Prtn3 Ptges Recql Ris2 Scye1 Sept9 Sfn Slc22a12 Strap Tcerg1 Tcf7 Timp2 Tnfaip2 Top1mt Trim16 Wasf1
207	V$ELF1_Q6	99	99	113	7540	8419	-2.43	0.0	0.53	0.0	3830408P06Rik 9030408N13Rik Aars Aatf Adpgk Akr1b8 Ampd2 Anxa1 Apob48r Arhgap9 Asns Atad3a Bcl11b Brunol4 Bxdc1 Car13 Ccrn4l Chc1 Clec7a Ctsz Cyp2f2 Ddef1 Ddx20 Dok3 Dpp7 Ecm1 Edn1 Elovl4 Fbp2 Gadd45g Has2 Hint1 Hnrpm Ibrdc3 Incenp Itga7 Itgb4bp Jag2 Krt1-15 Krt1-19 Lactb Lgals7 Lmo1 Lpd Lsm3 Mcm3 Mical1 Mmp14 Mtap4 Mthfd2 Mybl2 Ncl Nfil3 Niban Nol5a Nxn Olfm1 P4ha2 Padi3 Pappa Pctk3 Pfkfb3 Phf13…
208	V$HAND1E47_01: Hand1:E47 heterodimer	122	122	90	9259	6700	-2.45	0.0	0.54	0.0	0610009C03Rik 2510015F01Rik 2700083B06Rik 9030408N13Rik AA545217 AF155546 Aars Aatf Akr1b8 Alox12e Ampd2 Anxa1 Apob48r BC004044 Bcl11b Brunol4 Bspry Car13 Ccrn4l Cdc20 Celsr1 Clec7a Clic4 Cmkor1 Cth Ctsz Cyp2f2 Ddx20 Ddx39 Dok3 Dpp7 Ecm1 Fgfr3 Fosl1 Fst Gadd45g Gjb3 Gjb4 Glipr1 Gp38 Gpc1 Gsto1 Has2 Hint1 Hist2h3c1 Hmgb2 Hnrpm Hspe1 Ibrdc3 Id1 Id4 Il1r1 Incenp Itga7 Itga9 Kif22 Klf4 Kpnb1 Krt1-14 …
209	V$NFY_Q6_01	90	90	122	6875	9084	-2.45	0.0	0.51	0.0	0610009C03Rik 1700025B16Rik 1810044O22Rik 2510015F01Rik 2700083B06Rik 3830408P06Rik 9030408N13Rik AF155546 Aars Alad Ampd2 Asns Atad3a BC004044 Bxdc1 Cct6a Cdc20 Chst1 Clec7a Clic4 Ctdp1 Cth Ctsz Ddef1 Ddx20 Dok3 Dpp7 Dusp10 Ecm1 Gadd45g Glipr1 Gmnn Gpc1 Hdgfrp2 Hint1 Hist2h3c1 Hmga1 Hmgb2 Hspe1 Ibrdc3 Id1 Id4 Incenp Isyna1 Kif22 Kpnb1 Krt1-15 Krt1-19 Lactb Lgals1 Lpd Lsm3 Ly6a Mcm3 Mcm6 Me2 Mthf…
210	V$GFI1_01: growth factor independence 1	59	59	153	4659	11300	-2.46	0.0	0.37	0.0	0610009C03Rik 3830408P06Rik 9030408N13Rik A930011F22Rik AA545217 Aars Ampd2 Asns BC031593 Birc5 Bnc1 Brunol4 Bspry Ccrn4l Clec7a Col17a1 Ddef1 Ddx20 Ddx39 Edn1 Fbp2 Fst Gp38 Has2 Hmgb2 Hnrpm Ibrdc3 Il1r1 Itga9 Krt1-16 Krt1-19 Lgals7 Lmo1 Lpd Lrp1 Lsm3 Mcm3 Nap1l1 Narg1 Ncl Nol5 Padi3 Pappa Plat Plk4 Pold1 Postn Ppargc1b Prss11 Pscdbp Rpo1-1 Rrs1 Sh3kbp1 Slc16a3 Smarce1 Stom Tgfb1i4 Tmeff1 Topbp1
211	V$RFX1_01: X-box binding protein RFX1	93	93	119	7000	8959	-2.46	0.0	0.64	0.0	1700025B16Rik A930011F22Rik AA545217 Adpgk Akr1b8 Arhgap9 Armc6 Asns BC004044 Birc5 Bnc1 Bspry Cbr2 Cct6a Cebpa Chst1 Cmkor1 Cth Ctsz Dok3 Dpp7 Fst Gadd45g Gjb3 Gjb4 Gmnn Gp38 Has2 Hint1 Hmga1 Hmgb2 Hnrpm Hspe1 Id4 Isyna1 Itga9 Itgb4bp Jag2 Kif22 Klf4 Krt1-14 Krt1-16 Lgals1 Lmo1 Lsm3 Ly6a Mcm6 Mical1 Mmp14 Mt2 Mybbp1a Narg1 Ncl Ndrg1 Nfil3 Niban Nol5 Nxn Olfm1 Orc1l Pace4 Pdk4 Pdlim3 Pdlim4 Pfkfb…
212	V$VMAF_01: v-Maf	135	135	77	10015	5944	-2.46	0.0	0.87	0.01	1700025B16Rik 1810044O22Rik 2510015F01Rik 2700083B06Rik 3830408P06Rik 9030408N13Rik A930011F22Rik Aars Aatf Adpgk Akr1b8 Alad Ampd2 Anxa1 Apob48r Arhgap9 Armc6 Atad3a BC004044 BC031593 Bcl11b Birc5 Bnc1 Brunol4 Bspry Bxdc1 Car13 Cbr2 Cct6a Cebpa Celsr1 Chst1 Cmkor1 Col17a1 Ctps Ctsz Ddef1 Dpp7 Ecm1 Edn1 Fbp2 Fgfr3 Fosl1 Gadd45g Gjb4 Glipr1 Gp38 Has2 Hint1 Hist2h3c1 Hmga1 Hspe1 Ibrdc3 Id1 Il1r1 It…
213	V$OSF2_Q6	144	144	68	10651	5308	-2.46	0.0	0.95	0.06	1700025B16Rik 1810044O22Rik 2700083B06Rik 2810475A17Rik A930011F22Rik Aatf Adpgk Akr1b8 Alox12e Ampd2 Anxa1 Apob48r Arhgap9 Armc6 Asns Atad3a BC004044 BC031593 Bcl11b Birc5 Bok Bspry Bxdc1 Cbr2 Ccrn4l Cdca7 Celsr1 Cgref1 Chst1 Clic4 Clstn2 Cmkor1 Col17a1 Ctdp1 Cth Ctsz Ddef1 Ddx39 Dnajc2 Dok3 Dpp7 Edn1 Elovl4 Eps15 Fgfr3 Fosl1 Fst Gjb4 Gmnn Gp38 Gpc1 Gsto1 Has2 Hdgfrp2 Hmgb2 Hnrpm Hspe1 Ibrdc3 Id…
214	V$PPARG_03: PPAR (peroxisome proliferator-activated receptor gamma)	84	84	128	6233	9726	-2.46	0.0	0.78	0.0	3830408P06Rik Adpgk Ampd2 Apob48r Arhgap9 Atad3a BC031593 Bxdc1 Cdc20 Cel Cgref1 Chc1 Ctdp1 Ddef1 Dpp7 Elovl4 Fbp2 Fgfr3 Fosl1 Gadd45g Gjb3 Gjb4 Gmnn Gp38 Gpc1 Gsto1 Has2 Hspe1 Id1 Id4 Isyna1 Kif22 Klf4 Krt1-14 Lgals7 Lpd Lrp1 Ly6a Ly6d Mcm3 Mt2 Mtap4 Odc1 Olfm1 Orc1l P4ha2 Padi3 Pdk4 Pdlim3 Plat Pold1 Prdm4 Pscdbp Ptges Ptprs Rars Recql Ris2 Rpo1-1 Rrad S100a4 Sept9 Sh3kbp1 Slc16a3 Slc1a3 Slc1a5…
215	V$NFE2_01: NF-E2 p45	34	34	178	2264	13695	-2.48	0.0	1.39	0.29	AA545217 Aatf Anxa1 Apob48r Bspry Cgref1 Chst1 Ddef1 Dok3 Ecm1 Elovl4 Fbp2 Gjb4 Gpc1 Id1 Il1r1 Krt1-14 Krt1-16 Lactb Lrp1 Mt2 Mtap4 Mtbp Mthfd2 Narg1 Pace4 Pappa Ppargc1b Ris2 Sept9 Slc22a12 Tacc3 Tbx15 Tnfaip2
216	V$CLOX_01: Clox	1	1	211	325	15634	-2.49	0.0	0.01	0.0	Itgb4bp
217	V$AML_Q6	43	43	169	3507	12452	-2.49	0.0	0.29	0.0	1700025B16Rik 1810044O22Rik 2810475A17Rik Anxa1 Asns BC031593 Birc5 Cgref1 Cmkor1 Ctdp1 Dnajc2 Edn1 Elovl4 Fosl1 Gjb4 Gpc1 Gsto1 Has2 Hdgfrp2 Hnrpm Hspe1 Kpnb1 Krt1-16 Lgals7 Mybbp1a Ndrg1 Nol5a Olfm1 Pace4 Pold1 Pscdbp Recql Scye1 Slc1a3 Slc1a5 Slc22a12 Slc6a6 Smarce1 Steap Stom Trip13 Tubb6 Wnt6
218	V$ZID_01: zinc finger with interaction domain	35	35	177	2351	13608	-2.49	0.0	1.34	0.28	Ccrn4l Cct6a Cdca7 Cebpa Col17a1 Dok3 Ecm1 Elovl4 Fgfr3 Glipr1 Hist2h3c1 Ibrdc3 Isyna1 Itga7 Itgb4bp Lpd Lrp1 Ly6a Mtap4 Mybl2 Ncl Padi3 Pdk4 Prdm4 Ptprs Rpo1-1 Rrad Slc1a5 Smarce1 Strap Trip13 Wasf1 Wfdc2 Wnt10a Wnt6
219	V$RFX1_02: X-box binding protein RFX1	71	71	141	5433	10526	-2.5	0.0	0.52	0.0	1810044O22Rik 2700083B06Rik Aatf Alox12e Ampd2 Arhgap9 Armc6 Asns Bcl11b Birc5 Bnc1 Brunol4 Cdca7 Clec7a Clic4 Clstn2 Cth Ctsz Dpp7 Dusp10 Ecm1 Elovl4 Glipr1 Gmnn Gpc1 Has2 Hmga1 Hmgb2 Hspe1 Jag2 Klf4 Lmo1 Lsm3 Mt2 Nap1l1 Narg1 Ndrg1 Nfil3 Nol5a Orc1l Pappa Pdk4 Pfkfb3 Plat Pold1 Ppp4r2 Prss11 Prtn3 Pscdbp Recql Ris2 Rpo1-1 Rrad S100a4 Sept9 Sfn Slc22a12 Slc25a30 Steap Stom Strap Tacc3 Tcerg1 Tcf…
220	V$HNF4ALPHA_Q6	75	75	137	5684	10275	-2.5	0.0	0.59	0.0	0610009C03Rik 2810475A17Rik 3830408P06Rik 9030408N13Rik AA545217 Aars Akr1b8 Alad Alox12e Apob48r BC031593 Bspry Bxdc1 Cdc20 Cel Chst1 Clic4 Clstn2 Cmkor1 Cth Cyp2f2 Ddef1 Dok3 Fosl1 Fst Gjb4 Gsto1 Has2 Hint1 Hspe1 Id4 Itga7 Itgb4bp Kif22 Klf4 Kpnb1 Lgals1 Lpd Lrp1 Mical1 Mtbp Nap1l1 Niban Nol5 Nol5a Olfm1 P4ha2 Pappa Pdk4 Pdlim4 Pfkfb3 Plat Pold1 Pscdbp Rars Rhoe Rrad S100a6 Scye1 Sept9 Slc16a3 …
221	V$CEBP_C: C/EBP binding site	53	53	159	3790	12169	-2.5	0.0	1.02	0.08	0610009C03Rik 2510015F01Rik AA545217 Aars Ampd2 Apob48r Bspry Car13 Chst1 Cth Ctsz Cyp2f2 Ddx39 Fbp2 Fosl1 Fst Glipr1 Hnrpm Il1r1 Incenp Itgb4bp Krt1-16 Lpd Lrp1 Mcm6 Mt2 Mtbp Mthfd2 Mybl2 Nap1l1 Ncl Nfil3 Nol5 Pdk4 Pmaip1 Ppp4r2 Psip1 Recql Rrad S100a6 Slc1a5 Smarce1 Socs3 Stom Tacc3 Tcerg1 Tcf7 Tnfaip2 Topbp1 Trim16 Wasf1 Wnt10a Wnt6
222	V$NFKAPPAB65_01: NF-kappaB (p65)	16	16	196	924	15035	-2.55	0.0	1.76	0.51	Alox12e Anxa1 Armc6 Birc5 Car13 Jag2 Kif22 Krt1-16 Lpd Mmp14 Mt2 Nup62 Pdk4 Plk4 Rars Rpo1-1
223	V$CREB_01: cAMP-responsive element binding protein	23	23	189	1450	14509	-2.55	0.0	1.52	0.37	0610009C03Rik Aars Adpgk Cct6a Clstn2 Ctdp1 Fst Glipr1 Hnrpm Id1 Itga9 Ncl Orc1l Pdlim3 Plk4 Pmaip1 Ptprs Rpo1-1 Scye1 Strap Tgfb1i4 Top1mt Wnt10a
224	V$SRF_Q5_01	61	61	151	4637	11322	-2.55	0.0	0.58	0.0	2810475A17Rik 3830408P06Rik A930011F22Rik Alox12e Ampd2 Anxa1 Apob48r Armc6 Asns Bok Brunol4 Bspry Cbr2 Cdc20 Cel Chst1 Clec7a Col17a1 Ctps Elovl4 Fosl1 Gadd45g Glipr1 Gsto1 Hist2h3c1 Hnrpm Kif22 Krt1-19 Lpd Ly6a Mmp14 Mtap4 Mybl2 Narg1 Nfil3 Nol5 Nxn Olfm1 Orc1l P4ha2 Pappa Pdlim3 Postn Ppargc1b Ppie Recql Rhoe Rrad Sdc1 Slc12a4 Slc16a1 Slc1a5 Slc22a12 Slc6a6 Tcf7 Timp2 Tmeff1 Top1mt Tpm2 Txnl6 …
225	V$YY1_02: Yin and Yang 1	18	18	194	1673	14286	-2.56	0.0	0.16	0.0	2810475A17Rik Armc6 Bcl11b Birc5 Celsr1 Chst1 Gmnn Hmga1 Lpd Ly6a Narg1 Plk4 Ppargc1b Ppie Rpo1-1 Rrs1 Slc1a3 Smarce1
226	V$NRF2_Q4: heterodimer containing Nrf2	55	55	157	4189	11770	-2.58	0.0	0.57	0.0	0610009C03Rik 1700025B16Rik 2510015F01Rik 9030408N13Rik AA545217 Akr1b8 Anxa1 Apob48r Car13 Chst1 Clec7a Col17a1 Ctdp1 Ddx39 Dok3 Ecm1 Edn1 Gadd45g Gjb4 Gp38 Ibrdc3 Id1 Itga7 Itgb4bp Klf4 Krt1-16 Lactb Lrp1 Mt2 Mthfd2 Narg1 Ndrg1 Niban Pace4 Pappa Pctk3 Plk4 Ppargc1b Prdm4 Prtn3 Pscdbp Ptprs Rars Recql Rhoe Rrad Sept9 Slc16a3 Slc22a12 Socs3 Tcf7 Topbp1 Trim16 Txnl6 Wfdc2
227	V$DR3_Q4: direct repeat 3	33	33	179	2242	13717	-2.58	0.0	1.23	0.23	Alad Atad3a Cel Clec7a Clic4 Clstn2 Col17a1 Cth Elovl4 Eps15 Fbp2 Fgfr3 Gmnn Id1 Il1r1 Kpnb1 Krt1-16 Lactb Mmp14 Mtap4 Narg1 Ncl Olfm1 Orc1l Pdlim3 Pdlim4 Plat Plk4 Prss11 Rpo1-1 Tmeff1 Txnl6 Wfdc2
228	V$SRF_Q6: serum response factor	17	17	195	1008	14951	-2.59	0.0	1.66	0.46	Apob48r Cbr2 Clec7a Col17a1 Elovl4 Fosl1 Glipr1 Lpd Mybl2 Pappa Postn Ppie Rhoe Sdc1 Timp2 Tpm2 Wnt10a
229	V$XFD1_01: Xenopus fork head domain factor 1	32	32	180	2647	13312	-2.61	0.0	0.29	0.0	2700083B06Rik 2810475A17Rik AA545217 Armc6 Bok Bspry Cgref1 Cth Ddef1 Ddx39 Dusp10 Elovl4 Fosl1 Gmnn Gp38 Hmgb2 Id1 Incenp Itgb4bp Mtbp Mthfd2 Pctk3 Plk4 Pold1 Rars Recql Rrs1 Slc1a3 Slc1a5 Slc25a30 Tcerg1 Top1mt
230	V$HEN1_02: HEN1	5	5	207	185	15774	-2.62	0.0	2.25	0.82	2810475A17Rik Alox12e Kpnb1 Nfil3 Prss11
231	V$STAT_01: signal transducers and activators of transcription	38	38	174	3019	12940	-2.65	0.0	0.4	0.0	0610009C03Rik 9030408N13Rik Aars Ampd2 BC004044 Bxdc1 Clic4 Cmkor1 Ddef1 Dnajc2 Dpp7 Fbp2 Fgfr3 Hnrpm Il1r1 Itga9 Jag2 Kif22 Lmo1 Lrp1 Mcm6 Mtbp Nol5 Nup62 Prtn3 S100a6 Sdc1 Slc12a4 Slc16a3 Slc1a3 Socs3 Stom Tacc3 Tbx15 Tcerg1 Tpm2 Trip13 Wnt10a
232	V$CDPCR3_01: cut-like homeodomain protein	2	2	210	403	15556	-2.66	0.0	0.03	0.0	Elovl4 Mcm3
233	V$EVI1_02: ectopic viral integration site 1 encoded factor	8	8	204	379	15580	-2.66	0.0	1.99	0.65	BC031593 Glipr1 Lactb Prdm4 Ris2 Rrs1 Slc25a30 Tpm2
234	V$AREB6_03: AREB6 (Atp1a1 regulatory element binding factor 6)	30	30	182	2471	13488	-2.66	0.0	0.31	0.0	AA545217 Akr1b8 Alox12e Ampd2 Atad3a Birc5 Cel Cyp2f2 Dok3 Dpp7 Fosl1 Gpc1 Hmga1 Id1 Krt1-14 Lmo1 Nap1l1 Padi3 Pdlim3 Plat Ppie Prdm4 Prkg2 Pscdbp Psip1 Ptges Scye1 Sdc1 Tpmt Wnt10a
235	V$MEF2_03: myogenic MADS factor MEF-2	7	7	205	315	15644	-2.67	0.0	2.03	0.68	Brunol4 Dnajc2 Elovl4 Gmnn Pappa Rpo1-1 Sdc1
236	V$HNF4_DR1_Q3	170	170	42	12746	3213	-2.67	0.0	0.7	0.0	0610009C03Rik 1700025B16Rik 1810044O22Rik 2510015F01Rik 2700083B06Rik 2810475A17Rik 3830408P06Rik 9030408N13Rik AF155546 Aars Aatf Adpgk Akr1b8 Alad Alox12e Ampd2 Apob48r Arhgap9 Asns Atad3a BC031593 Bcl11b Birc5 Bnc1 Bok Brunol4 Bspry Bxdc1 Car13 Ccrn4l Cct6a Cdc20 Cdca7 Cebpa Cel Celsr1 Cgref1 Chst1 Clec7a Clstn2 Cmkor1 Col17a1 Cth Ctps Cyp2f2 Ddef1 Dnajc2 Dok3 Dpp7 Dusp10 Ecm1 Edn1 Elovl4 Eps1…
237	V$XBP1_01: X-box-binding protein 1	22	22	190	1420	14539	-2.68	0.0	1.35	0.28	Bcl11b Dnajc2 Fst Gjb4 Hspe1 Jag2 Mcm6 Mmp14 Mt2 Mtbp Mthfd2 P4ha2 Pctk3 Pdk4 Pdlim4 Plk4 Prkg2 Ptprs Rars Scye1 Smarce1 Top1mt
238	V$E47_01: E47	34	34	178	2407	13552	-2.68	0.0	0.97	0.07	2510015F01Rik Aars Arhgap9 BC031593 Bnc1 Cbr2 Ccrn4l Cebpa Cel Cmkor1 Dok3 Eps15 Fbp2 Gadd45g Gjb3 Hist2h3c1 Hspe1 Krt1-14 Krt1-16 Krt1-19 Lpd Mt2 Ndrg1 Nup62 Padi3 Phf13 Pold1 Psip1 Stx1a Tpm2 Trim16 Txnl6 Wfdc2 Wnt10a
239	V$AP1_Q4: activator protein 1	173	173	39	12998	2961	-2.71	0.0	0.66	0.0	0610009C03Rik 1700025B16Rik 1810044O22Rik 2510015F01Rik 2810475A17Rik 3830408P06Rik 9030408N13Rik A930011F22Rik AA545217 AF155546 Aars Aatf Adpgk Akr1b8 Alad Alox12e Ampd2 Anxa1 Apob48r Arhgap9 Asns Atad3a BC004044 Bnc1 Bok Bspry Bxdc1 Car13 Ccrn4l Cdca7 Cebpa Celsr1 Cgref1 Chc1 Chst1 Clec7a Clic4 Cmkor1 Col17a1 Ctdp1 Ctps Ctsz Cyp2f2 Ddef1 Ddx20 Ddx39 Dnajc2 Dok3 Dpp7 Ecm1 Edn1 Elovl4 Eps15 Fbp2…
240	V$CREB_Q2: cAMP-response element-binding protein	22	22	190	1436	14523	-2.71	0.0	1.29	0.25	0610009C03Rik Aars Adpgk Brunol4 Clstn2 Ctdp1 Ddx20 Fosl1 Glipr1 Id1 Itga9 Orc1l Pdlim3 Plk4 Pmaip1 Prss11 Ptprs Rrad Scye1 Tgfb1i4 Top1mt Wnt10a
241	V$MAF_Q6	9	9	203	459	15500	-2.75	0.0	1.82	0.54	Arhgap9 Cbr2 Cdca7 Dok3 Eps15 Nup62 Prdm4 S100a4 Trip13
242	V$SF1_Q6	31	31	181	2454	13505	-2.75	0.0	0.43	0.0	9030408N13Rik Aars Arhgap9 Asns BC031593 Bspry Cdc20 Cdca7 Cel Col17a1 Cyp2f2 Gjb3 Gmnn Gp38 Has2 Hspe1 Il1r1 Kpnb1 Mcm3 Mmp14 Narg1 Nol5 Odc1 P4ha2 Ppie Sept9 Slc6a6 Tmeff1 Tpmt Twist1 Txnl6
243	V$STAT5A_02	34	34	178	2538	13421	-2.75	0.0	0.68	0.0	2810475A17Rik Aars Ampd2 Apob48r Armc6 Clic4 Ctps Fgfr3 Hnrpm Ibrdc3 Kif22 Lmo1 Mcm6 Mical1 Mt2 Ndrg1 Niban Nup62 Orc1l Plk4 Prkg2 Prtn3 Recql Ris2 S100a6 Sdc1 Slc1a3 Socs3 Tacc3 Tbx15 Tcf7 Timp2 Txnl6 Wnt10a
244	V$AR_01: androgen receptor	19	19	193	1224	14735	-2.77	0.0	1.29	0.25	0610009C03Rik 2810475A17Rik Cct6a Cmkor1 Ctps Elovl4 Eps15 Has2 Lgals1 Mthfd2 Mybbp1a Nxn Pfkfb3 Pmaip1 Prss11 Pscdbp Rars Ris2 Wfdc2
245	V$E47_02: E47	29	29	183	2306	13653	-2.77	0.0	0.42	0.0	1700025B16Rik 2510015F01Rik AA545217 Alox12e Apob48r BC004044 Cgref1 Cmkor1 Eps15 Gjb4 Glipr1 Gpc1 Incenp Itgb4bp Krt1-16 Ncl Pace4 Padi3 Pdlim3 Pfkfb3 Phf13 Plat Prdm4 Pscdbp Ptges Scye1 Slc12a4 Stx1a Wnt10a
246	V$E2_Q6: papilloma virus regulator E2	16	16	196	1445	14514	-2.78	0.0	0.21	0.0	1700025B16Rik Atad3a Celsr1 Ddef1 Elovl4 Gp38 Hint1 Hmga1 Jag2 Nap1l1 Ncl Nol5a Pou3f1 Slc16a1 Top1mt Tubb6
247	V$ATF1_Q6	16	16	196	994	14965	-2.79	0.0	1.38	0.29	Apob48r Clic4 Clstn2 Ctdp1 Hist2h3c1 Hnrpm Id1 Klf4 Lgals7 Nfil3 Nxn Pdlim3 Plk4 Pmaip1 Ptprs Topbp1
248	V$NFKB_Q6: NF-kappaB	28	28	184	2002	13957	-2.8	0.0	0.87	0.01	A930011F22Rik Aars Alad Alox12e Ampd2 Armc6 BC031593 Birc5 Bok Chc1 Clic4 Dpp7 Fbp2 Gp38 Gpc1 Has2 Hmgb2 Jag2 Klf4 Lpd Nup62 Pdk4 Plk4 Postn Sdc1 Socs3 Strap Wnt10a
249	V$NFKAPPAB_01: NF-kappaB	30	30	182	2262	13697	-2.8	0.0	0.63	0.0	Aars Alox12e Ampd2 Birc5 Bok Car13 Clic4 Dok3 Dpp7 Gjb4 Gp38 Jag2 Krt1-15 Krt1-16 Lpd Mcm3 Mt2 Nfil3 Niban Nup62 Pace4 Pdk4 Plk4 Postn Rrad Sdc1 Slc1a5 Tpmt Twist1 Wnt10a
250	V$TANTIGEN_B: Major T-antigen binding sites	21	21	191	1775	14184	-2.8	0.0	0.3	0.0	2700083B06Rik Alox12e Armc6 Ccrn4l Cgref1 Ddx39 Eps15 Hdgfrp2 Lmo1 Lsm3 Mtap4 Mybbp1a Orc1l Ppp4r2 Prtn3 Rars Recql Slc1a5 Slc6a6 Topbp1 Txnl6
251	V$RORA1_01: RAR-related orphan receptor alpha1	24	24	188	1954	14005	-2.82	0.0	0.37	0.0	3830408P06Rik Adpgk Asns BC031593 Bspry Cdca7 Cel Cth Cyp2f2 Elovl4 Glipr1 Gp38 Gsto1 Id1 Mmp14 Mtbp Mybbp1a Pdlim4 Ppie Rars S100a4 Sept9 Tcf7 Txnl6
252	V$E2_01: papilloma virus regulator E2	8	8	204	857	15102	-2.83	0.0	0.12	0.0	Elovl4 Hmga1 Nap1l1 Ncl Nol5a Pou3f1 Slc16a1 Top1mt
253	V$CDP_01: cut-like homeodomain protein	4	4	208	142	15817	-2.85	0.0	2.07	0.72	Alad Glipr1 Gsto1 Tgfb1i4
254	V$ARP1_01: apolipoprotein AI regulatory protein 1	24	24	188	1692	14267	-2.85	0.0	0.92	0.05	2510015F01Rik A930011F22Rik Alox12e BC031593 Cgref1 Clec7a Cmkor1 Ddef1 Fgfr3 Fosl1 Isyna1 Itgb4bp Mt2 Pdk4 Pou3f1 Prkg2 Rpo1-1 Scye1 Slc1a3 Tgfb1i4 Top1mt Tpmt Trim16 Wfdc2
255	V$OCT_C: Octamer binding site	11	11	201	1066	14893	-2.85	0.0	0.17	0.0	Anxa1 Armc6 Car13 Cdca7 Gadd45g Hmga1 Itga9 Lpd Mtap4 Padi3 Ptges
256	V$LEF1_Q6	193	193	19	14697	1262	-2.85	0.0	0.27	0.0	0610009C03Rik 1700025B16Rik 1810044O22Rik 2510015F01Rik 2700083B06Rik 2810475A17Rik 3830408P06Rik 9030408N13Rik A930011F22Rik AA545217 Aars Aatf Adpgk Akr1b8 Alad Alox12e Ampd2 Anxa1 Apob48r Arhgap9 Atad3a BC004044 BC031593 Bcl11b Birc5 Bnc1 Bok Brunol4 Bspry Bxdc1 Car13 Cbr2 Ccrn4l Cct6a Cdc20 Cebpa Cel Cgref1 Chc1 Chst1 Clec7a Clstn2 Cmkor1 Col17a1 Ctdp1 Cth Ctps Ctsz Cyp2f2 Ddef1 Ddx20 Ddx39 D…
257	V$SRF_Q4	19	19	193	1277	14682	-2.88	0.0	1.08	0.13	Apob48r Cbr2 Clec7a Col17a1 Elovl4 Fosl1 Glipr1 Hnrpm Lpd Mybl2 Nfil3 Pappa Postn Ppie Rhoe Sdc1 Slc1a5 Timp2 Tpm2
258	V$ATF_B: ATF binding site	9	9	203	488	15471	-2.9	0.0	1.58	0.4	0610009C03Rik Clstn2 Id1 Pdlim3 Plk4 Pmaip1 Ptprs Top1mt Wnt10a
259	V$AP4_01: activator protein 4	20	20	192	1382	14577	-2.91	0.0	0.97	0.07	1810044O22Rik 2510015F01Rik Alox12e Car13 Chst1 Clic4 Dok3 Isyna1 Itgb4bp Kpnb1 Lmo1 Nap1l1 Odc1 Pctk3 Pold1 Stom Tbx15 Tnfaip2 Tpm2 Tpmt
260	V$ATF3_Q6: activating transcription factor 3	23	23	189	1673	14286	-2.91	0.0	0.77	0.0	0610009C03Rik Apob48r Clstn2 Glipr1 Gp38 Id1 Itga7 Jag2 Krt1-16 Ncl P4ha2 Pctk3 Pdlim3 Phf13 Plat Plk4 Pmaip1 Ppargc1b Ptprs Scye1 Strap Tubb6 Wnt10a
261	V$PTF1BETA_Q6	19	19	193	1296	14663	-2.91	0.0	1.01	0.08	3830408P06Rik 9030408N13Rik Alox12e Bcl11b Chst1 Cmkor1 Ecm1 Mical1 Mt2 Ncl Ndrg1 Olfm1 P4ha2 Pace4 Plat Scye1 Sdc1 Smarce1 Tnfaip2
262	V$CREB_02: cAMP-responsive element binding protein	23	23	189	1699	14260	-2.92	0.0	0.7	0.0	0610009C03Rik Aars Aatf Adpgk Ampd2 BC004044 Birc5 Col17a1 Hist2h3c1 Id1 Il1r1 Itga7 Jag2 Klf4 Olfm1 Pdk4 Pfkfb3 Plk4 Pmaip1 Ptprs Strap Topbp1 Wnt10a
263	V$HNF1_Q6	201	201	11	15317	642	-2.92	0.0	0.16	0.0	0610009C03Rik 1700025B16Rik 1810044O22Rik 2510015F01Rik 2700083B06Rik 2810475A17Rik 3830408P06Rik 9030408N13Rik A930011F22Rik AA545217 AF155546 Aars Aatf Adpgk Akr1b8 Alad Alox12e Ampd2 Anxa1 Apob48r Armc6 Asns Atad3a BC031593 Bcl11b Birc5 Bnc1 Bok Brunol4 Bspry Bxdc1 Car13 Cbr2 Ccrn4l Cct6a Cdc20 Cdca7 Cebpa Cel Celsr1 Cgref1 Chc1 Clec7a Clic4 Clstn2 Cmkor1 Col17a1 Ctdp1 Cth Ctps Ctsz Cyp2f2 Dde…
264	V$IK3_01: Ikaros 3	22	22	190	1602	14357	-2.93	0.0	0.76	0.0	A930011F22Rik Chc1 Dpp7 Gjb3 Gjb4 Incenp Itga7 Krt1-19 Lpd Mtbp Nfil3 Niban Nup62 Odc1 Pdk4 Pdlim3 Phf13 Scye1 Sdc1 Strap Timp2 Trip13
265	V$TFIIA_Q6	190	190	22	14340	1619	-2.93	0.0	0.51	0.0	0610009C03Rik 1700025B16Rik 1810044O22Rik 2510015F01Rik 2810475A17Rik 3830408P06Rik 9030408N13Rik A930011F22Rik AA545217 AF155546 Aars Aatf Adpgk Akr1b8 Alad Alox12e Ampd2 Anxa1 Arhgap9 Armc6 Asns Atad3a BC004044 BC031593 Bcl11b Birc5 Bnc1 Bok Brunol4 Bspry Bxdc1 Car13 Cbr2 Ccrn4l Cct6a Cdc20 Cdca7 Cebpa Cel Cgref1 Chc1 Chst1 Clec7a Clic4 Clstn2 Cmkor1 Col17a1 Ctdp1 Cth Ctps Ctsz Cyp2f2 Ddef1 Ddx…
266	V$AHR_01: aryl hydrocarbon / dioxin receptor	2	2	210	41	15918	-2.94	0.0	2.22	0.81	Fst Prkg2
267	V$OCT1_Q6: octamer factor 1	193	193	19	14639	1320	-2.94	0.0	0.36	0.0	0610009C03Rik 1700025B16Rik 1810044O22Rik 2510015F01Rik 2700083B06Rik 2810475A17Rik 3830408P06Rik 9030408N13Rik A930011F22Rik AA545217 Aars Aatf Akr1b8 Alad Alox12e Ampd2 Anxa1 Arhgap9 Armc6 Asns Atad3a BC004044 BC031593 Bcl11b Birc5 Bnc1 Bok Brunol4 Bspry Bxdc1 Car13 Cbr2 Cdc20 Cdca7 Cebpa Celsr1 Cgref1 Chc1 Chst1 Clec7a Clic4 Clstn2 Cmkor1 Col17a1 Ctdp1 Ctps Ctsz Cyp2f2 Ddef1 Ddx20 Ddx39 Dnajc2…
268	V$ATF_01: activating transcription factor	21	21	191	1631	14328	-2.95	0.0	0.52	0.0	0610009C03Rik Aars Adpgk Clstn2 Fst Gsto1 Id1 Itga9 Mthfd2 Ncl Nol5 Pctk3 Pdk4 Pdlim3 Plk4 Pmaip1 Psip1 Ptprs Smarce1 Strap Wnt10a
269	V$EGR2_01: Egr-2/Krox-20 early growth response gene product	5	5	207	213	15746	-2.97	0.0	1.84	0.54	1700025B16Rik Clic4 Lactb Mical1 Prss11
270	V$NKX61_01: NKX6-1	10	10	202	956	15003	-2.98	0.0	0.2	0.0	1810044O22Rik Alad Car13 Ddef1 Hint1 Id1 Ppp4r2 Pscdbp Ptges Sept9
271	V$TAL1ALPHAE47_01: Tal-1alpha:E47 heterodimer	18	18	194	1291	14668	-3.01	0.0	0.79	0.0	0610009C03Rik 2810475A17Rik 9030408N13Rik Bspry Ccrn4l Ddx39 Dusp10 Il1r1 Mcm6 Mt2 Mybbp1a Narg1 Pappa Ppie Recql Rrad Slc1a3 Tmeff1
272	V$FREAC3_01: Fork head RElated ACtivator-3	2	2	210	359	15600	-3.01	0.0	0.05	0.0	Id1 Slc25a30
273	V$PR_02: is recognized by progesterone receptor	13	13	199	839	15120	-3.02	0.0	1.12	0.15	0610009C03Rik Apob48r Bok Cct6a Chst1 Glipr1 Id1 Krt1-14 Lsm3 Mthfd2 Pdlim4 Pmaip1 Trip13
274	V$IRF1_01: interferon regulatory factor 1	2	2	210	355	15604	-3.04	0.0	0.05	0.0	2810475A17Rik Scye1
275	V$ACAAT_B: Avian C-type CCAAT box	16	16	196	1124	14835	-3.04	0.0	0.85	0.01	2700083B06Rik Alad BC004044 Clec7a Cth Ddef1 Dnajc2 Dok3 Dusp10 Hdgfrp2 Hmgb2 Hspe1 Lactb Narg1 Pace4 Padi3
276	V$SREBP1_01: sterol regulatory element-binding protein 1	10	10	202	604	15355	-3.08	0.0	1.25	0.23	Aars Dpp7 Elovl4 Gsto1 Hmgb2 Hnrpm Hspe1 Lactb Ris2 Trip13
277	V$GR_01: high affinity binding site for glucocorticoid receptor	16	16	196	1202	14757	-3.08	0.0	0.63	0.0	0610009C03Rik Apob48r Bok Cct6a Cdc20 Clec7a Krt1-14 Lsm3 Mthfd2 Mybbp1a Niban Odc1 Pmaip1 Ppp4r2 Pscdbp Trip13
278	V$TAL1BETAITF2_01: Tal-1beta:ITF-2 heterodimer	13	13	199	1088	14871	-3.1	0.0	0.37	0.0	0610009C03Rik 2810475A17Rik 9030408N13Rik Bspry Ccrn4l Ddx39 Il1r1 Mcm6 Mybbp1a Nxn S100a4 Slc1a3 Tmeff1
279	V$TAXCREB_01: Tax/CREB complex	3	3	209	424	15535	-3.1	0.0	0.08	0.0	Jag2 Pdk4 Ptprs
280	V$HNF4_01: hepatic nuclear factor 4	206	206	6	15316	643	-3.1	0.0	1.39	0.29	0610009C03Rik 1700025B16Rik 1810044O22Rik 2510015F01Rik 2700083B06Rik 2810475A17Rik 3830408P06Rik 9030408N13Rik A930011F22Rik AA545217 AF155546 Aars Aatf Adpgk Akr1b8 Alad Alox12e Ampd2 Anxa1 Apob48r Arhgap9 Armc6 Asns Atad3a BC004044 BC031593 Bcl11b Birc5 Bnc1 Bok Brunol4 Bspry Bxdc1 Car13 Cbr2 Ccrn4l Cct6a Cdc20 Cdca7 Cebpa Cel Cgref1 Chc1 Chst1 Clec7a Clic4 Clstn2 Cmkor1 Col17a1 Cth Ctps Cyp2f…
281	V$MEF2_02: myogenic MADS factor MEF-2	15	15	197	1159	14800	-3.1	0.0	0.54	0.0	Bok Brunol4 Cdca7 Dnajc2 Ecm1 Elovl4 Gmnn Pappa Rpo1-1 Rrs1 S100a4 Sdc1 Slc6a6 Stom Tgfb1i4
282	V$OCT1_05: octamer-binding factor 1	13	13	199	1084	14875	-3.1	0.0	0.37	0.0	Anxa1 Armc6 Car13 Cdca7 Hmga1 Itga9 Lgals7 Lpd Mtap4 Padi3 Pmaip1 Ptges Scye1
283	V$TAL1BETAE47_01: Tal-1beta:E47 heterodimer	13	13	199	886	15073	-3.11	0.0	0.92	0.05	0610009C03Rik 2810475A17Rik 9030408N13Rik Bspry Ccrn4l Ddx39 Il1r1 Mcm6 Mt2 Mybbp1a Ppie Slc1a3 Tmeff1
284	V$OCT1_B: Octamer binding factor 1	11	11	201	962	14997	-3.12	0.0	0.31	0.0	Anxa1 Car13 Cdca7 Hmga1 Itga9 Lpd Padi3 Pmaip1 Ptges Rhoe Scye1
285	V$STAF_01: Se-Cys tRNA gene transcription activating factor	6	6	206	305	15654	-3.13	0.0	1.49	0.35	0610009C03Rik 2810475A17Rik Birc5 Ctdp1 Mcm3 Prkg2
286	V$HOGNESS_B: Imperfect Hogness /Goldberg Box	14	14	198	1031	14928	-3.14	0.0	0.68	0.0	2700083B06Rik AA545217 Ccrn4l Cgref1 Ddx39 Hdgfrp2 Lmo1 Mtap4 Mybbp1a Orc1l Prtn3 Rars Rrs1 Topbp1
287	V$COUP_DR1_Q6	8	8	204	467	15492	-3.16	0.0	1.25	0.23	3830408P06Rik Dok3 Fbp2 Itgb4bp Lrp1 Pold1 Rars Slc16a1
288	V$CHX10_01	3	3	209	417	15542	-3.16	0.0	0.09	0.0	Ctdp1 Pappa Slc12a4
289	V$MEF3_B: MEF-3	4	4	208	481	15478	-3.21	0.0	0.12	0.0	Alox12e Nxn Pctk3 Trim16
290	V$AR_Q2: androgen receptor	12	12	200	905	15054	-3.22	0.0	0.61	0.0	0610009C03Rik Bok Cct6a Cdc20 Chc1 Clec7a Gpc1 Mthfd2 Odc1 Pdlim3 Pmaip1 Scye1
291	V$PPARA_02: PPAR-alpha:RXR-alpha heterodimer (peroxisome proliferator activated factor alpha:retinoid X receptor alpha)	4	4	208	480	15479	-3.22	0.0	0.13	0.0	BC031593 Hist2h3c1 Kpnb1 P4ha2
292	V$NRF1_Q6	9	9	203	787	15172	-3.23	0.0	0.33	0.0	A930011F22Rik Armc6 Ctps Hint1 Lrp1 Nup62 Odc1 Plk4 Stx1a
293	V$PBX_Q3	204	204	8	15233	726	-3.26	0.0	0.99	0.07	0610009C03Rik 1700025B16Rik 1810044O22Rik 2510015F01Rik 2700083B06Rik 2810475A17Rik 3830408P06Rik 9030408N13Rik A930011F22Rik AA545217 AF155546 Aars Aatf Adpgk Akr1b8 Alad Ampd2 Anxa1 Apob48r Arhgap9 Armc6 Asns Atad3a BC004044 BC031593 Bcl11b Birc5 Bnc1 Bok Brunol4 Bspry Bxdc1 Car13 Cbr2 Ccrn4l Cct6a Cdc20 Cdca7 Cebpa Cel Celsr1 Cgref1 Chc1 Chst1 Clec7a Clic4 Clstn2 Cmkor1 Col17a1 Ctdp1 Ctps Ctsz…
294	V$EGR3_01: early growth response gene 3 product	4	4	208	177	15782	-3.26	0.0	1.54	0.38	1700025B16Rik Clic4 Lactb Mical1
295	V$NERF_Q2: new ets-related factor 1a	10	10	202	806	15153	-3.27	0.0	0.46	0.0	1700025B16Rik 9030408N13Rik Cbr2 Fbp2 Krt1-14 Mical1 Pappa Ris2 Smarce1 Top1mt
296	V$POLY_C: Retroviral Poly A signal	1	1	211	243	15716	-3.29	0.0	0.04	0.0	Top1mt
297	V$HTF_01	9	9	203	710	15249	-3.34	0.0	0.5	0.0	Dnajc2 Gpc1 Jag2 Mtbp Mthfd2 Pdk4 Plk4 Smarce1 Top1mt
298	V$NFMUE1_Q6	8	8	204	572	15387	-3.39	0.0	0.71	0.0	2810475A17Rik Bcl11b Cdc20 Hmga1 Nxn Ppargc1b Rpo1-1 Tcf7
299	V$NGFIC_01: nerve growth factor-induced protein C	5	5	207	277	15682	-3.42	0.0	1.17	0.19	Clic4 Lactb Mical1 Pold1 Prss11
300	V$OCT1_01: octamer factor 1	7	7	205	470	15489	-3.42	0.0	0.83	0.0	Anxa1 Cdca7 Itga9 Lpd Padi3 Ptges Slc22a12
301	V$HEN1_01: HEN1	6	6	206	377	15582	-3.45	0.0	0.95	0.06	2810475A17Rik Alox12e Clic4 Lgals1 Nfil3 Prss11
302	V$NFKB_C: NF-kappaB binding site	7	7	205	555	15404	-3.45	0.0	0.5	0.0	Birc5 Gp38 Hmgb2 Nup62 Pdk4 Sdc1 Wnt10a
303	V$RP58_01: 58 KDA repressor protein	6	6	206	405	15554	-3.5	0.0	0.79	0.0	Apob48r Gsto1 Pappa Recql Smarce1 Socs3
304	V$E4F1_Q6	5	5	207	461	15498	-3.51	0.0	0.31	0.0	Aars Orc1l Prss11 Rrs1 Smarce1
305	V$ALPHACP1_01	6	6	206	410	15549	-3.51	0.0	0.77	0.0	Hmgb2 Ibrdc3 Id4 Isyna1 Mthfd2 Tacc3
306	V$T3R_01: viral homolog of thyroid hormone receptor alpha1	6	6	206	417	15542	-3.52	0.0	0.73	0.0	2700083B06Rik Clic4 Glipr1 Jag2 Pctk3 Sfn
307	V$ATF6_01: activating transcription factor 6	3	3	209	331	15628	-3.61	0.0	0.2	0.0	Mtbp Pdk4 Twist1
308	V$FXR_Q3	2	2	210	272	15687	-3.61	0.0	0.13	0.0	Bxdc1 Clec7a
309	V$EVI1_06: ectopic viral integration site 1 encoded factor	1	1	211	206	15753	-3.63	0.0	0.07	0.0	Slc16a1
310	V$ISRE_01: interferon-stimulated response element	2	2	210	264	15695	-3.66	0.0	0.14	0.0	Kif22 Prdm4
311	V$CREBP1_01: cAMP-responsive element binding protein 1	4	4	208	258	15701	-3.69	0.0	0.8	0.0	Aars Bspry Itga9 Top1mt
312	V$MIF1_01: MIBP-1 / RFX1 complex	1	1	211	197	15762	-3.71	0.0	0.07	0.0	Sh3kbp1
313	V$AR_03: is recognized by androgen reseptor	4	4	208	313	15646	-3.72	0.0	0.51	0.0	0610009C03Rik Mthfd2 Mybbp1a Pmaip1
314	V$PBX1_02: homeo domain factor Pbx-1	2	2	210	248	15711	-3.74	0.0	0.17	0.0	Itgb4bp Kif22
315	V$BACH1_01: BTB and CNC homolog 1	3	3	209	235	15724	-3.86	0.0	0.5	0.0	Gsto1 Prdm4 Scye1
316	V$GNCF_01: GCNF (germ cell nuclear factor)	2	2	210	93	15866	-3.86	0.0	1.04	0.09	BC031593 Ppie
317	V$RORA2_01: RAR-related orphan receptor alpha2	3	3	209	221	15738	-3.88	0.0	0.57	0.0	Bxdc1 Cth S100a4
318	V$OCT1_07: octamer factor 1	2	2	210	220	15739	-3.88	0.0	0.23	0.0	Akr1b8 Lpd
319	V$MEIS1AHOXA9_01: Meis-1a:HOXA9 heterodimeric binding	1	1	211	169	15790	-3.92	0.0	0.11	0.0	Rhoe
320	V$PAX3_01: Pax-3 binding sites	1	1	211	25	15934	-3.94	0.0	1.24	0.23	Cgref1
321	V$EGR1_01: Egr-1/Krox-24/NGFI-A immediate-early gene product	2	2	210	170	15789	-4.04	0.0	0.41	0.0	1700025B16Rik Prss11
322	V$CAAT_C: Retroviral CCAAT box	1	1	211	121	15838	-4.23	0.0	0.22	0.0	Ddx39
323	V$POU3F2_02	1	1	211	109	15850	-4.28	0.0	0.27	0.0	Ptges
324	V$STAT1_01: signal transducer and activator of transcription 1	1	1	211	49	15910	-4.29	0.0	0.73	0.0	Slc16a3
325	V$HMEF2_Q6: myocyte enhancer factor	1	1	211	58	15901	-4.33	0.0	0.61	0.0	Steap
326	V$EVI1_03: ectopic viral integration site 1 encoded factor	1	1	211	71	15888	-4.35	0.0	0.49	0.0	Glipr1
327	V$LXR_Q3	1	1	211	79	15880	-4.37	0.0	0.43	0.0	Smarce1
