# Supplementary material for: A genomic analysis of mouse models of breast cancer reveals molecular features of mouse models and relationships to human breast cancer
Source: Breast Cancer Res. 2014 Jun 5;16(3):R59. doi: 10.1186/bcr3672 (PMC4078930; doi:10.1186/bcr3672)
Supplement: Additional file 2 — Fold change values organized by mouse tumor model type comparing the mouse model to all other types of mouse models. [file bcr3672-S2.zip › Additional_file_2/Neu_SAM/AdditionalFile47_Neu_SAM/Neu.txt]

Current settings
Input parameters
Data type?								Two class unpaired
Array or Seq data?								array
Arrays centered?								FALSE
Delta								2.599275931
Minimum fold change								0
Test statistic								standard
Are data are log scale?								TRUE
Number of permutations								100
Input percentile for exchangeability factor s0								Automatic choice
Number of neighbors for KNN								10
Seed for Random number generator								2669924
Computed values
Estimate of pi0 (proportion of null genes)								0.306
s0 percentile								0
False Discovery Rate (%)								0
List of Significant Genes for Delta = 2.599
Positive genes (2604) Upregulated in Neu tumors compared to all other tumors
	Row	Gene ID	Gene Name	Score(d)	Numerator(r)	Denominator(s+s0)	Fold Change	q-value(%)
	3505	1419527_at	6.51192382	13.86037888	2.466026129	0.177919099	5.52519786	0
	7598	1424649_a_at	7.928136619	10.53921871	2.082163037	0.19756332	4.234416078	0
	7157	1424123_at	7.775608397	14.07493124	1.912809588	0.135901878	3.765416853	0
	7904	1425032_at	8.641124804	7.149896243	1.866026093	0.260986458	3.645271052	0
	2671	1418599_at	7.548224658	10.33857898	1.774891723	0.171676565	3.422123257	0
	14073	1449555_a_at	5.377009379	11.51135393	1.760122935	0.152903207	3.387269873	0
	4068	1420521_at	7.842004067	13.72872149	1.736297203	0.126471879	3.33178938	0
	13721	1449154_at	7.312939123	9.810600968	1.704258943	0.17371606	3.258615074	0
	6573	1423450_a_at	7.2177876	11.9702496	1.681909375	0.140507461	3.208523111	0
	4483	1421001_a_at	10.04822935	6.712054531	1.659824678	0.247290106	3.159781235	0
	4283	1420764_at	6.445809623	9.689416447	1.558578287	0.160853679	2.94563421	0
	10232	1428571_at	9.077159795	9.507893882	1.549736473	0.162994717	2.927636572	0
	4806	1421381_a_at	8.921463322	9.622556424	1.524470156	0.158426731	2.87681043	0
	4203	1420673_a_at	6.49439071	11.05645523	1.503847812	0.136015367	2.835980892	0
	3702	1419755_at	6.372742216	10.4548506	1.488954705	0.142417598	2.806855326	0
	8764	1426147_s_at	7.303111951	7.695103694	1.472909153	0.191408617	2.775810638	0
	261	1415999_at	8.942828274	9.62155881	1.470499307	0.152833791	2.771177857	0
	2860	1418818_at	10.15540137	8.437130566	1.463790607	0.173493891	2.758321472	0
	5856	1422607_at	7.492552938	8.663367744	1.438174818	0.166006438	2.709778292	0
	16451	1452793_at	6.948253938	7.788090517	1.432427489	0.183925378	2.699004699	0
	7364	1424367_a_at	7.758599206	8.599040166	1.421071197	0.165259281	2.677842662	0
	13679	1449109_at	8.16697004	9.699532763	1.408709293	0.145234758	2.654995273	0
	2588	1418507_s_at	8.095078861	9.565515426	1.40388312	0.146765026	2.646128496	0
	14896	1450684_at	7.375558472	8.473048442	1.403668863	0.165662792	2.645735544	0
	8442	1425737_at	8.028307417	8.429520236	1.334693516	0.158335644	2.522218945	0
	10466	1429761_at	6.458181366	11.2392283	1.324383992	0.117835848	2.50425937	0
	3661	1419706_a_at	7.895539064	8.96474741	1.298143819	0.144805398	2.459122866	0
	17551	1460372_at	9.156065312	10.06540267	1.286516243	0.127815676	2.439382921	0
	7480	1424509_at	7.78974149	9.807395222	1.252711053	0.127731271	2.38288785	0
	13994	1449461_at	8.079384863	8.122760207	1.245956697	0.153390801	2.371757808	0
	15089	1450913_at	6.794604893	10.80113975	1.24501244	0.115266765	2.37020598	0
	8583	1425918_at	7.625039422	9.662154861	1.237337452	0.128060197	2.357630209	0
	2715	1418649_at	7.873127284	9.305669948	1.229466329	0.132120131	2.344802366	0
	3577	1419608_a_at	7.203273459	8.319278161	1.224152349	0.147146462	2.336181477	0
	1728	1417568_at	7.244935457	7.542414263	1.216943624	0.161346696	2.324537377	0
	6379	1423228_at	6.653502137	10.57773187	1.215918167	0.114950746	2.322885701	0
	9518	1427196_at	4.069504975	9.854204125	1.209797278	0.122769659	2.313051324	0
	6545	1423420_at	6.614099095	8.975778551	1.207103498	0.134484545	2.308736456	0
	11630	1435758_at	6.828029127	10.35777607	1.204382289	0.116278078	2.304385826	0
	1729	1417569_at	7.296633716	7.521546249	1.197570138	0.15921861	2.293530572	0
	9713	1427489_at	6.393639873	8.316889927	1.186605432	0.142674178	2.276165456	0
	6635	1423523_at	5.958664349	7.897691081	1.183555833	0.149860994	2.271359132	0
	7540	1424581_at	7.573044376	8.941127743	1.182209526	0.132221523	2.269240512	0
	13991	1449458_at	7.834049232	6.655750048	1.178080052	0.177001847	2.262754478	0
	2714	1418648_at	7.540853508	8.895478891	1.175751197	0.132174019	2.259104797	0
	13709	1449141_at	8.143186256	10.80237938	1.172208343	0.108513903	2.253563876	0
	2641	1418569_at	8.087219527	10.84621869	1.169666987	0.107840992	2.249597641	0
	17516	1460329_at	6.796947175	9.942662238	1.168954322	0.11756955	2.248486655	0
	432	1416178_a_at	8.745024426	8.524932871	1.16502445	0.136660836	2.242370158	0
	13572	1448977_at	8.409904276	8.451976539	1.164947983	0.137831427	2.24225131	0
	9742	1427529_at	6.734101585	8.968087125	1.164401186	0.1298383	2.241401632	0
	15808	1451782_a_at	8.46338932	10.25320226	1.121937989	0.109423179	2.176391334	0
	17522	1460336_at	5.175857805	8.806878795	1.118994518	0.127059148	2.171955459	0
	15695	1451637_a_at	7.408361843	6.6420147	1.103995384	0.166213933	2.149491468	0
	11766	1436392_s_at	8.324135419	7.864207809	1.102929199	0.140246701	2.147903531	0
	1747	1417588_at	8.505074692	8.46624893	1.090301318	0.1287821	2.129185015	0
	7596	1424647_at	8.207837852	7.263238478	1.08953959	0.15000741	2.128061124	0
	2258	1418147_at	8.219815742	7.737971043	1.078528582	0.139381315	2.111881056	0
	2942	1418911_s_at	8.060941718	8.065193331	1.076147373	0.13343107	2.108398212	0
	17451	1460239_at	7.948085453	7.827085425	1.073999459	0.137215758	2.105261521	0
	11394	1434735_at	7.5832439	9.473293595	1.073785111	0.113348657	2.104948754	0
	15843	1451828_a_at	7.948484729	7.942737546	1.071169858	0.134861545	2.101136453	0
	2499	1418412_at	7.379008654	7.73650525	1.068361905	0.138093606	2.097050937	0
	9879	1427749_at	8.240463762	8.29691605	1.064758339	0.12833182	2.091819457	0
	15518	1451424_at	8.11360898	7.002333417	1.060143046	0.151398539	2.085138258	0
	14102	1449587_a_at	7.431831205	6.108817247	1.057246697	0.173068968	2.080956341	0
	2709	1418643_at	7.941390968	7.739347523	1.0537017	0.136148648	2.075849282	0
	1938	1417795_at	4.714859577	7.246775422	1.05008106	0.144903215	2.070646187	0
	13149	1448507_at	5.754280644	7.513525797	1.049541614	0.139686965	2.069872085	0
	13209	1448573_a_at	8.663239617	6.306169562	1.048463347	0.166259936	2.068325645	0
	14212	1449848_at	5.203371633	8.330959067	1.041901979	0.12506387	2.058940271	0
	11263	1434273_at	7.27107244	8.558521813	1.041765924	0.121722646	2.05874611	0
	14096	1449581_at	9.245651207	6.566780292	1.041585416	0.158614324	2.058488539	0
	1748	1417589_at	8.059495146	7.952049761	1.038806758	0.130633835	2.054527666	0
	1273	1417074_at	8.719727973	6.23176902	1.035496878	0.166164194	2.049819501	0
	9085	1426561_a_at	6.158915723	9.959204883	1.035369585	0.103961069	2.049638649	0
	3064	1419043_a_at	8.630843593	6.141065115	1.031927078	0.16803715	2.044753706	0
	6924	1423851_a_at	6.136737791	7.197273269	1.030841211	0.143226632	2.043215269	0
	9084	1426560_a_at	6.115702469	10.00332146	1.029462165	0.102912035	2.041263129	0
	6925	1423852_at	6.173623133	7.108302612	1.02667147	0.144432718	2.037318403	0
	6048	1422826_at	7.805484819	9.376377326	1.024066036	0.109217665	2.03364243	0
	2814	1418762_at	6.240893394	8.082753895	1.019492694	0.126131849	2.027205993	0
	17454	1460242_at	6.223319184	7.89475244	1.016747798	0.1287878	2.023352663	0
	11799	1436565_at	8.43914153	6.371035415	1.015937012	0.159461837	2.02221587	0
	11395	1434736_at	7.497482915	8.791334414	1.015352143	0.115494656	2.02139623	0
	1770	1417611_at	6.458231431	9.211391679	1.014151645	0.110097549	2.019714881	0
	12484	1438694_at	10.14946886	3.478171045	1.012752383	0.291173829	2.01775692	0
	4109	1420569_at	5.316204185	7.746148187	1.007155313	0.130020145	2.009944009	0
	8792	1426188_s_at	6.41362283	6.823941849	1.004465705	0.147197284	2.006200373	0
	3951	1420385_at	5.034637284	8.170244185	1.001821186	0.122618267	2.002526294	0
	11035	1433531_at	8.044633115	7.406247187	1.000645433	0.135108295	2.000894961	0
	16972	1455579_at	10.07793845	3.441198537	0.999357892	0.290409833	1.999110048	0
	2455	1418363_at	8.6980766	4.963536283	0.989645067	0.199383063	1.985696408	0
	9078	1426550_at	7.562432891	7.620291237	0.988467268	0.129715156	1.984075971	0
	15159	1450995_at	7.960245433	6.774877288	0.986614712	0.145628425	1.981529866	0
	14887	1450673_at	6.350909501	7.680740832	0.985223649	0.128271956	1.979620173	0
	4846	1421429_a_at	5.962189323	9.534385681	0.984961904	0.103306279	1.979261047	0
	10728	1431434_at	5.530841881	8.637991011	0.973189594	0.112663881	1.963176105	0
	3526	1419551_s_at	6.008153739	8.365390686	0.967008492	0.115596334	1.954783039	0
	3525	1419550_a_at	5.930225566	8.231107478	0.960208519	0.116656054	1.945591079	0
	3656	1419700_a_at	8.650383572	4.999902091	0.959872733	0.191978306	1.945138298	0
	15603	1451528_at	6.733229687	9.029305243	0.957418838	0.106034608	1.941832604	0
	13759	1449198_a_at	7.016157631	9.306301249	0.956022185	0.10272848	1.939953652	0
	6104	1422889_at	6.475902533	8.963262574	0.955717173	0.106626038	1.939543554	0
	9079	1426551_at	7.283999363	7.539042044	0.955347726	0.126720042	1.939046937	0
	2192	1418074_at	5.946815451	9.789518112	0.95511213	0.097564775	1.938730311	0
	6431	1423284_at	8.164540505	7.096220081	0.953262158	0.134333793	1.936245865	0
	13817	1449265_at	7.542202781	8.825983883	0.952963461	0.107972491	1.935845025	0
	310	1416049_at	5.433770844	6.206341944	0.952189932	0.153422087	1.934807361	0
	13847	1449297_at	7.182018608	8.447172009	0.949380518	0.112390338	1.931043304	0
	8309	1425558_at	7.579559325	8.103442717	0.949360976	0.117155265	1.931017148	0
	10547	1430427_a_at	6.263454863	8.763260528	0.949033587	0.108296859	1.930578995	0
	11596	1435622_at	4.701615068	7.703586449	0.948712849	0.1231521	1.930149839	0
	3009	1418981_at	7.139310084	8.441976151	0.945349718	0.111982041	1.92565562	0
	3448	1419463_at	8.932640595	4.052862137	0.934894364	0.230675096	1.911750649	0
	3063	1419042_at	8.437188515	5.539489753	0.931806091	0.168211538	1.907662679	0
	2193	1418075_at	6.069187315	8.833902676	0.930246084	0.10530409	1.905601011	0
	867	1416635_at	7.56179667	7.81793195	0.930143907	0.118975698	1.905466055	0
	13187	1448547_at	6.599132272	9.184201732	0.930080392	0.101269595	1.905382168	0
	17467	1460259_s_at	8.927774416	4.044052323	0.929221601	0.229774871	1.904248291	0
	6105	1422890_at	6.250575881	8.510381971	0.927760663	0.109015161	1.902320939	0
	8345	1425606_at	6.341351236	5.455290463	0.924322093	0.169435908	1.89779228	0
	15658	1451593_at	5.40268284	7.41410196	0.923702422	0.124587229	1.89697731	0
	7970	1425108_a_at	7.100263703	8.662462519	0.919892858	0.106192997	1.891974781	0
	16686	1454067_a_at	8.955121063	6.654018209	0.918499806	0.138036864	1.89014879	0
	7420	1424433_at	6.707447549	8.93292411	0.915370045	0.10247149	1.886052774	0
	14774	1450534_x_at	5.249697028	7.792040183	0.914602662	0.117376533	1.885049832	0
	9182	1426690_a_at	8.987574736	8.941990369	0.911904911	0.101980082	1.881528199	0
	9427	1427063_at	8.31059725	5.838692689	0.907797861	0.155479644	1.8761795	0
	17453	1460241_a_at	6.727235487	8.254811374	0.905703603	0.109718268	1.873457958	0
	6956	1423890_x_at	7.396966627	6.322117744	0.905169503	0.143175047	1.872764514	0
	5553	1422258_at	5.472779983	9.825044243	0.904809342	0.092092139	1.872297047	0
	6119	1422906_at	6.204860648	7.408669215	0.896897553	0.121060548	1.862057409	0
	1221	1417015_at	6.274295892	9.263813058	0.895932524	0.096713148	1.860812282	0
	7971	1425109_at	7.181276582	7.710856662	0.895568347	0.11614382	1.86034262	0
	13186	1448546_at	6.550787451	8.594291279	0.894618976	0.104094561	1.859118817	0
	8300	1425546_a_at	9.690025313	6.015590779	0.893985494	0.148611421	1.858302664	0
	15578	1451496_at	8.128725345	9.161549238	0.893174284	0.097491621	1.857258056	0
	11192	1434036_at	8.223855594	9.136420053	0.891053214	0.09752761	1.854529496	0
	2224	1418109_at	6.007402647	9.092801364	0.889454812	0.097819668	1.852475949	0
	11726	1436182_at	6.430177735	6.733058408	0.888605271	0.131976468	1.851385426	0
	2806	1418754_at	3.921013934	7.516592	0.885078921	0.117750028	1.846865649	0
	1721	1417561_at	8.706554463	5.301843051	0.884666442	0.166860172	1.84633769	0
	17061	1455896_a_at	7.694775129	6.90598785	0.881774322	0.127682577	1.84264011	0
	15502	1451407_at	6.381935223	6.880121064	0.877253462	0.127505527	1.83687501	0
	13315	1448690_at	7.856906168	6.692309494	0.876460879	0.130965383	1.835866151	0
	4842	1421424_a_at	6.946110252	7.145063635	0.874036064	0.122327261	1.832783105	0
	11973	1437046_x_at	5.610676692	8.340897823	0.873753017	0.104755272	1.832423559	0
	15295	1451152_a_at	7.318618771	6.105958956	0.873599855	0.143073326	1.832229033	0
	2180	1418061_at	7.471605821	7.313525476	0.87293273	0.119358678	1.831381977	0
	16575	1453567_s_at	6.596042236	8.795233707	0.872529368	0.099204796	1.830870014	0
	1424	1417236_at	7.26726618	7.161940596	0.872430582	0.121814831	1.830744653	0
	3057	1419032_at	6.182344797	5.990405451	0.869036404	0.145071383	1.826442586	0
	7740	1424826_s_at	8.208424766	8.896338317	0.868955664	0.097675654	1.826340373	0
	117	1415834_at	8.69147	6.676158227	0.866389468	0.129773657	1.823094655	0
	841	1416607_at	9.078949458	6.282776215	0.864157472	0.137543889	1.820276323	0
	8906	1426319_at	4.452299783	8.970860659	0.862569414	0.096152359	1.818273742	0
	1438	1417251_at	7.996918573	6.686276099	0.861984012	0.128918399	1.817536091	0
	17466	1460258_at	3.549464897	4.844356831	0.861052355	0.17774338	1.816362749	0
	2293	1418186_at	6.660626752	8.220152983	0.857706118	0.104341868	1.812154696	0
	14241	1449885_at	6.287907012	6.148790473	0.856292686	0.139261972	1.810380168	0
	8447	1425746_at	6.076352388	8.541962599	0.856014485	0.100212858	1.810031099	0
	269	1416008_at	6.495345522	6.142410011	0.854959064	0.139189514	1.808707433	0
	11738	1436244_a_at	5.929897558	9.031765823	0.854166594	0.094573598	1.807714186	0
	9095	1426571_at	8.611330824	7.210440282	0.848779519	0.117715352	1.800976703	0
	13394	1448780_at	9.567998266	7.512689716	0.846722613	0.112705655	1.79841081	0
	3082	1419064_a_at	5.07993496	6.632056715	0.845442226	0.127478136	1.796815435	0
	14106	1449591_at	6.385745366	7.722199514	0.84533304	0.10946791	1.796679453	0
	1780	1417622_at	9.741893892	7.52389292	0.844501093	0.112242572	1.795643676	0
	1423	1417235_at	7.193825094	6.895449689	0.844210427	0.122430076	1.795281937	0
	268	1416007_at	6.538202095	6.019219339	0.842647612	0.13999284	1.79333823	0
	4063	1420514_at	6.372094751	6.096344849	0.84250069	0.138197676	1.793155609	0
	4467	1420981_a_at	8.968660548	6.909965277	0.839180647	0.121444987	1.789033803	0
	2790	1418734_at	4.859854912	7.190187017	0.838039653	0.116553248	1.787619458	0
	7109	1424072_at	6.170065145	8.074692277	0.832459655	0.103094908	1.780718729	0
	13632	1449048_s_at	6.132693048	8.484626109	0.832396167	0.098106405	1.780640367	0
	1781	1417623_at	9.404166731	7.390431965	0.831298575	0.112483083	1.779286184	0
	2284	1418174_at	6.888007516	8.524317927	0.830480458	0.097424857	1.77827748	0
	15699	1451644_a_at	4.870593322	7.145726614	0.829655539	0.116105133	1.777260969	0
	12345	1438211_s_at	6.939773175	8.327373701	0.826415866	0.099240877	1.773274483	0
	4415	1420913_at	7.950542955	8.154458413	0.826391324	0.10134227	1.773244317	0
	2539	1418453_a_at	7.169099333	5.763880431	0.824136486	0.142982926	1.770475017	0
	14369	1450032_at	7.762115389	8.100729719	0.823752477	0.101688676	1.770003824	0
	7007	1423947_at	7.338628181	8.032350218	0.823167608	0.102481539	1.76928641	0
	8816	1426217_at	6.463014497	8.578293543	0.819475097	0.095528918	1.764763793	0
	14405	1450082_s_at	6.158058355	7.559257844	0.817156159	0.108100051	1.761929452	0
	3365	1419373_at	7.415758448	5.348764424	0.817002466	0.152746018	1.761741759	0
	2463	1418374_at	9.493055504	5.818967096	0.81566096	0.140172808	1.760104346	0
	12592	1439036_a_at	7.207172901	5.556047385	0.815051237	0.146696236	1.759360634	0
	3610	1419647_a_at	8.639531856	7.083516481	0.814276576	0.114953721	1.758416191	0
	13142	1448499_a_at	6.278232821	6.436507808	0.811490784	0.126076253	1.75502403	0
	13747	1449184_at	7.541151745	4.966564227	0.810941875	0.163280255	1.754356414	0
	10737	1431554_a_at	5.094105716	7.743509736	0.808392095	0.104396084	1.751258551	0
	15705	1451650_at	6.214432865	7.37568837	0.806817052	0.109388712	1.749347681	0
	4250	1420727_a_at	3.858856262	8.128580573	0.806517255	0.099219937	1.748984198	0
	4782	1421350_a_at	2.171662621	7.485020742	0.806418749	0.107737677	1.748864784	0
	9927	1427878_at	7.424354539	6.507888023	0.804505867	0.123620115	1.746547485	0
	2434	1418341_at	5.971508375	8.167953201	0.802041619	0.098193709	1.743566777	0
	683	1416441_at	6.342269631	6.838383086	0.798331601	0.116742743	1.739088801	0
	4480	1420998_at	6.109209061	7.538999749	0.797199798	0.105743444	1.73772501	0
	3081	1419063_at	5.002915228	6.10236887	0.79453486	0.130201054	1.734518057	0
	4416	1420914_at	7.547957505	7.794955707	0.793474673	0.101793352	1.733243888	0
	15610	1451537_at	8.573898471	4.174460209	0.792287113	0.189793907	1.731817748	0
	11678	1435945_a_at	9.082743155	6.362088887	0.791648914	0.124432231	1.731051821	0
	7455	1424477_at	6.3160604	7.702467898	0.787987681	0.102303274	1.726664373	0
	5473	1422170_at	3.220261691	9.051787613	0.785508345	0.086779361	1.723699572	0
	1042	1416824_at	7.067099253	8.03646511	0.785225501	0.097707822	1.723361669	0
	9710	1427485_at	5.430082482	8.410998982	0.784401186	0.09325898	1.72237727	0
	4517	1421038_a_at	8.885120616	6.294168589	0.782260472	0.124283368	1.719823451	0
	1792	1417635_at	4.606207619	8.983656684	0.776206244	0.086402038	1.712621384	0
	16078	1452136_at	6.851905553	6.470324104	0.771981575	0.119311114	1.70761362	0
	16053	1452109_at	7.34070874	7.339920562	0.771426168	0.10510007	1.706956352	0
	9878	1427747_a_at	10.09811709	5.043271478	0.767022748	0.152088332	1.701754292	0
	2652	1418580_at	8.508974086	5.150570224	0.766128697	0.148746384	1.700700026	0
	813	1416579_a_at	9.650609192	5.265132729	0.765297344	0.145351957	1.699720279	0
	16475	1452919_a_at	8.022735949	7.653391584	0.764770421	0.099925688	1.699099596	0
	3529	1419555_at	9.722512936	4.527624151	0.76349402	0.168630168	1.69759701	0
	6957	1423891_at	6.740802241	7.319238841	0.762652074	0.104198277	1.696606594	0
	2658	1418586_at	6.618480498	9.208366361	0.762506807	0.082805872	1.696435768	0
	2902	1418862_at	6.262739001	8.361867789	0.761935412	0.091120241	1.69576401	0
	2324	1418221_at	3.652120354	4.549281434	0.758605469	0.166752811	1.691854462	0
	10297	1428788_at	7.96754675	7.846101792	0.758173888	0.096630646	1.691348421	0
	11237	1434175_s_at	6.23121238	10.00062027	0.756802701	0.075675576	1.689741668	0
	14250	1449896_at	5.918391438	7.132092844	0.756170959	0.106023712	1.689001909	0
	10940	1432418_a_at	6.08392393	5.955677712	0.755606961	0.126871701	1.688341751	0
	11103	1433720_s_at	7.431755816	7.000383835	0.755387776	0.107906623	1.688085265	0
	4249	1420726_x_at	3.552471214	7.744488085	0.755092178	0.097500593	1.687739424	0
	11378	1434651_a_at	9.26967095	6.137767778	0.754989615	0.123007198	1.687619445	0
	12994	1448338_at	5.80928547	6.227641008	0.750585544	0.120524857	1.682475556	0
	2817	1418765_at	5.924749244	6.576156908	0.749380254	0.113954132	1.681070529	0
	1626	1417459_at	4.638110757	3.842968445	0.748562194	0.194787494	1.680117572	0
	4248	1420725_at	3.567167228	7.629635828	0.746997435	0.097907351	1.678296291	0
	8328	1425586_a_at	5.770323387	7.264400531	0.744071051	0.102427041	1.67489546	0
	6993	1423933_a_at	10.282555	5.138428966	0.742540929	0.144507384	1.673120008	0
	9462	1427104_at	4.255784117	7.5000854	0.740820805	0.098774983	1.671126336	0
	6572	1423449_a_at	8.731368133	9.216307596	0.739333912	0.080220186	1.669404902	0
	8917	1426332_a_at	9.230438687	5.934673803	0.738645506	0.124462697	1.668608507	0
	10202	1428443_a_at	7.320164945	6.83017457	0.738501428	0.108123361	1.668441876	0
	11940	1436990_s_at	7.473226097	6.696999848	0.737618928	0.110141697	1.667421598	0
	16300	1452500_at	3.778969176	7.268625707	0.737554123	0.101470918	1.667346701	0
	13531	1448933_at	4.905323586	6.917253981	0.736538196	0.106478409	1.66617299	0
	10896	1432189_a_at	5.198385201	7.607931351	0.736020591	0.096743853	1.665575314	0
	10897	1432190_at	5.081010328	7.897733323	0.735630213	0.093144474	1.665124687	0
	15744	1451701_x_at	9.263101465	5.916680432	0.734308239	0.124108146	1.663599595	0
	14565	1450278_at	6.164662703	7.031980772	0.733549928	0.104316259	1.662725402	0
	16961	1455531_at	7.787963772	4.778880998	0.732908341	0.153364008	1.661986129	0
	2582	1418500_at	4.241737912	7.623295749	0.732362636	0.096069031	1.661357595	0
	13699	1449131_s_at	7.174057703	6.363351207	0.731391218	0.114938056	1.66023932	0
	16308	1452511_at	5.071582515	7.789797999	0.731121948	0.093856342	1.659929475	0
	9715	1427492_at	6.141190768	5.193576574	0.730868923	0.140725551	1.659638377	0
	1287	1417089_a_at	6.07964075	5.656119216	0.728732636	0.128839688	1.657182667	0
	1041	1416823_a_at	6.317157818	8.675119132	0.72841446	0.083965932	1.656817227	0
	3530	1419556_at	9.291959575	4.383249051	0.728409019	0.166180158	1.656810979	0
	9582	1427284_a_at	7.079782826	4.824641341	0.727142905	0.150714396	1.655357594	0
	11698	1436021_at	7.766121699	4.683087705	0.726883126	0.155214502	1.655059549	0
	11054	1433579_at	7.514132776	4.97266532	0.724235703	0.145643363	1.65202521	0
	7509	1424544_at	6.437910239	7.354538511	0.7221257	0.098187765	1.649610819	0
	4624	1421156_a_at	6.139230107	5.910315149	0.721694283	0.122107581	1.649117601	0
	9090	1426566_s_at	7.333756887	6.683311109	0.721692682	0.107984301	1.64911577	0
	7039	1423989_at	6.225997938	9.452559916	0.72151729	0.076330359	1.648915295	0
	4391	1420886_a_at	9.053040254	6.71058394	0.720174799	0.107319245	1.647381622	0
	17563	1460387_a_at	4.607778754	8.703327902	0.719665685	0.082688564	1.646800378	0
	1944	1417801_a_at	7.0108745	6.355880984	0.719337912	0.113176744	1.646426276	0
	7073	1424029_at	5.094703994	8.246572353	0.718357162	0.087109787	1.645307409	0
	15580	1451499_at	6.821786048	5.52782561	0.718232965	0.129930467	1.645165776	0
	7401	1424412_at	6.794431718	5.8366521	0.717938516	0.123005193	1.644830038	0
	17411	1460194_at	6.893997875	6.74111148	0.717029978	0.106366729	1.64379453	0
	16058	1452114_s_at	8.593859161	4.946012846	0.716648866	0.144894259	1.643360352	0
	2361	1418260_at	5.956767086	4.782204658	0.716207837	0.1497652	1.642858057	0
	16944	1455446_x_at	6.641290515	8.568201808	0.715260171	0.083478446	1.641779265	0
	7731	1424814_a_at	7.7043763	5.517983035	0.712364648	0.129098738	1.638487479	0
	14050	1449527_at	3.23498376	7.980096157	0.709753557	0.088940477	1.635524711	0
	1419	1417231_at	7.69708718	4.783898063	0.709579961	0.148326731	1.635327924	0
	17621	1460569_x_at	9.169314945	5.648066928	0.709524636	0.125622562	1.635265213	0
	8342	1425602_a_at	5.621464597	9.111453927	0.706968702	0.077591206	1.632370679	0
	164	1415890_at	8.344276142	8.600224159	0.706852166	0.08218997	1.632238827	0
	13203	1448566_at	5.319691519	6.287459497	0.706771599	0.112409726	1.632147678	0
	5601	1422313_a_at	8.413695802	5.453716384	0.704924642	0.129255831	1.630059518	0
	7920	1425052_at	6.58110419	7.324957613	0.704309136	0.096151974	1.629364224	0
	1420	1417232_at	7.538308037	4.94753842	0.704003612	0.142293713	1.629019204	0
	6994	1423934_at	9.745942579	4.961442969	0.703284573	0.141750006	1.628207504	0
	12027	1437223_s_at	8.930940534	6.467214831	0.701745903	0.10850821	1.626471906	0
	9143	1426634_at	6.758093353	5.735135503	0.700852801	0.122203355	1.625465348	0
	17409	1460192_at	6.295482383	7.913516318	0.699688224	0.088416855	1.624153765	0
	6425	1423276_at	5.897094208	6.370792395	0.699331239	0.109771469	1.623751928	0
	2768	1418709_at	4.702535982	5.69912336	0.696260748	0.122169798	1.620299768	0
	6072	1422852_at	6.516833229	7.381222243	0.696144667	0.094312926	1.620169403	0
	2531	1418445_at	6.039694108	7.209987184	0.695994425	0.096531992	1.620000687	0
	16644	1453920_a_at	6.467560752	7.673602952	0.695512852	0.090637065	1.619460019	0
	14979	1450783_at	6.596540826	4.087035747	0.695243174	0.170109394	1.619157328	0
	1520	1417343_at	6.075389937	6.029223443	0.695223225	0.115308917	1.619134939	0
	660	1416416_x_at	5.409769057	7.147136488	0.694956992	0.097235724	1.618836173	0
	14540	1450250_at	4.599388128	5.679862225	0.694748597	0.122317861	1.618602352	0
	17620	1460568_at	6.790169964	7.587546023	0.693249658	0.091366781	1.616921521	0
	3940	1420371_at	5.553463625	8.233424808	0.693127409	0.08418458	1.616784515	0
	1262	1417061_at	5.373516176	6.116789653	0.692518071	0.113215937	1.616101792	0
	10401	1429347_at	7.475598185	5.247304109	0.692257479	0.131926312	1.615809904	0
	13942	1449403_at	7.134254359	6.059103163	0.692191951	0.114240001	1.615736515	0
	8006	1425151_a_at	7.140892556	6.835090022	0.691809098	0.101214336	1.615307798	0
	4767	1421332_at	5.265315385	6.438600228	0.690855962	0.107299093	1.614240976	0
	7402	1424413_at	6.703480849	5.501437872	0.690392812	0.125493158	1.613722837	0
	453	1416199_at	6.675405794	8.751922474	0.690234447	0.078866609	1.613545709	0
	13711	1449143_at	7.924536138	4.702792189	0.689542241	0.146624008	1.612771714	0
	8485	1425792_a_at	5.525217596	6.711619759	0.689148325	0.102679882	1.61233142	0
	1972	1417829_a_at	8.695506225	6.544860643	0.688823022	0.1052464	1.611967907	0
	7919	1425051_at	6.421206106	7.18204842	0.688223896	0.095825572	1.611298624	0
	15132	1450966_at	5.330593253	7.135049154	0.687676574	0.096380075	1.610687455	0
	4122	1420583_a_at	5.688815429	7.85463607	0.686145979	0.08735554	1.608979538	0
	12986	1448330_at	5.372197379	7.011580038	0.685743599	0.097801579	1.608530843	0
	7427	1424440_at	7.026951364	8.37244135	0.683382245	0.081622817	1.605900207	0
	7489	1424523_at	6.84926439	8.459722748	0.683264182	0.080766735	1.605768794	0
	7921	1425053_at	6.41166371	7.125040262	0.683254747	0.095894861	1.605758293	0
	2818	1418766_s_at	5.72866594	5.775328614	0.682573532	0.118187826	1.605000261	0
	8469	1425772_at	4.766880147	7.770150915	0.682194963	0.087796874	1.604579158	0
	7403	1424414_at	6.672257782	5.564449514	0.682112909	0.122584077	1.6044879	0
	4894	1421487_a_at	7.531485839	8.443067338	0.681875873	0.080761629	1.604224303	0
	8486	1425793_a_at	5.358208948	6.668705793	0.681685541	0.102221565	1.604012673	0
	3566	1419595_a_at	6.999084272	6.475939758	0.681478039	0.105232301	1.603781986	0
	9667	1427417_at	5.782489433	6.916280371	0.681191283	0.098490987	1.603463244	0
	14563	1450276_a_at	5.720439421	5.585282053	0.680918864	0.121913067	1.603160496	0
	7845	1424958_at	4.457744157	7.717467034	0.679552179	0.088053784	1.601642519	0
	16536	1453258_at	8.712033811	5.397407283	0.679437344	0.12588217	1.601515037	0
	15573	1451490_at	6.340952755	7.166922643	0.679067174	0.094750175	1.601104169	0
	9985	1427955_a_at	7.362277117	7.51778812	0.678447857	0.090245674	1.600416998	0
	15120	1450947_at	6.398636129	5.930709781	0.678246713	0.114361811	1.600193879	0
	2002	1417862_at	5.160248888	6.333400628	0.678055654	0.107060282	1.599981977	0
	2532	1418446_at	6.142058917	6.958447064	0.676427702	0.097209578	1.598177559	0
	13698	1449130_at	7.005549654	5.767767805	0.676108714	0.117221902	1.597824233	0
	7602	1424653_at	7.317913375	7.489113457	0.673135276	0.089881837	1.594534459	0
	9166	1426662_at	7.738339958	6.911631149	0.670897807	0.097067941	1.59206342	0
	4766	1421331_at	5.279488068	6.318683036	0.670322394	0.106085776	1.591428558	0
	16597	1453677_a_at	7.662703421	5.716668864	0.668232789	0.116891988	1.589125196	0
	7918	1425050_at	6.378593844	6.931883326	0.668093921	0.096379857	1.58897224	0
	12699	1439476_at	7.462886723	5.202386512	0.666766284	0.128165465	1.587510665	0
	6279	1423104_at	8.230218968	6.08587762	0.666055536	0.109442808	1.586728765	0
	11963	1437029_at	5.905360143	5.818237096	0.664292269	0.114174149	1.584790645	0
	3941	1420372_at	5.689882708	7.724512114	0.663270763	0.085865716	1.583668925	0
	14206	1449840_at	5.435150404	7.728854544	0.662616219	0.085732784	1.582950584	0
	7078	1424034_at	5.681314364	7.379890574	0.662181942	0.089727881	1.58247416	0
	11681	1435951_at	2.031199975	5.764684864	0.661222887	0.114702348	1.581422533	0
	14157	1449740_s_at	7.404469419	5.256740395	0.66113729	0.125769439	1.581328708	0
	7508	1424543_at	7.140357538	7.771422499	0.659772467	0.084897259	1.579833443	0
	773	1416539_at	4.456340743	8.276374136	0.658504061	0.079564318	1.578445076	0
	12881	1448211_at	5.870674496	6.077144181	0.65718667	0.108140707	1.577004383	0
	3116	1419100_at	4.970498	4.947140911	0.656856805	0.132775035	1.576643851	0
	10305	1428838_a_at	6.222929929	6.334659599	0.656581284	0.103649024	1.576342777	0
	17559	1460380_at	7.182652825	5.249505168	0.656266097	0.125014849	1.575998429	0
	14509	1450208_a_at	6.595622328	7.899807895	0.654750165	0.082881783	1.574343297	0
	7280	1424267_at	6.702374208	7.866104837	0.65453054	0.083208977	1.574103648	0
	2664	1418592_at	5.607188211	7.489392118	0.65327088	0.087226155	1.572729852	0
	13580	1448986_x_at	6.465973248	6.880335146	0.652676835	0.094861198	1.572082397	0
	5081	1421704_a_at	2.287450211	6.986774838	0.652624929	0.09340861	1.572025837	0
	13813	1449259_at	7.396395842	6.771674026	0.651838565	0.09625959	1.571169213	0
	5846	1422597_at	6.310377362	6.22742278	0.651557479	0.104627147	1.570863125	0
	15466	1451362_at	6.953353497	8.365401595	0.651333749	0.077860428	1.570619538	0
	9330	1426911_at	6.094737752	5.05658155	0.651087075	0.128760323	1.570351015	0
	3543	1419571_at	7.983912963	4.109832801	0.650628515	0.158310215	1.569851959	0
	2663	1418591_at	5.611339769	7.348221653	0.649306235	0.088362364	1.568413794	0
	13491	1448886_at	7.513080273	4.686646454	0.647898778	0.138243579	1.566884435	0
	851	1416617_at	7.390937662	5.255136365	0.645854588	0.122899682	1.56466585	0
	2926	1418890_a_at	7.357317832	6.588196369	0.645418733	0.097965922	1.564193218	0
	3078	1419060_at	5.400551399	6.574465955	0.645320304	0.098155547	1.564086503	0
	6615	1423500_a_at	5.065551166	6.577804066	0.645269253	0.098097974	1.564031157	0
	6911	1423836_at	6.741388968	5.157501033	0.644200046	0.124905461	1.562872456	0
	8365	1425627_x_at	5.223166275	6.593579941	0.643836275	0.097645935	1.562478432	0
	13556	1448961_at	4.961677299	4.528258438	0.643057048	0.142009794	1.561634735	0
	8597	1425934_a_at	4.741154981	7.657164605	0.642970499	0.083969789	1.561541054	0
	12270	1437974_a_at	7.293489975	6.833026662	0.641776705	0.093922757	1.560249452	0
	1463	1417279_at	6.503538472	7.004157544	0.64120683	0.091546603	1.559633264	0
	8364	1425626_at	5.124098621	6.330078185	0.640230048	0.101140938	1.558577665	0
	9566	1427261_at	7.232519976	5.958379513	0.639913646	0.107397262	1.558235887	0
	12151	1437583_x_at	6.92381903	5.185309608	0.639703231	0.123368377	1.558008636	0
	12960	1448299_at	4.911156266	5.19586333	0.6396169	0.123101179	1.557915408	0
	15403	1451288_s_at	6.608030752	7.53017608	0.639420301	0.084914389	1.557703122	0
	6910	1423835_at	6.764279001	5.02310653	0.639197703	0.127251473	1.557462798	0
	8565	1425893_a_at	4.674906272	6.990433823	0.639192921	0.091438234	1.557457635	0
	2876	1418835_at	8.86586387	5.25044226	0.638372551	0.121584529	1.556572259	0
	16804	1454803_a_at	6.141780308	6.375628187	0.638338907	0.100121727	1.556535959	0
	2299	1418194_at	5.819951921	7.484835327	0.637968885	0.085234859	1.556136791	0
	2300	1418195_at	5.888351687	7.387367904	0.637735216	0.0863278	1.555884769	0
	7158	1424124_at	6.530797484	7.111886378	0.637676847	0.089663531	1.555821821	0
	3795	1420012_at	8.355141008	5.739115119	0.636762443	0.110951328	1.554836029	0
	6009	1422780_at	6.492090692	7.502950229	0.635368408	0.084682477	1.553334361	0
	3794	1420011_s_at	8.735306679	5.829488433	0.633725023	0.108710229	1.551565953	0
	7079	1424035_at	5.413545415	7.262399134	0.633678982	0.087254772	1.551516438	0
	14440	1450122_at	6.127537467	7.165696355	0.633334495	0.088384222	1.551146011	0
	1581	1417408_at	5.570145126	5.17755315	0.633000943	0.122258705	1.550787426	0
	10403	1429352_at	6.401592296	6.98464906	0.63219237	0.090511687	1.549918515	0
	2447	1418355_at	7.40578464	6.037310019	0.632164593	0.104709646	1.549888675	0
	7872	1424990_at	5.520100656	7.666715579	0.631142257	0.082322378	1.548790767	0
	998	1416778_at	6.288291038	4.387860129	0.630204743	0.14362462	1.547784635	0
	10262	1428669_at	6.837577213	6.671762845	0.628981599	0.094275173	1.546472951	0
	4404	1420901_a_at	7.174113903	6.826497226	0.628695848	0.092096404	1.546166674	0
	12362	1438286_at	4.304035113	5.228461132	0.628418571	0.12019188	1.545869539	0
	2927	1418891_a_at	7.370993573	6.387642426	0.626655064	0.098104281	1.54398107	0
	13948	1449412_at	7.346062004	7.701295071	0.626534087	0.08135438	1.543851604	0
	8720	1426089_a_at	6.804585472	7.390606692	0.626358878	0.084750671	1.543664121	0
	7409	1424420_at	6.326583422	7.695141845	0.625616195	0.081300151	1.542869665	0
	6285	1423115_at	7.298382123	7.655444619	0.625374851	0.081690206	1.542611585	0
	7074	1424030_at	8.237532906	4.556315986	0.624354362	0.137030523	1.541520807	0
	999	1416779_at	6.15033277	4.305755374	0.62434053	0.145001394	1.541506027	0
	11030	1433514_at	7.991153423	4.724636159	0.624289659	0.13213497	1.541451672	0
	13662	1449091_at	5.809091688	4.138227996	0.623405172	0.150645439	1.540506929	0
	8357	1425619_s_at	7.300216376	4.972122032	0.623377235	0.125374484	1.540477099	0
	12150	1437582_at	6.773709502	4.958289585	0.622851744	0.125618267	1.539916093	0
	9387	1426994_at	6.864469631	7.413698757	0.621993701	0.083897892	1.539000501	0
	15733	1451689_a_at	7.331616231	5.507745914	0.62190183	0.112914038	1.5389025	0
	772	1416538_at	4.30554734	7.94104619	0.621036767	0.078205913	1.537980026	0
	15127	1450958_at	4.600040729	4.733633356	0.620353412	0.131052273	1.53725171	0
	1685	1417522_at	6.749923445	6.022758619	0.619259303	0.102819877	1.536086334	0
	6173	1422975_at	3.895182193	4.815768083	0.619148649	0.128566957	1.535968521	0
	7867	1424985_a_at	7.122939544	5.614536785	0.61895558	0.110241611	1.535762984	0
	17565	1460390_at	6.917695429	6.163758926	0.617158344	0.100126944	1.533851	0
	5262	1421922_at	6.025914238	6.693398732	0.616242038	0.092067134	1.532877106	0
	8698	1426065_a_at	6.493544556	6.274991664	0.616128511	0.098187941	1.532756487	0
	8853	1426258_at	7.221204474	6.158455666	0.615607686	0.099961373	1.53220325	0
	14391	1450060_at	5.768561731	3.360735832	0.615545546	0.183157968	1.532137255	0
	11938	1436986_at	5.316034999	7.038952241	0.614255234	0.087265152	1.530767561	0
	741	1416505_at	7.092596161	5.145419381	0.613824709	0.11929537	1.530310822	0
	17135	1456080_a_at	8.319305823	6.890349868	0.612953172	0.088958207	1.529386636	0
	17562	1460386_a_at	4.792397239	5.132857296	0.611502285	0.11913487	1.527849338	0
	12958	1448297_a_at	7.719359064	7.633961994	0.611303565	0.080076842	1.527638902	0
	8175	1425369_a_at	6.937992313	5.54348266	0.611202334	0.11025602	1.527531715	0
	37	1415732_at	6.790982593	8.506632645	0.61073779	0.071795482	1.527039933	0
	15611	1451539_at	5.934349817	6.355125559	0.610579808	0.09607675	1.526872724	0
	5479	1422178_a_at	6.081498854	5.955809225	0.610545911	0.102512671	1.526836849	0
	3723	1419814_s_at	6.817769865	7.422449668	0.609486193	0.082113887	1.525715738	0
	10939	1432417_a_at	6.155986575	6.087985596	0.609130629	0.100054545	1.525339759	0
	6763	1423672_at	5.892799334	6.832034177	0.608558467	0.089074272	1.524734941	0
	3482	1419498_at	6.074209165	4.2613654	0.607683179	0.142602927	1.523810159	0
	8996	1426440_at	8.188186368	5.879251229	0.607260162	0.103288691	1.523363424	0
	15915	1451935_a_at	8.963854285	4.685415596	0.606730812	0.129493489	1.522804577	0
	17420	1460203_at	6.515678048	6.48072582	0.605938267	0.093498519	1.521968254	0
	10249	1428621_a_at	4.057174123	6.823373333	0.605667317	0.08876362	1.521682443	0
	9438	1427074_at	7.219033223	7.178762476	0.604851088	0.084255621	1.520821769	0
	9724	1427505_a_at	5.668663748	6.989354267	0.603733469	0.086379005	1.519644084	0
	1071	1416854_at	7.005554651	4.808647161	0.603343159	0.125470457	1.519233011	0
	8211	1425415_a_at	4.706456858	4.859062556	0.603259495	0.124151416	1.519144912	0
	8000	1425144_at	4.222607083	4.722439447	0.602958359	0.127679426	1.51882785	0
	9708	1427482_a_at	4.043839416	5.424723409	0.601509941	0.110883062	1.517303763	0
	7838	1424951_at	5.903667019	6.155275734	0.601041355	0.097646536	1.516811025	0
	10576	1430634_a_at	6.2706778	6.113872392	0.600978277	0.098297485	1.516744707	0
	17178	1456225_x_at	6.516359129	6.080868335	0.600925269	0.098822279	1.516688979	0
	7657	1424722_at	3.644281561	7.034556438	0.60062821	0.085382528	1.516376717	0
	17088	1455961_at	3.947128569	4.442516664	0.600274694	0.135120415	1.516005191	0
	12904	1448239_at	4.910367469	5.778329511	0.600206151	0.103871915	1.515933167	0
	15356	1451229_at	6.088343095	5.881923801	0.59971965	0.101959779	1.515422055	0
	13345	1448724_at	6.147766222	6.872043436	0.598576141	0.087103079	1.514221377	0
	4213	1420683_at	7.056486875	4.775395368	0.598424215	0.125314067	1.514061928	0
	177	1415905_at	2.883210578	5.271867812	0.598248995	0.113479514	1.513878051	0
	15942	1451974_at	7.678968406	8.690061005	0.598033603	0.068818113	1.513652048	0
	9756	1427545_at	5.501185751	6.029855748	0.597299592	0.099057028	1.512882132	0
	330	1416069_at	6.4690824	6.23239312	0.596744144	0.095748797	1.512299773	0
	9662	1427403_at	4.95013586	6.230197799	0.596689037	0.095773691	1.512242008	0
	15538	1451450_at	6.53852391	6.272432593	0.596548004	0.095106324	1.512094184	0
	7677	1424743_at	5.519836603	7.612650837	0.594900063	0.078146243	1.510367958	0
	13786	1449229_a_at	5.547715171	6.570298727	0.594354524	0.090460807	1.509796936	0
	14760	1450516_a_at	6.035223765	5.917039041	0.594163239	0.100415636	1.509596767	0
	15633	1451566_at	5.671424931	7.196186734	0.594104318	0.082558213	1.509535116	0
	8768	1426153_a_at	7.043076799	4.68929742	0.593653706	0.12659758	1.5090637	0
	12783	1448104_at	5.981321998	5.579586948	0.593174859	0.106311608	1.508562908	0
	4526	1421051_s_at	3.907056475	6.964681553	0.592728214	0.085104855	1.508095943	0
	12585	1439012_a_at	6.368733178	6.168155505	0.591465895	0.095890237	1.506776977	0
	11242	1434196_at	5.44496501	6.456991576	0.590411028	0.091437478	1.505675657	0
	3241	1419239_at	3.783198501	7.310926939	0.59029054	0.080740862	1.505549915	0
	14980	1450784_at	5.0563767	5.607132277	0.587984896	0.104863746	1.503145741	0
	7627	1424683_at	7.052897667	5.874358258	0.587878786	0.100075406	1.503035189	0
	2281	1418171_at	6.129628961	5.192408615	0.587671266	0.113178933	1.502819005	0
	7395	1424404_at	7.610976704	4.994343362	0.587569341	0.117646966	1.502712837	0
	15266	1451117_a_at	6.144630077	6.124484688	0.587554438	0.095935326	1.502697313	0
	15569	1451486_at	5.984885021	6.589389334	0.587490298	0.089157017	1.502630508	0
	1590	1417421_at	6.551471386	7.10203603	0.587409612	0.08271003	1.502546471	0
	1883	1417738_at	7.410761008	5.839465802	0.586813625	0.100490977	1.501925887	0
	7871	1424989_at	5.310426659	7.401960569	0.586744755	0.07926883	1.501854192	0
	3290	1419295_at	6.159018302	6.058722517	0.586675916	0.09683162	1.501782532	0
	12818	1448143_at	5.566321878	5.256167508	0.586507774	0.111584681	1.501607513	0
	12775	1448069_at	3.886206986	5.051520712	0.586021089	0.116008846	1.50110104	0
	9351	1426942_at	6.728868686	6.400470384	0.58580081	0.09152465	1.500871861	0
	17684	1460709_a_at	6.773615491	8.28776605	0.581796583	0.070199446	1.496711939	0
	2593	1418517_at	7.716709146	5.32924101	0.580992168	0.109019683	1.495877637	0
	7584	1424634_at	5.439895678	6.29682141	0.580255939	0.092150611	1.495114463	0
	7636	1424694_at	6.418868242	6.028161019	0.580207965	0.09624958	1.495064747	0
	13740	1449176_a_at	6.198340811	6.115505387	0.579301311	0.094726646	1.494125477	0
	3743	1419884_at	7.619771137	4.586562431	0.578568195	0.126144188	1.493366419	0
	14777	1450537_at	5.074836948	7.154416342	0.57803308	0.080793883	1.492812612	0
	16966	1455550_x_at	8.497086137	6.771754846	0.578025996	0.085358376	1.492805282	0
	16604	1453721_a_at	7.72832583	6.053888733	0.577443744	0.095383937	1.492202928	0
	13814	1449260_at	7.022773992	5.930503698	0.576337903	0.097181948	1.491059577	0
	15539	1451451_at	4.920162698	5.744446422	0.576319301	0.100326343	1.491040352	0
	1862	1417710_at	7.670779156	8.189616503	0.57607935	0.070342653	1.49079238	0
	14158	1449741_at	7.040710376	4.53841451	0.575802903	0.126873141	1.490506744	0
	2360	1418259_a_at	6.052163856	6.202155245	0.574873622	0.092689331	1.489546975	0
	230	1415964_at	9.515043548	4.793306894	0.574819996	0.119921384	1.489491609	0
	4212	1420682_at	4.557250935	5.425549361	0.574595825	0.105905557	1.489260185	0
	13435	1448825_at	5.944698836	6.556011523	0.573677527	0.087504045	1.488312549	0
	7531	1424567_at	6.109173841	5.582853811	0.573612364	0.102745367	1.488245326	0
	13903	1449357_at	6.22489942	6.043347931	0.573590472	0.0949127	1.488222744	0
	11126	1433805_at	5.300767567	6.187860696	0.573207059	0.092634125	1.487827283	0
	1384	1417195_at	5.491516834	6.240609727	0.571936424	0.091647523	1.486517476	0
	7532	1424568_at	6.099923443	5.661146146	0.571645821	0.100977047	1.486218076	0
	1902	1417757_at	6.638041158	5.664771615	0.57155412	0.100896234	1.486123612	0
	1986	1417843_s_at	6.248277895	6.175909509	0.570357035	0.092351909	1.484891003	0
	12235	1437841_x_at	4.191502873	5.993688312	0.569983017	0.095097207	1.484506095	0
	1409	1417220_at	6.263375094	6.0672429	0.569104363	0.093799502	1.483602252	0
	16749	1454633_at	7.762435806	4.387691662	0.56861139	0.129592377	1.483095388	0
	2029	1417892_a_at	6.012609546	7.482212558	0.567259393	0.075814392	1.481706182	0
	11459	1434988_x_at	5.002825129	5.002057764	0.566684208	0.113290217	1.48111556	0
	1958	1417815_a_at	8.429190947	6.535055004	0.566475863	0.086682647	1.480901683	0
	9210	1426729_at	4.173658939	7.455439192	0.565892927	0.075903366	1.48030343	0
	3374	1419382_a_at	6.324043654	6.697383381	0.564722399	0.084319855	1.479102875	0
	1362	1417169_at	5.706193259	6.754116177	0.564054819	0.08351275	1.478418606	0
	4486	1421006_at	4.738141651	4.741810495	0.563749979	0.118889184	1.478106251	0
	13369	1448752_at	6.70690661	4.129076441	0.563642434	0.136505691	1.477996071	0
	10730	1431469_a_at	6.150431388	6.247618883	0.563341432	0.090168982	1.477687736	0
	16143	1452251_at	6.25851714	6.01531969	0.563195413	0.093626846	1.477538183	0
	10840	1431936_a_at	5.386813284	5.621196212	0.56319021	0.100190456	1.477532854	0
	8482	1425788_a_at	6.23770735	5.977953369	0.563160428	0.094206226	1.477502353	0
	4157	1420619_a_at	6.863381479	7.086339351	0.562985111	0.079446536	1.477322818	0
	4239	1420714_at	4.669008011	7.971006422	0.562442561	0.070561047	1.476767349	0
	3542	1419570_at	7.795845338	3.760483662	0.562071402	0.149467849	1.476387474	0
	8437	1425731_at	4.939514974	6.368272802	0.561775533	0.088214741	1.476084726	0
	13322	1448700_at	7.747334004	3.998638067	0.561730726	0.140480513	1.476038882	0
	11458	1434987_at	5.04721093	4.952003951	0.561214953	0.113330878	1.475511283	0
	11031	1433515_s_at	7.630966601	4.380321298	0.561097731	0.128095108	1.475391399	0
	12570	1438968_x_at	8.854722225	4.245722629	0.560257737	0.131958158	1.474532619	0
	7640	1424698_s_at	4.952396136	5.433164985	0.559059872	0.102897643	1.473308827	0
	4636	1421171_at	4.037024513	5.553189377	0.558927595	0.100649835	1.47317375	0
	4637	1421172_at	4.299794441	5.346588363	0.558476013	0.104454649	1.472712699	0
	1702	1417539_at	7.190122473	6.379522307	0.558333847	0.087519695	1.472567582	0
	5514	1422216_at	5.15776558	6.645071991	0.557091658	0.083835308	1.471300218	0
	10301	1428803_at	5.816857042	6.329612257	0.556381655	0.08790138	1.470576316	0
	7637	1424695_at	6.256054674	5.770582406	0.55611376	0.096370474	1.470303269	0
	1353	1417160_s_at	10.75521927	3.60329681	0.555482419	0.154159496	1.469659987	0
	4619	1421151_a_at	6.895353258	5.722329073	0.555024464	0.096992755	1.469193546	0
	5028	1421641_at	5.180665482	6.037575511	0.553995117	0.091757878	1.468145667	0
	11704	1436038_a_at	6.614780796	7.274953479	0.553559442	0.076091132	1.467702373	0
	1941	1417798_at	5.528640206	4.348433881	0.553559345	0.127300854	1.467702275	0
	7444	1424463_at	6.280287192	5.426541277	0.553050844	0.101915901	1.46718505	0
	14352	1450014_at	6.097598993	4.078326043	0.552318234	0.13542768	1.466440193	0
	270	1416009_at	7.807814748	7.198727642	0.55147309	0.076607022	1.46558139	0
	14752	1450505_a_at	6.790811684	5.432453305	0.551159315	0.101456798	1.465262673	0
	6985	1423924_s_at	7.529518729	7.901607312	0.550276331	0.069641063	1.464366151	0
	15629	1451559_a_at	6.374260117	6.450976406	0.55024066	0.085295717	1.464329944	0
	15431	1451320_at	6.831273753	4.767097243	0.550148731	0.115405393	1.46423664	0
	4603	1421133_at	2.538606539	5.517229219	0.549118021	0.099527861	1.463190913	0
	9131	1426620_at	4.699537882	6.084679821	0.549013853	0.090228881	1.463085269	0
	3837	1420124_s_at	6.013767593	7.069391403	0.548766593	0.077625719	1.462834536	0
	884	1416654_at	7.695399389	5.702949879	0.548604392	0.096196601	1.46267008	0
	13364	1448747_at	6.722201561	5.12501547	0.548529024	0.10702973	1.462593671	0
	13132	1448489_at	6.038392299	7.327993648	0.548160885	0.074803679	1.462220502	0
	17037	1455825_s_at	6.66732182	5.512292133	0.547934517	0.0994023	1.461991088	0
	8254	1425475_at	6.12476553	5.4268076	0.547834782	0.100949734	1.461890023	0
	12414	1438477_a_at	5.925800178	7.043795387	0.547770249	0.077766349	1.461824632	0
	2310	1418206_at	6.440069666	5.95621938	0.54690845	0.091821408	1.460951668	0
	10694	1431336_at	4.903620057	4.984814514	0.546443098	0.109621551	1.460480502	0
	8526	1425838_at	7.028973925	5.732133646	0.546127888	0.0952748	1.460161441	0
	1701	1417538_at	7.248436472	6.196264221	0.54447339	0.087871235	1.458487873	0
	15435	1451326_at	6.437258682	6.15607881	0.544200212	0.088400462	1.45821173	0
	3836	1420123_at	6.033853051	6.985186607	0.543160941	0.077758974	1.45716166	0
	3460	1419475_a_at	7.016490336	3.786083674	0.54257303	0.143307195	1.456567974	0
	6804	1423717_at	7.085244348	5.351429848	0.541901966	0.101263023	1.455890615	0
	1299	1417101_at	5.72300253	6.723974045	0.541850015	0.080584787	1.45583819	0
	259	1415997_at	7.772992548	5.279305262	0.541636984	0.102596262	1.455623234	0
	5793	1422537_a_at	8.017966771	5.334959026	0.541371353	0.101476197	1.455355248	0
	6795	1423707_at	6.655551569	6.48527156	0.540754995	0.083382013	1.454733613	0
	8344	1425605_a_at	5.455011512	7.610318998	0.540636932	0.071039983	1.45461457	0
	13555	1448960_at	6.205826539	6.021281275	0.540436566	0.089754413	1.454412563	0
	15336	1451204_at	5.244139548	4.714735548	0.540370514	0.114613112	1.454345976	0
	231	1415965_at	9.178623122	4.368971504	0.539918857	0.123580311	1.453890742	0
	9657	1427397_at	5.682900352	6.56003097	0.539565908	0.082250512	1.453535098	0
	3459	1419474_a_at	6.884974912	3.769061529	0.5393009	0.143086255	1.453268123	0
	9673	1427425_at	4.963642575	7.171056326	0.539235369	0.075196086	1.453202113	0
	4546	1421072_at	7.567073781	5.167070024	0.538324133	0.104183634	1.452284531	0
	7107	1424068_at	5.945590652	6.915240217	0.537806193	0.077771151	1.451763241	0
	5675	1422397_a_at	6.093588455	7.07794096	0.537439093	0.075931559	1.451393881	0
	1670	1417507_at	7.07849645	5.736897697	0.536750777	0.093561155	1.45070158	0
	9960	1427918_a_at	8.140451126	6.599926611	0.536374662	0.081269792	1.450323427	0
	202	1415932_x_at	7.449346871	6.147683461	0.536128381	0.087208195	1.450075865	0
	10005	1427981_a_at	6.570996332	5.933636888	0.536066939	0.090343738	1.45001411	0
	8082	1425245_a_at	5.591596175	6.240334399	0.535626623	0.085833	1.449571628	0
	5949	1422707_at	5.576524648	5.815219651	0.535504948	0.092086796	1.449449378	0
	12858	1448185_at	6.504578742	6.272035408	0.535286747	0.085344982	1.449230171	0
	258	1415996_at	7.932974183	5.341202187	0.5350675	0.100177354	1.449009949	0
	15477	1451375_at	7.068269428	3.68668793	0.535005751	0.145118264	1.44894793	0
	437	1416183_a_at	7.410196028	4.625575653	0.534366655	0.115524357	1.448306207	0
	1622	1417455_at	7.542709564	5.217337951	0.533940249	0.102339594	1.447878206	0
	6805	1423718_at	7.047305365	5.351459168	0.533890181	0.099765347	1.447827958	0
	11597	1435626_a_at	6.444613561	6.323663633	0.53369329	0.084396217	1.44763038	0
	10817	1431829_a_at	5.368398023	6.513151856	0.533142557	0.081856307	1.447077868	0
	9795	1427604_a_at	7.361035261	6.07885881	0.532679459	0.087628201	1.446613439	0
	1397	1417208_at	4.736378109	6.919136162	0.532406344	0.076946938	1.446339608	0
	11320	1434471_at	6.509417243	5.975332168	0.532300887	0.089083062	1.446233888	0
	2354	1418252_at	6.86547314	3.910521911	0.532086948	0.136065456	1.44601944	0
	4487	1421007_at	4.647930122	4.367532409	0.531882769	0.12178107	1.445814805	0
	488	1416237_at	6.192267203	4.540737436	0.531470773	0.117045035	1.445401977	0
	17320	1456702_x_at	4.686778645	6.339944444	0.530877112	0.083735294	1.444807325	0
	9016	1426466_s_at	4.807051103	5.055286405	0.530651946	0.10496971	1.444581846	0
	13764	1449203_at	4.949369429	5.193627351	0.530605707	0.102164763	1.444535548	0
	8927	1426345_at	4.637557097	6.15068302	0.529925049	0.086157106	1.443854183	0
	15550	1451463_at	4.39938859	6.041752776	0.529805724	0.087690732	1.443734767	0
	2725	1418661_at	5.62334712	5.429667597	0.529755413	0.097566822	1.44368442	0
	6608	1423490_at	4.832246351	5.308594021	0.528928873	0.099636339	1.44285755	0
	13025	1448372_a_at	4.403632885	6.130048636	0.528045651	0.086140532	1.441974499	0
	13058	1448406_at	6.258095592	6.465941049	0.526112441	0.081366724	1.440043549	0
	14660	1450398_at	6.465331463	5.367856408	0.525392531	0.097877531	1.439325141	0
	15648	1451583_a_at	5.214423057	6.447853756	0.525296015	0.081468351	1.439228854	0
	1400	1417211_a_at	6.091879809	7.001238813	0.525128975	0.075005151	1.439062224	0
	5948	1422706_at	6.424483958	4.981482469	0.524151079	0.105219898	1.438087122	0
	15365	1451238_at	6.477950017	7.49808426	0.523670491	0.069840572	1.437608148	0
	7142	1424106_at	6.511414196	7.639173154	0.523656358	0.068548827	1.437594065	0
	12959	1448298_at	7.280356328	6.128354207	0.523604869	0.08543972	1.437542759	0
	10944	1432436_a_at	6.777096086	5.335257653	0.52357973	0.098135791	1.43751771	0
	5203	1421852_at	6.649334029	5.282130358	0.523392469	0.099087382	1.437331133	0
	9402	1427013_at	5.32782315	4.934749011	0.523286168	0.106041091	1.437225231	0
	8371	1425635_at	6.267439509	5.28168427	0.5226554	0.098956199	1.436596992	0
	9658	1427399_a_at	3.821981979	6.477401367	0.522594441	0.080679645	1.436536292	0
	14541	1450251_a_at	6.482990418	5.528058239	0.522054089	0.094437154	1.435998347	0
	1863	1417711_at	6.987747044	6.73468368	0.522004419	0.077509864	1.435948909	0
	17518	1460331_at	4.531031234	6.103959068	0.52198343	0.085515552	1.435928018	0
	7565	1424612_at	7.305110151	4.685154522	0.52158309	0.111326764	1.435529612	0
	8255	1425476_at	6.191596875	4.914030887	0.521239913	0.106071762	1.43518818	0
	861	1416627_at	7.163549955	4.599015335	0.52067523	0.113214502	1.434626545	0
	16573	1453559_a_at	6.813602648	6.15773406	0.520593586	0.084543045	1.434545359	0
	1361	1417168_a_at	5.483522599	6.139784368	0.520195314	0.084725339	1.434149392	0
	578	1416330_at	8.651691694	6.44642061	0.519719782	0.080621451	1.433676755	0
	15775	1451738_at	5.779032377	5.169848338	0.518959305	0.10038192	1.43292123	0
	5758	1422498_at	3.90767063	4.922291837	0.518945607	0.105427639	1.432907626	0
	3140	1419124_at	5.879998596	5.357190581	0.518926573	0.096865431	1.432888721	0
	1959	1417816_s_at	8.011478585	5.482225972	0.518800632	0.094633208	1.432763641	0
	367	1416108_a_at	7.870801022	6.378455738	0.518777389	0.081332757	1.432740558	0
	8370	1425634_a_at	6.189795385	5.113854189	0.518714102	0.101433104	1.43267771	0
	13307	1448681_at	6.160755365	6.55448555	0.518529144	0.079110579	1.432494047	0
	8362	1425624_at	4.707167074	6.75254169	0.518479787	0.076782908	1.43244504	0
	1645	1417481_at	4.915964337	4.580403025	0.518209069	0.113136129	1.432176271	0
	2077	1417946_at	3.186108682	5.187005797	0.517723905	0.099811707	1.431694726	0
	14125	1449650_at	7.157584739	3.976986728	0.517719488	0.130178832	1.431690342	0
	17564	1460388_at	5.508669459	5.752452996	0.517402552	0.089944681	1.431375858	0
	4525	1421050_at	3.391137566	6.742791603	0.517226787	0.076708108	1.431201483	0
	6274	1423098_at	5.920518433	5.634618629	0.516379858	0.091644154	1.430361547	0
	391	1416134_at	4.795696198	5.918254439	0.516075866	0.087200689	1.430060186	0
	5966	1422731_at	6.208872837	6.997384543	0.515781946	0.073710676	1.42976887	0
	16866	1455047_at	4.798392975	5.172134143	0.515547634	0.099677932	1.429536676	0
	7893	1425019_at	7.014444484	5.656765818	0.515138052	0.091065826	1.429130887	0
	9127	1426615_s_at	4.236346523	4.485820269	0.514446417	0.114682797	1.428445919	0
	11658	1435857_s_at	4.864790138	5.826214702	0.514367427	0.088285011	1.428367712	0
	15513	1451419_at	4.953371881	4.42910162	0.513965236	0.116042773	1.42796957	0
	7894	1425020_at	7.175034008	5.618197878	0.513947243	0.091479021	1.427951761	0
	12260	1437932_a_at	6.167060066	3.65949969	0.513803322	0.140402614	1.427809317	0
	8253	1425474_a_at	5.450019282	7.520777372	0.512915333	0.068199776	1.426930761	0
	12586	1439013_x_at	5.456523139	6.399071719	0.51239342	0.080073086	1.426414644	0
	2200	1418083_at	6.209657349	7.011444262	0.511847378	0.073001704	1.425874867	0
	3143	1419127_at	4.194021034	4.496703908	0.511057321	0.113651539	1.425094235	0
	8968	1426400_a_at	7.538108871	7.109178539	0.510761312	0.071845335	1.424801867	0
	12929	1448265_x_at	6.343906458	4.342026644	0.510564135	0.117586596	1.424607148	0
	10584	1430692_a_at	6.857643897	5.932585459	0.510514636	0.086052639	1.424558271	0
	1385	1417196_s_at	5.478178141	5.246621132	0.510512449	0.09730309	1.424556111	0
	15512	1451418_a_at	4.953689469	4.209846239	0.509980659	0.121139973	1.424031105	0
	11125	1433804_at	4.848776094	5.913409455	0.508836303	0.086047873	1.422902001	0
	9348	1426935_at	6.304124528	3.9989146	0.50786799	0.127001459	1.421947294	0
	15774	1451737_at	7.10234971	4.421139051	0.507515386	0.114792903	1.421599802	0
	8281	1425517_s_at	5.800186757	5.036525463	0.50751145	0.100766184	1.421595924	0
	12268	1437968_at	5.309880715	5.152440009	0.506701281	0.098342005	1.420797828	0
	11727	1436188_a_at	4.135264503	4.409677278	0.506026416	0.114753617	1.420133361	0
	4347	1420833_at	3.864903523	6.474070497	0.505707036	0.078112686	1.419819011	0
	2925	1418888_a_at	7.359923504	7.001187035	0.505618553	0.072218975	1.419731934	0
	13046	1448393_at	7.947744393	3.580166965	0.50485875	0.14101542	1.418984421	0
	4273	1420752_at	6.405430357	6.243524954	0.504825776	0.080855892	1.418951989	0
	17279	1456577_x_at	6.039640833	5.183531702	0.504569492	0.097340871	1.418699946	0
	14533	1450240_a_at	6.688825575	5.070396276	0.504030207	0.099406472	1.418169729	0
	9786	1427588_a_at	4.074730531	5.681025904	0.503999919	0.088716356	1.418139956	0
	7445	1424464_s_at	5.819552403	5.096753888	0.503934028	0.098873526	1.418075188	0
	9439	1427075_s_at	6.8536305	5.684521289	0.503881046	0.088640893	1.418023111	0
	11505	1435176_a_at	7.959091323	4.844304193	0.50371738	0.103981369	1.417862253	0
	15760	1451720_at	5.576269027	7.035917417	0.503389452	0.071545674	1.417540006	0
	13508	1448905_at	6.644497468	6.433103204	0.502842583	0.078164856	1.417002774	0
	8036	1425187_at	7.011556095	5.95951293	0.502502805	0.084319442	1.416669087	0
	2081	1417953_at	8.510532589	4.572698686	0.502189335	0.109823404	1.416361305	0
	4158	1420620_a_at	5.891885137	6.266551834	0.502074371	0.080119719	1.416248444	0
	13290	1448660_at	5.520489815	4.946694093	0.501732415	0.101427823	1.415912796	0
	9719	1427498_a_at	5.686052123	4.749171521	0.501554528	0.105608847	1.415738222	0
	17054	1455875_x_at	4.596159307	5.824075325	0.501212522	0.086058729	1.415402647	0
	11032	1433521_at	9.153445786	4.182771732	0.500899984	0.119753125	1.415096055	0
	16174	1452295_at	6.205015181	4.634784779	0.50022672	0.107928792	1.414435824	0
	5263	1421923_at	5.834755607	5.472447151	0.500196993	0.0914028	1.41440668	0
	7616	1424670_s_at	5.189114005	6.297933994	0.500188758	0.079421086	1.414398606	0
	8119	1425292_at	4.066407421	5.683475825	0.499855619	0.08794893	1.414072039	0
	10810	1431805_a_at	5.418291868	3.761808934	0.499659556	0.132824278	1.413879879	0
	16132	1452234_s_at	4.35392365	6.383712751	0.49962312	0.078265288	1.413844171	0
	14851	1450627_at	5.800654552	3.491599165	0.499569296	0.143077505	1.413791424	0
	5965	1422730_at	6.138490045	6.906607491	0.498709843	0.072207642	1.412949441	0
	4494	1421014_a_at	5.626537286	5.439854354	0.498494923	0.09163755	1.412738968	0
	4348	1420834_at	4.073968369	6.1471949	0.498454939	0.081086568	1.412699815	0
	15169	1451006_at	7.074822496	4.8515149	0.498451654	0.102741446	1.412696598	0
	10627	1431010_a_at	4.33104606	6.638090388	0.497941483	0.07501276	1.412197123	0
	4448	1420955_at	3.686888282	4.975504694	0.497822716	0.100054717	1.412080872	0
	15292	1451147_x_at	4.094492097	5.192147395	0.497517791	0.095821199	1.411782448	0
	8289	1425533_a_at	5.352530561	6.492560865	0.497512441	0.076628075	1.411777214	0
	14756	1450512_at	3.829601532	6.102639717	0.49723685	0.081478979	1.411507555	0
	6273	1423097_s_at	5.925934748	5.295365146	0.496810045	0.09381979	1.411090037	0
	15385	1451261_s_at	7.125092708	5.83102495	0.496738231	0.085188837	1.411019799	0
	4602	1421132_at	2.314764649	5.227231547	0.496698737	0.095021377	1.410981172	0
	9118	1426601_at	5.836813166	6.428357735	0.495042633	0.077009192	1.409362403	0
	8400	1425679_a_at	5.387783206	5.942903255	0.495038098	0.083299034	1.409357972	0
	14388	1450055_at	3.800247262	5.030282695	0.494987413	0.09840151	1.409308459	0
	5950	1422708_at	5.364138041	5.246248599	0.494781736	0.094311531	1.409107556	0
	13507	1448904_at	8.431576901	4.589731304	0.494633415	0.10776958	1.408962696	0
	4562	1421088_at	6.678647906	5.46605954	0.494584506	0.090482824	1.408914931	0
	12327	1438171_x_at	7.378949434	6.62243769	0.494432546	0.074660204	1.408766537	0
	16444	1452773_at	6.992612688	7.122933767	0.494337426	0.069400817	1.408673657	0
	7177	1424148_a_at	7.122126567	5.752894578	0.494305974	0.085923002	1.408642948	0
	848	1416614_at	6.251491775	6.097064099	0.494304715	0.08107258	1.408641718	0
	487	1416236_a_at	6.34620005	4.155671859	0.49376173	0.118816342	1.408111649	0
	1845	1417689_a_at	5.860087015	4.662926172	0.493580502	0.105852095	1.407934777	0
	8904	1426317_at	4.907231458	5.931356656	0.493391274	0.083183545	1.407750121	0
	3893	1420280_x_at	3.625428017	5.154863996	0.493281868	0.095692509	1.407643368	0
	940	1416716_at	6.463110079	5.455288414	0.493166254	0.0904015	1.407530568	0
	6211	1423025_a_at	6.269738427	4.499337767	0.49271843	0.1095091	1.407093727	0
	3659	1419704_at	1.725979909	4.800910329	0.492148344	0.102511464	1.406537819	0
	8701	1426068_at	5.221534162	4.813183085	0.492136505	0.102247618	1.406526277	0
	7398	1424408_at	4.854508081	5.265634994	0.491922392	0.093421286	1.406317547	0
	6919	1423845_at	4.042183949	5.118021799	0.491643476	0.096061231	1.406045689	0
	8037	1425188_s_at	6.922175943	5.818173784	0.491534845	0.084482668	1.405939822	0
	10596	1430776_s_at	4.760046661	5.115325983	0.491327625	0.09605011	1.405737896	0
	9978	1427943_at	6.234931545	4.973954877	0.491034137	0.098721068	1.405451956	0
	7552	1424596_s_at	4.206682731	4.222016685	0.490902127	0.116271953	1.40532336	0
	8290	1425534_at	5.35388096	6.340078022	0.490693545	0.077395506	1.405120195	0
	5947	1422705_at	6.237730885	4.663887302	0.490504498	0.105170744	1.404936084	0
	11241	1434195_at	3.476935503	4.987297448	0.490241207	0.098297968	1.404679707	0
	4809	1421385_a_at	4.327590648	4.930946789	0.490182576	0.099409423	1.404622623	0
	6661	1423554_at	4.334305159	6.391814204	0.490007303	0.076661694	1.404451985	0
	8280	1425516_at	5.697101268	4.76712504	0.48938694	0.102658717	1.403848197	0
	7521	1424556_at	5.868933913	4.568393224	0.488763694	0.106988096	1.403241863	0
	13057	1448405_a_at	6.24249436	6.005764975	0.488686523	0.081369572	1.403166805	0
	11328	1434499_a_at	7.341157941	4.090975259	0.488474455	0.119402936	1.402960563	0
	554	1416305_at	6.625169096	5.915858904	0.488076949	0.082503142	1.402574058	0
	9704	1427477_at	6.313215411	4.385171901	0.488075488	0.111301335	1.402572637	0
	13185	1448545_at	6.230919515	4.213191322	0.48761067	0.115734281	1.402120819	0
	17631	1460631_at	5.912799802	4.680400284	0.487412068	0.104138971	1.401927816	0
	10646	1431078_at	4.386561517	5.008059795	0.487293099	0.097301773	1.401812214	0
	14453	1450135_at	4.461863397	6.150946894	0.486569889	0.079104876	1.401109674	0
	12220	1437783_x_at	4.314979289	5.688143853	0.486466205	0.085522838	1.401008982	0
	10615	1430902_at	4.510221932	5.27049425	0.485683587	0.092151431	1.400249184	0
	7562	1424607_a_at	7.138526601	4.906280274	0.485401353	0.098934697	1.39997528	0
	6272	1423096_at	5.917401557	5.204146591	0.484315103	0.093063309	1.398921592	0
	8887	1426298_at	8.004528479	5.094653441	0.483983555	0.094998327	1.398600141	0
	7809	1424911_a_at	4.987667961	5.858948044	0.483894984	0.082590762	1.398514279	0
	16901	1455235_x_at	7.311740691	4.117681246	0.483865989	0.117509336	1.398486172	0
	9134	1426624_a_at	6.450216792	6.881930496	0.483389341	0.07024037	1.398024207	0
	7356	1424358_at	5.670451974	5.810462839	0.483341697	0.083184715	1.397978038	0
	9446	1427082_at	6.095469417	4.909031832	0.483060069	0.098402309	1.397705166	0
	4502	1421022_x_at	5.540650535	6.137763834	0.482950156	0.078685034	1.397598685	0
	8702	1426069_s_at	5.021644965	4.532234255	0.482402883	0.106438206	1.397068619	0
	3838	1420125_at	5.51211117	5.766616275	0.482208337	0.083620674	1.396880239	0
	3894	1420281_at	3.583119423	5.032438194	0.481718123	0.095722611	1.396405673	0
	13161	1448519_at	6.538237687	4.935835652	0.481388353	0.097529251	1.39608652	0
	4625	1421157_at	4.441262925	6.157665449	0.481299601	0.078162675	1.396000638	0
	11857	1436780_at	5.538175464	4.819768058	0.481259028	0.099851076	1.395961379	0
	16427	1452716_at	4.349800814	3.44635738	0.481143028	0.139609151	1.395849141	0
	9347	1426934_at	6.69571765	3.832574264	0.480859952	0.125466571	1.395575283	0
	9132	1426622_a_at	3.80789047	4.954885803	0.480751102	0.097025667	1.395469993	0
	8865	1426273_at	5.211505374	6.66065672	0.480088942	0.072078319	1.394829655	0
	7690	1424759_at	5.451810414	6.196952219	0.4797469	0.077416589	1.394499	0
	12350	1438225_x_at	6.082379879	4.917410357	0.479640134	0.097539172	1.394395805	0
	13386	1448772_at	6.158128695	6.09458769	0.479395825	0.078659271	1.394159694	0
	16951	1455477_s_at	5.836848246	4.560134812	0.479169619	0.10507795	1.393941116	0
	6536	1423411_at	6.975323504	4.227387474	0.479126136	0.11333859	1.393899103	0
	9299	1426859_at	7.712445048	4.119317226	0.479070474	0.116298514	1.393845324	0
	3527	1419552_at	6.380750579	5.45117654	0.478895142	0.087851703	1.39367594	0
	8279	1425514_at	7.046316953	4.017766671	0.478825415	0.119177009	1.393608583	0
	13009	1448355_at	5.467011379	5.777504639	0.478515318	0.082823874	1.393309069	0
	14095	1449579_at	6.238544846	5.412025239	0.478386226	0.088393199	1.393184403	0
	7783	1424880_at	6.735654627	5.360165836	0.478132308	0.089201029	1.392939219	0
	2341	1418239_at	3.079316345	4.433874959	0.477594299	0.107714878	1.392419862	0
	12520	1438850_at	5.643160472	3.485245738	0.477561133	0.137023662	1.392387853	0
	14418	1450095_a_at	5.451162648	5.982307229	0.477548497	0.079826809	1.392375657	0
	5958	1422721_at	6.395235684	4.74265179	0.47751458	0.100685144	1.392342924	0
	14784	1450546_at	2.459847031	6.218931161	0.477414945	0.076768006	1.39224677	0
	5107	1421735_a_at	5.624288729	6.055209272	0.47733683	0.078830773	1.392171388	0
	6975	1423914_at	7.121861785	4.803158124	0.477213768	0.099354166	1.39205264	0
	1015	1416797_at	6.369592648	5.624730273	0.477099527	0.084821761	1.391942415	0
	13359	1448741_at	4.308631293	5.241215777	0.476340063	0.090883506	1.39120986	0
	4403	1420900_a_at	6.122447798	5.39369307	0.476270826	0.088301433	1.391143096	0
	6011	1422782_s_at	5.603797886	4.76828036	0.476270397	0.099883052	1.391142682	0
	8699	1426066_a_at	3.972603938	5.367474235	0.476214549	0.088722279	1.39108883	0
	5982	1422750_a_at	5.245742313	5.593894689	0.476075457	0.08510626	1.39095472	0
	8864	1426272_at	5.471689063	6.376655964	0.475959301	0.074640894	1.390842735	0
	6525	1423396_at	4.415281114	3.859141221	0.475613046	0.123243234	1.390508965	0
	3012	1418984_at	5.433618788	4.878869448	0.475299569	0.097420022	1.39020686	0
	15229	1451074_at	5.955202938	5.824884653	0.475256319	0.081590683	1.390165184	0
	12574	1438976_x_at	4.544499659	5.478768783	0.475228335	0.086739987	1.390138219	0
	9064	1426534_a_at	6.266586885	5.639779445	0.474914505	0.084207992	1.389835855	0
	3620	1419657_a_at	5.52111864	6.069866572	0.474701622	0.07820627	1.389630787	0
	12902	1448237_x_at	7.325118458	4.054035787	0.474605865	0.117069974	1.389538555	0
	5285	1421947_at	6.847994425	6.296357353	0.474320819	0.075332576	1.389264039	0
	11856	1436776_x_at	4.921081641	4.565664954	0.474151936	0.103851671	1.38910142	0
	2457	1418365_at	8.267688689	4.674491443	0.474093391	0.101421384	1.389045051	0
	13423	1448810_at	7.648207654	4.242047175	0.472755763	0.111445192	1.387757763	0
	8868	1426276_at	7.768260123	3.915712601	0.472591052	0.120690945	1.387599333	0
	12457	1438620_x_at	5.863017629	4.431584553	0.472342261	0.106585411	1.387360063	0
	15136	1450970_at	6.190929369	4.983812725	0.47135193	0.094576573	1.386408044	0
	6473	1423331_a_at	2.458543627	4.749624632	0.471089585	0.099184593	1.386155957	0
	2866	1418825_at	7.289273683	4.290017958	0.470877954	0.109761301	1.385952634	0
	13232	1448596_at	6.159913255	6.432470297	0.470667268	0.073170531	1.38575025	0
	1220	1417012_at	6.139255062	4.052405974	0.470297925	0.116054001	1.385395531	0
	12521	1438851_x_at	5.682551791	3.443460533	0.470154105	0.136535355	1.38525743	0
	13457	1448847_at	7.57035339	4.487649515	0.469867439	0.104702348	1.384982204	0
	15092	1450916_at	5.340130508	5.986286421	0.469791779	0.078477999	1.384909573	0
	3075	1419057_at	6.125798811	3.476895781	0.469769535	0.135111768	1.38488822	0
	796	1416562_at	1.799062025	3.408360995	0.469462074	0.137738366	1.38459311	0
	6819	1423732_at	6.412955109	4.720866207	0.469360177	0.09942247	1.38449532	0
	14137	1449679_s_at	4.405047853	5.711300636	0.469186107	0.082150483	1.384328282	0
	17253	1456481_at	6.494271619	4.669191829	0.468677596	0.100376599	1.38384043	0
	12295	1438067_at	5.653717583	5.388195678	0.467795987	0.086818671	1.382995044	0
	12004	1437159_at	5.457937457	6.603914019	0.467697204	0.070821213	1.382900352	0
	15579	1451498_at	5.234299577	4.57707651	0.467278289	0.102090994	1.382498858	0
	3619	1419656_at	5.308293495	6.231846377	0.467217055	0.074972492	1.382440181	0
	990	1416768_at	7.318515953	5.930692093	0.467102036	0.078760122	1.382329969	0
	4438	1420943_at	5.871280012	5.129531904	0.466490137	0.090942048	1.381743798	0
	13300	1448673_at	2.480155259	4.604781832	0.464778277	0.100933832	1.380105233	0
	14138	1449687_at	5.446585773	5.361554378	0.464326809	0.086603022	1.379673419	0
	7525	1424560_at	5.39994219	5.104948426	0.464125043	0.090916696	1.37948048	0
	3865	1420192_at	4.149715773	6.076437768	0.46411437	0.076379351	1.379470276	0
	13246	1448611_at	5.583165913	5.631031958	0.463837535	0.082371675	1.379205598	0
	12658	1439386_x_at	4.269108415	5.938120879	0.463656791	0.0780814	1.379032819	0
	9550	1427240_at	5.180473418	6.202950996	0.46365251	0.074747086	1.379028727	0
	3219	1419214_at	5.948606947	6.121466635	0.462941762	0.075625955	1.378349511	0
	16874	1455089_at	6.924086869	6.24512197	0.462527216	0.074062159	1.377953511	0
	15051	1450868_at	4.774565768	6.079356018	0.461707796	0.075946826	1.377171085	0
	16582	1453596_at	7.428671851	4.354072372	0.460231422	0.105701372	1.375762486	0
	6612	1423495_at	5.58241295	5.349076895	0.459934768	0.085983951	1.375479624	0
	13382	1448767_s_at	4.89864797	4.366775958	0.459720347	0.105276834	1.375275208	0
	7784	1424881_at	6.373153234	5.086788587	0.459711421	0.090373605	1.375266699	0
	13678	1449108_at	6.909519657	6.039878469	0.459242125	0.076034994	1.37481941	0
	17528	1460344_at	6.506188435	5.493954205	0.458648184	0.083482346	1.374253528	0
	13406	1448793_a_at	5.799279545	4.544611896	0.458421189	0.100871361	1.374037319	0
	13254	1448619_at	6.378811118	5.502115009	0.458382002	0.083310146	1.373999998	0
	7538	1424579_at	6.330932714	5.329050728	0.458248925	0.085990723	1.373873263	0
	6609	1423491_at	4.491945329	4.340509975	0.458200569	0.105563764	1.373827215	0
	2581	1418499_a_at	4.364736829	4.090828755	0.457848616	0.111920748	1.373492103	0
	1014	1416796_at	6.554693292	5.572842786	0.45748486	0.08209183	1.37314584	0
	862	1416628_at	6.930884156	4.518987844	0.457121009	0.101155618	1.372799573	0
	13588	1449000_at	6.666019471	5.783692316	0.457084466	0.079029872	1.372764801	0
	17625	1460592_at	5.704877395	6.094032842	0.456856248	0.074967802	1.372547662	0
	1250	1417048_at	6.52320964	3.964791733	0.456743546	0.115199884	1.372440444	0
	2773	1418714_at	3.883243463	5.019748014	0.456577745	0.090956308	1.372282726	0
	4564	1421090_at	5.672890088	6.243273026	0.456568388	0.073129653	1.372273826	0
	7648	1424710_a_at	7.244745575	6.466962212	0.456500676	0.070589662	1.37220942	0
	11147	1433893_s_at	5.610184399	4.106846571	0.456230647	0.111090258	1.371952608	0
	3228	1419223_a_at	3.87387742	5.157451116	0.456057612	0.088426938	1.371788068	0
	1219	1417011_at	6.178896815	3.936384767	0.454897542	0.115562266	1.370685458	0
	1998	1417858_at	6.977795089	4.745472621	0.454880383	0.095855654	1.370669155	0
	3011	1418983_at	5.311337151	4.616681983	0.454465419	0.098439836	1.370274964	0
	7879	1425001_at	6.120853036	5.156497059	0.454283956	0.088099334	1.370102621	0
	511	1416260_a_at	6.40536694	6.068755319	0.454088254	0.074823952	1.36991678	0
	11283	1434330_at	5.331107535	5.269878484	0.453917276	0.086134296	1.369754436	0
	7539	1424580_at	6.180976673	5.354750628	0.453777037	0.084742889	1.369621294	0
	1403	1417214_at	4.424412234	4.261693332	0.453645348	0.106447206	1.369496281	0
	7429	1424442_a_at	6.165928539	6.100625332	0.453497007	0.074336151	1.369355474	0
	17676	1460698_a_at	7.031810882	5.309487683	0.453494894	0.085412176	1.369353468	0
	1314	1417116_at	6.153210553	6.148116225	0.453266733	0.07372449	1.369136922	0
	12415	1438478_a_at	6.026532158	5.863362545	0.45322669	0.077298084	1.369098922	0
	459	1416205_at	5.556803149	6.496168619	0.453047901	0.069740785	1.368929264	0
	1180	1416968_a_at	6.445574771	4.801218441	0.452999925	0.094351034	1.368883742	0
	13035	1448382_at	5.193203318	4.76012785	0.452953221	0.095155684	1.368839428	0
	7083	1424039_at	7.609581262	6.683281288	0.452185916	0.067659267	1.368111598	0
	15138	1450972_at	4.982331955	6.408183216	0.452065402	0.070545018	1.367997318	0
	15278	1451132_at	6.587803018	5.438825662	0.451676295	0.083046658	1.367628407	0
	13763	1449202_at	4.567364892	5.362855996	0.451449848	0.084180863	1.36741376	0
	17704	1460734_at	3.837794601	4.026869957	0.451380508	0.112092149	1.36734804	0
	4090	1420545_a_at	5.439491543	5.079343028	0.450703032	0.088732545	1.366706096	0
	16833	1454930_at	5.27421344	5.145564749	0.450688922	0.087587844	1.36669273	0
	14169	1449770_x_at	4.166208679	5.916862212	0.450442593	0.076128626	1.366459398	0
	1497	1417319_at	2.19872639	4.699327435	0.450430022	0.095849891	1.366447491	0
	9777	1427573_at	4.216827197	5.534399961	0.450211029	0.081347758	1.366240088	0
	2451	1418359_at	6.204800292	5.753449176	0.450160416	0.078241834	1.366192158	0
	7886	1425010_at	3.502678807	5.55668846	0.450010144	0.080985311	1.366049862	0
	1489	1417311_at	8.263985559	5.414087469	0.449847682	0.083088366	1.365896039	0
	15467	1451363_a_at	6.031872109	4.427927662	0.449801413	0.101582828	1.365852234	0
	4088	1420543_at	5.134296037	5.653616958	0.449597644	0.079523895	1.365659332	0
	36	1415729_at	5.130756519	5.087781112	0.449589911	0.088366599	1.365652012	0
	13769	1449209_a_at	5.674592325	6.141724439	0.449008039	0.073107813	1.365101325	0
	13109	1448465_at	5.205744785	5.204708168	0.448857975	0.086240758	1.364959339	0
	14139	1449688_at	5.207524646	5.100483891	0.448566008	0.087945775	1.364683132	0
	2704	1418638_at	5.881211279	4.379057812	0.448502676	0.102419903	1.364623226	0
	7271	1424256_at	4.232661228	5.847797285	0.448167896	0.076638754	1.364306599	0
	16765	1454681_at	7.75462504	3.711348645	0.44797199	0.120703289	1.36412135	0
	4402	1420899_at	5.901545949	5.277353612	0.447611468	0.084817411	1.363780506	0
	14215	1449852_a_at	6.715295217	6.057030682	0.447392707	0.073863371	1.363573726	0
	12581	1438993_a_at	7.096184432	6.74208713	0.447169947	0.066325151	1.3633632	0
	13401	1448788_at	4.906670786	3.799344839	0.447137622	0.117688086	1.363332653	0
	3770	1419952_at	3.899630478	5.773132006	0.446871229	0.077405337	1.363080937	0
	2025	1417888_at	5.639587251	5.158045846	0.446830516	0.086627868	1.363042471	0
	11350	1434575_at	5.614550097	6.113827865	0.446511334	0.073033023	1.362740945	0
	8198	1425400_a_at	5.257015194	3.608162397	0.446296631	0.123690838	1.362538155	0
	7615	1424669_at	4.936912951	5.723806084	0.44557931	0.077846682	1.361860858	0
	1164	1416952_at	7.092800304	6.768683337	0.445227228	0.065777524	1.361528543	0
	3864	1420191_s_at	4.160798303	5.860021843	0.445169495	0.075967207	1.36147406	0
	15996	1452037_at	5.617195796	5.921865811	0.445092251	0.075160813	1.361401166	0
	6847	1423765_at	4.844040568	6.195234772	0.444771122	0.071792456	1.361098166	0
	1912	1417768_at	6.906056349	5.422836658	0.444744293	0.082013219	1.361072855	0
	7679	1424745_at	5.072307818	5.216060379	0.444712393	0.085258291	1.36104276	0
	12931	1448267_at	4.04065512	5.807265339	0.444618632	0.076562479	1.360954308	0
	15572	1451489_at	5.545033103	4.952316538	0.444568043	0.089769715	1.360906587	0
	7119	1424082_at	5.686473453	6.348373445	0.443917971	0.069926253	1.360293506	0
	9986	1427956_at	4.13697872	6.181228283	0.443634411	0.071771239	1.360026169	0
	11146	1433892_at	5.581055931	4.086153413	0.443116625	0.108443463	1.35953814	0
	7327	1424318_at	6.592606954	5.257395165	0.443101161	0.084281502	1.359523568	0
	8969	1426401_at	6.061232155	5.622489043	0.443099888	0.078808493	1.359522368	0
	4615	1421145_at	5.902917119	5.573765676	0.44309472	0.079496474	1.359517498	0
	4345	1420831_at	6.47588478	4.589060016	0.442862624	0.096503995	1.359298801	0
	205	1415935_at	6.443153472	3.449187102	0.442666792	0.128339455	1.359114302	0
	8311	1425560_a_at	6.800982209	4.307445799	0.442528475	0.102735704	1.358984004	0
	16318	1452525_a_at	5.412281964	5.180352289	0.441475266	0.08522109	1.357992269	0
	7746	1424835_at	5.05971793	6.337048111	0.44073383	0.069548759	1.357294543	0
	1163	1416951_a_at	7.173195564	6.659205495	0.440601245	0.066164236	1.357169812	0
	10192	1428381_a_at	7.254077124	6.288465698	0.44048888	0.070047115	1.357064113	0
	10528	1430259_at	5.780468482	5.681517671	0.440430682	0.0775199	1.35700937	0
	4087	1420542_at	5.013172286	5.543039796	0.440143855	0.07940478	1.356739605	0
	1387	1417198_at	5.213635512	5.84438263	0.440000735	0.075286093	1.356605019	0
	1811	1417654_at	5.638922178	4.24291324	0.4399213	0.103683784	1.356530326	0
	8877	1426288_at	4.433679167	5.126967598	0.439198656	0.08566441	1.355851012	0
	12589	1439018_at	6.785543813	4.365595032	0.439035557	0.100567174	1.355697739	0
	989	1416767_a_at	7.164573681	5.678329006	0.438601604	0.077241316	1.355290016	0
	3597	1419630_a_at	5.965966796	5.846861629	0.438097887	0.074928725	1.354816898	0
	6095	1422879_at	6.973827699	5.546633084	0.438077118	0.078980728	1.354797395	0
	5190	1421836_at	6.479594463	4.252722367	0.437948001	0.102980624	1.35467615	0
	4128	1420589_at	3.541194786	4.010813073	0.437726107	0.109136502	1.35446781	0
	3274	1419276_at	5.613579134	4.181973725	0.437466941	0.104607769	1.354224515	0
	2614	1418540_a_at	5.837303739	4.799986896	0.436834577	0.091007452	1.353631059	0
	10467	1429768_at	3.842833116	4.853224033	0.43597678	0.089832404	1.352826457	0
	1762	1417603_at	5.109450914	4.750568047	0.435822044	0.091741038	1.352681368	0
	64	1415776_at	6.300149298	4.935052682	0.435732775	0.088293439	1.352597671	0
	13652	1449075_at	5.588594748	6.296504847	0.435651894	0.06918948	1.352521844	0
	9138	1426628_at	6.506785552	5.880375637	0.435451609	0.074051665	1.35233409	0
	10381	1429244_at	6.300475728	5.948928485	0.43534597	0.073180569	1.352235071	0
	1249	1417047_at	6.573360899	3.763749634	0.434248362	0.115376527	1.351206677	0
	7537	1424578_at	6.856415213	5.964704279	0.434086374	0.072775842	1.351054969	0
	540	1416289_at	6.070179463	4.81116607	0.433361759	0.090074163	1.350376553	0
	13374	1448757_at	5.768235758	5.465255483	0.433063536	0.079239395	1.350097442	0
	7617	1424671_at	6.776011125	5.003162566	0.43295621	0.086536507	1.349997008	0
	5707	1422438_at	7.004663157	4.418435124	0.43271834	0.09793475	1.34977444	0
	17343	1456748_a_at	5.170981759	4.973310769	0.432691632	0.087002734	1.349749453	0
	4346	1420832_at	6.464614898	4.530710314	0.432553012	0.095471346	1.34961977	0
	1386	1417197_at	5.339682312	5.65959823	0.431625929	0.076264412	1.348752776	0
	1134	1416921_x_at	8.640936975	5.452947954	0.430595925	0.078965713	1.347790185	0
	16643	1453915_a_at	5.53422645	5.662241774	0.430543927	0.076037715	1.347741608	0
	13849	1449299_at	4.266292052	4.593738958	0.430440902	0.093701646	1.347645367	0
	13381	1448766_at	4.699674748	4.160852	0.430400806	0.103440547	1.347607914	0
	9295	1426855_at	5.331392778	5.020125534	0.430371701	0.085729271	1.347580728	0
	17329	1456731_x_at	6.429038618	5.455346154	0.430210095	0.078860274	1.347429784	0
	15272	1451125_at	7.526694293	4.772598855	0.43018901	0.090137266	1.347410092	0
	1689	1417526_at	4.587548797	5.460069948	0.430111576	0.078774005	1.347337774	0
	16013	1452056_s_at	5.998580868	5.441551069	0.429706427	0.078967637	1.346959457	0
	7870	1424988_at	6.78615757	5.023969288	0.429478495	0.085485892	1.346746667	0
	828	1416594_at	5.741733767	4.010965147	0.428994629	0.106955462	1.346295057	0
	6611	1423493_a_at	7.852170195	4.344609958	0.42822128	0.098563803	1.345573576	0
	17229	1456393_at	6.686592419	4.763770272	0.42777445	0.089797456	1.345156891	0
	17093	1455976_x_at	8.143133958	4.766965916	0.427657859	0.0897128	1.345048187	0
	6399	1423250_a_at	5.79190032	3.802036213	0.427523365	0.112445895	1.344922802	0
	9024	1426477_at	6.253149737	5.130615865	0.427517426	0.083326727	1.344917266	0
	17356	1459546_s_at	5.599725554	4.148641117	0.42747624	0.103040063	1.344878871	0
	16970	1455575_at	5.855973546	5.026369915	0.427466674	0.08504481	1.344869954	0
	9298	1426858_at	7.72987575	3.550994393	0.427417204	0.120365497	1.344823839	0
	10949	1432474_a_at	7.505746315	4.75688442	0.427385549	0.089845687	1.344794332	0
	8714	1426082_a_at	4.11977947	4.845361762	0.426900504	0.088104981	1.344342278	0
	15028	1450841_at	4.590485995	4.865244862	0.426882066	0.087741127	1.344325097	0
	7400	1424410_at	5.686194676	4.942873617	0.426544465	0.086294835	1.344010552	0
	743	1416507_at	3.784374244	5.579390714	0.426331727	0.076411879	1.34381238	0
	4439	1420944_at	5.805238903	4.401043779	0.424812829	0.096525472	1.342398332	0
	12933	1448269_a_at	4.242260335	4.149903224	0.424767455	0.102355991	1.342356114	0
	5886	1422642_at	5.418518674	4.694780992	0.424733605	0.090469312	1.342324618	0
	9106	1426586_at	6.368204813	6.377774465	0.424397541	0.066543203	1.342011971	0
	11803	1436580_at	4.49276693	5.610232005	0.424183373	0.075608883	1.341812764	0
	6451	1423305_at	5.380333191	4.002069934	0.424174109	0.10598868	1.341804149	0
	8294	1425539_a_at	7.613293291	6.157117188	0.423188993	0.068731678	1.340888237	0
	1059	1416842_at	6.617532242	5.133198955	0.422392792	0.082286464	1.340148425	0
	2740	1418679_at	2.664350756	3.482887741	0.422285735	0.121245865	1.340048982	0
	17353	1458613_at	6.685285872	5.685572195	0.421726581	0.07417487	1.339529711	0
	15543	1451455_at	5.086238952	5.185701252	0.421508533	0.081282842	1.339327271	0
	2541	1418455_at	6.087168622	4.900607236	0.421327412	0.085974532	1.339159137	0
	11757	1436363_a_at	7.894091757	4.244223242	0.421270813	0.099257459	1.339106601	0
	10671	1431238_at	4.26438079	4.743830905	0.421011925	0.088749353	1.338866324	0
	6537	1423412_at	6.481700814	3.758887573	0.420770156	0.111940075	1.338641973	0
	12205	1437722_x_at	4.469955123	4.976032164	0.420712345	0.084547754	1.338588333	0
	14109	1449611_at	7.620618573	4.727710385	0.420637083	0.088972684	1.338518503	0
	3387	1419398_a_at	7.569900815	5.056292994	0.420517583	0.083167171	1.338407638	0
	16155	1452269_at	7.108198314	4.580212214	0.420134635	0.091728203	1.338052419	0
	2583	1418501_a_at	6.870368487	4.853881687	0.419541167	0.086434156	1.33750211	0
	10913	1432281_a_at	4.519871549	4.840784371	0.419487044	0.086656833	1.337451933	0
	2910	1418873_at	4.228833921	6.008758511	0.419394312	0.069797165	1.337365969	0
	15861	1451854_a_at	5.302023362	4.812536718	0.419217494	0.087109464	1.337202071	0
	5188	1421834_at	4.94048597	4.881593945	0.419168367	0.08586711	1.337156536	0
	13625	1449041_a_at	6.323595234	5.029237957	0.418896664	0.083292274	1.336904734	0
	15653	1451588_at	4.941871746	5.065426421	0.418854956	0.082688982	1.336866084	0
	4698	1421250_at	3.709377337	6.226695753	0.418749326	0.067250648	1.336768207	0
	2613	1418539_a_at	5.893985787	4.701021784	0.418689445	0.089063498	1.336712723	0
	12727	1444508_s_at	6.753575651	5.676780344	0.418143326	0.073658535	1.336206819	0
	1666	1417502_at	6.048744915	4.31555913	0.417879087	0.09683081	1.335962106	0
	1116	1416903_at	6.795504287	6.256581713	0.417533038	0.066735009	1.335641696	0
	11720	1436158_at	6.114605215	4.971001891	0.417385313	0.083964022	1.33550494	0
	9023	1426476_at	6.223495725	5.013040538	0.417041737	0.083191375	1.335186929	0
	7019	1423965_at	6.977934997	5.826134932	0.416920606	0.07156041	1.335074829	0
	12879	1448209_a_at	6.45282182	5.875111768	0.416847131	0.070951353	1.335006837	0
	5985	1422753_a_at	6.264051122	5.35820351	0.416812128	0.077789529	1.334974448	0
	2881	1418840_at	6.615740689	4.650493078	0.416785595	0.089621807	1.334949896	0
	17036	1455824_x_at	4.645657455	4.664785798	0.416394639	0.0892634	1.334588187	0
	738	1416501_at	4.909467223	4.733256329	0.416311988	0.087954668	1.334511732	0
	14005	1449474_a_at	6.859683603	4.595885071	0.416074274	0.090531914	1.334291861	0
	2812	1418760_at	5.599077731	5.749896782	0.415666148	0.072291063	1.333914455	0
	2157	1418038_s_at	6.519212369	5.800151332	0.415662028	0.071663997	1.333910646	0
	15324	1451190_a_at	5.441706121	4.862933954	0.415538111	0.085450083	1.333796077	0
	5701	1422432_at	8.073289372	4.566598985	0.41550903	0.090988727	1.333769192	0
	1768	1417609_at	5.865515952	5.406590549	0.415101582	0.076776959	1.33339256	0
	11372	1434642_at	6.708089644	3.53911107	0.414901291	0.117233193	1.333207457	0
	11758	1436364_x_at	7.820583134	4.176682072	0.41406496	0.099137294	1.332434819	0
	16714	1454211_a_at	5.263220969	4.724417477	0.414060405	0.087642637	1.332430613	0
	107	1415823_at	7.784708282	4.25263899	0.413851293	0.097316347	1.332237497	0
	3992	1420429_at	4.00432579	5.074205692	0.413333967	0.081457866	1.331759864	0
	14098	1449583_at	3.290798684	4.753536051	0.412636293	0.086806177	1.331115993	0
	17586	1460417_at	3.496545661	5.634890762	0.412614626	0.073224956	1.331096002	0
	11175	1433991_x_at	8.157507076	4.559440747	0.412467194	0.090464427	1.330959982	0
	7300	1424290_at	5.057280387	4.015953678	0.41231315	0.102668801	1.330817876	0
	490	1416239_at	5.837249656	3.974231985	0.412198787	0.103717847	1.330712385	0
	4784	1421352_at	5.052610725	5.73134745	0.412194494	0.0719193	1.330708426	0
	5984	1422752_at	6.284118242	5.222033054	0.412082216	0.078912219	1.330604867	0
	2416	1418320_at	6.303637607	3.949337826	0.412020546	0.104326488	1.33054799	0
	16443	1452770_at	6.743925109	6.083898465	0.411991007	0.067718258	1.330520747	0
	7202	1424175_at	5.506636522	4.385674111	0.411044435	0.093724345	1.32964806	0
	6096	1422880_at	7.028234474	5.0989217	0.410946005	0.080594688	1.329557347	0
	1599	1417430_at	5.826167856	4.401595977	0.410820695	0.093334485	1.329441868	0
	2746	1418686_at	4.364285227	5.403296869	0.410698586	0.076008888	1.32932935	0
	3785	1419978_s_at	5.339653399	4.710570761	0.410432396	0.087130078	1.329084099	0
	200	1415929_at	7.288971066	6.090201011	0.409744943	0.067279379	1.328450934	0
	11225	1434134_at	5.016052106	5.737080106	0.409686363	0.071410257	1.328396993	0
	10513	1430125_s_at	4.628298095	4.443564547	0.409672482	0.092194561	1.328384212	0
	7551	1424595_at	4.985426855	3.708028645	0.409596849	0.110462159	1.328314574	0
	9400	1427011_a_at	6.114234094	5.046441017	0.409429904	0.081132406	1.328160874	0
	13286	1448656_at	5.476589868	4.779017876	0.409163535	0.085616657	1.327915674	0
	14203	1449836_x_at	4.928856008	4.122445728	0.409121131	0.099242333	1.327876644	0
	8647	1426005_at	1.645732674	3.404497373	0.408952136	0.120121149	1.327721108	0
	16021	1452066_a_at	6.939991462	5.717039512	0.408871924	0.071518121	1.32764729	0
	16383	1452626_a_at	4.151280692	4.398696587	0.408606885	0.092892719	1.32740341	0
	8815	1426216_at	6.449812765	6.313491976	0.408236345	0.064660943	1.327062525	0
	4491	1421011_at	6.528987148	3.561803149	0.408228851	0.114612974	1.327055632	0
	14939	1450737_at	5.93235695	4.787404334	0.40812619	0.085249994	1.326961202	0
	6010	1422781_at	5.360975466	4.071911072	0.408093483	0.10022161	1.32693112	0
	1282	1417084_at	5.948511817	4.712455835	0.408081402	0.086596334	1.326920008	0
	1063	1416846_a_at	6.606547348	3.968114348	0.407960428	0.102809645	1.326808746	0
	12651	1439375_x_at	8.519642784	5.105942177	0.407378888	0.079785253	1.326274027	0
	15097	1450922_a_at	5.724079294	3.562320787	0.407030941	0.114260047	1.325954197	0
	9091	1426567_a_at	4.540673027	4.372563047	0.406583819	0.092985239	1.325543319	0
	16408	1452671_s_at	4.830497765	5.005343917	0.406518034	0.081216804	1.325482878	0
	9732	1427516_a_at	6.043531743	4.145149789	0.406339665	0.09802774	1.32531901	0
	15716	1451665_a_at	6.536553515	5.287353823	0.405787136	0.076746734	1.324811532	0
	11062	1433604_x_at	8.520715197	5.089248418	0.405770564	0.079730941	1.324796314	0
	7299	1424289_at	5.097054843	3.94879258	0.405397327	0.102663617	1.324453623	0
	6442	1423295_at	3.940016463	5.01676077	0.405373327	0.080803799	1.32443159	0
	4757	1421322_a_at	6.373560704	4.557291574	0.405170537	0.088905994	1.324245436	0
	12726	1444186_at	4.838504271	4.89512962	0.404928924	0.082720777	1.324023679	0
	3016	1418988_at	6.330644528	5.912678191	0.404825923	0.068467437	1.323929154	0
	11121	1433798_a_at	2.985421667	5.521739227	0.404588064	0.073271853	1.323710894	0
	5189	1421835_at	6.370603479	3.971249732	0.404394852	0.101830627	1.323533629	0
	3932	1420363_at	4.785355205	4.079211065	0.40430525	0.099113589	1.323451431	0
	15918	1451938_a_at	4.787198919	4.795808778	0.404241301	0.084290538	1.323392768	0
	10583	1430681_at	4.695586861	4.999221692	0.404061881	0.080824958	1.323228196	0
	17600	1460460_a_at	7.062108753	5.714716222	0.403849552	0.070668348	1.323033463	0
	4054	1420505_a_at	3.999868105	4.312233251	0.403588935	0.093591629	1.322794484	0
	16732	1454604_s_at	5.391261976	3.34588798	0.403271445	0.120527479	1.322503412	0
	8188	1425388_a_at	5.468640985	5.080317518	0.403224164	0.079369874	1.322460071	0
	8	1415677_at	5.516295593	5.576629048	0.402997768	0.072265479	1.32225256	0
	7359	1424362_at	5.102687261	4.340822069	0.40285082	0.092805191	1.322117886	0
	3931	1420362_a_at	4.829481926	3.961024137	0.402796408	0.101689966	1.322068023	0
	17260	1456515_s_at	3.48842378	3.988883763	0.402790259	0.100978189	1.322062388	0
	13188	1448548_at	6.811198656	5.674566165	0.402650238	0.070957008	1.321934081	0
	482	1416230_at	6.332814417	5.25637232	0.402637078	0.076599802	1.321922023	0
	4055	1420506_a_at	3.792610775	4.209130683	0.402576159	0.09564354	1.321866205	0
	11077	1433661_at	6.045202939	5.414921277	0.402561637	0.074343027	1.321852899	0
	6380	1423229_at	5.1052791	6.421836867	0.402460479	0.062670617	1.321760218	0
	1367	1417174_at	5.678041252	5.306470564	0.402453927	0.075842111	1.321754215	0
	17395	1460178_at	4.128931353	5.003139576	0.401785937	0.080306762	1.321142364	0
	111	1415828_a_at	8.422020585	5.098206631	0.401302476	0.078714439	1.32069971	0
	106	1415822_at	8.007810148	4.303561509	0.400908769	0.093157439	1.320339345	0
	16479	1452929_at	3.682309202	4.222689945	0.400816954	0.094919816	1.320255319	0
	14645	1450380_at	4.220147894	3.651281877	0.400774666	0.10976273	1.32021662	0
	12633	1439266_a_at	6.393446413	5.030723388	0.400773216	0.079665127	1.320215294	0
	10182	1428357_at	5.438170199	3.855145508	0.400713317	0.103942462	1.320160481	0
	2439	1418346_at	5.611406524	3.808433952	0.400710838	0.105216696	1.320158213	0
	8417	1425705_a_at	6.00271614	3.681028491	0.400595177	0.10882697	1.32005238	0
	2216	1418101_a_at	7.581222685	5.769072438	0.400519589	0.069425301	1.31998322	0
	16441	1452765_at	3.970742544	5.310636904	0.400363309	0.075388944	1.31984024	0
	14909	1450700_at	5.392787632	4.18792559	0.400257786	0.095574235	1.319743706	0
	12282	1438001_x_at	7.469537798	4.794090449	0.400000096	0.083436076	1.319507998	0
	12665	1439398_x_at	6.912447618	4.523390579	0.39968726	0.088360104	1.319221906	0
	17345	1456770_at	3.210099182	5.8768588	0.399386592	0.067959195	1.318946999	0
	1194	1416982_at	6.134254139	5.213725907	0.399150126	0.076557558	1.318730834	0
	108	1415824_at	7.411639145	3.858190158	0.398835099	0.103373624	1.318442907	0
	6381	1423230_at	5.015871637	6.330910448	0.398612779	0.062962947	1.31823975	0
	13631	1449047_at	4.891052445	4.729564833	0.39851529	0.084260456	1.318150674	0
	199	1415928_a_at	7.270986376	5.821413349	0.398393037	0.068435793	1.31803898	0
	5172	1421815_at	4.19358944	3.843412809	0.398072125	0.103572566	1.317745829	0
	7726	1424809_at	6.487522048	3.583640772	0.397807917	0.111006639	1.317504525	0
	1193	1416981_at	6.158450766	5.180513615	0.397609219	0.076750926	1.317323081	0
	9437	1427073_at	5.33766075	5.790612519	0.397577883	0.068659038	1.317294469	0
	4699	1421251_at	2.890978535	5.540160327	0.397477388	0.071744745	1.317202712	0
	11413	1434799_x_at	8.58826439	5.019743989	0.397406222	0.079168623	1.317137738	0
	6260	1423083_at	6.144327098	5.591423065	0.397247042	0.071045785	1.31699242	0
	7029	1423978_at	5.330614785	4.879311712	0.396494102	0.081260253	1.316305263	0
	4676	1421222_at	3.183464746	5.797008149	0.396361238	0.068373414	1.316184045	0
	7148	1424112_at	6.345880843	4.866019649	0.39620848	0.081423527	1.316044689	0
	7742	1424829_at	6.096697125	5.337987292	0.395898225	0.074166198	1.315761701	0
	1830	1417673_at	3.898621723	3.527620387	0.395820597	0.11220612	1.315690906	0
	7020	1423966_at	6.830335062	5.353493225	0.395265741	0.073833238	1.315184992	0
	8128	1425302_at	5.332499777	4.996594614	0.395252011	0.079104278	1.315172476	0
	13653	1449076_x_at	5.789283914	5.199916665	0.395189389	0.075999177	1.315115389	0
	17131	1456069_at	3.681118948	4.195687813	0.395074769	0.094162098	1.31501091	0
	9916	1427844_a_at	7.78385566	4.197084977	0.395045999	0.094123898	1.314984686	0
	8948	1426376_at	7.271695991	4.695547678	0.395019024	0.084126294	1.314960099	0
	3696	1419749_at	5.06616435	5.145643274	0.394090837	0.076587283	1.314114366	0
	7816	1424920_at	5.353493285	5.425274949	0.39408892	0.072639437	1.314112619	0
	7428	1424441_at	6.241590627	5.289369248	0.394057803	0.074499961	1.314084277	0
	10018	1427999_at	2.622145366	6.189209621	0.393727243	0.063615109	1.313783219	0
	17264	1456529_at	5.798285479	4.758200426	0.393385032	0.082675171	1.313471623	0
	15812	1451786_at	6.564248046	3.845757499	0.393367282	0.102286034	1.313455463	0
	481	1416229_at	6.335309167	5.043170268	0.39322491	0.07797177	1.313325851	0
	7390	1424399_at	6.921051179	5.181983754	0.393173667	0.075873196	1.313279204	0
	11481	1435086_s_at	6.811393299	4.981951207	0.393040524	0.078892889	1.31315801	0
	4867	1421455_at	4.726011694	4.735972162	0.392728064	0.082924487	1.312873636	0
	14074	1449556_at	8.382395127	3.722960933	0.392535894	0.105436479	1.31269877	0
	9595	1427307_a_at	2.830757325	4.930396308	0.39196113	0.07949891	1.312175901	0
	17359	1459880_at	4.755326221	4.747009501	0.391947918	0.082567334	1.312163884	0
	13690	1449122_at	3.847301432	4.677957005	0.391636934	0.083719652	1.311881068	0
	2560	1418475_at	5.550149309	3.635910941	0.391629042	0.107711396	1.311873891	0
	6917	1423843_at	5.2665538	5.639465161	0.391248687	0.069376914	1.311528072	0
	1404	1417215_at	4.134888533	3.692826291	0.391204515	0.105936344	1.311487916	0
	10107	1428130_at	4.751161128	4.860484978	0.39120284	0.08048638	1.311486393	0
	5187	1421833_at	4.849530847	4.577736749	0.391154061	0.085447041	1.311442052	0
	10071	1428083_at	7.700836139	3.729992195	0.390752627	0.104759637	1.31107719	0
	2584	1418502_a_at	6.706372044	4.520036522	0.390628149	0.086421459	1.310964073	0
	15830	1451814_a_at	6.029958211	4.998678826	0.390463717	0.078113384	1.310814664	0
	2199	1418081_at	6.305774544	6.887436524	0.390398948	0.056682765	1.310755817	0
	15515	1451421_a_at	7.089791786	5.067009437	0.389807336	0.076930454	1.31021842	0
	11189	1434033_at	5.62115708	5.147358922	0.389742791	0.075717042	1.310159803	0
	171	1415897_a_at	9.067887519	3.546412711	0.389706727	0.109887585	1.310127052	0
	14280	1449929_at	7.011471898	4.505989974	0.389681651	0.086480807	1.310104281	0
	7205	1424178_at	4.373359238	4.310796355	0.389087546	0.090258856	1.309564888	0
	1761	1417602_at	5.125013983	4.17256988	0.389066035	0.093243743	1.309545362	0
	14577	1450296_at	3.235587018	3.82608734	0.38892721	0.10165142	1.309419356	0
	9333	1426914_at	5.818573516	3.445560858	0.388762245	0.112829888	1.309269639	0
	9401	1427012_at	5.813894653	4.493750359	0.38868558	0.086494698	1.309200065	0
	3262	1419262_at	4.940027901	5.382450731	0.388578069	0.072193521	1.309102507	0
	14279	1449928_at	6.81837536	4.332845333	0.38793168	0.089532778	1.308516104	0
	749	1416513_at	5.47256639	4.436462324	0.38791603	0.087438144	1.30850191	0
	9491	1427148_at	5.818464395	5.085892053	0.387815074	0.076253108	1.308410347	0
	653	1416409_at	5.468535701	4.484250393	0.387537663	0.08642195	1.308158782	0
	7165	1424133_at	7.320519379	4.65059657	0.387280643	0.083275476	1.307925751	0
	667	1416424_at	6.39762376	5.407868061	0.386920016	0.071547606	1.307598852	0
	9915	1427843_at	7.341640563	3.812635751	0.38664706	0.101412011	1.30735148	0
	7147	1424111_at	6.229969607	4.7616552	0.386407117	0.081149748	1.307134065	0
	16198	1452339_at	4.379652545	4.55837672	0.386003015	0.084679929	1.306767985	0
	5964	1422729_at	3.070609934	5.88853129	0.385882827	0.065531252	1.306659125	0
	1137	1416924_at	6.201784401	5.450704132	0.385803073	0.07078041	1.306586893	0
	5334	1422006_at	5.775927052	4.62874794	0.385737954	0.083335269	1.30652792	0
	6180	1422983_at	4.52930786	4.385104029	0.385660999	0.08794797	1.30645823	0
	3066	1419045_at	5.677056596	4.718820496	0.385531236	0.081700763	1.306340726	0
	4152	1420614_at	6.972200356	4.438892117	0.385179018	0.086773683	1.306021835	0
	7966	1425104_at	6.088091301	3.783262561	0.38501124	0.101766989	1.305869961	0
	14624	1450351_a_at	3.505517072	4.216356401	0.384960776	0.091301764	1.305824284	0
	7181	1424154_a_at	6.605011457	6.154762658	0.384930782	0.062541938	1.305797135	0
	7496	1424530_at	5.498967778	4.434259436	0.3848268	0.086784909	1.305703024	0
	12671	1439417_at	5.897865577	3.852340586	0.384742377	0.099872368	1.30562662	0
	564	1416315_at	6.321798503	5.560688328	0.384644581	0.069172116	1.305538118	0
	13451	1448841_at	3.582784265	5.303612957	0.384356596	0.07247071	1.305277538	0
	4697	1421249_at	3.618190376	5.982859948	0.384201049	0.064216955	1.305136814	0
	2072	1417941_at	6.224173229	5.332128192	0.384017346	0.072019526	1.304970638	0
	11407	1434783_at	5.876164641	4.817663263	0.383847246	0.079674985	1.304816785	0
	7295	1424284_at	5.655201385	6.039514138	0.383565418	0.063509317	1.304561916	0
	6960	1423894_a_at	5.718850296	5.687006291	0.383472855	0.067429652	1.304478218	0
	16603	1453714_a_at	4.819216618	4.155088248	0.383140514	0.092209958	1.304177752	0
	6941	1423871_at	6.802801305	5.663072185	0.382941028	0.067620722	1.303997431	0
	6580	1423459_at	6.198898917	4.793943621	0.382812454	0.079853349	1.303881223	0
	5100	1421727_at	5.753328526	4.940738188	0.382715233	0.077461144	1.30379336	0
	12932	1448268_at	7.840593396	4.668092567	0.382580248	0.08195644	1.303671377	0
	16099	1452170_at	5.511911699	5.192392296	0.382213388	0.073610268	1.303339911	0
	2096	1417970_at	5.409727063	5.56864969	0.382102779	0.068616774	1.30323999	0
	15718	1451671_at	4.85905528	5.155865665	0.381971627	0.074084868	1.303121521	0
	13922	1449377_at	5.279925786	4.406596944	0.381907577	0.086667236	1.303063669	0
	15532	1451443_at	7.157069086	3.717942768	0.3818369	0.102701124	1.302999834	0
	7261	1424241_at	6.206741189	5.894426073	0.3818181	0.064776128	1.302982854	0
	13461	1448852_at	2.288306123	4.240994056	0.381816355	0.09002992	1.302981278	0
	4198	1420668_a_at	6.400664955	5.538025674	0.381791494	0.068940001	1.302958825	0
	16634	1453864_at	5.712314775	5.466716664	0.381749689	0.069831621	1.30292107	0
	6102	1422887_a_at	6.909502952	5.332243243	0.38152155	0.071549915	1.30271505	0
	10106	1428129_at	4.629435261	4.938934488	0.381399689	0.077223071	1.302605018	0
	885	1416655_at	6.793726553	5.229114982	0.38132519	0.072923466	1.302537755	0
	827	1416593_at	5.650145978	4.276522873	0.381324609	0.089166975	1.30253723	0
	2335	1418232_s_at	6.45549753	4.343864144	0.381284863	0.087775504	1.302501346	0
	201	1415930_a_at	7.339535941	5.437004559	0.381210956	0.07011415	1.302434622	0
	14296	1449948_at	5.824171186	3.447879924	0.380880832	0.110468126	1.302136628	0
	7273	1424259_at	5.943961893	5.103986395	0.380876113	0.074623262	1.302132368	0
	1204	1416996_at	6.838977184	4.118947712	0.380856052	0.092464406	1.302114262	0
	13927	1449383_at	4.668037296	3.661485459	0.380827902	0.104009126	1.302088855	0
	5874	1422629_s_at	5.301639017	4.068328969	0.380731037	0.093584132	1.302001433	0
	10554	1430483_a_at	6.046598813	4.88043127	0.380672661	0.0779998	1.301948751	0
	9269	1426816_at	4.444171051	4.893946766	0.38039648	0.077727956	1.301699538	0
	2936	1418901_at	7.854763017	4.016243432	0.380181992	0.094661093	1.301506026	0
	15562	1451477_at	2.534312959	3.69705788	0.380157938	0.102827154	1.301484327	0
	14967	1450770_at	2.877233844	4.576473355	0.380034135	0.083040828	1.301372647	0
	16134	1452239_at	4.909216562	4.171018053	0.380030582	0.091112188	1.301369441	0
	9217	1426743_at	7.572513623	4.659284037	0.379995559	0.081556642	1.30133785	0
	10927	1432377_x_at	4.996790311	4.317475022	0.379807267	0.087969766	1.301168017	0
	41	1415737_at	6.369067097	4.804799857	0.37957605	0.078999347	1.300959499	0
	17342	1456747_x_at	6.473513832	4.728903322	0.379307006	0.080210353	1.30071691	0
	1607	1417438_at	5.907655733	5.660619944	0.379246141	0.06699728	1.300662036	0
	15118	1450945_at	4.221713453	4.558613175	0.379131061	0.08316807	1.300558289	0
	17000	1455710_x_at	3.441557844	5.309736339	0.379083883	0.071394107	1.30051576	0
	5333	1422005_at	5.750334669	4.549658468	0.378643789	0.083224662	1.300119099	0
	14211	1449845_a_at	6.328444047	4.950130039	0.378597914	0.076482418	1.300077758	0
	2407	1418311_at	4.609179776	3.571437233	0.378446365	0.105964725	1.299941198	0
	493	1416242_at	3.932776731	3.733524569	0.378383566	0.10134755	1.299884614	0
	13213	1448577_x_at	7.14114886	5.210401732	0.377564246	0.072463558	1.299146607	0
	13758	1449197_at	4.980397967	5.238799322	0.377222644	0.072005553	1.29883903	0
	16884	1455115_a_at	6.468687263	3.364010688	0.376984455	0.112063989	1.29862461	0
	12721	1443706_at	6.420932596	4.644241195	0.376981427	0.081171802	1.298621884	0
	10170	1428312_at	5.538969401	5.205348814	0.376912296	0.072408653	1.298559658	0
	14652	1450388_s_at	5.439156184	4.62757142	0.37668571	0.081400302	1.298355726	0
	5585	1422293_a_at	6.100682975	3.540938691	0.376641161	0.106367603	1.298315635	0
	1570	1417397_at	5.679246724	5.666996241	0.376460869	0.066430407	1.298153396	0
	8706	1426073_at	4.971911729	4.650867664	0.376453367	0.08094261	1.298146645	0
	1477	1417297_at	6.708199329	4.314170103	0.376436127	0.087255745	1.298131133	0
	8152	1425334_at	4.659052764	5.423210462	0.376404644	0.069406239	1.298102805	0
	9174	1426672_at	6.319440701	6.024902701	0.37632066	0.062460869	1.29802724	0
	8931	1426350_at	5.343787847	5.160103465	0.376207535	0.072906975	1.297925463	0
	10452	1429681_a_at	7.891192358	5.72300828	0.375586379	0.065627439	1.297366759	0
	13552	1448956_at	6.959688332	4.150717412	0.375109077	0.090372107	1.296937608	0
	16941	1455435_s_at	4.216819181	3.802237353	0.375049733	0.098639222	1.29688426	0
	12628	1439259_x_at	6.509567437	5.264697981	0.374898121	0.071209806	1.296747979	0
	17407	1460190_at	7.17435011	3.386536259	0.37463484	0.110624783	1.296511353	0
	9422	1427050_at	6.104093186	4.170190819	0.374306899	0.089757739	1.296216675	0
	14321	1449981_a_at	5.04497319	4.29564138	0.374191527	0.087109582	1.296113021	0
	7692	1424761_at	5.727763774	3.511840346	0.374001097	0.106497181	1.295941951	0
	15425	1451313_a_at	6.49378331	4.275275032	0.373914688	0.087459797	1.295864334	0
	16056	1452112_a_at	3.600113171	5.480312837	0.373820263	0.068211482	1.295779522	0
	771	1416537_at	5.917905822	5.347697885	0.373468645	0.069837274	1.295463749	0
	2520	1418434_at	6.230513474	5.197825481	0.373153241	0.07179026	1.295180563	0
	5186	1421832_at	5.256786061	4.76104501	0.37297203	0.07833827	1.295017892	0
	15280	1451134_a_at	5.957222978	5.214657565	0.372952014	0.071519943	1.294999925	0
	9769	1427562_a_at	4.148703262	4.629213068	0.372710321	0.080512674	1.294782993	0
	17392	1460174_at	5.776708915	5.409455539	0.372706769	0.068899128	1.294779805	0
	7725	1424808_at	5.775235324	4.116869742	0.372393979	0.090455614	1.294499115	0
	6908	1423833_a_at	7.041924537	5.129834801	0.372300579	0.072575549	1.294415312	0
	1195	1416983_s_at	6.131369352	4.690602221	0.372277141	0.079366598	1.294394283	0
	9202	1426715_s_at	5.619309313	4.952772034	0.372032814	0.075116079	1.29417509	0
	6294	1423127_at	6.251511118	4.823527349	0.371862803	0.077093541	1.29402259	0
	7634	1424692_at	5.13539951	3.979569018	0.371577496	0.093371291	1.29376671	0
	13085	1448437_a_at	5.79447575	5.139717164	0.371461616	0.072272774	1.293662796	0
	6348	1423187_at	6.92082525	5.616483701	0.371164456	0.066084845	1.293396361	0
	17296	1456613_at	5.600279408	4.211837012	0.371123459	0.088114392	1.293359607	0
	1233	1417027_at	6.585285351	3.809664489	0.371077543	0.097404258	1.293318444	0
	633	1416387_at	6.779089743	5.860707242	0.370919343	0.063289178	1.293176632	0
	3490	1419509_a_at	5.486671243	5.048767318	0.370874896	0.073458504	1.293136792	0
	1147	1416934_at	4.679579873	4.623772506	0.370769537	0.080187668	1.293042358	0
	5194	1421843_at	5.371725278	4.424360256	0.370572852	0.083757387	1.292866088	0
	400	1416143_at	7.632090485	5.938199304	0.370561516	0.062403011	1.292855929	0
	3697	1419750_at	4.759207246	4.609857088	0.369923729	0.080246247	1.29228451	0
	2334	1418231_at	6.20774641	4.165038995	0.369817645	0.08879092	1.292189489	0
	9972	1427933_at	5.322879355	5.029140239	0.369551781	0.073482099	1.291951382	0
	13766	1449205_at	4.855488745	4.751040353	0.369512635	0.077775099	1.291916328	0
	14487	1450184_s_at	5.188641578	3.85716788	0.369156622	0.095706651	1.291597561	0
	6218	1423033_at	4.091711708	4.916575539	0.369088719	0.075070283	1.291536771	0
	13921	1449376_at	5.217256357	4.33712287	0.369080387	0.085097978	1.291529312	0
	11762	1436374_x_at	4.489516039	3.335685341	0.368512772	0.11047588	1.291021272	0
	13329	1448707_at	7.039780245	5.293950381	0.368248737	0.069560293	1.290785018	0
	11425	1434853_x_at	6.262916746	4.987520575	0.368217464	0.073827758	1.290757037	0
	8861	1426269_at	5.946660488	4.561281153	0.368183616	0.080719343	1.290726754	0
	2333	1418230_a_at	6.234507034	4.074084318	0.367856207	0.090291751	1.290433867	0
	10094	1428112_at	7.96251165	5.151110025	0.367856193	0.071412995	1.290433855	0
	16957	1455504_a_at	6.222649461	5.040332872	0.36779462	0.072970304	1.290378781	0
	17366	1459909_at	7.301264579	3.677633259	0.367418436	0.09990622	1.290042357	0
	4006	1420443_at	3.649652812	4.97073754	0.367391169	0.073910796	1.290017976	0
	13348	1448727_at	5.912970785	4.572782216	0.367309156	0.080325093	1.289944644	0
	13554	1448959_at	4.140184197	4.673036334	0.367266998	0.078592797	1.28990695	0
	2765	1418706_at	4.878824465	3.775869636	0.367079432	0.097217189	1.289739259	0
	8784	1426179_a_at	5.138526505	4.774732756	0.367023936	0.076867954	1.289689648	0
	17374	1459990_at	5.963642067	4.047999115	0.366982651	0.090657789	1.289652742	0
	9130	1426618_a_at	7.352436506	5.249206944	0.366925961	0.069901218	1.289602067	0
	14244	1449889_a_at	4.740570531	4.116193751	0.366910703	0.089138346	1.289588428	0
	34	1415727_at	6.648942021	5.593632062	0.36666258	0.06555	1.289366656	0
	10488	1429894_a_at	5.939055869	3.576284321	0.366560609	0.102497614	1.289275525	0
	2037	1417901_a_at	6.423304625	3.878435183	0.36647222	0.094489711	1.289196539	0
	110	1415827_a_at	8.389776411	4.693209776	0.366407511	0.078071837	1.289138716	0
	2572	1418488_s_at	5.374275467	3.728208036	0.36633295	0.098259793	1.289072092	0
	17679	1460702_at	5.806926326	5.442665516	0.36631756	0.067304809	1.289058342	0
	10160	1428289_at	3.665474912	4.12156449	0.365962226	0.088792066	1.288740887	0
	2521	1418435_at	6.194358065	5.080889413	0.365865474	0.072008155	1.288654463	0
	5485	1422184_a_at	4.969414418	3.318811952	0.365831819	0.110229752	1.288624402	0
	12302	1438093_x_at	7.922273691	3.974199668	0.365829316	0.092051066	1.288622165	0
	647	1416401_at	7.703131299	4.122046778	0.36574607	0.088729238	1.288547813	0
	1013	1416795_at	4.817103105	4.447278428	0.365691093	0.082228064	1.28849871	0
	17665	1460678_at	6.664787744	4.645249014	0.365534076	0.078689878	1.288358483	0
	17084	1455955_s_at	8.113931332	5.777481651	0.365457565	0.063255513	1.288290158	0
	15022	1450835_a_at	4.182521746	4.341101522	0.365386146	0.084168994	1.288226385	0
	10310	1428849_at	5.078553056	4.550949163	0.365238121	0.080255373	1.288094216	0
	8869	1426277_at	5.38519899	5.375030365	0.365146318	0.067933815	1.288012253	0
	13357	1448737_at	6.118123676	3.669963605	0.364947474	0.099441715	1.287834741	0
	12558	1438949_at	4.529147387	4.685420557	0.364919645	0.077884075	1.287809899	0
	2603	1418528_a_at	7.121198787	5.68402146	0.364815351	0.064182613	1.287716805	0
	10763	1431692_a_at	5.654255866	4.716650962	0.364794699	0.07734189	1.287698372	0
	14508	1450207_at	5.573976826	4.047187779	0.36465743	0.090101436	1.287575857	0
	547	1416297_s_at	3.262778727	4.226151031	0.364550345	0.086260605	1.287480289	0
	10504	1430032_at	3.567151836	5.344472292	0.364460934	0.068193998	1.2874005	0
	9025	1426478_at	5.875924549	4.295908931	0.364254456	0.08479101	1.287216261	0
	10933	1432399_a_at	4.486251492	4.324651926	0.364191866	0.084212989	1.287160417	0
	2127	1418002_at	7.227418528	6.135869336	0.364082563	0.059336753	1.287062902	0
	387	1416129_at	6.968298448	3.718458337	0.363969474	0.097881821	1.286962016	0
	11628	1435738_x_at	7.620252288	5.298479348	0.363675208	0.068637657	1.286699542	0
	10157	1428280_at	3.416446091	4.569822221	0.363156075	0.079468316	1.286236625	0
	4111	1420571_at	2.718754524	4.087593238	0.362957203	0.088794844	1.286059333	0
	17103	1455996_x_at	3.620516234	3.901808335	0.362758663	0.092971933	1.285882361	0
	1954	1417811_at	5.645350888	5.110644796	0.362701098	0.070969733	1.285831053	0
	3469	1419484_a_at	5.567245335	4.552411698	0.362668342	0.079665102	1.28580186	0
	14998	1450804_at	4.043824112	4.113709645	0.362457163	0.088109564	1.28561366	0
	2677	1418605_at	5.320950084	5.859347064	0.362303379	0.061833405	1.285476627	0
	12999	1448343_a_at	7.746179161	5.027851388	0.361873351	0.071973756	1.285093519	0
	6023	1422797_at	5.480827476	4.532818261	0.361503895	0.079752568	1.284764465	0
	7839	1424952_at	4.293090049	4.715513945	0.361415524	0.076643931	1.28468577	0
	9994	1427964_at	6.542704528	3.947324391	0.36133926	0.0915403	1.28461786	0
	6646	1423538_at	5.158693133	4.946565005	0.360542866	0.072887522	1.283908923	0
	3769	1419951_at	4.280728216	5.058734377	0.360392351	0.071241604	1.283774981	0
	3713	1419766_at	5.84193601	3.859134056	0.360260193	0.093352599	1.283657387	0
	7724	1424807_at	6.083082884	4.180279407	0.360207383	0.086168255	1.2836104	0
	6098	1422882_at	6.567821974	4.641528748	0.360063187	0.077574266	1.28348211	0
	16192	1452328_s_at	5.810173018	4.710257077	0.359976431	0.076423946	1.28340493	0
	15949	1451983_at	7.258268917	3.70093045	0.359552017	0.09715179	1.283027432	0
	12339	1438187_at	5.151219247	4.803204468	0.359213972	0.074786317	1.282726835	0
	12357	1438252_at	5.822800199	3.586240245	0.358827406	0.100056712	1.282383179	0
	10589	1430713_s_at	7.715110317	5.814174388	0.358762141	0.061704744	1.282325167	0
	6351	1423190_at	3.139549739	5.589802649	0.358702665	0.0641709	1.282272303	0
	11119	1433786_x_at	7.617276998	5.251068476	0.358580766	0.068287201	1.282163964	0
	15178	1451017_at	6.492915535	4.719221519	0.35840521	0.075945833	1.282007951	0
	13535	1448937_at	5.919861096	4.922513316	0.358290357	0.072786062	1.281905895	0
	13017	1448364_at	6.560425175	4.43412036	0.358242208	0.080792171	1.281863113	0
	12340	1438188_x_at	5.139832964	4.756906669	0.358167103	0.07529412	1.281796382	0
	7163	1424129_at	5.181765052	4.064154582	0.358153341	0.088124931	1.281784155	0
	7204	1424177_at	4.31171773	3.94894527	0.358125616	0.090688929	1.281759523	0
	12322	1438166_x_at	3.916085526	5.041882044	0.358077463	0.071020595	1.281716742	0
	9891	1427773_a_at	6.762100924	5.221357938	0.357901416	0.068545658	1.281560348	0
	14251	1449897_a_at	3.475533052	4.934265865	0.357760426	0.0725053	1.281435111	0
	16817	1454860_x_at	7.059636348	5.503266609	0.357721004	0.065001576	1.281400096	0
	15651	1451586_at	8.471936487	4.722635244	0.357297184	0.075656316	1.281023715	0
	776	1416542_at	5.681394886	4.851707959	0.35704272	0.07359114	1.280797787	0
	10858	1432016_a_at	6.848100203	3.556913759	0.356930836	0.100348465	1.280698462	0
	17078	1455940_x_at	5.850013725	4.772430653	0.356786413	0.074759895	1.280570263	0
	10478	1429819_at	4.180561737	5.057835867	0.356758137	0.070535728	1.280545164	0
	16950	1455475_at	3.008194059	4.83209426	0.356575191	0.073793095	1.28038279	0
	16902	1455236_x_at	7.624865158	5.206694256	0.356503526	0.068470225	1.28031919	0
	1234	1417028_a_at	6.535108414	3.600517559	0.35624908	0.098943853	1.280093401	0
	599	1416352_s_at	7.811205888	5.394887229	0.356181424	0.066022033	1.280033372	0
	308	1416047_at	5.215971615	4.197717659	0.355520501	0.084693762	1.279447102	0
	13127	1448483_a_at	6.936130369	4.991238948	0.355328317	0.071190404	1.279276675	0
	8144	1425323_a_at	6.669679242	5.759245088	0.355320059	0.061695596	1.279269353	0
	3437	1419450_at	6.884534905	4.499325939	0.355314068	0.078970511	1.279264041	0
	826	1416592_at	5.676931487	3.976258951	0.355128384	0.089312187	1.279099402	0
	9775	1427569_a_at	3.836171193	4.384588679	0.354919454	0.080947035	1.278914177	0
	652	1416408_at	5.460679496	4.09510119	0.354857891	0.086654242	1.278859604	0
	16428	1452720_a_at	3.484698944	4.142921217	0.354242942	0.085505594	1.278314606	0
	16262	1452440_at	5.259817591	4.375391445	0.35403799	0.080915729	1.278133019	0
	3638	1419676_at	5.55662187	3.402988336	0.353994287	0.104024537	1.278094302	0
	12058	1437317_at	5.699119415	4.659248355	0.353982337	0.075974129	1.278083715	0
	15971	1452007_at	5.862393125	4.384207336	0.353805501	0.080699993	1.277927066	0
	13190	1448551_a_at	6.471295713	3.580896633	0.353104714	0.098607905	1.277306465	0
	9201	1426714_at	5.549872736	4.716466338	0.352960907	0.07483588	1.277179151	0
	10563	1430527_a_at	7.300841536	4.547261544	0.352709254	0.077565201	1.276956389	0
	4399	1420896_at	6.075144775	4.554415888	0.352654531	0.077431341	1.276907954	0
	11925	1436952_at	3.29932924	4.090244514	0.352600202	0.086205165	1.276859868	0
	8049	1425202_a_at	4.917872721	4.625942675	0.352367994	0.076172149	1.276654368	0
	5209	1421860_at	5.721815699	4.735401849	0.352225114	0.074381251	1.276527939	0
	13318	1448693_at	5.715862026	5.547844609	0.352127569	0.063471058	1.276441632	0
	16176	1452299_at	5.703493771	3.799988234	0.351997781	0.092631282	1.276326806	0
	5761	1422501_s_at	6.538066578	3.574572232	0.351985069	0.098469144	1.27631556	0
	11761	1436372_a_at	4.937402089	5.044460547	0.351888489	0.069757407	1.276230121	0
	1279	1417081_a_at	7.030863856	4.825396391	0.351795244	0.072904942	1.276147637	0
	5384	1422063_a_at	5.822233673	4.921082741	0.351629301	0.071453645	1.276000859	0
	4791	1421362_a_at	3.81496957	3.996776483	0.351436214	0.087929914	1.275830094	0
	6418	1423269_a_at	6.368993089	4.376215306	0.351416505	0.080301466	1.275812665	0
	1478	1417298_at	5.871137675	4.667163359	0.35141086	0.075294313	1.275807673	0
	442	1416188_at	6.007569792	3.997532692	0.351347294	0.087891037	1.275751461	0
	6193	1423004_at	4.831470267	4.419317271	0.35117288	0.079463152	1.275597239	0
	6676	1423570_at	6.371587118	3.849765554	0.351140253	0.091210815	1.275568391	0
	13523	1448922_at	6.27709728	4.811576804	0.350607771	0.072867541	1.275097681	0
	4673	1421218_at	3.404919309	4.373800242	0.350420356	0.080118052	1.274932048	0
	673	1416430_at	6.8538534	4.073830079	0.350405801	0.086013848	1.274919186	0
	9237	1426770_at	5.877869757	4.745667561	0.350399304	0.073835619	1.274913444	0
	10304	1428835_at	5.362889021	3.457838961	0.350001348	0.101219679	1.274561818	0
	15777	1451740_at	2.928655695	3.394734222	0.349691017	0.103009837	1.274287683	0
	16993	1455683_a_at	6.587361318	3.714964583	0.349658196	0.094121542	1.274258694	0
	10112	1428143_a_at	6.570918135	4.216064343	0.349597281	0.082920291	1.274204892	0
	7368	1424373_at	6.369830332	3.938116219	0.349419376	0.088727543	1.274047773	0
	727	1416488_at	6.600045538	4.37163063	0.349349564	0.079912873	1.273986124	0
	15060	1450878_at	5.714633309	4.384058749	0.34932556	0.079680857	1.273964927	0
	1373	1417180_at	6.198453547	5.44038819	0.349154746	0.064178278	1.2738141	0
	6601	1423482_at	5.741568602	5.103502367	0.349019611	0.068388253	1.273694789	0
	7927	1425060_s_at	3.070131063	3.998848251	0.348984698	0.087271303	1.273663966	0
	6548	1423423_at	8.602728405	3.996628518	0.348860968	0.087288815	1.273554738	0
	15374	1451247_at	5.209136319	3.962983337	0.348514003	0.087942334	1.273248487	0
	13821	1449270_at	5.903007622	3.380321429	0.348030275	0.102957746	1.272821645	0
	12208	1437725_x_at	5.709914897	4.576142481	0.348000197	0.076046626	1.272795109	0
	3285	1419288_at	5.25420036	3.688619158	0.347889876	0.094314393	1.272697784	0
	8818	1426219_at	7.426759975	4.790064844	0.347707187	0.072589244	1.272536632	0
	16285	1452477_at	2.897115081	4.678468934	0.347674387	0.074313711	1.2725077	0
	13179	1448539_a_at	4.077048084	4.962097295	0.347638359	0.070058755	1.272475923	0
	9010	1426459_s_at	6.110840199	4.975395084	0.347586884	0.069861162	1.272430522	0
	9604	1427323_s_at	4.901492335	4.093543795	0.347570777	0.084907062	1.272416316	0
	7031	1423980_at	5.047428633	4.628245455	0.347568856	0.075097326	1.272414622	0
	9966	1427926_at	3.817628043	4.095712369	0.347400505	0.084820533	1.27226615	0
	16430	1452723_at	3.160882361	3.993090312	0.347272845	0.086968443	1.272153576	0
	11930	1436959_x_at	6.982016656	3.80762066	0.347113547	0.091162849	1.272013116	0
	758	1416522_a_at	7.072183246	5.29145981	0.347073141	0.065591189	1.271977491	0
	17341	1456746_a_at	6.529158963	4.5186157	0.347037324	0.07680169	1.271945913	0
	11620	1435729_at	5.084287348	4.228986302	0.346967403	0.082045053	1.271884269	0
	3725	1419816_s_at	6.842502208	3.489860276	0.346853877	0.099389044	1.271784188	0
	9900	1427807_at	5.291784348	5.201967497	0.34685185	0.066677051	1.271782401	0
	7682	1424748_at	5.450056744	5.020733243	0.346304822	0.068974949	1.271300269	0
	5983	1422751_at	5.486286194	4.450847696	0.346214577	0.077786211	1.271220748	0
	9309	1426873_s_at	6.327601322	3.999520821	0.346194776	0.086559063	1.2712033	0
	14646	1450381_a_at	5.238180999	3.829122237	0.346159695	0.09040184	1.27117239	0
	7089	1424045_at	6.191689035	4.229114604	0.345872791	0.081783736	1.270919621	0
	9303	1426866_at	5.691186107	4.910698536	0.345785619	0.070414752	1.270842831	0
	15621	1451549_at	4.751986729	4.33517135	0.345740983	0.079752553	1.270803513	0
	14110	1449614_s_at	5.339472719	4.833328077	0.345348277	0.071451445	1.270457643	0
	12906	1448241_at	6.222572617	3.780459978	0.345074957	0.091278564	1.270216977	0
	4586	1421114_a_at	2.342469018	3.809957688	0.345020112	0.090557466	1.270168689	0
	10592	1430769_s_at	4.422706135	4.084398077	0.3449407	0.084453252	1.270098776	0
	11224	1434133_s_at	4.659812727	4.848197773	0.344935086	0.071147074	1.270093833	0
	5872	1422627_a_at	6.641970859	5.090367715	0.344879714	0.067751434	1.270045087	0
	15710	1451659_at	3.366343058	4.83031811	0.344627254	0.071346699	1.269822859	0
	13574	1448979_at	5.538619223	5.304248952	0.34446694	0.064941699	1.269681763	0
	11408	1434784_s_at	5.850565729	4.247327504	0.344466858	0.081102024	1.26968169	0
	1235	1417029_a_at	6.222516328	3.452880388	0.344024726	0.099634128	1.26929264	0
	9009	1426456_a_at	4.323691216	4.478059025	0.343874651	0.076791005	1.26916061	0
	4209	1420679_a_at	5.805011989	4.58437631	0.34381733	0.074997624	1.269110185	0
	5443	1422135_at	4.244030475	3.668658683	0.343722647	0.09369164	1.269026896	0
	11773	1436416_x_at	6.773380629	4.47502594	0.343433868	0.076744554	1.268772906	0
	7735	1424819_a_at	4.613267015	4.344739901	0.343279101	0.079010277	1.268636804	0
	2723	1418658_at	5.646342282	3.717170323	0.343177988	0.092322374	1.268547893	0
	8945	1426372_a_at	5.692300816	5.498305588	0.343157146	0.062411436	1.268529567	0
	1824	1417667_a_at	5.10657765	4.476322238	0.34292413	0.076608455	1.268324698	0
	13723	1449157_at	5.247382151	5.591687203	0.342900424	0.061323248	1.268303857	0
	2720	1418655_at	6.728335582	4.13198048	0.342839028	0.082972083	1.268249884	0
	10056	1428066_at	4.737187672	3.8754431	0.342605589	0.088404237	1.268044688	0
	2710	1418644_a_at	5.298918823	4.704993987	0.342477724	0.072790257	1.267932307	0
	7032	1423981_x_at	5.128881299	4.621218343	0.342381225	0.074088952	1.2678475	0
	11019	1433494_at	4.995859445	4.610696619	0.342289444	0.074238119	1.267766845	0
	2719	1418654_at	2.018475428	4.982575225	0.342019034	0.068643025	1.267529245	0
	7210	1424183_at	6.129494943	4.277106579	0.341956095	0.079950333	1.267473949	0
	15675	1451611_at	7.262591825	4.0255456	0.341935316	0.08494136	1.267455694	0
	2885	1418844_at	6.584043436	4.72900306	0.341738314	0.072264346	1.267282632	0
	6097	1422881_s_at	6.712353708	4.140491387	0.341545103	0.082489026	1.267112925	0
	12165	1437619_x_at	5.910293837	3.688374112	0.341508131	0.092590426	1.267080453	0
	16364	1452599_s_at	4.44454307	4.135838321	0.341243763	0.082508971	1.266848287	0
	4762	1421327_at	5.306429463	4.036126167	0.341067239	0.084503612	1.266693289	0
	15768	1451730_at	3.614028416	3.824088436	0.340911665	0.089148478	1.266556701	0
	16090	1452152_at	7.832237745	4.498965536	0.340830271	0.075757475	1.266485247	0
	6852	1423770_at	5.731664279	4.50206795	0.340634613	0.075661811	1.266313498	0
	12773	1448062_at	4.924634875	4.397091078	0.340615942	0.077463927	1.26629711	0
	15519	1451425_a_at	6.092877586	4.622429928	0.340570093	0.073677719	1.266256867	0
	6151	1422945_a_at	3.987148984	3.97705014	0.340524471	0.085622373	1.266216825	0
	7873	1424993_at	6.249227882	5.392014546	0.340410267	0.063132298	1.266116595	0
	697	1416457_at	6.169651825	3.781051612	0.34036773	0.090019329	1.266079265	0
	1904	1417759_at	3.426154985	4.823863688	0.340140999	0.07051215	1.265880306	0
	17156	1456133_x_at	6.557250058	4.182305242	0.340126729	0.081325181	1.265867786	0
	7133	1424097_at	5.743425797	3.439249253	0.340089133	0.098884701	1.265834797	0
	15163	1451000_at	5.993373895	4.674062862	0.340010178	0.072744032	1.265765524	0
	8450	1425749_at	6.15255659	3.315616995	0.339767561	0.102474912	1.265552678	0
	16332	1452559_at	5.20407519	5.101639302	0.33963652	0.066573997	1.265437733	0
	85	1415797_at	6.116544577	3.764029933	0.33946026	0.090185324	1.265283139	0
	17579	1460406_at	3.939423769	3.496943433	0.339452871	0.097071307	1.265276658	0
	11010	1433480_at	6.732412314	4.636278346	0.339321036	0.073188236	1.265161041	0
	302	1416041_at	6.690505394	3.492212535	0.339192131	0.097128147	1.265048004	0
	8169	1425363_at	6.405972272	4.049417233	0.339137678	0.083749749	1.265000257	0
	1052	1416834_x_at	6.876661976	4.798084469	0.339133069	0.070680929	1.264996216	0
	13101	1448454_at	6.564611365	4.849709754	0.33901212	0.069903589	1.264890168	0
	9074	1426546_at	4.915555641	4.787636703	0.338532613	0.070709754	1.264469828	0
	2231	1418117_at	3.68469807	4.837243752	0.33851933	0.069981863	1.264458186	0
	8563	1425891_a_at	5.420416452	3.825173141	0.338491387	0.088490475	1.264433696	0
	15737	1451693_a_at	2.715406546	4.287969801	0.338343084	0.078905193	1.264303724	0
	86	1415798_at	5.963346221	3.744610426	0.338183142	0.090311969	1.264163567	0
	1997	1417857_at	6.140132828	4.485909199	0.338150159	0.075380518	1.264134666	0
	10329	1428931_a_at	5.04444156	5.270439701	0.338125646	0.064155111	1.264113187	0
	10033	1428024_at	6.599303862	4.130055738	0.337850482	0.081802887	1.263872106	0
	102	1415818_at	6.929201082	4.350502599	0.337579554	0.07759553	1.263634782	0
	10953	1432491_at	1.810239254	4.624880312	0.337452692	0.072964633	1.263523671	0
	7061	1424016_at	3.710420156	3.418750527	0.337428153	0.098699262	1.26350218	0
	5195	1421844_at	5.489985044	3.846311887	0.337350925	0.087707637	1.263434546	0
	12101	1437425_at	2.851551206	4.583777659	0.337237497	0.073571958	1.263335216	0
	5027	1421640_a_at	5.513936946	4.373255816	0.337229466	0.077111763	1.263328183	0
	10888	1432158_a_at	6.097098485	4.585656627	0.337198483	0.073533304	1.263301053	0
	16550	1453369_a_at	6.301125	4.934792958	0.337138687	0.06831871	1.263248692	0
	5506	1422208_a_at	5.300614569	5.049504039	0.337117471	0.066762492	1.263230115	0
	3537	1419564_at	4.484021033	4.448210129	0.33706236	0.075774829	1.263181861	0
	1061	1416844_at	5.688010001	4.904717813	0.336807896	0.068670188	1.26295908	0
	10541	1430375_a_at	4.945041005	3.92718759	0.336752336	0.085748982	1.262910442	0
	8239	1425455_a_at	6.846768284	5.260518834	0.336530479	0.063972868	1.262716248	0
	737	1416500_at	6.377180215	4.929780922	0.336510191	0.068260679	1.262698491	0
	127	1415845_at	1.319334719	4.504754538	0.336487692	0.074696121	1.262678798	0
	15043	1450860_at	6.197210644	3.826466747	0.33647757	0.087934273	1.26266994	0
	3196	1419188_s_at	4.988176429	3.915909311	0.336387844	0.085902869	1.262591412	0
	13277	1448647_at	6.435934503	3.731905858	0.336363552	0.090131843	1.262570153	0
	7215	1424189_at	6.026208122	5.297914589	0.336359253	0.063488991	1.262566391	0
	2558	1418473_at	4.419141738	5.028019986	0.336270733	0.066879355	1.262488926	0
	13895	1449349_at	5.999379739	4.919441728	0.336191462	0.068339352	1.262419558	0
	2136	1418013_at	5.300691938	3.97067515	0.336095853	0.08464451	1.262335899	0
	14539	1450247_a_at	4.531573264	5.051879983	0.336083818	0.066526485	1.262325369	0
	14264	1449913_at	3.381656826	4.499681052	0.335923383	0.074654932	1.262185	0
	4908	1421504_at	4.287310878	4.819699985	0.335844035	0.069681523	1.262115581	0
	10137	1428215_x_at	5.446585527	4.082839642	0.335780635	0.082241936	1.262060119	0
	14036	1449510_at	4.474901465	4.464775575	0.33576531	0.075203177	1.262046712	0
	634	1416388_at	6.531971709	5.215532911	0.335712167	0.064367759	1.262000225	0
	711	1416472_at	6.701121047	4.832078423	0.335480928	0.069427873	1.261797964	0
	15985	1452025_a_at	3.307753459	4.404145648	0.335405619	0.076156795	1.261732099	0
	15682	1451620_at	4.702889817	3.931036554	0.335352765	0.085308992	1.261685876	0
	1634	1417468_at	5.785484624	5.413835909	0.335345533	0.061942316	1.261679551	0
	4623	1421155_at	3.579607336	3.963788593	0.335242572	0.0845763	1.261589512	0
	1182	1416970_a_at	6.758989069	3.961064076	0.335190011	0.084621204	1.26154355	0
	7644	1424703_at	5.282322753	5.533337229	0.335127554	0.060565178	1.261488937	0
	17449	1460237_at	5.668221954	4.201251605	0.335022829	0.079743577	1.261397369	0
	12248	1437882_s_at	3.502769189	4.090274941	0.334812853	0.081855831	1.261213793	0
	1043	1416825_at	5.121421816	3.764754728	0.334297704	0.088796675	1.260763526	0
	9105	1426584_a_at	4.45120788	3.700018044	0.334170036	0.090315786	1.260651963	0
	12110	1437454_a_at	6.533579912	4.999198157	0.334031755	0.066817066	1.260531137	0
	6178	1422980_a_at	5.608877852	5.29226599	0.333968756	0.063105059	1.260476093	0
	15352	1451224_at	4.62743334	4.870126001	0.333855093	0.068551634	1.26037679	0
	11104	1433723_s_at	7.417223446	5.058792284	0.333734378	0.065971157	1.260271336	0
	15595	1451518_at	2.965703801	3.985839007	0.333700693	0.083721568	1.26024191	0
	2959	1418929_at	4.712848937	3.885285976	0.333520175	0.08584186	1.260084232	0
	10136	1428214_at	5.422230525	4.086453681	0.333444045	0.081597412	1.26001774	0
	672	1416429_a_at	6.916289439	3.879281603	0.333369801	0.085935963	1.259952898	0
	10885	1432144_a_at	6.932435426	5.329616423	0.333367504	0.062549999	1.259950892	0
	12755	1448005_at	6.55363119	4.284568596	0.333235616	0.077775769	1.259835715	0
	10131	1428200_a_at	4.789405529	4.552599147	0.333031636	0.073151979	1.259657602	0
	4899	1421493_a_at	4.131237866	3.998349971	0.332948067	0.083271367	1.259584638	0
	6129	1422917_at	4.512245958	3.840410188	0.332869897	0.08667561	1.259516391	0
	9509	1427177_at	6.231126871	4.896869081	0.332719292	0.067945311	1.259384915	0
	11441	1434923_at	6.263248819	5.661302079	0.332584672	0.058747028	1.259267405	0
	16577	1453570_x_at	5.614022755	5.319170809	0.33210621	0.062435711	1.258849846	0
	2145	1418025_at	7.302078516	3.892654162	0.332025989	0.085295527	1.258779849	0
	307	1416046_a_at	5.585815334	4.651747688	0.331965956	0.071363706	1.25872747	0
	15076	1450895_a_at	3.483797733	3.979708153	0.331951907	0.083411118	1.258715213	0
	2763	1418704_at	5.786682031	4.228072137	0.331948947	0.07851071	1.258712631	0
	2571	1418487_at	5.135493162	3.393692758	0.331929859	0.09780787	1.258695977	0
	5210	1421861_at	5.809663989	4.287044296	0.331897873	0.077418811	1.25866807	0
	7223	1424199_at	4.67935209	3.896758077	0.331843389	0.085158838	1.258620537	0
	13840	1449290_at	3.482783369	4.415775451	0.331748447	0.075128016	1.258537712	0
	15394	1451271_a_at	6.057500535	4.25286838	0.331519394	0.077951952	1.258337913	0
	12908	1448243_at	5.168016354	5.0060769	0.331497482	0.066219015	1.258318801	0
	13016	1448363_at	5.799723214	4.184498057	0.331411328	0.079199781	1.25824366	0
	16092	1452159_at	5.863196948	3.685059471	0.331306907	0.089905444	1.258152593	0
	10934	1432400_at	4.303301654	3.899602638	0.331137535	0.084915712	1.258004894	0
	13324	1448702_at	5.384327086	4.40667628	0.330990231	0.075111084	1.257876454	0
	12384	1438367_x_at	5.812739382	3.562571745	0.330846134	0.09286722	1.257750823	0
	11380	1434658_at	6.704152343	5.294191395	0.330777813	0.062479383	1.257691262	0
	734	1416497_at	6.203543236	3.920828687	0.330573361	0.084312115	1.257513041	0
	9073	1426544_a_at	4.429029297	3.857289882	0.330490725	0.085679515	1.257441014	0
	16067	1452124_at	5.02220984	3.867514075	0.330267569	0.085395312	1.257246528	0
	4785	1421353_at	3.831890052	4.660621845	0.330243685	0.070858288	1.257225714	0
	7238	1424215_at	6.400831603	4.828935392	0.330231028	0.068385887	1.257214684	0
	16015	1452059_at	6.355430695	4.352529822	0.3301788	0.075859055	1.257169171	0
	7950	1425085_at	3.626444347	3.872380053	0.330160937	0.085260468	1.257153606	0
	14521	1450222_x_at	2.470257396	4.456219442	0.330087073	0.074073343	1.257089243	0
	8677	1426041_a_at	3.253222921	4.546041334	0.329810621	0.072548971	1.25684838	0
	13707	1449139_at	7.236942003	4.765431974	0.329738576	0.069193848	1.256785618	0
	4444	1420949_at	3.867889567	4.71888982	0.329625605	0.069852363	1.256687208	0
	8353	1425615_a_at	5.993099894	4.586172119	0.329614267	0.071871325	1.256677332	0
	12337	1438183_x_at	4.229939775	3.602991573	0.329497968	0.091451218	1.256576032	0
	12744	1447947_at	3.85929458	4.481357723	0.329365348	0.073496777	1.256460527	0
	15885	1451897_a_at	7.487922763	4.455403677	0.329136673	0.073873592	1.256261387	0
	10566	1430549_at	5.579795284	5.251331634	0.329047765	0.062659871	1.256183971	0
	10065	1428075_at	6.866462114	4.984624995	0.328958696	0.065994673	1.256106419	0
	16076	1452134_at	4.883719002	5.262702242	0.328734951	0.062465048	1.255911626	0
	13063	1448411_at	5.482314264	4.874038777	0.32871304	0.067441614	1.255892552	0
	11863	1436797_a_at	7.324747965	4.487455505	0.328679131	0.073243987	1.255863034	0
	15615	1451543_at	5.112296472	4.068509028	0.328587814	0.080763693	1.255783545	0
	11811	1436655_at	3.848600659	4.718305622	0.328471748	0.069616463	1.25568252	0
	9094	1426570_a_at	3.97089704	3.641966312	0.328247517	0.090129202	1.255487372	0
	11366	1434620_s_at	6.152929348	3.937447313	0.328188305	0.083350526	1.255435844	0
	2049	1417916_a_at	6.920765085	4.320983832	0.328096048	0.075930867	1.255355564	0
	726	1416487_a_at	5.575103387	4.361171906	0.328013498	0.075212238	1.255283736	0
	5357	1422031_a_at	6.338855003	4.714250154	0.327967134	0.069569311	1.255243395	0
	17340	1456745_x_at	6.354655225	4.28322296	0.327869369	0.07654735	1.255158336	0
	6319	1423155_at	5.472699344	4.293867006	0.32777036	0.076334539	1.2550722	0
	11979	1437055_x_at	4.920375983	3.670697637	0.327664309	0.08926486	1.254979945	0
	17297	1456616_a_at	7.450019684	4.138496485	0.327644883	0.079170028	1.254963046	0
	15794	1451761_at	3.749674435	4.625538678	0.327558932	0.070815305	1.254888282	0
	16123	1452222_at	4.063669669	3.841315058	0.327558355	0.085272452	1.25488778	0
	4268	1420745_a_at	6.643666783	5.187079517	0.327517087	0.063140942	1.254851884	0
	16585	1453612_at	3.478404555	4.284314311	0.327392859	0.076416629	1.254743836	0
	3261	1419261_at	4.734405052	4.79340879	0.327141324	0.068248159	1.25452509	0
	15458	1451352_s_at	5.736190968	4.622789131	0.327141249	0.070767072	1.254525025	0
	5946	1422704_at	6.054785811	3.341116222	0.327134504	0.09791174	1.254519159	0
	319	1416058_s_at	8.224073153	5.06931161	0.326832713	0.0644728	1.25425676	0
	6255	1423075_at	6.241484848	5.084585629	0.326817595	0.064276151	1.254243616	0
	1130	1416917_at	6.447396706	5.168773274	0.326816558	0.063229037	1.254242715	0
	5346	1422019_at	2.269594268	5.100601689	0.326663616	0.064044134	1.254109757	0
	5217	1421870_at	4.658723496	3.809930426	0.326642866	0.085734601	1.25409172	0
	13977	1449444_a_at	5.881448065	4.300620982	0.326399015	0.075895787	1.253879766	0
	10719	1431417_at	5.13999405	3.465550434	0.32629249	0.09415315	1.253787186	0
	466	1416213_x_at	7.250349842	4.465876981	0.326281065	0.073060916	1.253777257	0
	1916	1417772_at	6.517752178	4.446906156	0.326009108	0.073311443	1.253540934	0
	7752	1424842_a_at	5.014021414	3.316255121	0.325996061	0.098302468	1.253529598	0
	6886	1423807_a_at	7.955362248	3.901610466	0.325849749	0.08351673	1.253402477	0
	7287	1424275_s_at	5.473785696	5.092449848	0.325666987	0.063950946	1.253243704	0
	877	1416647_at	6.886359063	4.121691181	0.325292267	0.078922038	1.252918234	0
	17213	1456341_a_at	3.640434119	3.427648631	0.325288055	0.094901225	1.252914576	0
	408	1416153_at	7.430113133	4.790512922	0.32498229	0.067838725	1.252649061	0
	4799	1421372_at	2.36899359	4.43828903	0.324795364	0.073180309	1.25248677	0
	13664	1449093_at	5.546864422	4.527106635	0.324562062	0.071693045	1.252284243	0
	6471	1423329_at	2.781462696	4.320302618	0.324448575	0.075098576	1.252185739	0
	8678	1426042_at	3.189104679	4.554146521	0.324272512	0.071203794	1.252032934	0
	4763	1421328_at	5.235011318	3.750157608	0.324251515	0.086463437	1.252014712	0
	1048	1416830_at	7.232708673	4.900401076	0.324125522	0.066142652	1.251905376	0
	6544	1423419_at	6.40772551	3.928041169	0.32410915	0.082511648	1.251891169	0
	10000	1427974_s_at	3.743772444	3.676021366	0.324008154	0.088140988	1.251803534	0
	13573	1448978_at	4.996039836	3.551538157	0.323958812	0.091216481	1.251760722	0
	2916	1418879_at	5.52380053	3.791778069	0.323782366	0.085390643	1.251607637	0
	16669	1454014_a_at	6.494386872	4.684050977	0.323686005	0.06910386	1.251524041	0
	6999	1423939_a_at	6.916405976	5.078558135	0.323478887	0.063695025	1.251344381	0
	11912	1436923_at	4.318520035	4.424019526	0.323434551	0.073108753	1.251305926	0
	944	1416720_at	6.280048327	4.899585601	0.323413691	0.066008376	1.251287834	0
	10320	1428881_at	4.202534596	4.389793386	0.323187167	0.07362241	1.251091379	0
	13975	1449441_a_at	6.000852836	4.953508582	0.323101142	0.065226725	1.251016782	0
	6988	1423927_at	6.831362553	4.720756137	0.323061097	0.068434185	1.250982057	0
	8731	1426100_a_at	4.761124709	4.921362566	0.323038841	0.065640122	1.250962759	0
	1983	1417840_at	5.8575906	4.710153579	0.322820458	0.068537141	1.250773413	0
	11262	1434272_at	5.323412317	3.417477983	0.322736078	0.094436915	1.25070026	0
	16405	1452667_at	4.400780349	4.533066941	0.322720745	0.071192583	1.250686968	0
	5815	1422563_at	6.565328901	5.115452483	0.322714664	0.06308624	1.250681696	0
	805	1416571_at	5.227235773	4.568213286	0.322609053	0.070620401	1.250590145	0
	8955	1426383_at	6.280082977	4.244958215	0.322418094	0.075953184	1.250424624	0
	4400	1420897_at	6.032412851	4.039754245	0.322109856	0.079735013	1.250157494	0
	16849	1454987_a_at	5.287643879	4.712637843	0.321949713	0.068316243	1.25001873	0
	12920	1448255_a_at	7.233549538	4.352416364	0.321841726	0.073945528	1.24992517	0
	7908	1425037_at	3.293608183	4.449021033	0.321788778	0.072327997	1.249879297	0
	5760	1422500_at	6.405314357	3.341750175	0.321744612	0.096280271	1.249841034	0
	13978	1449445_x_at	5.954099886	4.149531158	0.32167346	0.077520435	1.249779396	0
	8895	1426306_a_at	4.419659881	3.58880005	0.321491639	0.089581931	1.249621897	0
	12971	1448315_a_at	6.589063301	4.144416001	0.32129934	0.077525842	1.249455345	0
	8547	1425864_a_at	3.517347772	4.858672763	0.321261446	0.066121235	1.249422526	0
	14918	1450713_at	5.235184108	3.879442477	0.321233623	0.082804069	1.249398431	0
	10138	1428216_s_at	5.030250378	3.77149875	0.321087932	0.085135367	1.249272266	0
	12182	1437683_x_at	7.501061085	4.733202597	0.320853831	0.067787893	1.249069568	0
	2940	1418908_at	3.791242529	3.482493548	0.320805798	0.092119567	1.249027982	0
	10066	1428076_s_at	6.793396821	4.839779457	0.320762692	0.066276303	1.248990663	0
	11970	1437039_at	5.895432775	3.998294767	0.320688473	0.080206311	1.248926411	0
	9628	1427358_a_at	6.762077426	3.653940136	0.320513708	0.087717285	1.248775127	0
	12169	1437624_x_at	6.396074626	4.81673865	0.320359436	0.066509616	1.2486416	0
	1170	1416958_at	7.169269836	3.846242621	0.320308694	0.083278338	1.248597683	0
	843	1416609_at	6.582903183	4.713476152	0.32019198	0.067931176	1.248496676	0
	5301	1421965_s_at	5.671394508	3.448752387	0.32005299	0.092802542	1.2483764	0
	10838	1431926_a_at	5.09171138	4.13920464	0.319930278	0.077292694	1.248270222	0
	10351	1429077_x_at	4.895555467	3.647500932	0.319914891	0.087707967	1.248256908	0
	7815	1424918_at	5.685278487	4.108190978	0.319830762	0.07785197	1.24818412	0
	2642	1418570_at	5.681684459	4.388162034	0.319737208	0.072863583	1.248103182	0
	13492	1448887_x_at	6.78676576	4.154714216	0.319615774	0.076928462	1.247998131	0
	6777	1423688_at	6.412144298	4.766984666	0.319605088	0.067045546	1.247988888	0
	2655	1418583_at	5.501605409	4.490570166	0.319464202	0.071141122	1.247867021	0
	10105	1428127_at	5.254323626	4.550849714	0.319440882	0.070193678	1.24784685	0
	9219	1426745_at	6.281184491	5.389351786	0.319332329	0.059252456	1.247752962	0
	17046	1455857_a_at	4.227301226	4.276552273	0.31931364	0.074666138	1.247736799	0
	17584	1460413_s_at	4.926090261	4.97568589	0.319171359	0.064146203	1.247613751	0
	12923	1448258_a_at	7.620174237	4.840197955	0.318908529	0.065887497	1.247386482	0
	12559	1438950_x_at	4.429318324	3.901016517	0.318825208	0.081728751	1.247314443	0
	17647	1460652_at	5.530034566	4.975833	0.318613743	0.064032242	1.247131629	0
	10082	1428097_at	5.580839641	3.590705285	0.318478227	0.088695173	1.247014488	0
	1808	1417651_at	2.700738498	4.030379676	0.3183699	0.078992533	1.246920857	0
	6093	1422877_at	3.10817136	4.634419295	0.318286228	0.068678772	1.246848542	0
	10964	1432763_at	3.593310485	3.73661644	0.318264339	0.085174474	1.246829625	0
	15670	1451605_at	2.912665363	4.900370418	0.318255237	0.064945139	1.246821759	0
	663	1416419_s_at	6.251545352	3.610456679	0.318086283	0.088101399	1.246675752	0
	9370	1426970_a_at	5.62421977	4.076342959	0.317955037	0.07800007	1.246562343	0
	13150	1448508_at	5.835590257	4.370021382	0.317911481	0.072748267	1.24652471	0
	7016	1423959_at	4.086767296	3.869885302	0.317802503	0.082121944	1.246430553	0
	7360	1424363_at	3.173508008	3.829620272	0.317638052	0.08294244	1.246288482	0
	10357	1429122_a_at	6.105850548	3.531936219	0.317505479	0.089895587	1.246173963	0
	13086	1448438_at	5.78010853	4.175474519	0.317390985	0.076013153	1.246075068	0
	5300	1421964_at	5.487200231	3.482032153	0.317383718	0.091148991	1.246068792	0
	9093	1426569_a_at	3.873731448	3.502387445	0.316633952	0.090405176	1.245421381	0
	16344	1452579_at	6.864174022	4.88705549	0.316625914	0.064788688	1.245414442	0
	5418	1422108_at	2.965325359	4.107497613	0.316314761	0.077009116	1.245145866	0
	4922	1421519_a_at	5.591208373	4.09685483	0.316090669	0.077154471	1.244952474	0
	1735	1417576_a_at	4.94458363	4.229407836	0.316087746	0.074735698	1.244949952	0
	473	1416220_at	7.631840371	4.814271277	0.315420005	0.065517705	1.244373869	0
	4915	1421511_at	5.240372723	4.225147083	0.315226871	0.074607313	1.244207296	0
	17639	1460642_at	5.421131609	4.06442235	0.314939391	0.077486876	1.243959393	0
	16515	1453117_at	6.768373686	3.986308334	0.314915957	0.078999398	1.243939186	0
	11450	1434962_x_at	4.801006954	3.592345829	0.314850238	0.087644746	1.243882523	0
	15383	1451259_at	6.855691931	4.82165922	0.314836185	0.065296233	1.243870406	0
	12736	1447146_s_at	3.150308027	4.134493982	0.314833906	0.076148111	1.243868441	0
	14653	1450389_s_at	4.551524946	3.380323626	0.314762804	0.093116174	1.24380714	0
	12617	1439235_x_at	5.743808964	4.061201399	0.314555877	0.077453898	1.243628753	0
	11379	1434653_at	5.504169876	3.725004658	0.314476673	0.084423162	1.243560479	0
	12691	1439454_x_at	5.79132681	3.866947538	0.31441789	0.081309065	1.243509811	0
	10200	1428421_a_at	6.340205886	4.968376937	0.314333183	0.063266774	1.243436801	0
	9365	1426964_at	6.969694437	4.56380812	0.314316138	0.068871462	1.24342211	0
	9275	1426828_at	3.436926701	3.584128485	0.314301514	0.087692591	1.243409507	0
	13668	1449098_a_at	4.617389232	4.458433893	0.314173398	0.07046721	1.243299092	0
	5962	1422727_at	5.132719982	3.718186784	0.314142086	0.084487979	1.243272109	0
	917	1416691_at	5.589430951	4.23447237	0.314041031	0.074162966	1.243185025	0
	13334	1448712_at	4.672888968	4.569725229	0.314028085	0.068719249	1.24317387	0
	16351	1452586_at	6.576214407	5.167484345	0.31389641	0.06074453	1.24306041	0
	1734	1417575_at	5.110293347	4.227486884	0.313736971	0.074213588	1.242923042	0
	16166	1452281_at	5.670662073	4.20170914	0.313648315	0.074647793	1.242846664	0
	13312	1448687_at	6.70250309	3.361219646	0.313605315	0.093301048	1.242809621	0
	16656	1453981_at	4.007812527	3.921406427	0.313527789	0.079952893	1.242742838	0
	12483	1438679_at	5.543037917	3.842915723	0.313517189	0.081583155	1.242733707	0
	14479	1450173_at	5.125289757	4.311156025	0.313251158	0.072660594	1.24250457	0
	16619	1453806_at	6.386488364	3.949307735	0.313164684	0.079296096	1.242430098	0
	150	1415874_at	5.099649325	3.640343171	0.312911464	0.085956584	1.242212046	0
	4743	1421305_x_at	4.813983887	4.317647085	0.312660005	0.072414442	1.241995551	0
	616	1416370_at	5.516815861	4.318441816	0.312597567	0.072386657	1.2419418	0
	16369	1452604_at	5.364485294	3.534866464	0.312557245	0.088421231	1.241907089	0
	17612	1460519_a_at	5.702939571	4.225199344	0.312292878	0.073911987	1.241679536	0
	7336	1424329_a_at	3.937033046	3.713639673	0.312242047	0.084079791	1.241635788	0
	10047	1428049_a_at	6.199067295	4.718787239	0.312167338	0.066154146	1.241571493	0
	13995	1449462_at	2.868558604	4.352665262	0.312096751	0.071702447	1.241510748	0
	10104	1428126_a_at	5.213529671	4.485740355	0.312048264	0.069564495	1.241469023	0
	6655	1423548_s_at	6.406594088	4.193070784	0.31182209	0.074366045	1.24127441	0
	8455	1425755_at	3.123384965	4.550987211	0.311815859	0.068516092	1.24126905	0
	5358	1422032_a_at	6.526630512	4.212352253	0.311705683	0.07399801	1.24117426	0
	4288	1420769_at	4.283702954	3.592721305	0.31157777	0.086724726	1.241064219	0
	13181	1448541_at	3.953829961	4.201249183	0.311477035	0.074139148	1.240977566	0
	9790	1427593_at	5.463378231	3.66538822	0.311272263	0.084922045	1.240801437	0
	12428	1438534_x_at	6.319809247	3.900234269	0.311242393	0.079800948	1.240775748	0
	6419	1423270_at	5.801754172	3.39225662	0.311091832	0.091706456	1.240646266	0
	2859	1418817_at	5.791223671	4.208239067	0.311052573	0.073915138	1.240612506	0
	10915	1432295_a_at	5.471292772	4.897656105	0.31084876	0.063468883	1.240437254	0
	16406	1452668_x_at	4.327253868	4.39625414	0.310840738	0.070705817	1.240430357	0
	8048	1425201_a_at	4.718679384	4.646982899	0.310611173	0.066841471	1.240232992	0
	12952	1448290_at	2.987439053	3.568939811	0.310164616	0.086906654	1.239849162	0
	1183	1416971_at	6.71544895	3.75159409	0.309928237	0.082612412	1.239646035	0
	13666	1449096_at	5.812210599	4.996689137	0.309776757	0.061996404	1.239515882	0
	1216	1417008_at	5.25716033	3.820496584	0.309775886	0.081082623	1.239515134	0
	9696	1427467_a_at	2.829434687	4.012215555	0.309721331	0.077194589	1.239468263	0
	13469	1448860_at	5.118945375	3.710552124	0.309702558	0.083465357	1.239452134	0
	6998	1423938_at	5.80488229	3.546988503	0.309657593	0.08730155	1.239413504	0
	6470	1423328_at	2.663554374	4.148757876	0.309611525	0.074627523	1.239373928	0
	4468	1420982_at	5.014617673	4.149817105	0.309578803	0.07460059	1.239345818	0
	5840	1422589_at	5.637776933	4.764206171	0.309502888	0.064964209	1.239280605	0
	7503	1424538_at	6.571405717	4.548505076	0.309361489	0.068013882	1.239159148	0
	14229	1449869_at	3.530372724	4.120011325	0.309240732	0.075058224	1.239055433	0
	7071	1424026_s_at	5.714788737	3.98650524	0.308973449	0.077504839	1.238825898	0
	446	1416192_at	4.816530973	4.885615906	0.308601974	0.063165419	1.238506959	0
	6574	1423451_at	7.093800865	4.569132671	0.308430682	0.067503114	1.238359919	0
	6044	1422822_at	6.880841452	3.86669735	0.308364222	0.079748735	1.238302873	0
	16068	1452126_at	4.600939817	3.981972812	0.308310977	0.077426691	1.238257172	0
	12092	1437396_at	4.805414755	3.56860039	0.308035577	0.086318316	1.23802082	0
	15498	1451403_at	6.230046591	4.109282856	0.307830548	0.074911015	1.237844891	0
	12504	1438790_x_at	5.62806667	3.7557831	0.307659741	0.08191627	1.237698346	0
	10068	1428078_at	5.006621462	3.889367034	0.307656063	0.079101833	1.23769519	0
	4574	1421100_a_at	2.555593684	4.080921353	0.307283499	0.075297579	1.237375608	0
	945	1416721_s_at	6.390097747	4.326206274	0.307143275	0.070995985	1.237255345	0
	7030	1423979_a_at	5.047185367	4.159606046	0.307057891	0.073818984	1.237182122	0
	1697	1417534_at	6.427943743	3.760074308	0.307038281	0.081657504	1.237165306	0
	916	1416690_at	5.691969282	4.265475532	0.306917986	0.071953991	1.237062153	0
	14972	1450776_at	4.145642864	4.038320716	0.306684409	0.075943549	1.236861884	0
	5910	1422666_at	5.452741305	3.876175928	0.306396076	0.079045967	1.236614713	0
	1696	1417533_a_at	6.441772494	3.74774921	0.306297348	0.081728347	1.236530091	0
	9415	1427031_s_at	5.15446016	3.532732508	0.306242048	0.086687019	1.236482695	0
	3362	1419370_a_at	5.798776437	3.998159285	0.306103435	0.07656109	1.2363639	0
	17013	1455767_x_at	4.854703089	3.513620631	0.306079756	0.087112352	1.236343608	0
	5628	1422344_s_at	3.514568041	4.140970042	0.306053284	0.073908596	1.236320922	0
	7303	1424293_s_at	6.020745259	4.601116868	0.306033402	0.066512851	1.236303884	0
	12247	1437881_at	3.324244088	3.632638891	0.30596064	0.084225449	1.236241533	0
	17311	1456663_x_at	5.666110643	3.853903018	0.305733779	0.079330948	1.236047152	0
	11881	1436848_x_at	6.04908236	3.838427361	0.305669882	0.079634145	1.235992408	0
	11482	1435101_at	5.562359939	4.051250797	0.305360755	0.075374439	1.2357276	0
	7761	1424854_at	4.151893019	3.396081965	0.305144465	0.089851914	1.235542353	0
	4734	1421296_at	3.511846533	4.085915379	0.30493075	0.074629727	1.235359338	0
	10382	1429246_a_at	6.805321838	3.869190595	0.304865156	0.078793006	1.235303172	0
	12387	1438370_x_at	4.972603848	3.843655124	0.304713276	0.079276956	1.235173132	0
	7463	1424488_a_at	5.807792217	4.43098726	0.304402164	0.068698497	1.2349068	0
	9849	1427706_a_at	3.769012385	3.469328524	0.304211232	0.087685911	1.234743378	0
	12605	1439148_a_at	7.745537568	3.816849722	0.304112418	0.079676288	1.23465881	0
	11401	1434755_at	4.791944362	3.321104274	0.303840707	0.091487855	1.234426302	0
	7997	1425140_at	4.834558295	3.933322013	0.30342911	0.077143216	1.234074174	0
	12095	1437402_x_at	5.687323727	3.789589418	0.303416266	0.080065736	1.234063187	0
	13990	1449457_at	1.978157373	3.745941816	0.303390008	0.08099165	1.234040727	0
	13005	1448350_at	5.788631803	4.225300463	0.303067925	0.071726952	1.233765257	0
	1171	1416959_at	6.772287798	3.519792108	0.303036282	0.086094938	1.233738197	0
	7262	1424242_at	2.833932587	3.787988999	0.303009784	0.079992256	1.233715537	0
	10240	1428587_at	5.628366549	3.740758304	0.302778445	0.080940392	1.233517724	0
	13205	1448569_at	7.418558117	4.687723415	0.302716943	0.064576537	1.23346514	0
	13544	1448947_at	4.796571194	3.964921738	0.302148143	0.076205323	1.232978927	0
	13338	1448717_at	5.379104194	4.078086577	0.302136517	0.074087813	1.232968992	0
	6776	1423687_a_at	6.520886493	4.707257296	0.302111925	0.064180032	1.232947975	0
	13267	1448634_at	7.136086095	4.098810449	0.302107841	0.073706224	1.232944484	0
	6503	1423364_a_at	5.766889065	4.022450087	0.301980762	0.075073837	1.232835886	0
	15175	1451013_at	6.486507321	3.614271655	0.301933046	0.083539112	1.232795111	0
	3828	1420095_s_at	5.50752573	4.081831178	0.301655319	0.073901959	1.232557814	0
	7216	1424190_at	5.721261838	4.396087367	0.301574193	0.068600591	1.232488506	0
	1969	1417826_at	5.559364945	4.424771644	0.301539937	0.068148135	1.232459242	0
	6061	1422841_at	3.798684455	4.614301683	0.301313861	0.065299991	1.232266126	0
	9003	1426449_a_at	5.157609392	4.372612452	0.301303151	0.068906896	1.232256978	0
	17371	1459985_at	5.354147007	3.421767331	0.301294399	0.088052275	1.232249503	0
	8151	1425332_at	7.693840456	3.654477648	0.301282631	0.08244205	1.232239451	0
	8299	1425545_x_at	9.891849885	3.367106486	0.301189963	0.089450679	1.232160304	0
	3440	1419454_x_at	4.054051157	4.048860111	0.301143075	0.074377249	1.232120259	0
	9319	1426892_at	3.598719153	3.812988351	0.301006895	0.078942516	1.232003961	0
	1036	1416818_at	5.372730998	3.91679349	0.30084853	0.076809903	1.231868731	0
	2425	1418329_at	5.920084486	3.855358885	0.300848428	0.078033832	1.231868644	0
	1565	1417392_a_at	5.414888822	3.796211473	0.300062002	0.079042488	1.231197324	0
	371	1416112_at	7.238641856	4.701608592	0.300047618	0.063818077	1.23118505	0
	6740	1423647_a_at	6.039809173	4.510513879	0.300015223	0.066514644	1.231157404	0
	15516	1451422_at	6.275813633	4.344236524	0.299931234	0.069041184	1.231085732	0
	6043	1422821_s_at	6.917103429	3.823439411	0.299894617	0.078435823	1.231054486	0
	12031	1437234_x_at	5.593483496	4.214906397	0.299868161	0.071144679	1.231031912	0
	7504	1424539_at	6.48051991	4.391648957	0.299856752	0.068278853	1.231022177	0
	13326	1448704_s_at	6.522989825	4.124864646	0.29982636	0.072687563	1.230996244	0
	10548	1430437_a_at	3.31063152	3.545305898	0.299499147	0.08447766	1.230717077	0
	14489	1450187_a_at	5.699061628	4.463061922	0.299416969	0.067087792	1.230646976	0
	17325	1456725_x_at	6.500013702	3.714996989	0.299400305	0.080592341	1.230632761	0
	619	1416373_at	6.701869423	4.668798645	0.299083369	0.064060027	1.230362442	0
	4085	1420540_a_at	5.883983838	4.56822661	0.298915667	0.065433634	1.23021943	0
	12308	1438117_x_at	5.680606789	3.760084517	0.298885102	0.079488932	1.230193367	0
	2650	1418578_at	6.329217978	3.823307413	0.29888385	0.078174161	1.230192299	0
	6403	1423254_x_at	8.555840801	3.885429321	0.298636565	0.076860635	1.229981456	0
	10274	1428710_at	5.614275563	4.32909572	0.298636553	0.068983587	1.229981446	0
	12686	1439448_x_at	7.639230513	3.615902515	0.298584071	0.082575255	1.229936703	0
	1437	1417249_at	4.464463477	4.546247137	0.298558397	0.065671396	1.229914816	0
	17668	1460684_at	5.111412654	3.762743293	0.298344341	0.07928905	1.229732344	0
	5753	1422493_at	3.945230494	3.699032478	0.29831441	0.080646605	1.229706831	0
	325	1416064_a_at	9.321963945	4.333800829	0.298247717	0.068818972	1.229649985	0
	13480	1448874_a_at	5.631647685	4.947149767	0.298026842	0.060242131	1.229461742	0
	2387	1418288_at	6.039532273	3.51677454	0.297996919	0.084735861	1.229436242	0
	10319	1428880_at	6.102586777	4.576231948	0.297944204	0.065106884	1.22939132	0
	16072	1452130_at	6.47781157	4.480336973	0.297881151	0.066486327	1.229337591	0
	10147	1428247_at	5.738468231	5.50158428	0.29786009	0.054140785	1.229319645	0
	11059	1433591_at	5.568279747	3.380062296	0.297725024	0.088082703	1.22920456	0
	15810	1451784_x_at	9.897525643	3.339870766	0.297700935	0.089135465	1.229184035	0
	10883	1432130_a_at	4.078935305	3.403351333	0.297684144	0.087467944	1.22916973	0
	12280	1437999_x_at	6.142512186	4.843912266	0.297567953	0.061431326	1.22907074	0
	461	1416207_at	6.459140095	4.711325472	0.297538753	0.063153937	1.229045864	0
	16049	1452103_at	4.671140949	4.150105895	0.297421392	0.071665977	1.228945887	0
	12864	1448193_at	5.219204108	5.103981876	0.297388259	0.058265932	1.228917663	0
	4445	1420950_at	4.020149281	4.257862768	0.297353246	0.069836268	1.228887839	0
	3796	1420013_s_at	5.865738435	4.166673064	0.297060369	0.071294379	1.228638391	0
	1821	1417664_a_at	5.623088577	4.087590846	0.29690757	0.072636323	1.228508271	0
	10451	1429650_at	6.346975373	4.671263795	0.296900379	0.063558898	1.228502147	0
	8268	1425495_at	3.470526458	3.469104296	0.296747494	0.08554009	1.228371968	0
	13807	1449252_at	5.291424593	3.434477393	0.296672005	0.086380538	1.228307694	0
	3759	1419928_at	4.490252131	3.61924103	0.296640709	0.081962131	1.228281049	0
	12890	1448222_x_at	7.236274397	4.598992394	0.296626503	0.06449815	1.228268954	0
	5686	1422414_a_at	7.679593482	3.628513454	0.296538219	0.081724437	1.228193794	0
	12731	1446147_at	5.244129714	3.84065239	0.296420952	0.077179844	1.228093967	0
	3352	1419360_a_at	7.509459663	4.601118971	0.296389265	0.064416779	1.228066994	0
	6254	1423074_at	6.219441578	4.622408005	0.296349161	0.064111424	1.228032856	0
	7186	1424159_at	5.200147748	3.806466189	0.296326073	0.077848077	1.228013204	0
	9232	1426763_at	6.46595734	4.245289124	0.296140394	0.069757415	1.227855165	0
	9153	1426646_at	6.186065224	4.497814932	0.296100449	0.065832066	1.227821169	0
	3829	1420096_at	5.234095862	3.962786462	0.295886922	0.074666381	1.227639458	0
	12246	1437863_at	3.214973343	3.604605746	0.295785293	0.082057599	1.227552981	0
	8444	1425740_at	4.863862449	3.661508455	0.295637747	0.080742063	1.227427445	0
	9173	1426671_a_at	5.225175368	3.763435872	0.295250162	0.07845229	1.227097737	0
	17157	1456134_x_at	6.587371178	4.148970717	0.29518076	0.071145539	1.227038707	0
	17558	1460379_at	3.83303025	4.126616727	0.295160812	0.071526103	1.227021742	0
	16074	1452132_at	5.139613516	3.844703169	0.29488791	0.076699786	1.226789659	0
	12616	1439234_a_at	5.602152264	3.749794313	0.294844562	0.078629529	1.226752798	0
	16234	1452392_a_at	4.677748107	3.342598377	0.294732171	0.088174569	1.226657233	0
	2303	1418199_at	1.084266809	3.626897243	0.294416688	0.081175911	1.226389022	0
	12753	1448001_x_at	2.612084256	4.316350344	0.29437115	0.068199086	1.226350312	0
	10881	1432115_a_at	4.540318025	4.451899441	0.294043296	0.066048953	1.226071655	0
	9423	1427051_at	5.424766882	4.364074678	0.294029785	0.067375058	1.226060173	0
	10332	1428943_at	5.28788072	3.543260071	0.293830187	0.082926509	1.225890557	0
	4568	1421094_at	4.12522642	4.051464508	0.293784973	0.072513278	1.225852139	0
	15316	1451180_a_at	3.815376867	3.559965458	0.293702229	0.082501427	1.225781833	0
	10815	1431821_a_at	4.284492616	3.357965619	0.29349372	0.087402241	1.225604688	0
	1817	1417660_s_at	6.125232836	4.19110135	0.293427667	0.070012067	1.225548575	0
	3786	1419979_s_at	4.828767788	3.87671147	0.29340851	0.075684898	1.225532302	0
	11849	1436763_a_at	3.249440342	3.350997268	0.293184815	0.08749181	1.225342293	0
	2733	1418671_at	6.261071256	3.357297433	0.293165412	0.087321847	1.225325813	0
	1306	1417108_at	5.648567191	4.692576116	0.293077116	0.062455485	1.225250823	0
	10727	1431431_a_at	6.540549031	4.502958753	0.292687311	0.064998888	1.224919815	0
	7506	1424541_at	5.558226923	4.277854077	0.292671439	0.06841548	1.224906339	0
	15708	1451657_a_at	4.743763601	3.832509757	0.292637376	0.07635659	1.224877418	0
	16638	1453881_x_at	2.880384878	4.776314678	0.292598414	0.061260288	1.224844339	0
	9421	1427043_s_at	4.865661528	3.911215929	0.292283166	0.074729488	1.224576723	0
	7957	1425093_at	4.488534937	3.670109988	0.292189323	0.079613233	1.224497071	0
	16556	1453412_a_at	6.303102022	3.872784497	0.292130983	0.075431768	1.224447555	0
	5178	1421824_at	5.412810114	3.863886332	0.291978321	0.075565971	1.224317995	0
	7516	1424551_at	4.348400825	3.975887502	0.2919643	0.073433743	1.224306096	0
	1000	1416780_at	5.993336955	3.450064408	0.291924054	0.084614088	1.224271943	0
	12757	1448014_s_at	6.118398444	3.631814431	0.291856756	0.080361142	1.224214835	0
	14556	1450269_a_at	7.591059367	3.663017598	0.291700596	0.07963396	1.224082331	0
	7043	1423993_at	6.399415745	4.497869966	0.291637691	0.064839067	1.224028959	0
	10459	1429723_at	5.343170457	4.077359221	0.291501124	0.071492628	1.223913097	0
	8043	1425196_a_at	6.223793964	4.23166432	0.291358851	0.068852071	1.223792405	0
	9372	1426972_at	5.681709398	3.45209196	0.291292763	0.084381519	1.223736346	0
	12995	1448339_at	6.118904405	3.787692287	0.291229394	0.076888346	1.223682596	0
	14001	1449469_at	3.631590583	3.835492268	0.291118392	0.075901181	1.223588449	0
	17090	1455968_x_at	7.484324946	3.40030401	0.29108262	0.085604881	1.22355811	0
	842	1416608_a_at	6.571528671	4.500958682	0.291035442	0.064660767	1.223518099	0
	12335	1438181_x_at	5.743739241	3.568580067	0.291024634	0.081551942	1.223508932	0
	10773	1431715_a_at	6.151752945	3.469546576	0.290974405	0.083865254	1.223466336	0
	7379	1424384_a_at	4.06340471	4.040914549	0.290770389	0.071956579	1.223293333	0
	7992	1425134_a_at	6.418241924	4.228352547	0.290619999	0.06873126	1.223165821	0
	1942	1417799_at	4.1468918	4.29249912	0.290078045	0.067577893	1.222706421	0
	9066	1426536_at	5.193403035	3.86213681	0.290057793	0.075102931	1.222689257	0
	11561	1435416_x_at	6.148553159	4.692998582	0.289970977	0.061787996	1.222615681	0
	11393	1434732_x_at	5.090087813	3.422266047	0.289904003	0.084711124	1.222558926	0
	13924	1449380_at	3.372852953	3.767299334	0.289860754	0.076941259	1.222522277	0
	4689	1421236_at	5.02437061	4.089243278	0.289619593	0.07082474	1.222317937	0
	3345	1419353_at	4.321628944	4.070056238	0.289553821	0.071142462	1.222262213	0
	5716	1422450_at	6.514501154	3.951309009	0.289532212	0.073275011	1.222243906	0
	14100	1449585_at	5.094744636	3.371925848	0.289502592	0.085856749	1.222218812	0
	7000	1423940_at	6.788519379	4.483555266	0.289499056	0.064569084	1.222215817	0
	191	1415919_at	6.45236863	3.557527457	0.28947676	0.081370211	1.222196928	0
	16926	1455350_at	5.779320431	4.129821401	0.289229684	0.070034429	1.221987633	0
	1481	1417301_at	6.146287663	3.422859842	0.289229526	0.084499378	1.221987499	0
	11354	1434589_x_at	7.12767212	3.786585884	0.289152958	0.076362445	1.221922646	0
	126	1415844_at	1.153387355	3.85230748	0.289055553	0.075034393	1.22184015	0
	15113	1450940_at	2.617589984	3.903048756	0.289015155	0.074048564	1.221805936	0
	7013	1423955_a_at	6.461743632	4.570874789	0.288991185	0.063224481	1.221785636	0
	6825	1423738_at	4.240710757	4.078785404	0.288932203	0.070837804	1.221735687	0
	5216	1421869_at	4.207205349	3.884043998	0.28891019	0.074383861	1.221717045	0
	2858	1418816_at	5.730657641	3.96189837	0.288801795	0.072894801	1.221625257	0
	16752	1454638_a_at	1.612272168	4.036911579	0.288768076	0.07153193	1.221596705	0
	12020	1437198_at	6.303792481	3.429370519	0.288631105	0.084164456	1.221480731	0
	15242	1451088_a_at	4.431850573	3.879384686	0.288492485	0.074365527	1.221363371	0
	16660	1453989_at	3.509379515	4.333947746	0.288312794	0.066524289	1.221211257	0
	7515	1424550_at	4.600999581	4.300076547	0.288267762	0.067037821	1.221173139	0
	1082	1416865_at	5.032361754	3.642897686	0.288148469	0.079098699	1.221072167	0
	15100	1450925_a_at	8.548982391	3.751291435	0.288130941	0.076808466	1.221057333	0
	10143	1428241_at	5.506450652	4.706671225	0.287896757	0.061167807	1.220859142	0
	12400	1438397_a_at	5.088518292	3.845072896	0.287874477	0.074868406	1.220840288	0
	6181	1422984_at	4.844672089	4.090241578	0.287550493	0.070301592	1.220566156	0
	3129	1419113_at	5.719869874	4.188140061	0.287521084	0.068651258	1.220541275	0
	10947	1432459_a_at	4.175672438	3.719933886	0.287369636	0.077251275	1.220413155	0
	9335	1426916_at	5.485392259	3.733978689	0.287169563	0.076907124	1.220243919	0
	10109	1428132_at	7.59880485	4.030645443	0.287063743	0.071220292	1.22015442	0
	15412	1451300_a_at	5.538874999	5.069113471	0.287002086	0.056617806	1.220102274	0
	3522	1419547_at	4.351578544	3.915172335	0.286908163	0.073281107	1.220022845	0
	364	1416105_at	6.215576299	3.952958414	0.286864665	0.072569614	1.219986061	0
	15069	1450888_at	3.602112916	3.9278987	0.286838502	0.073025942	1.219963937	0
	26	1415705_at	6.149880466	4.304326131	0.286757606	0.06662079	1.219895533	0
	4804	1421379_at	3.346465874	4.337467878	0.286724934	0.066104221	1.219867906	0
	10336	1428966_at	6.358854713	4.618816152	0.28666518	0.062064644	1.219817382	0
	5770	1422510_at	6.009089807	3.923539097	0.286646367	0.073058114	1.219801476	0
	13900	1449354_at	5.593307801	3.842051038	0.286538046	0.074579448	1.219709894	0
	15124	1450953_at	7.449365687	4.169997579	0.286459592	0.068695386	1.219643568	0
	5768	1422508_at	6.784720396	3.814800577	0.286396836	0.075075179	1.219590515	0
	10471	1429782_at	6.503095145	3.607079946	0.2863391	0.079382521	1.219541709	0
	2292	1418185_at	5.872717378	4.493029854	0.286160078	0.063689779	1.219390388	0
	4726	1421284_at	4.550429253	4.367035893	0.28611413	0.06551678	1.219351551	0
	2322	1418219_at	4.602051404	3.358718708	0.286099984	0.085181288	1.219339596	0
	11005	1433473_x_at	5.65494721	3.605532082	0.286085252	0.079346195	1.219327144	0
	16384	1452628_at	6.001191011	4.967589391	0.285986635	0.057570506	1.219243799	0
	14857	1450634_at	6.776292587	3.794654048	0.285901863	0.075343328	1.219172159	0
	12732	1446148_x_at	5.170225327	3.728697277	0.285880922	0.076670456	1.219154462	0
	4121	1420582_at	3.039759385	4.015325977	0.285799143	0.071177071	1.219085357	0
	15895	1451908_a_at	6.111462141	4.022045397	0.285439143	0.070968653	1.218781193	0
	3146	1419130_at	5.515002122	3.340497247	0.285330108	0.08541546	1.218689084	0
	11565	1435429_x_at	8.438610858	3.703340245	0.285319718	0.077043884	1.218680307	0
	7209	1424182_at	5.827105579	3.892217327	0.285291942	0.07329805	1.218656844	0
	14608	1450332_s_at	2.545886175	4.004898411	0.285276226	0.071231826	1.218643569	0
	14379	1450046_at	2.916891948	3.749580709	0.284928455	0.075989418	1.218349843	0
	7900	1425027_s_at	5.688795278	3.597886522	0.284906743	0.079187251	1.218331507	0
	5826	1422574_at	4.794687768	4.328931889	0.284884353	0.065809387	1.2183126	0
	12953	1448292_at	6.996673907	4.183754525	0.284823262	0.068078388	1.218261011	0
	3985	1420422_at	3.958271174	3.463244272	0.284707728	0.082208388	1.218163454	0
	7070	1424025_at	5.69029472	3.637567996	0.284686473	0.07826286	1.218145507	0
	10818	1431830_at	4.306310062	4.004720004	0.284559249	0.071055966	1.21803809	0
	9052	1426516_a_at	6.053653291	3.352406793	0.284488859	0.084861079	1.217978662	0
	14746	1450499_at	3.995089682	4.575644277	0.284381751	0.062151193	1.217888241	0
	2017	1417879_at	5.496703322	3.907040787	0.28424721	0.072752558	1.21777467	0
	9583	1427285_s_at	6.712527095	3.541998268	0.284244977	0.080249892	1.217772785	0
	15890	1451902_at	5.12891903	3.78569819	0.284134676	0.075054762	1.217679684	0
	11023	1433504_at	7.126201149	4.085141941	0.284086745	0.069541462	1.21763923	0
	6	1415675_at	6.263178448	5.037652522	0.284084588	0.056392256	1.217637409	0
	1253	1417051_at	1.651607195	3.893248627	0.283934257	0.072929906	1.217510536	0
	4823	1421402_at	5.54243563	4.042930779	0.283655649	0.070160897	1.217275438	0
	14512	1450213_at	3.705341792	3.934214684	0.283654639	0.072099431	1.217274585	0
	4161	1420624_a_at	7.151213822	4.035709794	0.283460003	0.070237955	1.217110372	0
[truncated: 1,022 more rows]
[truncated: 1 more columns]
