# Supplementary material for: A genomic analysis of mouse models of breast cancer reveals molecular features of mouse models and relationships to human breast cancer
Source: Breast Cancer Res. 2014 Jun 5;16(3):R59. doi: 10.1186/bcr3672 (PMC4078930; doi:10.1186/bcr3672)
Supplement: Additional file 2 — Fold change values organized by mouse tumor model type comparing the mouse model to all other types of mouse models. [file bcr3672-S2.zip › Additional_file_2/Neu_SAM/AdditionalFile47_Neu_SAM/UpregulatedGenesgather_gene_ontology_121102.txt]

#	Annotation	Total Genes With Ann	Your Genes (With Ann)	Your Genes (No Ann)	Genome (With Ann)	Genome (No Ann)	ln(Bayes factor)	neg ln(p value)	FE: neg ln(p value)	FE: neg ln(FDR)	Genes
1	GO:0009605 [4]: response to external stimulus	38	38	1035	2134	9422	100.19	10.41	0.0	0.0	Atp6v1b1 Barhl1 Cd1d1 Cklfsf6 Cklfsf8 Creb3 Crry Cyp2g1 Daf1 Dnajb3 Ephx1 Ephx2 Gca Glmn Gstm4 Hiat1 Hspa2 Il15 Il1rap Lyzl4 Mx2 Myo7a Olfr1264 Olfr74 Otos Pap Pdpk1 Pglyrp1 Prkca Prom1 Rdh12 Rpgr Tlr3 Tlr6 Unc119 Utrn V1ra4 V1rb8
2	GO:0007608 [7]: perception of smell	3	3	1070	1174	10382	90.46	10.41	0.0	0.0	Cyp2g1 Olfr1264 Olfr74
3	GO:0050896 [3]: response to stimulus	75	75	998	2676	8880	90.07	10.41	0.0	0.0	Atp6v1b1 Barhl1 Casp1 Cat Ccl27 Cd1d1 Cd8b1 Cebpb Cklfsf6 Cklfsf8 Creb3 Crry Cyp2g1 Daf1 Dnajb3 Ephx1 Ephx2 Gca Glmn Gpx4 Gstm4 H2-D1 H2-DMb1 H2-Q1 H2-T23 Herpud1 Hfe Hiat1 Hmox1 Hsf2 Hspa2 Hspa5 Ifi1 Ifit1 Il15 Il1rap Insig2 Isgf3g Klrb1a Lig3 Lyzl4 Mlh1 Mpg Msra Mx2 Myo7a Olfr1264 Olfr74 Otos Pap Pdpk1 Pglyrp1 Pik3r1 Poli Poll Ppp3ca Prdx6 Prkca Prkr Prom1 Rad51l3 Rdh12 Rpgr Slc6a2 Tacstd1 Tlr3…
4	GO:0007606 [6]: sensory perception of chemical stimulus	5	5	1068	1220	10336	88.38	10.41	0.0	0.0	Cyp2g1 Olfr1264 Olfr74 V1ra4 V1rb8
5	GO:0007186 [6]: G-protein coupled receptor protein signaling pathway	36	36	1037	1851	9705	79.62	10.41	0.0	0.0	Adcy6 Adcy8 Adcy9 Adcyap1 Adrb1 Calm2 Chrm3 Cish Dgka Entpd2 Fzd3 Fzd6 Fzd9 Gna14 Gnao1 Gnb5 Gng12 Gpr12 Grpr Homer2 Lancl1 Npy Olfr1264 Olfr74 Ramp1 Rassf3 Rgl3 Rgs11 Rgs20 Tacr3 Trhr V1ra4 V1rb8 V1rd2 V1rd3 Vipr1
6	GO:0007600 [5]: sensory perception	13	13	1060	1344	10212	79.12	10.41	0.0	0.0	Atp6v1b1 Barhl1 Creb3 Cyp2g1 Myo7a Olfr1264 Olfr74 Otos Rdh12 Rpgr Unc119 V1ra4 V1rb8
7	GO:0009581 [5]: detection of external stimulus	14	14	1059	1353	10203	77.71	10.41	0.0	0.0	Atp6v1b1 Barhl1 Creb3 Cyp2g1 Myo7a Olfr1264 Olfr74 Otos Prom1 Rdh12 Rpgr Unc119 V1ra4 V1rb8
8	GO:0050874 [3]: organismal physiological process	71	71	1002	2337	9219	69.27	10.41	0.0	0.0	Agt Ank Atp6v1b1 Barhl1 Bteb1 Ccl27 Cd1d1 Cd8b1 Cebpb Chrm3 Chrnb1 Creb3 Crry Cyp2g1 Daf1 Dmp1 Enpp1 Entpd2 F3 Gabrp Gad1 Gca Glmn Gnao1 Gria3 Grin1 Grip1 H2-D1 H2-DMb1 H2-Q1 H2-T23 Hfe Ifit1 Il15 Il1rap Isgf3g Kcnk5 Msra Mx2 Myo7a Npy Olfr1264 Olfr74 Otos Pap Pglyrp1 Pik3r1 Prkca Prkr Rdh12 Rpgr Slc5a8 Slc5a9 Snapap Sp4 Syt4 Tlr3 Tlr6 Tnfrsf11a Tnfsf12 Traf4 Ttpa Twsg1 Ugt8 Unc119 Unc13b V1ra4 V…
9	GO:0050877 [4]: neurophysiological process	27	27	1046	1480	10076	64.01	10.41	0.0	0.0	Atp6v1b1 Barhl1 Chrm3 Chrnb1 Creb3 Cyp2g1 Gabrp Gad1 Gria3 Grin1 Grip1 Myo7a Olfr1264 Olfr74 Otos Rdh12 Rpgr Slc5a8 Slc5a9 Snapap Syt4 Ugt8 Unc119 Unc13b V1ra4 V1rb8 Vamp2
10	GO:0007166 [5]: cell surface receptor linked signal transduction	76	76	997	2226	9330	55.78	10.41	0.0	0.0	Adam5 Adamts10 Adcy6 Adcy8 Adcy9 Adcyap1 Adrb1 Aes Calm2 Catnbip1 Chrm3 Cish Clnk Ddr1 Dgka Dtx3 Eif4ebp2 Entpd2 Epha1 Epha2 Epha6 Ephb4 Foxo1 Fzd3 Fzd6 Fzd9 Gfra4 Glmn Gna14 Gnao1 Gnb5 Gng12 Gpr12 Grb10 Gria3 Grpr Homer2 Iigp1 Il15ra Il1rap Itga8 Itgb3 Itgb5 Itgb6 Lancl1 Lrp5 Ltbp3 Nck2 Npy Olfr1264 Olfr74 Prkca Ptpra Ptpre Ptprg Ramp1 Rassf3 Rgl3 Rgs11 Rgs20 Sfrp1 Srcasm Stxbp4 Tacr3 Tgfbr2 Tle…
11	GO:0050875 [3]: cellular physiological process	800	800	273	7134	4422	33.03	10.41	39.13	32.03	0610009B22Rik 0610033I05Rik 1110013G13Rik 1110032D12Rik 1110054N06Rik 1110060M21Rik 1300002A08Rik 1300013B24Rik 1300017J02Rik 1700040I03Rik 1810012H11Rik 2210008M09Rik 2310040A13Rik 2610018G03Rik 2610529C04Rik 2810410A08Rik 2900046G09Rik 3110056O03Rik 4632408A20Rik 4732429I09Rik 4921506I22Rik 4933407N01Rik 4933425F03Rik 5330414D10Rik 5430428G01Rik 5730420B22Rik 6330416L07Rik 8430410K20Rik A730008…
12	GO:0006810 [4]: transport	254	254	819	1599	9957	30.09	10.41	36.25	30.04	0610009B22Rik 1110032D12Rik 1300013B24Rik 1300017J02Rik 1810012H11Rik 2310040A13Rik 2900046G09Rik 4632408A20Rik 4933407N01Rik 4933425F03Rik 5430428G01Rik AI642036 Abcg1 Abcg2 Actr10 Akap12 Ank Anxa6 Ap1g2 Ap1m2 Ap3m2 Ap4s1 Aplp1 Apoc1 Aqp5 Arfgap3 Atp1b1 Atp5c1 Atp5e Atp5g2 Atp5j Atp5j2 Atp5k Atp5l Atp5o Atp5s Atp6v0a1 Atp6v0d1 Atp6v0e Atp6v1a1 Atp6v1b1 Atp6v1d Atp6v1f Atp6v1g2 Atp9a BC011209 Blz…
13	GO:0051234 [4]: establishment of localization	254	254	819	1602	9954	29.88	10.41	36.04	30.04	0610009B22Rik 1110032D12Rik 1300013B24Rik 1300017J02Rik 1810012H11Rik 2310040A13Rik 2900046G09Rik 4632408A20Rik 4933407N01Rik 4933425F03Rik 5430428G01Rik AI642036 Abcg1 Abcg2 Actr10 Akap12 Ank Anxa6 Ap1g2 Ap1m2 Ap3m2 Ap4s1 Aplp1 Apoc1 Aqp5 Arfgap3 Atp1b1 Atp5c1 Atp5e Atp5g2 Atp5j Atp5j2 Atp5k Atp5l Atp5o Atp5s Atp6v0a1 Atp6v0d1 Atp6v0e Atp6v1a1 Atp6v1b1 Atp6v1d Atp6v1f Atp6v1g2 Atp9a BC011209 Blz…
14	GO:0051179 [3]: localization	255	255	818	1618	9938	29.38	10.41	35.54	29.83	0610009B22Rik 1110032D12Rik 1300013B24Rik 1300017J02Rik 1810012H11Rik 2310040A13Rik 2900046G09Rik 4632408A20Rik 4933407N01Rik 4933425F03Rik 5430428G01Rik AI642036 Abcg1 Abcg2 Actr10 Akap12 Ank Anxa6 Ap1g2 Ap1m2 Ap3m2 Ap4s1 Aplp1 Apoc1 Aqp5 Arfgap3 Atp1b1 Atp5c1 Atp5e Atp5g2 Atp5j Atp5j2 Atp5k Atp5l Atp5o Atp5s Atp6v0a1 Atp6v0d1 Atp6v0e Atp6v1a1 Atp6v1b1 Atp6v1d Atp6v1f Atp6v1g2 Atp9a BC011209 Blz…
15	GO:0007165 [4]: signal transduction	163	163	910	2897	8659	25.12	10.41	0.0	0.0	AW049765 Adam5 Adamts10 Adcy6 Adcy8 Adcy9 Adcyap1 Adrb1 Aes Akap12 Arhgap5 Arhgef12 Arhgef7 Bteb1 Calm2 Car8 Catnbip1 Cdc42se1 Chn1 Chrm3 Cipp Cish Clnk Cops2 Coro2b Cradd Dab1 Dapk1 Ddah2 Ddr1 Dgka Dtx3 Dusp19 Eif4ebp2 Entpd2 Epha1 Epha2 Epha6 Ephb4 Fgd1 Fgd4 Fgf12 Foxo1 Frk Fzd3 Fzd6 Fzd9 Gfra4 Glmn Gna14 Gnao1 Gnb5 Gng12 Gpr12 Grb10 Grb14 Gria3 Grip1 Grpr Homer2 Hspa5 Iigp1 Il15ra Il1rap Itga8…
16	GO:0006952 [5]: defense response	31	31	1042	877	10679	16.01	10.41	0.0	0.0	Ccl27 Cd1d1 Cd8b1 Cebpb Crry Daf1 Gca Glmn H2-D1 H2-DMb1 H2-Q1 H2-T23 Hfe Ifi1 Ifit1 Il15 Il1rap Isgf3g Klrb1a Lyzl4 Mx2 Pap Pglyrp1 Pik3r1 Prkca Prkr Tacstd1 Tlr3 Tlr6 Tnfsf12 Vpreb1
17	GO:0008104 [4]: protein localization	86	86	987	423	11133	15.5	10.41	21.83	16.34	1110032D12Rik 2310040A13Rik 4632408A20Rik Akap12 Ap1g2 Ap1m2 Ap3m2 Ap4s1 Arfgap3 Blzf1 Chm Cog6 Copz2 Folr1 Fxc1 Gabarap Gabarapl2 Gdi1 Gorasp1 Grip1 H47 Hao3 Lman1 Lman2 Lrba Mlph Napa Napb Nbea Nxf7 Oxa1l Pacs1 Pex5 Pex7 Ppp3ca Prkwnk4 Rab11b Rab15 Rab17 Rab18 Rab1b Rab25 Rab2b Rab33b Rab3a Rab3d Rab40c Rab4a Rab7l1 Rab9 Rabep1 Rabep2 Ramp1 Scamp5 Sec15l1 Sec24d Slc28a3 Slc35a3 Snap23 Snx1 Snx1…
18	GO:0007154 [3]: cell communication	223	223	850	3386	8170	15.08	10.41	0.0	0.0	AW049765 Adam12 Adam5 Adamts10 Adcy6 Adcy8 Adcy9 Adcyap1 Adrb1 Aes Akap12 Aplp1 Arhgap5 Arhgef12 Arhgef7 Bteb1 Calm2 Car8 Catnbip1 Catns Cd164 Cdc42se1 Cdh8 Chn1 Chrm3 Chrnb1 Cipp Cish Clnk Clstn1 Cml1 Cntn4 Col11a1 Col4a4 Col4a5 Col9a1 Col9a2 Col9a3 Comp Cops2 Coro2b Cradd Dab1 Dapk1 Ddah2 Ddr1 Dgcr2 Dgka Dsc2 Dsg2 Dtx3 Dusp19 Efs Eif4ebp2 Entpd2 Epdr2 Epha1 Epha2 Epha6 Ephb4 Eva1 F11r Fgd1 Fgd4…
19	GO:0045184 [5]: establishment of protein localization	83	83	990	407	11149	14.9	10.41	21.23	15.92	1110032D12Rik 2310040A13Rik 4632408A20Rik Akap12 Ap1g2 Ap1m2 Ap3m2 Ap4s1 Arfgap3 Blzf1 Chm Cog6 Copz2 Folr1 Fxc1 Gabarap Gabarapl2 Gdi1 Gorasp1 H47 Hao3 Lman1 Lman2 Mlph Napa Napb Nbea Nxf7 Oxa1l Pacs1 Pex5 Pex7 Ppp3ca Rab11b Rab15 Rab17 Rab18 Rab1b Rab25 Rab2b Rab33b Rab3a Rab3d Rab40c Rab4a Rab7l1 Rab9 Rabep1 Rabep2 Ramp1 Scamp5 Sec15l1 Sec24d Slc28a3 Slc35a3 Snap23 Snx1 Snx15 Snx16 Sorcs1 Srca…
20	GO:0008152 [3]: metabolism	570	570	503	5032	6524	14.9	10.41	20.66	15.76	0610033I05Rik 1110013G13Rik 1110054N06Rik 1110060M21Rik 1300002A08Rik 1300013B24Rik 1600020H07Rik 1700040I03Rik 1810022C23Rik 2210008M09Rik 2310001A20Rik 2610018G03Rik 2610034N03Rik 2610036D13Rik 2610529C04Rik 2810410A08Rik 3110049J23Rik 3110056O03Rik 4632408A20Rik 4732429I09Rik 4921506I22Rik 5330414D10Rik 5730420B22Rik 6330416L07Rik 8430410K20Rik A730008L03Rik AI481750 AJ430384 AU041707 Aass Abh…
21	GO:0015031 [5]: protein transport	82	82	991	404	11152	14.47	10.41	20.79	15.77	1110032D12Rik 2310040A13Rik 4632408A20Rik Akap12 Ap1g2 Ap1m2 Ap3m2 Ap4s1 Arfgap3 Blzf1 Chm Cog6 Copz2 Folr1 Fxc1 Gabarap Gabarapl2 Gdi1 Gorasp1 H47 Hao3 Lman1 Lman2 Mlph Napa Napb Nbea Nxf7 Pacs1 Pex5 Pex7 Ppp3ca Rab11b Rab15 Rab17 Rab18 Rab1b Rab25 Rab2b Rab33b Rab3a Rab3d Rab40c Rab4a Rab7l1 Rab9 Rabep1 Rabep2 Ramp1 Scamp5 Sec15l1 Sec24d Slc28a3 Slc35a3 Snap23 Snx1 Snx15 Snx16 Sorcs1 Srcasm Srp…
22	GO:0006163 [7]: purine nucleotide metabolism	23	23	1050	41	11515	14.08	10.41	20.8	15.77	Adssl1 Ak1 Atp5c1 Atp5e Atp5g2 Atp5j Atp5j2 Atp5k Atp5l Atp5o Atp6v0d1 Atp6v1a1 Atp6v1b1 Atp6v1d Atp6v1f Atp6v1g2 Entpd2 Gmpr2 Nme3 Nme5 Nudt1 Paics Papss1
23	GO:0009150 [8]: purine ribonucleotide metabolism	21	21	1052	34	11522	13.67	10.41	20.41	15.61	Ak1 Atp5c1 Atp5e Atp5g2 Atp5j Atp5j2 Atp5k Atp5l Atp5o Atp6v0d1 Atp6v1a1 Atp6v1b1 Atp6v1d Atp6v1f Atp6v1g2 Entpd2 Gmpr2 Nme3 Nme5 Paics Papss1
24	GO:0009613 [5]: response to pest, pathogen or parasite	12	12	1061	504	11052	13.15	10.41	0.0	0.0	Cd1d1 Crry Daf1 Gca Glmn Il15 Il1rap Mx2 Pap Prkca Tlr3 Tlr6
25	GO:0043207 [5]: response to external biotic stimulus	14	14	1059	538	11018	12.93	10.41	0.0	0.0	Cd1d1 Crry Daf1 Gca Glmn Il15 Il1rap Lyzl4 Mx2 Pap Pglyrp1 Prkca Tlr3 Tlr6
26	GO:0006091 [5]: generation of precursor metabolites and energy	73	73	1000	357	11199	12.58	10.41	18.9	14.2	1110060M21Rik 1300013B24Rik 2610529C04Rik 5730420B22Rik Aass Acad8 Acadsb Aco1 Aco2 Acox1 Acox2 Aldoa Atp5c1 Atp5e Atp5g2 Atp5j Atp5k Atp5l Atp5o Atp6v0d1 Atp6v1a1 Atp6v1d Atp6v1f Blvra Cai Cat Cox6b1 Cox7a1 Cox7a2 Cox8a Cyb561 Cyp2c29 Cyp2d9 Cyp2g1 Cyp2j5 Cyp3a16 Cyp3a41 Cyp46a1 Cyp4f16 Fdx1 Fmo5 Gcdh Glrx1 Grp58 Hao3 Hk1 Idh3a Lamb2 Ldh2 Ndufb4 Ndufb8 Ndufs3 Ndufs4 Ndufs7 Ndufv2 Nnt Pck2 Pfkl P…
27	GO:0009607 [4]: response to biotic stimulus	40	40	1033	954	10602	12.55	10.41	0.0	0.0	Cat Ccl27 Cd1d1 Cd8b1 Cebpb Crry Daf1 Gca Glmn Gpx4 H2-D1 H2-DMb1 H2-Q1 H2-T23 Herpud1 Hfe Hsf2 Hspa2 Hspa5 Ifi1 Ifit1 Il15 Il1rap Isgf3g Klrb1a Lyzl4 Msra Mx2 Pap Pglyrp1 Pik3r1 Prdx6 Prkca Prkr Tacstd1 Tlr3 Tlr6 Tnfsf12 Txnip Vpreb1
28	GO:0009259 [7]: ribonucleotide metabolism	21	21	1052	39	11517	11.86	10.41	18.57	14.03	Ak1 Atp5c1 Atp5e Atp5g2 Atp5j Atp5j2 Atp5k Atp5l Atp5o Atp6v0d1 Atp6v1a1 Atp6v1b1 Atp6v1d Atp6v1f Atp6v1g2 Entpd2 Gmpr2 Nme3 Nme5 Paics Papss1
29	GO:0009144 [8]: purine nucleoside triphosphate metabolism	18	18	1055	27	11529	11.81	10.41	18.56	14.03	Ak1 Atp5c1 Atp5e Atp5g2 Atp5j Atp5j2 Atp5k Atp5l Atp5o Atp6v0d1 Atp6v1a1 Atp6v1b1 Atp6v1d Atp6v1f Atp6v1g2 Nme3 Nme5 Nudt1
30	GO:0051186 [5]: cofactor metabolism	32	32	1041	97	11459	11.08	10.41	17.67	13.21	Acas2l Ak1 Atp5c1 Atp5e Atp5g2 Atp5j Atp5j2 Atp5k Atp5l Atp5o Atp6v0d1 Atp6v1a1 Atp6v1b1 Atp6v1d Atp6v1f Atp6v1g2 Blvra Cach Cpox Ehhadh Folr1 Gclm Gstt1 Gstt3 Hmox1 Mgst1 Nmnat1 Pdk2 Scp2 Tpk1 Uros Vkorc1
31	GO:0009199 [8]: ribonucleoside triphosphate metabolism	17	17	1056	26	11530	10.65	10.41	17.4	13.15	Ak1 Atp5c1 Atp5e Atp5g2 Atp5j Atp5j2 Atp5k Atp5l Atp5o Atp6v0d1 Atp6v1a1 Atp6v1b1 Atp6v1d Atp6v1f Atp6v1g2 Nme3 Nme5
32	GO:0009205 [9]: purine ribonucleoside triphosphate metabolism	17	17	1056	26	11530	10.65	10.41	17.4	13.15	Ak1 Atp5c1 Atp5e Atp5g2 Atp5j Atp5j2 Atp5k Atp5l Atp5o Atp6v0d1 Atp6v1a1 Atp6v1b1 Atp6v1d Atp6v1f Atp6v1g2 Nme3 Nme5
33	GO:0015992 [6]: proton transport	18	18	1055	30	11526	10.63	10.41	17.36	13.15	Atp5c1 Atp5e Atp5g2 Atp5j Atp5j2 Atp5k Atp5l Atp5o Atp5s Atp6v0a1 Atp6v0d1 Atp6v0e Atp6v1a1 Atp6v1b1 Atp6v1d Atp6v1f Atp6v1g2 Nnt
34	GO:0009152 [8]: purine ribonucleotide biosynthesis	18	18	1055	30	11526	10.63	10.41	17.36	13.15	Atp5c1 Atp5e Atp5g2 Atp5j Atp5j2 Atp5k Atp5l Atp5o Atp6v0d1 Atp6v1a1 Atp6v1b1 Atp6v1d Atp6v1f Atp6v1g2 Nme3 Nme5 Paics Papss1
35	GO:0009145 [8]: purine nucleoside triphosphate biosynthesis	16	16	1057	23	11533	10.33	10.41	17.08	13.03	Atp5c1 Atp5e Atp5g2 Atp5j Atp5j2 Atp5k Atp5l Atp5o Atp6v0d1 Atp6v1a1 Atp6v1b1 Atp6v1d Atp6v1f Atp6v1g2 Nme3 Nme5
36	GO:0009201 [8]: ribonucleoside triphosphate biosynthesis	16	16	1057	23	11533	10.33	10.41	17.08	13.03	Atp5c1 Atp5e Atp5g2 Atp5j Atp5j2 Atp5k Atp5l Atp5o Atp6v0d1 Atp6v1a1 Atp6v1b1 Atp6v1d Atp6v1f Atp6v1g2 Nme3 Nme5
37	GO:0009206 [9]: purine ribonucleoside triphosphate biosynthesis	16	16	1057	23	11533	10.33	10.41	17.08	13.03	Atp5c1 Atp5e Atp5g2 Atp5j Atp5j2 Atp5k Atp5l Atp5o Atp6v0d1 Atp6v1a1 Atp6v1b1 Atp6v1d Atp6v1f Atp6v1g2 Nme3 Nme5
38	GO:0006164 [7]: purine nucleotide biosynthesis	19	19	1054	35	11521	10.32	10.41	17.04	13.03	Adssl1 Atp5c1 Atp5e Atp5g2 Atp5j Atp5j2 Atp5k Atp5l Atp5o Atp6v0d1 Atp6v1a1 Atp6v1b1 Atp6v1d Atp6v1f Atp6v1g2 Nme3 Nme5 Paics Papss1
39	GO:0009141 [7]: nucleoside triphosphate metabolism	18	18	1055	31	11525	10.26	10.41	16.99	13.02	Ak1 Atp5c1 Atp5e Atp5g2 Atp5j Atp5j2 Atp5k Atp5l Atp5o Atp6v0d1 Atp6v1a1 Atp6v1b1 Atp6v1d Atp6v1f Atp6v1g2 Nme3 Nme5 Nudt1
40	GO:0046034 [6]: ATP metabolism	15	15	1058	20	11536	10.04	10.41	16.81	12.88	Ak1 Atp5c1 Atp5e Atp5g2 Atp5j Atp5j2 Atp5k Atp5l Atp5o Atp6v0d1 Atp6v1a1 Atp6v1b1 Atp6v1d Atp6v1f Atp6v1g2
41	GO:0006753 [8]: nucleoside phosphate metabolism	14	14	1059	17	11539	9.8	10.41	16.58	12.74	Atp5c1 Atp5e Atp5g2 Atp5j Atp5j2 Atp5k Atp5l Atp5o Atp6v0d1 Atp6v1a1 Atp6v1b1 Atp6v1d Atp6v1f Atp6v1g2
42	GO:0006754 [7]: ATP biosynthesis	14	14	1059	17	11539	9.8	10.41	16.58	12.74	Atp5c1 Atp5e Atp5g2 Atp5j Atp5j2 Atp5k Atp5l Atp5o Atp6v0d1 Atp6v1a1 Atp6v1b1 Atp6v1d Atp6v1f Atp6v1g2
43	GO:0009260 [7]: ribonucleotide biosynthesis	18	18	1055	34	11522	9.21	10.41	15.92	12.12	Atp5c1 Atp5e Atp5g2 Atp5j Atp5j2 Atp5k Atp5l Atp5o Atp6v0d1 Atp6v1a1 Atp6v1b1 Atp6v1d Atp6v1f Atp6v1g2 Nme3 Nme5 Paics Papss1
44	GO:0009142 [7]: nucleoside triphosphate biosynthesis	16	16	1057	26	11530	9.1	10.41	15.84	12.08	Atp5c1 Atp5e Atp5g2 Atp5j Atp5j2 Atp5k Atp5l Atp5o Atp6v0d1 Atp6v1a1 Atp6v1b1 Atp6v1d Atp6v1f Atp6v1g2 Nme3 Nme5
45	GO:0006955 [4]: immune response	27	27	1046	685	10871	8.81	10.41	0.0	0.0	Ccl27 Cd1d1 Cd8b1 Cebpb Crry Daf1 Gca Glmn H2-D1 H2-DMb1 H2-Q1 H2-T23 Hfe Ifit1 Il15 Il1rap Isgf3g Mx2 Pap Pglyrp1 Pik3r1 Prkca Prkr Tlr3 Tlr6 Tnfsf12 Vpreb1
46	GO:0006732 [6]: coenzyme metabolism	27	27	1046	82	11474	8.52	10.41	15.11	11.37	Acas2l Atp5c1 Atp5e Atp5g2 Atp5j Atp5j2 Atp5k Atp5l Atp5o Atp6v0d1 Atp6v1a1 Atp6v1b1 Atp6v1d Atp6v1f Atp6v1g2 Cach Ehhadh Folr1 Gclm Gstt1 Gstt3 Mgst1 Nmnat1 Pdk2 Scp2 Tpk1 Vkorc1
47	GO:0009165 [6]: nucleotide biosynthesis	26	26	1047	78	11478	8.21	10.41	14.79	11.13	Adcy6 Adcy8 Adcy9 Adssl1 Atp5c1 Atp5e Atp5g2 Atp5j Atp5j2 Atp5k Atp5l Atp5o Atp6v0d1 Atp6v1a1 Atp6v1b1 Atp6v1d Atp6v1f Atp6v1g2 Nme3 Nme5 Nmnat1 Otc Paics Papss1 Prpsap2 Rrm2b
48	GO:0006818 [5]: hydrogen transport	19	19	1054	42	11514	8.15	10.41	14.83	11.13	Atp5c1 Atp5e Atp5g2 Atp5j Atp5j2 Atp5k Atp5l Atp5o Atp5s Atp6v0a1 Atp6v0d1 Atp6v0e Atp6v1a1 Atp6v1b1 Atp6v1d Atp6v1f Atp6v1g2 Nnt Sytl1
49	GO:0006950 [4]: response to stress	34	34	1039	773	10783	7.92	10.41	0.0	0.0	Casp1 Cat Cd1d1 Crry Daf1 Dnajb3 Gca Glmn Gpx4 Herpud1 Hsf2 Hspa2 Hspa5 Il15 Il1rap Insig2 Lig3 Mlh1 Mpg Msra Mx2 Pap Pdpk1 Poli Poll Ppp3ca Prdx6 Prkca Rad51l3 Slc6a2 Tlr3 Tlr6 Txnip Ube2a
50	GO:0009117 [6]: nucleotide metabolism	32	32	1041	116	11440	7.76	10.41	14.27	10.63	Adcy6 Adcy8 Adcy9 Adssl1 Ak1 Atp5c1 Atp5e Atp5g2 Atp5j Atp5j2 Atp5k Atp5l Atp5o Atp6v0d1 Atp6v1a1 Atp6v1b1 Atp6v1d Atp6v1f Atp6v1g2 Enpp1 Entpd2 Gmpr2 Nme3 Nme5 Nmnat1 Nudt1 Otc Paics Papss1 Prpsap2 Rrm2b Smfn
51	GO:0044237 [4]: cellular metabolism	520	520	553	4746	6810	7.7	10.41	13.27	9.74	0610033I05Rik 1110013G13Rik 1110054N06Rik 1110060M21Rik 1300002A08Rik 1300013B24Rik 1700040I03Rik 2210008M09Rik 2610018G03Rik 2610529C04Rik 2810410A08Rik 3110056O03Rik 4732429I09Rik 4921506I22Rik 5330414D10Rik 5730420B22Rik 6330416L07Rik 8430410K20Rik A730008L03Rik AI481750 AJ430384 AU041707 Aass Abhd4 Acad8 Acadsb Acas2l Aco1 Aco2 Acox1 Acox2 Acsl4 Adam12 Adamts10 Adamts7 Adcy6 Adcy8 Adcy9 Adssl…
52	GO:0009611 [5]: response to wounding	7	7	1066	325	11231	7.41	10.41	0.0	0.0	Cd1d1 Glmn Il1rap Pap Prkca Tlr3 Tlr6
53	GO:0006752 [7]: group transfer coenzyme metabolism	15	15	1058	27	11529	7.24	10.41	13.96	10.36	Atp5c1 Atp5e Atp5g2 Atp5j Atp5j2 Atp5k Atp5l Atp5o Atp6v0d1 Atp6v1a1 Atp6v1b1 Atp6v1d Atp6v1f Atp6v1g2 Folr1
54	GO:0016192 [5]: vesicle-mediated transport	44	44	1029	203	11353	6.86	10.41	13.23	9.74	0610009B22Rik 4933425F03Rik AI642036 Ap1g2 Ap1m2 Ap4s1 Aplp1 Blzf1 Cadps2 Cd209e Elmo1 Gabarapl2 Lman1 Lrba Lrp10 Lrp4 Lrp5 Muted Pacs1 Pacsin1 Pstpip1 Rab3a Rab3d Rab4a Rabep1 Rabep2 Rer1 Sec15l1 Slc30a6 Snap23 Snapap Snx17 Sorl1 Srcasm Stx5a Stxbp1 Stxbp6 Synj2bp Unc13b Vamp1 Vamp2 Vamp8 Vps29 Vps33b
55	GO:0006119 [6]: oxidative phosphorylation	14	14	1059	24	11532	6.83	10.41	13.55	9.98	Atp5c1 Atp5e Atp5g2 Atp5j Atp5k Atp5l Atp5o Atp6v0d1 Atp6v1a1 Atp6v1d Atp6v1f Ndufs3 Ndufs7 Ndufv2
56	GO:0051188 [6]: cofactor biosynthesis	20	20	1053	53	11503	6.62	10.41	13.25	9.74	Atp5c1 Atp5e Atp5g2 Atp5j Atp5j2 Atp5k Atp5l Atp5o Atp6v0d1 Atp6v1a1 Atp6v1b1 Atp6v1d Atp6v1f Atp6v1g2 Cpox Gclm Nmnat1 Tpk1 Uros Vkorc1
57	GO:0015985 [7]: energy coupled proton transport, down electrochemical gradient	11	11	1062	14	11542	6.21	10.01	12.98	9.54	Atp5c1 Atp5e Atp5g2 Atp5j Atp5k Atp5l Atp5o Atp6v0d1 Atp6v1a1 Atp6v1d Atp6v1f
58	GO:0015986 [7]: ATP synthesis coupled proton transport	11	11	1062	14	11542	6.21	10.01	12.98	9.54	Atp5c1 Atp5e Atp5g2 Atp5j Atp5k Atp5l Atp5o Atp6v0d1 Atp6v1a1 Atp6v1d Atp6v1f
59	GO:0009108 [7]: coenzyme biosynthesis	18	18	1055	46	11510	5.83	9.72	12.47	9.06	Atp5c1 Atp5e Atp5g2 Atp5j Atp5j2 Atp5k Atp5l Atp5o Atp6v0d1 Atp6v1a1 Atp6v1b1 Atp6v1d Atp6v1f Atp6v1g2 Gclm Nmnat1 Tpk1 Vkorc1
60	GO:0006118 [6]: electron transport	48	48	1025	244	11312	5.66	9.31	11.97	8.58	1110060M21Rik 1300013B24Rik 2610529C04Rik 5730420B22Rik Aass Acad8 Acadsb Acox1 Acox2 Blvra Cai Cat Cox6b1 Cox7a1 Cox7a2 Cox8a Cyb561 Cyp2c29 Cyp2d9 Cyp2g1 Cyp2j5 Cyp3a16 Cyp3a41 Cyp46a1 Cyp4f16 Fdx1 Fmo5 Gcdh Glrx1 Grp58 Hao3 Lamb2 Ndufb4 Ndufb8 Ndufs3 Ndufs4 Ndufs7 Ndufv2 Nnt Pitrm1 Ppargc1a Prom2 Sdhc Sorl1 Txndc1 Uqcr Xdh Zfp106
61	GO:0006968 [4]: cellular defense response	3	3	1070	201	11355	4.31	7.85	0.0	0.0	Cd1d1 Glmn Il1rap
62	GO:0046907 [5]: intracellular transport	66	66	1007	408	11148	4.03	7.58	10.14	6.78	0610009B22Rik 1110032D12Rik 1810012H11Rik 4632408A20Rik Actr10 Akap12 Ap1g2 Ap1m2 Ap3m2 Ap4s1 Blzf1 Chm Copz2 Folr1 Fxc1 Gabarapl2 H47 Hao3 Kif5c Kifc2 Kifc3 Klc3 Lman1 Lrba Mlph Napa Napb Nbea Nxf7 Pacs1 Pex5 Ppp3ca Rab1b Rab3a Rab9 Ramp1 Rer1 Slc28a3 Slc30a6 Slc35a3 Snap23 Snx1 Snx15 Snx16 Sorcs1 Srcasm Srp54 Stam Stx5a Stx8 Stxbp4 Sybl1 Syngr2 Synj2bp Sytl1 Timm17a Tmed3 Tmed4 Tmed9 Tomm7 Tram…
63	GO:0006811 [5]: ion transport	75	75	998	490	11066	3.67	7.21	9.71	6.41	1300017J02Rik Ank Anxa6 Atp1b1 Atp5c1 Atp5e Atp5g2 Atp5j Atp5j2 Atp5k Atp5l Atp5o Atp5s Atp6v0a1 Atp6v0d1 Atp6v0e Atp6v1a1 Atp6v1b1 Atp6v1d Atp6v1f Atp6v1g2 Atp9a C1ql3 Cacna1d Cacnb3 Chrnb1 Clca1 Clca2 Col11a1 Col9a1 Col9a2 Emid1 Fthl17 Fxyd3 Fxyd6 Gabrp Gria3 Grin1 Itpr1 Itpr3 Kcnb1 Kcne3 Kcnk1 Kcnk5 Kcnn4 Mfi2 Nnt P2rx3 Pkd2l2 Ppp3ca Prkwnk4 Scnn1b Sfxn4 Slc12a2 Slc22a8 Slc23a2 Slc26a2 Slc30a6…
64	GO:0006886 [6]: intracellular protein transport	51	51	1022	293	11263	3.54	7.03	9.73	6.42	1110032D12Rik 4632408A20Rik Akap12 Ap1g2 Ap1m2 Ap3m2 Ap4s1 Chm Copz2 Folr1 Fxc1 Gabarapl2 H47 Hao3 Mlph Napa Napb Nbea Nxf7 Pacs1 Pex5 Ppp3ca Rab1b Rab3a Rab9 Ramp1 Slc28a3 Slc35a3 Snap23 Snx1 Snx15 Snx16 Sorcs1 Srcasm Srp54 Stam Stx5a Stx8 Stxbp4 Sybl1 Syngr2 Synj2bp Sytl1 Timm17a Tmed3 Tmed4 Tmed9 Tomm7 Tram1 Ywhab Zdhhc3
65	GO:0048193 [6]: Golgi vesicle transport	10	10	1063	17	11539	3.36	6.83	10.09	6.75	0610009B22Rik Blzf1 Gabarapl2 Lman1 Pacs1 Rer1 Slc30a6 Snap23 Srcasm Vps29
66	GO:0006812 [6]: cation transport	54	54	1019	323	11233	3.13	6.65	9.28	6.01	1300017J02Rik Anxa6 Atp1b1 Atp5c1 Atp5e Atp5g2 Atp5j Atp5j2 Atp5k Atp5l Atp5o Atp5s Atp6v0a1 Atp6v0d1 Atp6v0e Atp6v1a1 Atp6v1b1 Atp6v1d Atp6v1f Atp6v1g2 Atp9a Cacna1d Cacnb3 Fthl17 Gria3 Grin1 Itpr1 Itpr3 Kcnb1 Kcne3 Kcnk1 Kcnk5 Kcnn4 Mfi2 Nnt Pkd2l2 Ppp3ca Scnn1b Sfxn4 Slc12a2 Slc23a2 Slc30a6 Slc31a2 Slc38a3 Slc39a3 Slc40a1 Slc5a1 Slc5a3 Slc5a8 Slc5a9 Slc9a1 Trf Trpc5 Trpm7
67	GO:0045045 [5]: secretory pathway	21	21	1052	80	11476	2.76	6.16	9.26	6.01	0610009B22Rik Blzf1 Cadps2 Folr1 Gabarapl2 Lman1 Pacs1 Rab3a Rab3d Rer1 Sec15l1 Slc30a6 Snap23 Snapap Srcasm Srp54 Stxbp1 Unc13b Vamp2 Vps29 Vps33b
68	GO:0019752 [6]: carboxylic acid metabolism	46	46	1027	267	11289	2.52	5.93	8.7	5.5	Acad8 Acadsb Aco2 Acox1 Acox2 Acsl4 Ak3l1 Asl Ass1 BC051244 Cach Cmas Crat Crot Cryl1 Csad Ctbp2 Ddah2 Ddt Echs1 Ehhadh Fah Folr1 Gad1 Gldc Gne Got1 Grhpr Hs3st3b1 Mat2a Otc Pah Pdk2 Phyh Polr3h Pycr1 Pycr2 Scd1 Scd2 Scd3 Scp2 Slc22a17 Slc23a2 Slc27a4 Slc7a7 Tmlhe
69	GO:0006082 [5]: organic acid metabolism	46	46	1027	267	11289	2.52	5.93	8.7	5.5	Acad8 Acadsb Aco2 Acox1 Acox2 Acsl4 Ak3l1 Asl Ass1 BC051244 Cach Cmas Crat Crot Cryl1 Csad Ctbp2 Ddah2 Ddt Echs1 Ehhadh Fah Folr1 Gad1 Gldc Gne Got1 Grhpr Hs3st3b1 Mat2a Otc Pah Pdk2 Phyh Polr3h Pycr1 Pycr2 Scd1 Scd2 Scd3 Scp2 Slc22a17 Slc23a2 Slc27a4 Slc7a7 Tmlhe
70	GO:0016337 [5]: cell-cell adhesion	20	20	1053	79	11477	1.99	5.33	8.47	5.3	Cd164 Cdh8 Clstn1 Dsc2 Dsg2 Jam4 Pcdh18 Pcdhb10 Pcdhb11 Pcdhb12 Pcdhb14 Pcdhb17 Pcdhb18 Pcdhb19 Pcdhb20 Pcdhb21 Pcdhb3 Pcdhb7 Pkp2 Pvrl3
71	GO:0007156 [6]: homophilic cell adhesion	16	16	1057	54	11502	1.96	5.24	8.51	5.32	Cdh8 Clstn1 Dsc2 Dsg2 Pcdh18 Pcdhb10 Pcdhb11 Pcdhb12 Pcdhb14 Pcdhb17 Pcdhb18 Pcdhb19 Pcdhb20 Pcdhb21 Pcdhb3 Pcdhb7
72	GO:0015672 [7]: monovalent inorganic cation transport	35	35	1038	189	11367	1.85	5.16	8.1	4.97	Atp1b1 Atp5c1 Atp5e Atp5g2 Atp5j Atp5j2 Atp5k Atp5l Atp5o Atp5s Atp6v0a1 Atp6v0d1 Atp6v0e Atp6v1a1 Atp6v1b1 Atp6v1d Atp6v1f Atp6v1g2 Gria3 Grin1 Kcnb1 Kcne3 Kcnk1 Kcnk5 Kcnn4 Nnt Scnn1b Slc12a2 Slc23a2 Slc38a3 Slc5a1 Slc5a3 Slc5a8 Slc5a9 Slc9a1
73	GO:0008652 [7]: amino acid biosynthesis	10	10	1063	23	11533	1.49	4.73	8.17	5.02	Ak3l1 Asl Ass1 BC051244 Ctbp2 Grhpr Mat2a Otc Pycr1 Pycr2
74	GO:0016070 [5]: RNA metabolism	15	15	1058	353	11203	1.14	4.4	0.0	0.0	0610033I05Rik 2210008M09Rik 4921506I22Rik AI481750 Cova1 Cpeb2 Cpsf1 Gemin7 Hrmt1l1 Nxf7 Rbm18 Rbm4 Rnpc2 Sfrs6 Slc22a17
75	GO:0007242 [5]: intracellular signaling cascade	80	80	993	591	10965	0.96	4.23	6.81	3.81	AW049765 Adcy6 Adcy8 Adcy9 Adcyap1 Arhgap5 Arhgef12 Arhgef7 Bteb1 Car8 Cdc42se1 Chn1 Chrm3 Cipp Cish Clnk Dab1 Ddah2 Dgka Dusp19 Eif4ebp2 Fgd1 Fgd4 Frk Grb10 Grb14 Grip1 Hspa5 Jak1 Lnx1 Mapk8ip1 Nck2 Pdzk2 Pdzrn3 Pik3c2g Pik3r1 Pld1 Prkca Rab11b Rab15 Rab17 Rab18 Rab1b Rab25 Rab27b Rab2b Rab33b Rab3a Rab3d Rab40c Rab4a Rab7l1 Rab9 Rasa1 Rasal1 Rem2 Rfxank Rgl3 Rgs11 Rhobtb2 Rhoq Rhpn2 Rit1 Rras R…
76	GO:0009058 [4]: biosynthesis	96	96	977	750	10806	0.57	3.78	6.31	3.35	1110013G13Rik 2310001A20Rik 3110049J23Rik Aco1 Adcy6 Adcy8 Adcy9 Adssl1 Ak3l1 Asl Ass1 Atp5c1 Atp5e Atp5g2 Atp5j Atp5j2 Atp5k Atp5l Atp5o Atp6v0d1 Atp6v1a1 Atp6v1b1 Atp6v1d Atp6v1f Atp6v1g2 B3galt6 BC051244 Cd1d1 Cebpb Cmas Cpox Ctbp2 D4st1 Dad1 Dalrd3 Dazl Ddah2 Ddt Dpm2 Eif4ebp2 Gad1 Galnt10 Gclm Glmn Gne Got1 Grhpr Gspt2 Gtpbp2 Hsd3b7 Il1rap Itm1 Lalba Mat2a Mrpl14 Mrps21 Mrps6 Nme3 Nme5 Nmnat…
77	GO:0044271 [5]: nitrogen compound biosynthesis	3	3	1070	0	11556	0.51	3.73	7.4	4.31	Asl Ass1 Otc
78	GO:0006526 [6]: arginine biosynthesis	3	3	1070	0	11556	0.51	3.73	7.4	4.31	Asl Ass1 Otc
79	GO:0000051 [4]: urea cycle intermediate metabolism	4	4	1069	2	11554	0.45	3.68	7.3	4.24	Asl Ass1 Ddah2 Otc
80	GO:0006525 [5]: arginine metabolism	4	4	1069	2	11554	0.45	3.68	7.3	4.24	Asl Ass1 Ddah2 Otc
81	GO:0006629 [5]: lipid metabolism	55	55	1018	379	11177	0.4	3.62	6.38	3.4	1600020H07Rik 4632408A20Rik AU041707 Acadsb Acox1 Acox2 Acsl4 Amacr B4galt6 Cach Cmas Crat Crot Cryl1 Cyp46a1 Dhcr7 Ebpl Echs1 Ehhadh Galgt1 Gm2a Gne Gria3 H2-Ke6 Hsd3b7 Inpp5e Lamb2 Lass2 Lpin1 Lrp10 Lss Mtm1 Mtmr2 Nudt13 Osbpl1a Osbpl2 Phyh Pigc Pigq Pip5k1a Pla2g6 Pld1 Prdx6 Scd1 Scd2 Scd3 Scp2 Slc27a4 Sorl1 Srebf1 St6galnac6 Stard5 Stard6 Tm7sf2 Ugt8
82	GO:0043065 [7]: positive regulation of apoptosis	18	18	1055	78	11478	0.4	3.62	6.83	3.81	Bbp Biklk Bnip3l Bnipl Casp1 Casp11 Casp12 Cd1d1 Cebpb Dap Diablo Mlh1 Nr4a1 Prkca Ripk2 Scotin Tde1 Wwox
83	GO:0009084 [8]: glutamine family amino acid biosynthesis	5	5	1068	5	11551	0.37	3.62	7.17	4.13	Asl Ass1 Otc Pycr1 Pycr2
84	GO:0043068 [6]: positive regulation of programmed cell death	18	18	1055	79	11477	0.28	3.52	6.71	3.72	Bbp Biklk Bnip3l Bnipl Casp1 Casp11 Casp12 Cd1d1 Cebpb Dap Diablo Mlh1 Nr4a1 Prkca Ripk2 Scotin Tde1 Wwox
85	GO:0044238 [4]: primary metabolism	470	470	603	4586	6970	0.21	3.47	5.34	2.64	0610033I05Rik 1110013G13Rik 1110054N06Rik 1300002A08Rik 1600020H07Rik 1700040I03Rik 2210008M09Rik 2610018G03Rik 2610036D13Rik 2810410A08Rik 3110056O03Rik 4632408A20Rik 4732429I09Rik 4921506I22Rik 5330414D10Rik 6330416L07Rik 8430410K20Rik A730008L03Rik AI481750 AJ430384 AU041707 Abhd4 Acad8 Acadsb Aco1 Aco2 Acox1 Acox2 Acsl4 Adam12 Adamts10 Adamts7 Adcy6 Adcy8 Adcy9 Adssl1 Aes Ak1 Ak3l1 Aldoa Amac…
86	GO:0044249 [5]: cellular biosynthesis	91	91	982	719	10837	0.03	0.0	5.75	2.95	1110013G13Rik Aco1 Adcy6 Adcy8 Adcy9 Adssl1 Ak3l1 Asl Ass1 Atp5c1 Atp5e Atp5g2 Atp5j Atp5j2 Atp5k Atp5l Atp5o Atp6v0d1 Atp6v1a1 Atp6v1b1 Atp6v1d Atp6v1f Atp6v1g2 B3galt6 BC051244 Cd1d1 Cebpb Cmas Cpox Ctbp2 D4st1 Dad1 Dalrd3 Dazl Ddt Dpm2 Eif4ebp2 Gad1 Galnt10 Gclm Glmn Gne Grhpr Gspt2 Gtpbp2 Hsd3b7 Il1rap Itm1 Lalba Mat2a Mrpl14 Mrps21 Mrps6 Nme3 Nme5 Nmnat1 Ogt Otc Paics Paip1 Papss1 Pck2 Phkg2…
87	GO:0005975 [5]: carbohydrate metabolism	40	40	1033	257	11299	-0.03	0.0	6.05	3.13	2610036D13Rik Aco1 Aco2 Aldoa B3galt6 B4galt6 BC023151 Chi3l1 Cmas Col11a1 D4st1 Fn3k G6pd2 Galt Glb1 Gne Gyk Hk1 Idh3a Impa1 Lalba Ldh2 Lyzl4 Man2a1 Man2c1 Nagk Neu2 Pck2 Pfkl Pfkm Pfkp Pglyrp1 Phkg2 Polr3h Ppp1r3a Pygb Rpe Sdhc Slc3a1 Smpdl3a
88	GO:0044255 [5]: cellular lipid metabolism	45	45	1028	302	11254	-0.13	0.0	5.89	3.01	AU041707 Acadsb Acox1 Acox2 Acsl4 Amacr B4galt6 Cach Cmas Crat Crot Cryl1 Cyp46a1 Dhcr7 Ebpl Echs1 Ehhadh Galgt1 Gm2a Gne H2-Ke6 Hsd3b7 Lass2 Lss Mtm1 Mtmr2 Nudt13 Osbpl1a Osbpl2 Phyh Pigc Pigq Pip5k1a Scd1 Scd2 Scd3 Scp2 Slc27a4 Sorl1 Srebf1 St6galnac6 Stard5 Stard6 Tm7sf2 Ugt8
89	GO:0006464 [7]: protein modification	119	119	954	997	10559	-0.22	0.0	5.35	2.64	1110013G13Rik 2610018G03Rik 5330414D10Rik AJ430384 B3galt6 Casp1 Dad1 Dapk1 Ddr1 Dtx3 Dusp19 Dusp6 Dusp8 Epb4.2 Epha1 Epha2 Epha6 Ephb4 Eya1 Fbxo18 Fbxo21 Fbxo25 Fbxo3 Fbxo32 Fbxo9 Frk Galnt10 Ggcx Gna14 Hemk1 Herpud1 Hs3st3b1 Hunk Itm1 Jak1 Lnx1 Map1lc3b Mapk8ip1 Mid2 Miz1 Mkrn1 Msra Mtm1 Mtmr2 Mylip Ncstn Nedd4l Nek1 Ogt Otub2 Padi2 Pak1 Pdgfd Pdk2 Pdpk1 Phkg2 Pigc Pigq Pik3cg Pik3r1 Pja1 Pml P…
90	GO:0009308 [5]: amine metabolism	30	30	1043	179	11377	-0.39	0.0	5.78	2.96	Acad8 Ak3l1 Asl Ass1 B3galt6 BC051244 Cmas Csad Ctbp2 D4st1 Ddah2 Ddt Fah Fn3k Gad1 Gldc Gne Got1 Grhpr Hs3st3b1 Mat2a Nagk Oaz2 Otc Pah Pycr1 Pycr2 Slc22a17 Slc7a7 Tmlhe
91	GO:0006897 [6]: endocytosis	21	21	1052	108	11448	-0.44	0.0	5.88	3.01	4933425F03Rik AI642036 Ap1g2 Ap1m2 Ap4s1 Aplp1 Cd209e Elmo1 Lrp10 Lrp4 Lrp5 Pacsin1 Pstpip1 Rab4a Rabep1 Rabep2 Snx17 Sorl1 Stxbp1 Synj2bp Unc13b
92	GO:0009309 [6]: amine biosynthesis	11	11	1062	38	11518	-0.47	0.0	6.09	3.15	Ak3l1 Asl Ass1 BC051244 Ctbp2 Grhpr Mat2a Otc Pycr1 Pycr2 Tmlhe
93	GO:0006959 [5]: humoral immune response	4	4	1069	152	11404	-0.47	0.0	0.0	0.0	Cd1d1 Crry Daf1 Gca
94	GO:0006520 [6]: amino acid metabolism	22	22	1051	118	11438	-0.63	0.0	5.65	2.87	Acad8 Ak3l1 Asl Ass1 BC051244 Csad Ctbp2 Ddah2 Ddt Fah Gad1 Gldc Got1 Grhpr Hs3st3b1 Mat2a Otc Pah Pycr1 Pycr2 Slc22a17 Slc7a7
95	GO:0012502 [7]: induction of programmed cell death	15	15	1058	66	11490	-0.65	0.0	5.78	2.96	Bbp Biklk Bnipl Casp1 Casp11 Casp12 Cd1d1 Cebpb Dap Mlh1 Nr4a1 Prkca Scotin Tde1 Wwox
96	GO:0006917 [8]: induction of apoptosis	15	15	1058	66	11490	-0.65	0.0	5.78	2.96	Bbp Biklk Bnipl Casp1 Casp11 Casp12 Cd1d1 Cebpb Dap Mlh1 Nr4a1 Prkca Scotin Tde1 Wwox
97	GO:0051244 [4]: regulation of cellular physiological process	51	51	1022	367	11189	-0.68	0.0	5.24	2.55	Arhgap8 Bbp Bcl2l14 Bcl6 Biklk Bnip3l Bnipl Cadps2 Casp1 Casp11 Casp12 Cd1d1 Cebpb Cradd Crip2 Dad1 Dap Dedd Dhcr7 Diablo Esrrbl1 Foxo1 Frk Glmn Grpr Il15 Itgb3 Lama4 Lzf Mapk8ip1 Mlh1 Nck2 Nr4a1 Pacsin1 Pik3cg Pik3r1 Prkca Rab3a Rab3d Rab4a Ripk2 Sas Scotin Synj2bp Tde1 Tgfb3 Tgfbr2 Tnfrsf10b Vamp2 Wdr39 Wwox
98	GO:0009628 [5]: response to abiotic stimulus	18	18	1055	354	11202	-0.72	0.0	0.0	0.0	Atp6v1b1 Barhl1 Cklfsf6 Cklfsf8 Creb3 Dnajb3 Ephx1 Ephx2 Gstm4 Hiat1 Hspa2 Myo7a Otos Pdpk1 Prkca Prom1 Tlr3 Utrn
99	GO:0007264 [6]: small GTPase mediated signal transduction	28	28	1045	168	11388	-0.75	0.0	5.42	2.67	Arhgap5 Cdc42se1 Dab1 Rab11b Rab15 Rab17 Rab18 Rab1b Rab25 Rab27b Rab2b Rab33b Rab3a Rab3d Rab40c Rab4a Rab7l1 Rab9 Rem2 Rfxank Rgl3 Rhobtb2 Rhoq Rit1 Rras Rsu1 Sos2 Synj2bp
100	GO:0006396 [6]: RNA processing	14	14	1059	297	11259	-0.79	0.0	0.0	0.0	0610033I05Rik 2210008M09Rik 4921506I22Rik AI481750 Cova1 Cpeb2 Cpsf1 Gemin7 Hrmt1l1 Nxf7 Rbm18 Rbm4 Rnpc2 Sfrs6
101	GO:0000041 [8]: transition metal ion transport	9	9	1064	28	11528	-0.83	0.0	5.76	2.96	1300017J02Rik Fthl17 Mfi2 Sfxn4 Slc30a6 Slc31a2 Slc39a3 Slc40a1 Trf
102	GO:0006915 [6]: apoptosis	45	45	1028	317	11239	-0.85	0.0	5.1	2.44	Aplp1 Bbp Bcl2l14 Bcl6 Biklk Bnip3l Bnipl Casp1 Casp11 Casp12 Cd1d1 Cebpb Clca2 Cradd Dad1 Dap Dapk1 Dedd Diablo Dnase2a Egln3 Elmo1 Esrrbl1 Grim19 Gzmb Itgb3bp Mageh1 Mapk8ip1 Mlh1 Nr4a1 Pglyrp1 Pik3cg Pik3r1 Prkca Rabep1 Ripk2 Scotin Sgk Tde1 Tegt Tnfrsf10b Tnfsf12 Traf4 Trib3 Wwox
103	GO:0007031 [6]: peroxisome organization and biogenesis	6	6	1067	12	11544	-0.85	0.0	5.87	3.01	Decr2 Pex11b Pex19 Pex5 Pex7 Scp2
104	GO:0008286 [8]: insulin receptor signaling pathway	6	6	1067	12	11544	-0.85	0.0	5.87	3.01	Eif4ebp2 Foxo1 Prkca Ptpra Stxbp4 Zfp106
105	GO:0009887 [4]: organogenesis	61	61	1012	889	10667	-0.91	0.0	0.01	0.0	0610009B22Rik Aes Ank Anpep Aplp1 Boc Cd1d1 Cebpb Chl1 Churc1 Col11a1 Col9a2 Crip2 Dab1 Dhcr7 Dmp1 Dnase2a Dpysl5 Enpp1 Etv1 Etv5 Eya1 Fgf12 Foxi1 Gca Gfra4 Gmpr2 Hey1 Hoxb4 Id2 Il15 Kif5c Ltbp3 Lzf Mtap2 Mtm1 Napa Nf1 Ntn4 Pak1 Pex5 Pik3r1 Pkp2 Plxdc2 Ppp3r1 Rcn2 Rorc Rpgr Sema4g Slc5a1 Snta1 Sri Stxbp1 Tgfb3 Tnfrsf11a Tnfsf12 Traf4 Twsg1 Ugt8 Utrn Vpreb1
106	GO:0006869 [5]: lipid transport	11	11	1062	41	11515	-0.93	0.0	5.59	2.83	Abcg1 Apoc1 Crot Lrp10 Osbpl1a Osbpl2 Scp2 Slc27a4 Sorl1 Stard5 Stard6
107	GO:0043170 [4]: macromolecule metabolism	240	240	833	2256	9300	-0.97	0.0	4.21	1.84	1110013G13Rik 1300002A08Rik 1700040I03Rik 2610018G03Rik 2610036D13Rik 3110056O03Rik 5330414D10Rik AJ430384 Abhd4 Aco1 Aco2 Adam12 Adamts10 Adamts7 Adcy8 Adcy9 Aldoa Anpep Ap1g2 Apeh Apoc1 B3galt6 B4galt6 BC023151 Bace1 Bag5 Calr Capn5 Capn7 Casp1 Casp11 Casp12 Cblc Cd1d1 Cebpb Chi3l1 Cmas Col11a1 Ctsh D10Bwg0791e D11Bwg0434e D4st1 Dad1 Dalrd3 Dapk1 Dazl Ddr1 Dnaja4 Dnajb3 Dnajb7 Dnajc4 Dpm2 Dtx3 …
108	GO:0012501 [5]: programmed cell death	45	45	1028	323	11233	-1.11	0.0	4.81	2.26	Aplp1 Bbp Bcl2l14 Bcl6 Biklk Bnip3l Bnipl Casp1 Casp11 Casp12 Cd1d1 Cebpb Clca2 Cradd Dad1 Dap Dapk1 Dedd Diablo Dnase2a Egln3 Elmo1 Esrrbl1 Grim19 Gzmb Itgb3bp Mageh1 Mapk8ip1 Mlh1 Nr4a1 Pglyrp1 Pik3cg Pik3r1 Prkca Rabep1 Ripk2 Scotin Sgk Tde1 Tegt Tnfrsf10b Tnfsf12 Traf4 Trib3 Wwox
109	GO:0006826 [9]: iron ion transport	6	6	1067	13	11543	-1.14	0.0	5.57	2.81	1300017J02Rik Fthl17 Mfi2 Sfxn4 Slc40a1 Trf
110	GO:0044262 [6]: cellular carbohydrate metabolism	27	27	1046	166	11390	-1.16	0.0	4.99	2.37	Aco1 Aco2 Aldoa B3galt6 Cmas Col11a1 D4st1 Fn3k G6pd2 Galt Gne Hk1 Idh3a Impa1 Lalba Ldh2 Nagk Pck2 Pfkl Pfkm Pfkp Pglyrp1 Phkg2 Polr3h Ppp1r3a Pygb Sdhc
111	GO:0007169 [7]: transmembrane receptor protein tyrosine kinase signaling pathway	16	16	1057	79	11477	-1.25	0.0	5.11	2.44	Clnk Ddr1 Eif4ebp2 Epha1 Epha2 Epha6 Ephb4 Foxo1 Gfra4 Grb10 Nck2 Prkca Ptpra Srcasm Stxbp4 Zfp106
112	GO:0016265 [3]: death	48	48	1025	357	11199	-1.38	0.0	4.48	2.02	Aplp1 Bbp Bcl2l14 Bcl6 Biklk Bnip3l Bnipl Casp1 Casp11 Casp12 Cd1d1 Cebpb Clca2 Cradd Dad1 Dap Dapk1 Dedd Diablo Dnase2a Egln3 Elmo1 Esrrbl1 Grim19 Gzmb Gzmf Itgb3bp Lyzl4 Mageh1 Mapk8ip1 Mlh1 Msra Nr4a1 Pglyrp1 Pik3cg Pik3r1 Prkca Rabep1 Ripk2 Scotin Sgk Tde1 Tegt Tnfrsf10b Tnfsf12 Traf4 Trib3 Wwox
113	GO:0051242 [5]: positive regulation of cellular physiological process	25	25	1048	153	11403	-1.39	0.0	4.76	2.24	Arhgap8 Bbp Biklk Bnip3l Bnipl Cadps2 Casp1 Casp11 Casp12 Cd1d1 Cebpb Crip2 Dap Diablo Il15 Lzf Mlh1 Nr4a1 Prkca Ripk2 Sas Scotin Tde1 Wdr39 Wwox
114	GO:0006892 [6]: post-Golgi transport	4	4	1069	5	11551	-1.41	0.0	5.38	2.65	Blzf1 Slc30a6 Snap23 Vps29
115	GO:0042981 [6]: regulation of apoptosis	28	28	1045	179	11377	-1.43	0.0	4.67	2.17	Bbp Bcl2l14 Bcl6 Biklk Bnip3l Bnipl Casp1 Casp11 Casp12 Cd1d1 Cebpb Cradd Dad1 Dap Dedd Diablo Esrrbl1 Mapk8ip1 Mlh1 Nr4a1 Pik3cg Pik3r1 Prkca Ripk2 Scotin Tde1 Tnfrsf10b Wwox
116	GO:0042221 [6]: response to chemical substance	10	10	1063	226	11330	-1.46	0.0	0.0	0.0	Cklfsf6 Cklfsf8 Creb3 Ephx1 Ephx2 Gstm4 Hiat1 Prkca Tlr3 Utrn
117	GO:0050794 [3]: regulation of cellular process	64	64	1009	510	11046	-1.47	0.0	4.25	1.84	Arhgap8 Bbp Bcl2l14 Bcl6 Biklk Bnip3l Bnipl Cadps2 Casp1 Casp11 Casp12 Catnbip1 Cd1d1 Cdc42se1 Cebpb Cish Cml1 Cradd Crip2 Dab1 Dad1 Dap Dedd Dhcr7 Diablo Esrrbl1 Foxo1 Frk Glmn Grpr Igfbp5 Il15 Itgb3 Lama4 Lzf Mapk8ip1 Mlh1 Nck2 Nf1 Nr4a1 Pacsin1 Pik3cg Pik3r1 Prkca Rab3a Rab3d Rab4a Ramp1 Ripk2 Sas Scotin Socs2 Spry1 Spry4 Synj2bp Tde1 Tgfb3 Tgfbr2 Tnfrsf10b Twsg1 Vamp2 Wdr39 Wwox Xdh
118	GO:0008219 [4]: cell death	47	47	1026	351	11205	-1.5	0.0	4.35	1.91	Aplp1 Bbp Bcl2l14 Bcl6 Biklk Bnip3l Bnipl Casp1 Casp11 Casp12 Cd1d1 Cebpb Clca2 Cradd Dad1 Dap Dapk1 Dedd Diablo Dnase2a Egln3 Elmo1 Esrrbl1 Grim19 Gzmb Gzmf Itgb3bp Lyzl4 Mageh1 Mapk8ip1 Mlh1 Nr4a1 Pglyrp1 Pik3cg Pik3r1 Prkca Rabep1 Ripk2 Scotin Sgk Tde1 Tegt Tnfrsf10b Tnfsf12 Traf4 Trib3 Wwox
119	GO:0007155 [4]: cell adhesion	55	55	1018	427	11129	-1.54	0.0	4.23	1.84	Adam12 Aplp1 Catns Cd164 Cdh8 Clstn1 Cml1 Cntn4 Col11a1 Col4a4 Col4a5 Col9a1 Col9a2 Col9a3 Comp Dab1 Ddr1 Dgcr2 Dsc2 Dsg2 Efs Epdr2 Eva1 F11r Igfals Itga8 Itgb3 Itgb5 Itgb6 Jam4 Jup Lama4 Lamb2 Lims1 Mia1 Npnt Parva Pcdh18 Pcdh8 Pcdhb10 Pcdhb11 Pcdhb12 Pcdhb14 Pcdhb17 Pcdhb18 Pcdhb19 Pcdhb20 Pcdhb21 Pcdhb3 Pcdhb7 Pkp2 Pvrl3 Rs1h Sh3d4 Sn
120	GO:0006790 [5]: sulfur metabolism	10	10	1063	39	11517	-1.59	0.0	4.93	2.37	BC051244 Csad D4st1 Gclm Gstt1 Gstt3 Hs3st3b1 Mat2a Mgst1 Papss1
121	GO:0043283 [4]: biopolymer metabolism	93	93	980	1232	10324	-1.59	0.0	0.02	0.0	0610033I05Rik 1300002A08Rik 1700040I03Rik 2210008M09Rik 2810410A08Rik 3110056O03Rik 4921506I22Rik AI481750 Abhd4 Adam12 Adamts10 Adamts7 Adcy8 Anpep Apeh Bace1 Capn5 Capn7 Casp1 Casp11 Casp12 Cblc Cbx4 Cmas Cova1 Cpeb2 Cpsf1 Ctsh D10Bwg0791e D11Bwg0434e Dnase2a Dnmt2 Ephx1 Gemin7 Gne Gpx4 Gzmb Gzmf Hdac11 Hemk1 Hist1h4i Hrmt1l1 Klk11 Lap3 Lig3 Lnx1 Man1b1 Mlh1 Mme Mmp15 Mpg Nap1l3 Nfix Ngfa Nr2c1…
122	GO:0043067 [5]: regulation of programmed cell death	28	28	1045	182	11374	-1.6	0.0	4.49	2.02	Bbp Bcl2l14 Bcl6 Biklk Bnip3l Bnipl Casp1 Casp11 Casp12 Cd1d1 Cebpb Cradd Dad1 Dap Dedd Diablo Esrrbl1 Mapk8ip1 Mlh1 Nr4a1 Pik3cg Pik3r1 Prkca Ripk2 Scotin Tde1 Tnfrsf10b Wwox
123	GO:0000050 [5]: urea cycle	3	3	1070	2	11554	-1.61	0.0	5.23	2.55	Asl Ass1 Otc
124	GO:0006793 [5]: phosphorus metabolism	67	67	1006	544	11012	-1.61	0.0	4.05	1.73	2610018G03Rik Atp5c1 Atp5e Atp5g2 Atp5j Atp5k Atp5l Atp5o Atp6v0d1 Atp6v1a1 Atp6v1d Atp6v1f Dapk1 Ddr1 Dusp19 Dusp6 Dusp8 Epha1 Epha2 Epha6 Ephb4 Eya1 Frk Hunk Jak1 Mapk8ip1 Mtm1 Mtmr2 Ndufs3 Ndufs7 Ndufv2 Nek1 Pak1 Pdgfd Pdk2 Pdpk1 Phkg2 Pik3cg Pik3r1 Ppp2cb Ppp3ca Prkca Prkr Prkwnk4 Ptk2b Ptpra Ptpre Ptprg Ripk2 Ripk4 Rps6kb1 Rps6kl1 Sbk1 Sgk Snf1lk Stk11 Stk35 Stk39 Tesk2 Tgfbr2 Tle2 Tnk1 Tnk2…
125	GO:0006796 [6]: phosphate metabolism	67	67	1006	544	11012	-1.61	0.0	4.05	1.73	2610018G03Rik Atp5c1 Atp5e Atp5g2 Atp5j Atp5k Atp5l Atp5o Atp6v0d1 Atp6v1a1 Atp6v1d Atp6v1f Dapk1 Ddr1 Dusp19 Dusp6 Dusp8 Epha1 Epha2 Epha6 Ephb4 Eya1 Frk Hunk Jak1 Mapk8ip1 Mtm1 Mtmr2 Ndufs3 Ndufs7 Ndufv2 Nek1 Pak1 Pdgfd Pdk2 Pdpk1 Phkg2 Pik3cg Pik3r1 Ppp2cb Ppp3ca Prkca Prkr Prkwnk4 Ptk2b Ptpra Ptpre Ptprg Ripk2 Ripk4 Rps6kb1 Rps6kl1 Sbk1 Sgk Snf1lk Stk11 Stk35 Stk39 Tesk2 Tgfbr2 Tle2 Tnk1 Tnk2…
126	GO:0009064 [7]: glutamine family amino acid metabolism	6	6	1067	15	11541	-1.65	0.0	5.02	2.37	Asl Ass1 Ddah2 Otc Pycr1 Pycr2
127	GO:0048513 [3]: organ development	64	64	1009	892	10664	-1.65	0.0	0.01	0.0	0610009B22Rik Aes Ank Anpep Aplp1 Boc Cd1d1 Cebpb Chl1 Chm Churc1 Col11a1 Col9a2 Crip2 Dab1 Dhcr7 Dmp1 Dnase2a Dpysl5 Enpp1 Etv1 Etv5 Eya1 Fgf12 Foxi1 Foxo1 Gca Gfra4 Gmpr2 Hey1 Hoxb4 Id2 Il15 Kif5c Lama4 Ltbp3 Lzf Mtap2 Mtm1 Napa Nf1 Ntn4 Pak1 Pex5 Pik3r1 Pkp2 Plxdc2 Ppp3r1 Rcn2 Rorc Rpgr Sema4g Slc5a1 Snta1 Sri Stxbp1 Tgfb3 Tnfrsf11a Tnfsf12 Traf4 Twsg1 Ugt8 Utrn Vpreb1
128	GO:0044260 [5]: cellular macromolecule metabolism	225	225	848	2154	9402	-1.73	0.0	3.35	1.23	1110013G13Rik 1300002A08Rik 1700040I03Rik 2610018G03Rik 3110056O03Rik 5330414D10Rik AJ430384 Abhd4 Aco1 Aco2 Adam12 Adamts10 Adamts7 Adcy8 Adcy9 Aldoa Anpep Ap1g2 Apeh Apoc1 B3galt6 Bace1 Bag5 Calr Capn5 Capn7 Casp1 Casp11 Casp12 Cblc Cd1d1 Cebpb Cmas Col11a1 Ctsh D10Bwg0791e D11Bwg0434e D4st1 Dad1 Dalrd3 Dapk1 Dazl Ddr1 Dnaja4 Dnajb3 Dnajb7 Dnajc4 Dtx3 Dusp19 Dusp6 Dusp8 Eif4ebp2 Epb4.2 Epha1 Ep…
129	GO:0016310 [7]: phosphorylation	57	57	1016	453	11103	-1.76	0.0	3.95	1.66	2610018G03Rik Atp5c1 Atp5e Atp5g2 Atp5j Atp5k Atp5l Atp5o Atp6v0d1 Atp6v1a1 Atp6v1d Atp6v1f Dapk1 Ddr1 Epha1 Epha2 Epha6 Ephb4 Frk Hunk Jak1 Mapk8ip1 Ndufs3 Ndufs7 Ndufv2 Nek1 Pak1 Pdgfd Pdk2 Pdpk1 Phkg2 Pik3cg Pik3r1 Prkca Prkr Prkwnk4 Ptk2b Ptpra Ripk2 Ripk4 Rps6kb1 Rps6kl1 Sbk1 Sgk Snf1lk Stk11 Stk35 Stk39 Tesk2 Tgfbr2 Tle2 Tnk1 Tnk2 Trib1 Trib3 Trpm7 Tyk2
130	GO:0017157 [6]: regulation of exocytosis	4	4	1069	6	11550	-1.84	0.0	4.94	2.37	Cadps2 Rab3a Rab3d Vamp2
131	GO:0007049 [5]: cell cycle	34	34	1039	524	11032	-1.87	0.0	0.01	0.0	Adcyap1 Ak1 Bmyc Calm2 Calr Ccng2 Ccnh Ccni Cetn1 Dazl Fhit Frk G0s2 Gspt2 Lig3 Mlh1 Mphosph6 Nek1 Nfix Poli Poll Polm Ppp3ca Reck Rras Rrm2b Sash1 Sirt2 Spag5 Tert Tgfb2 Tgfb3 Tnk1 Trim13
132	GO:0006807 [4]: nitrogen compound metabolism	6	6	1067	16	11540	-1.89	0.0	4.77	2.24	Asl Ass1 Btd Ddah2 Nit1 Otc
133	GO:0006767 [6]: water-soluble vitamin metabolism	7	7	1066	22	11534	-1.93	0.0	4.68	2.17	Folr1 Nmnat1 Pdxk Rfk Slc23a2 Tmlhe Tpk1
134	GO:0016567 [9]: protein ubiquitination	18	18	1055	103	11453	-1.94	0.0	4.3	1.88	Dtx3 Fbxo9 Lnx1 Mid2 Mkrn1 Mylip Pja1 Pml Rchy1 Rnf13 Traf4 Trim11 Trim13 Trim2 Trim21 Trim46 Trim8 Wwp1
135	GO:0016188 [8]: synaptic vesicle maturation	2	2	1071	0	11556	-1.95	0.0	4.93	2.37	Stxbp1 Unc13b
136	GO:0040020 [9]: regulation of meiosis	2	2	1071	0	11556	-1.95	0.0	4.93	2.37	Calr Dazl
137	GO:0006101 [7]: citrate metabolism	2	2	1071	0	11556	-1.95	0.0	4.93	2.37	Aco2 Polr3h
138	GO:0008653 [6]: lipopolysaccharide metabolism	2	2	1071	0	11556	-1.95	0.0	4.93	2.37	Cmas Gne
139	GO:0009103 [7]: lipopolysaccharide biosynthesis	2	2	1071	0	11556	-1.95	0.0	4.93	2.37	Cmas Gne
140	GO:0006766 [5]: vitamin metabolism	9	9	1064	36	11520	-2.09	0.0	4.41	1.96	Folr1 Nmnat1 Pdxk Rfk Slc23a2 Tmlhe Tpk1 Ttpa Vkorc1
141	GO:0006519 [5]: amino acid and derivative metabolism	24	24	1049	157	11399	-2.13	0.0	3.96	1.66	Acad8 Ak3l1 Asl Ass1 BC051244 Csad Ctbp2 Ddah2 Ddt Fah Gad1 Gldc Got1 Grhpr Hs3st3b1 Mat2a Oaz2 Otc Pah Pycr1 Pycr2 Slc22a17 Slc7a7 Tmlhe
142	GO:0030032 [7]: lamellipodium biogenesis	4	4	1069	7	11549	-2.2	0.0	4.55	2.07	Fgd4 Nck1 Nck2 Sh2bpsm1
143	GO:0006518 [5]: peptide metabolism	3	3	1070	3	11553	-2.21	0.0	4.6	2.11	Pam Sec11l3 Spcs1
144	GO:0009101 [7]: glycoprotein biosynthesis	12	12	1061	59	11497	-2.23	0.0	4.15	1.79	B3galt6 Dad1 Galnt10 Itm1 Ogt Phlda1 Pomt1 St3gal3 St3gal5 St6galnac4 St6galnac6 St8sia5
145	GO:0006730 [5]: one-carbon compound metabolism	7	7	1066	24	11532	-2.27	0.0	4.31	1.88	Car10 Car2 Car6 Car8 Car9 Mat2a Ptprg
146	GO:0050801 [4]: ion homeostasis	12	12	1061	60	11496	-2.32	0.0	4.05	1.73	1300017J02Rik Aco1 Atp6v1b1 Clstn1 Fthl17 Gpr12 Mfi2 Nucb2 Prkwnk4 Slc4a10 Slc9a1 Trf
147	GO:0006873 [5]: cell ion homeostasis	12	12	1061	60	11496	-2.32	0.0	4.05	1.73	1300017J02Rik Aco1 Atp6v1b1 Clstn1 Fthl17 Gpr12 Mfi2 Nucb2 Prkwnk4 Slc4a10 Slc9a1 Trf
148	GO:0001775 [4]: cell activation	3	3	1070	105	11451	-2.37	0.0	0.0	0.0	Cd1d1 Il15 Pik3r1
149	GO:0009987 [2]: cellular process	913	913	160	9626	1930	-2.39	0.0	2.66	1.07	0610009B22Rik 0610033I05Rik 1110013G13Rik 1110032D12Rik 1110054N06Rik 1110060M21Rik 1300002A08Rik 1300013B24Rik 1300017J02Rik 1700040I03Rik 1810012H11Rik 2210008M09Rik 2310040A13Rik 2610018G03Rik 2610529C04Rik 2810410A08Rik 2900046G09Rik 3110056O03Rik 4632408A20Rik 4732429I09Rik 4921506I22Rik 4933407N01Rik 4933425F03Rik 5330414D10Rik 5430428G01Rik 5730420B22Rik 6330416L07Rik 8430410K20Rik A730008…
150	GO:0045321 [5]: immune cell activation	3	3	1070	104	11452	-2.44	0.0	0.0	0.0	Cd1d1 Il15 Pik3r1
151	GO:0043119 [4]: positive regulation of physiological process	34	34	1039	255	11301	-2.45	0.0	3.43	1.27	Arhgap8 Bbp Biklk Bnip3l Bnipl Cadps2 Casp1 Casp11 Casp12 Cd1d1 Cebpb Churc1 Cited4 Crip2 Dap Diablo Glmn Il15 Kcnn4 Lzf Mlh1 Ncoa1 Nr4a1 Ppargc1a Prkca Ripk2 Rnf6 Sas Scotin Sra1 Tde1 Tef Wdr39 Wwox
152	GO:0006399 [6]: tRNA metabolism	1	1	1072	70	11486	-2.45	0.0	0.0	0.0	Slc22a17
153	GO:0006954 [5]: inflammatory response	4	4	1069	119	11437	-2.46	0.0	0.01	0.0	Pap Prkca Tlr3 Tlr6
154	GO:0045761 [4]: regulation of adenylate cyclase activity	4	4	1069	8	11548	-2.51	0.0	4.22	1.84	Adcy6 Adcy8 Adcy9 Adcyap1
155	GO:0045762 [5]: positive regulation of adenylate cyclase activity	4	4	1069	8	11548	-2.51	0.0	4.22	1.84	Adcy6 Adcy8 Adcy9 Adcyap1
156	GO:0007190 [6]: adenylate cyclase activation	4	4	1069	8	11548	-2.51	0.0	4.22	1.84	Adcy6 Adcy8 Adcy9 Adcyap1
157	GO:0006486 [8]: protein amino acid glycosylation	11	11	1062	55	11501	-2.58	0.0	3.8	1.55	B3galt6 Dad1 Galnt10 Itm1 Ogt Pomt1 St3gal3 St3gal5 St6galnac4 St6galnac6 St8sia5
158	GO:0016071 [6]: mRNA metabolism	13	13	1060	239	11317	-2.6	0.0	0.02	0.0	0610033I05Rik 2210008M09Rik 4921506I22Rik AI481750 Cova1 Cpeb2 Cpsf1 Gemin7 Nxf7 Rbm18 Rbm4 Rnpc2 Sfrs6
159	GO:0044267 [6]: cellular protein metabolism	203	203	870	2006	9550	-2.65	0.0	2.23	0.87	1110013G13Rik 1300002A08Rik 1700040I03Rik 2610018G03Rik 3110056O03Rik 5330414D10Rik AJ430384 Abhd4 Aco1 Adam12 Adamts10 Adamts7 Adcy8 Adcy9 Anpep Ap1g2 Apeh Apoc1 B3galt6 Bace1 Bag5 Calr Capn5 Capn7 Casp1 Casp11 Casp12 Cblc Cd1d1 Cebpb Col11a1 Ctsh D10Bwg0791e D11Bwg0434e D4st1 Dad1 Dalrd3 Dapk1 Dazl Ddr1 Dnaja4 Dnajb3 Dnajb7 Dnajc4 Dtx3 Dusp19 Dusp6 Dusp8 Eif4ebp2 Epb4.2 Epha1 Epha2 Epha6 Ephb4 …
160	GO:0009100 [7]: glycoprotein metabolism	12	12	1061	64	11492	-2.68	0.0	3.65	1.48	B3galt6 Dad1 Galnt10 Itm1 Ogt Phlda1 Pomt1 St3gal3 St3gal5 St6galnac4 St6galnac6 St8sia5
161	GO:0044248 [5]: cellular catabolism	68	68	1005	598	10958	-2.68	0.0	2.78	1.07	1300002A08Rik 1700040I03Rik 3110056O03Rik Abhd4 Acad8 Adam12 Adamts10 Adamts7 Adcy8 Aldoa Amacr Anpep Apeh Asl BC051244 Bace1 Blvra Capn5 Capn7 Casp1 Casp11 Casp12 Cblc Csad Ctsh D11Bwg0434e Ddah2 Dnase2a Entpd2 Ephx1 Ephx2 Fah Gmpr2 Gstm4 Gzmb Gzmf Hk1 Hmox1 Klk11 Lap3 Ldh2 Lnx1 Man1b1 Mme Mmp15 Ngfa Nr2c1 Nudt1 Oxr1 Pah Pcsk7 Pfkl Pfkm Pfkp Pglyrp1 Pgpep1 Prss16 Prss35 Prss8 Psma1 Rnf13 Sec11l3…
162	GO:0006195 [7]: purine nucleotide catabolism	3	3	1070	4	11552	-2.69	0.0	4.1	1.76	Entpd2 Gmpr2 Nudt1
163	GO:0006891 [6]: intra-Golgi transport	3	3	1070	4	11552	-2.69	0.0	4.1	1.76	Gabarapl2 Pacs1 Srcasm
164	GO:0008283 [4]: cell proliferation	51	51	1022	687	10869	-2.72	0.0	0.05	0.0	Adcyap1 Ak1 Asah2 Bmyc Calm2 Calr Ccng2 Ccnh Ccni Cdca3 Cetn1 Cops2 Crip2 Dazl Dhcr7 Dip3b Fhit Foxo1 Frk G0s2 Glmn Grpr Gspt2 Hoxb4 Il15 Lig3 Lzf Mlh1 Mphosph6 Nck2 Nek1 Nfix Poli Poll Polm Ppp3ca Pstpip1 Reck Rras Rrm2b Sas Sash1 Sirt2 Spag5 Tert Tgfb2 Tgfb3 Tgfbr2 Tnk1 Trim13 Wdr39
165	GO:0019538 [5]: protein metabolism	204	204	869	2026	9530	-2.73	0.0	2.11	0.8	1110013G13Rik 1300002A08Rik 1700040I03Rik 2610018G03Rik 3110056O03Rik 5330414D10Rik AJ430384 Abhd4 Aco1 Adam12 Adamts10 Adamts7 Adcy8 Adcy9 Anpep Ap1g2 Apeh Apoc1 B3galt6 Bace1 Bag5 Calr Capn5 Capn7 Casp1 Casp11 Casp12 Cblc Cd1d1 Cebpb Col11a1 Ctsh D10Bwg0791e D11Bwg0434e D4st1 Dad1 Dalrd3 Dapk1 Dazl Ddr1 Dnaja4 Dnajb3 Dnajb7 Dnajc4 Dtx3 Dusp19 Dusp6 Dusp8 Eif4ebp2 Epb4.2 Epha1 Epha2 Epha6 Ephb4 …
166	GO:0000074 [6]: regulation of cell cycle	15	15	1058	260	11296	-2.75	0.0	0.02	0.0	Adcyap1 Ak1 Bmyc Ccng2 Ccni Frk Gspt2 Mphosph6 Reck Rras Sash1 Tgfb2 Tgfb3 Tnk1 Trim13
167	GO:0030003 [6]: cation homeostasis	11	11	1062	57	11499	-2.75	0.0	3.6	1.43	1300017J02Rik Aco1 Atp6v1b1 Clstn1 Fthl17 Gpr12 Mfi2 Nucb2 Slc4a10 Slc9a1 Trf
168	GO:0009056 [4]: catabolism	74	74	999	669	10887	-2.87	0.0	2.5	1.07	1300002A08Rik 1700040I03Rik 3110056O03Rik Abhd4 Acad8 Adam12 Adamts10 Adamts7 Adcy8 Aldoa Amacr Anpep Apeh Asl BC051244 Bace1 Blvra Capn5 Capn7 Casp1 Casp11 Casp12 Cblc Csad Ctsh D11Bwg0434e Ddah2 Dnase2a Entpd2 Ephx1 Ephx2 Fah Gmpr2 Gstm4 Gzmb Gzmf Hk1 Hmox1 Klk11 Lamb2 Lap3 Ldh2 Lnx1 Man1b1 Mme Mmp15 Ngfa Nr2c1 Nudt1 Oxr1 Pah Pcsk7 Pfkl Pfkm Pfkp Pglyrp1 Pgpep1 Pja1 Pla2g6 Pld1 Prdx6 Prss16 Prs…
169	GO:0042440 [4]: pigment metabolism	5	5	1068	15	11541	-2.87	0.0	3.77	1.53	Blvra Cpox Ddt Hmox1 Uros
170	GO:0006879 [8]: iron ion homeostasis	5	5	1068	15	11541	-2.87	0.0	3.77	1.53	1300017J02Rik Aco1 Fthl17 Mfi2 Trf
171	GO:0009653 [3]: morphogenesis	82	82	991	1024	10532	-2.89	0.0	0.08	0.01	0610009B22Rik Aes Ank Anpep Aplp1 Arhgap5 Arpc1a Boc Cd1d1 Cdc42se1 Cebpb Chl1 Churc1 Cish Col11a1 Col9a2 Crb3 Crip2 Dab1 Dhcr7 Dmp1 Dnase2a Dpysl5 Enpp1 Epb4.2 Etv1 Etv5 Eya1 F11r Fgd4 Fgf12 Foxi1 Gca Gfra4 Gmpr2 Hey1 Hoxb4 Id2 Igfbp5 Il15 Kif5c Klc3 Lmo4 Lrp5 Ltbp3 Lzf Mtap2 Mtm1 Napa Nck1 Nck2 Nf1 Ntn4 Pak1 Pcdh8 Pex5 Pik3r1 Pkp2 Plxdc2 Ppp3r1 Rcn2 Rhoq Rorc Rpgr Sema4g Sh2bpsm1 Slc5a1 Snta1 S…
172	GO:0006397 [7]: mRNA processing	13	13	1060	229	11327	-2.96	0.0	0.02	0.0	0610033I05Rik 2210008M09Rik 4921506I22Rik AI481750 Cova1 Cpeb2 Cpsf1 Gemin7 Nxf7 Rbm18 Rbm4 Rnpc2 Sfrs6
173	GO:0006366 [8]: transcription from Pol II promoter	12	12	1061	216	11340	-2.96	0.0	0.02	0.0	Bcl6 Churc1 Cops2 Cri1 Hnf4g Lmo4 Sp4 Sra1 Tcfap2c Tef Tle1 Wdr39
174	GO:0030091 [7]: protein repair	2	2	1071	1	11555	-2.97	0.0	3.89	1.63	Msrb2 Sepx1
175	GO:0051181 [5]: cofactor transport	2	2	1071	1	11555	-2.97	0.0	3.89	1.63	Slc25a29 Slc6a8
176	GO:0006787 [7]: porphyrin catabolism	2	2	1071	1	11555	-2.97	0.0	3.89	1.63	Blvra Hmox1
177	GO:0007030 [6]: Golgi organization and biogenesis	2	2	1071	1	11555	-2.97	0.0	3.89	1.63	Blzf1 Kifc3
178	GO:0046649 [6]: lymphocyte activation	3	3	1070	95	11461	-2.98	0.0	0.01	0.0	Cd1d1 Il15 Pik3r1
179	GO:0006887 [6]: exocytosis	9	9	1064	44	11512	-2.99	0.0	3.41	1.26	Cadps2 Rab3a Rab3d Sec15l1 Snapap Stxbp1 Unc13b Vamp2 Vps33b
180	GO:0019395 [7]: fatty acid oxidation	4	4	1069	10	11546	-3.05	0.0	3.65	1.48	Acox1 Acox2 Ehhadh Phyh
181	GO:0042168 [5]: heme metabolism	4	4	1069	10	11546	-3.05	0.0	3.65	1.48	Blvra Cpox Hmox1 Uros
182	GO:0048489 [6]: synaptic vesicle transport	4	4	1069	10	11546	-3.05	0.0	3.65	1.48	Snapap Stxbp1 Unc13b Vamp2
183	GO:0006040 [6]: amino sugar metabolism	4	4	1069	10	11546	-3.05	0.0	3.65	1.48	Cmas Fn3k Gne Nagk
184	GO:0006778 [6]: porphyrin metabolism	4	4	1069	10	11546	-3.05	0.0	3.65	1.48	Blvra Cpox Hmox1 Uros
185	GO:0006092 [7]: main pathways of carbohydrate metabolism	12	12	1061	69	11487	-3.05	0.0	3.21	1.18	Aco1 Aco2 Aldoa Hk1 Idh3a Ldh2 Pck2 Pfkl Pfkm Pfkp Polr3h Sdhc
186	GO:0051276 [6]: chromosome organization and biogenesis	13	13	1060	226	11330	-3.06	0.0	0.03	0.0	Cbx4 D10Bwg0791e Gpx4 Hdac11 Hist1h4i Nap1l3 Satb1 Sirt2 Sirt3 Suv420h1 Tert Tspyl1 Ttf1
187	GO:0042094 [7]: interleukin-2 biosynthesis	3	3	1070	5	11551	-3.07	0.0	3.7	1.48	Cd1d1 Glmn Il1rap
188	GO:0006120 [9]: mitochondrial electron transport, NADH to ubiquinone	3	3	1070	5	11551	-3.07	0.0	3.7	1.48	Ndufs3 Ndufs7 Ndufv2
189	GO:0006635 [8]: fatty acid beta-oxidation	3	3	1070	5	11551	-3.07	0.0	3.7	1.48	Acox1 Acox2 Ehhadh
190	GO:0006351 [7]: transcription, DNA-dependent	121	121	952	1434	10122	-3.08	0.0	0.14	0.02	1110054N06Rik 4732429I09Rik 6330416L07Rik 8430410K20Rik A730008L03Rik AI481750 Aes Ankrd25 BC005471 BC021921 Barhl1 Bcl6 Bhlhb2 Bteb1 Cbx4 Ccnh Cebpb Churc1 Cops2 Creb3 Creb3l1 Creb3l2 Cri1 Crx Dbp Dedd Ehf Elf5 Esrra Etv1 Eya1 Ezh1 Fah Foxi1 Foxo1 Gata3 Gcdh Gtf2b Hdac11 Hey1 Hkr2 Hlf Hnf4g Hoxb4 Hsf2 Irx1 Irx2 Irx3 Irx5 Isgf3g Itgb3bp Jarid1d Jmjd2c Lass2 Lbx2h Lmo4 Mapk8ip1 Miz1 Mllt3 Mta3 Mxd…
191	GO:0019222 [4]: regulation of metabolism	133	133	940	1562	9994	-3.09	0.0	0.15	0.02	1110054N06Rik 4732429I09Rik 6330416L07Rik 8430410K20Rik A730008L03Rik AI481750 Aco1 Acsl4 Aes Ankrd25 BC005471 BC021921 Barhl1 Bcl6 Bhlhb2 Bteb1 Cbx4 Ccnh Cd1d1 Cebpb Churc1 Cited4 Cops2 Creb3 Creb3l1 Creb3l2 Cri1 Crx Dazl Dbp Dedd Ehf Eif4ebp2 Elf5 Esrra Etv1 Eya1 Ezh1 Fah Foxi1 Foxo1 Gata3 Gcdh Glmn Gtf2b Hdac11 Hey1 Hkr2 Hlf Hnf4g Hoxb4 Hsf2 Irx1 Irx2 Irx3 Irx5 Isgf3g Itgb3bp Jarid1d Jmjd2c La…
192	GO:0008380 [7]: RNA splicing	10	10	1063	187	11369	-3.11	0.0	0.02	0.0	0610033I05Rik 2210008M09Rik 4921506I22Rik Cova1 Cpeb2 Gemin7 Rbm18 Rbm4 Rnpc2 Sfrs6
193	GO:0006357 [8]: regulation of transcription from Pol II promoter	9	9	1064	174	11382	-3.11	0.0	0.02	0.0	Bcl6 Churc1 Cri1 Sp4 Sra1 Tcfap2c Tef Tle1 Wdr39
194	GO:0006139 [5]: nucleobase, nucleoside, nucleotide and nucleic acid metabolism	196	196	877	2231	9325	-3.12	0.0	0.21	0.05	0610033I05Rik 1110054N06Rik 2210008M09Rik 2810410A08Rik 4732429I09Rik 4921506I22Rik 6330416L07Rik 8430410K20Rik A730008L03Rik AI481750 Adcy6 Adcy8 Adcy9 Adssl1 Aes Ak1 Ankrd25 Atp5c1 Atp5e Atp5g2 Atp5j Atp5j2 Atp5k Atp5l Atp5o Atp6v0d1 Atp6v1a1 Atp6v1b1 Atp6v1d Atp6v1f Atp6v1g2 BC005471 BC021921 Barhl1 Bcl6 Bhlhb2 Bteb1 Cbx4 Ccnh Cebpb Churc1 Cited4 Cmas Cops2 Cova1 Cpeb2 Cpsf1 Creb3 Creb3l1 Creb…
195	GO:0009719 [4]: response to endogenous stimulus	7	7	1066	147	11409	-3.16	0.0	0.02	0.0	Lig3 Mlh1 Mpg Poli Poll Rad51l3 Ube2a
196	GO:0043037 [7]: translation	7	7	1066	147	11409	-3.16	0.0	0.02	0.0	Aco1 Dazl Eif4ebp2 Gspt2 Gtpbp2 Paip1 Slc22a17
197	GO:0006350 [6]: transcription	127	127	946	1484	10072	-3.19	0.0	0.17	0.03	1110054N06Rik 4732429I09Rik 6330416L07Rik 8430410K20Rik A730008L03Rik AI481750 Aes Ankrd25 BC005471 BC021921 Barhl1 Bcl6 Bhlhb2 Bteb1 Cbx4 Ccnh Cebpb Churc1 Cited4 Cops2 Creb3 Creb3l1 Creb3l2 Cri1 Crx Dbp Dedd Ehf Elf5 Esrra Etv1 Eya1 Ezh1 Fah Foxi1 Foxo1 Gata3 Gcdh Gtf2b Hdac11 Hey1 Hkr2 Hlf Hnf4g Hoxb4 Hsf2 Irx1 Irx2 Irx3 Irx5 Isgf3g Itgb3bp Jarid1d Jmjd2c Lass2 Lbx2h Lmo4 Mapk8ip1 Miz1 Mllt3 M…
198	GO:0006355 [7]: regulation of transcription, DNA-dependent	120	120	953	1408	10148	-3.2	0.0	0.17	0.03	1110054N06Rik 4732429I09Rik 6330416L07Rik 8430410K20Rik A730008L03Rik AI481750 Aes Ankrd25 BC005471 BC021921 Barhl1 Bcl6 Bhlhb2 Bteb1 Cbx4 Ccnh Cebpb Churc1 Creb3 Creb3l1 Creb3l2 Cri1 Crx Dbp Dedd Ehf Elf5 Esrra Etv1 Eya1 Ezh1 Fah Foxi1 Foxo1 Gata3 Gcdh Gtf2b Hdac11 Hey1 Hkr2 Hlf Hnf4g Hoxb4 Hsf2 Irx1 Irx2 Irx3 Irx5 Isgf3g Itgb3bp Jarid1d Jmjd2c Lass2 Lbx2h Lmo4 Mapk8ip1 Miz1 Mllt3 Mta3 Mxd4 Myt1…
199	GO:0030198 [4]: extracellular matrix organization and biogenesis	7	7	1066	31	11525	-3.22	0.0	3.25	1.21	Aplp1 Col11a1 Col4a6 Dmp1 Mia1 Pomt1 Tgfb2
200	GO:0043062 [3]: extracellular structure organization and biogenesis	7	7	1066	31	11525	-3.22	0.0	3.25	1.21	Aplp1 Col11a1 Col4a6 Dmp1 Mia1 Pomt1 Tgfb2
201	GO:0007001 [7]: chromosome organization and biogenesis (sensu Eukaryota)	13	13	1060	221	11335	-3.22	0.0	0.03	0.0	Cbx4 D10Bwg0791e Gpx4 Hdac11 Hist1h4i Nap1l3 Satb1 Sirt2 Sirt3 Suv420h1 Tert Tspyl1 Ttf1
202	GO:0050789 [2]: regulation of biological process	203	203	870	2088	9468	-3.22	0.0	1.36	0.55	1110054N06Rik 2810410A08Rik 4732429I09Rik 6330416L07Rik 8430410K20Rik A730008L03Rik AI481750 Aco1 Acsl4 Adcy6 Adcy8 Adcy9 Adcyap1 Aes Ank Ankrd25 Anxa6 Arfgap3 Arhgap8 BC005471 BC021921 Barhl1 Bbp Bcl2l14 Bcl6 Bhlhb2 Biklk Bnip3l Bnipl Bteb1 Cadps2 Casp1 Casp11 Casp12 Catnbip1 Cbx4 Ccnh Cd1d1 Cdc42se1 Cebpb Chm Churc1 Cish Cited4 Cml1 Cops2 Cradd Creb3 Creb3l1 Creb3l2 Cri1 Crip2 Crx Dab1 Dad1 Dap…
203	GO:0000375 [8]: RNA splicing, via transesterification reactions	10	10	1063	183	11373	-3.25	0.0	0.03	0.0	0610033I05Rik 2210008M09Rik 4921506I22Rik Cova1 Cpeb2 Gemin7 Rbm18 Rbm4 Rnpc2 Sfrs6
204	GO:0000377 [9]: RNA splicing, via transesterification reactions with bulged adenosine as nucleophile	10	10	1063	183	11373	-3.25	0.0	0.03	0.0	0610033I05Rik 2210008M09Rik 4921506I22Rik Cova1 Cpeb2 Gemin7 Rbm18 Rbm4 Rnpc2 Sfrs6
205	GO:0000398 [8]: nuclear mRNA splicing, via spliceosome	10	10	1063	183	11373	-3.25	0.0	0.03	0.0	0610033I05Rik 2210008M09Rik 4921506I22Rik Cova1 Cpeb2 Gemin7 Rbm18 Rbm4 Rnpc2 Sfrs6
206	GO:0000096 [6]: sulfur amino acid metabolism	4	4	1069	11	11545	-3.26	0.0	3.41	1.26	BC051244 Csad Hs3st3b1 Mat2a
207	GO:0019219 [5]: regulation of nucleobase, nucleoside, nucleotide and nucleic acid metabolism	124	124	949	1438	10118	-3.3	0.0	0.21	0.05	1110054N06Rik 4732429I09Rik 6330416L07Rik 8430410K20Rik A730008L03Rik AI481750 Aes Ankrd25 BC005471 BC021921 Barhl1 Bcl6 Bhlhb2 Bteb1 Cbx4 Ccnh Cebpb Churc1 Cited4 Cops2 Creb3 Creb3l1 Creb3l2 Cri1 Crx Dbp Dedd Ehf Elf5 Esrra Etv1 Eya1 Ezh1 Fah Foxi1 Foxo1 Gata3 Gcdh Gtf2b Hdac11 Hey1 Hkr2 Hlf Hnf4g Hoxb4 Hsf2 Irx1 Irx2 Irx3 Irx5 Isgf3g Itgb3bp Jarid1d Jmjd2c Lass2 Lbx2h Lmo4 Mapk8ip1 Miz1 Mllt3 M…
208	GO:0000004 [2]: biological_process unknown	77	77	996	934	10622	-3.31	0.0	0.14	0.02	0610012D09Rik 1700020D05Rik 1810043G02Rik Abhd2 Abhd3 Abpb Ammecr1 Anapc13 Ankrd24 Anxa9 Apoa1bp Arhgap24 Arrdc1 Arrdc4 Caskin2 Ccpg1 Cdr2 Chchd5 Chic1 Cltb Clybl Cops7a Creld1 Cutc Cyb561d2 Deadc1 Derl2 Epm2aip1 Flot1 Gbas Gorasp2 Gtpbp5 Hemgn Hs3st3a1 Igsf8 Itm2b Lace1 Limd1 Lims2 Llglh2 Maged2 Map17 Med28 Myo18a Nicn1 Nipsnap1 Ociad1 Pfpl Pgcp Prrg2 Pxmp4 Ropn1l Rpn2 Rsn Rtn1 Sdf2l1 Serpina3n …
209	GO:0019725 [4]: cell homeostasis	12	12	1061	73	11483	-3.32	0.0	2.9	1.07	1300017J02Rik Aco1 Atp6v1b1 Clstn1 Fthl17 Gpr12 Mfi2 Nucb2 Prkwnk4 Slc4a10 Slc9a1 Trf
210	GO:0006631 [6]: fatty acid metabolism	16	16	1057	109	11447	-3.33	0.0	2.75	1.07	Acadsb Acox1 Acox2 Acsl4 Cach Crat Crot Cryl1 Echs1 Ehhadh Phyh Scd1 Scd2 Scd3 Scp2 Slc27a4
211	GO:0009063 [7]: amino acid catabolism	7	7	1066	32	11524	-3.33	0.0	3.13	1.12	Acad8 Asl BC051244 Csad Ddah2 Fah Pah
212	GO:0045449 [6]: regulation of transcription	124	124	949	1431	10125	-3.34	0.0	0.23	0.06	1110054N06Rik 4732429I09Rik 6330416L07Rik 8430410K20Rik A730008L03Rik AI481750 Aes Ankrd25 BC005471 BC021921 Barhl1 Bcl6 Bhlhb2 Bteb1 Cbx4 Ccnh Cebpb Churc1 Cited4 Cops2 Creb3 Creb3l1 Creb3l2 Cri1 Crx Dbp Dedd Ehf Elf5 Esrra Etv1 Eya1 Ezh1 Fah Foxi1 Foxo1 Gata3 Gcdh Gtf2b Hdac11 Hey1 Hkr2 Hlf Hnf4g Hoxb4 Hsf2 Irx1 Irx2 Irx3 Irx5 Isgf3g Itgb3bp Jarid1d Jmjd2c Lass2 Lbx2h Lmo4 Mapk8ip1 Miz1 Mllt3 M…
213	GO:0015674 [7]: di-, tri-valent inorganic cation transport	15	15	1058	100	11456	-3.34	0.0	2.77	1.07	1300017J02Rik Anxa6 Cacna1d Cacnb3 Fthl17 Itpr1 Mfi2 Ppp3ca Sfxn4 Slc30a6 Slc31a2 Slc39a3 Slc40a1 Trf Trpc5
214	GO:0008610 [6]: lipid biosynthesis	20	20	1053	147	11409	-3.35	0.0	2.61	1.07	AU041707 B4galt6 Cmas Dhcr7 Gne H2-Ke6 Hsd3b7 Lass2 Lss Nudt13 Pigc Pigq Scd1 Scd2 Scd3 St6galnac6 Stard5 Stard6 Tm7sf2 Ugt8
215	GO:0007399 [5]: neurogenesis	19	19	1054	288	11268	-3.35	0.0	0.05	0.0	Aplp1 Chl1 Dab1 Dpysl5 Etv1 Fgf12 Gfra4 Kif5c Mtap2 Napa Nf1 Ntn4 Pak1 Pex5 Plxdc2 Sema4g Stxbp1 Twsg1 Ugt8
216	GO:0030005 [7]: di-, tri-valent inorganic cation homeostasis	8	8	1065	40	11516	-3.36	0.0	3.05	1.07	1300017J02Rik Aco1 Clstn1 Fthl17 Gpr12 Mfi2 Nucb2 Trf
217	GO:0006974 [5]: response to DNA damage stimulus	7	7	1066	142	11414	-3.37	0.0	0.03	0.0	Lig3 Mlh1 Mpg Poli Poll Rad51l3 Ube2a
218	GO:0007167 [6]: enzyme linked receptor protein signaling pathway	21	21	1052	157	11399	-3.37	0.0	2.56	1.07	Clnk Ddr1 Eif4ebp2 Epha1 Epha2 Epha6 Ephb4 Foxo1 Gfra4 Grb10 Ltbp3 Nck2 Prkca Ptpra Ptpre Ptprg Srcasm Stxbp4 Tgfbr2 Twsg1 Zfp106
219	GO:0006099 [8]: tricarboxylic acid cycle	5	5	1068	18	11538	-3.38	0.0	3.2	1.18	Aco1 Aco2 Idh3a Polr3h Sdhc
220	GO:0030001 [7]: metal ion transport	32	32	1041	266	11290	-3.38	0.0	2.31	0.93	1300017J02Rik Anxa6 Atp1b1 Cacna1d Cacnb3 Fthl17 Gria3 Grin1 Itpr1 Kcnb1 Kcne3 Kcnk1 Kcnk5 Kcnn4 Mfi2 Ppp3ca Scnn1b Sfxn4 Slc12a2 Slc23a2 Slc30a6 Slc31a2 Slc38a3 Slc39a3 Slc40a1 Slc5a1 Slc5a3 Slc5a8 Slc5a9 Slc9a1 Trf Trpc5
221	GO:0015980 [6]: energy derivation by oxidation of organic compounds	15	15	1058	101	11455	-3.39	0.0	2.71	1.07	Aco1 Aco2 Aldoa Hk1 Idh3a Ldh2 Pck2 Pfkl Pfkm Pfkp Phkg2 Polr3h Ppp1r3a Pygb Sdhc
222	GO:0030258 [6]: lipid modification	3	3	1070	6	11550	-3.39	0.0	3.36	1.23	Galgt1 Mtm1 Mtmr2
223	GO:0007613 [4]: memory	3	3	1070	6	11550	-3.39	0.0	3.36	1.23	Chst10 Itga8 Ntan1
224	GO:0007582 [2]: physiological process	878	878	195	9397	2159	-3.39	0.0	1.03	0.43	0610009B22Rik 0610033I05Rik 1110013G13Rik 1110032D12Rik 1110054N06Rik 1110060M21Rik 1300002A08Rik 1300013B24Rik 1300017J02Rik 1600020H07Rik 1700040I03Rik 1810012H11Rik 1810022C23Rik 2210008M09Rik 2310001A20Rik 2310040A13Rik 2610018G03Rik 2610034N03Rik 2610036D13Rik 2610529C04Rik 2810410A08Rik 2900046G09Rik 3110049J23Rik 3110056O03Rik 4632408A20Rik 4732429I09Rik 4921506I22Rik 4933407N01Rik 4933425…
225	GO:0007389 [3]: pattern specification	6	6	1067	128	11428	-3.4	0.0	0.02	0.0	Catnbip1 Hoxb4 Lrp5 Mllt3 Pcdh8 Shrm
226	GO:0050791 [3]: regulation of physiological process	179	179	894	1881	9675	-3.45	0.0	0.97	0.39	1110054N06Rik 4732429I09Rik 6330416L07Rik 8430410K20Rik A730008L03Rik AI481750 Aco1 Acsl4 Aes Ank Ankrd25 Anxa6 Arhgap8 BC005471 BC021921 Barhl1 Bbp Bcl2l14 Bcl6 Bhlhb2 Biklk Bnip3l Bnipl Bteb1 Cadps2 Casp1 Casp11 Casp12 Cbx4 Ccnh Cd1d1 Cebpb Churc1 Cited4 Cops2 Cradd Creb3 Creb3l1 Creb3l2 Cri1 Crip2 Crx Dad1 Dap Dazl Dbp Dedd Dhcr7 Diablo Ehf Eif4ebp2 Elf5 Enpp1 Esrra Esrrbl1 Etv1 Eya1 Ezh1 Fah …
227	GO:0000160 [5]: two-component signal transduction system (phosphorelay)	4	4	1069	12	11544	-3.46	0.0	3.19	1.18	Rab15 Rab18 Rab25 Rem2
228	GO:0006749 [6]: glutathione metabolism	4	4	1069	12	11544	-3.46	0.0	3.19	1.18	Gclm Gstt1 Gstt3 Mgst1
229	GO:0009069 [7]: serine family amino acid metabolism	4	4	1069	12	11544	-3.46	0.0	3.19	1.18	Csad Ctbp2 Gldc Grhpr
230	GO:0006996 [5]: organelle organization and biogenesis	56	56	1017	691	10865	-3.5	0.0	0.15	0.02	Actr10 Arhgap8 Arpc1a Blzf1 Calr Cbx4 Coro2b Crb3 D10Bwg0791e Decr2 Elmo1 Epb4.1l1 Fgd1 Fxc1 Gabarap Gm169 Gpx4 Hdac11 Hist1h4i Hps4 Kif5c Kifc2 Kifc3 Lrba Map1lc3b Mrpl14 Mrpl41 Mtap2 Mtap7 Mtss1 Myh14 Myo7a Nap1l3 Nck1 Nck2 Pex11b Pex19 Pex5 Pex7 Rhoq Rpl21 Rps6kb1 Satb1 Scp2 Sirt2 Sirt3 Slc30a6 Snap23 Suv420h1 Tert Tspyl1 Ttf1 Tuba4 Unc119 Vil2 Vps29
231	GO:0006259 [5]: DNA metabolism	29	29	1044	392	11164	-3.56	0.0	0.1	0.01	2810410A08Rik Cbx4 D10Bwg0791e Dnase2a Dnmt2 Gpx4 Hdac11 Hemk1 Hist1h4i Lig3 Mlh1 Mpg Nap1l3 Nfix Poli Poll Polm Ppfibp2 Rad51l3 Rrm2b Satb1 Sirt2 Sirt3 Suv420h1 Tert Tk2 Tspyl1 Ttf1 Ube2a
232	GO:0007275 [2]: development	136	136	937	1502	10054	-3.57	0.0	0.46	0.15	0610009B22Rik 2810410A08Rik 2810422M04Rik Acox1 Acrbp Aes Ank Anpep Aplp1 Arhgap5 Arpc1a Bcl6 Blvra Boc Bteb1 Catnbip1 Cd1d1 Cdc42se1 Cebpb Chl1 Chm Churc1 Cish Col11a1 Col9a2 Cpox Crb3 Crip2 Crx Dab1 Dazl Ddt Dhcr7 Dmp1 Dnase2a Dnmt2 Dpysl5 Enpp1 Epb4.2 Epha2 Etv1 Etv5 Eya1 F11r Fgd4 Fgf12 Foxi1 Foxo1 Fzd3 Fzd6 Fzd9 Gata3 Gca Gfra4 Gmpr2 Gpc4 Gpx4 Hemk1 Hey1 Hmox1 Hoxb4 Hps4 Hsf2 Id2 Igfbp5 Il15…
233	GO:0015858 [6]: nucleoside transport	2	2	1071	2	11554	-3.57	0.0	3.26	1.21	Slc28a3 Slc29a1
234	GO:0044270 [5]: nitrogen compound catabolism	2	2	1071	2	11554	-3.57	0.0	3.26	1.21	Asl Ddah2
235	GO:0046489 [10]: phosphoinositide biosynthesis	2	2	1071	2	11554	-3.57	0.0	3.26	1.21	Pigc Pigq
236	GO:0048488 [7]: synaptic vesicle endocytosis	2	2	1071	2	11554	-3.57	0.0	3.26	1.21	Stxbp1 Unc13b
237	GO:0006465 [6]: signal peptide processing	2	2	1071	2	11554	-3.57	0.0	3.26	1.21	Sec11l3 Spcs1
238	GO:0006506 [9]: GPI anchor biosynthesis	2	2	1071	2	11554	-3.57	0.0	3.26	1.21	Pigc Pigq
239	GO:0006527 [6]: arginine catabolism	2	2	1071	2	11554	-3.57	0.0	3.26	1.21	Asl Ddah2
240	GO:0006561 [9]: proline biosynthesis	2	2	1071	2	11554	-3.57	0.0	3.26	1.21	Pycr1 Pycr2
241	GO:0009135 [8]: purine nucleoside diphosphate metabolism	2	2	1071	2	11554	-3.57	0.0	3.26	1.21	Entpd2 Papss1
242	GO:0009179 [9]: purine ribonucleoside diphosphate metabolism	2	2	1071	2	11554	-3.57	0.0	3.26	1.21	Entpd2 Papss1
243	GO:0009617 [6]: response to bacteria	2	2	1071	70	11486	-3.58	0.0	0.01	0.0	Lyzl4 Pglyrp1
244	GO:0051049 [5]: regulation of transport	8	8	1065	43	11513	-3.61	0.0	2.74	1.07	Cadps2 Pacsin1 Prkca Rab3a Rab3d Rab4a Synj2bp Vamp2
245	GO:0006412 [6]: protein biosynthesis	34	34	1039	442	11114	-3.65	0.0	0.13	0.02	1110013G13Rik Aco1 B3galt6 Cd1d1 Cebpb Dad1 Dalrd3 Dazl Eif4ebp2 Galnt10 Glmn Gspt2 Gtpbp2 Il1rap Itm1 Mrpl14 Mrps21 Mrps6 Ogt Paip1 Phlda1 Pigc Pigq Pomt1 Rpl21 Rps27l Slc22a17 St3gal3 St3gal5 St6galnac4 St6galnac6 St8sia5 Trpc5 Wfs1
246	GO:0019748 [4]: secondary metabolism	5	5	1068	20	11536	-3.66	0.0	2.88	1.07	Blvra Cpox Ddt Hmox1 Uros
247	GO:0006512 [8]: ubiquitin cycle	36	36	1037	321	11235	-3.67	0.0	1.84	0.78	AJ430384 Dtx3 Fbxo18 Fbxo21 Fbxo25 Fbxo3 Fbxo32 Fbxo9 Lnx1 Map1lc3b Mid2 Miz1 Mkrn1 Mylip Nedd4l Otub2 Pja1 Pml Rchy1 Rnf13 Tbl1x Traf4 Trim11 Trim13 Trim2 Trim21 Trim46 Trim8 Ube1l Ube2a Ube2e2 Ube2e3 Ubl5 Usp2 Usp25 Wwp1
248	GO:0001525 [6]: angiogenesis	2	2	1071	68	11488	-3.69	0.0	0.01	0.0	Anpep Tnfsf12
249	GO:0048066 [3]: pigmentation	6	6	1067	28	11528	-3.71	0.0	2.75	1.07	Blvra Cpox Ddt Hmox1 Muted Uros
250	GO:0000902 [4]: cellular morphogenesis	18	18	1055	138	11418	-3.73	0.0	2.18	0.86	Arhgap5 Arpc1a Cdc42se1 Cish Crb3 Epb4.2 Fgd4 Igfbp5 Klc3 Nck1 Nck2 Rhoq Rpgr Sh2bpsm1 Socs2 Tgfb2 Tgfb3 Vil2
251	GO:0006875 [7]: metal ion homeostasis	8	8	1065	45	11511	-3.76	0.0	2.56	1.07	1300017J02Rik Aco1 Clstn1 Fthl17 Gpr12 Mfi2 Nucb2 Trf
252	GO:0030855 [4]: epithelial cell differentiation	4	4	1069	14	11542	-3.8	0.0	2.8	1.07	Crb3 F11r Ppp3r1 Xdh
253	GO:0006096 [8]: glycolysis	6	6	1067	29	11527	-3.81	0.0	2.63	1.07	Aldoa Hk1 Ldh2 Pfkl Pfkm Pfkp
254	GO:0008643 [5]: carbohydrate transport	6	6	1067	29	11527	-3.81	0.0	2.63	1.07	Dp1 Epb4.2 Prkca Slc35a1 Slc5a1 Stxbp4
255	GO:0051169 [6]: nuclear transport	2	2	1071	66	11490	-3.82	0.0	0.02	0.0	Nxf7 Ppp3ca
256	GO:0016043 [4]: cell organization and biogenesis	72	72	1001	811	10745	-3.82	0.0	0.41	0.13	Actr10 Arhgap5 Arhgap8 Arpc1a Blzf1 Calr Cbx4 Cdc42se1 Cish Coro2b Crb3 D10Bwg0791e Decr2 Elmo1 Epb4.1l1 Epb4.2 Fgd1 Fgd4 Fxc1 Gabarap Gm169 Gpx4 Hdac11 Hist1h4i Hps4 Igfbp5 Itgb3 Kif5c Kifc2 Kifc3 Klc3 Lrba Map1lc3b Mrpl14 Mrpl41 Mtap2 Mtap7 Mtss1 Myh14 Myo7a Nap1l3 Nck1 Nck2 Oxa1l Pex11b Pex19 Pex5 Pex7 Pml Rhoq Rpgr Rpl21 Rps6kb1 Satb1 Scp2 Sh2bpsm1 Sirt2 Sirt3 Slc30a6 Snap23 Socs2 Suv420h1 Sy…
257	GO:0008202 [6]: steroid metabolism	13	13	1060	92	11464	-3.84	0.0	2.23	0.86	Cyp46a1 Dhcr7 Ebpl H2-Ke6 Hsd3b7 Lss Osbpl1a Osbpl2 Sorl1 Srebf1 Stard5 Stard6 Tm7sf2
258	GO:0009451 [6]: RNA modification	1	1	1072	51	11505	-3.84	0.0	0.01	0.0	Slc22a17
259	GO:0015849 [5]: organic acid transport	8	8	1065	46	11510	-3.84	0.0	2.47	1.07	Slc12a2 Slc12a9 Slc1a1 Slc38a3 Slc3a1 Slc7a4 Slc7a7 Slco2a1
260	GO:0046942 [6]: carboxylic acid transport	8	8	1065	46	11510	-3.84	0.0	2.47	1.07	Slc12a2 Slc12a9 Slc1a1 Slc38a3 Slc3a1 Slc7a4 Slc7a7 Slco2a1
261	GO:0007243 [6]: protein kinase cascade	6	6	1067	117	11439	-3.87	0.0	0.05	0.0	Cdc42se1 Dusp19 Fgd4 Mapk8ip1 Prkca Tank
262	GO:0006817 [8]: phosphate transport	7	7	1066	38	11518	-3.88	0.0	2.48	1.07	Ank C1ql3 Col11a1 Col9a1 Col9a2 Emid1 Slc34a2
263	GO:0007010 [6]: cytoskeleton organization and biogenesis	25	25	1048	330	11226	-3.88	0.0	0.15	0.02	Actr10 Arhgap8 Arpc1a Calr Coro2b Crb3 Elmo1 Epb4.1l1 Fgd1 Gabarap Kif5c Kifc2 Kifc3 Map1lc3b Mtap2 Mtap7 Mtss1 Myh14 Myo7a Nck1 Nck2 Rhoq Tuba4 Unc119 Vil2
264	GO:0009615 [6]: response to virus	3	3	1070	8	11548	-3.88	0.0	2.81	1.07	Il15 Mx2 Tlr3
265	GO:0042775 [8]: ATP synthesis coupled electron transport (sensu Eukaryota)	3	3	1070	8	11548	-3.88	0.0	2.81	1.07	Ndufs3 Ndufs7 Ndufv2
266	GO:0006084 [7]: acetyl-CoA metabolism	3	3	1070	8	11548	-3.88	0.0	2.81	1.07	Acas2l Cach Pdk2
267	GO:0007222 [7]: frizzled signaling pathway	3	3	1070	8	11548	-3.88	0.0	2.81	1.07	Fzd9 Tle1 Tle2
268	GO:0009110 [6]: vitamin biosynthesis	3	3	1070	8	11548	-3.88	0.0	2.81	1.07	Nmnat1 Rfk Vkorc1
269	GO:0009790 [3]: embryonic development	10	10	1063	164	11392	-3.89	0.0	0.07	0.0	Foxi1 Lama4 Lmo4 Lrp5 Mllt3 Pcdh8 Tcfap2c Tgfb3 Twsg1 Ube2a
270	GO:0044265 [6]: cellular macromolecule catabolism	51	51	1022	505	11051	-3.9	0.0	1.2	0.5	1300002A08Rik 1700040I03Rik 3110056O03Rik Abhd4 Adam12 Adamts10 Adamts7 Adcy8 Aldoa Anpep Apeh Bace1 Capn5 Capn7 Casp1 Casp11 Casp12 Cblc Ctsh D11Bwg0434e Ephx1 Gzmb Gzmf Hk1 Klk11 Lap3 Ldh2 Lnx1 Man1b1 Mme Mmp15 Ngfa Nr2c1 Pcsk7 Pfkl Pfkm Pfkp Pglyrp1 Pgpep1 Prss16 Prss35 Prss8 Psma1 Rnf13 Sec11l3 Spag5 Ube2a Ube2e3 Usp2 Usp25 Zdhhc3
271	GO:0006979 [5]: response to oxidative stress	5	5	1068	22	11534	-3.9	0.0	2.6	1.07	Cat Gpx4 Msra Prdx6 Txnip
272	GO:0007160 [5]: cell-matrix adhesion	8	8	1065	47	11509	-3.91	0.0	2.39	1.0	Epdr2 Itga8 Itgb3 Itgb5 Itgb6 Lims1 Mia1 Npnt
273	GO:0009057 [5]: macromolecule catabolism	52	52	1021	522	11034	-3.94	0.0	1.1	0.43	1300002A08Rik 1700040I03Rik 3110056O03Rik Abhd4 Adam12 Adamts10 Adamts7 Adcy8 Aldoa Anpep Apeh Bace1 Capn5 Capn7 Casp1 Casp11 Casp12 Cblc Ctsh D11Bwg0434e Ephx1 Gzmb Gzmf Hk1 Klk11 Lap3 Ldh2 Lnx1 Man1b1 Mme Mmp15 Ngfa Nr2c1 Pcsk7 Pfkl Pfkm Pfkp Pglyrp1 Pgpep1 Pja1 Prss16 Prss35 Prss8 Psma1 Rnf13 Sec11l3 Spag5 Ube2a Ube2e3 Usp2 Usp25 Zdhhc3
274	GO:0009059 [5]: macromolecule biosynthesis	41	41	1032	488	11068	-3.96	0.0	0.28	0.08	1110013G13Rik Aco1 B3galt6 Cd1d1 Cebpb Cmas D4st1 Dad1 Dalrd3 Dazl Dpm2 Eif4ebp2 Galnt10 Glmn Gne Gspt2 Gtpbp2 Il1rap Itm1 Lalba Mrpl14 Mrps21 Mrps6 Ogt Paip1 Pck2 Phkg2 Phlda1 Pigc Pigq Pomt1 Rpl21 Rps27l Slc22a17 St3gal3 St3gal5 St6galnac4 St6galnac6 St8sia5 Trpc5 Wfs1
275	GO:0006913 [6]: nucleocytoplasmic transport	3	3	1070	77	11479	-3.96	0.0	0.03	0.0	1810012H11Rik Nxf7 Ppp3ca
276	GO:0006468 [8]: protein amino acid phosphorylation	43	43	1030	421	11135	-3.98	0.0	1.22	0.5	2610018G03Rik Dapk1 Ddr1 Epha1 Epha2 Epha6 Ephb4 Frk Hunk Jak1 Mapk8ip1 Nek1 Pak1 Pdgfd Pdk2 Pdpk1 Phkg2 Pik3cg Pik3r1 Prkca Prkr Prkwnk4 Ptk2b Ptpra Ripk2 Ripk4 Rps6kb1 Rps6kl1 Sbk1 Sgk Snf1lk Stk11 Stk35 Stk39 Tesk2 Tgfbr2 Tle2 Tnk1 Tnk2 Trib1 Trib3 Trpm7 Tyk2
277	GO:0030318 [5]: melanocyte differentiation	2	2	1071	3	11553	-3.99	0.0	2.8	1.07	Hps4 Mlph
278	GO:0045086 [9]: positive regulation of interleukin-2 biosynthesis	2	2	1071	3	11553	-3.99	0.0	2.8	1.07	Cd1d1 Glmn
279	GO:0046839 [7]: phospholipid dephosphorylation	2	2	1071	3	11553	-3.99	0.0	2.8	1.07	Mtm1 Mtmr2
280	GO:0050931 [4]: pigment cell differentiation	2	2	1071	3	11553	-3.99	0.0	2.8	1.07	Hps4 Mlph
281	GO:0006054 [7]: N-acetylneuraminate metabolism	2	2	1071	3	11553	-3.99	0.0	2.8	1.07	Cmas Gne
282	GO:0006542 [9]: glutamine biosynthesis	2	2	1071	3	11553	-3.99	0.0	2.8	1.07	Pycr1 Pycr2
283	GO:0007566 [3]: embryo implantation	2	2	1071	3	11553	-3.99	0.0	2.8	1.07	Bteb1 Ttpa
284	GO:0009154 [8]: purine ribonucleotide catabolism	2	2	1071	3	11553	-3.99	0.0	2.8	1.07	Entpd2 Gmpr2
285	GO:0009185 [8]: ribonucleoside diphosphate metabolism	2	2	1071	3	11553	-3.99	0.0	2.8	1.07	Entpd2 Papss1
286	GO:0042742 [6]: defense response to bacteria	2	2	1071	63	11493	-4.0	0.0	0.02	0.0	Lyzl4 Pglyrp1
287	GO:0046916 [8]: transition metal ion homeostasis	5	5	1068	23	11533	-4.0	0.0	2.48	1.07	1300017J02Rik Aco1 Fthl17 Mfi2 Trf
288	GO:0048514 [5]: blood vessel morphogenesis	3	3	1070	76	11480	-4.02	0.0	0.03	0.0	Anpep Hey1 Tnfsf12
289	GO:0009310 [6]: amine catabolism	7	7	1066	40	11516	-4.03	0.0	2.3	0.92	Acad8 Asl BC051244 Csad Ddah2 Fah Pah
290	GO:0006725 [5]: aromatic compound metabolism	10	10	1063	68	11488	-4.05	0.0	2.09	0.78	Abhd4 Bphl Ddt Ephx1 Ephx2 Fah Folr1 Gstm4 Mat2a Pah
291	GO:0042136 [6]: neurotransmitter biosynthesis	3	3	1070	9	11547	-4.09	0.0	2.59	1.07	Gad1 Slc5a8 Slc5a9
292	GO:0042773 [7]: ATP synthesis coupled electron transport	3	3	1070	9	11547	-4.09	0.0	2.59	1.07	Ndufs3 Ndufs7 Ndufv2
293	GO:0006100 [8]: tricarboxylic acid cycle intermediate metabolism	3	3	1070	9	11547	-4.09	0.0	2.59	1.07	Aco2 Ldh2 Polr3h
294	GO:0006284 [7]: base-excision repair	3	3	1070	9	11547	-4.09	0.0	2.59	1.07	Mpg Poll Rad51l3
295	GO:0006493 [9]: O-linked glycosylation	3	3	1070	9	11547	-4.09	0.0	2.59	1.07	Galnt10 Ogt Pomt1
296	GO:0044257 [7]: cellular protein catabolism	44	44	1029	452	11104	-4.1	0.0	0.91	0.36	1300002A08Rik 1700040I03Rik 3110056O03Rik Abhd4 Adam12 Adamts10 Adamts7 Adcy8 Anpep Apeh Bace1 Capn5 Capn7 Casp1 Casp11 Casp12 Cblc Ctsh D11Bwg0434e Ephx1 Gzmb Gzmf Klk11 Lap3 Lnx1 Man1b1 Mme Mmp15 Ngfa Nr2c1 Pcsk7 Pgpep1 Prss16 Prss35 Prss8 Psma1 Rnf13 Sec11l3 Spag5 Ube2a Ube2e3 Usp2 Usp25 Zdhhc3
297	GO:0006508 [8]: proteolysis and peptidolysis	44	44	1029	452	11104	-4.1	0.0	0.91	0.36	1300002A08Rik 1700040I03Rik 3110056O03Rik Abhd4 Adam12 Adamts10 Adamts7 Adcy8 Anpep Apeh Bace1 Capn5 Capn7 Casp1 Casp11 Casp12 Cblc Ctsh D11Bwg0434e Ephx1 Gzmb Gzmf Klk11 Lap3 Lnx1 Man1b1 Mme Mmp15 Ngfa Nr2c1 Pcsk7 Pgpep1 Prss16 Prss35 Prss8 Psma1 Rnf13 Sec11l3 Spag5 Ube2a Ube2e3 Usp2 Usp25 Zdhhc3
298	GO:0030163 [6]: protein catabolism	45	45	1028	469	11087	-4.1	0.0	0.82	0.32	1300002A08Rik 1700040I03Rik 3110056O03Rik Abhd4 Adam12 Adamts10 Adamts7 Adcy8 Anpep Apeh Bace1 Capn5 Capn7 Casp1 Casp11 Casp12 Cblc Ctsh D11Bwg0434e Ephx1 Gzmb Gzmf Klk11 Lap3 Lnx1 Man1b1 Mme Mmp15 Ngfa Nr2c1 Pcsk7 Pgpep1 Pja1 Prss16 Prss35 Prss8 Psma1 Rnf13 Sec11l3 Spag5 Ube2a Ube2e3 Usp2 Usp25 Zdhhc3
299	GO:0043285 [5]: biopolymer catabolism	45	45	1028	472	11084	-4.11	0.0	0.79	0.3	1300002A08Rik 1700040I03Rik 3110056O03Rik Abhd4 Adam12 Adamts10 Adamts7 Adcy8 Anpep Apeh Bace1 Capn5 Capn7 Casp1 Casp11 Casp12 Cblc Ctsh D11Bwg0434e Ephx1 Gzmb Gzmf Klk11 Lap3 Lnx1 Man1b1 Mme Mmp15 Ngfa Nr2c1 Pcsk7 Pgpep1 Pja1 Prss16 Prss35 Prss8 Psma1 Rnf13 Sec11l3 Spag5 Ube2a Ube2e3 Usp2 Usp25 Zdhhc3
300	GO:0006814 [8]: sodium ion transport	10	10	1063	70	11486	-4.15	0.0	1.97	0.78	Atp1b1 Scnn1b Slc12a2 Slc23a2 Slc38a3 Slc5a1 Slc5a3 Slc5a8 Slc5a9 Slc9a1
301	GO:0006281 [6]: DNA repair	7	7	1066	121	11435	-4.15	0.0	0.08	0.0	Lig3 Mlh1 Mpg Poli Poll Rad51l3 Ube2a
302	GO:0050790 [3]: regulation of enzyme activity	12	12	1061	90	11466	-4.15	0.0	1.86	0.78	Adcy6 Adcy8 Adcy9 Adcyap1 Arfgap3 Chm Esrrbl1 Fgd4 Gdi1 Nr4a1 Prkca Ripk2
303	GO:0006605 [7]: protein targeting	20	20	1053	175	11381	-4.16	0.0	1.52	0.61	4632408A20Rik Akap12 Folr1 Fxc1 Hao3 Nbea Nxf7 Pacs1 Pex5 Ppp3ca Slc28a3 Slc35a3 Srp54 Stxbp4 Syngr2 Synj2bp Timm17a Tram1 Ywhab Zdhhc3
304	GO:0030030 [5]: cell projection organization and biogenesis	5	5	1068	25	11531	-4.2	0.0	2.24	0.87	Fgd4 Klc3 Nck1 Nck2 Sh2bpsm1
305	GO:0042157 [7]: lipoprotein metabolism	5	5	1068	25	11531	-4.2	0.0	2.24	0.87	1110013G13Rik Apoc1 Pigc Pigq Wfs1
306	GO:0016052 [6]: carbohydrate catabolism	7	7	1066	43	11513	-4.23	0.0	2.05	0.78	Aldoa Hk1 Ldh2 Pfkl Pfkm Pfkp Pglyrp1
307	GO:0044275 [7]: cellular carbohydrate catabolism	7	7	1066	43	11513	-4.23	0.0	2.05	0.78	Aldoa Hk1 Ldh2 Pfkl Pfkm Pfkp Pglyrp1
308	GO:0006865 [6]: amino acid transport	6	6	1067	34	11522	-4.24	0.0	2.12	0.81	Slc12a2 Slc12a9 Slc38a3 Slc3a1 Slc7a4 Slc7a7
309	GO:0006171 [8]: cAMP biosynthesis	3	3	1070	10	11546	-4.25	0.0	2.39	1.0	Adcy6 Adcy8 Adcy9
310	GO:0030029 [7]: actin filament-based process	11	11	1062	83	11473	-4.26	0.0	1.75	0.75	Arhgap8 Arpc1a Calr Coro2b Elmo1 Epb4.1l1 Mtss1 Myh14 Nck1 Nck2 Rhoq
311	GO:0007517 [5]: muscle development	8	8	1065	128	11428	-4.27	0.0	0.1	0.01	Boc Etv1 Gca Mtm1 Rcn2 Snta1 Sri Utrn
312	GO:0046467 [7]: membrane lipid biosynthesis	6	6	1067	35	11521	-4.3	0.0	2.03	0.78	AU041707 B4galt6 Pigc Pigq St6galnac6 Ugt8
313	GO:0016079 [5]: synaptic vesicle exocytosis	2	2	1071	4	11552	-4.31	0.0	2.45	1.07	Snapap Vamp2
314	GO:0016571 [10]: histone methylation	2	2	1071	4	11552	-4.31	0.0	2.45	1.07	Satb1 Suv420h1
315	GO:0035088 [6]: establishment and/or maintenance of apical/basal cell polarity	2	2	1071	4	11552	-4.31	0.0	2.45	1.07	Crb3 Vil2
316	GO:0045076 [8]: regulation of interleukin-2 biosynthesis	2	2	1071	4	11552	-4.31	0.0	2.45	1.07	Cd1d1 Glmn
317	GO:0051187 [6]: cofactor catabolism	2	2	1071	4	11552	-4.31	0.0	2.45	1.07	Blvra Hmox1
318	GO:0006023 [7]: aminoglycan biosynthesis	2	2	1071	4	11552	-4.31	0.0	2.45	1.07	B3galt6 D4st1
319	GO:0006024 [8]: glycosaminoglycan biosynthesis	2	2	1071	4	11552	-4.31	0.0	2.45	1.07	B3galt6 D4st1
320	GO:0006085 [8]: acetyl-CoA biosynthesis	2	2	1071	4	11552	-4.31	0.0	2.45	1.07	Acas2l Pdk2
321	GO:0006505 [10]: GPI anchor metabolism	2	2	1071	4	11552	-4.31	0.0	2.45	1.07	Pigc Pigq
322	GO:0006564 [9]: L-serine biosynthesis	2	2	1071	4	11552	-4.31	0.0	2.45	1.07	Ctbp2 Grhpr
323	GO:0009247 [8]: glycolipid biosynthesis	2	2	1071	4	11552	-4.31	0.0	2.45	1.07	St6galnac6 Ugt8
324	GO:0009261 [7]: ribonucleotide catabolism	2	2	1071	4	11552	-4.31	0.0	2.45	1.07	Entpd2 Gmpr2
325	GO:0006066 [5]: alcohol metabolism	17	17	1056	150	11406	-4.31	0.0	1.38	0.56	Aldoa Cyp46a1 Dhcr7 Ebpl G6pd2 Galt Gyk Hk1 Impa1 Ldh2 Pck2 Pfkl Pfkm Pfkp Sorl1 Srebf1 Tm7sf2
326	GO:0050793 [3]: regulation of development	10	10	1063	148	11408	-4.32	0.0	0.14	0.02	Aes Cd1d1 Cish Igfbp5 Il15 Lama4 Nf1 Notch3 Socs2 Xdh
327	GO:0042113 [7]: B-cell activation	1	1	1072	44	11512	-4.32	0.0	0.02	0.0	Pik3r1
328	GO:0016485 [8]: protein processing	4	4	1069	18	11538	-4.32	0.0	2.2	0.86	Casp1 Ncstn Sec11l3 Spcs1
329	GO:0006497 [8]: protein lipidation	4	4	1069	18	11538	-4.32	0.0	2.2	0.86	1110013G13Rik Pigc Pigq Wfs1
330	GO:0007515 [5]: lymph gland development	4	4	1069	18	11538	-4.32	0.0	2.2	0.86	Id2 Il15 Rorc Tnfrsf11a
331	GO:0050879 [4]: organismal movement	3	3	1070	69	11487	-4.35	0.0	0.05	0.0	Rdh12 Rpgr Unc119
332	GO:0007417 [6]: central nervous system development	3	3	1070	69	11487	-4.35	0.0	0.05	0.0	Aplp1 Napa Twsg1
333	GO:0030154 [3]: cell differentiation	28	28	1045	302	11254	-4.36	0.0	0.63	0.21	Acrbp Cd1d1 Cebpb Crb3 Dhcr7 Dnase2a Epha2 F11r Gata3 Gmpr2 Hey1 Hps4 Il15 Mlph Napa Ndrg3 Nf1 Notch3 Pik3r1 Ppp3r1 Rorc Rpgr Socs2 Sox10 Tgfbr2 Twsg1 Ugt8 Xdh
334	GO:0015837 [5]: amine transport	6	6	1067	36	11520	-4.37	0.0	1.95	0.78	Slc12a2 Slc12a9 Slc38a3 Slc3a1 Slc7a4 Slc7a7
335	GO:0019320 [8]: hexose catabolism	6	6	1067	36	11520	-4.37	0.0	1.95	0.78	Aldoa Hk1 Ldh2 Pfkl Pfkm Pfkp
336	GO:0046164 [6]: alcohol catabolism	6	6	1067	36	11520	-4.37	0.0	1.95	0.78	Aldoa Hk1 Ldh2 Pfkl Pfkm Pfkp
337	GO:0046365 [7]: monosaccharide catabolism	6	6	1067	36	11520	-4.37	0.0	1.95	0.78	Aldoa Hk1 Ldh2 Pfkl Pfkm Pfkp
338	GO:0006007 [9]: glucose catabolism	6	6	1067	36	11520	-4.37	0.0	1.95	0.78	Aldoa Hk1 Ldh2 Pfkl Pfkm Pfkp
339	GO:0006800 [5]: oxygen and reactive oxygen species metabolism	6	6	1067	36	11520	-4.37	0.0	1.95	0.78	Cat Gpx4 Msra Noxo1 Prdx6 Txnip
340	GO:0001501 [5]: skeletal development	10	10	1063	76	11480	-4.38	0.0	1.65	0.66	0610009B22Rik Aes Ank Col11a1 Col9a2 Dmp1 Enpp1 Ltbp3 Tnfrsf11a Twsg1
341	GO:0006400 [7]: tRNA modification	1	1	1072	43	11513	-4.38	0.0	0.02	0.0	Slc22a17
342	GO:0009314 [6]: response to radiation	1	1	1072	43	11513	-4.38	0.0	0.02	0.0	Prom1
343	GO:0050881 [5]: musculoskeletal movement	3	3	1070	68	11488	-4.4	0.0	0.05	0.0	Rdh12 Rpgr Unc119
344	GO:0050885 [6]: regulation of balance	3	3	1070	68	11488	-4.4	0.0	0.05	0.0	Rdh12 Rpgr Unc119
345	GO:0050953 [6]: sensory perception of light	3	3	1070	68	11488	-4.4	0.0	0.05	0.0	Rdh12 Rpgr Unc119
346	GO:0050957 [6]: equilibrioception	3	3	1070	68	11488	-4.4	0.0	0.05	0.0	Rdh12 Rpgr Unc119
347	GO:0007601 [7]: visual perception	3	3	1070	68	11488	-4.4	0.0	0.05	0.0	Rdh12 Rpgr Unc119
348	GO:0016055 [6]: Wnt receptor signaling pathway	10	10	1063	77	11479	-4.41	0.0	1.6	0.62	Aes Catnbip1 Fzd3 Fzd6 Fzd9 Lrp5 Sfrp1 Tle1 Tle2 Tle6
349	GO:0046058 [8]: cAMP metabolism	3	3	1070	11	11545	-4.41	0.0	2.21	0.86	Adcy6 Adcy8 Adcy9
350	GO:0048278 [6]: vesicle docking	3	3	1070	11	11545	-4.41	0.0	2.21	0.86	Sec15l1 Stxbp1 Vps33b
351	GO:0006904 [7]: vesicle docking during exocytosis	3	3	1070	11	11545	-4.41	0.0	2.21	0.86	Sec15l1 Stxbp1 Vps33b
352	GO:0015732 [8]: prostaglandin transport	1	1	1072	0	11556	-4.42	0.0	2.47	1.07	Slco2a1
353	GO:0015817 [8]: L-histidine transport	1	1	1072	0	11556	-4.42	0.0	2.47	1.07	Slc38a3
354	GO:0015864 [7]: pyrimidine nucleoside transport	1	1	1072	0	11556	-4.42	0.0	2.47	1.07	Slc28a3
355	GO:0015881 [6]: creatine transport	1	1	1072	0	11556	-4.42	0.0	2.47	1.07	Slc6a8
356	GO:0015904 [6]: tetracycline transport	1	1	1072	0	11556	-4.42	0.0	2.47	1.07	Hiat1
357	GO:0017187 [9]: peptidyl-glutamic acid carboxylation	1	1	1072	0	11556	-4.42	0.0	2.47	1.07	Ggcx
358	GO:0018158 [8]: protein amino acid oxidation	1	1	1072	0	11556	-4.42	0.0	2.47	1.07	Msra
359	GO:0018159 [9]: peptidyl-methionine oxidation	1	1	1072	0	11556	-4.42	0.0	2.47	1.07	Msra
360	GO:0018200 [9]: peptidyl-glutamic acid modification	1	1	1072	0	11556	-4.42	0.0	2.47	1.07	Ggcx
361	GO:0018206 [9]: peptidyl-methionine modification	1	1	1072	0	11556	-4.42	0.0	2.47	1.07	Msra
362	GO:0018214 [8]: protein amino acid carboxylation	1	1	1072	0	11556	-4.42	0.0	2.47	1.07	Ggcx
363	GO:0018916 [7]: nitrobenzene metabolism	1	1	1072	0	11556	-4.42	0.0	2.47	1.07	Gstm4
364	GO:0030205 [8]: dermatan sulfate metabolism	1	1	1072	0	11556	-4.42	0.0	2.47	1.07	D4st1
365	GO:0030208 [9]: dermatan sulfate biosynthesis	1	1	1072	0	11556	-4.42	0.0	2.47	1.07	D4st1
366	GO:0030389 [7]: fructosamine metabolism	1	1	1072	0	11556	-4.42	0.0	2.47	1.07	Fn3k
367	GO:0030449 [7]: regulation of complement activation	1	1	1072	0	11556	-4.42	0.0	2.47	1.07	Crry
368	GO:0030511 [6]: positive regulation of transforming growth factor beta receptor signaling pathway	1	1	1072	0	11556	-4.42	0.0	2.47	1.07	Twsg1
369	GO:0030513 [7]: positive regulation of BMP signaling pathway	1	1	1072	0	11556	-4.42	0.0	2.47	1.07	Twsg1
370	GO:0030575 [6]: nuclear body organization and biogenesis	1	1	1072	0	11556	-4.42	0.0	2.47	1.07	Pml
371	GO:0030578 [7]: PML body organization and biogenesis	1	1	1072	0	11556	-4.42	0.0	2.47	1.07	Pml
372	GO:0030644 [8]: chloride ion homeostasis	1	1	1072	0	11556	-4.42	0.0	2.47	1.07	Prkwnk4
373	GO:0042073 [6]: intraflagellar transport	1	1	1072	0	11556	-4.42	0.0	2.47	1.07	Klc3
374	GO:0042167 [6]: heme catabolism	1	1	1072	0	11556	-4.42	0.0	2.47	1.07	Blvra
375	GO:0042357 [7]: thiamin diphosphate metabolism	1	1	1072	0	11556	-4.42	0.0	2.47	1.07	Tpk1
376	GO:0042360 [7]: vitamin E metabolism	1	1	1072	0	11556	-4.42	0.0	2.47	1.07	Ttpa
377	GO:0042362 [7]: fat-soluble vitamin biosynthesis	1	1	1072	0	11556	-4.42	0.0	2.47	1.07	Vkorc1
378	GO:0042371 [8]: vitamin K biosynthesis	1	1	1072	0	11556	-4.42	0.0	2.47	1.07	Vkorc1
379	GO:0042723 [7]: thiamin and derivative metabolism	1	1	1072	0	11556	-4.42	0.0	2.47	1.07	Tpk1
380	GO:0042724 [8]: thiamin and derivative biosynthesis	1	1	1072	0	11556	-4.42	0.0	2.47	1.07	Tpk1
381	GO:0042726 [7]: riboflavin and derivative metabolism	1	1	1072	0	11556	-4.42	0.0	2.47	1.07	Rfk
382	GO:0042727 [8]: riboflavin and derivative biosynthesis	1	1	1072	0	11556	-4.42	0.0	2.47	1.07	Rfk
383	GO:0042787 [10]: protein ubiquitination during ubiquitin-dependent protein catabolism	1	1	1072	0	11556	-4.42	0.0	2.47	1.07	Lnx1
384	GO:0042816 [7]: vitamin B6 metabolism	1	1	1072	0	11556	-4.42	0.0	2.47	1.07	Pdxk
385	GO:0043001 [8]: Golgi to plasma membrane protein transport	1	1	1072	0	11556	-4.42	0.0	2.47	1.07	Blzf1
386	GO:0045062 [6]: extrathymic T-cell selection	1	1	1072	0	11556	-4.42	0.0	2.47	1.07	Il15
387	GO:0045210 [8]: FasL biosynthesis	1	1	1072	0	11556	-4.42	0.0	2.47	1.07	Phlda1
388	GO:0045685 [5]: regulation of glial cell differentiation	1	1	1072	0	11556	-4.42	0.0	2.47	1.07	Nf1
389	GO:0045836 [10]: positive regulation of meiosis	1	1	1072	0	11556	-4.42	0.0	2.47	1.07	Dazl
390	GO:0045916 [8]: negative regulation of complement activation	1	1	1072	0	11556	-4.42	0.0	2.47	1.07	Crry
391	GO:0046038 [10]: GMP catabolism	1	1	1072	0	11556	-4.42	0.0	2.47	1.07	Gmpr2
392	GO:0046070 [10]: dGTP metabolism	1	1	1072	0	11556	-4.42	0.0	2.47	1.07	Nudt1
393	GO:0046149 [5]: pigment catabolism	1	1	1072	0	11556	-4.42	0.0	2.47	1.07	Blvra
394	GO:0046329 [6]: negative regulation of JNK cascade	1	1	1072	0	11556	-4.42	0.0	2.47	1.07	Cdc42se1
395	GO:0046351 [7]: disaccharide biosynthesis	1	1	1072	0	11556	-4.42	0.0	2.47	1.07	Lalba
396	GO:0046380 [8]: N-acetylneuraminate biosynthesis	1	1	1072	0	11556	-4.42	0.0	2.47	1.07	Cmas
397	GO:0046500 [6]: S-adenosylmethionine metabolism	1	1	1072	0	11556	-4.42	0.0	2.47	1.07	Mat2a
398	GO:0046655 [7]: folic acid metabolism	1	1	1072	0	11556	-4.42	0.0	2.47	1.07	Folr1
399	GO:0048004 [7]: antigen presentation, endogenous peptide antigen	1	1	1072	0	11556	-4.42	0.0	2.47	1.07	H2-Q1
400	GO:0050428 [10]: 3'-phosphoadenosine 5'-phosphosulfate biosynthesis	1	1	1072	0	11556	-4.42	0.0	2.47	1.07	Papss1
401	GO:0050651 [8]: dermatan sulfate proteoglycan biosynthesis	1	1	1072	0	11556	-4.42	0.0	2.47	1.07	D4st1
402	GO:0050655 [7]: dermatan sulfate proteoglycan metabolism	1	1	1072	0	11556	-4.42	0.0	2.47	1.07	D4st1
403	GO:0050691 [8]: regulation of antiviral response by host	1	1	1072	0	11556	-4.42	0.0	2.47	1.07	Il15
404	GO:0050847 [8]: progesterone receptor signaling pathway	1	1	1072	0	11556	-4.42	0.0	2.47	1.07	Bteb1
405	GO:0000042 [8]: protein-Golgi targeting	1	1	1072	0	11556	-4.42	0.0	2.47	1.07	Pacs1
406	GO:0000301 [7]: retrograde transport, vesicle recycling within Golgi	1	1	1072	0	11556	-4.42	0.0	2.47	1.07	Pacs1
407	GO:0001561 [8]: fatty acid alpha-oxidation	1	1	1072	0	11556	-4.42	0.0	2.47	1.07	Phyh
408	GO:0001866 [7]: NK T-cell proliferation	1	1	1072	0	11556	-4.42	0.0	2.47	1.07	Il15
409	GO:0005988 [8]: lactose metabolism	1	1	1072	0	11556	-4.42	0.0	2.47	1.07	Lalba
410	GO:0005989 [8]: lactose biosynthesis	1	1	1072	0	11556	-4.42	0.0	2.47	1.07	Lalba
411	GO:0006055 [8]: CMP-N-acetylneuraminate biosynthesis	1	1	1072	0	11556	-4.42	0.0	2.47	1.07	Cmas
412	GO:0006203 [10]: dGTP catabolism	1	1	1072	0	11556	-4.42	0.0	2.47	1.07	Nudt1
413	GO:0006278 [7]: RNA-dependent DNA replication	1	1	1072	0	11556	-4.42	0.0	2.47	1.07	Tert
414	GO:0006510 [9]: ATP-dependent proteolysis	1	1	1072	0	11556	-4.42	0.0	2.47	1.07	1300002A08Rik
415	GO:0006556 [6]: S-adenosylmethionine biosynthesis	1	1	1072	0	11556	-4.42	0.0	2.47	1.07	Mat2a
416	GO:0006771 [8]: riboflavin metabolism	1	1	1072	0	11556	-4.42	0.0	2.47	1.07	Rfk
417	GO:0006772 [8]: thiamin metabolism	1	1	1072	0	11556	-4.42	0.0	2.47	1.07	Tpk1
418	GO:0006844 [6]: acyl carnitine transport	1	1	1072	0	11556	-4.42	0.0	2.47	1.07	Slc25a29
419	GO:0006896 [7]: Golgi to vacuole transport	1	1	1072	0	11556	-4.42	0.0	2.47	1.07	Vps29
420	GO:0006903 [6]: vesicle targeting	1	1	1072	0	11556	-4.42	0.0	2.47	1.07	Snap23
421	GO:0007060 [9]: male meiosis chromosome segregation	1	1	1072	0	11556	-4.42	0.0	2.47	1.07	Mlh1
422	GO:0007176 [5]: regulation of epidermal growth factor receptor activity	1	1	1072	0	11556	-4.42	0.0	2.47	1.07	Nck2
423	GO:0007207 [8]: muscarinic acetylcholine receptor, phospholipase C activating pathway	1	1	1072	0	11556	-4.42	0.0	2.47	1.07	Chrm3
424	GO:0007258 [9]: JUN phosphorylation	1	1	1072	0	11556	-4.42	0.0	2.47	1.07	Mapk8ip1
425	GO:0008210 [6]: estrogen metabolism	1	1	1072	0	11556	-4.42	0.0	2.47	1.07	H2-Ke6
426	GO:0008300 [7]: isoprenoid catabolism	1	1	1072	0	11556	-4.42	0.0	2.47	1.07	Amacr
427	GO:0008614 [8]: pyridoxine metabolism	1	1	1072	0	11556	-4.42	0.0	2.47	1.07	Pdxk
428	GO:0009088 [8]: threonine biosynthesis	1	1	1072	0	11556	-4.42	0.0	2.47	1.07	BC051244
429	GO:0009125 [7]: nucleoside monophosphate catabolism	1	1	1072	0	11556	-4.42	0.0	2.47	1.07	Gmpr2
430	GO:0009128 [8]: purine nucleoside monophosphate catabolism	1	1	1072	0	11556	-4.42	0.0	2.47	1.07	Gmpr2
431	GO:0009136 [8]: purine nucleoside diphosphate biosynthesis	1	1	1072	0	11556	-4.42	0.0	2.47	1.07	Papss1
432	GO:0009158 [8]: ribonucleoside monophosphate catabolism	1	1	1072	0	11556	-4.42	0.0	2.47	1.07	Gmpr2
433	GO:0009169 [9]: purine ribonucleoside monophosphate catabolism	1	1	1072	0	11556	-4.42	0.0	2.47	1.07	Gmpr2
434	GO:0009180 [9]: purine ribonucleoside diphosphate biosynthesis	1	1	1072	0	11556	-4.42	0.0	2.47	1.07	Papss1
435	GO:0009188 [8]: ribonucleoside diphosphate biosynthesis	1	1	1072	0	11556	-4.42	0.0	2.47	1.07	Papss1
436	GO:0009229 [8]: thiamin diphosphate biosynthesis	1	1	1072	0	11556	-4.42	0.0	2.47	1.07	Tpk1
437	GO:0009231 [8]: riboflavin biosynthesis	1	1	1072	0	11556	-4.42	0.0	2.47	1.07	Rfk
438	GO:0042158 [7]: lipoprotein biosynthesis	4	4	1069	19	11537	-4.42	0.0	2.07	0.78	1110013G13Rik Pigc Pigq Wfs1
439	GO:0007189 [9]: G-protein signaling, adenylate cyclase activating pathway	4	4	1069	19	11537	-4.42	0.0	2.07	0.78	Adcy6 Adcy8 Adcy9 Adcyap1
440	GO:0043118 [4]: negative regulation of physiological process	23	23	1050	256	11300	-4.44	0.0	0.52	0.18	A730008L03Rik Aes Bcl6 Bhlhb2 Cebpb Cops2 Cri1 Dad1 Eif4ebp2 Enpp1 Frk Glmn Mapk8ip1 Nck2 Nr4a1 Pacsin1 Pik3cg Pik3r1 Prkca Sirt2 Sirt3 Tgfb3 Tle1
441	GO:0016311 [7]: dephosphorylation	11	11	1062	89	11467	-4.44	0.0	1.48	0.61	Dusp19 Dusp6 Dusp8 Eya1 Mtm1 Mtmr2 Ppp2cb Ppp3ca Ptpra Ptpre Ptprg
442	GO:0015698 [7]: inorganic anion transport	12	12	1061	100	11456	-4.45	0.0	1.42	0.6	Ank C1ql3 Clca1 Clca2 Col11a1 Col9a1 Col9a2 Emid1 Prkwnk4 Slc12a2 Slc26a2 Slc34a2
443	GO:0006694 [7]: steroid biosynthesis	7	7	1066	47	11509	-4.45	0.0	1.76	0.75	Dhcr7 H2-Ke6 Hsd3b7 Lss Stard5 Stard6 Tm7sf2
444	GO:0044264 [6]: cellular polysaccharide metabolism	5	5	1068	28	11528	-4.45	0.0	1.94	0.78	Cmas Gne Phkg2 Ppp1r3a Pygb
445	GO:0019439 [6]: aromatic compound catabolism	4	4	1069	20	11536	-4.52	0.0	1.95	0.78	Ephx1 Ephx2 Fah Pah
446	GO:0007267 [4]: cell-cell signaling	16	16	1057	194	11362	-4.52	0.0	0.34	0.11	Chrm3 Chrnb1 Fgf12 Gabrp Gad1 Gjb1 Gria3 Grin1 Grip1 Slc5a8 Slc5a9 Snapap Syt4 Ugt8 Unc13b Vamp2
447	GO:0042127 [5]: regulation of cell proliferation	13	13	1060	116	11440	-4.54	0.0	1.2	0.5	Crip2 Dhcr7 Foxo1 Frk Glmn Grpr Il15 Lzf Nck2 Sas Tgfb3 Tgfbr2 Wdr39
448	GO:0042254 [6]: ribosome biogenesis and assembly	5	5	1068	87	11469	-4.54	0.0	0.1	0.01	Gm169 Mrpl14 Mrpl41 Rpl21 Rps6kb1
449	GO:0030384 [9]: phosphoinositide metabolism	3	3	1070	12	11544	-4.55	0.0	2.05	0.78	Pigc Pigq Pip5k1a
450	GO:0030641 [8]: hydrogen ion homeostasis	3	3	1070	12	11544	-4.55	0.0	2.05	0.78	Atp6v1b1 Slc4a10 Slc9a1
451	GO:0043087 [4]: regulation of GTPase activity	3	3	1070	12	11544	-4.55	0.0	2.05	0.78	Arfgap3 Chm Gdi1
452	GO:0043284 [5]: biopolymer biosynthesis	3	3	1070	12	11544	-4.55	0.0	2.05	0.78	Cmas Gne Phkg2
453	GO:0046148 [5]: pigment biosynthesis	3	3	1070	12	11544	-4.55	0.0	2.05	0.78	Cpox Ddt Uros
454	GO:0000271 [6]: polysaccharide biosynthesis	3	3	1070	12	11544	-4.55	0.0	2.05	0.78	Cmas Gne Phkg2
455	GO:0006479 [9]: protein amino acid methylation	3	3	1070	12	11544	-4.55	0.0	2.05	0.78	Hemk1 Satb1 Suv420h1
456	GO:0006885 [9]: regulation of pH	3	3	1070	12	11544	-4.55	0.0	2.05	0.78	Atp6v1b1 Slc4a10 Slc9a1
457	GO:0000278 [6]: mitotic cell cycle	9	9	1064	127	11429	-4.56	0.0	0.19	0.04	Ccng2 Cetn1 Gspt2 Mphosph6 Nek1 Ppp3ca Sirt2 Spag5 Tnk1
458	GO:0030865 [7]: cortical cytoskeleton organization and biogenesis	2	2	1071	5	11551	-4.56	0.0	2.17	0.86	Calr Epb4.1l1
459	GO:0030866 [8]: cortical actin cytoskeleton organization and biogenesis	2	2	1071	5	11551	-4.56	0.0	2.17	0.86	Calr Epb4.1l1
460	GO:0006559 [8]: L-phenylalanine catabolism	2	2	1071	5	11551	-4.56	0.0	2.17	0.86	Fah Pah
461	GO:0006560 [8]: proline metabolism	2	2	1071	5	11551	-4.56	0.0	2.17	0.86	Pycr1 Pycr2
462	GO:0006664 [7]: glycolipid metabolism	2	2	1071	5	11551	-4.56	0.0	2.17	0.86	St6galnac6 Ugt8
463	GO:0006888 [6]: ER to Golgi transport	2	2	1071	5	11551	-4.56	0.0	2.17	0.86	0610009B22Rik Lman1
464	GO:0009065 [8]: glutamine family amino acid catabolism	2	2	1071	5	11551	-4.56	0.0	2.17	0.86	Asl Ddah2
465	GO:0019318 [7]: hexose metabolism	10	10	1063	82	11474	-4.56	0.0	1.37	0.56	Aldoa G6pd2 Galt Hk1 Impa1 Ldh2 Pck2 Pfkl Pfkm Pfkp
466	GO:0042330 [5]: taxis	6	6	1067	97	11459	-4.56	0.0	0.13	0.02	Cklfsf6 Cklfsf8 Creb3 Prkca Tlr3 Utrn
467	GO:0006935 [6]: chemotaxis	6	6	1067	97	11459	-4.56	0.0	0.13	0.02	Cklfsf6 Cklfsf8 Creb3 Prkca Tlr3 Utrn
468	GO:0006323 [6]: DNA packaging	12	12	1061	154	11402	-4.57	0.0	0.27	0.08	Cbx4 D10Bwg0791e Gpx4 Hdac11 Hist1h4i Nap1l3 Satb1 Sirt2 Sirt3 Suv420h1 Tspyl1 Ttf1
469	GO:0016051 [6]: carbohydrate biosynthesis	7	7	1066	50	11506	-4.58	0.0	1.57	0.61	B3galt6 Cmas D4st1 Gne Lalba Pck2 Phkg2
470	GO:0019953 [4]: sexual reproduction	11	11	1062	145	11411	-4.58	0.0	0.24	0.06	2810422M04Rik Acox1 Acrbp Bcl6 Dazl Gpx4 Hsf2 Nme5 Rps6kb1 Zfp148 Zipro1
471	GO:0000003 [3]: reproduction	11	11	1062	145	11411	-4.58	0.0	0.24	0.06	2810422M04Rik Acox1 Acrbp Bcl6 Dazl Gpx4 Hsf2 Nme5 Rps6kb1 Zfp148 Zipro1
472	GO:0043038 [7]: amino acid activation	1	1	1072	40	11516	-4.58	0.0	0.03	0.0	Slc22a17
473	GO:0043039 [8]: tRNA aminoacylation	1	1	1072	40	11516	-4.58	0.0	0.03	0.0	Slc22a17
474	GO:0006418 [8]: tRNA aminoacylation for protein translation	1	1	1072	40	11516	-4.58	0.0	0.03	0.0	Slc22a17
475	GO:0005976 [5]: polysaccharide metabolism	5	5	1068	30	11526	-4.58	0.0	1.76	0.75	Cmas Gne Phkg2 Ppp1r3a Pygb
476	GO:0001505 [7]: regulation of neurotransmitter levels	6	6	1067	40	11516	-4.6	0.0	1.65	0.66	Gad1 Slc5a8 Slc5a9 Snapap Syt4 Vamp2
477	GO:0016064 [6]: humoral defense mechanism (sensu Vertebrata)	2	2	1071	52	11504	-4.6	0.0	0.05	0.0	Daf1 Gca
478	GO:0005996 [6]: monosaccharide metabolism	10	10	1063	84	11472	-4.61	0.0	1.29	0.51	Aldoa G6pd2 Galt Hk1 Impa1 Ldh2 Pck2 Pfkl Pfkm Pfkp
479	GO:0006820 [6]: anion transport	13	13	1060	121	11435	-4.61	0.0	1.05	0.43	Ank C1ql3 Clca1 Clca2 Col11a1 Col9a1 Col9a2 Emid1 Prkwnk4 Slc12a2 Slc26a2 Slc34a2 Slc4a10
480	GO:0042592 [3]: homeostasis	12	12	1061	109	11447	-4.62	0.0	1.11	0.43	1300017J02Rik Aco1 Atp6v1b1 Clstn1 Fthl17 Gpr12 Mfi2 Nucb2 Prkwnk4 Slc4a10 Slc9a1 Trf
481	GO:0006457 [7]: protein folding	15	15	1058	173	11383	-4.63	0.0	0.45	0.15	Adcy9 Bag5 Calr Dnaja4 Dnajb3 Dnajb7 Dnajc4 H2-DMb1 Hsf2 Hspa2 Hspa5 Mkks ORF28 Tra1 Wbscr18
482	GO:0051243 [5]: negative regulation of cellular physiological process	13	13	1060	123	11433	-4.63	0.0	0.99	0.41	Bcl6 Cebpb Dad1 Frk Glmn Mapk8ip1 Nck2 Nr4a1 Pacsin1 Pik3cg Pik3r1 Prkca Tgfb3
483	GO:0006928 [4]: cell motility	15	15	1058	152	11404	-4.64	0.0	0.8	0.3	Arhgap8 Chl1 Dab1 Dpysl5 Etv1 Itgb3 Kif5c Lama4 Lrp5 Mospd2 Nck1 Nck2 Pex5 Prkca Sh2bpsm1
484	GO:0009892 [5]: negative regulation of metabolism	10	10	1063	132	11424	-4.64	0.0	0.25	0.06	A730008L03Rik Aes Bcl6 Bhlhb2 Cops2 Cri1 Eif4ebp2 Sirt2 Sirt3 Tle1
485	GO:0002009 [4]: morphogenesis of an epithelium	6	6	1067	41	11515	-4.64	0.0	1.58	0.62	Crb3 F11r Lmo4 Pcdh8 Ppp3r1 Xdh
486	GO:0019932 [6]: second-messenger-mediated signaling	9	9	1064	74	11482	-4.64	0.0	1.3	0.52	Adcy6 Adcy8 Adcy9 Adcyap1 Car8 Chrm3 Cish Dgka Eif4ebp2
487	GO:0007179 [8]: transforming growth factor beta receptor signaling pathway	2	2	1071	51	11505	-4.65	0.0	0.05	0.0	Ltbp3 Twsg1
488	GO:0043085 [4]: positive regulation of enzyme activity	8	8	1065	63	11493	-4.66	0.0	1.37	0.56	Adcy6 Adcy8 Adcy9 Adcyap1 Esrrbl1 Fgd4 Nr4a1 Ripk2
489	GO:0009893 [5]: positive regulation of metabolism	9	9	1064	122	11434	-4.66	0.0	0.23	0.06	Cd1d1 Churc1 Cited4 Glmn Ncoa1 Ppargc1a Rnf6 Sra1 Tef
490	GO:0019226 [5]: transmission of nerve impulse	14	14	1059	143	11413	-4.67	0.0	0.76	0.3	Chrm3 Chrnb1 Gabrp Gad1 Gria3 Grin1 Grip1 Slc5a8 Slc5a9 Snapap Syt4 Ugt8 Unc13b Vamp2
491	GO:0016477 [5]: cell migration	13	13	1060	127	11429	-4.68	0.0	0.89	0.36	Arhgap8 Chl1 Dab1 Dpysl5 Etv1 Itgb3 Kif5c Lama4 Lrp5 Nck1 Nck2 Pex5 Prkca
492	GO:0000280 [7]: nuclear division	9	9	1064	121	11435	-4.68	0.0	0.24	0.06	Calr Ccng2 Cetn1 Dazl Mlh1 Nek1 Sirt2 Spag5 Tnk1
493	GO:0000279 [6]: M phase	10	10	1063	129	11427	-4.68	0.0	0.28	0.08	Calr Ccng2 Cetn1 Dazl Mlh1 Mphosph6 Nek1 Sirt2 Spag5 Tnk1
494	GO:0006325 [7]: establishment and/or maintenance of chromatin architecture	12	12	1061	145	11411	-4.69	0.0	0.37	0.12	Cbx4 D10Bwg0791e Gpx4 Hdac11 Hist1h4i Nap1l3 Satb1 Sirt2 Sirt3 Suv420h1 Tspyl1 Ttf1
495	GO:0006006 [8]: glucose metabolism	8	8	1065	64	11492	-4.69	0.0	1.32	0.53	Aldoa G6pd2 Hk1 Ldh2 Pck2 Pfkl Pfkm Pfkp
496	GO:0007268 [6]: synaptic transmission	13	13	1060	129	11427	-4.69	0.0	0.84	0.33	Chrm3 Chrnb1 Gabrp Gad1 Gria3 Grin1 Grip1 Slc5a8 Slc5a9 Snapap Syt4 Unc13b Vamp2
497	GO:0006470 [8]: protein amino acid dephosphorylation	10	10	1063	88	11468	-4.69	0.0	1.14	0.45	Dusp19 Dusp6 Dusp8 Eya1 Mtm1 Mtmr2 Ppp2cb Ptpra Ptpre Ptprg
498	GO:0007017 [7]: microtubule-based process	10	10	1063	128	11428	-4.7	0.0	0.29	0.09	Actr10 Gabarap Kif5c Kifc2 Kifc3 Map1lc3b Mtap2 Mtap7 Tuba4 Unc119
499	GO:0000122 [9]: negative regulation of transcription from Pol II promoter	3	3	1070	61	11495	-4.7	0.0	0.09	0.01	Bcl6 Cri1 Tle1
500	GO:0007046 [7]: ribosome biogenesis	5	5	1068	81	11475	-4.73	0.0	0.14	0.02	Gm169 Mrpl14 Mrpl41 Rpl21 Rps6kb1
501	GO:0016125 [6]: sterol metabolism	6	6	1067	43	11513	-4.73	0.0	1.45	0.61	Cyp46a1 Dhcr7 Ebpl Sorl1 Srebf1 Tm7sf2
502	GO:0006414 [8]: translational elongation	2	2	1071	49	11507	-4.75	0.0	0.06	0.0	Gspt2 Gtpbp2
503	GO:0030036 [8]: actin cytoskeleton organization and biogenesis	9	9	1064	79	11477	-4.75	0.0	1.11	0.43	Arhgap8 Arpc1a Calr Coro2b Epb4.1l1 Mtss1 Nck1 Nck2 Rhoq
504	GO:0030148 [8]: sphingolipid biosynthesis	2	2	1071	6	11550	-4.76	0.0	1.94	0.78	B4galt6 St6galnac6
505	GO:0044273 [6]: sulfur compound catabolism	2	2	1071	6	11550	-4.76	0.0	1.94	0.78	BC051244 Csad
506	GO:0046036 [10]: CTP metabolism	2	2	1071	6	11550	-4.76	0.0	1.94	0.78	Nme3 Nme5
507	GO:0046039 [10]: GTP metabolism	2	2	1071	6	11550	-4.76	0.0	1.94	0.78	Nme3 Nme5
508	GO:0046051 [10]: UTP metabolism	2	2	1071	6	11550	-4.76	0.0	1.94	0.78	Nme3 Nme5
509	GO:0000098 [7]: sulfur amino acid catabolism	2	2	1071	6	11550	-4.76	0.0	1.94	0.78	BC051244 Csad
510	GO:0006041 [7]: glucosamine metabolism	2	2	1071	6	11550	-4.76	0.0	1.94	0.78	Gne Nagk
511	GO:0006044 [8]: N-acetylglucosamine metabolism	2	2	1071	6	11550	-4.76	0.0	1.94	0.78	Gne Nagk
512	GO:0006183 [10]: GTP biosynthesis	2	2	1071	6	11550	-4.76	0.0	1.94	0.78	Nme3 Nme5
513	GO:0006228 [10]: UTP biosynthesis	2	2	1071	6	11550	-4.76	0.0	1.94	0.78	Nme3 Nme5
514	GO:0006241 [10]: CTP biosynthesis	2	2	1071	6	11550	-4.76	0.0	1.94	0.78	Nme3 Nme5
515	GO:0006558 [7]: L-phenylalanine metabolism	2	2	1071	6	11550	-4.76	0.0	1.94	0.78	Fah Pah
516	GO:0006563 [8]: L-serine metabolism	2	2	1071	6	11550	-4.76	0.0	1.94	0.78	Ctbp2 Grhpr
517	GO:0007215 [6]: glutamate signaling pathway	2	2	1071	6	11550	-4.76	0.0	1.94	0.78	Gria3 Homer2
518	GO:0009126 [8]: purine nucleoside monophosphate metabolism	2	2	1071	6	11550	-4.76	0.0	1.94	0.78	Gmpr2 Paics
519	GO:0009167 [9]: purine ribonucleoside monophosphate metabolism	2	2	1071	6	11550	-4.76	0.0	1.94	0.78	Gmpr2 Paics
520	GO:0009208 [9]: pyrimidine ribonucleoside triphosphate metabolism	2	2	1071	6	11550	-4.76	0.0	1.94	0.78	Nme3 Nme5
521	GO:0009209 [9]: pyrimidine ribonucleoside triphosphate biosynthesis	2	2	1071	6	11550	-4.76	0.0	1.94	0.78	Nme3 Nme5
522	GO:0045893 [8]: positive regulation of transcription, DNA-dependent	4	4	1069	70	11486	-4.76	0.0	0.12	0.02	Churc1 Rnf6 Sra1 Tef
523	GO:0046483 [5]: heterocycle metabolism	6	6	1067	44	11512	-4.77	0.0	1.39	0.58	Blvra Cpox Folr1 Hmox1 Mat2a Uros
524	GO:0006813 [8]: potassium ion transport	9	9	1064	115	11441	-4.77	0.0	0.31	0.1	Atp1b1 Gria3 Grin1 Kcnb1 Kcne3 Kcnk1 Kcnk5 Kcnn4 Slc12a2
525	GO:0008213 [8]: protein amino acid alkylation	3	3	1070	14	11542	-4.77	0.0	1.77	0.75	Hemk1 Satb1 Suv420h1
526	GO:0006333 [8]: chromatin assembly or disassembly	5	5	1068	79	11477	-4.79	0.0	0.16	0.03	Cbx4 D10Bwg0791e Hist1h4i Nap1l3 Tspyl1
527	GO:0035295 [3]: tube development	3	3	1070	59	11497	-4.79	0.0	0.1	0.01	Dhcr7 Lmo4 Traf4
528	GO:0007178 [7]: transmembrane receptor protein serine/threonine kinase signaling pathway	3	3	1070	59	11497	-4.79	0.0	0.1	0.01	Ltbp3 Tgfbr2 Twsg1
529	GO:0050878 [4]: regulation of body fluids	2	2	1071	48	11508	-4.8	0.0	0.07	0.0	Entpd2 F3
530	GO:0045934 [6]: negative regulation of nucleobase, nucleoside, nucleotide and nucleic acid metabolism	9	9	1064	113	11443	-4.8	0.0	0.33	0.11	A730008L03Rik Aes Bcl6 Bhlhb2 Cops2 Cri1 Sirt2 Sirt3 Tle1
531	GO:0019933 [8]: cAMP-mediated signaling	5	5	1068	34	11522	-4.8	0.0	1.45	0.61	Adcy6 Adcy8 Adcy9 Adcyap1 Eif4ebp2
532	GO:0048511 [3]: rhythmic process	5	5	1068	34	11522	-4.8	0.0	1.45	0.61	Cry2 Dbp Hlf Per2 Tef
533	GO:0007276 [5]: gametogenesis	11	11	1062	120	11436	-4.81	0.0	0.58	0.19	2810422M04Rik Acox1 Acrbp Bcl6 Dazl Gpx4 Hsf2 Nme5 Rps6kb1 Zfp148 Zipro1
534	GO:0030182 [4]: neuron differentiation	4	4	1069	24	11532	-4.81	0.0	1.56	0.61	Cebpb Epha2 Napa Socs2
535	GO:0009582 [6]: detection of abiotic stimulus	5	5	1068	78	11478	-4.82	0.0	0.17	0.03	Atp6v1b1 Barhl1 Myo7a Otos Prom1
536	GO:0000067 [6]: DNA replication and chromosome cycle	9	9	1064	110	11446	-4.83	0.0	0.37	0.12	Fhit Lig3 Mlh1 Nfix Poli Poll Polm Rrm2b Tert
537	GO:0009888 [5]: histogenesis	3	3	1070	58	11498	-4.83	0.0	0.1	0.01	Churc1 Col11a1 Twsg1
538	GO:0016481 [7]: negative regulation of transcription	9	9	1064	108	11448	-4.85	0.0	0.4	0.12	A730008L03Rik Aes Bcl6 Bhlhb2 Cops2 Cri1 Sirt2 Sirt3 Tle1
539	GO:0030004 [7]: monovalent inorganic cation homeostasis	3	3	1070	15	11541	-4.86	0.0	1.65	0.66	Atp6v1b1 Slc4a10 Slc9a1
540	GO:0042088 [7]: T-helper 1 type immune response	3	3	1070	15	11541	-4.86	0.0	1.65	0.66	Cd1d1 Glmn Il1rap
541	GO:0006643 [6]: membrane lipid metabolism	8	8	1065	72	11484	-4.86	0.0	1.0	0.41	AU041707 B4galt6 Gm2a Pigc Pigq Pip5k1a St6galnac6 Ugt8
542	GO:0030031 [6]: cell projection biogenesis	4	4	1069	25	11531	-4.88	0.0	1.47	0.61	Fgd4 Nck1 Nck2 Sh2bpsm1
543	GO:0009795 [4]: embryonic morphogenesis	6	6	1067	84	11472	-4.89	0.0	0.24	0.06	Foxi1 Lmo4 Lrp5 Pcdh8 Tgfb3 Twsg1
544	GO:0007067 [8]: mitosis	6	6	1067	84	11472	-4.89	0.0	0.24	0.06	Ccng2 Cetn1 Nek1 Sirt2 Spag5 Tnk1
545	GO:0051239 [4]: regulation of organismal physiological process	9	9	1064	103	11453	-4.89	0.0	0.48	0.16	Ank Cd1d1 Cebpb Enpp1 Glmn Gnao1 Il15 Prkca Sp4
546	GO:0043066 [7]: negative regulation of apoptosis	7	7	1066	60	11496	-4.89	0.0	1.07	0.43	Bcl6 Cebpb Dad1 Mapk8ip1 Nr4a1 Pik3cg Pik3r1
547	GO:0048232 [6]: male gamete generation	9	9	1064	91	11465	-4.89	0.0	0.73	0.28	2810422M04Rik Acox1 Acrbp Bcl6 Dazl Gpx4 Hsf2 Nme5 Zipro1
548	GO:0007283 [7]: spermatogenesis	9	9	1064	91	11465	-4.89	0.0	0.73	0.28	2810422M04Rik Acox1 Acrbp Bcl6 Dazl Gpx4 Hsf2 Nme5 Zipro1
549	GO:0009792 [4]: embryonic development (sensu Metazoa)	6	6	1067	83	11473	-4.9	0.0	0.25	0.06	Lrp5 Pcdh8 Tcfap2c Tgfb3 Twsg1 Ube2a
550	GO:0042110 [7]: T-cell activation	2	2	1071	46	11510	-4.9	0.0	0.08	0.01	Cd1d1 Il15
551	GO:0000910 [5]: cytokinesis	9	9	1064	101	11455	-4.9	0.0	0.52	0.17	Ccng2 Ccni Cdca3 Cetn1 Lig3 Nek1 Pstpip1 Spag5 Tnk1
552	GO:0045944 [9]: positive regulation of transcription from Pol II promoter	3	3	1070	56	11500	-4.9	0.0	0.12	0.02	Churc1 Sra1 Tef
553	GO:0007420 [7]: brain development	3	3	1070	56	11500	-4.9	0.0	0.12	0.02	Aplp1 Napa Twsg1
554	GO:0043069 [6]: negative regulation of programmed cell death	7	7	1066	61	11495	-4.91	0.0	1.03	0.43	Bcl6 Cebpb Dad1 Mapk8ip1 Nr4a1 Pik3cg Pik3r1
555	GO:0030097 [5]: hemopoiesis	9	9	1064	100	11456	-4.91	0.0	0.53	0.18	Cd1d1 Crip2 Dnase2a Gmpr2 Il15 Lzf Pik3r1 Twsg1 Vpreb1
556	GO:0016569 [9]: covalent chromatin modification	2	2	1071	7	11549	-4.92	0.0	1.75	0.75	Satb1 Suv420h1
557	GO:0016570 [10]: histone modification	2	2	1071	7	11549	-4.92	0.0	1.75	0.75	Satb1 Suv420h1
558	GO:0045814 [4]: negative regulation of gene expression, epigenetic	2	2	1071	7	11549	-4.92	0.0	1.75	0.75	Sirt2 Sirt3
559	GO:0046474 [9]: glycerophospholipid biosynthesis	2	2	1071	7	11549	-4.92	0.0	1.75	0.75	Pigc Pigq
560	GO:0000188 [8]: inactivation of MAPK	2	2	1071	7	11549	-4.92	0.0	1.75	0.75	Dusp19 Prkca
561	GO:0006342 [5]: chromatin silencing	2	2	1071	7	11549	-4.92	0.0	1.75	0.75	Sirt2 Sirt3
562	GO:0006779 [7]: porphyrin biosynthesis	2	2	1071	7	11549	-4.92	0.0	1.75	0.75	Cpox Uros
563	GO:0006783 [6]: heme biosynthesis	2	2	1071	7	11549	-4.92	0.0	1.75	0.75	Cpox Uros
564	GO:0007163 [5]: establishment and/or maintenance of cell polarity	2	2	1071	7	11549	-4.92	0.0	1.75	0.75	Crb3 Vil2
565	GO:0007205 [8]: protein kinase C activation	2	2	1071	7	11549	-4.92	0.0	1.75	0.75	Cish Dgka
566	GO:0009132 [7]: nucleoside diphosphate metabolism	2	2	1071	7	11549	-4.92	0.0	1.75	0.75	Entpd2 Papss1
567	GO:0009218 [8]: pyrimidine ribonucleotide metabolism	2	2	1071	7	11549	-4.92	0.0	1.75	0.75	Nme3 Nme5
568	GO:0009220 [8]: pyrimidine ribonucleotide biosynthesis	2	2	1071	7	11549	-4.92	0.0	1.75	0.75	Nme3 Nme5
569	GO:0009262 [7]: deoxyribonucleotide metabolism	2	2	1071	7	11549	-4.92	0.0	1.75	0.75	Nudt1 Rrm2b
570	GO:0009401 [6]: phosphoenolpyruvate-dependent sugar phosphotransferase system	2	2	1071	7	11549	-4.92	0.0	1.75	0.75	Dp1 Epb4.2
571	GO:0050776 [5]: regulation of immune response	5	5	1068	74	11482	-4.92	0.0	0.21	0.05	Cd1d1 Cebpb Glmn Il15 Prkca
572	GO:0045935 [6]: positive regulation of nucleobase, nucleoside, nucleotide and nucleic acid metabolism	7	7	1066	89	11467	-4.92	0.0	0.33	0.11	Churc1 Cited4 Ncoa1 Ppargc1a Rnf6 Sra1 Tef
573	GO:0006461 [7]: protein complex assembly	7	7	1066	89	11467	-4.92	0.0	0.33	0.11	Ap1g2 D10Bwg0791e Hist1h4i Nap1l3 Sfrs6 Slc7a7 Tspyl1
574	GO:0007218 [7]: neuropeptide signaling pathway	4	4	1069	65	11491	-4.92	0.0	0.16	0.03	Adcyap1 Npy Rassf3 Rgl3
575	GO:0040029 [3]: regulation of gene expression, epigenetic	5	5	1068	37	11519	-4.93	0.0	1.26	0.5	2810410A08Rik Dnmt2 Hemk1 Sirt2 Sirt3
576	GO:0007028 [5]: cytoplasm organization and biogenesis	8	8	1065	94	11462	-4.93	0.0	0.44	0.14	Crb3 Gm169 Itgb3 Mrpl14 Mrpl41 Rpl21 Rps6kb1 Synj2bp
577	GO:0048015 [7]: phosphoinositide-mediated signaling	4	4	1069	26	11530	-4.93	0.0	1.39	0.58	Car8 Chrm3 Cish Dgka
578	GO:0040007 [3]: growth	8	8	1065	93	11463	-4.94	0.0	0.45	0.15	Aes Cish Igfbp5 Inhbb Lama4 Socs2 Tgfb2 Tgfb3
579	GO:0045941 [7]: positive regulation of transcription	7	7	1066	88	11468	-4.94	0.0	0.35	0.11	Churc1 Cited4 Ncoa1 Ppargc1a Rnf6 Sra1 Tef
580	GO:0016053 [6]: organic acid biosynthesis	3	3	1070	55	11501	-4.94	0.0	0.13	0.02	Scd1 Scd2 Scd3
581	GO:0046394 [7]: carboxylic acid biosynthesis	3	3	1070	55	11501	-4.94	0.0	0.13	0.02	Scd1 Scd2 Scd3
582	GO:0015749 [6]: monosaccharide transport	3	3	1070	16	11540	-4.94	0.0	1.53	0.61	Prkca Slc5a1 Stxbp4
583	GO:0015758 [8]: glucose transport	3	3	1070	16	11540	-4.94	0.0	1.53	0.61	Prkca Slc5a1 Stxbp4
584	GO:0006221 [7]: pyrimidine nucleotide biosynthesis	3	3	1070	16	11540	-4.94	0.0	1.53	0.61	Nme3 Nme5 Otc
585	GO:0007623 [4]: circadian rhythm	3	3	1070	16	11540	-4.94	0.0	1.53	0.61	Cry2 Dbp Per2
586	GO:0008645 [7]: hexose transport	3	3	1070	16	11540	-4.94	0.0	1.53	0.61	Prkca Slc5a1 Stxbp4
587	GO:0009166 [6]: nucleotide catabolism	3	3	1070	16	11540	-4.94	0.0	1.53	0.61	Entpd2 Gmpr2 Nudt1
588	GO:0045859 [4]: regulation of protein kinase activity	2	2	1071	45	11511	-4.94	0.0	0.09	0.01	Fgd4 Prkca
589	GO:0007409 [6]: axonogenesis	5	5	1068	73	11483	-4.94	0.0	0.22	0.06	Chl1 Dpysl5 Etv1 Kif5c Stxbp1
590	GO:0019882 [5]: antigen presentation	6	6	1067	50	11506	-4.95	0.0	1.08	0.43	Cd1d1 H2-D1 H2-DMb1 H2-Q1 H2-T23 Hfe
591	GO:0006413 [8]: translational initiation	1	1	1072	34	11522	-4.96	0.0	0.05	0.0	Eif4ebp2
592	GO:0006511 [10]: ubiquitin-dependent protein catabolism	8	8	1065	87	11469	-4.96	0.0	0.57	0.19	Cblc Lnx1 Man1b1 Psma1 Ube2a Ube2e3 Usp2 Usp25
593	GO:0019941 [9]: modification-dependent protein catabolism	8	8	1065	89	11467	-4.96	0.0	0.53	0.18	Cblc Lnx1 Man1b1 Psma1 Ube2a Ube2e3 Usp2 Usp25
594	GO:0006260 [6]: DNA replication	8	8	1065	86	11470	-4.96	0.0	0.59	0.21	Lig3 Mlh1 Nfix Poli Poll Polm Rrm2b Tert
595	GO:0009966 [4]: regulation of signal transduction	8	8	1065	84	11472	-4.97	0.0	0.64	0.22	Catnbip1 Cdc42se1 Nck2 Prkca Ramp1 Spry1 Spry4 Twsg1
596	GO:0019935 [7]: cyclic-nucleotide-mediated signaling	5	5	1068	38	11518	-4.97	0.0	1.2	0.5	Adcy6 Adcy8 Adcy9 Adcyap1 Eif4ebp2
597	GO:0008361 [5]: regulation of cell size	6	6	1067	51	11505	-4.97	0.0	1.04	0.43	Arhgap5 Cish Igfbp5 Socs2 Tgfb2 Tgfb3
598	GO:0007610 [2]: behavior	7	7	1066	85	11471	-4.97	0.0	0.39	0.12	Chl1 Chst10 Etv1 Gnao1 Itga8 Msra Ntan1
599	GO:0051246 [5]: regulation of protein metabolism	5	5	1068	71	11485	-4.98	0.0	0.24	0.06	Cd1d1 Eif4ebp2 Glmn Pdgfd Prkca
600	GO:0009968 [5]: negative regulation of signal transduction	4	4	1069	27	11529	-4.99	0.0	1.32	0.53	Catnbip1 Cdc42se1 Prkca Twsg1
601	GO:0019883 [6]: antigen presentation, endogenous antigen	4	4	1069	27	11529	-4.99	0.0	1.32	0.53	H2-D1 H2-Q1 H2-T23 Hfe
602	GO:0007254 [8]: JNK cascade	4	4	1069	27	11529	-4.99	0.0	1.32	0.53	Cdc42se1 Dusp19 Fgd4 Mapk8ip1
603	GO:0000087 [7]: M phase of mitotic cell cycle	7	7	1066	84	11472	-4.99	0.0	0.41	0.13	Ccng2 Cetn1 Mphosph6 Nek1 Sirt2 Spag5 Tnk1
604	GO:0001654 [5]: eye morphogenesis	2	2	1071	44	11512	-4.99	0.0	0.09	0.01	Rpgr Twsg1
605	GO:0007599 [5]: hemostasis	2	2	1071	44	11512	-4.99	0.0	0.09	0.01	Entpd2 F3
606	GO:0001568 [4]: blood vessel development	7	7	1066	82	11474	-5.0	0.0	0.45	0.15	Anpep Chm Dhcr7 Foxo1 Hey1 Lama4 Tnfsf12
607	GO:0009889 [5]: regulation of biosynthesis	7	7	1066	81	11475	-5.0	0.0	0.46	0.16	Aco1 Cd1d1 Cebpb Dazl Eif4ebp2 Glmn Paip1
608	GO:0035239 [4]: tube morphogenesis	1	1	1072	33	11523	-5.02	0.0	0.05	0.0	Lmo4
609	GO:0042087 [6]: cell-mediated immune response	3	3	1070	17	11539	-5.02	0.0	1.43	0.61	Cd1d1 Glmn Il1rap
610	GO:0044272 [6]: sulfur compound biosynthesis	3	3	1070	17	11539	-5.02	0.0	1.43	0.61	D4st1 Gclm Mat2a
611	GO:0006220 [7]: pyrimidine nucleotide metabolism	3	3	1070	17	11539	-5.02	0.0	1.43	0.61	Nme3 Nme5 Otc
612	GO:0006874 [8]: calcium ion homeostasis	3	3	1070	17	11539	-5.02	0.0	1.43	0.61	Clstn1 Gpr12 Nucb2
613	GO:0007185 [7]: transmembrane receptor protein tyrosine phosphatase signaling pathway	3	3	1070	17	11539	-5.02	0.0	1.43	0.61	Ptpra Ptpre Ptprg
614	GO:0019885 [6]: antigen processing, endogenous antigen via MHC class I	4	4	1069	28	11528	-5.03	0.0	1.25	0.5	H2-D1 H2-Q1 H2-T23 Hfe
615	GO:0016568 [8]: chromatin modification	7	7	1066	77	11479	-5.03	0.0	0.55	0.18	Cbx4 Hdac11 Satb1 Sirt2 Sirt3 Suv420h1 Ttf1
616	GO:0015780 [6]: nucleotide-sugar transport	1	1	1072	1	11555	-5.03	0.0	1.82	0.78	Slc35a1
617	GO:0015860 [7]: purine nucleoside transport	1	1	1072	1	11555	-5.03	0.0	1.82	0.78	Slc28a3
618	GO:0019448 [9]: L-cysteine catabolism	1	1	1072	1	11555	-5.03	0.0	1.82	0.78	Csad
619	GO:0019452 [8]: L-cysteine catabolism to taurine	1	1	1072	1	11555	-5.03	0.0	1.82	0.78	Csad
620	GO:0019530 [7]: taurine metabolism	1	1	1072	1	11555	-5.03	0.0	1.82	0.78	Csad
621	GO:0019852 [7]: L-ascorbic acid metabolism	1	1	1072	1	11555	-5.03	0.0	1.82	0.78	Slc23a2
622	GO:0030035 [7]: microspike biogenesis	1	1	1072	1	11555	-5.03	0.0	1.82	0.78	Fgd4
623	GO:0030259 [7]: lipid glycosylation	1	1	1072	1	11555	-5.03	0.0	1.82	0.78	Galgt1
624	GO:0030279 [7]: negative regulation of ossification	1	1	1072	1	11555	-5.03	0.0	1.82	0.78	Enpp1
625	GO:0030320 [7]: monovalent inorganic anion homeostasis	1	1	1072	1	11555	-5.03	0.0	1.82	0.78	Prkwnk4
626	GO:0030518 [7]: steroid hormone receptor signaling pathway	1	1	1072	1	11555	-5.03	0.0	1.82	0.78	Bteb1
627	GO:0030859 [5]: polarized epithelial cell differentiation	1	1	1072	1	11555	-5.03	0.0	1.82	0.78	Crb3
628	GO:0042097 [7]: interleukin-4 biosynthesis	1	1	1072	1	11555	-5.03	0.0	1.82	0.78	Cd1d1
629	GO:0042373 [7]: vitamin K metabolism	1	1	1072	1	11555	-5.03	0.0	1.82	0.78	Vkorc1
630	GO:0045078 [9]: positive regulation of interferon-gamma biosynthesis	1	1	1072	1	11555	-5.03	0.0	1.82	0.78	Cd1d1
631	GO:0045176 [6]: apical protein localization	1	1	1072	1	11555	-5.03	0.0	1.82	0.78	Napa
632	GO:0045198 [6]: establishment of epithelial cell polarity	1	1	1072	1	11555	-5.03	0.0	1.82	0.78	Crb3
633	GO:0045329 [8]: carnitine biosynthesis	1	1	1072	1	11555	-5.03	0.0	1.82	0.78	Tmlhe
634	GO:0045402 [8]: regulation of interleukin-4 biosynthesis	1	1	1072	1	11555	-5.03	0.0	1.82	0.78	Cd1d1
635	GO:0045404 [9]: positive regulation of interleukin-4 biosynthesis	1	1	1072	1	11555	-5.03	0.0	1.82	0.78	Cd1d1
636	GO:0045666 [6]: positive regulation of neuron differentiation	1	1	1072	1	11555	-5.03	0.0	1.82	0.78	Socs2
637	GO:0045921 [7]: positive regulation of exocytosis	1	1	1072	1	11555	-5.03	0.0	1.82	0.78	Cadps2
638	GO:0045947 [9]: negative regulation of translational initiation	1	1	1072	1	11555	-5.03	0.0	1.82	0.78	Eif4ebp2
639	GO:0046040 [10]: IMP metabolism	1	1	1072	1	11555	-5.03	0.0	1.82	0.78	Paics
640	GO:0046381 [7]: CMP-N-acetylneuraminate metabolism	1	1	1072	1	11555	-5.03	0.0	1.82	0.78	Cmas
641	GO:0046439 [8]: L-cysteine metabolism	1	1	1072	1	11555	-5.03	0.0	1.82	0.78	Csad
642	GO:0046716 [6]: muscle maintenance	1	1	1072	1	11555	-5.03	0.0	1.82	0.78	Mtm1
643	GO:0050688 [7]: regulation of antiviral response	1	1	1072	1	11555	-5.03	0.0	1.82	0.78	Il15
644	GO:0050714 [6]: positive regulation of protein secretion	1	1	1072	1	11555	-5.03	0.0	1.82	0.78	Kcnn4
645	GO:0051132 [8]: NK T-cell activation	1	1	1072	1	11555	-5.03	0.0	1.82	0.78	Cd1d1
646	GO:0051133 [8]: regulation of NK T-cell activation	1	1	1072	1	11555	-5.03	0.0	1.82	0.78	Cd1d1
647	GO:0051135 [9]: positive regulation of NK T-cell activation	1	1	1072	1	11555	-5.03	0.0	1.82	0.78	Cd1d1
648	GO:0001573 [9]: ganglioside metabolism	1	1	1072	1	11555	-5.03	0.0	1.82	0.78	St6galnac6
649	GO:0001574 [10]: ganglioside biosynthesis	1	1	1072	1	11555	-5.03	0.0	1.82	0.78	St6galnac6
650	GO:0001578 [9]: microtubule bundle formation	1	1	1072	1	11555	-5.03	0.0	1.82	0.78	Mtap2
651	GO:0001913 [7]: T-cell mediated cytotoxicity	1	1	1072	1	11555	-5.03	0.0	1.82	0.78	Cd1d1
652	GO:0001914 [8]: regulation of T-cell mediated cytotoxicity	1	1	1072	1	11555	-5.03	0.0	1.82	0.78	Cd1d1
653	GO:0001916 [9]: positive regulation of T-cell mediated cytotoxicity	1	1	1072	1	11555	-5.03	0.0	1.82	0.78	Cd1d1
654	GO:0005984 [7]: disaccharide metabolism	1	1	1072	1	11555	-5.03	0.0	1.82	0.78	Lalba
655	GO:0006188 [10]: IMP biosynthesis	1	1	1072	1	11555	-5.03	0.0	1.82	0.78	Paics
656	GO:0006189 [11]: 'de novo' IMP biosynthesis	1	1	1072	1	11555	-5.03	0.0	1.82	0.78	Paics
657	GO:0006361 [9]: transcription initiation from Pol I promoter	1	1	1072	1	11555	-5.03	0.0	1.82	0.78	Ttf1
658	GO:0006477 [7]: protein amino acid sulfation	1	1	1072	1	11555	-5.03	0.0	1.82	0.78	Hs3st3b1
659	GO:0006620 [7]: posttranslational protein-membrane targeting	1	1	1072	1	11555	-5.03	0.0	1.82	0.78	Folr1
660	GO:0006788 [6]: heme oxidation	1	1	1072	1	11555	-5.03	0.0	1.82	0.78	Hmox1
661	GO:0006868 [8]: L-glutamine transport	1	1	1072	1	11555	-5.03	0.0	1.82	0.78	Slc38a3
662	GO:0006895 [7]: Golgi to endosome transport	1	1	1072	1	11555	-5.03	0.0	1.82	0.78	Slc30a6
663	GO:0006991 [5]: response to sterol depletion	1	1	1072	1	11555	-5.03	0.0	1.82	0.78	Insig2
664	GO:0007412 [7]: axon target recognition	1	1	1072	1	11555	-5.03	0.0	1.82	0.78	Stxbp1
665	GO:0007527 [7]: adult somatic muscle development	1	1	1072	1	11555	-5.03	0.0	1.82	0.78	Utrn
666	GO:0007616 [5]: long-term memory	1	1	1072	1	11555	-5.03	0.0	1.82	0.78	Chst10
667	GO:0007638 [3]: mechanosensory behavior	1	1	1072	1	11555	-5.03	0.0	1.82	0.78	Etv1
668	GO:0008105 [5]: asymmetric protein localization	1	1	1072	1	11555	-5.03	0.0	1.82	0.78	Napa
669	GO:0009093 [8]: cysteine catabolism	1	1	1072	1	11555	-5.03	0.0	1.82	0.78	Csad
670	GO:0009151 [8]: purine deoxyribonucleotide metabolism	1	1	1072	1	11555	-5.03	0.0	1.82	0.78	Nudt1
671	GO:0009155 [8]: purine deoxyribonucleotide catabolism	1	1	1072	1	11555	-5.03	0.0	1.82	0.78	Nudt1
672	GO:0009204 [8]: deoxyribonucleoside triphosphate catabolism	1	1	1072	1	11555	-5.03	0.0	1.82	0.78	Nudt1
673	GO:0009215 [9]: purine deoxyribonucleoside triphosphate metabolism	1	1	1072	1	11555	-5.03	0.0	1.82	0.78	Nudt1
674	GO:0009217 [9]: purine deoxyribonucleoside triphosphate catabolism	1	1	1072	1	11555	-5.03	0.0	1.82	0.78	Nudt1
675	GO:0006417 [6]: regulation of protein biosynthesis	7	7	1066	75	11481	-5.03	0.0	0.59	0.21	Aco1 Cd1d1 Cebpb Dazl Eif4ebp2 Glmn Paip1
676	GO:0050865 [5]: regulation of cell activation	2	2	1071	43	11513	-5.04	0.0	0.1	0.01	Cd1d1 Il15
677	GO:0051170 [7]: nuclear import	2	2	1071	43	11513	-5.04	0.0	0.1	0.01	Nxf7 Ppp3ca
678	GO:0051249 [6]: regulation of lymphocyte activation	2	2	1071	43	11513	-5.04	0.0	0.1	0.01	Cd1d1 Il15
679	GO:0006606 [7]: protein-nucleus import	2	2	1071	43	11513	-5.04	0.0	0.1	0.01	Nxf7 Ppp3ca
680	GO:0042364 [7]: water-soluble vitamin biosynthesis	2	2	1071	8	11548	-5.05	0.0	1.58	0.62	Nmnat1 Rfk
681	GO:0043026 [7]: regulation of caspase activation	2	2	1071	8	11548	-5.05	0.0	1.58	0.62	Nr4a1 Ripk2
682	GO:0051051 [6]: negative regulation of transport	2	2	1071	8	11548	-5.05	0.0	1.58	0.62	Pacsin1 Prkca
683	GO:0006637 [7]: acyl-CoA metabolism	2	2	1071	8	11548	-5.05	0.0	1.58	0.62	Ehhadh Scp2
684	GO:0006829 [9]: zinc ion transport	2	2	1071	8	11548	-5.05	0.0	1.58	0.62	Slc30a6 Slc39a3
685	GO:0007033 [6]: vacuole organization and biogenesis	2	2	1071	8	11548	-5.05	0.0	1.58	0.62	Snap23 Vps29
686	GO:0007162 [5]: negative regulation of cell adhesion	2	2	1071	8	11548	-5.05	0.0	1.58	0.62	Cml1 Dab1
687	GO:0008344 [4]: adult locomotory behavior	2	2	1071	8	11548	-5.05	0.0	1.58	0.62	Msra Ntan1
688	GO:0009070 [8]: serine family amino acid biosynthesis	2	2	1071	8	11548	-5.05	0.0	1.58	0.62	Ctbp2 Grhpr
689	GO:0009074 [7]: aromatic amino acid family catabolism	2	2	1071	8	11548	-5.05	0.0	1.58	0.62	Fah Pah
690	GO:0007229 [6]: integrin-mediated signaling pathway	6	6	1067	55	11501	-5.05	0.0	0.87	0.36	Adam5 Adamts10 Itga8 Itgb3 Itgb5 Itgb6
691	GO:0008203 [7]: cholesterol metabolism	5	5	1068	41	11515	-5.05	0.0	1.04	0.43	Cyp46a1 Dhcr7 Sorl1 Srebf1 Tm7sf2
692	GO:0045892 [8]: negative regulation of transcription, DNA-dependent	6	6	1067	73	11483	-5.06	0.0	0.4	0.12	Bcl6 Bhlhb2 Cri1 Sirt2 Sirt3 Tle1
693	GO:0007507 [5]: heart development	4	4	1069	60	11496	-5.06	0.0	0.22	0.05	Fgf12 Id2 Pkp2 Ppp3r1
694	GO:0006816 [8]: calcium ion transport	6	6	1067	72	11484	-5.07	0.0	0.42	0.13	Anxa6 Cacna1d Cacnb3 Itpr1 Ppp3ca Trpc5
695	GO:0001503 [5]: ossification	5	5	1068	42	11514	-5.07	0.0	1.0	0.41	Ank Dmp1 Enpp1 Tnfrsf11a Twsg1
696	GO:0050817 [3]: coagulation	2	2	1071	42	11514	-5.08	0.0	0.11	0.01	Entpd2 F3
697	GO:0006956 [6]: complement activation	2	2	1071	42	11514	-5.08	0.0	0.11	0.01	Crry Daf1
698	GO:0007596 [4]: blood coagulation	2	2	1071	42	11514	-5.08	0.0	0.11	0.01	Entpd2 F3
699	GO:0000165 [7]: MAPKKK cascade	5	5	1068	66	11490	-5.08	0.0	0.31	0.1	Cdc42se1 Dusp19 Fgd4 Mapk8ip1 Prkca
700	GO:0042133 [5]: neurotransmitter metabolism	3	3	1070	18	11538	-5.08	0.0	1.34	0.54	Gad1 Slc5a8 Slc5a9
701	GO:0006352 [8]: transcription initiation	3	3	1070	18	11538	-5.08	0.0	1.34	0.54	Gtf2b Taf13 Ttf1
702	GO:0007269 [4]: neurotransmitter secretion	3	3	1070	18	11538	-5.08	0.0	1.34	0.54	Snapap Syt4 Vamp2
703	GO:0009072 [6]: aromatic amino acid family metabolism	3	3	1070	18	11538	-5.08	0.0	1.34	0.54	Ddt Fah Pah
704	GO:0007018 [7]: microtubule-based movement	6	6	1067	60	11496	-5.1	0.0	0.7	0.25	Actr10 Kif5c Kifc2 Kifc3 Tuba4 Unc119
705	GO:0008284 [6]: positive regulation of cell proliferation	5	5	1068	43	11513	-5.1	0.0	0.95	0.37	Crip2 Il15 Lzf Sas Wdr39
706	GO:0007015 [9]: actin filament organization	4	4	1069	30	11526	-5.1	0.0	1.12	0.43	Arpc1a Mtss1 Nck1 Nck2
707	GO:0007188 [8]: G-protein signaling, coupled to cAMP nucleotide second messenger	4	4	1069	30	11526	-5.1	0.0	1.12	0.43	Adcy6 Adcy8 Adcy9 Adcyap1
708	GO:0006334 [8]: nucleosome assembly	4	4	1069	58	11498	-5.1	0.0	0.24	0.06	D10Bwg0791e Hist1h4i Nap1l3 Tspyl1
709	GO:0030705 [6]: cytoskeleton-dependent intracellular transport	6	6	1067	62	11494	-5.1	0.0	0.65	0.23	Actr10 Kif5c Kifc2 Kifc3 Tuba4 Unc119
710	GO:0016042 [5]: lipid catabolism	5	5	1068	64	11492	-5.12	0.0	0.34	0.11	Amacr Lamb2 Pla2g6 Pld1 Prdx6
711	GO:0040008 [4]: regulation of growth	5	5	1068	64	11492	-5.12	0.0	0.34	0.11	Aes Cish Igfbp5 Lama4 Socs2
712	GO:0045595 [4]: regulation of cell differentiation	5	5	1068	64	11492	-5.12	0.0	0.34	0.11	Cd1d1 Il15 Nf1 Socs2 Xdh
713	GO:0030099 [4]: myeloid blood cell differentiation	2	2	1071	41	11515	-5.12	0.0	0.12	0.02	Dnase2a Gmpr2
714	GO:0042445 [5]: hormone metabolism	2	2	1071	41	11515	-5.12	0.0	0.12	0.02	H2-Ke6 Hsd3b7
715	GO:0045860 [5]: positive regulation of protein kinase activity	1	1	1072	31	11525	-5.13	0.0	0.06	0.0	Fgd4
716	GO:0046651 [5]: lymphocyte proliferation	1	1	1072	31	11525	-5.13	0.0	0.06	0.0	Il15
717	GO:0045786 [7]: negative regulation of cell cycle	5	5	1068	45	11511	-5.13	0.0	0.86	0.35	Adcyap1 Reck Sash1 Tnk1 Trim13
718	GO:0042089 [6]: cytokine biosynthesis	4	4	1069	31	11525	-5.14	0.0	1.06	0.43	Cd1d1 Cebpb Glmn Il1rap
719	GO:0008015 [4]: circulation	4	4	1069	31	11525	-5.14	0.0	1.06	0.43	Agt Gnao1 Npy Sp4
720	GO:0006633 [7]: fatty acid biosynthesis	3	3	1070	49	11507	-5.14	0.0	0.19	0.04	Scd1 Scd2 Scd3
721	GO:0006650 [8]: glycerophospholipid metabolism	3	3	1070	19	11537	-5.14	0.0	1.25	0.5	Pigc Pigq Pip5k1a
722	GO:0030333 [5]: antigen processing	5	5	1068	46	11510	-5.15	0.0	0.82	0.32	H2-D1 H2-DMb1 H2-Q1 H2-T23 Hfe
723	GO:0046849 [4]: bone remodeling	5	5	1068	47	11509	-5.16	0.0	0.79	0.3	Ank Dmp1 Enpp1 Tnfrsf11a Twsg1
724	GO:0042107 [5]: cytokine metabolism	4	4	1069	32	11524	-5.17	0.0	1.0	0.41	Cd1d1 Cebpb Glmn Il1rap
725	GO:0009636 [7]: response to toxin	2	2	1071	9	11547	-5.17	0.0	1.43	0.61	Ephx1 Ephx2
726	GO:0006541 [8]: glutamine metabolism	2	2	1071	9	11547	-5.17	0.0	1.43	0.61	Pycr1 Pycr2
727	GO:0009147 [8]: pyrimidine nucleoside triphosphate metabolism	2	2	1071	9	11547	-5.17	0.0	1.43	0.61	Nme3 Nme5
728	GO:0009161 [8]: ribonucleoside monophosphate metabolism	2	2	1071	9	11547	-5.17	0.0	1.43	0.61	Gmpr2 Paics
729	GO:0009225 [6]: nucleotide-sugar metabolism	2	2	1071	9	11547	-5.17	0.0	1.43	0.61	Cmas Gne
730	GO:0016049 [4]: cell growth	5	5	1068	49	11507	-5.17	0.0	0.71	0.26	Cish Igfbp5 Socs2 Tgfb2 Tgfb3
731	GO:0018193 [8]: peptidyl-amino acid modification	5	5	1068	56	11500	-5.19	0.0	0.51	0.17	Ggcx Jak1 Msra Pdgfd Prkca
732	GO:0006261 [7]: DNA-dependent DNA replication	1	1	1072	30	11526	-5.19	0.0	0.07	0.0	Mlh1
733	GO:0043009 [5]: embryonic development (sensu Vertebrata)	5	5	1068	51	11505	-5.19	0.0	0.65	0.23	Pcdh8 Tcfap2c Tgfb3 Twsg1 Ube2a
734	GO:0009190 [7]: cyclic nucleotide biosynthesis	3	3	1070	20	11536	-5.2	0.0	1.17	0.48	Adcy6 Adcy8 Adcy9
735	GO:0051094 [4]: positive regulation of development	2	2	1071	39	11517	-5.2	0.0	0.13	0.02	Cd1d1 Socs2
736	GO:0006576 [6]: biogenic amine metabolism	2	2	1071	39	11517	-5.2	0.0	0.13	0.02	Oaz2 Tmlhe
737	GO:0051240 [5]: positive regulation of organismal physiological process	4	4	1069	53	11503	-5.2	0.0	0.32	0.1	Cd1d1 Glmn Il15 Prkca
738	GO:0007187 [7]: G-protein signaling, coupled to cyclic nucleotide second messenger	4	4	1069	34	11522	-5.22	0.0	0.9	0.36	Adcy6 Adcy8 Adcy9 Adcyap1
739	GO:0006936 [3]: muscle contraction	4	4	1069	52	11504	-5.22	0.0	0.34	0.11	Anxa6 Chrm3 Prkca Utrn
740	GO:0017038 [6]: protein import	3	3	1070	46	11510	-5.23	0.0	0.23	0.06	Fxc1 Nxf7 Ppp3ca
741	GO:0019835 [5]: cytolysis	3	3	1070	21	11535	-5.23	0.0	1.1	0.43	Gzmb Gzmf Lyzl4
742	GO:0006919 [6]: caspase activation	3	3	1070	21	11535	-5.23	0.0	1.1	0.43	Esrrbl1 Nr4a1 Ripk2
743	GO:0001816 [5]: cytokine production	4	4	1069	35	11521	-5.24	0.0	0.85	0.34	Cd1d1 Cebpb Glmn Il1rap
744	GO:0008632 [7]: apoptotic program	4	4	1069	35	11521	-5.24	0.0	0.85	0.34	Esrrbl1 Nr4a1 Ripk2 Scotin
745	GO:0006644 [7]: phospholipid metabolism	4	4	1069	51	11505	-5.24	0.0	0.36	0.11	AU041707 Pigc Pigq Pip5k1a
746	GO:0035107 [4]: appendage morphogenesis	1	1	1072	29	11527	-5.24	0.0	0.07	0.0	Lrp5
747	GO:0035108 [5]: limb morphogenesis	1	1	1072	29	11527	-5.24	0.0	0.07	0.0	Lrp5
748	GO:0051168 [7]: nuclear export	1	1	1072	29	11527	-5.24	0.0	0.07	0.0	Nxf7
749	GO:0000226 [8]: microtubule cytoskeleton organization and biogenesis	2	2	1071	38	11518	-5.24	0.0	0.14	0.02	Gabarap Mtap2
750	GO:0050778 [6]: positive regulation of immune response	4	4	1069	50	11506	-5.25	0.0	0.38	0.12	Cd1d1 Glmn Il15 Prkca
751	GO:0006821 [8]: chloride transport	4	4	1069	50	11506	-5.25	0.0	0.38	0.12	Clca1 Clca2 Prkwnk4 Slc12a2
752	GO:0009952 [4]: anterior/posterior pattern formation	4	4	1069	36	11520	-5.25	0.0	0.81	0.31	Catnbip1 Lrp5 Mllt3 Pcdh8
753	GO:0030098 [4]: lymphocyte differentiation	3	3	1070	45	11511	-5.26	0.0	0.24	0.06	Cd1d1 Il15 Pik3r1
754	GO:0006575 [6]: amino acid derivative metabolism	4	4	1069	49	11507	-5.26	0.0	0.4	0.12	Csad Mat2a Oaz2 Tmlhe
755	GO:0006570 [7]: tyrosine metabolism	2	2	1071	10	11546	-5.26	0.0	1.3	0.52	Ddt Fah
756	GO:0008016 [5]: regulation of heart contraction rate	2	2	1071	10	11546	-5.26	0.0	1.3	0.52	Gnao1 Sp4
757	GO:0009123 [7]: nucleoside monophosphate metabolism	2	2	1071	10	11546	-5.26	0.0	1.3	0.52	Gmpr2 Paics
758	GO:0006445 [7]: regulation of translation	4	4	1069	37	11519	-5.26	0.0	0.77	0.3	Aco1 Dazl Eif4ebp2 Paip1
759	GO:0007126 [8]: meiosis	3	3	1070	44	11512	-5.28	0.0	0.26	0.06	Calr Dazl Mlh1
760	GO:0030155 [4]: regulation of cell adhesion	3	3	1070	22	11534	-5.28	0.0	1.03	0.43	Cml1 Dab1 Lama4
761	GO:0043280 [5]: positive regulation of caspase activity	3	3	1070	22	11534	-5.28	0.0	1.03	0.43	Esrrbl1 Nr4a1 Ripk2
762	GO:0043281 [4]: regulation of caspase activity	3	3	1070	22	11534	-5.28	0.0	1.03	0.43	Esrrbl1 Nr4a1 Ripk2
763	GO:0006305 [7]: DNA alkylation	3	3	1070	22	11534	-5.28	0.0	1.03	0.43	2810410A08Rik Dnmt2 Hemk1
764	GO:0006306 [4]: DNA methylation	3	3	1070	22	11534	-5.28	0.0	1.03	0.43	2810410A08Rik Dnmt2 Hemk1
765	GO:0007200 [7]: G-protein signaling, coupled to IP3 second messenger (phospholipase C activating)	3	3	1070	22	11534	-5.28	0.0	1.03	0.43	Chrm3 Cish Dgka
766	GO:0006916 [8]: anti-apoptosis	4	4	1069	47	11509	-5.28	0.0	0.45	0.15	Cebpb Dad1 Mapk8ip1 Nr4a1
767	GO:0050954 [6]: sensory perception of mechanical stimulus	4	4	1069	46	11510	-5.29	0.0	0.47	0.16	Atp6v1b1 Barhl1 Myo7a Otos
768	GO:0050982 [7]: detection of mechanical stimulus	4	4	1069	46	11510	-5.29	0.0	0.47	0.16	Atp6v1b1 Barhl1 Myo7a Otos
769	GO:0008285 [6]: negative regulation of cell proliferation	4	4	1069	46	11510	-5.29	0.0	0.47	0.16	Frk Glmn Nck2 Tgfb3
770	GO:0001701 [6]: embryonic development (sensu Mammalia)	4	4	1069	40	11516	-5.29	0.0	0.65	0.23	Tcfap2c Tgfb3 Twsg1 Ube2a
771	GO:0006986 [5]: response to unfolded protein	4	4	1069	40	11516	-5.29	0.0	0.65	0.23	Herpud1 Hsf2 Hspa2 Hspa5
772	GO:0007605 [7]: perception of sound	4	4	1069	41	11515	-5.3	0.0	0.62	0.21	Atp6v1b1 Barhl1 Myo7a Otos
773	GO:0046903 [3]: secretion	4	4	1069	44	11512	-5.3	0.0	0.53	0.18	Kcnn4 Snapap Syt4 Vamp2
774	GO:0001655 [5]: urogenital system development	1	1	1072	28	11528	-5.3	0.0	0.08	0.01	Slc5a1
775	GO:0006958 [7]: complement activation, classical pathway	1	1	1072	28	11528	-5.3	0.0	0.08	0.01	Daf1
776	GO:0007411 [6]: axon guidance	4	4	1069	42	11514	-5.3	0.0	0.59	0.2	Chl1 Dpysl5 Etv1 Kif5c
777	GO:0006665 [7]: sphingolipid metabolism	3	3	1070	23	11533	-5.31	0.0	0.96	0.38	B4galt6 Gm2a St6galnac6
778	GO:0006805 [5]: xenobiotic metabolism	3	3	1070	23	11533	-5.31	0.0	0.96	0.38	Ephx1 Ephx2 Gstm4
779	GO:0009410 [7]: response to xenobiotic stimulus	3	3	1070	23	11533	-5.31	0.0	0.96	0.38	Ephx1 Ephx2 Gstm4
780	GO:0001558 [4]: regulation of cell growth	3	3	1070	42	11514	-5.32	0.0	0.29	0.08	Cish Igfbp5 Socs2
781	GO:0016197 [6]: endosome transport	2	2	1071	11	11545	-5.33	0.0	1.19	0.5	Lrba Slc30a6
782	GO:0016458 [6]: gene silencing	2	2	1071	11	11545	-5.33	0.0	1.19	0.5	Sirt2 Sirt3
783	GO:0030203 [7]: glycosaminoglycan metabolism	2	2	1071	11	11545	-5.33	0.0	1.19	0.5	B3galt6 D4st1
784	GO:0045058 [5]: T-cell selection	2	2	1071	11	11545	-5.33	0.0	1.19	0.5	Cd1d1 Il15
785	GO:0006022 [6]: aminoglycan metabolism	2	2	1071	11	11545	-5.33	0.0	1.19	0.5	B3galt6 D4st1
786	GO:0006029 [7]: proteoglycan metabolism	2	2	1071	11	11545	-5.33	0.0	1.19	0.5	Col11a1 D4st1
787	GO:0008624 [9]: induction of apoptosis by extracellular signals	2	2	1071	11	11545	-5.33	0.0	1.19	0.5	Bbp Dap
788	GO:0030100 [6]: regulation of endocytosis	3	3	1070	24	11532	-5.34	0.0	0.9	0.36	Pacsin1 Rab4a Synj2bp
789	GO:0015802 [7]: basic amino acid transport	1	1	1072	2	11554	-5.35	0.0	1.45	0.61	Slc38a3
790	GO:0015908 [6]: fatty acid transport	1	1	1072	2	11554	-5.35	0.0	1.45	0.61	Crot
791	GO:0016478 [8]: negative regulation of translation	1	1	1072	2	11554	-5.35	0.0	1.45	0.61	Eif4ebp2
792	GO:0030168 [5]: platelet activation	1	1	1072	2	11554	-5.35	0.0	1.45	0.61	Entpd2
793	GO:0030204 [7]: chondroitin sulfate metabolism	1	1	1072	2	11554	-5.35	0.0	1.45	0.61	D4st1
794	GO:0030206 [8]: chondroitin sulfate biosynthesis	1	1	1072	2	11554	-5.35	0.0	1.45	0.61	D4st1
795	GO:0030522 [6]: intracellular receptor-mediated signaling pathway	1	1	1072	2	11554	-5.35	0.0	1.45	0.61	Bteb1
796	GO:0035089 [7]: establishment of apical/basal cell polarity	1	1	1072	2	11554	-5.35	0.0	1.45	0.61	Crb3
797	GO:0042074 [6]: cell migration during gastrulation	1	1	1072	2	11554	-5.35	0.0	1.45	0.61	Lrp5
798	GO:0042092 [6]: T-helper 2 type immune response	1	1	1072	2	11554	-5.35	0.0	1.45	0.61	Cd1d1
799	GO:0043154 [8]: negative regulation of caspase activation	1	1	1072	2	11554	-5.35	0.0	1.45	0.61	Nr4a1
800	GO:0045039 [7]: mitochondrial inner membrane protein import	1	1	1072	2	11554	-5.35	0.0	1.45	0.61	Fxc1
801	GO:0045072 [8]: regulation of interferon-gamma biosynthesis	1	1	1072	2	11554	-5.35	0.0	1.45	0.61	Cd1d1
802	GO:0045132 [8]: meiotic chromosome segregation	1	1	1072	2	11554	-5.35	0.0	1.45	0.61	Mlh1
803	GO:0045197 [7]: establishment and/or maintenance of epithelial cell polarity	1	1	1072	2	11554	-5.35	0.0	1.45	0.61	Crb3
804	GO:0045216 [6]: intercellular junction assembly and/or maintenance	1	1	1072	2	11554	-5.35	0.0	1.45	0.61	Crb3
805	GO:0046325 [7]: negative regulation of glucose import	1	1	1072	2	11554	-5.35	0.0	1.45	0.61	Prkca
806	GO:0046349 [7]: amino sugar biosynthesis	1	1	1072	2	11554	-5.35	0.0	1.45	0.61	Cmas
807	GO:0046627 [6]: negative regulation of insulin receptor signaling pathway	1	1	1072	2	11554	-5.35	0.0	1.45	0.61	Prkca
808	GO:0048003 [6]: antigen presentation, lipid antigen	1	1	1072	2	11554	-5.35	0.0	1.45	0.61	Cd1d1
809	GO:0048007 [7]: antigen presentation, exogenous lipid antigen	1	1	1072	2	11554	-5.35	0.0	1.45	0.61	Cd1d1
810	GO:0048013 [8]: ephrin receptor signaling pathway	1	1	1072	2	11554	-5.35	0.0	1.45	0.61	Epha2
811	GO:0050650 [7]: chondroitin sulfate proteoglycan biosynthesis	1	1	1072	2	11554	-5.35	0.0	1.45	0.61	D4st1
812	GO:0050654 [6]: chondroitin sulfate proteoglycan metabolism	1	1	1072	2	11554	-5.35	0.0	1.45	0.61	D4st1
813	GO:0051047 [5]: positive regulation of secretion	1	1	1072	2	11554	-5.35	0.0	1.45	0.61	Kcnn4
814	GO:0051136 [7]: regulation of NK T-cell differentiation	1	1	1072	2	11554	-5.35	0.0	1.45	0.61	Cd1d1
815	GO:0051138 [8]: positive regulation of NK T-cell differentiation	1	1	1072	2	11554	-5.35	0.0	1.45	0.61	Cd1d1
816	GO:0001719 [9]: inhibition of caspase activation	1	1	1072	2	11554	-5.35	0.0	1.45	0.61	Nr4a1
817	GO:0001865 [6]: NK T-cell differentiation	1	1	1072	2	11554	-5.35	0.0	1.45	0.61	Cd1d1
818	GO:0001912 [8]: positive regulation of immune cell mediated cytotoxicity	1	1	1072	2	11554	-5.35	0.0	1.45	0.61	Cd1d1
819	GO:0006047 [7]: UDP-N-acetylglucosamine metabolism	1	1	1072	2	11554	-5.35	0.0	1.45	0.61	Gne
820	GO:0006086 [8]: acetyl-CoA biosynthesis from pyruvate	1	1	1072	2	11554	-5.35	0.0	1.45	0.61	Pdk2
821	GO:0006625 [7]: protein-peroxisome targeting	1	1	1072	2	11554	-5.35	0.0	1.45	0.61	Pex5
822	GO:0006687 [8]: glycosphingolipid metabolism	1	1	1072	2	11554	-5.35	0.0	1.45	0.61	St6galnac6
823	GO:0006688 [9]: glycosphingolipid biosynthesis	1	1	1072	2	11554	-5.35	0.0	1.45	0.61	St6galnac6
824	GO:0006890 [6]: retrograde transport, Golgi to ER	1	1	1072	2	11554	-5.35	0.0	1.45	0.61	Rer1
825	GO:0006893 [7]: Golgi to plasma membrane transport	1	1	1072	2	11554	-5.35	0.0	1.45	0.61	Blzf1
826	GO:0007007 [7]: inner mitochondrial membrane organization and biogenesis	1	1	1072	2	11554	-5.35	0.0	1.45	0.61	Fxc1
827	GO:0007525 [6]: somatic muscle development	1	1	1072	2	11554	-5.35	0.0	1.45	0.61	Utrn
828	GO:0008045 [7]: motor axon guidance	1	1	1072	2	11554	-5.35	0.0	1.45	0.61	Kif5c
829	GO:0009133 [7]: nucleoside diphosphate biosynthesis	1	1	1072	2	11554	-5.35	0.0	1.45	0.61	Papss1
830	GO:0009137 [8]: purine nucleoside diphosphate catabolism	1	1	1072	2	11554	-5.35	0.0	1.45	0.61	Entpd2
831	GO:0009181 [9]: purine ribonucleoside diphosphate catabolism	1	1	1072	2	11554	-5.35	0.0	1.45	0.61	Entpd2
832	GO:0009253 [8]: peptidoglycan catabolism	1	1	1072	2	11554	-5.35	0.0	1.45	0.61	Pglyrp1
833	GO:0009264 [7]: deoxyribonucleotide catabolism	1	1	1072	2	11554	-5.35	0.0	1.45	0.61	Nudt1
834	GO:0009437 [7]: carnitine metabolism	1	1	1072	2	11554	-5.35	0.0	1.45	0.61	Tmlhe
835	GO:0045165 [4]: cell fate commitment	2	2	1071	35	11521	-5.35	0.0	0.18	0.04	Gata3 Tgfbr2
836	GO:0030326 [6]: embryonic limb morphogenesis	1	1	1072	27	11529	-5.35	0.0	0.09	0.01	Lrp5
837	GO:0035113 [5]: embryonic appendage morphogenesis	1	1	1072	27	11529	-5.35	0.0	0.09	0.01	Lrp5
838	GO:0016582 [9]: non-covalent chromatin modification	3	3	1070	25	11531	-5.36	0.0	0.85	0.34	Sirt2 Sirt3 Ttf1
839	GO:0006338 [10]: chromatin remodeling	3	3	1070	25	11531	-5.36	0.0	0.85	0.34	Sirt2 Sirt3 Ttf1
840	GO:0007611 [3]: learning and/or memory	3	3	1070	25	11531	-5.36	0.0	0.85	0.34	Chst10 Itga8 Ntan1
841	GO:0009187 [7]: cyclic nucleotide metabolism	3	3	1070	25	11531	-5.36	0.0	0.85	0.34	Adcy6 Adcy8 Adcy9
842	GO:0051247 [6]: positive regulation of protein metabolism	2	2	1071	34	11522	-5.38	0.0	0.2	0.04	Cd1d1 Glmn
843	GO:0015931 [5]: nucleobase, nucleoside, nucleotide and nucleic acid transport	3	3	1070	26	11530	-5.39	0.0	0.79	0.3	Nxf7 Slc28a3 Slc29a1
844	GO:0016066 [5]: cellular defense response (sensu Vertebrata)	3	3	1070	26	11530	-5.39	0.0	0.79	0.3	Cd1d1 Glmn Il1rap
845	GO:0005977 [8]: glycogen metabolism	3	3	1070	26	11530	-5.39	0.0	0.79	0.3	Phkg2 Ppp1r3a Pygb
846	GO:0006073 [7]: glucan metabolism	3	3	1070	26	11530	-5.39	0.0	0.79	0.3	Phkg2 Ppp1r3a Pygb
847	GO:0006304 [6]: DNA modification	3	3	1070	26	11530	-5.39	0.0	0.79	0.3	2810410A08Rik Dnmt2 Hemk1
848	GO:0018108 [9]: peptidyl-tyrosine phosphorylation	3	3	1070	38	11518	-5.39	0.0	0.37	0.12	Jak1 Pdgfd Prkca
849	GO:0018212 [9]: peptidyl-tyrosine modification	3	3	1070	38	11518	-5.39	0.0	0.37	0.12	Jak1 Pdgfd Prkca
850	GO:0042035 [7]: regulation of cytokine biosynthesis	3	3	1070	27	11529	-5.4	0.0	0.74	0.28	Cd1d1 Cebpb Glmn
851	GO:0006836 [5]: neurotransmitter transport	3	3	1070	37	11519	-5.41	0.0	0.4	0.12	Ica1 Slc6a2 Slc6a8
852	GO:0018342 [9]: protein prenylation	2	2	1071	12	11544	-5.41	0.0	1.09	0.43	1110013G13Rik Wfs1
853	GO:0030278 [6]: regulation of ossification	2	2	1071	12	11544	-5.41	0.0	1.09	0.43	Ank Enpp1
854	GO:0007281 [6]: germ cell development	2	2	1071	12	11544	-5.41	0.0	1.09	0.43	Dazl Rps6kb1
855	GO:0009583 [7]: detection of light	1	1	1072	26	11530	-5.41	0.0	0.1	0.01	Prom1
856	GO:0007249 [7]: I-kappaB kinase/NF-kappaB cascade	1	1	1072	26	11530	-5.41	0.0	0.1	0.01	Tank
857	GO:0009416 [7]: response to light	1	1	1072	26	11530	-5.41	0.0	0.1	0.01	Prom1
858	GO:0008654 [8]: phospholipid biosynthesis	3	3	1070	28	11528	-5.42	0.0	0.7	0.25	AU041707 Pigc Pigq
859	GO:0001817 [6]: regulation of cytokine production	3	3	1070	29	11527	-5.42	0.0	0.66	0.23	Cd1d1 Cebpb Glmn
860	GO:0006112 [7]: energy reserve metabolism	3	3	1070	29	11527	-5.42	0.0	0.66	0.23	Phkg2 Ppp1r3a Pygb
861	GO:0050876 [4]: reproductive physiological process	3	3	1070	35	11521	-5.43	0.0	0.45	0.15	Bteb1 Ttpa Xdh
862	GO:0007626 [3]: locomotory behavior	3	3	1070	35	11521	-5.43	0.0	0.45	0.15	Gnao1 Msra Ntan1
863	GO:0006310 [6]: DNA recombination	3	3	1070	33	11523	-5.43	0.0	0.51	0.17	Lig3 Mlh1 Rad51l3
864	GO:0030334 [6]: regulation of cell migration	3	3	1070	32	11524	-5.44	0.0	0.54	0.18	Arhgap8 Itgb3 Lama4
865	GO:0051270 [5]: regulation of cell motility	3	3	1070	32	11524	-5.44	0.0	0.54	0.18	Arhgap8 Itgb3 Lama4
866	GO:0048468 [3]: cell development	2	2	1071	32	11524	-5.44	0.0	0.23	0.06	Rpgr Ugt8
867	GO:0016358 [6]: dendrite morphogenesis	2	2	1071	13	11543	-5.46	0.0	1.0	0.41	Mtap2 Pak1
868	GO:0030534 [3]: adult behavior	2	2	1071	13	11543	-5.46	0.0	1.0	0.41	Msra Ntan1
869	GO:0045580 [6]: regulation of T-cell differentiation	2	2	1071	13	11543	-5.46	0.0	1.0	0.41	Cd1d1 Il15
870	GO:0046850 [5]: regulation of bone remodeling	2	2	1071	13	11543	-5.46	0.0	1.0	0.41	Ank Enpp1
871	GO:0006775 [6]: fat-soluble vitamin metabolism	2	2	1071	13	11543	-5.46	0.0	1.0	0.41	Ttpa Vkorc1
872	GO:0030324 [5]: lung development	1	1	1072	25	11531	-5.46	0.0	0.1	0.01	Dhcr7
873	GO:0006403 [4]: RNA localization	1	1	1072	25	11531	-5.46	0.0	0.1	0.01	Nxf7
874	GO:0050867 [6]: positive regulation of cell activation	2	2	1071	31	11525	-5.47	0.0	0.24	0.06	Cd1d1 Il15
875	GO:0051251 [7]: positive regulation of lymphocyte activation	2	2	1071	31	11525	-5.47	0.0	0.24	0.06	Cd1d1 Il15
876	GO:0009266 [6]: response to temperature	2	2	1071	31	11525	-5.47	0.0	0.24	0.06	Dnajb3 Hspa2
877	GO:0007032 [6]: endosome organization and biogenesis	2	2	1071	14	11542	-5.5	0.0	0.92	0.36	Lrba Slc30a6
878	GO:0007565 [5]: pregnancy	2	2	1071	14	11542	-5.5	0.0	0.92	0.36	Bteb1 Ttpa
879	GO:0050657 [6]: nucleic acid transport	1	1	1072	24	11532	-5.5	0.0	0.11	0.02	Nxf7
880	GO:0050658 [6]: RNA transport	1	1	1072	24	11532	-5.5	0.0	0.11	0.02	Nxf7
881	GO:0051050 [6]: positive regulation of transport	1	1	1072	24	11532	-5.5	0.0	0.11	0.02	Cadps2
882	GO:0051236 [5]: establishment of RNA localization	1	1	1072	24	11532	-5.5	0.0	0.11	0.02	Nxf7
883	GO:0001822 [6]: kidney development	1	1	1072	24	11532	-5.5	0.0	0.11	0.02	Slc5a1
884	GO:0006909 [7]: phagocytosis	1	1	1072	24	11532	-5.5	0.0	0.11	0.02	Elmo1
885	GO:0050863 [7]: regulation of T-cell activation	2	2	1071	29	11527	-5.52	0.0	0.28	0.08	Cd1d1 Il15
886	GO:0008629 [9]: induction of apoptosis by intracellular signals	2	2	1071	15	11541	-5.53	0.0	0.84	0.34	Mlh1 Prkca
887	GO:0015074 [6]: DNA integration	1	1	1072	3	11553	-5.54	0.0	1.21	0.5	Ppfibp2
888	GO:0015893 [5]: drug transport	1	1	1072	3	11553	-5.54	0.0	1.21	0.5	Hiat1
889	GO:0016322 [6]: neuronal remodeling	1	1	1072	3	11553	-5.54	0.0	1.21	0.5	Ntn4
890	GO:0019730 [6]: antimicrobial humoral response	1	1	1072	3	11553	-5.54	0.0	1.21	0.5	Gca
891	GO:0019735 [7]: antimicrobial humoral response (sensu Vertebrata)	1	1	1072	3	11553	-5.54	0.0	1.21	0.5	Gca
892	GO:0030002 [6]: anion homeostasis	1	1	1072	3	11553	-5.54	0.0	1.21	0.5	Prkwnk4
893	GO:0030010 [6]: establishment of cell polarity	1	1	1072	3	11553	-5.54	0.0	1.21	0.5	Crb3
894	GO:0030433 [10]: ER-associated protein catabolism	1	1	1072	3	11553	-5.54	0.0	1.21	0.5	Man1b1
895	GO:0042095 [7]: interferon-gamma biosynthesis	1	1	1072	3	11553	-5.54	0.0	1.21	0.5	Cd1d1
896	GO:0042733 [7]: embryonic digit morphogenesis	1	1	1072	3	11553	-5.54	0.0	1.21	0.5	Lrp5
897	GO:0043161 [11]: proteasomal ubiquitin-dependent protein catabolism	1	1	1072	3	11553	-5.54	0.0	1.21	0.5	Man1b1
898	GO:0045087 [5]: innate immune response	1	1	1072	3	11553	-5.54	0.0	1.21	0.5	Mx2
899	GO:0045426 [7]: quinone cofactor biosynthesis	1	1	1072	3	11553	-5.54	0.0	1.21	0.5	Vkorc1
900	GO:0045806 [7]: negative regulation of endocytosis	1	1	1072	3	11553	-5.54	0.0	1.21	0.5	Pacsin1
901	GO:0046037 [10]: GMP metabolism	1	1	1072	3	11553	-5.54	0.0	1.21	0.5	Gmpr2
902	GO:0046626 [5]: regulation of insulin receptor signaling pathway	1	1	1072	3	11553	-5.54	0.0	1.21	0.5	Prkca
903	GO:0046851 [6]: negative regulation of bone remodeling	1	1	1072	3	11553	-5.54	0.0	1.21	0.5	Enpp1
904	GO:0048009 [8]: insulin-like growth factor receptor signaling pathway	1	1	1072	3	11553	-5.54	0.0	1.21	0.5	Grb10
905	GO:0048103 [6]: somatic stem cell division	1	1	1072	3	11553	-5.54	0.0	1.21	0.5	Hoxb4
906	GO:0051205 [6]: protein insertion into membrane	1	1	1072	3	11553	-5.54	0.0	1.21	0.5	Oxa1l
907	GO:0000103 [7]: sulfate assimilation	1	1	1072	3	11553	-5.54	0.0	1.21	0.5	Papss1
908	GO:0000270 [7]: peptidoglycan metabolism	1	1	1072	3	11553	-5.54	0.0	1.21	0.5	Pglyrp1
909	GO:0001738 [5]: morphogenesis of a polarized epithelium	1	1	1072	3	11553	-5.54	0.0	1.21	0.5	Crb3
910	GO:0001892 [6]: embryonic placenta development	1	1	1072	3	11553	-5.54	0.0	1.21	0.5	Cebpb
911	GO:0006287 [8]: base-excision repair, gap-filling	1	1	1072	3	11553	-5.54	0.0	1.21	0.5	Poll
912	GO:0006301 [7]: postreplication repair	1	1	1072	3	11553	-5.54	0.0	1.21	0.5	Ube2a
913	GO:0006791 [6]: sulfur utilization	1	1	1072	3	11553	-5.54	0.0	1.21	0.5	Papss1
914	GO:0006972 [6]: hyperosmotic response	1	1	1072	3	11553	-5.54	0.0	1.21	0.5	Pdpk1
915	GO:0006983 [5]: ER-overload response	1	1	1072	3	11553	-5.54	0.0	1.21	0.5	Hspa5
916	GO:0007157 [6]: heterophilic cell adhesion	1	1	1072	3	11553	-5.54	0.0	1.21	0.5	Cd164
917	GO:0007213 [7]: acetylcholine receptor signaling, muscarinic pathway	1	1	1072	3	11553	-5.54	0.0	1.21	0.5	Chrm3
918	GO:0007216 [7]: metabotropic glutamate receptor signaling pathway	1	1	1072	3	11553	-5.54	0.0	1.21	0.5	Homer2
919	GO:0007263 [6]: nitric oxide mediated signal transduction	1	1	1072	3	11553	-5.54	0.0	1.21	0.5	Ddah2
920	GO:0007628 [5]: adult walking behavior	1	1	1072	3	11553	-5.54	0.0	1.21	0.5	Msra
921	GO:0008209 [6]: androgen metabolism	1	1	1072	3	11553	-5.54	0.0	1.21	0.5	H2-Ke6
922	GO:0008340 [4]: determination of adult life span	1	1	1072	3	11553	-5.54	0.0	1.21	0.5	Msra
923	GO:0009071 [8]: serine family amino acid catabolism	1	1	1072	3	11553	-5.54	0.0	1.21	0.5	Csad
924	GO:0009146 [8]: purine nucleoside triphosphate catabolism	1	1	1072	3	11553	-5.54	0.0	1.21	0.5	Nudt1
925	GO:0009191 [8]: ribonucleoside diphosphate catabolism	1	1	1072	3	11553	-5.54	0.0	1.21	0.5	Entpd2
926	GO:0045597 [5]: positive regulation of cell differentiation	2	2	1071	28	11528	-5.54	0.0	0.31	0.1	Cd1d1 Socs2
927	GO:0043010 [6]: eye morphogenesis (sensu Vertebrata)	1	1	1072	23	11533	-5.55	0.0	0.13	0.02	Twsg1
928	GO:0001656 [7]: metanephros development	1	1	1072	23	11533	-5.55	0.0	0.13	0.02	Slc5a1
929	GO:0006405 [7]: RNA-nucleus export	1	1	1072	23	11533	-5.55	0.0	0.13	0.02	Nxf7
930	GO:0007050 [7]: cell cycle arrest	1	1	1072	23	11533	-5.55	0.0	0.13	0.02	Ak1
931	GO:0007602 [8]: phototransduction	1	1	1072	23	11533	-5.55	0.0	0.13	0.02	Prom1
932	GO:0009891 [6]: positive regulation of biosynthesis	2	2	1071	27	11529	-5.57	0.0	0.33	0.11	Cd1d1 Glmn
933	GO:0019220 [6]: regulation of phosphate metabolism	2	2	1071	27	11529	-5.57	0.0	0.33	0.11	Pdgfd Prkca
934	GO:0042325 [7]: regulation of phosphorylation	2	2	1071	27	11529	-5.57	0.0	0.33	0.11	Pdgfd Prkca
935	GO:0051174 [5]: regulation of phosphorus metabolism	2	2	1071	27	11529	-5.57	0.0	0.33	0.11	Pdgfd Prkca
936	GO:0035282 [3]: segmentation	2	2	1071	16	11540	-5.57	0.0	0.78	0.3	Mllt3 Pcdh8
937	GO:0045619 [5]: regulation of lymphocyte differentiation	2	2	1071	16	11540	-5.57	0.0	0.78	0.3	Cd1d1 Il15
938	GO:0008217 [5]: regulation of blood pressure	2	2	1071	16	11540	-5.57	0.0	0.78	0.3	Agt Npy
939	GO:0007519 [6]: myogenesis	2	2	1071	26	11530	-5.58	0.0	0.36	0.11	Boc Snta1
940	GO:0009408 [5]: response to heat	2	2	1071	26	11530	-5.58	0.0	0.36	0.11	Dnajb3 Hspa2
941	GO:0016331 [5]: morphogenesis of embryonic epithelium	2	2	1071	17	11539	-5.58	0.0	0.72	0.26	Lmo4 Pcdh8
942	GO:0006720 [6]: isoprenoid metabolism	2	2	1071	17	11539	-5.58	0.0	0.72	0.26	Amacr Nudt13
943	GO:0006937 [4]: regulation of muscle contraction	2	2	1071	17	11539	-5.58	0.0	0.72	0.26	Anxa6 Prkca
944	GO:0016044 [5]: membrane organization and biogenesis	2	2	1071	25	11531	-5.6	0.0	0.38	0.12	Fxc1 Oxa1l
945	GO:0030323 [4]: respiratory tube development	2	2	1071	25	11531	-5.6	0.0	0.38	0.12	Dhcr7 Traf4
946	GO:0048048 [5]: embryonic eye morphogenesis	1	1	1072	22	11534	-5.6	0.0	0.14	0.02	Twsg1
947	GO:0001747 [6]: eye morphogenesis (sensu Mammalia)	1	1	1072	22	11534	-5.6	0.0	0.14	0.02	Twsg1
948	GO:0006953 [5]: acute-phase response	1	1	1072	22	11534	-5.6	0.0	0.14	0.02	Pap
949	GO:0007369 [5]: gastrulation	1	1	1072	22	11534	-5.6	0.0	0.14	0.02	Lrp5
950	GO:0045727 [7]: positive regulation of protein biosynthesis	2	2	1071	24	11532	-5.6	0.0	0.41	0.13	Cd1d1 Glmn
951	GO:0001932 [8]: regulation of protein amino acid phosphorylation	2	2	1071	24	11532	-5.6	0.0	0.41	0.13	Pdgfd Prkca
952	GO:0019221 [6]: cytokine and chemokine mediated signaling pathway	2	2	1071	18	11538	-5.6	0.0	0.66	0.24	Iigp1 Il1rap
953	GO:0045047 [6]: protein-ER targeting	2	2	1071	18	11538	-5.6	0.0	0.66	0.24	Folr1 Srp54
954	GO:0006612 [8]: protein-membrane targeting	2	2	1071	18	11538	-5.6	0.0	0.66	0.24	Folr1 Srp54
955	GO:0051258 [7]: protein polymerization	2	2	1071	19	11537	-5.61	0.0	0.61	0.21	Mtss1 Tuba4
956	GO:0006695 [8]: cholesterol biosynthesis	2	2	1071	19	11537	-5.61	0.0	0.61	0.21	Dhcr7 Tm7sf2
957	GO:0000082 [7]: G1/S transition of mitotic cell cycle	2	2	1071	23	11533	-5.61	0.0	0.45	0.15	Gspt2 Ppp3ca
958	GO:0007266 [7]: Rho protein signal transduction	2	2	1071	22	11534	-5.62	0.0	0.48	0.16	Arhgap5 Synj2bp
959	GO:0016126 [7]: sterol biosynthesis	2	2	1071	21	11535	-5.62	0.0	0.52	0.18	Dhcr7 Tm7sf2
960	GO:0030900 [8]: forebrain development	2	2	1071	21	11535	-5.62	0.0	0.52	0.18	Aplp1 Twsg1
961	GO:0050730 [6]: regulation of peptidyl-tyrosine phosphorylation	2	2	1071	21	11535	-5.62	0.0	0.52	0.18	Pdgfd Prkca
962	GO:0050870 [8]: positive regulation of T-cell activation	2	2	1071	21	11535	-5.62	0.0	0.52	0.18	Cd1d1 Il15
963	GO:0001764 [6]: neuronal migration	2	2	1071	21	11535	-5.62	0.0	0.52	0.18	Dab1 Pex5
964	GO:0008360 [5]: regulation of cell shape	2	2	1071	21	11535	-5.62	0.0	0.52	0.18	Cdc42se1 Rhoq
965	GO:0019884 [6]: antigen presentation, exogenous antigen	2	2	1071	20	11536	-5.63	0.0	0.56	0.19	Cd1d1 H2-DMb1
966	GO:0030217 [5]: T-cell differentiation	2	2	1071	20	11536	-5.63	0.0	0.56	0.19	Cd1d1 Il15
967	GO:0042108 [8]: positive regulation of cytokine biosynthesis	2	2	1071	20	11536	-5.63	0.0	0.56	0.19	Cd1d1 Glmn
968	GO:0001819 [7]: positive regulation of cytokine production	2	2	1071	20	11536	-5.63	0.0	0.56	0.19	Cd1d1 Glmn
969	GO:0007265 [7]: Ras protein signal transduction	2	2	1071	20	11536	-5.63	0.0	0.56	0.19	Rfxank Rsu1
970	GO:0048469 [4]: cell maturation	1	1	1072	21	11535	-5.65	0.0	0.15	0.02	Ugt8
971	GO:0000187 [6]: activation of MAPK	1	1	1072	21	11535	-5.65	0.0	0.15	0.02	Fgd4
972	GO:0006733 [7]: oxidoreduction coenzyme metabolism	1	1	1072	21	11535	-5.65	0.0	0.15	0.02	Nmnat1
973	GO:0015718 [7]: monocarboxylic acid transport	1	1	1072	4	11552	-5.68	0.0	1.03	0.43	Slco2a1
974	GO:0015918 [6]: sterol transport	1	1	1072	4	11552	-5.68	0.0	1.03	0.43	Abcg1
975	GO:0018149 [8]: peptide cross-linking	1	1	1072	4	11552	-5.68	0.0	1.03	0.43	Epb4.2
976	GO:0030301 [7]: cholesterol transport	1	1	1072	4	11552	-5.68	0.0	1.03	0.43	Abcg1
977	GO:0030335 [7]: positive regulation of cell migration	1	1	1072	4	11552	-5.68	0.0	1.03	0.43	Arhgap8
978	GO:0030856 [5]: regulation of epithelial cell differentiation	1	1	1072	4	11552	-5.68	0.0	1.03	0.43	Xdh
979	GO:0042375 [6]: quinone cofactor metabolism	1	1	1072	4	11552	-5.68	0.0	1.03	0.43	Vkorc1
980	GO:0045408 [8]: regulation of interleukin-6 biosynthesis	1	1	1072	4	11552	-5.68	0.0	1.03	0.43	Cebpb
981	GO:0048265 [5]: response to pain	1	1	1072	4	11552	-5.68	0.0	1.03	0.43	Slc6a2
982	GO:0050918 [7]: positive chemotaxis	1	1	1072	4	11552	-5.68	0.0	1.03	0.43	Prkca
983	GO:0050920 [7]: regulation of chemotaxis	1	1	1072	4	11552	-5.68	0.0	1.03	0.43	Prkca
984	GO:0050921 [8]: positive regulation of chemotaxis	1	1	1072	4	11552	-5.68	0.0	1.03	0.43	Prkca
985	GO:0050926 [8]: regulation of positive chemotaxis	1	1	1072	4	11552	-5.68	0.0	1.03	0.43	Prkca
986	GO:0050927 [9]: positive regulation of positive chemotaxis	1	1	1072	4	11552	-5.68	0.0	1.03	0.43	Prkca
987	GO:0050930 [10]: induction of positive chemotaxis	1	1	1072	4	11552	-5.68	0.0	1.03	0.43	Prkca
988	GO:0051272 [6]: positive regulation of cell motility	1	1	1072	4	11552	-5.68	0.0	1.03	0.43	Arhgap8
989	GO:0001890 [5]: placenta development	1	1	1072	4	11552	-5.68	0.0	1.03	0.43	Cebpb
990	GO:0006012 [8]: galactose metabolism	1	1	1072	4	11552	-5.68	0.0	1.03	0.43	Galt
991	GO:0006090 [7]: pyruvate metabolism	1	1	1072	4	11552	-5.68	0.0	1.03	0.43	Pdk2
992	GO:0006515 [9]: misfolded or incompletely synthesized protein catabolism	1	1	1072	4	11552	-5.68	0.0	1.03	0.43	Man1b1
993	GO:0006534 [7]: cysteine metabolism	1	1	1072	4	11552	-5.68	0.0	1.03	0.43	Csad
994	GO:0006544 [8]: glycine metabolism	1	1	1072	4	11552	-5.68	0.0	1.03	0.43	Gldc
995	GO:0006566 [8]: threonine metabolism	1	1	1072	4	11552	-5.68	0.0	1.03	0.43	BC051244
996	GO:0006572 [8]: tyrosine catabolism	1	1	1072	4	11552	-5.68	0.0	1.03	0.43	Fah
997	GO:0006626 [8]: protein-mitochondrial targeting	1	1	1072	4	11552	-5.68	0.0	1.03	0.43	Fxc1
998	GO:0007034 [6]: vacuolar transport	1	1	1072	4	11552	-5.68	0.0	1.03	0.43	Vps29
999	GO:0007044 [6]: cell-substrate junction assembly	1	1	1072	4	11552	-5.68	0.0	1.03	0.43	Itgb3
1000	GO:0007131 [7]: meiotic recombination	1	1	1072	4	11552	-5.68	0.0	1.03	0.43	Mlh1
1001	GO:0009083 [8]: branched chain family amino acid catabolism	1	1	1072	4	11552	-5.68	0.0	1.03	0.43	Acad8
1002	GO:0009134 [7]: nucleoside diphosphate catabolism	1	1	1072	4	11552	-5.68	0.0	1.03	0.43	Entpd2
1003	GO:0009143 [7]: nucleoside triphosphate catabolism	1	1	1072	4	11552	-5.68	0.0	1.03	0.43	Nudt1
1004	GO:0009200 [8]: deoxyribonucleoside triphosphate metabolism	1	1	1072	4	11552	-5.68	0.0	1.03	0.43	Nudt1
1005	GO:0009263 [7]: deoxyribonucleotide biosynthesis	1	1	1072	4	11552	-5.68	0.0	1.03	0.43	Rrm2b
1006	GO:0042098 [6]: T-cell proliferation	1	1	1072	20	11536	-5.69	0.0	0.17	0.03	Il15
1007	GO:0042446 [6]: hormone biosynthesis	1	1	1072	20	11536	-5.69	0.0	0.17	0.03	Hsd3b7
1008	GO:0042471 [5]: ear morphogenesis	1	1	1072	20	11536	-5.69	0.0	0.17	0.03	Foxi1
1009	GO:0050670 [6]: regulation of lymphocyte proliferation	1	1	1072	20	11536	-5.69	0.0	0.17	0.03	Il15
1010	GO:0051241 [5]: negative regulation of organismal physiological process	1	1	1072	20	11536	-5.69	0.0	0.17	0.03	Enpp1
1011	GO:0000723 [8]: telomere maintenance	1	1	1072	20	11536	-5.69	0.0	0.17	0.03	Tert
1012	GO:0009967 [5]: positive regulation of signal transduction	1	1	1072	19	11537	-5.73	0.0	0.19	0.04	Twsg1
1013	GO:0019319 [8]: hexose biosynthesis	1	1	1072	19	11537	-5.73	0.0	0.19	0.04	Pck2
1014	GO:0046165 [6]: alcohol biosynthesis	1	1	1072	19	11537	-5.73	0.0	0.19	0.04	Pck2
1015	GO:0046364 [7]: monosaccharide biosynthesis	1	1	1072	19	11537	-5.73	0.0	0.19	0.04	Pck2
1016	GO:0007498 [3]: mesoderm development	1	1	1072	19	11537	-5.73	0.0	0.19	0.04	Churc1
1017	GO:0009880 [4]: embryonic pattern specification	1	1	1072	18	11538	-5.76	0.0	0.2	0.05	Mllt3
1018	GO:0019362 [7]: pyridine nucleotide metabolism	1	1	1072	18	11538	-5.76	0.0	0.2	0.05	Nmnat1
1019	GO:0030224 [5]: monocyte differentiation	1	1	1072	18	11538	-5.76	0.0	0.2	0.05	Gmpr2
1020	GO:0030509 [9]: BMP signaling pathway	1	1	1072	18	11538	-5.76	0.0	0.2	0.05	Twsg1
1021	GO:0050767 [4]: regulation of neurogenesis	1	1	1072	18	11538	-5.76	0.0	0.2	0.05	Nf1
1022	GO:0007059 [7]: chromosome segregation	1	1	1072	18	11538	-5.76	0.0	0.2	0.05	Mlh1
1023	GO:0009116 [6]: nucleoside metabolism	1	1	1072	18	11538	-5.76	0.0	0.2	0.05	Prpsap2
1024	GO:0015991 [8]: ATP hydrolysis coupled proton transport	1	1	1072	5	11551	-5.76	0.0	0.88	0.36	Atp6v0e
1025	GO:0016202 [7]: regulation of myogenesis	1	1	1072	5	11551	-5.76	0.0	0.88	0.36	Boc
1026	GO:0017145 [5]: stem cell division	1	1	1072	5	11551	-5.76	0.0	0.88	0.36	Hoxb4
1027	GO:0017156 [7]: calcium ion-dependent exocytosis	1	1	1072	5	11551	-5.76	0.0	0.88	0.36	Vamp2
1028	GO:0019217 [6]: regulation of fatty acid metabolism	1	1	1072	5	11551	-5.76	0.0	0.88	0.36	Acsl4
1029	GO:0019674 [9]: NAD metabolism	1	1	1072	5	11551	-5.76	0.0	0.88	0.36	Nmnat1
1030	GO:0030048 [8]: actin filament-based movement	1	1	1072	5	11551	-5.76	0.0	0.88	0.36	Myh14
1031	GO:0030199 [5]: collagen fibril organization	1	1	1072	5	11551	-5.76	0.0	0.88	0.36	Col11a1
1032	GO:0042226 [7]: interleukin-6 biosynthesis	1	1	1072	5	11551	-5.76	0.0	0.88	0.36	Cebpb
1033	GO:0042438 [6]: melanin biosynthesis	1	1	1072	5	11551	-5.76	0.0	0.88	0.36	Ddt
1034	GO:0043064 [6]: flagellum organization and biogenesis	1	1	1072	5	11551	-5.76	0.0	0.88	0.36	Klc3
1035	GO:0045059 [7]: positive thymic T-cell selection	1	1	1072	5	11551	-5.76	0.0	0.88	0.36	Cd1d1
1036	GO:0045995 [4]: regulation of embryonic development	1	1	1072	5	11551	-5.76	0.0	0.88	0.36	Lama4
1037	GO:0046323 [9]: glucose import	1	1	1072	5	11551	-5.76	0.0	0.88	0.36	Prkca
1038	GO:0046324 [6]: regulation of glucose import	1	1	1072	5	11551	-5.76	0.0	0.88	0.36	Prkca
1039	GO:0046328 [5]: regulation of JNK cascade	1	1	1072	5	11551	-5.76	0.0	0.88	0.36	Cdc42se1
1040	GO:0046488 [10]: phosphatidylinositol metabolism	1	1	1072	5	11551	-5.76	0.0	0.88	0.36	Pip5k1a
1041	GO:0048002 [6]: antigen presentation, peptide antigen	1	1	1072	5	11551	-5.76	0.0	0.88	0.36	H2-Q1
1042	GO:0000302 [6]: response to reactive oxygen species	1	1	1072	5	11551	-5.76	0.0	0.88	0.36	Prdx6
1043	GO:0001837 [5]: epithelial to mesenchymal transition	1	1	1072	5	11551	-5.76	0.0	0.88	0.36	Ppp3r1
1044	GO:0006020 [8]: myo-inositol metabolism	1	1	1072	5	11551	-5.76	0.0	0.88	0.36	Impa1
1045	GO:0006072 [8]: glycerol-3-phosphate metabolism	1	1	1072	5	11551	-5.76	0.0	0.88	0.36	Gyk
1046	GO:0006555 [7]: methionine metabolism	1	1	1072	5	11551	-5.76	0.0	0.88	0.36	BC051244
1047	GO:0006582 [5]: melanin metabolism	1	1	1072	5	11551	-5.76	0.0	0.88	0.36	Ddt
1048	GO:0006583 [7]: melanin biosynthesis from tyrosine	1	1	1072	5	11551	-5.76	0.0	0.88	0.36	Ddt
1049	GO:0006750 [7]: glutathione biosynthesis	1	1	1072	5	11551	-5.76	0.0	0.88	0.36	Gclm
1050	GO:0006970 [5]: response to osmotic stress	1	1	1072	5	11551	-5.76	0.0	0.88	0.36	Pdpk1
1051	GO:0006984 [6]: ER-nuclear signaling pathway	1	1	1072	5	11551	-5.76	0.0	0.88	0.36	Hspa5
1052	GO:0007140 [9]: male meiosis	1	1	1072	5	11551	-5.76	0.0	0.88	0.36	Mlh1
1053	GO:0007528 [7]: neuromuscular junction development	1	1	1072	5	11551	-5.76	0.0	0.88	0.36	Snta1
1054	GO:0009068 [8]: aspartate family amino acid catabolism	1	1	1072	5	11551	-5.76	0.0	0.88	0.36	BC051244
1055	GO:0009081 [7]: branched chain family amino acid metabolism	1	1	1072	5	11551	-5.76	0.0	0.88	0.36	Acad8
1056	GO:0009435 [8]: NAD biosynthesis	1	1	1072	5	11551	-5.76	0.0	0.88	0.36	Nmnat1
1057	GO:0042398 [6]: amino acid derivative biosynthesis	1	1	1072	17	11539	-5.8	0.0	0.23	0.06	Tmlhe
1058	GO:0051028 [7]: mRNA transport	1	1	1072	17	11539	-5.8	0.0	0.23	0.06	Nxf7
1059	GO:0051248 [6]: negative regulation of protein metabolism	1	1	1072	17	11539	-5.8	0.0	0.23	0.06	Eif4ebp2
1060	GO:0000245 [8]: spliceosome assembly	1	1	1072	17	11539	-5.8	0.0	0.23	0.06	Sfrs6
1061	GO:0006406 [8]: mRNA-nucleus export	1	1	1072	17	11539	-5.8	0.0	0.23	0.06	Nxf7
1062	GO:0006613 [7]: cotranslational protein-membrane targeting	1	1	1072	17	11539	-5.8	0.0	0.23	0.06	Srp54
1063	GO:0007612 [4]: learning	1	1	1072	17	11539	-5.8	0.0	0.23	0.06	Chst10
1064	GO:0030183 [5]: B-cell differentiation	1	1	1072	16	11540	-5.84	0.0	0.25	0.06	Pik3r1
1065	GO:0042770 [6]: DNA damage response, signal transduction	1	1	1072	16	11540	-5.84	0.0	0.25	0.06	Mlh1
1066	GO:0050727 [6]: regulation of inflammatory response	1	1	1072	16	11540	-5.84	0.0	0.25	0.06	Prkca
1067	GO:0006769 [8]: nicotinamide metabolism	1	1	1072	16	11540	-5.84	0.0	0.25	0.06	Nmnat1
1068	GO:0007586 [4]: digestion	1	1	1072	16	11540	-5.84	0.0	0.25	0.06	Chrm3
1069	GO:0008207 [6]: C21-steroid hormone metabolism	1	1	1072	16	11540	-5.84	0.0	0.25	0.06	Hsd3b7
1070	GO:0010001 [4]: glial cell differentiation	1	1	1072	6	11550	-5.84	0.0	0.77	0.3	Nf1
1071	GO:0015988 [7]: energy coupled proton transport, against electrochemical gradient	1	1	1072	6	11550	-5.84	0.0	0.77	0.3	Atp6v0e
1072	GO:0016998 [6]: cell wall catabolism	1	1	1072	6	11550	-5.84	0.0	0.77	0.3	Oxr1
1073	GO:0030178 [6]: negative regulation of Wnt receptor signaling pathway	1	1	1072	6	11550	-5.84	0.0	0.77	0.3	Catnbip1
1074	GO:0042462 [6]: eye photoreceptor cell development	1	1	1072	6	11550	-5.84	0.0	0.77	0.3	Rpgr
1075	GO:0045664 [5]: regulation of neuron differentiation	1	1	1072	6	11550	-5.84	0.0	0.77	0.3	Socs2
1076	GO:0001910 [7]: regulation of immune cell mediated cytotoxicity	1	1	1072	6	11550	-5.84	0.0	0.77	0.3	Cd1d1
1077	GO:0006298 [7]: mismatch repair	1	1	1072	6	11550	-5.84	0.0	0.77	0.3	Mlh1
1078	GO:0006354 [8]: RNA elongation	1	1	1072	6	11550	-5.84	0.0	0.77	0.3	Polr3k
1079	GO:0006760 [6]: folic acid and derivative metabolism	1	1	1072	6	11550	-5.84	0.0	0.77	0.3	Folr1
1080	GO:0006825 [9]: copper ion transport	1	1	1072	6	11550	-5.84	0.0	0.77	0.3	Slc31a2
1081	GO:0007006 [6]: mitochondrial membrane organization and biogenesis	1	1	1072	6	11550	-5.84	0.0	0.77	0.3	Fxc1
1082	GO:0007379 [4]: segment specification	1	1	1072	6	11550	-5.84	0.0	0.77	0.3	Mllt3
1083	GO:0008630 [7]: DNA damage response, signal transduction resulting in induction of apoptosis	1	1	1072	6	11550	-5.84	0.0	0.77	0.3	Mlh1
1084	GO:0009127 [8]: purine nucleoside monophosphate biosynthesis	1	1	1072	6	11550	-5.84	0.0	0.77	0.3	Paics
1085	GO:0009168 [9]: purine ribonucleoside monophosphate biosynthesis	1	1	1072	6	11550	-5.84	0.0	0.77	0.3	Paics
1086	GO:0009890 [6]: negative regulation of biosynthesis	1	1	1072	15	11541	-5.86	0.0	0.28	0.08	Eif4ebp2
1087	GO:0030282 [6]: bone mineralization	1	1	1072	15	11541	-5.86	0.0	0.28	0.08	Ank
1088	GO:0042401 [7]: biogenic amine biosynthesis	1	1	1072	15	11541	-5.86	0.0	0.28	0.08	Tmlhe
1089	GO:0050900 [6]: immune cell migration	1	1	1072	15	11541	-5.86	0.0	0.28	0.08	Prkca
1090	GO:0001838 [5]: embryonic epithelial tube formation	1	1	1072	15	11541	-5.86	0.0	0.28	0.08	Lmo4
1091	GO:0008154 [6]: actin polymerization and/or depolymerization	1	1	1072	15	11541	-5.86	0.0	0.28	0.08	Mtss1
1092	GO:0015807 [7]: L-amino acid transport	1	1	1072	7	11549	-5.88	0.0	0.68	0.25	Slc38a3
1093	GO:0019216 [5]: regulation of lipid metabolism	1	1	1072	7	11549	-5.88	0.0	0.68	0.25	Acsl4
1094	GO:0019363 [7]: pyridine nucleotide biosynthesis	1	1	1072	7	11549	-5.88	0.0	0.68	0.25	Nmnat1
1095	GO:0030041 [7]: actin filament polymerization	1	1	1072	7	11549	-5.88	0.0	0.68	0.25	Mtss1
1096	GO:0030510 [6]: regulation of BMP signaling pathway	1	1	1072	7	11549	-5.88	0.0	0.68	0.25	Twsg1
1097	GO:0030514 [7]: negative regulation of BMP signaling pathway	1	1	1072	7	11549	-5.88	0.0	0.68	0.25	Twsg1
1098	GO:0042461 [5]: photoreceptor cell development	1	1	1072	7	11549	-5.88	0.0	0.68	0.25	Rpgr
1099	GO:0045005 [8]: maintenance of fidelity during DNA-dependent DNA replication	1	1	1072	7	11549	-5.88	0.0	0.68	0.25	Mlh1
1100	GO:0050708 [5]: regulation of protein secretion	1	1	1072	7	11549	-5.88	0.0	0.68	0.25	Kcnn4
1101	GO:0000097 [7]: sulfur amino acid biosynthesis	1	1	1072	7	11549	-5.88	0.0	0.68	0.25	Mat2a
1102	GO:0006308 [6]: DNA catabolism	1	1	1072	7	11549	-5.88	0.0	0.68	0.25	Dnase2a
1103	GO:0006360 [8]: transcription from Pol I promoter	1	1	1072	7	11549	-5.88	0.0	0.68	0.25	Ttf1
1104	GO:0007128 [10]: meiotic prophase I	1	1	1072	7	11549	-5.88	0.0	0.68	0.25	Mlh1
1105	GO:0007173 [8]: epidermal growth factor receptor signaling pathway	1	1	1072	7	11549	-5.88	0.0	0.68	0.25	Nck2
1106	GO:0007257 [7]: activation of JUNK	1	1	1072	7	11549	-5.88	0.0	0.68	0.25	Fgd4
1107	GO:0007588 [4]: excretion	1	1	1072	7	11549	-5.88	0.0	0.68	0.25	Kcnk5
1108	GO:0007595 [5]: lactation	1	1	1072	7	11549	-5.88	0.0	0.68	0.25	Xdh
1109	GO:0019886 [6]: antigen processing, exogenous antigen via MHC class II	1	1	1072	14	11542	-5.88	0.0	0.31	0.1	H2-DMb1
1110	GO:0030595 [6]: immune cell chemotaxis	1	1	1072	14	11542	-5.88	0.0	0.31	0.1	Prkca
1111	GO:0042129 [7]: regulation of T-cell proliferation	1	1	1072	14	11542	-5.88	0.0	0.31	0.1	Il15
1112	GO:0042472 [6]: inner ear morphogenesis	1	1	1072	14	11542	-5.88	0.0	0.31	0.1	Foxi1
1113	GO:0043086 [4]: negative regulation of enzyme activity	1	1	1072	14	11542	-5.88	0.0	0.31	0.1	Prkca
1114	GO:0006094 [8]: gluconeogenesis	1	1	1072	14	11542	-5.88	0.0	0.31	0.1	Pck2
1115	GO:0006595 [7]: polyamine metabolism	1	1	1072	14	11542	-5.88	0.0	0.31	0.1	Oaz2
1116	GO:0006614 [8]: SRP-dependent cotranslational protein-membrane targeting	1	1	1072	14	11542	-5.88	0.0	0.31	0.1	Srp54
1117	GO:0006700 [7]: C21-steroid hormone biosynthesis	1	1	1072	14	11542	-5.88	0.0	0.31	0.1	Hsd3b7
1118	GO:0007270 [7]: nerve-nerve synaptic transmission	1	1	1072	14	11542	-5.88	0.0	0.31	0.1	Chrm3
1119	GO:0009306 [4]: protein secretion	1	1	1072	14	11542	-5.88	0.0	0.31	0.1	Kcnn4
1120	GO:0016339 [6]: calcium-dependent cell-cell adhesion	1	1	1072	8	11548	-5.9	0.0	0.6	0.21	Pcdh18
1121	GO:0018346 [10]: protein amino acid prenylation	1	1	1072	8	11548	-5.9	0.0	0.6	0.21	Wfs1
1122	GO:0030166 [7]: proteoglycan biosynthesis	1	1	1072	8	11548	-5.9	0.0	0.6	0.21	D4st1
1123	GO:0030218 [5]: erythrocyte differentiation	1	1	1072	8	11548	-5.9	0.0	0.6	0.21	Dnase2a
1124	GO:0042102 [8]: positive regulation of T-cell proliferation	1	1	1072	8	11548	-5.9	0.0	0.6	0.21	Il15
1125	GO:0042552 [8]: myelination	1	1	1072	8	11548	-5.9	0.0	0.6	0.21	Ugt8
1126	GO:0042553 [7]: cellular nerve ensheathment	1	1	1072	8	11548	-5.9	0.0	0.6	0.21	Ugt8
1127	GO:0046209 [5]: nitric oxide metabolism	1	1	1072	8	11548	-5.9	0.0	0.6	0.21	Ddah2
1128	GO:0051084 [8]: posttranslational protein folding	1	1	1072	8	11548	-5.9	0.0	0.6	0.21	H2-DMb1
1129	GO:0051085 [9]: chaperone cofactor dependent protein folding	1	1	1072	8	11548	-5.9	0.0	0.6	0.21	H2-DMb1
1130	GO:0001666 [5]: response to hypoxia	1	1	1072	8	11548	-5.9	0.0	0.6	0.21	Casp1
1131	GO:0001754 [5]: eye photoreceptor cell differentiation	1	1	1072	8	11548	-5.9	0.0	0.6	0.21	Rpgr
1132	GO:0006809 [5]: nitric oxide biosynthesis	1	1	1072	8	11548	-5.9	0.0	0.6	0.21	Ddah2
1133	GO:0006898 [7]: receptor mediated endocytosis	1	1	1072	8	11548	-5.9	0.0	0.6	0.21	Snx17
1134	GO:0006944 [3]: membrane fusion	1	1	1072	8	11548	-5.9	0.0	0.6	0.21	Snap23
1135	GO:0006997 [5]: nuclear organization and biogenesis	1	1	1072	8	11548	-5.9	0.0	0.6	0.21	Pml
1136	GO:0007026 [9]: microtubule stabilization	1	1	1072	8	11548	-5.9	0.0	0.6	0.21	Mtap2
1137	GO:0007212 [7]: dopamine receptor signaling pathway	1	1	1072	8	11548	-5.9	0.0	0.6	0.21	Gnao1
1138	GO:0007272 [7]: ionic insulation of neurons by glial cells	1	1	1072	8	11548	-5.9	0.0	0.6	0.21	Ugt8
1139	GO:0009067 [8]: aspartate family amino acid biosynthesis	1	1	1072	8	11548	-5.9	0.0	0.6	0.21	BC051244
1140	GO:0017015 [5]: regulation of transforming growth factor beta receptor signaling pathway	1	1	1072	13	11543	-5.91	0.0	0.34	0.11	Twsg1
1141	GO:0046519 [8]: sphingoid metabolism	1	1	1072	13	11543	-5.91	0.0	0.34	0.11	St6galnac6
1142	GO:0001839 [6]: neural plate morphogenesis	1	1	1072	13	11543	-5.91	0.0	0.34	0.11	Lmo4
1143	GO:0001841 [6]: neural tube formation	1	1	1072	13	11543	-5.91	0.0	0.34	0.11	Lmo4
1144	GO:0001843 [6]: neural tube closure	1	1	1072	13	11543	-5.91	0.0	0.34	0.11	Lmo4
1145	GO:0006469 [5]: negative regulation of protein kinase activity	1	1	1072	13	11543	-5.91	0.0	0.34	0.11	Prkca
1146	GO:0007004 [9]: telomerase-dependent telomere maintenance	1	1	1072	13	11543	-5.91	0.0	0.34	0.11	Tert
1147	GO:0007005 [6]: mitochondrion organization and biogenesis	1	1	1072	13	11543	-5.91	0.0	0.34	0.11	Fxc1
1148	GO:0007286 [4]: spermatid development	1	1	1072	13	11543	-5.91	0.0	0.34	0.11	Acrbp
1149	GO:0007568 [3]: aging	1	1	1072	13	11543	-5.91	0.0	0.34	0.11	Msra
1150	GO:0007585 [4]: respiratory gaseous exchange	1	1	1072	13	11543	-5.91	0.0	0.34	0.11	Traf4
1151	GO:0017148 [7]: negative regulation of protein biosynthesis	1	1	1072	12	11544	-5.92	0.0	0.38	0.12	Eif4ebp2
1152	GO:0019751 [6]: polyol metabolism	1	1	1072	12	11544	-5.92	0.0	0.38	0.12	Gyk
1153	GO:0042178 [6]: xenobiotic catabolism	1	1	1072	12	11544	-5.92	0.0	0.38	0.12	Gstm4
1154	GO:0042537 [6]: benzene and derivative metabolism	1	1	1072	12	11544	-5.92	0.0	0.38	0.12	Gstm4
1155	GO:0042551 [5]: nerve maturation	1	1	1072	12	11544	-5.92	0.0	0.38	0.12	Ugt8
1156	GO:0045621 [6]: positive regulation of lymphocyte differentiation	1	1	1072	12	11544	-5.92	0.0	0.38	0.12	Cd1d1
1157	GO:0046785 [8]: microtubule polymerization	1	1	1072	12	11544	-5.92	0.0	0.38	0.12	Tuba4
1158	GO:0006071 [7]: glycerol metabolism	1	1	1072	12	11544	-5.92	0.0	0.38	0.12	Gyk
1159	GO:0006446 [8]: regulation of translational initiation	1	1	1072	12	11544	-5.92	0.0	0.38	0.12	Eif4ebp2
1160	GO:0006471 [8]: protein amino acid ADP-ribosylation	1	1	1072	12	11544	-5.92	0.0	0.38	0.12	Gna14
1161	GO:0006672 [9]: ceramide metabolism	1	1	1072	12	11544	-5.92	0.0	0.38	0.12	St6galnac6
1162	GO:0006801 [6]: superoxide metabolism	1	1	1072	12	11544	-5.92	0.0	0.38	0.12	Noxo1
1163	GO:0008277 [5]: regulation of G-protein coupled receptor protein signaling pathway	1	1	1072	12	11544	-5.92	0.0	0.38	0.12	Ramp1
1164	GO:0030111 [5]: regulation of Wnt receptor signaling pathway	1	1	1072	9	11547	-5.92	0.0	0.53	0.18	Catnbip1
1165	GO:0030512 [6]: negative regulation of transforming growth factor beta receptor signaling pathway	1	1	1072	9	11547	-5.92	0.0	0.53	0.18	Twsg1
1166	GO:0042063 [6]: gliogenesis	1	1	1072	9	11547	-5.92	0.0	0.53	0.18	Nf1
1167	GO:0042558 [6]: pteridine and derivative metabolism	1	1	1072	9	11547	-5.92	0.0	0.53	0.18	Folr1
1168	GO:0051260 [8]: protein homooligomerization	1	1	1072	9	11547	-5.92	0.0	0.53	0.18	Lnx1
1169	GO:0001502 [7]: cartilage condensation	1	1	1072	9	11547	-5.92	0.0	0.53	0.18	Col11a1
1170	GO:0001570 [4]: vasculogenesis	1	1	1072	9	11547	-5.92	0.0	0.53	0.18	Hey1
1171	GO:0006835 [7]: dicarboxylic acid transport	1	1	1072	9	11547	-5.92	0.0	0.53	0.18	Slc1a1
1172	GO:0006914 [4]: autophagy	1	1	1072	9	11547	-5.92	0.0	0.53	0.18	Map1lc3b
1173	GO:0006939 [4]: smooth muscle contraction	1	1	1072	9	11547	-5.92	0.0	0.53	0.18	Chrm3
1174	GO:0008299 [7]: isoprenoid biosynthesis	1	1	1072	9	11547	-5.92	0.0	0.53	0.18	Nudt13
1175	GO:0009156 [8]: ribonucleoside monophosphate biosynthesis	1	1	1072	9	11547	-5.92	0.0	0.53	0.18	Paics
1176	GO:0035264 [4]: body growth	1	1	1072	11	11545	-5.93	0.0	0.42	0.14	Socs2
1177	GO:0040014 [5]: regulation of body size	1	1	1072	11	11545	-5.93	0.0	0.42	0.14	Socs2
1178	GO:0042044 [5]: fluid transport	1	1	1072	11	11545	-5.93	0.0	0.42	0.14	Aqp5
1179	GO:0042591 [7]: antigen presentation, exogenous antigen via MHC class II	1	1	1072	11	11545	-5.93	0.0	0.42	0.14	H2-DMb1
1180	GO:0045061 [6]: thymic T-cell selection	1	1	1072	11	11545	-5.93	0.0	0.42	0.14	Cd1d1
1181	GO:0045582 [7]: positive regulation of T-cell differentiation	1	1	1072	11	11545	-5.93	0.0	0.42	0.14	Cd1d1
1182	GO:0050671 [7]: positive regulation of lymphocyte proliferation	1	1	1072	11	11545	-5.93	0.0	0.42	0.14	Il15
1183	GO:0001756 [4]: somitogenesis	1	1	1072	11	11545	-5.93	0.0	0.42	0.14	Pcdh8
1184	GO:0006376 [9]: mRNA splice site selection	1	1	1072	11	11545	-5.93	0.0	0.42	0.14	Sfrs6
1185	GO:0006833 [6]: water transport	1	1	1072	11	11545	-5.93	0.0	0.42	0.14	Aqp5
1186	GO:0007219 [6]: Notch signaling pathway	1	1	1072	11	11545	-5.93	0.0	0.42	0.14	Dtx3
1187	GO:0008272 [8]: sulfate transport	1	1	1072	11	11545	-5.93	0.0	0.42	0.14	Slc26a2
1188	GO:0008366 [6]: nerve ensheathment	1	1	1072	11	11545	-5.93	0.0	0.42	0.14	Ugt8
1189	GO:0010003 [8]: gastrulation (sensu Mammalia)	1	1	1072	10	11546	-5.93	0.0	0.47	0.16	Lrp5
1190	GO:0030500 [7]: regulation of bone mineralization	1	1	1072	10	11546	-5.93	0.0	0.47	0.16	Ank
1191	GO:0030593 [7]: neutrophil chemotaxis	1	1	1072	10	11546	-5.93	0.0	0.47	0.16	Prkca
1192	GO:0042493 [7]: response to drug	1	1	1072	10	11546	-5.93	0.0	0.47	0.16	Hiat1
1193	GO:0044242 [6]: cellular lipid catabolism	1	1	1072	10	11546	-5.93	0.0	0.47	0.16	Amacr
1194	GO:0046530 [4]: photoreceptor cell differentiation	1	1	1072	10	11546	-5.93	0.0	0.47	0.16	Rpgr
1195	GO:0048276 [7]: gastrulation (sensu Vertebrata)	1	1	1072	10	11546	-5.93	0.0	0.47	0.16	Lrp5
1196	GO:0050729 [7]: positive regulation of inflammatory response	1	1	1072	10	11546	-5.93	0.0	0.47	0.16	Prkca
1197	GO:0051046 [4]: regulation of secretion	1	1	1072	10	11546	-5.93	0.0	0.47	0.16	Kcnn4
1198	GO:0051216 [6]: cartilage development	1	1	1072	10	11546	-5.93	0.0	0.47	0.16	Col11a1
1199	GO:0051259 [7]: protein oligomerization	1	1	1072	10	11546	-5.93	0.0	0.47	0.16	Lnx1
1200	GO:0000904 [4]: cellular morphogenesis during differentiation	1	1	1072	10	11546	-5.93	0.0	0.47	0.16	Rpgr
1201	GO:0001508 [6]: regulation of action potential	1	1	1072	10	11546	-5.93	0.0	0.47	0.16	Ugt8
1202	GO:0001702 [6]: gastrulation (sensu Deuterostomia)	1	1	1072	10	11546	-5.93	0.0	0.47	0.16	Lrp5
1203	GO:0001709 [5]: cell fate determination	1	1	1072	10	11546	-5.93	0.0	0.47	0.16	Gata3
1204	GO:0001906 [5]: cell killing	1	1	1072	10	11546	-5.93	0.0	0.47	0.16	Cd1d1
1205	GO:0001909 [6]: immune cell mediated cytotoxicity	1	1	1072	10	11546	-5.93	0.0	0.47	0.16	Cd1d1
1206	GO:0005978 [8]: glycogen biosynthesis	1	1	1072	10	11546	-5.93	0.0	0.47	0.16	Phkg2
1207	GO:0007127 [9]: meiosis I	1	1	1072	10	11546	-5.93	0.0	0.47	0.16	Mlh1
1208	GO:0007271 [8]: synaptic transmission, cholinergic	1	1	1072	10	11546	-5.93	0.0	0.47	0.16	Chrm3
1209	GO:0009066 [7]: aspartate family amino acid metabolism	1	1	1072	10	11546	-5.93	0.0	0.47	0.16	BC051244
1210	GO:0009124 [7]: nucleoside monophosphate biosynthesis	1	1	1072	10	11546	-5.93	0.0	0.47	0.16	Paics
1211	GO:0009250 [7]: glucan biosynthesis	1	1	1072	10	11546	-5.93	0.0	0.47	0.16	Phkg2
