# Supplementary material for: A genomic analysis of mouse models of breast cancer reveals molecular features of mouse models and relationships to human breast cancer
Source: Breast Cancer Res. 2014 Jun 5;16(3):R59. doi: 10.1186/bcr3672 (PMC4078930; doi:10.1186/bcr3672)
Supplement: Additional file 2 — Fold change values organized by mouse tumor model type comparing the mouse model to all other types of mouse models. [file bcr3672-S2.zip › Additional_file_2/Neu_SAM/AdditionalFile47_Neu_SAM/UpregulatedGenesgather_kegg_121102.txt]

#	Annotation	Total Genes With Ann	Your Genes (With Ann)	Your Genes (No Ann)	Genome (With Ann)	Genome (No Ann)	ln(Bayes factor)	neg ln(p value)	FE: neg ln(p value)	FE: neg ln(FDR)	Genes
1	path:mmu00190: Oxidative phosphorylation	34	34	277	81	2127	9.59	11.06	14.85	10.17	0610006O14Rik 1110013G13Rik Atp5c1 Atp5e Atp5g2 Atp5j Atp5j2 Atp5k Atp5l Atp5o Atp6v0a1 Atp6v0d1 Atp6v0e Atp6v1a1 Atp6v1b1 Atp6v1d Atp6v1f Atp6v1g2 Cox6b1 Cox7a1 Cox7a2 Cox8a Grim19 Ndufb2 Ndufb4 Ndufb5 Ndufb8 Ndufc1 Ndufs3 Ndufs4 Ndufs7 Ndufv2 Sdhc Uqcr
2	path:mmu04080: Neuroactive ligand-receptor interaction	11	11	300	267	1941	9.45	11.06	0.0	0.0	Adcyap1 Adrb1 Chrm3 Gabrp Grin1 Grpr Npy P2rx3 Tacr3 Trhr Vipr1
3	path:mmu00193: ATP synthesis	17	17	294	24	2184	7.61	11.06	13.03	9.04	0610006O14Rik Atp5c1 Atp5e Atp5g2 Atp5j Atp5j2 Atp5k Atp5l Atp5o Atp6v0a1 Atp6v0d1 Atp6v0e Atp6v1a1 Atp6v1b1 Atp6v1d Atp6v1f Atp6v1g2
4	path:mmu04060: Cytokine-cytokine receptor interaction	16	16	295	224	1984	1.21	5.33	0.0	0.0	Ccl27 Ctf1 Il15 Il15ra Il1rap Il21 Inhbb Lifr Pdgfd Tgfb2 Tgfb3 Tgfbr2 Tnfrsf10b Tnfrsf11a Tnfsf12 Tslpr
5	path:mmu00051: Fructose and mannose metabolism	11	11	300	27	2181	0.11	4.2	5.37	1.92	Akr1e1 Aldoa B4galt6 Hk1 Mtmr1 Mtmr2 Pfkl Pfkm Pfkp Rdh14 Sdh1
6	path:mmu00310: Lysine degradation	12	12	299	32	2176	-0.0	0.0	5.22	1.92	Akr1e1 Aldh2 Aldh3a2 Echs1 Ehhadh Gcdh Otub2 Plod1 Prss16 Rdh14 Spcs1 Tmlhe
7	path:mmu00071: Fatty acid metabolism	13	13	298	41	2167	-0.69	0.0	4.44	1.83	Acox1 Acox2 Acsl4 Aldh2 Aldh3a2 Cyp2c29 Cyp2d9 Cyp2j5 Cyp3a16 Cyp3a41 Echs1 Ehhadh Gcdh
8	path:mmu00052: Galactose metabolism	8	8	303	18	2190	-0.74	0.0	4.57	1.83	Akr1e1 Galt Glb1 Hk1 Pfkl Pfkm Pfkp Rdh14
9	path:mmu00330: Arginine and proline metabolism	10	10	301	27	2181	-0.76	0.0	4.46	1.83	Aldh2 Aldh3a2 Asl Ass1 Ckmt1 Got1 Lap3 Otc Pycr1 Pycr2
10	path:mmu00625: Tetrachloroethene degradation	4	4	307	4	2204	-0.96	0.0	4.54	1.83	Akr1e1 Ephx1 Ephx2 Rdh14
11	path:mmu04520: Adherens junction	3	3	308	71	2137	-1.0	0.0	0.0	0.0	Actn4 Catns Tgfbr2
12	path:mmu04620: Toll-like receptor signaling pathway	5	5	306	89	2119	-1.17	0.0	0.01	0.0	Pik3c2g Pik3cg Pik3r1 Tlr3 Tlr6
13	path:mmu00053: Ascorbate and aldarate metabolism	5	5	306	8	2200	-1.25	0.0	4.17	1.69	Akr1e1 Aldh2 Aldh3a2 Cyp46a1 Rdh14
14	path:mmu00640: Propanoate metabolism	7	7	304	17	2191	-1.46	0.0	3.82	1.6	Acas2l Aldh2 Aldh3a2 Aldh6a1 Echs1 Ehhadh Ldh2
15	path:mmu00252: Alanine and aspartate metabolism	6	6	305	13	2195	-1.54	0.0	3.79	1.6	Adssl1 Asl Ass1 Crat Gad1 Got1
16	path:mmu00604: Ganglioside biosynthesis	6	6	305	13	2195	-1.54	0.0	3.79	1.6	B4galt6 Galgt1 St3gal5 St6galnac4 St6galnac6 St8sia5
17	path:mmu04610: Complement and coagulation cascades	3	3	308	65	2143	-1.55	0.0	0.01	0.0	Crry Daf1 F3
18	path:mmu00480: Glutathione metabolism	9	9	302	27	2181	-1.56	0.0	3.62	1.5	Anpep G6pd2 Gclm Gpx4 Gstm1 Gstm4 Gstm5 Gstt1 Rab15
19	path:mmu00380: Tryptophan metabolism	15	15	296	60	2148	-1.65	0.0	3.3	1.48	Aldh2 Aldh3a2 Cat Cyp2c29 Cyp2d9 Cyp2j5 Cyp3a16 Cyp3a41 Echs1 Ehhadh Gcdh Hrmt1l1 Mylip Pja1 Trim11
20	path:mmu04070: Phosphatidylinositol signaling system	15	15	296	61	2147	-1.74	0.0	3.19	1.48	Calm2 Dgka Fn3k Impa1 Inpp5e Itpr1 Itpr3 Pik3c2g Pik3cg Pik3r1 Pip5k1a Pip5k2c Pps Prkca Prkr
21	path:mmu00220: Urea cycle and metabolism of amino groups	6	6	305	14	2194	-1.77	0.0	3.54	1.5	Asl Ass1 Ckmt1 Otc Pycr1 Pycr2
22	path:mmu00010: Glycolysis / Gluconeogenesis	11	11	300	39	2169	-1.78	0.0	3.29	1.48	Acas2l Acyp1 Acyp2 Aldh2 Aldh3a2 Aldoa Hk1 Ldh2 Pfkl Pfkm Pfkp
23	path:mmu00620: Pyruvate metabolism	8	8	303	25	2183	-2.01	0.0	3.15	1.48	Acas2l Acyp1 Acyp2 Aldh2 Aldh3a2 Cach Hagh Ldh2
24	path:mmu00530: Aminosugars metabolism	7	7	304	20	2188	-2.02	0.0	3.2	1.48	Cmas Gne Hk1 Mtmr1 Mtmr2 Nagk Smpdl3a
25	path:mmu00230: Purine metabolism	19	19	292	89	2119	-2.05	0.0	2.72	1.29	Adcy6 Adcy8 Adcy9 Adssl1 Ak1 Dck Enpp1 Entpd2 Entpd5 Fhit Gmpr2 Nme3 Paics Papss1 Pde7b Pde9a Polr3h Polr3k Xdh
26	path:mmu00030: Pentose phosphate pathway	6	6	305	16	2192	-2.16	0.0	3.1	1.48	Aldoa G6pd2 Pfkl Pfkm Pfkp Rpe
27	path:mmu04010: MAPK signaling pathway	22	22	289	209	1999	-2.23	0.0	0.07	0.01	Casp1 Casp11 Dusp6 Dusp8 Fgf12 Gng12 Hspa5 Mapk8ip1 Nf1 Nr4a1 Pak1 Pla2g6 Ppp3ca Ppp3r1 Prkca Rasa1 Rras Sos2 Tgfb2 Tgfb3 Tgfbr2 Tmem37
28	path:mmu00410: beta-Alanine metabolism	5	5	306	12	2196	-2.3	0.0	3.02	1.48	Aldh2 Aldh3a2 Echs1 Ehhadh Gad1
29	path:mmu00780: Biotin metabolism	3	3	308	4	2204	-2.36	0.0	3.11	1.48	Otub2 Prss16 Spcs1
30	path:mmu00740: Riboflavin metabolism	4	4	307	8	2200	-2.39	0.0	2.99	1.48	Enpp1 Mtmr1 Mtmr2 Rfk
31	path:mmu00930: Caprolactam degradation	4	4	307	8	2200	-2.39	0.0	2.99	1.48	Echs1 Ehhadh Ntan1 Sirt2
32	path:mmu04310: Wnt signaling pathway	12	12	299	129	2079	-2.39	0.0	0.06	0.01	Catnbip1 Ctbp2 Fzd3 Fzd6 Fzd9 Lrp5 Ppp2cb Ppp3ca Ppp3r1 Prkca Sfrp1 Tbl1x
33	path:mmu00650: Butanoate metabolism	8	8	303	29	2179	-2.52	0.0	2.56	1.18	Akr1e1 Aldh2 Aldh3a2 Echs1 Ehhadh Gad1 Prdx6 Rdh14
34	path:mmu04910: Insulin signaling pathway	21	21	290	112	2096	-2.57	0.0	2.0	0.84	Calm2 Cblc Flot1 Foxo1 Hk1 Irs1 Pdpk1 Pfkl Pfkm Pfkp Phkg2 Pik3cg Pik3r1 Ppargc1a Pps Pygb Rhoq Rras Socs2 Sos2 Srebf1
35	path:mmu00632: Benzoate degradation via CoA ligation	9	9	302	36	2172	-2.64	0.0	2.36	1.08	Acyp1 Acyp2 Akr1e1 Echs1 Ehhadh Fn3k Gcdh Prkr Rdh14
36	path:mmu00730: Thiamine metabolism	3	3	308	5	2203	-2.7	0.0	2.73	1.29	Mtmr1 Mtmr2 Tpk1
37	path:mmu00120: Bile acid biosynthesis	6	6	305	20	2188	-2.77	0.0	2.39	1.08	Acad8 Acadsb Akr1e1 Aldh2 Aldh3a2 Rdh14
38	path:mmu00903: Limonene and pinene degradation	5	5	306	15	2193	-2.82	0.0	2.4	1.08	Aldh2 Aldh3a2 Cyp46a1 Echs1 Ehhadh
39	path:mmu00760: Nicotinate and nicotinamide metabolism	9	9	302	42	2166	-3.09	0.0	1.77	0.7	Enpp1 Fn3k Mtmr1 Mtmr2 Nmnat1 Nnt Ntan1 Prkr Sirt2
40	path:mmu04512: ECM-receptor interaction	13	13	298	71	2137	-3.14	0.0	1.47	0.51	Chad Col11a1 Col4a4 Col4a6 Itga8 Itgb3 Itgb5 Itgb6 Lama4 Lamb2 Npnt Sdc2 Sdc4
41	path:mmu04510: Focal adhesion	27	27	284	187	2021	-3.15	0.0	0.73	0.25	Actn4 Arhgap5 Capn5 Capn7 Capns1 Chad Col11a1 Col4a4 Col4a6 Comp Itga8 Itgb3 Itgb5 Itgb6 Lama4 Lamb2 Pak1 Parva Pdgfd Pdpk1 Pik3cg Pik3r1 Prkca Rras Sos2 Tesk2 Tnk1
42	path:mmu00750: Vitamin B6 metabolism	3	3	308	7	2201	-3.2	0.0	2.16	0.97	Mtmr1 Mtmr2 Pdxk
43	path:mmu00630: Glyoxylate and dicarboxylate metabolism	3	3	308	7	2201	-3.2	0.0	2.16	0.97	Aco1 Aco2 Hao3
44	path:mmu00720: Reductive carboxylate cycle (CO2 fixation)	3	3	308	7	2201	-3.2	0.0	2.16	0.97	Acas2l Aco1 Aco2
45	path:mmu04020: Calcium signaling pathway	21	21	290	160	2048	-3.21	0.0	0.42	0.19	Adcy6 Adcy8 Adcy9 Adrb1 Cacna1d Calm2 Chrm3 Gna14 Grin1 Grpr Itpr1 Itpr3 P2rx3 Phkg2 Ppp3ca Ppp3r1 Prkca Ptk2b Pygb Tacr3 Trhr
46	path:mmu00280: Valine, leucine and isoleucine degradation	6	6	305	26	2182	-3.36	0.0	1.64	0.59	Aldh2 Aldh3a2 Aldh6a1 Bckdha Echs1 Ehhadh
47	path:mmu04530: Tight junction	16	16	295	107	2101	-3.37	0.0	0.79	0.25	Actn4 Cipp Cldn1 Cldn10 Cldn2 Cldn3 Cldn7 Cldn8 Crb3 Epb4.1l1 Llglh2 Myh14 Ppp2cb Ppp2r4 Prkca Rras
48	path:mmu00520: Nucleotide sugars metabolism	3	3	308	8	2200	-3.39	0.0	1.93	0.8	Akr1e1 Galt Rdh14
49	path:mmu00251: Glutamate metabolism	4	4	307	15	2193	-3.53	0.0	1.61	0.59	Gad1 Gclm Got1 Nagk
50	path:mmu00561: Glycerolipid metabolism	6	6	305	29	2179	-3.54	0.0	1.36	0.45	Aldh2 Aldh3a2 B4galt6 Dgka Glb1 Gyk
51	path:mmu05040: Huntington's disease	5	5	306	22	2186	-3.56	0.0	1.45	0.51	Calm2 Casp1 Cltb Esrrbl1 Rasa1
52	path:mmu04210: Apoptosis	11	11	300	78	2130	-3.57	0.0	0.6	0.24	Capn5 Capn7 Capns1 Casp12 Il1rap Pik3c2g Pik3cg Pik3r1 Ppp3ca Ppp3r1 Tnfrsf10b
53	path:mmu04540: Gap junction	10	10	301	74	2134	-3.61	0.0	0.51	0.21	Adcy6 Adrb1 Gna14 Itpr1 Itpr3 Pdgfd Prkca Rras Sos2 Tuba4
54	path:mmu00590: Prostaglandin and leukotriene metabolism	2	2	309	31	2177	-3.61	0.0	0.07	0.01	Pla2g6 Prdx6
55	path:mmu00430: Taurine and hypotaurine metabolism	2	2	309	4	2204	-3.61	0.0	1.81	0.72	Csad Gad1
56	path:mmu00562: Inositol phosphate metabolism	8	8	303	49	2159	-3.66	0.0	0.9	0.26	Fn3k Impa1 Inpp5e Pik3cg Pip5k1a Pip5k2c Pps Prkr
57	path:mmu00350: Tyrosine metabolism	3	3	308	37	2171	-3.66	0.0	0.12	0.03	Fah Got1 Hrmt1l1
58	path:mmu00150: Androgen and estrogen metabolism	2	2	309	30	2178	-3.68	0.0	0.08	0.01	H2-Ke6 Hrmt1l1
59	path:mmu00564: Glycerophospholipid metabolism	5	5	306	48	2160	-3.7	0.0	0.22	0.08	Akr1e1 Dgka Pla2g6 Pld1 Rdh14
60	path:mmu00361: gamma-Hexachlorocyclohexane degradation	6	6	305	33	2175	-3.72	0.0	1.05	0.3	Cyp2c29 Cyp2d9 Cyp2j5 Cyp3a16 Cyp3a41 Cyp46a1
61	path:mmu00240: Pyrimidine metabolism	8	8	303	58	2150	-3.72	0.0	0.54	0.21	Ak3l1 Dck Ehd4 Entpd5 Nme3 Polr3h Polr3k Tk2
62	path:mmu04330: Notch signaling pathway	5	5	306	45	2163	-3.8	0.0	0.28	0.12	Ctbp2 Dtx3 Ncstn Notch3 Psenen
63	path:mmu05010: Alzheimer's disease	4	4	307	19	2189	-3.83	0.0	1.16	0.34	Bace1 Mme Ncstn Psenen
64	path:mmu00020: Citrate cycle (TCA cycle)	4	4	307	20	2188	-3.89	0.0	1.07	0.3	Aco1 Aco2 Idh3a Sdhc
65	path:mmu00260: Glycine, serine and threonine metabolism	3	3	308	31	2177	-3.95	0.0	0.21	0.08	Akr1e1 Gldc Rdh14
66	path:mmu00770: Pantothenate and CoA biosynthesis	3	3	308	13	2195	-3.95	0.0	1.15	0.34	Enpp1 Ntan1 Sirt2
67	path:mmu00521: Streptomycin biosynthesis	2	2	309	6	2202	-3.97	0.0	1.35	0.45	Hk1 Impa1
68	path:mmu00510: N-Glycan biosynthesis	4	4	307	23	2185	-3.99	0.0	0.84	0.25	B4galt6 Dibd1 Dpm1 Man2a1
69	path:mmu00532: Chondroitin / Heparan sulfate biosynthesis	4	4	307	24	2184	-4.02	0.0	0.77	0.25	B3galt6 Ext2 Extl1 Hs3st1
70	path:mmu00600: Glycosphingolipid metabolism	4	4	307	30	2178	-4.04	0.0	0.48	0.21	B4galt6 Glb1 Neu2 Smpd2
71	path:mmu00500: Starch and sucrose metabolism	4	4	307	26	2182	-4.04	0.0	0.66	0.24	Enpp1 Hk1 Ifih1 Pygb
72	path:mmu00450: Selenoamino acid metabolism	3	3	308	15	2193	-4.07	0.0	0.95	0.26	Hrmt1l1 Papss1 Scly
73	path:mmu00031: Inositol metabolism	1	1	310	1	2207	-4.08	0.0	1.46	0.51	Aldh6a1
74	path:mmu00062: Fatty acid biosynthesis (path 2)	2	2	309	7	2201	-4.09	0.0	1.18	0.34	Echs1 Ehhadh
75	path:mmu00272: Cysteine metabolism	2	2	309	7	2201	-4.09	0.0	1.18	0.34	Got1 Ldh2
76	path:mmu00860: Porphyrin and chlorophyll metabolism	3	3	308	16	2192	-4.11	0.0	0.86	0.25	Cpox Hmox1 Uros
77	path:mmu00710: Carbon fixation	3	3	308	17	2191	-4.14	0.0	0.78	0.25	Aldoa Got1 Rpe
78	path:mmu00340: Histidine metabolism	3	3	308	23	2185	-4.17	0.0	0.45	0.21	Aldh2 Aldh3a2 Hrmt1l1
79	path:mmu00512: O-Glycan biosynthesis	3	3	308	19	2189	-4.18	0.0	0.65	0.24	B4galt6 Galnt11 Galnt3
80	path:mmu00400: Phenylalanine, tyrosine and tryptophan biosynthesis	2	2	309	8	2200	-4.18	0.0	1.03	0.3	Got1 Pah
81	path:mmu00680: Methane metabolism	2	2	309	9	2199	-4.25	0.0	0.91	0.26	Cat Prdx6
82	path:mmu05060: Prion disease	2	2	309	9	2199	-4.25	0.0	0.91	0.26	Aplp1 Hspa5
83	path:mmu00363: Bisphenol A degradation	2	2	309	9	2199	-4.25	0.0	0.91	0.26	Akr1e1 Rdh14
84	path:mmu00360: Phenylalanine metabolism	2	2	309	19	2189	-4.28	0.0	0.28	0.12	Got1 Prdx6
85	path:mmu00940: Stilbene, coumarine and lignin biosynthesis	2	2	309	10	2198	-4.3	0.0	0.81	0.25	Cyp46a1 Prdx6
86	path:mmu00603: Globoside metabolism	2	2	309	18	2190	-4.31	0.0	0.32	0.12	B4galt6 St8sia5
87	path:mmu00601: Blood group glycolipid biosynthesis-lactoseries	2	2	309	11	2197	-4.34	0.0	0.71	0.25	B4galt6 St3gal3
88	path:mmu04710: Circadian rhythm	2	2	309	11	2197	-4.34	0.0	0.71	0.25	Bhlhb2 Per2
89	path:mmu00401: Novobiocin biosynthesis	1	1	310	2	2206	-4.36	0.0	1.12	0.33	Got1
90	path:mmu00790: Folate biosynthesis	2	2	309	12	2196	-4.36	0.0	0.63	0.24	Ggh Ifih1
91	path:mmu00910: Nitrogen metabolism	2	2	309	12	2196	-4.36	0.0	0.63	0.24	Car2 Car6
92	path:mmu00624: 1- and 2-Methylnaphthalene degradation	2	2	309	12	2196	-4.36	0.0	0.63	0.24	Acad8 Acadsb
93	path:mmu00602: Blood group glycolipid biosynthesis-neolactoseries	2	2	309	15	2193	-4.37	0.0	0.45	0.21	B4galt6 St8sia5
94	path:mmu05030: Amyotrophic lateral sclerosis (ALS)	2	2	309	15	2193	-4.37	0.0	0.45	0.21	Cat Ppp3ca
95	path:mmu00100: Biosynthesis of steroids	2	2	309	14	2194	-4.37	0.0	0.5	0.21	Dhcr7 Vkorc1
96	path:mmu00960: Alkaloid biosynthesis II	1	1	310	13	2195	-4.45	0.0	0.17	0.07	Prdx6
97	path:mmu05050: Dentatorubropallidoluysian atrophy (DRPLA)	1	1	310	13	2195	-4.45	0.0	0.17	0.07	Casp1
98	path:mmu00670: One carbon pool by folate	1	1	310	12	2196	-4.51	0.0	0.2	0.08	Ehd4
99	path:mmu00040: Pentose and glucuronate interconversions	1	1	310	10	2198	-4.6	0.0	0.27	0.12	Rpe
100	path:mmu00440: Aminophosphonate metabolism	1	1	310	10	2198	-4.6	0.0	0.27	0.12	Hrmt1l1
101	path:mmu00626: Nitrobenzene degradation	1	1	310	10	2198	-4.6	0.0	0.27	0.12	Hrmt1l1
102	path:mmu00950: Alkaloid biosynthesis I	1	1	310	4	2204	-4.6	0.0	0.73	0.25	Got1
103	path:mmu00623: 2,4-Dichlorobenzoate degradation	1	1	310	4	2204	-4.6	0.0	0.73	0.25	Prdx6
104	path:mmu00130: Ubiquinone biosynthesis	1	1	310	5	2203	-4.66	0.0	0.6	0.24	Grim19
105	path:mmu00920: Sulfur metabolism	1	1	310	8	2200	-4.67	0.0	0.36	0.15	Papss1
106	path:mmu00531: Glycosaminoglycan degradation	1	1	310	6	2202	-4.68	0.0	0.51	0.21	Glb1
107	path:mmu00628: Fluorene degradation	1	1	310	6	2202	-4.68	0.0	0.51	0.21	Cyp46a1
108	path:mmu00643: Styrene degradation	1	1	310	6	2202	-4.68	0.0	0.51	0.21	Fah
