# Supplementary material for: A genomic analysis of mouse models of breast cancer reveals molecular features of mouse models and relationships to human breast cancer
Source: Breast Cancer Res. 2014 Jun 5;16(3):R59. doi: 10.1186/bcr3672 (PMC4078930; doi:10.1186/bcr3672)
Supplement: Additional file 2 — Fold change values organized by mouse tumor model type comparing the mouse model to all other types of mouse models. [file bcr3672-S2.zip › Additional_file_2/Neu_SAM/AdditionalFile47_Neu_SAM/UpregulatedGenesgather_transfac_121102.txt]

#	Annotation	Total Genes With Ann	Your Genes (With Ann)	Your Genes (No Ann)	Genome (With Ann)	Genome (No Ann)	ln(Bayes factor)	neg ln(p value)	FE: neg ln(p value)	FE: neg ln(FDR)	Genes
1	V$KROX_Q6	741	741	651	5624	9155	56.55	11.93	62.94	57.08	0610007A15Rik 0610041B22Rik 1110011K10Rik 1110013G13Rik 1110035L05Rik 1110054N06Rik 1200014P03Rik 1300010K09Rik 1300013B24Rik 1500016L11Rik 1500034J20Rik 1600020H07Rik 1810045K07Rik 2010005O13Rik 2010110M21Rik 2210008M09Rik 2210403N09Rik 2310008M20Rik 2310042M24Rik 2410018G23Rik 2510001I10Rik 2610022K04Rik 2610034N03Rik 2610205H19Rik 2700038L12Rik 2810002D13Rik 2810405I11Rik 4732429I09Rik 4930467…
2	V$MAZ_Q6	1100	1100	292	10171	4608	29.86	11.93	36.14	30.97	0610006O14Rik 0610007A15Rik 0610039A15Rik 0610041B22Rik 1110007C05Rik 1110011K10Rik 1110020A09Rik 1110035L05Rik 1110054N06Rik 1110060M21Rik 1200014P03Rik 1300002F13Rik 1300010K09Rik 1300013B24Rik 1500016L11Rik 1500034J20Rik 1600020H07Rik 1700020M16Rik 1810012H11Rik 1810015M01Rik 1810033A06Rik 1810045K07Rik 1810057E01Rik 2010005O13Rik 2010110M21Rik 2010308M01Rik 2210008M09Rik 2310004N11Rik 2310008…
3	V$E2F1_Q6: E2F-1	856	856	536	7488	7291	26.78	11.93	32.92	28.15	0610006O14Rik 0610007A15Rik 0610039A15Rik 0610041B22Rik 1110011K10Rik 1110054N06Rik 1200014P03Rik 1300002F13Rik 1300010K09Rik 1300013B24Rik 1500016L11Rik 1500034J20Rik 1600020H07Rik 1700009P13Rik 1810012H11Rik 1810015M01Rik 1810020E01Rik 1810045K07Rik 1810045K17Rik 1810057E01Rik 2010005O13Rik 2210008M09Rik 2310042M24Rik 2310075A12Rik 2410018G23Rik 2410043F08Rik 2510001I10Rik 2610022K04Rik 2610034…
4	V$MYCMAX_B: c-Myc:Max binding sites	663	663	729	5523	9256	24.37	11.93	30.47	25.99	0610007A15Rik 1110007C05Rik 1110013G13Rik 1110020A09Rik 1110032D12Rik 1110035L05Rik 1110054N06Rik 1190003K14Rik 1300010K09Rik 1500016L11Rik 1500034J20Rik 1810020E01Rik 1810045K07Rik 1810045K17Rik 1810057E01Rik 2010005O13Rik 2310042N02Rik 2310044D20Rik 2310075A12Rik 2410018G23Rik 2510001I10Rik 2610034N03Rik 2610205H19Rik 2700038L12Rik 2810405I11Rik 2810410A08Rik 2810422M04Rik 2810484M10Rik 4732429…
5	V$SP3_Q3	1035	1035	357	9678	5101	19.85	11.93	25.96	21.71	0610006O14Rik 0610007A15Rik 0610039A15Rik 1110007C05Rik 1110020A09Rik 1110035L05Rik 1110054N06Rik 1190003K14Rik 1200014P03Rik 1300002F13Rik 1300010K09Rik 1300013B24Rik 1500016L11Rik 1500034J20Rik 1700009P13Rik 1810012H11Rik 1810013B01Rik 1810015M01Rik 1810020E01Rik 1810045K07Rik 1810057E01Rik 2010005O13Rik 2010110M21Rik 2210008M09Rik 2210403N09Rik 2310004N11Rik 2310008M20Rik 2310042M24Rik 2310042…
6	V$MAZR_01: MAZ related factor	695	695	697	6017	8762	18.61	11.93	24.6	20.54	0610007A15Rik 0610041B22Rik 1110035L05Rik 1110060M21Rik 1190003K14Rik 1200014P03Rik 1300013B24Rik 1500016L11Rik 1700009P13Rik 1810012H11Rik 1810013B01Rik 1810015M01Rik 1810045K07Rik 1810057E01Rik 2010005O13Rik 2010308M01Rik 2210403N09Rik 2310008M20Rik 2310042N02Rik 2310075A12Rik 2410018G23Rik 2610034N03Rik 2610205H19Rik 2610319K07Rik 2700038L12Rik 2810422M04Rik 2810484M10Rik 4732429I09Rik 4930467…
7	V$E2F_Q6: E2F	1116	1116	276	10697	4082	17.22	11.93	23.35	19.44	0610006O14Rik 0610007A15Rik 0610039A15Rik 0610041B22Rik 1110007C05Rik 1110011K10Rik 1110032D12Rik 1110054N06Rik 1110060M21Rik 1200014P03Rik 1300002F13Rik 1300013B24Rik 1500016L11Rik 1500034J20Rik 1600020H07Rik 1700009P13Rik 1700020M16Rik 1810012H11Rik 1810015M01Rik 1810020E01Rik 1810045K07Rik 1810045K17Rik 1810057E01Rik 2010005O13Rik 2010308M01Rik 2210008M09Rik 2210403N09Rik 2310008M20Rik 2310042…
8	V$TEF_Q6	395	395	997	5346	9433	13.99	11.93	0.0	0.0	0610006O14Rik 0610039A15Rik 1110007C05Rik 1110011K10Rik 1110013G13Rik 1110020A09Rik 1300013B24Rik 1810020E01Rik 1810045K07Rik 1810057E01Rik 2010308M01Rik 2410043F08Rik 2610318K02Rik 2610319K07Rik 2810002D13Rik 2810405I11Rik 2810410A08Rik 2810422M04Rik 4930467B06Rik 4931420D14Rik 5330414D10Rik 5730461K03Rik 6430559E15Rik 6530406M24Rik 9330161F08Rik AB041803 AI429613 AL024210 AU041707 Abhd4 Abpb Ac…
9	V$CDX2_Q5	784	784	608	9497	5282	13.57	11.93	0.0	0.0	1110013G13Rik 1110020A09Rik 1110032D12Rik 1110060M21Rik 1500016L11Rik 1600020H07Rik 1700020M16Rik 1810015M01Rik 1810020E01Rik 1810033A06Rik 1810057E01Rik 2010002A20Rik 2010005O13Rik 2010110M21Rik 2010308M01Rik 2210008M09Rik 2210403N09Rik 2310004N11Rik 2310008M20Rik 2310042M24Rik 2310042N02Rik 2310067G05Rik 2410043F08Rik 2610022K04Rik 2610034N03Rik 2610318K02Rik 2700038L12Rik 2810021O14Rik 2810405…
10	V$ELK1_02: Elk-1	1152	1152	240	11278	3501	12.19	11.93	18.25	14.47	0610006O14Rik 0610007A15Rik 0610039A15Rik 0610041B22Rik 1110007C05Rik 1110011K10Rik 1110013G13Rik 1110020A09Rik 1110032D12Rik 1110054N06Rik 1110060M21Rik 1190003K14Rik 1200014P03Rik 1300002F13Rik 1300010K09Rik 1300013B24Rik 1500016L11Rik 1500034J20Rik 1600020H07Rik 1700009P13Rik 1700020M16Rik 1810012H11Rik 1810015M01Rik 1810020E01Rik 1810033A06Rik 1810045K07Rik 1810045K17Rik 2010005O13Rik 2010110…
11	V$DEAF1_01	351	351	1041	2786	11993	12.0	11.93	18.01	14.35	0610007A15Rik 0610039A15Rik 1110007C05Rik 1110032D12Rik 1300002F13Rik 1300010K09Rik 1600020H07Rik 1810020E01Rik 2310008M20Rik 2310075A12Rik 2410018G23Rik 2510001I10Rik 2610205H19Rik 2610318K02Rik 2810021O14Rik 2810407K09Rik 2810422M04Rik 5730405M13Rik 5730461K03Rik 5730592L21Rik 9330161F08Rik 9430059P22Rik 9530020D24Rik AI114950 AI604832 AU040576 AU041707 AW552001 Abcg1 Aco1 Aco2 Adam5 Adamts10 A…
12	V$E2F_Q3_01	571	571	821	4972	9807	11.62	11.93	17.49	13.94	0610007A15Rik 0610041B22Rik 1110007C05Rik 1110020A09Rik 1110054N06Rik 1110060M21Rik 1200014P03Rik 1500016L11Rik 1500034J20Rik 1700009P13Rik 1810012H11Rik 1810015M01Rik 1810045K07Rik 1810045K17Rik 1810057E01Rik 2010005O13Rik 2210008M09Rik 2310008M20Rik 2310042M24Rik 2310044D20Rik 2310075A12Rik 2410018G23Rik 2510001I10Rik 2610022K04Rik 2610034N03Rik 2700038L12Rik 2810002D13Rik 2810021O14Rik 2810405…
13	V$E2F1_Q6_01	580	580	812	5075	9704	11.3	11.93	17.17	13.7	0610007A15Rik 0610039A15Rik 0610041B22Rik 1110007C05Rik 1110011K10Rik 1110054N06Rik 1300013B24Rik 1500016L11Rik 1500034J20Rik 1600020H07Rik 1700009P13Rik 1810015M01Rik 1810020E01Rik 1810045K17Rik 2010110M21Rik 2210008M09Rik 2310008M20Rik 2310075A12Rik 2410018G23Rik 2410043F08Rik 2510001I10Rik 2610022K04Rik 2610034N03Rik 2810002D13Rik 2810021O14Rik 2810405I11Rik 2810407K09Rik 4632409L22Rik 4732429…
14	V$GATA3_03: GATA-binding factor 3	846	846	546	10024	4755	10.59	11.93	0.0	0.0	0610006O14Rik 0610039A15Rik 1110011K10Rik 1110020A09Rik 1110032D12Rik 1110035L05Rik 1110054N06Rik 1300013B24Rik 1700009P13Rik 1810012H11Rik 1810015M01Rik 1810020E01Rik 1810033A06Rik 1810045K07Rik 1810045K17Rik 1810057E01Rik 2010002A20Rik 2010005O13Rik 2010308M01Rik 2210403N09Rik 2310042M24Rik 2310042N02Rik 2310044D20Rik 2310067G05Rik 2410043F08Rik 2510001I10Rik 2610022K04Rik 2610034N03Rik 2610318…
15	V$MRF2_01: modulator recognition factor 2	759	759	633	9133	5646	10.57	11.93	0.0	0.0	0610041B22Rik 1110020A09Rik 1110032D12Rik 1110035L05Rik 1190003K14Rik 1300002F13Rik 1300010K09Rik 1300013B24Rik 1500034J20Rik 1600020H07Rik 1700009P13Rik 1810012H11Rik 1810013B01Rik 1810033A06Rik 1810045K07Rik 1810045K17Rik 1810057E01Rik 2010002A20Rik 2010005O13Rik 2010308M01Rik 2210008M09Rik 2210403N09Rik 2310008M20Rik 2410018G23Rik 2610022K04Rik 2610318K02Rik 2700038L12Rik 2810002D13Rik 2810021…
16	V$WHN_B: winged-helix factor nude	419	419	973	3497	11282	10.29	11.93	16.2	12.83	0610041B22Rik 1110013G13Rik 1110032D12Rik 1110060M21Rik 1200014P03Rik 1300002F13Rik 1500016L11Rik 1500034J20Rik 1700009P13Rik 1810012H11Rik 1810013B01Rik 1810020E01Rik 1810033A06Rik 1810045K07Rik 1810057E01Rik 2010005O13Rik 2010110M21Rik 2310044D20Rik 2610022K04Rik 2610034N03Rik 2810021O14Rik 2810405I11Rik 2810410A08Rik 4930467B06Rik 4933425F03Rik 5330414D10Rik 5430428G01Rik 5730439E10Rik 5730461…
17	V$CREB_Q2_01	513	513	879	4441	10338	10.05	11.93	15.9	12.6	0610006O14Rik 0610039A15Rik 1110007C05Rik 1110013G13Rik 1110060M21Rik 1200014P03Rik 1300002F13Rik 1300010K09Rik 1500016L11Rik 1600020H07Rik 1700009P13Rik 1810012H11Rik 1810015M01Rik 1810045K07Rik 1810045K17Rik 1810057E01Rik 2010005O13Rik 2010110M21Rik 2310008M20Rik 2310042N02Rik 2310044D20Rik 2310075A12Rik 2410018G23Rik 2610022K04Rik 2610034N03Rik 2610205H19Rik 2610318K02Rik 2700038L12Rik 2810002…
18	V$GATA_C: GATA binding site	568	568	824	7092	7687	9.88	11.93	0.0	0.0	0610006O14Rik 1110032D12Rik 1110054N06Rik 1110060M21Rik 1190003K14Rik 1200014P03Rik 1500034J20Rik 1810012H11Rik 1810020E01Rik 1810033A06Rik 1810045K17Rik 1810057E01Rik 2010002A20Rik 2010308M01Rik 2210403N09Rik 2310042M24Rik 2310044D20Rik 2610022K04Rik 2610034N03Rik 2610318K02Rik 2810405I11Rik 2810422M04Rik 4732429I09Rik 4930522D07Rik 4931420D14Rik 5330414D10Rik 5730405M13Rik 5730427C23Rik 6530406…
19	V$BRN2_01: POU factor Brn-2	502	502	890	6375	8404	9.82	11.93	0.0	0.0	0610039A15Rik 1110020A09Rik 1190003K14Rik 1200014P03Rik 1500016L11Rik 1500034J20Rik 1600020H07Rik 1700020M16Rik 1810013B01Rik 1810015M01Rik 1810020E01Rik 1810033A06Rik 1810045K07Rik 1810045K17Rik 2010002A20Rik 2210403N09Rik 2310004N11Rik 2310008M20Rik 2310042M24Rik 2310042N02Rik 2410043F08Rik 2610318K02Rik 2610319K07Rik 2810405I11Rik 2810410A08Rik 4732429I09Rik 4930539P14Rik 5730405M13Rik 5730427…
20	V$E2F1_Q3_01	466	466	926	3985	10794	9.63	11.93	15.49	12.27	0610007A15Rik 0610041B22Rik 1110007C05Rik 1110013G13Rik 1110020A09Rik 1110032D12Rik 1110054N06Rik 1110060M21Rik 1200014P03Rik 1300010K09Rik 1500034J20Rik 1810020E01Rik 1810057E01Rik 2010005O13Rik 2210403N09Rik 2310008M20Rik 2310075A12Rik 2410018G23Rik 2510001I10Rik 2610022K04Rik 2610034N03Rik 2610205H19Rik 2810405I11Rik 2810407K09Rik 5730405M13Rik 5730592L21Rik 9330161F08Rik 9530020D24Rik AJ43038…
21	V$FOXJ2_02: fork head box J 2	454	454	938	5841	8938	9.62	11.93	0.0	0.0	0610039A15Rik 1110032D12Rik 1110054N06Rik 1110060M21Rik 1300013B24Rik 1810033A06Rik 1810045K07Rik 2010005O13Rik 2210403N09Rik 2310008M20Rik 2310044D20Rik 2410043F08Rik 2510001I10Rik 2610022K04Rik 2610034N03Rik 2610318K02Rik 2610319K07Rik 2700038L12Rik 2810407K09Rik 2810410A08Rik 2810422M04Rik 2810484M10Rik 4930467B06Rik 4930539P14Rik 4931420D14Rik 4933425F03Rik 5330414D10Rik 5730427C23Rik 6530406…
22	V$NRF2_01: nuclear respiratory factor 2	301	301	1091	2395	12384	9.05	11.93	15.02	11.87	0610039A15Rik 1110007C05Rik 1110011K10Rik 1110032D12Rik 1500016L11Rik 1700009P13Rik 1700020M16Rik 1810020E01Rik 1810033A06Rik 2310042M24Rik 2310044D20Rik 2310075A12Rik 2610022K04Rik 2610205H19Rik 2610318K02Rik 2610319K07Rik 2810021O14Rik 2810407K09Rik 5730405M13Rik 5730439E10Rik 5730461K03Rik 5730592L21Rik 9530020D24Rik AI114950 AI604832 AW552001 Abpb Acadsb Acyp1 Acyp2 Adcy6 Ak3l1 Aldh3a2 Amacr …
23	V$CREB_Q4_01	487	487	905	4225	10554	8.81	11.93	14.63	11.6	0610006O14Rik 0610039A15Rik 1110007C05Rik 1110013G13Rik 1110060M21Rik 1200014P03Rik 1300002F13Rik 1300010K09Rik 1500016L11Rik 1600020H07Rik 1700009P13Rik 1810012H11Rik 1810015M01Rik 1810045K07Rik 1810045K17Rik 1810057E01Rik 2010005O13Rik 2010110M21Rik 2310008M20Rik 2310042N02Rik 2310044D20Rik 2310075A12Rik 2410018G23Rik 2610022K04Rik 2610034N03Rik 2610318K02Rik 2700038L12Rik 2810002D13Rik 2810405…
24	V$CREBATF_Q6	484	484	908	4195	10584	8.8	11.93	14.63	11.6	0610006O14Rik 0610039A15Rik 1110007C05Rik 1110013G13Rik 1110060M21Rik 1200014P03Rik 1300002F13Rik 1300010K09Rik 1500016L11Rik 1600020H07Rik 1700009P13Rik 1810012H11Rik 1810015M01Rik 1810045K07Rik 1810045K17Rik 1810057E01Rik 2010005O13Rik 2010110M21Rik 2310008M20Rik 2310042N02Rik 2310044D20Rik 2310075A12Rik 2410018G23Rik 2610022K04Rik 2610034N03Rik 2610205H19Rik 2610318K02Rik 2700038L12Rik 2810002…
25	V$MINI20_B: Muscle initiator sequence-20	937	937	455	8969	5810	8.59	11.93	14.39	11.42	0610007A15Rik 0610041B22Rik 1110007C05Rik 1110011K10Rik 1110032D12Rik 1110035L05Rik 1110054N06Rik 1110060M21Rik 1190003K14Rik 1200014P03Rik 1300002F13Rik 1300010K09Rik 1500016L11Rik 1500034J20Rik 1600020H07Rik 1700009P13Rik 1810013B01Rik 1810020E01Rik 1810045K07Rik 1810045K17Rik 2010110M21Rik 2210008M09Rik 2210403N09Rik 2310004N11Rik 2310008M20Rik 2310044D20Rik 2310075A12Rik 2410018G23Rik 2410043…
26	V$USF_Q6: upstream stimulating factor	956	956	436	9216	5563	7.7	11.93	13.48	10.57	0610039A15Rik 0610041B22Rik 1110007C05Rik 1110011K10Rik 1110013G13Rik 1110020A09Rik 1110032D12Rik 1110035L05Rik 1110054N06Rik 1110060M21Rik 1190003K14Rik 1200014P03Rik 1300010K09Rik 1300013B24Rik 1500016L11Rik 1500034J20Rik 1700009P13Rik 1810015M01Rik 1810020E01Rik 1810045K07Rik 1810045K17Rik 1810057E01Rik 2010110M21Rik 2010308M01Rik 2210008M09Rik 2310004N11Rik 2310008M20Rik 2310042M24Rik 2310042…
27	V$CETS1P54_01: c-Ets-1(p54)	984	984	408	9532	5247	7.56	11.93	13.35	10.48	0610006O14Rik 0610007A15Rik 0610039A15Rik 0610041B22Rik 1110007C05Rik 1110011K10Rik 1110013G13Rik 1110032D12Rik 1110060M21Rik 1190003K14Rik 1200014P03Rik 1300010K09Rik 1300013B24Rik 1500016L11Rik 1600020H07Rik 1700009P13Rik 1700020M16Rik 1810012H11Rik 1810020E01Rik 1810033A06Rik 1810045K07Rik 1810045K17Rik 2010005O13Rik 2010308M01Rik 2210008M09Rik 2210403N09Rik 2310004N11Rik 2310008M20Rik 2310042…
28	V$CEBPGAMMA_Q6	925	925	467	10699	4080	7.35	11.52	0.0	0.0	0610039A15Rik 1110011K10Rik 1110013G13Rik 1110020A09Rik 1110032D12Rik 1110035L05Rik 1110060M21Rik 1190003K14Rik 1200014P03Rik 1300013B24Rik 1500034J20Rik 1600020H07Rik 1700009P13Rik 1700020M16Rik 1810012H11Rik 1810013B01Rik 1810015M01Rik 1810020E01Rik 1810033A06Rik 1810045K07Rik 1810045K17Rik 1810057E01Rik 2010002A20Rik 2010005O13Rik 2210008M09Rik 2210403N09Rik 2310004N11Rik 2310008M20Rik 2310042…
29	V$HNF1_C: Hepatic nuclear factor 1	399	399	993	5126	9653	7.08	11.01	0.0	0.0	0610006O14Rik 0610007A15Rik 1110013G13Rik 1110060M21Rik 1190003K14Rik 1300013B24Rik 1500016L11Rik 1600020H07Rik 1700020M16Rik 1810012H11Rik 1810020E01Rik 2010002A20Rik 2010005O13Rik 2210008M09Rik 2310042N02Rik 2610318K02Rik 2810002D13Rik 2810405I11Rik 2810484M10Rik 4632409L22Rik 4930467B06Rik 6530406M24Rik 9430059P22Rik AB041803 AL024210 AU040576 AU041707 Abcg2 Abhd2 Abhd3 Abpb Acas2l Acox2 Acyp1…
30	V$COREBINDINGFACTOR_Q6	379	379	1013	4900	9879	7.0	10.83	0.0	0.0	0610039A15Rik 0610041B22Rik 1110007C05Rik 1110054N06Rik 1110060M21Rik 1190003K14Rik 1200014P03Rik 1300013B24Rik 1600020H07Rik 1700009P13Rik 1810015M01Rik 2010005O13Rik 2010308M01Rik 2210008M09Rik 2610022K04Rik 2610319K07Rik 2810410A08Rik 2810422M04Rik 4931420D14Rik 5730427C23Rik 6330583M11Rik 6530406M24Rik 9430059P22Rik 9530020D24Rik AB041803 AI429613 AI481750 AU040576 Abhd2 Acadsb Acrbp Acyp1 Ae…
31	V$E2F1_Q4: E2F-1	470	470	922	4140	10639	6.6	10.54	12.35	9.54	0610007A15Rik 0610041B22Rik 1110054N06Rik 1500034J20Rik 1700009P13Rik 1810012H11Rik 1810015M01Rik 1810045K07Rik 1810045K17Rik 1810057E01Rik 2310042M24Rik 2310075A12Rik 2410018G23Rik 2510001I10Rik 2610205H19Rik 2810002D13Rik 2810021O14Rik 2810405I11Rik 2810407K09Rik 2810410A08Rik 2810422M04Rik 2810484M10Rik 5730405M13Rik 5730439E10Rik 6330407G04Rik 6530411B15Rik 9430059P22Rik 9530020D24Rik Acat1 A…
32	V$VMW65_Q6	521	521	871	6441	8338	6.56	10.54	0.0	0.0	0610006O14Rik 0610039A15Rik 1110011K10Rik 1110013G13Rik 1110032D12Rik 1110054N06Rik 1300010K09Rik 1600020H07Rik 1700009P13Rik 1700020M16Rik 1810012H11Rik 1810015M01Rik 1810033A06Rik 1810045K07Rik 2010002A20Rik 2210008M09Rik 2210403N09Rik 2310008M20Rik 2310042N02Rik 2410043F08Rik 2610034N03Rik 2610318K02Rik 2810002D13Rik 2810422M04Rik 4632409L22Rik 4930539P14Rik 4931420D14Rik 5330414D10Rik 5730427…
33	V$XFD2_01: Xenopus fork head domain factor 2	263	263	1129	3562	11217	6.41	10.42	0.0	0.0	1110054N06Rik 2010002A20Rik 2210008M09Rik 2210403N09Rik 2310042M24Rik 2310042N02Rik 2310044D20Rik 2410018G23Rik 2510001I10Rik 2610318K02Rik 5730592L21Rik 6530406M24Rik AI429613 AU040576 Acas2l Acrbp Acyp2 Akr1e1 Aldh2 Ank3 Ankrd25 Anxa9 Ap1m2 Ap3m2 Ap4s1 Apoa1bp Arhgap5 Asah2 Atp1b1 Atp5c1 Atp5g2 Atp5j2 Atp6v1b1 B830009D23Rik BC004004 BC005624 BC010311 BC011487 BC019755 BC021367 BC034204 BC051244…
34	V$E2F_Q4: E2F	550	550	842	4964	9815	6.35	10.42	12.05	9.28	0610007A15Rik 0610039A15Rik 0610041B22Rik 1110007C05Rik 1110011K10Rik 1200014P03Rik 1500016L11Rik 1500034J20Rik 1700009P13Rik 1810012H11Rik 1810015M01Rik 1810020E01Rik 1810045K07Rik 1810045K17Rik 1810057E01Rik 2010005O13Rik 2210008M09Rik 2210403N09Rik 2310008M20Rik 2310042M24Rik 2310067G05Rik 2310075A12Rik 2410018G23Rik 2410043F08Rik 2510001I10Rik 2610022K04Rik 2610034N03Rik 2810002D13Rik 2810021…
35	V$GATA2_02: GATA-binding factor 2	402	402	990	5105	9674	5.87	9.91	0.0	0.0	0610006O14Rik 1110060M21Rik 1810012H11Rik 1810045K17Rik 1810057E01Rik 2010002A20Rik 2010308M01Rik 2310042M24Rik 2610318K02Rik 2700038L12Rik 2810422M04Rik 4732429I09Rik 4930522D07Rik 4930539P14Rik 4931420D14Rik 5330414D10Rik 5730461K03Rik 6530406M24Rik 9330161F08Rik 9530020D24Rik AB041803 AI429613 AI604832 Abcg1 Acad8 Acas2l Acsl4 Actn4 Adcyap1 Aes Ak3l1 Akr1e1 Amacr Anapc13 Ank Anxa6 Ap3m2 Apeh A…
36	V$OCT1_06: octamer-binding factor 1	689	689	703	8199	6580	5.79	9.73	0.0	0.0	0610006O14Rik 0610007A15Rik 1110007C05Rik 1110013G13Rik 1110032D12Rik 1110054N06Rik 1300010K09Rik 1300013B24Rik 1500016L11Rik 1500034J20Rik 1700020M16Rik 1810013B01Rik 1810033A06Rik 1810045K17Rik 2010002A20Rik 2010005O13Rik 2210403N09Rik 2310004N11Rik 2310008M20Rik 2310042M24Rik 2310044D20Rik 2310075A12Rik 2510001I10Rik 2610034N03Rik 2610318K02Rik 2610319K07Rik 2700038L12Rik 2810021O14Rik 2810422…
37	V$E2F1DP1_01: E2F-1:DP-1 heterodimer	465	465	927	4137	10642	5.47	9.33	11.18	8.46	0610007A15Rik 0610039A15Rik 0610041B22Rik 1110011K10Rik 1300013B24Rik 1600020H07Rik 1700009P13Rik 1810015M01Rik 1810057E01Rik 2210008M09Rik 2310042M24Rik 2410018G23Rik 2410043F08Rik 2510001I10Rik 2610022K04Rik 2610034N03Rik 2810405I11Rik 2810407K09Rik 4632409L22Rik 4732429I09Rik 5730592L21Rik 6330407G04Rik 6530411B15Rik 9330161F08Rik 9430059P22Rik 9530020D24Rik AU040576 AW552001 Abhd4 Acad8 Aco2 …
38	V$PIT1_Q6	985	985	407	11213	3566	5.2	9.07	0.0	0.0	0610006O14Rik 0610039A15Rik 0610041B22Rik 1110007C05Rik 1110011K10Rik 1110013G13Rik 1110020A09Rik 1200014P03Rik 1300002F13Rik 1300013B24Rik 1500016L11Rik 1500034J20Rik 1700020M16Rik 1810012H11Rik 1810013B01Rik 1810015M01Rik 1810020E01Rik 1810033A06Rik 1810045K07Rik 1810045K17Rik 1810057E01Rik 2010002A20Rik 2010005O13Rik 2010110M21Rik 2010308M01Rik 2210008M09Rik 2210403N09Rik 2310004N11Rik 2310008…
39	V$FOXP3_Q4	752	752	640	8822	5957	5.02	8.98	0.0	0.0	0610006O14Rik 0610007A15Rik 0610039A15Rik 1110013G13Rik 1110020A09Rik 1110032D12Rik 1110060M21Rik 1190003K14Rik 1300002F13Rik 1300010K09Rik 1600020H07Rik 1810012H11Rik 1810015M01Rik 1810033A06Rik 1810045K17Rik 1810057E01Rik 2010002A20Rik 2010005O13Rik 2010110M21Rik 2210008M09Rik 2310008M20Rik 2310042M24Rik 2310044D20Rik 2310075A12Rik 2510001I10Rik 2610034N03Rik 2810021O14Rik 2810422M04Rik 2810484…
40	V$POU1F1_Q6	488	488	904	6007	8772	4.99	8.91	0.0	0.0	0610039A15Rik 1110013G13Rik 1110020A09Rik 1190003K14Rik 1200014P03Rik 1300010K09Rik 1300013B24Rik 1600020H07Rik 1810012H11Rik 1810013B01Rik 1810015M01Rik 1810045K07Rik 2010002A20Rik 2010005O13Rik 2210008M09Rik 2310008M20Rik 2310042M24Rik 2310042N02Rik 2310044D20Rik 2310067G05Rik 2410043F08Rik 2510001I10Rik 2610022K04Rik 2610034N03Rik 2610318K02Rik 2700038L12Rik 2810021O14Rik 2810405I11Rik 4931420…
41	V$HFH1_01: HNF-3/Fkh Homolog 1	135	135	1257	1996	12783	4.83	8.75	0.0	0.0	1110020A09Rik 2010002A20Rik 2210403N09Rik 2610318K02Rik 5730592L21Rik 6530406M24Rik 6530411B15Rik AJ430384 Acadsb Acas2l Acyp2 Ankrd25 Anxa9 Ap1m2 Ap3m2 Apoa1bp Arhgap5 Atp1b1 B830009D23Rik BC004004 BC004853 BC010311 BC021921 BC034204 Blvra Blzf1 Bri3 C330005L02Rik Cacna1d Cat Ccnh Cd209e Cdkl2 Csnd Cxxc5 D11Wsu68e D9Wsu20e Deb1 Derl2 Dmp1 Dnajb7 Dpm2 Dspg3 Ehd4 Enpp1 Eps8l2 Extl1 Eya1 F3 Fmo5 Fz…
42	V$OCT1_02: octamer factor 1	401	401	991	5035	9744	4.63	8.6	0.0	0.0	1110013G13Rik 1110032D12Rik 1190003K14Rik 1300013B24Rik 1700009P13Rik 2010002A20Rik 2010005O13Rik 2010308M01Rik 2210403N09Rik 2310004N11Rik 2310044D20Rik 2310067G05Rik 2510001I10Rik 2610034N03Rik 2610318K02Rik 2700038L12Rik 2810021O14Rik 2810405I11Rik 2810407K09Rik 2810422M04Rik 4632409L22Rik 4732429I09Rik 4930539P14Rik 5730405M13Rik 6530406M24Rik 9330161F08Rik 9430059P22Rik AI604832 AJ430384 AL0…
43	V$E2_Q6_01	119	119	1273	837	13942	4.57	8.56	10.75	8.07	1110011K10Rik 1110013G13Rik 2310044D20Rik 2310075A12Rik 2610205H19Rik AL024210 Aco2 Acrbp Adssl1 Ak1 Anapc13 Ankmy2 Aqp5 Arhgdig Armet Arpc1a Asah2 Atp5l Atp6v1b1 B3galt6 BC004636 BC005471 BC021367 BC023151 Bmyc Bnip3l Cadps2 Calr Cd164 Cd209e Chchd5 Ckmt1 Cldn7 Col9a1 Col9a2 Cox6b1 Dhrs8 Dsc2 Dtnb Dusp6 E130107N23Rik Eif4ebp2 Fbxo32 Fgd1 Fuca2 Gad1 Galnt3 Galt Gnb5 Got1 Hbld2 Hdac11 Id2 Ifi1 Irx…
44	V$PAX3_B: Pax-3 binding sites	910	910	482	8877	5902	4.22	8.11	9.82	7.22	0610007A15Rik 0610039A15Rik 0610041B22Rik 1110007C05Rik 1110011K10Rik 1110032D12Rik 1190003K14Rik 1200014P03Rik 1300002F13Rik 1300010K09Rik 1500016L11Rik 1600020H07Rik 1810012H11Rik 1810015M01Rik 1810020E01Rik 1810033A06Rik 1810045K07Rik 1810045K17Rik 1810057E01Rik 2010005O13Rik 2010308M01Rik 2310008M20Rik 2310042M24Rik 2310042N02Rik 2310044D20Rik 2310075A12Rik 2510001I10Rik 2610022K04Rik 2610034…
45	V$LDSPOLYA_B: Lentiviral Poly A downstream element	1059	1059	333	11903	2876	4.11	8.02	0.0	0.0	0610039A15Rik 0610041B22Rik 1110007C05Rik 1110011K10Rik 1110013G13Rik 1110020A09Rik 1110035L05Rik 1110054N06Rik 1190003K14Rik 1300002F13Rik 1300013B24Rik 1500016L11Rik 1500034J20Rik 1600020H07Rik 1700009P13Rik 1700020M16Rik 1810012H11Rik 1810013B01Rik 1810015M01Rik 1810020E01Rik 1810033A06Rik 1810045K07Rik 1810045K17Rik 1810057E01Rik 2010002A20Rik 2010005O13Rik 2010308M01Rik 2210008M09Rik 2210403…
46	V$E2_01: papilloma virus regulator E2	108	108	1284	757	14022	3.81	7.75	9.99	7.35	0610041B22Rik 2310044D20Rik 2310075A12Rik 2610205H19Rik Aco2 Adssl1 Anapc13 Ankmy2 Aqp5 Armet Asah2 Atp5l B3galt6 BC004636 BC005471 BC021367 BC023151 Bmyc Bnip3l Cadps2 Calr Cd164 Cd209e Chchd5 Ckmt1 Cldn7 Col9a1 Cops7a Cox6b1 Dhrs8 Dsc2 Dtnb Dusp6 E130107N23Rik Eif4ebp2 F3 Fbxo32 Fgd1 Fuca2 Gad1 Galnt3 Galt Gclm Gnb5 Got1 Hbld2 Hdac11 Hsd3b7 Id2 Ifi1 Irx5 Kcne3 Ltbp3 Lztfl1 Maged2 Mfap1 Miz1 Mta…
47	V$TFIII_Q6	1314	1314	78	13528	1251	3.51	7.44	9.68	7.12	0610006O14Rik 0610007A15Rik 0610039A15Rik 0610041B22Rik 1110007C05Rik 1110011K10Rik 1110013G13Rik 1110020A09Rik 1110032D12Rik 1110035L05Rik 1110054N06Rik 1110060M21Rik 1190003K14Rik 1200014P03Rik 1300002F13Rik 1300010K09Rik 1300013B24Rik 1500016L11Rik 1500034J20Rik 1600020H07Rik 1700009P13Rik 1700020M16Rik 1810012H11Rik 1810013B01Rik 1810020E01Rik 1810033A06Rik 1810045K07Rik 1810045K17Rik 1810057…
48	V$LMO2COM_02: complex of Lmo2 bound to Tal-1, E2A proteins, and GATA-1, half-site 2	671	671	721	7887	6892	3.44	7.34	0.0	0.0	0610006O14Rik 1110032D12Rik 1110035L05Rik 1110054N06Rik 1110060M21Rik 1190003K14Rik 1200014P03Rik 1300010K09Rik 1300013B24Rik 1500016L11Rik 1500034J20Rik 1810020E01Rik 1810033A06Rik 1810045K17Rik 1810057E01Rik 2010002A20Rik 2010110M21Rik 2210008M09Rik 2210403N09Rik 2310044D20Rik 2410043F08Rik 2610022K04Rik 2610318K02Rik 2700038L12Rik 2810002D13Rik 2810021O14Rik 2810407K09Rik 2810410A08Rik 2810422…
49	V$CREB_02: cAMP-responsive element binding protein	191	191	1201	1531	13248	3.31	7.15	9.22	6.69	0610006O14Rik 1110013G13Rik 1110032D12Rik 1200014P03Rik 1300002F13Rik 1300010K09Rik 1810012H11Rik 1810045K17Rik 1810057E01Rik 2010005O13Rik 2010110M21Rik 2310008M20Rik 2310042N02Rik 2410018G23Rik 2810002D13Rik 2810405I11Rik 2810422M04Rik 4732429I09Rik 5730405M13Rik 6330407G04Rik AI481750 AI604832 AJ430384 AU041707 Abhd2 Aco2 Acsl4 Actn4 Adcyap1 Adssl1 Aig1 Aldh3a2 Ank3 Anxa6 Armcx3 Atp6v0d1 Atp9a…
50	V$E47_01: E47	258	258	1134	2183	12596	3.06	6.92	8.84	6.34	0610041B22Rik 1110007C05Rik 1300010K09Rik 1500034J20Rik 1600020H07Rik 1810012H11Rik 1810033A06Rik 2010005O13Rik 2210008M09Rik 2310044D20Rik 2610318K02Rik 2810484M10Rik 4933425F03Rik 6330407G04Rik 6330583M11Rik AI114950 AI604832 AU040576 Abcg1 Acat1 Acrbp Adcy8 Aes Anpep Anxa9 Ap1m2 Arhgdig Asl Ass1 Atp1b1 Atp5j2 Atp6v1f Atp9a BC004728 BC010311 BC011426 BC013481 BC021921 BC023151 BC025833 Bche Bet…
51	V$IPF1_Q4	240	240	1152	3149	11630	3.0	6.8	0.0	0.0	1110020A09Rik 1110032D12Rik 1110054N06Rik 1200014P03Rik 2010002A20Rik 2210008M09Rik 2310004N11Rik 2310008M20Rik 2700038L12Rik 2810021O14Rik 2810422M04Rik 2810484M10Rik 5330414D10Rik 5430428G01Rik 6430559E15Rik 6530411B15Rik 9330161F08Rik AB041803 AL024210 Abcg2 Acadsb Acat1 Acyp1 Adam12 Adamts10 Aes Agt Akap12 Aldh3a2 Ank Apeh Arhgef7 Armet Atp1b1 Atp5j2 Atp6v0d1 B4galt6 B830009D23Rik BC011209 BC…
52	V$IRF_Q6_01	585	585	807	6944	7835	2.95	6.74	0.0	0.0	1110011K10Rik 1110013G13Rik 1110020A09Rik 1500034J20Rik 1700009P13Rik 1810012H11Rik 1810013B01Rik 1810015M01Rik 1810033A06Rik 1810045K07Rik 1810057E01Rik 2010002A20Rik 2010005O13Rik 2010110M21Rik 2010308M01Rik 2310075A12Rik 2510001I10Rik 2610022K04Rik 2610034N03Rik 2610318K02Rik 2610319K07Rik 2700038L12Rik 2810021O14Rik 2810422M04Rik 2810484M10Rik 4632409L22Rik 4930522D07Rik 4930539P14Rik 4933425…
53	V$GATA1_06: GATA-binding factor 1	341	341	1051	4281	10498	2.9	6.68	0.0	0.0	0610006O14Rik 1300013B24Rik 1810012H11Rik 1810045K07Rik 1810057E01Rik 2010002A20Rik 2210403N09Rik 2310042M24Rik 2610318K02Rik 2700038L12Rik 2810422M04Rik 4931420D14Rik 5330414D10Rik 5730461K03Rik 6530406M24Rik 9530020D24Rik AB041803 AI429613 Abcg1 Acadsb Acas2l Acsl4 Actn4 Aes Aig1 Ak3l1 Akr1e1 Amacr Anapc13 Ank Anxa6 Ap3m2 Aplp1 Arhgap5 Asah2 Atp5c1 Atp5j2 Atp5k Atp6v0a1 Atp6v0e Atp6v1b1 B830009…
54	V$XFD3_01: Xenopus fork head domain factor 3	126	126	1266	1810	12969	2.71	6.51	0.0	0.0	1110020A09Rik 1700009P13Rik 2010308M01Rik 6430559E15Rik 9330161F08Rik Abhd4 Acadsb Actr10 Acy3 Ap4s1 Apoc1 B3galt6 BC005471 BC017133 BC019731 BC022224 BC023151 BC051244 Biklk Blzf1 Cai Casp11 Ccni Ccpg1 Cdr2 Cish Comp Cox7a2 Crot Crry Cyp3a16 D10Bwg0791e D11Wsu68e D730049H07Rik Dap Diablo Dnajc10 Dsg2 Dtx3 Entpd2 Epdr2 Fbxo25 Fmo5 Foxo1 Gca Gjb1 Grim19 Grpr H2-T23 Hbld1 Hint2 Ier3ip1 Il17re Kctd1…
55	V$NKX22_01: NK2 class homeobox factor 2	139	139	1253	1961	12818	2.62	6.38	0.0	0.0	1110054N06Rik 1700009P13Rik 2610318K02Rik 2810021O14Rik Acas2l Acrbp Acyp1 Adcyap1 Apoa1bp Arhgap5 Arpc1a Asah2 Atp5j2 Atp5k B3gnt6 BC004728 BC005624 BC013529 BC020002 BC025076 Barhl1 Bcl2l14 C1ql3 Cai Cblc Clca2 Cldn10 Cops7a Coro2b Cox7a1 Cox8a Creb3 Creb3l2 Crot Ctbp2 Ctsh Cxxc5 Cyp3a16 Cyp3a41 Cyp4f16 Dgka Dmp1 Dnmt2 Dpysl5 Dspg3 Dtnb Ei24 Epha1 Esrra Fbxo3 Foxo1 Fuca1 Fzd3 Gabrp Galnt11 Gfra…
56	V$MTATA_B: Muscle TATA box	605	605	787	7132	7647	2.52	6.27	0.0	0.0	1110011K10Rik 1110013G13Rik 1110032D12Rik 1110054N06Rik 1110060M21Rik 1190003K14Rik 1300002F13Rik 1300013B24Rik 1500034J20Rik 1600020H07Rik 1700009P13Rik 1810012H11Rik 1810033A06Rik 1810057E01Rik 2010002A20Rik 2010110M21Rik 2310004N11Rik 2310042M24Rik 2310042N02Rik 2310067G05Rik 2610034N03Rik 2810021O14Rik 2810405I11Rik 2810410A08Rik 2810422M04Rik 4632409L22Rik 4732429I09Rik 4931420D14Rik 5430428…
57	V$NKX25_02: homeo domain factor Nkx-2.5/Csx, tinman homolog	507	507	885	6060	8719	2.21	5.93	0.0	0.0	0610006O14Rik 0610039A15Rik 0610041B22Rik 1110011K10Rik 1110020A09Rik 1110032D12Rik 1200014P03Rik 1300013B24Rik 1500016L11Rik 1810012H11Rik 1810013B01Rik 1810015M01Rik 1810045K17Rik 1810057E01Rik 2010002A20Rik 2010308M01Rik 2310008M20Rik 2310044D20Rik 2610318K02Rik 2700038L12Rik 2810410A08Rik 2810484M10Rik 4632409L22Rik 4732429I09Rik 4930539P14Rik 4931420D14Rik 9430059P22Rik AB041803 AI429613 AU0…
58	V$IRF_Q6	301	301	1091	3797	10982	2.2	5.93	0.0	0.0	1110013G13Rik 1500034J20Rik 1810013B01Rik 2610022K04Rik 2610034N03Rik 2610318K02Rik 2700038L12Rik 2810021O14Rik 2810484M10Rik 4930522D07Rik 4930539P14Rik AB041803 AI604832 AJ430384 AL024210 AU041707 Abhd2 Abhd4 Acat1 Actn4 Acyp1 Adam12 Ak3l1 Anapc13 Anpep Ap3m2 Apoc1 Arhgdig Armet Arrdc4 Asl Atp5j2 Atp6v0a1 Atp6v1d Atp9a BC003993 BC005471 BC013529 BC014795 BC021367 BC021442 BC023151 BC024868 BC02…
59	V$E2A_Q2	883	883	509	8704	6075	2.1	5.84	7.57	5.13	0610007A15Rik 0610041B22Rik 1110007C05Rik 1110011K10Rik 1110013G13Rik 1110020A09Rik 1110035L05Rik 1110054N06Rik 1190003K14Rik 1200014P03Rik 1300010K09Rik 1300013B24Rik 1500016L11Rik 1500034J20Rik 1600020H07Rik 1700009P13Rik 1700020M16Rik 1810013B01Rik 1810033A06Rik 1810045K07Rik 1810045K17Rik 2010005O13Rik 2010110M21Rik 2010308M01Rik 2210008M09Rik 2310004N11Rik 2310008M20Rik 2310042M24Rik 2310044…
60	V$EVI1_04: ectopic viral integration site 1 encoded factor	979	979	413	11007	3772	2.1	5.84	0.0	0.0	0610006O14Rik 0610039A15Rik 1110011K10Rik 1110013G13Rik 1110020A09Rik 1110032D12Rik 1110035L05Rik 1110054N06Rik 1300010K09Rik 1500016L11Rik 1500034J20Rik 1600020H07Rik 1700009P13Rik 1700020M16Rik 1810012H11Rik 1810013B01Rik 1810020E01Rik 1810033A06Rik 1810045K07Rik 1810045K17Rik 1810057E01Rik 2010002A20Rik 2010005O13Rik 2010110M21Rik 2010308M01Rik 2210008M09Rik 2210403N09Rik 2310008M20Rik 2310042…
61	V$CREB_01: cAMP-responsive element binding protein	162	162	1230	1311	13468	1.69	5.36	7.56	5.13	1300002F13Rik 1500016L11Rik 1700009P13Rik 1810045K07Rik 1810045K17Rik 1810057E01Rik 2010005O13Rik 2310042N02Rik 2310044D20Rik 2310075A12Rik 2410018G23Rik 2610034N03Rik 2700038L12Rik 2810405I11Rik 2810422M04Rik AI481750 AJ430384 Abhd2 Acrbp Acsl4 Actr10 Adcy8 Adcyap1 Akap12 Aldh2 Aldh6a1 Anxa6 Ap1m2 Arhgdig BC004004 BC013529 Bnip3l Bnipl C330005L02Rik Calm2 Casp1 Cbx4 Ccnh Ccni Cd164 Cdc42ep3 Cdkl…
62	V$CP2_01: CP2	928	928	464	9223	5556	1.6	5.24	7.06	4.66	0610006O14Rik 0610007A15Rik 0610039A15Rik 0610041B22Rik 1110007C05Rik 1110011K10Rik 1110013G13Rik 1110020A09Rik 1110032D12Rik 1110035L05Rik 1110054N06Rik 1110060M21Rik 1200014P03Rik 1300002F13Rik 1300010K09Rik 1500016L11Rik 1600020H07Rik 1700009P13Rik 1700020M16Rik 1810012H11Rik 1810013B01Rik 1810045K07Rik 1810045K17Rik 1810057E01Rik 2010002A20Rik 2010005O13Rik 2010308M01Rik 2210008M09Rik 2210403…
63	V$NKX3A_01: NK class homeobox factor 3A	230	230	1162	2966	11813	1.6	5.24	0.0	0.0	1110060M21Rik 1190003K14Rik 1600020H07Rik 1700009P13Rik 1810033A06Rik 1810045K07Rik 1810045K17Rik 2010002A20Rik 2210403N09Rik 2410018G23Rik 2610022K04Rik 2610034N03Rik 2610205H19Rik 2810021O14Rik 2810484M10Rik 5730405M13Rik 6530406M24Rik 9330161F08Rik AB041803 AI429613 AL024210 Abhd3 Abhd4 Acas2l Acox2 Acrbp Adcy6 Apoa1bp Atp5e Atp5g2 Atp5k Atp5s Atp6v0e B3gnt6 BC008155 BC013529 BC019731 BC021921…
64	V$SREBP1_Q6	513	513	879	4837	9942	1.42	5.07	6.86	4.52	0610007A15Rik 0610039A15Rik 1110007C05Rik 1110054N06Rik 1190003K14Rik 1300010K09Rik 1500016L11Rik 1500034J20Rik 1600020H07Rik 1700009P13Rik 1810012H11Rik 1810045K07Rik 1810057E01Rik 2010002A20Rik 2210008M09Rik 2310008M20Rik 2310042M24Rik 2310067G05Rik 2310075A12Rik 2410018G23Rik 2410043F08Rik 2610205H19Rik 2700038L12Rik 2810405I11Rik 2810410A08Rik 2810484M10Rik 4632409L22Rik 4732429I09Rik 4933425…
65	V$VMAF_01: v-Maf	926	926	466	9224	5555	1.25	4.84	6.68	4.4	0610006O14Rik 0610007A15Rik 0610039A15Rik 0610041B22Rik 1110007C05Rik 1110011K10Rik 1110032D12Rik 1110035L05Rik 1110054N06Rik 1110060M21Rik 1190003K14Rik 1200014P03Rik 1300002F13Rik 1300010K09Rik 1300013B24Rik 1500034J20Rik 1700020M16Rik 1810012H11Rik 1810013B01Rik 1810033A06Rik 2010005O13Rik 2310004N11Rik 2310008M20Rik 2310042N02Rik 2310044D20Rik 2310067G05Rik 2410018G23Rik 2610034N03Rik 2610205…
66	V$GATA2_03: GATA-binding factor 2	369	369	1023	4495	10284	1.24	4.84	0.0	0.0	1110020A09Rik 1300013B24Rik 1810012H11Rik 1810033A06Rik 1810045K07Rik 1810057E01Rik 2010002A20Rik 2010005O13Rik 2310042M24Rik 2700038L12Rik 2810422M04Rik 4632409L22Rik 4931420D14Rik 5330414D10Rik 5730461K03Rik 6330407G04Rik 6530406M24Rik 9530020D24Rik AI114950 AI429613 AI604832 Abcg1 Abhd2 Acas2l Acsl4 Actn4 Ak3l1 Akap12 Aldh2 Amacr Anapc13 Ank Ank3 Anxa6 Anxa9 Ap3m2 Aplp1 Arhgap5 Atp5c1 Atp5l At…
67	V$OSF2_Q6	878	878	514	9917	4862	1.18	4.79	0.0	0.0	0610006O14Rik 0610007A15Rik 0610039A15Rik 0610041B22Rik 1110007C05Rik 1110013G13Rik 1110020A09Rik 1110032D12Rik 1110035L05Rik 1110054N06Rik 1110060M21Rik 1190003K14Rik 1200014P03Rik 1300013B24Rik 1500016L11Rik 1500034J20Rik 1600020H07Rik 1700009P13Rik 1700020M16Rik 1810012H11Rik 1810015M01Rik 1810045K07Rik 2010005O13Rik 2010110M21Rik 2010308M01Rik 2210008M09Rik 2210403N09Rik 2310004N11Rik 2310042…
68	V$E2_Q6: papilloma virus regulator E2	159	159	1233	1302	13477	1.13	4.73	6.98	4.61	1700009P13Rik 1810033A06Rik 2010005O13Rik 2310044D20Rik 2310075A12Rik 2610205H19Rik AL024210 Aco2 Acrbp Adssl1 Anapc13 Ankmy2 Aqp5 Armet Arrdc4 Asah2 Atp5l Atp6v0e B3galt6 BC004636 BC005471 BC021367 BC023151 Bmyc Bnip3l Cadps2 Cai Calr Cd164 Cd209e Ckmt1 Cldn7 Clybl Col9a1 Cops7a Copz2 Cox6b1 Cyp4f16 D9Wsu20e Dab1 Dazl Dhrs8 Dsc2 Dtnb Dusp6 E130107N23Rik Eif4ebp2 Epha1 F3 Fbxo32 Fgd1 Fuca2 Fxc1 G…
69	V$GATA1_02: GATA-binding factor 1	450	450	942	5370	9409	1.08	4.68	0.0	0.0	1110020A09Rik 1110035L05Rik 1110060M21Rik 1190003K14Rik 1200014P03Rik 1300013B24Rik 1500034J20Rik 2010002A20Rik 2410043F08Rik 2610022K04Rik 2700038L12Rik 2810002D13Rik 2810410A08Rik 2810422M04Rik 4930522D07Rik 4931420D14Rik 4933425F03Rik 5730405M13Rik 5730439E10Rik 6430559E15Rik 6530406M24Rik 9330161F08Rik 9430059P22Rik AB041803 AI114950 AI604832 Abcg1 Acadsb Acat1 Acox1 Acy3 Acyp2 Adam12 Adam5 A…
70	V$FREAC7_01: Fork head RElated ACtivator-7	509	509	883	6009	8770	1.08	4.68	0.0	0.0	0610039A15Rik 1110032D12Rik 1110054N06Rik 1110060M21Rik 1300002F13Rik 1500034J20Rik 1700020M16Rik 1810015M01Rik 1810020E01Rik 2010002A20Rik 2210008M09Rik 2210403N09Rik 2310004N11Rik 2310042M24Rik 2310042N02Rik 2310044D20Rik 2410018G23Rik 2510001I10Rik 2610022K04Rik 2610034N03Rik 2610318K02Rik 2700038L12Rik 2810002D13Rik 2810021O14Rik 2810422M04Rik 2810484M10Rik 4632409L22Rik 4930467B06Rik 4930539…
71	V$MYOD_01: myoblast determination gene product	960	960	432	9606	5173	1.06	4.68	6.49	4.24	0610006O14Rik 0610039A15Rik 0610041B22Rik 1110007C05Rik 1110011K10Rik 1110020A09Rik 1110035L05Rik 1110054N06Rik 1110060M21Rik 1190003K14Rik 1300010K09Rik 1300013B24Rik 1500016L11Rik 1500034J20Rik 1600020H07Rik 1700009P13Rik 1700020M16Rik 1810012H11Rik 1810033A06Rik 1810045K07Rik 1810045K17Rik 1810057E01Rik 2010002A20Rik 2010005O13Rik 2010110M21Rik 2010308M01Rik 2210008M09Rik 2310004N11Rik 2310008…
72	V$IK1_01: Ikaros 1	715	715	677	8200	6579	0.99	4.57	0.0	0.0	0610006O14Rik 0610007A15Rik 0610039A15Rik 1110007C05Rik 1110011K10Rik 1110013G13Rik 1110020A09Rik 1110035L05Rik 1200014P03Rik 1300013B24Rik 1500016L11Rik 1500034J20Rik 1700009P13Rik 1700020M16Rik 1810020E01Rik 1810045K07Rik 1810057E01Rik 2010002A20Rik 2310008M20Rik 2310042M24Rik 2310042N02Rik 2310067G05Rik 2310075A12Rik 2410018G23Rik 2510001I10Rik 2610034N03Rik 2610318K02Rik 2700038L12Rik 2810002…
73	V$CREB_Q2: cAMP-response element-binding protein	158	158	1234	1300	13479	0.92	4.51	6.76	4.45	1300002F13Rik 1300010K09Rik 1500016L11Rik 1700009P13Rik 1810045K07Rik 1810057E01Rik 2010005O13Rik 2310044D20Rik 2410018G23Rik 2610205H19Rik 2700038L12Rik 2810405I11Rik 2810422M04Rik 5730405M13Rik 6330407G04Rik AI114950 AI481750 AJ430384 Aass Acrbp Adssl1 Aldh3a2 Aldh6a1 Anxa6 Atp6v0d1 BC024997 Bet1l Bnip3l C330005L02Rik Calm2 Casp12 Ccni Cd164 Cebpb Cldn7 Cltb Creb3l2 Cry2 D10Bwg0791e D730049H07R…
74	V$TFIIA_Q6	1217	1217	175	13313	1466	0.86	4.46	0.0	0.0	0610006O14Rik 0610007A15Rik 0610039A15Rik 0610041B22Rik 1110007C05Rik 1110011K10Rik 1110013G13Rik 1110020A09Rik 1110032D12Rik 1110035L05Rik 1110054N06Rik 1110060M21Rik 1190003K14Rik 1200014P03Rik 1300002F13Rik 1300010K09Rik 1300013B24Rik 1500016L11Rik 1500034J20Rik 1600020H07Rik 1700009P13Rik 1700020M16Rik 1810012H11Rik 1810013B01Rik 1810015M01Rik 1810033A06Rik 1810045K07Rik 1810045K17Rik 1810057…
75	V$RFX1_01: X-box binding protein RFX1	662	662	730	6431	8348	0.85	4.4	6.19	4.0	0610007A15Rik 1110007C05Rik 1110013G13Rik 1110032D12Rik 1110035L05Rik 1190003K14Rik 1300002F13Rik 1300013B24Rik 1500034J20Rik 1700009P13Rik 1700020M16Rik 1810020E01Rik 1810045K07Rik 1810045K17Rik 2210008M09Rik 2210403N09Rik 2310042M24Rik 2310044D20Rik 2410018G23Rik 2510001I10Rik 2610205H19Rik 2810405I11Rik 2810407K09Rik 2810410A08Rik 2810484M10Rik 4632409L22Rik 5330414D10Rik 5430428G01Rik 5730427…
76	V$GFI1_01: growth factor independence 1	359	359	1033	4359	10420	0.84	4.4	0.0	0.0	1110013G13Rik 1110032D12Rik 1500034J20Rik 1600020H07Rik 1700020M16Rik 2010002A20Rik 2010005O13Rik 2210403N09Rik 2310042N02Rik 2310044D20Rik 2610319K07Rik 4930522D07Rik 4930539P14Rik 5430428G01Rik 5730592L21Rik 6430559E15Rik 6530406M24Rik 9330161F08Rik 9530020D24Rik AI114950 Abcg1 Abhd2 Acad8 Acadsb Acas2l Actr10 Acyp1 Acyp2 Adamts10 Aes Aig1 Akr1e1 Aldh3a2 Ankrd25 Anxa9 Ap3m2 Apoa1bp Arfgap3 Arme…
77	V$IRF7_01: interferon regulatory factor 7	737	737	655	8419	6360	0.81	4.4	0.0	0.0	0610006O14Rik 0610039A15Rik 1110007C05Rik 1110011K10Rik 1110020A09Rik 1110035L05Rik 1500016L11Rik 1500034J20Rik 1700009P13Rik 1810012H11Rik 1810033A06Rik 1810045K07Rik 1810057E01Rik 2010005O13Rik 2010110M21Rik 2310042M24Rik 2310042N02Rik 2310075A12Rik 2410018G23Rik 2610022K04Rik 2610034N03Rik 2610318K02Rik 2610319K07Rik 2810021O14Rik 2810422M04Rik 2810484M10Rik 4632409L22Rik 5430428G01Rik 6330407…
78	V$CART1_01: Cart-1 (cartilage homeoprotein 1)	131	131	1261	1788	12991	0.77	4.34	0.0	0.0	1810033A06Rik 1810045K07Rik 1810057E01Rik 2210403N09Rik 2810021O14Rik 2810405I11Rik 2810410A08Rik 5730427C23Rik Actn4 Akr1e1 Ank Anxa6 Arhgap5 Atp5k Atp6v0a1 Atp6v0e B830009D23Rik BC024868 BC027127 Bag5 Bbp Blvra Blzf1 Bri3 C1galt1c1 C330005L02Rik Cacna1d Capns1 Casp1 Cat Cd164 Cd1d1 Cdc42ep3 Cetn1 Churc1 Clca2 Cmas Cntn4 Cox7a2 Creb3l2 D10Bwg0791e D10Wsu93e D15Ertd405e D9Wsu20e Dazl Deb1 Dedd Dh…
79	V$MEF2_Q6_01	771	771	621	8769	6010	0.71	4.27	0.0	0.0	0610039A15Rik 1110013G13Rik 1110032D12Rik 1500016L11Rik 1600020H07Rik 1700009P13Rik 1810012H11Rik 1810013B01Rik 1810033A06Rik 1810057E01Rik 2010002A20Rik 2010005O13Rik 2210403N09Rik 2310042M24Rik 2310044D20Rik 2310075A12Rik 2410018G23Rik 2410043F08Rik 2610034N03Rik 2610318K02Rik 2610319K07Rik 2700038L12Rik 2810405I11Rik 2810410A08Rik 2810422M04Rik 2810484M10Rik 4632409L22Rik 4930467B06Rik 4930539…
80	V$POU6F1_01	86	86	1306	1250	13529	0.63	4.15	0.0	0.0	1500016L11Rik 1600020H07Rik 1810057E01Rik 2010002A20Rik 2810410A08Rik 4632409L22Rik 6530406M24Rik Acrbp Acy3 Aig1 Arhgef7 BC019731 BC024868 Bace1 Blzf1 Bnipl Cacna1d Capns1 Casp12 Ccng2 Ccnh Cd1d1 Cd209e Cdc42se1 Cetn1 Chchd5 Chn1 Cldn10 Cntn4 Cog6 Cri1 Cyp2c29 Cyp2j5 Dyx1c1 Etv1 Fbxo25 H2-T23 Herpud1 Hiat1 Id2 Impa1 Insl6 Itm1 Lactb2 Lmcd1 Maged2 Mkks Msra Mtap2 Mtmr2 Ndufc1 Nr2c1 Otc Pap Pcdh18…
81	V$HNF6_Q6	110	110	1282	1534	13245	0.6	4.09	0.0	0.0	1110013G13Rik 1810020E01Rik 2010005O13Rik 2010308M01Rik 6430559E15Rik 9330161F08Rik 9430059P22Rik Acadsb Acas2l Acyp1 Adam5 Ankrd25 Arhgap24 Arhgap5 Atp5e Atp5l Bace1 Bche Bnip3l Btd C330027I04Rik Casp11 Catnbip1 Cetn1 Chn1 Churc1 Crx Cyp2g1 Cyp3a16 Cyp3a41 D4st1 Dap Dapk1 Dgka Dgkq Dmp1 Dnajc4 Echdc2 Egln3 Fdx1 Fmo5 Gdap1 Gldc Gtpbp5 Hemgn Hist1h4i Hps4 Klk11 Lyzl4 M6prbp1 Manbal Msra Muted Myt1…
82	V$ATF_01: activating transcription factor	175	175	1217	1477	13302	0.58	4.09	6.34	4.11	0610039A15Rik 1300002F13Rik 1500016L11Rik 1700009P13Rik 1810045K07Rik 1810045K17Rik 2310042N02Rik 2310044D20Rik 2610034N03Rik 2700038L12Rik 2810405I11Rik 5730405M13Rik 6330583M11Rik AI481750 AJ430384 AU041707 Abhd2 Abhd4 Acrbp Acsl4 Adcy8 Adcyap1 Aldh2 Aldh6a1 Anxa6 Armcx3 Atp1b1 Atp9a B3galt6 BC002216 BC004004 BC004728 BC005471 BC013529 BC023151 BC051244 Bnip3l Bnipl C1ql3 C330005L02Rik Cbx4 Ccn…
83	V$HFH8_01: HNF-3/Fkh Homolog-8	172	172	1220	2251	12528	0.55	4.09	0.0	0.0	0610039A15Rik 2010002A20Rik 2210403N09Rik 2310042M24Rik 2310044D20Rik 2610318K02Rik 5730592L21Rik 6530406M24Rik AI429613 Acas2l Acyp2 Ankrd25 Anxa9 Ap1m2 Ap3m2 Apoa1bp Arhgap5 Atp1b1 Atp5c1 B830009D23Rik BC004004 BC010311 BC011487 BC019755 BC021367 BC034204 BC051244 Blzf1 Bri3 C330005L02Rik Cacna1d Casp12 Cat Catns Ccndbp1 Ccnh Cd209e Cdkl2 Chrm3 Coro2b Cox7a2 Csnd Cxxc5 D9Wsu20e Dalrd3 Dap Dck D…
84	V$TCF1P_Q6	960	960	432	9644	5135	0.51	4.03	5.89	3.74	0610006O14Rik 0610007A15Rik 0610039A15Rik 0610041B22Rik 1110007C05Rik 1110020A09Rik 1110032D12Rik 1190003K14Rik 1200014P03Rik 1300002F13Rik 1300010K09Rik 1700009P13Rik 1700020M16Rik 1810012H11Rik 1810013B01Rik 1810033A06Rik 1810045K07Rik 1810045K17Rik 2010110M21Rik 2210008M09Rik 2310004N11Rik 2310008M20Rik 2310042M24Rik 2310042N02Rik 2310044D20Rik 2310067G05Rik 2410018G23Rik 2410043F08Rik 2510001…
85	V$SOX9_B1: SOX (SRY-related HMG box)	725	725	667	8269	6510	0.48	3.97	0.0	0.0	0610006O14Rik 1110011K10Rik 1110032D12Rik 1110035L05Rik 1190003K14Rik 1200014P03Rik 1300010K09Rik 1300013B24Rik 1700009P13Rik 1700020M16Rik 1810012H11Rik 1810033A06Rik 1810057E01Rik 2010002A20Rik 2010005O13Rik 2310004N11Rik 2310008M20Rik 2310042N02Rik 2410043F08Rik 2510001I10Rik 2610205H19Rik 2610318K02Rik 2610319K07Rik 2700038L12Rik 2810405I11Rik 2810407K09Rik 2810422M04Rik 4632409L22Rik 4930522…
86	V$USF_01: upstream stimulating factor	178	178	1214	1518	13261	0.3	3.73	6.02	3.85	1110032D12Rik 1110035L05Rik 1200014P03Rik 1300010K09Rik 1500016L11Rik 1810015M01Rik 2410043F08Rik 2700038L12Rik 5730405M13Rik 9430059P22Rik AB041803 Abcg2 Abhd2 Acat1 Acox1 Aldh6a1 Aldoa Ank3 Ankrd25 Anxa6 Aqp5 Armcx3 Armet Atp1b1 Atp5s Atp6v0d1 Atp6v0e B3galt6 BC004636 BC004853 BC011209 BC021442 BC022224 BC027342 Bhlhb2 Bri3 Bsg C330005L02Rik Calr Car6 Ccnh Cd164 Cd8b1 Chrm3 Cklfsf6 Clca1 Cops7a…
87	V$SOX5_01: Sox-5	593	593	799	6846	7933	0.19	3.61	0.0	0.0	0610006O14Rik 1110011K10Rik 1110032D12Rik 1190003K14Rik 1200014P03Rik 1300013B24Rik 1700020M16Rik 1810012H11Rik 1810033A06Rik 1810057E01Rik 2010002A20Rik 2310004N11Rik 2310008M20Rik 2310042N02Rik 2410043F08Rik 2510001I10Rik 2610205H19Rik 2610318K02Rik 2700038L12Rik 2810405I11Rik 2810422M04Rik 4632409L22Rik 4930522D07Rik 4931420D14Rik 4933425F03Rik 5330414D10Rik 5730427C23Rik 6430559E15Rik 6530406…
88	V$GABP_B: GA binding protein	147	147	1245	1227	13552	0.08	3.49	5.86	3.74	1110032D12Rik 1500016L11Rik 1700009P13Rik 1700020M16Rik 2310075A12Rik 2610318K02Rik 2810021O14Rik 2810407K09Rik 5730405M13Rik 5730439E10Rik 9530020D24Rik AW552001 Acyp1 Adcy6 Ak3l1 Amacr Apeh Apoc1 Arhgef7 Arl6ip4 Arpc1a Atp5g2 Atp6v0d1 Atp6v0e Atp6v1d B3galt6 B830009D23Rik BC003993 BC004004 BC005624 BC008155 BC019755 BC021921 BC024997 Bbp Bche Bnip3l Ccng2 Cd209e Cdkl2 Chchd5 Cklfsf6 Ckmt1 Cltb …
89	V$ATF4_Q2: activating transcription factor 4	378	378	1014	3539	11240	0.01	0.0	5.41	3.35	0610007A15Rik 0610039A15Rik 1110007C05Rik 1110011K10Rik 1110013G13Rik 1110054N06Rik 1300002F13Rik 1300010K09Rik 1500016L11Rik 1500034J20Rik 1700009P13Rik 1810012H11Rik 1810045K07Rik 1810057E01Rik 2010002A20Rik 2010005O13Rik 2310044D20Rik 2310075A12Rik 2410018G23Rik 2610022K04Rik 2610205H19Rik 2700038L12Rik 2810002D13Rik 2810405I11Rik 2810410A08Rik 4933425F03Rik 5730405M13Rik 5730427C23Rik 6330407…
90	V$AHR_Q5: aryl hydrocarbon / dioxin receptor	198	198	1194	1729	13050	-0.04	0.0	5.61	3.54	0610039A15Rik 1300002F13Rik 1300010K09Rik 1500034J20Rik 1810015M01Rik 1810045K07Rik 2310042M24Rik 2310075A12Rik 2410018G23Rik 2700038L12Rik 4632409L22Rik 5330414D10Rik AB041803 AI114950 AI481750 Acad8 Acat1 Acsl4 Adcy6 Ak3l1 Aldh3a2 Ankrd25 Anxa9 Ap4s1 Arhgap24 Asah2 Atp5k Atp6v0a1 Atp6v0d1 B3gnt6 B830009D23Rik BC002216 BC004636 BC008155 BC010552 BC027127 Bet1l Bteb1 Cach Calm2 Catnbip1 Cdc42ep3 …
91	V$ELF1_Q6	612	612	780	7027	7752	-0.08	0.0	0.0	0.0	0610006O14Rik 0610039A15Rik 0610041B22Rik 1110032D12Rik 1300010K09Rik 1300013B24Rik 1500034J20Rik 1700020M16Rik 1810020E01Rik 1810045K07Rik 1810045K17Rik 1810057E01Rik 2010110M21Rik 2010308M01Rik 2210008M09Rik 2210403N09Rik 2310004N11Rik 2310042N02Rik 2310044D20Rik 2310075A12Rik 2410043F08Rik 2510001I10Rik 2610022K04Rik 2610205H19Rik 2610319K07Rik 2810021O14Rik 2810405I11Rik 2810410A08Rik 4732429…
92	V$E12_Q6	404	404	988	3815	10964	-0.13	0.0	5.23	3.24	0610006O14Rik 1110007C05Rik 1190003K14Rik 1300010K09Rik 1500016L11Rik 1600020H07Rik 1700009P13Rik 1700020M16Rik 1810033A06Rik 2010005O13Rik 2210008M09Rik 2310004N11Rik 2310044D20Rik 2310067G05Rik 2610205H19Rik 2610318K02Rik 2810021O14Rik 2810484M10Rik 4933425F03Rik 5730405M13Rik 6330583M11Rik 9330161F08Rik 9430059P22Rik AI114950 AI604832 AU040576 Abcg1 Abhd4 Abpb Acat1 Aco2 Adcy8 Adcyap1 Aes Agt …
93	V$STAT5A_01: signal transducer and activator of transcription 5a	67	67	1325	991	13788	-0.14	0.0	0.0	0.0	0610041B22Rik 2310042M24Rik 2410018G23Rik 2510001I10Rik 2810021O14Rik 5430428G01Rik Ap1g2 BC004004 BC019731 Casp11 Churc1 Cish Cited4 Clca2 Cldn10 Cldn7 Dgka Dgkq Dhrs8 Dusp8 Entpd5 Eva1 Expi Fbxo21 Fbxo25 Gabarap Gdap1 Gng12 Gorasp1 Hmox1 Hoxb4 Ier3 Lamb2 Lrig1 Mapbpip Mme Mrps25 Muted Nbea Ndrg3 ORF18 Oxa1l Pcdhb10 Pex19 Phlda1 Pigr Pnpla2 Poli Poll Ppp2r5c Pstpip1 Pycr1 Rhoq Scly Scp2 Sec11l3 …
94	V$E2F_Q4_01	301	301	1091	2765	12014	-0.14	0.0	5.32	3.29	0610007A15Rik 0610041B22Rik 1110007C05Rik 1200014P03Rik 1500016L11Rik 1500034J20Rik 1700009P13Rik 1810012H11Rik 1810015M01Rik 1810045K07Rik 2010005O13Rik 2310075A12Rik 2510001I10Rik 2610022K04Rik 2610034N03Rik 2810021O14Rik 2810405I11Rik 2810484M10Rik 5730439E10Rik 6330407G04Rik 9330161F08Rik 9430059P22Rik 9530020D24Rik Acat1 Aco2 Acrbp Acsl4 Actn4 Adam12 Adcy8 Adssl1 Aig1 Ammecr1 Anapc13 Ap1g2 A…
95	V$CREB_Q4: cAMP-response element binding protein	140	140	1252	1168	13611	-0.15	0.0	5.65	3.55	0610039A15Rik 1300002F13Rik 1500016L11Rik 1600020H07Rik 1700009P13Rik 1810045K07Rik 1810057E01Rik 2310044D20Rik 2410018G23Rik 2610034N03Rik 2700038L12Rik 2810405I11Rik 2810422M04Rik 5430428G01Rik 5730405M13Rik 6330407G04Rik AI429613 AI481750 AJ430384 Aass Aco2 Acox1 Acrbp Adcy8 Aldh6a1 Anxa6 Atp5j2 BC002216 BC004728 BC005471 Bnip3l Bteb1 C330005L02Rik Calm2 Ccni Cd164 Cdc42ep3 Cebpb Cited4 Cldn7 …
96	V$LHX3_01: LIM homeobox transcription factor 3	85	85	1307	1206	13573	-0.16	0.0	0.0	0.0	1110011K10Rik 1600020H07Rik 2010002A20Rik 2210403N09Rik Abhd3 Acyp2 Adcy6 Ank Arhgap5 Arl6ip4 B830009D23Rik BC003993 BC010311 BC024868 BC027127 Barhl1 Cd209e Cetn1 Cntn4 Cova1 Crry Cyp2j5 D10Bwg0791e D15Ertd405e D830019K17Rik Daf1 Dck Dibd1 Dyx1c1 Entpd2 Ephx2 Etv1 Fip1l1 Foxo1 Glmn Grb14 H2-T23 Ifih1 Igfbp5 Il15ra Jmjd2c Lgi4 Lig3 Lmcd1 Lrba Mageh1 Med28 Mmaa Mrps6 Myh14 Nedd4l ORF18 Ogfrl1 Ogt …
97	V$CDPCR3HD_01: cut-like homeodomain protein	401	401	991	4742	10037	-0.24	0.0	0.01	0.0	1300002F13Rik 1300010K09Rik 1300013B24Rik 1600020H07Rik 1700020M16Rik 1810015M01Rik 1810057E01Rik 2010005O13Rik 2310042M24Rik 2310042N02Rik 2410043F08Rik 2610034N03Rik 2700038L12Rik 2810405I11Rik 2810422M04Rik 2810484M10Rik 4930522D07Rik 4933425F03Rik 5730439E10Rik 6330583M11Rik 9530020D24Rik AU041707 Aass Abcg1 Abcg2 Abhd3 Acad8 Acox2 Actr10 Acy3 Acyp1 Acyp2 Adam12 Aldoa Amacr Ank Anpep Ap1g2 Ap…
98	V$AMEF2_Q6: myocyte enhancer factor	116	116	1276	1566	13213	-0.24	0.0	0.0	0.0	1810057E01Rik 2410043F08Rik 2610318K02Rik 2700038L12Rik 2810405I11Rik 2810422M04Rik 6530406M24Rik 9530020D24Rik AI429613 Acad8 Acox1 Ak1 Akr1e1 Ank3 Ankmy2 Ap4s1 Apeh BC003324 BC005471 BC011487 Baiap2l1 Bcl2l14 Cai Car2 Cd1d1 Cldn2 Crot Cyp2g1 Dalrd3 Dapk1 Dhrs4 Dpm2 Dpysl5 Dsc2 Dtna Echs1 Ei24 Eps8l1 Fbxo21 Fip1l1 Gca Gclm Gspt2 Gzmf Hemk1 Hiat1 Ica1 Insl6 Itga8 Klrc2 Lalba Lama4 Lmcd1 Maged2 Mf…
99	V$PEBP_Q6	320	320	1072	3855	10924	-0.26	0.0	0.0	0.0	0610006O14Rik 0610007A15Rik 0610039A15Rik 0610041B22Rik 1110007C05Rik 1110054N06Rik 1110060M21Rik 1190003K14Rik 1200014P03Rik 1300013B24Rik 1600020H07Rik 1700009P13Rik 1810015M01Rik 2010005O13Rik 2010308M01Rik 2410043F08Rik 2610022K04Rik 2810422M04Rik 4732429I09Rik 4931420D14Rik 5730427C23Rik 6330583M11Rik 9430059P22Rik 9530020D24Rik AB041803 AI481750 AU040576 Abpb Acox1 Acrbp Acy3 Acyp1 Adamts10…
100	V$VMYB_02: v-Myb	259	259	1133	2349	12430	-0.28	0.0	5.24	3.24	0610006O14Rik 1110011K10Rik 1110032D12Rik 1190003K14Rik 1300010K09Rik 1600020H07Rik 1810020E01Rik 1810057E01Rik 2010002A20Rik 2610205H19Rik 2810407K09Rik 4732429I09Rik 5330414D10Rik 6330407G04Rik 9330161F08Rik AI114950 AJ430384 AL024210 Abcg2 Abhd3 Adam12 Adam5 Adamts10 Adssl1 Ak3l1 Akr1e1 Aldh2 Aldh6a1 Ank3 Anxa6 Ap1g2 Ap3m2 Apoa1bp Aqp5 B3gnt6 B4galt6 BC003324 BC010311 BC019731 BC022224 BC02499…
101	V$E2F1_Q4_01	328	328	1064	3052	11727	-0.35	0.0	5.06	3.15	0610007A15Rik 0610041B22Rik 1110007C05Rik 1110054N06Rik 1200014P03Rik 1500016L11Rik 1500034J20Rik 1700009P13Rik 1810012H11Rik 1810015M01Rik 1810045K07Rik 2010005O13Rik 2310042M24Rik 2310075A12Rik 2510001I10Rik 2610022K04Rik 2610034N03Rik 2810021O14Rik 2810405I11Rik 2810484M10Rik 5730439E10Rik 6330407G04Rik 9330161F08Rik 9430059P22Rik 9530020D24Rik Acat1 Aco2 Acrbp Acsl4 Actn4 Adam12 Adcy8 Adssl1 …
102	V$FOXO1_02: fork head box O1	62	62	1330	921	13858	-0.39	0.0	0.0	0.0	1700009P13Rik 2310075A12Rik 6530406M24Rik 9330161F08Rik Abhd4 Acy3 Atp5g2 BC005471 BC017133 BC019731 BC023151 BC051244 Casp11 Ccl27 Ccni Clca1 Comp Cox7a2 Crry Cyp3a16 Defb13 Dnajc10 Fbxo25 Foxo1 Fyco1 Gca Hbld1 Hint2 Ier3ip1 Krtcap3 Marveld2 Mlph Ndufs7 Nek1 Np15 Olfr1264 Osbpl1a Oxa1l Pak1 Pik3cg Plekhe1 Pml Pof1b Prom2 Rasa1 Rbm4 Scrn3 Ss18 Stk11 Stx5a Tgfb3 Thrap6 Tm4sf10 Tmem37 Tnks1bp1 Tpd5…
103	V$CEBPDELTA_Q6	993	993	399	10996	3783	-0.4	0.0	0.01	0.0	0610006O14Rik 0610039A15Rik 0610041B22Rik 1110011K10Rik 1110013G13Rik 1110020A09Rik 1110054N06Rik 1110060M21Rik 1190003K14Rik 1200014P03Rik 1300010K09Rik 1300013B24Rik 1500016L11Rik 1600020H07Rik 1700009P13Rik 1810020E01Rik 1810033A06Rik 1810045K17Rik 1810057E01Rik 2010002A20Rik 2010110M21Rik 2010308M01Rik 2210008M09Rik 2210403N09Rik 2310004N11Rik 2310008M20Rik 2310042M24Rik 2310042N02Rik 2310067…
104	V$FOXJ2_01: fork head box J 2	636	636	756	7254	7525	-0.42	0.0	0.01	0.0	0610039A15Rik 0610041B22Rik 1110020A09Rik 1110032D12Rik 1110060M21Rik 1190003K14Rik 1300002F13Rik 1600020H07Rik 1700020M16Rik 1810012H11Rik 1810015M01Rik 1810020E01Rik 2010002A20Rik 2210008M09Rik 2210403N09Rik 2310004N11Rik 2310042M24Rik 2310042N02Rik 2310044D20Rik 2410018G23Rik 2510001I10Rik 2610022K04Rik 2610318K02Rik 2610319K07Rik 2700038L12Rik 2810002D13Rik 2810021O14Rik 2810410A08Rik 2810422…
105	V$ATATA_B: Avian C-type TATA box	81	81	1311	1147	13632	-0.43	0.0	0.0	0.0	1110032D12Rik 1300013B24Rik 1500034J20Rik 1700020M16Rik 2610034N03Rik 2810407K09Rik AJ430384 Adam5 Ammecr1 Apoa1bp Atp6v1d BC011487 BC023151 Bphl Chi3l1 Chn1 Cntn4 Cox7a2 Crot Cyp3a16 Cyp3a41 D15Ertd405e Dpysl5 Dspg3 Elmo1 Epha1 F11r Fbxo3 Fdx1 Fip1l1 Fzd3 Gad1 Galnt10 Gclm Ggcx Glb1 Hiat1 Hist1h4i Hs3st1 Hspa5 Igf2r Impa1 Itgb3bp Itpr1 Klrb1a Lass2 Lrba Ndufb8 Nspc1 Nxf7 Osbpl1a Pak1 Pex7 Pja2 P…
106	V$HNF1_01: hepatic nuclear factor 1	216	216	1176	2691	12088	-0.44	0.0	0.01	0.0	0610007A15Rik 0610039A15Rik 1110013G13Rik 1500016L11Rik 1600020H07Rik 1810012H11Rik 2010002A20Rik 2310042N02Rik 2410043F08Rik 2610022K04Rik 2810002D13Rik 2810405I11Rik 2810484M10Rik 4632409L22Rik 5730592L21Rik 6330583M11Rik 6530406M24Rik AW552001 Abcg2 Abhd3 Acat1 Adamts10 Adcyap1 Ak3l1 Akap12 Aldh3a2 Ank Anpep Anxa6 Ap1m2 Apof Aqp5 Arhgef7 Atp5e BC004853 BC005624 BC013529 BC024868 BC025076 BC027…
107	V$CHOP_01: heterodimers of CHOP and C/EBPalpha	359	359	1033	4269	10510	-0.44	0.0	0.01	0.0	1110013G13Rik 1110060M21Rik 1190003K14Rik 1300010K09Rik 1700009P13Rik 1810015M01Rik 2010002A20Rik 2310042M24Rik 2610034N03Rik 2610205H19Rik 2610319K07Rik 2700038L12Rik 2810002D13Rik 2810021O14Rik 2810405I11Rik 2810407K09Rik 2810484M10Rik 5330414D10Rik 5430428G01Rik 5730461K03Rik 6330407G04Rik 6530406M24Rik AI114950 AJ430384 AL024210 Aass Abhd2 Abhd3 Acad8 Acadsb Acox1 Acox2 Acyp1 Adam12 Aldh3a2 A…
108	V$TATA_C: Retroviral TATA box	382	382	1010	4518	10261	-0.46	0.0	0.01	0.0	1110013G13Rik 1110060M21Rik 1190003K14Rik 1300010K09Rik 1300013B24Rik 1500034J20Rik 1810033A06Rik 1810045K07Rik 1810045K17Rik 2010002A20Rik 2010005O13Rik 2210403N09Rik 2310042M24Rik 2310042N02Rik 2510001I10Rik 2610318K02Rik 2700038L12Rik 2810021O14Rik 2810405I11Rik 2810422M04Rik 4632409L22Rik 5330414D10Rik 5730427C23Rik 5730592L21Rik 6330407G04Rik 6330583M11Rik 6430559E15Rik 6530406M24Rik 9430059…
109	V$ATF1_Q6	110	110	1282	900	13879	-0.65	0.0	5.2	3.23	0610039A15Rik 1300002F13Rik 1600020H07Rik 1810045K07Rik 1810057E01Rik 2310044D20Rik 2610034N03Rik 2700038L12Rik 2810405I11Rik 2810407K09Rik 5430428G01Rik 6330407G04Rik AJ430384 Abhd2 Acox1 Actr10 Adcy8 Amacr Anxa6 Arl6ip4 BC005471 BC005624 BC013529 Bnip3l Bnipl Btd Bteb1 Car10 Cbx4 Ccnh Ccni Cldn7 Cltb Cox6b1 Creb3l2 D10Bwg0791e D8Ertd594e D9Wsu20e Dhrs1 Dusp6 E130107N23Rik Epha2 Galnt11 Ggcx Gol…
110	V$CREBP1_Q2: CRE-binding protein 1	111	111	1281	910	13869	-0.66	0.0	5.18	3.23	0610039A15Rik 1300002F13Rik 1500016L11Rik 1600020H07Rik 1700009P13Rik 1810045K07Rik 1810057E01Rik 2310044D20Rik 2410018G23Rik 2610034N03Rik 2700038L12Rik 2810405I11Rik 2810422M04Rik AI481750 AJ430384 Aco2 Acrbp Actr10 Adcy8 Aldh6a1 Anxa6 Bnip3l C330005L02Rik Calm2 Ccnh Ccni Cd164 Cdc42ep3 Cldn7 Cltb Creb3l2 D10Bwg0791e D730049H07Rik Dhrs7 Dpm1 Dsg2 Epha2 Fyco1 Gabarapl2 Galnt11 Golph3 Gpsn2 Gyk G…
111	V$LEF1TCF1_Q4	643	643	749	7302	7477	-0.73	0.0	0.01	0.0	0610006O14Rik 0610039A15Rik 1110013G13Rik 1110020A09Rik 1110035L05Rik 1110060M21Rik 1200014P03Rik 1700009P13Rik 1810012H11Rik 1810013B01Rik 1810015M01Rik 1810033A06Rik 1810045K07Rik 1810045K17Rik 2010002A20Rik 2010110M21Rik 2310004N11Rik 2310008M20Rik 2310042M24Rik 2310042N02Rik 2310075A12Rik 2410018G23Rik 2410043F08Rik 2510001I10Rik 2610022K04Rik 2610034N03Rik 2610319K07Rik 2700038L12Rik 2810002…
112	V$AML_Q6	271	271	1121	3279	11500	-0.77	0.0	0.01	0.0	0610039A15Rik 0610041B22Rik 1110054N06Rik 1190003K14Rik 1200014P03Rik 1300013B24Rik 1600020H07Rik 1700009P13Rik 2010005O13Rik 2610022K04Rik 2610319K07Rik 2810410A08Rik 2810422M04Rik 4732429I09Rik 5730427C23Rik 6530406M24Rik 9530020D24Rik AI481750 AU040576 Abhd2 Acrbp Acy3 Adamts10 Aig1 Anpep Apoa1bp Arhgap8 Arl6ip4 Asl Atp5e Atp5k Atp6v0a1 Atp6v0d1 Atp6v1f B4galt6 B830009D23Rik BC004004 BC004853 …
113	V$HEB_Q6	439	439	953	4228	10551	-0.82	0.0	4.43	2.58	1110011K10Rik 1190003K14Rik 1200014P03Rik 1300010K09Rik 1700020M16Rik 1810012H11Rik 1810013B01Rik 1810045K17Rik 2010005O13Rik 2010308M01Rik 2210403N09Rik 2310004N11Rik 2310067G05Rik 2410018G23Rik 2410043F08Rik 2610022K04Rik 2610034N03Rik 2700038L12Rik 2810002D13Rik 2810405I11Rik 2810407K09Rik 2810484M10Rik 4732429I09Rik 5730405M13Rik 5730592L21Rik 6530411B15Rik AU041707 Abhd2 Abhd3 Abhd4 Acad8 Ac…
114	V$CETS168_Q6	901	901	491	9112	5667	-0.83	0.0	4.37	2.53	0610006O14Rik 0610007A15Rik 0610039A15Rik 0610041B22Rik 1110007C05Rik 1110011K10Rik 1110013G13Rik 1110032D12Rik 1110060M21Rik 1190003K14Rik 1300002F13Rik 1300010K09Rik 1300013B24Rik 1500016L11Rik 1600020H07Rik 1700009P13Rik 1810012H11Rik 1810015M01Rik 1810020E01Rik 1810033A06Rik 1810057E01Rik 2010005O13Rik 2010308M01Rik 2210008M09Rik 2210403N09Rik 2310004N11Rik 2310008M20Rik 2310042M24Rik 2310042…
115	V$LPOLYA_B: Lentiviral Poly A signal	255	255	1137	3096	11683	-0.86	0.0	0.01	0.0	0610039A15Rik 1110032D12Rik 1110035L05Rik 2010002A20Rik 2010308M01Rik 2210403N09Rik 2310004N11Rik 2610318K02Rik 2700038L12Rik 2810002D13Rik 2810410A08Rik 4632409L22Rik 4930467B06Rik 4931420D14Rik 4933425F03Rik 5730461K03Rik 6430559E15Rik 6530406M24Rik AB041803 AI429613 Acad8 Acox2 Acyp1 Adam5 Adcy8 Ank Ank3 Anxa6 Ap1g2 Ap3m2 Apoa1bp Arhgap5 Arl6ip4 Arrdc4 Atp5e Atp5g2 B3gnt6 B4galt6 B830009D23Rik…
116	V$HP1SITEFACTOR_Q6	306	306	1086	3636	11143	-1.12	0.0	0.01	0.0	1110011K10Rik 1110013G13Rik 1110035L05Rik 1190003K14Rik 1300013B24Rik 1810013B01Rik 1810015M01Rik 1810033A06Rik 1810045K07Rik 2010308M01Rik 2310008M20Rik 2310044D20Rik 2410018G23Rik 2610319K07Rik 2810002D13Rik 2810422M04Rik 5430428G01Rik 5730592L21Rik 6330583M11Rik 6530406M24Rik Abhd4 Abpb Acas2l Acat1 Acox1 Acsl4 Adam5 Adamts10 Adcy6 Anpep Anxa6 Apoa1bp Arhgap5 Arpc1a Atp5e Atp6v0e Atp6v1b1 BC00…
117	V$HFH3_01: HFH-3 (HNF3/fork head homolog 3)	613	613	779	6938	7841	-1.2	0.0	0.02	0.0	0610039A15Rik 0610041B22Rik 1110020A09Rik 1110032D12Rik 1110054N06Rik 1110060M21Rik 1190003K14Rik 1300002F13Rik 1600020H07Rik 1700020M16Rik 1810020E01Rik 2010002A20Rik 2210008M09Rik 2210403N09Rik 2310004N11Rik 2310042N02Rik 2310067G05Rik 2410018G23Rik 2610022K04Rik 2610318K02Rik 2610319K07Rik 2700038L12Rik 2810002D13Rik 2810021O14Rik 2810405I11Rik 2810422M04Rik 2810484M10Rik 4632409L22Rik 4930467…
118	V$CREBP1_01: cAMP-responsive element binding protein 1	35	35	1357	227	14552	-1.21	0.0	5.11	3.18	1700009P13Rik 1810057E01Rik Aldh6a1 Arhgap5 Calm2 Ccni Creb3l2 Cyp2g1 Dpm1 Etnk1 Hbld2 Homer2 Muted Napa Nbea Nbr1 Ogt Ormdl3 Osbp Poli Psmd5 Rtn3 S100a13 Sacm1l Sas Sh3d4 Slc35f5 Spata6 Stam Stk35 Tde1 Tm7sf2 Tpd52l2 Ubl3 Zfp106
119	V$RREB1_01: Ras-responsive element binding protein 1	139	139	1253	1206	13573	-1.23	0.0	4.43	2.58	1110035L05Rik 1190003K14Rik 1300002F13Rik 1700020M16Rik 2310042M24Rik 2410018G23Rik 2810405I11Rik 4732429I09Rik 6530411B15Rik AU040576 Abpb Aco2 Actr10 Acyp2 Adcy8 Ankrd25 Apof Aqp5 Arhgap24 Arhgap8 Arhgef12 Arrdc4 Atp1b1 B3gnt6 B4galt6 BC008155 BC011426 BC013481 BC014795 BC016201 BC023151 BC024868 BC027127 BC027309 C330027I04Rik Cadps2 Capn5 Car10 Car9 Cdc42se1 Chi3l1 Cldn3 Col9a2 Cops7a Coro2b …
120	V$CDPCR1_01: cut-like homeodomain protein	1057	1057	335	11590	3189	-1.26	0.0	0.02	0.0	0610006O14Rik 0610007A15Rik 1110011K10Rik 1110013G13Rik 1110020A09Rik 1110035L05Rik 1110054N06Rik 1110060M21Rik 1190003K14Rik 1300002F13Rik 1300010K09Rik 1300013B24Rik 1500016L11Rik 1600020H07Rik 1700020M16Rik 1810012H11Rik 1810013B01Rik 1810015M01Rik 1810020E01Rik 1810033A06Rik 1810045K07Rik 1810045K17Rik 1810057E01Rik 2010002A20Rik 2010005O13Rik 2010308M01Rik 2210403N09Rik 2310042M24Rik 2310042…
121	V$TITF1_Q3: TTF-1, TITF1 (thyroid transcription factor 1)	504	504	888	5764	9015	-1.29	0.0	0.02	0.0	0610006O14Rik 0610039A15Rik 1500016L11Rik 1500034J20Rik 1600020H07Rik 1700020M16Rik 1810013B01Rik 1810015M01Rik 2010002A20Rik 2310042M24Rik 2310042N02Rik 2310067G05Rik 2410043F08Rik 2610319K07Rik 2700038L12Rik 2810405I11Rik 2810410A08Rik 5330414D10Rik 5730405M13Rik 5730592L21Rik 6330583M11Rik 6430559E15Rik 6530406M24Rik 9430059P22Rik AJ430384 Abcg2 Acad8 Acas2l Acox1 Acox2 Actn4 Acyp2 Adssl1 Agt …
122	V$NMYC_01: N-Myc	330	330	1062	3150	11629	-1.4	0.0	3.85	2.11	1110007C05Rik 1110032D12Rik 1110035L05Rik 1200014P03Rik 1300010K09Rik 1500016L11Rik 1810015M01Rik 1810020E01Rik 2310042N02Rik 2410043F08Rik 2700038L12Rik 2810422M04Rik 4933425F03Rik 5330414D10Rik 5730405M13Rik 6530411B15Rik 9430059P22Rik AB041803 AI114950 AL024210 Abcg2 Abhd2 Acadsb Acat1 Acox1 Acox2 Adssl1 Agt Aldh3a2 Aldh6a1 Aldoa Ank3 Ankmy2 Ankrd25 Anxa6 Apoa1bp Apoc1 Aqp5 Arhgap8 Arhgdig Arm…
123	V$E2F_03	167	167	1225	1503	13276	-1.59	0.0	3.94	2.17	0610007A15Rik 0610041B22Rik 1500016L11Rik 1500034J20Rik 2310075A12Rik 2410018G23Rik 2510001I10Rik 2610022K04Rik 2610034N03Rik 2810021O14Rik 2810405I11Rik 6330407G04Rik 9330161F08Rik 9430059P22Rik 9530020D24Rik Aco2 Acrbp Acsl4 Adam12 Adcy8 Aig1 Ammecr1 Ap4s1 Arhgap8 Arl6ip4 Armet Arrdc4 Ass1 Atp1b1 Atp5c1 Atp5j2 Atp5k Atp6v0d1 Atp6v0e BC023151 BC037006 Blvra Blzf1 Bri3 Ccnh Ccni Chad Chl1 Chn1 Ch…
124	V$TGIF_01: TGIF (5'TG3' interacting factor)	352	352	1040	4093	10686	-1.61	0.0	0.02	0.0	1110007C05Rik 1110013G13Rik 1110020A09Rik 1110035L05Rik 1110054N06Rik 1300002F13Rik 1500034J20Rik 1810045K07Rik 1810045K17Rik 1810057E01Rik 2210403N09Rik 2310044D20Rik 2310067G05Rik 2810021O14Rik 2810405I11Rik 2810407K09Rik 2810410A08Rik 4632409L22Rik 4930539P14Rik 5730439E10Rik 5730592L21Rik 6330583M11Rik 6530406M24Rik 9330161F08Rik 9430059P22Rik 9530020D24Rik AI604832 AL024210 Abhd2 Abhd4 Abpb …
125	V$OLF1_01: olfactory neuron-specific factor	158	158	1234	1416	13363	-1.64	0.0	3.9	2.15	0610041B22Rik 1110060M21Rik 1190003K14Rik 2610205H19Rik 4732429I09Rik 4930522D07Rik 4933425F03Rik AI114950 AI604832 AL024210 Abhd2 Acy3 Adam12 Adrb1 Agt Aig1 Aldh6a1 Ankrd24 Ap1g2 Arhgap8 Atp5k Atp5s B3galt6 B3gnt6 BC004728 BC014795 Bet1l Cat Ccni Cdc42ep3 Cdh8 Ceacam10 Chl1 Chrnb1 Cited4 Cldn7 Creb3l2 Ctbp2 Cyp4f16 D10Wsu93e D9Wsu20e Dcpp Dhrs8 Dnaja4 Dnase2a Dpysl5 Dtnb Dtx3 Dusp8 E130107N23Rik…
126	V$NRF1_Q6	86	86	1306	710	14069	-1.69	0.0	4.14	2.34	0610006O14Rik 1110020A09Rik 1300010K09Rik 1500016L11Rik 2310044D20Rik 2310075A12Rik 2610034N03Rik 4632409L22Rik 4732429I09Rik 5330414D10Rik 9430059P22Rik Adssl1 Amacr Apoa1bp Atp5c1 Atp5g2 Atp5l Atp6v1d BC024868 Bphl Cadps2 Capn5 Caskin2 Ccni Cog6 Cpeb2 Cri1 D15Ertd405e D9Wsu20e Dad1 Dbi Esrra Ext2 Fbxo9 Fip1l1 Fuca2 Gm169 Gtpbp5 Hdhd4 Hint3 Idh3a Jmjd2c Lpin1 Lyplal1 Man1b1 Mkks Mlph Mphosph6 Na…
127	V$SMAD3_Q6	836	836	556	8502	6277	-1.7	0.0	3.33	1.7	0610006O14Rik 0610007A15Rik 0610039A15Rik 0610041B22Rik 1110011K10Rik 1110013G13Rik 1110035L05Rik 1110054N06Rik 1110060M21Rik 1190003K14Rik 1200014P03Rik 1300002F13Rik 1500016L11Rik 1500034J20Rik 1600020H07Rik 1700009P13Rik 1700020M16Rik 1810013B01Rik 1810015M01Rik 1810045K07Rik 1810045K17Rik 1810057E01Rik 2010002A20Rik 2010005O13Rik 2010110M21Rik 2010308M01Rik 2310004N11Rik 2310008M20Rik 2310042…
128	V$CDPCR3_01: cut-like homeodomain protein	22	22	1370	383	14396	-1.7	0.0	0.01	0.0	6330583M11Rik Acadsb Adcy6 Calr Capn7 Crx F11r G0s2 Havcr1 Hnf4g Lman1 Oxr1 Pcdhb10 Pcdhb17 Ramp1 Rgl3 Schip1 Snx1 Stac2 Synj2bp Timm17a Twsg1
129	V$NKX61_01: NKX6-1	65	65	1327	901	13878	-1.75	0.0	0.01	0.0	1110011K10Rik 1110032D12Rik 1190003K14Rik 1500034J20Rik 5730427C23Rik 5730592L21Rik AI604832 Acrbp Acyp1 Akr1e1 Ammecr1 Ap1m2 Armcx3 Atp5l BC003993 Bmyc Bnip3l Bnipl Cacna1d Car6 Col9a1 Dbp Fundc1 Gata3 Gfra4 Gzmf H47 Hao3 Hdhd4 Idh3a Iigp1 Il21 Insl6 Jmjd2c Jup Llglh2 Lrpap1 Manbal Mtap2 Ndufc1 Ndufs3 Nfs1 Pex7 Pip5k2c Ppargc1a Ppp1r3a Prpsap2 Ptk2b Rabl5 Rdh12 Rem2 Rnf135 Scly Scotin Sec15l1 Se…
130	V$HOX13_01: Hox-1.3	32	32	1360	213	14566	-1.84	0.0	4.46	2.58	Bphl Cacna1d Chn1 Cog6 Cxxc5 Cyp2c29 Cyp4f16 Daf1 Defb13 Dtna Fbxo3 Gorasp2 Kcnk5 Lactb2 Mkrn1 Mta3 Mx2 Neu2 Pcdhb18 Pcoln3 Pde9a Pstpip1 Rab27b Rras Scd2 Spata6 Spock1 Stxbp6 Syngr2 Tm4sf1 Vps39 Wwox
131	V$MEF2_02: myogenic MADS factor MEF-2	82	82	1310	1092	13687	-1.85	0.0	0.02	0.0	1810012H11Rik 1810057E01Rik 4930467B06Rik 4930539P14Rik 5730427C23Rik 5730592L21Rik Abcg2 Acy3 Aig1 Akr1e1 Ank BC013481 BC024868 BC027309 Bnipl Bri3 Catnbip1 Ccnh Cdr2 Chm Chn1 Chrnb1 Cops7a Cyp3a16 Dgkq Extl1 Ezh1 Fbxo21 Fzd3 Gca Gdap1 Havcr1 Hbld2 Hdac11 Hemk1 Il21 Kifc3 Ldh2 Lman2 Lnx1 Lrpap1 Lyzl4 Mllt3 Msra Mylip Napb Nr2c2 Nr4a1 Nudt13 Oxa1l Pacs1 Pex19 Pigc Ppp1r3a Ppp2r5c Prdx6 Prpsap2 Pt…
132	V$ACAAT_B: Avian C-type CCAAT box	117	117	1275	1023	13756	-1.92	0.0	3.73	2.01	0610041B22Rik 1190003K14Rik 1500034J20Rik 2210008M09Rik 2310067G05Rik 2510001I10Rik 2810407K09Rik 5730592L21Rik AB041803 AL024210 Aldh2 Aldh3a2 Anapc13 Arhgap24 Arrdc4 Atp5c1 BC010311 BC010552 BC011487 BC023151 Bcl2l14 Blzf1 Bnip3l Bri3 Casp12 Cat Cdkl2 Ceacam10 Chn1 Cklfsf8 Cog6 Cox7a1 Creb3l2 Crry Cyp2j5 Cyp4f16 Dedd Derl2 Dnajb3 Dnmt2 F11r Fahd1 Fip1l1 Galnt10 Galnt3 Gbas Got1 Gpsn2 Grb10 Grp5…
133	V$HNF3ALPHA_Q6	1143	1143	249	12420	2359	-1.93	0.0	0.03	0.0	0610039A15Rik 0610041B22Rik 1110020A09Rik 1110032D12Rik 1110035L05Rik 1110054N06Rik 1190003K14Rik 1200014P03Rik 1300002F13Rik 1300013B24Rik 1500016L11Rik 1500034J20Rik 1600020H07Rik 1700009P13Rik 1700020M16Rik 1810012H11Rik 1810013B01Rik 1810015M01Rik 1810020E01Rik 1810033A06Rik 1810045K07Rik 1810057E01Rik 2010002A20Rik 2010005O13Rik 2010110M21Rik 2010308M01Rik 2210008M09Rik 2210403N09Rik 2310004…
134	V$FOXO4_01: fork head box O4	932	932	460	10224	4555	-1.96	0.0	0.04	0.0	0610006O14Rik 0610007A15Rik 0610039A15Rik 0610041B22Rik 1110007C05Rik 1110020A09Rik 1110032D12Rik 1110035L05Rik 1110054N06Rik 1190003K14Rik 1300013B24Rik 1500016L11Rik 1500034J20Rik 1700009P13Rik 1810012H11Rik 1810020E01Rik 1810033A06Rik 1810057E01Rik 2010002A20Rik 2010110M21Rik 2010308M01Rik 2210008M09Rik 2210403N09Rik 2310004N11Rik 2310008M20Rik 2310042M24Rik 2310042N02Rik 2310044D20Rik 2310067…
135	V$HNF4_01: hepatic nuclear factor 4	1351	1351	41	14171	608	-1.96	0.0	4.07	2.29	0610006O14Rik 0610007A15Rik 0610039A15Rik 0610041B22Rik 1110007C05Rik 1110011K10Rik 1110013G13Rik 1110020A09Rik 1110032D12Rik 1110035L05Rik 1110054N06Rik 1110060M21Rik 1190003K14Rik 1200014P03Rik 1300002F13Rik 1300010K09Rik 1300013B24Rik 1500016L11Rik 1500034J20Rik 1600020H07Rik 1700009P13Rik 1700020M16Rik 1810012H11Rik 1810013B01Rik 1810015M01Rik 1810020E01Rik 1810033A06Rik 1810045K07Rik 1810045…
136	V$EVI1_05: ectopic viral integration site 1 encoded factor	70	70	1322	946	13833	-2.01	0.0	0.02	0.0	1110020A09Rik 1810012H11Rik 4930467B06Rik 6330583M11Rik 6530406M24Rik Acas2l Acyp1 Adam5 Ak3l1 Atp5c1 Atp6v1b1 BC011487 Cklfsf6 Ckmt1 Cntn4 Col9a1 Dhrs4 Dnajb7 Ehd3 Entpd5 Fzd6 Gjb1 H2-T23 Has3 Hspa5 Itgb6 Itm1 Kcnk1 Klrc2 Lifr Lims2 Ltbp2 Maged2 Miz1 Notch3 Olfr74 P2rx3 Pcdh18 Pex7 Phf1 Polr3k Psmf1 Rab27b Rabl5 Rcn2 Rit1 Rpl21 Rtn1 Schip1 Scin Sfxn4 Sirt2 Sirt3 Slc37a3 Slc5a8 Snap23 Sntb1 Sos2 …
137	V$PAX9_B: zebrafish Pax-9 binding sites	341	341	1051	3319	11460	-2.02	0.0	3.1	1.55	0610041B22Rik 1110007C05Rik 1110011K10Rik 1300013B24Rik 1700020M16Rik 2210403N09Rik 2310067G05Rik 2310075A12Rik 2410018G23Rik 2610034N03Rik 2700038L12Rik 2810002D13Rik 2810410A08Rik 2810422M04Rik 4632409L22Rik 4930522D07Rik 5730405M13Rik 5730439E10Rik 6330407G04Rik 9430059P22Rik AB041803 AI114950 AI429613 AJ430384 AU041707 Aco2 Acsl4 Actr10 Adam12 Aldh2 Ammecr1 Ankmy2 Ankrd24 Anpep Anxa6 Ap1g2 Ap…
138	V$AREB6_01: AREB6 (Atp1a1 regulatory element binding factor 6)	326	326	1066	3165	11614	-2.04	0.0	3.1	1.55	0610006O14Rik 0610041B22Rik 1110011K10Rik 1190003K14Rik 1200014P03Rik 1300002F13Rik 1300010K09Rik 1600020H07Rik 1700009P13Rik 1700020M16Rik 1810012H11Rik 1810015M01Rik 1810045K17Rik 2210008M09Rik 2410043F08Rik 2810422M04Rik 4930467B06Rik 5730439E10Rik 9330161F08Rik AL024210 AW552001 Abhd2 Abhd3 Acadsb Adcyap1 Ak1 Ak3l1 Akap12 Anapc13 Ankmy2 Ankrd24 Ankrd25 Anxa6 Anxa9 Ap3m2 Arhgap8 Armet Arpc1a A…
139	V$OCT_C: Octamer binding site	75	75	1317	1002	13777	-2.04	0.0	0.02	0.0	1810015M01Rik 1810057E01Rik AU041707 Aass Abcg2 Armcx3 BC013529 Bteb1 C330005L02Rik Car8 Cd209e Chst10 Cited4 Clca2 Col9a2 Creb3 Cry2 Cyp2d9 Cyp2j5 D730049H07Rik D8Ertd594e Dck Egln3 Elovl7 Esrra Grip1 Hs3st3a1 Hs3st3b1 Hspa2 Igfbp5 Il21 Insig2 Klrb1a Lect1 Limd1 Lmo4 Minpp1 Msra Myo18a Myt1l Ndufs4 Npnt Oas1c Parva Pcdh8 Pcdhb7 Per2 Plxdc2 Pof1b Polm Ppp1r3a Ppp3r1 Prss16 Rab18 Rab9 Rdh11 Rem2 R…
140	V$PITX2_Q2: pituitary homeobox factor 2	567	567	825	6352	8427	-2.06	0.0	0.05	0.0	0610006O14Rik 0610039A15Rik 1110007C05Rik 1110011K10Rik 1110020A09Rik 1110054N06Rik 1110060M21Rik 1300013B24Rik 1700009P13Rik 1700020M16Rik 1810013B01Rik 1810020E01Rik 2010110M21Rik 2210403N09Rik 2310004N11Rik 2310042N02Rik 2310067G05Rik 2410018G23Rik 2410043F08Rik 2610318K02Rik 2700038L12Rik 2810021O14Rik 4632409L22Rik 4930467B06Rik 4930522D07Rik 4930539P14Rik 4931420D14Rik 5430428G01Rik 5730427…
141	V$HNF1_Q6	1321	1321	71	14197	582	-2.11	0.0	0.02	0.0	0610006O14Rik 0610007A15Rik 0610039A15Rik 0610041B22Rik 1110007C05Rik 1110011K10Rik 1110013G13Rik 1110020A09Rik 1110032D12Rik 1110035L05Rik 1110054N06Rik 1110060M21Rik 1190003K14Rik 1200014P03Rik 1300002F13Rik 1300013B24Rik 1500016L11Rik 1500034J20Rik 1600020H07Rik 1700009P13Rik 1700020M16Rik 1810012H11Rik 1810013B01Rik 1810015M01Rik 1810020E01Rik 1810033A06Rik 1810045K07Rik 1810045K17Rik 1810057…
142	V$AREB6_03: AREB6 (Atp1a1 regulatory element binding factor 6)	238	238	1154	2263	12516	-2.13	0.0	3.13	1.56	1300010K09Rik 1700020M16Rik 1810033A06Rik 2210008M09Rik 2310008M20Rik 2610205H19Rik 2810002D13Rik 4930539P14Rik 5730405M13Rik 6330583M11Rik 9330161F08Rik Abcg1 Aco2 Adam12 Agt Aig1 Akr1e1 Ank3 Ankrd25 Ap3m2 Ap4s1 Apeh Aplp1 Apoa1bp Arhgdig Arrdc1 Atp5e Atp5g2 Atp5k Atp9a B830009D23Rik BC008155 BC010311 BC016201 BC024997 BC025076 BC025833 BC037006 Blvra Bmyc Bphl Cach Car6 Ccl27 Cd209e Cd8b1 Cdc42…
143	V$XFD1_01: Xenopus fork head domain factor 1	208	208	1184	2471	12308	-2.2	0.0	0.04	0.0	1110032D12Rik 1300002F13Rik 1600020H07Rik 1700020M16Rik 1810015M01Rik 2010308M01Rik 2210403N09Rik 2310075A12Rik 2410043F08Rik 2610205H19Rik 2610319K07Rik 2810002D13Rik 2810405I11Rik 4732429I09Rik 4930467B06Rik 4930539P14Rik 5730405M13Rik 9530020D24Rik AI114950 AJ430384 AL024210 Abhd2 Abhd3 Acad8 Acadsb Acrbp Actr10 Acyp1 Aig1 Aldh6a1 Arhgap5 Arpc1a Asah2 Atp5j2 Atp5k Atp6v0e B3gnt6 Bace1 Bag5 Bet…
144	V$TAL1_Q6	608	608	784	6149	8630	-2.24	0.0	2.65	1.18	0610007A15Rik 0610041B22Rik 1110011K10Rik 1110020A09Rik 1110035L05Rik 1110054N06Rik 1300010K09Rik 1300013B24Rik 1500016L11Rik 1700020M16Rik 1810033A06Rik 1810045K07Rik 1810045K17Rik 1810057E01Rik 2010005O13Rik 2010110M21Rik 2010308M01Rik 2210008M09Rik 2310004N11Rik 2310042N02Rik 2310067G05Rik 2410018G23Rik 2410043F08Rik 2510001I10Rik 2610022K04Rik 2610318K02Rik 2810021O14Rik 2810484M10Rik 4732429…
145	V$ELK1_01: Elk-1	386	386	1006	3813	10966	-2.24	0.0	2.77	1.25	0610039A15Rik 1110007C05Rik 1110011K10Rik 1300010K09Rik 1700020M16Rik 1810020E01Rik 1810033A06Rik 2210008M09Rik 2310042N02Rik 2310044D20Rik 2310075A12Rik 2610022K04Rik 2610205H19Rik 2610318K02Rik 2810021O14Rik 2810405I11Rik 2810407K09Rik 2810410A08Rik 4931420D14Rik 5730427C23Rik 5730439E10Rik 5730461K03Rik 6330583M11Rik AI114950 AW552001 Abcg1 Abhd4 Abpb Acad8 Acadsb Aco2 Acsl4 Actn4 Adamts10 Agt…
146	V$PBX_Q3	1314	1314	78	14123	656	-2.27	0.0	0.02	0.0	0610006O14Rik 0610007A15Rik 0610039A15Rik 0610041B22Rik 1110007C05Rik 1110011K10Rik 1110013G13Rik 1110020A09Rik 1110032D12Rik 1110035L05Rik 1110054N06Rik 1110060M21Rik 1190003K14Rik 1200014P03Rik 1300002F13Rik 1300010K09Rik 1300013B24Rik 1500016L11Rik 1600020H07Rik 1700009P13Rik 1700020M16Rik 1810012H11Rik 1810013B01Rik 1810015M01Rik 1810020E01Rik 1810033A06Rik 1810045K07Rik 1810045K17Rik 1810057…
147	V$COMP1_01: COMP1	838	838	554	9194	5585	-2.29	0.0	0.07	0.0	0610006O14Rik 0610039A15Rik 0610041B22Rik 1110020A09Rik 1110054N06Rik 1190003K14Rik 1200014P03Rik 1300002F13Rik 1300010K09Rik 1300013B24Rik 1500016L11Rik 1500034J20Rik 1600020H07Rik 1700009P13Rik 1810012H11Rik 1810013B01Rik 1810033A06Rik 1810045K07Rik 2010002A20Rik 2010005O13Rik 2010308M01Rik 2210403N09Rik 2310008M20Rik 2310042M24Rik 2310042N02Rik 2310044D20Rik 2310067G05Rik 2310075A12Rik 2610034…
148	V$STRA13_01	54	54	1338	426	14353	-2.29	0.0	3.68	1.98	1200014P03Rik 1300010K09Rik 1810020E01Rik Acox1 Aldh3a2 Aldh6a1 Armcx3 Atp6v0d1 Atp6v0e BC011209 BC021442 Bri3 Bsg C330005L02Rik Calr Ccnh Cd164 Cpeb2 Crat Crb3 Creb3l2 Dnase2a Dos Dpm2 Ext2 H47 Hsf2 Ier3 Igf2r Klrc2 Lztfl1 Mfsd1 Miz1 Pgrmc2 Pigr Polr3c Ppp2r4 Psenen Rabep1 Rchy1 Slc37a3 Slc39a9 Smpd2 Snx16 Tceal1 Tceal8 Tmc6 Tmem4 Trpm7 Vil2 Wbscr27 Yap1 Zfp503 Zfp62
149	V$E2F_01: E2F	3	3	1389	108	14671	-2.37	0.0	0.0	0.0	Fbxo9 Ggcx Stard5
150	V$AHRARNT_01: aryl hydrocarbon receptor:Arnt heterodimers	104	104	1288	918	13861	-2.38	0.0	3.24	1.64	1500034J20Rik 1810020E01Rik 2010005O13Rik 2510001I10Rik 4632409L22Rik 5730405M13Rik 6330407G04Rik Acad8 Acat1 Acsl4 Aldh3a2 Aqp5 Arhgap24 Asah2 Atp5k Atp6v0d1 BC002216 BC027127 BC051244 Bag5 Blvra Bphl Bri3 Capn5 Cdc42ep3 Chi3l1 Ckmt1 Cldn7 Clybl Cops2 Cutc Cyp46a1 D9Wsu20e Dab1 Dhrs1 Dhrs8 Dibd1 Dnajb3 Efhd1 Fbxo21 Galnt11 Gemin7 Gorasp1 Hdhd4 Hiat1 Hint2 Hlf Kif5c Klrb1a Lass2 Lmod1 Lrig1 M6prb…
151	V$EBF_Q6	418	418	974	4165	10614	-2.38	0.0	2.57	1.12	0610007A15Rik 0610041B22Rik 1110011K10Rik 1110020A09Rik 1110035L05Rik 1110054N06Rik 1190003K14Rik 1300002F13Rik 1600020H07Rik 1810033A06Rik 1810045K17Rik 2010002A20Rik 2010005O13Rik 2310042N02Rik 2410018G23Rik 2610205H19Rik 2810002D13Rik 2810405I11Rik 2810407K09Rik 4732429I09Rik 4930522D07Rik 4931420D14Rik 5730439E10Rik 5730461K03Rik 5730592L21Rik 6330583M11Rik 6530411B15Rik 9430059P22Rik AL02421…
152	V$FOX_Q2	1037	1037	355	11267	3512	-2.45	0.0	0.07	0.0	0610039A15Rik 1110011K10Rik 1110013G13Rik 1110020A09Rik 1110032D12Rik 1110035L05Rik 1110054N06Rik 1110060M21Rik 1190003K14Rik 1300002F13Rik 1300013B24Rik 1500034J20Rik 1600020H07Rik 1700009P13Rik 1700020M16Rik 1810012H11Rik 1810013B01Rik 1810015M01Rik 1810020E01Rik 1810033A06Rik 1810045K07Rik 1810057E01Rik 2010002A20Rik 2010110M21Rik 2210008M09Rik 2210403N09Rik 2310004N11Rik 2310008M20Rik 2310042…
153	V$FREAC2_01: Fork head RElated ACtivator-2	72	72	1320	945	13834	-2.46	0.0	0.03	0.0	1700009P13Rik 2310075A12Rik 6530406M24Rik 9330161F08Rik Abhd4 Acy3 Arpc1a Atp6v1b1 BC005471 BC017133 BC019731 BC051244 Bche Casp11 Ccl27 Cipp Clca1 Comp Cox7a2 Cryl1 Cyp3a16 Defb13 Dusp6 Epb4.1l1 Fbxo25 Fyco1 Gca Hbld1 Hint2 Ier3ip1 Igsf8 Marveld2 Mlph Ndufs4 Nek1 Np15 Olfr1264 Osbpl1a Oxa1l Pak1 Pfpl Pik3cg Pja1 Plekhe1 Pml Pof1b Ppp1r3a Prom2 Ralbp1 Rasa1 Scp2 Scrn3 Sema4g Sfrs6 Ss18 Stx5a Stxb…
154	V$PAX6_01: Pax-6	629	629	763	6953	7826	-2.47	0.0	0.09	0.0	0610006O14Rik 1110007C05Rik 1110011K10Rik 1110013G13Rik 1110020A09Rik 1110032D12Rik 1110054N06Rik 1190003K14Rik 1200014P03Rik 1300002F13Rik 1300010K09Rik 1300013B24Rik 1500034J20Rik 1600020H07Rik 1810020E01Rik 1810033A06Rik 1810045K07Rik 1810045K17Rik 1810057E01Rik 2010005O13Rik 2010308M01Rik 2210403N09Rik 2310008M20Rik 2310042M24Rik 2610034N03Rik 2610318K02Rik 2610319K07Rik 2700038L12Rik 2810002…
155	V$ATF_B: ATF binding site	55	55	1337	442	14337	-2.47	0.0	3.45	1.81	1300002F13Rik 1500016L11Rik 1810045K07Rik 2310044D20Rik 2610034N03Rik 2700038L12Rik 2810405I11Rik AJ430384 Adcy8 Anxa6 Bnip3l C330005L02Rik Calm2 Cldn7 Cltb D10Bwg0791e Epha2 Galnt11 Golph3 Gzmf Hlf Hs3st3a1 Jak1 Kif5c Kifc3 Lactb2 Lmcd1 Mkks Nap1l3 Napa Ndufb2 Nek1 Neurod6 Nf1 Ormdl3 Osbpl1a Oxa1l Pde7b Pja1 Ppargc1a Rab25 Rbm18 Rce1 Snapc5 Snf1lk Snx16 Stk11 Thrap6 Tmepai Trib1 Tslpr Ubl3 Wbscr…
156	V$ETS2_B: c-Ets-2 binding sites	361	361	1031	4086	10693	-2.53	0.0	0.08	0.0	0610006O14Rik 0610041B22Rik 1110060M21Rik 1300010K09Rik 1300013B24Rik 1810033A06Rik 2310044D20Rik 2310075A12Rik 2610318K02Rik 2610319K07Rik 2810405I11Rik 4931420D14Rik 4933425F03Rik 5730592L21Rik 6430559E15Rik 9330161F08Rik 9530020D24Rik AB041803 AW552001 Aass Abcg2 Acrbp Acsl4 Acy3 Adamts10 Aig1 Ak3l1 Akr1e1 Aldh2 Aldh3a2 Amacr Anapc13 Ank Ank3 Ap1g2 Ap1m2 Apoc1 Arhgef7 Arrdc4 Atp5c1 Atp6v0e Atp…
157	V$PAX5_02: B-cell-specific activating protein	10	10	1382	44	14735	-2.56	0.0	4.15	2.34	1110007C05Rik Ak3l1 Ap3m2 Enpp1 Eya1 Lrp10 Npy Pml Slc5a8 Trpm7
158	V$OCT1_B: Octamer binding factor 1	69	69	1323	904	13875	-2.58	0.0	0.03	0.0	AU041707 Aass B3gnt6 BC003324 BC034204 Bteb1 Car8 Cbx4 Ccl27 Ccng2 Chst10 Cited4 Clca1 Clca2 Creb3 Cry2 Cyp2d9 D730049H07Rik D8Ertd594e Dck Egln3 Elovl7 Epha1 Extl1 Fah Fbxo21 Gdap1 Grip1 Hs3st3b1 Hspa2 Kif5c Klrb1a Lama4 Limd1 Lmo4 Minpp1 Msra Myt1l Ndufs4 Oas1c Pcdh8 Pcdhb7 Per2 Plxdc2 Pof1b Polm Prss16 Ptpre Rab18 Rdh11 Rnf167 Rpe Rps27l Rras Rtn1 Scin Sema4g Slc12a2 Slc5a9 Stac2 Tm4sf13 Tnks1…
159	V$S8_01: S8	107	107	1285	1328	13451	-2.6	0.0	0.05	0.0	1110011K10Rik 1110032D12Rik 1810057E01Rik 2610034N03Rik 2810484M10Rik AI429613 Abhd3 Acyp1 Acyp2 Akr1e1 Ank Arhgap5 Armcx3 Atp5l B4galt6 BC002216 BC003993 BC010311 Bphl Catns Cdc42ep3 Cntn4 Copz2 Crry Cspg5 Cyp2j5 D7Bwg0611e Dab1 Daf1 Defb13 Ebpl Echs1 Ephx2 Eps8l2 Expi Fip1l1 Foxo1 Fundc1 Gpr108 Gpr12 Grb14 H2-T23 Ifih1 Igfbp5 Insl6 Jmjd2c Klk11 Lrba Lrp10 Mageh1 Med28 Mmaa Mrps25 Mrps6 Myh14 Na…
160	V$SMAD4_Q6	603	603	789	6149	8630	-2.6	0.0	2.18	0.81	0610006O14Rik 0610007A15Rik 0610039A15Rik 0610041B22Rik 1190003K14Rik 1300002F13Rik 1500016L11Rik 1700009P13Rik 1810012H11Rik 1810045K07Rik 1810057E01Rik 2010005O13Rik 2210008M09Rik 2310042M24Rik 2310042N02Rik 2310075A12Rik 2410043F08Rik 2610034N03Rik 2610205H19Rik 2610319K07Rik 2700038L12Rik 2810002D13Rik 2810407K09Rik 4632409L22Rik 4930467B06Rik 4930522D07Rik 4930539P14Rik 4933425F03Rik 5330414…
161	V$AIRE_01	248	248	1144	2864	11915	-2.61	0.0	0.08	0.0	1300010K09Rik 1500016L11Rik 1810033A06Rik 1810045K07Rik 1810045K17Rik 2010002A20Rik 2410043F08Rik 2810002D13Rik 2810021O14Rik 2810405I11Rik 4732429I09Rik 5430428G01Rik 5730405M13Rik 6330407G04Rik 6330583M11Rik 9530020D24Rik AB041803 AJ430384 AU041707 AW552001 Aco1 Acox1 Acy3 Adam12 Adamts7 Amacr Ankmy2 Ankrd24 Apoa1bp Arhgap24 Arhgef7 Atp5e Atp5g2 Atp5l Atp6v1f BC027127 Blvra Blzf1 Bnipl Bphl C1q…
162	V$AFP1_Q6	218	218	1174	2536	12243	-2.64	0.0	0.07	0.0	1200014P03Rik 1810045K17Rik 2010005O13Rik 2210403N09Rik 2310042N02Rik 2610034N03Rik 2810410A08Rik 2810422M04Rik 5330414D10Rik 6330583M11Rik 6530406M24Rik 9330161F08Rik 9430059P22Rik AU040576 Abcg2 Acat1 Acyp1 Adcy6 Adcy8 Aig1 Amacr Anxa6 Ap1m2 Ap4s1 Arrdc4 Atp5s Atp6v0e B830009D23Rik BC004728 BC011209 BC021921 BC027127 BC027309 BC027342 Barhl1 Bche Blzf1 C1galt1c1 Cacnb3 Cai Car8 Casp11 Cd164 Clc…
163	V$USF_C: USF binding site	643	643	749	7072	7707	-2.65	0.0	0.12	0.0	0610039A15Rik 1110007C05Rik 1110011K10Rik 1110020A09Rik 1110032D12Rik 1110035L05Rik 1110054N06Rik 1110060M21Rik 1200014P03Rik 1300010K09Rik 1300013B24Rik 1500016L11Rik 1700020M16Rik 1810013B01Rik 1810015M01Rik 1810020E01Rik 1810045K07Rik 2010005O13Rik 2010308M01Rik 2210403N09Rik 2310004N11Rik 2310042N02Rik 2310067G05Rik 2410043F08Rik 2700038L12Rik 2810422M04Rik 4632409L22Rik 4732429I09Rik 4930522…
164	V$HNF3B_01: Hepatocyte Nuclear Factor 3beta	1020	1020	372	11062	3717	-2.66	0.0	0.1	0.0	0610039A15Rik 1110011K10Rik 1110013G13Rik 1110020A09Rik 1110032D12Rik 1110035L05Rik 1110054N06Rik 1110060M21Rik 1190003K14Rik 1300002F13Rik 1300013B24Rik 1500016L11Rik 1500034J20Rik 1600020H07Rik 1700009P13Rik 1700020M16Rik 1810012H11Rik 1810013B01Rik 1810015M01Rik 1810020E01Rik 1810033A06Rik 1810045K07Rik 1810045K17Rik 1810057E01Rik 2010002A20Rik 2010110M21Rik 2010308M01Rik 2210008M09Rik 2210403…
165	V$TCF4_Q5	1086	1086	306	11753	3026	-2.68	0.0	0.09	0.0	0610006O14Rik 0610039A15Rik 1110011K10Rik 1110013G13Rik 1110020A09Rik 1110032D12Rik 1110035L05Rik 1110054N06Rik 1110060M21Rik 1200014P03Rik 1300002F13Rik 1300010K09Rik 1300013B24Rik 1500034J20Rik 1600020H07Rik 1700009P13Rik 1700020M16Rik 1810013B01Rik 1810015M01Rik 1810033A06Rik 1810045K07Rik 1810045K17Rik 1810057E01Rik 2010002A20Rik 2010005O13Rik 2010110M21Rik 2010308M01Rik 2210008M09Rik 2310004…
166	V$RFX1_02: X-box binding protein RFX1	494	494	898	5010	9769	-2.69	0.0	2.1	0.77	0610006O14Rik 0610007A15Rik 1200014P03Rik 1300010K09Rik 1500034J20Rik 1600020H07Rik 1810020E01Rik 1810045K07Rik 1810045K17Rik 1810057E01Rik 2010002A20Rik 2010005O13Rik 2010308M01Rik 2310008M20Rik 2610022K04Rik 2610205H19Rik 2700038L12Rik 2810002D13Rik 2810405I11Rik 4732429I09Rik 4930522D07Rik 5730405M13Rik 5730427C23Rik 5730592L21Rik 6330583M11Rik 6430559E15Rik 6530411B15Rik 9330161F08Rik AI11495…
167	V$SREBP_Q3	429	429	963	4789	9990	-2.7	0.0	0.11	0.0	0610007A15Rik 0610039A15Rik 1110011K10Rik 1110020A09Rik 1110035L05Rik 1110054N06Rik 1190003K14Rik 1300002F13Rik 1500016L11Rik 1700009P13Rik 1700020M16Rik 1810045K07Rik 1810057E01Rik 2010002A20Rik 2010005O13Rik 2010308M01Rik 2310042N02Rik 2610034N03Rik 2610205H19Rik 2610318K02Rik 2700038L12Rik 2810405I11Rik 2810484M10Rik 4632409L22Rik 4732429I09Rik 5730405M13Rik 5730427C23Rik 5730439E10Rik AB04180…
168	V$OCT1_05: octamer-binding factor 1	80	80	1312	1017	13762	-2.76	0.0	0.05	0.0	1600020H07Rik 1810015M01Rik 9530020D24Rik AU041707 Aass Acox2 Baiap2l1 Blzf1 Bteb1 C330005L02Rik Ccng2 Cd209e Chst10 Clca2 Creb3 Creb3l2 Cry2 Cyp2j5 D730049H07Rik D8Ertd594e Dck Dmp1 Egln3 Elovl7 Fah Fbxo25 Gdap1 Hao3 Hs3st3b1 Hspa2 Ier3ip1 Igfbp5 Insig2 Klrb1a Lama4 Lect1 Lyplal1 Minpp1 Msra Myo18a Myt1l Ndufs4 Npnt Oas1c Paics Pcdh8 Pcdhb3 Pcdhb7 Per2 Plxdc2 Pof1b Polm Prss16 Rab17 Rab18 Rab33b…
169	V$GR_01: high affinity binding site for glucocorticoid receptor	90	90	1302	1128	13651	-2.76	0.0	0.05	0.0	0610039A15Rik 1110035L05Rik 2310008M20Rik 4632409L22Rik 5730405M13Rik Acox1 Arhgap24 Atp6v1f BC024868 BC025833 Bace1 Capns1 Ccpg1 Clca1 Clca2 Clybl Cmas Cry2 Ctdspl Cutc Cyp46a1 Dapk1 Dhrs8 Dnmt2 Dusp6 Elmo1 Fbxo32 Frag1 Frk Fxc1 Fyco1 G0s2 Gcdh Hemgn Hist1h4i Ier3ip1 Irx2 Irx5 Kcnk1 Lcn2 Mmaa Mx2 Myh14 Nat2 Nbea Ncoa1 Ncstn Ndufb8 Ndufs4 Neu2 Nr4a1 Papln Pdpk1 Pdrg1 Pigr Pld1 Plscr3 Polr3c Ppp3r…
170	V$DEC_Q1	999	999	393	10388	4391	-2.78	0.0	2.04	0.72	0610006O14Rik 0610039A15Rik 1110007C05Rik 1110011K10Rik 1110020A09Rik 1110032D12Rik 1110035L05Rik 1110054N06Rik 1110060M21Rik 1200014P03Rik 1300002F13Rik 1300010K09Rik 1300013B24Rik 1500016L11Rik 1600020H07Rik 1700009P13Rik 1700020M16Rik 1810012H11Rik 1810013B01Rik 1810015M01Rik 1810020E01Rik 1810033A06Rik 2010002A20Rik 2010005O13Rik 2010110M21Rik 2310004N11Rik 2310008M20Rik 2310042M24Rik 2310042…
171	V$NFY_C: NF-Y binding site	45	45	1347	357	14422	-2.78	0.0	3.19	1.61	0610041B22Rik 1810045K17Rik 4931420D14Rik 5330414D10Rik Acyp1 Aldh6a1 Ap3m2 BC011426 Calm2 Cat Chst10 Dbi Derl2 Dusp19 Fahd1 Galt Got1 Gpsn2 Hagh Ier3 Klrb1a Lect1 Lmcd1 Napa Np15 ORF18 Pcdh18 Ppp2r5c Ptpre Pxmp4 Rabac1 Rbm4 Sdpr Sel1h Sepx1 Tcta Thrap6 Tle6 Tm4sf13 Tm7sf2 Wbp1 Wbscr18 Wdr23 Zfp119 Zfp120
172	V$OCT1_Q6: octamer factor 1	1262	1262	130	13570	1209	-2.81	0.0	0.06	0.0	0610041B22Rik 1110007C05Rik 1110013G13Rik 1110020A09Rik 1110032D12Rik 1110035L05Rik 1110054N06Rik 1190003K14Rik 1300002F13Rik 1300010K09Rik 1300013B24Rik 1500016L11Rik 1500034J20Rik 1600020H07Rik 1700009P13Rik 1700020M16Rik 1810012H11Rik 1810013B01Rik 1810015M01Rik 1810020E01Rik 1810033A06Rik 1810045K07Rik 1810045K17Rik 1810057E01Rik 2010002A20Rik 2010005O13Rik 2010110M21Rik 2010308M01Rik 2210008…
173	V$VMYB_01: v-Myb	1010	1010	382	10520	4259	-2.87	0.0	1.92	0.67	0610006O14Rik 0610007A15Rik 0610039A15Rik 0610041B22Rik 1110011K10Rik 1110013G13Rik 1110020A09Rik 1110032D12Rik 1190003K14Rik 1200014P03Rik 1300002F13Rik 1300010K09Rik 1300013B24Rik 1500016L11Rik 1600020H07Rik 1700009P13Rik 1810012H11Rik 1810020E01Rik 1810033A06Rik 1810045K07Rik 1810045K17Rik 1810057E01Rik 2010002A20Rik 2010110M21Rik 2010308M01Rik 2210008M09Rik 2310008M20Rik 2310042M24Rik 2310042…
174	V$NFY_01: nuclear factor Y (Y-box binding factor)	313	313	1079	3134	11645	-2.92	0.0	1.96	0.69	0610006O14Rik 0610041B22Rik 1110032D12Rik 1110035L05Rik 1110054N06Rik 1200014P03Rik 1300002F13Rik 1300010K09Rik 1300013B24Rik 1500034J20Rik 1600020H07Rik 1700009P13Rik 1810012H11Rik 1810020E01Rik 1810045K17Rik 2010002A20Rik 2310042M24Rik 2310075A12Rik 2410018G23Rik 2610205H19Rik 2810407K09Rik 2810422M04Rik 4931420D14Rik 5330414D10Rik 5430428G01Rik 5730439E10Rik 5730592L21Rik 6330583M11Rik 6430559…
175	V$CDC5_01: cell division control protein 5	1206	1206	186	12979	1800	-2.93	0.0	0.1	0.0	0610006O14Rik 0610007A15Rik 0610039A15Rik 1110011K10Rik 1110013G13Rik 1110020A09Rik 1110032D12Rik 1110054N06Rik 1110060M21Rik 1190003K14Rik 1200014P03Rik 1300002F13Rik 1300013B24Rik 1500016L11Rik 1500034J20Rik 1600020H07Rik 1700009P13Rik 1700020M16Rik 1810012H11Rik 1810013B01Rik 1810015M01Rik 1810020E01Rik 1810033A06Rik 1810045K07Rik 1810045K17Rik 1810057E01Rik 2010002A20Rik 2010005O13Rik 2010110…
176	V$HLF_01: hepatic leukemia factor	393	393	999	4364	10415	-2.94	0.0	0.16	0.0	1110011K10Rik 1190003K14Rik 1300010K09Rik 1300013B24Rik 1600020H07Rik 1700009P13Rik 1810012H11Rik 1810057E01Rik 2010308M01Rik 2210008M09Rik 2310008M20Rik 2310044D20Rik 2410018G23Rik 2610205H19Rik 2810405I11Rik 2810407K09Rik 2810484M10Rik 4931420D14Rik 4933425F03Rik 5730439E10Rik 6330407G04Rik 9330161F08Rik AJ430384 AL024210 Aass Abcg2 Abhd4 Acas2l Acat1 Acox2 Acrbp Acyp1 Adcyap1 Aes Aldh6a1 Anapc…
177	V$AREB6_02: AREB6 (Atp1a1 regulatory element binding factor 6)	551	551	841	5670	9109	-2.97	0.0	1.64	0.49	0610041B22Rik 1110011K10Rik 1110035L05Rik 1110054N06Rik 1110060M21Rik 1200014P03Rik 1300002F13Rik 1300010K09Rik 1300013B24Rik 1500016L11Rik 1600020H07Rik 1810013B01Rik 1810015M01Rik 1810033A06Rik 1810045K17Rik 1810057E01Rik 2010005O13Rik 2010308M01Rik 2210008M09Rik 2310004N11Rik 2310042M24Rik 2410018G23Rik 2610034N03Rik 2610319K07Rik 2700038L12Rik 2810002D13Rik 2810410A08Rik 2810422M04Rik 2810484…
178	V$STAT5A_02	206	206	1186	2366	12413	-2.98	0.0	0.12	0.0	0610007A15Rik 1110020A09Rik 1110060M21Rik 1700009P13Rik 1810020E01Rik 1810045K07Rik 2310044D20Rik 2410018G23Rik 2510001I10Rik 2810021O14Rik 2810407K09Rik 6530406M24Rik AB041803 AL024210 Aass Adssl1 Ank Ankmy2 Apeh Arrdc4 Asah2 Atp1b1 BC008155 BC019731 BC020002 BC051244 Bteb1 Cacna1d Car10 Catnbip1 Cd8b1 Cebpb Chchd5 Cipp Cish Cited4 Cldn10 Cldn7 Col9a1 Creb3l1 Cri1 Cyb561 Cyp2j5 D11Wsu68e Dbp Def…
179	V$CREL_01: c-Rel	1028	1028	364	10732	4047	-2.99	0.0	1.78	0.6	0610006O14Rik 0610041B22Rik 1110011K10Rik 1110013G13Rik 1110020A09Rik 1110035L05Rik 1110054N06Rik 1110060M21Rik 1190003K14Rik 1300002F13Rik 1300010K09Rik 1300013B24Rik 1500016L11Rik 1500034J20Rik 1600020H07Rik 1700009P13Rik 1700020M16Rik 1810012H11Rik 1810015M01Rik 1810020E01Rik 1810033A06Rik 1810045K07Rik 1810045K17Rik 1810057E01Rik 2010002A20Rik 2010005O13Rik 2010110M21Rik 2210008M09Rik 2210403…
180	V$MYC_Q2	275	275	1117	2745	12034	-3.0	0.0	1.91	0.67	1110007C05Rik 1110032D12Rik 1110035L05Rik 1500016L11Rik 1810015M01Rik 1810020E01Rik 2310042N02Rik 2410043F08Rik 2700038L12Rik 2810422M04Rik 4933425F03Rik 5330414D10Rik 5730405M13Rik 6530411B15Rik 9430059P22Rik AB041803 AI114950 AL024210 Abcg2 Abhd2 Acat1 Acox2 Agt Aldh3a2 Aldoa Ank3 Ankmy2 Ankrd25 Anxa6 Apoa1bp Apoc1 Aqp5 Arhgap8 Arhgdig Armet Arrdc1 Arrdc4 Ass1 Atp1b1 Atp5l Atp5s B3galt6 BC00463…
181	V$MYOGNF1_01: myogenin / nuclear factor 1 or related factors	312	312	1080	3137	11642	-3.01	0.0	1.84	0.63	0610007A15Rik 1110060M21Rik 1300002F13Rik 1500016L11Rik 1500034J20Rik 1600020H07Rik 1810013B01Rik 1810020E01Rik 2210403N09Rik 2510001I10Rik 2610034N03Rik 4930522D07Rik 4933425F03Rik 5730405M13Rik 9430059P22Rik AI429613 AU040576 Acat1 Acy3 Acyp1 Adam12 Adamts10 Adcy6 Adcyap1 Adssl1 Ak1 Aldh3a2 Aldh6a1 Ammecr1 Ank3 Anxa6 Anxa9 Ap4s1 Apoa1bp Apoc1 Arhgdig Arhgef12 Arrdc4 Asl Ass1 Atp5k Atp5s Atp6v0e…
182	V$ETS1_B: c-ETS-1 binding site	598	598	794	6522	8257	-3.01	0.0	0.21	0.0	0610006O14Rik 0610007A15Rik 0610039A15Rik 0610041B22Rik 1110007C05Rik 1110013G13Rik 1110032D12Rik 1110060M21Rik 1190003K14Rik 1200014P03Rik 1300002F13Rik 1300010K09Rik 1300013B24Rik 1810033A06Rik 1810057E01Rik 2210008M09Rik 2310008M20Rik 2310044D20Rik 2310067G05Rik 2310075A12Rik 2510001I10Rik 2610205H19Rik 2610318K02Rik 2610319K07Rik 2810405I11Rik 4732429I09Rik 4933425F03Rik 5330414D10Rik 5430428…
183	V$EGR3_01: early growth response gene 3 product	23	23	1369	158	14621	-3.02	0.0	3.27	1.66	1810045K07Rik AI604832 BC022224 C1galt1c1 Catnbip1 Cklfsf6 D9Wsu20e Dhcr7 Fbxo21 Foxo1 Gng12 Grin1 Igsf8 Padi2 Pfkp Sgtb Slc1a1 Spcs1 Spint1 Ssb4 Trim13 Vamp2 Zfyve19
184	V$NFE2_01: NF-E2 p45	212	212	1180	2086	12693	-3.05	0.0	1.99	0.69	0610007A15Rik 1110007C05Rik 1300010K09Rik 1810012H11Rik 1810057E01Rik 2310042M24Rik 2410018G23Rik 2700038L12Rik 2810410A08Rik 2810484M10Rik 4632409L22Rik 5430428G01Rik 5730439E10Rik 6330583M11Rik 6430559E15Rik AI481750 AI604832 Acox2 Acsl4 Adssl1 Ak1 Akap12 Ap1g2 Arrdc1 Asah2 Asl Ass1 Atp5c1 Atp5j2 Atp5l Atp6v0e Atp6v1b1 B3gnt6 B830009D23Rik BC010311 BC013529 BC019731 BC020002 BC021442 BC021921 B…
185	V$BACH2_01: BTB and CNC homolog 2	935	935	457	10084	4695	-3.09	0.0	0.22	0.0	0610007A15Rik 0610039A15Rik 1110011K10Rik 1110013G13Rik 1110020A09Rik 1110032D12Rik 1110035L05Rik 1110060M21Rik 1190003K14Rik 1200014P03Rik 1300010K09Rik 1300013B24Rik 1500034J20Rik 1700009P13Rik 1700020M16Rik 1810012H11Rik 1810013B01Rik 1810020E01Rik 1810033A06Rik 1810045K07Rik 1810045K17Rik 1810057E01Rik 2010002A20Rik 2210008M09Rik 2310004N11Rik 2310008M20Rik 2310042M24Rik 2310042N02Rik 2310067…
186	V$TANTIGEN_B: Major T-antigen binding sites	168	168	1224	1628	13151	-3.09	0.0	2.08	0.75	1110020A09Rik 1700009P13Rik 1700020M16Rik 1810013B01Rik 2010110M21Rik 2310004N11Rik 2310042N02Rik 2410043F08Rik 2810021O14Rik 5730427C23Rik 6330583M11Rik AI429613 AI481750 AU040576 AU041707 Acsl4 Adcy6 Aes Akap12 Ap1m2 Apoa1bp Apof Arpc1a Arrdc1 Asl Atp5c1 Atp6v0e Atp9a B3galt6 BC002216 BC003324 BC003993 BC005471 BC010311 BC011209 BC013529 BC019731 BC022224 BC025833 BC026778 BC034204 Bace1 Bag5 C…
187	V$CREBP1CJUN_01: CRE-binding protein 1:c-Jun heterodimer	65	65	1327	569	14210	-3.15	0.0	2.55	1.12	0610039A15Rik 1300002F13Rik 1500016L11Rik 1810045K07Rik 2310044D20Rik 2610034N03Rik 2700038L12Rik 2810405I11Rik AI481750 AJ430384 Acox1 Adcy8 Anxa6 Bnip3l C330005L02Rik Cldn7 Cltb D10Bwg0791e Epha2 Galnt11 Golph3 Gzmf Hlf Hs3st3a1 Ifih1 Jak1 Kif5c Kifc3 Lactb2 Lmcd1 Man1b1 Mkks Nap1l3 Napa Ndufb2 Nek1 Neurod6 Nf1 Ociad1 Ormdl3 Osbpl1a Oxa1l Pde7b Pgrmc1 Pja1 Ppargc1a Rab11b Rab25 Rab3a Rbm18 Rce1…
188	V$SRF_Q5_01	417	417	975	4281	10498	-3.15	0.0	1.48	0.39	0610007A15Rik 1110011K10Rik 1110054N06Rik 1110060M21Rik 1200014P03Rik 1500016L11Rik 1500034J20Rik 1810020E01Rik 1810045K07Rik 2010005O13Rik 2310004N11Rik 2310042M24Rik 2310067G05Rik 2810002D13Rik 2810422M04Rik 4931420D14Rik 5430428G01Rik 5730461K03Rik 6330583M11Rik 9330161F08Rik AB041803 AI114950 AJ430384 Aass Abcg1 Abpb Acad8 Aco1 Acrbp Acyp2 Agt Ak1 Aldh2 Aldh3a2 Aldh6a1 Anapc13 Ank3 Ankmy2 Ank…
189	V$NRF2_Q4: heterodimer containing Nrf2	378	378	1014	3866	10913	-3.15	0.0	1.52	0.41	0610007A15Rik 1110007C05Rik 1110011K10Rik 1110032D12Rik 1110035L05Rik 1110054N06Rik 1190003K14Rik 1300010K09Rik 1600020H07Rik 1700009P13Rik 2010002A20Rik 2210008M09Rik 2310042N02Rik 2310067G05Rik 2410018G23Rik 2610205H19Rik 2810002D13Rik 2810410A08Rik 2810422M04Rik 2810484M10Rik 4933425F03Rik 5330414D10Rik 5430428G01Rik 5730439E10Rik 6530406M24Rik 9330161F08Rik AI481750 AI604832 AJ430384 AU040576…
190	V$DR4_Q2: direct repeat 4	1212	1212	180	12713	2066	-3.16	0.0	1.9	0.67	0610006O14Rik 0610007A15Rik 0610039A15Rik 0610041B22Rik 1110007C05Rik 1110011K10Rik 1110013G13Rik 1110020A09Rik 1110032D12Rik 1110035L05Rik 1110054N06Rik 1190003K14Rik 1200014P03Rik 1300002F13Rik 1300010K09Rik 1300013B24Rik 1500016L11Rik 1500034J20Rik 1600020H07Rik 1700009P13Rik 1700020M16Rik 1810012H11Rik 1810013B01Rik 1810015M01Rik 1810033A06Rik 1810045K07Rik 1810045K17Rik 2010002A20Rik 2010005…
191	V$GATA1_05: GATA-binding factor 1	214	214	1178	2426	12353	-3.16	0.0	0.16	0.0	0610006O14Rik 1500016L11Rik 1810045K07Rik 2010110M21Rik 2310042M24Rik 2700038L12Rik 4931420D14Rik 5330414D10Rik 5730461K03Rik AI429613 Abhd4 Acad8 Acat1 Acsl4 Actn4 Ak3l1 Amacr Ank3 Ap3m2 Arhgap5 Arrdc4 Atp5e Atp6v0a1 Atp6v1b1 BC014795 BC016201 BC024868 BC034204 Bbp Bche Bcl2l14 Bmyc Bnip3l C1galt1c1 Cai Calm2 Car9 Casp12 Cd209e Cdc42se1 Cdh8 Cdkl2 Ceacam10 Cebpb Chl1 Chrnb1 Churc1 Cited4 Cldn2 C…
192	V$AHR_01: aryl hydrocarbon / dioxin receptor	8	8	1384	35	14744	-3.17	0.0	3.56	1.89	AB041803 Cox7a2 Eva1 Fbxo21 Lap3 Lztfl1 Pfkp Tfam
193	V$NFKAPPAB_01: NF-kappaB	210	210	1182	2082	12697	-3.18	0.0	1.81	0.62	1110035L05Rik 1110060M21Rik 1190003K14Rik 1300013B24Rik 1600020H07Rik 2310042M24Rik 2310042N02Rik 2610022K04Rik 2810021O14Rik 2810422M04Rik 4930522D07Rik AI481750 AU040576 AW552001 Aco2 Acox1 Acox2 Acyp1 Adamts7 Aldh6a1 Ankrd24 Ankrd25 Ap1g2 Armcx3 Atp5g2 BC003324 BC004728 BC013481 BC021442 BC023151 BC024997 Barhl1 Bcl2l14 Bnipl C1ql3 Cacnb3 Calm2 Capn5 Car10 Casp11 Catns Cbx4 Cdh8 Cdkl2 Ceacam10…
194	V$LEF1_Q6	1270	1270	122	13620	1159	-3.21	0.0	0.11	0.0	0610006O14Rik 0610039A15Rik 1110007C05Rik 1110011K10Rik 1110013G13Rik 1110020A09Rik 1110032D12Rik 1110035L05Rik 1110054N06Rik 1110060M21Rik 1190003K14Rik 1200014P03Rik 1300002F13Rik 1300010K09Rik 1300013B24Rik 1500016L11Rik 1500034J20Rik 1600020H07Rik 1700009P13Rik 1700020M16Rik 1810012H11Rik 1810013B01Rik 1810015M01Rik 1810020E01Rik 1810033A06Rik 1810045K07Rik 1810045K17Rik 1810057E01Rik 2010002…
195	V$CEBP_C: C/EBP binding site	319	319	1073	3524	11255	-3.21	0.0	0.23	0.0	0610041B22Rik 1110060M21Rik 1300013B24Rik 1810015M01Rik 1810057E01Rik 2010110M21Rik 2010308M01Rik 2310042M24Rik 2310044D20Rik 2810002D13Rik 6530411B15Rik 9530020D24Rik AJ430384 AU040576 AU041707 Abhd2 Abhd3 Abhd4 Abpb Acad8 Adam5 Adcyap1 Aig1 Aldh2 Ankrd24 Anpep Anxa6 Apeh Apoa1bp Arhgap24 Arhgap5 Asah2 Asl Atp1b1 Atp5c1 Atp6v0e BC003993 BC004728 BC004853 BC011209 BC011426 BC013481 BC023151 BC025…
196	V$COUP_01: COUP:HNF-4 heterodimer	196	196	1196	2226	12553	-3.22	0.0	0.17	0.0	0610006O14Rik 1110054N06Rik 1200014P03Rik 2010002A20Rik 2410043F08Rik 5330414D10Rik 5430428G01Rik 6330407G04Rik 9330161F08Rik AI429613 Aco2 Acox1 Acyp2 Akr1e1 Anxa6 Ap1g2 Arl6ip4 Asah2 BC003324 BC004004 BC004853 BC005471 BC017133 BC019731 BC023151 BC024868 Bag5 Baiap2l1 Biklk Bnipl C1ql3 Cach Capns1 Car9 Caskin2 Cat Catnbip1 Ccndbp1 Chrnb1 Chst10 Clca1 Cldn2 Cldn7 Clnk Creb3l2 Csad Cxxc5 Cyp2d9 C…
197	V$CMYB_01: c-Myb	297	297	1095	3020	11759	-3.24	0.0	1.5	0.4	0610007A15Rik 0610041B22Rik 1110032D12Rik 1300010K09Rik 1700009P13Rik 2210008M09Rik 2510001I10Rik 2610022K04Rik 2610205H19Rik 4632409L22Rik 5330414D10Rik 5730439E10Rik 5730461K03Rik 6530411B15Rik 9330161F08Rik AI114950 AU041707 Abcg1 Abcg2 Abhd3 Acrbp Actr10 Acy3 Acyp2 Adamts7 Aldh2 Aldh6a1 Anapc13 Ankmy2 Ap4s1 Apoc1 Arhgap24 Arhgap8 Armet Asah2 Atp5k Atp6v1b1 B4galt6 BC008155 BC010552 BC013481 B…
198	V$DEAF1_02	41	41	1351	335	14444	-3.25	0.0	2.68	1.2	0610007A15Rik 2410018G23Rik AB041803 Aco1 Akap12 Atp5j2 BC003324 Bace1 Bche Calr Cox6b1 Creb3 Ctbp2 Dip3b Echdc3 Ehd3 Eva1 Fdx1 Gad1 Gdi1 Kcnb1 Kcne3 Man2c1 Minpp1 Nifun Oxa1l Pdzrn3 Polr3c Pomt1 Rabep2 Rnf13 Sema4g Serf2 Tmed4 Trim11 Trim21 Vipr1 Wdr6 Zbtb33 Zfp62 Zipro1
199	V$NKX25_01: homeo domain factor Nkx-2.5/Csx, tinman homolog	678	678	714	7292	7487	-3.25	0.0	0.38	0.0	0610006O14Rik 0610039A15Rik 1110011K10Rik 1110013G13Rik 1110035L05Rik 1110054N06Rik 1190003K14Rik 1200014P03Rik 1500016L11Rik 1500034J20Rik 1700020M16Rik 1810015M01Rik 1810045K07Rik 2010002A20Rik 2010005O13Rik 2310008M20Rik 2310042M24Rik 2310067G05Rik 2310075A12Rik 2610318K02Rik 2810002D13Rik 2810021O14Rik 2810407K09Rik 2810484M10Rik 4930539P14Rik 4931420D14Rik 4933425F03Rik 5330414D10Rik 5430428…
200	V$AP1_Q2: activator protein 1	933	933	459	10013	4766	-3.26	0.0	0.33	0.0	0610007A15Rik 1110007C05Rik 1110011K10Rik 1110020A09Rik 1110032D12Rik 1110054N06Rik 1190003K14Rik 1200014P03Rik 1300013B24Rik 1500034J20Rik 1600020H07Rik 1700009P13Rik 1700020M16Rik 1810012H11Rik 1810015M01Rik 1810020E01Rik 1810045K07Rik 1810045K17Rik 1810057E01Rik 2010002A20Rik 2010110M21Rik 2210008M09Rik 2310004N11Rik 2310042M24Rik 2310042N02Rik 2610034N03Rik 2610319K07Rik 2700038L12Rik 2810002…
201	V$SF1_Q6	202	202	1190	2283	12496	-3.27	0.0	0.18	0.0	0610039A15Rik 1110060M21Rik 1500016L11Rik 1810015M01Rik 1810057E01Rik 2310042N02Rik 2510001I10Rik 2610318K02Rik 2810021O14Rik 4930467B06Rik 4933425F03Rik 9530020D24Rik Abcg2 Abhd3 Acad8 Aco2 Acox1 Actr10 Acy3 Aes Agt Apoc1 Arhgdig Armcx3 Ass1 Atp5g2 Atp5l Atp6v0a1 BC013481 BC021367 BC023151 Bche Bhlhb2 Bphl Cacna1d Car2 Car6 Car8 Cetn1 Ckmt1 Cog6 Col9a1 Col9a2 Comp Cox8a Creb3l2 Cxxc5 Cyb561 D11E…
202	V$HAND1E47_01: Hand1:E47 heterodimer	815	815	577	8566	6213	-3.27	0.0	1.06	0.18	0610041B22Rik 1110007C05Rik 1110011K10Rik 1110020A09Rik 1110032D12Rik 1190003K14Rik 1300002F13Rik 1500034J20Rik 1600020H07Rik 1810012H11Rik 1810013B01Rik 1810015M01Rik 1810057E01Rik 2010002A20Rik 2010005O13Rik 2010308M01Rik 2210008M09Rik 2310004N11Rik 2310042M24Rik 2310044D20Rik 2310067G05Rik 2310075A12Rik 2410043F08Rik 2610318K02Rik 2610319K07Rik 2810021O14Rik 2810405I11Rik 2810410A08Rik 2810484…
203	V$NFKB_Q6_01	898	898	494	9436	5343	-3.28	0.0	1.13	0.22	0610006O14Rik 0610007A15Rik 1110011K10Rik 1110013G13Rik 1110035L05Rik 1190003K14Rik 1200014P03Rik 1300010K09Rik 1300013B24Rik 1500034J20Rik 1600020H07Rik 1700009P13Rik 1700020M16Rik 1810012H11Rik 1810015M01Rik 1810057E01Rik 2010002A20Rik 2010110M21Rik 2010308M01Rik 2210008M09Rik 2310004N11Rik 2310008M20Rik 2310042M24Rik 2310042N02Rik 2310044D20Rik 2310067G05Rik 2310075A12Rik 2410018G23Rik 2410043…
204	V$DR3_Q4: direct repeat 3	184	184	1208	2091	12688	-3.28	0.0	0.17	0.0	1110007C05Rik 1300010K09Rik 1810012H11Rik 1810020E01Rik 2010002A20Rik 2310008M20Rik 2610205H19Rik 2610318K02Rik 2810405I11Rik 2810484M10Rik 5730592L21Rik 9330161F08Rik AI604832 Abpb Acadsb Acat1 Aco2 Acox1 Adamts7 Adcyap1 Adssl1 Ak3l1 Anxa6 Ap1g2 Aqp5 Arl6ip4 Atp5g2 Atp6v0a1 BC013529 BC019731 BC024997 BC025833 Bmyc Bteb1 C330027I04Rik Cach Casp1 Ccl27 Ccnh Cdc42ep3 Cdh8 Churc1 Cish Cklfsf8 Clca2 …
205	V$RORA2_01: RAR-related orphan receptor alpha2	12	12	1380	212	14567	-3.28	0.0	0.02	0.0	Arl6ip4 B4galt6 BC019755 Catns Dbp Got1 Med28 Papln Prom1 Rdh12 Tulp4 Tusc2
206	V$GATA1_03: GATA-binding factor 1	472	472	920	5106	9673	-3.29	0.0	0.36	0.0	0610006O14Rik 0610039A15Rik 1110011K10Rik 1110054N06Rik 1110060M21Rik 1190003K14Rik 1200014P03Rik 1500016L11Rik 1500034J20Rik 1810045K07Rik 1810057E01Rik 2010002A20Rik 2010308M01Rik 2310042N02Rik 2310067G05Rik 2410018G23Rik 2610034N03Rik 2610319K07Rik 2810021O14Rik 2810410A08Rik 4632409L22Rik 4930467B06Rik 4930539P14Rik 5330414D10Rik 5430428G01Rik 5730592L21Rik 9330161F08Rik 9530020D24Rik AB04180…
207	V$EGR2_01: Egr-2/Krox-20 early growth response gene product	26	26	1366	192	14587	-3.29	0.0	2.89	1.36	1810045K07Rik AI604832 Atp9a BC022224 C1galt1c1 Capn5 Catnbip1 Cklfsf6 Dhcr7 Fbxo21 Foxo1 Gng12 Grin1 Igsf8 Mmp15 Padi2 Pfkp Pgpep1 Slc1a1 Spcs1 Spint1 Ssb4 Tm7sf2 Trim13 Vamp2 Zfyve19
208	V$BEL1_B: Bel-1 similar region	6	6	1386	22	14757	-3.29	0.0	3.53	1.88	1190003K14Rik AI481750 Atp5s Ier3ip1 LOC330189 Zmynd10
209	V$CACCCBINDINGFACTOR_Q6	123	123	1269	1177	13602	-3.29	0.0	1.98	0.69	1500016L11Rik 2010308M01Rik 2310075A12Rik 2610205H19Rik 2610318K02Rik 2810410A08Rik 4632409L22Rik AI114950 Abcg1 Acyp1 Adcy8 Adcyap1 Aldh6a1 Amacr Ap1g2 Ap4s1 Apeh Arl6ip4 Armet Ass1 Atp5c1 BC004853 BC005471 BC023151 Bet1l Bsg Cat Ccni Cebpb Chst10 Cpeb2 Crb3 Creb3 Cri1 Ctbp2 Ctdspl D11Ertd498e Dgka Dhcr7 Dnaja4 Dtx3 Ephx1 Fah Fbxo18 Flot1 Foxi1 Fzd9 Gldc Golga2 Hrasls3 Il15ra Irs1 Irx3 Irx5 Jup …
210	V$PAX6_Q2	290	290	1102	2956	11823	-3.29	0.0	1.43	0.37	1110020A09Rik 1110032D12Rik 1200014P03Rik 1700009P13Rik 1700020M16Rik 1810013B01Rik 1810020E01Rik 2010110M21Rik 2310004N11Rik 2310042N02Rik 2410043F08Rik 2810021O14Rik 2810410A08Rik 4632409L22Rik 4930467B06Rik 4933425F03Rik 5730427C23Rik 5730439E10Rik 6330583M11Rik 9530020D24Rik AI429613 AI481750 AU041707 Acadsb Aco2 Acox2 Acsl4 Actn4 Acy3 Acyp2 Adcy6 Aes Ak3l1 Akap12 Ap1m2 Ap3m2 Ap4s1 Apoa1bp Ap…
211	V$BARBIE_01: barbiturate-inducible element	692	692	700	7408	7371	-3.31	0.0	0.47	0.0	0610006O14Rik 1110007C05Rik 1110054N06Rik 1190003K14Rik 1300002F13Rik 1300013B24Rik 1500016L11Rik 1500034J20Rik 1810012H11Rik 1810045K07Rik 1810057E01Rik 2010002A20Rik 2010005O13Rik 2010308M01Rik 2210008M09Rik 2310008M20Rik 2310042N02Rik 2310075A12Rik 2510001I10Rik 2610022K04Rik 2700038L12Rik 2810405I11Rik 2810410A08Rik 2810422M04Rik 4632409L22Rik 4930467B06Rik 4930522D07Rik 4930539P14Rik 4931420…
212	V$NGFIC_01: nerve growth factor-induced protein C	32	32	1360	250	14529	-3.31	0.0	2.73	1.24	1810045K07Rik 2810410A08Rik AI604832 Aig1 Atp9a Bnip3l Bnipl C1galt1c1 Capn5 Cklfsf6 Dhcr7 Fbxo21 Foxo1 Gng12 Got1 Mmp15 Padi2 Pam Papss1 Pfkp Pgpep1 Rasal1 Rassf3 Smfn Snx17 Spcs1 Spint1 Ssb4 Tmem30b Trim13 Vamp2 Wdr23
213	V$ER_Q6: estrogen receptor	736	736	656	7762	7017	-3.32	0.0	0.89	0.06	0610007A15Rik 0610039A15Rik 1110011K10Rik 1110020A09Rik 1110035L05Rik 1110054N06Rik 1110060M21Rik 1190003K14Rik 1200014P03Rik 1300002F13Rik 1300010K09Rik 1300013B24Rik 1500034J20Rik 1700009P13Rik 1810012H11Rik 1810013B01Rik 1810057E01Rik 2010005O13Rik 2010110M21Rik 2210008M09Rik 2310004N11Rik 2310042M24Rik 2310042N02Rik 2310067G05Rik 2310075A12Rik 2510001I10Rik 2610205H19Rik 2610318K02Rik 2610319…
214	V$MMEF2_Q6: myocyte enhancer factor	449	449	943	4852	9927	-3.32	0.0	0.39	0.0	1110013G13Rik 1110032D12Rik 1700020M16Rik 1810045K07Rik 1810045K17Rik 1810057E01Rik 2010005O13Rik 2210403N09Rik 2310008M20Rik 2410043F08Rik 2510001I10Rik 2610318K02Rik 2700038L12Rik 2810405I11Rik 2810410A08Rik 2810422M04Rik 4632409L22Rik 4930539P14Rik 4933425F03Rik 5730439E10Rik 6330407G04Rik 6430559E15Rik 6530406M24Rik 6530411B15Rik 9430059P22Rik 9530020D24Rik AI429613 AJ430384 AU040576 Abhd4 Ac…
215	V$E2F_Q6_01	174	174	1218	1721	13058	-3.33	0.0	1.7	0.54	0610007A15Rik 0610041B22Rik 1500016L11Rik 2510001I10Rik 2610022K04Rik 2610034N03Rik 2810021O14Rik 2810405I11Rik 5730592L21Rik 6330407G04Rik 9330161F08Rik 9430059P22Rik 9530020D24Rik Acat1 Aco2 Acrbp Acsl4 Adcy8 Adssl1 Aig1 Anapc13 Ap4s1 Arhgap8 Arl6ip4 Armet Ass1 Atp1b1 Atp5j2 Atp6v0d1 Atp6v0e B3galt6 BC005471 BC005624 BC016201 BC023151 BC037006 Blvra Blzf1 Bri3 Capns1 Ccnh Cdh8 Chl1 Churc1 Cited…
216	V$PADS_C: Retroviral Poly A downstream element	353	353	1039	3850	10929	-3.33	0.0	0.32	0.0	0610006O14Rik 0610007A15Rik 0610039A15Rik 0610041B22Rik 1110007C05Rik 1110060M21Rik 1190003K14Rik 1200014P03Rik 1300002F13Rik 1300013B24Rik 1500016L11Rik 1810015M01Rik 1810020E01Rik 1810057E01Rik 2010005O13Rik 2010308M01Rik 2310008M20Rik 2310067G05Rik 2410043F08Rik 2610205H19Rik 2610319K07Rik 2700038L12Rik 2810407K09Rik 2810410A08Rik 4931420D14Rik 5330414D10Rik 5730405M13Rik 6430559E15Rik 6530406…
217	V$EFC_Q6	769	769	623	8201	6578	-3.34	0.0	0.54	0.0	0610006O14Rik 0610007A15Rik 0610039A15Rik 0610041B22Rik 1110007C05Rik 1110013G13Rik 1110032D12Rik 1110060M21Rik 1300010K09Rik 1300013B24Rik 1500034J20Rik 1600020H07Rik 1810012H11Rik 1810015M01Rik 1810033A06Rik 1810045K17Rik 1810057E01Rik 2010002A20Rik 2010005O13Rik 2010308M01Rik 2210008M09Rik 2310008M20Rik 2310042M24Rik 2610022K04Rik 2610034N03Rik 2610318K02Rik 2610319K07Rik 2700038L12Rik 2810002…
218	V$AP1_Q4: activator protein 1	1124	1124	268	12047	2732	-3.35	0.0	0.26	0.0	0610006O14Rik 0610007A15Rik 1110007C05Rik 1110011K10Rik 1110020A09Rik 1110032D12Rik 1110035L05Rik 1110054N06Rik 1110060M21Rik 1190003K14Rik 1200014P03Rik 1300010K09Rik 1300013B24Rik 1500034J20Rik 1600020H07Rik 1700009P13Rik 1700020M16Rik 1810012H11Rik 1810013B01Rik 1810015M01Rik 1810020E01Rik 1810033A06Rik 1810045K07Rik 1810045K17Rik 1810057E01Rik 2010002A20Rik 2010005O13Rik 2010110M21Rik 2210008…
219	V$NFY_Q6_01	602	602	790	6363	8416	-3.35	0.0	0.79	0.0	0610006O14Rik 0610041B22Rik 1110011K10Rik 1110032D12Rik 1110035L05Rik 1110054N06Rik 1190003K14Rik 1200014P03Rik 1300002F13Rik 1300010K09Rik 1300013B24Rik 1500034J20Rik 1700009P13Rik 1700020M16Rik 1810012H11Rik 1810020E01Rik 1810045K07Rik 1810045K17Rik 2210008M09Rik 2310042M24Rik 2310067G05Rik 2310075A12Rik 2410018G23Rik 2610034N03Rik 2610205H19Rik 2810002D13Rik 2810021O14Rik 2810407K09Rik 2810422…
220	V$GCM_Q2	308	308	1084	3376	11403	-3.35	0.0	0.3	0.0	0610007A15Rik 1110007C05Rik 1110032D12Rik 1110054N06Rik 1190003K14Rik 1500034J20Rik 2310004N11Rik 2310008M20Rik 2310042M24Rik 2310075A12Rik 2410043F08Rik 2610319K07Rik 2700038L12Rik 2810002D13Rik 2810405I11Rik 2810484M10Rik 4732429I09Rik 4930467B06Rik 4930522D07Rik 5730439E10Rik 9530020D24Rik AI481750 Aco2 Adcy8 Agt Anpep Ap1g2 Aplp1 Arhgap24 Arhgap8 Arhgef12 Armet Asah2 Atp1b1 Atp5c1 Atp5g2 Atp5…
221	V$PPARA_01: PPAR:RXR heterodimers	3	3	1389	5	14774	-3.36	0.0	3.66	1.98	Ap1g2 Arl6ip4 Papln
222	V$HNF4ALPHA_Q6	491	491	901	5268	9511	-3.36	0.0	0.48	0.0	0610006O14Rik 0610007A15Rik 0610039A15Rik 0610041B22Rik 1110013G13Rik 1110032D12Rik 1810015M01Rik 1810033A06Rik 1810045K17Rik 2010002A20Rik 2010110M21Rik 2010308M01Rik 2210403N09Rik 2310004N11Rik 2310042N02Rik 2410043F08Rik 2510001I10Rik 2610034N03Rik 2810021O14Rik 4732429I09Rik 4930522D07Rik 4930539P14Rik 5330414D10Rik 5430428G01Rik 5730592L21Rik 6330407G04Rik 9330161F08Rik 9530020D24Rik AI42961…
223	V$CAAT_01: cellular and viral CCAAT box	837	837	555	8901	5878	-3.37	0.0	0.62	0.0	0610006O14Rik 0610039A15Rik 0610041B22Rik 1110011K10Rik 1110013G13Rik 1110032D12Rik 1110035L05Rik 1110054N06Rik 1190003K14Rik 1200014P03Rik 1300002F13Rik 1300010K09Rik 1300013B24Rik 1500016L11Rik 1500034J20Rik 1700009P13Rik 1700020M16Rik 1810012H11Rik 1810013B01Rik 1810020E01Rik 1810045K07Rik 1810045K17Rik 1810057E01Rik 2210008M09Rik 2310004N11Rik 2310042M24Rik 2310042N02Rik 2310075A12Rik 2410018…
224	V$PPARG_03: PPAR (peroxisome proliferator-activated receptor gamma)	542	542	850	5775	9004	-3.37	0.0	0.6	0.0	0610039A15Rik 1110054N06Rik 1190003K14Rik 1300002F13Rik 1500034J20Rik 1600020H07Rik 1810012H11Rik 2310042M24Rik 2410018G23Rik 2610022K04Rik 2610318K02Rik 2610319K07Rik 2700038L12Rik 2810021O14Rik 2810410A08Rik 4632409L22Rik 4732429I09Rik 4930467B06Rik 5430428G01Rik 5730405M13Rik 5730461K03Rik 5730592L21Rik 6330407G04Rik 9430059P22Rik 9530020D24Rik AJ430384 AL024210 AU040576 AU041707 AW552001 Abhd…
225	V$HIF1_Q3: hypoxia induced factor	123	123	1269	1186	13593	-3.37	0.0	1.86	0.64	1810020E01Rik 1810033A06Rik 1810045K07Rik 2310075A12Rik 2410043F08Rik 2510001I10Rik 6430559E15Rik AB041803 Aco2 Actr10 Ankmy2 Aqp5 Armet Arrdc4 Atp1b1 BC005624 BC011209 BC019755 Bag5 Bmyc Bnip3l Bsg Bteb1 Cbx4 Ccng2 Cdc42ep3 Cipp Cklfsf6 Ckmt1 Cops7a Cox7a1 Crat Creb3l2 Cri1 Cspg5 Cyb561d2 D11Ertd498e Dapk1 Dos Dpm2 E130107N23Rik Ehd3 Epb4.1l1 Esrra Ext2 Fdx1 Frk Gabarapl2 Gabrp Gad1 Gclm Glb1 Gr…
226	V$E47_02: E47	211	211	1181	2124	12655	-3.38	0.0	1.5	0.4	1300010K09Rik 1700009P13Rik 1700020M16Rik 1810033A06Rik 2010005O13Rik 2210008M09Rik 2610022K04Rik 2610205H19Rik 2610319K07Rik 2810484M10Rik 4933425F03Rik 5730439E10Rik 5730592L21Rik 6330583M11Rik 9430059P22Rik AI114950 Abpb Adssl1 Agt Aig1 Ak3l1 Ammecr1 Ankrd25 Anxa9 Apeh Arrdc1 Asl Atp1b1 Atp5e Atp6v0d1 Atp6v1f B4galt6 B830009D23Rik BC004004 BC004853 BC021921 BC024868 BC024997 BC025076 BC027309 …
227	V$HOGNESS_B: Imperfect Hogness /Goldberg Box	100	100	1292	945	13834	-3.38	0.0	1.98	0.69	1110020A09Rik 1700009P13Rik 1700020M16Rik 1810013B01Rik 2010110M21Rik 2310004N11Rik 2310042N02Rik 2410043F08Rik 2810021O14Rik 6330583M11Rik AI481750 Acsl4 Adcy6 Aes Akap12 Ap1m2 Apof Arpc1a Arrdc1 BC002216 BC003324 BC003993 BC005471 BC011209 BC013529 BC022224 BC025833 BC026778 BC034204 Bace1 Cai Casp12 Cltb Clybl Cml1 Cox6b1 Cox8a Ctsh D7Bwg0611e Dalrd3 Dhrs7 Dos Dtnb Ext2 Fbxo21 Fzd3 Galt Gcdh G…
228	V$TCF11MAFG_01: TCF11:MafG heterodimers	114	114	1278	1093	13686	-3.39	0.0	1.88	0.65	0610007A15Rik 1110007C05Rik 1110032D12Rik 1110035L05Rik 1600020H07Rik 2310042N02Rik 2310067G05Rik 2410018G23Rik 2410043F08Rik 2810002D13Rik 2810405I11Rik 2810407K09Rik 2810410A08Rik AI481750 AJ430384 Abhd2 Acrbp Actr10 Ak1 Atp5k BC004636 Blvra Blzf1 C1galt1c1 Capn7 Casp11 Casp12 Cd209e Cd8b1 Csnd Cutc Cyp2j5 Decr2 Diablo Dnase2a Echs1 Epdr2 F11r Fah Flot1 Frk Gabarap Gata3 Gclm Grb14 Grp58 Grtp1 …
229	V$NFY_Q6: nuclear factor Y (Y-box binding factor)	490	490	902	5208	9571	-3.39	0.0	0.65	0.0	0610006O14Rik 0610041B22Rik 1110011K10Rik 1110032D12Rik 1110035L05Rik 1110054N06Rik 1190003K14Rik 1200014P03Rik 1300010K09Rik 1300013B24Rik 1500034J20Rik 1700020M16Rik 1810012H11Rik 1810020E01Rik 1810045K17Rik 2010308M01Rik 2210008M09Rik 2310042M24Rik 2310042N02Rik 2310075A12Rik 2410018G23Rik 2610034N03Rik 2610205H19Rik 2810021O14Rik 2810407K09Rik 2810422M04Rik 2810484M10Rik 4931420D14Rik 5330414…
230	V$PAX5_01: B-cell-specific activating protein	141	141	1251	1379	13400	-3.4	0.0	1.74	0.57	0610041B22Rik 1110007C05Rik 1200014P03Rik 1300013B24Rik 5730439E10Rik 6330407G04Rik AI114950 AI604832 Abhd2 Apeh Aqp5 Ass1 Atp5g2 B4galt6 BC003324 BC004728 BC013529 BC021442 BC026778 Bag5 Bbp Bet1l Cited4 Comp Cops2 Cops7a Creld1 Crx D030028O16Rik Dbi Dhcr7 Dnaja4 Dnajc4 Dpm1 Dtx3 Dusp8 Dyx1c1 Eya1 Fahd1 Fmo5 Fxyd3 Gldc Gnao1 Gorasp1 Gpc4 Gpsn2 Grhpr Grim19 Gstm4 H47 Hagh Hdac11 Hey1 Ica1 Il21 Im…
231	V$MYCMAX_02: c-Myc:Max heterodimer	482	482	910	5095	9684	-3.4	0.0	0.76	0.0	0610039A15Rik 1110007C05Rik 1110032D12Rik 1110035L05Rik 1110054N06Rik 1110060M21Rik 1500016L11Rik 1810013B01Rik 1810015M01Rik 1810020E01Rik 1810045K07Rik 2010308M01Rik 2210403N09Rik 2310004N11Rik 2310042N02Rik 2410043F08Rik 2700038L12Rik 2810422M04Rik 2810484M10Rik 4732429I09Rik 4930522D07Rik 4930539P14Rik 4933425F03Rik 5330414D10Rik 5730405M13Rik 5730427C23Rik 5730592L21Rik 6530411B15Rik 9430059…
232	V$ZTA_Q2	443	443	949	4670	10109	-3.41	0.0	0.82	0.02	0610006O14Rik 0610039A15Rik 1110013G13Rik 1110032D12Rik 1110060M21Rik 1190003K14Rik 1200014P03Rik 1700020M16Rik 1810020E01Rik 1810045K07Rik 2010002A20Rik 2210403N09Rik 2310004N11Rik 2310042M24Rik 2310042N02Rik 2310067G05Rik 2610034N03Rik 2810021O14Rik 2810422M04Rik 4632409L22Rik 4931420D14Rik 5730405M13Rik 5730439E10Rik 5730592L21Rik 6530406M24Rik AB041803 AI114950 AI604832 AL024210 AU041707 Aass…
233	V$HEN1_01: HEN1	41	41	1351	342	14437	-3.43	0.0	2.46	1.05	1110007C05Rik AI481750 Ak1 Baiap2l1 Capns1 Cdh8 Chchd5 Creb3l1 Ctbp2 Dnaja4 Gfra4 Gne Gpr12 Gzmb Hemk1 Hfe Hs3st3a1 Hspa5 Idh3a Inpp5e Mrpl14 Muted Ndufv2 Nudt1 Pld1 Poll Pttg1ip Rab25 Ramp1 Rap1ga1 Sgtb Slc26a2 Slc37a3 Slc5a1 Spata6 Spint2 Stk35 Suv420h1 Tm4sf15 Tmem38a Zfp93
234	V$E4BP4_01: E4BP4	44	44	1348	574	14205	-3.44	0.0	0.08	0.0	1300013B24Rik AJ430384 Ap4s1 Apoa1bp BC027127 Bmyc Ccnh Chi3l1 Crot Cyp2g1 Esrra Expi Fbxo25 Fbxo3 Fhit Fmo5 Gtpbp5 Igf2r Igfbp5 Il21 Lrba Mrps25 Myo18a Napb Parva Pcdhb18 Pgrmc2 Phf1 Pld1 Ppp1r3a Rab9 Rasa1 Rbm4 Rnpc2 Rps6kb1 Sfxn4 Sh3d4 Sh3yl1 Spag5 St6galnac6 Sypl Tmepai Tpd52l1 Zfp612
235	V$FOXD3_01: fork head box D3	1184	1184	208	12673	2106	-3.45	0.0	0.26	0.0	0610006O14Rik 0610007A15Rik 0610039A15Rik 1110013G13Rik 1110020A09Rik 1110032D12Rik 1110054N06Rik 1110060M21Rik 1190003K14Rik 1300002F13Rik 1300013B24Rik 1500016L11Rik 1500034J20Rik 1600020H07Rik 1700009P13Rik 1700020M16Rik 1810012H11Rik 1810013B01Rik 1810015M01Rik 1810020E01Rik 1810033A06Rik 1810045K07Rik 1810045K17Rik 1810057E01Rik 2010002A20Rik 2010005O13Rik 2010110M21Rik 2010308M01Rik 2210008…
236	V$ISRE_01: interferon-stimulated response element	30	30	1362	236	14543	-3.47	0.0	2.57	1.12	AB041803 Arrdc4 Atp6v1d Bteb1 Cadps2 Chchd5 Cutc Dnajb7 F3 Gldc Gspt2 Hdhd4 Ifi1 Mtap7 Mx2 Narfl Oas1c Pcdhb11 Pcdhb21 Pigr Pik3c2g Pip5k2c Pml Prss16 Rnpc2 Rs1h Slco1a5 Spata6 Stxbp6 Ube1l
237	V$PAX_Q6	1341	1341	51	14130	649	-3.48	0.0	2.19	0.81	0610006O14Rik 0610007A15Rik 0610039A15Rik 0610041B22Rik 1110007C05Rik 1110011K10Rik 1110013G13Rik 1110020A09Rik 1110032D12Rik 1110035L05Rik 1110060M21Rik 1190003K14Rik 1200014P03Rik 1300010K09Rik 1300013B24Rik 1500016L11Rik 1500034J20Rik 1600020H07Rik 1700009P13Rik 1700020M16Rik 1810012H11Rik 1810013B01Rik 1810015M01Rik 1810020E01Rik 1810033A06Rik 1810045K07Rik 1810045K17Rik 1810057E01Rik 2010002…
238	V$AP1_C: AP-1 binding site	254	254	1138	2780	11999	-3.48	0.0	0.35	0.0	0610007A15Rik 1190003K14Rik 1200014P03Rik 1500034J20Rik 1810012H11Rik 1810045K07Rik 1810057E01Rik 2010002A20Rik 2310042M24Rik 2810422M04Rik 2810484M10Rik 4632409L22Rik 5330414D10Rik 5430428G01Rik 6430559E15Rik 9330161F08Rik AI481750 AI604832 Abhd2 Abpb Acadsb Acox2 Adssl1 Aig1 Ak1 Ammecr1 Anapc13 Ap1g2 Arrdc1 Asah2 Asl Atp5c1 Atp5j2 Atp5l Atp6v1b1 B3gnt6 BC002216 BC003993 BC004004 BC004853 BC0081…
239	V$HNF4_DR1_Q3	1106	1106	286	11810	2969	-3.49	0.0	0.4	0.0	0610006O14Rik 0610007A15Rik 0610041B22Rik 1110007C05Rik 1110011K10Rik 1110013G13Rik 1110020A09Rik 1110032D12Rik 1110035L05Rik 1110054N06Rik 1190003K14Rik 1200014P03Rik 1300002F13Rik 1300010K09Rik 1300013B24Rik 1500016L11Rik 1500034J20Rik 1600020H07Rik 1810013B01Rik 1810015M01Rik 1810020E01Rik 1810033A06Rik 1810045K07Rik 1810045K17Rik 1810057E01Rik 2010002A20Rik 2010005O13Rik 2010110M21Rik 2010308…
240	V$STAF_02: Se-Cys tRNA gene transcription activating factor	244	244	1148	2509	12270	-3.49	0.0	1.17	0.23	0610041B22Rik 1110060M21Rik 1200014P03Rik 1300013B24Rik 1500016L11Rik 1700009P13Rik 1810057E01Rik 2010110M21Rik 2310042N02Rik 2310044D20Rik 2610022K04Rik 2610319K07Rik 2810021O14Rik 2810410A08Rik 5730405M13Rik 5730439E10Rik 6330583M11Rik 6530406M24Rik AI114950 AI481750 AU040576 Abhd2 Acadsb Aco1 Acox2 Adam5 Adcy8 Ak1 Aldh2 Aldh3a2 Aldh6a1 Armet Asl Ass1 Atp5j2 B3galt6 BC003324 BC003993 BC011209 B…
241	V$EGR1_01: Egr-1/Krox-24/NGFI-A immediate-early gene product	21	21	1371	151	14628	-3.49	0.0	2.73	1.24	Atp9a Capn5 Catnbip1 D15Ertd405e Grin1 Hiat1 Hspa2 Igsf8 Mmp15 Pam Pgpep1 Rasal1 Spa17 Spint1 Ssb4 Tmem30b Trim13 Ubl3 Wsb2 Ysg2 Zfyve19
242	V$FOXO3_01: fork head box O3	25	25	1367	358	14421	-3.5	0.0	0.06	0.0	2310075A12Rik BC005471 BC017133 BC051244 Casp11 Gca Hbld1 Hint2 Ier3ip1 Krtcap3 Marveld2 Olfr1264 Osbpl1a Pik3cg Pml Pof1b Prom2 Rasa1 Scrn3 Ss18 Thrap6 Tmem37 Vps24 Vps33b Wdrx1
243	V$ZID_01: zinc finger with interaction domain	213	213	1179	2173	12606	-3.51	0.0	1.25	0.28	0610006O14Rik 1110007C05Rik 1110054N06Rik 1700009P13Rik 2210008M09Rik 2310044D20Rik 2510001I10Rik 2700038L12Rik 5430428G01Rik 5730427C23Rik 5730439E10Rik 5730461K03Rik 6330583M11Rik 6530406M24Rik AI114950 AU040576 Abhd3 Adcy6 Adcy8 Adrb1 Aes Amacr Ammecr1 Ank Anpep Anxa9 Ap3m2 Armet Ass1 Atp5c1 Atp5j2 Atp6v0d1 BC004853 BC005471 BC013481 BC019731 BC022224 BC025076 BC027309 BC037006 Blvra Cai Capn7…
244	V$ARNT_02: AhR nuclear translocator homodimers	57	57	1335	508	14271	-3.52	0.0	2.15	0.79	1200014P03Rik 1300010K09Rik 5730405M13Rik 9430059P22Rik Acox1 Aldh6a1 Aqp5 Armcx3 Atp6v0d1 Atp6v0e B3galt6 BC011209 BC021442 Bri3 Bsg C330005L02Rik Calr Ccnh Cd164 Cpeb2 Crb3 Cutc Dnase2a Dos Dpm2 E130107N23Rik Galt Ier3 Igf2r Irs1 Klrc2 Lztfl1 Manbal Mfsd1 Miz1 Pgrmc2 Pigr Polr3c Psenen Rabep1 Rchy1 Seh1l Slc37a3 Smpd2 Snx16 St3gal5 St6galnac6 Tceal1 Tceal8 Tmc6 Tmem4 Trpm7 Uros Wbscr27 Yap1 Zfp…
245	V$HIF1_Q5: hypoxia-inducible factor 1	169	169	1223	1699	13080	-3.52	0.0	1.39	0.37	1110007C05Rik 1300010K09Rik 1810020E01Rik 1810033A06Rik 1810045K07Rik 1810045K17Rik 2410043F08Rik 2510001I10Rik 2610205H19Rik 2810002D13Rik 5730405M13Rik 6430559E15Rik 6530411B15Rik 9530020D24Rik AU040576 Abhd2 Actr10 Amacr Ankmy2 Aplp1 Arhgdig Atp6v0a1 BC005624 BC013529 BC021367 BC025833 Bcl2l14 Bnip3l Bsg Bteb1 Cai Car9 Ccng2 Cdc42ep3 Chad Chrm3 Cipp Ckmt1 Cmas Copz2 Cox7a1 Creb3 Cri1 Cry2 Cspg…
246	V$STAT_01: signal transducers and activators of transcription	258	258	1134	2799	11980	-3.54	0.0	0.42	0.0	0610007A15Rik 0610041B22Rik 1810045K17Rik 2010002A20Rik 2310042M24Rik 2410018G23Rik 2510001I10Rik 2610318K02Rik 2810021O14Rik 2810422M04Rik 4930539P14Rik 5430428G01Rik 6330407G04Rik 9330161F08Rik AJ430384 AU041707 Actn4 Actr10 Amacr Ankrd24 Ankrd25 Arhgap5 Asah2 Atp1b1 B3galt6 B830009D23Rik BC004004 BC004728 BC019731 BC019755 BC025833 Bche Blvra C1galt1c1 Capn5 Capn7 Casp12 Catnbip1 Ccndbp1 Ccnh …
247	V$RORA1_01: RAR-related orphan receptor alpha1	162	162	1230	1816	12963	-3.55	0.0	0.26	0.0	0610039A15Rik 1810013B01Rik 2010002A20Rik 2210008M09Rik 2310067G05Rik 2510001I10Rik 2610319K07Rik 2700038L12Rik 4930467B06Rik 4933425F03Rik 9530020D24Rik Abhd3 Aco2 Acrbp Agt Ak3l1 Ank3 Anxa9 Apoa1bp Asl Ass1 Atp5j2 Atp5k B4galt6 BC002216 BC011426 BC019755 BC020002 BC024997 BC026778 BC027309 BC034204 Bace1 Bhlhb2 Bsg Car8 Catns Cd209e Cdc42ep3 Cetn1 Cipp Clca2 Clnk Cltb Col9a1 Cova1 Cox8a Cyp2j5 …
248	V$E2F4DP2_01: E2F-4:DP-2 heterodimer	166	166	1226	1675	13104	-3.57	0.0	1.33	0.34	0610039A15Rik 0610041B22Rik 1110011K10Rik 1300013B24Rik 1700009P13Rik 2210008M09Rik 2310042M24Rik 2410043F08Rik 2510001I10Rik 2810405I11Rik 2810407K09Rik 4632409L22Rik 9430059P22Rik 9530020D24Rik Aco2 Adamts10 Adcy8 Adcyap1 Aldh6a1 Anxa6 Ap1g2 Ap1m2 Ap3m2 Apeh Armet Ass1 Atp1b1 Atp5g2 Atp5j2 Atp5k Atp6v0d1 Atp6v0e BC003993 BC004853 BC008155 BC017133 BC019755 BC024997 Bace1 Blvra C1galt1c1 Cadps2 …
249	V$TAL1ALPHAE47_01: Tal-1alpha:E47 heterodimer	104	104	1288	1205	13574	-3.59	0.0	0.19	0.0	1810045K07Rik 2210403N09Rik 2810405I11Rik 4931420D14Rik 5730427C23Rik 6530406M24Rik Acas2l Adssl1 Ankrd24 Atp5l Atp6v0e Atp6v1f B830009D23Rik BC008155 BC026778 BC034204 BC037006 Cox8a Crb3 Cry2 Cxxc5 D7Bwg0611e Dgkq Dhx32 Dnajb7 Dpysl5 Dusp8 Ebpl Entpd5 Epb4.2 Fhit Foxi1 Fthl17 Fuca1 Fzd3 G6pd2 Gabarapl2 Galnt10 Galnt3 Gclm Gne Gpsn2 Gspt2 H2-T23 H47 Hdac11 Hk1 Hps4 Hs3st3b1 Hsf2 Ier3 Igfbp5 Itm2…
250	V$HFH4_01	40	40	1352	520	14259	-3.6	0.0	0.09	0.0	6330407G04Rik Ankrd25 Ap4s1 Apoa1bp BC017133 BC034204 BC051244 Catnbip1 Ccl27 Chrm3 Cyp2d9 Defb13 Dnajb7 Entpd5 Gabarapl1 Gtf2b Hnf4g Hps4 Ier3ip1 Msrb2 Myh14 Ndrg3 Np15 Plekhe1 Prom2 Pxmp4 Rasa1 Scrn3 Sdbcag84 Sfrp1 Sgk Slc5a8 Syt4 Tacstd1 Tm4sf2 Uros Usp24 Vps24 Wdrx1 Zfp106
251	V$STAT5B_01: signal transducer and activator of transcription 5b	21	21	1371	308	14471	-3.6	0.0	0.06	0.0	2410018G23Rik 2810021O14Rik Casp11 Cited4 Clca2 Dedd Dgkq Expi Hoxb4 Lrig1 Muted Ndrg3 Oxa1l Pcdhb10 Pex19 Scp2 Snx1 Sval1 Taf13 Tmlhe Zfp93
252	V$TEL2_Q6	105	105	1287	1024	13755	-3.63	0.0	1.56	0.44	0610006O14Rik 1300010K09Rik 1810033A06Rik 2310044D20Rik 2310075A12Rik 2610022K04Rik 2610319K07Rik 2810405I11Rik 2810410A08Rik 6430559E15Rik 9330161F08Rik AB041803 Aco1 Acrbp Acy3 Adamts10 Aldh2 Aldh3a2 Amacr Ap1g2 Arhgef7 BC002216 BC010552 Cblc Ccndbp1 Ceacam10 Chchd5 Cklfsf6 Cml1 Col4a4 Cops7a Cox8a Csad D9Wsu20e Dalrd3 Dip3b Elmo1 Epb4.2 Eps8l2 Fbxo21 Fxc1 Fyco1 Gmpr2 Gtf2b Hk1 Hs3st3a1 Ier3ip1…
253	V$SRF_Q6: serum response factor	96	96	1296	929	13850	-3.64	0.0	1.61	0.47	1110011K10Rik 1110054N06Rik 1500016L11Rik 1810020E01Rik 1810045K07Rik 9330161F08Rik AB041803 AI114950 Abcg1 Anapc13 Ank3 Anpep Arhgap8 Arhgdig Atp5e Atp5j2 Atp6v1d BC016201 Bet1l Cblc Chchd5 Chi3l1 Cish Cops7a Cox6b1 Creb3l2 Cyp3a41 Daf1 Dcpp Dpm1 Efhd1 Fn3k Gcdh Golph3 Grhpr Herpud1 Hint3 Ica1 Kifc3 Krtcap2 Lrp4 M6prbp1 Mansc1 Mapk8ip1 Mfsd1 Mkrn1 Nfix Noxo1 Npy Nr4a1 Osbpl1a Otc Otos Padi2 Pak1…
254	V$ALPHACP1_01	43	43	1349	373	14406	-3.65	0.0	2.12	0.77	1110035L05Rik 1810012H11Rik 1810020E01Rik Akr1e1 Aldh3a2 Armet BC017133 Bteb1 Calm2 Cklfsf8 Dbi Dbp Dmp1 Dnajb3 Dusp19 Dusp6 Gclm Hint2 Hspa5 Lmcd1 Lrig1 Pcbp3 Pcdh18 Pcsk7 Pfpl Ppp3ca Pttg1ip Pycr1 Rab11b Rbm4 Reg1 Scd2 Sfrp1 Sfrs6 Sirt2 Slc25a29 Slc5a8 Stk11 Uqcr Wbp1 Wbscr27 Wdr23 Ywhab
255	V$NFKB_Q6: NF-kappaB	180	180	1212	1850	12929	-3.66	0.0	1.08	0.19	1110035L05Rik 1110060M21Rik 1810012H11Rik 2310042M24Rik 2310042N02Rik 2310067G05Rik 2510001I10Rik 2610022K04Rik 2810021O14Rik 2810422M04Rik 4930522D07Rik AI481750 AW552001 Aco2 Acox1 Acox2 Aldh6a1 Ankrd24 Ap1g2 Arl6ip4 Armcx3 BC003324 BC004728 BC008155 BC011487 BC021442 BC023151 BC024997 BC037006 Barhl1 Bcl2l14 C1ql3 Cacnb3 Calm2 Car2 Casp11 Cbx4 Cdh8 Cdkl2 Ceacam10 Chchd5 Ckmt1 Clca1 Clca2 Col9a…
256	V$YY1_02: Yin and Yang 1	139	139	1253	1552	13227	-3.68	0.0	0.3	0.0	0610039A15Rik 1110011K10Rik 1500034J20Rik 2310008M20Rik 2310042M24Rik 2310042N02Rik 2510001I10Rik 4933425F03Rik 5730405M13Rik 5730592L21Rik Acas2l Acyp2 Adamts7 Adcyap1 Ammecr1 Ap4s1 Arpc1a Arrdc1 Atp5e B3galt6 BC003324 BC013481 BC020002 Baiap2l1 Bnipl Bsg Bteb1 Calr Chad Chm Cltb Col11a1 Col9a3 Cops7a Coro2b Cox8a Crat Ctdsp2 Dazl Dsc2 Dtna Ehd3 Eif4ebp2 Entpd5 Fbxo21 Fbxo3 Fts Fzd9 Galgt1 Gbas …
257	V$EVI1_02: ectopic viral integration site 1 encoded factor	26	26	1366	361	14418	-3.68	0.0	0.07	0.0	1810012H11Rik 6330583M11Rik 9330161F08Rik Atp5c1 Atp6v1b1 Cops2 Dedd Dhrs4 Echdc1 Ehd3 Entpd5 Fbxo3 Kifc3 Mrps25 Psmf1 Rpl21 Scin Slc37a3 Slc5a8 Sos2 Tfam Tgfbr2 Tpk1 Trim21 Zbtb33 Zfyve27
258	V$PBX1_02: homeo domain factor Pbx-1	15	15	1377	235	14544	-3.69	0.0	0.05	0.0	5730405M13Rik Aass Asah2 Defb13 Dgkq Nxf7 Osbpl1a Papss1 Pja1 Sdc4 Shrm Tnfrsf10b Tpd52l1 Trim13 Ube2a
259	V$ARP1_01: apolipoprotein AI regulatory protein 1	153	153	1239	1563	13216	-3.71	0.0	1.11	0.21	2210403N09Rik 2310004N11Rik 2310075A12Rik 2510001I10Rik 2610022K04Rik 4930522D07Rik 9430059P22Rik AB041803 AU040576 Acyp2 Adcy6 Ak1 Akr1e1 Amacr Atp1b1 Atp5l BC014795 BC021367 BC022224 BC024997 Bnipl Bphl Bteb1 Capn5 Casp11 Casp12 Cebpb Chst10 Cldn7 Clnk Cltb Cox8a Creb3l2 Cryl1 D11Wsu68e D730049H07Rik Dad1 Dbp Dhcr7 Dhrs1 Dhrs8 Dnajc10 Dspg3 Echs1 Entpd2 Epdr2 Eps8l2 Fbxo3 Fhit Flot1 Fxyd3 G6pd2…
260	V$ATF3_Q6: activating transcription factor 3	151	151	1241	1545	13234	-3.72	0.0	1.09	0.19	1110054N06Rik 1300002F13Rik 1500016L11Rik 1810045K07Rik 2310042N02Rik 2310044D20Rik 2610034N03Rik 2700038L12Rik 2810002D13Rik 2810405I11Rik AI114950 AI481750 AJ430384 Abcg1 Abhd2 Abpb Acyp1 Adcy8 Ank3 Anxa6 Atp6v0d1 BC002216 BC013529 BC022224 BC025076 BC034204 Bag5 Barhl1 Bet1l Bnip3l Bnipl Bteb1 C330005L02Rik Cacna1d Catns Cbx4 Ccni Cdc42ep3 Cldn7 Cltb Col11a1 Coro2b Crb3 Ctbp2 D10Bwg0791e D11Ws…
261	V$E4F1_Q6	47	47	1345	419	14360	-3.74	0.0	1.95	0.68	1600020H07Rik 1700009P13Rik 1810057E01Rik 2010005O13Rik 2810422M04Rik 5730461K03Rik Aass Aco2 Acrbp Aldh6a1 Calm2 Casp12 Ccni Cd164 Creb3l2 D730049H07Rik Dpm1 Hbld2 Itm1 Lig3 Muted Nbr1 Notch3 Ormdl3 Osbp Phf1 Pqlc1 Prdx6 Psmd5 Rab9 Rasal1 Rpl21 S100a13 Sacm1l Sas Sirt2 Slc35f5 Spata6 Srp54 Stx5a Taf13 Tbc1d15 Tgfb3 Tm4sf13 Tmem41b Ubl3 Vamp8
262	V$E2F1DP2_01: E2F-1:DP-2 heterodimer	101	101	1291	1000	13779	-3.77	0.0	1.35	0.35	0610039A15Rik 0610041B22Rik 1110011K10Rik 1700009P13Rik 2210008M09Rik 2410043F08Rik 2510001I10Rik 2810405I11Rik 2810407K09Rik 9430059P22Rik 9530020D24Rik Aco2 Adamts10 Adcy8 Aldh6a1 Ap1m2 Ap3m2 Apeh Atp1b1 Atp5j2 Atp6v0d1 BC008155 Bace1 Blvra Cadps2 Capns1 Car2 Catnbip1 Cd164 Chl1 Cipp Cited4 Cklfsf6 Cox8a Crot D030028O16Rik Dap Dck Deb1 Dtx3 Efs Enpp1 Frk Fxyd6 Gad1 Gclm Gpsn2 Grtp1 Hs3st3b1 Itg…
263	V$TAL1BETAITF2_01: Tal-1beta:ITF-2 heterodimer	88	88	1304	1013	13766	-3.78	0.0	0.24	0.0	1810045K07Rik 2010005O13Rik 2210403N09Rik 2310042N02Rik 2610318K02Rik 2810405I11Rik 5730427C23Rik 6530406M24Rik Acas2l Ankrd24 Atp5l Atp6v0e Atp6v1f B830009D23Rik BC026778 BC034204 BC037006 Ccng2 Cox8a Crb3 Cry2 D7Bwg0611e Dhx32 Dnajb7 Dusp8 Epb4.2 Fhit Fthl17 Fuca1 Fzd3 G6pd2 Gabarapl2 Galnt3 Gclm Gne Gpsn2 Gspt2 H2-T23 H47 Hdac11 Hemk1 Hk1 Hps4 Hs3st3b1 Hsf2 Ier3 Kifc3 Lims2 Lyplal1 Map1lc3b Mi…
264	V$ICSBP_Q6	68	68	1324	802	13977	-3.81	0.0	0.2	0.0	2810484M10Rik 6430559E15Rik AB041803 AJ430384 AL024210 Abhd2 Arhgap5 Arrdc4 BC014795 Bteb1 Cadps2 Chchd5 Cklfsf6 Cox6b1 Cutc Cyp46a1 D15Ertd405e Dnajb7 F3 Gabarap Gldc Gspt2 Hdhd4 Ifi1 Klhdc2 Lancl1 Mfsd1 Mtap7 Mtmr2 Mx2 Myt1l Nap1l3 Narfl Nat2 Nme5 Oas1c Otc Oxa1l Pcdhb20 Pcdhb21 Pfpl Pgpep1 Pigr Pitrm1 Pml Poli Prss16 Ptpre Rab3ip Rdh12 Rnpc2 Rps6kb1 Rs1h Sox5 Spa17 Spata6 Sra1 Stxbp6 Tapbpl Tg…
265	V$AR_01: androgen receptor	112	112	1280	1131	13648	-3.83	0.0	1.16	0.23	1110035L05Rik 1810013B01Rik 2310004N11Rik 2810422M04Rik 4632409L22Rik 4732429I09Rik 9530020D24Rik Acad8 Ankmy2 Arhgap8 Arpc1a Asl Atp6v0d1 Atp6v1f BC003993 BC010311 BC019755 BC024997 BC025833 BC026778 Btd Cat Ccl27 Cdr2 Ceacam10 Chl1 Cited4 Copz2 Creb3 Cry2 Cspg5 Ctdspl Cyb561 Cyp46a1 Dab1 Dbi Dnajc4 Dsc2 Epm2aip1 F3 Fbxo21 Gdi1 Ggcx Gm2a Gnb5 Golph3 Got1 Hemgn Hiat1 Ica1 Ier3ip1 Ifitm2 Il15 Irx1…
266	V$E2F1DP1RB_01: Rb:E2F-1:DP-1 trimeric complex	84	84	1308	823	13956	-3.84	0.0	1.38	0.36	1500016L11Rik 1810012H11Rik 1810045K07Rik 2510001I10Rik 2810405I11Rik 6330407G04Rik 9430059P22Rik 9530020D24Rik Aco2 Acsl4 Adcy8 Ap4s1 Arhgap8 Armet Arrdc4 Atp1b1 Atp5j2 Atp6v0d1 Atp6v0e Blvra Blzf1 Cbx4 Ccni Chad Chl1 Chn1 Cited4 Cldn3 Cox8a D10Bwg0791e D830019K17Rik Dck Dhrs1 Efs Epm2aip1 Fbxo25 Gad1 Grtp1 Gstm1 Hdhd4 Hspa2 Itgb3 Itpr1 Lims2 Lrp5 Mat2a Mgat2 Mlh1 Ndufb8 Ndufs7 Nifun Nudt1 ORF18…
267	V$IK3_01: Ikaros 3	138	138	1254	1486	13293	-3.85	0.0	0.54	0.0	0610007A15Rik 0610039A15Rik 1110013G13Rik 1110035L05Rik 1200014P03Rik 1300013B24Rik 1700009P13Rik 1700020M16Rik 1810012H11Rik 2310008M20Rik 2610318K02Rik 2810002D13Rik 2810021O14Rik 2810422M04Rik 4930539P14Rik 5330414D10Rik 6330583M11Rik 6430559E15Rik Aco1 Acsl4 Adssl1 Agt Ak3l1 Akr1e1 Atp1b1 Atp5e B830009D23Rik Barhl1 Bnipl C1galt1c1 Cach Capn5 Car10 Ccnh Cd209e Cdh8 Cebpb Chad Ckmt1 Col9a2 Crb3…
268	V$XBP1_01: X-box-binding protein 1	120	120	1272	1322	13457	-3.85	0.0	0.4	0.0	0610006O14Rik 1110007C05Rik 1110013G13Rik 1110032D12Rik 1300010K09Rik 1600020H07Rik 5730405M13Rik 5730439E10Rik 6330407G04Rik AI429613 AU041707 Abhd4 Aco2 Acox1 Amacr Armcx3 Atp5s Atp6v0e Atp9a B3galt6 BC002216 BC051244 Bmyc Bri3 C1ql3 C330005L02Rik Calr Car6 Ccnh Cetn1 Cish Clca1 Creb3l2 Cyb561d2 D4st1 Dad1 Dazl Dbi Dnajc10 E130107N23Rik Enpp1 Epb4.1l1 Epdr2 Epm2aip1 Ezh1 Fbxo18 Fbxo25 Fip1l1 Fu…
269	V$VBP_01: PAR-type chicken vitellogenin promoter-binding protein	116	116	1276	1282	13497	-3.85	0.0	0.38	0.0	1110011K10Rik 1300013B24Rik 1700009P13Rik 1810057E01Rik 2210008M09Rik 2810407K09Rik AJ430384 AU040576 Aldh6a1 Ap4s1 Apoa1bp Arhgap5 Atp5c1 Atp5l Atp6v1b1 BC013529 BC025076 BC027127 BC051244 Bmyc Calm2 Car2 Ccnh Ccni Chi3l1 Chl1 Cldn10 Creb3l2 Cri1 Crot Cyp2g1 Dpm1 Esrra Etnk1 Expi Fbxo25 Fbxo3 Fhit Fmo5 Ggcx Gstm4 Gtpbp5 Hbld2 Homer2 Igf2r Igfbp5 Il21 Lrba Mansc1 Mrps25 Msrb2 Mtmr2 Muted Myo18a N…
270	V$ARNT_01: AhR nuclear translocator homodimers	115	115	1277	1171	13608	-3.86	0.0	1.07	0.19	1110032D12Rik 1110035L05Rik 1500016L11Rik 1810020E01Rik 2410043F08Rik 9430059P22Rik AL024210 Abcg2 Abhd2 Aldh3a2 Aldh6a1 Aldoa Ank3 Ankmy2 Anxa6 Arhgap8 Armcx3 Atp1b1 Atp5l Atp5s Atp6v0d1 B3galt6 BC004636 BC004853 BC011209 BC021442 BC022224 Bri3 Bsg Car6 Ccnh Cd164 Cd8b1 Cklfsf6 Cops7a Cpeb2 Crat Crb3 Cri1 Crx Cutc Cxxc5 D030028O16Rik D10Wsu93e D4st1 Dbi Dnase2a Dpm2 E130107N23Rik Elmo1 Esrra Fbx…
271	V$PR_02: is recognized by progesterone receptor	67	67	1325	785	13994	-3.87	0.0	0.22	0.0	1110013G13Rik 1110035L05Rik 2310008M20Rik 2810021O14Rik 4632409L22Rik 6330583M11Rik 9530020D24Rik Atp6v1f BC051244 Blvra Capns1 Cblc Cry2 Ctdspl Diablo Dsc2 Elovl7 Fyco1 Gabarapl1 Gcdh Grtp1 Gstm1 Gstm4 Hemgn Hint3 Hs3st1 Htatip2 Ier3ip1 Irx5 Lcn2 Lyplal1 Maged2 Mat2a Msra Mx2 Myh14 Nat2 Ncoa1 Ndufb8 Neu2 Nr4a1 Ogt Pap Pdpk1 Pdrg1 Pfpl Ppp3r1 Prom1 Psmd5 Pycr2 Rab3d Ranbp10 Sas Scp2 Sdpr Sgk Slc2…
272	V$GRE_C: Glucocorticoid response element	45	45	1347	555	14224	-3.88	0.0	0.16	0.0	0610039A15Rik Atp6v1f BC051244 Cldn10 Cry2 Cyb561 Elovl7 Epm2aip1 Fbxo21 Gca Gdi1 Ier3ip1 Irx1 Klk11 Lcn2 Lyplal1 Maged2 Minpp1 Mta3 Mx2 Nat2 Ncoa1 Ndrg4 Ndufb8 Neu2 Ntn4 Osbpl1a Ptk2b Rgs11 Sdpr Sec15l1 Sec24d Serpina3n Sgk Slc5a1 Stk39 Stx8 Surf1 Tmed4 Tnks1bp1 Trim41 Wbscr18 Ypel3 Ywhab Zgpat
273	V$FOXO4_02: fork head box O4	33	33	1359	427	14352	-3.89	0.0	0.12	0.0	2310075A12Rik Acy3 BC005471 BC017133 BC019731 BC051244 Casp11 Ccni Cyp3a16 Foxo1 Gca Hbld1 Hint2 Ier3ip1 Krtcap3 Marveld2 Np15 Olfr1264 Osbpl1a Pik3cg Plekhe1 Pml Pof1b Prom2 Rasa1 Scrn3 Ss18 Tgfb3 Thrap6 Tmem37 Vps24 Vps33b Wdrx1
274	V$AP4_01: activator protein 4	122	122	1270	1280	13499	-3.91	0.0	0.77	0.0	0610041B22Rik 2310008M20Rik 2310044D20Rik 2610034N03Rik 2810002D13Rik 5730592L21Rik 9430059P22Rik 9530020D24Rik AI481750 Abhd3 Acad8 Adamts10 Adcy8 Aes Ankrd25 Arhgdig Ass1 BC004728 BC027309 BC051244 Baiap2l1 Col4a4 Col4a6 Comp Coro2b Ctbp2 Ctf1 Cyb561d2 D830019K17Rik Ddr1 Dedd Dnajb3 Dusp19 Echdc1 Edf1 Ephx1 Extl1 Fbxo21 Fn3k Folr1 Frk Fundc1 Fxc1 Fxyd6 G0s2 Glb1 Gm2a Gpsn2 Grpr Gstm1 Has3 Hdac1…
275	V$NFKB_C: NF-kappaB binding site	42	42	1350	520	14259	-3.91	0.0	0.16	0.0	1810012H11Rik 2810021O14Rik Ap1g2 Barhl1 Casp11 Cbx4 Ceacam10 Chchd5 Clca1 Clca2 Col9a2 Cox7a1 Crx Csad Dnajc4 Dsc2 Egln3 Fxc1 Hsd3b7 Igf2r Itgb3 Mageh1 Manbal Mfap1 Nxf7 Palmd Pck2 Pde7b Pglyrp1 Pigc Ripk2 Sec14l1 Sirt2 Slc1a1 Slc7a7 St3gal3 Tcfap2c Tlr3 Tlr6 Tm4sf15 Vipr1 Zfp467
276	V$SRF_Q4	113	113	1279	1183	13596	-3.94	0.0	0.78	0.0	0610007A15Rik 1110011K10Rik 1110054N06Rik 1500016L11Rik 1810020E01Rik 1810045K07Rik 2010005O13Rik 2810422M04Rik 5730461K03Rik 9330161F08Rik AB041803 AJ430384 Abcg1 Ak1 Anapc13 Anpep Arhgap8 Arhgdig Armcx3 Atp5e Atp6v1d Atp6v1f B4galt6 Bnip3l Chchd5 Chi3l1 Cish Cops7a Creb3l2 Cyp3a41 Dcpp Dhrs4 Dpm1 Efhd1 Epb4.1l1 Extl1 Fn3k Fuca2 Gabarapl1 Galgt1 Gcdh Gdap1 Grhpr Gzmb Herpud1 Hint3 Ier3 Ifit1 Itg…
277	V$PTF1BETA_Q6	114	114	1278	1201	13578	-3.95	0.0	0.73	0.0	1190003K14Rik 1810015M01Rik 2410043F08Rik 6330407G04Rik AI114950 Abcg1 Abhd4 Anpep Anxa9 Arrdc4 BC004004 BC023151 BC024997 Bbp Bcl2l14 Casp12 Catnbip1 Ccndbp1 Cdr2 Cetn1 Chchd5 Chrnb1 Creb3l1 Cyp3a16 Cyp4f16 D030028O16Rik D830019K17Rik Daf1 Dpm1 Dtx3 Dusp8 Fts Fuca2 Glb1 Gna14 Gpr12 Grb14 Grin1 Hbld2 Hlf Hs3st3b1 Ica1 Ier3ip1 Il15 Il17re Irx5 Klhl13 Klk11 Klrb1a Lass2 Lman1 Lrp4 Ltbp3 Lyzl4 Manba…
278	V$HTF_01	67	67	1325	652	14127	-3.96	0.0	1.34	0.35	0610006O14Rik 1110013G13Rik 1110032D12Rik 1600020H07Rik AI429613 AU041707 Abhd4 Aco2 Armcx3 Atp1b1 Atp5s Atp9a B3galt6 BC051244 C1ql3 Ccnh Cish Cyb561d2 D4st1 Dhx32 Dnajc10 Enpp1 Epdr2 Epm2aip1 Ezh1 Fbxo25 Fbxo9 Fip1l1 G6pd2 Gria3 Hsf2 Il15ra Itm1 Krtcap2 Lrig1 Lyzl4 Mgat2 Mlh1 Myo18a Nat2 Nbr1 Ormdl3 Papss1 Pdgfd Phpt1 Pla2g6 Poli Prdx6 Psma1 Pycr2 Rabl5 Rgs20 Rps6kl1 Rtn1 Scd3 Slc16a2 Slc26a2 S…
279	V$AR_Q2: androgen receptor	74	74	1318	843	13936	-3.97	0.0	0.3	0.0	1110035L05Rik 1810057E01Rik 4632409L22Rik Ammecr1 Ank3 Arhgap24 Arhgap5 Atp6v1f Bace1 Blzf1 Car2 Cd209e Cklfsf8 Clca1 Cntn4 Ctdspl Cyb561 Cyp46a1 Dab1 Dhrs4 Dhrs8 Dusp6 Dusp8 Epha2 Gabarap Ggh Gmpr2 Hist1h4i Itgb6 Kcnk1 Lcn2 Mmp15 Mrps25 Myh14 Nbea Ncstn Ndufb8 Ndufs4 Nr4a1 Pacs1 Pcdhb14 Pdk2 Pip5k1a Prom1 Ptpre Rab25 Rab2b Rab3d Rabep1 Rem2 Sas Scp2 Sdbcag84 Sema4g Sfrs6 Sgk Slc27a4 Slc35c2 Stau…
280	V$MTF1_Q4	99	99	1293	1076	13703	-3.99	0.0	0.5	0.0	1110054N06Rik 2310004N11Rik 6530411B15Rik Acad8 Aig1 Amacr Ankmy2 Ankrd25 BC005624 BC010552 BC013481 BC016201 BC017133 BC025833 Blvra Catns Cdc42ep3 Cdh8 Col9a1 Cpeb2 Creb3 Crot Cyb561d2 D8Ertd594e Dab1 Deb1 Dusp8 Efs Epm2aip1 Etnk1 Fbxo18 Fbxo32 Fzd6 Gabarapl2 Gad1 Galnt10 Gclm Gng12 Homer2 Hoxb4 Hs3st1 Hsd3b7 Hsf2 Hspa2 Igf2r Kcnn4 Kifc2 Lrp4 Ltbp3 Man2a1 Mrps21 Myt1l Ndufs3 Neurod6 Ngef Np15 N…
281	V$CAAT_C: Retroviral CCAAT box	15	15	1377	107	14672	-3.99	0.0	2.29	0.89	1110011K10Rik 2310075A12Rik Ak1 Dgka Elf5 Glrx1 Hdhd4 Mllt3 Nudt13 Osbpl2 Pip5k2c Ppp2r5c Slc23a2 Trf Trib1
282	V$COUP_DR1_Q6	35	35	1357	440	14339	-4.0	0.0	0.16	0.0	Anxa6 Ap1g2 Arl6ip4 Asah2 BC004853 BC005624 Cach Csad Cyp2d9 Cyp4f16 Epha2 Fuca1 Fxyd6 Gabarapl1 Hbld2 Herpud1 Hs3st3b1 Itm1 Lrp5 Man2a1 Map1lc3b Matn3 Napa Ndufc1 Paics Papln Pcsk7 Rdh11 Slc9a1 Srp54 St6galnac6 Stk11 Tlr3 Vps39 Znrf1
283	V$RSRFC4_Q2	26	26	1366	344	14435	-4.01	0.0	0.12	0.0	1810012H11Rik 1810057E01Rik Akr1e1 Ank Ankmy2 Catnbip1 Chrnb1 Cops7a Dgkq Extl1 Fzd3 Gca Hbld2 Hdac11 Kifc3 Ldh2 Napb Nr4a1 Nudt13 Oxa1l Pex19 Ppp1r3a Prdx6 Shrm Tceal8 Tmem34
284	V$TAXCREB_01: Tax/CREB complex	42	42	1350	385	14394	-4.02	0.0	1.6	0.47	1200014P03Rik 2010005O13Rik 2410018G23Rik 2610034N03Rik 2810422M04Rik Actn4 Aldh3a2 Aldh6a1 BC027342 Calm2 Crat Creld1 Cyp2j5 Dalrd3 Dapk1 Dpm1 Dtx3 Dyx1c1 Echs1 Etnk1 Galnt3 Gemin7 Ica1 Igf2r Kcne3 Mat2a Ndrg3 Nek1 Osbpl2 Pacsin1 Padi2 Per2 Pgrmc1 Pttg1ip Rit1 Rtn1 Slc1a1 Slc29a3 Stam Stx8 Tpd52l1 Vps29
285	V$NFMUE1_Q6	55	55	1337	525	14254	-4.02	0.0	1.42	0.37	0610039A15Rik 1500034J20Rik 2310008M20Rik 2510001I10Rik Acas2l Ammecr1 B3galt6 BC020002 Baiap2l1 Bteb1 Chm Clstn1 Cox8a Crat Dsc2 Gbas Ggcx Hbld1 Hiat1 Kif5c Lace1 Lect1 Lman1 Lrpap1 Man2a1 Mllt3 Myo18a Ndufs4 Ndufs7 Nit1 ORF18 Pex19 Pign Pla2g6 Poll Ppp2r4 Prkwnk4 Psmd5 Ranbp10 Rchy1 Rer1 Sec15l1 Slc27a4 Slco2a1 Smoc2 Spnb3 Sra1 Stk11 Tmem15 Vamp2 Vil2 Wdr42a Wfs1 Zbtb37 Zfp62
286	V$SRF_C: serum response factor	51	51	1341	482	14297	-4.02	0.0	1.46	0.38	1110011K10Rik 1110054N06Rik 1810045K07Rik 5730461K03Rik 9330161F08Rik Aco1 Ank3 Armcx3 Atp5e Atp6v1d Cipp Cish Cops7a Crb3 Creb3l2 Dcpp Dpm1 Epb4.1l1 Etv1 Gcdh Herpud1 Itgb6 M6prbp1 Mfsd1 Nfix Nr4a1 Otos Pak1 Pap Pik3r1 Plscr2 Plscr3 Pqlc1 Prss35 Rassf3 Rcn2 Sca1 Sdc4 Slc22a8 Slc25a11 Slc27a4 Smfn Spag5 Stam Surf4 Suv420h1 Thrap6 Tmlhe Ttc8 Vamp1 Vps29
287	V$NFKAPPAB65_01: NF-kappaB (p65)	80	80	1312	860	13919	-4.12	0.0	0.58	0.0	1300013B24Rik 2810021O14Rik Adamts7 Ap1g2 Armcx3 Atp5g2 Atp5s BC023151 Barhl1 Car10 Casp11 Catns Cbx4 Ccnh Cited4 Clca1 Clca2 Crry Cryl1 Csad Dazl Dbi Decr2 Dusp6 Echdc1 Ephx2 F3 Foxi1 Gcdh Gstm4 Hemk1 Ica1 Ier3 Igf2r Itgb3 Itm2b Lalba Lamb2 Lig3 Lrp10 Mia1 Mrps21 Mtss1 Ndfip2 Nr1d2 Oaz2 Pak1 Pck2 Pde7b Pde9a Pglyrp1 Pgpep1 Pigc Poli Pqlc1 Pycr1 Pygb Rap1ga1 Ripk2 Rorc Rras Scin Sec14l1 Slc12a2 S…
288	V$TAL1BETAE47_01: Tal-1beta:E47 heterodimer	76	76	1316	823	13956	-4.12	0.0	0.53	0.0	1810045K07Rik 2210403N09Rik 2810405I11Rik 4931420D14Rik 5730427C23Rik Acas2l Atp5l Atp6v0e Atp6v1f B830009D23Rik BC026778 BC034204 BC037006 Blvra Cox8a Crb3 D7Bwg0611e Dnajb7 Dusp8 Epb4.2 Fhit Fthl17 Fuca1 Fzd3 G6pd2 Gabarapl2 Galnt3 Gclm Gne Gpsn2 Gspt2 H2-T23 H47 Hdac11 Hk1 Hps4 Hs3st3b1 Ier3 Kifc3 Lyplal1 Map1lc3b Minpp1 Mrps25 Mrps36 Msra Nck1 Pbxip1 Pcdhb12 Pip5k2c Prkr Prpsap2 Qscn6 Rbm18 R…
289	V$CHX10_01	31	31	1361	389	14390	-4.14	0.0	0.17	0.0	0610006O14Rik 1810015M01Rik 2610034N03Rik Acyp2 Aldh3a2 BC010311 Churc1 Cklfsf8 Clca2 Col9a1 Copz2 Crry Fn3k Fxyd6 Gmpr2 Hk1 Ifih1 Lap3 Mageh1 Nudt13 Pcdh18 Pcdhb11 Sash1 Snx16 Sos2 Surf4 Tm4sf3 Tnfsf12 Ttpa Zfp612 Zfyve16
290	V$NERF_Q2: new ets-related factor 1a	68	68	1324	748	14031	-4.15	0.0	0.46	0.0	1110060M21Rik 1190003K14Rik 1300010K09Rik 9330161F08Rik AB041803 AW552001 Acrbp Acy3 Adamts10 Akr1e1 Arhgef7 BC004728 Cblc Creb3 Csad D10Wsu93e D9Wsu20e Dalrd3 Dcpp Dip3b Dpm1 Elmo1 Fbxo21 Galnt10 Gmpr2 Grin1 Grtp1 Kcne3 Lancl1 Lmod1 Mageh1 Man2a1 Man2c1 Mtmr2 Nedd4l Nelf Neu2 Nfix Np15 Pglyrp1 Pik3cg Pnpla2 Prlpb Rchy1 Rem2 Ripk2 Rpe Schip1 Serpina3n Sfrp1 Slc22a17 Slc37a3 Slc38a3 St3gal3 Stau2 …
291	V$POU3F2_01	2	2	1390	64	14715	-4.15	0.0	0.02	0.0	Gabarapl1 Tapbpl
292	V$CDP_01: cut-like homeodomain protein	8	8	1384	138	14641	-4.18	0.0	0.06	0.0	1810057E01Rik BC027309 Cd209e Cdr2 Ehd3 Poll Rpl21 Sepx1
293	V$HNF4_01_B: Hepatocyte nuclear factor 4	56	56	1336	567	14212	-4.22	0.0	0.95	0.1	2410043F08Rik 5430428G01Rik Acox1 Adamts10 Apeh BC025833 Biklk Caskin2 Chad Cipp Cyp2d9 Dalrd3 Deadc1 Dnmt2 Dusp6 Fbxo21 Fuca1 Fuca2 Gldc Gna14 Hsd3b7 Lalba Lamb2 Lims1 Mageh1 Mansc1 Mrpl14 Mta3 Mx2 Narfl Ndufb8 Nr2c2 Papln Per2 Prkca Prss8 Rdh11 Rgn Rras Slc29a1 Slc29a3 Slc38a3 Slc3a1 Smpd2 Snx17 Spry1 Srp54 St6galnac6 Stard6 Stk11 Stxbp6 Tegt Twsg1 Vps24 Vps39 Zfp146
294	V$MAX_01: Max	59	59	1333	608	14171	-4.24	0.0	0.84	0.03	1500016L11Rik 1810015M01Rik 2410043F08Rik 9430059P22Rik Abcg2 Acat1 Aldoa BC004636 BC022224 Car6 Cd8b1 Cklfsf6 Crb3 Cutc Cxxc5 D10Wsu93e D11Ertd498e D4st1 Dbi Dpm2 E130107N23Rik Fbxo25 Fip1l1 Gabarap Gabarapl2 Galt Glb1 Gyk Hmox1 Irs1 Kcne3 Klrc2 Lap3 Manbal Med28 Mtmr2 Mxd4 Nme5 Pap Pcdhb18 Pigr Rchy1 Scp2 Sdh1 Seh1l Sema4g Slc7a7 Smfn St3gal5 St6galnac6 Surf1 Sytl1 Tesk2 Tgfb2 Thnsl1 Tmem15 Ubl…
295	V$SREBP1_01: sterol regulatory element-binding protein 1	55	55	1337	559	14220	-4.25	0.0	0.92	0.08	1200014P03Rik 1500016L11Rik 1810020E01Rik 9430059P22Rik Acox1 Aldh6a1 Armcx3 Atp6v0d1 Atp6v0e BC021442 BC022224 C330005L02Rik Calr Casp11 Cd164 Cebpb Col9a3 Crb3 Cutc Dnase2a Dpm2 Fbxo25 Fhit Fip1l1 Gabarap Gabrp Gorasp1 Hsf2 Igf2r Klrc2 Lmcd1 Lztfl1 Manbal Med28 Mfsd1 Miz1 Mtmr2 Napa Ndufb2 Nme5 Pgrmc2 Pigr Polr3c Psenen Rab17 Rchy1 Seh1l Slc29a3 Slc37a3 Snx16 Tceal1 Tceal8 Tmc6 Tmem15 Zfp503
296	V$NFKAPPAB50_01: NF-kappaB (p50)	59	59	1333	637	14142	-4.26	0.0	0.56	0.0	1600020H07Rik Acyp1 Aldoa Ap1g2 Bnipl Capn5 Casp11 Chi3l1 Cited4 Col9a2 Cox6b1 Dap Dnaja4 Fxc1 Gdi1 Gfra4 Got1 Grtp1 Has3 Hdac11 Il15 Irx3 Itgb3 Krtcap3 Lace1 Lmod1 Mrps6 Nedd4l Nipsnap1 Nr4a1 Nucb2 Oraov1 Padi2 Pfkp Pnpla2 Ppp2cb Pqlc1 Rab15 Rgs20 Rnf167 Schip1 Sh2bpsm1 Sirt2 Slc25a11 Slc5a8 Spnb3 Srebf1 St6galnac6 Tacstd1 Tegt Tert Tspyl1 Ube2e3 Ubl4 Usp2 Vil2 Vipr1 Wsb2 Zdhhc3
297	V$BACH1_01: BTB and CNC homolog 1	16	16	1376	222	14557	-4.29	0.0	0.13	0.0	4632409L22Rik AI604832 Acadsb Acox2 BC004853 Bcl2l14 Epha1 Gabarapl1 Med28 Neu2 Pcdhb20 Plod1 Plscr3 Prlpi Sh3bp4 Zfp40
298	V$MYCMAX_01: c-Myc:Max heterodimer	16	16	1376	126	14653	-4.31	0.0	1.82	0.63	Abcg2 Acat1 BC004636 Cd8b1 D11Ertd498e Gabarapl2 Glb1 Kcne3 Parva Scp2 Slc7a7 Tesk2 Tgfb2 Thnsl1 Zdhhc3 Zgpat
299	V$IRF1_01: interferon regulatory factor 1	34	34	1358	323	14456	-4.34	0.0	1.23	0.27	2610034N03Rik Arrdc4 BC024868 Cadps2 Casp12 Dsc2 Hdhd4 Hnf4g Hs3st1 Il15 Kifc3 Lman1 Mgst1 Nnt Pafah2 Pex19 Pigr Ppp1r3a Prss16 Rfk Rs1h Sdbcag84 Seh1l Sfxn4 Spata6 Stx8 Synj2bp Tegt Tgfbr2 Ube1l Wfs1 Xbp1 Za20d3 Zmynd10
300	V$T3R_01: viral homolog of thyroid hormone receptor alpha1	33	33	1359	390	14389	-4.34	0.0	0.29	0.0	2810484M10Rik B3galt6 Blvra Cops7a Cova1 D15Ertd405e D4st1 D830019K17Rik D8Ertd594e Dhcr7 Dtx3 Echs1 F11r Gpr12 Hs3st1 Itga8 Kifc2 Mapk8ip1 Mme Mta3 Mx2 Ncstn Oxa1l Pygb Rab3ip Rasal1 Rchy1 Sra1 Trappc2 Tusc2 Ube1l Ubl3 V2r16
301	V$FXR_Q3	27	27	1365	247	14532	-4.38	0.0	1.36	0.35	6330583M11Rik Acadsb Anxa6 BC010311 BC027127 BC027309 Col11a1 Crot Cxxc5 Fbxo25 Hsd3b7 Lace1 Mkks Mrps6 Mx2 Myo7a Nbr1 Nr4a1 Pik3c2g Rbm4 Sh2bpsm1 Slc37a1 Snx17 Sox5 Tbc1d15 Tmem15 Ube2e3
302	V$OCT1_07: octamer factor 1	15	15	1377	207	14572	-4.38	0.0	0.14	0.0	1810015M01Rik 1810057E01Rik Dspg3 Fbxo9 Msra Nedd4l Nudt13 Pap Plxdc2 Rit1 Rps27l Scly Surf4 Tcfap2c Zfp40
303	V$R_01: Epstein-Barr virus transcription factor R	24	24	1368	215	14564	-4.4	0.0	1.41	0.37	0610006O14Rik Aes Arpc1a Ass1 Cldn7 D4st1 Dip3b Dpm1 Fxyd6 Galgt1 Mkrn1 Mta3 Narfl Nucb1 Pbxip1 Sepx1 Sgk Sh3bp5 Snx16 Stk35 Sval1 Tmem4 Trib3 Ubxd4
304	V$PPARA_02: PPAR-alpha:RXR-alpha heterodimer (peroxisome proliferator activated factor alpha:retinoid X receptor alpha)	41	41	1351	443	14336	-4.43	0.0	0.57	0.0	1110035L05Rik 1300013B24Rik 1500016L11Rik 2310044D20Rik Aldoa BC011426 Cblc Cd209e Chi3l1 Clca2 Cldn3 Creb3 Creb3l2 Cyp2j5 Ehd3 Elmo1 Esrra Foxi1 Gabrp Galnt10 Golga2 Herpud1 Hint2 Jmjd2c Kif5c Lrp5 Mtap7 Nap1l3 Npnt Nucb1 Otub2 Pah Ppp3r1 Prpsap2 Rab3ip Rassf3 Rs1h Tle6 Yif1 Zfp119 Zgpat
305	V$MEF3_B: MEF-3	41	41	1351	444	14335	-4.43	0.0	0.56	0.0	1110011K10Rik 2310044D20Rik Ammecr1 Arhgap24 Armet BC002216 BC024997 Catnbip1 Cib2 Cish Cldn7 Crb3 Diablo Eps8l2 Frk Fzd9 Gtf2b Iigp1 Inpp5e Lyplal1 Mageh1 Ogfrl1 Paics Pcbp3 Phyh Psma1 Rab3a Sec14l2 Sel1h Slc16a2 Slc22a8 Slco2a1 St3gal3 Timd2 Tm4sf3 Tmem30b Trim2 Unc119 Uqcr Vamp1 Vkorc1
306	V$OCT1_01: octamer factor 1	41	41	1351	436	14343	-4.44	0.0	0.64	0.0	1810015M01Rik AU041707 Aass Bteb1 C330005L02Rik Car8 Cd209e Cited4 Clca2 Col4a6 Creb3 Cry2 Cyp2d9 D730049H07Rik Egln3 Esrra Hspa2 Limd1 Minpp1 Msra Oas1c Pcdh8 Pcdhb7 Per2 Plxdc2 Polm Prss16 Rdh11 Rit1 Rpe Rps27l Rras Rtn1 Slc12a2 Stac2 Tm4sf13 Trib3 Trim41 Utrn Zfp54 Zfyve16
307	V$AR_03: is recognized by androgen reseptor	30	30	1362	287	14492	-4.44	0.0	1.14	0.22	1110035L05Rik 2310008M20Rik 4632409L22Rik Atp6v1f BC024868 Cry2 Ctdspl Hemgn Ier3ip1 Irx5 Kcnk1 Lcn2 Myh14 Nat2 Ndufb8 Neu2 Pdrg1 Ppp3r1 Rab3d Ranbp10 Sas Scp2 Sdpr Sgk Spock1 Stk39 Stxbp1 Surf1 Ywhab Zgpat
308	V$RP58_01: 58 KDA repressor protein	37	37	1355	374	14405	-4.45	0.0	0.89	0.06	1600020H07Rik 2310075A12Rik Abpb Btd Caskin2 Ceacam10 Crb3 Cxxc5 Cyp3a16 Cyp3a41 D11Wsu68e Dgkq Dhx32 Dos Dpysl5 Ebpl Elovl7 Ephx1 Galnt10 H47 Kcnk5 Lyplal1 Mrpl14 Mylip Nme5 Pkd2l2 Plod1 Pomt1 Prss16 Rab7l1 Rtn1 Scamp5 Scml4 Seh1l Sepx1 Tk2 V1ra4
309	V$MAF_Q6	40	40	1352	428	14351	-4.45	0.0	0.61	0.0	1110013G13Rik 5330414D10Rik Barhl1 Bche Chad Derl2 Dhrs1 Epha2 Extl1 Gabarap Gabrp Galnt11 Galnt3 Gbas Gorasp2 Grim19 Hps4 Hrasls3 Idh3a Ifit1 Igsf8 Il15 Kcnk5 Klk11 Lims2 Mkks Mmp15 Nap1l3 Ngfa Pcbp3 Phyh Slc35b3 Snx15 Stxbp6 Tm4sf1 Tmem4 Traf4 Vamp8 Zfp146 Zfp339
310	V$EVI1_06: ectopic viral integration site 1 encoded factor	21	21	1371	186	14593	-4.47	0.0	1.4	0.37	1810045K07Rik 6330583M11Rik Akr1e1 B830009D23Rik Ccl27 Fundc1 Hbld1 Hdhd4 Hint3 Hist1h4i Ier3ip1 Limd1 Maged2 Nat2 Ormdl3 Pbxip1 Qpct Qscn6 Rfk Rit1 Rtn3
311	V$ATF6_01: activating transcription factor 6	31	31	1361	303	14476	-4.47	0.0	1.03	0.16	0610006O14Rik AU041707 Atp5s Atp9a BC027127 Ccnh Dhx32 Dnajc10 Enpp1 Ezh1 Fbxo9 Gabarap Golga2 Gria3 Lig3 Lyzl4 Mgat2 Ncstn Ormdl3 Papss1 Pdgfd Prdx6 Psma1 Rasal1 Rps6kl1 Slc16a2 Slc22a17 Stx5a Tm4sf13 Usp49 Vamp8
312	V$MEIS1BHOXA9_02: Meis-1b:HOXA9 heterodimeric binding	13	13	1379	180	14599	-4.52	0.0	0.15	0.0	Cklfsf6 D7Bwg0611e Dnajb7 Enpp1 Fbxo32 Fmo5 Lyzl4 Nck2 Ogt Ptpra Stam Ubl3 Xdh
313	V$FREAC3_01: Fork head RElated ACtivator-3	29	29	1363	332	14447	-4.52	0.0	0.38	0.0	1700020M16Rik 2010308M01Rik 2210403N09Rik 4930467B06Rik Acadsb BC051244 Chchd5 D10Bwg0791e Fundc1 Gtf2b Gzmb Insl6 Itpr1 LOC330189 Mphosph6 Narfl Osbpl1a Pde7b Pdgfd Pip5k2c Prom2 Reck Scin Sec24d St3gal5 Tm4sf12 Tnk1 Trf Zfp160
314	V$STAF_01: Se-Cys tRNA gene transcription activating factor	24	24	1368	287	14492	-4.53	0.0	0.3	0.0	1700009P13Rik 2610319K07Rik Abhd2 Ank3 BC003993 BC013481 BC021367 Bphl Car9 Ccnh Ccpg1 Chm Cyb561d2 Derl2 Dnajc10 Gpc4 Igsf8 Insig2 Ranbp10 Sel1h Sirt3 Slc24a6 Tpd52l2 Vkorc1
315	V$E2F_02: E2F	32	32	1360	348	14431	-4.55	0.0	0.55	0.0	2510001I10Rik 2810405I11Rik 9430059P22Rik 9530020D24Rik Aco2 Adcy8 Atp1b1 Atp5j2 Atp6v0d1 Blvra Chl1 Cited4 Cox8a Dck Efs Gad1 Grtp1 Itgb3 Itpr1 Lims2 ORF18 Pip5k2c Ralbp1 Scly Scrn3 Shrm Slc39a9 Spint2 Stk35 Tram1 Wdr39 Zfp146
316	V$E2F_Q3: E2F	32	32	1360	348	14431	-4.55	0.0	0.55	0.0	2510001I10Rik 2810405I11Rik 9430059P22Rik 9530020D24Rik Aco2 Adcy8 Atp1b1 Atp5j2 Atp6v0d1 Blvra Chl1 Cited4 Cox8a Dck Efs Gad1 Grtp1 Itgb3 Itpr1 Lims2 ORF18 Pip5k2c Ralbp1 Scly Scrn3 Shrm Slc39a9 Spint2 Stk35 Tram1 Wdr39 Zfp146
317	V$E2F4DP1_01: E2F-4:DP-1 heterodimer	32	32	1360	348	14431	-4.55	0.0	0.55	0.0	2510001I10Rik 2810405I11Rik 9430059P22Rik 9530020D24Rik Aco2 Adcy8 Atp1b1 Atp5j2 Atp6v0d1 Blvra Chl1 Cited4 Cox8a Dck Efs Gad1 Grtp1 Itgb3 Itpr1 Lims2 ORF18 Pip5k2c Ralbp1 Scly Scrn3 Shrm Slc39a9 Spint2 Stk35 Tram1 Wdr39 Zfp146
318	V$MEF2_03: myogenic MADS factor MEF-2	29	29	1363	293	14486	-4.56	0.0	0.85	0.03	1810012H11Rik 1810057E01Rik Akr1e1 Ank BC013481 Ccnh Chrnb1 Cops7a Dgkq Extl1 Fbxo21 Fzd3 Gca Hbld2 Hdac11 Il21 Kifc3 Ldh2 Lnx1 Mllt3 Nr2c2 Nr4a1 Oxa1l Ppp1r3a Rs1h Shrm Slc4a10 Slco1a5 Trhr
319	V$CLOX_01: Clox	27	27	1365	299	14480	-4.62	0.0	0.49	0.0	1110054N06Rik 1810057E01Rik Adam5 Ap4s1 Atp9a BC021921 Ccng2 Crx G6pd2 Galnt10 Hemgn Lims2 Lrba Msra Nr2c1 Nxf7 Pcdhb20 Pdk2 Prss8 Rab9 Sep15 Slc22a17 Snx1 Stk35 Tmem41b Tmlhe Tpd52l1
320	V$FXR_IR1_Q6	10	10	1382	144	14635	-4.64	0.0	0.15	0.0	Arhgdig Crry Gstm1 Kctd1 Mrps6 Pja1 Rgs11 Rs1h Snx17 St3gal3
321	V$GATA4_Q3	1365	1365	27	14492	287	-4.64	0.0	0.6	0.0	0610006O14Rik 0610007A15Rik 0610039A15Rik 0610041B22Rik 1110007C05Rik 1110011K10Rik 1110013G13Rik 1110020A09Rik 1110032D12Rik 1110035L05Rik 1110054N06Rik 1110060M21Rik 1190003K14Rik 1200014P03Rik 1300002F13Rik 1300010K09Rik 1300013B24Rik 1500034J20Rik 1600020H07Rik 1700009P13Rik 1700020M16Rik 1810012H11Rik 1810013B01Rik 1810015M01Rik 1810020E01Rik 1810033A06Rik 1810045K07Rik 1810045K17Rik 1810057…
322	V$MEIS1AHOXA9_01: Meis-1a:HOXA9 heterodimeric binding	17	17	1375	153	14626	-4.66	0.0	1.22	0.27	Churc1 Cish Cklfsf6 Cops2 Cryl1 Dnajb7 Dpysl5 Fbxo32 Ggcx Gna14 Ogt Pcdhb19 Psma1 Sacm1l Tm4sf13 Txndc1 Ubl3
323	V$PR_01: high affinity binding sites for progesterone receptor	25	25	1367	258	14521	-4.67	0.0	0.74	0.0	Armet Atp6v1f BC025833 Capns1 Cry2 Ctdspl Ier3ip1 Irx5 Lcn2 Mlph Nat2 Ndufb8 Neu2 Nr4a1 Polr3c Ppp3r1 Sdpr Sgk Slc37a1 Slc5a1 Smpdl3a Stk39 Surf1 Ywhab Zgpat
324	V$HSF_Q6	16	16	1376	143	14636	-4.7	0.0	1.23	0.27	Adcyap1 Akr1e1 BC004853 C1ql3 Ctdsp2 Enpp1 Gabrp Inpp5e Jup Pglyrp1 Pigr Rog Snf1lk Surf5 Tbc1d8 Vipr1
325	V$PPARG_02: PPAR-gamma (peroxisome proliferator-activated receptor gamma)	1	1	1391	0	14779	-4.7	0.0	2.45	1.05	Parva
326	V$POLY_C: Retroviral Poly A signal	22	22	1370	222	14557	-4.72	0.0	0.82	0.02	2610319K07Rik AI429613 Agt Aldh2 BC023151 Casp12 Col11a1 Cxxc5 Dhrs1 Fts Plekhe1 Prom2 Prrg2 Prss16 Slc1a1 Slc35b1 Spry1 St6galnac4 Tert Tmem37 U2af1-rs1 Wdr42a
327	V$HEN1_02: HEN1	18	18	1374	172	14607	-4.75	0.0	0.99	0.13	Baiap2l1 Capns1 Chchd5 Ctbp2 Cyb561d2 Gfra4 Gpr12 Gzmb Hsf2 Idh3a Mrpl14 Muted Pld1 Pttg1ip Ramp1 Rap1ga1 Satb1 Spata6
328	V$MIF1_01: MIBP-1 / RFX1 complex	16	16	1376	182	14597	-4.86	0.0	0.44	0.0	1810045K17Rik Abcg1 Atp6v1b1 Cpeb2 Grip1 Rab17 Smpdl3a Snapc5 Spa17 Tbc1d19 Tm4sf8 Tmed9 Tmem4 Ttc8 Ysg2 Zdhhc3
329	V$POU3F2_02	7	7	1385	103	14676	-4.89	0.0	0.17	0.0	1810057E01Rik Col4a6 Dhrs4 Nck2 Nudt13 Rit1 Rras
330	V$FREAC4_01: Fork head RElated ACtivator-4	14	14	1378	160	14619	-4.92	0.0	0.44	0.0	9330161F08Rik Clca1 G0s2 Marveld2 Osbpl1a Pik3cg Pof1b Psmf1 Scp2 Stard10 Tm4sf3 Tmem37 Utrn Vps24
331	V$CDP_02: transcriptional repressor CDP	14	14	1378	147	14632	-4.95	0.0	0.64	0.0	BC021921 Ccng2 D9Wsu20e Galnt10 Lims2 Nxf7 Pcdhb20 Rab40c Rab9 Sep15 Slc22a17 Snx1 Stk35 Wbscr27
332	V$DTYPEPA_B: poly A signal of D-type LTRs	9	9	1383	76	14703	-4.98	0.0	1.18	0.23	1110011K10Rik Cryl1 Epm2aip1 Fts Gata3 Hs3st3b1 Lrpap1 Osbpl1a Slc35c2
333	V$GNCF_01: GCNF (germ cell nuclear factor)	6	6	1386	89	14690	-5.02	0.0	0.18	0.0	2810484M10Rik Cox8a Galt Lrba Slc5a8 Stk35
334	V$EVI1_03: ectopic viral integration site 1 encoded factor	4	4	1388	68	14711	-5.06	0.0	0.13	0.0	Dhrs4 Has3 Tbl1x Zfyve27
335	V$RSRFC4_01: related to serum response factor, C4	7	7	1385	87	14692	-5.22	0.0	0.34	0.0	1810057E01Rik Ank Cops7a Extl1 Ldh2 Nr4a1 Ppp1r3a
336	V$LXR_DR4_Q3	8	8	1384	88	14691	-5.23	0.0	0.53	0.0	Apoc1 Crb3 E130107N23Rik Gpr12 Nudt1 Sgk Sp4 Wdfy1
337	V$SREBP1_02: sterol regulatory element-binding protein 1	8	8	1384	87	14692	-5.24	0.0	0.55	0.0	Elmo1 Fah Fxyd6 Homer2 Krtcap2 Ncstn Otub2 Pip5k1a
338	V$NRSE_B: neural-restrictive-silencer-element	3	3	1389	17	14762	-5.3	0.0	1.41	0.37	Grin1 Scamp5 Syt4
339	V$LXR_Q3	6	6	1386	74	14705	-5.31	0.0	0.36	0.0	Apoc1 Gpr12 Nudt1 Tle6 Wdfy1 Zfyve21
340	V$STAT1_01: signal transducer and activator of transcription 1	5	5	1387	45	14734	-5.41	0.0	0.84	0.03	0610041B22Rik B3galt6 Cish Cox7a2 Oxa1l
341	V$HMEF2_Q6: myocyte enhancer factor	4	4	1388	55	14724	-5.43	0.0	0.28	0.0	Cldn2 Sdbcag84 Slc37a1 Spry1
342	V$AR_02: high affinity binding sites for androgen receptor	5	5	1387	50	14729	-5.45	0.0	0.66	0.0	Atp6v1f Lcn2 Nat2 Sgk Zgpat
343	V$PAX3_01: Pax-3 binding sites	3	3	1389	23	14756	-5.6	0.0	0.94	0.1	1110007C05Rik Ak3l1 Cklfsf6
344	V$APOLYA_B: Avian C-type PolyA signal	3	3	1389	40	14739	-5.62	0.0	0.32	0.0	AI481750 Pml Slc12a2
345	V$PPARG_01: PPAR-gamma (peroxisome proliferator-activated receptor gamma)	1	1	1391	2	14777	-5.62	0.0	1.44	0.37	Stk11
346	V$NRSF_01: neuron-restrictive silencer factor	2	2	1390	11	14768	-5.63	0.0	1.17	0.23	Grin1 Syt4
347	V$AHRARNT_02: aryl hydrocarbon receptor:Arnt heterodimers, fixed core	2	2	1390	13	14766	-5.73	0.0	0.98	0.12	Dtnb Msra
348	V$IRF2_01: interferon regulatory factor 2	2	2	1390	18	14761	-5.87	0.0	0.65	0.0	BC024868 Seh1l
349	V$HMX1_01: H6 homeobox 3	2	2	1390	21	14758	-5.89	0.0	0.51	0.0	Gca Grp58
350	V$VJUN_01: v-Jun	1	1	1391	15	14764	-6.13	0.0	0.27	0.0	Nap1l3
351	V$TAACC_B: Lentiviral TATA upstream element	1	1	1391	14	14765	-6.15	0.0	0.3	0.0	Zfp62
