# Supplementary material for: A genomic analysis of mouse models of breast cancer reveals molecular features of mouse models and relationships to human breast cancer
Source: Breast Cancer Res. 2014 Jun 5;16(3):R59. doi: 10.1186/bcr3672 (PMC4078930; doi:10.1186/bcr3672)
Supplement: Additional file 2 — Fold change values organized by mouse tumor model type comparing the mouse model to all other types of mouse models. [file bcr3672-S2.zip › Additional_file_2/Notch_SAM/AdditionalFile48_Notch_SAM/DownregulatedGenesgather_gene_ontology_121102.txt]

#	Annotation	Total Genes With Ann	Your Genes (With Ann)	Your Genes (No Ann)	Genome (With Ann)	Genome (No Ann)	ln(Bayes factor)	neg ln(p value)	FE: neg ln(p value)	FE: neg ln(FDR)	Genes
1	GO:0006952 [5]: defense response	19	19	61	889	11660	8.68	10.41	12.81	6.84	C1qa C1qb C1qg C1qr1 Cmkor1 Colec12 Cxcl4 Fcgr1 Fcgr3 H2-D1 H2-DMb1 Ii Il15 Itgb2 Lyzs Lzp-s Pycard Rnf128 Stab1
2	GO:0009607 [4]: response to biotic stimulus	19	19	61	975	11574	7.4	10.41	11.49	6.62	C1qa C1qb C1qg C1qr1 Cmkor1 Colec12 Cxcl4 Fcgr1 Fcgr3 H2-D1 H2-DMb1 Ii Il15 Itgb2 Lyzs Lzp-s Pycard Rnf128 Stab1
3	GO:0019884 [6]: antigen presentation, exogenous antigen	4	4	76	18	12531	7.15	10.41	11.51	6.62	Fcgr1 Fcgr3 H2-DMb1 Ii
4	GO:0006820 [6]: anion transport	7	7	73	127	12422	6.46	10.01	10.74	6.47	C1qa C1qb C1qg Col3a1 P2ry6 Slc16a1 Slc16a7
5	GO:0016064 [6]: humoral defense mechanism (sensu Vertebrata)	5	5	75	49	12500	6.38	10.01	10.71	6.47	C1qa C1qb C1qg Colec12 Ii
6	GO:0019882 [5]: antigen presentation	5	5	75	51	12498	6.2	10.01	10.53	6.47	Fcgr1 Fcgr3 H2-D1 H2-DMb1 Ii
7	GO:0006955 [4]: immune response	15	15	65	697	11852	6.16	9.72	10.28	6.47	C1qa C1qb C1qg Colec12 Cxcl4 Fcgr1 Fcgr3 H2-D1 H2-DMb1 Ii Il15 Itgb2 Pycard Rnf128 Stab1
8	GO:0006958 [7]: complement activation, classical pathway	4	4	76	25	12524	6.01	9.72	10.37	6.47	C1qa C1qb C1qg Colec12
9	GO:0043207 [5]: response to external biotic stimulus	13	13	67	539	12010	5.99	9.72	10.14	6.47	C1qa C1qb C1qg Colec12 Fcgr1 Fcgr3 Ii Il15 Itgb2 Lyzs Lzp-s Pycard Stab1
10	GO:0006910 [8]: phagocytosis, recognition	3	3	77	8	12541	5.77	9.5	10.15	6.47	Colec12 Fcgr1 Fcgr3
11	GO:0006096 [8]: glycolysis	4	4	76	31	12518	5.26	9.03	9.61	6.08	Aldoa Hk2 Ldh1 Pfkp
12	GO:0006810 [4]: transport	25	25	55	1828	10721	5.03	8.8	8.98	6.08	Abcg2 Arl5 C1qa C1qb C1qg Col3a1 Colec12 Ero1l Fcgr1 Fcgr3 Gatm Hba-a1 Ii Kcnn4 Mrc1 P2ry6 Pitrm1 Pltp Rbp1 Slc15a3 Slc16a1 Slc16a7 Slc2a1 Slc30a5 Trf
13	GO:0051234 [4]: establishment of localization	25	25	55	1831	10718	5.0	8.8	8.96	6.08	Abcg2 Arl5 C1qa C1qb C1qg Col3a1 Colec12 Ero1l Fcgr1 Fcgr3 Gatm Hba-a1 Ii Kcnn4 Mrc1 P2ry6 Pitrm1 Pltp Rbp1 Slc15a3 Slc16a1 Slc16a7 Slc2a1 Slc30a5 Trf
14	GO:0005975 [5]: carbohydrate metabolism	9	9	71	288	12261	4.96	8.8	9.17	6.08	Aldoa Hk2 Ldh1 Lyzs Lzp-s Man1a Man2a1 Pfkp Smpdl3a
15	GO:0051179 [3]: localization	25	25	55	1848	10701	4.86	8.8	8.81	6.06	Abcg2 Arl5 C1qa C1qb C1qg Col3a1 Colec12 Ero1l Fcgr1 Fcgr3 Gatm Hba-a1 Ii Kcnn4 Mrc1 P2ry6 Pitrm1 Pltp Rbp1 Slc15a3 Slc16a1 Slc16a7 Slc2a1 Slc30a5 Trf
16	GO:0051242 [5]: positive regulation of cellular physiological process	7	7	73	171	12378	4.68	8.16	8.94	6.08	Casp1 Fcgr1 Fcgr3 Ii Il15 Pdgfc Pycard
17	GO:0042590 [7]: antigen presentation, exogenous antigen via MHC class I	2	2	78	1	12548	4.65	8.16	9.04	6.08	Fcgr1 Fcgr3
18	GO:0001802 [6]: type III hypersensitivity	2	2	78	1	12548	4.65	8.16	9.04	6.08	Fcgr1 Fcgr3
19	GO:0001803 [7]: regulation of type III hypersensitivity	2	2	78	1	12548	4.65	8.16	9.04	6.08	Fcgr1 Fcgr3
20	GO:0001805 [8]: positive regulation of type III hypersensitivity	2	2	78	1	12548	4.65	8.16	9.04	6.08	Fcgr1 Fcgr3
21	GO:0050776 [5]: regulation of immune response	5	5	75	74	12475	4.56	8.11	8.87	6.08	Fcgr1 Fcgr3 Ii Il15 Rnf128
22	GO:0019320 [8]: hexose catabolism	4	4	76	38	12511	4.54	8.11	8.88	6.08	Aldoa Hk2 Ldh1 Pfkp
23	GO:0046164 [6]: alcohol catabolism	4	4	76	38	12511	4.54	8.11	8.88	6.08	Aldoa Hk2 Ldh1 Pfkp
24	GO:0046365 [7]: monosaccharide catabolism	4	4	76	38	12511	4.54	8.11	8.88	6.08	Aldoa Hk2 Ldh1 Pfkp
25	GO:0006007 [9]: glucose catabolism	4	4	76	38	12511	4.54	8.11	8.88	6.08	Aldoa Hk2 Ldh1 Pfkp
26	GO:0006956 [6]: complement activation	4	4	76	40	12509	4.36	7.85	8.7	5.98	C1qa C1qb C1qg Colec12
27	GO:0006817 [8]: phosphate transport	4	4	76	41	12508	4.27	7.85	8.61	5.93	C1qa C1qb C1qg Col3a1
28	GO:0001788 [7]: antibody-dependent cellular cytotoxicity	2	2	78	2	12547	3.97	7.47	8.35	5.71	Fcgr1 Fcgr3
29	GO:0016052 [6]: carbohydrate catabolism	4	4	76	46	12503	3.87	7.39	8.2	5.63	Aldoa Hk2 Ldh1 Pfkp
30	GO:0044275 [7]: cellular carbohydrate catabolism	4	4	76	46	12503	3.87	7.39	8.2	5.63	Aldoa Hk2 Ldh1 Pfkp
31	GO:0009613 [5]: response to pest, pathogen or parasite	11	11	69	505	12044	3.74	7.23	7.86	5.35	C1qa C1qb C1qg Colec12 Fcgr1 Fcgr3 Ii Il15 Itgb2 Pycard Stab1
32	GO:0050778 [6]: positive regulation of immune response	4	4	76	50	12499	3.58	7.03	7.9	5.36	Fcgr1 Fcgr3 Ii Il15
33	GO:0043119 [4]: positive regulation of physiological process	8	8	72	281	12268	3.46	6.93	7.65	5.21	Casp1 Fcgr1 Fcgr3 Ii Il15 Kcnn4 Pdgfc Pycard
34	GO:0051240 [5]: positive regulation of organismal physiological process	4	4	76	53	12496	3.38	6.83	7.69	5.22	Fcgr1 Fcgr3 Ii Il15
35	GO:0006909 [7]: phagocytosis	3	3	77	22	12527	3.23	6.78	7.58	5.17	Colec12 Fcgr1 Fcgr3
36	GO:0015698 [7]: inorganic anion transport	5	5	75	107	12442	2.98	6.5	7.25	4.89	C1qa C1qb C1qg Col3a1 P2ry6
37	GO:0051239 [4]: regulation of organismal physiological process	5	5	75	107	12442	2.98	6.5	7.25	4.89	Fcgr1 Fcgr3 Ii Il15 Rnf128
38	GO:0016998 [6]: cell wall catabolism	2	2	78	5	12544	2.73	6.16	7.11	4.78	Lyzs Lzp-s
39	GO:0006954 [5]: inflammatory response	5	5	75	118	12431	2.56	5.93	6.83	4.62	Fcgr1 Fcgr3 Itgb2 Pycard Stab1
40	GO:0009581 [5]: detection of external stimulus	1	1	79	1366	11183	2.53	5.93	0.0	0.0	Tbl1xr1
41	GO:0006006 [8]: glucose metabolism	4	4	76	68	12481	2.5	5.89	6.81	4.62	Aldoa Hk2 Ldh1 Pfkp
42	GO:0007600 [5]: sensory perception	1	1	79	1356	11193	2.47	5.89	0.0	0.0	Tbl1xr1
43	GO:0015711 [7]: organic anion transport	2	2	78	6	12543	2.45	5.83	6.83	4.62	Slc16a1 Slc16a7
44	GO:0001794 [6]: type IIa hypersensitivity	2	2	78	6	12543	2.45	5.83	6.83	4.62	Fcgr1 Fcgr3
45	GO:0001796 [7]: regulation of type IIa hypersensitivity	2	2	78	6	12543	2.45	5.83	6.83	4.62	Fcgr1 Fcgr3
46	GO:0001798 [8]: positive regulation of type IIa hypersensitivity	2	2	78	6	12543	2.45	5.83	6.83	4.62	Fcgr1 Fcgr3
47	GO:0051084 [8]: posttranslational protein folding	2	2	78	7	12542	2.21	5.56	6.58	4.44	H2-DMb1 Ii
48	GO:0051085 [9]: chaperone cofactor dependent protein folding	2	2	78	7	12542	2.21	5.56	6.58	4.44	H2-DMb1 Ii
49	GO:0012502 [7]: induction of programmed cell death	4	4	76	77	12472	2.08	5.38	6.37	4.29	Casp1 Fcgr1 Fcgr3 Pycard
50	GO:0006092 [7]: main pathways of carbohydrate metabolism	4	4	76	77	12472	2.08	5.38	6.37	4.29	Aldoa Hk2 Ldh1 Pfkp
51	GO:0006917 [8]: induction of apoptosis	4	4	76	77	12472	2.08	5.38	6.37	4.29	Casp1 Fcgr1 Fcgr3 Pycard
52	GO:0006139 [5]: nucleobase, nucleoside, nucleotide and nucleic acid metabolism	6	6	74	2421	10128	1.8	5.07	0.0	0.0	Atf1 Gata3 Mcm4 Mef2c Tbl1xr1 Zfp110
53	GO:0030593 [7]: neutrophil chemotaxis	2	2	78	9	12540	1.79	5.07	6.17	4.16	Fcgr3 Itgb2
54	GO:0050729 [7]: positive regulation of inflammatory response	2	2	78	9	12540	1.79	5.07	6.17	4.16	Fcgr1 Fcgr3
55	GO:0001906 [5]: cell killing	2	2	78	9	12540	1.79	5.07	6.17	4.16	Fcgr1 Fcgr3
56	GO:0001909 [6]: immune cell mediated cytotoxicity	2	2	78	9	12540	1.79	5.07	6.17	4.16	Fcgr1 Fcgr3
57	GO:0006811 [5]: ion transport	10	10	70	555	11994	1.79	5.07	5.84	3.93	C1qa C1qb C1qg Col3a1 Kcnn4 P2ry6 Slc16a1 Slc16a7 Slc30a5 Trf
58	GO:0044248 [5]: cellular catabolism	11	11	69	655	11894	1.76	4.99	5.79	3.92	Aldoa Capn7 Casp1 Ctss Ctsz Hk2 Ldh1 Lyzs Lzp-s Pfkp Rnf128
59	GO:0050877 [4]: neurophysiological process	2	2	78	1505	11044	1.74	4.99	0.0	0.0	Fcgr3 Tbl1xr1
60	GO:0042591 [7]: antigen presentation, exogenous antigen via MHC class II	2	2	78	10	12539	1.63	4.89	5.99	4.01	H2-DMb1 Ii
61	GO:0019318 [7]: hexose metabolism	4	4	76	88	12461	1.62	4.89	5.9	3.94	Aldoa Hk2 Ldh1 Pfkp
62	GO:0006959 [5]: humoral immune response	5	5	75	151	12398	1.56	4.78	5.78	3.92	C1qa C1qb C1qg Colec12 Ii
63	GO:0005996 [6]: monosaccharide metabolism	4	4	76	90	12459	1.55	4.78	5.82	3.93	Aldoa Hk2 Ldh1 Pfkp
64	GO:0043065 [7]: positive regulation of apoptosis	4	4	76	92	12457	1.48	4.73	5.75	3.9	Casp1 Fcgr1 Fcgr3 Pycard
65	GO:0045058 [5]: T-cell selection	2	2	78	11	12538	1.47	4.73	5.82	3.93	Ii Il15
66	GO:0006911 [8]: phagocytosis, engulfment	2	2	78	11	12538	1.47	4.73	5.82	3.93	Fcgr1 Fcgr3
67	GO:0043068 [6]: positive regulation of programmed cell death	4	4	76	93	12456	1.44	4.69	5.71	3.88	Casp1 Fcgr1 Fcgr3 Pycard
68	GO:0006950 [4]: response to stress	12	12	68	795	11754	1.4	4.69	5.38	3.69	C1qa C1qb C1qg Casp1 Colec12 Fcgr1 Fcgr3 Ii Il15 Itgb2 Pycard Stab1
69	GO:0007186 [6]: G-protein coupled receptor protein signaling pathway	4	4	76	1883	10666	1.27	4.52	0.0	0.0	Cmkor1 Gng11 Gpr65 P2ry6
70	GO:0051244 [4]: regulation of cellular physiological process	8	8	72	410	12139	1.24	4.46	5.32	3.66	Birc3 Casp1 Fcgr1 Fcgr3 Ii Il15 Pdgfc Pycard
71	GO:0042330 [5]: taxis	4	4	76	99	12450	1.23	4.46	5.5	3.76	Cmkor1 Cxcl4 Fcgr3 Itgb2
72	GO:0006935 [6]: chemotaxis	4	4	76	99	12450	1.23	4.46	5.5	3.76	Cmkor1 Cxcl4 Fcgr3 Itgb2
73	GO:0050875 [3]: cellular physiological process	61	61	19	7873	4676	1.19	4.4	4.91	3.4	Abcg2 Acsl4 Aldoa Arl5 Atf1 Birc3 C1qa C1qb C1qg Capn7 Casp1 Centd3 Col3a1 Colec12 Ctss Ctsz Ero1l Fcgr1 Fcgr3 Galnt7 Gata3 Gatm H2-DMb1 Hba-a1 Hdgfrp3 Hebp1 Hk2 Ii Il15 Itgb2 Kcnn4 Kif22 Ldh1 Lyzs Lzp-s Man1a Map4k4 Mcm4 Mef2c Mki67 Mrc1 P2ry6 Pdgfc Pfkp Pitrm1 Pltp Pycard Rbp1 Rnf128 Scd1 Slc15a3 Slc16a1 Slc16a7 Slc2a1 Slc30a5 Stab1 Tbl1xr1 Trf Ube2l6 Waspip Zfp110
74	GO:0030333 [5]: antigen processing	3	3	77	48	12501	1.19	4.4	5.5	3.76	H2-D1 H2-DMb1 Ii
75	GO:0019886 [6]: antigen processing, exogenous antigen via MHC class II	2	2	78	13	12536	1.18	4.4	5.54	3.76	H2-DMb1 Ii
76	GO:0030595 [6]: immune cell chemotaxis	2	2	78	13	12536	1.18	4.4	5.54	3.76	Fcgr3 Itgb2
77	GO:0045580 [6]: regulation of T-cell differentiation	2	2	78	13	12536	1.18	4.4	5.54	3.76	Ii Il15
78	GO:0050764 [7]: regulation of phagocytosis	2	2	78	14	12535	1.05	4.31	5.41	3.71	Fcgr1 Fcgr3
79	GO:0050766 [8]: positive regulation of phagocytosis	2	2	78	14	12535	1.05	4.31	5.41	3.71	Fcgr1 Fcgr3
80	GO:0050900 [6]: immune cell migration	2	2	78	14	12535	1.05	4.31	5.41	3.71	Fcgr3 Itgb2
81	GO:0009056 [4]: catabolism	11	11	69	732	11817	1.0	4.28	4.97	3.44	Aldoa Capn7 Casp1 Ctss Ctsz Hk2 Ldh1 Lyzs Lzp-s Pfkp Rnf128
82	GO:0043170 [4]: macromolecule metabolism	25	25	55	2471	10078	0.93	4.23	4.64	3.2	Aldoa Birc3 Capn7 Casp1 Ctss Ctsz Ero1l Fcgr3 Galnt7 H2-DMb1 Hk2 Ii Ldh1 Lyzs Lzp-s Man1a Man2a1 Map4k4 Pdgfc Pfkp Rnf128 Smpdl3a Tbl1xr1 Ube2l6 Waspip
83	GO:0050727 [6]: regulation of inflammatory response	2	2	78	15	12534	0.93	4.16	5.28	3.64	Fcgr1 Fcgr3
84	GO:0050777 [6]: negative regulation of immune response	2	2	78	15	12534	0.93	4.16	5.28	3.64	Ii Rnf128
85	GO:0015980 [6]: energy derivation by oxidation of organic compounds	4	4	76	112	12437	0.83	4.1	5.07	3.52	Aldoa Hk2 Ldh1 Pfkp
86	GO:0045619 [5]: regulation of lymphocyte differentiation	2	2	78	16	12533	0.82	4.04	5.17	3.56	Ii Il15
87	GO:0045807 [7]: positive regulation of endocytosis	2	2	78	16	12533	0.82	4.04	5.17	3.56	Fcgr1 Fcgr3
88	GO:0044265 [6]: cellular macromolecule catabolism	9	9	71	547	12002	0.77	3.99	4.78	3.3	Aldoa Capn7 Casp1 Ctss Ctsz Hk2 Ldh1 Pfkp Rnf128
89	GO:0045062 [6]: extrathymic T-cell selection	1	1	79	0	12549	0.68	3.95	5.06	3.52	Il15
90	GO:0045581 [7]: negative regulation of T-cell differentiation	1	1	79	0	12549	0.68	3.95	5.06	3.52	Ii
91	GO:0050691 [8]: regulation of antiviral response by host	1	1	79	0	12549	0.68	3.95	5.06	3.52	Il15
92	GO:0001866 [7]: NK T-cell proliferation	1	1	79	0	12549	0.68	3.95	5.06	3.52	Il15
93	GO:0007171 [8]: transmembrane receptor protein tyrosine kinase activation (dimerization)	1	1	79	0	12549	0.68	3.95	5.06	3.52	Pdgfc
94	GO:0009057 [5]: macromolecule catabolism	9	9	71	565	11984	0.59	3.84	4.59	3.18	Aldoa Capn7 Casp1 Ctss Ctsz Hk2 Ldh1 Pfkp Rnf128
95	GO:0042742 [6]: defense response to bacteria	3	3	77	62	12487	0.53	3.78	4.82	3.33	Fcgr1 Lyzs Lzp-s
96	GO:0051241 [5]: negative regulation of organismal physiological process	2	2	78	19	12530	0.52	3.78	4.87	3.36	Ii Rnf128
97	GO:0006897 [6]: endocytosis	4	4	76	125	12424	0.48	3.73	4.71	3.25	Colec12 Fcgr1 Fcgr3 Mrc1
98	GO:0042981 [6]: regulation of apoptosis	5	5	75	202	12347	0.43	3.68	4.6	3.18	Birc3 Casp1 Fcgr1 Fcgr3 Pycard
99	GO:0030217 [5]: T-cell differentiation	2	2	78	20	12529	0.43	3.68	4.78	3.3	Ii Il15
100	GO:0007165 [4]: signal transduction	11	11	69	3049	9500	0.39	3.62	0.01	0.0	Arl5 Cmkor1 Fcgr1 Fcgr3 Gng11 Gpr65 Itgb2 P2ry6 Pdgfc Sh3bp5 Tbl1xr1
101	GO:0043067 [5]: regulation of programmed cell death	5	5	75	205	12344	0.38	3.62	4.54	3.15	Birc3 Casp1 Fcgr1 Fcgr3 Pycard
102	GO:0050870 [8]: positive regulation of T-cell activation	2	2	78	21	12528	0.34	3.58	4.69	3.24	Ii Il15
103	GO:0008219 [4]: cell death	7	7	73	391	12158	0.29	3.52	4.35	3.07	Birc3 Casp1 Fcgr1 Fcgr3 Lyzs Lzp-s Pycard
104	GO:0019835 [5]: cytolysis	2	2	78	22	12527	0.27	3.52	4.61	3.18	Lyzs Lzp-s
105	GO:0009617 [6]: response to bacteria	3	3	77	69	12480	0.27	3.52	4.54	3.15	Fcgr1 Lyzs Lzp-s
106	GO:0016265 [3]: death	7	7	73	398	12151	0.21	3.47	4.26	2.99	Birc3 Casp1 Fcgr1 Fcgr3 Lyzs Lzp-s Pycard
107	GO:0051050 [6]: positive regulation of transport	2	2	78	23	12526	0.19	3.41	4.53	3.15	Fcgr1 Fcgr3
108	GO:0051246 [5]: regulation of protein metabolism	3	3	77	73	12476	0.13	3.37	4.39	3.08	Fcgr3 Pdgfc Rnf128
109	GO:0030100 [6]: regulation of endocytosis	2	2	78	25	12524	0.04	0.0	4.38	3.08	Fcgr1 Fcgr3
110	GO:0030321 [9]: transepithelial chloride transport	1	1	79	1	12548	-0.01	0.0	4.37	3.08	P2ry6
111	GO:0042396 [7]: phosphagen biosynthesis	1	1	79	1	12548	-0.01	0.0	4.37	3.08	Gatm
112	GO:0045620 [6]: negative regulation of lymphocyte differentiation	1	1	79	1	12548	-0.01	0.0	4.37	3.08	Ii
113	GO:0050688 [7]: regulation of antiviral response	1	1	79	1	12548	-0.01	0.0	4.37	3.08	Il15
114	GO:0050714 [6]: positive regulation of protein secretion	1	1	79	1	12548	-0.01	0.0	4.37	3.08	Kcnn4
115	GO:0006600 [6]: creatine metabolism	1	1	79	1	12548	-0.01	0.0	4.37	3.08	Gatm
116	GO:0006601 [7]: creatine biosynthesis	1	1	79	1	12548	-0.01	0.0	4.37	3.08	Gatm
117	GO:0042221 [6]: response to chemical substance	5	5	75	231	12318	-0.05	0.0	4.08	2.84	As3mt Cmkor1 Cxcl4 Fcgr3 Itgb2
118	GO:0006091 [5]: generation of precursor metabolites and energy	7	7	73	423	12126	-0.06	0.0	3.96	2.77	Aldoa Ero1l Hk2 Ldh1 Pfkp Pitrm1 Stab1
119	GO:0042035 [7]: regulation of cytokine biosynthesis	2	2	78	28	12521	-0.15	0.0	4.18	2.91	Fcgr3 Rnf128
120	GO:0050863 [7]: regulation of T-cell activation	2	2	78	29	12520	-0.21	0.0	4.11	2.86	Ii Il15
121	GO:0001817 [6]: regulation of cytokine production	2	2	78	30	12519	-0.27	0.0	4.05	2.82	Fcgr3 Rnf128
122	GO:0050867 [6]: positive regulation of cell activation	2	2	78	31	12518	-0.33	0.0	3.99	2.78	Ii Il15
123	GO:0051251 [7]: positive regulation of lymphocyte activation	2	2	78	31	12518	-0.33	0.0	3.99	2.78	Ii Il15
124	GO:0006066 [5]: alcohol metabolism	4	4	76	163	12386	-0.33	0.0	3.84	2.67	Aldoa Hk2 Ldh1 Pfkp
125	GO:0007166 [5]: cell surface receptor linked signal transduction	8	8	72	2294	10255	-0.36	0.0	0.01	0.0	Cmkor1 Fcgr1 Fcgr3 Gng11 Gpr65 Itgb2 P2ry6 Pdgfc
126	GO:0050794 [3]: regulation of cellular process	8	8	72	566	11983	-0.39	0.0	3.56	2.46	Birc3 Casp1 Fcgr1 Fcgr3 Ii Il15 Pdgfc Pycard
127	GO:0046685 [8]: response to arsenic	1	1	79	2	12547	-0.41	0.0	3.97	2.77	As3mt
128	GO:0051047 [5]: positive regulation of secretion	1	1	79	2	12547	-0.41	0.0	3.97	2.77	Kcnn4
129	GO:0042089 [6]: cytokine biosynthesis	2	2	78	33	12516	-0.43	0.0	3.88	2.7	Fcgr3 Rnf128
130	GO:0042107 [5]: cytokine metabolism	2	2	78	34	12515	-0.48	0.0	3.83	2.66	Fcgr3 Rnf128
131	GO:0000041 [8]: transition metal ion transport	2	2	78	35	12514	-0.53	0.0	3.78	2.62	Slc30a5 Trf
132	GO:0009628 [5]: response to abiotic stimulus	6	6	74	366	12183	-0.54	0.0	3.49	2.43	As3mt Cmkor1 Cxcl4 Fcgr3 Itgb2 Tbl1xr1
133	GO:0007155 [4]: cell adhesion	7	7	73	475	12074	-0.55	0.0	3.42	2.41	C1qr1 Cd34 Col3a1 Itgb2 Nid1 Stab1 Tgfbi
134	GO:0001816 [5]: cytokine production	2	2	78	37	12512	-0.63	0.0	3.68	2.58	Fcgr3 Rnf128
135	GO:0010035 [7]: response to inorganic substance	1	1	79	3	12546	-0.69	0.0	3.68	2.58	As3mt
136	GO:0045123 [6]: cellular extravasation	1	1	79	3	12546	-0.69	0.0	3.68	2.58	Itgb2
137	GO:0048008 [8]: platelet-derived growth factor receptor signaling pathway	1	1	79	3	12546	-0.69	0.0	3.68	2.58	Pdgfc
138	GO:0001820 [5]: serotonin secretion	1	1	79	3	12546	-0.69	0.0	3.68	2.58	Fcgr3
139	GO:0006599 [7]: phosphagen metabolism	1	1	79	3	12546	-0.69	0.0	3.68	2.58	Gatm
140	GO:0006824 [9]: cobalt ion transport	1	1	79	3	12546	-0.69	0.0	3.68	2.58	Slc30a5
141	GO:0045321 [5]: immune cell activation	3	3	77	104	12445	-0.72	0.0	3.49	2.43	Fcgr3 Ii Il15
142	GO:0001775 [4]: cell activation	3	3	77	105	12444	-0.74	0.0	3.47	2.43	Fcgr3 Ii Il15
143	GO:0044262 [6]: cellular carbohydrate metabolism	4	4	76	189	12360	-0.75	0.0	3.38	2.39	Aldoa Hk2 Ldh1 Pfkp
144	GO:0044260 [5]: cellular macromolecule metabolism	21	21	59	2358	10191	-0.77	0.0	2.75	1.99	Aldoa Birc3 Capn7 Casp1 Ctss Ctsz Ero1l Fcgr3 Galnt7 H2-DMb1 Hk2 Ii Ldh1 Man1a Map4k4 Pdgfc Pfkp Rnf128 Tbl1xr1 Ube2l6 Waspip
145	GO:0050817 [3]: coagulation	2	2	78	42	12507	-0.84	0.0	3.46	2.43	Procr Pros1
146	GO:0007596 [4]: blood coagulation	2	2	78	42	12507	-0.84	0.0	3.46	2.43	Procr Pros1
147	GO:0050865 [5]: regulation of cell activation	2	2	78	43	12506	-0.88	0.0	3.41	2.41	Ii Il15
148	GO:0051249 [6]: regulation of lymphocyte activation	2	2	78	43	12506	-0.88	0.0	3.41	2.41	Ii Il15
149	GO:0042036 [8]: negative regulation of cytokine biosynthesis	1	1	79	4	12545	-0.91	0.0	3.46	2.43	Rnf128
150	GO:0050818 [4]: regulation of coagulation	1	1	79	4	12545	-0.91	0.0	3.46	2.43	Procr
151	GO:0050819 [5]: negative regulation of coagulation	1	1	79	4	12545	-0.91	0.0	3.46	2.43	Procr
152	GO:0001523 [7]: retinoid metabolism	1	1	79	4	12545	-0.91	0.0	3.46	2.43	Rbp1
153	GO:0001818 [7]: negative regulation of cytokine production	1	1	79	4	12545	-0.91	0.0	3.46	2.43	Rnf128
154	GO:0007599 [5]: hemostasis	2	2	78	44	12505	-0.92	0.0	3.37	2.39	Procr Pros1
155	GO:0007126 [8]: meiosis	2	2	78	45	12504	-0.95	0.0	3.33	2.36	Centd3 Mki67
156	GO:0030098 [4]: lymphocyte differentiation	2	2	78	46	12503	-0.99	0.0	3.3	2.36	Ii Il15
157	GO:0042110 [7]: T-cell activation	2	2	78	46	12503	-0.99	0.0	3.3	2.36	Ii Il15
158	GO:0046903 [3]: secretion	2	2	78	46	12503	-0.99	0.0	3.3	2.36	Fcgr3 Kcnn4
159	GO:0008284 [6]: positive regulation of cell proliferation	2	2	78	46	12503	-0.99	0.0	3.3	2.36	Il15 Pdgfc
160	GO:0007154 [3]: cell communication	17	17	63	3592	8957	-1.05	0.0	0.06	0.03	Arl5 C1qr1 Cd34 Cmkor1 Col3a1 Fcgr1 Fcgr3 Gng11 Gpr65 Itgb2 Nid1 P2ry6 Pdgfc Sh3bp5 Stab1 Tbl1xr1 Tgfbi
161	GO:0050878 [4]: regulation of body fluids	2	2	78	48	12501	-1.06	0.0	3.22	2.31	Procr Pros1
162	GO:0019217 [6]: regulation of fatty acid metabolism	1	1	79	5	12544	-1.08	0.0	3.29	2.36	Acsl4
163	GO:0030048 [8]: actin filament-based movement	1	1	79	5	12544	-1.08	0.0	3.29	2.36	Waspip
164	GO:0045059 [7]: positive thymic T-cell selection	1	1	79	5	12544	-1.08	0.0	3.29	2.36	Ii
165	GO:0045576 [6]: mast cell activation	1	1	79	5	12544	-1.08	0.0	3.29	2.36	Fcgr3
166	GO:0001812 [8]: positive regulation of type I hypersensitivity	1	1	79	5	12544	-1.08	0.0	3.29	2.36	Fcgr3
167	GO:0051049 [5]: regulation of transport	2	2	78	49	12500	-1.09	0.0	3.19	2.28	Fcgr1 Fcgr3
168	GO:0050791 [3]: regulation of physiological process	18	18	62	2042	10507	-1.12	0.0	2.39	1.76	Acsl4 Atf1 Birc3 Casp1 Fcgr1 Fcgr3 Gata3 Ii Il15 Kcnn4 Mcm4 Mef2c Pdgfc Procr Pycard Rnf128 Tbl1xr1 Zfp110
169	GO:0009611 [5]: response to wounding	5	5	75	327	12222	-1.18	0.0	2.82	2.03	Fcgr1 Fcgr3 Itgb2 Pycard Stab1
170	GO:0007160 [5]: cell-matrix adhesion	2	2	78	53	12496	-1.22	0.0	3.05	2.18	Itgb2 Nid1
171	GO:0042533 [7]: tumor necrosis factor-alpha biosynthesis	1	1	79	6	12543	-1.24	0.0	3.13	2.26	Fcgr3
172	GO:0042534 [8]: regulation of tumor necrosis factor-alpha biosynthesis	1	1	79	6	12543	-1.24	0.0	3.13	2.26	Fcgr3
173	GO:0042535 [9]: positive regulation of tumor necrosis factor-alpha biosynthesis	1	1	79	6	12543	-1.24	0.0	3.13	2.26	Fcgr3
174	GO:0045445 [4]: myoblast differentiation	1	1	79	6	12543	-1.24	0.0	3.13	2.26	Lgals1
175	GO:0001810 [7]: regulation of type I hypersensitivity	1	1	79	6	12543	-1.24	0.0	3.13	2.26	Fcgr3
176	GO:0007582 [2]: physiological process	70	70	10	10205	2344	-1.27	0.0	2.32	1.72	Abcg2 Acsl4 Aldoa Arl5 As3mt Atf1 Birc3 C1qa C1qb C1qg C1qr1 Capn7 Casp1 Centd3 Cmkor1 Col3a1 Colec12 Ctss Ctsz Cxcl4 Ero1l Fcgr1 Fcgr3 Galnt7 Gata3 Gatm H2-D1 H2-DMb1 Hba-a1 Hdgfrp3 Hebp1 Hk2 Ii Il15 Itgb2 Kcnn4 Kif22 Ldh1 Lyzs Lzp-s Man1a Man2a1 Map4k4 Mcm4 Mef2c Mki67 Mrc1 P2ry6 Pdgfc Pfkp Pitrm1 Pltp Procr Pros1 Pycard Rbp1 Rnf128 Scd1 Slc15a3 Slc16a1 Slc16a7 Slc2a1 Slc30a5 Smpdl3a Stab1 Tbl1…
177	GO:0050896 [3]: response to stimulus	22	22	58	2729	9820	-1.35	0.0	2.0	1.49	As3mt C1qa C1qb C1qg C1qr1 Casp1 Cmkor1 Colec12 Cxcl4 Fcgr1 Fcgr3 H2-D1 H2-DMb1 Ii Il15 Itgb2 Lyzs Lzp-s Pycard Rnf128 Stab1 Tbl1xr1
178	GO:0016068 [6]: type I hypersensitivity	1	1	79	7	12542	-1.36	0.0	3.0	2.17	Fcgr3
179	GO:0019216 [5]: regulation of lipid metabolism	1	1	79	7	12542	-1.36	0.0	3.0	2.17	Acsl4
180	GO:0042829 [6]: defense response to pathogen	1	1	79	7	12542	-1.36	0.0	3.0	2.17	Fcgr1
181	GO:0042830 [7]: defense response to pathogenic bacteria	1	1	79	7	12542	-1.36	0.0	3.0	2.17	Fcgr1
182	GO:0045060 [7]: negative thymic T-cell selection	1	1	79	7	12542	-1.36	0.0	3.0	2.17	Ii
183	GO:0050708 [5]: regulation of protein secretion	1	1	79	7	12542	-1.36	0.0	3.0	2.17	Kcnn4
184	GO:0006857 [6]: oligopeptide transport	1	1	79	7	12542	-1.36	0.0	3.0	2.17	Slc15a3
185	GO:0016192 [5]: vesicle-mediated transport	4	4	76	243	12306	-1.42	0.0	2.64	1.92	Colec12 Fcgr1 Fcgr3 Mrc1
186	GO:0006915 [6]: apoptosis	5	5	75	357	12192	-1.44	0.0	2.53	1.87	Birc3 Casp1 Fcgr1 Fcgr3 Pycard
187	GO:0006350 [6]: transcription	6	6	74	1605	10944	-1.45	0.0	0.05	0.02	Atf1 Gata3 Mcm4 Mef2c Tbl1xr1 Zfp110
188	GO:0016043 [4]: cell organization and biogenesis	2	2	78	881	11668	-1.46	0.0	0.02	0.0	Kif22 Waspip
189	GO:0015833 [5]: peptide transport	1	1	79	8	12541	-1.47	0.0	2.89	2.09	Slc15a3
190	GO:0042102 [8]: positive regulation of T-cell proliferation	1	1	79	8	12541	-1.47	0.0	2.89	2.09	Il15
191	GO:0050868 [8]: negative regulation of T-cell activation	1	1	79	8	12541	-1.47	0.0	2.89	2.09	Ii
192	GO:0001666 [5]: response to hypoxia	1	1	79	8	12541	-1.47	0.0	2.89	2.09	Casp1
193	GO:0006898 [7]: receptor mediated endocytosis	1	1	79	8	12541	-1.47	0.0	2.89	2.09	Fcgr1
194	GO:0012501 [5]: programmed cell death	5	5	75	363	12186	-1.48	0.0	2.48	1.83	Birc3 Casp1 Fcgr1 Fcgr3 Pycard
195	GO:0006486 [8]: protein amino acid glycosylation	2	2	78	64	12485	-1.53	0.0	2.73	1.97	Galnt7 Man1a
196	GO:0015669 [5]: gas transport	1	1	79	9	12540	-1.57	0.0	2.79	2.02	Hba-a1
197	GO:0015671 [6]: oxygen transport	1	1	79	9	12540	-1.57	0.0	2.79	2.02	Hba-a1
198	GO:0043026 [7]: regulation of caspase activation	1	1	79	9	12540	-1.57	0.0	2.79	2.02	Pycard
199	GO:0006270 [8]: DNA replication initiation	1	1	79	9	12540	-1.57	0.0	2.79	2.02	Mcm4
200	GO:0006829 [9]: zinc ion transport	1	1	79	9	12540	-1.57	0.0	2.79	2.02	Slc30a5
201	GO:0019219 [5]: regulation of nucleobase, nucleoside, nucleotide and nucleic acid metabolism	6	6	74	1556	10993	-1.59	0.0	0.06	0.03	Atf1 Gata3 Mcm4 Mef2c Tbl1xr1 Zfp110
202	GO:0045595 [4]: regulation of cell differentiation	2	2	78	67	12482	-1.6	0.0	2.65	1.92	Ii Il15
203	GO:0045449 [6]: regulation of transcription	6	6	74	1549	11000	-1.62	0.0	0.06	0.03	Atf1 Gata3 Mcm4 Mef2c Tbl1xr1 Zfp110
204	GO:0006351 [7]: transcription, DNA-dependent	6	6	74	1549	11000	-1.62	0.0	0.06	0.03	Atf1 Gata3 Mcm4 Mef2c Tbl1xr1 Zfp110
205	GO:0009101 [7]: glycoprotein biosynthesis	2	2	78	69	12480	-1.64	0.0	2.6	1.91	Galnt7 Man1a
206	GO:0050789 [2]: regulation of biological process	18	18	62	2273	10276	-1.66	0.0	1.66	1.24	Acsl4 Atf1 Birc3 Casp1 Fcgr1 Fcgr3 Gata3 Ii Il15 Kcnn4 Mcm4 Mef2c Pdgfc Procr Pycard Rnf128 Tbl1xr1 Zfp110
207	GO:0009615 [6]: response to virus	1	1	79	10	12539	-1.66	0.0	2.7	1.96	Il15
208	GO:0046879 [4]: hormone secretion	1	1	79	10	12539	-1.66	0.0	2.7	1.96	Fcgr3
209	GO:0051046 [4]: regulation of secretion	1	1	79	10	12539	-1.66	0.0	2.7	1.96	Kcnn4
210	GO:0001709 [5]: cell fate determination	1	1	79	10	12539	-1.66	0.0	2.7	1.96	Gata3
211	GO:0006355 [7]: regulation of transcription, DNA-dependent	6	6	74	1522	11027	-1.69	0.0	0.07	0.03	Atf1 Gata3 Mcm4 Mef2c Tbl1xr1 Zfp110
212	GO:0000004 [2]: biological_process unknown	3	3	77	1008	11541	-1.69	0.0	0.04	0.02	9230117N10Rik Arhgef3 Pgcp
213	GO:0043118 [4]: negative regulation of physiological process	4	4	76	275	12274	-1.71	0.0	2.3	1.7	Birc3 Ii Procr Rnf128
214	GO:0009605 [4]: response to external stimulus	17	17	63	2155	10394	-1.73	0.0	1.59	1.2	As3mt C1qa C1qb C1qg Cmkor1 Colec12 Cxcl4 Fcgr1 Fcgr3 Ii Il15 Itgb2 Lyzs Lzp-s Pycard Stab1 Tbl1xr1
215	GO:0009618 [7]: response to pathogenic bacteria	1	1	79	11	12538	-1.74	0.0	2.61	1.92	Fcgr1
216	GO:0045061 [6]: thymic T-cell selection	1	1	79	11	12538	-1.74	0.0	2.61	1.92	Ii
217	GO:0045582 [7]: positive regulation of T-cell differentiation	1	1	79	11	12538	-1.74	0.0	2.61	1.92	Ii
218	GO:0050671 [7]: positive regulation of lymphocyte proliferation	1	1	79	11	12538	-1.74	0.0	2.61	1.92	Il15
219	GO:0006100 [8]: tricarboxylic acid cycle intermediate metabolism	1	1	79	11	12538	-1.74	0.0	2.61	1.92	Ldh1
220	GO:0006493 [9]: O-linked glycosylation	1	1	79	11	12538	-1.74	0.0	2.61	1.92	Galnt7
221	GO:0009100 [7]: glycoprotein metabolism	2	2	78	74	12475	-1.74	0.0	2.48	1.83	Galnt7 Man1a
222	GO:0044267 [6]: cellular protein metabolism	17	17	63	2192	10357	-1.8	0.0	1.49	1.13	Birc3 Capn7 Casp1 Ctss Ctsz Ero1l Fcgr3 Galnt7 H2-DMb1 Ii Man1a Map4k4 Pdgfc Rnf128 Tbl1xr1 Ube2l6 Waspip
223	GO:0017148 [7]: negative regulation of protein biosynthesis	1	1	79	12	12537	-1.81	0.0	2.53	1.87	Rnf128
224	GO:0045621 [6]: positive regulation of lymphocyte differentiation	1	1	79	12	12537	-1.81	0.0	2.53	1.87	Ii
225	GO:0050866 [6]: negative regulation of cell activation	1	1	79	12	12537	-1.81	0.0	2.53	1.87	Ii
226	GO:0051250 [7]: negative regulation of lymphocyte activation	1	1	79	12	12537	-1.81	0.0	2.53	1.87	Ii
227	GO:0019538 [5]: protein metabolism	17	17	63	2213	10336	-1.82	0.0	1.44	1.1	Birc3 Capn7 Casp1 Ctss Ctsz Ero1l Fcgr3 Galnt7 H2-DMb1 Ii Man1a Map4k4 Pdgfc Rnf128 Tbl1xr1 Ube2l6 Waspip
228	GO:0050874 [3]: organismal physiological process	18	18	62	2390	10159	-1.85	0.0	1.37	1.04	C1qa C1qb C1qg Colec12 Cxcl4 Fcgr1 Fcgr3 H2-D1 H2-DMb1 Ii Il15 Itgb2 Procr Pros1 Pycard Rnf128 Stab1 Tbl1xr1
229	GO:0006417 [6]: regulation of protein biosynthesis	2	2	78	80	12469	-1.86	0.0	2.35	1.73	Fcgr3 Rnf128
230	GO:0009987 [2]: cellular process	70	70	10	10469	2080	-1.87	0.0	1.57	1.19	Abcg2 Acsl4 Aldoa Arl5 Atf1 Birc3 C1qa C1qb C1qg C1qr1 Capn7 Casp1 Cd34 Centd3 Cmkor1 Col3a1 Colec12 Ctss Ctsz Ero1l Fcgr1 Fcgr3 Galnt7 Gata3 Gatm Gng11 Gpr65 H2-DMb1 Hba-a1 Hdgfrp3 Hebp1 Hk2 Ii Il15 Itgb2 Kcnn4 Kif22 Ldh1 Lgals1 Lyzs Lzp-s Man1a Map4k4 Mcm4 Mef2c Mki67 Mrc1 Nid1 P2ry6 Pdgfc Pfkp Pitrm1 Pltp Pycard Rbp1 Rnf128 Scd1 Sh3bp5 Slc15a3 Slc16a1 Slc16a7 Slc2a1 Slc30a5 Stab1 Tbl1xr1 Tgfbi…
231	GO:0044238 [4]: primary metabolism	34	34	46	5022	7527	-1.88	0.0	1.01	0.79	Acsl4 Aldoa Atf1 Birc3 Capn7 Casp1 Ctss Ctsz Ero1l Fcgr3 Galnt7 Gata3 Gatm H2-DMb1 Hk2 Ii Ldh1 Lyzs Lzp-s Man1a Man2a1 Map4k4 Mcm4 Mef2c Pdgfc Pfkp Rbp1 Rnf128 Scd1 Smpdl3a Tbl1xr1 Ube2l6 Waspip Zfp110
232	GO:0042168 [5]: heme metabolism	1	1	79	13	12536	-1.88	0.0	2.46	1.82	Hebp1
233	GO:0006778 [6]: porphyrin metabolism	1	1	79	13	12536	-1.88	0.0	2.46	1.82	Hebp1
234	GO:0044237 [4]: cellular metabolism	35	35	45	5231	7318	-1.91	0.0	0.93	0.73	Acsl4 Aldoa Atf1 Birc3 Capn7 Casp1 Ctss Ctsz Ero1l Fcgr3 Galnt7 Gata3 Gatm H2-DMb1 Hebp1 Hk2 Ii Ldh1 Lyzs Lzp-s Man1a Map4k4 Mcm4 Mef2c Pdgfc Pfkp Pitrm1 Rbp1 Rnf128 Scd1 Stab1 Tbl1xr1 Ube2l6 Waspip Zfp110
235	GO:0008152 [3]: metabolism	37	37	43	5565	6984	-1.91	0.0	0.9	0.7	Acsl4 Aldoa Atf1 Birc3 Capn7 Casp1 Ctss Ctsz Ero1l Fcgr3 Galnt7 Gata3 Gatm H2-DMb1 Hebp1 Hk2 Ii Ldh1 Lyzs Lzp-s Man1a Man2a1 Map4k4 Mcm4 Mef2c Pdgfc Pfkp Pitrm1 Rbp1 Rnf128 Scd1 Smpdl3a Stab1 Tbl1xr1 Ube2l6 Waspip Zfp110
236	GO:0006457 [7]: protein folding	3	3	77	185	12364	-1.93	0.0	2.15	1.58	Ero1l H2-DMb1 Ii
237	GO:0042129 [7]: regulation of T-cell proliferation	1	1	79	14	12535	-1.95	0.0	2.4	1.76	Il15
238	GO:0009306 [4]: protein secretion	1	1	79	14	12535	-1.95	0.0	2.4	1.76	Kcnn4
239	GO:0009889 [5]: regulation of biosynthesis	2	2	78	86	12463	-1.97	0.0	2.23	1.64	Fcgr3 Rnf128
240	GO:0008283 [4]: cell proliferation	7	7	73	731	11818	-1.99	0.0	1.68	1.26	Centd3 Hdgfrp3 Il15 Mcm4 Mki67 Pdgfc Pycard
241	GO:0009890 [6]: negative regulation of biosynthesis	1	1	79	15	12534	-2.0	0.0	2.34	1.73	Rnf128
242	GO:0042828 [6]: response to pathogen	1	1	79	15	12534	-2.0	0.0	2.34	1.73	Fcgr1
243	GO:0006487 [9]: N-linked glycosylation	1	1	79	15	12534	-2.0	0.0	2.34	1.73	Man1a
244	GO:0008154 [6]: actin polymerization and/or depolymerization	1	1	79	15	12534	-2.0	0.0	2.34	1.73	Waspip
245	GO:0006996 [5]: organelle organization and biogenesis	2	2	78	745	11804	-2.04	0.0	0.05	0.02	Kif22 Waspip
246	GO:0030154 [3]: cell differentiation	4	4	76	326	12223	-2.07	0.0	1.85	1.38	Gata3 Ii Il15 Lgals1
247	GO:0006461 [7]: protein complex assembly	2	2	78	94	12455	-2.09	0.0	2.09	1.54	Ii Waspip
248	GO:0042398 [6]: amino acid derivative biosynthesis	1	1	79	17	12532	-2.1	0.0	2.22	1.64	Gatm
249	GO:0051248 [6]: negative regulation of protein metabolism	1	1	79	17	12532	-2.1	0.0	2.22	1.64	Rnf128
250	GO:0046649 [6]: lymphocyte activation	2	2	78	96	12453	-2.12	0.0	2.06	1.52	Ii Il15
251	GO:0006720 [6]: isoprenoid metabolism	1	1	79	18	12531	-2.15	0.0	2.17	1.6	Rbp1
252	GO:0006826 [9]: iron ion transport	1	1	79	18	12531	-2.15	0.0	2.17	1.6	Trf
253	GO:0043283 [4]: biopolymer metabolism	6	6	74	1319	11230	-2.18	0.0	0.15	0.09	Capn7 Casp1 Ctss Ctsz Mcm4 Rnf128
254	GO:0044257 [7]: cellular protein catabolism	5	5	75	491	12058	-2.19	0.0	1.58	1.2	Capn7 Casp1 Ctss Ctsz Rnf128
255	GO:0006508 [8]: proteolysis and peptidolysis	5	5	75	491	12058	-2.19	0.0	1.58	1.2	Capn7 Casp1 Ctss Ctsz Rnf128
256	GO:0042440 [4]: pigment metabolism	1	1	79	19	12530	-2.2	0.0	2.12	1.57	Hebp1
257	GO:0006879 [8]: iron ion homeostasis	1	1	79	19	12530	-2.2	0.0	2.12	1.57	Trf
258	GO:0042098 [6]: T-cell proliferation	1	1	79	20	12529	-2.24	0.0	2.08	1.54	Il15
259	GO:0050670 [6]: regulation of lymphocyte proliferation	1	1	79	20	12529	-2.24	0.0	2.08	1.54	Il15
260	GO:0007269 [4]: neurotransmitter secretion	1	1	79	20	12529	-2.24	0.0	2.08	1.54	Fcgr3
261	GO:0030163 [6]: protein catabolism	5	5	75	509	12040	-2.25	0.0	1.49	1.13	Capn7 Casp1 Ctss Ctsz Rnf128
262	GO:0043285 [5]: biopolymer catabolism	5	5	75	512	12037	-2.27	0.0	1.47	1.13	Capn7 Casp1 Ctss Ctsz Rnf128
263	GO:0030097 [5]: hemopoiesis	2	2	78	107	12442	-2.27	0.0	1.89	1.4	Ii Il15
264	GO:0016485 [8]: protein processing	1	1	79	21	12528	-2.29	0.0	2.04	1.52	Casp1
265	GO:0042108 [8]: positive regulation of cytokine biosynthesis	1	1	79	21	12528	-2.29	0.0	2.04	1.52	Fcgr3
266	GO:0045596 [5]: negative regulation of cell differentiation	1	1	79	21	12528	-2.29	0.0	2.04	1.52	Ii
267	GO:0001819 [7]: positive regulation of cytokine production	1	1	79	21	12528	-2.29	0.0	2.04	1.52	Fcgr3
268	GO:0007515 [5]: lymph gland development	1	1	79	21	12528	-2.29	0.0	2.04	1.52	Il15
269	GO:0007275 [2]: development	9	9	71	1629	10920	-2.31	0.0	0.32	0.22	Gata3 Hebp1 Ii Il15 Itgb2 Lgals1 Mef2c Pdgfc Waspip
270	GO:0007242 [5]: intracellular signaling cascade	2	2	78	669	11880	-2.31	0.0	0.07	0.03	Arl5 Sh3bp5
271	GO:0050730 [6]: regulation of peptidyl-tyrosine phosphorylation	1	1	79	22	12527	-2.32	0.0	1.99	1.49	Pdgfc
272	GO:0009653 [3]: morphogenesis	5	5	75	1101	11448	-2.33	0.0	0.17	0.11	Ii Il15 Mef2c Pdgfc Waspip
273	GO:0015674 [7]: di-, tri-valent inorganic cation transport	2	2	78	113	12436	-2.34	0.0	1.8	1.34	Slc30a5 Trf
274	GO:0019222 [4]: regulation of metabolism	10	10	70	1685	10864	-2.34	0.0	0.44	0.32	Acsl4 Atf1 Fcgr3 Gata3 Mcm4 Mef2c Pdgfc Rnf128 Tbl1xr1 Zfp110
275	GO:0006919 [6]: caspase activation	1	1	79	23	12526	-2.35	0.0	1.95	1.45	Pycard
276	GO:0048513 [3]: organ development	4	4	76	952	11597	-2.36	0.0	0.15	0.09	Ii Il15 Mef2c Pdgfc
277	GO:0009887 [4]: organogenesis	4	4	76	946	11603	-2.37	0.0	0.15	0.09	Ii Il15 Mef2c Pdgfc
278	GO:0019748 [4]: secondary metabolism	1	1	79	24	12525	-2.39	0.0	1.92	1.43	Hebp1
279	GO:0043280 [5]: positive regulation of caspase activity	1	1	79	24	12525	-2.39	0.0	1.92	1.43	Pycard
280	GO:0043281 [4]: regulation of caspase activity	1	1	79	24	12525	-2.39	0.0	1.92	1.43	Pycard
281	GO:0006464 [7]: protein modification	8	8	72	1108	11441	-2.4	0.0	0.89	0.7	Birc3 Casp1 Galnt7 Man1a Map4k4 Pdgfc Tbl1xr1 Ube2l6
282	GO:0045727 [7]: positive regulation of protein biosynthesis	1	1	79	25	12524	-2.43	0.0	1.88	1.4	Fcgr3
283	GO:0001932 [8]: regulation of protein amino acid phosphorylation	1	1	79	25	12524	-2.43	0.0	1.88	1.4	Pdgfc
284	GO:0006631 [6]: fatty acid metabolism	2	2	78	123	12426	-2.45	0.0	1.67	1.25	Acsl4 Scd1
285	GO:0042127 [5]: regulation of cell proliferation	2	2	78	127	12422	-2.48	0.0	1.63	1.21	Il15 Pdgfc
286	GO:0046916 [8]: transition metal ion homeostasis	1	1	79	27	12522	-2.48	0.0	1.81	1.34	Trf
287	GO:0000280 [7]: nuclear division	2	2	78	128	12421	-2.48	0.0	1.61	1.21	Centd3 Mki67
288	GO:0006793 [5]: phosphorus metabolism	2	2	78	609	11940	-2.52	0.0	0.1	0.05	Map4k4 Pdgfc
289	GO:0006796 [6]: phosphate metabolism	2	2	78	609	11940	-2.52	0.0	0.1	0.05	Map4k4 Pdgfc
290	GO:0009891 [6]: positive regulation of biosynthesis	1	1	79	28	12521	-2.52	0.0	1.78	1.33	Fcgr3
291	GO:0019220 [6]: regulation of phosphate metabolism	1	1	79	28	12521	-2.52	0.0	1.78	1.33	Pdgfc
292	GO:0042325 [7]: regulation of phosphorylation	1	1	79	28	12521	-2.52	0.0	1.78	1.33	Pdgfc
293	GO:0051174 [5]: regulation of phosphorus metabolism	1	1	79	28	12521	-2.52	0.0	1.78	1.33	Pdgfc
294	GO:0044249 [5]: cellular biosynthesis	6	6	74	804	11745	-2.52	0.0	0.9	0.7	Fcgr3 Galnt7 Gatm Man1a Rnf128 Scd1
295	GO:0051243 [5]: negative regulation of cellular physiological process	2	2	78	134	12415	-2.54	0.0	1.55	1.17	Birc3 Ii
296	GO:0045597 [5]: positive regulation of cell differentiation	1	1	79	29	12520	-2.54	0.0	1.75	1.3	Ii
297	GO:0009058 [4]: biosynthesis	6	6	74	840	11709	-2.56	0.0	0.8	0.63	Fcgr3 Galnt7 Gatm Man1a Rnf128 Scd1
298	GO:0000279 [6]: M phase	2	2	78	137	12412	-2.56	0.0	1.51	1.15	Centd3 Mki67
299	GO:0019883 [6]: antigen presentation, endogenous antigen	1	1	79	30	12519	-2.57	0.0	1.72	1.28	H2-D1
300	GO:0006261 [7]: DNA-dependent DNA replication	1	1	79	30	12519	-2.57	0.0	1.72	1.28	Mcm4
301	GO:0016477 [5]: cell migration	2	2	78	138	12411	-2.57	0.0	1.5	1.14	Fcgr3 Itgb2
302	GO:0019885 [6]: antigen processing, endogenous antigen via MHC class I	1	1	79	31	12518	-2.59	0.0	1.69	1.26	H2-D1
303	GO:0046651 [5]: lymphocyte proliferation	1	1	79	31	12518	-2.59	0.0	1.69	1.26	Il15
304	GO:0006118 [6]: electron transport	3	3	77	289	12260	-2.6	0.0	1.27	0.97	Ero1l Pitrm1 Stab1
305	GO:0030001 [7]: metal ion transport	3	3	77	295	12254	-2.63	0.0	1.23	0.96	Kcnn4 Slc30a5 Trf
306	GO:0006412 [6]: protein biosynthesis	4	4	76	472	12077	-2.63	0.0	1.03	0.79	Fcgr3 Galnt7 Man1a Rnf128
307	GO:0048066 [3]: pigmentation	1	1	79	33	12516	-2.64	0.0	1.64	1.22	Hebp1
308	GO:0051093 [4]: negative regulation of development	1	1	79	34	12515	-2.67	0.0	1.61	1.21	Ii
309	GO:0008643 [5]: carbohydrate transport	1	1	79	34	12515	-2.67	0.0	1.61	1.21	Slc2a1
310	GO:0019752 [6]: carboxylic acid metabolism	3	3	77	310	12239	-2.67	0.0	1.14	0.88	Acsl4 Gatm Scd1
311	GO:0006082 [5]: organic acid metabolism	3	3	77	310	12239	-2.67	0.0	1.14	0.88	Acsl4 Gatm Scd1
312	GO:0051247 [6]: positive regulation of protein metabolism	1	1	79	35	12514	-2.68	0.0	1.59	1.2	Fcgr3
313	GO:0006259 [5]: DNA metabolism	1	1	79	420	12129	-2.69	0.0	0.07	0.03	Mcm4
314	GO:0050793 [3]: regulation of development	2	2	78	156	12393	-2.7	0.0	1.33	1.01	Ii Il15
315	GO:0045165 [4]: cell fate commitment	1	1	79	36	12513	-2.71	0.0	1.56	1.19	Gata3
316	GO:0009059 [5]: macromolecule biosynthesis	4	4	76	525	12024	-2.72	0.0	0.84	0.66	Fcgr3 Galnt7 Man1a Rnf128
317	GO:0008632 [7]: apoptotic program	1	1	79	38	12511	-2.74	0.0	1.52	1.15	Pycard
318	GO:0007049 [5]: cell cycle	4	4	76	554	11995	-2.75	0.0	0.75	0.59	Centd3 Mcm4 Mki67 Pycard
319	GO:0006928 [4]: cell motility	2	2	78	165	12384	-2.75	0.0	1.25	0.97	Fcgr3 Itgb2
320	GO:0044255 [5]: cellular lipid metabolism	3	3	77	344	12205	-2.77	0.0	0.97	0.77	Acsl4 Rbp1 Scd1
321	GO:0018108 [9]: peptidyl-tyrosine phosphorylation	1	1	79	40	12509	-2.79	0.0	1.47	1.13	Pdgfc
322	GO:0018212 [9]: peptidyl-tyrosine modification	1	1	79	40	12509	-2.79	0.0	1.47	1.13	Pdgfc
323	GO:0051094 [4]: positive regulation of development	1	1	79	40	12509	-2.79	0.0	1.47	1.13	Ii
324	GO:0006512 [8]: ubiquitin cycle	3	3	77	354	12195	-2.8	0.0	0.93	0.73	Birc3 Tbl1xr1 Ube2l6
325	GO:0016310 [7]: phosphorylation	2	2	78	508	12041	-2.81	0.0	0.17	0.11	Map4k4 Pdgfc
326	GO:0008104 [4]: protein localization	2	2	78	507	12042	-2.81	0.0	0.18	0.11	Arl5 Ii
327	GO:0006812 [6]: cation transport	3	3	77	374	12175	-2.84	0.0	0.85	0.67	Kcnn4 Slc30a5 Trf
328	GO:0045184 [5]: establishment of protein localization	2	2	78	488	12061	-2.85	0.0	0.2	0.12	Arl5 Ii
329	GO:0007605 [7]: perception of sound	1	1	79	44	12505	-2.86	0.0	1.39	1.06	Tbl1xr1
330	GO:0015031 [5]: protein transport	2	2	78	484	12065	-2.87	0.0	0.2	0.12	Arl5 Ii
331	GO:0001505 [7]: regulation of neurotransmitter levels	1	1	79	45	12504	-2.87	0.0	1.37	1.04	Fcgr3
332	GO:0046907 [5]: intracellular transport	2	2	78	472	12077	-2.89	0.0	0.21	0.13	Arl5 Ii
333	GO:0030005 [7]: di-, tri-valent inorganic cation homeostasis	1	1	79	47	12502	-2.9	0.0	1.33	1.01	Trf
334	GO:0006629 [5]: lipid metabolism	3	3	77	431	12118	-2.9	0.0	0.65	0.5	Acsl4 Rbp1 Scd1
335	GO:0006468 [8]: protein amino acid phosphorylation	2	2	78	462	12087	-2.92	0.0	0.23	0.14	Map4k4 Pdgfc
336	GO:0045786 [7]: negative regulation of cell cycle	1	1	79	49	12500	-2.92	0.0	1.3	0.99	Pycard
337	GO:0046483 [5]: heterocycle metabolism	1	1	79	49	12500	-2.92	0.0	1.3	0.99	Hebp1
338	GO:0050954 [6]: sensory perception of mechanical stimulus	1	1	79	49	12500	-2.92	0.0	1.3	0.99	Tbl1xr1
339	GO:0050982 [7]: detection of mechanical stimulus	1	1	79	49	12500	-2.92	0.0	1.3	0.99	Tbl1xr1
340	GO:0006916 [8]: anti-apoptosis	1	1	79	50	12499	-2.94	0.0	1.28	0.98	Birc3
341	GO:0006633 [7]: fatty acid biosynthesis	1	1	79	51	12498	-2.95	0.0	1.27	0.97	Scd1
342	GO:0006869 [5]: lipid transport	1	1	79	51	12498	-2.95	0.0	1.27	0.97	Pltp
343	GO:0006575 [6]: amino acid derivative metabolism	1	1	79	52	12497	-2.97	0.0	1.25	0.97	Gatm
344	GO:0006875 [7]: metal ion homeostasis	1	1	79	52	12497	-2.97	0.0	1.25	0.97	Trf
345	GO:0006821 [8]: chloride transport	1	1	79	53	12496	-2.98	0.0	1.23	0.96	P2ry6
346	GO:0016053 [6]: organic acid biosynthesis	1	1	79	57	12492	-3.02	0.0	1.17	0.91	Scd1
347	GO:0046394 [7]: carboxylic acid biosynthesis	1	1	79	57	12492	-3.02	0.0	1.17	0.91	Scd1
348	GO:0018193 [8]: peptidyl-amino acid modification	1	1	79	60	12489	-3.06	0.0	1.13	0.88	Pdgfc
349	GO:0007229 [6]: integrin-mediated signaling pathway	1	1	79	60	12489	-3.06	0.0	1.13	0.88	Itgb2
350	GO:0006886 [6]: intracellular protein transport	2	2	78	342	12207	-3.08	0.0	0.44	0.32	Arl5 Ii
351	GO:0007010 [6]: cytoskeleton organization and biogenesis	2	2	78	353	12196	-3.08	0.0	0.41	0.3	Kif22 Waspip
352	GO:0007399 [5]: neurogenesis	1	1	79	306	12243	-3.1	0.0	0.15	0.09	Mef2c
353	GO:0043066 [7]: negative regulation of apoptosis	1	1	79	66	12483	-3.11	0.0	1.06	0.81	Birc3
354	GO:0030003 [6]: cation homeostasis	1	1	79	67	12482	-3.13	0.0	1.05	0.8	Trf
355	GO:0043069 [6]: negative regulation of programmed cell death	1	1	79	67	12482	-3.13	0.0	1.05	0.8	Birc3
356	GO:0043085 [4]: positive regulation of enzyme activity	1	1	79	70	12479	-3.14	0.0	1.01	0.79	Pycard
357	GO:0050881 [5]: musculoskeletal movement	1	1	79	70	12479	-3.14	0.0	1.01	0.79	Tbl1xr1
358	GO:0050885 [6]: regulation of balance	1	1	79	70	12479	-3.14	0.0	1.01	0.79	Tbl1xr1
359	GO:0050953 [6]: sensory perception of light	1	1	79	70	12479	-3.14	0.0	1.01	0.79	Tbl1xr1
360	GO:0050957 [6]: equilibrioception	1	1	79	70	12479	-3.14	0.0	1.01	0.79	Tbl1xr1
361	GO:0007601 [7]: visual perception	1	1	79	70	12479	-3.14	0.0	1.01	0.79	Tbl1xr1
362	GO:0050801 [4]: ion homeostasis	1	1	79	71	12478	-3.15	0.0	1.0	0.79	Trf
363	GO:0050879 [4]: organismal movement	1	1	79	71	12478	-3.15	0.0	1.0	0.79	Tbl1xr1
364	GO:0006873 [5]: cell ion homeostasis	1	1	79	71	12478	-3.15	0.0	1.0	0.79	Trf
365	GO:0000074 [6]: regulation of cell cycle	1	1	79	274	12275	-3.21	0.0	0.19	0.12	Pycard
366	GO:0009582 [6]: detection of abiotic stimulus	1	1	79	82	12467	-3.23	0.0	0.89	0.7	Tbl1xr1
367	GO:0019725 [4]: cell homeostasis	1	1	79	84	12465	-3.23	0.0	0.87	0.69	Trf
368	GO:0030036 [8]: actin cytoskeleton organization and biogenesis	1	1	79	87	12462	-3.25	0.0	0.85	0.67	Waspip
369	GO:0030029 [7]: actin filament-based process	1	1	79	93	12456	-3.28	0.0	0.8	0.63	Waspip
370	GO:0006260 [6]: DNA replication	1	1	79	93	12456	-3.28	0.0	0.8	0.63	Mcm4
371	GO:0007169 [7]: transmembrane receptor protein tyrosine kinase signaling pathway	1	1	79	94	12455	-3.28	0.0	0.79	0.63	Pdgfc
372	GO:0006366 [8]: transcription from Pol II promoter	1	1	79	227	12322	-3.32	0.0	0.26	0.18	Mef2c
373	GO:0050790 [3]: regulation of enzyme activity	1	1	79	101	12448	-3.32	0.0	0.74	0.58	Pycard
374	GO:0015672 [7]: monovalent inorganic cation transport	1	1	79	223	12326	-3.32	0.0	0.27	0.18	Kcnn4
375	GO:0009308 [5]: amine metabolism	1	1	79	208	12341	-3.35	0.0	0.3	0.21	Gatm
376	GO:0007267 [4]: cell-cell signaling	1	1	79	209	12340	-3.35	0.0	0.3	0.21	Fcgr3
377	GO:0000067 [6]: DNA replication and chromosome cycle	1	1	79	118	12431	-3.36	0.0	0.63	0.48	Mcm4
378	GO:0016567 [9]: protein ubiquitination	1	1	79	120	12429	-3.36	0.0	0.62	0.47	Birc3
379	GO:0042592 [3]: homeostasis	1	1	79	120	12429	-3.36	0.0	0.62	0.47	Trf
380	GO:0007264 [6]: small GTPase mediated signal transduction	1	1	79	195	12354	-3.37	0.0	0.34	0.24	Arl5
381	GO:0006813 [8]: potassium ion transport	1	1	79	123	12426	-3.37	0.0	0.6	0.46	Kcnn4
382	GO:0009893 [5]: positive regulation of metabolism	1	1	79	130	12419	-3.38	0.0	0.57	0.43	Fcgr3
383	GO:0051186 [5]: cofactor metabolism	1	1	79	128	12421	-3.38	0.0	0.58	0.44	Hebp1
384	GO:0007517 [5]: muscle development	1	1	79	135	12414	-3.38	0.0	0.54	0.41	Mef2c
385	GO:0007167 [6]: enzyme linked receptor protein signaling pathway	1	1	79	177	12372	-3.39	0.0	0.39	0.28	Pdgfc
386	GO:0009892 [5]: negative regulation of metabolism	1	1	79	141	12408	-3.39	0.0	0.52	0.39	Rnf128
387	GO:0007268 [6]: synaptic transmission	1	1	79	141	12408	-3.39	0.0	0.52	0.39	Fcgr3
388	GO:0006519 [5]: amino acid and derivative metabolism	1	1	79	180	12369	-3.39	0.0	0.38	0.27	Gatm
389	GO:0007017 [7]: microtubule-based process	1	1	79	137	12412	-3.39	0.0	0.53	0.4	Kif22
390	GO:0008610 [6]: lipid biosynthesis	1	1	79	166	12383	-3.39	0.0	0.42	0.31	Scd1
391	GO:0019226 [5]: transmission of nerve impulse	1	1	79	156	12393	-3.4	0.0	0.46	0.34	Fcgr3
392	GO:0000902 [4]: cellular morphogenesis	1	1	79	155	12394	-3.4	0.0	0.46	0.34	Waspip
