# Supplementary material for: A genomic analysis of mouse models of breast cancer reveals molecular features of mouse models and relationships to human breast cancer
Source: Breast Cancer Res. 2014 Jun 5;16(3):R59. doi: 10.1186/bcr3672 (PMC4078930; doi:10.1186/bcr3672)
Supplement: Additional file 2 — Fold change values organized by mouse tumor model type comparing the mouse model to all other types of mouse models. [file bcr3672-S2.zip › Additional_file_2/Notch_SAM/AdditionalFile48_Notch_SAM/DownregulatedGenesgather_kegg_121102.txt]

#	Annotation	Total Genes With Ann	Your Genes (With Ann)	Your Genes (No Ann)	Genome (With Ann)	Genome (No Ann)	ln(Bayes factor)	neg ln(p value)	FE: neg ln(p value)	FE: neg ln(FDR)	Genes
1	path:mmu00010: Glycolysis / Gluconeogenesis	4	4	23	46	2446	3.13	7.39	6.36	2.87	Aldoa Hk2 Ldh1 Pfkp
2	path:mmu00051: Fructose and mannose metabolism	3	3	24	35	2457	1.7	5.85	4.93	2.13	Aldoa Hk2 Pfkp
3	path:mmu00030: Pentose phosphate pathway	2	2	25	20	2472	0.55	4.61	3.8	1.81	Aldoa Pfkp
4	path:mmu00052: Galactose metabolism	2	2	25	24	2468	0.24	4.3	3.48	1.81	Hk2 Pfkp
5	path:mmu04610: Complement and coagulation cascades	3	3	24	65	2427	0.21	4.3	3.36	1.81	C1qa C1qb C1qg
6	path:mmu00510: N-Glycan biosynthesis	2	2	25	25	2467	0.18	4.25	3.41	1.81	Man1a Man2a1
7	path:mmu00530: Aminosugars metabolism	2	2	25	25	2467	0.18	4.25	3.41	1.81	Hk2 Smpdl3a
8	path:mmu00361: gamma-Hexachlorocyclohexane degradation	2	2	25	37	2455	-0.45	0.0	2.74	1.33	Acp5 Pon3
9	path:mmu00521: Streptomycin biosynthesis	1	1	26	7	2485	-0.79	0.0	2.49	1.19	Hk2
10	path:mmu00272: Cysteine metabolism	1	1	26	8	2484	-0.9	0.0	2.38	1.19	Ldh1
11	path:mmu00363: Bisphenol A degradation	1	1	26	10	2482	-1.08	0.0	2.19	1.1	Pon3
12	path:mmu00740: Riboflavin metabolism	1	1	26	11	2481	-1.16	0.0	2.11	1.1	Acp5
13	path:mmu04510: Focal adhesion	4	4	23	210	2282	-1.19	0.0	1.65	0.97	Birc3 Capn7 Col3a1 Pdgfc
14	path:mmu05050: Dentatorubropallidoluysian atrophy (DRPLA)	1	1	26	13	2479	-1.29	0.0	1.96	1.03	Casp1
15	path:mmu04080: Neuroactive ligand-receptor interaction	1	1	26	277	2215	-1.37	0.0	0.04	0.04	P2ry6
16	path:mmu05020: Parkinson's disease	1	1	26	16	2476	-1.45	0.0	1.78	0.97	Ube2l6
17	path:mmu00220: Urea cycle and metabolism of amino groups	1	1	26	19	2473	-1.58	0.0	1.64	0.97	Gatm
18	path:mmu00710: Carbon fixation	1	1	26	19	2473	-1.58	0.0	1.64	0.97	Aldoa
19	path:mmu04210: Apoptosis	2	2	25	87	2405	-1.6	0.0	1.4	0.89	Birc3 Capn7
20	path:mmu00640: Propanoate metabolism	1	1	26	23	2469	-1.72	0.0	1.47	0.89	Ldh1
21	path:mmu05040: Huntington's disease	1	1	26	26	2466	-1.81	0.0	1.37	0.89	Casp1
22	path:mmu04010: MAPK signaling pathway	3	3	24	228	2264	-1.83	0.0	0.78	0.62	Casp1 Map4k4 Mef2c
23	path:mmu00532: Chondroitin / Heparan sulfate biosynthesis	1	1	26	27	2465	-1.84	0.0	1.34	0.89	Galnact2
24	path:mmu04060: Cytokine-cytokine receptor interaction	3	3	24	237	2255	-1.85	0.0	0.73	0.6	Cxcl4 Il15 Pdgfc
25	path:mmu00500: Starch and sucrose metabolism	1	1	26	29	2463	-1.88	0.0	1.28	0.88	Hk2
26	path:mmu00620: Pyruvate metabolism	1	1	26	32	2460	-1.95	0.0	1.2	0.86	Ldh1
27	path:mmu04910: Insulin signaling pathway	2	2	25	131	2361	-1.95	0.0	0.86	0.63	Hk2 Pfkp
28	path:mmu00260: Glycine, serine and threonine metabolism	1	1	26	33	2459	-1.97	0.0	1.18	0.86	Gatm
29	path:mmu00330: Arginine and proline metabolism	1	1	26	36	2456	-2.02	0.0	1.11	0.83	Gatm
30	path:mmu00071: Fatty acid metabolism	1	1	26	53	2439	-2.22	0.0	0.81	0.62	Acsl4
31	path:mmu04310: Wnt signaling pathway	1	1	26	140	2352	-2.24	0.0	0.23	0.2	Tbl1xr1
32	path:mmu04512: ECM-receptor interaction	1	1	26	83	2409	-2.34	0.0	0.51	0.45	Col3a1
33	path:mmu04540: Gap junction	1	1	26	83	2409	-2.34	0.0	0.51	0.45	Pdgfc
