# Supplementary material for: A genomic analysis of mouse models of breast cancer reveals molecular features of mouse models and relationships to human breast cancer
Source: Breast Cancer Res. 2014 Jun 5;16(3):R59. doi: 10.1186/bcr3672 (PMC4078930; doi:10.1186/bcr3672)
Supplement: Additional file 2 — Fold change values organized by mouse tumor model type comparing the mouse model to all other types of mouse models. [file bcr3672-S2.zip › Additional_file_2/Notch_SAM/AdditionalFile48_Notch_SAM/DownregulatedGenesgather_transfac_121102.txt]

#	Annotation	Total Genes With Ann	Your Genes (With Ann)	Your Genes (No Ann)	Genome (With Ann)	Genome (No Ann)	ln(Bayes factor)	neg ln(p value)	FE: neg ln(p value)	FE: neg ln(FDR)	Genes
1	V$CETS1P54_01: c-Ets-1(p54)	82	82	20	10434	5635	3.52	7.44	7.6	1.84	1700034P14Rik Abcg2 Acp5 Acsl4 Aldoa Arhgef3 Arl5 Atf1 Birc3 C1qb C1qg C1qr1 Capn7 Cd302 Cd34 Centd3 Cmkor1 Colec12 Coro1a Ctss Ctsz Cxcl4 Ero1l Fcgr3 Galnact2 Gata3 Gatm Gimap1 Gng11 Gpr65 Hdgfrp3 Hebp1 Hk2 Il15 Itgb2 Kcnn4 Khdrbs3 Kif22 Ldh1 Lgals1 Lrg1 Ltb4dh Lyzs Lzp-s Man1a Man2a1 Mef2c Mki67 Mpeg1 Mrc1 Ms4a11 Ms4a6d Nid1 Olfml3 Parp8 Pdgfc Pfkp Pgcp Phldb2 Pon3 Prg1 Procr Pycard Rbp1 Rnf128…
2	V$NFY_Q6: nuclear factor Y (Y-box binding factor)	21	21	81	5677	10392	2.96	6.74	0.0	0.0	Cd302 Cd53 Ctss Fcgr3 Gatm Gimap1 Gpr65 Hdgfrp3 Hk2 Ii Kif22 Mef2c Mki67 Mpeg1 Nid1 Pitrm1 Pltp Scd1 Slc2a1 Tm4sf10 Trf
3	V$COREBINDINGFACTOR_Q6	47	47	55	5232	10837	1.89	5.63	5.77	1.1	Arhgef3 C1qa C1qb C1qg C1qr1 Capn7 Casp1 Cd302 Cd53 Centd3 Cmkor1 Colec12 Coro1a Ctss Ero1l Galnact2 Galnt7 Gata3 Gimap1 Gpr65 Hebp1 Hk2 Ii Itgb2 Kcnn4 Lrg1 Lyzs Lzp-s Mpeg1 Mrc1 Ms4a11 Ms4a6d Pgcp Pltp Prg1 Pycard Rbp1 Rnf128 Slc15a3 Slc2a1 Slc30a5 Stab1 Tm4sf10 Tnfaip8 Tyrobp Ube2l6 Zfp110
4	V$FREAC3_01: Fork head RElated ACtivator-3	8	8	94	353	15716	1.83	5.57	6.2	1.13	Mpeg1 Ms4a11 Ms4a6d Prg1 Pycard Sparcl1 Stab1 Trf
5	V$HNF1_C: Hepatic nuclear factor 1	22	22	80	5503	10566	1.62	5.3	0.0	0.0	Abcg2 C1qb Casp1 Cd302 Cd53 Col3a1 Coro1a Hebp1 Ii Man1a Mef2c Pdgfc Pgcp Pltp Pycard Sh3kbp1 Slc2a1 Sparcl1 Tm4sf10 Tnfaip9 Trf Tyrobp
6	V$ETS2_B: c-Ets-2 binding sites	40	40	62	4407	11662	1.17	4.79	5.01	0.74	Abcg2 Acp5 Acsl4 Arhgef3 Atf1 Birc3 C1qb C1qr1 Casp1 Cd34 Cd53 Centd3 Ctss Cxcl4 Ero1l Fcgr3 Gimap1 Gng11 Gpr65 Itgb2 Kcnn4 Ldh1 Lrg1 Ltb4dh Lyzs Lzp-s Man2a1 Mef2c Mrc1 Ms4a11 Ms4a6d Pdgfc Pon3 Pycard Rbp1 Rnf128 Slc30a5 Tgfbi Trf Tyrobp
7	V$BRN2_01: POU factor Brn-2	31	31	71	6846	9223	1.02	4.63	0.0	0.0	Abcg2 Acsl4 Arl5 Birc3 C1qb Capn7 Cd53 Col3a1 Ctss Ero1l Fcgr1 Galnt7 Gimap1 Gpr65 Ltb4dh Lzp-s Mef2c Parp8 Pdgfc Phldb2 Pon3 Procr Slc15a3 Slc16a1 Slc2a1 Stab1 Tm4sf10 Tnfaip8 Tnfaip9 Trf Ube2l6
8	V$S8_01: S8	2	2	100	1433	14636	0.97	4.57	0.0	0.0	Pon3 Rnf128
9	V$CP2_01: CP2	76	76	26	10075	5994	0.96	4.57	4.83	0.74	1700034P14Rik Acp5 Acsl4 Aldoa Arl5 Atf1 Birc3 C1qa C1qb C1qg C1qr1 Cd34 Cd52 Cd53 Centd3 Cmkor1 Colec12 Coro1a Ctsz Ero1l Galnact2 Gatm Gimap1 Gng11 Gpr65 Hdgfrp3 Hebp1 Ii Il15 Itgb2 Itm2a Kcnn4 Khdrbs3 Kif22 Ldh1 Lgals1 Lrg1 Man1a Man2a1 Mansc1 Map4k4 Mef2c Mki67 Mrc1 Ms4a11 Ms4a6d P2ry6 Parp8 Pdgfc Pfkp Pgcp Phldb2 Pitrm1 Pltp Prg1 Procr Pycard Rbp1 Rnf128 Scd1 Serpinb6a Sh3bp5 Sh3kbp1 Slc16a1…
10	V$CETS168_Q6	75	75	27	9938	6131	0.87	4.46	4.71	0.74	Acp5 Acsl4 Aldoa Arhgef3 Arl5 Atf1 Birc3 C1qb C1qg C1qr1 Casp1 Cd302 Cd34 Cd52 Cd53 Centd3 Cmkor1 Coro1a Ctss Ctsz Cxcl4 Ero1l Fcgr3 Galnact2 Gata3 Gatm Gng11 Gpr65 Hebp1 Il15 Itgb2 Itm2a Kcnn4 Khdrbs3 Kif22 Ldh1 Lgals1 Lrg1 Ltb4dh Lyzs Lzp-s Man1a Man2a1 Mansc1 Mef2c Mpeg1 Mrc1 Ms4a11 Ms4a6d Nid1 Olfml3 Parp8 Pdgfc Pfkp Pgcp Phldb2 Pltp Pon3 Prg1 Procr Pycard Rbp1 Rnf128 Scd1 Sh3kbp1 Slc15a3 Slc…
11	V$VMW65_Q6	32	32	70	6930	9139	0.78	4.34	0.01	0.0	Abcg2 As3mt C1qa C1qg Capn7 Casp1 Col3a1 Coro1a Ctsz Galnact2 Gng11 Gpr65 Hdgfrp3 Itgb2 Itm2a Ldh1 Lzp-s Mansc1 Mpeg1 Ms4a11 Ms4a6d Pdgfc Pitrm1 Pon3 Procr Rnf128 Sh3kbp1 Slc30a5 Stab1 Tbl1xr1 Tm4sf10 Waspip
12	V$NFY_01: nuclear factor Y (Y-box binding factor)	12	12	90	3435	12634	0.66	4.21	0.0	0.0	C1qg Gatm Gpr65 Hdgfrp3 Hk2 Ii Kif22 Olfml3 Pitrm1 Pltp Scd1 Slc2a1
13	V$RFX1_02: X-box binding protein RFX1	24	24	78	5480	10589	0.42	3.91	0.01	0.0	Acp5 Acsl4 C1qr1 Casp1 Cd302 Cd52 Ctsz Gatm Ii Il15 Itgb2 Mansc1 Mef2c Mrc1 Nid1 Pgcp Phldb2 Procr Scd1 Serpinb6a Slc30a5 Stab1 Tyrobp Zfp110
14	V$E2F1DP1_01: E2F-1:DP-1 heterodimer	19	19	83	4583	11486	0.29	3.73	0.01	0.0	Atf1 Capn7 Cmkor1 Hk2 Ldh1 Man2a1 Mansc1 Mef2c Olfml3 Pgcp Pltp Prg1 Procr Rnf128 Scd1 Slc16a1 Tbl1xr1 Ube2l6 Zfp110
15	V$CREB_Q4: cAMP-response element binding protein	2	2	100	1306	14763	0.29	3.73	0.0	0.0	Slc15a3 Tyrobp
16	V$AFP1_Q6	9	9	93	2745	13324	0.21	3.67	0.01	0.0	Abcg2 As3mt C1qg Col3a1 Gpr65 Lyzs Lzp-s Mef2c Prg1
17	V$LHX3_01: LIM homeobox transcription factor 3	2	2	100	1289	14780	0.2	3.67	0.0	0.0	Rnf128 Slc30a5
18	V$ELK1_01: Elk-1	36	36	66	4163	11906	0.03	0.0	3.77	0.0	Acp5 Acsl4 Arhgef3 Atf1 Birc3 C1qb C1qr1 Cd302 Centd3 Cxcl4 Ero1l Gng11 Gpr65 Hebp1 Khdrbs3 Kif22 Ldh1 Lrg1 Ltb4dh Lyzs Lzp-s Map4k4 Ms4a11 Ms4a6d Olfml3 Pdgfc Phldb2 Pon3 Prg1 Pycard Rbp1 Rnf128 Sparcl1 Tnfaip8 Trf Zfp110
19	V$NFY_Q6_01	34	34	68	6931	9138	-0.12	0.0	0.02	0.0	Arl5 C1qg Cd302 Cd53 Ctss Ctsz Fcgr3 Galnact2 Galnt7 Gatm Gpr65 Hdgfrp3 Hk2 Ii Itgb2 Kif22 Ldh1 Lgals1 Lrg1 Man1a Mansc1 Mki67 Mpeg1 Ms4a11 Ms4a6d Nid1 Olfml3 Pfkp Pitrm1 Pltp Rbp1 Scd1 Slc2a1 Trf
20	V$TGIF_01: TGIF (5'TG3' interacting factor)	19	19	83	4426	11643	-0.16	0.0	0.01	0.0	Atf1 Cd34 Cd52 Col3a1 Fcgr1 Galnact2 Galnt7 Hebp1 Hk2 Ldh1 Mansc1 Mef2c Olfml3 Pdgfc Prg1 Pycard Slc2a1 Sparcl1 Tnfaip9
21	V$MRF2_01: modulator recognition factor 2	53	53	49	9839	6230	-0.31	0.0	0.02	0.0	1700034P14Rik Acsl4 Birc3 C1qb C1qg Capn7 Cd34 Cd52 Cd53 Centd3 Col3a1 Colec12 Ctss Fcgr1 Fcgr3 Galnt7 Gata3 Gimap1 Gng11 Gpr65 Hdgfrp3 Hebp1 Il15 Itgb2 Itm2a Kcnn4 Khdrbs3 Kif22 Ldh1 Lyzs Lzp-s Mansc1 Mrc1 Ms4a11 Ms4a6d Pdgfc Pfkp Pgcp Phldb2 Pon3 Procr Rnf128 Sh3bp5 Sh3kbp1 Slc15a3 Slc16a1 Slc16a7 Slc2a1 Slc30a5 Smpdl3a Tnfaip8 Tnfaip9 Trf
22	V$DEAF1_01	12	12	90	3125	12944	-0.38	0.0	0.01	0.0	Atf1 Birc3 Cxcl4 Itgb2 Kif22 Lgals1 Map4k4 Pltp Slc15a3 Tm4sf10 Tnfaip9 Zfp110
23	V$ACAAT_B: Avian C-type CCAAT box	2	2	100	1138	14931	-0.56	0.0	0.0	0.0	Cd302 Tm4sf10
24	V$FOXJ2_01: fork head box J 2	41	41	61	7849	8220	-0.59	0.0	0.03	0.0	1700034P14Rik Arl5 Atf1 Birc3 Cd302 Cd34 Cd52 Cd53 Centd3 Col3a1 Colec12 Ctss Fcgr3 Galnact2 Gata3 Gimap1 Hebp1 Ltb4dh Lyzs Lzp-s Man1a Mansc1 Mef2c Mpeg1 Ms4a11 Ms4a6d Nid1 Parp8 Pfkp Pon3 Prg1 Procr Pycard Sh3kbp1 Slc16a1 Sparcl1 Stab1 Tnfaip9 Trf Waspip Zfp110
25	V$HFH1_01: HNF-3/Fkh Homolog 1	7	7	95	2124	13945	-0.66	0.0	0.01	0.0	Arl5 Birc3 Fcgr3 Mansc1 Pfkp Pon3 Tnfaip9
26	V$CAAT_01: cellular and viral CCAAT box	53	53	49	9685	6384	-0.66	0.0	0.04	0.0	Acp5 Arl5 Atf1 C1qa C1qg Cd302 Cd53 Centd3 Coro1a Ctss Ctsz Ero1l Fcgr1 Fcgr3 Galnact2 Galnt7 Gatm Gimap1 Gng11 Gpr65 Hdgfrp3 Hk2 Ii Il15 Itgb2 Kif22 Lgals1 Lrg1 Man1a Man2a1 Mansc1 Mef2c Ms4a11 Ms4a6d Nid1 Olfml3 P2ry6 Pitrm1 Pltp Pon3 Pycard Rbp1 Scd1 Slc15a3 Slc16a1 Slc2a1 Slc30a5 Smpdl3a Sparcl1 Stab1 Tnfaip8 Tnfaip9 Trf
27	V$AP1_C: AP-1 binding site	12	12	90	3022	13047	-0.69	0.0	0.02	0.0	Arl5 C1qb Cd302 Col3a1 Gimap1 Kcnn4 Ms4a11 Ms4a6d P2ry6 Parp8 Procr Rbp1
28	V$SREBP_Q3	41	41	61	5177	10892	-0.7	0.0	2.89	0.0	1700034P14Rik Acp5 Arhgef3 C1qb C1qr1 Cd34 Colec12 Coro1a Ctss Cxcl4 Ero1l Galnt7 Gatm Gpr65 Hebp1 Hk2 Kcnn4 Khdrbs3 Kif22 Ldh1 Lgals1 Lrg1 Lyzs Lzp-s Man2a1 Map4k4 Nid1 Parp8 Pgcp Pitrm1 Pltp Pon3 Pycard Scd1 Sh3bp5 Slc15a3 Slc2a1 Sparcl1 Tgfbi Tnfaip8 Tyrobp
29	V$NFKAPPAB50_01: NF-kappaB (p50)	9	9	93	687	15382	-0.7	0.0	3.45	0.0	Aldoa Birc3 Ero1l Il15 Man1a Parp8 Pdgfc Pfkp Pycard
30	V$TEF_Q6	28	28	74	5713	10356	-0.7	0.0	0.03	0.0	Arhgef3 Atf1 Birc3 Cd34 Cd52 Colec12 Ctss Fcgr1 Fcgr3 Galnact2 Gatm Gimap1 Gng11 Hebp1 Itm2a Ldh1 Ltb4dh Lyzs Lzp-s Pgcp Prg1 Sh3kbp1 Slc30a5 Smpdl3a Tnfaip8 Tnfaip9 Waspip Zfp110
31	V$CART1_01: Cart-1 (cartilage homeoprotein 1)	6	6	96	1913	14156	-0.74	0.0	0.01	0.0	1700034P14Rik Birc3 Casp1 Cd302 Ii Sh3kbp1
32	V$RFX1_01: X-box binding protein RFX1	53	53	49	7040	9029	-0.75	0.0	2.8	0.0	Abcg2 Acp5 Arl5 Atf1 Birc3 C1qa C1qb C1qg Cd52 Cd53 Centd3 Cmkor1 Coro1a Ctsz Cxcl4 Galnact2 Gata3 Gatm Gimap1 Gng11 Hdgfrp3 Hebp1 Hk2 Kcnn4 Kif22 Ldh1 Lgals1 Lrg1 Lzp-s Man2a1 Mansc1 Map4k4 Ms4a11 Ms4a6d Nid1 P2ry6 Pfkp Phldb2 Prg1 Procr Rbp1 Sh3kbp1 Slc16a1 Slc16a7 Slc2a1 Slc30a5 Smpdl3a Stab1 Tgfbi Trf Tyrobp Ube2l6 Zfp110
33	V$ETS1_B: c-ETS-1 binding site	53	53	49	7067	9002	-0.8	0.0	2.74	0.0	Abcg2 Acp5 Acsl4 Arhgef3 Birc3 C1qa C1qb C1qg C1qr1 Capn7 Cd302 Cd34 Cd53 Centd3 Cmkor1 Ctss Cxcl4 Ero1l Fcgr3 Gatm Gimap1 Gng11 Hdgfrp3 Itgb2 Kcnn4 Kif22 Ldh1 Lrg1 Ltb4dh Lyzs Lzp-s Man2a1 Mansc1 Map4k4 Mef2c Mrc1 Ms4a11 Ms4a6d Pdgfc Pfkp Pgcp Pltp Pon3 Pycard Rbp1 Rnf128 Sh3bp5 Slc15a3 Stab1 Tgfbi Tnfaip8 Trf Tyrobp
34	V$YY1_02: Yin and Yang 1	5	5	97	1686	14383	-0.87	0.0	0.01	0.0	Atf1 Cd302 Pgcp Pon3 Prg1
35	V$GATA3_03: GATA-binding factor 3	61	61	41	10809	5260	-0.88	0.0	0.05	0.0	1700034P14Rik Abcg2 Acsl4 Arhgef3 Atf1 Birc3 C1qg C1qr1 Capn7 Cd302 Cd34 Cd52 Cmkor1 Col3a1 Colec12 Ctss Ctsz Cxcl4 Ero1l Fcgr1 Galnact2 Galnt7 Gatm Gimap1 Gng11 Gpr65 Hebp1 Ii Itgb2 Ldh1 Ltb4dh Lzp-s Mansc1 Mef2c Mrc1 Ms4a11 Ms4a6d Nid1 Olfml3 Pdgfc Pgcp Phldb2 Pitrm1 Pon3 Procr Pycard Rbp1 Rnf128 Serpinb6a Sh3kbp1 Slc15a3 Slc16a1 Slc16a7 Smpdl3a Sparcl1 Stab1 Tbl1xr1 Tgfbi Tm4sf10 Tnfaip8 Ube2l6
36	V$XFD2_01: Xenopus fork head domain factor 2	17	17	85	3808	12261	-0.89	0.0	0.03	0.0	Acp5 Arl5 Atf1 Birc3 Col3a1 Galnt7 Ii Man1a Mansc1 Mef2c Pfkp Rnf128 Serpinb6a Sparcl1 Tm4sf10 Tnfaip8 Tnfaip9
37	V$SRF_Q5_01	37	37	65	4661	11408	-0.9	0.0	2.68	0.0	Atf1 C1qa C1qb C1qg Capn7 Cd302 Colec12 Cxcl4 Fcgr1 Gatm Gng11 Hk2 Itm2a Khdrbs3 Kif22 Ltb4dh Lzp-s Man2a1 Mansc1 Olfml3 Parp8 Pdgfc Phldb2 Pitrm1 Prg1 Procr Rbp1 Rnf128 Sh3bp5 Slc16a1 Slc16a7 Slc30a5 Smpdl3a Stab1 Tm4sf10 Trf Zfp110
38	V$TITF1_Q3: TTF-1, TITF1 (thyroid transcription factor 1)	32	32	70	6236	9833	-0.96	0.0	0.05	0.0	Abcg2 Arhgef3 C1qg C1qr1 Casp1 Cd302 Cd34 Col3a1 Colec12 Fcgr1 Fcgr3 Galnact2 Gng11 Itm2a Kif22 Ldh1 Ltb4dh Lyzs Mrc1 Nid1 P2ry6 Pdgfc Pltp Pon3 Scd1 Serpinb6a Sh3kbp1 Slc30a5 Sparcl1 Tbl1xr1 Tgfbi Tnfaip9
39	V$HFH3_01: HFH-3 (HNF3/fork head homolog 3)	40	40	62	7511	8558	-0.96	0.0	0.05	0.0	1700034P14Rik Arl5 Atf1 Birc3 Cd302 Cd34 Cd52 Cd53 Centd3 Col3a1 Ctss Fcgr3 Galnact2 Gata3 Gimap1 Hebp1 Itgb2 Kcnn4 Lyzs Lzp-s Mansc1 Mpeg1 Ms4a11 Ms4a6d Nid1 Olfml3 Parp8 Pfkp Pon3 Prg1 Procr Pycard Sh3kbp1 Smpdl3a Sparcl1 Stab1 Tnfaip9 Trf Waspip Zfp110
40	V$EBF_Q6	36	36	66	4547	11522	-0.98	0.0	2.59	0.0	1700034P14Rik Acsl4 C1qa C1qb C1qg Coro1a Ctsz Fcgr3 Galnact2 Galnt7 Gatm Hebp1 Ii Il15 Kcnn4 Ltb4dh Man1a Man2a1 Mansc1 Mki67 P2ry6 Pdgfc Pfkp Pgcp Phldb2 Pltp Pon3 Prg1 Scd1 Serpinb6a Slc30a5 Smpdl3a Sparcl1 Tgfbi Tnfaip9 Waspip
41	V$CREB_Q2: cAMP-response element-binding protein	4	4	98	1454	14615	-1.01	0.0	0.01	0.0	Atf1 Hebp1 Slc15a3 Tyrobp
42	V$COMP1_01: COMP1	56	56	46	9976	6093	-1.02	0.0	0.06	0.0	1700034P14Rik Abcg2 Acp5 Arhgef3 As3mt Atf1 C1qb Capn7 Cd302 Col3a1 Coro1a Ctss Ctsz Ero1l Fcgr1 Fcgr3 Galnact2 Galnt7 Gimap1 Gpr65 Hdgfrp3 Hk2 Ii Itgb2 Itm2a Kcnn4 Kif22 Lgals1 Lyzs Man1a Map4k4 Mef2c Mpeg1 Ms4a11 Ms4a6d Nid1 P2ry6 Pfkp Pgcp Phldb2 Pltp Pon3 Procr Rnf128 Scd1 Sh3kbp1 Slc15a3 Slc2a1 Slc30a5 Smpdl3a Sparcl1 Tgfbi Tm4sf10 Tnfaip9 Ube2l6 Zfp110
43	V$HNF1_01: hepatic nuclear factor 1	12	12	90	2895	13174	-1.04	0.0	0.03	0.0	1700034P14Rik Abcg2 Capn7 Kif22 Mrc1 Pdgfc Prg1 Sh3kbp1 Slc15a3 Slc16a7 Slc2a1 Tgfbi
44	V$MYCMAX_02: c-Myc:Max heterodimer	28	28	74	5549	10520	-1.05	0.0	0.05	0.0	Abcg2 Acp5 Aldoa Atf1 Birc3 C1qa C1qb Casp1 Galnact2 Gng11 Gpr65 Hebp1 Il15 Itgb2 Kcnn4 Mansc1 Pfkp Pitrm1 Pltp Rnf128 Sh3bp5 Slc15a3 Slc16a1 Slc30a5 Smpdl3a Tm4sf10 Tyrobp Ube2l6
45	V$ELK1_02: Elk-1	85	85	17	12345	3724	-1.09	0.0	2.63	0.0	1700034P14Rik Abcg2 Acp5 Acsl4 Aldoa Arhgef3 Arl5 Atf1 Birc3 C1qa C1qb C1qr1 Capn7 Casp1 Cd302 Cd34 Centd3 Cmkor1 Coro1a Ctss Ctsz Cxcl4 Ero1l Fcgr3 Galnact2 Galnt7 Gata3 Gatm Gimap1 Gng11 Gpr65 Hdgfrp3 Hk2 Il15 Itgb2 Itm2a Kcnn4 Khdrbs3 Kif22 Ldh1 Lgals1 Lrg1 Ltb4dh Lyzs Lzp-s Man1a Man2a1 Mansc1 Map4k4 Mef2c Mki67 Mpeg1 Mrc1 Ms4a11 Ms4a6d Nid1 Olfml3 Parp8 Pdgfc Pfkp Phldb2 Pltp Pon3 Prg1 Procr…
46	V$CDPCR3_01: cut-like homeodomain protein	6	6	96	399	15670	-1.09	0.0	3.15	0.0	As3mt Capn7 Ctss Itgb2 Slc30a5 Tgfbi
47	V$CREBP1_Q2: CRE-binding protein 1	2	2	100	1019	15050	-1.12	0.0	0.01	0.0	Slc15a3 Tyrobp
48	V$NRF1_Q6	1	1	101	795	15274	-1.14	0.0	0.01	0.0	Ldh1
49	V$OCT1_02: octamer factor 1	41	41	61	5395	10674	-1.15	0.0	2.33	0.0	1700034P14Rik Abcg2 Arhgef3 As3mt C1qg Casp1 Cd34 Cd52 Cd53 Centd3 Cmkor1 Col3a1 Ero1l Galnact2 Galnt7 Gimap1 Gng11 Gpr65 Hebp1 Itgb2 Itm2a Mansc1 Map4k4 Mef2c Mpeg1 Mrc1 Ms4a11 Ms4a6d Parp8 Pgcp Phldb2 Prg1 Pycard Sh3bp5 Sh3kbp1 Slc16a7 Smpdl3a Tnfaip8 Tnfaip9 Trf Ube2l6
50	V$NFKB_Q6_01	72	72	30	10262	5807	-1.17	0.0	2.36	0.0	1700034P14Rik Acp5 Acsl4 Aldoa Arhgef3 As3mt Atf1 Birc3 C1qa C1qb C1qg C1qr1 Cd302 Centd3 Cmkor1 Col3a1 Colec12 Coro1a Ctsz Cxcl4 Ero1l Fcgr3 Galnact2 Galnt7 Gatm Gimap1 Gng11 Hdgfrp3 Hebp1 Ii Il15 Kif22 Lgals1 Ltb4dh Lyzs Lzp-s Man1a Man2a1 Mansc1 Map4k4 Mef2c Mki67 Mrc1 Nid1 Olfml3 P2ry6 Parp8 Pdgfc Pfkp Phldb2 Pltp Pon3 Prg1 Procr Pycard Serpinb6a Sh3bp5 Slc15a3 Slc16a1 Slc16a7 Slc2a1 Slc30a5 …
51	V$RORA1_01: RAR-related orphan receptor alpha1	7	7	95	1971	14098	-1.17	0.0	0.03	0.0	Atf1 Colec12 Fcgr1 Lzp-s Procr Slc15a3 Tm4sf10
52	V$ELF1_Q6	55	55	47	7584	8485	-1.18	0.0	2.26	0.0	1700034P14Rik Acsl4 Arhgef3 Birc3 C1qa C1qb C1qg Capn7 Casp1 Cd302 Cd52 Centd3 Col3a1 Colec12 Coro1a Ctss Ctsz Cxcl4 Ero1l Fcgr1 Fcgr3 Galnt7 Gimap1 Gng11 Gpr65 Itm2a Kcnn4 Ldh1 Lyzs Lzp-s Mansc1 Mef2c Mpeg1 Mrc1 Ms4a11 Ms4a6d Nid1 P2ry6 Parp8 Pgcp Pon3 Prg1 Procr Pycard Rbp1 Rnf128 Serpinb6a Sh3bp5 Sh3kbp1 Slc15a3 Slc16a7 Stab1 Trf Tyrobp Zfp110
53	V$PAX6_01: Pax-6	41	41	61	7541	8528	-1.18	0.0	0.07	0.0	1700034P14Rik Abcg2 Acp5 Acsl4 Arhgef3 Birc3 C1qa C1qb C1qr1 Capn7 Casp1 Cd34 Cd52 Cd53 Ctss Fcgr1 Gata3 Gimap1 Gpr65 Hk2 Ii Itgb2 Kcnn4 Ldh1 Lgals1 Mef2c Parp8 Pfkp Phldb2 Pitrm1 Pon3 Prg1 Procr Pycard Slc16a7 Slc30a5 Smpdl3a Tbl1xr1 Tgfbi Tm4sf10 Trf
54	V$FOXO4_01: fork head box O4	64	64	38	11092	4977	-1.23	0.0	0.07	0.0	1700034P14Rik Abcg2 Acp5 Arhgef3 Arl5 Atf1 Birc3 C1qb Casp1 Cd52 Cd53 Centd3 Cmkor1 Col3a1 Colec12 Ctss Ero1l Fcgr1 Fcgr3 Galnact2 Galnt7 Gimap1 Gng11 Gpr65 Hdgfrp3 Hebp1 Ii Il15 Itm2a Kcnn4 Ltb4dh Lyzs Lzp-s Man1a Mansc1 Map4k4 Mef2c Mrc1 Olfml3 Pdgfc Pfkp Pgcp Pltp Pon3 Prg1 Procr Pycard Rbp1 Rnf128 Serpinb6a Sh3kbp1 Slc15a3 Slc16a1 Slc2a1 Slc30a5 Sparcl1 Stab1 Tbl1xr1 Tm4sf10 Tnfaip8 Tnfaip9 T…
55	V$SP3_Q3	74	74	28	10639	5430	-1.28	0.0	2.25	0.0	Abcg2 Acp5 Arl5 As3mt Atf1 Birc3 C1qb C1qg C1qr1 Capn7 Casp1 Cd302 Cd34 Centd3 Cmkor1 Coro1a Ctsz Ero1l Fcgr3 Galnt7 Gata3 Gatm Gimap1 Gng11 Gpr65 Hdgfrp3 Hk2 Il15 Itgb2 Itm2a Kcnn4 Khdrbs3 Kif22 Ldh1 Lgals1 Lrg1 Ltb4dh Lyzs Man1a Man2a1 Map4k4 Mef2c Mki67 Mpeg1 Mrc1 Nid1 Olfml3 P2ry6 Parp8 Pdgfc Pfkp Pgcp Phldb2 Pitrm1 Pltp Procr Pycard Rbp1 Scd1 Serpinb6a Slc15a3 Slc16a1 Slc16a7 Slc2a1 Sparcl1 …
56	V$E47_02: E47	20	20	82	2315	13754	-1.31	0.0	2.38	0.0	1700034P14Rik Acp5 Birc3 C1qb Centd3 Cmkor1 Coro1a Ero1l Galnt7 Gata3 Kcnn4 Khdrbs3 Man1a Mansc1 Mef2c Mrc1 Pdgfc Rbp1 Sh3bp5 Tgfbi
57	V$E2F1_Q3_01	34	34	68	4417	11652	-1.32	0.0	2.16	0.0	Acp5 Acsl4 Aldoa Arl5 Atf1 Capn7 Galnact2 Gata3 Gatm Hdgfrp3 Hk2 Ii Il15 Itm2a Ldh1 Lgals1 Lrg1 Man2a1 Mki67 Olfml3 Parp8 Pdgfc Pitrm1 Pon3 Rnf128 Serpinb6a Sh3bp5 Slc15a3 Slc16a1 Slc2a1 Smpdl3a Tbl1xr1 Trf Waspip
58	V$AREB6_02: AREB6 (Atp1a1 regulatory element binding factor 6)	33	33	69	6188	9881	-1.33	0.0	0.09	0.0	1700034P14Rik Acp5 Birc3 C1qa C1qb C1qr1 Cd34 Cd53 Coro1a Ero1l Galnt7 Gata3 Gatm Gimap1 Gng11 Ii Itgb2 Kcnn4 Khdrbs3 Lgals1 Lrg1 Lzp-s Man1a Mansc1 Mef2c P2ry6 Pgcp Pitrm1 Prg1 Rbp1 Serpinb6a Slc2a1 Slc30a5
59	V$AREB6_03: AREB6 (Atp1a1 regulatory element binding factor 6)	21	21	81	2480	13589	-1.36	0.0	2.3	0.0	Birc3 C1qa C1qb C1qr1 Centd3 Coro1a Ero1l Galnact2 Hk2 Il15 Itgb2 Mansc1 Mef2c Mki67 Mrc1 P2ry6 Pdgfc Sh3bp5 Slc15a3 Slc2a1 Tgfbi
60	V$HLF_01: hepatic leukemia factor	24	24	78	4733	11336	-1.37	0.0	0.08	0.0	Abcg2 Atf1 C1qr1 Casp1 Cd302 Cd52 Cd53 Ctss Ctsz Cxcl4 Fcgr1 Gpr65 Hk2 Khdrbs3 Ltb4dh P2ry6 Parp8 Procr Sh3kbp1 Slc16a1 Slc16a7 Slc30a5 Smpdl3a Tnfaip9
61	V$NERF_Q2: new ets-related factor 1a	9	9	93	807	15262	-1.39	0.0	2.63	0.0	Acp5 Arhgef3 C1qb Cd34 Centd3 Ero1l Fcgr3 Ltb4dh Man2a1
62	V$LMO2COM_02: complex of Lmo2 bound to Tal-1, E2A proteins, and GATA-1, half-site 2	48	48	54	8510	7559	-1.4	0.0	0.1	0.0	1700034P14Rik Aldoa As3mt Atf1 C1qb C1qr1 Capn7 Casp1 Cd302 Cd34 Centd3 Col3a1 Colec12 Coro1a Ctss Cxcl4 Galnact2 Gatm Gimap1 Hebp1 Hk2 Ii Itm2a Kif22 Lgals1 Lrg1 Mansc1 Mef2c Mki67 Mrc1 P2ry6 Pdgfc Phldb2 Pitrm1 Prg1 Procr Pycard Serpinb6a Slc15a3 Slc16a1 Slc30a5 Sparcl1 Stab1 Tnfaip8 Tnfaip9 Tyrobp Waspip Zfp110
63	V$CDX2_Q5	59	59	43	10222	5847	-1.4	0.0	0.1	0.0	Abcg2 Acsl4 Birc3 C1qa C1qb Capn7 Casp1 Cd302 Cd52 Cd53 Cmkor1 Col3a1 Colec12 Ctss Ctsz Ero1l Fcgr1 Fcgr3 Galnt7 Gata3 Gimap1 Gpr65 Hdgfrp3 Itgb2 Itm2a Khdrbs3 Ldh1 Ltb4dh Lzp-s Man1a Mef2c Mki67 Mpeg1 Ms4a11 Ms4a6d Nid1 Parp8 Pdgfc Pfkp Pgcp Phldb2 Pycard Rbp1 Rnf128 Serpinb6a Sh3kbp1 Slc15a3 Slc16a1 Slc16a7 Slc2a1 Slc30a5 Smpdl3a Sparcl1 Stab1 Tnfaip8 Tnfaip9 Ube2l6 Waspip Zfp110
64	V$VMAF_01: v-Maf	70	70	32	10080	5989	-1.41	0.0	2.04	0.0	Abcg2 Acp5 Acsl4 Aldoa Arhgef3 Atf1 C1qa C1qb C1qg C1qr1 Capn7 Casp1 Cd302 Cd52 Cd53 Cmkor1 Coro1a Ctss Ctsz Cxcl4 Fcgr1 Fcgr3 Galnact2 Galnt7 Gata3 Gatm Gimap1 Gng11 Gpr65 Hdgfrp3 Hebp1 Hk2 Itm2a Kcnn4 Ldh1 Lgals1 Lrg1 Lyzs Lzp-s Man1a Man2a1 Mansc1 Mki67 Mrc1 Ms4a11 Ms4a6d Nid1 Olfml3 P2ry6 Parp8 Pdgfc Pgcp Pitrm1 Pon3 Procr Pycard Rbp1 Rnf128 Serpinb6a Slc15a3 Slc16a1 Slc16a7 Sparcl1 Stab1 Tgf…
65	V$E2F_Q6: E2F	69	69	33	11744	4325	-1.44	0.0	0.1	0.0	1700034P14Rik Abcg2 Acp5 Acsl4 Arl5 Atf1 Birc3 C1qb C1qr1 Capn7 Cd53 Cmkor1 Coro1a Ctsz Cxcl4 Ero1l Fcgr3 Galnact2 Galnt7 Gata3 Gatm Gng11 Hdgfrp3 Hebp1 Hk2 Ii Khdrbs3 Kif22 Ldh1 Lgals1 Ltb4dh Man1a Man2a1 Mansc1 Map4k4 Mef2c Mki67 Nid1 Olfml3 P2ry6 Parp8 Pdgfc Pfkp Pgcp Phldb2 Pitrm1 Pltp Pon3 Prg1 Procr Pycard Rnf128 Scd1 Serpinb6a Sh3bp5 Slc15a3 Slc16a1 Slc16a7 Smpdl3a Sparcl1 Tbl1xr1 Tgfbi Tm…
66	V$MAZR_01: MAZ related factor	48	48	54	6664	9405	-1.46	0.0	1.9	0.0	Aldoa Arl5 Atf1 Birc3 C1qg Cd52 Centd3 Ctsz Ero1l Fcgr3 Gata3 Hdgfrp3 Hebp1 Kcnn4 Ldh1 Lgals1 Lrg1 Ltb4dh Man1a Man2a1 Mansc1 Map4k4 Mef2c Mki67 Mpeg1 Ms4a11 Ms4a6d Nid1 Olfml3 Parp8 Phldb2 Pitrm1 Prg1 Procr Pycard Serpinb6a Sh3bp5 Slc15a3 Slc16a1 Slc16a7 Slc2a1 Tbl1xr1 Tm4sf10 Tnfaip8 Tnfaip9 Trf Tyrobp Ube2l6
67	V$IPF1_Q4	16	16	86	3373	12696	-1.49	0.0	0.07	0.0	1700034P14Rik Abcg2 C1qr1 Cd53 Coro1a Gng11 Hdgfrp3 Hebp1 Nid1 P2ry6 Pdgfc Procr Pycard Slc16a7 Slc30a5 Tm4sf10
68	V$E2F_03	15	15	87	1655	14414	-1.49	0.0	2.29	0.0	Acsl4 Arl5 Gata3 Khdrbs3 Ldh1 Man2a1 Mki67 Nid1 Olfml3 Pfkp Rnf128 Serpinb6a Slc16a1 Tbl1xr1 Tm4sf10
69	V$TFIII_Q6	98	98	4	14744	1325	-1.5	0.0	2.65	0.0	Acp5 Acsl4 Aldoa Arhgef3 Arl5 As3mt Atf1 Birc3 C1qa C1qb C1qg C1qr1 Capn7 Casp1 Cd302 Cd34 Cd52 Cd53 Centd3 Cmkor1 Col3a1 Colec12 Coro1a Ctss Ctsz Cxcl4 Ero1l Fcgr1 Fcgr3 Galnact2 Gata3 Gatm Gimap1 Gng11 Gpr65 Hdgfrp3 Hebp1 Hk2 Ii Il15 Itgb2 Itm2a Kcnn4 Khdrbs3 Kif22 Ldh1 Lgals1 Lrg1 Ltb4dh Lyzs Lzp-s Man1a Man2a1 Mansc1 Map4k4 Mef2c Mki67 Mpeg1 Mrc1 Ms4a11 Ms4a6d Nid1 Olfml3 P2ry6 Parp8 Pdgfc Pf…
70	V$MINI20_B: Muscle initiator sequence-20	68	68	34	9838	6231	-1.51	0.0	1.88	0.0	Acp5 Acsl4 Aldoa Arhgef3 As3mt Atf1 Birc3 C1qa C1qb C1qr1 Capn7 Cd34 Cd52 Centd3 Cmkor1 Coro1a Ctss Ctsz Cxcl4 Ero1l Fcgr1 Fcgr3 Galnt7 Gata3 Gng11 Hdgfrp3 Hebp1 Hk2 Ii Il15 Itgb2 Itm2a Khdrbs3 Kif22 Ldh1 Lgals1 Lrg1 Ltb4dh Man1a Man2a1 Mansc1 Map4k4 P2ry6 Pdgfc Pgcp Phldb2 Pitrm1 Pltp Pon3 Prg1 Procr Pycard Rnf128 Scd1 Serpinb6a Sh3bp5 Sh3kbp1 Slc15a3 Slc16a1 Stab1 Tbl1xr1 Tgfbi Tm4sf10 Trf Tyro…
71	V$SREBP1_Q6	39	39	63	5311	10758	-1.52	0.0	1.85	0.0	Acp5 Arhgef3 Birc3 C1qa Centd3 Ero1l Fcgr3 Galnt7 Gatm Gimap1 Gpr65 Hebp1 Hk2 Itgb2 Itm2a Kcnn4 Lgals1 Lrg1 Ltb4dh Lyzs Lzp-s Map4k4 Mef2c Nid1 Parp8 Pfkp Pitrm1 Pycard Rbp1 Serpinb6a Sh3bp5 Slc15a3 Slc2a1 Tbl1xr1 Tgfbi Tnfaip8 Tnfaip9 Trf Waspip
72	V$CEBPDELTA_Q6	81	81	21	11908	4161	-1.53	0.0	2.02	0.0	1700034P14Rik Abcg2 Acp5 Acsl4 Arhgef3 As3mt Atf1 Birc3 C1qg C1qr1 Capn7 Casp1 Cd302 Cd34 Cd52 Cd53 Centd3 Col3a1 Colec12 Ctss Ctsz Cxcl4 Ero1l Fcgr1 Fcgr3 Galnact2 Galnt7 Gatm Gimap1 Gpr65 Hdgfrp3 Hebp1 Hk2 Ii Itgb2 Itm2a Kcnn4 Khdrbs3 Ldh1 Lgals1 Ltb4dh Lyzs Lzp-s Man1a Mansc1 Map4k4 Mef2c Mpeg1 Mrc1 Ms4a11 Ms4a6d Nid1 Olfml3 P2ry6 Parp8 Pdgfc Pfkp Pgcp Phldb2 Pitrm1 Pltp Pon3 Prg1 Procr Pycard…
73	V$NKX25_02: homeo domain factor Nkx-2.5/Csx, tinman homolog	36	36	66	6531	9538	-1.53	0.0	0.12	0.0	Abcg2 As3mt Casp1 Cd302 Cmkor1 Colec12 Cxcl4 Ero1l Galnt7 Gpr65 Hebp1 Hk2 Il15 Khdrbs3 Kif22 Lgals1 Lyzs Man1a Mansc1 Mpeg1 Mrc1 Ms4a11 Ms4a6d Olfml3 Parp8 Pgcp Pon3 Procr Rnf128 Serpinb6a Slc16a7 Slc2a1 Slc30a5 Smpdl3a Tm4sf10 Zfp110
74	V$DR3_Q4: direct repeat 3	19	19	83	2256	13813	-1.54	0.0	2.12	0.0	Arhgef3 Casp1 Cd53 Centd3 Colec12 Fcgr3 Gatm Gng11 Hebp1 Itgb2 Man1a Ms4a11 Ms4a6d Olfml3 Prg1 Scd1 Slc15a3 Slc16a7 Stab1
75	V$AP4_01: activator protein 4	13	13	89	1389	14680	-1.55	0.0	2.28	0.0	Acp5 Cxcl4 Galnact2 Itgb2 Itm2a Lrg1 Lyzs Lzp-s Man2a1 Pltp Tbl1xr1 Tgfbi Trf
76	V$R_01: Epstein-Barr virus transcription factor R	4	4	98	235	15834	-1.57	0.0	2.74	0.0	P2ry6 Sh3bp5 Tyrobp Waspip
77	V$E2F4DP2_01: E2F-4:DP-2 heterodimer	7	7	95	1834	14235	-1.58	0.0	0.05	0.0	Cmkor1 Mef2c Pltp Prg1 Slc16a1 Tbl1xr1 Zfp110
78	V$TEL2_Q6	11	11	91	1118	14951	-1.59	0.0	2.31	0.0	Arhgef3 Ctss Ero1l Itgb2 Ldh1 Ltb4dh Lyzs Mrc1 Ms4a11 Ms4a6d Trf
79	V$GATA1_03: GATA-binding factor 1	30	30	72	5548	10521	-1.59	0.0	0.12	0.0	Abcg2 Acsl4 Arl5 C1qa C1qg C1qr1 Cd302 Centd3 Ctss Ctsz Fcgr1 Gimap1 Gpr65 Hebp1 Hk2 Il15 Ldh1 Lyzs Man2a1 Mansc1 Mki67 P2ry6 Pfkp Procr Sh3bp5 Sh3kbp1 Slc16a1 Slc16a7 Slc2a1 Zfp110
80	V$OCT1_06: octamer-binding factor 1	51	51	51	8837	7232	-1.59	0.0	0.14	0.0	Abcg2 Acsl4 Arhgef3 Arl5 As3mt Birc3 C1qa C1qg C1qr1 Cd302 Cd53 Cxcl4 Fcgr1 Fcgr3 Galnact2 Galnt7 Gpr65 Hebp1 Hk2 Ii Il15 Itm2a Kcnn4 Kif22 Ldh1 Lgals1 Lyzs Mef2c Mki67 Mpeg1 Mrc1 Ms4a11 Ms4a6d Olfml3 Pdgfc Phldb2 Pltp Prg1 Procr Rbp1 Rnf128 Sh3kbp1 Slc15a3 Slc16a7 Slc30a5 Smpdl3a Sparcl1 Tbl1xr1 Tnfaip8 Tnfaip9 Waspip
81	V$MYCMAX_01: c-Myc:Max heterodimer	3	3	99	139	15930	-1.6	0.0	2.8	0.0	Abcg2 Acp5 Tyrobp
82	V$FREAC7_01: Fork head RElated ACtivator-7	36	36	66	6482	9587	-1.6	0.0	0.14	0.0	Abcg2 Acp5 Arl5 Atf1 Birc3 Cd302 Cd34 Cd52 Centd3 Col3a1 Ero1l Fcgr3 Galnact2 Galnt7 Gimap1 Gpr65 Ii Lyzs Lzp-s Man1a Mansc1 Mef2c Mpeg1 Ms4a11 Ms4a6d Pfkp Pon3 Pycard Rnf128 Serpinb6a Sparcl1 Stab1 Tnfaip8 Tnfaip9 Trf Waspip
83	V$HNF3ALPHA_Q6	81	81	21	13482	2587	-1.61	0.0	0.09	0.0	1700034P14Rik Abcg2 Acp5 Acsl4 Arl5 As3mt Atf1 Birc3 C1qa C1qg Capn7 Casp1 Cd302 Cd34 Cd52 Cd53 Centd3 Cmkor1 Col3a1 Colec12 Coro1a Ctss Ctsz Cxcl4 Ero1l Fcgr1 Fcgr3 Galnact2 Galnt7 Gata3 Gimap1 Gpr65 Hdgfrp3 Hebp1 Ii Itgb2 Itm2a Kcnn4 Lgals1 Lrg1 Ltb4dh Lyzs Lzp-s Man1a Mansc1 Map4k4 Mef2c Mki67 Mpeg1 Ms4a11 Ms4a6d Nid1 Olfml3 Parp8 Pdgfc Pfkp Pgcp Phldb2 Pitrm1 Pltp Pon3 Prg1 Procr Pycard Rbp1 …
84	V$PEBP_Q6	31	31	71	4144	11925	-1.63	0.0	1.76	0.0	Arhgef3 C1qb C1qg C1qr1 Capn7 Casp1 Cd53 Centd3 Cmkor1 Colec12 Cxcl4 Ero1l Galnact2 Galnt7 Hk2 Kcnn4 Lgals1 Lrg1 Lyzs Mpeg1 Mrc1 Pgcp Pltp Prg1 Rbp1 Rnf128 Slc2a1 Tm4sf10 Tnfaip8 Tyrobp Ube2l6
85	V$IRF1_01: interferon regulatory factor 1	5	5	97	352	15717	-1.64	0.0	2.59	0.0	Birc3 Gng11 Il15 Parp8 Serpinb6a
86	V$AML_Q6	27	27	75	3523	12546	-1.64	0.0	1.82	0.0	Arhgef3 C1qa C1qg Capn7 Cd302 Cd53 Centd3 Cmkor1 Colec12 Galnact2 Gpr65 Hk2 Kcnn4 Lrg1 Lyzs Lzp-s Mrc1 Pgcp Prg1 Rbp1 Rnf128 Slc30a5 Stab1 Tm4sf10 Tyrobp Ube2l6 Zfp110
87	V$MTATA_B: Muscle TATA box	44	44	58	7693	8376	-1.65	0.0	0.16	0.0	1700034P14Rik Abcg2 Aldoa Arl5 Birc3 Cd52 Cd53 Cmkor1 Col3a1 Colec12 Ctss Ero1l Fcgr1 Galnact2 Galnt7 Gatm Gimap1 Gng11 Hdgfrp3 Hebp1 Hk2 Ii Itm2a Lrg1 Lyzs Mansc1 Mef2c Mki67 Phldb2 Pltp Pon3 Prg1 Pycard Rbp1 Scd1 Serpinb6a Sh3bp5 Slc15a3 Slc2a1 Slc30a5 Smpdl3a Sparcl1 Stab1 Tbl1xr1
88	V$IRF7_01: interferon regulatory factor 7	53	53	49	9103	6966	-1.66	0.0	0.16	0.0	1700034P14Rik As3mt Birc3 C1qg C1qr1 Casp1 Centd3 Col3a1 Colec12 Ctss Ctsz Fcgr1 Fcgr3 Galnact2 Galnt7 Gata3 Gatm Gng11 Gpr65 Ii Il15 Kcnn4 Kif22 Ldh1 Ltb4dh Lyzs Lzp-s Man2a1 Mef2c Mpeg1 Mrc1 Nid1 Parp8 Pdgfc Pgcp Pltp Prg1 Procr Pycard Rnf128 Scd1 Serpinb6a Sh3kbp1 Slc15a3 Slc16a7 Smpdl3a Sparcl1 Tbl1xr1 Tgfbi Tm4sf10 Tnfaip8 Tnfaip9 Zfp110
89	V$PPARG_03: PPAR (peroxisome proliferator-activated receptor gamma)	35	35	67	6282	9787	-1.66	0.0	0.15	0.0	Aldoa Arhgef3 Cd53 Centd3 Colec12 Coro1a Ctss Ero1l Fcgr3 Galnact2 Galnt7 Gata3 Gimap1 Hdgfrp3 Hk2 Khdrbs3 Kif22 Ltb4dh Mansc1 Olfml3 P2ry6 Parp8 Pdgfc Prg1 Procr Rbp1 Sh3bp5 Sh3kbp1 Slc16a7 Slc30a5 Sparcl1 Tnfaip8 Tnfaip9 Tyrobp Zfp110
90	V$HEB_Q6	34	34	68	4633	11436	-1.67	0.0	1.68	0.0	C1qb C1qr1 Cd34 Centd3 Colec12 Coro1a Ctsz Cxcl4 Galnact2 Galnt7 Ii Il15 Itgb2 Itm2a Kcnn4 Lgals1 Lrg1 Ltb4dh Man1a Mansc1 Mef2c Mki67 Ms4a11 Ms4a6d Pdgfc Pgcp Pon3 Prg1 Pycard Serpinb6a Slc15a3 Slc30a5 Tgfbi Tnfaip9
91	V$E2F_Q4: E2F	30	30	72	5484	10585	-1.68	0.0	0.14	0.0	1700034P14Rik Acsl4 Arl5 Atf1 Capn7 Cd53 Cmkor1 Coro1a Galnt7 Gata3 Hdgfrp3 Khdrbs3 Ldh1 Man1a Man2a1 Mansc1 Map4k4 Mef2c Mki67 Nid1 Olfml3 Pfkp Pon3 Pycard Rnf128 Scd1 Serpinb6a Slc16a1 Tbl1xr1 Tm4sf10
92	V$FOXP3_Q4	56	56	46	9518	6551	-1.71	0.0	0.18	0.0	1700034P14Rik Abcg2 Birc3 C1qg Casp1 Cd34 Cd53 Centd3 Cmkor1 Col3a1 Colec12 Ctss Ctsz Cxcl4 Fcgr1 Fcgr3 Galnact2 Galnt7 Gimap1 Gpr65 Hk2 Itgb2 Itm2a Kcnn4 Khdrbs3 Ldh1 Lgals1 Ltb4dh Lzp-s Mansc1 Map4k4 Mef2c Mki67 Mpeg1 Mrc1 Ms4a11 Ms4a6d Nid1 Olfml3 P2ry6 Pfkp Pgcp Phldb2 Pon3 Rbp1 Serpinb6a Sh3bp5 Sh3kbp1 Slc16a7 Slc30a5 Sparcl1 Stab1 Tm4sf10 Tnfaip8 Trf Ube2l6
93	V$E2A_Q2	65	65	37	9522	6547	-1.72	0.0	1.57	0.0	1700034P14Rik Aldoa Atf1 Birc3 C1qa C1qb Capn7 Cd52 Centd3 Cmkor1 Colec12 Coro1a Ctss Ctsz Cxcl4 Ero1l Fcgr1 Galnact2 Galnt7 Gata3 Gatm Gimap1 Hk2 Ii Il15 Itgb2 Itm2a Kcnn4 Khdrbs3 Ldh1 Lgals1 Lrg1 Ltb4dh Lyzs Lzp-s Man1a Man2a1 Mansc1 Mef2c Mki67 Mrc1 Nid1 P2ry6 Pfkp Pgcp Pitrm1 Pltp Prg1 Procr Pycard Rbp1 Rnf128 Serpinb6a Sh3bp5 Slc16a1 Slc16a7 Slc2a1 Slc30a5 Sparcl1 Stab1 Tgfbi Tnfaip8 Tnfaip9…
94	V$E12_Q6	22	22	80	4197	11872	-1.73	0.0	0.13	0.0	1700034P14Rik C1qa Capn7 Cmkor1 Coro1a Cxcl4 Gatm Itgb2 Lzp-s Mansc1 Mef2c Mki67 Nid1 Pdgfc Pfkp Pitrm1 Prg1 Procr Stab1 Tbl1xr1 Tnfaip8 Tyrobp
95	V$GATA1_02: GATA-binding factor 1	41	41	61	5779	10290	-1.73	0.0	1.54	0.0	Aldoa Arhgef3 Arl5 Atf1 C1qb C1qr1 Casp1 Cd302 Cd34 Centd3 Col3a1 Colec12 Ctsz Cxcl4 Galnact2 Gatm Ii Itm2a Kif22 Lgals1 Lrg1 Mrc1 Nid1 P2ry6 Pdgfc Phldb2 Pitrm1 Pltp Prg1 Procr Pycard Slc15a3 Slc16a1 Slc30a5 Smpdl3a Stab1 Tnfaip8 Tnfaip9 Tyrobp Ube2l6 Waspip
96	V$MEF2_02: myogenic MADS factor MEF-2	11	11	91	1163	14906	-1.74	0.0	2.11	0.0	Abcg2 Arhgef3 Atf1 C1qr1 Cd53 Itm2a Ldh1 Mki67 Pltp Stab1 Waspip
97	V$MYCMAX_B: c-Myc:Max binding sites	43	43	59	6143	9926	-1.79	0.0	1.44	0.0	1700034P14Rik Abcg2 Acp5 Acsl4 Arl5 As3mt Atf1 Birc3 C1qb Cd34 Cd52 Centd3 Col3a1 Ctsz Ero1l Galnact2 Gatm Gng11 Hdgfrp3 Hebp1 Kcnn4 Ldh1 Lrg1 Man2a1 Mansc1 Pdgfc Pfkp Pitrm1 Pltp Rnf128 Serpinb6a Sh3bp5 Slc15a3 Slc16a1 Slc16a7 Slc30a5 Smpdl3a Tbl1xr1 Tgfbi Tm4sf10 Trf Tyrobp Waspip
98	V$AREB6_01: AREB6 (Atp1a1 regulatory element binding factor 6)	26	26	76	3465	12604	-1.79	0.0	1.62	0.0	Arhgef3 Birc3 C1qa C1qb Cd302 Cd52 Coro1a Ero1l Fcgr3 Ii Itgb2 Kif22 Lgals1 Man1a Mansc1 Mef2c Mrc1 Ms4a11 Ms4a6d P2ry6 Pitrm1 Prg1 Sh3bp5 Tgfbi Tnfaip8 Ube2l6
99	V$HFH8_01: HNF-3/Fkh Homolog-8	11	11	91	2412	13657	-1.8	0.0	0.09	0.0	Arl5 Centd3 Fcgr3 Galnt7 Ii Mansc1 Mef2c Pfkp Pon3 Rnf128 Sparcl1
100	V$E2F1DP1RB_01: Rb:E2F-1:DP-1 trimeric complex	9	9	93	898	15171	-1.81	0.0	2.13	0.0	Acsl4 Arl5 Ldh1 Nid1 Olfml3 Pfkp Serpinb6a Slc16a1 Tbl1xr1
101	V$SOX5_01: Sox-5	43	43	59	7396	8673	-1.81	0.0	0.21	0.0	Abcg2 Acsl4 As3mt C1qa C1qb C1qr1 Capn7 Casp1 Cd302 Cd53 Col3a1 Colec12 Coro1a Cxcl4 Fcgr1 Fcgr3 Galnt7 Gpr65 Hdgfrp3 Hk2 Il15 Itm2a Ltb4dh Man1a Mansc1 Map4k4 Mpeg1 Olfml3 P2ry6 Parp8 Pfkp Pgcp Phldb2 Pltp Pon3 Prg1 Scd1 Sh3kbp1 Slc30a5 Smpdl3a Sparcl1 Tnfaip9 Trf
102	V$TCF1P_Q6	71	71	31	10533	5536	-1.81	0.0	1.49	0.0	1700034P14Rik Abcg2 Acp5 Acsl4 Arhgef3 Arl5 Birc3 C1qa C1qb C1qr1 Capn7 Casp1 Cd52 Cd53 Cmkor1 Coro1a Ctss Ctsz Cxcl4 Ero1l Fcgr3 Galnact2 Gata3 Gng11 Gpr65 Hdgfrp3 Hebp1 Il15 Itm2a Kcnn4 Khdrbs3 Kif22 Ldh1 Ltb4dh Lzp-s Man2a1 Mansc1 Map4k4 Mef2c Mpeg1 Mrc1 Ms4a11 Ms4a6d Nid1 Olfml3 Parp8 Pdgfc Pfkp Phldb2 Pitrm1 Pltp Prg1 Pycard Rnf128 Scd1 Serpinb6a Sh3bp5 Slc16a1 Slc16a7 Slc2a1 Slc30a5 Smpdl3a…
103	V$TFIIA_Q6	88	88	14	14442	1627	-1.82	0.0	0.1	0.0	1700034P14Rik Abcg2 Acp5 Acsl4 Aldoa Arhgef3 Arl5 As3mt Atf1 Birc3 C1qa C1qb C1qr1 Capn7 Casp1 Cd302 Cd34 Cd52 Cd53 Centd3 Cmkor1 Col3a1 Ctss Ctsz Ero1l Fcgr1 Fcgr3 Galnact2 Galnt7 Gata3 Gatm Gimap1 Gng11 Hebp1 Hk2 Ii Il15 Itgb2 Itm2a Kcnn4 Khdrbs3 Kif22 Ldh1 Lgals1 Ltb4dh Lyzs Lzp-s Man1a Mansc1 Map4k4 Mef2c Mki67 Mpeg1 Mrc1 P2ry6 Parp8 Pdgfc Pfkp Pgcp Phldb2 Pitrm1 Pltp Pon3 Prg1 Procr Pycard R…
104	V$POU1F1_Q6	37	37	65	6458	9611	-1.82	0.0	0.2	0.0	Abcg2 Arhgef3 As3mt Birc3 C1qb Capn7 Casp1 Cd34 Cd52 Cd53 Centd3 Col3a1 Colec12 Ctss Galnact2 Galnt7 Gimap1 Gpr65 Hebp1 Ii Il15 Mansc1 Map4k4 Mki67 Mrc1 P2ry6 Pdgfc Pgcp Phldb2 Pltp Procr Slc15a3 Slc16a7 Slc30a5 Tnfaip8 Tnfaip9 Waspip
105	V$GCM_Q2	19	19	83	3665	12404	-1.82	0.0	0.14	0.0	C1qa Cd52 Ctss Cxcl4 Galnact2 Gata3 Gng11 Itgb2 Map4k4 Olfml3 Pgcp Phldb2 Pitrm1 Pltp Scd1 Sh3bp5 Slc16a1 Trf Tyrobp
106	V$MEF2_Q6_01	64	64	38	9476	6593	-1.83	0.0	1.38	0.0	1700034P14Rik Abcg2 Acsl4 Arhgef3 As3mt Atf1 Birc3 C1qr1 Casp1 Cd302 Cd52 Cd53 Col3a1 Colec12 Coro1a Ctss Cxcl4 Ero1l Fcgr1 Fcgr3 Galnact2 Galnt7 Gimap1 Gng11 Gpr65 Hk2 Itm2a Khdrbs3 Kif22 Ldh1 Lgals1 Lrg1 Ltb4dh Lyzs Lzp-s Man1a Mef2c Mki67 Mpeg1 Ms4a11 Ms4a6d Nid1 Parp8 Pdgfc Pgcp Phldb2 Pltp Pon3 Pycard Rbp1 Rnf128 Serpinb6a Sh3kbp1 Slc15a3 Slc16a1 Slc16a7 Smpdl3a Sparcl1 Stab1 Tm4sf10 Tnfaip8…
107	V$NKX3A_01: NK class homeobox factor 3A	24	24	78	3172	12897	-1.83	0.0	1.61	0.0	1700034P14Rik Arl5 C1qb Cd34 Cd53 Colec12 Fcgr3 Galnact2 Galnt7 Gimap1 Gng11 Gpr65 Lrg1 Man1a Mef2c Olfml3 Pgcp Pltp Procr Serpinb6a Slc16a7 Smpdl3a Tnfaip8 Tyrobp
108	V$OSF2_Q6	72	72	30	10723	5346	-1.84	0.0	1.44	0.0	1700034P14Rik Acp5 Aldoa Arhgef3 Birc3 C1qa C1qb C1qg C1qr1 Capn7 Casp1 Cd302 Cd52 Cd53 Centd3 Cmkor1 Colec12 Coro1a Ctss Ctsz Cxcl4 Ero1l Galnact2 Galnt7 Gata3 Gatm Gimap1 Gpr65 Hdgfrp3 Hebp1 Hk2 Ii Itgb2 Itm2a Kcnn4 Khdrbs3 Kif22 Lgals1 Lrg1 Lyzs Lzp-s Mansc1 Map4k4 Mpeg1 Mrc1 Ms4a11 Ms4a6d Nid1 Pfkp Pgcp Phldb2 Pitrm1 Pltp Prg1 Pycard Rbp1 Rnf128 Serpinb6a Sh3bp5 Slc15a3 Slc16a1 Slc2a1 Slc30a5…
109	V$HNF4ALPHA_Q6	40	40	62	5719	10350	-1.85	0.0	1.37	0.0	Acp5 Arhgef3 Atf1 Birc3 C1qr1 Casp1 Cd302 Cd53 Cmkor1 Col3a1 Coro1a Ctss Fcgr3 Gata3 Gatm Hdgfrp3 Kcnn4 Khdrbs3 Kif22 Lgals1 Ltb4dh Man2a1 Mansc1 Mef2c Ms4a11 Ms4a6d Nid1 Phldb2 Pitrm1 Pon3 Procr Rbp1 Sh3bp5 Slc15a3 Sparcl1 Tgfbi Tnfaip9 Ube2l6 Waspip Zfp110
110	V$FOXJ2_02: fork head box J 2	36	36	66	6259	9810	-1.85	0.0	0.22	0.0	Abcg2 Acp5 Acsl4 Arhgef3 As3mt Birc3 C1qr1 Casp1 Cd52 Centd3 Colec12 Ctss Fcgr1 Fcgr3 Hebp1 Ii Il15 Kcnn4 Ltb4dh Lyzs Lzp-s Mpeg1 Mrc1 Ms4a11 Ms4a6d Pgcp Pon3 Pycard Serpinb6a Slc16a7 Slc2a1 Slc30a5 Sparcl1 Trf Waspip Zfp110
111	V$SMAD4_Q6	46	46	56	6706	9363	-1.87	0.0	1.28	0.0	Acp5 Arhgef3 Birc3 C1qa C1qb C1qg Capn7 Casp1 Centd3 Ctsz Ero1l Fcgr3 Galnt7 Gng11 Gpr65 Itgb2 Itm2a Kcnn4 Kif22 Ldh1 Lgals1 Lyzs Lzp-s Man1a Man2a1 Mki67 Mpeg1 Mrc1 Nid1 Pdgfc Pgcp Pitrm1 Pltp Pon3 Prg1 Rnf128 Sh3kbp1 Slc15a3 Slc16a7 Slc30a5 Smpdl3a Sparcl1 Stab1 Tnfaip8 Tnfaip9 Trf
112	V$USF_C: USF binding site	52	52	50	7663	8406	-1.88	0.0	1.25	0.0	Abcg2 Acp5 Aldoa Arhgef3 Arl5 Atf1 Birc3 C1qa Casp1 Cd52 Cd53 Col3a1 Coro1a Ctss Cxcl4 Fcgr1 Galnact2 Galnt7 Gng11 Gpr65 Hebp1 Hk2 Ii Il15 Itgb2 Kcnn4 Lzp-s Mansc1 Map4k4 Mki67 Ms4a11 Ms4a6d Pdgfc Pfkp Pitrm1 Pltp Pon3 Pycard Scd1 Sh3bp5 Sh3kbp1 Slc15a3 Slc16a1 Slc2a1 Slc30a5 Smpdl3a Stab1 Tbl1xr1 Tm4sf10 Tnfaip9 Tyrobp Ube2l6
113	V$PADS_C: Retroviral Poly A downstream element	30	30	72	4173	11896	-1.88	0.0	1.4	0.0	Arhgef3 C1qa C1qg Capn7 Cd302 Ctss Gatm Gimap1 Gng11 Hk2 Itgb2 Kcnn4 Khdrbs3 Kif22 Lyzs Lzp-s Mrc1 Nid1 P2ry6 Parp8 Pdgfc Pgcp Sh3kbp1 Slc15a3 Slc16a7 Slc2a1 Tgfbi Tnfaip9 Tyrobp Zfp110
114	V$IK1_01: Ikaros 1	53	53	49	8862	7207	-1.89	0.0	0.26	0.0	1700034P14Rik Acp5 Acsl4 Arhgef3 As3mt C1qb C1qr1 Cd34 Centd3 Cmkor1 Colec12 Cxcl4 Fcgr1 Fcgr3 Galnact2 Galnt7 Gng11 Gpr65 Hdgfrp3 Hebp1 Ii Il15 Itm2a Kif22 Lgals1 Lrg1 Man1a Map4k4 Mef2c Mrc1 Ms4a11 Ms4a6d Nid1 Olfml3 P2ry6 Parp8 Phldb2 Pltp Pon3 Prg1 Procr Rnf128 Serpinb6a Slc15a3 Slc16a7 Smpdl3a Sparcl1 Tbl1xr1 Tgfbi Tnfaip8 Tnfaip9 Ube2l6 Waspip
115	V$NRF2_01: nuclear respiratory factor 2	13	13	89	2683	13386	-1.89	0.0	0.12	0.0	C1qb Galnact2 Gata3 Gatm Itm2a Kcnn4 Khdrbs3 Kif22 Ms4a11 Ms4a6d Pfkp Trf Zfp110
116	V$NKX25_01: homeo domain factor Nkx-2.5/Csx, tinman homolog	47	47	55	7923	8146	-1.89	0.0	0.26	0.0	1700034P14Rik Arhgef3 Atf1 C1qg C1qr1 Capn7 Cd302 Cd34 Centd3 Cmkor1 Col3a1 Colec12 Coro1a Cxcl4 Fcgr3 Galnact2 Galnt7 Gimap1 Gng11 Hebp1 Hk2 Ii Itgb2 Kcnn4 Khdrbs3 Kif22 Ltb4dh Lyzs Lzp-s Mansc1 Map4k4 Mef2c Mrc1 Nid1 Olfml3 P2ry6 Pfkp Pitrm1 Pltp Pon3 Pycard Rbp1 Rnf128 Sh3kbp1 Slc16a7 Slc2a1 Tyrobp
117	V$GATA2_02: GATA-binding factor 2	38	38	64	5469	10600	-1.9	0.0	1.28	0.0	1700034P14Rik Acsl4 Atf1 C1qb C1qr1 Cd34 Cd52 Cd53 Centd3 Col3a1 Colec12 Ctss Ctsz Cxcl4 Ero1l Galnact2 Gatm Itm2a Ltb4dh Lzp-s Mansc1 Mef2c Mki67 Mpeg1 Mrc1 Nid1 Pdgfc Pgcp Pitrm1 Pycard Rnf128 Sh3kbp1 Slc30a5 Stab1 Tbl1xr1 Tm4sf10 Tnfaip8 Trf
118	V$HNF4_DR1_Q3	78	78	24	12838	3231	-1.91	0.0	0.18	0.0	Acp5 Aldoa Arhgef3 Atf1 Birc3 C1qa C1qb C1qr1 Capn7 Casp1 Cd302 Cd34 Cd53 Centd3 Cmkor1 Col3a1 Coro1a Ero1l Fcgr1 Fcgr3 Galnact2 Galnt7 Gatm Gimap1 Gpr65 Hdgfrp3 Hebp1 Hk2 Ii Il15 Itgb2 Khdrbs3 Kif22 Ldh1 Lgals1 Ltb4dh Lyzs Man1a Man2a1 Mansc1 Map4k4 Mef2c Mki67 Mpeg1 Ms4a11 Ms4a6d Olfml3 P2ry6 Pdgfc Pfkp Phldb2 Pon3 Prg1 Procr Pycard Rbp1 Rnf128 Scd1 Serpinb6a Sh3bp5 Sh3kbp1 Slc15a3 Slc16a1 Slc1…
119	V$CEBPGAMMA_Q6	70	70	32	11554	4515	-1.91	0.0	0.22	0.0	1700034P14Rik Abcg2 Acp5 Acsl4 As3mt Atf1 Birc3 C1qa C1qr1 Capn7 Casp1 Cd302 Cd52 Cd53 Centd3 Cmkor1 Col3a1 Colec12 Coro1a Ctss Cxcl4 Ero1l Fcgr1 Fcgr3 Galnact2 Galnt7 Gatm Gimap1 Gpr65 Hebp1 Hk2 Ii Itgb2 Kcnn4 Kif22 Ldh1 Lgals1 Ltb4dh Lyzs Lzp-s Man1a Mef2c Mki67 Mpeg1 Mrc1 Nid1 Olfml3 Parp8 Pgcp Phldb2 Pon3 Prg1 Procr Rbp1 Rnf128 Scd1 Serpinb6a Sh3kbp1 Slc15a3 Slc16a1 Slc30a5 Smpdl3a Sparcl1 St…
120	V$AMEF2_Q6: myocyte enhancer factor	14	14	88	1668	14401	-1.91	0.0	1.76	0.0	1700034P14Rik Arhgef3 Birc3 Cd52 Colec12 Galnt7 Ldh1 Lzp-s Mpeg1 Nid1 Pdgfc Slc15a3 Slc16a1 Waspip
121	V$BACH2_01: BTB and CNC homolog 2	73	73	29	10946	5123	-1.92	0.0	1.33	0.0	1700034P14Rik Acp5 Acsl4 Arl5 Atf1 Birc3 C1qa C1qb C1qg C1qr1 Capn7 Casp1 Cd302 Cd34 Cd53 Cmkor1 Col3a1 Coro1a Ctss Ctsz Fcgr3 Galnact2 Galnt7 Gata3 Gatm Gimap1 Gng11 Gpr65 Hdgfrp3 Hebp1 Hk2 Il15 Itgb2 Itm2a Kcnn4 Khdrbs3 Kif22 Ldh1 Lgals1 Ltb4dh Lyzs Lzp-s Man1a Man2a1 Mansc1 Mef2c Mpeg1 Ms4a11 Ms4a6d Nid1 P2ry6 Parp8 Pfkp Pgcp Phldb2 Pitrm1 Pltp Pon3 Prg1 Procr Rbp1 Scd1 Sh3bp5 Slc15a3 Slc2a1 S…
122	V$E2F_Q3_01	38	38	64	5505	10564	-1.93	0.0	1.22	0.0	1700034P14Rik Acp5 Acsl4 Arl5 Atf1 Capn7 Cd53 Ctsz Galnact2 Gata3 Hdgfrp3 Il15 Khdrbs3 Ldh1 Lgals1 Lrg1 Man2a1 Mansc1 Map4k4 Mef2c Mki67 Nid1 Olfml3 Pfkp Pon3 Procr Pycard Rnf128 Serpinb6a Slc16a1 Smpdl3a Tbl1xr1 Tgfbi Tm4sf10 Tnfaip8 Tnfaip9 Trf Zfp110
123	V$FOXD3_01: fork head box D3	84	84	18	13773	2296	-1.93	0.0	0.15	0.0	1700034P14Rik Abcg2 Acp5 Acsl4 Arhgef3 Arl5 As3mt Atf1 Birc3 C1qa C1qb C1qr1 Capn7 Casp1 Cd302 Cd34 Cd52 Cd53 Cmkor1 Col3a1 Colec12 Ctss Ctsz Cxcl4 Ero1l Fcgr1 Fcgr3 Galnact2 Galnt7 Gata3 Gatm Gimap1 Gpr65 Hdgfrp3 Hebp1 Ii Il15 Itgb2 Itm2a Kcnn4 Kif22 Lgals1 Ltb4dh Lyzs Lzp-s Man1a Mansc1 Mef2c Mpeg1 Mrc1 Ms4a11 Ms4a6d Nid1 Olfml3 Parp8 Pdgfc Pfkp Pgcp Phldb2 Pitrm1 Pltp Pon3 Prg1 Procr Pycard Rb…
124	V$AR_01: androgen receptor	11	11	91	1232	14837	-1.95	0.0	1.84	0.0	Acp5 Arhgef3 C1qb Cmkor1 Colec12 Hebp1 Il15 Lgals1 Mrc1 Prg1 Pycard
125	V$SOX9_B1: SOX (SRY-related HMG box)	54	54	48	8940	7129	-1.96	0.0	0.3	0.0	1700034P14Rik Abcg2 Acsl4 As3mt C1qa C1qb C1qg C1qr1 Capn7 Casp1 Cd302 Cd53 Centd3 Col3a1 Colec12 Coro1a Ctsz Cxcl4 Fcgr1 Fcgr3 Galnt7 Gpr65 Hdgfrp3 Hebp1 Hk2 Il15 Itgb2 Itm2a Kcnn4 Ltb4dh Man1a Mansc1 Map4k4 Mki67 Mpeg1 Olfml3 P2ry6 Parp8 Pfkp Pgcp Phldb2 Pitrm1 Pltp Pon3 Prg1 Scd1 Sh3kbp1 Slc30a5 Smpdl3a Sparcl1 Tgfbi Tnfaip9 Trf Zfp110
126	V$ER_Q6: estrogen receptor	51	51	51	8447	7622	-1.97	0.0	0.31	0.0	Aldoa Atf1 C1qa C1qb C1qr1 Capn7 Cd34 Cd53 Cmkor1 Colec12 Coro1a Ctss Ctsz Cxcl4 Fcgr1 Fcgr3 Galnt7 Gata3 Gng11 Gpr65 Hdgfrp3 Hebp1 Hk2 Ii Il15 Itgb2 Khdrbs3 Kif22 Ltb4dh Man1a Mansc1 Map4k4 Olfml3 Parp8 Pdgfc Pgcp Pitrm1 Pon3 Procr Pycard Rbp1 Rnf128 Scd1 Slc15a3 Slc16a1 Slc16a7 Slc30a5 Smpdl3a Tm4sf10 Trf Ube2l6
127	V$VMYB_01: v-Myb	76	76	26	11454	4615	-1.97	0.0	1.29	0.0	1700034P14Rik Abcg2 Acp5 Acsl4 Arhgef3 Atf1 Birc3 C1qa C1qg C1qr1 Casp1 Cd302 Cd52 Cd53 Centd3 Col3a1 Colec12 Coro1a Ctss Cxcl4 Ero1l Fcgr3 Galnact2 Galnt7 Gata3 Gatm Gimap1 Gng11 Gpr65 Hdgfrp3 Hk2 Ii Il15 Itm2a Kcnn4 Kif22 Ldh1 Lgals1 Lrg1 Ltb4dh Lyzs Man1a Man2a1 Mansc1 Mef2c Mki67 Mpeg1 Mrc1 Ms4a11 Ms4a6d Nid1 Olfml3 P2ry6 Parp8 Pgcp Pitrm1 Prg1 Procr Pycard Rbp1 Scd1 Serpinb6a Sh3bp5 Sh3kbp1 …
128	V$EFC_Q6	54	54	48	8916	7153	-1.97	0.0	0.31	0.0	1700034P14Rik Abcg2 Acsl4 Aldoa Arl5 As3mt Birc3 C1qa C1qg C1qr1 Capn7 Cd302 Cd34 Cd53 Centd3 Cmkor1 Cxcl4 Fcgr1 Galnact2 Galnt7 Gata3 Gatm Gimap1 Gng11 Hebp1 Ii Il15 Kcnn4 Kif22 Ltb4dh Mansc1 Mef2c Mrc1 Ms4a11 Ms4a6d Parp8 Pgcp Phldb2 Pltp Pon3 Sh3kbp1 Slc15a3 Slc16a1 Slc16a7 Slc30a5 Smpdl3a Sparcl1 Stab1 Tm4sf10 Tnfaip9 Trf Tyrobp Waspip Zfp110
129	V$CHOP_01: heterodimers of CHOP and C/EBPalpha	26	26	76	4602	11467	-1.98	0.0	0.24	0.0	Cd34 Cd52 Cmkor1 Colec12 Ctss Ero1l Gimap1 Hk2 Ii Il15 Itgb2 Kcnn4 Kif22 Lgals1 Lyzs Man1a Man2a1 Mki67 Mpeg1 Pdgfc Serpinb6a Sparcl1 Stab1 Tnfaip8 Tnfaip9 Zfp110
130	V$AIRE_01	16	16	86	3096	12973	-1.98	0.0	0.16	0.0	Arhgef3 C1qr1 Cd302 Centd3 Ctss Lyzs Man1a Mki67 Mpeg1 Olfml3 Pdgfc Procr Scd1 Serpinb6a Tm4sf10 Tnfaip8
131	V$GATA1_05: GATA-binding factor 1	13	13	89	2627	13442	-1.99	0.0	0.14	0.0	Acsl4 Col3a1 Ctsz Ero1l Galnt7 Itm2a Mansc1 Mef2c Mki67 Pdgfc Pgcp Slc2a1 Trf
132	V$CMYB_01: c-Myb	24	24	78	3293	12776	-1.99	0.0	1.35	0.0	Abcg2 Arl5 C1qa Casp1 Centd3 Ctss Fcgr1 Galnact2 Gimap1 Il15 Kif22 Lrg1 Ltb4dh Man2a1 P2ry6 Pfkp Pltp Pon3 Scd1 Slc15a3 Slc16a1 Tgfbi Trf Zfp110
133	V$GATA_C: GATA binding site	46	46	56	7614	8455	-2.0	0.0	0.34	0.0	1700034P14Rik Abcg2 Arl5 Atf1 Birc3 C1qb C1qr1 Cd34 Cd52 Cd53 Centd3 Col3a1 Colec12 Ctss Ctsz Cxcl4 Galnact2 Gatm Gimap1 Hk2 Ii Itm2a Lrg1 Lzp-s Mef2c Mki67 Mpeg1 Mrc1 Pdgfc Pgcp Pitrm1 Pon3 Prg1 Procr Pycard Rbp1 Scd1 Serpinb6a Slc15a3 Slc16a1 Slc30a5 Stab1 Tm4sf10 Tnfaip8 Tnfaip9 Trf
134	V$PAX6_Q2	17	17	85	3229	12840	-2.01	0.0	0.18	0.0	Acsl4 Atf1 Birc3 Cd52 Fcgr3 Kcnn4 Kif22 Lzp-s Mansc1 Nid1 Pgcp Scd1 Slc16a1 Slc30a5 Stab1 Tm4sf10 Tnfaip9
135	V$PAX9_B: zebrafish Pax-9 binding sites	26	26	76	3634	12435	-2.01	0.0	1.28	0.0	Acp5 Acsl4 Arhgef3 Atf1 Birc3 C1qg Capn7 Cmkor1 Ctss Ero1l Hdgfrp3 Hebp1 Il15 Itm2a Kcnn4 Man2a1 Map4k4 Mki67 Mpeg1 Pltp Procr Rbp1 Slc2a1 Sparcl1 Tyrobp Ube2l6
136	V$CEBP_C: C/EBP binding site	21	21	81	3822	12247	-2.02	0.0	0.21	0.0	Acp5 Arl5 Birc3 Casp1 Ctsz Gpr65 Hk2 Ii Il15 Itm2a Lyzs Mansc1 Nid1 Parp8 Pdgfc Prg1 Rbp1 Rnf128 Slc16a7 Slc30a5 Zfp110
137	V$BARBIE_01: barbiturate-inducible element	49	49	53	8051	8018	-2.02	0.0	0.36	0.0	Abcg2 Acsl4 Atf1 C1qg Cd302 Cd52 Centd3 Ctsz Cxcl4 Fcgr1 Fcgr3 Gata3 Gatm Gimap1 Hdgfrp3 Hebp1 Hk2 Il15 Itm2a Kcnn4 Ldh1 Ltb4dh Lyzs Lzp-s Man1a Mki67 Mpeg1 Mrc1 Ms4a11 Ms4a6d Parp8 Pfkp Pgcp Pitrm1 Pltp Procr Pycard Rnf128 Scd1 Sh3bp5 Slc15a3 Slc2a1 Smpdl3a Sparcl1 Stab1 Tnfaip8 Trf Tyrobp Waspip
138	V$LEF1TCF1_Q4	48	48	54	7897	8172	-2.02	0.0	0.36	0.0	1700034P14Rik Abcg2 Arhgef3 Atf1 Birc3 C1qa C1qb C1qr1 Casp1 Cd52 Cd53 Centd3 Cmkor1 Col3a1 Ctss Fcgr1 Fcgr3 Galnact2 Galnt7 Gatm Gimap1 Gpr65 Hdgfrp3 Hk2 Itgb2 Itm2a Kif22 Lzp-s Mef2c Mrc1 Nid1 P2ry6 Pdgfc Pfkp Pgcp Phldb2 Pltp Prg1 Procr Pycard Rbp1 Scd1 Sh3bp5 Sh3kbp1 Smpdl3a Tbl1xr1 Tm4sf10 Trf
139	V$FREAC4_01: Fork head RElated ACtivator-4	3	3	99	171	15898	-2.02	0.0	2.33	0.0	Arl5 Fcgr3 Pdgfc
140	V$OCT1_Q6: octamer factor 1	97	97	5	14735	1334	-2.03	0.0	1.95	0.0	1700034P14Rik Abcg2 Acp5 Acsl4 Arhgef3 Arl5 Atf1 Birc3 C1qa C1qb C1qg C1qr1 Capn7 Casp1 Cd302 Cd34 Cd52 Cd53 Centd3 Cmkor1 Col3a1 Colec12 Coro1a Ctss Ctsz Cxcl4 Ero1l Fcgr1 Fcgr3 Galnact2 Galnt7 Gata3 Gatm Gimap1 Gng11 Gpr65 Hdgfrp3 Hebp1 Hk2 Ii Il15 Itgb2 Itm2a Kcnn4 Kif22 Ldh1 Lgals1 Lrg1 Ltb4dh Lyzs Lzp-s Man1a Man2a1 Mansc1 Map4k4 Mef2c Mki67 Mpeg1 Mrc1 Ms4a11 Ms4a6d Nid1 Olfml3 Parp8 Pdgfc P…
141	V$CDPCR1_01: cut-like homeodomain protein	77	77	25	12570	3499	-2.04	0.0	0.24	0.0	1700034P14Rik Abcg2 Aldoa Arhgef3 Arl5 As3mt Birc3 C1qa C1qb C1qg Capn7 Casp1 Cd302 Cd34 Cd52 Cd53 Cmkor1 Col3a1 Colec12 Coro1a Ctss Cxcl4 Ero1l Fcgr1 Galnact2 Galnt7 Gata3 Gatm Gimap1 Gpr65 Hdgfrp3 Hk2 Ii Itgb2 Itm2a Kif22 Ldh1 Lgals1 Ltb4dh Lyzs Lzp-s Man1a Mef2c Mpeg1 Mrc1 Ms4a11 Ms4a6d Nid1 Olfml3 P2ry6 Parp8 Pfkp Pgcp Phldb2 Pitrm1 Pon3 Procr Rbp1 Rnf128 Scd1 Serpinb6a Sh3bp5 Sh3kbp1 Slc16a7…
142	V$PIT1_Q6	80	80	22	12118	3951	-2.04	0.0	1.27	0.0	1700034P14Rik Abcg2 Acp5 Acsl4 Arhgef3 Arl5 As3mt Atf1 Birc3 C1qb C1qg C1qr1 Capn7 Casp1 Cd302 Cd34 Cd52 Cd53 Centd3 Col3a1 Colec12 Coro1a Ctss Cxcl4 Ero1l Fcgr1 Galnact2 Galnt7 Gatm Gimap1 Gpr65 Hebp1 Hk2 Ii Il15 Itm2a Kcnn4 Khdrbs3 Kif22 Ldh1 Lgals1 Ltb4dh Lyzs Lzp-s Man1a Man2a1 Mansc1 Map4k4 Mef2c Mki67 Mpeg1 Mrc1 Ms4a11 Ms4a6d Olfml3 P2ry6 Parp8 Pdgfc Pgcp Phldb2 Pon3 Prg1 Procr Pycard Rnf12…
143	V$CREB_Q4_01	32	32	70	4680	11389	-2.05	0.0	1.07	0.0	Abcg2 Acsl4 Atf1 Casp1 Cd53 Cmkor1 Coro1a Ero1l Gimap1 Hebp1 Hk2 Kcnn4 Ldh1 Lzp-s Man1a Ms4a11 Ms4a6d Olfml3 Pon3 Prg1 Procr Rnf128 Slc15a3 Slc16a1 Slc16a7 Slc2a1 Slc30a5 Stab1 Tgfbi Tnfaip8 Tyrobp Ube2l6
144	V$POU6F1_01	5	5	97	1331	14738	-2.05	0.0	0.07	0.0	Arhgef3 C1qb Galnact2 Gpr65 Slc16a7
145	V$KROX_Q6	42	42	60	6323	9746	-2.05	0.0	0.94	0.0	Acp5 Acsl4 Atf1 C1qa Capn7 Ctsz Ero1l Fcgr3 Gata3 Gng11 Hdgfrp3 Hk2 Ii Itm2a Kcnn4 Khdrbs3 Ldh1 Ltb4dh Man2a1 Map4k4 Mki67 Nid1 Olfml3 Pdgfc Pfkp Pgcp Phldb2 Pon3 Rbp1 Rnf128 Scd1 Serpinb6a Sh3bp5 Slc16a1 Slc2a1 Tbl1xr1 Tm4sf10 Tnfaip8 Trf Ube2l6 Waspip Zfp110
146	V$LEF1_Q6	91	91	11	14799	1270	-2.05	0.0	0.11	0.0	1700034P14Rik Abcg2 Acsl4 Arhgef3 Arl5 Atf1 Birc3 C1qa C1qb C1qr1 Capn7 Casp1 Cd52 Cd53 Centd3 Cmkor1 Col3a1 Coro1a Ctss Ctsz Cxcl4 Ero1l Fcgr1 Fcgr3 Galnact2 Galnt7 Gata3 Gatm Gimap1 Gpr65 Hdgfrp3 Hebp1 Hk2 Ii Itgb2 Itm2a Kcnn4 Khdrbs3 Kif22 Lgals1 Lrg1 Ltb4dh Lyzs Lzp-s Man1a Man2a1 Mansc1 Map4k4 Mef2c Mki67 Mpeg1 Mrc1 Ms4a11 Ms4a6d Nid1 Olfml3 P2ry6 Parp8 Pdgfc Pfkp Pgcp Phldb2 Pitrm1 Pltp Pon…
147	V$GFI1_01: growth factor independence 1	32	32	70	4686	11383	-2.05	0.0	1.06	0.0	Arhgef3 Arl5 Birc3 C1qb C1qr1 Col3a1 Colec12 Ctss Cxcl4 Galnact2 Gata3 Gimap1 Gpr65 Ltb4dh Lzp-s Man2a1 Map4k4 Mef2c Mpeg1 Mrc1 Olfml3 P2ry6 Procr Sh3kbp1 Slc15a3 Smpdl3a Sparcl1 Stab1 Tnfaip8 Tnfaip9 Tyrobp Zfp110
148	V$IRF_Q6_01	46	46	56	7483	8586	-2.06	0.0	0.43	0.0	Acsl4 As3mt Birc3 Casp1 Col3a1 Colec12 Ctss Ctsz Fcgr1 Fcgr3 Galnact2 Galnt7 Gata3 Gimap1 Gng11 Gpr65 Hdgfrp3 Hebp1 Ii Il15 Kif22 Ldh1 Ltb4dh Lyzs Lzp-s Map4k4 Mef2c Mki67 Mpeg1 Olfml3 Parp8 Pdgfc Pfkp Pgcp Phldb2 Pltp Prg1 Pycard Rnf128 Scd1 Serpinb6a Slc15a3 Tgfbi Tnfaip8 Waspip Zfp110
149	V$CREBATF_Q6	27	27	75	4652	11417	-2.07	0.0	0.3	0.0	Abcg2 Acsl4 Atf1 Casp1 Cd53 Coro1a Ero1l Hebp1 Hk2 Itm2a Kcnn4 Ldh1 Lzp-s Ms4a11 Ms4a6d Olfml3 Phldb2 Pon3 Prg1 Procr Slc15a3 Slc16a1 Slc16a7 Stab1 Tgfbi Tnfaip8 Tyrobp
150	V$USF_Q6: upstream stimulating factor	66	66	36	10106	5963	-2.07	0.0	0.93	0.0	Abcg2 Acp5 Aldoa Arhgef3 Arl5 As3mt Atf1 Birc3 C1qa C1qb Casp1 Cd34 Cd52 Cd53 Centd3 Ctsz Cxcl4 Ero1l Fcgr1 Galnact2 Gata3 Gng11 Gpr65 Hebp1 Hk2 Itgb2 Kcnn4 Khdrbs3 Kif22 Ldh1 Lgals1 Lrg1 Lzp-s Man1a Man2a1 Mansc1 Map4k4 Mrc1 Ms4a11 Ms4a6d Nid1 Parp8 Pdgfc Pfkp Pgcp Pitrm1 Pltp Pon3 Pycard Serpinb6a Sh3bp5 Sh3kbp1 Slc15a3 Slc16a1 Slc16a7 Slc30a5 Smpdl3a Sparcl1 Stab1 Tgfbi Tm4sf10 Trf Tyrobp Ube2…
151	V$PITX2_Q2: pituitary homeobox factor 2	45	45	57	6874	9195	-2.08	0.0	0.84	0.0	Abcg2 Acsl4 Arl5 As3mt Atf1 Birc3 C1qa C1qg Capn7 Cd302 Cd52 Centd3 Cmkor1 Coro1a Ctss Ero1l Fcgr1 Fcgr3 Gatm Gimap1 Gpr65 Hebp1 Hk2 Ii Il15 Kif22 Lgals1 Mansc1 Mef2c Nid1 Parp8 Pfkp Procr Rbp1 Rnf128 Sh3kbp1 Slc16a1 Slc16a7 Slc30a5 Sparcl1 Stab1 Tm4sf10 Tyrobp Waspip Zfp110
152	V$HAND1E47_01: Hand1:E47 heterodimer	58	58	44	9323	6746	-2.08	0.0	0.46	0.0	Acp5 Arhgef3 Birc3 C1qa C1qb C1qg Casp1 Cd52 Cd53 Centd3 Cmkor1 Col3a1 Colec12 Ctsz Cxcl4 Galnact2 Gatm Gimap1 Gng11 Hebp1 Hk2 Ii Il15 Itgb2 Itm2a Kcnn4 Khdrbs3 Kif22 Lrg1 Ltb4dh Mansc1 Mef2c Mki67 Mpeg1 Mrc1 Ms4a6d Nid1 Olfml3 P2ry6 Pdgfc Pfkp Pgcp Phldb2 Pltp Pon3 Scd1 Sh3kbp1 Slc15a3 Slc16a1 Slc16a7 Slc2a1 Stab1 Tgfbi Tnfaip8 Tnfaip9 Trf Tyrobp Zfp110
153	V$MYOD_01: myoblast determination gene product	65	65	37	10501	5568	-2.08	0.0	0.39	0.0	1700034P14Rik Acp5 Birc3 C1qa C1qb C1qg C1qr1 Capn7 Cd52 Centd3 Cmkor1 Coro1a Ctss Ctsz Cxcl4 Ero1l Fcgr3 Galnact2 Galnt7 Gata3 Gatm Gpr65 Hk2 Ii Il15 Itgb2 Itm2a Kcnn4 Khdrbs3 Ldh1 Lgals1 Lyzs Lzp-s Man1a Mansc1 Mef2c Mki67 Mrc1 Nid1 P2ry6 Parp8 Pdgfc Pfkp Pgcp Phldb2 Pitrm1 Pltp Prg1 Procr Pycard Rbp1 Rnf128 Sh3bp5 Slc15a3 Slc16a1 Slc16a7 Slc2a1 Slc30a5 Stab1 Tgfbi Tnfaip8 Tnfaip9 Trf Tyrobp Zf…
154	V$SMAD3_Q6	60	60	42	9278	6791	-2.09	0.0	0.79	0.0	Acp5 Aldoa Arhgef3 Arl5 C1qa C1qg Capn7 Casp1 Cd34 Cd52 Coro1a Ctsz Ero1l Fcgr3 Galnact2 Galnt7 Gatm Gimap1 Gng11 Hdgfrp3 Ii Itgb2 Kcnn4 Kif22 Ldh1 Lrg1 Lyzs Lzp-s Man1a Man2a1 Mansc1 Map4k4 Mef2c Mpeg1 Mrc1 Nid1 P2ry6 Pdgfc Pfkp Pgcp Phldb2 Pon3 Prg1 Rbp1 Rnf128 Scd1 Sh3kbp1 Slc15a3 Slc16a1 Slc16a7 Slc2a1 Slc30a5 Sparcl1 Stab1 Tgfbi Tnfaip8 Trf Tyrobp Waspip Zfp110
155	V$STAT5A_02	13	13	89	2559	13510	-2.09	0.0	0.17	0.0	Acp5 Atf1 Galnt7 Gpr65 Hk2 Kif22 Ltb4dh Mef2c Nid1 Slc16a7 Tbl1xr1 Tnfaip9 Trf
156	V$E2F1_Q6: E2F-1	52	52	50	8292	7777	-2.1	0.0	0.53	0.0	1700034P14Rik Acp5 Acsl4 Arl5 Atf1 Birc3 Capn7 Cd302 Cd53 Cmkor1 Coro1a Ero1l Galnact2 Gata3 Gatm Hdgfrp3 Hk2 Khdrbs3 Ldh1 Lgals1 Ltb4dh Man2a1 Mansc1 Map4k4 Mef2c Mki67 Nid1 Olfml3 Parp8 Pfkp Pgcp Phldb2 Pitrm1 Pltp Pon3 Prg1 Pycard Rnf128 Scd1 Serpinb6a Sh3bp5 Slc16a1 Sparcl1 Tbl1xr1 Tgfbi Tm4sf10 Tnfaip8 Tnfaip9 Trf Ube2l6 Waspip Zfp110
157	V$E2F1_Q6_01	34	34	68	5621	10448	-2.1	0.0	0.4	0.0	Acp5 Acsl4 Arl5 Atf1 Birc3 Cd52 Cd53 Cmkor1 Hdgfrp3 Ii Il15 Ldh1 Lgals1 Lrg1 Man2a1 Mansc1 Map4k4 Mki67 Nid1 Olfml3 Pitrm1 Pltp Rnf128 Scd1 Serpinb6a Sh3bp5 Slc15a3 Slc16a1 Slc2a1 Smpdl3a Tbl1xr1 Tm4sf10 Ube2l6 Zfp110
158	V$PAX3_B: Pax-3 binding sites	61	61	41	9726	6343	-2.11	0.0	0.51	0.0	1700034P14Rik Acsl4 Aldoa Arhgef3 Arl5 Atf1 Birc3 C1qa C1qr1 Capn7 Cd34 Cmkor1 Col3a1 Colec12 Coro1a Ctss Ctsz Cxcl4 Ero1l Fcgr1 Fcgr3 Galnact2 Galnt7 Gata3 Gatm Gng11 Hebp1 Hk2 Ii Itgb2 Ldh1 Lgals1 Ltb4dh Man1a Mansc1 Map4k4 Mki67 Nid1 Pgcp Phldb2 Pltp Pon3 Prg1 Procr Rbp1 Rnf128 Scd1 Sh3bp5 Sh3kbp1 Slc15a3 Slc16a1 Slc16a7 Slc2a1 Slc30a5 Sparcl1 Tbl1xr1 Tm4sf10 Tnfaip8 Tyrobp Waspip Zfp110
159	V$TAL1_Q6	43	43	59	6714	9355	-2.11	0.0	0.68	0.0	1700034P14Rik Acsl4 Arhgef3 C1qa C1qr1 Capn7 Cd34 Cd52 Colec12 Cxcl4 Fcgr1 Galnt7 Gatm Gimap1 Gng11 Il15 Itgb2 Lgals1 Lrg1 Ltb4dh Lzp-s Man1a Mef2c Mki67 Mrc1 Parp8 Pdgfc Pfkp Pgcp Pitrm1 Pon3 Prg1 Procr Pycard Rnf128 Slc16a1 Stab1 Tgfbi Tnfaip8 Tnfaip9 Tyrobp Ube2l6 Zfp110
160	V$E2F1_Q4: E2F-1	27	27	75	4583	11486	-2.12	0.0	0.34	0.0	Acp5 Acsl4 Arhgef3 Arl5 Atf1 C1qb Capn7 Cd53 Gata3 Hdgfrp3 Khdrbs3 Ldh1 Lgals1 Man2a1 Map4k4 Mki67 Olfml3 Pfkp Phldb2 Pon3 Pycard Sh3bp5 Slc16a1 Tgfbi Tm4sf10 Tnfaip8 Zfp110
161	V$MAZ_Q6	73	73	29	11198	4871	-2.12	0.0	0.95	0.0	Abcg2 Acp5 Acsl4 Arl5 Atf1 C1qa C1qb C1qg C1qr1 Capn7 Cd302 Cd34 Cd52 Centd3 Cmkor1 Coro1a Ctsz Ero1l Fcgr1 Galnt7 Gata3 Hdgfrp3 Hebp1 Hk2 Il15 Itgb2 Itm2a Kcnn4 Khdrbs3 Ldh1 Lgals1 Lrg1 Ltb4dh Lyzs Man1a Man2a1 Mansc1 Map4k4 Mef2c Mki67 Mrc1 Nid1 Olfml3 P2ry6 Parp8 Pdgfc Pgcp Phldb2 Pitrm1 Pltp Prg1 Procr Pycard Rbp1 Rnf128 Scd1 Sh3bp5 Sh3kbp1 Slc16a1 Slc16a7 Slc2a1 Sparcl1 Stab1 Tbl1xr1 Tgfbi T…
162	V$MYOGNF1_01: myogenin / nuclear factor 1 or related factors	19	19	83	3430	12639	-2.12	0.0	0.25	0.0	Acp5 C1qa Cd302 Cd34 Cd53 Cxcl4 Fcgr3 Galnact2 Gatm Itgb2 Mki67 Mpeg1 Mrc1 Nid1 P2ry6 Scd1 Serpinb6a Slc2a1 Stab1
163	V$PTF1BETA_Q6	11	11	91	1304	14765	-2.13	0.0	1.58	0.0	Arhgef3 C1qg Cmkor1 Fcgr3 Gpr65 Il15 Procr Pycard Sh3bp5 Slc30a5 Tnfaip8
164	V$GATA2_03: GATA-binding factor 2	32	32	70	4832	11237	-2.13	0.0	0.86	0.0	1700034P14Rik Acsl4 Atf1 C1qg Casp1 Cd302 Cd34 Cd52 Cmkor1 Col3a1 Ctsz Cxcl4 Ero1l Gatm Hebp1 Itm2a Ltb4dh Mef2c Mrc1 Ms4a11 Ms4a6d Pdgfc Pgcp Rbp1 Rnf128 Sh3kbp1 Slc16a7 Tbl1xr1 Tm4sf10 Tnfaip8 Trf Ube2l6
165	V$XFD3_01: Xenopus fork head domain factor 3	9	9	93	1927	14142	-2.14	0.0	0.13	0.0	Arl5 Cd53 Ctss Fcgr3 Gng11 Olfml3 Pdgfc Prg1 Tm4sf10
166	V$CDPCR3HD_01: cut-like homeodomain protein	31	31	71	5112	10957	-2.14	0.0	0.42	0.0	Abcg2 Aldoa Arl5 As3mt Birc3 C1qa C1qb Cd53 Cmkor1 Ctss Cxcl4 Fcgr1 Galnact2 Hk2 Itgb2 Lgals1 Ltb4dh Lyzs Lzp-s Nid1 Olfml3 Pgcp Pitrm1 Scd1 Sh3bp5 Slc16a7 Slc2a1 Tbl1xr1 Tgfbi Tnfaip9 Trf
167	V$AP1_Q2: activator protein 1	68	68	34	10878	5191	-2.14	0.0	0.46	0.0	1700034P14Rik Acp5 Acsl4 Arhgef3 Arl5 As3mt Atf1 C1qa C1qb C1qg C1qr1 Capn7 Casp1 Cd302 Cd52 Cmkor1 Col3a1 Fcgr1 Galnact2 Galnt7 Gata3 Gimap1 Gng11 Gpr65 Hdgfrp3 Hebp1 Hk2 Ii Itgb2 Itm2a Kcnn4 Kif22 Ltb4dh Lyzs Lzp-s Mansc1 Map4k4 Mpeg1 Mrc1 Ms4a11 Ms4a6d Nid1 Olfml3 P2ry6 Pdgfc Pfkp Pgcp Phldb2 Pltp Procr Pycard Rnf128 Scd1 Sh3bp5 Sh3kbp1 Slc15a3 Slc16a1 Slc2a1 Smpdl3a Sparcl1 Stab1 Tgfbi Tm4sf1…
168	V$TATA_C: Retroviral TATA box	32	32	70	4868	11201	-2.15	0.0	0.81	0.0	Abcg2 Arhgef3 As3mt Atf1 Birc3 Cd34 Cd52 Cd53 Cmkor1 Col3a1 Ero1l Gimap1 Kif22 Man1a Mef2c Mki67 Mrc1 Ms4a11 Ms4a6d Olfml3 Pon3 Procr Pycard Scd1 Sh3bp5 Sh3kbp1 Slc2a1 Slc30a5 Sparcl1 Stab1 Tnfaip8 Tnfaip9
169	V$MMEF2_Q6: myocyte enhancer factor	34	34	68	5267	10802	-2.15	0.0	0.71	0.0	1700034P14Rik Acsl4 Arhgef3 Arl5 As3mt Birc3 C1qr1 Casp1 Cd52 Cd53 Cmkor1 Col3a1 Colec12 Ctss Ero1l Fcgr1 Gatm Gimap1 Gng11 Hebp1 Ltb4dh Lzp-s Mki67 Mrc1 Parp8 Prg1 Procr Scd1 Sh3bp5 Sh3kbp1 Slc15a3 Slc16a7 Stab1 Waspip
170	V$ZTA_Q2	33	33	69	5080	10989	-2.15	0.0	0.75	0.0	1700034P14Rik Acsl4 Arl5 Birc3 C1qa C1qb C1qg Capn7 Casp1 Cd34 Cd52 Cd53 Col3a1 Coro1a Ctss Fcgr3 Gpr65 Hdgfrp3 Hebp1 Kcnn4 Lyzs Ms4a11 Ms4a6d P2ry6 Parp8 Pgcp Phldb2 Pon3 Procr Slc15a3 Tgfbi Tyrobp Ube2l6
171	V$CREB_Q2_01	32	32	70	4922	11147	-2.16	0.0	0.75	0.0	Abcg2 Acsl4 Atf1 Casp1 Cd53 Coro1a Ero1l Gimap1 Hebp1 Hk2 Itm2a Kcnn4 Lzp-s Man1a Mef2c Ms4a11 Ms4a6d Olfml3 Phldb2 Pon3 Prg1 Procr Rnf128 Slc15a3 Slc16a7 Slc2a1 Smpdl3a Stab1 Tgfbi Tnfaip8 Tyrobp Ube2l6
172	V$HTF_01	7	7	95	712	15357	-2.16	0.0	1.78	0.0	Fcgr1 Hk2 Ms4a11 Ms4a6d Pon3 Prg1 Slc16a7
173	V$NRF2_Q4: heterodimer containing Nrf2	25	25	77	4219	11850	-2.17	0.0	0.37	0.0	Acp5 As3mt Atf1 C1qb C1qr1 Capn7 Casp1 Cd302 Cd34 Cd52 Coro1a Gata3 Gimap1 Gpr65 Hebp1 Kcnn4 Mansc1 Mrc1 P2ry6 Pgcp Procr Rbp1 Serpinb6a Sparcl1 Tnfaip9
174	V$AP1_Q4: activator protein 1	81	81	21	13090	2979	-2.18	0.0	0.29	0.0	1700034P14Rik Abcg2 Acp5 Arhgef3 Arl5 As3mt Atf1 Birc3 C1qa C1qb C1qg C1qr1 Capn7 Casp1 Cd302 Cd34 Cd52 Cd53 Cmkor1 Col3a1 Coro1a Ctss Ctsz Cxcl4 Ero1l Galnact2 Galnt7 Gata3 Gatm Gimap1 Gng11 Gpr65 Hdgfrp3 Hebp1 Hk2 Ii Itgb2 Itm2a Kcnn4 Khdrbs3 Kif22 Lgals1 Lrg1 Ltb4dh Lyzs Lzp-s Man1a Mansc1 Map4k4 Mef2c Mrc1 Ms4a11 Ms4a6d Olfml3 P2ry6 Parp8 Pdgfc Pfkp Pgcp Phldb2 Pltp Procr Pycard Rbp1 Rnf128 S…
175	V$HP1SITEFACTOR_Q6	23	23	79	3919	12150	-2.18	0.0	0.35	0.0	Acsl4 Birc3 C1qa C1qr1 Casp1 Cd302 Cd53 Khdrbs3 Lgals1 Map4k4 Mef2c Mpeg1 Nid1 Pgcp Pon3 Pycard Rbp1 Rnf128 Serpinb6a Smpdl3a Sparcl1 Tnfaip8 Tyrobp
176	V$DEC_Q1	72	72	30	11315	4754	-2.18	0.0	0.63	0.0	1700034P14Rik Acp5 Aldoa Arhgef3 As3mt Atf1 C1qa C1qb C1qg C1qr1 Cd53 Centd3 Cmkor1 Col3a1 Coro1a Ctss Ctsz Cxcl4 Ero1l Fcgr1 Fcgr3 Galnact2 Gata3 Gng11 Gpr65 Hebp1 Hk2 Ii Il15 Itgb2 Itm2a Kcnn4 Lrg1 Ltb4dh Lzp-s Man1a Man2a1 Mansc1 Map4k4 Mef2c Mki67 Mrc1 Ms4a11 Ms4a6d P2ry6 Pdgfc Pfkp Pgcp Phldb2 Pitrm1 Pltp Pon3 Prg1 Procr Pycard Rbp1 Rnf128 Serpinb6a Sh3bp5 Sh3kbp1 Slc16a1 Slc16a7 Slc2a1 Slc3…
177	V$E2F1_Q4_01	23	23	79	3357	12712	-2.2	0.0	0.97	0.0	Acp5 Acsl4 Arl5 Cd53 Gata3 Khdrbs3 Ldh1 Lgals1 Man2a1 Map4k4 Mki67 Nid1 Olfml3 Pfkp Pon3 Pycard Rnf128 Serpinb6a Slc16a1 Tbl1xr1 Tgfbi Tm4sf10 Zfp110
178	V$ATF4_Q2: activating transcription factor 4	26	26	76	3891	12178	-2.2	0.0	0.87	0.0	Acp5 Atf1 C1qr1 Cd302 Col3a1 Ero1l Gimap1 Hdgfrp3 Hebp1 Hk2 Itgb2 Lyzs Lzp-s Ms4a11 Ms4a6d Parp8 Pgcp Phldb2 Pitrm1 Procr Slc15a3 Slc16a1 Slc2a1 Tgfbi Tnfaip9 Tyrobp
179	V$WHN_B: winged-helix factor nude	26	26	76	3890	12179	-2.2	0.0	0.87	0.0	Abcg2 Acsl4 Arl5 C1qr1 Capn7 Cd302 Colec12 Cxcl4 Ero1l Gatm Gng11 Hdgfrp3 Hebp1 Hk2 Kcnn4 Khdrbs3 Mansc1 Pfkp Pitrm1 Rnf128 Slc2a1 Smpdl3a Tbl1xr1 Ube2l6 Waspip Zfp110
180	V$EVI1_04: ectopic viral integration site 1 encoded factor	77	77	25	11909	4160	-2.2	0.0	0.85	0.0	1700034P14Rik Abcg2 Acp5 Acsl4 Aldoa Arl5 As3mt Atf1 C1qa C1qb C1qr1 Capn7 Casp1 Cd302 Cd34 Cd52 Cd53 Centd3 Cmkor1 Col3a1 Colec12 Ctss Ctsz Cxcl4 Ero1l Fcgr1 Fcgr3 Galnt7 Gata3 Gatm Gimap1 Gpr65 Ii Itgb2 Itm2a Kcnn4 Kif22 Ldh1 Lgals1 Lrg1 Ltb4dh Man1a Mansc1 Map4k4 Mef2c Mki67 Mpeg1 Mrc1 Ms4a11 Ms4a6d Olfml3 Pdgfc Pfkp Pgcp Phldb2 Pitrm1 Pltp Pon3 Prg1 Procr Rbp1 Rnf128 Serpinb6a Sh3bp5 Sh3kbp1 …
181	V$GATA1_06: GATA-binding factor 1	29	29	73	4593	11476	-2.21	0.0	0.6	0.0	1700034P14Rik Acsl4 Atf1 C1qb C1qr1 Cd34 Cd52 Centd3 Col3a1 Colec12 Ctsz Cxcl4 Ero1l Galnact2 Gatm Itm2a Ltb4dh Mef2c Mrc1 Pdgfc Pgcp Pycard Rnf128 Sh3kbp1 Slc30a5 Stab1 Tbl1xr1 Tm4sf10 Tnfaip8
182	V$CREL_01: c-Rel	74	74	28	11686	4383	-2.22	0.0	0.57	0.0	Acp5 Acsl4 Aldoa Arhgef3 Atf1 Birc3 C1qa C1qb C1qg C1qr1 Cd302 Cd52 Centd3 Cmkor1 Col3a1 Colec12 Coro1a Ctsz Cxcl4 Ero1l Fcgr3 Galnact2 Galnt7 Gata3 Gatm Gng11 Gpr65 Hebp1 Ii Il15 Itgb2 Khdrbs3 Kif22 Ldh1 Lgals1 Lrg1 Ltb4dh Lyzs Lzp-s Man1a Man2a1 Mansc1 Map4k4 Mki67 Mrc1 Nid1 Olfml3 P2ry6 Pdgfc Pfkp Pgcp Phldb2 Pitrm1 Pltp Pon3 Prg1 Procr Rbp1 Scd1 Serpinb6a Sh3bp5 Sh3kbp1 Slc15a3 Slc16a7 Slc30a…
183	V$STAT_01: signal transducers and activators of transcription	17	17	85	3040	13029	-2.22	0.0	0.28	0.0	Acp5 Capn7 Cd302 Cd34 Cmkor1 Fcgr1 Galnt7 Gatm Kif22 Man1a Ms4a11 Ms4a6d Pltp Serpinb6a Smpdl3a Tnfaip9 Waspip
184	V$MEIS1BHOXA9_02: Meis-1b:HOXA9 heterodimeric binding	3	3	99	190	15879	-2.23	0.0	2.1	0.0	C1qg Ms4a11 Ms4a6d
185	V$E2F_Q4_01	21	21	81	3045	13024	-2.23	0.0	0.98	0.0	Acsl4 Arl5 Cd53 Gata3 Khdrbs3 Ldh1 Lgals1 Man2a1 Map4k4 Mki67 Olfml3 Pfkp Pon3 Pycard Rnf128 Serpinb6a Slc16a1 Tbl1xr1 Tgfbi Tm4sf10 Zfp110
186	V$IRF_Q6	25	25	77	4073	11996	-2.24	0.0	0.49	0.0	Birc3 Casp1 Col3a1 Ctss Fcgr1 Galnt7 Gimap1 Gng11 Hdgfrp3 Ii Il15 Kif22 Lyzs Mef2c Mpeg1 Parp8 Pdgfc Pfkp Pltp Pycard Rnf128 Serpinb6a Slc15a3 Tgfbi Trf
187	V$E2F1DP2_01: E2F-1:DP-2 heterodimer	4	4	98	1097	14972	-2.24	0.0	0.08	0.0	Cmkor1 Mef2c Slc16a1 Tbl1xr1
188	V$HNF3B_01: Hepatocyte Nuclear Factor 3beta	76	76	26	12006	4063	-2.24	0.0	0.56	0.0	1700034P14Rik Abcg2 Acp5 Acsl4 Arhgef3 Arl5 Atf1 Birc3 C1qa C1qb Capn7 Casp1 Cd302 Cd34 Cd52 Cd53 Cmkor1 Col3a1 Colec12 Ctss Cxcl4 Ero1l Fcgr1 Fcgr3 Galnact2 Galnt7 Gata3 Gimap1 Gpr65 Hdgfrp3 Hebp1 Ii Il15 Itgb2 Itm2a Kcnn4 Khdrbs3 Kif22 Ltb4dh Lyzs Lzp-s Man1a Mansc1 Mef2c Mki67 Mpeg1 Ms4a11 Ms4a6d Nid1 Olfml3 Parp8 Pdgfc Pfkp Pgcp Phldb2 Pitrm1 Pon3 Prg1 Procr Pycard Rnf128 Scd1 Serpinb6a Sh3kb…
189	V$HIF1_Q5: hypoxia-inducible factor 1	9	9	93	1859	14210	-2.25	0.0	0.17	0.0	C1qa Ero1l Galnt7 Kif22 Ldh1 Pgcp Rnf128 Slc2a1 Tnfaip8
190	V$FOX_Q2	78	78	24	12226	3843	-2.26	0.0	0.66	0.0	1700034P14Rik Abcg2 Acp5 Arhgef3 Arl5 As3mt Atf1 Birc3 C1qa C1qg C1qr1 Capn7 Casp1 Cd302 Cd34 Cd52 Cd53 Centd3 Cmkor1 Col3a1 Colec12 Ctss Ctsz Ero1l Fcgr3 Galnact2 Galnt7 Gata3 Gatm Gimap1 Gng11 Gpr65 Hdgfrp3 Hebp1 Il15 Itm2a Kcnn4 Kif22 Lgals1 Ltb4dh Lyzs Lzp-s Man1a Mansc1 Mef2c Mki67 Mpeg1 Mrc1 Ms4a11 Ms4a6d Nid1 Olfml3 Parp8 Pdgfc Pfkp Pgcp Phldb2 Pitrm1 Pltp Pon3 Prg1 Procr Pycard Rnf128 Ser…
191	V$E47_01: E47	13	13	89	2428	13641	-2.27	0.0	0.24	0.0	C1qa Cd52 Cmkor1 Gimap1 Ii Mansc1 Nid1 Pfkp Slc30a5 Stab1 Tnfaip8 Tnfaip9 Tyrobp
192	V$COUP_01: COUP:HNF-4 heterodimer	17	17	85	2405	13664	-2.28	0.0	1.03	0.0	Acp5 Birc3 Centd3 Col3a1 Coro1a Ltb4dh Mansc1 Ms4a11 Ms4a6d Pon3 Procr Pycard Rbp1 Serpinb6a Sparcl1 Tnfaip8 Tnfaip9
193	V$E2F_Q6_01	14	14	88	1881	14188	-2.28	0.0	1.18	0.0	Acsl4 Arl5 Gata3 Ldh1 Man2a1 Map4k4 Mki67 Pycard Rnf128 Serpinb6a Slc16a1 Tbl1xr1 Tgfbi Tm4sf10
194	V$NMYC_01: N-Myc	21	21	81	3459	12610	-2.29	0.0	0.46	0.0	Abcg2 Acp5 Aldoa Atf1 Casp1 Galnact2 Gng11 Hebp1 Itgb2 Kcnn4 Man2a1 Mansc1 Pfkp Pltp Sh3bp5 Slc15a3 Slc16a1 Slc30a5 Smpdl3a Tm4sf10 Tyrobp
195	V$AR_Q2: androgen receptor	3	3	99	914	15155	-2.3	0.0	0.07	0.0	C1qb Centd3 Col3a1
196	V$TCF4_Q5	81	81	21	12758	3311	-2.31	0.0	0.59	0.0	1700034P14Rik Abcg2 Acsl4 Aldoa Arhgef3 Arl5 As3mt Atf1 Birc3 C1qa C1qb C1qr1 Capn7 Cd34 Cd52 Cd53 Centd3 Cmkor1 Col3a1 Colec12 Coro1a Ctss Cxcl4 Ero1l Fcgr1 Fcgr3 Galnact2 Galnt7 Gata3 Gatm Gimap1 Gpr65 Hdgfrp3 Ii Il15 Itgb2 Kcnn4 Khdrbs3 Kif22 Ldh1 Ltb4dh Lzp-s Man1a Mansc1 Mef2c Mpeg1 Mrc1 Nid1 Olfml3 P2ry6 Parp8 Pdgfc Pfkp Pgcp Phldb2 Pon3 Prg1 Procr Pycard Rbp1 Rnf128 Scd1 Serpinb6a Sh3bp5 S…
197	V$LPOLYA_B: Lentiviral Poly A signal	21	21	81	3330	12739	-2.31	0.0	0.59	0.0	1700034P14Rik Atf1 C1qr1 Capn7 Cd34 Ctss Cxcl4 Galnact2 Gimap1 Mpeg1 Parp8 Pdgfc Pon3 Rnf128 Serpinb6a Sh3kbp1 Slc15a3 Smpdl3a Tbl1xr1 Tgfbi Tnfaip9
198	V$MAF_Q6	5	5	97	463	15606	-2.31	0.0	1.75	0.0	Acp5 Fcgr1 Galnt7 Il15 Pon3
199	V$ARNT_02: AhR nuclear translocator homodimers	1	1	101	564	15505	-2.32	0.0	0.03	0.0	Atf1
200	V$LDSPOLYA_B: Lentiviral Poly A downstream element	82	82	20	12880	3189	-2.33	0.0	0.62	0.0	Abcg2 Acp5 Acsl4 Aldoa Arhgef3 Arl5 Atf1 Birc3 C1qa C1qr1 Casp1 Cd302 Cd34 Cd52 Cd53 Centd3 Cmkor1 Col3a1 Colec12 Coro1a Ctss Cxcl4 Fcgr1 Fcgr3 Galnact2 Galnt7 Gata3 Gatm Gimap1 Gng11 Gpr65 Hebp1 Hk2 Ii Il15 Itgb2 Itm2a Kcnn4 Kif22 Lgals1 Lrg1 Ltb4dh Lyzs Lzp-s Mansc1 Mef2c Mpeg1 Mrc1 Ms4a11 Ms4a6d Nid1 Pfkp Pgcp Phldb2 Pitrm1 Pltp Pon3 Prg1 Procr Pycard Rbp1 Rnf128 Scd1 Serpinb6a Sh3bp5 Sh3kbp1 …
201	V$XFD1_01: Xenopus fork head domain factor 1	18	18	84	2661	13408	-2.33	0.0	0.86	0.0	1700034P14Rik Arhgef3 Casp1 Cd53 Fcgr3 Galnact2 Hebp1 Lyzs Lzp-s Mpeg1 Ms4a11 Ms4a6d Pycard Rbp1 Slc16a7 Sparcl1 Stab1 Trf
202	V$DR4_Q2: direct repeat 4	90	90	12	13835	2234	-2.34	0.0	1.12	0.0	Abcg2 Acp5 Acsl4 Arhgef3 Arl5 As3mt Atf1 Birc3 C1qa C1qb C1qg C1qr1 Capn7 Casp1 Cd302 Cd34 Cd52 Cd53 Centd3 Cmkor1 Col3a1 Colec12 Coro1a Ctsz Cxcl4 Fcgr1 Fcgr3 Galnact2 Galnt7 Gata3 Gatm Gimap1 Gpr65 Hdgfrp3 Hebp1 Hk2 Ii Il15 Itgb2 Itm2a Kcnn4 Khdrbs3 Kif22 Ldh1 Lgals1 Lrg1 Ltb4dh Lyzs Lzp-s Man1a Mansc1 Map4k4 Mef2c Mki67 Ms4a11 Ms4a6d Olfml3 P2ry6 Parp8 Pdgfc Pfkp Pgcp Phldb2 Pitrm1 Pltp Pon3 P…
203	V$GABP_B: GA binding protein	6	6	96	1368	14701	-2.34	0.0	0.13	0.0	Galnact2 Khdrbs3 Kif22 Man1a Pfkp Zfp110
204	V$MYC_Q2	19	19	83	3001	13068	-2.35	0.0	0.61	0.0	Abcg2 Acp5 Aldoa Casp1 Galnact2 Gng11 Hebp1 Itgb2 Kcnn4 Mansc1 Pfkp Pltp Sh3bp5 Slc15a3 Slc16a1 Slc30a5 Smpdl3a Tm4sf10 Tyrobp
205	V$PAX5_01: B-cell-specific activating protein	7	7	95	1513	14556	-2.35	0.0	0.16	0.0	Cd34 Cmkor1 Kcnn4 Map4k4 Pitrm1 Pltp Tyrobp
206	V$STAF_02: Se-Cys tRNA gene transcription activating factor	16	16	86	2737	13332	-2.35	0.0	0.38	0.0	Atf1 Birc3 C1qb C1qr1 Gatm Hebp1 Khdrbs3 Ldh1 Ltb4dh Mpeg1 Olfml3 Pycard Tbl1xr1 Trf Ube2l6 Waspip
207	V$SF1_Q6	14	14	88	2471	13598	-2.36	0.0	0.33	0.0	Abcg2 Acp5 Arhgef3 C1qa Coro1a Fcgr1 Fcgr3 Hk2 Khdrbs3 Pdgfc Pon3 Prg1 Pycard Serpinb6a
208	V$VMYB_02: v-Myb	15	15	87	2593	13476	-2.37	0.0	0.37	0.0	Abcg2 Casp1 Cd302 Galnact2 Gng11 Gpr65 Ldh1 Ltb4dh Man2a1 Olfml3 Prg1 Slc16a1 Slc30a5 Tgfbi Zfp110
209	V$XBP1_01: X-box-binding protein 1	11	11	91	1431	14638	-2.37	0.0	1.2	0.0	Fcgr1 Galnact2 Hk2 Ms4a11 Ms4a6d Pon3 Prg1 Sh3bp5 Slc16a7 Smpdl3a Tm4sf10
210	V$ATF_01: activating transcription factor	8	8	94	1644	14425	-2.37	0.0	0.19	0.0	Acsl4 Hk2 Olfml3 Pon3 Prg1 Slc16a7 Stab1 Tyrobp
211	V$TANTIGEN_B: Major T-antigen binding sites	13	13	89	1783	14286	-2.37	0.0	1.07	0.0	Acsl4 Cd52 Coro1a Fcgr1 Fcgr3 Lzp-s Mansc1 Nid1 Procr Slc30a5 Sparcl1 Stab1 Tm4sf10
212	V$CDC5_01: cell division control protein 5	88	88	14	14097	1972	-2.38	0.0	0.31	0.0	1700034P14Rik Abcg2 Acsl4 Arhgef3 Arl5 Atf1 Birc3 C1qa C1qb C1qg C1qr1 Capn7 Casp1 Cd302 Cd34 Cd52 Cd53 Centd3 Cmkor1 Col3a1 Colec12 Coro1a Ctss Ctsz Cxcl4 Fcgr1 Fcgr3 Galnact2 Galnt7 Gatm Gimap1 Gng11 Gpr65 Hdgfrp3 Hebp1 Hk2 Ii Il15 Itgb2 Itm2a Khdrbs3 Kif22 Lgals1 Ltb4dh Lyzs Lzp-s Man1a Man2a1 Mansc1 Mef2c Mki67 Mpeg1 Mrc1 Ms4a11 Ms4a6d Olfml3 P2ry6 Parp8 Pdgfc Pgcp Phldb2 Pltp Pon3 Prg1 Pycar…
213	V$HNF6_Q6	8	8	94	1636	14433	-2.39	0.0	0.19	0.0	Col3a1 Fcgr1 Ii Lgals1 Ms4a11 Ms4a6d Sh3kbp1 Smpdl3a
214	V$ARNT_01: AhR nuclear translocator homodimers	10	10	92	1276	14793	-2.39	0.0	1.23	0.0	Abcg2 Aldoa Atf1 Gng11 Itgb2 Pltp Slc15a3 Slc30a5 Tm4sf10 Tyrobp
215	V$NFKAPPAB_01: NF-kappaB	15	15	87	2277	13792	-2.43	0.0	0.73	0.0	Birc3 Cd302 Cxcl4 Fcgr3 Ii Il15 Kcnn4 Lyzs Man1a Mki67 Pltp Procr Tgfbi Tm4sf10 Tnfaip9
216	V$ZID_01: zinc finger with interaction domain	15	15	87	2371	13698	-2.44	0.0	0.6	0.0	C1qb Capn7 Ctss Ero1l Galnact2 Ii Man1a Man2a1 Mef2c Mki67 Phldb2 Prg1 Pycard Tnfaip9 Tyrobp
217	V$IRF2_01: interferon regulatory factor 2	1	1	101	19	16050	-2.44	0.0	2.13	0.0	Serpinb6a
218	V$AHRARNT_01: aryl hydrocarbon receptor:Arnt heterodimers	4	4	98	1018	15051	-2.45	0.0	0.11	0.0	Acsl4 Ldh1 Nid1 Trf
219	V$NFE2_01: NF-E2 p45	14	14	88	2284	13785	-2.46	0.0	0.51	0.0	Acsl4 Atf1 Birc3 C1qb C1qr1 Casp1 Cd302 Centd3 P2ry6 Prg1 Procr Rbp1 Scd1 Ube2l6
220	V$HIF1_Q3: hypoxia induced factor	6	6	96	1303	14766	-2.47	0.0	0.17	0.0	Ero1l Kif22 Rnf128 Slc2a1 Smpdl3a Tnfaip8
221	V$E2_01: papilloma virus regulator E2	3	3	99	862	15207	-2.47	0.0	0.09	0.0	Acp5 Phldb2 Slc16a1
222	V$MTF1_Q4	9	9	93	1166	14903	-2.48	0.0	1.13	0.0	Centd3 Gatm Kcnn4 Lyzs Man2a1 Mef2c Slc16a7 Tbl1xr1 Tm4sf10
223	V$NFKB_Q6: NF-kappaB	12	12	90	2018	14051	-2.5	0.0	0.45	0.0	Centd3 Cxcl4 Galnt7 Ii Kcnn4 Lyzs Mki67 Pltp Prg1 Procr Tgfbi Tm4sf10
224	V$NKX22_01: NK2 class homeobox factor 2	13	13	89	2087	13982	-2.51	0.0	0.56	0.0	1700034P14Rik Arhgef3 Colec12 Fcgr3 Galnt7 Gimap1 Gpr65 Ii Kif22 Man1a Mansc1 Pdgfc Serpinb6a
225	V$FREAC2_01: Fork head RElated ACtivator-2	8	8	94	1009	15060	-2.52	0.0	1.17	0.0	Arl5 Hebp1 Man1a Mef2c Pdgfc Prg1 Rbp1 Tm4sf10
226	V$AHR_Q5: aryl hydrocarbon / dioxin receptor	12	12	90	1915	14154	-2.54	0.0	0.57	0.0	Acsl4 C1qa Colec12 Ero1l Fcgr3 Gata3 Hk2 Kcnn4 Ldh1 Mki67 Pfkp Sh3bp5
227	V$BACH1_01: BTB and CNC homolog 1	3	3	99	235	15834	-2.56	0.0	1.66	0.0	Ms4a11 Ms4a6d Parp8
228	V$ICSBP_Q6	7	7	95	863	15206	-2.57	0.0	1.17	0.0	Arl5 Kif22 Mef2c Mpeg1 Pitrm1 Tgfbi Trf
229	V$USF_01: upstream stimulating factor	11	11	91	1685	14384	-2.57	0.0	0.68	0.0	Abcg2 Acp5 Aldoa Atf1 Gng11 Pfkp Pltp Slc16a1 Smpdl3a Tm4sf10 Tyrobp
230	V$ARP1_01: apolipoprotein AI regulatory protein 1	11	11	91	1705	14364	-2.58	0.0	0.64	0.0	Atf1 Cmkor1 Mki67 Ms4a11 Ms4a6d Pycard Serpinb6a Sh3bp5 Slc16a7 Slc30a5 Stab1
231	V$CREB_02: cAMP-responsive element binding protein	10	10	92	1712	14357	-2.58	0.0	0.42	0.0	Acsl4 Atf1 Coro1a Hebp1 Kcnn4 Man1a Pon3 Slc15a3 Slc16a7 Smpdl3a
232	V$ATF3_Q6: activating transcription factor 3	10	10	92	1686	14383	-2.59	0.0	0.45	0.0	Ctss Fcgr1 Olfml3 Pgcp Procr Sh3bp5 Slc15a3 Slc30a5 Tyrobp Zfp110
233	V$NKX61_01: NKX6-1	4	4	98	962	15107	-2.59	0.0	0.14	0.0	Birc3 Cd52 Galnt7 Gata3
234	V$OCT_C: Octamer binding site	8	8	94	1069	15000	-2.6	0.0	1.0	0.0	Abcg2 Acp5 Ero1l Gpr65 Hebp1 Mpeg1 Phldb2 Prg1
235	V$CREB_01: cAMP-responsive element binding protein	8	8	94	1465	14604	-2.61	0.0	0.33	0.0	Acsl4 Casp1 Ms4a11 Ms4a6d Olfml3 Slc15a3 Stab1 Tyrobp
236	V$IK3_01: Ikaros 3	10	10	92	1614	14455	-2.61	0.0	0.54	0.0	Acsl4 Gata3 Gng11 Ii Lrg1 Man1a Olfml3 Serpinb6a Slc16a7 Tnfaip9
237	V$OLF1_01: olfactory neuron-specific factor	10	10	92	1564	14505	-2.61	0.0	0.62	0.0	Ctsz Gng11 Hebp1 Il15 Kcnn4 Prg1 Slc30a5 Smpdl3a Tgfbi Tnfaip9
238	V$ATF_B: ATF binding site	1	1	101	496	15573	-2.62	0.0	0.04	0.0	Tyrobp
239	V$E2_Q6: papilloma virus regulator E2	8	8	94	1453	14616	-2.63	0.0	0.34	0.0	Acp5 Galnact2 Gatm Hdgfrp3 Man1a Mki67 Phldb2 Slc16a1
240	V$CAAT_C: Retroviral CCAAT box	2	2	100	120	15949	-2.66	0.0	1.72	0.0	Mpeg1 Trf
241	V$VBP_01: PAR-type chicken vitellogenin promoter-binding protein	8	8	94	1390	14679	-2.67	0.0	0.41	0.0	Cd302 Ctss Cxcl4 Gimap1 Ii Khdrbs3 Mansc1 Slc30a5
242	V$STAT5A_01: signal transducer and activator of transcription 5a	5	5	97	1053	15016	-2.68	0.0	0.22	0.0	Acp5 Fcgr1 Kif22 Mef2c Serpinb6a
243	V$MEF3_B: MEF-3	1	1	101	484	15585	-2.68	0.0	0.05	0.0	C1qa
244	V$RP58_01: 58 KDA repressor protein	4	4	98	407	15662	-2.69	0.0	1.34	0.0	Col3a1 Ctss Fcgr3 Galnact2
245	V$RREB1_01: Ras-responsive element binding protein 1	8	8	94	1337	14732	-2.7	0.0	0.48	0.0	Birc3 C1qg Gata3 Hebp1 Ltb4dh Man1a Prg1 Rbp1
246	V$STRA13_01	1	1	101	479	15590	-2.7	0.0	0.05	0.0	Atf1
247	V$ATATA_B: Avian C-type TATA box	8	8	94	1220	14849	-2.71	0.0	0.66	0.0	1700034P14Rik Col3a1 Lyzs Lzp-s Olfml3 Pon3 Procr Serpinb6a
248	V$CREBP1CJUN_01: CRE-binding protein 1:c-Jun heterodimer	2	2	100	632	15437	-2.71	0.0	0.09	0.0	Lzp-s Tyrobp
249	V$SRF_Q4	8	8	94	1288	14781	-2.71	0.0	0.55	0.0	C1qb Cxcl4 Fcgr1 Gatm Khdrbs3 Mansc1 Pdgfc Slc30a5
250	V$CACCCBINDINGFACTOR_Q6	8	8	94	1292	14777	-2.71	0.0	0.54	0.0	Arhgef3 Birc3 Ctsz Gatm Lgals1 Lrg1 Man2a1 Ube2l6
251	V$TAL1ALPHAE47_01: Tal-1alpha:E47 heterodimer	8	8	94	1301	14768	-2.71	0.0	0.53	0.0	C1qa Cd34 Coro1a Gng11 Mrc1 Serpinb6a Slc30a5 Tnfaip9
252	V$HNF4_01_B: Hepatocyte nuclear factor 4	2	2	100	621	15448	-2.74	0.0	0.1	0.0	Mansc1 Tnfaip8
253	V$TCF11MAFG_01: TCF11:MafG heterodimers	7	7	95	1200	14869	-2.74	0.0	0.44	0.0	Atf1 Capn7 Coro1a Gata3 P2ry6 Serpinb6a Sparcl1
254	V$GR_01: high affinity binding site for glucocorticoid receptor	7	7	95	1211	14858	-2.74	0.0	0.42	0.0	C1qb Centd3 Colec12 Pon3 Pycard Rbp1 Smpdl3a
255	V$SRF_Q6: serum response factor	7	7	95	1018	15051	-2.75	0.0	0.75	0.0	C1qb Cxcl4 Gatm Khdrbs3 Mansc1 Pdgfc Slc30a5
256	V$ATF1_Q6	5	5	97	1005	15064	-2.76	0.0	0.26	0.0	Cd53 Lzp-s Olfml3 Procr Tyrobp
257	V$TAL1BETAITF2_01: Tal-1beta:ITF-2 heterodimer	7	7	95	1094	14975	-2.77	0.0	0.6	0.0	Arhgef3 Cd34 Coro1a Mrc1 Serpinb6a Slc30a5 Tnfaip9
258	V$SREBP1_01: sterol regulatory element-binding protein 1	2	2	100	612	15457	-2.77	0.0	0.1	0.0	Atf1 Itgb2
259	V$OCT1_05: octamer-binding factor 1	7	7	95	1090	14979	-2.77	0.0	0.61	0.0	Gpr65 Hebp1 Mpeg1 Pdgfc Prg1 Rnf128 Slc30a5
260	V$FOXO1_02: fork head box O1	5	5	97	978	15091	-2.79	0.0	0.29	0.0	Arl5 Cd53 Pdgfc Prg1 Tm4sf10
261	V$OCT1_B: Octamer binding factor 1	5	5	97	968	15101	-2.8	0.0	0.3	0.0	Arl5 Col3a1 Hebp1 Phldb2 Prg1
262	V$PBX_Q3	99	99	3	15338	731	-2.81	0.0	1.16	0.0	1700034P14Rik Abcg2 Acp5 Acsl4 Aldoa Arhgef3 Arl5 Atf1 Birc3 C1qa C1qb C1qg C1qr1 Capn7 Casp1 Cd302 Cd34 Cd52 Cd53 Centd3 Cmkor1 Col3a1 Colec12 Coro1a Ctss Ctsz Cxcl4 Ero1l Fcgr1 Galnact2 Galnt7 Gata3 Gatm Gimap1 Gng11 Gpr65 Hebp1 Hk2 Ii Il15 Itgb2 Itm2a Kcnn4 Khdrbs3 Kif22 Ldh1 Lgals1 Lrg1 Ltb4dh Lyzs Lzp-s Man1a Man2a1 Mansc1 Map4k4 Mef2c Mki67 Mpeg1 Mrc1 Ms4a11 Ms4a6d Nid1 Olfml3 P2ry6 Parp8 P…
263	V$HOGNESS_B: Imperfect Hogness /Goldberg Box	6	6	96	1039	15030	-2.81	0.0	0.43	0.0	Acsl4 Cd52 Lzp-s Nid1 Procr Tm4sf10
264	V$HNF1_Q6	97	97	5	15421	648	-2.83	0.0	0.26	0.0	1700034P14Rik Abcg2 Acp5 Acsl4 Aldoa Arhgef3 Arl5 As3mt Atf1 Birc3 C1qa C1qb C1qg C1qr1 Capn7 Casp1 Cd302 Cd34 Cd52 Cd53 Cmkor1 Col3a1 Colec12 Coro1a Ctss Ctsz Cxcl4 Ero1l Fcgr1 Fcgr3 Galnact2 Galnt7 Gata3 Gatm Gimap1 Gng11 Gpr65 Hdgfrp3 Hebp1 Hk2 Ii Il15 Itm2a Kcnn4 Kif22 Ldh1 Lgals1 Lrg1 Ltb4dh Lyzs Lzp-s Man1a Mansc1 Map4k4 Mef2c Mki67 Mpeg1 Mrc1 Ms4a11 Ms4a6d Nid1 Olfml3 P2ry6 Parp8 Pdgfc Pfk…
265	V$HNF4_01: hepatic nuclear factor 4	97	97	5	15425	644	-2.83	0.0	0.26	0.0	1700034P14Rik Abcg2 Acp5 Acsl4 Aldoa Arhgef3 Arl5 Atf1 Birc3 C1qa C1qb C1qg C1qr1 Capn7 Casp1 Cd302 Cd34 Cd52 Cd53 Centd3 Cmkor1 Col3a1 Colec12 Coro1a Ctss Cxcl4 Ero1l Fcgr1 Fcgr3 Galnact2 Galnt7 Gata3 Gatm Gimap1 Gng11 Gpr65 Hdgfrp3 Hebp1 Hk2 Ii Il15 Itgb2 Itm2a Kcnn4 Khdrbs3 Kif22 Ldh1 Lgals1 Lrg1 Ltb4dh Lyzs Lzp-s Man2a1 Mansc1 Map4k4 Mef2c Mki67 Mpeg1 Mrc1 Ms4a11 Ms4a6d Nid1 Olfml3 P2ry6 Parp…
266	V$TAL1BETAE47_01: Tal-1beta:E47 heterodimer	6	6	96	893	15176	-2.83	0.0	0.69	0.0	Cd34 Coro1a Mrc1 Serpinb6a Slc30a5 Tnfaip9
267	V$EVI1_05: ectopic viral integration site 1 encoded factor	6	6	96	1010	15059	-2.83	0.0	0.47	0.0	Ctss Ero1l Fcgr1 Gatm Gimap1 Waspip
268	V$E2_Q6_01	6	6	96	950	15119	-2.85	0.0	0.57	0.0	Acp5 Colec12 Gatm Mki67 Phldb2 Slc16a1
269	V$NFKAPPAB65_01: NF-kappaB (p65)	6	6	96	934	15135	-2.85	0.0	0.6	0.0	Birc3 Fcgr3 Ii Kif22 Slc16a7 Tnfaip9
270	V$E4F1_Q6	4	4	98	462	15607	-2.85	0.0	1.08	0.0	Pon3 Slc15a3 Slc16a7 Tnfaip8
271	V$NFMUE1_Q6	2	2	100	578	15491	-2.87	0.0	0.12	0.0	Atf1 Man2a1
272	V$PAX_Q6	97	97	5	15374	695	-2.9	0.0	0.33	0.0	1700034P14Rik Abcg2 Acp5 Acsl4 Aldoa Arhgef3 Arl5 Atf1 Birc3 C1qb C1qg C1qr1 Capn7 Casp1 Cd302 Cd34 Cd52 Cd53 Centd3 Cmkor1 Col3a1 Colec12 Coro1a Ctss Ctsz Cxcl4 Ero1l Fcgr1 Fcgr3 Galnact2 Galnt7 Gata3 Gatm Gimap1 Gng11 Gpr65 Hdgfrp3 Hebp1 Hk2 Ii Il15 Itgb2 Itm2a Kcnn4 Khdrbs3 Kif22 Ldh1 Lgals1 Lrg1 Lyzs Lzp-s Man1a Man2a1 Mansc1 Map4k4 Mki67 Mpeg1 Mrc1 Ms4a11 Ms4a6d Nid1 Olfml3 P2ry6 Parp8 Pdgfc…
273	V$PR_02: is recognized by progesterone receptor	5	5	97	847	15222	-2.91	0.0	0.46	0.0	C1qb C1qg Cd53 Centd3 Rbp1
274	V$TAXCREB_01: Tax/CREB complex	1	1	101	426	15643	-2.93	0.0	0.07	0.0	Slc15a3
275	V$AR_03: is recognized by androgen reseptor	3	3	99	314	15755	-2.94	0.0	1.13	0.0	C1qb Centd3 Pycard
276	V$STAT5B_01: signal transducer and activator of transcription 5b	3	3	99	326	15743	-2.97	0.0	1.07	0.0	Acp5 Kif22 Serpinb6a
277	V$NFKB_C: NF-kappaB binding site	4	4	98	558	15511	-2.99	0.0	0.74	0.0	Centd3 Cxcl4 Ii Pltp
278	V$HFH4_01	4	4	98	556	15513	-2.99	0.0	0.75	0.0	Arl5 Cmkor1 Pltp Prg1
279	V$GRE_C: Glucocorticoid response element	4	4	98	596	15473	-3.02	0.0	0.64	0.0	Acp5 C1qb Cd53 Tnfaip9
280	V$NFY_C: NF-Y binding site	1	1	101	401	15668	-3.02	0.0	0.08	0.0	Kif22
281	V$MAX_01: Max	4	4	98	663	15406	-3.02	0.0	0.49	0.0	Abcg2 Acp5 Aldoa Tyrobp
282	V$E4BP4_01: E4BP4	4	4	98	614	15455	-3.03	0.0	0.6	0.0	Cd302 Ctss Khdrbs3 Slc30a5
283	V$AHR_01: aryl hydrocarbon / dioxin receptor	1	1	101	42	16027	-3.07	0.0	1.43	0.0	Pfkp
284	V$RSRFC4_Q2	3	3	99	367	15702	-3.08	0.0	0.88	0.0	Ldh1 Mki67 Pltp
285	V$EGR3_01: early growth response gene 3 product	2	2	100	179	15890	-3.09	0.0	1.15	0.0	Pfkp Ube2l6
286	V$FOXO3_01: fork head box O3	3	3	99	380	15689	-3.1	0.0	0.83	0.0	Arl5 Cd53 Prg1
287	V$HEN1_01: HEN1	3	3	99	380	15689	-3.1	0.0	0.83	0.0	Lgals1 Prg1 Tnfaip9
288	V$DEAF1_02	1	1	101	375	15694	-3.13	0.0	0.09	0.0	Map4k4
289	V$ALPHACP1_01	3	3	99	413	15656	-3.13	0.0	0.71	0.0	Gpr65 Hk2 Slc2a1
290	V$T3R_01: viral homolog of thyroid hormone receptor alpha1	3	3	99	420	15649	-3.14	0.0	0.69	0.0	Fcgr1 Slc16a7 Slc30a5
291	V$SRF_C: serum response factor	3	3	99	530	15539	-3.14	0.0	0.42	0.0	C1qb Cxcl4 Khdrbs3
292	V$COUP_DR1_Q6	2	2	100	473	15596	-3.15	0.0	0.22	0.0	Man2a1 Slc16a1
293	V$OCT1_01: octamer factor 1	2	2	100	475	15594	-3.16	0.0	0.21	0.0	Hebp1 Ube2l6
294	V$MIF1_01: MIBP-1 / RFX1 complex	2	2	100	196	15873	-3.16	0.0	1.03	0.0	Sh3kbp1 Smpdl3a
295	V$PPARA_02: PPAR-alpha:RXR-alpha heterodimer (peroxisome proliferator activated factor alpha:retinoid X receptor alpha)	3	3	99	481	15588	-3.17	0.0	0.52	0.0	Aldoa Itgb2 Slc16a7
296	V$FOXO4_02: fork head box O4	3	3	99	457	15612	-3.17	0.0	0.58	0.0	Arl5 Cd53 Prg1
297	V$EGR2_01: Egr-2/Krox-20 early growth response gene product	2	2	100	216	15853	-3.23	0.0	0.91	0.0	Pfkp Ube2l6
298	V$PBX1_02: homeo domain factor Pbx-1	2	2	100	248	15821	-3.28	0.0	0.76	0.0	Fcgr1 Kif22
299	V$E2F_02: E2F	2	2	100	378	15691	-3.31	0.0	0.36	0.0	Slc16a1 Tbl1xr1
300	V$E2F_Q3: E2F	2	2	100	378	15691	-3.31	0.0	0.36	0.0	Slc16a1 Tbl1xr1
301	V$E2F4DP1_01: E2F-4:DP-1 heterodimer	2	2	100	378	15691	-3.31	0.0	0.36	0.0	Slc16a1 Tbl1xr1
302	V$ISRE_01: interferon-stimulated response element	2	2	100	264	15805	-3.31	0.0	0.69	0.0	Kif22 Tgfbi
303	V$PR_01: high affinity binding sites for progesterone receptor	2	2	100	281	15788	-3.33	0.0	0.62	0.0	C1qb Smpdl3a
304	V$ATF6_01: activating transcription factor 6	2	2	100	332	15737	-3.33	0.0	0.47	0.0	Hk2 Pon3
305	V$MEF2_03: myogenic MADS factor MEF-2	2	2	100	320	15749	-3.34	0.0	0.5	0.0	C1qr1 Ldh1
306	V$NGFIC_01: nerve growth factor-induced protein C	2	2	100	280	15789	-3.34	0.0	0.63	0.0	Pfkp Ube2l6
307	V$GATA4_Q3	100	100	2	15757	312	-3.35	0.0	0.38	0.0	1700034P14Rik Abcg2 Acp5 Acsl4 Aldoa Arhgef3 Arl5 Atf1 Birc3 C1qa C1qb C1qg C1qr1 Capn7 Casp1 Cd302 Cd34 Cd52 Cd53 Centd3 Cmkor1 Col3a1 Colec12 Coro1a Ctss Ctsz Cxcl4 Ero1l Fcgr1 Fcgr3 Galnact2 Galnt7 Gata3 Gatm Gimap1 Gng11 Gpr65 Hdgfrp3 Hebp1 Hk2 Ii Il15 Itgb2 Itm2a Kcnn4 Khdrbs3 Kif22 Ldh1 Lgals1 Lrg1 Ltb4dh Lyzs Lzp-s Man1a Man2a1 Mansc1 Map4k4 Mef2c Mki67 Mpeg1 Mrc1 Ms4a11 Ms4a6d Nid1 Olfml3…
308	V$POU3F2_01	1	1	101	65	16004	-3.36	0.0	1.07	0.0	Slc16a7
309	V$STAF_01: Se-Cys tRNA gene transcription activating factor	1	1	101	310	15759	-3.36	0.0	0.15	0.0	Waspip
310	V$LXR_Q3	1	1	101	79	15990	-3.45	0.0	0.92	0.0	Hk2
311	V$FXR_Q3	1	1	101	273	15796	-3.47	0.0	0.19	0.0	Fcgr1
312	V$DTYPEPA_B: poly A signal of D-type LTRs	1	1	101	84	15985	-3.48	0.0	0.88	0.0	Gata3
313	V$POLY_C: Retroviral Poly A signal	1	1	101	243	15826	-3.54	0.0	0.24	0.0	Gng11
314	V$LXR_DR4_Q3	1	1	101	95	15974	-3.54	0.0	0.78	0.0	Mki67
315	V$SREBP1_02: sterol regulatory element-binding protein 1	1	1	101	94	15975	-3.55	0.0	0.79	0.0	Galnt7
316	V$OCT1_07: octamer factor 1	1	1	101	221	15848	-3.57	0.0	0.28	0.0	Ube2l6
317	V$RORA2_01: RAR-related orphan receptor alpha2	1	1	101	223	15846	-3.58	0.0	0.27	0.0	Procr
318	V$E2F_01: E2F	1	1	101	110	15959	-3.59	0.0	0.68	0.0	Tbl1xr1
319	V$EVI1_06: ectopic viral integration site 1 encoded factor	1	1	101	206	15863	-3.61	0.0	0.31	0.0	Slc16a1
320	V$HEN1_02: HEN1	1	1	101	189	15880	-3.63	0.0	0.35	0.0	Tnfaip9
