# Supplementary material for: A genomic analysis of mouse models of breast cancer reveals molecular features of mouse models and relationships to human breast cancer
Source: Breast Cancer Res. 2014 Jun 5;16(3):R59. doi: 10.1186/bcr3672 (PMC4078930; doi:10.1186/bcr3672)
Supplement: Additional file 2 — Fold change values organized by mouse tumor model type comparing the mouse model to all other types of mouse models. [file bcr3672-S2.zip › Additional_file_2/Notch_SAM/AdditionalFile48_Notch_SAM/Notch.txt]

Current settings
Input parameters
Data type?								Two class unpaired
Array or Seq data?								array
Arrays centered?								FALSE
Delta								2.50179164
Minimum fold change								0
Test statistic								standard
Are data are log scale?								TRUE
Number of permutations								100
Input percentile for exchangeability factor s0								Automatic choice
Number of neighbors for KNN								10
Seed for Random number generator								24831789
Computed values
Estimate of pi0 (proportion of null genes)								0.378
s0 percentile								0
False Discovery Rate (%)								0
List of Significant Genes for Delta = 2.502
Positive genes (792) Upregulated in Notch tumors compared to all other tumors.
	Row	Gene ID	Gene Name	Score(d)	Numerator(r)	Denominator(s+s0)	Fold Change	q-value(%)
	2913	1418876_at	6.290353727	10.24138032	5.270426941	0.514620762	38.59727099	0
	2914	1418877_at	6.218334324	10.12883911	5.253184876	0.518636422	38.13872942	0
	1179	1416967_at	8.279972142	6.436587395	5.1687798	0.803031091	35.97143478	0
	2799	1418745_at	4.715721706	7.751154541	4.812678704	0.620898303	28.10351549	0
	16652	1453957_a_at	6.854127596	8.698387997	4.539867799	0.52192059	23.26142863	0
	5859	1422610_s_at	7.02174043	8.805616601	4.538917398	0.515457077	23.2461098	0
	14195	1449827_at	8.247213873	7.854774828	4.514366572	0.57472896	22.85386983	0
	17466	1460258_at	9.419911382	3.981825761	4.286734027	1.07657499	19.51800953	0
	11653	1435837_at	9.14162234	5.830452595	4.249283582	0.728808529	19.01786754	0
	2504	1418417_at	9.676251374	9.006257799	4.245397241	0.471383047	18.96670604	0
	8059	1425218_a_at	9.938005616	6.835248885	3.96989551	0.580797507	15.66958982	0
	12925	1448260_at	5.907192106	7.499343496	3.933290028	0.524484581	15.27700709	0
	14875	1450658_at	8.344184566	5.861663376	3.909559053	0.666970926	15.02777018	0
	11299	1434370_s_at	9.278855206	5.618769442	3.877217173	0.690047387	14.69463045	0
	13799	1449244_at	6.448424745	5.125927485	3.857855115	0.752616015	14.49873488	0
	3450	1419465_at	9.428050055	4.467299399	3.831784792	0.857740762	14.23908752	0
	5813	1422561_at	8.351645777	5.517467416	3.811276848	0.690765629	14.03811038	0
	3451	1419466_at	9.383399591	4.348376093	3.775305555	0.868210448	13.69242009	0
	4475	1420992_at	6.729511144	4.884910444	3.749633867	0.767595212	13.45092858	0
	4474	1420991_at	6.687400865	4.894181115	3.726128692	0.761338537	13.2335543	0
	2857	1418815_at	6.226878809	4.857551869	3.69782442	0.761252689	12.97645513	0
	695	1416455_a_at	8.994429118	5.07707857	3.693785327	0.727541494	12.94017593	0
	11055	1433584_at	7.555736599	4.127924433	3.580359749	0.867351088	11.96177639	0
	14077	1449560_at	5.014007571	5.519659089	3.576134083	0.647890391	11.92679151	0
	2955	1418925_at	7.692586678	3.680425988	3.552325177	0.965194026	11.731578	0
	11298	1434369_a_at	8.790446304	4.817804518	3.534095297	0.733548919	11.58427055	0
	13742	1449178_at	8.554185304	3.901604075	3.516724398	0.901353477	11.44562546	0
	15518	1451424_at	9.04292687	3.756206258	3.509781217	0.934395232	11.39067405	0
	7596	1424647_at	8.995778901	3.728460118	3.45962853	0.927897422	11.00150148	0
	13867	1449319_at	8.215147294	4.097535193	3.392563541	0.827952264	10.50179141	0
	15803	1451776_s_at	8.863155616	4.640972369	3.356783357	0.723293114	10.2445404	0
	12044	1437275_at	6.885056171	3.825260774	3.303578249	0.863621709	9.873614025	0
	10258	1428662_a_at	9.207512475	4.788069613	3.292052997	0.687553286	9.795050949	0
	11771	1436404_at	8.089795262	4.038957586	3.269511988	0.809494014	9.643200124	0
	16719	1454231_a_at	5.15031335	4.982377412	3.249262142	0.652150946	9.508792463	0
	15811	1451785_at	4.904006823	4.958485838	3.248846661	0.655209426	9.506054418	0
	16052	1452108_at	7.262216894	4.889497289	3.204579164	0.65540054	9.218801244	0
	10805	1431791_a_at	6.30472878	5.234804559	3.194892768	0.610317488	9.157112631	0
	15856	1451846_at	5.467321454	5.435478549	3.189713225	0.586832088	9.124295846	0
	11243	1434198_at	7.38742548	4.540895544	3.158099635	0.695479472	8.926531038	0
	10701	1431357_a_at	4.826026261	4.824714434	3.135530874	0.649889422	8.787975661	0
	10304	1428835_at	8.169347876	5.089040003	3.086304234	0.606460989	8.493176515	0
	9465	1427107_at	7.099570648	5.701264843	3.058994041	0.53654656	8.33391301	0
	1598	1417429_at	7.716969107	4.867097064	3.039528668	0.624505455	8.222223954	0
	16753	1454639_x_at	8.566795794	3.963748664	3.036158173	0.765981507	8.203037212	0
	15217	1451061_at	6.230103847	5.637886568	3.031056523	0.537622828	8.174080903	0
	11289	1434340_at	6.683177353	4.632705458	3.021991629	0.652316806	8.122881674	0
	5589	1422299_a_at	6.353313974	7.456030394	3.001436608	0.402551552	8.007970215	0
	16373	1452609_at	5.733326759	5.314766068	2.992829332	0.56311591	7.960336029	0
	5851	1422602_a_at	8.427015248	3.798877909	2.992053886	0.787615174	7.956058513	0
	12649	1439373_x_at	8.334459365	3.713932581	2.986792785	0.804212979	7.927097849	0
	15909	1451924_a_at	6.813408104	4.586973096	2.984044254	0.650547581	7.912010025	0
	9089	1426565_at	7.121011721	4.712202356	2.968868122	0.630038334	7.829217495	0
	12314	1438150_at	6.560046086	4.137151013	2.967534999	0.717289504	7.821986242	0
	11034	1433530_at	8.32438308	3.712395271	2.96197532	0.797860978	7.791900854	0
	11290	1434341_x_at	6.77815659	4.719471387	2.957497087	0.626658548	7.767751712	0
	11204	1434074_x_at	6.431739118	3.701875649	2.955214624	0.79830197	7.755472201	0
	12358	1438261_at	6.649527311	4.071876154	2.947504021	0.723868779	7.714133009	0
	12647	1439370_x_at	6.207659503	4.174522889	2.9417656	0.704695046	7.683510439	0
	8164	1425355_at	8.774451529	5.593848124	2.940537763	0.525673507	7.676974006	0
	2674	1418602_at	9.725795995	5.90584288	2.93434653	0.496854825	7.644099355	0
	4614	1421144_at	5.055042757	4.540156879	2.922858353	0.643779154	7.583471124	0
	6558	1423435_at	5.554455735	5.495416325	2.915313681	0.530499149	7.54391636	0
	8134	1425310_a_at	7.514834532	4.906138694	2.913067923	0.593759799	7.532182329	0
	17155	1456132_x_at	8.348300023	4.290925169	2.907279397	0.677541389	7.502021496	0
	4243	1420719_at	6.32949855	3.733343527	2.899270962	0.776588316	7.460492965	0
	16603	1453714_a_at	7.544432779	5.227091701	2.893265307	0.553513401	7.429500952	0
	14739	1450490_at	7.432109168	6.081898926	2.868980869	0.471724523	7.305489122	0
	15848	1451835_at	6.009898821	5.047623687	2.849373549	0.564498014	7.206873631	0
	3867	1420194_at	6.363229963	4.882445119	2.846893614	0.583087683	7.194495949	0
	7726	1424809_at	8.446981892	4.252417207	2.84588163	0.669238575	7.189451112	0
	7861	1424976_at	9.445708859	4.406336759	2.844300956	0.645502401	7.181578374	0
	11275	1434319_at	7.047031229	3.739364132	2.828672111	0.756458053	7.104199574	0
	3866	1420193_at	6.483035798	4.882391234	2.827543619	0.579130898	7.098644761	0
	12621	1439243_x_at	5.961730391	4.049103445	2.825592595	0.697831664	7.08905142	0
	1587	1417416_at	6.105492534	5.510964976	2.818194837	0.511379559	7.052793683	0
	3298	1419303_at	9.366252512	5.742624477	2.81721882	0.490580366	7.048023918	0
	14899	1450687_at	6.029827235	6.403656364	2.809351295	0.438710502	7.009693167	0
	16631	1453851_a_at	8.73834068	4.141315181	2.784460489	0.672361404	6.889792284	0
	5860	1422611_s_at	6.26256148	6.465491287	2.782656181	0.430385884	6.881180944	0
	16069	1452127_a_at	6.116401952	4.382520161	2.775274848	0.63326003	6.846064328	0
	10927	1432377_x_at	7.637153983	5.245714934	2.772149491	0.528459805	6.831249528	0
	14210	1449844_at	6.2925206	5.730979278	2.769319261	0.483219207	6.817861353	0
	16884	1455115_a_at	8.232862321	4.076649224	2.755633532	0.675955517	6.753491384	0
	12343	1438202_at	6.373713379	3.753723144	2.716397182	0.72365411	6.572294745	0
	3948	1420379_at	6.408926805	5.774446545	2.707486019	0.468873683	6.531824456	0
	1371	1417178_at	5.935168695	4.284542188	2.693075367	0.628556156	6.466904773	0
	12600	1439111_at	8.509847866	4.63379578	2.687087994	0.579889171	6.44012189	0
	14763	1450520_at	5.584366392	6.477534034	2.67864242	0.413528112	6.402531387	0
	3297	1419302_at	9.365148543	5.45614939	2.678224138	0.490863418	6.400675361	0
	1165	1416953_at	9.0783159	3.878488886	2.664392084	0.686966538	6.339601177	0
	7469	1424494_s_at	7.246543173	6.070955846	2.6581269	0.437843227	6.312129922	0
	16971	1455578_x_at	8.963844375	3.76382735	2.656271021	0.705736681	6.304015234	0
	11423	1434851_s_at	8.070009175	3.871177024	2.635207378	0.680725103	6.212643962	0
	16964	1455540_at	4.158185936	4.587510639	2.631151045	0.573546582	6.195200803	0
	2018	1417880_at	4.610378002	5.876821242	2.619025466	0.445653417	6.14334952	0
	4849	1421433_at	5.388991823	4.629201002	2.618971149	0.565750147	6.143118228	0
	7763	1424856_at	5.446976651	5.803658441	2.616280783	0.450798545	6.131673093	0
	5515	1422217_a_at	4.992687425	6.301150154	2.600700047	0.412734181	6.065808899	0
	9749	1427537_at	8.249314776	3.73044828	2.599859558	0.696929528	6.062276093	0
	16714	1454211_a_at	7.691159432	4.895834496	2.591342442	0.529295352	6.026592183	0
	871	1416639_at	6.467442705	3.744254696	2.590694986	0.691912062	6.023888162	0
	10934	1432400_at	5.572478116	5.059999087	2.586068245	0.511080773	6.004600426	0
	11836	1436716_at	6.885213128	3.979232798	2.586039398	0.649883917	6.004480364	0
	15861	1451854_a_at	7.67384205	4.897350518	2.578139717	0.526435612	5.971691832	0
	9649	1427385_s_at	7.483309867	4.722245693	2.572838227	0.544833623	5.94978785	0
	571	1416322_at	8.814296599	3.766977645	2.569157758	0.682020973	5.934628648	0
	17243	1456458_at	5.515530126	4.133819332	2.557341243	0.618638851	5.886219094	0
	16249	1452415_at	7.547959334	4.673345579	2.538697455	0.54322913	5.810641531	0
	7911	1425040_at	7.329510654	4.585060168	2.534525512	0.552779117	5.79386276	0
	10933	1432399_a_at	5.688658587	4.984994363	2.533751567	0.508275714	5.790755433	0
	14012	1449482_at	5.261151905	4.46465942	2.522347682	0.564958588	5.745162428	0
	12530	1438886_at	9.076977429	5.052467108	2.521044144	0.498972896	5.739973769	0
	7832	1424939_at	5.819060074	6.148443309	2.519803339	0.409827856	5.735039169	0
	7361	1424364_a_at	6.771052696	3.896987193	2.51086773	0.644309977	5.699627877	0
	2287	1418177_at	5.604453537	5.766462912	2.510345965	0.435335491	5.697566923	0
	2954	1418923_at	5.436087046	6.483476515	2.508419665	0.386894232	5.689964553	0
	9908	1427825_at	4.361040237	5.037803925	2.503534599	0.496949591	5.670730518	0
	17244	1456459_x_at	5.432436437	4.125057461	2.503302805	0.606852833	5.669819491	0
	14628	1450358_at	5.799983039	5.012332715	2.498839106	0.498538155	5.652304175	0
	11762	1436374_x_at	6.708240921	3.733532669	2.495254421	0.668336035	5.638277249	0
	10637	1431048_at	5.674972504	4.652665763	2.486379869	0.534398987	5.603700573	0
	5679	1422402_a_at	6.022898808	5.959557133	2.475011462	0.415301239	5.559717049	0
	4747	1421310_at	5.513638056	5.554728213	2.462254219	0.443271772	5.510771159	0
	2862	1418821_at	5.287743223	5.361833966	2.441928826	0.455427908	5.433677066	0
	8693	1426059_at	5.19215857	5.624563172	2.435139818	0.432947367	5.408167437	0
	5268	1421928_at	5.954409081	4.734126965	2.427990908	0.512869833	5.381434918	0
	11148	1433899_x_at	8.44143431	4.450859937	2.424355408	0.544693709	5.367891116	0
	12311	1438133_a_at	7.126514752	3.832846446	2.418405642	0.63096857	5.345799178	0
	5969	1422735_at	7.299534352	3.785734575	2.414216833	0.637714236	5.330300368	0
	4107	1420566_at	4.827187003	4.635279944	2.413704882	0.520724727	5.32840921	0
	415	1416160_at	5.732043411	3.728704462	2.404137199	0.64476475	5.293189114	0
	8445	1425742_a_at	8.661275344	4.457381859	2.402233867	0.538933828	5.28621047	0
	300	1416039_x_at	7.302627534	3.918847771	2.399910118	0.612401976	5.277702826	0
	5271	1421931_at	6.625029394	4.360926269	2.393956833	0.548956044	5.25596924	0
	17071	1455913_x_at	4.498704497	4.072955293	2.388143701	0.586341742	5.234833679	0
	16980	1455625_at	6.569997942	4.360791051	2.382216074	0.54628072	5.213369351	0
	16655	1453977_at	6.285048336	4.560962976	2.381610727	0.522172782	5.21118231	0
	6500	1423359_at	4.791166292	5.115026667	2.373343148	0.463994286	5.181404257	0
	9707	1427481_a_at	5.112526315	4.925163197	2.373114912	0.481834777	5.180584618	0
	13936	1449394_at	4.076136897	4.692767531	2.369955354	0.505022961	5.169251352	0
	9911	1427832_at	5.777728645	5.746201849	2.369410086	0.412343692	5.167297997	0
	16736	1454608_x_at	4.524537432	4.077325617	2.36453301	0.579922535	5.149859276	0
	17519	1460332_at	4.74449245	5.06488529	2.362060457	0.466360109	5.141040785	0
	5968	1422733_at	7.3222127	4.550470865	2.358985381	0.518404678	5.130094428	0
	5630	1422347_at	5.075646665	6.183749239	2.352439056	0.380422777	5.106869013	0
	9909	1427826_a_at	3.954172693	4.575725175	2.352010401	0.514019158	5.105351882	0
	8118	1425291_at	5.126705816	4.749405127	2.344683923	0.493679495	5.079490955	0
	1348	1417155_at	5.658590961	4.323939307	2.344063861	0.542113035	5.077308287	0
	5300	1421964_at	8.272894893	4.27704223	2.338087738	0.546659961	5.056319887	0
	3035	1419009_at	6.011536898	6.395157984	2.337397642	0.365494902	5.053901835	0
	11641	1435807_at	7.238521473	3.751960021	2.335915489	0.622585389	5.048712373	0
	15645	1451580_a_at	4.888463604	4.156510055	2.332713046	0.561219151	5.037517851	0
	12672	1439418_x_at	6.100153743	3.897628249	2.332121359	0.598343713	5.035452256	0
	11949	1437006_x_at	5.960655655	3.813498639	2.329945541	0.610973219	5.027863701	0
	5270	1421930_at	6.675741466	4.236576905	2.32217583	0.548125499	5.000858659	0
	8587	1425922_a_at	5.605155342	4.517356296	2.321137044	0.513826427	4.997259177	0
	16676	1454037_a_at	7.194822947	4.129077136	2.316801214	0.561094196	4.98226312	0
	4622	1421154_at	5.645707305	5.004822501	2.316462027	0.46284599	4.981091895	0
	16338	1452569_at	4.030617036	4.545490773	2.312021699	0.50864072	4.965784652	0
	13461	1448852_at	4.276828594	4.238293972	2.308927515	0.544777576	4.955145824	0
	3295	1419300_at	7.30084143	4.063299484	2.306519546	0.567646947	4.946882204	0
	7614	1424668_a_at	5.570804417	4.277766433	2.289776263	0.535273793	4.889802729	0
	5269	1421929_at	5.636864542	4.261955133	2.289622562	0.537223526	4.889281811	0
	8588	1425923_at	5.884288025	4.418385294	2.288557117	0.517962324	4.885672358	0
	16786	1454758_a_at	8.447671169	4.086455908	2.286795116	0.559603521	4.879709001	0
	5874	1422629_s_at	7.378950147	4.033604974	2.285896582	0.566713051	4.876670785	0
	13872	1449325_at	8.83917174	3.704125784	2.279454716	0.615382643	4.854944208	0
	5692	1422423_at	6.35189838	5.462159745	2.275151768	0.416529702	4.840485538	0
	2829	1418782_at	7.428555846	3.804898647	2.263771975	0.594962491	4.8024546	0
	14048	1449525_at	5.773710219	4.741524625	2.263368318	0.477350324	4.80111109	0
	10642	1431062_a_at	6.55158164	4.836484389	2.258011262	0.466870371	4.783316527	0
	16339	1452571_at	5.639986744	5.32970492	2.257884662	0.423641589	4.782896798	0
	10815	1431821_a_at	6.600338184	4.288671792	2.25687163	0.52624023	4.779539522	0
	8351	1425612_at	5.263491291	3.977065057	2.249825863	0.56570004	4.756254333	0
	15155	1450990_at	5.101805967	4.06954263	2.248295585	0.552468862	4.751212013	0
	12185	1437686_x_at	5.550350812	4.121264652	2.24627512	0.545045104	4.744562694	0
	13100	1448453_at	4.634279047	5.556192659	2.244693753	0.403998545	4.73936493	0
	15790	1451756_at	7.408608362	3.946554915	2.242467228	0.568208799	4.732056267	0
	6129	1422917_at	5.40073629	4.265608172	2.237294345	0.524495982	4.715119533	0
	15123	1450952_at	4.769765318	4.769322517	2.23508481	0.468637799	4.707903697	0
	10680	1431287_at	5.694301522	4.288303985	2.230858007	0.520219186	4.694130686	0
	10615	1430902_at	5.597957332	3.96466846	2.230260629	0.562533955	4.692187383	0
	6198	1423009_at	4.821575451	5.467984255	2.228204589	0.407500184	4.68550513	0
	4974	1421577_at	5.573807197	3.854327798	2.224055199	0.577028036	4.672048333	0
	6489	1423348_at	5.964010599	5.027408628	2.223465016	0.442268608	4.670137464	0
	6684	1423578_at	5.176953223	4.387251789	2.221778905	0.506417003	4.664682554	0
	16844	1454971_x_at	8.601681298	4.046101894	2.221523563	0.549052797	4.66385703	0
	14493	1450191_a_at	8.09627659	4.123209851	2.220936887	0.5386427	4.661960843	0
	16296	1452494_s_at	3.782514671	4.249904988	2.215590103	0.521326973	4.644715087	0
	17602	1460480_at	4.997368459	4.261475538	2.195376045	0.515168051	4.580090308	0
	12165	1437619_x_at	7.912529393	3.921744502	2.194859951	0.559664188	4.578452168	0
	8529	1425841_at	4.942990845	4.499593768	2.189214502	0.486536033	4.560571114	0
	5537	1422242_at	7.522907687	5.721299141	2.188269872	0.382477794	4.557585977	0
	16569	1453527_a_at	6.244751176	5.030918902	2.185010089	0.434316301	4.547299693	0
	13243	1448608_at	5.006352056	6.309652218	2.182271215	0.345862361	4.538675092	0
	5137	1421770_a_at	6.72279795	4.705124118	2.181316427	0.463604439	4.535672354	0
	13743	1449179_at	4.490476822	5.910022447	2.180383993	0.3689299	4.532741831	0
	17374	1459990_at	7.994937562	3.973170587	2.180320149	0.54876077	4.532541247	0
	15678	1451615_at	5.948772006	4.801122322	2.180256525	0.45411393	4.532341362	0
	11914	1436926_at	5.351583909	4.895702035	2.173571944	0.443975538	4.511389795	0
	3561	1419590_at	4.76018981	5.031796589	2.172467073	0.431747793	4.507936125	0
	10745	1431604_a_at	6.278245669	5.239226423	2.171968622	0.41455903	4.506378902	0
	12384	1438367_x_at	7.825135665	3.86887379	2.171421999	0.561254287	4.504671803	0
	15004	1450810_at	5.665514863	5.172212631	2.171054593	0.419753546	4.503524758	0
	8745	1426122_a_at	4.668690199	5.616557958	2.170467884	0.386440931	4.501693656	0
	14309	1449967_at	5.138861947	4.816162323	2.167718698	0.450092533	4.493123441	0
	16301	1452501_at	5.672579698	4.662673871	2.165512194	0.464435698	4.486256767	0
	5587	1422295_at	5.611119633	5.486507007	2.161865929	0.394033203	4.474932525	0
	3318	1419325_at	5.480784307	4.241623036	2.160712537	0.509407017	4.471356379	0
	14931	1450728_at	7.161894384	4.201319932	2.160120015	0.514152707	4.469520346	0
	9794	1427601_at	5.444976756	5.469485946	2.156626555	0.394301508	4.458710576	0
	4259	1420736_at	5.429120816	4.800234096	2.15634164	0.449215933	4.457830122	0
	7827	1424934_at	4.595648088	5.602253435	2.154702667	0.384613565	4.452768683	0
	5047	1421663_at	5.063977846	5.030721124	2.15468264	0.428304926	4.452706872	0
	11280	1434326_x_at	6.135703058	3.848760766	2.153052646	0.559414517	4.447678929	0
	14905	1450693_at	6.521860094	4.050233316	2.151185932	0.531126423	4.441927767	0
	10456	1429711_at	5.820044615	3.877009631	2.150843827	0.55476876	4.440874579	0
	8437	1425731_at	5.910013628	3.958060781	2.148703105	0.542867637	4.434289941	0
	15524	1451431_a_at	8.949752813	4.027675735	2.144177839	0.532361089	4.420402802	0
	13639	1449057_at	4.204047147	5.456985429	2.141243605	0.392385802	4.411421475	0
	5056	1421672_at	5.568841437	4.693778173	2.139242694	0.455761354	4.405307403	0
	4934	1421532_at	5.332345923	5.647034342	2.138407979	0.378678055	4.402759315	0
	5146	1421779_at	4.016665397	5.918360099	2.134769746	0.360702916	4.39167029	0
	5546	1422251_at	6.24343588	4.931517107	2.133385862	0.432602344	4.387459663	0
	11772	1436409_at	8.388380954	4.122359333	2.133047807	0.51743374	4.386431707	0
	15870	1451872_a_at	6.259827479	4.909696133	2.131990734	0.434240873	4.383218913	0
	982	1416760_at	6.673711969	4.103606854	2.131516032	0.51942501	4.381776904	0
	13802	1449247_at	5.0893336	5.047219742	2.13029504	0.422072973	4.378070055	0
	10800	1431773_at	6.251915981	4.88609083	2.118809011	0.433640938	4.343352399	0
	10884	1432139_at	4.780605069	4.134588234	2.11529989	0.511610775	4.332800738	0
	10630	1431013_at	6.377602442	4.299234946	2.111097056	0.491040169	4.320196866	0
	10660	1431170_at	6.228751478	4.23329816	2.11023016	0.498483707	4.317601698	0
	5301	1421965_s_at	8.222640257	3.776404127	2.109929251	0.55871384	4.316701253	0
	11568	1435447_at	4.848975798	5.547899046	2.105560165	0.379523879	4.303648243	0
	2465	1418376_at	7.624259542	4.900715461	2.104486239	0.429424286	4.300445848	0
	10705	1431373_at	6.085597377	3.669621607	2.095603146	0.571067911	4.274048106	0
	2625	1418551_at	4.984711213	5.145842424	2.094050471	0.406940263	4.269450712	0
	4872	1421461_at	5.421532789	4.798612173	2.089126537	0.435360571	4.254903868	0
	15813	1451788_at	4.258869645	6.015904774	2.087501476	0.346997094	4.250113816	0
	13840	1449290_at	5.618295867	4.606498491	2.086401937	0.452925783	4.246875857	0
	8138	1425316_at	5.336171679	5.259745327	2.082545331	0.395940336	4.235538287	0
	9743	1427530_at	4.856948191	3.955080751	2.081957016	0.526400634	4.233811434	0
	11705	1436042_at	5.982536945	3.901085186	2.081162638	0.533483002	4.23148085	0
	17145	1456104_at	6.325035336	4.183273565	2.079644699	0.497133326	4.227031018	0
	12008	1437169_at	7.812693204	4.006685721	2.079296551	0.518956738	4.226011084	0
	15529	1451440_at	4.141116108	4.255671601	2.078764206	0.48846913	4.224452	0
	3873	1420217_x_at	5.679802328	4.127620158	2.074050709	0.502481001	4.210672616	0
	9796	1427605_at	5.311345187	4.695885634	2.068973513	0.440592824	4.195880277	0
	17118	1456030_at	7.101053174	3.937546788	2.065588593	0.524587695	4.186047241	0
	8470	1425774_at	5.167520453	4.799004218	2.064181492	0.430127043	4.181966462	0
	7613	1424667_a_at	5.410591583	3.809243962	2.061414827	0.541161146	4.173954365	0
	4378	1420871_at	6.822045438	3.766793472	2.060835555	0.547106065	4.172278771	0
	1688	1417525_at	6.073231407	4.752610423	2.059480716	0.433336742	4.168362413	0
	14625	1450352_at	5.836477878	4.398404278	2.058591949	0.468031545	4.165795299	0
	14798	1450562_at	4.939473857	4.060555643	2.058506285	0.506951872	4.165547949	0
	10628	1431011_at	6.442396378	4.542158876	2.056027119	0.452654162	4.158395907	0
	1569	1417396_at	7.062420687	4.094227748	2.052197646	0.501241693	4.147372546	0
	14291	1449942_a_at	6.659512834	3.877146834	2.050025953	0.528746019	4.14113419	0
	15728	1451684_a_at	4.812240642	3.712569078	2.046185588	0.551150846	4.130125408	0
	2831	1418784_at	6.310736249	4.842871816	2.046159978	0.42250963	4.130052091	0
	14992	1450797_a_at	6.075020144	4.412044179	2.039360412	0.462225746	4.110632541	0
	15668	1451603_at	6.098209136	3.845036811	2.038875794	0.53026171	4.109251963	0
	86	1415798_at	7.759572351	3.712785789	2.030811718	0.546977885	4.086346997	0
	12964	1448306_at	7.734542503	3.785789894	2.030623789	0.536380477	4.085814736	0
	8055	1425213_at	7.206737795	3.989023818	2.030163053	0.508937311	4.084510108	0
	5127	1421760_at	5.501778226	5.013867707	2.030103208	0.404897641	4.084340679	0
	4196	1420666_at	5.305014757	4.798385365	2.029899848	0.423038104	4.083764999	0
	9398	1427009_at	7.353422334	3.834230891	2.028508834	0.529052342	4.079829421	0
	17504	1460313_at	5.005720937	5.154649223	2.026442114	0.393129004	4.073989081	0
	5643	1422362_s_at	5.378309947	4.553520244	2.022771781	0.444221541	4.063637696	0
	3034	1419008_at	4.725952233	4.754325033	2.021296514	0.425148996	4.059484438	0
	6183	1422986_at	5.16891998	4.531457691	2.019755805	0.445718782	4.055151473	0
	4878	1421467_at	6.160643306	5.01097286	2.018634232	0.402842779	4.052000162	0
	13223	1448587_at	7.26570443	4.934234034	2.016412706	0.408657695	4.045765514	0
	5928	1422686_s_at	6.278428404	4.294497516	2.01623477	0.469492592	4.045266557	0
	2606	1418531_at	4.501568103	4.368803562	2.014735941	0.461164232	4.041066075	0
	7957	1425093_at	5.566620818	4.188185228	2.014375297	0.480966143	4.040056019	0
	2600	1418525_at	5.426214175	3.806061196	2.00872237	0.527769331	4.024256799	0
	3330	1419337_at	5.304179242	5.281247196	2.005287107	0.379699535	4.014685867	0
	8909	1426322_a_at	5.29745839	4.565916059	2.000029956	0.438034762	4.000083055	0
	10633	1431022_at	5.181861777	4.117667447	1.998946562	0.485456047	3.997080315	0
	13367	1448750_at	5.863757653	4.499737357	1.998548163	0.444147737	3.995976677	0
	9399	1427010_s_at	7.187237371	3.724186681	1.9983694	0.536592167	3.99548157	0
	5052	1421668_x_at	5.899428667	3.802869141	1.997907222	0.525368386	3.994201793	0
	4211	1420681_at	5.53981294	4.25812922	1.997906099	0.469198091	3.994198686	0
	13861	1449312_at	4.407157947	4.609006192	1.997152226	0.433315154	3.992112082	0
	8350	1425611_a_at	5.413806473	3.668352786	1.99656942	0.54426865	3.990499713	0
	10823	1431844_at	5.18359307	4.45129529	1.995233282	0.448236559	3.986805661	0
	15565	1451481_s_at	4.345865783	4.825490079	1.99490273	0.413409353	3.985892305	0
	14985	1450790_at	4.044180811	5.168022667	1.990999605	0.385253652	3.975123285	0
	14337	1449998_at	5.415620088	4.468789848	1.990891194	0.445510141	3.974824586	0
	4228	1420701_at	5.005019688	4.470076184	1.987161227	0.444547508	3.964561284	0
	8531	1425843_at	5.068978398	4.584984219	1.983119249	0.432524771	3.953469374	0
	5030	1421643_at	4.934894299	4.898434077	1.982340214	0.404688556	3.951335134	0
	8361	1425623_a_at	7.629588217	4.727283114	1.982183004	0.419307022	3.950904581	0
	198	1415927_at	4.707784293	3.880267569	1.981194503	0.51058193	3.94819844	0
	14089	1449573_at	5.684567936	3.741798865	1.981152046	0.529465136	3.948082252	0
	12009	1437170_x_at	7.878250701	3.941770861	1.980478274	0.502433638	3.946238837	0
	14825	1450592_at	5.045758599	4.234376203	1.978050325	0.467140903	3.939603192	0
	9456	1427096_s_at	5.103308754	4.09858804	1.97718456	0.482406268	3.937239737	0
	14063	1449543_at	5.172234252	5.685219642	1.976252458	0.347612332	3.934696769	0
	8534	1425846_a_at	4.779296168	4.57487287	1.974514025	0.431599758	3.929958356	0
	2599	1418524_at	5.753718269	3.898939201	1.973692052	0.506212575	3.927719908	0
	371	1416112_at	8.8807536	5.123903032	1.971748023	0.384813688	3.922430876	0
	9389	1426996_at	6.124978157	4.057413602	1.970193556	0.485578684	3.918206833	0
	10879	1432104_a_at	5.937939925	5.087493097	1.969536115	0.387132931	3.916421699	0
	14598	1450319_at	5.011816905	5.104218838	1.968948788	0.385749289	3.914827633	0
	4518	1421039_at	4.78051989	5.234966225	1.967120327	0.37576562	3.909869153	0
	8407	1425690_at	5.052479081	4.919868614	1.966585659	0.399723207	3.908420408	0
	8514	1425825_at	4.736614328	4.31672313	1.963344062	0.454822791	3.899648421	0
	6669	1423563_at	6.376453232	4.662640486	1.963005874	0.421007341	3.898734398	0
	4938	1421536_at	4.206790105	4.576323965	1.961687361	0.428660072	3.895172881	0
	15829	1451813_at	5.495000064	5.60043197	1.959654296	0.349911276	3.889687617	0
	3665	1419710_at	6.905765533	4.611646407	1.956338201	0.424216869	3.880757274	0
	15904	1451919_a_at	5.472171039	4.451611908	1.955637585	0.439309991	3.87887312	0
	12801	1448125_at	3.835928885	5.003136338	1.955290607	0.390812977	3.877940336	0
	12890	1448222_x_at	8.862555409	5.019891426	1.952830497	0.389018473	3.871333236	0
	5103	1421730_at	5.359599588	3.861303872	1.951437023	0.505382919	3.867595788	0
	9722	1427502_at	6.757992758	4.105940739	1.95093683	0.475149778	3.866255097	0
	5557	1422262_a_at	4.29114349	4.357616507	1.950760008	0.447666747	3.865781263	0
	13926	1449382_at	4.699048344	4.671462746	1.950117551	0.417453302	3.864060146	0
	235	1415969_s_at	4.911519291	3.997307341	1.949501098	0.487703579	3.862409416	0
	13960	1449426_a_at	3.467773266	4.368556736	1.949427163	0.446240551	3.86221148	0
	8730	1426099_at	4.901742469	5.095124761	1.948853454	0.382493765	3.860675921	0
	170	1415896_x_at	8.674545322	3.758894429	1.947525032	0.518111128	3.857122677	0
	5586	1422294_at	5.004239972	4.605230429	1.947172914	0.422817695	3.856181385	0
	8224	1425432_at	5.353085965	4.838662819	1.941262346	0.401198103	3.840415338	0
	14815	1450581_at	6.238775169	4.671009153	1.939839037	0.41529335	3.836628397	0
	2577	1418493_a_at	5.321518019	3.898674767	1.939767854	0.497545441	3.836439102	0
	6000	1422771_at	5.351504754	4.044310586	1.938112027	0.479219384	3.832038423	0
	7769	1424866_at	7.31537829	3.738327689	1.936569212	0.518030888	3.827942639	0
	17384	1460166_at	3.591428733	5.034785393	1.936312682	0.384586935	3.827262044	0
	14569	1450283_at	5.700855125	4.166403023	1.93524858	0.46448905	3.824440175	0
	14582	1450302_at	5.292222787	4.630858851	1.934025699	0.417638663	3.821199811	0
	15747	1451705_a_at	5.17401524	4.72989598	1.930793794	0.408210625	3.812649196	0
	5372	1422048_at	4.625232694	5.049070046	1.930490394	0.382345734	3.811847478	0
	10534	1430292_a_at	5.673585003	4.43069057	1.929487339	0.435482304	3.809198154	0
	6145	1422935_x_at	6.167491724	4.382155907	1.927145527	0.439771101	3.803020003	0
	2982	1418953_at	4.802472151	5.094665338	1.922234486	0.377303387	3.79009625	0
	5109	1421737_at	4.942778373	4.444330477	1.921522577	0.432353667	3.788226459	0
	169	1415895_at	8.665298778	3.699037009	1.917993774	0.518511648	3.778971856	0
	1205	1416997_a_at	6.110900021	4.008930067	1.915715198	0.477861965	3.773008102	0
	234	1415968_a_at	5.285310533	4.153154327	1.913236849	0.460670781	3.766532163	0
	15621	1451549_at	6.126651318	3.947831309	1.910891853	0.484035842	3.760414911	0
	8558	1425886_at	5.513714203	3.977581065	1.909724835	0.480122166	3.757374285	0
	3874	1420218_at	5.43882785	3.76903892	1.908868684	0.506460327	3.755145175	0
	5321	1421990_at	4.726164239	4.547255486	1.908287794	0.419657044	3.753633499	0
	17527	1460343_at	5.832218353	4.169776687	1.908263245	0.457641593	3.753569627	0
	13617	1449032_at	5.478123599	4.059752559	1.907891413	0.469952635	3.752602328	0
	8500	1425808_a_at	4.809763374	4.551785611	1.905867022	0.418707555	3.747340368	0
	5695	1422426_at	5.739253373	4.717365899	1.905031195	0.403833672	3.745169969	0
	8550	1425867_at	5.878672969	3.836225748	1.904547361	0.496463839	3.743914169	0
	4405	1420902_at	4.926901503	4.803432669	1.903929325	0.396368484	3.742310658	0
	7985	1425127_at	4.472118811	4.234763388	1.903548146	0.449505196	3.741322022	0
	8707	1426075_at	4.578355975	4.387640458	1.902914804	0.433698892	3.739679945	0
	2411	1418315_at	5.54904259	3.812656282	1.902821208	0.499080187	3.739437338	0
	11907	1436908_at	5.577500897	3.682604126	1.901952707	0.516469499	3.737186877	0
	14775	1450535_at	6.924612694	3.845323169	1.90176157	0.494564822	3.736691783	0
	15751	1451709_at	5.179590089	4.740471242	1.897492436	0.400275065	3.725650742	0
	1464	1417280_at	4.528881343	4.851984168	1.897020377	0.39097827	3.724431885	0
	8512	1425822_a_at	6.626193531	3.727790004	1.89696369	0.508870856	3.724285544	0
	4299	1420780_at	5.773597283	4.35500816	1.895744193	0.435302099	3.721138771	0
	10946	1432453_a_at	4.350978417	4.954150605	1.894828649	0.382472961	3.718778059	0
	14844	1450619_x_at	5.734775473	4.694728414	1.892956368	0.403208919	3.713955085	0
	4134	1420595_at	4.943389273	4.088725621	1.890012114	0.462249681	3.706383368	0
	5541	1422246_at	4.587375898	4.245263643	1.888459638	0.444839189	3.702397096	0
	1695	1417532_at	3.856831523	4.384389908	1.886617791	0.430303379	3.697673368	0
	4632	1421167_at	6.946229979	3.788116536	1.886171611	0.497918053	3.696529972	0
	12535	1438909_at	5.327927313	4.087742757	1.885304429	0.461209166	3.694308711	0
	12829	1448156_at	6.927625439	4.452949458	1.884069171	0.423105896	3.691146942	0
	6918	1423844_s_at	7.631949898	4.495787153	1.883454399	0.418937626	3.689574377	0
	9785	1427587_at	4.457914147	5.163126904	1.882781415	0.36465914	3.687853676	0
	14079	1449562_at	5.365028178	4.236707827	1.880629437	0.443889339	3.682356837	0
	5305	1421970_a_at	4.103057494	4.72987312	1.879997944	0.39747323	3.680745358	0
	4879	1421468_at	5.801484664	4.931769516	1.879459042	0.38109223	3.679370715	0
	6201	1423013_at	5.838947219	4.552972158	1.877593133	0.41238845	3.674615077	0
	5374	1422050_at	4.895078942	4.690835233	1.877348606	0.400216276	3.673992309	0
	5108	1421736_at	4.78829456	4.778573278	1.877120644	0.392820312	3.673411821	0
	9184	1426692_at	6.147194923	4.404253738	1.876606007	0.42608944	3.672101679	0
	3038	1419012_at	5.699953034	3.84790999	1.875615709	0.487437522	3.669581932	0
	14004	1449472_at	5.077076747	4.359708939	1.875002439	0.430075142	3.668022374	0
	3121	1419105_at	4.289746122	4.648904606	1.874504196	0.403214167	3.666755821	0
	1694	1417531_at	3.903447271	4.309419691	1.870235541	0.433987793	3.655922635	0
	7465	1424490_at	6.096005464	4.454234474	1.869628015	0.419741715	3.654383433	0
	3324	1419331_at	3.990890941	4.035534885	1.867522763	0.462769575	3.649054664	0
	14026	1449496_at	5.066682767	5.226410325	1.867275664	0.357276897	3.648429723	0
	14566	1450279_at	4.548973418	4.11517225	1.863173176	0.452757032	3.638069682	0
	14809	1450575_at	4.493378004	4.895337811	1.86310289	0.380587196	3.637892445	0
	6130	1422918_at	5.611464212	4.546480555	1.861593465	0.409458138	3.634088276	0
	5373	1422049_at	5.158042579	4.81405296	1.86029099	0.386429274	3.630808878	0
	13397	1448783_at	3.75598284	4.583924742	1.859255258	0.405603356	3.628203202	0
	13827	1449276_at	5.180187791	4.463285574	1.85810594	0.416308997	3.625313958	0
	8452	1425752_at	5.461504238	4.191200239	1.857167046	0.443111028	3.622955401	0
	5926	1422684_a_at	6.315975841	3.876958137	1.852660419	0.477864437	3.61165583	0
	10782	1431740_at	4.795978014	4.693792481	1.852470987	0.394664015	3.611181637	0
	9335	1426916_at	6.576424423	3.97999507	1.851944231	0.465313197	3.609863363	0
	3382	1419393_at	3.965700634	4.316853258	1.851579704	0.428918843	3.608951372	0
	12221	1437803_at	3.769898204	4.941434216	1.851376126	0.37466372	3.60844215	0
	6798	1423710_at	6.504571196	4.079706353	1.849605307	0.453367264	3.604015727	0
	2686	1418614_at	5.027112784	4.560128645	1.849598672	0.405602301	3.603999152	0
	16077	1452135_at	5.029068567	4.661978973	1.849136805	0.39664203	3.602845546	0
	6132	1422921_at	5.36201334	4.636780096	1.848371657	0.39863259	3.600935247	0
	6668	1423562_at	6.407645257	4.70506875	1.846458486	0.392440278	3.59616318	0
	14574	1450290_at	4.785692412	3.817433791	1.841350976	0.482353088	3.58345435	0
	4961	1421563_at	5.716120479	4.030141193	1.840939588	0.456792827	3.582432665	0
	4197	1420667_at	5.040466003	4.194054506	1.840253634	0.438776757	3.580729742	0
	10549	1430443_at	3.264726393	4.032400316	1.839922436	0.456284667	3.579907812	0
	4316	1420797_at	5.362467138	4.98143533	1.839666425	0.369304488	3.5792726	0
	3685	1419732_at	6.299419453	3.93230497	1.838958148	0.467654	3.577515822	0
	5523	1422227_at	4.840210713	4.134609274	1.836143587	0.444091198	3.570543233	0
	13966	1449432_a_at	4.644145281	4.904942314	1.835880584	0.374291983	3.569892384	0
	396	1416139_at	5.463694036	4.908626346	1.835108807	0.37385384	3.567983161	0
	5569	1422276_at	5.744483515	4.018393077	1.832300791	0.455978486	3.561045306	0
	8408	1425691_at	4.936222648	4.526818453	1.831925457	0.404682776	3.560118979	0
	3182	1419167_at	4.121019917	3.800453285	1.829584887	0.481412282	3.55434787	0
	9746	1427533_at	5.733164111	4.123371638	1.826474614	0.442956584	3.546693387	0
	4890	1421483_at	5.390511224	5.055281494	1.826183344	0.361242662	3.545977405	0
	14306	1449964_a_at	6.009830447	4.485202168	1.820762325	0.405948775	3.532678172	0
	7345	1424338_at	4.485843479	3.953081769	1.820672421	0.460570392	3.532458034	0
	8363	1425625_at	5.058867725	3.747162617	1.818965516	0.48542476	3.528281124	0
	4108	1420568_at	5.552562647	4.09730898	1.814119836	0.442758856	3.516450321	0
	8180	1425375_at	4.540785862	4.946131343	1.813064574	0.366562157	3.513879148	0
	5215	1421868_a_at	4.633143529	4.722100319	1.812822237	0.383901678	3.513288953	0
	5647	1422367_at	4.896080186	5.166911531	1.812003427	0.35069372	3.51129553	0
	5148	1421781_at	6.495348884	4.448939862	1.810138243	0.406869569	3.506758897	0
	5071	1421692_at	4.876910325	4.501282923	1.808252131	0.401719279	3.502177319	0
	15174	1451011_at	6.279474108	4.760597928	1.808226576	0.37983182	3.502115285	0
	4553	1421079_at	4.735541259	5.32651115	1.807898221	0.339415082	3.501318301	0
	2977	1418948_at	4.691796891	4.433585671	1.807017968	0.407574839	3.499182641	0
	14685	1450426_at	4.894481686	5.019741077	1.806163675	0.359812119	3.497111209	0
	13619	1449034_at	4.756386767	4.321387587	1.804037705	0.41746723	3.491961627	0
	16500	1453060_at	3.802735298	3.858759312	1.804024749	0.467514194	3.491930266	0
	13851	1449301_at	4.947364962	4.744650923	1.803863462	0.380188868	3.491539905	0
	4075	1420529_at	5.238794002	3.962920262	1.802992959	0.454965742	3.489433794	0
	14522	1450224_at	4.943980111	4.084107437	1.80255477	0.441358313	3.48837411	0
	15548	1451460_a_at	5.139379028	4.162091476	1.802490091	0.433073156	3.488217723	0
	4112	1420572_at	4.918063734	4.165927775	1.80231034	0.432631202	3.487783139	0
	7633	1424689_at	4.366109883	4.710461847	1.801763767	0.382502571	3.486462022	0
	9890	1427772_at	5.480655226	4.091149631	1.800142729	0.440009017	3.482546772	0
	5638	1422355_at	5.051514232	4.196519073	1.799900011	0.428903093	3.48196092	0
	15211	1451055_at	5.702706549	4.717262278	1.799334265	0.38143613	3.480595754	0
	8295	1425540_at	3.74226514	4.803654281	1.797599425	0.374214987	3.476412855	0
	17269	1456543_at	4.136311098	3.727722976	1.797304404	0.482145378	3.475702025	0
	12700	1439506_at	5.649391127	4.053845433	1.79568001	0.442957197	3.471790781	0
	4072	1420525_a_at	3.806416762	4.824412647	1.794873973	0.372039895	3.469851626	0
	4792	1421363_at	4.498313837	3.866540446	1.794757044	0.464176457	3.469570409	0
	17160	1456151_at	5.975672019	4.573046173	1.793661185	0.392224595	3.466935952	0
	5016	1421629_at	5.070922948	4.570786564	1.793602523	0.392405661	3.466794986	0
	3161	1419146_a_at	5.326506863	4.294542025	1.792325057	0.417349521	3.463726594	0
	4552	1421078_at	4.47930044	4.168165204	1.791693831	0.429851924	3.462211434	0
	10981	1433431_at	4.606803212	4.912369612	1.790190871	0.364425117	3.458606476	0
	5532	1422237_at	5.403024117	4.397982499	1.787976088	0.406544612	3.453300997	0
	14081	1449565_at	4.308430777	4.523140931	1.786977415	0.39507445	3.450911355	0
	4030	1420470_at	4.819846285	4.56012742	1.786682041	0.391805289	3.450204895	0
	2834	1418787_at	4.637815601	4.121312687	1.785027814	0.43312118	3.44625108	0
	14246	1449892_at	4.908751538	4.48670318	1.784739684	0.397784211	3.445562875	0
	74	1415786_at	5.243548173	4.772311801	1.782061292	0.373416777	3.439172053	0
	7004	1423944_at	3.834411665	4.025777088	1.781724888	0.442579122	3.438370208	0
	14485	1450181_at	4.629209329	4.638511045	1.777952931	0.383302511	3.429392259	0
	12103	1437430_at	5.537419692	4.500202045	1.777516241	0.394985875	3.428354372	0
	8674	1426033_at	5.907604304	3.902706613	1.773661735	0.454469657	3.419206924	0
	3595	1419628_at	5.088667924	4.195045251	1.773006157	0.422642916	3.417653549	0
	9682	1427440_a_at	5.044635948	4.36961118	1.772046232	0.405538653	3.415380303	0
	4310	1420791_x_at	6.537619239	4.046388942	1.77204361	0.437932101	3.415374096	0
	2685	1418613_at	4.802421991	4.455892601	1.771586223	0.397582792	3.41429147	0
	9893	1427775_at	4.739015315	4.718579636	1.771210694	0.375369461	3.413402856	0
	1277	1417079_s_at	5.252819528	4.282193035	1.770570446	0.413472824	3.411888372	0
	2595	1418519_at	4.200957107	4.454204945	1.769940618	0.397363983	3.41039919	0
	4247	1420724_at	4.747982484	5.06875978	1.767370222	0.348679026	3.40432842	0
	5423	1422113_at	6.132810772	4.387622049	1.765983712	0.402492214	3.401058243	0
	3963	1420400_at	3.800393613	4.731805067	1.765032123	0.373014547	3.398815674	0
	11808	1436615_a_at	3.642735418	4.694544135	1.764772443	0.375919875	3.398203954	0
	10037	1428031_at	4.597070262	3.935527244	1.764709149	0.44840476	3.39805487	0
	5633	1422350_at	5.001227926	4.29372612	1.762182403	0.410408665	3.392108703	0
	1027	1416809_at	3.984158003	3.850439272	1.760477857	0.457214809	3.388103288	0
	7055	1424009_at	5.005818017	5.159233814	1.760074094	0.341150287	3.387155204	0
	4020	1420458_at	4.752382379	4.463834768	1.758891006	0.394031387	3.384378691	0
	1276	1417078_at	5.299558702	4.363032135	1.758736711	0.403099646	3.384016754	0
	9789	1427591_at	5.864771104	3.972472872	1.758116088	0.442574725	3.38256132	0
	4303	1420784_at	4.283475988	4.481621571	1.754264811	0.391435284	3.373543607	0
	14232	1449873_at	4.902223846	3.910413606	1.754067151	0.448563075	3.373081438	0
	10664	1431191_a_at	4.662812353	4.106966558	1.751898296	0.426567461	3.368014376	0
	4838	1421419_at	5.359261374	4.166348187	1.745698755	0.418999728	3.353572416	0
	3670	1419715_at	4.854985729	4.828930927	1.745423752	0.361451381	3.352933226	0
	5491	1422192_at	4.925911986	4.266739845	1.742222335	0.408326356	3.345501137	0
	14814	1450580_at	5.089533242	4.354232866	1.741468873	0.399948493	3.343754373	0
	8474	1425778_at	4.648323183	4.784910299	1.738869913	0.363407003	3.33773615	0
	5389	1422072_a_at	4.558548643	4.044912358	1.738020572	0.42968065	3.335771742	0
	4459	1420972_at	5.275073099	3.772621119	1.736938109	0.460406188	3.33326983	0
	8783	1426177_a_at	4.852526155	4.401079168	1.736517387	0.394566269	3.332297916	0
	4953	1421554_at	5.403239906	4.490784934	1.733092346	0.385921921	3.324396233	0
	236	1415970_at	8.900762934	4.711593104	1.730295098	0.367242047	3.317956789	0
	5099	1421725_at	4.557787994	4.871183448	1.729996307	0.355149077	3.317269692	0
	8011	1425159_at	4.583328034	4.201647321	1.725659747	0.41071028	3.307313368	0
	5077	1421699_at	4.598192082	4.283458283	1.723780809	0.40242736	3.30300879	0
	3968	1420405_at	5.652394262	4.49332379	1.722777786	0.383408333	3.300713197	0
	16297	1452495_at	4.805799448	4.40905817	1.72222435	0.390610485	3.299447245	0
	4668	1421212_at	4.57864105	4.522131821	1.720080701	0.38036943	3.294548353	0
	9487	1427142_s_at	5.574711035	3.837018917	1.719934617	0.448247625	3.294214771	0
	4814	1421391_at	5.064306226	4.252044537	1.719908749	0.404489824	3.294155705	0
	5681	1422406_at	5.144417002	4.113878614	1.718183396	0.417655346	3.290218501	0
	16097	1452165_at	4.674582142	3.947137677	1.718070365	0.435269936	3.289960733	0
	1662	1417498_at	5.049368961	3.946516982	1.717335133	0.435152095	3.288284517	0
	5963	1422728_at	5.295578152	3.840798025	1.716230464	0.446842154	3.285767647	0
	17434	1460217_at	4.545232904	4.155683282	1.716128473	0.4129594	3.28553537	0
	5093	1421717_at	4.796948118	3.809633263	1.715627492	0.450339278	3.284394654	0
	5993	1422762_at	6.100790709	4.03634246	1.715268493	0.424956135	3.283577468	0
	11584	1435532_at	3.548344572	4.315581061	1.715215938	0.397447276	3.283457857	0
	4308	1420789_at	4.462306484	4.217701338	1.714773841	0.406565971	3.282451832	0
	14835	1450605_at	5.324190028	4.266841603	1.71413461	0.401733828	3.280997763	0
	16279	1452471_at	4.996363957	4.068650991	1.713718558	0.421200679	3.280051708	0
	14495	1450193_at	4.982230942	3.977975173	1.712345578	0.430456577	3.276931641	0
	4040	1420488_at	6.459730533	4.593441725	1.71014374	0.372301173	3.271934211	0
	3046	1419020_at	4.676581156	4.291790485	1.708721158	0.398137133	3.268709482	0
	8468	1425771_at	4.56677781	4.565987571	1.7066073	0.373765209	3.263923626	0
	3202	1419195_at	4.226888664	3.904911865	1.705972876	0.436878714	3.262488634	0
	8744	1426121_at	5.03373232	4.189726072	1.702685937	0.406395527	3.255064061	0
	14532	1450239_at	4.251235156	5.262024875	1.701749041	0.323401938	3.252950888	0
	9616	1427340_at	4.455605315	4.763079241	1.700632272	0.357044715	3.250433801	0
	10229	1428554_a_at	7.454699914	3.947534904	1.700324221	0.430730636	3.249739826	0
	7035	1423984_a_at	6.016968076	3.939963987	1.70029829	0.431551734	3.249681416	0
	15129	1450960_at	4.841922613	3.933894564	1.697977315	0.431627561	3.244457606	0
	4281	1420762_a_at	5.830015706	3.765660432	1.697841568	0.450874846	3.24415234	0
	15016	1450829_at	5.601972684	3.875648133	1.696724009	0.437791035	3.241640286	0
	5317	1421983_s_at	4.774053062	4.652039181	1.69622486	0.364619642	3.240518926	0
	4739	1421301_at	4.290785571	4.252921739	1.694793159	0.398500904	3.237304697	0
	14818	1450585_at	4.716513582	4.721581077	1.68991593	0.357913144	3.226379021	0
	1543	1417370_at	4.41491302	3.951308544	1.689196497	0.427503061	3.224770515	0
	8451	1425751_at	5.412505381	3.955011291	1.688436691	0.426910713	3.223072612	0
	14920	1450715_at	4.795472029	5.190549702	1.687046039	0.325022615	3.219967304	0
	4406	1420903_at	4.530288524	3.981567356	1.683231232	0.422755935	3.211464239	0
	8050	1425207_at	4.355026353	4.408967272	1.682798984	0.381676452	3.210502193	0
	10789	1431750_at	5.101732098	4.112278312	1.682493988	0.409139134	3.20982354	0
	16210	1452356_at	5.869186277	4.106209743	1.680651003	0.409294972	3.205725739	0
	5116	1421747_at	5.199624724	3.834746515	1.6787084	0.437762547	3.201412103	0
	9211	1426730_a_at	4.843182877	3.931947265	1.676213751	0.426306265	3.195881135	0
	3927	1420358_at	4.198639141	3.748296445	1.675926093	0.447116741	3.195243974	0
	8631	1425987_a_at	5.758335412	3.805010235	1.673351478	0.439775815	3.189546869	0
	8709	1426077_at	4.890711167	4.619346343	1.672866775	0.362143613	3.188475453	0
	16723	1454267_a_at	4.230959902	4.402303361	1.671983185	0.379797358	3.186523246	0
	5644	1422363_at	4.865265435	4.483880986	1.671620693	0.37280666	3.185722699	0
	3925	1420354_at	5.965706316	3.926711665	1.667106264	0.424555304	3.175769632	0
	14341	1450002_at	4.796072737	4.358803657	1.666283476	0.382280003	3.173958965	0
	3426	1419439_at	5.721940228	4.312882926	1.664830379	0.386013348	3.170763731	0
	7501	1424536_at	6.121559516	3.982899346	1.663705859	0.417712253	3.168293217	0
	14686	1450427_at	4.88007311	4.562264622	1.660722869	0.364012833	3.161749059	0
	13682	1449112_at	3.833183206	4.260014631	1.66057078	0.389804009	3.161415766	0
	14085	1449569_at	5.010338055	3.915814639	1.659623408	0.423825835	3.159340445	0
	2316	1418212_at	5.930016028	4.182209949	1.659446854	0.396787075	3.158953835	0
	5584	1422292_at	5.504006686	4.294931844	1.658706682	0.386200932	3.157333555	0
	5596	1422306_at	4.752735009	4.58096837	1.65829673	0.361996983	3.156436505	0
	2687	1418615_at	3.965479279	4.186105191	1.658103159	0.396096869	3.156013024	0
	4313	1420794_at	4.361100719	5.102603439	1.657895253	0.32491164	3.155558245	0
	2683	1418611_at	5.633804559	4.085240596	1.657229082	0.405662541	3.154101489	0
	2750	1418691_at	6.157152074	4.048726135	1.653396399	0.408374472	3.14573338	0
	5356	1422030_at	4.508384145	3.670509119	1.651623569	0.449971248	3.141870177	0
	14278	1449927_at	4.439449251	4.269325225	1.651603931	0.386853623	3.141827409	0
	4031	1420471_at	6.074329994	4.506904851	1.649700926	0.366038552	3.137685874	0
	7354	1424352_at	4.380236586	4.154290711	1.649123042	0.396968618	3.1364293	0
	8070	1425232_x_at	4.188033995	4.949324248	1.6490104	0.333178898	3.136184424	0
	11962	1437028_at	5.9258095	3.725445769	1.649008029	0.442633749	3.136179271	0
	9109	1426591_at	5.011368231	3.874026936	1.648220986	0.425454188	3.134468835	0
	10163	1428297_at	5.749921721	3.886897921	1.647299449	0.423808261	3.1324673	0
	788	1416554_at	8.020570583	3.923225127	1.646469516	0.419672454	3.130665816	0
	8129	1425303_at	5.028242444	3.803913151	1.646261273	0.432780983	3.130213959	0
	6124	1422911_at	4.662129311	3.928080109	1.64509998	0.418805099	3.127695316	0
	4779	1421347_at	4.604377468	4.01690005	1.644904752	0.409496062	3.1272721	0
	16402	1452663_at	4.318816649	4.283561323	1.643923728	0.383774996	3.125146297	0
	14633	1450366_at	5.697098844	4.537759783	1.641204075	0.361677161	3.119260571	0
	14272	1449921_s_at	5.197995739	4.150107393	1.640784078	0.395359426	3.118352625	0
	16660	1453989_at	5.045778948	4.057238096	1.6400334	0.404224096	3.116730473	0
	4970	1421573_at	4.55331442	4.527175522	1.6382789	0.361876603	3.112942438	0
	4688	1421235_s_at	5.838109577	4.362014832	1.635967067	0.375048488	3.107958127	0
	11164	1433941_at	7.714530158	4.014699087	1.635895136	0.407476401	3.107803172	0
	10431	1429553_at	4.91231799	4.164629491	1.635891846	0.392806095	3.107796086	0
	980	1416758_at	6.653828632	3.748137625	1.634362204	0.436046476	3.104502738	0
	4908	1421504_at	5.632976033	3.847673307	1.631947198	0.424138711	3.099310288	0
	9860	1427723_at	5.100034446	4.086276818	1.631742778	0.399322623	3.098871169	0
	4231	1420705_at	4.565591916	3.750455963	1.631715485	0.435071229	3.098812545	0
	3189	1419180_at	7.119741771	3.681340996	1.630949759	0.443031428	3.097168252	0
	13797	1449242_s_at	5.322618384	3.726747512	1.629227449	0.437171406	3.093473015	0
	5075	1421697_at	5.124320049	3.997326115	1.626551189	0.406909805	3.08773981	0
	1494	1417316_at	6.538734486	3.92003665	1.625785928	0.41473743	3.086102389	0
	5451	1422144_at	4.377722444	3.735071053	1.625152837	0.435106271	3.084748427	0
	2315	1418211_at	4.942551775	4.030293432	1.622453124	0.402564516	3.078981339	0
	9640	1427374_at	4.306233285	4.00309558	1.621690635	0.405109147	3.077354476	0
	15619	1451547_at	4.490172192	4.25852105	1.617825139	0.379903051	3.069120178	0
	5017	1421630_at	4.358209978	4.320315317	1.615699455	0.373977207	3.06460143	0
	5379	1422056_at	5.072612411	3.8920672	1.614811816	0.414898236	3.06271647	0
	2417	1418321_at	7.530672204	3.959935219	1.611364171	0.406916801	3.055406157	0
	14536	1450244_a_at	5.564590697	3.751109746	1.61062863	0.429373902	3.053848791	0
	9392	1427000_at	4.491182106	4.376854594	1.610089032	0.36786441	3.052706803	0
	5074	1421696_at	4.092042714	3.932342636	1.609436543	0.409281869	3.051326464	0
	9813	1427645_a_at	4.304675757	4.112178489	1.607421738	0.390892988	3.047068088	0
	5560	1422265_at	5.20550815	4.204492868	1.60718714	0.382254695	3.046572641	0
	4967	1421570_at	4.469910294	4.687707514	1.606101224	0.34261976	3.04428035	0
	13793	1449238_at	4.494899357	4.623543206	1.60517001	0.347173139	3.042315997	0
	16509	1453098_at	3.923845149	3.990279283	1.604977735	0.402221905	3.04191056	0
	12141	1437541_at	5.580634806	3.999026035	1.604434887	0.401206412	3.040766186	0
	2467	1418378_at	5.068600194	3.707896323	1.603449829	0.432441926	3.038690689	0
	6202	1423014_at	4.645834915	4.149436021	1.602993029	0.38631588	3.037728701	0
	2893	1418853_at	5.030055728	3.938234602	1.601901493	0.406756238	3.03543124	0
	4110	1420570_x_at	8.495667874	4.011067671	1.598865664	0.398613485	3.029050569	0
	16880	1455100_at	4.161926678	4.052927785	1.596617879	0.393941852	3.024334845	0
	7641	1424699_at	4.96072355	3.666236271	1.596470153	0.435452064	3.024025181	0
	7687	1424753_at	5.840976607	3.960513953	1.596201832	0.403028963	3.023462808	0
	7561	1424606_at	4.670412528	4.092237519	1.592762891	0.389215651	3.016264386	0
	4119	1420580_at	4.660238849	3.965062617	1.591431626	0.401363554	3.013482373	0
	7549	1424593_at	6.208389787	4.006742318	1.591352566	0.397168682	3.013317237	0
	9782	1427582_at	4.232669039	4.195729778	1.590071046	0.378973654	3.010641752	0
	15012	1450823_at	5.030874054	3.917939967	1.589578473	0.405717925	3.009614016	0
	4142	1420604_at	4.602946787	3.978726694	1.588661769	0.399288992	3.007702284	0
	5113	1421744_at	5.146495958	3.959841363	1.586816062	0.40072718	3.00385685	0
	8200	1425402_at	5.6155274	3.688049372	1.586600009	0.430200317	3.003407035	0
	4712	1421264_at	4.499806915	4.242775132	1.586012584	0.373814905	3.002184381	0
	14799	1450564_x_at	5.240594902	3.775536582	1.582241064	0.419077138	2.994346266	0
	9768	1427561_a_at	4.895128291	3.979375683	1.580132951	0.397080617	2.989974025	0
	16238	1452399_at	4.389237582	4.401509212	1.579410538	0.358833859	2.988477204	0
	2312	1418208_at	4.490208964	4.167648105	1.576915146	0.378370512	2.983312581	0
	3551	1419579_at	4.110199138	4.25116596	1.575514854	0.370607704	2.980418357	0
	2809	1418757_at	4.733030896	3.770010927	1.574296471	0.41758406	2.9779024	0
	14083	1449567_at	4.010344279	4.195492807	1.573788742	0.375114156	2.976854568	0
	4554	1421080_at	4.836042913	4.322391952	1.573775606	0.36409831	2.976827464	0
	16499	1453047_at	5.19133359	3.809600613	1.573371596	0.413001717	2.975993954	0
	13673	1449103_at	4.552615039	3.906756218	1.571205452	0.402176477	2.971528981	0
	6514	1423377_at	4.778307551	3.708633603	1.570773622	0.423545109	2.970639672	0
	4024	1420462_at	4.429023765	4.100635344	1.57050352	0.38299029	2.97008356	0
	5629	1422345_s_at	4.921704129	3.923129877	1.568416857	0.399787136	2.96579084	0
	2672	1418600_at	4.732997339	3.716199086	1.566720329	0.421592141	2.962305288	0
	5641	1422360_at	4.758397421	4.373843825	1.565108602	0.357833673	2.958997755	0
	4728	1421288_at	4.609714937	3.94141227	1.564178735	0.396857428	2.957091193	0
	4282	1420763_at	4.432006688	4.152390406	1.563272645	0.376475353	2.955234565	0
	10049	1428053_at	4.965000859	4.188111699	1.562502492	0.373080425	2.953657394	0
	6159	1422955_at	4.878172165	3.98645259	1.562093643	0.391850551	2.952820468	0
	4647	1421183_at	4.599175299	4.176081378	1.562086535	0.374055578	2.952805919	0
	7976	1425117_at	5.053702332	4.138552235	1.560918114	0.377165256	2.950415446	0
	4923	1421520_at	5.285582771	3.730714042	1.559486017	0.418012745	2.947488157	0
	10029	1428019_at	4.275670311	3.782847205	1.558365277	0.411955649	2.945199328	0
	5498	1422200_at	5.79211353	4.286749052	1.556666145	0.363134423	2.941732664	0
	14260	1449908_at	4.395350007	3.746998137	1.556338727	0.415356152	2.941065118	0
	3913	1420341_at	4.755702225	3.865728872	1.556087165	0.402533963	2.940552329	0
	3596	1419629_at	5.394592893	4.013208034	1.554725375	0.387402139	2.937777991	0
	1692	1417529_at	4.195058636	3.949565147	1.552709157	0.393134206	2.933675209	0
	17590	1460427_a_at	4.516182101	3.931974304	1.549615798	0.394106288	2.927391699	0
	12884	1448216_at	5.219028113	3.972933745	1.548955644	0.389877039	2.926052478	0
	4302	1420783_at	5.258326063	3.961295463	1.548179672	0.390826609	2.924479085	0
	4678	1421224_a_at	4.567112122	4.001062179	1.547151604	0.386685219	2.922395839	0
	4979	1421585_at	4.459595677	4.032146352	1.546875393	0.383635726	2.921836385	0
	14828	1450595_at	4.542873636	4.047220958	1.542234885	0.381060214	2.912453235	0
	1950	1417807_at	4.558918204	3.770303599	1.539868601	0.40842032	2.907680194	0
	4115	1420575_at	5.529572066	3.785599748	1.538120414	0.406308251	2.904158945	0
	5125	1421758_at	4.862824969	3.730759294	1.536252755	0.411780186	2.900401762	0
	7905	1425033_at	4.958324722	4.620629673	1.535051953	0.332217049	2.897988668	0
	4217	1420687_at	5.082830928	3.739499529	1.534259316	0.410284666	2.896396907	0
	9898	1427782_a_at	5.406094949	3.709855591	1.532119407	0.412986266	2.892103948	0
	3510	1419533_at	4.393146076	3.670102163	1.529091595	0.416634613	2.886040599	0
	13725	1449159_at	4.703525038	4.466993017	1.526632677	0.341758465	2.881125844	0
	14619	1450346_at	4.643351956	4.277275968	1.525850999	0.356734288	2.879565221	0
	7906	1425034_at	4.635979054	4.17522281	1.524965631	0.365241737	2.877798603	0
	2912	1418875_at	4.647182483	4.077161642	1.524242671	0.373848968	2.876356847	0
	17299	1456618_at	5.378900755	3.787731368	1.520415482	0.40140531	2.868736546	0
	5437	1422129_at	5.345492125	4.08663069	1.518905692	0.371676769	2.865735963	0
	3483	1419500_at	4.657048408	3.698697257	1.516928317	0.410125028	2.861810842	0
	13999	1449467_at	5.463208612	3.75398049	1.513872258	0.403271211	2.855755088	0
	14808	1450574_at	4.620650484	3.950465173	1.513374044	0.383087555	2.854769065	0
	4219	1420689_at	4.258745909	4.021515105	1.512865771	0.376192985	2.853763484	0
	14744	1450497_at	5.124080061	3.88800533	1.511238254	0.388692434	2.850545942	0
	5040	1421655_a_at	4.711340895	4.076784353	1.510096683	0.370413677	2.848291266	0
	14606	1450329_a_at	4.017261676	4.508303273	1.510077923	0.334954823	2.848254228	0
	13782	1449225_a_at	5.928204531	4.033070294	1.509634381	0.374313927	2.847378695	0
	8703	1426070_a_at	4.898046173	4.235024002	1.509145291	0.356348698	2.846413564	0
	5583	1422291_at	4.139034615	4.071921435	1.506530396	0.369980222	2.841259092	0
	3229	1419224_at	5.299870298	3.887086098	1.504236377	0.386983035	2.836744818	0
	8907	1426320_at	5.510582143	3.795006449	1.504107239	0.39633852	2.836490907	0
	11326	1434491_a_at	8.443679906	3.742507972	1.502717681	0.401526915	2.833760204	0
	13337	1448716_at	5.057606199	4.053597659	1.501509955	0.370414156	2.831388966	0
	4850	1421434_at	4.541912755	3.947077049	1.500931253	0.380263986	2.830253451	0
	9736	1427522_at	4.463043513	3.712857449	1.499880787	0.403969398	2.828193416	0
	8725	1426094_at	5.627807922	3.866370614	1.497170946	0.387229031	2.822886153	0
	4841	1421423_at	4.452777678	4.157528131	1.495103567	0.359613578	2.81884386	0
	8522	1425833_a_at	4.194037423	3.871997412	1.494913985	0.386083415	2.818473464	0
	13499	1448895_a_at	3.396962304	3.703012639	1.493998856	0.403454971	2.81668622	0
	14498	1450197_at	4.610239596	3.688069365	1.492547652	0.404696199	2.813854347	0
	6136	1422925_s_at	5.333176239	3.911249101	1.491019325	0.381213082	2.810875053	0
	17445	1460233_at	4.176433869	3.985937178	1.49018081	0.373859583	2.809241807	0
	2832	1418785_at	6.02985807	4.148839762	1.490171902	0.359177984	2.80922446	0
	17011	1455758_at	5.01636696	4.212730925	1.488962155	0.353443451	2.806869821	0
	14826	1450593_at	4.052955755	4.000683953	1.486477429	0.371555826	2.802039764	0
	14240	1449884_at	4.585524036	3.731745154	1.485908538	0.398180604	2.800935067	0
	2458	1418368_at	4.603069668	3.931599309	1.485537277	0.377845543	2.800214371	0
	15731	1451687_a_at	4.572904947	3.681682801	1.485316471	0.403434123	2.799785828	0
	4984	1421590_at	4.467345378	3.899078676	1.484305256	0.380681022	2.797824087	0
	3632	1419670_at	4.201124034	3.883710494	1.484195414	0.382159127	2.797611078	0
	5497	1422199_at	5.713873019	4.10567729	1.482142304	0.360998247	2.793632609	0
	2795	1418739_at	4.590466207	3.672679506	1.48006912	0.402994358	2.789620981	0
	5161	1421799_at	3.804455607	4.027952965	1.479688451	0.367354948	2.78888501	0
	14123	1449646_s_at	6.535276347	3.732803657	1.478094939	0.395974467	2.78580628	0
	15665	1451600_s_at	3.379140786	3.86998995	1.476059836	0.381411801	2.78187932	0
	7716	1424794_at	4.629649684	3.834567792	1.475309677	0.384739495	2.7804332	0
	4753	1421318_at	4.430854349	4.006145839	1.4750402	0.368194334	2.7799139	0
	9654	1427393_at	4.030674797	3.906445273	1.474032589	0.37733348	2.777973023	0
	3133	1419117_at	4.299940515	4.035326719	1.468496739	0.363910246	2.767333924	0
	5033	1421648_at	3.949140406	4.044645566	1.46759932	0.36284992	2.765613057	0
	14103	1449588_at	4.694357871	3.695228711	1.467412991	0.397110194	2.765255891	0
	4124	1420585_a_at	4.460102709	3.724417063	1.467239723	0.393951509	2.764923804	0
	9536	1427223_a_at	5.025057373	3.771787015	1.465660103	0.388585065	2.76189812	0
	5037	1421652_at	4.734444423	4.124408768	1.462174823	0.354517436	2.755233946	0
	8541	1425856_at	4.960767087	3.688170668	1.462147091	0.396442362	2.755180985	0
	4731	1421293_at	4.56851095	4.183845058	1.461770468	0.349384465	2.754461825	0
	11123	1433800_a_at	5.360643417	4.023576088	1.460721839	0.36304069	2.75246046	0
	5021	1421634_at	4.652055061	3.891615589	1.46028978	0.375239986	2.751636274	0
	4909	1421505_at	4.655074398	4.037619967	1.457066133	0.36087253	2.745494713	0
	6162	1422958_at	5.032433232	3.859882979	1.454649349	0.376863588	2.740899345	0
	8572	1425901_at	5.554647817	3.677382668	1.454203132	0.395445147	2.740051732	0
	3757	1419919_at	4.433995553	3.755149526	1.453767933	0.387139826	2.739225301	0
	8380	1425648_at	5.206299292	4.184035706	1.453419534	0.347372641	2.738563881	0
	14995	1450801_at	5.289123459	3.802970907	1.453247439	0.382134777	2.738237226	0
	10916	1432301_a_at	3.865171333	4.104325305	1.451847413	0.353735951	2.735581263	0
	1503	1417325_at	3.980305986	3.791207123	1.448656385	0.382109534	2.729537249	0
	14827	1450594_at	4.562494043	4.084249564	1.448286124	0.354602749	2.728836815	0
	5092	1421716_at	5.030031545	4.131990703	1.447158494	0.350232757	2.726704754	0
	8392	1425666_at	4.491751938	4.006540764	1.446275951	0.360978719	2.725037249	0
	3497	1419517_at	4.348200185	3.913658392	1.446192557	0.369524473	2.724879735	0
	9665	1427409_at	5.091320651	3.974186437	1.445761297	0.36378799	2.724065317	0
	5606	1422318_at	4.105481	3.708061738	1.445535057	0.389835758	2.72363817	0
	14824	1450591_at	4.446603952	3.690436374	1.445498685	0.39168774	2.723569504	0
	5086	1421710_at	4.901615821	3.943274597	1.445356423	0.366537097	2.723300951	0
	14807	1450573_at	5.527880584	3.977306161	1.442823713	0.362764055	2.718524279	0
	5570	1422277_at	4.230314971	3.883964768	1.439168857	0.370541172	2.711646014	0
	2232	1418118_at	5.394833368	3.858070236	1.438941026	0.372969111	2.711217823	0
	15000	1450806_at	5.200366612	3.848055202	1.43879422	0.373901658	2.710941948	0
	17159	1456140_at	4.353815407	3.936588832	1.438677957	0.3654631	2.71072349	0
	9854	1427713_x_at	4.567660538	3.701995797	1.437928215	0.388419732	2.709315142	0
	4860	1421446_at	4.877002423	4.118454033	1.437920359	0.349140806	2.70930039	0
	8759	1426141_at	4.76973278	3.664605103	1.437573524	0.392286067	2.708649131	0
	6577	1423454_a_at	5.240498774	3.763673555	1.434827914	0.381230703	2.703499171	0
	5073	1421695_at	4.765724841	4.010299817	1.434378305	0.357673583	2.70265677	0
	5662	1422383_at	4.957823396	3.888573655	1.433909091	0.368749371	2.701777915	0
	5661	1422382_at	4.673568922	4.144999967	1.433692315	0.345884759	2.701371983	0
	5024	1421637_at	4.451856844	3.911768424	1.433353655	0.366420887	2.700737935	0
	14130	1449665_at	4.350039626	3.725274593	1.431780106	0.384342166	2.697793842	0
	358	1416098_at	5.273413031	3.757830354	1.431602728	0.380965236	2.697462172	0
	5632	1422349_at	4.452828729	3.805579244	1.429956456	0.375752642	2.694385829	0
	15831	1451815_at	5.193749316	3.858458317	1.427205142	0.369889999	2.689252356	0
	4760	1421325_at	4.686825466	4.179108683	1.424996351	0.340980927	2.685138215	0
	1051	1416833_at	4.228904303	3.915861628	1.420982075	0.362878521	2.677677245	0
	4528	1421053_at	5.087556187	3.673648676	1.420306614	0.386620153	2.676423865	0
	16307	1452510_at	4.219407621	3.915359089	1.419650429	0.362584988	2.675206817	0
	10914	1432287_a_at	4.217518871	3.991315648	1.41586643	0.354736772	2.668199297	0
	9884	1427759_a_at	4.550157447	3.706297293	1.40963369	0.38033476	2.65669699	0
	5637	1422354_at	4.583741366	4.086042009	1.408239309	0.344646312	2.654130501	0
	4261	1420738_at	4.860813441	3.708063009	1.406311506	0.379257716	2.650586285	0
	5634	1422351_at	4.02175793	3.975808833	1.401996008	0.352631645	2.642669498	0
	5623	1422338_at	4.737950414	3.880489948	1.400904277	0.361012216	2.640670467	0
	1835	1417678_at	4.994278712	4.063735159	1.399949214	0.344498143	2.638922925	0
	15663	1451598_at	4.929740773	3.865554911	1.399822108	0.362127079	2.638690436	0
	5380	1422057_at	4.763476603	3.963037438	1.399377577	0.353107332	2.637877515	0
	14590	1450311_at	4.560950912	3.834586055	1.397585054	0.364468298	2.634602034	0
	15023	1450836_at	4.284446085	3.665587111	1.397439711	0.381232165	2.634336626	0
	9793	1427599_at	4.215931905	4.038832921	1.393876079	0.345118529	2.627837524	0
	5565	1422271_at	4.824500102	3.788976806	1.391585672	0.367272154	2.623668909	0
	14496	1450195_at	4.514634601	3.665351851	1.385685448	0.378049776	2.612960739	0
	8605	1425943_at	4.943071593	3.92252909	1.38200987	0.352326226	2.606312129	0
	5660	1422381_at	4.500662423	3.953073254	1.379685194	0.349015843	2.602115849	0
	3998	1420435_at	5.770709475	3.897377735	1.377547708	0.353455015	2.598263428	0
	14989	1450794_at	4.967110277	3.788752959	1.376864875	0.363408459	2.597033952	0
	4893	1421486_at	6.025375873	3.746159841	1.370325442	0.365794707	2.585288783	0
	8316	1425569_a_at	3.948153451	3.987383813	1.367329948	0.342914054	2.579926469	0
	3815	1420050_at	3.580508574	4.064625191	1.366850297	0.336279542	2.579068868	0
	15853	1451842_a_at	4.902355233	3.741092048	1.358779709	0.36320403	2.564681563	0
	7928	1425061_at	5.362569479	3.793309327	1.355825573	0.357425524	2.559435364	0
	6528	1423400_at	3.580414979	3.769744083	1.352096444	0.358670619	2.552828189	0
	7263	1424245_at	4.408838655	3.729005556	1.348643532	0.361663052	2.546725616	0
	4853	1421439_at	4.014695336	3.933652598	1.344094487	0.341691203	2.538708035	0
	2811	1418759_at	3.803536681	4.067458469	1.334515583	0.328095688	2.521907889	0
	8434	1425727_at	4.155860879	3.761107353	1.330772143	0.353824557	2.515372638	0
	2764	1418705_at	3.793018931	3.739675805	1.327248988	0.354910173	2.50923743	0
	5885	1422641_at	4.489538137	4.138339804	1.326797268	0.320611001	2.508451889	0
	3816	1420051_at	3.518783876	3.871747418	1.323044394	0.341717641	2.501935147	0
	5014	1421627_at	4.469232266	3.800992173	1.316816737	0.346440265	2.491158363	0
	13419	1448806_at	5.0634662	3.71141576	1.310854663	0.353195316	2.480884659	0
	5667	1422388_at	4.087518931	3.792084872	1.301632259	0.34324977	2.465076226	0
	14971	1450775_at	4.092406565	3.67499225	1.296124999	0.352687818	2.455684126	0
	8381	1425651_at	4.734760367	3.814478778	1.291519018	0.338583354	2.447856554	0
	13920	1449375_at	3.994577728	4.165952723	1.288790844	0.309362811	2.443231967	0
	4965	1421567_at	3.770875595	3.925006648	1.283068745	0.326895942	2.433560675	0
	13603	1449016_at	4.256229385	3.717145837	1.274292297	0.342814717	2.418801363	0
	2452	1418360_at	4.163598013	3.697136452	1.272513296	0.344188891	2.415820553	0
	5988	1422757_at	4.266680194	3.815675465	1.255316689	0.328989376	2.387195447	0
	5571	1422278_at	4.078592925	3.698007343	1.251062817	0.338307283	2.380167026	0
	8206	1425409_at	4.173714607	3.679011626	1.244576256	0.338290928	2.36948948	0
Negative genes (168) Downregulated in Notch tumors compared to all other tumors.
	Row	Gene ID	Gene Name	Score(d)	Numerator(r)	Denominator(s+s0)	Fold Change	q-value(%)	InverseFoldChange
	13227	1448591_at	2.103223152	-8.160994951	-5.908200088	0.723955856	0.016651546	0	60.054485
	9932	1427883_a_at	2.882842672	-6.765062921	-5.559922429	0.821858199	0.021198082	0	47.17407843
	12209	1437726_x_at	1.233690341	-7.322626186	-5.30767208	0.724831767	0.025248262	0	39.60668582
	1595	1417426_at	1.379678342	-6.899883291	-5.280332236	0.765278486	0.025731293	0	38.86318501
	1264	1417063_at	1.604959245	-7.477143248	-5.23064969	0.69955189	0.026632844	0	37.54762343
	11297	1434366_x_at	1.545161727	-7.359713727	-5.173132778	0.702898641	0.027716084	0	36.08013365
	9933	1427884_at	2.809619779	-6.016274175	-5.171520277	0.85958853	0.027747079	0	36.0398294
	11678	1435945_a_at	2.769025207	-6.905614047	-5.148594661	0.745566524	0.028191525	0	35.4716531
	4517	1421038_a_at	2.523851686	-6.886865252	-5.125628974	0.744261545	0.028643886	0	34.91146453
	8300	1425546_a_at	4.03134229	-5.657839186	-5.086025554	0.898934273	0.029441081	0	33.96614432
	12800	1448123_s_at	0.2666579	-5.795187277	-4.85863751	0.838391803	0.03446707	0	29.01319979
	13371	1448754_at	6.917159188	-5.446144573	-4.821572553	0.885318502	0.035364053	0	28.27730164
	17189	1456250_x_at	0.207965619	-5.686387578	-4.804319045	0.844880687	0.035789519	0	27.94114128
	13491	1448886_at	1.344644214	-5.781654023	-4.789813112	0.828450318	0.036151189	0	27.66160786
	12116	1437463_x_at	0.302445956	-5.708797092	-4.765910096	0.834836134	0.036755142	0	27.20707761
	17414	1460197_a_at	1.192594745	-5.842721412	-4.747001002	0.812464033	0.037240055	0	26.85280703
	147	1415871_at	0.245621662	-5.634370148	-4.745607917	0.842260589	0.037276031	0	26.82689014
	373	1416114_at	1.815229468	-6.045655466	-4.617774633	0.763817035	0.04072971	0	24.55210189
	1866	1417714_x_at	1.950287463	-4.572141703	-4.496991415	0.983563439	0.044286432	0	22.58027912
	16438	1452757_s_at	2.154252697	-4.658785441	-4.495844246	0.965024963	0.044321661	0	22.56233139
	10186	1428361_x_at	2.303087195	-4.509754134	-4.404094632	0.976570895	0.0472319	0	21.17213176
	1471	1417290_at	2.457132878	-4.777110855	-4.313156238	0.902879663	0.050304935	0	19.87876519
	3570	1419599_s_at	0.737999498	-5.69351945	-4.306367821	0.756363065	0.050542197	0	19.78544791
	454	1416200_at	0.703242656	-4.404713629	-4.283547818	0.972491785	0.05134801	0	19.47495133
	867	1416635_at	1.844422322	-5.783789349	-4.211072901	0.728081997	0.053993408	0	18.52077933
	11944	1436996_x_at	3.88520934	-5.372021583	-4.160267901	0.774432462	0.05592868	0	17.87991411
	3569	1419598_at	0.718446079	-5.434939657	-4.154877664	0.764475399	0.056138033	0	17.81323532
	12676	1439426_x_at	3.664635337	-5.347153585	-4.14852128	0.775837315	0.056385918	0	17.73492446
	6654	1423547_at	3.95519989	-5.172135137	-4.037731388	0.780670126	0.060886602	0	16.42397451
	11035	1433531_at	2.36650317	-4.746977123	-3.937493721	0.82947392	0.065267395	0	15.32158581
	8842	1426246_at	1.97274871	-5.498362149	-3.929288612	0.714628921	0.065639651	0	15.23469394
	1554	1417381_at	3.446123748	-5.560599562	-3.876962116	0.69722016	0.068064101	0	14.69203279
	10746	1431609_a_at	2.957910214	-6.795432712	-3.860797629	0.568145958	0.068831004	0	14.52833661
	17435	1460218_at	2.124853961	-5.328858821	-3.852907245	0.723026707	0.069208486	0	14.44909516
	6675	1423569_at	1.029847448	-5.993925709	-3.851842143	0.642624272	0.0692596	0	14.43843173
	15204	1451047_at	0.0926007	-4.130689398	-3.830858817	0.927413913	0.070274309	0	14.22995128
	14688	1450430_at	1.664972447	-4.311550776	-3.829009118	0.888081648	0.070364467	0	14.21171855
	4063	1420514_at	1.292484792	-4.519306696	-3.808175265	0.842645901	0.071387967	0	14.00796292
	3139	1419123_a_at	3.010650241	-6.128868095	-3.807031192	0.621163832	0.071444601	0	13.99685886
	13940	1449401_at	3.03883089	-5.652084748	-3.801034411	0.672501312	0.07174219	0	13.93879954
	15843	1451828_a_at	2.450157426	-4.509867805	-3.757496877	0.833172288	0.073940219	0	13.52443929
	13897	1449351_s_at	3.010230663	-6.10533226	-3.751863377	0.614522391	0.074229508	0	13.47173142
	6431	1423284_at	3.064086743	-4.542142054	-3.746727451	0.82488117	0.074494233	0	13.42385797
	2942	1418911_s_at	2.546728133	-4.471471443	-3.691365689	0.825537127	0.07740842	0	12.91849131
	9329	1426908_at	1.479253017	-6.129275724	-3.675619149	0.599682461	0.078257935	0	12.77825694
	16130	1452232_at	1.371216355	-6.030956893	-3.652869798	0.605686604	0.079501738	0	12.57834144
	8283	1425519_a_at	3.263915511	-4.518198769	-3.644920986	0.806719928	0.079940977	0	12.50922916
	230	1415964_at	4.448580893	-5.002688163	-3.623772069	0.724364972	0.081121488	0	12.32719001
	1026	1416808_at	3.236534972	-4.729142564	-3.591064234	0.759347849	0.082981628	0	12.05086027
	1783	1417625_s_at	2.984484736	-4.523724672	-3.585598901	0.79262094	0.083296582	0	12.0052946
	11032	1433521_at	4.209369145	-4.884007536	-3.52329445	0.721394147	0.086972647	0	11.49786785
	14241	1449885_at	1.489582689	-4.13448977	-3.521154828	0.851654019	0.087101729	0	11.48082832
	1309	1417111_at	1.974896752	-5.120012898	-3.49051765	0.681740011	0.088971208	0	11.23959113
	88	1415802_at	1.924932389	-4.811139232	-3.484875517	0.724334788	0.08931984	0	11.19572086
	8325	1425581_s_at	1.481282317	-5.922629371	-3.480087018	0.587591558	0.089616797	0	11.15862236
	6119	1422906_at	2.197368878	-4.646904269	-3.461886634	0.744987724	0.090754524	0	11.01873449
	1308	1417110_at	1.993808017	-5.054499552	-3.412382307	0.675117738	0.0939227	0	10.64705337
	333	1416072_at	0.763707692	-4.367181735	-3.386582987	0.775461887	0.095617402	0	10.45834735
	16909	1455269_a_at	1.764189183	-4.790100157	-3.374307544	0.70443361	0.096434451	0	10.36973804
	2015	1417876_at	1.667590734	-4.985894204	-3.368633319	0.675632731	0.096814482	0	10.3290332
	497	1416246_a_at	1.865899835	-4.757523158	-3.352106361	0.704590656	0.097929928	0	10.21138294
	13255	1448620_at	2.356894967	-4.777087952	-3.288778801	0.688448451	0.102324335	0	9.772846294
	13113	1448469_at	3.471808346	-4.334302232	-3.285955202	0.758127843	0.102524797	0	9.753737881
	6452	1423306_at	2.078100495	-4.934012629	-3.285213151	0.665829903	0.102577545	0	9.748722331
	1521	1417346_at	3.111930064	-5.345729598	-3.261979323	0.610202829	0.104242874	0	9.592981823
	13520	1448919_at	1.375171096	-4.646030531	-3.259804147	0.701632097	0.104400162	0	9.578529213
	9440	1427076_at	3.463260335	-5.514544553	-3.259802115	0.591128077	0.104400309	0	9.578515722
	3560	1419589_at	1.874056538	-5.008733651	-3.248860487	0.6486391	0.105195107	0	9.506145522
	231	1415965_at	4.448488547	-4.326415208	-3.236732804	0.748132726	0.106083133	0	9.426569239
	16544	1453317_a_at	2.7159292	-4.53991969	-3.236361738	0.712867618	0.106110422	0	9.424145007
	13584	1448995_at	1.325107164	-4.110954795	-3.220478367	0.78338939	0.1072851	0	9.320958811
	13621	1449036_at	2.202789371	-4.32842053	-3.173492227	0.733175579	0.110836716	0	9.022281044
	2414	1418318_at	2.305642885	-4.31426598	-3.150865575	0.730336421	0.112588738	0	8.881883049
	683	1416441_at	1.9672036	-4.369584372	-3.133188186	0.717044899	0.113976778	0	8.773717082
	13817	1449265_at	2.183540114	-4.656352696	-3.129620293	0.672118393	0.114258999	0	8.752045831
	16942	1455439_a_at	5.608182958	-4.093817215	-3.087128818	0.754095422	0.1176743	0	8.498032248
	13119	1448475_at	2.953810591	-4.426226537	-3.076099771	0.694971156	0.118577339	0	8.43331458
	7267	1424250_a_at	2.042576191	-5.269011977	-3.06590909	0.581875521	0.119417892	0	8.373954562
	3293	1419298_at	2.185801023	-4.769426445	-3.047639343	0.638994935	0.120939771	0	8.268578581
	3650	1419693_at	-0.094759124	-4.340657181	-3.013308164	0.694205517	0.123852237	0	8.074137549
	330	1416069_at	3.280427089	-5.164938595	-3.009006559	0.58258322	0.124222072	0	8.050099184
	853	1416619_at	2.61343308	-5.01884807	-2.993096812	0.596371273	0.125599549	0	7.961812034
	14045	1449521_at	1.822907164	-4.570377449	-2.975619948	0.651066565	0.12713032	0	7.86594418
	13059	1448407_at	2.691792258	-5.070474845	-2.939807269	0.579789341	0.130325629	0	7.673087833
	14892	1450678_at	2.276425339	-4.490679929	-2.938710728	0.654402178	0.130424723	0	7.667258007
	2081	1417953_at	3.557561043	-4.422075258	-2.930295171	0.662651583	0.131187742	0	7.622663396
	14987	1450792_at	3.629596537	-4.2497628	-2.930111592	0.689476503	0.131204436	0	7.621693496
	8056	1425214_at	2.593424599	-4.533864256	-2.920445616	0.644140506	0.13208645	0	7.57079926
	13252	1448617_at	2.733708871	-4.154955226	-2.907801305	0.699839384	0.133249192	0	7.504735911
	9270	1426817_at	6.086654782	-5.157313116	-2.899452394	0.562202125	0.134022544	0	7.46143125
	1921	1417777_at	2.888315102	-5.32073095	-2.891657195	0.543469915	0.134748658	0	7.421224215
	7430	1424443_at	0.059095406	-4.216091963	-2.888844601	0.685194874	0.135011612	0	7.406770323
	4194	1420664_s_at	1.621685385	-4.158902625	-2.860261891	0.687744376	0.137713138	0	7.261471289
	17279	1456577_x_at	2.871381567	-4.851815837	-2.858142078	0.589087091	0.137915635	0	7.25080954
	16818	1454862_at	2.689972325	-4.204028549	-2.850919789	0.678139969	0.138607787	0	7.214601901
	7759	1424852_at	1.19457452	-4.430933749	-2.835991733	0.640043813	0.140049454	0	7.140334855
	10082	1428097_at	2.03650767	-5.343166512	-2.827700997	0.529218206	0.140856594	0	7.099419168
	1522	1417347_at	2.944674744	-4.347727251	-2.807727582	0.645792024	0.142820246	0	7.00180839
	13507	1448904_at	3.497712478	-4.30763162	-2.804018154	0.650941956	0.143187935	0	6.98382861
	17234	1456424_s_at	2.8868028	-4.213572321	-2.803395365	0.665325085	0.143249761	0	6.980814448
	4224	1420697_at	1.57326277	-4.79790249	-2.793010781	0.582131627	0.144284599	0	6.930746642
	15586	1451506_at	1.247856386	-4.304399266	-2.753007234	0.639579896	0.148341356	0	6.741208437
	2704	1418638_at	2.024002679	-4.439907203	-2.747979164	0.618927162	0.148859256	0	6.717754922
	4507	1421028_a_at	1.284998821	-4.201648903	-2.724677448	0.648478136	0.151283081	0	6.610124513
	17523	1460337_at	2.587923111	-4.561447992	-2.716174291	0.595463172	0.152177367	0	6.571279429
	10576	1430634_a_at	3.336523693	-4.521188785	-2.714825508	0.600467186	0.152319705	0	6.56513878
	14500	1450199_a_at	2.517394122	-4.403478659	-2.700611033	0.613290365	0.153827886	0	6.500771897
	15560	1451474_a_at	1.692106618	-4.622654396	-2.693257765	0.582621484	0.154613933	0	6.46772243
	15587	1451507_at	1.158785491	-4.113779403	-2.690829311	0.654101508	0.15487441	0	6.456844624
	11428	1434872_x_at	4.697365272	-4.1653609	-2.689710036	0.645732771	0.154994611	0	6.451837203
	13277	1448647_at	3.275546473	-4.972881858	-2.68612434	0.540154465	0.155380316	0	6.435821621
	10741	1431592_a_at	2.454234415	-4.550457264	-2.67941039	0.588822229	0.156105104	0	6.405940462
	13540	1448942_at	3.741425224	-4.200424957	-2.664541819	0.634350535	0.157722259	0	6.340259192
	2007	1417868_a_at	4.717393151	-5.304648633	-2.655776628	0.500650809	0.158683428	0	6.301855299
	11083	1433670_at	3.134395381	-4.260255067	-2.602980936	0.610991806	0.16459804	0	6.075406478
	2282	1418172_at	3.249671813	-4.378990184	-2.585348282	0.590398282	0.166622105	0	6.001604633
	10228	1428552_at	2.411504639	-4.290897263	-2.58245463	0.601844899	0.166956639	0	5.989579118
	11404	1434773_a_at	3.380842595	-4.565717709	-2.575423185	0.564078497	0.167772343	0	5.960457973
	2008	1417869_s_at	4.567032695	-5.040130194	-2.558482469	0.507622298	0.169754007	0	5.890877159
	3054	1419029_at	3.240736706	-4.128312587	-2.558308781	0.619698419	0.169774445	0	5.890167992
	10907	1432269_a_at	2.580433189	-4.35389878	-2.549882279	0.585654929	0.170768966	0	5.855864937
	13739	1449175_at	1.414735993	-4.353705807	-2.541456184	0.583745502	0.171769264	0	5.821763301
	9116	1426599_a_at	3.389969473	-4.478302433	-2.535666719	0.566211585	0.172459951	0	5.79844766
	11413	1434799_x_at	4.974509413	-5.298833637	-2.528019112	0.477089731	0.173376574	0	5.767791894
	10848	1431980_a_at	1.359232899	-4.877493421	-2.518129125	0.516275248	0.174569191	0	5.728387649
	1162	1416950_at	3.764011994	-4.534239373	-2.518002162	0.555330664	0.174584555	0	5.727883548
	5861	1422612_at	3.691265764	-4.755738176	-2.507838694	0.527329008	0.175818807	0	5.687673673
	2009	1417870_x_at	4.772005866	-4.921197811	-2.503026385	0.508621372	0.176406254	0	5.668733259
	7418	1424431_at	2.480059688	-4.968504445	-2.498636861	0.502895165	0.176943803	0	5.65151186
	13145	1448502_at	0.970926514	-4.099869639	-2.485909479	0.606338664	0.178511698	0	5.601873787
	6273	1423097_s_at	2.464183043	-4.348431143	-2.47909815	0.570113236	0.179356489	0	5.575488255
	6272	1423096_at	2.441060104	-4.371508445	-2.470397177	0.565113212	0.180441467	0	5.541963376
	1134	1416921_x_at	5.186111551	-5.146723717	-2.460459247	0.478063207	0.181688719	0	5.503919033
	11927	1436954_at	2.455175093	-4.293596063	-2.447675066	0.570075766	0.183305875	0	5.455362507
	11422	1434839_s_at	2.387714009	-4.206481987	-2.411987206	0.573397726	0.187896851	0	5.322068966
	11926	1436953_at	2.47412516	-4.274014847	-2.404058903	0.562482581	0.188932277	0	5.292901858
	2322	1418219_at	1.464261816	-4.651497929	-2.377866198	0.511204398	0.192393745	0	5.19767417
	11062	1433604_x_at	5.065253654	-4.917939136	-2.372024404	0.482320813	0.19317437	0	5.176670185
	12201	1437716_x_at	4.669163962	-4.30736069	-2.36709523	0.549546555	0.193835506	0	5.15901353
	12651	1439375_x_at	5.077994653	-4.868876088	-2.351107151	0.482884984	0.195995556	0	5.102156498
	5263	1421923_at	2.510341837	-4.209599985	-2.343899983	0.556798744	0.196977127	0	5.076731579
	6274	1423098_at	2.648064787	-4.155429152	-2.323209898	0.559078211	0.199822383	0	5.004444365
	10165	1428303_at	0.630354019	-5.576266072	-2.318265633	0.415737987	0.20050837	0	4.987322971
	14328	1449988_at	0.969106808	-4.18464914	-2.308799662	0.551730763	0.201828293	0	4.954706716
	4815	1421392_a_at	3.518289716	-4.541079784	-2.305929862	0.507793294	0.202230169	0	4.944860637
	9028	1426481_at	5.11444686	-4.895288277	-2.303874325	0.470630981	0.202518509	0	4.93782027
	15912	1451931_x_at	6.436891823	-4.24264286	-2.283868842	0.538312773	0.205346343	0	4.869821331
	15810	1451784_x_at	6.404314516	-4.245267676	-2.280085806	0.53708882	0.205885509	0	4.85706841
	8299	1425545_x_at	6.527826894	-4.213785148	-2.272739094	0.539358086	0.206936624	0	4.832397374
	14455	1450138_a_at	5.120462972	-4.241197634	-2.225512057	0.524736701	0.213822851	0	4.676768628
	1365	1417172_at	1.136026958	-4.541494379	-2.219831129	0.488788699	0.214666485	0	4.658389038
	3733	1419833_s_at	1.548662345	-4.10361	-2.218723074	0.540675911	0.214831422	0	4.654812559
	11169	1433951_at	4.232880292	-4.111281038	-2.183693638	0.531146768	0.22011149	0	4.5431522
	3688	1419737_a_at	6.316077626	-4.730343894	-2.16157981	0.456960394	0.22351138	0	4.474045133
	467	1416214_at	6.065421273	-4.313290881	-2.07695227	0.481523813	0.237014582	0	4.219149681
	12032	1437236_a_at	3.172379956	-4.562612655	-2.040760311	0.447278887	0.243035621	0	4.114623173
	11239	1434184_s_at	3.153277324	-4.313105399	-2.040582059	0.473112032	0.243065652	0	4.114114821
	12250	1437890_at	1.137897352	-4.70088077	-2.035954379	0.433100621	0.243846576	0	4.100939268
	5864	1422615_at	3.068315341	-4.25886238	-2.023680137	0.475169178	0.245930038	0	4.066197068
	3289	1419294_at	0.09082298	-4.572661619	-2.005936151	0.438680208	0.248973457	0	4.016492412
	12767	1448050_s_at	3.132624118	-4.148673809	-1.977694244	0.476705168	0.253895328	0	3.938630955
	7742	1424829_at	4.308255942	-4.216784933	-1.908449344	0.452583989	0.266378704	0	3.754053848
	15161	1450998_at	3.36924738	-4.337864198	-1.857223942	0.428142481	0.276006865	0	3.623098283
	12033	1437237_x_at	3.656088758	-4.212824257	-1.846835365	0.438384146	0.278001512	0	3.597102738
	6855	1423773_at	5.452079384	-4.522943939	-1.808449559	0.399839039	0.285497584	0	3.502656613
	7217	1424191_a_at	3.794066428	-4.406626389	-1.698250177	0.38538556	0.308159639	0	3.2450713
	1476	1417296_at	4.657818493	-4.144446839	-1.656698432	0.399739337	0.31716414	0	3.152941565
	5757	1422497_at	5.109059482	-4.329342396	-1.582057411	0.365426725	0.334005228	0	2.993965114
	Estimated Miss rates for Delta=2.50179163995484
		Quantiles	Cutpoints	Miss Rate(%)
		0 -> 0.05	-4.076 -> -2.495	99.27
		0.05 -> 0.1	-2.495 -> -1.861	95.76
		0.1 -> 0.15	-1.861 -> -1.439	87.59
		0.15 -> 0.2	-1.439 -> -1.081	69.97
		0.2 -> 0.25	-1.081 -> -0.804	52.02
		0.25 -> 0.75	-0.804 -> 1.512	31.17
		0.75 -> 0.8	1.512 -> 1.8	91.09
		0.8 -> 0.85	1.8 -> 2.124	95.86
		0.85 -> 0.9	2.124 -> 2.5	98.37
		0.9 -> 0.95	2.5 -> 2.96	99.36
		0.95 -> 1	2.96 -> 3.661	99.77
