# Supplementary material for: A genomic analysis of mouse models of breast cancer reveals molecular features of mouse models and relationships to human breast cancer
Source: Breast Cancer Res. 2014 Jun 5;16(3):R59. doi: 10.1186/bcr3672 (PMC4078930; doi:10.1186/bcr3672)
Supplement: Additional file 2 — Fold change values organized by mouse tumor model type comparing the mouse model to all other types of mouse models. [file bcr3672-S2.zip › Additional_file_2/Notch_SAM/AdditionalFile48_Notch_SAM/UpregulatedGenesgather_gene_ontology_121102.txt]

#	Annotation	Total Genes With Ann	Your Genes (With Ann)	Your Genes (No Ann)	Genome (With Ann)	Genome (No Ann)	ln(Bayes factor)	neg ln(p value)	FE: neg ln(p value)	FE: neg ln(FDR)	Genes
1	GO:0006811 [5]: ion transport	51	51	406	514	11658	14.77	10.41	20.44	13.81	Atp11a Atp1a3 Atp6v0a4 Atp7b Cacna1e Cacng3 Chrna2 Chrna6 Chrnb3 Clcn1 Col11a2 Emid2 Ftmt Gabrb2 Gabre Gabrg2 Gabrp Gabrq Gif Glra1 Glra3 Gria2 Grik5 Hcn1 Hcn2 Kcna1 Kcna7 Kcnd3 Kcnj1 Kcnj3 Kcnk4 Kcnma1 Kcnmb2 Mbl2 P2rx3 P2ry4 Pln Pres Scn11a Slc17a1 Slc22a1 Slc22a2 Slc22a7 Slc5a4a Slc5a4b Slc5a5 Slc8a3 Slco1a1 Slco1a4 Slco1b2 Trpc5
2	GO:0007275 [2]: development	98	98	359	1540	10632	10.03	10.41	15.38	9.45	1700073K01Rik Actc1 Agc1 Alpk3 Alx4 Amh Bmp8a Boll Cdc42 Celsr1 Chx10 Crb3 Crx Cryab Ctgf Cutl1 Cutl2 Cyr61 Dlx4 Dok5 Dpysl5 Dspp Edn1 Enam Epha4 Evx1 Evx2 F11r Fgf6 Flt1 Foxd1 Foxf1a Foxj1 Foxq1 Fscn3 Fzd8 Gadd45g Gdf11 Gja5 Gpc3 Gsh1 Hand1 Hesx1 Hod Hoxb3 Igf1r Ilk Jph1 Kcnma1 Kl Krt1-17 Lama5 Lgr8 Lhx4 Lmx1a Matp Mixl1 Mt3 Mybpc3 Myocd Neurl Neurog1 Nhlh1 Nkx1-2 Nkx3-1 Nodal Notch3 Nr2f2 Nr4a3…
3	GO:0007608 [7]: perception of smell	15	15	442	1162	11010	9.37	10.41	0.0	0.0	Cyp2g1 Gucy1b3 Olfr154 Olfr16 Olfr160 Olfr2 Olfr480 Olfr544 Olfr64 Olfr672 Olfr68 Olfr69 Olfr70 Omp V1rb6
4	GO:0009653 [3]: morphogenesis	69	69	388	1037	11135	6.91	10.41	12.29	6.76	1700073K01Rik Actc1 Agc1 Alpk3 Amh Cdc42 Celsr1 Chx10 Crb3 Cryab Ctgf Cutl1 Cyr61 Dok5 Dpysl5 Dspp Enam Epha4 F11r Fgf6 Flt1 Foxd1 Foxf1a Foxj1 Foxq1 Gadd45g Gdf11 Gja5 Gpc3 Hand1 Hesx1 Hod Hoxb3 Igf1r Ilk Jph1 Krt1-17 Lama5 Lgr8 Lhx4 Lmx1a Mixl1 Mt3 Mybpc3 Myocd Neurl Neurog1 Nr2f2 Nr4a3 Nr5a1 Ntn3 Pax4 Pax7 Pax8 Pdlim3 Prelp Pres Rpe65 Rpgrip1 Rtn4r Runx3 Sema6c Sim1 Thpo Tlx3 Wnt5b Wnt8b Zic2 …
5	GO:0007606 [6]: sensory perception of chemical stimulus	19	19	438	1206	10966	6.58	10.41	0.0	0.0	Cyp2g1 Gucy1b3 Olfr154 Olfr16 Olfr160 Olfr2 Olfr480 Olfr544 Olfr64 Olfr672 Olfr68 Olfr69 Olfr70 Omp Tas2r108 Tas2r119 V1rb6 V1rc1 V1rc8
6	GO:0050896 [3]: response to stimulus	64	64	393	2687	9485	6.12	9.72	0.0	0.0	9230106L14Rik A030005K14Rik Abca4 Arr3 Becn1 Ccr1l1 Ccr4 Ccr8 Crhr1 Cryab Cyp2g1 Cyr61 Dbhl1 Defb10 Defcr-rs10 Gadd45g Gpx6 Gucy1b3 Hpxn Hrh4 Icos Ifna1 Ifna6 Ifna9 Il17 Klkb1 Klra5 Ly6f Lyzl1 Matp Mbl2 Mip Myocd Neurl Olfr154 Olfr16 Olfr160 Olfr2 Olfr480 Olfr544 Olfr64 Olfr672 Olfr68 Olfr69 Olfr70 Omp Otog Pdc Pdcd1lg2 Pou2f2 Recql5 Rgs9 Rpe65 Rpgrip1 Serpinf2 Slamf1 Strc Tas2r108 Tas2r119 Tff1 …
7	GO:0007268 [6]: synaptic transmission	17	17	440	125	12047	5.35	9.03	11.14	5.91	Chrm4 Chrna2 Chrna6 Chrnb3 Egr3 Gabrb2 Gabre Gabrg2 Gabrp Gabrq Glra1 Glra3 Gria2 Grik5 Npy5r Syt1 Tac4
8	GO:0009887 [4]: organogenesis	59	59	398	891	11281	5.11	8.8	10.48	5.62	1700073K01Rik Actc1 Agc1 Alpk3 Amh Celsr1 Chx10 Cryab Ctgf Cutl1 Cyr61 Dok5 Dpysl5 Dspp Enam Epha4 Fgf6 Flt1 Foxd1 Foxf1a Gadd45g Gdf11 Gja5 Gpc3 Hand1 Hesx1 Hod Hoxb3 Igf1r Jph1 Krt1-17 Lama5 Lgr8 Lhx4 Lmx1a Mixl1 Mt3 Mybpc3 Myocd Neurog1 Nr2f2 Nr4a3 Nr5a1 Ntn3 Pax4 Pax7 Pax8 Pdlim3 Prelp Rpgrip1 Rtn4r Runx3 Sema6c Sim1 Thpo Tlx3 Wnt5b Wnt8b Zic2
9	GO:0048513 [3]: organ development	59	59	398	897	11275	4.94	8.8	10.29	5.62	1700073K01Rik Actc1 Agc1 Alpk3 Amh Celsr1 Chx10 Cryab Ctgf Cutl1 Cyr61 Dok5 Dpysl5 Dspp Enam Epha4 Fgf6 Flt1 Foxd1 Foxf1a Gadd45g Gdf11 Gja5 Gpc3 Hand1 Hesx1 Hod Hoxb3 Igf1r Jph1 Krt1-17 Lama5 Lgr8 Lhx4 Lmx1a Mixl1 Mt3 Mybpc3 Myocd Neurog1 Nr2f2 Nr4a3 Nr5a1 Ntn3 Pax4 Pax7 Pax8 Pdlim3 Prelp Rpgrip1 Rtn4r Runx3 Sema6c Sim1 Thpo Tlx3 Wnt5b Wnt8b Zic2
10	GO:0006810 [4]: transport	98	98	359	1755	10417	4.8	8.62	9.97	5.61	1110030H18Rik Abca4 Abcc6 Abcg5 Afm Arf4 Arf4l Atp11a Atp1a3 Atp6v0a4 Atp7b BC014805 BC026439 Cacna1e Cacng3 Cdh17 Chrna2 Chrna6 Chrnb3 Clcn1 Col11a2 Dnahc5 Doc2b Edn1 Emid2 Epha1 Esrrb Fmo1 Ftmt Gabrb2 Gabre Gabrg2 Gabrp Gabrq Gckr Gif Glra1 Glra3 Gria2 Grik5 Hap1 Hba-x Hcn1 Hcn2 Hpxn Htr3b Kcna1 Kcna7 Kcnd3 Kcnj1 Kcnj3 Kcnk4 Kcnma1 Kcnmb2 Kif17 Kif1a Lcn3 Lgr8 Mbl2 Mip Mlycd Mrg2 Nfkbia Nxf2 P2…
11	GO:0051234 [4]: establishment of localization	98	98	359	1758	10414	4.74	8.33	9.91	5.61	1110030H18Rik Abca4 Abcc6 Abcg5 Afm Arf4 Arf4l Atp11a Atp1a3 Atp6v0a4 Atp7b BC014805 BC026439 Cacna1e Cacng3 Cdh17 Chrna2 Chrna6 Chrnb3 Clcn1 Col11a2 Dnahc5 Doc2b Edn1 Emid2 Epha1 Esrrb Fmo1 Ftmt Gabrb2 Gabre Gabrg2 Gabrp Gabrq Gckr Gif Glra1 Glra3 Gria2 Grik5 Hap1 Hba-x Hcn1 Hcn2 Hpxn Htr3b Kcna1 Kcna7 Kcnd3 Kcnj1 Kcnj3 Kcnk4 Kcnma1 Kcnmb2 Kif17 Kif1a Lcn3 Lgr8 Mbl2 Mip Mlycd Mrg2 Nfkbia Nxf2 P2…
12	GO:0030001 [7]: metal ion transport	26	26	431	272	11900	4.73	8.33	10.38	5.62	Atp1a3 Atp7b Cacna1e Cacng3 Ftmt Gif Gria2 Grik5 Hcn1 Hcn2 Kcna1 Kcna7 Kcnd3 Kcnj1 Kcnj3 Kcnk4 Kcnma1 Kcnmb2 Pln Scn11a Slc17a1 Slc5a4a Slc5a4b Slc5a5 Slc8a3 Trpc5
13	GO:0006812 [6]: cation transport	30	30	427	347	11825	4.43	7.85	10.02	5.61	Atp11a Atp1a3 Atp6v0a4 Atp7b Cacna1e Cacng3 Ftmt Gif Gria2 Grik5 Hcn1 Hcn2 Kcna1 Kcna7 Kcnd3 Kcnj1 Kcnj3 Kcnk4 Kcnma1 Kcnmb2 Pln Scn11a Slc17a1 Slc22a1 Slc22a2 Slc5a4a Slc5a4b Slc5a5 Slc8a3 Trpc5
14	GO:0051179 [3]: localization	98	98	359	1775	10397	4.4	7.85	9.55	5.42	1110030H18Rik Abca4 Abcc6 Abcg5 Afm Arf4 Arf4l Atp11a Atp1a3 Atp6v0a4 Atp7b BC014805 BC026439 Cacna1e Cacng3 Cdh17 Chrna2 Chrna6 Chrnb3 Clcn1 Col11a2 Dnahc5 Doc2b Edn1 Emid2 Epha1 Esrrb Fmo1 Ftmt Gabrb2 Gabre Gabrg2 Gabrp Gabrq Gckr Gif Glra1 Glra3 Gria2 Grik5 Hap1 Hba-x Hcn1 Hcn2 Hpxn Htr3b Kcna1 Kcna7 Kcnd3 Kcnj1 Kcnj3 Kcnk4 Kcnma1 Kcnmb2 Kif17 Kif1a Lcn3 Lgr8 Mbl2 Mip Mlycd Mrg2 Nfkbia Nxf2 P2…
15	GO:0019226 [5]: transmission of nerve impulse	17	17	440	140	12032	4.07	7.58	9.84	5.61	Chrm4 Chrna2 Chrna6 Chrnb3 Egr3 Gabrb2 Gabre Gabrg2 Gabrp Gabrq Glra1 Glra3 Gria2 Grik5 Npy5r Syt1 Tac4
16	GO:0019219 [5]: regulation of nucleobase, nucleoside, nucleotide and nucleic acid metabolism	84	84	373	1478	10694	3.98	7.47	9.16	5.18	Alx4 Ankrd1 Arid5b Ascl3 Asz1 Atpif1 Cbx1 Cecr6 Chx10 Cited4 Cops5 Crx Cutl1 Cutl2 Dlx4 Egr3 Esrrb Esrrg Evx1 Evx2 Foxb1 Foxd1 Foxd4 Foxf1a Foxj1 Foxq1 Gsh1 Hand1 Hesx1 Heyl Hnf4a Hod Hoxb3 Klf1 Klf12 Klf13 Lhx4 Lhx6 Lmx1a Mixl1 Mpl Mrg2 Msc Myocd Neud4 Neurog1 Nfatc2 Nhlh1 Nkx1-2 Nkx3-1 Nmyc1 Notch3 Npas3 Nr1h4 Nr2f2 Nr4a3 Nr5a1 Og9x Pax4 Pax7 Pax8 Pdlim1 Pou2f2 Rnf33 Rnf36 Runx3 Rxrg Sim1 Smad6…
17	GO:0007267 [4]: cell-cell signaling	20	20	437	190	11982	3.78	7.28	9.48	5.42	Chrm4 Chrna2 Chrna6 Chrnb3 Egr3 Gabrb2 Gabre Gabrg2 Gabrp Gabrq Gja5 Glra1 Glra3 Gria2 Grik5 Npy5r Syt1 Tac4 Wnt5b Wnt8b
18	GO:0045449 [6]: regulation of transcription	83	83	374	1472	10700	3.63	7.14	8.8	4.89	Alx4 Ankrd1 Arid5b Ascl3 Asz1 Cbx1 Cecr6 Chx10 Cited4 Cops5 Crx Cutl1 Cutl2 Dlx4 Egr3 Esrrb Esrrg Evx1 Evx2 Foxb1 Foxd1 Foxd4 Foxf1a Foxj1 Foxq1 Gsh1 Hand1 Hesx1 Heyl Hnf4a Hod Hoxb3 Klf1 Klf12 Klf13 Lhx4 Lhx6 Lmx1a Mixl1 Mpl Mrg2 Msc Myocd Neud4 Neurog1 Nfatc2 Nhlh1 Nkx1-2 Nkx3-1 Nmyc1 Notch3 Npas3 Nr1h4 Nr2f2 Nr4a3 Nr5a1 Og9x Pax4 Pax7 Pax8 Pdlim1 Pou2f2 Rnf33 Rnf36 Runx3 Rxrg Sim1 Smad6 Sox13 …
19	GO:0006355 [7]: regulation of transcription, DNA-dependent	81	81	376	1447	10725	3.23	6.75	8.38	4.59	Alx4 Ankrd1 Arid5b Ascl3 Asz1 Cbx1 Cecr6 Chx10 Cops5 Crx Cutl1 Cutl2 Dlx4 Egr3 Esrrb Esrrg Evx1 Evx2 Foxb1 Foxd1 Foxd4 Foxf1a Foxj1 Foxq1 Gsh1 Hand1 Hesx1 Heyl Hnf4a Hod Hoxb3 Klf1 Klf12 Klf13 Lhx4 Lhx6 Lmx1a Mixl1 Mpl Mrg2 Msc Myocd Neud4 Neurog1 Nfatc2 Nhlh1 Nkx1-2 Nkx3-1 Nmyc1 Notch3 Npas3 Nr1h4 Nr2f2 Nr4a3 Nr5a1 Og9x Pax4 Pax7 Pax8 Pou2f2 Rnf33 Rnf36 Runx3 Rxrg Sim1 Smad6 Sox13 Sox2 Sox21 Sp4…
20	GO:0030154 [3]: cell differentiation	26	26	431	304	11868	3.12	6.65	8.69	4.84	Chx10 Crb3 Ctgf Cutl1 F11r Foxf1a Fscn3 Gadd45g Lmx1a Myocd Neurl Neurog1 Nhlh1 Nodal Notch3 Pax4 Pax8 Pou2f2 Rpe65 Rpgrip1 Runx3 Sox2 Tff1 Thpo Tlx3 Zic5
21	GO:0009605 [4]: response to external stimulus	52	52	405	2120	10052	2.97	6.5	0.0	0.0	9230106L14Rik A030005K14Rik Abca4 Arr3 Becn1 Ccr1l1 Ccr4 Ccr8 Cryab Cyp2g1 Cyr61 Dbhl1 Defb10 Gadd45g Gucy1b3 Hpxn Hrh4 Ifna1 Il17 Klkb1 Lyzl1 Matp Mbl2 Mip Myocd Neurl Olfr154 Olfr16 Olfr160 Olfr2 Olfr480 Olfr544 Olfr64 Olfr672 Olfr68 Olfr69 Olfr70 Omp Otog Pdc Pou2f2 Rgs9 Rpe65 Rpgrip1 Serpinf2 Strc Tas2r108 Tas2r119 Tff1 V1rb6 V1rc1 V1rc8
22	GO:0006351 [7]: transcription, DNA-dependent	81	81	376	1474	10698	2.7	6.1	7.82	4.15	Alx4 Ankrd1 Arid5b Ascl3 Asz1 Cbx1 Cecr6 Chx10 Cops5 Crx Cutl1 Cutl2 Dlx4 Egr3 Esrrb Esrrg Evx1 Evx2 Foxb1 Foxd1 Foxd4 Foxf1a Foxj1 Foxq1 Gsh1 Hand1 Hesx1 Heyl Hnf4a Hod Hoxb3 Klf1 Klf12 Klf13 Lhx4 Lhx6 Lmx1a Mixl1 Mpl Mrg2 Msc Myocd Neud4 Neurog1 Nfatc2 Nhlh1 Nkx1-2 Nkx3-1 Nmyc1 Notch3 Npas3 Nr1h4 Nr2f2 Nr4a3 Nr5a1 Og9x Pax4 Pax7 Pax8 Pou2f2 Rnf33 Rnf36 Runx3 Rxrg Sim1 Smad6 Sox13 Sox2 Sox21 Sp4…
23	GO:0000004 [2]: biological_process unknown	18	18	439	993	11179	2.67	6.1	0.0	0.0	4933426K21Rik Actn1 Ankrd24 Bcl9l Butr1 Caln1 Cilp2 Cnnm1 Coro6 Cpne6 Fev Krtap5-4 Muc3 Pib5pa Rspondin Scgb3a2 Tktl1 Wasf3
24	GO:0006350 [6]: transcription	83	83	374	1528	10644	2.55	5.93	7.65	4.03	Alx4 Ankrd1 Arid5b Ascl3 Asz1 Cbx1 Cecr6 Chx10 Cited4 Cops5 Crx Cutl1 Cutl2 Dlx4 Egr3 Esrrb Esrrg Evx1 Evx2 Foxb1 Foxd1 Foxd4 Foxf1a Foxj1 Foxq1 Gsh1 Hand1 Hesx1 Heyl Hnf4a Hod Hoxb3 Klf1 Klf12 Klf13 Lhx4 Lhx6 Lmx1a Mixl1 Mpl Mrg2 Msc Myocd Neud4 Neurog1 Nfatc2 Nhlh1 Nkx1-2 Nkx3-1 Nmyc1 Notch3 Npas3 Nr1h4 Nr2f2 Nr4a3 Nr5a1 Og9x Pax4 Pax7 Pax8 Pdlim1 Pou2f2 Rnf33 Rnf36 Runx3 Rxrg Sim1 Smad6 Sox13 …
25	GO:0006820 [6]: anion transport	14	14	443	120	12052	2.22	5.56	7.96	4.23	Clcn1 Col11a2 Emid2 Gabrb2 Gabre Gabrg2 Gabrq Glra1 Mbl2 P2ry4 Pres Slc17a1 Slc22a7 Slco1a1
26	GO:0009581 [5]: detection of external stimulus	29	29	428	1338	10834	2.14	5.44	0.0	0.0	Abca4 Arr3 Cyp2g1 Gucy1b3 Matp Mip Olfr154 Olfr16 Olfr160 Olfr2 Olfr480 Olfr544 Olfr64 Olfr672 Olfr68 Olfr69 Olfr70 Omp Otog Pdc Rgs9 Rpe65 Rpgrip1 Strc Tas2r108 Tas2r119 V1rb6 V1rc1 V1rc8
27	GO:0007600 [5]: sensory perception	29	29	428	1328	10844	1.97	5.24	0.0	0.0	Abca4 Arr3 Cyp2g1 Gucy1b3 Matp Mip Olfr154 Olfr16 Olfr160 Olfr2 Olfr480 Olfr544 Olfr64 Olfr672 Olfr68 Olfr69 Olfr70 Omp Otog Pdc Rgs9 Rpe65 Rpgrip1 Strc Tas2r108 Tas2r119 V1rb6 V1rc1 V1rc8
28	GO:0015672 [7]: monovalent inorganic cation transport	19	19	438	205	11967	1.96	5.24	7.59	4.01	Atp1a3 Atp6v0a4 Gria2 Grik5 Hcn1 Hcn2 Kcna1 Kcna7 Kcnd3 Kcnj1 Kcnj3 Kcnk4 Kcnma1 Kcnmb2 Scn11a Slc17a1 Slc5a4a Slc5a4b Slc5a5
29	GO:0019222 [4]: regulation of metabolism	85	85	372	1610	10562	1.92	5.19	6.97	3.57	Alx4 Ankrd1 Arid5b Ascl3 Asz1 Atpif1 Boll Cbx1 Cecr6 Chx10 Cited4 Cops5 Crx Cutl1 Cutl2 Dlx4 Egr3 Esrrb Esrrg Evx1 Evx2 Foxb1 Foxd1 Foxd4 Foxf1a Foxj1 Foxq1 Gsh1 Hand1 Hesx1 Heyl Hnf4a Hod Hoxb3 Klf1 Klf12 Klf13 Lhx4 Lhx6 Lmx1a Mixl1 Mpl Mrg2 Msc Myocd Neud4 Neurog1 Nfatc2 Nhlh1 Nkx1-2 Nkx3-1 Nmyc1 Notch3 Npas3 Nr1h4 Nr2f2 Nr4a3 Nr5a1 Og9x Pax4 Pax7 Pax8 Pdlim1 Pou2f2 Rnf33 Rnf36 Runx3 Rxrg Sim1 …
30	GO:0044260 [5]: cellular macromolecule metabolism	61	61	396	2318	9854	1.88	5.16	0.0	0.0	1810009J06Rik A030005K14Rik Adam21 Adam28 Adam4 Adamts5 Agc1 Alpk3 Art2b Art5 Boll Capn8 Ddr1 Dlst Dnahc5 Dtx1 Epha1 Epha4 F11 F9 Fbxo16 Flt1 G6pc Gadd45g Gck Gfm2 Gpr50 Hist3h2ba Igf1r Ilk Kel Klk1 Klk4 Klkb1 Lama5 Map4k2 Mdh1 Mell1 Mmp24 Mos Mrpl33 Mrps14 Neud4 Pgc Prkcc Prss32 Ptpn13 Ptpn20 Rpl41 Sec1 Sgk2 Smad6 St6galnac3 Stk23 Styx Thop1 Tnfaip3 Trpc5 Tuba1 Uchl1 Usp43
31	GO:0043170 [4]: macromolecule metabolism	65	65	392	2431	9741	1.79	5.07	0.0	0.0	1810009J06Rik A030005K14Rik AV071179 Adam21 Adam28 Adam4 Adamts5 Agc1 Alpk3 Art2b Art5 Boll Capn8 Ddr1 Dlst Dnahc5 Dtx1 Epha1 Epha4 F11 F9 Fbxo16 Flt1 G6pc Gadd45g Gck Gckr Gfm2 Gpr50 Hist3h2ba Igf1r Ilk Kel Kl Klk1 Klk4 Klkb1 Lama5 Lyzl1 Map4k2 Mdh1 Mell1 Mmp24 Mos Mrpl33 Mrps14 Neud4 Pgc Prkcc Prss32 Ptpn13 Ptpn20 Rpl41 Sec1 Sgk2 Smad6 St6galnac3 Stk23 Styx Thop1 Tnfaip3 Trpc5 Tuba1 Uchl1 Usp43
32	GO:0006813 [8]: potassium ion transport	13	13	444	111	12061	1.77	4.99	7.51	3.98	Atp1a3 Gria2 Grik5 Hcn1 Hcn2 Kcna1 Kcna7 Kcnd3 Kcnj1 Kcnj3 Kcnk4 Kcnma1 Kcnmb2
33	GO:0019538 [5]: protein metabolism	57	57	400	2173	9999	1.55	4.78	0.0	0.0	1810009J06Rik A030005K14Rik Adam21 Adam28 Adam4 Adamts5 Agc1 Alpk3 Art2b Art5 Boll Capn8 Ddr1 Dnahc5 Dtx1 Epha1 Epha4 F11 F9 Fbxo16 Flt1 Gadd45g Gfm2 Gpr50 Hist3h2ba Igf1r Ilk Kel Klk1 Klk4 Klkb1 Lama5 Map4k2 Mell1 Mmp24 Mos Mrpl33 Mrps14 Neud4 Pgc Prkcc Prss32 Ptpn13 Ptpn20 Rpl41 Sec1 Sgk2 Smad6 St6galnac3 Stk23 Styx Thop1 Tnfaip3 Trpc5 Tuba1 Uchl1 Usp43
34	GO:0015698 [7]: inorganic anion transport	12	12	445	100	12072	1.47	4.73	7.23	3.74	Clcn1 Col11a2 Emid2 Gabrb2 Gabre Gabrg2 Gabrq Glra1 Mbl2 P2ry4 Pres Slc17a1
35	GO:0044267 [6]: cellular protein metabolism	57	57	400	2152	10020	1.27	4.52	0.0	0.0	1810009J06Rik A030005K14Rik Adam21 Adam28 Adam4 Adamts5 Agc1 Alpk3 Art2b Art5 Boll Capn8 Ddr1 Dnahc5 Dtx1 Epha1 Epha4 F11 F9 Fbxo16 Flt1 Gadd45g Gfm2 Gpr50 Hist3h2ba Igf1r Ilk Kel Klk1 Klk4 Klkb1 Lama5 Map4k2 Mell1 Mmp24 Mos Mrpl33 Mrps14 Neud4 Pgc Prkcc Prss32 Ptpn13 Ptpn20 Rpl41 Sec1 Sgk2 Smad6 St6galnac3 Stk23 Styx Thop1 Tnfaip3 Trpc5 Tuba1 Uchl1 Usp43
36	GO:0006955 [4]: immune response	12	12	445	700	11472	1.02	4.28	0.0	0.0	Ccr4 Gadd45g Hpxn Hrh4 Il17 Klkb1 Mbl2 Pdcd1lg2 Pou2f2 Serpinf2 Slamf1 Tnfsf4
37	GO:0035088 [6]: establishment and/or maintenance of apical/basal cell polarity	3	3	454	3	12169	0.99	4.28	7.05	3.6	Crb3 Foxj1 Ilk
38	GO:0009987 [2]: cellular process	403	403	54	10136	2036	0.93	4.16	5.99	2.67	0610012D14Rik 1110020P15Rik 1110030H18Rik 1810009J06Rik 1810035L17Rik 6530413N01Rik 9430022F06Rik A030005K14Rik Abca4 Abcc6 Abcg5 Actc1 Actl7a Adam21 Adam28 Adam4 Adamts5 Afm Agc1 Akr1d1 Allc Alpk3 Als2cl Alx4 Ankrd1 Apc2 Arf4 Arf4l Arhgap20 Arid5b Arr3 Art2b Art5 Ascl3 Astn1 Asz1 Atp11a Atp1a3 Atp6v0a4 Atp7b Atpif1 BC014805 BC026439 Becn1 Bid3 Bmp8a Boll Brs3 Cacna1e Cacng3 Capn8 Catna1 Catna2 C…
39	GO:0008015 [4]: circulation	6	6	451	29	12143	0.62	3.84	6.54	3.18	Actc1 Avp Edn1 Guca2b Gucy1b3 Sp4
40	GO:0050791 [3]: regulation of physiological process	96	96	361	1964	10208	0.55	3.78	5.45	2.58	Actc1 Alx4 Ankrd1 Arid5b Ascl3 Asz1 Atpif1 Bid3 Boll Cbx1 Cecr6 Chx10 Cited4 Cops5 Crx Cutl1 Cutl2 Dlx4 Edn1 Egr3 Esrrb Esrrg Evx1 Evx2 Foxb1 Foxd1 Foxd4 Foxf1a Foxj1 Foxq1 Gsh1 Hand1 Hesx1 Heyl Hnf4a Hod Hoxb3 Ilk Klf1 Klf12 Klf13 Klkb1 Lama5 Lhx4 Lhx6 Lmx1a Mixl1 Mpl Mrg2 Msc Myocd Neud4 Neurog1 Nfatc2 Nfkbia Nhlh1 Nkx1-2 Nkx3-1 Nmu Nmyc1 Notch3 Npas3 Nr1h4 Nr2f2 Nr4a3 Nr5a1 Og9x Pax4 Pax7 Pax8…
41	GO:0006357 [8]: regulation of transcription from Pol II promoter	15	15	442	168	12004	0.31	3.52	5.92	2.67	Alx4 Ankrd1 Ascl3 Cutl1 Foxd1 Hand1 Heyl Hnf4a Hod Klf13 Myocd Nr5a1 Pax4 Sp4 Zfpm2
42	GO:0050789 [2]: regulation of biological process	104	104	353	2187	9985	0.22	3.47	5.05	2.27	Actc1 Alx4 Ankrd1 Arid5b Ascl3 Asz1 Atpif1 Bid3 Boll Cbx1 Cecr6 Chx10 Cited4 Cmar Cops5 Crx Ctgf Cutl1 Cutl2 Cyr61 Dlx4 Edn1 Egr3 Esrrb Esrrg Evx1 Evx2 Foxb1 Foxd1 Foxd4 Foxf1a Foxj1 Foxq1 Gadd45g Gpc3 Gsh1 Hand1 Hesx1 Heyl Hnf4a Hod Hoxb3 Ilk Kcnma1 Klf1 Klf12 Klf13 Klkb1 Lama5 Lhx4 Lhx6 Lmx1a Mixl1 Mpl Mrg2 Msc Mt3 Myocd Neud4 Neurog1 Nfatc2 Nfkbia Nhlh1 Nkx1-2 Nkx3-1 Nmu Nmyc1 Notch3 Npas3 Nr1…
43	GO:0006928 [4]: cell motility	14	14	443	153	12019	0.18	3.41	5.81	2.63	Astn1 Cdh2 Ctgf Dnahc5 Dpysl5 Epha4 Foxd1 Lama5 Lmx1a Neurl Nodal Nr2f2 Runx3 Tlx3
44	GO:0007049 [5]: cell cycle	9	9	448	549	11623	0.11	3.37	0.0	0.0	Apc2 Boll Cops5 Fgf6 Gadd45g Mos Mpl Nmyc1 Thpo
45	GO:0043283 [4]: biopolymer metabolism	32	32	425	1293	10879	-0.05	0.0	0.0	0.0	1810009J06Rik 1810035L17Rik Adam21 Adam28 Adam4 Adamts5 Capn8 Cbx1 Ctgf Dnahc5 F11 F9 G6pc Gpr50 Hist3h2ba Igf2bp3 Kcnma1 Kel Klf1 Klk1 Klk4 Klkb1 Mell1 Mmp24 Pabpc2 Pgc Pop5 Prss32 Recql5 Slbp Thop1 Uchl1
46	GO:0006821 [8]: chloride transport	7	7	450	47	12125	-0.09	0.0	5.76	2.61	Clcn1 Gabrb2 Gabre Gabrg2 Gabrq Glra1 P2ry4
47	GO:0007214 [7]: gamma-aminobutyric acid signaling pathway	4	4	453	13	12159	-0.1	0.0	5.89	2.67	Gabrb2 Gabre Gabrg2 Gabrq
48	GO:0007586 [4]: digestion	4	4	453	13	12159	-0.1	0.0	5.89	2.67	1810009J06Rik Pgc Pnlip Tac4
49	GO:0050881 [5]: musculoskeletal movement	8	8	449	63	12109	-0.27	0.0	5.52	2.61	Abca4 Arr3 Matp Mip Pdc Rgs9 Rpe65 Rpgrip1
50	GO:0050885 [6]: regulation of balance	8	8	449	63	12109	-0.27	0.0	5.52	2.61	Abca4 Arr3 Matp Mip Pdc Rgs9 Rpe65 Rpgrip1
51	GO:0050953 [6]: sensory perception of light	8	8	449	63	12109	-0.27	0.0	5.52	2.61	Abca4 Arr3 Matp Mip Pdc Rgs9 Rpe65 Rpgrip1
52	GO:0050957 [6]: equilibrioception	8	8	449	63	12109	-0.27	0.0	5.52	2.61	Abca4 Arr3 Matp Mip Pdc Rgs9 Rpe65 Rpgrip1
53	GO:0007601 [7]: visual perception	8	8	449	63	12109	-0.27	0.0	5.52	2.61	Abca4 Arr3 Matp Mip Pdc Rgs9 Rpe65 Rpgrip1
54	GO:0050875 [3]: cellular physiological process	310	310	147	7624	4548	-0.29	0.0	4.34	1.83	0610012D14Rik 1110020P15Rik 1110030H18Rik 1810009J06Rik 1810035L17Rik A030005K14Rik Abca4 Abcc6 Abcg5 Actc1 Actl7a Adam21 Adam28 Adam4 Adamts5 Afm Agc1 Akr1d1 Allc Alpk3 Als2cl Alx4 Ankrd1 Apc2 Arf4 Arf4l Arid5b Art2b Art5 Ascl3 Astn1 Asz1 Atp11a Atp1a3 Atp6v0a4 Atp7b Atpif1 BC014805 BC026439 Becn1 Bid3 Boll Cacna1e Cacng3 Capn8 Cbs Cbx1 Cdc42 Cdh17 Cdh2 Cecr6 Celsr1 Chrna2 Chrna6 Chrnb3 Chx10 Ci…
55	GO:0016477 [5]: cell migration	12	12	445	128	12044	-0.33	0.0	5.33	2.49	Astn1 Cdh2 Ctgf Dpysl5 Epha4 Foxd1 Lama5 Lmx1a Nodal Nr2f2 Runx3 Tlx3
56	GO:0007163 [5]: establishment and/or maintenance of cell polarity	3	3	454	6	12166	-0.33	0.0	5.7	2.61	Crb3 Foxj1 Ilk
57	GO:0050879 [4]: organismal movement	8	8	449	64	12108	-0.35	0.0	5.44	2.58	Abca4 Arr3 Matp Mip Pdc Rgs9 Rpe65 Rpgrip1
58	GO:0006259 [5]: DNA metabolism	6	6	451	415	11757	-0.42	0.0	0.0	0.0	Cbx1 Ctgf Hist3h2ba Kcnma1 Klf1 Recql5
59	GO:0006950 [4]: response to stress	17	17	440	790	11382	-0.49	0.0	0.0	0.0	A030005K14Rik Becn1 Ccr4 Crhr1 Cryab Gadd45g Gpx6 Hpxn Hrh4 Ifna1 Il17 Klkb1 Mbl2 Pou2f2 Recql5 Serpinf2 Tff1
60	GO:0035089 [7]: establishment of apical/basal cell polarity	2	2	455	1	12171	-0.51	0.0	5.57	2.61	Crb3 Foxj1
61	GO:0045197 [7]: establishment and/or maintenance of epithelial cell polarity	2	2	455	1	12171	-0.51	0.0	5.57	2.61	Crb3 Ilk
62	GO:0006590 [7]: thyroid hormone generation	2	2	455	1	12171	-0.51	0.0	5.57	2.61	Tgn Ttr
63	GO:0008283 [4]: cell proliferation	15	15	442	723	11449	-0.52	0.0	0.0	0.0	Apc2 Boll Cdc42 Cops5 Fgf6 Gadd45g Ilk Mos Mpl Myocd Nfkbia Nmyc1 Pdcd1lg2 Tff1 Thpo
64	GO:0006968 [4]: cellular defense response	1	1	456	203	11969	-0.56	0.0	0.0	0.0	Gadd45g
65	GO:0009888 [5]: histogenesis	7	7	450	54	12118	-0.74	0.0	5.07	2.28	Agc1 Amh Ctgf Cutl1 Krt1-17 Mixl1 Nr4a3
66	GO:0006464 [7]: protein modification	27	27	430	1089	11083	-0.74	0.0	0.01	0.0	Adamts5 Alpk3 Art2b Art5 Ddr1 Dtx1 Epha1 Epha4 Fbxo16 Flt1 Igf1r Ilk Map4k2 Mos Neud4 Prkcc Ptpn13 Ptpn20 Sec1 Sgk2 Smad6 St6galnac3 Stk23 Styx Tnfaip3 Uchl1 Usp43
67	GO:0016070 [5]: RNA metabolism	5	5	452	363	11809	-0.77	0.0	0.0	0.0	1810035L17Rik Igf2bp3 Pabpc2 Pop5 Slbp
68	GO:0035295 [3]: tube development	7	7	450	55	12117	-0.82	0.0	4.98	2.23	Cutl1 Cyr61 Flt1 Foxf1a Gja5 Lama5 Zic5
69	GO:0007154 [3]: cell communication	150	150	307	3459	8713	-0.84	0.0	3.72	1.42	6530413N01Rik 9430022F06Rik A030005K14Rik Adam28 Adamts5 Agc1 Apc2 Arf4 Arf4l Arhgap20 Arr3 Astn1 Bmp8a Brs3 Catna1 Catna2 Ccr1l1 Ccr4 Ccr8 Cdc42 Cdh15 Cdh17 Cdh2 Celsr1 Chrm4 Chrna2 Chrna6 Chrnb3 Cib1 Cmar Cnih3 Col11a2 Col4a3 Coro2b Crhr1 Ctgf Cyr61 Ddr1 Dok5 Drd3 Dtx1 Edn1 Egr3 Epha1 Epha4 F11r F2rl3 Fgf15 Fgf6 Flt1 Fpr-rs3 Fshr Fzd8 Gabrb2 Gabre Gabrg2 Gabrp Gabrq Gadd45g Galr3 Gja5 Glra1 Glr…
70	GO:0007271 [8]: synaptic transmission, cholinergic	3	3	454	8	12164	-0.94	0.0	5.07	2.28	Chrna2 Chrna6 Chrnb3
71	GO:0006814 [8]: sodium ion transport	8	8	449	72	12100	-0.95	0.0	4.8	2.15	Atp1a3 Hcn1 Hcn2 Scn11a Slc17a1 Slc5a4a Slc5a4b Slc5a5
72	GO:0006457 [7]: protein folding	1	1	456	187	11985	-1.07	0.0	0.0	0.0	A030005K14Rik
73	GO:0000902 [4]: cellular morphogenesis	12	12	445	144	12028	-1.09	0.0	4.5	1.9	Cdc42 Crb3 Ctgf Cyr61 Foxj1 Ilk Krt1-17 Myocd Neurl Pres Rpe65 Rpgrip1
74	GO:0030010 [6]: establishment of cell polarity	2	2	455	2	12170	-1.17	0.0	4.9	2.23	Crb3 Foxj1
75	GO:0042403 [6]: thyroid hormone metabolism	2	2	455	2	12170	-1.17	0.0	4.9	2.23	Tgn Ttr
76	GO:0001738 [5]: morphogenesis of a polarized epithelium	2	2	455	2	12170	-1.17	0.0	4.9	2.23	Celsr1 Crb3
77	GO:0007191 [8]: dopamine receptor, adenylate cyclase activating pathway	2	2	455	2	12170	-1.17	0.0	4.9	2.23	Oprm1 Trar1
78	GO:0045165 [4]: cell fate commitment	5	5	452	32	12140	-1.28	0.0	4.59	1.96	Chx10 Neurog1 Nodal Sox2 Tlx3
79	GO:0007218 [7]: neuropeptide signaling pathway	7	7	450	62	12110	-1.35	0.0	4.41	1.87	Arhgap20 Celsr1 Gpr24 Hcrt Nmu Pomc1 Ppyr1
80	GO:0042593 [4]: glucose homeostasis	3	3	454	10	12162	-1.41	0.0	4.58	1.96	Cacna1e Gck Gckr
81	GO:0006118 [6]: electron transport	18	18	439	274	11898	-1.45	0.0	3.93	1.53	1110020P15Rik A030005K14Rik Cox6c Cox8a Cyp11b2 Cyp1a1 Cyp1a2 Cyp2a12 Cyp2b9 Cyp2c38 Cyp2c39 Cyp2g1 Cyp2j5 Cyp3a11 Fads2 Fmo1 Fmo3 Pdc
82	GO:0006366 [8]: transcription from Pol II promoter	15	15	442	213	11959	-1.48	0.0	3.97	1.55	Alx4 Ankrd1 Ascl3 Cutl1 Foxd1 Hand1 Heyl Hnf4a Hod Klf13 Myocd Nr5a1 Pax4 Sp4 Zfpm2
83	GO:0001568 [4]: blood vessel development	8	8	449	81	12091	-1.5	0.0	4.19	1.7	Ctgf Cyr61 Fgf6 Flt1 Foxf1a Gja5 Hand1 Myocd
84	GO:0008104 [4]: protein localization	10	10	447	499	11673	-1.56	0.0	0.01	0.0	Arf4 Arf4l Esrrb Gckr Kif17 Mlycd Nfkbia Rab33a Sec8l1 Stxbp4
85	GO:0012501 [5]: programmed cell death	6	6	451	362	11810	-1.61	0.0	0.01	0.0	Bid3 Faf1 Gadd45g Lhx4 Pax7 Tnfaip3
86	GO:0007585 [4]: respiratory gaseous exchange	3	3	454	11	12161	-1.62	0.0	4.36	1.84	Edn1 Sftpb Tlx3
87	GO:0001569 [5]: patterning of blood vessels	2	2	455	3	12169	-1.64	0.0	4.41	1.87	Cyr61 Flt1
88	GO:0001678 [5]: cell glucose homeostasis	2	2	455	3	12169	-1.64	0.0	4.41	1.87	Gck Gckr
89	GO:0007610 [2]: behavior	8	8	449	84	12088	-1.68	0.0	4.01	1.56	Astn1 Celsr1 Crhr1 Epha4 Hcrt Oprm1 Otog Prkcc
90	GO:0008219 [4]: cell death	7	7	450	391	11781	-1.71	0.0	0.01	0.0	Bid3 Faf1 Gadd45g Lhx4 Lyzl1 Pax7 Tnfaip3
91	GO:0006915 [6]: apoptosis	6	6	451	356	11816	-1.73	0.0	0.01	0.0	Bid3 Faf1 Gadd45g Lhx4 Pax7 Tnfaip3
92	GO:0006700 [7]: C21-steroid hormone biosynthesis	3	3	454	12	12160	-1.8	0.0	4.17	1.7	Cyp11b2 Hsd3b1 Hsd3b2
93	GO:0007270 [7]: nerve-nerve synaptic transmission	3	3	454	12	12160	-1.8	0.0	4.17	1.7	Chrna2 Chrna6 Chrnb3
94	GO:0006512 [8]: ubiquitin cycle	6	6	451	351	11821	-1.82	0.0	0.01	0.0	Dtx1 Fbxo16 Neud4 Tnfaip3 Uchl1 Usp43
95	GO:0007169 [7]: transmembrane receptor protein tyrosine kinase signaling pathway	8	8	449	87	12085	-1.83	0.0	3.83	1.46	Ctgf Ddr1 Dok5 Epha1 Epha4 Flt1 Igf1r Stxbp4
96	GO:0042445 [5]: hormone metabolism	5	5	452	38	12134	-1.86	0.0	3.97	1.55	Cyp11b2 Hsd3b1 Hsd3b2 Tgn Ttr
97	GO:0009607 [4]: response to biotic stimulus	26	26	431	968	11204	-1.87	0.0	0.03	0.0	9230106L14Rik Becn1 Ccr1l1 Ccr4 Ccr8 Defb10 Defcr-rs10 Gadd45g Gpx6 Hpxn Hrh4 Icos Ifna1 Ifna6 Ifna9 Il17 Klkb1 Klra5 Ly6f Lyzl1 Mbl2 Pdcd1lg2 Pou2f2 Serpinf2 Slamf1 Tnfsf4
98	GO:0045184 [5]: establishment of protein localization	10	10	447	480	11692	-1.89	0.0	0.01	0.0	Arf4 Arf4l Esrrb Gckr Kif17 Mlycd Nfkbia Rab33a Sec8l1 Stxbp4
99	GO:0007409 [6]: axonogenesis	7	7	450	71	12101	-1.91	0.0	3.79	1.46	Dpysl5 Epha4 Foxd1 Lmx1a Ntn3 Rtn4r Runx3
100	GO:0015031 [5]: protein transport	10	10	447	476	11696	-1.95	0.0	0.02	0.0	Arf4 Arf4l Esrrb Gckr Kif17 Mlycd Nfkbia Rab33a Sec8l1 Stxbp4
101	GO:0006091 [5]: generation of precursor metabolites and energy	23	23	434	407	11765	-1.97	0.0	3.22	1.32	1110020P15Rik A030005K14Rik Cox6c Cox8a Cyp11b2 Cyp1a1 Cyp1a2 Cyp2a12 Cyp2b9 Cyp2c38 Cyp2c39 Cyp2g1 Cyp2j5 Cyp3a11 Dlst Fads2 Fmo1 Fmo3 G6pc Gck Kl Mdh1 Pdc
102	GO:0007229 [6]: integrin-mediated signaling pathway	6	6	451	55	12117	-1.97	0.0	3.79	1.46	A030005K14Rik Adam28 Adamts5 Cib1 Ctgf Ilk
103	GO:0048514 [5]: blood vessel morphogenesis	7	7	450	72	12100	-1.98	0.0	3.73	1.42	Ctgf Cyr61 Fgf6 Flt1 Foxf1a Hand1 Myocd
104	GO:0009613 [5]: response to pest, pathogen or parasite	11	11	446	505	11667	-2.0	0.0	0.02	0.0	Becn1 Ccr4 Gadd45g Hpxn Hrh4 Ifna1 Il17 Klkb1 Mbl2 Pou2f2 Serpinf2
105	GO:0007166 [5]: cell surface receptor linked signal transduction	95	95	362	2207	9965	-2.02	0.0	2.46	0.92	A030005K14Rik Adam28 Adamts5 Apc2 Arhgap20 Bmp8a Brs3 Ccr1l1 Ccr4 Ccr8 Celsr1 Chrm4 Cib1 Crhr1 Ctgf Ddr1 Dok5 Drd3 Dtx1 Edn1 Epha1 Epha4 F2rl3 Flt1 Fpr-rs3 Fshr Fzd8 Gabrb2 Gabre Gabrg2 Gabrq Galr3 Gnb3 Gpr12 Gpr24 Gpr45 Gpr50 Gpr63 Gpr73 Gprc6a Grca Hcrt Hrh4 Htr3b Igf1r Il13ra1 Il9r Ilk Lgr8 Mc3r Mrgpra1 Mrgpra3 Mrgprh Mtnr1a Nmu Nmur2 Nodal Npy5r Npy6r Olfr154 Olfr16 Olfr160 Olfr2 Olfr480 Olfr…
106	GO:0051276 [6]: chromosome organization and biogenesis	3	3	454	236	11936	-2.03	0.0	0.01	0.0	Cbx1 Hist3h2ba Klf1
107	GO:0006396 [6]: RNA processing	5	5	452	306	11866	-2.05	0.0	0.01	0.0	1810035L17Rik Igf2bp3 Pabpc2 Pop5 Slbp
108	GO:0007411 [6]: axon guidance	5	5	452	41	12131	-2.1	0.0	3.71	1.41	Dpysl5 Epha4 Foxd1 Lmx1a Runx3
109	GO:0042592 [3]: homeostasis	9	9	448	112	12060	-2.12	0.0	3.46	1.38	Cacna1e Edn1 Ftmt Gck Gckr Gpr12 Mt3 Pres Sftpb
110	GO:0001763 [5]: branching morphogenesis	3	3	454	14	12158	-2.13	0.0	3.82	1.46	Cyr61 Flt1 Lama5
111	GO:0008207 [6]: C21-steroid hormone metabolism	3	3	454	14	12158	-2.13	0.0	3.82	1.46	Cyp11b2 Hsd3b1 Hsd3b2
112	GO:0009719 [4]: response to endogenous stimulus	1	1	456	153	12019	-2.15	0.0	0.0	0.0	Recql5
113	GO:0007001 [7]: chromosome organization and biogenesis (sensu Eukaryota)	3	3	454	231	11941	-2.15	0.0	0.01	0.0	Cbx1 Hist3h2ba Klf1
114	GO:0007507 [5]: heart development	6	6	451	58	12114	-2.15	0.0	3.58	1.38	Alpk3 Gja5 Hand1 Hod Mixl1 Myocd
115	GO:0006952 [5]: defense response	24	24	433	884	11288	-2.16	0.0	0.04	0.0	9230106L14Rik Ccr1l1 Ccr4 Ccr8 Defb10 Defcr-rs10 Gadd45g Hpxn Hrh4 Icos Ifna1 Ifna6 Ifna9 Il17 Klkb1 Klra5 Ly6f Lyzl1 Mbl2 Pdcd1lg2 Pou2f2 Serpinf2 Slamf1 Tnfsf4
116	GO:0050874 [3]: organismal physiological process	76	76	381	2332	9840	-2.17	0.0	0.08	0.0	1810009J06Rik Abca4 Actc1 Arr3 Avp Ccr4 Chrm4 Chrna2 Chrna6 Chrnb3 Ctgf Cyp2g1 Dspp Edn1 Egr3 Enam F11 F2rl3 F9 Gabrb2 Gabre Gabrg2 Gabrp Gabrq Gadd45g Glra1 Glra3 Gria2 Grik5 Guca2b Gucy1b3 Hpxn Hrh4 Il17 Klkb1 Matp Mbl2 Mip Neurl Npy5r Nr5a1 Olfr154 Olfr16 Olfr160 Olfr2 Olfr480 Olfr544 Olfr64 Olfr672 Olfr68 Olfr69 Olfr70 Omp Otog Pdc Pdcd1lg2 Pgc Pnlip Pou2f2 Rgs9 Rpe65 Rpgrip1 Serpinf2 Sftpb S…
117	GO:0016265 [3]: death	8	8	449	397	11775	-2.22	0.0	0.02	0.0	Bid3 Faf1 Gadd45g Kl Lhx4 Lyzl1 Pax7 Tnfaip3
118	GO:0046903 [3]: secretion	5	5	452	43	12129	-2.25	0.0	3.54	1.38	Arf4l Guca2b Pou2f2 Syt1 Tac4
119	GO:0008217 [5]: regulation of blood pressure	3	3	454	15	12157	-2.28	0.0	3.66	1.38	Avp Edn1 Guca2b
120	GO:0019725 [4]: cell homeostasis	7	7	450	78	12094	-2.29	0.0	3.38	1.38	Edn1 Ftmt Gck Gckr Gpr12 Mt3 Pres
121	GO:0006974 [5]: response to DNA damage stimulus	1	1	456	148	12024	-2.29	0.0	0.0	0.0	Recql5
122	GO:0009611 [5]: response to wounding	6	6	451	326	11846	-2.32	0.0	0.02	0.0	Ccr4 Gadd45g Hrh4 Il17 Klkb1 Tff1
123	GO:0007399 [5]: neurogenesis	17	17	440	290	11882	-2.35	0.0	2.91	1.12	Dok5 Dpysl5 Epha4 Foxd1 Hesx1 Igf1r Lmx1a Mt3 Neurog1 Nr2f2 Ntn3 Rtn4r Runx3 Sema6c Sim1 Tlx3 Zic2
124	GO:0050878 [4]: regulation of body fluids	5	5	452	45	12127	-2.39	0.0	3.39	1.38	F11 F2rl3 F9 Guca2b Klkb1
125	GO:0007165 [4]: signal transduction	120	120	337	2940	9232	-2.42	0.0	1.8	0.73	6530413N01Rik A030005K14Rik Adam28 Adamts5 Apc2 Arf4 Arf4l Arhgap20 Arr3 Bmp8a Brs3 Ccr1l1 Ccr4 Ccr8 Cdc42 Celsr1 Chrm4 Cib1 Cnih3 Coro2b Crhr1 Ctgf Ddr1 Dok5 Drd3 Dtx1 Edn1 Epha1 Epha4 F2rl3 Fgf15 Fgf6 Flt1 Fpr-rs3 Fshr Fzd8 Gabrb2 Gabre Gabrg2 Gabrq Gadd45g Galr3 Gnb3 Gpr12 Gpr24 Gpr45 Gpr50 Gpr63 Gpr73 Gprc6a Grca Gucy1b3 Hcrt Hrh4 Htr3b Igf1r Il13ra1 Il9r Ilk Lgr8 Mapk8ip2 Mc3r Mrgpra1 Mrgpra…
126	GO:0006139 [5]: nucleobase, nucleoside, nucleotide and nucleic acid metabolism	97	97	360	2330	9842	-2.42	0.0	1.92	0.76	1810035L17Rik Allc Alx4 Ankrd1 Arid5b Ascl3 Asz1 Atpif1 Cbx1 Cecr6 Chx10 Cited4 Cops5 Crx Ctgf Cutl1 Cutl2 Dlx4 Egr3 Esrrb Esrrg Evx1 Evx2 Foxb1 Foxd1 Foxd4 Foxf1a Foxj1 Foxq1 Gsh1 Guca2b Gucy1b3 Hand1 Hesx1 Heyl Hist3h2ba Hnf4a Hod Hoxb3 Igf2bp3 Kcnma1 Klf1 Klf12 Klf13 Lhx4 Lhx6 Lmx1a Mixl1 Mpl Mrg2 Msc Myocd Neud4 Neurog1 Nfatc2 Nhlh1 Nkx1-2 Nkx3-1 Nmyc1 Notch3 Npas3 Nr1h4 Nr2f2 Nr4a3 Nr5a1 Og9…
127	GO:0035239 [4]: tube morphogenesis	4	4	453	30	12142	-2.44	0.0	3.4	1.38	Cyr61 Flt1 Lama5 Zic5
128	GO:0048468 [3]: cell development	4	4	453	30	12142	-2.44	0.0	3.4	1.38	Pou2f2 Rpe65 Rpgrip1 Runx3
129	GO:0050877 [4]: neurophysiological process	46	46	411	1461	10711	-2.49	0.0	0.09	0.0	Abca4 Arr3 Chrm4 Chrna2 Chrna6 Chrnb3 Cyp2g1 Egr3 Gabrb2 Gabre Gabrg2 Gabrp Gabrq Glra1 Glra3 Gria2 Grik5 Gucy1b3 Matp Mip Npy5r Olfr154 Olfr16 Olfr160 Olfr2 Olfr480 Olfr544 Olfr64 Olfr672 Olfr68 Olfr69 Olfr70 Omp Otog Pdc Rgs9 Rpe65 Rpgrip1 Strc Syt1 Tac4 Tas2r108 Tas2r119 V1rb6 V1rc1 V1rc8
130	GO:0051244 [4]: regulation of cellular physiological process	9	9	448	409	11763	-2.54	0.0	0.03	0.0	Bid3 Ilk Lama5 Lhx4 Myocd Nfkbia Pax7 Pdcd1lg2 Tff1
131	GO:0015711 [7]: organic anion transport	2	2	455	6	12166	-2.56	0.0	3.45	1.38	Slc22a7 Slco1a1
132	GO:0042461 [5]: photoreceptor cell development	2	2	455	6	12166	-2.56	0.0	3.45	1.38	Rpe65 Rpgrip1
133	GO:0046546 [5]: development of primary male sexual characteristics	2	2	455	6	12166	-2.56	0.0	3.45	1.38	Lgr8 Nr5a1
134	GO:0008206 [7]: bile acid metabolism	2	2	455	6	12166	-2.56	0.0	3.45	1.38	Akr1d1 Nr1h4
135	GO:0008584 [6]: male gonad development	2	2	455	6	12166	-2.56	0.0	3.45	1.38	Lgr8 Nr5a1
136	GO:0016071 [6]: mRNA metabolism	4	4	453	248	11924	-2.56	0.0	0.02	0.0	1810035L17Rik Igf2bp3 Pabpc2 Slbp
137	GO:0007167 [6]: enzyme linked receptor protein signaling pathway	11	11	446	167	12005	-2.59	0.0	2.83	1.09	Bmp8a Ctgf Ddr1 Dok5 Epha1 Epha4 Flt1 Igf1r Nodal Smad6 Stxbp4
138	GO:0000279 [6]: M phase	1	1	456	138	12034	-2.59	0.0	0.01	0.0	Boll
139	GO:0007417 [6]: central nervous system development	6	6	451	66	12106	-2.6	0.0	3.09	1.22	Hesx1 Igf1r Lmx1a Nr2f2 Tlx3 Zic2
140	GO:0006412 [6]: protein biosynthesis	11	11	446	465	11707	-2.61	0.0	0.04	0.0	Adamts5 Boll Gadd45g Gfm2 Lama5 Mrpl33 Mrps14 Rpl41 Sec1 St6galnac3 Trpc5
141	GO:0042446 [6]: hormone biosynthesis	3	3	454	18	12154	-2.66	0.0	3.25	1.32	Cyp11b2 Hsd3b1 Hsd3b2
142	GO:0016192 [5]: vesicle-mediated transport	4	4	453	243	11929	-2.66	0.0	0.02	0.0	Arf4l Kif17 Sec8l1 Snca
143	GO:0015674 [7]: di-, tri-valent inorganic cation transport	8	8	449	107	12065	-2.69	0.0	2.86	1.09	Atp7b Cacna1e Cacng3 Ftmt Gif Pln Slc8a3 Trpc5
144	GO:0006886 [6]: intracellular protein transport	7	7	450	337	11835	-2.7	0.0	0.03	0.0	Arf4 Arf4l Esrrb Gckr Mlycd Nfkbia Stxbp4
145	GO:0009059 [5]: macromolecule biosynthesis	13	13	444	516	11656	-2.71	0.0	0.05	0.0	Adamts5 Agc1 Boll G6pc Gadd45g Gfm2 Lama5 Mrpl33 Mrps14 Rpl41 Sec1 St6galnac3 Trpc5
146	GO:0043067 [5]: regulation of programmed cell death	3	3	454	207	11965	-2.71	0.0	0.02	0.0	Bid3 Lhx4 Pax7
147	GO:0045941 [7]: positive regulation of transcription	7	7	450	88	12084	-2.73	0.0	2.87	1.09	Cited4 Hand1 Hnf4a Klf13 Myocd Nr5a1 Tcf2
148	GO:0008152 [3]: metabolism	207	207	250	5395	6777	-2.73	0.0	1.03	0.42	0610012D14Rik 1110020P15Rik 1300012D20Rik 1810009J06Rik 1810035L17Rik A030005K14Rik AV071179 Abca4 Adam21 Adam28 Adam4 Adamts5 Agc1 Akr1d1 Allc Alpk3 Alx4 Ankrd1 Arid5b Art2b Art5 Ascl3 Asz1 Atp11a Atp1a3 Atp7b Atpif1 Boll Capn8 Cbs Cbx1 Cecr6 Chx10 Cited4 Cops5 Cox6c Cox8a Crx Ctgf Cutl1 Cutl2 Cyp11b2 Cyp1a1 Cyp1a2 Cyp2a12 Cyp2b9 Cyp2c38 Cyp2c39 Cyp2g1 Cyp2j5 Cyp3a11 Dbhl1 Dci Ddr1 Dhrs2 Dlst Dl…
149	GO:0045935 [6]: positive regulation of nucleobase, nucleoside, nucleotide and nucleic acid metabolism	7	7	450	89	12083	-2.76	0.0	2.83	1.09	Cited4 Hand1 Hnf4a Klf13 Myocd Nr5a1 Tcf2
150	GO:0007626 [3]: locomotory behavior	4	4	453	34	12138	-2.77	0.0	3.05	1.22	Astn1 Celsr1 Epha4 Otog
151	GO:0007155 [4]: cell adhesion	23	23	434	459	11713	-2.77	0.0	2.23	0.86	A030005K14Rik Agc1 Astn1 Catna1 Catna2 Cdh15 Cdh17 Cdh2 Celsr1 Cmar Col11a2 Col4a3 Ctgf Cyr61 Ddr1 F11r Klra5 Lama5 Mybpc3 Nlgn1 Omd Omg Pcdhb6
152	GO:0009586 [8]: rhodopsin mediated phototransduction	1	1	456	0	12172	-2.77	0.0	3.32	1.38	Pdc
153	GO:0018120 [9]: peptidyl-arginine ADP-ribosylation	1	1	456	0	12172	-2.77	0.0	3.32	1.38	Art2b
154	GO:0042093 [6]: T-helper cell differentiation	1	1	456	0	12172	-2.77	0.0	3.32	1.38	Gadd45g
155	GO:0042249 [7]: establishment of polarity of embryonic epithelium	1	1	456	0	12172	-2.77	0.0	3.32	1.38	Celsr1
156	GO:0045063 [7]: T-helper 1 cell differentiation	1	1	456	0	12172	-2.77	0.0	3.32	1.38	Gadd45g
157	GO:0045776 [6]: negative regulation of blood pressure	1	1	456	0	12172	-2.77	0.0	3.32	1.38	Guca2b
158	GO:0045978 [7]: negative regulation of nucleoside metabolism	1	1	456	0	12172	-2.77	0.0	3.32	1.38	Atpif1
159	GO:0046541 [4]: saliva secretion	1	1	456	0	12172	-2.77	0.0	3.32	1.38	Tac4
160	GO:0046847 [8]: filopodium formation	1	1	456	0	12172	-2.77	0.0	3.32	1.38	Cdc42
161	GO:0046877 [5]: regulation of saliva secretion	1	1	456	0	12172	-2.77	0.0	3.32	1.38	Tac4
162	GO:0046878 [6]: positive regulation of saliva secretion	1	1	456	0	12172	-2.77	0.0	3.32	1.38	Tac4
163	GO:0000255 [6]: allantoin metabolism	1	1	456	0	12172	-2.77	0.0	3.32	1.38	Allc
164	GO:0001553 [5]: luteinization	1	1	456	0	12172	-2.77	0.0	3.32	1.38	Nr5a1
165	GO:0001560 [5]: regulation of cell growth by extracellular stimulus	1	1	456	0	12172	-2.77	0.0	3.32	1.38	Myocd
166	GO:0006535 [9]: cysteine biosynthesis from serine	1	1	456	0	12172	-2.77	0.0	3.32	1.38	Cbs
167	GO:0006649 [8]: phospholipid transfer to membrane	1	1	456	0	12172	-2.77	0.0	3.32	1.38	Abca4
168	GO:0007439 [5]: ectodermal gut morphogenesis	1	1	456	0	12172	-2.77	0.0	3.32	1.38	Mixl1
169	GO:0007506 [4]: gonadal mesoderm development	1	1	456	0	12172	-2.77	0.0	3.32	1.38	Amh
170	GO:0009118 [6]: regulation of nucleoside metabolism	1	1	456	0	12172	-2.77	0.0	3.32	1.38	Atpif1
171	GO:0016339 [6]: calcium-dependent cell-cell adhesion	2	2	455	7	12165	-2.77	0.0	3.23	1.32	Cdh17 Cdh2
172	GO:0007212 [7]: dopamine receptor signaling pathway	2	2	455	7	12165	-2.77	0.0	3.23	1.32	Oprm1 Trar1
173	GO:0006397 [7]: mRNA processing	4	4	453	238	11934	-2.77	0.0	0.02	0.0	1810035L17Rik Igf2bp3 Pabpc2 Slbp
174	GO:0007010 [6]: cytoskeleton organization and biogenesis	18	18	439	337	11835	-2.78	0.0	2.36	0.88	Actc1 Actl7a Cdc42 Celsr1 Coro2b Crb3 Dnahc5 Foxj1 Hap1 Ilk Kif17 Kif1a Krt1-17 Myh14 Pdlim3 Tln1 Tuba1 Zp2
175	GO:0042981 [6]: regulation of apoptosis	3	3	454	204	11968	-2.79	0.0	0.02	0.0	Bid3 Lhx4 Pax7
176	GO:0043207 [5]: response to external biotic stimulus	14	14	443	538	11634	-2.8	0.0	0.06	0.0	9230106L14Rik Becn1 Ccr4 Defb10 Gadd45g Hpxn Hrh4 Ifna1 Il17 Klkb1 Lyzl1 Mbl2 Pou2f2 Serpinf2
177	GO:0044237 [4]: cellular metabolism	193	193	264	5073	7099	-2.8	0.0	0.86	0.35	0610012D14Rik 1110020P15Rik 1810009J06Rik 1810035L17Rik A030005K14Rik Abca4 Adam21 Adam28 Adam4 Adamts5 Agc1 Akr1d1 Allc Alpk3 Alx4 Ankrd1 Arid5b Art2b Art5 Ascl3 Asz1 Atpif1 Boll Capn8 Cbs Cbx1 Cecr6 Chx10 Cited4 Cops5 Cox6c Cox8a Crx Ctgf Cutl1 Cutl2 Cyp11b2 Cyp1a1 Cyp1a2 Cyp2a12 Cyp2b9 Cyp2c38 Cyp2c39 Cyp2g1 Cyp2j5 Cyp3a11 Dbhl1 Dci Ddr1 Dlst Dlx4 Dnahc5 Dtx1 Egr3 Epha1 Epha4 Esrrb Esrrg Evx1 …
178	GO:0044238 [4]: primary metabolism	181	181	276	4875	7297	-2.82	0.0	0.52	0.2	0610012D14Rik 1810009J06Rik 1810035L17Rik A030005K14Rik AV071179 Abca4 Adam21 Adam28 Adam4 Adamts5 Agc1 Akr1d1 Allc Alpk3 Alx4 Ankrd1 Arid5b Art2b Art5 Ascl3 Asz1 Atpif1 Boll Capn8 Cbs Cbx1 Cecr6 Chx10 Cited4 Cops5 Crx Ctgf Cutl1 Cutl2 Cyp11b2 Dbhl1 Dci Ddr1 Dlst Dlx4 Dnahc5 Dtx1 Egr3 Epha1 Epha4 Esrrb Esrrg Evx1 Evx2 F11 F9 Fads2 Fbxo16 Fdps Flt1 Foxb1 Foxd1 Foxd4 Foxf1a Foxj1 Foxq1 Ftcd G6pc Ga…
179	GO:0000280 [7]: nuclear division	1	1	456	129	12043	-2.86	0.0	0.01	0.0	Boll
180	GO:0045137 [4]: development of primary sexual characteristics	3	3	454	20	12152	-2.86	0.0	3.02	1.22	Amh Lgr8 Nr5a1
181	GO:0007189 [9]: G-protein signaling, adenylate cyclase activating pathway	3	3	454	20	12152	-2.86	0.0	3.02	1.22	Lgr8 Oprm1 Trar1
182	GO:0008406 [5]: gonad development	3	3	454	20	12152	-2.86	0.0	3.02	1.22	Amh Lgr8 Nr5a1
183	GO:0007582 [2]: physiological process	367	367	90	9908	2264	-2.87	0.0	0.3	0.08	0610012D14Rik 1110020P15Rik 1110030H18Rik 1300012D20Rik 1810009J06Rik 1810035L17Rik 9230106L14Rik A030005K14Rik AV071179 Abca4 Abcc6 Abcg5 Actc1 Actl7a Adam21 Adam28 Adam4 Adamts5 Afm Agc1 Akr1d1 Allc Alpk3 Als2cl Alx4 Ankrd1 Apc2 Arf4 Arf4l Arid5b Arr3 Art2b Art5 Ascl3 Astn1 Asz1 Atp11a Atp1a3 Atp6v0a4 Atp7b Atpif1 Avp BC014805 BC026439 Becn1 Bid3 Boll Cacna1e Cacng3 Capn8 Cbs Cbx1 Ccr1l1 Ccr4 C…
184	GO:0050794 [3]: regulation of cellular process	15	15	442	559	11613	-2.88	0.0	0.07	0.0	Bid3 Cmar Ctgf Cyr61 Ilk Lama5 Lhx4 Lmx1a Myocd Nfkbia Pax4 Pax7 Pdc Pdcd1lg2 Tff1
185	GO:0006066 [5]: alcohol metabolism	2	2	455	165	12007	-2.88	0.0	0.02	0.0	Dbhl1 Gck
186	GO:0045944 [9]: positive regulation of transcription from Pol II promoter	5	5	452	54	12118	-2.92	0.0	2.79	1.05	Hand1 Hnf4a Klf13 Myocd Nr5a1
187	GO:0006281 [6]: DNA repair	1	1	456	127	12045	-2.92	0.0	0.01	0.0	Recql5
188	GO:0007186 [6]: G-protein coupled receptor protein signaling pathway	73	73	384	1814	10358	-2.93	0.0	1.26	0.51	Arhgap20 Brs3 Ccr1l1 Ccr4 Ccr8 Celsr1 Chrm4 Crhr1 Drd3 Edn1 F2rl3 Fpr-rs3 Fshr Fzd8 Gabrb2 Gabre Gabrg2 Gabrq Galr3 Gnb3 Gpr12 Gpr24 Gpr45 Gpr50 Gpr63 Gpr73 Gprc6a Grca Hcrt Hrh4 Htr3b Lgr8 Mc3r Mrgpra1 Mrgpra3 Mrgprh Mtnr1a Nmu Nmur2 Npy5r Npy6r Olfr154 Olfr16 Olfr160 Olfr2 Olfr480 Olfr544 Olfr64 Olfr672 Olfr68 Olfr69 Olfr70 Omg Oprk1 Oprm1 P2ry4 Pdc Pomc1 Ppyr1 Rgs6 Rgs9 Tac4 Tas2r108 Tas2r119 …
189	GO:0040007 [3]: growth	7	7	450	94	12078	-2.94	0.0	2.61	1.03	Bmp8a Ctgf Cyr61 Gdf11 Gpc3 Lama5 Myocd
190	GO:0000060 [8]: protein-nucleus import, translocation	2	2	455	8	12164	-2.95	0.0	3.03	1.22	Gckr Nfkbia
191	GO:0001502 [7]: cartilage condensation	2	2	455	8	12164	-2.95	0.0	3.03	1.22	Agc1 Ctgf
192	GO:0001570 [4]: vasculogenesis	2	2	455	8	12164	-2.95	0.0	3.03	1.22	Foxf1a Myocd
193	GO:0001708 [5]: cell fate specification	2	2	455	8	12164	-2.95	0.0	3.03	1.22	Sox2 Tlx3
194	GO:0006182 [8]: cGMP biosynthesis	2	2	455	8	12164	-2.95	0.0	3.03	1.22	Guca2b Gucy1b3
195	GO:0006637 [7]: acyl-CoA metabolism	2	2	455	8	12164	-2.95	0.0	3.03	1.22	Mlycd Pte2a
196	GO:0008344 [4]: adult locomotory behavior	2	2	455	8	12164	-2.95	0.0	3.03	1.22	Epha4 Otog
197	GO:0009058 [4]: biosynthesis	25	25	432	821	11351	-2.98	0.0	0.13	0.0	0610012D14Rik Adamts5 Agc1 Akr1d1 Boll Cbs Cyp11b2 Fads2 G6pc Gadd45g Gfm2 Guca2b Gucy1b3 Hsd3b1 Hsd3b2 Lama5 Matp Mlycd Mrpl33 Mrps14 Otc Rpl41 Sec1 St6galnac3 Trpc5
198	GO:0008380 [7]: RNA splicing	3	3	454	194	11978	-3.01	0.0	0.02	0.0	1810035L17Rik Igf2bp3 Pabpc2
199	GO:0009790 [3]: embryonic development	10	10	447	164	12008	-3.07	0.0	2.3	0.88	Celsr1 Chx10 Cryab Cyr61 Flt1 Gja5 Lama5 Mixl1 Nr4a3 Zic5
200	GO:0006793 [5]: phosphorus metabolism	17	17	440	594	11578	-3.08	0.0	0.11	0.0	1110020P15Rik Alpk3 Ddr1 Epha1 Epha4 Flt1 Igf1r Ilk Map4k2 Mos Prkcc Ptpn13 Ptpn20 Sgk2 Smad6 Stk23 Styx
201	GO:0006796 [6]: phosphate metabolism	17	17	440	594	11578	-3.08	0.0	0.11	0.0	1110020P15Rik Alpk3 Ddr1 Epha1 Epha4 Flt1 Igf1r Ilk Map4k2 Mos Prkcc Ptpn13 Ptpn20 Sgk2 Smad6 Stk23 Styx
202	GO:0000375 [8]: RNA splicing, via transesterification reactions	3	3	454	190	11982	-3.09	0.0	0.03	0.0	1810035L17Rik Igf2bp3 Pabpc2
203	GO:0000377 [9]: RNA splicing, via transesterification reactions with bulged adenosine as nucleophile	3	3	454	190	11982	-3.09	0.0	0.03	0.0	1810035L17Rik Igf2bp3 Pabpc2
204	GO:0000398 [8]: nuclear mRNA splicing, via spliceosome	3	3	454	190	11982	-3.09	0.0	0.03	0.0	1810035L17Rik Igf2bp3 Pabpc2
205	GO:0046530 [4]: photoreceptor cell differentiation	2	2	455	9	12163	-3.12	0.0	2.85	1.09	Rpe65 Rpgrip1
206	GO:0051216 [6]: cartilage development	2	2	455	9	12163	-3.12	0.0	2.85	1.09	Agc1 Ctgf
207	GO:0000904 [4]: cellular morphogenesis during differentiation	2	2	455	9	12163	-3.12	0.0	2.85	1.09	Rpe65 Rpgrip1
208	GO:0030324 [5]: lung development	3	3	454	23	12149	-3.14	0.0	2.72	1.05	Cutl1 Foxf1a Lama5
209	GO:0050817 [3]: coagulation	4	4	453	40	12132	-3.15	0.0	2.61	1.03	F11 F2rl3 F9 Klkb1
210	GO:0007596 [4]: blood coagulation	4	4	453	40	12132	-3.15	0.0	2.61	1.03	F11 F2rl3 F9 Klkb1
211	GO:0006959 [5]: humoral immune response	2	2	455	154	12018	-3.16	0.0	0.02	0.0	Mbl2 Pou2f2
212	GO:0006817 [8]: phosphate transport	4	4	453	41	12131	-3.2	0.0	2.54	0.99	Col11a2 Emid2 Mbl2 Slc17a1
213	GO:0030323 [4]: respiratory tube development	3	3	454	24	12148	-3.23	0.0	2.62	1.03	Cutl1 Foxf1a Lama5
214	GO:0044249 [5]: cellular biosynthesis	25	25	432	785	11387	-3.23	0.0	0.19	0.03	0610012D14Rik Adamts5 Agc1 Akr1d1 Boll Cbs Cyp11b2 Fads2 G6pc Gadd45g Gfm2 Guca2b Gucy1b3 Hsd3b1 Hsd3b2 Lama5 Matp Mlycd Mrpl33 Mrps14 Otc Rpl41 Sec1 St6galnac3 Trpc5
215	GO:0016310 [7]: phosphorylation	14	14	443	496	11676	-3.24	0.0	0.12	0.0	1110020P15Rik Alpk3 Ddr1 Epha1 Epha4 Flt1 Igf1r Ilk Map4k2 Mos Prkcc Sgk2 Smad6 Stk23
216	GO:0007018 [7]: microtubule-based movement	5	5	452	61	12111	-3.24	0.0	2.41	0.89	Dnahc5 Hap1 Kif17 Kif1a Tuba1
217	GO:0050793 [3]: regulation of development	9	9	448	149	12023	-3.25	0.0	2.12	0.79	Ctgf Cyr61 Gpc3 Lama5 Lmx1a Mt3 Myocd Notch3 Pax4
218	GO:0007599 [5]: hemostasis	4	4	453	42	12130	-3.26	0.0	2.48	0.93	F11 F2rl3 F9 Klkb1
219	GO:0046068 [8]: cGMP metabolism	2	2	455	10	12162	-3.27	0.0	2.69	1.05	Guca2b Gucy1b3
220	GO:0008016 [5]: regulation of heart contraction rate	2	2	455	10	12162	-3.27	0.0	2.69	1.05	Actc1 Sp4
221	GO:0006996 [5]: organelle organization and biogenesis	23	23	434	724	11448	-3.29	0.0	0.2	0.03	Actc1 Actl7a Als2cl Cbx1 Cdc42 Celsr1 Coro2b Crb3 Dnahc5 Foxj1 Hap1 Hist3h2ba Ilk Kif17 Kif1a Klf1 Krt1-17 Myh14 Pdlim3 Pop5 Tln1 Tuba1 Zp2
222	GO:0007517 [5]: muscle development	8	8	449	128	12044	-3.3	0.0	2.12	0.79	1700073K01Rik Actc1 Cryab Cutl1 Jph1 Lama5 Mybpc3 Pdlim3
223	GO:0046907 [5]: intracellular transport	13	13	444	461	11711	-3.31	0.0	0.13	0.0	Arf4 Arf4l Dnahc5 Esrrb Gckr Hap1 Kif17 Kif1a Mlycd Nfkbia Nxf2 Stxbp4 Tuba1
224	GO:0002009 [4]: morphogenesis of an epithelium	4	4	453	43	12129	-3.31	0.0	2.42	0.89	Celsr1 Crb3 F11r Zic5
225	GO:0030705 [6]: cytoskeleton-dependent intracellular transport	5	5	452	63	12109	-3.33	0.0	2.31	0.88	Dnahc5 Hap1 Kif17 Kif1a Tuba1
226	GO:0040008 [4]: regulation of growth	5	5	452	64	12108	-3.37	0.0	2.26	0.88	Ctgf Cyr61 Gpc3 Lama5 Myocd
227	GO:0030031 [6]: cell projection biogenesis	3	3	454	26	12146	-3.37	0.0	2.45	0.92	Cdc42 Foxj1 Neurl
228	GO:0046661 [4]: male sex differentiation	2	2	455	11	12161	-3.39	0.0	2.55	0.99	Lgr8 Nr5a1
229	GO:0006471 [8]: protein amino acid ADP-ribosylation	2	2	455	11	12161	-3.39	0.0	2.55	0.99	Art2b Art5
230	GO:0001525 [6]: angiogenesis	5	5	452	65	12107	-3.4	0.0	2.22	0.86	Ctgf Cyr61 Fgf6 Flt1 Hand1
231	GO:0007156 [6]: homophilic cell adhesion	5	5	452	65	12107	-3.4	0.0	2.22	0.86	Cdh15 Cdh17 Cdh2 Celsr1 Pcdhb6
232	GO:0051242 [5]: positive regulation of cellular physiological process	3	3	454	175	11997	-3.4	0.0	0.04	0.0	Ilk Myocd Pdcd1lg2
233	GO:0006468 [8]: protein amino acid phosphorylation	13	13	444	451	11721	-3.41	0.0	0.15	0.01	Alpk3 Ddr1 Epha1 Epha4 Flt1 Igf1r Ilk Map4k2 Mos Prkcc Sgk2 Smad6 Stk23
234	GO:0009991 [4]: response to extracellular stimulus	1	1	456	1	12171	-3.42	0.0	2.64	1.05	Myocd
235	GO:0030035 [7]: microspike biogenesis	1	1	456	1	12171	-3.42	0.0	2.64	1.05	Cdc42
236	GO:0030321 [9]: transepithelial chloride transport	1	1	456	1	12171	-3.42	0.0	2.64	1.05	P2ry4
237	GO:0030859 [5]: polarized epithelial cell differentiation	1	1	456	1	12171	-3.42	0.0	2.64	1.05	Crb3
238	GO:0045198 [6]: establishment of epithelial cell polarity	1	1	456	1	12171	-3.42	0.0	2.64	1.05	Crb3
239	GO:0045494 [8]: photoreceptor maintenance	1	1	456	1	12171	-3.42	0.0	2.64	1.05	Abca4
240	GO:0047496 [8]: vesicle transport along microtubule	1	1	456	1	12171	-3.42	0.0	2.64	1.05	Hap1
241	GO:0001539 [5]: ciliary or flagellar motility	1	1	456	1	12171	-3.42	0.0	2.64	1.05	Dnahc5
242	GO:0001736 [6]: establishment of planar polarity	1	1	456	1	12171	-3.42	0.0	2.64	1.05	Celsr1
243	GO:0006699 [8]: bile acid biosynthesis	1	1	456	1	12171	-3.42	0.0	2.64	1.05	Akr1d1
244	GO:0007164 [7]: establishment of tissue polarity	1	1	456	1	12171	-3.42	0.0	2.64	1.05	Celsr1
245	GO:0007210 [7]: serotonin receptor signaling pathway	1	1	456	1	12171	-3.42	0.0	2.64	1.05	Htr3b
246	GO:0007274 [7]: neuromuscular synaptic transmission	1	1	456	1	12171	-3.42	0.0	2.64	1.05	Egr3
247	GO:0007468 [6]: regulation of rhodopsin gene activity	1	1	456	1	12171	-3.42	0.0	2.64	1.05	Rpe65
248	GO:0007589 [4]: fluid secretion	1	1	456	1	12171	-3.42	0.0	2.64	1.05	Guca2b
249	GO:0007635 [3]: chemosensory behavior	1	1	456	1	12171	-3.42	0.0	2.64	1.05	Prkcc
250	GO:0030030 [5]: cell projection organization and biogenesis	3	3	454	27	12145	-3.44	0.0	2.37	0.88	Cdc42 Foxj1 Neurl
251	GO:0000910 [5]: cytokinesis	1	1	456	109	12063	-3.44	0.0	0.02	0.0	Cdc42
252	GO:0042221 [6]: response to chemical substance	5	5	452	231	11941	-3.46	0.0	0.07	0.0	Ccr1l1 Ccr4 Ccr8 Cyr61 Dbhl1
253	GO:0016043 [4]: cell organization and biogenesis	31	31	426	852	11320	-3.48	0.0	0.51	0.2	Actc1 Actl7a Als2cl Cbx1 Cdc42 Celsr1 Coro2b Crb3 Ctgf Cyr61 Dnahc5 Foxj1 Hap1 Hist3h2ba Ilk Kif17 Kif1a Klf1 Krt1-17 Myh14 Myocd Neurl Pdlim3 Pop5 Pres Rpe65 Rpgrip1 Tln1 Tuba1 Upk2 Zp2
254	GO:0007286 [4]: spermatid development	2	2	455	12	12160	-3.52	0.0	2.42	0.89	Fscn3 Neurl
255	GO:0009628 [5]: response to abiotic stimulus	10	10	447	362	11810	-3.52	0.0	0.14	0.0	A030005K14Rik Ccr1l1 Ccr4 Ccr8 Cryab Cyr61 Dbhl1 Otog Pdc Strc
256	GO:0045893 [8]: positive regulation of transcription, DNA-dependent	5	5	452	69	12103	-3.54	0.0	2.04	0.79	Hand1 Hnf4a Klf13 Myocd Nr5a1
257	GO:0007242 [5]: intracellular signaling cascade	22	22	435	649	11523	-3.54	0.0	0.33	0.1	Arf4 Arf4l Cdc42 Cnih3 Dok5 Gadd45g Gucy1b3 Lgr8 Mapk8ip2 Oprm1 Pdlim3 Prkcc Ptpn13 Rab33a Rgs6 Rgs9 Rhov Rit2 Shrm Stxbp4 Thop1 Trar1
258	GO:0009056 [4]: catabolism	26	26	431	717	11455	-3.57	0.0	0.51	0.2	1810009J06Rik Adam21 Adam28 Adam4 Adamts5 Capn8 Dbhl1 Dnahc5 F11 F9 Ftcd Gck Gpr50 Kel Klk1 Klk4 Klkb1 Lyzl1 Mell1 Mmp24 Pgc Pla2g2f Pnlip Prss32 Thop1 Uchl1
259	GO:0016337 [5]: cell-cell adhesion	6	6	451	93	12079	-3.58	0.0	1.9	0.76	Astn1 Cdh15 Cdh17 Cdh2 Celsr1 Pcdhb6
260	GO:0044257 [7]: cellular protein catabolism	20	20	437	476	11696	-3.58	0.0	1.08	0.43	1810009J06Rik Adam21 Adam28 Adam4 Adamts5 Capn8 Dnahc5 F11 F9 Gpr50 Kel Klk1 Klk4 Klkb1 Mell1 Mmp24 Pgc Prss32 Thop1 Uchl1
261	GO:0006508 [8]: proteolysis and peptidolysis	20	20	437	476	11696	-3.58	0.0	1.08	0.43	1810009J06Rik Adam21 Adam28 Adam4 Adamts5 Capn8 Dnahc5 F11 F9 Gpr50 Kel Klk1 Klk4 Klkb1 Mell1 Mmp24 Pgc Prss32 Thop1 Uchl1
262	GO:0044248 [5]: cellular catabolism	24	24	433	642	11530	-3.62	0.0	0.62	0.23	1810009J06Rik Adam21 Adam28 Adam4 Adamts5 Capn8 Dbhl1 Dnahc5 F11 F9 Ftcd Gck Gpr50 Kel Klk1 Klk4 Klkb1 Lyzl1 Mell1 Mmp24 Pgc Prss32 Thop1 Uchl1
263	GO:0030534 [3]: adult behavior	2	2	455	13	12159	-3.62	0.0	2.3	0.88	Epha4 Otog
264	GO:0009306 [4]: protein secretion	2	2	455	13	12159	-3.62	0.0	2.3	0.88	Arf4l Pou2f2
265	GO:0006694 [7]: steroid biosynthesis	4	4	453	50	12122	-3.63	0.0	2.03	0.79	Akr1d1 Cyp11b2 Hsd3b1 Hsd3b2
266	GO:0008652 [7]: amino acid biosynthesis	3	3	454	30	12142	-3.63	0.0	2.16	0.81	0610012D14Rik Cbs Otc
267	GO:0006323 [6]: DNA packaging	3	3	454	163	12009	-3.64	0.0	0.06	0.0	Cbx1 Hist3h2ba Klf1
268	GO:0030163 [6]: protein catabolism	20	20	437	494	11678	-3.65	0.0	0.91	0.37	1810009J06Rik Adam21 Adam28 Adam4 Adamts5 Capn8 Dnahc5 F11 F9 Gpr50 Kel Klk1 Klk4 Klkb1 Mell1 Mmp24 Pgc Prss32 Thop1 Uchl1
269	GO:0044265 [6]: cellular macromolecule catabolism	21	21	436	535	11637	-3.66	0.0	0.79	0.31	1810009J06Rik Adam21 Adam28 Adam4 Adamts5 Capn8 Dnahc5 F11 F9 Gck Gpr50 Kel Klk1 Klk4 Klkb1 Mell1 Mmp24 Pgc Prss32 Thop1 Uchl1
270	GO:0043285 [5]: biopolymer catabolism	20	20	437	497	11675	-3.66	0.0	0.89	0.36	1810009J06Rik Adam21 Adam28 Adam4 Adamts5 Capn8 Dnahc5 F11 F9 Gpr50 Kel Klk1 Klk4 Klkb1 Mell1 Mmp24 Pgc Prss32 Thop1 Uchl1
271	GO:0006816 [8]: calcium ion transport	5	5	452	73	12099	-3.66	0.0	1.89	0.74	Cacna1e Cacng3 Pln Slc8a3 Trpc5
272	GO:0050790 [3]: regulation of enzyme activity	1	1	456	101	12071	-3.67	0.0	0.02	0.0	Gadd45g
273	GO:0009057 [5]: macromolecule catabolism	21	21	436	553	11619	-3.68	0.0	0.67	0.24	1810009J06Rik Adam21 Adam28 Adam4 Adamts5 Capn8 Dnahc5 F11 F9 Gck Gpr50 Kel Klk1 Klk4 Klkb1 Mell1 Mmp24 Pgc Prss32 Thop1 Uchl1
274	GO:0048066 [3]: pigmentation	3	3	454	31	12141	-3.68	0.0	2.09	0.79	Matp Zic2 p
275	GO:0007188 [8]: G-protein signaling, coupled to cAMP nucleotide second messenger	3	3	454	31	12141	-3.68	0.0	2.09	0.79	Lgr8 Oprm1 Trar1
276	GO:0045045 [5]: secretory pathway	1	1	456	100	12072	-3.69	0.0	0.02	0.0	Sec8l1
277	GO:0008544 [7]: epidermis development	2	2	455	14	12158	-3.72	0.0	2.19	0.83	Cutl1 Krt1-17
278	GO:0009893 [5]: positive regulation of metabolism	7	7	450	124	12048	-3.72	0.0	1.63	0.66	Cited4 Hand1 Hnf4a Klf13 Myocd Nr5a1 Tcf2
279	GO:0006629 [5]: lipid metabolism	17	17	440	417	11755	-3.72	0.0	0.91	0.37	Abca4 Akr1d1 Cyp11b2 Dci Fads2 Fdps Hsd3b1 Hsd3b2 Mlycd Nr1h4 Pla2g2f Pnlip Pte2a Rpe65 Scn11a Sftpb Slc27a5
280	GO:0051093 [4]: negative regulation of development	3	3	454	32	12140	-3.73	0.0	2.03	0.79	Gpc3 Lmx1a Mt3
281	GO:0008643 [5]: carbohydrate transport	3	3	454	32	12140	-3.73	0.0	2.03	0.79	Edn1 Slc2a5 Stxbp4
282	GO:0007389 [3]: pattern specification	7	7	450	127	12045	-3.77	0.0	1.55	0.62	Cyr61 Edn1 Flt1 Foxj1 Hoxb3 Nodal Shrm
283	GO:0016053 [6]: organic acid biosynthesis	4	4	453	54	12118	-3.77	0.0	1.85	0.73	0610012D14Rik Akr1d1 Fads2 Mlycd
284	GO:0046394 [7]: carboxylic acid biosynthesis	4	4	453	54	12118	-3.77	0.0	1.85	0.73	0610012D14Rik Akr1d1 Fads2 Mlycd
285	GO:0007548 [3]: sex differentiation	3	3	454	33	12139	-3.78	0.0	1.96	0.78	Amh Lgr8 Nr5a1
286	GO:0051186 [5]: cofactor metabolism	2	2	455	127	12045	-3.78	0.0	0.05	0.0	Mlycd Pte2a
287	GO:0019752 [6]: carboxylic acid metabolism	13	13	444	300	11872	-3.78	0.0	1.06	0.43	0610012D14Rik Akr1d1 Cbs Dci Fads2 Ftcd Matp Mdh1 Mlycd Nr1h4 Otc Pte2a Slc27a5
288	GO:0006082 [5]: organic acid metabolism	13	13	444	300	11872	-3.78	0.0	1.06	0.43	0610012D14Rik Akr1d1 Cbs Dci Fads2 Ftcd Matp Mdh1 Mlycd Nr1h4 Otc Pte2a Slc27a5
289	GO:0044255 [5]: cellular lipid metabolism	14	14	443	333	11839	-3.78	0.0	0.98	0.39	Abca4 Akr1d1 Cyp11b2 Dci Fads2 Fdps Hsd3b1 Hsd3b2 Mlycd Nr1h4 Pte2a Rpe65 Sftpb Slc27a5
290	GO:0019344 [8]: cysteine biosynthesis	1	1	456	2	12170	-3.8	0.0	2.26	0.88	Cbs
291	GO:0019827 [3]: stem cell maintenance	1	1	456	2	12170	-3.8	0.0	2.26	0.88	Nodal
292	GO:0019877 [7]: diaminopimelate biosynthesis	1	1	456	2	12170	-3.8	0.0	2.26	0.88	0610012D14Rik
293	GO:0030193 [5]: regulation of blood coagulation	1	1	456	2	12170	-3.8	0.0	2.26	0.88	Klkb1
294	GO:0030195 [6]: negative regulation of blood coagulation	1	1	456	2	12170	-3.8	0.0	2.26	0.88	Klkb1
295	GO:0042574 [7]: retinal metabolism	1	1	456	2	12170	-3.8	0.0	2.26	0.88	Rpe65
296	GO:0043288 [6]: apocarotenoid metabolism	1	1	456	2	12170	-3.8	0.0	2.26	0.88	Rpe65
297	GO:0044271 [5]: nitrogen compound biosynthesis	1	1	456	2	12170	-3.8	0.0	2.26	0.88	Otc
298	GO:0045216 [6]: intercellular junction assembly and/or maintenance	1	1	456	2	12170	-3.8	0.0	2.26	0.88	Crb3
299	GO:0046451 [6]: diaminopimelate metabolism	1	1	456	2	12170	-3.8	0.0	2.26	0.88	0610012D14Rik
300	GO:0051047 [5]: positive regulation of secretion	1	1	456	2	12170	-3.8	0.0	2.26	0.88	Tac4
301	GO:0006122 [9]: mitochondrial electron transport, ubiquinol to cytochrome c	1	1	456	2	12170	-3.8	0.0	2.26	0.88	1110020P15Rik
302	GO:0006526 [6]: arginine biosynthesis	1	1	456	2	12170	-3.8	0.0	2.26	0.88	Otc
303	GO:0006553 [8]: lysine metabolism	1	1	456	2	12170	-3.8	0.0	2.26	0.88	0610012D14Rik
304	GO:0006940 [5]: regulation of smooth muscle contraction	1	1	456	2	12170	-3.8	0.0	2.26	0.88	Nmu
305	GO:0007217 [7]: tachykinin signaling pathway	1	1	456	2	12170	-3.8	0.0	2.26	0.88	Tac4
306	GO:0009085 [9]: lysine biosynthesis	1	1	456	2	12170	-3.8	0.0	2.26	0.88	0610012D14Rik
307	GO:0009089 [7]: lysine biosynthesis via diaminopimelate	1	1	456	2	12170	-3.8	0.0	2.26	0.88	0610012D14Rik
308	GO:0019941 [9]: modification-dependent protein catabolism	1	1	456	96	12076	-3.8	0.0	0.03	0.0	Uchl1
309	GO:0006325 [7]: establishment and/or maintenance of chromatin architecture	3	3	454	154	12018	-3.81	0.0	0.08	0.0	Cbx1 Hist3h2ba Klf1
310	GO:0006461 [7]: protein complex assembly	1	1	456	95	12077	-3.82	0.0	0.03	0.0	Hist3h2ba
311	GO:0000041 [8]: transition metal ion transport	3	3	454	34	12138	-3.84	0.0	1.91	0.76	Atp7b Ftmt Gif
312	GO:0006511 [10]: ubiquitin-dependent protein catabolism	1	1	456	94	12078	-3.84	0.0	0.03	0.0	Uchl1
313	GO:0043037 [7]: translation	3	3	454	151	12021	-3.86	0.0	0.08	0.0	Boll Gfm2 Lama5
314	GO:0001501 [5]: skeletal development	5	5	452	81	12091	-3.87	0.0	1.61	0.66	Agc1 Ctgf Dspp Enam Prelp
315	GO:0005996 [6]: monosaccharide metabolism	1	1	456	93	12079	-3.87	0.0	0.03	0.0	Gck
316	GO:0007187 [7]: G-protein signaling, coupled to cyclic nucleotide second messenger	3	3	454	35	12137	-3.88	0.0	1.85	0.73	Lgr8 Oprm1 Trar1
317	GO:0030855 [4]: epithelial cell differentiation	2	2	455	16	12156	-3.89	0.0	1.99	0.79	Crb3 F11r
318	GO:0019933 [8]: cAMP-mediated signaling	3	3	454	36	12136	-3.92	0.0	1.79	0.73	Lgr8 Oprm1 Trar1
319	GO:0048511 [3]: rhythmic process	3	3	454	36	12136	-3.92	0.0	1.79	0.73	Gpr73 Mtnr1a Nr5a1
320	GO:0009966 [4]: regulation of signal transduction	1	1	456	91	12081	-3.93	0.0	0.03	0.0	Pdc
321	GO:0019318 [7]: hexose metabolism	1	1	456	91	12081	-3.93	0.0	0.03	0.0	Gck
322	GO:0042254 [6]: ribosome biogenesis and assembly	1	1	456	91	12081	-3.93	0.0	0.03	0.0	Pop5
323	GO:0000074 [6]: regulation of cell cycle	8	8	449	267	11905	-3.93	0.0	0.24	0.06	Apc2 Cops5 Fgf6 Gadd45g Mos Mpl Nmyc1 Thpo
324	GO:0009792 [4]: embryonic development (sensu Metazoa)	5	5	452	84	12088	-3.93	0.0	1.51	0.61	Chx10 Cryab Gja5 Mixl1 Nr4a3
325	GO:0016567 [9]: protein ubiquitination	2	2	455	119	12053	-3.94	0.0	0.07	0.0	Dtx1 Neud4
326	GO:0009308 [5]: amine metabolism	9	9	448	200	11972	-3.95	0.0	1.06	0.43	0610012D14Rik Allc Cbs Dbhl1 Ftcd Matp Otc Tgn Ttr
327	GO:0009117 [6]: nucleotide metabolism	3	3	454	145	12027	-3.96	0.0	0.1	0.0	Guca2b Gucy1b3 Otc
328	GO:0000122 [9]: negative regulation of transcription from Pol II promoter	4	4	453	60	12112	-3.96	0.0	1.6	0.66	Cutl1 Hod Pax4 Zfpm2
329	GO:0009795 [4]: embryonic morphogenesis	5	5	452	85	12087	-3.96	0.0	1.48	0.61	Celsr1 Chx10 Cryab Mixl1 Zic5
330	GO:0009880 [4]: embryonic pattern specification	2	2	455	17	12155	-3.96	0.0	1.9	0.76	Cyr61 Flt1
331	GO:0015749 [6]: monosaccharide transport	2	2	455	17	12155	-3.96	0.0	1.9	0.76	Edn1 Stxbp4
332	GO:0015758 [8]: glucose transport	2	2	455	17	12155	-3.96	0.0	1.9	0.76	Edn1 Stxbp4
333	GO:0006720 [6]: isoprenoid metabolism	2	2	455	17	12155	-3.96	0.0	1.9	0.76	Fdps Rpe65
334	GO:0007398 [6]: ectoderm development	2	2	455	17	12155	-3.96	0.0	1.9	0.76	Cutl1 Krt1-17
335	GO:0007623 [4]: circadian rhythm	2	2	455	17	12155	-3.96	0.0	1.9	0.76	Gpr73 Mtnr1a
336	GO:0008645 [7]: hexose transport	2	2	455	17	12155	-3.96	0.0	1.9	0.76	Edn1 Stxbp4
337	GO:0006865 [6]: amino acid transport	3	3	454	37	12135	-3.97	0.0	1.74	0.69	Slc7a12 Slc7a13 Slc7a9
338	GO:0042742 [6]: defense response to bacteria	4	4	453	61	12111	-3.98	0.0	1.57	0.63	9230106L14Rik Defb10 Ifna1 Lyzl1
339	GO:0006519 [5]: amino acid and derivative metabolism	8	8	449	173	11999	-3.99	0.0	1.1	0.43	0610012D14Rik Cbs Dbhl1 Ftcd Matp Otc Tgn Ttr
340	GO:0006576 [6]: biogenic amine metabolism	3	3	454	38	12134	-4.0	0.0	1.69	0.66	Dbhl1 Tgn Ttr
341	GO:0005975 [5]: carbohydrate metabolism	10	10	447	287	11885	-4.0	0.0	0.45	0.16	AV071179 Agc1 Dlst G6pc Gck Gckr Kl Lyzl1 Mdh1 Sec1
342	GO:0006605 [7]: protein targeting	5	5	452	190	11982	-4.02	0.0	0.18	0.02	Esrrb Gckr Mlycd Nfkbia Stxbp4
343	GO:0009889 [5]: regulation of biosynthesis	1	1	456	87	12085	-4.03	0.0	0.04	0.0	Boll
344	GO:0043119 [4]: positive regulation of physiological process	10	10	447	279	11893	-4.03	0.0	0.51	0.2	Cited4 Hand1 Hnf4a Ilk Klf13 Myocd Nr5a1 Pdcd1lg2 Tac4 Tcf2
345	GO:0044262 [6]: cellular carbohydrate metabolism	5	5	452	188	11984	-4.03	0.0	0.18	0.03	Agc1 Dlst G6pc Gck Mdh1
346	GO:0030029 [7]: actin filament-based process	5	5	452	89	12083	-4.03	0.0	1.37	0.55	Cdc42 Coro2b Myh14 Pdlim3 Tln1
347	GO:0007223 [7]: frizzled-2 signaling pathway	2	2	455	18	12154	-4.04	0.0	1.82	0.73	Wnt5b Wnt8b
348	GO:0007498 [3]: mesoderm development	2	2	455	18	12154	-4.04	0.0	1.82	0.73	Amh Nr4a3
349	GO:0043118 [4]: negative regulation of physiological process	10	10	447	269	11903	-4.04	0.0	0.58	0.22	Atpif1 Cutl1 Hod Klkb1 Lhx4 Pax4 Pax7 Pdcd1lg2 Tff1 Zfpm2
350	GO:0015837 [5]: amine transport	3	3	454	39	12133	-4.04	0.0	1.64	0.66	Slc7a12 Slc7a13 Slc7a9
351	GO:0009913 [4]: epidermal cell differentiation	1	1	456	3	12169	-4.04	0.0	1.99	0.79	Cutl1
352	GO:0016096 [7]: polyisoprenoid metabolism	1	1	456	3	12169	-4.04	0.0	1.99	0.79	Rpe65
353	GO:0019229 [5]: regulation of vasoconstriction	1	1	456	3	12169	-4.04	0.0	1.99	0.79	Edn1
354	GO:0031069 [4]: hair follicle morphogenesis	1	1	456	3	12169	-4.04	0.0	1.99	0.79	Foxq1
355	GO:0035082 [7]: axoneme biogenesis	1	1	456	3	12169	-4.04	0.0	1.99	0.79	Neurl
356	GO:0035084 [8]: flagellum axoneme biogenesis	1	1	456	3	12169	-4.04	0.0	1.99	0.79	Neurl
357	GO:0042095 [7]: interferon-gamma biosynthesis	1	1	456	3	12169	-4.04	0.0	1.99	0.79	Gadd45g
358	GO:0042214 [5]: terpene metabolism	1	1	456	3	12169	-4.04	0.0	1.99	0.79	Rpe65
359	GO:0042310 [6]: vasoconstriction	1	1	456	3	12169	-4.04	0.0	1.99	0.79	Edn1
360	GO:0042391 [5]: regulation of membrane potential	1	1	456	3	12169	-4.04	0.0	1.99	0.79	Pres
361	GO:0042491 [5]: auditory hair cell differentiation	1	1	456	3	12169	-4.04	0.0	1.99	0.79	Cutl1
362	GO:0045661 [5]: regulation of myoblast differentiation	1	1	456	3	12169	-4.04	0.0	1.99	0.79	Myocd
363	GO:0045665 [6]: negative regulation of neuron differentiation	1	1	456	3	12169	-4.04	0.0	1.99	0.79	Lmx1a
364	GO:0048009 [8]: insulin-like growth factor receptor signaling pathway	1	1	456	3	12169	-4.04	0.0	1.99	0.79	Igf1r
365	GO:0050880 [5]: regulation of blood vessel size	1	1	456	3	12169	-4.04	0.0	1.99	0.79	Edn1
366	GO:0000186 [6]: activation of MAPKK	1	1	456	3	12169	-4.04	0.0	1.99	0.79	Gadd45g
367	GO:0006108 [7]: malate metabolism	1	1	456	3	12169	-4.04	0.0	1.99	0.79	Mdh1
368	GO:0006548 [9]: histidine catabolism	1	1	456	3	12169	-4.04	0.0	1.99	0.79	Ftcd
369	GO:0006721 [5]: terpenoid metabolism	1	1	456	3	12169	-4.04	0.0	1.99	0.79	Rpe65
370	GO:0006824 [9]: cobalt ion transport	1	1	456	3	12169	-4.04	0.0	1.99	0.79	Gif
371	GO:0007263 [6]: nitric oxide mediated signal transduction	1	1	456	3	12169	-4.04	0.0	1.99	0.79	Gucy1b3
372	GO:0007288 [5]: sperm axoneme assembly	1	1	456	3	12169	-4.04	0.0	1.99	0.79	Neurl
373	GO:0007628 [5]: adult walking behavior	1	1	456	3	12169	-4.04	0.0	1.99	0.79	Epha4
374	GO:0009077 [8]: histidine family amino acid catabolism	1	1	456	3	12169	-4.04	0.0	1.99	0.79	Ftcd
375	GO:0019953 [4]: sexual reproduction	7	7	450	149	12023	-4.05	0.0	1.09	0.43	Bmp8a Boll Fscn3 Neurl Ssty1 Styx Zp2
376	GO:0000003 [3]: reproduction	7	7	450	149	12023	-4.05	0.0	1.09	0.43	Bmp8a Boll Fscn3 Neurl Ssty1 Styx Zp2
377	GO:0030003 [6]: cation homeostasis	4	4	453	64	12108	-4.07	0.0	1.46	0.6	Edn1 Ftmt Gpr12 Mt3
378	GO:0019935 [7]: cyclic-nucleotide-mediated signaling	3	3	454	40	12132	-4.08	0.0	1.59	0.66	Lgr8 Oprm1 Trar1
379	GO:0007046 [7]: ribosome biogenesis	1	1	456	85	12087	-4.08	0.0	0.04	0.0	Pop5
380	GO:0048232 [6]: male gamete generation	5	5	452	95	12077	-4.12	0.0	1.22	0.48	Bmp8a Boll Fscn3 Neurl Styx
381	GO:0007283 [7]: spermatogenesis	5	5	452	95	12077	-4.12	0.0	1.22	0.48	Bmp8a Boll Fscn3 Neurl Styx
382	GO:0007276 [5]: gametogenesis	6	6	451	125	12047	-4.12	0.0	1.09	0.43	Bmp8a Boll Fscn3 Neurl Ssty1 Styx
383	GO:0008610 [6]: lipid biosynthesis	7	7	450	160	12012	-4.13	0.0	0.91	0.37	Akr1d1 Cyp11b2 Fads2 Fdps Hsd3b1 Hsd3b2 Mlycd
384	GO:0001558 [4]: regulation of cell growth	3	3	454	42	12130	-4.14	0.0	1.51	0.61	Ctgf Cyr61 Myocd
385	GO:0009617 [6]: response to bacteria	4	4	453	68	12104	-4.14	0.0	1.33	0.53	9230106L14Rik Defb10 Ifna1 Lyzl1
386	GO:0050801 [4]: ion homeostasis	4	4	453	68	12104	-4.14	0.0	1.33	0.53	Edn1 Ftmt Gpr12 Mt3
387	GO:0006873 [5]: cell ion homeostasis	4	4	453	68	12104	-4.14	0.0	1.33	0.53	Edn1 Ftmt Gpr12 Mt3
388	GO:0048469 [4]: cell maturation	2	2	455	20	12152	-4.15	0.0	1.67	0.66	Pou2f2 Runx3
389	GO:0001654 [5]: eye morphogenesis	3	3	454	43	12129	-4.18	0.0	1.46	0.6	Chx10 Cryab Rpgrip1
390	GO:0006417 [6]: regulation of protein biosynthesis	1	1	456	81	12091	-4.18	0.0	0.05	0.0	Boll
391	GO:0030097 [5]: hemopoiesis	2	2	455	107	12065	-4.19	0.0	0.1	0.0	Gadd45g Thpo
392	GO:0006732 [6]: coenzyme metabolism	2	2	455	107	12065	-4.19	0.0	0.1	0.0	Mlycd Pte2a
393	GO:0007264 [6]: small GTPase mediated signal transduction	6	6	451	190	11982	-4.19	0.0	0.33	0.1	Arf4 Arf4l Cdc42 Rab33a Rhov Rit2
394	GO:0008202 [6]: steroid metabolism	5	5	452	100	12072	-4.19	0.0	1.11	0.43	Akr1d1 Cyp11b2 Hsd3b1 Hsd3b2 Nr1h4
395	GO:0001503 [5]: ossification	3	3	454	44	12128	-4.2	0.0	1.42	0.56	Ctgf Dspp Enam
396	GO:0048048 [5]: embryonic eye morphogenesis	2	2	455	21	12151	-4.2	0.0	1.6	0.66	Chx10 Cryab
397	GO:0050909 [7]: perception of taste	2	2	455	21	12151	-4.2	0.0	1.6	0.66	Tas2r108 Tas2r119
398	GO:0001747 [6]: eye morphogenesis (sensu Mammalia)	2	2	455	21	12151	-4.2	0.0	1.6	0.66	Chx10 Cryab
399	GO:0001764 [6]: neuronal migration	2	2	455	21	12151	-4.2	0.0	1.6	0.66	Nr2f2 Tlx3
400	GO:0006099 [8]: tricarboxylic acid cycle	2	2	455	21	12151	-4.2	0.0	1.6	0.66	Dlst Mdh1
401	GO:0006953 [5]: acute-phase response	2	2	455	21	12151	-4.2	0.0	1.6	0.66	Hpxn Serpinf2
402	GO:0007369 [5]: gastrulation	2	2	455	21	12151	-4.2	0.0	1.6	0.66	Mixl1 Nr4a3
403	GO:0009190 [7]: cyclic nucleotide biosynthesis	2	2	455	21	12151	-4.2	0.0	1.6	0.66	Guca2b Gucy1b3
404	GO:0030238 [4]: male sex determination	1	1	456	4	12168	-4.23	0.0	1.78	0.73	Igf1r
405	GO:0030299 [6]: cholesterol absorption	1	1	456	4	12168	-4.23	0.0	1.78	0.73	Pnlip
406	GO:0030317 [5]: sperm motility	1	1	456	4	12168	-4.23	0.0	1.78	0.73	Neurl
407	GO:0044241 [5]: lipid digestion	1	1	456	4	12168	-4.23	0.0	1.78	0.73	Pnlip
408	GO:0050818 [4]: regulation of coagulation	1	1	456	4	12168	-4.23	0.0	1.78	0.73	Klkb1
409	GO:0050819 [5]: negative regulation of coagulation	1	1	456	4	12168	-4.23	0.0	1.78	0.73	Klkb1
410	GO:0050828 [4]: regulation of liquid surface tension	1	1	456	4	12168	-4.23	0.0	1.78	0.73	Sftpb
411	GO:0000050 [5]: urea cycle	1	1	456	4	12168	-4.23	0.0	1.78	0.73	Otc
412	GO:0006534 [7]: cysteine metabolism	1	1	456	4	12168	-4.23	0.0	1.78	0.73	Cbs
413	GO:0006547 [8]: histidine metabolism	1	1	456	4	12168	-4.23	0.0	1.78	0.73	Ftcd
414	GO:0007044 [6]: cell-substrate junction assembly	1	1	456	4	12168	-4.23	0.0	1.78	0.73	Tln1
415	GO:0008543 [8]: fibroblast growth factor receptor signaling pathway	1	1	456	4	12168	-4.23	0.0	1.78	0.73	Ctgf
416	GO:0009075 [7]: histidine family amino acid metabolism	1	1	456	4	12168	-4.23	0.0	1.78	0.73	Ftcd
417	GO:0009296 [7]: flagellum biogenesis	1	1	456	4	12168	-4.23	0.0	1.78	0.73	Neurl
418	GO:0008284 [6]: positive regulation of cell proliferation	3	3	454	45	12127	-4.23	0.0	1.38	0.55	Ilk Myocd Pdcd1lg2
419	GO:0043010 [6]: eye morphogenesis (sensu Vertebrata)	2	2	455	22	12150	-4.25	0.0	1.54	0.61	Chx10 Cryab
420	GO:0009309 [6]: amine biosynthesis	3	3	454	46	12126	-4.26	0.0	1.34	0.54	0610012D14Rik Cbs Otc
421	GO:0050776 [5]: regulation of immune response	1	1	456	78	12094	-4.26	0.0	0.06	0.0	Pdcd1lg2
422	GO:0045892 [8]: negative regulation of transcription, DNA-dependent	4	4	453	75	12097	-4.27	0.0	1.14	0.45	Cutl1 Hod Pax4 Zfpm2
423	GO:0015980 [6]: energy derivation by oxidation of organic compounds	5	5	452	111	12061	-4.29	0.0	0.89	0.36	Dlst G6pc Gck Kl Mdh1
424	GO:0019748 [4]: secondary metabolism	2	2	455	23	12149	-4.3	0.0	1.48	0.61	Matp Rpe65
425	GO:0030155 [4]: regulation of cell adhesion	2	2	455	23	12149	-4.3	0.0	1.48	0.61	Cmar Lama5
426	GO:0046849 [4]: bone remodeling	3	3	454	49	12123	-4.33	0.0	1.24	0.49	Ctgf Dspp Enam
427	GO:0045934 [6]: negative regulation of nucleobase, nucleoside, nucleotide and nucleic acid metabolism	5	5	452	117	12055	-4.33	0.0	0.79	0.31	Atpif1 Cutl1 Hod Pax4 Zfpm2
428	GO:0006575 [6]: amino acid derivative metabolism	3	3	454	50	12122	-4.35	0.0	1.2	0.48	Dbhl1 Tgn Ttr
429	GO:0006875 [7]: metal ion homeostasis	3	3	454	50	12122	-4.35	0.0	1.2	0.48	Ftmt Gpr12 Mt3
430	GO:0007179 [8]: transforming growth factor beta receptor signaling pathway	3	3	454	50	12122	-4.35	0.0	1.2	0.48	Bmp8a Nodal Smad6
431	GO:0006631 [6]: fatty acid metabolism	5	5	452	120	12052	-4.35	0.0	0.75	0.27	Dci Fads2 Mlycd Pte2a Slc27a5
432	GO:0042127 [5]: regulation of cell proliferation	5	5	452	124	12048	-4.36	0.0	0.69	0.25	Ilk Myocd Nfkbia Pdcd1lg2 Tff1
433	GO:0006520 [6]: amino acid metabolism	5	5	452	135	12037	-4.37	0.0	0.55	0.2	0610012D14Rik Cbs Ftcd Matp Otc
434	GO:0009892 [5]: negative regulation of metabolism	5	5	452	137	12035	-4.37	0.0	0.53	0.2	Atpif1 Cutl1 Hod Pax4 Zfpm2
435	GO:0051243 [5]: negative regulation of cellular physiological process	4	4	453	132	12040	-4.37	0.0	0.31	0.1	Lhx4 Pax7 Pdcd1lg2 Tff1
436	GO:0016055 [6]: Wnt receptor signaling pathway	4	4	453	83	12089	-4.37	0.0	0.95	0.37	Apc2 Fzd8 Wnt5b Wnt8b
437	GO:0015849 [5]: organic acid transport	3	3	454	51	12121	-4.37	0.0	1.17	0.48	Slc7a12 Slc7a13 Slc7a9
438	GO:0016049 [4]: cell growth	3	3	454	51	12121	-4.37	0.0	1.17	0.48	Ctgf Cyr61 Myocd
439	GO:0046942 [6]: carboxylic acid transport	3	3	454	51	12121	-4.37	0.0	1.17	0.48	Slc7a12 Slc7a13 Slc7a9
440	GO:0007017 [7]: microtubule-based process	5	5	452	133	12039	-4.37	0.0	0.58	0.21	Dnahc5 Hap1 Kif17 Kif1a Tuba1
441	GO:0015991 [8]: ATP hydrolysis coupled proton transport	1	1	456	5	12167	-4.37	0.0	1.62	0.66	Atp6v0a4
442	GO:0030048 [8]: actin filament-based movement	1	1	456	5	12167	-4.37	0.0	1.62	0.66	Myh14
443	GO:0030199 [5]: collagen fibril organization	1	1	456	5	12167	-4.37	0.0	1.62	0.66	Agc1
444	GO:0042384 [7]: cilium biogenesis	1	1	456	5	12167	-4.37	0.0	1.62	0.66	Foxj1
445	GO:0042438 [6]: melanin biosynthesis	1	1	456	5	12167	-4.37	0.0	1.62	0.66	Matp
446	GO:0043064 [6]: flagellum organization and biogenesis	1	1	456	5	12167	-4.37	0.0	1.62	0.66	Neurl
447	GO:0045995 [4]: regulation of embryonic development	1	1	456	5	12167	-4.37	0.0	1.62	0.66	Lama5
448	GO:0048305 [5]: immunoglobulin secretion	1	1	456	5	12167	-4.37	0.0	1.62	0.66	Pou2f2
449	GO:0050768 [5]: negative regulation of neurogenesis	1	1	456	5	12167	-4.37	0.0	1.62	0.66	Mt3
450	GO:0050892 [5]: intestinal absorption	1	1	456	5	12167	-4.37	0.0	1.62	0.66	Pnlip
451	GO:0000051 [4]: urea cycle intermediate metabolism	1	1	456	5	12167	-4.37	0.0	1.62	0.66	Otc
452	GO:0006378 [8]: mRNA polyadenylylation	1	1	456	5	12167	-4.37	0.0	1.62	0.66	Pabpc2
453	GO:0006518 [5]: peptide metabolism	1	1	456	5	12167	-4.37	0.0	1.62	0.66	Thop1
454	GO:0006525 [5]: arginine metabolism	1	1	456	5	12167	-4.37	0.0	1.62	0.66	Otc
455	GO:0006582 [5]: melanin metabolism	1	1	456	5	12167	-4.37	0.0	1.62	0.66	Matp
456	GO:0006583 [7]: melanin biosynthesis from tyrosine	1	1	456	5	12167	-4.37	0.0	1.62	0.66	Matp
457	GO:0030036 [8]: actin cytoskeleton organization and biogenesis	4	4	453	84	12088	-4.38	0.0	0.93	0.37	Cdc42 Coro2b Pdlim3 Tln1
458	GO:0006936 [3]: muscle contraction	3	3	454	53	12119	-4.41	0.0	1.11	0.43	Actc1 Mybpc3 Nmu
459	GO:0030182 [4]: neuron differentiation	2	2	455	26	12146	-4.42	0.0	1.31	0.52	Lmx1a Tlx3
460	GO:0009187 [7]: cyclic nucleotide metabolism	2	2	455	26	12146	-4.42	0.0	1.31	0.52	Guca2b Gucy1b3
461	GO:0009408 [5]: response to heat	2	2	455	26	12146	-4.42	0.0	1.31	0.52	A030005K14Rik Cryab
462	GO:0006006 [8]: glucose metabolism	1	1	456	71	12101	-4.42	0.0	0.07	0.0	Gck
463	GO:0008361 [5]: regulation of cell size	3	3	454	54	12118	-4.42	0.0	1.08	0.43	Ctgf Cyr61 Myocd
464	GO:0043085 [4]: positive regulation of enzyme activity	1	1	456	70	12102	-4.44	0.0	0.08	0.0	Gadd45g
465	GO:0006399 [6]: tRNA metabolism	1	1	456	70	12102	-4.44	0.0	0.08	0.0	Pop5
466	GO:0006954 [5]: inflammatory response	4	4	453	119	12053	-4.45	0.0	0.42	0.16	Ccr4 Hrh4 Il17 Klkb1
467	GO:0007243 [6]: protein kinase cascade	4	4	453	119	12053	-4.45	0.0	0.42	0.16	Dok5 Gadd45g Mapk8ip2 Thop1
468	GO:0007420 [7]: brain development	3	3	454	56	12116	-4.45	0.0	1.02	0.42	Hesx1 Igf1r Nr2f2
469	GO:0001655 [5]: urogenital system development	2	2	455	27	12145	-4.46	0.0	1.26	0.51	Amh Gdf11
470	GO:0016481 [7]: negative regulation of transcription	4	4	453	113	12059	-4.46	0.0	0.48	0.19	Cutl1 Hod Pax4 Zfpm2
471	GO:0042330 [5]: taxis	4	4	453	99	12073	-4.47	0.0	0.66	0.24	Ccr1l1 Ccr4 Ccr8 Cyr61
472	GO:0006935 [6]: chemotaxis	4	4	453	99	12073	-4.47	0.0	0.66	0.24	Ccr1l1 Ccr4 Ccr8 Cyr61
473	GO:0051239 [4]: regulation of organismal physiological process	4	4	453	108	12064	-4.47	0.0	0.54	0.2	Actc1 Edn1 Pdcd1lg2 Sp4
474	GO:0001775 [4]: cell activation	3	3	454	105	12067	-4.49	0.0	0.28	0.08	Gadd45g Pdcd1lg2 Slamf1
475	GO:0015988 [7]: energy coupled proton transport, against electrochemical gradient	1	1	456	6	12166	-4.49	0.0	1.48	0.61	Atp6v0a4
476	GO:0016998 [6]: cell wall catabolism	1	1	456	6	12166	-4.49	0.0	1.48	0.61	Lyzl1
477	GO:0018195 [9]: peptidyl-arginine modification	1	1	456	6	12166	-4.49	0.0	1.48	0.61	Art2b
478	GO:0030865 [7]: cortical cytoskeleton organization and biogenesis	1	1	456	6	12166	-4.49	0.0	1.48	0.61	Tln1
479	GO:0030866 [8]: cortical actin cytoskeleton organization and biogenesis	1	1	456	6	12166	-4.49	0.0	1.48	0.61	Tln1
480	GO:0042130 [8]: negative regulation of T-cell proliferation	1	1	456	6	12166	-4.49	0.0	1.48	0.61	Pdcd1lg2
481	GO:0042462 [6]: eye photoreceptor cell development	1	1	456	6	12166	-4.49	0.0	1.48	0.61	Rpgrip1
482	GO:0042692 [4]: muscle cell differentiation	1	1	456	6	12166	-4.49	0.0	1.48	0.61	Myocd
483	GO:0045445 [4]: myoblast differentiation	1	1	456	6	12166	-4.49	0.0	1.48	0.61	Myocd
484	GO:0045664 [5]: regulation of neuron differentiation	1	1	456	6	12166	-4.49	0.0	1.48	0.61	Lmx1a
485	GO:0045926 [5]: negative regulation of growth	1	1	456	6	12166	-4.49	0.0	1.48	0.61	Gpc3
486	GO:0006825 [9]: copper ion transport	1	1	456	6	12166	-4.49	0.0	1.48	0.61	Atp7b
487	GO:0007631 [3]: feeding behavior	1	1	456	6	12166	-4.49	0.0	1.48	0.61	Hcrt
488	GO:0007178 [7]: transmembrane receptor protein serine/threonine kinase signaling pathway	3	3	454	59	12113	-4.5	0.0	0.94	0.37	Bmp8a Nodal Smad6
489	GO:0045321 [5]: immune cell activation	3	3	454	104	12068	-4.5	0.0	0.29	0.08	Gadd45g Pdcd1lg2 Slamf1
490	GO:0009165 [6]: nucleotide biosynthesis	3	3	454	101	12071	-4.52	0.0	0.31	0.09	Guca2b Gucy1b3 Otc
491	GO:0007254 [8]: JNK cascade	2	2	455	29	12143	-4.52	0.0	1.17	0.48	Gadd45g Mapk8ip2
492	GO:0007028 [5]: cytoplasm organization and biogenesis	3	3	454	99	12073	-4.54	0.0	0.33	0.1	Crb3 Pop5 Tln1
493	GO:0006112 [7]: energy reserve metabolism	2	2	455	30	12142	-4.55	0.0	1.13	0.44	G6pc Kl
494	GO:0016311 [7]: dephosphorylation	3	3	454	97	12075	-4.55	0.0	0.35	0.11	Ptpn13 Ptpn20 Styx
495	GO:0051169 [6]: nuclear transport	3	3	454	65	12107	-4.56	0.0	0.8	0.32	Gckr Nfkbia Nxf2
496	GO:0046649 [6]: lymphocyte activation	3	3	454	95	12077	-4.56	0.0	0.37	0.12	Gadd45g Pdcd1lg2 Slamf1
497	GO:0006470 [8]: protein amino acid dephosphorylation	3	3	454	95	12077	-4.56	0.0	0.37	0.12	Ptpn13 Ptpn20 Styx
498	GO:0045595 [4]: regulation of cell differentiation	3	3	454	66	12106	-4.57	0.0	0.78	0.3	Lmx1a Myocd Pax4
499	GO:0009266 [6]: response to temperature	2	2	455	31	12141	-4.57	0.0	1.09	0.43	A030005K14Rik Cryab
500	GO:0000165 [7]: MAPKKK cascade	3	3	454	68	12104	-4.57	0.0	0.74	0.27	Dok5 Gadd45g Mapk8ip2
501	GO:0016568 [8]: chromatin modification	2	2	455	82	12090	-4.58	0.0	0.21	0.04	Cbx1 Klf1
502	GO:0006333 [8]: chromatin assembly or disassembly	2	2	455	82	12090	-4.58	0.0	0.21	0.04	Cbx1 Hist3h2ba
503	GO:0019724 [7]: B-cell mediated immunity	1	1	456	7	12165	-4.59	0.0	1.36	0.55	Pou2f2
504	GO:0035050 [4]: embryonic heart tube development	1	1	456	7	12165	-4.59	0.0	1.36	0.55	Gja5
505	GO:0042829 [6]: defense response to pathogen	1	1	456	7	12165	-4.59	0.0	1.36	0.55	Ifna1
506	GO:0042830 [7]: defense response to pathogenic bacteria	1	1	456	7	12165	-4.59	0.0	1.36	0.55	Ifna1
507	GO:0000097 [7]: sulfur amino acid biosynthesis	1	1	456	7	12165	-4.59	0.0	1.36	0.55	Cbs
508	GO:0006144 [7]: purine base metabolism	1	1	456	7	12165	-4.59	0.0	1.36	0.55	Allc
509	GO:0006563 [8]: L-serine metabolism	1	1	456	7	12165	-4.59	0.0	1.36	0.55	Cbs
510	GO:0006635 [8]: fatty acid beta-oxidation	1	1	456	7	12165	-4.59	0.0	1.36	0.55	Dci
511	GO:0006857 [6]: oligopeptide transport	1	1	456	7	12165	-4.59	0.0	1.36	0.55	Cdh17
512	GO:0007182 [9]: common-partner SMAD protein phosphorylation	1	1	456	7	12165	-4.59	0.0	1.36	0.55	Smad6
513	GO:0007530 [3]: sex determination	1	1	456	7	12165	-4.59	0.0	1.36	0.55	Igf1r
514	GO:0007588 [4]: excretion	1	1	456	7	12165	-4.59	0.0	1.36	0.55	Guca2b
515	GO:0007595 [5]: lactation	1	1	456	7	12165	-4.59	0.0	1.36	0.55	Neurl
516	GO:0009405 [3]: pathogenesis	1	1	456	7	12165	-4.59	0.0	1.36	0.55	Edn1
517	GO:0007015 [9]: actin filament organization	2	2	455	32	12140	-4.59	0.0	1.05	0.42	Cdc42 Pdlim3
518	GO:0006913 [6]: nucleocytoplasmic transport	3	3	454	77	12095	-4.61	0.0	0.58	0.22	Gckr Nfkbia Nxf2
519	GO:0006725 [5]: aromatic compound metabolism	3	3	454	75	12097	-4.61	0.0	0.62	0.23	Allc Dbhl1 Matp
520	GO:0009582 [6]: detection of abiotic stimulus	3	3	454	80	12092	-4.61	0.0	0.54	0.2	Otog Pdc Strc
521	GO:0019932 [6]: second-messenger-mediated signaling	3	3	454	80	12092	-4.61	0.0	0.54	0.2	Lgr8 Oprm1 Trar1
522	GO:0006092 [7]: main pathways of carbohydrate metabolism	3	3	454	78	12094	-4.61	0.0	0.57	0.21	Dlst Gck Mdh1
523	GO:0006643 [6]: membrane lipid metabolism	2	2	455	78	12094	-4.64	0.0	0.23	0.05	Abca4 Sftpb
524	GO:0006334 [8]: nucleosome assembly	1	1	456	61	12111	-4.64	0.0	0.11	0.0	Hist3h2ba
525	GO:0018193 [8]: peptidyl-amino acid modification	1	1	456	60	12112	-4.67	0.0	0.11	0.0	Art2b
526	GO:0006818 [5]: hydrogen transport	1	1	456	60	12112	-4.67	0.0	0.11	0.0	Atp6v0a4
527	GO:0015833 [5]: peptide transport	1	1	456	8	12164	-4.67	0.0	1.26	0.51	Cdh17
528	GO:0018346 [10]: protein amino acid prenylation	1	1	456	8	12164	-4.67	0.0	1.26	0.51	Adamts5
529	GO:0030166 [7]: proteoglycan biosynthesis	1	1	456	8	12164	-4.67	0.0	1.26	0.51	Agc1
530	GO:0035036 [7]: sperm-egg recognition	1	1	456	8	12164	-4.67	0.0	1.26	0.51	Zp2
531	GO:0042102 [8]: positive regulation of T-cell proliferation	1	1	456	8	12164	-4.67	0.0	1.26	0.51	Pdcd1lg2
532	GO:0050868 [8]: negative regulation of T-cell activation	1	1	456	8	12164	-4.67	0.0	1.26	0.51	Pdcd1lg2
533	GO:0001707 [5]: mesoderm formation	1	1	456	8	12164	-4.67	0.0	1.26	0.51	Nr4a3
534	GO:0001754 [5]: eye photoreceptor cell differentiation	1	1	456	8	12164	-4.67	0.0	1.26	0.51	Rpgrip1
535	GO:0006776 [7]: vitamin A metabolism	1	1	456	8	12164	-4.67	0.0	1.26	0.51	Rpe65
536	GO:0007193 [9]: G-protein signaling, adenylate cyclase inhibiting pathway	1	1	456	8	12164	-4.67	0.0	1.26	0.51	Oprm1
537	GO:0007339 [8]: binding of sperm to zona pellucida	1	1	456	8	12164	-4.67	0.0	1.26	0.51	Zp2
538	GO:0009067 [8]: aspartate family amino acid biosynthesis	1	1	456	8	12164	-4.67	0.0	1.26	0.51	0610012D14Rik
539	GO:0009100 [7]: glycoprotein metabolism	2	2	455	74	12098	-4.67	0.0	0.27	0.07	Sec1 St6galnac3
540	GO:0050876 [4]: reproductive physiological process	2	2	455	36	12136	-4.68	0.0	0.91	0.37	Neurl Nr5a1
541	GO:0006836 [5]: neurotransmitter transport	2	2	455	38	12134	-4.71	0.0	0.85	0.35	Slc6a12 Slc6a13
542	GO:0009101 [7]: glycoprotein biosynthesis	2	2	455	69	12103	-4.72	0.0	0.31	0.09	Sec1 St6galnac3
543	GO:0015669 [5]: gas transport	1	1	456	9	12163	-4.73	0.0	1.18	0.48	Hba-x
544	GO:0015671 [6]: oxygen transport	1	1	456	9	12163	-4.73	0.0	1.18	0.48	Hba-x
545	GO:0042490 [4]: mechanoreceptor differentiation	1	1	456	9	12163	-4.73	0.0	1.18	0.48	Cutl1
546	GO:0048332 [4]: mesoderm morphogenesis	1	1	456	9	12163	-4.73	0.0	1.18	0.48	Nr4a3
547	GO:0050672 [7]: negative regulation of lymphocyte proliferation	1	1	456	9	12163	-4.73	0.0	1.18	0.48	Pdcd1lg2
548	GO:0001704 [6]: formation of primary germ layer	1	1	456	9	12163	-4.73	0.0	1.18	0.48	Nr4a3
549	GO:0006914 [4]: autophagy	1	1	456	9	12163	-4.73	0.0	1.18	0.48	Becn1
550	GO:0006939 [4]: smooth muscle contraction	1	1	456	9	12163	-4.73	0.0	1.18	0.48	Nmu
551	GO:0008299 [7]: isoprenoid biosynthesis	1	1	456	9	12163	-4.73	0.0	1.18	0.48	Fdps
552	GO:0009070 [8]: serine family amino acid biosynthesis	1	1	456	9	12163	-4.73	0.0	1.18	0.48	Cbs
553	GO:0009084 [8]: glutamine family amino acid biosynthesis	1	1	456	9	12163	-4.73	0.0	1.18	0.48	Otc
554	GO:0051240 [5]: positive regulation of organismal physiological process	1	1	456	56	12116	-4.74	0.0	0.13	0.0	Pdcd1lg2
555	GO:0016042 [5]: lipid catabolism	2	2	455	67	12105	-4.74	0.0	0.33	0.1	Pla2g2f Pnlip
556	GO:0001701 [6]: embryonic development (sensu Mammalia)	2	2	455	42	12130	-4.75	0.0	0.74	0.27	Chx10 Cryab
557	GO:0043069 [6]: negative regulation of programmed cell death	2	2	455	66	12106	-4.75	0.0	0.34	0.1	Lhx4 Pax7
558	GO:0043066 [7]: negative regulation of apoptosis	2	2	455	65	12107	-4.75	0.0	0.35	0.11	Lhx4 Pax7
559	GO:0006486 [8]: protein amino acid glycosylation	2	2	455	64	12108	-4.76	0.0	0.36	0.12	Sec1 St6galnac3
560	GO:0051170 [7]: nuclear import	2	2	455	43	12129	-4.76	0.0	0.72	0.27	Gckr Nfkbia
561	GO:0006606 [7]: protein-nucleus import	2	2	455	43	12129	-4.76	0.0	0.72	0.27	Gckr Nfkbia
562	GO:0007605 [7]: perception of sound	2	2	455	43	12129	-4.76	0.0	0.72	0.27	Otog Strc
563	GO:0006644 [7]: phospholipid metabolism	1	1	456	54	12118	-4.78	0.0	0.14	0.0	Abca4
564	GO:0030005 [7]: di-, tri-valent inorganic cation homeostasis	2	2	455	46	12126	-4.79	0.0	0.65	0.24	Ftmt Gpr12
565	GO:0042110 [7]: T-cell activation	2	2	455	46	12126	-4.79	0.0	0.65	0.24	Gadd45g Pdcd1lg2
566	GO:0017038 [6]: protein import	2	2	455	47	12125	-4.79	0.0	0.63	0.23	Gckr Nfkbia
567	GO:0006790 [5]: sulfur metabolism	2	2	455	47	12125	-4.79	0.0	0.63	0.23	Cbs Sult1c1
568	GO:0050954 [6]: sensory perception of mechanical stimulus	2	2	455	48	12124	-4.79	0.0	0.61	0.23	Otog Strc
569	GO:0050982 [7]: detection of mechanical stimulus	2	2	455	48	12124	-4.79	0.0	0.61	0.23	Otog Strc
570	GO:0008285 [6]: negative regulation of cell proliferation	2	2	455	48	12124	-4.79	0.0	0.61	0.23	Pdcd1lg2 Tff1
571	GO:0006916 [8]: anti-apoptosis	2	2	455	49	12123	-4.79	0.0	0.59	0.22	Lhx4 Pax7
572	GO:0016051 [6]: carbohydrate biosynthesis	2	2	455	55	12117	-4.8	0.0	0.48	0.19	Agc1 G6pc
573	GO:0016064 [6]: humoral defense mechanism (sensu Vertebrata)	2	2	455	52	12120	-4.8	0.0	0.53	0.2	Mbl2 Pou2f2
574	GO:0042775 [8]: ATP synthesis coupled electron transport (sensu Eukaryota)	1	1	456	10	12162	-4.8	0.0	1.1	0.43	1110020P15Rik
575	GO:0051046 [4]: regulation of secretion	1	1	456	10	12162	-4.8	0.0	1.1	0.43	Tac4
576	GO:0005978 [8]: glycogen biosynthesis	1	1	456	10	12162	-4.8	0.0	1.1	0.43	G6pc
577	GO:0006084 [7]: acetyl-CoA metabolism	1	1	456	10	12162	-4.8	0.0	1.1	0.43	Mlycd
578	GO:0009066 [7]: aspartate family amino acid metabolism	1	1	456	10	12162	-4.8	0.0	1.1	0.43	0610012D14Rik
579	GO:0009250 [7]: glucan biosynthesis	1	1	456	10	12162	-4.8	0.0	1.1	0.43	G6pc
580	GO:0006633 [7]: fatty acid biosynthesis	2	2	455	50	12122	-4.8	0.0	0.57	0.21	Fads2 Mlycd
581	GO:0043009 [5]: embryonic development (sensu Vertebrata)	2	2	455	54	12118	-4.8	0.0	0.5	0.19	Chx10 Cryab
582	GO:0007160 [5]: cell-matrix adhesion	2	2	455	53	12119	-4.8	0.0	0.52	0.2	A030005K14Rik Ctgf
583	GO:0050778 [6]: positive regulation of immune response	1	1	456	53	12119	-4.8	0.0	0.15	0.01	Pdcd1lg2
584	GO:0006887 [6]: exocytosis	1	1	456	52	12120	-4.82	0.0	0.15	0.01	Sec8l1
585	GO:0006869 [5]: lipid transport	1	1	456	51	12121	-4.84	0.0	0.16	0.01	Slc27a5
586	GO:0009618 [7]: response to pathogenic bacteria	1	1	456	11	12161	-4.85	0.0	1.03	0.42	Ifna1
587	GO:0018955 [7]: phenanthrene metabolism	1	1	456	11	12161	-4.85	0.0	1.03	0.42	Dbhl1
588	GO:0018958 [6]: phenol metabolism	1	1	456	11	12161	-4.85	0.0	1.03	0.42	Dbhl1
589	GO:0042044 [5]: fluid transport	1	1	456	11	12161	-4.85	0.0	1.03	0.42	Mip
590	GO:0042773 [7]: ATP synthesis coupled electron transport	1	1	456	11	12161	-4.85	0.0	1.03	0.42	1110020P15Rik
591	GO:0050671 [7]: positive regulation of lymphocyte proliferation	1	1	456	11	12161	-4.85	0.0	1.03	0.42	Pdcd1lg2
592	GO:0006100 [8]: tricarboxylic acid cycle intermediate metabolism	1	1	456	11	12161	-4.85	0.0	1.03	0.42	Mdh1
593	GO:0006570 [7]: tyrosine metabolism	1	1	456	11	12161	-4.85	0.0	1.03	0.42	Matp
594	GO:0006584 [7]: catecholamine metabolism	1	1	456	11	12161	-4.85	0.0	1.03	0.42	Dbhl1
595	GO:0006833 [6]: water transport	1	1	456	11	12161	-4.85	0.0	1.03	0.42	Mip
596	GO:0007219 [6]: Notch signaling pathway	1	1	456	11	12161	-4.85	0.0	1.03	0.42	Dtx1
597	GO:0008272 [8]: sulfate transport	1	1	456	11	12161	-4.85	0.0	1.03	0.42	Pres
598	GO:0006414 [8]: translational elongation	1	1	456	50	12122	-4.86	0.0	0.16	0.02	Gfm2
599	GO:0016052 [6]: carbohydrate catabolism	1	1	456	49	12123	-4.87	0.0	0.17	0.02	Gck
600	GO:0044275 [7]: cellular carbohydrate catabolism	1	1	456	49	12123	-4.87	0.0	0.17	0.02	Gck
601	GO:0045786 [7]: negative regulation of cell cycle	1	1	456	49	12123	-4.87	0.0	0.17	0.02	Apc2
602	GO:0046483 [5]: heterocycle metabolism	1	1	456	49	12123	-4.87	0.0	0.17	0.02	Allc
603	GO:0042178 [6]: xenobiotic catabolism	1	1	456	12	12160	-4.89	0.0	0.97	0.39	Dbhl1
604	GO:0042537 [6]: benzene and derivative metabolism	1	1	456	12	12160	-4.89	0.0	0.97	0.39	Dbhl1
605	GO:0042698 [4]: menstrual cycle	1	1	456	12	12160	-4.89	0.0	0.97	0.39	Nr5a1
606	GO:0046785 [8]: microtubule polymerization	1	1	456	12	12160	-4.89	0.0	0.97	0.39	Tuba1
607	GO:0050866 [6]: negative regulation of cell activation	1	1	456	12	12160	-4.89	0.0	0.97	0.39	Pdcd1lg2
608	GO:0051250 [7]: negative regulation of lymphocyte activation	1	1	456	12	12160	-4.89	0.0	0.97	0.39	Pdcd1lg2
609	GO:0006029 [7]: proteoglycan metabolism	1	1	456	12	12160	-4.89	0.0	0.97	0.39	Agc1
610	GO:0008277 [5]: regulation of G-protein coupled receptor protein signaling pathway	1	1	456	12	12160	-4.89	0.0	0.97	0.39	Pdc
611	GO:0015992 [6]: proton transport	1	1	456	47	12125	-4.9	0.0	0.19	0.03	Atp6v0a4
612	GO:0030098 [4]: lymphocyte differentiation	1	1	456	47	12125	-4.9	0.0	0.19	0.03	Gadd45g
613	GO:0045859 [4]: regulation of protein kinase activity	1	1	456	46	12126	-4.92	0.0	0.19	0.03	Gadd45g
614	GO:0007126 [8]: meiosis	1	1	456	46	12126	-4.92	0.0	0.19	0.03	Boll
615	GO:0009310 [6]: amine catabolism	1	1	456	46	12126	-4.92	0.0	0.19	0.03	Ftcd
616	GO:0018342 [9]: protein prenylation	1	1	456	13	12159	-4.93	0.0	0.91	0.37	Adamts5
617	GO:0019395 [7]: fatty acid oxidation	1	1	456	13	12159	-4.93	0.0	0.91	0.37	Dci
618	GO:0048278 [6]: vesicle docking	1	1	456	13	12159	-4.93	0.0	0.91	0.37	Sec8l1
619	GO:0048489 [6]: synaptic vesicle transport	1	1	456	13	12159	-4.93	0.0	0.91	0.37	Snca
620	GO:0001839 [6]: neural plate morphogenesis	1	1	456	13	12159	-4.93	0.0	0.91	0.37	Zic5
621	GO:0001841 [6]: neural tube formation	1	1	456	13	12159	-4.93	0.0	0.91	0.37	Zic5
622	GO:0001843 [6]: neural tube closure	1	1	456	13	12159	-4.93	0.0	0.91	0.37	Zic5
623	GO:0006469 [5]: negative regulation of protein kinase activity	1	1	456	13	12159	-4.93	0.0	0.91	0.37	Gadd45g
624	GO:0006904 [7]: vesicle docking during exocytosis	1	1	456	13	12159	-4.93	0.0	0.91	0.37	Sec8l1
625	GO:0007492 [6]: endoderm development	1	1	456	13	12159	-4.93	0.0	0.91	0.37	Mixl1
626	GO:0007568 [3]: aging	1	1	456	13	12159	-4.93	0.0	0.91	0.37	Kl
627	GO:0009112 [6]: nucleobase metabolism	1	1	456	13	12159	-4.93	0.0	0.91	0.37	Allc
628	GO:0001505 [7]: regulation of neurotransmitter levels	1	1	456	45	12127	-4.94	0.0	0.2	0.03	Syt1
629	GO:0050865 [5]: regulation of cell activation	1	1	456	44	12128	-4.95	0.0	0.21	0.04	Pdcd1lg2
630	GO:0051249 [6]: regulation of lymphocyte activation	1	1	456	44	12128	-4.95	0.0	0.21	0.04	Pdcd1lg2
631	GO:0006766 [5]: vitamin metabolism	1	1	456	44	12128	-4.95	0.0	0.21	0.04	Rpe65
632	GO:0030641 [8]: hydrogen ion homeostasis	1	1	456	14	12158	-4.96	0.0	0.86	0.35	Edn1
633	GO:0042129 [7]: regulation of T-cell proliferation	1	1	456	14	12158	-4.96	0.0	0.86	0.35	Pdcd1lg2
634	GO:0042472 [6]: inner ear morphogenesis	1	1	456	14	12158	-4.96	0.0	0.86	0.35	Celsr1
635	GO:0043086 [4]: negative regulation of enzyme activity	1	1	456	14	12158	-4.96	0.0	0.86	0.35	Gadd45g
636	GO:0043284 [5]: biopolymer biosynthesis	1	1	456	14	12158	-4.96	0.0	0.86	0.35	G6pc
637	GO:0046148 [5]: pigment biosynthesis	1	1	456	14	12158	-4.96	0.0	0.86	0.35	Matp
638	GO:0000096 [6]: sulfur amino acid metabolism	1	1	456	14	12158	-4.96	0.0	0.86	0.35	Cbs
639	GO:0000271 [6]: polysaccharide biosynthesis	1	1	456	14	12158	-4.96	0.0	0.86	0.35	G6pc
640	GO:0006775 [6]: fat-soluble vitamin metabolism	1	1	456	14	12158	-4.96	0.0	0.86	0.35	Rpe65
641	GO:0006885 [9]: regulation of pH	1	1	456	14	12158	-4.96	0.0	0.86	0.35	Edn1
642	GO:0006941 [4]: striated muscle contraction	1	1	456	14	12158	-4.96	0.0	0.86	0.35	Mybpc3
643	GO:0006956 [6]: complement activation	1	1	456	43	12129	-4.97	0.0	0.22	0.04	Mbl2
644	GO:0009314 [6]: response to radiation	1	1	456	43	12129	-4.97	0.0	0.22	0.04	Pdc
645	GO:0030099 [4]: myeloid blood cell differentiation	1	1	456	42	12130	-4.98	0.0	0.23	0.05	Thpo
646	GO:0042828 [6]: response to pathogen	1	1	456	15	12157	-4.99	0.0	0.81	0.32	Ifna1
647	GO:0046545 [5]: development of primary female sexual characteristics	1	1	456	15	12157	-4.99	0.0	0.81	0.32	Nr5a1
648	GO:0046660 [4]: female sex differentiation	1	1	456	15	12157	-4.99	0.0	0.81	0.32	Nr5a1
649	GO:0001838 [5]: embryonic epithelial tube formation	1	1	456	15	12157	-4.99	0.0	0.81	0.32	Zic5
650	GO:0007032 [6]: endosome organization and biogenesis	1	1	456	15	12157	-4.99	0.0	0.81	0.32	Als2cl
651	GO:0008585 [6]: female gonad development	1	1	456	15	12157	-4.99	0.0	0.81	0.32	Nr5a1
652	GO:0009069 [7]: serine family amino acid metabolism	1	1	456	15	12157	-4.99	0.0	0.81	0.32	Cbs
653	GO:0019320 [8]: hexose catabolism	1	1	456	41	12131	-4.99	0.0	0.24	0.06	Gck
654	GO:0040029 [3]: regulation of gene expression, epigenetic	1	1	456	41	12131	-4.99	0.0	0.24	0.06	Kcnma1
655	GO:0046164 [6]: alcohol catabolism	1	1	456	41	12131	-4.99	0.0	0.24	0.06	Gck
656	GO:0046365 [7]: monosaccharide catabolism	1	1	456	41	12131	-4.99	0.0	0.24	0.06	Gck
657	GO:0006007 [9]: glucose catabolism	1	1	456	41	12131	-4.99	0.0	0.24	0.06	Gck
658	GO:0006800 [5]: oxygen and reactive oxygen species metabolism	1	1	456	41	12131	-4.99	0.0	0.24	0.06	Gpx6
659	GO:0051094 [4]: positive regulation of development	1	1	456	40	12132	-5.0	0.0	0.25	0.06	Pax4
660	GO:0006445 [7]: regulation of translation	1	1	456	40	12132	-5.0	0.0	0.25	0.06	Boll
661	GO:0009953 [4]: dorsal/ventral pattern formation	1	1	456	16	12156	-5.01	0.0	0.76	0.29	Edn1
662	GO:0050777 [6]: negative regulation of immune response	1	1	456	16	12156	-5.01	0.0	0.76	0.29	Pdcd1lg2
663	GO:0009952 [4]: anterior/posterior pattern formation	1	1	456	39	12133	-5.02	0.0	0.26	0.06	Nodal
664	GO:0001816 [5]: cytokine production	1	1	456	38	12134	-5.02	0.0	0.27	0.07	Gadd45g
665	GO:0009063 [7]: amino acid catabolism	1	1	456	38	12134	-5.02	0.0	0.27	0.07	Ftcd
666	GO:0009791 [3]: post-embryonic development	1	1	456	17	12155	-5.03	0.0	0.72	0.27	Nr5a1
667	GO:0009799 [4]: determination of symmetry	1	1	456	17	12155	-5.03	0.0	0.72	0.27	Nodal
668	GO:0009855 [5]: determination of bilateral symmetry	1	1	456	17	12155	-5.03	0.0	0.72	0.27	Nodal
669	GO:0030004 [7]: monovalent inorganic cation homeostasis	1	1	456	17	12155	-5.03	0.0	0.72	0.27	Edn1
670	GO:0042088 [7]: T-helper 1 type immune response	1	1	456	17	12155	-5.03	0.0	0.72	0.27	Gadd45g
671	GO:0007368 [6]: determination of left/right symmetry	1	1	456	17	12155	-5.03	0.0	0.72	0.27	Nodal
672	GO:0008286 [8]: insulin receptor signaling pathway	1	1	456	17	12155	-5.03	0.0	0.72	0.27	Stxbp4
673	GO:0030198 [4]: extracellular matrix organization and biogenesis	1	1	456	37	12135	-5.05	0.0	0.28	0.08	Agc1
674	GO:0043062 [3]: extracellular structure organization and biogenesis	1	1	456	37	12135	-5.05	0.0	0.28	0.08	Agc1
675	GO:0006119 [6]: oxidative phosphorylation	1	1	456	37	12135	-5.05	0.0	0.28	0.08	1110020P15Rik
676	GO:0016331 [5]: morphogenesis of embryonic epithelium	1	1	456	18	12154	-5.05	0.0	0.69	0.25	Zic5
677	GO:0050767 [4]: regulation of neurogenesis	1	1	456	18	12154	-5.05	0.0	0.69	0.25	Mt3
678	GO:0006221 [7]: pyrimidine nucleotide biosynthesis	1	1	456	18	12154	-5.05	0.0	0.69	0.25	Otc
679	GO:0006826 [9]: iron ion transport	1	1	456	18	12154	-5.05	0.0	0.69	0.25	Ftmt
680	GO:0006937 [4]: regulation of muscle contraction	1	1	456	18	12154	-5.05	0.0	0.69	0.25	Nmu
681	GO:0009116 [6]: nucleoside metabolism	1	1	456	18	12154	-5.05	0.0	0.69	0.25	Atpif1
682	GO:0042107 [5]: cytokine metabolism	1	1	456	35	12137	-5.05	0.0	0.31	0.09	Gadd45g
683	GO:0042087 [6]: cell-mediated immune response	1	1	456	19	12153	-5.06	0.0	0.65	0.24	Gadd45g
684	GO:0042440 [4]: pigment metabolism	1	1	456	19	12153	-5.06	0.0	0.65	0.24	Matp
685	GO:0044272 [6]: sulfur compound biosynthesis	1	1	456	19	12153	-5.06	0.0	0.65	0.24	Cbs
686	GO:0006220 [7]: pyrimidine nucleotide metabolism	1	1	456	19	12153	-5.06	0.0	0.65	0.24	Otc
687	GO:0006874 [8]: calcium ion homeostasis	1	1	456	19	12153	-5.06	0.0	0.65	0.24	Gpr12
688	GO:0006879 [8]: iron ion homeostasis	1	1	456	19	12153	-5.06	0.0	0.65	0.24	Ftmt
689	GO:0042098 [6]: T-cell proliferation	1	1	456	20	12152	-5.07	0.0	0.62	0.23	Pdcd1lg2
690	GO:0042471 [5]: ear morphogenesis	1	1	456	20	12152	-5.07	0.0	0.62	0.23	Celsr1
691	GO:0050670 [6]: regulation of lymphocyte proliferation	1	1	456	20	12152	-5.07	0.0	0.62	0.23	Pdcd1lg2
692	GO:0051241 [5]: negative regulation of organismal physiological process	1	1	456	20	12152	-5.07	0.0	0.62	0.23	Pdcd1lg2
693	GO:0051258 [7]: protein polymerization	1	1	456	20	12152	-5.07	0.0	0.62	0.23	Tuba1
694	GO:0007269 [4]: neurotransmitter secretion	1	1	456	20	12152	-5.07	0.0	0.62	0.23	Syt1
695	GO:0009064 [7]: glutamine family amino acid metabolism	1	1	456	20	12152	-5.07	0.0	0.62	0.23	Otc
696	GO:0009072 [6]: aromatic amino acid family metabolism	1	1	456	20	12152	-5.07	0.0	0.62	0.23	Matp
697	GO:0030334 [6]: regulation of cell migration	1	1	456	34	12138	-5.07	0.0	0.32	0.1	Lama5
698	GO:0042089 [6]: cytokine biosynthesis	1	1	456	34	12138	-5.07	0.0	0.32	0.1	Gadd45g
699	GO:0051270 [5]: regulation of cell motility	1	1	456	34	12138	-5.07	0.0	0.32	0.1	Lama5
700	GO:0005976 [5]: polysaccharide metabolism	1	1	456	34	12138	-5.07	0.0	0.32	0.1	G6pc
701	GO:0006096 [8]: glycolysis	1	1	456	34	12138	-5.07	0.0	0.32	0.1	Gck
702	GO:0006413 [8]: translational initiation	1	1	456	34	12138	-5.07	0.0	0.32	0.1	Lama5
703	GO:0044264 [6]: cellular polysaccharide metabolism	1	1	456	32	12140	-5.08	0.0	0.35	0.11	G6pc
704	GO:0050867 [6]: positive regulation of cell activation	1	1	456	32	12140	-5.08	0.0	0.35	0.11	Pdcd1lg2
705	GO:0051251 [7]: positive regulation of lymphocyte activation	1	1	456	32	12140	-5.08	0.0	0.35	0.11	Pdcd1lg2
706	GO:0045860 [5]: positive regulation of protein kinase activity	1	1	456	31	12141	-5.08	0.0	0.37	0.12	Gadd45g
707	GO:0046651 [5]: lymphocyte proliferation	1	1	456	31	12141	-5.08	0.0	0.37	0.12	Pdcd1lg2
708	GO:0030217 [5]: T-cell differentiation	1	1	456	21	12151	-5.08	0.0	0.59	0.22	Gadd45g
709	GO:0045596 [5]: negative regulation of cell differentiation	1	1	456	21	12151	-5.08	0.0	0.59	0.22	Lmx1a
710	GO:0006497 [8]: protein lipidation	1	1	456	21	12151	-5.08	0.0	0.59	0.22	Adamts5
711	GO:0006807 [4]: nitrogen compound metabolism	1	1	456	21	12151	-5.08	0.0	0.59	0.22	Otc
712	GO:0030900 [8]: forebrain development	1	1	456	22	12150	-5.09	0.0	0.56	0.2	Nr2f2
713	GO:0042158 [7]: lipoprotein biosynthesis	1	1	456	22	12150	-5.09	0.0	0.56	0.2	Adamts5
714	GO:0050870 [8]: positive regulation of T-cell activation	1	1	456	22	12150	-5.09	0.0	0.56	0.2	Pdcd1lg2
715	GO:0009566 [5]: fertilization	1	1	456	23	12149	-5.09	0.0	0.53	0.2	Zp2
716	GO:0019439 [6]: aromatic compound catabolism	1	1	456	23	12149	-5.09	0.0	0.53	0.2	Dbhl1
717	GO:0019835 [5]: cytolysis	1	1	456	23	12149	-5.09	0.0	0.53	0.2	Lyzl1
718	GO:0001656 [7]: metanephros development	1	1	456	23	12149	-5.09	0.0	0.53	0.2	Gdf11
719	GO:0006405 [7]: RNA-nucleus export	1	1	456	23	12149	-5.09	0.0	0.53	0.2	Nxf2
720	GO:0007266 [7]: Rho protein signal transduction	1	1	456	23	12149	-5.09	0.0	0.53	0.2	Cdc42
721	GO:0007338 [6]: fertilization (sensu Metazoa)	1	1	456	23	12149	-5.09	0.0	0.53	0.2	Zp2
722	GO:0007602 [8]: phototransduction	1	1	456	23	12149	-5.09	0.0	0.53	0.2	Pdc
723	GO:0042157 [7]: lipoprotein metabolism	1	1	456	29	12143	-5.1	0.0	0.4	0.14	Adamts5
724	GO:0045597 [5]: positive regulation of cell differentiation	1	1	456	29	12143	-5.1	0.0	0.4	0.14	Pax4
725	GO:0051168 [7]: nuclear export	1	1	456	29	12143	-5.1	0.0	0.4	0.14	Nxf2
726	GO:0016582 [9]: non-covalent chromatin modification	1	1	456	27	12145	-5.1	0.0	0.44	0.16	Klf1
727	GO:0046916 [8]: transition metal ion homeostasis	1	1	456	27	12145	-5.1	0.0	0.44	0.16	Ftmt
728	GO:0006338 [10]: chromatin remodeling	1	1	456	27	12145	-5.1	0.0	0.44	0.16	Klf1
729	GO:0008033 [7]: tRNA processing	1	1	456	27	12145	-5.1	0.0	0.44	0.16	Pop5
730	GO:0016072 [6]: rRNA metabolism	1	1	456	30	12142	-5.1	0.0	0.38	0.13	Pop5
731	GO:0050863 [7]: regulation of T-cell activation	1	1	456	30	12142	-5.1	0.0	0.38	0.13	Pdcd1lg2
732	GO:0009583 [7]: detection of light	1	1	456	26	12146	-5.1	0.0	0.46	0.17	Pdc
733	GO:0016044 [5]: membrane organization and biogenesis	1	1	456	26	12146	-5.1	0.0	0.46	0.17	Upk2
734	GO:0006979 [5]: response to oxidative stress	1	1	456	26	12146	-5.1	0.0	0.46	0.17	Gpx6
735	GO:0009416 [7]: response to light	1	1	456	26	12146	-5.1	0.0	0.46	0.17	Pdc
736	GO:0015931 [5]: nucleobase, nucleoside, nucleotide and nucleic acid transport	1	1	456	28	12144	-5.1	0.0	0.42	0.16	Nxf2
737	GO:0016066 [5]: cellular defense response (sensu Vertebrata)	1	1	456	28	12144	-5.1	0.0	0.42	0.16	Gadd45g
738	GO:0050657 [6]: nucleic acid transport	1	1	456	24	12148	-5.1	0.0	0.51	0.2	Nxf2
739	GO:0050658 [6]: RNA transport	1	1	456	24	12148	-5.1	0.0	0.51	0.2	Nxf2
740	GO:0051236 [5]: establishment of RNA localization	1	1	456	24	12148	-5.1	0.0	0.51	0.2	Nxf2
741	GO:0001822 [6]: kidney development	1	1	456	24	12148	-5.1	0.0	0.51	0.2	Gdf11
742	GO:0005977 [8]: glycogen metabolism	1	1	456	28	12144	-5.1	0.0	0.42	0.16	G6pc
743	GO:0006073 [7]: glucan metabolism	1	1	456	28	12144	-5.1	0.0	0.42	0.16	G6pc
744	GO:0006304 [6]: DNA modification	1	1	456	28	12144	-5.1	0.0	0.42	0.16	Kcnma1
745	GO:0006305 [7]: DNA alkylation	1	1	456	24	12148	-5.1	0.0	0.51	0.2	Kcnma1
746	GO:0006306 [4]: DNA methylation	1	1	456	24	12148	-5.1	0.0	0.51	0.2	Kcnma1
747	GO:0006364 [7]: rRNA processing	1	1	456	28	12144	-5.1	0.0	0.42	0.16	Pop5
748	GO:0006958 [7]: complement activation, classical pathway	1	1	456	28	12144	-5.1	0.0	0.42	0.16	Mbl2
749	GO:0006403 [4]: RNA localization	1	1	456	25	12147	-5.1	0.0	0.48	0.19	Nxf2
750	GO:0006665 [7]: sphingolipid metabolism	1	1	456	25	12147	-5.1	0.0	0.48	0.19	Sftpb
751	GO:0006805 [5]: xenobiotic metabolism	1	1	456	25	12147	-5.1	0.0	0.48	0.19	Dbhl1
752	GO:0009410 [7]: response to xenobiotic stimulus	1	1	456	25	12147	-5.1	0.0	0.48	0.19	Dbhl1
