# Supplementary material for: A genomic analysis of mouse models of breast cancer reveals molecular features of mouse models and relationships to human breast cancer
Source: Breast Cancer Res. 2014 Jun 5;16(3):R59. doi: 10.1186/bcr3672 (PMC4078930; doi:10.1186/bcr3672)
Supplement: Additional file 2 — Fold change values organized by mouse tumor model type comparing the mouse model to all other types of mouse models. [file bcr3672-S2.zip › Additional_file_2/Notch_SAM/AdditionalFile48_Notch_SAM/UpregulatedGenesgather_kegg_121102.txt]

#	Annotation	Total Genes With Ann	Your Genes (With Ann)	Your Genes (No Ann)	Genome (With Ann)	Genome (No Ann)	ln(Bayes factor)	neg ln(p value)	FE: neg ln(p value)	FE: neg ln(FDR)	Genes
1	path:mmu04080: Neuroactive ligand-receptor interaction	42	42	95	236	2146	18.49	11.06	23.09	18.96	Avp Brs3 Chrm4 Crhr1 Defcr-rs10 Drd3 Edn1 F2rl3 Fpr-rs3 Fshr Gabrb2 Gabre Gabrg2 Gabrp Gabrq Galr3 Gip Glra1 Glra3 Gpr24 Gpr50 Gpr63 Gria2 Grik5 Hcrt Hrh4 Lgr8 Mc3r Mtnr1a Nmu Nmur2 Npy5r Npy6r Oprk1 Oprm1 P2rx3 P2ry4 Pomc1 Ppyr1 Tac4 Trar1 Uts2
2	path:mmu00361: gamma-Hexachlorocyclohexane degradation	8	8	129	31	2351	2.33	6.6	7.0	3.56	Cyp1a1 Cyp1a2 Cyp2a12 Cyp2b9 Cyp2c38 Cyp2c39 Cyp2j5 Cyp3a11
3	path:mmu00071: Fatty acid metabolism	9	9	128	45	2337	1.57	5.75	6.17	3.14	Cyp1a1 Cyp1a2 Cyp2a12 Cyp2b9 Cyp2c38 Cyp2c39 Cyp2j5 Cyp3a11 Dci
4	path:mmu00380: Tryptophan metabolism	9	9	128	66	2316	-0.47	0.0	3.98	1.24	Aadat Cyp1a1 Cyp1a2 Cyp2a12 Cyp2b9 Cyp2c38 Cyp2c39 Cyp2j5 Cyp3a11
5	path:mmu00230: Purine metabolism	1	1	136	107	2275	-0.57	0.0	0.0	0.0	Allc
6	path:mmu00140: C21-Steroid hormone metabolism	3	3	134	10	2372	-1.22	0.0	3.5	0.98	Cyp11b2 Hsd3b1 Hsd3b2
7	path:mmu04210: Apoptosis	1	1	136	88	2294	-1.47	0.0	0.01	0.0	Nfkbia
8	path:mmu04910: Insulin signaling pathway	3	3	134	130	2252	-1.66	0.0	0.02	0.0	G6pc Gck Pib5pa
9	path:mmu04510: Focal adhesion	8	8	129	206	2176	-2.23	0.0	0.09	0.0	Cdc42 Col11a2 Flt1 Igf1r Ilk Lama5 Prkcc Tln1
10	path:mmu04010: MAPK signaling pathway	9	9	128	222	2160	-2.26	0.0	0.11	0.0	Cdc42 Fgf15 Gadd45g Map4k2 Mapk8ip2 Mos Nfatc2 Pla2g2f Prkcc
11	path:mmu04020: Calcium signaling pathway	7	7	130	174	2208	-2.5	0.0	0.13	0.0	Cacna1e Htr3b Nfatc2 P2rx3 Pln Prkcc Slc8a3
12	path:mmu00300: Lysine biosynthesis	1	1	136	1	2381	-2.6	0.0	2.25	0.0	Aadat
13	path:mmu04512: ECM-receptor interaction	2	2	135	82	2300	-2.6	0.0	0.05	0.0	Col11a2 Lama5
14	path:mmu04540: Gap junction	2	2	135	82	2300	-2.6	0.0	0.05	0.0	Prkcc Tuba1
15	path:mmu04060: Cytokine-cytokine receptor interaction	14	14	123	226	2156	-2.67	0.0	0.84	0.0	Amh Ccr4 Ccr8 Flt1 Ifna1 Ifna6 Ifna9 Il13ra1 Il17 Il9r Inhbe Mpl Tnfsf4 Xcr1
16	path:mmu00190: Oxidative phosphorylation	4	4	133	111	2271	-2.76	0.0	0.12	0.0	1110020P15Rik Atp6v0a4 Cox6c Cox8a
17	path:mmu04530: Tight junction	8	8	129	115	2267	-2.83	0.0	1.04	0.0	Catna1 Catna2 Cdc42 Cldn19 Crb3 Myh14 Prkcc Sec8l1
18	path:mmu04310: Wnt signaling pathway	7	7	130	134	2248	-2.99	0.0	0.42	0.0	Apc2 Fzd8 Nfatc2 Nkd2 Prkcc Wnt5b Wnt8b
19	path:mmu00564: Glycerophospholipid metabolism	1	1	136	52	2330	-3.01	0.0	0.05	0.0	Pla2g2f
20	path:mmu00150: Androgen and estrogen metabolism	3	3	134	29	2353	-3.03	0.0	1.38	0.0	Cyp11b2 Hsd3b1 Hsd3b2
21	path:mmu04340: Hedgehog signaling pathway	4	4	133	47	2335	-3.03	0.0	1.2	0.0	Bmp8a Wnt5b Wnt8b Zic2
22	path:mmu04520: Adherens junction	5	5	132	69	2313	-3.07	0.0	0.98	0.0	Catna1 Catna2 Cdc42 Igf1r Wasf3
23	path:mmu00760: Nicotinate and nicotinamide metabolism	1	1	136	50	2332	-3.09	0.0	0.06	0.0	Sgk2
24	path:mmu05020: Parkinson's disease	2	2	135	15	2367	-3.13	0.0	1.45	0.0	Snca Uchl1
25	path:mmu04620: Toll-like receptor signaling pathway	4	4	133	90	2292	-3.13	0.0	0.27	0.0	Ifna1 Ifna6 Ifna9 Nfkbia
26	path:mmu04070: Phosphatidylinositol signaling system	3	3	134	73	2309	-3.22	0.0	0.23	0.0	Pib5pa Prkcc Sgk2
27	path:mmu04610: Complement and coagulation cascades	4	4	133	64	2318	-3.27	0.0	0.67	0.0	F11 Klkb1 Mbl2 Serpinf2
28	path:mmu00710: Carbon fixation	2	2	135	18	2364	-3.29	0.0	1.21	0.0	Mdh1 Tktl1
29	path:mmu00632: Benzoate degradation via CoA ligation	1	1	136	44	2338	-3.3	0.0	0.08	0.0	Sgk2
30	path:mmu00900: Terpenoid biosynthesis	1	1	136	4	2378	-3.35	0.0	1.41	0.0	Fdps
31	path:mmu00562: Inositol phosphate metabolism	2	2	135	55	2327	-3.35	0.0	0.19	0.0	Pib5pa Sgk2
32	path:mmu04330: Notch signaling pathway	3	3	134	47	2335	-3.4	0.0	0.66	0.0	Dtx1 Notch3 Ptcra
33	path:mmu00193: ATP synthesis	1	1	136	40	2342	-3.44	0.0	0.1	0.0	Atp6v0a4
34	path:mmu00020: Citrate cycle (TCA cycle)	2	2	135	22	2360	-3.44	0.0	0.97	0.0	Dlst Mdh1
35	path:mmu00010: Glycolysis / Gluconeogenesis	2	2	135	48	2334	-3.48	0.0	0.27	0.0	G6pc Gck
36	path:mmu00052: Galactose metabolism	2	2	135	24	2358	-3.5	0.0	0.87	0.0	G6pc Gck
37	path:mmu05040: Huntington's disease	2	2	135	25	2357	-3.52	0.0	0.83	0.0	Cbs Hap1
38	path:mmu00051: Fructose and mannose metabolism	1	1	136	37	2345	-3.53	0.0	0.13	0.0	Gck
39	path:mmu00532: Chondroitin / Heparan sulfate biosynthesis	2	2	135	26	2356	-3.54	0.0	0.79	0.0	B3gat1 Ndst4
40	path:mmu00330: Arginine and proline metabolism	1	1	136	36	2346	-3.56	0.0	0.13	0.0	Otc
41	path:mmu00310: Lysine degradation	2	2	135	42	2340	-3.56	0.0	0.36	0.0	Aadat Dlst
42	path:mmu00500: Starch and sucrose metabolism	2	2	135	28	2354	-3.57	0.0	0.71	0.0	G6pc Gck
43	path:mmu00480: Glutathione metabolism	2	2	135	34	2348	-3.6	0.0	0.52	0.0	Gpx6 Gstm6
44	path:mmu00260: Glycine, serine and threonine metabolism	1	1	136	33	2349	-3.64	0.0	0.16	0.0	Cbs
45	path:mmu00521: Streptomycin biosynthesis	1	1	136	7	2375	-3.65	0.0	1.02	0.0	Gck
46	path:mmu00590: Prostaglandin and leukotriene metabolism	1	1	136	32	2350	-3.67	0.0	0.17	0.0	Pla2g2f
47	path:mmu00620: Pyruvate metabolism	1	1	136	32	2350	-3.67	0.0	0.17	0.0	Mdh1
48	path:mmu00630: Glyoxylate and dicarboxylate metabolism	1	1	136	9	2373	-3.76	0.0	0.85	0.0	Mdh1
49	path:mmu00720: Reductive carboxylate cycle (CO2 fixation)	1	1	136	9	2373	-3.76	0.0	0.85	0.0	Mdh1
50	path:mmu00271: Methionine metabolism	1	1	136	10	2372	-3.8	0.0	0.78	0.0	Cbs
51	path:mmu00530: Aminosugars metabolism	1	1	136	26	2356	-3.81	0.0	0.25	0.0	Gck
52	path:mmu00340: Histidine metabolism	1	1	136	25	2357	-3.82	0.0	0.26	0.0	Ftcd
53	path:mmu00670: One carbon pool by folate	1	1	136	12	2370	-3.86	0.0	0.66	0.0	Ftcd
54	path:mmu05010: Alzheimer's disease	1	1	136	22	2360	-3.87	0.0	0.32	0.0	Snca
55	path:mmu00960: Alkaloid biosynthesis II	1	1	136	13	2369	-3.88	0.0	0.61	0.0	LOC13909
56	path:mmu00030: Pentose phosphate pathway	1	1	136	21	2361	-3.88	0.0	0.34	0.0	Tktl1
57	path:mmu00220: Urea cycle and metabolism of amino groups	1	1	136	19	2363	-3.9	0.0	0.39	0.0	Otc
58	path:mmu00100: Biosynthesis of steroids	1	1	136	15	2367	-3.9	0.0	0.52	0.0	Fdps
59	path:mmu00860: Porphyrin and chlorophyll metabolism	1	1	136	18	2364	-3.9	0.0	0.42	0.0	Ftmt
60	path:mmu00604: Ganglioside biosynthesis	1	1	136	18	2364	-3.9	0.0	0.42	0.0	St6galnac3
61	path:mmu00450: Selenoamino acid metabolism	1	1	136	17	2365	-3.9	0.0	0.45	0.0	Cbs
62	path:mmu05030: Amyotrophic lateral sclerosis (ALS)	1	1	136	16	2366	-3.9	0.0	0.49	0.0	Ssr4
