# Supplementary material for: A genomic analysis of mouse models of breast cancer reveals molecular features of mouse models and relationships to human breast cancer
Source: Breast Cancer Res. 2014 Jun 5;16(3):R59. doi: 10.1186/bcr3672 (PMC4078930; doi:10.1186/bcr3672)
Supplement: Additional file 2 — Fold change values organized by mouse tumor model type comparing the mouse model to all other types of mouse models. [file bcr3672-S2.zip › Additional_file_2/Notch_SAM/AdditionalFile48_Notch_SAM/UpregulatedGenesgather_transfac_121102.txt]

#	Annotation	Total Genes With Ann	Your Genes (With Ann)	Your Genes (No Ann)	Genome (With Ann)	Genome (No Ann)	ln(Bayes factor)	neg ln(p value)	FE: neg ln(p value)	FE: neg ln(FDR)	Genes
1	V$NRF2_01: nuclear respiratory factor 2	49	49	479	2647	12996	8.9	11.93	0.0	0.0	4931412G03Rik 5730461K03Rik 9130020G10Rik Actc1 Anxa10 Atp11a Atp7b B3gnt4 Catna1 Cbln3 Cdh2 Cops5 Cox8a Crb3 D7Ertd462e Ddr1 Dlst Dlx4 Dusp24 Esrrg Foxb1 G6pc Gabrq Gja5 Hnf4a Hod Ilk Mapk8ip2 Mixl1 Mlycd Nmu Nr1h4 Olfr544 Pcm1 Pdlim1 Pou2f2 Ppp1r14b Psmd11 Pwwp1 Rpl41 Scrn3 Sf3b5 Sftpb Sgk2 Shrm Sim1 Slc5a5 Stk22s1 Tln1
2	V$GABP_B: GA binding protein	21	21	507	1353	14290	4.9	8.77	0.0	0.0	1110030H18Rik 4931412G03Rik Astn1 Atp7b Cbln3 Cops5 Crb3 Dlst Dlx4 Dusp24 Esrrg Fscn3 G6pc Hod Nudt14 Pop5 Ptcra Scrn3 Sftpb Stk22s1 Tac4
3	V$CREBATF_Q6	113	113	415	4566	11077	4.88	8.77	0.0	0.0	1300012D20Rik 1700073K01Rik 2900091E11Rik 4931412G03Rik 5730461K03Rik Aadat Actl7a Agc1 Akr1d1 Amh Arf4 Art5 Atp1a3 B3gat1 BC018371 Bcl9l Becn1 Bicd1 Caln1 Cbs Ccr8 Chrm4 Chrna6 Cib1 Cilp2 Cited4 Cops5 Cox6c Cox8a Crhr1 Cyp11b2 Cyp1a1 Cyp2c38 Cyp2c39 Cyr61 Defb15 Doc2b Dok5 Dusp24 Egr3 Epha4 Eppk1 Evx1 Evx2 Fev Flt1 Foxd1 Foxf1a Foxq1 Ftmt Galntl1 Gfm2 Grik5 Hod Il17 Inha Iqcc Jarid1b Kcnj3 Kif17…
4	V$E2F_Q3_01	141	141	387	5402	10241	4.21	8.11	0.0	0.0	5730461K03Rik Actc1 Als2cl Anxa10 Arhgap20 Arpm2 Art5 Atp1a3 Atp7b Avp B3gnt4 BC016201 BC018371 Bcl9l Bicd1 Bmp8a C330023F11Rik Cacng3 Catna1 Catna2 Cbln3 Cbs Cbx1 Ccr4 Cdh2 Cilp2 Cited4 Cldn19 Cnnm1 Col4a3 Cops5 Coro6 Cox8a Crhr1 Cryab Ctgf Cutl2 Cyr61 D7Ertd462e Dlst Doc2b Epha4 Faf1 Fdps Flt1 Foxd4 Foxj1 Fzd8 Galr3 Gdf11 Gfm2 Glra3 Gpc3 Gpr24 Gria2 Hcn1 Hpxn Igf1r Il13ra1 Inha Jph1 Kcna1 Kcna7…
5	V$CREB_Q4_01	116	116	412	4596	11047	4.08	7.97	0.0	0.0	1300012D20Rik 1700073K01Rik 2900091E11Rik 4931412G03Rik Aadat Actl7a Agc1 Akr1d1 Arf4 Art5 Atp1a3 B3gat1 BC018371 Bcl9l Becn1 Bzrpl1 Caln1 Cbs Ccr8 Chrm4 Chrna6 Cib1 Cilp2 Cited4 Col4a3 Cops5 Cox6c Cox8a Crhr1 Cyp11b2 Cyp1a1 Cyp2c38 Cyp2c39 Cyr61 Defb15 Dok5 Dusp24 Egr3 Epha4 Eppk1 Esrrb Evx1 Evx2 Fev Flt1 Foxd1 Foxf1a Foxq1 Ftmt Galntl1 Gfm2 Glra3 Grik5 Hap1 Hod Il17 Inha Jarid1b Kcnj3 Kif17 Kif…
6	V$CETS168_Q6	289	289	239	9724	5919	2.94	6.74	0.0	0.0	1110030H18Rik 4931412G03Rik 5730461K03Rik 9130020G10Rik 9230106L14Rik Aadat Abcc6 Abcg5 Actl7a Adam4 Akr1d1 Allc Alx4 Ankrd1 Arf4 Arhgap20 Arid5b Arpm2 Arr3 Astn1 Atp11a Atp1a3 Atp6v0a4 Atp7b Atpif1 Avp B3gnt4 BC014805 BC016201 BC018371 BC026374 BC031140 Becn1 Bicd1 Bmp8a Brs3 Butr1 Bzrpl1 Cacna1e Cacng3 Caln1 Catna2 Cbs Ccr4 Ccr8 Cdh17 Cdh2 Ces2 Ces6 Chrm4 Chrna2 Chrna6 Chrnb3 Chx10 Cib1 Cited4 …
7	V$CREB_02: cAMP-responsive element binding protein	33	33	495	1689	13954	2.76	6.56	0.0	0.0	1300012D20Rik 1700073K01Rik 4931412G03Rik Actl7a Arf4 Atp1a3 BC018371 Caln1 Cilp2 Cops5 Cyp2c39 Doc2b Dok5 Evx1 Fev Galntl1 Heyl Klf13 Mos Myh14 Nebl Nmu Nxf2 Olfr64 Recql5 Rhbdl1 Rpl41 Rxrg Slc22a7 Slc8a3 Them2 Wasf3 Zfp98
8	V$CREB_Q2_01	127	127	401	4827	10816	2.75	6.56	0.0	0.0	1300012D20Rik 1700073K01Rik 2900091E11Rik 4931412G03Rik 6530413N01Rik AV071179 Aadat Actl7a Agc1 Akr1d1 Arf4 Art5 Atp1a3 B3gat1 BC018371 Bcl9l Becn1 Bicd1 Bzrpl1 Caln1 Cbs Cbx1 Ccr8 Cdh15 Chrm4 Chrna6 Cib1 Cilp2 Cited4 Col4a3 Cops5 Cox6c Cox8a Cyp11b2 Cyp1a1 Cyp2c38 Cyp2c39 Cyr61 D7Ertd462e Defb15 Doc2b Dok5 Dusp24 Edn1 Egr3 Epha4 Eppk1 Esrrb Evx1 F9 Fev Fjx1 Flt1 Foxd1 Foxf1a Foxq1 Ftmt Gabrg2 G…
9	V$TFIIA_Q6	497	497	31	14033	1610	2.68	6.45	8.18	2.35	1110030H18Rik 1300012D20Rik 1700073K01Rik 1700095F04Rik 2900091E11Rik 4931412G03Rik 5730461K03Rik 6530413N01Rik 9130020G10Rik 9230106L14Rik A330096I21Rik AV071179 Aadat Abca4 Abcc6 Abcg5 Actc1 Actl7a Adam21 Adam28 Adam4 Afm Agc1 Akr1d1 Allc Alpk3 Als2cl Alx4 Amh Ankrd1 Ankrd24 Anxa10 Apc2 Apon Arf4 Arid5b Arpm2 Arr3 Art5 Astn1 Atp11a Atp1a3 Atp6v0a4 Atpif1 Avp B3gat1 BC014805 BC016201 BC018371 BC…
10	V$E2A_Q2	348	348	180	9239	6404	2.1	5.84	7.05	1.91	1110030H18Rik 1700073K01Rik 1700095F04Rik 6530413N01Rik A330096I21Rik Aadat Abca4 Abcg5 Actc1 Actl7a Adam28 Agc1 Alpk3 Als2cl Alx4 Amh Ankrd1 Ankrd24 Apc2 Apon Arpm2 Art5 Astn1 Atp6v0a4 Atp7b Avp B3gat1 B3gnt4 BC016201 Bcl9l Becn1 Bicd1 Bk Bmp8a Boll Bpil1 Brs3 Butr1 Bzrpl1 C330023F11Rik Cacna1e Caln1 Capn8 Catna1 Catna2 Cbx1 Ccr1l1 Ccr4 Ccr8 Cdh15 Celsr1 Ces2 Ces6 Chrm4 Chrna2 Chrnb3 Chx10 Cib1 …
11	V$CART1_01: Cart-1 (cartilage homeoprotein 1)	40	40	488	1879	13764	1.87	5.63	0.0	0.0	9230106L14Rik Afm Anxa10 Art5 Becn1 Brs3 Cdc42 Cps1 Defb15 Dnahc5 F9 Foxd4 Hoxb3 Ifna1 Ifna9 Igfbpl1 Il1rapl2 Ilk Ingaprp Kcnd3 Klra5 MGC25972 Matp Nat1 Nlgn1 Npy6r Pcm1 Plfr Pres Prlpk Prlpm Scgb3a2 Tac4 Tas2r108 Tas2r119 Tdpoz1 Tgn Usp43 V1rc8 V1rd4
12	V$NKX61_01: NKX6-1	15	15	513	951	14692	1.82	5.57	0.0	0.0	1300012D20Rik 2900091E11Rik Anxa10 BC014805 Dtprp Dtx1 Esrrb Kif17 Klra5 Lgr8 Mrps14 Ms4a10 Pnlip Prss32 Zfp358
13	V$CETS1P54_01: c-Ets-1(p54)	310	310	218	10206	5437	1.75	5.42	0.0	0.0	1110030H18Rik 2900091E11Rik 4931412G03Rik 9130020G10Rik 9230106L14Rik Abcg5 Actc1 Afm Agc1 Akr1d1 Allc Arf4 Arhgap20 Arid5b Arpm2 Art2b Astn1 Atp11a Atp6v0a4 Atp7b Atpif1 Avp B3gnt4 BC016201 BC018371 BC026374 BC031140 Becn1 Bicd1 Bmp8a Boll Brs3 Butr1 Bzrpl1 C330023F11Rik Cacng3 Caln1 Capn8 Catna1 Catna2 Cbln3 Ccr4 Ccr8 Cdh17 Cdh2 Ces2 Ces6 Chrm4 Chrna2 Chrnb3 Chx10 Cib1 Cilp2 Cited4 Cldn19 Cnih3…
14	V$CREB_Q2: cAMP-response element-binding protein	28	28	500	1430	14213	1.58	5.24	0.0	0.0	1300012D20Rik 2900091E11Rik Akr1d1 Atp1a3 Becn1 Cbs Ccr8 Cyr61 Dok5 Dusp24 Egr3 Epha4 Flt1 Ftmt Il17 Iqcc Kif17 Klk4 Krtap5-4 Lgals2 Mlycd Neurl Pdlim3 Scrn3 Slc8a3 Syt1 Tas2r119 Tgfb1i4
15	V$ELK1_02: Elk-1	377	377	151	12053	3590	1.36	5.02	0.0	0.0	1110030H18Rik 1700073K01Rik 1700095F04Rik 2900091E11Rik 4931412G03Rik 5730461K03Rik 6530413N01Rik 9130020G10Rik 9230106L14Rik A330096I21Rik Abcc6 Abcg5 Actc1 Actl7a Adam28 Adam4 Agc1 Akr1d1 Allc Als2cl Alx4 Ankrd1 Anxa10 Apc2 Arf4 Arhgap20 Arid5b Arpm2 Astn1 Atp11a Atp1a3 Atp6v0a4 Atp7b Atpif1 Avp B3gat1 B3gnt4 BC014805 BC016201 BC018371 BC026374 BC026439 BC031140 Bcl9l Becn1 Bicd1 Bk Bmp8a Boll …
16	V$BACH1_01: BTB and CNC homolog 1	17	17	511	221	15422	0.4	3.85	6.14	1.4	Anxa10 Atp11a Capn8 Cbx1 Cdc42 Chrna2 Chrna6 Dhrs2 Epha1 G6pc Hap1 Lhx6 Pop5 Ptpn20 Recql5 V1rd4 V1rd6
17	V$WHN_B: winged-helix factor nude	103	103	425	3813	11830	0.32	3.79	0.0	0.0	1700073K01Rik 5730461K03Rik 9130020G10Rik 9230106L14Rik Abca4 Als2cl Amh Arhgap20 Arid5b Art5 Astn1 Atp7b BC016201 BC018371 Bicd1 Bmp8a Butr1 C330023F11Rik Cacna1e Cbx1 Cdh17 Cilp2 Cited4 Cops5 Coro6 Cryab Cutl2 D7Ertd462e Ddr1 Defb15 Dlst Dlx4 Doc2b Dok5 Dpysl5 Egr3 Epha4 Evx2 Faf1 Fev Fjx1 Foxb1 Foxd1 Fzd8 Gabrg2 Gadd45g Gckr Gfm2 Hcn1 Hist3h2ba Hrh4 Ingaprp Iqcc Kif1a Klf12 Klkb1 Lgr8 Mell1 Mi…
18	V$PAX6_01: Pax-6	219	219	309	7363	8280	0.31	3.79	0.0	0.0	1700073K01Rik 1700095F04Rik AV071179 Aadat Abca4 Abcc6 Adam28 Adam4 Afm Alpk3 Alx4 Ankrd24 Anxa10 Arf4 Arid5b Astn1 Atpif1 B3gnt4 BC016201 BC026374 BC031140 Bid3 Boll Bzrpl1 C330023F11Rik Capn8 Catna2 Cbs Ccr1l1 Cdc42 Cdh15 Cdh17 Celsr1 Ces2 Ces6 Chrna6 Cib1 Clcn1 Cnih3 Col4a3 Cops5 Coro2b Cox8a Cps1 Crb3 Crx Cyp11b2 Cyp2c39 Cyp2g1 Cyp3a11 D2Bwg0891e D7Ertd462e Defb10 Dhrs2 Dlst Dok5 Dpysl5 Dspp …
19	V$MRF2_01: modulator recognition factor 2	295	295	233	9597	6046	0.27	3.73	0.01	0.0	1300012D20Rik 1700073K01Rik 1700095F04Rik 4931412G03Rik 6530413N01Rik 9230106L14Rik A330096I21Rik Abca4 Abcc6 Abcg5 Adam21 Adam28 Adam4 Afm Allc Amh Ankrd1 Anxa10 Apon Arf4 Arid5b Arpm2 Arr3 Art5 Atp7b BC014805 BC016201 BC018371 BC026439 Becn1 Bicd1 Boll Bzrpl1 Capn8 Catna1 Catna2 Cbln3 Cbs Ccr1l1 Ccr8 Cdc42 Cdh17 Ces6 Chrna2 Chrna6 Chrnb3 Chx10 Cilp2 Cited4 Clcn1 Col4a3 Cops5 Coro6 Cox6c Cps1 Cr…
20	V$E2F1_Q6: E2F-1	244	244	284	8100	7543	0.26	3.73	0.01	0.0	1700073K01Rik 2900091E11Rik 9130020G10Rik AV071179 Abcc6 Actc1 Adam28 Agc1 Als2cl Alx4 Anxa10 Arhgap20 Arid5b Arpm2 Art5 Astn1 Atp1a3 Atp7b Atpif1 Avp B3gnt4 BC018371 Bcl9l Becn1 Bicd1 Bmp8a Butr1 C330023F11Rik Cacna1e Cacng3 Capn8 Catna1 Catna2 Cbln3 Cbs Cbx1 Ccr4 Ccr8 Cdh2 Chrna6 Cib1 Cilp2 Cited4 Cnih3 Cnnm1 Cops5 Coro6 Cox6c Cox8a Crhr1 Crx Cryab Ctgf Cutl2 Cyp1a2 Cyr61 D2Bwg0891e Ddr1 Dlst D…
21	V$ATF_01: activating transcription factor	36	36	492	1616	14027	0.25	3.67	0.0	0.0	1300012D20Rik 4931412G03Rik Becn1 Ccr8 Cilp2 Cops5 Cyp11b2 Cyp2c38 Cyr61 Dok5 Dusp24 Egr3 Epha4 Fev Flt1 Foxd1 Foxq1 Ftmt Gfm2 Kif17 Klf12 Klkb1 Lgals2 Mark4 Mos Pdlim3 Ptpn13 Rgs6 Shrm Slc22a7 Slc7a9 Sult1c1 Syt1 Tas2r119 Upk2 Wasf3
22	V$ARP1_01: apolipoprotein AI regulatory protein 1	75	75	453	1641	14002	0.14	3.55	5.26	1.03	Actc1 Adam21 Adam28 Allc Amh Arpm2 Art2b Avp BC031140 Bpil1 Bzrpl1 Cox6c Cox8a Cpne6 Ctgf Defb10 Egr3 Epha4 Esrrb Fmo3 Fzd8 Galr3 Gja5 Guca2b Hcn1 Hcn2 Hcrt Inha Iqcc Kif17 Klf1 Klkb1 Mds1 Mell1 Mpl Mt3 Nebl Neurog1 Nhlh1 Notch3 Olfr672 Olfr68 Olfr69 Oosp1 Oprk1 Otc Pdc Pdcd1lg2 Pdlim1 Plfr Pnlip Prap1 Prlpk Rab33a Rhbdl1 Rnf33 Runx3 Scrn3 Sema6c Slamf1 Slc17a2 Slc22a2 Slc27a5 Sntg1 Speer4f Syngr…
23	V$MYCMAX_B: c-Myc:Max binding sites	175	175	353	6011	9632	0.11	3.55	0.01	0.0	1700095F04Rik 6530413N01Rik AV071179 Aadat Allc Als2cl Ankrd24 Arhgap20 Arpm2 Art2b Atp11a Atp1a3 Atp6v0a4 Avp B3gnt4 BC018371 Becn1 Bicd1 Brs3 C330023F11Rik Cacng3 Caln1 Capn8 Catna1 Catna2 Cbx1 Ccr1l1 Ccr4 Ccr8 Cdh2 Celsr1 Ces6 Chrm4 Cib1 Cnnm1 Coro2b Cox8a Crx Cutl2 Cyp1a2 Cyp2a12 D2Bwg0891e D7Ertd462e Dlx4 Doc2b Dtx1 Esrrb Fev Fgf15 Fjx1 Flt1 Foxb1 Foxf1a Foxq1 Fscn3 G6pc Gabrb2 Gabrq Gadd45g…
24	V$SP3_Q3	376	376	152	10337	5306	0.08	3.49	4.89	0.98	1110030H18Rik 2900091E11Rik 4931412G03Rik 5730461K03Rik 6530413N01Rik 9230106L14Rik A330096I21Rik AV071179 Abca4 Abcg5 Actc1 Actl7a Adam21 Adam28 Agc1 Akr1d1 Allc Alpk3 Als2cl Alx4 Amh Ankrd1 Ankrd24 Apc2 Arhgap20 Arid5b Arr3 Art2b Art5 Astn1 Atp11a Atp1a3 Atp6v0a4 Atp7b Avp B3gat1 B3gnt4 BC014805 BC016201 BC018371 BC026374 BC026439 BC031140 Bcl9l Bicd1 Bid3 Bk Bmp8a Boll Butr1 Bzrpl1 C330023F11R…
25	V$OSF2_Q6	378	378	150	10417	5226	-0.06	0.0	4.74	0.98	1110030H18Rik 1300012D20Rik 1700095F04Rik 2900091E11Rik 4931412G03Rik 6530413N01Rik 9130020G10Rik 9230106L14Rik A330096I21Rik AV071179 Aadat Abca4 Abcg5 Actl7a Adam21 Adam28 Adam4 Afm Allc Alpk3 Alx4 Amh Ankrd1 Ankrd24 Apc2 Apon Arf4 Art2b Atp11a Atp1a3 Atp7b Atpif1 Avp B3gat1 B3gnt4 BC014805 BC016201 BC026374 BC026439 BC031140 Bcl9l Becn1 Bicd1 Bid3 Bk Bpil1 Bzrpl1 C330023F11Rik Caln1 Capn8 Catn…
26	V$E2F_Q6: E2F	362	362	166	11451	4192	-0.27	0.0	0.01	0.0	1110030H18Rik 1700073K01Rik 1700095F04Rik 4931412G03Rik 5730461K03Rik 6530413N01Rik 9130020G10Rik 9230106L14Rik A330096I21Rik AV071179 Aadat Abca4 Abcc6 Actc1 Adam4 Afm Agc1 Alpk3 Als2cl Ankrd1 Anxa10 Arf4 Arhgap20 Arid5b Arpm2 Art5 Astn1 Atp1a3 Atp7b Atpif1 Avp B3gnt4 BC016201 BC018371 Bcl9l Becn1 Bid3 Bk Bmp8a Brs3 Butr1 C330023F11Rik Cacna1e Cacng3 Capn8 Catna1 Catna2 Cbln3 Cbs Cbx1 Ccr1l1 Ccr…
27	V$EGR1_01: Egr-1/Krox-24/NGFI-A immediate-early gene product	13	13	515	159	15484	-0.35	0.0	5.45	1.03	Allc C330023F11Rik Cdh15 Cilp2 D2Bwg0891e Fjx1 Gpr24 Heyl Kcna1 Nkx3-1 Slc16a11 Sox2 Tbc1d10
28	V$KROX_Q6	183	183	345	6182	9461	-0.39	0.0	0.01	0.0	1110030H18Rik 1700073K01Rik 2900091E11Rik 6530413N01Rik Actc1 Agc1 Allc Als2cl Alx4 Amh Arhgap20 Atp11a Atp1a3 Atp7b Atpif1 BC016201 Bcl9l Bmp8a C330023F11Rik Cacna1e Cacng3 Catna1 Catna2 Cbln3 Cbs Cdc42 Cdh15 Cdh2 Celsr1 Chx10 Cib1 Cilp2 Cited4 Clcn1 Cnih3 Cnnm1 Col4a3 Coro2b Coro6 Cox6c Cox8a Cpne6 Crb3 Crhr1 Cryab Cutl2 Cyp2c38 Cyr61 D2Bwg0891e Dci Dlst Dlx4 Doc2b Dok5 Dpysl5 Egr3 Emid2 Epha1 …
29	V$ATF4_Q2: activating transcription factor 4	106	106	422	3811	11832	-0.47	0.0	0.01	0.0	1300012D20Rik 1700073K01Rik 2900091E11Rik AV071179 Abcg5 Actl7a Akr1d1 Allc Anxa10 Arf4 Art5 Atp1a3 Atp6v0a4 Avp B3gnt4 BC018371 BC031140 Becn1 Bpil1 Brs3 Bzrpl1 Cbln3 Ccr4 Cib1 Cited4 Col4a3 Cox8a Crb3 Cutl1 Cyp11b2 Cyp1a1 Cyp2a12 Defb10 Defb15 Dok5 Dtprp Dusp24 Edn1 Egr3 Emid2 Epha1 Evx1 Flt1 Fmo1 Gabrb2 Gdf11 Gfm2 Gpc3 Hcn2 Hod Hsd3b1 Il17 Il17rd Kcnd3 Kif17 Kif1a Klf13 Klkb1 Klra5 Krt1-17 Krt…
30	V$RP58_01: 58 KDA repressor protein	23	23	505	388	15255	-0.79	0.0	4.74	0.98	Amh Bk Cacng3 Crb3 Cyp1a1 Dhrs2 Dpysl5 Esrrg Glra1 Gsh1 Kcna7 Klf1 Klf13 Mos Olfr160 Olfr480 Pou2f2 Prlpo Ptpn13 Reg2 Sgk2 Ttr Zic5
31	V$ER_Q6: estrogen receptor	300	300	228	8198	7445	-0.91	0.0	3.68	0.24	1700073K01Rik 4931412G03Rik 6530413N01Rik 9230106L14Rik Aadat Abca4 Abcc6 Abcg5 Actl7a Adam4 Afm Allc Als2cl Amh Ankrd24 Anxa10 Apc2 Apon Arf4 Arpm2 Art2b Atp6v0a4 Atpif1 Avp B3gat1 BC014805 BC016201 BC026374 BC026439 BC031140 Becn1 Bk Bmp8a Bpil1 Butr1 Bzrpl1 Cacng3 Caln1 Capn8 Catna1 Catna2 Cbln3 Cbs Ccr1l1 Ccr4 Ccr8 Cdc42 Cdh15 Cdh17 Celsr1 Ces2 Ces6 Chrm4 Chrna2 Chrna6 Chrnb3 Cilp2 Cnih3 Col4…
32	V$TAL1_Q6	243	243	285	6514	9129	-0.91	0.0	3.68	0.24	1110030H18Rik 1300012D20Rik 1700095F04Rik 4931412G03Rik 6530413N01Rik A330096I21Rik Abcc6 Actc1 Alpk3 Als2cl Alx4 Amh Ankrd24 Apc2 Apon Arhgap20 Art5 Astn1 Atp7b Avp B3gnt4 BC016201 BC018371 Becn1 Bicd1 Bid3 Bk Boll Bpil1 Brs3 Butr1 Bzrpl1 C330023F11Rik Cacna1e Capn8 Catna2 Cbln3 Cbx1 Ccr1l1 Cdh15 Cdh17 Cdh2 Ces6 Chrm4 Chrna2 Chrnb3 Chx10 Cib1 Clcn1 Cnih3 Cnnm1 Col4a3 Coro2b Coro6 Crb3 Cryab Cutl…
33	V$E2F1_Q6_01	163	163	365	5492	10151	-0.93	0.0	0.02	0.0	1700073K01Rik 4931412G03Rik 9130020G10Rik 9230106L14Rik Abcc6 Actc1 Agc1 Als2cl Anxa10 Arhgap20 Arid5b Arpm2 Art5 Astn1 Atp1a3 Atp7b B3gnt4 Bmp8a Butr1 C330023F11Rik Capn8 Catna1 Catna2 Cbln3 Cbs Cbx1 Ccr4 Cdh15 Cdh2 Cited4 Cnnm1 Cops5 Coro6 Cox6c Cox8a Crhr1 Cryab Cutl2 Cyr61 D2Bwg0891e Dlst Dlx4 Dok5 Dusp24 Edn1 Egr3 Epha1 Epha4 Esrrb Faf1 Fbxo16 Fdps Fev Fgf15 Flt1 Foxd1 Foxj1 Foxq1 Fshr Gadd4…
34	V$CREBP1_Q2: CRE-binding protein 1	21	21	507	1000	14643	-0.97	0.0	0.01	0.0	1300012D20Rik 2900091E11Rik Atp1a3 Becn1 Cbs Cyp2c38 Cyr61 Dok5 Dusp24 Egr3 Flt1 Il17 Kif17 Klkb1 Krtap5-4 Mos Neurl Notch3 Pdlim3 Tas2r119 Tgfb1i4
35	V$PITX2_Q2: pituitary homeobox factor 2	204	204	324	6715	8928	-1.0	0.0	0.02	0.0	1700073K01Rik 1700095F04Rik 2900091E11Rik 9230106L14Rik Abca4 Adam21 Adam28 Adam4 Alpk3 Alx4 Ankrd24 Anxa10 Apon Art2b Art5 Astn1 Atp11a Atpif1 Avp BC014805 BC031140 Becn1 Bk Butr1 Bzrpl1 Cacna1e Caln1 Capn8 Catna1 Cbx1 Ccr1l1 Ccr4 Ccr8 Cdc42 Cdh15 Ces6 Cited4 Cldn19 Cnih3 Cops5 Cox6c Cox8a Cps1 Crb3 Crx Cyp1a1 Cyp2a12 Cyp2b9 Cyp2j5 D7Ertd462e Dci Defb15 Dnahc5 Dpysl5 Dtprp Dtx1 Edn1 Emid2 Enam E…
36	V$USF_C: USF binding site	230	230	298	7485	8158	-1.02	0.0	0.02	0.0	2900091E11Rik 4931412G03Rik 9130020G10Rik AV071179 Abcg5 Adam21 Adam28 Afm Arf4 Arpm2 Art2b Art5 Atp1a3 Atp6v0a4 Avp B3gat1 B3gnt4 BC016201 BC018371 BC026374 Becn1 Bid3 Bk Brs3 Butr1 Bzrpl1 Capn8 Catna2 Cbs Ccr4 Ccr8 Cdc42 Cdh15 Chrm4 Chrna2 Chrna6 Chrnb3 Cib1 Clcn1 Cnih3 Cnnm1 Coro6 Cox6c Cpne6 Crb3 Crx Cyp11b2 Cyp1a1 Cyp2b9 Cyp2c39 D7Ertd462e Defb15 Dlx4 Dnahc5 Doc2b Dtx1 Emid2 Eps8l1 Esrrg F11…
37	V$NRF1_Q6	15	15	513	781	14862	-1.04	0.0	0.01	0.0	Catna2 Cox6c Cyp1a2 D2Bwg0891e D7Ertd462e Gria2 Pabpc2 Rhbdl1 Runx3 Scrn3 Syngr4 Them2 Thop1 Tigd5 Tmem43
38	V$MEF2_Q6_01	290	290	238	9250	6393	-1.05	0.0	0.02	0.0	1110030H18Rik 1300012D20Rik 1700073K01Rik 9230106L14Rik A330096I21Rik AV071179 Aadat Abca4 Actc1 Actl7a Adam21 Adam28 Adam4 Afm Alpk3 Ankrd1 Anxa10 Arf4 Arid5b Arr3 Art5 Astn1 Avp BC014805 BC016201 BC026439 BC031140 Becn1 Bicd1 Bid3 Bk Bmp8a Brs3 C330023F11Rik Cacna1e Cacng3 Caln1 Capn8 Catna1 Catna2 Ccr4 Ccr8 Cdc42 Cdh17 Cdh2 Ces2 Chrna2 Chrnb3 Cited4 Clcn1 Cnih3 Cops5 Coro2b Cox6c Cox8a Cps1 Ct…
39	V$VMYB_02: v-Myb	68	68	460	2540	13103	-1.05	0.0	0.01	0.0	6530413N01Rik Allc Atp11a Atp7b Avp Bmp8a Caln1 Cbx1 Crb3 Crhr1 Cybrd1 Cyr61 Dusp24 Eppk1 Esrrb F11 Faf1 Fbxo16 Fgf15 Foxb1 Ftmt Fzd8 Gabrq Gdf11 Gprc6a Grik5 Gucy1b3 Hap1 Il17 Il17rd Jarid1b Kif17 Klf1 Krt1-17 Mapk8ip2 March9 Mrgprh Muc3 Neud4 Nxf2 Og9x Pabpc2 Pax7 Pcm1 Pgc Plfr Pop5 Pou2f2 Prelp Prkcc Pte2a Rpgrip1 Rpl41 Runx3 Scrn3 Slc22a1 Slc6a12 Syngr4 Tcf2 Tex101 Tgfb1i4 Them2 Tigd5 Tnfsf4 …
40	V$HOGNESS_B: Imperfect Hogness /Goldberg Box	22	22	506	1023	14620	-1.12	0.0	0.01	0.0	Apon BC031140 Cbx1 Cox8a Cyp2a12 Dci F9 Gdf11 Gpx6 Gsh1 Hcrt Il17rd Jarid1b Neud4 Nkx3-1 Nodal Nr1h4 Rpgrip1 Slc17a2 Stk22s1 Tex15 Upk2
41	V$ELK1_01: Elk-1	118	118	410	4081	11562	-1.17	0.0	0.02	0.0	1110030H18Rik 1700095F04Rik 2900091E11Rik 4931412G03Rik 5730461K03Rik 9130020G10Rik 9230106L14Rik A330096I21Rik Allc Ankrd1 Anxa10 Apc2 Arhgap20 Art2b Atpif1 Avp B3gnt4 BC018371 BC026374 BC031140 Bicd1 Bid3 Bzrpl1 Caln1 Cbs Ccr1l1 Ccr4 Ces2 Ces6 Cnih3 Cops5 Cox8a Crb3 Crx Cutl1 Cybrd1 Cyp2a12 D7Ertd462e Ddr1 Defb10 Dlst Dlx4 Doc2b Enam Eppk1 Esrrb Esrrg F11 F2rl3 Fmo1 Foxq1 Fscn3 Gabrb2 Gabrg2 Ga…
42	V$E2F1_Q4: E2F-1	132	132	396	4478	11165	-1.36	0.0	0.03	0.0	1110030H18Rik Actc1 Actl7a Als2cl Anxa10 Arhgap20 Arpm2 Art5 Atp1a3 Atpif1 Avp B3gnt4 BC016201 BC018371 Bcl9l Catna1 Cbln3 Cbs Cbx1 Ccr4 Cdh2 Cib1 Cilp2 Cited4 Cnnm1 Cops5 Coro6 Cox8a Cutl2 Cyr61 D2Bwg0891e Dlst Dlx4 Doc2b Egr3 Epha4 Faf1 Fdps Fev Flt1 Foxb1 Foxf1a Fshr Fzd8 Gadd45g Galr3 Gckr Gdf11 Gfm2 Glra3 Gpc3 Gpr24 Gpr45 Gpr50 Gria2 Hcn2 Hnf4a Hpca Igf1r Ilk Inha Jph1 Kcna7 Keg1 Klf12 Krt1-…
43	V$PAX3_B: Pax-3 binding sites	300	300	228	9487	6156	-1.37	0.0	0.04	0.0	1110030H18Rik 1700073K01Rik 1700095F04Rik 4931412G03Rik 5730461K03Rik 6530413N01Rik A330096I21Rik Aadat Abcg5 Actl7a Adam28 Afm Akr1d1 Allc Alpk3 Als2cl Alx4 Apc2 Apon Arf4 Arhgap20 Arpm2 Atp11a Atp1a3 Atp6v0a4 Atp7b Atpif1 Avp BC018371 BC031140 Bcl9l Becn1 Bk Bmp8a Boll Brs3 Bzrpl1 Cacna1e Catna2 Cbln3 Cbs Cbx1 Ccr8 Cdc42 Cdh15 Cdh17 Cdh2 Celsr1 Ces2 Chrm4 Chrna2 Chrnb3 Cib1 Cldn19 Cnnm1 Col4a3 …
44	V$MYOD_01: myoblast determination gene product	364	364	164	10202	5441	-1.4	0.0	3.18	0.0	1300012D20Rik 1700095F04Rik 6530413N01Rik 9130020G10Rik A330096I21Rik Aadat Abca4 Abcc6 Abcg5 Actc1 Actl7a Adam28 Agc1 Allc Alpk3 Als2cl Amh Ankrd1 Ankrd24 Apc2 Apon Art5 Astn1 Atp11a Atp6v0a4 Atp7b Avp B3gat1 B3gnt4 BC014805 BC016201 BC018371 BC026374 Becn1 Bicd1 Bid3 Bk Bmp8a Bpil1 Brs3 Butr1 C330023F11Rik Cacna1e Caln1 Capn8 Catna1 Catna2 Cbx1 Ccr1l1 Ccr4 Ccr8 Cdh15 Cdh2 Celsr1 Ces2 Chrm4 Chrn…
45	V$HIF1_Q5: hypoxia-inducible factor 1	47	47	481	1821	13822	-1.45	0.0	0.02	0.0	1110030H18Rik Arf4 C330023F11Rik Cbs Ccr4 Ces6 Cib1 Cldn19 Cnih3 Cnnm1 Cpne6 Dusp24 Egr3 Epha4 Eps8l1 Faf1 Fev Fgf15 Fjx1 Galr3 Hesx1 Igf1r Igf2bp3 Igfbpl1 Ilk Klf13 Lect1 Lgals2 Mpl Mybpc3 Neurog1 Nkx1-2 Nr2f2 P2rx3 Pax7 Pln Ppp1r14b Ptcra Rhbdl1 Slc6a13 Sox2 Tbc1d10 Tff1 Tigd5 Tln1 Tnfsf4 Zfpn1a2
46	V$OCT1_06: octamer-binding factor 1	271	271	257	8617	7026	-1.46	0.0	0.04	0.0	1300012D20Rik 1700073K01Rik 2900091E11Rik 9130020G10Rik 9230106L14Rik A330096I21Rik AV071179 Aadat Abca4 Abcc6 Abcg5 Actl7a Adam21 Adam28 Afm Agc1 Alx4 Ankrd1 Anxa10 Arf4 Arhgap20 Arid5b Art2b Art5 Astn1 Atp6v0a4 Atpif1 Avp B3gnt4 BC014805 BC016201 BC026374 BC026439 Becn1 Bicd1 Bid3 Boll Bpil1 Brs3 Caln1 Cbs Cbx1 Ccr4 Cdc42 Celsr1 Chrna6 Chrnb3 Chx10 Cib1 Cldn19 Cnih3 Cops5 Cox6c Cpne6 Cps1 Crx C…
47	V$OCT1_02: octamer factor 1	159	159	369	5277	10366	-1.46	0.0	0.04	0.0	1110030H18Rik 1300012D20Rik 1700073K01Rik 1700095F04Rik 6530413N01Rik A330096I21Rik Adam21 Anxa10 Atp6v0a4 Avp BC026439 Bicd1 Boll Bpil1 Brs3 Bzrpl1 Capn8 Cps1 Crx Cutl1 Cyp1a2 Cyp2c38 Cyp2c39 Cyp2j5 Dhrs2 Dtprp Dusp24 Emid2 Epha1 Esrrb F2rl3 F9 Faf1 Fgf15 Fmo3 Fpr-rs3 Fshr Ftmt Fzd8 G6pc Gabrg2 Gip Gja5 Gpr12 Gpr63 Gprc6a Gpx6 Grik5 Gstm6 Gucy1b3 Hand1 Hcn1 Hcn2 Hesx1 Hist3h2ba Ifna1 Ifna6 Igfbp…
48	V$HNF3B_01: Hepatocyte Nuclear Factor 3beta	377	377	151	11705	3938	-1.47	0.0	0.04	0.0	1110030H18Rik 1300012D20Rik 1700073K01Rik 1700095F04Rik 2900091E11Rik 4931412G03Rik 6530413N01Rik 9130020G10Rik 9230106L14Rik AV071179 Abcc6 Abcg5 Actc1 Actl7a Adam21 Adam28 Adam4 Afm Agc1 Akr1d1 Allc Alpk3 Alx4 Ankrd1 Anxa10 Apon Arf4 Arid5b Arr3 Art2b Art5 Atp11a Atp7b Atpif1 Avp BC014805 BC016201 BC026439 BC031140 Becn1 Bicd1 Bid3 Bk Bmp8a Boll Brs3 Butr1 Bzrpl1 C330023F11Rik Caln1 Capn8 Catna…
49	V$FREAC7_01: Fork head RElated ACtivator-7	194	194	334	6324	9319	-1.49	0.0	0.04	0.0	1110030H18Rik 1300012D20Rik 4931412G03Rik 6530413N01Rik 9130020G10Rik A330096I21Rik AV071179 Abcg5 Actc1 Adam21 Adam28 Akr1d1 Allc Alpk3 Ankrd1 Anxa10 Arid5b Art5 Astn1 Atp7b Atpif1 Avp B3gat1 B3gnt4 BC014805 BC026374 BC031140 Becn1 C330023F11Rik Caln1 Capn8 Catna1 Ccr4 Cilp2 Cops5 Coro2b Coro6 Cox8a Cps1 Crx Cyp1a2 Cyp2b9 Cyp2g1 Cyp2j5 Cyr61 Defb15 Dnahc5 Dspp Dtprp Dtx1 Enam Epha1 Evx2 F11r F9 …
50	V$LPOLYA_B: Lentiviral Poly A signal	93	93	435	3258	12385	-1.51	0.0	0.03	0.0	1700073K01Rik 5730461K03Rik 9230106L14Rik AV071179 Aadat Abcc6 Afm Apon Arr3 BC026374 Bid3 Caln1 Cbx1 Cited4 Coro6 Cox6c Cutl1 Dnahc5 Dpysl5 Eppk1 Evx1 F9 Fev Foxd4 Fpr-rs3 Fshr Gabrg2 Gip Gja5 Glra1 Glra3 Hap1 Hoxb3 Hpxn Hrh4 Hsd3b1 Ifna9 Il13ra1 Il17rd Il1rapl2 Ingaprp Iqcc Klkb1 Klra5 Krtap5-4 Magea7 Matp Mos Mrgpra1 Mrgpra3 Mt3 Mtnr1a Myh14 Nat1 Nmur2 Nr1h4 Nudt14 Olfr68 P2ry4 Pax7 Pdcd1lg2 P…
51	V$HAND1E47_01: Hand1:E47 heterodimer	325	325	203	9056	6587	-1.52	0.0	2.98	0.0	1110030H18Rik 1300012D20Rik 1700095F04Rik 2900091E11Rik 4931412G03Rik 5730461K03Rik 6530413N01Rik 9130020G10Rik 9230106L14Rik Aadat Abcc6 Adam4 Afm Agc1 Akr1d1 Allc Ankrd1 Ankrd24 Anxa10 Apon Arf4 Arpm2 Arr3 Art2b Atp11a Atp7b Atpif1 Avp B3gat1 B3gnt4 BC014805 BC016201 BC018371 BC026439 Bcl9l Becn1 Bid3 Bk Bpil1 Brs3 Butr1 Bzrpl1 C330023F11Rik Cacng3 Caln1 Capn8 Catna2 Cbln3 Ccr1l1 Ccr8 Cdh17 Cdh…
52	V$HEB_Q6	170	170	358	4497	11146	-1.53	0.0	3.03	0.0	1700095F04Rik 9130020G10Rik Aadat Adam4 Allc Alpk3 Als2cl Alx4 Amh Ankrd24 Apc2 Arf4 Art2b Astn1 Atp6v0a4 Atp7b Avp BC016201 BC026374 BC026439 Bcl9l Butr1 Catna2 Cbln3 Cbs Ccr4 Cdh2 Chrna2 Chrnb3 Chx10 Cited4 Cldn19 Cnih3 Cnnm1 Crx Cutl1 Cybrd1 Cyp1a2 Cyp2c38 Cyp2j5 D2Bwg0891e Ddr1 Dnahc5 Dok5 Dspp Dtx1 Dusp24 Epha4 Eppk1 Eps8l1 Evx2 F11 F2rl3 Fbxo16 Fev Foxb1 Foxj1 Fpr-rs3 Gabrb2 Gabrp Gabrq Gad…
53	V$OCT1_B: Octamer binding factor 1	21	21	507	952	14691	-1.58	0.0	0.01	0.0	1300012D20Rik BC014805 Becn1 Cited4 Dci Dhrs2 Epha1 Esrrg Gpx6 Keg1 Mmp24 Neurog1 Npas3 Og9x Omg Prlpm Slco1b2 Tcf2 Tln1 Wnt8b Zfy1
54	V$HOX13_01: Hox-1.3	2	2	526	243	15400	-1.61	0.0	0.0	0.0	Mlycd Pomc1
55	V$FOXJ2_02: fork head box J 2	188	188	340	6107	9536	-1.67	0.0	0.05	0.0	1110030H18Rik 1300012D20Rik 1700073K01Rik 9130020G10Rik Aadat Abcc6 Abcg5 Adam28 Adam4 Afm Akr1d1 Alx4 Ankrd1 Anxa10 Apon Arid5b Art5 Astn1 B3gat1 BC014805 BC016201 BC026439 Becn1 Bicd1 Bk Bmp8a Boll Brs3 C330023F11Rik Caln1 Catna1 Catna2 Cbx1 Cdc42 Cdh17 Chrnb3 Cib1 Cox6c Cox8a Crx Ctgf Cyp11b2 Cyp1a2 Cyp2c39 Cyp2g1 D7Ertd462e Dci Dlx4 Doc2b Dok5 Dtprp Eps8l1 Esrrb Esrrg Evx1 Evx2 Faf1 Fdps Fmo1…
56	V$CREB_01: cAMP-responsive element binding protein	36	36	492	1437	14206	-1.71	0.0	0.02	0.0	1300012D20Rik 2900091E11Rik Art5 Becn1 Cbs Chrna6 Cilp2 Cox8a Crhr1 Cyr61 Dok5 Dusp24 Egr3 Flt1 Foxq1 Gfm2 Grik5 Il17 Kcnj3 Kif17 Klf13 Klk4 Krtap5-4 Lama5 Lgals2 Mark4 Neurl Olfr64 Pdlim3 Shrm Slc17a2 Slc8a3 Syt1 Tas2r119 Tgfb1i4 Wasf3
57	V$E2F1_Q3_01	129	129	399	4322	11321	-1.71	0.0	0.05	0.0	Abcc6 Agc1 Allc Alpk3 Als2cl Alx4 Arf4 Arhgap20 Art5 Astn1 Atp11a Atp1a3 Atp7b Bmp8a C330023F11Rik Cacng3 Catna1 Catna2 Cbs Cbx1 Cdh2 Celsr1 Chrna6 Cilp2 Cnih3 Cnnm1 Cops5 Coro6 Crb3 Crhr1 Cutl2 Cyp1a2 Cyr61 D2Bwg0891e Dlst Dlx4 Doc2b Dok5 Edn1 Epha1 Esrrb Fev Fjx1 Flt1 Foxb1 Foxj1 Foxq1 Fzd8 Gabrb2 Gadd45g Galr3 Glra3 Gpr12 Gucy1b3 Hap1 Hcn1 Hcn2 Heyl Igf1r Igf2bp3 Igfbpl1 Ilk Inha Jph1 Kcna1 Kc…
58	V$IRF_Q6	118	118	410	3980	11663	-1.76	0.0	0.05	0.0	1300012D20Rik 1700073K01Rik 2900091E11Rik 9130020G10Rik Adam4 Akr1d1 Alpk3 Ankrd1 Anxa10 Arhgap20 Arid5b Arpm2 B3gat1 BC014805 BC026439 Cacna1e Capn8 Cbx1 Ccr4 Ccr8 Cdh17 Ces6 Chrnb3 Chx10 Col4a3 Cryab Cyp1a1 Cyp2j5 Defb10 Dtx1 Egr3 Enam Evx1 F2rl3 F9 Fbxo16 Fev Fmo3 Foxd1 Foxf1a Foxj1 Foxq1 Gadd45g Galntl1 Galr3 Gck Gif Glra3 Gpr50 Gpr63 Gria2 Grik5 Gsh1 Gstm6 Hcn1 Hoxb3 Hpca Ifna1 Ifna6 Ifna9 I…
59	V$IRF7_01: interferon regulatory factor 7	282	282	246	8874	6769	-1.77	0.0	0.06	0.0	1110030H18Rik 1300012D20Rik 1700073K01Rik 1700095F04Rik 2900091E11Rik 4931412G03Rik 6530413N01Rik 9130020G10Rik AV071179 Abca4 Abcg5 Adam21 Adam28 Adam4 Afm Agc1 Akr1d1 Alpk3 Alx4 Ankrd1 Anxa10 Apon Arhgap20 Arid5b Arpm2 Art2b B3gat1 BC014805 BC018371 Bicd1 Bid3 Bmp8a Boll Brs3 Butr1 Caln1 Cbs Cbx1 Ccr4 Ccr8 Ces6 Chrm4 Chrnb3 Chx10 Cib1 Clcn1 Cldn19 Col4a3 Cops5 Coro6 Crhr1 Cryab Cutl1 Cybrd1 Cyp…
60	V$AML_Q6	131	131	397	3419	12224	-1.79	0.0	2.8	0.0	1110030H18Rik 1300012D20Rik 2900091E11Rik 6530413N01Rik 9130020G10Rik A330096I21Rik Aadat Abca4 Adam4 Alpk3 Amh Ankrd1 Apon Art2b Avp BC014805 Bid3 Cdh17 Chrna6 Chx10 Cited4 Clcn1 Cldn19 Cops5 Coro6 Cox6c Cps1 Crb3 Crx Cyp1a1 Cyp2a12 Cyp3a11 D7Ertd462e Ddr1 Defb10 Dok5 Dpysl5 Dspp Dtx1 Dusp24 Edn1 Eps8l1 Fev Fmo3 Foxb1 Gabrq Galr3 Gck Gif Gpr73 Gucy1b3 Hand1 Hcn1 Heyl Hrh4 Hsd3b1 Ifna1 Igf2bp3 Il…
61	V$ETS1_B: c-ETS-1 binding site	216	216	312	6904	8739	-1.84	0.0	0.07	0.0	1110030H18Rik 1700095F04Rik 9230106L14Rik A330096I21Rik Aadat Abcg5 Actl7a Afm Agc1 Allc Alx4 Ankrd1 Ankrd24 Anxa10 Apon Arhgap20 Arid5b Arpm2 Art2b Art5 Astn1 Atp11a Atp6v0a4 Atp7b Atpif1 Avp BC016201 BC018371 BC026374 BC026439 BC031140 Bicd1 Boll Brs3 Butr1 Bzrpl1 Cacna1e Cacng3 Caln1 Catna1 Ccr4 Cdh17 Cdh2 Ces2 Ces6 Chrm4 Chrna6 Chrnb3 Cited4 Cnih3 Cnnm1 Col4a3 Cops5 Coro2b Cpne6 Cps1 Crx Ctgf…
62	V$LEF1TCF1_Q4	243	243	285	7702	7941	-1.86	0.0	0.07	0.0	1110030H18Rik 1700073K01Rik 2900091E11Rik 4931412G03Rik 9130020G10Rik 9230106L14Rik Aadat Abca4 Actc1 Adam21 Afm Akr1d1 Alpk3 Als2cl Amh Apc2 Apon Arf4 Arhgap20 Arr3 Art2b Art5 Atp6v0a4 BC014805 BC016201 BC026439 Bmp8a Boll Brs3 Butr1 Bzrpl1 C330023F11Rik Cacna1e Catna2 Ccr1l1 Ccr4 Ccr8 Cdc42 Cdh17 Ces2 Chrna6 Chrnb3 Cib1 Cilp2 Cited4 Clcn1 Cldn19 Coro2b Cox6c Cps1 Crb3 Cutl2 Cyp11b2 Cyp1a2 Cyp2a…
63	V$RREB1_01: Ras-responsive element binding protein 1	55	55	473	1290	14353	-1.92	0.0	3.03	0.0	1700073K01Rik 4931412G03Rik Aadat Apc2 Arr3 Astn1 Atpif1 BC016201 BC026374 Bcl9l Catna1 Chx10 Cilp2 Coro2b Cryab Cyp2c39 Cyp3a11 Dlx4 Dok5 Edn1 Egr3 Esrrb Fgf15 Flt1 Fmo3 Gadd45g Gpr12 Hnf4a Kcna1 Kif1a Lgals2 Lgr8 March9 Mds1 Mos Mpl Mrg2 Mt3 Mybpc3 P2ry4 Pax8 Plekha4 Pnlip Pop5 Pou2f2 Prelp Pres Sema6c Tgfb1i4 Tnfaip3 Tnfsf4 Trpc5 Uts2 Zfp358 Zic2
64	V$GATA1_06: GATA-binding factor 1	136	136	392	4486	11157	-1.96	0.0	0.07	0.0	1700095F04Rik 5730461K03Rik Abcc6 Abcg5 Actc1 Actl7a Adam28 Afm Akr1d1 Arr3 Art2b Astn1 Atp6v0a4 Atp7b BC014805 Bid3 Brs3 Chrna2 Cited4 Clcn1 Col4a3 Coro2b Coro6 Crx Cutl1 Cyp11b2 Cyp1a2 Cyp2c39 Cyp2j5 Dci Defb10 Dhrs2 Dnahc5 Dspp Edn1 Enam Eps8l1 Evx2 F11r F2rl3 F9 Fbxo16 Fev Fmo1 Fpr-rs3 Ftmt G6pc Gabrg2 Gck Gckr Gfm2 Gip Gpr73 Gprc6a Gria2 Guca2b Hcn1 Hesx1 Hist3h2ba Hpxn Hrh4 Il17rd Inha Kcnd…
65	V$DR3_Q4: direct repeat 3	87	87	441	2188	13455	-1.96	0.0	2.78	0.0	1300012D20Rik 2900091E11Rik 9230106L14Rik Amh B3gat1 Bcl9l Bicd1 Capn8 Cbs Cdh15 Cdh17 Chrnb3 Chx10 Cilp2 Cnih3 Crhr1 Cutl1 Cyp1a1 Cyp2b9 Cyp2j5 Cyr61 D2Bwg0891e Dlx4 Dok5 Eppk1 Eps8l1 Evx2 F11r Fshr Gabrb2 Gabrp Galr3 Gja5 Gpr45 Hcn2 Hcrt Heyl Hpca Igf2bp3 Il17 Il17rd Ingaprp Inhbe Jarid1b Kap Klf1 Klk1 Krtap12-1 Ly6f Mageb1 March9 Mesp2 Mos Mrpl33 Ms4a10 Mt3 Nat1 Nhlh1 Nmu Nmur2 Olfr544 Pcdhb6 …
66	V$XFD3_01: Xenopus fork head domain factor 3	51	51	477	1885	13758	-1.96	0.0	0.04	0.0	Abca4 Actl7a Akr1d1 BC014805 Bk Butr1 Cdc42 Ctgf Cyp11b2 Cyp2b9 Cyp2c39 Cyr61 Dlx4 Dnahc5 Dtx1 Fpr-rs3 Gckr Gdf11 Hoxb3 Ifna6 Igf1r Il17 Kap Krtap5-4 Lect1 Lgr8 Lhx4 Ms4a3 Msc Ndst4 Olfr160 Olfr64 Olfr672 Omd Omg Otc P2ry4 Pcm1 Plekha4 Plfr Psg16 Rpl41 Scgb3a2 Scrn3 Sf3b5 Slco1a1 Speer3 Sult1c1 Tas2r108 Tnfsf4 Ttr
67	V$BRN2_01: POU factor Brn-2	209	209	319	6668	8975	-1.96	0.0	0.08	0.0	1300012D20Rik 1700073K01Rik 2900091E11Rik 4931412G03Rik 5730461K03Rik 6530413N01Rik A330096I21Rik AV071179 Adam21 Adam28 Adam4 Akr1d1 Ankrd1 Anxa10 Arf4 Arid5b Arr3 Art2b Art5 Atp11a Atp6v0a4 Atpif1 B3gat1 BC018371 BC026374 Becn1 Bpil1 C330023F11Rik Catna2 Ccr4 Ccr8 Cdc42 Ces6 Cnih3 Col4a3 Cox6c Cryab Ctgf Cyp1a1 Cyp1a2 Cyp2a12 Cyp2c38 Cyr61 D2Bwg0891e Doc2b Dpysl5 Dspp Dtprp Dusp24 Enam Epha1 Es…
68	V$ICSBP_Q6	19	19	509	851	14792	-1.97	0.0	0.02	0.0	9130020G10Rik Aadat Akr1d1 Anxa10 Arpm2 Ces6 Cps1 Defb10 Dhrs2 Fmo3 Grik5 Gsh1 Jarid1b Kcna7 Lcn3 Otc Prss32 Slc7a13 Strc
69	V$MEIS1AHOXA9_01: Meis-1a:HOXA9 heterodimeric binding	11	11	517	159	15484	-1.97	0.0	3.73	0.24	Akr1d1 Alx4 BC018371 Butr1 Dpysl5 Grik5 Inhbe Mc3r Olfr160 Olfr480 Prlpm
70	V$XBP1_01: X-box-binding protein 1	36	36	492	1406	14237	-2.0	0.0	0.03	0.0	Abcc6 Actl7a Arf4 Arpm2 BC026374 Caln1 Cbs Cox6c Epha4 Fev Foxq1 Fshr G6pc Glra3 Jarid1b Kcna7 Klf12 Lgr8 Mos Ms4a10 Myocd Nxf2 Omg Pop5 Prkcc Psmd11 Ptpn13 Ptpn20 Rgs6 Slc17a3 Slco1b2 Tcf2 Tdpoz1 Tln1 Uts2 Zfp98
71	V$EBF_Q6	164	164	364	4419	11224	-2.01	0.0	2.43	0.0	1110030H18Rik 1700095F04Rik 5730461K03Rik 9230106L14Rik AV071179 Adam28 Adam4 Alpk3 Als2cl Amh Ankrd24 Arr3 Astn1 Atp1a3 Atpif1 B3gat1 B3gnt4 BC018371 BC026374 BC031140 Bmp8a Bpil1 Bzrpl1 Cacna1e Capn8 Cdh17 Chrna2 Chrna6 Chx10 Cib1 Cited4 Cldn19 Cnih3 Cnnm1 Col4a3 Coro2b Cps1 Cryab Ddr1 Dok5 Dpysl5 Emid2 Epha1 Epha4 Eppk1 Fev Flt1 Foxf1a Gabrb2 Gabrg2 Gabrp Gadd45g Galr3 Gpr12 Gpr45 Grik5 Gstm6 …
72	V$COREBINDINGFACTOR_Q6	187	187	341	5092	10551	-2.01	0.0	2.39	0.0	1110030H18Rik 1300012D20Rik 2900091E11Rik 4931412G03Rik 6530413N01Rik 9130020G10Rik A330096I21Rik Aadat Abca4 Actl7a Adam21 Adam4 Allc Alpk3 Alx4 Amh Ankrd1 Apon Art2b Avp B3gat1 BC014805 BC031140 Bcl9l Becn1 Bid3 Capn8 Catna1 Cdc42 Cdh15 Cdh17 Chrna6 Chx10 Cited4 Clcn1 Cldn19 Col4a3 Coro6 Cox6c Cps1 Crx Cutl1 Cyp11b2 Cyp1a1 Cyp2a12 Cyp2j5 Cyp3a11 Ddr1 Defb10 Defb15 Dlx4 Dok5 Dpysl5 Dspp Dtx1 Dus…
73	V$CDX2_Q5	321	321	207	9960	5683	-2.03	0.0	0.09	0.0	1110030H18Rik 1700073K01Rik 2900091E11Rik 4931412G03Rik 6530413N01Rik 9230106L14Rik A330096I21Rik Aadat Abcg5 Actc1 Adam21 Adam28 Adam4 Afm Allc Alpk3 Alx4 Ankrd1 Anxa10 Apon Arf4 Arid5b Arr3 Art2b Art5 Astn1 Atp6v0a4 Atp7b B3gat1 BC014805 BC016201 BC026374 BC026439 BC031140 Becn1 Bid3 Bmp8a Boll Bpil1 Brs3 Butr1 Cacng3 Caln1 Capn8 Catna1 Ccr1l1 Cdc42 Cdh17 Cdh2 Ces2 Ces6 Chrm4 Chrna2 Cilp2 Cited…
74	V$AHR_Q5: aryl hydrocarbon / dioxin receptor	51	51	477	1876	13767	-2.03	0.0	0.04	0.0	1700095F04Rik Alpk3 Apc2 BC018371 Cdh2 Chrm4 Cib1 Cutl2 Cyp1a1 D2Bwg0891e Dlx4 Dspp Epha1 Fgf15 Fzd8 Gadd45g Gckr Gfm2 Hap1 Hoxb3 Iqcc Kcna1 Kcnj3 Kcnma1 Kcnmb2 Mapk8ip2 Matp Mmp24 Mrps14 Nebl Neud4 Nfatc2 Nhlh1 Nr2f2 Nudt14 Ppp1r14b Prap1 Pte2a Rspondin Semcap2 Sim1 Slc16a11 Slc6a12 Sox2 Tcl1b3 Thop1 Tigd5 Ybx2 Zfpn1a2 Zfy1 p
75	V$NKX25_02: homeo domain factor Nkx-2.5/Csx, tinman homolog	200	200	328	6367	9276	-2.09	0.0	0.09	0.0	2900091E11Rik 4931412G03Rik 9230106L14Rik A330096I21Rik Actl7a Adam28 Afm Alpk3 Ankrd1 Anxa10 Arf4 Arhgap20 Arid5b Art2b Art5 Atpif1 B3gnt4 BC014805 BC018371 BC026439 BC031140 Bicd1 Boll Bpil1 Brs3 Cacng3 Cbx1 Cdc42 Ces2 Chrna6 Cnih3 Cops5 Crx Cyp11b2 Cyp1a2 Cyp2a12 Cyp2c38 Cyp2j5 Cyp3a11 Dci Defb10 Dlst Dnahc5 Doc2b Dok5 Dspp Dtprp Enam Epha1 Eps8l1 Esrrg F2rl3 F9 Faf1 Fdps Fgf15 Flt1 Fmo1 Foxq1…
76	V$YY1_02: Yin and Yang 1	44	44	484	1647	13996	-2.1	0.0	0.04	0.0	Adam21 Afm Alx4 Astn1 Becn1 Bid3 Brs3 Celsr1 Coro2b Cox8a Ctgf Cutl2 Dci Fmo3 Fscn3 Fzd8 Gpc3 Grik5 Gucy1b3 Hrh4 Kap Kcna7 Kcnd3 Lhx4 Magea7 Mapk8ip2 Mesp2 Mrps14 Nkx1-2 Og9x Olfr70 P2ry4 Pcm1 Pkhd1l1 Pnlip Recql5 Rhov Rpl41 Sec8l1 Slbp Slc27a5 Syngr4 Tbc1d10 V1rd4
77	V$E2F_Q4: E2F	166	166	362	5348	10295	-2.11	0.0	0.09	0.0	1700073K01Rik 1700095F04Rik 6530413N01Rik Actc1 Afm Agc1 Als2cl Anxa10 Arhgap20 Arid5b Arpm2 Art5 Astn1 Atp7b B3gnt4 BC016201 Bmp8a Brs3 Cacna1e Catna1 Cbln3 Cbs Cbx1 Cdh2 Cited4 Cnnm1 Cops5 Coro6 Cox8a Crb3 Cryab Ctgf Cyp11b2 Cyr61 Dci Dlst Dlx4 Dok5 Dspp Egr3 Emid2 Epha1 Epha4 Esrrb F11 Faf1 Fdps Flt1 Foxd1 Foxd4 Foxj1 Fshr Gabrp Gabrq Gadd45g Gdf11 Glra3 Gpc3 Gpr12 Gpr50 Gpx6 Gucy1b3 Hap1 Hcn1…
78	V$GATA2_02: GATA-binding factor 2	166	166	362	5341	10302	-2.13	0.0	0.09	0.0	1700095F04Rik 5730461K03Rik 6530413N01Rik Abcc6 Abcg5 Actc1 Actl7a Adam28 Afm Arr3 Art2b Astn1 Atp6v0a4 BC014805 BC026439 Bid3 Bmp8a Brs3 Cacng3 Catna2 Ces6 Chrna2 Chrnb3 Cited4 Clcn1 Col4a3 Coro2b Coro6 Crhr1 Crx Cutl2 Cyp11b2 Cyp1a2 Cyp2b9 Cyp2c39 Cyp2j5 Dci Defb10 Dhrs2 Dnahc5 Doc2b Dspp Dtprp Edn1 Enam Eps8l1 Evx1 Evx2 F2rl3 F9 Fbxo16 Fev Fmo1 Fmo3 Fpr-rs3 Ftmt G6pc Gck Gckr Gfm2 Gif Gip Gpr2…
79	V$HFH1_01: HNF-3/Fkh Homolog 1	58	58	470	2073	13570	-2.17	0.0	0.06	0.0	1300012D20Rik A330096I21Rik Arid5b Atp7b Caln1 Ccr4 Cops5 Cps1 Ctgf Defb15 Dhrs2 Dspp Dusp24 F11 Fjx1 Foxd1 Gip Gucy1b3 Hesx1 Kcnmb2 Lgals2 Magea7 Mc3r Mos Mpl Mtnr1a Myh14 Ndst4 Nkx3-1 Nlgn1 Nr1h4 Olfr16 Olfr160 Olfr69 Omg P2ry4 Pdc Pdlim3 Pres Rhov Rspondin Scgb3a2 Scrn3 Slc17a1 Slc6a12 Slco1a4 Ssty1 St6galnac3 Strc Styx Tdpoz1 Tex12 Tex15 Tuba1 Uts2 V1rc1 Wasf3 Zic2
80	V$FOXJ2_01: fork head box J 2	244	244	284	7646	7997	-2.18	0.0	0.11	0.0	1700073K01Rik 1700095F04Rik 2900091E11Rik 4931412G03Rik 6530413N01Rik A330096I21Rik AV071179 Abcc6 Actc1 Actl7a Adam21 Adam28 Adam4 Akr1d1 Allc Alpk3 Ankrd1 Anxa10 Apon Arhgap20 Arid5b Arr3 Art5 Astn1 Atp7b Atpif1 Avp B3gat1 B3gnt4 BC014805 BC031140 Becn1 Bicd1 Brs3 Butr1 C330023F11Rik Cacng3 Caln1 Cbx1 Ccr1l1 Ccr4 Ccr8 Cdc42 Ces6 Chrm4 Cilp2 Cops5 Coro6 Cox8a Cps1 Crx Ctgf Cyp1a2 Cyp2b9 Cyp2c39 …
81	V$FOX_Q2	389	389	139	11915	3728	-2.18	0.0	0.09	0.0	1110030H18Rik 1300012D20Rik 1700073K01Rik 1700095F04Rik 2900091E11Rik 5730461K03Rik 6530413N01Rik 9130020G10Rik 9230106L14Rik A330096I21Rik AV071179 Abca4 Abcc6 Abcg5 Actc1 Actl7a Adam21 Adam28 Adam4 Afm Akr1d1 Allc Alpk3 Alx4 Ankrd1 Anxa10 Apon Arf4 Arhgap20 Arid5b Arr3 Art2b Art5 Atp11a Atp6v0a4 Atp7b Atpif1 Avp B3gnt4 BC014805 BC026374 BC026439 BC031140 Becn1 Bicd1 Bid3 Bk Bmp8a Boll Brs3 Butr…
82	V$BARBIE_01: barbiturate-inducible element	278	278	250	7822	7821	-2.19	0.0	2.08	0.0	1110030H18Rik 2900091E11Rik 4931412G03Rik 5730461K03Rik 9130020G10Rik A330096I21Rik AV071179 Aadat Abcc6 Actl7a Adam4 Ankrd1 Ankrd24 Apc2 Arf4 Arhgap20 Arpm2 Arr3 Art2b Astn1 Atp6v0a4 Atp7b Atpif1 Avp B3gnt4 BC014805 BC026439 BC031140 Becn1 Bmp8a Butr1 Bzrpl1 C330023F11Rik Cacna1e Caln1 Catna1 Ccr1l1 Ccr4 Chrm4 Chrna2 Chrna6 Chrnb3 Chx10 Cited4 Cnih3 Col4a3 Cox8a Cps1 Crb3 Cryab Cutl1 Cutl2 Cybrd…
83	V$CEBP_C: C/EBP binding site	138	138	390	3705	11938	-2.2	0.0	2.24	0.0	4931412G03Rik 9230106L14Rik AV071179 Aadat Adam21 Als2cl Alx4 Ankrd1 Ankrd24 Arpm2 Arr3 B3gnt4 Bid3 Brs3 Cacng3 Caln1 Capn8 Cbs Cbx1 Ccr1l1 Ccr8 Cdc42 Cdh17 Chrm4 Chrna2 Chx10 Cilp2 Col4a3 Cops5 Cox8a Cps1 Cyp11b2 Cyp1a1 Cyp2g1 Cyp2j5 Cyp3a11 D2Bwg0891e Dhrs2 Dnahc5 Dtprp Eps8l1 F11 Fmo1 Foxd4 Foxq1 Galntl1 Gck Gfm2 Gip Glra3 Gpr45 Gpr73 Guca2b Gucy1b3 Hcrt Heyl Hoxb3 Il13ra1 Ilk Ingaprp Inhbe Kc…
84	V$ATF_B: ATF binding site	9	9	519	488	15155	-2.21	0.0	0.02	0.0	1300012D20Rik 2900091E11Rik Dok5 Dusp24 Flt1 Il17 Kif17 Pdlim3 Tas2r119
85	V$GATA1_03: GATA-binding factor 1	169	169	359	5409	10234	-2.22	0.0	0.11	0.0	1300012D20Rik 1700073K01Rik 1700095F04Rik 4931412G03Rik 9230106L14Rik Aadat Abca4 Adam21 Adam28 Afm Allc Alpk3 Ankrd1 Ankrd24 Anxa10 Apon Arr3 Astn1 Atp11a Atpif1 B3gnt4 BC014805 BC016201 BC031140 Bmp8a Butr1 Bzrpl1 C330023F11Rik Cacna1e Cacng3 Caln1 Capn8 Cdh15 Ces6 Chrm4 Chrna2 Chrna6 Chrnb3 Cited4 Clcn1 Cnih3 Cops5 Cps1 Ctgf Cyp2a12 Cyp2c39 D7Ertd462e Ddr1 Defb15 Dhrs2 Dpysl5 Dtprp Edn1 Epha4 …
86	V$AFP1_Q6	78	78	450	2676	12967	-2.23	0.0	0.07	0.0	1300012D20Rik 1700073K01Rik 4931412G03Rik Bicd1 Ccr4 Chrna6 Crx Cyp1a1 Cyp2c39 Cyp2j5 Ddr1 Defb10 Dnahc5 Enam Esrrg Evx1 Evx2 F9 Flt1 Foxb1 Foxj1 Fshr Ftmt Gif Glra1 Gpr63 Gsh1 Gucy1b3 Hcn1 Heyl Ifna6 Kif17 Kif1a Lect1 MGC25972 Magea7 Matp Mrgprh Ms4a10 Mybpc3 Myocd Npas3 Nr4a3 Olfr16 Olfr160 Olfr544 Olfr672 Olfr68 Omd Oprm1 P2ry4 Pkhd1l1 Prlpk Rgn Rxrg Scgb3a2 Sec8l1 Slamf1 Slc17a3 Slc26a7 Slc6a…
87	V$SREBP_Q3	183	183	345	5035	10608	-2.25	0.0	2.07	0.0	1110030H18Rik 1300012D20Rik A330096I21Rik Abca4 Adam21 Adam28 Afm Akr1d1 Alpk3 Alx4 Ankrd1 Arf4 Arid5b Art2b Art5 B3gat1 BC018371 BC026374 BC026439 Bcl9l Bicd1 Cacna1e Cacng3 Caln1 Capn8 Cbln3 Ccr1l1 Cdh15 Celsr1 Chrm4 Chrna2 Chrna6 Chrnb3 Cited4 Col4a3 Cox6c Cox8a Cryab Cutl2 Cyp1a1 Cyp2a12 Cyp2b9 Cyp2j5 Cyr61 Dhrs2 Doc2b Dok5 Dpysl5 Dspp Dtx1 Edn1 Emid2 Epha1 Eppk1 Esrrg F11 Fbxo16 Fdps Fev Fjx…
88	V$MTATA_B: Muscle TATA box	240	240	288	7497	8146	-2.29	0.0	0.13	0.0	1110030H18Rik 1700095F04Rik 4931412G03Rik 5730461K03Rik 9230106L14Rik Aadat Abcg5 Actc1 Actl7a Adam21 Adam28 Adam4 Afm Akr1d1 Alpk3 Als2cl Anxa10 Arid5b Avp B3gnt4 BC026374 BC026439 Bid3 Boll Brs3 Cacna1e Caln1 Catna2 Ccr1l1 Ccr4 Ccr8 Cdc42 Cdh17 Ces2 Chrm4 Chrnb3 Cited4 Clcn1 Cops5 Coro2b Cox6c Cox8a Cpne6 Crhr1 Ctgf Cyp1a2 Cyp2a12 Cyp2c38 Cyp2c39 Cyp2g1 Cyp2j5 Cyr61 Dci Ddr1 Defb15 Dhrs2 Dnahc5…
89	V$RFX1_01: X-box binding protein RFX1	219	219	309	6874	8769	-2.29	0.0	0.13	0.0	1110030H18Rik 1700095F04Rik 4931412G03Rik 9130020G10Rik Aadat Abcc6 Adam21 Akr1d1 Allc Ankrd1 Apc2 Apon Arpm2 Arr3 Atp7b B3gat1 BC014805 BC016201 BC018371 Butr1 Cacna1e Cacng3 Capn8 Catna1 Cbln3 Cbs Ccr8 Cdh17 Cdh2 Ces6 Chrm4 Chrnb3 Cited4 Cldn19 Cnih3 Cnnm1 Cops5 Coro2b Cox6c Crhr1 Crx Cutl2 Cyp11b2 Cyp1a1 Cyp2b9 Cyp2c39 Cyp3a11 Cyr61 D2Bwg0891e D7Ertd462e Dhrs2 Dlx4 Dok5 Dpysl5 Dspp Dtprp Dtx1 …
90	V$CREB_Q4: cAMP-response element binding protein	33	33	495	1275	14368	-2.3	0.0	0.05	0.0	1300012D20Rik 1700073K01Rik 2900091E11Rik Akr1d1 Atp1a3 Bcl9l Becn1 Cbs Cited4 Cyp1a1 Cyp2c38 Cyr61 Defb15 Dok5 Dusp24 Egr3 Epha4 Evx1 Flt1 Ftmt Il17 Kif17 Klkb1 Krtap5-4 Lgals2 Mos Neurl Nmu Notch3 Pdlim3 Slc8a3 Tas2r119 Tdpoz1
91	V$E2F1DP1_01: E2F-1:DP-1 heterodimer	138	138	390	4464	11179	-2.3	0.0	0.11	0.0	1700073K01Rik 9130020G10Rik Abcc6 Adam28 Agc1 Als2cl Anxa10 Arhgap20 Arid5b Arpm2 Astn1 Atp1a3 Atp7b Avp B3gnt4 Bmp8a C330023F11Rik Cacng3 Capn8 Catna2 Cbs Cbx1 Ccr8 Cdh2 Cilp2 Cited4 Cnnm1 Cops5 Coro6 Cox6c Cox8a Crhr1 Cyr61 D2Bwg0891e Dlst Dlx4 Dok5 Dpysl5 Dusp24 Egr3 Epha1 Esrrb Evx2 Faf1 Fbxo16 Fdps Fev Fgf15 Fjx1 Flt1 Foxd1 Foxf1a Foxj1 Foxq1 Fshr Gabrq Gdf11 Gja5 Glra1 Glra3 Gpc3 Gpr12 Gpr5…
92	V$CREBP1CJUN_01: CRE-binding protein 1:c-Jun heterodimer	13	13	515	621	15022	-2.31	0.0	0.02	0.0	1300012D20Rik BC018371 Becn1 Cyp2c38 Dok5 Dusp24 Flt1 Ftmt Kif17 Klkb1 Neurl Pdlim3 Tas2r119
93	V$MYC_Q2	87	87	441	2933	12710	-2.31	0.0	0.09	0.0	Arpm2 Atp6v0a4 Avp B3gnt4 BC018371 BC026374 Bzrpl1 Capn8 Catna2 Cbs Ccr4 Ccr8 Cdc42 Chrm4 Cib1 Cnih3 Cnnm1 Crb3 Crx D7Ertd462e Defb15 Dlx4 Faf1 Fjx1 Foxb1 G6pc Gadd45g Galr3 Gja5 Glra3 Gpr24 Gpr63 Gpx6 Guca2b Igf1r Il13ra1 Il17 Ilk Inhbe Jph1 Kcna7 Kcnd3 Keg1 Kif17 Lman1l Lmx1a Mds1 Mmp24 Mtnr1a Muc3 Myocd Neurl Nfatc2 Nkx1-2 Nmu Npy5r Nr2f2 Nr5a1 Ntn3 Nxf2 Pax7 Pla2g2f Pop5 Ppp1r14b Ptcra Rhbdl1…
94	V$SF1_Q6	70	70	458	2415	13228	-2.33	0.0	0.08	0.0	Aadat Actl7a Agc1 Als2cl Amh Apon Arhgap20 Art2b Atp11a B3gat1 BC026374 BC026439 Bid3 Capn8 Cbx1 Cdc42 Cdh17 Ces2 Chrm4 Cnih3 Coro6 Cox8a Cutl1 Cyp2c39 Dci Dnahc5 Foxb1 Fscn3 Gabrb2 Hcn2 Hcrt Heyl Hsd3b1 Ilk Klk1 Krtap12-1 Mageb1 Mpl Ms4a3 Neurog1 Nkd2 Olfr480 Olfr64 Pabpc2 Pax8 Pib5pa Pln Pomc1 Pop5 Prlpm Prlpo Pte2a Ptpn20 Rpgrip1 S100a5 Scgb3a2 Semcap2 Sftpb Sgk2 Slc17a1 Slc27a5 Speer3 St6galn…
95	V$MYCMAX_02: c-Myc:Max heterodimer	170	170	358	5407	10236	-2.33	0.0	0.13	0.0	2900091E11Rik 4931412G03Rik AV071179 Actl7a Adam28 Ankrd24 Arpm2 Art2b Art5 Atp6v0a4 Avp B3gat1 B3gnt4 BC018371 BC026374 Bzrpl1 Capn8 Catna2 Cbs Ccr1l1 Ccr4 Ccr8 Cdc42 Cdh15 Ces2 Ces6 Chrm4 Chrna2 Cib1 Clcn1 Cnih3 Cnnm1 Cox6c Cpne6 Crb3 Crx Cutl1 Cyp2b9 Cyp2c39 Cyr61 D7Ertd462e Defb15 Dhrs2 Dlx4 Dpysl5 Faf1 Fdps Fjx1 Fmo3 Foxb1 Fshr Ftmt G6pc Gabrg2 Gabrq Gadd45g Galr3 Gck Gckr Gif Gja5 Glra3 Gpr…
96	V$NMYC_01: N-Myc	102	102	426	3378	12265	-2.33	0.0	0.1	0.0	Arid5b Arpm2 Atp6v0a4 Avp B3gnt4 BC018371 BC026374 Bzrpl1 Capn8 Catna2 Cbs Ccr4 Ccr8 Cdc42 Chrm4 Cib1 Cnih3 Cnnm1 Coro6 Crb3 Crx D7Ertd462e Defb15 Dlx4 Faf1 Fev Fjx1 Foxb1 Fshr G6pc Gabrb2 Gadd45g Galr3 Gja5 Glra3 Gpr24 Gpr63 Gpx6 Guca2b Hod Igf1r Igf2bp3 Il13ra1 Il17 Ilk Inhbe Jph1 Kcna7 Kcnd3 Keg1 Kif17 Lman1l Lmx1a Mark4 Mds1 Mlycd Mmp24 Ms4a10 Mtnr1a Muc3 Myocd Neurl Nfatc2 Nkx1-2 Nmu Npy5r N…
97	V$DEAF1_01	91	91	437	3046	12597	-2.34	0.0	0.09	0.0	1110030H18Rik 2900091E11Rik 5730461K03Rik Abcc6 Agc1 Als2cl Anxa10 Apc2 Astn1 Atp1a3 B3gnt4 BC018371 Bicd1 Bmp8a Catna1 Cbln3 Chrna2 Cib1 Cnih3 Cnnm1 Cops5 Crhr1 Cutl2 Cybrd1 Dpysl5 Dusp24 Epha4 Evx1 Fjx1 Flt1 Foxf1a Gabrq Galr3 Gdf11 Gpc3 Gpr12 Guca2b Gucy1b3 Hap1 Hcn2 Hod Igf1r Igf2bp3 Il1rapl2 Ilk Inha Kcna1 Kcnma1 Kcnmb2 Kif17 Lmx1a Mapk8ip2 Mc3r Mrg2 Mrps14 Myocd Neud4 Neurog1 Nkx3-1 Npy5r N…
98	V$CEBPDELTA_Q6	380	380	148	11609	4034	-2.35	0.0	0.12	0.0	1300012D20Rik 1700073K01Rik 1700095F04Rik 4931412G03Rik 5730461K03Rik 6530413N01Rik 9130020G10Rik 9230106L14Rik A330096I21Rik AV071179 Aadat Abca4 Abcc6 Abcg5 Actc1 Actl7a Adam21 Adam28 Adam4 Afm Agc1 Akr1d1 Allc Alpk3 Als2cl Alx4 Ankrd1 Ankrd24 Anxa10 Apc2 Apon Arid5b Arpm2 Art2b Art5 Astn1 Atp1a3 Atp6v0a4 Atp7b Avp B3gat1 B3gnt4 BC014805 BC018371 BC026374 BC026439 BC031140 Bicd1 Bk Bmp8a Bpil1 …
99	V$PPARG_03: PPAR (peroxisome proliferator-activated receptor gamma)	218	218	310	6099	9544	-2.36	0.0	1.87	0.0	1110030H18Rik 1700095F04Rik 2900091E11Rik 5730461K03Rik Aadat Abcg5 Actc1 Adam4 Afm Akr1d1 Allc Als2cl Alx4 Ankrd1 Ankrd24 Apc2 Arpm2 Arr3 Art2b Atp11a Atp7b Avp B3gat1 B3gnt4 BC016201 BC026374 BC026439 Bicd1 Boll Bzrpl1 Caln1 Capn8 Catna2 Ccr4 Ccr8 Cdc42 Cdh15 Cdh17 Ces2 Ces6 Chrm4 Chrna2 Chrna6 Chrnb3 Chx10 Cilp2 Cpne6 Crb3 Crx Cutl1 Cutl2 Cybrd1 Cyp2c39 Cyp2g1 Cyp2j5 Cyr61 D7Ertd462e Dlx4 Dnah…
100	V$E2F1_Q4_01	99	99	429	3281	12362	-2.37	0.0	0.1	0.0	Actc1 Als2cl Anxa10 Arhgap20 Arpm2 Art5 Atp1a3 Atp7b Avp BC016201 Bcl9l Bmp8a Catna1 Cbln3 Cbs Cbx1 Ccr4 Cdh2 Cited4 Cnnm1 Cops5 Coro6 Cox8a Ctgf Cyr61 Dlst Epha4 Faf1 Fdps Flt1 Foxd4 Foxj1 Fzd8 Galr3 Gdf11 Glra3 Gpc3 Gpr24 Hpxn Igf1r Inha Jph1 Kcna7 Kcnma1 Keg1 Klf12 Krt1-17 Lama5 Lman1l Lmx1a Mc3r Mesp2 Mrg2 Mrps14 Msc Mt3 Myh14 Myocd Neurl Nfatc2 Nkx1-2 Nkx3-1 Nlgn1 Nmyc1 Notch3 Omp Pcm1 Rab33…
101	V$HNF4_DR1_Q3	433	433	95	12483	3160	-2.37	0.0	2.15	0.0	1110030H18Rik 1300012D20Rik 1700073K01Rik 1700095F04Rik 4931412G03Rik 5730461K03Rik 6530413N01Rik 9130020G10Rik 9230106L14Rik A330096I21Rik AV071179 Aadat Abca4 Abcc6 Abcg5 Actc1 Actl7a Adam21 Adam4 Afm Agc1 Akr1d1 Allc Alpk3 Als2cl Alx4 Amh Ankrd1 Ankrd24 Apc2 Apon Arf4 Arhgap20 Arpm2 Arr3 Art2b Art5 Atp11a Atp6v0a4 Atp7b Atpif1 Avp B3gat1 B3gnt4 BC016201 BC018371 BC026374 BC026439 Becn1 Bicd1 B…
102	V$CMYB_01: c-Myb	97	97	431	3220	12423	-2.37	0.0	0.1	0.0	1110030H18Rik 1700095F04Rik 5730461K03Rik Adam28 Akr1d1 Arf4 Arhgap20 Avp BC018371 Bicd1 Bid3 Bpil1 Butr1 C330023F11Rik Catna1 Catna2 Cbs Ccr1l1 Cdh15 Chrm4 Coro6 Cox8a Cutl2 Cyp11b2 Dspp Emid2 Esrrg Flt1 Foxf1a Gpr12 Gria2 Hcn1 Hcrt Hnf4a Hpxn Inhbe Iqcc Kap Kcnd3 Kcnk4 Kcnma1 Kif1a Klf13 Lect1 Lhx6 Mmp24 Mrgprh Ms4a3 Muc3 Myh14 Nebl Neud4 Nfkbia Nhlh1 Notch3 Ntn3 Nxph3 Omp Oprk1 Otog Pabpc2 Pcm…
103	V$AP1_Q2: activator protein 1	369	369	159	10577	5066	-2.38	0.0	1.92	0.0	1110030H18Rik 1300012D20Rik 1700073K01Rik 1700095F04Rik 4931412G03Rik 5730461K03Rik 6530413N01Rik 9130020G10Rik 9230106L14Rik AV071179 Aadat Abcc6 Actc1 Adam21 Adam28 Adam4 Afm Agc1 Allc Alpk3 Als2cl Alx4 Ankrd1 Anxa10 Apc2 Arf4 Arpm2 Arr3 Art2b Art5 Atp11a Atp6v0a4 Atpif1 Avp B3gat1 B3gnt4 BC018371 BC026374 BC026439 BC031140 Bcl9l Becn1 Bicd1 Bid3 Bk Boll Bpil1 Brs3 Butr1 Bzrpl1 C330023F11Rik Ca…
104	V$PTF1BETA_Q6	52	52	476	1263	14380	-2.41	0.0	2.46	0.0	1700095F04Rik 9130020G10Rik Anxa10 Arhgap20 Art5 Avp B3gat1 BC014805 Chrnb3 Cox6c Dok5 Fdps Fpr-rs3 Gabrb2 Gpr12 Gpr50 Hist3h2ba Kap Klk1 Mark4 Matp Mos Mrps14 Nfatc2 Nkd2 Nkx1-2 Nmu Notch3 Nr5a1 Nxph3 Omg Pax4 Pdc Pkhd1l1 Plekha4 Pop5 Pou2f2 Ppp1r14b Prkcc Rgs6 Rpgrip1 S100a5 Sec1 Sim1 Slc16a11 Slc26a7 Slc5a5 Slc8a3 Tex101 Tln1 Zfhx4 Zfp358
105	V$HLF_01: hepatic leukemia factor	144	144	384	4613	11030	-2.41	0.0	0.13	0.0	1300012D20Rik 2900091E11Rik 9130020G10Rik 9230106L14Rik AV071179 Abcc6 Adam21 Adam4 Allc Alpk3 Arf4 Arid5b Arr3 Astn1 Atp6v0a4 Atp7b B3gnt4 BC014805 Bicd1 Bk Boll Capn8 Catna2 Ccr1l1 Cdc42 Cdh17 Chrm4 Cops5 Cox6c Cps1 Cryab Ctgf Cyp1a1 Cyp2b9 Cyp2c38 Cyp2c39 Cyp2g1 Cyp3a11 D7Ertd462e Dhrs2 Dnahc5 Dok5 Dpysl5 Enam Evx2 Flt1 Foxd1 Foxd4 Fpr-rs3 Ftmt G6pc Gfm2 Gja5 Gpr63 Gprc6a Gpx6 Gria2 Hcn1 Hist3…
106	V$E47_01: E47	90	90	438	2351	13292	-2.41	0.0	2.17	0.0	Abcg5 Als2cl Amh Ankrd1 Apc2 Astn1 Atp1a3 Avp Bicd1 Bid3 Bk Bpil1 Butr1 Cacna1e Caln1 Cdh2 Clcn1 Cnih3 Col4a3 Coro2b Crb3 Crx Cryab Cyp11b2 Cyp2g1 D2Bwg0891e Dlst Dnahc5 Dtx1 Eppk1 Esrrb Foxd4 Fshr Gabrp Gadd45g Galntl1 Grik5 Guca2b Hand1 Hnf4a Hrh4 Inha Iqcc Jarid1b Kcnd3 Kcnj3 Kcnk4 Klk1 Krtap5-4 Mageb1 March9 Mlycd Mt3 Mtnr1a Myocd Neurl Nlgn1 Nr4a3 Oas1e Og9x Olfr70 Omg Oosp1 Pgc Pkhd1l1 Pop5…
107	V$OCT1_05: octamer-binding factor 1	27	27	501	1070	14573	-2.41	0.0	0.05	0.0	1300012D20Rik Abcc6 Atp1a3 Becn1 Brs3 Cps1 Cyp2j5 Esrrg Ftmt Gck Gpr45 Ifna6 Ifna9 Kcnmb2 Klk1 Lect1 Neurog1 Olfr480 Omg Pres Prlpm Ptcra Tbc1d10 Tcf2 Tln1 Trar1 Wnt8b
108	V$GFI1_01: growth factor independence 1	165	165	363	4553	11090	-2.42	0.0	1.87	0.0	9130020G10Rik 9230106L14Rik AV071179 Abca4 Actl7a Adam21 Agc1 Anxa10 Arf4 Arpm2 Art2b Atp6v0a4 Avp B3gnt4 BC014805 Becn1 Bk Cacng3 Caln1 Catna2 Cbx1 Ccr1l1 Ccr8 Cdh15 Chrna6 Chx10 Col4a3 Coro2b Ctgf Cutl1 Cyp2a12 Dci Ddr1 Dlst Dnahc5 Doc2b Dok5 Dspp Dtx1 Edn1 Enam Epha4 Evx2 F11r Faf1 Fdps Fmo1 Foxd4 Fscn3 Gabrg2 Gabrp Galntl1 Gif Glra1 Glra3 Gpr50 Gpr63 Gpx6 Gria2 Grik5 Gsh1 Gstm6 Hcn1 Hsd3b1 If…
109	V$CHOP_01: heterodimers of CHOP and C/EBPalpha	140	140	388	4488	11155	-2.43	0.0	0.14	0.0	1300012D20Rik 1700073K01Rik 2900091E11Rik 4931412G03Rik 5730461K03Rik AV071179 Abcc6 Afm Akr1d1 Ankrd1 Anxa10 Arid5b Arr3 Atp1a3 B3gat1 B3gnt4 BC014805 BC018371 BC026374 Bpil1 Cacng3 Cbs Ccr8 Cdh17 Ces6 Chrna2 Cited4 Clcn1 Coro6 Cyp2a12 Cyp2b9 Cyr61 Ddr1 Dhrs2 Dpysl5 Dtx1 Evx1 Faf1 Fbxo16 Fgf15 Fjx1 Fmo3 Foxd4 Gabrg2 Gabrq Gif Glra1 Glra3 Gpr12 Gpr63 Gprc6a Hesx1 Hod Hpxn Hrh4 Htr3b Il17 Il1rapl2…
110	V$PEBP_Q6	147	147	381	4028	11615	-2.44	0.0	1.89	0.0	1300012D20Rik 6530413N01Rik 9130020G10Rik Aadat Abca4 Adam4 Alpk3 Alx4 Amh Ankrd1 Apc2 Apon Art2b Atpif1 Avp B3gat1 BC014805 Bcl9l Becn1 Bid3 Capn8 Catna1 Cdh17 Celsr1 Chrna2 Chrna6 Cldn19 Cops5 Coro6 Crb3 Crx Cyp2a12 Cyp3a11 D7Ertd462e Dci Ddr1 Defb10 Defb15 Dhrs2 Dok5 Dpysl5 Dspp Dtx1 Emid2 Eps8l1 Fbxo16 Fev Fmo3 Foxd4 Ftmt Gabrq Galr3 Gck Gip Glra1 Gpr12 Gpr73 Hand1 Hcn1 Heyl Hrh4 Hsd3b1 Ifna1…
111	V$MAZR_01: MAZ related factor	230	230	298	6482	9161	-2.44	0.0	1.74	0.0	1110030H18Rik 2900091E11Rik 4931412G03Rik 6530413N01Rik Abcg5 Actc1 Agc1 Akr1d1 Als2cl Alx4 Ankrd24 Arf4 Arhgap20 Arpm2 Arr3 Art5 Astn1 Atp11a Atp1a3 Atp7b Atpif1 Avp B3gnt4 BC018371 BC026439 Bcl9l Bid3 Bk Bmp8a Bzrpl1 Cacna1e Catna1 Cbln3 Cbs Ccr8 Cdh2 Celsr1 Chrm4 Chrna2 Chx10 Cib1 Clcn1 Cnih3 Coro2b Coro6 Cpne6 Crb3 Crhr1 Cutl1 Cutl2 Cybrd1 Cyp1a1 Cyr61 D2Bwg0891e Dci Ddr1 Dlst Dok5 Dusp24 Egr…
112	V$NFKB_Q6: NF-kappaB	76	76	452	1954	13689	-2.46	0.0	2.2	0.0	A330096I21Rik AV071179 Actc1 Als2cl Ankrd24 Anxa10 Atp1a3 BC018371 Brs3 Ccr1l1 Ces2 Chrna2 Chrna6 Chx10 Clcn1 Cldn19 Coro2b Crx Ctgf Cutl1 Cutl2 Cyp2j5 Defb10 Doc2b Dok5 Dspp Fbxo16 Fmo1 Foxj1 Gabrp Gif Gucy1b3 Hoxb3 Igf1r Ilk Inha Kcna7 Kif1a Klk1 Klkb1 Lhx6 Lmx1a Lyzl1 Mds1 Mrps14 Myh14 Myocd Nfkbia Nkx1-2 Nlgn1 Nmur2 Nmyc1 Olfr16 Olfr68 Olfr69 Oosp1 Otog Pkhd1l1 Pla2g2f Plekha4 Pou2f2 Prkcc Pr…
113	V$COUP_01: COUP:HNF-4 heterodimer	89	89	439	2333	13310	-2.46	0.0	2.1	0.0	1110030H18Rik 1300012D20Rik AV071179 Adam4 Arr3 Art5 Atp6v0a4 Atp7b Atpif1 Avp BC026374 BC026439 Boll Caln1 Capn8 Ces2 Ces6 Clcn1 Ctgf Cyp1a2 Cyp2a12 Cyp2g1 Defb15 Emid2 Epha1 Eppk1 F9 Foxd1 Fpr-rs3 G6pc Gif Gpr50 Gpr73 Grik5 Guca2b Hap1 Igfbpl1 Il17 Iqcc Kcna1 Kcnj1 Kcnk4 Kcnmb2 Lcn3 Lect1 Lyzl1 Magea7 Mageb1 Mos Muc3 Nfatc2 Nhlh1 Npy5r Oas1e Olfr154 Otc Pdlim1 Pib5pa Plekha4 Pomc1 Ppyr1 Prap1 P…
114	V$NFE2_01: NF-E2 p45	65	65	463	2233	13410	-2.48	0.0	0.09	0.0	1110030H18Rik 9130020G10Rik Allc Anxa10 Apc2 Art2b Atp6v0a4 Becn1 Boll Butr1 Bzrpl1 Capn8 Cnih3 Cutl1 Cybrd1 Cyp2b9 Dtx1 Eps8l1 F11 Fev Fpr-rs3 Fzd8 G6pc Galr3 Gja5 Gpc3 Gpr45 Guca2b Heyl Iqcc Kif1a Lect1 Lhx4 Lhx6 Mrpl33 Nkx3-1 Nmu Olfr480 Omd Omg Pcm1 Pnlip Podxl Prlpk Ptpn13 Scn11a Sec1 Sftpb Sgk2 Slc17a2 Slc17a3 Slc27a5 Slc7a12 Speer3 Ssty1 Strc Sval1 Tcl1b3 Tff1 Tlx2 Trar1 Uts2 V1rd3 Zfp358 p
115	V$GATA1_05: GATA-binding factor 1	76	76	452	2564	13079	-2.49	0.0	0.1	0.0	1110030H18Rik 1700095F04Rik 5730461K03Rik Aadat Abcc6 Abcg5 Adam28 Afm Ankrd1 Anxa10 Atp11a BC016201 Catna2 Cited4 Clcn1 Cutl2 Dtprp Edn1 F11 F2rl3 F9 Fbxo16 Fpr-rs3 Gckr Gfm2 Gip Gria2 Guca2b Hesx1 Hist3h2ba Hrh4 Htr3b Il17 Ilk Klf1 Klf12 Klk4 Krtap12-1 Mbl2 Mesp2 Mrgpra3 Nfatc2 Nkx3-1 Nlgn1 Npy6r Olfr16 Olfr64 P2ry4 Pax7 Pdc Pdlim3 Plfr Pln Pnlip Pop5 Prelp Prlpk Prlpm Rpl41 Rspondin Scrn3 Sec1…
116	V$VMW65_Q6	217	217	311	6745	8898	-2.49	0.0	0.18	0.0	1700073K01Rik 2900091E11Rik 9230106L14Rik A330096I21Rik AV071179 Abca4 Abcg5 Actl7a Adam28 Adam4 Afm Ankrd1 Anxa10 Arf4 Arhgap20 Arid5b Art2b Art5 Atp6v0a4 Atpif1 B3gat1 BC016201 BC026439 BC031140 Bicd1 Bmp8a Boll Brs3 Butr1 Cbs Cdh17 Cdh2 Ces2 Ces6 Chrna2 Chrnb3 Cib1 Cilp2 Cldn19 Cnnm1 Col4a3 Cox6c Cps1 Crb3 Crhr1 Cutl1 Cutl2 Cyp2a12 Cyp2b9 Cyp2g1 Cyp2j5 Defb10 Defb15 Dnahc5 Dpysl5 Dspp Dtprp Ed…
117	V$DEC_Q1	382	382	146	11005	4638	-2.51	0.0	1.75	0.0	1110030H18Rik 5730461K03Rik 6530413N01Rik 9130020G10Rik A330096I21Rik AV071179 Aadat Abca4 Abcc6 Abcg5 Actc1 Actl7a Adam21 Adam28 Adam4 Afm Agc1 Alx4 Amh Ankrd1 Ankrd24 Apc2 Apon Arf4 Arhgap20 Arid5b Arpm2 Arr3 Art2b Art5 Atp11a Atp6v0a4 Atp7b Atpif1 Avp B3gnt4 BC016201 BC018371 BC026374 BC031140 Becn1 Bicd1 Bid3 Bk Bmp8a Brs3 Butr1 Bzrpl1 C330023F11Rik Cacna1e Cacng3 Caln1 Capn8 Catna1 Catna2 Cb…
118	V$E2F_Q4_01	90	90	438	2976	12667	-2.52	0.0	0.12	0.0	Actc1 Als2cl Anxa10 Arhgap20 Arpm2 Art5 Atp7b Avp BC016201 Bcl9l Bmp8a Catna1 Cbln3 Cbs Cbx1 Ccr4 Cdh2 Cited4 Cnnm1 Cops5 Coro6 Cox8a Ctgf Cyr61 Dlst Epha4 Faf1 Fdps Flt1 Foxd4 Foxj1 Gdf11 Glra3 Gpr24 Hpxn Igf1r Inha Jph1 Kcna7 Kcnma1 Keg1 Klf12 Krt1-17 Lama5 Lman1l Lmx1a Mc3r Mesp2 Mrg2 Mrps14 Msc Mt3 Myh14 Myocd Neurl Nfatc2 Nkx1-2 Nlgn1 Nmyc1 Notch3 Omp Pcm1 Rab33a Rgs6 Rgs9 Rhbdl1 Scrn3 Shrm …
119	V$TATA_C: Retroviral TATA box	150	150	378	4750	10893	-2.54	0.0	0.17	0.0	2900091E11Rik 9130020G10Rik Adam21 Adam28 Afm Alpk3 Ankrd1 Anxa10 Art5 Astn1 Atp6v0a4 BC014805 Becn1 Boll Brs3 C330023F11Rik Ccr1l1 Ccr8 Cdc42 Ces2 Chrnb3 Cited4 Col4a3 Cops5 Cox8a Cps1 Ctgf Cyp2c38 Cyp2c39 Dci Defb15 Dnahc5 Dpysl5 Dspp Egr3 Epha1 F11r F9 Faf1 Fjx1 Fmo1 Fmo3 Foxb1 Foxd1 Foxd4 Fpr-rs3 Fscn3 Ftmt G6pc Gadd45g Gckr Gfm2 Gif Gpr50 Gria2 Hesx1 Hoxb3 Hrh4 Htr3b Ifna1 Ifna6 Ifna9 Il13ra…
120	V$COMP1_01: COMP1	318	318	210	9714	5929	-2.55	0.0	0.2	0.0	1300012D20Rik 1700073K01Rik 5730461K03Rik 9130020G10Rik 9230106L14Rik AV071179 Abca4 Abcc6 Actc1 Actl7a Adam21 Adam28 Adam4 Afm Akr1d1 Allc Alpk3 Alx4 Ankrd1 Apc2 Apon Arid5b Arpm2 Arr3 Atp1a3 Atp6v0a4 Atp7b Atpif1 B3gat1 B3gnt4 BC014805 BC026374 BC026439 BC031140 Bcl9l Bid3 Butr1 Bzrpl1 Cacng3 Caln1 Catna1 Catna2 Cbs Ccr1l1 Cdh15 Cdh17 Cdh2 Celsr1 Ces2 Ces6 Chrm4 Chrna6 Cib1 Cited4 Clcn1 Cldn19 …
121	V$HFH3_01: HFH-3 (HNF3/fork head homolog 3)	237	237	291	7314	8329	-2.56	0.0	0.21	0.0	1700073K01Rik 1700095F04Rik 2900091E11Rik 6530413N01Rik A330096I21Rik AV071179 Abcc6 Actc1 Adam21 Adam28 Adam4 Akr1d1 Alpk3 Ankrd1 Anxa10 Apc2 Apon Arid5b Art5 Atp7b Atpif1 Avp B3gat1 B3gnt4 BC031140 Becn1 Bicd1 Bk Butr1 C330023F11Rik Cacng3 Caln1 Cbx1 Ccr1l1 Ccr4 Ccr8 Cdc42 Ces6 Chrm4 Cilp2 Cited4 Cops5 Cox6c Cox8a Cps1 Ctgf Cutl1 Cyp2b9 Cyp2c39 Cyp2g1 Cyp2j5 Cyr61 Defb10 Defb15 Dnahc5 Egr3 Enam…
122	V$MINI20_B: Muscle initiator sequence-20	314	314	214	9592	6051	-2.56	0.0	0.2	0.0	1110030H18Rik 1700073K01Rik 5730461K03Rik 6530413N01Rik A330096I21Rik Abcc6 Actl7a Agc1 Allc Alpk3 Alx4 Amh Ankrd1 Apon Arf4 Arhgap20 Arid5b Art2b Art5 Atp11a Atp1a3 Atp6v0a4 Atp7b Avp B3gnt4 BC016201 BC018371 BC026374 Bcl9l Bicd1 Bmp8a Bpil1 Butr1 Bzrpl1 Cacng3 Caln1 Capn8 Catna1 Cbln3 Cbs Cbx1 Ccr1l1 Cdh15 Cdh2 Celsr1 Ces6 Chrm4 Chrna2 Chrna6 Chrnb3 Chx10 Cilp2 Clcn1 Cnih3 Cnnm1 Col4a3 Coro2b C…
123	V$E12_Q6	147	147	381	4072	11571	-2.58	0.0	1.67	0.0	Abcg5 Agc1 Alpk3 Als2cl Amh Apc2 Apon Astn1 B3gat1 BC016201 Bicd1 Bk Bmp8a Butr1 Cacna1e Caln1 Catna2 Cdh2 Cib1 Cilp2 Clcn1 Cnih3 Col4a3 Coro2b Crb3 Crx Cryab Cyp1a1 Cyp2g1 Dci Defb10 Dnahc5 Dtx1 Epha1 Epha4 Eppk1 Eps8l1 Esrrb F11r Foxb1 Foxd4 Foxj1 Gabrq Gadd45g Galntl1 Gck Gckr Gdf11 Glra1 Gpr12 Gpr45 Gpr73 Gpx6 Grik5 Gsh1 Guca2b Hand1 Hap1 Hcrt Heyl Hnf4a Hpca Hpxn Il13ra1 Il17rd Inha Iqcc Jar…
124	V$CDPCR3HD_01: cut-like homeodomain protein	177	177	351	4966	10677	-2.6	0.0	1.57	0.0	1300012D20Rik 4931412G03Rik Abcc6 Actc1 Allc Alpk3 Arr3 Art2b Astn1 Atp6v0a4 Atp7b B3gat1 BC014805 BC026374 BC031140 Bid3 Bpil1 Brs3 C330023F11Rik Cbx1 Ccr1l1 Ccr4 Cdc42 Cdh15 Cdh17 Ces6 Chrna2 Chrnb3 Clcn1 Coro2b Coro6 Cpne6 Ctgf Cutl2 Cyp11b2 Cyp1a1 Cyp1a2 Cyp2c39 Cyp2g1 Cyr61 Defb15 Dnahc5 Dusp24 Egr3 Emid2 Epha4 Eppk1 Esrrg F11 F11r F2rl3 Faf1 Fbxo16 Fmo1 Foxd1 Foxd4 Fscn3 Fshr Gabrb2 Gabrp G…
125	V$PAX5_01: B-cell-specific activating protein	41	41	487	1479	14164	-2.63	0.0	0.08	0.0	Actc1 Atp11a B3gat1 Butr1 Cacna1e Cbs Chrna6 Cib1 Cited4 Cpne6 Crhr1 Crx Cutl2 Defb15 Dok5 Fev Galr3 Glra3 Gpr50 Gpr73 Grik5 Igfbpl1 Klf13 Krtap12-1 Lama5 Nfatc2 Nkx1-2 Oprm1 Pnlip Pou2f2 Pte2a Sec1 Slamf1 Slc22a1 Slc8a3 Smad6 Tex12 Trpc5 Usp43 Zfp98 Zic2
126	V$HNF1_C: Hepatic nuclear factor 1	189	189	339	5336	10307	-2.63	0.0	1.49	0.0	1700073K01Rik 1700095F04Rik 4931412G03Rik 9130020G10Rik 9230106L14Rik AV071179 Aadat Actc1 Actl7a Adam21 Afm Alpk3 Ankrd1 Arr3 Art2b Astn1 Atp6v0a4 Atpif1 BC014805 BC016201 BC031140 Becn1 Bmp8a Butr1 Bzrpl1 Cbx1 Ccr4 Cdh17 Chrm4 Chrnb3 Clcn1 Cps1 Crb3 Cyp2c38 Cyp2c39 Cyp2j5 Cyp3a11 Cyr61 Defb10 Dhrs2 Dspp Dtx1 Enam Evx2 F9 Faf1 Fgf15 Flt1 Fmo1 Foxd1 Fpr-rs3 Fshr Ftmt G6pc Gabrg2 Gck Gdf11 Gfm2 Gj…
127	V$CREL_01: c-Rel	393	393	135	11367	4276	-2.63	0.0	1.61	0.0	1110030H18Rik 1300012D20Rik 1700095F04Rik 2900091E11Rik 4931412G03Rik 5730461K03Rik 9130020G10Rik A330096I21Rik AV071179 Abca4 Abcc6 Abcg5 Adam21 Adam28 Adam4 Afm Agc1 Akr1d1 Allc Alpk3 Als2cl Alx4 Amh Ankrd1 Ankrd24 Anxa10 Apc2 Arf4 Arr3 Art2b Art5 Atp11a Atp1a3 Atp6v0a4 Atp7b Atpif1 Avp B3gnt4 BC014805 BC016201 BC018371 BC026374 BC026439 BC031140 Bcl9l Bicd1 Bid3 Bmp8a Bpil1 Brs3 Butr1 Bzrpl1 C…
128	V$PBX_Q3	497	497	31	14940	703	-2.64	0.0	0.06	0.0	1110030H18Rik 1300012D20Rik 1700073K01Rik 2900091E11Rik 5730461K03Rik 6530413N01Rik 9130020G10Rik 9230106L14Rik A330096I21Rik AV071179 Aadat Abca4 Abcc6 Abcg5 Actc1 Actl7a Adam21 Adam28 Adam4 Afm Agc1 Akr1d1 Allc Alpk3 Als2cl Alx4 Amh Ankrd1 Ankrd24 Anxa10 Apc2 Apon Arf4 Arhgap20 Arid5b Arpm2 Arr3 Art2b Art5 Astn1 Atp11a Atp1a3 Atp6v0a4 Atp7b Atpif1 Avp B3gat1 B3gnt4 BC014805 BC016201 BC018371 BC…
129	V$E2F_Q6_01	53	53	475	1842	13801	-2.64	0.0	0.1	0.0	Actc1 Als2cl Anxa10 Arhgap20 Avp BC016201 Cbln3 Cbx1 Cited4 Cops5 Coro6 Cox8a Ctgf Cyr61 Dlst Faf1 Fdps Flt1 Foxd4 Gdf11 Hpxn Inha Jph1 Kcna7 Lama5 Lman1l Lmx1a Mesp2 Msc Mt3 Nfatc2 Nkx1-2 Nmyc1 Omp Rgs6 Rgs9 Rhbdl1 Scrn3 Shrm Sim1 Slc5a5 Smad6 Sntg1 Sp4 Syngr3 Syt1 Tbc1d10 Tcf2 Tcf23 Them2 Thop1 Tln1 Zfp98
130	V$PPARA_02: PPAR-alpha:RXR-alpha heterodimer (peroxisome proliferator activated factor alpha:retinoid X receptor alpha)	22	22	506	462	15181	-2.66	0.0	2.6	0.0	1700095F04Rik Cdh15 Cdh17 Coro6 Cyp2j5 Egr3 Evx1 F11 Fscn3 Gabrp Hist3h2ba Kcnj3 Mlycd Muc3 Nkd2 Olfr64 Otog Rpl41 Slc22a7 Tgn Thop1 Zfy1
131	V$TANTIGEN_B: Major T-antigen binding sites	50	50	478	1746	13897	-2.67	0.0	0.1	0.0	1110030H18Rik 1700073K01Rik Avp BC031140 Butr1 C330023F11Rik Cbx1 Ccr8 Chrm4 Cox8a Crb3 Cyp2a12 D2Bwg0891e D7Ertd462e Dci Dpysl5 F11r F9 Gckr Gdf11 Gip Gpx6 Gsh1 Hcrt Hesx1 Heyl Ifna6 Il17rd Iqcc Jarid1b Lama5 Mrgpra3 Neud4 Nkx3-1 Nodal Nxf2 Og9x Plekha4 Ptcra Rpgrip1 Sec1 Sf3b5 Slc17a2 Slc27a5 Stk22s1 Sult1c1 Tbc1d10 Tex15 Tuba1 Xcr1
132	V$SOX9_B1: SOX (SRY-related HMG box)	286	286	242	8708	6935	-2.68	0.0	0.27	0.0	1110030H18Rik 1300012D20Rik 1700073K01Rik 1700095F04Rik 2900091E11Rik 4931412G03Rik 9230106L14Rik AV071179 Abcc6 Abcg5 Actl7a Adam28 Adam4 Agc1 Akr1d1 Alpk3 Ankrd24 Anxa10 Apon Arhgap20 Arid5b Arpm2 Arr3 Atp7b Atpif1 Avp BC016201 BC018371 BC026374 BC026439 Becn1 Boll Bzrpl1 C330023F11Rik Caln1 Capn8 Catna1 Cbx1 Ccr1l1 Ccr8 Cdh2 Ces2 Ces6 Chrna2 Chrna6 Chrnb3 Cilp2 Col4a3 Cops5 Coro2b Coro6 Cps1 C…
133	V$AREB6_03: AREB6 (Atp1a1 regulatory element binding factor 6)	90	90	438	2411	13232	-2.69	0.0	1.78	0.0	A330096I21Rik Actc1 Apon Atp6v0a4 BC016201 Bcl9l Bk Bmp8a Capn8 Catna2 Ccr4 Ccr8 Chrnb3 Chx10 Cib1 Clcn1 Cnnm1 Crb3 Cybrd1 Cyp11b2 Cyp1a2 Cyp2b9 Cyr61 Dci Epha1 Eps8l1 Fmo1 Foxb1 Fshr Gckr Gdf11 Gpr45 Grik5 Hap1 Hpxn Il17rd Inha Inhbe Iqcc Jph1 Kcna1 Kif1a Lcn3 Lgr8 Mageb1 Mesp2 Mlycd Mrgpra1 Mtnr1a Mybpc3 Myh14 Nfatc2 Npy6r Nr4a3 Olfr70 Oprk1 Oprm1 Pdlim3 Pkhd1l1 Pnlip Ppp1r14b Prap1 Pres Ptpn13…
134	V$MYOGNF1_01: myogenin / nuclear factor 1 or related factors	104	104	424	3345	12298	-2.7	0.0	0.18	0.0	6530413N01Rik 9130020G10Rik Aadat Als2cl Anxa10 Atp6v0a4 B3gat1 BC031140 Bmp8a C330023F11Rik Cacna1e Catna1 Cbs Cdc42 Cdh17 Cib1 Cited4 Col4a3 Coro2b Cox6c Cryab Cutl2 Cyp1a1 Cyp2c39 D2Bwg0891e D7Ertd462e Dci Dlst Dlx4 Dnahc5 Dok5 Dusp24 Edn1 Enam Eppk1 Esrrg F2rl3 Fbxo16 Fev Fmo1 Foxb1 Gabrp Galr3 Gck Gckr Gja5 Glra3 Gpc3 Gpr12 Hcn1 Hcrt Hesx1 Heyl Hoxb3 Hsd3b1 Il17rd Inha Jarid1b Kcna7 Kcnd3 Kc…
135	V$RFX1_02: X-box binding protein RFX1	172	172	356	5332	10311	-2.71	0.0	0.25	0.0	1700095F04Rik 4931412G03Rik 9230106L14Rik Actl7a Adam28 Agc1 Alpk3 Als2cl Amh Ankrd24 Anxa10 Atp11a Atp6v0a4 BC016201 BC026374 Boll Bpil1 Brs3 C330023F11Rik Cacng3 Capn8 Catna1 Cbln3 Ccr4 Ces6 Chrm4 Chrna2 Cib1 Cilp2 Cited4 Clcn1 Cnih3 Col4a3 Coro2b Coro6 Cox6c Cps1 Cutl1 Cutl2 Cyp11b2 Cyp2b9 Cyr61 Dci Ddr1 Dhrs2 Dnahc5 Dpysl5 Egr3 Emid2 Enam Eppk1 Eps8l1 Esrrb Esrrg F9 Fbxo16 Fgf15 Foxb1 Foxd4 F…
136	V$AREB6_01: AREB6 (Atp1a1 regulatory element binding factor 6)	122	122	406	3369	12274	-2.71	0.0	1.57	0.0	1300012D20Rik 9130020G10Rik 9230106L14Rik Allc Als2cl Ankrd24 Apon Arhgap20 Arpm2 Art5 Atp6v0a4 BC016201 Bk Bmp8a Brs3 Catna1 Cbx1 Ccr1l1 Ces2 Cldn19 Col4a3 Cox6c Cps1 Crb3 Cybrd1 Cyp2a12 Dci Defb10 Defb15 Dnahc5 Doc2b Dusp24 Egr3 Epha1 Eppk1 Eps8l1 Esrrb Esrrg Evx2 Foxj1 Foxq1 G6pc Gabrb2 Gabrp Gabrq Gadd45g Galr3 Gif Gip Gpx6 Gsh1 Gucy1b3 Ifna1 Ifna9 Igfbpl1 Il13ra1 Il1rapl2 Ingaprp Inhbe Kcnj1…
137	V$SREBP1_Q6	167	167	361	5183	10460	-2.71	0.0	0.25	0.0	1110030H18Rik 1300012D20Rik 1700073K01Rik 4931412G03Rik 9130020G10Rik Abca4 Actc1 Actl7a Afm Akr1d1 Allc Als2cl Alx4 Amh Ankrd24 Arpm2 Arr3 Atp11a Atp7b BC016201 BC018371 BC026374 Bicd1 Bid3 Bk Butr1 C330023F11Rik Cacna1e Cacng3 Capn8 Catna1 Cbln3 Ccr1l1 Cdh15 Chrna2 Chrnb3 Chx10 Cib1 Cited4 Cutl2 Cybrd1 Cyp1a1 Cyp1a2 Cyp2b9 Cyp2j5 Defb10 Doc2b Dpysl5 Dtx1 Edn1 Egr3 Emid2 Epha1 Epha4 Eppk1 Esrrg …
138	V$TCF1P_Q6	339	339	189	10265	5378	-2.73	0.0	0.27	0.0	1110030H18Rik 1300012D20Rik 1700073K01Rik 1700095F04Rik 2900091E11Rik 4931412G03Rik 5730461K03Rik 9130020G10Rik 9230106L14Rik AV071179 Aadat Abca4 Abcc6 Abcg5 Actl7a Adam28 Afm Agc1 Akr1d1 Allc Alpk3 Alx4 Amh Ankrd1 Apc2 Arf4 Arhgap20 Arid5b Arpm2 Arr3 Art2b Art5 Astn1 Atp1a3 Atp6v0a4 Atpif1 Avp B3gat1 B3gnt4 BC018371 BC026439 BC031140 Bcl9l Bicd1 Bid3 Bk Bmp8a Boll Brs3 Butr1 C330023F11Rik Cacna…
139	V$VMYB_01: v-Myb	369	369	159	11161	4482	-2.73	0.0	0.24	0.0	1110030H18Rik 1300012D20Rik 1700073K01Rik 2900091E11Rik 5730461K03Rik 6530413N01Rik 9130020G10Rik 9230106L14Rik A330096I21Rik AV071179 Aadat Abca4 Actc1 Actl7a Adam21 Adam28 Agc1 Akr1d1 Allc Alpk3 Alx4 Amh Ankrd1 Ankrd24 Arf4 Arid5b Arpm2 Arr3 Art2b Atp11a Atp1a3 Atp6v0a4 Atp7b Atpif1 Avp B3gat1 B3gnt4 BC014805 BC018371 BC026374 BC026439 BC031140 Bcl9l Becn1 Bicd1 Bid3 Bk Bmp8a Boll Brs3 Butr1 C3…
140	V$LMO2COM_02: complex of Lmo2 bound to Tal-1, E2A proteins, and GATA-1, half-site 2	286	286	242	8272	7371	-2.74	0.0	1.22	0.0	1110030H18Rik 1700095F04Rik 4931412G03Rik 6530413N01Rik Aadat Abca4 Abcc6 Abcg5 Actl7a Adam4 Akr1d1 Allc Alpk3 Amh Ankrd1 Anxa10 Apon Arhgap20 Arpm2 Art2b Art5 Astn1 Atp11a Atp1a3 Atp6v0a4 Atp7b Avp B3gnt4 BC014805 BC016201 BC026374 BC026439 BC031140 Bid3 Bmp8a Bpil1 Brs3 Butr1 Bzrpl1 Cacng3 Capn8 Catna2 Cbln3 Cbs Ccr1l1 Ccr8 Cdc42 Ces6 Chrm4 Chrna2 Chrna6 Chx10 Cib1 Cilp2 Clcn1 Cnih3 Col4a3 Coro…
141	V$OLF1_01: olfactory neuron-specific factor	59	59	469	1515	14128	-2.75	0.0	1.93	0.0	1700095F04Rik AV071179 Adam4 Agc1 Amh Ankrd24 BC026374 Bcl9l Bid3 Bmp8a Chrna6 Cited4 Cnih3 Dok5 Dpysl5 Epha1 Epha4 Flt1 Foxf1a Foxj1 Gabrg2 Gabrp Gja5 Gpr45 Grik5 Ifna9 Ilk Inhbe Kcnd3 Kcnj3 Klk4 Krt1-17 Lhx4 Myocd Nfkbia Nlgn1 Npy6r Nr4a3 Oas1e Olfr70 Omp Otog Prap1 Runx3 Scrn3 Sema6c Serpinf2 Shrm Sim1 Slamf1 Slc16a11 Slc17a1 Tcf2 Tgfb1i4 Them2 Tlx2 Trpc5 Usp43 Wnt8b
142	V$E2F_02: E2F	18	18	510	362	15281	-2.75	0.0	2.6	0.0	Cited4 Cops5 Coro6 Cox8a Dlst Faf1 Fdps Kcna7 Lmx1a Mesp2 Nfatc2 Nmyc1 Omp Scrn3 Shrm Slc5a5 Syngr3 Syt1
143	V$E2F_Q3: E2F	18	18	510	362	15281	-2.75	0.0	2.6	0.0	Cited4 Cops5 Coro6 Cox8a Dlst Faf1 Fdps Kcna7 Lmx1a Mesp2 Nfatc2 Nmyc1 Omp Scrn3 Shrm Slc5a5 Syngr3 Syt1
144	V$E2F4DP1_01: E2F-4:DP-1 heterodimer	18	18	510	362	15281	-2.75	0.0	2.6	0.0	Cited4 Cops5 Coro6 Cox8a Dlst Faf1 Fdps Kcna7 Lmx1a Mesp2 Nfatc2 Nmyc1 Omp Scrn3 Shrm Slc5a5 Syngr3 Syt1
145	V$DR4_Q2: direct repeat 4	447	447	81	13478	2165	-2.77	0.0	0.16	0.0	1110030H18Rik 1700073K01Rik 1700095F04Rik 2900091E11Rik 4931412G03Rik 5730461K03Rik 6530413N01Rik 9230106L14Rik A330096I21Rik AV071179 Aadat Abca4 Abcc6 Abcg5 Actl7a Adam21 Adam4 Afm Akr1d1 Allc Alpk3 Als2cl Alx4 Amh Ankrd1 Ankrd24 Apc2 Apon Arhgap20 Arid5b Arpm2 Arr3 Art2b Art5 Astn1 Atp1a3 Atp6v0a4 Atp7b Atpif1 Avp B3gat1 B3gnt4 BC014805 BC016201 BC018371 BC026374 BC026439 BC031140 Bcl9l Becn1 …
146	V$TGIF_01: TGIF (5'TG3' interacting factor)	152	152	376	4293	11350	-2.77	0.0	1.34	0.0	1700095F04Rik 9230106L14Rik Aadat Abcc6 Abcg5 Actc1 Actl7a Adam21 Adam28 Afm Akr1d1 Alx4 Apc2 Art2b Avp B3gat1 BC018371 BC026439 BC031140 Bid3 Bk Bmp8a Bpil1 Butr1 Ccr1l1 Ces2 Chrm4 Chrna2 Chrnb3 Clcn1 Cnih3 Coro2b Cpne6 Cps1 Cyp11b2 Cyp2a12 Cyp2c39 Dhrs2 Dnahc5 Dpysl5 Dtx1 Enam Evx1 Fbxo16 Fgf15 Fjx1 Fmo3 Foxd1 Foxq1 Fpr-rs3 Gabrp Galr3 Glra1 Gpr24 Gpr50 Gpr73 Gpx6 Grik5 Guca2b Gucy1b3 Hesx1 Hey…
147	V$ETS2_B: c-Ets-2 binding sites	138	138	390	4309	11334	-2.77	0.0	0.25	0.0	1700095F04Rik 9230106L14Rik Aadat Abcg5 Afm Agc1 Akr1d1 Allc Alx4 Anxa10 Arhgap20 Arid5b Arpm2 Atp11a Atp6v0a4 Atpif1 Avp BC016201 BC018371 BC026374 BC026439 BC031140 Bicd1 Boll Brs3 Bzrpl1 Cacng3 Caln1 Ccr4 Cdh17 Ces2 Ces6 Chrm4 Chrna6 Cited4 Cnih3 Col4a3 Crx Cutl1 Cybrd1 Cyp2b9 D7Ertd462e Dlx4 Dnahc5 Doc2b Edn1 Egr3 Eppk1 Esrrb Esrrg F11 F11r F2rl3 Flt1 Foxj1 Foxq1 Fscn3 Fshr Gabrg2 Gabrp Gdf11…
148	V$MAZ_Q6	375	375	153	10896	4747	-2.77	0.0	1.32	0.0	1110030H18Rik 1700073K01Rik 1700095F04Rik 2900091E11Rik 4931412G03Rik 5730461K03Rik 6530413N01Rik 9230106L14Rik A330096I21Rik Aadat Abca4 Abcc6 Actc1 Adam21 Adam4 Agc1 Allc Alpk3 Als2cl Alx4 Amh Ankrd24 Apc2 Arhgap20 Arid5b Arpm2 Arr3 Astn1 Atp11a Atp1a3 Atp6v0a4 Atp7b Atpif1 Avp B3gat1 B3gnt4 BC014805 BC018371 BC026374 BC026439 Bcl9l Bid3 Bk Bmp8a Boll Butr1 Bzrpl1 C330023F11Rik Cacna1e Cacng3 C…
149	V$AHRARNT_01: aryl hydrocarbon receptor:Arnt heterodimers	26	26	502	996	14647	-2.77	0.0	0.07	0.0	Caln1 Catna1 Cpne6 Dlx4 Dspp Fbxo16 Foxq1 Fzd8 Gadd45g Kcnmb2 Mbl2 Mlycd Nebl Neud4 Nxf2 Pte2a Rhov Scn11a Semcap2 Sf3b5 Slc8a3 Sntg1 Sox2 Tcl1b3 Uts2 Zfy1
150	V$STAT_01: signal transducers and activators of transcription	92	92	436	2965	12678	-2.78	0.0	0.19	0.0	Actl7a Afm Agc1 Ankrd24 Apon Arf4 Arhgap20 BC014805 Bcl9l Bicd1 Brs3 Cdh17 Ces2 Cib1 Cited4 Cyp2j5 Ddr1 Dlst Dnahc5 Doc2b Dtprp Esrrb Evx2 F9 Faf1 Fbxo16 Flt1 Gabrp Gif Glra3 Gpr12 Gpr63 Guca2b Hoxb3 Ifna6 Ifna9 Ingaprp Kcna7 Kcnk4 Keg1 Klf13 Magea7 Mageb1 Mds1 Mmp24 Mos Mpl Mrpl33 Ms4a3 Mtnr1a Mybpc3 Myh14 Nmur2 Nmyc1 Olfr70 Oprk1 Otog P2rx3 P2ry4 Pax4 Pcdhb6 Pkhd1l1 Pla2g2f Prelp Prlpk Prss32 P…
151	V$LDSPOLYA_B: Lentiviral Poly A downstream element	431	431	97	12531	3112	-2.78	0.0	1.56	0.0	1110030H18Rik 1300012D20Rik 1700073K01Rik 1700095F04Rik 2900091E11Rik 4931412G03Rik 6530413N01Rik 9130020G10Rik 9230106L14Rik AV071179 Aadat Abcc6 Abcg5 Actc1 Actl7a Adam21 Adam28 Adam4 Afm Agc1 Akr1d1 Allc Alpk3 Als2cl Amh Anxa10 Apc2 Apon Arf4 Arhgap20 Arid5b Arpm2 Arr3 Art2b Art5 Astn1 Atp11a Atp1a3 Atp6v0a4 Atpif1 Avp B3gat1 B3gnt4 BC014805 BC016201 BC018371 BC026374 BC026439 BC031140 Becn1 B…
152	V$AREB6_02: AREB6 (Atp1a1 regulatory element binding factor 6)	209	209	319	6012	9631	-2.78	0.0	1.17	0.0	1110030H18Rik 1700095F04Rik 5730461K03Rik 9130020G10Rik A330096I21Rik Aadat Adam28 Allc Alpk3 Ankrd1 Ankrd24 Apon Arpm2 Atp6v0a4 BC016201 BC018371 Becn1 Bid3 Bk Bmp8a Brs3 Butr1 Capn8 Catna1 Catna2 Ccr1l1 Ccr4 Ccr8 Cdh15 Cdh2 Ces2 Chrm4 Chrna2 Chrnb3 Chx10 Cib1 Cilp2 Clcn1 Coro2b Cox6c Cox8a Crb3 Crx Cybrd1 Cyp11b2 Cyp2a12 Cyp2g1 D7Ertd462e Dci Dnahc5 Doc2b Dspp Dtprp Egr3 Epha1 Eps8l1 F11r Fdps …
153	V$IRF_Q6_01	240	240	288	7289	8354	-2.78	0.0	0.34	0.0	1300012D20Rik 1700073K01Rik 2900091E11Rik 9130020G10Rik 9230106L14Rik A330096I21Rik AV071179 Abca4 Adam21 Adam4 Afm Agc1 Akr1d1 Alpk3 Alx4 Ankrd1 Anxa10 Arhgap20 Arid5b Arpm2 Arr3 Astn1 Atp6v0a4 B3gat1 B3gnt4 BC014805 BC026439 Bicd1 Bmp8a Cacna1e Caln1 Capn8 Cbx1 Ccr4 Ccr8 Cdh2 Ces2 Ces6 Chrm4 Chrnb3 Chx10 Cib1 Clcn1 Cldn19 Col4a3 Coro6 Cps1 Cryab Cutl1 Cutl2 Cyp11b2 Cyp1a1 Cyp2c38 Cyp2j5 Cyp3a11…
154	V$NFY_01: nuclear factor Y (Y-box binding factor)	105	105	423	3342	12301	-2.79	0.0	0.21	0.0	1110030H18Rik 9130020G10Rik Abcg5 Akr1d1 Alpk3 Atp1a3 Atp7b Bmp8a Cbs Cdh2 Chrm4 Chx10 Cited4 Cox6c Cyp2a12 Cyp2j5 Defb10 Dlx4 Dspp Enam Esrrg F11r Fbxo16 Fdps Fjx1 Foxj1 Fpr-rs3 Gadd45g Glra1 Glra3 Gpc3 Gpr45 Gpr50 Gpx6 Gucy1b3 Hesx1 Hist3h2ba Hnf4a Igf2bp3 Igfbpl1 Il17 Kcna1 Kcnj1 Klf1 Klf13 Lama5 Lect1 Lhx4 Mageb1 Mc3r Mip Mmp24 Mrgpra3 Muc3 Mybpc3 Myocd Neud4 Neurog1 Nkx3-1 Nmur2 Notch3 Npas3…
155	V$STAT5B_01: signal transducer and activator of transcription 5b	16	16	512	313	15330	-2.79	0.0	2.6	0.0	Agc1 Cdh17 Cited4 Esrrb Gif Hoxb3 Mds1 Mos Mpl Mtnr1a Prelp Slamf1 Slc2a5 Stk22s1 Sval1 Tmem43
156	V$HNF4ALPHA_Q6	194	194	334	5565	10078	-2.8	0.0	1.18	0.0	1110030H18Rik 1300012D20Rik 9230106L14Rik AV071179 Aadat Adam21 Adam4 Afm Alpk3 Alx4 Ankrd24 Arf4 Arpm2 Arr3 Art5 Atp11a Atp6v0a4 Atp7b Atpif1 Avp BC014805 BC016201 BC018371 BC026374 BC026439 Becn1 Bicd1 Bk Boll Cacna1e Cacng3 Caln1 Capn8 Cbs Ccr1l1 Cdh17 Ces2 Ces6 Chrnb3 Cited4 Clcn1 Cnih3 Col4a3 Cops5 Cox8a Cps1 Crb3 Crx Ctgf Cutl2 Cyp1a2 Cyp2a12 Cyp2g1 Cyr61 D7Ertd462e Defb15 Doc2b Dusp24 Emid…
157	V$HNF6_Q6	61	61	467	1583	14060	-2.8	0.0	1.84	0.0	AV071179 Adam21 Allc Arid5b Boll Butr1 Cdc42 Cib1 Crx Cyp2g1 Dok5 Egr3 Eppk1 F11 Foxd4 Ftmt G6pc Gdf11 Glra3 Gprc6a Hap1 Hcn1 Hnf4a Ifna1 Ifna9 Kap Kcna1 Klf1 Mesp2 Mmp24 Ndst4 Nfkbia Npas3 Npy6r Nr1h4 Nxf2 Omg P2ry4 Pgc Pla2g2f Plfr Pln Prlpo Ptcra Ptpn20 Retnlb Rgn Rpe65 Rpgrip1 Rxrg Shrm Slc17a1 Slco1b2 Speer4f Styx Sult1c1 Tas2r108 Tdpoz1 Tgfb1i4 Ttr V1rc8
158	V$GATA3_03: GATA-binding factor 3	349	349	179	10521	5122	-2.8	0.0	0.32	0.0	1110030H18Rik 1300012D20Rik 1700073K01Rik 1700095F04Rik 2900091E11Rik 5730461K03Rik 6530413N01Rik 9230106L14Rik A330096I21Rik AV071179 Aadat Abca4 Abcc6 Actc1 Adam21 Adam28 Adam4 Afm Agc1 Akr1d1 Ankrd1 Ankrd24 Anxa10 Apon Arf4 Arid5b Arr3 Art2b Art5 Astn1 Atp11a Atp1a3 Atp6v0a4 Atp7b Atpif1 B3gnt4 BC014805 BC016201 BC018371 BC026374 BC026439 Bicd1 Bk Boll Bpil1 Bzrpl1 Cacna1e Caln1 Cbs Cbx1 Ccr1l…
159	V$TEF_Q6	193	193	335	5548	10095	-2.81	0.0	1.14	0.0	1300012D20Rik 1700073K01Rik 4931412G03Rik 5730461K03Rik A330096I21Rik AV071179 Aadat Actc1 Actl7a Adam21 Adam28 Alpk3 Alx4 Ankrd1 Anxa10 Apon Arf4 Arid5b Arr3 Art2b Art5 Astn1 Atp7b BC014805 Becn1 Bicd1 Bid3 Bpil1 Bzrpl1 C330023F11Rik Cacng3 Caln1 Cbs Cdc42 Cdh2 Ces2 Ces6 Cib1 Clcn1 Col4a3 Cox8a Cps1 Crx Ctgf Cyp11b2 Cyp3a11 D2Bwg0891e Defb15 Dnahc5 Dok5 Dspp Dtprp Edn1 Enam Esrrg F11 F2rl3 F9 Fa…
160	V$NKX25_01: homeo domain factor Nkx-2.5/Csx, tinman homolog	265	265	263	7705	7938	-2.81	0.0	1.04	0.0	1110030H18Rik 2900091E11Rik 6530413N01Rik A330096I21Rik Abca4 Abcc6 Abcg5 Adam28 Adam4 Afm Akr1d1 Allc Ankrd1 Ankrd24 Apc2 Apon Arf4 Arid5b Art2b Art5 Atp6v0a4 Avp BC016201 BC026374 Becn1 Bid3 Bmp8a Boll Bpil1 C330023F11Rik Cacna1e Cacng3 Capn8 Catna1 Catna2 Ccr1l1 Ccr4 Cdc42 Cdh17 Celsr1 Ces2 Chrm4 Chrna2 Chrna6 Chrnb3 Cib1 Cited4 Cnnm1 Cops5 Cox8a Cps1 Cryab Ctgf Cutl1 Cutl2 Cybrd1 Cyp11b2 Cyp1…
161	V$GATA_C: GATA binding site	255	255	273	7405	8238	-2.82	0.0	1.05	0.0	1300012D20Rik 1700073K01Rik 1700095F04Rik 4931412G03Rik 6530413N01Rik 9130020G10Rik 9230106L14Rik AV071179 Aadat Abca4 Abcc6 Abcg5 Actc1 Actl7a Adam28 Akr1d1 Allc Alpk3 Als2cl Ankrd1 Apon Arid5b Arpm2 Arr3 Astn1 Atp6v0a4 Atp7b Atpif1 BC014805 BC026374 BC026439 BC031140 Bid3 Bmp8a Boll Brs3 Butr1 Cbx1 Ces2 Ces6 Chrna2 Chrnb3 Chx10 Cited4 Clcn1 Cnih3 Col4a3 Coro2b Cox6c Cpne6 Crhr1 Ctgf Cutl2 Cybrd…
162	V$HNF1_01: hepatic nuclear factor 1	102	102	426	2805	12838	-2.82	0.0	1.5	0.0	1300012D20Rik 1700073K01Rik 1700095F04Rik 9130020G10Rik 9230106L14Rik AV071179 Abcc6 Actl7a Afm Anxa10 Astn1 Atp6v0a4 Bmp8a Butr1 Bzrpl1 Catna1 Cdh17 Ces2 Cox6c Cps1 Crb3 Cutl2 Cyp2a12 Cyp2c39 Cyp2j5 Cyp3a11 D7Ertd462e Dlst Dspp Enam Evx1 Fmo3 Fpr-rs3 Ftmt G6pc Gabrg2 Gckr Gsh1 Guca2b Gucy1b3 Hcn1 Hesx1 Hnf4a Hpca Hrh4 Ifna1 Ifna6 Ifna9 Il17 Il1rapl2 Kif17 Klra5 Krtap5-4 Lgals2 MGC25972 Mds1 Mos …
163	V$SOX5_01: Sox-5	238	238	290	7201	8442	-2.82	0.0	0.38	0.0	1110030H18Rik 1300012D20Rik 1700073K01Rik 1700095F04Rik 2900091E11Rik 9230106L14Rik AV071179 Abcc6 Abcg5 Actl7a Adam28 Adam4 Agc1 Alpk3 Ankrd24 Anxa10 Apon Arhgap20 Arid5b Arpm2 Arr3 Avp BC016201 BC018371 BC026374 BC026439 Becn1 Boll Bzrpl1 C330023F11Rik Caln1 Catna1 Cbx1 Ccr1l1 Cdh2 Chrna2 Chrnb3 Cilp2 Col4a3 Cops5 Coro6 Cps1 Ctgf Cutl1 Cybrd1 Cyp11b2 Cyp1a1 Cyp1a2 Cyp2b9 Cyp2c39 Cyp2g1 Cyp2j5 C…
164	V$POU1F1_Q6	207	207	321	6288	9355	-2.82	0.0	0.37	0.0	1110030H18Rik 1300012D20Rik 1700073K01Rik 1700095F04Rik 4931412G03Rik 5730461K03Rik 9230106L14Rik A330096I21Rik Adam21 Adam28 Adam4 Akr1d1 Alpk3 Alx4 Ankrd24 Anxa10 Apon Arf4 Arid5b Art5 Atpif1 Avp BC014805 BC026374 BC026439 BC031140 Becn1 Bpil1 Brs3 Bzrpl1 Ccr1l1 Cdc42 Cdh17 Ces2 Cited4 Cops5 Cox6c Crb3 Crhr1 Crx Cutl1 Cyp1a2 Cyp2b9 Cyp2c38 Cyp2c39 Dci Ddr1 Dhrs2 Dlst Dspp Dtx1 Edn1 Enam Esrrg E…
165	V$SMAD4_Q6	225	225	303	6527	9116	-2.83	0.0	1.03	0.0	4931412G03Rik 9130020G10Rik A330096I21Rik Aadat Abcc6 Abcg5 Agc1 Allc Als2cl Alx4 Amh Ankrd24 Apc2 Arf4 Arhgap20 Arpm2 Astn1 Atp11a Atp1a3 Atpif1 Avp B3gat1 BC016201 BC018371 BC026439 Bcl9l Becn1 Bicd1 Bid3 Bk Boll Bpil1 Bzrpl1 Cacng3 Capn8 Catna1 Cbln3 Cbs Cdc42 Cdh17 Cdh2 Ces6 Chrna2 Chrnb3 Chx10 Cib1 Cilp2 Clcn1 Cldn19 Cnnm1 Col4a3 Coro6 Cox8a Cpne6 Cps1 Crhr1 Cryab Cutl1 Cutl2 Cybrd1 Cyp1a1 C…
166	V$FXR_Q3	4	4	524	270	15373	-2.84	0.0	0.02	0.0	Defb10 Kcnk4 Klf12 Nfkbia
167	V$GATA1_02: GATA-binding factor 1	185	185	343	5635	10008	-2.85	0.0	0.37	0.0	1110030H18Rik 1700095F04Rik 4931412G03Rik 6530413N01Rik Abcc6 Abcg5 Actl7a Allc Amh Ankrd1 Arf4 Arr3 Atp7b Avp BC014805 BC031140 Becn1 Bid3 Bmp8a Brs3 Butr1 Bzrpl1 Capn8 Catna2 Cbln3 Cdc42 Cdh2 Ces2 Ces6 Chrm4 Chrna2 Chrnb3 Chx10 Cib1 Cilp2 Clcn1 Col4a3 Coro2b Cpne6 Cps1 Crhr1 Cybrd1 Cyp1a1 Cyp1a2 Cyp2a12 Cyp2b9 Cyp2g1 Cyp2j5 Cyp3a11 D7Ertd462e Dci Defb10 Dspp Edn1 Emid2 Eppk1 Eps8l1 Evx2 F11 F2r…
168	V$PAX6_Q2	99	99	429	3147	12496	-2.85	0.0	0.23	0.0	1700073K01Rik Actc1 Adam21 Akr1d1 Apon Arpm2 Art5 Avp B3gnt4 BC016201 BC031140 Becn1 Butr1 C330023F11Rik Capn8 Cbs Ccr8 Cdh15 Col4a3 Cox8a Cutl1 Cybrd1 D2Bwg0891e D7Ertd462e Dci Dusp24 Eps8l1 F11r F2rl3 F9 Fdps Gckr Gdf11 Gip Gpx6 Gsh1 Hcrt Hesx1 Heyl Hpca Ifna6 Il17rd Ilk Iqcc Jarid1b Kcna7 Kcnk4 Klf1 Krtap5-4 Lama5 Ly6f Mrgpra3 Myh14 Nebl Neud4 Neurl Nkd2 Nkx3-1 Nodal Nudt14 Og9x Olfr544 Olfr67…
169	V$EFC_Q6	297	297	231	8673	6970	-2.85	0.0	0.98	0.0	1110030H18Rik 1300012D20Rik 1700073K01Rik 2900091E11Rik 4931412G03Rik 5730461K03Rik 6530413N01Rik 9130020G10Rik 9230106L14Rik A330096I21Rik AV071179 Abcc6 Actl7a Adam21 Afm Agc1 Allc Alpk3 Als2cl Alx4 Amh Ankrd1 Anxa10 Apc2 Apon Arhgap20 Atp6v0a4 Atp7b Atpif1 B3gat1 BC014805 BC016201 BC018371 BC026439 Bid3 Bk Boll Bpil1 Brs3 Butr1 Bzrpl1 C330023F11Rik Cacng3 Capn8 Catna1 Cbln3 Cbs Ccr4 Ccr8 Cdc42…
170	V$IK1_01: Ikaros 1	295	295	233	8620	7023	-2.85	0.0	0.96	0.0	1300012D20Rik 1700095F04Rik 2900091E11Rik 5730461K03Rik 6530413N01Rik Abcc6 Abcg5 Actc1 Adam4 Agc1 Akr1d1 Alpk3 Amh Ankrd1 Apon Arf4 Arr3 Art2b Astn1 Avp B3gnt4 BC016201 BC018371 BC026374 BC026439 BC031140 Bicd1 Bk Boll Brs3 Butr1 Bzrpl1 Cacng3 Caln1 Capn8 Catna1 Cbs Cdc42 Cdh15 Ces2 Ces6 Chrna2 Cilp2 Cited4 Clcn1 Cnih3 Cnnm1 Cops5 Coro2b Cps1 Crb3 Crhr1 Crx Cutl1 Cutl2 Cyp2a12 Cyp2b9 Cyp2c38 Cyp…
171	V$CP2_01: CP2	336	336	192	9815	5828	-2.86	0.0	1.03	0.0	1110030H18Rik 1700073K01Rik 1700095F04Rik 2900091E11Rik 5730461K03Rik A330096I21Rik Abca4 Abcc6 Actc1 Adam4 Akr1d1 Allc Alpk3 Alx4 Amh Ankrd1 Ankrd24 Apon Arf4 Arhgap20 Arid5b Arpm2 Arr3 Art2b Atp11a Atp1a3 Atp6v0a4 Atp7b Atpif1 Avp B3gat1 BC018371 BC026439 BC031140 Bcl9l Becn1 Bicd1 Bid3 Bmp8a Bpil1 Brs3 Butr1 Bzrpl1 Cacna1e Cacng3 Capn8 Catna2 Cbln3 Cbs Ccr8 Cdc42 Cdh17 Cdh2 Ces2 Chrna2 Chrnb3 …
172	V$ELF1_Q6	246	246	282	7393	8250	-2.87	0.0	0.45	0.0	1300012D20Rik 1700073K01Rik 1700095F04Rik 2900091E11Rik 4931412G03Rik AV071179 Abcg5 Adam28 Afm Allc Als2cl Ankrd1 Ankrd24 Anxa10 Apc2 Apon Arhgap20 Arid5b Arpm2 Arr3 Astn1 Atp6v0a4 B3gat1 B3gnt4 BC026374 BC026439 BC031140 Bcl9l Bicd1 Bid3 Bmp8a Brs3 Butr1 Bzrpl1 Cacna1e Caln1 Catna1 Cbx1 Ccr1l1 Ccr4 Ccr8 Cdc42 Cdh17 Ces6 Chrm4 Chrnb3 Cib1 Clcn1 Cldn19 Cnnm1 Cops5 Cox8a Crx Cutl1 Cyp11b2 Cyp1a2 C…
173	V$BACH2_01: BTB and CNC homolog 2	365	365	163	10654	4989	-2.87	0.0	1.11	0.0	1110030H18Rik 1300012D20Rik 1700073K01Rik 1700095F04Rik 2900091E11Rik 4931412G03Rik 5730461K03Rik 6530413N01Rik 9130020G10Rik 9230106L14Rik Aadat Abcc6 Abcg5 Actc1 Actl7a Adam28 Agc1 Akr1d1 Allc Alpk3 Als2cl Alx4 Ankrd1 Ankrd24 Anxa10 Apc2 Apon Arpm2 Art2b Art5 Astn1 Atp11a Atp1a3 Atp6v0a4 Atpif1 BC014805 BC016201 BC018371 BC026374 BC026439 BC031140 Bcl9l Becn1 Bicd1 Bk Bmp8a Boll Bpil1 Brs3 Butr…
174	V$FOXP3_Q4	309	309	219	9265	6378	-2.87	0.0	0.44	0.0	1110030H18Rik 1700073K01Rik 2900091E11Rik 4931412G03Rik 6530413N01Rik 9130020G10Rik 9230106L14Rik AV071179 Aadat Abca4 Abcc6 Abcg5 Actl7a Adam21 Adam28 Adam4 Afm Akr1d1 Allc Alpk3 Als2cl Ankrd24 Anxa10 Arf4 Arhgap20 Arid5b Arpm2 Art2b Art5 Atp1a3 Atp6v0a4 Atp7b Atpif1 Avp BC014805 BC016201 BC026374 BC031140 Bcl9l Bid3 Bk Bmp8a Boll Brs3 Cacng3 Capn8 Cbs Ccr1l1 Ccr8 Cdc42 Cdh2 Celsr1 Ces6 Chrm4 Ch…
175	V$E47_02: E47	83	83	445	2252	13391	-2.88	0.0	1.54	0.0	A330096I21Rik Adam28 Allc Apc2 Astn1 Avp B3gat1 BC014805 Brs3 Butr1 Capn8 Chrnb3 Clcn1 Coro2b Cox6c Crb3 Crx Cybrd1 Cyp11b2 Cyp2b9 Defb10 Dnahc5 Dtx1 Epha4 Eppk1 Fshr Gabrp Gabrq Galntl1 Galr3 Gck Gdf11 Gpr73 Gpx6 Hap1 Hnf4a Hpca Il17rd Inha Inhbe Klk1 Krtap12-1 Lect1 Ly6f March9 Mrgpra1 Mybpc3 Myh14 Nudt14 Nxf2 Oas1e Og9x Olfr154 Olfr544 Olfr70 Pax4 Pdlim3 Pkhd1l1 Pnlip Pou2f2 Pres Prkcc Prss32 …
176	V$NFY_Q6: nuclear factor Y (Y-box binding factor)	182	182	346	5516	10127	-2.88	0.0	0.41	0.0	1300012D20Rik 4931412G03Rik 5730461K03Rik 9130020G10Rik 9230106L14Rik Abcg5 Adam28 Afm Akr1d1 Alpk3 Art2b Astn1 Atp1a3 Atp7b Avp B3gat1 BC016201 BC026374 Bicd1 Bmp8a Cacna1e Cbs Ces2 Ces6 Chrm4 Chrna2 Chx10 Cited4 Cops5 Cox8a Cps1 Crb3 Cybrd1 Cyp2a12 Cyp2c39 Cyp2j5 Cyp3a11 Defb10 Defb15 Dlx4 Dnahc5 Dspp Dtprp Enam Epha4 Esrrg F11r Fbxo16 Fdps Fjx1 Fmo3 Foxb1 Foxd1 Foxd4 Foxj1 Fpr-rs3 G6pc Gadd45g…
177	V$SMAD3_Q6	302	302	226	9036	6607	-2.89	0.0	0.48	0.0	1700073K01Rik 1700095F04Rik 2900091E11Rik 4931412G03Rik 5730461K03Rik 9130020G10Rik A330096I21Rik Aadat Abca4 Abcc6 Abcg5 Actc1 Actl7a Adam28 Adam4 Agc1 Akr1d1 Allc Als2cl Ankrd1 Ankrd24 Anxa10 Apc2 Apon Arf4 Arr3 Art2b Art5 Astn1 Atp1a3 Avp B3gat1 BC018371 BC026439 BC031140 Bcl9l Bicd1 Bid3 Brs3 Butr1 Bzrpl1 C330023F11Rik Cacna1e Cacng3 Caln1 Capn8 Cbs Cbx1 Ccr4 Ccr8 Cdh15 Cdh17 Cdh2 Celsr1 Ces6…
178	V$NFY_Q6_01	225	225	303	6740	8903	-2.89	0.0	0.51	0.0	1300012D20Rik 1700095F04Rik 4931412G03Rik 5730461K03Rik 9130020G10Rik Aadat Abcg5 Actl7a Adam28 Afm Agc1 Akr1d1 Alpk3 Als2cl Art2b Atp1a3 Atp7b Avp B3gat1 B3gnt4 BC016201 BC026374 BC026439 BC031140 Becn1 Bicd1 Bmp8a Brs3 Butr1 Cacna1e Cbs Ccr1l1 Cdh15 Cdh2 Ces2 Ces6 Chrm4 Chrna2 Chrnb3 Chx10 Cilp2 Cited4 Cops5 Coro2b Cox6c Cps1 Crx Cyp2a12 Cyp2b9 Cyp2c39 Cyp2j5 Defb10 Dlst Dlx4 Dspp Dtprp Dtx1 En…
179	V$VMAF_01: v-Maf	328	328	200	9822	5821	-2.9	0.0	0.44	0.0	1300012D20Rik 2900091E11Rik 4931412G03Rik 6530413N01Rik 9130020G10Rik 9230106L14Rik Aadat Abca4 Abcc6 Actc1 Actl7a Adam21 Adam28 Afm Agc1 Allc Alpk3 Als2cl Alx4 Amh Ankrd1 Ankrd24 Anxa10 Apc2 Apon Arpm2 Art2b Art5 Atp11a Atp6v0a4 Atpif1 Avp B3gnt4 BC014805 BC016201 BC018371 BC026374 Bcl9l Becn1 Bicd1 Bid3 Bmp8a Boll Brs3 Butr1 Cacna1e Capn8 Catna1 Catna2 Cbs Ccr1l1 Ccr8 Cdc42 Cdh15 Cdh17 Cdh2 Cel…
180	V$HFH4_01	24	24	504	536	15107	-2.9	0.0	2.24	0.0	Actc1 Butr1 C330023F11Rik Cbx1 Cyp2c39 Fpr-rs3 Gfm2 Gip Iqcc Kcna7 Kcnk4 Lgals2 Mell1 Myh14 Olfr160 Omp Pop5 Pres Rpe65 Rpgrip1 Scrn3 Slc26a7 Ssty1 Ybx2
181	V$ATF3_Q6: activating transcription factor 3	62	62	466	1634	14009	-2.91	0.0	1.68	0.0	1300012D20Rik 2900091E11Rik AV071179 Actl7a Apc2 Art2b Becn1 Bid3 Capn8 Cdh15 Chrm4 Cilp2 Coro2b Crb3 Cyp11b2 Cyp2c38 Dhrs2 Dok5 Dpysl5 Dusp24 Flt1 Foxq1 G6pc Galntl1 Gfm2 Gpr24 Hand1 Hesx1 Hpxn Ingaprp Iqcc Kcnk4 Kcnmb2 Kif17 Kif1a Lama5 Lmx1a Mesp2 Mlycd Mmp24 Myocd Neurl Nfatc2 Nr4a3 P2rx3 Pax4 Pdlim3 Prlpo Sec8l1 Sf3b5 Sftpb Shrm Speer4f Ssty1 Tac4 Tas2r119 Ttr V1rd3 V1rd4 V1rd6 Vipr2 Zic2
182	V$CAAT_01: cellular and viral CCAAT box	320	320	208	9418	6225	-2.91	0.0	0.81	0.0	1110030H18Rik 1300012D20Rik 1700095F04Rik 4931412G03Rik 9130020G10Rik 9230106L14Rik A330096I21Rik AV071179 Aadat Abca4 Abcg5 Actc1 Adam21 Adam28 Agc1 Akr1d1 Alpk3 Alx4 Ankrd1 Ankrd24 Apc2 Apon Arf4 Arhgap20 Arid5b Atp11a Atp1a3 Atp6v0a4 Atp7b B3gat1 BC016201 BC026374 BC031140 Bicd1 Bk Bmp8a Brs3 Cacna1e Cacng3 Capn8 Catna2 Cbs Ccr1l1 Cdc42 Cdh17 Cdh2 Ces2 Ces6 Chrm4 Chrna2 Chrna6 Chx10 Cited4 Cld…
183	V$CHX10_01	19	19	509	401	15242	-2.93	0.0	2.35	0.0	Arr3 Dok5 Fbxo16 Hcrt Hesx1 Hnf4a Klra5 Krtap12-1 Ly6f March9 Myocd Omg Pop5 Ptpn20 Slc26a7 Syngr3 Syt1 Tex12 V1rc1
184	V$FOXO4_01: fork head box O4	361	361	167	10795	4848	-2.93	0.0	0.44	0.0	1110030H18Rik 1300012D20Rik 1700073K01Rik 2900091E11Rik 4931412G03Rik 6530413N01Rik 9130020G10Rik 9230106L14Rik A330096I21Rik Aadat Abca4 Abcg5 Actc1 Actl7a Adam21 Adam28 Adam4 Afm Akr1d1 Allc Alpk3 Amh Anxa10 Apon Arid5b Arpm2 Astn1 Atp11a Atp1a3 Atp6v0a4 Atp7b Atpif1 Avp B3gat1 B3gnt4 BC014805 BC016201 BC018371 BC026374 BC026439 BC031140 Bcl9l Becn1 Bicd1 Bid3 Bk Bmp8a Brs3 Butr1 Bzrpl1 C330023…
185	V$RORA1_01: RAR-related orphan receptor alpha1	71	71	457	1907	13736	-2.93	0.0	1.56	0.0	Afm Agc1 Becn1 Butr1 Catna1 Catna2 Ccr1l1 Cdc42 Ces2 Chrm4 Cib1 Cldn19 Coro6 Cox8a Cps1 Cyp11b2 Cyp2a12 Cyp2c39 Cyp2j5 Dlx4 Foxd1 Foxd4 Foxj1 Gja5 Glra3 Gpr12 Heyl Hpxn Iqcc Kcnk4 Klk1 Lect1 Magea7 Mageb1 Mell1 Mip Mpl Ms4a3 Myh14 Ndst4 Nebl Nkd2 Nkx1-2 Nodal Nr1h4 Olfr16 Olfr672 Omp Pcdhb6 Pib5pa Plfr Pln Prlpk Pte2a Ptpn20 Pwwp1 Recql5 Reg2 Rgs9 Rpe65 Slc22a2 Slc27a5 Slc8a3 Slco1a1 Syngr3 Tcl1b…
186	V$TITF1_Q3: TTF-1, TITF1 (thyroid transcription factor 1)	205	205	323	6063	9580	-2.93	0.0	0.68	0.0	1110030H18Rik 1300012D20Rik 1700073K01Rik 4931412G03Rik 9230106L14Rik A330096I21Rik AV071179 Abcc6 Actc1 Adam28 Akr1d1 Allc Anxa10 Apon Arpm2 Arr3 Art5 Atp6v0a4 Avp B3gnt4 BC026374 BC026439 BC031140 Bcl9l Becn1 Bid3 Boll Bpil1 Brs3 C330023F11Rik Catna1 Catna2 Cbs Ccr8 Cdc42 Cdh2 Chrna2 Chrna6 Chrnb3 Chx10 Cib1 Cops5 Coro2b Coro6 Cutl1 Cutl2 Cybrd1 Cyp11b2 Cyp1a1 Cyp2g1 Cyp3a11 D2Bwg0891e D7Ertd46…
187	V$USF_Q6: upstream stimulating factor	333	333	195	9839	5804	-2.94	0.0	0.72	0.0	1700073K01Rik 1700095F04Rik 4931412G03Rik 6530413N01Rik 9130020G10Rik AV071179 Aadat Abca4 Abcc6 Abcg5 Actl7a Adam28 Agc1 Allc Als2cl Amh Ankrd1 Apon Arf4 Arhgap20 Arid5b Arpm2 Art2b Atp11a Atp1a3 Atp6v0a4 Atp7b Avp B3gnt4 BC016201 BC018371 BC026374 Becn1 Bicd1 Bk Bmp8a Boll Bpil1 Butr1 Bzrpl1 C330023F11Rik Cacna1e Caln1 Capn8 Catna1 Catna2 Cbs Cbx1 Ccr1l1 Ccr4 Ccr8 Cdc42 Cdh15 Cdh17 Cdh2 Celsr1 …
188	V$CDPCR1_01: cut-like homeodomain protein	408	408	120	12239	3404	-2.94	0.0	0.33	0.0	1110030H18Rik 1300012D20Rik 1700073K01Rik 1700095F04Rik 2900091E11Rik 4931412G03Rik 5730461K03Rik 9230106L14Rik A330096I21Rik AV071179 Aadat Abca4 Abcc6 Abcg5 Actc1 Actl7a Adam21 Adam4 Afm Akr1d1 Allc Alpk3 Alx4 Ankrd24 Anxa10 Apc2 Arhgap20 Arid5b Arpm2 Arr3 Art2b Astn1 Atp6v0a4 Atp7b Atpif1 Avp B3gat1 B3gnt4 BC014805 BC016201 BC018371 BC026374 BC031140 Bcl9l Becn1 Bid3 Boll Bpil1 Brs3 Butr1 Bzrp…
189	V$NFKB_Q6_01	338	338	190	9996	5647	-2.95	0.0	0.7	0.0	1700073K01Rik 1700095F04Rik 2900091E11Rik 6530413N01Rik 9130020G10Rik 9230106L14Rik A330096I21Rik AV071179 Abcc6 Abcg5 Actc1 Adam21 Adam28 Afm Agc1 Akr1d1 Als2cl Alx4 Ankrd1 Ankrd24 Apc2 Arr3 Art2b Astn1 Atp11a Atp1a3 Atp6v0a4 Atp7b Avp BC014805 BC016201 BC018371 BC026374 Bcl9l Boll Bpil1 Brs3 Butr1 C330023F11Rik Cacng3 Capn8 Catna1 Catna2 Cbln3 Cbs Cbx1 Ccr1l1 Ccr4 Cdh15 Cdh2 Ces2 Chrna2 Chrna6 …
190	V$PIT1_Q6	403	403	125	11795	3848	-2.95	0.0	1.09	0.0	1110030H18Rik 1300012D20Rik 1700073K01Rik 1700095F04Rik 2900091E11Rik 5730461K03Rik 6530413N01Rik 9130020G10Rik 9230106L14Rik A330096I21Rik Aadat Abca4 Abcg5 Actl7a Adam21 Adam28 Adam4 Afm Akr1d1 Allc Alpk3 Als2cl Alx4 Ankrd1 Ankrd24 Anxa10 Apon Arf4 Arid5b Arpm2 Arr3 Art2b Art5 Astn1 Atp11a Atp7b Atpif1 B3gat1 B3gnt4 BC014805 BC018371 BC026374 BC026439 BC031140 Bcl9l Becn1 Bicd1 Bid3 Bk Bmp8a Bp…
191	V$MMEF2_Q6: myocyte enhancer factor	172	172	356	5129	10514	-2.97	0.0	0.58	0.0	9230106L14Rik A330096I21Rik AV071179 Aadat Abca4 Alpk3 Ankrd1 Arid5b Art2b Art5 Astn1 Atpif1 BC016201 Bid3 Boll Brs3 Capn8 Cbs Ccr4 Ccr8 Ces2 Chrnb3 Cited4 Clcn1 Cnih3 Cops5 Cox6c Cox8a Crb3 Ctgf Cyp1a1 Cyp2a12 Cyp2b9 Cyp2c39 Cyp2g1 D2Bwg0891e D7Ertd462e Dok5 Dpysl5 Dspp Egr3 Enam Eps8l1 Esrrg Evx1 F11 Fbxo16 Fev Fmo1 Fmo3 Foxd1 Fscn3 Fshr Ftmt G6pc Gadd45g Gfm2 Gif Gja5 Gpr63 Gprc6a Gpx6 Gsh1 Gu…
192	V$HNF1_Q6	501	501	27	15017	626	-2.97	0.0	0.09	0.0	1110030H18Rik 1300012D20Rik 1700073K01Rik 1700095F04Rik 2900091E11Rik 4931412G03Rik 6530413N01Rik 9130020G10Rik 9230106L14Rik A330096I21Rik AV071179 Aadat Abca4 Abcc6 Abcg5 Actc1 Actl7a Adam21 Adam28 Adam4 Afm Agc1 Akr1d1 Allc Alpk3 Als2cl Alx4 Ankrd1 Anxa10 Apc2 Apon Arf4 Arhgap20 Arid5b Arpm2 Arr3 Art2b Art5 Astn1 Atp11a Atp6v0a4 Atp7b Atpif1 Avp B3gat1 B3gnt4 BC014805 BC016201 BC018371 BC02637…
193	V$ZTA_Q2	166	166	362	4947	10696	-2.97	0.0	0.59	0.0	1700073K01Rik 1700095F04Rik 2900091E11Rik 6530413N01Rik AV071179 Abcg5 Adam4 Afm Akr1d1 Allc Als2cl Ankrd24 Anxa10 Apc2 Apon Arpm2 Art2b Art5 BC031140 Bcl9l Becn1 Bk Brs3 Catna1 Cbln3 Cbx1 Cdc42 Ces6 Chrna2 Chrna6 Cited4 Cnih3 Coro6 Cox6c Cps1 Crb3 Ctgf Cyp11b2 Cyp1a1 Cyp1a2 Cyp2b9 Cyp2j5 D2Bwg0891e Defb15 Dspp Dtprp Enam Epha1 Eppk1 F11 F9 Faf1 Fdps Fmo1 Foxd4 Fpr-rs3 Fscn3 Fshr Ftmt G6pc Gabrg2…
194	V$CEBPGAMMA_Q6	377	377	151	11247	4396	-2.98	0.0	0.48	0.0	1110030H18Rik 1300012D20Rik 1700073K01Rik 1700095F04Rik 2900091E11Rik 4931412G03Rik 5730461K03Rik 9130020G10Rik 9230106L14Rik A330096I21Rik AV071179 Aadat Abca4 Abcc6 Abcg5 Actl7a Adam21 Adam28 Adam4 Afm Agc1 Akr1d1 Alpk3 Alx4 Ankrd1 Ankrd24 Anxa10 Apc2 Arf4 Arid5b Arpm2 Arr3 Art2b Art5 Atp6v0a4 Atp7b Atpif1 Avp B3gat1 B3gnt4 BC014805 BC016201 BC026374 BC026439 Bcl9l Becn1 Bid3 Bk Boll Brs3 Butr1…
195	V$EVI1_04: ectopic viral integration site 1 encoded factor	388	388	140	11598	4045	-2.98	0.0	0.42	0.0	1110030H18Rik 1300012D20Rik 1700073K01Rik 4931412G03Rik 5730461K03Rik 6530413N01Rik 9130020G10Rik 9230106L14Rik A330096I21Rik AV071179 Abca4 Abcc6 Abcg5 Actc1 Actl7a Adam21 Adam28 Adam4 Afm Akr1d1 Allc Alpk3 Alx4 Ankrd1 Ankrd24 Anxa10 Apc2 Arf4 Arhgap20 Arid5b Arr3 Art2b Art5 Astn1 Atp6v0a4 Atp7b Atpif1 Avp B3gat1 B3gnt4 BC014805 BC018371 BC026374 BC026439 BC031140 Bid3 Bmp8a Brs3 Bzrpl1 Cacna1e …
196	V$HFH8_01: HNF-3/Fkh Homolog-8	73	73	455	2350	13293	-2.98	0.0	0.23	0.0	A330096I21Rik Actc1 Adam28 Alpk3 Arid5b Atp7b Atpif1 B3gat1 B3gnt4 BC014805 BC026374 BC031140 C330023F11Rik Caln1 Ccr4 Cops5 Coro2b Coro6 Cps1 Cyr61 Defb15 Fjx1 Gabrp Gfm2 Gip Gucy1b3 Hesx1 Ifna6 Ingaprp Kcnj1 Lgals2 Magea7 Mbl2 Mc3r Mos Mpl Mrps14 Myh14 Ndst4 Nkx3-1 Nlgn1 Nodal Npy5r Nr1h4 Olfr154 Olfr16 Olfr69 P2ry4 Pcdhb6 Pdc Pdlim3 Pop5 Pres Prlpo Rhov Rspondin Scgb3a2 Scrn3 Slc17a1 Slc26a7 S…
197	V$OCT1_01: octamer factor 1	10	10	518	467	15176	-2.98	0.0	0.05	0.0	B3gat1 Cited4 Esrrg Klra5 Mmp24 Neurog1 Olfr480 Prlpm Tcf2 Tln1
198	V$GATA2_03: GATA-binding factor 2	158	158	370	4706	10937	-2.99	0.0	0.6	0.0	1110030H18Rik 1700095F04Rik 4931412G03Rik 5730461K03Rik Abcc6 Abcg5 Actc1 Adam28 Adam4 Afm Anxa10 Arr3 Art2b Astn1 BC031140 Cbs Ccr1l1 Chrnb3 Cited4 Clcn1 Coro2b Coro6 Crx Cutl2 Cyp11b2 Cyp1a2 Cyp2a12 Cyp2b9 Cyp2c39 Cyp2g1 Ddr1 Defb10 Dhrs2 Dnahc5 Dtprp Edn1 Emid2 Enam Evx2 F11 F11r F2rl3 F9 Fbxo16 Fev Flt1 Fmo1 Fmo3 Fpr-rs3 Fscn3 Fshr G6pc Gabrg2 Galntl1 Gck Gckr Gfm2 Gif Gip Gpr24 Gprc6a Gria2 …
199	V$SRF_Q5_01	155	155	373	4543	11100	-2.99	0.0	0.79	0.0	1110030H18Rik 2900091E11Rik 4931412G03Rik 5730461K03Rik 6530413N01Rik Aadat Actc1 Actl7a Akr1d1 Amh Ankrd1 Ankrd24 Anxa10 Apc2 Arf4 Arid5b Arr3 Atp6v0a4 Avp BC016201 Bid3 Bk Brs3 Bzrpl1 Capn8 Catna1 Catna2 Cbln3 Cdh2 Chrna2 Cnih3 Coro2b Cps1 Crb3 Ctgf Cutl1 Cyp11b2 Cyp2a12 Cyp2b9 Cyp2c38 Cyp2g1 D2Bwg0891e D7Ertd462e Dci Defb10 Defb15 Dhrs2 Dlst Dlx4 Dok5 Dtprp Dtx1 Dusp24 Egr3 Epha1 Epha4 Evx1 F9…
200	V$GCM_Q2	116	116	412	3568	12075	-2.99	0.0	0.37	0.0	1700095F04Rik 2900091E11Rik 4931412G03Rik Abca4 Ankrd1 Arid5b Arr3 Art5 Atp1a3 Bk C330023F11Rik Capn8 Cbln3 Ccr1l1 Chrm4 Chrna2 Chrnb3 Cnnm1 Cryab Cutl2 Cyp1a2 Cyp2b9 Ddr1 Defb15 Doc2b Dtx1 Egr3 Esrrg F2rl3 Fgf15 Fjx1 Foxj1 Ftmt G6pc Gabrg2 Gpc3 Gpr12 Gpr24 Gpr63 Gprc6a Hcn1 Heyl Hpxn Hsd3b1 Ifna1 Ifna6 Ilk Kap Kcna1 Kcnk4 Kcnmb2 Keg1 Klk1 Klk4 Krtap12-1 Lhx4 Lhx6 Lman1l Lyzl1 Mageb1 Mapk8ip2 Mds…
201	V$COUP_DR1_Q6	10	10	518	465	15178	-3.0	0.0	0.05	0.0	Eppk1 Gck Grik5 Igfbpl1 Il17 Pib5pa Ppyr1 Pres Sema6c Syngr4
202	V$TCF11MAFG_01: TCF11:MafG heterodimers	33	33	495	1174	14469	-3.01	0.0	0.13	0.0	Atp6v0a4 B3gnt4 Capn8 Ccr8 Cib1 Clcn1 Cox6c Cyp2j5 Dtprp Dtx1 F11r Faf1 Hod Il17rd Kcnd3 Keg1 Mbl2 Neud4 Omd Omp Pib5pa Pnlip Ppyr1 Rgs9 Scgb3a2 Scrn3 Slc17a2 Sval1 Syt1 V1rd3 Zfhx4 Zfpm2 Zfy1
203	V$PADS_C: Retroviral Poly A downstream element	135	135	393	4068	11575	-3.01	0.0	0.5	0.0	9130020G10Rik Alpk3 Amh Ankrd24 Arf4 Arpm2 B3gat1 BC014805 Becn1 Brs3 Bzrpl1 Caln1 Capn8 Cbln3 Cbs Cbx1 Celsr1 Cited4 Col4a3 Coro6 Cox6c Cps1 Cyp11b2 Cyp1a1 Cyp2a12 Cyp2j5 Cyr61 D7Ertd462e Ddr1 Defb15 Dhrs2 Dlx4 Dtx1 Dusp24 Eppk1 Esrrg Fdps Fmo3 Fzd8 Gabrq Gadd45g Galntl1 Galr3 Gck Gif Gip Gpr50 Gpr63 Gpr73 Gucy1b3 Hand1 Hsd3b1 Htr3b Ifna9 Kap Kcna1 Kcnd3 Kcnj1 Klf1 Klk4 Krt1-17 Krtap5-4 Lcn3 Lhx…
204	V$EVI1_05: ectopic viral integration site 1 encoded factor	39	39	489	977	14666	-3.02	0.0	1.8	0.0	Akr1d1 Art2b BC014805 Cbs Chrna6 Chrnb3 Clcn1 Cutl1 Dnahc5 Dok5 Fdps Gadd45g Glra1 Hsd3b1 Ifna9 Klra5 Lgr8 Mageb1 Mbl2 Mrps14 Nkx3-1 Notch3 Olfr480 Olfr64 Olfr672 P2rx3 Pdcd1lg2 Plfr Prlpo Sf3b5 Slc27a5 Slc7a13 Slc7a9 Slc8a3 Tac4 Tgn Them2 Ttr V1rc1
205	V$NRF2_Q4: heterodimer containing Nrf2	139	139	389	4105	11538	-3.03	0.0	0.69	0.0	1700095F04Rik 2900091E11Rik Aadat Abcc6 Actc1 Allc Alpk3 Anxa10 Art2b Atp6v0a4 B3gat1 B3gnt4 BC014805 BC018371 Bid3 Bpil1 Caln1 Capn8 Catna1 Ccr4 Cdh17 Chrnb3 Cited4 Clcn1 Cldn19 Cnih3 Cox6c Cpne6 Crx Cryab Ctgf Cyp2b9 Cyp2c39 Cyp2j5 Dci Dnahc5 Dtprp Dtx1 Dusp24 Edn1 F11r Faf1 Fmo3 Fshr Fzd8 Gabrq Gadd45g Galntl1 Galr3 Gck Glra1 Gpr73 Gria2 Guca2b Hap1 Hod Hpxn Hsd3b1 Ifna6 Il17rd Inha Iqcc Kcna1…
206	V$E2_Q6_01	25	25	503	931	14712	-3.04	0.0	0.11	0.0	Aadat Apon Capn8 Cnnm1 Ctgf Dhrs2 Dlst Emid2 Foxj1 Gucy1b3 Kif1a Krtap12-1 Lama5 Lhx4 Myh14 Nodal Nudt14 Prkcc Rgn Slc7a9 Sval1 Tas2r108 Thop1 Trpc5 Ybx2
207	V$IPF1_Q4	107	107	421	3282	12361	-3.04	0.0	0.4	0.0	1700095F04Rik Abcg5 Actc1 Ankrd1 Anxa10 Apon Art2b Art5 Atp11a BC026439 Bmp8a Boll Brs3 Cacng3 Ccr4 Cdh17 Cited4 Cox6c Cryab Cutl1 Cyp2g1 Cyp3a11 D2Bwg0891e Defb10 Dlx4 Dnahc5 Dpysl5 Egr3 Enam Evx1 Evx2 Fgf15 Ftmt G6pc Gabrq Gadd45g Gck Gdf11 Glra3 Gpc3 Gpr63 Gria2 Gsh1 Gucy1b3 Hcrt Hesx1 Heyl Hod Hpxn Hsd3b1 Ifna1 Ifna6 Igfbpl1 Il17 Il1rapl2 Kcnd3 Kcnj1 Kcnmb2 Klf12 Lcn3 Lhx4 Lyzl1 Magea7 Mos Ms…
208	V$PAX9_B: zebrafish Pax-9 binding sites	122	122	406	3538	12105	-3.05	0.0	0.88	0.0	Abcc6 Abcg5 Agc1 Allc Ankrd1 Ankrd24 Anxa10 Apc2 Arf4 Arhgap20 Atp11a Atp7b BC018371 Butr1 Bzrpl1 C330023F11Rik Cacng3 Caln1 Catna1 Cbln3 Ccr4 Ccr8 Cdh15 Cib1 Crx Ctgf Cutl1 Cutl2 Cyp2a12 Cyp2j5 Cyr61 D2Bwg0891e Ddr1 Defb10 Defb15 Dlst Dlx4 Dok5 Edn1 Emid2 Epha4 Esrrg Fev Foxb1 Foxj1 Fscn3 Gabrb2 Gabrp Gabrq Galr3 Gckr Gucy1b3 Hcrt Heyl Hod Il17 Il17rd Jarid1b Kcna7 Kcnj1 Kif1a Klf13 Klk1 Lect1 L…
209	V$OCT_C: Octamer binding site	29	29	499	1048	14595	-3.05	0.0	0.12	0.0	1300012D20Rik Ankrd1 BC014805 Cdh15 Cited4 Cyp2j5 D2Bwg0891e Esrrg Fpr-rs3 Ftmt Gadd45g Gck Gpr45 Ifna6 Il17 Lect1 Mmp24 Neurog1 Olfr480 Omg Pln Prlpm Rgs9 Scgb3a2 Slc26a7 Tbc1d10 Tcf2 Tgn Tln1
210	V$ATF6_01: activating transcription factor 6	6	6	522	328	15315	-3.05	0.0	0.04	0.0	Actl7a Arf4 Foxq1 Rgs6 Tnfaip3 Upk2
211	V$MTF1_Q4	44	44	484	1131	14512	-3.06	0.0	1.67	0.0	Amh Arhgap20 Atp11a BC016201 Bmp8a C330023F11Rik Caln1 Celsr1 Cnnm1 Crhr1 Ctgf Cutl1 Cutl2 Cyp11b2 D2Bwg0891e Dok5 Epha4 Foxq1 Fshr Fzd8 Grik5 Guca2b Heyl Hpca Ifna1 Il17 Il17rd Inha Lmx1a Mybpc3 Nkx3-1 Omg Otc Pax7 Pax8 Pgc Pou2f2 Rab33a Rnf36 Rspondin Them2 Tigd5 Tln1 Wnt8b
212	V$HP1SITEFACTOR_Q6	129	129	399	3813	11830	-3.06	0.0	0.68	0.0	1300012D20Rik 1700073K01Rik 1700095F04Rik 4931412G03Rik AV071179 Adam28 Adam4 Afm Akr1d1 Als2cl Alx4 Anxa10 Arid5b BC014805 BC016201 BC018371 Boll Capn8 Cbx1 Ccr1l1 Cdh17 Chrnb3 Cib1 Cited4 Clcn1 Cutl1 Cutl2 Cyp11b2 Cyp2j5 Defb10 Dnahc5 Doc2b Dok5 Dspp Dtprp Epha1 Eppk1 Evx1 F11 Faf1 Fgf15 Fmo1 Fmo3 Foxd4 Foxq1 Gabrg2 Gabrq Gpr12 Gpr63 Gria2 Gucy1b3 Hsd3b1 Ifna1 Ifna6 Ifna9 Il13ra1 Il17 Il1rapl2 …
213	V$CDC5_01: cell division control protein 5	458	458	70	13727	1916	-3.06	0.0	0.25	0.0	1110030H18Rik 1300012D20Rik 1700073K01Rik 1700095F04Rik 2900091E11Rik 4931412G03Rik 6530413N01Rik 9230106L14Rik A330096I21Rik AV071179 Aadat Abca4 Abcc6 Abcg5 Actl7a Adam21 Adam28 Adam4 Afm Agc1 Akr1d1 Allc Alpk3 Alx4 Amh Ankrd24 Anxa10 Apon Arf4 Arhgap20 Arid5b Arpm2 Arr3 Art2b Art5 Astn1 Atp11a Atp6v0a4 Atp7b Atpif1 Avp B3gat1 B3gnt4 BC014805 BC016201 BC026374 BC026439 BC031140 Becn1 Bicd1 Bk B…
214	V$TFIII_Q6	479	479	49	14363	1280	-3.06	0.0	0.18	0.0	1110030H18Rik 1300012D20Rik 1700073K01Rik 2900091E11Rik 4931412G03Rik 5730461K03Rik 6530413N01Rik 9130020G10Rik 9230106L14Rik A330096I21Rik AV071179 Aadat Abca4 Abcc6 Abcg5 Actc1 Actl7a Adam28 Adam4 Afm Agc1 Akr1d1 Allc Alpk3 Als2cl Alx4 Amh Ankrd1 Ankrd24 Anxa10 Apc2 Apon Arf4 Arhgap20 Arid5b Arpm2 Arr3 Art5 Astn1 Atp11a Atp1a3 Atp7b Atpif1 Avp B3gat1 B3gnt4 BC016201 BC018371 BC026374 BC026439 B…
215	V$XFD2_01: Xenopus fork head domain factor 2	126	126	402	3699	11944	-3.06	0.0	0.75	0.0	1110030H18Rik A330096I21Rik Abca4 Abcg5 Adam28 Allc Alpk3 Ankrd1 Anxa10 Arid5b Art5 Atp7b Atpif1 B3gat1 BC014805 BC026374 BC031140 Caln1 Ccr4 Cilp2 Cops5 Coro2b Coro6 Cps1 Crx Cyp2b9 Cyp2g1 Cyr61 Defb15 Dnahc5 Dspp Dtprp Dusp24 Enam F11r F9 Fjx1 Foxd1 Fzd8 Gabrb2 Gabrp Gck Gfm2 Gif Gip Gpx6 Hcn1 Hesx1 Htr3b Ifna6 Ingaprp Jarid1b Kcna7 Klf12 Lgals2 Ly6f Lyzl1 Magea7 Mbl2 Mc3r Mmp24 Mos Mpl Mrpl33 …
216	V$AIRE_01	105	105	423	3007	12636	-3.06	0.0	1.0	0.0	1700095F04Rik 4931412G03Rik A330096I21Rik Abca4 Actl7a Afm Akr1d1 Ankrd24 Anxa10 Arf4 Arr3 Atp11a Atp6v0a4 BC018371 BC026374 Bcl9l Bk Capn8 Cdc42 Chrna6 Cldn19 Coro2b Cox6c Cyp2j5 D7Ertd462e Dhrs2 Dtprp Dtx1 Evx2 F2rl3 Fbxo16 Foxb1 Foxq1 Fzd8 Galr3 Gip Gpr63 Gpx6 Hnf4a Hrh4 Ifna6 Ifna9 Igf2bp3 Jarid1b Keg1 Klkb1 Krtap12-1 Krtap5-4 MGC25972 Magea7 Mageb1 Mbl2 Mpl Mrgprh Mrps14 Ms4a3 Nat1 Neud4 Not…
217	V$NKX3A_01: NK class homeobox factor 3A	101	101	427	3095	12548	-3.08	0.0	0.41	0.0	1110030H18Rik 1300012D20Rik 1700073K01Rik 4931412G03Rik 9230106L14Rik A330096I21Rik Abcg5 Actl7a Apon Arr3 Atpif1 BC014805 BC026374 Boll Catna2 Cdc42 Ces2 Ces6 Cnnm1 Cops5 Cps1 Crx Cyp2a12 Cyp2b9 Cyp2c39 Cyp2g1 Cyp2j5 D7Ertd462e Dnahc5 Dtprp Epha1 Fmo1 Fpr-rs3 Fscn3 Gabrp Gck Gckr Gip Gpr63 Gprc6a Hnf4a Hod Hoxb3 Hsd3b1 Il17rd Inha Klf12 Klra5 Krtap5-4 Lgals2 Ly6f MGC25972 Mbl2 Mtnr1a Muc3 Myocd …
218	V$TCF4_Q5	417	417	111	12422	3221	-3.08	0.0	0.48	0.0	1110030H18Rik 1300012D20Rik 1700073K01Rik 2900091E11Rik 4931412G03Rik 5730461K03Rik 6530413N01Rik 9130020G10Rik 9230106L14Rik A330096I21Rik AV071179 Aadat Abca4 Abcc6 Actc1 Adam21 Adam28 Afm Agc1 Akr1d1 Allc Alpk3 Als2cl Alx4 Amh Ankrd1 Ankrd24 Anxa10 Apon Arf4 Arhgap20 Arid5b Arpm2 Arr3 Art2b Art5 Atp1a3 Atp6v0a4 Atp7b Atpif1 Avp B3gat1 BC014805 BC016201 BC018371 BC026439 BC031140 Becn1 Bicd1 Bi…
219	V$STAT5A_01: signal transducer and activator of transcription 5a	40	40	488	1018	14625	-3.09	0.0	1.68	0.0	Cdh17 Cited4 F9 Fbxo16 Foxb1 Gif Glra3 Hoxb3 Ifna6 Ifna9 Ingaprp Kcnk4 Klkb1 Mc3r Mds1 Mos Mpl Mrgpra1 Mtnr1a Otog Pax4 Pla2g2f Prelp Psmd11 Reg2 Sec8l1 Slamf1 Slc22a1 Slc2a5 Stk22s1 Sult1c1 Sval1 Tcf2 Tcl1b3 Tlx3 Tmem43 Tnfsf4 V1rd6 Zfp98 Zfpn1a2
220	V$AP1_Q4: activator protein 1	427	427	101	12744	2899	-3.09	0.0	0.42	0.0	1110030H18Rik 1300012D20Rik 1700073K01Rik 1700095F04Rik 2900091E11Rik 5730461K03Rik 6530413N01Rik 9130020G10Rik 9230106L14Rik A330096I21Rik AV071179 Aadat Abcc6 Actc1 Adam21 Adam28 Adam4 Afm Agc1 Akr1d1 Allc Alpk3 Als2cl Alx4 Ankrd1 Anxa10 Apc2 Arf4 Arhgap20 Arpm2 Arr3 Art2b Art5 Astn1 Atp11a Atp1a3 Atp6v0a4 Atpif1 Avp B3gat1 B3gnt4 BC014805 BC016201 BC018371 BC026374 BC031140 Bcl9l Bicd1 Bid3 Bk…
221	V$ATF1_Q6	27	27	501	983	14660	-3.09	0.0	0.12	0.0	1300012D20Rik Akr1d1 Art5 Cacna1e Caln1 Cbs Cilp2 Eppk1 Flt1 Foxf1a Gfm2 Grik5 Guca2b Hod Jarid1b Kif17 Klf13 Lama5 Muc3 Nkd2 Notch3 Omg Pdlim3 Pop5 Smad6 Tas2r119 Tnfsf4
222	V$AMEF2_Q6: myocyte enhancer factor	60	60	468	1622	14021	-3.1	0.0	1.39	0.0	9230106L14Rik Adam21 Adam28 Arid5b Astn1 Brs3 Ccr8 Chrna2 Clcn1 Cyp2g1 Dok5 Dpysl5 Dspp Eps8l1 Esrrg Evx1 F9 Flt1 Fscn3 Fshr G6pc Gfm2 Gif Hand1 Hnf4a Hod Htr3b Ifna1 Il1rapl2 Kap Klra5 Mbl2 Mc3r Mrps14 Myh14 Ndst4 Npy6r Omg Otog Pabpc2 Pax8 Pcm1 Pop5 Prap1 Ptpn13 Rpgrip1 Slbp Slc26a7 Slc27a5 Slc8a3 Slco1a1 Slco1a4 Slco1b2 Ssty1 Strc Syt1 Tgfb1i4 Ush2a Wasf3 Xcr1
223	V$NFKAPPAB_01: NF-kappaB	79	79	449	2213	13430	-3.1	0.0	1.15	0.0	1700095F04Rik AV071179 Actc1 Agc1 Als2cl Ankrd24 Anxa10 Apc2 Brs3 Cbln3 Cdh17 Ces2 Chrna2 Chrna6 Cited4 Clcn1 Cldn19 Coro2b Ctgf Cutl1 Cutl2 Cyp2j5 Defb10 Doc2b Dok5 Dspp Fmo1 Gucy1b3 Hoxb3 Ilk Inha Jph1 Kcna7 Kif1a Klk1 Klkb1 Lama5 Lmx1a Lyzl1 Mds1 Mell1 Mrgprh Mrps14 Myocd Nfkbia Nkx1-2 Nlgn1 Nmur2 Nmyc1 Nr2f2 Nr5a1 Olfr68 Olfr69 Oosp1 Pdcd1lg2 Pla2g2f Plekha4 Pomc1 Prlpk Ptcra Rgs9 Rspondin Sc…
224	V$TAL1ALPHAE47_01: Tal-1alpha:E47 heterodimer	48	48	480	1261	14382	-3.11	0.0	1.53	0.0	AV071179 Abcc6 Adam4 Allc Ankrd1 Ankrd24 Atp7b Butr1 Ces6 Cox8a Crb3 Defb15 Dhrs2 Dlst Dlx4 Dpysl5 Dtprp F2rl3 Fjx1 Foxb1 Fpr-rs3 Gck Gpr63 Gsh1 Hsd3b1 Il17 Inhbe Kcnd3 Kcnk4 Klf1 Mixl1 Mlycd Mos Mrgpra3 Ms4a10 Mybpc3 Olfr16 Olfr480 Olfr70 Pcdhb6 Pla2g2f Plekha4 Podxl Reg2 Scgb3a2 Scn11a Sgk2 Sval1
225	V$AP1_C: AP-1 binding site	101	101	427	2933	12710	-3.12	0.0	0.84	0.0	1700073K01Rik 1700095F04Rik Actc1 Allc Anxa10 Art2b Art5 Atp11a Atp6v0a4 BC018371 BC031140 Bicd1 Butr1 Bzrpl1 Capn8 Catna1 Cbx1 Ccr4 Cdc42 Cdh2 Chrna2 Chrna6 Cnih3 Cybrd1 Cyp1a1 Cyp2b9 Dci Dhrs2 Dtprp Epha1 F11 F11r Fpr-rs3 G6pc Galr3 Gpr45 Gpr73 Gstm6 Guca2b Hap1 Hcn2 Hoxb3 Il17rd Iqcc Klf1 Klra5 Krtap5-4 Lcn3 Lgals2 Lhx4 Lhx6 Lyzl1 Mds1 Mpl Mrpl33 Ndst4 Nebl Nkx3-1 Nmu Npy6r Olfr160 Olfr480 Omg…
226	V$PAX_Q6	500	500	28	14971	672	-3.12	0.0	0.12	0.0	1110030H18Rik 1300012D20Rik 1700073K01Rik 1700095F04Rik 2900091E11Rik 4931412G03Rik 5730461K03Rik 9130020G10Rik 9230106L14Rik AV071179 Abca4 Abcc6 Abcg5 Actc1 Actl7a Adam21 Adam28 Adam4 Afm Agc1 Akr1d1 Allc Alpk3 Alx4 Amh Ankrd1 Ankrd24 Anxa10 Apc2 Apon Arf4 Arhgap20 Arpm2 Arr3 Art2b Art5 Astn1 Atp11a Atp1a3 Atp6v0a4 Atp7b Atpif1 Avp B3gnt4 BC014805 BC016201 BC018371 BC026374 BC026439 BC031140 Bc…
227	V$HIF1_Q3: hypoxia induced factor	37	37	491	1272	14371	-3.13	0.0	0.17	0.0	Arf4 C330023F11Rik Cnih3 Cpne6 Dci Edn1 Egr3 Fev Fgf15 Gabrp Galr3 Igf1r Ilk Klf13 Lect1 Mell1 Myocd Neurl Neurog1 Nr4a3 Nxf2 Pax7 Pop5 Ppp1r14b Ptpn20 Rhbdl1 Slc26a7 Slc6a13 Sox2 Speer3 Tigd5 Tln1 Tmem43 Uchl1 Uts2 Zfp98 Zfpm2
228	V$VBP_01: PAR-type chicken vitellogenin promoter-binding protein	40	40	488	1358	14285	-3.13	0.0	0.18	0.0	1300012D20Rik 2900091E11Rik AV071179 Atp7b BC014805 Boll Capn8 Ctgf Cyp2g1 Fjx1 Foxd4 Ftmt G6pc Gja5 Hist3h2ba Il17 Kcnd3 Kcnj1 Mc3r Mmp24 Mrgpra3 Ms4a3 Mt3 Ndst4 Nkx1-2 Olfr64 Pcdhb6 Pres Retnlb Scgb3a2 Slamf1 Slc22a7 Speer3 Tex15 Tnfsf4 V1rd3 V1rd4 Wnt5b Zfhx4 Zfy1
229	V$STAT5A_02	87	87	441	2485	13158	-3.13	0.0	0.98	0.0	1700095F04Rik 2900091E11Rik Agc1 Als2cl Ankrd1 BC026374 Bk Cacng3 Capn8 Catna2 Cbs Ccr1l1 Cib1 Cited4 Cox6c Cyp2j5 Dnahc5 Doc2b Dspp Dtprp Esrrb Fgf15 Fmo3 Glra3 Gstm6 Hesx1 Htr3b Ifna9 Il17 Kcnmb2 Keg1 Klk4 Lgr8 Lhx4 Ly6f MGC25972 Mageb1 Mds1 Mip Mixl1 Mos Mpl Mrgpra3 Mybpc3 Neud4 Npas3 Npy6r Olfr160 Omg Otog Pcdhb6 Pcm1 Pdc Pdcd1lg2 Pgc Pkhd1l1 Pres Prlpo Prss32 Pte2a Pwwp1 Reg2 Rhbdl1 Rnf33 Rp…
230	V$XFD1_01: Xenopus fork head domain factor 1	84	84	444	2595	13048	-3.14	0.0	0.39	0.0	AV071179 Abcc6 Akr1d1 Als2cl Anxa10 Apon Arid5b Arr3 Astn1 Becn1 Caln1 Ccr1l1 Ccr4 Chrna6 Cited4 Ctgf Cutl1 Cyp2b9 Cyp2j5 Dnahc5 Dspp F9 Flt1 Foxb1 Fscn3 Galntl1 Gck Gdf11 Gif Gip Gja5 Hap1 Hpxn Ifna1 Ifna6 Il17 Il1rapl2 Inhbe Iqcc Kcnd3 Krtap5-4 Lhx4 MGC25972 Matp Mds1 Mtnr1a Muc3 Nmu Nxf2 Olfr16 Omd Oprm1 Otc Pax7 Pcdhb6 Plekha4 Pnlip Pres Prlpm Prlpo Ptpn13 Retnlb Rhov Rpgrip1 Sec1 Sec8l1 Sema…
231	V$FOXD3_01: fork head box D3	449	449	79	13408	2235	-3.15	0.0	0.36	0.0	1110030H18Rik 1300012D20Rik 1700073K01Rik 1700095F04Rik 2900091E11Rik 4931412G03Rik 6530413N01Rik 9130020G10Rik 9230106L14Rik A330096I21Rik AV071179 Aadat Abcc6 Abcg5 Actc1 Actl7a Adam21 Adam28 Adam4 Afm Akr1d1 Allc Alpk3 Als2cl Alx4 Ankrd1 Anxa10 Apon Arf4 Arhgap20 Arid5b Arpm2 Arr3 Art2b Art5 Astn1 Atp11a Atp6v0a4 Atp7b Atpif1 Avp B3gat1 BC014805 BC016201 BC026439 BC031140 Becn1 Bicd1 Bid3 Bk B…
232	V$STAF_02: Se-Cys tRNA gene transcription activating factor	92	92	436	2661	12982	-3.15	0.0	0.87	0.0	1110030H18Rik 2900091E11Rik 4931412G03Rik AV071179 Abcg5 Arf4 Atp7b B3gat1 Becn1 Bid3 Bk Brs3 Cacng3 Cbx1 Cdh17 Celsr1 Ces6 Clcn1 Cnih3 Col4a3 Cox6c Cps1 Cyp2j5 Dlx4 Dnahc5 Dtx1 F2rl3 Fdps Fshr Fzd8 Gadd45g Galntl1 Galr3 Gip Gja5 Gpr24 Gpr45 Gpr63 Grik5 Hcn2 Hnf4a Hod Il13ra1 Jarid1b Kcnd3 Klf1 Klk1 Krt1-17 Krtap5-4 Lama5 Lman1l Lmx1a Matp Mesp2 Mixl1 Mmp24 Mos Mrg2 Mrgpra1 Mrpl33 Nfkbia Nmyc1 Np…
233	V$EGR3_01: early growth response gene 3 product	2	2	526	179	15464	-3.16	0.0	0.02	0.0	C330023F11Rik D2Bwg0891e
234	V$E4BP4_01: E4BP4	25	25	503	593	15050	-3.18	0.0	1.84	0.0	AV071179 Atp7b BC014805 Boll Ctgf Cyp2g1 Foxd4 Ftmt Gja5 Kcnd3 Kcnj1 Mmp24 Ms4a3 Mt3 Ndst4 Olfr64 Pres Scgb3a2 Slamf1 Slc22a7 Speer3 Tnfsf4 V1rd4 Wnt5b Zfy1
235	V$HNF3ALPHA_Q6	441	441	87	13122	2521	-3.18	0.0	0.49	0.0	1110030H18Rik 1300012D20Rik 1700073K01Rik 1700095F04Rik 2900091E11Rik 4931412G03Rik 5730461K03Rik 6530413N01Rik 9230106L14Rik A330096I21Rik AV071179 Abca4 Abcc6 Abcg5 Actc1 Actl7a Adam21 Adam28 Adam4 Afm Akr1d1 Allc Alpk3 Amh Ankrd1 Anxa10 Apc2 Apon Arhgap20 Arid5b Arpm2 Arr3 Art2b Art5 Astn1 Atp11a Atp6v0a4 Atp7b Atpif1 Avp B3gat1 BC014805 BC016201 BC026374 BC026439 BC031140 Becn1 Bicd1 Bid3 Bk …
236	V$ZID_01: zinc finger with interaction domain	75	75	453	2311	13332	-3.2	0.0	0.41	0.0	1700095F04Rik 5730461K03Rik Alpk3 Alx4 Arid5b B3gat1 BC026374 Cacng3 Ccr8 Chx10 Cnnm1 Crx Cryab Cyp3a11 Defb15 Dusp24 Emid2 Eps8l1 Evx1 F11r Foxf1a Fzd8 Gck Glra1 Gpr24 Gpr73 Hcn1 Hcn2 Hcrt Hpca Igf2bp3 Il17 Jarid1b Kcna1 Klk1 Klkb1 Mybpc3 Nkd2 Nkx3-1 Nodal Og9x Olfr154 Olfr480 Olfr544 Otog P2ry4 Pcm1 Pgc Pib5pa Pla2g2f Podxl Pop5 Ppyr1 Prlpo Ptcra Pte2a Pwwp1 Rhbdl1 Rpl41 Rspondin Scn11a Serpinf…
237	V$USF_01: upstream stimulating factor	51	51	477	1645	13998	-3.22	0.0	0.28	0.0	Atp6v0a4 BC018371 BC026374 Catna2 Cbs Chrm4 Cib1 Cnnm1 Crb3 D7Ertd462e Defb15 Faf1 Fjx1 Foxb1 Fshr G6pc Gadd45g Gpr24 Guca2b Il17 Kcnd3 Keg1 Kif17 Lman1l Ms4a10 Neurl Nfatc2 Npy5r Nr2f2 Nr5a1 Ntn3 Nxf2 Pcm1 Pla2g2f Pnlip Psmd11 Rhbdl1 Sftpb Slc27a5 Slco1b2 Sox2 St6galnac3 Tex12 Tln1 Tmem43 Tnfaip3 Xcr1 Ybx2 Zfp179 Zfpm2 Zp2
238	V$FREAC2_01: Fork head RElated ACtivator-2	28	28	500	989	14654	-3.23	0.0	0.16	0.0	Apon Arid5b BC014805 Bk Butr1 Cps1 Ctgf Cyp2b9 Cyp2c39 Cyr61 Doc2b Dspp Dusp24 Edn1 Fpr-rs3 Gprc6a Igf1r Kap Lhx4 Ndst4 Olfr160 Omg Plekha4 Prlpk Scrn3 Sf3b5 Slc22a7 Wasf3
239	V$E2_01: papilloma virus regulator E2	23	23	505	842	14801	-3.23	0.0	0.14	0.0	Aadat Capn8 Cnnm1 Ctgf Cyp3a11 Dhrs2 Dlst Emid2 Foxj1 Kif1a Krtap12-1 Krtap5-4 Lhx4 Nmyc1 Nodal Nudt14 Prkcc Rgn Slc7a9 Sp4 Thop1 Trpc5 Ybx2
240	V$TAL1BETAE47_01: Tal-1beta:E47 heterodimer	34	34	494	865	14778	-3.23	0.0	1.57	0.0	AV071179 Abcc6 Adam4 Allc Ankrd1 Atp7b Butr1 Cox8a Crb3 Defb15 Dhrs2 Dtprp Fjx1 Foxb1 Fpr-rs3 Gck Gpr63 Gsh1 Hsd3b1 Inhbe Kcnd3 Kcnk4 Klf1 Mixl1 Mlycd Ms4a10 Mybpc3 Olfr70 Pla2g2f Plekha4 Podxl Scn11a Sgk2 Sval1
241	V$E2F_03	58	58	470	1612	14031	-3.25	0.0	1.12	0.0	Actc1 Als2cl Arhgap20 Art5 Bmp8a Catna1 Cbln3 Cbx1 Cited4 Cnnm1 Cops5 Coro6 Cox8a Cyr61 Dlst Epha4 Faf1 Fdps Flt1 Gdf11 Hpxn Igf1r Jph1 Kcna1 Kcna7 Lama5 Lman1l Lmx1a Mc3r Mesp2 Mrps14 Mt3 Myocd Nfatc2 Nkx1-2 Nlgn1 Nmyc1 Omp Pcm1 Rab33a Rgs6 Rgs9 Rhbdl1 Scrn3 Shrm Sim1 Slc5a5 Slco1a1 Sox21 Sp4 Stra8 Syngr3 Syt1 Tbc1d10 Tcf23 Them2 Thop1 Vipr2
242	V$AR_Q2: androgen receptor	25	25	503	892	14751	-3.29	0.0	0.16	0.0	1110030H18Rik Anxa10 BC026374 Capn8 Cdc42 Ces2 Cyp1a2 Gip Gja5 Hpca Htr3b MGC25972 Myh14 Neud4 Omd Otog Pdlim3 Pwwp1 Serpinf2 Sgk2 Slc22a7 St6galnac3 Tcf2 Vipr2 Wnt8b
243	V$AR_01: androgen receptor	36	36	492	1207	14436	-3.29	0.0	0.22	0.0	1700073K01Rik Abcg5 Alx4 Ankrd1 Anxa10 Atp6v0a4 B3gat1 Cacna1e Capn8 Chx10 Cited4 Dlst Epha4 Gpr73 Gprc6a Gucy1b3 Hpca Htr3b Igf1r Keg1 Lcn3 Lyzl1 Mpl Myh14 Oprk1 Pla2g2f Pwwp1 Reg2 Sec1 Serpinf2 Sgk2 Slc22a1 Tff1 Tln1 Wnt8b Xcr1
244	V$NKX22_01: NK2 class homeobox factor 2	67	67	461	2033	13610	-3.29	0.0	0.51	0.0	1300012D20Rik 1700073K01Rik 1700095F04Rik 6530413N01Rik Actl7a Allc Apon Atp6v0a4 BC014805 BC026374 BC026439 Capn8 Ccr8 Cdc42 Cdh17 Coro2b Cox8a Cryab Cyp2a12 Cyp2c38 D7Ertd462e Dpysl5 Epha1 Esrrb Fjx1 Fmo3 Fpr-rs3 G6pc Gabrp Gfm2 Glra1 Glra3 Gpr24 Hesx1 Il17rd Ilk Klra5 Lgals2 Ly6f Mbl2 Mds1 Mmp24 Mos Myh14 Nmur2 Olfr480 Pcm1 Podxl Pomc1 Prlpk Psmd11 Rpe65 Scgb3a2 Sec8l1 Slbp Slc17a2 Slc22a1 Slc…
245	V$TAL1BETAITF2_01: Tal-1beta:ITF-2 heterodimer	40	40	488	1061	14582	-3.3	0.0	1.34	0.0	AV071179 Abcc6 Adam4 Akr1d1 Allc Ankrd1 Ankrd24 Atp7b Butr1 Cox8a Crb3 Defb15 Dhrs2 Dlx4 Dtprp Fjx1 Foxb1 Foxd1 Fpr-rs3 Gck Gpr63 Gsh1 Hsd3b1 Inhbe Kcnd3 Kcnk4 Klf1 Mixl1 Mlycd Ms4a10 Mybpc3 Nhlh1 Olfr480 Olfr70 Pla2g2f Plekha4 Scgb3a2 Scn11a Sgk2 Sval1
246	V$MAX_01: Max	17	17	511	650	14993	-3.33	0.0	0.12	0.0	BC026374 Catna2 Cbs Crb3 Gpr24 Kcnd3 Lman1l Neurl Nfatc2 Npy5r Nr2f2 Ntn3 Nxf2 Sftpb Sox2 Ybx2 Zp2
247	V$NFKAPPAB65_01: NF-kappaB (p65)	26	26	502	914	14729	-3.33	0.0	0.18	0.0	1700095F04Rik AV071179 Apc2 Cbln3 Ccr1l1 Ces2 Cited4 Defb10 Dspp Galntl1 Lama5 Mlycd Mrgpra3 Mrgprh Nfkbia Nkx1-2 Nr2f2 Podxl Rgs9 Serpinf2 Slamf1 Slc7a9 Speer3 Tlx3 Tnfaip3 V1rc1
248	V$ARNT_01: AhR nuclear translocator homodimers	38	38	490	1248	14395	-3.35	0.0	0.27	0.0	Atp6v0a4 B3gnt4 BC018371 Catna2 Cnnm1 Crb3 Crx D7Ertd462e Dlx4 Faf1 Foxb1 Fshr Gpr24 Inhbe Kif17 Lman1l Ms4a10 Muc3 Myocd Neurl Nfatc2 Npy5r Nr5a1 Ntn3 Nxf2 Pla2g2f Pnlip Pop5 Psmd11 Rhbdl1 Slc26a7 Sox2 St6galnac3 Tln1 Vipr2 Xcr1 Zfp179 Zp2
249	V$E2F4DP2_01: E2F-4:DP-2 heterodimer	60	60	468	1781	13862	-3.36	0.0	0.64	0.0	Agc1 Anxa10 B3gnt4 Catna2 Cbs Cbx1 Cdh2 Cited4 Cops5 Coro6 Cox6c Cox8a Dlst Esrrb Faf1 Fbxo16 Fdps Fev Fgf15 Foxd1 Foxj1 Glra3 Gucy1b3 Hap1 Hcn1 Hist3h2ba Ifna1 Kcna1 Kcna7 Kcnj3 Lmx1a March9 Mbl2 Mesp2 Mixl1 Mrgpra1 Mrps14 Nfatc2 Nmyc1 Nodal Nudt14 Omp Pgc Plekha4 Pres Recql5 Rgs9 Scrn3 Shrm Sim1 Slc5a5 Snrpn St6galnac3 Syngr3 Syngr4 Syt1 Tlx3 Usp43 Ybx2 Zic5
250	V$GR_01: high affinity binding site for glucocorticoid receptor	36	36	492	1182	14461	-3.38	0.0	0.28	0.0	Abcg5 Ankrd1 Anxa10 Astn1 Bicd1 Bid3 Capn8 Cnnm1 Cutl2 Defb15 Foxj1 Gckr Gip Gja5 Gpr63 Guca2b Hap1 Hpca Htr3b Il17 Ilk Iqcc Jph1 Keg1 Lcn3 Mbl2 Myh14 Nat1 Pcdhb6 Pdc Pla2g2f Psmd11 Pwwp1 Scn11a Serpinf2 Wnt8b
251	V$ATATA_B: Avian C-type TATA box	43	43	485	1185	14458	-3.39	0.0	1.09	0.0	Atp6v0a4 Col4a3 Dnahc5 Dpysl5 Dspp Epha1 F11r Faf1 Fgf15 Fpr-rs3 Glra1 Hand1 Hpxn Ifna1 Ifna6 Ifna9 Klkb1 Klra5 Krtap5-4 Mageb1 Mmp24 Nkx3-1 Nr5a1 Olfr672 Pdc Prlpk Psg16 Recql5 Reg2 Rhov Slc2a5 Slc7a12 St6galnac3 Sult1c1 Syt1 Tbc1d10 Tdpoz1 Tnfsf4 Tuba1 V1rd4 Zfp358 Zfpm2 Zfy1
252	V$AP4_01: activator protein 4	48	48	480	1354	14289	-3.4	0.0	0.95	0.0	Abcg5 Actl7a Akr1d1 Astn1 B3gat1 BC018371 Coro2b Cutl1 D2Bwg0891e Ddr1 Dok5 F11 Fpr-rs3 Galr3 Gdf11 Hand1 Inha Kcnj1 Kcnj3 Kcnk4 Kif1a Klf1 Lgr8 Mell1 Mesp2 Mlycd Mrgpra1 Ms4a10 Nr5a1 Pax4 Pax7 Pomc1 Ppyr1 Rab33a Rpe65 Rxrg Sec8l1 Sema6c Serpinf2 Sim1 Slc22a2 Slc6a12 Sp4 Strc Syngr3 Tnfsf4 Upk2 Uts2
253	V$E2_Q6: papilloma virus regulator E2	45	45	483	1416	14227	-3.4	0.0	0.38	0.0	Aadat Adam28 Apon Capn8 Cdh2 Celsr1 Cnnm1 Cryab Ctgf Dhrs2 Dlst Emid2 Epha1 Foxj1 Foxq1 Igf2bp3 Il17 Kcnj3 Kif1a Klf1 Krtap5-4 Mpl Myocd Ndst4 Nmu Nmyc1 Nodal Nudt14 Otog Prkcc Rgn Rxrg Slc7a9 Sp4 Stra8 Syngr4 Tas2r108 Tcf2 Thop1 Tmem43 Tnfsf4 Trpc5 Wasf3 Ybx2 Zic2
254	V$IK3_01: Ikaros 3	52	52	476	1572	14071	-3.41	0.0	0.54	0.0	1300012D20Rik Adam4 Agc1 Arf4 Bpil1 Cdh15 Ces2 Clcn1 Crb3 Cyp3a11 D7Ertd462e Epha4 Eps8l1 Fmo1 Gabrg2 Gabrp Gja5 Glra3 Gria2 Hand1 Il13ra1 Keg1 March9 Mmp24 Mrgpra1 Nmur2 Npy6r Nr5a1 Olfr672 Pax4 Pdcd1lg2 Pdlim3 Pla2g2f Prelp Pres Psg16 Pwwp1 Retnlb Rhbdl1 Rspondin Serpinf2 Slc16a11 Slc27a5 Slc7a13 Slc7a9 Stra8 Tex101 Thop1 Tln1 Upk2 Usp43 Wnt5b
255	V$NFKB_C: NF-kappaB binding site	14	14	514	548	15095	-3.42	0.0	0.12	0.0	A330096I21Rik Ces2 Clcn1 Crx Defb10 Dspp Foxj1 Nfkbia Olfr16 Olfr68 Olfr69 Prlpk Speer3 Tcf2
256	V$OCT1_Q6: octamer factor 1	487	487	41	14345	1298	-3.43	0.0	1.0	0.0	1110030H18Rik 1300012D20Rik 1700073K01Rik 1700095F04Rik 2900091E11Rik 5730461K03Rik 6530413N01Rik 9130020G10Rik 9230106L14Rik A330096I21Rik AV071179 Aadat Abca4 Abcc6 Abcg5 Actc1 Actl7a Adam21 Adam28 Adam4 Afm Agc1 Akr1d1 Alpk3 Als2cl Alx4 Amh Ankrd1 Ankrd24 Anxa10 Apc2 Apon Arf4 Arhgap20 Arid5b Arr3 Art2b Art5 Astn1 Atp11a Atp1a3 Atp6v0a4 Atp7b Atpif1 Avp B3gat1 B3gnt4 BC014805 BC016201 BC018371…
257	V$CDPCR3_01: cut-like homeodomain protein	17	17	511	388	15255	-3.43	0.0	1.74	0.0	Boll Crx F11r Fmo1 Guca2b Il1rapl2 Lhx6 MGC25972 Mesp2 Muc3 Nr2f2 Nr4a3 Rpe65 Slco1a1 Speer4f Tln1 Zfp179
258	V$POU6F1_01	41	41	487	1295	14348	-3.44	0.0	0.38	0.0	4931412G03Rik Cyp2c39 Cyp2j5 Dnahc5 Enam Esrrg Faf1 Galntl1 Hcn1 Hesx1 Hrh4 Hsd3b1 Il1rapl2 Keg1 Klf12 Klra5 MGC25972 Mbl2 Mds1 Mrgpra3 Mrpl33 Nat1 Neurog1 Nmur2 Nodal Npy6r Olfr69 Oprk1 Otc Scgb3a2 Sema6c Slc22a7 Slco1a1 Slco1b2 Tbc1d10 Tcf2 Tff3 Ttr V1rc1 Zfpm2 Zfy1
259	V$PR_02: is recognized by progesterone receptor	31	31	497	821	14822	-3.46	0.0	1.23	0.0	1700073K01Rik Abcg5 Anxa10 Art5 Bicd1 Capn8 Cryab Cyp2c39 Gip Gpr63 Gpx6 Guca2b Hand1 Hod Hpca Htr3b Keg1 Lcn3 Mip Myh14 Ndst4 Nr5a1 Otog Pla2g2f Pwwp1 Scn11a Serpinf2 Snrpn Syt1 Ush2a Zfp179
260	V$SRF_Q4	40	40	488	1256	14387	-3.47	0.0	0.4	0.0	1110030H18Rik 2900091E11Rik 4931412G03Rik 5730461K03Rik 6530413N01Rik Actc1 Actl7a Arr3 Chrna2 Cnih3 Cps1 D2Bwg0891e Dhrs2 Dusp24 Egr3 Gabrg2 Grik5 Hpca Htr3b Kcna1 Klf1 Klk1 Mageb1 Nr5a1 Og9x Olfr154 Olfr672 Otc Prap1 Psg16 Ptpn20 S100a5 Scn11a Sgk2 Slamf1 Slc17a2 Slc27a5 Sntg1 Syt1 Ush2a
261	V$S8_01: S8	46	46	482	1389	14254	-3.47	0.0	0.55	0.0	Anxa10 Becn1 Bzrpl1 Cyp2j5 Defb10 Dnahc5 Dok5 Dspp Egr3 Enam Fbxo16 Foxq1 G6pc Glra3 Gpr12 Gucy1b3 Hesx1 Hist3h2ba Ifna1 Kcna1 Klra5 Mageb1 March9 Mip Mmp24 Myh14 Myocd Ndst4 Npas3 Nr4a3 Nxf2 Olfr480 Olfr69 Omg P2ry4 Pres Psmd11 Ptcra Slc26a7 Syngr3 Syt1 Tas2r108 Tdpoz1 Tex12 V1rc8 V1rd4
262	V$LHX3_01: LIM homeobox transcription factor 3	40	40	488	1251	14392	-3.48	0.0	0.41	0.0	Adam28 Adam4 Art2b Butr1 Bzrpl1 Cyp2j5 Defb10 Dspp Dtprp Enam Esrrg Fbxo16 Gpr63 Hesx1 Ifna1 Klra5 Lhx4 March9 Myh14 Myocd Nkx3-1 Npas3 Nr4a3 Olfr160 Olfr69 Omg Oosp1 Oprm1 P2ry4 Pomc1 Pop5 Psmd11 Ptcra Slc26a7 Slc7a12 Tas2r108 Tas2r119 Tuba1 V1rd4 Wnt8b
263	V$CACCCBINDINGFACTOR_Q6	41	41	487	1259	14384	-3.51	0.0	0.48	0.0	6530413N01Rik Agc1 Alx4 Arpm2 Art5 Atp1a3 Cacng3 Ccr4 Ccr8 Ces2 Chrm4 Coro6 Cpne6 Crb3 Crhr1 Epha4 F11 Foxq1 Gabrg2 Grik5 Hnf4a Ifna6 Inhbe Kcna7 Klf13 Krt1-17 Lhx4 Mapk8ip2 Mell1 Mpl Neud4 Nr4a3 Nr5a1 P2rx3 Ppyr1 Pres Sema6c Slc22a7 Tln1 Trpc5 V1rd6
264	V$LEF1_Q6	487	487	41	14403	1240	-3.52	0.0	0.72	0.0	1110030H18Rik 1300012D20Rik 1700073K01Rik 1700095F04Rik 2900091E11Rik 4931412G03Rik 5730461K03Rik 6530413N01Rik 9130020G10Rik 9230106L14Rik A330096I21Rik AV071179 Aadat Abca4 Abcc6 Abcg5 Actc1 Actl7a Adam21 Adam28 Afm Akr1d1 Allc Alpk3 Als2cl Alx4 Amh Ankrd1 Ankrd24 Anxa10 Apc2 Apon Arf4 Arhgap20 Arpm2 Arr3 Art2b Art5 Astn1 Atp11a Atp1a3 Atp6v0a4 Atp7b Atpif1 Avp B3gnt4 BC014805 BC016201 BC018371…
265	V$TAXCREB_01: Tax/CREB complex	10	10	518	417	15226	-3.53	0.0	0.11	0.0	4931412G03Rik 6530413N01Rik Atp1a3 Cyp2j5 Dok5 Klf13 Nebl Sox21 Tlx3 Tmem43
266	V$MEF2_02: myogenic MADS factor MEF-2	37	37	491	1137	14506	-3.55	0.0	0.49	0.0	A330096I21Rik AV071179 Aadat Adam21 Adam28 Alpk3 BC014805 Cacng3 Capn8 Clcn1 Dspp Foxd4 Fpr-rs3 Hnf4a Hod Hrh4 Htr3b Klra5 Mc3r Mrgpra3 Ndst4 Omg Pabpc2 Pdlim1 Pop5 Ptcra Rhbdl1 Rpl41 Sema6c Shrm Slc6a13 Slc8a3 Smad6 Tff3 Tgfb1i4 Tnfsf4 Trar1
267	V$E2F1DP2_01: E2F-1:DP-2 heterodimer	34	34	494	1067	14576	-3.55	0.0	0.42	0.0	B3gnt4 Cbs Cdh2 Cited4 Cops5 Coro6 Cox8a Dlst Faf1 Fdps Foxd1 Glra3 Gucy1b3 Hcn1 Kcna7 Lmx1a March9 Mbl2 Mesp2 Mrgpra1 Nfatc2 Nmyc1 Omp Scrn3 Shrm Sim1 Slc5a5 Snrpn Syngr3 Syngr4 Syt1 Tlx3 Ybx2 Zic5
268	V$HTF_01	20	20	508	699	14944	-3.56	0.0	0.22	0.0	Actl7a Arf4 BC014805 Caln1 Cbs Fev Foxq1 Jarid1b Klf12 Lgr8 Mos Nxf2 Ptpn13 Ptpn20 Rgs6 Rhbdl1 Slco1b2 Tdpoz1 Upk2 Uts2
269	V$ISRE_01: interferon-stimulated response element	5	5	523	261	15382	-3.56	0.0	0.06	0.0	Arpm2 Gsh1 Kcna7 Prss32 Strc
270	V$ACAAT_B: Avian C-type CCAAT box	37	37	491	1103	14540	-3.58	0.0	0.62	0.0	Amh Apc2 Arr3 B3gnt4 Becn1 Cbs Cdh2 Cyp2j5 Defb10 Dspp Enam F11r G6pc Galntl1 Galr3 Glra3 Gpr24 Gprc6a Gpx6 Guca2b Hist3h2ba Hnf4a Kcnk4 Mixl1 Neud4 Npas3 Oosp1 Recql5 Rgn Rgs9 Sec8l1 Slbp Slc22a7 Speer4f Tdpoz1 Tex101 Tff3
271	V$NERF_Q2: new ets-related factor 1a	29	29	499	787	14856	-3.58	0.0	1.06	0.0	Aadat Actl7a Alx4 Atp11a Atp7b Bzrpl1 Caln1 Cdh17 Cops5 Egr3 Esrrb Gip Gprc6a Grik5 Ifna1 Krtap5-4 Lman1l MGC25972 Nr4a3 Prelp S100a5 Slc5a5 Slc7a9 Sval1 Tln1 Usp43 V1rc8 Zfp179 Zfy1
272	V$MEF3_B: MEF-3	12	12	516	473	15170	-3.58	0.0	0.14	0.0	Atp11a Bicd1 Crb3 Cyp2b9 Emid2 Fbxo16 Hcn1 Kcna1 Lgals2 Lman1l Snrpn Sntg1
273	V$TEL2_Q6	36	36	492	1093	14550	-3.58	0.0	0.54	0.0	Arpm2 Bicd1 Brs3 Cdh17 Ces6 Col4a3 Cox8a D7Ertd462e F2rl3 Fscn3 Gabrg2 Gdf11 Grik5 Hrh4 Kcnj1 Klkb1 Krtap12-1 Krtap5-4 Lman1l Lyzl1 Mds1 Mlycd Mrpl33 Nfatc2 Pax8 Prelp Rnf33 Rpl41 Runx3 S100a5 Sec1 Slc7a9 Sval1 Tac4 Trar1 Zfy1
274	V$FOXO1_02: fork head box O1	30	30	498	953	14690	-3.59	0.0	0.39	0.0	9130020G10Rik Akr1d1 Apon BC014805 Bicd1 Bk Butr1 Cdc42 Ctgf Cyp2b9 Cyp2c39 Cyr61 Dusp24 Fpr-rs3 Ifna6 Igf1r Kap Lhx6 Ndst4 Olfr16 Olfr160 Omg Pcm1 Plekha4 Scrn3 Sf3b5 Slc22a7 Strc Tas2r108 Wasf3
275	V$GRE_C: Glucocorticoid response element	16	16	512	584	15059	-3.6	0.0	0.19	0.0	Abcg5 Anxa10 Atp6v0a4 Bicd1 Cacna1e Fmo1 Gpr63 Hod Ingaprp Lcn3 Pla2g2f Pwwp1 Reg2 Sec8l1 Serpinf2 Strc
276	V$SRF_Q6: serum response factor	32	32	496	993	14650	-3.61	0.0	0.46	0.0	1110030H18Rik 2900091E11Rik 6530413N01Rik Actc1 Actl7a Akr1d1 Apc2 Arr3 BC016201 Cps1 Cyp2a12 Dhrs2 Egr3 Gabrg2 Grik5 Hpca Klf1 Mageb1 Ntn3 Olfr154 Olfr672 Otc Pou2f2 Prlpo Psg16 Ptpn20 Rxrg Sgk2 Slamf1 Slc27a5 Slc7a9 Ush2a
277	V$E2F1DP1RB_01: Rb:E2F-1:DP-1 trimeric complex	31	31	497	876	14767	-3.62	0.0	0.86	0.0	Cbx1 Cited4 Cnnm1 Cops5 Coro6 Cox8a Dlst Faf1 Fdps Hpxn Kcna1 Kcna7 Lman1l Lmx1a Mc3r Mesp2 Nfatc2 Nkx1-2 Nlgn1 Nmyc1 Omp Rgs9 Scrn3 Shrm Slc5a5 Slco1a1 Stra8 Syngr3 Syt1 Them2 Thop1
278	V$HSF_Q6	8	8	520	151	15492	-3.64	0.0	1.9	0.0	Chrna6 Cryab Cyp1a2 Gabrp Gucy1b3 Inhbe Serpinf2 Slc6a13
279	V$ALPHACP1_01	10	10	518	406	15237	-3.64	0.0	0.13	0.0	Cdh2 Chrm4 Klf1 Mrgpra3 Muc3 Myocd Neud4 Tex101 Tlx3 Wnt8b
280	V$CDP_02: transcriptional repressor CDP	8	8	520	153	15490	-3.66	0.0	1.85	0.0	Arid5b Chrnb3 Fscn3 Hap1 Ndst4 Pla2g2f Slc6a12 Slc7a13
281	V$SREBP1_01: sterol regulatory element-binding protein 1	17	17	511	597	15046	-3.68	0.0	0.23	0.0	BC026374 Cib1 Crb3 Defb15 Faf1 Fshr Gabrp Ms4a10 Nxf2 Oosp1 Pcm1 Pln Pnlip Tnfaip3 Xcr1 Ybx2 Zfpm2
282	V$NFMUE1_Q6	16	16	512	564	15079	-3.71	0.0	0.24	0.0	Alx4 Atp7b BC031140 Cox8a Cutl2 Foxd1 Grik5 Kap Lect1 Mapk8ip2 Pcm1 Pnlip Ppp1r14b Psmd11 Recql5 Sec8l1
283	V$DEAF1_02	9	9	519	367	15276	-3.75	0.0	0.14	0.0	2900091E11Rik Arf4 BC018371 Fjx1 Igf2bp3 Ilk Slc5a5 Tln1 Tlx3
284	V$HEN1_01: HEN1	15	15	513	368	15275	-3.76	0.0	1.3	0.0	Bk Crhr1 Cryab Cybrd1 Dhrs2 Foxd4 Gpr12 Grik5 Guca2b Hpca Klf1 Neud4 Og9x Pax7 Syngr3
285	V$NFY_C: NF-Y binding site	10	10	518	392	15251	-3.76	0.0	0.16	0.0	Fdps Gucy1b3 Igfbpl1 Il17 Lect1 Myocd Pln Rgs9 Slbp Usp43
286	V$MEF2_03: myogenic MADS factor MEF-2	13	13	515	309	15334	-3.78	0.0	1.37	0.0	AV071179 Adam28 BC014805 Capn8 Clcn1 Hod Htr3b Klra5 Ndst4 Pop5 Rhbdl1 Rpl41 Shrm
287	V$NFKAPPAB50_01: NF-kappaB (p50)	23	23	505	673	14970	-3.8	0.0	0.68	0.0	Agc1 Cbln3 Cited4 Clcn1 Cldn19 Fgf15 Fjx1 Foxj1 Inha Kif17 Nfatc2 Nfkbia Nodal Pdcd1lg2 Pomc1 Rgs9 Rspondin Sim1 Slbp Stra8 Syngr4 Tnfaip3 Zic2
288	V$HNF4_01: hepatic nuclear factor 4	508	508	20	15014	629	-3.82	0.0	0.8	0.0	1110030H18Rik 1300012D20Rik 1700073K01Rik 1700095F04Rik 2900091E11Rik 4931412G03Rik 5730461K03Rik 6530413N01Rik 9130020G10Rik 9230106L14Rik A330096I21Rik AV071179 Aadat Abca4 Abcc6 Abcg5 Actc1 Actl7a Adam21 Adam28 Adam4 Afm Agc1 Akr1d1 Allc Alpk3 Als2cl Alx4 Amh Ankrd1 Ankrd24 Anxa10 Apc2 Apon Arf4 Arhgap20 Arid5b Arpm2 Arr3 Art2b Art5 Astn1 Atp11a Atp1a3 Atp6v0a4 Atp7b Atpif1 Avp B3gat1 B3gnt4 B…
289	V$HNF4_01_B: Hepatocyte nuclear factor 4	20	20	508	603	15040	-3.86	0.0	0.57	0.0	Aadat Adam4 Atp7b BC026439 Cdh15 Ces6 Cyp2a12 Foxq1 Fpr-rs3 Fscn3 Galr3 Gpr63 Gpr73 Mageb1 Mip Ppp1r14b Rgn Tcf2 Tgn V1rc1
290	V$POLY_C: Retroviral Poly A signal	5	5	523	239	15404	-3.86	0.0	0.1	0.0	Art5 Hpxn Npy5r Slc27a5 Tln1
291	V$EVI1_02: ectopic viral integration site 1 encoded factor	10	10	518	377	15266	-3.88	0.0	0.2	0.0	Abcc6 Akr1d1 BC014805 Dnahc5 Dok5 Fdps Mrps14 Nkx3-1 Prlpo Sf3b5
292	V$ARNT_02: AhR nuclear translocator homodimers	19	19	509	546	15097	-3.89	0.0	0.73	0.0	Atp6v0a4 BC026374 Bzrpl1 Ccr8 Crb3 Faf1 Fshr Igf2bp3 Lman1l Ms4a10 Npy5r Nxf2 Pcm1 Pnlip Psmd11 Sgk2 St6galnac3 Tnfaip3 Xcr1
293	V$SRF_C: serum response factor	17	17	511	516	15127	-3.94	0.0	0.55	0.0	2900091E11Rik 5730461K03Rik 6530413N01Rik Actc1 Akr1d1 Cps1 Crb3 Dhrs2 Egr3 Hcn2 Hnf4a Il1rapl2 Klf1 Olfr672 Psg16 Ptpn20 Ush2a
294	V$T3R_01: viral homolog of thyroid hormone receptor alpha1	15	15	513	408	15235	-3.95	0.0	0.89	0.0	Abcc6 Abcg5 Capn8 Catna2 Dlx4 Dok5 F11r Gpr12 Hpxn Mell1 Nr1h4 Ntn3 Pcm1 Tuba1 Uts2
295	V$STRA13_01	16	16	512	464	15179	-3.97	0.0	0.69	0.0	Atp6v0a4 Bzrpl1 Ccr8 Crb3 Faf1 Fshr Igf2bp3 Ms4a10 Nxf2 Pcm1 Pnlip Psmd11 Sgk2 St6galnac3 Tnfaip3 Zfpm2
296	V$AR_03: is recognized by androgen reseptor	12	12	516	305	15338	-3.97	0.0	1.07	0.0	Abcg5 Ankrd1 Anxa10 Capn8 Hpca Htr3b Keg1 Lcn3 Myh14 Pla2g2f Pwwp1 Serpinf2
297	V$MAF_Q6	14	14	514	454	15189	-3.98	0.0	0.4	0.0	Cnih3 Cyp1a1 Cyp2a12 Fjx1 Gabrp Heyl Klk1 March9 Nr5a1 Pax4 Prlpk Sox2 Tbc1d10 Usp43
298	V$E4F1_Q6	14	14	514	452	15191	-3.98	0.0	0.41	0.0	1300012D20Rik 2900091E11Rik 5730461K03Rik Akr1d1 Arf4 Atp1a3 Cbs Cib1 Cyr61 Egr3 Epha4 Foxq1 Notch3 Upk2
299	V$NGFIC_01: nerve growth factor-induced protein C	11	11	517	271	15372	-3.99	0.0	1.15	0.0	Allc C330023F11Rik Cdh2 D2Bwg0891e Foxf1a Gpr24 Kcna1 Nkx3-1 Slc16a11 Sox2 Tbc1d10
300	V$RSRFC4_Q2	10	10	518	360	15283	-3.99	0.0	0.26	0.0	AV071179 Clcn1 Dspp Hod Htr3b Klra5 Pop5 Rhbdl1 Shrm Tnfsf4
301	V$PBX1_02: homeo domain factor Pbx-1	10	10	518	240	15403	-3.99	0.0	1.2	0.0	Cdh17 Defb10 Klk4 Mds1 Mesp2 Ms4a10 P2ry4 Pla2g2f Shrm Speer4f
302	V$SRF_01: serum response factor	2	2	526	17	15626	-4.0	0.0	2.07	0.0	Actc1 Egr3
303	V$FOXO4_02: fork head box O4	15	15	513	445	15198	-4.01	0.0	0.62	0.0	9130020G10Rik Akr1d1 Bicd1 Bk Butr1 Ctgf Cyp2b9 Cyp2c39 Kap Olfr160 Omg Plekha4 Scrn3 Sf3b5 Wasf3
304	V$GATA4_Q3	520	520	8	15337	306	-4.01	0.0	1.21	0.0	1110030H18Rik 1300012D20Rik 1700073K01Rik 1700095F04Rik 4931412G03Rik 5730461K03Rik 6530413N01Rik 9130020G10Rik 9230106L14Rik A330096I21Rik AV071179 Aadat Abca4 Abcc6 Abcg5 Actc1 Actl7a Adam21 Adam28 Adam4 Afm Agc1 Akr1d1 Allc Alpk3 Als2cl Alx4 Amh Ankrd1 Ankrd24 Anxa10 Apc2 Apon Arf4 Arhgap20 Arid5b Arpm2 Arr3 Art2b Art5 Astn1 Atp11a Atp1a3 Atp6v0a4 Atp7b Atpif1 Avp B3gat1 B3gnt4 BC014805 BC0162…
305	V$FXR_IR1_Q6	7	7	521	147	15496	-4.02	0.0	1.43	0.0	Hnf4a Ly6f Mell1 Prkcc Sema6c V1rd6 Zfp358
306	V$CLOX_01: Clox	12	12	516	314	15329	-4.03	0.0	0.98	0.0	Arid5b Chrnb3 Crx Fscn3 Hap1 Ndst4 Npy6r P2ry4 Pla2g2f Slc6a12 Slc7a13 Zp2
307	V$FREAC3_01: Fork head RElated ACtivator-3	10	10	518	351	15292	-4.05	0.0	0.29	0.0	Abcc6 Arr3 Becn1 Dnahc5 F9 Gdf11 Gja5 Slco1a1 Tdpoz1 Wasf3
308	V$IRF1_01: interferon regulatory factor 1	10	10	518	347	15296	-4.06	0.0	0.31	0.0	9130020G10Rik Arid5b Arpm2 Gsh1 Inhbe Kcna7 Mc3r Tex15 Vipr2 Zfpn1a2
309	V$FOXO3_01: fork head box O3	12	12	516	371	15272	-4.11	0.0	0.51	0.0	Akr1d1 Bicd1 Ctgf Cyp2b9 Cyp2c39 Kap Olfr160 Omg Plekha4 Scrn3 Sf3b5 Wasf3
310	V$PR_01: high affinity binding sites for progesterone receptor	10	10	518	273	15370	-4.16	0.0	0.81	0.0	Abcg5 Anxa10 Bid3 Capn8 Keg1 Lcn3 Pla2g2f Psmd11 Scn11a Serpinf2
311	V$EGR2_01: Egr-2/Krox-20 early growth response gene product	5	5	523	213	15430	-4.17	0.0	0.17	0.0	C330023F11Rik D2Bwg0891e Gpr24 Nkx3-1 Slc16a11
312	V$STAF_01: Se-Cys tRNA gene transcription activating factor	9	9	519	302	15341	-4.18	0.0	0.37	0.0	Galr3 Hod Krtap12-1 Mmp24 Pla2g2f Stra8 Tcf23 Uts2 Zp2
313	V$R_01: Epstein-Barr virus transcription factor R	6	6	522	233	15410	-4.2	0.0	0.23	0.0	1110030H18Rik BC031140 Cyr61 Fgf15 Sox21 Sval1
314	V$CREBP1_01: cAMP-responsive element binding protein 1	7	7	521	255	15388	-4.21	0.0	0.28	0.0	1300012D20Rik 2900091E11Rik Cyp2g1 G6pc Il17 Nkx1-2 Tex15
315	V$FREAC4_01: Fork head RElated ACtivator-4	7	7	521	167	15476	-4.22	0.0	1.07	0.0	Ctgf Dusp24 Fbxo16 Kap Olfr160 Plekha4 Tnfsf4
316	V$EVI1_06: ectopic viral integration site 1 encoded factor	5	5	523	202	15441	-4.27	0.0	0.21	0.0	Ccr4 Fdps Plfr Prlpk p
317	V$MIF1_01: MIBP-1 / RFX1 complex	7	7	521	191	15452	-4.36	0.0	0.76	0.0	Adam21 Grik5 Hcrt Kif17 Nfkbia Tex15 Ush2a
318	V$OCT1_07: octamer factor 1	7	7	521	215	15428	-4.36	0.0	0.53	0.0	B3gnt4 Cps1 F9 Klra5 Mbl2 Olfr480 Pcdhb6
319	V$RORA2_01: RAR-related orphan receptor alpha2	7	7	521	217	15426	-4.36	0.0	0.51	0.0	Cps1 Cyp2a12 Foxj1 Ms4a3 Pln Slc22a2 Zfhx4
320	V$HEN1_02: HEN1	6	6	522	184	15459	-4.43	0.0	0.53	0.0	Gpr12 Grik5 Klf1 Neud4 Og9x Stra8
321	V$MEIS1BHOXA9_02: Meis-1b:HOXA9 heterodimeric binding	6	6	522	187	15456	-4.43	0.0	0.5	0.0	Alx4 Chrna6 Mc3r Olfr480 Pgc Tex15
322	V$LXR_DR4_Q3	4	4	524	92	15551	-4.52	0.0	0.96	0.0	Crb3 Gpr12 Pcdhb6 Sp4
323	V$HMEF2_Q6: myocyte enhancer factor	3	3	525	56	15587	-4.52	0.0	1.19	0.0	Hnf4a Slbp Ush2a
324	V$CDP_01: cut-like homeodomain protein	5	5	523	141	15502	-4.53	0.0	0.65	0.0	Cyp2c39 D7Ertd462e Rgs6 Tgfb1i4 Trar1
325	V$MYCMAX_01: c-Myc:Max heterodimer	4	4	524	138	15505	-4.58	0.0	0.38	0.0	Catna2 Gpr24 Nxf2 Zp2
326	V$LXR_Q3	1	1	527	79	15564	-4.59	0.0	0.07	0.0	Gpr12
327	V$CAAT_C: Retroviral CCAAT box	3	3	525	119	15524	-4.62	0.0	0.27	0.0	Actl7a Cyr61 Zfhx4
328	V$EVI1_03: ectopic viral integration site 1 encoded factor	3	3	525	69	15574	-4.69	0.0	0.87	0.0	Dnahc5 Pdcd1lg2 Slc27a5
329	V$E2F_01: E2F	3	3	525	108	15535	-4.71	0.0	0.35	0.0	Cbs Klf12 Syngr4
330	V$POU3F2_02	3	3	525	107	15536	-4.71	0.0	0.35	0.0	F9 Klra5 Oprk1
331	V$GNCF_01: GCNF (germ cell nuclear factor)	2	2	526	93	15550	-4.73	0.0	0.2	0.0	Cox8a Nkd2
332	V$SREBP1_02: sterol regulatory element-binding protein 1	2	2	526	93	15550	-4.73	0.0	0.2	0.0	Nat1 Tbc1d10
333	V$RSRFC4_01: related to serum response factor, C4	3	3	525	91	15552	-4.78	0.0	0.52	0.0	AV071179 Clcn1 Klra5
334	V$DTYPEPA_B: poly A signal of D-type LTRs	2	2	526	83	15560	-4.83	0.0	0.26	0.0	BC014805 Speer4f
335	V$POU3F2_01	1	1	527	65	15578	-4.85	0.0	0.12	0.0	Mixl1
336	V$AR_02: high affinity binding sites for androgen receptor	1	1	527	54	15589	-5.05	0.0	0.18	0.0	Serpinf2
337	V$PAX5_02: B-cell-specific activating protein	1	1	527	53	15590	-5.06	0.0	0.18	0.0	Prss32
338	V$AHRARNT_02: aryl hydrocarbon receptor:Arnt heterodimers, fixed core	1	1	527	14	15629	-5.08	0.0	0.94	0.0	Cib1
339	V$TAACC_B: Lentiviral TATA upstream element	1	1	527	14	15629	-5.08	0.0	0.94	0.0	Scgb3a2
340	V$APOLYA_B: Avian C-type PolyA signal	1	1	527	42	15601	-5.19	0.0	0.27	0.0	Rxrg
341	V$IRF2_01: interferon regulatory factor 2	1	1	527	19	15624	-5.19	0.0	0.72	0.0	Gsh1
342	V$NRSE_B: neural-restrictive-silencer-element	1	1	527	19	15624	-5.19	0.0	0.72	0.0	Glra1
