# Supplementary material for: A genomic analysis of mouse models of breast cancer reveals molecular features of mouse models and relationships to human breast cancer
Source: Breast Cancer Res. 2014 Jun 5;16(3):R59. doi: 10.1186/bcr3672 (PMC4078930; doi:10.1186/bcr3672)
Supplement: Additional file 2 — Fold change values organized by mouse tumor model type comparing the mouse model to all other types of mouse models. [file bcr3672-S2.zip › Additional_file_2/p53Mutant_SAM/AdditionalFile49_p53Mutant_SAM/DownregulatedGenesgather_gene_ontology_121102.txt]

#	Annotation	Total Genes With Ann	Your Genes (With Ann)	Your Genes (No Ann)	Genome (With Ann)	Genome (No Ann)	ln(Bayes factor)	neg ln(p value)	FE: neg ln(p value)	FE: neg ln(FDR)	Genes
1	GO:0006260 [6]: DNA replication	7	7	84	87	12451	7.78	10.41	12.22	6.33	Nfix Pola1 Polk Polm Prim1 Prim2 Rrm2
2	GO:0050875 [3]: cellular physiological process	76	76	15	7858	4680	7.17	10.41	11.31	6.11	1110015E22Rik 1300013B24Rik 4933407N01Rik 5430413I02Rik Aass Actl7b Acvrl1 Agc1 Anpep Ap1g2 Brca2 Capn9 Ccdc5 Cdkn2c Col4a6 Comt Crabp2 Crip2 Cryl1 Dlx5 Dnajc9 Ephx1 Fancl Foxc1 G0s2 Galnt10 Gata3 Gnpat Hebp1 Hic2 Il11ra1 Ins1 Irx5 Klk10 Laptm4a Lbx2h Mfi2 Mtap2 Nfix Ngef Npl Nr3c1 Ntn1 P2rx7 Padi2 Pbk Pola1 Polk Polm Prim1 Prim2 Ptprv Pycard Rab4a Ranbp17 Rpl21 Rrm2 Slc15a2 Slc19a2 Slc25a29 Slc2…
3	GO:0000067 [6]: DNA replication and chromosome cycle	7	7	84	112	12426	6.25	10.01	10.67	5.88	Nfix Pola1 Polk Polm Prim1 Prim2 Rrm2
4	GO:0007186 [6]: G-protein coupled receptor protein signaling pathway	2	2	89	1885	10653	5.41	9.16	0.0	0.0	Ranbp17 Slc19a2
5	GO:0007166 [5]: cell surface receptor linked signal transduction	4	4	87	2298	10240	5.04	8.8	0.0	0.0	Acvrl1 Il11ra1 Ranbp17 Slc19a2
6	GO:0007154 [3]: cell communication	11	11	80	3598	8940	4.74	8.33	0.0	0.0	Acvrl1 Agc1 Comt Il11ra1 Mapk8ip3 Rab4a Ranbp17 Slc19a2 Snx16 Ssx2ip Ulk1
7	GO:0007165 [4]: signal transduction	8	8	83	3052	9486	4.73	8.33	0.0	0.0	Acvrl1 Il11ra1 Mapk8ip3 Rab4a Ranbp17 Slc19a2 Snx16 Ulk1
8	GO:0006269 [10]: DNA replication, synthesis of RNA primer	2	2	89	1	12537	4.27	7.85	8.78	4.5	Prim1 Prim2
9	GO:0006273 [9]: lagging strand elongation	2	2	89	1	12537	4.27	7.85	8.78	4.5	Prim1 Prim2
10	GO:0015858 [6]: nucleoside transport	2	2	89	2	12536	3.58	7.03	8.09	4.15	Slc28a3 Slc29a1
11	GO:0006271 [8]: DNA strand elongation	2	2	89	2	12536	3.58	7.03	8.09	4.15	Prim1 Prim2
12	GO:0009581 [5]: detection of external stimulus	1	1	90	1366	11172	3.54	7.03	0.0	0.0	Ranbp17
13	GO:0007600 [5]: sensory perception	1	1	90	1356	11182	3.47	6.93	0.0	0.0	Ranbp17
14	GO:0009605 [4]: response to external stimulus	5	5	86	2167	10371	2.9	6.38	0.0	0.0	Chi3l3 Comt Ephx1 Pycard Ranbp17
15	GO:0050877 [4]: neurophysiological process	2	2	89	1505	11033	2.76	6.16	0.0	0.0	Comt Ranbp17
16	GO:0007049 [5]: cell cycle	11	11	80	547	11991	1.97	5.24	6.13	2.36	Ccdc5 Cdkn2c G0s2 Nfix Pola1 Polk Polm Prim1 Prim2 Pycard Rrm2
17	GO:0008283 [4]: cell proliferation	13	13	78	725	11813	1.94	5.24	6.06	2.36	Ccdc5 Cdkn2c Crip2 Fancl G0s2 Nfix Pola1 Polk Polm Prim1 Prim2 Pycard Rrm2
18	GO:0006259 [5]: DNA metabolism	9	9	82	412	12126	1.52	4.78	5.72	2.27	Brca2 Fancl Nfix Pola1 Polk Polm Prim1 Prim2 Rrm2
19	GO:0030500 [7]: regulation of bone mineralization	2	2	89	9	12529	1.41	4.69	5.91	2.32	Mglap P2rx7
20	GO:0001501 [5]: skeletal development	4	4	87	82	12456	1.28	4.52	5.68	2.27	Agc1 Foxc1 Mglap P2rx7
21	GO:0050896 [3]: response to stimulus	10	10	81	2741	9797	1.16	4.4	0.0	0.0	Brca2 Ccl27 Chi3l3 Comt Ephx1 Fancl Il11ra1 Polk Pycard Ranbp17
22	GO:0001503 [5]: ossification	3	3	88	44	12494	0.93	4.23	5.37	2.21	Foxc1 Mglap P2rx7
23	GO:0030278 [6]: regulation of ossification	2	2	89	12	12526	0.93	4.23	5.42	2.21	Mglap P2rx7
24	GO:0007582 [2]: physiological process	83	83	8	10192	2346	0.9	4.16	4.93	2.21	1110015E22Rik 1300013B24Rik 2610034N03Rik 4933407N01Rik 5430413I02Rik Aass Actl7b Acvrl1 Adpn Agc1 Aldh6a1 Anpep Ap1g2 Brca2 Capn9 Ccdc5 Ccl27 Cdkn2c Chi3l3 Col4a6 Comt Crabp2 Crip2 Cryl1 Dlx5 Dnajc9 Ephx1 Fancl Foxc1 G0s2 Galnt10 Gata3 Gnpat Hebp1 Hic2 Il11ra1 Ins1 Irx5 Klk10 Laptm4a Lbx2h Mfi2 Mglap Mtap2 Neu2 Nfix Ngef Npl Nr3c1 Ntn1 P2rx7 Padi2 Pbk Pola1 Polk Polm Prim1 Prim2 Ptprv Pycard Rab…
25	GO:0009887 [4]: organogenesis	14	14	77	936	11602	0.84	4.1	4.85	2.21	Agc1 Anpep Crip2 Dlx5 Foxc1 Id2 Il11ra1 Mapk8ip3 Mglap Mtap2 Ntn1 P2rx7 Slc5a1 Ulk1
26	GO:0046850 [5]: regulation of bone remodeling	2	2	89	13	12525	0.8	4.04	5.28	2.21	Mglap P2rx7
27	GO:0048513 [3]: organ development	14	14	77	942	11596	0.79	4.04	4.8	2.21	Agc1 Anpep Crip2 Dlx5 Foxc1 Id2 Il11ra1 Mapk8ip3 Mglap Mtap2 Ntn1 P2rx7 Slc5a1 Ulk1
28	GO:0030282 [6]: bone mineralization	2	2	89	14	12524	0.67	3.9	5.15	2.21	Mglap P2rx7
29	GO:0006810 [4]: transport	22	22	69	1831	10707	0.67	3.9	4.52	2.1	1300013B24Rik 4933407N01Rik Ap1g2 Crabp2 Ins1 Laptm4a Mfi2 P2rx7 Rab4a Ranbp17 Slc15a2 Slc19a2 Slc25a29 Slc28a3 Slc29a1 Slc35a3 Slc5a1 Snx16 Stxbp6 Sypl Vps33b Vps39
30	GO:0046849 [4]: bone remodeling	3	3	88	49	12489	0.66	3.9	5.08	2.21	Foxc1 Mglap P2rx7
31	GO:0051234 [4]: establishment of localization	22	22	69	1834	10704	0.65	3.9	4.5	2.1	1300013B24Rik 4933407N01Rik Ap1g2 Crabp2 Ins1 Laptm4a Mfi2 P2rx7 Rab4a Ranbp17 Slc15a2 Slc19a2 Slc25a29 Slc28a3 Slc29a1 Slc35a3 Slc5a1 Snx16 Stxbp6 Sypl Vps33b Vps39
32	GO:0051179 [3]: localization	22	22	69	1851	10687	0.56	3.78	4.4	2.1	1300013B24Rik 4933407N01Rik Ap1g2 Crabp2 Ins1 Laptm4a Mfi2 P2rx7 Rab4a Ranbp17 Slc15a2 Slc19a2 Slc25a29 Slc28a3 Slc29a1 Slc35a3 Slc5a1 Snx16 Stxbp6 Sypl Vps33b Vps39
33	GO:0008152 [3]: metabolism	51	51	40	5551	6987	0.47	3.73	4.12	2.08	1110015E22Rik 1300013B24Rik 2610034N03Rik Aass Acvrl1 Adpn Agc1 Aldh6a1 Anpep Ap1g2 Brca2 Capn9 Cdkn2c Chi3l3 Comt Cryl1 Dlx5 Dnajc9 Ephx1 Fancl Foxc1 Galnt10 Gata3 Gnpat Hebp1 Hic2 Ins1 Irx5 Klk10 Lbx2h Neu2 Nfix Npl Nr3c1 Padi2 Pbk Pola1 Polk Polm Prim1 Prim2 Ptprv Rpl21 Rrm2 Tcf19 Tcfcp2l2 Trim2 Ulk1 Zfp160 Zfp422-rs1 Zfp52
34	GO:0015864 [7]: pyrimidine nucleoside transport	1	1	90	0	12538	0.42	3.68	4.93	2.21	Slc28a3
35	GO:0046485 [6]: ether lipid metabolism	1	1	90	0	12538	0.42	3.68	4.93	2.21	Gnpat
36	GO:0006844 [6]: acyl carnitine transport	1	1	90	0	12538	0.42	3.68	4.93	2.21	Slc25a29
37	GO:0008611 [7]: ether lipid biosynthesis	1	1	90	0	12538	0.42	3.68	4.93	2.21	Gnpat
38	GO:0050874 [3]: organismal physiological process	9	9	82	2399	10139	0.37	3.62	0.01	0.0	Ccl27 Chi3l3 Comt Foxc1 Il11ra1 Mglap P2rx7 Pycard Ranbp17
39	GO:0015749 [6]: monosaccharide transport	2	2	89	17	12521	0.34	3.58	4.81	2.21	Ins1 Slc5a1
40	GO:0015758 [8]: glucose transport	2	2	89	17	12521	0.34	3.58	4.81	2.21	Ins1 Slc5a1
41	GO:0008645 [7]: hexose transport	2	2	89	17	12521	0.34	3.58	4.81	2.21	Ins1 Slc5a1
42	GO:0019439 [6]: aromatic compound catabolism	2	2	89	22	12516	-0.1	0.0	4.36	2.1	Comt Ephx1
43	GO:0006805 [5]: xenobiotic metabolism	2	2	89	24	12514	-0.25	0.0	4.21	2.1	Comt Ephx1
44	GO:0009410 [7]: response to xenobiotic stimulus	2	2	89	24	12514	-0.25	0.0	4.21	2.1	Comt Ephx1
45	GO:0009653 [3]: morphogenesis	14	14	77	1092	11446	-0.25	0.0	3.63	1.93	Agc1 Anpep Crip2 Dlx5 Foxc1 Id2 Il11ra1 Mapk8ip3 Mglap Mtap2 Ntn1 P2rx7 Slc5a1 Ulk1
46	GO:0015860 [7]: purine nucleoside transport	1	1	90	1	12537	-0.26	0.0	4.24	2.1	Slc28a3
47	GO:0015888 [6]: thiamin transport	1	1	90	1	12537	-0.26	0.0	4.24	2.1	Slc19a2
48	GO:0030501 [8]: positive regulation of bone mineralization	1	1	90	1	12537	-0.26	0.0	4.24	2.1	P2rx7
49	GO:0045124 [6]: regulation of bone resorption	1	1	90	1	12537	-0.26	0.0	4.24	2.1	P2rx7
50	GO:0045778 [7]: positive regulation of ossification	1	1	90	1	12537	-0.26	0.0	4.24	2.1	P2rx7
51	GO:0045779 [7]: negative regulation of bone resorption	1	1	90	1	12537	-0.26	0.0	4.24	2.1	P2rx7
52	GO:0046852 [6]: positive regulation of bone remodeling	1	1	90	1	12537	-0.26	0.0	4.24	2.1	P2rx7
53	GO:0051180 [5]: vitamin transport	1	1	90	1	12537	-0.26	0.0	4.24	2.1	Slc19a2
54	GO:0001578 [9]: microtubule bundle formation	1	1	90	1	12537	-0.26	0.0	4.24	2.1	Mtap2
55	GO:0001779 [5]: natural killer cell differentiation	1	1	90	1	12537	-0.26	0.0	4.24	2.1	Il11ra1
56	GO:0007616 [5]: long-term memory	1	1	90	1	12537	-0.26	0.0	4.24	2.1	Chst10
57	GO:0015031 [5]: protein transport	8	8	83	478	12060	-0.35	0.0	3.74	1.99	Ap1g2 Rab4a Ranbp17 Slc28a3 Slc35a3 Snx16 Vps33b Vps39
58	GO:0045184 [5]: establishment of protein localization	8	8	83	482	12056	-0.39	0.0	3.7	1.96	Ap1g2 Rab4a Ranbp17 Slc28a3 Slc35a3 Snx16 Vps33b Vps39
59	GO:0007409 [6]: axonogenesis	3	3	88	75	12463	-0.4	0.0	3.98	2.08	Dlx5 Ntn1 Ulk1
60	GO:0015931 [5]: nucleobase, nucleoside, nucleotide and nucleic acid transport	2	2	89	27	12511	-0.45	0.0	4.0	2.08	Slc28a3 Slc29a1
61	GO:0008104 [4]: protein localization	8	8	83	501	12037	-0.56	0.0	3.5	1.89	Ap1g2 Rab4a Ranbp17 Slc28a3 Slc35a3 Snx16 Vps33b Vps39
62	GO:0044237 [4]: cellular metabolism	46	46	45	5220	7318	-0.58	0.0	2.91	1.44	1110015E22Rik 1300013B24Rik Aass Acvrl1 Agc1 Anpep Ap1g2 Brca2 Capn9 Cdkn2c Comt Cryl1 Dlx5 Dnajc9 Ephx1 Fancl Foxc1 Galnt10 Gata3 Gnpat Hebp1 Hic2 Ins1 Irx5 Klk10 Lbx2h Nfix Npl Nr3c1 Padi2 Pbk Pola1 Polk Polm Prim1 Prim2 Ptprv Rpl21 Rrm2 Tcf19 Tcfcp2l2 Trim2 Ulk1 Zfp160 Zfp422-rs1 Zfp52
63	GO:0006261 [7]: DNA-dependent DNA replication	2	2	89	29	12509	-0.58	0.0	3.87	2.08	Prim1 Prim2
64	GO:0018107 [9]: peptidyl-threonine phosphorylation	1	1	90	2	12536	-0.67	0.0	3.84	2.08	Pbk
65	GO:0018210 [9]: peptidyl-threonine modification	1	1	90	2	12536	-0.67	0.0	3.84	2.08	Pbk
66	GO:0019877 [7]: diaminopimelate biosynthesis	1	1	90	2	12536	-0.67	0.0	3.84	2.08	Npl
67	GO:0030517 [7]: negative regulation of axon extension	1	1	90	2	12536	-0.67	0.0	3.84	2.08	Ntn1
68	GO:0040023 [6]: nuclear positioning	1	1	90	2	12536	-0.67	0.0	3.84	2.08	Ntn1
69	GO:0042420 [7]: dopamine catabolism	1	1	90	2	12536	-0.67	0.0	3.84	2.08	Comt
70	GO:0042424 [8]: catecholamine catabolism	1	1	90	2	12536	-0.67	0.0	3.84	2.08	Comt
71	GO:0045773 [7]: positive regulation of axon extension	1	1	90	2	12536	-0.67	0.0	3.84	2.08	Ntn1
72	GO:0046451 [6]: diaminopimelate metabolism	1	1	90	2	12536	-0.67	0.0	3.84	2.08	Npl
73	GO:0051181 [5]: cofactor transport	1	1	90	2	12536	-0.67	0.0	3.84	2.08	Slc25a29
74	GO:0006553 [8]: lysine metabolism	1	1	90	2	12536	-0.67	0.0	3.84	2.08	Npl
75	GO:0009085 [9]: lysine biosynthesis	1	1	90	2	12536	-0.67	0.0	3.84	2.08	Npl
76	GO:0009089 [7]: lysine biosynthesis via diaminopimelate	1	1	90	2	12536	-0.67	0.0	3.84	2.08	Npl
77	GO:0009186 [8]: deoxyribonucleoside diphosphate metabolism	1	1	90	2	12536	-0.67	0.0	3.84	2.08	Rrm2
78	GO:0044238 [4]: primary metabolism	44	44	47	5012	7526	-0.74	0.0	2.73	1.4	Acvrl1 Adpn Agc1 Anpep Ap1g2 Brca2 Capn9 Cdkn2c Comt Cryl1 Dlx5 Dnajc9 Ephx1 Fancl Foxc1 Galnt10 Gata3 Gnpat Hic2 Ins1 Irx5 Klk10 Lbx2h Neu2 Nfix Npl Nr3c1 Padi2 Pbk Pola1 Polk Polm Prim1 Prim2 Ptprv Rpl21 Rrm2 Tcf19 Tcfcp2l2 Trim2 Ulk1 Zfp160 Zfp422-rs1 Zfp52
79	GO:0008643 [5]: carbohydrate transport	2	2	89	33	12505	-0.8	0.0	3.64	1.93	Ins1 Slc5a1
80	GO:0050791 [3]: regulation of physiological process	21	21	70	2039	10499	-0.82	0.0	2.84	1.42	Cdkn2c Crip2 Dlx5 Fancl Foxc1 Gata3 Hic2 Irx5 Lbx2h Mglap Nfix Nr3c1 Ntn1 P2rx7 Pycard Rab4a Tcf19 Tcfcp2l2 Zfp160 Zfp422-rs1 Zfp52
81	GO:0030198 [4]: extracellular matrix organization and biogenesis	2	2	89	36	12502	-0.94	0.0	3.49	1.89	Agc1 Col4a6
82	GO:0043062 [3]: extracellular structure organization and biogenesis	2	2	89	36	12502	-0.94	0.0	3.49	1.89	Agc1 Col4a6
83	GO:0018105 [9]: peptidyl-serine phosphorylation	1	1	90	3	12535	-0.95	0.0	3.56	1.91	Pbk
84	GO:0018209 [9]: peptidyl-serine modification	1	1	90	3	12535	-0.95	0.0	3.56	1.91	Pbk
85	GO:0046851 [6]: negative regulation of bone remodeling	1	1	90	3	12535	-0.95	0.0	3.56	1.91	P2rx7
86	GO:0050771 [6]: negative regulation of axonogenesis	1	1	90	3	12535	-0.95	0.0	3.56	1.91	Ntn1
87	GO:0007275 [2]: development	17	17	74	1621	10917	-1.09	0.0	2.58	1.34	Agc1 Anpep Crip2 Dlx5 Fancl Foxc1 Gata3 Hebp1 Id2 Il11ra1 Mapk8ip3 Mglap Mtap2 Ntn1 P2rx7 Slc5a1 Ulk1
88	GO:0042417 [6]: dopamine metabolism	1	1	90	4	12534	-1.17	0.0	3.34	1.76	Comt
89	GO:0050772 [6]: positive regulation of axonogenesis	1	1	90	4	12534	-1.17	0.0	3.34	1.76	Ntn1
90	GO:0030199 [5]: collagen fibril organization	1	1	90	5	12533	-1.34	0.0	3.16	1.67	Agc1
91	GO:0030516 [6]: regulation of axon extension	1	1	90	5	12533	-1.34	0.0	3.16	1.67	Ntn1
92	GO:0045017 [7]: glycerolipid biosynthesis	1	1	90	5	12533	-1.34	0.0	3.16	1.67	Gnpat
93	GO:0045453 [5]: bone resorption	1	1	90	5	12533	-1.34	0.0	3.16	1.67	P2rx7
94	GO:0046504 [6]: glycerol ether biosynthesis	1	1	90	5	12533	-1.34	0.0	3.16	1.67	Gnpat
95	GO:0050768 [5]: negative regulation of neurogenesis	1	1	90	5	12533	-1.34	0.0	3.16	1.67	Ntn1
96	GO:0050769 [5]: positive regulation of neurogenesis	1	1	90	5	12533	-1.34	0.0	3.16	1.67	Ntn1
97	GO:0007399 [5]: neurogenesis	5	5	86	302	12236	-1.47	0.0	2.65	1.35	Dlx5 Mapk8ip3 Mtap2 Ntn1 Ulk1
98	GO:0050789 [2]: regulation of biological process	21	21	70	2270	10268	-1.5	0.0	1.98	1.01	Cdkn2c Crip2 Dlx5 Fancl Foxc1 Gata3 Hic2 Irx5 Lbx2h Mglap Nfix Nr3c1 Ntn1 P2rx7 Pycard Rab4a Tcf19 Tcfcp2l2 Zfp160 Zfp422-rs1 Zfp52
99	GO:0006139 [5]: nucleobase, nucleoside, nucleotide and nucleic acid metabolism	22	22	69	2405	10133	-1.51	0.0	1.95	1.0	Brca2 Cdkn2c Dlx5 Fancl Foxc1 Gata3 Hic2 Irx5 Lbx2h Nfix Nr3c1 Pola1 Polk Polm Prim1 Prim2 Rrm2 Tcf19 Tcfcp2l2 Zfp160 Zfp422-rs1 Zfp52
100	GO:0006281 [6]: DNA repair	3	3	88	125	12413	-1.54	0.0	2.73	1.4	Brca2 Fancl Polk
101	GO:0042135 [6]: neurotransmitter catabolism	1	1	90	7	12531	-1.61	0.0	2.88	1.43	Comt
102	GO:0006857 [6]: oligopeptide transport	1	1	90	7	12531	-1.61	0.0	2.88	1.43	Slc15a2
103	GO:0015833 [5]: peptide transport	1	1	90	8	12530	-1.72	0.0	2.76	1.42	Slc15a2
104	GO:0030166 [7]: proteoglycan biosynthesis	1	1	90	8	12530	-1.72	0.0	2.76	1.42	Agc1
105	GO:0006997 [5]: nuclear organization and biogenesis	1	1	90	8	12530	-1.72	0.0	2.76	1.42	Ntn1
106	GO:0007026 [9]: microtubule stabilization	1	1	90	8	12530	-1.72	0.0	2.76	1.42	Mtap2
107	GO:0007613 [4]: memory	1	1	90	8	12530	-1.72	0.0	2.76	1.42	Chst10
108	GO:0009067 [8]: aspartate family amino acid biosynthesis	1	1	90	8	12530	-1.72	0.0	2.76	1.42	Npl
109	GO:0009132 [7]: nucleoside diphosphate metabolism	1	1	90	8	12530	-1.72	0.0	2.76	1.42	Rrm2
110	GO:0009262 [7]: deoxyribonucleotide metabolism	1	1	90	8	12530	-1.72	0.0	2.76	1.42	Rrm2
111	GO:0043283 [4]: biopolymer metabolism	13	13	78	1312	11226	-1.75	0.0	1.86	0.95	Anpep Brca2 Capn9 Ephx1 Fancl Klk10 Nfix Pola1 Polk Polm Prim1 Prim2 Rrm2
112	GO:0006886 [6]: intracellular protein transport	5	5	86	339	12199	-1.78	0.0	2.28	1.24	Ap1g2 Ranbp17 Slc28a3 Slc35a3 Snx16
113	GO:0043026 [7]: regulation of caspase activation	1	1	90	9	12529	-1.82	0.0	2.66	1.36	Pycard
114	GO:0001502 [7]: cartilage condensation	1	1	90	9	12529	-1.82	0.0	2.66	1.36	Agc1
115	GO:0006974 [5]: response to DNA damage stimulus	3	3	88	146	12392	-1.85	0.0	2.38	1.28	Brca2 Fancl Polk
116	GO:0016192 [5]: vesicle-mediated transport	4	4	87	243	12295	-1.86	0.0	2.27	1.24	Ap1g2 Rab4a Stxbp6 Vps33b
117	GO:0009636 [7]: response to toxin	1	1	90	10	12528	-1.91	0.0	2.57	1.34	Ephx1
118	GO:0042402 [7]: biogenic amine catabolism	1	1	90	10	12528	-1.91	0.0	2.57	1.34	Comt
119	GO:0050770 [5]: regulation of axonogenesis	1	1	90	10	12528	-1.91	0.0	2.57	1.34	Ntn1
120	GO:0051216 [6]: cartilage development	1	1	90	10	12528	-1.91	0.0	2.57	1.34	Agc1
121	GO:0001709 [5]: cell fate determination	1	1	90	10	12528	-1.91	0.0	2.57	1.34	Gata3
122	GO:0009066 [7]: aspartate family amino acid metabolism	1	1	90	10	12528	-1.91	0.0	2.57	1.34	Npl
123	GO:0009719 [4]: response to endogenous stimulus	3	3	88	151	12387	-1.92	0.0	2.3	1.24	Brca2 Fancl Polk
124	GO:0000004 [2]: biological_process unknown	4	4	87	1007	11531	-1.95	0.0	0.06	0.03	Abpb Clybl Deadc1 Serpina3n
125	GO:0045449 [6]: regulation of transcription	14	14	77	1541	10997	-1.99	0.0	1.49	0.76	Cdkn2c Dlx5 Foxc1 Gata3 Hic2 Irx5 Lbx2h Nfix Nr3c1 Tcf19 Tcfcp2l2 Zfp160 Zfp422-rs1 Zfp52
126	GO:0018955 [7]: phenanthrene metabolism	1	1	90	11	12527	-1.99	0.0	2.49	1.33	Comt
127	GO:0018958 [6]: phenol metabolism	1	1	90	11	12527	-1.99	0.0	2.49	1.33	Comt
128	GO:0042219 [6]: amino acid derivative catabolism	1	1	90	11	12527	-1.99	0.0	2.49	1.33	Comt
129	GO:0046486 [6]: glycerolipid metabolism	1	1	90	11	12527	-1.99	0.0	2.49	1.33	Gnpat
130	GO:0000059 [8]: protein-nucleus import, docking	1	1	90	11	12527	-1.99	0.0	2.49	1.33	Ranbp17
131	GO:0006493 [9]: O-linked glycosylation	1	1	90	11	12527	-1.99	0.0	2.49	1.33	Galnt10
132	GO:0006584 [7]: catecholamine metabolism	1	1	90	11	12527	-1.99	0.0	2.49	1.33	Comt
133	GO:0006662 [5]: glycerol ether metabolism	1	1	90	11	12527	-1.99	0.0	2.49	1.33	Gnpat
134	GO:0019219 [5]: regulation of nucleobase, nucleoside, nucleotide and nucleic acid metabolism	14	14	77	1548	10990	-2.0	0.0	1.47	0.74	Cdkn2c Dlx5 Foxc1 Gata3 Hic2 Irx5 Lbx2h Nfix Nr3c1 Tcf19 Tcfcp2l2 Zfp160 Zfp422-rs1 Zfp52
135	GO:0009607 [4]: response to biotic stimulus	4	4	87	990	11548	-2.01	0.0	0.07	0.04	Ccl27 Chi3l3 Il11ra1 Pycard
136	GO:0019751 [6]: polyol metabolism	1	1	90	12	12526	-2.06	0.0	2.41	1.3	1110015E22Rik
137	GO:0042178 [6]: xenobiotic catabolism	1	1	90	12	12526	-2.06	0.0	2.41	1.3	Comt
138	GO:0042537 [6]: benzene and derivative metabolism	1	1	90	12	12526	-2.06	0.0	2.41	1.3	Comt
139	GO:0006029 [7]: proteoglycan metabolism	1	1	90	12	12526	-2.06	0.0	2.41	1.3	Agc1
140	GO:0006071 [7]: glycerol metabolism	1	1	90	12	12526	-2.06	0.0	2.41	1.3	1110015E22Rik
141	GO:0006066 [5]: alcohol metabolism	3	3	88	164	12374	-2.07	0.0	2.12	1.11	1110015E22Rik Comt Ins1
142	GO:0006350 [6]: transcription	14	14	77	1597	10941	-2.09	0.0	1.32	0.65	Cdkn2c Dlx5 Foxc1 Gata3 Hic2 Irx5 Lbx2h Nfix Nr3c1 Tcf19 Tcfcp2l2 Zfp160 Zfp422-rs1 Zfp52
143	GO:0006725 [5]: aromatic compound metabolism	2	2	89	76	12462	-2.11	0.0	2.22	1.2	Comt Ephx1
144	GO:0042168 [5]: heme metabolism	1	1	90	13	12525	-2.13	0.0	2.34	1.27	Hebp1
145	GO:0048278 [6]: vesicle docking	1	1	90	13	12525	-2.13	0.0	2.34	1.27	Vps33b
146	GO:0006778 [6]: porphyrin metabolism	1	1	90	13	12525	-2.13	0.0	2.34	1.27	Hebp1
147	GO:0006904 [7]: vesicle docking during exocytosis	1	1	90	13	12525	-2.13	0.0	2.34	1.27	Vps33b
148	GO:0006355 [7]: regulation of transcription, DNA-dependent	13	13	78	1515	11023	-2.19	0.0	1.19	0.59	Cdkn2c Dlx5 Foxc1 Gata3 Hic2 Irx5 Lbx2h Nfix Nr3c1 Tcf19 Zfp160 Zfp422-rs1 Zfp52
149	GO:0016358 [6]: dendrite morphogenesis	1	1	90	14	12524	-2.19	0.0	2.27	1.24	Mtap2
150	GO:0042472 [6]: inner ear morphogenesis	1	1	90	14	12524	-2.19	0.0	2.27	1.24	Dlx5
151	GO:0019222 [4]: regulation of metabolism	14	14	77	1681	10857	-2.21	0.0	1.1	0.54	Cdkn2c Dlx5 Foxc1 Gata3 Hic2 Irx5 Lbx2h Nfix Nr3c1 Tcf19 Tcfcp2l2 Zfp160 Zfp422-rs1 Zfp52
152	GO:0009987 [2]: cellular process	78	78	13	10461	2077	-2.21	0.0	1.08	0.54	1110015E22Rik 1300013B24Rik 4933407N01Rik 5430413I02Rik Aass Actl7b Acvrl1 Agc1 Anpep Ap1g2 Brca2 Capn9 Ccdc5 Cdkn2c Col4a6 Comt Crabp2 Crip2 Cryl1 Dlx5 Dnajc9 Ephx1 Fancl Foxc1 G0s2 Galnt10 Gata3 Gnpat Hebp1 Hic2 Il11ra1 Ins1 Irx5 Klk10 Laptm4a Lbx2h Mapk8ip3 Mfi2 Mtap2 Nfix Ngef Npl Nr3c1 Ntn1 P2rx7 Padi2 Pbk Pola1 Polk Polm Prim1 Prim2 Ptprv Pycard Rab4a Ranbp17 Rpl21 Rrm2 Slc15a2 Slc19a2 Slc2…
153	GO:0006351 [7]: transcription, DNA-dependent	13	13	78	1542	10996	-2.23	0.0	1.12	0.55	Cdkn2c Dlx5 Foxc1 Gata3 Hic2 Irx5 Lbx2h Nfix Nr3c1 Tcf19 Zfp160 Zfp422-rs1 Zfp52
154	GO:0051244 [4]: regulation of cellular physiological process	5	5	86	413	12125	-2.24	0.0	1.7	0.87	Crip2 Fancl Ntn1 Pycard Rab4a
155	GO:0043170 [4]: macromolecule metabolism	18	18	73	2478	10060	-2.26	0.0	0.62	0.36	Acvrl1 Agc1 Anpep Ap1g2 Capn9 Dnajc9 Ephx1 Fancl Galnt10 Ins1 Klk10 Neu2 Padi2 Pbk Ptprv Rpl21 Trim2 Ulk1
156	GO:0044260 [5]: cellular macromolecule metabolism	17	17	74	2362	10176	-2.28	0.0	0.58	0.34	Acvrl1 Agc1 Anpep Ap1g2 Capn9 Dnajc9 Ephx1 Fancl Galnt10 Ins1 Klk10 Padi2 Pbk Ptprv Rpl21 Trim2 Ulk1
157	GO:0006952 [5]: defense response	4	4	87	904	11634	-2.29	0.0	0.1	0.07	Ccl27 Chi3l3 Il11ra1 Pycard
158	GO:0019538 [5]: protein metabolism	16	16	75	2214	10324	-2.3	0.0	0.6	0.35	Acvrl1 Agc1 Anpep Ap1g2 Capn9 Dnajc9 Ephx1 Fancl Galnt10 Klk10 Padi2 Pbk Ptprv Rpl21 Trim2 Ulk1
159	GO:0044267 [6]: cellular protein metabolism	16	16	75	2193	10345	-2.3	0.0	0.63	0.36	Acvrl1 Agc1 Anpep Ap1g2 Capn9 Dnajc9 Ephx1 Fancl Galnt10 Klk10 Padi2 Pbk Ptprv Rpl21 Trim2 Ulk1
160	GO:0006605 [7]: protein targeting	3	3	88	192	12346	-2.35	0.0	1.8	0.93	Ranbp17 Slc28a3 Slc35a3
161	GO:0007612 [4]: learning	1	1	90	17	12521	-2.35	0.0	2.1	1.09	Chst10
162	GO:0006996 [5]: organelle organization and biogenesis	3	3	88	744	11794	-2.38	0.0	0.09	0.06	Actl7b Mtap2 Rpl21
163	GO:0050767 [4]: regulation of neurogenesis	1	1	90	18	12520	-2.39	0.0	2.05	1.06	Ntn1
164	GO:0006826 [9]: iron ion transport	1	1	90	18	12520	-2.39	0.0	2.05	1.06	Mfi2
165	GO:0042440 [4]: pigment metabolism	1	1	90	19	12519	-2.44	0.0	2.0	1.03	Hebp1
166	GO:0006879 [8]: iron ion homeostasis	1	1	90	19	12519	-2.44	0.0	2.0	1.03	Mfi2
167	GO:0046907 [5]: intracellular transport	5	5	86	469	12069	-2.47	0.0	1.36	0.69	Ap1g2 Ranbp17 Slc28a3 Slc35a3 Snx16
168	GO:0042133 [5]: neurotransmitter metabolism	1	1	90	20	12518	-2.48	0.0	1.96	1.01	Comt
169	GO:0042471 [5]: ear morphogenesis	1	1	90	20	12518	-2.48	0.0	1.96	1.01	Dlx5
170	GO:0051241 [5]: negative regulation of organismal physiological process	1	1	90	20	12518	-2.48	0.0	1.96	1.01	P2rx7
171	GO:0007265 [7]: Ras protein signal transduction	1	1	90	21	12517	-2.53	0.0	1.92	0.99	Ulk1
172	GO:0007515 [5]: lymph gland development	1	1	90	21	12517	-2.53	0.0	1.92	0.99	Id2
173	GO:0001764 [6]: neuronal migration	1	1	90	22	12516	-2.56	0.0	1.87	0.95	Ntn1
174	GO:0030097 [5]: hemopoiesis	2	2	89	107	12431	-2.56	0.0	1.69	0.87	Crip2 Il11ra1
175	GO:0051239 [4]: regulation of organismal physiological process	2	2	89	110	12428	-2.59	0.0	1.64	0.84	Mglap P2rx7
176	GO:0006464 [7]: protein modification	8	8	83	1108	11430	-2.59	0.0	0.58	0.34	Acvrl1 Fancl Galnt10 Padi2 Pbk Ptprv Trim2 Ulk1
177	GO:0001656 [7]: metanephros development	1	1	90	23	12515	-2.59	0.0	1.84	0.93	Slc5a1
178	GO:0006919 [6]: caspase activation	1	1	90	23	12515	-2.59	0.0	1.84	0.93	Pycard
179	GO:0043207 [5]: response to external biotic stimulus	2	2	89	550	11988	-2.6	0.0	0.09	0.06	Chi3l3 Pycard
180	GO:0019748 [4]: secondary metabolism	1	1	90	24	12514	-2.63	0.0	1.8	0.93	Hebp1
181	GO:0043280 [5]: positive regulation of caspase activity	1	1	90	24	12514	-2.63	0.0	1.8	0.93	Pycard
182	GO:0043281 [4]: regulation of caspase activity	1	1	90	24	12514	-2.63	0.0	1.8	0.93	Pycard
183	GO:0001822 [6]: kidney development	1	1	90	24	12514	-2.63	0.0	1.8	0.93	Slc5a1
184	GO:0016043 [4]: cell organization and biogenesis	5	5	86	878	11660	-2.64	0.0	0.26	0.18	Actl7b Gnpat Mtap2 Ntn1 Rpl21
185	GO:0016567 [9]: protein ubiquitination	2	2	89	119	12419	-2.68	0.0	1.53	0.76	Fancl Trim2
186	GO:0009056 [4]: catabolism	6	6	85	737	11801	-2.69	0.0	0.8	0.44	Adpn Anpep Capn9 Comt Ephx1 Klk10
187	GO:0009058 [4]: biosynthesis	5	5	86	841	11697	-2.69	0.0	0.3	0.21	Agc1 Galnt10 Gnpat Npl Rpl21
188	GO:0016044 [5]: membrane organization and biogenesis	1	1	90	26	12512	-2.7	0.0	1.73	0.87	Gnpat
189	GO:0030100 [6]: regulation of endocytosis	1	1	90	26	12512	-2.7	0.0	1.73	0.87	Rab4a
190	GO:0006954 [5]: inflammatory response	2	2	89	121	12417	-2.71	0.0	1.5	0.76	Chi3l3 Pycard
191	GO:0030326 [6]: embryonic limb morphogenesis	1	1	90	27	12511	-2.72	0.0	1.7	0.87	Dlx5
192	GO:0035113 [5]: embryonic appendage morphogenesis	1	1	90	27	12511	-2.72	0.0	1.7	0.87	Dlx5
193	GO:0046916 [8]: transition metal ion homeostasis	1	1	90	27	12511	-2.72	0.0	1.7	0.87	Mfi2
194	GO:0007611 [3]: learning and/or memory	1	1	90	27	12511	-2.72	0.0	1.7	0.87	Chst10
195	GO:0050794 [3]: regulation of cellular process	5	5	86	569	11969	-2.72	0.0	0.92	0.49	Crip2 Fancl Ntn1 Pycard Rab4a
196	GO:0009613 [5]: response to pest, pathogen or parasite	2	2	89	514	12024	-2.72	0.0	0.12	0.07	Chi3l3 Pycard
197	GO:0006950 [4]: response to stress	5	5	86	802	11736	-2.74	0.0	0.36	0.23	Brca2 Chi3l3 Fancl Polk Pycard
198	GO:0044249 [5]: cellular biosynthesis	5	5	86	805	11733	-2.74	0.0	0.35	0.23	Agc1 Galnt10 Gnpat Npl Rpl21
199	GO:0001655 [5]: urogenital system development	1	1	90	28	12510	-2.75	0.0	1.66	0.85	Slc5a1
200	GO:0042127 [5]: regulation of cell proliferation	2	2	89	127	12411	-2.75	0.0	1.44	0.73	Crip2 Fancl
201	GO:0006897 [6]: endocytosis	2	2	89	127	12411	-2.75	0.0	1.44	0.73	Ap1g2 Rab4a
202	GO:0006955 [4]: immune response	4	4	87	708	11830	-2.76	0.0	0.27	0.19	Ccl27 Chi3l3 Il11ra1 Pycard
203	GO:0035107 [4]: appendage morphogenesis	1	1	90	29	12509	-2.78	0.0	1.63	0.84	Dlx5
204	GO:0035108 [5]: limb morphogenesis	1	1	90	29	12509	-2.78	0.0	1.63	0.84	Dlx5
205	GO:0044248 [5]: cellular catabolism	5	5	86	661	11877	-2.8	0.0	0.64	0.37	Anpep Capn9 Comt Ephx1 Klk10
206	GO:0007254 [8]: JNK cascade	1	1	90	30	12508	-2.8	0.0	1.6	0.82	Mapk8ip3
207	GO:0008654 [8]: phospholipid biosynthesis	1	1	90	30	12508	-2.8	0.0	1.6	0.82	Gnpat
208	GO:0007242 [5]: intracellular signaling cascade	4	4	87	667	11871	-2.83	0.0	0.33	0.22	Mapk8ip3 Rab4a Snx16 Ulk1
209	GO:0007155 [4]: cell adhesion	2	2	89	480	12058	-2.83	0.0	0.14	0.09	Agc1 Ssx2ip
210	GO:0008652 [7]: amino acid biosynthesis	1	1	90	32	12506	-2.85	0.0	1.55	0.77	Npl
211	GO:0043119 [4]: positive regulation of physiological process	3	3	88	286	12252	-2.86	0.0	1.06	0.53	Crip2 P2rx7 Pycard
212	GO:0006412 [6]: protein biosynthesis	2	2	89	474	12064	-2.86	0.0	0.15	0.09	Galnt10 Rpl21
213	GO:0048066 [3]: pigmentation	1	1	90	33	12505	-2.87	0.0	1.52	0.76	Hebp1
214	GO:0006811 [5]: ion transport	3	3	88	562	11976	-2.87	0.0	0.25	0.18	Mfi2 P2rx7 Slc5a1
215	GO:0005975 [5]: carbohydrate metabolism	3	3	88	294	12244	-2.88	0.0	1.02	0.51	Agc1 Ins1 Neu2
216	GO:0044257 [7]: cellular protein catabolism	4	4	87	492	12046	-2.88	0.0	0.73	0.4	Anpep Capn9 Ephx1 Klk10
217	GO:0006508 [8]: proteolysis and peptidolysis	4	4	87	492	12046	-2.88	0.0	0.73	0.4	Anpep Capn9 Ephx1 Klk10
218	GO:0006793 [5]: phosphorus metabolism	4	4	87	607	11931	-2.89	0.0	0.43	0.26	Acvrl1 Pbk Ptprv Ulk1
219	GO:0006796 [6]: phosphate metabolism	4	4	87	607	11931	-2.89	0.0	0.43	0.26	Acvrl1 Pbk Ptprv Ulk1
220	GO:0030334 [6]: regulation of cell migration	1	1	90	34	12504	-2.89	0.0	1.5	0.76	Ntn1
221	GO:0051093 [4]: negative regulation of development	1	1	90	34	12504	-2.89	0.0	1.5	0.76	Ntn1
222	GO:0051270 [5]: regulation of cell motility	1	1	90	34	12504	-2.89	0.0	1.5	0.76	Ntn1
223	GO:0030163 [6]: protein catabolism	4	4	87	510	12028	-2.89	0.0	0.67	0.38	Anpep Capn9 Ephx1 Klk10
224	GO:0043285 [5]: biopolymer catabolism	4	4	87	513	12025	-2.9	0.0	0.66	0.38	Anpep Capn9 Ephx1 Klk10
225	GO:0044265 [6]: cellular macromolecule catabolism	4	4	87	552	11986	-2.91	0.0	0.56	0.32	Anpep Capn9 Ephx1 Klk10
226	GO:0009057 [5]: macromolecule catabolism	4	4	87	570	11968	-2.91	0.0	0.51	0.3	Anpep Capn9 Ephx1 Klk10
227	GO:0045165 [4]: cell fate commitment	1	1	90	36	12502	-2.93	0.0	1.45	0.73	Gata3
228	GO:0000041 [8]: transition metal ion transport	1	1	90	36	12502	-2.93	0.0	1.45	0.73	Mfi2
229	GO:0009059 [5]: macromolecule biosynthesis	3	3	88	526	12012	-2.94	0.0	0.3	0.21	Agc1 Galnt10 Rpl21
230	GO:0016310 [7]: phosphorylation	3	3	88	507	12031	-2.97	0.0	0.33	0.22	Acvrl1 Pbk Ulk1
231	GO:0008632 [7]: apoptotic program	1	1	90	38	12500	-2.97	0.0	1.4	0.7	Pycard
232	GO:0006091 [5]: generation of precursor metabolites and energy	2	2	89	428	12110	-2.99	0.0	0.2	0.14	1300013B24Rik Aass
233	GO:0000226 [8]: microtubule cytoskeleton organization and biogenesis	1	1	90	39	12499	-2.99	0.0	1.38	0.69	Mtap2
234	GO:0046467 [7]: membrane lipid biosynthesis	1	1	90	40	12498	-3.0	0.0	1.36	0.69	Gnpat
235	GO:0051094 [4]: positive regulation of development	1	1	90	40	12498	-3.0	0.0	1.36	0.69	Ntn1
236	GO:0006576 [6]: biogenic amine metabolism	1	1	90	40	12498	-3.0	0.0	1.36	0.69	Comt
237	GO:0006468 [8]: protein amino acid phosphorylation	3	3	88	461	12077	-3.02	0.0	0.42	0.25	Acvrl1 Pbk Ulk1
238	GO:0006812 [6]: cation transport	3	3	88	374	12164	-3.03	0.0	0.67	0.38	Mfi2 P2rx7 Slc5a1
239	GO:0006629 [5]: lipid metabolism	3	3	88	431	12107	-3.04	0.0	0.49	0.28	Adpn Cryl1 Gnpat
240	GO:0051242 [5]: positive regulation of cellular physiological process	2	2	89	176	12362	-3.05	0.0	1.0	0.5	Crip2 Pycard
241	GO:0016265 [3]: death	2	2	89	403	12135	-3.06	0.0	0.23	0.17	Ntn1 Pycard
242	GO:0006519 [5]: amino acid and derivative metabolism	2	2	89	179	12359	-3.06	0.0	0.98	0.49	Comt Npl
243	GO:0051170 [7]: nuclear import	1	1	90	44	12494	-3.07	0.0	1.28	0.62	Ranbp17
244	GO:0006606 [7]: protein-nucleus import	1	1	90	44	12494	-3.07	0.0	1.28	0.62	Ranbp17
245	GO:0008219 [4]: cell death	2	2	89	396	12142	-3.08	0.0	0.24	0.17	Ntn1 Pycard
246	GO:0001505 [7]: regulation of neurotransmitter levels	1	1	90	45	12493	-3.1	0.0	1.26	0.62	Comt
247	GO:0007411 [6]: axon guidance	1	1	90	45	12493	-3.1	0.0	1.26	0.62	Ntn1
248	GO:0009310 [6]: amine catabolism	1	1	90	46	12492	-3.1	0.0	1.24	0.6	Comt
249	GO:0044262 [6]: cellular carbohydrate metabolism	2	2	89	191	12347	-3.1	0.0	0.9	0.49	Agc1 Ins1
250	GO:0030005 [7]: di-, tri-valent inorganic cation homeostasis	1	1	90	47	12491	-3.11	0.0	1.23	0.6	Mfi2
251	GO:0030098 [4]: lymphocyte differentiation	1	1	90	47	12491	-3.11	0.0	1.23	0.6	Il11ra1
252	GO:0008284 [6]: positive regulation of cell proliferation	1	1	90	47	12491	-3.11	0.0	1.23	0.6	Crip2
253	GO:0007264 [6]: small GTPase mediated signal transduction	2	2	89	194	12344	-3.12	0.0	0.88	0.48	Rab4a Ulk1
254	GO:0009628 [5]: response to abiotic stimulus	2	2	89	370	12168	-3.13	0.0	0.28	0.2	Comt Ephx1
255	GO:0017038 [6]: protein import	1	1	90	48	12490	-3.14	0.0	1.21	0.59	Ranbp17
256	GO:0009309 [6]: amine biosynthesis	1	1	90	48	12490	-3.14	0.0	1.21	0.59	Npl
257	GO:0012501 [5]: programmed cell death	2	2	89	366	12172	-3.14	0.0	0.29	0.2	Ntn1 Pycard
258	GO:0045786 [7]: negative regulation of cell cycle	1	1	90	49	12489	-3.14	0.0	1.19	0.59	Pycard
259	GO:0046483 [5]: heterocycle metabolism	1	1	90	49	12489	-3.14	0.0	1.19	0.59	Hebp1
260	GO:0006915 [6]: apoptosis	2	2	89	360	12178	-3.14	0.0	0.3	0.21	Ntn1 Pycard
261	GO:0009308 [5]: amine metabolism	2	2	89	207	12331	-3.14	0.0	0.81	0.44	Comt Npl
262	GO:0006512 [8]: ubiquitin cycle	2	2	89	355	12183	-3.15	0.0	0.31	0.21	Fancl Trim2
263	GO:0007010 [6]: cytoskeleton organization and biogenesis	2	2	89	353	12185	-3.16	0.0	0.31	0.21	Actl7b Mtap2
264	GO:0051049 [5]: regulation of transport	1	1	90	50	12488	-3.16	0.0	1.17	0.58	Rab4a
265	GO:0044255 [5]: cellular lipid metabolism	2	2	89	345	12193	-3.17	0.0	0.33	0.22	Cryl1 Gnpat
266	GO:0006575 [6]: amino acid derivative metabolism	1	1	90	52	12486	-3.17	0.0	1.14	0.57	Comt
267	GO:0006875 [7]: metal ion homeostasis	1	1	90	52	12486	-3.17	0.0	1.14	0.57	Mfi2
268	GO:0006887 [6]: exocytosis	1	1	90	52	12486	-3.17	0.0	1.14	0.57	Vps33b
269	GO:0007179 [8]: transforming growth factor beta receptor signaling pathway	1	1	90	52	12486	-3.17	0.0	1.14	0.57	Acvrl1
270	GO:0009611 [5]: response to wounding	2	2	89	330	12208	-3.19	0.0	0.36	0.23	Chi3l3 Pycard
271	GO:0030154 [3]: cell differentiation	2	2	89	328	12210	-3.19	0.0	0.37	0.23	Gata3 Il11ra1
272	GO:0042221 [6]: response to chemical substance	2	2	89	234	12304	-3.2	0.0	0.67	0.38	Comt Ephx1
273	GO:0043118 [4]: negative regulation of physiological process	1	1	90	278	12260	-3.2	0.0	0.14	0.09	P2rx7
274	GO:0019752 [6]: carboxylic acid metabolism	2	2	89	311	12227	-3.2	0.0	0.41	0.25	Cryl1 Npl
275	GO:0006082 [5]: organic acid metabolism	2	2	89	311	12227	-3.2	0.0	0.41	0.25	Cryl1 Npl
276	GO:0006644 [7]: phospholipid metabolism	1	1	90	54	12484	-3.2	0.0	1.11	0.55	Gnpat
277	GO:0000074 [6]: regulation of cell cycle	1	1	90	274	12264	-3.22	0.0	0.14	0.09	Pycard
278	GO:0006118 [6]: electron transport	2	2	89	290	12248	-3.22	0.0	0.47	0.27	1300013B24Rik Aass
279	GO:0030001 [7]: metal ion transport	2	2	89	296	12242	-3.22	0.0	0.45	0.27	Mfi2 Slc5a1
280	GO:0016051 [6]: carbohydrate biosynthesis	1	1	90	56	12482	-3.22	0.0	1.08	0.54	Agc1
281	GO:0051240 [5]: positive regulation of organismal physiological process	1	1	90	56	12482	-3.22	0.0	1.08	0.54	P2rx7
282	GO:0016053 [6]: organic acid biosynthesis	1	1	90	57	12481	-3.23	0.0	1.07	0.53	Npl
283	GO:0046394 [7]: carboxylic acid biosynthesis	1	1	90	57	12481	-3.23	0.0	1.07	0.53	Npl
284	GO:0007420 [7]: brain development	1	1	90	58	12480	-3.24	0.0	1.06	0.53	Mapk8ip3
285	GO:0009888 [5]: histogenesis	1	1	90	60	12478	-3.27	0.0	1.03	0.51	Agc1
286	GO:0018193 [8]: peptidyl-amino acid modification	1	1	90	60	12478	-3.27	0.0	1.03	0.51	Pbk
287	GO:0007178 [7]: transmembrane receptor protein serine/threonine kinase signaling pathway	1	1	90	61	12477	-3.27	0.0	1.02	0.51	Acvrl1
288	GO:0007507 [5]: heart development	1	1	90	63	12475	-3.29	0.0	0.99	0.49	Id2
289	GO:0006486 [8]: protein amino acid glycosylation	1	1	90	65	12473	-3.31	0.0	0.97	0.49	Galnt10
290	GO:0030003 [6]: cation homeostasis	1	1	90	67	12471	-3.32	0.0	0.94	0.49	Mfi2
291	GO:0051169 [6]: nuclear transport	1	1	90	67	12471	-3.32	0.0	0.94	0.49	Ranbp17
292	GO:0016042 [5]: lipid catabolism	1	1	90	68	12470	-3.33	0.0	0.93	0.49	Adpn
293	GO:0001525 [6]: angiogenesis	1	1	90	69	12469	-3.34	0.0	0.92	0.49	Anpep
294	GO:0043085 [4]: positive regulation of enzyme activity	1	1	90	70	12468	-3.34	0.0	0.91	0.49	Pycard
295	GO:0050881 [5]: musculoskeletal movement	1	1	90	70	12468	-3.34	0.0	0.91	0.49	Ranbp17
296	GO:0050885 [6]: regulation of balance	1	1	90	70	12468	-3.34	0.0	0.91	0.49	Ranbp17
297	GO:0050953 [6]: sensory perception of light	1	1	90	70	12468	-3.34	0.0	0.91	0.49	Ranbp17
298	GO:0050957 [6]: equilibrioception	1	1	90	70	12468	-3.34	0.0	0.91	0.49	Ranbp17
299	GO:0000165 [7]: MAPKKK cascade	1	1	90	70	12468	-3.34	0.0	0.91	0.49	Mapk8ip3
300	GO:0007601 [7]: visual perception	1	1	90	70	12468	-3.34	0.0	0.91	0.49	Ranbp17
301	GO:0009101 [7]: glycoprotein biosynthesis	1	1	90	70	12468	-3.34	0.0	0.91	0.49	Galnt10
302	GO:0050801 [4]: ion homeostasis	1	1	90	71	12467	-3.35	0.0	0.9	0.49	Mfi2
303	GO:0050879 [4]: organismal movement	1	1	90	71	12467	-3.35	0.0	0.9	0.49	Ranbp17
304	GO:0006006 [8]: glucose metabolism	1	1	90	71	12467	-3.35	0.0	0.9	0.49	Ins1
305	GO:0006873 [5]: cell ion homeostasis	1	1	90	71	12467	-3.35	0.0	0.9	0.49	Mfi2
306	GO:0007417 [6]: central nervous system development	1	1	90	71	12467	-3.35	0.0	0.9	0.49	Mapk8ip3
307	GO:0009100 [7]: glycoprotein metabolism	1	1	90	75	12463	-3.38	0.0	0.86	0.46	Galnt10
308	GO:0015672 [7]: monovalent inorganic cation transport	1	1	90	223	12315	-3.38	0.0	0.22	0.16	Slc5a1
309	GO:0048514 [5]: blood vessel morphogenesis	1	1	90	78	12460	-3.39	0.0	0.83	0.44	Anpep
310	GO:0006643 [6]: membrane lipid metabolism	1	1	90	79	12459	-3.4	0.0	0.82	0.44	Gnpat
311	GO:0006814 [8]: sodium ion transport	1	1	90	79	12459	-3.4	0.0	0.82	0.44	Slc5a1
312	GO:0006913 [6]: nucleocytoplasmic transport	1	1	90	79	12459	-3.4	0.0	0.82	0.44	Ranbp17
313	GO:0012502 [7]: induction of programmed cell death	1	1	90	80	12458	-3.4	0.0	0.81	0.44	Pycard
314	GO:0006917 [8]: induction of apoptosis	1	1	90	80	12458	-3.4	0.0	0.81	0.44	Pycard
315	GO:0019725 [4]: cell homeostasis	1	1	90	84	12454	-3.42	0.0	0.78	0.41	Mfi2
316	GO:0007046 [7]: ribosome biogenesis	1	1	90	85	12453	-3.42	0.0	0.77	0.41	Rpl21
317	GO:0043067 [5]: regulation of programmed cell death	1	1	90	209	12329	-3.43	0.0	0.24	0.18	Pycard
318	GO:0007267 [4]: cell-cell signaling	1	1	90	209	12329	-3.43	0.0	0.24	0.18	Comt
319	GO:0001568 [4]: blood vessel development	1	1	90	88	12450	-3.44	0.0	0.74	0.4	Anpep
320	GO:0042981 [6]: regulation of apoptosis	1	1	90	206	12332	-3.44	0.0	0.25	0.18	Pycard
321	GO:0009795 [4]: embryonic morphogenesis	1	1	90	89	12449	-3.45	0.0	0.73	0.4	Dlx5
322	GO:0007067 [8]: mitosis	1	1	90	89	12449	-3.45	0.0	0.73	0.4	Ccdc5
323	GO:0000087 [7]: M phase of mitotic cell cycle	1	1	90	90	12448	-3.45	0.0	0.73	0.4	Ccdc5
324	GO:0019318 [7]: hexose metabolism	1	1	90	91	12447	-3.45	0.0	0.72	0.4	Ins1
325	GO:0042254 [6]: ribosome biogenesis and assembly	1	1	90	91	12447	-3.45	0.0	0.72	0.4	Rpl21
326	GO:0007610 [2]: behavior	1	1	90	91	12447	-3.45	0.0	0.72	0.4	Chst10
327	GO:0005996 [6]: monosaccharide metabolism	1	1	90	93	12445	-3.46	0.0	0.7	0.38	Ins1
328	GO:0043065 [7]: positive regulation of apoptosis	1	1	90	95	12443	-3.46	0.0	0.69	0.38	Pycard
329	GO:0006461 [7]: protein complex assembly	1	1	90	95	12443	-3.46	0.0	0.69	0.38	Ap1g2
330	GO:0046649 [6]: lymphocyte activation	1	1	90	97	12441	-3.47	0.0	0.68	0.38	Il11ra1
331	GO:0006470 [8]: protein amino acid dephosphorylation	1	1	90	97	12441	-3.47	0.0	0.68	0.38	Ptprv
332	GO:0006457 [7]: protein folding	1	1	90	187	12351	-3.47	0.0	0.29	0.2	Dnajc9
333	GO:0016311 [7]: dephosphorylation	1	1	90	99	12439	-3.47	0.0	0.66	0.38	Ptprv
334	GO:0043068 [6]: positive regulation of programmed cell death	1	1	90	96	12442	-3.47	0.0	0.68	0.38	Pycard
335	GO:0045045 [5]: secretory pathway	1	1	90	100	12438	-3.48	0.0	0.65	0.38	Vps33b
336	GO:0050790 [3]: regulation of enzyme activity	1	1	90	101	12437	-3.49	0.0	0.65	0.38	Pycard
337	GO:0007028 [5]: cytoplasm organization and biogenesis	1	1	90	101	12437	-3.49	0.0	0.65	0.38	Rpl21
338	GO:0007167 [6]: enzyme linked receptor protein signaling pathway	1	1	90	177	12361	-3.49	0.0	0.32	0.21	Acvrl1
339	GO:0045321 [5]: immune cell activation	1	1	90	106	12432	-3.49	0.0	0.62	0.36	Il11ra1
340	GO:0001775 [4]: cell activation	1	1	90	107	12431	-3.5	0.0	0.61	0.36	Il11ra1
341	GO:0009790 [3]: embryonic development	1	1	90	173	12365	-3.5	0.0	0.33	0.22	Dlx5
342	GO:0000910 [5]: cytokinesis	1	1	90	109	12429	-3.5	0.0	0.6	0.35	Ccdc5
343	GO:0006928 [4]: cell motility	1	1	90	166	12372	-3.5	0.0	0.35	0.23	Ntn1
344	GO:0008610 [6]: lipid biosynthesis	1	1	90	166	12372	-3.5	0.0	0.35	0.23	Gnpat
345	GO:0015674 [7]: di-, tri-valent inorganic cation transport	1	1	90	114	12424	-3.51	0.0	0.57	0.33	Mfi2
346	GO:0042592 [3]: homeostasis	1	1	90	120	12418	-3.52	0.0	0.54	0.31	Mfi2
347	GO:0007243 [6]: protein kinase cascade	1	1	90	122	12416	-3.52	0.0	0.53	0.3	Mapk8ip3
348	GO:0050793 [3]: regulation of development	1	1	90	157	12381	-3.52	0.0	0.38	0.24	Ntn1
349	GO:0019226 [5]: transmission of nerve impulse	1	1	90	156	12382	-3.52	0.0	0.38	0.24	Comt
350	GO:0007268 [6]: synaptic transmission	1	1	90	141	12397	-3.52	0.0	0.44	0.26	Comt
351	GO:0019953 [4]: sexual reproduction	1	1	90	155	12383	-3.52	0.0	0.39	0.24	Fancl
352	GO:0000003 [3]: reproduction	1	1	90	155	12383	-3.52	0.0	0.39	0.24	Fancl
353	GO:0000279 [6]: M phase	1	1	90	138	12400	-3.52	0.0	0.45	0.27	Ccdc5
354	GO:0009117 [6]: nucleotide metabolism	1	1	90	147	12391	-3.52	0.0	0.42	0.25	Rrm2
355	GO:0000278 [6]: mitotic cell cycle	1	1	90	135	12403	-3.52	0.0	0.47	0.27	Ccdc5
356	GO:0006631 [6]: fatty acid metabolism	1	1	90	124	12414	-3.53	0.0	0.52	0.3	Cryl1
357	GO:0007276 [5]: gametogenesis	1	1	90	130	12408	-3.53	0.0	0.49	0.28	Fancl
358	GO:0051186 [5]: cofactor metabolism	1	1	90	128	12410	-3.53	0.0	0.5	0.28	Hebp1
359	GO:0000280 [7]: nuclear division	1	1	90	129	12409	-3.53	0.0	0.49	0.28	Ccdc5
360	GO:0016477 [5]: cell migration	1	1	90	139	12399	-3.53	0.0	0.45	0.27	Ntn1
361	GO:0006520 [6]: amino acid metabolism	1	1	90	139	12399	-3.53	0.0	0.45	0.27	Npl
362	GO:0007017 [7]: microtubule-based process	1	1	90	137	12401	-3.53	0.0	0.46	0.27	Mtap2
