# Supplementary material for: A genomic analysis of mouse models of breast cancer reveals molecular features of mouse models and relationships to human breast cancer
Source: Breast Cancer Res. 2014 Jun 5;16(3):R59. doi: 10.1186/bcr3672 (PMC4078930; doi:10.1186/bcr3672)
Supplement: Additional file 2 — Fold change values organized by mouse tumor model type comparing the mouse model to all other types of mouse models. [file bcr3672-S2.zip › Additional_file_2/p53Mutant_SAM/AdditionalFile49_p53Mutant_SAM/DownregulatedGenesgather_kegg_121102.txt]

#	Annotation	Total Genes With Ann	Your Genes (With Ann)	Your Genes (No Ann)	Genome (With Ann)	Genome (No Ann)	ln(Bayes factor)	neg ln(p value)	FE: neg ln(p value)	FE: neg ln(FDR)	Genes
1	path:mmu00240: Pyrimidine metabolism	5	5	21	61	2432	4.5	8.76	7.69	4.29	Entpd5 Pola1 Prim1 Prim2 Rrm2
2	path:mmu00230: Purine metabolism	5	5	21	103	2390	2.34	6.6	5.47	2.76	Entpd5 Pola1 Prim1 Prim2 Rrm2
3	path:mmu00031: Inositol metabolism	1	1	25	1	2492	0.6	4.67	3.89	1.58	Aldh6a1
4	path:mmu00051: Fructose and mannose metabolism	2	2	24	36	2457	-0.31	0.0	2.86	0.99	Mtmr1 Sdh1
5	path:mmu00625: Tetrachloroethene degradation	1	1	25	7	2486	-0.72	0.0	2.53	0.99	Ephx1
6	path:mmu00730: Thiamine metabolism	1	1	25	7	2486	-0.72	0.0	2.53	0.99	Mtmr1
7	path:mmu00760: Nicotinate and nicotinamide metabolism	2	2	24	49	2444	-0.78	0.0	2.34	0.99	Mtmr1 Ulk1
8	path:mmu00750: Vitamin B6 metabolism	1	1	25	9	2484	-0.93	0.0	2.32	0.99	Mtmr1
9	path:mmu00740: Riboflavin metabolism	1	1	25	11	2482	-1.09	0.0	2.14	0.94	Mtmr1
10	path:mmu04512: ECM-receptor interaction	2	2	24	82	2411	-1.46	0.0	1.54	0.57	Chad Col4a6
11	path:mmu00640: Propanoate metabolism	1	1	25	23	2470	-1.66	0.0	1.51	0.57	Aldh6a1
12	path:mmu04510: Focal adhesion	3	3	23	211	2282	-1.72	0.0	0.96	0.51	Capn9 Chad Col4a6
13	path:mmu00510: N-Glycan biosynthesis	1	1	25	26	2467	-1.75	0.0	1.4	0.57	Alg3
14	path:mmu00530: Aminosugars metabolism	1	1	25	26	2467	-1.75	0.0	1.4	0.57	Mtmr1
15	path:mmu04010: MAPK signaling pathway	1	1	25	230	2263	-1.75	0.0	0.08	0.08	Mapk8ip3
16	path:mmu04080: Neuroactive ligand-receptor interaction	2	2	24	276	2217	-1.86	0.0	0.22	0.15	Nr3c1 P2rx7
17	path:mmu00280: Valine, leucine and isoleucine degradation	1	1	25	31	2462	-1.87	0.0	1.26	0.53	Aldh6a1
18	path:mmu00600: Glycosphingolipid metabolism	1	1	25	33	2460	-1.91	0.0	1.21	0.53	Neu2
19	path:mmu00480: Glutathione metabolism	1	1	25	35	2458	-1.95	0.0	1.16	0.53	Anpep
20	path:mmu04060: Cytokine-cytokine receptor interaction	2	2	24	238	2255	-1.97	0.0	0.32	0.21	Ccl27 Il11ra1
21	path:mmu00350: Tyrosine metabolism	1	1	25	39	2454	-2.01	0.0	1.07	0.51	Comt
22	path:mmu04020: Calcium signaling pathway	1	1	25	180	2313	-2.05	0.0	0.15	0.12	P2rx7
23	path:mmu00632: Benzoate degradation via CoA ligation	1	1	25	44	2449	-2.08	0.0	0.98	0.51	Ulk1
24	path:mmu00564: Glycerophospholipid metabolism	1	1	25	52	2441	-2.16	0.0	0.85	0.45	Gnpat
25	path:mmu00562: Inositol phosphate metabolism	1	1	25	56	2437	-2.19	0.0	0.8	0.44	Ulk1
26	path:mmu04530: Tight junction	1	1	25	122	2371	-2.28	0.0	0.32	0.21	Cldn1
27	path:mmu04520: Adherens junction	1	1	25	73	2420	-2.28	0.0	0.61	0.37	Ssx2ip
28	path:mmu00380: Tryptophan metabolism	1	1	25	74	2419	-2.28	0.0	0.6	0.37	Fancl
29	path:mmu04070: Phosphatidylinositol signaling system	1	1	25	75	2418	-2.29	0.0	0.6	0.37	Ulk1
30	path:mmu04210: Apoptosis	1	1	25	88	2405	-2.31	0.0	0.5	0.31	Capn9
