# Supplementary material for: A genomic analysis of mouse models of breast cancer reveals molecular features of mouse models and relationships to human breast cancer
Source: Breast Cancer Res. 2014 Jun 5;16(3):R59. doi: 10.1186/bcr3672 (PMC4078930; doi:10.1186/bcr3672)
Supplement: Additional file 2 — Fold change values organized by mouse tumor model type comparing the mouse model to all other types of mouse models. [file bcr3672-S2.zip › Additional_file_2/p53Mutant_SAM/AdditionalFile49_p53Mutant_SAM/DownregulatedGenesgather_transfac_121102.txt]

#	Annotation	Total Genes With Ann	Your Genes (With Ann)	Your Genes (No Ann)	Genome (With Ann)	Genome (No Ann)	ln(Bayes factor)	neg ln(p value)	FE: neg ln(p value)	FE: neg ln(FDR)	Genes
1	V$E2F1_Q6: E2F-1	69	69	35	8275	7792	2.49	6.27	6.43	1.21	1110015E22Rik 1300013B24Rik 1810045K07Rik 2410043F08Rik 2610034N03Rik 4933424N09Rik 5430413I02Rik Aass Acvrl1 Agc1 Aldh6a1 Ap1g2 BC019755 BC021611 Ccdc5 Cdkn2c Chad Chst10 Clybl Crabp2 Cryl1 Deadc1 Dkkl1 Dnajc9 Dtnb Ephx1 Etnk1 Fancl Foxc1 G0s2 Gata3 Id2 Il11ra1 Irx5 Khdrbs3 Kns2 Laptm4a Mglap Nfix Npl Ntn1 Padi2 Pbk Pola1 Polk Polm Prim1 Prim2 Pycard Rab4a Ranbp17 Rpl21 Scin Sdh1 Serpina3n Slc15…
2	V$MAZR_01: MAZ related factor	58	58	46	6654	9413	2.19	5.93	6.09	1.21	1300013B24Rik 1810045K07Rik 2610034N03Rik AL024210 Actl7b Acvrl1 Adpn Agc1 Ap1g2 BC019755 Capn9 Ccdc5 Ccl27 Col4a6 Crabp2 Cryl1 Dnajc9 Dtnb Entpd5 Ephx1 Fancl Foxc1 G0s2 Gata3 Gdap10 Hebp1 Id2 Il11ra1 Kns2 Lyplal1 Mglap Mtap2 Neu2 Nfix Ngef Npl Nr3c1 Ntn1 P2rx7 Padi2 Pola1 Polk Ppnr Pramel1 Pycard Rab4a Ranbp17 Sdh1 Serpina3n Slc19a2 Slc28a3 Slc29a1 Slc5a1 Snx16 Stxbp6 Sypl Timd2 Ulk1
3	V$KROX_Q6	55	55	49	6310	9757	1.8	5.5	5.67	1.21	1300013B24Rik 1810045K07Rik 2610034N03Rik 4933424N09Rik AL024210 Aass Acvrl1 Adpn Agc1 Aldh6a1 Anpep BC010462 Ccdc5 Clybl Col4a6 Crabp2 Dkkl1 Dnajc9 Dtnb Ephx1 Etnk1 Foxc1 G0s2 Gata3 Gdap10 Id2 Il11ra1 Irx5 Khdrbs3 Klk10 Lbx2h Mtap2 Ngef Ntn1 P2rx7 Padi2 Pola1 Polk Polm Pramel1 Prim2 Ptprv Rab4a Ranbp17 Rpl21 Slc15a2 Slc19a2 Slc25a29 Slc28a3 Slc35b1 Ssx2ip Stxbp6 Sypl Ulk1 Vps39
4	V$MAZ_Q6	85	85	19	11186	4881	1.58	5.24	5.59	1.21	1110015E22Rik 1300013B24Rik 1810045K07Rik 2410043F08Rik 2610034N03Rik 5430413I02Rik AL024210 Aass Acvrl1 Adpn Agc1 Aldh6a1 Anpep Ap1g2 BC010462 BC019755 Capn9 Ccdc5 Ccl27 Cdkn2c Chad Col4a6 Crabp2 Cryl1 Deadc1 Dlx5 Dnajc9 Dtnb Entpd5 Ephx1 Etnk1 Fancl Foxc1 G0s2 Galnt10 Gata3 Gdap10 Hebp1 Id2 Il11ra1 Irx5 Khdrbs3 Kns2 Lbx2h Lyplal1 Mglap Mtap2 Nfix Ngef Npl Nr3c1 Ntn1 P2rx7 Padi2 Pbk Pola1 Polk P…
5	V$HFH1_01: HNF-3/Fkh Homolog 1	5	5	99	2126	13941	1.15	4.73	0.0	0.0	Ccdc5 Laptm4a Pbk Ranbp17 Ulk1
6	V$EFC_Q6	45	45	59	8925	7142	1.01	4.63	0.0	0.0	1300013B24Rik 2610034N03Rik 4933424N09Rik Agc1 Aldh6a1 BC010462 Capn9 Ccdc5 Ccl27 Chi3l3 Chst10 Cryl1 Dtnb Galnt10 Gata3 Gdap10 Hebp1 Id2 Il11ra1 Ins1 Irx5 Lbx2h Lyplal1 Mglap Neu2 Ngef Nr3c1 P2rx7 Padi2 Pola1 Polm Prim2 Ptprv Ranbp17 Rpl21 Scin Sdh1 Serpina3n Slc15a2 Slc28a3 Slc5a1 Snx16 Ssx2ip Sypl Timd2
7	V$GFI1_01: growth factor independence 1	19	19	85	4699	11368	0.94	4.51	0.0	0.0	Acvrl1 Agc1 BC019755 Ccl27 Chad Dlx5 Dnajc9 Etnk1 G0s2 Gata3 Gdap10 Gnpat Nfix Scin Slc15a2 Slc19a2 Slc28a3 Snx16 Trim2
8	V$E2F_Q6: E2F	87	87	17	11726	4341	0.91	4.51	4.89	0.91	1110015E22Rik 1300013B24Rik 1810045K07Rik 2410043F08Rik 2610034N03Rik 4933424N09Rik 5430413I02Rik AL024210 Aass Abpb Actl7b Acvrl1 Agc1 Aldh6a1 Ap1g2 BC010462 BC019755 BC021611 Ccdc5 Ccl27 Cdkn2c Chad Chst10 Clybl Col4a6 Crabp2 Cryl1 Deadc1 Dkkl1 Dlx5 Dnajc9 Dtnb Ephx1 Etnk1 Fancl Foxc1 G0s2 Gata3 Gnpat Hebp1 Id2 Il11ra1 Ins1 Irx5 Khdrbs3 Kns2 Laptm4a Lyplal1 Mglap Mtap2 Neu2 Nfix Ngef Nr3c1 Ntn1…
9	V$E2F_Q4: E2F	47	47	57	5467	10600	0.64	4.15	4.42	0.85	1810045K07Rik 2410043F08Rik 2610034N03Rik 4933424N09Rik 5430413I02Rik Aass Acvrl1 Agc1 Aldh6a1 BC021611 Ccdc5 Cdkn2c Chad Clybl Col4a6 Cryl1 Dkkl1 Dnajc9 Dtnb Etnk1 Fancl G0s2 Gata3 Id2 Irx5 Khdrbs3 Laptm4a Lyplal1 Mglap Mtap2 Nr3c1 Ntn1 Pola1 Polk Pramel1 Prim1 Pycard Ranbp17 Rpl21 Scin Slc19a2 Slc28a3 Slc35a3 Ssx2ip Sypl Timd2 Ulk1
10	V$E2F_Q3_01	47	47	57	5496	10571	0.55	4.09	4.31	0.85	1810045K07Rik 2610034N03Rik AL024210 Adpn Aldh6a1 Ap1g2 Ccdc5 Cdkn2c Chad Chst10 Clybl Cryl1 Dkkl1 Dlx5 Dnajc9 Dtnb Etnk1 Fancl G0s2 Gata3 Irx5 Khdrbs3 Laptm4a Mglap Mtap2 Nfix Ntn1 Pbk Pola1 Polk Pramel1 Prim1 Prim2 Pycard Ranbp17 Rpl21 Scin Sdh1 Slc25a29 Slc35a3 Snx16 Ssx2ip Stxbp6 Sypl Trim2 Ulk1 Vps39
11	V$TFIII_Q6	102	102	2	14740	1327	0.52	4.03	4.96	0.91	1110015E22Rik 1300013B24Rik 1810045K07Rik 2410043F08Rik 2610034N03Rik 4933424N09Rik 5430413I02Rik AL024210 Aass Abpb Actl7b Acvrl1 Adpn Agc1 Aldh6a1 Anpep Ap1g2 BC010462 BC019755 BC021611 Capn9 Ccdc5 Ccl27 Cdkn2c Chad Chi3l3 Chst10 Clybl Col4a6 Crabp2 Cryl1 Deadc1 Dkkl1 Dlx5 Dnajc9 Dtnb Entpd5 Ephx1 Etnk1 Fancl Foxc1 G0s2 Galnt10 Gata3 Gdap10 Gnpat Hebp1 Id2 Il11ra1 Ins1 Irx5 Khdrbs3 Klk10 Kns2 L…
12	V$MYOD_01: myoblast determination gene product	79	79	25	10487	5580	0.5	4.03	4.35	0.85	1110015E22Rik 1300013B24Rik 1810045K07Rik 2410043F08Rik 2610034N03Rik 5430413I02Rik AL024210 Abpb Actl7b Agc1 Aldh6a1 Anpep Ap1g2 BC010462 BC019755 BC021611 Ccdc5 Ccl27 Chi3l3 Crabp2 Cryl1 Deadc1 Dkkl1 Dnajc9 Dtnb Entpd5 Ephx1 Etnk1 G0s2 Galnt10 Gata3 Gdap10 Gnpat Il11ra1 Ins1 Irx5 Khdrbs3 Laptm4a Lbx2h Lyplal1 Mtap2 Neu2 Nfix Ngef Npl Nr3c1 Ntn1 P2rx7 Padi2 Pbk Pola1 Polk Polm Pramel1 Prim1 Prim…
13	V$PIT1_Q6	68	68	36	12130	3937	0.49	3.97	0.01	0.0	1300013B24Rik 1810045K07Rik 2610034N03Rik 4933424N09Rik 5430413I02Rik AL024210 Aass Abpb Aldh6a1 Anpep Ap1g2 BC010462 BC019755 Capn9 Ccdc5 Ccl27 Cdkn2c Chi3l3 Chst10 Col4a6 Crabp2 Deadc1 Dnajc9 Dtnb Entpd5 Fancl G0s2 Galnt10 Gdap10 Gnpat Hebp1 Id2 Il11ra1 Ins1 Khdrbs3 Laptm4a Lbx2h Mglap Mtap2 Nfix Npl Nr3c1 P2rx7 Padi2 Pbk Pola1 Polm Ppnr Pramel1 Prim1 Pycard Rab4a Ranbp17 Rpl21 Slc15a2 Slc28a3 …
14	V$CREB_Q2: cAMP-response element-binding protein	17	17	87	1441	14626	0.42	3.91	4.47	0.85	1110015E22Rik 1810045K07Rik Aass Adpn Aldh6a1 Dnajc9 Etnk1 G0s2 Gnpat Hebp1 Laptm4a Nr3c1 Ppnr Rpl21 Scin Slc19a2 Snx16
15	V$TATA_C: Retroviral TATA box	21	21	83	4879	11188	0.41	3.91	0.01	0.0	1300013B24Rik 1810045K07Rik 4933424N09Rik Abpb Chst10 Crabp2 Dtnb Fancl Gdap10 Mglap Neu2 Nfix Nr3c1 Polm Pramel1 Pycard Scin Slurp1 Timd2 Vps39 Zfp160
16	V$FOXO4_01: fork head box O4	61	61	43	11095	4972	0.37	3.85	0.01	0.0	1300013B24Rik 4933424N09Rik 5430413I02Rik Aass Abpb Actl7b Adpn Ap1g2 BC010462 BC019755 BC021611 Capn9 Ccdc5 Ccl27 Chi3l3 Chst10 Clybl Cryl1 Deadc1 Dkkl1 Dnajc9 Dtnb Foxc1 G0s2 Galnt10 Gnpat Hebp1 Il11ra1 Laptm4a Mglap Neu2 Ngef Npl Nr3c1 P2rx7 Padi2 Pbk Ppnr Prim1 Prim2 Pycard Rab4a Ranbp17 Rpl21 Scin Sdh1 Serpina3n Slc15a2 Slc25a29 Slc28a3 Slc35a3 Slc35b1 Slc5a1 Snx16 Ssx2ip Stxbp6 Timd2 Ulk1 V…
17	V$IRF7_01: interferon regulatory factor 7	48	48	56	9108	6959	0.2	3.61	0.01	0.0	1810045K07Rik 2610034N03Rik AL024210 Agc1 Aldh6a1 Anpep Ap1g2 BC010462 Ccdc5 Ccl27 Chi3l3 Chst10 Clybl Col4a6 Cryl1 Deadc1 Dtnb Entpd5 Etnk1 G0s2 Gata3 Gdap10 Id2 Ins1 Lbx2h Lyplal1 Mglap Mtap2 Neu2 Npl Nr3c1 Ntn1 Pola1 Polm Pramel1 Prim2 Pycard Rab4a Rpl21 Serpina3n Slc15a2 Slc28a3 Slc29a1 Snx16 Ssx2ip Stxbp6 Vps39 Zfp422-rs1
18	V$PAX9_B: zebrafish Pax-9 binding sites	33	33	71	3627	12440	0.11	3.55	3.9	0.69	1300013B24Rik 2610034N03Rik 4933424N09Rik Adpn Agc1 Anpep Ap1g2 Capn9 Ccl27 Chad Crabp2 Cryl1 Dlx5 Dnajc9 Etnk1 Foxc1 G0s2 Hebp1 Lyplal1 Ngef Nr3c1 Ntn1 Ptprv Rpl21 Scin Slc25a29 Slc29a1 Slc35a3 Slc5a1 Sypl Timd2 Vps39 Zfp422-rs1
19	V$E2F1_Q4_01	31	31	73	3349	12718	0.1	3.55	3.91	0.69	1810045K07Rik 2610034N03Rik Ap1g2 Cdkn2c Chad Clybl Cryl1 Dnajc9 Dtnb G0s2 Gata3 Irx5 Khdrbs3 Laptm4a Mglap Ntn1 Pbk Pola1 Polk Prim1 Pycard Ranbp17 Rpl21 Scin Sdh1 Slc25a29 Slc35a3 Snx16 Ssx2ip Sypl Trim2
20	V$MMEF2_Q6: myocyte enhancer factor	24	24	80	5277	10790	0.1	3.55	0.01	0.0	1810045K07Rik 2410043F08Rik 4933424N09Rik Chst10 Dnajc9 Fancl Foxc1 Galnt10 Hebp1 Lyplal1 Nfix Nr3c1 P2rx7 Polm Scin Slc15a2 Slc28a3 Slc29a1 Slc35b1 Snx16 Stxbp6 Sypl Vps33b Vps39
21	V$TAL1_Q6	54	54	50	6703	9364	0.07	3.49	3.76	0.64	1300013B24Rik 1810045K07Rik 2410043F08Rik 4933424N09Rik 5430413I02Rik Aass Abpb Actl7b Acvrl1 Adpn Ap1g2 Capn9 Chi3l3 Crabp2 Deadc1 Dkkl1 Dlx5 Dtnb Entpd5 Ephx1 Fancl G0s2 Galnt10 Gdap10 Gnpat Il11ra1 Ins1 Irx5 Laptm4a Neu2 Nfix Npl Ntn1 Padi2 Polm Pramel1 Prim2 Pycard Rab4a Ranbp17 Scin Sdh1 Serpina3n Slc28a3 Slc29a1 Slc35a3 Slc35b1 Slurp1 Ssx2ip Stxbp6 Sypl Vps33b Vps39 Zfp422-rs1
22	V$CDX2_Q5	56	56	48	10225	5842	-0.03	0.0	0.02	0.0	2410043F08Rik 2610034N03Rik 4933424N09Rik 5430413I02Rik AL024210 Abpb Actl7b Adpn Ap1g2 Ccdc5 Ccl27 Chi3l3 Chst10 Clybl Crabp2 Cryl1 Deadc1 Dtnb Entpd5 Ephx1 Etnk1 Fancl G0s2 Galnt10 Gata3 Gnpat Il11ra1 Khdrbs3 Laptm4a Lbx2h Lyplal1 Mtap2 Neu2 Nr3c1 Pbk Pola1 Polm Pramel1 Prim1 Prim2 Pycard Ranbp17 Rpl21 Serpina3n Slc15a2 Slc28a3 Slc35b1 Slurp1 Snx16 Stxbp6 Timd2 Trim2 Ulk1 Vps33b Zfp160 Zfp422-r…
23	V$CACCCBINDINGFACTOR_Q6	15	15	89	1285	14782	-0.07	0.0	3.96	0.69	Agc1 Aldh6a1 Ap1g2 Chst10 Ephx1 Gdap10 Gnpat Irx5 Ntn1 Padi2 Polm Slc29a1 Slurp1 Ssx2ip Ulk1
24	V$E2F1_Q4: E2F-1	39	39	65	4571	11496	-0.17	0.0	3.54	0.6	1810045K07Rik Aldh6a1 Ap1g2 Ccdc5 Cdkn2c Chad Chst10 Clybl Crabp2 Cryl1 Deadc1 Dnajc9 Etnk1 G0s2 Gata3 Irx5 Khdrbs3 Laptm4a Lyplal1 Mtap2 Nfix Ntn1 Pbk Pola1 Polk Polm Prim1 Ptprv Pycard Ranbp17 Rpl21 Scin Sdh1 Slc25a29 Slc35a3 Snx16 Ssx2ip Trim2 Ulk1
25	V$TCF4_Q5	74	74	30	12765	3302	-0.2	0.0	0.02	0.0	1110015E22Rik 1300013B24Rik 1810045K07Rik 2410043F08Rik 2610034N03Rik 4933424N09Rik 5430413I02Rik Aass Abpb Actl7b Acvrl1 Adpn Agc1 Aldh6a1 BC019755 BC021611 Capn9 Ccdc5 Ccl27 Chi3l3 Clybl Col4a6 Crabp2 Cryl1 Deadc1 Dkkl1 Dnajc9 Dtnb Entpd5 Etnk1 Fancl G0s2 Galnt10 Gata3 Gdap10 Il11ra1 Ins1 Khdrbs3 Laptm4a Lbx2h Lyplal1 Mglap Mtap2 Nfix Npl Nr3c1 Pbk Pola1 Ppnr Prim1 Prim2 Ptprv Pycard Rab4a Ranb…
26	V$E2F_Q4_01	28	28	76	3038	13029	-0.25	0.0	3.54	0.6	1810045K07Rik 2610034N03Rik Ap1g2 Cdkn2c Chad Clybl Cryl1 Dnajc9 Dtnb G0s2 Gata3 Irx5 Khdrbs3 Laptm4a Mglap Ntn1 Pbk Pola1 Polk Prim1 Pycard Ranbp17 Rpl21 Scin Slc25a29 Slc35a3 Snx16 Sypl
27	V$AFP1_Q6	10	10	94	2744	13323	-0.29	0.0	0.01	0.0	2610034N03Rik Col4a6 Dnajc9 Entpd5 Gdap10 Nr3c1 Pbk Prim2 Rpl21 Zfp160
28	V$SMAD4_Q6	53	53	51	6699	9368	-0.31	0.0	3.33	0.51	1110015E22Rik 1810045K07Rik 2410043F08Rik 2610034N03Rik AL024210 Aass Agc1 Aldh6a1 Ap1g2 BC021611 Ccdc5 Ccl27 Cdkn2c Chad Chst10 Col4a6 Cryl1 Deadc1 Dkkl1 Dlx5 Entpd5 Ephx1 Etnk1 Fancl Galnt10 Gdap10 Gnpat Id2 Il11ra1 Irx5 Lyplal1 Neu2 Nfix Npl Ntn1 P2rx7 Padi2 Pbk Ppnr Prim1 Ptprv Scin Sdh1 Slc15a2 Slc29a1 Slc35a3 Slc35b1 Slc5a1 Stxbp6 Sypl Trim2 Vps39 Zfp160
29	V$SP3_Q3	78	78	26	10635	5432	-0.37	0.0	3.37	0.51	1300013B24Rik 1810045K07Rik 2410043F08Rik 4933424N09Rik AL024210 Aass Actl7b Acvrl1 Adpn Agc1 Aldh6a1 Ap1g2 BC010462 BC019755 BC021611 Capn9 Ccdc5 Ccl27 Cdkn2c Chad Chst10 Clybl Col4a6 Crabp2 Cryl1 Deadc1 Dlx5 Dtnb Entpd5 Ephx1 Etnk1 Fancl Foxc1 G0s2 Galnt10 Gata3 Gdap10 Id2 Il11ra1 Irx5 Khdrbs3 Klk10 Kns2 Lbx2h Mglap Mtap2 Nfix Ngef Npl Ntn1 Padi2 Pbk Pola1 Polk Polm Ppnr Pramel1 Prim2 Ptprv Pyc…
30	V$AR_01: androgen receptor	14	14	90	1229	14838	-0.44	0.0	3.58	0.6	BC019755 Capn9 Ccl27 Hebp1 Irx5 Neu2 Ngef Pbk Polk Pycard Scin Serpina3n Zfp160 Zfp422-rs1
31	V$FOX_Q2	71	71	33	12233	3834	-0.53	0.0	0.03	0.0	1300013B24Rik 1810045K07Rik 2610034N03Rik 4933424N09Rik 5430413I02Rik AL024210 Aass Abpb Actl7b Adpn Aldh6a1 Anpep Ap1g2 BC010462 Capn9 Ccdc5 Ccl27 Chad Chi3l3 Chst10 Clybl Cryl1 Deadc1 Dnajc9 Dtnb Entpd5 Fancl Foxc1 G0s2 Gata3 Gdap10 Gnpat Hebp1 Id2 Il11ra1 Irx5 Laptm4a Mglap Nfix Ngef Npl Nr3c1 P2rx7 Pbk Pola1 Polm Pramel1 Prim1 Prim2 Pycard Rab4a Ranbp17 Scin Sdh1 Serpina3n Slc15a2 Slc19a2 Slc…
32	V$E2F1DP1_01: E2F-1:DP-1 heterodimer	38	38	66	4564	11503	-0.55	0.0	3.11	0.44	1110015E22Rik 1300013B24Rik 2410043F08Rik 2610034N03Rik 4933424N09Rik 5430413I02Rik Agc1 Aldh6a1 Ap1g2 BC019755 Ccdc5 Cdkn2c Chad Crabp2 Dkkl1 Dnajc9 Dtnb Fancl G0s2 Irx5 Kns2 Laptm4a Nfix Padi2 Pbk Pola1 Prim1 Prim2 Scin Sdh1 Serpina3n Slc15a2 Slc28a3 Slc35a3 Slc35b1 Snx16 Ssx2ip Stxbp6
33	V$ELK1_01: Elk-1	35	35	69	4164	11903	-0.64	0.0	3.02	0.44	1110015E22Rik 4933424N09Rik Abpb Acvrl1 Aldh6a1 Anpep Ap1g2 BC021611 Ccdc5 Chad Col4a6 Crabp2 Galnt10 Hebp1 Id2 Khdrbs3 Lbx2h Lyplal1 P2rx7 Pola1 Polk Pramel1 Prim1 Prim2 Pycard Serpina3n Slc28a3 Slc29a1 Slc35b1 Timd2 Ulk1 Vps33b Vps39 Zfp160 Zfp52
34	V$RFX1_02: X-box binding protein RFX1	27	27	77	5477	10590	-0.64	0.0	0.03	0.0	1110015E22Rik 1810045K07Rik 4933424N09Rik 5430413I02Rik Actl7b Agc1 Aldh6a1 Capn9 Ccdc5 Ccl27 Chi3l3 Crabp2 Dnajc9 Ephx1 Etnk1 Foxc1 G0s2 Gnpat Id2 Lbx2h Mglap Neu2 Ngef P2rx7 Slc15a2 Slc28a3 Zfp160
35	V$XFD2_01: Xenopus fork head domain factor 2	17	17	87	3808	12259	-0.72	0.0	0.03	0.0	Adpn BC019755 Ccdc5 Cryl1 Dnajc9 Laptm4a Ngef Nr3c1 P2rx7 Pbk Ranbp17 Serpina3n Stxbp6 Sypl Ulk1 Vps33b Zfp422-rs1
36	V$CDPCR3HD_01: cut-like homeodomain protein	25	25	79	5118	10949	-0.72	0.0	0.03	0.0	1300013B24Rik 2410043F08Rik 2610034N03Rik Aass Anpep Ap1g2 Ccl27 Chi3l3 Clybl Deadc1 Galnt10 Ins1 Irx5 Lbx2h Nfix Npl P2rx7 Polm Ranbp17 Slc35a3 Slc35b1 Ssx2ip Timd2 Trim2 Vps39
37	V$E2F4DP2_01: E2F-4:DP-2 heterodimer	18	18	86	1823	14244	-0.78	0.0	3.09	0.44	1110015E22Rik 1300013B24Rik 2410043F08Rik 4933424N09Rik 5430413I02Rik Agc1 Aldh6a1 Ap1g2 BC019755 Ccdc5 Dkkl1 Dnajc9 Fancl Laptm4a Pola1 Prim2 Sdh1 Ssx2ip
38	V$BRN2_01: POU factor Brn-2	36	36	68	6841	9226	-0.79	0.0	0.04	0.0	1810045K07Rik 2410043F08Rik 5430413I02Rik AL024210 Actl7b Adpn Anpep Capn9 Ccdc5 Ccl27 Chi3l3 Chst10 Clybl Col4a6 Dnajc9 Entpd5 Etnk1 Gdap10 Id2 Ins1 Laptm4a Mtap2 Padi2 Pbk Pola1 Polm Pramel1 Prim1 Scin Serpina3n Slc15a2 Slc28a3 Slc35b1 Ulk1 Vps39 Zfp160
39	V$GATA_C: GATA binding site	41	41	63	7619	8448	-0.79	0.0	0.04	0.0	2610034N03Rik Aass Acvrl1 BC019755 Capn9 Ccl27 Chi3l3 Deadc1 Dkkl1 Dnajc9 Dtnb Entpd5 Ephx1 Fancl Foxc1 Galnt10 Gdap10 Id2 Lyplal1 Mglap Neu2 Ngef Npl Nr3c1 Pbk Ppnr Pramel1 Pycard Rpl21 Scin Slc15a2 Slc19a2 Slc25a29 Slc28a3 Slc29a1 Snx16 Stxbp6 Trim2 Zfp160 Zfp422-rs1 Zfp52
40	V$OCT1_Q6: octamer factor 1	90	90	14	14742	1325	-0.9	0.0	0.02	0.0	1300013B24Rik 1810045K07Rik 2610034N03Rik 4933424N09Rik 5430413I02Rik AL024210 Aass Abpb Actl7b Adpn Agc1 Aldh6a1 Anpep Ap1g2 BC010462 BC019755 BC021611 Capn9 Ccl27 Cdkn2c Chad Chi3l3 Chst10 Clybl Col4a6 Crabp2 Cryl1 Deadc1 Dlx5 Dnajc9 Dtnb Entpd5 Ephx1 Etnk1 Fancl Galnt10 Gata3 Gdap10 Gnpat Hebp1 Id2 Il11ra1 Ins1 Irx5 Laptm4a Lbx2h Lyplal1 Mtap2 Neu2 Nfix Ngef Npl Nr3c1 Ntn1 Padi2 Pbk Pola1 Polk…
41	V$E2_Q6_01	11	11	93	945	15122	-0.91	0.0	3.14	0.44	AL024210 Actl7b Capn9 Crabp2 Dnajc9 Dtnb Id2 Irx5 Sdh1 Slc25a29 Slc35b1
42	V$E2F1_Q6_01	44	44	60	5611	10456	-0.91	0.0	2.63	0.22	1110015E22Rik 1300013B24Rik 2410043F08Rik 2610034N03Rik 4933424N09Rik 5430413I02Rik AL024210 Agc1 Aldh6a1 Ap1g2 BC019755 Cdkn2c Chad Clybl Dkkl1 Dlx5 Dnajc9 Dtnb Etnk1 Fancl G0s2 Irx5 Kns2 Laptm4a Mglap Nfix Ntn1 Padi2 Pola1 Polm Prim1 Prim2 Ranbp17 Rpl21 Scin Sdh1 Slc15a2 Slc19a2 Slc28a3 Slc35a3 Slc35b1 Snx16 Ssx2ip Trim2
43	V$ELF1_Q6	57	57	47	7582	8485	-0.91	0.0	2.61	0.22	1300013B24Rik 1810045K07Rik 2410043F08Rik 4933424N09Rik 5430413I02Rik AL024210 Aass Actl7b Acvrl1 Adpn Aldh6a1 Ap1g2 BC019755 Ccdc5 Chad Chi3l3 Chst10 Col4a6 Cryl1 Dkkl1 Dlx5 Entpd5 Fancl Foxc1 Id2 Il11ra1 Ins1 Irx5 Laptm4a Lyplal1 Mglap Nfix Nr3c1 Padi2 Pbk Polk Polm Pramel1 Ptprv Pycard Rab4a Serpina3n Slc15a2 Slc19a2 Slc28a3 Slc35a3 Slc35b1 Snx16 Ssx2ip Stxbp6 Sypl Timd2 Trim2 Vps39 Zfp160 Zfp…
44	V$VMW65_Q6	37	37	67	6925	9142	-0.93	0.0	0.05	0.0	1810045K07Rik 2410043F08Rik 2610034N03Rik 4933424N09Rik AL024210 Abpb Actl7b Adpn Aldh6a1 BC021611 Capn9 Ccl27 Chad Chi3l3 Entpd5 Fancl G0s2 Gnpat Ins1 Laptm4a Lbx2h Nr3c1 Pbk Pramel1 Prim1 Rab4a Rpl21 Scin Sdh1 Serpina3n Slc25a29 Slc28a3 Slurp1 Snx16 Trim2 Vps33b Zfp422-rs1
45	V$HNF4_01_B: Hepatocyte nuclear factor 4	8	8	96	615	15452	-1.09	0.0	3.05	0.44	2410043F08Rik 5430413I02Rik Chad Deadc1 Ins1 Slc29a1 Stxbp6 Vps39
46	V$CEBPGAMMA_Q6	68	68	36	11556	4511	-1.1	0.0	0.06	0.0	1300013B24Rik 1810045K07Rik 2610034N03Rik 4933424N09Rik AL024210 Actl7b Adpn Agc1 Aldh6a1 Ap1g2 BC010462 Capn9 Ccdc5 Ccl27 Chst10 Clybl Col4a6 Deadc1 Dnajc9 Dtnb Entpd5 Fancl Foxc1 G0s2 Galnt10 Gdap10 Gnpat Hebp1 Ins1 Laptm4a Lyplal1 Mglap Neu2 Ngef Npl Nr3c1 P2rx7 Padi2 Pbk Pola1 Polm Ppnr Pramel1 Prim1 Ptprv Rab4a Rpl21 Scin Serpina3n Slc15a2 Slc19a2 Slc28a3 Slc29a1 Slc35a3 Slc5a1 Slurp1 Snx16 …
47	V$GATA3_03: GATA-binding factor 3	63	63	41	10807	5260	-1.11	0.0	0.06	0.0	1300013B24Rik 1810045K07Rik 2410043F08Rik 2610034N03Rik 4933424N09Rik 5430413I02Rik AL024210 Abpb Acvrl1 Adpn Agc1 Anpep BC019755 Capn9 Cdkn2c Chi3l3 Chst10 Crabp2 Deadc1 Dkkl1 Dnajc9 Dtnb Ephx1 Etnk1 Fancl G0s2 Gdap10 Gnpat Hebp1 Il11ra1 Ins1 Laptm4a Lbx2h Lyplal1 Mglap Mtap2 Neu2 Nfix Ngef Npl Nr3c1 P2rx7 Pbk Polm Ppnr Prim1 Pycard Rab4a Rpl21 Scin Serpina3n Slc15a2 Slc25a29 Slc35a3 Slc35b1 Slu…
48	V$TANTIGEN_B: Major T-antigen binding sites	17	17	87	1779	14288	-1.12	0.0	2.72	0.25	2410043F08Rik Chst10 Dkkl1 Dtnb Ephx1 Gdap10 Gnpat Laptm4a Npl Pramel1 Prim1 Rab4a Ranbp17 Sdh1 Slc35b1 Ulk1 Vps33b
49	V$PAX3_B: Pax-3 binding sites	70	70	34	9717	6350	-1.13	0.0	2.38	0.17	1110015E22Rik 1810045K07Rik 2610034N03Rik 4933424N09Rik 5430413I02Rik AL024210 Aass Abpb Actl7b Aldh6a1 Anpep BC021611 Capn9 Ccdc5 Ccl27 Cdkn2c Chad Chst10 Crabp2 Deadc1 Dkkl1 Dlx5 Dnajc9 Dtnb Ephx1 Etnk1 Fancl Foxc1 G0s2 Galnt10 Gata3 Gdap10 Gnpat Hebp1 Id2 Klk10 Kns2 Laptm4a Lyplal1 Mglap Neu2 Nr3c1 Ntn1 P2rx7 Padi2 Pbk Pola1 Polk Polm Ppnr Ptprv Rab4a Ranbp17 Rpl21 Scin Sdh1 Slc15a2 Slc19a2 Sl…
50	V$AP4_01: activator protein 4	14	14	90	1388	14679	-1.16	0.0	2.73	0.25	2610034N03Rik BC010462 Ccdc5 Chi3l3 Col4a6 Ephx1 G0s2 Ntn1 Padi2 Polk Serpina3n Slc28a3 Stxbp6 Zfp422-rs1
51	V$CP2_01: CP2	72	72	32	10079	5988	-1.22	0.0	2.28	0.17	1110015E22Rik 1810045K07Rik 2410043F08Rik 2610034N03Rik 4933424N09Rik 5430413I02Rik Abpb Actl7b Acvrl1 Aldh6a1 Anpep Ap1g2 BC010462 BC019755 Capn9 Ccdc5 Ccl27 Chi3l3 Chst10 Clybl Dkkl1 Dlx5 Dnajc9 Entpd5 Ephx1 Etnk1 Fancl Foxc1 G0s2 Galnt10 Gnpat Hebp1 Id2 Il11ra1 Irx5 Khdrbs3 Klk10 Laptm4a Lbx2h Lyplal1 Mtap2 Neu2 Ngef Npl Ntn1 P2rx7 Padi2 Pola1 Polk Polm Ppnr Pramel1 Prim1 Prim2 Pycard Ranbp17 …
52	V$MRF2_01: modulator recognition factor 2	57	57	47	9835	6232	-1.23	0.0	0.08	0.0	1300013B24Rik 1810045K07Rik 4933424N09Rik Aass Abpb Actl7b Adpn Anpep Capn9 Ccdc5 Ccl27 Chi3l3 Chst10 Col4a6 Dkkl1 Dnajc9 Entpd5 Ephx1 Fancl Foxc1 G0s2 Gata3 Gdap10 Gnpat Hebp1 Ins1 Khdrbs3 Laptm4a Lbx2h Lyplal1 Mtap2 Neu2 Nfix Ngef Npl Nr3c1 Pbk Pola1 Polm Ppnr Pramel1 Prim1 Rab4a Rpl21 Serpina3n Slc15a2 Slc19a2 Slc28a3 Slc5a1 Snx16 Ssx2ip Stxbp6 Trim2 Ulk1 Vps33b Zfp160 Zfp422-rs1
53	V$SREBP_Q3	27	27	77	5191	10876	-1.25	0.0	0.07	0.0	1110015E22Rik 1810045K07Rik 2610034N03Rik Abpb Adpn BC021611 Crabp2 Cryl1 Etnk1 Foxc1 Hebp1 Ins1 Khdrbs3 Klk10 Laptm4a Lbx2h Ntn1 Polk Prim1 Ptprv Pycard Rpl21 Scin Slc29a1 Slurp1 Ssx2ip Stxbp6
54	V$MEF2_02: myogenic MADS factor MEF-2	3	3	101	1171	14896	-1.27	0.0	0.02	0.0	Fancl Slc29a1 Zfp160
55	V$HFH3_01: HFH-3 (HNF3/fork head homolog 3)	42	42	62	7509	8558	-1.28	0.0	0.08	0.0	4933424N09Rik 5430413I02Rik Aass Adpn BC019755 Capn9 Ccdc5 Ccl27 Chad Col4a6 Dnajc9 Dtnb Entpd5 Foxc1 Gata3 Gnpat Hebp1 Id2 Laptm4a Lbx2h Npl P2rx7 Pbk Prim1 Prim2 Pycard Ranbp17 Scin Sdh1 Serpina3n Slc28a3 Slc35a3 Snx16 Stxbp6 Sypl Timd2 Trim2 Ulk1 Vps39 Zfp160 Zfp422-rs1 Zfp52
56	V$HNF1_Q6	96	96	8	15422	645	-1.28	0.0	0.03	0.0	1300013B24Rik 1810045K07Rik 2410043F08Rik 2610034N03Rik 4933424N09Rik 5430413I02Rik AL024210 Aass Abpb Actl7b Acvrl1 Adpn Agc1 Aldh6a1 Anpep Ap1g2 BC010462 BC019755 BC021611 Capn9 Ccdc5 Ccl27 Cdkn2c Chad Chi3l3 Chst10 Clybl Col4a6 Cryl1 Deadc1 Dkkl1 Dlx5 Dnajc9 Dtnb Entpd5 Ephx1 Etnk1 Fancl Foxc1 G0s2 Galnt10 Gata3 Gdap10 Gnpat Hebp1 Id2 Il11ra1 Ins1 Irx5 Laptm4a Lbx2h Lyplal1 Mglap Mtap2 Neu2 Nf…
57	V$EVI1_04: ectopic viral integration site 1 encoded factor	71	71	33	11915	4152	-1.29	0.0	0.07	0.0	1810045K07Rik 2410043F08Rik 4933424N09Rik 5430413I02Rik AL024210 Aass Abpb Actl7b Acvrl1 Adpn Aldh6a1 Ap1g2 BC019755 Ccdc5 Ccl27 Chi3l3 Chst10 Clybl Col4a6 Cryl1 Deadc1 Dnajc9 Dtnb Entpd5 Ephx1 Fancl Foxc1 G0s2 Galnt10 Gata3 Gdap10 Il11ra1 Ins1 Laptm4a Lbx2h Lyplal1 Mglap Mtap2 Neu2 Ngef Npl Nr3c1 P2rx7 Pbk Pola1 Polm Ppnr Pramel1 Prim1 Ptprv Rab4a Ranbp17 Rpl21 Sdh1 Serpina3n Slc15a2 Slc19a2 Slc…
58	V$PPARG_03: PPAR (peroxisome proliferator-activated receptor gamma)	47	47	57	6270	9797	-1.29	0.0	2.13	0.17	1110015E22Rik 4933424N09Rik AL024210 Abpb Actl7b Acvrl1 Aldh6a1 Anpep Ap1g2 BC019755 Capn9 Chst10 Col4a6 Crabp2 Cryl1 Deadc1 Dlx5 Entpd5 Ephx1 Fancl G0s2 Gata3 Gdap10 Ins1 Khdrbs3 Laptm4a Lbx2h Neu2 Npl Nr3c1 Ntn1 Polk Polm Prim1 Ptprv Rab4a Ranbp17 Serpina3n Slc19a2 Slc28a3 Slc29a1 Slc35a3 Stxbp6 Sypl Vps39 Zfp160 Zfp52
59	V$OLF1_01: olfactory neuron-specific factor	15	15	89	1559	14508	-1.29	0.0	2.54	0.21	AL024210 Agc1 Aldh6a1 Ap1g2 Capn9 Cdkn2c Dkkl1 Dtnb G0s2 Hebp1 Mglap Polk Serpina3n Ssx2ip Stxbp6
60	V$HFH8_01: HNF-3/Fkh Homolog-8	10	10	94	2413	13654	-1.3	0.0	0.04	0.0	BC019755 Ccdc5 Laptm4a P2rx7 Pbk Prim2 Ranbp17 Snx16 Ulk1 Zfp422-rs1
61	V$MEF2_Q6_01	55	55	49	9485	6582	-1.3	0.0	0.09	0.0	1110015E22Rik 2410043F08Rik 2610034N03Rik 4933424N09Rik AL024210 Aass Actl7b Adpn Aldh6a1 Ap1g2 BC010462 BC021611 Chst10 Clybl Cryl1 Deadc1 Dlx5 Entpd5 Ephx1 Fancl Foxc1 G0s2 Id2 Khdrbs3 Lbx2h Lyplal1 Mglap Neu2 Ngef Nr3c1 Pbk Pola1 Polm Pramel1 Prim2 Pycard Rab4a Ranbp17 Rpl21 Scin Sdh1 Serpina3n Slc15a2 Slc28a3 Slc29a1 Slc35a3 Slc5a1 Snx16 Ssx2ip Stxbp6 Timd2 Vps39 Zfp160 Zfp422-rs1 Zfp52
62	V$MINI20_B: Muscle initiator sequence-20	70	70	34	9836	6231	-1.35	0.0	2.12	0.17	1110015E22Rik 1810045K07Rik 2410043F08Rik 2610034N03Rik 4933424N09Rik AL024210 Aass Abpb Actl7b Acvrl1 Adpn Agc1 Aldh6a1 Anpep BC010462 BC019755 BC021611 Capn9 Cdkn2c Chad Chst10 Clybl Crabp2 Deadc1 Dlx5 Dnajc9 Dtnb Ephx1 Etnk1 Fancl Foxc1 G0s2 Gata3 Gdap10 Hebp1 Id2 Ins1 Khdrbs3 Klk10 Kns2 Lyplal1 Mtap2 Nfix Ngef Npl Ntn1 Pbk Pola1 Polk Polm Ppnr Pramel1 Prim1 Prim2 Ptprv Pycard Rab4a Ranbp17 Rp…
63	V$NFE2_01: NF-E2 p45	20	20	84	2278	13789	-1.35	0.0	2.35	0.17	1110015E22Rik Acvrl1 Adpn Ap1g2 BC021611 Capn9 Crabp2 Dkkl1 Fancl Gdap10 Laptm4a Lbx2h Npl P2rx7 Slurp1 Sypl Trim2 Ulk1 Zfp422-rs1 Zfp52
64	V$PTF1BETA_Q6	13	13	91	1302	14765	-1.35	0.0	2.54	0.21	2410043F08Rik 4933424N09Rik Anpep Fancl Irx5 P2rx7 Pbk Prim2 Pycard Slc29a1 Slc5a1 Timd2 Zfp52
65	V$PADS_C: Retroviral Poly A downstream element	21	21	83	4182	11885	-1.35	0.0	0.07	0.0	1300013B24Rik 2410043F08Rik 5430413I02Rik Capn9 Chad Clybl Deadc1 G0s2 Galnt10 Gnpat Khdrbs3 Lbx2h Lyplal1 Nfix Nr3c1 P2rx7 Polk Polm Prim2 Sypl Ulk1
66	V$TEF_Q6	43	43	61	5698	10369	-1.35	0.0	2.07	0.17	1300013B24Rik 1810045K07Rik 2410043F08Rik 4933424N09Rik AL024210 Abpb Actl7b Ap1g2 Capn9 Chi3l3 Chst10 Clybl Col4a6 Deadc1 Dtnb Entpd5 Fancl Gdap10 Hebp1 Il11ra1 Ins1 Laptm4a Lyplal1 Mglap Pola1 Polm Ppnr Rab4a Serpina3n Slc15a2 Slc19a2 Slc28a3 Slc35a3 Slc5a1 Slurp1 Snx16 Sypl Timd2 Trim2 Ulk1 Vps39 Zfp160 Zfp422-rs1
67	V$NKX25_02: homeo domain factor Nkx-2.5/Csx, tinman homolog	36	36	68	6531	9536	-1.36	0.0	0.09	0.0	1300013B24Rik Actl7b Anpep Ccdc5 Chi3l3 Col4a6 Deadc1 Dkkl1 Dlx5 Fancl Hebp1 Id2 Ins1 Khdrbs3 Laptm4a Ngef Nr3c1 P2rx7 Padi2 Pbk Pola1 Ppnr Pramel1 Prim2 Rab4a Slc15a2 Slc19a2 Slc35a3 Slc5a1 Snx16 Ssx2ip Stxbp6 Trim2 Ulk1 Zfp160 Zfp52
68	V$IPF1_Q4	16	16	88	3373	12694	-1.37	0.0	0.06	0.0	AL024210 Actl7b BC010462 BC019755 BC021611 Chi3l3 Entpd5 Hebp1 Id2 Lyplal1 Neu2 Nfix Pycard Slc5a1 Trim2 Ulk1
69	V$OCT1_06: octamer-binding factor 1	51	51	53	8837	7230	-1.37	0.0	0.1	0.0	1300013B24Rik 2610034N03Rik 4933424N09Rik AL024210 Aass Actl7b Adpn Agc1 BC019755 Chi3l3 Col4a6 Deadc1 Dnajc9 Dtnb Entpd5 Etnk1 Foxc1 Galnt10 Gnpat Hebp1 Id2 Lyplal1 Mglap Mtap2 Neu2 Nr3c1 P2rx7 Pbk Pola1 Ppnr Pramel1 Prim1 Prim2 Ptprv Rab4a Ranbp17 Rpl21 Scin Sdh1 Serpina3n Slc28a3 Slc5a1 Snx16 Stxbp6 Sypl Timd2 Ulk1 Vps33b Vps39 Zfp160 Zfp52
70	V$HNF3B_01: Hepatocyte Nuclear Factor 3beta	72	72	32	12010	4057	-1.38	0.0	0.09	0.0	1300013B24Rik 1810045K07Rik 2410043F08Rik 4933424N09Rik 5430413I02Rik AL024210 Aass Actl7b Adpn Agc1 Aldh6a1 Anpep Ap1g2 BC021611 Capn9 Ccdc5 Ccl27 Chad Chst10 Col4a6 Crabp2 Cryl1 Dnajc9 Dtnb Entpd5 Ephx1 Foxc1 G0s2 Gata3 Gdap10 Gnpat Hebp1 Id2 Il11ra1 Khdrbs3 Laptm4a Mglap Mtap2 Neu2 Nfix Ngef Npl Nr3c1 P2rx7 Pbk Pola1 Polm Pramel1 Prim1 Prim2 Pycard Rab4a Ranbp17 Rpl21 Scin Sdh1 Serpina3n Slc15…
71	V$FOXD3_01: fork head box D3	84	84	20	13773	2294	-1.39	0.0	0.06	0.0	1300013B24Rik 1810045K07Rik 2610034N03Rik 4933424N09Rik 5430413I02Rik AL024210 Aass Abpb Actl7b Adpn Aldh6a1 Anpep Ap1g2 BC010462 BC019755 Capn9 Ccdc5 Ccl27 Chad Chi3l3 Chst10 Clybl Col4a6 Cryl1 Dkkl1 Dnajc9 Dtnb Entpd5 Ephx1 Etnk1 Fancl Foxc1 G0s2 Gata3 Gdap10 Gnpat Hebp1 Id2 Il11ra1 Ins1 Laptm4a Lbx2h Lyplal1 Mglap Mtap2 Neu2 Nfix Ngef Npl Nr3c1 P2rx7 Padi2 Pbk Pola1 Polm Pramel1 Prim1 Prim2 Pt…
72	V$ATF3_Q6: activating transcription factor 3	6	6	98	1690	14377	-1.4	0.0	0.03	0.0	1810045K07Rik 2610034N03Rik Abpb Actl7b Adpn Snx16
73	V$LMO2COM_02: complex of Lmo2 bound to Tal-1, E2A proteins, and GATA-1, half-site 2	49	49	55	8509	7558	-1.4	0.0	0.1	0.0	1110015E22Rik 1300013B24Rik 2410043F08Rik 4933424N09Rik Aass Actl7b Acvrl1 Capn9 Ccdc5 Ccl27 Cdkn2c Chad Chi3l3 Crabp2 Deadc1 Dkkl1 Entpd5 Ephx1 Foxc1 Galnt10 Gnpat Hebp1 Id2 Il11ra1 Ins1 Lbx2h Lyplal1 Ngef Nr3c1 Padi2 Pbk Pola1 Prim1 Ptprv Pycard Rab4a Ranbp17 Rpl21 Serpina3n Slc15a2 Slc28a3 Slc29a1 Slurp1 Snx16 Timd2 Trim2 Zfp160 Zfp422-rs1 Zfp52
74	V$VMYB_01: v-Myb	80	80	24	11450	4617	-1.42	0.0	2.11	0.17	1300013B24Rik 1810045K07Rik 2610034N03Rik 4933424N09Rik 5430413I02Rik AL024210 Aass Abpb Actl7b Acvrl1 Adpn Agc1 Aldh6a1 Anpep Ap1g2 BC010462 BC019755 Capn9 Ccdc5 Ccl27 Cdkn2c Chi3l3 Clybl Col4a6 Crabp2 Cryl1 Deadc1 Dkkl1 Dlx5 Dtnb Entpd5 Ephx1 Fancl G0s2 Galnt10 Gata3 Gdap10 Gnpat Id2 Il11ra1 Ins1 Irx5 Laptm4a Mglap Neu2 Nfix Ngef Npl Nr3c1 Ntn1 P2rx7 Padi2 Pbk Pola1 Polk Polm Ppnr Prim1 Prim2 P…
75	V$MYCMAX_02: c-Myc:Max heterodimer	30	30	74	5547	10520	-1.44	0.0	0.1	0.0	1810045K07Rik 2410043F08Rik AL024210 Abpb Actl7b Aldh6a1 Cdkn2c Dnajc9 Gdap10 Gnpat Hebp1 Il11ra1 Lyplal1 Mtap2 Ngef Npl Pbk Pola1 Prim2 Scin Sdh1 Serpina3n Slc25a29 Slc35a3 Slc35b1 Slc5a1 Snx16 Ulk1 Vps39 Zfp160
76	V$LPOLYA_B: Lentiviral Poly A signal	16	16	88	3335	12732	-1.46	0.0	0.07	0.0	Actl7b Adpn Ap1g2 Dtnb Id2 Nfix Nr3c1 Prim1 Prim2 Slc15a2 Slc19a2 Slc28a3 Snx16 Stxbp6 Trim2 Zfp160
77	V$FOXJ2_01: fork head box J 2	45	45	59	7845	8222	-1.47	0.0	0.12	0.0	5430413I02Rik Aass Actl7b Adpn BC019755 Capn9 Ccdc5 Ccl27 Chad Col4a6 Cryl1 Dnajc9 Dtnb Entpd5 Foxc1 Gata3 Gnpat Hebp1 Id2 Laptm4a Mtap2 Ngef Npl P2rx7 Padi2 Pbk Prim1 Prim2 Pycard Ranbp17 Scin Sdh1 Serpina3n Slc28a3 Slc35a3 Slc35b1 Snx16 Stxbp6 Timd2 Trim2 Ulk1 Vps39 Zfp160 Zfp422-rs1 Zfp52
78	V$MTATA_B: Muscle TATA box	44	44	60	7693	8374	-1.47	0.0	0.12	0.0	1300013B24Rik 2610034N03Rik 4933424N09Rik AL024210 Abpb BC010462 BC021611 Capn9 Ccdc5 Chad Chi3l3 Col4a6 Crabp2 Deadc1 Dnajc9 Dtnb Entpd5 Hebp1 Ins1 Laptm4a Lyplal1 Mglap Mtap2 Neu2 Nr3c1 Ntn1 P2rx7 Pola1 Pramel1 Prim1 Pycard Ranbp17 Scin Serpina3n Slc15a2 Slc28a3 Slc29a1 Slc35b1 Slc5a1 Slurp1 Sypl Trim2 Ulk1 Zfp422-rs1
79	V$NFY_Q6: nuclear factor Y (Y-box binding factor)	31	31	73	5667	10400	-1.5	0.0	0.11	0.0	1300013B24Rik 2610034N03Rik 5430413I02Rik Aass Abpb Actl7b Adpn Aldh6a1 Capn9 Ccdc5 Chst10 Crabp2 Cryl1 Entpd5 Foxc1 Id2 Ins1 Laptm4a Ngef Pola1 Scin Slc25a29 Slc28a3 Slc29a1 Ssx2ip Stxbp6 Trim2 Ulk1 Vps39 Zfp422-rs1 Zfp52
80	V$USF_Q6: upstream stimulating factor	71	71	33	10101	5966	-1.51	0.0	1.9	0.14	1110015E22Rik 1300013B24Rik 1810045K07Rik 2410043F08Rik 4933424N09Rik 5430413I02Rik AL024210 Aass Abpb Actl7b Acvrl1 Agc1 Aldh6a1 Anpep Ap1g2 BC010462 BC019755 BC021611 Capn9 Cdkn2c Chad Clybl Col4a6 Crabp2 Cryl1 Deadc1 Dkkl1 Dtnb Entpd5 Etnk1 G0s2 Galnt10 Gata3 Gdap10 Gnpat Hebp1 Id2 Il11ra1 Khdrbs3 Kns2 Laptm4a Lbx2h Lyplal1 Mtap2 Npl P2rx7 Padi2 Pbk Pola1 Polk Pramel1 Prim1 Pycard Rab4a Rpl21 …
81	V$GATA2_02: GATA-binding factor 2	30	30	74	5477	10590	-1.54	0.0	0.11	0.0	Capn9 Ccl27 Chi3l3 Deadc1 Dkkl1 Dnajc9 Entpd5 Fancl Foxc1 Galnt10 Gdap10 Laptm4a Mtap2 Neu2 Ngef Npl Nr3c1 Prim1 Pycard Rpl21 Scin Slc15a2 Slc19a2 Slc28a3 Slc29a1 Slurp1 Snx16 Sypl Trim2 Zfp52
82	V$GATA1_02: GATA-binding factor 1	32	32	72	5788	10279	-1.55	0.0	0.12	0.0	1300013B24Rik 2410043F08Rik 4933424N09Rik Acvrl1 Capn9 Ccdc5 Cdkn2c Chad Chi3l3 Crabp2 Deadc1 Dkkl1 Ephx1 Foxc1 G0s2 Galnt10 Neu2 Nr3c1 Pbk Pola1 Pycard Rab4a Ranbp17 Rpl21 Serpina3n Slc15a2 Slc28a3 Snx16 Ulk1 Vps33b Zfp160 Zfp422-rs1
83	V$IK1_01: Ikaros 1	52	52	52	8863	7204	-1.55	0.0	0.13	0.0	1300013B24Rik 1810045K07Rik 2610034N03Rik 4933424N09Rik 5430413I02Rik Acvrl1 Adpn Agc1 Aldh6a1 Ap1g2 BC019755 BC021611 Capn9 Ccl27 Chad Cryl1 Dlx5 Entpd5 Ephx1 Foxc1 Galnt10 Gdap10 Gnpat Hebp1 Id2 Irx5 Lyplal1 Ngef P2rx7 Pbk Pola1 Polk Polm Ppnr Pramel1 Prim1 Prim2 Ptprv Rab4a Ranbp17 Rpl21 Scin Sdh1 Serpina3n Slc29a1 Slc5a1 Slurp1 Snx16 Sypl Timd2 Vps33b Zfp160
84	V$LHX3_01: LIM homeobox transcription factor 3	4	4	100	1287	14780	-1.56	0.0	0.03	0.0	Ppnr Pramel1 Prim2 Trim2
85	V$OCT1_05: octamer-binding factor 1	11	11	93	1086	14981	-1.56	0.0	2.36	0.17	Aass Adpn BC021611 Chst10 Dnajc9 Hebp1 Lyplal1 Nr3c1 Polm Snx16 Zfp422-rs1
86	V$XFD1_01: Xenopus fork head domain factor 1	22	22	82	2657	13410	-1.56	0.0	2.04	0.17	2410043F08Rik AL024210 Adpn Aldh6a1 Chad Col4a6 Fancl Foxc1 G0s2 Gdap10 Hebp1 Mtap2 Nr3c1 Pycard Rab4a Scin Serpina3n Ulk1 Vps33b Vps39 Zfp160 Zfp422-rs1
87	V$E2A_Q2	67	67	37	9520	6547	-1.57	0.0	1.79	0.14	1110015E22Rik 1300013B24Rik 1810045K07Rik 2410043F08Rik 2610034N03Rik AL024210 Abpb Adpn Agc1 Aldh6a1 Anpep Ap1g2 BC010462 BC021611 Ccl27 Chi3l3 Crabp2 Cryl1 Deadc1 Dkkl1 Dnajc9 Dtnb Entpd5 Ephx1 Foxc1 G0s2 Gata3 Gdap10 Gnpat Irx5 Khdrbs3 Laptm4a Lbx2h Lyplal1 Mtap2 Neu2 Nfix Npl P2rx7 Padi2 Pbk Polk Polm Pramel1 Prim1 Prim2 Ptprv Pycard Rab4a Ranbp17 Scin Sdh1 Slc19a2 Slc28a3 Slc29a1 Slc35a3 Slc…
88	V$ELK1_02: Elk-1	75	75	29	12355	3712	-1.57	0.0	0.11	0.0	1110015E22Rik 1300013B24Rik 1810045K07Rik 2610034N03Rik 4933424N09Rik 5430413I02Rik AL024210 Aass Abpb Actl7b Acvrl1 Adpn Agc1 Aldh6a1 Ap1g2 BC010462 BC021611 Ccdc5 Ccl27 Cdkn2c Chad Chst10 Clybl Crabp2 Cryl1 Deadc1 Dkkl1 Dnajc9 Dtnb Etnk1 Fancl Foxc1 Galnt10 Gata3 Gnpat Id2 Il11ra1 Khdrbs3 Lbx2h Lyplal1 Mtap2 Neu2 Nfix Ngef Ntn1 P2rx7 Padi2 Pbk Pola1 Polk Polm Ppnr Pramel1 Prim1 Prim2 Ptprv Pyca…
89	V$HEB_Q6	35	35	69	4632	11435	-1.59	0.0	1.8	0.14	1110015E22Rik 2410043F08Rik 2610034N03Rik 4933424N09Rik Acvrl1 Adpn Anpep Ap1g2 Capn9 Ccl27 Col4a6 Crabp2 Dnajc9 Dtnb Ephx1 Irx5 Mtap2 Neu2 Nfix Padi2 Polm Ppnr Pycard Rpl21 Scin Serpina3n Slc25a29 Slc28a3 Slc35a3 Slurp1 Stxbp6 Sypl Timd2 Vps33b Vps39
90	V$E12_Q6	32	32	72	4187	11880	-1.61	0.0	1.81	0.14	1110015E22Rik Abpb Agc1 Aldh6a1 Anpep Ccdc5 Chi3l3 Deadc1 Dkkl1 Ephx1 Gdap10 Irx5 Laptm4a Lyplal1 Neu2 Npl Pramel1 Prim1 Prim2 Ptprv Rab4a Ranbp17 Scin Slc28a3 Slc35b1 Slc5a1 Snx16 Ssx2ip Stxbp6 Ulk1 Zfp160 Zfp52
91	V$PPARA_01: PPAR:RXR heterodimers	1	1	103	7	16060	-1.63	0.0	2.99	0.44	Ap1g2
92	V$AREB6_02: AREB6 (Atp1a1 regulatory element binding factor 6)	35	35	69	6186	9881	-1.64	0.0	0.14	0.0	1110015E22Rik 1300013B24Rik 2610034N03Rik Abpb Aldh6a1 BC010462 BC019755 Ccl27 Cryl1 Deadc1 Dkkl1 Entpd5 Ephx1 Fancl Foxc1 Gata3 Gdap10 Khdrbs3 Klk10 Lbx2h Mtap2 Neu2 Nfix Ngef Npl Nr3c1 P2rx7 Padi2 Prim1 Ptprv Slc19a2 Slc28a3 Slc35a3 Timd2 Zfp160
93	V$XBP1_01: X-box-binding protein 1	5	5	99	1437	14630	-1.66	0.0	0.04	0.0	Cdkn2c Crabp2 Dkkl1 Slc15a2 Slc35b1
94	V$GATA1_03: GATA-binding factor 1	31	31	73	5547	10520	-1.67	0.0	0.14	0.0	1810045K07Rik 2610034N03Rik 4933424N09Rik AL024210 Abpb Anpep BC019755 Cdkn2c Chad Chst10 Clybl Fancl Gdap10 Hebp1 Ins1 Lbx2h Lyplal1 Mtap2 Neu2 Npl P2rx7 Padi2 Prim1 Rab4a Rpl21 Slc19a2 Slc35a3 Slc35b1 Trim2 Zfp160 Zfp422-rs1
95	V$FOXP3_Q4	57	57	47	9517	6550	-1.7	0.0	0.17	0.0	2610034N03Rik 5430413I02Rik AL024210 Aass Abpb Actl7b Acvrl1 Anpep Ccdc5 Chad Chi3l3 Clybl Col4a6 Crabp2 Cryl1 Dkkl1 Dlx5 Entpd5 Etnk1 G0s2 Il11ra1 Ins1 Khdrbs3 Kns2 Laptm4a Lyplal1 Mglap Mtap2 Neu2 Nfix Ngef Npl Nr3c1 P2rx7 Pbk Polm Prim1 Rab4a Ranbp17 Scin Sdh1 Slc15a2 Slc35a3 Slc5a1 Slurp1 Snx16 Ssx2ip Stxbp6 Sypl Timd2 Trim2 Ulk1 Vps33b Vps39 Zfp160 Zfp422-rs1 Zfp52
96	V$VMAF_01: v-Maf	70	70	34	10080	5987	-1.7	0.0	1.63	0.09	1110015E22Rik 1300013B24Rik 2610034N03Rik 5430413I02Rik AL024210 Aass Abpb Agc1 Aldh6a1 Anpep Ap1g2 BC010462 BC019755 BC021611 Capn9 Ccdc5 Ccl27 Cdkn2c Chad Crabp2 Cryl1 Deadc1 Dtnb Entpd5 Ephx1 Etnk1 Fancl Galnt10 Gata3 Gnpat Hebp1 Id2 Il11ra1 Ins1 Irx5 Kns2 Lbx2h Lyplal1 Mtap2 Neu2 Nfix Ngef P2rx7 Padi2 Pbk Polk Polm Ppnr Prim2 Ptprv Pycard Ranbp17 Rpl21 Sdh1 Slc15a2 Slc19a2 Slc28a3 Slc29a1 Slc…
97	V$NKX22_01: NK2 class homeobox factor 2	9	9	95	2091	13976	-1.7	0.0	0.07	0.0	Acvrl1 Ccdc5 Dtnb Fancl Foxc1 Klk10 Slc35b1 Stxbp6 Zfp160
98	V$STAT_01: signal transducers and activators of transcription	24	24	80	3033	13034	-1.71	0.0	1.79	0.14	Acvrl1 Agc1 BC010462 BC019755 BC021611 Capn9 Chad Dkkl1 Entpd5 Ephx1 Id2 Irx5 Laptm4a Mtap2 Padi2 Pola1 Polk Ptprv Sdh1 Snx16 Stxbp6 Trim2 Zfp160 Zfp422-rs1
99	V$E2_01: papilloma virus regulator E2	9	9	95	856	15211	-1.71	0.0	2.26	0.17	Actl7b Capn9 Crabp2 Dtnb Id2 Irx5 Sdh1 Slc25a29 Slc35b1
100	V$GCM_Q2	28	28	76	3656	12411	-1.73	0.0	1.69	0.11	2410043F08Rik Acvrl1 Adpn Anpep Ap1g2 BC010462 Ccl27 Chad Crabp2 Dkkl1 Dtnb Fancl Foxc1 Galnt10 Gata3 Id2 Mglap Nfix Ppnr Prim1 Rab4a Ranbp17 Serpina3n Slc15a2 Slc5a1 Slurp1 Ssx2ip Stxbp6
101	V$PITX2_Q2: pituitary homeobox factor 2	40	40	64	6879	9188	-1.73	0.0	0.17	0.0	1300013B24Rik 2410043F08Rik 4933424N09Rik 5430413I02Rik Actl7b Acvrl1 Ap1g2 BC019755 Capn9 Chi3l3 Chst10 Clybl Dkkl1 Dtnb Entpd5 Etnk1 Foxc1 Gnpat Hebp1 Id2 Il11ra1 Laptm4a Lyplal1 Mtap2 Nfix Npl Nr3c1 P2rx7 Pramel1 Rab4a Rpl21 Sdh1 Slc15a2 Slc28a3 Slc35a3 Vps33b Vps39 Zfp160 Zfp422-rs1 Zfp52
102	V$NKX3A_01: NK class homeobox factor 3A	16	16	88	3180	12887	-1.75	0.0	0.11	0.0	1810045K07Rik 2610034N03Rik AL024210 Adpn Ccl27 Chst10 Etnk1 Mtap2 Neu2 Nr3c1 Prim1 Rab4a Snx16 Sypl Ulk1 Zfp160
103	V$CAAT_01: cellular and viral CCAAT box	67	67	37	9671	6396	-1.75	0.0	1.52	0.05	1300013B24Rik 1810045K07Rik 2610034N03Rik 4933424N09Rik 5430413I02Rik AL024210 Aass Actl7b Adpn Agc1 Aldh6a1 Ap1g2 Capn9 Ccl27 Chad Chst10 Col4a6 Crabp2 Cryl1 Deadc1 Dkkl1 Dlx5 Dtnb Entpd5 Ephx1 Foxc1 G0s2 Galnt10 Id2 Ins1 Laptm4a Lbx2h Mtap2 Neu2 Ngef Npl Nr3c1 Pbk Pola1 Polk Polm Pramel1 Prim1 Prim2 Ptprv Pycard Scin Sdh1 Serpina3n Slc15a2 Slc19a2 Slc25a29 Slc28a3 Slc29a1 Slc35a3 Slc35b1 Slc5a1…
104	V$MYCMAX_B: c-Myc:Max binding sites	44	44	60	6142	9925	-1.76	0.0	1.49	0.05	1810045K07Rik 2610034N03Rik AL024210 Abpb Adpn BC019755 Capn9 Chst10 Clybl Crabp2 Dtnb Ephx1 Etnk1 Galnt10 Gnpat Hebp1 Irx5 Kns2 Laptm4a Lyplal1 Mtap2 Ngef Npl Ntn1 Padi2 Pola1 Ppnr Pramel1 Prim1 Ranbp17 Rpl21 Scin Sdh1 Slc15a2 Slc19a2 Slc25a29 Slc28a3 Slc35b1 Slc5a1 Slurp1 Stxbp6 Sypl Ulk1 Zfp52
105	V$TITF1_Q3: TTF-1, TITF1 (thyroid transcription factor 1)	36	36	68	6232	9835	-1.76	0.0	0.18	0.0	2410043F08Rik Actl7b Acvrl1 BC019755 Ccdc5 Chad Chi3l3 Chst10 Col4a6 Crabp2 Dkkl1 Dnajc9 Galnt10 Gdap10 Laptm4a Mglap Mtap2 Neu2 Nfix Ngef Nr3c1 P2rx7 Pbk Pramel1 Prim1 Rpl21 Slc15a2 Slc25a29 Slc28a3 Slc29a1 Slc5a1 Ssx2ip Sypl Trim2 Vps39 Zfp422-rs1
106	V$CREBP1_Q2: CRE-binding protein 1	10	10	94	1011	15056	-1.79	0.0	2.12	0.17	1110015E22Rik 1810045K07Rik 2610034N03Rik Adpn Aldh6a1 Laptm4a Nr3c1 Rpl21 Scin Snx16
107	V$SRF_Q6: serum response factor	10	10	94	1015	15052	-1.8	0.0	2.1	0.17	1810045K07Rik Anpep Dkkl1 Khdrbs3 Nfix Padi2 Slc28a3 Slc35b1 Slurp1 Sypl
108	V$CREB_Q4: cAMP-response element binding protein	12	12	92	1296	14771	-1.8	0.0	2.01	0.17	1110015E22Rik 1810045K07Rik 2610034N03Rik Aass Adpn Aldh6a1 G0s2 Laptm4a Nr3c1 Rpl21 Slc19a2 Snx16
109	V$AIRE_01	24	24	80	3088	12979	-1.81	0.0	1.66	0.1	1810045K07Rik 2410043F08Rik BC021611 Ccdc5 Chi3l3 Dkkl1 Dnajc9 Gdap10 Ins1 Mtap2 Ngef Nr3c1 P2rx7 Ppnr Ptprv Rpl21 Scin Slc35a3 Snx16 Ssx2ip Stxbp6 Vps33b Vps39 Zfp422-rs1
110	V$TAL1ALPHAE47_01: Tal-1alpha:E47 heterodimer	12	12	92	1297	14770	-1.81	0.0	2.01	0.17	1810045K07Rik 5430413I02Rik Capn9 Entpd5 Galnt10 Klk10 Lyplal1 Pbk Ranbp17 Serpina3n Slurp1 Vps39
111	V$NRF2_Q4: heterodimer containing Nrf2	23	23	81	4221	11846	-1.81	0.0	0.15	0.0	1110015E22Rik Acvrl1 Adpn BC010462 BC021611 Ccl27 Crabp2 Dkkl1 Dtnb Fancl Foxc1 Gata3 Gdap10 Hebp1 Ngef Rpl21 Slc28a3 Slc29a1 Slurp1 Sypl Trim2 Vps39 Zfp160
112	V$SRF_Q5_01	26	26	78	4672	11395	-1.82	0.0	0.17	0.0	1810045K07Rik 5430413I02Rik Aass Abpb Aldh6a1 Anpep Ap1g2 BC021611 Cdkn2c Dkkl1 Galnt10 Il11ra1 Khdrbs3 Nfix Npl P2rx7 Padi2 Pramel1 Prim1 Slc19a2 Slc28a3 Slc29a1 Slc35b1 Slurp1 Sypl Zfp422-rs1
113	V$MTF1_Q4	11	11	93	1164	14903	-1.83	0.0	2.01	0.17	Cdkn2c Dlx5 Etnk1 Galnt10 Ngef Pola1 Polk Prim2 Rab4a Ranbp17 Slc25a29
114	V$CREB_02: cAMP-responsive element binding protein	7	7	97	1715	14352	-1.83	0.0	0.07	0.0	Adpn Cdkn2c Etnk1 Foxc1 Hebp1 Lbx2h Rpl21
115	V$POU1F1_Q6	38	38	66	6457	9610	-1.86	0.0	0.22	0.0	1300013B24Rik 1810045K07Rik 2410043F08Rik 2610034N03Rik 4933424N09Rik Adpn BC010462 Ccdc5 Chi3l3 Dtnb Entpd5 Etnk1 Fancl Hebp1 Id2 Ins1 Laptm4a Mtap2 Nr3c1 Pbk Ppnr Prim1 Rab4a Sdh1 Slc15a2 Slc28a3 Slc35a3 Slc35b1 Slc5a1 Slurp1 Snx16 Ssx2ip Sypl Trim2 Ulk1 Vps33b Zfp160 Zfp422-rs1
116	V$CREBP1_01: cAMP-responsive element binding protein 1	4	4	100	258	15809	-1.87	0.0	2.42	0.17	1110015E22Rik Aldh6a1 Etnk1 Nr3c1
117	V$NFKB_Q6_01	63	63	41	10271	5796	-1.87	0.0	0.23	0.0	1300013B24Rik 2410043F08Rik 4933424N09Rik 5430413I02Rik AL024210 Abpb Acvrl1 Adpn Agc1 Aldh6a1 Ap1g2 BC010462 BC019755 BC021611 Capn9 Ccl27 Chad Chi3l3 Crabp2 Cryl1 Dkkl1 Dlx5 Dnajc9 Dtnb Ephx1 Foxc1 G0s2 Gnpat Hebp1 Id2 Il11ra1 Mglap Mtap2 Ngef Nr3c1 Ntn1 Padi2 Pbk Pola1 Polk Polm Pramel1 Prim1 Prim2 Ptprv Pycard Ranbp17 Rpl21 Scin Serpina3n Slc19a2 Slc25a29 Slc28a3 Slc29a1 Slc35a3 Slc35b1 Snx16…
118	V$AHR_Q5: aryl hydrocarbon / dioxin receptor	16	16	88	1911	14156	-1.88	0.0	1.76	0.13	1810045K07Rik BC021611 Ephx1 Gata3 Id2 Laptm4a Ntn1 Polk Polm Prim2 Rpl21 Sdh1 Slc19a2 Slc28a3 Stxbp6 Zfp422-rs1
119	V$DEC_Q1	77	77	27	11310	4757	-1.89	0.0	1.41	0.04	1110015E22Rik 1300013B24Rik 2410043F08Rik 2610034N03Rik 4933424N09Rik 5430413I02Rik Aass Abpb Actl7b Agc1 Aldh6a1 Anpep Ap1g2 BC010462 BC019755 BC021611 Ccdc5 Ccl27 Cdkn2c Chad Chi3l3 Clybl Col4a6 Crabp2 Cryl1 Dkkl1 Dlx5 Dnajc9 Entpd5 Ephx1 Etnk1 Fancl G0s2 Gata3 Gdap10 Gnpat Hebp1 Il11ra1 Klk10 Laptm4a Lbx2h Lyplal1 Mtap2 Ngef Npl Nr3c1 P2rx7 Padi2 Pbk Polk Polm Ppnr Pramel1 Prim1 Prim2 Ptprv Py…
120	V$CHOP_01: heterodimers of CHOP and C/EBPalpha	26	26	78	4602	11465	-1.9	0.0	0.2	0.0	2610034N03Rik 4933424N09Rik AL024210 Aass BC010462 BC021611 Capn9 Ccdc5 Crabp2 Cryl1 Dnajc9 Ephx1 Foxc1 Galnt10 Id2 Lbx2h Mtap2 Nr3c1 Ptprv Slc19a2 Slc28a3 Slurp1 Sypl Trim2 Vps33b Vps39
121	V$DR4_Q2: direct repeat 4	86	86	18	13839	2228	-1.91	0.0	0.13	0.0	1110015E22Rik 1300013B24Rik 1810045K07Rik 2410043F08Rik 2610034N03Rik 4933424N09Rik 5430413I02Rik Aass Abpb Actl7b Acvrl1 Adpn Aldh6a1 Anpep Ap1g2 BC010462 BC019755 BC021611 Ccdc5 Ccl27 Cdkn2c Chad Chst10 Clybl Col4a6 Crabp2 Cryl1 Deadc1 Dkkl1 Dlx5 Dnajc9 Dtnb Ephx1 Etnk1 Fancl Foxc1 G0s2 Galnt10 Gata3 Gdap10 Gnpat Hebp1 Il11ra1 Ins1 Khdrbs3 Klk10 Laptm4a Lbx2h Lyplal1 Mglap Mtap2 Neu2 Nfix Ngef …
122	V$ETS1_B: c-ETS-1 binding site	49	49	55	7071	8996	-1.91	0.0	1.22	0.0	1110015E22Rik 1300013B24Rik 5430413I02Rik Aass Abpb Actl7b Acvrl1 Adpn Agc1 Aldh6a1 Ap1g2 Ccdc5 Chad Chi3l3 Chst10 Cryl1 Entpd5 Fancl Foxc1 Gnpat Il11ra1 Lbx2h Lyplal1 Mtap2 Neu2 Nfix Padi2 Pbk Polk Polm Ppnr Pramel1 Ptprv Pycard Rab4a Rpl21 Serpina3n Slc19a2 Slc28a3 Slc29a1 Slc35a3 Slc35b1 Snx16 Sypl Ulk1 Vps33b Vps39 Zfp160 Zfp52
123	V$OSF2_Q6	73	73	31	10722	5345	-1.91	0.0	1.34	0.0	1300013B24Rik 1810045K07Rik 2410043F08Rik 4933424N09Rik 5430413I02Rik AL024210 Abpb Actl7b Acvrl1 Adpn Anpep Ap1g2 BC019755 BC021611 Capn9 Ccdc5 Ccl27 Cdkn2c Chad Chi3l3 Chst10 Col4a6 Cryl1 Deadc1 Dkkl1 Ephx1 Fancl Foxc1 G0s2 Galnt10 Gata3 Gdap10 Hebp1 Id2 Il11ra1 Irx5 Khdrbs3 Laptm4a Lbx2h Lyplal1 Mglap Mtap2 Neu2 Nfix Npl Nr3c1 P2rx7 Padi2 Pbk Ppnr Pramel1 Prim2 Ptprv Pycard Ranbp17 Rpl21 Scin …
124	V$E2F1_Q3_01	25	25	79	4426	11641	-1.93	0.0	0.2	0.0	2610034N03Rik 4933424N09Rik Agc1 Aldh6a1 Chad Cryl1 Dnajc9 Dtnb Gata3 Id2 Irx5 Kns2 Nfix Ntn1 Pola1 Polk Prim1 Prim2 Ranbp17 Scin Sdh1 Slc19a2 Slc25a29 Stxbp6 Ulk1
125	V$AMEF2_Q6: myocyte enhancer factor	7	7	97	1675	14392	-1.94	0.0	0.08	0.0	2410043F08Rik Fancl P2rx7 Rpl21 Slc29a1 Stxbp6 Zfp422-rs1
126	V$ZTA_Q2	36	36	68	5077	10990	-1.94	0.0	1.25	0.0	1110015E22Rik 1810045K07Rik 2610034N03Rik AL024210 Aass Abpb Acvrl1 Ap1g2 Ccdc5 Chst10 Crabp2 Cryl1 Dkkl1 Fancl Galnt10 Hebp1 Il11ra1 Laptm4a Lbx2h Ngef P2rx7 Pola1 Ranbp17 Scin Serpina3n Slc15a2 Slc19a2 Slc25a29 Slc35a3 Slc5a1 Slurp1 Timd2 Vps33b Vps39 Zfp160 Zfp52
127	V$LDSPOLYA_B: Lentiviral Poly A downstream element	80	80	24	12882	3185	-1.94	0.0	0.19	0.0	1110015E22Rik 1300013B24Rik 1810045K07Rik 2410043F08Rik 5430413I02Rik AL024210 Aass Abpb Actl7b Acvrl1 Adpn Agc1 Aldh6a1 Ap1g2 BC010462 BC019755 BC021611 Capn9 Ccdc5 Ccl27 Cdkn2c Chad Chi3l3 Chst10 Col4a6 Crabp2 Cryl1 Deadc1 Dkkl1 Dlx5 Dnajc9 Entpd5 Ephx1 Fancl Galnt10 Gata3 Gnpat Hebp1 Il11ra1 Irx5 Laptm4a Lbx2h Lyplal1 Mglap Mtap2 Neu2 Nfix Ngef Npl Nr3c1 P2rx7 Padi2 Pbk Pola1 Polm Ppnr Pramel1…
128	V$FREAC7_01: Fork head RElated ACtivator-7	39	39	65	6479	9588	-1.97	0.0	0.28	0.0	2610034N03Rik 4933424N09Rik 5430413I02Rik Adpn BC019755 Capn9 Ccdc5 Chad Col4a6 Cryl1 Dkkl1 Dnajc9 Dtnb Id2 Laptm4a Mtap2 Ngef Nr3c1 P2rx7 Padi2 Pbk Polm Prim1 Prim2 Pycard Ranbp17 Scin Sdh1 Serpina3n Slc25a29 Slc35b1 Snx16 Stxbp6 Sypl Ulk1 Vps33b Vps39 Zfp160 Zfp422-rs1
129	V$E47_01: E47	19	19	85	2422	13645	-1.97	0.0	1.53	0.05	Anpep Chi3l3 Deadc1 Dkkl1 Dnajc9 Ephx1 Gdap10 Irx5 Prim1 Ptprv Rab4a Ranbp17 Scin Slc28a3 Slc35b1 Slc5a1 Snx16 Stxbp6 Sypl
130	V$STAF_02: Se-Cys tRNA gene transcription activating factor	21	21	83	2732	13335	-1.97	0.0	1.48	0.05	1300013B24Rik Adpn Aldh6a1 Ccdc5 Chst10 Cryl1 Dlx5 Ephx1 Fancl Hebp1 Il11ra1 Khdrbs3 Ntn1 Polk Prim1 Pycard Sdh1 Slc35a3 Slc35b1 Snx16 Trim2
131	V$COMP1_01: COMP1	62	62	42	9970	6097	-1.99	0.0	0.31	0.0	1110015E22Rik 1300013B24Rik 1810045K07Rik 2610034N03Rik 5430413I02Rik AL024210 Aass Abpb Adpn Ap1g2 BC010462 Capn9 Ccdc5 Chad Chi3l3 Chst10 Clybl Col4a6 Crabp2 Deadc1 Dkkl1 Entpd5 Ephx1 Fancl Foxc1 Galnt10 Gnpat Id2 Il11ra1 Ins1 Lbx2h Lyplal1 Mglap Mtap2 Neu2 Npl Nr3c1 Ntn1 Padi2 Pola1 Ppnr Pramel1 Prim1 Prim2 Rab4a Ranbp17 Rpl21 Sdh1 Serpina3n Slc15a2 Slc19a2 Slc35a3 Slc35b1 Slurp1 Snx16 Ssx2ip …
132	V$IRF_Q6_01	46	46	58	7483	8584	-2.0	0.0	0.33	0.0	1810045K07Rik 2610034N03Rik AL024210 Aass Abpb Actl7b Adpn Agc1 Anpep Ap1g2 BC010462 Capn9 Ccdc5 Chst10 Crabp2 Cryl1 G0s2 Gata3 Gdap10 Hebp1 Il11ra1 Mglap Neu2 Npl Nr3c1 Ntn1 Pbk Polm Pramel1 Pycard Rab4a Rpl21 Scin Sdh1 Slc15a2 Slc19a2 Slc29a1 Slc35b1 Ssx2ip Stxbp6 Sypl Timd2 Trim2 Vps33b Vps39 Zfp160
133	V$SREBP1_Q6	37	37	67	5313	10754	-2.0	0.0	1.12	0.0	1110015E22Rik 1810045K07Rik 2410043F08Rik 5430413I02Rik AL024210 Abpb Aldh6a1 Ap1g2 BC010462 BC021611 Chad Cryl1 G0s2 Hebp1 Id2 Ins1 Klk10 Laptm4a Nfix Ntn1 P2rx7 Padi2 Pbk Polk Polm Ptprv Pycard Rpl21 Scin Slc19a2 Slc28a3 Slc29a1 Slurp1 Ssx2ip Stxbp6 Vps33b Vps39
134	V$HNF1_C: Hepatic nuclear factor 1	38	38	66	5487	10580	-2.01	0.0	1.08	0.0	1300013B24Rik 5430413I02Rik AL024210 Abpb Actl7b Anpep Ap1g2 BC019755 Capn9 Col4a6 Crabp2 Deadc1 Dlx5 Dtnb Entpd5 Fancl Hebp1 Id2 Laptm4a Lyplal1 Mtap2 Neu2 Nfix Npl Nr3c1 Pbk Pola1 Ppnr Pycard Sdh1 Slc35a3 Slc35b1 Snx16 Ssx2ip Vps33b Zfp160 Zfp422-rs1 Zfp52
135	V$NFY_Q6_01	47	47	57	6918	9149	-2.01	0.0	1.01	0.0	1300013B24Rik 1810045K07Rik 2610034N03Rik 5430413I02Rik AL024210 Aass Abpb Actl7b Adpn Agc1 Aldh6a1 Ap1g2 BC010462 Capn9 Chst10 Col4a6 Crabp2 Cryl1 Deadc1 Dkkl1 Dlx5 Entpd5 Fancl Foxc1 Gnpat Id2 Ins1 Laptm4a Mglap Nfix Ngef Npl Nr3c1 Pola1 Prim1 Scin Sdh1 Slc19a2 Slc25a29 Slc29a1 Ssx2ip Stxbp6 Sypl Trim2 Vps39 Zfp422-rs1 Zfp52
136	V$NMYC_01: N-Myc	19	19	85	3461	12606	-2.02	0.0	0.19	0.0	2410043F08Rik AL024210 Aldh6a1 Cdkn2c Cryl1 Gdap10 Gnpat Hebp1 Laptm4a Lyplal1 Mtap2 Npl Pola1 Sdh1 Slc25a29 Slc35b1 Slc5a1 Snx16 Ulk1
137	V$FOXO1_02: fork head box O1	3	3	101	980	15087	-2.02	0.0	0.04	0.0	Ccl27 Nr3c1 Vps33b
138	V$GATA1_05: GATA-binding factor 1	20	20	84	2620	13447	-2.03	0.0	1.4	0.04	1810045K07Rik Chi3l3 Deadc1 Dnajc9 Dtnb Entpd5 Galnt10 Nfix Ngef Npl Prim1 Rpl21 Slc15a2 Slc19a2 Slc28a3 Slc29a1 Slurp1 Sypl Trim2 Zfp52
139	V$MYC_Q2	16	16	88	3004	13063	-2.04	0.0	0.18	0.0	2410043F08Rik AL024210 Cdkn2c Gdap10 Gnpat Hebp1 Laptm4a Lyplal1 Mtap2 Npl Pola1 Sdh1 Slc25a29 Slc35b1 Slc5a1 Ulk1
140	V$AP1_Q2: activator protein 1	73	73	31	10873	5194	-2.04	0.0	1.1	0.0	1300013B24Rik 1810045K07Rik 2610034N03Rik 4933424N09Rik 5430413I02Rik Abpb Actl7b Acvrl1 Adpn Agc1 Aldh6a1 Anpep BC010462 BC019755 BC021611 Capn9 Ccdc5 Ccl27 Cdkn2c Chad Chi3l3 Clybl Col4a6 Crabp2 Cryl1 Deadc1 Dkkl1 Dlx5 Dnajc9 Entpd5 Ephx1 Etnk1 Fancl Foxc1 G0s2 Galnt10 Gata3 Gnpat Hebp1 Id2 Il11ra1 Ins1 Laptm4a Lyplal1 Mtap2 Neu2 Ngef P2rx7 Pola1 Ppnr Prim2 Ptprv Pycard Rab4a Ranbp17 Rpl21 Scin…
141	V$CMYB_01: c-Myb	18	18	86	3299	12768	-2.04	0.0	0.19	0.0	4933424N09Rik Aldh6a1 Chad Crabp2 Irx5 Ntn1 P2rx7 Ptprv Ranbp17 Scin Sdh1 Slc19a2 Slc25a29 Slc28a3 Slc5a1 Ssx2ip Sypl Zfp422-rs1
142	V$PR_01: high affinity binding sites for progesterone receptor	4	4	100	279	15788	-2.04	0.0	2.21	0.17	Capn9 Irx5 Neu2 Slc5a1
143	V$SOX9_B1: SOX (SRY-related HMG box)	56	56	48	8938	7129	-2.05	0.0	0.39	0.0	1300013B24Rik 2410043F08Rik Aass Abpb Agc1 Anpep Ap1g2 BC019755 Ccdc5 Chi3l3 Chst10 Col4a6 Dkkl1 Entpd5 Ephx1 Etnk1 Galnt10 Gdap10 Gnpat Hebp1 Ins1 Laptm4a Lbx2h Lyplal1 Mglap Mtap2 Neu2 Nfix Npl Nr3c1 Padi2 Pola1 Polm Ppnr Pramel1 Prim1 Prim2 Ptprv Ranbp17 Rpl21 Scin Slc15a2 Slc19a2 Slc28a3 Slc35a3 Slc35b1 Slc5a1 Slurp1 Snx16 Ssx2ip Sypl Trim2 Vps39 Zfp160 Zfp422-rs1 Zfp52
144	V$CETS1P54_01: c-Ets-1(p54)	70	70	34	10446	5621	-2.05	0.0	1.04	0.0	1110015E22Rik 1300013B24Rik 1810045K07Rik 4933424N09Rik 5430413I02Rik Aass Abpb Actl7b Acvrl1 Adpn Agc1 Anpep Ap1g2 BC010462 BC021611 Ccdc5 Ccl27 Cdkn2c Chad Chi3l3 Chst10 Clybl Crabp2 Cryl1 Deadc1 Dtnb Etnk1 Galnt10 Gata3 Gdap10 Gnpat Hebp1 Id2 Irx5 Khdrbs3 Klk10 Lbx2h Lyplal1 Mglap Mtap2 Neu2 Nfix Ngef Npl Ntn1 P2rx7 Pbk Pola1 Polk Polm Ppnr Pramel1 Prim1 Prim2 Ptprv Pycard Rpl21 Slc19a2 Slc25a…
145	V$ETS2_B: c-Ets-2 binding sites	31	31	73	4416	11651	-2.05	0.0	1.1	0.0	1300013B24Rik 5430413I02Rik Aass Actl7b Agc1 Ap1g2 Ccdc5 Cryl1 Gnpat Il11ra1 Lbx2h Lyplal1 Mtap2 Neu2 Nfix Nr3c1 Pbk Polm Ppnr Pramel1 Ptprv Pycard Slc19a2 Slc28a3 Slc29a1 Slc35a3 Snx16 Ulk1 Vps39 Zfp160 Zfp52
146	V$HLF_01: hepatic leukemia factor	28	28	76	4729	11338	-2.06	0.0	0.29	0.0	1110015E22Rik 1300013B24Rik 4933424N09Rik AL024210 Aass Aldh6a1 Anpep BC010462 Ccl27 Chi3l3 Chst10 Col4a6 Deadc1 Etnk1 Fancl G0s2 Gdap10 Il11ra1 Ins1 Khdrbs3 Lyplal1 Nr3c1 Polm Prim2 Slc29a1 Slc35a3 Timd2 Trim2
147	V$RFX1_01: X-box binding protein RFX1	47	47	57	7046	9021	-2.07	0.0	0.85	0.0	1110015E22Rik 1300013B24Rik 1810045K07Rik 4933424N09Rik Actl7b Acvrl1 Aldh6a1 Ap1g2 BC010462 BC019755 Capn9 Ccdc5 Chad Chst10 Clybl Col4a6 Crabp2 Dlx5 Entpd5 Ephx1 Foxc1 G0s2 Galnt10 Gata3 Gdap10 Hebp1 Id2 Il11ra1 Ins1 Lyplal1 P2rx7 Padi2 Polm Prim2 Ptprv Ranbp17 Rpl21 Scin Slc35a3 Slc5a1 Snx16 Ssx2ip Sypl Timd2 Trim2 Vps39 Zfp160
148	V$XFD3_01: Xenopus fork head domain factor 3	9	9	95	1927	14140	-2.07	0.0	0.12	0.0	Actl7b Dkkl1 Nr3c1 Pola1 Ppnr Prim2 Ssx2ip Ulk1 Vps33b
149	V$NRF2_01: nuclear respiratory factor 2	14	14	90	2682	13385	-2.07	0.0	0.17	0.0	4933424N09Rik Abpb Acvrl1 Cryl1 Galnt10 Gata3 Gnpat Khdrbs3 Pola1 Polm Prim1 Prim2 Slc35b1 Vps33b
150	V$IK3_01: Ikaros 3	7	7	97	1617	14450	-2.07	0.0	0.1	0.0	1300013B24Rik Agc1 Capn9 Chad Gata3 Ppnr Ptprv
151	V$RP58_01: 58 KDA repressor protein	5	5	99	406	15661	-2.08	0.0	2.07	0.17	Abpb Capn9 Ephx1 Galnt10 Lyplal1
152	V$NKX61_01: NKX6-1	3	3	101	963	15104	-2.09	0.0	0.05	0.0	Foxc1 Gata3 Mtap2
153	V$LEF1TCF1_Q4	50	50	54	7895	8172	-2.09	0.0	0.47	0.0	1110015E22Rik 1810045K07Rik 2410043F08Rik 2610034N03Rik 5430413I02Rik Aass Actl7b Acvrl1 Adpn Ap1g2 BC019755 BC021611 Ccdc5 Ccl27 Chad Clybl Col4a6 Dkkl1 Dlx5 Dtnb Entpd5 Ephx1 Il11ra1 Ins1 Lbx2h Lyplal1 Mtap2 Neu2 Nfix P2rx7 Pbk Polm Ppnr Prim1 Prim2 Pycard Rab4a Scin Sdh1 Slc29a1 Slc35a3 Snx16 Stxbp6 Sypl Timd2 Trim2 Vps33b Zfp160 Zfp422-rs1 Zfp52
154	V$GATA2_03: GATA-binding factor 2	29	29	75	4835	11232	-2.09	0.0	0.33	0.0	1300013B24Rik 1810045K07Rik Ccl27 Chi3l3 Deadc1 Dnajc9 Etnk1 Galnt10 Gdap10 Hebp1 Laptm4a Lyplal1 Mtap2 Neu2 Ngef Npl Nr3c1 Prim1 Scin Slc15a2 Slc19a2 Slc29a1 Slc35b1 Slurp1 Snx16 Sypl Trim2 Ulk1 Zfp52
155	V$BARBIE_01: barbiturate-inducible element	53	53	51	8047	8020	-2.09	0.0	0.76	0.0	1110015E22Rik 1300013B24Rik 1810045K07Rik 4933424N09Rik Actl7b Acvrl1 Adpn Aldh6a1 Anpep Capn9 Ccl27 Clybl Deadc1 Entpd5 Ephx1 Etnk1 G0s2 Gata3 Gdap10 Gnpat Hebp1 Il11ra1 Ins1 Laptm4a Lyplal1 Mglap Mtap2 Nr3c1 Ntn1 P2rx7 Pbk Pola1 Polk Ppnr Pramel1 Prim1 Ptprv Pycard Rab4a Ranbp17 Rpl21 Scin Sdh1 Serpina3n Slc15a2 Slc19a2 Slc25a29 Slurp1 Snx16 Ssx2ip Stxbp6 Timd2 Vps33b
156	V$EBF_Q6	27	27	77	4556	11511	-2.09	0.0	0.3	0.0	4933424N09Rik AL024210 Acvrl1 Aldh6a1 Anpep Ap1g2 Capn9 Dkkl1 Dtnb G0s2 Galnt10 Hebp1 Id2 Lbx2h Lyplal1 Mglap Polk Polm Scin Serpina3n Slc19a2 Slc35b1 Slc5a1 Ssx2ip Stxbp6 Vps39 Zfp422-rs1
157	V$NKX25_01: homeo domain factor Nkx-2.5/Csx, tinman homolog	52	52	52	7918	8149	-2.09	0.0	0.73	0.0	1110015E22Rik 1810045K07Rik 4933424N09Rik Abpb Adpn Aldh6a1 Anpep BC019755 Ccdc5 Cdkn2c Chad Chi3l3 Col4a6 Crabp2 Cryl1 Dkkl1 Dtnb Ephx1 Etnk1 Fancl G0s2 Gnpat Hebp1 Il11ra1 Ins1 Khdrbs3 Laptm4a Mglap Nfix Ngef Npl Ntn1 P2rx7 Pbk Polk Pramel1 Prim1 Prim2 Pycard Rpl21 Sdh1 Slc35a3 Slc35b1 Ssx2ip Stxbp6 Sypl Timd2 Trim2 Ulk1 Vps39 Zfp160 Zfp422-rs1
158	V$OCT1_02: octamer factor 1	33	33	71	5403	10664	-2.09	0.0	0.37	0.0	1300013B24Rik 2610034N03Rik 4933424N09Rik AL024210 Aass Acvrl1 BC010462 Cdkn2c Col4a6 Deadc1 Dkkl1 Entpd5 Fancl Gdap10 Gnpat Hebp1 Mtap2 Nr3c1 Pbk Polm Ppnr Prim1 Pycard Rpl21 Slc28a3 Slc29a1 Slc35a3 Snx16 Stxbp6 Timd2 Ulk1 Zfp160 Zfp52
159	V$USF_C: USF binding site	49	49	55	7666	8401	-2.09	0.0	0.53	0.0	1110015E22Rik 1300013B24Rik 1810045K07Rik 2410043F08Rik AL024210 Aass Abpb Actl7b Acvrl1 Adpn Aldh6a1 Ap1g2 BC010462 BC019755 Cdkn2c Ephx1 G0s2 Gdap10 Gnpat Hebp1 Il11ra1 Laptm4a Lyplal1 Mtap2 Nfix Ngef Npl P2rx7 Pbk Pola1 Polm Pycard Ranbp17 Scin Sdh1 Serpina3n Slc15a2 Slc25a29 Slc28a3 Slc35a3 Slc35b1 Slc5a1 Slurp1 Snx16 Ssx2ip Trim2 Ulk1 Vps39 Zfp160
160	V$BACH2_01: BTB and CNC homolog 2	73	73	31	10946	5121	-2.09	0.0	1.0	0.0	1110015E22Rik 1300013B24Rik 1810045K07Rik 2410043F08Rik 2610034N03Rik AL024210 Aass Abpb Actl7b Acvrl1 Adpn Agc1 Aldh6a1 Ap1g2 BC010462 BC019755 Capn9 Ccdc5 Ccl27 Chst10 Clybl Crabp2 Cryl1 Deadc1 Dkkl1 Dnajc9 Dtnb Entpd5 Etnk1 Fancl Foxc1 G0s2 Galnt10 Gata3 Gnpat Hebp1 Il11ra1 Khdrbs3 Laptm4a Lbx2h Lyplal1 Mglap Mtap2 Neu2 Nfix Ngef P2rx7 Pola1 Polk Ppnr Ptprv Rab4a Ranbp17 Scin Sdh1 Serpina3n Sl…
161	V$SMAD3_Q6	59	59	45	9279	6788	-2.09	0.0	0.47	0.0	1110015E22Rik 1810045K07Rik 2410043F08Rik 5430413I02Rik Aass Abpb Actl7b Acvrl1 Agc1 Aldh6a1 Anpep BC010462 BC021611 Ccl27 Chad Chi3l3 Clybl Cryl1 Dnajc9 Entpd5 Ephx1 G0s2 Galnt10 Gdap10 Gnpat Il11ra1 Irx5 Laptm4a Lyplal1 Mglap Mtap2 Neu2 Npl Nr3c1 Ntn1 Pbk Pola1 Prim1 Ptprv Rab4a Ranbp17 Rpl21 Scin Sdh1 Serpina3n Slc15a2 Slc28a3 Slc29a1 Slc35b1 Slc5a1 Slurp1 Ssx2ip Timd2 Trim2 Ulk1 Vps33b Vps39 …
162	V$ER_Q6: estrogen receptor	55	55	49	8443	7624	-2.1	0.0	0.67	0.0	1300013B24Rik 5430413I02Rik AL024210 Aass Abpb Acvrl1 Adpn BC010462 BC019755 BC021611 Ccdc5 Ccl27 Chad Chst10 Clybl Crabp2 Deadc1 Dkkl1 Dtnb Entpd5 Ephx1 Fancl Foxc1 G0s2 Galnt10 Gata3 Hebp1 Ins1 Irx5 Khdrbs3 Klk10 Lyplal1 Nr3c1 P2rx7 Padi2 Pbk Pola1 Ppnr Prim1 Pycard Ranbp17 Scin Slc19a2 Slc35b1 Slc5a1 Slurp1 Ssx2ip Sypl Timd2 Trim2 Ulk1 Vps39 Zfp160 Zfp422-rs1 Zfp52
163	V$OCT1_B: Octamer binding factor 1	9	9	95	964	15103	-2.1	0.0	1.75	0.13	Aass Adpn BC021611 Ccl27 Chst10 Hebp1 Polm Scin Zfp422-rs1
164	V$PAX6_01: Pax-6	49	49	55	7533	8534	-2.11	0.0	0.65	0.0	1110015E22Rik 1300013B24Rik 1810045K07Rik 2610034N03Rik AL024210 Aass BC021611 Ccdc5 Ccl27 Cdkn2c Chad Chi3l3 Chst10 Crabp2 Cryl1 Deadc1 Dlx5 Dnajc9 Dtnb Entpd5 Ephx1 Etnk1 Gata3 Gnpat Id2 Il11ra1 Laptm4a Lbx2h Nfix Npl Nr3c1 P2rx7 Pola1 Ppnr Prim1 Prim2 Ptprv Pycard Ranbp17 Rpl21 Scin Serpina3n Slc15a2 Slc35a3 Stxbp6 Ulk1 Vps39 Zfp160 Zfp52
165	V$SOX5_01: Sox-5	48	48	56	7391	8676	-2.11	0.0	0.64	0.0	1300013B24Rik 2410043F08Rik Abpb Agc1 Aldh6a1 Anpep Ap1g2 BC019755 Ccdc5 Chi3l3 Chst10 Col4a6 Dkkl1 Entpd5 Ephx1 Galnt10 Gnpat Ins1 Laptm4a Lbx2h Lyplal1 Mglap Mtap2 Neu2 Nfix Nr3c1 Pola1 Polm Ppnr Pramel1 Prim1 Prim2 Ranbp17 Rpl21 Scin Slc15a2 Slc19a2 Slc28a3 Slc35a3 Slc35b1 Slc5a1 Slurp1 Ssx2ip Sypl Trim2 Vps39 Zfp422-rs1 Zfp52
166	V$CART1_01: Cart-1 (cartilage homeoprotein 1)	9	9	95	1910	14157	-2.11	0.0	0.13	0.0	1810045K07Rik Chi3l3 Lbx2h Mtap2 Nfix Nr3c1 Scin Snx16 Vps33b
167	V$E2F_Q6_01	15	15	89	1880	14187	-2.11	0.0	1.45	0.05	2610034N03Rik Cdkn2c Clybl Dtnb Gata3 Irx5 Laptm4a Mglap Ntn1 Pola1 Pycard Ranbp17 Rpl21 Scin Sypl
168	V$HAND1E47_01: Hand1:E47 heterodimer	60	60	44	9321	6746	-2.11	0.0	0.57	0.0	1110015E22Rik 2410043F08Rik 4933424N09Rik 5430413I02Rik AL024210 Abpb Agc1 Aldh6a1 Anpep Ap1g2 BC010462 BC019755 Capn9 Ccdc5 Ccl27 Chad Chi3l3 Clybl Col4a6 Crabp2 Cryl1 Deadc1 Dkkl1 Dlx5 Entpd5 Ephx1 Foxc1 G0s2 Gnpat Hebp1 Il11ra1 Irx5 Khdrbs3 Kns2 Laptm4a Lbx2h Mglap Mtap2 Ntn1 P2rx7 Padi2 Polk Polm Ppnr Prim2 Scin Sdh1 Slc15a2 Slc19a2 Slc25a29 Slc28a3 Slc29a1 Slc35b1 Slurp1 Ssx2ip Sypl Timd2 Tr…
169	V$CREB_Q2_01	30	30	74	4924	11143	-2.12	0.0	0.37	0.0	1110015E22Rik 1810045K07Rik 2610034N03Rik 5430413I02Rik Aass Adpn Agc1 Aldh6a1 Anpep BC021611 Cdkn2c Deadc1 Dnajc9 Etnk1 G0s2 Gnpat Hebp1 Laptm4a Lyplal1 Nr3c1 Pola1 Ppnr Prim2 Rpl21 Scin Slc15a2 Slc19a2 Snx16 Sypl Vps39
170	V$FOXJ2_02: fork head box J 2	41	41	63	6254	9813	-2.12	0.0	0.7	0.0	1300013B24Rik 1810045K07Rik 2410043F08Rik 2610034N03Rik 4933424N09Rik AL024210 Acvrl1 Anpep Chad Chi3l3 Col4a6 Fancl Gdap10 Hebp1 Id2 Laptm4a Lbx2h Lyplal1 Mglap Mtap2 Neu2 Nfix Npl Nr3c1 Pbk Pola1 Polm Pramel1 Pycard Rab4a Rpl21 Scin Slc15a2 Slc35a3 Slurp1 Snx16 Trim2 Vps33b Zfp160 Zfp422-rs1 Zfp52
171	V$ARNT_01: AhR nuclear translocator homodimers	5	5	99	1281	14786	-2.12	0.0	0.08	0.0	2410043F08Rik AL024210 Aldh6a1 Sdh1 Slc35b1
172	V$TCF1P_Q6	67	67	37	10537	5530	-2.13	0.0	0.45	0.0	1110015E22Rik 1810045K07Rik 2410043F08Rik 2610034N03Rik 4933424N09Rik 5430413I02Rik AL024210 Aass Abpb Acvrl1 Adpn Agc1 BC010462 BC019755 Ccl27 Chad Col4a6 Cryl1 Dlx5 Dnajc9 Dtnb Entpd5 Ephx1 Etnk1 Fancl Foxc1 Gata3 Gdap10 Gnpat Hebp1 Id2 Irx5 Khdrbs3 Laptm4a Lbx2h Lyplal1 Mglap Nfix Ngef Npl Padi2 Pola1 Polk Pramel1 Prim1 Prim2 Pycard Ranbp17 Rpl21 Scin Sdh1 Serpina3n Slc15a2 Slc25a29 Slc28a3 Sl…
173	V$IRF_Q6	24	24	80	4074	11993	-2.13	0.0	0.3	0.0	2610034N03Rik AL024210 Actl7b Anpep BC010462 Ccdc5 G0s2 Gdap10 Il11ra1 Mtap2 Neu2 Nfix Npl Ntn1 Polm Pramel1 Pycard Slc15a2 Slc19a2 Slc35b1 Ssx2ip Stxbp6 Vps33b Zfp160
174	V$CETS168_Q6	65	65	39	9948	6119	-2.13	0.0	0.7	0.0	1110015E22Rik 1300013B24Rik 4933424N09Rik 5430413I02Rik Aass Abpb Actl7b Acvrl1 Adpn Anpep Ap1g2 BC010462 BC021611 Capn9 Ccdc5 Ccl27 Cdkn2c Chad Chst10 Crabp2 Cryl1 Deadc1 Dtnb Foxc1 Galnt10 Gata3 Gnpat Hebp1 Id2 Il11ra1 Khdrbs3 Lbx2h Lyplal1 Mglap Mtap2 Neu2 Nfix P2rx7 Padi2 Pbk Polk Polm Ppnr Pramel1 Prim1 Prim2 Ptprv Pycard Rab4a Rpl21 Serpina3n Slc19a2 Slc25a29 Slc28a3 Slc29a1 Slc35a3 Slc35b1…
175	V$HP1SITEFACTOR_Q6	23	23	81	3919	12148	-2.14	0.0	0.3	0.0	1110015E22Rik 1300013B24Rik 1810045K07Rik Abpb Anpep Chi3l3 Deadc1 Gdap10 Ins1 Khdrbs3 Klk10 Lbx2h Lyplal1 Mtap2 Nfix Ngef Polm Ppnr Pycard Sdh1 Timd2 Trim2 Vps39
176	V$HNF4ALPHA_Q6	37	37	67	5722	10345	-2.15	0.0	0.62	0.0	2410043F08Rik 2610034N03Rik 4933424N09Rik 5430413I02Rik Anpep BC019755 Capn9 Chst10 Cryl1 Dkkl1 Dnajc9 Etnk1 Foxc1 Gata3 Gnpat Irx5 Khdrbs3 Lbx2h Lyplal1 Nr3c1 Ntn1 Pbk Ptprv Ranbp17 Scin Sdh1 Serpina3n Slc28a3 Slc35b1 Slc5a1 Snx16 Stxbp6 Sypl Trim2 Vps39 Zfp160 Zfp52
177	V$WHN_B: winged-helix factor nude	27	27	77	3889	12178	-2.15	0.0	0.98	0.0	1810045K07Rik 2610034N03Rik Acvrl1 Ap1g2 BC021611 Capn9 Cdkn2c Crabp2 Deadc1 Etnk1 Foxc1 G0s2 Galnt10 Gdap10 Hebp1 Id2 Khdrbs3 Lyplal1 Mtap2 Ntn1 Polk Scin Slc15a2 Slc35a3 Slc35b1 Stxbp6 Vps39
178	V$TGIF_01: TGIF (5'TG3' interacting factor)	30	30	74	4415	11652	-2.15	0.0	0.88	0.0	1110015E22Rik 1810045K07Rik AL024210 Abpb Actl7b Acvrl1 BC010462 Capn9 Cdkn2c Cryl1 Dkkl1 Dtnb Gnpat Hebp1 Id2 Laptm4a Lbx2h Mtap2 Neu2 Padi2 Ppnr Prim1 Prim2 Ptprv Pycard Rpl21 Serpina3n Slc35a3 Sypl Vps39
179	V$COREBINDINGFACTOR_Q6	33	33	71	5246	10821	-2.16	0.0	0.49	0.0	1300013B24Rik 4933424N09Rik Anpep BC019755 Ccdc5 Ccl27 Chad Deadc1 Dkkl1 Foxc1 G0s2 Galnt10 Gata3 Hebp1 Irx5 Lbx2h Lyplal1 Mglap Nfix Nr3c1 P2rx7 Padi2 Pbk Ppnr Pramel1 Pycard Scin Slc15a2 Slc25a29 Slc35a3 Slc35b1 Slurp1 Zfp52
180	V$HNF1_01: hepatic nuclear factor 1	21	21	83	2886	13181	-2.16	0.0	1.16	0.0	2410043F08Rik 5430413I02Rik Actl7b Adpn Anpep Col4a6 Deadc1 Dnajc9 Fancl Galnt10 Mtap2 Nr3c1 Pbk Pola1 Ppnr Slc19a2 Slc35b1 Slc5a1 Snx16 Zfp422-rs1 Zfp52
181	V$NFKAPPAB50_01: NF-kappaB (p50)	7	7	97	689	15378	-2.16	0.0	1.83	0.14	Agc1 Ap1g2 Foxc1 Ntn1 Padi2 Ptprv Pycard
182	V$AREB6_01: AREB6 (Atp1a1 regulatory element binding factor 6)	20	20	84	3471	12596	-2.16	0.0	0.28	0.0	2410043F08Rik AL024210 Acvrl1 Capn9 Ccl27 Chi3l3 Chst10 Cryl1 Etnk1 Foxc1 Lyplal1 Mtap2 Neu2 Npl Nr3c1 Ppnr Ptprv Rab4a Slurp1 Zfp160
183	V$CREB_Q4_01	29	29	75	4683	11384	-2.17	0.0	0.44	0.0	1110015E22Rik 1810045K07Rik 2610034N03Rik 5430413I02Rik Aass Adpn Agc1 Aldh6a1 BC021611 Cdkn2c Deadc1 Dnajc9 Etnk1 G0s2 Gnpat Hebp1 Irx5 Laptm4a Lyplal1 Nr3c1 Pola1 Ppnr Prim2 Rpl21 Scin Slc15a2 Slc19a2 Snx16 Vps39
184	V$CREBATF_Q6	31	31	73	4648	11419	-2.17	0.0	0.78	0.0	1110015E22Rik 1810045K07Rik 2610034N03Rik 5430413I02Rik Aass Adpn Agc1 Aldh6a1 BC021611 Cdkn2c Deadc1 Dnajc9 Etnk1 Foxc1 G0s2 Gnpat Hebp1 Irx5 Laptm4a Lbx2h Lyplal1 Nr3c1 Pola1 Ppnr Prim2 Rpl21 Scin Slc15a2 Slc19a2 Snx16 Vps39
185	V$E2_Q6: papilloma virus regulator E2	12	12	92	1449	14618	-2.18	0.0	1.48	0.05	AL024210 Actl7b Capn9 Clybl Dtnb Id2 Irx5 Mtap2 Sdh1 Slc25a29 Slc35b1 Ssx2ip
186	V$DTYPEPA_B: poly A signal of D-type LTRs	2	2	102	83	15984	-2.19	0.0	2.27	0.17	Cryl1 Gata3
187	V$CREB_01: cAMP-responsive element binding protein	12	12	92	1461	14606	-2.2	0.0	1.44	0.05	1110015E22Rik 1810045K07Rik 2610034N03Rik Adpn Aldh6a1 BC021611 Laptm4a Nr3c1 Ppnr Prim2 Rpl21 Snx16
188	V$VMYB_02: v-Myb	14	14	90	2594	13473	-2.2	0.0	0.21	0.0	4933424N09Rik AL024210 Actl7b Aldh6a1 Ap1g2 Ccdc5 Dtnb Ephx1 Id2 Polk Sdh1 Slc35b1 Sypl Zfp160
189	V$GATA1_06: GATA-binding factor 1	29	29	75	4593	11474	-2.2	0.0	0.51	0.0	1300013B24Rik 1810045K07Rik Capn9 Ccl27 Chi3l3 Deadc1 Dnajc9 Entpd5 Foxc1 Galnt10 Gdap10 Laptm4a Lyplal1 Mtap2 Ngef Nr3c1 Pbk Prim1 Pycard Rpl21 Scin Slc19a2 Slc28a3 Slc29a1 Slurp1 Snx16 Sypl Trim2 Zfp52
190	V$CEBP_C: C/EBP binding site	23	23	81	3820	12247	-2.21	0.0	0.37	0.0	1300013B24Rik Abpb Anpep BC010462 Chst10 Cryl1 Dtnb Etnk1 Fancl Id2 Ins1 Lyplal1 Ngef Ppnr Pramel1 Prim1 Prim2 Slc15a2 Slc25a29 Slc28a3 Ssx2ip Trim2 Vps33b
191	V$CREL_01: c-Rel	76	76	28	11684	4383	-2.22	0.0	0.66	0.0	1110015E22Rik 1300013B24Rik 1810045K07Rik 2410043F08Rik 2610034N03Rik 4933424N09Rik 5430413I02Rik AL024210 Aass Actl7b Acvrl1 Adpn Agc1 Aldh6a1 Ap1g2 BC010462 BC021611 Capn9 Ccdc5 Ccl27 Cdkn2c Chad Chi3l3 Chst10 Clybl Col4a6 Cryl1 Deadc1 Dlx5 Dnajc9 Dtnb Entpd5 Ephx1 Etnk1 Fancl Foxc1 G0s2 Galnt10 Gata3 Gdap10 Gnpat Hebp1 Id2 Il11ra1 Irx5 Khdrbs3 Klk10 Kns2 Mglap Nfix Nr3c1 Ntn1 Padi2 Pbk Polk Po…
192	V$AHRARNT_02: aryl hydrocarbon receptor:Arnt heterodimers, fixed core	1	1	103	14	16053	-2.23	0.0	2.38	0.17	Dtnb
193	V$AML_Q6	21	21	83	3529	12538	-2.23	0.0	0.35	0.0	1300013B24Rik 4933424N09Rik Anpep Capn9 Ccdc5 Ccl27 Chad Deadc1 Dkkl1 Foxc1 G0s2 Galnt10 Lyplal1 Mglap Nfix Pbk Ppnr Pramel1 Slc25a29 Slc35b1 Zfp52
194	V$PEBP_Q6	27	27	77	4148	11919	-2.23	0.0	0.65	0.0	1300013B24Rik 2410043F08Rik 4933424N09Rik Abpb Actl7b Anpep BC019755 BC021611 Capn9 Ccl27 Chad Deadc1 Dkkl1 Foxc1 Irx5 Lyplal1 Mglap Nfix Padi2 Pbk Ppnr Pramel1 Scin Slc25a29 Slc35a3 Slc35b1 Zfp52
195	V$DEAF1_01	18	18	86	3119	12948	-2.23	0.0	0.3	0.0	Agc1 Aldh6a1 Cryl1 Deadc1 Dkkl1 Dtnb Etnk1 Fancl Galnt10 Id2 Padi2 Pola1 Prim2 Ranbp17 Slc35a3 Slc35b1 Slc5a1 Snx16
196	V$ATF4_Q2: activating transcription factor 4	26	26	78	3891	12176	-2.23	0.0	0.77	0.0	1110015E22Rik 1810045K07Rik Abpb Actl7b Adpn Aldh6a1 Ccdc5 Ccl27 Clybl Cryl1 Dtnb Etnk1 G0s2 Galnt10 Gnpat Hebp1 Laptm4a Lyplal1 Npl Serpina3n Snx16 Ssx2ip Sypl Trim2 Vps33b Vps39
197	V$CEBPDELTA_Q6	77	77	27	11912	4155	-2.24	0.0	0.58	0.0	1300013B24Rik 2410043F08Rik 2610034N03Rik 4933424N09Rik 5430413I02Rik AL024210 Aass Actl7b Acvrl1 Adpn Agc1 Aldh6a1 Ap1g2 BC019755 BC021611 Capn9 Ccdc5 Ccl27 Chi3l3 Chst10 Cryl1 Deadc1 Dkkl1 Dlx5 Dtnb Entpd5 Fancl Foxc1 G0s2 Galnt10 Gdap10 Gnpat Hebp1 Id2 Ins1 Khdrbs3 Laptm4a Lbx2h Lyplal1 Mglap Mtap2 Neu2 Ngef Padi2 Pbk Pola1 Polk Polm Ppnr Pramel1 Prim1 Prim2 Ptprv Pycard Rab4a Ranbp17 Rpl21 Sc…
198	V$COUP_01: COUP:HNF-4 heterodimer	13	13	91	2409	13658	-2.25	0.0	0.22	0.0	2410043F08Rik Ap1g2 Chst10 Crabp2 Deadc1 Lbx2h Ptprv Pycard Ranbp17 Slc29a1 Slc5a1 Vps39 Zfp52
199	V$AP1_C: AP-1 binding site	21	21	83	3013	13054	-2.25	0.0	0.94	0.0	1110015E22Rik 1810045K07Rik Abpb Acvrl1 Adpn Ap1g2 BC019755 Ccl27 Crabp2 Dkkl1 Fancl Laptm4a Neu2 P2rx7 Pola1 Slurp1 Sypl Trim2 Vps33b Zfp422-rs1 Zfp52
200	V$E2F_03	13	13	91	1657	14410	-2.27	0.0	1.29	0.0	2610034N03Rik Chad Cryl1 Dtnb Gata3 Irx5 Khdrbs3 Laptm4a Mglap Ntn1 Pola1 Ranbp17 Scin
201	V$HNF4_DR1_Q3	82	82	22	12834	3233	-2.27	0.0	0.42	0.0	1110015E22Rik 1300013B24Rik 1810045K07Rik 2410043F08Rik 2610034N03Rik 4933424N09Rik 5430413I02Rik AL024210 Aass Abpb Actl7b Acvrl1 Agc1 Aldh6a1 Anpep Ap1g2 BC010462 BC019755 BC021611 Capn9 Ccdc5 Ccl27 Chad Chst10 Clybl Col4a6 Crabp2 Cryl1 Deadc1 Dkkl1 Dnajc9 Entpd5 Ephx1 Etnk1 Fancl G0s2 Galnt10 Gdap10 Hebp1 Id2 Il11ra1 Ins1 Irx5 Khdrbs3 Kns2 Laptm4a Lbx2h Mglap Neu2 Nfix Npl Ntn1 P2rx7 Padi2 Pbk…
202	V$MYOGNF1_01: myogenin / nuclear factor 1 or related factors	23	23	81	3426	12641	-2.28	0.0	0.78	0.0	2610034N03Rik Aldh6a1 BC019755 BC021611 Capn9 Ccl27 Chad Clybl Entpd5 Id2 Nfix Polk Ptprv Rpl21 Scin Slc19a2 Slc25a29 Slc35a3 Slc5a1 Slurp1 Ssx2ip Sypl Timd2
203	V$AR_03: is recognized by androgen reseptor	4	4	100	313	15754	-2.28	0.0	1.91	0.14	Capn9 Irx5 Neu2 Pycard
204	V$NFKB_C: NF-kappaB binding site	1	1	103	561	15506	-2.29	0.0	0.03	0.0	Ap1g2
205	V$CDPCR1_01: cut-like homeodomain protein	81	81	23	12566	3501	-2.29	0.0	0.53	0.0	1110015E22Rik 1300013B24Rik 1810045K07Rik 2410043F08Rik 2610034N03Rik 4933424N09Rik 5430413I02Rik AL024210 Aass Abpb Actl7b Acvrl1 Aldh6a1 Anpep Ap1g2 BC010462 BC019755 BC021611 Ccdc5 Ccl27 Cdkn2c Chi3l3 Chst10 Clybl Col4a6 Cryl1 Deadc1 Dkkl1 Dlx5 Dnajc9 Dtnb Entpd5 Ephx1 Fancl G0s2 Galnt10 Gata3 Id2 Ins1 Irx5 Laptm4a Lbx2h Lyplal1 Mglap Mtap2 Neu2 Nfix Ngef Npl P2rx7 Padi2 Pbk Polm Ppnr Pramel1 …
206	V$HOGNESS_B: Imperfect Hogness /Goldberg Box	9	9	95	1036	15031	-2.3	0.0	1.47	0.05	2410043F08Rik Clybl Dkkl1 Dtnb Laptm4a Npl Pramel1 Rpl21 Sdh1
207	V$NFY_01: nuclear factor Y (Y-box binding factor)	22	22	82	3425	12642	-2.31	0.0	0.59	0.0	1300013B24Rik Aass Abpb Actl7b Adpn Aldh6a1 Capn9 Chst10 Crabp2 Cryl1 Entpd5 Foxc1 Ins1 Pola1 Scin Slc25a29 Slc29a1 Ssx2ip Stxbp6 Ulk1 Zfp422-rs1 Zfp52
208	V$AREB6_03: AREB6 (Atp1a1 regulatory element binding factor 6)	14	14	90	2487	13580	-2.31	0.0	0.28	0.0	Ccl27 Dkkl1 Gnpat Neu2 Nfix P2rx7 Prim2 Ptprv Slc19a2 Slc29a1 Slc5a1 Ssx2ip Stxbp6 Zfp160
209	V$PAX6_Q2	20	20	84	3226	12841	-2.32	0.0	0.47	0.0	2410043F08Rik Capn9 Ccdc5 Clybl Col4a6 Dkkl1 Dtnb Foxc1 Gdap10 Gnpat Laptm4a Lbx2h Npl Polk Pramel1 Ranbp17 Sdh1 Slc35b1 Ulk1 Vps39
210	V$AP1_Q4: activator protein 1	84	84	20	13087	2980	-2.33	0.0	0.46	0.0	1110015E22Rik 1300013B24Rik 1810045K07Rik 2410043F08Rik 2610034N03Rik 4933424N09Rik 5430413I02Rik AL024210 Abpb Actl7b Acvrl1 Adpn Agc1 Aldh6a1 Anpep Ap1g2 BC010462 BC019755 BC021611 Capn9 Ccdc5 Ccl27 Chi3l3 Clybl Col4a6 Crabp2 Cryl1 Deadc1 Dkkl1 Dlx5 Dnajc9 Dtnb Entpd5 Etnk1 Fancl Foxc1 G0s2 Galnt10 Gata3 Gdap10 Hebp1 Id2 Il11ra1 Ins1 Khdrbs3 Laptm4a Lbx2h Lyplal1 Mtap2 Neu2 Nfix Ngef Npl P2rx7 …
211	V$E4F1_Q6	5	5	99	461	15606	-2.35	0.0	1.71	0.11	1110015E22Rik Aass Aldh6a1 Laptm4a Rpl21
212	V$HTF_01	2	2	102	717	15350	-2.36	0.0	0.05	0.0	Cdkn2c Slc15a2
213	V$STAT5B_01: signal transducer and activator of transcription 5b	4	4	100	325	15742	-2.36	0.0	1.82	0.14	Agc1 BC010462 Capn9 Pbk
214	V$MAF_Q6	5	5	99	463	15604	-2.37	0.0	1.7	0.11	Chad Foxc1 Il11ra1 Ntn1 Stxbp6
215	V$EVI1_06: ectopic viral integration site 1 encoded factor	3	3	101	204	15863	-2.39	0.0	1.91	0.14	1810045K07Rik Ccl27 Pbk
216	V$HNF3ALPHA_Q6	87	87	17	13476	2591	-2.4	0.0	0.53	0.0	1300013B24Rik 1810045K07Rik 2610034N03Rik 4933424N09Rik 5430413I02Rik AL024210 Aass Abpb Actl7b Adpn Aldh6a1 Anpep Ap1g2 BC010462 BC019755 BC021611 Capn9 Ccdc5 Ccl27 Chad Chi3l3 Chst10 Clybl Col4a6 Crabp2 Cryl1 Deadc1 Dkkl1 Dnajc9 Dtnb Entpd5 Ephx1 Fancl Foxc1 G0s2 Gata3 Gdap10 Gnpat Hebp1 Id2 Il11ra1 Ins1 Irx5 Laptm4a Lbx2h Mglap Neu2 Nfix Ngef Npl Nr3c1 P2rx7 Padi2 Pbk Pola1 Polm Ppnr Pramel1 P…
217	V$STAT5A_02	16	16	88	2556	13511	-2.41	0.0	0.51	0.0	1810045K07Rik 5430413I02Rik AL024210 Aass Agc1 BC010462 Fancl Id2 Irx5 Mtap2 Pola1 Prim1 Sdh1 Serpina3n Sypl Zfp160
218	V$RORA1_01: RAR-related orphan receptor alpha1	14	14	90	1964	14103	-2.41	0.0	0.93	0.0	5430413I02Rik Actl7b Agc1 BC019755 Ccdc5 Chi3l3 Dkkl1 Dnajc9 Nr3c1 Rab4a Ranbp17 Scin Vps33b Zfp52
219	V$ZID_01: zinc finger with interaction domain	14	14	90	2372	13695	-2.41	0.0	0.38	0.0	Actl7b Adpn Anpep Clybl Cryl1 Deadc1 Gdap10 Padi2 Pramel1 Pycard Rab4a Slc29a1 Sypl Trim2
220	V$SF1_Q6	15	15	89	2470	13597	-2.42	0.0	0.44	0.0	5430413I02Rik Actl7b Agc1 Ccdc5 Fancl Khdrbs3 Neu2 Pycard Rpl21 Slc15a2 Slc19a2 Slurp1 Ssx2ip Stxbp6 Vps33b
221	V$LEF1_Q6	94	94	10	14796	1271	-2.43	0.0	0.22	0.0	1110015E22Rik 1300013B24Rik 1810045K07Rik 2410043F08Rik 2610034N03Rik 4933424N09Rik 5430413I02Rik AL024210 Aass Abpb Actl7b Acvrl1 Adpn Aldh6a1 Anpep Ap1g2 BC010462 BC019755 BC021611 Capn9 Ccdc5 Ccl27 Cdkn2c Chad Chi3l3 Chst10 Clybl Col4a6 Crabp2 Cryl1 Deadc1 Dkkl1 Dlx5 Dnajc9 Dtnb Entpd5 Ephx1 Etnk1 Fancl Galnt10 Gata3 Gdap10 Hebp1 Id2 Il11ra1 Ins1 Irx5 Khdrbs3 Klk10 Laptm4a Lbx2h Lyplal1 Mtap2 …
222	V$EVI1_05: ectopic viral integration site 1 encoded factor	4	4	100	1012	15055	-2.43	0.0	0.11	0.0	Entpd5 Rpl21 Scin Zfp422-rs1
223	V$PAX_Q6	102	102	2	15369	698	-2.43	0.0	1.79	0.14	1110015E22Rik 1300013B24Rik 1810045K07Rik 2410043F08Rik 2610034N03Rik 4933424N09Rik 5430413I02Rik AL024210 Aass Abpb Actl7b Acvrl1 Adpn Agc1 Aldh6a1 Anpep Ap1g2 BC010462 BC019755 BC021611 Capn9 Ccdc5 Ccl27 Cdkn2c Chi3l3 Chst10 Clybl Col4a6 Crabp2 Cryl1 Deadc1 Dkkl1 Dlx5 Dnajc9 Dtnb Entpd5 Ephx1 Etnk1 Fancl Foxc1 G0s2 Galnt10 Gata3 Gdap10 Gnpat Hebp1 Id2 Il11ra1 Ins1 Irx5 Khdrbs3 Klk10 Kns2 Laptm4…
224	V$NFKB_Q6: NF-kappaB	14	14	90	2016	14051	-2.44	0.0	0.84	0.0	5430413I02Rik Actl7b Aldh6a1 Ap1g2 Capn9 Ccdc5 Cryl1 Nr3c1 Polk Ptprv Rpl21 Scin Stxbp6 Timd2
225	V$E47_02: E47	14	14	90	2321	13746	-2.45	0.0	0.42	0.0	Abpb Ccdc5 Ccl27 Chi3l3 Dnajc9 Gata3 Gnpat Khdrbs3 Ngef Npl Padi2 Prim2 Ptprv Slc28a3
226	V$NFKAPPAB_01: NF-kappaB	15	15	89	2277	13790	-2.45	0.0	0.67	0.0	1300013B24Rik 4933424N09Rik Agc1 Aldh6a1 Ap1g2 Ccdc5 Cryl1 Nr3c1 Ntn1 Padi2 Ptprv Rpl21 Scin Slc35b1 Zfp422-rs1
227	V$SRF_Q4	10	10	94	1286	14781	-2.46	0.0	1.13	0.0	1810045K07Rik Anpep Dkkl1 Il11ra1 Khdrbs3 Nfix Padi2 Slc28a3 Slc35b1 Sypl
228	V$TEL2_Q6	9	9	95	1120	14947	-2.46	0.0	1.2	0.0	Actl7b Ap1g2 Lyplal1 Ptprv Slc19a2 Slc28a3 Snx16 Zfp160 Zfp52
229	V$DR3_Q4: direct repeat 3	14	14	90	2261	13806	-2.47	0.0	0.49	0.0	1110015E22Rik Abpb Ap1g2 Ccl27 Entpd5 Galnt10 Hebp1 Lbx2h Padi2 Pola1 Polm Ptprv Stxbp6 Zfp160
230	V$USF_01: upstream stimulating factor	9	9	95	1687	14380	-2.47	0.0	0.25	0.0	2410043F08Rik Aldh6a1 Gnpat Laptm4a Npl Pola1 Sdh1 Slc35b1 Snx16
231	V$ATF_B: ATF binding site	5	5	99	492	15575	-2.48	0.0	1.53	0.05	1110015E22Rik 1810045K07Rik 2610034N03Rik Adpn Snx16
232	V$YY1_02: Yin and Yang 1	9	9	95	1682	14385	-2.48	0.0	0.26	0.0	Chad Dkkl1 Entpd5 Mglap Polk Ptprv Rpl21 Vps39 Zfp52
233	V$ACAAT_B: Avian C-type CCAAT box	5	5	99	1135	14932	-2.49	0.0	0.14	0.0	AL024210 Galnt10 Id2 Prim2 Slc25a29
234	V$NERF_Q2: new ets-related factor 1a	7	7	97	809	15258	-2.49	0.0	1.3	0.0	Galnt10 Neu2 Nfix Ptprv Serpina3n Slc19a2 Zfp160
235	V$ARP1_01: apolipoprotein AI regulatory protein 1	12	12	92	1704	14363	-2.5	0.0	0.86	0.0	Adpn Ccdc5 Chst10 Cryl1 Id2 Il11ra1 Mtap2 Pola1 Pycard Ranbp17 Slc19a2 Slc35a3
236	V$POU6F1_01	10	10	94	1326	14741	-2.51	0.0	1.03	0.0	Adpn Id2 Ins1 Laptm4a Mtap2 Polm Ppnr Prim1 Rpl21 Trim2
237	V$CDC5_01: cell division control protein 5	92	92	12	14093	1974	-2.52	0.0	0.73	0.0	1300013B24Rik 1810045K07Rik 2410043F08Rik 2610034N03Rik 4933424N09Rik 5430413I02Rik AL024210 Aass Abpb Actl7b Acvrl1 Adpn Agc1 Aldh6a1 Anpep Ap1g2 BC010462 BC019755 BC021611 Capn9 Ccdc5 Ccl27 Cdkn2c Chad Chi3l3 Chst10 Clybl Col4a6 Crabp2 Deadc1 Dkkl1 Dlx5 Dnajc9 Dtnb Entpd5 Ephx1 Etnk1 Fancl Foxc1 G0s2 Galnt10 Gdap10 Gnpat Hebp1 Id2 Il11ra1 Ins1 Irx5 Khdrbs3 Laptm4a Lbx2h Lyplal1 Mglap Mtap2 Neu2…
238	V$VBP_01: PAR-type chicken vitellogenin promoter-binding protein	7	7	97	1391	14676	-2.52	0.0	0.22	0.0	1110015E22Rik 1300013B24Rik Aldh6a1 Etnk1 Khdrbs3 Nr3c1 Sypl
239	V$FREAC3_01: Fork head RElated ACtivator-3	4	4	100	357	15710	-2.53	0.0	1.59	0.06	Pycard Scin Ulk1 Zfp160
240	V$HIF1_Q5: hypoxia-inducible factor 1	12	12	92	1856	14211	-2.54	0.0	0.6	0.0	1810045K07Rik 2410043F08Rik Chad Dnajc9 Etnk1 Lbx2h Mtap2 Nfix Ntn1 Padi2 Pola1 Scin
241	V$GABP_B: GA binding protein	7	7	97	1367	14700	-2.56	0.0	0.23	0.0	4933424N09Rik BC019755 Gnpat Khdrbs3 Polm Pramel1 Zfp52
242	V$ATF_01: activating transcription factor	11	11	93	1641	14426	-2.57	0.0	0.7	0.0	1810045K07Rik 2610034N03Rik Adpn Aldh6a1 BC021611 Laptm4a Nr3c1 Pola1 Rpl21 Slc19a2 Snx16
243	V$S8_01: S8	10	10	94	1425	14642	-2.59	0.0	0.81	0.0	2610034N03Rik Actl7b Fancl Nfix Pramel1 Prim2 Snx16 Stxbp6 Trim2 Zfp52
244	V$HNF6_Q6	10	10	94	1634	14433	-2.61	0.0	0.47	0.0	Ccdc5 Dlx5 Nfix Ppnr Pramel1 Prim1 Ranbp17 Stxbp6 Vps33b Zfp160
245	V$TFIIA_Q6	94	94	10	14436	1631	-2.61	0.0	0.67	0.0	1300013B24Rik 1810045K07Rik 2410043F08Rik 2610034N03Rik 4933424N09Rik 5430413I02Rik AL024210 Aass Abpb Actl7b Acvrl1 Adpn Agc1 Aldh6a1 Anpep Ap1g2 BC010462 BC019755 BC021611 Capn9 Ccdc5 Ccl27 Cdkn2c Chi3l3 Chst10 Clybl Col4a6 Cryl1 Deadc1 Dkkl1 Dlx5 Dnajc9 Dtnb Entpd5 Etnk1 Foxc1 G0s2 Galnt10 Gata3 Gdap10 Gnpat Hebp1 Id2 Il11ra1 Ins1 Irx5 Khdrbs3 Laptm4a Lbx2h Lyplal1 Mglap Mtap2 Neu2 Nfix Ngef N…
246	V$PAX5_01: B-cell-specific activating protein	9	9	95	1511	14556	-2.64	0.0	0.43	0.0	1300013B24Rik Adpn BC021611 Crabp2 Fancl Lbx2h Pola1 Ulk1 Zfp52
247	V$OCT_C: Octamer binding site	8	8	96	1069	14998	-2.64	0.0	0.94	0.0	Aass Adpn BC021611 Chst10 Dnajc9 Hebp1 Polm Zfp422-rs1
248	V$RREB1_01: Ras-responsive element binding protein 1	9	9	95	1336	14731	-2.66	0.0	0.69	0.0	Abpb G0s2 Gata3 Hebp1 Irx5 Ntn1 Padi2 Slc35b1 Zfp160
249	V$TAL1BETAITF2_01: Tal-1beta:ITF-2 heterodimer	8	8	96	1093	14974	-2.66	0.0	0.88	0.0	1810045K07Rik 5430413I02Rik Klk10 Lyplal1 Serpina3n Slurp1 Vps39 Zfp422-rs1
250	V$HOX13_01: Hox-1.3	3	3	101	242	15825	-2.66	0.0	1.56	0.05	Neu2 Stxbp6 Vps39
251	V$E2F1DP1RB_01: Rb:E2F-1:DP-1 trimeric complex	7	7	97	900	15167	-2.68	0.0	1.01	0.0	1810045K07Rik Chad Dkkl1 Laptm4a Mglap Pola1 Ssx2ip
252	V$AR_Q2: androgen receptor	4	4	100	913	15154	-2.68	0.0	0.16	0.0	Capn9 Nr3c1 Slc15a2 Slurp1
253	V$HIF1_Q3: hypoxia induced factor	8	8	96	1301	14766	-2.71	0.0	0.49	0.0	1810045K07Rik 2410043F08Rik BC019755 Cdkn2c Ntn1 Padi2 Pola1 Scin
254	V$NFKAPPAB65_01: NF-kappaB (p65)	7	7	97	933	15134	-2.72	0.0	0.91	0.0	1300013B24Rik Ap1g2 Cryl1 Pbk Ptprv Scin Timd2
255	V$GR_01: high affinity binding site for glucocorticoid receptor	8	8	96	1210	14857	-2.72	0.0	0.64	0.0	Capn9 Clybl G0s2 Irx5 Neu2 Ptprv Pycard Slc15a2
256	V$ATATA_B: Avian C-type TATA box	8	8	96	1220	14847	-2.73	0.0	0.62	0.0	1300013B24Rik 2610034N03Rik 5430413I02Rik Adpn Galnt10 Gdap10 Rab4a Ranbp17
257	V$FREAC2_01: Fork head RElated ACtivator-2	5	5	99	1012	15055	-2.73	0.0	0.23	0.0	Ccl27 Cryl1 Hebp1 Il11ra1 Vps33b
258	V$ATF1_Q6	5	5	99	1005	15062	-2.74	0.0	0.24	0.0	1810045K07Rik 2610034N03Rik Nr3c1 Slc19a2 Snx16
259	V$TCF11MAFG_01: TCF11:MafG heterodimers	7	7	97	1200	14867	-2.74	0.0	0.41	0.0	2410043F08Rik Gata3 Laptm4a Slc28a3 Slc29a1 Slc35b1 Zfp160
260	V$SREBP1_01: sterol regulatory element-binding protein 1	2	2	102	612	15455	-2.75	0.0	0.09	0.0	Aldh6a1 Snx16
261	V$TAXCREB_01: Tax/CREB complex	4	4	100	423	15644	-2.77	0.0	1.22	0.0	2610034N03Rik Aldh6a1 Etnk1 Padi2
262	V$AHRARNT_01: aryl hydrocarbon receptor:Arnt heterodimers	7	7	97	1015	15052	-2.77	0.0	0.72	0.0	Clybl Pola1 Polk Sdh1 Slc28a3 Ssx2ip Stxbp6
263	V$FOXO4_02: fork head box O4	1	1	103	459	15608	-2.77	0.0	0.05	0.0	Vps33b
264	V$STAT5A_01: signal transducer and activator of transcription 5a	7	7	97	1051	15016	-2.78	0.0	0.64	0.0	Ap1g2 BC010462 Capn9 Entpd5 Pbk Ptprv Snx16
265	V$E2F1DP2_01: E2F-1:DP-2 heterodimer	7	7	97	1094	14973	-2.79	0.0	0.56	0.0	2410043F08Rik Aldh6a1 Ccdc5 Dnajc9 Fancl Laptm4a Pola1
266	V$GRE_C: Glucocorticoid response element	5	5	99	595	15472	-2.79	0.0	1.07	0.0	Lyplal1 Neu2 Serpina3n Slc5a1 Zfp422-rs1
267	V$ICSBP_Q6	6	6	98	864	15203	-2.84	0.0	0.71	0.0	AL024210 Cdkn2c Slc15a2 Ssx2ip Stxbp6 Vps39
268	V$CREBP1CJUN_01: CRE-binding protein 1:c-Jun heterodimer	5	5	99	629	15438	-2.84	0.0	0.95	0.0	1810045K07Rik 2610034N03Rik Adpn Rpl21 Snx16
269	V$TAL1BETAE47_01: Tal-1beta:E47 heterodimer	6	6	98	893	15174	-2.85	0.0	0.65	0.0	1810045K07Rik 5430413I02Rik Lyplal1 Ranbp17 Serpina3n Vps39
270	V$NRF1_Q6	4	4	100	792	15275	-2.89	0.0	0.28	0.0	2610034N03Rik Lyplal1 Pola1 Sypl
271	V$COUP_DR1_Q6	4	4	100	471	15596	-2.9	0.0	1.01	0.0	Ap1g2 Crabp2 Ranbp17 Vps39
272	V$PR_02: is recognized by progesterone receptor	5	5	99	847	15220	-2.9	0.0	0.44	0.0	Capn9 Irx5 Lyplal1 Neu2 Slc15a2
273	V$T3R_01: viral homolog of thyroid hormone receptor alpha1	1	1	103	422	15645	-2.91	0.0	0.07	0.0	Dkkl1
274	V$OCT1_01: octamer factor 1	4	4	100	473	15594	-2.92	0.0	1.0	0.0	Aass Col4a6 Hebp1 Polm
275	V$MAX_01: Max	3	3	101	664	15403	-2.94	0.0	0.21	0.0	2410043F08Rik Pola1 Sdh1
276	V$ALPHACP1_01	1	1	103	415	15652	-2.95	0.0	0.07	0.0	Slc25a29
277	V$PBX_Q3	100	100	4	15337	730	-2.97	0.0	0.72	0.0	1110015E22Rik 1300013B24Rik 1810045K07Rik 2410043F08Rik 2610034N03Rik 4933424N09Rik 5430413I02Rik AL024210 Aass Abpb Actl7b Acvrl1 Adpn Agc1 Aldh6a1 Anpep Ap1g2 BC010462 BC019755 Capn9 Ccdc5 Ccl27 Cdkn2c Chad Chi3l3 Chst10 Clybl Col4a6 Crabp2 Cryl1 Deadc1 Dkkl1 Dlx5 Dnajc9 Dtnb Entpd5 Ephx1 Etnk1 Fancl Foxc1 G0s2 Galnt10 Gata3 Gdap10 Gnpat Hebp1 Id2 Il11ra1 Ins1 Irx5 Khdrbs3 Klk10 Laptm4a Lbx2h L…
278	V$SRF_C: serum response factor	4	4	100	529	15538	-2.99	0.0	0.8	0.0	1810045K07Rik Khdrbs3 Nfix Slurp1
279	V$CDP_02: transcriptional repressor CDP	2	2	102	159	15908	-2.99	0.0	1.28	0.0	Galnt10 Slc15a2
280	V$CDPCR3_01: cut-like homeodomain protein	1	1	103	404	15663	-3.01	0.0	0.07	0.0	G0s2
281	V$HNF4_01: hepatic nuclear factor 4	100	100	4	15422	645	-3.03	0.0	0.52	0.0	1110015E22Rik 1300013B24Rik 1810045K07Rik 2410043F08Rik 4933424N09Rik 5430413I02Rik AL024210 Aass Abpb Actl7b Adpn Agc1 Aldh6a1 Anpep Ap1g2 BC010462 BC019755 BC021611 Capn9 Ccdc5 Ccl27 Cdkn2c Chad Chi3l3 Chst10 Clybl Col4a6 Crabp2 Cryl1 Deadc1 Dkkl1 Dlx5 Dnajc9 Dtnb Entpd5 Ephx1 Etnk1 Fancl Foxc1 G0s2 Galnt10 Gata3 Gdap10 Gnpat Hebp1 Id2 Il11ra1 Ins1 Irx5 Khdrbs3 Laptm4a Lbx2h Lyplal1 Mglap Mtap2…
282	V$NFMUE1_Q6	4	4	100	576	15491	-3.03	0.0	0.66	0.0	Dkkl1 Gnpat Polk Zfp52
283	V$E4BP4_01: E4BP4	3	3	101	615	15452	-3.04	0.0	0.27	0.0	1300013B24Rik Khdrbs3 Sypl
284	V$FREAC4_01: Fork head RElated ACtivator-4	2	2	102	172	15895	-3.07	0.0	1.18	0.0	G0s2 Ssx2ip
285	V$FOXO3_01: fork head box O3	1	1	103	382	15685	-3.09	0.0	0.09	0.0	Vps33b
286	V$HEN1_01: HEN1	1	1	103	382	15685	-3.09	0.0	0.09	0.0	Slc5a1
287	V$APOLYA_B: Avian C-type PolyA signal	1	1	103	42	16025	-3.09	0.0	1.42	0.04	Dkkl1
288	V$ARNT_02: AhR nuclear translocator homodimers	3	3	101	562	15505	-3.12	0.0	0.34	0.0	Aldh6a1 Gdap10 Snx16
289	V$EGR3_01: early growth response gene 3 product	2	2	102	179	15888	-3.12	0.0	1.12	0.0	1810045K07Rik Padi2
290	V$PPARA_02: PPAR-alpha:RXR-alpha heterodimer (peroxisome proliferator activated factor alpha:retinoid X receptor alpha)	2	2	102	482	15585	-3.12	0.0	0.2	0.0	1300013B24Rik Galnt10
291	V$EVI1_02: ectopic viral integration site 1 encoded factor	3	3	101	384	15683	-3.12	0.0	0.79	0.0	Entpd5 Rpl21 Scin
292	V$HFH4_01	3	3	101	557	15510	-3.12	0.0	0.35	0.0	Ccl27 Entpd5 Prim1
293	V$STRA13_01	2	2	102	478	15589	-3.13	0.0	0.2	0.0	Aldh6a1 Snx16
294	V$CHX10_01	3	3	101	417	15650	-3.16	0.0	0.67	0.0	2610034N03Rik Prim2 Snx16
295	V$MEF3_B: MEF-3	3	3	101	482	15585	-3.17	0.0	0.5	0.0	Lyplal1 Timd2 Trim2
296	V$IRF1_01: interferon regulatory factor 1	1	1	103	356	15711	-3.18	0.0	0.1	0.0	2610034N03Rik
297	V$EGR2_01: Egr-2/Krox-20 early growth response gene product	2	2	102	216	15851	-3.25	0.0	0.89	0.0	1810045K07Rik Padi2
298	V$RORA2_01: RAR-related orphan receptor alpha2	2	2	102	222	15845	-3.26	0.0	0.86	0.0	BC019755 Ssx2ip
299	V$NFY_C: NF-Y binding site	2	2	102	400	15667	-3.28	0.0	0.31	0.0	Aldh6a1 Chst10
300	V$BACH1_01: BTB and CNC homolog 1	2	2	102	236	15831	-3.29	0.0	0.79	0.0	Dkkl1 Neu2
301	V$POLY_C: Retroviral Poly A signal	2	2	102	242	15825	-3.31	0.0	0.76	0.0	Nr3c1 Slc35b1
302	V$PBX1_02: homeo domain factor Pbx-1	2	2	102	248	15819	-3.31	0.0	0.73	0.0	Aass Dnajc9
303	V$E2F_02: E2F	2	2	102	378	15689	-3.32	0.0	0.35	0.0	Laptm4a Pola1
304	V$E2F_Q3: E2F	2	2	102	378	15689	-3.32	0.0	0.35	0.0	Laptm4a Pola1
305	V$E2F4DP1_01: E2F-4:DP-1 heterodimer	2	2	102	378	15689	-3.32	0.0	0.35	0.0	Laptm4a Pola1
306	V$ISRE_01: interferon-stimulated response element	2	2	102	264	15803	-3.32	0.0	0.67	0.0	Ssx2ip Stxbp6
307	V$NGFIC_01: nerve growth factor-induced protein C	2	2	102	280	15787	-3.35	0.0	0.61	0.0	1810045K07Rik Padi2
308	V$STAF_01: Se-Cys tRNA gene transcription activating factor	1	1	103	310	15757	-3.35	0.0	0.14	0.0	Polk
309	V$CLOX_01: Clox	2	2	102	324	15743	-3.36	0.0	0.47	0.0	Galnt10 Slc15a2
310	V$GATA4_Q3	102	102	2	15755	312	-3.36	0.0	0.4	0.0	1110015E22Rik 1300013B24Rik 1810045K07Rik 2410043F08Rik 2610034N03Rik 4933424N09Rik 5430413I02Rik AL024210 Aass Abpb Actl7b Acvrl1 Adpn Agc1 Aldh6a1 Anpep Ap1g2 BC010462 BC019755 BC021611 Capn9 Ccdc5 Ccl27 Cdkn2c Chad Chi3l3 Chst10 Clybl Col4a6 Crabp2 Cryl1 Deadc1 Dkkl1 Dlx5 Dnajc9 Dtnb Entpd5 Ephx1 Etnk1 Fancl Foxc1 G0s2 Galnt10 Gata3 Gdap10 Gnpat Hebp1 Id2 Il11ra1 Ins1 Irx5 Khdrbs3 Laptm4a Lbx2…
311	V$R_01: Epstein-Barr virus transcription factor R	1	1	103	238	15829	-3.54	0.0	0.24	0.0	Snx16
312	V$OCT1_07: octamer factor 1	1	1	103	221	15846	-3.58	0.0	0.27	0.0	Fancl
313	V$POU3F2_02	1	1	103	109	15958	-3.59	0.0	0.67	0.0	Col4a6
314	V$E2F_01: E2F	1	1	103	110	15957	-3.62	0.0	0.67	0.0	Dnajc9
315	V$CAAT_C: Retroviral CCAAT box	1	1	103	121	15946	-3.63	0.0	0.6	0.0	Crabp2
316	V$MYCMAX_01: c-Myc:Max heterodimer	1	1	103	141	15926	-3.64	0.0	0.51	0.0	Gnpat
317	V$MEIS1AHOXA9_01: Meis-1a:HOXA9 heterodimeric binding	1	1	103	169	15898	-3.65	0.0	0.4	0.0	Cryl1
318	V$CDP_01: cut-like homeodomain protein	1	1	103	145	15922	-3.66	0.0	0.49	0.0	Rpl21
319	V$HSF_Q6	1	1	103	158	15909	-3.66	0.0	0.44	0.0	Dlx5
