# Supplementary material for: A genomic analysis of mouse models of breast cancer reveals molecular features of mouse models and relationships to human breast cancer
Source: Breast Cancer Res. 2014 Jun 5;16(3):R59. doi: 10.1186/bcr3672 (PMC4078930; doi:10.1186/bcr3672)
Supplement: Additional file 2 — Fold change values organized by mouse tumor model type comparing the mouse model to all other types of mouse models. [file bcr3672-S2.zip › Additional_file_2/p53Mutant_SAM/AdditionalFile49_p53Mutant_SAM/p53.txt]

Current settings
Input parameters
Data type?								Two class unpaired
Array or Seq data?								array
Arrays centered?								FALSE
Delta								1.562601863
Minimum fold change								0
Test statistic								standard
Are data are log scale?								TRUE
Number of permutations								100
Input percentile for exchangeability factor s0								Automatic choice
Number of neighbors for KNN								10
Seed for Random number generator								41343324
Computed values
Estimate of pi0 (proportion of null genes)								0.552
s0 percentile								0
False Discovery Rate (%)								0
List of Significant Genes for Delta = 1.563
Positive genes (631) Upregulated in p53mut tumors compared to all other tumors.
	Row	Gene ID	Gene Name	Score(d)	Numerator(r)	Denominator(s+s0)	Fold Change	q-value(%)
	8582	1425917_at	6.642976377	11.36469318	1.65063244	0.145242147	3.139712458	0
	14581	1450301_at	6.545882295	11.40746632	1.64991979	0.144635079	3.138161914	0
	4093	1420549_at	9.790929225	10.34336564	1.642529223	0.158800267	3.122126999	0
	4988	1421596_s_at	6.729858327	11.34698309	1.637338571	0.14429726	3.110914125	0
	1231	1417025_at	7.930031645	8.516316216	1.36687845	0.160501139	2.579119196	0
	16129	1452231_x_at	10.00026047	6.189980408	1.332776762	0.215311952	2.518870168	0
	9327	1426906_at	9.663748864	6.397893919	1.326271471	0.207298134	2.507537838	0
	16205	1452349_x_at	10.67755128	6.154092803	1.31404905	0.213524412	2.48638387	0
	16204	1452348_s_at	10.10339833	6.247127608	1.309819139	0.209667422	2.479104591	0
	13830	1449279_at	9.857412926	5.919096659	1.250106086	0.211198796	2.378589129	0
	3653	1419697_at	6.630043382	6.850616727	1.193415184	0.174205511	2.286934719	0
	3654	1419698_at	6.217358539	7.101044786	1.186778709	0.167127338	2.276438855	0
	1964	1417821_at	8.826974863	6.649299048	1.114608999	0.167628045	2.165363152	0
	6586	1423467_at	7.229178735	7.633599372	1.111833347	0.145649947	2.161201139	0
	2960	1418930_at	7.4591131	5.361581793	1.11166177	0.207338396	2.160944126	0
	1965	1417822_at	8.993515399	6.680816243	1.105983584	0.165546176	2.152455757	0
	8146	1425325_at	7.194966207	7.555110735	1.098402197	0.145385321	2.141174234	0
	9741	1427527_a_at	6.788423467	4.962933517	0.98856992	0.199190643	1.984217149	0
	2340	1418237_s_at	8.274009108	5.452973273	0.987431267	0.181081259	1.982651714	0
	2888	1418847_at	8.366845735	4.994177845	0.980628449	0.196354331	1.973324817	0
	12515	1438841_s_at	7.924338746	4.860517211	0.97667772	0.200941109	1.967928385	0
	5610	1422324_a_at	6.805882477	4.759598118	0.975569961	0.204968978	1.96641791	0
	2718	1418652_at	6.389024524	5.144841327	0.959452836	0.186488324	1.944572246	0
	9360	1426955_at	8.348394397	5.28791756	0.949440799	0.179549093	1.931123993	0
	13065	1448415_a_at	5.187824234	5.041473312	0.945582636	0.187560774	1.925966535	0
	876	1416644_a_at	5.288116314	5.190346605	0.936460585	0.180423516	1.913827213	0
	6662	1423555_a_at	8.140252087	4.200658419	0.932669763	0.222029422	1.908805047	0
	10807	1431795_a_at	4.828216467	5.061980953	0.927144436	0.18315842	1.901508563	0
	6240	1423058_at	9.774126938	6.674798339	0.909240328	0.136219895	1.87805632	0
	6239	1423057_at	9.866534873	6.678609279	0.908355569	0.136009689	1.876904921	0
	1442	1417256_at	6.277558404	3.220426301	0.905524984	0.281181713	1.873226021	0
	16422	1452705_at	8.436068287	5.215547708	0.893754197	0.17136344	1.858004759	0
	8801	1426202_at	5.41665351	6.337152826	0.88360913	0.139433142	1.844985055	0
	16257	1452431_s_at	6.847319146	5.855839066	0.883253654	0.150832979	1.844530512	0
	6107	1422892_s_at	5.886513011	6.327619295	0.877242611	0.138637072	1.836861195	0
	3320	1419327_at	7.5321818	5.540606413	0.877194461	0.15832102	1.83679989	0
	7353	1424351_at	10.07230822	4.171546309	0.874886669	0.209727186	1.833864022	0
	6441	1423294_at	5.336392653	4.486441235	0.862923688	0.192340352	1.8187203	0
	8219	1425425_a_at	3.630495552	3.208379274	0.862616757	0.268863711	1.81833341	0
	13713	1449145_a_at	9.376919007	4.411187727	0.845507165	0.191673358	1.796896315	0
	6106	1422891_at	6.580348502	6.644316969	0.841257732	0.126613125	1.791611376	0
	9460	1427102_at	8.609819659	4.667206509	0.834200693	0.178736615	1.782868989	0
	2995	1418967_a_at	7.627752411	5.918640588	0.813907663	0.13751598	1.757966603	0
	5819	1422567_at	7.716835134	5.832195908	0.798294026	0.136877094	1.739043506	0
	6408	1423259_at	8.313514241	2.927980558	0.79448481	0.271342242	1.734457885	0
	13487	1448881_at	7.714355211	3.166699736	0.793649293	0.250623475	1.733453688	0
	6409	1423260_at	8.446020204	3.007455819	0.79356884	0.263867165	1.733357023	0
	2580	1418496_at	4.266617457	3.768607364	0.791583768	0.21004676	1.730973656	0
	15102	1450928_at	8.073569225	2.922839081	0.790817568	0.270564867	1.730054598	0
	15534	1451446_at	6.255970778	4.624806456	0.788424272	0.170477247	1.727186979	0
	16917	1455298_at	7.786830589	2.952168933	0.78480466	0.265840024	1.72285903	0
	5887	1422643_at	9.432674554	3.4551338	0.783555257	0.226780004	1.721367645	0
	3573	1419603_at	6.177963665	4.885458516	0.780687512	0.159798207	1.717949362	0
	12405	1438441_at	7.698267067	2.918068604	0.776991264	0.266269019	1.713553533	0
	9543	1427231_at	5.381313413	4.944107136	0.776238426	0.157002752	1.712659587	0
	7980	1425121_a_at	6.724130768	4.841707399	0.767946027	0.158610582	1.702843709	0
	7818	1424923_at	6.116025008	5.339139061	0.765586855	0.143391443	1.700061403	0
	13633	1449049_at	5.670285473	5.575129402	0.764344085	0.137098896	1.698597563	0
	2479	1418392_a_at	8.799516113	3.99797721	0.761287713	0.190418222	1.695002866	0
	2781	1418723_at	8.587231193	4.997185008	0.75624048	0.151333296	1.689083302	0
	7490	1424524_at	7.836058629	4.469260042	0.751838346	0.168224346	1.683937212	0
	5446	1422138_at	7.515367665	7.024217139	0.745060745	0.106070289	1.676044838	0
	2921	1418884_x_at	7.451257942	3.918036582	0.74387512	0.189859156	1.674668009	0
	13618	1449033_at	6.833005238	4.916467375	0.743054615	0.151135878	1.673715845	0
	13760	1449199_at	9.388856391	4.413003625	0.742025847	0.168145306	1.672522764	0
	4226	1420699_at	8.618812373	4.330435197	0.739813099	0.170840358	1.669959481	0
	5447	1422139_at	6.799351356	6.511361647	0.734096215	0.112740814	1.663355124	0
	11055	1433584_at	5.856795185	3.885483645	0.732588916	0.188545104	1.661618192	0
	3422	1419435_at	6.11868409	4.747419808	0.726872303	0.153108916	1.655047132	0
	6187	1422990_at	8.310801251	4.449219185	0.722198232	0.162320219	1.649693756	0
	2974	1418945_at	8.47635742	2.921149038	0.721382178	0.246951514	1.648760879	0
	10850	1431995_at	5.610688581	4.523944247	0.716274622	0.158329675	1.64293411	0
	9420	1427042_at	8.49571034	3.806881515	0.715048767	0.187830581	1.641538706	0
	2296	1418191_at	7.11252134	3.406707322	0.711716312	0.208916189	1.63775132	0
	13659	1449088_at	5.956857715	4.510023543	0.699856675	0.155178054	1.624343414	0
	2825	1418778_at	6.851332948	4.60722631	0.698312164	0.151568887	1.622605366	0
	2405	1418309_at	7.176028048	5.16889732	0.694090936	0.134282206	1.617864671	0
	9646	1427381_at	7.622854076	4.395865281	0.691815062	0.157378586	1.615314477	0
	2482	1418395_at	7.195781605	4.964401888	0.688605179	0.138708589	1.611724524	0
	1288	1417090_at	7.403373861	4.752186514	0.68836111	0.144851451	1.611451882	0
	2361	1418260_at	7.51486214	3.480742487	0.687832187	0.197610765	1.610861197	0
	7314	1424305_at	4.731456237	3.010623777	0.677159457	0.224923307	1.598988382	0
	11943	1436993_x_at	7.478980946	4.118068174	0.676898885	0.164372919	1.598699608	0
	13733	1449169_at	6.232821563	4.398495772	0.676456547	0.153792701	1.598209513	0
	8823	1426225_at	3.871517255	3.219074148	0.675118672	0.209724486	1.59672811	0
	2739	1418678_at	6.417963883	4.459703168	0.673465159	0.151011207	1.594899104	0
	1169	1416957_at	3.551283359	3.448895476	0.671530081	0.194708737	1.592761309	0
	2313	1418209_a_at	7.630535703	4.13203563	0.670400277	0.162244554	1.591514474	0
	16974	1455582_at	8.146601715	4.67792751	0.669797913	0.143182619	1.590850112	0
	2314	1418210_at	7.658627474	4.152241621	0.66967963	0.16128147	1.590719688	0
	13514	1448912_at	7.932860419	4.708599844	0.669613251	0.142210694	1.590646499	0
	8681	1426045_at	5.339264071	3.870369693	0.667255275	0.172400915	1.588048832	0
	15449	1451342_at	8.294519875	4.37463145	0.665440475	0.152113494	1.586052443	0
	4950	1421551_s_at	7.842598445	3.343608329	0.664122594	0.198624519	1.584604269	0
	902	1416676_at	5.56004126	3.850012487	0.663491855	0.172334988	1.583911639	0
	2035	1417898_a_at	4.224155112	5.126818338	0.653782222	0.127522018	1.573287381	0
	7404	1424415_s_at	7.869867782	4.481443316	0.652741526	0.145654308	1.572152892	0
	9541	1427229_at	6.012691251	5.704501878	0.651637796	0.114232199	1.570950579	0
	13325	1448703_at	6.595974364	5.116708844	0.650202801	0.127074418	1.569388791	0
	16357	1452592_at	4.375307542	3.418996083	0.648298834	0.189616723	1.567318989	0
	15798	1451766_at	5.554545009	5.30586959	0.641879091	0.120975286	1.560360185	0
	11396	1434745_at	5.090360886	3.637480892	0.640984073	0.176216478	1.559392469	0
	2391	1418293_at	6.29168945	3.901239277	0.6385336	0.163674554	1.55674603	0
	1492	1417314_at	6.449253727	4.0719181	0.63789487	0.156657097	1.556056958	0
	10514	1430127_a_at	4.923078418	3.606135872	0.635296138	0.176170882	1.55325655	0
	2240	1418126_at	5.703485876	3.901835864	0.63290944	0.162208115	1.550689071	0
	17085	1455956_x_at	4.995710206	3.585714245	0.630736474	0.175902604	1.548355203	0
	6301	1423135_at	7.340402065	4.310909242	0.626991044	0.145442877	1.544340679	0
	381	1416122_at	5.060685682	3.568380796	0.626319816	0.175519333	1.543622326	0
	996	1416776_at	3.954000838	3.215559277	0.621506183	0.193280897	1.538480526	0
	9375	1426981_at	8.197166393	4.477473185	0.61570508	0.137511729	1.532306689	0
	383	1416124_at	3.878965264	3.404888418	0.595706459	0.174956235	1.511212415	0
	12897	1448229_s_at	4.521114035	3.451105194	0.595562846	0.172571629	1.511061989	0
	88	1415802_at	7.396595788	3.761166148	0.595543781	0.158340195	1.511042021	0
	1472	1417292_at	7.684541509	3.746528533	0.594897182	0.158786241	1.510364941	0
	7601	1424652_at	7.036346995	3.368061407	0.59165214	0.175665485	1.506971508	0
	15444	1451335_at	6.868879918	3.276655871	0.585344221	0.178640737	1.500396935	0
	707	1416468_at	5.254750804	2.910023609	0.585045764	0.201045023	1.500086573	0
	15284	1451139_at	7.363548666	3.578581593	0.584223158	0.163255509	1.499231487	0
	16276	1452464_a_at	4.788220188	5.990387443	0.583431411	0.097394604	1.498408939	0
	13581	1448987_at	8.630258102	5.433866727	0.578936724	0.106542312	1.49374794	0
	12450	1438606_a_at	6.905360187	4.954342395	0.577666211	0.116597959	1.492433047	0
	655	1416411_at	5.399392481	3.882097618	0.577253076	0.148696177	1.49200573	0
	7346	1424339_at	6.696351671	3.942115191	0.57490084	0.145835627	1.489575078	0
	382	1416123_at	3.948382336	3.302445124	0.570529209	0.172759633	1.485068223	0
	6522	1423393_at	6.866162002	5.113844282	0.569999699	0.111462076	1.484523261	0
	3709	1419762_at	4.707182935	3.567675686	0.569514112	0.159631694	1.48402368	0
	13611	1449025_at	7.448161645	3.040805988	0.568765035	0.187044171	1.483253343	0
	8891	1426302_at	10.44890508	3.054572397	0.56649703	0.185458701	1.48092341	0
	13114	1448470_at	3.166739377	3.245531953	0.564960896	0.174073435	1.479347411	0
	15142	1450976_at	7.713207739	3.309828883	0.56353924	0.170262349	1.477890355	0
	4794	1421365_at	7.742786225	3.103097068	0.562964394	0.181420169	1.477301603	0
	2060	1417928_at	7.918182484	3.298911229	0.559061097	0.169468366	1.473310078	0
	6538	1423413_at	7.475844365	3.256830301	0.558271781	0.17141568	1.472504232	0
	15143	1450977_s_at	7.476078921	3.289271119	0.557909746	0.169615008	1.472134763	0
	545	1416295_a_at	7.865242429	3.387439756	0.554842166	0.163793958	1.469007912	0
	4000	1420437_at	2.975654662	3.800989486	0.554739235	0.145946006	1.468903107	0
	13582	1448988_at	6.508248941	4.230457261	0.553629395	0.130867507	1.46777354	0
	6521	1423392_at	6.478522126	5.018249399	0.551262335	0.109851522	1.465367308	0
	1307	1417109_at	7.864005056	3.760824842	0.550975426	0.146503879	1.465075919	0
	14324	1449984_at	7.060226505	3.021936755	0.550231566	0.182079114	1.464320714	0
	11710	1436058_at	5.910315858	3.183423131	0.548629105	0.17233936	1.462695136	0
	13979	1449446_at	5.725794945	4.57577762	0.548423902	0.119853705	1.462487103	0
	3396	1419407_at	3.175738949	4.310322707	0.54728105	0.126969855	1.461329031	0
	546	1416296_at	7.990325105	3.332171082	0.545942467	0.163839867	1.459973787	0
	13418	1448805_at	5.328217282	5.889128712	0.545695281	0.092661463	1.459723662	0
	7351	1424349_a_at	8.679631507	4.443102234	0.545565416	0.122789301	1.459592271	0
	8064	1425225_at	6.398188668	4.462210515	0.544382541	0.121998399	1.458396032	0
	8774	1426164_a_at	5.349541725	5.85829792	0.543373452	0.092752786	1.457376318	0
	14074	1449556_at	7.684933817	3.920270553	0.543186848	0.13855851	1.457187826	0
	17164	1456174_x_at	7.773568733	3.169285713	0.542760176	0.17125631	1.456756932	0
	7150	1424114_s_at	7.347889833	3.503935597	0.541412985	0.154515678	1.455397245	0
	14849	1450625_at	7.538033808	3.077212344	0.540851989	0.175760373	1.45483142	0
	2673	1418601_at	5.569714457	2.932589398	0.539145226	0.183846135	1.453111316	0
	9615	1427339_at	5.562304046	3.204939672	0.537317401	0.167652891	1.45127146	0
	4489	1421009_at	5.406571723	3.080822519	0.537182615	0.174363376	1.45113588	0
	7149	1424113_at	6.579779772	3.524616339	0.536926777	0.152336233	1.450878567	0
	4488	1421008_at	5.373493475	3.154990682	0.536564067	0.170068352	1.450513846	0
	4825	1421404_at	2.788486782	3.150472155	0.535046512	0.16983058	1.448988869	0
	7817	1424921_at	7.335253054	3.418114219	0.534763292	0.156449802	1.448704442	0
	8439	1425733_a_at	7.998151579	2.84690493	0.533026403	0.187230138	1.446961367	0
	11862	1436791_at	4.729587893	3.29179031	0.532599346	0.161796255	1.44653311	0
	7352	1424350_s_at	8.116937374	4.273128802	0.531652603	0.124417641	1.44558416	0
	10740	1431591_s_at	6.431444498	2.900692122	0.530750036	0.182973585	1.444680068	0
	6045	1422823_at	8.049183259	2.770884402	0.530622445	0.191499308	1.444552307	0
	16647	1453939_x_at	5.982221818	3.002840186	0.52992633	0.176475036	1.443855464	0
	6046	1422824_s_at	8.053030756	2.768223788	0.527883627	0.190693985	1.441812564	0
	10069	1428079_at	1.762914626	3.650227066	0.524342386	0.143646512	1.43827783	0
	17442	1460229_at	7.490037338	4.521174472	0.523596074	0.115809748	1.437533996	0
	15789	1451755_a_at	6.670258283	3.945843681	0.523165872	0.132586568	1.437105396	0
	5706	1422437_at	7.982820399	2.976926271	0.520518369	0.174850944	1.434470569	0
	8738	1426112_a_at	5.746384057	4.011332049	0.51930105	0.129458505	1.433260701	0
	15994	1452035_at	8.67563966	3.829659558	0.518087162	0.135282824	1.432055258	0
	6116	1422903_at	7.40246881	3.578405094	0.518036147	0.144767329	1.43200462	0
	15864	1451860_a_at	7.011155363	3.063037069	0.51752127	0.168956907	1.43149365	0
	16653	1453960_a_at	6.276330463	3.729985458	0.517499552	0.138740367	1.4314721	0
	15368	1451241_at	6.599671102	3.386200947	0.515043339	0.152100642	1.429037067	0
	9735	1427521_a_at	10.05583866	3.097785321	0.513355665	0.165716992	1.427366348	0
	3679	1419724_at	5.00257141	3.564594239	0.511815242	0.14358303	1.425843106	0
	227	1415961_at	8.237068024	4.704015012	0.511457641	0.108727893	1.425489726	0
	5991	1422760_at	7.560586985	3.152062316	0.510999967	0.162116074	1.425037581	0
	7822	1424927_at	5.955828185	2.834079358	0.508943537	0.179579847	1.423007767	0
	4549	1421075_s_at	5.352375113	3.163205755	0.508322624	0.160698565	1.42239546	0
	1445	1417259_a_at	6.298871315	3.633221173	0.507553379	0.139697903	1.42163724	0
	2087	1417961_a_at	7.064597945	3.044630044	0.504848715	0.165816111	1.41897455	0
	10757	1431668_at	4.941644286	3.575639053	0.50372205	0.14087609	1.417866843	0
	1562	1417389_at	7.270271733	3.249319987	0.502246932	0.154569859	1.416417852	0
	4548	1421074_at	5.255779211	3.065018651	0.502143332	0.163830433	1.416316142	0
	13431	1448818_at	4.733522863	3.114061397	0.502076376	0.161228798	1.416250412	0
	6799	1423711_at	5.953656266	5.493032855	0.501958583	0.091380954	1.416134783	0
	7094	1424051_at	8.13118991	3.624158876	0.500751544	0.138170417	1.414950462	0
	13719	1449152_at	6.810629823	2.934351496	0.500497909	0.170565084	1.414701726	0
	14528	1450234_at	6.286588588	3.635050807	0.497289767	0.136804076	1.411559328	0
	7589	1424640_at	6.492666766	5.152613597	0.497167285	0.09648837	1.411439495	0
	7195	1424168_a_at	6.337506175	3.647788424	0.497047973	0.136260088	1.411322773	0
	9585	1427292_at	3.32366042	3.266620672	0.493944766	0.15120971	1.408290309	0
	10562	1430523_s_at	3.850777068	3.157397061	0.493862608	0.156414476	1.408210113	0
	4651	1421187_at	5.978803389	3.09176645	0.493082604	0.159482487	1.407448959	0
	3541	1419569_a_at	7.304854616	3.517406807	0.4907076	0.139508344	1.405133885	0
	14346	1450007_at	7.587848369	4.653928616	0.490569486	0.105409757	1.404999372	0
	4327	1420809_a_at	7.895911399	4.728007689	0.486432497	0.102883187	1.400976249	0
	7826	1424931_s_at	3.520028396	3.210757262	0.485790135	0.151300798	1.4003526	0
	3018	1418990_at	5.540217846	3.229730011	0.484984225	0.150162467	1.399570562	0
	16125	1452227_at	7.972163463	3.310171032	0.484840012	0.146469777	1.399430667	0
	8929	1426348_at	8.276129676	3.676920004	0.484498675	0.131767532	1.399099605	0
	1129	1416916_at	8.589291637	3.640940241	0.482296371	0.132464786	1.39696548	0
	4650	1421186_at	6.155777941	3.070917456	0.48146484	0.156782085	1.396160539	0
	4328	1420810_at	7.908076869	4.739881579	0.480218904	0.101314536	1.394955311	0
	13838	1449288_at	4.469424788	4.567887831	0.479935364	0.105067239	1.39468118	0
	4106	1420565_at	4.646228843	3.332481244	0.479003642	0.143737836	1.393780757	0
	820	1416586_at	6.809323883	3.942942254	0.478829033	0.121439525	1.393612079	0
	16724	1454268_a_at	8.374196441	3.376214694	0.478693159	0.141783981	1.393480834	0
	8343	1425603_at	9.256350758	3.856485762	0.478615821	0.124106726	1.393406135	0
	16479	1452929_at	5.913118153	3.841300882	0.47858934	0.124590433	1.39338056	0
	4652	1421188_at	6.028396319	2.98853912	0.476237554	0.159354633	1.391111013	0
	6302	1423136_at	6.814683524	4.164455012	0.473767447	0.113764573	1.388731263	0
	11823	1436686_at	5.352899347	2.888568298	0.473691282	0.163988257	1.388657949	0
	10233	1428572_at	6.888693163	3.043793177	0.469398449	0.154214962	1.384532048	0
	7927	1425060_s_at	4.861964139	4.097718382	0.46865211	0.114369038	1.383815984	0
	6452	1423306_at	6.853955241	3.204254989	0.467896896	0.146023615	1.383091781	0
	9041	1426501_a_at	6.565485007	4.225729731	0.467884888	0.110722861	1.383080269	0
	11824	1436687_x_at	5.59675212	2.88160459	0.466229483	0.161795093	1.381494178	0
	15147	1450981_at	7.640935541	3.350363065	0.465863856	0.139048768	1.381144107	0
	6971	1423909_at	9.442561101	3.938900443	0.464635207	0.117960637	1.379968377	0
	17166	1456177_x_at	7.034234057	2.869237518	0.464460544	0.161875948	1.379801319	0
	13498	1448894_at	7.171620342	2.947029852	0.463625046	0.157319427	1.379002475	0
	14234	1449875_s_at	7.650517977	3.157074265	0.462209901	0.146404507	1.377650469	0
	9176	1426678_at	6.821154055	2.823358041	0.461695112	0.163526944	1.377158978	0
	9239	1426774_at	7.644534441	3.301287595	0.460883115	0.139607078	1.376384085	0
	9627	1427357_at	7.67709472	3.264808729	0.460257261	0.140975261	1.375787126	0
	14624	1450351_a_at	5.581951863	3.83936684	0.460214946	0.119867407	1.375746775	0
	4201	1420671_x_at	5.851310411	3.35197569	0.45998811	0.137228952	1.375530482	0
	9177	1426679_at	6.953423541	2.844568376	0.459591432	0.161568073	1.375152323	0
	6267	1423091_a_at	6.355123678	2.78751861	0.459085847	0.164693375	1.374670492	0
	15052	1450869_at	6.678466799	4.010122301	0.458820309	0.11441554	1.374417498	0
	15249	1451097_at	7.818118434	4.572438305	0.452896796	0.099049296	1.368785893	0
	16282	1452474_a_at	5.78150435	2.982687015	0.452236635	0.151620546	1.368159695	0
	1108	1416892_s_at	8.002450321	3.082753963	0.449993842	0.145971377	1.366034426	0
	1109	1416893_at	7.713324817	3.085755712	0.449802325	0.145767315	1.365853098	0
	3669	1419714_at	6.387397174	3.581430733	0.449280608	0.125447242	1.365359258	0
	5980	1422748_at	5.20965638	2.976737422	0.448548173	0.150684494	1.364666261	0
	763	1416527_at	5.657972499	3.222071129	0.448394845	0.139163546	1.364521234	0
	14575	1450291_s_at	5.180998401	3.009581406	0.446668739	0.14841557	1.362889634	0
	13616	1449031_at	4.078326653	3.004812068	0.446113526	0.148466365	1.362365235	0
	13151	1448509_at	7.630486023	3.050735053	0.444808201	0.145803616	1.361133149	0
	3676	1419721_at	5.908945073	3.460193523	0.444135523	0.128355689	1.360498648	0
	16455	1452823_at	5.161357693	3.341622879	0.444097462	0.132898738	1.360462756	0
	861	1416627_at	8.466520744	2.960041448	0.442688966	0.149554989	1.359135191	0
	17175	1456212_x_at	6.262127083	3.162348005	0.44257884	0.139952605	1.359031448	0
	12508	1438795_x_at	5.045213888	3.586741005	0.441129873	0.122989051	1.357667193	0
	6543	1423418_at	5.289289585	2.783551579	0.440195784	0.158141774	1.356788441	0
	3128	1419112_at	5.988536585	4.674510103	0.439519888	0.094024802	1.35615294	0
	7911	1425040_at	7.157458249	3.643653986	0.438649412	0.12038723	1.355334928	0
	16304	1452505_at	6.066162708	2.799216678	0.437058138	0.156135872	1.353840835	0
	16114	1452196_a_at	8.926966496	4.703515161	0.435968184	0.092689865	1.352818396	0
	3407	1419418_a_at	2.653401667	3.614330051	0.435931335	0.120611933	1.352783844	0
	8378	1425646_at	4.634620712	5.119746725	0.435918716	0.085144586	1.352772011	0
	12314	1438150_at	3.700708595	2.779941939	0.435796338	0.156764547	1.352657266	0
	10919	1432332_a_at	6.212492943	4.246839414	0.435618417	0.102574733	1.352490459	0
	11252	1434216_a_at	6.314099178	4.307771376	0.435233013	0.101034381	1.352129201	0
	8302	1425548_a_at	6.673250838	3.937590983	0.434555125	0.110360656	1.351494017	0
	1870	1417721_s_at	6.418423987	3.500278275	0.433795735	0.123931785	1.35078282	0
	863	1416629_at	6.233443762	3.190256226	0.433383041	0.135845841	1.350396473	0
	9007	1426454_at	6.569474603	3.024553415	0.433083459	0.143189225	1.350116086	0
	8525	1425837_a_at	7.386963014	3.049251791	0.433015783	0.142007224	1.350052754	0
	3194	1419186_a_at	7.039402297	2.829544276	0.432345654	0.152796921	1.349425803	0
	12603	1439121_at	6.886196373	2.92994736	0.432095155	0.147475399	1.349191519	0
	10989	1433444_at	7.803402853	3.821976664	0.430815578	0.11272062	1.347995404	0
	11686	1435970_at	6.417613043	4.414827996	0.43053575	0.09752039	1.34773397	0
	11906	1436905_x_at	6.785512954	3.232595641	0.430386754	0.133139682	1.347594788	0
	15584	1451504_at	6.592783645	3.816650729	0.43015097	0.112703782	1.347374565	0
	15422	1451310_a_at	9.263124688	3.25400601	0.429788228	0.132079728	1.347035832	0
	2949	1418918_at	1.697667726	3.857648645	0.428986327	0.111204095	1.34628731	0
	9833	1427679_at	4.010619754	4.002696512	0.427890949	0.106900673	1.345265518	0
	8666	1426025_s_at	6.655686423	3.377560366	0.427850085	0.126674297	1.345227414	0
	3650	1419693_at	4.411096991	2.805805957	0.426092911	0.151861147	1.343589951	0
	403	1416148_at	7.586634798	3.550700682	0.42405839	0.119429495	1.341696526	0
	17064	1455899_x_at	6.402559569	3.081392679	0.424051886	0.137616958	1.341690478	0
	9156	1426649_at	6.203652302	3.275429666	0.423922969	0.129425148	1.341570592	0
	12812	1448136_at	5.152739677	2.924609097	0.423455718	0.144790536	1.341136162	0
	5785	1422527_at	6.100900444	3.308177138	0.423233422	0.127935538	1.340929531	0
	16521	1453181_x_at	6.727552264	3.012929002	0.422705538	0.140297212	1.340438973	0
	9488	1427143_at	6.666915006	4.124151902	0.422695742	0.102492768	1.340429871	0
	11909	1436915_x_at	7.679413159	3.527412416	0.422510359	0.119779121	1.34025764	0
	9487	1427142_s_at	6.126526441	4.351825823	0.420571164	0.096642463	1.338457347	0
	11571	1435454_a_at	6.726652289	3.277397568	0.420507779	0.128305392	1.338398543	0
	13594	1449007_at	7.085583118	4.071404371	0.42040884	0.103258925	1.338306759	0
	12818	1448143_at	7.290182271	2.833298774	0.419693251	0.148128836	1.337643112	0
	8165	1425357_a_at	5.834708223	3.476585866	0.419424992	0.120642782	1.33739441	0
	5831	1422579_at	7.04722609	3.964366697	0.419422992	0.105798233	1.337392556	0
	10425	1429527_a_at	6.664396231	2.952915057	0.419340797	0.142009096	1.337316362	0
	12766	1448048_at	4.690015451	4.847445925	0.418108351	0.08625333	1.336174425	0
	10991	1433446_at	7.410375406	3.750703927	0.417669991	0.111357761	1.335768493	0
	9956	1427912_at	5.383045246	2.956521688	0.416445437	0.140856547	1.334635179	0
	10990	1433445_x_at	7.806169669	3.76966429	0.41611167	0.110384278	1.334326448	0
	15951	1451985_at	5.693638984	3.393843842	0.414495844	0.122131678	1.332832832	0
	14883	1450668_s_at	7.519672962	3.847297687	0.413125103	0.107380592	1.331567075	0
	15952	1451986_s_at	5.5343855	3.388245007	0.412490858	0.121741745	1.330981813	0
	168	1415894_at	4.978592088	2.93293901	0.411525585	0.140311675	1.330091582	0
	7264	1424246_a_at	8.936757442	3.275730469	0.411209753	0.125532231	1.329800434	0
	12092	1437396_at	6.392298215	3.628971511	0.411047994	0.113268454	1.329651341	0
	2726	1418662_at	5.483530484	4.433852447	0.410718	0.092632311	1.329347239	0
	15899	1451913_a_at	5.212658153	3.791459212	0.409782483	0.108080414	1.328485501	0
	12382	1438365_x_at	7.881032628	3.376359863	0.409594887	0.121312569	1.328312768	0
	14223	1449862_a_at	7.112537155	3.712746285	0.409468578	0.11028725	1.328196478	0
	8314	1425567_a_at	8.189014592	3.638347784	0.408931452	0.112394822	1.327702073	0
	7705	1424775_at	7.356432207	2.796475917	0.408827731	0.146193904	1.327606622	0
	3974	1420411_a_at	7.024432763	3.555820181	0.407948303	0.114726922	1.326797596	0
	17557	1460378_a_at	8.85425057	3.228555697	0.40787488	0.126333543	1.326730073	0
	14044	1449519_at	6.115628651	3.07279991	0.407780983	0.13270665	1.326643726	0
	15367	1451240_a_at	6.775118775	4.105888076	0.40747965	0.099242756	1.326366661	0
	810	1416576_at	6.277290203	3.194764453	0.407370967	0.127512051	1.326266746	0
	16349	1452584_at	6.817203727	2.801300257	0.407344703	0.145412725	1.326242601	0
	2308	1418204_s_at	6.128905518	2.942240829	0.405894116	0.137954076	1.324909774	0
	1021	1416803_at	5.190198418	2.850223048	0.404876839	0.142050931	1.323975879	0
	10674	1431241_at	5.614501933	3.622810145	0.404122953	0.111549581	1.323284212	0
	728	1416489_at	7.359818697	3.706935876	0.403685542	0.108900061	1.322883065	0
	4577	1421104_at	5.295605156	3.023860555	0.403176702	0.133331777	1.322416566	0
	12066	1437330_at	5.075672575	3.257312472	0.402786547	0.123656097	1.322058987	0
	1416	1417227_at	5.95346575	3.860435943	0.401910303	0.104110082	1.321256256	0
	8825	1426227_s_at	6.650525233	4.36239415	0.401788936	0.09210285	1.32114511	0
	10988	1433443_a_at	7.720282735	3.699577543	0.399410459	0.107961099	1.318968819	0
	6437	1423290_at	5.756017823	3.860848001	0.399167168	0.10338847	1.318746411	0
	1371	1417178_at	3.598106222	2.897489677	0.397826502	0.137300404	1.317521498	0
	12848	1448175_at	7.778321013	3.373048894	0.39711335	0.117731276	1.316870382	0
	6438	1423291_s_at	6.202832052	3.741511743	0.392256772	0.104839113	1.312444823	0
	16228	1452381_at	6.681730794	3.391304481	0.390792519	0.115233687	1.311113443	0
	2008	1417869_s_at	8.010675073	3.506455781	0.390746487	0.111436308	1.31107161	0
	5741	1422478_a_at	7.855136561	2.930936471	0.390597568	0.133267156	1.310936285	0
	3144	1419128_at	6.372251305	2.963992564	0.389580632	0.13143779	1.310012549	0
	255	1415993_at	6.936340548	3.781567599	0.388710928	0.102790951	1.309223069	0
	16986	1455641_at	5.475001458	3.339207567	0.38838834	0.11631153	1.308930358	0
	14366	1450029_s_at	4.456707727	3.539262017	0.387883758	0.10959453	1.30847264	0
	9320	1426893_at	6.785274775	3.329403123	0.387414547	0.116361562	1.308047151	0
	6695	1423591_at	6.94004071	3.328814184	0.386752651	0.11618331	1.307447169	0
	6712	1423614_at	6.253152046	3.194016231	0.384941202	0.120519489	1.305806567	0
	273	1416012_at	7.366559996	3.165744178	0.384880782	0.121576716	1.305751881	0
	271	1416010_a_at	7.933575215	3.348305158	0.384358934	0.114792086	1.305279653	0
	10632	1431020_a_at	6.599008664	3.318031065	0.384112555	0.115765208	1.305056761	0
	2007	1417868_a_at	8.394033977	3.485500912	0.38383666	0.110123816	1.304807211	0
	9740	1427526_at	5.919219955	3.106846982	0.383828554	0.123542793	1.304799879	0
	11744	1436289_x_at	6.180032845	3.473411915	0.383533147	0.110419713	1.304532736	0
	2009	1417870_x_at	8.172753001	3.437758346	0.383393495	0.111524271	1.304406463	0
	1996	1417856_at	5.791188195	3.475960185	0.383131619	0.110223247	1.304169711	0
	7144	1424108_at	6.812969338	4.362395616	0.382718002	0.087731154	1.303795863	0
	5742	1422479_at	7.929025479	2.921027482	0.382621398	0.130988633	1.303708562	0
	206	1415936_at	7.202960548	2.79986754	0.38202131	0.136442637	1.303166398	0
	10638	1431055_a_at	6.803765387	3.553962942	0.381501834	0.107345473	1.302697247	0
	7145	1424109_a_at	6.857204743	4.242489455	0.381288097	0.08987367	1.302504266	0
	272	1416011_x_at	7.859620067	3.295404087	0.379801271	0.115251806	1.30116261	0
	9321	1426894_s_at	7.17613984	3.255217773	0.379217444	0.116495261	1.300636165	0
	10822	1431843_a_at	6.22696688	3.002437569	0.378122587	0.125938534	1.29964949	0
	4742	1421304_at	4.598617575	3.161439333	0.377596464	0.11943815	1.299175619	0
	11608	1435680_a_at	5.896451439	3.097671741	0.377525491	0.12187395	1.299111708	0
	2962	1418932_at	5.515356898	2.804841799	0.377513073	0.134593357	1.299100526	0
	4168	1420631_a_at	7.334201812	3.969781612	0.376206193	0.094767478	1.297924256	0
	17114	1456015_x_at	8.492812468	4.181894339	0.37597561	0.089905574	1.297716828	0
	3924	1420352_at	8.596062403	3.217282174	0.375908349	0.116840342	1.297656327	0
	232	1415966_a_at	8.398274958	4.153266495	0.3758016	0.090483382	1.297560314	0
	233	1415967_at	8.665487815	4.291904706	0.375752084	0.087549028	1.29751578	0
	6035	1422812_at	4.136430788	2.930031601	0.375618527	0.128196067	1.297395668	0
	3421	1419434_at	3.436542171	3.223754941	0.375426427	0.116456255	1.297222927	0
	15524	1451431_a_at	6.564175687	3.215450063	0.374748443	0.116546187	1.29661345	0
	8698	1426065_a_at	6.462308617	2.823901192	0.371396476	0.131518935	1.293604386	0
	4367	1420860_at	4.616930854	3.62921656	0.370411676	0.102063812	1.292721659	0
	9573	1427271_at	6.579773779	4.077256842	0.370363189	0.090836365	1.292678213	0
	13988	1449455_at	5.395296948	3.008479425	0.370265606	0.123074003	1.29259078	0
	9382	1426988_at	4.650632638	3.180425716	0.369924718	0.116312957	1.292285396	0
	17178	1456225_x_at	6.578455624	2.796086527	0.369574278	0.132175551	1.291971529	0
	17333	1456736_x_at	6.059923811	2.84980461	0.369536819	0.129670932	1.291937984	0
	11783	1436479_a_at	6.045709756	2.989465933	0.368558552	0.123285751	1.29106224	0
	13734	1449170_at	3.554296974	2.811601842	0.367921098	0.130858179	1.29049191	0
	13116	1448472_at	6.756659576	3.734608326	0.367536109	0.098413562	1.290147584	0
	1750	1417591_at	6.180352037	3.990191266	0.366693984	0.091898849	1.289394723	0
	7431	1424444_a_at	6.736902968	3.533780315	0.366625726	0.103748873	1.289333719	0
	1777	1417618_at	2.267009626	2.829225567	0.36596614	0.129352055	1.288744383	0
	17485	1460285_at	4.90112076	3.450304134	0.364693383	0.105698909	1.287607944	0
	8121	1425294_at	4.015859805	2.978714509	0.364584136	0.122396468	1.287510445	0
	11784	1436480_at	5.496497865	2.99226693	0.36342631	0.121455177	1.286477576	0
	15838	1451823_at	5.508528178	2.765431224	0.36274635	0.131171713	1.285871385	0
	13099	1448452_at	6.332084706	2.842658832	0.361831437	0.127286269	1.285056184	0
	938	1416714_at	6.464620856	2.818881095	0.359144071	0.127406605	1.282664686	0
	5366	1422041_at	8.806532968	2.7812618	0.358434124	0.128874644	1.282033645	0
	1242	1417038_at	6.810235781	3.345429008	0.357679846	0.106915987	1.28136354	0
	16119	1452215_at	6.174181343	3.953002993	0.357545439	0.090449069	1.281244169	0
	13098	1448451_at	7.221302309	3.786888687	0.3571266	0.094306073	1.280872256	0
	13097	1448450_at	7.435284107	3.926986579	0.356717313	0.090837416	1.280508929	0
	17283	1456582_x_at	4.721018398	2.805786572	0.356321522	0.126995234	1.280157681	0
	8838	1426241_a_at	5.428293469	3.153694753	0.356227319	0.112955548	1.280074093	0
	15638	1451572_a_at	5.590027441	2.988275637	0.35601604	0.119137618	1.279886644	0
	14975	1450779_at	2.441520916	3.159611557	0.355056231	0.11237338	1.279035432	0
	9574	1427272_at	5.440097368	3.352824169	0.354819946	0.105827186	1.278825969	0
	14012	1449482_at	3.286328541	2.867523916	0.354788305	0.123726363	1.278797922	0
	13020	1448367_at	5.670721729	3.115364854	0.353599734	0.113501869	1.277744812	0
	14708	1450454_at	6.261232459	3.02575062	0.353532223	0.116841163	1.277685021	0
	757	1416521_at	6.399773251	3.051452821	0.352023991	0.115362751	1.276349993	0
	3969	1420406_at	3.180277692	3.466937156	0.351712581	0.101447637	1.276074519	0
	8429	1425719_a_at	6.773098211	3.032737998	0.351086176	0.115765416	1.27552058	0
	17447	1460235_at	7.651847903	3.48082172	0.350350243	0.100651591	1.27487009	0
	9419	1427041_at	5.231323108	2.864525423	0.350324284	0.122297495	1.27484715	0
	17619	1460561_x_at	7.167212071	3.097364607	0.350323926	0.113103871	1.274846834	0
	183	1415911_at	5.622389501	3.203033242	0.349947928	0.109255166	1.274514625	0
	5328	1421998_at	6.629730781	3.028421441	0.349244658	0.115322344	1.273893489	0
	12627	1439258_at	6.209061104	2.863127609	0.349221171	0.12197192	1.273872751	0
	6837	1423754_at	9.147827303	2.783705905	0.347127798	0.124699882	1.272025682	0
	14008	1449477_s_at	3.662538457	2.999952145	0.346582361	0.115529296	1.27154486	0
	6767	1423677_at	6.987654432	2.953048731	0.343938498	0.116468954	1.269216778	0
	14850	1450626_at	6.160508077	3.595898654	0.343201209	0.095442403	1.268568311	0
	12186	1437687_x_at	7.343283587	2.947616513	0.342600042	0.116229517	1.268039813	0
	8573	1425902_a_at	5.200745117	3.194781449	0.342487846	0.107202277	1.267941202	0
	13610	1449024_a_at	7.070721725	2.781630786	0.340713588	0.122486992	1.266382819	0
	7789	1424887_at	5.354853074	4.349251485	0.340040045	0.078183579	1.265791728	0
	3572	1419602_at	4.068185849	3.185106226	0.339848482	0.106699261	1.265623666	0
	11635	1435780_at	4.722517391	3.1400392	0.338788834	0.107893186	1.264694417	0
	4677	1421223_a_at	8.134847292	3.594680058	0.337833988	0.093981657	1.263857657	0
	8409	1425692_a_at	3.535775441	2.999714498	0.337285861	0.112439321	1.263377567	0
	13965	1449431_at	3.884409413	3.148102762	0.336386208	0.10685363	1.262589981	0
	17172	1456196_x_at	7.117393838	3.801279885	0.336209723	0.088446453	1.262435538	0
	7235	1424211_at	5.548828999	3.318848482	0.335616947	0.101124516	1.261916933	0
	7203	1424176_a_at	7.852898298	3.534098751	0.335466437	0.094922768	1.26178529	0
	7829	1424936_a_at	3.501906061	2.951213637	0.335289342	0.113610664	1.261630412	0
	5974	1422742_at	5.695583043	3.274652693	0.335030055	0.102310103	1.261403687	0
	2129	1418004_a_at	9.849116929	3.079958979	0.334697875	0.108669589	1.261113283	0
	2243	1418131_at	7.032718329	3.026412279	0.334545249	0.110541862	1.260979873	0
	6782	1423694_at	7.231513169	3.526032552	0.33415673	0.094768476	1.260640336	0
	13253	1448618_at	6.561367473	3.294293212	0.332957053	0.101070862	1.259592483	0
	1898	1417753_at	6.433819724	2.94384157	0.33259319	0.11297931	1.259274841	0
	496	1416245_at	6.52151552	4.022978722	0.331910925	0.082503773	1.258679457	0
	297	1416036_at	6.877040873	3.851905022	0.331559771	0.086076829	1.258373131	0
	2273	1418163_at	6.626306544	2.802263055	0.330149876	0.117815448	1.257143968	0
	12565	1438958_x_at	7.11393248	3.784735009	0.329541448	0.087071208	1.256613904	0
	4510	1421031_a_at	7.208233049	2.978242219	0.329492193	0.110633108	1.256571003	0
	2272	1418162_at	6.404408297	2.779243923	0.328492983	0.118195089	1.255701004	0
	542	1416291_at	7.332415512	3.482368807	0.328210055	0.09424908	1.255454771	0
	541	1416290_a_at	7.433412031	3.581009554	0.328163689	0.091639992	1.255414423	0
	1325	1417128_at	5.502321681	2.81416615	0.328102054	0.116589439	1.25536079	0
	8892	1426303_at	5.842033567	3.385928748	0.327329748	0.096673549	1.254688948	0
	1910	1417766_at	7.484971414	3.004063213	0.32675573	0.108771256	1.254189833	0
	2346	1418244_at	7.580283299	3.420364003	0.326376569	0.095421589	1.253860257	0
	13287	1448657_a_at	6.419024652	3.483849261	0.32614272	0.093615623	1.253657033	0
	15061	1450880_at	5.356030839	3.044542094	0.325936587	0.107056029	1.253477923	0
	14781	1450543_at	6.159857682	3.083468634	0.325792124	0.105657674	1.253352414	0
	6877	1423797_at	6.36173098	3.197892915	0.325180809	0.101685959	1.252821442	0
	10359	1429128_x_at	5.297998179	3.001779601	0.324470876	0.108092838	1.252205095	0
	1603	1417434_at	7.417737647	3.005039453	0.324394615	0.107950202	1.252138904	0
	1911	1417767_at	7.132794633	2.877354769	0.323964092	0.112590945	1.251765303	0
	13343	1448722_s_at	4.827523663	3.403675205	0.323942043	0.095174194	1.251746172	0
	12811	1448135_at	7.809981194	3.210809263	0.323909986	0.100881105	1.251718358	0
	5884	1422640_at	4.469595556	3.118392698	0.322525348	0.10342679	1.250517587	0
	6841	1423758_at	7.336060992	3.189925549	0.322193952	0.101003596	1.250230368	0
	8319	1425572_a_at	5.877069236	2.808655682	0.321792353	0.114571663	1.249882394	0
	7201	1424174_at	6.883849227	3.633088458	0.321768583	0.088566129	1.249861801	0
	17310	1456644_at	3.697354515	3.206084519	0.321608147	0.100311812	1.249722817	0
	6022	1422796_at	5.713267997	2.907259862	0.321518329	0.110591534	1.249645015	0
	12857	1448184_at	6.946068687	3.727111218	0.321460422	0.086249216	1.249594858	0
	2519	1418433_at	7.068042016	3.499815186	0.321206646	0.091778174	1.249375069	0
	5031	1421644_at	3.422023255	2.977121871	0.321163325	0.107877117	1.249337553	0
	14600	1450322_s_at	3.778046469	2.848634756	0.321064369	0.112708155	1.249251862	0
	23	1415697_at	7.234486164	3.145397061	0.320762971	0.101978531	1.248990904	0
	10210	1428468_at	5.874631805	3.085710016	0.320567942	0.103887903	1.248822073	0
	11314	1434438_at	6.884615726	2.888170209	0.320315256	0.110905948	1.248603363	0
	11592	1435602_at	6.076488419	3.129933236	0.320202129	0.102303182	1.248505458	0
	6063	1422843_at	5.903889045	3.14386647	0.320079943	0.101810922	1.248399724	0
	13624	1449040_a_at	6.029942064	3.040078429	0.319616023	0.105134137	1.247998347	0
	9780	1427578_a_at	8.10779206	3.463092292	0.31958634	0.092283518	1.24797267	0
	10587	1430701_a_at	4.001277522	3.212284462	0.319449432	0.099446184	1.247854246	0
	2518	1418432_at	6.801053421	3.541092463	0.318729386	0.090008772	1.2472316	0
	4758	1421323_a_at	7.509946267	3.174340886	0.318168259	0.100231283	1.246746591	0
	17351	1457970_at	5.853794504	2.846308707	0.31803388	0.111735554	1.246630469	0
	13183	1448543_at	6.651455689	3.523500842	0.317140318	0.090007164	1.245858583	0
	10489	1429897_a_at	4.479009401	2.766796653	0.316747167	0.114481549	1.245519118	0
	12934	1448270_at	7.073546724	3.011347765	0.315380237	0.104730593	1.244339568	0
	5287	1421950_at	6.581953123	3.113064853	0.315199461	0.101250528	1.244183657	0
	4107	1420566_at	3.682183837	2.7653021	0.315192574	0.113981244	1.244177718	0
	11540	1435333_at	5.794859302	2.938286089	0.314395969	0.106999781	1.243490917	0
	12580	1438992_x_at	7.210770291	2.866463248	0.31422402	0.109620809	1.243342719	0
	12305	1438097_at	6.394334104	3.042276078	0.314218035	0.103283866	1.243337561	0
	2421	1418325_at	5.813666965	3.067335169	0.314155387	0.102419648	1.243283571	0
	13454	1448844_at	7.238641657	2.893006216	0.312887096	0.108152929	1.242191065	0
	1639	1417473_a_at	4.30073625	3.425453766	0.311776688	0.091017631	1.241235349	0
	8893	1426304_x_at	5.885146188	3.149064762	0.311623765	0.09895756	1.241103787	0
	146	1415870_at	7.865449045	2.871894782	0.310712236	0.108190675	1.240319875	0
	5970	1422736_at	5.714660461	3.100489314	0.310649318	0.100193642	1.240265784	0
	2203	1418086_at	3.848792571	3.067039505	0.31012113	0.101114162	1.239811791	0
	12900	1448234_at	8.299100406	3.113888472	0.30896296	0.099220946	1.238816892	0
	12935	1448271_a_at	7.01313839	2.965672132	0.308027438	0.103864292	1.238013836	0
	2402	1418305_s_at	7.97542935	2.861529714	0.308020699	0.107641971	1.238008053	0
	9453	1427091_at	5.984861226	2.812809586	0.307556712	0.109341462	1.237609959	0
	3983	1420420_at	2.4903488	2.818180184	0.307014971	0.108940859	1.237145317	0
	17123	1456043_at	4.879130455	3.108831167	0.306002224	0.098429991	1.236277167	0
	17622	1460579_at	5.798940526	3.157339557	0.305970223	0.096907608	1.236249745	0
	11728	1436198_at	4.936720069	2.811174731	0.305685391	0.108739378	1.236005695	0
	8061	1425222_x_at	3.635100359	3.279539245	0.305571624	0.093175169	1.235908232	0
	296	1416035_at	6.596872909	2.782490852	0.303958817	0.109239826	1.234527365	0
	11859	1436783_x_at	7.722115408	3.243177234	0.303631895	0.09362174	1.234247647	0
	3698	1419751_x_at	3.621541037	3.228567888	0.302760292	0.093775415	1.233502203	0
	14973	1450777_at	6.746215309	3.112106576	0.302037201	0.097052332	1.232884116	0
	17173	1456199_x_at	5.874194532	2.988817578	0.3015023	0.100876782	1.23242709	0
	9549	1427239_at	4.391180731	2.805403658	0.301213184	0.107368928	1.232180136	0
	6062	1422842_at	6.698941564	3.060537236	0.30115305	0.098398754	1.232128778	0
	5119	1421751_a_at	8.239382608	3.572487249	0.301139852	0.084294171	1.232117507	0
	4385	1420878_a_at	7.430627679	3.290457445	0.300924109	0.091453579	1.231933267	0
	17032	1455815_a_at	7.849255957	3.149477335	0.300687789	0.095472282	1.231731488	0
	6775	1423686_a_at	8.409725163	3.154859788	0.29999804	0.095090768	1.23114274	0
	17261	1456516_x_at	7.326659507	2.811552067	0.299692844	0.106593382	1.230882325	0
	967	1416745_x_at	6.726512186	2.841849208	0.299296536	0.105317529	1.230544249	0
	17136	1456081_a_at	6.331258214	2.881312155	0.299292298	0.103873611	1.230540634	0
	12121	1437490_x_at	7.327319531	2.823730468	0.298818761	0.105824109	1.230136799	0
	14866	1450646_at	5.997195538	2.903806497	0.298725239	0.102873673	1.230057058	0
	1152	1416939_at	7.064462254	3.105207206	0.298614589	0.096165753	1.229962721	0
	16009	1452051_at	8.378510365	3.070286591	0.29846314	0.097210189	1.229833611	0
	7084	1424040_at	6.463807631	2.945430232	0.298100073	0.10120765	1.229524151	0
	4039	1420487_at	4.91587053	3.004666348	0.297983896	0.099173706	1.229425144	0
	989	1416767_a_at	7.814675825	2.890457128	0.297958293	0.10308345	1.229403326	0
	1505	1417328_at	6.229515931	3.124226586	0.297686031	0.095283112	1.229171338	0
	386	1416127_a_at	6.72578922	3.670398919	0.297474839	0.081047005	1.228991416	0
	1034	1416816_at	8.255814622	2.836426957	0.296815196	0.104644047	1.228429613	0
	4386	1420879_a_at	7.486990511	3.19301302	0.296565653	0.092879563	1.22821715	0
	6282	1423109_s_at	6.416741741	3.0520541	0.296200077	0.097049419	1.227905961	0
	5062	1421682_a_at	4.001713352	3.065265057	0.295066196	0.096261234	1.226941273	0
	5063	1421683_at	4.397292333	2.877150952	0.293752723	0.102098474	1.225824737	0
	990	1416768_at	7.779342739	2.781943971	0.293119698	0.105365062	1.225286988	0
	8962	1426393_a_at	7.356951068	3.359560457	0.293037041	0.087224815	1.225216789	0
	240	1415974_at	6.868143768	3.568744672	0.293030385	0.082110213	1.225211136	0
	12439	1438557_x_at	6.953576777	3.575535138	0.293004232	0.081946959	1.225188926	0
	10469	1429776_a_at	7.503133637	2.815162152	0.292983656	0.104073456	1.225171452	0
	204	1415934_at	6.65037589	3.502792944	0.292699941	0.083561874	1.224930538	0
	965	1416743_at	7.676151419	2.881267856	0.292647641	0.101569051	1.224886134	0
	12689	1439452_x_at	6.868845897	3.537612827	0.292575982	0.082704354	1.224825295	0
	12927	1448263_a_at	7.204311323	3.158070528	0.292572231	0.092642716	1.22482211	0
	13354	1448733_at	7.243022872	2.899256044	0.292438816	0.100866847	1.224708848	0
	15693	1451635_at	3.579047644	3.099443853	0.292403342	0.094340584	1.224678734	0
	11452	1434968_a_at	8.282894372	2.958002886	0.291800762	0.098647896	1.224167322	0
	7780	1424877_a_at	7.0218025	2.790362209	0.291521819	0.104474544	1.223930653	0
	17635	1460636_at	6.531962936	3.53837312	0.291054211	0.082256506	1.223534016	0
	12852	1448179_at	7.751572908	3.152366121	0.290789814	0.092244937	1.223309804	0
	9015	1426465_at	6.450994881	3.030008154	0.290568762	0.095897023	1.223122381	0
	12106	1437437_x_at	6.874274463	3.521174609	0.290511022	0.082504009	1.22307343	0
	5465	1422160_at	4.095856156	2.923438965	0.290186181	0.099261926	1.222798071	0
	4387	1420880_a_at	8.086879352	3.014596938	0.289797371	0.096131382	1.222468568	0
	15439	1451330_a_at	6.063384185	3.397301562	0.289533613	0.085224584	1.222245093	0
	6281	1423108_at	6.718399981	3.065224219	0.28868898	0.094182011	1.221529733	0
	7093	1424049_at	5.384723714	3.051857142	0.287925067	0.094344215	1.220883099	0
	11775	1436421_s_at	6.456804453	3.19948223	0.28791472	0.08998791	1.220874343	0
	1388	1417199_at	8.090194582	2.998089093	0.286928705	0.095703862	1.220040217	0
	14136	1449677_s_at	4.63369842	2.823914712	0.286879538	0.101589307	1.219998638	0
	492	1416241_at	6.74171071	3.073111635	0.286827704	0.093334619	1.219954807	0
	14091	1449575_a_at	8.40553524	3.344864563	0.286730071	0.085722476	1.21987225	0
	1657	1417493_at	7.297037898	2.853904958	0.286697832	0.100458087	1.219844991	0
	11142	1433878_at	6.638413011	3.34766716	0.285205572	0.085195319	1.218583889	0
	8287	1425530_a_at	4.075865072	3.217972092	0.285179169	0.088620771	1.218561588	0
	16003	1452044_at	6.885655939	3.244835199	0.285142409	0.087875775	1.218530539	0
	7412	1424424_at	7.469358454	2.814199489	0.284378136	0.101051165	1.217885189	0
	1389	1417200_at	8.258297258	2.988198791	0.284142286	0.095088147	1.217686107	0
	10017	1427997_at	6.097760843	2.858231096	0.28409982	0.099397078	1.217650265	0
	8961	1426392_a_at	8.370404528	2.876963952	0.284084632	0.098744592	1.217637447	0
	11191	1434035_at	7.769003891	2.887864252	0.283976136	0.098334309	1.217545879	0
	2522	1418436_at	7.961035849	3.013012381	0.283831963	0.094202057	1.217424212	0
	17394	1460177_at	7.04031664	3.031355637	0.28308464	0.093385493	1.216793743	0
	1758	1417599_at	6.337001014	2.79419598	0.282346132	0.101047362	1.216171033	0
	1206	1416998_at	7.046649999	2.907099963	0.281225364	0.096737425	1.215226608	0
	10473	1429786_a_at	6.967873888	2.888377953	0.281043078	0.097301351	1.215073072	0
	10942	1432426_a_at	7.449270356	2.825939314	0.280654421	0.099313676	1.21474578	0
	10686	1431304_a_at	7.743752508	2.911372676	0.280532788	0.096357567	1.21464337	0
	1305	1417107_at	6.348455511	3.230285427	0.278574457	0.086238341	1.212995718	0
	6259	1423082_at	6.604609129	3.054660407	0.27777858	0.090935994	1.212326741	0
	14727	1450478_a_at	7.28352515	2.937905628	0.275188406	0.093668225	1.210152116	0
	6811	1423724_at	7.592212737	2.950606623	0.274607403	0.093068117	1.209664861	0
	11874	1436828_a_at	6.668916586	3.298903278	0.274332581	0.083158722	1.209434452	0
	5369	1422045_a_at	7.75375114	2.928415562	0.27305785	0.093244229	1.208366296	0
	19	1415693_at	6.560772211	3.024452638	0.271525626	0.089776782	1.207083624	0
	10474	1429787_x_at	7.232325733	2.860081943	0.271056726	0.094772364	1.206691365	0
	3755	1419915_at	6.16251576	2.765590897	0.270819833	0.097924763	1.206493241	0
	1304	1417106_at	6.719049382	3.265757691	0.270724406	0.082897885	1.20641344	0
	12805	1448129_at	8.311959471	3.006246054	0.270076997	0.08983862	1.205872184	0
	11136	1433850_at	8.467460186	2.880421078	0.269260216	0.093479463	1.205189673	0
	14728	1450479_x_at	7.449018052	2.927991648	0.268637458	0.091748027	1.20466955	0
	12206	1437723_s_at	6.892178562	2.776985364	0.266245256	0.095875643	1.202673684	0
	320	1416059_at	6.819842723	3.234148166	0.265897216	0.082215533	1.202383583	0
	11047	1433563_s_at	6.361314034	2.916323973	0.265754853	0.091126657	1.202264939	0
	5718	1422452_at	6.092576367	3.001743724	0.265641988	0.088495892	1.202170887	0
	5772	1422512_a_at	6.248442739	2.831284949	0.265405545	0.093740316	1.201973879	0
	13591	1449004_at	5.969550391	3.161248906	0.265355337	0.083940033	1.20193205	0
	12326	1438170_x_at	6.899136634	3.075825958	0.264421984	0.085967798	1.20115471	0
	5054	1421670_a_at	4.604823234	3.220428891	0.264285426	0.082065288	1.201041021	0
	16271	1452454_at	5.511985406	3.068573573	0.263166395	0.0857618	1.20010979	0
	257	1415995_at	7.13262355	2.81334002	0.263084685	0.093513291	1.200041821	0
	4181	1420646_at	6.969934323	3.004128726	0.261890331	0.0871768	1.199048762	0
	1115	1416902_a_at	7.808887207	3.416705966	0.260616526	0.07627713	1.197990548	0
	5771	1422511_a_at	6.871624382	2.90705896	0.260203643	0.089507522	1.197647746	0
	16881	1455105_at	7.520131523	2.803019652	0.259518901	0.092585473	1.197079445	0
	15248	1451096_at	7.897696079	3.145519724	0.258551874	0.082196869	1.196277321	0
	16777	1454716_x_at	7.810256393	3.328562069	0.258404768	0.077632552	1.196155348	0
	3754	1419914_s_at	7.486892688	2.951677668	0.257246939	0.087152788	1.195195763	0
	11388	1434702_at	6.684530759	3.032145935	0.256754388	0.084677451	1.194787781	0
	925	1416699_at	8.22124223	2.80435044	0.256703315	0.091537531	1.194745485	0
	641	1416395_at	4.790084344	2.783274567	0.255374163	0.091753133	1.193645275	0
	1732	1417573_at	6.972283336	3.340573249	0.255310284	0.076427088	1.193592424	0
	2753	1418694_at	6.42315441	2.950312252	0.255212695	0.086503622	1.193511688	0
	3263	1419263_a_at	7.373447714	3.181374436	0.255208331	0.08021952	1.193508078	0
	17426	1460209_at	6.949112394	2.890630403	0.255022761	0.088223925	1.19335457	0
	15686	1451624_a_at	5.778568968	2.930534366	0.254334254	0.086787672	1.192785193	0
	17287	1456588_x_at	8.147105578	3.329072151	0.252992502	0.075994899	1.191676381	0
	196	1415925_a_at	6.519622291	2.763495968	0.252635206	0.091418699	1.191381289	0
	7112	1424075_at	6.529150537	2.838985204	0.252285872	0.088864807	1.191092842	0
	14432	1450111_a_at	5.902181465	2.959876871	0.252133679	0.08518384	1.190967198	0
	13218	1448582_at	6.283916614	2.940488356	0.25043826	0.085168934	1.189568426	0
	11950	1437007_x_at	7.110885499	2.862485624	0.248430927	0.086788533	1.187914439	0
	16248	1452414_s_at	6.055346336	2.868733188	0.248376045	0.086580392	1.187869249	0
	12988	1448332_at	6.32642316	2.861040716	0.247445222	0.086487837	1.187103087	0
	7669	1424735_at	5.606472952	2.839510539	0.247307824	0.08709523	1.186990036	0
	16927	1455356_at	6.022271844	2.832865331	0.247072961	0.087216628	1.186796815	0
	9133	1426623_a_at	6.489448129	2.894915897	0.247026208	0.085331048	1.186758356	0
	9341	1426928_at	5.023741828	2.842206218	0.246056103	0.086572221	1.185960618	0
	11594	1435613_x_at	8.06093981	3.270634949	0.245678258	0.07511638	1.185650052	0
	4931	1421529_a_at	7.527469925	2.766206633	0.245222297	0.088649306	1.18527539	0
	14121	1449642_at	3.226695475	2.967562645	0.244929876	0.082535705	1.185035169	0
	15785	1451749_at	4.948176634	2.874281944	0.244677505	0.08512648	1.184827889	0
	16712	1454197_a_at	5.883495881	2.806159322	0.24235442	0.086365168	1.182921567	0
	793	1416559_at	5.730702919	2.812823625	0.241300506	0.085785864	1.182057738	0
	14881	1450666_s_at	4.034314923	2.795054604	0.240996055	0.086222306	1.181808315	0
	174	1415901_at	7.17869639	2.856660438	0.24080044	0.084294387	1.181648085	0
	13474	1448866_at	7.025167095	3.133467662	0.239009974	0.076276509	1.180182503	0
	1663	1417499_at	6.449517004	2.759201993	0.237923968	0.086229268	1.17929444	0
	8039	1425190_a_at	5.877735211	2.829412288	0.235430887	0.083208406	1.177258294	0
	3868	1420195_at	3.390227701	3.001501544	0.235060187	0.078314198	1.176955837	0
	2688	1418616_at	6.559148605	2.917715648	0.234961947	0.080529419	1.176875695	0
	7286	1424274_at	7.013928922	2.787137919	0.231601183	0.08309642	1.174137349	0
	8716	1426084_a_at	6.131071574	2.890447849	0.230269911	0.079665825	1.173054393	0
	575	1416327_at	7.343912241	2.779194032	0.218079583	0.078468643	1.163184204	0
	149	1415873_a_at	7.634480814	2.827835057	0.217203833	0.07680923	1.162478338	0
Negative genes (210) Downregulated in p53mut tumors compared to all other tumors.
	Row	Gene ID	Gene Name	Score(d)	Numerator(r)	Denominator(s+s0)	Fold Change	q-value(%)	InverseFoldChange
	14049	1449526_a_at	4.135121134	-8.44955559	-1.538673585	0.182101126	0.344201769	0	2.905272696
	7904	1425032_at	1.594103782	-4.053771468	-1.413403893	0.34866393	0.375424864	0	2.663648829
	3711	1419764_at	3.083308134	-4.591398986	-1.007956815	0.219531524	0.497249969	0	2.011060961
	2354	1418252_at	4.121314346	-5.443250256	-0.965549528	0.177384739	0.51208332	0	1.952807211
	15325	1451191_at	6.060998447	-4.742180565	-0.901463923	0.190094812	0.535343235	0	1.867960467
	3702	1419755_at	1.859507669	-4.386674632	-0.860601106	0.196185306	0.550723049	0	1.815794713
	4487	1421007_at	3.289375307	-5.093504906	-0.810996542	0.159221706	0.569988003	0	1.754422892
	4486	1421006_at	3.365929822	-5.128380326	-0.798543182	0.155710601	0.574929442	0	1.739343868
	3146	1419130_at	3.385029213	-7.274881917	-0.792796071	0.108977174	0.577224295	0	1.732428812
	7918	1425050_at	2.257353449	-6.211058489	-0.784825924	0.126359448	0.580421987	0	1.722884423
	7921	1425053_at	2.241040651	-6.209675179	-0.781972544	0.125928091	0.581571089	0	1.719480248
	7920	1425052_at	2.548939969	-6.171711767	-0.781411852	0.126611851	0.581797155	0	1.718812116
	7919	1425051_at	2.235624666	-6.195462266	-0.780123622	0.125918549	0.582316893	0	1.717278017
	16544	1453317_a_at	5.544090664	-5.022235675	-0.77658833	0.154630005	0.583745598	0	1.713075017
	3116	1419100_at	4.440470136	-4.183453925	-0.732512552	0.175097555	0.601854829	0	1.661530241
	3543	1419571_at	5.480472936	-3.506469146	-0.731650963	0.208657465	0.602214369	0	1.660538259
	8792	1426188_s_at	3.746631611	-3.598361516	-0.70869706	0.196949933	0.611872489	0	1.634327441
	1930	1417787_at	3.242959759	-3.799511775	-0.703883658	0.185256343	0.613917347	0	1.628883764
	3542	1419570_at	4.959443361	-3.553783073	-0.699042959	0.196703891	0.615980694	0	1.623427502
	11450	1434962_x_at	3.241378487	-6.145687019	-0.696865685	0.113391014	0.616911017	0	1.620979319
	6993	1423933_a_at	8.93408072	-3.591338058	-0.687171459	0.191341346	0.621070324	0	1.610123621
	13066	1448416_at	5.851981521	-3.84647251	-0.684804762	0.178034488	0.622090007	0	1.607484428
	3196	1419188_s_at	3.62490008	-6.145437229	-0.68421694	0.11133739	0.622343528	0	1.606829597
	10541	1430375_a_at	3.469562038	-6.095256892	-0.677603049	0.111168907	0.625203149	0	1.599480107
	17448	1460236_at	3.894965004	-3.354405567	-0.67302902	0.200640324	0.627188486	0	1.594417025
	7278	1424265_at	3.479688274	-4.028647918	-0.67187167	0.166773489	0.627691827	0	1.593138474
	1759	1417600_at	7.509434187	-4.086514471	-0.670169431	0.163995365	0.62843288	0	1.591259835
	7880	1425002_at	3.245419404	-3.944301157	-0.662663168	0.168005216	0.631711102	0	1.583002098
	13322	1448700_at	5.952207835	-3.542755579	-0.655660045	0.185070641	0.634785005	0	1.575336518
	6635	1423523_at	2.392120562	-3.233209526	-0.65411682	0.202311918	0.635464387	0	1.57365231
	7664	1424730_a_at	7.349776319	-3.837197416	-0.652118131	0.169946464	0.63634536	0	1.571473704
	12520	1438850_at	3.88174552	-3.554637593	-0.639811578	0.179993476	0.641796765	0	1.558125648
	12260	1437932_a_at	5.286314652	-3.445159578	-0.636133985	0.184645724	0.643434864	0	1.554158867
	12521	1438851_x_at	4.039706114	-3.53961446	-0.634790761	0.179338956	0.644034214	0	1.552712539
	2641	1418569_at	5.261758062	-4.229231107	-0.634047978	0.14992039	0.644365886	0	1.551913318
	13709	1449141_at	5.482942692	-4.158269394	-0.627172381	0.150825337	0.647444135	0	1.544534804
	14352	1450014_at	4.850616067	-3.513242858	-0.626762654	0.178400037	0.647628035	0	1.544096218
	13491	1448886_at	2.942370275	-3.407865668	-0.621200601	0.182284357	0.650129669	0	1.53815469
	6994	1423934_at	7.807678129	-3.276566988	-0.615159753	0.187745209	0.652857597	0	1.5317276
	5793	1422537_a_at	4.137844382	-4.562060706	-0.609886043	0.133686525	0.655248457	0	1.526138656
	4842	1421424_a_at	4.820152304	-3.711804488	-0.609229913	0.164133083	0.655546528	0	1.525444734
	5707	1422438_at	5.206400295	-4.691381591	-0.602784289	0.128487585	0.658481909	0	1.518644606
	1501	1417323_at	2.204572935	-3.555690279	-0.60209018	0.169331447	0.658798794	0	1.517914132
	16582	1453596_at	3.342022403	-4.297851853	-0.595365797	0.138526366	0.661876614	0	1.510855616
	11505	1435176_a_at	4.50168145	-4.331945963	-0.592743248	0.136830711	0.663080876	0	1.508111659
	8212	1425416_s_at	2.018637137	-3.529810091	-0.592074749	0.167735582	0.663388198	0	1.507413009
	7074	1424030_at	6.831882754	-3.248098913	-0.588638404	0.181225517	0.664970201	0	1.503826786
	16940	1455431_at	4.291233023	-3.12610565	-0.58720951	0.187840584	0.665629136	0	1.502338083
	3075	1419057_at	4.536423346	-3.242397582	-0.576569617	0.177821998	0.670556305	0	1.491299078
	15808	1451782_a_at	3.3474659	-3.784250824	-0.570246063	0.150689288	0.673501908	0	1.484776789
	11030	1433514_at	5.152132656	-3.229131741	-0.564855335	0.174924834	0.676023201	0	1.479239172
	16749	1454633_at	4.531055771	-3.299057978	-0.564845912	0.171214303	0.676027616	0	1.47922951
	17551	1460372_at	5.374776937	-3.196457127	-0.564844917	0.17670968	0.676028083	0	1.47922849
	14125	1449650_at	3.310177066	-3.279472447	-0.562669279	0.171573108	0.677048327	0	1.47699944
	4109	1420569_at	3.177591315	-3.19738817	-0.561140613	0.175499684	0.677766101	0	1.475435254
	11436	1434896_at	4.085625033	-3.956686225	-0.558142982	0.141063241	0.679175828	0	1.472372778
	14563	1450276_a_at	4.50303582	-3.432901971	-0.556255387	0.16203649	0.68006503	0	1.470447613
	3743	1419884_at	4.007973599	-3.333522098	-0.556067459	0.166810791	0.680153622	0	1.470256083
	4185	1420655_at	5.110182269	-3.13887979	-0.552766463	0.176103101	0.681711647	0	1.466895871
	14296	1449948_at	3.067310895	-3.804267155	-0.551465801	0.144959799	0.682326522	0	1.465573986
	11031	1433515_s_at	4.401744163	-3.24091652	-0.548575233	0.169265462	0.683694994	0	1.462640518
	15742	1451698_at	1.272108123	-3.131482487	-0.545473055	0.174190039	0.685166702	0	1.459498831
	16526	1453198_at	3.760978677	-3.810325899	-0.542894611	0.142479837	0.686392355	0	1.456892684
	12783	1448104_at	4.688316365	-3.836613978	-0.541353811	0.141101975	0.687125814	0	1.455337552
	8417	1425705_a_at	3.485816311	-3.775248771	-0.539912325	0.143013708	0.687812707	0	1.45388416
	6763	1423672_at	4.959314097	-4.512826269	-0.537211529	0.119041039	0.689101533	0	1.451164963
	10434	1429560_at	3.726940475	-3.698272502	-0.525002683	0.141958896	0.694957818	0	1.438936256
	11391	1434714_at	4.179078064	-3.622717893	-0.521420651	0.143930791	0.696685455	0	1.435367988
	13261	1448627_s_at	5.364810898	-3.769997259	-0.517791358	0.137345288	0.698440267	0	1.431761665
	14303	1449957_at	3.277789007	-3.67077033	-0.502589066	0.136916511	0.705838943	0	1.416753794
	1234	1417028_a_at	5.428591241	-3.819190477	-0.49645568	0.129989767	0.708846091	0	1.410743478
	4270	1420747_at	3.617824369	-3.510093219	-0.495946252	0.141291476	0.709096435	0	1.410245421
	3470	1419485_at	6.263961923	-3.229920795	-0.491117856	0.1520526	0.711473607	0	1.405533516
	4494	1421014_a_at	2.931745566	-4.032762907	-0.489355217	0.121344901	0.712343394	0	1.403817329
	3914	1420342_at	4.400111268	-3.666640473	-0.487169082	0.132865244	0.713423636	0	1.401691716
	15573	1451490_at	3.677054176	-3.820730315	-0.485562352	0.127086267	0.714218619	0	1.40013152
	9020	1426472_at	3.156238535	-3.675489715	-0.485560045	0.132107578	0.714219761	0	1.400129281
	15532	1451443_at	3.653655922	-3.606097919	-0.485180334	0.134544415	0.714407765	0	1.399760822
	17366	1459909_at	3.840204217	-3.70292258	-0.484387147	0.130812118	0.714800651	0	1.398991451
	740	1416504_at	4.012743823	-3.913809392	-0.48349185	0.123534848	0.715244374	0	1.398123545
	11757	1436363_a_at	5.046243387	-3.696540881	-0.482536288	0.130537252	0.71571827	0	1.397197811
	6611	1423493_a_at	4.791015167	-3.714314514	-0.481544464	0.129645581	0.716210481	0	1.396237596
	11758	1436364_x_at	4.982372597	-3.668543844	-0.478162589	0.13034125	0.717891346	0	1.392968456
	13190	1448551_a_at	5.302397722	-3.660380959	-0.474518206	0.12963629	0.719707099	0	1.389454128
	2817	1418765_at	3.620338404	-3.097354899	-0.472793116	0.152644153	0.720568197	0	1.387793694
	7083	1424039_at	6.116096157	-5.248460034	-0.472280057	0.089984501	0.720824495	0	1.387300247
	1521	1417346_at	5.269703646	-3.520661005	-0.472166627	0.134113062	0.720881171	0	1.387191177
	1522	1417347_at	4.005361951	-3.333266987	-0.469489862	0.140849762	0.72221993	0	1.384619779
	15760	1451720_at	4.04512406	-4.897353605	-0.469029643	0.09577206	0.722450354	0	1.384178157
	1235	1417029_a_at	4.819027591	-3.560737231	-0.466285923	0.130952073	0.72382562	0	1.381548225
	4546	1421072_at	5.720546061	-3.35869953	-0.464281726	0.138232587	0.724831859	0	1.379630307
	9019	1426471_at	3.682900121	-3.718867254	-0.46316588	0.124544881	0.725392694	0	1.37856365
	1233	1417027_at	5.570092635	-3.609545065	-0.462824936	0.128222512	0.725564142	0	1.3782379
	8253	1425474_a_at	3.560919154	-5.04709542	-0.462511883	0.091639219	0.725721601	0	1.377938866
	2282	1418172_at	4.868725874	-3.590042155	-0.462466922	0.128819357	0.725744218	0	1.377895924
	13023	1448370_at	4.762238873	-3.549157837	-0.458139913	0.129084119	0.727924177	0	1.373769455
	5516	1422218_at	3.431297326	-4.7955838	-0.451892856	0.094231042	0.731083017	0	1.367833716
	10840	1431936_a_at	3.498309062	-3.365512987	-0.448889946	0.133379353	0.732606321	0	1.364989588
	6097	1422881_s_at	5.793391227	-4.124700402	-0.447526857	0.108499239	0.73329883	0	1.363700525
	16068	1452126_at	4.243345502	-4.35907236	-0.443018842	0.101631449	0.735593766	0	1.359445997
	8450	1425749_at	5.075236942	-3.273991398	-0.441445299	0.134833983	0.736396513	0	1.357964062
	9966	1427926_at	2.977001904	-3.931759149	-0.438749321	0.111591098	0.737773911	0	1.35542879
	11313	1434437_x_at	5.045734895	-3.445595186	-0.43873635	0.127332529	0.737780544	0	1.355416604
	6095	1422879_at	5.98581352	-4.184507443	-0.438542913	0.104801561	0.737879473	0	1.355234882
	12894	1448226_at	4.779679029	-3.458329181	-0.437681114	0.126558546	0.738320379	0	1.354425569
	6096	1422880_at	6.180210209	-4.099206205	-0.43721549	0.106658574	0.738558708	0	1.353988504
	2434	1418341_at	4.334256795	-3.275157511	-0.436736338	0.133348194	0.738804041	0	1.353538888
	9446	1427082_at	4.761866847	-3.329070269	-0.434238554	0.130438386	0.740084264	0	1.351197491
	6098	1422882_at	5.242114968	-4.240381279	-0.433638171	0.102263958	0.740392316	0	1.350635302
	13641	1449061_a_at	4.295673224	-3.742926438	-0.431118239	0.11518213	0.741686678	0	1.348278228
	14224	1449863_a_at	2.489989984	-3.443832666	-0.430804783	0.125094575	0.741847843	0	1.347985318
	379	1416120_at	4.78062795	-3.475975845	-0.428880038	0.123384068	0.742838225	0	1.346188128
	13632	1449048_s_at	4.653021334	-3.177832122	-0.424887713	0.133703637	0.744896706	0	1.342468013
	16475	1452919_a_at	6.357580758	-3.13503564	-0.424388483	0.135369588	0.745154514	0	1.342003546
	9131	1426620_at	2.956351011	-3.521590549	-0.424077223	0.12042207	0.745315298	0	1.341714041
	13361	1448743_at	4.316713272	-3.237944423	-0.423139017	0.130681371	0.745800145	0	1.340841788
	1677	1417514_at	4.087278856	-3.268135079	-0.419498732	0.12836028	0.747684364	0	1.33746277
	17709	1460742_at	4.392077721	-4.347741245	-0.41852574	0.096262799	0.748188792	0	1.336561053
	4438	1420943_at	3.611731462	-3.461235224	-0.417741397	0.120691421	0.748595667	0	1.335834609
	7538	1424579_at	5.486556526	-3.643121452	-0.416124308	0.114221915	0.749435224	0	1.334338137
	15253	1451103_at	4.261994878	-4.03047877	-0.416056464	0.103227554	0.749470468	0	1.334275389
	12607	1439164_at	4.236679151	-3.307813106	-0.414093283	0.125186421	0.750491021	0	1.332460977
	14195	1449827_at	2.27870456	-3.178758294	-0.414002068	0.130240185	0.750538473	0	1.332376735
	6092	1422876_at	2.863946654	-3.497772055	-0.410760173	0.117434803	0.752226912	0	1.329386098
	2299	1418194_at	4.343062812	-3.551285579	-0.408906004	0.115143092	0.753194305	0	1.327678653
	10297	1428788_at	6.049081203	-3.115504704	-0.408843791	0.131228751	0.753226785	0	1.327621401
	7539	1424580_at	5.144688795	-3.606400569	-0.406142143	0.112617036	0.754638629	0	1.325137571
	2459	1418369_at	4.5417437	-3.544545633	-0.405825895	0.114493065	0.754804069	0	1.324847124
	2300	1418195_at	4.539922848	-3.474492747	-0.404966118	0.116554026	0.75525403	0	1.324057814
	6184	1422987_at	2.299340936	-3.750223614	-0.403132909	0.107495699	0.756214329	0	1.322376424
	4439	1420944_at	3.97061021	-3.134976947	-0.400350921	0.127704582	0.757673965	0	1.319828906
	3386	1419397_at	5.184735436	-3.366284958	-0.398997678	0.1185276	0.758384993	0	1.318591492
	13181	1448541_at	3.45304085	-4.040790501	-0.394345465	0.097591168	0.760834481	0	1.31434632
	3862	1420186_at	3.044095129	-3.161110599	-0.394254227	0.124720162	0.760882599	0	1.314263202
	3861	1420185_at	3.021910266	-3.129325304	-0.392970522	0.125576756	0.761559931	0	1.313094295
	16196	1452337_at	3.975036295	-3.903585343	-0.391691313	0.100341424	0.76223549	0	1.311930517
	12337	1438183_x_at	3.37523895	-3.234842456	-0.389609871	0.120441684	0.763335995	0	1.3100391
	15217	1451061_at	2.707952594	-3.27478924	-0.388793771	0.118723296	0.76376792	0	1.309298249
	14167	1449764_x_at	3.032869111	-3.104548842	-0.388500068	0.125138977	0.763923423	0	1.30903173
	7273	1424259_at	5.376536774	-3.88619534	-0.384332349	0.098896817	0.766133468	0	1.3052556
	10320	1428881_at	3.885522257	-3.94655433	-0.383156954	0.097086451	0.766757908	0	1.304192614
	13573	1448978_at	3.593325583	-3.185221157	-0.382487329	0.120081875	0.76711388	0	1.303587415
	7600	1424651_at	4.091133245	-4.189138797	-0.382192605	0.091234171	0.767270608	0	1.303321136
	1085	1416868_at	5.033528763	-3.110393056	-0.380889333	0.122456978	0.767964042	0	1.3021443
	10583	1430681_at	3.420692218	-3.542230257	-0.379127019	0.107030597	0.768902716	0	1.300554646
	7736	1424822_at	2.848160274	-3.181625768	-0.375869747	0.118137636	0.770640682	0	1.297621607
	9021	1426473_at	4.437556127	-3.506391315	-0.372798235	0.106319632	0.772283132	0	1.294861896
	5214	1421867_at	4.447981856	-3.202746579	-0.37251012	0.116309583	0.772437376	0	1.29460333
	1213	1417005_at	3.752778045	-3.846535002	-0.372027641	0.096717602	0.772695745	0	1.294170449
	7679	1424745_at	4.291127666	-3.276243742	-0.371112835	0.113273878	0.773185863	0	1.293350083
	15669	1451604_a_at	3.986253102	-3.47133861	-0.370598576	0.106759558	0.77346152	0	1.29288914
	1912	1417768_at	6.574921875	-3.388524763	-0.369778328	0.109126642	0.773901398	0	1.292154275
	2155	1418035_a_at	6.990317705	-3.148024911	-0.363910537	0.115599637	0.777055453	0	1.286909443
	17497	1460303_at	4.323122877	-3.12272212	-0.363337867	0.116352929	0.777363963	0	1.286398711
	9236	1426768_at	3.322513771	-3.518311494	-0.36330887	0.103262281	0.777379587	0	1.286372857
	1668	1417505_s_at	4.398586252	-3.295148237	-0.362411181	0.109983271	0.777863447	0	1.285572685
	12726	1444186_at	3.769877619	-3.303523931	-0.36227872	0.109664324	0.77793487	0	1.285454656
	1489	1417311_at	7.387326872	-3.271604003	-0.361858415	0.110605811	0.778161541	0	1.285080215
	9781	1427581_at	3.791589331	-3.926032577	-0.361702306	0.092129217	0.778245748	0	1.284941168
	4762	1421327_at	2.786058867	-3.198279074	-0.35740802	0.111750104	0.780565704	0	1.281122134
	12339	1438187_at	4.234785165	-3.599136404	-0.356456196	0.099039368	0.781080855	0	1.280277188
	12173	1437651_a_at	5.611820908	-3.533729957	-0.356065134	0.10076184	0.781292606	0	1.279930198
	578	1416330_at	9.166574582	-3.291398117	-0.355570403	0.108030202	0.781560574	0	1.279491358
	1013	1416795_at	3.78779214	-3.257212836	-0.35408665	0.108708478	0.78236479	0	1.27817613
	12340	1438188_x_at	4.25215718	-3.528750561	-0.351866381	0.099714155	0.783569756	0	1.276210564
	6888	1423809_at	5.269848541	-3.219701715	-0.351322795	0.109116566	0.783865049	0	1.275729797
	7032	1423981_x_at	4.196940169	-3.583568927	-0.351254273	0.098018004	0.78390228	0	1.275669207
	13746	1449183_at	6.29977228	-3.576728675	-0.350137112	0.097893115	0.784509536	0	1.274681766
	6251	1423070_at	3.112484941	-3.82839245	-0.349734378	0.091352802	0.784728565	0	1.274325983
	10447	1429620_at	3.63587176	-3.300791398	-0.346807457	0.105067972	0.786322228	0	1.271743268
	7031	1423980_at	4.07007016	-3.488652678	-0.346716903	0.099384185	0.786371585	0	1.271663447
	5213	1421866_at	3.855663297	-3.165626566	-0.346620246	0.109494989	0.786424272	0	1.271578251
	10716	1431405_a_at	2.980490521	-3.153681852	-0.345061204	0.10941535	0.787274577	0	1.270204868
	7089	1424045_at	4.817626544	-3.184464423	-0.344039482	0.108036843	0.787832325	0	1.269305622
	6719	1423623_at	4.057564252	-3.731496869	-0.343022998	0.09192638	0.788387606	0	1.268411619
	3094	1419076_a_at	3.414140328	-3.298163411	-0.342866859	0.103956905	0.788472936	0	1.268274349
	3912	1420340_at	2.201553168	-3.100871794	-0.341046849	0.109984182	0.78946825	0	1.266675386
	6507	1423368_at	7.312407901	-3.096803572	-0.339791142	0.109723182	0.790155694	0	1.265573364
	6988	1423927_at	5.67465715	-3.749996606	-0.339523975	0.090539809	0.790302033	0	1.26533902
	17359	1459880_at	3.643203239	-3.096677349	-0.338951234	0.109456426	0.790615841	0	1.264836787
	11554	1435390_at	3.610013111	-3.241569091	-0.336785891	0.103895947	0.791803368	0	1.262939817
	13653	1449076_x_at	5.846939632	-3.306445986	-0.334041496	0.101027356	0.793311025	0	1.260539648
	8741	1426117_a_at	3.880574448	-3.108337371	-0.332465672	0.106959327	0.794178014	0	1.25916354
	1623	1417456_at	5.585049004	-3.952959044	-0.331835022	0.08394598	0.794525252	0	1.258613238
	7030	1423979_a_at	4.186264353	-3.402676875	-0.331709197	0.097484777	0.79459455	0	1.258503472
	4103	1420562_at	2.610039792	-3.090344295	-0.330957921	0.107094191	0.795008438	0	1.257848284
	5713	1422447_at	2.745154873	-3.334990569	-0.325156203	0.097498388	0.798211958	0	1.252800074
	6720	1423624_at	5.080450776	-3.440234428	-0.323533628	0.094044064	0.799110199	0	1.251391863
	7842	1424955_at	5.279557943	-3.504749018	-0.323122826	0.09219571	0.799337775	0	1.251035584
	9673	1427425_at	3.998303436	-3.170473836	-0.322221024	0.101631819	0.799837582	0	1.250253829
	16718	1454229_a_at	3.149453879	-3.225400913	-0.321614284	0.099712964	0.800174033	0	1.249728133
	1437	1417249_at	3.818424755	-3.699466413	-0.321142147	0.086807694	0.800435941	0	1.249319214
	2097	1417971_at	4.091794152	-3.365418385	-0.320282063	0.095168572	0.800913275	0	1.248574635
	10446	1429619_a_at	3.963803846	-3.39625689	-0.317773717	0.093565866	0.802306996	0	1.246405683
	4239	1420714_at	3.093883063	-3.284005482	-0.31579899	0.096162747	0.803405927	0	1.2447008
	7623	1424678_at	3.493427539	-3.270161777	-0.313232766	0.095785098	0.804836274	0	1.24248873
	8623	1425975_a_at	3.273952218	-3.347160787	-0.310754942	0.092841355	0.806219765	0	1.240356591
	3129	1419113_at	4.979697412	-3.363759927	-0.305117751	0.090707351	0.809376153	0	1.235519475
	7635	1424693_at	3.854796044	-3.264142834	-0.304828287	0.093386933	0.809538564	0	1.235271603
	680	1416437_a_at	3.193059259	-3.297078094	-0.303038444	0.091911212	0.810543521	0	1.233740045
	9972	1427933_at	4.367158903	-3.098605735	-0.302718312	0.097695008	0.810723399	0	1.233466311
	4500	1421020_at	3.023150189	-3.13016656	-0.302591878	0.096669577	0.810794452	0	1.233358218
	5227	1421880_at	3.797840419	-3.239114947	-0.295474054	0.091220614	0.814804552	0	1.227288185
	1555	1417382_at	4.589438268	-3.149490144	-0.291978978	0.092706744	0.816780893	0	1.224318552
	7288	1424276_at	5.507716774	-3.190437631	-0.290644398	0.091098599	0.817536814	0	1.223186507
	3484	1419501_at	3.333836556	-3.289335105	-0.289167746	0.087910698	0.818374021	0	1.221935171
	1556	1417383_at	4.246735958	-3.127067635	-0.288934516	0.092397911	0.818506333	0	1.221737646
	5226	1421879_at	3.665496009	-3.251780202	-0.284853851	0.087599356	0.820824756	0	1.218286842
	16426	1452715_at	3.661167888	-3.291414866	-0.282987302	0.085977403	0.821887421	0	1.21671165
	5089	1421713_at	2.7405698	-3.234264455	-0.265865654	0.082202819	0.831699544	0	1.202357278
	Estimated Miss rates for Delta=1.5626018627173
		Quantiles	Cutpoints	Miss Rate(%)
		0 -> 0.05	-3.079 -> -1.965	97.01
		0.05 -> 0.1	-1.965 -> -1.506	85.22
		0.1 -> 0.15	-1.506 -> -1.232	73.74
		0.15 -> 0.2	-1.232 -> -0.995	56.53
		0.2 -> 0.25	-0.995 -> -0.788	39.3
		0.25 -> 0.75	-0.788 -> 0.877	10.04
		0.75 -> 0.8	0.877 -> 1.083	52.5
		0.8 -> 0.85	1.083 -> 1.317	67.5
		0.85 -> 0.9	1.317 -> 1.637	78.97
		0.9 -> 0.95	1.637 -> 2.056	91.46
		0.95 -> 1	2.056 -> 2.751	97.95
