# Supplementary material for: A genomic analysis of mouse models of breast cancer reveals molecular features of mouse models and relationships to human breast cancer
Source: Breast Cancer Res. 2014 Jun 5;16(3):R59. doi: 10.1186/bcr3672 (PMC4078930; doi:10.1186/bcr3672)
Supplement: Additional file 2 — Fold change values organized by mouse tumor model type comparing the mouse model to all other types of mouse models. [file bcr3672-S2.zip › Additional_file_2/p53Mutant_SAM/AdditionalFile49_p53Mutant_SAM/UpregulatedGenesgather_gene_ontology_121102.txt]

#	Annotation	Total Genes With Ann	Your Genes (With Ann)	Your Genes (No Ann)	Genome (With Ann)	Genome (No Ann)	ln(Bayes factor)	neg ln(p value)	FE: neg ln(p value)	FE: neg ln(FDR)	Genes
1	GO:0050877 [4]: neurophysiological process	2	2	288	1505	10834	24.96	10.41	0.0	0.0	Ccr2 Pkd2
2	GO:0007186 [6]: G-protein coupled receptor protein signaling pathway	6	6	284	1881	10458	24.77	10.41	0.0	0.0	Ccr2 Cxcr6 Ebi2 Edg7 Gpr109b Trpc6
3	GO:0007600 [5]: sensory perception	2	2	288	1355	10984	21.27	10.41	0.0	0.0	Ccr2 Pkd2
4	GO:0006955 [4]: immune response	48	48	242	664	11675	19.8	10.41	25.13	18.54	B7h3 Bmi1 Ccl5 Ccr2 Cd72 Clec7a Colec12 Cxcl10 Cxcl11 Cxcl15 Cxcl2 Cxcl9 G1p2 Gbp1 Gbp4 H2-Aa H2-Bf H2-DMa H2-Ea H2-Eb1 H2-T10 H2-T22 H2-T23 H2-T24 H28 Hc Hp Icsbp1 Ifi202b Ifi203 Ifi204 Ifit2 Ifit3 Ifitm3 Igj Igl-V1 Indo Klra2 Kng1 Lst1 Ly86 Mpa2 Ndrg1 Oas1a Relb Samhd1 Tlr1 Tlr4
5	GO:0009581 [5]: detection of external stimulus	3	3	287	1364	10975	19.03	10.41	0.0	0.0	Ccr2 Clec7a Pkd2
6	GO:0007166 [5]: cell surface receptor linked signal transduction	16	16	274	2286	10053	17.46	10.41	0.0	0.0	Ccr2 Clec7a Cxcr6 Ebi2 Edg7 Fst Gpr109b Il2rg Itga9 Itgax Itgb4bp Pace4 Socs3 Trpc6 Wif1 Wnt5a
7	GO:0006952 [5]: defense response	49	49	241	859	11480	12.82	10.41	18.04	12.14	B7h3 Bmi1 Ccl5 Ccr2 Cd72 Clec7a Colec12 Cxcl10 Cxcl11 Cxcl15 Cxcl2 Cxcl9 G1p2 Gbp1 Gbp4 H2-Aa H2-Bf H2-DMa H2-Ea H2-Eb1 H2-T10 H2-T22 H2-T23 H2-T24 H28 Hc Hp Icsbp1 Ifi202b Ifi203 Ifi204 Ifi47 Ifit2 Ifit3 Ifitm3 Igj Igl-V1 Indo Klra2 Kng1 Lst1 Ly86 Mpa2 Ndrg1 Oas1a Relb Samhd1 Tlr1 Tlr4
8	GO:0009607 [4]: response to biotic stimulus	51	51	239	943	11396	11.93	10.41	17.11	11.62	B7h3 Bmi1 Ccl5 Ccr2 Cd72 Clec7a Colec12 Cxcl10 Cxcl11 Cxcl15 Cxcl2 Cxcl9 G1p2 Gbp1 Gbp4 Gpx2 H2-Aa H2-Bf H2-DMa H2-Ea H2-Eb1 H2-T10 H2-T22 H2-T23 H2-T24 H28 Hc Hp Hspe1 Icsbp1 Ifi202b Ifi203 Ifi204 Ifi47 Ifit2 Ifit3 Ifitm3 Igj Igl-V1 Indo Klra2 Kng1 Lst1 Ly86 Mpa2 Ndrg1 Oas1a Relb Samhd1 Tlr1 Tlr4
9	GO:0007165 [4]: signal transduction	38	38	252	3022	9317	8.41	10.41	0.0	0.0	Bcar3 Cav1 Ccl5 Ccr2 Clec7a Cxcl15 Cxcl2 Cxcr6 E430034L04Rik Ebi2 Edar Edg7 Fgf1 Fst Gpr109b Hck Il2rg Irak4 Itga9 Itgax Itgb4bp Ms4a4d Ms4a6c Nfkb2 Pace4 Pdlim4 Pkd2 Rab20 Rab32 Samhd1 Snx10 Socs3 T2bp Tlr4 Tnfrsf11b Trpc6 Wif1 Wnt5a
10	GO:0048005 [7]: antigen presentation, exogenous peptide antigen	4	4	286	1	12338	7.88	10.41	13.52	8.32	H2-Aa H2-DMa H2-Ea H2-Eb1
11	GO:0007154 [3]: cell communication	50	50	240	3559	8780	7.42	10.41	0.0	0.0	Adrm1 Bcar3 Cav1 Ccl5 Ccr2 Clec7a Col18a1 Col4a1 Col4a2 Col5a2 Cxcl15 Cxcl2 Cxcr6 E430034L04Rik Ebi2 Edar Edg7 Fgf1 Fst Gpr109b Grem1 Hck Il2rg Irak4 Itga9 Itgax Itgb4bp Klra2 Lamb1-1 Lamc2 Ms4a4d Ms4a6c Nfkb2 Pace4 Pcdhb9 Pdlim4 Pkd2 Rab20 Rab32 Samhd1 Scarb2 Snx10 Socs3 Spon1 T2bp Tlr4 Tnfrsf11b Trpc6 Wif1 Wnt5a
12	GO:0048002 [6]: antigen presentation, peptide antigen	4	4	286	2	12337	6.8	10.41	12.44	7.59	H2-Aa H2-DMa H2-Ea H2-Eb1
13	GO:0006954 [5]: inflammatory response	13	13	277	110	12229	6.78	10.41	12.24	7.59	B7h3 Ccl5 Ccr2 Cxcl10 Cxcl11 Cxcl15 Cxcl2 Cxcl9 Hc Kng1 Ly86 Tlr1 Tlr4
14	GO:0019882 [5]: antigen presentation	9	9	281	47	12292	6.75	10.41	12.29	7.59	H2-Aa H2-DMa H2-Ea H2-Eb1 H2-T10 H2-T22 H2-T23 H2-T24 Relb
15	GO:0030333 [5]: antigen processing	8	8	282	43	12296	5.34	9.03	10.87	6.36	H2-Aa H2-DMa H2-Ea H2-Eb1 H2-T10 H2-T22 H2-T23 H2-T24
16	GO:0030163 [6]: protein catabolism	27	27	263	487	11852	4.65	8.16	9.83	5.44	0610033H09Rik Casp6 Cndp2 Ctsl Ctsz Cyp51 Dnahc8 Dnpep Dpp7 Eps8 Gzma H2-Bf Hp Lcn7 Manba Mest Mmp13 Mmp3 Pace4 Plau Prep Prss22 Psmc4 Senp3 Tmprss4 Usp18 Usp39
17	GO:0043285 [5]: biopolymer catabolism	27	27	263	490	11849	4.56	8.11	9.73	5.44	0610033H09Rik Casp6 Cndp2 Ctsl Ctsz Cyp51 Dnahc8 Dnpep Dpp7 Eps8 Gzma H2-Bf Hp Lcn7 Manba Mest Mmp13 Mmp3 Pace4 Plau Prep Prss22 Psmc4 Senp3 Tmprss4 Usp18 Usp39
18	GO:0044257 [7]: cellular protein catabolism	26	26	264	470	11869	4.29	7.85	9.47	5.37	0610033H09Rik Casp6 Cndp2 Ctsl Ctsz Cyp51 Dnahc8 Dnpep Dpp7 Eps8 Gzma H2-Bf Hp Lcn7 Manba Mest Mmp13 Mmp3 Pace4 Plau Prep Prss22 Senp3 Tmprss4 Usp18 Usp39
19	GO:0006508 [8]: proteolysis and peptidolysis	26	26	264	470	11869	4.29	7.85	9.47	5.37	0610033H09Rik Casp6 Cndp2 Ctsl Ctsz Cyp51 Dnahc8 Dnpep Dpp7 Eps8 Gzma H2-Bf Hp Lcn7 Manba Mest Mmp13 Mmp3 Pace4 Plau Prep Prss22 Senp3 Tmprss4 Usp18 Usp39
20	GO:0042591 [7]: antigen presentation, exogenous antigen via MHC class II	4	4	286	8	12331	3.45	6.89	9.06	5.03	H2-Aa H2-DMa H2-Ea H2-Eb1
21	GO:0044260 [5]: cellular macromolecule metabolism	78	78	212	2301	10038	3.03	6.55	7.76	4.09	0610033H09Rik 2510010F15Rik Apobec1 Art3 Atf4 B4galt7 B7h3 Bag3 Bmi1 C1qtnf1 Casp6 Cav1 Clec7a Cndp2 Ctsl Ctsz Cyp51 Dnahc8 Dnajb10 Dnajb6 Dnpep Dpp7 Eps8 Fbp1 Fbp2 Fkbp1a Fkbp7 Fkbp9 G1p2 Gpd2 Gzma H2-Bf H2-DMa Hck Hist3h2ba Hp Hspe1 Hunk Hyou1 Irak4 Itgb4bp Itih2 Lats1 Lcn7 Manba Map2k2 Mest Met Mmp13 Mmp3 Mrpl16 Ndufaf1 Nek7 Nlk Pace4 Padi4 Pfdn2 Plau Plod3 Prep Prss22 Ptpn12 Rab32 Senp3 Socs3…
22	GO:0043170 [4]: macromolecule metabolism	81	81	209	2415	9924	3.01	6.55	7.73	4.09	0610033H09Rik 2510010F15Rik Apobec1 Art3 Atf4 B4galt7 B7h3 Bag3 Bmi1 C1qtnf1 Casp6 Cav1 Clec7a Cndp2 Ctsl Ctsz Cyp51 Dnahc8 Dnajb10 Dnajb6 Dnpep Dpp7 Eps8 Fbp1 Fbp2 Fkbp1a Fkbp7 Fkbp9 G1p2 Glo1 Gpd2 Gzma H2-Bf H2-DMa Hck Hexa Hist3h2ba Hp Hspe1 Hunk Hyou1 Irak4 Itgb4bp Itih2 Lats1 Lcn7 Manba Map2k2 Mest Met Mmp13 Mmp3 Mrpl16 Ndufaf1 Nek7 Nlk Pace4 Padi4 Pfdn2 Plau Plod3 Prep Prss22 Psmc4 Ptpn12 R…
23	GO:0044248 [5]: cellular catabolism	30	30	260	636	11703	2.98	6.5	8.04	4.26	0610033H09Rik Arg2 Casp6 Cndp2 Ctsl Ctsz Cyp51 Dnahc8 Dnpep Dpp7 Eps8 Gzma H2-Bf Hp Indo Lcn7 Manba Mccc1 Mest Mmp13 Mmp3 Moxd1 Pace4 Plau Prep Prss22 Senp3 Tmprss4 Usp18 Usp39
24	GO:0009057 [5]: macromolecule catabolism	27	27	263	547	11792	2.92	6.38	8.02	4.26	0610033H09Rik Casp6 Cndp2 Ctsl Ctsz Cyp51 Dnahc8 Dnpep Dpp7 Eps8 Gzma H2-Bf Hp Lcn7 Manba Mest Mmp13 Mmp3 Pace4 Plau Prep Prss22 Psmc4 Senp3 Tmprss4 Usp18 Usp39
25	GO:0044265 [6]: cellular macromolecule catabolism	26	26	264	530	11809	2.58	5.93	7.67	4.08	0610033H09Rik Casp6 Cndp2 Ctsl Ctsz Cyp51 Dnahc8 Dnpep Dpp7 Eps8 Gzma H2-Bf Hp Lcn7 Manba Mest Mmp13 Mmp3 Pace4 Plau Prep Prss22 Senp3 Tmprss4 Usp18 Usp39
26	GO:0019538 [5]: protein metabolism	73	73	217	2157	10182	2.51	5.89	7.23	3.7	0610033H09Rik 2510010F15Rik Apobec1 Art3 B4galt7 B7h3 Bag3 Bmi1 C1qtnf1 Casp6 Cav1 Clec7a Cndp2 Ctsl Ctsz Cyp51 Dnahc8 Dnajb10 Dnajb6 Dnpep Dpp7 Eps8 Fkbp1a Fkbp7 Fkbp9 G1p2 Gzma H2-Bf H2-DMa Hck Hist3h2ba Hp Hspe1 Hunk Hyou1 Irak4 Itgb4bp Lats1 Lcn7 Manba Map2k2 Mest Met Mmp13 Mmp3 Mrpl16 Ndufaf1 Nek7 Nlk Pace4 Padi4 Pfdn2 Plau Plod3 Prep Prss22 Psmc4 Ptpn12 Rab32 Senp3 Socs3 St8sia4 Tmem38b Tmp…
27	GO:0019886 [6]: antigen processing, exogenous antigen via MHC class II	4	4	286	11	12328	2.5	5.89	8.1	4.26	H2-Aa H2-DMa H2-Ea H2-Eb1
28	GO:0006094 [8]: gluconeogenesis	4	4	286	11	12328	2.5	5.89	8.1	4.26	Atf4 Fbp1 Fbp2 Gpd2
29	GO:0009605 [4]: response to external stimulus	30	30	260	2142	10197	2.45	5.83	0.0	0.0	B7h3 Bmi1 Ccl5 Ccr2 Cd72 Clec7a Colec12 Cxcl10 Cxcl11 Cxcl15 Cxcl2 Cxcl9 G1p2 H2-Bf H2-DMa H2-Ea Hc Hp Igj Igl-V1 Klra2 Kng1 Ly86 Mest Moxd1 Pkd2 Relb Robo1 Tlr1 Tlr4
30	GO:0044267 [6]: cellular protein metabolism	72	72	218	2137	10202	2.29	5.62	7.01	3.7	0610033H09Rik 2510010F15Rik Apobec1 Art3 B4galt7 B7h3 Bag3 Bmi1 C1qtnf1 Casp6 Cav1 Clec7a Cndp2 Ctsl Ctsz Cyp51 Dnahc8 Dnajb10 Dnajb6 Dnpep Dpp7 Eps8 Fkbp1a Fkbp7 Fkbp9 G1p2 Gzma H2-Bf H2-DMa Hck Hist3h2ba Hp Hspe1 Hunk Hyou1 Irak4 Itgb4bp Lats1 Lcn7 Manba Map2k2 Mest Met Mmp13 Mmp3 Mrpl16 Ndufaf1 Nek7 Nlk Pace4 Padi4 Pfdn2 Plau Plod3 Prep Prss22 Ptpn12 Rab32 Senp3 Socs3 St8sia4 Tmem38b Tmprss4 T…
31	GO:0009613 [5]: response to pest, pathogen or parasite	24	24	266	492	11847	2.01	5.33	7.1	3.7	B7h3 Bmi1 Ccl5 Ccr2 Cd72 Colec12 Cxcl10 Cxcl11 Cxcl15 Cxcl2 Cxcl9 H2-Bf H2-DMa H2-Ea Hc Hp Igj Igl-V1 Klra2 Kng1 Ly86 Relb Tlr1 Tlr4
32	GO:0009056 [4]: catabolism	31	31	259	712	11627	1.99	5.24	6.98	3.7	0610033H09Rik Arg2 Casp6 Cndp2 Ctsl Ctsz Cyp51 Dnahc8 Dnpep Dpp7 Eps8 Gzma H2-Bf Hp Indo Lcn7 Manba Mccc1 Mest Mmp13 Mmp3 Moxd1 Pace4 Plau Prep Prss22 Psmc4 Senp3 Tmprss4 Usp18 Usp39
33	GO:0043207 [5]: response to external biotic stimulus	25	25	265	527	11812	1.89	5.19	6.96	3.7	B7h3 Bmi1 Ccl5 Ccr2 Cd72 Clec7a Colec12 Cxcl10 Cxcl11 Cxcl15 Cxcl2 Cxcl9 H2-Bf H2-DMa H2-Ea Hc Hp Igj Igl-V1 Klra2 Kng1 Ly86 Relb Tlr1 Tlr4
34	GO:0006959 [5]: humoral immune response	11	11	279	145	12194	1.63	4.89	6.96	3.7	Bmi1 Ccr2 Cd72 Colec12 H2-Bf H2-DMa H2-Ea Hc Igj Igl-V1 Klra2
35	GO:0019319 [8]: hexose biosynthesis	4	4	286	16	12323	1.35	4.6	6.92	3.7	Atf4 Fbp1 Fbp2 Gpd2
36	GO:0046165 [6]: alcohol biosynthesis	4	4	286	16	12323	1.35	4.6	6.92	3.7	Atf4 Fbp1 Fbp2 Gpd2
37	GO:0046364 [7]: monosaccharide biosynthesis	4	4	286	16	12323	1.35	4.6	6.92	3.7	Atf4 Fbp1 Fbp2 Gpd2
38	GO:0006457 [7]: protein folding	12	12	278	176	12163	1.32	4.6	6.61	3.42	Bag3 Dnajb10 Dnajb6 Fkbp1a Fkbp7 Fkbp9 H2-DMa Hspe1 Hyou1 Ndufaf1 Pfdn2 Tor3a
39	GO:0016064 [6]: humoral defense mechanism (sensu Vertebrata)	6	6	284	48	12291	1.07	4.31	6.55	3.42	Cd72 Colec12 H2-DMa H2-Ea Hc Klra2
40	GO:0019884 [6]: antigen presentation, exogenous antigen	4	4	286	18	12321	0.98	4.23	6.55	3.42	H2-Aa H2-DMa H2-Ea H2-Eb1
41	GO:0051240 [5]: positive regulation of organismal physiological process	6	6	284	51	12288	0.8	4.04	6.27	3.18	B7h3 Cav1 Clec7a H2-Aa H2-DMa H2-Ea
42	GO:0050875 [3]: cellular physiological process	203	203	87	7731	4608	0.69	3.95	5.16	2.33	0610033H09Rik 1810044O22Rik 2210012G02Rik 2510010F15Rik 5730438N18Rik Aacs Acadl Acas2 Actr1a Actr3 Aif1 Alad Aldh1a1 Aldh1a7 Aox1 Apobec1 Arg2 Arhgap17 Arpc5 Art3 Atf4 B4galt7 B7h3 BC016495 Bag3 Basp1 Bmi1 Btg3 C1qtnf1 Capza2 Capzb Casp6 Cav1 Ccnd2 Ccr2 Cdkn2b Cited1 Clca4 Clec7a Clic4 Cndp2 Col18a1 Col4a1 Col4a2 Col5a2 Colec12 Cox5b Creb3l2 Ctnnbl1 Ctsl Ctsz Cxcl15 Cyba Cyp51 Cyp7b1 Ddef1 Derl1…
43	GO:0006118 [6]: electron transport	15	15	275	277	12062	0.6	3.84	5.78	2.77	1810044O22Rik Acadl Aox1 Cox5b Cyba Cyp51 Cyp7b1 Gpd2 Hao1 Lamc2 Ndufs2 Ndufv1 Ptges2 Sqle Txnrd1
44	GO:0042330 [5]: taxis	8	8	282	95	12244	0.6	3.84	5.98	2.94	Ccl5 Ccr2 Cxcl10 Cxcl11 Cxcl15 Cxcl2 G1p2 Robo1
45	GO:0006935 [6]: chemotaxis	8	8	282	95	12244	0.6	3.84	5.98	2.94	Ccl5 Ccr2 Cxcl10 Cxcl11 Cxcl15 Cxcl2 G1p2 Robo1
46	GO:0006956 [6]: complement activation	5	5	285	39	12300	0.25	3.47	5.74	2.76	Cd72 Colec12 H2-Bf Hc Klra2
47	GO:0006950 [4]: response to stress	30	30	260	777	11562	0.22	3.47	5.09	2.3	B7h3 Bmi1 Ccl5 Ccr2 Cd72 Colec12 Cxcl10 Cxcl11 Cxcl15 Cxcl2 Cxcl9 Ercc1 Gadd45a Gpx2 H2-Bf H2-DMa H2-Ea Hc Hp Hspe1 Hyou1 Ifi204 Igj Igl-V1 Klra2 Kng1 Ly86 Relb Tlr1 Tlr4
48	GO:0030036 [8]: actin cytoskeleton organization and biogenesis	7	7	283	81	12258	0.12	3.37	5.5	2.57	Aif1 Arhgap17 Arpc5 Capza2 Capzb Pfn2 Vasp
49	GO:0009653 [3]: morphogenesis	38	38	252	1068	11271	0.1	3.32	4.86	2.1	1500003O03Rik Anxa4 B7h3 Bmi1 Calu Capzb Ccr2 Cited1 Col18a1 Crym Cxcl15 Edar Elf3 Fgf1 Fst Gpd2 Grem1 H2-Aa H2-DMa Hoxa1 Hoxa2 Icsbp1 Igfbp1 Lrrk1 Lst1 Met Mmp13 Nckap1 Nfkb2 Ogfr Pthlh Relb Robo1 Sema3b Socs3 Tnfrsf11b Vasp Wnt5a
50	GO:0006958 [7]: complement activation, classical pathway	4	4	286	25	12314	-0.04	0.0	5.49	2.57	Cd72 Colec12 Hc Klra2
51	GO:0008152 [3]: metabolism	147	147	143	5455	6884	-0.2	0.0	4.1	1.64	0610033H09Rik 1810044O22Rik 2210012G02Rik 2510010F15Rik Aacs Acadl Acas2 Alad Aldh1a1 Aldh1a7 Aldh2 Aox1 Apobec1 Arg2 Art3 Atf4 B4galt7 B7h3 BC016495 Bag3 Basp1 Bmi1 C1qtnf1 Casp6 Cav1 Cbr3 Cdkn2b Cited1 Clec7a Cndp2 Cox5b Creb3l2 Ctsl Ctsz Cyba Cyp51 Cyp7b1 Ddef1 Dnahc8 Dnajb10 Dnajb6 Dnpep Dpp7 E430034L04Rik Elf3 Enpp2 Eps8 Ercc1 Fbp1 Fbp2 Fdps Fkbp1a Fkbp7 Fkbp9 Foxa1 G1p2 Glo1 Gpd2 Gpx2 Gstk1…
52	GO:0030029 [7]: actin filament-based process	7	7	283	87	12252	-0.23	0.0	5.14	2.33	Aif1 Arhgap17 Arpc5 Capza2 Capzb Pfn2 Vasp
53	GO:0019883 [6]: antigen presentation, endogenous antigen	4	4	286	27	12312	-0.27	0.0	5.25	2.35	H2-T10 H2-T22 H2-T23 H2-T24
54	GO:0030282 [6]: bone mineralization	3	3	287	13	12326	-0.34	0.0	5.23	2.35	B7h3 Mmp13 Pthlh
55	GO:0019885 [6]: antigen processing, endogenous antigen via MHC class I	4	4	286	28	12311	-0.38	0.0	5.13	2.33	H2-T10 H2-T22 H2-T23 H2-T24
56	GO:0006091 [5]: generation of precursor metabolites and energy	18	18	272	412	11927	-0.44	0.0	4.56	1.84	1810044O22Rik Acadl Aox1 Atf4 Cox5b Cyba Cyp51 Cyp7b1 Fbp1 Fbp2 Gpd2 Hao1 Lamc2 Ndufs2 Ndufv1 Ptges2 Sqle Txnrd1
57	GO:0044237 [4]: cellular metabolism	138	138	152	5128	7211	-0.51	0.0	3.76	1.64	0610033H09Rik 1810044O22Rik 2210012G02Rik 2510010F15Rik Aacs Acadl Acas2 Alad Aldh1a1 Aldh1a7 Aox1 Apobec1 Arg2 Art3 Atf4 B4galt7 B7h3 BC016495 Bag3 Basp1 Bmi1 C1qtnf1 Casp6 Cav1 Cdkn2b Cited1 Clec7a Cndp2 Cox5b Creb3l2 Ctsl Ctsz Cyba Cyp51 Cyp7b1 Ddef1 Dnahc8 Dnajb10 Dnajb6 Dnpep Dpp7 E430034L04Rik Elf3 Enpp2 Eps8 Ercc1 Fbp1 Fbp2 Fdps Fkbp1a Fkbp7 Fkbp9 Foxa1 G1p2 Gpd2 Gpx2 Gstk1 Gzma H2-Bf H2-D…
58	GO:0009987 [2]: cellular process	229	229	61	10310	2029	-0.78	0.0	0.02	0.0	0610033H09Rik 1810044O22Rik 2210012G02Rik 2510010F15Rik 5730438N18Rik Aacs Acadl Acas2 Actr1a Actr3 Adrm1 Aif1 Alad Aldh1a1 Aldh1a7 Aox1 Apobec1 Arg2 Arhgap17 Arpc5 Art3 Atf4 B4galt7 B7h3 BC016495 Bag3 Basp1 Bcar3 Bmi1 Btg3 C1qtnf1 Capza2 Capzb Casp6 Cav1 Ccl5 Ccnd2 Ccr2 Cdkn2b Cited1 Clca4 Clec7a Clic4 Cndp2 Col18a1 Col4a1 Col4a2 Col5a2 Colec12 Cox5b Creb3l2 Ctnnbl1 Ctsl Ctsz Cxcl15 Cxcl2 Cxcr6 …
59	GO:0016051 [6]: carbohydrate biosynthesis	5	5	285	52	12287	-0.8	0.0	4.63	1.89	Atf4 Fbp1 Fbp2 Gpd2 Uap1
60	GO:0043119 [4]: positive regulation of physiological process	13	13	277	276	12063	-0.97	0.0	4.12	1.64	0610033H09Rik Atf4 B7h3 Casp6 Cav1 Clec7a Col18a1 Ctnnbl1 Edar H2-Aa H2-DMa H2-Ea Ifi204
61	GO:0006066 [5]: alcohol metabolism	9	9	281	158	12181	-1.02	0.0	4.2	1.64	Atf4 Cyp51 Cyp7b1 Fbp1 Fbp2 Gpd2 Hmgcr Hmgcs1 Moxd1
62	GO:0006695 [8]: cholesterol biosynthesis	3	3	287	18	12321	-1.09	0.0	4.45	1.75	Cyp51 Hmgcr Hmgcs1
63	GO:0009887 [4]: organogenesis	31	31	259	919	11420	-1.17	0.0	3.52	1.5	1500003O03Rik Anxa4 B7h3 Bmi1 Calu Ccr2 Cited1 Col18a1 Crym Cxcl15 Edar Fgf1 Fst Gpd2 Grem1 H2-Aa H2-DMa Hoxa1 Hoxa2 Icsbp1 Lrrk1 Met Mmp13 Nfkb2 Pthlh Relb Robo1 Sema3b Tnfrsf11b Vasp Wnt5a
64	GO:0009611 [5]: response to wounding	14	14	276	318	12021	-1.18	0.0	3.85	1.64	B7h3 Ccl5 Ccr2 Cxcl10 Cxcl11 Cxcl15 Cxcl2 Cxcl9 Hc Kng1 Ly86 Relb Tlr1 Tlr4
65	GO:0048513 [3]: organ development	31	31	259	925	11414	-1.24	0.0	3.44	1.44	1500003O03Rik Anxa4 B7h3 Bmi1 Calu Ccr2 Cited1 Col18a1 Crym Cxcl15 Edar Fgf1 Fst Gpd2 Grem1 H2-Aa H2-DMa Hoxa1 Hoxa2 Icsbp1 Lrrk1 Met Mmp13 Nfkb2 Pthlh Relb Robo1 Sema3b Tnfrsf11b Vasp Wnt5a
66	GO:0006139 [5]: nucleobase, nucleoside, nucleotide and nucleic acid metabolism	44	44	246	2383	9956	-1.27	0.0	0.03	0.01	2210012G02Rik Apobec1 Atf4 BC016495 Basp1 Bmi1 Cdkn2b Cited1 Creb3l2 Ddef1 E430034L04Rik Elf3 Enpp2 Ercc1 Foxa1 Hist3h2ba Hivep1 Hmgcs1 Hoxa1 Hoxa2 Icsbp1 Ifi204 Lrrk1 Lsm8 Mafk Nfil3 Nfkb2 Nfkbie Nlk Nola1 Pou2af1 Ptges2 Relb Sept9 Tmem38b Trib3 Trim30 Trpc6 Uap1 Usf1 Vars2 Xrn2 Zfhx1b Zfp239
67	GO:0007275 [2]: development	48	48	242	1590	10749	-1.32	0.0	3.13	1.38	1500003O03Rik Alad Anxa4 B7h3 Bmi1 Calu Capzb Ccr2 Cited1 Col18a1 Crym Cxcl15 Edar Elf3 Fgf1 Fst Gdf3 Gpd2 Grem1 H2-Aa H2-DMa Hmgcr Hmgcs1 Hoxa1 Hoxa2 Icsbp1 Igfbp1 Lamb1-1 Lrrk1 Lst1 Met Mmp13 Morc Nckap1 Nfkb2 Ogfr Pace4 Pkd2 Pthlh Relb Robo1 Sema3b Socs3 Spon1 Tnfrsf11b Vasp Wif1 Wnt5a
68	GO:0016126 [7]: sterol biosynthesis	3	3	287	20	12319	-1.34	0.0	4.19	1.64	Cyp51 Hmgcr Hmgcs1
69	GO:0006776 [7]: vitamin A metabolism	2	2	288	7	12332	-1.52	0.0	4.07	1.64	Aldh1a1 Aldh1a7
70	GO:0006957 [7]: complement activation, alternative pathway	2	2	288	7	12332	-1.52	0.0	4.07	1.64	H2-Bf Hc
71	GO:0008203 [7]: cholesterol metabolism	4	4	286	42	12297	-1.58	0.0	3.87	1.64	Cyp51 Cyp7b1 Hmgcr Hmgcs1
72	GO:0030324 [5]: lung development	3	3	287	23	12316	-1.65	0.0	3.86	1.64	Fgf1 Pthlh Wnt5a
73	GO:0007582 [2]: physiological process	246	246	44	10029	2310	-1.69	0.0	2.66	1.22	0610033H09Rik 1810044O22Rik 2210012G02Rik 2510010F15Rik 5730438N18Rik Aacs Acadl Acas2 Actr1a Actr3 Aif1 Alad Aldh1a1 Aldh1a7 Aldh2 Anxa5 Aox1 Apobec1 Arg2 Arhgap17 Arpc5 Art3 Atf4 B4galt7 B7h3 BC016495 Bag3 Basp1 Bmi1 Btg3 C1qtnf1 Capza2 Capzb Casp6 Cav1 Cbr3 Ccl5 Ccnd2 Ccr2 Ccrn4l Cd72 Cdkn2b Cited1 Clca4 Clec7a Clic4 Cndp2 Cnn2 Col18a1 Col4a1 Col4a2 Col5a2 Colec12 Cox5b Creb3l2 Ctnnbl1 Ctsl Ct…
74	GO:0051260 [8]: protein homooligomerization	2	2	288	8	12331	-1.71	0.0	3.87	1.64	C1qtnf1 Cav1
75	GO:0006829 [9]: zinc ion transport	2	2	288	8	12331	-1.71	0.0	3.87	1.64	Slc39a1 Slc39a4
76	GO:0030323 [4]: respiratory tube development	3	3	287	24	12315	-1.75	0.0	3.76	1.64	Fgf1 Pthlh Wnt5a
77	GO:0016125 [6]: sterol metabolism	4	4	286	45	12294	-1.77	0.0	3.66	1.6	Cyp51 Cyp7b1 Hmgcr Hmgcs1
78	GO:0008285 [6]: negative regulation of cell proliferation	4	4	286	46	12293	-1.82	0.0	3.6	1.55	B7h3 Cav1 Ifitm3 Slfn3
79	GO:0009853 [6]: photorespiration	1	1	289	0	12339	-1.87	0.0	3.77	1.64	Hao1
80	GO:0009854 [7]: oxidative photosynthetic carbon pathway	1	1	289	0	12339	-1.87	0.0	3.77	1.64	Hao1
81	GO:0009896 [6]: positive regulation of catabolism	1	1	289	0	12339	-1.87	0.0	3.77	1.64	0610033H09Rik
82	GO:0016554 [9]: cytidine to uridine editing	1	1	289	0	12339	-1.87	0.0	3.77	1.64	Apobec1
83	GO:0019630 [7]: quinate metabolism	1	1	289	0	12339	-1.87	0.0	3.77	1.64	Tor3a
84	GO:0042311 [6]: vasodilation	1	1	289	0	12339	-1.87	0.0	3.77	1.64	Cav1
85	GO:0042312 [5]: regulation of vasodilation	1	1	289	0	12339	-1.87	0.0	3.77	1.64	Cav1
86	GO:0042483 [7]: negative regulation of odontogenesis	1	1	289	0	12339	-1.87	0.0	3.77	1.64	Tnfrsf11b
87	GO:0042489 [8]: negative regulation of odontogenesis (sensu Vertebrata)	1	1	289	0	12339	-1.87	0.0	3.77	1.64	Tnfrsf11b
88	GO:0043129 [5]: surfactant homeostasis	1	1	289	0	12339	-1.87	0.0	3.77	1.64	Pthlh
89	GO:0045077 [9]: negative regulation of interferon-gamma biosynthesis	1	1	289	0	12339	-1.87	0.0	3.77	1.64	B7h3
90	GO:0045085 [9]: negative regulation of interleukin-2 biosynthesis	1	1	289	0	12339	-1.87	0.0	3.77	1.64	B7h3
91	GO:0045732 [7]: positive regulation of protein catabolism	1	1	289	0	12339	-1.87	0.0	3.77	1.64	0610033H09Rik
92	GO:0045862 [7]: positive regulation of proteolysis and peptidolysis	1	1	289	0	12339	-1.87	0.0	3.77	1.64	0610033H09Rik
93	GO:0045907 [6]: positive regulation of vasoconstriction	1	1	289	0	12339	-1.87	0.0	3.77	1.64	Cav1
94	GO:0045908 [6]: negative regulation of vasodilation	1	1	289	0	12339	-1.87	0.0	3.77	1.64	Cav1
95	GO:0048286 [6]: alveolus development	1	1	289	0	12339	-1.87	0.0	3.77	1.64	Pthlh
96	GO:0051177 [9]: meiotic sister chromatid cohesion	1	1	289	0	12339	-1.87	0.0	3.77	1.64	Stag3
97	GO:0001885 [4]: endothelial cell development	1	1	289	0	12339	-1.87	0.0	3.77	1.64	Col18a1
98	GO:0001886 [5]: endothelial cell morphogenesis	1	1	289	0	12339	-1.87	0.0	3.77	1.64	Col18a1
99	GO:0006438 [9]: valyl-tRNA aminoacylation	1	1	289	0	12339	-1.87	0.0	3.77	1.64	Vars2
100	GO:0006551 [8]: leucine metabolism	1	1	289	0	12339	-1.87	0.0	3.77	1.64	Mccc1
101	GO:0006552 [9]: leucine catabolism	1	1	289	0	12339	-1.87	0.0	3.77	1.64	Mccc1
102	GO:0007065 [10]: male meiosis sister chromatid cohesion	1	1	289	0	12339	-1.87	0.0	3.77	1.64	Stag3
103	GO:0007066 [10]: female meiosis sister chromatid cohesion	1	1	289	0	12339	-1.87	0.0	3.77	1.64	Stag3
104	GO:0007354 [7]: zygotic determination of anterior/posterior axis, embryo	1	1	289	0	12339	-1.87	0.0	3.77	1.64	Pace4
105	GO:0044238 [4]: primary metabolism	126	126	164	4930	7409	-1.9	0.0	2.06	1.09	0610033H09Rik 2210012G02Rik 2510010F15Rik Aacs Acadl Aldh1a7 Apobec1 Arg2 Art3 Atf4 B4galt7 B7h3 BC016495 Bag3 Basp1 Bmi1 C1qtnf1 Casp6 Cav1 Cdkn2b Cited1 Clec7a Cndp2 Creb3l2 Ctsl Ctsz Cyp51 Cyp7b1 Ddef1 Dnahc8 Dnajb10 Dnajb6 Dnpep Dpp7 E430034L04Rik Elf3 Enpp2 Eps8 Ercc1 Fbp1 Fbp2 Fdps Fkbp1a Fkbp7 Fkbp9 Foxa1 G1p2 Glo1 Gpd2 Gzma H2-Bf H2-DMa Hck Hexa Hist3h2ba Hivep1 Hmgcr Hmgcs1 Hoxa1 Hoxa2 H…
106	GO:0030032 [7]: lamellipodium biogenesis	2	2	288	9	12330	-1.9	0.0	3.68	1.61	Capzb Nckap1
107	GO:0051259 [7]: protein oligomerization	2	2	288	9	12330	-1.9	0.0	3.68	1.61	C1qtnf1 Cav1
108	GO:0006084 [7]: acetyl-CoA metabolism	2	2	288	9	12330	-1.9	0.0	3.68	1.61	Acas2 Hmgcs1
109	GO:0006910 [8]: phagocytosis, recognition	2	2	288	9	12330	-1.9	0.0	3.68	1.61	Clec7a Colec12
110	GO:0006928 [4]: cell motility	8	8	282	159	12180	-1.92	0.0	3.25	1.38	Actr3 Arpc5 Ccr2 Col18a1 Cxcl15 Robo1 Vasp Zfhx1b
111	GO:0016066 [5]: cellular defense response (sensu Vertebrata)	3	3	287	26	12313	-1.92	0.0	3.57	1.53	B7h3 Ccr2 Relb
112	GO:0043283 [4]: biopolymer metabolism	38	38	252	1287	11052	-1.98	0.0	2.43	1.21	0610033H09Rik Apobec1 Bmi1 Casp6 Cndp2 Ctsl Ctsz Cyp51 Dnahc8 Dnpep Dpp7 E430034L04Rik Eps8 Ercc1 Gzma H2-Bf Hist3h2ba Hp Lcn7 Lsm8 Manba Mest Mmp13 Mmp3 Nola1 Pace4 Plau Prep Prss22 Psmc4 Senp3 Sept9 Tmem38b Tmprss4 Usp18 Usp39 Vars2 Xrn2
113	GO:0050776 [5]: regulation of immune response	5	5	285	74	12265	-1.98	0.0	3.35	1.4	B7h3 Clec7a H2-Aa H2-DMa H2-Ea
114	GO:0042221 [6]: response to chemical substance	10	10	280	226	12113	-1.99	0.0	3.08	1.38	Ccl5 Ccr2 Cxcl10 Cxcl11 Cxcl15 Cxcl2 G1p2 Mest Moxd1 Robo1
115	GO:0045597 [5]: positive regulation of cell differentiation	3	3	287	27	12312	-2.0	0.0	3.48	1.47	B7h3 H2-Aa H2-DMa
116	GO:0030097 [5]: hemopoiesis	6	6	284	103	12236	-2.04	0.0	3.23	1.38	Ccr2 Cxcl15 H2-Aa H2-DMa Icsbp1 Relb
117	GO:0050778 [6]: positive regulation of immune response	4	4	286	50	12289	-2.05	0.0	3.35	1.4	Clec7a H2-Aa H2-DMa H2-Ea
118	GO:0045582 [7]: positive regulation of T-cell differentiation	2	2	288	10	12329	-2.06	0.0	3.51	1.5	H2-Aa H2-DMa
119	GO:0009968 [5]: negative regulation of signal transduction	3	3	287	28	12311	-2.08	0.0	3.4	1.42	Cav1 Socs3 Wif1
120	GO:0050863 [7]: regulation of T-cell activation	3	3	287	28	12311	-2.08	0.0	3.4	1.42	B7h3 H2-Aa H2-DMa
121	GO:0050794 [3]: regulation of cellular process	19	19	271	555	11784	-2.08	0.0	2.66	1.22	B7h3 Bag3 Casp6 Cav1 Ccr2 Clec7a Col18a1 Ctnnbl1 Edar Fst H2-Aa H2-DMa Ifi204 Ifitm3 Igfbp1 Ogfr Slfn3 Socs3 Wif1
122	GO:0051239 [4]: regulation of organismal physiological process	6	6	284	106	12233	-2.13	0.0	3.12	1.38	B7h3 Cav1 Clec7a H2-Aa H2-DMa H2-Ea
123	GO:0051242 [5]: positive regulation of cellular physiological process	8	8	282	170	12169	-2.19	0.0	2.94	1.27	Casp6 Clec7a Col18a1 Ctnnbl1 Edar H2-Aa H2-DMa Ifi204
124	GO:0045621 [6]: positive regulation of lymphocyte differentiation	2	2	288	11	12328	-2.2	0.0	3.36	1.4	H2-Aa H2-DMa
125	GO:0046907 [5]: intracellular transport	16	16	274	458	11881	-2.25	0.0	2.52	1.21	Dnahc8 E430034L04Rik Edar Ehd1 Gstk1 Nup62 Sec13l1 Sec23b Snx10 Stx3 Stx7 Tcte3 Timm13a Tuba1 Vdp Ywhab
126	GO:0007015 [9]: actin filament organization	3	3	287	31	12308	-2.3	0.0	3.16	1.38	Aif1 Arhgap17 Arpc5
127	GO:0006351 [7]: transcription, DNA-dependent	29	29	261	1526	10813	-2.33	0.0	0.1	0.06	2210012G02Rik Atf4 Basp1 Bmi1 Cdkn2b Creb3l2 Ddef1 Elf3 Foxa1 Hivep1 Hmgcs1 Hoxa1 Hoxa2 Icsbp1 Ifi204 Lrrk1 Mafk Nfil3 Nfkb2 Nfkbie Nlk Pou2af1 Relb Trib3 Trim30 Trpc6 Usf1 Zfhx1b Zfp239
128	GO:0016043 [4]: cell organization and biogenesis	26	26	264	857	11482	-2.33	0.0	2.17	1.12	Aif1 Arhgap17 Arpc5 Bmi1 Capza2 Capzb Col18a1 Dnahc8 Ehd1 Gadd45a Hist3h2ba Igfbp1 Lst1 Mrps26 Nckap1 Nola1 Ogfr Pex19 Pfn2 Rrs1 Socs3 Stx7 Tcte3 Tmem38b Tuba1 Vasp
129	GO:0030574 [9]: collagen catabolism	2	2	288	12	12327	-2.33	0.0	3.22	1.38	Mmp13 Mmp3
130	GO:0000004 [2]: biological_process unknown	17	17	273	994	11345	-2.33	0.0	0.07	0.04	3110001A13Rik Antxr1 Arl10b Arpc5l Camsap1 Fgfr1op2 Itm2c Niban Pilrb Piwil2 Plac8 Rsad2 Rsn Sca10 Serpina3g Shkbp1 Slc30a2
131	GO:0006812 [6]: cation transport	4	4	286	373	11966	-2.39	0.0	0.02	0.01	Pkd2 Slc39a1 Slc39a4 Trpc6
132	GO:0015031 [5]: protein transport	16	16	274	470	11869	-2.4	0.0	2.36	1.17	Derl1 E430034L04Rik Edar Gstk1 H2-DMa Rab20 Rab32 Sec13l1 Sec23b Snx10 Stx3 Stx7 Timm13a Vdp Wdr10 Ywhab
133	GO:0035295 [3]: tube development	4	4	286	58	12281	-2.43	0.0	2.92	1.26	Fgf1 Pthlh Vasp Wnt5a
134	GO:0045184 [5]: establishment of protein localization	16	16	274	474	11865	-2.43	0.0	2.3	1.15	Derl1 E430034L04Rik Edar Gstk1 H2-DMa Rab20 Rab32 Sec13l1 Sec23b Snx10 Stx3 Stx7 Timm13a Vdp Wdr10 Ywhab
135	GO:0006412 [6]: protein biosynthesis	6	6	284	470	11869	-2.44	0.0	0.04	0.01	B7h3 Clec7a Itgb4bp Mrpl16 St8sia4 Vars2
136	GO:0000902 [4]: cellular morphogenesis	7	7	283	149	12190	-2.45	0.0	2.68	1.23	Capzb Col18a1 Igfbp1 Lst1 Nckap1 Ogfr Socs3
137	GO:0045580 [6]: regulation of T-cell differentiation	2	2	288	13	12326	-2.45	0.0	3.09	1.38	H2-Aa H2-DMa
138	GO:0006775 [6]: fat-soluble vitamin metabolism	2	2	288	13	12326	-2.45	0.0	3.09	1.38	Aldh1a1 Aldh1a7
139	GO:0006355 [7]: regulation of transcription, DNA-dependent	29	29	261	1499	10840	-2.46	0.0	0.12	0.07	2210012G02Rik Atf4 Basp1 Bmi1 Cdkn2b Creb3l2 Ddef1 Elf3 Foxa1 Hivep1 Hmgcs1 Hoxa1 Hoxa2 Icsbp1 Ifi204 Lrrk1 Mafk Nfil3 Nfkb2 Nfkbie Nlk Pou2af1 Relb Trib3 Trim30 Trpc6 Usf1 Zfhx1b Zfp239
140	GO:0006350 [6]: transcription	31	31	259	1580	10759	-2.48	0.0	0.13	0.08	2210012G02Rik Atf4 Basp1 Bmi1 Cdkn2b Cited1 Creb3l2 Ddef1 Elf3 Foxa1 Hivep1 Hmgcs1 Hoxa1 Hoxa2 Icsbp1 Ifi204 Lrrk1 Mafk Nfil3 Nfkb2 Nfkbie Nlk Pou2af1 Ptges2 Relb Trib3 Trim30 Trpc6 Usf1 Zfhx1b Zfp239
141	GO:0006259 [5]: DNA metabolism	5	5	285	416	11923	-2.48	0.0	0.03	0.01	Bmi1 Ercc1 Hist3h2ba Sept9 Tmem38b
142	GO:0050793 [3]: regulation of development	7	7	283	151	12188	-2.5	0.0	2.63	1.21	B7h3 Fst H2-Aa H2-DMa Igfbp1 Ogfr Socs3
143	GO:0051244 [4]: regulation of cellular physiological process	14	14	276	404	11935	-2.51	0.0	2.28	1.15	B7h3 Bag3 Casp6 Cav1 Ccr2 Clec7a Col18a1 Ctnnbl1 Edar H2-Aa H2-DMa Ifi204 Ifitm3 Slfn3
144	GO:0050896 [3]: response to stimulus	58	58	232	2693	9646	-2.54	0.0	0.23	0.14	B7h3 Bmi1 Ccl5 Ccr2 Cd72 Clec7a Colec12 Cxcl10 Cxcl11 Cxcl15 Cxcl2 Cxcl9 Ercc1 G1p2 Gadd45a Gbp1 Gbp4 Gpx2 H2-Aa H2-Bf H2-DMa H2-Ea H2-Eb1 H2-T10 H2-T22 H2-T23 H2-T24 H28 Hc Hp Hspe1 Hyou1 Icsbp1 Ifi202b Ifi203 Ifi204 Ifi47 Ifit2 Ifit3 Ifitm3 Igj Igl-V1 Indo Klra2 Kng1 Lst1 Ly86 Mest Moxd1 Mpa2 Ndrg1 Oas1a Pkd2 Relb Robo1 Samhd1 Tlr1 Tlr4
145	GO:0016046 [6]: detection of fungi	1	1	289	1	12338	-2.54	0.0	3.09	1.38	Clec7a
146	GO:0016553 [8]: base conversion or substitution editing	1	1	289	1	12338	-2.54	0.0	3.09	1.38	Apobec1
147	GO:0019441 [9]: tryptophan catabolism to kynurenine	1	1	289	1	12338	-2.54	0.0	3.09	1.38	Indo
148	GO:0019915 [6]: lipid storage	1	1	289	1	12338	-2.54	0.0	3.09	1.38	Cav1
149	GO:0030501 [8]: positive regulation of bone mineralization	1	1	289	1	12338	-2.54	0.0	3.09	1.38	B7h3
150	GO:0042346 [9]: positive regulation of NF-kappaB-nucleus import	1	1	289	1	12338	-2.54	0.0	3.09	1.38	Edar
151	GO:0042481 [6]: regulation of odontogenesis	1	1	289	1	12338	-2.54	0.0	3.09	1.38	Tnfrsf11b
152	GO:0042771 [8]: DNA damage response, signal transduction by p53 class mediator resulting in induction of apoptosis	1	1	289	1	12338	-2.54	0.0	3.09	1.38	Ifi204
153	GO:0042993 [9]: positive regulation of transcription factor-nucleus import	1	1	289	1	12338	-2.54	0.0	3.09	1.38	Edar
154	GO:0045019 [7]: negative regulation of nitric oxide biosynthesis	1	1	289	1	12338	-2.54	0.0	3.09	1.38	Cav1
155	GO:0045669 [6]: positive regulation of osteoblast differentiation	1	1	289	1	12338	-2.54	0.0	3.09	1.38	B7h3
156	GO:0045778 [7]: positive regulation of ossification	1	1	289	1	12338	-2.54	0.0	3.09	1.38	B7h3
157	GO:0045930 [8]: negative regulation of mitotic cell cycle	1	1	289	1	12338	-2.54	0.0	3.09	1.38	Btg3
158	GO:0046852 [6]: positive regulation of bone remodeling	1	1	289	1	12338	-2.54	0.0	3.09	1.38	B7h3
159	GO:0001879 [7]: detection of yeast	1	1	289	1	12338	-2.54	0.0	3.09	1.38	Clec7a
160	GO:0006042 [8]: glucosamine biosynthesis	1	1	289	1	12338	-2.54	0.0	3.09	1.38	Uap1
161	GO:0006045 [9]: N-acetylglucosamine biosynthesis	1	1	289	1	12338	-2.54	0.0	3.09	1.38	Uap1
162	GO:0006048 [8]: UDP-N-acetylglucosamine biosynthesis	1	1	289	1	12338	-2.54	0.0	3.09	1.38	Uap1
163	GO:0006125 [7]: thioredoxin pathway	1	1	289	1	12338	-2.54	0.0	3.09	1.38	Txnrd1
164	GO:0007062 [8]: sister chromatid cohesion	1	1	289	1	12338	-2.54	0.0	3.09	1.38	Stag3
165	GO:0009890 [6]: negative regulation of biosynthesis	2	2	288	14	12325	-2.56	0.0	2.98	1.3	B7h3 Cav1
166	GO:0042475 [6]: odontogenesis (sensu Vertebrata)	2	2	288	14	12325	-2.56	0.0	2.98	1.3	Fst Tnfrsf11b
167	GO:0042476 [5]: odontogenesis	2	2	288	14	12325	-2.56	0.0	2.98	1.3	Fst Tnfrsf11b
168	GO:0006749 [6]: glutathione metabolism	2	2	288	14	12325	-2.56	0.0	2.98	1.3	Acas2 Gstk1
169	GO:0008380 [7]: RNA splicing	1	1	289	196	12143	-2.59	0.0	0.01	0.0	Lsm8
170	GO:0009063 [7]: amino acid catabolism	3	3	287	36	12303	-2.61	0.0	2.82	1.24	Arg2 Indo Mccc1
171	GO:0008104 [4]: protein localization	16	16	274	493	11846	-2.62	0.0	2.07	1.09	Derl1 E430034L04Rik Edar Gstk1 H2-DMa Rab20 Rab32 Sec13l1 Sec23b Snx10 Stx3 Stx7 Timm13a Vdp Wdr10 Ywhab
172	GO:0000375 [8]: RNA splicing, via transesterification reactions	1	1	289	192	12147	-2.66	0.0	0.01	0.0	Lsm8
173	GO:0000377 [9]: RNA splicing, via transesterification reactions with bulged adenosine as nucleophile	1	1	289	192	12147	-2.66	0.0	0.01	0.0	Lsm8
174	GO:0000398 [8]: nuclear mRNA splicing, via spliceosome	1	1	289	192	12147	-2.66	0.0	0.01	0.0	Lsm8
175	GO:0019219 [5]: regulation of nucleobase, nucleoside, nucleotide and nucleic acid metabolism	31	31	259	1531	10808	-2.68	0.0	0.18	0.11	2210012G02Rik Atf4 Basp1 Bmi1 Cdkn2b Cited1 Creb3l2 Ddef1 Elf3 Foxa1 Hivep1 Hmgcs1 Hoxa1 Hoxa2 Icsbp1 Ifi204 Lrrk1 Mafk Nfil3 Nfkb2 Nfkbie Nlk Pou2af1 Ptges2 Relb Trib3 Trim30 Trpc6 Usf1 Zfhx1b Zfp239
176	GO:0045449 [6]: regulation of transcription	31	31	259	1524	10815	-2.7	0.0	0.19	0.11	2210012G02Rik Atf4 Basp1 Bmi1 Cdkn2b Cited1 Creb3l2 Ddef1 Elf3 Foxa1 Hivep1 Hmgcs1 Hoxa1 Hoxa2 Icsbp1 Ifi204 Lrrk1 Mafk Nfil3 Nfkb2 Nfkbie Nlk Pou2af1 Ptges2 Relb Trib3 Trim30 Trpc6 Usf1 Zfhx1b Zfp239
177	GO:0051094 [4]: positive regulation of development	3	3	287	38	12301	-2.71	0.0	2.7	1.24	B7h3 H2-Aa H2-DMa
178	GO:0045595 [4]: regulation of cell differentiation	4	4	286	65	12274	-2.71	0.0	2.6	1.21	B7h3 Fst H2-Aa H2-DMa
179	GO:0006820 [6]: anion transport	6	6	284	128	12211	-2.72	0.0	2.43	1.21	Clca4 Clic4 Col18a1 Col4a1 Col4a2 Slc16a1
180	GO:0007389 [3]: pattern specification	6	6	284	128	12211	-2.72	0.0	2.43	1.21	Fst Grem1 Hoxa1 Hoxa2 Pace4 Pkd2
181	GO:0006810 [4]: transport	46	46	244	1807	10532	-2.75	0.0	1.19	0.75	5730438N18Rik Actr1a Arhgap17 Cav1 Clca4 Clec7a Clic4 Col18a1 Col4a1 Col4a2 Colec12 Derl1 Dnahc8 E430034L04Rik Edar Ehd1 Fabp7 Fkbp1a Gstk1 H2-DMa Lcn7 Nup62 Pkd2 Ptges2 Rab20 Rab32 Rbp4 Sec13l1 Sec23b Slc16a1 Slc1a5 Slc25a20 Slc25a25 Slc2a10 Slc39a1 Slc39a4 Snx10 Stx3 Stx7 Tcte3 Timm13a Trpc6 Tuba1 Vdp Wdr10 Ywhab
182	GO:0051234 [4]: establishment of localization	46	46	244	1810	10529	-2.76	0.0	1.17	0.75	5730438N18Rik Actr1a Arhgap17 Cav1 Clca4 Clec7a Clic4 Col18a1 Col4a1 Col4a2 Colec12 Derl1 Dnahc8 E430034L04Rik Edar Ehd1 Fabp7 Fkbp1a Gstk1 H2-DMa Lcn7 Nup62 Pkd2 Ptges2 Rab20 Rab32 Rbp4 Sec13l1 Sec23b Slc16a1 Slc1a5 Slc25a20 Slc25a25 Slc2a10 Slc39a1 Slc39a4 Snx10 Stx3 Stx7 Tcte3 Timm13a Trpc6 Tuba1 Vdp Wdr10 Ywhab
183	GO:0009799 [4]: determination of symmetry	2	2	288	16	12323	-2.76	0.0	2.76	1.24	Pace4 Pkd2
184	GO:0009855 [5]: determination of bilateral symmetry	2	2	288	16	12323	-2.76	0.0	2.76	1.24	Pace4 Pkd2
185	GO:0042088 [7]: T-helper 1 type immune response	2	2	288	16	12323	-2.76	0.0	2.76	1.24	B7h3 Relb
186	GO:0045619 [5]: regulation of lymphocyte differentiation	2	2	288	16	12323	-2.76	0.0	2.76	1.24	H2-Aa H2-DMa
187	GO:0007368 [6]: determination of left/right symmetry	2	2	288	16	12323	-2.76	0.0	2.76	1.24	Pace4 Pkd2
188	GO:0051179 [3]: localization	46	46	244	1827	10512	-2.79	0.0	1.1	0.71	5730438N18Rik Actr1a Arhgap17 Cav1 Clca4 Clec7a Clic4 Col18a1 Col4a1 Col4a2 Colec12 Derl1 Dnahc8 E430034L04Rik Edar Ehd1 Fabp7 Fkbp1a Gstk1 H2-DMa Lcn7 Nup62 Pkd2 Ptges2 Rab20 Rab32 Rbp4 Sec13l1 Sec23b Slc16a1 Slc1a5 Slc25a20 Slc25a25 Slc2a10 Slc39a1 Slc39a4 Snx10 Stx3 Stx7 Tcte3 Timm13a Trpc6 Tuba1 Vdp Wdr10 Ywhab
189	GO:0006006 [8]: glucose metabolism	4	4	286	68	12271	-2.82	0.0	2.48	1.21	Atf4 Fbp1 Fbp2 Gpd2
190	GO:0009790 [3]: embryonic development	7	7	283	167	12172	-2.82	0.0	2.24	1.15	Elf3 Grem1 Hmgcr Hoxa1 Pace4 Vasp Wnt5a
191	GO:0050874 [3]: organismal physiological process	55	55	235	2353	9986	-2.84	0.0	0.61	0.42	Anxa5 B7h3 Bmi1 Cav1 Ccl5 Ccr2 Cd72 Clec7a Colec12 Cxcl10 Cxcl11 Cxcl15 Cxcl2 Cxcl9 Fgb G1p2 Gbp1 Gbp4 H2-Aa H2-Bf H2-DMa H2-Ea H2-Eb1 H2-T10 H2-T22 H2-T23 H2-T24 H28 Hc Hp Icsbp1 Ifi202b Ifi203 Ifi204 Ifit2 Ifit3 Ifitm3 Igj Igl-V1 Indo Klra2 Kng1 Lamb1-1 Lst1 Ly86 Mmp13 Mpa2 Ndrg1 Oas1a Pkd2 Pthlh Relb Samhd1 Tlr1 Tlr4
192	GO:0006720 [6]: isoprenoid metabolism	2	2	288	17	12322	-2.85	0.0	2.67	1.22	Aldh1a7 Fdps
193	GO:0016477 [5]: cell migration	6	6	284	134	12205	-2.85	0.0	2.27	1.15	Ccr2 Col18a1 Cxcl15 Robo1 Vasp Zfhx1b
194	GO:0050789 [2]: regulation of biological process	52	52	238	2239	10100	-2.86	0.0	0.58	0.4	0610033H09Rik 2210012G02Rik Atf4 B7h3 Bag3 Basp1 Bmi1 Casp6 Cav1 Ccr2 Cdkn2b Cited1 Clec7a Col18a1 Creb3l2 Ctnnbl1 Ddef1 Edar Elf3 Foxa1 Fst Gadd45a H2-Aa H2-DMa H2-Ea Hivep1 Hmgcs1 Hoxa1 Hoxa2 Icsbp1 Ifi204 Ifitm3 Igfbp1 Lrrk1 Mafk Nfil3 Nfkb2 Nfkbie Nlk Ogfr Pou2af1 Ptges2 Relb Slfn3 Socs3 Trib3 Trim30 Trpc6 Usf1 Wif1 Zfhx1b Zfp239
195	GO:0050817 [3]: coagulation	3	3	287	41	12298	-2.87	0.0	2.53	1.21	Anxa5 Fgb Kng1
196	GO:0007596 [4]: blood coagulation	3	3	287	41	12298	-2.87	0.0	2.53	1.21	Anxa5 Fgb Kng1
197	GO:0019222 [4]: regulation of metabolism	36	36	254	1659	10680	-2.89	0.0	0.33	0.21	0610033H09Rik 2210012G02Rik Atf4 B7h3 Basp1 Bmi1 Cav1 Cdkn2b Cited1 Clec7a Creb3l2 Ddef1 Elf3 Foxa1 Hivep1 Hmgcs1 Hoxa1 Hoxa2 Icsbp1 Ifi204 Lrrk1 Mafk Nfil3 Nfkb2 Nfkbie Nlk Pou2af1 Ptges2 Relb Socs3 Trib3 Trim30 Trpc6 Usf1 Zfhx1b Zfp239
198	GO:0045321 [5]: immune cell activation	5	5	285	102	12237	-2.89	0.0	2.3	1.15	B7h3 H2-Aa H2-DMa Ndrg1 Relb
199	GO:0050791 [3]: regulation of physiological process	47	47	243	2013	10326	-2.9	0.0	0.61	0.42	0610033H09Rik 2210012G02Rik Atf4 B7h3 Bag3 Basp1 Bmi1 Casp6 Cav1 Ccr2 Cdkn2b Cited1 Clec7a Col18a1 Creb3l2 Ctnnbl1 Ddef1 Edar Elf3 Foxa1 H2-Aa H2-DMa H2-Ea Hivep1 Hmgcs1 Hoxa1 Hoxa2 Icsbp1 Ifi204 Ifitm3 Lrrk1 Mafk Nfil3 Nfkb2 Nfkbie Nlk Pou2af1 Ptges2 Relb Slfn3 Socs3 Trib3 Trim30 Trpc6 Usf1 Zfhx1b Zfp239
200	GO:0050865 [5]: regulation of cell activation	3	3	287	42	12297	-2.91	0.0	2.48	1.21	B7h3 H2-Aa H2-DMa
201	GO:0051249 [6]: regulation of lymphocyte activation	3	3	287	42	12297	-2.91	0.0	2.48	1.21	B7h3 H2-Aa H2-DMa
202	GO:0001558 [4]: regulation of cell growth	3	3	287	42	12297	-2.91	0.0	2.48	1.21	Igfbp1 Ogfr Socs3
203	GO:0006766 [5]: vitamin metabolism	3	3	287	42	12297	-2.91	0.0	2.48	1.21	Aldh1a1 Aldh1a7 BC016495
204	GO:0006817 [8]: phosphate transport	3	3	287	42	12297	-2.91	0.0	2.48	1.21	Col18a1 Col4a1 Col4a2
205	GO:0001775 [4]: cell activation	5	5	285	103	12236	-2.92	0.0	2.27	1.15	B7h3 H2-Aa H2-DMa Ndrg1 Relb
206	GO:0042087 [6]: cell-mediated immune response	2	2	288	18	12321	-2.93	0.0	2.58	1.21	B7h3 Relb
207	GO:0006874 [8]: calcium ion homeostasis	2	2	288	18	12321	-2.93	0.0	2.58	1.21	Pkd2 Pthlh
208	GO:0009595 [5]: detection of biotic stimulus	1	1	289	2	12337	-2.93	0.0	2.7	1.24	Clec7a
209	GO:0030330 [7]: DNA damage response, signal transduction by p53 class mediator	1	1	289	2	12337	-2.93	0.0	2.7	1.24	Ifi204
210	GO:0030902 [8]: hindbrain development	1	1	289	2	12337	-2.93	0.0	2.7	1.24	Hoxa1
211	GO:0042307 [8]: positive regulation of protein-nucleus import	1	1	289	2	12337	-2.93	0.0	2.7	1.24	Edar
212	GO:0042345 [9]: regulation of NF-kappaB-nucleus import	1	1	289	2	12337	-2.93	0.0	2.7	1.24	Edar
213	GO:0042348 [9]: NF-kappaB-nucleus import	1	1	289	2	12337	-2.93	0.0	2.7	1.24	Edar
214	GO:0042436 [7]: indole derivative catabolism	1	1	289	2	12337	-2.93	0.0	2.7	1.24	Indo
215	GO:0042574 [7]: retinal metabolism	1	1	289	2	12337	-2.93	0.0	2.7	1.24	Aldh1a7
216	GO:0043288 [6]: apocarotenoid metabolism	1	1	289	2	12337	-2.93	0.0	2.7	1.24	Aldh1a7
217	GO:0045072 [8]: regulation of interferon-gamma biosynthesis	1	1	289	2	12337	-2.93	0.0	2.7	1.24	B7h3
218	GO:0045428 [6]: regulation of nitric oxide biosynthesis	1	1	289	2	12337	-2.93	0.0	2.7	1.24	Cav1
219	GO:0046218 [8]: indolalkylamine catabolism	1	1	289	2	12337	-2.93	0.0	2.7	1.24	Indo
220	GO:0046349 [7]: amino sugar biosynthesis	1	1	289	2	12337	-2.93	0.0	2.7	1.24	Uap1
221	GO:0046627 [6]: negative regulation of insulin receptor signaling pathway	1	1	289	2	12337	-2.93	0.0	2.7	1.24	Socs3
222	GO:0046824 [7]: positive regulation of nucleocytoplasmic transport	1	1	289	2	12337	-2.93	0.0	2.7	1.24	Edar
223	GO:0000578 [5]: embryonic axis specification	1	1	289	2	12337	-2.93	0.0	2.7	1.24	Pace4
224	GO:0001878 [7]: response to yeast	1	1	289	2	12337	-2.93	0.0	2.7	1.24	Clec7a
225	GO:0006047 [7]: UDP-N-acetylglucosamine metabolism	1	1	289	2	12337	-2.93	0.0	2.7	1.24	Uap1
226	GO:0006381 [8]: mRNA editing	1	1	289	2	12337	-2.93	0.0	2.7	1.24	Apobec1
227	GO:0006569 [8]: tryptophan catabolism	1	1	289	2	12337	-2.93	0.0	2.7	1.24	Indo
228	GO:0007350 [4]: blastoderm segmentation	1	1	289	2	12337	-2.93	0.0	2.7	1.24	Pace4
229	GO:0007351 [5]: regional subdivision	1	1	289	2	12337	-2.93	0.0	2.7	1.24	Pace4
230	GO:0008595 [6]: determination of anterior/posterior axis, embryo	1	1	289	2	12337	-2.93	0.0	2.7	1.24	Pace4
231	GO:0007599 [5]: hemostasis	3	3	287	43	12296	-2.96	0.0	2.43	1.21	Anxa5 Fgb Kng1
232	GO:0006886 [6]: intracellular protein transport	11	11	279	333	12006	-2.99	0.0	1.78	0.97	E430034L04Rik Edar Gstk1 Sec13l1 Sec23b Snx10 Stx3 Stx7 Timm13a Vdp Ywhab
233	GO:0006366 [8]: transcription from Pol II promoter	2	2	288	226	12113	-3.0	0.0	0.03	0.01	Atf4 Hoxa1
234	GO:0001503 [5]: ossification	3	3	287	44	12295	-3.0	0.0	2.38	1.18	B7h3 Mmp13 Pthlh
235	GO:0009310 [6]: amine catabolism	3	3	287	44	12295	-3.0	0.0	2.38	1.18	Arg2 Indo Mccc1
236	GO:0051241 [5]: negative regulation of organismal physiological process	2	2	288	19	12320	-3.01	0.0	2.49	1.21	B7h3 Cav1
237	GO:0044249 [5]: cellular biosynthesis	15	15	275	795	11544	-3.01	0.0	0.17	0.1	Acas2 Alad Atf4 B7h3 BC016495 Clec7a Fbp1 Fbp2 Gpd2 Hmgcs1 Itgb4bp Mrpl16 St8sia4 Uap1 Vars2
238	GO:0015698 [7]: inorganic anion transport	5	5	285	107	12232	-3.01	0.0	2.16	1.12	Clca4 Clic4 Col18a1 Col4a1 Col4a2
239	GO:0006996 [5]: organelle organization and biogenesis	20	20	270	727	11612	-3.04	0.0	1.31	0.8	Aif1 Arhgap17 Arpc5 Bmi1 Capza2 Capzb Dnahc8 Ehd1 Gadd45a Hist3h2ba Mrps26 Nola1 Pex19 Pfn2 Rrs1 Stx7 Tcte3 Tmem38b Tuba1 Vasp
240	GO:0030005 [7]: di-, tri-valent inorganic cation homeostasis	3	3	287	45	12294	-3.04	0.0	2.33	1.15	Pkd2 Pthlh Slc39a4
241	GO:0042110 [7]: T-cell activation	3	3	287	45	12294	-3.04	0.0	2.33	1.15	B7h3 H2-Aa H2-DMa
242	GO:0007155 [4]: cell adhesion	14	14	276	468	11871	-3.06	0.0	1.52	0.88	Adrm1 Clec7a Col18a1 Col4a1 Col4a2 Col5a2 Itga9 Itgax Klra2 Lamb1-1 Lamc2 Pcdhb9 Scarb2 Spon1
243	GO:0030217 [5]: T-cell differentiation	2	2	288	20	12319	-3.08	0.0	2.41	1.21	H2-Aa H2-DMa
244	GO:0006807 [4]: nitrogen compound metabolism	2	2	288	20	12319	-3.08	0.0	2.41	1.21	Arg2 Cav1
245	GO:0006092 [7]: main pathways of carbohydrate metabolism	4	4	286	77	12262	-3.09	0.0	2.16	1.12	Atf4 Fbp1 Fbp2 Gpd2
246	GO:0007010 [6]: cytoskeleton organization and biogenesis	11	11	279	344	11995	-3.09	0.0	1.64	0.92	Aif1 Arhgap17 Arpc5 Capza2 Capzb Dnahc8 Gadd45a Pfn2 Tcte3 Tuba1 Vasp
247	GO:0006464 [7]: protein modification	27	27	263	1089	11250	-3.1	0.0	0.87	0.59	2510010F15Rik Art3 B4galt7 Bmi1 G1p2 Hck Hunk Irak4 Lats1 Map2k2 Met Nek7 Nlk Pace4 Padi4 Plod3 Ptpn12 Rab32 Senp3 Socs3 St8sia4 Trib3 Trim30 Ubd Usp18 Usp22 Usp39
248	GO:0044262 [6]: cellular carbohydrate metabolism	7	7	283	186	12153	-3.11	0.0	1.85	1.0	Atf4 B4galt7 Fbp1 Fbp2 Gpd2 Itih2 Uap1
249	GO:0045786 [7]: negative regulation of cell cycle	3	3	287	47	12292	-3.12	0.0	2.23	1.15	Btg3 Cdkn2b Lats1
250	GO:0050878 [4]: regulation of body fluids	3	3	287	47	12292	-3.12	0.0	2.23	1.15	Anxa5 Fgb Kng1
251	GO:0000074 [6]: regulation of cell cycle	9	9	281	266	12073	-3.13	0.0	1.7	0.93	Btg3 Ccnd2 Cdkn2b Fgf1 Gadd45a Lats1 Mafk Pkd2 Relb
252	GO:0050870 [8]: positive regulation of T-cell activation	2	2	288	21	12318	-3.14	0.0	2.33	1.15	H2-Aa H2-DMa
253	GO:0009058 [4]: biosynthesis	17	17	273	829	11510	-3.18	0.0	0.29	0.18	Acas2 Alad Atf4 B7h3 BC016495 Cav1 Clec7a Fbp1 Fbp2 Gpd2 Hmgcr Hmgcs1 Itgb4bp Mrpl16 St8sia4 Uap1 Vars2
254	GO:0046849 [4]: bone remodeling	3	3	287	49	12290	-3.19	0.0	2.15	1.11	B7h3 Mmp13 Pthlh
255	GO:0016096 [7]: polyisoprenoid metabolism	1	1	289	3	12336	-3.2	0.0	2.42	1.21	Aldh1a7
256	GO:0016547 [7]: RNA editing	1	1	289	3	12336	-3.2	0.0	2.42	1.21	Apobec1
257	GO:0016556 [7]: mRNA modification	1	1	289	3	12336	-3.2	0.0	2.42	1.21	Apobec1
258	GO:0019229 [5]: regulation of vasoconstriction	1	1	289	3	12336	-3.2	0.0	2.42	1.21	Cav1
259	GO:0030212 [8]: hyaluronan metabolism	1	1	289	3	12336	-3.2	0.0	2.42	1.21	Itih2
260	GO:0042095 [7]: interferon-gamma biosynthesis	1	1	289	3	12336	-3.2	0.0	2.42	1.21	B7h3
261	GO:0042214 [5]: terpene metabolism	1	1	289	3	12336	-3.2	0.0	2.42	1.21	Aldh1a7
262	GO:0042310 [6]: vasoconstriction	1	1	289	3	12336	-3.2	0.0	2.42	1.21	Cav1
263	GO:0042487 [7]: regulation of odontogenesis (sensu Vertebrata)	1	1	289	3	12336	-3.2	0.0	2.42	1.21	Tnfrsf11b
264	GO:0042990 [8]: regulation of transcription factor-nucleus import	1	1	289	3	12336	-3.2	0.0	2.42	1.21	Edar
265	GO:0042991 [8]: transcription factor-nucleus import	1	1	289	3	12336	-3.2	0.0	2.42	1.21	Edar
266	GO:0043011 [5]: dendritic cell differentiation	1	1	289	3	12336	-3.2	0.0	2.42	1.21	Relb
267	GO:0043094 [5]: metabolic compound salvage	1	1	289	3	12336	-3.2	0.0	2.42	1.21	Hao1
268	GO:0044270 [5]: nitrogen compound catabolism	1	1	289	3	12336	-3.2	0.0	2.42	1.21	Arg2
269	GO:0045446 [4]: endothelial cell differentiation	1	1	289	3	12336	-3.2	0.0	2.42	1.21	Col18a1
270	GO:0046626 [5]: regulation of insulin receptor signaling pathway	1	1	289	3	12336	-3.2	0.0	2.42	1.21	Socs3
271	GO:0048103 [6]: somatic stem cell division	1	1	289	3	12336	-3.2	0.0	2.42	1.21	Bmi1
272	GO:0050880 [5]: regulation of blood vessel size	1	1	289	3	12336	-3.2	0.0	2.42	1.21	Cav1
273	GO:0001755 [6]: neural crest cell migration	1	1	289	3	12336	-3.2	0.0	2.42	1.21	Zfhx1b
274	GO:0001773 [6]: dendritic cell activation	1	1	289	3	12336	-3.2	0.0	2.42	1.21	Relb
275	GO:0001892 [6]: embryonic placenta development	1	1	289	3	12336	-3.2	0.0	2.42	1.21	Cited1
276	GO:0006516 [8]: glycoprotein catabolism	1	1	289	3	12336	-3.2	0.0	2.42	1.21	Manba
277	GO:0006527 [6]: arginine catabolism	1	1	289	3	12336	-3.2	0.0	2.42	1.21	Arg2
278	GO:0006721 [5]: terpenoid metabolism	1	1	289	3	12336	-3.2	0.0	2.42	1.21	Aldh1a7
279	GO:0006882 [8]: zinc ion homeostasis	1	1	289	3	12336	-3.2	0.0	2.42	1.21	Slc39a4
280	GO:0007143 [9]: female meiosis	1	1	289	3	12336	-3.2	0.0	2.42	1.21	Stag3
281	GO:0006811 [5]: ion transport	10	10	280	555	11784	-3.2	0.0	0.17	0.1	Clca4 Clic4 Col18a1 Col4a1 Col4a2 Pkd2 Slc16a1 Slc39a1 Slc39a4 Trpc6
282	GO:0019439 [6]: aromatic compound catabolism	2	2	288	22	12317	-3.21	0.0	2.26	1.15	Indo Moxd1
283	GO:0019835 [5]: cytolysis	2	2	288	22	12317	-3.21	0.0	2.26	1.15	Gzma Hc
284	GO:0007050 [7]: cell cycle arrest	2	2	288	22	12317	-3.21	0.0	2.26	1.15	Gadd45a Pkd2
285	GO:0001501 [5]: skeletal development	4	4	286	82	12257	-3.21	0.0	2.0	1.06	B7h3 Bmi1 Mmp13 Pthlh
286	GO:0009628 [5]: response to abiotic stimulus	11	11	279	361	11978	-3.22	0.0	1.44	0.85	Ccl5 Ccr2 Cxcl10 Cxcl11 Cxcl15 Cxcl2 G1p2 Mest Moxd1 Pkd2 Robo1
287	GO:0006875 [7]: metal ion homeostasis	3	3	287	50	12289	-3.23	0.0	2.11	1.09	Pkd2 Pthlh Slc39a4
288	GO:0007243 [6]: protein kinase cascade	5	5	285	118	12221	-3.23	0.0	1.88	1.02	Cav1 Pkd2 T2bp Tlr4 Wnt5a
289	GO:0030154 [3]: cell differentiation	10	10	280	320	12019	-3.24	0.0	1.48	0.88	B7h3 Cited1 Col18a1 Edar Fst H2-Aa H2-DMa Icsbp1 Pthlh Relb
290	GO:0007267 [4]: cell-cell signaling	2	2	288	208	12131	-3.26	0.0	0.04	0.02	Grem1 Wnt5a
291	GO:0016049 [4]: cell growth	3	3	287	51	12288	-3.26	0.0	2.06	1.09	Igfbp1 Ogfr Socs3
292	GO:0006694 [7]: steroid biosynthesis	3	3	287	51	12288	-3.26	0.0	2.06	1.09	Cyp51 Hmgcr Hmgcs1
293	GO:0016192 [5]: vesicle-mediated transport	8	8	282	239	12100	-3.27	0.0	1.57	0.91	Actr1a Arhgap17 Cav1 Clec7a Colec12 Ehd1 Sec23b Stx7
294	GO:0019748 [4]: secondary metabolism	2	2	288	23	12316	-3.28	0.0	2.19	1.14	Alad Aldh1a7
295	GO:0051050 [6]: positive regulation of transport	2	2	288	23	12316	-3.28	0.0	2.19	1.14	Clec7a Edar
296	GO:0006909 [7]: phagocytosis	2	2	288	23	12316	-3.28	0.0	2.19	1.14	Clec7a Colec12
297	GO:0008283 [4]: cell proliferation	18	18	272	720	11619	-3.29	0.0	0.84	0.57	B7h3 Bmi1 Btg3 Cav1 Ccnd2 Cdkn2b Col18a1 Fgf1 Gadd45a H2-Bf Ifitm3 Lats1 Mafk Pkd2 Relb Sept9 Slfn3 Stag3
298	GO:0009308 [5]: amine metabolism	7	7	283	202	12137	-3.31	0.0	1.58	0.91	Arg2 Indo Itih2 Mccc1 Moxd1 Uap1 Vars2
299	GO:0009795 [4]: embryonic morphogenesis	4	4	286	86	12253	-3.31	0.0	1.88	1.02	Grem1 Hoxa1 Vasp Wnt5a
300	GO:0030001 [7]: metal ion transport	4	4	286	294	12045	-3.31	0.0	0.09	0.06	Pkd2 Slc39a1 Slc39a4 Trpc6
301	GO:0005975 [5]: carbohydrate metabolism	9	9	281	288	12051	-3.32	0.0	1.41	0.85	Atf4 B4galt7 Fbp1 Fbp2 Glo1 Gpd2 Hexa Itih2 Uap1
302	GO:0006805 [5]: xenobiotic metabolism	2	2	288	24	12315	-3.32	0.0	2.13	1.1	Mest Moxd1
303	GO:0009410 [7]: response to xenobiotic stimulus	2	2	288	24	12315	-3.32	0.0	2.13	1.1	Mest Moxd1
304	GO:0042127 [5]: regulation of cell proliferation	5	5	285	124	12215	-3.34	0.0	1.74	0.95	B7h3 Cav1 Col18a1 Ifitm3 Slfn3
305	GO:0051186 [5]: cofactor metabolism	5	5	285	124	12215	-3.34	0.0	1.74	0.95	Acas2 Alad BC016495 Gstk1 Hmgcs1
306	GO:0044255 [5]: cellular lipid metabolism	10	10	280	337	12002	-3.35	0.0	1.29	0.8	Aacs Acadl Aldh1a7 Cav1 Cyp51 Cyp7b1 Fdps Hmgcr Hmgcs1 Lpgat1
307	GO:0019318 [7]: hexose metabolism	4	4	286	88	12251	-3.35	0.0	1.83	0.97	Atf4 Fbp1 Fbp2 Gpd2
308	GO:0008361 [5]: regulation of cell size	3	3	287	54	12285	-3.36	0.0	1.95	1.03	Igfbp1 Ogfr Socs3
309	GO:0007242 [5]: intracellular signaling cascade	14	14	276	657	11682	-3.37	0.0	0.38	0.25	Bcar3 Cav1 E430034L04Rik Hck Pdlim4 Pkd2 Rab20 Rab32 Snx10 Socs3 T2bp Tlr4 Trpc6 Wnt5a
310	GO:0048193 [6]: Golgi vesicle transport	2	2	288	25	12314	-3.39	0.0	2.06	1.09	Sec23b Stx7
311	GO:0007249 [7]: I-kappaB kinase/NF-kappaB cascade	2	2	288	25	12314	-3.39	0.0	2.06	1.09	T2bp Tlr4
312	GO:0009954 [4]: proximal/distal pattern formation	1	1	289	4	12335	-3.39	0.0	2.21	1.15	Grem1
313	GO:0030162 [6]: regulation of proteolysis and peptidolysis	1	1	289	4	12335	-3.39	0.0	2.21	1.15	0610033H09Rik
314	GO:0030335 [7]: positive regulation of cell migration	1	1	289	4	12335	-3.39	0.0	2.21	1.15	Col18a1
315	GO:0042036 [8]: negative regulation of cytokine biosynthesis	1	1	289	4	12335	-3.39	0.0	2.21	1.15	B7h3
316	GO:0042306 [7]: regulation of protein-nucleus import	1	1	289	4	12335	-3.39	0.0	2.21	1.15	Edar
317	GO:0042573 [6]: retinoic acid metabolism	1	1	289	4	12335	-3.39	0.0	2.21	1.15	Aldh1a1
318	GO:0045667 [5]: regulation of osteoblast differentiation	1	1	289	4	12335	-3.39	0.0	2.21	1.15	B7h3
319	GO:0050728 [7]: negative regulation of inflammatory response	1	1	289	4	12335	-3.39	0.0	2.21	1.15	B7h3
320	GO:0051272 [6]: positive regulation of cell motility	1	1	289	4	12335	-3.39	0.0	2.21	1.15	Col18a1
321	GO:0000050 [5]: urea cycle	1	1	289	4	12335	-3.39	0.0	2.21	1.15	Arg2
322	GO:0001818 [7]: negative regulation of cytokine production	1	1	289	4	12335	-3.39	0.0	2.21	1.15	B7h3
323	GO:0001890 [5]: placenta development	1	1	289	4	12335	-3.39	0.0	2.21	1.15	Cited1
324	GO:0006626 [8]: protein-mitochondrial targeting	1	1	289	4	12335	-3.39	0.0	2.21	1.15	Timm13a
325	GO:0007098 [8]: centrosome cycle	1	1	289	4	12335	-3.39	0.0	2.21	1.15	Gadd45a
326	GO:0007566 [3]: embryo implantation	1	1	289	4	12335	-3.39	0.0	2.21	1.15	Lamb1-1
327	GO:0009083 [8]: branched chain family amino acid catabolism	1	1	289	4	12335	-3.39	0.0	2.21	1.15	Mccc1
328	GO:0005996 [6]: monosaccharide metabolism	4	4	286	90	12249	-3.4	0.0	1.77	0.97	Atf4 Fbp1 Fbp2 Gpd2
329	GO:0016310 [7]: phosphorylation	13	13	277	497	11842	-3.4	0.0	0.94	0.63	Hck Hunk Irak4 Lats1 Map2k2 Met Ndufv1 Nek7 Nlk Pace4 Rab32 Socs3 Trib3
330	GO:0007049 [5]: cell cycle	11	11	279	547	11792	-3.41	0.0	0.3	0.19	Btg3 Ccnd2 Cdkn2b Fgf1 Gadd45a Lats1 Mafk Pkd2 Relb Sept9 Stag3
331	GO:0007420 [7]: brain development	3	3	287	56	12283	-3.41	0.0	1.87	1.02	Bmi1 Hoxa1 Met
332	GO:0006468 [8]: protein amino acid phosphorylation	12	12	278	452	11887	-3.43	0.0	0.97	0.64	Hck Hunk Irak4 Lats1 Map2k2 Met Nek7 Nlk Pace4 Rab32 Socs3 Trib3
333	GO:0030326 [6]: embryonic limb morphogenesis	2	2	288	26	12313	-3.43	0.0	2.0	1.07	Grem1 Wnt5a
334	GO:0035113 [5]: embryonic appendage morphogenesis	2	2	288	26	12313	-3.43	0.0	2.0	1.07	Grem1 Wnt5a
335	GO:0016070 [5]: RNA metabolism	6	6	284	362	11977	-3.43	0.0	0.16	0.09	Apobec1 E430034L04Rik Lsm8 Nola1 Vars2 Xrn2
336	GO:0043065 [7]: positive regulation of apoptosis	4	4	286	92	12247	-3.43	0.0	1.72	0.93	Casp6 Col18a1 Ctnnbl1 Ifi204
337	GO:0051243 [5]: negative regulation of cellular physiological process	5	5	285	131	12208	-3.44	0.0	1.59	0.91	B7h3 Bag3 Cav1 Ifitm3 Slfn3
338	GO:0006793 [5]: phosphorus metabolism	14	14	276	597	11742	-3.45	0.0	0.61	0.42	Hck Hunk Irak4 Lats1 Map2k2 Met Ndufv1 Nek7 Nlk Pace4 Ptpn12 Rab32 Socs3 Trib3
339	GO:0006796 [6]: phosphate metabolism	14	14	276	597	11742	-3.45	0.0	0.61	0.42	Hck Hunk Irak4 Lats1 Map2k2 Met Ndufv1 Nek7 Nlk Pace4 Ptpn12 Rab32 Socs3 Trib3
340	GO:0043068 [6]: positive regulation of programmed cell death	4	4	286	93	12246	-3.46	0.0	1.69	0.93	Casp6 Col18a1 Ctnnbl1 Ifi204
341	GO:0051276 [6]: chromosome organization and biogenesis	3	3	287	236	12103	-3.47	0.0	0.09	0.06	Bmi1 Hist3h2ba Tmem38b
342	GO:0007229 [6]: integrin-mediated signaling pathway	3	3	287	58	12281	-3.48	0.0	1.8	0.97	Itga9 Itgax Itgb4bp
343	GO:0030031 [6]: cell projection biogenesis	2	2	288	27	12312	-3.48	0.0	1.95	1.03	Capzb Nckap1
344	GO:0009059 [5]: macromolecule biosynthesis	11	11	279	518	11821	-3.49	0.0	0.39	0.26	Atf4 B7h3 Clec7a Fbp1 Fbp2 Gpd2 Itgb4bp Mrpl16 St8sia4 Uap1 Vars2
345	GO:0030030 [5]: cell projection organization and biogenesis	2	2	288	28	12311	-3.52	0.0	1.89	1.03	Capzb Nckap1
346	GO:0035107 [4]: appendage morphogenesis	2	2	288	28	12311	-3.52	0.0	1.89	1.03	Grem1 Wnt5a
347	GO:0035108 [5]: limb morphogenesis	2	2	288	28	12311	-3.52	0.0	1.89	1.03	Grem1 Wnt5a
348	GO:0042035 [7]: regulation of cytokine biosynthesis	2	2	288	28	12311	-3.52	0.0	1.89	1.03	B7h3 Clec7a
349	GO:0007001 [7]: chromosome organization and biogenesis (sensu Eukaryota)	3	3	287	231	12108	-3.52	0.0	0.1	0.06	Bmi1 Hist3h2ba Tmem38b
350	GO:0040007 [3]: growth	4	4	286	97	12242	-3.52	0.0	1.6	0.91	Gdf3 Igfbp1 Ogfr Socs3
351	GO:0009948 [5]: anterior/posterior axis specification	1	1	289	5	12334	-3.55	0.0	2.04	1.09	Pace4
352	GO:0017145 [5]: stem cell division	1	1	289	5	12334	-3.55	0.0	2.04	1.09	Bmi1
353	GO:0017156 [7]: calcium ion-dependent exocytosis	1	1	289	5	12334	-3.55	0.0	2.04	1.09	Arhgap17
354	GO:0019217 [6]: regulation of fatty acid metabolism	1	1	289	5	12334	-3.55	0.0	2.04	1.09	Cav1
355	GO:0045059 [7]: positive thymic T-cell selection	1	1	289	5	12334	-3.55	0.0	2.04	1.09	H2-DMa
356	GO:0045076 [8]: regulation of interleukin-2 biosynthesis	1	1	289	5	12334	-3.55	0.0	2.04	1.09	B7h3
357	GO:0045576 [6]: mast cell activation	1	1	289	5	12334	-3.55	0.0	2.04	1.09	Ndrg1
358	GO:0000051 [4]: urea cycle intermediate metabolism	1	1	289	5	12334	-3.55	0.0	2.04	1.09	Arg2
359	GO:0006072 [8]: glycerol-3-phosphate metabolism	1	1	289	5	12334	-3.55	0.0	2.04	1.09	Gpd2
360	GO:0006085 [8]: acetyl-CoA biosynthesis	1	1	289	5	12334	-3.55	0.0	2.04	1.09	Acas2
361	GO:0006525 [5]: arginine metabolism	1	1	289	5	12334	-3.55	0.0	2.04	1.09	Arg2
362	GO:0006568 [7]: tryptophan metabolism	1	1	289	5	12334	-3.55	0.0	2.04	1.09	Indo
363	GO:0006750 [7]: glutathione biosynthesis	1	1	289	5	12334	-3.55	0.0	2.04	1.09	Acas2
364	GO:0007140 [9]: male meiosis	1	1	289	5	12334	-3.55	0.0	2.04	1.09	Stag3
365	GO:0009081 [7]: branched chain family amino acid metabolism	1	1	289	5	12334	-3.55	0.0	2.04	1.09	Mccc1
366	GO:0006396 [6]: RNA processing	5	5	285	306	12033	-3.55	0.0	0.17	0.1	Apobec1 E430034L04Rik Lsm8 Nola1 Xrn2
367	GO:0008219 [4]: cell death	10	10	280	388	11951	-3.56	0.0	0.84	0.57	Bag3 Casp6 Col18a1 Ctnnbl1 Edar Gzma Hc Ifi204 Tnfrsf11b Trib3
368	GO:0016265 [3]: death	10	10	280	395	11944	-3.58	0.0	0.79	0.54	Bag3 Casp6 Col18a1 Ctnnbl1 Edar Gzma Hc Ifi204 Tnfrsf11b Trib3
369	GO:0008202 [6]: steroid metabolism	4	4	286	101	12238	-3.59	0.0	1.51	0.88	Cyp51 Cyp7b1 Hmgcr Hmgcs1
370	GO:0007018 [7]: microtubule-based movement	3	3	287	63	12276	-3.6	0.0	1.64	0.92	Dnahc8 Tcte3 Tuba1
371	GO:0006629 [5]: lipid metabolism	10	10	280	424	11915	-3.6	0.0	0.61	0.42	Aacs Acadl Aldh1a7 Cav1 Cyp51 Cyp7b1 Fdps Hmgcr Hmgcs1 Lpgat1
372	GO:0006512 [8]: ubiquitin cycle	9	9	281	348	11991	-3.6	0.0	0.83	0.56	2510010F15Rik Bmi1 G1p2 Senp3 Trim30 Ubd Usp18 Usp22 Usp39
373	GO:0001817 [6]: regulation of cytokine production	2	2	288	30	12309	-3.61	0.0	1.79	0.97	B7h3 Clec7a
374	GO:0006357 [8]: regulation of transcription from Pol II promoter	2	2	288	181	12158	-3.61	0.0	0.08	0.05	Atf4 Hoxa1
375	GO:0006915 [6]: apoptosis	9	9	281	353	11986	-3.62	0.0	0.79	0.54	Bag3 Casp6 Col18a1 Ctnnbl1 Edar Gzma Ifi204 Tnfrsf11b Trib3
376	GO:0012501 [5]: programmed cell death	9	9	281	359	11980	-3.64	0.0	0.75	0.51	Bag3 Casp6 Col18a1 Ctnnbl1 Edar Gzma Ifi204 Tnfrsf11b Trib3
377	GO:0007399 [5]: neurogenesis	8	8	282	299	12040	-3.64	0.0	0.89	0.6	Bmi1 Crym Hoxa1 Lrrk1 Met Robo1 Sema3b Vasp
378	GO:0030003 [6]: cation homeostasis	3	3	287	65	12274	-3.64	0.0	1.58	0.91	Pkd2 Pthlh Slc39a4
379	GO:0030705 [6]: cytoskeleton-dependent intracellular transport	3	3	287	65	12274	-3.64	0.0	1.58	0.91	Dnahc8 Tcte3 Tuba1
380	GO:0006732 [6]: coenzyme metabolism	4	4	286	105	12234	-3.65	0.0	1.42	0.85	Acas2 BC016495 Gstk1 Hmgcs1
381	GO:0050867 [6]: positive regulation of cell activation	2	2	288	31	12308	-3.65	0.0	1.74	0.95	H2-Aa H2-DMa
382	GO:0051251 [7]: positive regulation of lymphocyte activation	2	2	288	31	12308	-3.65	0.0	1.74	0.95	H2-Aa H2-DMa
383	GO:0019752 [6]: carboxylic acid metabolism	8	8	282	305	12034	-3.66	0.0	0.84	0.57	Aacs Acadl Arg2 Cav1 Indo Mccc1 Tor3a Vars2
384	GO:0006082 [5]: organic acid metabolism	8	8	282	305	12034	-3.66	0.0	0.84	0.57	Aacs Acadl Arg2 Cav1 Indo Mccc1 Tor3a Vars2
385	GO:0040008 [4]: regulation of growth	3	3	287	66	12273	-3.66	0.0	1.56	0.9	Igfbp1 Ogfr Socs3
386	GO:0030178 [6]: negative regulation of Wnt receptor signaling pathway	1	1	289	6	12333	-3.69	0.0	1.9	1.03	Wif1
387	GO:0042130 [8]: negative regulation of T-cell proliferation	1	1	289	6	12333	-3.69	0.0	1.9	1.03	B7h3
388	GO:0042176 [6]: regulation of protein catabolism	1	1	289	6	12333	-3.69	0.0	1.9	1.03	0610033H09Rik
389	GO:0042430 [6]: indole and derivative metabolism	1	1	289	6	12333	-3.69	0.0	1.9	1.03	Indo
390	GO:0042434 [7]: indole derivative metabolism	1	1	289	6	12333	-3.69	0.0	1.9	1.03	Indo
391	GO:0042533 [7]: tumor necrosis factor-alpha biosynthesis	1	1	289	6	12333	-3.69	0.0	1.9	1.03	Clec7a
392	GO:0042534 [8]: regulation of tumor necrosis factor-alpha biosynthesis	1	1	289	6	12333	-3.69	0.0	1.9	1.03	Clec7a
393	GO:0042535 [9]: positive regulation of tumor necrosis factor-alpha biosynthesis	1	1	289	6	12333	-3.69	0.0	1.9	1.03	Clec7a
394	GO:0046822 [6]: regulation of nucleocytoplasmic transport	1	1	289	6	12333	-3.69	0.0	1.9	1.03	Edar
395	GO:0006586 [7]: indolalkylamine metabolism	1	1	289	6	12333	-3.69	0.0	1.9	1.03	Indo
396	GO:0006641 [7]: triacylglycerol metabolism	1	1	289	6	12333	-3.69	0.0	1.9	1.03	Cav1
397	GO:0006888 [6]: ER to Golgi transport	1	1	289	6	12333	-3.69	0.0	1.9	1.03	Sec23b
398	GO:0008630 [7]: DNA damage response, signal transduction resulting in induction of apoptosis	1	1	289	6	12333	-3.69	0.0	1.9	1.03	Ifi204
399	GO:0009065 [8]: glutamine family amino acid catabolism	1	1	289	6	12333	-3.69	0.0	1.9	1.03	Arg2
400	GO:0016071 [6]: mRNA metabolism	4	4	286	248	12091	-3.71	0.0	0.18	0.11	Apobec1 E430034L04Rik Lsm8 Xrn2
401	GO:0050801 [4]: ion homeostasis	3	3	287	69	12270	-3.72	0.0	1.47	0.88	Pkd2 Pthlh Slc39a4
402	GO:0006873 [5]: cell ion homeostasis	3	3	287	69	12270	-3.72	0.0	1.47	0.88	Pkd2 Pthlh Slc39a4
403	GO:0007417 [6]: central nervous system development	3	3	287	69	12270	-3.72	0.0	1.47	0.88	Bmi1 Hoxa1 Met
404	GO:0030334 [6]: regulation of cell migration	2	2	288	33	12306	-3.73	0.0	1.65	0.93	Ccr2 Col18a1
405	GO:0042089 [6]: cytokine biosynthesis	2	2	288	33	12306	-3.73	0.0	1.65	0.93	B7h3 Clec7a
406	GO:0051270 [5]: regulation of cell motility	2	2	288	33	12306	-3.73	0.0	1.65	0.93	Ccr2 Col18a1
407	GO:0008015 [4]: circulation	2	2	288	33	12306	-3.73	0.0	1.65	0.93	Cav1 Kng1
408	GO:0015674 [7]: di-, tri-valent inorganic cation transport	4	4	286	111	12228	-3.73	0.0	1.3	0.8	Pkd2 Slc39a1 Slc39a4 Trpc6
409	GO:0015980 [6]: energy derivation by oxidation of organic compounds	4	4	286	112	12227	-3.74	0.0	1.28	0.8	Atf4 Fbp1 Fbp2 Gpd2
410	GO:0051188 [6]: cofactor biosynthesis	3	3	287	70	12269	-3.74	0.0	1.45	0.85	Acas2 Alad BC016495
411	GO:0042107 [5]: cytokine metabolism	2	2	288	34	12305	-3.75	0.0	1.61	0.91	B7h3 Clec7a
412	GO:0051247 [6]: positive regulation of protein metabolism	2	2	288	34	12305	-3.75	0.0	1.61	0.91	0610033H09Rik Clec7a
413	GO:0007548 [3]: sex differentiation	2	2	288	34	12305	-3.75	0.0	1.61	0.91	Fst Hmgcs1
414	GO:0043118 [4]: negative regulation of physiological process	5	5	285	274	12065	-3.76	0.0	0.26	0.16	B7h3 Bag3 Cav1 Ifitm3 Slfn3
415	GO:0008610 [6]: lipid biosynthesis	5	5	285	162	12177	-3.76	0.0	1.08	0.71	Cyp51 Fdps Hmgcr Hmgcs1 Lpgat1
416	GO:0006281 [6]: DNA repair	1	1	289	127	12212	-3.77	0.0	0.05	0.03	Ercc1
417	GO:0006397 [7]: mRNA processing	4	4	286	238	12101	-3.78	0.0	0.21	0.13	Apobec1 E430034L04Rik Lsm8 Xrn2
418	GO:0000041 [8]: transition metal ion transport	2	2	288	35	12304	-3.79	0.0	1.57	0.91	Slc39a1 Slc39a4
419	GO:0051246 [5]: regulation of protein metabolism	3	3	287	73	12266	-3.79	0.0	1.37	0.83	0610033H09Rik B7h3 Clec7a
420	GO:0009620 [6]: response to fungi	1	1	289	7	12332	-3.8	0.0	1.77	0.97	Clec7a
421	GO:0015711 [7]: organic anion transport	1	1	289	7	12332	-3.8	0.0	1.77	0.97	Slc16a1
422	GO:0019216 [5]: regulation of lipid metabolism	1	1	289	7	12332	-3.8	0.0	1.77	0.97	Cav1
423	GO:0019363 [7]: pyridine nucleotide biosynthesis	1	1	289	7	12332	-3.8	0.0	1.77	0.97	BC016495
424	GO:0042094 [7]: interleukin-2 biosynthesis	1	1	289	7	12332	-3.8	0.0	1.77	0.97	B7h3
425	GO:0000072 [7]: M phase specific microtubule process	1	1	289	7	12332	-3.8	0.0	1.77	0.97	Gadd45a
426	GO:0006041 [7]: glucosamine metabolism	1	1	289	7	12332	-3.8	0.0	1.77	0.97	Uap1
427	GO:0006044 [8]: N-acetylglucosamine metabolism	1	1	289	7	12332	-3.8	0.0	1.77	0.97	Uap1
428	GO:0006120 [9]: mitochondrial electron transport, NADH to ubiquinone	1	1	289	7	12332	-3.8	0.0	1.77	0.97	Ndufv1
429	GO:0007204 [8]: cytosolic calcium ion concentration elevation	1	1	289	7	12332	-3.8	0.0	1.77	0.97	Trpc6
430	GO:0007595 [5]: lactation	1	1	289	7	12332	-3.8	0.0	1.77	0.97	Pthlh
431	GO:0006968 [4]: cellular defense response	3	3	287	201	12138	-3.81	0.0	0.16	0.09	B7h3 Ccr2 Relb
432	GO:0030198 [4]: extracellular matrix organization and biogenesis	2	2	288	36	12303	-3.82	0.0	1.53	0.88	Col18a1 Elf3
433	GO:0043062 [3]: extracellular structure organization and biogenesis	2	2	288	36	12303	-3.82	0.0	1.53	0.88	Col18a1 Elf3
434	GO:0050876 [4]: reproductive physiological process	2	2	288	36	12303	-3.82	0.0	1.53	0.88	Lamb1-1 Pthlh
435	GO:0006725 [5]: aromatic compound metabolism	3	3	287	75	12264	-3.83	0.0	1.32	0.81	Indo Moxd1 Sqle
436	GO:0048514 [5]: blood vessel morphogenesis	3	3	287	76	12263	-3.84	0.0	1.3	0.8	Cited1 Col18a1 Fgf1
437	GO:0006519 [5]: amino acid and derivative metabolism	5	5	285	176	12163	-3.85	0.0	0.91	0.62	Arg2 Indo Mccc1 Moxd1 Vars2
438	GO:0001816 [5]: cytokine production	2	2	288	37	12302	-3.85	0.0	1.49	0.88	B7h3 Clec7a
439	GO:0006913 [6]: nucleocytoplasmic transport	3	3	287	77	12262	-3.86	0.0	1.28	0.8	E430034L04Rik Edar Nup62
440	GO:0012502 [7]: induction of programmed cell death	3	3	287	78	12261	-3.87	0.0	1.26	0.78	Casp6 Ctnnbl1 Ifi204
441	GO:0006917 [8]: induction of apoptosis	3	3	287	78	12261	-3.87	0.0	1.26	0.78	Casp6 Ctnnbl1 Ifi204
442	GO:0007264 [6]: small GTPase mediated signal transduction	3	3	287	193	12146	-3.87	0.0	0.18	0.11	E430034L04Rik Rab20 Rab32
443	GO:0009952 [4]: anterior/posterior pattern formation	2	2	288	38	12301	-3.88	0.0	1.45	0.86	Hoxa1 Pace4
444	GO:0009798 [4]: axis specification	1	1	289	8	12331	-3.88	0.0	1.67	0.93	Pace4
445	GO:0010092 [5]: specification of organ identity	1	1	289	8	12331	-3.88	0.0	1.67	0.93	Fgf1
446	GO:0035272 [5]: exocrine system development	1	1	289	8	12331	-3.88	0.0	1.67	0.93	Edar
447	GO:0046209 [5]: nitric oxide metabolism	1	1	289	8	12331	-3.88	0.0	1.67	0.93	Cav1
448	GO:0050868 [8]: negative regulation of T-cell activation	1	1	289	8	12331	-3.88	0.0	1.67	0.93	B7h3
449	GO:0051084 [8]: posttranslational protein folding	1	1	289	8	12331	-3.88	0.0	1.67	0.93	H2-DMa
450	GO:0051085 [9]: chaperone cofactor dependent protein folding	1	1	289	8	12331	-3.88	0.0	1.67	0.93	H2-DMa
451	GO:0000188 [8]: inactivation of MAPK	1	1	289	8	12331	-3.88	0.0	1.67	0.93	Cav1
452	GO:0001649 [4]: osteoblast differentiation	1	1	289	8	12331	-3.88	0.0	1.67	0.93	B7h3
453	GO:0001759 [4]: induction of an organ	1	1	289	8	12331	-3.88	0.0	1.67	0.93	Fgf1
454	GO:0006779 [7]: porphyrin biosynthesis	1	1	289	8	12331	-3.88	0.0	1.67	0.93	Alad
455	GO:0006783 [6]: heme biosynthesis	1	1	289	8	12331	-3.88	0.0	1.67	0.93	Alad
456	GO:0006809 [5]: nitric oxide biosynthesis	1	1	289	8	12331	-3.88	0.0	1.67	0.93	Cav1
457	GO:0006892 [6]: post-Golgi transport	1	1	289	8	12331	-3.88	0.0	1.67	0.93	Stx7
458	GO:0007346 [7]: regulation of mitotic cell cycle	1	1	289	8	12331	-3.88	0.0	1.67	0.93	Btg3
459	GO:0007431 [6]: salivary gland development	1	1	289	8	12331	-3.88	0.0	1.67	0.93	Edar
460	GO:0006605 [7]: protein targeting	5	5	285	190	12149	-3.9	0.0	0.76	0.52	E430034L04Rik Edar Gstk1 Timm13a Ywhab
461	GO:0006576 [6]: biogenic amine metabolism	2	2	288	39	12300	-3.91	0.0	1.42	0.85	Indo Moxd1
462	GO:0000067 [6]: DNA replication and chromosome cycle	1	1	289	118	12221	-3.91	0.0	0.06	0.04	Stag3
463	GO:0007517 [5]: muscle development	4	4	286	132	12207	-3.92	0.0	0.97	0.64	1500003O03Rik Calu Gpd2 Met
464	GO:0019725 [4]: cell homeostasis	3	3	287	82	12257	-3.92	0.0	1.17	0.75	Pkd2 Pthlh Slc39a4
465	GO:0042981 [6]: regulation of apoptosis	5	5	285	202	12137	-3.93	0.0	0.66	0.45	Bag3 Casp6 Col18a1 Ctnnbl1 Ifi204
466	GO:0019953 [4]: sexual reproduction	2	2	288	154	12185	-3.93	0.0	0.13	0.08	Fst Morc
467	GO:0000003 [3]: reproduction	2	2	288	154	12185	-3.93	0.0	0.13	0.08	Fst Morc
468	GO:0043067 [5]: regulation of programmed cell death	5	5	285	205	12134	-3.93	0.0	0.63	0.43	Bag3 Casp6 Col18a1 Ctnnbl1 Ifi204
469	GO:0006800 [5]: oxygen and reactive oxygen species metabolism	2	2	288	40	12299	-3.93	0.0	1.38	0.83	Cyba Gpx2
470	GO:0007046 [7]: ribosome biogenesis	3	3	287	83	12256	-3.94	0.0	1.15	0.74	Mrps26 Nola1 Rrs1
471	GO:0007017 [7]: microtubule-based process	4	4	286	134	12205	-3.94	0.0	0.94	0.63	Dnahc8 Gadd45a Tcte3 Tuba1
472	GO:0043037 [7]: translation	2	2	288	152	12187	-3.95	0.0	0.14	0.08	Itgb4bp Vars2
473	GO:0006520 [6]: amino acid metabolism	4	4	286	136	12203	-3.95	0.0	0.91	0.62	Arg2 Indo Mccc1 Vars2
474	GO:0009889 [5]: regulation of biosynthesis	3	3	287	85	12254	-3.96	0.0	1.11	0.72	B7h3 Cav1 Clec7a
475	GO:0030099 [4]: myeloid blood cell differentiation	2	2	288	41	12298	-3.96	0.0	1.35	0.83	Icsbp1 Relb
476	GO:0042445 [5]: hormone metabolism	2	2	288	41	12298	-3.96	0.0	1.35	0.83	Aldh1a1 Hmgcs1
477	GO:0009894 [5]: regulation of catabolism	1	1	289	9	12330	-3.97	0.0	1.57	0.91	0610033H09Rik
478	GO:0019233 [6]: perception of pain	1	1	289	9	12330	-3.97	0.0	1.57	0.91	Ccr2
479	GO:0030111 [5]: regulation of Wnt receptor signaling pathway	1	1	289	9	12330	-3.97	0.0	1.57	0.91	Wif1
480	GO:0042364 [7]: water-soluble vitamin biosynthesis	1	1	289	9	12330	-3.97	0.0	1.57	0.91	BC016495
481	GO:0050672 [7]: negative regulation of lymphocyte proliferation	1	1	289	9	12330	-3.97	0.0	1.57	0.91	B7h3
482	GO:0051017 [10]: actin filament bundle formation	1	1	289	9	12330	-3.97	0.0	1.57	0.91	Aif1
483	GO:0001570 [4]: vasculogenesis	1	1	289	9	12330	-3.97	0.0	1.57	0.91	Cited1
484	GO:0006265 [6]: DNA topological change	1	1	289	9	12330	-3.97	0.0	1.57	0.91	Sept9
485	GO:0006835 [7]: dicarboxylic acid transport	1	1	289	9	12330	-3.97	0.0	1.57	0.91	Slc1a5
486	GO:0006939 [4]: smooth muscle contraction	1	1	289	9	12330	-3.97	0.0	1.57	0.91	Cnn2
487	GO:0007033 [6]: vacuole organization and biogenesis	1	1	289	9	12330	-3.97	0.0	1.57	0.91	Stx7
488	GO:0008299 [7]: isoprenoid biosynthesis	1	1	289	9	12330	-3.97	0.0	1.57	0.91	Fdps
489	GO:0009074 [7]: aromatic amino acid family catabolism	1	1	289	9	12330	-3.97	0.0	1.57	0.91	Indo
490	GO:0001568 [4]: blood vessel development	3	3	287	86	12253	-3.97	0.0	1.09	0.71	Cited1 Col18a1 Fgf1
491	GO:0051170 [7]: nuclear import	2	2	288	43	12296	-4.0	0.0	1.29	0.8	E430034L04Rik Edar
492	GO:0006606 [7]: protein-nucleus import	2	2	288	43	12296	-4.0	0.0	1.29	0.8	E430034L04Rik Edar
493	GO:0007167 [6]: enzyme linked receptor protein signaling pathway	3	3	287	175	12164	-4.0	0.0	0.25	0.15	Fst Pace4 Socs3
494	GO:0009966 [4]: regulation of signal transduction	3	3	287	89	12250	-4.01	0.0	1.04	0.69	Cav1 Socs3 Wif1
495	GO:0042254 [6]: ribosome biogenesis and assembly	3	3	287	89	12250	-4.01	0.0	1.04	0.69	Mrps26 Nola1 Rrs1
496	GO:0009117 [6]: nucleotide metabolism	2	2	288	146	12193	-4.01	0.0	0.15	0.09	BC016495 Enpp2
497	GO:0007411 [6]: axon guidance	2	2	288	44	12295	-4.03	0.0	1.25	0.78	Robo1 Vasp
498	GO:0002009 [4]: morphogenesis of an epithelium	2	2	288	45	12294	-4.04	0.0	1.23	0.77	Pthlh Vasp
499	GO:0006461 [7]: protein complex assembly	3	3	287	93	12246	-4.04	0.0	0.97	0.64	H2-DMa Hist3h2ba Tmem38b
500	GO:0009636 [7]: response to toxin	1	1	289	10	12329	-4.05	0.0	1.49	0.88	Mest
501	GO:0030261 [7]: chromosome condensation	1	1	289	10	12329	-4.05	0.0	1.49	0.88	Stag3
502	GO:0030500 [7]: regulation of bone mineralization	1	1	289	10	12329	-4.05	0.0	1.49	0.88	B7h3
503	GO:0030593 [7]: neutrophil chemotaxis	1	1	289	10	12329	-4.05	0.0	1.49	0.88	Cxcl15
504	GO:0042402 [7]: biogenic amine catabolism	1	1	289	10	12329	-4.05	0.0	1.49	0.88	Indo
505	GO:0042775 [8]: ATP synthesis coupled electron transport (sensu Eukaryota)	1	1	289	10	12329	-4.05	0.0	1.49	0.88	Ndufv1
506	GO:0051216 [6]: cartilage development	1	1	289	10	12329	-4.05	0.0	1.49	0.88	Mmp13
507	GO:0000904 [4]: cellular morphogenesis during differentiation	1	1	289	10	12329	-4.05	0.0	1.49	0.88	Col18a1
508	GO:0006638 [6]: neutral lipid metabolism	1	1	289	10	12329	-4.05	0.0	1.49	0.88	Cav1
509	GO:0006639 [6]: acylglycerol metabolism	1	1	289	10	12329	-4.05	0.0	1.49	0.88	Cav1
510	GO:0009110 [6]: vitamin biosynthesis	1	1	289	10	12329	-4.05	0.0	1.49	0.88	BC016495
511	GO:0009225 [6]: nucleotide-sugar metabolism	1	1	289	10	12329	-4.05	0.0	1.49	0.88	Uap1
512	GO:0046649 [6]: lymphocyte activation	3	3	287	95	12244	-4.06	0.0	0.94	0.63	B7h3 H2-Aa H2-DMa
513	GO:0030098 [4]: lymphocyte differentiation	2	2	288	46	12293	-4.06	0.0	1.2	0.75	H2-Aa H2-DMa
514	GO:0009892 [5]: negative regulation of metabolism	2	2	288	140	12199	-4.06	0.0	0.17	0.1	B7h3 Cav1
515	GO:0006323 [6]: DNA packaging	3	3	287	163	12176	-4.07	0.0	0.3	0.19	Bmi1 Hist3h2ba Tmem38b
516	GO:0045045 [5]: secretory pathway	3	3	287	98	12241	-4.08	0.0	0.89	0.6	Arhgap17 Sec23b Stx7
517	GO:0017038 [6]: protein import	2	2	288	47	12292	-4.09	0.0	1.17	0.75	E430034L04Rik Edar
518	GO:0006790 [5]: sulfur metabolism	2	2	288	47	12292	-4.09	0.0	1.17	0.75	Acas2 Gstk1
519	GO:0007028 [5]: cytoplasm organization and biogenesis	3	3	287	99	12240	-4.09	0.0	0.88	0.59	Mrps26 Nola1 Rrs1
520	GO:0046483 [5]: heterocycle metabolism	2	2	288	48	12291	-4.1	0.0	1.14	0.73	Alad Indo
521	GO:0018955 [7]: phenanthrene metabolism	1	1	289	11	12328	-4.11	0.0	1.41	0.85	Moxd1
522	GO:0018958 [6]: phenol metabolism	1	1	289	11	12328	-4.11	0.0	1.41	0.85	Moxd1
523	GO:0042219 [6]: amino acid derivative catabolism	1	1	289	11	12328	-4.11	0.0	1.41	0.85	Indo
524	GO:0042773 [7]: ATP synthesis coupled electron transport	1	1	289	11	12328	-4.11	0.0	1.41	0.85	Ndufv1
525	GO:0045061 [6]: thymic T-cell selection	1	1	289	11	12328	-4.11	0.0	1.41	0.85	H2-DMa
526	GO:0046486 [6]: glycerolipid metabolism	1	1	289	11	12328	-4.11	0.0	1.41	0.85	Cav1
527	GO:0006584 [7]: catecholamine metabolism	1	1	289	11	12328	-4.11	0.0	1.41	0.85	Moxd1
528	GO:0006662 [5]: glycerol ether metabolism	1	1	289	11	12328	-4.11	0.0	1.41	0.85	Cav1
529	GO:0000278 [6]: mitotic cell cycle	2	2	288	134	12205	-4.11	0.0	0.19	0.11	Btg3 Lats1
530	GO:0051049 [5]: regulation of transport	2	2	288	49	12290	-4.11	0.0	1.12	0.72	Clec7a Edar
531	GO:0006325 [7]: establishment and/or maintenance of chromatin architecture	3	3	287	154	12185	-4.12	0.0	0.35	0.23	Bmi1 Hist3h2ba Tmem38b
532	GO:0009165 [6]: nucleotide biosynthesis	1	1	289	103	12236	-4.13	0.0	0.09	0.06	BC016495
533	GO:0009719 [4]: response to endogenous stimulus	3	3	287	151	12188	-4.13	0.0	0.37	0.24	Ercc1 Gadd45a Ifi204
534	GO:0000910 [5]: cytokinesis	3	3	287	107	12232	-4.13	0.0	0.77	0.52	Ccnd2 Lats1 Sept9
535	GO:0009451 [6]: RNA modification	2	2	288	50	12289	-4.14	0.0	1.09	0.71	Apobec1 Vars2
536	GO:0006575 [6]: amino acid derivative metabolism	2	2	288	51	12288	-4.14	0.0	1.07	0.7	Indo Moxd1
537	GO:0006974 [5]: response to DNA damage stimulus	3	3	287	146	12193	-4.15	0.0	0.4	0.26	Ercc1 Gadd45a Ifi204
538	GO:0016197 [6]: endosome transport	1	1	289	12	12327	-4.16	0.0	1.34	0.83	Ehd1
539	GO:0017148 [7]: negative regulation of protein biosynthesis	1	1	289	12	12327	-4.16	0.0	1.34	0.83	B7h3
540	GO:0019751 [6]: polyol metabolism	1	1	289	12	12327	-4.16	0.0	1.34	0.83	Gpd2
541	GO:0030203 [7]: glycosaminoglycan metabolism	1	1	289	12	12327	-4.16	0.0	1.34	0.83	Itih2
542	GO:0042178 [6]: xenobiotic catabolism	1	1	289	12	12327	-4.16	0.0	1.34	0.83	Moxd1
543	GO:0042537 [6]: benzene and derivative metabolism	1	1	289	12	12327	-4.16	0.0	1.34	0.83	Moxd1
544	GO:0045058 [5]: T-cell selection	1	1	289	12	12327	-4.16	0.0	1.34	0.83	H2-DMa
545	GO:0046785 [8]: microtubule polymerization	1	1	289	12	12327	-4.16	0.0	1.34	0.83	Tuba1
546	GO:0050866 [6]: negative regulation of cell activation	1	1	289	12	12327	-4.16	0.0	1.34	0.83	B7h3
547	GO:0051250 [7]: negative regulation of lymphocyte activation	1	1	289	12	12327	-4.16	0.0	1.34	0.83	B7h3
548	GO:0006022 [6]: aminoglycan metabolism	1	1	289	12	12327	-4.16	0.0	1.34	0.83	Itih2
549	GO:0006029 [7]: proteoglycan metabolism	1	1	289	12	12327	-4.16	0.0	1.34	0.83	B4galt7
550	GO:0006071 [7]: glycerol metabolism	1	1	289	12	12327	-4.16	0.0	1.34	0.83	Gpd2
551	GO:0006471 [8]: protein amino acid ADP-ribosylation	1	1	289	12	12327	-4.16	0.0	1.34	0.83	Art3
552	GO:0006801 [6]: superoxide metabolism	1	1	289	12	12327	-4.16	0.0	1.34	0.83	Cyba
553	GO:0006911 [8]: phagocytosis, engulfment	1	1	289	12	12327	-4.16	0.0	1.34	0.83	Clec7a
554	GO:0006821 [8]: chloride transport	2	2	288	52	12287	-4.16	0.0	1.04	0.69	Clca4 Clic4
555	GO:0007276 [5]: gametogenesis	2	2	288	129	12210	-4.16	0.0	0.21	0.13	Fst Morc
556	GO:0000280 [7]: nuclear division	2	2	288	128	12211	-4.16	0.0	0.22	0.13	Lats1 Stag3
557	GO:0000279 [6]: M phase	3	3	287	136	12203	-4.16	0.0	0.47	0.32	Gadd45a Lats1 Stag3
558	GO:0042592 [3]: homeostasis	3	3	287	118	12221	-4.17	0.0	0.64	0.44	Pkd2 Pthlh Slc39a4
559	GO:0006631 [6]: fatty acid metabolism	3	3	287	122	12217	-4.17	0.0	0.6	0.42	Aacs Acadl Cav1
560	GO:0009893 [5]: positive regulation of metabolism	3	3	287	128	12211	-4.17	0.0	0.54	0.37	0610033H09Rik Atf4 Clec7a
561	GO:0006897 [6]: endocytosis	3	3	287	126	12213	-4.17	0.0	0.56	0.39	Cav1 Clec7a Colec12
562	GO:0007160 [5]: cell-matrix adhesion	2	2	288	53	12286	-4.18	0.0	1.02	0.68	Itga9 Itgax
563	GO:0016311 [7]: dephosphorylation	1	1	289	99	12240	-4.18	0.0	0.1	0.06	Ptpn12
564	GO:0048232 [6]: male gamete generation	1	1	289	99	12240	-4.18	0.0	0.1	0.06	Morc
565	GO:0007283 [7]: spermatogenesis	1	1	289	99	12240	-4.18	0.0	0.1	0.06	Morc
566	GO:0006470 [8]: protein amino acid dephosphorylation	1	1	289	97	12242	-4.21	0.0	0.11	0.06	Ptpn12
567	GO:0030278 [6]: regulation of ossification	1	1	289	13	12326	-4.22	0.0	1.28	0.8	B7h3
568	GO:0042168 [5]: heme metabolism	1	1	289	13	12326	-4.22	0.0	1.28	0.8	Alad
569	GO:0001839 [6]: neural plate morphogenesis	1	1	289	13	12326	-4.22	0.0	1.28	0.8	Vasp
570	GO:0001841 [6]: neural tube formation	1	1	289	13	12326	-4.22	0.0	1.28	0.8	Vasp
571	GO:0001843 [6]: neural tube closure	1	1	289	13	12326	-4.22	0.0	1.28	0.8	Vasp
572	GO:0006040 [6]: amino sugar metabolism	1	1	289	13	12326	-4.22	0.0	1.28	0.8	Uap1
573	GO:0006469 [5]: negative regulation of protein kinase activity	1	1	289	13	12326	-4.22	0.0	1.28	0.8	Gadd45a
574	GO:0006778 [6]: porphyrin metabolism	1	1	289	13	12326	-4.22	0.0	1.28	0.8	Alad
575	GO:0016567 [9]: protein ubiquitination	2	2	288	119	12220	-4.23	0.0	0.26	0.16	Bmi1 Trim30
576	GO:0045935 [6]: positive regulation of nucleobase, nucleoside, nucleotide and nucleic acid metabolism	1	1	289	95	12244	-4.23	0.0	0.11	0.07	Atf4
577	GO:0045941 [7]: positive regulation of transcription	1	1	289	94	12245	-4.24	0.0	0.12	0.07	Atf4
578	GO:0006334 [8]: nucleosome assembly	2	2	288	60	12279	-4.25	0.0	0.87	0.59	Hist3h2ba Tmem38b
579	GO:0030534 [3]: adult behavior	1	1	289	14	12325	-4.26	0.0	1.22	0.77	Met
580	GO:0030595 [6]: immune cell chemotaxis	1	1	289	14	12325	-4.26	0.0	1.22	0.77	Cxcl15
581	GO:0042129 [7]: regulation of T-cell proliferation	1	1	289	14	12325	-4.26	0.0	1.22	0.77	B7h3
582	GO:0042472 [6]: inner ear morphogenesis	1	1	289	14	12325	-4.26	0.0	1.22	0.77	Hoxa1
583	GO:0043086 [4]: negative regulation of enzyme activity	1	1	289	14	12325	-4.26	0.0	1.22	0.77	Gadd45a
584	GO:0043087 [4]: regulation of GTPase activity	1	1	289	14	12325	-4.26	0.0	1.22	0.77	Ddef1
585	GO:0046148 [5]: pigment biosynthesis	1	1	289	14	12325	-4.26	0.0	1.22	0.77	Alad
586	GO:0046850 [5]: regulation of bone remodeling	1	1	289	14	12325	-4.26	0.0	1.22	0.77	B7h3
587	GO:0006700 [7]: C21-steroid hormone biosynthesis	1	1	289	14	12325	-4.26	0.0	1.22	0.77	Hmgcs1
588	GO:0009108 [7]: coenzyme biosynthesis	2	2	288	62	12277	-4.27	0.0	0.83	0.57	Acas2 BC016495
589	GO:0007610 [2]: behavior	1	1	289	91	12248	-4.29	0.0	0.12	0.08	Met
590	GO:0046545 [5]: development of primary female sexual characteristics	1	1	289	15	12324	-4.3	0.0	1.17	0.75	Fst
591	GO:0046660 [4]: female sex differentiation	1	1	289	15	12324	-4.3	0.0	1.17	0.75	Fst
592	GO:0046777 [9]: autophosphorylation	1	1	289	15	12324	-4.3	0.0	1.17	0.75	Nlk
593	GO:0050764 [7]: regulation of phagocytosis	1	1	289	15	12324	-4.3	0.0	1.17	0.75	Clec7a
594	GO:0050766 [8]: positive regulation of phagocytosis	1	1	289	15	12324	-4.3	0.0	1.17	0.75	Clec7a
595	GO:0050900 [6]: immune cell migration	1	1	289	15	12324	-4.3	0.0	1.17	0.75	Cxcl15
596	GO:0001838 [5]: embryonic epithelial tube formation	1	1	289	15	12324	-4.3	0.0	1.17	0.75	Vasp
597	GO:0007032 [6]: endosome organization and biogenesis	1	1	289	15	12324	-4.3	0.0	1.17	0.75	Ehd1
598	GO:0007565 [5]: pregnancy	1	1	289	15	12324	-4.3	0.0	1.17	0.75	Lamb1-1
599	GO:0008585 [6]: female gonad development	1	1	289	15	12324	-4.3	0.0	1.17	0.75	Fst
600	GO:0000087 [7]: M phase of mitotic cell cycle	1	1	289	90	12249	-4.3	0.0	0.13	0.08	Lats1
601	GO:0051169 [6]: nuclear transport	2	2	288	66	12273	-4.3	0.0	0.77	0.52	E430034L04Rik Edar
602	GO:0007067 [8]: mitosis	1	1	289	89	12250	-4.31	0.0	0.13	0.08	Lats1
603	GO:0001525 [6]: angiogenesis	2	2	288	68	12271	-4.31	0.0	0.73	0.5	Col18a1 Fgf1
604	GO:0000165 [7]: MAPKKK cascade	2	2	288	69	12270	-4.32	0.0	0.72	0.49	Cav1 Wnt5a
605	GO:0050790 [3]: regulation of enzyme activity	2	2	288	100	12239	-4.33	0.0	0.38	0.25	Ddef1 Gadd45a
606	GO:0009100 [7]: glycoprotein metabolism	2	2	288	74	12265	-4.34	0.0	0.65	0.44	Manba St8sia4
607	GO:0016337 [5]: cell-cell adhesion	2	2	288	97	12242	-4.34	0.0	0.4	0.26	Clec7a Pcdhb9
608	GO:0042770 [6]: DNA damage response, signal transduction	1	1	289	16	12323	-4.34	0.0	1.12	0.72	Ifi204
609	GO:0050727 [6]: regulation of inflammatory response	1	1	289	16	12323	-4.34	0.0	1.12	0.72	B7h3
610	GO:0050777 [6]: negative regulation of immune response	1	1	289	16	12323	-4.34	0.0	1.12	0.72	B7h3
611	GO:0001894 [4]: tissue homeostasis	1	1	289	16	12323	-4.34	0.0	1.12	0.72	Pthlh
612	GO:0006289 [7]: nucleotide-excision repair	1	1	289	16	12323	-4.34	0.0	1.12	0.72	Ercc1
613	GO:0008207 [6]: C21-steroid hormone metabolism	1	1	289	16	12323	-4.34	0.0	1.12	0.72	Hmgcs1
614	GO:0008629 [9]: induction of apoptosis by intracellular signals	1	1	289	16	12323	-4.34	0.0	1.12	0.72	Ifi204
615	GO:0006816 [8]: calcium ion transport	2	2	288	76	12263	-4.35	0.0	0.62	0.42	Pkd2 Trpc6
616	GO:0007409 [6]: axonogenesis	2	2	288	76	12263	-4.35	0.0	0.62	0.42	Robo1 Vasp
617	GO:0019941 [9]: modification-dependent protein catabolism	2	2	288	95	12244	-4.35	0.0	0.42	0.28	Usp18 Usp39
618	GO:0006511 [10]: ubiquitin-dependent protein catabolism	2	2	288	93	12246	-4.35	0.0	0.44	0.29	Usp18 Usp39
619	GO:0007169 [7]: transmembrane receptor protein tyrosine kinase signaling pathway	2	2	288	93	12246	-4.35	0.0	0.44	0.29	Pace4 Socs3
620	GO:0006417 [6]: regulation of protein biosynthesis	2	2	288	80	12259	-4.35	0.0	0.57	0.4	B7h3 Clec7a
621	GO:0006333 [8]: chromatin assembly or disassembly	2	2	288	82	12257	-4.35	0.0	0.55	0.38	Hist3h2ba Tmem38b
622	GO:0016055 [6]: Wnt receptor signaling pathway	2	2	288	85	12254	-4.35	0.0	0.52	0.35	Wif1 Wnt5a
623	GO:0030855 [4]: epithelial cell differentiation	1	1	289	17	12322	-4.37	0.0	1.07	0.71	Pthlh
624	GO:0035282 [3]: segmentation	1	1	289	17	12322	-4.37	0.0	1.07	0.71	Pace4
625	GO:0045807 [7]: positive regulation of endocytosis	1	1	289	17	12322	-4.37	0.0	1.07	0.71	Clec7a
626	GO:0051028 [7]: mRNA transport	1	1	289	17	12322	-4.37	0.0	1.07	0.71	E430034L04Rik
627	GO:0051248 [6]: negative regulation of protein metabolism	1	1	289	17	12322	-4.37	0.0	1.07	0.71	B7h3
628	GO:0006406 [8]: mRNA-nucleus export	1	1	289	17	12322	-4.37	0.0	1.07	0.71	E430034L04Rik
629	GO:0007031 [6]: peroxisome organization and biogenesis	1	1	289	17	12322	-4.37	0.0	1.07	0.71	Pex19
630	GO:0007259 [7]: JAK-STAT cascade	1	1	289	17	12322	-4.37	0.0	1.07	0.71	Pkd2
631	GO:0008217 [5]: regulation of blood pressure	1	1	289	17	12322	-4.37	0.0	1.07	0.71	Kng1
632	GO:0008286 [8]: insulin receptor signaling pathway	1	1	289	17	12322	-4.37	0.0	1.07	0.71	Socs3
633	GO:0016568 [8]: chromatin modification	1	1	289	83	12256	-4.38	0.0	0.15	0.09	Bmi1
634	GO:0009582 [6]: detection of abiotic stimulus	1	1	289	82	12257	-4.39	0.0	0.16	0.09	Pkd2
635	GO:0019932 [6]: second-messenger-mediated signaling	1	1	289	82	12257	-4.39	0.0	0.16	0.09	Trpc6
636	GO:0009880 [4]: embryonic pattern specification	1	1	289	18	12321	-4.4	0.0	1.03	0.69	Pace4
637	GO:0015749 [6]: monosaccharide transport	1	1	289	18	12321	-4.4	0.0	1.03	0.69	Slc2a10
638	GO:0015758 [8]: glucose transport	1	1	289	18	12321	-4.4	0.0	1.03	0.69	Slc2a10
639	GO:0016331 [5]: morphogenesis of embryonic epithelium	1	1	289	18	12321	-4.4	0.0	1.03	0.69	Vasp
640	GO:0019362 [7]: pyridine nucleotide metabolism	1	1	289	18	12321	-4.4	0.0	1.03	0.69	BC016495
641	GO:0030509 [9]: BMP signaling pathway	1	1	289	18	12321	-4.4	0.0	1.03	0.69	Fst
642	GO:0007059 [7]: chromosome segregation	1	1	289	18	12321	-4.4	0.0	1.03	0.69	Stag3
643	GO:0007423 [7]: sensory organ development	1	1	289	18	12321	-4.4	0.0	1.03	0.69	Crym
644	GO:0008645 [7]: hexose transport	1	1	289	18	12321	-4.4	0.0	1.03	0.69	Slc2a10
645	GO:0006643 [6]: membrane lipid metabolism	1	1	289	79	12260	-4.42	0.0	0.17	0.1	Lpgat1
646	GO:0042440 [4]: pigment metabolism	1	1	289	19	12320	-4.43	0.0	0.99	0.66	Alad
647	GO:0044272 [6]: sulfur compound biosynthesis	1	1	289	19	12320	-4.43	0.0	0.99	0.66	Acas2
648	GO:0007223 [7]: frizzled-2 signaling pathway	1	1	289	19	12320	-4.43	0.0	0.99	0.66	Wnt5a
649	GO:0042098 [6]: T-cell proliferation	1	1	289	20	12319	-4.46	0.0	0.95	0.64	B7h3
650	GO:0042446 [6]: hormone biosynthesis	1	1	289	20	12319	-4.46	0.0	0.95	0.64	Hmgcs1
651	GO:0042471 [5]: ear morphogenesis	1	1	289	20	12319	-4.46	0.0	0.95	0.64	Hoxa1
652	GO:0050670 [6]: regulation of lymphocyte proliferation	1	1	289	20	12319	-4.46	0.0	0.95	0.64	B7h3
653	GO:0051258 [7]: protein polymerization	1	1	289	20	12319	-4.46	0.0	0.95	0.64	Tuba1
654	GO:0009064 [7]: glutamine family amino acid metabolism	1	1	289	20	12319	-4.46	0.0	0.95	0.64	Arg2
655	GO:0009072 [6]: aromatic amino acid family metabolism	1	1	289	20	12319	-4.46	0.0	0.95	0.64	Indo
656	GO:0042108 [8]: positive regulation of cytokine biosynthesis	1	1	289	21	12318	-4.48	0.0	0.92	0.62	Clec7a
657	GO:0045596 [5]: negative regulation of cell differentiation	1	1	289	21	12318	-4.48	0.0	0.92	0.62	Fst
658	GO:0001819 [7]: positive regulation of cytokine production	1	1	289	21	12318	-4.48	0.0	0.92	0.62	Clec7a
659	GO:0006733 [7]: oxidoreduction coenzyme metabolism	1	1	289	21	12318	-4.48	0.0	0.92	0.62	BC016495
660	GO:0007515 [5]: lymph gland development	1	1	289	21	12318	-4.48	0.0	0.92	0.62	Nfkb2
661	GO:0045893 [8]: positive regulation of transcription, DNA-dependent	1	1	289	73	12266	-4.48	0.0	0.2	0.11	Atf4
662	GO:0045137 [4]: development of primary sexual characteristics	1	1	289	22	12317	-4.5	0.0	0.88	0.6	Fst
663	GO:0006953 [5]: acute-phase response	1	1	289	22	12317	-4.5	0.0	0.88	0.6	Hp
664	GO:0008406 [5]: gonad development	1	1	289	22	12317	-4.5	0.0	0.88	0.6	Fst
665	GO:0006399 [6]: tRNA metabolism	1	1	289	70	12269	-4.51	0.0	0.21	0.13	Vars2
666	GO:0009101 [7]: glycoprotein biosynthesis	1	1	289	70	12269	-4.51	0.0	0.21	0.13	St8sia4
667	GO:0006405 [7]: RNA-nucleus export	1	1	289	23	12316	-4.52	0.0	0.85	0.57	E430034L04Rik
668	GO:0007156 [6]: homophilic cell adhesion	1	1	289	69	12270	-4.52	0.0	0.22	0.13	Pcdhb9
669	GO:0050657 [6]: nucleic acid transport	1	1	289	24	12315	-4.54	0.0	0.82	0.56	E430034L04Rik
670	GO:0050658 [6]: RNA transport	1	1	289	24	12315	-4.54	0.0	0.82	0.56	E430034L04Rik
671	GO:0051236 [5]: establishment of RNA localization	1	1	289	24	12315	-4.54	0.0	0.82	0.56	E430034L04Rik
672	GO:0001822 [6]: kidney development	1	1	289	24	12315	-4.54	0.0	0.82	0.56	Anxa4
673	GO:0007200 [7]: G-protein signaling, coupled to IP3 second messenger (phospholipase C activating)	1	1	289	24	12315	-4.54	0.0	0.82	0.56	Trpc6
674	GO:0043069 [6]: negative regulation of programmed cell death	1	1	289	67	12272	-4.55	0.0	0.23	0.14	Bag3
675	GO:0043066 [7]: negative regulation of apoptosis	1	1	289	66	12273	-4.55	0.0	0.24	0.14	Bag3
676	GO:0045727 [7]: positive regulation of protein biosynthesis	1	1	289	25	12314	-4.55	0.0	0.79	0.54	Clec7a
677	GO:0001932 [8]: regulation of protein amino acid phosphorylation	1	1	289	25	12314	-4.55	0.0	0.79	0.54	Socs3
678	GO:0006403 [4]: RNA localization	1	1	289	25	12314	-4.55	0.0	0.79	0.54	E430034L04Rik
679	GO:0006486 [8]: protein amino acid glycosylation	1	1	289	65	12274	-4.56	0.0	0.24	0.14	St8sia4
680	GO:0030100 [6]: regulation of endocytosis	1	1	289	26	12313	-4.57	0.0	0.76	0.52	Clec7a
681	GO:0006979 [5]: response to oxidative stress	1	1	289	26	12313	-4.57	0.0	0.76	0.52	Gpx2
682	GO:0046916 [8]: transition metal ion homeostasis	1	1	289	27	12312	-4.58	0.0	0.74	0.5	Slc39a4
683	GO:0007178 [7]: transmembrane receptor protein serine/threonine kinase signaling pathway	1	1	289	61	12278	-4.59	0.0	0.27	0.17	Fst
684	GO:0009891 [6]: positive regulation of biosynthesis	1	1	289	28	12311	-4.59	0.0	0.71	0.49	Clec7a
685	GO:0015931 [5]: nucleobase, nucleoside, nucleotide and nucleic acid transport	1	1	289	28	12311	-4.59	0.0	0.71	0.49	E430034L04Rik
686	GO:0019220 [6]: regulation of phosphate metabolism	1	1	289	28	12311	-4.59	0.0	0.71	0.49	Socs3
687	GO:0042325 [7]: regulation of phosphorylation	1	1	289	28	12311	-4.59	0.0	0.71	0.49	Socs3
688	GO:0051174 [5]: regulation of phosphorus metabolism	1	1	289	28	12311	-4.59	0.0	0.71	0.49	Socs3
689	GO:0001655 [5]: urogenital system development	1	1	289	28	12311	-4.59	0.0	0.71	0.49	Anxa4
690	GO:0006364 [7]: rRNA processing	1	1	289	28	12311	-4.59	0.0	0.71	0.49	Nola1
691	GO:0006767 [6]: water-soluble vitamin metabolism	1	1	289	28	12311	-4.59	0.0	0.71	0.49	BC016495
692	GO:0007422 [6]: peripheral nervous system development	1	1	289	28	12311	-4.59	0.0	0.71	0.49	Crym
693	GO:0009888 [5]: histogenesis	1	1	289	60	12279	-4.59	0.0	0.28	0.17	Mmp13
694	GO:0042157 [7]: lipoprotein metabolism	1	1	289	29	12310	-4.6	0.0	0.69	0.48	Apobec1
695	GO:0048015 [7]: phosphoinositide-mediated signaling	1	1	289	29	12310	-4.6	0.0	0.69	0.48	Trpc6
696	GO:0051168 [7]: nuclear export	1	1	289	29	12310	-4.6	0.0	0.69	0.48	E430034L04Rik
697	GO:0045944 [9]: positive regulation of transcription from Pol II promoter	1	1	289	58	12281	-4.61	0.0	0.29	0.18	Atf4
698	GO:0016072 [6]: rRNA metabolism	1	1	289	30	12309	-4.61	0.0	0.67	0.46	Nola1
699	GO:0007254 [8]: JNK cascade	1	1	289	30	12309	-4.61	0.0	0.67	0.46	Wnt5a
700	GO:0008654 [8]: phospholipid biosynthesis	1	1	289	30	12309	-4.61	0.0	0.67	0.46	Lpgat1
701	GO:0046651 [5]: lymphocyte proliferation	1	1	289	31	12308	-4.62	0.0	0.64	0.44	B7h3
702	GO:0006936 [3]: muscle contraction	1	1	289	55	12284	-4.63	0.0	0.32	0.2	Cnn2
703	GO:0006644 [7]: phospholipid metabolism	1	1	289	54	12285	-4.63	0.0	0.33	0.21	Lpgat1
704	GO:0006887 [6]: exocytosis	1	1	289	52	12287	-4.63	0.0	0.34	0.22	Arhgap17
705	GO:0007179 [8]: transforming growth factor beta receptor signaling pathway	1	1	289	52	12287	-4.63	0.0	0.34	0.22	Fst
706	GO:0035239 [4]: tube morphogenesis	1	1	289	33	12306	-4.64	0.0	0.6	0.42	Vasp
707	GO:0048066 [3]: pigmentation	1	1	289	33	12306	-4.64	0.0	0.6	0.42	Alad
708	GO:0048468 [3]: cell development	1	1	289	33	12306	-4.64	0.0	0.6	0.42	Col18a1
709	GO:0015849 [5]: organic acid transport	1	1	289	53	12286	-4.64	0.0	0.33	0.22	Slc1a5
710	GO:0046942 [6]: carboxylic acid transport	1	1	289	53	12286	-4.64	0.0	0.33	0.22	Slc1a5
711	GO:0051093 [4]: negative regulation of development	1	1	289	34	12305	-4.64	0.0	0.59	0.41	Fst
712	GO:0006413 [8]: translational initiation	1	1	289	34	12305	-4.64	0.0	0.59	0.41	Itgb4bp
713	GO:0008643 [5]: carbohydrate transport	1	1	289	34	12305	-4.64	0.0	0.59	0.41	Slc2a10
714	GO:0050954 [6]: sensory perception of mechanical stimulus	1	1	289	49	12290	-4.65	0.0	0.37	0.25	Pkd2
715	GO:0050982 [7]: detection of mechanical stimulus	1	1	289	49	12290	-4.65	0.0	0.37	0.25	Pkd2
716	GO:0006916 [8]: anti-apoptosis	1	1	289	50	12289	-4.65	0.0	0.36	0.24	Bag3
717	GO:0045859 [4]: regulation of protein kinase activity	1	1	289	46	12293	-4.65	0.0	0.41	0.27	Gadd45a
718	GO:0007126 [8]: meiosis	1	1	289	46	12293	-4.65	0.0	0.41	0.27	Stag3
719	GO:0048511 [3]: rhythmic process	1	1	289	38	12301	-4.66	0.0	0.52	0.35	Ccrn4l
720	GO:0043038 [7]: amino acid activation	1	1	289	40	12299	-4.66	0.0	0.49	0.33	Vars2
721	GO:0043039 [8]: tRNA aminoacylation	1	1	289	40	12299	-4.66	0.0	0.49	0.33	Vars2
722	GO:0046467 [7]: membrane lipid biosynthesis	1	1	289	40	12299	-4.66	0.0	0.49	0.33	Lpgat1
723	GO:0006418 [8]: tRNA aminoacylation for protein translation	1	1	289	40	12299	-4.66	0.0	0.49	0.33	Vars2
724	GO:0006400 [7]: tRNA modification	1	1	289	43	12296	-4.66	0.0	0.45	0.3	Vars2
725	GO:0006986 [5]: response to unfolded protein	1	1	289	43	12296	-4.66	0.0	0.45	0.3	Hspe1
726	GO:0008284 [6]: positive regulation of cell proliferation	1	1	289	47	12292	-4.66	0.0	0.4	0.26	Col18a1
727	GO:0006119 [6]: oxidative phosphorylation	1	1	289	37	12302	-4.66	0.0	0.53	0.37	Ndufv1
728	GO:0000226 [8]: microtubule cytoskeleton organization and biogenesis	1	1	289	39	12300	-4.66	0.0	0.5	0.34	Gadd45a
729	GO:0006836 [5]: neurotransmitter transport	1	1	289	39	12300	-4.66	0.0	0.5	0.34	Stx3
