# Supplementary material for: A genomic analysis of mouse models of breast cancer reveals molecular features of mouse models and relationships to human breast cancer
Source: Breast Cancer Res. 2014 Jun 5;16(3):R59. doi: 10.1186/bcr3672 (PMC4078930; doi:10.1186/bcr3672)
Supplement: Additional file 2 — Fold change values organized by mouse tumor model type comparing the mouse model to all other types of mouse models. [file bcr3672-S2.zip › Additional_file_2/p53Mutant_SAM/AdditionalFile49_p53Mutant_SAM/UpregulatedGenesgather_kegg_121102.txt]

#	Annotation	Total Genes With Ann	Your Genes (With Ann)	Your Genes (No Ann)	Genome (With Ann)	Genome (No Ann)	ln(Bayes factor)	neg ln(p value)	FE: neg ln(p value)	FE: neg ln(FDR)	Genes
1	path:mmu04080: Neuroactive ligand-receptor interaction	2	2	83	276	2158	1.62	5.8	0.0	0.0	Edg7 Gzma
2	path:mmu00280: Valine, leucine and isoleucine degradation	5	5	80	27	2407	1.3	5.46	5.57	1.2	Aldh2 Aox1 Hmgcs1 Mccc1 Nat5
3	path:mmu00900: Terpenoid biosynthesis	2	2	83	3	2431	0.16	4.25	4.55	0.92	Fdps Sqle
4	path:mmu00100: Biosynthesis of steroids	3	3	82	13	2421	-0.12	0.0	4.19	0.92	Cyp7b1 Fdps Sqle
5	path:mmu00620: Pyruvate metabolism	4	4	81	29	2405	-0.46	0.0	3.75	0.87	Acas2 Akr1b8 Aldh2 Glo1
6	path:mmu00903: Limonene and pinene degradation	3	3	82	17	2417	-0.69	0.0	3.58	0.87	Aldh2 Cyp7b1 Nat5
7	path:mmu04620: Toll-like receptor signaling pathway	7	7	78	87	2347	-0.71	0.0	3.3	0.87	Ccl5 Cxcl10 Cxcl11 Cxcl9 Nfkb2 Tlr1 Tlr4
8	path:mmu00650: Butanoate metabolism	4	4	81	33	2401	-0.81	0.0	3.38	0.87	Aacs Aldh2 Hmgcs1 Nat5
9	path:mmu04020: Calcium signaling pathway	2	2	83	179	2255	-1.1	0.0	0.01	0.0	Nfkb2 Nfkbie
10	path:mmu04512: ECM-receptor interaction	6	6	79	78	2356	-1.21	0.0	2.79	0.74	Col4a1 Col4a2 Col5a2 Itga9 Lamb1-1 Lamc2
11	path:mmu00340: Histidine metabolism	3	3	82	23	2411	-1.32	0.0	2.9	0.74	Aldh2 Cyp7b1 Nat5
12	path:mmu04060: Cytokine-cytokine receptor interaction	12	12	73	228	2206	-1.4	0.0	2.26	0.66	Ccl5 Ccr2 Cxcl10 Cxcl11 Cxcl15 Cxcl2 Cxcl9 Cxcr6 Edar Il2rg Met Tnfrsf11b
13	path:mmu04510: Focal adhesion	11	11	74	203	2231	-1.41	0.0	2.29	0.66	Cav1 Ccnd2 Col4a1 Col4a2 Col5a2 Hck Itga9 Lamb1-1 Lamc2 Met Vasp
14	path:mmu04610: Complement and coagulation cascades	5	5	80	63	2371	-1.46	0.0	2.56	0.74	Fgb H2-Bf Hc Kng1 Plau
15	path:mmu00010: Glycolysis / Gluconeogenesis	4	4	81	46	2388	-1.62	0.0	2.45	0.72	Acas2 Aldh2 Fbp1 Fbp2
16	path:mmu00627: 1,4-Dichlorobenzene degradation	1	1	84	1	2433	-1.69	0.0	2.71	0.74	Cyp7b1
17	path:mmu00791: Atrazine degradation	1	1	84	1	2433	-1.69	0.0	2.71	0.74	Apobec1
18	path:mmu00624: 1- and 2-Methylnaphthalene degradation	2	2	83	12	2422	-1.74	0.0	2.54	0.74	Cyp7b1 Nat5
19	path:mmu00480: Glutathione metabolism	3	3	82	33	2401	-1.99	0.0	2.13	0.63	Gpx2 Gstm2 Gstp1
20	path:mmu00051: Fructose and mannose metabolism	3	3	82	35	2399	-2.09	0.0	2.01	0.63	Akr1b8 Fbp1 Fbp2
21	path:mmu00350: Tyrosine metabolism	3	3	82	37	2397	-2.18	0.0	1.89	0.62	Aox1 Cyp7b1 Nat5
22	path:mmu00710: Carbon fixation	2	2	83	18	2416	-2.27	0.0	1.93	0.62	Fbp1 Fbp2
23	path:mmu00072: Synthesis and degradation of ketone bodies	1	1	84	3	2431	-2.32	0.0	2.05	0.63	Hmgcs1
24	path:mmu00830: Retinol metabolism	1	1	84	3	2431	-2.32	0.0	2.05	0.63	Aldh1a1
25	path:mmu00360: Phenylalanine metabolism	2	2	83	19	2415	-2.34	0.0	1.85	0.62	Cyp7b1 Nat5
26	path:mmu00310: Lysine degradation	3	3	82	41	2393	-2.34	0.0	1.69	0.57	Aldh2 Nat5 Plod3
27	path:mmu00030: Pentose phosphate pathway	2	2	83	20	2414	-2.4	0.0	1.78	0.59	Fbp1 Fbp2
28	path:mmu00380: Tryptophan metabolism	4	4	81	71	2363	-2.45	0.0	1.4	0.53	Aldh2 Aox1 Cyp7b1 Indo
29	path:mmu00640: Propanoate metabolism	2	2	83	22	2412	-2.51	0.0	1.64	0.57	Acas2 Aldh2
30	path:mmu04010: MAPK signaling pathway	7	7	78	224	2210	-2.53	0.0	0.39	0.24	Atf4 Casp6 Fgf1 Gadd45a Map2k2 Nfkb2 Nlk
31	path:mmu00760: Nicotinate and nicotinamide metabolism	3	3	82	48	2386	-2.56	0.0	1.4	0.53	Aox1 BC016495 Enpp2
32	path:mmu00120: Bile acid biosynthesis	2	2	83	24	2410	-2.61	0.0	1.52	0.55	Aldh2 Cyp7b1
33	path:mmu00530: Aminosugars metabolism	2	2	83	25	2409	-2.65	0.0	1.47	0.53	Hexa Uap1
34	path:mmu00642: Ethylbenzene degradation	1	1	84	5	2429	-2.66	0.0	1.68	0.57	Nat5
35	path:mmu04310: Wnt signaling pathway	4	4	81	137	2297	-2.76	0.0	0.34	0.22	Ccnd2 Nlk Wif1 Wnt5a
36	path:mmu00531: Glycosaminoglycan degradation	1	1	84	6	2428	-2.77	0.0	1.54	0.55	Hexa
37	path:mmu00643: Styrene degradation	1	1	84	6	2428	-2.77	0.0	1.54	0.55	Cyp7b1
38	path:mmu04070: Phosphatidylinositol signaling system	1	1	84	75	2359	-2.78	0.0	0.07	0.05	BC016495
39	path:mmu04910: Insulin signaling pathway	4	4	81	129	2305	-2.8	0.0	0.41	0.24	Fbp1 Fbp2 Map2k2 Socs3
40	path:mmu00190: Oxidative phosphorylation	4	4	81	111	2323	-2.83	0.0	0.6	0.31	Cox5b Ndufs2 Ndufv1 Pyp
41	path:mmu00230: Purine metabolism	3	3	82	105	2329	-2.89	0.0	0.33	0.22	Ak2 Enpp2 Guk1
42	path:mmu00561: Glycerolipid metabolism	2	2	83	33	2401	-2.91	0.0	1.1	0.52	Akr1b8 Aldh2
43	path:mmu04210: Apoptosis	2	2	83	87	2347	-2.94	0.0	0.21	0.14	Casp6 Nfkb2
44	path:mmu00330: Arginine and proline metabolism	2	2	83	35	2399	-2.95	0.0	1.03	0.5	Aldh2 Arg2
45	path:mmu00290: Valine, leucine and isoleucine biosynthesis	1	1	84	8	2426	-2.96	0.0	1.32	0.52	Vars2
46	path:mmu04540: Gap junction	2	2	83	82	2352	-2.99	0.0	0.24	0.16	Map2k2 Tuba1
47	path:mmu00750: Vitamin B6 metabolism	1	1	84	9	2425	-3.03	0.0	1.23	0.52	Aox1
48	path:mmu00630: Glyoxylate and dicarboxylate metabolism	1	1	84	9	2425	-3.03	0.0	1.23	0.52	Hao1
49	path:mmu00720: Reductive carboxylate cycle (CO2 fixation)	1	1	84	9	2425	-3.03	0.0	1.23	0.52	Acas2
50	path:mmu00632: Benzoate degradation via CoA ligation	2	2	83	43	2391	-3.07	0.0	0.79	0.35	BC016495 Nat5
51	path:mmu04520: Adherens junction	2	2	83	72	2362	-3.08	0.0	0.33	0.22	Met Nlk
52	path:mmu00040: Pentose and glucuronate interconversions	1	1	84	10	2424	-3.09	0.0	1.16	0.52	Akr1b8
53	path:mmu00626: Nitrobenzene degradation	1	1	84	10	2424	-3.09	0.0	1.16	0.52	Cyp7b1
54	path:mmu00680: Methane metabolism	1	1	84	10	2424	-3.09	0.0	1.16	0.52	Cyp7b1
55	path:mmu05060: Prion disease	1	1	84	10	2424	-3.09	0.0	1.16	0.52	Lamb1-1
56	path:mmu00363: Bisphenol A degradation	1	1	84	10	2424	-3.09	0.0	1.16	0.52	Cyp7b1
57	path:mmu00240: Pyrimidine metabolism	2	2	83	64	2370	-3.13	0.0	0.41	0.24	Cda Txnrd1
58	path:mmu00564: Glycerophospholipid metabolism	2	2	83	51	2383	-3.13	0.0	0.62	0.31	Gpd2 Nat5
59	path:mmu00071: Fatty acid metabolism	2	2	83	52	2382	-3.14	0.0	0.6	0.31	Acadl Aldh2
60	path:mmu00940: Stilbene, coumarine and lignin biosynthesis	1	1	84	11	2423	-3.14	0.0	1.08	0.52	Cyp7b1
61	path:mmu00740: Riboflavin metabolism	1	1	84	11	2423	-3.14	0.0	1.08	0.52	Enpp2
62	path:mmu00562: Inositol phosphate metabolism	1	1	84	56	2378	-3.15	0.0	0.15	0.11	BC016495
63	path:mmu00053: Ascorbate and aldarate metabolism	1	1	84	12	2422	-3.19	0.0	1.02	0.5	Aldh2
64	path:mmu00960: Alkaloid biosynthesis II	1	1	84	13	2421	-3.23	0.0	0.96	0.46	Nat5
65	path:mmu04340: Hedgehog signaling pathway	1	1	84	50	2384	-3.25	0.0	0.19	0.14	Wnt5a
66	path:mmu00770: Pantothenate and CoA biosynthesis	1	1	84	15	2419	-3.29	0.0	0.86	0.38	Enpp2
67	path:mmu00410: beta-Alanine metabolism	1	1	84	16	2418	-3.32	0.0	0.81	0.36	Aldh2
68	path:mmu00450: Selenoamino acid metabolism	1	1	84	17	2417	-3.34	0.0	0.77	0.35	Sephs2
69	path:mmu00860: Porphyrin and chlorophyll metabolism	1	1	84	18	2416	-3.36	0.0	0.73	0.34	Alad
70	path:mmu00220: Urea cycle and metabolism of amino groups	1	1	84	19	2415	-3.38	0.0	0.7	0.34	Arg2
71	path:mmu00603: Globoside metabolism	1	1	84	19	2415	-3.38	0.0	0.7	0.34	Hexa
72	path:mmu00361: gamma-Hexachlorocyclohexane degradation	1	1	84	38	2396	-3.4	0.0	0.3	0.21	Cyp7b1
73	path:mmu00970: Aminoacyl-tRNA biosynthesis	1	1	84	21	2413	-3.41	0.0	0.63	0.31	Vars2
74	path:mmu00590: Prostaglandin and leukotriene metabolism	1	1	84	32	2402	-3.44	0.0	0.39	0.24	Ptges2
75	path:mmu00052: Galactose metabolism	1	1	84	25	2409	-3.44	0.0	0.52	0.25	Akr1b8
76	path:mmu00150: Androgen and estrogen metabolism	1	1	84	31	2403	-3.44	0.0	0.4	0.24	Cyp7b1
77	path:mmu05040: Huntington's disease	1	1	84	26	2408	-3.44	0.0	0.5	0.24	Casp6
78	path:mmu00500: Starch and sucrose metabolism	1	1	84	29	2405	-3.44	0.0	0.44	0.24	Enpp2
79	path:mmu00532: Chondroitin / Heparan sulfate biosynthesis	1	1	84	27	2407	-3.45	0.0	0.48	0.24	B4galt7
