# Supplementary material for: A genomic analysis of mouse models of breast cancer reveals molecular features of mouse models and relationships to human breast cancer
Source: Breast Cancer Res. 2014 Jun 5;16(3):R59. doi: 10.1186/bcr3672 (PMC4078930; doi:10.1186/bcr3672)
Supplement: Additional file 2 — Fold change values organized by mouse tumor model type comparing the mouse model to all other types of mouse models. [file bcr3672-S2.zip › Additional_file_2/p53Mutant_SAM/AdditionalFile49_p53Mutant_SAM/UpregulatedGenesgather_transfac_121102.txt]

#	Annotation	Total Genes With Ann	Your Genes (With Ann)	Your Genes (No Ann)	Genome (With Ann)	Genome (No Ann)	ln(Bayes factor)	neg ln(p value)	FE: neg ln(p value)	FE: neg ln(FDR)	Genes
1	V$ISRE_01: interferon-stimulated response element	20	20	327	246	15578	8.02	11.93	13.57	7.74	Bst2 Chchd3 Fcrl3 Gbp4 Gzma H2-T10 H2-T22 Ifi44 Ifi47 Ifit3 Ifitm3 Indo Isg20 Lsm8 Oasl1 Sepw1 Slfn4 Trim30 Usp18 Xrn2
2	V$ELK1_02: Elk-1	296	296	51	12134	3690	4.81	8.75	9.84	4.71	0610033H09Rik 1110007H17Rik 1110020C13Rik 1110021H02Rik 1700048E23Rik 1810044O22Rik 2510010F15Rik 2810052M02Rik 3110006P09Rik 4633402D15Rik 5730409F24Rik 6030404E16Rik 6330579B17Rik 9030408N13Rik A930011F22Rik Aacs Acadl Acas2 Actr1a Actr3 Adrm1 Ak2 Akr1b8 Alad Aldh1a7 Aldh2 Antxr1 Anxa5 Aox1 Apobec1 Arhgap17 Arhgdib Arpc5 Arpc5l Art3 Atf4 B4galt7 B7h3 BC006779 BC006965 BC013712 BC014699 BC016495…
3	V$ICSBP_Q6	36	36	311	834	14990	3.77	7.75	8.99	4.26	Adrm1 Ak2 Aldh1a7 Bst2 Cda Chchd3 Cyp7b1 Dnahc8 Fcrl3 Gbp4 Gzma H2-T10 H2-T22 H28 Hmgcs1 Ifi44 Ifi47 Ifit3 Ifitm3 Indo Isg20 Jarid1b Lsm8 Ly86 Oasl1 Pace4 Pdcd1lg1 Pi4k2b Pilrb Ppp1r14a Pyp Sec23b Sepw1 Slfn4 Tor3a Trim30
4	V$MAZR_01: MAZ related factor	176	176	171	6536	9288	3.42	7.27	8.15	3.71	1110007H17Rik 2510010F15Rik 2810052M02Rik 3110006P09Rik 5730409F24Rik 6030404E16Rik 6330579B17Rik 9030408N13Rik A930011F22Rik Acadl Acas2 Actr1a Ak2 Akr1b8 Alad Anxa5 Aox1 Apobec1 Arhgap17 Arl10b Arpc5 B4galt7 B7h3 BC006965 BC016495 BC019977 Bcar3 Bmi1 Bst2 C1qtnf1 Calu Camsap1 Capza2 Casp6 Ccnd2 Cd72 Cdkn2b Chchd3 Cited1 Clic4 Cndp2 Cnn2 Col18a1 Cox5b Ctnnbl1 Ctsz Cxcl2 Cybrd1 Cyp51 Cyp7b1 D10Er…
5	V$IRF1_01: interferon regulatory factor 1	18	18	329	339	15485	1.84	5.57	7.21	2.99	Apobec1 Chchd3 Enpp2 Ifi44 Ifi47 Indo Irg1 Lsm8 MGC6357 Mpa2 Nfkbie Oasl1 Pdcd1lg1 Pex19 Pi4k2b Sepw1 Slfn4 Zfp239
6	V$GATA1_06: GATA-binding factor 1	75	75	272	4547	11277	1.57	5.24	0.0	0.0	1110020C13Rik 1110021H02Rik Arhgdib Arl10b Art3 BC013712 Bcar3 Bmi1 Cab39 Calu Cav1 Ccr2 Cda Clca4 Colec12 Ctsz Cxcr6 Dnajb6 E430036I04Rik Enpp2 Fbp2 Gadd45a Glipr1 Glo1 Gpm6b Gpr109b Gstk1 Gstm2 Guk1 Gzma Hist3h2ba Hivep1 Hoxa1 Hp Hyou1 Ifi47 Ifit2 Igj Inpp5b Isg20 Itga9 Itih2 Klhdc4 Lrrk1 Mest Moxd1 Mpa2 Ms4a4c Ms4a4d Ndufs2 Nfkbie Oasl1 Pcdhb9 Pfdn2 Pilrb Plac8 Plau Ppp1r14a Ppp4r2 Psmd14 Pyp …
7	V$SP3_Q3	254	254	93	10459	5365	1.16	4.79	5.83	1.95	1110007H17Rik 1110020C13Rik 1110021H02Rik 2510010F15Rik 2810052M02Rik 3110006P09Rik 4633402D15Rik 5730409F24Rik 6030404E16Rik 6330579B17Rik A930011F22Rik Aacs Acadl Acas2 Actr1a Actr3 Ak2 Akr1b8 Alad Aldh1a1 Aldh1a7 Antxr1 Anxa4 Anxa5 Apobec1 Arhgap17 Arhgdib Arl10b Arpc5 Art3 Atf4 B4galt7 B7h3 BC006779 BC006965 BC014699 BC016495 BC019977 Bag3 Bmi1 Bst2 C230080I20Rik Calu Capza2 Capzb Casp6 Cav1 …
8	V$CREL_01: c-Rel	275	275	72	11485	4339	1.13	4.73	5.86	1.95	1110007H17Rik 1700048E23Rik 1810044O22Rik 2510010F15Rik 3110006P09Rik 4633402D15Rik 5730409F24Rik 6030404E16Rik 6330579B17Rik 9030408N13Rik A930011F22Rik Aacs Acadl Acas2 Actr1a Actr3 Adrm1 Ak2 Akr1b8 Alad Aldh1a1 Aldh1a7 Aldh2 Antxr1 Anxa4 Anxa5 Aox1 Apobec1 Arg2 Arhgap17 Arhgdib Arl10b Arpc5 Arpc5l Art3 Atf4 B4galt7 BC006965 BC014699 BC016495 Bag3 Bcar3 Blcap Bmi1 Bst2 C1qtnf1 C230080I20Rik Cab…
9	V$IPF1_Q4	52	52	295	3337	12487	1.1	4.68	0.0	0.0	1110021H02Rik 4633402D15Rik Acadl Actr1a Anxa4 Arhgdib BC014699 Casp6 Ccr2 Cdkn2b Clca4 Col18a1 Cxcl2 Cyp51 Cyp7b1 D2Bwg0891e Ddef1 Derl1 Elf3 Fgf1 Gbp1 Glo1 Guk1 Gzma H2-T10 H2-T22 Hc Hck Ifit2 Ifit3 Il2rg Inpp5b Itgax Lpgat1 MGC6357 Mafk Met Mrps26 Muc1 Nfkb2 Pace4 Pcdhb9 Pilrb Plod3 Psmc4 Ranbp9 Rcn1 Sec13l1 Slc25a20 Ywhab Zfp239 Zwint
10	V$AFP1_Q6	40	40	307	2714	13110	1.04	4.63	0.0	0.0	Acadl Ak2 Aldh1a7 Arhgdib Art3 B4galt7 BC016495 Bcar3 C1qtnf1 Capza2 Cdkn2b Cited1 Ctnnbl1 Ctsl D7Rp2e Enpp2 Fbp2 Gbp1 Grem1 Gzma H2-T23 Hmgcs1 Ifit2 Igj MGC6357 Mmp3 Mrpl46 Ms4a6c Nola1 Pcdhb9 Pfdn2 Pyp Ranbp9 Sephs2 Spint1 Tcte3 Trpc6 Uap1 Zfhx1b Zwint
11	V$OCT1_02: octamer factor 1	93	93	254	5343	10481	1.02	4.63	0.0	0.0	0610033H09Rik 5730409F24Rik A930011F22Rik Ak2 Aldh1a7 Arhgdib Arpc5l Art3 BC006779 BC014699 BC016495 Blcap Bmi1 Bst2 Cab39 Capzb Casp6 Chchd3 Clca4 Cndp2 Col4a2 Col5a2 Cops8 Cyp7b1 Derl1 Elf3 Fabp7 Fbp2 Fgfr1op2 Fkbp7 Fkbp9 Gadd45a Gbp4 Gdf3 Glo1 Grem1 Gstk1 Gzma H2-T23 H28 Has2 Hck Hist3h2ba Hmgcs1 Hoxa2 Id4 Igj Irak4 Itgb4bp Itih2 Kcmf1 Klra2 Lamb1-1 Lamc2 Laptm5 Lsm8 Mal2 Mccc1 Metapl1 Mpa2 Mr…
12	V$KROX_Q6	161	161	186	6204	9620	0.91	4.51	5.48	1.9	0610033H09Rik 1110007H17Rik 2510010F15Rik 2810052M02Rik 3110006P09Rik 5730409F24Rik 6030404E16Rik 6330579B17Rik 9030408N13Rik A930011F22Rik Acadl Acas2 Actr3 Ak2 Akr1b8 Alad Aldh2 Anxa4 Anxa5 Arg2 Arhgap17 Arpc5 Arpc5l B4galt7 BC006965 BC014699 BC019977 Bcar3 Blcap C1qtnf1 Calu Camsap1 Capza2 Cav1 Ccnd2 Cdkn2b Chchd3 Cited1 Clic4 Cndp2 Cnn2 Cox5b Creb3l2 Crym Ctsl Ctsz Cyba Cyp51 Cyp7b1 D10Ertd71…
13	V$PAX6_Q2	90	90	257	3156	12668	0.74	4.27	5.42	1.9	1110020C13Rik 1110021H02Rik 1810044O22Rik 2510010F15Rik 3110006P09Rik Aacs Actr1a Adrm1 Ak2 Aox1 Apobec1 Arpc5l BC013712 BC016495 BC019977 Bag3 Bcar3 C1qtnf1 Ccrn4l Cnn2 Cops8 Creb3l2 Ctnnbl1 Ctsl Cybrd1 D2Bwg0891e D7Rp2e Ddx21 Derl1 Elf3 Fabp7 Fcrl3 Fdps Fgf1 Fgfr1op2 Fkbp1a Gbp4 Gpr109b Guk1 H2-T24 H28 Hc Hexa Ifi44 Ifi47 Ifitm3 Igfbp1 Inpp5b Irak4 Itgax Jarid1b Kcmf1 Klhdc4 Laptm4b Laptm5 Lats…
14	V$NFKB_Q6: NF-kappaB	61	61	286	1969	13855	0.73	4.27	5.56	1.9	A930011F22Rik Actr3 Alad Anxa4 Anxa5 Arpc5 B4galt7 Bmi1 Cav1 Clca4 Clic4 Cndp2 Ctsl Cxcl2 Dnahc8 Dpp7 E430036I04Rik Edg7 Enpp2 Fbp2 Fgf1 Fkbp9 Gbp4 Gpc1 Gstk1 Guk1 H2-T10 H2-T22 H2-T24 Has2 Hyou1 Ifit2 Ifitm3 Indo Isg20 Klhdc4 Laptm4b Lats1 Moxd1 Mpa2 Mrpl16 Ms4a6c Mvp Ndufaf1 Nfkb2 Nlk Nudt8 Nup62 Pex19 Pthlh Rab20 Sca10 Scarb2 Sec13l1 Sec23b Slamf8 Socs3 Spint1 T2bp Txnrd1 Usf1
15	V$MAZ_Q6	263	263	84	11008	4816	0.41	3.91	5.02	1.59	1110007H17Rik 1700048E23Rik 2510010F15Rik 2810052M02Rik 3110006P09Rik 5730409F24Rik 6030404E16Rik 6330579B17Rik 9030408N13Rik A930011F22Rik Aacs Acadl Acas2 Actr1a Actr3 Adrm1 Ak2 Akr1b8 Alad Aldh1a7 Antxr1 Anxa4 Anxa5 Aox1 Arg2 Arhgap17 Arhgdib Arl10b Arpc5 Arpc5l Art3 Atf4 B4galt7 BC006965 BC013712 BC014699 BC016495 BC019977 Bag3 Blcap Bmi1 Bst2 C1qtnf1 Cab39 Calu Camsap1 Capza2 Capzb Casp6 Cav…
16	V$BRN2_01: POU factor Brn-2	125	125	222	6752	9072	0.38	3.85	0.01	0.0	0610033H09Rik 1110021H02Rik 2810052M02Rik A930011F22Rik Acadl Actr1a Ak2 Aldh1a1 Aldh1a7 Aldh2 Anxa4 Arg2 Arhgap17 Arhgdib Arpc5l Art3 B4galt7 B7h3 BC013712 Calu Ccnd2 Cdkn2b Col4a2 Col5a2 Creb3l2 Cxcl15 Cyp7b1 D2Bwg0891e D7Rp2e Ddef1 Ddx21 Derl1 Dnahc8 Ehd1 Elf3 Ercc1 Fbp2 Fdps Fgb Fkbp7 Fkbp9 Gadd45a Gbp1 Gbp4 Glipr1 Glo1 Gpm6b Gpr109b Grem1 Gstk1 Gstm2 Gstp1 H2-T10 H2-T23 Hao1 Has2 Hc Hmgcs1 I…
17	V$POU1F1_Q6	117	117	230	6378	9446	0.38	3.85	0.01	0.0	1110021H02Rik 1700048E23Rik 5730409F24Rik 6030404E16Rik Aacs Acadl Actr1a Ak2 Akr1b8 Alad Aldh1a1 Aldh1a7 Aox1 Apobec1 Arg2 Arhgdib Arl10b Arpc5l BC006779 BC014699 BC016495 Bag3 Bcar3 Blcap C230080I20Rik Capza2 Capzb Casp6 Ccr2 Ccrn4l Cdkn2b Cited1 Clca4 Clec7a Cndp2 Col18a1 Col5a2 Colec12 Cxcl15 Cxcl2 Cxcr6 Ddx21 Derl1 Dnajb10 Dnajb6 Ebi2 Fdps Fgb Fkbp1a Gbp1 Gbp4 Gdf3 Gpx2 Grem1 Gstk1 Hao1 Has2…
18	V$WHN_B: winged-helix factor nude	104	104	243	3812	12012	0.26	3.73	4.86	1.54	0610033H09Rik 1810044O22Rik 3110006P09Rik 5730409F24Rik 6330579B17Rik 9030408N13Rik A930011F22Rik Acas2 Actr1a Adrm1 Anxa5 Arg2 Arhgap17 Arpc5 Arpc5l Atf4 BC006779 Bag3 C230080I20Rik Ccnd2 Ccrn4l Cd72 Cdkn2b Clic4 Colec12 Cox5b Creb3l2 Crym Ctnnbl1 D7Rp2e Derl1 Dlgap4 Dnajb6 E430036I04Rik Ebi2 Eps8 Fbp1 Fgfr1op2 Fkbp1a Foxa1 Gadd45a Gpm6b H2-T23 Hck Hexa Hist3h2ba Hmgcr Hoxa1 Hspe1 Id4 Ifi47 Ifit…
19	V$FREAC7_01: Fork head RElated ACtivator-7	118	118	229	6400	9424	0.23	3.67	0.01	0.0	0610033H09Rik 1110021H02Rik 5730409F24Rik Acadl Acas2 Actr1a Akr1b8 Alad Aldh2 Anxa4 Apobec1 Arhgdib Arpc5 Art3 B7h3 BC016495 Bag3 Bcar3 C1qtnf1 Cav1 Cda Clca4 Col5a2 Cyp51 Ddef1 Ddx21 Dnahc8 Dnajb6 Ebi2 Enpp2 Fabp7 Fbp1 Fdps Fgb Fgf1 Fgfr1op2 Fkbp1a Fkbp9 Gadd45a Gbp1 Gdf3 Glipr1 Glo1 Gpr109b Guk1 H2-T23 H2-T24 Has2 Hc Hexa Icsbp1 Ifi44 Ifi47 Igj Il2rg Indo Isg20 Itgb4bp Jarid1b Lamc2 Lats1 Ly86…
20	V$PADS_C: Retroviral Poly A downstream element	110	110	237	4093	11731	0.12	3.55	4.67	1.48	1110007H17Rik 1110021H02Rik 1810044O22Rik 3110006P09Rik 6030404E16Rik A930011F22Rik Aacs Acas2 Akr1b8 Alad Aox1 Apobec1 Arg2 Arl10b Arpc5l B7h3 BC006779 BC014699 Bmi1 Bst2 C230080I20Rik Calu Ccr2 Cd72 Cdkn2b Col18a1 Col4a1 Cops8 Ctsl Cxcl2 Cxcr6 Cyp51 Cyp7b1 D7Rp2e Derl1 Dlgap4 E430036I04Rik Ehd1 Enpp2 Eps8 Fdps Fgf1 Fgfr1op2 Fkbp1a Gadd45a Gpc1 Gpm6b Gstk1 Gstm2 Gzma Hck Hivep1 Hmgcr Hoxa1 Il2rg…
21	V$MYCMAX_B: c-Myc:Max binding sites	154	154	193	6032	9792	0.07	3.49	4.54	1.43	1110007H17Rik 1700048E23Rik 1810044O22Rik 2510010F15Rik 3110006P09Rik 6030404E16Rik A930011F22Rik Aacs Actr3 Adrm1 Ak2 Akr1b8 Alad Arl10b Arpc5 Arpc5l Art3 B7h3 BC013712 BC014699 BC016495 BC019977 Bag3 Blcap Bmi1 Bst2 C230080I20Rik Calu Camsap1 Capza2 Cav1 Ccnd2 Ccrn4l Cda Chchd3 Cited1 Clca4 Clic4 Cndp2 Col4a2 Cops8 Cox5b Ctnnbl1 Ctsl Ctsz Cxcl15 Cxcl2 Cyba Cyp51 D10Ertd718e D2Bwg0891e Dlgap4 Dn…
22	V$HFH8_01: HNF-3/Fkh Homolog-8	36	36	311	2387	13437	0.07	3.49	0.0	0.0	Acas2 Arhgdib B7h3 C1qtnf1 Cav1 Enpp2 Fgf1 Fgfr1op2 Gadd45a Gbp1 Glo1 Gpr109b Guk1 H2-T23 Has2 Il2rg Isg20 Lats1 MGC6357 Manba Mest Mmp13 Myo1h Ndrg1 Nmi Peg12 Pex19 Plscr1 Relb Sec13l1 Sepw1 Slc1a5 Slfn4 Tlr1 Ywhab Zwint
23	V$FOXJ2_01: fork head box J 2	148	148	199	7742	8082	-0.02	0.0	0.01	0.0	0610033H09Rik 1110007H17Rik 1110020C13Rik 1110021H02Rik 1810044O22Rik 5730409F24Rik 9030408N13Rik Aacs Acadl Acas2 Actr1a Akr1b8 Alad Aldh2 Apobec1 Arhgdib Art3 B7h3 BC016495 Bag3 Bcar3 C1qtnf1 Calu Camsap1 Capza2 Cav1 Ccr2 Chchd3 Colec12 Crym Ctnnbl1 Cyp51 Cyp7b1 Ddef1 Ddx21 Derl1 Dnahc8 Dnajb6 Ebi2 Elf3 Enpp2 Fabp7 Fbp1 Fbp2 Fdps Fgb Fgf1 Fkbp1a Fkbp9 Foxa1 Gadd45a Gbp1 Gdf3 Glipr1 Glo1 Gpx2 Gs…
24	V$USF_01: upstream stimulating factor	51	51	296	1645	14179	-0.02	0.0	4.8	1.54	6330579B17Rik Arpc5 Art3 Atf4 BC016495 Bag3 Chchd3 Clca4 Cndp2 Col4a2 Ctsl Cyba Ddef1 Dnpep Dpp7 Fbp2 Fkbp1a Fkbp9 Gstm2 Guk1 Gzma Hexa Hoxa1 Hp Hspe1 Icsbp1 Laptm4b Lst1 Mal2 Metapl1 Ndufv1 Nfil3 Niban Nol7 Padi4 Pex19 Piwil2 Ppp1r14a Ptges2 Pyp Rab20 Relb Sca10 Sdf4 Sephs2 Sept9 Slc16a1 Spon1 Tlr1 Vdp Zfp239
25	V$SMAD4_Q6	166	166	181	6586	9238	-0.03	0.0	4.43	1.43	6330579B17Rik A930011F22Rik Acadl Acas2 Actr3 Adrm1 Aldh2 Aox1 Arpc5l Atf4 B7h3 BC014699 BC016495 BC019977 Bcar3 Bmi1 Bst2 C1qtnf1 Cab39 Calu Capzb Cav1 Ccnd2 Ccrn4l Cda Cdkn2b Clca4 Clic4 Cnn2 Col18a1 Col4a2 Cops8 Ctsz Cxcl2 Cyba Cybrd1 Cyp51 D10Ertd718e D2Bwg0891e D7Rp2e Ddef1 Ddx21 Dnahc8 Dnajb6 Dpp7 E430036I04Rik Edg7 Enpp2 Ercc1 Fabp7 Fbp1 Fgb Fgf1 Fgfr1op2 Fkbp7 Fkbp9 Gbp1 Gdf3 Glipr1 Gpr10…
26	V$GATA2_03: GATA-binding factor 2	85	85	262	4779	11045	-0.11	0.0	0.01	0.0	1110020C13Rik 1110021H02Rik Actr1a Alad Aldh2 Antxr1 Arhgdib Arl10b Art3 BC006965 BC013712 BC016495 BC019977 Bmi1 Cab39 Calu Cav1 Ccr2 Clca4 Cops8 Ctsz Cxcr6 E430036I04Rik Enpp2 Fbp2 Fcrl3 Fgb Gadd45a Gdf3 Glipr1 Glo1 Gpr109b Gpx2 Gstk1 Gstm2 Guk1 Gzma Hist3h2ba Hivep1 Hmgcr Hoxa1 Hp Hyou1 Ifi47 Ifit2 Ifitm3 Igj Isg20 Itih2 Klhdc4 Mccc1 Mest Met Moxd1 Ms4a4c Ms4a4d Muc1 Ndufs2 Nfil3 Nfkbie Oasl1 …
27	V$USF_Q6: upstream stimulating factor	238	238	109	9934	5890	-0.26	0.0	4.22	1.31	0610033H09Rik 1110007H17Rik 1110021H02Rik 1700048E23Rik 1810044O22Rik 2510010F15Rik 3110006P09Rik 5730409F24Rik 6030404E16Rik 6330579B17Rik 9030408N13Rik A930011F22Rik Aacs Acadl Acas2 Actr1a Adrm1 Ak2 Alad Aldh1a7 Aldh2 Anxa4 Anxa5 Arg2 Arhgap17 Arhgdib Arpc5 Arpc5l Art3 Atf4 B4galt7 B7h3 BC014699 BC016495 Bag3 Bcar3 Bmi1 Bst2 C1qtnf1 C230080I20Rik Calu Camsap1 Capza2 Capzb Casp6 Cav1 Ccnd2 Ccrn…
28	V$AMEF2_Q6: myocyte enhancer factor	23	23	324	1659	14165	-0.33	0.0	0.01	0.0	1700048E23Rik 3110006P09Rik Aldh1a7 Bcar3 Colec12 Cxcl15 D7Rp2e E430036I04Rik Edg7 H2-T10 H2-T22 Hmgcs1 Hp Ifit2 Laptm4b Lats1 Mrpl46 Nol7 Sec23b Shkbp1 Slc16a1 Slc25a20 Trib3
29	V$CDPCR1_01: cut-like homeodomain protein	254	254	93	12393	3431	-0.33	0.0	0.01	0.0	0610033H09Rik 1110007H17Rik 1110020C13Rik 1700048E23Rik 3110006P09Rik 4633402D15Rik 5730409F24Rik 6030404E16Rik 9030408N13Rik A930011F22Rik Acadl Actr1a Actr3 Akr1b8 Alad Aldh1a7 Anxa5 Aox1 Arg2 Arhgap17 Arhgdib Arl10b Arpc5 Art3 Atf4 B4galt7 B7h3 BC006779 BC006965 BC013712 BC014699 BC016495 BC019977 Bag3 Bcar3 Bmi1 Bst2 C1qtnf1 C230080I20Rik Cab39 Calu Camsap1 Capza2 Capzb Casp6 Ccnd2 Cd72 Cda C…
30	V$RFX1_01: X-box binding protein RFX1	172	172	175	6921	8903	-0.37	0.0	4.04	1.31	1110021H02Rik 1700048E23Rik 3110006P09Rik 6330579B17Rik A930011F22Rik Aacs Acadl Acas2 Adrm1 Ak2 Akr1b8 Anxa4 Apobec1 Arpc5l Art3 Atf4 BC006965 BC014699 BC019977 Bcar3 C1qtnf1 C230080I20Rik Cab39 Calu Camsap1 Casp6 Cav1 Cda Cdkn2b Cndp2 Col18a1 Col4a1 Cops8 Creb3l2 Ctnnbl1 Ctsz Cxcl2 Cyba D2Bwg0891e D7Rp2e Derl1 Dnajb10 Dnpep Dpp7 E430036I04Rik Ehd1 Elf3 Enpp2 Eps8 Fabp7 Fbp1 Fdps Fgb Fgfr1op2 Fk…
31	V$IK1_01: Ikaros 1	211	211	136	8704	7120	-0.38	0.0	4.03	1.31	1110007H17Rik 1110021H02Rik 1700048E23Rik 1810044O22Rik 2810052M02Rik 4633402D15Rik 6330579B17Rik 9030408N13Rik A930011F22Rik Acas2 Actr3 Adrm1 Ak2 Alad Aldh1a1 Aldh1a7 Aldh2 Anxa4 Apobec1 Arhgap17 Arl10b Arpc5 Arpc5l Art3 Atf4 BC006779 BC013712 BC016495 Bag3 Bcar3 Blcap Bst2 C1qtnf1 C230080I20Rik Cab39 Camsap1 Capzb Cav1 Ccr2 Cd72 Cda Cdkn2b Chchd3 Cited1 Clca4 Clec7a Clic4 Cndp2 Col18a1 Col4a1 …
32	V$SOX5_01: Sox-5	140	140	207	7299	8525	-0.42	0.0	0.01	0.0	1110020C13Rik 1700048E23Rik 1810044O22Rik 3110006P09Rik 4633402D15Rik 5730409F24Rik A930011F22Rik Acadl Acas2 Actr1a Actr3 Adrm1 Alad Aldh1a7 Antxr1 Apobec1 Arg2 Arpc5 B4galt7 B7h3 BC016495 Bcar3 C1qtnf1 Cab39 Calu Camsap1 Cav1 Cdkn2b Cited1 Clca4 Cndp2 Colec12 Cops8 Cox5b Ctsl Cxcl2 Cxcr6 Cybrd1 D10Ertd718e Derl1 Dnahc8 Dnpep E430036I04Rik Ehd1 Fbp1 Fdps Fgb Gadd45a Gbp4 Glipr1 Glo1 Gpd2 Gpm6b G…
33	V$LEF1TCF1_Q4	151	151	196	7794	8030	-0.47	0.0	0.02	0.0	1110021H02Rik 1700048E23Rik 2510010F15Rik 2810052M02Rik 3110006P09Rik 4633402D15Rik 5730409F24Rik 6030404E16Rik 9030408N13Rik Aacs Actr3 Adrm1 Ak2 Akr1b8 Alad Aldh2 Anxa5 Aox1 Arg2 Arl10b Arpc5l BC006779 BC014699 Bag3 Bst2 Cab39 Capza2 Ccr2 Cdkn2b Clca4 Clec7a Cndp2 Col4a1 Col4a2 Cox5b Cxcl15 Cxcl2 Cxcr6 Cyp7b1 D2Bwg0891e Derl1 Dnahc8 Dnpep Ebi2 Edg7 Ehd1 Enpp2 Ercc1 Fbp2 Fcrl3 Fdps Fgb Fgf1 Fkbp…
34	V$TCF1P_Q6	246	246	101	10358	5466	-0.52	0.0	3.96	1.31	0610033H09Rik 1700048E23Rik 1810044O22Rik 2510010F15Rik 2810052M02Rik 3110006P09Rik 5730409F24Rik 6030404E16Rik 9030408N13Rik Acadl Actr1a Actr3 Adrm1 Ak2 Akr1b8 Alad Aldh1a1 Aldh1a7 Antxr1 Anxa4 Anxa5 Aox1 Arg2 Arhgdib Arl10b Atf4 B4galt7 BC006779 BC013712 Bag3 Bcar3 Blcap Bmi1 Bst2 C1qtnf1 C230080I20Rik Cab39 Calu Capza2 Capzb Cav1 Ccnd2 Ccr2 Ccrn4l Cd72 Cda Cdkn2b Chchd3 Cited1 Clca4 Clec7a Cl…
35	V$FOX_Q2	247	247	100	12057	3767	-0.54	0.0	0.01	0.0	0610033H09Rik 1110007H17Rik 1110020C13Rik 1110021H02Rik 1700048E23Rik 1810044O22Rik 2510010F15Rik 3110006P09Rik 5730409F24Rik 9030408N13Rik A930011F22Rik Aacs Acadl Acas2 Actr1a Actr3 Akr1b8 Alad Aldh2 Antxr1 Anxa4 Anxa5 Apobec1 Arg2 Arhgdib Arpc5 Arpc5l Art3 B7h3 BC006965 BC013712 BC014699 BC016495 Bag3 Bcar3 Bmi1 C1qtnf1 Cab39 Calu Camsap1 Capza2 Cav1 Ccr2 Cda Cdkn2b Chchd3 Cited1 Clca4 Clec7a …
36	V$GATA2_02: GATA-binding factor 2	100	100	247	5407	10417	-0.57	0.0	0.02	0.0	1110020C13Rik 1110021H02Rik Actr1a Aldh1a1 Antxr1 Anxa5 Arhgdib Arl10b Art3 B7h3 BC013712 Bcar3 Bmi1 Cab39 Calu Cav1 Ccr2 Cda Cdkn2b Chchd3 Clca4 Colec12 Ctsz Cxcr6 Dnajb6 E430036I04Rik Enpp2 Fbp2 Fkbp7 Glipr1 Glo1 Gpr109b Gstk1 Gstm2 Guk1 Gzma Hao1 Has2 Hist3h2ba Hivep1 Hoxa1 Hp Hyou1 Ifi44 Ifi47 Ifit2 Ifitm3 Igj Il2rg Indo Irg1 Isg20 Itgb4bp Itih2 Kcmf1 Klhdc4 Klra2 Lrrk1 Mal2 Mccc1 Mest Moxd1 …
37	V$E2F1_Q6: E2F-1	198	198	149	8146	7678	-0.58	0.0	3.8	1.27	0610033H09Rik 2510010F15Rik 2810052M02Rik 3110006P09Rik 5730409F24Rik 6030404E16Rik 6330579B17Rik 9030408N13Rik A930011F22Rik Aacs Acadl Actr3 Ak2 Alad Aldh2 Anxa5 Arg2 Arhgap17 Arl10b Arpc5 Arpc5l Atf4 BC006779 BC014699 Bag3 Bcar3 Blcap Bst2 C230080I20Rik Cab39 Calu Capza2 Ccnd2 Cd72 Chchd3 Cited1 Clec7a Clic4 Cndp2 Cnn2 Col18a1 Cops8 Cox5b Creb3l2 Crym Cyp51 Cyp7b1 D10Ertd718e D2Bwg0891e D7Rp2e…
38	V$CART1_01: Cart-1 (cartilage homeoprotein 1)	28	28	319	1891	13933	-0.59	0.0	0.01	0.0	1700048E23Rik Aacs Akr1b8 Aldh1a7 Bcar3 C1qtnf1 Casp6 Cndp2 Creb3l2 Ddx21 Derl1 Dnajb10 Fgb Gadd45a Grem1 Hmgcr Irak4 Lst1 Metapl1 Ms4a4b Ms4a4c Ms4a6c Ogfr Plau Stag3 Tlr1 Usp22 Zfhx1b
39	V$MINI20_B: Muscle initiator sequence-20	231	231	116	9675	6149	-0.6	0.0	3.81	1.27	0610033H09Rik 1110007H17Rik 1110020C13Rik 1700048E23Rik 2510010F15Rik 2810052M02Rik 4633402D15Rik 5730409F24Rik 6030404E16Rik 9030408N13Rik A930011F22Rik Acadl Acas2 Actr1a Actr3 Adrm1 Ak2 Aldh1a7 Aldh2 Antxr1 Anxa5 Aox1 Apobec1 Arg2 Arhgap17 Arl10b Arpc5l Art3 Atf4 B4galt7 BC013712 BC016495 BC019977 Bag3 Bcar3 Blcap Bmi1 C1qtnf1 C230080I20Rik Calu Camsap1 Casp6 Cav1 Ccnd2 Ccr2 Ccrn4l Cd72 Cda Cd…
40	V$GATA1_03: GATA-binding factor 1	102	102	245	5476	10348	-0.69	0.0	0.02	0.0	0610033H09Rik 3110006P09Rik 5730409F24Rik A930011F22Rik Aacs Actr1a Actr3 Alad Aox1 Arhgdib Arl10b BC016495 BC019977 Bag3 C230080I20Rik Ccr2 Ccrn4l Chchd3 Cited1 Clca4 Clec7a Clic4 Cndp2 Col18a1 Col5a2 Cops8 Ctsl Ctsz Cxcl15 D10Ertd718e Derl1 Eps8 Fabp7 Fgb Glipr1 Glo1 Gpr109b Gstk1 H2-T24 Hexa Hivep1 Hmgcr Hoxa2 Hspe1 Ifit2 Inpp5b Itga9 Kcmf1 Kctd10 Klhdc4 Klra2 Lamb1-1 Lats1 Manba Mest Mmp3 Mox…
41	V$HFH3_01: HFH-3 (HNF3/fork head homolog 3)	144	144	203	7407	8417	-0.78	0.0	0.02	0.0	0610033H09Rik 1110007H17Rik 1110020C13Rik 1110021H02Rik 1810044O22Rik 5730409F24Rik 6030404E16Rik Acadl Acas2 Akr1b8 Alad Aldh2 Anxa4 Apobec1 Arhgdib Atf4 B7h3 BC013712 Bag3 Bcar3 Cab39 Calu Camsap1 Capza2 Cav1 Ccr2 Cdkn2b Chchd3 Clca4 Col5a2 Crym Ctnnbl1 Cyp51 Cyp7b1 Ddef1 Ddx21 Derl1 Dnahc8 Dnajb6 Ebi2 Elf3 Enpp2 Fbp1 Fcrl3 Fdps Fgb Fgf1 Fkbp1a Foxa1 Gadd45a Gbp1 Gdf3 Glipr1 Glo1 Gpx2 Gstm2 Gst…
42	V$GATA3_03: GATA-binding factor 3	216	216	131	10654	5170	-0.78	0.0	0.02	0.0	0610033H09Rik 1110020C13Rik 1110021H02Rik 1700048E23Rik 3110006P09Rik 9030408N13Rik A930011F22Rik Acas2 Ak2 Alad Aldh1a1 Aldh2 Antxr1 Anxa5 Aox1 Apobec1 Arg2 Arhgdib Arl10b Arpc5 Art3 B4galt7 B7h3 BC006779 BC006965 BC013712 BC016495 Bag3 Bcar3 Blcap Bmi1 C230080I20Rik Cab39 Calu Camsap1 Capza2 Capzb Casp6 Cav1 Ccnd2 Ccr2 Cdkn2b Chchd3 Cited1 Clca4 Clec7a Cndp2 Cnn2 Col18a1 Col5a2 Colec12 Cops8 Cr…
43	V$NFKB_Q6_01	239	239	108	10095	5729	-0.82	0.0	3.57	1.11	1110007H17Rik 1700048E23Rik 2810052M02Rik 3110006P09Rik 4633402D15Rik 5730409F24Rik 6030404E16Rik 6330579B17Rik 9030408N13Rik A930011F22Rik Acadl Acas2 Actr1a Actr3 Ak2 Akr1b8 Alad Aldh1a1 Antxr1 Anxa4 Anxa5 Apobec1 Arg2 Arhgap17 Arl10b Art3 Atf4 B4galt7 B7h3 BC006779 BC019977 Bag3 Blcap Bmi1 Bst2 C1qtnf1 C230080I20Rik Cab39 Camsap1 Casp6 Ccnd2 Ccr2 Cd72 Cda Cited1 Clca4 Clic4 Cndp2 Cnn2 Col18a1 …
44	V$STAT5B_01: signal transducer and activator of transcription 5b	14	14	333	315	15509	-0.84	0.0	4.43	1.43	4633402D15Rik Actr1a Clic4 Col4a2 Cxcr6 Ercc1 Ifi47 Kctd10 Nol7 Pex19 Scmh1 Sephs2 Socs3 Usp39
45	V$PR_02: is recognized by progesterone receptor	28	28	319	824	15000	-0.87	0.0	4.09	1.31	Actr3 Arpc5 Art3 Bcar3 Ccr2 Cnn2 Cxcr6 Derl1 Fcrl3 Fgfr1op2 Glipr1 Glo1 Grem1 Gstp1 Itgax Itih2 Itm2c Mafk Mrps26 Myo1h Pdlim4 Sephs2 Slc30a2 Tcte3 Thy1 Tmprss4 Vasp Ywhab
46	V$VMW65_Q6	132	132	215	6830	8994	-0.88	0.0	0.02	0.0	0610033H09Rik 1110021H02Rik 1700048E23Rik 3110006P09Rik 5730409F24Rik 6030404E16Rik Acadl Acas2 Actr1a Ak2 Akr1b8 Aldh1a7 Antxr1 Aox1 Arhgdib Arpc5 B4galt7 BC016495 Bcar3 Bmi1 Cab39 Capza2 Casp6 Cav1 Ccr2 Cdkn2b Chchd3 Cited1 Clca4 Cndp2 Cops8 Ctnnbl1 Ctsz Cxcl15 Cyp7b1 Ddef1 Ddx21 Derl1 Dlgap4 Dnahc8 Dpp7 Ehd1 Ercc1 Fgb Fkbp7 Fkbp9 Gbp4 Gdf3 Glipr1 Glo1 Grem1 Gstm2 Gstp1 H2-T23 Has2 Hck Hist3h2b…
47	V$IRF_Q6_01	179	179	168	7350	8474	-0.9	0.0	3.42	1.06	1110021H02Rik 1700048E23Rik 1810044O22Rik 3110006P09Rik 4633402D15Rik 6030404E16Rik 6330579B17Rik 9030408N13Rik A930011F22Rik Aacs Acadl Actr1a Adrm1 Ak2 Akr1b8 Alad Aldh1a1 Aldh1a7 Aldh2 Antxr1 Anxa5 Aox1 Apobec1 Arg2 Arpc5l BC006965 BC014699 BC019977 Bcar3 Bst2 Cab39 Capza2 Cav1 Ccr2 Ccrn4l Cdkn2b Chchd3 Clec7a Col4a1 Col5a2 Colec12 Cops8 Ctnnbl1 Ctsl Ctsz Cyp7b1 D7Rp2e Dnahc8 Dnajb10 Dnpep Ehd…
48	V$XFD2_01: Xenopus fork head domain factor 2	67	67	280	3758	12066	-0.99	0.0	0.02	0.0	Acas2 Actr1a Akr1b8 Aldh2 Arhgdib Art3 BC016495 Bag3 C1qtnf1 Cav1 Cda Clca4 Dnajb6 Enpp2 Fabp7 Fgf1 Fgfr1op2 Fkbp9 Gadd45a Gdf3 Glipr1 Glo1 Gpr109b Guk1 H2-T23 Has2 Ifi47 Igj Il2rg Indo Isg20 Jarid1b Klra2 Lats1 MGC6357 Manba Mest Met Mmp13 Myo1h Ndrg1 Nek7 Nmi Nola1 Oas1a Oasl1 Ogfr Peg12 Pex19 Pfdn2 Plscr1 Pou2af1 Psmd14 Rab32 Relb Rsad2 Sec13l1 Slc1a5 Slfn4 Tcte3 Tmprss4 Trim30 Usp22 Usp39 Wif…
49	V$HAND1E47_01: Hand1:E47 heterodimer	218	218	129	9163	6661	-1.02	0.0	3.3	1.06	1110007H17Rik 1110020C13Rik 1110021H02Rik 2810052M02Rik 3110006P09Rik 4633402D15Rik 6030404E16Rik 6330579B17Rik 9030408N13Rik Aacs Acas2 Actr1a Akr1b8 Aldh1a7 Aldh2 Anxa4 Anxa5 Aox1 Apobec1 Arg2 Arhgap17 Arhgdib Arl10b Art3 Atf4 B4galt7 B7h3 BC006779 BC014699 Bag3 Bcar3 Blcap C1qtnf1 C230080I20Rik Calu Camsap1 Casp6 Cav1 Ccr2 Ccrn4l Cd72 Cda Cdkn2b Chchd3 Cited1 Clca4 Clec7a Clic4 Cndp2 Col18a1 C…
50	V$ATF3_Q6: activating transcription factor 3	25	25	322	1671	14153	-1.09	0.0	0.01	0.0	1700048E23Rik 2810052M02Rik Arg2 Capza2 Cda Cdkn2b Clca4 Col5a2 Ehd1 Glipr1 Gpm6b H2-T24 Icsbp1 Ifitm3 Mal2 Mest Mrpl16 Padi4 Pilrb Psmc4 Relb Slc2a10 Slfn3 St7 Zwint
51	V$USF_C: USF binding site	182	182	165	7533	8291	-1.1	0.0	3.18	1.01	0610033H09Rik 1110007H17Rik 1110021H02Rik 2510010F15Rik 2810052M02Rik 4633402D15Rik 6030404E16Rik 6330579B17Rik 9030408N13Rik A930011F22Rik Acadl Actr3 Adrm1 Ak2 Alad Aldh1a1 Aldh2 Anxa5 Arhgdib Arpc5 Art3 Atf4 B4galt7 B7h3 BC006779 BC014699 BC016495 Bag3 Bcar3 C230080I20Rik Calu Camsap1 Capzb Casp6 Ccnd2 Ccrn4l Chchd3 Clca4 Cndp2 Col18a1 Col4a2 Col5a2 Cops8 Creb3l2 Crym Ctnnbl1 Ctsl Cxcl2 Cxcr6 …
52	V$GRE_C: Glucocorticoid response element	21	21	326	579	15245	-1.14	0.0	3.94	1.31	Arpc5l BC013712 BC014699 Bcar3 Cav1 Col4a1 Derl1 Fgfr1op2 Hp Itgax Lcn7 Mrps26 Padi4 Prep Slamf8 Slc30a2 Stx7 Tcte3 Tmprss4 Txnrd1 Ywhab
53	V$SOX9_B1: SOX (SRY-related HMG box)	177	177	170	8817	7007	-1.18	0.0	0.04	0.0	1110020C13Rik 1700048E23Rik 1810044O22Rik 2810052M02Rik 3110006P09Rik 4633402D15Rik 5730409F24Rik A930011F22Rik Acadl Acas2 Actr1a Actr3 Adrm1 Akr1b8 Alad Aldh1a7 Antxr1 Anxa4 Apobec1 Arg2 Arpc5 B4galt7 B7h3 BC016495 BC019977 Bcar3 Bst2 C1qtnf1 Cab39 Calu Camsap1 Cav1 Cdkn2b Cited1 Clca4 Clec7a Cndp2 Col4a2 Col5a2 Colec12 Cops8 Cox5b Ctnnbl1 Ctsl Ctsz Cxcl2 Cxcr6 Cyba Cybrd1 D10Ertd718e Derl1 Dna…
54	V$NKX3A_01: NK class homeobox factor 3A	55	55	292	3141	12683	-1.2	0.0	0.03	0.0	0610033H09Rik 1110021H02Rik Aacs Acadl Alad Antxr1 Anxa4 Anxa5 Arpc5 B4galt7 BC013712 Bag3 Cab39 Capza2 Capzb Clec7a Col4a2 Colec12 Ctsl Cxcr6 Dnajb10 Edg7 Fbp2 Glo1 Gstk1 Gzma H2-T24 H28 Hmgcs1 Icsbp1 Irg1 Kctd10 Klra2 Lrrk1 Mafk Map2k2 Mrpl16 Mrpl46 Ms4a4b Ndufaf1 Nmi Plac8 Rsn Scarb2 Sema3b Slfn4 Tcte3 Tes Thy1 Timm13a Tlr1 Tor3a Usmg5 Usp22 Zwint
55	V$E2F_Q6: E2F	268	268	79	11545	4279	-1.23	0.0	3.18	1.01	0610033H09Rik 1110020C13Rik 1700048E23Rik 1810044O22Rik 2510010F15Rik 2810052M02Rik 3110006P09Rik 5730409F24Rik 6030404E16Rik 6330579B17Rik 9030408N13Rik A930011F22Rik Aacs Acadl Acas2 Actr1a Actr3 Ak2 Alad Aldh2 Antxr1 Anxa5 Aox1 Apobec1 Arg2 Arhgap17 Arl10b Arpc5 Arpc5l Art3 Atf4 B4galt7 B7h3 BC006779 BC006965 BC014699 BC019977 Bag3 Bcar3 Blcap Bmi1 Bst2 C230080I20Rik Calu Capza2 Casp6 Cav1 Ccn…
56	V$GABP_B: GA binding protein	40	40	307	1334	14490	-1.24	0.0	3.52	1.09	0610033H09Rik 1110020C13Rik 1700048E23Rik 2510010F15Rik 5730409F24Rik 6030404E16Rik 6330579B17Rik Acas2 Actr3 Alad Arpc5 Arpc5l Calu Col4a2 Cox5b Ctsl Cxcr6 D10Ertd718e Dnajb6 Ercc1 Fgfr1op2 Hmgcs1 Id4 Kctd10 Mafk Mrps26 Ndufaf1 Ndufs2 Ndufv1 Nola1 Ogfr Plod3 Ptpn12 Ranbp9 Rrs1 Sdf4 Sec13l1 Shkbp1 Slc25a25 Ywhab
57	V$LMO2COM_02: complex of Lmo2 bound to Tal-1, E2A proteins, and GATA-1, half-site 2	168	168	179	8390	7434	-1.25	0.0	0.04	0.0	0610033H09Rik 1110007H17Rik 1110020C13Rik 1810044O22Rik 6030404E16Rik Aacs Acadl Acas2 Actr1a Alad Aldh1a1 Aldh1a7 Aldh2 Antxr1 Aox1 Arg2 Arhgdib Arpc5l Art3 B4galt7 B7h3 BC006779 BC006965 BC013712 Bag3 Bcar3 Blcap Bst2 C230080I20Rik Cab39 Calu Capzb Ccnd2 Ccr2 Cd72 Cda Chchd3 Clec7a Col18a1 Col4a2 Col5a2 Colec12 Cox5b Creb3l2 Crym Ctsl Cxcl2 Cyba Cybrd1 Cyp7b1 Ddef1 Derl1 Dnahc8 Dnajb6 Dnpep E43…
58	V$AR_03: is recognized by androgen reseptor	13	13	334	304	15520	-1.32	0.0	3.92	1.31	Cnn2 Cxcr6 Derl1 Fcrl3 Fgfr1op2 Gstp1 Itih2 Mafk Myo1h Slc30a2 Tcte3 Tmprss4 Ywhab
59	V$GR_01: high affinity binding site for glucocorticoid receptor	36	36	311	1182	14642	-1.33	0.0	3.46	1.07	6330579B17Rik BC013712 BC019977 Bcar3 Cited1 Clca4 Clec7a Cnn2 Colec12 Cxcr6 Derl1 Dlgap4 Dnajb6 Fcrl3 Fgfr1op2 Gpx2 Grem1 Gstp1 Inpp5b Itih2 Mafk Metapl1 Mrpl16 Myo1h Niban Ppp4r2 Psmd14 Ptges2 Rsad2 Sec13l1 Sephs2 Slc30a2 Tcte3 Thy1 Tmprss4 Ywhab
60	V$PR_01: high affinity binding sites for progesterone receptor	12	12	335	271	15553	-1.34	0.0	3.94	1.31	6330579B17Rik Blcap Cited1 Derl1 Fcrl3 Mafk Ppp4r2 Ptges2 Sec13l1 Slc30a2 Tmprss4 Ywhab
61	V$PAX9_B: zebrafish Pax-9 binding sites	92	92	255	3568	12256	-1.35	0.0	3.03	0.92	0610033H09Rik 5730409F24Rik Acas2 Actr3 Aldh2 Arhgdib Arl10b Arpc5 B7h3 C1qtnf1 C230080I20Rik Capzb Casp6 Ccrn4l Cndp2 Cnn2 Col18a1 Col5a2 Cox5b Cxcr6 Cyba D2Bwg0891e Dlgap4 Dnajb6 Edg7 Ehd1 Eps8 Fbp2 Fcrl3 Fgfr1op2 Fkbp7 Fkbp9 Gadd45a Gdf3 Gpc1 Gpd2 Guk1 H2-T22 H2-T23 Hexa Hoxa1 Hspe1 Hyou1 Id4 Ifitm3 Itga9 Jarid1b Kctd10 Klhdc4 Lamb1-1 Lamc2 Laptm4b Lpgat1 Lrrk1 Lsm8 Lst1 Ly86 Moxd1 Mpa2 Mrpl46…
62	V$LHX3_01: LIM homeobox transcription factor 3	18	18	329	1273	14551	-1.37	0.0	0.02	0.0	Antxr1 Bcar3 Cxcl15 Cyp7b1 Ddef1 Fbp1 H2-T23 Igj Indo Ms4a6c Plscr1 Ranbp9 Sqle St7 Stx7 Tes Tlr1 Tuba1
63	V$TATA_C: Retroviral TATA box	91	91	256	4809	11015	-1.39	0.0	0.04	0.0	0610033H09Rik 1110021H02Rik 2510010F15Rik 5730409F24Rik 9030408N13Rik Aacs Akr1b8 Alad Aldh1a7 BC014699 Ccr2 Cdkn2b Chchd3 Cited1 Clca4 Clec7a Cndp2 Col5a2 Creb3l2 Cxcr6 Cyp7b1 Ddx21 Dnajb10 Dnajb6 Dnpep Ebi2 Fkbp1a Fkbp7 Fkbp9 Gbp1 Gbp4 Glipr1 Gpr109b Gstm2 Gstp1 H2-T23 Hc Hexa Hmgcs1 Icsbp1 Ifit2 Ifitm3 Il2rg Indo Kcmf1 Klra2 Laptm5 Lats1 Lcn7 Lrrk1 MGC6357 Mal2 Mccc1 Metapl1 Mmp13 Mmp3 Mpa2 Mr…
64	V$SREBP1_Q6	129	129	218	5221	10603	-1.41	0.0	2.85	0.85	4633402D15Rik 6330579B17Rik Aacs Acadl Acas2 Actr3 Adrm1 Akr1b8 Antxr1 Anxa4 Anxa5 Arpc5 Atf4 B7h3 BC006779 BC014699 BC019977 Bcar3 Cd72 Cdkn2b Cited1 Cnn2 Col18a1 Creb3l2 Crym Ctsl Cybrd1 Ddef1 Dnajb10 Dnajb6 Dnpep Elf3 Ercc1 Fbp1 Fbp2 Fcrl3 Fdps Fgf1 Fst Gbp1 Gdf3 Gpm6b Gpr109b Gpx2 Gstk1 Gstm2 Gstp1 Gzma H2-T23 Hmgcs1 Hoxa1 Hoxa2 Icsbp1 Ifit2 Ifitm3 Igfbp1 Indo Inpp5b Irak4 Irg1 Itga9 Itgax It…
65	V$MYCMAX_02: c-Myc:Max heterodimer	134	134	213	5443	10381	-1.41	0.0	2.85	0.85	0610033H09Rik 1110021H02Rik 1810044O22Rik 2810052M02Rik 6030404E16Rik 6330579B17Rik 9030408N13Rik Aacs Alad Aldh2 Arhgdib Arpc5 Art3 Atf4 B4galt7 B7h3 BC006779 BC014699 BC016495 Bag3 Bcar3 Bst2 C230080I20Rik Calu Capzb Ccnd2 Ccrn4l Cd72 Chchd3 Cited1 Clca4 Clec7a Cndp2 Col18a1 Col4a1 Col4a2 Creb3l2 Ctsl Cyba Ddef1 Ddx21 Dnahc8 Dnpep Dpp7 Ehd1 Enpp2 Ercc1 Fbp2 Fdps Fgf1 Fgfr1op2 Fkbp1a Fkbp9 Gadd4…
66	V$POU6F1_01	19	19	328	1317	14507	-1.44	0.0	0.02	0.0	Adrm1 Akr1b8 BC016495 Capza2 Cyp7b1 Dnahc8 Fgb Gbp4 Gdf3 Gstk1 H2-T23 Hc MGC6357 Mrpl16 Ms4a6c Pace4 Thy1 Usf1 Usp18
67	V$RFX1_02: X-box binding protein RFX1	132	132	215	5372	10452	-1.48	0.0	2.76	0.82	0610033H09Rik 1110020C13Rik 1700048E23Rik 1810044O22Rik 6030404E16Rik Acas2 Actr1a Adrm1 Ak2 Aldh1a7 Aldh2 Anxa4 Arhgdib Arpc5 Arpc5l Art3 BC006779 BC013712 BC014699 Bag3 Bcar3 Bmi1 Bst2 C1qtnf1 C230080I20Rik Calu Capzb Casp6 Cda Cdkn2b Chchd3 Cited1 Clec7a Clic4 Cndp2 Col18a1 Col4a1 Ctnnbl1 Ctsz Cxcl15 Dnajb10 Dpp7 Edg7 Ehd1 Elf3 Eps8 Fabp7 Fgf1 Fkbp1a Gadd45a Gbp1 Glipr1 Gpc1 Gpd2 Grem1 Gzma Ha…
68	V$MMEF2_Q6: myocyte enhancer factor	100	100	247	5201	10623	-1.5	0.0	0.05	0.0	0610033H09Rik 1110020C13Rik 1700048E23Rik 2510010F15Rik 3110006P09Rik 9030408N13Rik Actr1a Aldh1a7 Antxr1 Aox1 Arg2 Art3 BC014699 Bcar3 Cab39 Cav1 Ccr2 Cda Cdkn2b Clca4 Col5a2 Colec12 Cops8 Cox5b Ctsl Cxcl15 Cyp7b1 D2Bwg0891e D7Rp2e Ddx21 Derl1 Dnahc8 Dnpep E430036I04Rik Ebi2 Enpp2 Fabp7 Fgfr1op2 Fkbp9 Glo1 Gpr109b Grem1 Gstk1 Gstp1 Guk1 Gzma H2-T23 Hexa Hmgcs1 Hp Ifit2 Igj Itgb4bp Itih2 Kcmf1 Kl…
69	V$COUP_DR1_Q6	17	17	330	458	15366	-1.51	0.0	3.58	1.11	Apobec1 Col18a1 Cyba Cyp7b1 Fbp2 Fgb Igj Inpp5b Irg1 Itgb4bp Mrps26 Mvp Nol7 Oasl1 Plod3 Slc16a1 Thy1
70	V$E2F_Q4: E2F	132	132	215	5382	10442	-1.52	0.0	2.71	0.82	1700048E23Rik 2510010F15Rik 6030404E16Rik 6330579B17Rik A930011F22Rik Actr3 Ak2 Aldh2 Anxa5 Aox1 Apobec1 Arg2 Arl10b Arpc5 Arpc5l BC006965 BC014699 BC019977 Bcar3 Bst2 Calu Casp6 Ccnd2 Clic4 Cnn2 Col18a1 Col4a2 Cox5b Creb3l2 Crym Cyp7b1 D10Ertd718e Ddx21 Dlgap4 Dnahc8 Dpp7 E430036I04Rik Ehd1 Enpp2 Eps8 Ercc1 Fdps Fgfr1op2 Fkbp1a Foxa1 Fst Gpc1 Gpd2 H2-T24 Hck Hexa Hist3h2ba Hivep1 Hoxa2 Hyou1 Ics…
71	V$NKX25_02: homeo domain factor Nkx-2.5/Csx, tinman homolog	127	127	220	6440	9384	-1.54	0.0	0.06	0.0	0610033H09Rik 1110020C13Rik 1110021H02Rik 1810044O22Rik 3110006P09Rik 5730409F24Rik 6330579B17Rik 9030408N13Rik Aacs Antxr1 Anxa5 Apobec1 Arg2 Arhgdib Arpc5l B4galt7 Bag3 Bcar3 Blcap Bmi1 Capza2 Casp6 Chchd3 Clec7a Clic4 Colec12 Cox5b Ctnnbl1 Cxcl15 Cxcl2 Cxcr6 Cyp7b1 Dnahc8 Dnpep Dpp7 Fabp7 Fbp1 Fbp2 Fdps Fgb Fgf1 Fkbp9 Fst Glo1 Gstk1 Guk1 H2-T10 H2-T22 H28 Hao1 Has2 Hist3h2ba Hmgcr Hoxa2 Hp Ifi…
72	V$OCT1_06: octamer-binding factor 1	177	177	170	8711	7113	-1.58	0.0	0.06	0.0	0610033H09Rik 1110007H17Rik 1110021H02Rik 3110006P09Rik 4633402D15Rik Aacs Acadl Acas2 Actr1a Ak2 Alad Anxa4 Anxa5 Arg2 Arhgdib Arpc5l Atf4 B4galt7 B7h3 BC006779 BC013712 BC016495 Bcar3 Blcap Bst2 Cab39 Calu Capzb Casp6 Ccr2 Ccrn4l Cd72 Cdkn2b Chchd3 Clca4 Clec7a Cndp2 Cnn2 Col4a1 Col5a2 Cox5b Creb3l2 Crym Ctnnbl1 Ctsl Cxcl15 Cxcl2 Cxcr6 Cyp7b1 D10Ertd718e Ddx21 Derl1 Dnahc8 Dnajb10 Dnpep Dpp7 Eb…
73	V$HEB_Q6	113	113	234	4554	11270	-1.6	0.0	2.65	0.81	1110020C13Rik 1700048E23Rik 1810044O22Rik 2510010F15Rik 4633402D15Rik 5730409F24Rik Actr3 Akr1b8 Alad Antxr1 Arhgap17 BC006965 Capza2 Capzb Casp6 Cav1 Ccnd2 Ccr2 Cdkn2b Colec12 Cox5b Creb3l2 Ctsl Ctsz Cyba Cybrd1 Cyp7b1 D2Bwg0891e D7Rp2e Derl1 E430036I04Rik Ebi2 Ehd1 Elf3 Fabp7 Fbp2 Fkbp7 Gdf3 Gpc1 Gpd2 Gpx2 Gstp1 H2-T10 H2-T22 H28 Hexa Hist3h2ba Hoxa2 Hp Ifi47 Ifit3 Igfbp1 Il2rg Inpp5b Isg20 Itg…
74	V$NRF1_Q6	25	25	322	771	15053	-1.61	0.0	3.3	1.06	1700048E23Rik 6030404E16Rik A930011F22Rik Actr1a Actr3 Arpc5 Blcap C230080I20Rik Camsap1 Capza2 Cops8 D2Bwg0891e Dlgap4 Fgfr1op2 Fkbp1a Ly86 Map2k2 Ms4a4b Nol7 Nup62 Plod3 Samhd1 T2bp Vdp Wnt5a
75	V$NFY_Q6_01	136	136	211	6829	8995	-1.62	0.0	0.06	0.0	0610033H09Rik 1700048E23Rik 1810044O22Rik 2510010F15Rik 3110006P09Rik 6330579B17Rik 9030408N13Rik Acadl Actr1a Adrm1 Ak2 Alad Aldh1a7 Aldh2 Antxr1 Aox1 Arg2 Arhgap17 Arhgdib Arpc5 Atf4 B4galt7 BC006965 BC013712 BC014699 Bcar3 C1qtnf1 Calu Capza2 Chchd3 Clec7a Clic4 Cndp2 Cnn2 Creb3l2 Ctsl Ctsz Cxcr6 Cyp51 D10Ertd718e Ddef1 Ddx21 Derl1 Dpp7 Enpp2 Ercc1 Fabp7 Fcrl3 Fdps Fkbp1a Foxa1 Glipr1 Glo1 Gpc…
76	V$NFKAPPAB_01: NF-kappaB	60	60	287	2232	13592	-1.63	0.0	2.86	0.85	Acadl Acas2 Anxa4 Arg2 Arl10b Arpc5 B4galt7 C230080I20Rik Clca4 Clic4 Cxcl2 Dpp7 E430036I04Rik Edg7 Ehd1 Elf3 Enpp2 Fgf1 Fkbp9 Gbp4 Gstk1 Guk1 H2-T24 Hyou1 Ifi47 Ifit2 Ifitm3 Indo Isg20 Klhdc4 Laptm4b Lats1 Mest Mpa2 Mrpl16 Ms4a6c Mvp Ndufaf1 Nfil3 Nfkb2 Niban Nlk Nudt8 Nup62 Oas1a Pace4 Pex19 Pthlh Rab20 Relb Sca10 Sec13l1 Sec23b Slamf8 Slc1a5 Spint1 T2bp Tor3a Txnrd1 Usf1
77	V$HFH4_01	19	19	328	541	15283	-1.63	0.0	3.39	1.06	1110020C13Rik 1810044O22Rik Acadl Akr1b8 Aox1 B7h3 Chchd3 Enpp2 Gdf3 Guk1 Has2 Isg20 Lats1 Myo1h Ndrg1 Nmi Sec13l1 Thy1 Wif1
78	V$E2A_Q2	219	219	128	9368	6456	-1.64	0.0	2.54	0.78	0610033H09Rik 1110007H17Rik 1110020C13Rik 1110021H02Rik 1700048E23Rik 2810052M02Rik 4633402D15Rik 9030408N13Rik Aacs Akr1b8 Aldh1a1 Antxr1 Anxa4 Anxa5 Aox1 Apobec1 Arg2 Arhgap17 Arhgdib Arl10b Atf4 B4galt7 B7h3 BC006965 BC013712 BC016495 Bag3 Bcar3 Bmi1 Bst2 C1qtnf1 C230080I20Rik Camsap1 Capza2 Capzb Casp6 Ccr2 Ccrn4l Cdkn2b Chchd3 Clic4 Cndp2 Cnn2 Col18a1 Col5a2 Colec12 Cops8 Creb3l2 Crym Ctsl C…
79	V$CETS168_Q6	228	228	119	9785	6039	-1.65	0.0	2.55	0.78	0610033H09Rik 1110020C13Rik 1700048E23Rik 1810044O22Rik 2510010F15Rik 3110006P09Rik 5730409F24Rik 6030404E16Rik 6330579B17Rik 9030408N13Rik A930011F22Rik Acas2 Actr1a Actr3 Adrm1 Ak2 Akr1b8 Alad Aldh1a7 Aldh2 Antxr1 Aox1 Apobec1 Arg2 Arhgap17 Arhgdib Arl10b Arpc5 Arpc5l Art3 Atf4 B7h3 BC006779 BC006965 BC013712 BC014699 Bag3 Blcap Bmi1 C1qtnf1 C230080I20Rik Cab39 Calu Capza2 Capzb Cav1 Ccnd2 Ccrn…
80	V$OCT1_05: octamer-binding factor 1	15	15	332	1082	14742	-1.65	0.0	0.02	0.0	Adrm1 Aldh1a7 Bst2 Clca4 Creb3l2 Elf3 Gadd45a Itga9 Itgax Mrpl16 Nmi Plau Tlr1 Trib3 Wdr10
81	V$FOXJ2_02: fork head box J 2	122	122	225	6173	9651	-1.66	0.0	0.07	0.0	1700048E23Rik 1810044O22Rik 3110006P09Rik 4633402D15Rik 5730409F24Rik 6330579B17Rik A930011F22Rik Acadl Akr1b8 Alad Antxr1 Anxa5 Aox1 Arg2 Arpc5 Arpc5l Art3 B4galt7 BC006779 BC006965 Capza2 Casp6 Cda Clca4 Clec7a Cndp2 Colec12 Ctnnbl1 Ctsl Cxcl15 Cxcl2 Cyp7b1 D7Rp2e Derl1 Dnahc8 Dnpep Edg7 Fbp1 Fdps Fgb Fkbp7 Fkbp9 Gbp1 Gbp4 Glo1 Gpm6b Gpr109b Gstk1 Guk1 H2-T10 H2-T22 H2-T24 H28 Hao1 Has2 Hc Hck …
82	V$NFKB_C: NF-kappaB binding site	19	19	328	543	15281	-1.67	0.0	3.36	1.06	Anxa4 Clca4 Cxcl2 E430036I04Rik Guk1 H2-T10 H2-T22 Lats1 Mpa2 Ms4a6c Nfkb2 Nlk Nudt8 Nup62 Pthlh Rab20 Sec23b Slamf8 T2bp
83	V$MTF1_Q4	34	34	313	1141	14683	-1.68	0.0	3.08	0.94	3110006P09Rik 6030404E16Rik B7h3 Camsap1 Cdkn2b Cited1 Col18a1 Cyp7b1 D2Bwg0891e Dpp7 Fgfr1op2 Fst Glo1 Gstk1 Igfbp1 Itga9 Klhdc4 Mrps26 Ndrg1 Plau Pou2af1 Pthlh Rab32 Rbp4 Scarb2 Sepw1 Slc25a20 Socs3 T2bp Thy1 Timm13a Tor3a Usf1 Zfhx1b
84	V$IRF_Q6	100	100	247	3998	11826	-1.7	0.0	2.58	0.78	1700048E23Rik 4633402D15Rik Aacs Acadl Actr1a Adrm1 Ak2 Aldh1a1 Anxa5 Arg2 BC006965 BC019977 Bst2 Capza2 Ccrn4l Chchd3 Clec7a Col4a1 Cops8 Ctsl Cyp7b1 D7Rp2e Dnpep Ehd1 Enpp2 Fbp1 Fcrl3 Fgb Fgf1 Fkbp7 Foxa1 Gbp4 Glipr1 Gstm2 Gzma H2-T10 H2-T22 H2-T24 Hck Hmgcr Ifi44 Ifi47 Ifit3 Ifitm3 Igj Indo Irg1 Isg20 Itga9 Jarid1b Klhdc4 Lcn7 Lsm8 Ly86 Mccc1 Mmp13 Mpa2 Myo1h Ndufaf1 Nfkbie Nmi Oas1a Oasl1 Ogf…
85	V$ATF4_Q2: activating transcription factor 4	96	96	251	3821	12003	-1.7	0.0	2.59	0.78	1700048E23Rik 2810052M02Rik Acas2 Adrm1 Arg2 Arhgap17 Art3 B7h3 BC006779 Bst2 Camsap1 Ccnd2 Ccrn4l Cd72 Cdkn2b Cox5b Creb3l2 Crym Ctsl Cyp51 Cyp7b1 Dlgap4 Dnajb6 Dnpep E430036I04Rik Edg7 Fbp1 Fgb Foxa1 Gadd45a Gbp4 Glipr1 Glo1 Gpc1 Gpm6b Gpr109b Grem1 Gstp1 H2-T10 H2-T24 H28 Hmgcr Hmgcs1 Hoxa1 Hoxa2 Hspe1 Id4 Ifit2 Ifit3 Ifitm3 Inpp5b Isg20 Itga9 Itgax Itm2c Lamb1-1 Lamc2 MGC6357 Mafk Mal2 Met Mr…
86	V$TAL1ALPHAE47_01: Tal-1alpha:E47 heterodimer	37	37	310	1272	14552	-1.73	0.0	2.97	0.88	1110020C13Rik 9030408N13Rik Actr1a Adrm1 Arg2 Arl10b Ccrn4l Cdkn2b Cnn2 Derl1 Dnahc8 Fcrl3 Gdf3 Gstm2 Gzma H2-T10 H2-T23 Il2rg Itih2 Lats1 Lrrk1 Mest Mrpl16 Mrps26 Ms4a4d Padi4 Pex19 Rcn1 Rsad2 Slc30a2 Tlr1 Tmeff1 Tmem38b Tor3a Tpd52l2 Trib3 Usp39
87	V$IRF7_01: interferon regulatory factor 7	209	209	138	8947	6877	-1.77	0.0	2.37	0.69	1110007H17Rik 1110020C13Rik 1700048E23Rik 2810052M02Rik 4633402D15Rik 6030404E16Rik 6330579B17Rik A930011F22Rik Acadl Acas2 Adrm1 Ak2 Akr1b8 Aldh1a1 Aldh1a7 Aldh2 Antxr1 Anxa4 Aox1 Apobec1 Arg2 Arhgap17 Arpc5l Art3 Atf4 B4galt7 B7h3 BC006965 BC016495 Bcar3 Blcap Bst2 C1qtnf1 Calu Capza2 Cav1 Ccr2 Ccrn4l Cdkn2b Chchd3 Clca4 Clec7a Cndp2 Col4a1 Col4a2 Colec12 Cox5b Crym Ctnnbl1 Ctsl Ctsz Cxcl2 Cybr…
88	V$DR3_Q4: direct repeat 3	59	59	288	2216	13608	-1.79	0.0	2.69	0.82	6330579B17Rik Adrm1 Alad Arhgap17 BC014699 BC016495 C230080I20Rik Camsap1 Cda Clec7a Clic4 Cnn2 Col18a1 Col4a1 Colec12 Cxcr6 D10Ertd718e D2Bwg0891e Dlgap4 Ehd1 Ercc1 Fabp7 Fbp1 Fbp2 Fcrl3 Gstp1 H2-T10 H2-T22 Il2rg Indo Irg1 Jarid1b Klra2 Lcn7 Lsm8 MGC6357 Mest Mrpl46 Mrps26 Ms4a4d Muc1 Myo1h Nlk Pdlim4 Pkd2 Ptpn12 Pyp Sdf4 Sephs2 Slc25a20 Slc2a10 Tlr1 Tmeff1 Tor3a Tpd52l2 Usmg5 Vasp Vdp Wfdc2
89	V$ER_Q6: estrogen receptor	170	170	177	8328	7496	-1.79	0.0	0.08	0.0	0610033H09Rik 1110007H17Rik 1110020C13Rik 1110021H02Rik 1700048E23Rik 1810044O22Rik 2810052M02Rik 5730409F24Rik 6030404E16Rik 6330579B17Rik A930011F22Rik Adrm1 Ak2 Akr1b8 Aldh1a7 Aldh2 Apobec1 Arhgdib Arpc5 Atf4 B7h3 BC006779 BC013712 BC014699 BC016495 Bag3 Bcar3 Blcap C1qtnf1 C230080I20Rik Camsap1 Capza2 Capzb Casp6 Ccnd2 Ccr2 Clca4 Clic4 Cnn2 Col18a1 Col4a1 Col4a2 Col5a2 Colec12 Crym Ctsz Cxcr6…
90	V$SRF_C: serum response factor	18	18	329	515	15309	-1.8	0.0	3.23	1.02	Arl10b Clec7a Cnn2 Creb3l2 Ebi2 Gdf3 Glipr1 Gpx2 Gstp1 Indo Itih2 Met Myo1h Nudt8 Rbp4 Samhd1 Serpina3g Slfn4
91	V$OCT_C: Octamer binding site	15	15	332	1062	14762	-1.82	0.0	0.02	0.0	Adrm1 Aldh1a7 Bst2 Clca4 D2Bwg0891e Derl1 Elf3 Gadd45a Itga9 Met Mrpl16 Nmi Trib3 Wdr10 Xrn2
92	V$CAAT_01: cellular and viral CCAAT box	197	197	150	9541	6283	-1.83	0.0	0.09	0.0	0610033H09Rik 1700048E23Rik 1810044O22Rik 2510010F15Rik 3110006P09Rik 5730409F24Rik 6330579B17Rik A930011F22Rik Actr1a Adrm1 Alad Aldh1a7 Aldh2 Antxr1 Aox1 Apobec1 Arg2 Arhgap17 Arhgdib Arpc5 Arpc5l Art3 Atf4 B4galt7 B7h3 BC006779 BC006965 BC014699 Bcar3 Blcap Bst2 Cab39 Calu Capza2 Ccrn4l Cda Chchd3 Cited1 Clec7a Cndp2 Cnn2 Creb3l2 Ctnnbl1 Ctsl Ctsz Cyp51 D10Ertd718e D7Rp2e Ddef1 Ddx21 Derl1 Dpp…
93	V$HNF3B_01: Hepatocyte Nuclear Factor 3beta	248	248	99	11834	3990	-1.83	0.0	0.08	0.0	0610033H09Rik 1110007H17Rik 1110020C13Rik 1110021H02Rik 1810044O22Rik 2510010F15Rik 2810052M02Rik 5730409F24Rik 9030408N13Rik Aacs Acadl Acas2 Actr1a Actr3 Akr1b8 Alad Aldh1a7 Aldh2 Antxr1 Anxa4 Anxa5 Aox1 Apobec1 Arg2 Arhgdib Arl10b Arpc5 Art3 B4galt7 B7h3 BC006965 BC013712 BC016495 Bag3 Bcar3 Blcap C1qtnf1 Cab39 Calu Camsap1 Capza2 Casp6 Cav1 Ccr2 Ccrn4l Cd72 Cdkn2b Chchd3 Cited1 Clca4 Clec7a C…
94	V$E2F1_Q6_01	133	133	214	5522	10302	-1.85	0.0	2.28	0.64	0610033H09Rik 3110006P09Rik 5730409F24Rik 6030404E16Rik A930011F22Rik Aacs Acas2 Actr3 Ak2 Arg2 Arl10b Arpc5l Atf4 B4galt7 BC013712 BC014699 Bcar3 Bst2 C230080I20Rik Calu Capza2 Ccnd2 Chchd3 Clic4 Cndp2 Cnn2 Col18a1 Cox5b Creb3l2 Ctnnbl1 Cyp7b1 D10Ertd718e D2Bwg0891e D7Rp2e Derl1 Dlgap4 Dnahc8 Dnajb6 Dpp7 E430036I04Rik Edg7 Ehd1 Elf3 Eps8 Ercc1 Fbp1 Fdps Fgfr1op2 Fkbp1a Foxa1 Fst Gpc1 Gpd2 H2-T10…
95	V$MEF2_02: myogenic MADS factor MEF-2	17	17	330	1157	14667	-1.88	0.0	0.03	0.0	3110006P09Rik Apobec1 Col5a2 Dnpep E430036I04Rik Fabp7 Ifit2 Klra2 Peg12 Pex19 Plac8 Rrs1 Sephs2 Slc2a10 Timm13a Usp22 Xrn2
96	V$HNF3ALPHA_Q6	281	281	66	13282	2542	-1.89	0.0	0.06	0.0	0610033H09Rik 1110007H17Rik 1110020C13Rik 1110021H02Rik 1810044O22Rik 2510010F15Rik 2810052M02Rik 3110006P09Rik 5730409F24Rik 6030404E16Rik 9030408N13Rik Aacs Acadl Acas2 Actr1a Actr3 Ak2 Akr1b8 Alad Aldh1a7 Aldh2 Antxr1 Anxa4 Anxa5 Aox1 Apobec1 Arg2 Arhgdib Arl10b Arpc5 Art3 Atf4 B4galt7 B7h3 BC006779 BC006965 BC013712 BC016495 Bag3 Bcar3 Blcap Bst2 C1qtnf1 Cab39 Calu Camsap1 Capza2 Capzb Casp6 …
97	V$TITF1_Q3: TTF-1, TITF1 (thyroid transcription factor 1)	123	123	224	6145	9679	-1.91	0.0	0.09	0.0	0610033H09Rik 1110007H17Rik 3110006P09Rik 4633402D15Rik 5730409F24Rik 6330579B17Rik Aacs Actr3 Alad Anxa4 Aox1 Arg2 Arhgap17 Arhgdib BC013712 Bcar3 Blcap Bst2 Camsap1 Ccnd2 Ccrn4l Cdkn2b Cited1 Clec7a Col18a1 Col4a1 Col5a2 Colec12 Cox5b Crym Ctsl Cxcr6 Cyba Cybrd1 Cyp7b1 D2Bwg0891e Dpp7 E430036I04Rik Ebi2 Fbp1 Fbp2 Fgb Fkbp9 Foxa1 Gbp4 Gdf3 Glo1 Gpx2 Grem1 Gstk1 Gstp1 Guk1 Gzma H2-T10 H2-T22 Hck …
98	V$HLF_01: hepatic leukemia factor	113	113	234	4644	11180	-1.92	0.0	2.23	0.63	0610033H09Rik 1110021H02Rik 1810044O22Rik 2810052M02Rik 3110006P09Rik 4633402D15Rik Aacs Acadl Adrm1 Ak2 Alad Aldh1a7 Antxr1 B4galt7 BC006779 BC006965 BC014699 Blcap C230080I20Rik Casp6 Chchd3 Cited1 Clca4 Cndp2 Cox5b Ctsl Ctsz Cyp51 Ddef1 Ddx21 Dnahc8 Edg7 Ehd1 Elf3 Fabp7 Fbp1 Fbp2 Fkbp9 Foxa1 Gadd45a Gbp1 Glipr1 Glo1 Gpm6b Gpr109b Grem1 Gstp1 H2-T23 H2-T24 H28 Hao1 Hc Hck Hist3h2ba Hivep1 Hmgcr…
99	V$COMP1_01: COMP1	204	204	143	9828	5996	-1.93	0.0	0.1	0.0	1110020C13Rik 1810044O22Rik 2510010F15Rik 2810052M02Rik 5730409F24Rik 9030408N13Rik A930011F22Rik Acadl Acas2 Actr1a Ak2 Alad Aldh1a7 Aldh2 Antxr1 Anxa5 Aox1 Apobec1 Arg2 Arhgap17 Arhgdib Arpc5 Art3 Atf4 B4galt7 BC006965 BC013712 BC014699 BC016495 Bcar3 Blcap Bmi1 Bst2 C1qtnf1 Calu Ccrn4l Cd72 Cdkn2b Chchd3 Cited1 Clca4 Clec7a Clic4 Cnn2 Col4a1 Col5a2 Creb3l2 Crym Ctnnbl1 Ctsl Ctsz Cxcl2 Cyba Cyp…
100	V$STAF_02: Se-Cys tRNA gene transcription activating factor	69	69	278	2684	13140	-1.94	0.0	2.42	0.71	1110020C13Rik 6030404E16Rik Actr1a Aldh2 Arhgap17 Arl10b Arpc5l BC006779 BC013712 BC014699 Bag3 C1qtnf1 Calu Cav1 Ccnd2 Chchd3 Cited1 Clca4 Cndp2 Col18a1 Ctnnbl1 Ddef1 Ddx21 Dnajb10 Dnajb6 Ebi2 Elf3 Ercc1 Fcrl3 Fdps Fgf1 Gbp1 Gbp4 Gpx2 H2-T22 Hck Hoxa1 Igj Inpp5b Irak4 Jarid1b Lamb1-1 Mmp3 Moxd1 Mrpl46 Ms4a4c Myo1h Ndufv1 Nek7 Niban Nol7 Nup62 Pdlim4 Pex19 Plac8 Pyp Rab20 Rrs1 Sdf4 Sept9 Serpina3…
101	V$AP1_C: AP-1 binding site	75	75	272	2959	12865	-1.98	0.0	2.33	0.68	4633402D15Rik Akr1b8 Aldh1a7 Aox1 Atf4 B7h3 BC006965 BC014699 BC019977 Bag3 Blcap Cab39 Ccrn4l Clic4 Col18a1 Crym Cxcr6 Cybrd1 Cyp7b1 Ddef1 Dnajb6 Ebi2 Elf3 Ercc1 Fbp2 Fgb Foxa1 Gbp1 Glo1 Gstp1 Gzma Hivep1 Ifitm3 Igj Irak4 Isg20 Itgax Itih2 Lamb1-1 Lamc2 MGC6357 Mal2 Mccc1 Mmp13 Mmp3 Mpa2 Ndrg1 Nek7 Nfkbie Nlk Nup62 Pace4 Padi4 Peg12 Pi4k2b Piwil2 Prep Prss22 Psmd14 Rbp4 Rsad2 Rsn Sept9 Slamf8 Sl…
102	V$AR_Q2: androgen receptor	27	27	320	890	14934	-1.99	0.0	2.82	0.84	BC013712 Bcar3 Chchd3 Clca4 Clec7a Cxcr6 Derl1 Dlgap4 Dnajb6 Fcrl3 Glo1 Gpc1 Grem1 Gstp1 Ifitm3 Inpp5b Itih2 Mafk Mrpl16 Myo1h Sec13l1 Sephs2 Tcte3 Tmprss4 Vasp Ywhab Zfp239
103	V$E12_Q6	80	80	267	4139	11685	-1.99	0.0	0.09	0.0	1110007H17Rik 1110020C13Rik 1700048E23Rik 4633402D15Rik Aacs Actr3 Anxa4 Aox1 Apobec1 Arg2 Arhgap17 Atf4 B4galt7 BC013712 Bcar3 Bst2 C230080I20Rik Capzb Ccrn4l Chchd3 Col18a1 Cops8 Cxcl2 Cyp51 D10Ertd718e Dpp7 E430036I04Rik Ehd1 Elf3 Fbp1 H2-T23 Hmgcr Hspe1 Ifi44 Ifitm3 Igj Il2rg Indo Jarid1b Laptm4b Lats1 Lrrk1 Lst1 Mal2 Manba Mccc1 Mrps26 Ms4a4c Muc1 Myo1h Ndrg1 Ndufs2 Nfkb2 Niban Nup62 Padi4 P…
104	V$BACH2_01: BTB and CNC homolog 2	226	226	121	10793	5031	-2.02	0.0	0.11	0.0	1110007H17Rik 1110021H02Rik 1700048E23Rik 2510010F15Rik 2810052M02Rik 3110006P09Rik 4633402D15Rik 5730409F24Rik 6030404E16Rik A930011F22Rik Aacs Acas2 Adrm1 Ak2 Akr1b8 Aldh1a7 Aldh2 Aox1 Arg2 Arhgdib Arpc5l Art3 Atf4 B4galt7 B7h3 BC006779 BC006965 BC013712 BC014699 BC016495 BC019977 Bag3 Blcap Bmi1 C1qtnf1 C230080I20Rik Cab39 Capza2 Capzb Ccnd2 Ccr2 Ccrn4l Cd72 Cda Cdkn2b Cited1 Clec7a Clic4 Col1…
105	V$DEAF1_01	77	77	270	3060	12764	-2.02	0.0	2.25	0.63	0610033H09Rik 1110020C13Rik 1700048E23Rik 2510010F15Rik 3110006P09Rik A930011F22Rik Aacs Adrm1 Anxa5 Arhgap17 Arpc5 Arpc5l Atf4 BC006965 BC016495 BC019977 Bag3 Bmi1 Cab39 Calu Cnn2 Ctsl Cxcl2 Cybrd1 D7Rp2e Dnajb6 Dnpep E430036I04Rik Ehd1 Fabp7 Fkbp7 Fst Gpd2 Gpx2 Guk1 Hmgcs1 Hoxa1 Hoxa2 Hspe1 Icsbp1 Inpp5b Itga9 Itih2 Kctd10 Klhdc4 Lcn7 Lpgat1 Lsm8 Mrps26 Ndufs2 Nfil3 Nfkb2 Nfkbie Nol7 Nola1 Padi…
106	V$CREB_Q2_01	116	116	231	4838	10986	-2.11	0.0	1.97	0.52	1700048E23Rik 2510010F15Rik 2810052M02Rik Actr1a Adrm1 Aldh2 Arg2 Arpc5 Art3 Atf4 BC006779 BC006965 Bag3 C1qtnf1 C230080I20Rik Calu Ccnd2 Cd72 Cdkn2b Chchd3 Clic4 Cndp2 Col5a2 Cox5b Creb3l2 Ctsl Cyp51 D10Ertd718e Ddx21 Dlgap4 Dnahc8 Dnajb10 Dnpep E430036I04Rik Ehd1 Eps8 Fkbp7 Fkbp9 Foxa1 Fst Glipr1 Glo1 Gpc1 Gpm6b Gstk1 Guk1 H2-T10 H2-T22 H2-T24 Hmgcr Hmgcs1 Hoxa1 Hoxa2 Hspe1 Hyou1 Id4 Inpp5b Ira…
107	V$HNF1_C: Hepatic nuclear factor 1	109	109	238	5416	10408	-2.16	0.0	0.13	0.0	0610033H09Rik 1110020C13Rik 1110021H02Rik 2810052M02Rik 6330579B17Rik Aacs Actr1a Actr3 Ak2 Alad Aldh1a7 Aldh2 Antxr1 Arhgdib Arl10b Arpc5 Art3 BC016495 Bag3 Bcar3 Blcap Bmi1 Cab39 Capzb Cav1 Ccnd2 Cdkn2b Cited1 Clec7a Ctnnbl1 Cxcr6 Cyp51 Cyp7b1 Ddef1 Ddx21 Derl1 Edg7 Elf3 Fabp7 Fgb Fkbp9 Gbp4 Glipr1 Glo1 Gpc1 Gpr109b Gpx2 Grem1 H2-T23 Hao1 Has2 Hc Hoxa2 Hspe1 Ifi47 Ifit2 Ifit3 Igfbp1 Igj Il2rg I…
108	V$CETS1P54_01: c-Ets-1(p54)	235	235	112	10281	5543	-2.18	0.0	1.85	0.51	0610033H09Rik 1110020C13Rik 1110021H02Rik 1700048E23Rik 1810044O22Rik 2510010F15Rik 2810052M02Rik 3110006P09Rik 4633402D15Rik 5730409F24Rik 6030404E16Rik 6330579B17Rik 9030408N13Rik A930011F22Rik Aacs Acas2 Actr1a Actr3 Adrm1 Ak2 Akr1b8 Alad Aldh1a7 Aldh2 Antxr1 Aox1 Apobec1 Arhgap17 Arpc5 Arpc5l Art3 Atf4 B4galt7 B7h3 BC006965 BC013712 BC014699 BC016495 BC019977 Blcap Bmi1 C1qtnf1 C230080I20Rik …
109	V$HOX13_01: Hox-1.3	1	1	346	244	15580	-2.19	0.0	0.0	0.0	D7Rp2e
110	V$ETS1_B: c-ETS-1 binding site	162	162	185	6958	8866	-2.19	0.0	1.77	0.5	1110020C13Rik 1110021H02Rik 1810044O22Rik 2510010F15Rik 4633402D15Rik 5730409F24Rik 6030404E16Rik 6330579B17Rik 9030408N13Rik A930011F22Rik Acas2 Adrm1 Ak2 Aldh1a7 Aldh2 Aox1 Apobec1 Arhgdib Art3 Atf4 B7h3 BC014699 BC016495 Blcap C1qtnf1 C230080I20Rik Capza2 Capzb Casp6 Ccnd2 Cd72 Cda Clec7a Cndp2 Cnn2 Col18a1 Col4a2 Col5a2 Cox5b Ctsl Cxcl15 Cxcl2 Cxcr6 Cybrd1 Cyp51 Ddef1 Dlgap4 Dnahc8 Dnajb6 Dpp…
111	V$AML_Q6	85	85	262	3465	12359	-2.19	0.0	1.98	0.52	1110007H17Rik 1110021H02Rik 1810044O22Rik 2810052M02Rik Aldh1a7 Aox1 Apobec1 Arg2 Arl10b B7h3 BC006779 BC006965 BC014699 Bcar3 Bst2 Capza2 Cda Chchd3 Cited1 Clca4 Col18a1 Col4a1 Colec12 Cxcr6 Dlgap4 Dnahc8 Ebi2 Ehd1 Ercc1 Fcrl3 Fgfr1op2 Gadd45a Glo1 Gpc1 Gpm6b Gpr109b Gstk1 Gstm2 Gzma H2-T24 Has2 Hexa Hivep1 Hp Hspe1 Hyou1 Ifit3 Il2rg Indo Irak4 Kcmf1 Klhdc4 Laptm5 Lcn7 Map2k2 Met Mmp3 Mpa2 Mrpl1…
112	V$BARBIE_01: barbiturate-inducible element	183	183	164	7917	7907	-2.2	0.0	1.76	0.5	1110020C13Rik 1700048E23Rik 2810052M02Rik 5730409F24Rik A930011F22Rik Acadl Acas2 Actr1a Akr1b8 Aldh1a7 Antxr1 Anxa5 Aox1 Apobec1 Arg2 Arhgap17 Arhgdib Arpc5 B7h3 BC006965 BC013712 Bag3 Bmi1 C1qtnf1 C230080I20Rik Cab39 Capza2 Cav1 Ccnd2 Cdkn2b Clca4 Clic4 Cndp2 Col18a1 Col4a1 Col5a2 Cops8 Cox5b Ctnnbl1 Ctsl Ctsz Cybrd1 Cyp7b1 D2Bwg0891e Derl1 Dnahc8 Dnajb10 Dnajb6 E430036I04Rik Ebi2 Ehd1 Eps8 Erc…
113	V$PIT1_Q6	253	253	94	11945	3879	-2.22	0.0	0.13	0.0	1110007H17Rik 1110020C13Rik 1700048E23Rik 1810044O22Rik 4633402D15Rik 5730409F24Rik Aacs Acadl Acas2 Actr1a Ak2 Akr1b8 Alad Aldh1a1 Aldh1a7 Aldh2 Antxr1 Anxa4 Anxa5 Aox1 Apobec1 Arg2 Arhgdib Arpc5l Art3 Atf4 B4galt7 B7h3 BC006779 BC006965 BC016495 Bag3 Bcar3 Blcap Bmi1 Bst2 C1qtnf1 C230080I20Rik Cab39 Camsap1 Capza2 Capzb Casp6 Cav1 Ccnd2 Ccr2 Ccrn4l Cd72 Cda Cdkn2b Chchd3 Clca4 Clec7a Cndp2 Col1…
114	V$STAT_01: signal transducers and activators of transcription	74	74	273	2983	12841	-2.23	0.0	1.99	0.52	4633402D15Rik 6330579B17Rik 9030408N13Rik Arl10b Arpc5 Atf4 BC006965 BC019977 Bmi1 Bst2 C1qtnf1 Calu Ccnd2 Clic4 Cndp2 Col4a2 Cox5b Creb3l2 Crym Cxcr6 Cyp51 D10Ertd718e Ddef1 Derl1 Dpp7 Ebi2 Ehd1 Eps8 Ercc1 Fbp1 Fbp2 Fkbp7 H2-T24 Hexa Hoxa2 Icsbp1 Ifi47 Ifit2 Il2rg Irg1 Itga9 Itih2 Kctd10 Laptm4b Lats1 Lsm8 Ly86 Manba Mmp13 Moxd1 Mrpl16 Ms4a4c Muc1 Myo1h Ndufv1 Nfkb2 Nol7 Nup62 Pdcd1lg1 Pex19 Pls…
115	V$COREBINDINGFACTOR_Q6	122	122	225	5157	10667	-2.23	0.0	1.77	0.5	1110007H17Rik 1110021H02Rik 2510010F15Rik 2810052M02Rik 6030404E16Rik Akr1b8 Antxr1 Anxa4 Aox1 Apobec1 Arg2 Arl10b Atf4 B4galt7 B7h3 BC006779 BC006965 BC013712 BC014699 Bcar3 Blcap Bst2 C1qtnf1 Calu Capza2 Ccnd2 Cd72 Cda Chchd3 Cited1 Clca4 Col18a1 Col4a1 Colec12 Cops8 Cxcr6 Dlgap4 Dnahc8 Ehd1 Enpp2 Ercc1 Fcrl3 Fgfr1op2 Fkbp7 Fkbp9 Gadd45a Glo1 Gpc1 Gpd2 Gpm6b Gpr109b Gstk1 Gstm2 Guk1 Gzma H2-T23…
116	V$MEF2_Q6_01	196	196	151	9344	6480	-2.24	0.0	0.17	0.0	0610033H09Rik 1700048E23Rik 3110006P09Rik 4633402D15Rik 9030408N13Rik Aacs Acadl Actr1a Actr3 Adrm1 Ak2 Akr1b8 Alad Aldh1a1 Aldh1a7 Aldh2 Antxr1 Anxa5 Aox1 Apobec1 Arg2 Arhgdib Arl10b Arpc5 Art3 Atf4 BC014699 BC016495 Bcar3 Cab39 Casp6 Cav1 Ccnd2 Ccr2 Ccrn4l Cdkn2b Chchd3 Cited1 Clec7a Clic4 Cnn2 Col4a1 Col5a2 Colec12 Cops8 Crym Ctnnbl1 Cxcl15 Cxcl2 Cxcr6 Cyp51 Cyp7b1 D2Bwg0891e D7Rp2e Ddef1 Derl…
117	V$CREBATF_Q6	109	109	238	4570	11254	-2.25	0.0	1.8	0.51	1700048E23Rik 2810052M02Rik Adrm1 Aldh2 Arg2 Arhgap17 Arpc5 BC006779 BC006965 Bag3 C1qtnf1 C230080I20Rik Calu Camsap1 Ccnd2 Cd72 Cdkn2b Chchd3 Clic4 Cndp2 Col5a2 Cox5b Creb3l2 Crym Ctsl Cyp51 D10Ertd718e Dlgap4 Dnahc8 Dnajb10 Dnajb6 E430036I04Rik Ehd1 Fkbp7 Fkbp9 Foxa1 Fst Glipr1 Gpc1 Gpm6b Gstk1 Guk1 H2-T10 H2-T22 H2-T24 Hmgcr Hmgcs1 Hoxa1 Hoxa2 Hspe1 Hyou1 Inpp5b Irak4 Isg20 Itga9 Itih2 Itm2c J…
118	V$DEC_Q1	253	253	94	11134	4690	-2.26	0.0	1.79	0.51	0610033H09Rik 1110007H17Rik 1110020C13Rik 1110021H02Rik 1700048E23Rik 1810044O22Rik 2510010F15Rik 2810052M02Rik 5730409F24Rik 6330579B17Rik 9030408N13Rik A930011F22Rik Aacs Acadl Acas2 Actr1a Adrm1 Ak2 Akr1b8 Alad Aldh1a1 Aldh1a7 Aldh2 Antxr1 Anxa4 Anxa5 Arg2 Arhgap17 Arhgdib Arl10b Arpc5 Art3 Atf4 B4galt7 B7h3 BC006779 BC014699 BC016495 Bag3 Bcar3 Bst2 C1qtnf1 Camsap1 Capzb Ccr2 Ccrn4l Cd72 Cdkn…
119	V$NMYC_01: N-Myc	83	83	264	3397	12427	-2.26	0.0	1.89	0.51	2810052M02Rik 3110006P09Rik 6030404E16Rik 6330579B17Rik Alad Arpc5 Art3 Atf4 BC006779 BC014699 BC016495 Bag3 Bcar3 C230080I20Rik Capzb Ccnd2 Chchd3 Clca4 Cndp2 Col4a2 Creb3l2 Ctsl Cyba Ddef1 Dnpep Dpp7 Ehd1 Fbp2 Fgf1 Fkbp1a Fkbp9 Gpm6b Gstm2 Guk1 Gzma Hexa Hoxa1 Hp Hspe1 Icsbp1 Irak4 Laptm4b Lst1 MGC6357 Mafk Mal2 Metapl1 Ndufv1 Nfil3 Nfkb2 Niban Nol7 Nola1 Oasl1 Padi4 Pdlim4 Pex19 Pfn2 Piwil2 Pp…
120	V$E2_01: papilloma virus regulator E2	25	25	322	840	14984	-2.27	0.0	2.52	0.77	0610033H09Rik Actr1a Art3 Atf4 C230080I20Rik Calu Cdkn2b Ifi47 Inpp5b Lpgat1 Lrrk1 Met Nfkbie Pfdn2 Plod3 Rab20 Rab32 Rbp4 Slc16a1 Tes Thy1 Txnrd1 Usp18 Vdp Zfp239
121	V$ATF6_01: activating transcription factor 6	12	12	335	322	15502	-2.27	0.0	2.86	0.85	BC006965 Bag3 Cndp2 H2-T22 Hyou1 Isg20 Mafk Padi4 Pou2af1 Prss22 Sema3b Wdr10
122	V$OLF1_01: olfactory neuron-specific factor	41	41	306	1533	14291	-2.31	0.0	2.2	0.63	2810052M02Rik 6030404E16Rik Anxa5 Arpc5 B7h3 Bcar3 Creb3l2 Ctsz Cyp51 Cyp7b1 Edg7 Eps8 Ercc1 Fst Gpr109b Hck Ifi44 Igj Il2rg Itgb4bp Lats1 Lcn7 Mrpl46 Ndufaf1 Nup62 Pace4 Pfn2 Pkd2 Pou2af1 Prss22 Ptpn12 Rbp4 Sdf4 Sema3b Shkbp1 Slc2a10 Slfn3 T2bp Timm13a Tmeff1 Zfhx1b
123	V$NFE2_01: NF-E2 p45	57	57	290	2241	13583	-2.31	0.0	2.02	0.52	1110020C13Rik 1700048E23Rik 3110006P09Rik 4633402D15Rik Aox1 B7h3 BC006965 Bag3 Blcap Cda Crym Cxcr6 Cybrd1 Cyp7b1 Ddef1 Ebi2 Fbp2 Foxa1 Gadd45a Gbp1 Glo1 Gpc1 Gstp1 Gzma Hivep1 Ifit3 Igj Isg20 Itgax Lamc2 Lrrk1 Mal2 Mccc1 Metapl1 Mmp13 Mmp3 Nek7 Nfkb2 Oas1a Pace4 Padi4 Pi4k2b Prep Prss22 Psmd14 Rsad2 Rsn Sept9 Snx10 Spint1 Stx7 Tcte3 Trim30 Usp39 Vdp Xrn2 Zfp239
124	V$HOGNESS_B: Imperfect Hogness /Goldberg Box	29	29	318	1016	14808	-2.31	0.0	2.37	0.69	Apobec1 Bst2 Ccrn4l Cnn2 Cops8 Ddx21 H28 Hc Icsbp1 Ifi44 Ifi47 Inpp5b Jarid1b Kcmf1 Laptm4b Lats1 Lst1 Mvp Nckap1 Nmi Pi4k2b Plod3 Psmd14 Rrs1 Samhd1 Sec13l1 Senp3 Trib3 Usmg5
125	V$PAX3_B: Pax-3 binding sites	218	218	129	9569	6255	-2.33	0.0	1.59	0.38	1700048E23Rik 1810044O22Rik 2510010F15Rik 2810052M02Rik 3110006P09Rik 4633402D15Rik 5730409F24Rik 6330579B17Rik A930011F22Rik Acadl Actr1a Adrm1 Ak2 Akr1b8 Alad Aldh1a1 Aldh1a7 Anxa4 Apobec1 Arg2 Arhgap17 Arl10b Arpc5 Arpc5l Atf4 B4galt7 BC006965 BC016495 BC019977 Bag3 Bcar3 Blcap Bmi1 Bst2 C1qtnf1 C230080I20Rik Calu Camsap1 Capza2 Capzb Ccnd2 Ccr2 Ccrn4l Cd72 Cda Cdkn2b Chchd3 Clca4 Clec7a Clic4…
126	V$AP4_01: activator protein 4	37	37	310	1365	14459	-2.34	0.0	2.21	0.63	1700048E23Rik 1810044O22Rik Anxa4 Apobec1 Atf4 BC006779 BC014699 Cd72 Clic4 Cxcl2 D2Bwg0891e D7Rp2e Dlgap4 Ercc1 Grem1 Hmgcs1 Hp Ifitm3 Itgax Itgb4bp Lamc2 Laptm4b Mvp Nckap1 Ndufs2 Ppp1r14a Ptges2 Rbp4 Scmh1 Serpina3g Spint1 Stx7 Tnfrsf11b Tor3a Tpd52l2 Xrn2 Zc3hdc1
127	V$GATA1_02: GATA-binding factor 1	117	117	230	5703	10121	-2.35	0.0	0.19	0.0	1110007H17Rik 1110020C13Rik 1110021H02Rik 6030404E16Rik Acas2 Actr1a Alad Aldh1a7 Aldh2 Antxr1 Anxa5 Aox1 Arhgap17 Arl10b B7h3 BC006779 BC006965 BC014699 BC019977 Bag3 Bcar3 C230080I20Rik Cab39 Ccnd2 Cd72 Cda Chchd3 Clec7a Col18a1 Col4a1 Colec12 Creb3l2 Crym Ctsl Ctsz Cxcl15 Cybrd1 Ddef1 Derl1 Dnahc8 Dnajb6 E430036I04Rik Fkbp7 Foxa1 Gadd45a Gbp1 Gdf3 Glipr1 Gpm6b Gpr109b Gstk1 Guk1 Gzma H2-T24 H2…
128	V$PAX6_01: Pax-6	170	170	177	7412	8412	-2.37	0.0	1.47	0.34	0610033H09Rik 1110021H02Rik 1700048E23Rik 1810044O22Rik 2810052M02Rik Aacs Akr1b8 Aldh1a1 Antxr1 Anxa4 Aox1 Arl10b Art3 Atf4 B4galt7 BC006779 BC006965 Bag3 Bcar3 Bmi1 Bst2 C1qtnf1 Cab39 Calu Capza2 Ccnd2 Ccr2 Ccrn4l Cd72 Cda Chchd3 Clca4 Clec7a Cndp2 Cnn2 Col5a2 Crym Ctsl Cxcl15 Cxcl2 Cxcr6 Cyba Cyp7b1 D2Bwg0891e D7Rp2e Ddef1 Ddx21 Dlgap4 Dnajb10 Dnajb6 Dpp7 Edg7 Ehd1 Elf3 Ercc1 Fbp2 Fkbp9 Foxa1 …
129	V$MRF2_01: modulator recognition factor 2	205	205	142	9687	6137	-2.39	0.0	0.21	0.0	0610033H09Rik 1110020C13Rik 1810044O22Rik 3110006P09Rik 9030408N13Rik Acas2 Actr1a Actr3 Akr1b8 Aldh1a7 Aldh2 Antxr1 Anxa5 Aox1 Apobec1 Arhgdib Arpc5 Art3 Atf4 B4galt7 B7h3 BC006965 BC016495 Bag3 Bcar3 Bmi1 Bst2 C1qtnf1 Cab39 Calu Camsap1 Capza2 Capzb Casp6 Cav1 Ccr2 Ccrn4l Cd72 Chchd3 Clec7a Cndp2 Col18a1 Col4a1 Col4a2 Col5a2 Colec12 Cops8 Cox5b Crym Ctnnbl1 Ctsl Cxcl15 Cyp51 Cyp7b1 D10Ertd718e …
130	V$E2F1DP2_01: E2F-1:DP-2 heterodimer	17	17	330	1084	14740	-2.4	0.0	0.06	0.0	Ak2 Bst2 Cnn2 Cyp7b1 Eps8 Fdps H2-T24 Ifit2 Laptm4b Nup62 Rsn Slc16a1 Slfn3 Tmem38b Wif1 Wnt5a Zfhx1b
131	V$MYC_Q2	72	72	275	2948	12876	-2.41	0.0	1.74	0.5	2810052M02Rik 6030404E16Rik Alad Art3 BC006779 BC014699 BC016495 Bag3 Bcar3 C230080I20Rik Capzb Ccnd2 Chchd3 Clca4 Cndp2 Col4a2 Creb3l2 Ctsl Ddef1 Dnpep Ehd1 Fbp2 Fgf1 Fkbp1a Fkbp9 Gpm6b Gstm2 Guk1 Gzma Hexa Hoxa1 Hp Hspe1 Icsbp1 Irak4 Laptm4b Lst1 Mafk Mal2 Metapl1 Ndufv1 Nfil3 Nfkb2 Niban Nol7 Nola1 Oasl1 Padi4 Pdlim4 Pex19 Pfn2 Piwil2 Ppp1r14a Ptges2 Pyp Rab20 Rrs1 Sca10 Sdf4 Sec13l1 Sept9 Sla…
132	V$NRF2_01: nuclear respiratory factor 2	65	65	282	2631	13193	-2.42	0.0	1.79	0.51	0610033H09Rik 1110021H02Rik 1700048E23Rik 2510010F15Rik 3110006P09Rik 5730409F24Rik 6330579B17Rik 9030408N13Rik Acas2 Actr3 Adrm1 Akr1b8 Alad Arpc5 Arpc5l Art3 BC006965 Calu Clic4 Col4a2 Cox5b Ctnnbl1 D10Ertd718e D7Rp2e Edg7 Ercc1 Fgfr1op2 Fkbp1a Hmgcs1 Il2rg Itm2c Kctd10 Lcn7 Lsm8 Mafk Mmp3 Mrps26 Ms4a4c Ndufaf1 Nmi Nola1 Plau Plod3 Ptges2 Ptpn12 Rrs1 Rsad2 Sca10 Sdf4 Sec13l1 Sema3b Shkbp1 Slc25…
133	V$VMAF_01: v-Maf	225	225	122	9925	5899	-2.42	0.0	1.48	0.34	1110007H17Rik 1110020C13Rik 1700048E23Rik 1810044O22Rik 2810052M02Rik 3110006P09Rik 4633402D15Rik 5730409F24Rik 9030408N13Rik A930011F22Rik Aacs Acas2 Actr1a Actr3 Ak2 Akr1b8 Alad Aldh2 Anxa4 Anxa5 Apobec1 Arg2 Arhgap17 Arhgdib Arl10b Arpc5l Art3 Atf4 B7h3 BC006779 BC006965 BC013712 BC019977 Bag3 Bcar3 Blcap Bmi1 Bst2 C1qtnf1 C230080I20Rik Calu Capza2 Capzb Casp6 Ccnd2 Cd72 Cda Cdkn2b Chchd3 Clca…
134	V$CEBP_C: C/EBP binding site	75	75	272	3768	12056	-2.42	0.0	0.17	0.0	1110020C13Rik 2510010F15Rik 2810052M02Rik 5730409F24Rik Aldh2 Anxa5 Aox1 B7h3 BC006779 Blcap Capza2 Cdkn2b Clca4 Cndp2 Creb3l2 Ctsz Cyp7b1 D2Bwg0891e Ddx21 Elf3 Fbp2 Fgf1 Fst Gbp1 Glipr1 Gpd2 Gpr109b Gstk1 Gstm2 Gstp1 H2-T24 Hao1 Hck Ifi47 Ifit2 Irg1 Isg20 Itgb4bp Lcn7 Mccc1 Mmp13 Mpa2 Mrpl46 Ms4a4c Ndufaf1 Ndufs2 Nfil3 Oasl1 Ogfr Pcdhb9 Pkd2 Plac8 Plscr1 Ppp4r2 Psmd14 Rab20 Rbp4 Rsn Sca10 Sec13l…
135	V$AR_01: androgen receptor	33	33	314	1210	14614	-2.45	0.0	2.13	0.59	3110006P09Rik Acas2 Arpc5l BC006779 BC013712 BC014699 Bmi1 Cav1 Ccr2 Cnn2 Col4a1 Colec12 Cxcr6 Derl1 Fcrl3 Fkbp7 Gstp1 Has2 Itih2 Kcmf1 Klra2 Lcn7 Mafk Myo1h Sephs2 Slamf8 Slc30a2 Snx10 Stx7 Tcte3 Tmprss4 Wfdc2 Ywhab
136	V$HTF_01	21	21	326	698	15126	-2.46	0.0	2.36	0.69	6330579B17Rik BC006965 Bag3 C1qtnf1 Chchd3 Cndp2 Ehd1 Gpc1 H2-T22 Hyou1 Isg20 Jarid1b Mafk Nek7 Padi4 Pou2af1 Prss22 Ranbp9 Sdf4 Slamf8 Uap1
137	V$DR4_Q2: direct repeat 4	306	306	41	13619	2205	-2.46	0.0	1.92	0.51	0610033H09Rik 1110007H17Rik 1110020C13Rik 1700048E23Rik 1810044O22Rik 2510010F15Rik 2810052M02Rik 3110006P09Rik 4633402D15Rik 6030404E16Rik 6330579B17Rik 9030408N13Rik A930011F22Rik Aacs Acadl Acas2 Actr1a Adrm1 Ak2 Akr1b8 Alad Aldh1a1 Aldh2 Antxr1 Anxa4 Anxa5 Apobec1 Arg2 Arhgap17 Arhgdib Arl10b Art3 Atf4 B4galt7 B7h3 BC006779 BC006965 BC014699 BC016495 BC019977 Bag3 Bcar3 Blcap Bmi1 Bst2 C1qtnf…
138	V$FOXO4_01: fork head box O4	233	233	114	10923	4901	-2.48	0.0	0.23	0.0	1110007H17Rik 1110020C13Rik 1110021H02Rik 1700048E23Rik 1810044O22Rik 2810052M02Rik 3110006P09Rik 4633402D15Rik 6330579B17Rik Aacs Acadl Acas2 Actr1a Akr1b8 Alad Aldh1a1 Aldh2 Antxr1 Anxa5 Aox1 Arg2 Arhgdib Arl10b Arpc5 Art3 Atf4 B7h3 BC006965 BC016495 Bag3 Bcar3 C1qtnf1 Calu Camsap1 Capza2 Casp6 Cav1 Ccr2 Cd72 Cda Cdkn2b Chchd3 Cited1 Clca4 Col4a1 Col4a2 Col5a2 Colec12 Cops8 Cox5b Creb3l2 Crym C…
139	V$SRF_Q5_01	94	94	253	4604	11220	-2.48	0.0	0.21	0.0	5730409F24Rik A930011F22Rik Aldh2 Anxa5 Arl10b BC006965 BC019977 Blcap Bmi1 C230080I20Rik Capzb Cd72 Clec7a Cnn2 Colec12 Creb3l2 Crym Ctnnbl1 Cxcl15 Cyba D2Bwg0891e Dnahc8 Dnajb6 Ebi2 Fgfr1op2 Fkbp1a Gadd45a Gdf3 Glipr1 Gstk1 Gstp1 Gzma H2-T10 H2-T22 Hao1 Hoxa2 Hp Hyou1 Icsbp1 Ifi47 Indo Inpp5b Itgax Itih2 Jarid1b Kcmf1 Klra2 Lamb1-1 Laptm5 Lats1 Lcn7 Lpgat1 Lst1 Ly86 Mafk Met Mrpl46 Ms4a4d Myo1h…
140	V$PEBP_Q6	96	96	251	4079	11745	-2.49	0.0	1.47	0.34	1110007H17Rik 1110021H02Rik 1810044O22Rik 2810052M02Rik Aldh1a7 Antxr1 Anxa4 Apobec1 Arg2 Arl10b Atf4 B4galt7 BC006779 BC006965 BC013712 BC016495 BC019977 Bcar3 Blcap C1qtnf1 Ccnd2 Cd72 Cda Chchd3 Cited1 Clca4 Col18a1 Colec12 Cxcl15 Cxcr6 Dlgap4 Dnahc8 Ebi2 Ercc1 Fcrl3 Fgfr1op2 Fkbp9 Gadd45a Gbp1 Glo1 Gpm6b Gpr109b Gstk1 Gstm2 H2-T23 H2-T24 H28 Has2 Hexa Hivep1 Hp Hyou1 Icsbp1 Ifit3 Il2rg Indo It…
141	V$E2F_Q3_01	125	125	222	5418	10406	-2.5	0.0	1.34	0.28	1810044O22Rik 2510010F15Rik 5730409F24Rik 6030404E16Rik 6330579B17Rik A930011F22Rik Actr3 Adrm1 Akr1b8 Aldh2 Anxa5 Art3 Atf4 BC013712 BC014699 Bag3 Bcar3 C230080I20Rik Cab39 Calu Capza2 Ccnd2 Cdkn2b Clec7a Clic4 Cnn2 Col18a1 Cox5b Creb3l2 Crym Ctsz Cyp7b1 D10Ertd718e D7Rp2e Dlgap4 Dnahc8 E430036I04Rik Edg7 Ehd1 Eps8 Ercc1 Fbp1 Fbp2 Fdps Fgfr1op2 Fkbp1a Fst Glo1 Gpc1 H2-T24 Hck Hivep1 Hmgcr Hoxa1 …
142	V$TANTIGEN_B: Major T-antigen binding sites	45	45	302	1751	14073	-2.5	0.0	1.89	0.51	1110020C13Rik 1110021H02Rik Aacs Apobec1 BC013712 Bst2 C1qtnf1 Ccrn4l Cnn2 Ctnnbl1 Ctsl D2Bwg0891e Ddx21 Guk1 Hc Ifi44 Ifi47 Inpp5b Jarid1b Kcmf1 Klhdc4 Laptm4b Lats1 Lst1 Manba Mrps26 Mvp Nmi Pi4k2b Piwil2 Plac8 Plau Plod3 Ppp4r2 Psmd14 Samhd1 Sec13l1 Senp3 Slc1a5 Thy1 Tor3a Trib3 Tuba1 Usmg5 Zc3hdc1
143	V$E2F1DP1_01: E2F-1:DP-1 heterodimer	105	105	242	4497	11327	-2.51	0.0	1.41	0.3	0610033H09Rik 2810052M02Rik 3110006P09Rik 6030404E16Rik 6330579B17Rik A930011F22Rik Ak2 Arg2 Arpc5l Atf4 BC006779 Blcap Bst2 C230080I20Rik Calu Chchd3 Clic4 Cnn2 Col18a1 Cox5b Creb3l2 Cyp7b1 D2Bwg0891e D7Rp2e Derl1 Dlgap4 Dnajb6 Dpp7 E430036I04Rik Ehd1 Elf3 Eps8 Ercc1 Fbp1 Fdps Fkbp1a Foxa1 Glo1 Gpc1 H2-T10 H2-T22 H2-T24 Hist3h2ba Hoxa2 Hyou1 Ifit2 Jarid1b Kctd10 Laptm4b Lrrk1 Lsm8 Lst1 Ly86 MGC6…
144	V$RREB1_01: Ras-responsive element binding protein 1	35	35	312	1310	14514	-2.52	0.0	2.0	0.52	Anxa5 Apobec1 BC006965 BC014699 Col4a2 Crym Cxcl15 Dnahc8 Elf3 Ercc1 Fcrl3 Gstm2 H2-T10 H2-T22 Hck Hoxa2 Ifi47 Ifitm3 Irak4 Mafk Ms4a4d Nckap1 Nfil3 Nfkbie Padi4 Pex19 Prep Prss22 Rsad2 Samhd1 Spint1 Stx7 Tnfrsf11b Trib3 Zc3hdc1
145	V$EFC_Q6	198	198	149	8772	7052	-2.52	0.0	1.23	0.26	1110021H02Rik 1700048E23Rik 1810044O22Rik 2510010F15Rik 3110006P09Rik 4633402D15Rik 5730409F24Rik 6330579B17Rik 9030408N13Rik A930011F22Rik Acas2 Actr1a Akr1b8 Aldh1a1 Aldh2 Anxa5 Aox1 Apobec1 Arg2 Arhgap17 Arhgdib Arpc5 Arpc5l Art3 BC006779 BC006965 BC013712 BC016495 Bag3 Bcar3 Blcap Bmi1 C1qtnf1 C230080I20Rik Cab39 Calu Camsap1 Casp6 Cd72 Cda Clca4 Clec7a Clic4 Cndp2 Cnn2 Col18a1 Col4a1 Col5a2 …
146	V$AREB6_02: AREB6 (Atp1a1 regulatory element binding factor 6)	139	139	208	6082	9742	-2.52	0.0	1.25	0.26	1110007H17Rik 1110020C13Rik 1700048E23Rik Acas2 Adrm1 Akr1b8 Aldh1a1 Antxr1 Aox1 Arg2 Arpc5l B7h3 BC016495 Bag3 Blcap Capza2 Capzb Cdkn2b Clca4 Clic4 Cndp2 Cnn2 Cops8 Crym Ctsl Cxcl2 Cxcr6 Cyba Cybrd1 Cyp51 Cyp7b1 D10Ertd718e D7Rp2e Ddx21 Dnahc8 Dpp7 E430036I04Rik Eps8 Ercc1 Fbp1 Fbp2 Fcrl3 Fdps Fgfr1op2 Fkbp1a Foxa1 Fst Gadd45a Gbp1 Gpd2 Gpm6b Gpx2 Gzma H2-T10 H2-T22 H2-T23 Hist3h2ba Hivep1 Hmgc…
147	V$GATA_C: GATA binding site	159	159	188	7501	8323	-2.53	0.0	0.3	0.0	1110007H17Rik 1110020C13Rik 1110021H02Rik Aacs Acas2 Actr1a Ak2 Alad Aldh1a1 Antxr1 Anxa5 Arhgap17 Arpc5l Art3 B4galt7 B7h3 BC006779 BC013712 Bcar3 Cab39 Casp6 Cav1 Ccr2 Cda Cdkn2b Chchd3 Clca4 Clec7a Col4a2 Colec12 Cops8 Ctsz Cxcl15 Cyba Cybrd1 Cyp7b1 Dnahc8 Dnajb6 E430036I04Rik Elf3 Fabp7 Fbp1 Fbp2 Fkbp7 Foxa1 Gbp1 Gdf3 Glipr1 Glo1 Gpm6b Gpr109b Gpx2 Gstk1 Gstm2 Guk1 Gzma H2-T23 H2-T24 Hao1 Has…
148	V$FOXP3_Q4	211	211	136	9363	6461	-2.53	0.0	1.24	0.26	0610033H09Rik 1110020C13Rik 1110021H02Rik 1810044O22Rik 2810052M02Rik 3110006P09Rik 4633402D15Rik 6330579B17Rik 9030408N13Rik Aacs Acas2 Actr1a Adrm1 Aldh1a1 Aldh1a7 Aldh2 Anxa4 Anxa5 Apobec1 Arg2 Arhgdib Arl10b Art3 B4galt7 B7h3 BC006965 BC013712 BC014699 BC016495 BC019977 Blcap C230080I20Rik Cab39 Casp6 Cav1 Ccnd2 Ccr2 Ccrn4l Chchd3 Cited1 Clec7a Cndp2 Cnn2 Col5a2 Colec12 Cops8 Cox5b Creb3l2 Cr…
149	V$ELF1_Q6	169	169	178	7470	8354	-2.54	0.0	1.17	0.26	1110007H17Rik 1110020C13Rik 1110021H02Rik 1700048E23Rik 2510010F15Rik 4633402D15Rik 6330579B17Rik 9030408N13Rik Acadl Acas2 Adrm1 Ak2 Akr1b8 Aldh1a1 Aldh1a7 Aldh2 Anxa4 Apobec1 Arhgdib Art3 Atf4 B4galt7 B7h3 BC019977 Bcar3 Bmi1 Cab39 Capza2 Casp6 Ccnd2 Ccr2 Ccrn4l Cd72 Cdkn2b Clec7a Cndp2 Col4a1 Col4a2 Colec12 Cox5b Creb3l2 Ctsl Ctsz Cxcl15 Cxcr6 Cyp51 D7Rp2e Ddef1 Dnajb10 Dnajb6 Dpp7 E430036I04R…
150	V$NRF2_Q4: heterodimer containing Nrf2	97	97	250	4147	11677	-2.54	0.0	1.39	0.29	3110006P09Rik 4633402D15Rik 5730409F24Rik 9030408N13Rik Aacs Adrm1 Akr1b8 Aldh1a7 Aox1 Apobec1 Arhgap17 Arhgdib Arl10b B7h3 BC006965 BC016495 BC019977 Bag3 Blcap C230080I20Rik Cab39 Casp6 Cda Clec7a Col4a1 Crym Cxcr6 Cyp7b1 Ebi2 Fcrl3 Foxa1 Gbp1 Gbp4 Gdf3 Glo1 Gpd2 Gpx2 Gstp1 H2-T10 H2-T22 Hao1 Hivep1 Ifi44 Ifit3 Igfbp1 Igj Isg20 Itgax Itgb4bp Kcmf1 Kctd10 Lamc2 MGC6357 Mal2 Mccc1 Met Mmp13 Mmp3 …
151	V$NKX25_01: homeo domain factor Nkx-2.5/Csx, tinman homolog	166	166	181	7804	8020	-2.54	0.0	0.32	0.0	0610033H09Rik 1700048E23Rik 1810044O22Rik 3110006P09Rik 5730409F24Rik 6030404E16Rik A930011F22Rik Acas2 Actr1a Actr3 Ak2 Alad Aldh1a7 Aldh2 Anxa4 Anxa5 Arhgap17 Atf4 B4galt7 Bcar3 Blcap Bmi1 Ccr2 Cd72 Cda Cdkn2b Chchd3 Cited1 Clca4 Clec7a Cnn2 Col18a1 Col5a2 Colec12 Ctnnbl1 Cxcr6 Cyba Cybrd1 Cyp51 D2Bwg0891e D7Rp2e Dnahc8 E430036I04Rik Ebi2 Edg7 Ehd1 Eps8 Ercc1 Fbp1 Fbp2 Fcrl3 Fgb Fgf1 Fgfr1op2 F…
152	V$HFH1_01: HNF-3/Fkh Homolog 1	39	39	308	2092	13732	-2.54	0.0	0.13	0.0	1110020C13Rik Acas2 Arhgdib B7h3 Cav1 Enpp2 Fgb Fgf1 Gadd45a Glo1 Gpm6b Guk1 H2-T23 Has2 Igj Indo Itih2 Klra2 Lats1 MGC6357 Manba Mest Mmp13 Mvp Myo1h Ndrg1 Peg12 Pex19 Plau Plscr1 Pou2af1 Relb Sec13l1 Sepw1 Slc1a5 Slfn4 Tuba1 Usp39 Zwint
153	V$HNF4_DR1_Q3	271	271	76	12645	3179	-2.54	0.0	0.2	0.0	0610033H09Rik 1110007H17Rik 1110020C13Rik 1110021H02Rik 1700048E23Rik 1810044O22Rik 2510010F15Rik 2810052M02Rik 3110006P09Rik 4633402D15Rik 5730409F24Rik 6030404E16Rik 6330579B17Rik 9030408N13Rik Aacs Acas2 Actr3 Adrm1 Ak2 Akr1b8 Alad Aldh1a7 Antxr1 Anxa4 Anxa5 Apobec1 Arhgap17 Arpc5 Arpc5l Atf4 B4galt7 B7h3 BC006779 BC006965 BC013712 BC014699 BC016495 BC019977 Bag3 Bcar3 Blcap Bst2 C1qtnf1 C2300…
154	V$AREB6_03: AREB6 (Atp1a1 regulatory element binding factor 6)	47	47	300	2454	13370	-2.55	0.0	0.15	0.0	Akr1b8 Aldh1a7 Anxa5 Arg2 Arhgap17 Atf4 Bag3 C230080I20Rik Cdkn2b Cnn2 Cybrd1 Dpp7 Ehd1 Ercc1 Fbp1 Fgfr1op2 Foxa1 Gpc1 Gstm2 Gzma Ifi47 Irak4 Kcmf1 Lamc2 Lrrk1 Mal2 Manba Mccc1 Moxd1 Mrpl16 Ms4a4d Mvp Nfkb2 Ogfr Padi4 Pex19 Pfn2 Plod3 Prss22 Sdf4 Shkbp1 Slc30a2 Slfn4 Spint1 Trim30 Tuba1 Vasp
155	V$CEBPGAMMA_Q6	244	244	103	11380	4444	-2.57	0.0	0.27	0.0	0610033H09Rik 1110020C13Rik 1110021H02Rik 1700048E23Rik 1810044O22Rik 2510010F15Rik 5730409F24Rik 6330579B17Rik 9030408N13Rik A930011F22Rik Aacs Acadl Acas2 Adrm1 Ak2 Akr1b8 Alad Aldh1a7 Aldh2 Antxr1 Anxa4 Anxa5 Aox1 Arg2 Arhgap17 Arl10b Arpc5 Arpc5l Art3 B4galt7 B7h3 BC006779 BC006965 BC013712 BC014699 BC016495 Bag3 Blcap Bmi1 Cab39 Calu Capza2 Casp6 Cav1 Ccnd2 Ccr2 Cd72 Cdkn2b Chchd3 Cited1 Clc…
156	V$SREBP_Q3	117	117	230	5101	10723	-2.58	0.0	1.21	0.26	1110021H02Rik 1700048E23Rik 6030404E16Rik 6330579B17Rik 9030408N13Rik Acas2 Actr3 Adrm1 Ak2 Akr1b8 Alad Apobec1 Arhgap17 Atf4 B4galt7 B7h3 BC006779 BC019977 Calu Capzb Cav1 Ccr2 Cd72 Cdkn2b Chchd3 Clca4 Clec7a Clic4 Colec12 Cyp51 Cyp7b1 D7Rp2e Ddx21 Derl1 Dnahc8 Dnajb10 Dnajb6 Ehd1 Ercc1 Fcrl3 Fdps Fgf1 Fkbp7 Foxa1 Gpm6b Gstk1 Gstm2 H2-T10 H2-T23 H28 Hmgcs1 Hoxa1 Hp Icsbp1 Ifi47 Ifit2 Ifitm3 Indo…
157	V$SMAD3_Q6	196	196	151	9142	6682	-2.59	0.0	0.35	0.0	1110020C13Rik 1110021H02Rik 1700048E23Rik 2810052M02Rik 3110006P09Rik 4633402D15Rik 6030404E16Rik 6330579B17Rik 9030408N13Rik Acadl Acas2 Actr3 Adrm1 Alad Anxa4 Aox1 Apobec1 Arg2 Arhgdib Arl10b Arpc5l Art3 Atf4 B7h3 BC006779 BC006965 BC013712 BC014699 Bag3 Bcar3 C1qtnf1 Cab39 Calu Capzb Casp6 Cav1 Ccr2 Cda Cdkn2b Clic4 Cnn2 Col18a1 Col5a2 Cops8 Creb3l2 Ctnnbl1 Ctsl Ctsz Cxcl15 Cxcl2 Cxcr6 Cybrd1 …
158	V$PTF1BETA_Q6	34	34	313	1281	14543	-2.59	0.0	1.91	0.51	0610033H09Rik 1110021H02Rik 2810052M02Rik 9030408N13Rik Aldh1a7 Anxa5 Apobec1 Cdkn2b Cxcl2 Cxcr6 Derl1 Dlgap4 Dnahc8 Fdps Fgb Fgfr1op2 Gbp4 Hck Hist3h2ba Ifi44 Ifitm3 Klhdc4 Mccc1 Ms4a4d Ms4a6c Ndrg1 Nlk Pace4 Relb Stx7 Thy1 Tmem38b Tor3a Ywhab
159	V$OCT1_B: Octamer binding factor 1	15	15	332	958	14866	-2.59	0.0	0.07	0.0	Acadl Adrm1 Aldh1a7 Clca4 Derl1 Elf3 Gadd45a Itga9 Nmi Rcn1 Rsad2 Serpina3g Slfn4 Trib3 Wdr10
160	V$CREB_Q4_01	106	106	241	4606	11218	-2.6	0.0	1.21	0.26	1700048E23Rik 2810052M02Rik Actr1a Adrm1 Aldh2 Arg2 Arpc5 Atf4 BC006779 BC006965 Bag3 C1qtnf1 C230080I20Rik Calu Ccnd2 Cd72 Cdkn2b Chchd3 Clic4 Cndp2 Col5a2 Cox5b Creb3l2 Crym Ctsl Cyp51 D10Ertd718e Ddx21 Dlgap4 Dnahc8 Dnajb10 E430036I04Rik Ehd1 Fkbp7 Fkbp9 Foxa1 Fst Glipr1 Gpc1 Gpm6b Gstk1 Guk1 H2-T10 H2-T22 H2-T24 Hmgcr Hmgcs1 Hoxa1 Hoxa2 Hspe1 Hyou1 Inpp5b Irak4 Isg20 Itga9 Itm2c Jarid1b Klhdc…
161	V$GFI1_01: growth factor independence 1	106	106	241	4612	11212	-2.62	0.0	1.19	0.26	0610033H09Rik 1110021H02Rik 2510010F15Rik 3110006P09Rik 5730409F24Rik 9030408N13Rik A930011F22Rik Actr3 Aldh1a1 Aox1 Arl10b Art3 B4galt7 BC006779 BC016495 Bst2 Calu Capzb Cav1 Ccr2 Ccrn4l Clca4 Clec7a Cndp2 Cnn2 Col18a1 Col4a2 Col5a2 Colec12 Creb3l2 Cxcl2 Cyp51 Ddef1 Ddx21 Dlgap4 Dnahc8 Elf3 Enpp2 Fbp2 Fdps Fgb Fst Gpm6b Gpr109b Gpx2 Gstm2 Guk1 Gzma H28 Hao1 Has2 Hc Hexa Hmgcs1 Hoxa1 Hp Ifit3 Igf…
162	V$ZID_01: zinc finger with interaction domain	45	45	302	2341	13483	-2.62	0.0	0.17	0.0	Ak2 B4galt7 BC013712 BC019977 Bmi1 Bst2 Calu Ccrn4l Cd72 Cndp2 Col4a1 Ercc1 Fgf1 Gdf3 Glipr1 Gzma Hexa Hivep1 Hoxa1 Hyou1 Irak4 Isg20 Itgax Itgb4bp Jarid1b Laptm4b Lpgat1 Mafk Map2k2 Nek7 Nmi Pfdn2 Pi4k2b Plod3 Ptges2 Pthlh Rcn1 Senp3 Slc1a5 Slc25a25 Spon1 Stx3 Trib3 Usmg5 Wfdc2
163	V$TGIF_01: TGIF (5'TG3' interacting factor)	100	100	247	4345	11479	-2.63	0.0	1.18	0.26	6030404E16Rik 6330579B17Rik A930011F22Rik Acadl Actr1a Adrm1 Ak2 Akr1b8 Aldh1a7 Aox1 Arhgap17 Arhgdib Arpc5 B7h3 BC006779 Bag3 Bcar3 Blcap C1qtnf1 Cab39 Capza2 Cd72 Cdkn2b Chchd3 Cnn2 Col18a1 Col4a2 Cox5b Crym Ctnnbl1 Cxcl15 Cxcl2 Cyp51 Derl1 Dnahc8 Fbp1 Fkbp9 Gdf3 Gpc1 Gpx2 Grem1 Gstk1 Gstm2 Gstp1 H2-T24 Hc Hist3h2ba Hivep1 Hoxa1 Hyou1 Ifi44 Ifit2 Igfbp1 Il2rg Inpp5b Isg20 Itga9 Itgax Itm2c Kcmf…
164	V$AREB6_01: AREB6 (Atp1a1 regulatory element binding factor 6)	80	80	267	3411	12413	-2.64	0.0	1.31	0.27	1110020C13Rik 2510010F15Rik 6330579B17Rik A930011F22Rik Acadl Actr3 Adrm1 Ak2 Anxa4 Arpc5 B7h3 BC006779 BC006965 BC014699 Bag3 Camsap1 Capza2 Casp6 Ccnd2 Ccrn4l Col4a1 Col4a2 Cops8 Cox5b Ctsl Cxcl2 Cyba Cybrd1 Derl1 Ebi2 Fabp7 Fcrl3 Fgf1 Fgfr1op2 Fkbp1a Fkbp9 Glo1 Gstm2 H2-T10 Hp Hyou1 Ifi44 Ifitm3 Irg1 Isg20 Itgax Klra2 Lamc2 Laptm5 Lrrk1 Mal2 Manba Map2k2 Mccc1 Mest Met Ms4a6c Nfkb2 Nmi Oas1a P…
165	V$PPARG_03: PPAR (peroxisome proliferator-activated receptor gamma)	139	139	208	6178	9646	-2.64	0.0	0.99	0.17	1110020C13Rik 1700048E23Rik 2810052M02Rik 3110006P09Rik 4633402D15Rik Acas2 Adrm1 Ak2 Aldh1a7 Anxa4 Apobec1 Arg2 Atf4 B7h3 BC006779 BC006965 BC014699 BC016495 BC019977 Bag3 Bcar3 Cab39 Camsap1 Capzb Casp6 Ccnd2 Cd72 Cda Col4a1 Col4a2 Colec12 Cox5b Creb3l2 Ctnnbl1 Cxcl2 Cxcr6 Cyba Cybrd1 Cyp51 Cyp7b1 D10Ertd718e D7Rp2e Ddef1 Dpp7 E430036I04Rik Ebi2 Elf3 Enpp2 Ercc1 Fbp1 Fbp2 Fdps Fgb Fkbp1a Gdf3 G…
166	V$AHR_Q5: aryl hydrocarbon / dioxin receptor	47	47	300	1880	13944	-2.65	0.0	1.65	0.41	0610033H09Rik Aacs Aldh1a1 Anxa5 Atf4 BC006779 BC019977 Bmi1 Camsap1 Cited1 Colec12 Creb3l2 D2Bwg0891e Dnajb10 Ehd1 Fgfr1op2 Fst Gdf3 Gpm6b Gstm2 Guk1 Hoxa1 Igfbp1 Irg1 Klhdc4 Lamb1-1 Ly86 Nfil3 Nola1 Oasl1 Plau Plod3 Pyp Rab20 Rab32 Ranbp9 Semcap2 Slc25a20 Spint1 Spon1 T2bp Timm13a Tpd52l2 Trib3 Usmg5 Vdp Wfdc2
167	V$MYOGNF1_01: myogenin / nuclear factor 1 or related factors	79	79	268	3370	12454	-2.66	0.0	1.3	0.27	5730409F24Rik 6030404E16Rik 9030408N13Rik Acas2 Arpc5 B7h3 BC019977 Bmi1 C1qtnf1 C230080I20Rik Ccrn4l Cd72 Cda Cdkn2b Col18a1 Col4a2 Cops8 Cxcr6 Cyp7b1 D2Bwg0891e Dnpep Elf3 Fbp1 Fcrl3 Fgf1 Fkbp9 Gadd45a Gbp1 Gpc1 Gpd2 Gpr109b H2-T23 Hc Hivep1 Hmgcr Hoxa1 Hp Hyou1 Icsbp1 Ifi44 Indo Inpp5b Irg1 Jarid1b Kctd10 Klhdc4 Lcn7 MGC6357 Metapl1 Mmp3 Ms4a4b Ndufs2 Nek7 Nudt8 Oasl1 Pilrb Piwil2 Pkd2 Plau Pt…
168	V$TCF4_Q5	281	281	66	12558	3266	-2.66	0.0	1.37	0.29	0610033H09Rik 1110007H17Rik 1110020C13Rik 1110021H02Rik 1700048E23Rik 1810044O22Rik 2510010F15Rik 2810052M02Rik 3110006P09Rik 4633402D15Rik 5730409F24Rik 6030404E16Rik 6330579B17Rik 9030408N13Rik A930011F22Rik Aacs Acadl Actr3 Adrm1 Ak2 Akr1b8 Alad Aldh1a1 Aldh1a7 Anxa4 Anxa5 Aox1 Apobec1 Arg2 Arl10b Arpc5 Arpc5l Art3 Atf4 B4galt7 B7h3 BC006779 BC006965 BC013712 BC016495 BC019977 Bag3 Bcar3 Blcap…
169	V$CP2_01: CP2	221	221	126	9930	5894	-2.67	0.0	0.96	0.16	1110021H02Rik 2810052M02Rik 4633402D15Rik 6030404E16Rik 6330579B17Rik 9030408N13Rik A930011F22Rik Acadl Actr1a Adrm1 Ak2 Alad Aldh1a7 Aldh2 Antxr1 Anxa4 Apobec1 Arg2 Arhgap17 Arhgdib Arl10b Arpc5l Art3 B7h3 BC006779 BC006965 BC013712 BC014699 BC016495 BC019977 Bag3 Blcap Bmi1 C1qtnf1 C230080I20Rik Calu Camsap1 Capza2 Capzb Ccnd2 Ccr2 Cd72 Cda Chchd3 Cited1 Clca4 Clic4 Cndp2 Cnn2 Col18a1 Col5a2 Co…
170	V$CHOP_01: heterodimers of CHOP and C/EBPalpha	95	95	252	4533	11291	-2.67	0.0	0.33	0.0	0610033H09Rik 1110021H02Rik 1810044O22Rik 2810052M02Rik 3110006P09Rik 4633402D15Rik 5730409F24Rik Aacs Acas2 Actr3 Alad Anxa4 Aox1 Arg2 Arhgdib BC016495 Bcar3 Cab39 Ccnd2 Ccr2 Cda Cdkn2b Chchd3 Clec7a Colec12 Cox5b Cyp51 Ddx21 Derl1 Elf3 Fbp1 Fbp2 Fgfr1op2 Fkbp7 Gadd45a Glipr1 Glo1 Gpr109b Grem1 Gstk1 Gzma Hao1 Hivep1 Hmgcr Hmgcs1 Hspe1 Id4 Ifit3 Indo Inpp5b Irak4 Isg20 Klra2 Laptm5 Lst1 Map2k2 M…
171	V$PITX2_Q2: pituitary homeobox factor 2	146	146	201	6773	9051	-2.67	0.0	0.47	0.0	0610033H09Rik 1110007H17Rik 1110020C13Rik 1110021H02Rik 5730409F24Rik 9030408N13Rik Aacs Actr1a Actr3 Ak2 Akr1b8 Aldh2 Aox1 Apobec1 Arg2 Arl10b Arpc5l Art3 Atf4 BC006965 BC013712 BC016495 Bag3 C230080I20Rik Camsap1 Cav1 Ccrn4l Cda Cdkn2b Clca4 Cndp2 Cnn2 Cops8 Cox5b Ctnnbl1 Ctsl Cxcl2 D7Rp2e Ddx21 Derl1 Elf3 Ercc1 Fcrl3 Fgb Fkbp1a Fkbp7 Fkbp9 Gadd45a Glo1 Gpd2 Gpm6b Gpr109b Gstk1 Gstm2 Gstp1 H2-T…
172	V$EVI1_04: ectopic viral integration site 1 encoded factor	253	253	94	11733	4091	-2.68	0.0	0.33	0.0	0610033H09Rik 1700048E23Rik 3110006P09Rik 4633402D15Rik 6030404E16Rik 9030408N13Rik Aacs Actr1a Actr3 Akr1b8 Alad Aldh1a1 Aldh1a7 Antxr1 Anxa5 Aox1 Apobec1 Arg2 Arhgap17 Arhgdib Arl10b Arpc5 Arpc5l Art3 Atf4 B4galt7 B7h3 BC013712 BC014699 BC016495 Bag3 Bcar3 Blcap C1qtnf1 Cab39 Calu Capza2 Casp6 Cav1 Ccnd2 Ccr2 Ccrn4l Cd72 Cda Chchd3 Cited1 Clca4 Clec7a Clic4 Cndp2 Col18a1 Col4a1 Col4a2 Col5a2 Co…
173	V$CDX2_Q5	218	218	129	10063	5761	-2.68	0.0	0.45	0.0	0610033H09Rik 1110020C13Rik 1110021H02Rik 1700048E23Rik 1810044O22Rik 2510010F15Rik 3110006P09Rik 4633402D15Rik Aacs Acadl Actr1a Actr3 Adrm1 Akr1b8 Alad Aldh1a7 Antxr1 Anxa4 Aox1 Apobec1 Arg2 Arhgap17 Arl10b Art3 Atf4 B4galt7 BC006779 BC006965 BC013712 BC016495 Bag3 Bcar3 Blcap Bmi1 Cab39 Calu Capza2 Casp6 Cav1 Ccr2 Ccrn4l Cd72 Cda Cdkn2b Chchd3 Cited1 Clca4 Clec7a Cndp2 Col5a2 Colec12 Cops8 Cox…
174	V$MTATA_B: Muscle TATA box	165	165	182	7572	8252	-2.69	0.0	0.57	0.0	1110021H02Rik 1700048E23Rik 3110006P09Rik 4633402D15Rik 5730409F24Rik 6330579B17Rik Aacs Acadl Actr1a Ak2 Akr1b8 Alad Aldh1a7 Anxa4 Aox1 Apobec1 Arg2 Arhgap17 Arhgdib Arl10b Arpc5l Atf4 B4galt7 BC006965 BC014699 BC016495 Bmi1 Bst2 Cab39 Calu Capzb Casp6 Cav1 Ccrn4l Cdkn2b Cited1 Clca4 Cndp2 Col4a1 Col5a2 Colec12 Creb3l2 Ctsl Cxcl15 Cyba Cyp7b1 D7Rp2e Ddx21 Derl1 Dnahc8 Dnajb10 Dnajb6 Ebi2 Edg7 Eh…
175	V$ELK1_01: Elk-1	94	94	253	4105	11719	-2.69	0.0	1.1	0.23	0610033H09Rik 1110020C13Rik 1700048E23Rik 2510010F15Rik 3110006P09Rik 5730409F24Rik 6030404E16Rik 6330579B17Rik 9030408N13Rik Aacs Actr3 Adrm1 Ak2 Akr1b8 Aox1 Apobec1 Arhgdib Arpc5l BC006965 BC014699 BC016495 Blcap Calu Capza2 Capzb Cd72 Cnn2 Col4a2 Cox5b Ctsl Cxcl2 Cxcr6 Cybrd1 Derl1 Dnajb6 E430036I04Rik Edg7 Elf3 Ercc1 Fabp7 Fbp2 Fcrl3 Fkbp1a Gbp1 Gbp4 Hexa Hist3h2ba Id4 Irak4 Itm2c Kctd10 Klhd…
176	V$E2F1_Q4: E2F-1	95	95	252	4515	11309	-2.7	0.0	0.36	0.0	0610033H09Rik 1810044O22Rik 2510010F15Rik 2810052M02Rik 4633402D15Rik 6330579B17Rik A930011F22Rik Acas2 Aldh2 Arhgap17 Bag3 Bcar3 C1qtnf1 Calu Capza2 Clec7a Cops8 Cox5b Cyp51 D10Ertd718e D2Bwg0891e Ddx21 Dlgap4 Dnahc8 E430036I04Rik Fabp7 Fbp2 Fdps Fgfr1op2 Fkbp1a Fst Gpd2 Gstk1 H2-T24 Hck Hivep1 Hmgcr Hyou1 Id4 Itga9 Klhdc4 Lamb1-1 Laptm4b Laptm5 Lpgat1 Lrrk1 Lsm8 MGC6357 Manba Map2k2 Metapl1 Mrp…
177	V$HNF4ALPHA_Q6	121	121	226	5638	10186	-2.7	0.0	0.45	0.0	0610033H09Rik 1700048E23Rik 2510010F15Rik 2810052M02Rik 6030404E16Rik 6330579B17Rik 9030408N13Rik Acas2 Akr1b8 Alad Aldh1a7 Anxa4 Apobec1 Arl10b Art3 Atf4 BC006779 BC006965 Bst2 C1qtnf1 C230080I20Rik Cab39 Calu Ccr2 Cda Cdkn2b Clic4 Cndp2 Cops8 Cox5b Crym Ctnnbl1 Cxcl2 Cyba Cyp51 D7Rp2e Ddef1 Dnpep Ercc1 Fbp1 Fcrl3 Fgb Fkbp9 Foxa1 Fst Grem1 Gstk1 Gstp1 Guk1 Gzma H2-T10 H2-T22 H2-T24 Hao1 Has2 Hc …
178	V$HNF1_01: hepatic nuclear factor 1	57	57	290	2850	12974	-2.7	0.0	0.23	0.0	0610033H09Rik 1110020C13Rik 1110021H02Rik Acadl Ak2 Antxr1 Arpc5 B4galt7 BC016495 Bag3 Blcap Cab39 Cav1 Cdkn2b Ddef1 Derl1 Fabp7 Fgb Gbp4 Glo1 Gpm6b Gzma H2-T22 H2-T23 Has2 Hc Hoxa2 Hspe1 Ifit2 Igfbp1 Inpp5b Lamc2 Lats1 Mccc1 Mmp3 Mrpl16 Ms4a4b Ms4a6c Ndufv1 Nmi Nol7 Pi4k2b Prss22 Pthlh Pyp Ranbp9 Scarb2 Sec13l1 Sephs2 Shkbp1 Stag3 Stx7 Tlr1 Trim30 Tuba1 Zfhx1b Zwint
179	V$TAL1_Q6	146	146	201	6611	9213	-2.7	0.0	0.74	0.05	1110007H17Rik 1110020C13Rik 1810044O22Rik Aacs Ak2 Akr1b8 Antxr1 Aox1 Apobec1 Arhgap17 Arl10b Arpc5 B7h3 BC006779 BC013712 Bcar3 Bmi1 C1qtnf1 Cab39 Capza2 Capzb Casp6 Ccnd2 Ccrn4l Cd72 Chchd3 Colec12 Cox5b Creb3l2 Crym Ctnnbl1 Cxcl2 Cyba Cybrd1 Cyp51 Cyp7b1 D7Rp2e Ddx21 Dnahc8 Dnajb10 E430036I04Rik Ebi2 Elf3 Enpp2 Fabp7 Fbp1 Fbp2 Fcrl3 Fgf1 Fkbp9 Gbp1 Gdf3 Gpc1 Gpd2 Gpr109b Guk1 H2-T10 H2-T22 H2-…
180	V$OCT1_Q6: octamer factor 1	313	313	34	14519	1305	-2.7	0.0	0.14	0.0	1110007H17Rik 1110020C13Rik 1110021H02Rik 1700048E23Rik 1810044O22Rik 2510010F15Rik 2810052M02Rik 3110006P09Rik 4633402D15Rik 5730409F24Rik 6030404E16Rik 6330579B17Rik 9030408N13Rik A930011F22Rik Aacs Acadl Acas2 Actr1a Actr3 Adrm1 Ak2 Akr1b8 Alad Aldh1a7 Aldh2 Antxr1 Anxa4 Aox1 Apobec1 Arg2 Arhgap17 Arhgdib Arl10b Arpc5 Arpc5l Art3 Atf4 B4galt7 B7h3 BC006779 BC006965 BC013712 BC014699 BC016495 B…
181	V$NFY_Q6: nuclear factor Y (Y-box binding factor)	120	120	227	5578	10246	-2.7	0.0	0.48	0.0	0610033H09Rik 1700048E23Rik 1810044O22Rik 2510010F15Rik 6330579B17Rik 9030408N13Rik Acadl Actr1a Ak2 Alad Aldh1a7 Aldh2 Antxr1 Aox1 Arhgap17 Arhgdib Arpc5 Atf4 B4galt7 BC006779 BC006965 BC013712 BC014699 C1qtnf1 Cab39 Calu Capza2 Clec7a Cnn2 Creb3l2 Ctnnbl1 Ctsl Cybrd1 Cyp51 D10Ertd718e Ddef1 Ddx21 Derl1 Elf3 Enpp2 Ercc1 Fabp7 Fcrl3 Fdps Fkbp1a Foxa1 Glipr1 Glo1 Gpc1 Gpr109b Gstk1 H2-T10 H2-T22 H…
182	V$ZTA_Q2	112	112	235	5001	10823	-2.72	0.0	0.88	0.12	0610033H09Rik 1110007H17Rik 1110020C13Rik 2810052M02Rik 5730409F24Rik Actr3 Adrm1 Ak2 Akr1b8 Aldh1a7 Aldh2 Aox1 Apobec1 Arg2 Arhgap17 Art3 B4galt7 BC014699 Bag3 Blcap C230080I20Rik Cab39 Capza2 Capzb Casp6 Ccrn4l Col18a1 Col4a2 Cops8 Cxcl15 D2Bwg0891e D7Rp2e Ddef1 Ddx21 Dnahc8 Dnajb6 Dpp7 Ebi2 Ehd1 Elf3 Ercc1 Fbp2 Fdps Fgb Gdf3 Glo1 Gstp1 Guk1 H2-T23 Hao1 Has2 Hexa Hist3h2ba Hivep1 Icsbp1 Igj Ira…
183	V$AP1_Q2: activator protein 1	233	233	114	10713	5111	-2.73	0.0	0.49	0.0	0610033H09Rik 1110007H17Rik 1110020C13Rik 1110021H02Rik 1700048E23Rik 1810044O22Rik 2810052M02Rik 3110006P09Rik 4633402D15Rik 5730409F24Rik 6330579B17Rik Aacs Acas2 Adrm1 Ak2 Akr1b8 Alad Aldh1a1 Aldh1a7 Aldh2 Antxr1 Anxa5 Aox1 Apobec1 Arg2 Arhgdib Arl10b Arpc5 Arpc5l Atf4 B4galt7 BC006779 BC006965 BC014699 BC016495 BC019977 Bag3 Bcar3 Blcap Bst2 C1qtnf1 C230080I20Rik Cab39 Capza2 Capzb Casp6 Ccr2…
184	V$MAX_01: Max	19	19	328	648	15176	-2.73	0.0	2.05	0.53	Arpc5 Art3 Atf4 Bag3 Cndp2 Ctsl Ddef1 Dpp7 Fkbp1a Fkbp9 Gstm2 Guk1 Gzma Hp Niban Ptges2 Sdf4 Sept9 Spon1
185	V$E47_02: E47	55	55	292	2280	13544	-2.73	0.0	1.4	0.3	1700048E23Rik 4633402D15Rik BC013712 Bag3 C230080I20Rik Capzb Chchd3 Cndp2 Col18a1 Cops8 Crym Cxcl2 Cybrd1 D10Ertd718e D7Rp2e E430036I04Rik Edg7 Eps8 Fbp1 Fgf1 Gbp1 Glipr1 Gpc1 Gstm2 Icsbp1 Ifi44 Irak4 Itgb4bp Kcmf1 Lamb1-1 Lamc2 Metapl1 Mrpl16 Myo1h Pace4 Padi4 Pou2af1 Rcn1 Scarb2 Scmh1 Semcap2 Slc25a25 Slc30a2 Slfn4 Spint1 Sqle Stag3 Stx7 Thy1 Timm13a Tlr1 Tmem38b Tmprss4 Usp22 Zfp239
186	V$TEF_Q6	123	123	224	5618	10206	-2.74	0.0	0.64	0.02	1110020C13Rik 1700048E23Rik 4633402D15Rik Acadl Acas2 Actr1a Akr1b8 Arg2 Arhgdib Arl10b Arpc5 Art3 B4galt7 BC016495 Bcar3 Cab39 Capza2 Cav1 Cd72 Chchd3 Cited1 Clec7a Cndp2 Col4a2 Col5a2 Colec12 Ctnnbl1 Ctsl Cxcl15 Cyp51 D10Ertd718e D2Bwg0891e Derl1 Dnahc8 Dnajb10 Dnpep Ebi2 Edg7 Elf3 Fbp2 Fgb Fgf1 Gbp1 Glipr1 Gpm6b Gpr109b Gpx2 Grem1 Gstk1 H2-T23 Hist3h2ba Hivep1 Hmgcs1 Hp Hyou1 Id4 Ifi44 Igj Ira…
187	V$MYOD_01: myoblast determination gene product	226	226	121	10340	5484	-2.74	0.0	0.58	0.0	1110007H17Rik 1110020C13Rik 1110021H02Rik 1700048E23Rik 4633402D15Rik 9030408N13Rik A930011F22Rik Aacs Actr1a Actr3 Akr1b8 Aldh1a7 Aldh2 Antxr1 Anxa4 Aox1 Apobec1 Arg2 Arhgap17 Arhgdib Arpc5 Arpc5l Art3 Atf4 B4galt7 B7h3 BC006779 BC013712 BC014699 BC016495 Bag3 Bcar3 Bst2 C230080I20Rik Capza2 Capzb Ccnd2 Ccrn4l Cd72 Cda Cdkn2b Chchd3 Cited1 Clic4 Cndp2 Cnn2 Col18a1 Col4a1 Col4a2 Cops8 Creb3l2 Cry…
188	V$STAT5A_02	50	50	297	2522	13302	-2.74	0.0	0.22	0.0	0610033H09Rik 4633402D15Rik 6030404E16Rik Ak2 Antxr1 Arg2 Atf4 BC019977 Bmi1 Cab39 Cav1 Ccnd2 Clic4 Cndp2 Col4a2 Cops8 Ctsl Cyp51 Enpp2 Fcrl3 Fkbp1a H2-T22 Hmgcr Hoxa2 Ifit2 Itih2 Kcmf1 Laptm4b Lpgat1 Manba Mmp13 Moxd1 Ndrg1 Niban Nup62 Pfdn2 Prss22 Rab20 Slamf8 Snx10 Socs3 Thy1 Tlr1 Tnfrsf11b Txnrd1 Usp22 Vasp Wif1 Wnt5a Zc3hdc1
189	V$OSF2_Q6	233	233	114	10562	5262	-2.75	0.0	0.77	0.07	0610033H09Rik 1110007H17Rik 1110020C13Rik 1110021H02Rik 1810044O22Rik 2510010F15Rik 2810052M02Rik 3110006P09Rik 4633402D15Rik 6030404E16Rik 6330579B17Rik A930011F22Rik Aacs Acas2 Actr1a Actr3 Ak2 Akr1b8 Aldh1a7 Aldh2 Antxr1 Anxa4 Anxa5 Aox1 Apobec1 Arg2 Arhgdib Arl10b Arpc5 Arpc5l Art3 Atf4 B4galt7 B7h3 BC006779 BC006965 BC013712 BC014699 BC016495 BC019977 Bag3 Bcar3 Blcap Bmi1 Bst2 C1qtnf1 Calu …
190	V$CDPCR3HD_01: cut-like homeodomain protein	110	110	237	5033	10791	-2.76	0.0	0.62	0.02	1110007H17Rik 1110020C13Rik 5730409F24Rik Acadl Akr1b8 Aox1 Arhgap17 Atf4 BC006779 BC019977 Bag3 Bcar3 Bmi1 C1qtnf1 Camsap1 Capzb Cd72 Cdkn2b Chchd3 Clca4 Clec7a Col18a1 Creb3l2 Cyba D10Ertd718e D7Rp2e Derl1 Dnahc8 Dnajb6 Dnpep E430036I04Rik Ehd1 Fabp7 Fbp1 Fgb Glo1 Gpd2 Gpr109b Grem1 Gstm2 H2-T10 H2-T22 H2-T24 H28 Has2 Hexa Hoxa1 Hoxa2 Hp Icsbp1 Ifit2 Ifit3 Igj Il2rg Indo Isg20 Itga9 Itgb4bp Iti…
191	V$PAX_Q6	337	337	10	15134	690	-2.77	0.0	2.21	0.63	0610033H09Rik 1110007H17Rik 1110020C13Rik 1110021H02Rik 1700048E23Rik 1810044O22Rik 2510010F15Rik 2810052M02Rik 3110006P09Rik 4633402D15Rik 5730409F24Rik 6030404E16Rik 6330579B17Rik 9030408N13Rik A930011F22Rik Aacs Acadl Acas2 Actr1a Actr3 Adrm1 Ak2 Akr1b8 Alad Aldh1a1 Aldh1a7 Aldh2 Antxr1 Anxa4 Anxa5 Aox1 Apobec1 Arg2 Arhgap17 Arhgdib Arl10b Arpc5 Arpc5l Art3 Atf4 B4galt7 B7h3 BC006779 BC006965 …
192	V$NFKAPPAB65_01: NF-kappaB (p65)	25	25	322	915	14909	-2.77	0.0	1.85	0.51	Anxa4 Bmi1 Ccr2 Clca4 Ctsl Cxcl2 Cxcr6 Elf3 Guk1 Ifi47 Irg1 Klhdc4 Lats1 Mpa2 Mvp Nfkb2 Nup62 Plau Pthlh Rab20 Relb Slamf8 T2bp Tor3a Usp18
193	V$VMYB_01: v-Myb	246	246	101	11284	4540	-2.77	0.0	0.52	0.0	1110020C13Rik 1110021H02Rik 1700048E23Rik 1810044O22Rik 5730409F24Rik 6030404E16Rik 9030408N13Rik A930011F22Rik Aacs Acadl Acas2 Actr3 Ak2 Akr1b8 Alad Aldh1a1 Aldh1a7 Aldh2 Antxr1 Anxa4 Anxa5 Aox1 Apobec1 Arg2 Arhgdib Arl10b Arpc5l Art3 B4galt7 BC006779 BC006965 BC013712 BC014699 BC016495 BC019977 Bcar3 Bmi1 Bst2 C1qtnf1 C230080I20Rik Cab39 Calu Camsap1 Capzb Casp6 Ccr2 Ccrn4l Cd72 Cda Cdkn2b Chc…
194	V$CEBPDELTA_Q6	255	255	92	11734	4090	-2.78	0.0	0.45	0.0	0610033H09Rik 1110020C13Rik 1110021H02Rik 1700048E23Rik 1810044O22Rik 2510010F15Rik 2810052M02Rik 4633402D15Rik 5730409F24Rik 6030404E16Rik 9030408N13Rik Aacs Acadl Acas2 Actr1a Akr1b8 Alad Aldh1a7 Aldh2 Anxa5 Aox1 Apobec1 Arhgap17 Arhgdib Arl10b Arpc5 Arpc5l Art3 B7h3 BC006965 BC013712 BC014699 BC016495 BC019977 Bag3 Bcar3 Blcap Bmi1 Bst2 C1qtnf1 Cab39 Casp6 Ccnd2 Ccr2 Cdkn2b Chchd3 Clec7a Cndp2…
195	V$E2F1_Q3_01	94	94	253	4357	11467	-2.79	0.0	0.52	0.0	2510010F15Rik 5730409F24Rik 6030404E16Rik 9030408N13Rik Aacs Acadl Acas2 Actr1a Actr3 Anxa5 Arhgap17 Arl10b Arpc5 Arpc5l Atf4 B4galt7 BC013712 C230080I20Rik Cab39 Calu Camsap1 Chchd3 Cited1 Clic4 Cox5b Cxcl2 D10Ertd718e D2Bwg0891e Dlgap4 Dnajb10 Dnpep Edg7 Eps8 Fkbp9 Foxa1 Fst Gpd2 Hc Hoxa1 Hyou1 Id4 Isg20 Klhdc4 Lamb1-1 Lpgat1 Lsm8 Ly86 Mafk Mal2 Manba Map2k2 Moxd1 Nckap1 Ndufs2 Nfil3 Nfkb2 Niba…
196	V$TAL1BETAE47_01: Tal-1beta:E47 heterodimer	24	24	323	875	14949	-2.79	0.0	1.84	0.51	1110020C13Rik 9030408N13Rik Adrm1 Arg2 Ccrn4l Dnahc8 Fcrl3 Gdf3 Gstm2 Gzma H2-T23 Itih2 Lats1 Lrrk1 Mrpl16 Ms4a4d Padi4 Rcn1 Rsad2 Slc30a2 Tmeff1 Tmem38b Tpd52l2 Trib3
197	V$EBF_Q6	99	99	248	4484	11340	-2.79	0.0	0.72	0.05	2810052M02Rik 6030404E16Rik A930011F22Rik Acadl Akr1b8 Alad Aldh1a7 Aldh2 Anxa4 Anxa5 Arpc5 Art3 Atf4 B7h3 BC014699 Bcar3 C1qtnf1 C230080I20Rik Cab39 Capzb Ccnd2 Clec7a Cnn2 Col4a1 Cox5b Creb3l2 Crym Ctnnbl1 Ctsz Cyp51 Cyp7b1 D7Rp2e Ddef1 Dnajb10 Dpp7 E430036I04Rik Edg7 Fkbp7 Gadd45a Gdf3 Gpd2 Gpm6b Gpr109b Gstk1 Guk1 Gzma H2-T10 H2-T22 Hck Hexa Hivep1 Hspe1 Hyou1 Icsbp1 Ifi44 Ifit3 Igj Il2rg Itg…
198	V$FOXD3_01: fork head box D3	293	293	54	13564	2260	-2.8	0.0	0.25	0.0	0610033H09Rik 1110007H17Rik 1110020C13Rik 1110021H02Rik 1700048E23Rik 1810044O22Rik 2510010F15Rik 2810052M02Rik 3110006P09Rik 4633402D15Rik 5730409F24Rik 6030404E16Rik 9030408N13Rik Aacs Acadl Acas2 Actr1a Actr3 Ak2 Akr1b8 Alad Aldh1a1 Aldh1a7 Aldh2 Antxr1 Anxa4 Anxa5 Apobec1 Arg2 Arhgdib Arl10b Arpc5 Arpc5l Art3 Atf4 B4galt7 B7h3 BC006965 BC013712 BC014699 BC016495 Bag3 Bcar3 Blcap C1qtnf1 Cab39…
199	V$LDSPOLYA_B: Lentiviral Poly A downstream element	282	282	65	12680	3144	-2.8	0.0	1.12	0.23	1110007H17Rik 1110020C13Rik 1110021H02Rik 5730409F24Rik 6030404E16Rik 6330579B17Rik 9030408N13Rik A930011F22Rik Aacs Acadl Acas2 Actr1a Actr3 Ak2 Akr1b8 Alad Aldh1a1 Aldh1a7 Aldh2 Anxa4 Anxa5 Aox1 Apobec1 Arg2 Arhgdib Arpc5l Art3 B4galt7 BC006779 BC006965 BC013712 BC014699 BC016495 BC019977 Bag3 Bcar3 Bmi1 Bst2 C1qtnf1 Cab39 Calu Camsap1 Capza2 Capzb Casp6 Cav1 Ccnd2 Ccr2 Cd72 Cdkn2b Chchd3 Cited…
200	V$VMYB_02: v-Myb	60	60	287	2548	13276	-2.8	0.0	1.21	0.26	1110020C13Rik 6030404E16Rik Acadl Acas2 Aldh2 Anxa4 Anxa5 Arg2 BC016495 Bcar3 Bmi1 Calu Capzb Clca4 Cox5b Creb3l2 Ctnnbl1 Cxcl15 Cybrd1 Dnahc8 Dnpep Fkbp7 Gpc1 Gpx2 Gstk1 Gstm2 Gzma H2-T24 Hao1 Ifi47 Indo Inpp5b Isg20 Jarid1b Manba Mrpl46 Ndufaf1 Ndufs2 Nfil3 Nfkb2 Nmi Nola1 Nup62 Pace4 Pou2af1 Prss22 Psmd14 Ptges2 Rab20 Rab32 Rsn Scmh1 Sept9 Slamf8 Slc16a1 Snx10 Socs3 Thy1 Usp18 Wif1
201	V$ETS2_B: c-Ets-2 binding sites	95	95	252	4352	11472	-2.8	0.0	0.61	0.02	1110020C13Rik 2510010F15Rik 6030404E16Rik 6330579B17Rik 9030408N13Rik Adrm1 Ak2 Aldh1a7 Aldh2 Aox1 Apobec1 Arhgdib Art3 Atf4 B7h3 BC014699 Blcap Bmi1 Capza2 Capzb Casp6 Ccnd2 Cd72 Cda Clec7a Cnn2 Col4a2 Cox5b Ctsl Cxcr6 Cybrd1 Dnajb6 E430036I04Rik Ercc1 Fcrl3 Gbp1 Gbp4 Gdf3 Glo1 Gpm6b Gstm2 Gzma Hck Hivep1 Hmgcs1 Ifi47 Igfbp1 Inpp5b Irak4 Irg1 Klhdc4 Klra2 Lamb1-1 Lsm8 Lst1 Mal2 Map2k2 Mccc1 Meta…
202	V$CREB_Q2: cAMP-response element-binding protein	36	36	311	1422	14402	-2.81	0.0	1.56	0.37	1700048E23Rik Arg2 C230080I20Rik Calu Ccnd2 Cdkn2b Creb3l2 Dnajb10 Dnajb6 E430036I04Rik Eps8 Fkbp7 Glipr1 Gpm6b Guk1 H2-T24 Hmgcr Hmgcs1 Hoxa1 Itga9 Mafk Mrpl16 Ndufv1 Nfkb2 Nola1 Pfdn2 Psmc4 Relb Sema3b Senp3 Slc30a2 Slfn4 St7 Uap1 Xrn2 Zwint
203	V$EVI1_03: ectopic viral integration site 1 encoded factor	4	4	343	68	15756	-2.83	0.0	2.67	0.82	Glipr1 Ms4a4c Ms4a4d Pilrb
204	V$HP1SITEFACTOR_Q6	85	85	262	3857	11967	-2.84	0.0	0.69	0.05	1810044O22Rik 3110006P09Rik 4633402D15Rik 5730409F24Rik 6030404E16Rik A930011F22Rik Acadl Antxr1 Anxa4 Anxa5 Aox1 Arhgdib Art3 BC006779 BC013712 BC016495 Bmi1 Cav1 Ccr2 Cndp2 Col4a2 Ctsl Cxcl2 Cxcr6 Ddx21 Derl1 Elf3 Ercc1 Fgfr1op2 Fkbp7 Gadd45a Glo1 Gpr109b Gstk1 Gstp1 H2-T24 H28 Hmgcs1 Icsbp1 Il2rg Isg20 Itga9 Itgb4bp Klhdc4 Klra2 Lats1 Lrrk1 Lsm8 Lst1 MGC6357 Mest Metapl1 Mmp13 Mmp3 Mrpl46 Ms4a…
205	V$GCM_Q2	77	77	270	3607	12217	-2.84	0.0	0.47	0.0	1810044O22Rik 9030408N13Rik A930011F22Rik Actr3 Ak2 Antxr1 Anxa5 BC014699 BC016495 Bcar3 Bst2 C230080I20Rik Calu Ccnd2 Clca4 Clec7a Col18a1 Col4a1 Col5a2 Creb3l2 Ddef1 Ddx21 Dlgap4 Dnahc8 Dnpep Enpp2 Gbp4 Gstm2 H2-T24 H28 Hck Hexa Hoxa2 Ifit2 Il2rg Itgax Itih2 Klra2 Lst1 Metapl1 Mmp13 Moxd1 Mrpl16 Mrpl46 Myo1h Nlk Nol7 Oas1a Padi4 Pex19 Pilrb Pkd2 Plau Plod3 Ppp4r2 Rab20 Scmh1 Sec13l1 Sept9 Shkbp…
206	V$LPOLYA_B: Lentiviral Poly A signal	69	69	278	3282	12542	-2.85	0.0	0.4	0.0	2510010F15Rik 3110006P09Rik Actr3 Arhgdib Art3 BC013712 BC019977 Bag3 Cav1 Ccr2 Cdkn2b Clca4 Col4a2 Creb3l2 Ctnnbl1 Cyp51 Cyp7b1 D7Rp2e Ddx21 Dnahc8 Fabp7 Fcrl3 Gbp1 Gzma H2-T23 H2-T24 H28 Hao1 Hc Hexa Hmgcs1 Hoxa2 Ifi44 Ifit2 Ifitm3 Indo Inpp5b Isg20 Itgb4bp Itih2 Klra2 Lsm8 Lst1 Mafk Ms4a4b Ms4a4c Ms4a4d Ms4a6c Ndufaf1 Oasl1 Padi4 Pfdn2 Pi4k2b Pilrb Plau Rab20 Ranbp9 Rsad2 Rsn Scmh1 Sqle St7 Ti…
207	V$XFD3_01: Xenopus fork head domain factor 3	37	37	310	1899	13925	-2.87	0.0	0.22	0.0	Acadl BC016495 Bcar3 Calu Cav1 Clec7a Col5a2 Cxcr6 Enpp2 Fgb Foxa1 Glo1 Gpm6b H2-T23 H2-T24 Hivep1 Ifit2 Itgax Lrrk1 MGC6357 Mafk Mccc1 Met Ms4a4b Ndufaf1 Ndufv1 Nmi Ppp1r14a Slc30a2 St7 Timm13a Tlr1 Tnfrsf11b Uap1 Usp39 Wdr10 Wif1
208	V$MYCMAX_01: c-Myc:Max heterodimer	6	6	341	136	15688	-2.88	0.0	2.46	0.72	Dnpep Hp Niban Rab20 Sept9 Vdp
209	V$GATA1_05: GATA-binding factor 1	53	53	294	2587	13237	-2.88	0.0	0.32	0.0	Arl10b Arpc5l Bmi1 Capzb Cav1 Ccnd2 Chchd3 Clca4 Cops8 Ctsz Cxcl15 Cyba Dnahc8 E430036I04Rik Enpp2 Glo1 Gpr109b Gstk1 H2-T24 H28 Hao1 Has2 Hist3h2ba Hoxa1 Hp Hyou1 Ifi44 Ifitm3 Igj Indo Inpp5b Irak4 Klhdc4 Laptm4b Mrpl16 Ms4a4c Ms4a4d Ogfr Plac8 Psmd14 Pthlh Sca10 Scmh1 Sepw1 Serpina3g Slc30a2 Snx10 Tcte3 Tnfrsf11b Trib3 Usp18 Vasp Xrn2
210	V$E2F_Q4_01	68	68	279	2998	12826	-2.88	0.0	0.91	0.13	6330579B17Rik A930011F22Rik Actr3 Anxa5 Bag3 Bcar3 Cab39 Calu Capza2 Ccnd2 Cox5b Creb3l2 D10Ertd718e Dlgap4 Dnahc8 E430036I04Rik Ehd1 Fbp2 Fdps Fgfr1op2 Fst Gpc1 Hck Hivep1 Hoxa1 Hoxa2 Hyou1 Klhdc4 Laptm4b Lpgat1 Lsm8 MGC6357 Manba Mrps26 Muc1 Ndrg1 Nol7 Pi4k2b Plau Plod3 Prep Ptges2 Ptpn12 Rab32 Rbp4 Samhd1 Sdf4 Sec23b Senp3 Sepw1 Slc16a1 Slc1a5 Slc25a25 Slfn3 Spint1 Spon1 Stx3 Tmem38b Tor3a Trp…
211	V$MAF_Q6	14	14	333	454	15370	-2.89	0.0	2.02	0.52	4633402D15Rik Arhgdib Dnahc8 Inpp5b Isg20 Itgax Ms4a6c Nup62 Piwil2 Prss22 T2bp Tmprss4 Xrn2 Zfp239
212	V$NFY_01: nuclear factor Y (Y-box binding factor)	73	73	274	3374	12450	-2.89	0.0	0.56	0.0	0610033H09Rik 1810044O22Rik 2510010F15Rik 9030408N13Rik Actr1a Adrm1 Aldh1a7 Aldh2 Antxr1 Aox1 Arhgap17 Atf4 B4galt7 BC006779 BC014699 Ccrn4l Clic4 Cnn2 Creb3l2 Ctnnbl1 Ctsl D10Ertd718e Ddx21 Derl1 Dpp7 Elf3 Ercc1 Fabp7 Fdps Glo1 Gpc1 Gpr109b Gstk1 H2-T10 H2-T22 H2-T23 H2-T24 Hist3h2ba Hmgcr Hmgcs1 Hspe1 Hyou1 Icsbp1 Id4 Il2rg Inpp5b Irg1 Mccc1 Mrpl16 Ndrg1 Nup62 Oas1a Pdlim4 Piwil2 Plac8 Rcn1 Re…
213	V$S8_01: S8	26	26	321	1409	14415	-2.89	0.0	0.17	0.0	3110006P09Rik Arhgdib Clec7a Cxcl15 Ddef1 Dnajb6 Foxa1 H2-T10 H2-T22 H2-T23 Hist3h2ba Igj Indo Kcmf1 Lpgat1 Ms4a6c Nlk Nola1 Plscr1 Ranbp9 Snx10 Sqle Tlr1 Tpd52l2 Txnrd1 Usmg5
214	V$CMYB_01: c-Myb	70	70	277	3247	12577	-2.9	0.0	0.54	0.0	0610033H09Rik 1110021H02Rik 6030404E16Rik 6330579B17Rik Acadl Ak2 Aldh2 Arl10b Atf4 BC006779 BC016495 Bst2 C1qtnf1 C230080I20Rik Cab39 Ccnd2 Cndp2 Col5a2 Crym Ctnnbl1 Dnpep Ebi2 Edg7 Elf3 Eps8 Fbp1 Fcrl3 Fgfr1op2 Fkbp7 Gbp1 Glo1 Gpc1 Grem1 Hmgcr Hp Icsbp1 Ifi47 Igj Inpp5b Lamc2 Laptm5 Lats1 MGC6357 Mmp3 Mpa2 Mrpl16 Myo1h Nfil3 Nfkb2 Niban Nol7 Nup62 Oasl1 Padi4 Pfn2 Ppp1r14a Ppp4r2 Ptges2 Rab20 R…
215	V$E2F1_Q4_01	73	73	274	3307	12517	-2.9	0.0	0.7	0.05	6330579B17Rik A930011F22Rik Actr3 Anxa5 Bag3 Bcar3 Cab39 Calu Capza2 Ccnd2 Clic4 Cox5b Creb3l2 D10Ertd718e Dlgap4 Dnahc8 E430036I04Rik Ehd1 Fbp2 Fdps Fgfr1op2 Fst Gpc1 Hck Hivep1 Hoxa1 Hoxa2 Hyou1 Klhdc4 Laptm4b Lpgat1 Lsm8 MGC6357 Manba Mrps26 Muc1 Ndrg1 Ndufs2 Nol7 Pfn2 Pi4k2b Pkd2 Plau Plod3 Prep Ptges2 Ptpn12 Rab32 Rbp4 Samhd1 Sdf4 Sec23b Senp3 Sepw1 Slc16a1 Slc1a5 Slc25a25 Slfn3 Spint1 Spon1…
216	V$SRF_Q4	32	32	315	1264	14560	-2.9	0.0	1.48	0.34	Arl10b Capzb Clec7a Cnn2 Creb3l2 D2Bwg0891e Ebi2 Gdf3 Glipr1 Gstp1 Hao1 Icsbp1 Indo Itih2 Lamb1-1 Lcn7 Lst1 Met Myo1h Nfil3 Nudt8 Rbp4 Samhd1 Sca10 Scarb2 Serpina3g Slc1a5 Slfn4 Tes Txnrd1 Usp18 Xrn2
217	V$AIRE_01	68	68	279	3044	12780	-2.91	0.0	0.79	0.08	6030404E16Rik Adrm1 Ak2 Antxr1 Anxa5 Aox1 Apobec1 Art3 Atf4 B7h3 BC006779 BC013712 Bcar3 Bmi1 Chchd3 Clec7a Cops8 Creb3l2 Ctsl Derl1 Dnahc8 Dpp7 Fkbp7 Fkbp9 Glipr1 Gpc1 Gpd2 Grem1 Guk1 H2-T10 Hao1 Id4 Ifi47 Igfbp1 Isg20 Jarid1b Lamb1-1 Lamc2 Lsm8 MGC6357 Mmp3 Moxd1 Ms4a4d Ndrg1 Nek7 Nfkbie Nlk Nudt8 Piwil2 Plac8 Plod3 Psmd14 Rab20 Ranbp9 Scmh1 Slc25a20 Slc2a10 Snx10 Stag3 T2bp Thy1 Tmeff1 Tmprss4…
218	V$XBP1_01: X-box-binding protein 1	35	35	312	1407	14417	-2.91	0.0	1.41	0.3	3110006P09Rik 6330579B17Rik Arpc5 Atf4 BC006965 Bag3 C1qtnf1 Calu Chchd3 Clca4 Cndp2 Creb3l2 Cyba Ehd1 Fst H2-T22 Hspe1 Hyou1 Irg1 Isg20 Jarid1b Mafk Metapl1 Nfkb2 Nol7 Padi4 Pdlim4 Pou2af1 Prss22 Sca10 Sdf4 Sema3b Sephs2 Uap1 Wdr10
219	V$SF1_Q6	50	50	297	2435	13389	-2.92	0.0	0.34	0.0	1110021H02Rik 2510010F15Rik 3110006P09Rik 9030408N13Rik Actr1a Ak2 BC013712 Bag3 Bcar3 Calu Casp6 Cox5b Creb3l2 Crym Dnajb10 Fgfr1op2 H2-T10 H2-T22 Has2 Hexa Hspe1 Igfbp1 Itgax Kcmf1 Kctd10 Lamb1-1 Lamc2 Lats1 Lpgat1 Lrrk1 Mafk Met Moxd1 Mrpl16 Plau Relb Rsad2 Rsn Semcap2 Sephs2 Sept9 Sepw1 Snx10 Stx7 Thy1 Tmeff1 Tor3a Tuba1 Vasp Wdr10
220	V$TAXCREB_01: Tax/CREB complex	5	5	342	422	15402	-2.92	0.0	0.05	0.0	Adrm1 Ak2 Dnajb10 Eps8 Slc25a25
221	V$SRF_01: serum response factor	2	2	345	17	15807	-2.92	0.0	2.78	0.83	Arl10b Cnn2
222	V$TFIIA_Q6	308	308	39	14222	1602	-2.93	0.0	0.25	0.0	0610033H09Rik 1110021H02Rik 1700048E23Rik 1810044O22Rik 2510010F15Rik 2810052M02Rik 3110006P09Rik 4633402D15Rik 5730409F24Rik 6030404E16Rik 6330579B17Rik 9030408N13Rik A930011F22Rik Aacs Acadl Actr1a Actr3 Adrm1 Ak2 Akr1b8 Alad Aldh1a1 Aldh1a7 Aldh2 Anxa4 Anxa5 Aox1 Arg2 Arhgap17 Arhgdib Arl10b Arpc5 Arpc5l Art3 Atf4 B4galt7 B7h3 BC006779 BC006965 BC014699 BC016495 BC019977 Bag3 Bcar3 Blcap Bmi1 …
223	V$XFD1_01: Xenopus fork head domain factor 1	55	55	292	2624	13200	-2.94	0.0	0.41	0.0	0610033H09Rik 5730409F24Rik Aacs Apobec1 Bcar3 Chchd3 Cxcl15 Cxcl2 Ddef1 Ddx21 Dnahc8 Dnajb6 Ebi2 Fgb H2-T23 H2-T24 Hexa Hmgcs1 Hoxa2 Il2rg Itgb4bp Klra2 Laptm5 Lats1 Ly86 Map2k2 Met Mpa2 Mrpl16 Myo1h Ndufaf1 Oasl1 Plau Plscr1 Psmd14 Pthlh Ranbp9 Rrs1 Rsad2 Sephs2 Slc1a5 Slfn4 Timm13a Tlr1 Tmem38b Tnfrsf11b Tor3a Tpd52l2 Trpc6 Uap1 Usp22 Wdr10 Wif1 Zfhx1b Zwint
224	V$AP1_Q4: activator protein 1	283	283	64	12888	2936	-2.95	0.0	0.67	0.04	0610033H09Rik 1110007H17Rik 1110020C13Rik 1110021H02Rik 1700048E23Rik 1810044O22Rik 2510010F15Rik 2810052M02Rik 3110006P09Rik 4633402D15Rik 5730409F24Rik 6330579B17Rik 9030408N13Rik A930011F22Rik Aacs Acas2 Adrm1 Ak2 Akr1b8 Alad Aldh1a1 Aldh1a7 Aldh2 Antxr1 Anxa5 Aox1 Apobec1 Arg2 Arhgap17 Arhgdib Arl10b Arpc5 Arpc5l Art3 Atf4 B4galt7 B7h3 BC006965 BC013712 BC014699 BC016495 BC019977 Bag3 Blcap B…
225	V$TFIII_Q6	323	323	24	14519	1305	-2.95	0.0	1.53	0.36	0610033H09Rik 1110007H17Rik 1110020C13Rik 1110021H02Rik 1700048E23Rik 1810044O22Rik 2510010F15Rik 2810052M02Rik 3110006P09Rik 4633402D15Rik 5730409F24Rik 6030404E16Rik 6330579B17Rik A930011F22Rik Aacs Acadl Actr1a Actr3 Adrm1 Ak2 Akr1b8 Alad Aldh1a7 Aldh2 Antxr1 Anxa4 Anxa5 Aox1 Apobec1 Arg2 Arhgap17 Arhgdib Arl10b Arpc5 Arpc5l Art3 Atf4 B7h3 BC006779 BC006965 BC013712 BC014699 BC016495 BC019977 …
226	V$SRF_Q6: serum response factor	26	26	321	999	14825	-2.96	0.0	1.54	0.36	Arl10b Capzb Clec7a Creb3l2 Ebi2 Gdf3 Glipr1 Icsbp1 Indo Itih2 Klra2 Lamb1-1 Lst1 Met Nudt8 Plac8 Rbp4 Samhd1 Sca10 Scarb2 Serpina3g Slfn4 Spint1 Tes Txnrd1 Usp18
227	V$COUP_01: COUP:HNF-4 heterodimer	54	54	293	2368	13456	-2.97	0.0	0.91	0.13	0610033H09Rik 1700048E23Rik 3110006P09Rik 6330579B17Rik Aldh1a7 Apobec1 Atf4 BC006965 Bst2 C1qtnf1 Capzb Ccr2 Cda Cdkn2b Cops8 Creb3l2 Cyba Ercc1 Fbp1 Fbp2 Fgb Fkbp9 Foxa1 Gstk1 H2-T10 H2-T22 Hao1 Hivep1 Hspe1 Icsbp1 Igj Inpp5b Irg1 Itgb4bp Kctd10 Lcn7 Lsm8 Mafk Mmp3 Mrps26 Muc1 Mvp Nmi Nol7 Pex19 Pou2af1 Ptpn12 Serpina3g Shkbp1 Slc25a20 Thy1 Tpd52l2 Zfp239 Zwint
228	V$E47_01: E47	54	54	293	2387	13437	-2.98	0.0	0.85	0.12	Actr3 Anxa4 Arhgdib Atf4 BC013712 BC014699 Bcar3 Bst2 C230080I20Rik Capzb Ccrn4l Col18a1 Cops8 Cxcl2 Cyba D10Ertd718e D2Bwg0891e Dnajb6 Ehd1 Elf3 Fbp1 Fbp2 Fkbp1a Gpm6b H2-T23 Hmgcr Hspe1 Icsbp1 Igj Jarid1b Lrrk1 MGC6357 Moxd1 Myo1h Ndrg1 Nup62 Pdcd1lg1 Plau Pou2af1 Rsad2 Scarb2 Sema3b Semcap2 Serpina3g Slc30a2 Slfn4 Sqle Stx7 Tlr1 Tnfrsf11b Trib3 Trim30 Vdp Wfdc2
229	V$CHX10_01	5	5	342	415	15409	-2.99	0.0	0.05	0.0	B7h3 Bag3 Crym Mrpl16 Tlr1
230	V$ARP1_01: apolipoprotein AI regulatory protein 1	33	33	314	1683	14141	-2.99	0.0	0.26	0.0	5730409F24Rik A930011F22Rik Ak2 Anxa5 Atf4 Bag3 Clec7a Cndp2 Creb3l2 Ddef1 Ebi2 Gpm6b Ifi47 Itgb4bp Lcn7 MGC6357 Mafk Mpa2 Ms4a6c Myo1h Ndufv1 Nmi Padi4 Piwil2 Prep Pthlh Relb Sec13l1 Sema3b Slfn4 Usf1 Usp22 Wfdc2
231	V$IRF2_01: interferon regulatory factor 2	2	2	345	18	15806	-3.0	0.0	2.69	0.82	Pdcd1lg1 Pi4k2b
232	V$NKX22_01: NK2 class homeobox factor 2	42	42	305	2058	13766	-3.0	0.0	0.34	0.0	Aox1 Arhgap17 Arpc5 BC014699 Cab39 Capza2 Col4a2 Colec12 Creb3l2 Cxcr6 Ercc1 Fbp2 Fkbp1a Glo1 Gpx2 Gstk1 Guk1 Gzma Hc Hmgcs1 Igj Itgb4bp Kcmf1 Kctd10 Ly86 MGC6357 Mal2 Mrpl46 Nmi Pex19 Pou2af1 Pthlh Slamf8 Slc25a25 Slfn3 Sqle Tor3a Usmg5 Wdr10 Xrn2 Zfhx1b Zfp239
233	V$ARNT_01: AhR nuclear translocator homodimers	31	31	316	1255	14569	-3.03	0.0	1.29	0.27	6030404E16Rik 6330579B17Rik Art3 Atf4 Bag3 Col4a2 Ctsl Cyba Ddef1 Fkbp1a Fkbp9 Guk1 Gzma Hexa Hoxa1 Hp Hspe1 Icsbp1 Laptm4b Lst1 MGC6357 Mal2 Metapl1 Nfkb2 Niban Ptges2 Sdf4 Sec13l1 Sept9 Tlr1 Usp39
234	V$E2F_Q6_01	43	43	304	1852	13972	-3.04	0.0	0.99	0.17	6330579B17Rik Anxa5 Capza2 Ccnd2 Cox5b Creb3l2 Dlgap4 Dnahc8 Ehd1 Fdps Fgfr1op2 Fst Hivep1 Hoxa1 Hoxa2 Klhdc4 Laptm4b Lsm8 MGC6357 Mrps26 Ndrg1 Nol7 Nup62 Pi4k2b Prep Ptges2 Ptpn12 Rab32 Rbp4 Sdf4 Senp3 Slc16a1 Slc1a5 Slc25a25 Slfn3 Spint1 Tmem38b Tor3a Usmg5 Vdp Wif1 Wnt5a Zfhx1b
235	V$ATF_01: activating transcription factor	32	32	315	1620	14204	-3.04	0.0	0.28	0.0	1700048E23Rik 2810052M02Rik Aldh2 Arg2 Bag3 C230080I20Rik Calu Creb3l2 Cyp51 Dnahc8 Fkbp7 Foxa1 Fst Gpm6b Guk1 H2-T24 Hmgcr Hmgcs1 Hyou1 Isg20 Itga9 Mafk Mrpl16 Padi4 Pou2af1 Psmc4 Psmd14 Ranbp9 Relb St7 Uap1 Zwint
236	V$HNF6_Q6	32	32	315	1612	14212	-3.06	0.0	0.29	0.0	2810052M02Rik A930011F22Rik Akr1b8 Arhgdib BC006779 BC006965 Bag3 Bcar3 Cops8 D10Ertd718e Dnajb6 Fabp7 Fkbp9 Gbp1 Glo1 Gpx2 Grem1 Gstm2 Hp Itgb4bp Kcmf1 Kctd10 Lpgat1 Metapl1 Mrpl16 Nckap1 Nol7 Pace4 Pdcd1lg1 Rsn Usp22 Wdr10
237	V$TAL1BETAITF2_01: Tal-1beta:ITF-2 heterodimer	27	27	320	1074	14750	-3.06	0.0	1.34	0.28	1110020C13Rik 9030408N13Rik Adrm1 Arg2 BC006779 Ccrn4l Derl1 Dnahc8 Fcrl3 Gdf3 Gstm2 Gzma H2-T10 H2-T23 Itih2 Lats1 Lrrk1 Mrpl16 Ms4a4d Padi4 Rcn1 Slc30a2 Tmeff1 Tmem38b Tpd52l2 Trib3 Uap1
238	V$MEIS1BHOXA9_02: Meis-1b:HOXA9 heterodimeric binding	1	1	346	192	15632	-3.07	0.0	0.01	0.0	Adrm1
239	V$CDC5_01: cell division control protein 5	303	303	44	13882	1942	-3.08	0.0	0.46	0.0	0610033H09Rik 1110021H02Rik 1700048E23Rik 1810044O22Rik 2510010F15Rik 2810052M02Rik 3110006P09Rik 4633402D15Rik 5730409F24Rik 6330579B17Rik 9030408N13Rik A930011F22Rik Aacs Acadl Acas2 Actr1a Adrm1 Ak2 Akr1b8 Alad Aldh1a7 Aldh2 Antxr1 Anxa4 Anxa5 Aox1 Apobec1 Arg2 Arhgap17 Arhgdib Arl10b Arpc5 Arpc5l Art3 Atf4 B4galt7 B7h3 BC006965 BC013712 BC014699 BC016495 Bag3 Bcar3 Blcap Bmi1 Bst2 C1qtnf1 Cab…
240	V$NFY_C: NF-Y binding site	12	12	335	390	15434	-3.08	0.0	1.85	0.51	2510010F15Rik Arhgap17 Fdps Gpc1 H2-T10 H2-T22 H2-T24 Id4 Sec23b Slc1a5 T2bp Usp39
241	V$STAT5A_01: signal transducer and activator of transcription 5a	26	26	321	1032	14792	-3.08	0.0	1.33	0.28	1700048E23Rik 4633402D15Rik Actr1a Ak2 BC006965 Ccnd2 Cndp2 Col4a2 Cox5b Crym Cxcr6 D10Ertd718e Ercc1 Fbp2 Hoxa2 Ifi47 Isg20 Kctd10 Muc1 Nek7 Nol7 Pex19 Scmh1 Sephs2 Socs3 Usp39
242	V$E2F4DP2_01: E2F-4:DP-2 heterodimer	37	37	310	1804	14020	-3.08	0.0	0.37	0.0	Ak2 BC006779 Bst2 C230080I20Rik Calu Chchd3 Cnn2 Col18a1 Cyp7b1 D7Rp2e Dlgap4 Ehd1 Eps8 Ercc1 Fdps Fkbp1a H2-T10 H2-T24 Hist3h2ba Ifit2 Laptm4b Lst1 Met Ndufaf1 Nol7 Nup62 Oasl1 Piwil2 Rsn Sec13l1 Slc16a1 Slfn3 Tmem38b Tpd52l2 Wif1 Wnt5a Zfhx1b
243	V$TCF11MAFG_01: TCF11:MafG heterodimers	29	29	318	1178	14646	-3.08	0.0	1.24	0.26	5730409F24Rik Adrm1 Aox1 Arhgdib BC006779 C230080I20Rik Cxcr6 Cyp7b1 Ebi2 Fcrl3 Fgb Gpd2 Gpx2 H2-T10 H2-T22 Hexa Igfbp1 Igj Itgax Nckap1 Ndufv1 Padi4 Plod3 Rab20 Rsad2 Thy1 Tor3a Txnrd1 Zwint
244	V$E2_Q6: papilloma virus regulator E2	34	34	313	1427	14397	-3.09	0.0	1.1	0.23	0610033H09Rik Actr1a Arg2 Arpc5l Art3 Atf4 C230080I20Rik Calu Cdkn2b Ddef1 Edg7 Ehd1 Elf3 Ercc1 Ifi47 Inpp5b Kctd10 Lpgat1 Lrrk1 Nfkbie Pfdn2 Plod3 Rab32 Rbp4 Scarb2 Slc16a1 Tes Thy1 Tmprss4 Txnrd1 Usp18 Vdp Wdr10 Zfp239
245	V$IK3_01: Ikaros 3	32	32	315	1592	14232	-3.1	0.0	0.33	0.0	6330579B17Rik A930011F22Rik Aldh1a1 Arl10b Art3 Cd72 Col4a2 Cxcl15 Cyba Ddx21 Dpp7 E430036I04Rik Fkbp9 Gpx2 Hc Hmgcs1 Icsbp1 Lcn7 Mrpl16 Myo1h Nfil3 Nfkb2 Niban Nol7 Nup62 Peg12 Psmc4 Rab32 Relb Spint1 Stx7 Usp39
246	V$RORA1_01: RAR-related orphan receptor alpha1	41	41	306	1937	13887	-3.1	0.0	0.48	0.0	1110020C13Rik Actr1a BC013712 Bag3 Camsap1 Capza2 Casp6 Cited1 Colec12 Cox5b Cyp7b1 Dnajb10 Gdf3 Glipr1 Gpx2 H2-T10 Hexa Hmgcr Hmgcs1 Hyou1 Igfbp1 Igj Itgax Itih2 Kcmf1 Klhdc4 Ogfr Pdcd1lg1 Pdlim4 Pfdn2 Plau Ptges2 Relb Rsad2 Rsn Sept9 Slc25a20 Slfn3 Snx10 Timm13a Zc3hdc1
247	V$HIF1_Q5: hypoxia-inducible factor 1	41	41	306	1827	13997	-3.11	0.0	0.77	0.07	Acas2 Art3 B4galt7 BC019977 C230080I20Rik Calu Casp6 Cda Crym Ebi2 Ehd1 Gpc1 Gpm6b Gpr109b Gstk1 Hexa Itgb4bp Lamc2 Lrrk1 Mafk Metapl1 Mrps26 Myo1h Nola1 Oasl1 Pfn2 Ppp1r14a Ppp4r2 Psmc4 Relb Rsn Sdf4 Sepw1 Shkbp1 Spon1 Tmem38b Trib3 Trpc6 Usf1 Vdp Wif1
248	V$CREBP1CJUN_01: CRE-binding protein 1:c-Jun heterodimer	17	17	330	617	15207	-3.12	0.0	1.59	0.38	1700048E23Rik Arg2 Calu Cdkn2b Fkbp9 Foxa1 Glipr1 Gpm6b H2-T24 Mal2 Mrpl16 Psmc4 Relb Samhd1 St7 Usf1 Zwint
249	V$EVI1_05: ectopic viral integration site 1 encoded factor	18	18	329	998	14826	-3.12	0.0	0.18	0.0	Cav1 Cxcl15 Dnahc8 Fdps Glipr1 Gpx2 H2-T23 Ms4a4c Ms4a4d Pilrb Ppp4r2 Prep Sec13l1 Serpina3g Slc30a2 Tcte3 Tes Timm13a
250	V$ACAAT_B: Avian C-type CCAAT box	21	21	326	1119	14705	-3.15	0.0	0.23	0.0	Alad Aldh2 BC014699 Clec7a Creb3l2 Cyp51 Ddef1 Hist3h2ba Hmgcr Hspe1 Irak4 Irg1 Kcmf1 Laptm4b Mal2 Pace4 Rsad2 Sca10 T2bp Trim30 Wdr10
251	V$E2F_03	34	34	313	1636	14188	-3.16	0.0	0.42	0.0	Actr3 Cox5b Creb3l2 D10Ertd718e Dlgap4 Dnahc8 Ehd1 Fdps Fgfr1op2 Fst Hck Hyou1 Klhdc4 Laptm4b Lsm8 MGC6357 Manba Ndrg1 Pi4k2b Plod3 Prep Ptges2 Ptpn12 Rbp4 Senp3 Sepw1 Slc16a1 Slc1a5 Slfn3 Stx3 Tor3a Wif1 Wnt5a Zfhx1b
252	V$NGFIC_01: nerve growth factor-induced protein C	9	9	338	273	15551	-3.18	0.0	1.87	0.51	Clic4 D2Bwg0891e Ercc1 Hoxa2 Lamb1-1 Nckap1 Plod3 Spint1 Uap1
253	V$CREB_02: cAMP-responsive element binding protein	37	37	310	1685	14139	-3.18	0.0	0.65	0.02	2810052M02Rik Actr1a Arg2 BC006965 Bag3 C1qtnf1 Calu Cd72 Cdkn2b Cyp51 Dlgap4 Gpm6b Gstk1 H2-T24 Hmgcs1 Hoxa1 Hyou1 Irg1 Isg20 Klhdc4 Mafk Mrpl16 Nek7 Padi4 Pou2af1 Ptges2 Rsad2 Sca10 Scarb2 Sema3b Slfn3 St7 Trib3 Uap1 Usf1 Wdr10 Zwint
254	V$CACCCBINDINGFACTOR_Q6	25	25	322	1275	14549	-3.18	0.0	0.29	0.0	Acas2 Adrm1 Anxa4 Cnn2 Ctsz Ddef1 Glipr1 Gstk1 Gstm2 Hmgcr Id4 Ifitm3 Itgb4bp Lamc2 Lcn7 Mal2 Moxd1 Pdlim4 Prss22 Pthlh Samhd1 Scmh1 Snx10 Tes Vasp
255	V$YY1_02: Yin and Yang 1	36	36	311	1655	14169	-3.19	0.0	0.6	0.01	1110007H17Rik 1110021H02Rik 6330579B17Rik Actr3 Antxr1 Anxa5 BC006779 Capza2 Cav1 Cxcr6 D10Ertd718e Dnajb6 Fgfr1op2 Gpd2 H2-T24 Hc Hoxa2 Kctd10 Metapl1 Mrpl46 Mvp Ndufs2 Pex19 Pfdn2 Pfn2 Plod3 Ptges2 Pyp Rab20 Relb Rrs1 Sdf4 Snx10 Tmprss4 Usf1 Usp39
256	V$CREB_01: cAMP-responsive element binding protein	33	33	314	1440	14384	-3.19	0.0	0.86	0.12	1700048E23Rik 2810052M02Rik Aldh2 Arg2 Calu Cdkn2b Creb3l2 Cyp51 Dnajb10 Fkbp7 Fst Glipr1 Gpm6b Guk1 H2-T24 Hmgcr Hmgcs1 Itga9 Klhdc4 Lsm8 Mal2 Mrpl16 Mvp Psmc4 Ranbp9 Relb Scmh1 Sec23b St7 Uap1 Usmg5 Xrn2 Zwint
257	V$CREB_Q4: cAMP-response element binding protein	30	30	317	1278	14546	-3.2	0.0	0.97	0.16	1700048E23Rik Arg2 Calu Ccnd2 Cd72 Cdkn2b Creb3l2 Fkbp7 Fkbp9 Foxa1 Glipr1 Gpm6b Guk1 H2-T24 Hmgcr Hmgcs1 Hoxa1 Inpp5b Itga9 Mal2 Mrpl16 Nola1 Psmc4 Relb Samhd1 St7 Uap1 Usf1 Xrn2 Zwint
258	V$HIF1_Q3: hypoxia induced factor	30	30	317	1279	14545	-3.2	0.0	0.97	0.16	Acas2 B4galt7 BC006779 BC019977 Blcap Capzb Cda Col18a1 Creb3l2 D7Rp2e Dnajb6 Ebi2 Fgf1 Gpm6b Gstk1 Gstm2 Icsbp1 Itgb4bp Itm2c Lamc2 Myo1h Pfn2 Psmc4 Sec13l1 Sepw1 Shkbp1 Slamf8 Tmem38b Wif1 Xrn2
259	V$PAX5_01: B-cell-specific activating protein	32	32	315	1488	14336	-3.23	0.0	0.56	0.0	1110007H17Rik 2510010F15Rik 2810052M02Rik 3110006P09Rik 6330579B17Rik Arl10b C1qtnf1 Casp6 Col18a1 Ctnnbl1 Fbp2 Fgf1 Gpd2 Guk1 Hivep1 Hspe1 Hyou1 Igfbp1 Itga9 Kctd10 Lamc2 Laptm5 Nfil3 Pdlim4 Rab20 Relb Rrs1 Spon1 Tes Uap1 Usp18 Wdr10
260	V$VBP_01: PAR-type chicken vitellogenin promoter-binding protein	31	31	316	1367	14457	-3.24	0.0	0.8	0.08	0610033H09Rik 3110006P09Rik Aacs Ak2 Arpc5l BC014699 Chchd3 Cndp2 Creb3l2 Ddx21 Ebi2 Fbp2 Gpm6b Gstp1 Hao1 Hck Hist3h2ba Hmgcr Itga9 Kcmf1 Lrrk1 Mpa2 Nfil3 Ogfr Pilrb Relb Slamf8 Tpd52l2 Trpc6 Uap1 Xrn2
261	V$E2_Q6_01	23	23	324	933	14891	-3.24	0.0	1.16	0.25	0610033H09Rik Actr1a Art3 Atf4 C230080I20Rik Calu Cdkn2b Colec12 Ifi47 Inpp5b Lpgat1 MGC6357 Met Nfkbie Pfdn2 Plod3 Sept9 Slc16a1 Tes Txnrd1 Usp18 Vdp Zfp239
262	V$T3R_01: viral homolog of thyroid hormone receptor alpha1	12	12	335	411	15413	-3.24	0.0	1.61	0.39	0610033H09Rik BC006779 Bag3 Camsap1 Clic4 Col4a1 Col5a2 Glipr1 Hp Pilrb Tuba1 Uap1
263	V$CREBP1_Q2: CRE-binding protein 1	24	24	323	997	14827	-3.26	0.0	1.05	0.2	1700048E23Rik 2810052M02Rik Arg2 Calu Cdkn2b Creb3l2 Ehd1 Fkbp7 Fkbp9 Foxa1 Glipr1 Gpm6b H2-T24 Hmgcr Hmgcs1 Itga9 Mal2 Mrpl16 Psmc4 Relb St7 Uap1 Xrn2 Zwint
264	V$NERF_Q2: new ets-related factor 1a	20	20	327	796	15028	-3.27	0.0	1.2	0.26	6030404E16Rik 9030408N13Rik Arhgdib Ccnd2 Col4a2 Dnajb6 E430036I04Rik Fbp2 Gbp1 Klhdc4 Klra2 Lamc2 Map2k2 Ndufv1 Nmi Plod3 Sca10 Slfn3 Trim30 Vasp
265	V$AHRARNT_01: aryl hydrocarbon receptor:Arnt heterodimers	24	24	323	998	14826	-3.27	0.0	1.04	0.2	0610033H09Rik A930011F22Rik Aldh1a1 Atf4 BC006779 Cops8 Gpd2 Gstm2 Gstp1 Guk1 Inpp5b Moxd1 Oasl1 Pfdn2 Plod3 Ppp1r14a Ranbp9 Scmh1 Semcap2 Spint1 T2bp Tmeff1 Trib3 Usmg5
266	V$LEF1_Q6	319	319	28	14571	1253	-3.3	0.0	0.53	0.0	1110020C13Rik 1110021H02Rik 1700048E23Rik 1810044O22Rik 2510010F15Rik 2810052M02Rik 3110006P09Rik 4633402D15Rik 5730409F24Rik 6030404E16Rik 6330579B17Rik 9030408N13Rik A930011F22Rik Aacs Acadl Acas2 Actr1a Actr3 Adrm1 Ak2 Akr1b8 Alad Aldh1a7 Aldh2 Antxr1 Anxa4 Anxa5 Aox1 Apobec1 Arg2 Arl10b Arpc5l Art3 Atf4 B4galt7 B7h3 BC006779 BC006965 BC013712 BC014699 BC016495 BC019977 Bag3 Bcar3 Blcap Bmi1 B…
267	V$NKX61_01: NKX6-1	18	18	329	948	14876	-3.3	0.0	0.27	0.0	1810044O22Rik Alad Arg2 Arl10b Art3 Cda Clca4 Ddef1 Gbp1 Hmgcs1 Indo Inpp5b Itih2 Lats1 Nlk Ppp4r2 Sec13l1 Sept9
268	V$ATATA_B: Avian C-type TATA box	25	25	322	1203	14621	-3.31	0.0	0.45	0.0	0610033H09Rik 1110021H02Rik 1810044O22Rik Cab39 Ccr2 Clec7a Col4a2 Col5a2 Gzma H2-T24 Igj Kcmf1 Lsm8 Mmp3 Mpa2 Mrpl16 Mrpl46 Ms4a4b Ms4a4c Ms4a4d Spon1 Tuba1 Usf1 Usp39 Zfhx1b
269	V$TEL2_Q6	23	23	324	1106	14718	-3.35	0.0	0.46	0.0	1110020C13Rik 6030404E16Rik 9030408N13Rik Aldh2 BC006965 Col4a2 Ctsl Cxcr6 Dnajb6 Ifit2 Klhdc4 Klra2 Lst1 Map2k2 Metapl1 Mrpl16 Ndufv1 Psmd14 Slc25a20 Slfn3 Slfn4 Tnfrsf11b Vasp
270	V$AR_02: high affinity binding sites for androgen receptor	3	3	344	52	15772	-3.36	0.0	2.17	0.62	Derl1 Slc30a2 Tmprss4
271	V$HNF4_01: hepatic nuclear factor 4	336	336	11	15186	638	-3.38	0.0	1.35	0.28	0610033H09Rik 1110007H17Rik 1110020C13Rik 1110021H02Rik 1700048E23Rik 1810044O22Rik 2510010F15Rik 2810052M02Rik 3110006P09Rik 4633402D15Rik 5730409F24Rik 6030404E16Rik 6330579B17Rik 9030408N13Rik A930011F22Rik Aacs Acas2 Actr1a Actr3 Adrm1 Ak2 Akr1b8 Alad Aldh1a7 Aldh2 Antxr1 Anxa4 Anxa5 Aox1 Apobec1 Arg2 Arhgap17 Arhgdib Arl10b Arpc5 Arpc5l Art3 Atf4 B4galt7 B7h3 BC006779 BC006965 BC013712 BC014…
272	V$EGR1_01: Egr-1/Krox-24/NGFI-A immediate-early gene product	6	6	341	166	15658	-3.4	0.0	1.8	0.51	D2Bwg0891e Hoxa2 Lamb1-1 Nfkb2 Spint1 Uap1
273	V$ATF1_Q6	22	22	325	988	14836	-3.41	0.0	0.69	0.05	0610033H09Rik 2810052M02Rik 3110006P09Rik Aldh1a7 Arg2 Calu Cd72 Clic4 Creb3l2 Cyp51 Fbp1 Gpm6b H2-T24 Igj Inpp5b Jarid1b Nfil3 Plau Prss22 Ptges2 Relb St7
274	V$FREAC2_01: Fork head RElated ACtivator-2	21	21	326	996	14828	-3.42	0.0	0.5	0.0	2810052M02Rik BC016495 Clca4 Col5a2 Enpp2 Fabp7 Fgb Gbp4 Klra2 MGC6357 Mccc1 Mmp13 Mpa2 Ms4a4b Ndufaf1 Nek7 Rbp4 Slc30a2 St7 Usp39 Wif1
275	V$FOXO1_02: fork head box O1	21	21	326	962	14862	-3.43	0.0	0.61	0.02	Clca4 Col5a2 Cxcr6 Enpp2 Fgb Foxa1 H2-T24 Hexa MGC6357 Mccc1 Mmp13 Ms4a4b Ndufaf1 Nek7 Nmi Ppp1r14a Pthlh Slc30a2 St7 Usp39 Wif1
276	V$CLOX_01: Clox	4	4	343	322	15502	-3.43	0.0	0.08	0.0	Ccnd2 Cyba Itgb4bp Pdcd1lg1
277	V$RSRFC4_Q2	5	5	342	365	15459	-3.45	0.0	0.1	0.0	E430036I04Rik Peg12 Pex19 Slc2a10 Timm13a
278	V$E2F1DP1RB_01: Rb:E2F-1:DP-1 trimeric complex	20	20	327	887	14937	-3.45	0.0	0.73	0.05	Actr3 Col18a1 Cox5b Ercc1 Fdps Hyou1 Klhdc4 Laptm4b Manba Plod3 Ptges2 Rbp4 Senp3 Sepw1 Slc16a1 Slfn3 Stx3 Wif1 Wnt5a Zfhx1b
279	V$MEF2_03: myogenic MADS factor MEF-2	4	4	343	318	15506	-3.46	0.0	0.09	0.0	E430036I04Rik Peg12 Plac8 Slc2a10
280	V$GNCF_01: GCNF (germ cell nuclear factor)	4	4	343	91	15733	-3.47	0.0	1.91	0.51	BC013712 H2-T24 Hexa Tor3a
281	V$ARNT_02: AhR nuclear translocator homodimers	14	14	333	551	15273	-3.48	0.0	1.11	0.23	6330579B17Rik Arpc5 Atf4 Chchd3 Cyba Dpp7 Hexa Hoxa1 Laptm4b Lst1 MGC6357 Relb Sdf4 Sephs2
282	V$ATF_B: ATF binding site	8	8	339	489	15335	-3.49	0.0	0.17	0.0	1700048E23Rik Arg2 Gpm6b H2-T24 Mrpl16 Psmc4 Relb St7
283	V$ALPHACP1_01	11	11	336	405	15419	-3.5	0.0	1.26	0.26	Aldh1a7 BC006779 BC014699 Elf3 H2-T24 Hmgcs1 Id4 Piwil2 Plac8 Usp39 Ywhab
284	V$E4BP4_01: E4BP4	11	11	336	607	15217	-3.51	0.0	0.25	0.0	0610033H09Rik 3110006P09Rik Chchd3 Cndp2 Gstp1 Hao1 Kcmf1 Lrrk1 Nfil3 Ogfr Trpc6
285	V$NFMUE1_Q6	14	14	333	566	15258	-3.52	0.0	1.01	0.17	6330579B17Rik Actr3 Capza2 Fgfr1op2 Kctd10 Mccc1 Mrpl46 Ndufs2 Pex19 Pfdn2 Pfn2 Plod3 Sdf4 Shkbp1
286	V$HNF1_Q6	332	332	15	15186	638	-3.56	0.0	0.4	0.0	0610033H09Rik 1110007H17Rik 1110020C13Rik 1110021H02Rik 1700048E23Rik 1810044O22Rik 2510010F15Rik 2810052M02Rik 3110006P09Rik 4633402D15Rik 5730409F24Rik 6030404E16Rik 6330579B17Rik 9030408N13Rik A930011F22Rik Aacs Acadl Acas2 Actr1a Actr3 Adrm1 Ak2 Akr1b8 Alad Aldh1a7 Aldh2 Antxr1 Anxa4 Anxa5 Aox1 Apobec1 Arg2 Arhgap17 Arhgdib Arl10b Arpc5 Arpc5l Art3 Atf4 B4galt7 B7h3 BC006779 BC006965 BC013712…
287	V$STRA13_01	12	12	335	468	15356	-3.56	0.0	1.09	0.23	6330579B17Rik Arpc5 Atf4 Chchd3 Creb3l2 Cyba Dpp7 Hexa Lst1 MGC6357 Relb Sephs2
288	V$PBX_Q3	332	332	15	15105	719	-3.57	0.0	0.72	0.05	0610033H09Rik 1110007H17Rik 1110020C13Rik 1110021H02Rik 1700048E23Rik 1810044O22Rik 2510010F15Rik 2810052M02Rik 3110006P09Rik 4633402D15Rik 5730409F24Rik 6030404E16Rik 6330579B17Rik 9030408N13Rik A930011F22Rik Aacs Acadl Acas2 Actr1a Actr3 Adrm1 Ak2 Akr1b8 Alad Aldh1a7 Aldh2 Antxr1 Anxa5 Aox1 Apobec1 Arg2 Arhgap17 Arhgdib Arl10b Arpc5 Arpc5l Art3 Atf4 B4galt7 B7h3 BC006779 BC006965 BC013712 BC014…
289	V$NFKAPPAB50_01: NF-kappaB (p50)	15	15	332	681	15143	-3.59	0.0	0.63	0.02	Acas2 Alad Elf3 Fgf1 Ifit2 Lats1 Mest Nfkb2 Niban Pace4 Pthlh Sema3b Slc1a5 Socs3 Stx7
290	V$CDP_02: transcriptional repressor CDP	1	1	346	160	15664	-3.6	0.0	0.03	0.0	Cyba
291	V$HEN1_01: HEN1	10	10	337	373	15451	-3.6	0.0	1.18	0.26	Anxa4 Clic4 Cybrd1 Dlgap4 Dnajb10 Hyou1 Nfil3 Vdp Wdr10 Zc3hdc1
292	V$HNF4_01_B: Hepatocyte nuclear factor 4	14	14	333	609	15215	-3.6	0.0	0.76	0.06	3110006P09Rik Apobec1 Atf4 BC006965 BC019977 Bcar3 Bst2 Calu Cda Cyba Ercc1 Fgb Gstk1 Pilrb
293	V$HEN1_02: HEN1	6	6	341	184	15640	-3.62	0.0	1.49	0.34	Anxa4 Dlgap4 Dnajb10 Hyou1 Nfil3 Wdr10
294	V$SREBP1_01: sterol regulatory element-binding protein 1	12	12	335	602	15222	-3.64	0.0	0.4	0.0	6330579B17Rik Arpc5 Atf4 Cyba Dpp7 Fcrl3 Gpd2 Gstm2 Hspe1 Itgax Mrpl46 Sephs2
295	V$E4F1_Q6	11	11	336	455	15369	-3.67	0.0	0.88	0.12	Bag3 Creb3l2 Eps8 Fkbp7 Guk1 Hmgcr Hmgcs1 Hyou1 Rrs1 Uap1 Xrn2
296	V$FOXO4_02: fork head box O4	8	8	339	452	15372	-3.7	0.0	0.26	0.0	Col5a2 Enpp2 Foxa1 H2-T24 MGC6357 Mccc1 Nmi Wif1
297	V$PPARA_02: PPAR-alpha:RXR-alpha heterodimer (peroxisome proliferator activated factor alpha:retinoid X receptor alpha)	9	9	338	475	15349	-3.73	0.0	0.33	0.0	Col18a1 Creb3l2 Hist3h2ba Hoxa1 Hp Isg20 Muc1 Nol7 Tor3a
298	V$MEF3_B: MEF-3	9	9	338	476	15348	-3.73	0.0	0.33	0.0	2510010F15Rik 5730409F24Rik BC014699 Elf3 Igfbp1 Mal2 Mrpl16 St8sia4 Tor3a
299	V$RP58_01: 58 KDA repressor protein	7	7	340	404	15420	-3.74	0.0	0.25	0.0	6330579B17Rik Arl10b D10Ertd718e Mest Socs3 Tmprss4 Tor3a
300	V$OCT1_01: octamer factor 1	9	9	338	468	15356	-3.76	0.0	0.36	0.0	Aldh1a7 Clca4 Derl1 Elf3 Gadd45a Itga9 Mrpl16 Nmi Trib3
301	V$DEAF1_02	9	9	338	367	15457	-3.78	0.0	0.87	0.12	Bmi1 Cab39 Ctsl Dnajb6 Fst Gpx2 Nfil3 Nfkb2 Ptges2
302	V$CREBP1_01: cAMP-responsive element binding protein 1	7	7	340	255	15569	-3.8	0.0	1.1	0.23	Creb3l2 Gpm6b Hmgcr Itga9 Tpd52l2 Uap1 Xrn2
303	V$FREAC3_01: Fork head RElated ACtivator-3	6	6	341	355	15469	-3.8	0.0	0.24	0.0	Dnahc8 Hmgcs1 Map2k2 Myo1h Rsad2 Timm13a
304	V$FXR_Q3	7	7	340	267	15557	-3.85	0.0	0.98	0.17	Clec7a Gpr109b Itih2 Lrrk1 Piwil2 Psmd14 T2bp
305	V$CDPCR3_01: cut-like homeodomain protein	8	8	339	397	15427	-3.86	0.0	0.44	0.0	BC006779 Bmi1 Clca4 Gstp1 Laptm5 Mrps26 Tes Zwint
306	V$E2F_02: E2F	7	7	340	373	15451	-3.86	0.0	0.34	0.0	Fdps Laptm4b Slc16a1 Slfn3 Wif1 Wnt5a Zfhx1b
307	V$E2F_Q3: E2F	7	7	340	373	15451	-3.86	0.0	0.34	0.0	Fdps Laptm4b Slc16a1 Slfn3 Wif1 Wnt5a Zfhx1b
308	V$E2F4DP1_01: E2F-4:DP-1 heterodimer	7	7	340	373	15451	-3.86	0.0	0.34	0.0	Fdps Laptm4b Slc16a1 Slfn3 Wif1 Wnt5a Zfhx1b
309	V$OCT1_07: octamer factor 1	6	6	341	216	15608	-3.88	0.0	1.07	0.21	Akr1b8 Aldh1a7 Dnahc8 Igj Mrpl16 Zwint
310	V$EVI1_02: ectopic viral integration site 1 encoded factor	8	8	339	379	15445	-3.88	0.0	0.52	0.0	Fdps Glipr1 Ms4a4c Ms4a4d Pilrb Rrs1 Sec13l1 Tcte3
311	V$FOXO3_01: fork head box O3	8	8	339	375	15449	-3.89	0.0	0.54	0.0	Col5a2 Enpp2 Foxa1 MGC6357 Mccc1 Nmi St7 Wif1
312	V$RORA2_01: RAR-related orphan receptor alpha2	3	3	344	221	15603	-3.95	0.0	0.15	0.0	1110020C13Rik Hmgcr Itih2
313	V$STAF_01: Se-Cys tRNA gene transcription activating factor	7	7	340	304	15520	-3.95	0.0	0.69	0.05	6030404E16Rik Gbp4 Mvp Pou2af1 Slc30a2 Slfn3 Tpd52l2
314	V$R_01: Epstein-Barr virus transcription factor R	6	6	341	233	15591	-3.95	0.0	0.9	0.12	6030404E16Rik Ebi2 Mmp13 Ndufs2 Nfkb2 Trib3
315	V$GATA4_Q3	341	341	6	15516	308	-3.98	0.0	0.72	0.05	0610033H09Rik 1110007H17Rik 1110020C13Rik 1110021H02Rik 1700048E23Rik 1810044O22Rik 2510010F15Rik 2810052M02Rik 3110006P09Rik 4633402D15Rik 5730409F24Rik 6030404E16Rik 6330579B17Rik 9030408N13Rik A930011F22Rik Aacs Acadl Acas2 Actr1a Actr3 Adrm1 Ak2 Akr1b8 Alad Aldh1a1 Aldh1a7 Aldh2 Antxr1 Anxa4 Anxa5 Aox1 Apobec1 Arg2 Arhgdib Arl10b Arpc5 Arpc5l Art3 Atf4 B4galt7 B7h3 BC006779 BC006965 BC013712 …
316	V$POLY_C: Retroviral Poly A signal	6	6	341	238	15586	-3.98	0.0	0.85	0.12	Aldh2 Arhgdib Casp6 Lamc2 Ptpn12 Shkbp1
317	V$PBX1_02: homeo domain factor Pbx-1	6	6	341	244	15580	-3.99	0.0	0.8	0.08	Fkbp9 Gdf3 Hoxa2 Itgb4bp Nckap1 Scmh1
318	V$FREAC4_01: Fork head RElated ACtivator-4	2	2	345	172	15652	-4.04	0.0	0.12	0.0	Enpp2 Gpm6b
319	V$BACH1_01: BTB and CNC homolog 1	4	4	343	234	15590	-4.07	0.0	0.28	0.0	Dnajb6 Ercc1 Mpa2 Zfhx1b
320	V$EVI1_06: ectopic viral integration site 1 encoded factor	3	3	344	204	15620	-4.08	0.0	0.19	0.0	Fdps Nmi Slc16a1
321	V$FXR_IR1_Q6	4	4	343	150	15674	-4.16	0.0	0.86	0.12	Cox5b Gbp1 Lrrk1 Zfhx1b
322	V$EGR2_01: Egr-2/Krox-20 early growth response gene product	4	4	343	214	15610	-4.17	0.0	0.37	0.0	Clic4 D2Bwg0891e Lamb1-1 Spint1
323	V$MEIS1AHOXA9_01: Meis-1a:HOXA9 heterodimeric binding	4	4	343	166	15658	-4.2	0.0	0.7	0.05	Adrm1 Gstk1 Isg20 Slc25a20
324	V$STAT1_01: signal transducer and activator of transcription 1	2	2	345	48	15776	-4.22	0.0	1.23	0.26	Cox5b Muc1
325	V$MIF1_01: MIBP-1 / RFX1 complex	4	4	343	194	15630	-4.22	0.0	0.48	0.0	Camsap1 Hmgcs1 Itm2c Ppp1r14a
326	V$EGR3_01: early growth response gene 3 product	3	3	344	178	15646	-4.24	0.0	0.29	0.0	Clic4 D2Bwg0891e Spint1
327	V$CDP_01: cut-like homeodomain protein	2	2	345	144	15680	-4.3	0.0	0.19	0.0	Alad Glipr1
328	V$E2F_01: E2F	1	1	346	110	15714	-4.32	0.0	0.09	0.0	Ak2
329	V$POU3F2_02	1	1	346	109	15715	-4.32	0.0	0.1	0.0	Bst2
330	V$HSF_Q6	3	3	344	156	15668	-4.33	0.0	0.41	0.0	B7h3 Bag3 Bst2
331	V$POU3F2_01	2	2	345	64	15760	-4.44	0.0	0.88	0.12	Clca4 Serpina3g
332	V$CAAT_C: Retroviral CCAAT box	2	2	345	120	15704	-4.45	0.0	0.3	0.0	Ppp1r14a Tes
333	V$LXR_DR4_Q3	1	1	346	95	15729	-4.5	0.0	0.13	0.0	Vdp
334	V$SREBP1_02: sterol regulatory element-binding protein 1	1	1	346	94	15730	-4.51	0.0	0.14	0.0	Vdp
335	V$RSRFC4_01: related to serum response factor, C4	2	2	345	92	15732	-4.56	0.0	0.51	0.0	E430036I04Rik Peg12
336	V$DTYPEPA_B: poly A signal of D-type LTRs	1	1	346	84	15740	-4.61	0.0	0.17	0.0	Ercc1
337	V$LXR_Q3	1	1	346	79	15745	-4.66	0.0	0.19	0.0	Vdp
338	V$HMEF2_Q6: myocyte enhancer factor	1	1	346	58	15766	-4.81	0.0	0.32	0.0	D7Rp2e
339	V$AHR_01: aryl hydrocarbon / dioxin receptor	1	1	346	42	15782	-4.84	0.0	0.5	0.0	Fst
340	V$APOLYA_B: Avian C-type PolyA signal	1	1	346	42	15782	-4.84	0.0	0.5	0.0	Actr3
