# Supplementary material for: A genomic analysis of mouse models of breast cancer reveals molecular features of mouse models and relationships to human breast cancer
Source: Breast Cancer Res. 2014 Jun 5;16(3):R59. doi: 10.1186/bcr3672 (PMC4078930; doi:10.1186/bcr3672)
Supplement: Additional file 2 — Fold change values organized by mouse tumor model type comparing the mouse model to all other types of mouse models. [file bcr3672-S2.zip › Additional_file_2/p53Mutant_t121_SAM/AdditionalFile50_p53Mutant_t121_SAM/gather_gene_ontology_121102_Downregulated.txt]

#	Annotation	Total Genes With Ann	Your Genes (With Ann)	Your Genes (No Ann)	Genome (With Ann)	Genome (No Ann)	ln(Bayes factor)	neg ln(p value)	FE: neg ln(p value)	FE: neg ln(FDR)	Genes
1	GO:0007608 [7]: perception of smell	16	16	3672	1161	7780	352.67	10.41	0.0	0.0	Cyp2g1 Gucy1b3 Olfr1264 Olfr15 Olfr1508 Olfr1509 Olfr159 Olfr16 Olfr480 Olfr70 Olfr74 Olfr78 Omp Ugt2a1 V1rb5 V1rb6
2	GO:0007606 [6]: sensory perception of chemical stimulus	29	29	3659	1196	7745	328.73	10.41	0.0	0.0	Cyp2g1 Gng13 Gucy1b3 Olfr1264 Olfr15 Olfr1508 Olfr1509 Olfr159 Olfr16 Olfr480 Olfr70 Olfr74 Olfr78 Omp Tas2r105 Tas2r108 Ugt2a1 V1ra4 V1ra6 V1ra9 V1rb2 V1rb5 V1rb6 V1rb7 V1rc2 V1rc4 V1rc6 V1rc7 V1rc8
3	GO:0009605 [4]: response to external stimulus	208	208	3480	1964	6977	285.24	10.41	0.0	0.0	1200009O22Rik 1700013L23Rik 4833428E21Rik A030005K14Rik Abhd6 Accn1 Aip Aire Ars2 Artn As3mt Asna1 Aspn Atp2b2 Atp6v1b1 B7h3 Bbs2 Blmh C1qbp C5r1 C6.1A C8a C8b C9 Cacna1f Camp Ccl12 Ccl20 Ccl22 Ccl25 Ccl28 Ccr1 Ccr1l1 Ccr4 Ccr8 Ccr9 Cd14 Cdkn2d Cfi Chi3l3 Chrna4 Chrnb2 Cklf Cklfsf2a Cklfsf8 Clec2d Clec2h Cngb3 Comt Crp Crry Cryab Cxcr4 Cyp2g1 Dbh Defb3 Defb6 Defb7 Dfna5h Dnajb3 Drpla Ephx1 Fcer1a…
4	GO:0007600 [5]: sensory perception	79	79	3609	1278	7663	253.7	10.41	0.0	0.0	Accn1 Atp2b2 Atp6v1b1 Bbs2 Cacna1f Cdkn2d Chrna4 Chrnb2 Cngb3 Cyp2g1 Dfna5h Gabrr2 Gnat1 Gng13 Gprc5c Guca1a Guca1b Gucy1b3 Gucy2e Lrat Mc1r Mip Myo15 Myo6 Myo7a Ndufb9 Ngfb Olfr1264 Olfr15 Olfr1508 Olfr1509 Olfr159 Olfr16 Olfr480 Olfr70 Olfr74 Olfr78 Omp Otos Pcdh15 Pde6a Pde6d Pde6h Ppef2 Ranbp17 Rbp3 Rcvrn Rdh10 Rds Rgs9 Rho Rlbp1 Rp1h Rp2h Rpe65 Rpgr Rpgrip1 Rrh Sag Six6 Slc24a1 Tac1 Tas2r105…
5	GO:0009581 [5]: detection of external stimulus	82	82	3606	1285	7656	250.92	10.41	0.0	0.0	Accn1 Atp2b2 Atp6v1b1 Bbs2 Cacna1f Cdkn2d Chrna4 Chrnb2 Cngb3 Cyp2g1 Dfna5h Gabrr2 Gnat1 Gng13 Gprc5c Guca1a Guca1b Gucy1b3 Gucy2e Lrat Mc1r Mip Myo15 Myo6 Myo7a Ndufb9 Ngfb Olfr1264 Olfr15 Olfr1508 Olfr1509 Olfr159 Olfr16 Olfr480 Olfr70 Olfr74 Olfr78 Omp Otos Parg Pcdh15 Pdcl3 Pde6a Pde6d Pde6h Ppef2 Prom1 Ranbp17 Rbp3 Rcvrn Rdh10 Rds Rgs9 Rho Rlbp1 Rp1h Rp2h Rpe65 Rpgr Rpgrip1 Rrh Sag Six6 Slc2…
6	GO:0050896 [3]: response to stimulus	357	357	3331	2394	6547	247.73	10.41	0.0	0.0	1200009O22Rik 1700013L23Rik 4833428E21Rik A030005K14Rik Abhd6 Accn1 Aip Aire Aps Ars2 Artn As3mt Asf1a Asna1 Aspn Atp2b2 Atp6v1b1 Azgp1 B7h3 Bad Bbs2 Bcap31 Blmh Brca1 Bsf3 Bst1 C1qbp C5r1 C6.1A C8a C8b C9 Cacna1f Camp Casp1 Cat Ccl12 Ccl20 Ccl22 Ccl25 Ccl27 Ccl28 Ccnd3 Ccr1 Ccr1l1 Ccr4 Ccr8 Ccr9 Cd14 Cd86 Cd8b1 Cdkn2d Cebpb Cfi Chaf1b Chek1 Chi3l3 Chrna4 Chrnb2 Cklf Cklfsf2a Cklfsf8 Clec2d Clec2…
7	GO:0007186 [6]: G-protein coupled receptor protein signaling pathway	191	191	3497	1696	7245	226.5	10.41	0.0	0.0	Adcy7 Adm Adnp Adra1b Adra2b Adra2c Adrb1 Agtr2 Avpr1a BC018399 Brs3 C5r1 Calcr Calcrl Calm2 Casr Cckar Cckbr Ccl28 Ccr1 Ccr1l1 Ccr4 Ccr8 Ccr9 Ccrl1 Ccrl2 Celsr1 Celsr2 Chaf1b Chrm4 Crcp Cx3cr1 Cxcr4 Cysltr1 Dgke Dgkg Drd3 Edg1 Edg2 Edg4 Edg7 Ednrb Eltd1 Fpr-rs3 Fpr-rs4 Fzd2 Fzd6 Fzd8 Fzd9 Gabbr1 Gabra1 Gabra3 Gabrb3 Gabrd Gabrg2 Gabrr2 Gal Galr2 Galr3 Gcgr Glp1r Gna14 Gnao1 Gnat1 Gnb4 Gng10 Gng1…
8	GO:0050874 [3]: organismal physiological process	301	301	3387	2107	6834	224.0	10.41	0.0	0.0	1700013L23Rik 1810009J06Rik Accn1 Afp Agtrap Ahsg Aire Ank Apoa2 Aps Atp2b2 Atp6v1b1 Azgp1 B7h3 Bad Bbs2 Bcap31 Bsf3 Bteb1 C1qbp C5r1 C8a C8b C9 Cacna1b Cacna1f Camk4 Catnb Ccl12 Ccl20 Ccl22 Ccl25 Ccl27 Ccl28 Ccnd3 Ccr1 Ccr4 Cd14 Cd8b1 Cdkn2d Ceacam9 Cebpb Cfi Chi3l3 Chrm4 Chrna1 Chrna4 Chrna6 Chrnb1 Chrnb2 Chrnb3 Chrnb4 Clec2d Clec2h Cngb3 Coch Comt Crp Crry Csf3 Ctgf Cxcr4 Cyp2g1 Dfna5h Dmp1 Ds…
9	GO:0050877 [4]: neurophysiological process	131	131	3557	1376	7565	207.14	10.41	0.0	0.0	Accn1 Atp2b2 Atp6v1b1 Bbs2 Cacna1b Cacna1f Camk4 Catnb Cdkn2d Chrm4 Chrna1 Chrna4 Chrna6 Chrnb1 Chrnb2 Chrnb3 Chrnb4 Cngb3 Comt Cyp2g1 Dfna5h Fcer1a Fnta Gabbr1 Gabra1 Gabra3 Gabrb3 Gabrd Gabrg2 Gabrp Gabrr2 Gad1 Gad2 Gal3st1 Glra1 Glra4 Glrb Gnat1 Gng13 Gprc5c Gria1 Gria2 Gria3 Gria4 Grik1 Grik5 Grin1 Grin2a Grip1 Guca1a Guca1b Gucy1b3 Gucy2e Hnmt Lrat Maoa Mc1r Mip Myo15 Myo6 Myo7a Ndufb9 Ngfb …
10	GO:0050875 [3]: cellular physiological process	2800	2800	888	5134	3807	195.6	10.41	202.9	195.29	0610009B22Rik 0610009O03Rik 0610010K14Rik 0610011D08Rik 0610012D14Rik 1100001I22Rik 1110013G13Rik 1110015E22Rik 1110017C15Rik 1110030H10Rik 1110030H18Rik 1110054N06Rik 1110064N10Rik 1190002H23Rik 1200007D18Rik 1300013B24Rik 1300017J02Rik 1500031N24Rik 1500040F11Rik 1700012L04Rik 1700013L23Rik 1700013N18Rik 1700020C11Rik 1700025B16Rik 1700030A21Rik 1700040I03Rik 1700051E09Rik 1700093E07Rik 1700113…
11	GO:0007166 [5]: cell surface receptor linked signal transduction	306	306	3382	1996	6945	190.28	10.41	0.0	0.0	2010321M09Rik A030005K14Rik Acvr1 Acvr1b Acvr2 Acvr2b Adamts10 Adcy7 Adm Adnp Adra1b Adra2b Adra2c Adrb1 Agtr2 Akap3 Akap4 Alk Amhr2 Angpt1 Angpt4 Apc2 Aps Artn Avpr1a BC018399 Bcl9 Brs3 Bsf3 C5r1 Calcr Calcrl Calm2 Caml Casr Catnb Cckar Cckbr Ccl28 Ccr1 Ccr1l1 Ccr4 Ccr8 Ccr9 Ccrl1 Ccrl2 Cd3z Celsr1 Celsr2 Chaf1b Chrm4 Clec1b Crcp Csnk1e Csnk2a1 Csnk2a2 Csnk2b Cspg4 Ctgf Cx3cr1 Cxcr4 Cysltr1 D0H4…
12	GO:0008152 [3]: metabolism	2045	2045	1643	3557	5384	125.65	10.41	132.76	125.84	0610010K14Rik 0610011D08Rik 0610012D14Rik 0610038K03Rik 1100001I22Rik 1110013G13Rik 1110015E22Rik 1110030H10Rik 1110054N06Rik 1300012D20Rik 1300013B24Rik 1500031N24Rik 1500040F11Rik 1600020H07Rik 1700012L04Rik 1700013N18Rik 1700025B16Rik 1700030A21Rik 1700040I03Rik 1700051E09Rik 1700113O17Rik 1810007M14Rik 1810009J06Rik 1810010G06Rik 1810022C23Rik 1810035L17Rik 1810044O22Rik 1810055D05Rik 1810060…
13	GO:0044237 [4]: cellular metabolism	1941	1941	1747	3325	5616	123.29	10.41	130.39	123.88	0610010K14Rik 0610011D08Rik 0610012D14Rik 1100001I22Rik 1110013G13Rik 1110015E22Rik 1110030H10Rik 1110054N06Rik 1300013B24Rik 1500031N24Rik 1500040F11Rik 1700012L04Rik 1700013N18Rik 1700025B16Rik 1700030A21Rik 1700040I03Rik 1700051E09Rik 1700113O17Rik 1810007M14Rik 1810009J06Rik 1810035L17Rik 1810044O22Rik 1810055D05Rik 1810060D16Rik 2010300G19Rik 2210008M09Rik 2210409M21Rik 2300004C15Rik 2310015…
14	GO:0007165 [4]: signal transduction	562	562	3126	2498	6443	118.35	10.41	0.0	0.0	1700093E07Rik 2010321M09Rik 4930422J18Rik 4930449I24Rik 4930544G11Rik 5730466P16Rik 6530413N01Rik A030005K14Rik AW742319 Acvr1 Acvr1b Acvr2 Acvr2b Acvrinp1 Adamts10 Adcy7 Adm Adnp Adra1b Adra2b Adra2c Adrb1 Agtr2 Akap12 Akap3 Akap4 Akt2 Alk Amhr2 Angpt1 Angpt4 Apc2 Aps Arf1 Arf2 Arf5 Arfrp1 Arhgap5 Arl2 Arl3 Arl4 Arl5 Arl6 Arnt2 Arntl Arntl2 Artn Asb17 Asb3 Asb4 Asb9 Atp2a2 Avpi1 Avpr1a BC018399 …
15	GO:0044238 [4]: primary metabolism	1857	1857	1831	3199	5742	110.53	10.41	117.61	111.38	0610010K14Rik 0610011D08Rik 0610012D14Rik 1100001I22Rik 1110013G13Rik 1110054N06Rik 1500031N24Rik 1600020H07Rik 1700012L04Rik 1700013N18Rik 1700025B16Rik 1700030A21Rik 1700040I03Rik 1700051E09Rik 1700113O17Rik 1810007M14Rik 1810009J06Rik 1810035L17Rik 1810055D05Rik 1810060D16Rik 2010300G19Rik 2210008M09Rik 2210409M21Rik 2300004C15Rik 2310015I08Rik 2310020P08Rik 2310044P18Rik 2410005K20Rik 2410012…
16	GO:0007154 [3]: cell communication	722	722	2966	2887	6054	104.48	10.41	0.0	0.0	1700093E07Rik 2010321M09Rik 4930422J18Rik 4930449I24Rik 4930544G11Rik 5730466P16Rik 6530413N01Rik 9430022F06Rik A030005K14Rik AW742319 Acvr1 Acvr1b Acvr2 Acvr2b Acvrinp1 Adamts10 Adcy7 Adm Adnp Adra1b Adra2b Adra2c Adrb1 Adrm1 Aebp1 Agc1 Agtr2 Akap12 Akap3 Akap4 Akt2 Alk Amhr2 Angpt1 Angpt4 Apc2 Aps Arf1 Arf2 Arf5 Arfrp1 Arhgap5 Arl2 Arl3 Arl4 Arl5 Arl6 Arnt2 Arntl Arntl2 Artn Asb17 Asb3 Asb4 Asb…
17	GO:0006952 [5]: defense response	122	122	3566	786	8155	62.88	10.41	0.0	0.0	1700013L23Rik Aire Aps Azgp1 B7h3 Bad Bcap31 Bsf3 Bst1 C1qbp C5r1 C8a C8b C9 Camp Ccl12 Ccl20 Ccl22 Ccl25 Ccl27 Ccl28 Ccnd3 Ccr1 Ccr1l1 Ccr4 Ccr8 Ccr9 Cd14 Cd86 Cd8b1 Cebpb Cfi Chi3l3 Clec2d Clec2h Crp Crry Csf3 Cxcr4 Defb3 Defb6 Defb7 Defcr-rs7 Egr1 Elf1 Fcer1a Fcer2a G1p2 Glmn H2-Bl H2-M10.1 Hells Hmgb3 Hpxn Hrh4 Icos Ifit1 Ifna1 Ifna4 Ifnb1 Igbp1 Il15 Il17 Il1f10 Il1f9 Il1rap Il1rn Il20 Il27ra…
18	GO:0006139 [5]: nucleobase, nucleoside, nucleotide and nucleic acid metabolism	926	926	2762	1501	7440	52.15	10.41	59.1	53.09	0610010K14Rik 0610011D08Rik 1110054N06Rik 1500031N24Rik 1700012L04Rik 1700025B16Rik 1700051E09Rik 1700113O17Rik 1810007M14Rik 1810035L17Rik 1810060D16Rik 2210008M09Rik 2310020P08Rik 2510005D08Rik 2610031L17Rik 2610033H07Rik 2700075B01Rik 2810410A08Rik 2810441O16Rik 2900054J07Rik 4930548G07Rik 5730410I19Rik 5730449L18Rik 5730589K01Rik 6330416L07Rik 6330581L23Rik 9530027K23Rik A830023I12Rik AI46243…
19	GO:0009607 [4]: response to biotic stimulus	154	154	3534	840	8101	50.37	10.41	0.0	0.0	1700013L23Rik Aire Aps Azgp1 B7h3 Bad Bcap31 Bsf3 Bst1 C1qbp C5r1 C8a C8b C9 Camp Cat Ccl12 Ccl20 Ccl22 Ccl25 Ccl27 Ccl28 Ccnd3 Ccr1 Ccr1l1 Ccr4 Ccr8 Ccr9 Cd14 Cd86 Cd8b1 Cebpb Cfi Chi3l3 Clec2d Clec2h Crp Crry Csf3 Cxcr4 Defb3 Defb6 Defb7 Defcr-rs7 Dnajb1 Egr1 Eif2ak3 Elf1 Ercc2 Ern1 Ern2 Fcer1a Fcer2a Fv1 G1p2 Glmn Gpx2 Gpx3 Gpx4 Gpx5 Gpx6 H2-Bl H2-M10.1 Hbxip Hells Hmgb3 Hpxn Hrh4 Hsbp1 Hsf4 H…
20	GO:0006955 [4]: immune response	95	95	3593	617	8324	48.13	10.41	0.0	0.0	1700013L23Rik Aire Aps Azgp1 B7h3 Bad Bcap31 Bsf3 C1qbp C5r1 C8a C8b C9 Ccl12 Ccl20 Ccl22 Ccl25 Ccl27 Ccl28 Ccnd3 Ccr1 Ccr4 Cd14 Cd8b1 Cebpb Cfi Chi3l3 Clec2d Clec2h Crp Crry Csf3 Cxcr4 Egr1 Elf1 Fcer1a G1p2 Glmn H2-Bl H2-M10.1 Hells Hmgb3 Hpxn Hrh4 Ifit1 Igbp1 Il15 Il17 Il1f10 Il1f9 Il1rap Il1rn Il20 Il27ra Il3 Il5 Impdh1 Kng1 Lmtn Ly78 Map2k3 Masp1 Mbl1 Mink1 Mr1 Mx1 Orm1 Orm2 Pap Pla2g7 Pou2f2…
21	GO:0006968 [4]: cellular defense response	6	6	3682	198	8743	43.2	10.41	0.0	0.0	B7h3 Clec2d Clec2h Glmn Il1rap Rel
22	GO:0009613 [5]: response to pest, pathogen or parasite	63	63	3625	453	8488	39.1	10.41	0.0	0.0	1700013L23Rik Aire B7h3 C1qbp C5r1 C8a C8b C9 Camp Ccl12 Ccl20 Ccl22 Ccl25 Ccr1 Ccr4 Cd14 Cfi Chi3l3 Clec2d Clec2h Crp Crry Defb3 Fcer1a Fv1 Glmn H2-Bl Hbxip Hpxn Hrh4 Ifna1 Ifnb1 Il15 Il17 Il1rap Kng1 Krt2-8 Ly78 Map2k3 Masp1 Mbl1 Mx1 Orm1 Orm2 Pap Pla2g7 Pou2f2 Prkca Reg3a Reg3g Rel Saa1 Saa2 Saa3 Saa4 Serpinf2 Tac1 Tlr4 Tlr5 Tlr6 Tnfsf13 Tollip Wasl
23	GO:0043207 [5]: response to external biotic stimulus	71	71	3617	481	8460	38.39	10.41	0.0	0.0	1700013L23Rik Aire B7h3 C1qbp C5r1 C8a C8b C9 Camp Ccl12 Ccl20 Ccl22 Ccl25 Ccr1 Ccr4 Cd14 Cfi Chi3l3 Clec2d Clec2h Crp Crry Defb3 Defb6 Defb7 Fcer1a Fv1 Glmn H2-Bl Hbxip Hpxn Hrh4 Ifna1 Ifnb1 Il15 Il17 Il1rap Kng1 Krt2-8 Leap2 Ly78 Lyzs Lzp-s Map2k3 Masp1 Mbl1 Mx1 Ngp Orm1 Orm2 Pap Parg Pla2g7 Pou2f2 Prkca Ptx3 Reg3a Reg3g Rel Saa1 Saa2 Saa3 Saa4 Serpinf2 Tac1 Tlr4 Tlr5 Tlr6 Tnfsf13 Tollip Wasl
24	GO:0043283 [4]: biopolymer metabolism	527	527	3161	798	8143	33.87	10.41	40.86	35.04	1700012L04Rik 1700025B16Rik 1700040I03Rik 1700113O17Rik 1810009J06Rik 1810035L17Rik 2210008M09Rik 2310015I08Rik 2510005D08Rik 2610031L17Rik 2610033H07Rik 2610301G19Rik 2700075B01Rik 2810410A08Rik 2810441O16Rik 4930485D02Rik 4930548G07Rik 5730410I19Rik 5730449L18Rik 9530027K23Rik AI462438 AI481750 Ace Ace2 Actl6a Acy1 Adam18 Adam21 Adam3 Adam4 Adam7 Adam9 Adamts1 Adamts10 Adamts15 Aebp1 Afg3l1 Ahc…
25	GO:0009611 [5]: response to wounding	35	35	3653	297	8644	29.34	10.41	0.0	0.0	B7h3 Ccl12 Ccl20 Ccl22 Ccl25 Ccr1 Ccr4 Cd14 Chi3l3 Clec2d Clec2h Fcer1a Glmn Hrh4 Il17 Il1rap Kng1 Ly78 Map2k3 Ninj1 Ninj2 Pap Pla2g7 Plg Prkca Reg3a Reg3g Rel Syt7 Tac1 Tff1 Tlr4 Tlr5 Tlr6 Tollip
26	GO:0044260 [5]: cellular macromolecule metabolism	857	857	2831	1522	7419	28.08	10.41	34.82	29.15	1100001I22Rik 1110013G13Rik 1700012L04Rik 1700013N18Rik 1700025B16Rik 1700030A21Rik 1700040I03Rik 1700113O17Rik 1810009J06Rik 1810055D05Rik 2210409M21Rik 2300004C15Rik 2310015I08Rik 2310020P08Rik 2310044P18Rik 2410005K20Rik 2410012M04Rik 2410018C20Rik 2510010F15Rik 2610012O22Rik 2610018G03Rik 2610209A20Rik 2610301G19Rik 2700075B01Rik 2700084L22Rik 3110001N18Rik 4833428E21Rik 4930485D02Rik 4930542…
27	GO:0043170 [4]: macromolecule metabolism	892	892	2796	1604	7337	27.32	10.41	34.04	28.5	1100001I22Rik 1110013G13Rik 1700012L04Rik 1700013N18Rik 1700025B16Rik 1700030A21Rik 1700040I03Rik 1700113O17Rik 1810009J06Rik 1810055D05Rik 2210409M21Rik 2300004C15Rik 2310015I08Rik 2310020P08Rik 2310044P18Rik 2410005K20Rik 2410012M04Rik 2410018C20Rik 2510010F15Rik 2610012O22Rik 2610018G03Rik 2610036D13Rik 2610209A20Rik 2610301G19Rik 2700075B01Rik 2700084L22Rik 3110001N18Rik 4833428E21Rik 4930485…
28	GO:0019538 [5]: protein metabolism	806	806	2882	1424	7517	26.63	10.41	33.38	27.96	1100001I22Rik 1110013G13Rik 1700012L04Rik 1700013N18Rik 1700025B16Rik 1700030A21Rik 1700040I03Rik 1700113O17Rik 1810009J06Rik 1810055D05Rik 2210409M21Rik 2300004C15Rik 2310015I08Rik 2310020P08Rik 2310044P18Rik 2410005K20Rik 2410012M04Rik 2410018C20Rik 2510010F15Rik 2610012O22Rik 2610018G03Rik 2610209A20Rik 2610301G19Rik 2700075B01Rik 2700084L22Rik 3110001N18Rik 4833428E21Rik 4930485D02Rik 4930542…
29	GO:0044267 [6]: cellular protein metabolism	795	795	2893	1414	7527	24.96	10.41	31.69	26.38	1100001I22Rik 1110013G13Rik 1700012L04Rik 1700013N18Rik 1700025B16Rik 1700030A21Rik 1700040I03Rik 1700113O17Rik 1810009J06Rik 1810055D05Rik 2210409M21Rik 2300004C15Rik 2310015I08Rik 2310020P08Rik 2310044P18Rik 2410005K20Rik 2410012M04Rik 2410018C20Rik 2510010F15Rik 2610012O22Rik 2610018G03Rik 2610209A20Rik 2610301G19Rik 2700075B01Rik 2700084L22Rik 3110001N18Rik 4833428E21Rik 4930485D02Rik 4930542…
30	GO:0051179 [3]: localization	682	682	3006	1191	7750	22.7	10.41	29.45	24.23	0610009B22Rik 0610009O03Rik 1110030H18Rik 1200007D18Rik 1300013B24Rik 1300017J02Rik 1700013L23Rik 1700093E07Rik 1810008K16Rik 1810010G06Rik 1810012H11Rik 2300004C15Rik 2310040A13Rik 2410004N11Rik 2610042O14Rik 2900046G09Rik 4632408A20Rik 4930542G03Rik 4933407N01Rik 4933425F03Rik 5430428G01Rik 5730438N18Rik 5830417C01Rik 5930412E23Rik 8430411H09Rik AI642036 AI848100 Abca2 Abcb11 Abcb6 Abcb7 Abcb9 …
31	GO:0051234 [4]: establishment of localization	675	675	3013	1181	7760	22.09	10.41	28.84	23.78	0610009B22Rik 0610009O03Rik 1110030H18Rik 1200007D18Rik 1300013B24Rik 1300017J02Rik 1700013L23Rik 1700093E07Rik 1810008K16Rik 1810010G06Rik 1810012H11Rik 2300004C15Rik 2310040A13Rik 2410004N11Rik 2610042O14Rik 2900046G09Rik 4632408A20Rik 4930542G03Rik 4933407N01Rik 4933425F03Rik 5430428G01Rik 5730438N18Rik 5830417C01Rik 5930412E23Rik 8430411H09Rik AI642036 AI848100 Abca2 Abcb11 Abcb6 Abcb7 Abcb9 …
32	GO:0006810 [4]: transport	674	674	3014	1179	7762	22.08	10.41	28.82	23.78	0610009B22Rik 0610009O03Rik 1110030H18Rik 1200007D18Rik 1300013B24Rik 1300017J02Rik 1700013L23Rik 1700093E07Rik 1810008K16Rik 1810010G06Rik 1810012H11Rik 2300004C15Rik 2310040A13Rik 2410004N11Rik 2610042O14Rik 2900046G09Rik 4632408A20Rik 4930542G03Rik 4933407N01Rik 4933425F03Rik 5430428G01Rik 5730438N18Rik 5830417C01Rik 5930412E23Rik 8430411H09Rik AI642036 AI848100 Abca2 Abcb11 Abcb6 Abcb7 Abcb9 …
33	GO:0006259 [5]: DNA metabolism	186	186	3502	235	8706	17.3	10.41	24.46	19.49	1700012L04Rik 1700113O17Rik 2510005D08Rik 2700075B01Rik 2810410A08Rik 4930548G07Rik 5730410I19Rik Actl6a Ahcy Ard1 Asf1a Aurkb Banf1 Baz2a Bcap37 Blm Brca1 Carm1 Cbx2 Cbx7 Cbx8 Ccne2 Cdc45l Cdc6 Cdyl Chaf1b Chd4 Ctcf Ctgf D10Bwg0791e Dclre1a Ddb1 Dffa Dmc1h Dnase2a Dnmt2 Dnmt3b Dut Ercc2 Ercc3 Ercc4 Ercc5 Ezh2 Fanca Fancc Fancl G22p1 Gmnn Gpx4 Gtf2h1 Gtf2h3 H1f0 H2afv H2afy H2afz H3f3a H3f3b Hat1…
34	GO:0007049 [5]: cell cycle	232	232	3456	326	8615	15.77	10.41	22.83	17.99	1190002H23Rik 1810009O10Rik 2810406C15Rik AA545217 Akap8 Akt2 Apc2 Appbp1 Aurka Aurkb Aurkc Blm Bmyc Boll Brca1 Brms1 Brrn1 Btg3 Bub1 Bub1b Calm2 Camk2d Ccdc5 Ccna1 Ccna2 Ccnb1-rs1 Ccnb2 Ccnc Ccnd3 Ccne2 Ccnf Ccng2 Ccnh Ccnl1 Ccnt1 Ccnt2 Cdc16 Cdc20 Cdc25a Cdc25b Cdc25c Cdc27 Cdc2a Cdc37 Cdc37l1 Cdc45l Cdc6 Cdc7 Cdca1 Cdk2ap1 Cdk4 Cdk5 Cdk7 Cdk9 Cdkn1c Cdkn2d Cenph Cetn2 Cetn3 Cgref1 Chaf1b Chc1 …
35	GO:0000279 [6]: M phase	77	77	3611	62	8879	15.73	10.41	23.21	18.3	2810406C15Rik Akap8 Boll Brca1 Brrn1 Bub1 Bub1b Ccdc5 Ccna1 Ccna2 Ccnb1-rs1 Ccnb2 Ccnf Ccng2 Cdc16 Cdc20 Cdc25a Cdc25b Cdc25c Cdc27 Cdc2a Cdc6 Cdca1 Cenph Cetn2 Cetn3 Chc1 Chfr Clgn Cryaa Dazl Dmc1h Fanca Gadd45a Incenp Kif11 Kntc2 Lats2 Mad2l1 Meig1 Mlh1 Mllt7 Mphosph6 Mre11a Msh3 Msh4 Msh5 Nedd9 Nek1 Nek2 Nek3 Nek4 Nusap1 Pes1 Pms2 Prm1 Psmd13 Pttg1 Rad21 Rad51 Ranbp1 Rbm7 Rgs14 Siah1a Sirt2 Sp…
36	GO:0006350 [6]: transcription	579	579	3109	1032	7909	15.54	10.41	22.21	17.43	0610010K14Rik 1110054N06Rik 1500031N24Rik 1700051E09Rik 1810007M14Rik 1810060D16Rik 2900054J07Rik 4930548G07Rik 5730410I19Rik 5730589K01Rik 6330416L07Rik 6330581L23Rik A830023I12Rik AI481750 Abcb11 Adnp Aebp1 Aebp2 Aire Alx4 Ankib1 Ankrd10 Ankrd22 Ankrd25 Ankrd32 Ankrd33 Arnt2 Arntl Arntl2 Asb12 Asb3 Asb4 Asb9 Ascc2 Ash2l Atf1 Atf2 Atf4 Atoh1 BC005471 BC021921 BC031407 Bach1 Bapx1 Bat4 Batf Baz2a…
37	GO:0050789 [2]: regulation of biological process	793	793	2895	1498	7443	15.39	10.41	21.95	17.28	0610010K14Rik 1110054N06Rik 1500031N24Rik 1700051E09Rik 1810007M14Rik 2510005D08Rik 2700075B01Rik 2810410A08Rik 2900054J07Rik 4930548G07Rik 5730410I19Rik 5730589K01Rik 6330416L07Rik 6330581L23Rik A830023I12Rik AI481750 Abcb11 Accn1 Acsl4 Adcy7 Adnp Aebp1 Aebp2 Ahcy Aire Akt2 Alx4 Ang3 Ank Ankib1 Ankrd10 Ankrd22 Ankrd25 Ankrd32 Ankrd33 Anxa6 Aph1a Api5 Apip Apoa2 Aps Arfgap3 Arhgap8 Arnt2 Arntl Ar…
38	GO:0009987 [2]: cellular process	3194	3194	494	7345	1596	15.35	10.41	21.99	17.28	0610009B22Rik 0610009O03Rik 0610010K14Rik 0610011D08Rik 0610012D14Rik 1100001I22Rik 1110013G13Rik 1110015E22Rik 1110017C15Rik 1110030H10Rik 1110030H18Rik 1110054N06Rik 1110064N10Rik 1190002H23Rik 1200007D18Rik 1300013B24Rik 1300017J02Rik 1500031N24Rik 1500040F11Rik 1700012L04Rik 1700013L23Rik 1700013N18Rik 1700020C11Rik 1700025B16Rik 1700030A21Rik 1700040I03Rik 1700051E09Rik 1700093E07Rik 1700113…
39	GO:0006959 [5]: humoral immune response	13	13	3675	143	8798	15.15	10.41	0.0	0.0	1700013L23Rik Aire C1qbp C5r1 C8a C8b C9 Cfi Crry Masp1 Mbl1 Pou2f2 Tnfsf13
40	GO:0009058 [4]: biosynthesis	328	328	3360	518	8423	14.76	10.41	21.65	17.03	0610011D08Rik 0610012D14Rik 0610038K03Rik 1100001I22Rik 1110013G13Rik 2210409M21Rik 2310001A20Rik 2310020P08Rik 2310044P18Rik 2410005K20Rik 2410018C20Rik 2610012O22Rik 2610209A20Rik 3110001N18Rik 5730427N09Rik Adcy7 Adsl Adss Adssl1 Agc1 Ak3l1 Akr1d1 Alad Alas2 Alg12 Alox12 Aloxe3 Amd1 Ang3 Apba2bp Asl Ass1 Atf4 Atp5c1 Atp5f1 Atp5g1 Atp5g3 Atp5h Atp5o Atp6v0c Atp6v1a1 Atp6v1b1 Atp6v1b2 Atp6v1c1 A…
41	GO:0044249 [5]: cellular biosynthesis	315	315	3373	495	8446	14.31	10.41	21.21	16.64	0610011D08Rik 0610012D14Rik 1100001I22Rik 1110013G13Rik 2210409M21Rik 2310020P08Rik 2310044P18Rik 2410005K20Rik 2410018C20Rik 2610012O22Rik 2610209A20Rik 3110001N18Rik 5730427N09Rik Adcy7 Adsl Adss Adssl1 Agc1 Ak3l1 Akr1d1 Alad Alas2 Alg12 Alox12 Aloxe3 Amd1 Ang3 Apba2bp Asl Ass1 Atf4 Atp5c1 Atp5f1 Atp5g1 Atp5g3 Atp5h Atp5o Atp6v0c Atp6v1a1 Atp6v1b1 Atp6v1b2 Atp6v1c1 Atp6v1g1 Atp6v1g2 B3galt1 B3g…
42	GO:0050791 [3]: regulation of physiological process	716	716	2972	1344	7597	13.91	10.41	20.47	15.95	0610010K14Rik 1110054N06Rik 1500031N24Rik 1700051E09Rik 1810007M14Rik 2900054J07Rik 4930548G07Rik 5730410I19Rik 5730589K01Rik 6330416L07Rik 6330581L23Rik A830023I12Rik AI481750 Abcb11 Accn1 Acsl4 Adnp Aebp1 Aebp2 Aire Alx4 Ang3 Ank Ankib1 Ankrd10 Ankrd22 Ankrd25 Ankrd32 Ankrd33 Anxa6 Api5 Apip Apoa2 Aps Arhgap8 Arnt2 Arntl Arntl2 Asah3 Asb12 Asb3 Asb4 Asb9 Ascc2 Ash2l Aspscr1 Atf1 Atf2 Atf4 Atoh1…
43	GO:0008283 [4]: cell proliferation	288	288	3400	450	8491	12.97	10.41	19.87	15.4	1190002H23Rik 1810009O10Rik 2810406C15Rik AA545217 Akap8 Akt2 Apc2 Appbp1 Asah2 Aurka Aurkb Aurkc B7h3 Bcl11b Blm Bmyc Boll Brca1 Brms1 Brrn1 Btg3 Bub1 Bub1b Calm2 Camk2d Catnb Ccdc5 Ccna1 Ccna2 Ccnb1-rs1 Ccnb2 Ccnc Ccnd3 Ccne2 Ccnf Ccng2 Ccnh Ccnl1 Ccnt1 Ccnt2 Cdc16 Cdc20 Cdc25a Cdc25b Cdc25c Cdc26 Cdc27 Cdc2a Cdc37 Cdc37l1 Cdc45l Cdc5l Cdc6 Cdc7 Cdca1 Cdca5 Cdca7 Cdk2ap1 Cdk4 Cdk5 Cdk7 Cdk9 Cdk…
44	GO:0019219 [5]: regulation of nucleobase, nucleoside, nucleotide and nucleic acid metabolism	554	554	3134	1008	7933	12.3	10.41	18.92	14.57	0610010K14Rik 1110054N06Rik 1500031N24Rik 1700051E09Rik 1810007M14Rik 2900054J07Rik 4930548G07Rik 5730410I19Rik 5730589K01Rik 6330416L07Rik 6330581L23Rik A830023I12Rik AI481750 Abcb11 Adnp Aebp1 Aebp2 Aire Alx4 Ankib1 Ankrd10 Ankrd22 Ankrd25 Ankrd32 Ankrd33 Arnt2 Arntl Arntl2 Asb12 Asb3 Asb4 Asb9 Ascc2 Ash2l Atf1 Atf2 Atf4 Atoh1 BC005471 BC021921 BC031407 Bach1 Bapx1 Bat4 Batf Baz2a Bbx Bcl11b Bc…
45	GO:0000280 [7]: nuclear division	70	70	3618	60	8881	12.15	10.41	19.6	15.16	2810406C15Rik Akap8 Boll Brrn1 Bub1 Bub1b Ccdc5 Ccna1 Ccna2 Ccnb1-rs1 Ccnb2 Ccnf Ccng2 Cdc16 Cdc20 Cdc25a Cdc25b Cdc25c Cdc27 Cdc2a Cdc6 Cenph Cetn2 Cetn3 Chc1 Chfr Clgn Dazl Dmc1h Fanca Incenp Kntc2 Lats2 Mad2l1 Meig1 Mlh1 Mllt7 Mre11a Msh3 Msh4 Msh5 Nedd9 Nek1 Nek2 Nek3 Nek4 Nusap1 Pes1 Pms2 Prm1 Psmd13 Pttg1 Rad21 Rad51 Rbm7 Rgs14 Siah1a Sirt2 Spag5 Spin Stag1 Stag2 Stag3 Stmn1 Sycp3 Terf1 Tnk…
46	GO:0045449 [6]: regulation of transcription	551	551	3137	1004	7937	12.05	10.41	18.66	14.35	0610010K14Rik 1110054N06Rik 1500031N24Rik 1700051E09Rik 1810007M14Rik 2900054J07Rik 4930548G07Rik 5730410I19Rik 5730589K01Rik 6330416L07Rik 6330581L23Rik A830023I12Rik AI481750 Abcb11 Adnp Aebp1 Aebp2 Aire Alx4 Ankib1 Ankrd10 Ankrd22 Ankrd25 Ankrd32 Ankrd33 Arnt2 Arntl Arntl2 Asb12 Asb3 Asb4 Asb9 Ascc2 Ash2l Atf1 Atf2 Atf4 Atoh1 BC005471 BC021921 BC031407 Bach1 Bapx1 Bat4 Batf Baz2a Bbx Bcl11b Bc…
47	GO:0019222 [4]: regulation of metabolism	595	595	3093	1100	7841	11.95	10.41	18.53	14.25	0610010K14Rik 1110054N06Rik 1500031N24Rik 1700051E09Rik 1810007M14Rik 2900054J07Rik 4930548G07Rik 5730410I19Rik 5730589K01Rik 6330416L07Rik 6330581L23Rik A830023I12Rik AI481750 Abcb11 Acsl4 Adnp Aebp1 Aebp2 Aire Alx4 Ang3 Ankib1 Ankrd10 Ankrd22 Ankrd25 Ankrd32 Ankrd33 Aps Arnt2 Arntl Arntl2 Asah3 Asb12 Asb3 Asb4 Asb9 Ascc2 Ash2l Atf1 Atf2 Atf4 Atoh1 B7h3 BC005471 BC021921 BC031407 Bach1 Bapx1 Bat…
48	GO:0000067 [6]: DNA replication and chromosome cycle	65	65	3623	54	8887	11.6	10.41	19.07	14.68	2810406C15Rik Akap8 Blm Brca1 Brrn1 Ccne2 Cdc45l Cdc6 Cenph Chaf1b Dut E4f1 Fhit Gmnn Mad2l1 Mcm2 Mcm3 Mcm4 Mcmdc1 Mlh1 Msh2 Msh3 Msh4 Msh5 Msh6 Nek2 Nfia Nusap1 Orc1l Orc3l Orc4l Orc5l Orc6l Pms2 Pola1 Pola2 Pold1 Pold2 Pole2 Polg2 Polk Poll Polm Pparbp Prim1 Prim2 Prm1 Pttg1 Rad21 Rbbp4 Rfc2 Rfc3 Rfc4 Rfc5 Ris2 Rpa2 Rpa3 Rrm1 Rrm2 Set Ssbp1 Stag1 Stag2 Stag3 Top2a
49	GO:0006351 [7]: transcription, DNA-dependent	549	549	3139	1006	7935	11.39	10.41	18.0	13.75	0610010K14Rik 1110054N06Rik 1500031N24Rik 1700051E09Rik 1810007M14Rik 2900054J07Rik 4930548G07Rik 5730410I19Rik 5730589K01Rik 6330416L07Rik 6330581L23Rik A830023I12Rik AI481750 Abcb11 Adnp Aebp1 Aebp2 Aire Alx4 Ankib1 Ankrd10 Ankrd22 Ankrd25 Ankrd32 Ankrd33 Arnt2 Arntl Arntl2 Asb12 Asb3 Asb4 Asb9 Ascc2 Ash2l Atf1 Atf2 Atf4 Atoh1 BC005471 BC021921 BC031407 Bach1 Bapx1 Bat4 Batf Baz2a Bbx Bcl11b Bc…
50	GO:0000004 [2]: biological_process unknown	221	221	3467	790	8151	10.7	10.41	0.0	0.0	0610042I15Rik 1110004F10Rik 1200020A08Rik 1500001H12Rik 1700020D05Rik 1810043G02Rik 2210412K09Rik 2310061B02Rik 2410008J05Rik 2610016C23Rik 3110040D16Rik 4930451A13Rik 4930511A21Rik A330049M08Rik AI839562 Aamp Abhd2 Abhd3 Abpb Acpp Actr8 Adck4 Amac1 Ammecr1 Ankrd27 Ankrd28 Anp32e Anxa9 Ap2s1 Arch Arhgap18 Arhgef16 Arhgef3 Arid2 Arpc2 Arpc5l Arrdc1 Art4 Asb16 Atxn7l3 Baalc Bat2 Bcas2 Bcl9l Bms1l B…
51	GO:0006355 [7]: regulation of transcription, DNA-dependent	538	538	3150	990	7951	10.62	10.41	17.2	13.02	0610010K14Rik 1110054N06Rik 1500031N24Rik 1700051E09Rik 1810007M14Rik 2900054J07Rik 4930548G07Rik 5730410I19Rik 5730589K01Rik 6330416L07Rik 6330581L23Rik A830023I12Rik AI481750 Abcb11 Adnp Aebp1 Aebp2 Aire Alx4 Ankib1 Ankrd10 Ankrd22 Ankrd25 Ankrd32 Ankrd33 Arnt2 Arntl Arntl2 Asb12 Asb3 Asb4 Asb9 Ascc2 Ash2l Atf1 Atf2 Atf4 Atoh1 BC005471 BC021921 BC031407 Bach1 Bapx1 Bat4 Batf Baz2a Bbx Bcl11b Bc…
52	GO:0000087 [7]: M phase of mitotic cell cycle	52	52	3636	39	8902	10.06	10.41	17.57	13.36	2810406C15Rik Akap8 Brrn1 Bub1 Bub1b Ccdc5 Ccna1 Ccna2 Ccnb1-rs1 Ccnb2 Ccnf Ccng2 Cdc16 Cdc20 Cdc25a Cdc25b Cdc25c Cdc27 Cdc2a Cdc6 Cenph Cetn2 Cetn3 Chc1 Chfr Incenp Kntc2 Lats2 Mad2l1 Mllt7 Mphosph6 Nedd9 Nek1 Nek2 Nek3 Nek4 Nusap1 Pes1 Prm1 Pttg1 Rad21 Rgs14 Sirt2 Spag5 Stag1 Stag2 Stmn1 Sycp3 Terf1 Tnk1 Ube2c Wee1
53	GO:0007067 [8]: mitosis	51	51	3637	39	8902	9.38	10.41	16.89	12.74	2810406C15Rik Akap8 Brrn1 Bub1 Bub1b Ccdc5 Ccna1 Ccna2 Ccnb1-rs1 Ccnb2 Ccnf Ccng2 Cdc16 Cdc20 Cdc25a Cdc25b Cdc25c Cdc27 Cdc2a Cdc6 Cenph Cetn2 Cetn3 Chc1 Chfr Incenp Kntc2 Lats2 Mad2l1 Mllt7 Nedd9 Nek1 Nek2 Nek3 Nek4 Nusap1 Pes1 Prm1 Pttg1 Rad21 Rgs14 Sirt2 Spag5 Stag1 Stag2 Stmn1 Sycp3 Terf1 Tnk1 Ube2c Wee1
54	GO:0009056 [4]: catabolism	281	281	3407	462	8479	9.13	10.41	15.95	11.86	1110030H10Rik 1700040I03Rik 1810009J06Rik 2310015I08Rik 2610301G19Rik 4930485D02Rik Acad8 Ace Ace2 Acy1 Adam18 Adam21 Adam3 Adam4 Adam7 Adam9 Adamts1 Adamts10 Adamts15 Aebp1 Afg3l1 Ahcy Aldob Apoc2 Apoc3 Arg1 Arg2 Arhgef10 Arih2 Arntl Asah3 Asl Aspa Auh BC051244 Bace1 Bad Bcat1 Bhmt Bhmt2 Blmh Blvra Bpgm Cant1 Capn10 Capn5 Capn6 Casp1 Casp11 Casp12 Casp14 Casp2 Casp6 Cblc Cdo1 Cel Cfi Clgn Comt C…
55	GO:0000278 [6]: mitotic cell cycle	69	69	3619	67	8874	8.8	10.41	16.18	12.06	2810406C15Rik AA545217 Akap8 Brrn1 Btg3 Bub1 Bub1b Camk2d Ccdc5 Ccna1 Ccna2 Ccnb1-rs1 Ccnb2 Ccnf Ccng2 Ccnt2 Cdc16 Cdc20 Cdc25a Cdc25b Cdc25c Cdc27 Cdc2a Cdc6 Cenph Cetn2 Cetn3 Chc1 Chek1 Chfr E2f5 E4f1 Foxg1 Gpr132 Incenp Kntc2 Lats2 Mad2l1 Mllt7 Mphosph6 Mtbp Nedd9 Nek1 Nek2 Nek3 Nek4 Nusap1 Pes1 Ppp6c Prm1 Pttg1 Rad21 Rgs14 Ris2 Rnf2 Rprm Sirt2 Skp2 Spag5 Stag1 Stag2 Stmn1 Sycp3 Taf10 Terf1 Tn…
56	GO:0044248 [5]: cellular catabolism	254	254	3434	412	8529	8.49	10.41	15.32	11.3	1110030H10Rik 1700040I03Rik 1810009J06Rik 2310015I08Rik 2610301G19Rik 4930485D02Rik Acad8 Ace Ace2 Acy1 Adam18 Adam21 Adam3 Adam4 Adam7 Adam9 Adamts1 Adamts10 Adamts15 Aebp1 Afg3l1 Ahcy Aldob Arg1 Arg2 Arhgef10 Arih2 Asah3 Asl Aspa Auh BC051244 Bace1 Bad Bcat1 Bhmt Bhmt2 Blmh Blvra Bpgm Cant1 Capn10 Capn5 Capn6 Casp1 Casp11 Casp12 Casp14 Casp2 Casp6 Cblc Cdo1 Cel Cfi Clgn Comt Cpa1 Cpe Csad Cts6 …
57	GO:0009308 [5]: amine metabolism	96	96	3592	113	8828	8.27	10.41	15.51	11.45	0610012D14Rik Acad8 Acy1 Ahcy Ak3l1 Amd1 Arg1 Arg2 Asl Aspa Ass1 Auh BC051244 Bcat1 Bhmt Bhmt2 Bing4 Cbs Cdh16 Cdo1 Chst2 Cmah Cmas Comt Csad Ctbp2 Cth Ctps2 Cubn Dars Dbh Dct Dhps Dio2 Dmgdh Farslb Fn3k Gad1 Gad2 Gatm Gne Gnpda1 Gnpnat1 Hars Hars2 Harsl Hgd Hs2st1 Hs3st3b1 Itih1 Itih2 Kars Lamp2 Maoa Mat2a Mccc1 Nagk Nars Npl Nr4a2 Oazin Otc P4ha1 P4hb Pah Pcbd1 Phgdh Pparbp Prodh Psat1 Psg18 Ps…
58	GO:0008104 [4]: protein localization	199	199	3489	310	8631	7.34	10.41	14.24	10.26	1700093E07Rik 1810008K16Rik 2300004C15Rik 2310040A13Rik 2610042O14Rik 4632408A20Rik 5830417C01Rik 5930412E23Rik AI848100 Akap10 Akap12 Akap3 Akap4 Ap1m2 Ap2b1 Ap2m1 Ap3m1 Ap3s1 Ap4m1 Apba2 Arf1 Arf2 Arf5 Arfgap3 Arfrp1 Arl2 Arl4 Arl5 Arl6ip1 Arntl Aspscr1 Bbs2 Bcap29 Bcap31 Bet1 Blzf1 C330016O10Rik Ccnb1-rs1 Cdc5l Chm Cog2 Cog8 Copb1 Copg Copg2 Cse1l Derl1 Dmgdh Edar Eif4enif1 Exoc7 Folr1 Gabarap…
59	GO:0006281 [6]: DNA repair	64	64	3624	64	8877	7.08	10.41	14.44	10.44	Asf1a Brca1 Chaf1b Dclre1a Ddb1 Dmc1h Ercc2 Ercc3 Ercc4 Ercc5 Fanca Fancc Fancl G22p1 Gtf2h1 Gtf2h3 Hspa1a Mbd4 Mgmt Mlh1 Mpg Mre11a Msh2 Msh3 Msh4 Msh5 Msh6 Nthl1 Ogg1 Parp1 Parp2 Pms2 Pnkp Pold1 Polg2 Polk Poll Polr2g Prp19 Pttg1 Rad1 Rad21 Rad23a Rad23b Rad51 Rad51c Rad51l1 Rad51l3 Rad52 Rad54l Rbbp4 Recql5 Rev1l Rfc5 Slk Smarca3 Sumo1 Tdg Trpc2 Ube2a Xpa Xpc Xrcc2 Xrcc5
60	GO:0006464 [7]: protein modification	396	396	3292	720	8221	7.07	10.41	13.66	9.73	1110013G13Rik 1700013N18Rik 2210409M21Rik 2300004C15Rik 2410012M04Rik 2510010F15Rik 2610018G03Rik 2610209A20Rik 2700084L22Rik 5330414D10Rik 5730410I19Rik AJ430384 Aatk Acvr1 Acvr1b Acvr2 Acvr2b Akt2 Alg12 Alk Amhr2 Ankib1 Aph1a Appbp1 Ard1 Arih2 Arl6 Art5 Aurka Aurkb Aurkc B3galt1 B3galt3 B3gnt1 B3gnt3 BC017634 Birc6 Bmx Brap Brca1 Bub1 Bub1b C1galt1 Cacybp Camk1 Camk2d Camk4 Carm1 Casp1 Cdc16 Cd…
61	GO:0015031 [5]: protein transport	190	190	3498	296	8645	6.75	10.41	13.65	9.73	1700093E07Rik 1810008K16Rik 2300004C15Rik 2310040A13Rik 2610042O14Rik 4632408A20Rik 5830417C01Rik 5930412E23Rik AI848100 Akap12 Ap1m2 Ap2b1 Ap2m1 Ap3m1 Ap3s1 Ap4m1 Apba2 Arf1 Arf2 Arf5 Arfgap3 Arfrp1 Arl2 Arl4 Arl5 Arl6ip1 Arntl Aspscr1 Bcap29 Bcap31 Bet1 Blzf1 C330016O10Rik Ccnb1-rs1 Cdc5l Chm Cog2 Cog8 Copb1 Copg Copg2 Cse1l Derl1 Dmgdh Edar Eif4enif1 Exoc7 Folr1 Gabarap Gabarapl2 Gckr Gdi1 Gos…
62	GO:0045184 [5]: establishment of protein localization	191	191	3497	299	8642	6.59	10.41	13.48	9.59	1700093E07Rik 1810008K16Rik 2300004C15Rik 2310040A13Rik 2610042O14Rik 4632408A20Rik 5830417C01Rik 5930412E23Rik AI848100 Akap12 Ap1m2 Ap2b1 Ap2m1 Ap3m1 Ap3s1 Ap4m1 Apba2 Arf1 Arf2 Arf5 Arfgap3 Arfrp1 Arl2 Arl4 Arl5 Arl6ip1 Arntl Aspscr1 Bcap29 Bcap31 Bet1 Blzf1 C330016O10Rik Ccnb1-rs1 Cdc5l Chm Cog2 Cog8 Copb1 Copg Copg2 Cse1l Derl1 Dmgdh Edar Eif4enif1 Exoc7 Folr1 Gabarap Gabarapl2 Gckr Gdi1 Gos…
63	GO:0016070 [5]: RNA metabolism	147	147	3541	221	8720	5.26	9.03	12.22	8.37	1700025B16Rik 1810035L17Rik 2210008M09Rik 2610031L17Rik 2610033H07Rik 2810441O16Rik 5730449L18Rik 9530027K23Rik AI462438 AI481750 Aicda Apobec2 Auh Bfsp1 Bing4 Bop1 Brunol4 Cdh16 Cpeb2 Cpeb4 Crnkl1 Cstf2 Cstf2t Cubn Cugbp2 D13Wsu64e D1Wsu40e Dars Dbr1 Ddx1 Ddx20 Ddx48 Dgcr8 Dhx8 Dut Elac2 Elavl2 Elavl4 Ern1 Ern2 Exosc1 Exosc4 Exosc8 Farslb Fbl Fmr1 Fnbp3 Fusip1 G430041M01Rik Gemin6 Grcc2f Gtpbp3 …
64	GO:0006396 [6]: RNA processing	127	127	3561	184	8757	5.01	8.8	12.02	8.22	1700025B16Rik 1810035L17Rik 2210008M09Rik 2610031L17Rik 2610033H07Rik 2810441O16Rik 5730449L18Rik 9530027K23Rik AI462438 AI481750 Aicda Apobec2 Bfsp1 Bop1 Brunol4 Cpeb2 Cpeb4 Crnkl1 Cstf2 Cstf2t Cugbp2 D13Wsu64e D1Wsu40e Dbr1 Ddx1 Ddx20 Ddx48 Dgcr8 Dhx8 Elac2 Elavl2 Elavl4 Ern1 Ern2 Exosc1 Exosc4 Exosc8 Fbl Fmr1 Fnbp3 Fusip1 G430041M01Rik Gemin6 Grcc2f Gtpbp3 Hnrpl Igf2bp3 Lsm1 Lsm3 Lsm5 Lsm8 Mag…
65	GO:0009310 [6]: amine catabolism	29	29	3659	18	8923	4.94	8.8	12.53	8.66	Acad8 Ahcy Arg1 Arg2 Asl Aspa Auh BC051244 Bcat1 Bhmt Bhmt2 Cdo1 Comt Csad Dhps Dio2 Dmgdh Hars2 Hgd Maoa Mccc1 Pah Prodh Pts Sardh Sat1 Slc6a3 Smox Tat
66	GO:0006519 [5]: amino acid and derivative metabolism	81	81	3607	100	8841	4.88	8.8	12.08	8.25	0610012D14Rik Acad8 Acy1 Ahcy Ak3l1 Amd1 Arg1 Arg2 Asl Aspa Ass1 Auh BC051244 Bcat1 Bhmt Bhmt2 Bing4 Cbs Cdh16 Cdo1 Comt Csad Ctbp2 Cth Ctps2 Cubn Dars Dbh Dct Dhps Dio2 Dmgdh Farslb Gad1 Gad2 Gatm Hars Hars2 Harsl Hgd Hs3st3b1 Kars Lamp2 Maoa Mat2a Mccc1 Nars Npl Nr4a2 Oazin Otc P4ha1 P4hb Pah Pcbd1 Pcyox1 Phgdh Pparbp Prodh Psat1 Psph Pts Pycr1 Pycr2 Pycs Rarsl Sardh Sat1 Sdfr2 Sgpl1 Shmt1 Slc2…
67	GO:0006974 [5]: response to DNA damage stimulus	69	69	3619	80	8861	4.66	8.16	11.92	8.16	Asf1a Brca1 Chaf1b Chek1 Dclre1a Ddb1 Dmc1h Ercc2 Ercc3 Ercc4 Ercc5 Fanca Fancc Fancl G22p1 Gadd45a Gtf2h1 Gtf2h3 Hspa1a Hus1 Mbd4 Mgmt Mlh1 Mpg Mre11a Msh2 Msh3 Msh4 Msh5 Msh6 Nthl1 Ogg1 Parg Parp1 Parp2 Pmaip1 Pms2 Pnkp Pold1 Polg2 Polk Poll Polr2g Prp19 Pttg1 Rad1 Rad21 Rad23a Rad23b Rad51 Rad51c Rad51l1 Rad51l3 Rad52 Rad54l Rbbp4 Recql5 Rev1l Rfc5 Slk Smarca3 Sumo1 Tdg Trpc2 Ube2a Xpa Xpc Xrc…
68	GO:0006260 [6]: DNA replication	48	48	3640	46	8895	4.55	8.11	11.94	8.16	Blm Ccne2 Cdc45l Cdc6 Chaf1b Dut Gmnn Mcm2 Mcm3 Mcm4 Mcmdc1 Mlh1 Msh2 Msh3 Msh4 Msh5 Msh6 Nfia Orc1l Orc3l Orc4l Orc5l Orc6l Pms2 Pola1 Pola2 Pold1 Pold2 Pole2 Polg2 Polk Poll Polm Pparbp Prim1 Prim2 Rbbp4 Rfc2 Rfc3 Rfc4 Rfc5 Ris2 Rpa2 Rpa3 Rrm1 Rrm2 Set Ssbp1
69	GO:0006950 [4]: response to stress	184	184	3504	623	8318	4.45	7.85	0.0	0.0	1700013L23Rik 4833428E21Rik A030005K14Rik Aire Asf1a B7h3 Brca1 C1qbp C5r1 C8a C8b C9 Camp Casp1 Cat Ccl12 Ccl20 Ccl22 Ccl25 Ccr1 Ccr4 Cd14 Cfi Chaf1b Chek1 Chi3l3 Clec2d Clec2h Crp Crry Cryab Dbh Dclre1a Ddb1 Defb3 Dmc1h Dnajb1 Dnajb3 Dusp10 Eif2ak3 Ercc2 Ercc3 Ercc4 Ercc5 Ern1 Ern2 Fanca Fancc Fancl Fcer1a Foxa3 Fv1 G22p1 Gadd45a Glmn Gpx2 Gpx3 Gpx4 Gpx5 Gpx6 Gtf2h1 Gtf2h3 Gypa H2-Bl Hbxip Hpxn…
70	GO:0030333 [5]: antigen processing	2	2	3686	49	8892	4.4	7.85	0.0	0.0	H2-Bl H2-M10.1
71	GO:0009719 [4]: response to endogenous stimulus	70	70	3618	84	8857	4.06	7.58	11.28	7.54	Asf1a Brca1 Chaf1b Chek1 Dclre1a Ddb1 Dmc1h Ercc2 Ercc3 Ercc4 Ercc5 Fanca Fancc Fancl G22p1 Gadd45a Gtf2h1 Gtf2h3 Hspa1a Hus1 Mbd4 Mgmt Mlh1 Mpg Mre11a Msh2 Msh3 Msh4 Msh5 Msh6 Nthl1 Ogg1 Parg Parp1 Parp2 Pmaip1 Pms2 Pnkp Pold1 Polg2 Polk Poll Polr2g Prp19 Pttg1 Rad1 Rad21 Rad23a Rad23b Rad51 Rad51c Rad51l1 Rad51l3 Rad52 Rad54l Rbbp4 Recql5 Ren1 Rev1l Rfc5 Slk Smarca3 Sumo1 Tdg Trpc2 Ube2a Xpa Xp…
72	GO:0030163 [6]: protein catabolism	193	193	3495	321	8620	4.05	7.58	10.83	7.15	1700040I03Rik 1810009J06Rik 2310015I08Rik 2610301G19Rik 4930485D02Rik Ace Ace2 Acy1 Adam18 Adam21 Adam3 Adam4 Adam7 Adam9 Adamts1 Adamts10 Adamts15 Aebp1 Afg3l1 Arhgef10 Arih2 Arntl Bace1 Blmh Capn10 Capn5 Capn6 Casp1 Casp11 Casp12 Casp14 Casp2 Casp6 Cblc Cfi Clgn Cpa1 Cpe Cts6 Cts8 Ctsc Ctsh Ctsk Ctsm Ctsq Ctsr Ctsz Dnahc5 Dpep1 Dpep3 Dpp6 Dpp7 Dub1 Ephx1 Eps8 Erf F11 F12 F7 Fap Fbxl12 Fbxo17 Fb…
73	GO:0019882 [5]: antigen presentation	3	3	3685	53	8888	3.93	7.47	0.0	0.0	Azgp1 H2-Bl H2-M10.1
74	GO:0042221 [6]: response to chemical substance	41	41	3647	195	8746	3.8	7.28	0.0	0.0	1200009O22Rik Abhd6 Accn1 Aip Ars2 Artn As3mt Asna1 Aspn Blmh C5r1 Ccl12 Ccl20 Ccl22 Ccl25 Ccl28 Ccr1 Ccr1l1 Ccr4 Ccr8 Ccr9 Cklf Cklfsf2a Cklfsf8 Comt Cxcr4 Dbh Drpla Ephx1 G1p2 Hiat1 Lect2 Man1b Maoa Nr4a2 Pon1 Prkca Robo1 Sdfr2 Slc6a3 Utrn
75	GO:0043285 [5]: biopolymer catabolism	193	193	3495	324	8617	3.66	7.21	10.43	6.8	1700040I03Rik 1810009J06Rik 2310015I08Rik 2610301G19Rik 4930485D02Rik Ace Ace2 Acy1 Adam18 Adam21 Adam3 Adam4 Adam7 Adam9 Adamts1 Adamts10 Adamts15 Aebp1 Afg3l1 Arhgef10 Arih2 Arntl Bace1 Blmh Capn10 Capn5 Capn6 Casp1 Casp11 Casp12 Casp14 Casp2 Casp6 Cblc Cfi Clgn Cpa1 Cpe Cts6 Cts8 Ctsc Ctsh Ctsk Ctsm Ctsq Ctsr Ctsz Dnahc5 Dpep1 Dpep3 Dpp6 Dpp7 Dub1 Ephx1 Eps8 Erf F11 F12 F7 Fap Fbxl12 Fbxo17 Fb…
76	GO:0006694 [7]: steroid biosynthesis	31	31	3657	23	8918	3.66	7.21	11.18	7.46	2810410C14Rik Akr1c6 Akr1d1 Cnbp1 Cyp11b2 Cyp21a1 Cyp39a1 Dhcr7 Hmgcr Hmgcs2 Hsd17b1 Hsd17b12 Hsd17b2 Hsd17b3 Hsd17b7 Hsd3b1 Hsd3b2 Hsd3b3 Hsd3b5 Idi1 Lss Mvd Mvk Ncb5or Pbx1 Sc4mol Star Stard4 Stard5 Stard6 Tm7sf2
77	GO:0044257 [7]: cellular protein catabolism	186	186	3502	310	8631	3.62	7.14	10.4	6.8	1700040I03Rik 1810009J06Rik 2310015I08Rik 2610301G19Rik 4930485D02Rik Ace Ace2 Acy1 Adam18 Adam21 Adam3 Adam4 Adam7 Adam9 Adamts1 Adamts10 Adamts15 Aebp1 Afg3l1 Arhgef10 Arih2 Bace1 Blmh Capn10 Capn5 Capn6 Casp1 Casp11 Casp12 Casp14 Casp2 Casp6 Cblc Cfi Clgn Cpa1 Cpe Cts6 Cts8 Ctsc Ctsh Ctsk Ctsm Ctsq Ctsr Ctsz Dnahc5 Dpep1 Dpep3 Dpp6 Dpp7 Dub1 Ephx1 Eps8 Erf F11 F12 F7 Fap Fbxl12 Fbxo8 Fosb Gzmc…
78	GO:0006508 [8]: proteolysis and peptidolysis	186	186	3502	310	8631	3.62	7.14	10.4	6.8	1700040I03Rik 1810009J06Rik 2310015I08Rik 2610301G19Rik 4930485D02Rik Ace Ace2 Acy1 Adam18 Adam21 Adam3 Adam4 Adam7 Adam9 Adamts1 Adamts10 Adamts15 Aebp1 Afg3l1 Arhgef10 Arih2 Bace1 Blmh Capn10 Capn5 Capn6 Casp1 Casp11 Casp12 Casp14 Casp2 Casp6 Cblc Cfi Clgn Cpa1 Cpe Cts6 Cts8 Ctsc Ctsh Ctsk Ctsm Ctsq Ctsr Ctsz Dnahc5 Dpep1 Dpep3 Dpp6 Dpp7 Dub1 Ephx1 Eps8 Erf F11 F12 F7 Fap Fbxl12 Fbxo8 Fosb Gzmc…
79	GO:0000910 [5]: cytokinesis	53	53	3635	57	8884	3.54	7.03	10.86	7.16	1810009O10Rik Ccdc5 Ccna1 Ccna2 Ccnb1-rs1 Ccnb2 Ccnc Ccnd3 Ccne2 Ccnf Ccng2 Ccnl1 Ccnt1 Ccnt2 Cdc16 Cdc20 Cdc25a Cdc25b Cdc25c Cdc26 Cdc27 Cdc2a Cdc37l1 Cdc5l Cdc6 Cdc7 Cdca5 Cdca7 Cdk4 Cdk5 Cdk7 Cetn2 Cetn3 Cks1b Cks2 Ftsj2 Grid2ip Incenp Lats2 Nek1 Nek2 Nek3 Nusap1 Pard3 Prc1 Pstpip1 Sept2 Sept3 Sept6 Sept7 Spag5 Tnk1 Ube2c
80	GO:0009057 [5]: macromolecule catabolism	211	211	3477	363	8578	3.44	6.89	10.15	6.57	1700040I03Rik 1810009J06Rik 2310015I08Rik 2610301G19Rik 4930485D02Rik Ace Ace2 Acy1 Adam18 Adam21 Adam3 Adam4 Adam7 Adam9 Adamts1 Adamts10 Adamts15 Aebp1 Afg3l1 Aldob Arhgef10 Arih2 Arntl Auh Bace1 Bad Blmh Bpgm Capn10 Capn5 Capn6 Casp1 Casp11 Casp12 Casp14 Casp2 Casp6 Cblc Cfi Clgn Cpa1 Cpe Cts6 Cts8 Ctsc Ctsh Ctsk Ctsm Ctsq Ctsr Ctsz Dnahc5 Dpep1 Dpep3 Dpp6 Dpp7 Dub1 Eno2 Ephx1 Eps8 Erf F11 F12…
81	GO:0046907 [5]: intracellular transport	178	178	3510	296	8645	3.32	6.78	10.1	6.55	0610009B22Rik 1810008K16Rik 1810012H11Rik 2300004C15Rik 4632408A20Rik 4930542G03Rik 5830417C01Rik 5930412E23Rik AI848100 Akap12 Ap1m2 Ap2b1 Ap2m1 Ap3m1 Ap3s1 Ap4m1 Arf1 Arf2 Arf5 Arl2 Arl4 Arl5 Arl6ip1 Arntl Aspscr1 Atp6v0c Bcap29 Bcap31 Blzf1 C330016O10Rik Camk1 Camk4 Ccnb1-rs1 Cdc5l Chm Copg Cse1l Dmgdh Dnahc5 Dncic1 Edar Fmr1 Folr1 Gabarapl2 Gckr Gosr1 Gosr2 Grasp H47 Hao3 Hgs Il20 Ipo4 Ipo7 I…
82	GO:0006913 [6]: nucleocytoplasmic transport	41	41	3647	39	8902	3.12	6.65	10.52	6.86	1810012H11Rik Arntl Camk1 Camk4 Cse1l Edar Fmr1 Gckr Il20 Ipo4 Ipo7 Ipo9 Kpna2 Kpna3 Kpna6 Magoh Ncbp2 Nol5 Nup155 Nutf2 Nxf1 Nxf2 Nxt1 Phax Prl Ranbp17 Ranbp5 Rangnrf Rbm8a Smad4 Ssb Tacc3 Tcfl4 Thoc1 Thoc3 Thoc4 Tnpo1 Tnpo2 Tob1 Xpo1 Xpo6
83	GO:0016071 [6]: mRNA metabolism	103	103	3585	149	8792	3.06	6.63	10.07	6.55	1700025B16Rik 1810035L17Rik 2210008M09Rik 2610031L17Rik 2810441O16Rik 5730449L18Rik 9530027K23Rik AI462438 AI481750 Aicda Apobec2 Auh Brunol4 Cpeb2 Cpeb4 Crnkl1 Cstf2 Cstf2t Cugbp2 D13Wsu64e Dbr1 Ddx1 Ddx20 Dhx8 Elavl2 Elavl4 Ern1 Ern2 Fmr1 Fnbp3 Fusip1 G430041M01Rik Gemin6 Hnrpl Igf2bp3 Lsm1 Lsm3 Lsm5 Lsm8 Magoh Mettl3 Myef2 Ncbp2 Nola2 Nxf1 Nxt1 Pabpc2 Pabpn1 Papolb Papolg Phf5a Plrg1 Ppih Ppp1…
84	GO:0044265 [6]: cellular macromolecule catabolism	204	204	3484	352	8589	3.02	6.55	9.73	6.25	1700040I03Rik 1810009J06Rik 2310015I08Rik 2610301G19Rik 4930485D02Rik Ace Ace2 Acy1 Adam18 Adam21 Adam3 Adam4 Adam7 Adam9 Adamts1 Adamts10 Adamts15 Aebp1 Afg3l1 Aldob Arhgef10 Arih2 Auh Bace1 Bad Blmh Bpgm Capn10 Capn5 Capn6 Casp1 Casp11 Casp12 Casp14 Casp2 Casp6 Cblc Cfi Clgn Cpa1 Cpe Cts6 Cts8 Ctsc Ctsh Ctsk Ctsm Ctsq Ctsr Ctsz Dnahc5 Dpep1 Dpep3 Dpp6 Dpp7 Dub1 Eno2 Ephx1 Eps8 Erf F11 F12 F7 Fa…
85	GO:0040029 [3]: regulation of gene expression, epigenetic	25	25	3663	17	8924	2.55	5.93	10.11	6.55	2510005D08Rik 2700075B01Rik 2810410A08Rik Ahcy Aurkb Brca1 Cbx8 Ctcf Dgcr8 Dnmt2 Dnmt3b Dnmt3l Eed H2afy Hells Kcnma1 Kcnq1 Mbd1 Mbd2 Mbd3 Mbd4 Sirt1 Sirt2 Slamf6 Xist
86	GO:0006886 [6]: intracellular protein transport	133	133	3555	211	8730	2.51	5.89	9.38	5.93	1810008K16Rik 2300004C15Rik 4632408A20Rik 5830417C01Rik 5930412E23Rik AI848100 Akap12 Ap1m2 Ap2b1 Ap2m1 Ap3m1 Ap3s1 Ap4m1 Arf1 Arf2 Arf5 Arl2 Arl4 Arl5 Arl6ip1 Arntl Aspscr1 Bcap29 Bcap31 C330016O10Rik Ccnb1-rs1 Cdc5l Chm Copg Cse1l Dmgdh Edar Folr1 Gabarapl2 Gckr Gosr1 Gosr2 Grasp H47 Hao3 Hgs Il20 Ipo4 Ipo7 Ipo9 Kdelr3 Kpna2 Kpna3 Kpna6 M6pr Mlph Mrpl45 Napa Nbea Nol5 Nutf2 Nxf1 Nxt1 Pex26 Pex5…
87	GO:0008652 [7]: amino acid biosynthesis	21	21	3667	12	8929	2.47	5.89	10.08	6.55	0610012D14Rik Ak3l1 Asl Ass1 BC051244 Bcat1 Bhmt Bhmt2 Cbs Ctbp2 Cth Mat2a Npl Otc Phgdh Prodh Psat1 Psph Pycr1 Pycr2 Pycs
88	GO:0009628 [5]: response to abiotic stimulus	77	77	3611	295	8646	2.26	5.62	0.0	0.0	1200009O22Rik 4833428E21Rik A030005K14Rik Abhd6 Accn1 Aip Ars2 Artn As3mt Asna1 Aspn Atp2b2 Atp6v1b1 Blmh C5r1 C6.1A Ccl12 Ccl20 Ccl22 Ccl25 Ccl28 Ccr1 Ccr1l1 Ccr4 Ccr8 Ccr9 Cdkn2d Cklf Cklfsf2a Cklfsf8 Comt Cryab Cxcr4 Dbh Dfna5h Dnajb3 Drpla Ephx1 G1p2 Gnat1 Guca1a Guca1b Gypa Hiat1 Hspa1a Hspa2 Hus1 Krtap5-1 Lect2 Man1b Maoa Mbd4 Msh2 Msh6 Myo15 Myo6 Myo7a Ndufb9 Nr4a2 Otos Pcdh15 Pcyt1a Pdcl3…
89	GO:0006397 [7]: mRNA processing	98	98	3590	144	8797	2.24	5.56	9.24	5.84	1700025B16Rik 1810035L17Rik 2210008M09Rik 2610031L17Rik 2810441O16Rik 5730449L18Rik 9530027K23Rik AI462438 AI481750 Aicda Apobec2 Brunol4 Cpeb2 Cpeb4 Crnkl1 Cstf2 Cstf2t Cugbp2 D13Wsu64e Dbr1 Ddx1 Ddx20 Dhx8 Elavl2 Elavl4 Ern1 Ern2 Fmr1 Fnbp3 Fusip1 G430041M01Rik Gemin6 Hnrpl Igf2bp3 Lsm1 Lsm3 Lsm5 Lsm8 Magoh Myef2 Ncbp2 Nola2 Nxf1 Nxt1 Pabpc2 Pabpn1 Papolb Papolg Phf5a Plrg1 Ppih Ppp1r8 Prpf4b P…
90	GO:0007275 [2]: development	539	539	3149	1099	7842	2.05	5.38	8.27	4.98	0610009B22Rik 1700017G21Rik 1700073K01Rik 2010012C16Rik 2510005D08Rik 2700075B01Rik 2810410A08Rik 2810422M04Rik 2810428C21Rik 2900073G15Rik 425O18-1 9630042H07Rik Acta1 Acvr1 Acvr1b Acvr2b Adam18 Adra2b Afp Agc1 Ahcy Ahsg Alad Alas2 Alx4 Amhr2 Amn Ang3 Angpt1 Angpt4 Ank Anxa13 Anxa4 Apbb1 Aph1a Arc Arfrp1 Arhgap5 Artn Atoh1 Atp8b3 Aurkb Azi1 B7h3 Bad Bapx1 Bbs2 Bcl11b Bcl6 Birc5 Blvra Bmx Boll Br…
91	GO:0045005 [8]: maintenance of fidelity during DNA-dependent DNA replication	8	8	3680	0	8941	1.99	5.24	9.85	6.35	Mlh1 Msh2 Msh3 Msh4 Msh5 Msh6 Pms2 Pold1
92	GO:0007046 [7]: ribosome biogenesis	42	42	3646	44	8897	1.95	5.24	9.29	5.87	1110017C15Rik 1110064N10Rik 2400002F11Rik 2610012O22Rik 2610033H07Rik BC003885 Bfsp1 Bop1 D16Bwg1547e D1Wsu40e Ddx1 Ddx48 Exosc1 Exosc4 Exosc8 Fbl Gm169 Grcc2f Mrpl10 Mrpl14 Mrpl22 Mrpl30 Mrpl41 Mrps26 Nnp1 Nol5 Nol5a Nola1 Nola3 Pes1 Rcl1 Rpl22 Rpl26 Rpl27 Rpl28 Rpl29 Rpl7 Rps19 Rps24 Rps3a Rps5 Rps6kb1
93	GO:0007028 [5]: cytoplasm organization and biogenesis	48	48	3640	54	8887	1.94	5.19	9.23	5.84	1110017C15Rik 1110064N10Rik 2400002F11Rik 2610012O22Rik 2610033H07Rik BC003885 Bfsp1 Bop1 Crb3 D16Bwg1547e D1Wsu40e Ddx1 Ddx48 Exosc1 Exosc4 Exosc8 Fbl Gm169 Grcc2f Ipo4 Ipo9 Itga5 Kif5b Mrpl10 Mrpl14 Mrpl22 Mrpl30 Mrpl41 Mrps26 Nf2 Nnp1 Nol5 Nol5a Nola1 Nola3 Pes1 Rcl1 Rpl22 Rpl26 Rpl27 Rpl28 Rpl29 Rpl7 Rps19 Rps24 Rps3a Rps5 Rps6kb1
94	GO:0051169 [6]: nuclear transport	35	35	3653	33	8908	1.89	5.19	9.3	5.87	Arntl Cse1l Edar Fmr1 Gckr Il20 Ipo4 Ipo7 Ipo9 Kpna2 Kpna3 Kpna6 Magoh Ncbp2 Nol5 Nutf2 Nxf1 Nxf2 Nxt1 Phax Prl Ranbp17 Ranbp5 Rbm8a Smad4 Ssb Tacc3 Thoc1 Thoc3 Thoc4 Tnpo1 Tnpo2 Tob1 Xpo1 Xpo6
95	GO:0019752 [6]: carboxylic acid metabolism	121	121	3567	192	8749	1.79	5.07	8.66	5.32	0610012D14Rik 2610209A20Rik Acad8 Acadsb Acate2 Aco2 Acox2 Acsl4 Acy1 Adipor2 Ahcy Ak3l1 Akr1d1 Alox12 Aloxe3 Arg1 Arg2 Asl Aspa Ass1 Atp5g3 Auh BC025519 BC051244 Bcat1 Bhmt Bhmt2 Bing4 Cach Cbs Cdh16 Cdo1 Cmah Cmas Cryl1 Csad Ctbp2 Cth Ctps2 Cubn Cyp39a1 Dars Dct Degs1 Dmgdh Ech1 Echs1 Ehhadh Elovl2 Elovl3 Elovl4 Elovl6 Fabp6 Fads1 Fads2 Farslb Fcer1a Folr1 Gad1 Gad2 Gatm Gne Gulo Hadhsc Hars Ha…
96	GO:0006082 [5]: organic acid metabolism	121	121	3567	192	8749	1.79	5.07	8.66	5.32	0610012D14Rik 2610209A20Rik Acad8 Acadsb Acate2 Aco2 Acox2 Acsl4 Acy1 Adipor2 Ahcy Ak3l1 Akr1d1 Alox12 Aloxe3 Arg1 Arg2 Asl Aspa Ass1 Atp5g3 Auh BC025519 BC051244 Bcat1 Bhmt Bhmt2 Bing4 Cach Cbs Cdh16 Cdo1 Cmah Cmas Cryl1 Csad Ctbp2 Cth Ctps2 Cubn Cyp39a1 Dars Dct Degs1 Dmgdh Ech1 Echs1 Ehhadh Elovl2 Elovl3 Elovl4 Elovl6 Fabp6 Fads1 Fads2 Farslb Fcer1a Folr1 Gad1 Gad2 Gatm Gne Gulo Hadhsc Hars Ha…
97	GO:0006289 [7]: nucleotide-excision repair	13	13	3675	4	8937	1.75	4.99	9.5	6.03	Dclre1a Ercc2 Ercc3 Ercc4 Ercc5 Fancc Gtf2h3 Polr2g Rad23a Rad23b Slk Xpa Xpc
98	GO:0042254 [6]: ribosome biogenesis and assembly	44	44	3644	48	8893	1.73	4.99	9.04	5.66	1110017C15Rik 1110064N10Rik 2400002F11Rik 2610012O22Rik 2610033H07Rik BC003885 Bfsp1 Bop1 D16Bwg1547e D1Wsu40e Ddx1 Ddx48 Exosc1 Exosc4 Exosc8 Fbl Gm169 Grcc2f Ipo4 Ipo9 Mrpl10 Mrpl14 Mrpl22 Mrpl30 Mrpl41 Mrps26 Nnp1 Nol5 Nol5a Nola1 Nola3 Pes1 Rcl1 Rpl22 Rpl26 Rpl27 Rpl28 Rpl29 Rpl7 Rps19 Rps24 Rps3a Rps5 Rps6kb1
99	GO:0007582 [2]: physiological process	3067	3067	621	7208	1733	1.68	4.96	7.77	4.6	0610009B22Rik 0610009O03Rik 0610010K14Rik 0610011D08Rik 0610012D14Rik 0610038K03Rik 1100001I22Rik 1110013G13Rik 1110015E22Rik 1110017C15Rik 1110030H10Rik 1110030H18Rik 1110054N06Rik 1110064N10Rik 1190002H23Rik 1200007D18Rik 1200009O22Rik 1300012D20Rik 1300013B24Rik 1300017J02Rik 1500031N24Rik 1500040F11Rik 1600020H07Rik 1700012L04Rik 1700013L23Rik 1700013N18Rik 1700020C11Rik 1700025B16Rik 1700030…
100	GO:0006511 [10]: ubiquitin-dependent protein catabolism	45	45	3643	50	8891	1.64	4.89	8.93	5.57	Arih2 Cblc Dub1 Fbxl12 Fbxo8 Hdac6 Hip2 Lnx1 Psma1 Psma2 Psma3 Psma4 Psma5 Psma6 Psma7 Psma8 Psmb1 Psmb2 Psmb5 Psmb7 Rnf11 Siah1a Skp2 Ube2a Ube2c Ube2d2 Ube2e1 Ube2e3 Ube3a Uchl1 Uchl4 Uchl5 Ufd1l Usp12 Usp14 Usp19 Usp20 Usp26 Usp27x Usp29 Usp3 Usp36 Usp38 Usp39 Usp9x
101	GO:0006520 [6]: amino acid metabolism	61	61	3627	79	8862	1.39	4.64	8.54	5.23	0610012D14Rik Acad8 Acy1 Ahcy Ak3l1 Arg1 Arg2 Asl Aspa Ass1 Auh BC051244 Bcat1 Bhmt Bhmt2 Bing4 Cbs Cdh16 Cdo1 Csad Ctbp2 Cth Ctps2 Cubn Dars Dct Dmgdh Farslb Gad1 Gad2 Hars Hars2 Harsl Hgd Hs3st3b1 Kars Lamp2 Mat2a Mccc1 Nars Npl Otc Pah Pcbd1 Phgdh Prodh Psat1 Psph Pts Pycr1 Pycr2 Pycs Rarsl Sardh Sgpl1 Shmt1 Slc22a17 Slc7a7 Tat Tdo2 Wars
102	GO:0006811 [5]: ion transport	202	202	3486	363	8578	1.38	4.64	7.99	4.73	1300017J02Rik 1810010G06Rik 2410004N11Rik Accn1 Accn5 Ank Anxa6 Asna1 Atp11a Atp12a Atp13a1 Atp1a3 Atp1b1 Atp2a2 Atp2b2 Atp4a Atp4b Atp5c1 Atp5f1 Atp5g1 Atp5g3 Atp5h Atp5o Atp6ap2 Atp6v0c Atp6v0e Atp6v1a1 Atp6v1b1 Atp6v1b2 Atp6v1c1 Atp6v1g1 Atp6v1g2 Atp9a C80638 Cacna1b Cacna1c Cacna1d Cacna1f Cacna2d1 Cacna2d2 Cacnb3 Cacng1 Cacng4 Cacng6 Cacng7 Cacng8 Camk2d Ccs Chrna1 Chrna4 Chrna6 Chrnb1 Chrnb…
103	GO:0006412 [6]: protein biosynthesis	173	173	3515	303	8638	1.24	4.52	7.92	4.69	1100001I22Rik 1110013G13Rik 2210409M21Rik 2310020P08Rik 2310044P18Rik 2410005K20Rik 2410018C20Rik 2610012O22Rik 3110001N18Rik 5730427N09Rik Alg12 Ang3 B3galt1 B3galt3 B3gnt1 B3gnt3 B7h3 BC003885 Bing4 Boll Bzw1 C1galt1 Cdh16 Cebpb Comtd1 Cubn Dalrd3 Dars Dazl Ddost Ddx1 Ddx48 Denr Eef1a1 Eef1a2 Eef1b2 Eef1e1 Eef1g Eefsec Eif1ay Eif2ak1 Eif2ak3 Eif2c2 Eif2s1 Eif2s2 Eif2s3y Eif3s10 Eif3s2 Eif3s3 Ei…
104	GO:0009059 [5]: macromolecule biosynthesis	190	190	3498	339	8602	1.23	4.46	7.86	4.68	1100001I22Rik 1110013G13Rik 2210409M21Rik 2310020P08Rik 2310044P18Rik 2410005K20Rik 2410018C20Rik 2610012O22Rik 3110001N18Rik 5730427N09Rik Agc1 Alg12 Ang3 Atf4 B3galt1 B3galt3 B3gnt1 B3gnt3 B7h3 BC003885 Bing4 Boll Bzw1 C1galt1 Car5a Cdh16 Cebpb Cmas Comtd1 Cubn D3Bwg0562e Dalrd3 Dars Dazl Ddost Ddx1 Ddx48 Denr Dpm2 Eef1a1 Eef1a2 Eef1b2 Eef1e1 Eef1g Eefsec Eif1ay Eif2ak1 Eif2ak3 Eif2c2 Eif2s1 Ei…
105	GO:0019941 [9]: modification-dependent protein catabolism	45	45	3643	52	8889	1.06	4.31	8.33	5.04	Arih2 Cblc Dub1 Fbxl12 Fbxo8 Hdac6 Hip2 Lnx1 Psma1 Psma2 Psma3 Psma4 Psma5 Psma6 Psma7 Psma8 Psmb1 Psmb2 Psmb5 Psmb7 Rnf11 Siah1a Skp2 Ube2a Ube2c Ube2d2 Ube2e1 Ube2e3 Ube3a Uchl1 Uchl4 Uchl5 Ufd1l Usp12 Usp14 Usp19 Usp20 Usp26 Usp27x Usp29 Usp3 Usp36 Usp38 Usp39 Usp9x
106	GO:0009117 [6]: nucleotide metabolism	63	63	3625	85	8856	0.88	4.1	7.99	4.73	0610011D08Rik 2310020P08Rik Adcy7 Adsl Adss Adssl1 Ak5 Ampd2 Atp5c1 Atp5f1 Atp5g1 Atp5g3 Atp5h Atp5o Atp6v0c Atp6v1a1 Atp6v1b1 Atp6v1b2 Atp6v1c1 Atp6v1g1 Atp6v1g2 BC016495 Cant1 Cngb3 Ctps2 Dcxr Dhodh Dtymk Dut Enpp1 Enpp2 Gart Gmpr2 Guca2b Gucy1b3 Gucy2e Impdh1 Itpa Nme1 Nme3 Nme5 Nme6 Nme7 Nmnat1 Nmnat3 Nppc Npr1 Nt5c Nt5e Nudt1 Otc Papss1 Pgd Prps1 Prps2 Prpsap1 Prpsap2 Qprt Rrm2 Smfn Tifp39 T…
107	GO:0006298 [7]: mismatch repair	7	7	3681	0	8941	0.76	3.99	8.62	5.3	Mlh1 Msh2 Msh3 Msh4 Msh5 Msh6 Pms2
108	GO:0000375 [8]: RNA splicing, via transesterification reactions	78	78	3610	115	8826	0.57	3.84	7.57	4.44	1700025B16Rik 1810035L17Rik 2210008M09Rik 2610031L17Rik 2810441O16Rik 9530027K23Rik Brunol4 Cpeb2 Cpeb4 Crnkl1 Cstf2 Cstf2t Cugbp2 D13Wsu64e Dbr1 Ddx1 Dhx8 Elavl2 Elavl4 Fnbp3 Fusip1 G430041M01Rik Gemin6 Hnrpl Igf2bp3 Lsm1 Lsm3 Lsm5 Lsm8 Magoh Myef2 Nola2 Pabpc2 Phf5a Plrg1 Ppih Ppp1r8 Prpf4b Ptbp2 Rbm16 Rbm18 Rbm3 Rbm8a Rbm9 Rbmx Rbmxrt Rbmy1a1 Rnpc1 Rnpc2 Rnps1 Sf3a1 Sf3a2 Sf3a3 Sf3b4 Sfpq Sfrs…
109	GO:0000377 [9]: RNA splicing, via transesterification reactions with bulged adenosine as nucleophile	78	78	3610	115	8826	0.57	3.84	7.57	4.44	1700025B16Rik 1810035L17Rik 2210008M09Rik 2610031L17Rik 2810441O16Rik 9530027K23Rik Brunol4 Cpeb2 Cpeb4 Crnkl1 Cstf2 Cstf2t Cugbp2 D13Wsu64e Dbr1 Ddx1 Dhx8 Elavl2 Elavl4 Fnbp3 Fusip1 G430041M01Rik Gemin6 Hnrpl Igf2bp3 Lsm1 Lsm3 Lsm5 Lsm8 Magoh Myef2 Nola2 Pabpc2 Phf5a Plrg1 Ppih Ppp1r8 Prpf4b Ptbp2 Rbm16 Rbm18 Rbm3 Rbm8a Rbm9 Rbmx Rbmxrt Rbmy1a1 Rnpc1 Rnpc2 Rnps1 Sf3a1 Sf3a2 Sf3a3 Sf3b4 Sfpq Sfrs…
110	GO:0000398 [8]: nuclear mRNA splicing, via spliceosome	78	78	3610	115	8826	0.57	3.84	7.57	4.44	1700025B16Rik 1810035L17Rik 2210008M09Rik 2610031L17Rik 2810441O16Rik 9530027K23Rik Brunol4 Cpeb2 Cpeb4 Crnkl1 Cstf2 Cstf2t Cugbp2 D13Wsu64e Dbr1 Ddx1 Dhx8 Elavl2 Elavl4 Fnbp3 Fusip1 G430041M01Rik Gemin6 Hnrpl Igf2bp3 Lsm1 Lsm3 Lsm5 Lsm8 Magoh Myef2 Nola2 Pabpc2 Phf5a Plrg1 Ppih Ppp1r8 Prpf4b Ptbp2 Rbm16 Rbm18 Rbm3 Rbm8a Rbm9 Rbmx Rbmxrt Rbmy1a1 Rnpc1 Rnpc2 Rnps1 Sf3a1 Sf3a2 Sf3a3 Sf3b4 Sfpq Sfrs…
111	GO:0050879 [4]: organismal movement	35	35	3653	37	8904	0.52	3.78	7.86	4.68	Bbs2 Cacna1f Cngb3 Gabrr2 Gdnf Gnat1 Gprc5c Guca1a Guca1b Gucy2e Lrat Mip Pcdh15 Pde6a Pde6d Pde6h Ppef2 Ranbp17 Rbp3 Rcvrn Rdh10 Rds Rgs9 Rho Rlbp1 Rp1h Rp2h Rpe65 Rpgr Rpgrip1 Rrh Sag Six6 Slc24a1 Tbl1xr1
112	GO:0009063 [7]: amino acid catabolism	22	22	3666	17	8924	0.46	3.68	7.97	4.73	Acad8 Ahcy Arg1 Arg2 Asl Aspa Auh BC051244 Bcat1 Bhmt Bhmt2 Cdo1 Csad Dmgdh Hars2 Hgd Mccc1 Pah Prodh Pts Sardh Tat
113	GO:0006457 [7]: protein folding	76	76	3612	112	8829	0.42	3.68	7.42	4.3	1700025B16Rik 1700030A21Rik 1810055D05Rik 2700075B01Rik 4833428E21Rik A030005K14Rik Abce1 Aip Bag4 Bcs1l C330021A05Rik C80913 Canx Ccs Cct3 Cct4 Cct5 Cct6b Cct7 Cct8 Cdc37 Ckap1 Clgn Dnaja2 Dnaja3 Dnajb1 Dnajb3 Dnajb6 Dnajb8 Dnajc12 Dnajc3 Dnajc5 Dnajc7 Dnajc9 Dnajd1 Ero1l Fkbp10 Fkbp11 Fkbp1b Fkbp2 Fkbp4 Fkbp5 Fkbp8 Grpel1 H2-Ke2 Hsbp1 Hsf4 Hspa1a Hspa2 Hspa4l Hspa5bp1 Hspe1 Krtap5-1 Mipol1 Mkks…
114	GO:0017038 [6]: protein import	26	26	3662	23	8918	0.41	3.68	7.86	4.68	Arntl Cse1l Edar Gckr Il20 Ipo4 Ipo7 Ipo9 Kpna2 Kpna3 Kpna6 Nol5 Nutf2 Nxf1 Nxt1 Pex26 Prl Ranbp17 Ranbp5 Smad4 Tacc3 Timm8a Timm8b Tnpo1 Tnpo2 Tob1
115	GO:0009309 [6]: amine biosynthesis	26	26	3662	23	8918	0.41	3.68	7.86	4.68	0610012D14Rik Ak3l1 Amd1 Asl Ass1 BC051244 Bcat1 Bhmt Bhmt2 Cbs Ctbp2 Cth Dbh Mat2a Npl Oazin Otc Phgdh Prodh Psat1 Psph Pycr1 Pycr2 Pycs Slc6a3 Tmlhe
116	GO:0008380 [7]: RNA splicing	79	79	3609	118	8823	0.4	3.62	7.37	4.28	1700025B16Rik 1810035L17Rik 2210008M09Rik 2610031L17Rik 2810441O16Rik 9530027K23Rik Brunol4 Cpeb2 Cpeb4 Crnkl1 Cstf2 Cstf2t Cugbp2 D13Wsu64e Dbr1 Ddx1 Dhx8 Elavl2 Elavl4 Fnbp3 Fusip1 G430041M01Rik Gemin6 Hnrpl Igf2bp3 Lsm1 Lsm3 Lsm5 Lsm8 Magoh Myef2 Nola2 Pabpc2 Phf5a Plrg1 Ppih Ppp1r8 Prpf4b Ptbp2 Rbm16 Rbm18 Rbm3 Rbm8a Rbm9 Rbmx Rbmxrt Rbmy1a1 Rnpc1 Rnpc2 Rnps1 Sf3a1 Sf3a2 Sf3a3 Sf3b4 Sfpq Sfrs…
117	GO:0016265 [3]: death	147	147	3541	258	8683	0.19	3.41	6.87	3.87	1700013L23Rik 1700020C11Rik A230072I16Rik Aatk Accn1 Api5 Apip Appbp1 Bad Bag4 Bak1 Bbp Bcap29 Bcap31 Bcl2l11 Bcl2l13 Bcl6 Bclaf1 Bfar Bid Bid3 Biklk Birc5 Birc6 Bmf Bnip1 Bnip3 Bnip3l Bnipl Brca1 C8b C9 Casp1 Casp11 Casp12 Casp14 Casp2 Casp6 Casp8ap2 Cd5l Cebpb Cfdp1 Cias1 Cidea Clca2 Clec2d Cntf Col18a1 Cse1l Ctnnbl1 Cul1 Dap Dcc Dedd Dedd2 Dffa Dnaja3 Dnase2a Dsip1 Eaf2 Ebag9 Edar Eef1a2 Egln3…
118	GO:0050881 [5]: musculoskeletal movement	34	34	3654	37	8904	0.01	0.0	7.33	4.28	Bbs2 Cacna1f Cngb3 Gabrr2 Gnat1 Gprc5c Guca1a Guca1b Gucy2e Lrat Mip Pcdh15 Pde6a Pde6d Pde6h Ppef2 Ranbp17 Rbp3 Rcvrn Rdh10 Rds Rgs9 Rho Rlbp1 Rp1h Rp2h Rpe65 Rpgr Rpgrip1 Rrh Sag Six6 Slc24a1 Tbl1xr1
119	GO:0050885 [6]: regulation of balance	34	34	3654	37	8904	0.01	0.0	7.33	4.28	Bbs2 Cacna1f Cngb3 Gabrr2 Gnat1 Gprc5c Guca1a Guca1b Gucy2e Lrat Mip Pcdh15 Pde6a Pde6d Pde6h Ppef2 Ranbp17 Rbp3 Rcvrn Rdh10 Rds Rgs9 Rho Rlbp1 Rp1h Rp2h Rpe65 Rpgr Rpgrip1 Rrh Sag Six6 Slc24a1 Tbl1xr1
120	GO:0050953 [6]: sensory perception of light	34	34	3654	37	8904	0.01	0.0	7.33	4.28	Bbs2 Cacna1f Cngb3 Gabrr2 Gnat1 Gprc5c Guca1a Guca1b Gucy2e Lrat Mip Pcdh15 Pde6a Pde6d Pde6h Ppef2 Ranbp17 Rbp3 Rcvrn Rdh10 Rds Rgs9 Rho Rlbp1 Rp1h Rp2h Rpe65 Rpgr Rpgrip1 Rrh Sag Six6 Slc24a1 Tbl1xr1
121	GO:0050957 [6]: equilibrioception	34	34	3654	37	8904	0.01	0.0	7.33	4.28	Bbs2 Cacna1f Cngb3 Gabrr2 Gnat1 Gprc5c Guca1a Guca1b Gucy2e Lrat Mip Pcdh15 Pde6a Pde6d Pde6h Ppef2 Ranbp17 Rbp3 Rcvrn Rdh10 Rds Rgs9 Rho Rlbp1 Rp1h Rp2h Rpe65 Rpgr Rpgrip1 Rrh Sag Six6 Slc24a1 Tbl1xr1
122	GO:0007601 [7]: visual perception	34	34	3654	37	8904	0.01	0.0	7.33	4.28	Bbs2 Cacna1f Cngb3 Gabrr2 Gnat1 Gprc5c Guca1a Guca1b Gucy2e Lrat Mip Pcdh15 Pde6a Pde6d Pde6h Ppef2 Ranbp17 Rbp3 Rcvrn Rdh10 Rds Rgs9 Rho Rlbp1 Rp1h Rp2h Rpe65 Rpgr Rpgrip1 Rrh Sag Six6 Slc24a1 Tbl1xr1
123	GO:0009165 [6]: nucleotide biosynthesis	46	46	3642	58	8883	-0.02	0.0	7.17	4.14	0610011D08Rik 2310020P08Rik Adcy7 Adsl Adss Adssl1 Atp5c1 Atp5f1 Atp5g1 Atp5g3 Atp5h Atp5o Atp6v0c Atp6v1a1 Atp6v1b1 Atp6v1b2 Atp6v1c1 Atp6v1g1 Atp6v1g2 BC016495 Ctps2 Dhodh Dtymk Gart Guca2b Gucy1b3 Gucy2e Impdh1 Nme1 Nme3 Nme5 Nme6 Nme7 Nmnat1 Nmnat3 Nppc Npr1 Otc Papss1 Prps1 Prps2 Prpsap1 Prpsap2 Qprt Tifp39 Tyki
124	GO:0008219 [4]: cell death	144	144	3544	254	8687	-0.05	0.0	6.62	3.7	1700013L23Rik 1700020C11Rik A230072I16Rik Aatk Accn1 Api5 Apip Appbp1 Bad Bag4 Bak1 Bbp Bcap29 Bcap31 Bcl2l11 Bcl2l13 Bcl6 Bclaf1 Bfar Bid Bid3 Biklk Birc5 Birc6 Bmf Bnip1 Bnip3 Bnip3l Bnipl Brca1 C8b C9 Casp1 Casp11 Casp12 Casp14 Casp2 Casp6 Casp8ap2 Cd5l Cebpb Cfdp1 Cias1 Cidea Clca2 Clec2d Cntf Col18a1 Cse1l Ctnnbl1 Cul1 Dap Dcc Dedd Dedd2 Dffa Dnaja3 Dnase2a Dsip1 Eaf2 Ebag9 Edar Eef1a2 Egln3…
125	GO:0043065 [7]: positive regulation of apoptosis	43	43	3645	53	8888	-0.1	0.0	7.11	4.08	Bad Bbp Bcl2l11 Bclaf1 Bid Biklk Bnip3 Bnip3l Bnipl Brca1 Casp1 Casp11 Casp12 Casp14 Casp2 Casp6 Casp8ap2 Cebpb Clec2d Col18a1 Ctnnbl1 Dap Dffa Eaf2 H2-Bl Jmy Klrb1c Mbd4 Mlh1 Msh6 Nr4a1 Perp Plagl2 Plg Pmaip1 Prkca Ripk2 Ripk3 Rnf7 Siva Tde1 Trim35 Wwox
126	GO:0008202 [6]: steroid metabolism	46	46	3642	59	8882	-0.25	0.0	6.92	3.91	2810410C14Rik Abca2 Afp Akr1c18 Akr1c6 Akr1d1 Cnbp1 Cyp11b2 Cyp21a1 Cyp39a1 Dhcr7 Ebpl Fabp6 Hdlbp Hmgcr Hmgcs2 Hsd17b1 Hsd17b12 Hsd17b2 Hsd17b3 Hsd17b7 Hsd3b1 Hsd3b2 Hsd3b3 Hsd3b5 Idi1 Lipe Lss Mvd Mvk Ncb5or Osbpl1a Pbx1 Pon1 Sc4mol Soat2 Sorl1 Srebf2 Star Stard4 Stard5 Stard6 Sult1b1 Sult2a2 Sult2b1 Tm7sf2
127	GO:0043068 [6]: positive regulation of programmed cell death	43	43	3645	54	8887	-0.35	0.0	6.85	3.86	Bad Bbp Bcl2l11 Bclaf1 Bid Biklk Bnip3 Bnip3l Bnipl Brca1 Casp1 Casp11 Casp12 Casp14 Casp2 Casp6 Casp8ap2 Cebpb Clec2d Col18a1 Ctnnbl1 Dap Dffa Eaf2 H2-Bl Jmy Klrb1c Mbd4 Mlh1 Msh6 Nr4a1 Perp Plagl2 Plg Pmaip1 Prkca Ripk2 Ripk3 Rnf7 Siva Tde1 Trim35 Wwox
128	GO:0006518 [5]: peptide metabolism	6	6	3682	0	8941	-0.47	0.0	7.39	4.28	Pam Sec11l1 Sec11l3 Spcs1 Spcs2 Thop1
129	GO:0008610 [6]: lipid biosynthesis	67	67	3621	100	8841	-0.51	0.0	6.48	3.59	2010300G19Rik 2810410C14Rik AI325464 AU041707 Akr1c6 Akr1d1 Alox12 Aloxe3 BC025519 Cept1 Cmas Cnbp1 Cyp11b2 Cyp21a1 Cyp39a1 Degs1 Dgke Dhcr7 Elovl2 Elovl3 Elovl4 Elovl6 Fads1 Fads2 Fcer1a Gal3st1 Gne Hmgcr Hmgcs2 Hsd17b1 Hsd17b12 Hsd17b2 Hsd17b3 Hsd17b7 Hsd3b1 Hsd3b2 Hsd3b3 Hsd3b5 Idi1 Isyna1 Lass2 Lass4 Lss Mlstd2 Mogat2 Mvd Mvk Ncb5or Pbx1 Pcx Pcyt1a Pecr Pigc Pigf Prkag1 Ptdss1 Ptgds Sc4mol Sc…
130	GO:0006915 [6]: apoptosis	131	131	3557	231	8710	-0.52	0.0	6.15	3.3	1700020C11Rik A230072I16Rik Aatk Accn1 Api5 Apip Appbp1 Bad Bag4 Bak1 Bbp Bcap29 Bcap31 Bcl2l11 Bcl2l13 Bcl6 Bclaf1 Bfar Bid Bid3 Biklk Birc5 Birc6 Bmf Bnip1 Bnip3 Bnip3l Bnipl Brca1 Casp1 Casp11 Casp12 Casp14 Casp2 Casp6 Casp8ap2 Cd5l Cebpb Cfdp1 Cias1 Cidea Clca2 Clec2d Col18a1 Cse1l Ctnnbl1 Cul1 Dap Dcc Dedd Dedd2 Dffa Dnaja3 Dnase2a Dsip1 Eaf2 Ebag9 Edar Eef1a2 Egln3 Eif5a Elmo2 Ern1 Ern2 Esr…
131	GO:0016043 [4]: cell organization and biogenesis	294	294	3394	589	8352	-0.59	0.0	5.69	2.95	1110017C15Rik 1110064N10Rik 1700012L04Rik 1700020C11Rik 1700113O17Rik 2400002F11Rik 2610012O22Rik 2610033H07Rik 4930542G03Rik 4930548G07Rik 4933400A11Rik Abcd3 Acta1 Actl6a Aps Ard1 Arhgap10 Arhgap5 Arhgap8 Arpc4 Arpc5 Asf1a Atp6v0c Atp8b3 BC003885 Baz2a Bbs2 Bfsp1 Birc5 Blzf1 Bop1 Brca1 Cap1 Capza1 Capza2 Carm1 Cbx2 Cbx7 Cbx8 Cdc42ep4 Cdca1 Cdyl Celsr1 Cfdp1 Chd4 Ckap1 Cog2 Col18a1 Coro1c Crb1 C…
132	GO:0006793 [5]: phosphorus metabolism	209	209	3479	402	8539	-0.73	0.0	5.69	2.95	2610018G03Rik Aatk Acvr1 Acvr1b Acvr2 Acvr2b Akt2 Alk Amhr2 Atp5c1 Atp5f1 Atp5g1 Atp5g3 Atp5h Atp5o Atp6v0c Atp6v1a1 Atp6v1b2 Atp6v1c1 Aurka Aurkb Aurkc BC017634 Bmx Bub1 Bub1b Camk1 Camk2d Camk4 Cdc25a Cdc25b Cdc25c Cdc2a Cdc7 Cdk4 Cdk5 Cdk7 Cdk9 Chek1 Chek2 Chuk Clk1 Clk2 Clk4 Cntf Csk Csnk1e Csnk1g2 Csnk2a1 Csnk2a2 Ddr1 Dm15 Dusp10 Dusp11 Dusp13 Dusp14 Dusp18 Dusp19 Dusp22 Dyrk1a Dyrk3 Eif2ak1…
133	GO:0006796 [6]: phosphate metabolism	209	209	3479	402	8539	-0.73	0.0	5.69	2.95	2610018G03Rik Aatk Acvr1 Acvr1b Acvr2 Acvr2b Akt2 Alk Amhr2 Atp5c1 Atp5f1 Atp5g1 Atp5g3 Atp5h Atp5o Atp6v0c Atp6v1a1 Atp6v1b2 Atp6v1c1 Aurka Aurkb Aurkc BC017634 Bmx Bub1 Bub1b Camk1 Camk2d Camk4 Cdc25a Cdc25b Cdc25c Cdc2a Cdc7 Cdk4 Cdk5 Cdk7 Cdk9 Chek1 Chek2 Chuk Clk1 Clk2 Clk4 Cntf Csk Csnk1e Csnk1g2 Csnk2a1 Csnk2a2 Ddr1 Dm15 Dusp10 Dusp11 Dusp13 Dusp14 Dusp18 Dusp19 Dusp22 Dyrk1a Dyrk3 Eif2ak1…
134	GO:0007126 [8]: meiosis	24	24	3664	23	8918	-0.77	0.0	6.64	3.71	Boll Ccna1 Clgn Dazl Dmc1h Fanca Meig1 Mlh1 Mre11a Msh3 Msh4 Msh5 Nek2 Pms2 Psmd13 Pttg1 Rad51 Rbm7 Siah1a Spin Stag2 Stag3 Sycp3 Tsga2
135	GO:0012501 [5]: programmed cell death	132	132	3556	236	8705	-0.82	0.0	5.82	3.02	1700020C11Rik A230072I16Rik Aatk Accn1 Api5 Apip Appbp1 Bad Bag4 Bak1 Bbp Bcap29 Bcap31 Bcl2l11 Bcl2l13 Bcl6 Bclaf1 Bfar Bid Bid3 Biklk Birc5 Birc6 Bmf Bnip1 Bnip3 Bnip3l Bnipl Brca1 Casp1 Casp11 Casp12 Casp14 Casp2 Casp6 Casp8ap2 Cd5l Cebpb Cfdp1 Cias1 Cidea Clca2 Clec2d Cntf Col18a1 Cse1l Ctnnbl1 Cul1 Dap Dcc Dedd Dedd2 Dffa Dnaja3 Dnase2a Dsip1 Eaf2 Ebag9 Edar Eef1a2 Egln3 Eif5a Elmo2 Ern1 Ern…
136	GO:0007276 [5]: gametogenesis	54	54	3634	77	8864	-0.88	0.0	6.17	3.31	1700017G21Rik 2810422M04Rik 9630042H07Rik Acvr1 Adam18 Afp Azi1 Bbs2 Bcl6 Boll Ccna1 Cldn11 Clgn Cxcr4 D1Pas1 Dazl Ddx1 Dnmt3l Fancc Fancl Fscn3 Gal3st1 Gcl Ggt1 Gpx4 Hils1 Magoh Morc Msh4 Neurl Nme5 Odf1 Ovol1 Pafah1b2 Pafah1b3 Pax5 Prm1 Prss21 Qk Rad23b Rps6kb1 Siah1a Sirt1 Spag6 Spin Ssty2 Styx Tcp11 Tnp1 Tssk1 Tubd1 Wnt4 Zfp148 Zfp35
137	GO:0006305 [7]: DNA alkylation	15	15	3673	10	8931	-0.94	0.0	6.65	3.71	2510005D08Rik 2700075B01Rik 2810410A08Rik Ahcy Aurkb Ctcf Dnmt2 Dnmt3b Hells Kcnma1 Mbd1 Mbd2 Mbd3 Mbd4 Slamf6
138	GO:0006306 [4]: DNA methylation	15	15	3673	10	8931	-0.94	0.0	6.65	3.71	2510005D08Rik 2700075B01Rik 2810410A08Rik Ahcy Aurkb Ctcf Dnmt2 Dnmt3b Hells Kcnma1 Mbd1 Mbd2 Mbd3 Mbd4 Slamf6
139	GO:0000160 [5]: two-component signal transduction system (phosphorelay)	11	11	3677	5	8936	-0.97	0.0	6.71	3.76	Kcnh1 Kcnh2 Kcnh7 Rab1 Rab11a Rab15 Rab18 Rab2 Rab25 Rab8a Rem2
140	GO:0009069 [7]: serine family amino acid metabolism	11	11	3677	5	8936	-0.97	0.0	6.71	3.76	Cbs Cdo1 Csad Ctbp2 Cth Dmgdh Phgdh Psat1 Psph Sardh Shmt1
141	GO:0001775 [4]: cell activation	18	18	3670	90	8851	-0.97	0.0	0.0	0.0	B7h3 Bad Bsf3 Ccnd3 Cxcr4 Egr1 Hells Hmgb3 Igbp1 Il15 Impdh1 Lmtn Mink1 Rgs1 Slamf1 Sp3 Tnfrsf13b Tnfsf13
142	GO:0006041 [7]: glucosamine metabolism	7	7	3681	1	8940	-0.98	0.0	6.84	3.86	Chst2 Gne Gnpda1 Gnpnat1 Nagk Renbp Uap1
143	GO:0006044 [8]: N-acetylglucosamine metabolism	7	7	3681	1	8940	-0.98	0.0	6.84	3.86	Chst2 Gne Gnpda1 Gnpnat1 Nagk Renbp Uap1
144	GO:0051170 [7]: nuclear import	23	23	3665	22	8919	-0.99	0.0	6.43	3.56	Arntl Cse1l Edar Gckr Il20 Ipo4 Ipo7 Ipo9 Kpna2 Kpna3 Kpna6 Nol5 Nutf2 Nxf1 Nxt1 Prl Ranbp17 Ranbp5 Smad4 Tacc3 Tnpo1 Tnpo2 Tob1
145	GO:0006606 [7]: protein-nucleus import	23	23	3665	22	8919	-0.99	0.0	6.43	3.56	Arntl Cse1l Edar Gckr Il20 Ipo4 Ipo7 Ipo9 Kpna2 Kpna3 Kpna6 Nol5 Nutf2 Nxf1 Nxt1 Prl Ranbp17 Ranbp5 Smad4 Tacc3 Tnpo1 Tnpo2 Tob1
146	GO:0006118 [6]: electron transport	107	107	3581	185	8756	-1.01	0.0	5.71	2.95	1300013B24Rik 1500040F11Rik 1810044O22Rik 2310050C09Rik 2610529C04Rik 2810410C14Rik 4833428E21Rik A030005K14Rik Abce1 Acad8 Acadsb Acox2 Alox12 Aloxe3 Aox3 BC019806 Blvra Cai Cat Cmah Coq6 Cox4i2 Cox6b1 Cox7a2 Cyb561 Cyba Cybb Cyp11b2 Cyp19a1 Cyp1a1 Cyp1b1 Cyp21a1 Cyp26a1 Cyp27b1 Cyp2a12 Cyp2c29 Cyp2c39 Cyp2c55 Cyp2d10 Cyp2g1 Cyp2s1 Cyp39a1 Cyp3a11 Cyp3a13 Cyp3a16 Cyp3a25 Cyp4a14 Cyp4f13 Cyp4f14 …
147	GO:0006040 [6]: amino sugar metabolism	10	10	3678	4	8937	-1.08	0.0	6.63	3.71	Chst2 Cmah Cmas Fn3k Gne Gnpda1 Gnpnat1 Nagk Renbp Uap1
148	GO:0006629 [5]: lipid metabolism	152	152	3536	282	8659	-1.11	0.0	5.43	2.76	1600020H07Rik 2010300G19Rik 2810004N20Rik 2810410C14Rik 4632408A20Rik AI325464 AU041707 Abca2 Acadsb Acate2 Acox2 Acsl4 Adh1 Adipor2 Afp Akr1b7 Akr1c18 Akr1c6 Akr1d1 Aldh1a3 Alox12 Aloxe3 Apoc2 Apoc3 Asah3 Atp8b3 BC025519 Cach Cel Cept1 Cidea Cmas Cnbp1 Cryl1 Cyp11b2 Cyp21a1 Cyp39a1 Degs1 Dgke Dhcr7 Ebpl Ech1 Echs1 Ehhadh Elovl2 Elovl3 Elovl4 Elovl6 Fabp5 Fabp6 Fads1 Fads2 Fcer1a Gal3st1 Gne Gpld…
149	GO:0006284 [7]: base-excision repair	9	9	3679	3	8938	-1.14	0.0	6.6	3.7	Mbd4 Mpg Nthl1 Ogg1 Parp1 Parp2 Pold1 Poll Rad51l3
150	GO:0045321 [5]: immune cell activation	18	18	3670	89	8852	-1.14	0.0	0.0	0.0	B7h3 Bad Bsf3 Ccnd3 Cxcr4 Egr1 Hells Hmgb3 Igbp1 Il15 Impdh1 Lmtn Mink1 Rgs1 Slamf1 Sp3 Tnfrsf13b Tnfsf13
151	GO:0012502 [7]: induction of programmed cell death	36	36	3652	45	8896	-1.21	0.0	6.0	3.18	Bad Bbp Biklk Bnipl Brca1 Casp1 Casp11 Casp12 Casp14 Casp2 Casp6 Casp8ap2 Cebpb Clec2d Ctnnbl1 Dap Dffa Eaf2 H2-Bl Jmy Klrb1c Mbd4 Mlh1 Msh6 Nr4a1 Perp Plagl2 Plg Pmaip1 Prkca Ripk3 Rnf7 Siva Tde1 Trim35 Wwox
152	GO:0006917 [8]: induction of apoptosis	36	36	3652	45	8896	-1.21	0.0	6.0	3.18	Bad Bbp Biklk Bnipl Brca1 Casp1 Casp11 Casp12 Casp14 Casp2 Casp6 Casp8ap2 Cebpb Clec2d Ctnnbl1 Dap Dffa Eaf2 H2-Bl Jmy Klrb1c Mbd4 Mlh1 Msh6 Nr4a1 Perp Plagl2 Plg Pmaip1 Prkca Ripk3 Rnf7 Siva Tde1 Trim35 Wwox
153	GO:0019885 [6]: antigen processing, endogenous antigen via MHC class I	2	2	3686	30	8911	-1.24	0.0	0.0	0.0	H2-Bl H2-M10.1
154	GO:0009892 [5]: negative regulation of metabolism	57	57	3631	85	8856	-1.27	0.0	5.73	2.96	Ang3 B7h3 Bcl6 Bclaf1 Bhlhb2 Bhlhb3 C1d Cbx8 Cnot7 Cnot8 Cops2 Ddx20 Dr1 Eif2ak1 Eif4ebp2 Foxp1 Gmnn Hdac7a Hells Hes1 Hsbp1 Insm2 Mbd3l1 Msh2 Msh6 Mxi1 Nab1 Nfx1 Nkx2-5 Nr0b1 Nr1i2 Nr6a1 Nrip1 Pa2g4 Pias4 Pou2f1 Ppard Psmc5 Rbbp7 Rcor2 Rnf128 Rnf134 Rybp Sap30 Sirt1 Sirt2 Six3 Smyd1 Spp2 Strap Tcrim Th1l Tle1 Trim28 Vdr Zfp189 Zfp278
155	GO:0006091 [5]: generation of precursor metabolites and energy	150	150	3538	280	8661	-1.31	0.0	5.22	2.57	1300013B24Rik 1500040F11Rik 1810044O22Rik 2310050C09Rik 2610529C04Rik 2810410C14Rik 4833428E21Rik A030005K14Rik Abce1 Acad8 Acadsb Aco2 Acox2 Aldob Alox12 Aloxe3 Aox3 Atf4 Atp5c1 Atp5f1 Atp5g1 Atp5g3 Atp5h Atp5o Atp6v0c Atp6v1a1 Atp6v1b2 Atp6v1c1 BC019806 Blvra Bpgm Cai Car5a Cat Cmah Coq6 Cox4i2 Cox6b1 Cox7a2 Cyb561 Cyba Cybb Cyp11b2 Cyp19a1 Cyp1a1 Cyp1b1 Cyp21a1 Cyp26a1 Cyp27b1 Cyp2a12 Cyp2c29 …
156	GO:0030001 [7]: metal ion transport	108	108	3580	190	8751	-1.34	0.0	5.36	2.7	1300017J02Rik 2410004N11Rik Accn1 Accn5 Anxa6 Atp12a Atp1a3 Atp1b1 Atp2a2 Atp2b2 Atp4a Atp4b Cacna1b Cacna1c Cacna1d Cacna1f Cacna2d2 Cacnb3 Cacng1 Cacng4 Cacng6 Cacng7 Cacng8 Camk2d Ccs Cngb3 Cp Cyp27b1 Fthl17 Ftmt Gif Gria1 Gria2 Gria3 Gria4 Grik1 Grik5 Grin1 Hcn3 Kcna1 Kcna2 Kcna5 Kcna7 Kcnab3 Kcnb1 Kcnc4 Kcnd1 Kcnd2 Kcne2 Kcne3 Kcne4 Kcnh1 Kcnh2 Kcnh7 Kcnj1 Kcnj12 Kcnj15 Kcnj2 Kcnj3 Kcnk1 Kcn…
157	GO:0045934 [6]: negative regulation of nucleobase, nucleoside, nucleotide and nucleic acid metabolism	50	50	3638	72	8869	-1.37	0.0	5.67	2.94	Bcl6 Bclaf1 Bhlhb2 Bhlhb3 C1d Cbx8 Cnot7 Cnot8 Cops2 Ddx20 Dr1 Foxp1 Gmnn Hdac7a Hells Hes1 Hsbp1 Insm2 Mbd3l1 Msh2 Msh6 Mxi1 Nab1 Nfx1 Nkx2-5 Nr0b1 Nr1i2 Nr6a1 Nrip1 Pa2g4 Pias4 Pou2f1 Ppard Psmc5 Rbbp7 Rcor2 Rnf134 Rybp Sap30 Sirt1 Sirt2 Six3 Smyd1 Strap Th1l Tle1 Trim28 Vdr Zfp189 Zfp278
158	GO:0006812 [6]: cation transport	133	133	3555	244	8697	-1.38	0.0	5.19	2.56	1300017J02Rik 1810010G06Rik 2410004N11Rik Accn1 Accn5 Anxa6 Atp11a Atp12a Atp13a1 Atp1a3 Atp1b1 Atp2a2 Atp2b2 Atp4a Atp4b Atp5c1 Atp5f1 Atp5g1 Atp5g3 Atp5h Atp5o Atp6ap2 Atp6v0c Atp6v0e Atp6v1a1 Atp6v1b1 Atp6v1b2 Atp6v1c1 Atp6v1g1 Atp6v1g2 Atp9a Cacna1b Cacna1c Cacna1d Cacna1f Cacna2d2 Cacnb3 Cacng1 Cacng4 Cacng6 Cacng7 Cacng8 Camk2d Ccs Cngb3 Cp Cyp27b1 Fthl17 Ftmt Gif Gria1 Gria2 Gria3 Gria4 Gr…
159	GO:0006790 [5]: sulfur metabolism	24	24	3664	25	8916	-1.45	0.0	5.92	3.1	Ahcy BC051244 Bhmt Bhmt2 Cbs Cdo1 Csad Cth Gclc Ggt1 Gstt1 Gstt2 Gstt3 Hs2st1 Hs3st3b1 Idh1 Mat2a Mgst1 Mocs2 Papss1 Pcca Sult1c1 Sult1d1 Sult2b1
160	GO:0006261 [7]: DNA-dependent DNA replication	17	17	3671	14	8927	-1.49	0.0	6.01	3.18	Ccne2 Cdc45l Gmnn Mcm2 Mcm3 Mcm4 Mlh1 Msh2 Msh3 Msh4 Msh5 Msh6 Pms2 Pold1 Prim1 Prim2 Rfc4
161	GO:0009259 [7]: ribonucleotide metabolism	28	28	3660	32	8909	-1.51	0.0	5.79	3.01	0610011D08Rik Adsl Ak5 Atp5c1 Atp5f1 Atp5g1 Atp5g3 Atp5h Atp5o Atp6v0c Atp6v1a1 Atp6v1b1 Atp6v1b2 Atp6v1c1 Atp6v1g1 Atp6v1g2 Cant1 Gart Gmpr2 Impdh1 Nme1 Nme3 Nme5 Nme6 Nme7 Papss1 Prps1 Prps2
162	GO:0019883 [6]: antigen presentation, endogenous antigen	2	2	3686	29	8912	-1.52	0.0	0.0	0.0	H2-Bl H2-M10.1
163	GO:0009260 [7]: ribonucleotide biosynthesis	25	25	3663	27	8914	-1.55	0.0	5.79	3.01	0610011D08Rik Adsl Atp5c1 Atp5f1 Atp5g1 Atp5g3 Atp5h Atp5o Atp6v0c Atp6v1a1 Atp6v1b1 Atp6v1b2 Atp6v1c1 Atp6v1g1 Atp6v1g2 Gart Impdh1 Nme1 Nme3 Nme5 Nme6 Nme7 Papss1 Prps1 Prps2
164	GO:0051186 [5]: cofactor metabolism	52	52	3636	77	8864	-1.57	0.0	5.44	2.76	2610209A20Rik Acas2l Acate2 Ak5 Alad Alas2 Atp5c1 Atp5f1 Atp5g1 Atp5g3 Atp5h Atp5o Atp6v0c Atp6v1a1 Atp6v1b1 Atp6v1b2 Atp6v1c1 Atp6v1g1 Atp6v1g2 BC016495 Blvra Cach Coq6 Coq7 Cpox Dcxr Ehhadh Folr1 Gclc Ggt1 Gstt1 Gstt2 Gstt3 Hebp1 Hmgcs2 Idh1 Mgst1 Mocs2 Mthfd2 Ncb5or Nmnat1 Nmnat3 Pank3 Pcca Pdk4 Pgd Ppox Pte1 Pte2a Pte2b Qprt Uros
165	GO:0048232 [6]: male gamete generation	42	42	3646	58	8883	-1.62	0.0	5.49	2.79	1700017G21Rik 2810422M04Rik Adam18 Azi1 Bbs2 Bcl6 Boll Ccna1 Cldn11 Clgn D1Pas1 Dazl Ddx1 Dnmt3l Fscn3 Gal3st1 Gcl Ggt1 Gpx4 Hils1 Morc Msh4 Neurl Nme5 Odf1 Ovol1 Pafah1b2 Pafah1b3 Pax5 Prm1 Prss21 Qk Rad23b Siah1a Sirt1 Spag6 Styx Tcp11 Tnp1 Tssk1 Tubd1 Zfp35
166	GO:0007283 [7]: spermatogenesis	42	42	3646	58	8883	-1.62	0.0	5.49	2.79	1700017G21Rik 2810422M04Rik Adam18 Azi1 Bbs2 Bcl6 Boll Ccna1 Cldn11 Clgn D1Pas1 Dazl Ddx1 Dnmt3l Fscn3 Gal3st1 Gcl Ggt1 Gpx4 Hils1 Morc Msh4 Neurl Nme5 Odf1 Ovol1 Pafah1b2 Pafah1b3 Pax5 Prm1 Prss21 Qk Rad23b Siah1a Sirt1 Spag6 Styx Tcp11 Tnp1 Tssk1 Tubd1 Zfp35
167	GO:0006996 [5]: organelle organization and biogenesis	247	247	3441	500	8441	-1.63	0.0	4.62	2.18	1110017C15Rik 1110064N10Rik 1700012L04Rik 1700020C11Rik 1700113O17Rik 2400002F11Rik 2610012O22Rik 2610033H07Rik 4930542G03Rik 4930548G07Rik 4933400A11Rik Abcd3 Acta1 Actl6a Aps Ard1 Arhgap10 Arhgap8 Arpc4 Arpc5 Asf1a Atp6v0c BC003885 Baz2a Bfsp1 Birc5 Blzf1 Bop1 Brca1 Cap1 Capza1 Capza2 Carm1 Cbx2 Cbx7 Cbx8 Cdca1 Cdyl Celsr1 Chd4 Ckap1 Cog2 Coro1c Crb3 Cryaa D10Bwg0791e D16Bwg1547e D1Wsu40e Ddx1 …
168	GO:0007264 [6]: small GTPase mediated signal transduction	74	74	3614	122	8819	-1.69	0.0	5.15	2.53	1700093E07Rik 4930449I24Rik 4930544G11Rik AW742319 Arf1 Arf2 Arf5 Arfrp1 Arhgap5 Arl2 Arl3 Arl4 Arl5 Arl6 Baiap2 Brap C330021A05Rik Catnal1 Cdc42ep4 Cdc42ep5 Dab1 Diras1 Dnaja3 Farp2 Grb2 Iqgap1 Kras Mras Nras Rab1 Rab11a Rab14 Rab15 Rab18 Rab2 Rab20 Rab22a Rab23 Rab25 Rab27a Rab27b Rab28 Rab2b Rab33a Rab33b Rab3a Rab3c Rab3d Rab40b Rab40c Rab4a Rab4b Rab5a Rab5b Rab7 Rab8a Rab9 Rabif Rabl4 Ralb …
169	GO:0006304 [6]: DNA modification	16	16	3672	13	8928	-1.7	0.0	5.81	3.01	2510005D08Rik 2700075B01Rik 2810410A08Rik Ahcy Aurkb Ctcf Dnmt2 Dnmt3b Hells Kcnma1 Mbd1 Mbd2 Mbd3 Mbd4 Rent1 Slamf6
170	GO:0000050 [5]: urea cycle	5	5	3683	0	8941	-1.71	0.0	6.16	3.3	Arg1 Arg2 Asl Ass1 Otc
171	GO:0044255 [5]: cellular lipid metabolism	122	122	3566	225	8716	-1.81	0.0	4.75	2.21	2010300G19Rik 2810004N20Rik 2810410C14Rik AI325464 AU041707 Abca2 Acadsb Acate2 Acox2 Acsl4 Adh1 Adipor2 Afp Akr1b7 Akr1c18 Akr1c6 Akr1d1 Alox12 Aloxe3 Asah3 Atp8b3 BC025519 Cach Cel Cept1 Cmas Cnbp1 Cryl1 Cyp11b2 Cyp21a1 Cyp39a1 Degs1 Dgke Dhcr7 Ebpl Ech1 Echs1 Ehhadh Elovl2 Elovl3 Elovl4 Elovl6 Fabp6 Fads1 Fads2 Fcer1a Gal3st1 Gne Gpld1 Hadhsc Hdlbp Hmgcr Hmgcs2 Hsd17b1 Hsd17b12 Hsd17b2 Hsd17b3…
172	GO:0000096 [6]: sulfur amino acid metabolism	10	10	3678	5	8936	-1.83	0.0	5.84	3.03	Ahcy BC051244 Bhmt Bhmt2 Cbs Cdo1 Csad Cth Hs3st3b1 Mat2a
173	GO:0006163 [7]: purine nucleotide metabolism	29	29	3659	35	8906	-1.84	0.0	5.41	2.74	2310020P08Rik Adsl Adss Adssl1 Ak5 Ampd2 Atp5c1 Atp5f1 Atp5g1 Atp5g3 Atp5h Atp5o Atp6v0c Atp6v1a1 Atp6v1b1 Atp6v1b2 Atp6v1c1 Atp6v1g1 Atp6v1g2 Gart Gmpr2 Impdh1 Nme1 Nme3 Nme5 Nme6 Nme7 Nudt1 Papss1
174	GO:0006575 [6]: amino acid derivative metabolism	25	25	3663	28	8913	-1.84	0.0	5.47	2.78	Ahcy Amd1 Cdo1 Comt Csad Dbh Dhps Dio2 Gatm Maoa Mat2a Nr4a2 Oazin P4ha1 P4hb Pcyox1 Pparbp Sat1 Sdfr2 Slc6a3 Smox Sms Tdo2 Tgn Tmlhe
175	GO:0006066 [5]: alcohol metabolism	64	64	3624	103	8838	-1.87	0.0	5.0	2.39	1110015E22Rik 2810410C14Rik Abca2 Aldh1a3 Aldob Atf4 Bad Bpgm Car5a Cnbp1 Comt Cyp39a1 Dbh Dcxr Dhcr7 Ebpl Eno2 Fabp5 Fbp1 Fbp2 G6pd2 Galk1 Gk2 Gnpda1 Gyk Hdlbp Hk1 Hk2 Hmgcr Hmgcs2 Hsd17b7 Idi1 Impa1 Impa2 Inpp5a Isyna1 Ldh2 Lipe Lrrc16 Maoa Mir16 Mvd Mvk Ncb5or Nr4a2 Pcx Pdha1 Pdha2 Pdhb Pgd Pgk2 Pofut2 Pon1 Rbks Renbp Sc4mol Sdfr2 Sgpp1 Slc2a8 Slc6a3 Soat2 Sorl1 Srebf2 Tm7sf2
176	GO:0043118 [4]: negative regulation of physiological process	100	100	3588	179	8762	-1.95	0.0	4.7	2.2	Accn1 Ang3 Api5 Apip Aps B7h3 Bcl11b Bcl6 Bclaf1 Bfar Bhlhb2 Bhlhb3 Birc5 Birc6 C1d Casp2 Cbx8 Cebpb Cfdp1 Cnot7 Cnot8 Cops2 Ddx20 Dr1 Dsip1 Eef1a2 Eif2ak1 Eif4ebp2 Enpp1 Foxp1 Frk Glmn Gmnn Gpr54 Hdac7a Hells Hes1 Hmgb3 Hsbp1 Insm2 Mapk8ip1 Mbd3l1 Mkl1 Mllt7 Msh2 Msh6 Mtbp Mxi1 Nab1 Nck2 Nfx1 Nkx2-5 Nr0b1 Nr1i2 Nr4a1 Nr6a1 Nrip1 P2rx7 Pa2g4 Pacsin1 Pax7 Pias4 Pim2 Plg Pmaip1 Pou2f1 Ppard Prkca P…
177	GO:0050778 [6]: positive regulation of immune response	7	7	3681	47	8894	-1.99	0.0	0.0	0.0	Bad Fcer1a Glmn Il15 Prkca Rel Tnfsf13
178	GO:0019953 [4]: sexual reproduction	60	60	3628	96	8845	-2.04	0.0	4.86	2.28	1700017G21Rik 2810422M04Rik 9630042H07Rik Acvr1 Adam18 Afp Atp8b3 Azi1 Bbs2 Bcl6 Boll Ccna1 Cd9 Cldn11 Clgn Cxcr4 D1Pas1 Dazl Ddx1 Dnmt3l Fancc Fancl Fscn3 Gal3st1 Gcl Ggt1 Gnpda1 Gpx4 Hils1 Magoh Morc Msh4 Neurl Nme5 Odf1 Ovgp1 Ovol1 Pafah1b2 Pafah1b3 Pax5 Prm1 Prss21 Qk Rad23b Rps6kb1 Siah1a Sirt1 Spag6 Spin Ssty2 Styx Tcp11 Tnp1 Tssk1 Tubd1 Wnt4 Zan Zfp148 Zfp35 Zp3r
179	GO:0000003 [3]: reproduction	60	60	3628	96	8845	-2.04	0.0	4.86	2.28	1700017G21Rik 2810422M04Rik 9630042H07Rik Acvr1 Adam18 Afp Atp8b3 Azi1 Bbs2 Bcl6 Boll Ccna1 Cd9 Cldn11 Clgn Cxcr4 D1Pas1 Dazl Ddx1 Dnmt3l Fancc Fancl Fscn3 Gal3st1 Gcl Ggt1 Gnpda1 Gpx4 Hils1 Magoh Morc Msh4 Neurl Nme5 Odf1 Ovgp1 Ovol1 Pafah1b2 Pafah1b3 Pax5 Prm1 Prss21 Qk Rad23b Rps6kb1 Siah1a Sirt1 Spag6 Spin Ssty2 Styx Tcp11 Tnp1 Tssk1 Tubd1 Wnt4 Zan Zfp148 Zfp35 Zp3r
180	GO:0016310 [7]: phosphorylation	172	172	3516	338	8603	-2.04	0.0	4.33	1.92	2610018G03Rik Aatk Acvr1 Acvr1b Acvr2 Acvr2b Akt2 Alk Amhr2 Atp5c1 Atp5f1 Atp5g1 Atp5g3 Atp5h Atp5o Atp6v0c Atp6v1a1 Atp6v1b2 Atp6v1c1 Aurka Aurkb Aurkc BC017634 Bmx Bub1 Bub1b Camk1 Camk2d Camk4 Cdc2a Cdc7 Cdk4 Cdk5 Cdk7 Cdk9 Chek1 Chek2 Chuk Clk1 Clk2 Clk4 Cntf Csk Csnk1e Csnk1g2 Csnk2a1 Csnk2a2 Ddr1 Dm15 Dyrk1a Dyrk3 Eif2ak1 Eif2ak3 Epha2 Epha3 Epha4 Epha8 Ephb3 Ephb4 Ern1 Ern2 Fcer1a Fgfr3 Fg…
181	GO:0016481 [7]: negative regulation of transcription	47	47	3641	70	8871	-2.04	0.0	4.97	2.36	Bcl6 Bclaf1 Bhlhb2 Bhlhb3 C1d Cbx8 Cnot7 Cnot8 Cops2 Ddx20 Dr1 Foxp1 Hdac7a Hells Hes1 Hsbp1 Insm2 Mbd3l1 Mxi1 Nab1 Nfx1 Nkx2-5 Nr0b1 Nr1i2 Nr6a1 Nrip1 Pa2g4 Pias4 Pou2f1 Ppard Psmc5 Rbbp7 Rcor2 Rnf134 Rybp Sap30 Sirt1 Sirt2 Six3 Smyd1 Strap Th1l Tle1 Trim28 Vdr Zfp189 Zfp278
182	GO:0006413 [8]: translational initiation	18	18	3670	17	8924	-2.06	0.0	5.37	2.71	2410018C20Rik Bzw1 Ddx1 Denr Eif1ay Eif2s2 Eif3s3 Eif3s6 Eif3s7 Eif4b Eif4e2 Eif4ebp2 Eif5 Eif5a Lama5 Lgtn Ppp1r15b Sui1-rs1
183	GO:0006164 [7]: purine nucleotide biosynthesis	25	25	3663	29	8912	-2.12	0.0	5.17	2.54	2310020P08Rik Adsl Adss Adssl1 Atp5c1 Atp5f1 Atp5g1 Atp5g3 Atp5h Atp5o Atp6v0c Atp6v1a1 Atp6v1b1 Atp6v1b2 Atp6v1c1 Atp6v1g1 Atp6v1g2 Gart Impdh1 Nme1 Nme3 Nme5 Nme6 Nme7 Papss1
184	GO:0016569 [9]: covalent chromatin modification	7	7	3681	2	8939	-2.13	0.0	5.62	2.91	Carm1 Ezh2 Men1 Myst4 Sirt1 Suv420h1 Suv420h2
185	GO:0016570 [10]: histone modification	7	7	3681	2	8939	-2.13	0.0	5.62	2.91	Carm1 Ezh2 Men1 Myst4 Sirt1 Suv420h1 Suv420h2
186	GO:0006366 [8]: transcription from Pol II promoter	83	83	3605	145	8796	-2.17	0.0	4.54	2.12	Alx4 Arnt2 Arntl2 Atf4 Bcl6 Bhlhb3 Brd7 Ccnt2 Cdk9 Churc1 Cnbp1 Cnot7 Cops2 Crsp9 D11Moh34 Ddx20 Deaf1 Dr1 Ell2 Foxd1 Gabpa Gtf2a1 Gtf2e2 Gtf2f2 Hdac7a Hes1 Hes6 Heyl Hnf4g Hsbp1 Jmy Lbh Lef1 Mbd3l1 Mxi1 Myocd Nfe2 Nfx1 Nkx2-5 Nr5a1 Nr6a1 Nrip1 Onecut3 Pias4 Pknox1 Plagl2 Polr2e Polr2g Pou5f1 Pparbp Ppard Psmc5 Rarg Rbbp7 Rnf134 Rxra Rybp Sap30 Smad4 Smarca3 Sp4 Sp7 Strap Surb7 Taf4a Taf7 Taf9 Tb…
187	GO:0007268 [6]: synaptic transmission	55	55	3633	87	8854	-2.2	0.0	4.72	2.2	Cacna1b Cacna1f Camk4 Catnb Chrm4 Chrna1 Chrna4 Chrna6 Chrnb1 Chrnb2 Chrnb3 Chrnb4 Comt Fcer1a Fnta Gabbr1 Gabra1 Gabra3 Gabrb3 Gabrd Gabrg2 Gabrp Gabrr2 Gad1 Gad2 Glra1 Glra4 Glrb Gria1 Gria2 Gria3 Gria4 Grik1 Grik5 Grin1 Grin2a Grip1 Hnmt Maoa Npy5r Nr4a2 Pdyn Pnoc Rapsn Slc17a6 Slc5a8 Slc6a3 Syn3 Syt1 Syt4 Tac1 Tac4 Tmod2 Usp14 Vdac1
188	GO:0000245 [8]: spliceosome assembly	11	11	3677	7	8934	-2.27	0.0	5.34	2.69	Brunol4 Cugbp2 Ddx1 Gemin6 Ptbp2 Sfrs3 Sfrs5 Sfrs6 Smn1 Snrpd1 Snrpd2
189	GO:0042110 [7]: T-cell activation	6	6	3682	42	8899	-2.29	0.0	0.0	0.0	B7h3 Bad Ccnd3 Cxcr4 Il15 Sp3
190	GO:0050867 [6]: positive regulation of cell activation	3	3	3685	30	8911	-2.41	0.0	0.0	0.0	Bad Il15 Tnfsf13
191	GO:0051251 [7]: positive regulation of lymphocyte activation	3	3	3685	30	8911	-2.41	0.0	0.0	0.0	Bad Il15 Tnfsf13
192	GO:0042742 [6]: defense response to bacteria	10	10	3678	55	8886	-2.46	0.0	0.0	0.0	Camp Defb3 Defb6 Defb7 Ifna1 Ifnb1 Leap2 Lyzs Lzp-s Ngp
193	GO:0046649 [6]: lymphocyte activation	18	18	3670	80	8861	-2.54	0.0	0.0	0.0	B7h3 Bad Bsf3 Ccnd3 Cxcr4 Egr1 Hells Hmgb3 Igbp1 Il15 Impdh1 Lmtn Mink1 Rgs1 Slamf1 Sp3 Tnfrsf13b Tnfsf13
194	GO:0006800 [5]: oxygen and reactive oxygen species metabolism	20	20	3668	22	8919	-2.6	0.0	4.74	2.21	Cat Ccs Cyba Ercc2 Fmo2 Gpx2 Gpx3 Gpx4 Gpx5 Gpx6 Idh1 Mpo Nox4 Noxo1 Ppp1r15b Prdx1 Prdx6 Recql4 Ucp3 Xpa
195	GO:0009142 [7]: nucleoside triphosphate biosynthesis	20	20	3668	22	8919	-2.6	0.0	4.74	2.21	Atp5c1 Atp5f1 Atp5g1 Atp5g3 Atp5h Atp5o Atp6v0c Atp6v1a1 Atp6v1b1 Atp6v1b2 Atp6v1c1 Atp6v1g1 Atp6v1g2 Dtymk Nme1 Nme3 Nme5 Nme6 Nme7 Tyki
196	GO:0006512 [8]: ubiquitin cycle	122	122	3566	235	8706	-2.63	0.0	3.82	1.56	1700013N18Rik 2510010F15Rik 2700084L22Rik 5730410I19Rik AJ430384 Ankib1 Appbp1 Arih2 Birc6 Brap Brca1 Cacybp Cdc16 Cdc20 Chfr Cnot4 Cul1 Cul2 D630045E04Rik Dub1 Fancl Fbxl12 Fbxl15 Fbxl3 Fbxl6 Fbxo15 Fbxo16 Fbxo17 Fbxo2 Fbxo21 Fbxo25 Fbxo28 Fbxo3 Fbxo32 Fbxo36 Fbxo38 Fbxo42 Fbxo45 Fbxo8 Fbxw11 Fbxw2 Fbxw7 G1p2 Hace1 Hdac6 Hip2 Lnx1 March2 Miz1 Mkrn2 Mnat1 Pex12 Pias1 Pias3 Pias4 Prp19 Rapsn Rbx1 …
197	GO:0006468 [8]: protein amino acid phosphorylation	155	155	3533	309	8632	-2.64	0.0	3.69	1.55	2610018G03Rik Aatk Acvr1 Acvr1b Acvr2 Acvr2b Akt2 Alk Amhr2 Aurka Aurkb Aurkc BC017634 Bmx Bub1 Bub1b Camk1 Camk2d Camk4 Cdc2a Cdc7 Cdk4 Cdk5 Cdk7 Cdk9 Chek1 Chek2 Chuk Clk1 Clk2 Clk4 Cntf Csk Csnk1e Csnk1g2 Csnk2a1 Csnk2a2 Ddr1 Dm15 Dyrk1a Dyrk3 Eif2ak1 Eif2ak3 Epha2 Epha3 Epha4 Epha8 Ephb3 Ephb4 Ern1 Ern2 Fcer1a Fgfr3 Fgfr4 Frk Grk1 Gsg2 Gucy2e Hipk1 Hipk3 Hunk Hus1 Igf1r Ikbke Il3 Il5 Ilk Krt2…
198	GO:0006357 [8]: regulation of transcription from Pol II promoter	67	67	3621	116	8825	-2.71	0.0	4.04	1.69	Alx4 Arnt2 Arntl2 Atf4 Bcl6 Bhlhb3 Brd7 Churc1 Cnbp1 Cnot7 Crsp9 D11Moh34 Ddx20 Dr1 Foxd1 Gabpa Hdac7a Hes1 Hes6 Heyl Hsbp1 Jmy Lbh Lef1 Mbd3l1 Mxi1 Myocd Nfe2 Nfx1 Nkx2-5 Nr5a1 Nr6a1 Nrip1 Onecut3 Pias4 Pknox1 Plagl2 Pparbp Ppard Rarg Rbbp7 Rnf134 Rxra Rybp Sap30 Smad4 Smarca3 Sp4 Sp7 Strap Surb7 Taf4a Tbx19 Tcf1 Tcf12 Tcfap2a Tcfap2c Tcfcp2 Tef Tle1 Tnrc11 Trim28 Twist2 Usf2 Wdr39 Wdr9 Zfp189
199	GO:0009617 [6]: response to bacteria	12	12	3676	60	8881	-2.72	0.0	0.0	0.0	Camp Defb3 Defb6 Defb7 Ifna1 Ifnb1 Leap2 Lyzs Lzp-s Ngp Parg Wasl
200	GO:0015931 [5]: nucleobase, nucleoside, nucleotide and nucleic acid transport	15	15	3673	14	8927	-2.72	0.0	4.72	2.2	Fmr1 Magoh Ncbp2 Nxf1 Nxf2 Nxt1 Phax Rbm8a Slc28a3 Slc29a1 Slc29a2 Ssb Thoc1 Thoc3 Thoc4
201	GO:0000041 [8]: transition metal ion transport	18	18	3670	19	8922	-2.73	0.0	4.64	2.18	1300017J02Rik Cp Fthl17 Ftmt Gif Mfi2 Rshl1 Sfxn2 Sfxn4 Slc30a4 Slc30a5 Slc30a6 Slc30a7 Slc31a1 Slc31a2 Slc39a4 Slc40a1 Trf
202	GO:0009152 [8]: purine ribonucleotide biosynthesis	22	22	3666	26	8915	-2.74	0.0	4.55	2.12	Adsl Atp5c1 Atp5f1 Atp5g1 Atp5g3 Atp5h Atp5o Atp6v0c Atp6v1a1 Atp6v1b1 Atp6v1b2 Atp6v1c1 Atp6v1g1 Atp6v1g2 Gart Impdh1 Nme1 Nme3 Nme5 Nme6 Nme7 Papss1
203	GO:0050794 [3]: regulation of cellular process	188	188	3500	386	8555	-2.76	0.0	3.45	1.44	Accn1 Akt2 Api5 Apip Aps Arhgap8 Aspscr1 Atoh1 B7h3 Bad Bag4 Bak1 Bbp Bcl11b Bcl2l11 Bcl2l13 Bcl6 Bclaf1 Bfar Bid Bid3 Biklk Birc5 Birc6 Bmf Bnip3 Bnip3l Bnipl Brca1 Casp1 Casp11 Casp12 Casp14 Casp2 Casp6 Casp8ap2 Catnb Cbll1 Cdca7 Cdk4 Cdk5 Cebpb Cfdp1 Clec2d Clec2g Cml1 Cml2 Cml4 Cnbp1 Cntf Col18a1 Ctgf Ctnnbl1 Cxcr4 D0H4S114 Dab1 Dap Dedd Dedd2 Dffa Dhcr7 Dkk3 Dmbt1 Dsip1 Dusp22 E2f4 Eaf2 Ebag…
204	GO:0006820 [6]: anion transport	51	51	3637	83	8858	-2.78	0.0	4.1	1.74	Ank Asna1 Clca1 Clca2 Clca4 Clcn2 Clcn3 Clcn5 Clcn6 Clic3 Clns1a Col11a1 Col12a1 Col17a1 Col18a1 Col1a1 Col9a1 Emid2 Gabra1 Gabra3 Gabrb3 Gabrd Gabrg2 Gabrr2 Glra1 Glra4 Glrb Mbl1 Mpst Prkwnk4 Sftpd Slc10a2 Slc12a2 Slc12a3 Slc12a6 Slc16a1 Slc16a3 Slc16a7 Slc16a8 Slc22a18 Slc26a1 Slc26a2 Slc26a8 Slc34a2 Slc4a1 Slc4a10 Slco1a1 Tomm40 Tst Vdac1 Vdac2
205	GO:0006221 [7]: pyrimidine nucleotide biosynthesis	11	11	3677	8	8933	-2.79	0.0	4.78	2.23	0610011D08Rik Ctps2 Dhodh Dtymk Nme1 Nme3 Nme5 Nme6 Nme7 Otc Tyki
206	GO:0007059 [7]: chromosome segregation	11	11	3677	8	8933	-2.79	0.0	4.78	2.23	Cenph Mad2l1 Mlh1 Nek2 Nusap1 Pttg1 Rad21 Stag1 Stag2 Stag3 Top2a
207	GO:0042219 [6]: amino acid derivative catabolism	8	8	3680	4	8937	-2.84	0.0	4.84	2.28	Comt Dhps Dio2 Maoa Pcyox1 Sat1 Slc6a3 Smox
208	GO:0000059 [8]: protein-nucleus import, docking	8	8	3680	4	8937	-2.84	0.0	4.84	2.28	Cse1l Ipo4 Ipo7 Ipo9 Ranbp17 Ranbp5 Tnpo1 Tnpo2
209	GO:0016064 [6]: humoral defense mechanism (sensu Vertebrata)	8	8	3680	46	8895	-2.88	0.0	0.0	0.0	1700013L23Rik C8b C9 Cfi Masp1 Mbl1 Pou2f2 Tnfsf13
210	GO:0042445 [5]: hormone metabolism	20	20	3668	23	8918	-2.88	0.0	4.43	2.02	Afp Akr1c18 Cpe Cyp11b2 Cyp21a1 Cyp26a1 Dio2 Ece2 Hsd3b1 Hsd3b2 Hsd3b3 Hsd3b5 Lcn5 Pbx1 Pcsk1n Pparbp Psg18 Star Tgn Wnt4
211	GO:0006323 [6]: DNA packaging	61	61	3627	105	8836	-2.9	0.0	3.86	1.58	1700012L04Rik 1700113O17Rik 4930548G07Rik Actl6a Ard1 Asf1a Baz2a Carm1 Cbx2 Cbx7 Cbx8 Cdyl Chd4 D10Bwg0791e Ezh2 Gpx4 H1f0 H2afv H2afy H2afz H3f3a H3f3b Hat1 Hdac11 Hdac6 Hdac7a Hells Hils1 Hist1h1e Hist1h2bc Hist1h4i Hist3h2ba Hmgb2 Hmgb3 Hmgn1 Klf1 Mcm2 Men1 Msl31 Myst4 Nap1l2 Rbbp4 Rbbp7 Sap18 Set Sirt1 Sirt2 Smarca1 Smarca5 Smarcd1 Smarce1 Smyd1 Sox1 Sox3 Suv39h1 Suv39h2 Suv420h1 Suv420h2 Su…
212	GO:0006954 [5]: inflammatory response	25	25	3663	98	8843	-2.91	0.0	0.01	0.0	B7h3 Ccl12 Ccl20 Ccl22 Ccl25 Ccr1 Ccr4 Cd14 Chi3l3 Fcer1a Hrh4 Il17 Kng1 Ly78 Map2k3 Pap Pla2g7 Prkca Reg3a Reg3g Tac1 Tlr4 Tlr5 Tlr6 Tollip
213	GO:0050863 [7]: regulation of T-cell activation	3	3	3685	28	8913	-2.91	0.0	0.0	0.0	B7h3 Bad Il15
214	GO:0050865 [5]: regulation of cell activation	6	6	3682	39	8902	-2.91	0.0	0.0	0.0	B7h3 Bad Hmgb3 Il15 Tnfrsf13b Tnfsf13
215	GO:0051249 [6]: regulation of lymphocyte activation	6	6	3682	39	8902	-2.91	0.0	0.0	0.0	B7h3 Bad Hmgb3 Il15 Tnfrsf13b Tnfsf13
216	GO:0007267 [4]: cell-cell signaling	75	75	3613	135	8806	-2.92	0.0	3.76	1.55	Cacna1b Cacna1f Camk4 Catnb Chrm4 Chrna1 Chrna4 Chrna6 Chrnb1 Chrnb2 Chrnb3 Chrnb4 Comt Ensa Fcer1a Fgf12 Fnta Gabbr1 Gabra1 Gabra3 Gabrb3 Gabrd Gabrg2 Gabrp Gabrr2 Gad1 Gad2 Gal3st1 Gja10 Gja12 Gja4 Gja9 Gjb1 Gjb2 Gje1 Glra1 Glra4 Glrb Gria1 Gria2 Gria3 Gria4 Grik1 Grik5 Grin1 Grin2a Grip1 Guca1b Hnmt Il1rn Maoa Npy5r Nr4a2 Pdyn Pnoc Pou3f1 Rapgef4 Rapsn Slc17a6 Slc5a8 Slc6a3 Syn3 Syt1 Syt4 Tac1…
217	GO:0045665 [6]: negative regulation of neuron differentiation	4	4	3684	0	8941	-2.94	0.0	4.92	2.34	Foxg1 Hes1 Hes5 Lmx1a
218	GO:0006465 [6]: signal peptide processing	4	4	3684	0	8941	-2.94	0.0	4.92	2.34	Sec11l1 Sec11l3 Spcs1 Spcs2
219	GO:0009071 [8]: serine family amino acid catabolism	4	4	3684	0	8941	-2.94	0.0	4.92	2.34	Cdo1 Csad Dmgdh Sardh
220	GO:0006486 [8]: protein amino acid glycosylation	28	28	3660	38	8903	-2.94	0.0	4.21	1.83	Alg12 B3galt1 B3galt3 B3gnt1 B3gnt3 C1galt1 Ddost Fut2 Fut7 Galnt1 Galnt10 Galnt7 Gcnt3 Gcs1 Itm1 Man1b Ogt Pomt1 Sec1 St3gal2 St3gal3 St3gal4 St3gal5 St6gal1 St6galnac4 St8sia1 St8sia2 St8sia3
221	GO:0006979 [5]: response to oxidative stress	14	14	3674	13	8928	-2.95	0.0	4.51	2.09	Cat Ercc2 Gpx2 Gpx3 Gpx4 Gpx5 Gpx6 Idh1 Mpo Ppp1r15b Prdx1 Prdx6 Ucp3 Xpa
222	GO:0008643 [5]: carbohydrate transport	17	17	3671	18	8923	-2.95	0.0	4.42	2.02	Aps Aspscr1 Clstn2 Dlgh4 Epb4.2 Fabp5 Prkca Slc2a10 Slc2a2 Slc2a3 Slc2a5 Slc2a8 Slc35a1 Slc35a2 Stxbp3 Stxbp4 Yes1
223	GO:0009141 [7]: nucleoside triphosphate metabolism	22	22	3666	27	8914	-2.99	0.0	4.27	1.88	Ak5 Atp5c1 Atp5f1 Atp5g1 Atp5g3 Atp5h Atp5o Atp6v0c Atp6v1a1 Atp6v1b1 Atp6v1b2 Atp6v1c1 Atp6v1g1 Atp6v1g2 Dtymk Nme1 Nme3 Nme5 Nme6 Nme7 Nudt1 Tyki
224	GO:0009084 [8]: glutamine family amino acid biosynthesis	7	7	3681	3	8938	-2.99	0.0	4.71	2.2	Asl Ass1 Otc Prodh Pycr1 Pycr2 Pycs
225	GO:0008207 [6]: C21-steroid hormone metabolism	10	10	3678	7	8934	-3.01	0.0	4.57	2.14	Afp Akr1c18 Cyp11b2 Cyp21a1 Hsd3b1 Hsd3b2 Hsd3b3 Hsd3b5 Pbx1 Star
226	GO:0000074 [6]: regulation of cell cycle	95	95	3593	180	8761	-3.01	0.0	3.51	1.49	AA545217 Akt2 Apc2 Bmyc Brca1 Brms1 Btg3 Ccna1 Ccna2 Ccnb1-rs1 Ccnb2 Ccnc Ccnd3 Ccne2 Ccnf Ccng2 Ccnt1 Ccnt2 Cdc2a Cdc37 Cdc37l1 Cdc45l Cdk2ap1 Cdk4 Cdk9 Cdkn1c Cdkn2d Cgref1 Chek1 Cops5 Crkl Csnk2a2 Ctcf Dcc E2f4 E2f5 E4f1 Ect2 Elk1 Elk4 Ets2 Fgf6 Fosb Foxg1 Frk Gadd45a Gas2 Gkn1 Gmnn Hus1 Ing1 Ing4 Kras Lats2 Lmtn Mad2l1 Mafg Map3k8 Mas1 Men1 Mertk Mllt7 Mos Mphosph6 Msh2 Mtbp Nf2 Nr2f6 Nras Nu…
227	GO:0007517 [5]: muscle development	51	51	3637	85	8856	-3.03	0.0	3.81	1.56	1700073K01Rik 2900073G15Rik Acta1 Cabp4 Cald1 Calu Cdon Cenpf Cetn3 Col19a1 Cryab Csrp3 Dctn1 Dgkg Efhd2 Etv1 Fxr1h Guca1b Ifrd1 Jph1 Kntc2 Ky Lama5 Mtm1 Myh3 Myh4 Myh6 Myh7 Myh8 Myl1 Myl2 Myl4 Myl7 Mylpf Myom2 Nf2 Plg Rcn2 Sirt1 Tagln3 Tbx1 Tcap Tnnc1 Tnnc2 Tnni3 Tnnt1 Tnnt2 Tnnt3 Tpm1 Utrn Vamp5
228	GO:0009150 [8]: purine ribonucleotide metabolism	24	24	3664	31	8910	-3.06	0.0	4.15	1.78	Adsl Ak5 Atp5c1 Atp5f1 Atp5g1 Atp5g3 Atp5h Atp5o Atp6v0c Atp6v1a1 Atp6v1b1 Atp6v1b2 Atp6v1c1 Atp6v1g1 Atp6v1g2 Gart Gmpr2 Impdh1 Nme1 Nme3 Nme5 Nme6 Nme7 Papss1
229	GO:0006445 [7]: regulation of translation	19	19	3669	22	8919	-3.09	0.0	4.21	1.83	Boll Bzw1 Dazl Ddx1 Eif2ak1 Eif2ak3 Eif2s1 Eif3s3 Eif3s6 Eif4b Eif4e2 Eif4ebp2 Eif5 Paip2 Ppp1r15b Prkrir Pum1 Pum2 Srp9
230	GO:0015711 [7]: organic anion transport	6	6	3682	2	8939	-3.12	0.0	4.63	2.18	Slc10a2 Slc16a1 Slc16a3 Slc16a7 Slc16a8 Slco1a1
231	GO:0042461 [5]: photoreceptor cell development	6	6	3682	2	8939	-3.12	0.0	4.63	2.18	Crb1 Gabrr2 Nrl Rpe65 Rpgr Rpgrip1
232	GO:0044273 [6]: sulfur compound catabolism	6	6	3682	2	8939	-3.12	0.0	4.63	2.18	Ahcy BC051244 Bhmt Bhmt2 Cdo1 Csad
233	GO:0000072 [7]: M phase specific microtubule process	6	6	3682	2	8939	-3.12	0.0	4.63	2.18	Brca1 Cdca1 Cryaa Gadd45a Kif11 Ranbp1
234	GO:0000098 [7]: sulfur amino acid catabolism	6	6	3682	2	8939	-3.12	0.0	4.63	2.18	Ahcy BC051244 Bhmt Bhmt2 Cdo1 Csad
235	GO:0006563 [8]: L-serine metabolism	6	6	3682	2	8939	-3.12	0.0	4.63	2.18	Cbs Ctbp2 Phgdh Psat1 Psph Shmt1
236	GO:0051240 [5]: positive regulation of organismal physiological process	9	9	3679	48	8893	-3.12	0.0	0.01	0.0	B7h3 Bad Fcer1a Glmn Il15 P2rx7 Prkca Rel Tnfsf13
237	GO:0006732 [6]: coenzyme metabolism	42	42	3646	67	8874	-3.13	0.0	3.8	1.56	2610209A20Rik Acas2l Acate2 Atp5c1 Atp5f1 Atp5g1 Atp5g3 Atp5h Atp5o Atp6v0c Atp6v1a1 Atp6v1b1 Atp6v1b2 Atp6v1c1 Atp6v1g1 Atp6v1g2 BC016495 Cach Coq6 Coq7 Dcxr Ehhadh Folr1 Gclc Ggt1 Gstt1 Gstt2 Gstt3 Hmgcs2 Idh1 Mgst1 Mocs2 Mthfd2 Nmnat1 Nmnat3 Pank3 Pdk4 Pgd Pte1 Pte2a Pte2b Qprt
238	GO:0007242 [5]: intracellular signaling cascade	215	215	3473	456	8485	-3.13	0.0	2.93	1.08	1700093E07Rik 4930422J18Rik 4930449I24Rik 4930544G11Rik AW742319 Acvrinp1 Adcy7 Adra2b Akt2 Aps Arf1 Arf2 Arf5 Arfrp1 Arhgap5 Arl2 Arl3 Arl4 Arl5 Arl6 Asb17 Asb3 Asb4 Asb9 Atp2a2 Avpi1 Baiap2 Bmx Brap Bsf3 Bteb1 C330021A05Rik Catnal1 Ccl28 Cdc42ep4 Cdc42ep5 Centa2 Chuk Cnih2 Cnih3 Cntf Crkl Csk Cspg4 Dab1 Depdc1a Dgke Dgkg Diras1 Dnaja3 Dscr1l2 Dusp10 Dusp16 Dusp19 Dusp22 Dvl1 Eat2 Ect2 Edg1 Eif4…
239	GO:0051188 [6]: cofactor biosynthesis	30	30	3658	43	8898	-3.15	0.0	3.94	1.64	2610209A20Rik Alad Alas2 Atp5c1 Atp5f1 Atp5g1 Atp5g3 Atp5h Atp5o Atp6v0c Atp6v1a1 Atp6v1b1 Atp6v1b2 Atp6v1c1 Atp6v1g1 Atp6v1g2 BC016495 Coq6 Coq7 Cpox Gclc Ggt1 Mocs2 Mthfd2 Nmnat1 Nmnat3 Pank3 Ppox Qprt Uros
240	GO:0016571 [10]: histone methylation	5	5	3683	1	8940	-3.15	0.0	4.64	2.18	Carm1 Ezh2 Men1 Suv420h1 Suv420h2
241	GO:0000051 [4]: urea cycle intermediate metabolism	5	5	3683	1	8940	-3.15	0.0	4.64	2.18	Arg1 Arg2 Asl Ass1 Otc
242	GO:0006525 [5]: arginine metabolism	5	5	3683	1	8940	-3.15	0.0	4.64	2.18	Arg1 Arg2 Asl Ass1 Otc
243	GO:0043067 [5]: regulation of programmed cell death	74	74	3614	136	8805	-3.2	0.0	3.42	1.42	Accn1 Api5 Apip Bad Bag4 Bak1 Bbp Bcl2l11 Bcl2l13 Bcl6 Bclaf1 Bfar Bid Bid3 Biklk Birc5 Birc6 Bmf Bnip3 Bnip3l Bnipl Brca1 Casp1 Casp11 Casp12 Casp14 Casp2 Casp6 Casp8ap2 Cebpb Cfdp1 Clec2d Cntf Col18a1 Ctnnbl1 Dap Dedd Dedd2 Dffa Dsip1 Eaf2 Eef1a2 Esrrbl1 H2-Bl Hells Jmy Klrb1c Madd Mapk8ip1 Mbd4 Mgmt Mkl1 Mlh1 Msh6 Nr4a1 Pax7 Perp Pim2 Plagl2 Plg Pmaip1 Prkca Ripk2 Ripk3 Rnf7 Siva Sphk1 Stambp …
244	GO:0042981 [6]: regulation of apoptosis	73	73	3615	134	8807	-3.22	0.0	3.4	1.41	Accn1 Api5 Apip Bad Bag4 Bak1 Bbp Bcl2l11 Bcl2l13 Bcl6 Bclaf1 Bfar Bid Bid3 Biklk Birc5 Birc6 Bmf Bnip3 Bnip3l Bnipl Brca1 Casp1 Casp11 Casp12 Casp14 Casp2 Casp6 Casp8ap2 Cebpb Cfdp1 Clec2d Col18a1 Ctnnbl1 Dap Dedd Dedd2 Dffa Dsip1 Eaf2 Eef1a2 Esrrbl1 H2-Bl Hells Jmy Klrb1c Madd Mapk8ip1 Mbd4 Mgmt Mkl1 Mlh1 Msh6 Nr4a1 Pax7 Perp Pim2 Plagl2 Plg Pmaip1 Prkca Ripk2 Ripk3 Rnf7 Siva Sphk1 Stambp Tde1 …
245	GO:0006310 [6]: DNA recombination	17	17	3671	19	8922	-3.24	0.0	4.1	1.74	Banf1 Dmc1h G22p1 Mlh1 Msh2 Msh4 Msh5 Msh6 Rad51 Rad51ap1 Rad51c Rad51l1 Rad51l3 Rad52 Ruvbl1 Xrcc2 Xrcc5
246	GO:0006220 [7]: pyrimidine nucleotide metabolism	11	11	3677	9	8932	-3.24	0.0	4.28	1.88	0610011D08Rik Ctps2 Dhodh Dtymk Nme1 Nme3 Nme5 Nme6 Nme7 Otc Tyki
247	GO:0019226 [5]: transmission of nerve impulse	57	57	3631	100	8841	-3.3	0.0	3.45	1.44	Cacna1b Cacna1f Camk4 Catnb Chrm4 Chrna1 Chrna4 Chrna6 Chrnb1 Chrnb2 Chrnb3 Chrnb4 Comt Fcer1a Fnta Gabbr1 Gabra1 Gabra3 Gabrb3 Gabrd Gabrg2 Gabrp Gabrr2 Gad1 Gad2 Gal3st1 Glra1 Glra4 Glrb Gria1 Gria2 Gria3 Gria4 Grik1 Grik5 Grin1 Grin2a Grip1 Hnmt Maoa Npy5r Nr4a2 Pdyn Pnoc Pou3f1 Rapsn Slc17a6 Slc5a8 Slc6a3 Syn3 Syt1 Syt4 Tac1 Tac4 Tmod2 Usp14 Vdac1
248	GO:0015672 [7]: monovalent inorganic cation transport	78	78	3610	146	8795	-3.3	0.0	3.27	1.31	2410004N11Rik Accn1 Accn5 Atp12a Atp1a3 Atp1b1 Atp4a Atp4b Atp5c1 Atp5f1 Atp5g1 Atp5g3 Atp5h Atp5o Atp6ap2 Atp6v0c Atp6v0e Atp6v1a1 Atp6v1b1 Atp6v1b2 Atp6v1c1 Atp6v1g1 Atp6v1g2 Cngb3 Gria1 Gria2 Gria3 Gria4 Grik1 Grik5 Grin1 Hcn3 Kcna1 Kcna2 Kcna5 Kcna7 Kcnab3 Kcnb1 Kcnc4 Kcnd1 Kcnd2 Kcne2 Kcne3 Kcne4 Kcnh1 Kcnh2 Kcnh7 Kcnj1 Kcnj12 Kcnj15 Kcnj2 Kcnj3 Kcnk1 Kcnk13 Kcnma1 Kcnmb4 Kcnn4 Kcnq1 Kcnq2 K…
249	GO:0009145 [8]: purine nucleoside triphosphate biosynthesis	18	18	3670	21	8920	-3.31	0.0	4.0	1.68	Atp5c1 Atp5f1 Atp5g1 Atp5g3 Atp5h Atp5o Atp6v0c Atp6v1a1 Atp6v1b1 Atp6v1b2 Atp6v1c1 Atp6v1g1 Atp6v1g2 Nme1 Nme3 Nme5 Nme6 Nme7
250	GO:0009201 [8]: ribonucleoside triphosphate biosynthesis	18	18	3670	21	8920	-3.31	0.0	4.0	1.68	Atp5c1 Atp5f1 Atp5g1 Atp5g3 Atp5h Atp5o Atp6v0c Atp6v1a1 Atp6v1b1 Atp6v1b2 Atp6v1c1 Atp6v1g1 Atp6v1g2 Nme1 Nme3 Nme5 Nme6 Nme7
251	GO:0009206 [9]: purine ribonucleoside triphosphate biosynthesis	18	18	3670	21	8920	-3.31	0.0	4.0	1.68	Atp5c1 Atp5f1 Atp5g1 Atp5g3 Atp5h Atp5o Atp6v0c Atp6v1a1 Atp6v1b1 Atp6v1b2 Atp6v1c1 Atp6v1g1 Atp6v1g2 Nme1 Nme3 Nme5 Nme6 Nme7
252	GO:0007188 [8]: G-protein signaling, coupled to cAMP nucleotide second messenger	4	4	3684	30	8911	-3.31	0.0	0.0	0.0	Adcy7 Edg1 Lgr8 Trar1
253	GO:0009144 [8]: purine nucleoside triphosphate metabolism	20	20	3668	25	8916	-3.39	0.0	3.86	1.58	Ak5 Atp5c1 Atp5f1 Atp5g1 Atp5g3 Atp5h Atp5o Atp6v0c Atp6v1a1 Atp6v1b1 Atp6v1b2 Atp6v1c1 Atp6v1g1 Atp6v1g2 Nme1 Nme3 Nme5 Nme6 Nme7 Nudt1
254	GO:0016126 [7]: sterol biosynthesis	12	12	3676	11	8930	-3.41	0.0	4.06	1.71	2810410C14Rik Cnbp1 Dhcr7 Hmgcr Hmgcs2 Hsd17b7 Idi1 Mvd Mvk Ncb5or Sc4mol Tm7sf2
255	GO:0006953 [5]: acute-phase response	12	12	3676	11	8930	-3.41	0.0	4.06	1.71	Crp Hpxn Orm1 Orm2 Pap Reg3a Reg3g Saa1 Saa2 Saa3 Saa4 Serpinf2
256	GO:0006414 [8]: translational elongation	8	8	3680	43	8898	-3.43	0.0	0.01	0.0	Eef1a1 Eef1a2 Eef1b2 Eef1g Grcc2f Lancl2 Snrp116 Srp9
257	GO:0007187 [7]: G-protein signaling, coupled to cyclic nucleotide second messenger	5	5	3683	33	8908	-3.43	0.0	0.01	0.0	Adcy7 Edg1 Gnat1 Lgr8 Trar1
258	GO:0006446 [8]: regulation of translational initiation	8	8	3680	5	8936	-3.44	0.0	4.18	1.8	Bzw1 Ddx1 Eif3s3 Eif3s6 Eif4b Eif4ebp2 Eif5 Ppp1r15b
259	GO:0048468 [3]: cell development	16	16	3672	18	8923	-3.46	0.0	3.88	1.59	Catnb Cldn11 Col18a1 Crb1 Gabrr2 Gal3st1 Hes1 Hes5 Nrl Pou2f2 Pou3f1 Ppard Qk Rpe65 Rpgr Rpgrip1
260	GO:0006821 [8]: chloride transport	23	23	3665	31	8910	-3.46	0.0	3.71	1.55	Clca1 Clca2 Clca4 Clcn2 Clcn3 Clcn5 Clcn6 Clic3 Clns1a Gabra1 Gabra3 Gabrb3 Gabrd Gabrg2 Gabrr2 Glra1 Glra4 Glrb Prkwnk4 Slc12a2 Slc12a3 Slc12a6 Slc26a1
261	GO:0006813 [8]: potassium ion transport	46	46	3642	78	8863	-3.46	0.0	3.36	1.38	2410004N11Rik Atp12a Atp1a3 Atp1b1 Atp4a Atp4b Cngb3 Gria1 Gria2 Gria3 Gria4 Grik1 Grik5 Grin1 Hcn3 Kcna1 Kcna2 Kcna5 Kcna7 Kcnab3 Kcnb1 Kcnc4 Kcnd1 Kcnd2 Kcne2 Kcne3 Kcne4 Kcnh1 Kcnh2 Kcnh7 Kcnj1 Kcnj12 Kcnj15 Kcnj2 Kcnj3 Kcnk1 Kcnk13 Kcnma1 Kcnmb4 Kcnn4 Kcnq1 Kcnq2 Kcnq5 Slc12a2 Slc12a6 Tnfaip1
262	GO:0050776 [5]: regulation of immune response	15	15	3673	64	8877	-3.51	0.0	0.01	0.0	Aps B7h3 Bad Cebpb Elf1 Fcer1a Glmn Hmgb3 Il15 Map2k3 Prkca Rel Rnf128 Tnfrsf13b Tnfsf13
263	GO:0006403 [4]: RNA localization	13	13	3675	13	8928	-3.52	0.0	3.9	1.6	Fmr1 Magoh Ncbp2 Nxf1 Nxf2 Nxt1 Phax Rbm8a Ssb Stau1 Thoc1 Thoc3 Thoc4
264	GO:0051244 [4]: regulation of cellular physiological process	136	136	3552	282	8659	-3.57	0.0	2.63	0.95	Accn1 Api5 Apip Aps Arhgap8 Aspscr1 B7h3 Bad Bag4 Bak1 Bbp Bcl11b Bcl2l11 Bcl2l13 Bcl6 Bclaf1 Bfar Bid Bid3 Biklk Birc5 Birc6 Bmf Bnip3 Bnip3l Bnipl Brca1 Casp1 Casp11 Casp12 Casp14 Casp2 Casp6 Casp8ap2 Catnb Cbll1 Cdca7 Cdk4 Cdk5 Cebpb Cfdp1 Clec2d Cnbp1 Cntf Col18a1 Ctnnbl1 Cxcr4 Dap Dedd Dedd2 Dffa Dhcr7 Dsip1 Dusp22 E2f4 Eaf2 Edar Eef1a2 Esrrbl1 Fanca Fancl Frk Gkn1 Glmn Gpr54 Grpr H2-Bl Hell…
265	GO:0006605 [7]: protein targeting	68	68	3620	127	8814	-3.57	0.0	3.02	1.11	2300004C15Rik 4632408A20Rik 5830417C01Rik 5930412E23Rik AI848100 Akap12 Ap3m1 Arl6ip1 Arntl C330016O10Rik Ccnb1-rs1 Cdc5l Cse1l Dmgdh Edar Folr1 Gckr Hao3 Il20 Ipo4 Ipo7 Ipo9 Kpna2 Kpna3 Kpna6 Nbea Nol5 Nutf2 Nxf1 Nxt1 Pex26 Pex5 Prkcabp Prl Ranbp17 Ranbp5 Sec61a1 Sec61a2 Sec61g Slc1a3 Slc28a3 Slc35a3 Smad4 Srp14 Srp19 Srp54 Srp9 Ssr2 Stxbp4 Syngr1 Tacc3 Tdg Timm13a Timm17a Timm44 Timm8a Timm8b T…
266	GO:0009199 [8]: ribonucleoside triphosphate metabolism	19	19	3669	24	8917	-3.6	0.0	3.65	1.55	Ak5 Atp5c1 Atp5f1 Atp5g1 Atp5g3 Atp5h Atp5o Atp6v0c Atp6v1a1 Atp6v1b1 Atp6v1b2 Atp6v1c1 Atp6v1g1 Atp6v1g2 Nme1 Nme3 Nme5 Nme6 Nme7
267	GO:0009205 [9]: purine ribonucleoside triphosphate metabolism	19	19	3669	24	8917	-3.6	0.0	3.65	1.55	Ak5 Atp5c1 Atp5f1 Atp5g1 Atp5g3 Atp5h Atp5o Atp6v0c Atp6v1a1 Atp6v1b1 Atp6v1b2 Atp6v1c1 Atp6v1g1 Atp6v1g2 Nme1 Nme3 Nme5 Nme6 Nme7
268	GO:0006325 [7]: establishment and/or maintenance of chromatin architecture	56	56	3632	101	8840	-3.61	0.0	3.08	1.16	1700012L04Rik 1700113O17Rik 4930548G07Rik Actl6a Asf1a Baz2a Carm1 Cbx2 Cbx7 Cbx8 Cdyl Chd4 D10Bwg0791e Ezh2 Gpx4 H1f0 H2afv H2afy H2afz H3f3a H3f3b Hdac11 Hdac6 Hdac7a Hells Hils1 Hist1h1e Hist1h2bc Hist1h4i Hist3h2ba Klf1 Mcm2 Men1 Msl31 Myst4 Nap1l2 Rbbp4 Rbbp7 Sap18 Set Sirt1 Sirt2 Smarca1 Smarca5 Smarcd1 Smarce1 Smyd1 Sox1 Sox3 Suv39h1 Suv39h2 Suv420h1 Suv420h2 Suz12 Tmem38b Tspyl1
269	GO:0006364 [7]: rRNA processing	14	14	3674	15	8926	-3.62	0.0	3.77	1.55	2610033H07Rik Bfsp1 Bop1 D1Wsu40e Ddx48 Exosc1 Exosc4 Exosc8 Fbl Grcc2f Nnp1 Nol5 Nola1 Rcl1
270	GO:0030097 [5]: hemopoiesis	23	23	3665	86	8855	-3.64	0.0	0.02	0.0	Bad Bsf3 Catnb Ccr1 Clec2d Clec2g Dnase2a Egr1 F730004D16Rik Gmpr2 Hells Hmgb3 Il15 Lmtn Mink1 Pparbp Sp3 Spna1 Tacc3 Thpo Twsg1 Vpreb1 Zfpn1a1
271	GO:0006695 [8]: cholesterol biosynthesis	11	11	3677	10	8931	-3.64	0.0	3.84	1.56	2810410C14Rik Cnbp1 Dhcr7 Hmgcr Hmgcs2 Hsd17b7 Idi1 Mvd Mvk Ncb5or Tm7sf2
272	GO:0016125 [6]: sterol metabolism	21	21	3667	28	8913	-3.64	0.0	3.56	1.52	2810410C14Rik Abca2 Cnbp1 Cyp39a1 Dhcr7 Ebpl Hdlbp Hmgcr Hmgcs2 Hsd17b7 Idi1 Lipe Mvd Mvk Ncb5or Pon1 Sc4mol Soat2 Sorl1 Srebf2 Tm7sf2
273	GO:0046849 [4]: bone remodeling	22	22	3666	30	8911	-3.65	0.0	3.52	1.49	Ahsg Ank B7h3 Catnb Ctgf Dmp1 Dspp Enam Enpp1 Foxc1 Mglap Mmp13 Ncdn Nox4 P2rx7 Phex Pthlh Sp7 Spp2 Tob1 Twsg1 Wnt7b
274	GO:0009100 [7]: glycoprotein metabolism	30	30	3658	46	8895	-3.65	0.0	3.36	1.38	4930485D02Rik Alg12 B3galt1 B3galt3 B3gnt1 B3gnt3 C1galt1 Ddost Fut2 Fut7 Galnt1 Galnt10 Galnt7 Gcnt3 Gcs1 Itm1 Man1b Manba Ogt Pomt1 Sec1 St3gal2 St3gal3 St3gal4 St3gal5 St6gal1 St6galnac4 St8sia1 St8sia2 St8sia3
275	GO:0030261 [7]: chromosome condensation	7	7	3681	4	8937	-3.67	0.0	3.99	1.68	2810406C15Rik Akap8 Brrn1 Nusap1 Prm1 Stag3 Top2a
276	GO:0042402 [7]: biogenic amine catabolism	7	7	3681	4	8937	-3.67	0.0	3.99	1.68	Comt Dhps Dio2 Maoa Sat1 Slc6a3 Smox
277	GO:0046530 [4]: photoreceptor cell differentiation	7	7	3681	4	8937	-3.67	0.0	3.99	1.68	Cntf Crb1 Gabrr2 Nrl Rpe65 Rpgr Rpgrip1
278	GO:0000904 [4]: cellular morphogenesis during differentiation	7	7	3681	4	8937	-3.67	0.0	3.99	1.68	Col18a1 Crb1 Gabrr2 Nrl Rpe65 Rpgr Rpgrip1
279	GO:0009147 [8]: pyrimidine nucleoside triphosphate metabolism	7	7	3681	4	8937	-3.67	0.0	3.99	1.68	Dtymk Nme1 Nme3 Nme5 Nme6 Nme7 Tyki
280	GO:0050870 [8]: positive regulation of T-cell activation	2	2	3686	21	8920	-3.68	0.0	0.0	0.0	Bad Il15
281	GO:0008015 [4]: circulation	16	16	3672	19	8922	-3.73	0.0	3.58	1.54	Agtrap Cacna1b E2f4 Edn2 Edn3 Ednrb Gnao1 Guca2b Gucy1b3 Hbegf Kcnh2 Kng1 Nfe2 Npr1 Pon1 Sp4
282	GO:0019835 [5]: cytolysis	12	12	3676	12	8929	-3.75	0.0	3.67	1.55	1700013L23Rik C8b C9 Gzmc Gzmd Gzme Gzmf Gzmg Gzmm Lyzs Lzp-s Rraga
283	GO:0006405 [7]: RNA-nucleus export	12	12	3676	12	8929	-3.75	0.0	3.67	1.55	Fmr1 Magoh Ncbp2 Nxf1 Nxf2 Nxt1 Phax Rbm8a Ssb Thoc1 Thoc3 Thoc4
284	GO:0009101 [7]: glycoprotein biosynthesis	28	28	3660	43	8898	-3.82	0.0	3.2	1.24	Alg12 B3galt1 B3galt3 B3gnt1 B3gnt3 C1galt1 Ddost Fut2 Fut7 Galnt1 Galnt10 Galnt7 Gcnt3 Gcs1 Itm1 Man1b Ogt Pomt1 Sec1 St3gal2 St3gal3 St3gal4 St3gal5 St6gal1 St6galnac4 St8sia1 St8sia2 St8sia3
285	GO:0016567 [9]: protein ubiquitination	44	44	3644	77	8864	-3.83	0.0	2.95	1.09	Ankib1 Arih2 Birc6 Brap Brca1 Chfr Cnot4 Fancl Fbxw7 Hdac6 Lnx1 March2 Mkrn2 Mnat1 Pex12 Prp19 Rapsn Rbx1 Rchy1 Rnf11 Rnf13 Rnf14 Rnf25 Rnf7 Rnf8 Siah1a Traf4 Traip Trim11 Trim12 Trim13 Trim17 Trim27 Trim28 Trim3 Trim34 Trim35 Trim39 Trim46 Trim6 Vhlh Wwp1 Zc3hdc5 Zfp364
286	GO:0046483 [5]: heterocycle metabolism	21	21	3667	29	8912	-3.83	0.0	3.32	1.36	2610209A20Rik Alad Alas2 Ampd2 Blvra Cpox Dhodh Folr1 Gart Hebp1 Mat2a Mthfd2 Ncb5or P4ha1 P4hb Pcca Ppox Prps1 Psg18 Tdo2 Uros
287	GO:0048193 [6]: Golgi vesicle transport	13	13	3675	14	8927	-3.84	0.0	3.54	1.52	0610009B22Rik Blzf1 Gabarapl2 Kif1c Scamp2 Sec22l1 Sec23b Slc30a6 Snap23 Srcasm Stx7 Trappc4 Vps29
288	GO:0009653 [3]: morphogenesis	336	336	3352	770	8171	-3.86	0.0	1.65	0.49	0610009B22Rik 1700073K01Rik 2900073G15Rik Acta1 Acvr1 Adra2b Afp Agc1 Ahsg Ang3 Angpt1 Angpt4 Ank Anxa4 Apbb1 Aph1a Arc Arhgap5 Artn Atoh1 B7h3 Bad Bapx1 Bbs2 Bcl11b Bmx Bsf3 Cabp4 Cald1 Calu Cap1 Catnb Catnd2 Ccnf Ccr1 Cdc42ep4 Cdk5 Cdon Cebpb Celsr1 Cenpf Cetn3 Cfdp1 Chl1 Chuk Churc1 Cldn11 Clec2d Clec2g Clp1 Cntf Col11a1 Col18a1 Col19a1 Crb1 Crb3 Crkl Cryaa Cryab Cryba1 Cryba2 Cryba4 Crybb1 Cr…
289	GO:0015674 [7]: di-, tri-valent inorganic cation transport	42	42	3646	73	8868	-3.87	0.0	2.93	1.08	1300017J02Rik Anxa6 Atp2a2 Atp2b2 Cacna1b Cacna1c Cacna1d Cacna1f Cacna2d2 Cacnb3 Cacng1 Cacng4 Cacng6 Cacng7 Cacng8 Camk2d Cp Cyp27b1 Fthl17 Ftmt Gif Mfi2 Pln Rshl1 Sfxn2 Sfxn4 Slc24a1 Slc30a4 Slc30a5 Slc30a6 Slc30a7 Slc31a1 Slc31a2 Slc39a4 Slc40a1 Trf Trpc2 Trpc4 Trpc5 Trpm5 Trpv6 Vdr
290	GO:0006892 [6]: post-Golgi transport	6	6	3682	3	8938	-3.87	0.0	3.81	1.56	Blzf1 Scamp2 Slc30a6 Snap23 Stx7 Vps29
291	GO:0007346 [7]: regulation of mitotic cell cycle	6	6	3682	3	8938	-3.87	0.0	3.81	1.56	AA545217 Btg3 E4f1 Foxg1 Ris2 Rprm
292	GO:0009218 [8]: pyrimidine ribonucleotide metabolism	6	6	3682	3	8938	-3.87	0.0	3.81	1.56	0610011D08Rik Nme1 Nme3 Nme5 Nme6 Nme7
293	GO:0009220 [8]: pyrimidine ribonucleotide biosynthesis	6	6	3682	3	8938	-3.87	0.0	3.81	1.56	0610011D08Rik Nme1 Nme3 Nme5 Nme6 Nme7
294	GO:0006937 [4]: regulation of muscle contraction	10	10	3678	9	8932	-3.87	0.0	3.61	1.54	Anxa6 Atp2a2 Cald1 Nmu Prkca Tnnc1 Tnnc2 Tnni3 Tnnt1 Tnnt3
295	GO:0051168 [7]: nuclear export	14	14	3674	16	8925	-3.89	0.0	3.44	1.44	Fmr1 Magoh Ncbp2 Nxf1 Nxf2 Nxt1 Phax Rbm8a Ssb Thoc1 Thoc3 Thoc4 Xpo1 Xpo6
296	GO:0016568 [8]: chromatin modification	32	32	3656	52	8889	-3.91	0.0	3.01	1.1	Actl6a Baz2a Carm1 Cbx2 Cbx7 Cbx8 Chd4 Ezh2 Hdac11 Hdac6 Hdac7a Hells Hils1 Klf1 Men1 Msl31 Myst4 Rbbp4 Rbbp7 Sap18 Sirt1 Sirt2 Smarca1 Smarca5 Smarcd1 Smarce1 Smyd1 Suv39h1 Suv39h2 Suv420h1 Suv420h2 Suz12
297	GO:0007155 [4]: cell adhesion	129	129	3559	353	8588	-3.95	0.0	0.11	0.02	A030005K14Rik Adrm1 Aebp1 Agc1 Astn1 Bbs2 Bcan C920006C10Rik Catna2 Catnb Catnd2 Catns Cbll1 Cd33 Cd9 Cdh11 Cdh16 Cdh2 Cdh20 Cdh22 Cdh8 Cdk5 Celsr1 Celsr2 Cfdp1 Cldn11 Cldn5 Clstn1 Clstn2 Clstn3 Cml1 Cml2 Cml4 Cntnap2 Cntnap4 Col11a1 Col12a1 Col13a1 Col17a1 Col18a1 Col1a1 Col4a4 Col4a5 Col9a1 Col9a3 Comp Cspg2 Cspg3 Ctgf Dab1 Ddr1 Dgcr2 Dsg2 Edg1 Edil3 Epdr2 F5 Farp2 Fbln2 Fbln5 Foxg1 Gp1ba Gp1bb…
298	GO:0042168 [5]: heme metabolism	8	8	3680	6	8935	-3.95	0.0	3.62	1.54	Alad Alas2 Blvra Cpox Hebp1 Ncb5or Ppox Uros
299	GO:0006778 [6]: porphyrin metabolism	8	8	3680	6	8935	-3.95	0.0	3.62	1.54	Alad Alas2 Blvra Cpox Hebp1 Ncb5or Ppox Uros
300	GO:0030154 [3]: cell differentiation	107	107	3581	223	8718	-3.99	0.0	2.23	0.78	Anxa13 Atoh1 B7h3 Bad Bbs2 Bsf3 Catnb Ccr1 Cebpb Cldn11 Clec2d Clec2g Cntf Col18a1 Crb1 Crb3 Ctgf Dhcr7 Dlx1 Dlx2 Dmbt1 Dnase2a Edar Edaradd Edn3 Ednrb Egr1 Elavl3 Epha2 Ezh2 F730004D16Rik Fgfr3 Fkbp8 Foxf1a Foxg1 Foxn4 Fscn3 Gabrr2 Gal3st1 Gmpr2 Hells Hes1 Hes5 Hes6 Hey1 Hmgb3 Hps1 Hsf4 Ifrd1 Ifrd2 Il15 Ivl Kras Lmtn Lmx1a Madcam1 Mbnl3 Mdfi Metrn Mink1 Mlph Myd116 Myocd Napa Ndrg2 Ndrg3 Neurl N…
301	GO:0048511 [3]: rhythmic process	17	17	3671	22	8919	-3.99	0.0	3.24	1.29	Afp Arntl Arntl2 Atoh7 Clock Csnk1e Hlf Msh4 Mtnr1a Npas2 Nr5a1 Og2x Per1 Per2 Sirt1 Taf4a Tef
302	GO:0016485 [8]: protein processing	11	11	3677	11	8930	-3.99	0.0	3.45	1.44	Aph1a Casp1 Cpe Ece2 Ncstn Pcsk1n Sec11l1 Sec11l3 Spcs1 Spcs2 Vps35
303	GO:0045596 [5]: negative regulation of cell differentiation	11	11	3677	11	8930	-3.99	0.0	3.45	1.44	Clec2d Clec2g Cntf Ezh2 Foxg1 Hes1 Hes5 Hmgb3 Lmx1a Mbnl3 Tob1
304	GO:0008361 [5]: regulation of cell size	23	23	3665	34	8907	-4.01	0.0	3.07	1.15	Arhgap5 Ctgf E2f4 Ebag9 Gap43 Igfbp1 Igfbp2 Igfbp3 Igfbp4 Igfbp5 Lefty1 Lepre1 Myocd Nedd9 Nol5 Pla2g2a Shc1 Socs4 Socs5 Socs6 Tgfb2 Tro Wig1
305	GO:0043085 [4]: positive regulation of enzyme activity	14	14	3674	57	8884	-4.05	0.0	0.03	0.0	Adcy7 Aph1a Avpi1 Bak1 Casp8ap2 Cspg4 Esrrbl1 Fcer1a Mgmt Nr4a1 Nrk Pde6h Ripk2 Rnf7
306	GO:0042462 [6]: eye photoreceptor cell development	5	5	3683	2	8939	-4.06	0.0	3.67	1.55	Crb1 Gabrr2 Nrl Rpgr Rpgrip1
307	GO:0042692 [4]: muscle cell differentiation	5	5	3683	2	8939	-4.06	0.0	3.67	1.55	Ezh2 Ifrd1 Kras Myocd Qk
308	GO:0045664 [5]: regulation of neuron differentiation	5	5	3683	2	8939	-4.06	0.0	3.67	1.55	Atoh1 Foxg1 Hes1 Hes5 Lmx1a
309	GO:0006349 [4]: imprinting	5	5	3683	2	8939	-4.06	0.0	3.67	1.55	Ctcf Dnmt3b Dnmt3l Eed Kcnq1
310	GO:0006354 [8]: RNA elongation	5	5	3683	2	8939	-4.06	0.0	3.67	1.55	Cdk9 Ell2 Polr3k Tcea1 Tcea2
311	GO:0019748 [4]: secondary metabolism	12	12	3676	13	8928	-4.07	0.0	3.32	1.36	Alad Alas2 Blvra Cpox Dct Drpla Hebp1 Idi1 Ncb5or Ppox Rpe65 Uros
312	GO:0050657 [6]: nucleic acid transport	12	12	3676	13	8928	-4.07	0.0	3.32	1.36	Fmr1 Magoh Ncbp2 Nxf1 Nxf2 Nxt1 Phax Rbm8a Ssb Thoc1 Thoc3 Thoc4
313	GO:0050658 [6]: RNA transport	12	12	3676	13	8928	-4.07	0.0	3.32	1.36	Fmr1 Magoh Ncbp2 Nxf1 Nxf2 Nxt1 Phax Rbm8a Ssb Thoc1 Thoc3 Thoc4
314	GO:0051236 [5]: establishment of RNA localization	12	12	3676	13	8928	-4.07	0.0	3.32	1.36	Fmr1 Magoh Ncbp2 Nxf1 Nxf2 Nxt1 Phax Rbm8a Ssb Thoc1 Thoc3 Thoc4
315	GO:0045727 [7]: positive regulation of protein biosynthesis	3	3	3685	23	8918	-4.08	0.0	0.01	0.0	Fcer1a Glmn Rel
316	GO:0007389 [3]: pattern specification	31	31	3657	103	8838	-4.1	0.0	0.05	0.0	Acvr1 Acvr2b Arc Catnb Cdx1 Cdx2 Fkbp8 Foxg1 Foxj1 Hoxa2 Hoxa7 Hoxb4 Hoxb9 Hoxc13 Hoxc5 Hoxd1 Hoxd12 Hoxd8 Lef1 Lfng Lhx2 Lrp5 Lrp6 Nodal Pbx3 Prop1 Rnf2 Smad4 Tbx1 Tbx18 Tcf3
317	GO:0043119 [4]: positive regulation of physiological process	94	94	3594	195	8746	-4.11	0.0	2.14	0.71	Arhgap8 Arnt2 Atf4 B7h3 Bad Bbp Bcl2l11 Bclaf1 Bid Biklk Bnip3 Bnip3l Bnipl Brca1 Casp1 Casp11 Casp12 Casp14 Casp2 Casp6 Casp8ap2 Cbll1 Cebpb Churc1 Cited4 Clec2d Cnbp1 Cnot7 Cntf Col18a1 Ctnnbl1 Dap Ddx5 Dffa Eaf2 Edar Fcer1a Gata5 Gkn1 Glmn H2-Bl Hsf4 Il15 Il3 Il5 Ilk Jmy Kcnn4 Klrb1c Lef1 Mab21l2 Mbd4 Men1 Mlh1 Mllt7 Msh6 Myocd Nkx2-5 Nr4a1 Nr5a1 P2rx7 Pdgfc Perp Plagl2 Plg Pmaip1 Pparbp Pparg…
318	GO:0008213 [8]: protein amino acid alkylation	9	9	3679	8	8933	-4.12	0.0	3.38	1.39	Carm1 Ezh2 Hrmt1l2 Ilf3 Men1 Myh7 Pcmt1 Suv420h1 Suv420h2
319	GO:0044262 [6]: cellular carbohydrate metabolism	65	65	3623	128	8813	-4.15	0.0	2.32	0.86	Aco2 Agc1 Aldob Atf4 Atp5g3 B3galt1 B3galt3 Bad Bpgm Car5a Chst2 Cmah Cmas Col11a1 D3Bwg0562e Dcxr Eno2 Fabp5 Fbp1 Fbp2 Fn3k G6pd2 Galk1 Gcs1 Gne Gnpda1 Gnpnat1 Gys1 Hk1 Hk2 Hs2st1 Idh1 Idh2 Idh3a Idh3b Impa1 Impa2 Inpp5a Isyna1 Itih1 Itih2 Lalba Ldh2 Lrrc16 Me2 Nagk Pcx Pdha1 Pdha2 Pdhb Pgd Pgk2 Phka2 Pofut2 Polr3h Ppp1r3a Rbks Renbp Sdhc Slc2a8 Suclg1 Suclg2 Treh Uap1 Xlkd1
320	GO:0016072 [6]: rRNA metabolism	14	14	3674	17	8924	-4.15	0.0	3.15	1.22	2610033H07Rik Bfsp1 Bop1 D1Wsu40e Ddx48 Exosc1 Exosc4 Exosc8 Fbl Grcc2f Nnp1 Nol5 Nola1 Rcl1
321	GO:0009108 [7]: coenzyme biosynthesis	25	25	3663	39	8902	-4.15	0.0	2.86	1.03	2610209A20Rik Atp5c1 Atp5f1 Atp5g1 Atp5g3 Atp5h Atp5o Atp6v0c Atp6v1a1 Atp6v1b1 Atp6v1b2 Atp6v1c1 Atp6v1g1 Atp6v1g2 BC016495 Coq6 Coq7 Gclc Ggt1 Mocs2 Mthfd2 Nmnat1 Nmnat3 Pank3 Qprt
322	GO:0035089 [7]: establishment of apical/basal cell polarity	3	3	3685	0	8941	-4.17	0.0	3.69	1.55	Crb3 Foxj1 Ptk7
323	GO:0042246 [4]: tissue regeneration	3	3	3685	0	8941	-4.17	0.0	3.69	1.55	Ninj1 Ninj2 Plg
324	GO:0042420 [7]: dopamine catabolism	3	3	3685	0	8941	-4.17	0.0	3.69	1.55	Comt Maoa Slc6a3
325	GO:0042424 [8]: catecholamine catabolism	3	3	3685	0	8941	-4.17	0.0	3.69	1.55	Comt Maoa Slc6a3
326	GO:0044271 [5]: nitrogen compound biosynthesis	3	3	3685	0	8941	-4.17	0.0	3.69	1.55	Asl Ass1 Otc
327	GO:0045197 [7]: establishment and/or maintenance of epithelial cell polarity	3	3	3685	0	8941	-4.17	0.0	3.69	1.55	Crb3 Ilk Ptk7
328	GO:0046349 [7]: amino sugar biosynthesis	3	3	3685	0	8941	-4.17	0.0	3.69	1.55	Cmas Gnpnat1 Uap1
329	GO:0046487 [6]: glyoxylate metabolism	3	3	3685	0	8941	-4.17	0.0	3.69	1.55	Atp5g3 Idh1 Idh2
330	GO:0046685 [8]: response to arsenic	3	3	3685	0	8941	-4.17	0.0	3.69	1.55	Ars2 As3mt Asna1
331	GO:0000070 [9]: mitotic sister chromatid segregation	3	3	3685	0	8941	-4.17	0.0	3.69	1.55	Mad2l1 Nek2 Nusap1
332	GO:0000090 [9]: mitotic anaphase	3	3	3685	0	8941	-4.17	0.0	3.69	1.55	Mad2l1 Nek2 Nusap1
333	GO:0000819 [8]: sister chromatid segregation	3	3	3685	0	8941	-4.17	0.0	3.69	1.55	Mad2l1 Nek2 Nusap1
334	GO:0006047 [7]: UDP-N-acetylglucosamine metabolism	3	3	3685	0	8941	-4.17	0.0	3.69	1.55	Gne Gnpnat1 Uap1
335	GO:0006097 [7]: glyoxylate cycle	3	3	3685	0	8941	-4.17	0.0	3.69	1.55	Atp5g3 Idh1 Idh2
336	GO:0006526 [6]: arginine biosynthesis	3	3	3685	0	8941	-4.17	0.0	3.69	1.55	Asl Ass1 Otc
337	GO:0009048 [5]: dosage compensation, by inactivation of X chromosome	3	3	3685	0	8941	-4.17	0.0	3.69	1.55	Brca1 Ctcf Xist
338	GO:0009133 [7]: nucleoside diphosphate biosynthesis	3	3	3685	0	8941	-4.17	0.0	3.69	1.55	Dtymk Papss1 Tyki
339	GO:0009186 [8]: deoxyribonucleoside diphosphate metabolism	3	3	3685	0	8941	-4.17	0.0	3.69	1.55	Dtymk Rrm2 Tyki
340	GO:0001525 [6]: angiogenesis	14	14	3674	56	8885	-4.18	0.0	0.03	0.0	Adra2b Ang3 Angpt1 Catnb Col18a1 Ctgf Edg1 Fgf6 Hand2 Mapk7 Narg1 Plg Tbx1 Tnfrsf12a
341	GO:0006493 [9]: O-linked glycosylation	7	7	3681	5	8936	-4.19	0.0	3.4	1.41	C1galt1 Galnt1 Galnt10 Galnt7 Gcnt3 Ogt Pomt1
342	GO:0000226 [8]: microtubule cytoskeleton organization and biogenesis	17	17	3671	23	8918	-4.2	0.0	3.0	1.1	Birc5 Brca1 Cdca1 Cryaa Gabarap Gadd45a Hdac6 Hook2 Kif11 Mipol1 Mtap2 Ptk2 Ranbp1 Rp2h Tekt1 Tekt2 Tubgcp2
343	GO:0018149 [8]: peptide cross-linking	4	4	3684	1	8940	-4.2	0.0	3.58	1.54	Epb4.2 Tgm1 Tgm2 Tgm3
344	GO:0030318 [5]: melanocyte differentiation	4	4	3684	1	8940	-4.2	0.0	3.58	1.54	Edn3 Ednrb Hps1 Mlph
345	GO:0042417 [6]: dopamine metabolism	4	4	3684	1	8940	-4.2	0.0	3.58	1.54	Comt Maoa Nr4a2 Slc6a3
346	GO:0045667 [5]: regulation of osteoblast differentiation	4	4	3684	1	8940	-4.2	0.0	3.58	1.54	B7h3 Catnb Tob1 Wnt7b
347	GO:0046146 [7]: tetrahydrobiopterin metabolism	4	4	3684	1	8940	-4.2	0.0	3.58	1.54	Gch1 Pcbd1 Pts Spr
348	GO:0046839 [7]: phospholipid dephosphorylation	4	4	3684	1	8940	-4.2	0.0	3.58	1.54	Mtm1 Mtmr2 Mtmr3 Mtmr9
349	GO:0050772 [6]: positive regulation of axonogenesis	4	4	3684	1	8940	-4.2	0.0	3.58	1.54	Metrn Ntn1 Tiam1 Tnfrsf12a
350	GO:0050931 [4]: pigment cell differentiation	4	4	3684	1	8940	-4.2	0.0	3.58	1.54	Edn3 Ednrb Hps1 Mlph
351	GO:0006534 [7]: cysteine metabolism	4	4	3684	1	8940	-4.2	0.0	3.58	1.54	Cbs Cdo1 Csad Cth
352	GO:0006626 [8]: protein-mitochondrial targeting	4	4	3684	1	8940	-4.2	0.0	3.58	1.54	Timm13a Timm8a Timm8b Timm9
353	GO:0006729 [8]: tetrahydrobiopterin biosynthesis	4	4	3684	1	8940	-4.2	0.0	3.58	1.54	Gch1 Pcbd1 Pts Spr
354	GO:0007098 [8]: centrosome cycle	4	4	3684	1	8940	-4.2	0.0	3.58	1.54	Brca1 Gadd45a Kif11 Ranbp1
355	GO:0007549 [4]: dosage compensation	4	4	3684	1	8940	-4.2	0.0	3.58	1.54	Brca1 Ctcf H2afy Xist
356	GO:0009083 [8]: branched chain family amino acid catabolism	4	4	3684	1	8940	-4.2	0.0	3.58	1.54	Acad8 Auh Bcat1 Mccc1
357	GO:0008203 [7]: cholesterol metabolism	19	19	3669	27	8914	-4.2	0.0	2.94	1.09	2810410C14Rik Abca2 Cnbp1 Cyp39a1 Dhcr7 Hdlbp Hmgcr Hmgcs2 Hsd17b7 Idi1 Lipe Mvd Mvk Ncb5or Pon1 Soat2 Sorl1 Srebf2 Tm7sf2
358	GO:0048513 [3]: organ development	286	286	3402	670	8271	-4.21	0.0	1.14	0.45	0610009B22Rik 1700073K01Rik 2900073G15Rik Acta1 Acvr1 Adra2b Afp Agc1 Ahsg Ang3 Angpt1 Angpt4 Ank Anxa4 Apbb1 Aph1a Arc Artn Atoh1 B7h3 Bad Bapx1 Bcl11b Bmx Bsf3 Cabp4 Cald1 Calu Catnb Catnd2 Ccnf Ccr1 Cdk5 Cdon Cebpb Celsr1 Cenpf Cetn3 Chl1 Chm Chuk Churc1 Cldn11 Clec2d Clec2g Clp1 Cntf Col11a1 Col18a1 Col19a1 Crb1 Crkl Cryaa Cryab Cryba1 Cryba2 Cryba4 Crybb1 Crybb2 Crygs Crym Cryz Cspg4 Csrp3 C…
359	GO:0009887 [4]: organogenesis	284	284	3404	666	8275	-4.22	0.0	1.12	0.45	0610009B22Rik 1700073K01Rik 2900073G15Rik Acta1 Acvr1 Adra2b Afp Agc1 Ahsg Ang3 Angpt1 Angpt4 Ank Anxa4 Apbb1 Aph1a Arc Artn Atoh1 B7h3 Bad Bapx1 Bcl11b Bmx Bsf3 Cabp4 Cald1 Calu Catnb Catnd2 Ccnf Ccr1 Cdk5 Cdon Cebpb Celsr1 Cenpf Cetn3 Chl1 Chuk Churc1 Cldn11 Clec2d Clec2g Clp1 Cntf Col11a1 Col18a1 Col19a1 Crb1 Crkl Cryaa Cryab Cryba1 Cryba2 Cryba4 Crybb1 Crybb2 Crygs Crym Cryz Cspg4 Csrp3 Ctgf …
360	GO:0050764 [7]: regulation of phagocytosis	1	1	3687	15	8926	-4.22	0.0	0.0	0.0	Ptx3
361	GO:0050766 [8]: positive regulation of phagocytosis	1	1	3687	15	8926	-4.22	0.0	0.0	0.0	Ptx3
362	GO:0016055 [6]: Wnt receptor signaling pathway	32	32	3656	55	8886	-4.28	0.0	2.57	0.95	Apc2 Bcl9 Catnb Csnk1e Csnk2a1 Csnk2a2 Csnk2b Dkk3 Dvl1 Fbxw2 Frzb Fzd2 Fzd6 Fzd8 Fzd9 Kremen1 Lef1 Lrp5 Lrp6 Sfrp1 Sfrp5 Six3 Slc9a3r1 Tcf3 Tcf7l2 Tle1 Wnt3 Wnt4 Wnt7a Wnt7b Wnt8b Wnt9a
363	GO:0006099 [8]: tricarboxylic acid cycle	11	11	3677	12	8929	-4.29	0.0	3.09	1.17	Aco2 Atp5g3 Idh1 Idh2 Idh3a Idh3b Pdhb Polr3h Sdhc Suclg1 Suclg2
364	GO:0016311 [7]: dephosphorylation	36	36	3652	64	8877	-4.29	0.0	2.48	0.95	Cdc25a Cdc25b Cdc25c Dusp10 Dusp11 Dusp13 Dusp14 Dusp18 Dusp19 Dusp22 Eya2 Eya3 Inpp5a Mtm1 Mtmr2 Mtmr3 Mtmr6 Mtmr9 Ppm1b Ppm1g Ppp2ca Ppp2cb Ppp6c Ptpla Ptplb Ptpn12 Ptpn2 Ptpn4 Ptpn9 Ptprm Ptprn Ptprt Ptprv Rngtt Styx X99384
365	GO:0051050 [6]: positive regulation of transport	3	3	3685	22	8919	-4.31	0.0	0.01	0.0	Cbll1 Edar Ptx3
366	GO:0006909 [7]: phagocytosis	3	3	3685	22	8919	-4.31	0.0	0.01	0.0	Coro1c Elmo2 Ptx3
367	GO:0000902 [4]: cellular morphogenesis	53	53	3635	103	8838	-4.33	0.0	2.2	0.75	Arhgap5 Bbs2 Cap1 Cdc42ep4 Cfdp1 Col18a1 Crb1 Crb3 Crygs Ctgf E2f4 Ebag9 Epb4.2 Foxj1 Gabrr2 Gap43 Gas2 Gp1ba Igfbp1 Igfbp2 Igfbp3 Igfbp4 Igfbp5 Ilk Lefty1 Lepre1 Myocd Nck1 Nck2 Nckap1 Nedd9 Neurl Nol5 Nrl Palm Pla2g2a Ppp6c Ptk7 Rpe65 Rpgr Rpgrip1 Shc1 Socs4 Socs5 Socs6 Spna1 Sprr1b Sprr2a Tgfb2 Tro Wasf1 Wasl Wig1
368	GO:0006936 [3]: muscle contraction	22	22	3666	34	8907	-4.34	0.0	2.7	0.95	Acta1 Actn2 Anxa6 Atp2a2 Cald1 Kcnh2 Myh3 Myh4 Myh6 Myh7 Myh8 Myom2 Nmu Prkca Tnnc1 Tnnc2 Tnni3 Tnnt1 Tnnt2 Tnnt3 Tpm1 Utrn
369	GO:0006725 [5]: aromatic compound metabolism	29	29	3659	49	8892	-4.34	0.0	2.54	0.95	Abhd6 Ampd2 Comt Coq6 Dbh Dct Dhodh Ephx1 Folr1 Gart Gch1 Hgd Maoa Mat2a Mocs2 Mthfd2 Nr4a2 Pah Pcbd1 Prps1 Psg18 Pts Sdfr2 Serhl Slc6a3 Spr Sqle Tat Tdo2
370	GO:0050878 [4]: regulation of body fluids	20	20	3668	30	8911	-4.36	0.0	2.71	0.95	Coch F11 F13b F3 F5 F7 Fgb Fgg Gp1ba Gp1bb Guca1b Guca2b Kng1 Nfe2 Plg Rab27a Serpinc1 Serpind1 Tfpi Tfpi2
371	GO:0006479 [9]: protein amino acid methylation	8	8	3680	7	8934	-4.37	0.0	3.15	1.22	Carm1 Ezh2 Hrmt1l2 Ilf3 Men1 Pcmt1 Suv420h1 Suv420h2
372	GO:0006700 [7]: C21-steroid hormone biosynthesis	8	8	3680	7	8934	-4.37	0.0	3.15	1.22	Cyp11b2 Cyp21a1 Hsd3b1 Hsd3b2 Hsd3b3 Hsd3b5 Pbx1 Star
373	GO:0007270 [7]: nerve-nerve synaptic transmission	8	8	3680	7	8934	-4.37	0.0	3.15	1.22	Camk4 Chrna4 Chrna6 Chrnb2 Chrnb3 Chrnb4 Tmod2 Vdac1
374	GO:0007422 [6]: peripheral nervous system development	13	13	3675	16	8925	-4.37	0.0	2.93	1.08	Artn Cryaa Cryba1 Cryba2 Cryba4 Crybb1 Crybb2 Crygs Crym Cryz Ednrb Gdnf Ngfb
375	GO:0001503 [5]: ossification	19	19	3669	28	8913	-4.38	0.0	2.73	0.95	Ahsg Ank B7h3 Catnb Ctgf Dmp1 Dspp Enam Enpp1 Foxc1 Mglap Mmp13 P2rx7 Phex Pthlh Sp7 Tob1 Twsg1 Wnt7b
376	GO:0009891 [6]: positive regulation of biosynthesis	4	4	3684	25	8916	-4.38	0.0	0.02	0.0	Fcer1a Glmn Ptx3 Rel
377	GO:0005977 [8]: glycogen metabolism	4	4	3684	25	8916	-4.38	0.0	0.02	0.0	D3Bwg0562e Gys1 Phka2 Ppp1r3a
378	GO:0006073 [7]: glucan metabolism	4	4	3684	25	8916	-4.38	0.0	0.02	0.0	D3Bwg0562e Gys1 Phka2 Ppp1r3a
379	GO:0051093 [4]: negative regulation of development	15	15	3673	20	8921	-4.39	0.0	2.83	1.0	Bbs2 Clec2d Clec2g Cntf Ezh2 Foxg1 Hes1 Hes5 Hmgb3 Lmx1a Mbnl3 Ntn1 Tob1 Tro Wig1
380	GO:0006576 [6]: biogenic amine metabolism	17	17	3671	24	8917	-4.39	0.0	2.77	0.96	Amd1 Comt Dbh Dhps Dio2 Maoa Nr4a2 Oazin Pparbp Sat1 Sdfr2 Slc6a3 Smox Sms Tdo2 Tgn Tmlhe
381	GO:0006470 [8]: protein amino acid dephosphorylation	35	35	3653	63	8878	-4.42	0.0	2.34	0.87	Cdc25a Cdc25b Cdc25c Dusp10 Dusp11 Dusp13 Dusp14 Dusp18 Dusp19 Dusp22 Eya2 Eya3 Mtm1 Mtmr2 Mtmr3 Mtmr6 Mtmr9 Ppm1b Ppm1g Ppp2ca Ppp2cb Ppp6c Ptpla Ptplb Ptpn12 Ptpn2 Ptpn4 Ptpn9 Ptprm Ptprn Ptprt Ptprv Rngtt Styx X99384
382	GO:0005975 [5]: carbohydrate metabolism	94	94	3594	203	8738	-4.44	0.0	1.66	0.49	2610036D13Rik Abo Aco2 Agc1 Aldh1b1 Aldob Atf4 Atp5g3 B3galt1 B3galt3 Bad Bpgm Brca1 Car5a Chi3l1 Chst2 Cmah Cmas Col11a1 D3Bwg0562e Dcxr Eno2 Fabp5 Fbp1 Fbp2 Fn3k Fut1 Fut2 G6pd2 Galk1 Galm Gckr Gcs1 Ggta1 Gk2 Glb1 Gne Gnpda1 Gnpnat1 Gyk Gys1 Hk1 Hk2 Hs2st1 Idh1 Idh2 Idh3a Idh3b Impa1 Impa2 Inpp5a Isyna1 Itih1 Itih2 Kl Lalba Ldh2 Lrrc16 Lyzs Lzp-s Man1b Me2 Naga Nagk Neu1 Nrf1 Nthl1 Ogg1 Ovgp1 P…
383	GO:0042558 [6]: pteridine and derivative metabolism	6	6	3682	4	8937	-4.44	0.0	3.18	1.24	Folr1 Gch1 Mocs2 Pcbd1 Pts Spr
384	GO:0000060 [8]: protein-nucleus import, translocation	6	6	3682	4	8937	-4.44	0.0	3.18	1.24	Arntl Gckr Il20 Prl Smad4 Tob1
385	GO:0009070 [8]: serine family amino acid biosynthesis	6	6	3682	4	8937	-4.44	0.0	3.18	1.24	Cbs Ctbp2 Cth Phgdh Psat1 Psph
386	GO:0045892 [8]: negative regulation of transcription, DNA-dependent	29	29	3659	50	8891	-4.45	0.0	2.4	0.92	Bcl6 Bhlhb2 Bhlhb3 Cbx8 Ddx20 Dr1 Hdac7a Hells Hes1 Hsbp1 Mbd3l1 Mxi1 Nfx1 Nkx2-5 Nr6a1 Nrip1 Pa2g4 Pias4 Ppard Rbbp7 Rnf134 Rybp Sap30 Sirt1 Sirt2 Strap Tle1 Trim28 Zfp189
387	GO:0051242 [5]: positive regulation of cellular physiological process	59	59	3629	119	8822	-4.45	0.0	1.97	0.58	Arhgap8 Bad Bbp Bcl2l11 Bclaf1 Bid Biklk Bnip3 Bnip3l Bnipl Brca1 Casp1 Casp11 Casp12 Casp14 Casp2 Casp6 Casp8ap2 Cbll1 Cebpb Clec2d Cnbp1 Col18a1 Ctnnbl1 Dap Dffa Eaf2 Edar Gkn1 H2-Bl Hsf4 Il15 Ilk Jmy Klrb1c Mab21l2 Mbd4 Mlh1 Msh6 Myocd Nr4a1 Pdgfc Perp Plagl2 Plg Pmaip1 Prkca Ptx3 Ripk2 Ripk3 Rnf7 Siva Sphk1 Tde1 Tnfsf13 Trim35 Ube2c Wdr39 Wwox
388	GO:0009791 [3]: post-embryonic development	9	9	3679	9	8932	-4.47	0.0	2.98	1.1	Afp Ercc2 Msh4 Mut Nr5a1 Og2x Siah1a Sirt1 Taf4a
389	GO:0051028 [7]: mRNA transport	9	9	3679	9	8932	-4.47	0.0	2.98	1.1	Fmr1 Magoh Ncbp2 Nxf1 Nxt1 Rbm8a Thoc1 Thoc3 Thoc4
390	GO:0006406 [8]: mRNA-nucleus export	9	9	3679	9	8932	-4.47	0.0	2.98	1.1	Fmr1 Magoh Ncbp2 Nxf1 Nxt1 Rbm8a Thoc1 Thoc3 Thoc4
391	GO:0016049 [4]: cell growth	21	21	3667	33	8908	-4.5	0.0	2.52	0.95	Ctgf Ebag9 Gap43 Igfbp1 Igfbp2 Igfbp3 Igfbp4 Igfbp5 Lefty1 Lepre1 Myocd Nedd9 Nol5 Pla2g2a Shc1 Socs4 Socs5 Socs6 Tgfb2 Tro Wig1
392	GO:0042100 [6]: B-cell proliferation	1	1	3687	14	8927	-4.5	0.0	0.01	0.0	Tnfrsf13b
393	GO:0006614 [8]: SRP-dependent cotranslational protein-membrane targeting	1	1	3687	14	8927	-4.5	0.0	0.01	0.0	Srp54
394	GO:0000723 [8]: telomere maintenance	10	10	3678	11	8930	-4.53	0.0	2.86	1.03	Hnrpd Hspa1a Parp1 Pot1 Terf1 Terf2 Terf2ip Tinf2 Trub2 Wrn
395	GO:0009064 [7]: glutamine family amino acid metabolism	10	10	3678	11	8930	-4.53	0.0	2.86	1.03	Arg1 Arg2 Asl Ass1 Ctps2 Otc Prodh Pycr1 Pycr2 Pycs
396	GO:0015992 [6]: proton transport	19	19	3669	29	8912	-4.54	0.0	2.53	0.95	Atp12a Atp4a Atp4b Atp5c1 Atp5f1 Atp5g1 Atp5g3 Atp5h Atp5o Atp6ap2 Atp6v0c Atp6v0e Atp6v1a1 Atp6v1b1 Atp6v1b2 Atp6v1c1 Atp6v1g1 Atp6v1g2 Nnt
397	GO:0030098 [4]: lymphocyte differentiation	9	9	3679	39	8902	-4.55	0.0	0.04	0.0	Bad Bsf3 Egr1 Hells Hmgb3 Il15 Lmtn Mink1 Sp3
398	GO:0019439 [6]: aromatic compound catabolism	11	11	3677	13	8928	-4.56	0.0	2.78	0.96	Comt Dbh Ephx1 Hgd Maoa Nr4a2 Pah Pts Sdfr2 Slc6a3 Tat
399	GO:0015837 [5]: amine transport	17	17	3671	25	8916	-4.57	0.0	2.55	0.95	Arl6ip5 Nat3 Slc12a2 Slc12a3 Slc12a6 Slc12a8 Slc12a9 Slc14a2 Slc32a1 Slc38a4 Slc3a1 Slc6a6 Slc7a11 Slc7a3 Slc7a5 Slc7a7 Slc7a9
400	GO:0042330 [5]: taxis	24	24	3664	79	8862	-4.57	0.0	0.08	0.01	1200009O22Rik Artn Aspn C5r1 Ccl12 Ccl20 Ccl22 Ccl25 Ccl28 Ccr1 Ccr1l1 Ccr4 Ccr8 Ccr9 Cklf Cklfsf2a Cklfsf8 Cxcr4 G1p2 Lect2 Man1b Prkca Robo1 Utrn
401	GO:0006935 [6]: chemotaxis	24	24	3664	79	8862	-4.57	0.0	0.08	0.01	1200009O22Rik Artn Aspn C5r1 Ccl12 Ccl20 Ccl22 Ccl25 Ccl28 Ccr1 Ccr1l1 Ccr4 Ccr8 Ccr9 Cklf Cklfsf2a Cklfsf8 Cxcr4 G1p2 Lect2 Man1b Prkca Robo1 Utrn
402	GO:0045860 [5]: positive regulation of protein kinase activity	5	5	3683	27	8914	-4.59	0.0	0.02	0.0	Avpi1 Cspg4 Fcer1a Nrk Pde6h
403	GO:0051247 [6]: positive regulation of protein metabolism	6	6	3682	30	8911	-4.59	0.0	0.03	0.0	Cntf Fcer1a Glmn Il3 Il5 Rel
404	GO:0007010 [6]: cytoskeleton organization and biogenesis	109	109	3579	246	8695	-4.6	0.0	1.27	0.49	4930542G03Rik 4933400A11Rik Acta1 Aps Arhgap10 Arhgap8 Arpc4 Arpc5 Birc5 Brca1 Cap1 Capza1 Capza2 Cdca1 Celsr1 Ckap1 Coro1c Crb3 Cryaa Diap1 Diap3 Dnahc5 Dnalc4 Dncic1 Epb4.1l1 Epb4.1l3 Espn Fgd1 Foxj1 Gabarap Gadd45a Grid2ip Gypa Hdac6 Hook2 Ilk Kif11 Kif12 Kif17 Kif1c Kif20a Kif2c Kif3a Kif3c Kif5b Kifc2 Klhl20 Krt1-1 Krt1-10 Krt1-13 Krt1-15 Krt1-18 Krt1-19 Krt1-3 Krt1-4 Krt1-c29 Krt2-10 Krt2-1…
405	GO:0016053 [6]: organic acid biosynthesis	22	22	3666	36	8905	-4.62	0.0	2.35	0.88	0610012D14Rik Akr1d1 Alox12 Aloxe3 BC025519 Cyp39a1 Degs1 Elovl2 Elovl3 Elovl4 Elovl6 Fads1 Fads2 Fcer1a Mlstd2 Npl Pecr Prkag1 Ptgds Scd1 Scd3 Thedc1
406	GO:0046394 [7]: carboxylic acid biosynthesis	22	22	3666	36	8905	-4.62	0.0	2.35	0.88	0610012D14Rik Akr1d1 Alox12 Aloxe3 BC025519 Cyp39a1 Degs1 Elovl2 Elovl3 Elovl4 Elovl6 Fads1 Fads2 Fcer1a Mlstd2 Npl Pecr Prkag1 Ptgds Scd1 Scd3 Thedc1
407	GO:0017148 [7]: negative regulation of protein biosynthesis	7	7	3681	6	8935	-4.62	0.0	2.91	1.07	Ang3 B7h3 Eif2ak1 Eif4ebp2 Nfx1 Rnf128 Spp2
408	GO:0006399 [6]: tRNA metabolism	26	26	3662	45	8896	-4.63	0.0	2.23	0.78	5730449L18Rik Bing4 Cdh16 Cubn Dars Dut Elac2 Farslb Gtpbp3 Hars Harsl Kars Lamp2 Mettl1 Nars Polr3d Pus3 Qtrt1 Rarsl Rpp14 Rpp30 Slc22a17 Trit1 Trnt1 Wars Wdr4
409	GO:0009880 [4]: embryonic pattern specification	2	2	3686	17	8924	-4.66	0.0	0.01	0.0	Catnb Tcf3
410	GO:0051239 [4]: regulation of organismal physiological process	27	27	3661	85	8856	-4.7	0.0	0.1	0.02	Ank Apoa2 Aps B7h3 Bad Cacna1b Cebpb Edn2 Edn3 Elf1 Enpp1 Fcer1a Glmn Gnao1 Hbegf Hmgb3 Il15 Kcnh2 Map2k3 Mglap P2rx7 Prkca Rel Rnf128 Sp4 Tnfrsf13b Tnfsf13
411	GO:0046036 [10]: CTP metabolism	5	5	3683	3	8938	-4.7	0.0	2.96	1.1	Nme1 Nme3 Nme5 Nme6 Nme7
412	GO:0046039 [10]: GTP metabolism	5	5	3683	3	8938	-4.7	0.0	2.96	1.1	Nme1 Nme3 Nme5 Nme6 Nme7
413	GO:0046051 [10]: UTP metabolism	5	5	3683	3	8938	-4.7	0.0	2.96	1.1	Nme1 Nme3 Nme5 Nme6 Nme7
414	GO:0000088 [9]: mitotic prophase	5	5	3683	3	8938	-4.7	0.0	2.96	1.1	2810406C15Rik Akap8 Brrn1 Nusap1 Prm1
415	GO:0000097 [7]: sulfur amino acid biosynthesis	5	5	3683	3	8938	-4.7	0.0	2.96	1.1	Bhmt Bhmt2 Cbs Cth Mat2a
416	GO:0006183 [10]: GTP biosynthesis	5	5	3683	3	8938	-4.7	0.0	2.96	1.1	Nme1 Nme3 Nme5 Nme6 Nme7
417	GO:0006228 [10]: UTP biosynthesis	5	5	3683	3	8938	-4.7	0.0	2.96	1.1	Nme1 Nme3 Nme5 Nme6 Nme7
418	GO:0006241 [10]: CTP biosynthesis	5	5	3683	3	8938	-4.7	0.0	2.96	1.1	Nme1 Nme3 Nme5 Nme6 Nme7
419	GO:0006558 [7]: L-phenylalanine metabolism	5	5	3683	3	8938	-4.7	0.0	2.96	1.1	Hgd Pah Pcbd1 Pts Tat
420	GO:0007076 [8]: mitotic chromosome condensation	5	5	3683	3	8938	-4.7	0.0	2.96	1.1	2810406C15Rik Akap8 Brrn1 Nusap1 Prm1
421	GO:0007215 [6]: glutamate signaling pathway	5	5	3683	3	8938	-4.7	0.0	2.96	1.1	Gria3 Grid2ip Homer1 Homer2 Sstr1
422	GO:0009208 [9]: pyrimidine ribonucleoside triphosphate metabolism	5	5	3683	3	8938	-4.7	0.0	2.96	1.1	Nme1 Nme3 Nme5 Nme6 Nme7
423	GO:0009209 [9]: pyrimidine ribonucleoside triphosphate biosynthesis	5	5	3683	3	8938	-4.7	0.0	2.96	1.1	Nme1 Nme3 Nme5 Nme6 Nme7
424	GO:0007599 [5]: hemostasis	18	18	3670	28	8913	-4.71	0.0	2.35	0.88	Coch F11 F13b F3 F5 F7 Fgb Fgg Gp1ba Gp1bb Kng1 Nfe2 Plg Rab27a Serpinc1 Serpind1 Tfpi Tfpi2
425	GO:0046545 [5]: development of primary female sexual characteristics	8	8	3680	8	8933	-4.71	0.0	2.74	0.96	Afp Fanca Msh4 Nr5a1 Og2x Sirt1 Taf4a Wnt4
426	GO:0046660 [4]: female sex differentiation	8	8	3680	8	8933	-4.71	0.0	2.74	0.96	Afp Fanca Msh4 Nr5a1 Og2x Sirt1 Taf4a Wnt4
427	GO:0008585 [6]: female gonad development	8	8	3680	8	8933	-4.71	0.0	2.74	0.96	Afp Fanca Msh4 Nr5a1 Og2x Sirt1 Taf4a Wnt4
428	GO:0019935 [7]: cyclic-nucleotide-mediated signaling	8	8	3680	35	8906	-4.72	0.0	0.04	0.0	Adcy7 Edg1 Eif4ebp2 Gnat1 Lgr8 Rapgef4 Slc9a3r1 Trar1
429	GO:0016192 [5]: vesicle-mediated transport	77	77	3611	170	8771	-4.74	0.0	1.32	0.49	0610009B22Rik 4933425F03Rik AI642036 Ap1m2 Ap2b1 Ap2m1 Ap3s1 Ap4m1 Bet1 Bin3 Blzf1 Cap1 Catnb Cav3 Cbll1 Cd209d Clcn5 Clec4f Coro1c Cubn Dnm1 Elmo2 Epn2 Exoc7 Gabarapl2 Gosr2 Hip1r Kif17 Kif1c Lrba Lrp1b Lrp4 Lrp5 Lrp6 Lrp8 Ly75 Mrc2 Muted Pacsin1 Pldn Pstpip1 Ptx3 Rab1 Rab27a Rab3a Rab3c Rab3d Rab4a Rab5a Rab5b Rab6ip2 Rabep1 Rapgef4 Rin1 Scamp2 Sec15l1 Sec22l1 Sec23b Sec8l1 Slc30a6 Snap23 Snca …
430	GO:0050909 [7]: perception of taste	3	3	3685	20	8921	-4.74	0.0	0.02	0.0	Gng13 Tas2r105 Tas2r108
431	GO:0007189 [9]: G-protein signaling, adenylate cyclase activating pathway	3	3	3685	20	8921	-4.74	0.0	0.02	0.0	Adcy7 Lgr8 Trar1
432	GO:0019933 [8]: cAMP-mediated signaling	7	7	3681	32	8909	-4.74	0.0	0.04	0.0	Adcy7 Edg1 Eif4ebp2 Lgr8 Rapgef4 Slc9a3r1 Trar1
433	GO:0015698 [7]: inorganic anion transport	38	38	3650	74	8867	-4.74	0.0	1.84	0.51	Ank Clca1 Clca2 Clca4 Clcn2 Clcn3 Clcn5 Clcn6 Clic3 Clns1a Col11a1 Col12a1 Col17a1 Col18a1 Col1a1 Col9a1 Emid2 Gabra1 Gabra3 Gabrb3 Gabrd Gabrg2 Gabrr2 Glra1 Glra4 Glrb Mbl1 Mpst Prkwnk4 Sftpd Slc12a2 Slc12a3 Slc12a6 Slc26a1 Slc26a2 Slc26a8 Slc34a2 Tst
434	GO:0006865 [6]: amino acid transport	16	16	3672	24	8917	-4.75	0.0	2.36	0.88	Arl6ip5 Nat3 Slc12a2 Slc12a3 Slc12a6 Slc12a8 Slc12a9 Slc32a1 Slc38a4 Slc3a1 Slc6a6 Slc7a11 Slc7a3 Slc7a5 Slc7a7 Slc7a9
435	GO:0006417 [6]: regulation of protein biosynthesis	29	29	3659	53	8888	-4.75	0.0	2.01	0.6	Ang3 B7h3 Boll Bzw1 Cebpb Dazl Ddx1 Eif2ak1 Eif2ak3 Eif2s1 Eif3s3 Eif3s6 Eif4b Eif4e2 Eif4ebp2 Eif5 Fcer1a Glmn Map2k3 Nfx1 Paip2 Ppp1r15b Prkrir Pum1 Pum2 Rel Rnf128 Spp2 Srp9
436	GO:0015749 [6]: monosaccharide transport	9	9	3679	10	8931	-4.76	0.0	2.63	0.95	Aps Aspscr1 Fabp5 Prkca Slc2a10 Slc2a8 Stxbp3 Stxbp4 Yes1
437	GO:0015758 [8]: glucose transport	9	9	3679	10	8931	-4.76	0.0	2.63	0.95	Aps Aspscr1 Fabp5 Prkca Slc2a10 Slc2a8 Stxbp3 Stxbp4 Yes1
438	GO:0006826 [9]: iron ion transport	9	9	3679	10	8931	-4.76	0.0	2.63	0.95	1300017J02Rik Fthl17 Ftmt Mfi2 Rshl1 Sfxn2 Sfxn4 Slc40a1 Trf
439	GO:0007423 [7]: sensory organ development	9	9	3679	10	8931	-4.76	0.0	2.63	0.95	Cryaa Cryba1 Cryba2 Cryba4 Crybb1 Crybb2 Crygs Crym Cryz
440	GO:0007623 [4]: circadian rhythm	9	9	3679	10	8931	-4.76	0.0	2.63	0.95	Arntl Arntl2 Atoh7 Clock Csnk1e Mtnr1a Npas2 Per1 Per2
441	GO:0008645 [7]: hexose transport	9	9	3679	10	8931	-4.76	0.0	2.63	0.95	Aps Aspscr1 Fabp5 Prkca Slc2a10 Slc2a8 Stxbp3 Stxbp4 Yes1
442	GO:0009116 [6]: nucleoside metabolism	9	9	3679	10	8931	-4.76	0.0	2.63	0.95	Adk Dtymk Prps1 Prps2 Prpsap1 Prpsap2 Qtrt1 Tyki Upp1
443	GO:0016042 [5]: lipid catabolism	25	25	3663	44	8897	-4.77	0.0	2.08	0.66	Apoc2 Apoc3 Asah3 Cel Cyp39a1 Lip1 Lipc Lipe Lipf Lipg Pafah1b2 Pafah1b3 Pla2g12a Pla2g12b Pla2g1b Pla2g2a Pla2g2e Pla2g2f Pla2g6 Pla2g7 Plcb1 Plcb3 Pnlip Pnliprp1 Prdx6
444	GO:0007399 [5]: neurogenesis	93	93	3595	214	8727	-4.78	0.0	1.03	0.4	Apbb1 Artn Atoh1 Catnd2 Cdk5 Chl1 Cldn11 Cryaa Cryba1 Cryba2 Cryba4 Crybb1 Crybb2 Crygs Crym Cryz Cspg4 Cxcr4 Dab1 Dlx5 Dpysl5 Ednrb Elavl3 Epha4 Ephb3 Etv1 Farp2 Fgf12 Fmr1 Foxd1 Foxg1 Gal Gal3st1 Gap43 Gas7 Gdnf Gfra1 Hes5 Hes6 Hesx1 Hmx2 Hmx3 Igf1r Igsf9 Lhx2 Lmx1a Mcf2 Metrn Mtap2 Napa Neurod4 Neurog2 Nf1 Ngfb Nkx2-2 Nr2f2 Nr4a2 Nrp2 Ntn1 Ntn3 Numb Numbl Pax5 Pex5 Plxnb2 Pou3f1 Pparbp Ppard P…
445	GO:0006730 [5]: one-carbon compound metabolism	13	13	3675	18	8923	-4.79	0.0	2.42	0.93	Ahcy Car1 Car13 Car2 Car5a Car5b Car6 Fthfd Mat1a Mat2a Mthfd2 Shmt1 Shmt2
446	GO:0006753 [8]: nucleoside phosphate metabolism	13	13	3675	18	8923	-4.79	0.0	2.42	0.93	Atp5c1 Atp5f1 Atp5g1 Atp5g3 Atp5h Atp5o Atp6v0c Atp6v1a1 Atp6v1b1 Atp6v1b2 Atp6v1c1 Atp6v1g1 Atp6v1g2
447	GO:0006754 [7]: ATP biosynthesis	13	13	3675	18	8923	-4.79	0.0	2.42	0.93	Atp5c1 Atp5f1 Atp5g1 Atp5g3 Atp5h Atp5o Atp6v0c Atp6v1a1 Atp6v1b1 Atp6v1b2 Atp6v1c1 Atp6v1g1 Atp6v1g2
448	GO:0048514 [5]: blood vessel morphogenesis	18	18	3670	61	8880	-4.79	0.0	0.08	0.01	Adra2b Ang3 Angpt1 Catnb Col18a1 Ctgf Edg1 Fgf6 Foxf1a Hand2 Hey1 Mapk7 Myocd Narg1 Plg Qk Tbx1 Tnfrsf12a
449	GO:0006461 [7]: protein complex assembly	33	33	3655	63	8878	-4.8	0.0	1.85	0.52	1700012L04Rik 1700113O17Rik Ap2b1 Asf1a Brunol4 Cugbp2 D10Bwg0791e Ddx1 Gemin6 H1f0 H2afv H2afy H2afz H3f3a H3f3b Hist1h1e Hist1h2bc Hist1h4i Hist3h2ba Mcm2 Nap1l2 Ptbp2 Set Sfrs3 Sfrs5 Sfrs6 Slc7a7 Smn1 Snrpd1 Snrpd2 Tmem38b Tspyl1 Wasf1
450	GO:0007229 [6]: integrin-mediated signaling pathway	13	13	3675	48	8893	-4.8	0.0	0.07	0.01	2010321M09Rik A030005K14Rik Adamts10 Ctgf Gsg2 Ilk Ilkap Itga5 Itga8 Itga9 Itgb6 Itgbl1 Ptk2
451	GO:0045786 [7]: negative regulation of cell cycle	19	19	3669	31	8910	-4.81	0.0	2.17	0.73	Apc2 Brca1 Brms1 Btg3 Cdk2ap1 Cdkn2d Ctcf Dcc Ing1 Ing4 Lats2 Mad2l1 Nf2 Rbl2 Sash1 Tnk1 Trim13 Tusc4 Vhlh
452	GO:0006887 [6]: exocytosis	11	11	3677	42	8899	-4.87	0.0	0.06	0.01	Exoc7 Pldn Rab3a Rab3c Rab3d Rapgef4 Sec15l1 Sec8l1 Stxbp3 Txln Vps33b
453	GO:0009066 [7]: aspartate family amino acid metabolism	6	6	3682	5	8936	-4.89	0.0	2.67	0.95	0610012D14Rik Aspa BC051244 Bhmt Bhmt2 Npl
454	GO:0009225 [6]: nucleotide-sugar metabolism	6	6	3682	5	8936	-4.89	0.0	2.67	0.95	Cmah Cmas Gne Gnpnat1 Tgds Uap1
455	GO:0015849 [5]: organic acid transport	20	20	3668	34	8907	-4.9	0.0	2.02	0.61	Arl6ip5 Nat3 Slc12a2 Slc12a3 Slc12a6 Slc12a8 Slc12a9 Slc1a1 Slc1a2 Slc1a3 Slc26a1 Slc32a1 Slc38a4 Slc3a1 Slc6a6 Slc7a11 Slc7a3 Slc7a5 Slc7a7 Slc7a9
456	GO:0046942 [6]: carboxylic acid transport	20	20	3668	34	8907	-4.9	0.0	2.02	0.61	Arl6ip5 Nat3 Slc12a2 Slc12a3 Slc12a6 Slc12a8 Slc12a9 Slc1a1 Slc1a2 Slc1a3 Slc26a1 Slc32a1 Slc38a4 Slc3a1 Slc6a6 Slc7a11 Slc7a3 Slc7a5 Slc7a7 Slc7a9
457	GO:0009799 [4]: determination of symmetry	2	2	3686	16	8925	-4.9	0.0	0.02	0.0	Acvr1 Nodal
458	GO:0009855 [5]: determination of bilateral symmetry	2	2	3686	16	8925	-4.9	0.0	0.02	0.0	Acvr1 Nodal
459	GO:0045807 [7]: positive regulation of endocytosis	2	2	3686	16	8925	-4.9	0.0	0.02	0.0	Cbll1 Ptx3
460	GO:0007368 [6]: determination of left/right symmetry	2	2	3686	16	8925	-4.9	0.0	0.02	0.0	Acvr1 Nodal
461	GO:0040007 [3]: growth	34	34	3654	67	8874	-4.9	0.0	1.67	0.49	Bbs2 Ctgf Dmbt1 Ebag9 Gap43 Gdf11 Gdf2 Igfbp1 Igfbp2 Igfbp3 Igfbp4 Igfbp5 Inhba Inhbb Lama5 Lefty1 Lepre1 Myocd Nedd9 Ninj1 Ninj2 Nol5 Parp1 Pla2g2a Plg Shc1 Siah1a Socs4 Socs5 Socs6 Tgfb2 Tro Wig1 Wrn
462	GO:0050790 [3]: regulation of enzyme activity	25	25	3663	77	8864	-4.91	0.0	0.13	0.04	Adcy7 Aph1a Arfgap3 Avpi1 Bak1 Casp8ap2 Ccnt2 Centa2 Chm Chml Cspg4 Dnajc3 Esrrbl1 Fcer1a Gadd45a Gdi1 Mgmt Nf2 Nr4a1 Nrk Pde6h Pkig Prkca Ripk2 Rnf7
463	GO:0006333 [8]: chromatin assembly or disassembly	29	29	3659	55	8886	-4.91	0.0	1.78	0.49	1700012L04Rik 1700113O17Rik 4930548G07Rik Asf1a Cbx2 Cbx7 Cbx8 Cdyl Chd4 D10Bwg0791e H1f0 H2afv H2afy H2afz H3f3a H3f3b Hist1h1e Hist1h2bc Hist1h4i Hist3h2ba Mcm2 Msl31 Nap1l2 Set Smarca5 Suv39h1 Suv39h2 Tmem38b Tspyl1
464	GO:0050876 [4]: reproductive physiological process	15	15	3673	23	8918	-4.92	0.0	2.17	0.73	Afp Bteb1 Ceacam9 Isp1 Msh4 Neurl Nr5a1 Og2x Prl Psg17 Psg18 Pthlh Sirt1 Taf4a Usf2
465	GO:0000122 [9]: negative regulation of transcription from Pol II promoter	23	23	3665	41	8900	-4.92	0.0	1.92	0.54	Bcl6 Bhlhb3 Ddx20 Dr1 Hdac7a Hes1 Hsbp1 Mbd3l1 Mxi1 Nfx1 Nkx2-5 Nr6a1 Nrip1 Pias4 Ppard Rbbp7 Rnf134 Rybp Sap30 Strap Tle1 Trim28 Zfp189
466	GO:0051243 [5]: negative regulation of cellular physiological process	44	44	3644	92	8849	-4.92	0.0	1.45	0.49	Accn1 Api5 Apip Aps B7h3 Bcl11b Bcl6 Bfar Birc5 Birc6 Casp2 Cebpb Cfdp1 Dsip1 Eef1a2 Frk Glmn Gpr54 Hells Hmgb3 Mapk8ip1 Mkl1 Mllt7 Mtbp Nck2 Nr4a1 Pacsin1 Pax7 Pim2 Pmaip1 Prkca Prkrir Prox1 Rnf7 Sphk1 Stambp Tacc3 Tax1bp3 Tcrim Tff1 Tnfrsf13b Tro Wig1 Zc3hc1
467	GO:0006092 [7]: main pathways of carbohydrate metabolism	28	28	3660	53	8888	-4.94	0.0	1.76	0.49	Aco2 Aldob Atf4 Atp5g3 Bpgm Car5a Eno2 Fbp1 Fbp2 Hk1 Hk2 Idh1 Idh2 Idh3a Idh3b Ldh2 Lrrc16 Me2 Pcx Pdha1 Pdha2 Pdhb Pgd Pgk2 Polr3h Sdhc Suclg1 Suclg2
468	GO:0043037 [7]: translation	49	49	3639	105	8836	-4.94	0.0	1.34	0.49	2410018C20Rik Bing4 Boll Bzw1 Cdh16 Cubn Dars Dazl Ddx1 Denr Eef1a1 Eef1a2 Eef1b2 Eef1g Eif1ay Eif2ak1 Eif2ak3 Eif2s1 Eif2s2 Eif3s3 Eif3s6 Eif3s7 Eif4b Eif4e2 Eif4ebp2 Eif5 Eif5a Etf1 Farslb Grcc2f Hars Harsl Kars Lama5 Lamp2 Lancl2 Lgtn Nars Paip2 Ppp1r15b Prkrir Pum1 Pum2 Rarsl Slc22a17 Snrp116 Srp9 Sui1-rs1 Wars
469	GO:0046034 [6]: ATP metabolism	14	14	3674	21	8920	-4.94	0.0	2.18	0.73	Ak5 Atp5c1 Atp5f1 Atp5g1 Atp5g3 Atp5h Atp5o Atp6v0c Atp6v1a1 Atp6v1b1 Atp6v1b2 Atp6v1c1 Atp6v1g1 Atp6v1g2
470	GO:0030217 [5]: T-cell differentiation	3	3	3685	19	8922	-4.95	0.0	0.02	0.0	Bad Il15 Sp3
471	GO:0042108 [8]: positive regulation of cytokine biosynthesis	3	3	3685	19	8922	-4.95	0.0	0.02	0.0	Fcer1a Glmn Rel
472	GO:0001819 [7]: positive regulation of cytokine production	3	3	3685	19	8922	-4.95	0.0	0.02	0.0	Fcer1a Glmn Rel
473	GO:0035088 [6]: establishment and/or maintenance of apical/basal cell polarity	4	4	3684	2	8939	-4.95	0.0	2.74	0.96	Crb3 Foxj1 Ilk Ptk7
474	GO:0050769 [5]: positive regulation of neurogenesis	4	4	3684	2	8939	-4.95	0.0	2.74	0.96	Metrn Ntn1 Tiam1 Tnfrsf12a
475	GO:0006020 [8]: myo-inositol metabolism	4	4	3684	2	8939	-4.95	0.0	2.74	0.96	Impa1 Impa2 Inpp5a Isyna1
476	GO:0006378 [8]: mRNA polyadenylylation	4	4	3684	2	8939	-4.95	0.0	2.74	0.96	Cstf2 Cstf2t Pabpc2 Pabpn1
477	GO:0006564 [9]: L-serine biosynthesis	4	4	3684	2	8939	-4.95	0.0	2.74	0.96	Ctbp2 Phgdh Psat1 Psph
478	GO:0007140 [9]: male meiosis	4	4	3684	2	8939	-4.95	0.0	2.74	0.96	Fanca Mlh1 Siah1a Stag3
479	GO:0008215 [8]: spermine metabolism	4	4	3684	2	8939	-4.95	0.0	2.74	0.96	Amd1 Sat1 Smox Sms
480	GO:0009068 [8]: aspartate family amino acid catabolism	4	4	3684	2	8939	-4.95	0.0	2.74	0.96	Aspa BC051244 Bhmt Bhmt2
481	GO:0009081 [7]: branched chain family amino acid metabolism	4	4	3684	2	8939	-4.95	0.0	2.74	0.96	Acad8 Auh Bcat1 Mccc1
482	GO:0009889 [5]: regulation of biosynthesis	30	30	3658	58	8883	-4.95	0.0	1.69	0.49	Ang3 B7h3 Boll Bzw1 Cebpb Dazl Ddx1 Eif2ak1 Eif2ak3 Eif2s1 Eif3s3 Eif3s6 Eif4b Eif4e2 Eif4ebp2 Eif5 Fcer1a Glmn Map2k3 Nfx1 Paip2 Ppp1r15b Prkrir Ptx3 Pum1 Pum2 Rel Rnf128 Spp2 Srp9
483	GO:0042113 [7]: B-cell activation	9	9	3679	36	8905	-4.96	0.0	0.06	0.0	Bad Bsf3 Hmgb3 Igbp1 Lmtn Rgs1 Sp3 Tnfrsf13b Tnfsf13
484	GO:0050793 [3]: regulation of development	50	50	3638	108	8833	-4.96	0.0	1.29	0.49	Atoh1 B7h3 Bad Bbs2 Catnb Catnd2 Clec2d Clec2g Cntf Ctgf Dmbt1 Ebag9 Ezh2 Fgfr3 Foxg1 Gap43 Hes1 Hes5 Hmgb3 Hsf4 Igfbp1 Igfbp2 Igfbp3 Igfbp4 Igfbp5 Il15 Lama5 Lmx1a Mbnl3 Metrn Myocd Nedd9 Nf1 Nkx2-2 Ntn1 Parp1 Pla2g2a Shc1 Siah1a Socs4 Socs5 Socs6 Tbn Tiam1 Tnfrsf12a Tob1 Tro Wig1 Wnt7b Wrn
485	GO:0018342 [9]: protein prenylation	7	7	3681	7	8934	-4.97	0.0	2.5	0.95	1110013G13Rik 2210409M21Rik Comtd1 Fnta Gria1 Rp2h Soat2
486	GO:0007004 [9]: telomerase-dependent telomere maintenance	7	7	3681	7	8934	-4.97	0.0	2.5	0.95	Hnrpd Pot1 Terf1 Terf2 Terf2ip Tinf2 Trub2
487	GO:0007001 [7]: chromosome organization and biogenesis (sensu Eukaryota)	70	70	3618	164	8777	-4.98	0.0	0.85	0.32	1700012L04Rik 1700113O17Rik 4930548G07Rik Actl6a Ard1 Asf1a Baz2a Carm1 Cbx2 Cbx7 Cbx8 Cdyl Chd4 D10Bwg0791e Ezh2 Gpx4 H1f0 H2afv H2afy H2afz H3f3a H3f3b Hdac11 Hdac6 Hdac7a Hells Hils1 Hist1h1e Hist1h2bc Hist1h4i Hist3h2ba Hnrpd Hspa1a Klf1 Mcm2 Men1 Msl31 Myst4 Nap1l2 Parp1 Pot1 Prm1 Rad21 Rbbp4 Rbbp7 Sap18 Set Sirt1 Sirt2 Smarca1 Smarca5 Smarcd1 Smarce1 Smyd1 Sox1 Sox3 Suv39h1 Suv39h2 Suv420h1…
488	GO:0019725 [4]: cell homeostasis	29	29	3659	56	8885	-4.99	0.0	1.67	0.49	1300017J02Rik Atp6v0c Atp6v1b1 Clns1a Clstn1 Commd1 E2f4 Ednrb Foxa3 Fthl17 Ftmt Gckr Gpr12 Mfi2 Mt4 Nucb2 Prkwnk4 Pth Pthlh Rshl1 Slc39a4 Slc4a10 Slc9a3r1 Slc9a8 Socs6 Stc1 Trf Trfr2 Vdr
489	GO:0051276 [6]: chromosome organization and biogenesis	70	70	3618	169	8772	-5.0	0.0	0.67	0.29	1700012L04Rik 1700113O17Rik 4930548G07Rik Actl6a Ard1 Asf1a Baz2a Carm1 Cbx2 Cbx7 Cbx8 Cdyl Chd4 D10Bwg0791e Ezh2 Gpx4 H1f0 H2afv H2afy H2afz H3f3a H3f3b Hdac11 Hdac6 Hdac7a Hells Hils1 Hist1h1e Hist1h2bc Hist1h4i Hist3h2ba Hnrpd Hspa1a Klf1 Mcm2 Men1 Msl31 Myst4 Nap1l2 Parp1 Pot1 Prm1 Rad21 Rbbp4 Rbbp7 Sap18 Set Sirt1 Sirt2 Smarca1 Smarca5 Smarcd1 Smarce1 Smyd1 Sox1 Sox3 Suv39h1 Suv39h2 Suv420h1…
490	GO:0001558 [4]: regulation of cell growth	17	17	3671	28	8913	-5.0	0.0	2.0	0.6	Ctgf Ebag9 Gap43 Igfbp1 Igfbp2 Igfbp3 Igfbp4 Igfbp5 Myocd Nedd9 Pla2g2a Shc1 Socs4 Socs5 Socs6 Tro Wig1
491	GO:0008629 [9]: induction of apoptosis by intracellular signals	8	8	3680	9	8932	-5.01	0.0	2.39	0.91	Brca1 Eaf2 Mbd4 Mlh1 Msh6 Pmaip1 Prkca Rnf7
492	GO:0006928 [4]: cell motility	52	52	3636	115	8826	-5.01	0.0	1.15	0.45	Actr2 Acvr1 Akap3 Arhgap8 Arpc5 Artn Astn1 Cap1 Cbll1 Ccr1 Cdh2 Cdk5 Chl1 Col18a1 Cspg4 Ctgf Cxcr4 Dab1 Dnahc5 Dpysl5 Ednrb Epha4 Ephb3 Etv1 Foxd1 Foxg1 Gpr54 Lama5 Lmx1a Lrp5 Lrp6 Mospd2 Nck1 Nck2 Neurl Neurog2 Nodal Nr2f2 Ntn1 Pex5 Prkca Ptk2 Robo1 Sema5a Spag6 Srgap1 Tm4sf9 Tnfrsf12a Twist1 Unc5c Vasp Wasf1
493	GO:0042440 [4]: pigment metabolism	9	9	3679	11	8930	-5.02	0.0	2.32	0.86	Alad Alas2 Blvra Cpox Dct Hebp1 Ncb5or Ppox Uros
494	GO:0006752 [7]: group transfer coenzyme metabolism	16	16	3672	26	8915	-5.03	0.0	1.99	0.6	Atp5c1 Atp5f1 Atp5g1 Atp5g3 Atp5h Atp5o Atp6v0c Atp6v1a1 Atp6v1b1 Atp6v1b2 Atp6v1c1 Atp6v1g1 Atp6v1g2 Folr1 Mthfd2 Pank3
495	GO:0009582 [6]: detection of abiotic stimulus	20	20	3668	63	8878	-5.04	0.0	0.13	0.04	Accn1 Atp2b2 Atp6v1b1 Cdkn2d Dfna5h Gnat1 Guca1a Guca1b Myo15 Myo6 Myo7a Ndufb9 Otos Pcdh15 Pdcl3 Pde6d Prom1 Rho Tbl1xr1 Timm9
496	GO:0019932 [6]: second-messenger-mediated signaling	20	20	3668	63	8878	-5.04	0.0	0.13	0.04	Adcy7 Ccl28 Centa2 Dgke Dgkg Dscr1l2 Edg1 Eif4ebp2 Fcer1a Gnat1 Gng13 Htr2b Lgr8 Rapgef4 Slc9a3r1 Sphk2 Tcrim Tgm2 Trar1 Trpc2
497	GO:0045621 [6]: positive regulation of lymphocyte differentiation	1	1	3687	12	8929	-5.05	0.0	0.01	0.0	Bad
498	GO:0006631 [6]: fatty acid metabolism	40	40	3648	85	8856	-5.07	0.0	1.29	0.49	Acadsb Acate2 Acox2 Acsl4 Adipor2 Alox12 Aloxe3 BC025519 Cach Cryl1 Degs1 Ech1 Echs1 Ehhadh Elovl2 Elovl3 Elovl4 Elovl6 Fads1 Fads2 Fcer1a Hadhsc Lypla1 Lypla3 Mlstd2 Pecr Prkag1 Pte1 Pte2a Pte2b Ptgds Ptges Sc4mol Scd1 Scd3 Slc27a2 Slc27a3 Slc27a5 Thedc1 Ucp3
499	GO:0045595 [4]: regulation of cell differentiation	24	24	3664	45	8896	-5.07	0.0	1.68	0.49	Atoh1 B7h3 Bad Catnb Clec2d Clec2g Cntf Dmbt1 Ezh2 Fgfr3 Foxg1 Hes1 Hes5 Hmgb3 Hsf4 Il15 Lmx1a Mbnl3 Myocd Nf1 Nkx2-2 Tbn Tob1 Wnt7b
500	GO:0044264 [6]: cellular polysaccharide metabolism	6	6	3682	27	8914	-5.07	0.0	0.05	0.0	Cmas D3Bwg0562e Gne Gys1 Phka2 Ppp1r3a
501	GO:0006897 [6]: endocytosis	34	34	3654	95	8846	-5.08	0.0	0.24	0.07	4933425F03Rik AI642036 Ap1m2 Ap4m1 Bin3 Cap1 Cav3 Cbll1 Cd209d Clcn5 Clec4f Coro1c Cubn Dnm1 Elmo2 Epn2 Hip1r Lrp1b Lrp4 Lrp5 Lrp6 Lrp8 Ly75 Mrc2 Pacsin1 Pstpip1 Ptx3 Rab4a Rab5a Rab5b Rabep1 Rin1 Snx4 Sorl1
502	GO:0001568 [4]: blood vessel development	22	22	3666	67	8874	-5.08	0.0	0.16	0.04	Adra2b Ang3 Angpt1 Catnb Chm Col18a1 Ctgf Dhcr7 Edg1 Fgf6 Foxf1a Gja4 Hand2 Hey1 Mapk7 Myocd Narg1 Plg Ptk2 Qk Tbx1 Tnfrsf12a
503	GO:0007167 [6]: enzyme linked receptor protein signaling pathway	50	50	3638	128	8813	-5.11	0.0	0.42	0.18	Acvr1 Acvr2 Acvr2b Akap3 Akap4 Alk Amhr2 Angpt1 Angpt4 Aps Caml Cspg4 Ctgf D0H4S114 Ddr1 Dusp22 Eif4ebp2 Epha2 Epha3 Epha4 Epha8 Ephb3 Ephb4 Fstl3 Gdnf Gfra1 Guca1b Hbegf Igf1r Nck2 Nodal Pcsk5 Pdap1 Pde6h Pdgfc Prkca Ptprm Ptprn Ptprt Slc2a8 Smad4 Smad6 Sostdc1 Srcasm Strap Stxbp4 Tiam1 Tob1 Twsg1 Zfp106
504	GO:0005996 [6]: monosaccharide metabolism	31	31	3657	63	8878	-5.11	0.0	1.42	0.49	Aldob Atf4 Bad Bpgm Car5a Dcxr Eno2 Fabp5 Fbp1 Fbp2 G6pd2 Galk1 Gnpda1 Hk1 Hk2 Impa1 Impa2 Inpp5a Isyna1 Ldh2 Lrrc16 Pcx Pdha1 Pdha2 Pdhb Pgd Pgk2 Pofut2 Rbks Renbp Slc2a8
505	GO:0050670 [6]: regulation of lymphocyte proliferation	3	3	3685	18	8923	-5.15	0.0	0.03	0.0	B7h3 Il15 Tnfrsf13b
506	GO:0042157 [7]: lipoprotein metabolism	12	12	3676	18	8923	-5.15	0.0	1.99	0.6	1110013G13Rik 2210409M21Rik Apoa2 Apoc1 Apoc3 Comtd1 Fnta Gria1 Pigc Pigf Rp2h Soat2
507	GO:0009790 [3]: embryonic development	51	51	3637	123	8818	-5.16	0.0	0.66	0.29	Acvr1 Acvr1b Arfrp1 Birc5 Catnb Celsr1 Cops3 Cryaa Cryab Dlx5 Dmbt1 Dnmt3l Dppa3 E4f1 Elf3 Fbn2 Fkbp8 Foxi1 Hmgcr Hmx2 Hmx3 Hsf4 Lama5 Lef1 Lrp5 Lrp6 Ltap Mab21l2 Myo15 Nrg3 Pparbp Prkar1a Ptf1a Ptk7 Rnf2 Six3 Smad4 Tbx1 Tbx18 Tbx5 Tcf21 Tcf3 Tcfap2c Top2a Twist1 Twsg1 Ube2a Vasp Wnt7a Wnt9a Zic5
508	GO:0019438 [6]: aromatic compound biosynthesis	5	5	3683	4	8937	-5.17	0.0	2.42	0.93	Gch1 Mocs2 Pcbd1 Pts Spr
509	GO:0042559 [7]: pteridine and derivative biosynthesis	5	5	3683	4	8937	-5.17	0.0	2.42	0.93	Gch1 Mocs2 Pcbd1 Pts Spr
510	GO:0001649 [4]: osteoblast differentiation	5	5	3683	4	8937	-5.17	0.0	2.42	0.93	B7h3 Catnb Sp7 Tob1 Wnt7b
511	GO:0001754 [5]: eye photoreceptor cell differentiation	5	5	3683	4	8937	-5.17	0.0	2.42	0.93	Crb1 Gabrr2 Nrl Rpgr Rpgrip1
512	GO:0006779 [7]: porphyrin biosynthesis	5	5	3683	4	8937	-5.17	0.0	2.42	0.93	Alad Alas2 Cpox Ppox Uros
513	GO:0006783 [6]: heme biosynthesis	5	5	3683	4	8937	-5.17	0.0	2.42	0.93	Alad Alas2 Cpox Ppox Uros
514	GO:0007613 [4]: memory	5	5	3683	4	8937	-5.17	0.0	2.42	0.93	Chrnb2 Chst10 Itga5 Itga8 Ntan1
515	GO:0009067 [8]: aspartate family amino acid biosynthesis	5	5	3683	4	8937	-5.17	0.0	2.42	0.93	0610012D14Rik BC051244 Bhmt Bhmt2 Npl
516	GO:0009132 [7]: nucleoside diphosphate metabolism	5	5	3683	4	8937	-5.17	0.0	2.42	0.93	Cant1 Dtymk Papss1 Rrm2 Tyki
517	GO:0009262 [7]: deoxyribonucleotide metabolism	5	5	3683	4	8937	-5.17	0.0	2.42	0.93	Dtymk Nt5c Nudt1 Rrm2 Tyki
518	GO:0016477 [5]: cell migration	43	43	3645	97	8844	-5.17	0.0	0.98	0.36	Acvr1 Arhgap8 Artn Astn1 Cap1 Cbll1 Ccr1 Cdh2 Cdk5 Chl1 Col18a1 Cspg4 Ctgf Cxcr4 Dab1 Dpysl5 Ednrb Epha4 Ephb3 Etv1 Foxd1 Foxg1 Gpr54 Lama5 Lmx1a Lrp5 Lrp6 Nck1 Nck2 Neurog2 Nodal Nr2f2 Ntn1 Pex5 Prkca Ptk2 Robo1 Sema5a Srgap1 Tnfrsf12a Twist1 Unc5c Vasp
519	GO:0007507 [5]: heart development	15	15	3673	49	8892	-5.18	0.0	0.13	0.04	Acvr1 Catnb Clp1 Fgf12 Hand2 Htr2b Id2 Myocd Nfatc3 Nkx2-5 Nrp2 Pparbp Ppp3r1 Smyd1 Tbx1
520	GO:0006836 [5]: neurotransmitter transport	15	15	3673	25	8916	-5.19	0.0	1.82	0.49	Cplx1 Ica1 Slc17a6 Slc18a3 Slc32a1 Slc6a1 Slc6a13 Slc6a15 Slc6a18 Slc6a2 Slc6a20 Slc6a3 Slc6a6 Stx1a Stx3
521	GO:0019318 [7]: hexose metabolism	30	30	3658	62	8879	-5.19	0.0	1.31	0.49	Aldob Atf4 Bad Bpgm Car5a Dcxr Eno2 Fabp5 Fbp1 Fbp2 G6pd2 Galk1 Gnpda1 Hk1 Hk2 Impa1 Impa2 Inpp5a Isyna1 Ldh2 Lrrc16 Pcx Pdha1 Pdha2 Pdhb Pgd Pgk2 Pofut2 Renbp Slc2a8
522	GO:0030099 [4]: myeloid blood cell differentiation	9	9	3679	34	8907	-5.19	0.0	0.09	0.01	Ccr1 Clec2d Clec2g Dnase2a F730004D16Rik Gmpr2 Hmgb3 Sp3 Thpo
523	GO:0046651 [5]: lymphocyte proliferation	6	6	3682	26	8915	-5.21	0.0	0.06	0.01	B7h3 Ccnd3 Cxcr4 Il15 Impdh1 Tnfrsf13b
524	GO:0006112 [7]: energy reserve metabolism	6	6	3682	26	8915	-5.21	0.0	0.06	0.01	D3Bwg0562e Gys1 Kl Phka2 Ppp1r3a Treh
525	GO:0010035 [7]: response to inorganic substance	3	3	3685	1	8940	-5.21	0.0	2.55	0.95	Ars2 As3mt Asna1
526	GO:0010165 [7]: response to X-ray	3	3	3685	1	8940	-5.21	0.0	2.55	0.95	C6.1A Msh2 Pmaip1
527	GO:0015074 [6]: DNA integration	3	3	3685	1	8940	-5.21	0.0	2.55	0.95	5730410I19Rik Banf1 Ppfibp2
528	GO:0015858 [6]: nucleoside transport	3	3	3685	1	8940	-5.21	0.0	2.55	0.95	Slc28a3 Slc29a1 Slc29a2
529	GO:0030002 [6]: anion homeostasis	3	3	3685	1	8940	-5.21	0.0	2.55	0.95	Prkwnk4 Slc9a3r1 Stc1
530	GO:0030010 [6]: establishment of cell polarity	3	3	3685	1	8940	-5.21	0.0	2.55	0.95	Crb3 Foxj1 Ptk7
531	GO:0035137 [6]: hindlimb morphogenesis	3	3	3685	1	8940	-5.21	0.0	2.55	0.95	Catnb Pparbp Twist1
532	GO:0042403 [6]: thyroid hormone metabolism	3	3	3685	1	8940	-5.21	0.0	2.55	0.95	Dio2 Pparbp Tgn
533	GO:0042733 [7]: embryonic digit morphogenesis	3	3	3685	1	8940	-5.21	0.0	2.55	0.95	Catnb Lrp5 Lrp6
534	GO:0044270 [5]: nitrogen compound catabolism	3	3	3685	1	8940	-5.21	0.0	2.55	0.95	Arg1 Arg2 Asl
535	GO:0051053 [7]: negative regulation of DNA metabolism	3	3	3685	1	8940	-5.21	0.0	2.55	0.95	Gmnn Msh2 Msh6
536	GO:0000103 [7]: sulfate assimilation	3	3	3685	1	8940	-5.21	0.0	2.55	0.95	Papss1 Sult1d1 Sult2b1
537	GO:0001738 [5]: morphogenesis of a polarized epithelium	3	3	3685	1	8940	-5.21	0.0	2.55	0.95	Celsr1 Crb3 Ptk7
538	GO:0006271 [8]: DNA strand elongation	3	3	3685	1	8940	-5.21	0.0	2.55	0.95	Prim1 Prim2 Rfc4
539	GO:0006301 [7]: postreplication repair	3	3	3685	1	8940	-5.21	0.0	2.55	0.95	Msh2 Rev1l Ube2a
540	GO:0006473 [8]: protein amino acid acetylation	3	3	3685	1	8940	-5.21	0.0	2.55	0.95	Ard1 Hat1 Myst4
541	GO:0006527 [6]: arginine catabolism	3	3	3685	1	8940	-5.21	0.0	2.55	0.95	Arg1 Arg2 Asl
542	GO:0006561 [9]: proline biosynthesis	3	3	3685	1	8940	-5.21	0.0	2.55	0.95	Pycr1 Pycr2 Pycs
543	GO:0006598 [8]: polyamine catabolism	3	3	3685	1	8940	-5.21	0.0	2.55	0.95	Dhps Sat1 Smox
544	GO:0006791 [6]: sulfur utilization	3	3	3685	1	8940	-5.21	0.0	2.55	0.95	Papss1 Sult1d1 Sult2b1
545	GO:0007216 [7]: metabotropic glutamate receptor signaling pathway	3	3	3685	1	8940	-5.21	0.0	2.55	0.95	Grid2ip Homer1 Homer2
546	GO:0009893 [5]: positive regulation of metabolism	36	36	3652	95	8846	-5.23	0.0	0.36	0.13	Arnt2 Atf4 Churc1 Cited4 Cnbp1 Cnot7 Cntf Ddx5 Eaf2 Fcer1a Gata5 Glmn Il3 Il5 Lef1 Men1 Mllt7 Myocd Nkx2-5 Nr5a1 Plagl2 Pparbp Ppargc1a Ptx3 Rarg Rel Rnf6 Rxra Smad4 Surb7 Tbn Tcea1 Tcf1 Tef Tnrc11 Zfpn1a1
547	GO:0042446 [6]: hormone biosynthesis	9	9	3679	12	8929	-5.23	0.0	2.05	0.63	Cyp11b2 Cyp21a1 Hsd3b1 Hsd3b2 Hsd3b3 Hsd3b5 Pbx1 Psg18 Star
548	GO:0006352 [8]: transcription initiation	9	9	3679	12	8929	-5.23	0.0	2.05	0.63	Cdk9 Gtf2a1 Gtf2b Gtf2e2 Gtf2f2 Taf10 Taf13 Taf6l Taf9
549	GO:0007243 [6]: protein kinase cascade	38	38	3650	85	8856	-5.23	0.0	0.99	0.37	AW742319 Adra2b Akt2 Avpi1 Brap Bsf3 Cdc42ep5 Chuk Cntf Cspg4 Dusp10 Dusp16 Dusp19 Dusp22 Fcer1a Grb2 Il20 Irak1bp1 Map2k3 Map2k4 Mapk8ip1 Mapk8ip2 Nphs1 Nrg3 Nrgn Nrk Pde6h Pias1 Pias4 Prkca Prl Raf1 Ripk3 Sh3md2 Snip1 Tank Thop1 Tlr4
550	GO:0018955 [7]: phenanthrene metabolism	6	6	3682	6	8935	-5.24	0.0	2.25	0.79	Comt Dbh Maoa Nr4a2 Sdfr2 Slc6a3
551	GO:0018958 [6]: phenol metabolism	6	6	3682	6	8935	-5.24	0.0	2.25	0.79	Comt Dbh Maoa Nr4a2 Sdfr2 Slc6a3
552	GO:0006376 [9]: mRNA splice site selection	6	6	3682	6	8935	-5.24	0.0	2.25	0.79	Brunol4 Cugbp2 Ptbp2 Sfrs3 Sfrs5 Sfrs6
553	GO:0006584 [7]: catecholamine metabolism	6	6	3682	6	8935	-5.24	0.0	2.25	0.79	Comt Dbh Maoa Nr4a2 Sdfr2 Slc6a3
554	GO:0006818 [5]: hydrogen transport	21	21	3667	40	8901	-5.24	0.0	1.51	0.49	Atp12a Atp4a Atp4b Atp5c1 Atp5f1 Atp5g1 Atp5g3 Atp5h Atp5o Atp6ap2 Atp6v0c Atp6v0e Atp6v1a1 Atp6v1b1 Atp6v1b2 Atp6v1c1 Atp6v1g1 Atp6v1g2 Nnt Sytl1 Tbx19
555	GO:0007031 [6]: peroxisome organization and biogenesis	8	8	3680	10	8931	-5.25	0.0	2.09	0.66	Abcd3 Decr2 Pex19 Pex26 Pex3 Pex5 Pex7 Pxmp2
556	GO:0008217 [5]: regulation of blood pressure	8	8	3680	10	8931	-5.25	0.0	2.09	0.66	Agtrap Cacna1b Edn2 Edn3 Ednrb Guca2b Kng1 Npr1
557	GO:0050817 [3]: coagulation	16	16	3672	28	8913	-5.26	0.0	1.67	0.49	Coch F11 F13b F3 F5 F7 Fgb Fgg Gp1bb Kng1 Plg Rab27a Serpinc1 Serpind1 Tfpi Tfpi2
558	GO:0007596 [4]: blood coagulation	16	16	3672	28	8913	-5.26	0.0	1.67	0.49	Coch F11 F13b F3 F5 F7 Fgb Fgg Gp1bb Kng1 Plg Rab27a Serpinc1 Serpind1 Tfpi Tfpi2
559	GO:0042472 [6]: inner ear morphogenesis	7	7	3681	8	8933	-5.26	0.0	2.15	0.72	Celsr1 Dlx5 Foxi1 Hmx2 Hmx3 Myo15 Tbx1
560	GO:0042127 [5]: regulation of cell proliferation	39	39	3649	90	8851	-5.26	0.0	0.84	0.32	B7h3 Bcl11b Catnb Cdca7 Cdk4 Cfdp1 Cnbp1 Col18a1 Dhcr7 Dusp22 E2f4 Fanca Fancl Frk Gkn1 Glmn Gpr54 Grpr Hsf4 Il15 Ilk Mab21l2 Mafg Mllt7 Mtbp Myocd Nck2 Nf2 Pdgfc Pmaip1 Prkrir Prox1 Sphk1 Tax1bp3 Tff1 Tnfrsf13b Tnfsf13 Ube2c Wdr39
561	GO:0050801 [4]: ion homeostasis	24	24	3664	48	8893	-5.27	0.0	1.36	0.49	1300017J02Rik Atp6v0c Atp6v1b1 Clstn1 Commd1 Ednrb Fthl17 Ftmt Gpr12 Mfi2 Mt4 Nucb2 Prkwnk4 Pth Pthlh Rshl1 Slc39a4 Slc4a10 Slc9a3r1 Slc9a8 Stc1 Trf Trfr2 Vdr
562	GO:0006873 [5]: cell ion homeostasis	24	24	3664	48	8893	-5.27	0.0	1.36	0.49	1300017J02Rik Atp6v0c Atp6v1b1 Clstn1 Commd1 Ednrb Fthl17 Ftmt Gpr12 Mfi2 Mt4 Nucb2 Prkwnk4 Pth Pthlh Rshl1 Slc39a4 Slc4a10 Slc9a3r1 Slc9a8 Stc1 Trf Trfr2 Vdr
563	GO:0042592 [3]: homeostasis	37	37	3651	84	8857	-5.27	0.0	0.91	0.32	1300017J02Rik Aps Aspscr1 Atp6v0c Atp6v1b1 Bad Clns1a Clstn1 Commd1 E2f4 Ednrb Foxa3 Fthl17 Ftmt Gckr Gpr12 Ldlrap1 Mfi2 Mt4 Nucb2 Prkwnk4 Pth Pthlh Rshl1 Sftpb Sftpc Sftpd Slc39a4 Slc4a10 Slc9a3r1 Slc9a8 Socs6 Stc1 Tnfrsf13b Trf Trfr2 Vdr
564	GO:0007017 [7]: microtubule-based process	40	40	3648	98	8843	-5.27	0.0	0.59	0.24	4930542G03Rik Birc5 Brca1 Cdca1 Ckap1 Cryaa Dnahc5 Dnalc4 Dncic1 Gabarap Gadd45a Hdac6 Hook2 Kif11 Kif12 Kif17 Kif1c Kif20a Kif2c Kif3a Kif3c Kif5b Kifc2 Mipol1 Mtap2 Mtap7 Nusap1 Ptk2 Ranbp1 Rp2h Stmn1 Tcte3 Tctex1 Tekt1 Tekt2 Tuba3 Tuba4 Tubd1 Tubgcp2 Zfp282
565	GO:0051246 [5]: regulation of protein metabolism	19	19	3669	57	8884	-5.27	0.0	0.19	0.06	Ang3 Arntl B7h3 Cntf Eif2ak1 Eif4ebp2 Fcer1a Glmn Il3 Il5 Nfx1 Pdgfc Prkca Rel Rnf128 Spp2 Tmod1 Tmod2 Tmod3
566	GO:0007254 [8]: JNK cascade	12	12	3676	19	8922	-5.3	0.0	1.8	0.49	AW742319 Akt2 Cdc42ep5 Dusp10 Dusp19 Dusp22 Fcer1a Mapk8ip1 Mapk8ip2 Nphs1 Nrk Sh3md2
567	GO:0005976 [5]: polysaccharide metabolism	7	7	3681	28	8913	-5.3	0.0	0.08	0.01	Cmas D3Bwg0562e Gne Gys1 Hs2st1 Phka2 Ppp1r3a
568	GO:0045941 [7]: positive regulation of transcription	30	30	3658	65	8876	-5.3	0.0	1.08	0.43	Arnt2 Atf4 Churc1 Cited4 Cnbp1 Cnot7 Ddx5 Eaf2 Gata5 Lef1 Men1 Mllt7 Myocd Nkx2-5 Nr5a1 Plagl2 Pparbp Ppargc1a Rarg Rel Rnf6 Rxra Smad4 Surb7 Tbn Tcea1 Tcf1 Tef Tnrc11 Zfpn1a1
569	GO:0007169 [7]: transmembrane receptor protein tyrosine kinase signaling pathway	30	30	3658	65	8876	-5.3	0.0	1.08	0.43	Alk Angpt1 Angpt4 Aps Caml Cspg4 Ctgf Ddr1 Eif4ebp2 Epha2 Epha3 Epha4 Epha8 Ephb3 Ephb4 Gdnf Gfra1 Hbegf Igf1r Nck2 Pcsk5 Pdap1 Pde6h Pdgfc Prkca Slc2a8 Srcasm Stxbp4 Tiam1 Zfp106
570	GO:0030888 [7]: regulation of B-cell proliferation	1	1	3687	11	8930	-5.32	0.0	0.02	0.0	Tnfrsf13b
571	GO:0045061 [6]: thymic T-cell selection	1	1	3687	11	8930	-5.32	0.0	0.02	0.0	Mink1
572	GO:0045582 [7]: positive regulation of T-cell differentiation	1	1	3687	11	8930	-5.32	0.0	0.02	0.0	Bad
573	GO:0045761 [4]: regulation of adenylate cyclase activity	1	1	3687	11	8930	-5.32	0.0	0.02	0.0	Adcy7
574	GO:0045762 [5]: positive regulation of adenylate cyclase activity	1	1	3687	11	8930	-5.32	0.0	0.02	0.0	Adcy7
575	GO:0050671 [7]: positive regulation of lymphocyte proliferation	1	1	3687	11	8930	-5.32	0.0	0.02	0.0	Il15
576	GO:0007190 [6]: adenylate cyclase activation	1	1	3687	11	8930	-5.32	0.0	0.02	0.0	Adcy7
577	GO:0015980 [6]: energy derivation by oxidation of organic compounds	35	35	3653	81	8860	-5.32	0.0	0.81	0.32	Aco2 Aldob Atf4 Atp5g3 Bpgm Car5a D3Bwg0562e Eno2 Fbp1 Fbp2 Gys1 Hk1 Hk2 Idh1 Idh2 Idh3a Idh3b Kl Ldh2 Lrrc16 Me2 Nfatc3 Pcx Pdha1 Pdha2 Pdhb Pgd Pgk2 Phka2 Polr3h Ppp1r3a Sdhc Suclg1 Suclg2 Treh
578	GO:0016582 [9]: non-covalent chromatin modification	11	11	3677	17	8924	-5.33	0.0	1.79	0.49	Actl6a Baz2a Cbx8 Hells Klf1 Rbbp4 Rbbp7 Sirt1 Sirt2 Smarca5 Smyd1
579	GO:0006338 [10]: chromatin remodeling	11	11	3677	17	8924	-5.33	0.0	1.79	0.49	Actl6a Baz2a Cbx8 Hells Klf1 Rbbp4 Rbbp7 Sirt1 Sirt2 Smarca5 Smyd1
580	GO:0008033 [7]: tRNA processing	11	11	3677	17	8924	-5.33	0.0	1.79	0.49	5730449L18Rik Elac2 Gtpbp3 Mettl1 Pus3 Qtrt1 Rpp14 Rpp30 Trit1 Trnt1 Wdr4
581	GO:0045935 [6]: positive regulation of nucleobase, nucleoside, nucleotide and nucleic acid metabolism	30	30	3658	66	8875	-5.33	0.0	1.01	0.38	Arnt2 Atf4 Churc1 Cited4 Cnbp1 Cnot7 Ddx5 Eaf2 Gata5 Lef1 Men1 Mllt7 Myocd Nkx2-5 Nr5a1 Plagl2 Pparbp Ppargc1a Rarg Rel Rnf6 Rxra Smad4 Surb7 Tbn Tcea1 Tcf1 Tef Tnrc11 Zfpn1a1
582	GO:0007610 [2]: behavior	29	29	3659	63	8878	-5.33	0.0	1.05	0.41	Astn1 Bbs2 Cacna1b Catnd2 Celsr1 Chl1 Chrna4 Chrnb2 Chst10 Epha4 Etv1 Fmr2 Gnao1 Hcrt Itga5 Itga8 Jph3 Mafg Npas2 Ntan1 Pcdh15 Ppp1r1b Prkcc Qk Svs3 Tmod2 Vdac1 Zfp312 Zic1
583	GO:0007185 [7]: transmembrane receptor protein tyrosine phosphatase signaling pathway	3	3	3685	17	8924	-5.34	0.0	0.04	0.0	Ptprm Ptprn Ptprt
584	GO:0006119 [6]: oxidative phosphorylation	14	14	3674	24	8917	-5.34	0.0	1.64	0.49	Atp5c1 Atp5f1 Atp5g1 Atp5g3 Atp5h Atp5o Atp6v0c Atp6v1a1 Atp6v1b2 Atp6v1c1 Ndufa7 Ndufb9 Ndufc2 Ndufv2
585	GO:0050871 [8]: positive regulation of B-cell activation	2	2	3686	14	8927	-5.35	0.0	0.03	0.0	Bad Tnfsf13
586	GO:0050900 [6]: immune cell migration	2	2	3686	14	8927	-5.35	0.0	0.03	0.0	Ccr1 Prkca
587	GO:0008544 [7]: epidermis development	2	2	3686	14	8927	-5.35	0.0	0.03	0.0	Ovol1 Ppard
588	GO:0006633 [7]: fatty acid biosynthesis	18	18	3670	34	8907	-5.35	0.0	1.44	0.49	Alox12 Aloxe3 BC025519 Degs1 Elovl2 Elovl3 Elovl4 Elovl6 Fads1 Fads2 Fcer1a Mlstd2 Pecr Prkag1 Ptgds Scd1 Scd3 Thedc1
589	GO:0006869 [5]: lipid transport	18	18	3670	34	8907	-5.35	0.0	1.44	0.49	Abcg1 Apoa2 Apoc1 Apoc2 Apoc3 Apoc4 Apom Atp8b3 Gltp Hdlbp Osbpl1a Slc27a3 Slc27a5 Sorl1 Star Stard4 Stard5 Stard6
590	GO:0006766 [5]: vitamin metabolism	16	16	3672	29	8912	-5.35	0.0	1.53	0.49	BC016495 Cyp26a1 Dcxr Folr1 Gc Gulo Lcn5 Lrat Nmnat1 Nmnat3 Pcca Pdxk Pgd Qprt Rpe65 Tmlhe
591	GO:0030705 [6]: cytoskeleton-dependent intracellular transport	17	17	3671	51	8890	-5.37	0.0	0.21	0.06	4930542G03Rik Dnahc5 Dncic1 Kif12 Kif17 Kif1c Kif20a Kif2c Kif3a Kif3c Kif5b Kifc2 Tcte3 Tuba3 Tuba4 Tubd1 Zfp282
592	GO:0015985 [7]: energy coupled proton transport, down electrochemical gradient	10	10	3678	15	8926	-5.38	0.0	1.8	0.49	Atp5c1 Atp5f1 Atp5g1 Atp5g3 Atp5h Atp5o Atp6v0c Atp6v1a1 Atp6v1b2 Atp6v1c1
593	GO:0015986 [7]: ATP synthesis coupled proton transport	10	10	3678	15	8926	-5.38	0.0	1.8	0.49	Atp5c1 Atp5f1 Atp5g1 Atp5g3 Atp5h Atp5o Atp6v0c Atp6v1a1 Atp6v1b2 Atp6v1c1
594	GO:0001501 [5]: skeletal development	27	27	3661	59	8882	-5.39	0.0	1.01	0.38	0610009B22Rik Agc1 Ahsg Ank B7h3 Bapx1 Catnb Col11a1 Ctgf Dmp1 Dspp Enam Enpp1 Foxc1 Hoxd12 Mglap Mmp13 Otor P2rx7 Phex Pthlh Sp7 Tob1 Twsg1 Vdr Wdr5 Wnt7b
595	GO:0009795 [4]: embryonic morphogenesis	28	28	3660	62	8879	-5.39	0.0	0.96	0.34	Acvr1 Catnb Celsr1 Cryaa Cryab Dlx5 Fbn2 Fkbp8 Foxi1 Hmx2 Hmx3 Hsf4 Lrp5 Lrp6 Ltap Mab21l2 Myo15 Pparbp Ptk7 Six3 Tbx1 Tbx5 Twist1 Twsg1 Vasp Wnt7a Wnt9a Zic5
596	GO:0043066 [7]: negative regulation of apoptosis	22	22	3666	45	8896	-5.39	0.0	1.22	0.47	Accn1 Api5 Apip Bcl6 Bfar Birc5 Birc6 Casp2 Cebpb Cfdp1 Dsip1 Eef1a2 Hells Mapk8ip1 Mkl1 Nr4a1 Pax7 Pim2 Rnf7 Sphk1 Stambp Zc3hc1
597	GO:0009991 [4]: response to extracellular stimulus	2	2	3686	0	8941	-5.4	0.0	2.46	0.95	Foxa3 Myocd
598	GO:0015780 [6]: nucleotide-sugar transport	2	2	3686	0	8941	-5.4	0.0	2.46	0.95	Slc35a1 Slc35a2
599	GO:0019448 [9]: L-cysteine catabolism	2	2	3686	0	8941	-5.4	0.0	2.46	0.95	Cdo1 Csad
600	GO:0019452 [8]: L-cysteine catabolism to taurine	2	2	3686	0	8941	-5.4	0.0	2.46	0.95	Cdo1 Csad
601	GO:0019530 [7]: taurine metabolism	2	2	3686	0	8941	-5.4	0.0	2.46	0.95	Cdo1 Csad
602	GO:0030046 [11]: parallel actin filament bundle formation	2	2	3686	0	8941	-5.4	0.0	2.46	0.95	Espn Ush1c
603	GO:0030320 [7]: monovalent inorganic anion homeostasis	2	2	3686	0	8941	-5.4	0.0	2.46	0.95	Prkwnk4 Stc1
604	GO:0030497 [8]: fatty acid elongation	2	2	3686	0	8941	-5.4	0.0	2.46	0.95	Elovl6 Pecr
605	GO:0030501 [8]: positive regulation of bone mineralization	2	2	3686	0	8941	-5.4	0.0	2.46	0.95	B7h3 P2rx7
606	GO:0030518 [7]: steroid hormone receptor signaling pathway	2	2	3686	0	8941	-5.4	0.0	2.46	0.95	Bteb1 Taf7
607	GO:0030859 [5]: polarized epithelial cell differentiation	2	2	3686	0	8941	-5.4	0.0	2.46	0.95	Crb3 Ptk7
608	GO:0035117 [8]: embryonic arm morphogenesis	2	2	3686	0	8941	-5.4	0.0	2.46	0.95	Catnb Wnt9a
609	GO:0035140 [7]: arm morphogenesis	2	2	3686	0	8941	-5.4	0.0	2.46	0.95	Catnb Wnt9a
610	GO:0040009 [5]: regulation of growth rate	2	2	3686	0	8941	-5.4	0.0	2.46	0.95	Parp1 Wrn
611	GO:0042053 [6]: regulation of dopamine metabolism	2	2	3686	0	8941	-5.4	0.0	2.46	0.95	Nr4a2 Slc6a3
612	GO:0042069 [5]: regulation of catecholamine metabolism	2	2	3686	0	8941	-5.4	0.0	2.46	0.95	Nr4a2 Slc6a3
613	GO:0042270 [10]: protection from natural killer cell mediated cytotoxicity	2	2	3686	0	8941	-5.4	0.0	2.46	0.95	Clec2d H2-Bl
614	GO:0042448 [7]: progesterone metabolism	2	2	3686	0	8941	-5.4	0.0	2.46	0.95	Afp Akr1c18
615	GO:0045198 [6]: establishment of epithelial cell polarity	2	2	3686	0	8941	-5.4	0.0	2.46	0.95	Crb3 Ptk7
616	GO:0045669 [6]: positive regulation of osteoblast differentiation	2	2	3686	0	8941	-5.4	0.0	2.46	0.95	B7h3 Wnt7b
617	GO:0045778 [7]: positive regulation of ossification	2	2	3686	0	8941	-5.4	0.0	2.46	0.95	B7h3 P2rx7
618	GO:0045910 [8]: negative regulation of DNA recombination	2	2	3686	0	8941	-5.4	0.0	2.46	0.95	Msh2 Msh6
619	GO:0046072 [10]: dTDP metabolism	2	2	3686	0	8941	-5.4	0.0	2.46	0.95	Dtymk Tyki
620	GO:0046208 [9]: spermine catabolism	2	2	3686	0	8941	-5.4	0.0	2.46	0.95	Sat1 Smox
621	GO:0046381 [7]: CMP-N-acetylneuraminate metabolism	2	2	3686	0	8941	-5.4	0.0	2.46	0.95	Cmah Cmas
622	GO:0046439 [8]: L-cysteine metabolism	2	2	3686	0	8941	-5.4	0.0	2.46	0.95	Cdo1 Csad
623	GO:0046716 [6]: muscle maintenance	2	2	3686	0	8941	-5.4	0.0	2.46	0.95	Mtm1 Plg
624	GO:0046852 [6]: positive regulation of bone remodeling	2	2	3686	0	8941	-5.4	0.0	2.46	0.95	B7h3 P2rx7
625	GO:0051030 [7]: snRNA transport	2	2	3686	0	8941	-5.4	0.0	2.46	0.95	Ncbp2 Phax
626	GO:0000018 [7]: regulation of DNA recombination	2	2	3686	0	8941	-5.4	0.0	2.46	0.95	Msh2 Msh6
627	GO:0000089 [9]: mitotic metaphase	2	2	3686	0	8941	-5.4	0.0	2.46	0.95	Kntc2 Pes1
628	GO:0000288 [8]: mRNA catabolism, deadenylylation-dependent decay	2	2	3686	0	8941	-5.4	0.0	2.46	0.95	Auh Usp52
629	GO:0000726 [7]: non-recombinational repair	2	2	3686	0	8941	-5.4	0.0	2.46	0.95	G22p1 Xrcc5
630	GO:0001881 [5]: receptor recycling	2	2	3686	0	8941	-5.4	0.0	2.46	0.95	Caml Tcrim
631	GO:0005984 [7]: disaccharide metabolism	2	2	3686	0	8941	-5.4	0.0	2.46	0.95	Lalba Treh
632	GO:0006042 [8]: glucosamine biosynthesis	2	2	3686	0	8941	-5.4	0.0	2.46	0.95	Gnpnat1 Uap1
633	GO:0006045 [9]: N-acetylglucosamine biosynthesis	2	2	3686	0	8941	-5.4	0.0	2.46	0.95	Gnpnat1 Uap1
634	GO:0006048 [8]: UDP-N-acetylglucosamine biosynthesis	2	2	3686	0	8941	-5.4	0.0	2.46	0.95	Gnpnat1 Uap1
635	GO:0006101 [7]: citrate metabolism	2	2	3686	0	8941	-5.4	0.0	2.46	0.95	Aco2 Polr3h
636	GO:0006233 [10]: dTDP biosynthesis	2	2	3686	0	8941	-5.4	0.0	2.46	0.95	Dtymk Tyki
637	GO:0006303 [8]: double-strand break repair via nonhomologous end-joining	2	2	3686	0	8941	-5.4	0.0	2.46	0.95	G22p1 Xrcc5
638	GO:0006368 [9]: RNA elongation from Pol II promoter	2	2	3686	0	8941	-5.4	0.0	2.46	0.95	Cdk9 Ell2
639	GO:0006408 [8]: snRNA-nucleus export	2	2	3686	0	8941	-5.4	0.0	2.46	0.95	Ncbp2 Phax
640	GO:0006422 [9]: aspartyl-tRNA aminoacylation	2	2	3686	0	8941	-5.4	0.0	2.46	0.95	Dars Nars
641	GO:0006427 [9]: histidyl-tRNA aminoacylation	2	2	3686	0	8941	-5.4	0.0	2.46	0.95	Hars Harsl
642	GO:0006475 [9]: internal protein amino acid acetylation	2	2	3686	0	8941	-5.4	0.0	2.46	0.95	Ard1 Hat1
643	GO:0006546 [9]: glycine catabolism	2	2	3686	0	8941	-5.4	0.0	2.46	0.95	Dmgdh Sardh
644	GO:0006699 [8]: bile acid biosynthesis	2	2	3686	0	8941	-5.4	0.0	2.46	0.95	Akr1d1 Cyp39a1
645	GO:0006884 [5]: regulation of cell volume	2	2	3686	0	8941	-5.4	0.0	2.46	0.95	Clns1a E2f4
646	GO:0007090 [8]: regulation of S phase of mitotic cell cycle	2	2	3686	0	8941	-5.4	0.0	2.46	0.95	AA545217 Ris2
647	GO:0007100 [9]: mitotic centrosome separation	2	2	3686	0	8941	-5.4	0.0	2.46	0.95	Kif11 Ranbp1
648	GO:0007468 [6]: regulation of rhodopsin gene activity	2	2	3686	0	8941	-5.4	0.0	2.46	0.95	Nrl Rpe65
649	GO:0007527 [7]: adult somatic muscle development	2	2	3686	0	8941	-5.4	0.0	2.46	0.95	Ifrd1 Utrn
650	GO:0007589 [4]: fluid secretion	2	2	3686	0	8941	-5.4	0.0	2.46	0.95	Guca1b Guca2b
651	GO:0007617 [4]: mating behavior	2	2	3686	0	8941	-5.4	0.0	2.46	0.95	Ppp1r1b Svs3
652	GO:0008653 [6]: lipopolysaccharide metabolism	2	2	3686	0	8941	-5.4	0.0	2.46	0.95	Cmas Gne
653	GO:0009093 [8]: cysteine catabolism	2	2	3686	0	8941	-5.4	0.0	2.46	0.95	Cdo1 Csad
654	GO:0009103 [7]: lipopolysaccharide biosynthesis	2	2	3686	0	8941	-5.4	0.0	2.46	0.95	Cmas Gne
655	GO:0009138 [8]: pyrimidine nucleoside diphosphate metabolism	2	2	3686	0	8941	-5.4	0.0	2.46	0.95	Dtymk Tyki
656	GO:0009139 [8]: pyrimidine nucleoside diphosphate biosynthesis	2	2	3686	0	8941	-5.4	0.0	2.46	0.95	Dtymk Tyki
657	GO:0009189 [8]: deoxyribonucleoside diphosphate biosynthesis	2	2	3686	0	8941	-5.4	0.0	2.46	0.95	Dtymk Tyki
658	GO:0009196 [9]: pyrimidine deoxyribonucleoside diphosphate metabolism	2	2	3686	0	8941	-5.4	0.0	2.46	0.95	Dtymk Tyki
659	GO:0009197 [9]: pyrimidine deoxyribonucleoside diphosphate biosynthesis	2	2	3686	0	8941	-5.4	0.0	2.46	0.95	Dtymk Tyki
660	GO:0009966 [4]: regulation of signal transduction	25	25	3663	67	8874	-5.4	0.0	0.35	0.13	Akt2 Cntf D0H4S114 Dkk3 Dusp22 Elf1 Fcer1a Fstl3 Igbp1 Nck2 Pde6h Prkca Prl Ramp1 Rgs18 Sh3md2 Six3 Sostdc1 Spry1 Spry2 Strap Tcrim Tmod2 Tob1 Twsg1
661	GO:0030100 [6]: regulation of endocytosis	5	5	3683	22	8919	-5.41	0.0	0.07	0.01	Cbll1 Pacsin1 Ptx3 Rab4a Rab5b
662	GO:0045045 [5]: secretory pathway	30	30	3658	71	8870	-5.41	0.0	0.71	0.32	0610009B22Rik Arl6ip1 Blzf1 Exoc7 Folr1 Gabarapl2 Kif1c Pldn Rab3a Rab3c Rab3d Rapgef4 Scamp2 Sec15l1 Sec22l1 Sec23b Sec8l1 Slc30a6 Snap23 Srcasm Srp19 Srp54 Ssr2 Stx7 Stxbp3 Trappc4 Txln Vps29 Vps33b Vps35
663	GO:0048469 [4]: cell maturation	9	9	3679	13	8928	-5.42	0.0	1.81	0.49	Catnb Cldn11 Gal3st1 Hes1 Hes5 Pou2f2 Pou3f1 Ppard Qk
664	GO:0006497 [8]: protein lipidation	9	9	3679	13	8928	-5.42	0.0	1.81	0.49	1110013G13Rik 2210409M21Rik Comtd1 Fnta Gria1 Pigc Pigf Rp2h Soat2
665	GO:0006650 [8]: glycerophospholipid metabolism	9	9	3679	13	8928	-5.42	0.0	1.81	0.49	2810004N20Rik Gpld1 Lrat Pcyt1a Pigc Pigf Pik3c2a Pip5k1b Ptdss1
666	GO:0016337 [5]: cell-cell adhesion	28	28	3660	71	8870	-5.43	0.0	0.48	0.18	Astn1 C920006C10Rik Cdh11 Cdh16 Cdh2 Cdh20 Cdh22 Cdh8 Celsr1 Celsr2 Cldn5 Clstn1 Clstn2 Clstn3 Dsg2 Jam4 Mcam Pard3 Pcdh15 Pcdh18 Pcdh20 Pcdh21 Pcdhb11 Pcdhb2 Pcdhb21 Pcdhb4 Pcdhb7 Pvrl3
667	GO:0030036 [8]: actin cytoskeleton organization and biogenesis	27	27	3661	61	8880	-5.43	0.0	0.87	0.32	4933400A11Rik Aps Arhgap8 Arpc4 Arpc5 Cap1 Capza1 Capza2 Coro1c Diap1 Diap3 Epb4.1l1 Epb4.1l3 Espn Grid2ip Mtss1 Nck1 Nck2 Pfn2 Tmod1 Tmod2 Tmod3 Trip10 Ush1c Vasp Wasf1 Wasl
668	GO:0001654 [5]: eye morphogenesis	16	16	3672	30	8911	-5.43	0.0	1.4	0.49	Cntf Crb1 Cryaa Cryab Fkbp8 Gabrr2 Hsf4 Mab21l2 Neurod4 Nrl Pparbp Rpgr Rpgrip1 Six3 Tm4sf9 Twsg1
669	GO:0030003 [6]: cation homeostasis	22	22	3666	46	8895	-5.44	0.0	1.12	0.45	1300017J02Rik Atp6v0c Atp6v1b1 Clstn1 Commd1 Ednrb Fthl17 Ftmt Gpr12 Mfi2 Mt4 Nucb2 Pth Pthlh Rshl1 Slc39a4 Slc4a10 Slc9a8 Stc1 Trf Trfr2 Vdr
670	GO:0043069 [6]: negative regulation of programmed cell death	22	22	3666	46	8895	-5.44	0.0	1.12	0.45	Accn1 Api5 Apip Bcl6 Bfar Birc5 Birc6 Casp2 Cebpb Cfdp1 Dsip1 Eef1a2 Hells Mapk8ip1 Mkl1 Nr4a1 Pax7 Pim2 Rnf7 Sphk1 Stambp Zc3hc1
671	GO:0006956 [6]: complement activation	10	10	3678	34	8907	-5.44	0.0	0.14	0.04	1700013L23Rik C1qbp C5r1 C8a C8b C9 Cfi Crry Masp1 Mbl1
672	GO:0007417 [6]: central nervous system development	23	23	3665	49	8892	-5.44	0.0	1.06	0.42	Atoh1 Cxcr4 Fmr1 Foxg1 Hesx1 Hmx2 Hmx3 Igf1r Lhx2 Lmx1a Napa Neurog2 Nr2f2 Numb Numbl Pparbp Six3 Sox3 Tagln3 Twsg1 Unc5c Zfp312 Zic1
673	GO:0030029 [7]: actin filament-based process	27	27	3661	67	8874	-5.46	0.0	0.55	0.21	4933400A11Rik Aps Arhgap8 Arpc4 Arpc5 Cap1 Capza1 Capza2 Coro1c Diap1 Diap3 Epb4.1l1 Epb4.1l3 Espn Grid2ip Mtss1 Nck1 Nck2 Pfn2 Tmod1 Tmod2 Tmod3 Trip10 Ush1c Vasp Wasf1 Wasl
674	GO:0016998 [6]: cell wall catabolism	4	4	3684	3	8938	-5.46	0.0	2.16	0.72	1110030H10Rik Lyzs Lzp-s Oxr1
675	GO:0006559 [8]: L-phenylalanine catabolism	4	4	3684	3	8938	-5.46	0.0	2.16	0.72	Hgd Pah Pts Tat
676	GO:0006560 [8]: proline metabolism	4	4	3684	3	8938	-5.46	0.0	2.16	0.72	Prodh Pycr1 Pycr2 Pycs
677	GO:0006888 [6]: ER to Golgi transport	4	4	3684	3	8938	-5.46	0.0	2.16	0.72	0610009B22Rik Sec22l1 Sec23b Trappc4
678	GO:0007006 [6]: mitochondrial membrane organization and biogenesis	4	4	3684	3	8938	-5.46	0.0	2.16	0.72	1700020C11Rik Pmaip1 Timm8a Timm8b
679	GO:0009065 [8]: glutamine family amino acid catabolism	4	4	3684	3	8938	-5.46	0.0	2.16	0.72	Arg1 Arg2 Asl Prodh
680	GO:0050864 [7]: regulation of B-cell activation	4	4	3684	19	8922	-5.46	0.0	0.07	0.01	Bad Hmgb3 Tnfrsf13b Tnfsf13
681	GO:0009792 [4]: embryonic development (sensu Metazoa)	25	25	3663	64	8877	-5.47	0.0	0.46	0.18	Acvr1 Arfrp1 Catnb Cops3 Cryaa Cryab Dmbt1 Dnmt3l Dppa3 Fkbp8 Hsf4 Lef1 Lrp5 Lrp6 Mab21l2 Pparbp Prkar1a Rnf2 Six3 Smad4 Tbx18 Tcfap2c Top2a Twsg1 Ube2a
682	GO:0006767 [6]: water-soluble vitamin metabolism	11	11	3677	18	8923	-5.47	0.0	1.61	0.49	BC016495 Dcxr Folr1 Gulo Nmnat1 Nmnat3 Pcca Pdxk Pgd Qprt Tmlhe
683	GO:0045165 [4]: cell fate commitment	8	8	3680	29	8912	-5.47	0.0	0.12	0.03	Fkbp8 Neurod4 Neurog2 Nodal Prox1 Ptf1a Tbx1 Tbx19
684	GO:0045859 [4]: regulation of protein kinase activity	11	11	3677	36	8905	-5.47	0.0	0.16	0.04	Avpi1 Ccnt2 Cspg4 Dnajc3 Fcer1a Gadd45a Nf2 Nrk Pde6h Pkig Prkca
685	GO:0040008 [4]: regulation of growth	22	22	3666	47	8894	-5.48	0.0	1.04	0.4	Bbs2 Ctgf Ebag9 Gap43 Igfbp1 Igfbp2 Igfbp3 Igfbp4 Igfbp5 Lama5 Myocd Nedd9 Parp1 Pla2g2a Shc1 Siah1a Socs4 Socs5 Socs6 Tro Wig1 Wrn
686	GO:0007218 [7]: neuropeptide signaling pathway	22	22	3666	47	8894	-5.48	0.0	1.04	0.4	Adm Adnp Celsr1 Celsr2 Crcp Eltd1 Gal Glp1r Grp Hcrt Nmb Nmu Npff Pamci Pdyn Pnoc Ppyr1 Rfrp Rin1 Sgne1 Sstr1 Tac1
687	GO:0009890 [6]: negative regulation of biosynthesis	7	7	3681	9	8932	-5.48	0.0	1.85	0.52	Ang3 B7h3 Eif2ak1 Eif4ebp2 Nfx1 Rnf128 Spp2
688	GO:0006749 [6]: glutathione metabolism	7	7	3681	9	8932	-5.48	0.0	1.85	0.52	Gclc Ggt1 Gstt1 Gstt2 Gstt3 Idh1 Mgst1
689	GO:0007018 [7]: microtubule-based movement	17	17	3671	49	8892	-5.48	0.0	0.26	0.08	4930542G03Rik Dnahc5 Dncic1 Kif12 Kif17 Kif1c Kif20a Kif2c Kif3a Kif3c Kif5b Kifc2 Tcte3 Tuba3 Tuba4 Tubd1 Zfp282
690	GO:0006816 [8]: calcium ion transport	24	24	3664	54	8887	-5.49	0.0	0.86	0.32	Anxa6 Atp2a2 Atp2b2 Cacna1b Cacna1c Cacna1d Cacna1f Cacna2d2 Cacnb3 Cacng1 Cacng4 Cacng6 Cacng7 Cacng8 Camk2d Cyp27b1 Pln Slc24a1 Trpc2 Trpc4 Trpc5 Trpm5 Trpv6 Vdr
691	GO:0006814 [8]: sodium ion transport	22	22	3666	58	8883	-5.5	0.0	0.4	0.16	Accn1 Accn5 Atp1a3 Atp1b1 Atp4b Hcn3 Scn10a Scn5a Scn9a Scnn1a Scnn1b Slc10a2 Slc12a2 Slc12a3 Slc12a6 Slc22a4 Slc5a3 Slc5a4b Slc5a6 Slc5a8 Slc9a8 Tmprss8
692	GO:0007179 [8]: transforming growth factor beta receptor signaling pathway	13	13	3675	40	8901	-5.5	0.0	0.2	0.06	Acvr1 Amhr2 D0H4S114 Dusp22 Fstl3 Gdnf Nodal Smad4 Smad6 Sostdc1 Strap Tob1 Twsg1
693	GO:0016458 [6]: gene silencing	6	6	3682	7	8934	-5.5	0.0	1.9	0.54	Cbx8 Dgcr8 Hells Kcnq1 Sirt1 Sirt2
694	GO:0042178 [6]: xenobiotic catabolism	6	6	3682	7	8934	-5.5	0.0	1.9	0.54	Comt Dbh Maoa Nr4a2 Sdfr2 Slc6a3
695	GO:0042537 [6]: benzene and derivative metabolism	6	6	3682	7	8934	-5.5	0.0	1.9	0.54	Comt Dbh Maoa Nr4a2 Sdfr2 Slc6a3
696	GO:0042593 [4]: glucose homeostasis	6	6	3682	7	8934	-5.5	0.0	1.9	0.54	Aps Aspscr1 Bad Foxa3 Gckr Socs6
697	GO:0042698 [4]: menstrual cycle	6	6	3682	7	8934	-5.5	0.0	1.9	0.54	Afp Msh4 Nr5a1 Og2x Sirt1 Taf4a
698	GO:0006471 [8]: protein amino acid ADP-ribosylation	6	6	3682	7	8934	-5.5	0.0	1.9	0.54	Arl6 Art5 Gna14 Parp1 Parp2 Tiparp
699	GO:0030512 [6]: negative regulation of transforming growth factor beta receptor signaling pathway	5	5	3683	5	8936	-5.51	0.0	1.99	0.6	Fstl3 Sostdc1 Strap Tob1 Twsg1
700	GO:0042364 [7]: water-soluble vitamin biosynthesis	5	5	3683	5	8936	-5.51	0.0	1.99	0.6	BC016495 Gulo Nmnat1 Nmnat3 Qprt
701	GO:0051051 [6]: negative regulation of transport	5	5	3683	5	8936	-5.51	0.0	1.99	0.6	Aps Pacsin1 Prkca Tacc3 Tcrim
702	GO:0006182 [8]: cGMP biosynthesis	5	5	3683	5	8936	-5.51	0.0	1.99	0.6	Guca2b Gucy1b3 Gucy2e Nppc Npr1
703	GO:0006270 [8]: DNA replication initiation	5	5	3683	5	8936	-5.51	0.0	1.99	0.6	Ccne2 Cdc45l Mcm2 Mcm3 Mcm4
704	GO:0006637 [7]: acyl-CoA metabolism	5	5	3683	5	8936	-5.51	0.0	1.99	0.6	Acate2 Ehhadh Pte1 Pte2a Pte2b
705	GO:0006829 [9]: zinc ion transport	5	5	3683	5	8936	-5.51	0.0	1.99	0.6	Slc30a4 Slc30a5 Slc30a6 Slc30a7 Slc39a4
706	GO:0007162 [5]: negative regulation of cell adhesion	5	5	3683	5	8936	-5.51	0.0	1.99	0.6	Cbll1 Cml1 Cml2 Cml4 Dab1
707	GO:0007398 [6]: ectoderm development	3	3	3685	16	8925	-5.52	0.0	0.05	0.0	Catnb Ovol1 Ppard
708	GO:0006916 [8]: anti-apoptosis	17	17	3671	34	8907	-5.52	0.0	1.19	0.45	Api5 Bfar Birc5 Birc6 Cebpb Cfdp1 Dsip1 Eef1a2 Hells Mapk8ip1 Mkl1 Nr4a1 Pax7 Pim2 Rnf7 Stambp Zc3hc1
709	GO:0035295 [3]: tube development	16	16	3672	46	8895	-5.52	0.0	0.27	0.09	Catnb Dhcr7 Fgfr4 Foxf1a Lama5 Ltap Pbx1 Pparbp Pthlh Ptk7 Spry2 Tbx5 Traf4 Twist1 Vasp Zic5
710	GO:0000165 [7]: MAPKKK cascade	22	22	3666	49	8892	-5.53	0.0	0.88	0.32	AW742319 Adra2b Akt2 Avpi1 Brap Cdc42ep5 Cspg4 Dusp10 Dusp16 Dusp19 Dusp22 Fcer1a Grb2 Map2k3 Map2k4 Mapk8ip1 Mapk8ip2 Nphs1 Nrk Pde6h Prkca Sh3md2
711	GO:0007420 [7]: brain development	19	19	3669	40	8901	-5.54	0.0	1.05	0.41	Atoh1 Cxcr4 Foxg1 Hesx1 Hmx2 Hmx3 Igf1r Lhx2 Napa Neurog2 Nr2f2 Numb Numbl Pparbp Six3 Sox3 Twsg1 Unc5c Zfp312
712	GO:0006643 [6]: membrane lipid metabolism	23	23	3665	57	8884	-5.54	0.0	0.55	0.21	2010300G19Rik 2810004N20Rik AU041707 Asah3 Atp8b3 Cel Cept1 Dgke Gal3st1 Gpld1 Isyna1 Lass4 Lrat Lypla3 Pcyt1a Pigc Pigf Pik3c2a Pip5k1b Pla2g1b Ptdss1 Sftpb Sgpp1
713	GO:0006006 [8]: glucose metabolism	22	22	3666	50	8891	-5.54	0.0	0.81	0.32	Aldob Atf4 Bad Bpgm Car5a Dcxr Eno2 Fabp5 Fbp1 Fbp2 G6pd2 Hk1 Hk2 Ldh2 Lrrc16 Pcx Pdha1 Pdha2 Pdhb Pgd Pgk2 Slc2a8
714	GO:0006400 [7]: tRNA modification	15	15	3673	29	8912	-5.55	0.0	1.25	0.49	Bing4 Cdh16 Cubn Dars Farslb Gtpbp3 Hars Harsl Kars Lamp2 Nars Qtrt1 Rarsl Slc22a17 Wars
715	GO:0007409 [6]: axonogenesis	23	23	3665	55	8886	-5.55	0.0	0.65	0.28	Artn Cdk5 Chl1 Dlx5 Dpysl5 Epha4 Ephb3 Etv1 Foxd1 Foxg1 Lmx1a Metrn Neurog2 Ntn1 Ntn3 Robo1 Sema5a Slitrk1 Stmn1 Tiam1 Tnfrsf12a Ulk1 Vasp
716	GO:0042158 [7]: lipoprotein biosynthesis	9	9	3679	14	8927	-5.56	0.0	1.59	0.49	1110013G13Rik 2210409M21Rik Comtd1 Fnta Gria1 Pigc Pigf Rp2h Soat2
717	GO:0045137 [4]: development of primary sexual characteristics	9	9	3679	14	8927	-5.56	0.0	1.59	0.49	Afp Fanca Lgr8 Msh4 Nr5a1 Og2x Sirt1 Taf4a Wnt4
718	GO:0008406 [5]: gonad development	9	9	3679	14	8927	-5.56	0.0	1.59	0.49	Afp Fanca Lgr8 Msh4 Nr5a1 Og2x Sirt1 Taf4a Wnt4
719	GO:0030005 [7]: di-, tri-valent inorganic cation homeostasis	16	16	3672	32	8909	-5.56	0.0	1.16	0.45	1300017J02Rik Clstn1 Commd1 Fthl17 Ftmt Gpr12 Mfi2 Nucb2 Pth Pthlh Rshl1 Slc39a4 Stc1 Trf Trfr2 Vdr
720	GO:0030595 [6]: immune cell chemotaxis	2	2	3686	13	8928	-5.57	0.0	0.04	0.0	Ccr1 Prkca
721	GO:0042129 [7]: regulation of T-cell proliferation	2	2	3686	13	8928	-5.57	0.0	0.04	0.0	B7h3 Il15
722	GO:0045580 [6]: regulation of T-cell differentiation	2	2	3686	13	8928	-5.57	0.0	0.04	0.0	Bad Il15
723	GO:0045893 [8]: positive regulation of transcription, DNA-dependent	22	22	3666	52	8889	-5.57	0.0	0.68	0.31	Arnt2 Atf4 Churc1 Cnbp1 Cnot7 Lef1 Myocd Nkx2-5 Nr5a1 Plagl2 Pparbp Rarg Rel Rnf6 Rxra Smad4 Surb7 Tbn Tcea1 Tcf1 Tef Tnrc11
724	GO:0042107 [5]: cytokine metabolism	8	8	3680	28	8913	-5.57	0.0	0.14	0.04	B7h3 Cebpb Fcer1a Glmn Il1rap Map2k3 Rel Rnf128
725	GO:0009451 [6]: RNA modification	17	17	3671	35	8906	-5.58	0.0	1.09	0.44	Apobec2 Bing4 Cdh16 Cubn Dars Farslb Gtpbp3 Hars Harsl Kars Lamp2 Mettl3 Nars Qtrt1 Rarsl Slc22a17 Wars
726	GO:0030593 [7]: neutrophil chemotaxis	1	1	3687	10	8931	-5.58	0.0	0.02	0.0	Prkca
727	GO:0007416 [6]: synaptogenesis	1	1	3687	10	8931	-5.58	0.0	0.02	0.0	Catnd2
728	GO:0007156 [6]: homophilic cell adhesion	21	21	3667	49	8892	-5.59	0.0	0.72	0.32	Cdh11 Cdh16 Cdh2 Cdh20 Cdh22 Cdh8 Celsr1 Celsr2 Clstn1 Clstn2 Clstn3 Dsg2 Pcdh15 Pcdh18 Pcdh20 Pcdh21 Pcdhb11 Pcdhb2 Pcdhb21 Pcdhb4 Pcdhb7
729	GO:0001816 [5]: cytokine production	9	9	3679	30	8911	-5.6	0.0	0.17	0.04	B7h3 Cebpb Elf1 Fcer1a Glmn Il1rap Map2k3 Rel Rnf128
730	GO:0018193 [8]: peptidyl-amino acid modification	19	19	3669	42	8899	-5.6	0.0	0.88	0.32	2410012M04Rik Alg12 Clk1 Clk2 Clk4 Cntf Ddost Dyrk1a Dyrk3 Fcer1a Ggcx Hrmt1l2 Il3 Il5 P4ha1 P4hb Pbk Pdgfc Prkca
731	GO:0016066 [5]: cellular defense response (sensu Vertebrata)	6	6	3682	23	8918	-5.6	0.0	0.12	0.03	B7h3 Clec2d Clec2h Glmn Il1rap Rel
732	GO:0019220 [6]: regulation of phosphate metabolism	6	6	3682	23	8918	-5.6	0.0	0.12	0.03	Cntf Fcer1a Il3 Il5 Pdgfc Prkca
733	GO:0042325 [7]: regulation of phosphorylation	6	6	3682	23	8918	-5.6	0.0	0.12	0.03	Cntf Fcer1a Il3 Il5 Pdgfc Prkca
734	GO:0051174 [5]: regulation of phosphorus metabolism	6	6	3682	23	8918	-5.6	0.0	0.12	0.03	Cntf Fcer1a Il3 Il5 Pdgfc Prkca
735	GO:0006958 [7]: complement activation, classical pathway	6	6	3682	23	8918	-5.6	0.0	0.12	0.03	1700013L23Rik C8b C9 Cfi Masp1 Mbl1
736	GO:0016051 [6]: carbohydrate biosynthesis	18	18	3670	39	8902	-5.61	0.0	0.93	0.32	Agc1 Atf4 B3galt1 B3galt3 Car5a Cmas D3Bwg0562e Fbp1 Fbp2 Gne Gnpda1 Gnpnat1 Gys1 Hs2st1 Isyna1 Lalba Pcx Uap1
737	GO:0006875 [7]: metal ion homeostasis	17	17	3671	36	8905	-5.61	0.0	0.99	0.37	1300017J02Rik Clstn1 Commd1 Fthl17 Ftmt Gpr12 Mfi2 Mt4 Nucb2 Pth Pthlh Rshl1 Slc39a4 Stc1 Trf Trfr2 Vdr
738	GO:0044272 [6]: sulfur compound biosynthesis	8	8	3680	12	8929	-5.61	0.0	1.59	0.49	Bhmt Bhmt2 Cbs Cth Gclc Ggt1 Hs2st1 Mat2a
739	GO:0048066 [3]: pigmentation	12	12	3676	22	8919	-5.61	0.0	1.31	0.49	Alad Alas2 Blvra Cpox Dct Ednrb Hebp1 Muted Ncb5or Ppox Uros p
740	GO:0006334 [8]: nucleosome assembly	19	19	3669	43	8898	-5.62	0.0	0.8	0.32	1700012L04Rik 1700113O17Rik Asf1a D10Bwg0791e H1f0 H2afv H2afy H2afz H3f3a H3f3b Hist1h1e Hist1h2bc Hist1h4i Hist3h2ba Mcm2 Nap1l2 Set Tmem38b Tspyl1
741	GO:0006817 [8]: phosphate transport	11	11	3677	34	8907	-5.62	0.0	0.22	0.06	Ank Col11a1 Col12a1 Col17a1 Col18a1 Col1a1 Col9a1 Emid2 Mbl1 Sftpd Slc34a2
742	GO:0000187 [6]: activation of MAPK	4	4	3684	18	8923	-5.62	0.0	0.08	0.01	Avpi1 Cspg4 Fcer1a Pde6h
743	GO:0007178 [7]: transmembrane receptor protein serine/threonine kinase signaling pathway	17	17	3671	45	8896	-5.63	0.0	0.4	0.17	Acvr1 Acvr2 Acvr2b Akap3 Akap4 Amhr2 D0H4S114 Dusp22 Fstl3 Gdnf Nodal Smad4 Smad6 Sostdc1 Strap Tob1 Twsg1
744	GO:0030198 [4]: extracellular matrix organization and biogenesis	13	13	3675	25	8916	-5.64	0.0	1.2	0.46	Agc1 Catnb Catnd2 Col11a1 Col18a1 Col19a1 Col4a6 Dmp1 Elf3 Mia1 Pomt1 Ptk2 Tgfb2
745	GO:0043062 [3]: extracellular structure organization and biogenesis	13	13	3675	25	8916	-5.64	0.0	1.2	0.46	Agc1 Catnb Catnd2 Col11a1 Col18a1 Col19a1 Col4a6 Dmp1 Elf3 Mia1 Pomt1 Ptk2 Tgfb2
746	GO:0045944 [9]: positive regulation of transcription from Pol II promoter	18	18	3670	41	8900	-5.65	0.0	0.77	0.32	Arnt2 Atf4 Churc1 Cnbp1 Cnot7 Lef1 Myocd Nkx2-5 Nr5a1 Plagl2 Pparbp Rarg Rxra Smad4 Surb7 Tcf1 Tef Tnrc11
747	GO:0007411 [6]: axon guidance	15	15	3673	31	8910	-5.66	0.0	1.03	0.4	Artn Chl1 Dpysl5 Epha4 Ephb3 Etv1 Foxd1 Foxg1 Lmx1a Neurog2 Ntn1 Robo1 Sema5a Tnfrsf12a Vasp
748	GO:0042089 [6]: cytokine biosynthesis	8	8	3680	27	8914	-5.66	0.0	0.17	0.04	B7h3 Cebpb Fcer1a Glmn Il1rap Map2k3 Rel Rnf128
749	GO:0009888 [5]: histogenesis	18	18	3670	43	8898	-5.67	0.0	0.64	0.28	Agc1 Angpt1 Angpt4 Arc Bmx Catnb Churc1 Col11a1 Ctgf Lhx2 Mmp13 Otor Ovol1 Ppard Ppp2ca Prkar1a Tcf3 Twsg1
750	GO:0050954 [6]: sensory perception of mechanical stimulus	13	13	3675	37	8904	-5.68	0.0	0.3	0.11	Accn1 Atp2b2 Atp6v1b1 Cdkn2d Dfna5h Myo15 Myo6 Myo7a Ndufb9 Otos Pcdh15 Tbl1xr1 Timm9
751	GO:0050982 [7]: detection of mechanical stimulus	13	13	3675	37	8904	-5.68	0.0	0.3	0.11	Accn1 Atp2b2 Atp6v1b1 Cdkn2d Dfna5h Myo15 Myo6 Myo7a Ndufb9 Otos Pcdh15 Tbl1xr1 Timm9
752	GO:0002009 [4]: morphogenesis of an epithelium	15	15	3673	32	8909	-5.69	0.0	0.93	0.32	Celsr1 Chuk Crb3 Crygs Dag1 Dmbt1 Ltap Pcdh15 Ppp3r1 Pthlh Ptk7 Tbx5 Twist1 Vasp Zic5
753	GO:0007160 [5]: cell-matrix adhesion	15	15	3673	40	8901	-5.7	0.0	0.4	0.16	A030005K14Rik Bbs2 Cdk5 Ctgf Epdr2 Gpld1 Itga5 Itga8 Itga9 Itgb2l Itgb6 Itgbl1 Lims1 Mia1 Nid2
754	GO:0035282 [3]: segmentation	3	3	3685	15	8926	-5.7	0.0	0.07	0.01	Lef1 Tbx18 Tcf3
755	GO:0045619 [5]: regulation of lymphocyte differentiation	3	3	3685	15	8926	-5.7	0.0	0.07	0.01	Bad Hmgb3 Il15
756	GO:0007612 [4]: learning	3	3	3685	15	8926	-5.7	0.0	0.07	0.01	Catnd2 Chst10 Vdac1
757	GO:0043009 [5]: embryonic development (sensu Vertebrata)	16	16	3672	40	8901	-5.72	0.0	0.52	0.19	Acvr1 Cops3 Cryaa Cryab Dmbt1 Dnmt3l Fkbp8 Hsf4 Lef1 Mab21l2 Pparbp Six3 Tbx18 Tcfap2c Twsg1 Ube2a
758	GO:0046903 [3]: secretion	15	15	3673	33	8908	-5.72	0.0	0.84	0.32	Cacna1b Ensa Fcer1a Guca1b Guca2b Il1rn Kcnn4 Pou2f2 Rapgef4 Sec61a1 Sec61a2 Syn3 Syt1 Syt4 Tac4
759	GO:0006644 [7]: phospholipid metabolism	16	16	3672	39	8902	-5.73	0.0	0.58	0.24	2010300G19Rik 2810004N20Rik AU041707 Atp8b3 Cept1 Dgke Gpld1 Isyna1 Lrat Pcyt1a Pigc Pigf Pik3c2a Pip5k1b Pla2g1b Ptdss1
760	GO:0030182 [4]: neuron differentiation	10	10	3678	18	8923	-5.73	0.0	1.26	0.49	Atoh1 Cebpb Epha2 Foxg1 Hes1 Hes5 Lmx1a Napa Nr4a2 Runx1
761	GO:0030326 [6]: embryonic limb morphogenesis	10	10	3678	18	8923	-5.73	0.0	1.26	0.49	Catnb Dlx5 Fbn2 Lrp5 Lrp6 Pparbp Tbx5 Twist1 Wnt7a Wnt9a
762	GO:0035113 [5]: embryonic appendage morphogenesis	10	10	3678	18	8923	-5.73	0.0	1.26	0.49	Catnb Dlx5 Fbn2 Lrp5 Lrp6 Pparbp Tbx5 Twist1 Wnt7a Wnt9a
763	GO:0017015 [5]: regulation of transforming growth factor beta receptor signaling pathway	6	6	3682	8	8933	-5.73	0.0	1.61	0.49	D0H4S114 Fstl3 Sostdc1 Strap Tob1 Twsg1
764	GO:0030574 [9]: collagen catabolism	6	6	3682	8	8933	-5.73	0.0	1.61	0.49	Mmp13 Mmp14 Mmp2 Mmp3 Mmp7 Prtn3
765	GO:0046519 [8]: sphingoid metabolism	6	6	3682	8	8933	-5.73	0.0	1.61	0.49	Asah3 Cel Gal3st1 Lass4 Lypla3 Sgpp1
766	GO:0007005 [6]: mitochondrion organization and biogenesis	6	6	3682	8	8933	-5.73	0.0	1.61	0.49	1700020C11Rik Mrpl39 Nrf1 Pmaip1 Timm8a Timm8b
767	GO:0001701 [6]: embryonic development (sensu Mammalia)	14	14	3674	30	8911	-5.74	0.0	0.9	0.32	Acvr1 Cops3 Cryaa Cryab Dmbt1 Dnmt3l Fkbp8 Hsf4 Mab21l2 Pparbp Six3 Tcfap2c Twsg1 Ube2a
768	GO:0009314 [6]: response to radiation	14	14	3674	30	8911	-5.74	0.0	0.9	0.32	Accn1 C6.1A Gnat1 Guca1a Guca1b Hus1 Mbd4 Msh2 Msh6 Pdcl3 Pde6d Pmaip1 Prom1 Rho
769	GO:0035239 [4]: tube morphogenesis	8	8	3680	26	8915	-5.75	0.0	0.2	0.06	Catnb Lama5 Ltap Pbx1 Ptk7 Twist1 Vasp Zic5
770	GO:0007548 [3]: sex differentiation	12	12	3676	24	8917	-5.75	0.0	1.05	0.41	Afp Amhr2 Fanca Lgr8 Msh4 Nr5a1 Og2x Pbx1 Sirt1 Sry Taf4a Wnt4
771	GO:0042098 [6]: T-cell proliferation	4	4	3684	17	8924	-5.76	0.0	0.1	0.02	B7h3 Ccnd3 Cxcr4 Il15
772	GO:0051049 [5]: regulation of transport	15	15	3673	36	8905	-5.76	0.0	0.62	0.26	Aps Aspscr1 Cbll1 Edar Pacsin1 Prkca Ptx3 Rab3a Rab3c Rab3d Rab4a Rab5b Rapgef4 Tacc3 Tcrim
773	GO:0008284 [6]: positive regulation of cell proliferation	13	13	3675	35	8906	-5.76	0.0	0.39	0.15	Cnbp1 Col18a1 Gkn1 Hsf4 Il15 Ilk Mab21l2 Myocd Pdgfc Sphk1 Tnfsf13 Ube2c Wdr39
774	GO:0016052 [6]: carbohydrate catabolism	14	14	3674	36	8905	-5.77	0.0	0.47	0.18	Aldob Bad Bpgm Eno2 Hk1 Hk2 Ldh2 Lrrc16 Pdha1 Pdha2 Pdhb Pgd Pgk2 Xlkd1
775	GO:0044275 [7]: cellular carbohydrate catabolism	14	14	3674	36	8905	-5.77	0.0	0.47	0.18	Aldob Bad Bpgm Eno2 Hk1 Hk2 Ldh2 Lrrc16 Pdha1 Pdha2 Pdhb Pgd Pgk2 Xlkd1
776	GO:0008285 [6]: negative regulation of cell proliferation	14	14	3674	36	8905	-5.77	0.0	0.47	0.18	B7h3 Bcl11b Frk Glmn Gpr54 Mllt7 Mtbp Nck2 Pmaip1 Prkrir Prox1 Tax1bp3 Tff1 Tnfrsf13b
777	GO:0046058 [8]: cAMP metabolism	2	2	3686	12	8929	-5.77	0.0	0.06	0.0	Adcy7 Tifp39
778	GO:0048489 [6]: synaptic vesicle transport	2	2	3686	12	8929	-5.77	0.0	0.06	0.0	Catnb Snca
779	GO:0007605 [7]: perception of sound	12	12	3676	33	8908	-5.78	0.0	0.36	0.13	Atp2b2 Atp6v1b1 Cdkn2d Dfna5h Myo15 Myo6 Myo7a Ndufb9 Otos Pcdh15 Tbl1xr1 Timm9
780	GO:0009636 [7]: response to toxin	5	5	3683	6	8935	-5.78	0.0	1.65	0.49	Abhd6 Blmh Drpla Ephx1 Pon1
781	GO:0010003 [8]: gastrulation (sensu Mammalia)	5	5	3683	6	8935	-5.78	0.0	1.65	0.49	Catnb Lrp5 Lrp6 Rnf2 Smad4
782	GO:0044242 [6]: cellular lipid catabolism	5	5	3683	6	8935	-5.78	0.0	1.65	0.49	Asah3 Cel Cyp39a1 Lipe Pla2g1b
783	GO:0048276 [7]: gastrulation (sensu Vertebrata)	5	5	3683	6	8935	-5.78	0.0	1.65	0.49	Catnb Lrp5 Lrp6 Rnf2 Smad4
784	GO:0051216 [6]: cartilage development	5	5	3683	6	8935	-5.78	0.0	1.65	0.49	Agc1 Col11a1 Ctgf Mmp13 Otor
785	GO:0001702 [6]: gastrulation (sensu Deuterostomia)	5	5	3683	6	8935	-5.78	0.0	1.65	0.49	Catnb Lrp5 Lrp6 Rnf2 Smad4
786	GO:0007127 [9]: meiosis I	5	5	3683	6	8935	-5.78	0.0	1.65	0.49	Mlh1 Msh4 Msh5 Psmd13 Pttg1
787	GO:0007271 [8]: synaptic transmission, cholinergic	5	5	3683	6	8935	-5.78	0.0	1.65	0.49	Chrna4 Chrna6 Chrnb2 Chrnb3 Chrnb4
788	GO:0009110 [6]: vitamin biosynthesis	5	5	3683	6	8935	-5.78	0.0	1.65	0.49	BC016495 Gulo Nmnat1 Nmnat3 Qprt
789	GO:0009161 [8]: ribonucleoside monophosphate metabolism	5	5	3683	6	8935	-5.78	0.0	1.65	0.49	Gart Gmpr2 Impdh1 Prps1 Prps2
790	GO:0030073 [6]: insulin secretion	3	3	3685	2	8939	-5.78	0.0	1.88	0.54	Ensa Il1rn Rapgef4
791	GO:0030335 [7]: positive regulation of cell migration	3	3	3685	2	8939	-5.78	0.0	1.88	0.54	Arhgap8 Cbll1 Col18a1
792	GO:0042267 [7]: natural killer cell mediated cytotoxicity	3	3	3685	2	8939	-5.78	0.0	1.88	0.54	Clec2d H2-Bl Klrb1c
793	GO:0042269 [8]: regulation of natural killer cell mediated cytotoxicity	3	3	3685	2	8939	-5.78	0.0	1.88	0.54	Clec2d H2-Bl Klrb1c
794	GO:0043112 [7]: receptor metabolism	3	3	3685	2	8939	-5.78	0.0	1.88	0.54	Caml Fnta Tcrim
795	GO:0048265 [5]: response to pain	3	3	3685	2	8939	-5.78	0.0	1.88	0.54	Dbh Slc6a2 Tac1
796	GO:0050828 [4]: regulation of liquid surface tension	3	3	3685	2	8939	-5.78	0.0	1.88	0.54	Sftpb Sftpc Sftpd
797	GO:0051052 [6]: regulation of DNA metabolism	3	3	3685	2	8939	-5.78	0.0	1.88	0.54	Gmnn Msh2 Msh6
798	GO:0051272 [6]: positive regulation of cell motility	3	3	3685	2	8939	-5.78	0.0	1.88	0.54	Arhgap8 Cbll1 Col18a1
799	GO:0001678 [5]: cell glucose homeostasis	3	3	3685	2	8939	-5.78	0.0	1.88	0.54	Foxa3 Gckr Socs6
800	GO:0001890 [5]: placenta development	3	3	3685	2	8939	-5.78	0.0	1.88	0.54	Ccnf Cebpb Pparbp
801	GO:0006054 [7]: N-acetylneuraminate metabolism	3	3	3685	2	8939	-5.78	0.0	1.88	0.54	Cmah Cmas Gne
802	GO:0006081 [5]: aldehyde metabolism	3	3	3685	2	8939	-5.78	0.0	1.88	0.54	Atp5g3 Idh1 Idh2
803	GO:0006542 [9]: glutamine biosynthesis	3	3	3685	2	8939	-5.78	0.0	1.88	0.54	Pycr1 Pycr2 Pycs
804	GO:0006544 [8]: glycine metabolism	3	3	3685	2	8939	-5.78	0.0	1.88	0.54	Dmgdh Sardh Shmt1
805	GO:0006566 [8]: threonine metabolism	3	3	3685	2	8939	-5.78	0.0	1.88	0.54	BC051244 Bhmt Bhmt2
806	GO:0007131 [7]: meiotic recombination	3	3	3685	2	8939	-5.78	0.0	1.88	0.54	Mlh1 Msh4 Msh5
807	GO:0009200 [8]: deoxyribonucleoside triphosphate metabolism	3	3	3685	2	8939	-5.78	0.0	1.88	0.54	Dtymk Nudt1 Tyki
808	GO:0001505 [7]: regulation of neurotransmitter levels	14	14	3674	32	8909	-5.79	0.0	0.73	0.32	Cacna1b Comt Fcer1a Gad1 Gad2 Hnmt Maoa Nr4a2 Slc17a6 Slc5a8 Slc6a3 Syn3 Syt1 Syt4
809	GO:0043038 [7]: amino acid activation	13	13	3675	28	8913	-5.79	0.0	0.87	0.32	Bing4 Cdh16 Cubn Dars Farslb Hars Harsl Kars Lamp2 Nars Rarsl Slc22a17 Wars
810	GO:0043039 [8]: tRNA aminoacylation	13	13	3675	28	8913	-5.79	0.0	0.87	0.32	Bing4 Cdh16 Cubn Dars Farslb Hars Harsl Kars Lamp2 Nars Rarsl Slc22a17 Wars
811	GO:0006418 [8]: tRNA aminoacylation for protein translation	13	13	3675	28	8913	-5.79	0.0	0.87	0.32	Bing4 Cdh16 Cubn Dars Farslb Hars Harsl Kars Lamp2 Nars Rarsl Slc22a17 Wars
812	GO:0001656 [7]: metanephros development	5	5	3683	19	8922	-5.8	0.0	0.14	0.04	Aph1a Gdf11 Gdnf Pbx1 Rara
813	GO:0006690 [7]: icosanoid metabolism	5	5	3683	19	8922	-5.8	0.0	0.14	0.04	Alox12 Aloxe3 Fcer1a Ptgds Ptges
814	GO:0019363 [7]: pyridine nucleotide biosynthesis	4	4	3684	4	8937	-5.81	0.0	1.72	0.49	BC016495 Nmnat1 Nmnat3 Qprt
815	GO:0030510 [6]: regulation of BMP signaling pathway	4	4	3684	4	8937	-5.81	0.0	1.72	0.49	Fstl3 Sostdc1 Tob1 Twsg1
816	GO:0030514 [7]: negative regulation of BMP signaling pathway	4	4	3684	4	8937	-5.81	0.0	1.72	0.49	Fstl3 Sostdc1 Tob1 Twsg1
817	GO:0006302 [7]: double-strand break repair	4	4	3684	4	8937	-5.81	0.0	1.72	0.49	G22p1 Mre11a Rad52 Xrcc5
818	GO:0007173 [8]: epidermal growth factor receptor signaling pathway	4	4	3684	4	8937	-5.81	0.0	1.72	0.49	Caml Hbegf Nck2 Pde6h
819	GO:0007595 [5]: lactation	4	4	3684	4	8937	-5.81	0.0	1.72	0.49	Neurl Prl Pthlh Usf2
820	GO:0009405 [3]: pathogenesis	4	4	3684	4	8937	-5.81	0.0	1.72	0.49	Edn2 Edn3 Fxr2h Sncaip
821	GO:0006986 [5]: response to unfolded protein	12	12	3676	32	8909	-5.81	0.0	0.41	0.17	Dnajb1 Eif2ak3 Ern1 Ern2 Hsbp1 Hsf4 Hspa1a Hspa2 Hspa4l Hspa5bp1 Hspe1 Txndc4
822	GO:0019320 [8]: hexose catabolism	13	13	3675	29	8912	-5.81	0.0	0.78	0.32	Aldob Bad Bpgm Eno2 Hk1 Hk2 Ldh2 Lrrc16 Pdha1 Pdha2 Pdhb Pgd Pgk2
823	GO:0046164 [6]: alcohol catabolism	13	13	3675	29	8912	-5.81	0.0	0.78	0.32	Aldob Bad Bpgm Eno2 Hk1 Hk2 Ldh2 Lrrc16 Pdha1 Pdha2 Pdhb Pgd Pgk2
824	GO:0046365 [7]: monosaccharide catabolism	13	13	3675	29	8912	-5.81	0.0	0.78	0.32	Aldob Bad Bpgm Eno2 Hk1 Hk2 Ldh2 Lrrc16 Pdha1 Pdha2 Pdhb Pgd Pgk2
825	GO:0006007 [9]: glucose catabolism	13	13	3675	29	8912	-5.81	0.0	0.78	0.32	Aldob Bad Bpgm Eno2 Hk1 Hk2 Ldh2 Lrrc16 Pdha1 Pdha2 Pdhb Pgd Pgk2
826	GO:0051248 [6]: negative regulation of protein metabolism	7	7	3681	11	8930	-5.82	0.0	1.37	0.49	Ang3 B7h3 Eif2ak1 Eif4ebp2 Nfx1 Rnf128 Spp2
827	GO:0050906 [6]: sensory transduction	1	1	3687	9	8932	-5.82	0.0	0.03	0.0	Accn1
828	GO:0001704 [6]: formation of primary germ layer	1	1	3687	9	8932	-5.82	0.0	0.03	0.0	Prkar1a
829	GO:0030030 [5]: cell projection organization and biogenesis	7	7	3681	23	8918	-5.83	0.0	0.2	0.06	Bbs2 Foxj1 Nck1 Nck2 Nckap1 Neurl Wasl
830	GO:0042035 [7]: regulation of cytokine biosynthesis	7	7	3681	23	8918	-5.83	0.0	0.2	0.06	B7h3 Cebpb Fcer1a Glmn Map2k3 Rel Rnf128
831	GO:0045597 [5]: positive regulation of cell differentiation	7	7	3681	23	8918	-5.83	0.0	0.2	0.06	B7h3 Bad Dmbt1 Fgfr3 Hsf4 Nkx2-2 Wnt7b
832	GO:0009266 [6]: response to temperature	8	8	3680	25	8916	-5.83	0.0	0.23	0.07	4833428E21Rik A030005K14Rik Cryab Dnajb3 Hspa1a Hspa2 Krtap5-1 Stk4
833	GO:0018108 [9]: peptidyl-tyrosine phosphorylation	11	11	3677	30	8911	-5.83	0.0	0.38	0.14	Clk1 Clk2 Clk4 Cntf Dyrk1a Dyrk3 Fcer1a Il3 Il5 Pdgfc Prkca
834	GO:0018212 [9]: peptidyl-tyrosine modification	11	11	3677	30	8911	-5.83	0.0	0.38	0.14	Clk1 Clk2 Clk4 Cntf Dyrk1a Dyrk3 Fcer1a Il3 Il5 Pdgfc Prkca
835	GO:0046467 [7]: membrane lipid biosynthesis	11	11	3677	30	8911	-5.83	0.0	0.38	0.14	2010300G19Rik AU041707 Cept1 Dgke Gal3st1 Isyna1 Lass4 Pcyt1a Pigc Pigf Ptdss1
836	GO:0051094 [4]: positive regulation of development	11	11	3677	30	8911	-5.83	0.0	0.38	0.14	B7h3 Bad Dmbt1 Fgfr3 Hsf4 Metrn Nkx2-2 Ntn1 Tiam1 Tnfrsf12a Wnt7b
837	GO:0008632 [7]: apoptotic program	12	12	3676	27	8914	-5.85	0.0	0.75	0.32	Bak1 Casp8ap2 Dffa Esrrbl1 Eya2 Mgmt Nr4a1 Pdcd8 Pim2 Pmaip1 Ripk2 Rnf7
838	GO:0006733 [7]: oxidoreduction coenzyme metabolism	8	8	3680	14	8927	-5.86	0.0	1.21	0.47	BC016495 Coq6 Coq7 Dcxr Nmnat1 Nmnat3 Pgd Qprt
839	GO:0006807 [4]: nitrogen compound metabolism	8	8	3680	14	8927	-5.86	0.0	1.21	0.47	Arg1 Arg2 Asl Ass1 Nit1 Nit2 Otc Ptx3
840	GO:0050727 [6]: regulation of inflammatory response	3	3	3685	14	8927	-5.86	0.0	0.09	0.02	B7h3 Fcer1a Prkca
841	GO:0001763 [5]: branching morphogenesis	3	3	3685	14	8927	-5.86	0.0	0.09	0.02	Catnb Lama5 Pbx1
842	GO:0001894 [4]: tissue homeostasis	3	3	3685	14	8927	-5.86	0.0	0.09	0.02	Aps Pthlh Tnfrsf13b
843	GO:0035107 [4]: appendage morphogenesis	10	10	3678	20	8921	-5.86	0.0	0.98	0.36	Catnb Dlx5 Fbn2 Lrp5 Lrp6 Pparbp Tbx5 Twist1 Wnt7a Wnt9a
844	GO:0035108 [5]: limb morphogenesis	10	10	3678	20	8921	-5.86	0.0	0.98	0.36	Catnb Dlx5 Fbn2 Lrp5 Lrp6 Pparbp Tbx5 Twist1 Wnt7a Wnt9a
845	GO:0006805 [5]: xenobiotic metabolism	9	9	3679	17	8924	-5.86	0.0	1.08	0.44	Abhd6 Aip Comt Dbh Ephx1 Maoa Nr4a2 Sdfr2 Slc6a3
846	GO:0009410 [7]: response to xenobiotic stimulus	9	9	3679	17	8924	-5.86	0.0	1.08	0.44	Abhd6 Aip Comt Dbh Ephx1 Maoa Nr4a2 Sdfr2 Slc6a3
847	GO:0009952 [4]: anterior/posterior pattern formation	11	11	3677	29	8912	-5.87	0.0	0.43	0.18	Acvr2b Arc Lef1 Lrp5 Lrp6 Nodal Rnf2 Smad4 Tbx1 Tbx18 Tcf3
848	GO:0030334 [6]: regulation of cell migration	9	9	3679	26	8915	-5.88	0.0	0.31	0.11	Arhgap8 Cbll1 Cdk5 Col18a1 Cxcr4 Gpr54 Lama5 Ntn1 Unc5c
849	GO:0051270 [5]: regulation of cell motility	9	9	3679	26	8915	-5.88	0.0	0.31	0.11	Arhgap8 Cbll1 Cdk5 Col18a1 Cxcr4 Gpr54 Lama5 Ntn1 Unc5c
850	GO:0046148 [5]: pigment biosynthesis	6	6	3682	9	8932	-5.89	0.0	1.37	0.49	Alad Alas2 Cpox Dct Ppox Uros
851	GO:0006595 [7]: polyamine metabolism	6	6	3682	9	8932	-5.89	0.0	1.37	0.49	Amd1 Dhps Oazin Sat1 Smox Sms
852	GO:0006941 [4]: striated muscle contraction	6	6	3682	9	8932	-5.89	0.0	1.37	0.49	Myh3 Myh4 Myh6 Myh7 Myh8 Myom2
853	GO:0006096 [8]: glycolysis	11	11	3677	24	8917	-5.89	0.0	0.8	0.32	Aldob Bpgm Eno2 Hk1 Hk2 Ldh2 Lrrc16 Pdha1 Pdha2 Pdhb Pgk2
854	GO:0001817 [6]: regulation of cytokine production	8	8	3680	24	8917	-5.9	0.0	0.28	0.09	B7h3 Cebpb Elf1 Fcer1a Glmn Map2k3 Rel Rnf128
855	GO:0019221 [6]: cytokine and chemokine mediated signaling pathway	4	4	3684	16	8925	-5.9	0.0	0.13	0.04	Aps Il1rap Lmtn Rqcd1
856	GO:0042087 [6]: cell-mediated immune response	4	4	3684	16	8925	-5.9	0.0	0.13	0.04	B7h3 Glmn Il1rap Rel
857	GO:0046456 [8]: icosanoid biosynthesis	4	4	3684	16	8925	-5.9	0.0	0.13	0.04	Alox12 Aloxe3 Fcer1a Ptgds
858	GO:0007626 [3]: locomotory behavior	11	11	3677	27	8914	-5.91	0.0	0.55	0.21	Astn1 Cacna1b Celsr1 Epha4 Gnao1 Jph3 Npas2 Ntan1 Pcdh15 Qk Zfp312
859	GO:0030031 [6]: cell projection biogenesis	7	7	3681	22	8919	-5.91	0.0	0.24	0.07	Bbs2 Foxj1 Nck1 Nck2 Nckap1 Neurl Wasl
860	GO:0001932 [8]: regulation of protein amino acid phosphorylation	6	6	3682	20	8921	-5.91	0.0	0.2	0.06	Cntf Fcer1a Il3 Il5 Pdgfc Prkca
861	GO:0008360 [5]: regulation of cell shape	5	5	3683	18	8923	-5.92	0.0	0.17	0.04	Cfdp1 Palm Ppp6c Sprr1b Sprr2a
862	GO:0030323 [4]: respiratory tube development	9	9	3679	18	8923	-5.93	0.0	0.95	0.33	Catnb Dhcr7 Fgfr4 Foxf1a Lama5 Pthlh Spry2 Tbx5 Traf4
863	GO:0048048 [5]: embryonic eye morphogenesis	8	8	3680	15	8926	-5.94	0.0	1.05	0.41	Cryaa Cryab Fkbp8 Hsf4 Mab21l2 Pparbp Six3 Twsg1
864	GO:0001747 [6]: eye morphogenesis (sensu Mammalia)	8	8	3680	15	8926	-5.94	0.0	1.05	0.41	Cryaa Cryab Fkbp8 Hsf4 Mab21l2 Pparbp Six3 Twsg1
865	GO:0045058 [5]: T-cell selection	2	2	3686	11	8930	-5.96	0.0	0.07	0.01	Il15 Mink1
866	GO:0001776 [5]: immune cell homeostasis	2	2	3686	11	8930	-5.96	0.0	0.07	0.01	Aps Tnfrsf13b
867	GO:0006171 [8]: cAMP biosynthesis	2	2	3686	11	8930	-5.96	0.0	0.07	0.01	Adcy7 Tifp39
868	GO:0007015 [9]: actin filament organization	10	10	3678	24	8917	-5.96	0.0	0.59	0.24	Arpc5 Espn Mtss1 Nck1 Nck2 Tmod1 Tmod2 Tmod3 Trip10 Ush1c
869	GO:0042044 [5]: fluid transport	5	5	3683	7	8934	-5.97	0.0	1.36	0.49	Aqp2 Aqp3 Aqp5 Aqp8 Mip
870	GO:0046068 [8]: cGMP metabolism	5	5	3683	7	8934	-5.97	0.0	1.36	0.49	Guca2b Gucy1b3 Gucy2e Nppc Npr1
871	GO:0006833 [6]: water transport	5	5	3683	7	8934	-5.97	0.0	1.36	0.49	Aqp2 Aqp3 Aqp5 Aqp8 Mip
872	GO:0008016 [5]: regulation of heart contraction rate	5	5	3683	7	8934	-5.97	0.0	1.36	0.49	Cacna1b Gnao1 Hbegf Kcnh2 Sp4
873	GO:0008272 [8]: sulfate transport	5	5	3683	7	8934	-5.97	0.0	1.36	0.49	Mpst Slc26a1 Slc26a2 Slc26a8 Tst
874	GO:0008366 [6]: nerve ensheathment	5	5	3683	7	8934	-5.97	0.0	1.36	0.49	Cldn11 Gal3st1 Pou3f1 Ppard Qk
875	GO:0009123 [7]: nucleoside monophosphate metabolism	5	5	3683	7	8934	-5.97	0.0	1.36	0.49	Gart Gmpr2 Impdh1 Prps1 Prps2
876	GO:0046916 [8]: transition metal ion homeostasis	9	9	3679	19	8922	-5.97	0.0	0.83	0.32	1300017J02Rik Commd1 Fthl17 Ftmt Mfi2 Rshl1 Slc39a4 Trf Trfr2
877	GO:0007519 [6]: myogenesis	9	9	3679	19	8922	-5.97	0.0	0.83	0.32	Cdon Cenpf Col19a1 Csrp3 Ky Plg Sirt1 Tcap Vamp5
878	GO:0007611 [3]: learning and/or memory	9	9	3679	19	8922	-5.97	0.0	0.83	0.32	Catnd2 Chrnb2 Chst10 Fmr2 Itga5 Itga8 Ntan1 Tmod2 Vdac1
879	GO:0043010 [6]: eye morphogenesis (sensu Vertebrata)	8	8	3680	16	8925	-5.99	0.0	0.91	0.32	Cryaa Cryab Fkbp8 Hsf4 Mab21l2 Pparbp Six3 Twsg1
880	GO:0007602 [8]: phototransduction	8	8	3680	16	8925	-5.99	0.0	0.91	0.32	Accn1 Gnat1 Guca1a Guca1b Pdcl3 Pde6d Prom1 Rho
881	GO:0001822 [6]: kidney development	6	6	3682	19	8922	-6.0	0.0	0.25	0.07	Anxa4 Aph1a Gdf11 Gdnf Pbx1 Rara
882	GO:0042475 [6]: odontogenesis (sensu Vertebrata)	3	3	3685	13	8928	-6.01	0.0	0.12	0.03	Chuk Edaradd Lef1
883	GO:0042476 [5]: odontogenesis	3	3	3685	13	8928	-6.01	0.0	0.12	0.03	Chuk Edaradd Lef1
884	GO:0042828 [6]: response to pathogen	3	3	3685	13	8928	-6.01	0.0	0.12	0.03	Ifna1 Ifnb1 Wasl
885	GO:0009968 [5]: negative regulation of signal transduction	9	9	3679	22	8919	-6.01	0.0	0.55	0.21	Dkk3 Elf1 Fstl3 Prkca Six3 Sostdc1 Strap Tob1 Twsg1
886	GO:0008654 [8]: phospholipid biosynthesis	9	9	3679	22	8919	-6.01	0.0	0.55	0.21	2010300G19Rik AU041707 Cept1 Dgke Isyna1 Pcyt1a Pigc Pigf Ptdss1
887	GO:0048015 [7]: phosphoinositide-mediated signaling	9	9	3679	21	8920	-6.01	0.0	0.63	0.27	Ccl28 Centa2 Dgke Dgkg Gng13 Htr2b Sphk2 Tgm2 Trpc2
888	GO:0030282 [6]: bone mineralization	6	6	3682	10	8931	-6.01	0.0	1.16	0.45	Ank B7h3 Mglap Mmp13 P2rx7 Pthlh
889	GO:0008154 [6]: actin polymerization and/or depolymerization	6	6	3682	10	8931	-6.01	0.0	1.16	0.45	Arpc4 Mtss1 Tmod1 Tmod2 Tmod3 Wasf1
890	GO:0009967 [5]: positive regulation of signal transduction	7	7	3681	13	8928	-6.02	0.0	1.02	0.39	Cntf Dusp22 Fcer1a Pde6h Tcrim Tmod2 Twsg1
891	GO:0019319 [8]: hexose biosynthesis	7	7	3681	13	8928	-6.02	0.0	1.02	0.39	Atf4 Car5a Fbp1 Fbp2 Gnpda1 Isyna1 Pcx
892	GO:0046165 [6]: alcohol biosynthesis	7	7	3681	13	8928	-6.02	0.0	1.02	0.39	Atf4 Car5a Fbp1 Fbp2 Gnpda1 Isyna1 Pcx
893	GO:0046364 [7]: monosaccharide biosynthesis	7	7	3681	13	8928	-6.02	0.0	1.02	0.39	Atf4 Car5a Fbp1 Fbp2 Gnpda1 Isyna1 Pcx
894	GO:0006874 [8]: calcium ion homeostasis	7	7	3681	13	8928	-6.02	0.0	1.02	0.39	Clstn1 Gpr12 Nucb2 Pth Pthlh Stc1 Vdr
895	GO:0006879 [8]: iron ion homeostasis	7	7	3681	13	8928	-6.02	0.0	1.02	0.39	1300017J02Rik Fthl17 Ftmt Mfi2 Rshl1 Trf Trfr2
896	GO:0007498 [3]: mesoderm development	7	7	3681	13	8928	-6.02	0.0	1.02	0.39	Bmx Churc1 Lhx2 Ovol1 Ppp2ca Prkar1a Tcf3
897	GO:0030509 [9]: BMP signaling pathway	4	4	3684	15	8926	-6.02	0.0	0.16	0.04	Fstl3 Sostdc1 Tob1 Twsg1
898	GO:0016044 [5]: membrane organization and biogenesis	7	7	3681	20	8921	-6.03	0.0	0.34	0.11	1700020C11Rik Atp8b3 Crb1 Pmaip1 Syt7 Timm8a Timm8b
899	GO:0007249 [7]: I-kappaB kinase/NF-kappaB cascade	7	7	3681	20	8921	-6.03	0.0	0.34	0.11	AW742319 Chuk Irak1bp1 Ripk3 Snip1 Tank Tlr4
900	GO:0007200 [7]: G-protein signaling, coupled to IP3 second messenger (phospholipase C activating)	8	8	3680	17	8924	-6.04	0.0	0.79	0.32	Ccl28 Dgke Dgkg Gng13 Htr2b Sphk2 Tgm2 Trpc2
901	GO:0001655 [5]: urogenital system development	8	8	3680	21	8920	-6.04	0.0	0.44	0.18	Acvr1 Anxa4 Aph1a Gdf11 Gdnf Hells Pbx1 Rara
902	GO:0009798 [4]: axis specification	4	4	3684	5	8936	-6.05	0.0	1.38	0.49	Catnb Rnf2 Tbx18 Tcf3
903	GO:0018346 [10]: protein amino acid prenylation	4	4	3684	5	8936	-6.05	0.0	1.38	0.49	Fnta Gria1 Rp2h Soat2
904	GO:0030258 [6]: lipid modification	4	4	3684	5	8936	-6.05	0.0	1.38	0.49	Mtm1 Mtmr2 Mtmr3 Mtmr9
905	GO:0045814 [4]: negative regulation of gene expression, epigenetic	4	4	3684	5	8936	-6.05	0.0	1.38	0.49	Cbx8 Hells Sirt1 Sirt2
906	GO:0046474 [9]: glycerophospholipid biosynthesis	4	4	3684	5	8936	-6.05	0.0	1.38	0.49	Pcyt1a Pigc Pigf Ptdss1
907	GO:0006342 [5]: chromatin silencing	4	4	3684	5	8936	-6.05	0.0	1.38	0.49	Cbx8 Hells Sirt1 Sirt2
908	GO:0006776 [7]: vitamin A metabolism	4	4	3684	5	8936	-6.05	0.0	1.38	0.49	Cyp26a1 Lcn5 Lrat Rpe65
909	GO:0006997 [5]: nuclear organization and biogenesis	4	4	3684	5	8936	-6.05	0.0	1.38	0.49	Ntn1 Pes1 Prm1 Ptk2
910	GO:0007163 [5]: establishment and/or maintenance of cell polarity	4	4	3684	5	8936	-6.05	0.0	1.38	0.49	Crb3 Foxj1 Ilk Ptk7
911	GO:0009187 [7]: cyclic nucleotide metabolism	8	8	3680	20	8921	-6.05	0.0	0.51	0.19	Adcy7 Cngb3 Guca2b Gucy1b3 Gucy2e Nppc Npr1 Tifp39
912	GO:0009408 [5]: response to heat	8	8	3680	20	8921	-6.05	0.0	0.51	0.19	4833428E21Rik A030005K14Rik Cryab Dnajb3 Hspa1a Hspa2 Krtap5-1 Stk4
913	GO:0030324 [5]: lung development	8	8	3680	18	8923	-6.06	0.0	0.69	0.31	Catnb Dhcr7 Fgfr4 Foxf1a Lama5 Pthlh Spry2 Tbx5
914	GO:0009583 [7]: detection of light	8	8	3680	19	8922	-6.07	0.0	0.59	0.24	Accn1 Gnat1 Guca1a Guca1b Pdcl3 Pde6d Prom1 Rho
915	GO:0009416 [7]: response to light	8	8	3680	19	8922	-6.07	0.0	0.59	0.24	Accn1 Gnat1 Guca1a Guca1b Pdcl3 Pde6d Prom1 Rho
916	GO:0010092 [5]: specification of organ identity	1	1	3687	8	8933	-6.07	0.0	0.05	0.0	Fgfr4
917	GO:0035272 [5]: exocrine system development	1	1	3687	8	8933	-6.07	0.0	0.05	0.0	Edar
918	GO:0042102 [8]: positive regulation of T-cell proliferation	1	1	3687	8	8933	-6.07	0.0	0.05	0.0	Il15
919	GO:0045103 [7]: intermediate filament-based process	1	1	3687	8	8933	-6.07	0.0	0.05	0.0	Sync
920	GO:0046209 [5]: nitric oxide metabolism	1	1	3687	8	8933	-6.07	0.0	0.05	0.0	Ptx3
921	GO:0050868 [8]: negative regulation of T-cell activation	1	1	3687	8	8933	-6.07	0.0	0.05	0.0	B7h3
922	GO:0001707 [5]: mesoderm formation	1	1	3687	8	8933	-6.07	0.0	0.05	0.0	Prkar1a
923	GO:0001759 [4]: induction of an organ	1	1	3687	8	8933	-6.07	0.0	0.05	0.0	Fgfr4
924	GO:0006809 [5]: nitric oxide biosynthesis	1	1	3687	8	8933	-6.07	0.0	0.05	0.0	Ptx3
925	GO:0007193 [9]: G-protein signaling, adenylate cyclase inhibiting pathway	1	1	3687	8	8933	-6.07	0.0	0.05	0.0	Edg1
926	GO:0007431 [6]: salivary gland development	1	1	3687	8	8933	-6.07	0.0	0.05	0.0	Edar
927	GO:0009566 [5]: fertilization	6	6	3682	18	8923	-6.07	0.0	0.29	0.11	Atp8b3 Cd9 Gnpda1 Ovgp1 Zan Zp3r
928	GO:0007050 [7]: cell cycle arrest	6	6	3682	18	8923	-6.07	0.0	0.29	0.11	Cdkn1c Cgref1 Gadd45a Gas2 Msh2 Rprm
929	GO:0007338 [6]: fertilization (sensu Metazoa)	6	6	3682	18	8923	-6.07	0.0	0.29	0.11	Atp8b3 Cd9 Gnpda1 Ovgp1 Zan Zp3r
930	GO:0042133 [5]: neurotransmitter metabolism	7	7	3681	14	8927	-6.07	0.0	0.87	0.32	Comt Gad1 Gad2 Maoa Nr4a2 Slc5a8 Slc6a3
931	GO:0042471 [5]: ear morphogenesis	7	7	3681	14	8927	-6.07	0.0	0.87	0.32	Celsr1 Dlx5 Foxi1 Hmx2 Hmx3 Myo15 Tbx1
932	GO:0051258 [7]: protein polymerization	7	7	3681	14	8927	-6.07	0.0	0.87	0.32	4930542G03Rik Arpc4 Mtss1 Tuba3 Tuba4 Tubd1 Wasf1
933	GO:0009072 [6]: aromatic amino acid family metabolism	7	7	3681	14	8927	-6.07	0.0	0.87	0.32	Dct Hgd Pah Pcbd1 Pts Tat Tdo2
934	GO:0006665 [7]: sphingolipid metabolism	7	7	3681	19	8922	-6.08	0.0	0.4	0.16	Asah3 Cel Gal3st1 Lass4 Lypla3 Sftpb Sgpp1
935	GO:0007269 [4]: neurotransmitter secretion	5	5	3683	16	8925	-6.1	0.0	0.25	0.07	Cacna1b Fcer1a Syn3 Syt1 Syt4
936	GO:0007214 [7]: gamma-aminobutyric acid signaling pathway	6	6	3682	11	8930	-6.11	0.0	0.98	0.36	Gabra1 Gabra3 Gabrb3 Gabrd Gabrg2 Gabrr2
937	GO:0007586 [4]: digestion	6	6	3682	11	8930	-6.11	0.0	0.98	0.36	1810009J06Rik Apoa2 Pgc Pnlip Tac4 Vdr
938	GO:0042551 [5]: nerve maturation	5	5	3683	8	8933	-6.11	0.0	1.13	0.45	Cldn11 Gal3st1 Pou3f1 Ppard Qk
939	GO:0006672 [9]: ceramide metabolism	5	5	3683	8	8933	-6.11	0.0	1.13	0.45	Asah3 Cel Gal3st1 Lass4 Lypla3
940	GO:0006801 [6]: superoxide metabolism	5	5	3683	8	8933	-6.11	0.0	1.13	0.45	Ccs Cyba Nox4 Noxo1 Recql4
941	GO:0007292 [6]: female gamete generation	5	5	3683	8	8933	-6.11	0.0	1.13	0.45	Afp Magoh Msh4 Sirt1 Wnt4
942	GO:0030155 [4]: regulation of cell adhesion	7	7	3681	18	8923	-6.12	0.0	0.47	0.18	Cbll1 Cml1 Cml2 Cml4 Dab1 Edg1 Lama5
943	GO:0043280 [5]: positive regulation of caspase activity	7	7	3681	18	8923	-6.12	0.0	0.47	0.18	Bak1 Casp8ap2 Esrrbl1 Mgmt Nr4a1 Ripk2 Rnf7
944	GO:0043281 [4]: regulation of caspase activity	7	7	3681	18	8923	-6.12	0.0	0.47	0.18	Bak1 Casp8ap2 Esrrbl1 Mgmt Nr4a1 Ripk2 Rnf7
945	GO:0000082 [7]: G1/S transition of mitotic cell cycle	7	7	3681	18	8923	-6.12	0.0	0.47	0.18	Camk2d Ccnt2 E2f5 Gpr132 Ppp6c Skp2 Taf10
946	GO:0006919 [6]: caspase activation	7	7	3681	17	8924	-6.12	0.0	0.55	0.21	Bak1 Casp8ap2 Esrrbl1 Mgmt Nr4a1 Ripk2 Rnf7
947	GO:0007266 [7]: Rho protein signal transduction	7	7	3681	17	8924	-6.12	0.0	0.55	0.21	AW742319 Arhgap5 Baiap2 Catnal1 Cdc42ep4 Cdc42ep5 Srgap1
948	GO:0050730 [6]: regulation of peptidyl-tyrosine phosphorylation	6	6	3682	17	8924	-6.13	0.0	0.35	0.13	Cntf Fcer1a Il3 Il5 Pdgfc Prkca
949	GO:0042088 [7]: T-helper 1 type immune response	4	4	3684	14	8927	-6.13	0.0	0.2	0.06	B7h3 Glmn Il1rap Rel
950	GO:0006613 [7]: cotranslational protein-membrane targeting	4	4	3684	14	8927	-6.13	0.0	0.2	0.06	Arl6ip1 Srp19 Srp54 Ssr2
951	GO:0009948 [5]: anterior/posterior axis specification	3	3	3685	3	8938	-6.13	0.0	1.42	0.49	Rnf2 Tbx18 Tcf3
952	GO:0016486 [6]: peptide hormone processing	3	3	3685	3	8938	-6.13	0.0	1.42	0.49	Cpe Ece2 Pcsk1n
953	GO:0019674 [9]: NAD metabolism	3	3	3685	3	8938	-6.13	0.0	1.42	0.49	Nmnat1 Nmnat3 Qprt
954	GO:0030044 [7]: actin filament stabilization	3	3	3685	3	8938	-6.13	0.0	1.42	0.49	Tmod1 Tmod2 Tmod3
955	GO:0030072 [5]: peptide hormone secretion	3	3	3685	3	8938	-6.13	0.0	1.42	0.49	Ensa Il1rn Rapgef4
956	GO:0045453 [5]: bone resorption	3	3	3685	3	8938	-6.13	0.0	1.42	0.49	Ncdn Nox4 P2rx7
957	GO:0046323 [9]: glucose import	3	3	3685	3	8938	-6.13	0.0	1.42	0.49	Aps Aspscr1 Prkca
958	GO:0046324 [6]: regulation of glucose import	3	3	3685	3	8938	-6.13	0.0	1.42	0.49	Aps Aspscr1 Prkca
959	GO:0046328 [5]: regulation of JNK cascade	3	3	3685	3	8938	-6.13	0.0	1.42	0.49	Akt2 Dusp22 Sh3md2
960	GO:0050892 [5]: intestinal absorption	3	3	3685	3	8938	-6.13	0.0	1.42	0.49	Apoa2 Pnlip Vdr
961	GO:0051016 [8]: barbed-end actin filament capping	3	3	3685	3	8938	-6.13	0.0	1.42	0.49	Tmod1 Tmod2 Tmod3
962	GO:0000302 [6]: response to reactive oxygen species	3	3	3685	3	8938	-6.13	0.0	1.42	0.49	Ppp1r15b Prdx6 Ucp3
963	GO:0001541 [5]: ovarian follicle development	3	3	3685	3	8938	-6.13	0.0	1.42	0.49	Msh4 Og2x Taf4a
964	GO:0006505 [10]: GPI anchor metabolism	3	3	3685	3	8938	-6.13	0.0	1.42	0.49	Gpld1 Pigc Pigf
965	GO:0006555 [7]: methionine metabolism	3	3	3685	3	8938	-6.13	0.0	1.42	0.49	BC051244 Bhmt Bhmt2
966	GO:0009311 [7]: oligosaccharide metabolism	3	3	3685	3	8938	-6.13	0.0	1.42	0.49	B3galt1 B3galt3 Gcs1
967	GO:0009435 [8]: NAD biosynthesis	3	3	3685	3	8938	-6.13	0.0	1.42	0.49	Nmnat1 Nmnat3 Qprt
968	GO:0030900 [8]: forebrain development	7	7	3681	16	8925	-6.13	0.0	0.64	0.28	Neurog2 Nr2f2 Numb Numbl Sox3 Twsg1 Zfp312
969	GO:0001764 [6]: neuronal migration	7	7	3681	16	8925	-6.13	0.0	0.64	0.28	Cxcr4 Dab1 Nr2f2 Ntn1 Pex5 Ptk2 Twist1
970	GO:0007369 [5]: gastrulation	7	7	3681	16	8925	-6.13	0.0	0.64	0.28	Arfrp1 Catnb Lrp5 Lrp6 Prkar1a Rnf2 Smad4
971	GO:0009190 [7]: cyclic nucleotide biosynthesis	7	7	3681	16	8925	-6.13	0.0	0.64	0.28	Adcy7 Guca2b Gucy1b3 Gucy2e Nppc Npr1 Tifp39
972	GO:0035264 [4]: body growth	2	2	3686	10	8931	-6.14	0.0	0.1	0.02	Bbs2 Siah1a
973	GO:0040014 [5]: regulation of body size	2	2	3686	10	8931	-6.14	0.0	0.1	0.02	Bbs2 Siah1a
974	GO:0045765 [7]: regulation of angiogenesis	2	2	3686	10	8931	-6.14	0.0	0.1	0.02	Mapk7 Plg
975	GO:0046486 [6]: glycerolipid metabolism	2	2	3686	10	8931	-6.14	0.0	0.1	0.02	Lipe Mogat2
976	GO:0050808 [5]: synapse organization and biogenesis	2	2	3686	10	8931	-6.14	0.0	0.1	0.02	Catnb Catnd2
977	GO:0001756 [4]: somitogenesis	2	2	3686	10	8931	-6.14	0.0	0.1	0.02	Lef1 Tbx18
978	GO:0006662 [5]: glycerol ether metabolism	2	2	3686	10	8931	-6.14	0.0	0.1	0.02	Lipe Mogat2
979	GO:0007219 [6]: Notch signaling pathway	2	2	3686	10	8931	-6.14	0.0	0.1	0.02	Fbxw7 Wdr12
980	GO:0016358 [6]: dendrite morphogenesis	3	3	3685	12	8929	-6.14	0.0	0.15	0.04	Igsf9 Mcf2 Mtap2
981	GO:0006691 [8]: leukotriene metabolism	3	3	3685	12	8929	-6.14	0.0	0.15	0.04	Alox12 Aloxe3 Fcer1a
982	GO:0042398 [6]: amino acid derivative biosynthesis	6	6	3682	12	8929	-6.16	0.0	0.83	0.32	Amd1 Dbh Gatm Oazin Slc6a3 Tmlhe
983	GO:0007259 [7]: JAK-STAT cascade	6	6	3682	12	8929	-6.16	0.0	0.83	0.32	Bsf3 Cntf Il20 Pias1 Pias4 Prl
984	GO:0008286 [8]: insulin receptor signaling pathway	6	6	3682	12	8929	-6.16	0.0	0.83	0.32	Aps Eif4ebp2 Prkca Slc2a8 Stxbp4 Zfp106
985	GO:0016236 [5]: macroautophagy	2	2	3686	1	8940	-6.16	0.0	1.58	0.49	Apg16l Apg5l
986	GO:0016478 [8]: negative regulation of translation	2	2	3686	1	8940	-6.16	0.0	1.58	0.49	Eif4ebp2 Srp9
987	GO:0018107 [9]: peptidyl-threonine phosphorylation	2	2	3686	1	8940	-6.16	0.0	1.58	0.49	Clk1 Pbk
988	GO:0018210 [9]: peptidyl-threonine modification	2	2	3686	1	8940	-6.16	0.0	1.58	0.49	Clk1 Pbk
989	GO:0018401 [7]: peptidyl-proline hydroxylation to 4-hydroxy-L-proline	2	2	3686	1	8940	-6.16	0.0	1.58	0.49	P4ha1 P4hb
990	GO:0019098 [3]: reproductive behavior	2	2	3686	1	8940	-6.16	0.0	1.58	0.49	Ppp1r1b Svs3
991	GO:0019321 [7]: pentose metabolism	2	2	3686	1	8940	-6.16	0.0	1.58	0.49	Dcxr Rbks
992	GO:0019344 [8]: cysteine biosynthesis	2	2	3686	1	8940	-6.16	0.0	1.58	0.49	Cbs Cth
993	GO:0019471 [6]: 4-hydroxyproline metabolism	2	2	3686	1	8940	-6.16	0.0	1.58	0.49	P4ha1 P4hb
994	GO:0019511 [10]: peptidyl-proline hydroxylation	2	2	3686	1	8940	-6.16	0.0	1.58	0.49	P4ha1 P4hb
995	GO:0019877 [7]: diaminopimelate biosynthesis	2	2	3686	1	8940	-6.16	0.0	1.58	0.49	0610012D14Rik Npl
996	GO:0030308 [5]: negative regulation of cell growth	2	2	3686	1	8940	-6.16	0.0	1.58	0.49	Tro Wig1
997	GO:0030522 [6]: intracellular receptor-mediated signaling pathway	2	2	3686	1	8940	-6.16	0.0	1.58	0.49	Bteb1 Taf7
998	GO:0035115 [7]: embryonic forelimb morphogenesis	2	2	3686	1	8940	-6.16	0.0	1.58	0.49	Catnb Wnt9a
999	GO:0035116 [7]: embryonic hindlimb morphogenesis	2	2	3686	1	8940	-6.16	0.0	1.58	0.49	Catnb Pparbp
1000	GO:0040023 [6]: nuclear positioning	2	2	3686	1	8940	-6.16	0.0	1.58	0.49	Ntn1 Ptk2
1001	GO:0042074 [6]: cell migration during gastrulation	2	2	3686	1	8940	-6.16	0.0	1.58	0.49	Lrp5 Lrp6
1002	GO:0045039 [7]: mitochondrial inner membrane protein import	2	2	3686	1	8940	-6.16	0.0	1.58	0.49	Timm8a Timm8b
1003	GO:0045132 [8]: meiotic chromosome segregation	2	2	3686	1	8940	-6.16	0.0	1.58	0.49	Mlh1 Pttg1
1004	GO:0045216 [6]: intercellular junction assembly and/or maintenance	2	2	3686	1	8940	-6.16	0.0	1.58	0.49	Crb3 Nf2
1005	GO:0045773 [7]: positive regulation of axon extension	2	2	3686	1	8940	-6.16	0.0	1.58	0.49	Ntn1 Tnfrsf12a
1006	GO:0045792 [6]: negative regulation of cell size	2	2	3686	1	8940	-6.16	0.0	1.58	0.49	Tro Wig1
1007	GO:0046075 [10]: dTTP metabolism	2	2	3686	1	8940	-6.16	0.0	1.58	0.49	Dtymk Tyki
1008	GO:0046125 [8]: pyrimidine deoxyribonucleoside metabolism	2	2	3686	1	8940	-6.16	0.0	1.58	0.49	Dtymk Tyki
1009	GO:0046325 [7]: negative regulation of glucose import	2	2	3686	1	8940	-6.16	0.0	1.58	0.49	Aps Prkca
1010	GO:0046451 [6]: diaminopimelate metabolism	2	2	3686	1	8940	-6.16	0.0	1.58	0.49	0610012D14Rik Npl
1011	GO:0046470 [9]: phosphatidylcholine metabolism	2	2	3686	1	8940	-6.16	0.0	1.58	0.49	Lrat Pcyt1a
1012	GO:0046514 [10]: ceramide catabolism	2	2	3686	1	8940	-6.16	0.0	1.58	0.49	Asah3 Cel
1013	GO:0046521 [9]: sphingoid catabolism	2	2	3686	1	8940	-6.16	0.0	1.58	0.49	Asah3 Cel
1014	GO:0048013 [8]: ephrin receptor signaling pathway	2	2	3686	1	8940	-6.16	0.0	1.58	0.49	Epha2 Tiam1
1015	GO:0051047 [5]: positive regulation of secretion	2	2	3686	1	8940	-6.16	0.0	1.58	0.49	Kcnn4 Tac4
1016	GO:0051146 [5]: striated muscle cell differentiation	2	2	3686	1	8940	-6.16	0.0	1.58	0.49	Ezh2 Kras
1017	GO:0000045 [6]: autophagic vacuole formation	2	2	3686	1	8940	-6.16	0.0	1.58	0.49	Apg16l Apg5l
1018	GO:0006213 [7]: pyrimidine nucleoside metabolism	2	2	3686	1	8940	-6.16	0.0	1.58	0.49	Dtymk Tyki
1019	GO:0006235 [10]: dTTP biosynthesis	2	2	3686	1	8940	-6.16	0.0	1.58	0.49	Dtymk Tyki
1020	GO:0006269 [10]: DNA replication, synthesis of RNA primer	2	2	3686	1	8940	-6.16	0.0	1.58	0.49	Prim1 Prim2
1021	GO:0006273 [9]: lagging strand elongation	2	2	3686	1	8940	-6.16	0.0	1.58	0.49	Prim1 Prim2
1022	GO:0006553 [8]: lysine metabolism	2	2	3686	1	8940	-6.16	0.0	1.58	0.49	0610012D14Rik Npl
1023	GO:0006590 [7]: thyroid hormone generation	2	2	3686	1	8940	-6.16	0.0	1.58	0.49	Pparbp Tgn
1024	GO:0006625 [7]: protein-peroxisome targeting	2	2	3686	1	8940	-6.16	0.0	1.58	0.49	Pex26 Pex5
1025	GO:0006743 [8]: ubiquinone metabolism	2	2	3686	1	8940	-6.16	0.0	1.58	0.49	Coq6 Coq7
1026	GO:0006744 [8]: ubiquinone biosynthesis	2	2	3686	1	8940	-6.16	0.0	1.58	0.49	Coq6 Coq7
1027	GO:0006940 [5]: regulation of smooth muscle contraction	2	2	3686	1	8940	-6.16	0.0	1.58	0.49	Cald1 Nmu
1028	GO:0007007 [7]: inner mitochondrial membrane organization and biogenesis	2	2	3686	1	8940	-6.16	0.0	1.58	0.49	Timm8a Timm8b
1029	GO:0007030 [6]: Golgi organization and biogenesis	2	2	3686	1	8940	-6.16	0.0	1.58	0.49	Blzf1 Cog2
1030	GO:0007089 [7]: traversing start control point of mitotic cell cycle	2	2	3686	1	8940	-6.16	0.0	1.58	0.49	AA545217 Mtbp
1031	GO:0007095 [9]: mitotic G2 checkpoint	2	2	3686	1	8940	-6.16	0.0	1.58	0.49	Cdc2a Mllt7
1032	GO:0007184 [9]: SMAD protein nuclear translocation	2	2	3686	1	8940	-6.16	0.0	1.58	0.49	Smad4 Tob1
1033	GO:0007217 [7]: tachykinin signaling pathway	2	2	3686	1	8940	-6.16	0.0	1.58	0.49	Tac1 Tac4
1034	GO:0007262 [8]: STAT protein nuclear translocation	2	2	3686	1	8940	-6.16	0.0	1.58	0.49	Il20 Prl
1035	GO:0007525 [6]: somatic muscle development	2	2	3686	1	8940	-6.16	0.0	1.58	0.49	Ifrd1 Utrn
1036	GO:0009085 [9]: lysine biosynthesis	2	2	3686	1	8940	-6.16	0.0	1.58	0.49	0610012D14Rik Npl
1037	GO:0009089 [7]: lysine biosynthesis via diaminopimelate	2	2	3686	1	8940	-6.16	0.0	1.58	0.49	0610012D14Rik Npl
1038	GO:0009148 [8]: pyrimidine nucleoside triphosphate biosynthesis	2	2	3686	1	8940	-6.16	0.0	1.58	0.49	Dtymk Tyki
1039	GO:0009202 [8]: deoxyribonucleoside triphosphate biosynthesis	2	2	3686	1	8940	-6.16	0.0	1.58	0.49	Dtymk Tyki
1040	GO:0009211 [9]: pyrimidine deoxyribonucleoside triphosphate metabolism	2	2	3686	1	8940	-6.16	0.0	1.58	0.49	Dtymk Tyki
1041	GO:0009212 [9]: pyrimidine deoxyribonucleoside triphosphate biosynthesis	2	2	3686	1	8940	-6.16	0.0	1.58	0.49	Dtymk Tyki
1042	GO:0009264 [7]: deoxyribonucleotide catabolism	2	2	3686	1	8940	-6.16	0.0	1.58	0.49	Nt5c Nudt1
1043	GO:0007265 [7]: Ras protein signal transduction	6	6	3682	16	8925	-6.18	0.0	0.42	0.17	Arl6 Brap Grb2 Kras Nras Ulk1
1044	GO:0007515 [5]: lymph gland development	6	6	3682	16	8925	-6.18	0.0	0.42	0.17	Bcl11b Id2 Il15 Ltbr Rorc Zfpn1a1
1045	GO:0045047 [6]: protein-ER targeting	5	5	3683	15	8926	-6.18	0.0	0.3	0.11	Arl6ip1 Folr1 Srp19 Srp54 Ssr2
1046	GO:0006612 [8]: protein-membrane targeting	5	5	3683	15	8926	-6.18	0.0	0.3	0.11	Arl6ip1 Folr1 Srp19 Srp54 Ssr2
1047	GO:0019362 [7]: pyridine nucleotide metabolism	6	6	3682	13	8928	-6.19	0.0	0.7	0.32	BC016495 Dcxr Nmnat1 Nmnat3 Pgd Qprt
1048	GO:0050767 [4]: regulation of neurogenesis	6	6	3682	13	8928	-6.19	0.0	0.7	0.32	Catnd2 Metrn Nf1 Ntn1 Tiam1 Tnfrsf12a
1049	GO:0006720 [6]: isoprenoid metabolism	6	6	3682	13	8928	-6.19	0.0	0.7	0.32	Adh1 Idi1 Mvd Rbp1 Rpe65 Tprt
1050	GO:0009166 [6]: nucleotide catabolism	6	6	3682	13	8928	-6.19	0.0	0.7	0.32	Cant1 Gmpr2 Nt5c Nt5e Nudt1 Upp1
1051	GO:0051241 [5]: negative regulation of organismal physiological process	6	6	3682	15	8926	-6.2	0.0	0.5	0.18	B7h3 Enpp1 Hmgb3 P2rx7 Rnf128 Tnfrsf13b
1052	GO:0030278 [6]: regulation of ossification	5	5	3683	9	8932	-6.21	0.0	0.94	0.33	Ank B7h3 Enpp1 Mglap P2rx7
1053	GO:0048278 [6]: vesicle docking	5	5	3683	9	8932	-6.21	0.0	0.94	0.33	Pldn Sec15l1 Sec8l1 Stxbp3 Vps33b
1054	GO:0001839 [6]: neural plate morphogenesis	5	5	3683	9	8932	-6.21	0.0	0.94	0.33	Ltap Ptk7 Twist1 Vasp Zic5
1055	GO:0001841 [6]: neural tube formation	5	5	3683	9	8932	-6.21	0.0	0.94	0.33	Ltap Ptk7 Twist1 Vasp Zic5
1056	GO:0001843 [6]: neural tube closure	5	5	3683	9	8932	-6.21	0.0	0.94	0.33	Ltap Ptk7 Twist1 Vasp Zic5
1057	GO:0006469 [5]: negative regulation of protein kinase activity	5	5	3683	9	8932	-6.21	0.0	0.94	0.33	Dnajc3 Gadd45a Nf2 Pkig Prkca
1058	GO:0006904 [7]: vesicle docking during exocytosis	5	5	3683	9	8932	-6.21	0.0	0.94	0.33	Pldn Sec15l1 Sec8l1 Stxbp3 Vps33b
1059	GO:0007281 [6]: germ cell development	5	5	3683	9	8932	-6.21	0.0	0.94	0.33	Acvr1 Cxcr4 Dazl Fancc Rps6kb1
1060	GO:0007585 [4]: respiratory gaseous exchange	5	5	3683	9	8932	-6.21	0.0	0.94	0.33	Pbx3 Sftpb Sftpc Sftpd Traf4
1061	GO:0007223 [7]: frizzled-2 signaling pathway	6	6	3682	14	8927	-6.21	0.0	0.59	0.24	Wnt3 Wnt4 Wnt7a Wnt7b Wnt8b Wnt9a
1062	GO:0017157 [6]: regulation of exocytosis	4	4	3684	6	8935	-6.21	0.0	1.11	0.45	Rab3a Rab3c Rab3d Rapgef4
1063	GO:0042327 [7]: positive regulation of phosphorylation	4	4	3684	6	8935	-6.21	0.0	1.11	0.45	Cntf Fcer1a Il3 Il5
1064	GO:0045937 [6]: positive regulation of phosphate metabolism	4	4	3684	6	8935	-6.21	0.0	1.11	0.45	Cntf Fcer1a Il3 Il5
1065	GO:0050731 [7]: positive regulation of peptidyl-tyrosine phosphorylation	4	4	3684	6	8935	-6.21	0.0	1.11	0.45	Cntf Fcer1a Il3 Il5
1066	GO:0001502 [7]: cartilage condensation	4	4	3684	6	8935	-6.21	0.0	1.11	0.45	Agc1 Col11a1 Ctgf Otor
1067	GO:0001570 [4]: vasculogenesis	4	4	3684	6	8935	-6.21	0.0	1.11	0.45	Foxf1a Hey1 Myocd Qk
1068	GO:0006401 [6]: RNA catabolism	4	4	3684	6	8935	-6.21	0.0	1.11	0.45	Auh Lsm5 Ppp1r8 Usp52
1069	GO:0006835 [7]: dicarboxylic acid transport	4	4	3684	6	8935	-6.21	0.0	1.11	0.45	Slc1a1 Slc1a2 Slc1a3 Slc26a1
1070	GO:0006839 [6]: mitochondrial transport	4	4	3684	6	8935	-6.21	0.0	1.11	0.45	Kif5b Slc25a10 Slc25a14 Ucp3
1071	GO:0007033 [6]: vacuole organization and biogenesis	4	4	3684	6	8935	-6.21	0.0	1.11	0.45	Atp6v0c Snap23 Stx7 Vps29
1072	GO:0008637 [8]: apoptotic mitochondrial changes	4	4	3684	6	8935	-6.21	0.0	1.11	0.45	Pdcd8 Pim2 Pmaip1 Rnf7
1073	GO:0009074 [7]: aromatic amino acid family catabolism	4	4	3684	6	8935	-6.21	0.0	1.11	0.45	Hgd Pah Pts Tat
1074	GO:0009156 [8]: ribonucleoside monophosphate biosynthesis	4	4	3684	6	8935	-6.21	0.0	1.11	0.45	Gart Impdh1 Prps1 Prps2
1075	GO:0050777 [6]: negative regulation of immune response	4	4	3684	13	8928	-6.23	0.0	0.25	0.07	B7h3 Hmgb3 Rnf128 Tnfrsf13b
1076	GO:0016331 [5]: morphogenesis of embryonic epithelium	5	5	3683	14	8927	-6.23	0.0	0.37	0.14	Ltap Ptk7 Twist1 Vasp Zic5
1077	GO:0030224 [5]: monocyte differentiation	5	5	3683	14	8927	-6.23	0.0	0.37	0.14	Clec2d Clec2g F730004D16Rik Gmpr2 Sp3
1078	GO:0000075 [7]: cell cycle checkpoint	5	5	3683	14	8927	-6.23	0.0	0.37	0.14	Cdc2a Chek1 Hus1 Mad2l1 Mllt7
1079	GO:0030384 [9]: phosphoinositide metabolism	5	5	3683	10	8931	-6.27	0.0	0.78	0.32	2810004N20Rik Gpld1 Pigc Pigf Pip5k1b
1080	GO:0030641 [8]: hydrogen ion homeostasis	5	5	3683	10	8931	-6.27	0.0	0.78	0.32	Atp6v0c Atp6v1b1 Ednrb Slc4a10 Slc9a8
1081	GO:0043086 [4]: negative regulation of enzyme activity	5	5	3683	10	8931	-6.27	0.0	0.78	0.32	Dnajc3 Gadd45a Nf2 Pkig Prkca
1082	GO:0043087 [4]: regulation of GTPase activity	5	5	3683	10	8931	-6.27	0.0	0.78	0.32	Arfgap3 Centa2 Chm Chml Gdi1
1083	GO:0043284 [5]: biopolymer biosynthesis	5	5	3683	10	8931	-6.27	0.0	0.78	0.32	Cmas D3Bwg0562e Gne Gys1 Hs2st1
1084	GO:0046850 [5]: regulation of bone remodeling	5	5	3683	10	8931	-6.27	0.0	0.78	0.32	Ank B7h3 Enpp1 Mglap P2rx7
1085	GO:0000271 [6]: polysaccharide biosynthesis	5	5	3683	10	8931	-6.27	0.0	0.78	0.32	Cmas D3Bwg0562e Gne Gys1 Hs2st1
1086	GO:0006094 [8]: gluconeogenesis	5	5	3683	10	8931	-6.27	0.0	0.78	0.32	Atf4 Car5a Fbp1 Fbp2 Pcx
1087	GO:0006775 [6]: fat-soluble vitamin metabolism	5	5	3683	10	8931	-6.27	0.0	0.78	0.32	Cyp26a1 Gc Lcn5 Lrat Rpe65
1088	GO:0006885 [9]: regulation of pH	5	5	3683	10	8931	-6.27	0.0	0.78	0.32	Atp6v0c Atp6v1b1 Ednrb Slc4a10 Slc9a8
1089	GO:0019370 [9]: leukotriene biosynthesis	3	3	3685	11	8930	-6.27	0.0	0.19	0.06	Alox12 Aloxe3 Fcer1a
1090	GO:0019395 [7]: fatty acid oxidation	3	3	3685	11	8930	-6.27	0.0	0.19	0.06	Acox2 Adipor2 Ehhadh
1091	GO:0045637 [5]: regulation of myeloid blood cell differentiation	3	3	3685	11	8930	-6.27	0.0	0.19	0.06	Clec2d Clec2g Hmgb3
1092	GO:0007492 [6]: endoderm development	3	3	3685	11	8930	-6.27	0.0	0.19	0.06	Angpt1 Angpt4 Arc
1093	GO:0030004 [7]: monovalent inorganic cation homeostasis	5	5	3683	13	8928	-6.28	0.0	0.45	0.18	Atp6v0c Atp6v1b1 Ednrb Slc4a10 Slc9a8
1094	GO:0030855 [4]: epithelial cell differentiation	5	5	3683	13	8928	-6.28	0.0	0.45	0.18	Crb3 Dmbt1 Ppp3r1 Pthlh Ptk7
1095	GO:0042401 [7]: biogenic amine biosynthesis	5	5	3683	11	8930	-6.29	0.0	0.65	0.28	Amd1 Dbh Oazin Slc6a3 Tmlhe
1096	GO:0046777 [9]: autophosphorylation	5	5	3683	11	8930	-6.29	0.0	0.65	0.28	Camk2d Clk1 Clk2 Clk4 Nlk
1097	GO:0001838 [5]: embryonic epithelial tube formation	5	5	3683	11	8930	-6.29	0.0	0.65	0.28	Ltap Ptk7 Twist1 Vasp Zic5
1098	GO:0007565 [5]: pregnancy	5	5	3683	11	8930	-6.29	0.0	0.65	0.28	Bteb1 Ceacam9 Isp1 Psg17 Psg18
1099	GO:0009620 [6]: response to fungi	1	1	3687	7	8934	-6.29	0.0	0.07	0.01	Ptx3
1100	GO:0016068 [6]: type I hypersensitivity	1	1	3687	7	8934	-6.29	0.0	0.07	0.01	Fcer1a
1101	GO:0019724 [7]: B-cell mediated immunity	1	1	3687	7	8934	-6.29	0.0	0.07	0.01	Pou2f2
1102	GO:0030336 [7]: negative regulation of cell migration	1	1	3687	7	8934	-6.29	0.0	0.07	0.01	Gpr54
1103	GO:0035050 [4]: embryonic heart tube development	1	1	3687	7	8934	-6.29	0.0	0.07	0.01	Pparbp
1104	GO:0045060 [7]: negative thymic T-cell selection	1	1	3687	7	8934	-6.29	0.0	0.07	0.01	Mink1
1105	GO:0050708 [5]: regulation of protein secretion	1	1	3687	7	8934	-6.29	0.0	0.07	0.01	Kcnn4
1106	GO:0051271 [6]: negative regulation of cell motility	1	1	3687	7	8934	-6.29	0.0	0.07	0.01	Gpr54
1107	GO:0007257 [7]: activation of JUNK	1	1	3687	7	8934	-6.29	0.0	0.07	0.01	Fcer1a
1108	GO:0007260 [8]: tyrosine phosphorylation of STAT protein	1	1	3687	7	8934	-6.29	0.0	0.07	0.01	Cntf
1109	GO:0009953 [4]: dorsal/ventral pattern formation	5	5	3683	12	8929	-6.29	0.0	0.54	0.21	Catnb Fkbp8 Foxg1 Lhx2 Prop1
1110	GO:0030183 [5]: B-cell differentiation	5	5	3683	12	8929	-6.29	0.0	0.54	0.21	Bad Bsf3 Hmgb3 Lmtn Sp3
1111	GO:0042770 [6]: DNA damage response, signal transduction	5	5	3683	12	8929	-6.29	0.0	0.54	0.21	Brca1 Chek1 Hus1 Mbd4 Mlh1
1112	GO:0006769 [8]: nicotinamide metabolism	5	5	3683	12	8929	-6.29	0.0	0.54	0.21	Dcxr Nmnat1 Nmnat3 Pgd Qprt
1113	GO:0006487 [9]: N-linked glycosylation	4	4	3684	12	8929	-6.3	0.0	0.31	0.11	Alg12 Ddost Gcs1 Man1b
1114	GO:0007032 [6]: endosome organization and biogenesis	4	4	3684	12	8929	-6.3	0.0	0.31	0.11	Lrba Rab5b Rab6ip2 Slc30a6
1115	GO:0042493 [7]: response to drug	2	2	3686	9	8932	-6.3	0.0	0.13	0.04	Blmh Hiat1
1116	GO:0050729 [7]: positive regulation of inflammatory response	2	2	3686	9	8932	-6.3	0.0	0.13	0.04	Fcer1a Prkca
1117	GO:0051259 [7]: protein oligomerization	2	2	3686	9	8932	-6.3	0.0	0.13	0.04	C1qtnf1 Lnx1
1118	GO:0001508 [6]: regulation of action potential	2	2	3686	9	8932	-6.3	0.0	0.13	0.04	Gal3st1 Pou3f1
1119	GO:0001657 [8]: ureteric bud development	2	2	3686	9	8932	-6.3	0.0	0.13	0.04	Pbx1 Rara
1120	GO:0001709 [5]: cell fate determination	2	2	3686	9	8932	-6.3	0.0	0.13	0.04	Neurod4 Prox1
1121	GO:0005978 [8]: glycogen biosynthesis	2	2	3686	9	8932	-6.3	0.0	0.13	0.04	D3Bwg0562e Gys1
1122	GO:0006638 [6]: neutral lipid metabolism	2	2	3686	9	8932	-6.3	0.0	0.13	0.04	Lipe Mogat2
1123	GO:0006639 [6]: acylglycerol metabolism	2	2	3686	9	8932	-6.3	0.0	0.13	0.04	Lipe Mogat2
1124	GO:0009250 [7]: glucan biosynthesis	2	2	3686	9	8932	-6.3	0.0	0.13	0.04	D3Bwg0562e Gys1
1125	GO:0009615 [6]: response to virus	4	4	3684	7	8934	-6.32	0.0	0.9	0.32	Fv1 Hbxip Il15 Mx1
1126	GO:0030500 [7]: regulation of bone mineralization	4	4	3684	7	8934	-6.32	0.0	0.9	0.32	Ank B7h3 Mglap P2rx7
1127	GO:0042060 [6]: wound healing	4	4	3684	7	8934	-6.32	0.0	0.9	0.32	Ninj1 Ninj2 Plg Syt7
1128	GO:0046879 [4]: hormone secretion	4	4	3684	7	8934	-6.32	0.0	0.9	0.32	Ensa Fcer1a Il1rn Rapgef4
1129	GO:0050770 [5]: regulation of axonogenesis	4	4	3684	7	8934	-6.32	0.0	0.9	0.32	Metrn Ntn1 Tiam1 Tnfrsf12a
1130	GO:0006084 [7]: acetyl-CoA metabolism	4	4	3684	7	8934	-6.32	0.0	0.9	0.32	Acas2l Cach Hmgcs2 Pdk4
1131	GO:0006367 [9]: transcription initiation from Pol II promoter	4	4	3684	7	8934	-6.32	0.0	0.9	0.32	Cdk9 Gtf2a1 Gtf2e2 Gtf2f2
1132	GO:0006541 [8]: glutamine metabolism	4	4	3684	7	8934	-6.32	0.0	0.9	0.32	Ctps2 Pycr1 Pycr2 Pycs
1133	GO:0009124 [7]: nucleoside monophosphate biosynthesis	4	4	3684	7	8934	-6.32	0.0	0.9	0.32	Gart Impdh1 Prps1 Prps2
1134	GO:0018195 [9]: peptidyl-arginine modification	3	3	3685	4	8937	-6.35	0.0	1.09	0.45	Alg12 Ddost Hrmt1l2
1135	GO:0030865 [7]: cortical cytoskeleton organization and biogenesis	3	3	3685	4	8937	-6.35	0.0	1.09	0.45	Coro1c Epb4.1l1 Epb4.1l3
1136	GO:0030866 [8]: cortical actin cytoskeleton organization and biogenesis	3	3	3685	4	8937	-6.35	0.0	1.09	0.45	Coro1c Epb4.1l1 Epb4.1l3
1137	GO:0045638 [6]: negative regulation of myeloid blood cell differentiation	3	3	3685	4	8937	-6.35	0.0	1.09	0.45	Clec2d Clec2g Hmgb3
1138	GO:0045926 [5]: negative regulation of growth	3	3	3685	4	8937	-6.35	0.0	1.09	0.45	Bbs2 Tro Wig1
1139	GO:0046466 [7]: membrane lipid catabolism	3	3	3685	4	8937	-6.35	0.0	1.09	0.45	Asah3 Cel Pla2g1b
1140	GO:0001910 [7]: regulation of immune cell mediated cytotoxicity	3	3	3685	4	8937	-6.35	0.0	1.09	0.45	Clec2d H2-Bl Klrb1c
1141	GO:0006402 [7]: mRNA catabolism	3	3	3685	4	8937	-6.35	0.0	1.09	0.45	Auh Lsm5 Usp52
1142	GO:0006825 [9]: copper ion transport	3	3	3685	4	8937	-6.35	0.0	1.09	0.45	Cp Slc31a1 Slc31a2
1143	GO:0008630 [7]: DNA damage response, signal transduction resulting in induction of apoptosis	3	3	3685	4	8937	-6.35	0.0	1.09	0.45	Brca1 Mbd4 Mlh1
1144	GO:0030534 [3]: adult behavior	4	4	3684	11	8930	-6.36	0.0	0.39	0.15	Bbs2 Epha4 Mafg Ntan1
1145	GO:0009306 [4]: protein secretion	4	4	3684	11	8930	-6.36	0.0	0.39	0.15	Kcnn4 Pou2f2 Sec61a1 Sec61a2
1146	GO:0016197 [6]: endosome transport	3	3	3685	10	8931	-6.37	0.0	0.25	0.07	Lrba Rab6ip2 Slc30a6
1147	GO:0019722 [7]: calcium-mediated signaling	3	3	3685	10	8931	-6.37	0.0	0.25	0.07	Dscr1l2 Fcer1a Tcrim
1148	GO:0046661 [4]: male sex differentiation	3	3	3685	10	8931	-6.37	0.0	0.25	0.07	Fanca Lgr8 Nr5a1
1149	GO:0050851 [6]: antigen receptor-mediated signaling pathway	3	3	3685	10	8931	-6.37	0.0	0.25	0.07	Aps Elf1 Tcrim
1150	GO:0050866 [6]: negative regulation of cell activation	3	3	3685	10	8931	-6.37	0.0	0.25	0.07	B7h3 Hmgb3 Tnfrsf13b
1151	GO:0051250 [7]: negative regulation of lymphocyte activation	3	3	3685	10	8931	-6.37	0.0	0.25	0.07	B7h3 Hmgb3 Tnfrsf13b
1152	GO:0006029 [7]: proteoglycan metabolism	3	3	3685	10	8931	-6.37	0.0	0.25	0.07	Agc1 Col11a1 Hs2st1
1153	GO:0042136 [6]: neurotransmitter biosynthesis	4	4	3684	8	8933	-6.38	0.0	0.73	0.32	Gad1 Gad2 Slc5a8 Slc6a3
1154	GO:0042773 [7]: ATP synthesis coupled electron transport	4	4	3684	8	8933	-6.38	0.0	0.73	0.32	Ndufa7 Ndufb9 Ndufc2 Ndufv2
1155	GO:0006100 [8]: tricarboxylic acid cycle intermediate metabolism	4	4	3684	8	8933	-6.38	0.0	0.73	0.32	Aco2 Ldh2 Me2 Polr3h
1156	GO:0007088 [7]: regulation of mitosis	4	4	3684	8	8933	-6.38	0.0	0.73	0.32	Cdc2a Mad2l1 Mllt7 Nusap1
1157	GO:0019751 [6]: polyol metabolism	4	4	3684	9	8932	-6.4	0.0	0.59	0.24	1110015E22Rik Gk2 Gyk Mir16
1158	GO:0030203 [7]: glycosaminoglycan metabolism	4	4	3684	9	8932	-6.4	0.0	0.59	0.24	Hs2st1 Itih1 Itih2 Xlkd1
1159	GO:0046785 [8]: microtubule polymerization	4	4	3684	9	8932	-6.4	0.0	0.59	0.24	4930542G03Rik Tuba3 Tuba4 Tubd1
1160	GO:0006022 [6]: aminoglycan metabolism	4	4	3684	9	8932	-6.4	0.0	0.59	0.24	Hs2st1 Itih1 Itih2 Xlkd1
1161	GO:0006071 [7]: glycerol metabolism	4	4	3684	9	8932	-6.4	0.0	0.59	0.24	1110015E22Rik Gk2 Gyk Mir16
1162	GO:0008277 [5]: regulation of G-protein coupled receptor protein signaling pathway	4	4	3684	9	8932	-6.4	0.0	0.59	0.24	Pde6h Ramp1 Rgs18 Tmod2
1163	GO:0008624 [9]: induction of apoptosis by extracellular signals	4	4	3684	9	8932	-6.4	0.0	0.59	0.24	Bad Bbp Casp8ap2 Dap
1164	GO:0007286 [4]: spermatid development	4	4	3684	10	8931	-6.4	0.0	0.48	0.18	Bbs2 Fscn3 Neurl Prm1
1165	GO:0007568 [3]: aging	4	4	3684	10	8931	-6.4	0.0	0.48	0.18	Ercc2 Kl Msh2 Msh6
1166	GO:0009112 [6]: nucleobase metabolism	4	4	3684	10	8931	-6.4	0.0	0.48	0.18	Ampd2 Dhodh Gart Prps1
1167	GO:0009894 [5]: regulation of catabolism	2	2	3686	8	8933	-6.45	0.0	0.18	0.05	Arntl Serpinb7
1168	GO:0030111 [5]: regulation of Wnt receptor signaling pathway	2	2	3686	8	8933	-6.45	0.0	0.18	0.05	Dkk3 Six3
1169	GO:0030216 [4]: keratinocyte differentiation	2	2	3686	8	8933	-6.45	0.0	0.18	0.05	Ivl Madcam1
1170	GO:0048332 [4]: mesoderm morphogenesis	2	2	3686	8	8933	-6.45	0.0	0.18	0.05	Prkar1a Tcf3
1171	GO:0050672 [7]: negative regulation of lymphocyte proliferation	2	2	3686	8	8933	-6.45	0.0	0.18	0.05	B7h3 Tnfrsf13b
1172	GO:0051017 [10]: actin filament bundle formation	2	2	3686	8	8933	-6.45	0.0	0.18	0.05	Espn Ush1c
1173	GO:0051260 [8]: protein homooligomerization	2	2	3686	8	8933	-6.45	0.0	0.18	0.05	C1qtnf1 Lnx1
1174	GO:0000077 [7]: DNA damage checkpoint	2	2	3686	8	8933	-6.45	0.0	0.18	0.05	Chek1 Hus1
1175	GO:0000086 [7]: G2/M transition of mitotic cell cycle	2	2	3686	8	8933	-6.45	0.0	0.18	0.05	Ccnt2 Chek1
1176	GO:0001708 [5]: cell fate specification	2	2	3686	8	8933	-6.45	0.0	0.18	0.05	Fkbp8 Tbx1
1177	GO:0006265 [6]: DNA topological change	2	2	3686	8	8933	-6.45	0.0	0.18	0.05	Tnrc11 Top2a
1178	GO:0006739 [9]: NADPH metabolism	2	2	3686	8	8933	-6.45	0.0	0.18	0.05	Dcxr Pgd
1179	GO:0006914 [4]: autophagy	2	2	3686	8	8933	-6.45	0.0	0.18	0.05	Apg16l Apg5l
1180	GO:0006939 [4]: smooth muscle contraction	2	2	3686	8	8933	-6.45	0.0	0.18	0.05	Cald1 Nmu
1181	GO:0008344 [4]: adult locomotory behavior	2	2	3686	8	8933	-6.45	0.0	0.18	0.05	Epha4 Ntan1
1182	GO:0009618 [7]: response to pathogenic bacteria	3	3	3685	9	8932	-6.46	0.0	0.32	0.11	Ifna1 Ifnb1 Wasl
1183	GO:0006570 [7]: tyrosine metabolism	3	3	3685	9	8932	-6.46	0.0	0.32	0.11	Dct Hgd Tat
1184	GO:0015807 [7]: L-amino acid transport	3	3	3685	5	8936	-6.47	0.0	0.85	0.32	Arl6ip5 Nat3 Slc7a3
1185	GO:0030041 [7]: actin filament polymerization	3	3	3685	5	8936	-6.47	0.0	0.85	0.32	Arpc4 Mtss1 Wasf1
1186	GO:0042094 [7]: interleukin-2 biosynthesis	3	3	3685	5	8936	-6.47	0.0	0.85	0.32	B7h3 Glmn Il1rap
1187	GO:0042135 [6]: neurotransmitter catabolism	3	3	3685	5	8936	-6.47	0.0	0.85	0.32	Comt Maoa Slc6a3
1188	GO:0046546 [5]: development of primary male sexual characteristics	3	3	3685	5	8936	-6.47	0.0	0.85	0.32	Fanca Lgr8 Nr5a1
1189	GO:0006120 [9]: mitochondrial electron transport, NADH to ubiquinone	3	3	3685	5	8936	-6.47	0.0	0.85	0.32	Ndufb9 Ndufc2 Ndufv2
1190	GO:0006144 [7]: purine base metabolism	3	3	3685	5	8936	-6.47	0.0	0.85	0.32	Ampd2 Gart Prps1
1191	GO:0006308 [6]: DNA catabolism	3	3	3685	5	8936	-6.47	0.0	0.85	0.32	Dffa Dnase2a Pdcd8
1192	GO:0006360 [8]: transcription from Pol I promoter	3	3	3685	5	8936	-6.47	0.0	0.85	0.32	Nsbp1 Taf1b Tcof1
1193	GO:0006857 [6]: oligopeptide transport	3	3	3685	5	8936	-6.47	0.0	0.85	0.32	Abcb9 Slc15a1 Slc15a2
1194	GO:0007093 [8]: mitotic checkpoint	3	3	3685	5	8936	-6.47	0.0	0.85	0.32	Cdc2a Mad2l1 Mllt7
1195	GO:0007128 [10]: meiotic prophase I	3	3	3685	5	8936	-6.47	0.0	0.85	0.32	Mlh1 Msh4 Msh5
1196	GO:0007530 [3]: sex determination	3	3	3685	5	8936	-6.47	0.0	0.85	0.32	2010012C16Rik Igf1r Magoh
1197	GO:0007588 [4]: excretion	3	3	3685	5	8936	-6.47	0.0	0.85	0.32	Guca1b Guca2b Kirrel1
1198	GO:0008206 [7]: bile acid metabolism	3	3	3685	5	8936	-6.47	0.0	0.85	0.32	Akr1d1 Cyp39a1 Fabp6
1199	GO:0008584 [6]: male gonad development	3	3	3685	5	8936	-6.47	0.0	0.85	0.32	Fanca Lgr8 Nr5a1
1200	GO:0009126 [8]: purine nucleoside monophosphate metabolism	3	3	3685	5	8936	-6.47	0.0	0.85	0.32	Gart Gmpr2 Impdh1
1201	GO:0009167 [9]: purine ribonucleoside monophosphate metabolism	3	3	3685	5	8936	-6.47	0.0	0.85	0.32	Gart Gmpr2 Impdh1
1202	GO:0009411 [7]: response to UV	3	3	3685	5	8936	-6.47	0.0	0.85	0.32	Hus1 Msh6 Pmaip1
1203	GO:0016032 [2]: viral life cycle	2	2	3686	2	8939	-6.5	0.0	1.1	0.45	Banf1 Hbxip
1204	GO:0016096 [7]: polyisoprenoid metabolism	2	2	3686	2	8939	-6.5	0.0	1.1	0.45	Idi1 Rpe65
1205	GO:0016556 [7]: mRNA modification	2	2	3686	2	8939	-6.5	0.0	1.1	0.45	Apobec2 Mettl3
1206	GO:0018105 [9]: peptidyl-serine phosphorylation	2	2	3686	2	8939	-6.5	0.0	1.1	0.45	Clk1 Pbk
1207	GO:0018208 [9]: peptidyl-proline modification	2	2	3686	2	8939	-6.5	0.0	1.1	0.45	P4ha1 P4hb
1208	GO:0018209 [9]: peptidyl-serine modification	2	2	3686	2	8939	-6.5	0.0	1.1	0.45	Clk1 Pbk
1209	GO:0019229 [5]: regulation of vasoconstriction	2	2	3686	2	8939	-6.5	0.0	1.1	0.45	Edn2 Edn3
1210	GO:0030212 [8]: hyaluronan metabolism	2	2	3686	2	8939	-6.5	0.0	1.1	0.45	Itih1 Itih2
1211	GO:0035082 [7]: axoneme biogenesis	2	2	3686	2	8939	-6.5	0.0	1.1	0.45	Bbs2 Neurl
1212	GO:0035084 [8]: flagellum axoneme biogenesis	2	2	3686	2	8939	-6.5	0.0	1.1	0.45	Bbs2 Neurl
1213	GO:0035136 [6]: forelimb morphogenesis	2	2	3686	2	8939	-6.5	0.0	1.1	0.45	Catnb Wnt9a
1214	GO:0040016 [5]: embryonic cleavage	2	2	3686	2	8939	-6.5	0.0	1.1	0.45	Dppa3 Top2a
1215	GO:0042214 [5]: terpene metabolism	2	2	3686	2	8939	-6.5	0.0	1.1	0.45	Idi1 Rpe65
1216	GO:0042310 [6]: vasoconstriction	2	2	3686	2	8939	-6.5	0.0	1.1	0.45	Edn2 Edn3
1217	GO:0042990 [8]: regulation of transcription factor-nucleus import	2	2	3686	2	8939	-6.5	0.0	1.1	0.45	Edar Tacc3
1218	GO:0042991 [8]: transcription factor-nucleus import	2	2	3686	2	8939	-6.5	0.0	1.1	0.45	Edar Tacc3
1219	GO:0043094 [5]: metabolic compound salvage	2	2	3686	2	8939	-6.5	0.0	1.1	0.45	Adk Hao1
1220	GO:0045087 [5]: innate immune response	2	2	3686	2	8939	-6.5	0.0	1.1	0.45	H2-Bl Mx1
1221	GO:0045426 [7]: quinone cofactor biosynthesis	2	2	3686	2	8939	-6.5	0.0	1.1	0.45	Coq6 Coq7
1222	GO:0045446 [4]: endothelial cell differentiation	2	2	3686	2	8939	-6.5	0.0	1.1	0.45	Col18a1 Prox1
1223	GO:0045661 [5]: regulation of myoblast differentiation	2	2	3686	2	8939	-6.5	0.0	1.1	0.45	Mbnl3 Myocd
1224	GO:0045671 [8]: negative regulation of osteoclast differentiation	2	2	3686	2	8939	-6.5	0.0	1.1	0.45	Clec2d Clec2g
1225	GO:0045745 [6]: positive regulation of G-protein coupled receptor protein signaling pathway	2	2	3686	2	8939	-6.5	0.0	1.1	0.45	Pde6h Tmod2
1226	GO:0045953 [9]: negative regulation of natural killer cell mediated cytotoxicity	2	2	3686	2	8939	-6.5	0.0	1.1	0.45	Clec2d H2-Bl
1227	GO:0046037 [10]: GMP metabolism	2	2	3686	2	8939	-6.5	0.0	1.1	0.45	Gmpr2 Impdh1
1228	GO:0046112 [6]: nucleobase biosynthesis	2	2	3686	2	8939	-6.5	0.0	1.1	0.45	Dhodh Gart
1229	GO:0046489 [10]: phosphoinositide biosynthesis	2	2	3686	2	8939	-6.5	0.0	1.1	0.45	Pigc Pigf
1230	GO:0046513 [10]: ceramide biosynthesis	2	2	3686	2	8939	-6.5	0.0	1.1	0.45	Gal3st1 Lass4
1231	GO:0046520 [9]: sphingoid biosynthesis	2	2	3686	2	8939	-6.5	0.0	1.1	0.45	Gal3st1 Lass4
1232	GO:0046652 [5]: thymocyte differentiation	2	2	3686	2	8939	-6.5	0.0	1.1	0.45	Egr1 Sp3
1233	GO:0046851 [6]: negative regulation of bone remodeling	2	2	3686	2	8939	-6.5	0.0	1.1	0.45	Enpp1 P2rx7
1234	GO:0048008 [8]: platelet-derived growth factor receptor signaling pathway	2	2	3686	2	8939	-6.5	0.0	1.1	0.45	Pdap1 Pdgfc
1235	GO:0048144 [5]: fibroblast proliferation	2	2	3686	2	8939	-6.5	0.0	1.1	0.45	Pmaip1 Sphk1
1236	GO:0048145 [6]: regulation of fibroblast proliferation	2	2	3686	2	8939	-6.5	0.0	1.1	0.45	Pmaip1 Sphk1
1237	GO:0050880 [5]: regulation of blood vessel size	2	2	3686	2	8939	-6.5	0.0	1.1	0.45	Edn2 Edn3
1238	GO:0000238 [11]: zygotene	2	2	3686	2	8939	-6.5	0.0	1.1	0.45	Msh4 Msh5
1239	GO:0001755 [6]: neural crest cell migration	2	2	3686	2	8939	-6.5	0.0	1.1	0.45	Acvr1 Ednrb
1240	GO:0001892 [6]: embryonic placenta development	2	2	3686	2	8939	-6.5	0.0	1.1	0.45	Cebpb Pparbp
1241	GO:0001911 [8]: negative regulation of immune cell mediated cytotoxicity	2	2	3686	2	8939	-6.5	0.0	1.1	0.45	Clec2d H2-Bl
1242	GO:0006287 [8]: base-excision repair, gap-filling	2	2	3686	2	8939	-6.5	0.0	1.1	0.45	Pold1 Poll
1243	GO:0006476 [8]: protein amino acid deacetylation	2	2	3686	2	8939	-6.5	0.0	1.1	0.45	Hdac6 Sirt1
1244	GO:0006506 [9]: GPI anchor biosynthesis	2	2	3686	2	8939	-6.5	0.0	1.1	0.45	Pigc Pigf
1245	GO:0006516 [8]: glycoprotein catabolism	2	2	3686	2	8939	-6.5	0.0	1.1	0.45	4930485D02Rik Manba
1246	GO:0006721 [5]: terpenoid metabolism	2	2	3686	2	8939	-6.5	0.0	1.1	0.45	Idi1 Rpe65
1247	GO:0006824 [9]: cobalt ion transport	2	2	3686	2	8939	-6.5	0.0	1.1	0.45	Gif Slc30a5
1248	GO:0007091 [9]: mitotic metaphase/anaphase transition	2	2	3686	2	8939	-6.5	0.0	1.1	0.45	Cdc27 Mad2l1
1249	GO:0007129 [12]: synapsis	2	2	3686	2	8939	-6.5	0.0	1.1	0.45	Msh4 Msh5
1250	GO:0007143 [9]: female meiosis	2	2	3686	2	8939	-6.5	0.0	1.1	0.45	Spin Stag3
1251	GO:0007288 [5]: sperm axoneme assembly	2	2	3686	2	8939	-6.5	0.0	1.1	0.45	Bbs2 Neurl
1252	GO:0008340 [4]: determination of adult life span	2	2	3686	2	8939	-6.5	0.0	1.1	0.45	Msh2 Msh6
1253	GO:0009086 [8]: methionine biosynthesis	2	2	3686	2	8939	-6.5	0.0	1.1	0.45	Bhmt Bhmt2
1254	GO:0009120 [7]: deoxyribonucleoside metabolism	2	2	3686	2	8939	-6.5	0.0	1.1	0.45	Dtymk Tyki
1255	GO:0009219 [8]: pyrimidine deoxyribonucleotide metabolism	2	2	3686	2	8939	-6.5	0.0	1.1	0.45	Dtymk Tyki
1256	GO:0009221 [8]: pyrimidine deoxyribonucleotide biosynthesis	2	2	3686	2	8939	-6.5	0.0	1.1	0.45	Dtymk Tyki
1257	GO:0009303 [8]: rRNA transcription	2	2	3686	2	8939	-6.5	0.0	1.1	0.45	Paf53 Tcof1
1258	GO:0016601 [7]: Rac protein signal transduction	1	1	3687	6	8935	-6.51	0.0	0.09	0.02	Farp2
1259	GO:0042130 [8]: negative regulation of T-cell proliferation	1	1	3687	6	8935	-6.51	0.0	0.09	0.02	B7h3
1260	GO:0042176 [6]: regulation of protein catabolism	1	1	3687	6	8935	-6.51	0.0	0.09	0.02	Arntl
1261	GO:0042430 [6]: indole and derivative metabolism	1	1	3687	6	8935	-6.51	0.0	0.09	0.02	Tdo2
1262	GO:0042434 [7]: indole derivative metabolism	1	1	3687	6	8935	-6.51	0.0	0.09	0.02	Tdo2
1263	GO:0045190 [8]: isotype switching	1	1	3687	6	8935	-6.51	0.0	0.09	0.02	Tnfsf13
1264	GO:0000079 [5]: regulation of cyclin dependent protein kinase activity	1	1	3687	6	8935	-6.51	0.0	0.09	0.02	Ccnt2
1265	GO:0001810 [7]: regulation of type I hypersensitivity	1	1	3687	6	8935	-6.51	0.0	0.09	0.02	Fcer1a
1266	GO:0006098 [8]: pentose-phosphate shunt	1	1	3687	6	8935	-6.51	0.0	0.09	0.02	Pgd
1267	GO:0006586 [7]: indolalkylamine metabolism	1	1	3687	6	8935	-6.51	0.0	0.09	0.02	Tdo2
1268	GO:0006664 [7]: glycolipid metabolism	1	1	3687	6	8935	-6.51	0.0	0.09	0.02	Gal3st1
1269	GO:0006740 [10]: NADPH regeneration	1	1	3687	6	8935	-6.51	0.0	0.09	0.02	Pgd
1270	GO:0007224 [6]: smoothened signaling pathway	1	1	3687	6	8935	-6.51	0.0	0.09	0.02	Fkbp8
1271	GO:0007631 [3]: feeding behavior	1	1	3687	6	8935	-6.51	0.0	0.09	0.02	Hcrt
1272	GO:0016579 [9]: protein deubiquitination	3	3	3685	8	8933	-6.52	0.0	0.41	0.17	Dub1 Usp20 Usp3
1273	GO:0030032 [7]: lamellipodium biogenesis	3	3	3685	8	8933	-6.52	0.0	0.41	0.17	Nck1 Nck2 Nckap1
1274	GO:0030832 [9]: regulation of actin filament length	3	3	3685	8	8933	-6.52	0.0	0.41	0.17	Tmod1 Tmod2 Tmod3
1275	GO:0042775 [8]: ATP synthesis coupled electron transport (sensu Eukaryota)	3	3	3685	8	8933	-6.52	0.0	0.41	0.17	Ndufb9 Ndufc2 Ndufv2
1276	GO:0051046 [4]: regulation of secretion	3	3	3685	8	8933	-6.52	0.0	0.41	0.17	Ensa Kcnn4 Tac4
1277	GO:0051128 [5]: regulation of cell organization and biogenesis	3	3	3685	8	8933	-6.52	0.0	0.41	0.17	Tmod1 Tmod2 Tmod3
1278	GO:0001906 [5]: cell killing	3	3	3685	8	8933	-6.52	0.0	0.41	0.17	Clec2d H2-Bl Klrb1c
1279	GO:0001909 [6]: immune cell mediated cytotoxicity	3	3	3685	8	8933	-6.52	0.0	0.41	0.17	Clec2d H2-Bl Klrb1c
1280	GO:0007051 [8]: spindle organization and biogenesis	3	3	3685	8	8933	-6.52	0.0	0.41	0.17	Nusap1 Ranbp1 Stmn1
1281	GO:0007222 [7]: frizzled signaling pathway	3	3	3685	8	8933	-6.52	0.0	0.41	0.17	Dvl1 Fzd9 Tle1
1282	GO:0015833 [5]: peptide transport	3	3	3685	6	8935	-6.53	0.0	0.66	0.29	Abcb9 Slc15a1 Slc15a2
1283	GO:0035036 [7]: sperm-egg recognition	3	3	3685	6	8935	-6.53	0.0	0.66	0.29	Atp8b3 Zan Zp3r
1284	GO:0000188 [8]: inactivation of MAPK	3	3	3685	6	8935	-6.53	0.0	0.66	0.29	Dusp16 Dusp19 Prkca
1285	GO:0001666 [5]: response to hypoxia	3	3	3685	6	8935	-6.53	0.0	0.66	0.29	Casp1 Prlpa Slc2a8
1286	GO:0006611 [8]: protein-nucleus export	3	3	3685	6	8935	-6.53	0.0	0.66	0.29	Nxt1 Xpo1 Xpo6
1287	GO:0006898 [7]: receptor mediated endocytosis	3	3	3685	6	8935	-6.53	0.0	0.66	0.29	Cap1 Cubn Hip1r
1288	GO:0006957 [7]: complement activation, alternative pathway	3	3	3685	6	8935	-6.53	0.0	0.66	0.29	1700013L23Rik C8b C9
1289	GO:0007205 [8]: protein kinase C activation	3	3	3685	6	8935	-6.53	0.0	0.66	0.29	Dgke Dgkg Sphk2
1290	GO:0007339 [8]: binding of sperm to zona pellucida	3	3	3685	6	8935	-6.53	0.0	0.66	0.29	Atp8b3 Zan Zp3r
1291	GO:0009401 [6]: phosphoenolpyruvate-dependent sugar phosphotransferase system	3	3	3685	6	8935	-6.53	0.0	0.66	0.29	Clstn2 Dlgh4 Epb4.2
1292	GO:0015669 [5]: gas transport	3	3	3685	7	8934	-6.54	0.0	0.52	0.19	Hba-a1 Hbb-bh1 Hbb-y
1293	GO:0015671 [6]: oxygen transport	3	3	3685	7	8934	-6.54	0.0	0.52	0.19	Hba-a1 Hbb-bh1 Hbb-y
1294	GO:0019233 [6]: perception of pain	3	3	3685	7	8934	-6.54	0.0	0.52	0.19	Mc1r Ngfb Tac1
1295	GO:0030316 [6]: osteoclast differentiation	3	3	3685	7	8934	-6.54	0.0	0.52	0.19	Clec2d Clec2g F730004D16Rik
1296	GO:0042063 [6]: gliogenesis	3	3	3685	7	8934	-6.54	0.0	0.52	0.19	Cspg4 Metrn Nf1
1297	GO:0043026 [7]: regulation of caspase activation	3	3	3685	7	8934	-6.54	0.0	0.52	0.19	Mgmt Nr4a1 Ripk2
1298	GO:0008064 [6]: regulation of actin polymerization and/or depolymerization	3	3	3685	7	8934	-6.54	0.0	0.52	0.19	Tmod1 Tmod2 Tmod3
1299	GO:0008299 [7]: isoprenoid biosynthesis	3	3	3685	7	8934	-6.54	0.0	0.52	0.19	Idi1 Mvd Tprt
1300	GO:0016339 [6]: calcium-dependent cell-cell adhesion	2	2	3686	7	8934	-6.57	0.0	0.24	0.07	Cdh2 Pcdh18
1301	GO:0030166 [7]: proteoglycan biosynthesis	2	2	3686	7	8934	-6.57	0.0	0.24	0.07	Agc1 Hs2st1
1302	GO:0030218 [5]: erythrocyte differentiation	2	2	3686	7	8934	-6.57	0.0	0.24	0.07	Dnase2a Sp3
1303	GO:0042552 [8]: myelination	2	2	3686	7	8934	-6.57	0.0	0.24	0.07	Gal3st1 Pou3f1
1304	GO:0042553 [7]: cellular nerve ensheathment	2	2	3686	7	8934	-6.57	0.0	0.24	0.07	Gal3st1 Pou3f1
1305	GO:0045655 [6]: regulation of monocyte differentiation	2	2	3686	7	8934	-6.57	0.0	0.24	0.07	Clec2d Clec2g
1306	GO:0050848 [5]: regulation of calcium-mediated signaling	2	2	3686	7	8934	-6.57	0.0	0.24	0.07	Fcer1a Tcrim
1307	GO:0050850 [6]: positive regulation of calcium-mediated signaling	2	2	3686	7	8934	-6.57	0.0	0.24	0.07	Fcer1a Tcrim
1308	GO:0051084 [8]: posttranslational protein folding	2	2	3686	7	8934	-6.57	0.0	0.24	0.07	Dnajb1 Tor1b
1309	GO:0051085 [9]: chaperone cofactor dependent protein folding	2	2	3686	7	8934	-6.57	0.0	0.24	0.07	Dnajb1 Tor1b
1310	GO:0001782 [6]: B-cell homeostasis	2	2	3686	7	8934	-6.57	0.0	0.24	0.07	Aps Tnfrsf13b
1311	GO:0006692 [8]: prostanoid metabolism	2	2	3686	7	8934	-6.57	0.0	0.24	0.07	Ptgds Ptges
1312	GO:0006693 [9]: prostaglandin metabolism	2	2	3686	7	8934	-6.57	0.0	0.24	0.07	Ptgds Ptges
1313	GO:0006944 [3]: membrane fusion	2	2	3686	7	8934	-6.57	0.0	0.24	0.07	Pldn Snap23
1314	GO:0007009 [6]: plasma membrane organization and biogenesis	2	2	3686	7	8934	-6.57	0.0	0.24	0.07	Atp8b3 Syt7
1315	GO:0007026 [9]: microtubule stabilization	2	2	3686	7	8934	-6.57	0.0	0.24	0.07	Hdac6 Mtap2
1316	GO:0007212 [7]: dopamine receptor signaling pathway	2	2	3686	7	8934	-6.57	0.0	0.24	0.07	Gnao1 Trar1
1317	GO:0007272 [7]: ionic insulation of neurons by glial cells	2	2	3686	7	8934	-6.57	0.0	0.24	0.07	Gal3st1 Pou3f1
1318	GO:0009649 [5]: entrainment of circadian clock	1	1	3687	0	8941	-6.63	0.0	1.23	0.49	Atoh7
1319	GO:0009690 [6]: cytokinin metabolism	1	1	3687	0	8941	-6.63	0.0	1.23	0.49	Psg18
1320	GO:0009691 [7]: cytokinin biosynthesis	1	1	3687	0	8941	-6.63	0.0	1.23	0.49	Psg18
1321	GO:0009794 [5]: regulation of mitotic cell cycle, embryonic	1	1	3687	0	8941	-6.63	0.0	1.23	0.49	E4f1
1322	GO:0009853 [6]: photorespiration	1	1	3687	0	8941	-6.63	0.0	1.23	0.49	Hao1
1323	GO:0009854 [7]: oxidative photosynthetic carbon pathway	1	1	3687	0	8941	-6.63	0.0	1.23	0.49	Hao1
1324	GO:0010171 [4]: body morphogenesis	1	1	3687	0	8941	-6.63	0.0	1.23	0.49	Mab21l2
1325	GO:0010172 [5]: embryonic body morphogenesis	1	1	3687	0	8941	-6.63	0.0	1.23	0.49	Mab21l2
1326	GO:0015014 [7]: heparan sulfate proteoglycan biosynthesis, polysaccharide chain biosynthesis	1	1	3687	0	8941	-6.63	0.0	1.23	0.49	Hs2st1
1327	GO:0015734 [8]: taurine transport	1	1	3687	0	8941	-6.63	0.0	1.23	0.49	Slc6a6
1328	GO:0015755 [8]: fructose transport	1	1	3687	0	8941	-6.63	0.0	1.23	0.49	Slc2a8
1329	GO:0015757 [8]: galactose transport	1	1	3687	0	8941	-6.63	0.0	1.23	0.49	Slc2a8
1330	GO:0015809 [8]: L-arginine transport	1	1	3687	0	8941	-6.63	0.0	1.23	0.49	Slc7a3
1331	GO:0015819 [8]: L-lysine transport	1	1	3687	0	8941	-6.63	0.0	1.23	0.49	Slc7a3
1332	GO:0015864 [7]: pyrimidine nucleoside transport	1	1	3687	0	8941	-6.63	0.0	1.23	0.49	Slc28a3
1333	GO:0015904 [6]: tetracycline transport	1	1	3687	0	8941	-6.63	0.0	1.23	0.49	Hiat1
1334	GO:0016074 [6]: snoRNA metabolism	1	1	3687	0	8941	-6.63	0.0	1.23	0.49	Fbl
1335	GO:0016108 [6]: tetraterpenoid metabolism	1	1	3687	0	8941	-6.63	0.0	1.23	0.49	Idi1
1336	GO:0016109 [7]: tetraterpenoid biosynthesis	1	1	3687	0	8941	-6.63	0.0	1.23	0.49	Idi1
1337	GO:0016114 [6]: terpenoid biosynthesis	1	1	3687	0	8941	-6.63	0.0	1.23	0.49	Idi1
1338	GO:0016116 [7]: carotenoid metabolism	1	1	3687	0	8941	-6.63	0.0	1.23	0.49	Idi1
1339	GO:0016117 [8]: carotenoid biosynthesis	1	1	3687	0	8941	-6.63	0.0	1.23	0.49	Idi1
1340	GO:0016127 [7]: sterol catabolism	1	1	3687	0	8941	-6.63	0.0	1.23	0.49	Cyp39a1
1341	GO:0016199 [8]: axon midline choice point recognition	1	1	3687	0	8941	-6.63	0.0	1.23	0.49	Foxg1
1342	GO:0016233 [9]: telomere capping	1	1	3687	0	8941	-6.63	0.0	1.23	0.49	Pot1
1343	GO:0016266 [10]: O-glycan processing	1	1	3687	0	8941	-6.63	0.0	1.23	0.49	C1galt1
1344	GO:0016267 [11]: O-glycan processing, core 1	1	1	3687	0	8941	-6.63	0.0	1.23	0.49	C1galt1
1345	GO:0016573 [9]: histone acetylation	1	1	3687	0	8941	-6.63	0.0	1.23	0.49	Myst4
1346	GO:0016925 [8]: protein sumoylation	1	1	3687	0	8941	-6.63	0.0	1.23	0.49	Pias4
1347	GO:0016999 [6]: antibiotic metabolism	1	1	3687	0	8941	-6.63	0.0	1.23	0.49	Apba2bp
1348	GO:0017000 [6]: antibiotic biosynthesis	1	1	3687	0	8941	-6.63	0.0	1.23	0.49	Apba2bp
1349	GO:0017144 [5]: drug metabolism	1	1	3687	0	8941	-6.63	0.0	1.23	0.49	Apba2bp
1350	GO:0017182 [10]: peptidyl-diphthamide metabolism	1	1	3687	0	8941	-6.63	0.0	1.23	0.49	2410012M04Rik
1351	GO:0017183 [11]: peptidyl-diphthamide biosynthesis from peptidyl-histidine	1	1	3687	0	8941	-6.63	0.0	1.23	0.49	2410012M04Rik
1352	GO:0017187 [9]: peptidyl-glutamic acid carboxylation	1	1	3687	0	8941	-6.63	0.0	1.23	0.49	Ggcx
1353	GO:0018200 [9]: peptidyl-glutamic acid modification	1	1	3687	0	8941	-6.63	0.0	1.23	0.49	Ggcx
1354	GO:0018202 [9]: peptidyl-histidine modification	1	1	3687	0	8941	-6.63	0.0	1.23	0.49	2410012M04Rik
1355	GO:0018214 [8]: protein amino acid carboxylation	1	1	3687	0	8941	-6.63	0.0	1.23	0.49	Ggcx
1356	GO:0018216 [10]: peptidyl-arginine methylation	1	1	3687	0	8941	-6.63	0.0	1.23	0.49	Hrmt1l2
1357	GO:0018279 [10]: N-linked glycosylation via asparagine	1	1	3687	0	8941	-6.63	0.0	1.23	0.49	Ddost
1358	GO:0019375 [9]: galactolipid biosynthesis	1	1	3687	0	8941	-6.63	0.0	1.23	0.49	Gal3st1
1359	GO:0019433 [8]: triacylglycerol catabolism	1	1	3687	0	8941	-6.63	0.0	1.23	0.49	Lipe
1360	GO:0019478 [8]: D-amino acid catabolism	1	1	3687	0	8941	-6.63	0.0	1.23	0.49	Hars2
1361	GO:0019510 [8]: S-adenosylhomocysteine catabolism	1	1	3687	0	8941	-6.63	0.0	1.23	0.49	Ahcy
1362	GO:0019532 [8]: oxalate transport	1	1	3687	0	8941	-6.63	0.0	1.23	0.49	Slc26a1
1363	GO:0019853 [8]: L-ascorbic acid biosynthesis	1	1	3687	0	8941	-6.63	0.0	1.23	0.49	Gulo
1364	GO:0019919 [13]: peptidyl-arginine methylation, to asymmetrical-dimethyl arginine	1	1	3687	0	8941	-6.63	0.0	1.23	0.49	Hrmt1l2
1365	GO:0030070 [7]: insulin processing	1	1	3687	0	8941	-6.63	0.0	1.23	0.49	Cpe
1366	GO:0030102 [7]: negative regulation of natural killer cell activity	1	1	3687	0	8941	-6.63	0.0	1.23	0.49	H2-Bl
1367	GO:0030202 [8]: heparin metabolism	1	1	3687	0	8941	-6.63	0.0	1.23	0.49	Hs2st1
1368	GO:0030325 [6]: adrenal gland development	1	1	3687	0	8941	-6.63	0.0	1.23	0.49	Pbx1
1369	GO:0030328 [7]: prenylcysteine catabolism	1	1	3687	0	8941	-6.63	0.0	1.23	0.49	Pcyox1
1370	GO:0030329 [7]: prenylcysteine metabolism	1	1	3687	0	8941	-6.63	0.0	1.23	0.49	Pcyox1
1371	GO:0030389 [7]: fructosamine metabolism	1	1	3687	0	8941	-6.63	0.0	1.23	0.49	Fn3k
1372	GO:0030431 [4]: sleep	1	1	3687	0	8941	-6.63	0.0	1.23	0.49	Npas2
1373	GO:0030432 [5]: peristalsis	1	1	3687	0	8941	-6.63	0.0	1.23	0.49	Gdnf
1374	GO:0030449 [7]: regulation of complement activation	1	1	3687	0	8941	-6.63	0.0	1.23	0.49	Crry
1375	GO:0030511 [6]: positive regulation of transforming growth factor beta receptor signaling pathway	1	1	3687	0	8941	-6.63	0.0	1.23	0.49	Twsg1
1376	GO:0030513 [7]: positive regulation of BMP signaling pathway	1	1	3687	0	8941	-6.63	0.0	1.23	0.49	Twsg1
1377	GO:0030520 [8]: estrogen receptor signaling pathway	1	1	3687	0	8941	-6.63	0.0	1.23	0.49	Taf7
1378	GO:0030573 [8]: bile acid catabolism	1	1	3687	0	8941	-6.63	0.0	1.23	0.49	Cyp39a1
1379	GO:0030644 [8]: chloride ion homeostasis	1	1	3687	0	8941	-6.63	0.0	1.23	0.49	Prkwnk4
1380	GO:0030858 [6]: positive regulation of epithelial cell differentiation	1	1	3687	0	8941	-6.63	0.0	1.23	0.49	Dmbt1
1381	GO:0031053 [8]: primary microRNA processing	1	1	3687	0	8941	-6.63	0.0	1.23	0.49	Dgcr8
1382	GO:0035195 [6]: miRNA-mediated gene silencing	1	1	3687	0	8941	-6.63	0.0	1.23	0.49	Dgcr8
1383	GO:0035196 [7]: miRNA-mediated gene silencing, production of miRNAs	1	1	3687	0	8941	-6.63	0.0	1.23	0.49	Dgcr8
1384	GO:0035214 [6]: eye-antennal disc development	1	1	3687	0	8941	-6.63	0.0	1.23	0.49	Tm4sf9
1385	GO:0035246 [11]: peptidyl-arginine N-methylation	1	1	3687	0	8941	-6.63	0.0	1.23	0.49	Hrmt1l2
1386	GO:0035247 [12]: peptidyl-arginine omega-N-methylation	1	1	3687	0	8941	-6.63	0.0	1.23	0.49	Hrmt1l2
1387	GO:0035270 [5]: endocrine system development	1	1	3687	0	8941	-6.63	0.0	1.23	0.49	Pbx1
1388	GO:0040001 [10]: mitotic spindle positioning or orientation	1	1	3687	0	8941	-6.63	0.0	1.23	0.49	Nusap1
1389	GO:0042147 [7]: retrograde transport, endosome to Golgi	1	1	3687	0	8941	-6.63	0.0	1.23	0.49	Rab6ip2
1390	GO:0042167 [6]: heme catabolism	1	1	3687	0	8941	-6.63	0.0	1.23	0.49	Blvra
1391	GO:0042249 [7]: establishment of polarity of embryonic epithelium	1	1	3687	0	8941	-6.63	0.0	1.23	0.49	Celsr1
1392	GO:0042268 [5]: regulation of cytolysis	1	1	3687	0	8941	-6.63	0.0	1.23	0.49	Rraga
1393	GO:0042273 [8]: ribosomal large subunit biogenesis	1	1	3687	0	8941	-6.63	0.0	1.23	0.49	Bop1
1394	GO:0042276 [8]: error-prone postreplication DNA repair	1	1	3687	0	8941	-6.63	0.0	1.23	0.49	Rev1l
1395	GO:0042404 [7]: thyroid hormone catabolism	1	1	3687	0	8941	-6.63	0.0	1.23	0.49	Dio2
1396	GO:0042447 [6]: hormone catabolism	1	1	3687	0	8941	-6.63	0.0	1.23	0.49	Dio2
1397	GO:0042517 [8]: positive regulation of tyrosine phosphorylation of Stat3 protein	1	1	3687	0	8941	-6.63	0.0	1.23	0.49	Cntf
1398	GO:0042531 [7]: positive regulation of tyrosine phosphorylation of STAT protein	1	1	3687	0	8941	-6.63	0.0	1.23	0.49	Cntf
1399	GO:0042542 [7]: response to hydrogen peroxide	1	1	3687	0	8941	-6.63	0.0	1.23	0.49	Ppp1r15b
1400	GO:0042594 [5]: response to starvation	1	1	3687	0	8941	-6.63	0.0	1.23	0.49	Foxa3
1401	GO:0042628 [4]: mating plug formation	1	1	3687	0	8941	-6.63	0.0	1.23	0.49	Svs3
1402	GO:0042745 [5]: circadian sleep/wake cycle	1	1	3687	0	8941	-6.63	0.0	1.23	0.49	Npas2
1403	GO:0042759 [8]: long-chain fatty acid biosynthesis	1	1	3687	0	8941	-6.63	0.0	1.23	0.49	Fads1
1404	GO:0042787 [10]: protein ubiquitination during ubiquitin-dependent protein catabolism	1	1	3687	0	8941	-6.63	0.0	1.23	0.49	Lnx1
1405	GO:0042790 [9]: transcription of nuclear rRNA large Pol I transcript	1	1	3687	0	8941	-6.63	0.0	1.23	0.49	Tcof1
1406	GO:0042816 [7]: vitamin B6 metabolism	1	1	3687	0	8941	-6.63	0.0	1.23	0.49	Pdxk
1407	GO:0042994 [7]: cytoplasmic sequestering of transcription factor	1	1	3687	0	8941	-6.63	0.0	1.23	0.49	Tacc3
1408	GO:0043001 [8]: Golgi to plasma membrane protein transport	1	1	3687	0	8941	-6.63	0.0	1.23	0.49	Blzf1
1409	GO:0043129 [5]: surfactant homeostasis	1	1	3687	0	8941	-6.63	0.0	1.23	0.49	Pthlh
1410	GO:0044269 [6]: glycerol ether catabolism	1	1	3687	0	8941	-6.63	0.0	1.23	0.49	Lipe
1411	GO:0045004 [7]: DNA replication proofreading	1	1	3687	0	8941	-6.63	0.0	1.23	0.49	Pold1
1412	GO:0045010 [9]: actin nucleation	1	1	3687	0	8941	-6.63	0.0	1.23	0.49	Wasl
1413	GO:0045020 [7]: error-prone DNA repair	1	1	3687	0	8941	-6.63	0.0	1.23	0.49	Rev1l
1414	GO:0045046 [7]: peroxisome membrane protein import	1	1	3687	0	8941	-6.63	0.0	1.23	0.49	Pex26
1415	GO:0045062 [6]: extrathymic T-cell selection	1	1	3687	0	8941	-6.63	0.0	1.23	0.49	Il15
1416	GO:0045077 [9]: negative regulation of interferon-gamma biosynthesis	1	1	3687	0	8941	-6.63	0.0	1.23	0.49	B7h3
1417	GO:0045085 [9]: negative regulation of interleukin-2 biosynthesis	1	1	3687	0	8941	-6.63	0.0	1.23	0.49	B7h3
1418	GO:0045297 [5]: post-mating behavior	1	1	3687	0	8941	-6.63	0.0	1.23	0.49	Svs3
1419	GO:0045347 [8]: negative regulation of MHC class II biosynthesis	1	1	3687	0	8941	-6.63	0.0	1.23	0.49	Nfx1
1420	GO:0045429 [7]: positive regulation of nitric oxide biosynthesis	1	1	3687	0	8941	-6.63	0.0	1.23	0.49	Ptx3
1421	GO:0045448 [4]: mitotic cell cycle, embryonic	1	1	3687	0	8941	-6.63	0.0	1.23	0.49	E4f1
1422	GO:0045475 [4]: locomotor rhythm	1	1	3687	0	8941	-6.63	0.0	1.23	0.49	Npas2
1423	GO:0045578 [7]: negative regulation of B-cell differentiation	1	1	3687	0	8941	-6.63	0.0	1.23	0.49	Hmgb3
1424	GO:0045598 [5]: regulation of adipocyte differentiation	1	1	3687	0	8941	-6.63	0.0	1.23	0.49	Tbn
1425	GO:0045685 [5]: regulation of glial cell differentiation	1	1	3687	0	8941	-6.63	0.0	1.23	0.49	Nf1
1426	GO:0045776 [6]: negative regulation of blood pressure	1	1	3687	0	8941	-6.63	0.0	1.23	0.49	Guca2b
1427	GO:0045787 [7]: positive regulation of cell cycle	1	1	3687	0	8941	-6.63	0.0	1.23	0.49	Nusap1
1428	GO:0045836 [10]: positive regulation of meiosis	1	1	3687	0	8941	-6.63	0.0	1.23	0.49	Dazl
1429	GO:0045839 [8]: negative regulation of mitosis	1	1	3687	0	8941	-6.63	0.0	1.23	0.49	Mad2l1
1430	GO:0045840 [8]: positive regulation of mitosis	1	1	3687	0	8941	-6.63	0.0	1.23	0.49	Nusap1
1431	GO:0045841 [9]: negative regulation of mitotic metaphase/anaphase transition	1	1	3687	0	8941	-6.63	0.0	1.23	0.49	Mad2l1
1432	GO:0045845 [6]: regulation of natural killer cell activity	1	1	3687	0	8941	-6.63	0.0	1.23	0.49	H2-Bl
1433	GO:0045851 [10]: pH reduction	1	1	3687	0	8941	-6.63	0.0	1.23	0.49	Atp6v0c
1434	GO:0045900 [9]: negative regulation of translational elongation	1	1	3687	0	8941	-6.63	0.0	1.23	0.49	Srp9
1435	GO:0045916 [8]: negative regulation of complement activation	1	1	3687	0	8941	-6.63	0.0	1.23	0.49	Crry
1436	GO:0045924 [4]: regulation of female receptivity	1	1	3687	0	8941	-6.63	0.0	1.23	0.49	Ppp1r1b
1437	GO:0045954 [9]: positive regulation of natural killer cell mediated cytotoxicity	1	1	3687	0	8941	-6.63	0.0	1.23	0.49	Klrb1c
1438	GO:0046038 [10]: GMP catabolism	1	1	3687	0	8941	-6.63	0.0	1.23	0.49	Gmpr2
1439	GO:0046070 [10]: dGTP metabolism	1	1	3687	0	8941	-6.63	0.0	1.23	0.49	Nudt1
1440	GO:0046149 [5]: pigment catabolism	1	1	3687	0	8941	-6.63	0.0	1.23	0.49	Blvra
1441	GO:0046203 [9]: spermidine catabolism	1	1	3687	0	8941	-6.63	0.0	1.23	0.49	Dhps
1442	GO:0046246 [6]: terpene biosynthesis	1	1	3687	0	8941	-6.63	0.0	1.23	0.49	Idi1
1443	GO:0046330 [6]: positive regulation of JNK cascade	1	1	3687	0	8941	-6.63	0.0	1.23	0.49	Dusp22
1444	GO:0046340 [8]: diacylglycerol catabolism	1	1	3687	0	8941	-6.63	0.0	1.23	0.49	Lipe
1445	GO:0046351 [7]: disaccharide biosynthesis	1	1	3687	0	8941	-6.63	0.0	1.23	0.49	Lalba
1446	GO:0046370 [9]: fructose biosynthesis	1	1	3687	0	8941	-6.63	0.0	1.23	0.49	Gnpda1
1447	GO:0046380 [8]: N-acetylneuraminate biosynthesis	1	1	3687	0	8941	-6.63	0.0	1.23	0.49	Cmas
1448	GO:0046416 [7]: D-amino acid metabolism	1	1	3687	0	8941	-6.63	0.0	1.23	0.49	Hars2
1449	GO:0046461 [7]: neutral lipid catabolism	1	1	3687	0	8941	-6.63	0.0	1.23	0.49	Lipe
1450	GO:0046462 [7]: monoacylglycerol metabolism	1	1	3687	0	8941	-6.63	0.0	1.23	0.49	Mogat2
1451	GO:0046464 [7]: acylglycerol catabolism	1	1	3687	0	8941	-6.63	0.0	1.23	0.49	Lipe
1452	GO:0046498 [7]: S-adenosylhomocysteine metabolism	1	1	3687	0	8941	-6.63	0.0	1.23	0.49	Ahcy
1453	GO:0046500 [6]: S-adenosylmethionine metabolism	1	1	3687	0	8941	-6.63	0.0	1.23	0.49	Mat2a
1454	GO:0046503 [7]: glycerolipid catabolism	1	1	3687	0	8941	-6.63	0.0	1.23	0.49	Lipe
1455	GO:0046532 [5]: regulation of photoreceptor cell differentiation	1	1	3687	0	8941	-6.63	0.0	1.23	0.49	Cntf
1456	GO:0046533 [6]: negative regulation of photoreceptor cell differentiation	1	1	3687	0	8941	-6.63	0.0	1.23	0.49	Cntf
1457	GO:0046541 [4]: saliva secretion	1	1	3687	0	8941	-6.63	0.0	1.23	0.49	Tac4
1458	GO:0046602 [10]: regulation of mitotic centrosome separation	1	1	3687	0	8941	-6.63	0.0	1.23	0.49	Ranbp1
1459	GO:0046604 [11]: positive regulation of mitotic centrosome separation	1	1	3687	0	8941	-6.63	0.0	1.23	0.49	Ranbp1
1460	GO:0046605 [9]: regulation of centrosome cycle	1	1	3687	0	8941	-6.63	0.0	1.23	0.49	Ranbp1
1461	GO:0046607 [10]: positive regulation of centrosome cycle	1	1	3687	0	8941	-6.63	0.0	1.23	0.49	Ranbp1
1462	GO:0046655 [7]: folic acid metabolism	1	1	3687	0	8941	-6.63	0.0	1.23	0.49	Folr1
1463	GO:0046838 [6]: phosphorylated carbohydrate dephosphorylation	1	1	3687	0	8941	-6.63	0.0	1.23	0.49	Inpp5a
1464	GO:0046855 [7]: inositol phosphate dephosphorylation	1	1	3687	0	8941	-6.63	0.0	1.23	0.49	Inpp5a
1465	GO:0046877 [5]: regulation of saliva secretion	1	1	3687	0	8941	-6.63	0.0	1.23	0.49	Tac4
1466	GO:0046878 [6]: positive regulation of saliva secretion	1	1	3687	0	8941	-6.63	0.0	1.23	0.49	Tac4
1467	GO:0046883 [5]: regulation of hormone secretion	1	1	3687	0	8941	-6.63	0.0	1.23	0.49	Ensa
1468	GO:0048017 [8]: inositol lipid-mediated signaling	1	1	3687	0	8941	-6.63	0.0	1.23	0.49	Centa2
1469	GO:0048146 [7]: positive regulation of fibroblast proliferation	1	1	3687	0	8941	-6.63	0.0	1.23	0.49	Sphk1
1470	GO:0048286 [6]: alveolus development	1	1	3687	0	8941	-6.63	0.0	1.23	0.49	Pthlh
1471	GO:0048318 [4]: axial mesoderm development	1	1	3687	0	8941	-6.63	0.0	1.23	0.49	Tcf3
1472	GO:0048319 [5]: axial mesoderm morphogenesis	1	1	3687	0	8941	-6.63	0.0	1.23	0.49	Tcf3
1473	GO:0048512 [4]: circadian behavior	1	1	3687	0	8941	-6.63	0.0	1.23	0.49	Npas2
1474	GO:0050428 [10]: 3'-phosphoadenosine 5'-phosphosulfate biosynthesis	1	1	3687	0	8941	-6.63	0.0	1.23	0.49	Papss1
1475	GO:0050691 [8]: regulation of antiviral response by host	1	1	3687	0	8941	-6.63	0.0	1.23	0.49	Il15
1476	GO:0050796 [6]: regulation of insulin secretion	1	1	3687	0	8941	-6.63	0.0	1.23	0.49	Ensa
1477	GO:0050847 [8]: progesterone receptor signaling pathway	1	1	3687	0	8941	-6.63	0.0	1.23	0.49	Bteb1
1478	GO:0050857 [6]: positive regulation of antigen receptor mediated signaling pathway	1	1	3687	0	8941	-6.63	0.0	1.23	0.49	Tcrim
1479	GO:0050862 [7]: positive regulation of T-cell receptor signaling pathway	1	1	3687	0	8941	-6.63	0.0	1.23	0.49	Tcrim
1480	GO:0050983 [10]: spermidine catabolism to deoxyhypusine, using deoxyhypusine synthase	1	1	3687	0	8941	-6.63	0.0	1.23	0.49	Dhps
1481	GO:0051147 [5]: regulation of muscle cell differentiation	1	1	3687	0	8941	-6.63	0.0	1.23	0.49	Ezh2
1482	GO:0051148 [6]: negative regulation of muscle cell differentiation	1	1	3687	0	8941	-6.63	0.0	1.23	0.49	Ezh2
1483	GO:0051153 [6]: regulation of striated muscle cell differentiation	1	1	3687	0	8941	-6.63	0.0	1.23	0.49	Ezh2
1484	GO:0051154 [7]: negative regulation of striated muscle cell differentiation	1	1	3687	0	8941	-6.63	0.0	1.23	0.49	Ezh2
1485	GO:0051177 [9]: meiotic sister chromatid cohesion	1	1	3687	0	8941	-6.63	0.0	1.23	0.49	Stag3
1486	GO:0051220 [6]: cytoplasmic sequestering of protein	1	1	3687	0	8941	-6.63	0.0	1.23	0.49	Tacc3
1487	GO:0051223 [6]: regulation of protein transport	1	1	3687	0	8941	-6.63	0.0	1.23	0.49	Tacc3
1488	GO:0051224 [7]: negative regulation of protein transport	1	1	3687	0	8941	-6.63	0.0	1.23	0.49	Tacc3
1489	GO:0051261 [7]: protein depolymerization	1	1	3687	0	8941	-6.63	0.0	1.23	0.49	Stmn1
1490	GO:0000038 [7]: very-long-chain fatty acid metabolism	1	1	3687	0	8941	-6.63	0.0	1.23	0.49	Elovl2
1491	GO:0000147 [9]: actin cortical patch assembly	1	1	3687	0	8941	-6.63	0.0	1.23	0.49	Coro1c
1492	GO:0000281 [6]: cytokinesis after mitosis	1	1	3687	0	8941	-6.63	0.0	1.23	0.49	Nusap1
1493	GO:0000289 [9]: poly(A) tail shortening	1	1	3687	0	8941	-6.63	0.0	1.23	0.49	Usp52
1494	GO:0000291 [8]: mRNA catabolism, exonucleolytic	1	1	3687	0	8941	-6.63	0.0	1.23	0.49	Usp52
1495	GO:0000294 [8]: mRNA catabolism, endonucleolytic cleavage-dependent decay	1	1	3687	0	8941	-6.63	0.0	1.23	0.49	Usp52
1496	GO:0000303 [8]: response to superoxide	1	1	3687	0	8941	-6.63	0.0	1.23	0.49	Ucp3
1497	GO:0001510 [7]: RNA methylation	1	1	3687	0	8941	-6.63	0.0	1.23	0.49	Mettl3
1498	GO:0001553 [5]: luteinization	1	1	3687	0	8941	-6.63	0.0	1.23	0.49	Nr5a1
1499	GO:0001560 [5]: regulation of cell growth by extracellular stimulus	1	1	3687	0	8941	-6.63	0.0	1.23	0.49	Myocd
1500	GO:0001745 [7]: compound eye morphogenesis (sensu Endopterygota)	1	1	3687	0	8941	-6.63	0.0	1.23	0.49	Tm4sf9
1501	GO:0001762 [8]: beta-alanine transport	1	1	3687	0	8941	-6.63	0.0	1.23	0.49	Slc6a6
1502	GO:0001866 [7]: NK T-cell proliferation	1	1	3687	0	8941	-6.63	0.0	1.23	0.49	Il15
1503	GO:0001885 [4]: endothelial cell development	1	1	3687	0	8941	-6.63	0.0	1.23	0.49	Col18a1
1504	GO:0001886 [5]: endothelial cell morphogenesis	1	1	3687	0	8941	-6.63	0.0	1.23	0.49	Col18a1
1505	GO:0001919 [5]: regulation of receptor recycling	1	1	3687	0	8941	-6.63	0.0	1.23	0.49	Tcrim
1506	GO:0001920 [6]: negative regulation of receptor recycling	1	1	3687	0	8941	-6.63	0.0	1.23	0.49	Tcrim
1507	GO:0001922 [7]: B-1 B-cell homeostasis	1	1	3687	0	8941	-6.63	0.0	1.23	0.49	Aps
1508	GO:0005988 [8]: lactose metabolism	1	1	3687	0	8941	-6.63	0.0	1.23	0.49	Lalba
1509	GO:0005989 [8]: lactose biosynthesis	1	1	3687	0	8941	-6.63	0.0	1.23	0.49	Lalba
1510	GO:0005991 [8]: trehalose metabolism	1	1	3687	0	8941	-6.63	0.0	1.23	0.49	Treh
1511	GO:0005997 [8]: xylulose metabolism	1	1	3687	0	8941	-6.63	0.0	1.23	0.49	Dcxr
1512	GO:0006002 [9]: fructose 6-phosphate metabolism	1	1	3687	0	8941	-6.63	0.0	1.23	0.49	Gnpda1
1513	GO:0006014 [8]: D-ribose metabolism	1	1	3687	0	8941	-6.63	0.0	1.23	0.49	Rbks
1514	GO:0006021 [9]: myo-inositol biosynthesis	1	1	3687	0	8941	-6.63	0.0	1.23	0.49	Isyna1
1515	GO:0006055 [8]: CMP-N-acetylneuraminate biosynthesis	1	1	3687	0	8941	-6.63	0.0	1.23	0.49	Cmas
1516	GO:0006083 [7]: acetate metabolism	1	1	3687	0	8941	-6.63	0.0	1.23	0.49	Aspa
1517	GO:0006203 [10]: dGTP catabolism	1	1	3687	0	8941	-6.63	0.0	1.23	0.49	Nudt1
1518	GO:0006299 [8]: short patch mismatch repair system	1	1	3687	0	8941	-6.63	0.0	1.23	0.49	Msh6
1519	GO:0006307 [7]: DNA dealkylation	1	1	3687	0	8941	-6.63	0.0	1.23	0.49	Mgmt
1520	GO:0006365 [8]: 35S primary transcript processing	1	1	3687	0	8941	-6.63	0.0	1.23	0.49	Rcl1
1521	GO:0006421 [9]: asparaginyl-tRNA aminoacylation	1	1	3687	0	8941	-6.63	0.0	1.23	0.49	Nars
1522	GO:0006430 [9]: lysyl-tRNA aminoacylation	1	1	3687	0	8941	-6.63	0.0	1.23	0.49	Kars
1523	GO:0006448 [8]: regulation of translational elongation	1	1	3687	0	8941	-6.63	0.0	1.23	0.49	Srp9
1524	GO:0006507 [11]: GPI anchor release	1	1	3687	0	8941	-6.63	0.0	1.23	0.49	Gpld1
1525	GO:0006531 [8]: aspartate metabolism	1	1	3687	0	8941	-6.63	0.0	1.23	0.49	Aspa
1526	GO:0006533 [9]: aspartate catabolism	1	1	3687	0	8941	-6.63	0.0	1.23	0.49	Aspa
1527	GO:0006535 [9]: cysteine biosynthesis from serine	1	1	3687	0	8941	-6.63	0.0	1.23	0.49	Cbs
1528	GO:0006551 [8]: leucine metabolism	1	1	3687	0	8941	-6.63	0.0	1.23	0.49	Mccc1
1529	GO:0006552 [9]: leucine catabolism	1	1	3687	0	8941	-6.63	0.0	1.23	0.49	Mccc1
1530	GO:0006556 [6]: S-adenosylmethionine biosynthesis	1	1	3687	0	8941	-6.63	0.0	1.23	0.49	Mat2a
1531	GO:0006607 [8]: NLS-bearing substrate-nucleus import	1	1	3687	0	8941	-6.63	0.0	1.23	0.49	Ranbp5
1532	GO:0006608 [8]: snRNP protein-nucleus import	1	1	3687	0	8941	-6.63	0.0	1.23	0.49	Nol5
1533	GO:0006623 [8]: protein-vacuolar targeting	1	1	3687	0	8941	-6.63	0.0	1.23	0.49	Vps35
1534	GO:0006624 [9]: vacuolar protein processing or maturation	1	1	3687	0	8941	-6.63	0.0	1.23	0.49	Vps35
1535	GO:0006636 [7]: fatty acid desaturation	1	1	3687	0	8941	-6.63	0.0	1.23	0.49	Fads1
1536	GO:0006653 [10]: lecithin metabolism	1	1	3687	0	8941	-6.63	0.0	1.23	0.49	Lrat
1537	GO:0006667 [9]: sphinganine metabolism	1	1	3687	0	8941	-6.63	0.0	1.23	0.49	Sgpp1
1538	GO:0006668 [10]: sphinganine-1-phosphate metabolism	1	1	3687	0	8941	-6.63	0.0	1.23	0.49	Sgpp1
1539	GO:0006682 [10]: galactosylceramide biosynthesis	1	1	3687	0	8941	-6.63	0.0	1.23	0.49	Gal3st1
1540	GO:0006706 [7]: steroid catabolism	1	1	3687	0	8941	-6.63	0.0	1.23	0.49	Cyp39a1
1541	GO:0006707 [8]: cholesterol catabolism	1	1	3687	0	8941	-6.63	0.0	1.23	0.49	Cyp39a1
1542	GO:0006768 [6]: biotin metabolism	1	1	3687	0	8941	-6.63	0.0	1.23	0.49	Pcca
1543	GO:0006844 [6]: acyl carnitine transport	1	1	3687	0	8941	-6.63	0.0	1.23	0.49	Slc25a29
1544	GO:0006896 [7]: Golgi to vacuole transport	1	1	3687	0	8941	-6.63	0.0	1.23	0.49	Vps29
1545	GO:0006903 [6]: vesicle targeting	1	1	3687	0	8941	-6.63	0.0	1.23	0.49	Snap23
1546	GO:0006931 [7]: substrate-bound cell migration, cell attachment to substrate	1	1	3687	0	8941	-6.63	0.0	1.23	0.49	Tnfrsf12a
1547	GO:0007019 [8]: microtubule depolymerization	1	1	3687	0	8941	-6.63	0.0	1.23	0.49	Stmn1
1548	GO:0007025 [9]: beta-tubulin folding	1	1	3687	0	8941	-6.63	0.0	1.23	0.49	Rp2h
1549	GO:0007035 [7]: vacuolar acidification	1	1	3687	0	8941	-6.63	0.0	1.23	0.49	Atp6v0c
1550	GO:0007042 [8]: lysosomal lumen acidification	1	1	3687	0	8941	-6.63	0.0	1.23	0.49	Atp6v0c
1551	GO:0007060 [9]: male meiosis chromosome segregation	1	1	3687	0	8941	-6.63	0.0	1.23	0.49	Mlh1
1552	GO:0007065 [10]: male meiosis sister chromatid cohesion	1	1	3687	0	8941	-6.63	0.0	1.23	0.49	Stag3
1553	GO:0007066 [10]: female meiosis sister chromatid cohesion	1	1	3687	0	8941	-6.63	0.0	1.23	0.49	Stag3
1554	GO:0007113 [6]: endomitotic cell cycle	1	1	3687	0	8941	-6.63	0.0	1.23	0.49	Ube1c
1555	GO:0007135 [9]: meiosis II	1	1	3687	0	8941	-6.63	0.0	1.23	0.49	Msh5
1556	GO:0007136 [10]: meiotic prophase II	1	1	3687	0	8941	-6.63	0.0	1.23	0.49	Msh5
1557	GO:0007171 [8]: transmembrane receptor protein tyrosine kinase activation (dimerization)	1	1	3687	0	8941	-6.63	0.0	1.23	0.49	Pdgfc
1558	GO:0007176 [5]: regulation of epidermal growth factor receptor activity	1	1	3687	0	8941	-6.63	0.0	1.23	0.49	Nck2
1559	GO:0007208 [8]: serotonin receptor, phospholipase C activating pathway	1	1	3687	0	8941	-6.63	0.0	1.23	0.49	Htr2b
1560	GO:0007258 [9]: JUN phosphorylation	1	1	3687	0	8941	-6.63	0.0	1.23	0.49	Mapk8ip1
1561	GO:0007387 [5]: anterior compartment specification	1	1	3687	0	8941	-6.63	0.0	1.23	0.49	Pbx3
1562	GO:0007388 [5]: posterior compartment specification	1	1	3687	0	8941	-6.63	0.0	1.23	0.49	Pbx3
1563	GO:0007455 [6]: eye-antennal disc metamorphosis	1	1	3687	0	8941	-6.63	0.0	1.23	0.49	Tm4sf9
1564	GO:0007456 [6]: eye morphogenesis (sensu Endopterygota)	1	1	3687	0	8941	-6.63	0.0	1.23	0.49	Tm4sf9
1565	GO:0007497 [6]: posterior midgut development	1	1	3687	0	8941	-6.63	0.0	1.23	0.49	Ednrb
1566	GO:0007522 [6]: visceral muscle development	1	1	3687	0	8941	-6.63	0.0	1.23	0.49	Myh6
1567	GO:0007621 [5]: negative regulation of female receptivity	1	1	3687	0	8941	-6.63	0.0	1.23	0.49	Ppp1r1b
1568	GO:0008054 [7]: cyclin catabolism	1	1	3687	0	8941	-6.63	0.0	1.23	0.49	Ube2c
1569	GO:0008583 [8]: mystery cell fate differentiation (sensu Endopterygota)	1	1	3687	0	8941	-6.63	0.0	1.23	0.49	Tm4sf9
1570	GO:0008614 [8]: pyridoxine metabolism	1	1	3687	0	8941	-6.63	0.0	1.23	0.49	Pdxk
1571	GO:0009051 [9]: pentose-phosphate shunt, oxidative branch	1	1	3687	0	8941	-6.63	0.0	1.23	0.49	Pgd
1572	GO:0009088 [8]: threonine biosynthesis	1	1	3687	0	8941	-6.63	0.0	1.23	0.49	BC051244
1573	GO:0009113 [7]: purine base biosynthesis	1	1	3687	0	8941	-6.63	0.0	1.23	0.49	Gart
1574	GO:0009125 [7]: nucleoside monophosphate catabolism	1	1	3687	0	8941	-6.63	0.0	1.23	0.49	Gmpr2
1575	GO:0009128 [8]: purine nucleoside monophosphate catabolism	1	1	3687	0	8941	-6.63	0.0	1.23	0.49	Gmpr2
1576	GO:0009136 [8]: purine nucleoside diphosphate biosynthesis	1	1	3687	0	8941	-6.63	0.0	1.23	0.49	Papss1
1577	GO:0009158 [8]: ribonucleoside monophosphate catabolism	1	1	3687	0	8941	-6.63	0.0	1.23	0.49	Gmpr2
1578	GO:0009169 [9]: purine ribonucleoside monophosphate catabolism	1	1	3687	0	8941	-6.63	0.0	1.23	0.49	Gmpr2
1579	GO:0009180 [9]: purine ribonucleoside diphosphate biosynthesis	1	1	3687	0	8941	-6.63	0.0	1.23	0.49	Papss1
1580	GO:0009188 [8]: ribonucleoside diphosphate biosynthesis	1	1	3687	0	8941	-6.63	0.0	1.23	0.49	Papss1
1581	GO:0009241 [8]: polyisoprenoid biosynthesis	1	1	3687	0	8941	-6.63	0.0	1.23	0.49	Idi1
1582	GO:0009267 [5]: cellular response to starvation	1	1	3687	0	8941	-6.63	0.0	1.23	0.49	Foxa3
1583	GO:0009307 [7]: DNA restriction	1	1	3687	0	8941	-6.63	0.0	1.23	0.49	Rent1
1584	GO:0009404 [5]: toxin metabolism	1	1	3687	0	8941	-6.63	0.0	1.23	0.49	Drpla
1585	GO:0019216 [5]: regulation of lipid metabolism	2	2	3686	6	8935	-6.67	0.0	0.32	0.11	Acsl4 Asah3
1586	GO:0030148 [8]: sphingolipid biosynthesis	2	2	3686	6	8935	-6.67	0.0	0.32	0.11	Gal3st1 Lass4
1587	GO:0042829 [6]: defense response to pathogen	2	2	3686	6	8935	-6.67	0.0	0.32	0.11	Ifna1 Ifnb1
1588	GO:0042830 [7]: defense response to pathogenic bacteria	2	2	3686	6	8935	-6.67	0.0	0.32	0.11	Ifna1 Ifnb1
1589	GO:0045670 [7]: regulation of osteoclast differentiation	2	2	3686	6	8935	-6.67	0.0	0.32	0.11	Clec2d Clec2g
1590	GO:0006635 [8]: fatty acid beta-oxidation	2	2	3686	6	8935	-6.67	0.0	0.32	0.11	Acox2 Ehhadh
1591	GO:0007182 [9]: common-partner SMAD protein phosphorylation	2	2	3686	6	8935	-6.67	0.0	0.32	0.11	Smad4 Smad6
1592	GO:0007204 [8]: cytosolic calcium ion concentration elevation	2	2	3686	6	8935	-6.67	0.0	0.32	0.11	Ccl28 Trpc2
1593	GO:0007405 [5]: neuroblast proliferation	2	2	3686	6	8935	-6.67	0.0	0.32	0.11	Numb Numbl
1594	GO:0015804 [7]: neutral amino acid transport	2	2	3686	3	8938	-6.67	0.0	0.79	0.32	Slc32a1 Slc6a6
1595	GO:0018196 [9]: peptidyl-asparagine modification	2	2	3686	3	8938	-6.67	0.0	0.79	0.32	Alg12 Ddost
1596	GO:0018211 [9]: peptidyl-tryptophan modification	2	2	3686	3	8938	-6.67	0.0	0.79	0.32	Alg12 Ddost
1597	GO:0030149 [8]: sphingolipid catabolism	2	2	3686	3	8938	-6.67	0.0	0.79	0.32	Asah3 Cel
1598	GO:0030299 [6]: cholesterol absorption	2	2	3686	3	8938	-6.67	0.0	0.79	0.32	Apoa2 Pnlip
1599	GO:0030317 [5]: sperm motility	2	2	3686	3	8938	-6.67	0.0	0.79	0.32	Neurl Spag6
1600	GO:0042036 [8]: negative regulation of cytokine biosynthesis	2	2	3686	3	8938	-6.67	0.0	0.79	0.32	B7h3 Rnf128
1601	GO:0042278 [7]: purine nucleoside metabolism	2	2	3686	3	8938	-6.67	0.0	0.79	0.32	Adk Qtrt1
1602	GO:0042306 [7]: regulation of protein-nucleus import	2	2	3686	3	8938	-6.67	0.0	0.79	0.32	Edar Tacc3
1603	GO:0042375 [6]: quinone cofactor metabolism	2	2	3686	3	8938	-6.67	0.0	0.79	0.32	Coq6 Coq7
1604	GO:0042423 [8]: catecholamine biosynthesis	2	2	3686	3	8938	-6.67	0.0	0.79	0.32	Dbh Slc6a3
1605	GO:0042573 [6]: retinoic acid metabolism	2	2	3686	3	8938	-6.67	0.0	0.79	0.32	Cyp26a1 Lcn5
1606	GO:0044241 [5]: lipid digestion	2	2	3686	3	8938	-6.67	0.0	0.79	0.32	Apoa2 Pnlip
1607	GO:0045656 [7]: negative regulation of monocyte differentiation	2	2	3686	3	8938	-6.67	0.0	0.79	0.32	Clec2d Clec2g
1608	GO:0046128 [8]: purine ribonucleoside metabolism	2	2	3686	3	8938	-6.67	0.0	0.79	0.32	Adk Qtrt1
1609	GO:0050854 [5]: regulation of antigen receptor mediated signaling pathway	2	2	3686	3	8938	-6.67	0.0	0.79	0.32	Elf1 Tcrim
1610	GO:0050856 [6]: regulation of T-cell receptor signaling pathway	2	2	3686	3	8938	-6.67	0.0	0.79	0.32	Elf1 Tcrim
1611	GO:0050918 [7]: positive chemotaxis	2	2	3686	3	8938	-6.67	0.0	0.79	0.32	Artn Prkca
1612	GO:0050920 [7]: regulation of chemotaxis	2	2	3686	3	8938	-6.67	0.0	0.79	0.32	Artn Prkca
1613	GO:0050921 [8]: positive regulation of chemotaxis	2	2	3686	3	8938	-6.67	0.0	0.79	0.32	Artn Prkca
1614	GO:0050926 [8]: regulation of positive chemotaxis	2	2	3686	3	8938	-6.67	0.0	0.79	0.32	Artn Prkca
1615	GO:0050927 [9]: positive regulation of positive chemotaxis	2	2	3686	3	8938	-6.67	0.0	0.79	0.32	Artn Prkca
1616	GO:0050930 [10]: induction of positive chemotaxis	2	2	3686	3	8938	-6.67	0.0	0.79	0.32	Artn Prkca
1617	GO:0000080 [7]: G1 phase of mitotic cell cycle	2	2	3686	3	8938	-6.67	0.0	0.79	0.32	AA545217 Mtbp
1618	GO:0001523 [7]: retinoid metabolism	2	2	3686	3	8938	-6.67	0.0	0.79	0.32	Adh1 Rbp1
1619	GO:0001818 [7]: negative regulation of cytokine production	2	2	3686	3	8938	-6.67	0.0	0.79	0.32	B7h3 Rnf128
1620	GO:0002011 [5]: morphogenesis of an epithelial sheet	2	2	3686	3	8938	-6.67	0.0	0.79	0.32	Chuk Dag1
1621	GO:0006090 [7]: pyruvate metabolism	2	2	3686	3	8938	-6.67	0.0	0.79	0.32	Me2 Pdk4
1622	GO:0006309 [7]: DNA fragmentation during apoptosis	2	2	3686	3	8938	-6.67	0.0	0.79	0.32	Dffa Pdcd8
1623	GO:0006572 [8]: tyrosine catabolism	2	2	3686	3	8938	-6.67	0.0	0.79	0.32	Hgd Tat
1624	GO:0006610 [8]: ribosomal protein-nucleus import	2	2	3686	3	8938	-6.67	0.0	0.79	0.32	Ipo4 Ipo9
1625	GO:0007021 [8]: tubulin folding	2	2	3686	3	8938	-6.67	0.0	0.79	0.32	Mipol1 Rp2h
1626	GO:0007034 [6]: vacuolar transport	2	2	3686	3	8938	-6.67	0.0	0.79	0.32	Atp6v0c Vps29
1627	GO:0007386 [4]: compartment specification	2	2	3686	3	8938	-6.67	0.0	0.79	0.32	Lfng Pbx3
1628	GO:0007566 [3]: embryo implantation	2	2	3686	3	8938	-6.67	0.0	0.79	0.32	Bteb1 Isp1
1629	GO:0008216 [8]: spermidine metabolism	2	2	3686	3	8938	-6.67	0.0	0.79	0.32	Amd1 Dhps
1630	GO:0009119 [7]: ribonucleoside metabolism	2	2	3686	3	8938	-6.67	0.0	0.79	0.32	Adk Qtrt1
1631	GO:0009185 [8]: ribonucleoside diphosphate metabolism	2	2	3686	3	8938	-6.67	0.0	0.79	0.32	Cant1 Papss1
1632	GO:0009263 [7]: deoxyribonucleotide biosynthesis	2	2	3686	3	8938	-6.67	0.0	0.79	0.32	Dtymk Tyki
1633	GO:0009296 [7]: flagellum biogenesis	2	2	3686	3	8938	-6.67	0.0	0.79	0.32	Bbs2 Neurl
1634	GO:0009312 [7]: oligosaccharide biosynthesis	2	2	3686	3	8938	-6.67	0.0	0.79	0.32	B3galt1 B3galt3
1635	GO:0015991 [8]: ATP hydrolysis coupled proton transport	1	1	3687	5	8936	-6.69	0.0	0.13	0.04	Atp6v0e
1636	GO:0016525 [8]: negative regulation of angiogenesis	1	1	3687	5	8936	-6.69	0.0	0.13	0.04	Plg
1637	GO:0017145 [5]: stem cell division	1	1	3687	5	8936	-6.69	0.0	0.13	0.04	Hoxb4
1638	GO:0017156 [7]: calcium ion-dependent exocytosis	1	1	3687	5	8936	-6.69	0.0	0.13	0.04	Rapgef4
1639	GO:0019217 [6]: regulation of fatty acid metabolism	1	1	3687	5	8936	-6.69	0.0	0.13	0.04	Acsl4
1640	GO:0030851 [5]: granulocyte differentiation	1	1	3687	5	8936	-6.69	0.0	0.13	0.04	Sp3
1641	GO:0030889 [8]: negative regulation of B-cell proliferation	1	1	3687	5	8936	-6.69	0.0	0.13	0.04	Tnfrsf13b
1642	GO:0042090 [7]: interleukin-12 biosynthesis	1	1	3687	5	8936	-6.69	0.0	0.13	0.04	Rel
1643	GO:0042226 [7]: interleukin-6 biosynthesis	1	1	3687	5	8936	-6.69	0.0	0.13	0.04	Cebpb
1644	GO:0042384 [7]: cilium biogenesis	1	1	3687	5	8936	-6.69	0.0	0.13	0.04	Foxj1
1645	GO:0042438 [6]: melanin biosynthesis	1	1	3687	5	8936	-6.69	0.0	0.13	0.04	Dct
1646	GO:0042503 [9]: tyrosine phosphorylation of Stat3 protein	1	1	3687	5	8936	-6.69	0.0	0.13	0.04	Cntf
1647	GO:0042596 [5]: fear response	1	1	3687	5	8936	-6.69	0.0	0.13	0.04	Vdac1
1648	GO:0045017 [7]: glycerolipid biosynthesis	1	1	3687	5	8936	-6.69	0.0	0.13	0.04	Mogat2
1649	GO:0045075 [8]: regulation of interleukin-12 biosynthesis	1	1	3687	5	8936	-6.69	0.0	0.13	0.04	Rel
1650	GO:0045191 [8]: regulation of isotype switching	1	1	3687	5	8936	-6.69	0.0	0.13	0.04	Tnfsf13
1651	GO:0045830 [9]: positive regulation of isotype switching	1	1	3687	5	8936	-6.69	0.0	0.13	0.04	Tnfsf13
1652	GO:0045995 [4]: regulation of embryonic development	1	1	3687	5	8936	-6.69	0.0	0.13	0.04	Lama5
1653	GO:0046457 [9]: prostanoid biosynthesis	1	1	3687	5	8936	-6.69	0.0	0.13	0.04	Ptgds
1654	GO:0046504 [6]: glycerol ether biosynthesis	1	1	3687	5	8936	-6.69	0.0	0.13	0.04	Mogat2
1655	GO:0046666 [6]: retinal programmed cell death	1	1	3687	5	8936	-6.69	0.0	0.13	0.04	Cntf
1656	GO:0048305 [5]: immunoglobulin secretion	1	1	3687	5	8936	-6.69	0.0	0.13	0.04	Pou2f2
1657	GO:0050768 [5]: negative regulation of neurogenesis	1	1	3687	5	8936	-6.69	0.0	0.13	0.04	Ntn1
1658	GO:0051187 [6]: cofactor catabolism	1	1	3687	5	8936	-6.69	0.0	0.13	0.04	Blvra
1659	GO:0001516 [10]: prostaglandin biosynthesis	1	1	3687	5	8936	-6.69	0.0	0.13	0.04	Ptgds
1660	GO:0001658 [6]: ureteric bud branching	1	1	3687	5	8936	-6.69	0.0	0.13	0.04	Pbx1
1661	GO:0001662 [3]: behavioral fear response	1	1	3687	5	8936	-6.69	0.0	0.13	0.04	Vdac1
1662	GO:0001812 [8]: positive regulation of type I hypersensitivity	1	1	3687	5	8936	-6.69	0.0	0.13	0.04	Fcer1a
1663	GO:0001837 [5]: epithelial to mesenchymal transition	1	1	3687	5	8936	-6.69	0.0	0.13	0.04	Ppp3r1
1664	GO:0006072 [8]: glycerol-3-phosphate metabolism	1	1	3687	5	8936	-6.69	0.0	0.13	0.04	Gyk
1665	GO:0006206 [7]: pyrimidine base metabolism	1	1	3687	5	8936	-6.69	0.0	0.13	0.04	Dhodh
1666	GO:0006268 [8]: DNA unwinding	1	1	3687	5	8936	-6.69	0.0	0.13	0.04	Mcm2
1667	GO:0006568 [7]: tryptophan metabolism	1	1	3687	5	8936	-6.69	0.0	0.13	0.04	Tdo2
1668	GO:0006582 [5]: melanin metabolism	1	1	3687	5	8936	-6.69	0.0	0.13	0.04	Dct
1669	GO:0006583 [7]: melanin biosynthesis from tyrosine	1	1	3687	5	8936	-6.69	0.0	0.13	0.04	Dct
1670	GO:0007528 [7]: neuromuscular junction development	1	1	3687	5	8936	-6.69	0.0	0.13	0.04	Ky
1671	GO:0008625 [10]: induction of apoptosis via death domain receptors	1	1	3687	5	8936	-6.69	0.0	0.13	0.04	Casp8ap2
1672	GO:0009247 [8]: glycolipid biosynthesis	1	1	3687	5	8936	-6.69	0.0	0.13	0.04	Gal3st1
1673	GO:0010001 [4]: glial cell differentiation	2	2	3686	5	8936	-6.72	0.0	0.43	0.18	Metrn Nf1
1674	GO:0015988 [7]: energy coupled proton transport, against electrochemical gradient	2	2	3686	5	8936	-6.72	0.0	0.43	0.18	Atp6v0e Atp6v1b2
1675	GO:0030178 [6]: negative regulation of Wnt receptor signaling pathway	2	2	3686	5	8936	-6.72	0.0	0.43	0.18	Dkk3 Six3
1676	GO:0030728 [7]: ovulation	2	2	3686	5	8936	-6.72	0.0	0.43	0.18	Afp Sirt1
1677	GO:0045445 [4]: myoblast differentiation	2	2	3686	5	8936	-6.72	0.0	0.43	0.18	Mbnl3 Myocd
1678	GO:0046425 [5]: regulation of JAK-STAT cascade	2	2	3686	5	8936	-6.72	0.0	0.43	0.18	Cntf Prl
1679	GO:0046822 [6]: regulation of nucleocytoplasmic transport	2	2	3686	5	8936	-6.72	0.0	0.43	0.18	Edar Tacc3
1680	GO:0050852 [7]: T-cell receptor signaling pathway	2	2	3686	5	8936	-6.72	0.0	0.43	0.18	Elf1 Tcrim
1681	GO:0050869 [8]: negative regulation of B-cell activation	2	2	3686	5	8936	-6.72	0.0	0.43	0.18	Hmgb3 Tnfrsf13b
1682	GO:0001542 [5]: ovulation (sensu Mammalia)	2	2	3686	5	8936	-6.72	0.0	0.43	0.18	Afp Sirt1
1683	GO:0006195 [7]: purine nucleotide catabolism	2	2	3686	5	8936	-6.72	0.0	0.43	0.18	Gmpr2 Nudt1
1684	GO:0006641 [7]: triacylglycerol metabolism	2	2	3686	5	8936	-6.72	0.0	0.43	0.18	Lipe Mogat2
1685	GO:0006760 [6]: folic acid and derivative metabolism	2	2	3686	5	8936	-6.72	0.0	0.43	0.18	Folr1 Mthfd2
1686	GO:0006891 [6]: intra-Golgi transport	2	2	3686	5	8936	-6.72	0.0	0.43	0.18	Gabarapl2 Srcasm
1687	GO:0007020 [9]: microtubule nucleation	2	2	3686	5	8936	-6.72	0.0	0.43	0.18	Mipol1 Rp2h
1688	GO:0007052 [9]: mitotic spindle organization and biogenesis	2	2	3686	5	8936	-6.72	0.0	0.43	0.18	Nusap1 Stmn1
1689	GO:0009127 [8]: purine nucleoside monophosphate biosynthesis	2	2	3686	5	8936	-6.72	0.0	0.43	0.18	Gart Impdh1
1690	GO:0009168 [9]: purine ribonucleoside monophosphate biosynthesis	2	2	3686	5	8936	-6.72	0.0	0.43	0.18	Gart Impdh1
1691	GO:0016202 [7]: regulation of myogenesis	2	2	3686	4	8937	-6.73	0.0	0.58	0.24	Cdon Cenpf
1692	GO:0030199 [5]: collagen fibril organization	2	2	3686	4	8937	-6.73	0.0	0.58	0.24	Agc1 Col11a1
1693	GO:0030262 [8]: apoptotic nuclear changes	2	2	3686	4	8937	-6.73	0.0	0.58	0.24	Dffa Pdcd8
1694	GO:0030516 [6]: regulation of axon extension	2	2	3686	4	8937	-6.73	0.0	0.58	0.24	Ntn1 Tnfrsf12a
1695	GO:0043064 [6]: flagellum organization and biogenesis	2	2	3686	4	8937	-6.73	0.0	0.58	0.24	Bbs2 Neurl
1696	GO:0045076 [8]: regulation of interleukin-2 biosynthesis	2	2	3686	4	8937	-6.73	0.0	0.58	0.24	B7h3 Glmn
1697	GO:0045444 [4]: adipocyte differentiation	2	2	3686	4	8937	-6.73	0.0	0.58	0.24	Pparbp Tbn
1698	GO:0045577 [6]: regulation of B-cell differentiation	2	2	3686	4	8937	-6.73	0.0	0.58	0.24	Bad Hmgb3
1699	GO:0046339 [7]: diacylglycerol metabolism	2	2	3686	4	8937	-6.73	0.0	0.58	0.24	Lipe Mogat2
1700	GO:0046488 [10]: phosphatidylinositol metabolism	2	2	3686	4	8937	-6.73	0.0	0.58	0.24	2810004N20Rik Pip5k1b
1701	GO:0006085 [8]: acetyl-CoA biosynthesis	2	2	3686	4	8937	-6.73	0.0	0.58	0.24	Acas2l Pdk4
1702	GO:0006596 [8]: polyamine biosynthesis	2	2	3686	4	8937	-6.73	0.0	0.58	0.24	Amd1 Oazin
1703	GO:0006750 [7]: glutathione biosynthesis	2	2	3686	4	8937	-6.73	0.0	0.58	0.24	Gclc Ggt1
1704	GO:0006921 [8]: disassembly of cell structures during apoptosis	2	2	3686	4	8937	-6.73	0.0	0.58	0.24	Dffa Pdcd8
1705	GO:0006970 [5]: response to osmotic stress	2	2	3686	4	8937	-6.73	0.0	0.58	0.24	Gypa Pdpk1
1706	GO:0006984 [6]: ER-nuclear signaling pathway	2	2	3686	4	8937	-6.73	0.0	0.58	0.24	Atp2a2 Ppp1r15b
1707	GO:0009261 [7]: ribonucleotide catabolism	2	2	3686	4	8937	-6.73	0.0	0.58	0.24	Cant1 Gmpr2
1708	GO:0009954 [4]: proximal/distal pattern formation	1	1	3687	4	8937	-6.86	0.0	0.2	0.06	Catnb
1709	GO:0015718 [7]: monocarboxylic acid transport	1	1	3687	4	8937	-6.86	0.0	0.2	0.06	Slc6a6
1710	GO:0015918 [6]: sterol transport	1	1	3687	4	8937	-6.86	0.0	0.2	0.06	Abcg1
1711	GO:0030162 [6]: regulation of proteolysis and peptidolysis	1	1	3687	4	8937	-6.86	0.0	0.2	0.06	Serpinb7
1712	GO:0030238 [4]: male sex determination	1	1	3687	4	8937	-6.86	0.0	0.2	0.06	Igf1r
1713	GO:0030301 [7]: cholesterol transport	1	1	3687	4	8937	-6.86	0.0	0.2	0.06	Abcg1
1714	GO:0030856 [5]: regulation of epithelial cell differentiation	1	1	3687	4	8937	-6.86	0.0	0.2	0.06	Dmbt1
1715	GO:0042509 [6]: regulation of tyrosine phosphorylation of STAT protein	1	1	3687	4	8937	-6.86	0.0	0.2	0.06	Cntf
1716	GO:0045084 [9]: positive regulation of interleukin-12 biosynthesis	1	1	3687	4	8937	-6.86	0.0	0.2	0.06	Rel
1717	GO:0045086 [9]: positive regulation of interleukin-2 biosynthesis	1	1	3687	4	8937	-6.86	0.0	0.2	0.06	Glmn
1718	GO:0045408 [8]: regulation of interleukin-6 biosynthesis	1	1	3687	4	8937	-6.86	0.0	0.2	0.06	Cebpb
1719	GO:0046460 [7]: neutral lipid biosynthesis	1	1	3687	4	8937	-6.86	0.0	0.2	0.06	Mogat2
1720	GO:0046463 [7]: acylglycerol biosynthesis	1	1	3687	4	8937	-6.86	0.0	0.2	0.06	Mogat2
1721	GO:0048167 [5]: regulation of synaptic plasticity	1	1	3687	4	8937	-6.86	0.0	0.2	0.06	Catnd2
1722	GO:0050728 [7]: negative regulation of inflammatory response	1	1	3687	4	8937	-6.86	0.0	0.2	0.06	B7h3
1723	GO:0050818 [4]: regulation of coagulation	1	1	3687	4	8937	-6.86	0.0	0.2	0.06	Plg
1724	GO:0050819 [5]: negative regulation of coagulation	1	1	3687	4	8937	-6.86	0.0	0.2	0.06	Plg
1725	GO:0001569 [5]: patterning of blood vessels	1	1	3687	4	8937	-6.86	0.0	0.2	0.06	Catnb
1726	GO:0001836 [9]: release of cytochrome c from mitochondria	1	1	3687	4	8937	-6.86	0.0	0.2	0.06	Pmaip1
1727	GO:0006012 [8]: galactose metabolism	1	1	3687	4	8937	-6.86	0.0	0.2	0.06	Galk1
1728	GO:0006929 [6]: substrate-bound cell migration	1	1	3687	4	8937	-6.86	0.0	0.2	0.06	Tnfrsf12a
1729	GO:0007040 [7]: lysosome organization and biogenesis	1	1	3687	4	8937	-6.86	0.0	0.2	0.06	Atp6v0c
1730	GO:0007044 [6]: cell-substrate junction assembly	1	1	3687	4	8937	-6.86	0.0	0.2	0.06	Itga5
1731	GO:0008543 [8]: fibroblast growth factor receptor signaling pathway	1	1	3687	4	8937	-6.86	0.0	0.2	0.06	Ctgf
1732	GO:0009134 [7]: nucleoside diphosphate catabolism	1	1	3687	4	8937	-6.86	0.0	0.2	0.06	Cant1
1733	GO:0009143 [7]: nucleoside triphosphate catabolism	1	1	3687	4	8937	-6.86	0.0	0.2	0.06	Nudt1
1734	GO:0009154 [8]: purine ribonucleotide catabolism	1	1	3687	4	8937	-6.86	0.0	0.2	0.06	Gmpr2
1735	GO:0009612 [5]: response to mechanical stimulus	1	1	3687	1	8940	-6.98	0.0	0.7	0.32	Accn1
1736	GO:0009950 [5]: dorsal/ventral axis specification	1	1	3687	1	8940	-6.98	0.0	0.7	0.32	Catnb
1737	GO:0015800 [7]: acidic amino acid transport	1	1	3687	1	8940	-6.98	0.0	0.7	0.32	Arl6ip5
1738	GO:0015813 [8]: L-glutamate transport	1	1	3687	1	8940	-6.98	0.0	0.7	0.32	Arl6ip5
1739	GO:0015840 [6]: urea transport	1	1	3687	1	8940	-6.98	0.0	0.7	0.32	Slc14a2
1740	GO:0015860 [7]: purine nucleoside transport	1	1	3687	1	8940	-6.98	0.0	0.7	0.32	Slc28a3
1741	GO:0015872 [6]: dopamine transport	1	1	3687	1	8940	-6.98	0.0	0.7	0.32	Slc6a3
1742	GO:0015888 [6]: thiamin transport	1	1	3687	1	8940	-6.98	0.0	0.7	0.32	Slc19a2
1743	GO:0015914 [6]: phospholipid transport	1	1	3687	1	8940	-6.98	0.0	0.7	0.32	Atp8b3
1744	GO:0016045 [6]: detection of bacteria	1	1	3687	1	8940	-6.98	0.0	0.7	0.32	Parg
1745	GO:0016054 [6]: organic acid catabolism	1	1	3687	1	8940	-6.98	0.0	0.7	0.32	Cyp39a1
1746	GO:0016198 [7]: axon choice point recognition	1	1	3687	1	8940	-6.98	0.0	0.7	0.32	Foxg1
1747	GO:0016441 [4]: posttranscriptional gene silencing	1	1	3687	1	8940	-6.98	0.0	0.7	0.32	Dgcr8
1748	GO:0016575 [9]: histone deacetylation	1	1	3687	1	8940	-6.98	0.0	0.7	0.32	Sirt1
1749	GO:0019047 [4]: provirus integration	1	1	3687	1	8940	-6.98	0.0	0.7	0.32	Banf1
1750	GO:0019374 [8]: galactolipid metabolism	1	1	3687	1	8940	-6.98	0.0	0.7	0.32	Gal3st1
1751	GO:0019852 [7]: L-ascorbic acid metabolism	1	1	3687	1	8940	-6.98	0.0	0.7	0.32	Gulo
1752	GO:0030069 [3]: lysogeny	1	1	3687	1	8940	-6.98	0.0	0.7	0.32	Banf1
1753	GO:0030239 [7]: myofibril assembly	1	1	3687	1	8940	-6.98	0.0	0.7	0.32	Tcap
1754	GO:0030279 [7]: negative regulation of ossification	1	1	3687	1	8940	-6.98	0.0	0.7	0.32	Enpp1
1755	GO:0030319 [7]: di-, tri-valent inorganic anion homeostasis	1	1	3687	1	8940	-6.98	0.0	0.7	0.32	Slc9a3r1
1756	GO:0030327 [9]: prenylated protein catabolism	1	1	3687	1	8940	-6.98	0.0	0.7	0.32	Pcyox1
1757	GO:0030643 [8]: phosphate ion homeostasis	1	1	3687	1	8940	-6.98	0.0	0.7	0.32	Slc9a3r1
1758	GO:0031047 [7]: RNA-mediated gene silencing	1	1	3687	1	8940	-6.98	0.0	0.7	0.32	Dgcr8
1759	GO:0031050 [7]: dsRNA fragmentation	1	1	3687	1	8940	-6.98	0.0	0.7	0.32	Dgcr8
1760	GO:0035162 [4]: embryonic hemopoiesis	1	1	3687	1	8940	-6.98	0.0	0.7	0.32	Pparbp
1761	GO:0035194 [5]: RNA-mediated posttranscriptional gene silencing	1	1	3687	1	8940	-6.98	0.0	0.7	0.32	Dgcr8
1762	GO:0040020 [9]: regulation of meiosis	1	1	3687	1	8940	-6.98	0.0	0.7	0.32	Dazl
1763	GO:0042058 [5]: regulation of epidermal growth factor receptor signaling pathway	1	1	3687	1	8940	-6.98	0.0	0.7	0.32	Pde6h
1764	GO:0042346 [9]: positive regulation of NF-kappaB-nucleus import	1	1	3687	1	8940	-6.98	0.0	0.7	0.32	Edar
1765	GO:0042396 [7]: phosphagen biosynthesis	1	1	3687	1	8940	-6.98	0.0	0.7	0.32	Gatm
1766	GO:0042416 [7]: dopamine biosynthesis	1	1	3687	1	8940	-6.98	0.0	0.7	0.32	Slc6a3
1767	GO:0042451 [7]: purine nucleoside biosynthesis	1	1	3687	1	8940	-6.98	0.0	0.7	0.32	Qtrt1
1768	GO:0042455 [7]: ribonucleoside biosynthesis	1	1	3687	1	8940	-6.98	0.0	0.7	0.32	Qtrt1
1769	GO:0042554 [7]: superoxide release	1	1	3687	1	8940	-6.98	0.0	0.7	0.32	Nox4
1770	GO:0042992 [9]: negative regulation of transcription factor-nucleus import	1	1	3687	1	8940	-6.98	0.0	0.7	0.32	Tacc3
1771	GO:0042993 [9]: positive regulation of transcription factor-nucleus import	1	1	3687	1	8940	-6.98	0.0	0.7	0.32	Edar
1772	GO:0045124 [6]: regulation of bone resorption	1	1	3687	1	8940	-6.98	0.0	0.7	0.32	P2rx7
1773	GO:0045143 [9]: homologous chromosome segregation	1	1	3687	1	8940	-6.98	0.0	0.7	0.32	Pttg1
1774	GO:0045176 [6]: apical protein localization	1	1	3687	1	8940	-6.98	0.0	0.7	0.32	Napa
1775	GO:0045185 [5]: maintenance of protein localization	1	1	3687	1	8940	-6.98	0.0	0.7	0.32	Tacc3
1776	GO:0045214 [8]: sarcomere organization	1	1	3687	1	8940	-6.98	0.0	0.7	0.32	Tcap
1777	GO:0045329 [8]: carnitine biosynthesis	1	1	3687	1	8940	-6.98	0.0	0.7	0.32	Tmlhe
1778	GO:0045332 [7]: phospholipid translocation	1	1	3687	1	8940	-6.98	0.0	0.7	0.32	Atp8b3
1779	GO:0045494 [8]: photoreceptor maintenance	1	1	3687	1	8940	-6.98	0.0	0.7	0.32	Bbs2
1780	GO:0045620 [6]: negative regulation of lymphocyte differentiation	1	1	3687	1	8940	-6.98	0.0	0.7	0.32	Hmgb3
1781	GO:0045662 [6]: negative regulation of myoblast differentiation	1	1	3687	1	8940	-6.98	0.0	0.7	0.32	Mbnl3
1782	GO:0045668 [6]: negative regulation of osteoblast differentiation	1	1	3687	1	8940	-6.98	0.0	0.7	0.32	Tob1
1783	GO:0045742 [6]: positive regulation of epidermal growth factor receptor signaling pathway	1	1	3687	1	8940	-6.98	0.0	0.7	0.32	Pde6h
1784	GO:0045779 [7]: negative regulation of bone resorption	1	1	3687	1	8940	-6.98	0.0	0.7	0.32	P2rx7
1785	GO:0045930 [8]: negative regulation of mitotic cell cycle	1	1	3687	1	8940	-6.98	0.0	0.7	0.32	Btg3
1786	GO:0045947 [9]: negative regulation of translational initiation	1	1	3687	1	8940	-6.98	0.0	0.7	0.32	Eif4ebp2
1787	GO:0046040 [10]: IMP metabolism	1	1	3687	1	8940	-6.98	0.0	0.7	0.32	Gart
1788	GO:0046114 [9]: guanosine biosynthesis	1	1	3687	1	8940	-6.98	0.0	0.7	0.32	Qtrt1
1789	GO:0046116 [11]: queuosine metabolism	1	1	3687	1	8940	-6.98	0.0	0.7	0.32	Qtrt1
1790	GO:0046118 [10]: 7-methylguanosine biosynthesis	1	1	3687	1	8940	-6.98	0.0	0.7	0.32	Qtrt1
1791	GO:0046129 [8]: purine ribonucleoside biosynthesis	1	1	3687	1	8940	-6.98	0.0	0.7	0.32	Qtrt1
1792	GO:0046395 [7]: carboxylic acid catabolism	1	1	3687	1	8940	-6.98	0.0	0.7	0.32	Cyp39a1
1793	GO:0046427 [6]: positive regulation of JAK-STAT cascade	1	1	3687	1	8940	-6.98	0.0	0.7	0.32	Cntf
1794	GO:0046476 [9]: glycosylceramide biosynthesis	1	1	3687	1	8940	-6.98	0.0	0.7	0.32	Gal3st1
1795	GO:0046548 [7]: retinal rod cell development	1	1	3687	1	8940	-6.98	0.0	0.7	0.32	Nrl
1796	GO:0046698 [4]: metamorphosis (sensu Insecta)	1	1	3687	1	8940	-6.98	0.0	0.7	0.32	Tm4sf9
1797	GO:0047484 [6]: regulation of response to osmotic stress	1	1	3687	1	8940	-6.98	0.0	0.7	0.32	Gypa
1798	GO:0048290 [9]: isotype switching to IgA isotypes	1	1	3687	1	8940	-6.98	0.0	0.7	0.32	Tnfsf13
1799	GO:0048296 [9]: regulation of isotype switching to IgA isotypes	1	1	3687	1	8940	-6.98	0.0	0.7	0.32	Tnfsf13
1800	GO:0048298 [10]: positive regulation of isotype switching to IgA isotypes	1	1	3687	1	8940	-6.98	0.0	0.7	0.32	Tnfsf13
1801	GO:0050688 [7]: regulation of antiviral response	1	1	3687	1	8940	-6.98	0.0	0.7	0.32	Il15
1802	GO:0050714 [6]: positive regulation of protein secretion	1	1	3687	1	8940	-6.98	0.0	0.7	0.32	Kcnn4
1803	GO:0050821 [7]: protein stabilization	1	1	3687	1	8940	-6.98	0.0	0.7	0.32	Ipo9
1804	GO:0050829 [7]: defense response to Gram-negative bacteria	1	1	3687	1	8940	-6.98	0.0	0.7	0.32	Defb6
1805	GO:0050974 [7]: sensory transduction of mechanical stimulus	1	1	3687	1	8940	-6.98	0.0	0.7	0.32	Accn1
1806	GO:0051180 [5]: vitamin transport	1	1	3687	1	8940	-6.98	0.0	0.7	0.32	Slc19a2
1807	GO:0051204 [7]: protein insertion into mitochondrial membrane	1	1	3687	1	8940	-6.98	0.0	0.7	0.32	Pmaip1
1808	GO:0000209 [10]: protein polyubiquitination	1	1	3687	1	8940	-6.98	0.0	0.7	0.32	Hdac6
1809	GO:0000273 [6]: lipoic acid metabolism	1	1	3687	1	8940	-6.98	0.0	0.7	0.32	2610209A20Rik
1810	GO:0000305 [7]: response to oxygen radicals	1	1	3687	1	8940	-6.98	0.0	0.7	0.32	Ucp3
1811	GO:0000724 [8]: double-strand break repair via homologous recombination	1	1	3687	1	8940	-6.98	0.0	0.7	0.32	Rad52
1812	GO:0000725 [7]: recombinational repair	1	1	3687	1	8940	-6.98	0.0	0.7	0.32	Rad52
1813	GO:0001539 [5]: ciliary or flagellar motility	1	1	3687	1	8940	-6.98	0.0	0.7	0.32	Dnahc5
1814	GO:0001578 [9]: microtubule bundle formation	1	1	3687	1	8940	-6.98	0.0	0.7	0.32	Mtap2
1815	GO:0001667 [6]: ameboid cell migration	1	1	3687	1	8940	-6.98	0.0	0.7	0.32	Cap1
1816	GO:0001676 [7]: long-chain fatty acid metabolism	1	1	3687	1	8940	-6.98	0.0	0.7	0.32	Fads1
1817	GO:0001736 [6]: establishment of planar polarity	1	1	3687	1	8940	-6.98	0.0	0.7	0.32	Celsr1
1818	GO:0001779 [5]: natural killer cell differentiation	1	1	3687	1	8940	-6.98	0.0	0.7	0.32	Sp3
1819	GO:0001844 [8]: protein insertion into mitochondrial membrane during induction of apoptosis	1	1	3687	1	8940	-6.98	0.0	0.7	0.32	Pmaip1
1820	GO:0001889 [5]: liver development	1	1	3687	1	8940	-6.98	0.0	0.7	0.32	Pparbp
1821	GO:0002165 [3]: larval or pupal development (sensu Insecta)	1	1	3687	1	8940	-6.98	0.0	0.7	0.32	Tm4sf9
1822	GO:0006026 [7]: aminoglycan catabolism	1	1	3687	1	8940	-6.98	0.0	0.7	0.32	Xlkd1
1823	GO:0006027 [8]: glycosaminoglycan catabolism	1	1	3687	1	8940	-6.98	0.0	0.7	0.32	Xlkd1
1824	GO:0006188 [10]: IMP biosynthesis	1	1	3687	1	8940	-6.98	0.0	0.7	0.32	Gart
1825	GO:0006189 [11]: 'de novo' IMP biosynthesis	1	1	3687	1	8940	-6.98	0.0	0.7	0.32	Gart
1826	GO:0006356 [8]: regulation of transcription from Pol I promoter	1	1	3687	1	8940	-6.98	0.0	0.7	0.32	Nsbp1
1827	GO:0006370 [8]: mRNA capping	1	1	3687	1	8940	-6.98	0.0	0.7	0.32	Rngtt
1828	GO:0006374 [9]: nuclear mRNA splicing via U2-type spliceosome	1	1	3687	1	8940	-6.98	0.0	0.7	0.32	Lsm3
1829	GO:0006420 [9]: arginyl-tRNA aminoacylation	1	1	3687	1	8940	-6.98	0.0	0.7	0.32	Rarsl
1830	GO:0006436 [9]: tryptophanyl-tRNA aminoacylation	1	1	3687	1	8940	-6.98	0.0	0.7	0.32	Wars
1831	GO:0006477 [7]: protein amino acid sulfation	1	1	3687	1	8940	-6.98	0.0	0.7	0.32	Hs3st3b1
1832	GO:0006488 [10]: dolichol-linked oligosaccharide biosynthesis	1	1	3687	1	8940	-6.98	0.0	0.7	0.32	Alg12
1833	GO:0006537 [9]: glutamate biosynthesis	1	1	3687	1	8940	-6.98	0.0	0.7	0.32	Prodh
1834	GO:0006597 [9]: spermine biosynthesis	1	1	3687	1	8940	-6.98	0.0	0.7	0.32	Amd1
1835	GO:0006600 [6]: creatine metabolism	1	1	3687	1	8940	-6.98	0.0	0.7	0.32	Gatm
1836	GO:0006601 [7]: creatine biosynthesis	1	1	3687	1	8940	-6.98	0.0	0.7	0.32	Gatm
1837	GO:0006620 [7]: posttranslational protein-membrane targeting	1	1	3687	1	8940	-6.98	0.0	0.7	0.32	Folr1
1838	GO:0006622 [8]: protein-lysosome targeting	1	1	3687	1	8940	-6.98	0.0	0.7	0.32	Ap3m1
1839	GO:0006656 [10]: phosphatidylcholine biosynthesis	1	1	3687	1	8940	-6.98	0.0	0.7	0.32	Pcyt1a
1840	GO:0006658 [9]: phosphatidylserine metabolism	1	1	3687	1	8940	-6.98	0.0	0.7	0.32	Ptdss1
1841	GO:0006659 [10]: phosphatidylserine biosynthesis	1	1	3687	1	8940	-6.98	0.0	0.7	0.32	Ptdss1
1842	GO:0006670 [6]: sphingosine metabolism	1	1	3687	1	8940	-6.98	0.0	0.7	0.32	Sgpp1
1843	GO:0006681 [9]: galactosylceramide metabolism	1	1	3687	1	8940	-6.98	0.0	0.7	0.32	Gal3st1
1844	GO:0006895 [7]: Golgi to endosome transport	1	1	3687	1	8940	-6.98	0.0	0.7	0.32	Slc30a6
1845	GO:0006906 [4]: vesicle fusion	1	1	3687	1	8940	-6.98	0.0	0.7	0.32	Pldn
1846	GO:0006991 [5]: response to sterol depletion	1	1	3687	1	8940	-6.98	0.0	0.7	0.32	Insig2
1847	GO:0007000 [6]: nucleolus organization and biogenesis	1	1	3687	1	8940	-6.98	0.0	0.7	0.32	Pes1
1848	GO:0007016 [7]: cytoskeletal anchoring	1	1	3687	1	8940	-6.98	0.0	0.7	0.32	Gypa
1849	GO:0007062 [8]: sister chromatid cohesion	1	1	3687	1	8940	-6.98	0.0	0.7	0.32	Stag3
1850	GO:0007133 [10]: meiotic anaphase I	1	1	3687	1	8940	-6.98	0.0	0.7	0.32	Pttg1
1851	GO:0007141 [10]: male meiosis I	1	1	3687	1	8940	-6.98	0.0	0.7	0.32	Siah1a
1852	GO:0007164 [7]: establishment of tissue polarity	1	1	3687	1	8940	-6.98	0.0	0.7	0.32	Celsr1
1853	GO:0007168 [7]: receptor guanylyl cyclase signaling pathway	1	1	3687	1	8940	-6.98	0.0	0.7	0.32	Guca1b
1854	GO:0007252 [8]: I-kappaB phosphorylation	1	1	3687	1	8940	-6.98	0.0	0.7	0.32	Chuk
1855	GO:0007256 [7]: activation of JUNKK	1	1	3687	1	8940	-6.98	0.0	0.7	0.32	Nrk
1856	GO:0007320 [3]: insemination	1	1	3687	1	8940	-6.98	0.0	0.7	0.32	Svs3
1857	GO:0007400 [6]: neuroblast cell fate determination	1	1	3687	1	8940	-6.98	0.0	0.7	0.32	Neurod4
1858	GO:0007444 [5]: imaginal disc development	1	1	3687	1	8940	-6.98	0.0	0.7	0.32	Tm4sf9
1859	GO:0007452 [5]: imaginal disc metamorphosis	1	1	3687	1	8940	-6.98	0.0	0.7	0.32	Tm4sf9
1860	GO:0007494 [5]: midgut development	1	1	3687	1	8940	-6.98	0.0	0.7	0.32	Ednrb
1861	GO:0007552 [3]: metamorphosis	1	1	3687	1	8940	-6.98	0.0	0.7	0.32	Tm4sf9
1862	GO:0007616 [5]: long-term memory	1	1	3687	1	8940	-6.98	0.0	0.7	0.32	Chst10
1863	GO:0007622 [3]: rhythmic behavior	1	1	3687	1	8940	-6.98	0.0	0.7	0.32	Npas2
1864	GO:0007635 [3]: chemosensory behavior	1	1	3687	1	8940	-6.98	0.0	0.7	0.32	Prkcc
1865	GO:0007638 [3]: mechanosensory behavior	1	1	3687	1	8940	-6.98	0.0	0.7	0.32	Etv1
1866	GO:0008037 [5]: cell recognition	1	1	3687	1	8940	-6.98	0.0	0.7	0.32	Foxg1
1867	GO:0008038 [6]: neuronal cell recognition	1	1	3687	1	8940	-6.98	0.0	0.7	0.32	Foxg1
1868	GO:0008105 [5]: asymmetric protein localization	1	1	3687	1	8940	-6.98	0.0	0.7	0.32	Napa
1869	GO:0008156 [8]: negative regulation of DNA replication	1	1	3687	1	8940	-6.98	0.0	0.7	0.32	Gmnn
1870	GO:0008228 [8]: opsonization	1	1	3687	1	8940	-6.98	0.0	0.7	0.32	Ptx3
1871	GO:0008298 [5]: intracellular mRNA localization	1	1	3687	1	8940	-6.98	0.0	0.7	0.32	Stau1
1872	GO:0008347 [6]: glia cell migration	1	1	3687	1	8940	-6.98	0.0	0.7	0.32	Cspg4
1873	GO:0008354 [6]: germ cell migration	1	1	3687	1	8940	-6.98	0.0	0.7	0.32	Cxcr4
1874	GO:0008608 [8]: attachment of spindle microtubules to kinetochore	1	1	3687	1	8940	-6.98	0.0	0.7	0.32	Cdca1
1875	GO:0008616 [8]: queuosine biosynthesis	1	1	3687	1	8940	-6.98	0.0	0.7	0.32	Qtrt1
1876	GO:0008617 [9]: guanosine metabolism	1	1	3687	1	8940	-6.98	0.0	0.7	0.32	Qtrt1
1877	GO:0008618 [10]: 7-methylguanosine metabolism	1	1	3687	1	8940	-6.98	0.0	0.7	0.32	Qtrt1
1878	GO:0009082 [8]: branched chain family amino acid biosynthesis	1	1	3687	1	8940	-6.98	0.0	0.7	0.32	Bcat1
1879	GO:0009105 [7]: lipoic acid biosynthesis	1	1	3687	1	8940	-6.98	0.0	0.7	0.32	2610209A20Rik
1880	GO:0009106 [7]: lipoate metabolism	1	1	3687	1	8940	-6.98	0.0	0.7	0.32	2610209A20Rik
1881	GO:0009107 [8]: lipoate biosynthesis	1	1	3687	1	8940	-6.98	0.0	0.7	0.32	2610209A20Rik
1882	GO:0009151 [8]: purine deoxyribonucleotide metabolism	1	1	3687	1	8940	-6.98	0.0	0.7	0.32	Nudt1
1883	GO:0009155 [8]: purine deoxyribonucleotide catabolism	1	1	3687	1	8940	-6.98	0.0	0.7	0.32	Nudt1
1884	GO:0009163 [6]: nucleoside biosynthesis	1	1	3687	1	8940	-6.98	0.0	0.7	0.32	Qtrt1
1885	GO:0009204 [8]: deoxyribonucleoside triphosphate catabolism	1	1	3687	1	8940	-6.98	0.0	0.7	0.32	Nudt1
1886	GO:0009215 [9]: purine deoxyribonucleoside triphosphate metabolism	1	1	3687	1	8940	-6.98	0.0	0.7	0.32	Nudt1
1887	GO:0009217 [9]: purine deoxyribonucleoside triphosphate catabolism	1	1	3687	1	8940	-6.98	0.0	0.7	0.32	Nudt1
1888	GO:0009452 [7]: RNA capping	1	1	3687	1	8940	-6.98	0.0	0.7	0.32	Rngtt
1889	GO:0009725 [5]: response to hormone stimulus	1	1	3687	3	8938	-6.98	0.0	0.29	0.11	Ren1
1890	GO:0009755 [4]: hormone-mediated signaling	1	1	3687	3	8938	-6.98	0.0	0.29	0.11	Ren1
1891	GO:0015893 [5]: drug transport	1	1	3687	3	8938	-6.98	0.0	0.29	0.11	Hiat1
1892	GO:0015936 [8]: coenzyme A metabolism	1	1	3687	3	8938	-6.98	0.0	0.29	0.11	Pank3
1893	GO:0016322 [6]: neuronal remodeling	1	1	3687	3	8938	-6.98	0.0	0.29	0.11	Farp2
1894	GO:0016547 [7]: RNA editing	1	1	3687	3	8938	-6.98	0.0	0.29	0.11	Apobec2
1895	GO:0019720 [7]: Mo-molybdopterin cofactor metabolism	1	1	3687	3	8938	-6.98	0.0	0.29	0.11	Mocs2
1896	GO:0019934 [8]: cGMP-mediated signaling	1	1	3687	3	8938	-6.98	0.0	0.29	0.11	Gnat1
1897	GO:0030201 [6]: heparan sulfate proteoglycan metabolism	1	1	3687	3	8938	-6.98	0.0	0.29	0.11	Hs2st1
1898	GO:0030300 [5]: regulation of cholesterol absorption	1	1	3687	3	8938	-6.98	0.0	0.29	0.11	Apoa2
1899	GO:0031069 [4]: hair follicle morphogenesis	1	1	3687	3	8938	-6.98	0.0	0.29	0.11	Foxq1
1900	GO:0042095 [7]: interferon-gamma biosynthesis	1	1	3687	3	8938	-6.98	0.0	0.29	0.11	B7h3
1901	GO:0042516 [7]: regulation of tyrosine phosphorylation of Stat3 protein	1	1	3687	3	8938	-6.98	0.0	0.29	0.11	Cntf
1902	GO:0042632 [4]: cholesterol homeostasis	1	1	3687	3	8938	-6.98	0.0	0.29	0.11	Ldlrap1
1903	GO:0045333 [7]: cellular respiration	1	1	3687	3	8938	-6.98	0.0	0.29	0.11	Nfatc3
1904	GO:0045342 [7]: MHC class II biosynthesis	1	1	3687	3	8938	-6.98	0.0	0.29	0.11	Nfx1
1905	GO:0045346 [7]: regulation of MHC class II biosynthesis	1	1	3687	3	8938	-6.98	0.0	0.29	0.11	Nfx1
1906	GO:0045806 [7]: negative regulation of endocytosis	1	1	3687	3	8938	-6.98	0.0	0.29	0.11	Pacsin1
1907	GO:0046626 [5]: regulation of insulin receptor signaling pathway	1	1	3687	3	8938	-6.98	0.0	0.29	0.11	Prkca
1908	GO:0046668 [6]: regulation of retinal programmed cell death	1	1	3687	3	8938	-6.98	0.0	0.29	0.11	Cntf
1909	GO:0048009 [8]: insulin-like growth factor receptor signaling pathway	1	1	3687	3	8938	-6.98	0.0	0.29	0.11	Igf1r
1910	GO:0048103 [6]: somatic stem cell division	1	1	3687	3	8938	-6.98	0.0	0.29	0.11	Hoxb4
1911	GO:0050771 [6]: negative regulation of axonogenesis	1	1	3687	3	8938	-6.98	0.0	0.29	0.11	Ntn1
1912	GO:0050858 [6]: negative regulation of antigen receptor mediated signaling pathway	1	1	3687	3	8938	-6.98	0.0	0.29	0.11	Elf1
1913	GO:0050860 [7]: negative regulation of T-cell receptor signaling pathway	1	1	3687	3	8938	-6.98	0.0	0.29	0.11	Elf1
1914	GO:0051205 [6]: protein insertion into membrane	1	1	3687	3	8938	-6.98	0.0	0.29	0.11	Pmaip1
1915	GO:0000186 [6]: activation of MAPKK	1	1	3687	3	8938	-6.98	0.0	0.29	0.11	Nrk
1916	GO:0001778 [7]: plasma membrane repair	1	1	3687	3	8938	-6.98	0.0	0.29	0.11	Syt7
1917	GO:0001820 [5]: serotonin secretion	1	1	3687	3	8938	-6.98	0.0	0.29	0.11	Fcer1a
1918	GO:0006108 [7]: malate metabolism	1	1	3687	3	8938	-6.98	0.0	0.29	0.11	Me2
1919	GO:0006599 [7]: phosphagen metabolism	1	1	3687	3	8938	-6.98	0.0	0.29	0.11	Gatm
1920	GO:0006777 [8]: Mo-molybdopterin cofactor biosynthesis	1	1	3687	3	8938	-6.98	0.0	0.29	0.11	Mocs2
1921	GO:0006878 [8]: copper ion homeostasis	1	1	3687	3	8938	-6.98	0.0	0.29	0.11	Commd1
1922	GO:0006882 [8]: zinc ion homeostasis	1	1	3687	3	8938	-6.98	0.0	0.29	0.11	Slc39a4
1923	GO:0006972 [6]: hyperosmotic response	1	1	3687	3	8938	-6.98	0.0	0.29	0.11	Pdpk1
1924	GO:0006983 [5]: ER-overload response	1	1	3687	3	8938	-6.98	0.0	0.29	0.11	Ppp1r15b
1925	GO:0007094 [9]: mitotic spindle checkpoint	1	1	3687	3	8938	-6.98	0.0	0.29	0.11	Mad2l1
1926	GO:0007157 [6]: heterophilic cell adhesion	1	1	3687	3	8938	-6.98	0.0	0.29	0.11	Mcam
1927	GO:0007191 [8]: dopamine receptor, adenylate cyclase activating pathway	1	1	3687	3	8938	-6.98	0.0	0.29	0.11	Trar1
1928	GO:0007199 [8]: G-protein signaling, coupled to cGMP nucleotide second messenger	1	1	3687	3	8938	-6.98	0.0	0.29	0.11	Gnat1
1929	GO:0007263 [6]: nitric oxide mediated signal transduction	1	1	3687	3	8938	-6.98	0.0	0.29	0.11	Gucy1b3
1930	GO:0007340 [7]: acrosome reaction	1	1	3687	3	8938	-6.98	0.0	0.29	0.11	Gnpda1
1931	GO:0007628 [5]: adult walking behavior	1	1	3687	3	8938	-6.98	0.0	0.29	0.11	Epha4
1932	GO:0008631 [10]: induction of apoptosis by oxidative stress	1	1	3687	3	8938	-6.98	0.0	0.29	0.11	Rnf7
1933	GO:0009135 [8]: purine nucleoside diphosphate metabolism	1	1	3687	3	8938	-6.98	0.0	0.29	0.11	Papss1
1934	GO:0009146 [8]: purine nucleoside triphosphate catabolism	1	1	3687	3	8938	-6.98	0.0	0.29	0.11	Nudt1
1935	GO:0009179 [9]: purine ribonucleoside diphosphate metabolism	1	1	3687	3	8938	-6.98	0.0	0.29	0.11	Papss1
1936	GO:0009191 [8]: ribonucleoside diphosphate catabolism	1	1	3687	3	8938	-6.98	0.0	0.29	0.11	Cant1
1937	GO:0009395 [8]: phospholipid catabolism	1	1	3687	3	8938	-6.98	0.0	0.29	0.11	Pla2g1b
1938	GO:0009396 [7]: folic acid and derivative biosynthesis	1	1	3687	3	8938	-6.98	0.0	0.29	0.11	Mthfd2
1939	GO:0009595 [5]: detection of biotic stimulus	1	1	3687	2	8939	-7.04	0.0	0.44	0.18	Parg
1940	GO:0010025 [8]: wax biosynthesis	1	1	3687	2	8939	-7.04	0.0	0.44	0.18	Mlstd2
1941	GO:0010033 [7]: response to organic substance	1	1	3687	2	8939	-7.04	0.0	0.44	0.18	Accn1
1942	GO:0010166 [7]: wax metabolism	1	1	3687	2	8939	-7.04	0.0	0.44	0.18	Mlstd2
1943	GO:0015012 [7]: heparan sulfate proteoglycan biosynthesis	1	1	3687	2	8939	-7.04	0.0	0.44	0.18	Hs2st1
1944	GO:0015802 [7]: basic amino acid transport	1	1	3687	2	8939	-7.04	0.0	0.44	0.18	Slc7a3
1945	GO:0015816 [8]: glycine transport	1	1	3687	2	8939	-7.04	0.0	0.44	0.18	Slc32a1
1946	GO:0015937 [8]: coenzyme A biosynthesis	1	1	3687	2	8939	-7.04	0.0	0.44	0.18	Pank3
1947	GO:0016584 [8]: nucleosome spacing	1	1	3687	2	8939	-7.04	0.0	0.44	0.18	Hist1h1e
1948	GO:0019432 [8]: triacylglycerol biosynthesis	1	1	3687	2	8939	-7.04	0.0	0.44	0.18	Mogat2
1949	GO:0019827 [3]: stem cell maintenance	1	1	3687	2	8939	-7.04	0.0	0.44	0.18	Nodal
1950	GO:0019856 [7]: pyrimidine base biosynthesis	1	1	3687	2	8939	-7.04	0.0	0.44	0.18	Dhodh
1951	GO:0030071 [8]: regulation of mitotic metaphase/anaphase transition	1	1	3687	2	8939	-7.04	0.0	0.44	0.18	Mad2l1
1952	GO:0030193 [5]: regulation of blood coagulation	1	1	3687	2	8939	-7.04	0.0	0.44	0.18	Plg
1953	GO:0030195 [6]: negative regulation of blood coagulation	1	1	3687	2	8939	-7.04	0.0	0.44	0.18	Plg
1954	GO:0030517 [7]: negative regulation of axon extension	1	1	3687	2	8939	-7.04	0.0	0.44	0.18	Ntn1
1955	GO:0040011 [4]: locomotion	1	1	3687	2	8939	-7.04	0.0	0.44	0.18	Jph3
1956	GO:0040015 [6]: negative regulation of body size	1	1	3687	2	8939	-7.04	0.0	0.44	0.18	Bbs2
1957	GO:0042223 [7]: interleukin-3 biosynthesis	1	1	3687	2	8939	-7.04	0.0	0.44	0.18	Fcer1a
1958	GO:0042253 [7]: granulocyte macrophage colony-stimulating factor biosynthesis	1	1	3687	2	8939	-7.04	0.0	0.44	0.18	Fcer1a
1959	GO:0042307 [8]: positive regulation of protein-nucleus import	1	1	3687	2	8939	-7.04	0.0	0.44	0.18	Edar
1960	GO:0042345 [9]: regulation of NF-kappaB-nucleus import	1	1	3687	2	8939	-7.04	0.0	0.44	0.18	Edar
1961	GO:0042348 [9]: NF-kappaB-nucleus import	1	1	3687	2	8939	-7.04	0.0	0.44	0.18	Edar
1962	GO:0042359 [7]: vitamin D metabolism	1	1	3687	2	8939	-7.04	0.0	0.44	0.18	Gc
1963	GO:0042574 [7]: retinal metabolism	1	1	3687	2	8939	-7.04	0.0	0.44	0.18	Rpe65
1964	GO:0043101 [6]: purine salvage	1	1	3687	2	8939	-7.04	0.0	0.44	0.18	Adk
1965	GO:0043154 [8]: negative regulation of caspase activation	1	1	3687	2	8939	-7.04	0.0	0.44	0.18	Nr4a1
1966	GO:0043174 [6]: nucleoside salvage	1	1	3687	2	8939	-7.04	0.0	0.44	0.18	Adk
1967	GO:0043241 [6]: protein complex disassembly	1	1	3687	2	8939	-7.04	0.0	0.44	0.18	Hist1h1e
1968	GO:0043288 [6]: apocarotenoid metabolism	1	1	3687	2	8939	-7.04	0.0	0.44	0.18	Rpe65
1969	GO:0045072 [8]: regulation of interferon-gamma biosynthesis	1	1	3687	2	8939	-7.04	0.0	0.44	0.18	B7h3
1970	GO:0045213 [7]: neurotransmitter receptor metabolism	1	1	3687	2	8939	-7.04	0.0	0.44	0.18	Fnta
1971	GO:0045399 [8]: regulation of interleukin-3 biosynthesis	1	1	3687	2	8939	-7.04	0.0	0.44	0.18	Fcer1a
1972	GO:0045401 [9]: positive regulation of interleukin-3 biosynthesis	1	1	3687	2	8939	-7.04	0.0	0.44	0.18	Fcer1a
1973	GO:0045423 [8]: regulation of granulocyte macrophage colony-stimulating factor biosynthesis	1	1	3687	2	8939	-7.04	0.0	0.44	0.18	Fcer1a
1974	GO:0045425 [9]: positive regulation of granulocyte macrophage colony-stimulating factor biosynthesis	1	1	3687	2	8939	-7.04	0.0	0.44	0.18	Fcer1a
1975	GO:0045428 [6]: regulation of nitric oxide biosynthesis	1	1	3687	2	8939	-7.04	0.0	0.44	0.18	Ptx3
1976	GO:0045579 [7]: positive regulation of B-cell differentiation	1	1	3687	2	8939	-7.04	0.0	0.44	0.18	Bad
1977	GO:0046627 [6]: negative regulation of insulin receptor signaling pathway	1	1	3687	2	8939	-7.04	0.0	0.44	0.18	Prkca
1978	GO:0046824 [7]: positive regulation of nucleocytoplasmic transport	1	1	3687	2	8939	-7.04	0.0	0.44	0.18	Edar
1979	GO:0048147 [7]: negative regulation of fibroblast proliferation	1	1	3687	2	8939	-7.04	0.0	0.44	0.18	Pmaip1
1980	GO:0050795 [3]: regulation of behavior	1	1	3687	2	8939	-7.04	0.0	0.44	0.18	Ppp1r1b
1981	GO:0051181 [5]: cofactor transport	1	1	3687	2	8939	-7.04	0.0	0.44	0.18	Slc25a29
1982	GO:0051235 [4]: maintenance of localization	1	1	3687	2	8939	-7.04	0.0	0.44	0.18	Tacc3
1983	GO:0000002 [7]: mitochondrial genome maintenance	1	1	3687	2	8939	-7.04	0.0	0.44	0.18	Mrpl39
1984	GO:0000012 [7]: single strand break repair	1	1	3687	2	8939	-7.04	0.0	0.44	0.18	Trpc2
1985	GO:0000320 [7]: re-entry into mitotic cell cycle	1	1	3687	2	8939	-7.04	0.0	0.44	0.18	Ccnf
1986	GO:0000578 [5]: embryonic axis specification	1	1	3687	2	8939	-7.04	0.0	0.44	0.18	Tcf3
1987	GO:0001101 [8]: response to acid	1	1	3687	2	8939	-7.04	0.0	0.44	0.18	Accn1
1988	GO:0001504 [6]: neurotransmitter uptake	1	1	3687	2	8939	-7.04	0.0	0.44	0.18	Slc17a6
1989	GO:0001719 [9]: inhibition of caspase activation	1	1	3687	2	8939	-7.04	0.0	0.44	0.18	Nr4a1
1990	GO:0001824 [3]: blastocyst development	1	1	3687	2	8939	-7.04	0.0	0.44	0.18	Dmbt1
1991	GO:0001832 [4]: blastocyst growth	1	1	3687	2	8939	-7.04	0.0	0.44	0.18	Dmbt1
1992	GO:0001833 [5]: inner cell mass cell proliferation	1	1	3687	2	8939	-7.04	0.0	0.44	0.18	Dmbt1
1993	GO:0001878 [7]: response to yeast	1	1	3687	2	8939	-7.04	0.0	0.44	0.18	Ptx3
1994	GO:0001912 [8]: positive regulation of immune cell mediated cytotoxicity	1	1	3687	2	8939	-7.04	0.0	0.44	0.18	Klrb1c
1995	GO:0006000 [8]: fructose metabolism	1	1	3687	2	8939	-7.04	0.0	0.44	0.18	Gnpda1
1996	GO:0006004 [8]: fucose metabolism	1	1	3687	2	8939	-7.04	0.0	0.44	0.18	Pofut2
1997	GO:0006013 [8]: mannose metabolism	1	1	3687	2	8939	-7.04	0.0	0.44	0.18	Renbp
1998	GO:0006086 [8]: acetyl-CoA biosynthesis from pyruvate	1	1	3687	2	8939	-7.04	0.0	0.44	0.18	Pdk4
1999	GO:0006166 [7]: purine ribonucleoside salvage	1	1	3687	2	8939	-7.04	0.0	0.44	0.18	Adk
[truncated: 23 more rows]
