# Supplementary material for: A genomic analysis of mouse models of breast cancer reveals molecular features of mouse models and relationships to human breast cancer
Source: Breast Cancer Res. 2014 Jun 5;16(3):R59. doi: 10.1186/bcr3672 (PMC4078930; doi:10.1186/bcr3672)
Supplement: Additional file 2 — Fold change values organized by mouse tumor model type comparing the mouse model to all other types of mouse models. [file bcr3672-S2.zip › Additional_file_2/p53Mutant_t121_SAM/AdditionalFile50_p53Mutant_t121_SAM/gather_kegg_121102_Downregulated.txt]

#	Annotation	Total Genes With Ann	Your Genes (With Ann)	Your Genes (No Ann)	Genome (With Ann)	Genome (No Ann)	ln(Bayes factor)	neg ln(p value)	FE: neg ln(p value)	FE: neg ln(FDR)	Genes
1	path:mmu00230: Purine metabolism	59	59	832	49	1579	4.88	9.12	10.7	6.57	1810060D16Rik Adcy7 Adk Adsl Adss Adssl1 Ak2 Ak4 Ampd2 Dck Enpp1 Enpp2 Fhit Gart Gda Gmpr2 Gucy2e Guk1 Impdh1 Nme1 Nme3 Nme6 Npr1 Nt5c2 Nt5e Nudt2 Nudt5 Papss1 Pde1a Pde4a Pde6a Pde6d Pde6h Pde7a Pde7b Pde9a Pnp Pola1 Pola2 Pold1 Pold2 Pole2 Pole3 Polr2c Polr2e Polr2g Polr2h Polr2k Polr3h Polr3k Prim1 Prim2 Prps1 Prps2 Rpo1-1 Rpo1-2 Rpo1-4 Rrm1 Rrm2
2	path:mmu00240: Pyrimidine metabolism	40	40	851	26	1602	4.84	9.12	10.8	6.57	0610011D08Rik 1810060D16Rik Aicda Ak3l1 Dck Dhodh Dpys Dtymk Dut Nme1 Nme3 Nme6 Nt5c2 Nt5e Nudt2 Pnp Pola1 Pola2 Pold1 Pold2 Pole2 Pole3 Polr2c Polr2e Polr2g Polr2h Polr2k Polr3h Polr3k Prim1 Prim2 Rpo1-1 Rpo1-2 Rpo1-4 Rrm1 Rrm2 Tk1 Tk2 Umpk Upp1
3	path:mmu04060: Cytokine-cytokine receptor interaction	58	58	833	182	1446	4.11	8.35	0.0	0.0	Acvr1 Acvr1b Acvr2 Acvr2b Amhr2 Bsf3 Ccl12 Ccl22 Ccl25 Ccl27 Ccl28 Ccr1 Ccr4 Ccr8 Ccr9 Cntf Csf3 Ctf1 Cx3cr1 Cxcr4 Edar Epor Ifna1 Ifna4 Ifnb1 Ifngr2 Il12rb2 Il13ra1 Il15 Il15ra Il17 Il17r Il18r1 Il18rap Il1rap Il20 Il21 Il21r Il23a Il2rg Il3 Il5 Il5ra Inhba Inhbb Lifr Ltbr Pdgfc Prl Tgfb2 Tnfrsf12a Tnfrsf13b Tnfrsf18 Tnfrsf8 Tnfrsf9 Tnfsf13 Tnfsf8 Tslp
4	path:mmu04620: Toll-like receptor signaling pathway	17	17	874	77	1551	2.95	7.2	0.0	0.0	Akt2 Cd14 Cd86 Chuk Ifna1 Ifna4 Ifnb1 Ikbke Map2k3 Map2k4 Mapk9 Pik3c2a Pik3r2 Tlr4 Tlr5 Tlr6 Tollip
5	path:mmu00760: Nicotinate and nicotinamide metabolism	30	30	861	21	1607	1.73	5.9	7.66	3.94	BC016495 Bst1 Cd38 Cdc7 Clk1 Dm15 Dyrk1a Eif2ak3 Enpp1 Enpp2 Fastk Fn3k Mtmr1 Mtmr2 Mtmr6 Nmnat1 Nmnat3 Nnt Nt5c Nt5c2 Nt5e Ntan1 Pbef1 Pnp Prkr Qprt Sgk2 Sirt1 Sirt2 Ulk1
6	path:mmu04510: Focal adhesion	56	56	835	158	1470	0.91	4.98	0.0	0.0	Actn2 Akt2 Arhgap5 Bad Capn10 Capn5 Capn6 Capns1 Catnb Cav3 Ccnd3 Col11a1 Col1a1 Col4a4 Col4a6 Comp Crkl Diap1 Farp2 Grb2 Igf1r Ilk Itga5 Itga8 Itga9 Itgb6 Kras Lama5 Lamb3 Lamc1 Lamc2 Lamc3 Mapk9 Mras Nras Pdgfc Pdpk1 Pik3r2 Prkca Prkcc Ptk2 Ptk6 Raf1 Rock1 Rock2 Shc1 Shc3 Sos2 Tesk2 Thbs2 Thbs4 Tnk1 Vasp Vav3 Vtn Wee1
7	path:mmu04010: MAPK signaling pathway	64	64	827	167	1461	-0.18	0.0	0.0	0.0	Acvr1b Akt2 Atf2 Atf4 Casp1 Casp11 Casp14 Casp2 Casp6 Cd14 Cdc25b Chuk Crkl Dusp10 Dusp14 Elk4 Fgf12 Fgfr3 Fgfr4 Gadd45a Gng12 Grb2 Ikbke Kras Map2k1ip1 Map2k3 Map2k4 Map2k5 Map3k12 Map3k14 Map3k2 Map3k8 Map4k3 Mapk7 Mapk8ip1 Mapk8ip2 Mapk9 Mos Mras Nf1 Ngfb Nlk Nr4a1 Nras Pla2g12a Pla2g12b Pla2g1b Pla2g2a Pla2g2e Pla2g2f Pla2g6 Ppm1b Ppp3r1 Prkca Prkcc Raf1 Rapgef4 Rasa1 Rasa2 Sos2 Stk4 Stmn1 Tg…
8	path:mmu00530: Aminosugars metabolism	17	17	874	10	1618	-0.23	0.0	5.79	2.36	Cmah Cmas Gne Gnpda1 Gnpnat1 Hk1 Hk2 Mtmr1 Mtmr2 Mtmr6 Nagk Nans Nqo3a2 Nt5c Renbp Smpdl3b Uap1
9	path:mmu04210: Apoptosis	20	20	871	69	1559	-0.48	0.0	0.0	0.0	Akt2 Bad Bid Capn10 Capn5 Capn6 Capns1 Casp12 Casp6 Chuk Dffa Il1rap Il3 Map3k14 Ngfb Pdcd8 Pik3c2a Pik3r2 Ppp3r1 Prkar1a
10	path:mmu00252: Alanine and aspartate metabolism	12	12	879	7	1621	-1.64	0.0	4.4	1.19	Adsl Adss Adssl1 Agxt Asl Ass1 Dars Gad1 Gad2 Gpt2 Nars Pcx
11	path:mmu00632: Benzoate degradation via CoA ligation	23	23	868	22	1606	-1.86	0.0	3.87	0.87	Acate2 Acyp2 Ard1 BC016495 Cdc7 Clk1 Dbt Dm15 Dyrk1a Echs1 Ehhadh Eif2ak3 Fastk Fn3k Gcdh Hadh2 Hadhsc Hsd17b12 Nat5 Prkr Rdh13 Sgk2 Ulk1
12	path:mmu04340: Hedgehog signaling pathway	11	11	880	40	1588	-2.02	0.0	0.01	0.0	Csnk1e Fbxw11 Ptch2 Rab23 Sufu Wnt3 Wnt4 Wnt7a Wnt7b Wnt8b Wnt9a
13	path:mmu00310: Lysine degradation	22	22	869	22	1606	-2.24	0.0	3.46	0.84	6530401D17Rik Aadat Ard1 Dbt Echs1 Ehhadh Gcdh Hadh2 Hadhsc Hsd17b12 Nat5 Plod1 Plod2 Prss16 Rdh13 Shmt1 Shmt2 Spcs1 Spcs2 Suv39h1 Suv39h2 Tmlhe
14	path:mmu04910: Insulin signaling pathway	38	38	853	95	1533	-2.35	0.0	0.04	0.0	Akt2 Aps Bad Calm2 Calm4 Calml3 Cblc Chuk Crkl Eif4e2 Exoc7 Fbp1 Fbp2 Grb2 Gys1 Hk1 Hk2 Ikbke Irs1 Kras Lipe Mapk9 Mras Nras Pdpk1 Phka2 Pik3r2 Ppargc1a Prkag1 Prkar1a Prkcz Raf1 Shc1 Shc3 Socs6 Sos2 Trip10 Tsc1
15	path:mmu00930: Caprolactam degradation	8	8	883	4	1624	-2.49	0.0	3.61	0.87	Echs1 Ehhadh Hadh2 Hadhsc Ntan1 Sirt1 Sirt2 Slc27a2
16	path:mmu00521: Streptomycin biosynthesis	6	6	885	2	1626	-2.57	0.0	3.63	0.87	Hk1 Hk2 Impa1 Impa2 Isyna1 Tgds
17	path:mmu00260: Glycine, serine and threonine metabolism	17	17	874	17	1611	-2.83	0.0	2.9	0.62	Agxt Alas2 Bhmt Cbs Chka Chkb Cth Gatm Gcat Hsd17b12 Maoa Phgdh Psat1 Psph Rdh13 Shmt1 Shmt2
18	path:mmu04310: Wnt signaling pathway	57	57	834	84	1544	-2.89	0.0	2.16	0.36	Apc2 Cacybp Camk2d Catnb Ccnd3 Cer1 Csnk1e Csnk2a1 Csnk2a2 Csnk2b Ctbp2 Cul1 Dvl1 Fbxw11 Fosl1 Fzd2 Fzd6 Fzd8 Fzd9 Lef1 Lrp5 Lrp6 Ltap Mapk9 Mmp7 Nfatc3 Nkd1 Nkd2 Nlk Plcb1 Plcb3 Ppard Ppp2ca Ppp2cb Ppp2r1a Ppp3r1 Prkca Prkcc Rbx1 Rock1 Rock2 Ruvbl1 Sfrp1 Sfrp5 Siah1a Skp1a Smad4 Tbl1x Tbl1xr1 Tcf3 Tcf7l2 Wnt3 Wnt4 Wnt7a Wnt7b Wnt8b Wnt9a
19	path:mmu04020: Calcium signaling pathway	57	57	834	124	1504	-2.99	0.0	0.12	0.04	Adcy7 Adra1b Adrb1 Atp2a2 Atp2b2 Avpr1a Bst1 Cacna1b Cacna1c Cacna1d Cacna1f Calm2 Calm4 Calml3 Camk2d Camk4 Cckar Cckbr Ccnb2 Cd38 Cdc25b Cdc25c Cdc2a Cysltr1 Ednrb Gna14 Grin1 Grin2a Grm1 Grpr Htr2b Htr4 Htr5a Htr6 Itpr3 Lhcgr Nfatc3 Ntsr1 P2rx7 Phka2 Plcb1 Plcb3 Pln Ppid Ppp3r1 Prkca Prkcc Ptgfr Ptk2b Ryr3 Sphk1 Sphk2 Tnnc1 Tnnc2 Trhr Vdac1 Vdac2
20	path:mmu04710: Circadian rhythm	8	8	883	5	1623	-3.01	0.0	3.02	0.62	Arntl Bhlhb2 Bhlhb3 Clock Csnk1e Npas2 Per1 Per2
21	path:mmu00220: Urea cycle and metabolism of amino groups	11	11	880	9	1619	-3.02	0.0	2.87	0.62	Acy1 Arg1 Arg2 Asl Ass1 Gatm Otc Pycr1 Pycr2 Pycs Sms
22	path:mmu00271: Methionine metabolism	7	7	884	4	1624	-3.13	0.0	2.94	0.62	2310020P08Rik Ahcy Bhmt Cbs Cth Dnmt3b Mat1a
23	path:mmu04330: Notch signaling pathway	13	13	878	37	1591	-3.28	0.0	0.06	0.0	1700023B02Rik Aph1a Ctbp2 Dvl1 Gcn5l2 Hes1 Hes5 LOC433759 Lfng Ncstn Numb Numbl Rfng
24	path:mmu00100: Biosynthesis of steroids	9	9	882	7	1621	-3.29	0.0	2.65	0.47	Cyp27b1 Cyp39a1 Dhcr7 Idi1 Mvd Mvk Nqo1 Nqo2 Sqle
25	path:mmu05060: Prion disease	1	1	890	10	1618	-3.34	0.0	0.01	0.0	Lamc1
26	path:mmu04512: ECM-receptor interaction	25	25	866	59	1569	-3.4	0.0	0.12	0.04	Col11a1 Col1a1 Col4a4 Col4a6 Dag1 Fndc1 Fndc4 Gp1ba Gp1bb Hmmr Itga5 Itga8 Itga9 Itgb6 Lama5 Lamb3 Lamc1 Lamc2 Lamc3 Sdc2 Sdc3 Sdc4 Thbs2 Thbs4 Vtn
27	path:mmu04080: Neuroactive ligand-receptor interaction	97	97	794	181	1447	-3.41	0.0	0.52	0.13	Adra1b Adra2b Adra2c Adrb1 Agtr2 Avpr1a Brs3 C5r1 Calcr Calcrl Cckar Cckbr Chrm4 Cysltr1 Defcr-rs7 Drd3 Edg1 Edg2 Edg4 Edg7 Edn2 Edn3 Ednrb Fpr-rs3 Fpr-rs4 Gabbr1 Gabra1 Gabra3 Gabrb3 Gabrd Gabrg2 Gabrp Gabrr2 Gal Galr2 Galr3 Gcgr Gh Ghrl Glp1r Glra1 Glrb Gpr63 Gria1 Gria2 Gria4 Grik1 Grik5 Grin1 Grin2a Grm1 Grp Grpr Hcrt Hrh4 Htr1a Htr1f Htr2b Htr4 Htr5a Htr6 Lgr8 Lhb Lhcgr Mc1r Mc3r Mtnr1a Nmb …
28	path:mmu00790: Folate biosynthesis	8	8	883	6	1622	-3.43	0.0	2.54	0.42	Akp3 Ercc2 Ercc3 Gch1 Ggh Pts Rad54l Spr
29	path:mmu05040: Huntington's disease	13	13	878	14	1614	-3.55	0.0	2.14	0.36	Calm2 Calm4 Calml3 Casp1 Casp6 Cbs Cltc Dctn1 Esrrbl1 Grb2 Hip2 Rasa1 Tgm2
30	path:mmu00480: Glutathione metabolism	16	16	875	20	1608	-3.71	0.0	1.8	0.23	G6pd2 Gclc Ggt1 Gpx2 Gpx3 Gpx4 Gpx5 Gpx6 Gsta3 Gstm5 Gstp1 Gstt1 Gstt2 Idh1 Idh2 Rab15
31	path:mmu00750: Vitamin B6 metabolism	6	6	885	4	1624	-3.72	0.0	2.31	0.36	Mtmr1 Mtmr2 Mtmr6 Nt5c Pdxk Psat1
32	path:mmu00903: Limonene and pinene degradation	10	10	881	10	1618	-3.72	0.0	2.05	0.36	Acate2 Ard1 Cyp26a1 Cyp39a1 Cyp8b1 Dbt Echs1 Ehhadh Nat5 Slc27a2
33	path:mmu00564: Glycerophospholipid metabolism	22	22	869	31	1597	-3.73	0.0	1.56	0.22	Ard1 Chka Chkb Dbt Dgke Dgkg Hsd17b12 Lypla1 Lypla3 Nat5 Pafah1b2 Pafah1b3 Pcyt1a Pla2g12a Pla2g12b Pla2g1b Pla2g2a Pla2g2e Pla2g2f Pla2g6 Pla2g7 Rdh13
34	path:mmu00190: Oxidative phosphorylation	39	39	852	76	1552	-3.78	0.0	0.41	0.06	0610006O14Rik 1110013G13Rik 1500040F11Rik Atp12a Atp4a Atp4b Atp5c1 Atp5f1 Atp5g1 Atp5g3 Atp5h Atp5o Atp6v0c Atp6v0e Atp6v1a1 Atp6v1b1 Atp6v1b2 Atp6v1c1 Atp6v1g1 Atp6v1g2 Cox4i2 Cox6b1 Cox7a2 Ndufa10 Ndufa3 Ndufa6 Ndufa7 Ndufa9 Ndufb2 Ndufb3 Ndufb4 Ndufb5 Ndufb8 Ndufb9 Ndufc1 Ndufc2 Ndufs8 Ndufv2 Sdhc
35	path:mmu04530: Tight junction	43	43	848	80	1548	-3.79	0.0	0.56	0.13	6530407C02Rik Actn2 Acvrinp1 Akt2 Catna2 Catnb Cdk4 Cldn1 Cldn10 Cldn11 Cldn18 Cldn23 Cldn5 Cldn6 Cldn7 Cldn8 Crb3 Csnk2a1 Csnk2a2 Csnk2b Cttn Epb4.1l1 Epb4.1l3 Jam3 Kras Llglh2 Mpdz Mras Nras Ocln Pard3 Ppp2ca Ppp2cb Ppp2r1a Ppp2r4 Prkca Prkcc Prkcz Sec8l1 Tjp1 Tjp4 Vapa Yes1
36	path:mmu00380: Tryptophan metabolism	29	29	862	46	1582	-3.83	0.0	1.17	0.13	1600013P15Rik Aadat Aloxe3 Cat Cyp19a1 Cyp1a1 Cyp1b1 Cyp2a12 Cyp2c29 Cyp2c39 Cyp2d10 Cyp39a1 Cyp3a11 Cyp3a13 Cyp3a16 Echs1 Ehhadh Fancl Gcdh Hadh2 Hadhsc Hrmt1l2 Maoa Rnf25 Tdo2 Trim11 Ube3a Uhrf1 Wars
37	path:mmu00650: Butanoate metabolism	16	16	875	21	1607	-3.84	0.0	1.61	0.22	Ard1 Dbt Echs1 Ehhadh Gad1 Gad2 Hadh2 Hadhsc Hmgcs2 Hsd17b12 Nat5 Pdha1 Pdha2 Pdhb Prdx6 Rdh13
38	path:mmu00010: Glycolysis / Gluconeogenesis	15	15	876	35	1593	-3.94	0.0	0.19	0.05	Acas2l Acyp2 Adh1 Bpgm Eno2 Fbp1 Fbp2 Galm Hk1 Hk2 Ldh2 Pdha1 Pdha2 Pdhb Pgk2
39	path:mmu00051: Fructose and mannose metabolism	16	16	875	22	1606	-3.95	0.0	1.43	0.17	Akr1b3 Akr1b7 Akr1b8 Fbp1 Fbp2 Fut7 Hk1 Hk2 Hsd17b12 Mtmr1 Mtmr2 Mtmr6 Nt5c Rdh13 Sdh1 Tsta3
40	path:mmu04540: Gap junction	29	29	862	55	1573	-3.97	0.0	0.5	0.13	Adcy7 Adrb1 Cdc2a Csnk1e Edg2 Gja9 Gna14 Grm1 Gucy2e Htr2b Itpr3 Kras Map2k5 Map3k2 Mapk7 Mras Npr1 Nras Pdgfc Plcb1 Plcb3 Prkca Prkcc Prkg2 Raf1 Sos2 Tjp1 Tuba3 Tuba4
41	path:mmu00562: Inositol phosphate metabolism	18	18	873	39	1589	-4.0	0.0	0.26	0.05	BC016495 Cdc7 Clk1 Dm15 Dyrk1a Eif2ak3 Fastk Fn3k Impa1 Impa2 Inpp1 Isyna1 Pip5k1b Plcb1 Plcb3 Prkr Sgk2 Ulk1
42	path:mmu00770: Pantothenate and CoA biosynthesis	8	8	883	8	1620	-4.01	0.0	1.79	0.23	Bcat1 Dpys Enpp1 Enpp2 Ntan1 Pank3 Sirt1 Sirt2
43	path:mmu04070: Phosphatidylinositol signaling system	27	27	864	49	1579	-4.02	0.0	0.63	0.13	BC016495 Calm2 Calm4 Calml3 Cdc7 Clk1 Dgke Dgkg Dm15 Dyrk1a Eif2ak3 Fastk Fn3k Impa1 Impa2 Inpp1 Itpr3 Pik3c2a Pik3r2 Pip5k1b Plcb1 Plcb3 Prkca Prkcc Prkr Sgk2 Ulk1
44	path:mmu00430: Taurine and hypotaurine metabolism	4	4	887	2	1626	-4.03	0.0	2.11	0.36	Csad Gad1 Gad2 Ggt1
45	path:mmu00642: Ethylbenzene degradation	4	4	887	2	1626	-4.03	0.0	2.11	0.36	Ard1 Dbt Nat5 Slc27a2
46	path:mmu04520: Adherens junction	26	26	865	48	1580	-4.04	0.0	0.58	0.13	Actn2 Acvr1b Baiap2 Catna2 Catnb Catns Csnk2a1 Csnk2a2 Csnk2b Farp2 Igf1r Iqgap1 Lef1 Nlk Pard3 Ptprm Pvrl2 Smad4 Snai1 Ssx2ip Tcf3 Tcf7l2 Tjp1 Wasf1 Wasl Yes1
47	path:mmu00361: gamma-Hexachlorocyclohexane degradation	16	16	875	23	1605	-4.05	0.0	1.28	0.13	Akp3 Cyp19a1 Cyp1a1 Cyp1b1 Cyp26a1 Cyp2a12 Cyp2c29 Cyp2c39 Cyp2d10 Cyp39a1 Cyp3a11 Cyp3a13 Cyp3a16 Cyp8b1 Pon1 Pon2
48	path:mmu00510: N-Glycan biosynthesis	7	7	884	20	1608	-4.05	0.0	0.11	0.04	Alg12 Alg5 Ddost Fut7 Gcs1 Man1b St6gal1
49	path:mmu00680: Methane metabolism	6	6	885	5	1623	-4.07	0.0	1.87	0.23	Cat Cyp39a1 Mpo Prdx6 Shmt1 Shmt2
50	path:mmu04610: Complement and coagulation cascades	24	24	867	44	1584	-4.08	0.0	0.59	0.13	C5r1 C8a C8b C9 Cd59a Cfi Crry F11 F12 F13b F3 F5 F7 Fga Fgb Fgg Kng1 Masp1 Mbl1 Plaur Serpinc1 Serpind1 Serpinf2 Tfpi
51	path:mmu00030: Pentose phosphate pathway	10	10	881	12	1616	-4.11	0.0	1.52	0.22	Dera Fbp1 Fbp2 G6pd2 Pgd Prps1 Prps2 Rbks Rpe Tktl1
52	path:mmu00071: Fatty acid metabolism	18	18	873	36	1592	-4.15	0.0	0.4	0.06	Acox2 Acsl4 Adh1 Cyp19a1 Cyp1a1 Cyp1b1 Cyp2a12 Cyp2c29 Cyp2c39 Cyp2d10 Cyp3a11 Cyp3a13 Cyp3a16 Echs1 Ehhadh Gcdh Hadh2 Hadhsc
53	path:mmu00910: Nitrogen metabolism	7	7	884	7	1621	-4.17	0.0	1.65	0.22	Car1 Car13 Car2 Car5a Car5b Car6 Cth
54	path:mmu00624: 1- and 2-Methylnaphthalene degradation	7	7	884	7	1621	-4.17	0.0	1.65	0.22	Acad8 Acadsb Adh1 Ard1 Cyp39a1 Dbt Nat5
55	path:mmu00460: Cyanoamino acid metabolism	3	3	888	1	1627	-4.19	0.0	2.04	0.36	Ggt1 Shmt1 Shmt2
56	path:mmu05010: Alzheimer's disease	6	6	885	17	1611	-4.22	0.0	0.13	0.04	Apbb1 Aph1a Appbp1 Bace1 Ncstn Snca
57	path:mmu00150: Androgen and estrogen metabolism	13	13	878	19	1609	-4.22	0.0	1.12	0.13	1600013P15Rik Cyp11b2 Cyp39a1 Hrmt1l2 Hsd17b1 Hsd17b2 Hsd17b3 Hsd17b7 Hsd3b1 Hsd3b2 Hsd3b5 Sult1e1 Sult2a2
58	path:mmu00532: Chondroitin / Heparan sulfate biosynthesis	8	8	883	20	1608	-4.27	0.0	0.19	0.05	Chst3 D1Bwg1363e Extl2 Galnact2 Hs2st1 Hs3st1 Hs6st2 Hs6st3
59	path:mmu00300: Lysine biosynthesis	2	2	889	0	1628	-4.28	0.0	2.08	0.36	Aadat Kars
60	path:mmu00590: Prostaglandin and leukotriene metabolism	13	13	878	20	1608	-4.29	0.0	0.98	0.13	Alox12 Ggt1 Mpo Pla2g12a Pla2g12b Pla2g1b Pla2g2a Pla2g2e Pla2g2f Pla2g6 Prdx6 Ptges Ptges2
61	path:mmu00193: ATP synthesis	15	15	876	26	1602	-4.3	0.0	0.71	0.13	0610006O14Rik Atp5c1 Atp5f1 Atp5g1 Atp5g3 Atp5h Atp5o Atp6v0c Atp6v0e Atp6v1a1 Atp6v1b1 Atp6v1b2 Atp6v1c1 Atp6v1g1 Atp6v1g2
62	path:mmu00330: Arginine and proline metabolism	14	14	877	23	1605	-4.31	0.0	0.83	0.13	Amd1 Arg1 Arg2 Asl Ass1 Gatm Loxl3 Maoa Otc P4ha1 Pycr1 Pycr2 Sat1 Sms
63	path:mmu00500: Starch and sucrose metabolism	9	9	882	21	1607	-4.32	0.0	0.24	0.05	Enpp1 Enpp2 Ercc2 Ercc3 Gys1 Hk1 Hk2 Rad54l Treh
64	path:mmu00740: Riboflavin metabolism	6	6	885	6	1622	-4.33	0.0	1.51	0.22	Enpp1 Enpp2 Mtmr1 Mtmr2 Mtmr6 Nt5c
65	path:mmu00350: Tyrosine metabolism	14	14	877	26	1602	-4.33	0.0	0.55	0.13	1600013P15Rik Adh1 Ard1 Comt Cyp39a1 Dbh Dbt Dct Ech1 Hgd Hrmt1l2 Maoa Nat5 Tat
66	path:mmu00512: O-Glycan biosynthesis	6	6	885	16	1612	-4.36	0.0	0.17	0.04	C1galt1 Fut7 Galnt1 Galnt3 Gcnt1 St3gal2
67	path:mmu00561: Glycerolipid metabolism	13	13	878	22	1606	-4.36	0.0	0.74	0.13	Adh1 Akr1b3 Akr1b7 Akr1b8 Cel Dgat1 Dgke Dgkg Fut7 Glb1 Gyk Lipc Lipg
68	path:mmu00450: Selenoamino acid metabolism	8	8	883	10	1618	-4.37	0.0	1.26	0.13	1600013P15Rik Ahcy Cbs Cth Ggt1 Hrmt1l2 Mat1a Papss1
69	path:mmu00280: Valine, leucine and isoleucine degradation	12	12	879	20	1608	-4.4	0.0	0.76	0.13	Ard1 Bcat1 Dbt Echs1 Ehhadh Hadh2 Hadhsc Hmgcs2 Mccc1 Mut Nat5 Pcca
70	path:mmu00600: Glycosphingolipid metabolism	12	12	879	22	1606	-4.41	0.0	0.56	0.13	Asah1 Degs1 Fut7 Gal3st1 Glb1 Neu1 Sgpl1 Sgpp1 Smpd2 Sphk1 Sphk2 Sptlc1
71	path:mmu00620: Pyruvate metabolism	12	12	879	21	1607	-4.41	0.0	0.66	0.13	Acas2l Acyp2 Akr1b3 Akr1b7 Akr1b8 Cach Hagh Ldh2 Pcx Pdha1 Pdha2 Pdhb
72	path:mmu00020: Citrate cycle (TCA cycle)	7	7	884	17	1611	-4.42	0.0	0.22	0.05	Aco2 Idh1 Idh2 Idh3a Pcx Sdhc Suclg1
73	path:mmu00780: Biotin metabolism	4	4	887	3	1625	-4.45	0.0	1.58	0.22	6530401D17Rik Prss16 Spcs1 Spcs2
74	path:mmu00628: Fluorene degradation	4	4	887	3	1625	-4.45	0.0	1.58	0.22	Aloxe3 Cyp26a1 Cyp8b1 Ech1
75	path:mmu00340: Histidine metabolism	8	8	883	18	1610	-4.45	0.0	0.28	0.05	1600013P15Rik Ard1 Cyp39a1 Dbt Hars Hrmt1l2 Maoa Nat5
76	path:mmu00140: C21-Steroid hormone metabolism	6	6	885	7	1621	-4.52	0.0	1.23	0.13	Akr1c18 Cyp11b2 Cyp21a1 Hsd3b1 Hsd3b2 Hsd3b5
77	path:mmu00601: Blood group glycolipid biosynthesis-lactoseries	6	6	885	7	1621	-4.52	0.0	1.23	0.13	Abo Fut1 Fut2 Fut7 Ggta1 St3gal3
78	path:mmu00670: One carbon pool by folate	6	6	885	7	1621	-4.52	0.0	1.23	0.13	2310020P08Rik Fthfd Gart Mthfd2 Shmt1 Shmt2
79	path:mmu00052: Galactose metabolism	9	9	882	17	1611	-4.54	0.0	0.5	0.13	Akr1b3 Akr1b7 Akr1b8 Galk1 Glb1 Hk1 Hk2 Hsd17b12 Rdh13
80	path:mmu00120: Bile acid biosynthesis	9	9	882	17	1611	-4.54	0.0	0.5	0.13	Acad8 Acadsb Adh1 Cel Cyp39a1 Hsd17b12 Lip1 Rdh13 Soat2
81	path:mmu00640: Propanoate metabolism	8	8	883	16	1612	-4.57	0.0	0.42	0.06	Acas2l Echs1 Ehhadh Ldh2 Mut Pcca Slc27a2 Suclg1
82	path:mmu00710: Carbon fixation	6	6	885	14	1614	-4.58	0.0	0.27	0.05	Fbp1 Fbp2 Gpt2 Pgk2 Rpe Tktl1
83	path:mmu00970: Aminoacyl-tRNA biosynthesis	7	7	884	15	1613	-4.59	0.0	0.34	0.05	2310020P08Rik Dars Farslb Hars Kars Nars Wars
84	path:mmu00602: Blood group glycolipid biosynthesis-neolactoseries	7	7	884	10	1618	-4.6	0.0	0.93	0.13	Abo B3gnt1 Fut1 Fut2 Fut7 Ggta1 St8sia1
85	path:mmu00360: Phenylalanine metabolism	8	8	883	13	1615	-4.6	0.0	0.74	0.13	Ard1 Cyp39a1 Dbt Maoa Mpo Nat5 Prdx6 Tat
86	path:mmu00960: Alkaloid biosynthesis II	6	6	885	8	1620	-4.64	0.0	0.99	0.13	Ard1 Dbt Es22 Nat5 Prdx6 Slc27a2
87	path:mmu05020: Parkinson's disease	5	5	886	12	1616	-4.66	0.0	0.25	0.05	Snca Sncaip Stx1a Ubb Uchl1
88	path:mmu00251: Glutamate metabolism	6	6	885	13	1615	-4.66	0.0	0.33	0.05	Gad1 Gad2 Gclc Gnpnat1 Gpt2 Nagk
89	path:mmu00604: Ganglioside biosynthesis	6	6	885	13	1615	-4.66	0.0	0.33	0.05	Fut7 Slc33a1 St3gal2 St3gal5 St6galnac4 St8sia1
90	path:mmu00603: Globoside metabolism	7	7	884	13	1615	-4.67	0.0	0.51	0.13	B3galt3 Fut1 Fut2 Fut7 Naga St3gal2 St8sia1
91	path:mmu00860: Porphyrin and chlorophyll metabolism	7	7	884	12	1616	-4.67	0.0	0.63	0.13	Alad Cp Cpox Ftmt Hccs Ppox Uros
92	path:mmu00363: Bisphenol A degradation	5	5	886	6	1622	-4.68	0.0	1.08	0.13	Cyp39a1 Hsd17b12 Pon1 Pon2 Rdh13
93	path:mmu00730: Thiamine metabolism	4	4	887	4	1624	-4.7	0.0	1.2	0.13	Mtmr1 Mtmr2 Mtmr6 Nt5c
94	path:mmu00410: beta-Alanine metabolism	6	6	885	11	1617	-4.75	0.0	0.52	0.13	Dpys Echs1 Ehhadh Gad1 Gad2 Sms
95	path:mmu05030: Amyotrophic lateral sclerosis (ALS)	6	6	885	11	1617	-4.75	0.0	0.52	0.13	Bad Cat Ccs Kars Slc1a2 Ssr4
96	path:mmu00940: Stilbene, coumarine and lignin biosynthesis	5	5	886	7	1621	-4.78	0.0	0.85	0.13	Cyp26a1 Cyp39a1 Cyp8b1 Mpo Prdx6
97	path:mmu00272: Cysteine metabolism	2	2	889	7	1621	-4.81	0.0	0.12	0.04	Cth Ldh2
98	path:mmu05050: Dentatorubropallidoluysian atrophy (DRPLA)	5	5	886	9	1619	-4.84	0.0	0.53	0.13	Acvrinp1 Baiap2 Casp1 Drpla Wwp2
99	path:mmu00053: Ascorbate and aldarate metabolism	4	4	887	9	1619	-4.85	0.0	0.31	0.05	Cyp26a1 Cyp8b1 Hsd17b12 Rdh13
100	path:mmu00440: Aminophosphonate metabolism	3	3	888	8	1620	-4.85	0.0	0.21	0.05	1600013P15Rik Hrmt1l2 Pcyt1a
101	path:mmu00520: Nucleotide sugars metabolism	3	3	888	8	1620	-4.85	0.0	0.21	0.05	Hsd17b12 Rdh13 Tgds
102	path:mmu00062: Fatty acid biosynthesis (path 2)	4	4	887	5	1623	-4.86	0.0	0.92	0.13	Echs1 Ehhadh Hadh2 Hadhsc
103	path:mmu00290: Valine, leucine and isoleucine biosynthesis	4	4	887	5	1623	-4.86	0.0	0.92	0.13	Bcat1 Pdha1 Pdha2 Pdhb
104	path:mmu00920: Sulfur metabolism	4	4	887	5	1623	-4.86	0.0	0.92	0.13	Bpnt1 Papss1 Sult1e1 Sult2a2
105	path:mmu00400: Phenylalanine, tyrosine and tryptophan biosynthesis	4	4	887	6	1622	-4.93	0.0	0.7	0.13	Eno2 Farslb Pah Tat
106	path:mmu00630: Glyoxylate and dicarboxylate metabolism	4	4	887	6	1622	-4.93	0.0	0.7	0.13	Aco2 Hao1 Hao3 Mthfd2
107	path:mmu00720: Reductive carboxylate cycle (CO2 fixation)	4	4	887	6	1622	-4.93	0.0	0.7	0.13	Acas2l Aco2 Idh1 Idh2
108	path:mmu00040: Pentose and glucuronate interconversions	4	4	887	7	1621	-4.95	0.0	0.54	0.13	Akr1b3 Akr1b7 Akr1b8 Rpe
109	path:mmu00626: Nitrobenzene degradation	4	4	887	7	1621	-4.95	0.0	0.54	0.13	1600013P15Rik Aloxe3 Cyp39a1 Hrmt1l2
110	path:mmu00643: Styrene degradation	3	3	888	4	1624	-5.05	0.0	0.74	0.13	Aloxe3 Cyp39a1 Hgd
111	path:mmu00625: Tetrachloroethene degradation	3	3	888	5	1623	-5.08	0.0	0.54	0.13	Ephx1 Hsd17b12 Rdh13
112	path:mmu00531: Glycosaminoglycan degradation	2	2	889	5	1623	-5.14	0.0	0.26	0.05	Glb1 Naglu
113	path:mmu00950: Alkaloid biosynthesis I	1	1	890	4	1624	-5.18	0.0	0.12	0.04	Tat
114	path:mmu00130: Ubiquinone biosynthesis	2	2	889	4	1624	-5.24	0.0	0.37	0.05	Coq6 Coq7
115	path:mmu00362: Benzoate degradation via hydroxylation	2	2	889	3	1625	-5.27	0.0	0.55	0.13	Aloxe3 Ech1
116	path:mmu00900: Terpenoid biosynthesis	2	2	889	3	1625	-5.27	0.0	0.55	0.13	Idi1 Sqle
117	path:mmu00623: 2,4-Dichlorobenzoate degradation	2	2	889	3	1625	-5.27	0.0	0.55	0.13	Aloxe3 Prdx6
118	path:mmu00072: Synthesis and degradation of ketone bodies	1	1	890	3	1625	-5.4	0.0	0.19	0.05	Hmgcs2
119	path:mmu00830: Retinol metabolism	1	1	890	3	1625	-5.4	0.0	0.19	0.05	Bcmo1
120	path:mmu00401: Novobiocin biosynthesis	1	1	890	2	1626	-5.54	0.0	0.31	0.05	Tat
121	path:mmu00351: 1,1,1-Trichloro-2,2-bis(4-chlorophenyl)ethane (DDT) degradation	1	1	890	1	1627	-5.58	0.0	0.54	0.13	Aloxe3
122	path:mmu00627: 1,4-Dichlorobenzene degradation	1	1	890	1	1627	-5.58	0.0	0.54	0.13	Cyp39a1
123	path:mmu00629: Carbazole degradation	1	1	890	1	1627	-5.58	0.0	0.54	0.13	Aloxe3
124	path:mmu00791: Atrazine degradation	1	1	890	1	1627	-5.58	0.0	0.54	0.13	Apobec2
