# Supplementary material for: A genomic analysis of mouse models of breast cancer reveals molecular features of mouse models and relationships to human breast cancer
Source: Breast Cancer Res. 2014 Jun 5;16(3):R59. doi: 10.1186/bcr3672 (PMC4078930; doi:10.1186/bcr3672)
Supplement: Additional file 2 — Fold change values organized by mouse tumor model type comparing the mouse model to all other types of mouse models. [file bcr3672-S2.zip › Additional_file_2/p53Mutant_t121_SAM/AdditionalFile50_p53Mutant_t121_SAM/gather_transfac_121102_Downregulated.txt]

#	Annotation	Total Genes With Ann	Your Genes (With Ann)	Your Genes (No Ann)	Genome (With Ann)	Genome (No Ann)	ln(Bayes factor)	neg ln(p value)	FE: neg ln(p value)	FE: neg ln(FDR)	Genes
1	V$E2F1_Q6: E2F-1	2768	2768	1742	5576	6085	116.72	11.93	123.97	118.1	0610006K04Rik 0610006O14Rik 0610007A15Rik 0610009E20Rik 0610009H04Rik 0610011D08Rik 0610039K22Rik 0610042I15Rik 0710001E13Rik 0910001K20Rik 1010001D01Rik 1100001A21Rik 1100001D10Rik 1110005F07Rik 1110011K10Rik 1110015E22Rik 1110017C15Rik 1110021E09Rik 1110028N05Rik 1110030J09Rik 1110030L07Rik 1110038M16Rik 1110054N06Rik 1110056N09Rik 1110063F24Rik 1200009B18Rik 1200009K13Rik 1200014P03Rik 1200016…
2	V$KROX_Q6	2160	2160	2350	4205	7456	90.48	11.93	97.63	92.45	0610006K04Rik 0610007A15Rik 0610009E20Rik 0610009H04Rik 0610011D08Rik 0910001K20Rik 1100001A21Rik 1110011K10Rik 1110013G13Rik 1110028N05Rik 1110030H02Rik 1110030H10Rik 1110030H18Rik 1110035L05Rik 1110038M16Rik 1110054N06Rik 1110055N21Rik 1110056N09Rik 1110063F24Rik 1200008O12Rik 1200014P03Rik 1200016B17Rik 1300006C06Rik 1300010A20Rik 1300010K09Rik 1300013B24Rik 1500001H12Rik 1500006O09Rik 1500016…
3	V$E2F_Q6: E2F	3628	3628	882	8185	3476	86.61	11.93	93.86	89.09	0610006K04Rik 0610006O14Rik 0610007A15Rik 0610009E20Rik 0610009H04Rik 0610011D08Rik 0610039K22Rik 0610042I15Rik 0710001E13Rik 0910001K20Rik 1010001D01Rik 1100001A21Rik 1100001D10Rik 1110005F07Rik 1110011D13Rik 1110011K10Rik 1110015E22Rik 1110017C15Rik 1110021E09Rik 1110025I09Rik 1110028N05Rik 1110030H02Rik 1110030H10Rik 1110030H18Rik 1110030J09Rik 1110030L07Rik 1110038M16Rik 1110054N06Rik 1110055…
4	V$E2F1_Q3_01	1562	1562	2948	2889	8772	73.19	11.93	80.32	75.83	0610007A15Rik 0610009E20Rik 0610009H04Rik 0610011D08Rik 0610039K22Rik 0610042I15Rik 1100001A21Rik 1110013G13Rik 1110017C15Rik 1110020A09Rik 1110030H02Rik 1110030H10Rik 1110030J09Rik 1110054N06Rik 1110055N21Rik 1200009B18Rik 1200009K13Rik 1200014P03Rik 1300006C06Rik 1300010K09Rik 1500001H12Rik 1500006O09Rik 1500034J20Rik 1500040F11Rik 1600013P15Rik 1700006D24Rik 1700025B16Rik 1810017F10Rik 1810020…
5	V$MYCMAX_B: c-Myc:Max binding sites	2067	2067	2443	4119	7542	71.28	11.93	78.34	74.08	0610006K04Rik 0610007A15Rik 0610042I15Rik 0910001K20Rik 1010001D01Rik 1100001D10Rik 1110011D13Rik 1110013G13Rik 1110020A09Rik 1110025I09Rik 1110028N05Rik 1110030H02Rik 1110030K22Rik 1110030L07Rik 1110035L05Rik 1110038M16Rik 1110054N06Rik 1110056N09Rik 1110064N10Rik 1190003K14Rik 1200009B18Rik 1200009K13Rik 1300006C06Rik 1300010A20Rik 1300010K09Rik 1500001H12Rik 1500002M01Rik 1500016L11Rik 1500034…
6	V$MAZ_Q6	3448	3448	1062	7823	3838	65.67	11.93	72.78	68.7	0610006K04Rik 0610006O14Rik 0610007A15Rik 0610009E20Rik 0610009H04Rik 0610011D08Rik 0610039K22Rik 0610042I15Rik 0710001E13Rik 1100001A21Rik 1110005F07Rik 1110011D13Rik 1110011K10Rik 1110015E22Rik 1110017C15Rik 1110020A09Rik 1110028N05Rik 1110030H02Rik 1110030H10Rik 1110030H18Rik 1110030K22Rik 1110035L05Rik 1110038M16Rik 1110054N06Rik 1110055N21Rik 1110056N09Rik 1110063F24Rik 1110064N10Rik 1200008…
7	V$E2F1_Q6_01	1894	1894	2616	3761	7900	62.97	11.93	70.0	66.07	0610007A15Rik 0610009E20Rik 0610009H04Rik 0610039K22Rik 0610042I15Rik 0910001K20Rik 1010001D01Rik 1100001A21Rik 1110005F07Rik 1110011K10Rik 1110015E22Rik 1110017C15Rik 1110021E09Rik 1110030H10Rik 1110030J09Rik 1110030L07Rik 1110038M16Rik 1110054N06Rik 1110056N09Rik 1110063F24Rik 1200009K13Rik 1200016B17Rik 1300013B24Rik 1500001H12Rik 1500016L11Rik 1500034J20Rik 1500040F11Rik 1600020H07Rik 1700006…
8	V$E2F_Q3_01	1850	1850	2660	3693	7968	58.24	11.93	65.25	61.46	0610006K04Rik 0610007A15Rik 0610009E20Rik 0610011D08Rik 0610039K22Rik 0610042I15Rik 0710001E13Rik 1100001A21Rik 1100001D10Rik 1110005F07Rik 1110017C15Rik 1110020A09Rik 1110021E09Rik 1110030L07Rik 1110038M16Rik 1110054N06Rik 1110056N09Rik 1110063F24Rik 1200009B18Rik 1200009K13Rik 1200014P03Rik 1200016B17Rik 1500001H12Rik 1500002M01Rik 1500006O09Rik 1500016L11Rik 1500034J20Rik 1500040F11Rik 1600013…
9	V$E2F1DP1_01: E2F-1:DP-1 heterodimer	1572	1572	2938	3030	8631	57.5	11.93	64.53	60.86	0610007A15Rik 0610009E20Rik 0610009H04Rik 0910001K20Rik 1010001D01Rik 1100001A21Rik 1100001D10Rik 1110005F07Rik 1110011K10Rik 1110015E22Rik 1110017C15Rik 1110021E09Rik 1110030J09Rik 1110038M16Rik 1110056N09Rik 1110063F24Rik 1200009K13Rik 1300006C06Rik 1300013B24Rik 1500001H12Rik 1500006O09Rik 1600020H07Rik 1700007D05Rik 1700009P13Rik 1700013H19Rik 1700073K01Rik 1810015M01Rik 1810017F10Rik 1810043…
10	V$NRF2_01: nuclear respiratory factor 2	990	990	3520	1706	9955	56.0	11.93	63.16	59.59	0610039K22Rik 0610042I15Rik 1100001A21Rik 1110005F07Rik 1110011K10Rik 1110017C15Rik 1110021E09Rik 1110021H02Rik 1110028N05Rik 1110030H02Rik 1110064N10Rik 1200008O12Rik 1200009B18Rik 1200009K13Rik 1200016B17Rik 1500001H12Rik 1500016L11Rik 1500040F11Rik 1600013P15Rik 1700009P13Rik 1700020M16Rik 1700022N24Rik 1700048E23Rik 1810020E01Rik 1810033A06Rik 1810043M15Rik 1810060J02Rik 2010300G19Rik 2210409…
11	V$DEAF1_01	1111	1111	3399	2026	9635	48.86	11.93	55.94	52.47	0610006K04Rik 0610007A15Rik 0610039K22Rik 1100001A21Rik 1110017C15Rik 1110021E09Rik 1110028N05Rik 1110030H18Rik 1110030J09Rik 1110030L07Rik 1110055N21Rik 1300002F13Rik 1300010K09Rik 1500006O09Rik 1600013P15Rik 1600020H07Rik 1700022N24Rik 1700048E23Rik 1700095N21Rik 1810020E01Rik 1810043M15Rik 1810057B09Rik 1810060D16Rik 2210412K09Rik 2310008M20Rik 2310014H19Rik 2310044P18Rik 2310061B02Rik 2310066…
12	V$E2F_Q4: E2F	1798	1798	2712	3716	7945	41.79	11.93	48.68	45.29	0610006K04Rik 0610007A15Rik 0610009E20Rik 0610009H04Rik 0610042I15Rik 0710001E13Rik 1100001A21Rik 1100001D10Rik 1110005F07Rik 1110011K10Rik 1110017C15Rik 1110021E09Rik 1110025I09Rik 1110030J09Rik 1110038M16Rik 1110056N09Rik 1110063F24Rik 1200009B18Rik 1200009K13Rik 1200014P03Rik 1200016B17Rik 1500001H12Rik 1500016L11Rik 1500034J20Rik 1500040F11Rik 1700009P13Rik 1700013H19Rik 1700022N24Rik 1700034…
13	V$SP3_Q3	3241	3241	1269	7472	4189	41.02	11.93	47.93	44.63	0610006K04Rik 0610006O14Rik 0610007A15Rik 0610009E20Rik 0610009H04Rik 0610011D08Rik 0610039K22Rik 0610042I15Rik 0910001K20Rik 1010001D01Rik 1100001A21Rik 1110005F07Rik 1110011D13Rik 1110017C15Rik 1110020A09Rik 1110021H02Rik 1110025I09Rik 1110028N05Rik 1110030H02Rik 1110030H18Rik 1110030K22Rik 1110035L05Rik 1110038M16Rik 1110054N06Rik 1110056N09Rik 1110063F24Rik 1190003K14Rik 1200008O12Rik 1200009…
14	V$E2F1_Q4: E2F-1	1531	1531	2979	3079	8582	40.56	11.93	47.47	44.24	0610006K04Rik 0610007A15Rik 0610009H04Rik 0610011D08Rik 0610042I15Rik 0710001E13Rik 1100001A21Rik 1100001D10Rik 1110005F07Rik 1110017C15Rik 1110021E09Rik 1110028N05Rik 1110030H02Rik 1110030H10Rik 1110030H18Rik 1110030J09Rik 1110054N06Rik 1110056N09Rik 1110063F24Rik 1200009K13Rik 1500006O09Rik 1500034J20Rik 1500040F11Rik 1600012K10Rik 1700009P13Rik 1810012H11Rik 1810015M01Rik 1810017F10Rik 1810043…
15	V$MAZR_01: MAZ related factor	2135	2135	2375	4577	7084	39.71	11.93	46.54	43.38	0610006K04Rik 0610007A15Rik 0610009E20Rik 0610009H04Rik 0610011D08Rik 0610042I15Rik 1110011D13Rik 1110028N05Rik 1110030H02Rik 1110030H10Rik 1110030H18Rik 1110030J09Rik 1110030K22Rik 1110035L05Rik 1110038M16Rik 1110063F24Rik 1190003K14Rik 1200008O12Rik 1200014P03Rik 1200016B17Rik 1300013B24Rik 1500001H12Rik 1500006O09Rik 1500016L11Rik 1500040F11Rik 1600012K10Rik 1700001F22Rik 1700006D24Rik 1700009…
16	V$ELK1_02: Elk-1	3683	3683	827	8747	2914	37.81	11.93	44.79	41.69	0610006K04Rik 0610006O14Rik 0610007A15Rik 0610009E20Rik 0610009H04Rik 0610011D08Rik 0610039K22Rik 0610042I15Rik 0710001E13Rik 0910001K20Rik 1010001D01Rik 1100001A21Rik 1100001D10Rik 1110005F07Rik 1110011D13Rik 1110011K10Rik 1110013G13Rik 1110015E22Rik 1110017C15Rik 1110020A09Rik 1110021E09Rik 1110021H02Rik 1110025I09Rik 1110028N05Rik 1110030H02Rik 1110030H10Rik 1110030H18Rik 1110030J09Rik 1110030…
17	V$USF_Q6: upstream stimulating factor	3085	3085	1425	7087	4574	37.26	11.93	44.11	41.07	0610006K04Rik 0610009H04Rik 0610039K22Rik 0910001K20Rik 1010001D01Rik 1100001D10Rik 1110011D13Rik 1110011K10Rik 1110013G13Rik 1110015E22Rik 1110017C15Rik 1110020A09Rik 1110021E09Rik 1110021H02Rik 1110025I09Rik 1110028N05Rik 1110030H10Rik 1110030J09Rik 1110030K22Rik 1110030L07Rik 1110035L05Rik 1110038M16Rik 1110054N06Rik 1110056N09Rik 1110064N10Rik 1190003K14Rik 1200014P03Rik 1300006C06Rik 1300010…
18	V$CREB_Q2_01	1620	1620	2890	3334	8327	36.52	11.93	43.37	40.39	0610006O14Rik 0610009H04Rik 0610011D08Rik 0610042I15Rik 0910001K20Rik 1010001D01Rik 1100001A21Rik 1100001D10Rik 1110005F07Rik 1110013G13Rik 1110015E22Rik 1110017C15Rik 1110021E09Rik 1110025I09Rik 1110028N05Rik 1110030H10Rik 1110064N10Rik 1200008O12Rik 1200009B18Rik 1200014P03Rik 1200016B17Rik 1300002F13Rik 1300006C06Rik 1300010K09Rik 1300012D20Rik 1500016L11Rik 1600020H07Rik 1700001L23Rik 1700006…
19	V$CREBATF_Q6	1537	1537	2973	3142	8519	35.61	11.93	42.46	39.54	0610006O14Rik 0610009H04Rik 0610011D08Rik 0610042I15Rik 0910001K20Rik 1010001D01Rik 1100001A21Rik 1110005F07Rik 1110013G13Rik 1110015E22Rik 1110017C15Rik 1110021E09Rik 1110025I09Rik 1110028N05Rik 1110030L07Rik 1110064N10Rik 1200008O12Rik 1200014P03Rik 1200016B17Rik 1300002F13Rik 1300006C06Rik 1300010K09Rik 1300012D20Rik 1500016L11Rik 1600020H07Rik 1700001L23Rik 1700009P13Rik 1700013H19Rik 1700025…
20	V$OCT1_02: octamer factor 1	1283	1283	3227	4153	7508	34.18	11.93	0.0	0.0	0710001E13Rik 0910001K20Rik 1110005F07Rik 1110013G13Rik 1110030H02Rik 1110030H18Rik 1110055N21Rik 1110063F24Rik 1190003K14Rik 1200009B18Rik 1200016B17Rik 1300010A20Rik 1300012D20Rik 1300013B24Rik 1500002M01Rik 1500031N24Rik 1700001L23Rik 1700006F03Rik 1700009P13Rik 1700025B16Rik 1700034P14Rik 1700073K01Rik 1700095F04Rik 1700095N21Rik 1810018L02Rik 1810043M15Rik 1810060D16Rik 1810060J02Rik 2010002…
21	V$WHN_B: winged-helix factor nude	1307	1307	3203	2609	9052	33.79	11.93	40.68	37.8	1100001A21Rik 1100001D10Rik 1110013G13Rik 1110017C15Rik 1110021E09Rik 1110025I09Rik 1110028N05Rik 1110030K22Rik 1110030L07Rik 1110056N09Rik 1110064N10Rik 1200008O12Rik 1200009B18Rik 1200014P03Rik 1200016B17Rik 1300002F13Rik 1300006C06Rik 1500006O09Rik 1500016L11Rik 1500034J20Rik 1500040F11Rik 1600013P15Rik 1700006D24Rik 1700009P13Rik 1700022N24Rik 1700073K01Rik 1810012H11Rik 1810013B01Rik 1810020…
22	V$CREB_Q4_01	1540	1540	2970	3172	8489	33.39	11.93	40.23	37.4	0610006O14Rik 0610009H04Rik 0610011D08Rik 0610042I15Rik 0910001K20Rik 1010001D01Rik 1100001A21Rik 1110005F07Rik 1110013G13Rik 1110015E22Rik 1110017C15Rik 1110021E09Rik 1110025I09Rik 1110028N05Rik 1110030H10Rik 1110030L07Rik 1110064N10Rik 1200008O12Rik 1200014P03Rik 1200016B17Rik 1300002F13Rik 1300006C06Rik 1300010K09Rik 1300012D20Rik 1500016L11Rik 1600020H07Rik 1700001L23Rik 1700009P13Rik 1700013…
23	V$E2F1_Q4_01	1143	1143	3367	2237	9424	32.28	11.93	39.19	36.41	0610007A15Rik 0610011D08Rik 0610042I15Rik 0710001E13Rik 1100001A21Rik 1100001D10Rik 1110005F07Rik 1110017C15Rik 1110021E09Rik 1110030L07Rik 1110038M16Rik 1110054N06Rik 1110056N09Rik 1200009K13Rik 1200014P03Rik 1200016B17Rik 1500001H12Rik 1500016L11Rik 1500034J20Rik 1500040F11Rik 1700009P13Rik 1700025B16Rik 1810012H11Rik 1810015M01Rik 1810017F10Rik 1810043M15Rik 1810055D05Rik 1810057B09Rik 2010005…
24	V$E2F_Q4_01	1048	1048	3462	2018	9643	32.06	11.93	39.0	36.26	0610007A15Rik 0610011D08Rik 0610042I15Rik 0710001E13Rik 1100001A21Rik 1110005F07Rik 1110017C15Rik 1110021E09Rik 1110038M16Rik 1110056N09Rik 1200009K13Rik 1200014P03Rik 1200016B17Rik 1500001H12Rik 1500016L11Rik 1500034J20Rik 1500040F11Rik 1700009P13Rik 1700025B16Rik 1810012H11Rik 1810015M01Rik 1810043M15Rik 1810055D05Rik 1810057B09Rik 2010005O13Rik 2210412K09Rik 2300004C15Rik 2310020P08Rik 2310031…
25	V$POU1F1_Q6	1582	1582	2928	4913	6748	30.14	11.93	0.0	0.0	0610009E20Rik 0710001E13Rik 1010001D01Rik 1110013G13Rik 1110017C15Rik 1110020A09Rik 1110021H02Rik 1110025I09Rik 1110030H18Rik 1110030L07Rik 1110038M16Rik 1110055N21Rik 1110064N10Rik 1190003K14Rik 1200008O12Rik 1200009K13Rik 1200014P03Rik 1200016B17Rik 1300010K09Rik 1300012D20Rik 1300013B24Rik 1500002M01Rik 1600020H07Rik 1700001L23Rik 1700025B16Rik 1700029K01Rik 1700030A21Rik 1700048E23Rik 1700051…
26	V$MINI20_B: Muscle initiator sequence-20	2982	2982	1528	6924	4737	27.62	11.93	34.34	31.65	0610006K04Rik 0610007A15Rik 0610009E20Rik 0610009H04Rik 0610011D08Rik 0610039K22Rik 0610042I15Rik 1010001D01Rik 1100001A21Rik 1100001D10Rik 1110005F07Rik 1110011D13Rik 1110011K10Rik 1110015E22Rik 1110017C15Rik 1110021E09Rik 1110028N05Rik 1110030H02Rik 1110030H10Rik 1110030H18Rik 1110030K22Rik 1110030L07Rik 1110035L05Rik 1110054N06Rik 1110055N21Rik 1110056N09Rik 1110063F24Rik 1110064N10Rik 1190003…
27	V$PAX3_B: Pax-3 binding sites	2948	2948	1562	6839	4822	27.16	11.93	33.87	31.22	0610006K04Rik 0610007A15Rik 0610009H04Rik 0610011D08Rik 0610039K22Rik 0610042I15Rik 0910001K20Rik 1010001D01Rik 1100001D10Rik 1110005F07Rik 1110011D13Rik 1110011K10Rik 1110015E22Rik 1110017C15Rik 1110021E09Rik 1110025I09Rik 1110030H10Rik 1110030H18Rik 1110030J09Rik 1110030K22Rik 1110030L07Rik 1110055N21Rik 1110056N09Rik 1110063F24Rik 1110064N10Rik 1190003K14Rik 1200008O12Rik 1200009B18Rik 1200009…
28	V$GABP_B: GA binding protein	510	510	4000	864	10797	25.84	11.93	32.96	30.39	0610039K22Rik 0610042I15Rik 1100001A21Rik 1110005F07Rik 1110017C15Rik 1110030H18Rik 1110064N10Rik 1200008O12Rik 1200009B18Rik 1200009K13Rik 1500016L11Rik 1500040F11Rik 1600013P15Rik 1700009P13Rik 1700020M16Rik 1700025B16Rik 1700048E23Rik 1810043M15Rik 2010300G19Rik 2210409M21Rik 2310034L04Rik 2410012M04Rik 2510010F15Rik 2610027O18Rik 2610318K02Rik 2610528A17Rik 2610528M18Rik 2810021O14Rik 2810036…
29	V$TFIII_Q6	4257	4257	253	10585	1076	25.73	11.93	32.96	30.39	0610006K04Rik 0610006O14Rik 0610007A15Rik 0610009E20Rik 0610009H04Rik 0610011D08Rik 0610039K22Rik 0610042I15Rik 0710001E13Rik 0910001K20Rik 1010001D01Rik 1100001A21Rik 1100001D10Rik 1110005F07Rik 1110011D13Rik 1110011K10Rik 1110013G13Rik 1110015E22Rik 1110017C15Rik 1110020A09Rik 1110021E09Rik 1110021H02Rik 1110025I09Rik 1110028N05Rik 1110030H02Rik 1110030H10Rik 1110030H18Rik 1110030J09Rik 1110030…
30	V$FOXJ2_02: fork head box J 2	1545	1545	2965	4750	6911	25.12	11.93	0.0	0.0	1100001A21Rik 1110021E09Rik 1110030H02Rik 1110030H18Rik 1110030L07Rik 1110054N06Rik 1110055N21Rik 1110063F24Rik 1110064N10Rik 1200016B17Rik 1300006C06Rik 1300012D20Rik 1300013B24Rik 1500001H12Rik 1500002M01Rik 1500031N24Rik 1500040F11Rik 1600013P15Rik 1700006F03Rik 1700029K01Rik 1700030A21Rik 1700048E23Rik 1700051E09Rik 1700055O19Rik 1700073K01Rik 1810014L12Rik 1810017F10Rik 1810018L02Rik 1810033…
31	V$PIT1_Q6	3214	3214	1296	8984	2677	24.75	11.93	0.0	0.0	0610006K04Rik 0610006O14Rik 0610009E20Rik 0610011D08Rik 0610039K22Rik 0710001E13Rik 1110011K10Rik 1110013G13Rik 1110017C15Rik 1110020A09Rik 1110025I09Rik 1110030H02Rik 1110030H10Rik 1110030H18Rik 1110030J09Rik 1110030K22Rik 1110030L07Rik 1110038M16Rik 1110055N21Rik 1110063F24Rik 1200009K13Rik 1200014P03Rik 1200016B17Rik 1300002F13Rik 1300010A20Rik 1300012D20Rik 1300013B24Rik 1500006O09Rik 1500016…
32	V$TEF_Q6	1402	1402	3108	4339	7322	23.08	11.93	0.0	0.0	0610006O14Rik 0610011D08Rik 0910001K20Rik 1110011K10Rik 1110013G13Rik 1110017C15Rik 1110020A09Rik 1110030H10Rik 1110030L07Rik 1110038M16Rik 1110063F24Rik 1300006C06Rik 1300010A20Rik 1300012D20Rik 1300013B24Rik 1700001F22Rik 1700013H19Rik 1700029K01Rik 1700030A21Rik 1700048E23Rik 1700051E09Rik 1700055O19Rik 1700073K01Rik 1810020E01Rik 1810057B09Rik 2010308M01Rik 2210409M21Rik 2310031L18Rik 2310034…
33	V$OCT1_06: octamer-binding factor 1	2275	2275	2235	6613	5048	21.9	11.93	0.0	0.0	0610006O14Rik 0610007A15Rik 0610009E20Rik 0610011D08Rik 0610042I15Rik 1110013G13Rik 1110017C15Rik 1110021H02Rik 1110030H02Rik 1110030H10Rik 1110030J09Rik 1110030L07Rik 1110038M16Rik 1110054N06Rik 1110055N21Rik 1110063F24Rik 1110064N10Rik 1200009B18Rik 1200009K13Rik 1300010A20Rik 1300010K09Rik 1300012D20Rik 1300013B24Rik 1500001H12Rik 1500016L11Rik 1500031N24Rik 1500034J20Rik 1700001F22Rik 1700007…
34	V$CETS1P54_01: c-Ets-1(p54)	3125	3125	1385	7391	4270	21.39	11.93	28.04	25.51	0610006O14Rik 0610007A15Rik 0610009E20Rik 0610009H04Rik 0610011D08Rik 0610039K22Rik 0610042I15Rik 1010001D01Rik 1100001A21Rik 1100001D10Rik 1110005F07Rik 1110011D13Rik 1110011K10Rik 1110013G13Rik 1110015E22Rik 1110017C15Rik 1110021E09Rik 1110021H02Rik 1110025I09Rik 1110028N05Rik 1110030H10Rik 1110030H18Rik 1110030J09Rik 1110030K22Rik 1110030L07Rik 1110038M16Rik 1110056N09Rik 1110064N10Rik 1190003…
35	V$AHR_Q5: aryl hydrocarbon / dioxin receptor	670	670	3840	1257	10404	20.56	11.93	27.5	25.0	0710001E13Rik 1010001D01Rik 1110017C15Rik 1110030H02Rik 1110030H10Rik 1110063F24Rik 1300002F13Rik 1300010A20Rik 1300010K09Rik 1500006O09Rik 1500034J20Rik 1700013H19Rik 1700095F04Rik 1700095N21Rik 1810015M01Rik 2210409M21Rik 2210415M20Rik 2310014H19Rik 2310031L18Rik 2310042M24Rik 2410017I18Rik 2410018G23Rik 2410118I19Rik 2610034E18Rik 2700038L12Rik 2700050P07Rik 2700087H15Rik 2810428C21Rik 2810439…
36	V$BRN2_01: POU factor Brn-2	1732	1732	2778	5145	6516	18.03	11.93	0.0	0.0	0610042I15Rik 0710001E13Rik 0910001K20Rik 1100001A21Rik 1110011D13Rik 1110020A09Rik 1110021E09Rik 1110021H02Rik 1110028N05Rik 1110030H02Rik 1110030J09Rik 1190003K14Rik 1200014P03Rik 1300006C06Rik 1300012D20Rik 1500002M01Rik 1500016L11Rik 1500034J20Rik 1600020H07Rik 1700001L23Rik 1700006D24Rik 1700020M16Rik 1700051E09Rik 1700055O19Rik 1700073K01Rik 1810013B01Rik 1810014L12Rik 1810015M01Rik 1810018…
37	V$CREB_Q2: cAMP-response element-binding protein	517	517	3993	941	10720	17.53	11.93	24.51	22.05	0610009H04Rik 1010001D01Rik 1110005F07Rik 1110015E22Rik 1300002F13Rik 1300006C06Rik 1300010K09Rik 1300012D20Rik 1500016L11Rik 1700009P13Rik 1700013H19Rik 1700030A21Rik 1700048E23Rik 1700055O19Rik 2010005O13Rik 2310032D16Rik 2310044D20Rik 2310058A11Rik 2310061G07Rik 2410018G23Rik 2410129E14Rik 2610027O18Rik 2610031L17Rik 2610205H19Rik 2610528M18Rik 2700038L12Rik 2700050P07Rik 2810405I11Rik 2810422…
38	V$E2F_03	582	582	3928	1088	10573	17.29	11.93	24.22	21.78	0610007A15Rik 1110056N09Rik 1200009K13Rik 1200016B17Rik 1500001H12Rik 1500016L11Rik 1500034J20Rik 1810055D05Rik 2210412K09Rik 2300004C15Rik 2310031L18Rik 2310058A11Rik 2310066N05Rik 2410018G23Rik 2610027O18Rik 2610031L17Rik 2610034E18Rik 2610034N03Rik 2610040E16Rik 2610311I19Rik 2700084L22Rik 2810021O14Rik 2810036K01Rik 2810037C03Rik 2810405I11Rik 2810418N01Rik 2810441O16Rik 2810475A17Rik 4930542…
39	V$E2F_Q6_01	651	651	3859	1244	10417	17.28	11.93	24.17	21.76	0610007A15Rik 0710001E13Rik 1110056N09Rik 1200009K13Rik 1200016B17Rik 1500001H12Rik 1500016L11Rik 1500040F11Rik 1700025B16Rik 1810055D05Rik 2210412K09Rik 2300004C15Rik 2310066N05Rik 2610027O18Rik 2610034N03Rik 2610040E16Rik 2610311I19Rik 2700084L22Rik 2810021O14Rik 2810036K01Rik 2810405I11Rik 2810418N01Rik 2810441O16Rik 2810475A17Rik 4930542G03Rik 4930579A11Rik 4933428I03Rik 5031439A09Rik 5730466…
40	V$CP2_01: CP2	3009	3009	1501	7142	4519	17.16	11.93	23.72	21.35	0610006O14Rik 0610007A15Rik 0610009H04Rik 0610039K22Rik 0610042I15Rik 0710001E13Rik 0910001K20Rik 1010001D01Rik 1100001D10Rik 1110011D13Rik 1110011K10Rik 1110013G13Rik 1110015E22Rik 1110017C15Rik 1110020A09Rik 1110021E09Rik 1110021H02Rik 1110028N05Rik 1110030H02Rik 1110030H10Rik 1110030H18Rik 1110030K22Rik 1110035L05Rik 1110038M16Rik 1110054N06Rik 1110056N09Rik 1110063F24Rik 1200009B18Rik 1200014…
41	V$SOX9_B1: SOX (SRY-related HMG box)	2329	2329	2181	6665	4996	16.15	11.93	0.0	0.0	0610006O14Rik 0610011D08Rik 0610042I15Rik 0710001E13Rik 0910001K20Rik 1110011K10Rik 1110025I09Rik 1110030H02Rik 1110030H10Rik 1110030H18Rik 1110030K22Rik 1110035L05Rik 1110063F24Rik 1110064N10Rik 1190003K14Rik 1200008O12Rik 1200009K13Rik 1200014P03Rik 1300006C06Rik 1300010K09Rik 1300012D20Rik 1300013B24Rik 1500031N24Rik 1600012K10Rik 1700006F03Rik 1700007D05Rik 1700009P13Rik 1700020M16Rik 1700022…
42	V$LDSPOLYA_B: Lentiviral Poly A downstream element	3469	3469	1041	9493	2168	16.13	11.93	0.0	0.0	0610006K04Rik 0610009E20Rik 0610011D08Rik 0610039K22Rik 0610042I15Rik 0710001E13Rik 0910001K20Rik 1010001D01Rik 1100001A21Rik 1100001D10Rik 1110005F07Rik 1110011D13Rik 1110011K10Rik 1110013G13Rik 1110015E22Rik 1110017C15Rik 1110020A09Rik 1110021H02Rik 1110025I09Rik 1110028N05Rik 1110030H02Rik 1110030H10Rik 1110030H18Rik 1110030J09Rik 1110030K22Rik 1110030L07Rik 1110035L05Rik 1110038M16Rik 1110054…
43	V$HNF6_Q6	352	352	4158	1292	10369	15.62	11.93	0.0	0.0	1110005F07Rik 1110013G13Rik 1110030J09Rik 1500031N24Rik 1810020E01Rik 2010005O13Rik 2010308M01Rik 2310032D16Rik 2310056K19Rik 2410012M04Rik 2600017H08Rik 2610040E16Rik 2700050P07Rik 2700084L22Rik 2810052M02Rik 2810428C21Rik 3110001N18Rik 4930542G03Rik 9330161F08Rik 9430059P22Rik A130072J07 A530065E19Rik A930011F22Rik AW742319 Acadsb Acas2l Acvrinp1 Adam21 Adam3 Add3 Agxt Akap3 Akr1b8 Angpt1 Ankrd…
44	V$GATA_C: GATA binding site	1959	1959	2551	5701	5960	15.6	11.93	0.0	0.0	0610006K04Rik 0610006O14Rik 0610011D08Rik 0610042I15Rik 1110021H02Rik 1110030H02Rik 1110030J09Rik 1110030K22Rik 1110038M16Rik 1110054N06Rik 1110055N21Rik 1190003K14Rik 1200008O12Rik 1200009K13Rik 1200014P03Rik 1200016B17Rik 1300006C06Rik 1300010A20Rik 1300012D20Rik 1500002M01Rik 1500031N24Rik 1500034J20Rik 1500040F11Rik 1700001F22Rik 1700006F03Rik 1700007D05Rik 1700030A21Rik 1700034P14Rik 1700051…
45	V$NMYC_01: N-Myc	1114	1114	3396	2366	9295	14.36	11.93	20.99	18.64	0610006K04Rik 0610009E20Rik 0610009H04Rik 0910001K20Rik 1010001D01Rik 1100001D10Rik 1110011D13Rik 1110025I09Rik 1110030K22Rik 1110035L05Rik 1110056N09Rik 1110064N10Rik 1200014P03Rik 1300006C06Rik 1300010K09Rik 1500002M01Rik 1500016L11Rik 1500040F11Rik 1600013P15Rik 1700006D24Rik 1700013H19Rik 1700095N21Rik 1810014L12Rik 1810015M01Rik 1810020E01Rik 2010300G19Rik 2010321J07Rik 2310038K02Rik 2410001…
46	V$VMYB_02: v-Myb	856	856	3654	1752	9909	14.21	11.93	20.93	18.62	0610006O14Rik 0610011D08Rik 1100001A21Rik 1100001D10Rik 1110005F07Rik 1110011K10Rik 1110021E09Rik 1110030L07Rik 1110056N09Rik 1190003K14Rik 1200016B17Rik 1300006C06Rik 1300010K09Rik 1500001H12Rik 1600013P15Rik 1600020H07Rik 1700030A21Rik 1810014L12Rik 1810020E01Rik 1810057B09Rik 2010002A20Rik 2310038K02Rik 2310061B02Rik 2310076O21Rik 2400006A19Rik 2410001E19Rik 2410012M04Rik 2410118I19Rik 2610027…
47	V$E2F4DP2_01: E2F-4:DP-2 heterodimer	624	624	3886	1217	10444	13.76	11.93	20.59	18.3	0610009E20Rik 0610009H04Rik 0910001K20Rik 1110011K10Rik 1110015E22Rik 1110021E09Rik 1110030J09Rik 1300013B24Rik 1700009P13Rik 1700013H19Rik 1810055D05Rik 2210008M09Rik 2300004C15Rik 2310020P08Rik 2310038K02Rik 2310042M24Rik 2310066N05Rik 2310076O21Rik 2410004C24Rik 2410012M04Rik 2410043F08Rik 2610311I19Rik 2610528M18Rik 2810405I11Rik 2810418N01Rik 2810475A17Rik 4930403O06Rik 4930422J18Rik 4930579…
48	V$SOX5_01: Sox-5	1913	1913	2597	5526	6135	12.39	11.93	0.0	0.0	0610006O14Rik 0610011D08Rik 0610042I15Rik 0710001E13Rik 1110011K10Rik 1110025I09Rik 1110030H10Rik 1110030H18Rik 1110030K22Rik 1110063F24Rik 1190003K14Rik 1200008O12Rik 1200014P03Rik 1300006C06Rik 1300012D20Rik 1300013B24Rik 1500031N24Rik 1600012K10Rik 1700006F03Rik 1700007D05Rik 1700020M16Rik 1700022N24Rik 1700029K01Rik 1700030A21Rik 1700048E23Rik 1700051E09Rik 1700055O19Rik 1700073K01Rik 1700095…
49	V$NKX3A_01: NK class homeobox factor 3A	763	763	3747	2433	9228	12.26	11.93	0.0	0.0	0610006K04Rik 0610009E20Rik 0610039K22Rik 1110021H02Rik 1110030H10Rik 1110030H18Rik 1110030L07Rik 1190003K14Rik 1300012D20Rik 1500002M01Rik 1600012K10Rik 1600020H07Rik 1700009P13Rik 1700034P14Rik 1700073K01Rik 1810014L12Rik 1810033A06Rik 1810057B09Rik 2010002A20Rik 2010012F05Rik 2210403N09Rik 2210409M21Rik 2310032D16Rik 2310034L04Rik 2310038K02Rik 2310043N13Rik 2310044P18Rik 2410018G23Rik 2410080…
50	V$GATA3_03: GATA-binding factor 3	2879	2879	1631	7991	3670	12.21	11.93	0.0	0.0	0610006K04Rik 0610006O14Rik 0610009E20Rik 0610011D08Rik 0610039K22Rik 0710001E13Rik 0910001K20Rik 1010001D01Rik 1100001A21Rik 1110005F07Rik 1110011K10Rik 1110020A09Rik 1110021E09Rik 1110021H02Rik 1110028N05Rik 1110030H02Rik 1110030H18Rik 1110030J09Rik 1110030K22Rik 1110035L05Rik 1110038M16Rik 1110054N06Rik 1110056N09Rik 1110064N10Rik 1200009B18Rik 1200009K13Rik 1200016B17Rik 1300010A20Rik 1300012…
51	V$MRF2_01: modulator recognition factor 2	2601	2601	1909	7291	4370	12.18	11.93	0.0	0.0	0610006K04Rik 0610011D08Rik 0610039K22Rik 0710001E13Rik 1010001D01Rik 1100001A21Rik 1100001D10Rik 1110017C15Rik 1110020A09Rik 1110025I09Rik 1110030H02Rik 1110030H10Rik 1110030L07Rik 1110035L05Rik 1110055N21Rik 1110056N09Rik 1110064N10Rik 1190003K14Rik 1200009B18Rik 1200009K13Rik 1300002F13Rik 1300006C06Rik 1300010K09Rik 1300012D20Rik 1300013B24Rik 1500002M01Rik 1500006O09Rik 1500031N24Rik 1500034…
52	V$CDX2_Q5	2714	2714	1796	7567	4094	11.63	11.93	0.0	0.0	0610011D08Rik 0610039K22Rik 0610042I15Rik 0710001E13Rik 1100001A21Rik 1110005F07Rik 1110013G13Rik 1110017C15Rik 1110020A09Rik 1110021E09Rik 1110021H02Rik 1110025I09Rik 1110030H02Rik 1110030H10Rik 1110030H18Rik 1110030K22Rik 1110030L07Rik 1110038M16Rik 1110055N21Rik 1110064N10Rik 1200009B18Rik 1200009K13Rik 1200016B17Rik 1300010A20Rik 1500002M01Rik 1500016L11Rik 1500031N24Rik 1500040F11Rik 1600012…
53	V$VMW65_Q6	1785	1785	2725	5177	6484	11.62	11.93	0.0	0.0	0610006K04Rik 0610006O14Rik 0610011D08Rik 0710001E13Rik 0910001K20Rik 1100001A21Rik 1110011K10Rik 1110013G13Rik 1110021H02Rik 1110028N05Rik 1110030H02Rik 1110030J09Rik 1110030K22Rik 1110038M16Rik 1110054N06Rik 1200016B17Rik 1300010A20Rik 1300010K09Rik 1500002M01Rik 1500031N24Rik 1500040F11Rik 1600020H07Rik 1700001F22Rik 1700006D24Rik 1700007D05Rik 1700009P13Rik 1700020M16Rik 1700022N24Rik 1700029…
54	V$FREAC7_01: Fork head RElated ACtivator-7	1663	1663	2847	4855	6806	11.55	11.93	0.0	0.0	0610006K04Rik 0610009H04Rik 0610039K22Rik 1010001D01Rik 1110017C15Rik 1110021H02Rik 1110025I09Rik 1110030H02Rik 1110030H10Rik 1110030H18Rik 1110030K22Rik 1110030L07Rik 1110038M16Rik 1110054N06Rik 1110055N21Rik 1110056N09Rik 1200009B18Rik 1200009K13Rik 1200016B17Rik 1300002F13Rik 1300012D20Rik 1500001H12Rik 1500002M01Rik 1500006O09Rik 1500031N24Rik 1500034J20Rik 1700001F22Rik 1700001L23Rik 1700006…
55	V$NRF1_Q6	294	294	4216	502	11159	11.55	11.93	18.63	16.37	0610006O14Rik 0610042I15Rik 1110020A09Rik 1110028N05Rik 1300010K09Rik 1500016L11Rik 1700006D24Rik 1700048E23Rik 2310020P08Rik 2310044D20Rik 2310076O21Rik 2410129E14Rik 2610019I03Rik 2610031L17Rik 2610034N03Rik 2610311I19Rik 2700084L22Rik 2810439K08Rik 5330414D10Rik 6030457N17Rik 9430059P22Rik 9830165K03Rik A930011F22Rik AW742319 Abcd3 Abce1 Abi1 Adssl1 Afg3l1 Ahcy Akap8 Ankib1 Apobec2 Appbp1 Arpc…
56	V$POU6F1_01	286	286	4224	1050	10611	11.47	11.93	0.0	0.0	0910001K20Rik 1110005F07Rik 1500016L11Rik 1600020H07Rik 1700030A21Rik 1700055O19Rik 2010002A20Rik 2700075B01Rik 2810036K01Rik 2810037C03Rik 2810410A08Rik 3110001N18Rik 4833420K19Rik 8430432M10Rik A830006N08Rik AF233884 Abce1 Abo Actr6 Acy3 Adrm1 Aig1 Akr1b8 Akr1c6 Ankrd33 Apg16l Arg1 Arhgef3 Arl6ip1 Asb17 Aurkc BC003479 BC007180 BC014685 BC016495 BC024479 Bace1 Bbs2 Bcl11b Blzf1 Bnipl Bpnt1 C4300…
57	V$GATA2_02: GATA-binding factor 2	1392	1392	3118	4115	7546	10.42	11.93	0.0	0.0	0610006O14Rik 0910001K20Rik 1110021H02Rik 1110038M16Rik 1110055N21Rik 1110064N10Rik 1200016B17Rik 1500002M01Rik 1500031N24Rik 1500040F11Rik 1700006F03Rik 1700025B16Rik 1700030A21Rik 1700034P14Rik 1700051E09Rik 1700095F04Rik 1810012H11Rik 1810018L02Rik 1810055D05Rik 1810060D16Rik 2010002A20Rik 2010012F05Rik 2010300G19Rik 2010308M01Rik 2010321J07Rik 2210415M20Rik 2310038K02Rik 2310042M24Rik 2310043…
58	V$GATA1_06: GATA-binding factor 1	1152	1152	3358	3470	8191	10.39	11.93	0.0	0.0	0610006O14Rik 0910001K20Rik 1110021H02Rik 1110028N05Rik 1110030J09Rik 1110038M16Rik 1110064N10Rik 1200016B17Rik 1300013B24Rik 1500002M01Rik 1500031N24Rik 1500040F11Rik 1700025B16Rik 1700029K01Rik 1700030A21Rik 1700034P14Rik 1700051E09Rik 1700095F04Rik 1810012H11Rik 1810055D05Rik 1810060J02Rik 2010002A20Rik 2010012F05Rik 2010300G19Rik 2010321J07Rik 2210403N09Rik 2210415M20Rik 2300004C15Rik 2310038…
59	V$MYC_Q2	962	962	3548	2058	9603	10.17	11.93	16.73	14.53	0610006K04Rik 0610009H04Rik 0910001K20Rik 1010001D01Rik 1100001D10Rik 1110011D13Rik 1110025I09Rik 1110030K22Rik 1110035L05Rik 1110056N09Rik 1110064N10Rik 1500002M01Rik 1500016L11Rik 1500040F11Rik 1600013P15Rik 1700006D24Rik 1700013H19Rik 1700095N21Rik 1810014L12Rik 1810015M01Rik 1810020E01Rik 2310038K02Rik 2410001E19Rik 2410017I18Rik 2410043F08Rik 2410080P20Rik 2510015F01Rik 2610027O18Rik 2610036…
60	V$NKX25_02: homeo domain factor Nkx-2.5/Csx, tinman homolog	1684	1684	2826	4883	6778	10.09	11.93	0.0	0.0	0610006O14Rik 0610009H04Rik 0710001E13Rik 1100001A21Rik 1110011K10Rik 1110017C15Rik 1110020A09Rik 1110021E09Rik 1110021H02Rik 1110025I09Rik 1110028N05Rik 1110030J09Rik 1110030K22Rik 1110064N10Rik 1200008O12Rik 1200009K13Rik 1200014P03Rik 1200016B17Rik 1300006C06Rik 1300013B24Rik 1500016L11Rik 1500040F11Rik 1700001L23Rik 1700013H19Rik 1700025B16Rik 1700029K01Rik 1700030A21Rik 1700055O19Rik 1700095…
61	V$IPF1_Q4	824	824	3686	2565	9096	9.85	11.93	0.0	0.0	0710001E13Rik 1100001A21Rik 1110017C15Rik 1110020A09Rik 1110021H02Rik 1110030H02Rik 1110054N06Rik 1200014P03Rik 1500031N24Rik 1500040F11Rik 1700001F22Rik 1700001L23Rik 1700006D24Rik 1700025B16Rik 1700029K01Rik 1700034P14Rik 1700095F04Rik 1810018L02Rik 2010002A20Rik 2210008M09Rik 2310004N11Rik 2310008M20Rik 2310038K02Rik 2310061B02Rik 2310066N05Rik 2410012M04Rik 2700038L12Rik 2700069A02Rik 2810021…
62	V$E2F1DP1RB_01: Rb:E2F-1:DP-1 trimeric complex	325	325	4185	582	11079	9.83	11.93	16.83	14.6	1200016B17Rik 1500001H12Rik 1500016L11Rik 1810012H11Rik 1810057B09Rik 2300004C15Rik 2610027O18Rik 2610311I19Rik 2700084L22Rik 2810036K01Rik 2810037C03Rik 2810405I11Rik 2810418N01Rik 2810475A17Rik 4930542G03Rik 5930412E23Rik 9430059P22Rik Abcf2 Aco2 Acsl4 Actl6a Adamts15 Aicda Akap8l Akt2 Ampd2 Anp32e Anxa11 Ap2b1 Ap4m1 Apg5l Areg Arhgap8 Arl5 Arntl Atp1b1 Atp6v0e Atxn7l3 Aup1 BC003267 BC010787 BC…
63	V$CREB_02: cAMP-responsive element binding protein	573	573	3937	1149	10512	9.21	11.93	15.94	13.78	0610006O14Rik 0610009H04Rik 1110013G13Rik 1110030H10Rik 1110064N10Rik 1200014P03Rik 1200016B17Rik 1300002F13Rik 1300006C06Rik 1300010K09Rik 1300012D20Rik 1700001L23Rik 1700073K01Rik 1810012H11Rik 1810057B09Rik 2010005O13Rik 2310008M20Rik 2310038K02Rik 2310058A11Rik 2310061B02Rik 2310061G07Rik 2410012M04Rik 2410018G23Rik 2410129E14Rik 2610027O18Rik 2610031L17Rik 2610528M18Rik 2700050P07Rik 2810002…
64	V$HNF1_C: Hepatic nuclear factor 1	1404	1404	3106	4121	7540	9.04	11.93	0.0	0.0	0610006K04Rik 0610006O14Rik 0610007A15Rik 0610011D08Rik 0610042I15Rik 1110005F07Rik 1110013G13Rik 1110017C15Rik 1110021E09Rik 1110021H02Rik 1110030J09Rik 1110064N10Rik 1190003K14Rik 1200009K13Rik 1300006C06Rik 1300013B24Rik 1500002M01Rik 1500016L11Rik 1600020H07Rik 1700001F22Rik 1700020M16Rik 1700029K01Rik 1700030A21Rik 1700073K01Rik 1700095F04Rik 1700095N21Rik 1810012H11Rik 1810017F10Rik 1810018…
65	V$NFMUE1_Q6	219	219	4291	361	11300	9.0	11.93	16.14	13.96	0610009E20Rik 1110017C15Rik 1110021E09Rik 1110063F24Rik 1110064N10Rik 1200009K13Rik 1200016B17Rik 1500034J20Rik 2310008M20Rik 2410001E19Rik 2410118I19Rik 2610312E17Rik 2810036K01Rik 2810441O16Rik 2810475A17Rik 4632409L19Rik 4921513E08Rik 4930542G03Rik 4930563C04Rik 4933416E05Rik 5530601I19Rik 5930412E23Rik A930025J12Rik Abcb9 Abce1 Acas2l Alx4 Ammecr1 Aqp2 Asna1 Aspscr1 Atf1 Atp13a1 Atp5f1 Atp5h …
66	V$CREL_01: c-Rel	3408	3408	1102	8352	3309	8.95	11.93	15.39	13.26	0610006K04Rik 0610006O14Rik 0610009E20Rik 0610009H04Rik 0610011D08Rik 0610039K22Rik 0710001E13Rik 0910001K20Rik 1010001D01Rik 1100001D10Rik 1110005F07Rik 1110011D13Rik 1110011K10Rik 1110013G13Rik 1110015E22Rik 1110017C15Rik 1110020A09Rik 1110021E09Rik 1110025I09Rik 1110028N05Rik 1110030H02Rik 1110030H10Rik 1110030H18Rik 1110030J09Rik 1110030K22Rik 1110030L07Rik 1110035L05Rik 1110038M16Rik 1110054…
67	V$XFD2_01: Xenopus fork head domain factor 2	946	946	3564	2879	8782	8.62	11.93	0.0	0.0	0610006K04Rik 0610039K22Rik 1010001D01Rik 1110017C15Rik 1110025I09Rik 1110030H02Rik 1110030H18Rik 1110030K22Rik 1110030L07Rik 1110038M16Rik 1110054N06Rik 1110055N21Rik 1200009B18Rik 1200016B17Rik 1300006C06Rik 1500006O09Rik 1500031N24Rik 1700001F22Rik 1700001L23Rik 1700029K01Rik 1700030A21Rik 1700051E09Rik 1700055O19Rik 1810017F10Rik 1810055D05Rik 2010002A20Rik 2210008M09Rik 2210403N09Rik 2210415…
68	V$PAX6_Q2	1019	1019	3491	2227	9434	8.14	11.93	14.62	12.54	0610009E20Rik 0610039K22Rik 1110005F07Rik 1110017C15Rik 1110020A09Rik 1110021H02Rik 1110030J09Rik 1110030K22Rik 1110030L07Rik 1110055N21Rik 1110063F24Rik 1200009K13Rik 1200014P03Rik 1500002M01Rik 1500006O09Rik 1700009P13Rik 1700013H19Rik 1700020M16Rik 1700051E09Rik 1700073K01Rik 1810013B01Rik 1810017F10Rik 1810020E01Rik 1810044O22Rik 2010012F05Rik 2310004N11Rik 2310032D16Rik 2310044P18Rik 2310056…
69	V$CREB_01: cAMP-responsive element binding protein	494	494	4016	979	10682	8.09	11.93	14.85	12.75	0610009H04Rik 0910001K20Rik 1100001A21Rik 1110015E22Rik 1110064N10Rik 1200016B17Rik 1300002F13Rik 1300006C06Rik 1300012D20Rik 1500016L11Rik 1700009P13Rik 1700030A21Rik 1700048E23Rik 1700055O19Rik 2010005O13Rik 2310031L18Rik 2310032D16Rik 2310044D20Rik 2310058A11Rik 2410012M04Rik 2410018G23Rik 2410129E14Rik 2610027O18Rik 2610031L17Rik 2610034N03Rik 2610528M18Rik 2700038L12Rik 2700050P07Rik 2810052…
70	V$NFY_01: nuclear factor Y (Y-box binding factor)	1077	1077	3433	2370	9291	8.05	11.93	14.51	12.44	0610006O14Rik 0610009E20Rik 0610009H04Rik 1100001D10Rik 1110021E09Rik 1110028N05Rik 1110030H02Rik 1110030H18Rik 1110030K22Rik 1110030L07Rik 1110035L05Rik 1110054N06Rik 1110064N10Rik 1200014P03Rik 1200016B17Rik 1300002F13Rik 1300010A20Rik 1300010K09Rik 1300013B24Rik 1500034J20Rik 1600020H07Rik 1700001L23Rik 1700006F03Rik 1700007D05Rik 1700009P13Rik 1700022N24Rik 1810012H11Rik 1810014L12Rik 1810020…
71	V$AFP1_Q6	664	664	3846	2090	9571	7.92	11.93	0.0	0.0	0710001E13Rik 1110030H10Rik 1110030K22Rik 1110038M16Rik 1200014P03Rik 1300010A20Rik 1300012D20Rik 1500031N24Rik 1500040F11Rik 1600013P15Rik 1700001F22Rik 1700022N24Rik 1700030A21Rik 1700073K01Rik 1700095N21Rik 1810060D16Rik 2010005O13Rik 2010300G19Rik 2210403N09Rik 2210415M20Rik 2310043N13Rik 2310044P18Rik 2410080P20Rik 2610031L17Rik 2610034N03Rik 2610528M18Rik 2700050P07Rik 2700091N06Rik 2810036…
72	V$CART1_01: Cart-1 (cartilage homeoprotein 1)	446	446	4064	1473	10188	7.76	11.93	0.0	0.0	1110030K22Rik 1110055N21Rik 1700025B16Rik 1700034P14Rik 1700048E23Rik 1810033A06Rik 1810060J02Rik 2010300G19Rik 2210403N09Rik 2210415M20Rik 2310043N13Rik 2310044P18Rik 2410080P20Rik 2610311I19Rik 2810021O14Rik 2810405I11Rik 2810410A08Rik 3110001N18Rik 4430402O11Rik 4633402N23Rik 4921507I02Rik 4930403O06Rik 5730414C17Rik 5730427C23Rik 9130427A09Rik AF067063 AI325464 Abcb11 Abcb7 Abce1 Abo Accn5 Ac…
73	V$E2F1DP2_01: E2F-1:DP-2 heterodimer	379	379	4131	722	10939	7.6	11.93	14.45	12.41	0610009E20Rik 0610009H04Rik 1110011K10Rik 1110021E09Rik 1700009P13Rik 1700013H19Rik 1810055D05Rik 2210008M09Rik 2310020P08Rik 2310038K02Rik 2310076O21Rik 2410004C24Rik 2410043F08Rik 2610311I19Rik 2610528M18Rik 2810405I11Rik 2810418N01Rik 2810475A17Rik 4930422J18Rik 5530601I19Rik 5730436H21Rik 5930412E23Rik 6530407C02Rik 8430432M10Rik 9430059P22Rik Aco2 Acvr1 Adamts10 Adh1 Aebp1 Ak2 Aldh3b1 Ankrd2…
74	V$LHX3_01: LIM homeobox transcription factor 3	286	286	4224	1005	10656	7.47	11.93	0.0	0.0	0710001E13Rik 1110011K10Rik 1300006C06Rik 1600020H07Rik 1700055O19Rik 1810060D16Rik 2010002A20Rik 2210403N09Rik 2310043N13Rik 2310061G07Rik 2610528M18Rik 4833428E21Rik 4930579A11Rik 4931428D14Rik 6030457N17Rik 6530407C02Rik 9130427A09Rik A530065E19Rik AA545217 AF067063 Abcb11 Abhd3 Actl6a Acvr2 Acvr2b Acyp2 Adam4 Adam7 Adamts15 Afg3l1 Alas2 Ank Apbh Arhgap5 Arl6ip4 Armcx1 Asah3 Asb3 Atf2 Avpr1a B…
75	V$GATA2_03: GATA-binding factor 2	1235	1235	3275	3629	8032	6.99	10.83	0.0	0.0	0910001K20Rik 1110020A09Rik 1110021H02Rik 1110030H18Rik 1110038M16Rik 1200016B17Rik 1300013B24Rik 1500002M01Rik 1500031N24Rik 1700007D05Rik 1700025B16Rik 1700029K01Rik 1700030A21Rik 1700034P14Rik 1700051E09Rik 1700055O19Rik 1700095F04Rik 1810012H11Rik 1810033A06Rik 1810060D16Rik 2010002A20Rik 2010005O13Rik 2010012F05Rik 2010300G19Rik 2010321J07Rik 2310032D16Rik 2310038K02Rik 2310042M24Rik 2310061…
76	V$TATA_C: Retroviral TATA box	1245	1245	3265	3655	8006	6.95	10.83	0.0	0.0	0610011D08Rik 0710001E13Rik 1110013G13Rik 1110021H02Rik 1110030H02Rik 1110030H10Rik 1110055N21Rik 1110056N09Rik 1110064N10Rik 1190003K14Rik 1200009K13Rik 1200016B17Rik 1300010A20Rik 1300010K09Rik 1300013B24Rik 1500034J20Rik 1700006D24Rik 1700006F03Rik 1700022N24Rik 1700030A21Rik 1700095N21Rik 1810033A06Rik 1810060J02Rik 2010002A20Rik 2010005O13Rik 2210403N09Rik 2210415M20Rik 2300004C15Rik 2310020…
77	V$HNF1_01: hepatic nuclear factor 1	713	713	3797	2194	9467	6.04	10.22	0.0	0.0	0610007A15Rik 0610042I15Rik 0710001E13Rik 1110013G13Rik 1110021H02Rik 1110030H10Rik 1300006C06Rik 1300012D20Rik 1500002M01Rik 1500016L11Rik 1500031N24Rik 1600020H07Rik 1700034P14Rik 1700073K01Rik 1700095F04Rik 1810012H11Rik 1810018L02Rik 1810043M15Rik 2010002A20Rik 2010321J07Rik 2300004C15Rik 2310043N13Rik 2310044P18Rik 2310058A11Rik 2310061B02Rik 2310066N05Rik 2410043F08Rik 2600013N14Rik 2610034…
78	V$CREB_Q4: cAMP-response element binding protein	437	437	4073	871	10790	6.03	10.22	12.78	10.76	0610009H04Rik 1100001A21Rik 1110015E22Rik 1110021E09Rik 1200008O12Rik 1300002F13Rik 1300006C06Rik 1300012D20Rik 1500016L11Rik 1600020H07Rik 1700009P13Rik 1700030A21Rik 1700048E23Rik 1700055O19Rik 1700073K01Rik 2310031L18Rik 2310032D16Rik 2310044D20Rik 2310058A11Rik 2410018G23Rik 2410129E14Rik 2610027O18Rik 2610031L17Rik 2610034N03Rik 2610036F08Rik 2610528M18Rik 2700038L12Rik 2700050P07Rik 2810405…
79	V$E2A_Q2	2796	2796	1714	6791	4870	5.71	9.53	11.92	9.94	0610006K04Rik 0610007A15Rik 0610009E20Rik 0610009H04Rik 0610011D08Rik 0610039K22Rik 0710001E13Rik 1010001D01Rik 1100001D10Rik 1110005F07Rik 1110011D13Rik 1110011K10Rik 1110013G13Rik 1110015E22Rik 1110017C15Rik 1110020A09Rik 1110021E09Rik 1110021H02Rik 1110025I09Rik 1110028N05Rik 1110030H02Rik 1110030H10Rik 1110030H18Rik 1110030J09Rik 1110030K22Rik 1110030L07Rik 1110035L05Rik 1110054N06Rik 1110056…
80	V$CREBP1_Q2: CRE-binding protein 1	348	348	4162	673	10988	5.51	9.33	12.33	10.33	0610009H04Rik 1110015E22Rik 1200008O12Rik 1300002F13Rik 1300006C06Rik 1300012D20Rik 1500016L11Rik 1600020H07Rik 1700009P13Rik 1700030A21Rik 1700048E23Rik 1700055O19Rik 2310031L18Rik 2310032D16Rik 2310044D20Rik 2310058A11Rik 2410012M04Rik 2410018G23Rik 2410129E14Rik 2610027O18Rik 2610031L17Rik 2610034N03Rik 2610528M18Rik 2700038L12Rik 2700050P07Rik 2810052M02Rik 2810405I11Rik 2810422M04Rik 4632409…
81	V$HFH8_01: HNF-3/Fkh Homolog-8	588	588	3922	1835	9826	5.31	9.25	0.0	0.0	0610009H04Rik 0610039K22Rik 1010001D01Rik 1110025I09Rik 1110030H02Rik 1110030L07Rik 1110038M16Rik 1110055N21Rik 1200016B17Rik 1500031N24Rik 1700001F22Rik 1700001L23Rik 1700006D24Rik 1700030A21Rik 1700055O19Rik 1810017F10Rik 2010002A20Rik 2210403N09Rik 2210415M20Rik 2310031L18Rik 2310034L04Rik 2310042M24Rik 2310044D20Rik 2310061B02Rik 2410004C24Rik 2610027O18Rik 2610318K02Rik 2610511E22Rik 2700069…
82	V$ATF4_Q2: activating transcription factor 4	1197	1197	3313	2720	8941	5.08	9.01	11.38	9.42	0610007A15Rik 0610009H04Rik 1100001D10Rik 1110005F07Rik 1110011K10Rik 1110013G13Rik 1110015E22Rik 1110017C15Rik 1110021E09Rik 1110030H10Rik 1110030L07Rik 1110054N06Rik 1110064N10Rik 1200016B17Rik 1300002F13Rik 1300006C06Rik 1300010K09Rik 1300012D20Rik 1500001H12Rik 1500016L11Rik 1500034J20Rik 1700009P13Rik 1700013H19Rik 1700022N24Rik 1700025B16Rik 1700030A21Rik 1700048E23Rik 1700055O19Rik 1700073…
83	V$HP1SITEFACTOR_Q6	1001	1001	3509	2941	8720	4.18	8.06	0.0	0.0	0610009E20Rik 0610011D08Rik 0610039K22Rik 1110005F07Rik 1110011D13Rik 1110011K10Rik 1110013G13Rik 1110015E22Rik 1110035L05Rik 1190003K14Rik 1200009B18Rik 1300012D20Rik 1300013B24Rik 1500002M01Rik 1500006O09Rik 1500031N24Rik 1600013P15Rik 1700030A21Rik 1700073K01Rik 1700095F04Rik 1810013B01Rik 1810015M01Rik 1810033A06Rik 1810044O22Rik 1810060J02Rik 2010012F05Rik 2010308M01Rik 2210412K09Rik 2300004…
84	V$OCT1_05: octamer-binding factor 1	248	248	4262	849	10812	3.92	7.85	0.0	0.0	1300012D20Rik 1500006O09Rik 1600020H07Rik 1810015M01Rik 1810043M15Rik 2400006A19Rik 2610528A17Rik 2700069A02Rik 4933417K04Rik 6330406P08Rik 9130411I17Rik AU041707 Abcc6 Abce1 Abo Acox2 Acpp Adrm1 Angpt1 Anxa11 Asb17 Aspn Atp1a3 Aurkb BC027174 Baiap2l1 Blzf1 Bms1l Brca1 Brs3 Bteb1 C1qtnf3 C330005L02Rik Calcrl Calml3 Car13 Ccng2 Cdca7 Cdx2 Ceacam11 Cept1 Cfhl1 Chst10 Chuk Cias1 Clca2 Clca4 Clec4n C…
85	V$HIF1_Q5: hypoxia-inducible factor 1	595	595	3915	1273	10388	3.82	7.75	10.32	8.4	0610006K04Rik 0610009H04Rik 0610011D08Rik 1100001D10Rik 1110021E09Rik 1110030H10Rik 1110030H18Rik 1300010K09Rik 1500040F11Rik 1600013P15Rik 1700013H19Rik 1700095N21Rik 1810020E01Rik 1810033A06Rik 1810043M15Rik 2310061G07Rik 2410001E19Rik 2410043F08Rik 2410080P20Rik 2510015F01Rik 2610040E16Rik 2610205H19Rik 2700087H15Rik 2810002D13Rik 3110001N18Rik 4430402O11Rik 4633402N23Rik 4930422J18Rik 4930449…
86	V$HFH1_01: HNF-3/Fkh Homolog 1	518	518	3992	1613	10048	3.76	7.67	0.0	0.0	0610039K22Rik 1010001D01Rik 1110020A09Rik 1110025I09Rik 1110030H02Rik 1110030L07Rik 1110038M16Rik 1200016B17Rik 1300012D20Rik 1700001L23Rik 2010002A20Rik 2210403N09Rik 2210415M20Rik 2310031L18Rik 2310058A11Rik 2310061B02Rik 2610027O18Rik 2610318K02Rik 2610511E22Rik 2810428C21Rik 4833420K19Rik 4930470D19Rik 4930579A11Rik 5730537D05Rik 6530411B15Rik 8430411H09Rik 9130427A09Rik AF119384 AI325464 AJ4…
87	V$IRF_Q6	1046	1046	3464	3052	8609	3.74	7.67	0.0	0.0	0610011D08Rik 0710001E13Rik 1110013G13Rik 1110025I09Rik 1110030J09Rik 1300006C06Rik 1300012D20Rik 1500006O09Rik 1500034J20Rik 1600012K10Rik 1700007D05Rik 1700030A21Rik 1700048E23Rik 1700073K01Rik 1810013B01Rik 1810055D05Rik 2010321J07Rik 2210412K09Rik 2310014H19Rik 2310034L04Rik 2310061B02Rik 2310061G07Rik 2400006A19Rik 2410001E19Rik 2410004C24Rik 2410080P20Rik 2600017H08Rik 2610034N03Rik 2610036…
88	V$AHRARNT_01: aryl hydrocarbon receptor:Arnt heterodimers	342	342	4168	680	10981	3.65	7.53	10.38	8.44	1110038M16Rik 1110063F24Rik 1200008O12Rik 1300006C06Rik 1300010A20Rik 1500034J20Rik 1700013H19Rik 1700025B16Rik 1700095N21Rik 1810020E01Rik 2010005O13Rik 2210415M20Rik 2310031L18Rik 2410118I19Rik 2610311I19Rik 4921508O11Rik 4931428D14Rik 4933416E05Rik 9530027K23Rik A930011F22Rik AI413631 Acad8 Acat1 Acsl4 Actr6 Acvr2 Adipor2 Aldh1b1 Alg5 Anp32e Aqp5 Arch Arfrp1 Arih2 Arl6ip6 Asah2 Atad1 Atf4 Atoh…
89	V$COREBINDINGFACTOR_Q6	1370	1370	3140	3909	7752	3.47	7.34	0.0	0.0	0710001E13Rik 1010001D01Rik 1110021H02Rik 1110025I09Rik 1110030H18Rik 1110030J09Rik 1110054N06Rik 1110055N21Rik 1190003K14Rik 1200009B18Rik 1200014P03Rik 1300006C06Rik 1300010A20Rik 1300012D20Rik 1300013B24Rik 1500040F11Rik 1600012K10Rik 1600020H07Rik 1700001L23Rik 1700006D24Rik 1700007D05Rik 1700009P13Rik 1700013H19Rik 1700025B16Rik 1700055O19Rik 1810015M01Rik 1810043M15Rik 1810055D05Rik 1810060…
90	V$CDPCR3HD_01: cut-like homeodomain protein	1333	1333	3177	3810	7851	3.43	7.34	0.0	0.0	0610006K04Rik 0710001E13Rik 0910001K20Rik 1010001D01Rik 1100001D10Rik 1110028N05Rik 1110038M16Rik 1110063F24Rik 1200008O12Rik 1200009K13Rik 1200016B17Rik 1300002F13Rik 1300010A20Rik 1300010K09Rik 1300012D20Rik 1300013B24Rik 1500002M01Rik 1500031N24Rik 1600013P15Rik 1600020H07Rik 1700001F22Rik 1700001L23Rik 1700007D05Rik 1700013H19Rik 1700020M16Rik 1700025B16Rik 1700029K01Rik 1700051E09Rik 1810015…
91	V$PEBP_Q6	1069	1069	3441	3106	8555	3.41	7.27	0.0	0.0	0610006O14Rik 0610007A15Rik 0710001E13Rik 1010001D01Rik 1110021H02Rik 1110030J09Rik 1110054N06Rik 1110055N21Rik 1190003K14Rik 1200014P03Rik 1300006C06Rik 1300012D20Rik 1300013B24Rik 1500040F11Rik 1600020H07Rik 1700007D05Rik 1700009P13Rik 1700013H19Rik 1700025B16Rik 1700055O19Rik 1810015M01Rik 1810043M15Rik 1810044O22Rik 1810060D16Rik 2010005O13Rik 2010308M01Rik 2210409M21Rik 2300004C15Rik 2310031…
92	V$EVI1_04: ectopic viral integration site 1 encoded factor	3248	3248	1262	8738	2923	3.19	7.04	0.0	0.0	0610006O14Rik 0610009H04Rik 0610011D08Rik 0610039K22Rik 0910001K20Rik 1010001D01Rik 1100001A21Rik 1100001D10Rik 1110005F07Rik 1110011K10Rik 1110013G13Rik 1110020A09Rik 1110025I09Rik 1110030H18Rik 1110030J09Rik 1110030K22Rik 1110030L07Rik 1110035L05Rik 1110038M16Rik 1110054N06Rik 1110055N21Rik 1110056N09Rik 1110064N10Rik 1200009B18Rik 1200009K13Rik 1200016B17Rik 1300006C06Rik 1300010A20Rik 1300010…
93	V$FOXP3_Q4	2565	2565	1945	7009	4652	3.17	7.04	0.0	0.0	0610006K04Rik 0610006O14Rik 0610007A15Rik 0610009H04Rik 0610011D08Rik 0610042I15Rik 1100001D10Rik 1110013G13Rik 1110020A09Rik 1110021H02Rik 1110025I09Rik 1110030H02Rik 1110030H18Rik 1110030J09Rik 1110030K22Rik 1110056N09Rik 1110063F24Rik 1110064N10Rik 1190003K14Rik 1200009B18Rik 1200009K13Rik 1300002F13Rik 1300006C06Rik 1300010A20Rik 1300010K09Rik 1500001H12Rik 1500040F11Rik 1600012K10Rik 1600020…
94	V$USF_01: upstream stimulating factor	541	541	3969	1155	10506	3.11	6.92	9.62	7.73	1010001D01Rik 1110025I09Rik 1110030K22Rik 1110035L05Rik 1110056N09Rik 1110064N10Rik 1200014P03Rik 1300006C06Rik 1300010K09Rik 1500016L11Rik 1500040F11Rik 1700013H19Rik 1810015M01Rik 2310038K02Rik 2410001E19Rik 2410043F08Rik 2610027O18Rik 2610036F08Rik 2610040E16Rik 2610312E17Rik 2610317D23Rik 2700038L12Rik 2810037C03Rik 3110040D16Rik 4633402N23Rik 4930449E07Rik 4930470D19Rik 4930563C04Rik 4933428…
95	V$ATF_01: activating transcription factor	528	528	3982	1124	10537	3.11	6.92	9.62	7.73	0610009H04Rik 0610042I15Rik 0910001K20Rik 1100001A21Rik 1200008O12Rik 1200016B17Rik 1300002F13Rik 1300006C06Rik 1300012D20Rik 1500016L11Rik 1700009P13Rik 1700048E23Rik 1700055O19Rik 1810057B09Rik 2310031L18Rik 2310032D16Rik 2310044D20Rik 2310058A11Rik 2410012M04Rik 2610027O18Rik 2610031L17Rik 2610034N03Rik 2610040E16Rik 2610528M18Rik 2700038L12Rik 2700050P07Rik 2810052M02Rik 2810405I11Rik 4632409…
96	V$TANTIGEN_B: Major T-antigen binding sites	570	570	3940	1226	10435	3.0	6.8	9.49	7.63	0610039K22Rik 1110017C15Rik 1110020A09Rik 1110021H02Rik 1110030H18Rik 1110030J09Rik 1110055N21Rik 1500002M01Rik 1500006O09Rik 1700009P13Rik 1700020M16Rik 1700073K01Rik 1810013B01Rik 1810014L12Rik 2300004C15Rik 2310004N11Rik 2310044P18Rik 2310066N05Rik 2410043F08Rik 2600017H08Rik 2610036F08Rik 2700050P07Rik 2700091N06Rik 2810021O14Rik 2810037C03Rik 2810427I04Rik 3110005O21Rik 4633402N23Rik 4930403…
97	V$TCF1P_Q6	3056	3056	1454	7548	4113	2.77	6.56	8.87	7.08	0610006O14Rik 0610007A15Rik 0610009E20Rik 0610039K22Rik 0710001E13Rik 0910001K20Rik 1010001D01Rik 1100001A21Rik 1100001D10Rik 1110005F07Rik 1110015E22Rik 1110017C15Rik 1110020A09Rik 1110025I09Rik 1110028N05Rik 1110030H02Rik 1110030H18Rik 1110030K22Rik 1110030L07Rik 1110055N21Rik 1110056N09Rik 1110063F24Rik 1110064N10Rik 1190003K14Rik 1200008O12Rik 1200009B18Rik 1200014P03Rik 1200016B17Rik 1300002…
98	V$PAX9_B: zebrafish Pax-9 binding sites	1109	1109	3401	2551	9110	2.77	6.56	8.97	7.14	0610009H04Rik 1110011D13Rik 1110011K10Rik 1110028N05Rik 1110030J09Rik 1110064N10Rik 1200009K13Rik 1300013B24Rik 1500006O09Rik 1700007D05Rik 1700020M16Rik 1700095N21Rik 1810017F10Rik 1810057B09Rik 1810060D16Rik 2210403N09Rik 2210412K09Rik 2310020P08Rik 2310058A11Rik 2310067G05Rik 2410004C24Rik 2410018G23Rik 2410118I19Rik 2610019I03Rik 2610031L17Rik 2610034E18Rik 2610034N03Rik 2610317D23Rik 2700038…
99	V$ELK1_01: Elk-1	1263	1263	3247	2936	8725	2.75	6.51	8.9	7.09	0610006K04Rik 0610009H04Rik 0610039K22Rik 0610042I15Rik 1100001A21Rik 1110005F07Rik 1110011K10Rik 1110015E22Rik 1110017C15Rik 1110021E09Rik 1110025I09Rik 1110030H18Rik 1110030K22Rik 1110064N10Rik 1200009B18Rik 1300010K09Rik 1500002M01Rik 1600013P15Rik 1700006D24Rik 1700020M16Rik 1700022N24Rik 1700025B16Rik 1700048E23Rik 1700095F04Rik 1700095N21Rik 1810018L02Rik 1810020E01Rik 1810033A06Rik 1810060…
100	V$MEF2_Q6_01	2559	2559	1951	6981	4680	2.71	6.51	0.0	0.0	0610011D08Rik 0610039K22Rik 0610042I15Rik 0910001K20Rik 1100001A21Rik 1110005F07Rik 1110011D13Rik 1110013G13Rik 1110015E22Rik 1110021E09Rik 1110028N05Rik 1110030H02Rik 1110030H18Rik 1110030J09Rik 1110030K22Rik 1110030L07Rik 1110038M16Rik 1110055N21Rik 1110056N09Rik 1110064N10Rik 1200009B18Rik 1200016B17Rik 1300012D20Rik 1500002M01Rik 1500016L11Rik 1500031N24Rik 1600020H07Rik 1700001F22Rik 1700006…
101	V$ATF1_Q6	334	334	4176	676	10985	2.45	6.21	9.13	7.29	0910001K20Rik 1110017C15Rik 1300002F13Rik 1300012D20Rik 1600020H07Rik 1700029K01Rik 1700055O19Rik 2310031L18Rik 2310044D20Rik 2310058A11Rik 2610034N03Rik 2610040E16Rik 2700038L12Rik 2810052M02Rik 2810405I11Rik 3110006P09Rik 5430428G01Rik 5730436H21Rik AJ430384 Abce1 Abhd2 Accn1 Adam3 Akr1b3 Akr1d1 Alk Amn Anxa6 Apoa2 Aqp2 Areg Arg2 Arl4 Arl6ip4 Art5 Atp12a Aup1 B4galt3 BC005471 BC016235 BC019806 …
102	V$CETS168_Q6	2889	2889	1621	7124	4537	2.22	5.99	8.26	6.55	0610006K04Rik 0610006O14Rik 0610007A15Rik 0610009H04Rik 0610011D08Rik 0610039K22Rik 0610042I15Rik 0710001E13Rik 1010001D01Rik 1100001A21Rik 1100001D10Rik 1110005F07Rik 1110011D13Rik 1110011K10Rik 1110013G13Rik 1110015E22Rik 1110017C15Rik 1110021E09Rik 1110025I09Rik 1110028N05Rik 1110030H18Rik 1110030J09Rik 1110030K22Rik 1110030L07Rik 1110056N09Rik 1110064N10Rik 1190003K14Rik 1200008O12Rik 1200009…
103	V$AP1_Q2: activator protein 1	2960	2960	1550	7986	3675	2.13	5.88	0.0	0.0	0610007A15Rik 0610011D08Rik 0710001E13Rik 1010001D01Rik 1100001A21Rik 1100001D10Rik 1110005F07Rik 1110011D13Rik 1110011K10Rik 1110017C15Rik 1110020A09Rik 1110021E09Rik 1110021H02Rik 1110025I09Rik 1110028N05Rik 1110030H02Rik 1110030H18Rik 1110030J09Rik 1110030K22Rik 1110038M16Rik 1110054N06Rik 1110055N21Rik 1110056N09Rik 1110064N10Rik 1190003K14Rik 1200009K13Rik 1200014P03Rik 1200016B17Rik 1300006…
104	V$RFX1_01: X-box binding protein RFX1	2076	2076	2434	5017	6644	2.12	5.88	8.13	6.44	0610007A15Rik 0610009H04Rik 0610011D08Rik 0610039K22Rik 0710001E13Rik 1010001D01Rik 1110013G13Rik 1110015E22Rik 1110021H02Rik 1110028N05Rik 1110030H10Rik 1110030H18Rik 1110030L07Rik 1110035L05Rik 1110038M16Rik 1110055N21Rik 1110056N09Rik 1190003K14Rik 1200009B18Rik 1300002F13Rik 1300010A20Rik 1300013B24Rik 1500002M01Rik 1500034J20Rik 1500040F11Rik 1600012K10Rik 1600013P15Rik 1700006D24Rik 1700007…
105	V$E2_Q6: papilloma virus regulator E2	467	467	4043	994	10667	2.12	5.84	8.63	6.87	0610009H04Rik 0610042I15Rik 1700009P13Rik 1700025B16Rik 1810033A06Rik 1810043M15Rik 1810055D05Rik 2010005O13Rik 2310044D20Rik 2410129E14Rik 2610034E18Rik 2610205H19Rik 2610528A17Rik 2700091N06Rik 2810037C03Rik 2810418N01Rik 2810441O16Rik 4833420K19Rik 4930470D19Rik 6030458H05 6330406P08Rik 6720485C15Rik 9030625G08Rik 9830165K03Rik AA959742 Aadac Aadat Aco2 Actl6a Actr2 Acvr2 Adm Adra1b Adra2c Ads…
106	V$SREBP1_Q6	1585	1585	2925	3765	7896	2.09	5.84	8.12	6.44	0610007A15Rik 0910001K20Rik 1100001D10Rik 1110011D13Rik 1110015E22Rik 1110017C15Rik 1110030H10Rik 1110030H18Rik 1110030K22Rik 1110030L07Rik 1110054N06Rik 1110064N10Rik 1190003K14Rik 1200008O12Rik 1200009K13Rik 1300006C06Rik 1300010K09Rik 1300012D20Rik 1500001H12Rik 1500006O09Rik 1500016L11Rik 1500034J20Rik 1600020H07Rik 1700001L23Rik 1700009P13Rik 1700013H19Rik 1700073K01Rik 1700095N21Rik 1810012…
107	V$IRF_Q6_01	2003	2003	2507	5526	6135	1.96	5.68	0.0	0.0	0610011D08Rik 0610039K22Rik 0910001K20Rik 1100001A21Rik 1110011K10Rik 1110013G13Rik 1110017C15Rik 1110020A09Rik 1110021H02Rik 1110025I09Rik 1110030J09Rik 1110030K22Rik 1200008O12Rik 1300006C06Rik 1300012D20Rik 1500006O09Rik 1500034J20Rik 1600012K10Rik 1700001F22Rik 1700001L23Rik 1700006D24Rik 1700007D05Rik 1700009P13Rik 1700013H19Rik 1700030A21Rik 1700048E23Rik 1700055O19Rik 1700073K01Rik 1810012…
108	V$CEBPGAMMA_Q6	3154	3154	1356	8470	3191	1.9	5.63	0.0	0.0	0610009E20Rik 0610039K22Rik 0610042I15Rik 0710001E13Rik 1010001D01Rik 1100001A21Rik 1100001D10Rik 1110011K10Rik 1110013G13Rik 1110020A09Rik 1110021E09Rik 1110021H02Rik 1110025I09Rik 1110028N05Rik 1110030H02Rik 1110030H18Rik 1110030J09Rik 1110030K22Rik 1110030L07Rik 1110035L05Rik 1110055N21Rik 1110056N09Rik 1110063F24Rik 1110064N10Rik 1190003K14Rik 1200008O12Rik 1200009B18Rik 1200009K13Rik 1200014…
109	V$ATF_B: ATF binding site	175	175	4335	322	11339	1.71	5.36	8.64	6.87	0610009H04Rik 1110015E22Rik 1300002F13Rik 1300012D20Rik 1500016L11Rik 1700048E23Rik 1700055O19Rik 2310031L18Rik 2310032D16Rik 2310044D20Rik 2310058A11Rik 2610027O18Rik 2610034N03Rik 2700038L12Rik 2810405I11Rik 5730537D05Rik 5930412E23Rik AJ430384 Abce1 Anxa6 Ap2b1 Apg5l Areg Arg2 Avpi1 B4galt3 BC003479 BC019806 BC026744 BC053440 Batf Bcas2 Bnip3l Brrn1 C330005L02Rik Calm2 Camk2d Cbx8 Ccna2 Ccnl1 …
110	V$MEF2_02: myogenic MADS factor MEF-2	276	276	4234	898	10763	1.7	5.36	0.0	0.0	1700055O19Rik 1810012H11Rik 2310014H19Rik 2310044P18Rik 2700050P07Rik 3110006P09Rik 4833428E21Rik 4930467B06Rik 4930539P14Rik 5730427C23Rik Aadat Abcg2 Abi1 Acta1 Actl6a Actr8 Acy3 Adam21 Adsl Ahcy Aig1 Akap8l Akr1b3 Angpt1 Angpt4 Ank Ankrd28 Api5 Apobec2 Arhgap10 Arhgef3 Arl3 Asb12 Asb16 Asb4 Ascc2 Atf1 Avpi1 BC013481 BC019561 BC028528 BC028663 Bag4 Bnipl Brd7 Brp44l Brunol4 Cacna1f Calml3 Ccnb2…
111	V$E12_Q6	1261	1261	3249	2958	8703	1.67	5.36	7.76	6.14	0610006O14Rik 0610009H04Rik 0610039K22Rik 0710001E13Rik 1100001D10Rik 1110005F07Rik 1110011D13Rik 1110015E22Rik 1110028N05Rik 1110030H02Rik 1110030H10Rik 1110030K22Rik 1190003K14Rik 1200009K13Rik 1300006C06Rik 1300010K09Rik 1500002M01Rik 1500006O09Rik 1500016L11Rik 1600020H07Rik 1700009P13Rik 1700020M16Rik 1700025B16Rik 1700034P14Rik 1700048E23Rik 1700055O19Rik 1810033A06Rik 2010005O13Rik 2210008…
112	V$LPOLYA_B: Lentiviral Poly A signal	857	857	3653	2494	9167	1.64	5.3	0.0	0.0	1010001D01Rik 1110005F07Rik 1110021E09Rik 1110030H02Rik 1110035L05Rik 1110055N21Rik 1200008O12Rik 1600013P15Rik 1700022N24Rik 1700034P14Rik 1700055O19Rik 1700073K01Rik 1810057B09Rik 2010002A20Rik 2010012F05Rik 2010308M01Rik 2210403N09Rik 2210415M20Rik 2310004N11Rik 2310058A11Rik 2310066N05Rik 2410129E14Rik 2510010F15Rik 2610031L17Rik 2610034E18Rik 2610317D23Rik 2610318K02Rik 2610528M18Rik 2700038…
113	V$SMAD3_Q6	2697	2697	1813	6641	5020	1.58	5.24	7.55	5.99	0610006O14Rik 0610007A15Rik 0610009E20Rik 0610009H04Rik 0610011D08Rik 0610039K22Rik 0710001E13Rik 1100001D10Rik 1110011D13Rik 1110011K10Rik 1110013G13Rik 1110015E22Rik 1110017C15Rik 1110021E09Rik 1110021H02Rik 1110025I09Rik 1110028N05Rik 1110030H02Rik 1110030H10Rik 1110030J09Rik 1110030L07Rik 1110035L05Rik 1110038M16Rik 1110054N06Rik 1110063F24Rik 1190003K14Rik 1200008O12Rik 1200009K13Rik 1200014…
114	V$NKX22_01: NK2 class homeobox factor 2	521	521	3989	1579	10082	1.55	5.19	0.0	0.0	0610011D08Rik 0610039K22Rik 1100001A21Rik 1110030L07Rik 1110054N06Rik 1110064N10Rik 1300012D20Rik 1500002M01Rik 1500031N24Rik 1700009P13Rik 1700013H19Rik 1700034P14Rik 1700055O19Rik 1700073K01Rik 1700095F04Rik 2310031L18Rik 2310034L04Rik 2610019I03Rik 2610031L17Rik 2610034E18Rik 2610318K02Rik 2810021O14Rik 2810036K01Rik 3110001N18Rik 3110005O21Rik 4930588M11Rik 4933409D10Rik 4933412H03Rik 4933417…
115	V$ALPHACP1_01	149	149	4361	267	11394	1.45	5.07	8.44	6.69	1110035L05Rik 1700022N24Rik 1810012H11Rik 1810020E01Rik 2310034L04Rik 2600017H08Rik 2810037C03Rik 4430402O11Rik Akap8l Arl6ip6 Atp5h Atp6v1c1 Aurkb Azgp1 BC002059 BC010787 BC017133 BC031407 Bcan Bteb1 Cacng6 Calm2 Ccna1 Ccna2 Cdh2 Cdkn2d Cdx4 Chrm4 Cklfsf8 Cks1b Cml4 Cnbp1 Col1a1 Crb1 Crsp9 Cts6 Cyp39a1 D11Ertd99e D13Wsu64e D19Ertd144e Dbi Dcxr Ddx4 Dlx2 Dmp1 Dnajb3 Dnajc12 Dusp19 Ebag9 Elavl3 El…
116	V$IRF7_01: interferon regulatory factor 7	2463	2463	2047	6693	4968	1.29	4.91	0.0	0.0	0610006O14Rik 0610011D08Rik 0610039K22Rik 0910001K20Rik 1100001A21Rik 1110011K10Rik 1110017C15Rik 1110020A09Rik 1110025I09Rik 1110030H18Rik 1110030J09Rik 1110030K22Rik 1110030L07Rik 1110035L05Rik 1110038M16Rik 1200008O12Rik 1200016B17Rik 1300006C06Rik 1300010A20Rik 1300012D20Rik 1500002M01Rik 1500006O09Rik 1500016L11Rik 1500034J20Rik 1600012K10Rik 1600013P15Rik 1700001F22Rik 1700001L23Rik 1700006…
117	V$DEAF1_02	136	136	4374	240	11421	1.27	4.91	8.3	6.58	0610007A15Rik 2410018G23Rik 2610312E17Rik 4632409L19Rik 4833420K19Rik 4930422J18Rik 4930579A11Rik 5530601I19Rik A230072I16Rik AB041803 Abcf2 Adam9 Akap12 Atp5f1 Atp6ap2 BC003324 BC021917 BC028528 Bace1 Bcl11b Bin3 Brp16 Bspry Bzw1 Cab39 Camk4 Ccnl1 Cdc27 Cdh20 Cdk5 Chpt1 Cnnm4 Cox6b1 Ctbp2 Ddb1 Ddx42 Deaf1 Dip3b Dnajb6 Drg1 Dvl1 Echdc3 Eef1b2 Eef1g Ehd3 Ern1 Esco1 Etf1 Etfdh Fbxo31 Fbxo38 Fbxw2 F…
118	V$MTF1_Q4	378	378	4132	797	10864	1.18	4.79	7.72	6.11	0710001E13Rik 1110017C15Rik 1110054N06Rik 2310004N11Rik 2310066N05Rik 2410080P20Rik 2610031L17Rik 2700091N06Rik 2810013E07Rik 3110006P09Rik 4430402O11Rik 4931428D14Rik 4933412H03Rik 4933416E05Rik 6330406P08Rik 6530411B15Rik 6720485C15Rik AI325464 Abcd3 Acad8 Accn1 Actr2 Acvr2 Adam18 Adra1b Aebp1 Aicda Aig1 Akap1 Alb1 Aldh1a3 Amd1 Amn Ankmy2 Ankrd25 Asna1 Atp11a Atp12a Atp2b2 Atp5h Aup1 B7h3 BC002…
119	V$RSRFC4_Q2	74	74	4436	296	11365	1.12	4.73	0.0	0.0	1700055O19Rik 1810012H11Rik 2310014H19Rik 4833428E21Rik Ampd2 Angpt1 Ank Ankmy2 Arhgap10 Arl3 Asb12 Asb16 Avpi1 BC003479 BC019561 BC028663 Baz2a Brd7 Brp44l Brunol4 Cept1 Chrnb1 Chst3 Cidea Cngb3 Cops7a Dgkq Dspp Elovl4 Glrb Gmfb Hbld2 Hdac11 Hdac7a Hmgn1 Il1f10 Kcne4 Klf7 Klra5 Ky Ldh2 Mep1b Mrpl1 Nr4a1 Nudt2 Pcsk5 Pdcd2 Pdk3 Peg12 Pex19 Phc1 Plk4 Ppp1r3a Ppp6c Prdx6 Psmb1 Rpo1-1 Ryr3 Sfrs3 Shbg…
120	V$S8_01: S8	347	347	4163	1088	10573	1.1	4.68	0.0	0.0	0710001E13Rik 1110011K10Rik 1110030J09Rik 1200009K13Rik 1200016B17Rik 1300006C06Rik 1700022N24Rik 1810018L02Rik 1810060J02Rik 2310043N13Rik 2310061G07Rik 2610034N03Rik 2700069A02Rik 2810428C21Rik 3110001N18Rik 3110006P09Rik 4930485D02Rik 9130427A09Rik AA545217 Aadac Abhd3 Accn5 Actl6a Actr8 Acvr2b Acyp2 Akap4 Akr1c6 Aldh1a3 Amhr2 Ampd2 Ank Anxa10 Ap3s1 Apobec2 Arhgap10 Arhgap5 Armcx3 Asah3 Asb4 A…
121	V$DR4_Q2: direct repeat 4	3947	3947	563	9978	1683	1.03	4.63	7.34	5.79	0610006K04Rik 0610006O14Rik 0610007A15Rik 0610009E20Rik 0610009H04Rik 0610011D08Rik 0610039K22Rik 0610042I15Rik 0710001E13Rik 0910001K20Rik 1010001D01Rik 1100001A21Rik 1100001D10Rik 1110005F07Rik 1110011D13Rik 1110011K10Rik 1110013G13Rik 1110015E22Rik 1110017C15Rik 1110020A09Rik 1110025I09Rik 1110028N05Rik 1110030H02Rik 1110030H10Rik 1110030H18Rik 1110030J09Rik 1110030K22Rik 1110030L07Rik 1110035…
122	V$CREBP1CJUN_01: CRE-binding protein 1:c-Jun heterodimer	215	215	4295	419	11242	1.01	4.63	7.8	6.15	0610009H04Rik 1110025I09Rik 1300002F13Rik 1300012D20Rik 1500016L11Rik 1700048E23Rik 1700055O19Rik 2310031L18Rik 2310032D16Rik 2310044D20Rik 2310058A11Rik 2610027O18Rik 2610034N03Rik 2700038L12Rik 2810405I11Rik 4632409L19Rik 5730537D05Rik 5930412E23Rik AI481750 AJ430384 Abce1 Ampd2 Anxa6 Ap2b1 Apg5l Areg Arg2 Aup1 Avpi1 B4galt3 BC003479 BC026744 BC053440 Batf Bcas2 Bnip3l Brrn1 C330005L02Rik Calcb…
123	V$E4F1_Q6	163	163	4347	303	11358	0.88	4.46	7.79	6.15	1110015E22Rik 1200008O12Rik 1300006C06Rik 1300012D20Rik 1600020H07Rik 1700009P13Rik 1700030A21Rik 2010005O13Rik 2610031L17Rik 2700050P07Rik 2810422M04Rik 4833420K19Rik 4930449E07Rik 5730461K03Rik 8430411H09Rik 9830165K03Rik Aco2 Akr1d1 Amd1 Amn Ap3s1 Arhgef10 Arl4 Armcx1 Arntl2 Atp1a3 BC003885 BC003965 BC017643 BC019806 BC024955 BC038286 Bapx1 Bpy2ip1 Calm2 Casp12 Cbs Ccnd3 Cdca5 Chkb Clcn5 Clk1 …
124	V$HNF3ALPHA_Q6	3716	3716	794	9847	1814	0.86	4.46	0.0	0.0	0610006K04Rik 0610009E20Rik 0610011D08Rik 0610039K22Rik 0710001E13Rik 1010001D01Rik 1100001A21Rik 1110005F07Rik 1110017C15Rik 1110020A09Rik 1110021E09Rik 1110021H02Rik 1110025I09Rik 1110030H02Rik 1110030H10Rik 1110030H18Rik 1110030J09Rik 1110030K22Rik 1110030L07Rik 1110035L05Rik 1110038M16Rik 1110054N06Rik 1110055N21Rik 1110064N10Rik 1190003K14Rik 1200008O12Rik 1200009B18Rik 1200009K13Rik 1200014…
125	V$NFY_C: NF-Y binding site	143	143	4367	259	11402	0.84	4.4	7.81	6.15	0610009E20Rik 1110021E09Rik 1700001L23Rik 1700007D05Rik 2410129E14Rik 2510010F15Rik 2810037C03Rik 3110010F15Rik 4930542G03Rik 4931420D14Rik 5330414D10Rik Actl6a Akap1 Ap3m1 Ap4m1 Arntl Aurka BC003267 BC011426 Bhlhb5 Blm Calm2 Casp2 Cast1 Cat Ccna1 Ccnf Cct7 Cdc25a Cdca5 Cdh11 Cdkn2d Cfhl1 Chek2 Chst10 Cks2 Cldn23 Clp1 Cnbp1 Coq6 Cul4b Cyp2c55 Cyp39a1 Cyp4a14 D19Ertd144e Dbi Ddx4 Derl2 Dpysl2 Dstn…
126	V$ELF1_Q6	2044	2044	2466	5595	6066	0.79	4.34	0.0	0.0	0610006K04Rik 0610006O14Rik 0610009E20Rik 0610009H04Rik 0610039K22Rik 0610042I15Rik 0910001K20Rik 1010001D01Rik 1100001A21Rik 1110017C15Rik 1110021E09Rik 1110021H02Rik 1110025I09Rik 1110030H02Rik 1110030H10Rik 1110030J09Rik 1110030K22Rik 1110063F24Rik 1110064N10Rik 1200009K13Rik 1300010A20Rik 1300010K09Rik 1300012D20Rik 1300013B24Rik 1500031N24Rik 1500034J20Rik 1700001L23Rik 1700006D24Rik 1700006…
127	V$STRA13_01	167	167	4343	313	11348	0.76	4.34	7.66	6.07	1110011D13Rik 1200014P03Rik 1300006C06Rik 1300010K09Rik 1500040F11Rik 1810020E01Rik 2810036K01Rik 4930449E07Rik 4930470D19Rik Acvr1b Adck4 Aip Aloxe3 Ankrd10 Arch Arl2 Armcx1 Armcx3 Arpc5 Asb16 Asna1 Aspscr1 Atf1 Atf4 Atoh7 Atp6v0e Atp6v1c1 Aurka BC011209 BC011248 BC016076 BC021442 BC026744 BC038286 Bcas2 Bex2 Bhlhb3 Bsg Bzrpl1 C330005L02Rik C530046L02Rik Camk2d Canx Ccnh Ccr8 Cdk4 Chchd3 Clcn6 C…
128	V$ARNT_02: AhR nuclear translocator homodimers	193	193	4317	372	11289	0.72	4.27	7.55	5.99	1200014P03Rik 1300006C06Rik 1300010K09Rik 1500040F11Rik 2310038K02Rik 2610027O18Rik 4930470D19Rik 9430059P22Rik Abcc10 Acvr1b Aip Aloxe3 Ankrd10 Aqp5 Arch Arl2 Armcx1 Armcx3 Arpc5 Asb16 Asna1 Aspscr1 Atf1 Atf4 Atp5g1 Atp6v0e Atp6v1c1 Aurka Avpi1 BC011209 BC011248 BC016076 BC021442 BC026744 BC038286 Bcas2 Bex2 Bsg Bzrpl1 C330005L02Rik C530046L02Rik Camk2d Canx Ccnh Ccr8 Cdk4 Chchd3 Clcn6 Clk2 Cog8…
129	V$OCT_C: Octamer binding site	255	255	4255	822	10839	0.68	4.21	0.0	0.0	1300010A20Rik 1300012D20Rik 1500006O09Rik 1810015M01Rik 1810043M15Rik 2310058A11Rik 4933417K04Rik 6330406P08Rik 9130411I17Rik AI413631 AU041707 Abcg2 Acpp Adnp Adrm1 Alk Anxa11 Anxa13 Armcx3 Asb17 Aspn Aurkb Aurkc BC019561 BC019943 Brca1 Bteb1 C1qtnf3 C330005L02Rik C330017I15Rik Calcrl Calm4 Calml3 Car13 Cdca7 Ceacam11 Cept1 Cfhl1 Chst10 Chuk Cited4 Clca2 Clca4 Clec4n Cmah Cnnm4 Col25a1 Crb1 Cse1…
130	V$CHOP_01: heterodimers of CHOP and C/EBPalpha	1213	1213	3297	3415	8246	0.64	4.15	0.0	0.0	0610009H04Rik 0610039K22Rik 0610042I15Rik 0710001E13Rik 1100001D10Rik 1110013G13Rik 1110021H02Rik 1110030H10Rik 1110030K22Rik 1110055N21Rik 1190003K14Rik 1200009B18Rik 1200009K13Rik 1300010K09Rik 1300012D20Rik 1500006O09Rik 1700006F03Rik 1700009P13Rik 1700029K01Rik 1700030A21Rik 1700055O19Rik 1700073K01Rik 1810015M01Rik 1810018L02Rik 1810044O22Rik 1810057B09Rik 1810060D16Rik 2010002A20Rik 2010300…
131	V$CEBPDELTA_Q6	3268	3268	1242	8721	2940	0.6	4.15	0.0	0.0	0610006K04Rik 0610006O14Rik 0610009H04Rik 0610039K22Rik 0710001E13Rik 0910001K20Rik 1100001A21Rik 1110005F07Rik 1110011K10Rik 1110013G13Rik 1110020A09Rik 1110021E09Rik 1110021H02Rik 1110025I09Rik 1110030H02Rik 1110030H10Rik 1110030K22Rik 1110030L07Rik 1110038M16Rik 1110054N06Rik 1110055N21Rik 1110063F24Rik 1110064N10Rik 1190003K14Rik 1200008O12Rik 1200009B18Rik 1200009K13Rik 1200014P03Rik 1200016…
132	V$CMYB_01: c-Myb	995	995	3515	2322	9339	0.53	4.03	6.61	5.11	0610006K04Rik 0610007A15Rik 0610009H04Rik 0610011D08Rik 1100001D10Rik 1110005F07Rik 1110021E09Rik 1110021H02Rik 1110030H10Rik 1110030H18Rik 1110038M16Rik 1110056N09Rik 1200016B17Rik 1300006C06Rik 1300010K09Rik 1500001H12Rik 1500006O09Rik 1500040F11Rik 1700001F22Rik 1700006D24Rik 1700009P13Rik 1700029K01Rik 1700030A21Rik 1700095F04Rik 1810014L12Rik 1810043M15Rik 2210008M09Rik 2300004C15Rik 2310038…
133	V$TGIF_01: TGIF (5'TG3' interacting factor)	1164	1164	3346	3281	8380	0.5	4.03	0.0	0.0	0610009E20Rik 0610042I15Rik 1110013G13Rik 1110015E22Rik 1110020A09Rik 1110025I09Rik 1110030H10Rik 1110030K22Rik 1110030L07Rik 1110035L05Rik 1110054N06Rik 1200009B18Rik 1200009K13Rik 1300002F13Rik 1300010A20Rik 1500002M01Rik 1500034J20Rik 1600012K10Rik 1700001F22Rik 1700022N24Rik 1700030A21Rik 1700095F04Rik 1700095N21Rik 1810055D05Rik 1810060J02Rik 2010012F05Rik 2210403N09Rik 2310031L18Rik 2310034…
134	V$EVI1_05: ectopic viral integration site 1 encoded factor	240	240	4270	776	10885	0.47	3.97	0.0	0.0	1110020A09Rik 1200016B17Rik 1810012H11Rik 1810018L02Rik 1810057B09Rik 2010321J07Rik 2310058A11Rik 2310076O21Rik 2610034E18Rik 2900027G03Rik 4930467B06Rik 4933412H03Rik 6330583M11Rik Abcb7 Acas2l Acrv1 Actr6 Agr2 Aicda Ak3l1 Akr1d1 Anxa13 Arfrp1 Arhgap18 Asb17 Asna1 Atp4a Atp5c1 Atp6v1b1 BC011487 BC023814 BC024502 Bbs2 Bhmt Btbd14b Cab39l Cacna2d1 Calcrl Cald1 Camp Carf Catnd2 Cbs Ccl20 Ccl25 Cdc2…
135	V$ARNT_01: AhR nuclear translocator homodimers	407	407	4103	879	10782	0.38	3.85	6.84	5.3	0610006K04Rik 0910001K20Rik 1100001D10Rik 1110025I09Rik 1110030K22Rik 1110035L05Rik 1110056N09Rik 1500002M01Rik 1500016L11Rik 1500040F11Rik 1810020E01Rik 2410043F08Rik 2510015F01Rik 2610027O18Rik 2610036F08Rik 2610040E16Rik 2810036K01Rik 4930470D19Rik 4930485D02Rik 4933428I03Rik 5730421E18Rik 9430059P22Rik 9530027K23Rik Abca2 Abcg2 Abhd2 Acvr1b Adck4 Afg3l1 Agtrap Akap1 Aldh1b1 Aldh3b1 Aloxe3 Amd…
136	V$GFI1_01: growth factor independence 1	1240	1240	3270	3478	8183	0.38	3.85	0.0	0.0	0610009E20Rik 0610009H04Rik 0710001E13Rik 0910001K20Rik 1110005F07Rik 1110013G13Rik 1110021E09Rik 1110021H02Rik 1110030H02Rik 1110030J09Rik 1110030K22Rik 1110030L07Rik 1110038M16Rik 1110055N21Rik 1200016B17Rik 1300010A20Rik 1500034J20Rik 1600013P15Rik 1600020H07Rik 1700001F22Rik 1700006D24Rik 1700007D05Rik 1700020M16Rik 1700029K01Rik 1700030A21Rik 1810014L12Rik 1810017F10Rik 1810043M15Rik 2010002…
137	V$GATA1_03: GATA-binding factor 1	1477	1477	3033	4101	7560	0.35	3.79	0.0	0.0	0610006O14Rik 0610039K22Rik 0610042I15Rik 0910001K20Rik 1100001A21Rik 1110005F07Rik 1110011K10Rik 1110017C15Rik 1110030H02Rik 1110030J09Rik 1110038M16Rik 1110054N06Rik 1110055N21Rik 1110056N09Rik 1110063F24Rik 1190003K14Rik 1200008O12Rik 1200009B18Rik 1200009K13Rik 1200014P03Rik 1300006C06Rik 1300012D20Rik 1500001H12Rik 1500002M01Rik 1500016L11Rik 1500034J20Rik 1500040F11Rik 1600013P15Rik 1700001…
138	V$YY1_02: Yin and Yang 1	525	525	3985	1166	10495	0.3	3.73	6.62	5.11	0610009E20Rik 0710001E13Rik 1110011K10Rik 1110017C15Rik 1110021E09Rik 1110021H02Rik 1110063F24Rik 1110064N10Rik 1200009K13Rik 1200016B17Rik 1500034J20Rik 1700006D24Rik 1700006F03Rik 1700055O19Rik 2300004C15Rik 2310008M20Rik 2310042M24Rik 2410001E19Rik 2410080P20Rik 2410118I19Rik 2610312E17Rik 2810013E07Rik 2810441O16Rik 2810475A17Rik 4632409L19Rik 4921513E08Rik 4930542G03Rik 4930563C04Rik 4933416…
139	V$MTATA_B: Muscle TATA box	2078	2078	2432	5659	6002	0.1	3.49	0.0	0.0	0610011D08Rik 0610042I15Rik 0710001E13Rik 1010001D01Rik 1110005F07Rik 1110011K10Rik 1110013G13Rik 1110017C15Rik 1110021H02Rik 1110028N05Rik 1110030H10Rik 1110030H18Rik 1110038M16Rik 1110054N06Rik 1110055N21Rik 1110064N10Rik 1190003K14Rik 1200009B18Rik 1200009K13Rik 1300002F13Rik 1300006C06Rik 1300013B24Rik 1500006O09Rik 1500034J20Rik 1600012K10Rik 1600020H07Rik 1700001F22Rik 1700006F03Rik 1700009…
140	V$TAXCREB_01: Tax/CREB complex	148	148	4362	279	11382	-0.11	0.0	6.77	5.25	0610009H04Rik 1200014P03Rik 1200016B17Rik 1300006C06Rik 1700095N21Rik 1810055D05Rik 2010005O13Rik 2310038K02Rik 2310061G07Rik 2410018G23Rik 2410129E14Rik 2610031L17Rik 2610034N03Rik 2700084L22Rik 2810422M04Rik 3110040D16Rik 5730466P16Rik 5730537D05Rik 6530413N01Rik 9830165K03Rik Acta1 Adam9 Adrm1 Ak2 Arnt2 Atoh7 Atp1a3 Bcat1 Bub1b C8b Calm2 Camk2d Cbx2 Ccl22 Ccna1 Ccne2 Cdx4 Cetn2 Chchd4 Csnk1g2 …
141	V$CAAT_01: cellular and viral CCAAT box	2792	2792	1718	6946	4715	-0.12	0.0	5.7	4.29	0610006K04Rik 0610006O14Rik 0610009E20Rik 0610009H04Rik 0610011D08Rik 0610042I15Rik 0910001K20Rik 1010001D01Rik 1100001A21Rik 1100001D10Rik 1110005F07Rik 1110011K10Rik 1110013G13Rik 1110021E09Rik 1110028N05Rik 1110030H02Rik 1110030H10Rik 1110030H18Rik 1110030J09Rik 1110030K22Rik 1110030L07Rik 1110035L05Rik 1110038M16Rik 1110054N06Rik 1110056N09Rik 1110063F24Rik 1110064N10Rik 1190003K14Rik 1200008…
142	V$LMO2COM_02: complex of Lmo2 bound to Tal-1, E2A proteins, and GATA-1, half-site 2	2311	2311	2199	6247	5414	-0.29	0.0	0.0	0.0	0610006O14Rik 0610011D08Rik 0610039K22Rik 0910001K20Rik 1010001D01Rik 1100001D10Rik 1110005F07Rik 1110015E22Rik 1110017C15Rik 1110021E09Rik 1110028N05Rik 1110030H02Rik 1110030H10Rik 1110030H18Rik 1110030J09Rik 1110030K22Rik 1110030L07Rik 1110035L05Rik 1110054N06Rik 1110063F24Rik 1110064N10Rik 1190003K14Rik 1200008O12Rik 1200009K13Rik 1200014P03Rik 1300006C06Rik 1300010A20Rik 1300010K09Rik 1300013…
143	V$XBP1_01: X-box-binding protein 1	449	449	4061	993	10668	-0.3	0.0	6.05	4.62	0610006O14Rik 0610009H04Rik 1110013G13Rik 1110025I09Rik 1300010K09Rik 1500040F11Rik 1600020H07Rik 1700022N24Rik 1810057B09Rik 2210415M20Rik 2310031L18Rik 2310038K02Rik 2310043N13Rik 2610036F08Rik 2610040E16Rik 2610312E17Rik 2610528M18Rik 2810036K01Rik 2900027G03Rik 3110006P09Rik 4633402N23Rik 4930470D19Rik 5730537D05Rik 6030458H05 9530027K23Rik AA959742 AU041707 AW742319 Aamp Abcc6 Accn5 Aco2 Adh…
144	V$TAL1_Q6	1958	1958	2552	4799	6862	-0.43	0.0	5.35	3.97	0610006K04Rik 0610007A15Rik 0610011D08Rik 0610039K22Rik 0610042I15Rik 0710001E13Rik 1100001D10Rik 1110005F07Rik 1110011K10Rik 1110020A09Rik 1110021E09Rik 1110030H02Rik 1110030H18Rik 1110030K22Rik 1110030L07Rik 1110035L05Rik 1110054N06Rik 1110056N09Rik 1200008O12Rik 1200009B18Rik 1200009K13Rik 1200016B17Rik 1300006C06Rik 1300010K09Rik 1300012D20Rik 1300013B24Rik 1500001H12Rik 1500016L11Rik 1500031…
145	V$CDPCR1_01: cut-like homeodomain protein	3464	3464	1046	9183	2478	-0.44	0.0	0.0	0.0	0610006K04Rik 0610006O14Rik 0610007A15Rik 0610009E20Rik 0610009H04Rik 0610011D08Rik 0610039K22Rik 0610042I15Rik 0710001E13Rik 0910001K20Rik 1010001D01Rik 1100001A21Rik 1100001D10Rik 1110005F07Rik 1110011D13Rik 1110011K10Rik 1110013G13Rik 1110015E22Rik 1110017C15Rik 1110020A09Rik 1110025I09Rik 1110028N05Rik 1110030H10Rik 1110030H18Rik 1110030J09Rik 1110030K22Rik 1110035L05Rik 1110038M16Rik 1110054…
146	V$SRF_Q4	318	318	4192	978	10683	-0.44	0.0	0.0	0.0	0610007A15Rik 1110011K10Rik 1110030H18Rik 1110054N06Rik 1500001H12Rik 1500016L11Rik 1810020E01Rik 2010005O13Rik 2210409M21Rik 2310020P08Rik 2310031L18Rik 2610312E17Rik 2610511E22Rik 2810422M04Rik 2810428C21Rik 2900027G03Rik 5730461K03Rik 6530413N01Rik 9330161F08Rik AA959742 AB041803 AJ430384 Aatk Abcg1 Acate2 Acta1 Acvr2b Adm Akr1b3 Amac1 Ankrd27 Apg5l Apoa2 Aqp2 Arc Arf1 Arhgap18 Arhgap8 Arl4 Ar…
147	V$OCT1_B: Octamer binding factor 1	233	233	4277	740	10921	-0.5	0.0	0.0	0.0	1300010A20Rik 1300012D20Rik 2210409M21Rik 2310058A11Rik 2610036F08Rik 4933417K04Rik 9130411I17Rik AU041707 Acpp Adnp Adrm1 Ahcy Alk Anxa11 Aqp2 Arl5 Aurkb Avpi1 B3gnt6 BC003324 BC017634 BC019561 BC019943 BC034204 Bcl9 Brca1 Bteb1 C1qtnf3 Cald1 Calml3 Cap1 Car13 Ccl27 Ccng2 Cdca7 Cdx2 Cdx4 Ceacam11 Cfhl1 Chd8 Chml Chst10 Cias1 Cited4 Clca1 Clca2 Clca4 Clec4n Cmah Cnnm4 Col25a1 Crb1 Csf3 Cyp2d10 D8…
148	V$AP1_Q4: activator protein 1	3614	3614	896	9557	2104	-0.52	0.0	0.0	0.0	0610006O14Rik 0610007A15Rik 0610009H04Rik 0610011D08Rik 1010001D01Rik 1100001D10Rik 1110005F07Rik 1110011D13Rik 1110011K10Rik 1110015E22Rik 1110017C15Rik 1110020A09Rik 1110021E09Rik 1110021H02Rik 1110025I09Rik 1110028N05Rik 1110030H10Rik 1110030H18Rik 1110030J09Rik 1110030K22Rik 1110030L07Rik 1110035L05Rik 1110038M16Rik 1110054N06Rik 1110056N09Rik 1110064N10Rik 1190003K14Rik 1200009B18Rik 1200009…
149	V$NFY_Q6_01	2015	2015	2495	4950	6711	-0.54	0.0	5.22	3.87	0610006K04Rik 0610006O14Rik 0610009E20Rik 0610009H04Rik 0610011D08Rik 0710001E13Rik 1100001D10Rik 1110005F07Rik 1110011K10Rik 1110021E09Rik 1110030H02Rik 1110030H10Rik 1110030J09Rik 1110030K22Rik 1110030L07Rik 1110035L05Rik 1110038M16Rik 1110054N06Rik 1110064N10Rik 1190003K14Rik 1200008O12Rik 1200014P03Rik 1200016B17Rik 1300002F13Rik 1300010A20Rik 1300010K09Rik 1300012D20Rik 1300013B24Rik 1500031…
150	V$HNF3B_01: Hepatocyte Nuclear Factor 3beta	3305	3305	1205	8777	2884	-0.58	0.0	0.0	0.0	0610006K04Rik 0610011D08Rik 0610039K22Rik 0610042I15Rik 0710001E13Rik 0910001K20Rik 1010001D01Rik 1100001A21Rik 1110005F07Rik 1110011K10Rik 1110013G13Rik 1110017C15Rik 1110020A09Rik 1110021H02Rik 1110025I09Rik 1110030H02Rik 1110030H10Rik 1110030H18Rik 1110030J09Rik 1110030K22Rik 1110030L07Rik 1110035L05Rik 1110038M16Rik 1110054N06Rik 1110055N21Rik 1110056N09Rik 1190003K14Rik 1200008O12Rik 1200009…
151	V$E2F_02: E2F	132	132	4378	248	11413	-0.62	0.0	6.28	4.83	2610311I19Rik 2810405I11Rik 2810418N01Rik 2810475A17Rik 5930412E23Rik 9430059P22Rik Aco2 Ap4m1 Apg5l Arntl Atp1b1 Atxn7l3 BC026744 Bcl2l11 Bcmo1 Blvra Bms1l Casp8ap2 Ccnd3 Cct3 Cct6b Cdc25a Cdc2a Cdc6 Cdca7 Cdk9 Chka Chl1 Cited4 Cltc Cops5 Cth D11Ertd99e D11Moh34 D13Wsu64e Dck Ddb2 Ddx42 Dpysl2 Edg4 Eef1e1 Eif4enif1 Emb Ercc5 Exo1 Ezh2 Faf1 Fbxo2 Fmr1 Fnbp1 G22p1 Gad1 Grtp1 Gtf3c2 Gtlf3a Gzmd Hip…
152	V$E2F_Q3: E2F	132	132	4378	248	11413	-0.62	0.0	6.28	4.83	2610311I19Rik 2810405I11Rik 2810418N01Rik 2810475A17Rik 5930412E23Rik 9430059P22Rik Aco2 Ap4m1 Apg5l Arntl Atp1b1 Atxn7l3 BC026744 Bcl2l11 Bcmo1 Blvra Bms1l Casp8ap2 Ccnd3 Cct3 Cct6b Cdc25a Cdc2a Cdc6 Cdca7 Cdk9 Chka Chl1 Cited4 Cltc Cops5 Cth D11Ertd99e D11Moh34 D13Wsu64e Dck Ddb2 Ddx42 Dpysl2 Edg4 Eef1e1 Eif4enif1 Emb Ercc5 Exo1 Ezh2 Faf1 Fbxo2 Fmr1 Fnbp1 G22p1 Gad1 Grtp1 Gtf3c2 Gtlf3a Gzmd Hip…
153	V$E2F4DP1_01: E2F-4:DP-1 heterodimer	132	132	4378	248	11413	-0.62	0.0	6.28	4.83	2610311I19Rik 2810405I11Rik 2810418N01Rik 2810475A17Rik 5930412E23Rik 9430059P22Rik Aco2 Ap4m1 Apg5l Arntl Atp1b1 Atxn7l3 BC026744 Bcl2l11 Bcmo1 Blvra Bms1l Casp8ap2 Ccnd3 Cct3 Cct6b Cdc25a Cdc2a Cdc6 Cdca7 Cdk9 Chka Chl1 Cited4 Cltc Cops5 Cth D11Ertd99e D11Moh34 D13Wsu64e Dck Ddb2 Ddx42 Dpysl2 Edg4 Eef1e1 Eif4enif1 Emb Ercc5 Exo1 Ezh2 Faf1 Fbxo2 Fmr1 Fnbp1 G22p1 Gad1 Grtp1 Gtf3c2 Gtlf3a Gzmd Hip…
154	V$OCT1_Q6: octamer factor 1	4093	4093	417	10739	922	-0.63	0.0	0.0	0.0	0610006K04Rik 0610009E20Rik 0610009H04Rik 0610011D08Rik 0610039K22Rik 0610042I15Rik 0710001E13Rik 0910001K20Rik 1100001D10Rik 1110005F07Rik 1110013G13Rik 1110017C15Rik 1110020A09Rik 1110021E09Rik 1110021H02Rik 1110025I09Rik 1110028N05Rik 1110030H02Rik 1110030H10Rik 1110030H18Rik 1110030J09Rik 1110030K22Rik 1110030L07Rik 1110035L05Rik 1110038M16Rik 1110054N06Rik 1110055N21Rik 1110056N09Rik 1110063…
155	V$HFH3_01: HFH-3 (HNF3/fork head homolog 3)	2034	2034	2476	5517	6144	-0.64	0.0	0.01	0.0	0610006K04Rik 0610009H04Rik 0610011D08Rik 0610039K22Rik 1010001D01Rik 1110005F07Rik 1110017C15Rik 1110020A09Rik 1110021H02Rik 1110025I09Rik 1110030H02Rik 1110030H10Rik 1110030L07Rik 1110038M16Rik 1110054N06Rik 1190003K14Rik 1200008O12Rik 1200009K13Rik 1200016B17Rik 1300002F13Rik 1500001H12Rik 1500002M01Rik 1500006O09Rik 1500031N24Rik 1600020H07Rik 1700001F22Rik 1700001L23Rik 1700013H19Rik 1700020…
156	V$E47_01: E47	735	735	3775	1706	9955	-0.66	0.0	5.42	4.01	1110011D13Rik 1110028N05Rik 1200009K13Rik 1300010K09Rik 1500002M01Rik 1500034J20Rik 1600020H07Rik 1810012H11Rik 1810033A06Rik 1810043M15Rik 2010005O13Rik 2210008M09Rik 2310044D20Rik 2310056K19Rik 2510015F01Rik 2610034E18Rik 2610318K02Rik 2610528A17Rik 2810428C21Rik 4632409L19Rik 4833420K19Rik 4833428E21Rik 4921513E08Rik 4930487N19Rik 4933425F03Rik 5530601I19Rik 6330406P08Rik 6330583M11Rik 9130427…
157	V$STAF_02: Se-Cys tRNA gene transcription activating factor	824	824	3686	1929	9732	-0.7	0.0	5.33	3.96	0610006K04Rik 0610009H04Rik 0610011D08Rik 1100001A21Rik 1110011D13Rik 1110030H18Rik 1110030J09Rik 1110030L07Rik 1200009K13Rik 1200014P03Rik 1300013B24Rik 1500001H12Rik 1500016L11Rik 1600013P15Rik 1700001F22Rik 1700006D24Rik 1700009P13Rik 1700025B16Rik 1810043M15Rik 2210415M20Rik 2300004C15Rik 2310044D20Rik 2410004C24Rik 2410080P20Rik 2600013N14Rik 2600017H08Rik 2700050P07Rik 2700075B01Rik 2700084…
158	V$CREBP1_01: cAMP-responsive element binding protein 1	95	95	4415	167	11494	-0.73	0.0	6.32	4.83	1110015E22Rik 1300006C06Rik 1300012D20Rik 1700009P13Rik 1700030A21Rik 2410129E14Rik 2610528M18Rik 5930412E23Rik 9830165K03Rik Ak4 Arhgap5 Arl4 Arntl2 BC002236 BC017643 BC019806 Blmh Bspry Calm2 Cfhl1 Chga Clcn3 Cyp2g1 D19Ertd144e DXImx40e Ddx42 Dtymk Egr4 Eif3s7 Ercc3 Etnk1 Fosb Gltscr2 Golga5 Gpm6b Gpr89 Hbld2 Hdac6 Hmgcr Homer2 Hs6st2 Hsd17b13 Il17 Itga9 Mbip Mt4 Muted Napa Nbea Ncoa4 Neurog2 N…
159	V$STAF_01: Se-Cys tRNA gene transcription activating factor	110	110	4400	201	11460	-0.85	0.0	6.12	4.68	1110030J09Rik 1500001H12Rik 1700009P13Rik 2300004C15Rik 2410004C24Rik 2410080P20Rik 2600017H08Rik 2810475A17Rik Abca2 Abhd2 Adss Ap2s1 Atp12a Atp5g1 Aup1 BC009118 BC013481 BC021367 Bet1 Birc5 Brp16 Bzw1 Capn10 Ccnh Ccpg1 Cct7 Cdc25a Cfdp1 Chd4 Chm Cnot6l Cp Csf3 Ddx26 Denr Derl2 Dnajc10 Dock9 Eif3s7 Elavl4 Ftsj1 Galm Galr3 Gpld1 Guca1a Hmgn1 Hoxd1 Hsbp1 Ifrd2 Insig2 Kif11 Kpna3 Ksr Lamc1 Lisch7 M…
160	V$FOXJ2_01: fork head box J 2	2133	2133	2377	5757	5904	-1.02	0.0	0.01	0.0	0610006K04Rik 0610009H04Rik 0610011D08Rik 0610039K22Rik 1010001D01Rik 1110005F07Rik 1110017C15Rik 1110020A09Rik 1110021H02Rik 1110025I09Rik 1110030H02Rik 1110030H10Rik 1110030L07Rik 1110038M16Rik 1110055N21Rik 1190003K14Rik 1200008O12Rik 1200009B18Rik 1200009K13Rik 1200016B17Rik 1300002F13Rik 1500001H12Rik 1500002M01Rik 1500006O09Rik 1500031N24Rik 1600020H07Rik 1700001F22Rik 1700001L23Rik 1700006…
161	V$HLF_01: hepatic leukemia factor	1265	1265	3245	3492	8169	-1.09	0.0	0.01	0.0	0610006K04Rik 1110011D13Rik 1110011K10Rik 1110015E22Rik 1110021H02Rik 1110025I09Rik 1110030L07Rik 1110056N09Rik 1110064N10Rik 1190003K14Rik 1200009K13Rik 1200016B17Rik 1300006C06Rik 1300010A20Rik 1300010K09Rik 1300012D20Rik 1300013B24Rik 1500031N24Rik 1500040F11Rik 1600012K10Rik 1600020H07Rik 1700009P13Rik 1700025B16Rik 1700030A21Rik 1810012H11Rik 1810044O22Rik 1810055D05Rik 2010308M01Rik 2010321…
162	V$TITF1_Q3: TTF-1, TITF1 (thyroid transcription factor 1)	1684	1684	2826	4584	7077	-1.19	0.0	0.01	0.0	0610006O14Rik 0610009H04Rik 0610011D08Rik 1010001D01Rik 1100001A21Rik 1110011D13Rik 1110021E09Rik 1110028N05Rik 1110030H10Rik 1110030H18Rik 1110030J09Rik 1110030K22Rik 1110030L07Rik 1110064N10Rik 1200009B18Rik 1200016B17Rik 1300012D20Rik 1500002M01Rik 1500016L11Rik 1500031N24Rik 1500034J20Rik 1600012K10Rik 1600020H07Rik 1700001F22Rik 1700001L23Rik 1700006D24Rik 1700007D05Rik 1700020M16Rik 1700025…
163	V$E2_01: papilloma virus regulator E2	275	275	4235	590	11071	-1.22	0.0	5.27	3.91	1810043M15Rik 1810055D05Rik 2310044D20Rik 2610034E18Rik 2610205H19Rik 2700091N06Rik 2810037C03Rik 2810418N01Rik 2810441O16Rik 4931428D14Rik 6030458H05 6720485C15Rik AA959742 Aadac Aadat Aco2 Actr2 Adra2c Adssl1 Aebp1 Akr1b3 Akr1c6 Alas2 Aldoa-ps2 Amhr2 Angpt4 Ankmy2 Ankrd10 Ankrd27 Apobec2 Aqp3 Aqp5 Asah2 Asb17 Atf4 Atp5f1 Atp6v1g1 Aup1 B3galt3 B3gnt1 BC004636 BC005471 BC006662 BC021367 BC021891 …
164	V$ETS2_B: c-Ets-2 binding sites	1181	1181	3329	3266	8395	-1.22	0.0	0.01	0.0	0610006O14Rik 0610039K22Rik 0610042I15Rik 1010001D01Rik 1100001A21Rik 1100001D10Rik 1110017C15Rik 1110021E09Rik 1110025I09Rik 1110030K22Rik 1110056N09Rik 1200009K13Rik 1300010K09Rik 1300013B24Rik 1500031N24Rik 1700001F22Rik 1700006D24Rik 1700007D05Rik 1700013H19Rik 1700025B16Rik 1700055O19Rik 1700095F04Rik 1700095N21Rik 1810033A06Rik 1810055D05Rik 2010012F05Rik 2010300G19Rik 2310020P08Rik 2310038…
165	V$SMAD4_Q6	1946	1946	2564	4806	6855	-1.34	0.0	4.32	3.04	0610006K04Rik 0610006O14Rik 0610007A15Rik 0610039K22Rik 0710001E13Rik 1010001D01Rik 1100001D10Rik 1110011D13Rik 1110015E22Rik 1110028N05Rik 1110030H02Rik 1110030H10Rik 1110030J09Rik 1110030K22Rik 1110030L07Rik 1110038M16Rik 1110056N09Rik 1110063F24Rik 1110064N10Rik 1190003K14Rik 1200009K13Rik 1200016B17Rik 1300002F13Rik 1300006C06Rik 1300010A20Rik 1500001H12Rik 1500002M01Rik 1500016L11Rik 1600012…
166	V$FOX_Q2	3376	3376	1134	8928	2733	-1.39	0.0	0.01	0.0	0610006K04Rik 0610011D08Rik 0610039K22Rik 0710001E13Rik 0910001K20Rik 1010001D01Rik 1100001A21Rik 1100001D10Rik 1110005F07Rik 1110011D13Rik 1110011K10Rik 1110013G13Rik 1110017C15Rik 1110020A09Rik 1110021E09Rik 1110021H02Rik 1110025I09Rik 1110030H02Rik 1110030H10Rik 1110030H18Rik 1110030J09Rik 1110030K22Rik 1110030L07Rik 1110035L05Rik 1110038M16Rik 1110054N06Rik 1110055N21Rik 1110056N09Rik 1190003…
167	V$AML_Q6	937	937	3573	2613	9048	-1.48	0.0	0.01	0.0	0710001E13Rik 1010001D01Rik 1110021H02Rik 1110030H18Rik 1110030J09Rik 1110054N06Rik 1110055N21Rik 1190003K14Rik 1200009B18Rik 1200014P03Rik 1300012D20Rik 1300013B24Rik 1600020H07Rik 1700007D05Rik 1700009P13Rik 1700025B16Rik 1700055O19Rik 1810043M15Rik 1810044O22Rik 2010005O13Rik 2210409M21Rik 2300004C15Rik 2310044P18Rik 2310056K19Rik 2310061B02Rik 2310061G07Rik 2310066N05Rik 2410001E19Rik 2410080…
168	V$HNF4_01_B: Hepatocyte nuclear factor 4	202	202	4308	421	11240	-1.52	0.0	5.08	3.74	1110063F24Rik 1300010A20Rik 1500031N24Rik 1700030A21Rik 2010012F05Rik 2410043F08Rik 2610036F08Rik 3110006P09Rik 4921508O11Rik 5430413I02Rik 5430428G01Rik 9130411I17Rik 9830165K03Rik Aadat Abpa Acta1 Adam4 Adamts10 Afp Ak4 Akap4 Aldoa-ps2 Ankrd10 Apoc3 Arl6ip5 Arntl2 Asb9 Asf1a Aspa Atf4 B3gnt1 B3gnt3 BC017647 BC019537 BC026439 BC028528 Bcmo1 Bhmt Biklk Bnip1 Cacng6 Cadps Calcb Calu Cbll1 Cct6b Ce…
169	V$USF_C: USF binding site	2212	2212	2298	5503	6158	-1.58	0.0	4.03	2.78	0610006K04Rik 0610009H04Rik 0910001K20Rik 1010001D01Rik 1100001D10Rik 1110011D13Rik 1110011K10Rik 1110015E22Rik 1110020A09Rik 1110021E09Rik 1110021H02Rik 1110025I09Rik 1110030H02Rik 1110030K22Rik 1110030L07Rik 1110035L05Rik 1110054N06Rik 1110055N21Rik 1110056N09Rik 1110064N10Rik 1200008O12Rik 1200014P03Rik 1200016B17Rik 1300006C06Rik 1300010K09Rik 1300013B24Rik 1500001H12Rik 1500002M01Rik 1500016…
170	V$ATATA_B: Avian C-type TATA box	307	307	4203	921	10740	-1.68	0.0	0.01	0.0	1110021H02Rik 1300013B24Rik 1500034J20Rik 1700020M16Rik 1700034P14Rik 1810044O22Rik 2310034L04Rik 2610034N03Rik 2610040E16Rik 2610528A17Rik 2700050P07Rik 2810004N20Rik 5430413I02Rik A130072J07 AJ430384 Abcb7 Acvr1b Adss Akap8 Akp3 Akr1b3 Akr1c6 Amd1 Ammecr1 Apoh Armcx1 Asah3 Asb17 Aspa Atp12a Atp13a1 Atp5g3 BC005752 BC007180 BC010801 BC011487 BC014685 BC016235 Bag2 Bbs2 Bhlhb5 Bspry Cab39 Cacna2d…
171	V$LEF1TCF1_Q4	2157	2157	2353	5788	5873	-1.7	0.0	0.02	0.0	0610006O14Rik 0610009E20Rik 0610009H04Rik 0610011D08Rik 0610039K22Rik 0710001E13Rik 0910001K20Rik 1100001D10Rik 1110005F07Rik 1110011D13Rik 1110013G13Rik 1110015E22Rik 1110020A09Rik 1110021H02Rik 1110025I09Rik 1110030H02Rik 1110030H10Rik 1110030H18Rik 1110030J09Rik 1110030K22Rik 1110035L05Rik 1200014P03Rik 1200016B17Rik 1500001H12Rik 1500002M01Rik 1500031N24Rik 1600013P15Rik 1700001F22Rik 1700006…
172	V$DEC_Q1	3230	3230	1280	8157	3504	-1.74	0.0	3.95	2.71	0610006K04Rik 0610006O14Rik 0610009H04Rik 0610011D08Rik 0610042I15Rik 0910001K20Rik 1010001D01Rik 1100001D10Rik 1110005F07Rik 1110011D13Rik 1110011K10Rik 1110015E22Rik 1110017C15Rik 1110020A09Rik 1110021H02Rik 1110025I09Rik 1110028N05Rik 1110030H02Rik 1110030H10Rik 1110030H18Rik 1110030J09Rik 1110030L07Rik 1110035L05Rik 1110054N06Rik 1110055N21Rik 1200009B18Rik 1200014P03Rik 1200016B17Rik 1300002…
173	V$EGR1_01: Egr-1/Krox-24/NGFI-A immediate-early gene product	64	64	4446	108	11553	-1.78	0.0	5.35	3.97	1700025B16Rik Agr2 Atp9a BC018462 C330023F11Rik Calcb Capn5 Cbwd1 Cdc7 Cltc D15Ertd405e D1Bwg0491e D5Ertd708e Ddx5 Ddx52 Dlk1 Edn2 Fbn2 Fjx1 Gprc5c Grin1 Heyl Hiat1 Hoxa2 Hspa2 Ifrd1 Ilf3 Kcna1 Kif23 Mclc Mmp15 Mrpl32 Ndph Nipa2 P42pop Pam Pgpep1 Pi4k2a Plcb1 Pnoc Ppox Ppp1r1b Prpf4b Psma2 Psma7 Ptprn Qk Rai1 Rshl1 Slc16a11 Slc32a1 Smyd5 Spa17 Spna1 Ssb4 Sync Tbc1d10 Tmem30b Tnp1 Trim13 Uap1 Vdr …
174	V$TAL1BETAITF2_01: Tal-1beta:ITF-2 heterodimer	340	340	4170	761	10900	-1.9	0.0	4.38	3.09	1100001D10Rik 1200008O12Rik 1500002M01Rik 1700006D24Rik 2010005O13Rik 2210403N09Rik 2310034L04Rik 2310066N05Rik 2610318K02Rik 2810013E07Rik 2810036K01Rik 2810405I11Rik 2810418N01Rik 2810475A17Rik 4933417K04Rik 5430413I02Rik 5730421E18Rik 5730427C23Rik 5730436H21Rik 6330406P08Rik A530065E19Rik AW742319 Aadac Abcc6 Abpa Acas2l Accn5 Ace Acy1 Adam4 Adnp Adrm1 Afp Agtrap Ak5 Akap10 Akr1d1 Alas2 Alox1…
175	V$OCT1_07: octamer factor 1	45	45	4465	177	11484	-1.92	0.0	0.0	0.0	1810015M01Rik 2210409M21Rik 2310044P18Rik 2600017H08Rik Adnp Akr1b8 Angpt1 Angptl3 Atoh1 Csf3 Cyp2s1 Eif3s3 Es1 Exo1 Fancl Fbxo8 Gpx5 Hmgn1 Klra5 Metrn Ndufa3 Nfia Nrf1 Nrk Nsccn1 Olfr480 Oscar Pap Ralb Rps27l Sgne1 Skp2 Snrpb Srgap2 Surf4 Tas2r105 Tcfap2c Tcof1 Umpk Utf1 Vps4a Zc3hc1 Zfp296 Zfp40 Zswim6
176	V$MYCMAX_02: c-Myc:Max heterodimer	1609	1609	2901	3968	7693	-1.92	0.0	3.68	2.49	0610006K04Rik 0610009H04Rik 0910001K20Rik 1010001D01Rik 1100001D10Rik 1110011D13Rik 1110021E09Rik 1110021H02Rik 1110025I09Rik 1110030K22Rik 1110030L07Rik 1110035L05Rik 1110054N06Rik 1110056N09Rik 1110064N10Rik 1200016B17Rik 1300006C06Rik 1500001H12Rik 1500002M01Rik 1500016L11Rik 1500040F11Rik 1600012K10Rik 1600013P15Rik 1700001F22Rik 1700006D24Rik 1700013H19Rik 1700095N21Rik 1810013B01Rik 1810014…
177	V$HIF1_Q3: hypoxia induced factor	400	400	4110	909	10752	-1.93	0.0	4.27	3.01	0610011D08Rik 1500002M01Rik 1500040F11Rik 1700013H19Rik 1700095N21Rik 1810018L02Rik 1810020E01Rik 1810033A06Rik 2410043F08Rik 2810036K01Rik 3110040D16Rik 4921507I02Rik 4930449E07Rik 4930485D02Rik 5730421E18Rik 5730537D05Rik 6030458H05 9030625G08Rik AB041803 AI413631 Abca2 Abcb6 Abcc10 Aco2 Acvr1b Adam18 Adck4 Adipor2 Adk Ak4 Amhr2 Ampd2 Ankmy2 Anp32e Ap3m1 Aqp3 Aqp5 Arfrp1 Arhgef10 Armcx1 Ascc2 A…
178	V$BARBIE_01: barbiturate-inducible element	2314	2314	2196	5786	5875	-1.97	0.0	3.57	2.4	0610006K04Rik 0610006O14Rik 0610011D08Rik 0610039K22Rik 0710001E13Rik 0910001K20Rik 1010001D01Rik 1100001D10Rik 1110005F07Rik 1110011D13Rik 1110015E22Rik 1110021E09Rik 1110028N05Rik 1110030H02Rik 1110030H10Rik 1110030H18Rik 1110030J09Rik 1110030K22Rik 1110030L07Rik 1110038M16Rik 1110054N06Rik 1110064N10Rik 1190003K14Rik 1200009B18Rik 1200016B17Rik 1300002F13Rik 1300013B24Rik 1500016L11Rik 1500034…
179	V$HTF_01	228	228	4282	491	11170	-2.01	0.0	4.46	3.16	0610006O14Rik 0610009H04Rik 1110013G13Rik 1110025I09Rik 1600020H07Rik 1810018L02Rik 1810057B09Rik 2310031L18Rik 2610036F08Rik 2610528M18Rik 4833420K19Rik 4930449E07Rik AA959742 AU041707 Aamp Aco2 Afg3l1 Aox3 Ap3s1 Apbb1 Arl4 Armcx1 Armcx2 Armcx3 Atp1b1 Atp9a Azi1 B3gnt3 BC016076 BC016226 BC031407 BC038286 BC051244 Bcs1l Bhlhb3 Bop1 Bsf3 Bub1b C1qtnf1 Cacybp Caln1 Cbs Ccl22 Ccnh Cdc16 Cdc42ep4 Cdc…
180	V$VMYB_01: v-Myb	3266	3266	1244	8264	3397	-2.02	0.0	3.63	2.45	0610006K04Rik 0610006O14Rik 0610007A15Rik 0610009E20Rik 0610009H04Rik 0610011D08Rik 0710001E13Rik 0910001K20Rik 1010001D01Rik 1100001A21Rik 1100001D10Rik 1110005F07Rik 1110011D13Rik 1110011K10Rik 1110013G13Rik 1110017C15Rik 1110020A09Rik 1110021E09Rik 1110021H02Rik 1110025I09Rik 1110028N05Rik 1110030H02Rik 1110030H10Rik 1110030H18Rik 1110030J09Rik 1110030K22Rik 1110030L07Rik 1110038M16Rik 1110055…
181	V$AMEF2_Q6: myocyte enhancer factor	432	432	4078	1250	10411	-2.04	0.0	0.02	0.0	1110055N21Rik 1110064N10Rik 1700022N24Rik 1700034P14Rik 1700048E23Rik 2410043F08Rik 2610040E16Rik 2610318K02Rik 2700038L12Rik 2810405I11Rik 2810422M04Rik 2810441O16Rik 3110006P09Rik 4930449E07Rik 8430411H09Rik 9130411I17Rik AI325464 Aadac Abcb11 Abi1 Acad8 Ace2 Acta1 Adam21 Adnp Afp Agr2 Agtr2 Ahcy Aicda Akap8l Akp3 Angpt4 Ankib1 Ankmy2 Anxa13 Arhgap10 Arhgef3 Arih2 Arpc2 Asb12 Asna1 Aspscr1 Astn…
182	V$OSF2_Q6	2959	2959	1551	7836	3825	-2.04	0.0	0.03	0.0	0610006O14Rik 0610007A15Rik 0610039K22Rik 0610042I15Rik 0710001E13Rik 1010001D01Rik 1110005F07Rik 1110011D13Rik 1110013G13Rik 1110020A09Rik 1110021E09Rik 1110021H02Rik 1110025I09Rik 1110030H02Rik 1110030H10Rik 1110030H18Rik 1110030J09Rik 1110030K22Rik 1110030L07Rik 1110035L05Rik 1110054N06Rik 1110055N21Rik 1110063F24Rik 1190003K14Rik 1200009B18Rik 1200014P03Rik 1200016B17Rik 1300006C06Rik 1300010…
183	V$E2_Q6_01	297	297	4213	659	11002	-2.06	0.0	4.28	3.01	0610009H04Rik 1110011K10Rik 1110013G13Rik 1500001H12Rik 1810055D05Rik 2310044D20Rik 2610034E18Rik 2610205H19Rik 2700091N06Rik 2810037C03Rik 2810418N01Rik 2810441O16Rik 4931428D14Rik 4933409D10Rik 4933412H03Rik 6030458H05 6330406P08Rik 6720485C15Rik AA959742 Aadat Aco2 Actr2 Adra2c Adssl1 Aebp1 Aicda Akr1b3 Akr1c6 Alas2 Aldoa-ps2 Amhr2 Ankmy2 Ankrd10 Ankrd27 Apg5l Apobec2 Apon Aqp3 Aqp5 Asah2 Asb1…
184	V$ZID_01: zinc finger with interaction domain	707	707	3803	1679	9982	-2.07	0.0	3.84	2.62	0610006O14Rik 1110021E09Rik 1110054N06Rik 1200008O12Rik 1500001H12Rik 1600012K10Rik 1700006F03Rik 1700009P13Rik 1700095F04Rik 1700095N21Rik 1810014L12Rik 2010300G19Rik 2210008M09Rik 2310032D16Rik 2310038K02Rik 2310044D20Rik 2310044P18Rik 2310061G07Rik 2310076O21Rik 2610312E17Rik 2610317D23Rik 2700038L12Rik 2700087H15Rik 2810037C03Rik 4632409L19Rik 4833441J24Rik 4930403O06Rik 5430428G01Rik 5730427…
185	V$ATF6_01: activating transcription factor 6	113	113	4397	221	11440	-2.14	0.0	4.67	3.35	0610006O14Rik 1110028N05Rik 1700055O19Rik 1810057B09Rik AA959742 AU041707 Afg3l1 Aox3 Ap3s1 Apbb1 Armcx2 Atp9a Azi1 B3gnt3 BC016226 BC027127 Bop1 Cacybp Ccl22 Ccnh Cdc42ep4 Cdk7 Chchd4 Chrnb2 Clstn3 Cnot6l Copb1 Cpe Cul4a D1Bwg0491e Dazap2 Dhx40 Dnajc10 Dp1l1 Edg4 Eef1g Ehbp1 Elavl4 Enpp1 Ezh1 Fabp6 Fkbp1b Foxq1 Ftsj1 Gabarap Gabpb1 Gabra1 Gal3st1 Gcat Gdnf Gosr2 Gpt2 Gria3 Grid2ip Gtf2h2 Gypc Hi…
186	V$XFD1_01: Xenopus fork head domain factor 1	705	705	3805	1974	9687	-2.15	0.0	0.02	0.0	0610011D08Rik 1110017C15Rik 1110030L07Rik 1110038M16Rik 1200009B18Rik 1300002F13Rik 1300006C06Rik 1500002M01Rik 1600020H07Rik 1700006D24Rik 1700013H19Rik 1700020M16Rik 1700034P14Rik 1700051E09Rik 1700055O19Rik 1700095N21Rik 1810015M01Rik 1810017F10Rik 2010308M01Rik 2210403N09Rik 2300004C15Rik 2310032D16Rik 2310061G07Rik 2410043F08Rik 2610034E18Rik 2610036F08Rik 2610040E16Rik 2610205H19Rik 2610311…
187	V$FOXO4_01: fork head box O4	3062	3062	1448	8094	3567	-2.16	0.0	0.03	0.0	0610006K04Rik 0610006O14Rik 0610007A15Rik 0610009H04Rik 0610039K22Rik 0610042I15Rik 0710001E13Rik 1010001D01Rik 1100001A21Rik 1100001D10Rik 1110005F07Rik 1110017C15Rik 1110020A09Rik 1110021H02Rik 1110025I09Rik 1110030H02Rik 1110030H18Rik 1110030J09Rik 1110030K22Rik 1110030L07Rik 1110035L05Rik 1110038M16Rik 1110054N06Rik 1110055N21Rik 1110056N09Rik 1190003K14Rik 1200009B18Rik 1200016B17Rik 1300006…
188	V$HOGNESS_B: Imperfect Hogness /Goldberg Box	322	322	4188	723	10938	-2.17	0.0	4.09	2.84	1110017C15Rik 1110020A09Rik 1110030L07Rik 1110055N21Rik 1700009P13Rik 1700020M16Rik 1810013B01Rik 2300004C15Rik 2310004N11Rik 2310044P18Rik 2310066N05Rik 2410043F08Rik 2610019I03Rik 2610036F08Rik 2700091N06Rik 2810021O14Rik 3110005O21Rik 4930403O06Rik 4930553M18Rik 4930563C04Rik 4933409D10Rik 5730421E18Rik 5730466P16Rik 6030457N17Rik 6330583M11Rik AA545217 AF067063 AF233884 AI325464 AI481750 Abi1…
189	V$AREB6_02: AREB6 (Atp1a1 regulatory element binding factor 6)	1785	1785	2725	4436	7225	-2.23	0.0	3.29	2.15	0610009E20Rik 0610042I15Rik 0710001E13Rik 1010001D01Rik 1110005F07Rik 1110011K10Rik 1110015E22Rik 1110021E09Rik 1110025I09Rik 1110028N05Rik 1110030H02Rik 1110030H10Rik 1110030H18Rik 1110030K22Rik 1110030L07Rik 1110035L05Rik 1110054N06Rik 1110056N09Rik 1200014P03Rik 1300002F13Rik 1300010A20Rik 1300010K09Rik 1300013B24Rik 1500001H12Rik 1500002M01Rik 1500006O09Rik 1500016L11Rik 1500040F11Rik 1600020…
190	V$GATA1_02: GATA-binding factor 1	1574	1574	2936	4246	7415	-2.26	0.0	0.04	0.0	0610039K22Rik 0610042I15Rik 0910001K20Rik 1110005F07Rik 1110020A09Rik 1110021E09Rik 1110021H02Rik 1110028N05Rik 1110030H02Rik 1110030H10Rik 1110030H18Rik 1110030J09Rik 1110035L05Rik 1110063F24Rik 1190003K14Rik 1200008O12Rik 1200014P03Rik 1300006C06Rik 1300010A20Rik 1300013B24Rik 1500031N24Rik 1500034J20Rik 1500040F11Rik 1700006D24Rik 1700025B16Rik 1700029K01Rik 1700030A21Rik 1700051E09Rik 1700095…
191	V$PPARG_03: PPAR (peroxisome proliferator-activated receptor gamma)	1810	1810	2700	4507	7154	-2.35	0.0	3.14	2.02	0610006K04Rik 0610009E20Rik 0610009H04Rik 0610039K22Rik 0610042I15Rik 1100001A21Rik 1110005F07Rik 1110011D13Rik 1110015E22Rik 1110021E09Rik 1110028N05Rik 1110030H10Rik 1110030H18Rik 1110030L07Rik 1110038M16Rik 1110054N06Rik 1110056N09Rik 1110063F24Rik 1110064N10Rik 1190003K14Rik 1300002F13Rik 1300010A20Rik 1500006O09Rik 1500031N24Rik 1500034J20Rik 1600020H07Rik 1700001F22Rik 1700001L23Rik 1700006…
192	V$EVI1_02: ectopic viral integration site 1 encoded factor	88	88	4422	299	11362	-2.35	0.0	0.01	0.0	1200016B17Rik 1810012H11Rik 2900027G03Rik 4931428D14Rik 6330583M11Rik 9330161F08Rik Abcb7 Abcc6 Acpp Akr1d1 Asb17 Atp4a Atp5c1 Atp6v1b1 BC024502 BC031593 Cabp4 Cald1 Chek2 Clec5a Cngb3 Cops2 Cse1l Ctsm Cyp19a1 Cysltr1 Ddx48 Dedd Dffa Dnahc5 Dnajc5 Dock9 Dut Echdc1 Edg2 Eef1a2 Ehd3 Etf1 Fbxo3 Ftsj1 Gclc Gm1 Gpatc2 Gpx5 Hadh2 Hip1r Il23a Kbtbd2 Kcnq5 Khdrbs2 Kirrel1 Klf15 Lipe Mcam Mrpl3 Mrps14 Mrp…
193	V$NFY_Q6: nuclear factor Y (Y-box binding factor)	1635	1635	2875	4063	7598	-2.45	0.0	3.03	1.93	0610006O14Rik 0610009E20Rik 0610009H04Rik 0610011D08Rik 1100001D10Rik 1110005F07Rik 1110011K10Rik 1110021E09Rik 1110028N05Rik 1110030H02Rik 1110030J09Rik 1110030K22Rik 1110030L07Rik 1110035L05Rik 1110054N06Rik 1110064N10Rik 1190003K14Rik 1200008O12Rik 1200014P03Rik 1200016B17Rik 1300010A20Rik 1300010K09Rik 1300012D20Rik 1300013B24Rik 1500031N24Rik 1500034J20Rik 1600013P15Rik 1700001L23Rik 1700007…
194	V$BACH2_01: BTB and CNC homolog 2	3028	3028	1482	7991	3670	-2.46	0.0	0.04	0.0	0610007A15Rik 0610009H04Rik 0610011D08Rik 0610039K22Rik 0710001E13Rik 0910001K20Rik 1010001D01Rik 1100001A21Rik 1100001D10Rik 1110005F07Rik 1110011K10Rik 1110013G13Rik 1110015E22Rik 1110017C15Rik 1110020A09Rik 1110021E09Rik 1110021H02Rik 1110025I09Rik 1110028N05Rik 1110030H02Rik 1110030H10Rik 1110030H18Rik 1110030K22Rik 1110030L07Rik 1110035L05Rik 1110055N21Rik 1110056N09Rik 1110063F24Rik 1110064…
195	V$MAX_01: Max	210	210	4300	457	11204	-2.53	0.0	3.91	2.68	1110025I09Rik 1110056N09Rik 1110064N10Rik 1500016L11Rik 1500040F11Rik 1700013H19Rik 1810015M01Rik 2310038K02Rik 2410043F08Rik 2610027O18Rik 2610036F08Rik 3110040D16Rik 4633402N23Rik 4930470D19Rik 4930563C04Rik 4933428I03Rik 5730466P16Rik 9430059P22Rik 9530027K23Rik AW742319 Abcc10 Abcg2 Acat1 Ace Acy1 Adnp Aip Aloxe3 Ampd2 Ap3m1 Apbb1 Apg5l Arch Arhgef10 Arpc5 Asb16 Asna1 Aspscr1 Atf4 Atp5g1 Atp6…
196	V$AP4_01: activator protein 4	422	422	4088	980	10681	-2.54	0.0	3.53	2.37	0610009E20Rik 0610011D08Rik 1110025I09Rik 1300010A20Rik 1500040F11Rik 1600012K10Rik 1700048E23Rik 1700055O19Rik 1810043M15Rik 1810044O22Rik 2310008M20Rik 2310044D20Rik 2510015F01Rik 2610034N03Rik 2610036F08Rik 2700087H15Rik 2810002D13Rik 2810037C03Rik 2810418N01Rik 3110040D16Rik 4833428E21Rik 4921508O11Rik 4930449E07Rik 5031439A09Rik 6530407C02Rik 9430059P22Rik A130072J07 AF067063 AI481750 Aamp A…
197	V$NFKAPPAB50_01: NF-kappaB (p50)	170	170	4340	526	11135	-2.55	0.0	0.02	0.0	1100001D10Rik 1600020H07Rik 2310076O21Rik 3110001N18Rik 4930470D19Rik 6530407C02Rik Abi1 Acy1 Agc1 Ak4 Alad Aldh1a3 Alox12 Ap2b1 Apoa2 Arl6ip5 Auh BC002059 BC003267 BC021614 Bhlhb3 Bnipl C1d Cacna1c Capn5 Car13 Casp11 Catnd2 Cbln3 Cbx8 Ccrl2 Cdk2ap1 Chga Chi3l1 Cited4 Col12a1 Cox6b1 Crybb2 Crygn Csf3 Csk Cspg3 Ctcf D11Ertd99e Dap Defb6 Dlgh4 Dmgdh Dusp22 E130016I23Rik Eef1g Efna2 Egr4 Elf3 Ero1l …
198	V$TAL1BETAE47_01: Tal-1beta:E47 heterodimer	277	277	4233	622	11039	-2.59	0.0	3.69	2.49	1200008O12Rik 1500002M01Rik 1700006D24Rik 2210403N09Rik 2310034L04Rik 2310066N05Rik 2810013E07Rik 2810036K01Rik 2810405I11Rik 2810418N01Rik 2810475A17Rik 4931420D14Rik 4933417K04Rik 5430413I02Rik 5730421E18Rik 5730427C23Rik 5730436H21Rik 6330406P08Rik Aadac Abcc6 Abo Abpa Acas2l Ace Acy1 Adam4 Adnp Adrm1 Afp Ak5 Akap10 Alas2 Alox12 Ap2b1 Arf1 Arg2 Arntl2 Artn Asah3 Atp6v0e B3galt1 B830009D23Rik B…
199	V$EVI1_06: ectopic viral integration site 1 encoded factor	43	43	4467	164	11497	-2.62	0.0	0.01	0.0	1200016B17Rik 6330583M11Rik B830009D23Rik Cacna2d1 Ccl27 Ccr4 Clec5a Cngb3 Cntnap2 Cul4b F13b Ftsj1 Fundc1 Gnat1 Gpatc2 Gucy2e Hbld1 Hdhd4 Hip1r Hist1h4i Ier3ip1 Ipo9 Klk7 Maged2 Mapk9 Mnat1 Nat2 Ormdl3 Pbk Prkar1a Qpct Qscn6 Rab5b Rad51l1 Slc16a1 Supt16h Tbx19 Tinag Tmod2 Tslp Yes1 Zfp282 p
200	V$SRF_Q5_01	1270	1270	3240	3428	8233	-2.72	0.0	0.06	0.0	0610007A15Rik 0610009E20Rik 0610039K22Rik 1110005F07Rik 1110011K10Rik 1110030H18Rik 1110054N06Rik 1110064N10Rik 1200014P03Rik 1300010A20Rik 1500001H12Rik 1500002M01Rik 1500016L11Rik 1500034J20Rik 1700001F22Rik 1700006D24Rik 1700013H19Rik 1810014L12Rik 1810018L02Rik 1810020E01Rik 1810060D16Rik 2010005O13Rik 2210409M21Rik 2210412K09Rik 2310004N11Rik 2310020P08Rik 2310031L18Rik 2310042M24Rik 2310058…
201	V$FOXD3_01: fork head box D3	3831	3831	679	10026	1635	-2.77	0.0	0.05	0.0	0610006K04Rik 0610006O14Rik 0610007A15Rik 0610011D08Rik 0610039K22Rik 0610042I15Rik 0710001E13Rik 0910001K20Rik 1010001D01Rik 1100001A21Rik 1100001D10Rik 1110005F07Rik 1110013G13Rik 1110017C15Rik 1110020A09Rik 1110021E09Rik 1110021H02Rik 1110025I09Rik 1110030H02Rik 1110030H10Rik 1110030H18Rik 1110030J09Rik 1110030K22Rik 1110030L07Rik 1110038M16Rik 1110054N06Rik 1110055N21Rik 1110056N09Rik 1110063…
202	V$TCF4_Q5	3544	3544	966	9295	2366	-2.77	0.0	0.06	0.0	0610006K04Rik 0610006O14Rik 0610009E20Rik 0610009H04Rik 0610011D08Rik 0610039K22Rik 0610042I15Rik 0710001E13Rik 0910001K20Rik 1010001D01Rik 1100001A21Rik 1100001D10Rik 1110005F07Rik 1110011D13Rik 1110011K10Rik 1110013G13Rik 1110015E22Rik 1110017C15Rik 1110020A09Rik 1110021E09Rik 1110021H02Rik 1110025I09Rik 1110028N05Rik 1110030H02Rik 1110030H10Rik 1110030H18Rik 1110030J09Rik 1110030K22Rik 1110030…
203	V$MYOD_01: myoblast determination gene product	2986	2986	1524	7580	4081	-2.83	0.0	2.57	1.51	0610006K04Rik 0610006O14Rik 0610009E20Rik 0610009H04Rik 0610011D08Rik 0710001E13Rik 1010001D01Rik 1100001D10Rik 1110005F07Rik 1110011D13Rik 1110011K10Rik 1110015E22Rik 1110017C15Rik 1110020A09Rik 1110021E09Rik 1110021H02Rik 1110025I09Rik 1110028N05Rik 1110030H02Rik 1110030H10Rik 1110030J09Rik 1110030K22Rik 1110030L07Rik 1110035L05Rik 1110054N06Rik 1110056N09Rik 1110064N10Rik 1190003K14Rik 1200009…
204	V$AR_Q2: androgen receptor	231	231	4279	686	10975	-2.84	0.0	0.03	0.0	1110030H18Rik 1110035L05Rik 1110038M16Rik 1200009B18Rik 1700055O19Rik 2310014H19Rik 2600017H08Rik 2700069A02Rik 2810004N20Rik 2810439K08Rik 3110001N18Rik 4921513E08Rik Actr8 Adam3 Adam7 Adcy7 Akap1 Akr1c18 Alox12 Aloxe3 Ammecr1 Angpt4 Anxa10 Anxa13 Apba2bp Apoc3 Arhgap5 Arih2 Asna1 BC003885 BC010304 BC023814 BC024479 BC024502 Bace1 Blzf1 Brca1 C1d Cacna2d2 Cap2 Car2 Carm1 Casp8ap2 Catnd2 Ccdc2 Cc…
205	V$AIRE_01	833	833	3677	2279	9382	-2.87	0.0	0.06	0.0	0610011D08Rik 0710001E13Rik 1010001D01Rik 1100001A21Rik 1100001D10Rik 1110030H10Rik 1110030J09Rik 1110055N21Rik 1200009B18Rik 1200016B17Rik 1300006C06Rik 1300010K09Rik 1500016L11Rik 1500031N24Rik 1700006F03Rik 1700007D05Rik 1700029K01Rik 1700095F04Rik 1810014L12Rik 1810033A06Rik 1810043M15Rik 1810055D05Rik 1810060J02Rik 2010002A20Rik 2210409M21Rik 2310043N13Rik 2310056K19Rik 2310061G07Rik 2310076…
206	V$NFE2_01: NF-E2 p45	673	673	3837	1625	10036	-2.88	0.0	2.87	1.79	0610007A15Rik 0610009H04Rik 1010001D01Rik 1110011D13Rik 1110015E22Rik 1110030H18Rik 1110055N21Rik 1300010K09Rik 1500002M01Rik 1600012K10Rik 1700048E23Rik 1810012H11Rik 1810017F10Rik 2300004C15Rik 2310020P08Rik 2310042M24Rik 2310044P18Rik 2310058A11Rik 2410004C24Rik 2410018G23Rik 2410118I19Rik 2610019I03Rik 2610027O18Rik 2610031L17Rik 2610511E22Rik 2700038L12Rik 2700084L22Rik 2810004N20Rik 2810410…
207	V$VBP_01: PAR-type chicken vitellogenin promoter-binding protein	362	362	4148	1036	10625	-2.89	0.0	0.04	0.0	1110011K10Rik 1110015E22Rik 1110030L07Rik 1200009K13Rik 1300006C06Rik 1300012D20Rik 1300013B24Rik 1700009P13Rik 1700030A21Rik 2210008M09Rik 2210415M20Rik 2310031L18Rik 2310032D16Rik 2310044P18Rik 2410129E14Rik 2610528M18Rik 2700050P07Rik 2810013E07Rik 3110006P09Rik 4430402O11Rik 5930412E23Rik 9830165K03Rik A230072I16Rik AJ430384 AU040576 Abce1 Adamts15 Adh1 Ak2 Ak4 Akap8l Akr1c18 Alb1 Ankib1 Arg1…
208	V$ICSBP_Q6	219	219	4291	651	11010	-2.93	0.0	0.03	0.0	1600012K10Rik 1700007D05Rik 2700091N06Rik 2810013E07Rik 6030458H05 8430411H09Rik A130072J07 AB041803 AJ430384 Aadat Abcc10 Abhd2 Actr6 Adam18 Adam3 Adrm1 Ak2 Akap4 Akr1d1 Ankrd27 Anxa10 Apoa2 Appbp1 Arf2 Arhgap5 Arhgef16 Arl5 Arpm2 Asb4 Ash2l Atp6v1b2 BC002236 BC014795 BC019943 Bapx1 Bhlhb5 Bteb1 C1qtnf3 Cab39l Cacng6 Cbx7 Ccl12 Ccnc Ccrl2 Cct5 Cd84 Chchd3 Chchd5 Chpt1 Clec2h Clgn Cml2 Commd1 Coq…
209	V$OCT1_01: octamer factor 1	114	114	4396	363	11298	-2.95	0.0	0.02	0.0	1810015M01Rik 2310058A11Rik 9130411I17Rik AU041707 Adnp Alk Atp6v0c Aurkb BC019943 Bteb1 C330005L02Rik Calml3 Cdca7 Ceacam11 Cfhl1 Cited4 Clca2 Clca4 Clec4n Col25a1 Col4a6 Crb1 Csf3 Cysltr1 Defb3 Defb35 Defb6 Derl1 Dhx40 Dpysl2 Egln2 Egln3 Elf3 Es1 Espn Exo1 F5 Fbxo8 Fkbp5 Fntb Fut1 Gadd45a Gast Gp1ba Gpx5 Grwd1 H2afv H3f3b Hebp1 Hist1h2bc Hpvc2 Hspa2 Itga9 Itpa Kctd9 Klra5 Ldb2 Lipg M6pr Mab21l2…
210	V$AREB6_01: AREB6 (Atp1a1 regulatory element binding factor 6)	1007	1007	3503	2484	9177	-3.01	0.0	2.52	1.47	0610006O14Rik 0610042I15Rik 0910001K20Rik 1010001D01Rik 1110005F07Rik 1110011D13Rik 1110011K10Rik 1110030K22Rik 1110063F24Rik 1110064N10Rik 1190003K14Rik 1200014P03Rik 1300002F13Rik 1300010K09Rik 1300012D20Rik 1600020H07Rik 1700007D05Rik 1700009P13Rik 1700020M16Rik 1700051E09Rik 1700055O19Rik 1810012H11Rik 1810015M01Rik 1810018L02Rik 1810043M15Rik 1810055D05Rik 2010012F05Rik 2210008M09Rik 2210412…
211	V$E4BP4_01: E4BP4	152	152	4358	466	11195	-3.05	0.0	0.03	0.0	1110030L07Rik 1200009K13Rik 1300006C06Rik 1300013B24Rik 2210415M20Rik 2310032D16Rik 2700050P07Rik 2810013E07Rik 3110006P09Rik 4430402O11Rik AJ430384 Abce1 Adamts15 Akap8l Akr1c18 Alb1 Ankib1 Arih2 Arl3 Asb17 BC008163 BC023814 BC027127 Bcmo1 Bmyc Boll Brap Brms1 Brp44l C030018L16Rik C430014D17Rik C8a Ccna1 Ccnh Cd14 Cd302 Chchd3 Chi3l1 Clec4g Commd1 Crsp3 Cst8 Ctgf Cts8 Cyp2g1 Dbr1 Ddx1 Ddx42 Defb…
212	V$FREAC3_01: Fork head RElated ACtivator-3	84	84	4426	277	11384	-3.07	0.0	0.02	0.0	1700020M16Rik 2010308M01Rik 2210403N09Rik 4930467B06Rik Abcc6 Acadsb Acrv1 Adss Atp6v1g1 BC051244 Brap Brms1 Bst1 C1d Calcrl Ccl20 Cdc42bpa Cenpc1 Chchd5 D10Bwg0791e Dmc1h Dnahc5 E2f5 Elk4 Ell2 Fbxo17 Fcer2a Fundc1 Gas2 Gdf11 Gpr19 Gtf2b Hus1 Idi1 Ifrd1 Il12rb2 Ing3 Insl6 Laf4l Lamp2 Meig1 Mga Mgea6 Mphosph6 Ms4a11 Ms4a6d Mtmr6 NE Nme1 Npm1 Osbpl1a Pde7b Pla2g1b Pon1 Prei3 Prom2 Psmb2 Pum2 Rad23b…
213	V$CDP_01: cut-like homeodomain protein	29	29	4481	117	11544	-3.09	0.0	0.01	0.0	4933416E05Rik Alad BC024502 Cdr2 Cntf Cntnap2 Cuedc2 Cyp2c39 Cyp2c44 D0H8S2298E E030034P13Rik Ehd3 Fgd6 Gtf2h1 Mrps23 Mtch1 Nell2 Pdcl3 Poll Rap2c Sult1b1 Syngr1 Tgfb1i4 Trar1 Tulp2 Vamp4 Zfp346 Zfp364 Zzz3
214	V$PPARA_01: PPAR:RXR heterodimers	6	6	4504	2	11659	-3.11	0.0	4.88	3.55	Acta1 Arl6ip4 Arntl2 Fabp1 Suv39h1 Usp52
215	V$XFD3_01: Xenopus fork head domain factor 3	512	512	3998	1424	10237	-3.12	0.0	0.06	0.0	1110020A09Rik 1110030K22Rik 1110064N10Rik 1300006C06Rik 1500031N24Rik 1700009P13Rik 1810018L02Rik 1810055D05Rik 1810060J02Rik 2010308M01Rik 2310034L04Rik 2610019I03Rik 2610311I19Rik 3110001N18Rik 3110010F15Rik 3110040D16Rik 4633402N23Rik 4931428D14Rik 5730537D05Rik 9130411I17Rik 9330161F08Rik A230072I16Rik AI413631 Abcc2 Abi1 Acadsb Ace2 Acy3 Adam3 Adss Aebp1 Agr2 Akap3 Akr1b7 Akr1c18 Akr1d1 Anki…
216	V$ZTA_Q2	1393	1393	3117	3720	7941	-3.13	0.0	0.11	0.0	0610006O14Rik 0610009E20Rik 0610039K22Rik 0710001E13Rik 1110005F07Rik 1110013G13Rik 1110015E22Rik 1110021E09Rik 1110025I09Rik 1110056N09Rik 1110064N10Rik 1190003K14Rik 1200014P03Rik 1200016B17Rik 1500002M01Rik 1500031N24Rik 1700001L23Rik 1700006D24Rik 1700007D05Rik 1700013H19Rik 1700020M16Rik 1700034P14Rik 1700073K01Rik 1700095F04Rik 1810014L12Rik 1810017F10Rik 1810020E01Rik 1810043M15Rik 2010002…
217	V$SREBP1_01: sterol regulatory element-binding protein 1	191	191	4319	423	11238	-3.15	0.0	3.23	2.09	1200014P03Rik 1500016L11Rik 1500040F11Rik 1810020E01Rik 1810060J02Rik 2610317D23Rik 4930470D19Rik 5031439A09Rik 9430059P22Rik 9530027K23Rik AW742319 Adh1 Aip Akap8l Apoa2 Apoc2 Aqp8 Arch Arl2 Armcx3 Arpc5 Asb16 Asna1 Aspscr1 Atf1 Atf4 Atp2b2 Atp5g1 Atp6v0e Atp6v1g1 Aurka BC003940 BC011248 BC016076 BC021442 BC022224 BC038286 Bcas2 Bex2 Blm C330005L02Rik C330017I15Rik C530046L02Rik C9 Camk2d Casp11…
218	V$RORA1_01: RAR-related orphan receptor alpha1	524	524	3986	1454	10207	-3.16	0.0	0.07	0.0	1010001D01Rik 1110011D13Rik 1110030H10Rik 1110063F24Rik 1700013H19Rik 1810013B01Rik 2010002A20Rik 2210008M09Rik 2310014H19Rik 2310067G05Rik 2410017I18Rik 2610040E16Rik 2700038L12Rik 2700050P07Rik 2810004N20Rik 2810013E07Rik 4430402O11Rik 4930467B06Rik 4933425F03Rik 5430413I02Rik 6030458H05 6330406P08Rik 6720485C15Rik A830006N08Rik A930025J12Rik Abca2 Abcb11 Abcd3 Abhd3 Abpa Aco2 Acrv1 Adamts15 Ad…
219	V$RFX1_02: X-box binding protein RFX1	1567	1567	2943	3937	7724	-3.18	0.0	2.1	1.15	0610006O14Rik 0610007A15Rik 0610009E20Rik 0610009H04Rik 0610042I15Rik 0910001K20Rik 1010001D01Rik 1100001D10Rik 1110005F07Rik 1110011D13Rik 1110015E22Rik 1110021E09Rik 1110025I09Rik 1110030H02Rik 1110030J09Rik 1110030K22Rik 1200008O12Rik 1200014P03Rik 1300010K09Rik 1500031N24Rik 1500034J20Rik 1600020H07Rik 1700001F22Rik 1700030A21Rik 1700048E23Rik 1700051E09Rik 1700095F04Rik 1810020E01Rik 1810044…
220	V$AREB6_03: AREB6 (Atp1a1 regulatory element binding factor 6)	726	726	3784	1775	9886	-3.2	0.0	2.43	1.41	0610006K04Rik 1110011D13Rik 1110030H10Rik 1300010A20Rik 1300010K09Rik 1500040F11Rik 1700013H19Rik 1700020M16Rik 1700030A21Rik 1700055O19Rik 1810033A06Rik 2210008M09Rik 2310008M20Rik 2400006A19Rik 2410001E19Rik 2410017I18Rik 2610205H19Rik 2700069A02Rik 2810002D13Rik 2810427I04Rik 2810439K08Rik 3110040D16Rik 4833428E21Rik 4930487N19Rik 4930539P14Rik 4930588M11Rik 4933416E05Rik 4933417K04Rik 5530601…
221	V$PAX_Q6	4335	4335	175	11136	525	-3.21	0.0	3.14	2.02	0610006K04Rik 0610006O14Rik 0610007A15Rik 0610009E20Rik 0610009H04Rik 0610011D08Rik 0610039K22Rik 0610042I15Rik 0910001K20Rik 1010001D01Rik 1100001A21Rik 1100001D10Rik 1110005F07Rik 1110011D13Rik 1110011K10Rik 1110013G13Rik 1110015E22Rik 1110017C15Rik 1110020A09Rik 1110021E09Rik 1110021H02Rik 1110025I09Rik 1110028N05Rik 1110030H02Rik 1110030H10Rik 1110030H18Rik 1110030J09Rik 1110030K22Rik 1110030…
222	V$HEB_Q6	1331	1331	3179	3336	8325	-3.28	0.0	2.03	1.09	0610006K04Rik 0610011D08Rik 0710001E13Rik 1010001D01Rik 1100001A21Rik 1100001D10Rik 1110011K10Rik 1110015E22Rik 1110025I09Rik 1110030H02Rik 1110056N09Rik 1190003K14Rik 1200009B18Rik 1200009K13Rik 1200014P03Rik 1200016B17Rik 1300006C06Rik 1300010K09Rik 1500001H12Rik 1700001F22Rik 1700001L23Rik 1700020M16Rik 1700022N24Rik 1700048E23Rik 1700095F04Rik 1810012H11Rik 1810013B01Rik 1810044O22Rik 1810057…
223	V$TEL2_Q6	337	337	4173	792	10869	-3.34	0.0	2.67	1.61	0610006O14Rik 0610009H04Rik 0610039K22Rik 1010001D01Rik 1100001A21Rik 1100001D10Rik 1110017C15Rik 1300010K09Rik 1700025B16Rik 1810033A06Rik 1810060D16Rik 2310044D20Rik 2310066N05Rik 2610031L17Rik 2810037C03Rik 2810405I11Rik 2810410A08Rik 3110010F15Rik 3110040D16Rik 4632409L19Rik 4833420K19Rik 4921513E08Rik 4930442L21Rik 4930485D02Rik 4933409D10Rik 9330161F08Rik 9830165K03Rik AB041803 Abcc10 Abcf2…
224	V$CACCCBINDINGFACTOR_Q6	385	385	4125	915	10746	-3.38	0.0	2.54	1.49	1110011D13Rik 1200009K13Rik 1500016L11Rik 1500040F11Rik 1700095N21Rik 2010308M01Rik 2410004C24Rik 2410129E14Rik 2600013N14Rik 2610205H19Rik 2610317D23Rik 2610318K02Rik 2700091N06Rik 2810036K01Rik 2810410A08Rik 4930403O06Rik 4930422J18Rik 4930449E07Rik 4930485D02Rik 4930542G03Rik 4933417K04Rik 5930412E23Rik 6530413N01Rik AI114950 AI325464 Aatk Abcc10 Abcg1 Actn2 Acvr1 Adrm1 Agc1 Agmat Akp3 Akr1b7 …
225	V$PAX5_01: B-cell-specific activating protein	447	447	4063	1073	10588	-3.4	0.0	2.43	1.41	0610009E20Rik 1200009K13Rik 1200014P03Rik 1300006C06Rik 1300013B24Rik 1700022N24Rik 1810055D05Rik 2210412K09Rik 2210415M20Rik 2310038K02Rik 2310061B02Rik 2310076O21Rik 2400006A19Rik 2510010F15Rik 2600017H08Rik 2610031L17Rik 2810036K01Rik 2810052M02Rik 2810427I04Rik 2810475A17Rik 3110006P09Rik 3110040D16Rik 4833428E21Rik 4930487N19Rik 5730414C17Rik 6030458H05 6720485C15Rik AI114950 Abhd2 Acta1 Act…
226	V$OLF1_01: olfactory neuron-specific factor	462	462	4048	1112	10549	-3.41	0.0	2.39	1.37	0610011D08Rik 1010001D01Rik 1100001D10Rik 1110038M16Rik 1190003K14Rik 1700007D05Rik 1700025B16Rik 1700095F04Rik 2310014H19Rik 2410012M04Rik 2610036F08Rik 2610205H19Rik 2610311I19Rik 2810052M02Rik 2810441O16Rik 4430402O11Rik 4633402N23Rik 4833441J24Rik 4933417K04Rik 4933425F03Rik 8430411H09Rik A830006N08Rik AF233884 AI114950 Aamp Aatk Abcb9 Abhd2 Ace2 Acy1 Acy3 Adam4 Adra2c Adrb1 Agc1 Aig1 Amac1 A…
227	V$GATA1_05: GATA-binding factor 1	711	711	3799	1929	9732	-3.42	0.0	0.12	0.0	0610006O14Rik 0610011D08Rik 0910001K20Rik 1110030H18Rik 1110064N10Rik 1200008O12Rik 1500016L11Rik 1500031N24Rik 1700006F03Rik 1700051E09Rik 1700095F04Rik 1810060D16Rik 2010012F05Rik 2310042M24Rik 2310043N13Rik 2310066N05Rik 2700038L12Rik 2700069A02Rik 2810013E07Rik 2810418N01Rik 2810427I04Rik 2810439K08Rik 2810441O16Rik 3110001N18Rik 3110040D16Rik 4930442L21Rik 4931420D14Rik 4933409D10Rik 5330414…
228	V$SRF_Q6: serum response factor	265	265	4245	760	10901	-3.42	0.0	0.06	0.0	1110011K10Rik 1110030H18Rik 1110054N06Rik 1500001H12Rik 1500016L11Rik 1810020E01Rik 2210409M21Rik 2310020P08Rik 2610511E22Rik 2810428C21Rik 2900027G03Rik 6530413N01Rik 9330161F08Rik AA959742 AB041803 AI114950 Abcg1 Acate2 Acta1 Acvr2b Akr1d1 Amac1 Apc2 Apg5l Apoa2 Aqp2 Arc Arf1 Arhgap18 Arhgap8 Arl4 Arntl2 Arpc4 Aspa Atp4b BC016201 BC018462 BC024479 BC025458 BC040823 Bag2 Btbd3 Cald1 Cblc Ccbl2 C…
229	V$CDC5_01: cell division control protein 5	3933	3933	577	10252	1409	-3.48	0.0	0.11	0.0	0610006K04Rik 0610006O14Rik 0610007A15Rik 0610009E20Rik 0610009H04Rik 0610011D08Rik 0610039K22Rik 0610042I15Rik 0710001E13Rik 0910001K20Rik 1010001D01Rik 1100001A21Rik 1100001D10Rik 1110005F07Rik 1110011K10Rik 1110013G13Rik 1110017C15Rik 1110020A09Rik 1110021E09Rik 1110021H02Rik 1110025I09Rik 1110030H02Rik 1110030H10Rik 1110030H18Rik 1110030J09Rik 1110030K22Rik 1110030L07Rik 1110038M16Rik 1110054…
230	V$EBF_Q6	1302	1302	3208	3281	8380	-3.5	0.0	1.7	0.82	0610007A15Rik 0610011D08Rik 0610042I15Rik 1010001D01Rik 1100001A21Rik 1110011K10Rik 1110017C15Rik 1110020A09Rik 1110030H18Rik 1110035L05Rik 1110038M16Rik 1110054N06Rik 1190003K14Rik 1200016B17Rik 1300002F13Rik 1300006C06Rik 1500040F11Rik 1600012K10Rik 1600013P15Rik 1600020H07Rik 1700006F03Rik 1700007D05Rik 1700013H19Rik 1700025B16Rik 1700034P14Rik 1700051E09Rik 1700095F04Rik 1810018L02Rik 1810033…
231	V$PBX_Q3	4287	4287	223	11150	511	-3.51	0.0	0.06	0.0	0610006K04Rik 0610006O14Rik 0610007A15Rik 0610009E20Rik 0610009H04Rik 0610011D08Rik 0610039K22Rik 0610042I15Rik 0710001E13Rik 0910001K20Rik 1010001D01Rik 1100001A21Rik 1100001D10Rik 1110005F07Rik 1110011D13Rik 1110011K10Rik 1110013G13Rik 1110015E22Rik 1110017C15Rik 1110020A09Rik 1110021E09Rik 1110021H02Rik 1110025I09Rik 1110028N05Rik 1110030H02Rik 1110030H10Rik 1110030H18Rik 1110030J09Rik 1110030…
232	V$RP58_01: 58 KDA repressor protein	130	130	4380	281	11380	-3.51	0.0	3.0	1.9	1600020H07Rik Aatk Abpb Adam3 Amn Anxa11 Apba2 Arf1 Asb17 Asb4 Ash2l Aurka BC008163 Bapx1 Brca1 C8a Cacna1c Cacna1f Ceacam10 Cenpb Centa2 Cldn18 Clec2h Cpa1 Cplx1 Crb3 Cuedc1 Cxxc5 Cyp1a1 Cyp3a16 D11Wsu68e DXImx40e Dazap2 Ddost Dgkq Dhrs2 Dhx40 Dnajc7 Dpysl5 Dusp13 Ebpl Elovl7 Elp3 Ephx1 Fa2h Faah Fancc Fap Galnact2 Galnt10 Gdf2 Gja10 Gkn1 Glra1 Glra4 Gpsm2 Gria4 Gsh1 Gtf2h2 H47 Hip2 Hsf4 Igsf7 I…
233	V$NFKB_Q6_01	2905	2905	1605	7429	4232	-3.52	0.0	1.58	0.72	0610006K04Rik 0610006O14Rik 0610007A15Rik 0610009E20Rik 0610011D08Rik 0710001E13Rik 0910001K20Rik 1010001D01Rik 1100001D10Rik 1110005F07Rik 1110011D13Rik 1110011K10Rik 1110013G13Rik 1110025I09Rik 1110028N05Rik 1110030H02Rik 1110030H10Rik 1110030J09Rik 1110030K22Rik 1110030L07Rik 1110035L05Rik 1110055N21Rik 1110063F24Rik 1190003K14Rik 1200009K13Rik 1200014P03Rik 1200016B17Rik 1300010A20Rik 1300010…
234	V$ATF3_Q6: activating transcription factor 3	495	495	4015	1201	10460	-3.52	0.0	2.21	1.23	0610009H04Rik 0910001K20Rik 1110011D13Rik 1110054N06Rik 1300002F13Rik 1300012D20Rik 1500016L11Rik 1500031N24Rik 1700001F22Rik 1700029K01Rik 1700048E23Rik 1700055O19Rik 1810043M15Rik 2310031L18Rik 2310032D16Rik 2310044D20Rik 2310058A11Rik 2400006A19Rik 2600013N14Rik 2610027O18Rik 2610034N03Rik 2610317D23Rik 2700038L12Rik 2700069A02Rik 2810002D13Rik 2810052M02Rik 2810405I11Rik 5730436H21Rik 5730537…
235	V$EFC_Q6	2480	2480	2030	6490	5171	-3.54	0.0	0.24	0.0	0610006O14Rik 0610007A15Rik 0610011D08Rik 0610042I15Rik 1010001D01Rik 1100001D10Rik 1110005F07Rik 1110013G13Rik 1110021H02Rik 1110030H02Rik 1110030H10Rik 1110030H18Rik 1110030J09Rik 1110038M16Rik 1110055N21Rik 1110056N09Rik 1110064N10Rik 1200008O12Rik 1200016B17Rik 1300006C06Rik 1300010K09Rik 1300012D20Rik 1300013B24Rik 1500031N24Rik 1500034J20Rik 1600020H07Rik 1700001L23Rik 1700006D24Rik 1700007…
236	V$PAX6_01: Pax-6	2136	2136	2374	5446	6215	-3.54	0.0	1.46	0.63	0610006O14Rik 0610009E20Rik 0610009H04Rik 0710001E13Rik 0910001K20Rik 1010001D01Rik 1100001D10Rik 1110005F07Rik 1110011K10Rik 1110013G13Rik 1110015E22Rik 1110017C15Rik 1110020A09Rik 1110021E09Rik 1110021H02Rik 1110025I09Rik 1110030J09Rik 1110030L07Rik 1110038M16Rik 1110054N06Rik 1110056N09Rik 1110064N10Rik 1190003K14Rik 1200009B18Rik 1200009K13Rik 1200014P03Rik 1200016B17Rik 1300002F13Rik 1300010…
237	V$CEBP_C: C/EBP binding site	1049	1049	3461	2794	8867	-3.55	0.0	0.18	0.0	1110030H10Rik 1110030J09Rik 1110056N09Rik 1300006C06Rik 1300013B24Rik 1500031N24Rik 1600013P15Rik 1700006F03Rik 1700013H19Rik 1700030A21Rik 1700051E09Rik 1810015M01Rik 1810043M15Rik 2010308M01Rik 2210409M21Rik 2210415M20Rik 2310014H19Rik 2310034L04Rik 2310038K02Rik 2310042M24Rik 2310044D20Rik 2310058A11Rik 2310061G07Rik 2410001E19Rik 2510010F15Rik 2510015F01Rik 2610312E17Rik 2610317D23Rik 2610528…
238	V$PTF1BETA_Q6	387	387	4123	928	10733	-3.58	0.0	2.27	1.27	1110021H02Rik 1190003K14Rik 1300006C06Rik 1300010A20Rik 1700006D24Rik 1700022N24Rik 1700095F04Rik 1700095N21Rik 1810015M01Rik 2410043F08Rik 2810052M02Rik 4833420K19Rik 4930403O06Rik 4933416E05Rik 4933424N09Rik 6720485C15Rik AF119384 AF233884 AI114950 Abcf2 Abcg1 Accn5 Acvr2 Acy1 Adam18 Adam7 Agtr2 Alas2 Amac1 Amhr2 Angpt1 Angpt4 Ankib1 Anxa10 Anxa9 Apoc2 Aqp8 Arhgef3 Arl4 Arntl Art4 Art5 B3galt3 …
239	V$PITX2_Q2: pituitary homeobox factor 2	1950	1950	2560	4969	6692	-3.58	0.0	1.42	0.6	0610006O14Rik 0610039K22Rik 0610042I15Rik 0910001K20Rik 1100001A21Rik 1110005F07Rik 1110011K10Rik 1110017C15Rik 1110020A09Rik 1110021H02Rik 1110025I09Rik 1110030J09Rik 1110030K22Rik 1110030L07Rik 1110038M16Rik 1110054N06Rik 1110055N21Rik 1200009B18Rik 1300013B24Rik 1500001H12Rik 1500006O09Rik 1600013P15Rik 1700006D24Rik 1700006F03Rik 1700009P13Rik 1700020M16Rik 1700029K01Rik 1700030A21Rik 1700051…
240	V$STAT1_01: signal transducer and activator of transcription 1	21	21	4489	29	11632	-3.64	0.0	3.81	2.61	1500040F11Rik 2310034L04Rik 2700069A02Rik Baiap2 Cox7a2 Exosc4 Extl2 Fastk Keap1 Maf1 Mcrs1 Mrpl50 Muc1 Nsmce1 Pdcd7 Rbm3 Rpl35 Sec61g Slc16a3 Zfp189 Zfp330
241	V$COMP1_01: COMP1	2781	2781	1729	7251	4410	-3.67	0.0	0.31	0.0	0610006O14Rik 0610009E20Rik 0610011D08Rik 0710001E13Rik 0910001K20Rik 1010001D01Rik 1110005F07Rik 1110011D13Rik 1110015E22Rik 1110017C15Rik 1110020A09Rik 1110021E09Rik 1110025I09Rik 1110028N05Rik 1110030H02Rik 1110030H10Rik 1110030J09Rik 1110030K22Rik 1110054N06Rik 1110056N09Rik 1110063F24Rik 1190003K14Rik 1200008O12Rik 1200009B18Rik 1200014P03Rik 1200016B17Rik 1300002F13Rik 1300006C06Rik 1300010…
242	V$HNF4_DR1_Q3	3583	3583	927	9333	2328	-3.69	0.0	0.22	0.0	0610006K04Rik 0610006O14Rik 0610007A15Rik 0610009E20Rik 0610009H04Rik 0610011D08Rik 0610039K22Rik 0710001E13Rik 0910001K20Rik 1010001D01Rik 1100001A21Rik 1110005F07Rik 1110011D13Rik 1110011K10Rik 1110013G13Rik 1110015E22Rik 1110017C15Rik 1110020A09Rik 1110021E09Rik 1110021H02Rik 1110025I09Rik 1110028N05Rik 1110030H10Rik 1110030H18Rik 1110030J09Rik 1110030K22Rik 1110030L07Rik 1110035L05Rik 1110038…
243	V$NKX25_01: homeo domain factor Nkx-2.5/Csx, tinman homolog	2210	2210	2300	5760	5901	-3.73	0.0	0.39	0.0	0610006O14Rik 0610009E20Rik 0610011D08Rik 0610039K22Rik 0610042I15Rik 1010001D01Rik 1100001A21Rik 1100001D10Rik 1110005F07Rik 1110011D13Rik 1110011K10Rik 1110013G13Rik 1110015E22Rik 1110017C15Rik 1110021E09Rik 1110025I09Rik 1110030H10Rik 1110030H18Rik 1110030J09Rik 1110035L05Rik 1110038M16Rik 1110054N06Rik 1110055N21Rik 1190003K14Rik 1200009B18Rik 1200014P03Rik 1200016B17Rik 1300010A20Rik 1500002…
244	V$NKX61_01: NKX6-1	252	252	4258	714	10947	-3.75	0.0	0.1	0.0	1110011K10Rik 1110030J09Rik 1190003K14Rik 1200016B17Rik 1300012D20Rik 1500031N24Rik 1500034J20Rik 1700030A21Rik 1810044O22Rik 2310020P08Rik 2810428C21Rik 4930485D02Rik 5730427C23Rik A830006N08Rik Accn5 Actr8 Adam9 Akap3 Alad Ammecr1 Angptl3 Ankrd33 Anxa10 Ap1m2 Ap2s1 Apobec2 Arg2 Arhgap10 Armcx3 Arntl2 Atp5g1 Atp6v1c1 B3galt1 BC010801 BC018601 BC024479 BC025462 BC038286 Bag4 Bapx1 Bcat1 Bcmo1 Bhl…
245	V$HAND1E47_01: Hand1:E47 heterodimer	2627	2627	1883	6754	4907	-3.77	0.0	1.03	0.29	0610006K04Rik 0610009E20Rik 0610009H04Rik 0610042I15Rik 0910001K20Rik 1110011D13Rik 1110011K10Rik 1110015E22Rik 1110020A09Rik 1110021E09Rik 1110021H02Rik 1110025I09Rik 1110030H02Rik 1110030H10Rik 1110030H18Rik 1110030K22Rik 1110030L07Rik 1110055N21Rik 1110063F24Rik 1190003K14Rik 1200008O12Rik 1200009B18Rik 1200009K13Rik 1200016B17Rik 1300002F13Rik 1300012D20Rik 1500001H12Rik 1500034J20Rik 1500040…
246	V$GCM_Q2	1011	1011	3499	2673	8988	-3.77	0.0	0.27	0.0	0610007A15Rik 0610009E20Rik 1110005F07Rik 1110030L07Rik 1110054N06Rik 1110064N10Rik 1190003K14Rik 1200016B17Rik 1500031N24Rik 1500034J20Rik 1500040F11Rik 1700022N24Rik 1700025B16Rik 1700051E09Rik 1700095F04Rik 1810043M15Rik 1810044O22Rik 2210412K09Rik 2210415M20Rik 2310004N11Rik 2310008M20Rik 2310031L18Rik 2310034L04Rik 2310042M24Rik 2310043N13Rik 2410017I18Rik 2410043F08Rik 2610031L17Rik 2610312…
247	V$VMAF_01: v-Maf	2843	2843	1667	7307	4354	-3.77	0.0	1.09	0.34	0610006O14Rik 0610007A15Rik 0610042I15Rik 0710001E13Rik 1010001D01Rik 1100001A21Rik 1100001D10Rik 1110011K10Rik 1110015E22Rik 1110017C15Rik 1110025I09Rik 1110030H02Rik 1110030H10Rik 1110030J09Rik 1110030K22Rik 1110035L05Rik 1110054N06Rik 1110056N09Rik 1110063F24Rik 1110064N10Rik 1190003K14Rik 1200008O12Rik 1200009B18Rik 1200009K13Rik 1200014P03Rik 1200016B17Rik 1300002F13Rik 1300006C06Rik 1300010…
248	V$SF1_Q6	675	675	3835	1810	9851	-3.77	0.0	0.2	0.0	0610006K04Rik 0610011D08Rik 0610042I15Rik 1010001D01Rik 1110011D13Rik 1110021H02Rik 1110025I09Rik 1110063F24Rik 1110064N10Rik 1500016L11Rik 1600012K10Rik 1700001L23Rik 1700006F03Rik 1700030A21Rik 1810015M01Rik 2300004C15Rik 2510010F15Rik 2610019I03Rik 2610318K02Rik 2610528A17Rik 2700069A02Rik 2810021O14Rik 2810428C21Rik 3110006P09Rik 3110040D16Rik 4430402O11Rik 4921513E08Rik 4930467B06Rik 4933425…
249	V$STAT5A_02	735	735	3775	1837	9824	-3.78	0.0	1.59	0.73	0610007A15Rik 1110011D13Rik 1110017C15Rik 1110020A09Rik 1110025I09Rik 1110064N10Rik 1700009P13Rik 1700029K01Rik 1700095F04Rik 1810020E01Rik 2300004C15Rik 2310031L18Rik 2310034L04Rik 2310044D20Rik 2310061G07Rik 2410018G23Rik 2410118I19Rik 2410129E14Rik 2610019I03Rik 2610027O18Rik 2700050P07Rik 2700069A02Rik 2700087H15Rik 2810021O14Rik 2810475A17Rik 4633402D15Rik 4921508O11Rik 4930485D02Rik 4933416…
250	V$E47_02: E47	669	669	3841	1666	9995	-3.79	0.0	1.64	0.77	1110056N09Rik 1200009K13Rik 1300010A20Rik 1300010K09Rik 1500031N24Rik 1500040F11Rik 1700009P13Rik 1700013H19Rik 1700020M16Rik 1700025B16Rik 1700034P14Rik 1700048E23Rik 1700055O19Rik 1810033A06Rik 2010005O13Rik 2210008M09Rik 2310043N13Rik 2310044P18Rik 2400006A19Rik 2510015F01Rik 2610034E18Rik 2610205H19Rik 2700050P07Rik 2810439K08Rik 3110005O21Rik 3110040D16Rik 4633402D15Rik 4921513E08Rik 4930487…
251	V$ETS1_B: c-ETS-1 binding site	1977	1977	2533	5143	6518	-3.79	0.0	0.47	0.0	0610006O14Rik 0610007A15Rik 0610009E20Rik 0610009H04Rik 0610011D08Rik 0610039K22Rik 0610042I15Rik 1010001D01Rik 1100001A21Rik 1100001D10Rik 1110013G13Rik 1110015E22Rik 1110017C15Rik 1110021E09Rik 1110021H02Rik 1110025I09Rik 1110030H18Rik 1110056N09Rik 1110063F24Rik 1190003K14Rik 1200008O12Rik 1200009K13Rik 1200014P03Rik 1300002F13Rik 1300010K09Rik 1300013B24Rik 1500031N24Rik 1600012K10Rik 1700006…
252	V$CLOX_01: Clox	78	78	4432	248	11413	-3.81	0.0	0.05	0.0	1110054N06Rik 3110005O21Rik Angptl3 Arl3 Asb17 Atp2b2 Atp9a BC008163 BC016235 BC021921 Bcdo2 Cacna1c Carf Ccng2 Cdk7 Chrnb3 Cldn18 Clns1a Cntnap2 Col12a1 Cse1l Csrp3 Cyba Dmgdh F13b Fcer2a Foxg1 Fscn3 G6pd2 Galnt10 Hars Hemgn Hnmt Hs2st1 Il17rc Itgb1bp1 Kcnd2 Lipf Lrba Mbnl1 Metap1 Mrps23 Msln Npy6r Nrtn Odf1 Pcbp4 Pip5k1b Pla2g2f Plrg1 Polr2c Prss8 Pth Rab9 Rnpc1 Samd11 Sep15 Sept7 Sh3md1 Slc15a…
253	V$ER_Q6: estrogen receptor	2375	2375	2135	6123	5538	-3.81	0.0	0.83	0.16	0610006K04Rik 0610007A15Rik 0610009E20Rik 0610009H04Rik 0610011D08Rik 0910001K20Rik 1010001D01Rik 1100001A21Rik 1100001D10Rik 1110005F07Rik 1110011D13Rik 1110011K10Rik 1110020A09Rik 1110021H02Rik 1110025I09Rik 1110030H02Rik 1110030H10Rik 1110030J09Rik 1110030L07Rik 1110035L05Rik 1110038M16Rik 1110054N06Rik 1190003K14Rik 1200009K13Rik 1200014P03Rik 1300002F13Rik 1300010K09Rik 1300013B24Rik 1500006…
254	V$HNF4ALPHA_Q6	1615	1615	2895	4144	7517	-3.82	0.0	0.97	0.26	0610006O14Rik 0610007A15Rik 0610009E20Rik 0610011D08Rik 1010001D01Rik 1110013G13Rik 1110017C15Rik 1110021E09Rik 1110025I09Rik 1110028N05Rik 1110030H02Rik 1110030H18Rik 1110030L07Rik 1110038M16Rik 1110055N21Rik 1110056N09Rik 1110063F24Rik 1200016B17Rik 1300010A20Rik 1300012D20Rik 1500006O09Rik 1500031N24Rik 1700006D24Rik 1700006F03Rik 1700030A21Rik 1700048E23Rik 1810015M01Rik 1810018L02Rik 1810033…
255	V$IK1_01: Ikaros 1	2484	2484	2026	6431	5230	-3.83	0.0	0.62	0.0	0610006K04Rik 0610006O14Rik 0610007A15Rik 0610011D08Rik 0910001K20Rik 1010001D01Rik 1110011K10Rik 1110013G13Rik 1110017C15Rik 1110020A09Rik 1110021E09Rik 1110021H02Rik 1110028N05Rik 1110030H02Rik 1110030J09Rik 1110030L07Rik 1110035L05Rik 1110038M16Rik 1110063F24Rik 1110064N10Rik 1200009B18Rik 1200009K13Rik 1200014P03Rik 1300010A20Rik 1300012D20Rik 1300013B24Rik 1500001H12Rik 1500016L11Rik 1500031…
256	V$NFKB_Q6: NF-kappaB	583	583	3927	1447	10214	-3.84	0.0	1.64	0.77	0610006K04Rik 0610009E20Rik 1110011D13Rik 1110035L05Rik 1700001L23Rik 1700006D24Rik 1810012H11Rik 1810057B09Rik 2300004C15Rik 2310042M24Rik 2310067G05Rik 2410012M04Rik 2610036F08Rik 2610317D23Rik 2810013E07Rik 2810021O14Rik 2810036K01Rik 2810422M04Rik 2810441O16Rik 3110010F15Rik 3110040D16Rik 4921508O11Rik 4930422J18Rik 4930470D19Rik 4930579A11Rik 4933416E05Rik 5430413I02Rik 9030625G08Rik A230072…
257	V$SREBP_Q3	1447	1447	3063	3771	7890	-3.85	0.0	0.46	0.0	0610007A15Rik 0610009H04Rik 1100001A21Rik 1110011D13Rik 1110011K10Rik 1110015E22Rik 1110017C15Rik 1110020A09Rik 1110021E09Rik 1110021H02Rik 1110025I09Rik 1110030H18Rik 1110035L05Rik 1110038M16Rik 1110054N06Rik 1110055N21Rik 1110056N09Rik 1190003K14Rik 1200008O12Rik 1200009K13Rik 1300002F13Rik 1300006C06Rik 1300010A20Rik 1300012D20Rik 1500016L11Rik 1500040F11Rik 1700009P13Rik 1700020M16Rik 1700022…
258	V$COUP_01: COUP:HNF-4 heterodimer	691	691	3819	1731	9930	-3.87	0.0	1.47	0.63	0610006O14Rik 1110017C15Rik 1110025I09Rik 1110028N05Rik 1110030H18Rik 1110054N06Rik 1200014P03Rik 1300010A20Rik 1300012D20Rik 1500006O09Rik 1500031N24Rik 1700006F03Rik 1700048E23Rik 1810057B09Rik 1810060D16Rik 2010002A20Rik 2310058A11Rik 2410012M04Rik 2410043F08Rik 2610036F08Rik 2810004N20Rik 2810013E07Rik 2810036K01Rik 2810439K08Rik 3110006P09Rik 3110010F15Rik 4921508O11Rik 4933416E05Rik 5031439…
259	V$BACH1_01: BTB and CNC homolog 1	55	55	4455	183	11478	-3.88	0.0	0.04	0.0	2610036F08Rik 9130411I17Rik Acadsb Acox2 Akap8l Anxa10 Atp11a Calcrl Cdon Chek2 Chrna6 Csf3 Dhrs2 Dnajb6 Fbxl3 Gabarapl1 Gria1 Gtf2e2 Gzmm Hcngp Igsf4c Klhl20 Ldb3 Med28 Ms4a11 Ms4a6d Myst4 Nr6a1 Nrarp Pla2g2e Pla2g7 Plod1 Plpi Prlpi Psg18 Ptk6 Rabif Recql5 Rgs2 Rgs7 Rin1 Rnase2 Scye1 Sdfr2 Sh3bp4 Socs5 Sycp3 Tead4 Tsta3 Upp1 V1ra6 V1rd6 Zc3hc1 Zcchc9 Zfp40
260	V$ACAAT_B: Avian C-type CCAAT box	334	334	4176	806	10855	-3.88	0.0	1.94	1.01	1100001A21Rik 1110005F07Rik 1110030H02Rik 1190003K14Rik 1500034J20Rik 1700001L23Rik 2010300G19Rik 2210008M09Rik 2310014H19Rik 2310067G05Rik 2400006A19Rik 2600017H08Rik 2700075B01Rik 4921508O11Rik 4933412H03Rik A830006N08Rik A930025J12Rik AB041803 AW742319 Aamp Abcc10 Abcf2 Actl6a Adam18 Adcy7 Akap1 Akap8 Akr1b3 Alad Alg12 Ankrd27 Ap4m1 Apc2 Api5 Apoc4 Arc Arf2 Arntl Atp12a Atp5c1 Atp6v1c1 BC00666…
261	V$MMEF2_Q6: myocyte enhancer factor	1478	1478	3032	3823	7838	-3.89	0.0	0.67	0.04	1110013G13Rik 1110028N05Rik 1110030L07Rik 1110063F24Rik 1110064N10Rik 1200009B18Rik 1200016B17Rik 1500002M01Rik 1500040F11Rik 1700001F22Rik 1700013H19Rik 1700020M16Rik 1700022N24Rik 1700029K01Rik 1700034P14Rik 1700048E23Rik 1700051E09Rik 1810018L02Rik 2010005O13Rik 2010300G19Rik 2210403N09Rik 2210409M21Rik 2310008M20Rik 2310034L04Rik 2310044P18Rik 2310061B02Rik 2310066N05Rik 2410043F08Rik 2510010…
262	V$NRF2_Q4: heterodimer containing Nrf2	1175	1175	3335	3069	8592	-3.9	0.0	0.44	0.0	0610007A15Rik 0610011D08Rik 1100001D10Rik 1110005F07Rik 1110011K10Rik 1110015E22Rik 1110021E09Rik 1110025I09Rik 1110030J09Rik 1110035L05Rik 1110054N06Rik 1110064N10Rik 1190003K14Rik 1300010K09Rik 1600020H07Rik 1700006F03Rik 1700007D05Rik 1700009P13Rik 1700025B16Rik 1700095F04Rik 1700095N21Rik 1810014L12Rik 1810017F10Rik 1810018L02Rik 1810060D16Rik 1810060J02Rik 2010002A20Rik 2210008M09Rik 2210409…
263	V$TAL1ALPHAE47_01: Tal-1alpha:E47 heterodimer	381	381	4129	928	10733	-3.9	0.0	1.83	0.91	1200008O12Rik 1500002M01Rik 1700006D24Rik 2210403N09Rik 2310034L04Rik 2310066N05Rik 2810013E07Rik 2810036K01Rik 2810405I11Rik 2810418N01Rik 2810475A17Rik 4931420D14Rik 4933417K04Rik 5430413I02Rik 5730421E18Rik 5730427C23Rik 5730436H21Rik 5730466P16Rik 6330406P08Rik AW742319 Aadac Abcc6 Abpa Acas2l Ace Acy1 Adam4 Adnp Adrm1 Adssl1 Afp Agtrap Ak5 Akap10 Alas2 Alox12 Ap2b1 Arf1 Arg2 Arntl2 Artn Asah…
264	V$PADS_C: Retroviral Poly A downstream element	1180	1180	3330	3023	8638	-3.9	0.0	0.96	0.25	0610006O14Rik 0610007A15Rik 0610039K22Rik 0710001E13Rik 1100001D10Rik 1110021E09Rik 1110021H02Rik 1110028N05Rik 1110030H02Rik 1110030J09Rik 1110030K22Rik 1110056N09Rik 1190003K14Rik 1200008O12Rik 1200014P03Rik 1300002F13Rik 1300013B24Rik 1500002M01Rik 1500016L11Rik 1500031N24Rik 1500040F11Rik 1600012K10Rik 1700006D24Rik 1700030A21Rik 1700055O19Rik 1810015M01Rik 1810018L02Rik 1810020E01Rik 1810044…
265	V$STAT_01: signal transducers and activators of transcription	840	840	3670	2217	9444	-3.91	0.0	0.33	0.0	0610007A15Rik 1010001D01Rik 1110011D13Rik 1110017C15Rik 1200009B18Rik 1300010A20Rik 1500040F11Rik 1700006D24Rik 1810043M15Rik 1810057B09Rik 1810060D16Rik 2010002A20Rik 2310031L18Rik 2310032D16Rik 2310034L04Rik 2310042M24Rik 2310061G07Rik 2410018G23Rik 2610027O18Rik 2610036F08Rik 2610312E17Rik 2610318K02Rik 2700050P07Rik 2700069A02Rik 2700091N06Rik 2810013E07Rik 2810021O14Rik 2810422M04Rik 4633402…
266	V$MYOGNF1_01: myogenin / nuclear factor 1 or related factors	972	972	3538	2477	9184	-3.94	0.0	1.08	0.34	0610007A15Rik 0610009E20Rik 0910001K20Rik 1010001D01Rik 1100001D10Rik 1110030J09Rik 1110055N21Rik 1300002F13Rik 1500002M01Rik 1500016L11Rik 1500034J20Rik 1600020H07Rik 1700007D05Rik 1700029K01Rik 1700095N21Rik 1810013B01Rik 1810020E01Rik 1810060D16Rik 2210403N09Rik 2210412K09Rik 2300004C15Rik 2310034L04Rik 2310038K02Rik 2400006A19Rik 2410129E14Rik 2510015F01Rik 2610034N03Rik 2610036F08Rik 2610040…
267	V$LEF1_Q6	4168	4168	342	10722	939	-3.96	0.0	1.78	0.89	0610006K04Rik 0610006O14Rik 0610009E20Rik 0610009H04Rik 0610011D08Rik 0610039K22Rik 0610042I15Rik 0710001E13Rik 0910001K20Rik 1010001D01Rik 1100001A21Rik 1100001D10Rik 1110005F07Rik 1110011D13Rik 1110011K10Rik 1110013G13Rik 1110015E22Rik 1110017C15Rik 1110020A09Rik 1110021E09Rik 1110021H02Rik 1110025I09Rik 1110028N05Rik 1110030H02Rik 1110030H10Rik 1110030H18Rik 1110030J09Rik 1110030K22Rik 1110030…
268	V$FXR_Q3	65	65	4445	209	11452	-3.99	0.0	0.05	0.0	1010001D01Rik 1700001L23Rik 6330583M11Rik Acadsb Ankrd28 Anxa6 Ap3s1 Aspn Atp5g1 Atp5h B3galt1 BC003479 BC010311 BC016076 BC027127 Bxdc1 Cdk4 Chrdl1 Col11a1 Ctps2 Cts6 Cxxc5 Efhd2 Eif3s6 Fabp6 Fbxo25 Ftsj1 Hpvc2 Htr1a Ipo4 Itih2 Itpa Krt2-10 Lrrn1 Mapk9 Mkks Mrps6 Mvd Myo7a Nppb Nr4a1 P42pop Pcbd1 Pdk3 Ppp1r16b Prps1 Psmd14 Ptk6 Rad52 Rai14 Rbm16 Sept7 Shoc2 Sox5 Sstr4 Tbc1d15 Tmem15 Tob2 Tsga13 …
269	V$MEF2_03: myogenic MADS factor MEF-2	78	78	4432	244	11417	-4.01	0.0	0.06	0.0	1810012H11Rik 2310014H19Rik Angpt1 Ank Api5 Arhgap10 Arl3 Asb12 Asb16 Ascc2 Avpi1 BC013481 BC019561 BC028663 Brd7 Brunol4 Ccnh Cept1 Chrnb1 Cidea Cops7a Cysltr1 Dag1 Dgkq Dhps Elovl4 Fbxo21 Ga17 Glrb Gmfb Gmnn Hbld2 Hdac11 Hdac7a Hmgn1 Homer1 Il1f10 Il21 Inhba Klf7 Klra5 Ky Ldh2 Leap2 Lnx1 Mbd3 Nqo3a2 Nr2c2 Nr4a1 Nudt2 Pank3 Pdk3 Peg12 Plac8 Ppp1r3a Psmb1 Psp Rpo1-1 Ryr3 Sds Sfrs3 Shbg Slc26a8 Sl…
270	V$AP1_C: AP-1 binding site	853	853	3657	2181	9480	-4.03	0.0	0.95	0.25	0610007A15Rik 1010001D01Rik 1110005F07Rik 1110015E22Rik 1110021E09Rik 1110030L07Rik 1190003K14Rik 1200014P03Rik 1500002M01Rik 1500034J20Rik 1700073K01Rik 1700095F04Rik 1810012H11Rik 1810017F10Rik 1810043M15Rik 2010002A20Rik 2300004C15Rik 2310042M24Rik 2310044P18Rik 2310061G07Rik 2310066N05Rik 2410004C24Rik 2610027O18Rik 2610031L17Rik 2610036F08Rik 2700084L22Rik 2810422M04Rik 3110001N18Rik 4633402…
271	V$IK3_01: Ikaros 3	465	465	4045	1159	10502	-4.08	0.0	1.39	0.58	0610007A15Rik 1010001D01Rik 1110013G13Rik 1110017C15Rik 1110035L05Rik 1200009B18Rik 1200014P03Rik 1300012D20Rik 1300013B24Rik 1600012K10Rik 1700006F03Rik 1700009P13Rik 1700020M16Rik 1810012H11Rik 1810043M15Rik 1810060J02Rik 2310008M20Rik 2310076O21Rik 2610318K02Rik 2810002D13Rik 2810021O14Rik 2810422M04Rik 2810428C21Rik 3110040D16Rik 4930539P14Rik 4933416E05Rik 5330414D10Rik 6330583M11Rik A930011…
272	V$HNF4_01: hepatic nuclear factor 4	4342	4342	168	11180	481	-4.09	0.0	2.03	1.09	0610006K04Rik 0610006O14Rik 0610007A15Rik 0610009E20Rik 0610009H04Rik 0610011D08Rik 0610039K22Rik 0610042I15Rik 0710001E13Rik 0910001K20Rik 1010001D01Rik 1100001A21Rik 1100001D10Rik 1110005F07Rik 1110011D13Rik 1110011K10Rik 1110013G13Rik 1110015E22Rik 1110017C15Rik 1110020A09Rik 1110021E09Rik 1110021H02Rik 1110025I09Rik 1110028N05Rik 1110030H02Rik 1110030H10Rik 1110030H18Rik 1110030J09Rik 1110030…
273	V$TFIIA_Q6	4041	4041	469	10489	1172	-4.11	0.0	0.28	0.0	0610006K04Rik 0610006O14Rik 0610007A15Rik 0610009E20Rik 0610009H04Rik 0610039K22Rik 0610042I15Rik 0710001E13Rik 0910001K20Rik 1010001D01Rik 1100001A21Rik 1100001D10Rik 1110005F07Rik 1110011D13Rik 1110011K10Rik 1110013G13Rik 1110017C15Rik 1110020A09Rik 1110021E09Rik 1110021H02Rik 1110025I09Rik 1110028N05Rik 1110030H10Rik 1110030H18Rik 1110030J09Rik 1110030K22Rik 1110030L07Rik 1110035L05Rik 1110038…
274	V$DR3_Q4: direct repeat 3	629	629	3881	1646	10015	-4.16	0.0	0.48	0.0	0610009E20Rik 1010001D01Rik 1110005F07Rik 1110011D13Rik 1110015E22Rik 1110030H02Rik 1110038M16Rik 1300010K09Rik 1300012D20Rik 1500006O09Rik 1700001F22Rik 1700013H19Rik 1700030A21Rik 1700055O19Rik 1810012H11Rik 1810014L12Rik 1810020E01Rik 1810057B09Rik 2010002A20Rik 2210415M20Rik 2310008M20Rik 2310014H19Rik 2310076O21Rik 2410017I18Rik 2410129E14Rik 2610019I03Rik 2610205H19Rik 2610318K02Rik 2700075…
275	V$NFKAPPAB_01: NF-kappaB	642	642	3868	1650	10011	-4.17	0.0	0.79	0.14	0610006K04Rik 1110011D13Rik 1110028N05Rik 1110030J09Rik 1110030L07Rik 1110035L05Rik 1110038M16Rik 1190003K14Rik 1300013B24Rik 1500001H12Rik 1600020H07Rik 1700001L23Rik 1700006D24Rik 1700095F04Rik 1810057B09Rik 2300004C15Rik 2310042M24Rik 2310076O21Rik 2410001E19Rik 2410012M04Rik 2610031L17Rik 2610036F08Rik 2610317D23Rik 2810021O14Rik 2810036K01Rik 2810422M04Rik 2810441O16Rik 3110010F15Rik 3110040…
276	V$FOXO3_01: fork head box O3	118	118	4392	265	11396	-4.18	0.0	2.21	1.23	1300010A20Rik 2610311I19Rik 4930542G03Rik 5730537D05Rik Akr1b7 Akr1c18 Akr1d1 Ankib1 Ap4m1 Arl5 Atoh7 Atp5f1 BC005471 BC017133 BC051244 Bcl2l11 Bicd1 Brd3 Brp44l Casp11 Catnb Ccnc Ccnt2 Cd53 Cd5l Clp1 Commd2 Ctgf Ctsm Cyp2c39 D630045E04Rik Elk4 Enpp2 Fcmd Fga Gm323 Golga5 Grm1 Hapln2 Hbld1 Hint2 Hist1h2ao Hoxd8 Hr Idi1 Ier3ip1 Il18r1 Kap Kif20a Kpna6 Krtcap3 Lcn5 MGC6357 March2 Marveld2 Mat2b Mcc…
277	V$HEN1_01: HEN1	118	118	4392	265	11396	-4.18	0.0	2.21	1.23	2010012F05Rik 2700084L22Rik 2810475A17Rik 9530027K23Rik A830006N08Rik AI481750 Abcb6 Adra1b Agmat Anxa4 Areg Arfrp1 Asb9 Atp2b2 Aup1 Avpi1 B4galt3 Baiap2l1 Btbd14b Cacng6 Capn10 Capns1 Cckar Cdh8 Cfl1 Chchd5 Clic3 Commd2 Cryab Csmd1 Ctbp2 Cybrd1 Cyp26a1 Dedd2 Dhrs2 Dsip1 Edaradd Evi5 Fbl Fbln2 Fbln5 Fbn1 Figla Foxd4 Gas2 Gne Gpr12 Gpr37l1 Gprc5c Grik5 Gtf2h3 Guca2b Hars Harsl Hpn Hs3st3a1 Idh3a I…
278	V$E2F_01: E2F	39	39	4471	72	11589	-4.18	0.0	2.87	1.79	2310076O21Rik Ak2 BC014685 Calml3 Cbs Cbx2 Cnnm4 Dnajc9 Eif4enif1 Ggcx Hells Il20 Kars Ksr Mcm2 Mrpl13 Mtbp Ndufb9 Nol5a Orc1l Pms2 Rad51l1 Rpa2 Sall1 Shmt2 Sox14 Ssna1 Stard5 Sui1-rs1 Suz12 Syngr4 Tbl1xr1 Terf2ip Tfdp1 Ube1c Uhrf1 Vps18 Wfdc5 Whsc2
279	V$T3R_01: viral homolog of thyroid hormone receptor alpha1	107	107	4403	316	11345	-4.25	0.0	0.11	0.0	2310058A11Rik 4930422J18Rik Abcb6 Abcc6 Abcg5 Abpa Accn5 Ace Acpp Adm Alg5 Arhgef16 Aurkc BC005752 BC016076 Bcan Bcap29 Bhmt Blvra Cabp2 Cacna1f Calml3 Camsap1 Casp8ap2 Catna2 Ccnd3 Ccrl1 Cd3z Cdc16 Cdc25b Cdc6 Cdk9 Chka Clec2d Cops7a Coq4 Crsp7 Cyp2c44 D15Ertd405e D830019K17Rik D8Ertd594e Dct Dhcr7 Dlx4 Dym Echs1 Evc Fignl1 Fxyd1 Gabrr2 Gad2 Gpr12 Gprin1 Hdhd3 Hig1 Hils1 Hpvc2 Hpxn Hrmt1l6 Hs3st…
280	V$AR_01: androgen receptor	337	337	4173	906	10755	-4.26	0.0	0.29	0.0	0610009H04Rik 1110035L05Rik 1110063F24Rik 1300006C06Rik 1700006F03Rik 1700007D05Rik 1700073K01Rik 1810013B01Rik 1810057B09Rik 2310004N11Rik 2310038K02Rik 2810004N20Rik 2810422M04Rik 2810475A17Rik 3110006P09Rik 4833420K19Rik 4921513E08Rik Abcc2 Abcg5 Abo Acad8 Adam3 Adam7 Aebp1 Akap1 Alx4 Angpt4 Ankmy2 Anxa10 Apba2 Apg5l Areg Arhgap8 Arhgef3 Arpc5l Asl Atp4a Atp4b B3galt3 BC003885 BC010304 BC01031…
281	V$PAX3_01: Pax-3 binding sites	12	12	4498	14	11647	-4.28	0.0	3.33	2.18	2810428C21Rik Ak3l1 Bag4 Brpf1 Cd14 Cgref1 Clec4g Mxd3 Rnf134 Sema5a Tac1 Top2a
282	V$ARP1_01: apolipoprotein AI regulatory protein 1	482	482	4028	1234	10427	-4.3	0.0	0.84	0.17	0610009E20Rik 1110011D13Rik 1110025I09Rik 1500001H12Rik 2210403N09Rik 2310004N11Rik 2310014H19Rik 2310020P08Rik 2310056K19Rik 2410012M04Rik 2510015F01Rik 2600017H08Rik 2610027O18Rik 2610031L17Rik 2700050P07Rik 2700075B01Rik 2810004N20Rik 2810441O16Rik 4833441J24Rik 4921513E08Rik 4930485D02Rik 4930579A11Rik 4933409D10Rik 5730409F24Rik 5730414C17Rik 5930412E23Rik 8430432M10Rik 9430059P22Rik 9530027…
283	V$NGFIC_01: nerve growth factor-induced protein C	88	88	4422	194	11467	-4.36	0.0	2.13	1.16	1110038M16Rik 2810410A08Rik 4632409L19Rik Aig1 Alg5 Aps Atf2 Atp9a BC018462 Bnip3l Bnipl C1galt1c1 C330023F11Rik Capn5 Casp14 Ccnf Cdc7 Cdh2 Cltc D1Bwg0491e D5Ertd708e Dcps Dhcr7 Dlk1 E430021N18Rik Edn2 Elavl2 Fbn2 Fbxo21 Fkbp2 Foxf1a Fxr1h Gng12 Hoxa2 Ifrd1 Kcna1 Keap1 Kif20a Ltbr Mclc Mmp15 Mogat2 Nab1 Nckap1 Ndph Nek3 Nkx6-1 P42pop Pam Papss1 Pard3 Pgbpll Pgpep1 Pnoc Pold1 Ppp1r1b Prpf4b Psma7…
284	V$PAX5_02: B-cell-specific activating protein	21	21	4489	33	11628	-4.38	0.0	2.95	1.86	1110030L07Rik 2310044P18Rik Ak3l1 Ap2b1 Bag4 Cct7 Cd14 Coq4 Enpp1 Ftsj1 Map3k14 Mpdu1 Pecr Prss32 Psmc6 Sap30 Slc25a15 Slc5a8 Stmn1 Trpm7 Vamp4
285	V$FOXO4_02: fork head box O4	138	138	4372	322	11339	-4.39	0.0	1.8	0.89	1300010A20Rik 2310066N05Rik 2610311I19Rik 4930542G03Rik 5730537D05Rik Acy3 Akr1b7 Akr1c18 Akr1d1 Ankib1 Ap4m1 Arl5 Atp5f1 BC005471 BC017133 BC051244 Bcl2l11 Bicd1 Bpy2ip1 Brd3 Brp44l Butr1 Casp11 Catnb Ccnc Ccnt2 Cd53 Cd5l Clp1 Cml2 Commd2 Ctgf Ctsm Cyp2c39 Cyp3a16 Ddx26 Drg1 Elk4 Elovl6 Enpp2 Ethe1 Fcmd Fga Fsip1 Gm323 Golga5 Gpt2 Grm1 Hapln2 Hbld1 Hint2 Hist1h2ao Hoxd8 Hr Idi1 Ier3ip1 Il18r1 Ka…
286	V$RREB1_01: Ras-responsive element binding protein 1	373	373	4137	972	10689	-4.41	0.0	0.57	0.0	1110035L05Rik 1190003K14Rik 1200016B17Rik 1300002F13Rik 1700020M16Rik 1700073K01Rik 2310042M24Rik 2410018G23Rik 2810405I11Rik 4833428E21Rik 4930542G03Rik 4930553M18Rik 6530411B15Rik AU040576 Aadat Abpb Accn1 Aco2 Acta1 Acy1 Acyp2 Adam9 Adra2c Agmat Agr2 Ak4 Ak5 Akap1 Akap3 Alas2 Alox12 Ankrd25 Ankrd32 Anp32e Apc2 Aph1a Aps Aqp5 Arch Arhgap18 Arhgap8 Arl3 Arl6ip6 Arntl2 Asah3 Astn1 Atoh7 Atp1b1 At…
287	V$IRF1_01: interferon regulatory factor 1	90	90	4420	267	11394	-4.41	0.0	0.12	0.0	2210412K09Rik 2610034N03Rik 2810475A17Rik Akr1b3 Ankrd27 Appbp1 Arpm2 Atf2 B3galt1 BC010801 Bnip1 Casp12 Chchd3 Cias1 Cml2 Crcp D19Ertd144e Ddx18 Dio2 Enpp2 Es22 Foxp1 Ftsj1 Gad2 Gdf2 Gng11 Gsh1 Hdhd4 Hip2 Hnf4g Hs3st1 Ifi44 Ifnb1 Il15 Il17d Invs Kcna7 Klhl20 Lip1 Lsm8 MGC6357 Mapk9 Marveld1 Mat1a Mc3r Mgst1 Mllt7 Mr1 Mrps33 Mut Ndufa3 Nell2 Nnt Oscar Otoa Pex19 Pi4k2b Pnp Ppp1r3a Prlpf Prss16 Pr…
288	V$TCF11MAFG_01: TCF11:MafG heterodimers	341	341	4169	866	10795	-4.42	0.0	0.93	0.23	0610007A15Rik 1100001D10Rik 1110035L05Rik 1600020H07Rik 1700055O19Rik 1810060D16Rik 2210409M21Rik 2310014H19Rik 2310043N13Rik 2310067G05Rik 2410018G23Rik 2410043F08Rik 2700091N06Rik 2810002D13Rik 2810405I11Rik 2810410A08Rik 2810418N01Rik 2810428C21Rik 2900027G03Rik 3110001N18Rik 4833441J24Rik 5730409F24Rik 9130411I17Rik 9130427A09Rik AF366264 AI481750 AJ430384 AW742319 Abcc10 Abcc2 Abhd2 Acate2 A…
289	V$GR_01: high affinity binding site for glucocorticoid receptor	336	336	4174	882	10779	-4.44	0.0	0.5	0.0	1110025I09Rik 1110035L05Rik 1110056N09Rik 1110063F24Rik 1110064N10Rik 1700007D05Rik 2310008M20Rik 2310014H19Rik 2600017H08Rik 2810004N20Rik 2810418N01Rik 3110001N18Rik 4930442L21Rik 4930563C04Rik Abcg5 Adam3 Adipor2 Agtrap Akr1c18 Alb1 Alox12 Aloxe3 Amn Angpt4 Ankrd2 Anxa10 Apba2bp Apoh Arhgef16 Arih2 Asb4 Astn1 Atp6v0c Atp8b3 Avpr1a B3galt3 BC003885 BC010304 BC023814 BC024502 Bace1 Bicd1 Bid3 Br…
290	V$STAT5A_01: signal transducer and activator of transcription 5a	300	300	4210	758	10903	-4.46	0.0	0.98	0.26	1110017C15Rik 1500040F11Rik 1700048E23Rik 1810057B09Rik 1810060D16Rik 2310034L04Rik 2310042M24Rik 2410018G23Rik 2610312E17Rik 2700069A02Rik 2810021O14Rik 4633402D15Rik 5430428G01Rik 5730414C17Rik 9130411I17Rik AI256711 Aamp Abi1 Ace2 Adamts15 Adsl Agmat Ak2 Ap3m1 Apba2bp Artn Ash2l Asna1 Atp13a1 Atp5f1 Atp6v1c1 B3galt3 BC003267 BC003885 BC005752 BC010462 Baiap2 Bclaf1 Bet1 Bxdc1 C730036B14Rik Cab…
291	V$PBX1_02: homeo domain factor Pbx-1	61	61	4449	189	11472	-4.47	0.0	0.1	0.0	2700084L22Rik 5730466P16Rik Abo Aldoa-ps2 Asah2 BC017647 C1qbp Cdc37l1 Cer1 Chst3 Cldn11 Cst9 Defb13 Dgkq Dhps Dnajc9 Dusp11 E2f4 Ednrb Eif2s2 Elp4 Fbxo31 Gulo Hoxa2 Klf15 Krt1-1 Krt1-c29 Lgals3 Lipc Mds1 Mkrn2 Mpst Mrps33 Nalp5 Nars Nckap1 Nola2 Osbpl1a Papss1 Pla2g2f Ppard Psat1 Psmb1 Rad23a Rex2 Satb2 Scmh1 Sdc4 Shoc2 Slc15a1 Snrpd1 Snx12 Sumo2 Suv39h1 Tpd52l1 Tram1l1 Trim13 Ube2a V1rc2 Xylb Z…
292	V$FOXO1_02: fork head box O1	269	269	4241	714	10947	-4.5	0.0	0.42	0.0	1110030K22Rik 1300010A20Rik 1700009P13Rik 1810018L02Rik 2310066N05Rik 2610311I19Rik 4930542G03Rik 5730537D05Rik 9330161F08Rik Ace2 Acvr1b Acy3 Adam3 Aebp1 Akr1b7 Akr1c18 Akr1d1 Ankib1 Ap4m1 Apg16l Apoa2 Apobec2 Apon Arih2 Arl5 Atoh7 Atp5f1 BC005471 BC017133 BC051244 Bcl2l11 Bhlhb3 Bicd1 Bpy2ip1 Brd3 Brd7 Brp44l Bst1 Butr1 C730036B14Rik Car1 Casp11 Catnb Ccl27 Ccnc Ccnt2 Cd53 Cd59a Cd5l Cenpf Cer1…
293	V$EGR2_01: Egr-2/Krox-20 early growth response gene product	69	69	4441	149	11512	-4.51	0.0	2.11	1.15	1110038M16Rik 1700025B16Rik 4632409L19Rik AI413631 Agr2 Alg5 Aps Atf2 Atp9a BC022224 C1galt1c1 C330023F11Rik Capn5 Cdc7 Cltc D1Bwg0491e D5Ertd708e Dcps Ddx52 Dhcr7 Dlk1 E430021N18Rik Elk4 Erf Fbxo21 Fxr1h Gng12 Grin1 Hadhsc Ifrd1 Mmp15 Mogat2 Nab1 Ndph Nek3 Nkx6-1 P42pop Pgbpll Pgpep1 Pi4k2a Ppox Prpf4b Psma7 Rabggtb Rai1 Ralb Rgs14 Rshl1 Sgce Slc16a11 Slc1a1 Slc25a14 Slc32a1 Slc7a6 Smyd5 Snrpe S…
294	V$SRF_C: serum response factor	140	140	4370	393	11268	-4.51	0.0	0.2	0.0	1110011K10Rik 1110054N06Rik 2210409M21Rik 2310020P08Rik 2610511E22Rik 2810418N01Rik 2810428C21Rik 5730461K03Rik 6030457N17Rik 6530413N01Rik 9330161F08Rik Acta1 Acvr2b Adm Akr1d1 Apoa2 Arc Armcx3 Aspa Atp4b BC018462 Brp44l Btbd3 Cacna1b Cald1 Capn10 Carm1 Ccbl2 Cdx4 Ceacam11 Cer1 Cfhl1 Clcn5 Col1a1 Cops7a Cplx1 Crb3 Cts6 Cuedc2 Dag1 Dcpp Denr Dhrs2 Dna2l Dstn Eif2s1 Eif2s2 Eif3s3 Epb4.1l1 Etv1 Fbx…
295	V$FREAC2_01: Fork head RElated ACtivator-2	286	286	4224	731	10930	-4.53	0.0	0.81	0.15	1110030K22Rik 1300006C06Rik 1300010A20Rik 1700009P13Rik 1810018L02Rik 2310061B02Rik 2310066N05Rik 2610311I19Rik 2810052M02Rik 4930542G03Rik 5730414C17Rik 5730537D05Rik 6720485C15Rik 9330161F08Rik Abca2 Ace2 Acvr1b Acy3 Adam3 Akr1b7 Akr1c18 Ankib1 Apg16l Apobec2 Apon Arih2 Arl5 Atoh7 Atp5f1 Atp6v1b1 Aurkb BC005471 BC016495 BC017133 BC051244 Bcl2l11 Brd3 Brd7 Brp44l Bst1 Butr1 C030002N13Rik Car1 Ca…
296	V$NERF_Q2: new ets-related factor 1a	232	232	4278	584	11077	-4.58	0.0	0.98	0.26	0610011D08Rik 1110017C15Rik 1110021E09Rik 1190003K14Rik 1300010K09Rik 1700025B16Rik 2610027O18Rik 3110010F15Rik 5730414C17Rik 9330161F08Rik AB041803 AW552001 Aadat Acy3 Adamts10 Adnp Adra2b Alg12 Alx4 Arc Arhgef3 Arl4 Arl6ip6 Arntl2 Atp11a Atp4b Atp5g3 Atp5h Aurkc B3gnt1 BC038286 Bop1 Bzrpl1 C1qdc1 Cabp2 Caln1 Canx Cblc Ccrl1 Cd38 Cd59a Cdc16 Ceacam9 Chchd6 Chka Cias1 Clec2g Cog8 Col1a1 Cops5 Coq…
297	V$ISRE_01: interferon-stimulated response element	66	66	4444	200	11461	-4.58	0.0	0.12	0.0	1600012K10Rik 1700007D05Rik AB041803 Afp Arpm2 Ash2l Bcas2 Bteb1 C1qtnf3 Cab39l Ccrl2 Chchd3 Chchd5 Chka Cml2 Cutc Eif2s1 F3 Fbxo36 Fthfd Grwd1 Gsh1 Hdhd4 Idh1 Ifi44 Ifnb1 Isg20 Kcna7 Lip1 Lsm8 Mapk9 Mospd1 Mrpl11 Mrpl30 Mrpl9 Mtap7 Mtmr9 Nab1 Ncoa4 Nkd1 Pcdhb11 Pcdhb21 Pldn Plek2 Prss16 Prss32 Rab14 Rasd1 Rfx5 Rnpc2 Sip1 Slc39a8 Slco1a5 Smc6l1 Ssx2ip Stxbp3 Stxbp6 Taf10 Tcfap2a Tctex1 Terf2ip Tr…
298	V$NFKAPPAB65_01: NF-kappaB (p65)	261	261	4249	679	10982	-4.59	0.0	0.6	0.0	1110028N05Rik 1110030H02Rik 1110030J09Rik 1110055N21Rik 1300013B24Rik 1500001H12Rik 1600012K10Rik 1700095F04Rik 1810014L12Rik 1810057B09Rik 2300004C15Rik 2610031L17Rik 2610317D23Rik 2810021O14Rik 2810036K01Rik 4930422J18Rik 4933409D10Rik 9130427A09Rik AI746432 Aadac Acate2 Accn5 Adra2c Agtrap Alas2 Aldh1b1 Amac1 Angpt1 Angpt4 Anxa4 Apc2 Api5 Arl6ip5 Armcx3 Arntl2 Asb9 Atp6v1c1 BC002059 BC002236 B…
299	V$PR_02: is recognized by progesterone receptor	234	234	4276	618	11043	-4.6	0.0	0.47	0.0	0610006K04Rik 1110013G13Rik 1110035L05Rik 1110063F24Rik 1700007D05Rik 1700073K01Rik 2310008M20Rik 2610511E22Rik 2810004N20Rik 2810021O14Rik 4930563C04Rik 6330583M11Rik Abcg5 Acpp Adam3 Angpt4 Anxa10 Apba2bp Apoh Arpc5 Art5 Aspscr1 Atp12a B3galt3 BC003885 BC010304 BC024955 BC051244 Bclaf1 Bicd1 Bin3 Blvra Bnip1 Brca1 Brrn1 Bub1b C8b Cap2 Capns1 Car5b Carf Carm1 Casp8ap2 Cblc Ccdc2 Ccnt1 Cd53 Cdadc…
300	V$HNF1_Q6	4323	4323	187	11195	466	-4.66	0.0	0.38	0.0	0610006K04Rik 0610006O14Rik 0610007A15Rik 0610009E20Rik 0610009H04Rik 0610011D08Rik 0610039K22Rik 0610042I15Rik 0710001E13Rik 0910001K20Rik 1010001D01Rik 1100001A21Rik 1100001D10Rik 1110005F07Rik 1110011D13Rik 1110011K10Rik 1110013G13Rik 1110017C15Rik 1110020A09Rik 1110021E09Rik 1110021H02Rik 1110025I09Rik 1110028N05Rik 1110030H02Rik 1110030H10Rik 1110030H18Rik 1110030J09Rik 1110030K22Rik 1110030…
301	V$COUP_DR1_Q6	139	139	4371	336	11325	-4.66	0.0	1.33	0.53	1110063F24Rik 1500006O09Rik 1500031N24Rik 2410012M04Rik 2610036F08Rik 2700069A02Rik Abpa Acta1 Actr2 Adra2c Ak4 Anxa6 Apbb1 Apoc2 Apoc3 Arl6ip4 Arntl2 Asah2 Asb16 BC007180 BC012016 BC022146 Bcmo1 Bhmt Cach Calcb Carf Ceacam11 Chrnb2 Ckap1 Col18a1 Col1a1 Cops7b Cplx1 Crabp2 Crp Cryaa Csad Ctps2 Ctsm Cyba D6Ertd253e Dlk1 Dnaja2 Dusp18 Edn2 Eif3s3 Epha2 Eppk1 F12 F7 Fabp1 Fbp2 Fbxl6 Fgb Fin15 Fuca1 …
302	V$VJUN_01: v-Jun	1	1	4509	15	11646	-4.69	0.0	0.01	0.0	Znrf4
303	V$NFKB_C: NF-kappaB binding site	162	162	4348	400	11261	-4.69	0.0	1.13	0.36	0610006K04Rik 0610009E20Rik 1810012H11Rik 1810057B09Rik 2300004C15Rik 2410012M04Rik 2610317D23Rik 2810021O14Rik 2810036K01Rik 2810441O16Rik 4921508O11Rik 4930422J18Rik Abcf2 Aldh1a3 Amac1 Angpt4 Anxa4 Arntl2 Atoh7 Atp4b Atp6v1c1 BC002236 BC021790 BC025458 Batf Bcat1 Birc5 C1galt1 Cacng4 Casp11 Ccna1 Ccnl1 Ccr9 Ccrl2 Cdc7 Ceacam10 Chchd5 Chd4 Chrac1 Clca1 Clca2 Clca4 Cryaa Crygn Csad Csf3 D3Ertd25…
304	V$HFH4_01	161	161	4349	399	11262	-4.71	0.0	1.09	0.34	1300010A20Rik 1810044O22Rik 2210409M21Rik 2610311I19Rik 2700091N06Rik 2810441O16Rik 4833441J24Rik 6330406P08Rik AW742319 Acrv1 Adipor2 Akr1b8 Akr1c18 Angptl3 Ankib1 Ankrd25 Arid2 Arl5 Atp13a1 B7h3 BC003267 BC017133 BC024479 BC025519 BC034204 BC038286 BC051244 Bex2 Bsn Bspry Butr1 C330017I15Rik C330023F11Rik Capn6 Ccl27 Cdc5l Cdyl Chchd3 Chst3 Col13a1 Cp Cyp2c39 D11Moh34 D3Ertd250e D630045E04Rik D…
305	V$CDPCR3_01: cut-like homeodomain protein	107	107	4403	298	11363	-4.79	0.0	0.27	0.0	2210412K09Rik 2310044P18Rik 2410080P20Rik 2610528M18Rik 6330583M11Rik 8430432M10Rik A830006N08Rik Acadsb Acvr1b Aicda Apg5l As3mt Atoh1 BC053440 Boll C77668 Cacna1c Catnd2 Ccr1 Cdc2a Cdo1 Cenpf Chchd1 Cidea Cklf Clca4 Cngb3 Coil Cplx1 D6Ertd253e Dncic1 Dut Elavl4 Elovl4 Elys Epha8 Fpr-rs4 Ftsj2 G0s2 Galr2 Gm1 Gstp1 Guca2b Hmx3 Hnf4g Hrnr Il1rapl2 Jam3 Khdrbs2 Kif18a Krt1-4 Mcm3 Mrpl21 Mrpl45 Mrps…
306	V$GRE_C: Glucocorticoid response element	169	169	4341	431	11230	-4.79	0.0	0.79	0.14	0610009H04Rik 1110063F24Rik 1300006C06Rik 1700007D05Rik 1810057B09Rik 2600017H08Rik 2810004N20Rik 3110001N18Rik Abcg5 Abo Acrv1 Adam3 Akap1 Anxa10 Arhgef10 Arpc5l Aspscr1 Atp12a Atp4a B3galt3 BC009118 BC024955 BC051244 Bclaf1 Bicd1 Brca1 Bub1b C8b Cap2 Car5b Ccdc2 Ccl22 Cd53 Cdca1 Cdh16 Chst3 Cidea Clcn3 Cldn10 Cntf Cog2 Cops4 Ctsm Cyb561 Ddx4 Derl1 Dnajc5 Elovl7 Epm2aip1 F13b Fbxo21 Fgfr1op2 Gab…
307	V$MAF_Q6	135	135	4375	333	11328	-4.81	0.0	1.09	0.34	1110013G13Rik 3110010F15Rik 4632409L19Rik 4633402D15Rik 5330414D10Rik 9030625G08Rik Actr2 Adam7 Aicda Apoc3 Arih2 BC022641 BC024955 Bad Bcdo2 Bop1 C1d Calm4 Cdc42ep4 Cdc5l Cdc6 Cdca7 Cdh22 Cdk7 Chrdl1 Clec2h Cnih3 Commd5 Crmp1 Cyp1a1 Cyp2a12 Cyp3a13 D11Ertd99e D1Wsu40e Derl2 Dffa Dhrs1 Ednrb Elovl6 Epha2 Exoc7 Fa2h Fbxo28 Fga Fibp Fjx1 Foxc1 Gabarap Gabrp Galnt3 Galnt7 Gbas Gda Glp1r Glt25d1 Heyl…
308	V$CHX10_01	112	112	4398	308	11353	-4.83	0.0	0.31	0.0	0610006O14Rik 1810015M01Rik 2610034N03Rik 2810037C03Rik 4930485D02Rik 4930553M18Rik AF366264 Acvr2b Acyp2 Art4 B7h3 BC002059 BC010311 Birc6 Brd3 Ccrl1 Cd59a Cdx2 Ceacam11 Cer1 Churc1 Ckap1 Cklfsf8 Cks2 Clca2 Cldn23 Col9a1 Crry Crym Cysltr1 Dlx1 Dna2l E4f1 Eif3s10 Elk1 Fbxl3 Fbxo16 Fn3k Fxyd6 Gabra1 Ghrl Gje1 Gmpr2 Gnat1 Gprc5c Gypc Hcrt Hesx1 Hk1 Il1rl2 Insm2 Itgbl1 Klra5 Ldb2 Mageh1 Mat1a Mat2b …
309	V$GATA4_Q3	4417	4417	93	11440	221	-4.86	0.0	0.25	0.0	0610006K04Rik 0610006O14Rik 0610007A15Rik 0610009E20Rik 0610009H04Rik 0610011D08Rik 0610039K22Rik 0610042I15Rik 0710001E13Rik 0910001K20Rik 1010001D01Rik 1100001A21Rik 1100001D10Rik 1110005F07Rik 1110011K10Rik 1110013G13Rik 1110015E22Rik 1110017C15Rik 1110020A09Rik 1110021E09Rik 1110021H02Rik 1110025I09Rik 1110028N05Rik 1110030H02Rik 1110030H10Rik 1110030H18Rik 1110030J09Rik 1110030K22Rik 1110030…
310	V$MEF3_B: MEF-3	132	132	4378	353	11308	-4.86	0.0	0.43	0.0	1110011K10Rik 1700007D05Rik 2310044D20Rik 2510010F15Rik 2610040E16Rik 4921508O11Rik 5730409F24Rik A530065E19Rik Abi1 Actn2 Actr6 Adra1b Akap8 Aldoa-ps2 Amac1 Ammecr1 Arhgef16 Asb17 Atp11a BC003940 BC011248 BC024997 BC040823 Baiap2 Bicd1 C8b Cacng1 Caml Ccs Chpt1 Cks1b Cldn7 Cml4 Cnot8 Copg Cpeb4 Crb3 D6Ertd253e D8Ertd812e Dcxr Ddx18 Dhodh Dhps Dnmt3b Dpep1 Dusp18 Eef1a1 Elf3 Emid2 Eps8l2 Esd Ethe…
311	V$PPARA_02: PPAR-alpha:RXR-alpha heterodimer (peroxisome proliferator activated factor alpha:retinoid X receptor alpha)	134	134	4376	350	11311	-4.9	0.0	0.58	0.0	1010001D01Rik 1110035L05Rik 1300013B24Rik 1500016L11Rik 1700095F04Rik 2310044D20Rik 2700087H15Rik 4921508O11Rik Actl6a Akr1c18 Angpt4 Ankrd33 Ap4m1 Apba2 Apoc2 Arfrp1 Atp5h B230208J24Rik BC003267 BC011426 BC017634 BC017643 BC022146 BC031593 Bbs2 Bop1 Cblc Cdc42se2 Chi3l1 Cks1b Clca2 Col18a1 Commd5 Csh2 Ctsc Cyp4f15 Dbt Dmbt1 Dp1l1 E2f5 Eef1g Ehd3 Ela1 Elp4 Evi5 Exoc7 F11 Fhl4 Fkbp11 Foxi1 Foxm1 F…
312	V$STAT5B_01: signal transducer and activator of transcription 5b	87	87	4423	242	11419	-4.93	0.0	0.3	0.0	1500040F11Rik 2310034L04Rik 2410018G23Rik 2700069A02Rik 2810021O14Rik 4633402D15Rik 4930579A11Rik Agc1 BC005752 BC010462 Bex2 Bxdc1 Cab39l Casp11 Cckar Ccnb2 Chchd1 Chchd4 Cited4 Clca2 Commd9 Crbn D11Moh34 Dedd Dgkq Elf4 Emb Etfdh Ethe1 Exosc4 F7 Fastk Fga Gif Gnl3 Gpr19 Gtlf3a Hist1h1e Hivep2 Hmgb2 Hoxb4 Hrmt1l2 Klra12 Lrig1 Mat1a Mbtd1 Mds1 Mef2a Mos Mrpl50 Mtnr1a Muted Ndrg3 Ndufa3 Nek3 Pbk Pd…
313	V$FREAC4_01: Fork head RElated ACtivator-4	54	54	4456	120	11541	-4.94	0.0	1.62	0.75	5730537D05Rik 9330161F08Rik Arl5 Atp4a Brrn1 Cacng7 Ccbl2 Cenpf Clca1 Ctgf D630045E04Rik Dffa Dusp24 E2f5 Elk4 Enpp2 Fabp2 Fbxo16 Fsip1 G0s2 Glrx2 Gpm6b Kap Kif20a March2 Marveld2 Mmp7 Mup4 Myd116 Nfatc3 Ninj2 Numb Osbpl1a Pcdh15 Pdgfc Plekha4 Pof1b Prkra Psmf1 Rpl36 Sept7 Slc25a14 Ssx2ip Stard10 Stard3nl Stau1 Tac1 Tcf1 Tm4sf3 Tmem37 Utrn Vps24 Vrk1 Zfp286
314	V$GNCF_01: GCNF (germ cell nuclear factor)	21	21	4489	74	11587	-4.95	0.0	0.09	0.0	BC010304 BC010801 BC025519 BC031593 Brp44l Cebpz Dub1 Gosr1 LOC380969 Lrba March2 Mycbp Nkd2 Nmnat3 Ppie Rds Sgpl1 Slc5a8 Smyd5 U2af1 Wbp11
315	V$RORA2_01: RAR-related orphan receptor alpha2	57	57	4453	167	11494	-4.97	0.0	0.21	0.0	1700013H19Rik Akr1b7 Apoh Arl6ip4 Arntl BC019755 Bhmt Bub1b Bxdc1 C030002N13Rik Cacng7 Catns Chrnb2 Clec1b Cth Cyp2a12 Cyp2c44 Defb7 Elys Foxj1 Gsg2 Hmgcr Hmmr Itih2 Kif5b March7 Med28 Mgea5 Mrpl53 Mrps17 Ms4a3 Nrgn Nrl Nxt1 Parg Pigm Plekhh2 Pln Ppp2ca Prom1 Rabggtb Sh3d19 Slamf7 Slc22a2 Slc26a8 Snrpb2 Sprr2a Ssx2ip St13 St3gal4 Suv39h1 Trappc5 Umpk Unc5c Usp36 Wnt3 Zfhx4
316	V$MEIS1BHOXA9_02: Meis-1b:HOXA9 heterodimeric binding	59	59	4451	134	11527	-4.99	0.0	1.5	0.65	1200009K13Rik 2610528M18Rik 4833441J24Rik 4933416E05Rik AF366264 Adrm1 Akr1b7 Alx4 Amd1 Atoh7 BC027061 Bbs2 Brp16 Cdc5l Chrna6 Cnih2 Cpe Crbn Cyp3a13 D7Bwg0611e DXImx40e Dp1l1 Enpp1 Fbxo32 Fhl4 Gemin6 Gtf2e2 H2afz Hes3 Il1f9 Ipp Jam3 Lhx3 Mc3r Ms4a11 Ms4a6d Msi2h Myo6 Nck2 Nr0b1 Nusap1 Ogt Olfr480 Pcsk4 Pcx Pde6h Pdhb Pgc Polr2h Prkcabp Prl Ptdsr Samd11 Sara2 Sf3a1 Slc6a20 Stam Tjp4 Tob2
317	V$AR_03: is recognized by androgen reseptor	89	89	4421	228	11433	-5.1	0.0	0.71	0.07	1110035L05Rik 1110063F24Rik 1700007D05Rik 2310008M20Rik 2810004N20Rik Abcg5 Adam3 Angpt4 Anxa10 Apoh B3galt3 BC003885 BC010304 Brca1 Bub1b Cap2 Carm1 Casp8ap2 Ccdc2 Ccnt2 Cdca1 Chkb Coil D13Wsu64e Derl1 Dhodh Dnajc5 Dsip1 E030034P13Rik Egr1 Eif1ay Fgfr1op2 Gja12 Gmfb Golph4 Gstp1 Gtf3c2 Hemgn Ier3ip1 Ipp Irf6 Irx5 Itih2 Kcnk1 Kcnq2 Kctd9 Keg1 Lcn2 Lcn3 Lef1 Mgea6 Mthfd2 Nars Nat2 Ndufb8 Pip Pla2g…
318	V$PR_01: high affinity binding sites for progesterone receptor	81	81	4429	202	11459	-5.12	0.0	0.88	0.2	1110025I09Rik 1110063F24Rik 1700007D05Rik 2610511E22Rik Abcg5 Adam3 Agtrap Angpt4 Anxa10 Apoh B3galt3 BC010304 Bid3 Bnip1 Bub1b C8b Cap2 Capns1 Cdca1 Clk4 Cntf Coch Crp Derl1 Dhodh Dnajc5 Dsip1 Eef1g Eif1ay Fastk Gmfb Golph4 Gpx5 Gtf3c2 Gzmk Ier3ip1 Irf6 Irx5 Kctd9 Keg1 Klk24 Lcn2 Lcn3 Lef1 Map3k2 Mgea6 Mlph Mthfd2 Nat2 Ndufb8 Nr4a1 Pbp2 Pdcd2 Pla2g2f Pmaip1 Polr3c Ppp3r1 Ppp4r2 Psmd11 Ptges2 Pth…
319	V$SRF_01: serum response factor	2	2	4508	17	11644	-5.13	0.0	0.02	0.0	Ceacam11 Nr2f6
320	V$CDP_02: transcriptional repressor CDP	49	49	4461	112	11549	-5.15	0.0	1.35	0.54	3110005O21Rik BC008163 BC021921 Cacna1c Carf Ccng2 Chrnb3 Cldn18 Clns1a Cse1l Cyba D9Wsu20e Fcer2a Foxg1 Fscn3 Galnt10 Hnmt Hs2st1 Il17rc Itgb1bp1 Kcnd2 Metap1 Mrps23 Msln Nrtn Nup155 Odf1 Pcbp4 Pla2g2f Plrg1 Polr2c Pth Rab40c Rab9 Rnpc1 Samd11 Sep15 Sept7 Sh3md1 Slc15a2 Slc22a17 Snrp1c Snx1 V2r1b Wdr12 Xtrp3s1 Zfp312 Zfp639 Zfx
321	V$POU3F2_02	26	26	4484	84	11577	-5.16	0.0	0.14	0.0	AI413631 Angptl3 Atp13a1 BC016226 Col25a1 Col4a6 Cstf2t Defb35 Dlx1 Es1 Fbxo8 Grinl1a Hist1h2bc Klra5 Lancl2 Myom2 Nck2 Nras Odag Oprk1 Ptges Rps25 Srgap2 Sult1c2 Tdo2 Vps4a
322	V$SREBP1_02: sterol regulatory element-binding protein 1	22	22	4488	73	11588	-5.21	0.0	0.13	0.0	1810017F10Rik Chrnb4 Cubn Fxyd6 Galnt7 Homer2 Krt2-10 Krtcap2 Mcam Mtch2 Nat1 Ncstn Rai1 Rap2ip Rent1 Spna1 Ssr2 Tas1r2 Tbc1d10 Tgm2 Timm10 Tubgcp5
323	V$HEN1_02: HEN1	56	56	4454	134	11527	-5.22	0.0	1.08	0.34	2810475A17Rik Anxa4 Asb9 B4galt3 Baiap2l1 Capns1 Cfl1 Chchd5 Clic3 Commd2 Csmd1 Ctbp2 Cyp26a1 Dsip1 Fbl Fbln2 Fbn1 Gas2 Gpr12 Grik5 Gtf2h3 Idh3a Ifnb1 Kcna5 Klf1 Mrpl14 Mrpl18 Muted Nfil3 Numbl Pbef1 Phf10 Pnoc Pou2f3 Pte1 Ptgds Rad51ap1 Ramp1 Rnf11 Sara2 Sec14l4 Sec61a1 Serpina12 Serpine2 Solt Sprrl2 Sui1-rs1 Tinf2 Tmod2 Tusc4 Twist2 Ube2c Vdac2 Xpo4 Zfp64 Zmym1
324	V$CAAT_C: Retroviral CCAAT box	38	38	4472	84	11577	-5.22	0.0	1.43	0.61	1100001D10Rik 1110011K10Rik 1110028N05Rik Adk Ascc2 Cab39l Canx Cdkn2d Chek2 Crabp2 D11Ertd99e D1Wsu40e Ddx39 Ddx4 Ect2 Elf5 Es1 Hapln2 Hdac6 Hdhd4 Hibch March2 Myh6 Ncoa6ip Pacrg Pold2 Rerg Rpa2 Rpl28 Sec61g Solt Stard4 Tat Tes Trf Trib1 Twist2 Zfhx4
325	V$R_01: Epstein-Barr virus transcription factor R	65	65	4445	174	11487	-5.23	0.0	0.48	0.0	0610006O14Rik 1110030H18Rik 2310034L04Rik 4633402N23Rik Abcd3 Ap4m1 Ass1 BC010304 BC017634 BC025462 BC031140 BC038286 Banf1 Bzw1 C77668 Cacna2d3 Cldn7 Dbt Dip3b Efna4 Eif3s2 Epha8 Fgfbp1 Fxyd6 Ga17 Gng10 Gnl3 Golga5 Gulo Htr6 Kcnh1 Keap1 Krt2-10 Laf4l Ly75 Mcmdc1 Me2 Mmp13 Mpdu1 Mta3 Ncdn Nfia Nif3l1 Noc4 Parg Phf10 Pip Plcb3 Plxnb2 Ppp2ca Rbm16 Rnf2 Serhl Shmt2 Slk Snx16 Sox21 Tcl1 Tmod3 Trib3 T…
326	V$HOX13_01: Hox-1.3	69	69	4441	176	11485	-5.23	0.0	0.72	0.08	1200009K13Rik 2310043N13Rik 4430402O11Rik 9830165K03Rik Alas2 Ap2s1 Arf2 Atf2 BC038286 Bcl2l11 Birc6 C8a Cacna1d Canx Cbll1 Cd5l Chd1l Clns1a Cplx1 Crlf3 Cxxc5 Cyp2c29 Cyp2c55 Cyp3a25 D19Ertd144e Dbr1 Ddb2 Defb13 Dnajc7 Elf1 Elovl6 Fbxo3 Fgd3 Gtlf3a Kcne4 Krt1-23 Lactb2 Lasp1 Lgals3 Map2k3 Mgea6 Mrpl24 Msh3 Msh6 Mta3 Myo6 Naglu Pdcd2 Pde9a Pet2 Ppp1r8 Ppp2r1a Pstpip1 Rab27b Rabl4 Rbbp9 Rbks Rpa2 …
327	V$POLY_C: Retroviral Poly A signal	67	67	4443	177	11484	-5.23	0.0	0.54	0.0	1500006O09Rik 2610036F08Rik Aadac Abcb11 Art5 Atp2a2 Casp12 Casp6 Ccne2 Chc1l Chrdl1 Col11a1 Commd9 Cxxc5 Cyp4a10 Dhrs1 Dtymk Edg4 Edil3 Es22 Esco1 Faah Fmr1 Fts Gltscr2 Gng11 Gtf2h2 Hpxn Ifrg15 Insm1 Lamc2 Mgea5 Mgea6 Mkln1 Nfatc2ip Npy5r Nr3c1 Nutf2 Pafah1b3 Pcdhb4 Phc1 Plek2 Plekhe1 Prom2 Prrg2 Prss16 Ptpn12 Pum2 Rad1 Rbbp9 Rnf8 Rnmtl1 Rshl1 Saa3 Slc1a1 Slc27a5 Slc39a8 Sncaip Spry1 St6galnac4 …
328	V$MIF1_01: MIBP-1 / RFX1 complex	52	52	4458	146	11515	-5.23	0.0	0.33	0.0	1700022N24Rik 2610027O18Rik 4930449E07Rik Abcg1 Adam21 Afg3l1 Atp6v1b1 Baiap2 Cacna2d1 Cacybp Camsap1 Cpeb2 Cxcr4 Cyp2s1 Dstn E2f5 Elovl6 Ethe1 Fbs1 Fbxo31 Gpr19 Grik5 Grip1 Gtf3c4 Hcrt Kif17 Net1 Nrtn Oas1h Oprl1 Orm1 Orm2 Pla2g1b Plek2 Pole3 Polr2g Ppef2 Psg18 Rfc5 Ribc1 Riok2 Rnf25 Sh3kbp1 Slc24a1 Slc7a11 Snrp116 Spa17 Tekt2 Tm4sf8 Tmprss5 Trim34 Ubb
329	V$AHRARNT_02: aryl hydrocarbon receptor:Arnt heterodimers, fixed core	7	7	4503	8	11653	-5.3	0.0	2.36	1.35	Atoh1 Hipk3 Nomo1 Pcbp2 Pias4 Prkrir Zfp131
330	V$MEIS1AHOXA9_01: Meis-1a:HOXA9 heterodimeric binding	49	49	4461	121	11540	-5.36	0.0	0.86	0.19	4833441J24Rik 4930442L21Rik AF366264 AI325464 Adrm1 Akr1d1 Alx4 Ankib1 Butr1 Cdc5l Cdh20 Chrna4 Churc1 Clec4g Cops2 Cryl1 Dnaja2 Dnajc3 Dpysl5 Fbxo32 Ggcx Gna14 Gpr33 Grik5 Isg20 Kpna3 Lad1 Mc3r Myo6 Nkx2-5 Nr0b1 Nrl Ogt Olfr480 Prkcabp Psma1 Psma2 Reg3a Rfrp Ruvbl1 Sacm1l Samd11 Slc25a20 Suclg1 Tjp4 Tll2 Tm4sf13 Tob2 Tslp
331	V$BEL1_B: Bel-1 similar region	11	11	4499	17	11644	-5.37	0.0	2.04	1.1	1190003K14Rik AI481750 C730036B14Rik Cryaa Csnk1e Gadd45gip1 Ier3ip1 S100g Tcp11 Xlkd1 Zmynd10
332	V$HSF_Q6	42	42	4468	117	11544	-5.39	0.0	0.37	0.0	1110056N09Rik Aldh1b1 Atp4a B7h3 BC027061 Chga Chrna6 Cryab Dcxr Dhodh Dlx5 Eif5 Enpp1 Gabrp Gp1ba Gucy1b3 Itih4 Jup Lef1 Lrrc1 Msl31 Nnat Noc4 Nutf2 Pbsn Plod2 Psma6 Ptdsr Rbm16 Rpl7a Rps13 Serpinf2 Slc33a1 Slc6a13 Snf1lk Surf5 Tgds Timm10 Ttc1 Vipr1 Wtap Zmat2
333	V$EGR3_01: early growth response gene 3 product	50	50	4460	131	11530	-5.39	0.0	0.58	0.0	1110038M16Rik 1700025B16Rik 2410118I19Rik 4632409L19Rik Alg5 Aps Atf2 BC022224 C1galt1c1 C330023F11Rik D1Bwg0491e D9Wsu20e Dcps Dhcr7 Dlk1 E430021N18Rik Elk4 Erf Fbxo21 Fxr1h Gng12 Grin1 Ifrd1 Mogat2 Nab1 Nek3 Nkx6-1 Pgbpll Ppox Prpf4b Rabggtb Rai1 Ralb Rps27a Sgce Slc1a1 Slc25a14 Slc32a1 Slc7a6 Smyd5 Snrpe Snx11 Spcs1 Ssb4 Taf4a Tfdp1 Tieg1 Trim13 Zcchc3 Zfyve19
334	V$FXR_IR1_Q6	41	41	4469	113	11548	-5.42	0.0	0.41	0.0	2610027O18Rik 2610031L17Rik 2610311I19Rik Akap8 Atp5h Atp6v1c1 BC009118 C1qtnf4 Cdca4 Chkb Chrnb4 Crry Dag1 Eif3s6 Fabp6 Gabrr2 Hars Kctd1 Klk16 Ky Magoh Mkl1 Mrpl22 Mrps6 Pdk3 Prkcc Ptk6 Ptprm Rab3c Rai14 Rgs11 Scara3 Sfrs2ip Shoc2 Six6 Smn1 St3gal3 Tnnt1 U2af1 V1rd6 Zfp358
335	V$MYCMAX_01: c-Myc:Max heterodimer	40	40	4470	102	11559	-5.5	0.0	0.69	0.06	1110056N09Rik 4633402N23Rik Abcg2 Acat1 Acy1 Apg5l Asna1 BC004636 Catna2 Cd8b1 Cdw92 Cfdp1 D11Ertd498e Elavl4 Fbxl6 Gabarapl2 Glb1 Kcne3 Krt2-10 Mrpl18 Niban Nol5a Nup93 Nxf2 Pecr Plxnb2 Pon1 Qtrt1 Rab20 Rapsn Rcl1 Rnf138 Sgta Slc39a8 Slc7a7 Snx11 Tesk2 Tgfb2 Tnfsf13 Uble1a
336	V$EVI1_03: ectopic viral integration site 1 encoded factor	17	17	4493	55	11606	-5.55	0.0	0.19	0.0	Atp4a BC024502 Cald1 Cpa1 Dnahc5 Edg2 Has3 Kirrel1 Oprl1 Pkig Rfxap Slc27a5 Slc7a5 Tbl1x Tprt Ube1c Zfyve27
337	V$LXR_Q3	20	20	4490	60	11601	-5.65	0.0	0.28	0.0	4921513E08Rik Abca2 Apoc1 BC008163 Brms1 Csnk1g2 Gpr12 Hk2 Ly78 Matn4 Mipol1 Mrpl21 Nudt1 Rara Rent1 Slc16a8 Slpi Smarce1 Smc5l1 Wdfy1
338	V$DTYPEPA_B: poly A signal of D-type LTRs	22	22	4488	63	11598	-5.69	0.0	0.36	0.0	1110011K10Rik 2700075B01Rik Chga Col1a1 Cops4 Cryl1 D5Bwg0860e E030034P13Rik Epm2aip1 Esd Fts Gcs1 Hs3st3b1 Nnat Osbpl1a Phc1 Rhag Slc25a14 Slc35c2 Spag7 Thoc4 Trpc2
339	V$IRF2_01: interferon regulatory factor 2	8	8	4502	12	11649	-5.69	0.0	1.79	0.89	2210412K09Rik Dio2 Gsh1 Mat1a Pi4k2b Prss19 Seh1l Terf2ip
340	V$NRSE_B: neural-restrictive-silencer-element	8	8	4502	12	11649	-5.69	0.0	1.79	0.89	Chrnb2 Glra1 Grin1 Lhx3 Oscar Rap2ip Scamp5 Syt4
341	V$LXR_DR4_Q3	26	26	4484	70	11591	-5.69	0.0	0.5	0.0	0610011D08Rik 1100001D10Rik Apoc1 Atad1 BC007180 BC008163 Bhlhb5 Brms1 Crb3 Csnk1g2 Dkk3 Gpr12 Lcn4 Matn4 Mrpl21 Myo7b Nudt1 Rara Rpl13a Slc16a8 Slpi Smc5l1 Sp4 Trim35 Txnl2 Wdfy1
342	V$RSRFC4_01: related to serum response factor, C4	26	26	4484	68	11593	-5.71	0.0	0.58	0.0	Ank Arhgap10 Asb16 Avpi1 Brd7 Brunol4 Cidea Cops7a Elovl4 Glrb Gmfb Hdac7a Klf7 Klra5 Ky Ldh2 Nr4a1 Peg12 Ppp1r3a Psmb1 Ryr3 Sfrs3 Smyd1 Trim33 Zbed3 Zfp445
343	V$POU3F2_01	20	20	4490	46	11615	-5.77	0.0	0.98	0.26	Abpa Bpnt1 Brd7 Cacna2d1 Cdw92 Clca4 Dmc1h Ezh2 Fabp1 Ftsj1 Gabarapl1 Gtf2h1 Hus1 Naga Pde6a Reg3g Sec22l1 Slc16a7 Stxbp3 Tnfaip1
344	V$APOLYA_B: Avian C-type PolyA signal	14	14	4496	29	11632	-5.82	0.0	1.21	0.43	1110005F07Rik AI481750 Atp12a Cul2 Edaradd Elys Hars Med31 Nr0b1 Pnrc1 Slc12a2 Sult1e1 Xpc Zfp312
345	V$HMEF2_Q6: myocyte enhancer factor	16	16	4494	43	11618	-5.95	0.0	0.51	0.0	2610040E16Rik AI325464 Akap8l Bub1b Col13a1 Ctsk Fin15 Map2k5 Myl2 Polr2c Rbm16 Sdbcag84 Slitrk1 Spry1 Svs3 Zzz3
346	V$AR_02: high affinity binding sites for androgen receptor	15	15	4495	40	11621	-5.97	0.0	0.53	0.0	1110063F24Rik 1700007D05Rik Cap2 Derl1 Dnajc5 Gmfb Golph4 Lcn2 Nat2 Serpinf2 Slc30a2 Slc38a4 Sprr2d Tmprss4 Txnl2
347	V$AHR_01: aryl hydrocarbon / dioxin receptor	13	13	4497	30	11631	-6.01	0.0	0.86	0.19	2310056K19Rik AB041803 Acvr2 Camk2d Cdca4 Cox7a2 Fbxo21 Lztfl1 Prkg2 Rgs2 Sertad1 St3gal2 Tfam
348	V$NRSF_01: neuron-restrictive silencer factor	5	5	4505	8	11653	-6.26	0.0	1.26	0.47	Chrnb2 Gpr19 Grin1 Lhx3 Syt4
349	V$HMX1_01: H6 homeobox 3	6	6	4504	17	11644	-6.41	0.0	0.43	0.0	Camk4 Eif3s2 Gfra1 Grp58 Ky St8sia1
350	V$TAXCREB_02: Tax/CREB complex	6	6	4504	17	11644	-6.41	0.0	0.43	0.0	Camp Klhl7 Midn Nab1 Pkig Spfh1
351	V$EVI1_01: ectopic viral integration site 1 encoded factor	2	2	4508	2	11659	-6.67	0.0	1.17	0.39	1200016B17Rik Mrpl3
352	V$FOXP1_01	1	1	4509	0	11661	-6.82	0.0	1.28	0.48	AF233884
353	V$STAT3_01: signal transducer and activator of transcription 3	2	2	4508	4	11657	-6.94	0.0	0.63	0.01	1500040F11Rik 2700069A02Rik
354	V$AIRE_02	1	1	4509	2	11659	-7.25	0.0	0.47	0.0	Ptx3
