# Supplementary material for: A genomic analysis of mouse models of breast cancer reveals molecular features of mouse models and relationships to human breast cancer
Source: Breast Cancer Res. 2014 Jun 5;16(3):R59. doi: 10.1186/bcr3672 (PMC4078930; doi:10.1186/bcr3672)
Supplement: Additional file 2 — Fold change values organized by mouse tumor model type comparing the mouse model to all other types of mouse models. [file bcr3672-S2.zip › Additional_file_2/p53Mutant_t121_SAM/AdditionalFile50_p53Mutant_t121_SAM/p53_t121.txt]

Current settings
Input parameters
Data type?								Two class unpaired
Array or Seq data?								array
Arrays centered?								FALSE
Delta								0.004308999
Minimum fold change								0
Test statistic								standard
Are data are log scale?								TRUE
Number of permutations								100
Input percentile for exchangeability factor s0								Automatic choice
Number of neighbors for KNN								10
Seed for Random number generator								92490785
Computed values
Estimate of pi0 (proportion of null genes)								1.115
s0 percentile								5.001
False Discovery Rate (%)								110.6563244
List of Significant Genes for Delta = 0.004
Negative genes (9025) Downregulated in p53 mut T121 tumors
	Row	Gene ID	Gene Name	Score(d)	Numerator(r)	Denominator(s+s0)	Fold Change	q-value(%)	InverseFoldChange
	3607	1419643_s_at	4.804191221	-1.163511531	-1.164557319	1.000898821	0.446101122	110.6563244	2.241644218
	4483	1421001_a_at	5.842424938	-1.234146774	-1.149890653	0.931729254	0.450659387	110.6563244	2.218970754
	5597	1422308_a_at	5.341840738	-1.522436403	-0.982093543	0.645080176	0.506244578	110.6563244	1.975329798
	7550	1424594_at	5.185794716	-1.498806697	-0.944714542	0.630311129	0.519532339	110.6563244	1.924807997
	8764	1426147_s_at	6.372686383	-1.188768512	-0.875144312	0.736177231	0.545199328	110.6563244	1.83419155
	16451	1452793_at	5.982668557	-1.197417977	-0.849881319	0.709761616	0.554830376	110.6563244	1.802352651
	1626	1417459_at	2.165880522	-1.128392929	-0.826650764	0.73259123	0.563836679	110.6563244	1.773563228
	6410	1423261_at	4.841187979	-1.122775203	-0.793998328	0.707174798	0.576743471	110.6563244	1.733873117
	16544	1453317_a_at	4.213986557	-1.694706156	-0.782983402	0.462017205	0.58116374	110.6563244	1.720685465
	3711	1419764_at	1.274868775	-1.21826216	-0.775278381	0.636380581	0.584275872	110.6563244	1.711520272
	2860	1418818_at	5.025189444	-1.130198991	-0.762997775	0.675100386	0.589270613	110.6563244	1.697013187
	1442	1417256_at	4.707962104	-0.943399861	-0.754055292	0.79929553	0.592934525	110.6563244	1.686526856
	1729	1417569_at	5.400133048	-1.191768755	-0.738557697	0.619715607	0.599338228	110.6563244	1.668506952
	1728	1417568_at	5.329139223	-1.152052758	-0.722906795	0.627494523	0.605875471	110.6563244	1.650504184
	13771	1449212_at	3.840581055	-1.114449205	-0.705215137	0.632792534	0.613351018	110.6563244	1.630387773
	7904	1425032_at	3.662809005	-0.71129794	-0.699663952	0.983644001	0.615715609	110.6563244	1.624126439
	3168	1419153_at	3.326738692	-1.637435903	-0.689654001	0.421179235	0.620002526	110.6563244	1.612896654
	13231	1448595_a_at	6.917176495	-1.036486368	-0.680211683	0.656266888	0.624073699	110.6563244	1.60237485
	3577	1419608_a_at	4.355172853	-1.170400456	-0.678310906	0.579554547	0.624896469	110.6563244	1.600265082
	177	1415905_at	3.556009766	-1.49679412	-0.67106566	0.448335313	0.628042607	110.6563244	1.592248662
	10133	1428209_at	6.646649934	-1.012293003	-0.66451672	0.656447015	0.630900011	110.6563244	1.585037222
	1561	1417388_at	5.351561474	-1.227387197	-0.664043687	0.541022172	0.631106905	110.6563244	1.584517603
	9200	1426712_at	5.191711385	-0.979246806	-0.658097323	0.672044391	0.63371351	110.6563244	1.578000129
	11277	1434323_at	7.169498259	-1.666751857	-0.654499165	0.392679427	0.635295998	110.6563244	1.574069416
	11278	1434324_x_at	7.161302944	-1.667373197	-0.644929881	0.38679396	0.639523873	110.6563244	1.563663286
	3167	1419152_at	2.794778329	-1.575655698	-0.63038339	0.400076864	0.646004719	110.6563244	1.547976307
	13994	1449461_at	5.386694365	-1.000037079	-0.602252025	0.602229695	0.658724893	110.6563244	1.518084424
	9555	1427247_at	5.980171386	-1.205778371	-0.598540891	0.496393786	0.660421553	110.6563244	1.51418438
	6560	1423437_at	5.658038453	-1.062270797	-0.591342264	0.556677511	0.663725099	110.6563244	1.50664786
	10834	1431900_a_at	3.446248706	-1.397943181	-0.584872379	0.418380652	0.666708313	110.6563244	1.499906302
	6559	1423436_at	5.911461256	-1.026909066	-0.583262772	0.567978987	0.667452571	110.6563244	1.498233797
	17597	1460442_at	6.797805991	-1.4367258	-0.581376892	0.404654035	0.66832563	110.6563244	1.496276597
	2463	1418374_at	8.066998138	-1.06322199	-0.579506311	0.545047334	0.669192736	110.6563244	1.4943378
	4771	1421337_at	3.431236878	-1.48669713	-0.571862024	0.384652673	0.672747941	110.6563244	1.486440818
	9802	1427614_at	3.265314231	-1.068369863	-0.569653258	0.533198547	0.673778707	110.6563244	1.484166819
	4772	1421338_at	3.513046317	-1.476009492	-0.568972766	0.385480425	0.674096591	110.6563244	1.48346693
	8300	1425546_a_at	6.09539618	-0.987145294	-0.567701595	0.575094263	0.674690805	110.6563244	1.48216041
	1721	1417561_at	3.094521434	-0.883052032	-0.563811007	0.638479939	0.676512733	110.6563244	1.478168779
	14896	1450684_at	4.745154742	-0.870079997	-0.56373808	0.647915229	0.676546931	110.6563244	1.478094061
	5856	1422607_at	4.892546946	-0.865914077	-0.562965039	0.650139608	0.676909543	110.6563244	1.477302263
	6722	1423627_at	3.961610778	-1.16580379	-0.557437947	0.478157604	0.679507817	110.6563244	1.471653415
	7474	1424502_at	5.255594059	-1.101283367	-0.556441104	0.505266056	0.679977491	110.6563244	1.470636914
	15518	1451424_at	3.663519059	-0.940280066	-0.553675527	0.588841078	0.681282225	110.6563244	1.467820475
	1938	1417795_at	2.466465863	-0.974958376	-0.552673322	0.566868633	0.68175566	110.6563244	1.46680117
	7596	1424647_at	3.759049143	-0.941813468	-0.550889839	0.584924571	0.682598979	110.6563244	1.464989007
	7353	1424351_at	5.069399445	-0.899092814	-0.549175362	0.610810534	0.683410651	110.6563244	1.46324907
	12970	1448314_at	6.710580585	-1.548361829	-0.54913448	0.354655139	0.683430018	110.6563244	1.463207606
	2499	1418412_at	4.011377552	-0.994188137	-0.541341086	0.544505679	0.687131875	110.6563244	1.455324715
	17594	1460432_a_at	4.945253816	-1.039216665	-0.538326508	0.518011812	0.68856917	110.6563244	1.452286921
	11337	1434523_x_at	4.925891361	-1.046689727	-0.535481204	0.511594974	0.689928516	110.6563244	1.449425523
	11035	1433531_at	4.566303106	-1.00592659	-0.535144596	0.531991699	0.690089508	110.6563244	1.449087384
	12635	1439268_x_at	4.87935846	-1.071068794	-0.535029754	0.499528842	0.690144443	110.6563244	1.448972038
	895	1416666_at	5.996331958	-1.046475632	-0.53361652	0.50991777	0.690820825	110.6563244	1.44755335
	16545	1453321_at	5.368891624	-1.080356341	-0.533250578	0.493587678	0.690996076	110.6563244	1.447186222
	9518	1427196_at	3.329292472	-1.067679037	-0.532057297	0.498330752	0.691567848	110.6563244	1.445989722
	2842	1418797_at	2.336435295	-1.297155056	-0.529967087	0.408561093	0.692570534	110.6563244	1.443896255
	15509	1451415_at	6.111321008	-1.32046482	-0.529612762	0.401080555	0.69274065	110.6563244	1.443541679
	3731	1419822_at	4.063752532	-1.036934135	-0.529052767	0.510208652	0.693009595	110.6563244	1.442981464
	15843	1451828_a_at	4.409093814	-0.991596509	-0.528797783	0.53327919	0.69313209	110.6563244	1.442726451
	6609	1423491_at	5.266791797	-1.260785102	-0.52765516	0.418513162	0.693681272	110.6563244	1.441584256
	9420	1427042_at	5.436598923	-0.953340863	-0.525213955	0.550919378	0.694856053	110.6563244	1.439146993
	15502	1451407_at	5.16118594	-1.029476242	-0.518490608	0.503645045	0.698101827	110.6563244	1.432455784
	2942	1418911_s_at	4.458632002	-0.979806294	-0.518008186	0.528684281	0.698335304	110.6563244	1.431976866
	1701	1417538_at	6.364215662	-1.429807109	-0.514704543	0.359981804	0.699936262	110.6563244	1.428701518
	15477	1451375_at	4.478686537	-0.924749607	-0.514661705	0.556541686	0.699957045	110.6563244	1.428659097
	14752	1450505_a_at	7.125325983	-1.263515896	-0.51332672	0.406268509	0.700605044	110.6563244	1.427337711
	13261	1448627_s_at	5.587643577	-1.234595591	-0.511009845	0.413908691	0.701731074	110.6563244	1.425047339
	1702	1417539_at	6.295387053	-1.421503957	-0.510576913	0.359180789	0.701941685	110.6563244	1.424619767
	7627	1424683_at	7.374955719	-1.264755348	-0.508963673	0.402420653	0.702727045	110.6563244	1.423027629
	3057	1419032_at	4.226220843	-0.900174634	-0.506957016	0.563176296	0.703705154	110.6563244	1.421049703
	12284	1438009_at	6.98909838	-1.142054029	-0.506021183	0.443079899	0.704161774	110.6563244	1.420128211
	16866	1455047_at	5.483088847	-1.266276508	-0.505751793	0.399400754	0.704293273	110.6563244	1.419863058
	3459	1419474_a_at	4.329994958	-0.918132975	-0.504576709	0.549568225	0.704867157	110.6563244	1.418707043
	10646	1431078_at	5.041721528	-1.286074676	-0.502374048	0.390625877	0.705944148	110.6563244	1.416542658
	3460	1419475_a_at	4.440633069	-0.910577086	-0.501177626	0.550395605	0.706529828	110.6563244	1.415368411
	6608	1423490_at	5.510103407	-1.253492842	-0.500847254	0.399561319	0.706691639	110.6563244	1.415044334
	88	1415802_at	5.949409484	-1.060410299	-0.49920986	0.470770475	0.707494158	110.6563244	1.413439233
	4237	1420712_a_at	4.903219632	-1.181370497	-0.498271687	0.421774277	0.707954385	110.6563244	1.412520384
	3702	1419755_at	3.351629489	-0.864180111	-0.496072873	0.574038752	0.709034203	110.6563244	1.410369198
	13114	1448470_at	3.519913416	-0.967994001	-0.495293746	0.511670265	0.709417219	110.6563244	1.409607735
	4403	1420900_a_at	6.003372273	-1.372864655	-0.493662654	0.359585813	0.710219731	110.6563244	1.408014951
	3524	1419549_at	7.358351495	-0.795877739	-0.493515325	0.620089369	0.710292263	110.6563244	1.407871172
	15610	1451537_at	4.8416594	-0.687425233	-0.492025579	0.715751408	0.711026099	110.6563244	1.406418135
	3054	1419029_at	5.570364281	-1.195931232	-0.487761553	0.407850837	0.713130714	110.6563244	1.402267467
	8792	1426188_s_at	3.304681021	-0.849368419	-0.48726165	0.573675262	0.713377861	110.6563244	1.401781656
	13721	1449154_at	5.381803187	-0.709535578	-0.485993224	0.684945531	0.714005344	110.6563244	1.400549743
	13369	1448752_at	6.707791279	-0.918832784	-0.484758433	0.527580689	0.714616716	110.6563244	1.399351537
	2671	1418599_at	5.482527142	-0.710297415	-0.483601447	0.680843598	0.715190041	110.6563244	1.398229761
	11085	1433674_a_at	5.621695309	-1.350259916	-0.481145125	0.356335191	0.716408756	110.6563244	1.39585117
	12666	1439399_a_at	5.57488372	-1.361161592	-0.479985967	0.352629673	0.716984598	110.6563244	1.3947301
	16773	1454703_x_at	5.271048773	-1.359392445	-0.479041209	0.352393609	0.717454274	110.6563244	1.393817051
	4517	1421038_a_at	5.067849193	-0.978979759	-0.478925776	0.489209069	0.717511681	110.6563244	1.393705534
	3055	1419030_at	5.444977808	-1.162485066	-0.478424596	0.411553327	0.717760982	110.6563244	1.393221456
	13871	1449324_at	5.57824934	-1.157247756	-0.476640037	0.411873805	0.718649374	110.6563244	1.391499159
	4402	1420899_at	5.810578268	-1.373340419	-0.476557789	0.347006308	0.718690346	110.6563244	1.391419832
	12643	1439364_a_at	3.765799944	-0.858585716	-0.476448647	0.554922633	0.718744718	110.6563244	1.391314573
	12175	1437658_a_at	5.303951388	-1.345979655	-0.476115446	0.353731533	0.718910736	110.6563244	1.390993276
	393	1416136_at	3.722319717	-0.855261864	-0.474940594	0.555315997	0.719496416	110.6563244	1.389860989
	11678	1435945_a_at	5.277194915	-0.967640842	-0.474120767	0.489975977	0.719905394	110.6563244	1.389071409
	11073	1433645_at	6.164407521	-1.33560231	-0.474035423	0.354922584	0.719947982	110.6563244	1.38898924
	11086	1433675_at	5.522259379	-1.347648281	-0.47195336	0.350205144	0.720987743	110.6563244	1.38698613
	13169	1448528_at	5.468876671	-1.398742685	-0.466313501	0.333380475	0.723811783	110.6563244	1.381574635
	11395	1434736_at	3.965273899	-0.99528979	-0.4656694	0.467873181	0.724135006	110.6563244	1.380957959
	15284	1451139_at	4.338642981	-0.959956086	-0.465248393	0.484655913	0.724346353	110.6563244	1.380555028
	17712	1460746_at	4.059563865	-1.136863603	-0.464487383	0.408569138	0.724728542	110.6563244	1.379826987
	1423	1417235_at	5.276056987	-0.95384344	-0.463260265	0.485677466	0.725345238	110.6563244	1.378653842
	6935	1423865_at	5.831976144	-1.288288392	-0.459388512	0.356588257	0.727294458	110.6563244	1.374958917
	7949	1425083_at	3.241012921	-1.227039634	-0.456631138	0.372140496	0.728685841	110.6563244	1.372333514
	1424	1417236_at	5.226284683	-0.942143449	-0.456419424	0.484447909	0.728792782	110.6563244	1.37213214
	15289	1451144_at	4.36700757	-1.321466796	-0.456403643	0.34537655	0.728800754	110.6563244	1.372117131
	13023	1448370_at	3.8270434	-1.166864615	-0.456238747	0.390995443	0.728884059	110.6563244	1.371960311
	16357	1452592_at	3.830504117	-0.823613092	-0.456080496	0.553755762	0.728964016	110.6563244	1.371809827
	12392	1438380_at	2.194420953	-1.014829025	-0.455245312	0.448593113	0.729386139	110.6563244	1.371015909
	11394	1434735_at	3.960289579	-0.98313819	-0.455168991	0.462975598	0.729424725	110.6563244	1.370943382
	8523	1425835_a_at	4.41094487	-1.25748601	-0.454356676	0.361321456	0.729835546	110.6563244	1.370171685
	6836	1423752_at	3.001123155	-1.024018019	-0.454253475	0.443599103	0.729887756	110.6563244	1.370073674
	5973	1422741_a_at	4.20810237	-1.22923911	-0.452554481	0.368158218	0.730747817	110.6563244	1.368461153
	4620	1421152_a_at	3.861552323	-1.38804468	-0.450891986	0.324839677	0.731590382	110.6563244	1.36688511
	617	1416371_at	5.301184731	-0.730933306	-0.450622865	0.616503396	0.731726866	110.6563244	1.366630155
	4203	1420673_a_at	5.642293276	-0.812413063	-0.449607577	0.553422387	0.732241996	110.6563244	1.365668734
	5270	1421930_at	2.994857398	-1.226581796	-0.448578461	0.365714266	0.732764511	110.6563244	1.364694912
	10604	1430820_a_at	4.45724196	-1.264723209	-0.447952387	0.354190058	0.733082572	110.6563244	1.364102815
	12570	1438968_x_at	5.643914809	-0.875485904	-0.447522783	0.511170746	0.733300901	110.6563244	1.363696674
	7749	1424838_at	4.483013647	-0.960316887	-0.447098093	0.465573499	0.733516796	110.6563244	1.363295299
	12393	1438381_x_at	2.470287064	-1.011225012	-0.446390472	0.441435355	0.733876664	110.6563244	1.362626786
	9154	1426647_at	5.515598487	-1.503130102	-0.446385015	0.296970312	0.73387944	110.6563244	1.362621632
	17560	1460383_at	3.940998962	-1.403692618	-0.446082621	0.317792239	0.73403328	110.6563244	1.362336051
	13168	1448527_at	5.852910026	-1.38000456	-0.444973842	0.322443748	0.734597636	110.6563244	1.361289434
	5271	1421931_at	2.882574842	-1.210997543	-0.443821536	0.366492516	0.735184606	110.6563244	1.360202583
	13536	1448938_at	5.362375504	-1.233510339	-0.442819415	0.358991247	0.735695455	110.6563244	1.359258091
	15363	1451236_at	3.626059883	-0.871696437	-0.440903462	0.505799317	0.736673136	110.6563244	1.357454143
	12627	1439258_at	6.016962479	-1.187196524	-0.440900079	0.371379186	0.736674863	110.6563244	1.357450959
	16176	1452299_at	5.883986926	-1.184389303	-0.440625474	0.37202757	0.736815096	110.6563244	1.357192605
	12759	1448031_at	3.89096214	-1.37665722	-0.437539942	0.317827805	0.73839263	110.6563244	1.354293041
	2581	1418499_a_at	3.195295543	-0.991926857	-0.436997078	0.440553731	0.738670528	110.6563244	1.353783537
	740	1416504_at	3.699521725	-1.159311425	-0.436889596	0.376852662	0.738725561	110.6563244	1.353682683
	3589	1419621_at	3.545059859	-1.076443159	-0.436646104	0.405637864	0.738850251	110.6563244	1.353454233
	13798	1449243_a_at	7.872552861	-1.507419856	-0.43655832	0.289606322	0.738895209	110.6563244	1.353371882
	10385	1429270_a_at	4.729581892	-1.204219879	-0.436249133	0.362267008	0.739053581	110.6563244	1.353081869
	1763	1417604_at	5.492825147	-1.280797104	-0.435462532	0.339993377	0.739456645	110.6563244	1.352344329
	6094	1422878_at	5.386999348	-1.391355292	-0.434435089	0.312238787	0.739983451	110.6563244	1.351381574
	1967	1417824_at	3.956479881	-1.154871525	-0.434351728	0.376103937	0.740026209	110.6563244	1.351303491
	15455	1451349_at	3.921341349	-1.310539697	-0.434256398	0.33135692	0.74007511	110.6563244	1.351214203
	1764	1417605_s_at	5.542276855	-1.277001168	-0.434054865	0.339901698	0.7401785	110.6563244	1.351025463
	5733	1422470_at	7.064155983	-1.006756128	-0.433834962	0.430923587	0.74029133	110.6563244	1.350819547
	13986	1449453_at	3.865245712	-0.835819437	-0.43298281	0.518033908	0.740728725	110.6563244	1.350021899
	2723	1418658_at	5.858802068	-1.166182589	-0.432433996	0.370811569	0.741010558	110.6563244	1.349508436
	6494	1423353_at	4.578377974	-1.084440706	-0.431454135	0.397858668	0.741514015	110.6563244	1.348592178
	1966	1417823_at	4.342200348	-1.161985742	-0.429593616	0.369706443	0.742470898	110.6563244	1.346854136
	14898	1450686_at	3.757157582	-1.141361711	-0.428300794	0.375254216	0.743136536	110.6563244	1.345647739
	15026	1450839_at	8.023649592	-0.953591748	-0.428001418	0.448830875	0.743290762	110.6563244	1.345368531
	1971	1417828_at	3.578009424	-1.25046428	-0.427917947	0.342207254	0.743333768	110.6563244	1.345290694
	15915	1451935_a_at	5.721089883	-0.849748016	-0.427888073	0.50354701	0.743349161	110.6563244	1.345262836
	14144	1449699_s_at	2.452224069	-1.187034492	-0.427454582	0.360102916	0.74357255	110.6563244	1.344858682
	1760	1417601_at	4.050245986	-0.896915919	-0.426781979	0.475832762	0.743919294	110.6563244	1.344231838
	14035	1449508_at	3.940000063	-1.276944994	-0.426675657	0.334137852	0.743974121	110.6563244	1.344132776
	10864	1432043_at	6.323916797	-1.210905802	-0.425803179	0.351640217	0.744424179	110.6563244	1.34332015
	11842	1436736_x_at	8.011049455	-0.945299293	-0.425485374	0.450106519	0.744588183	110.6563244	1.343024268
	26	1415705_at	5.85124621	-1.514279856	-0.425470684	0.280972293	0.744595765	110.6563244	1.343010593
	1980	1417837_at	3.845413301	-0.94977155	-0.425245633	0.44773465	0.744711926	110.6563244	1.342801108
	6493	1423352_at	4.579168474	-1.06055454	-0.424789094	0.400534888	0.744947627	110.6563244	1.342376248
	13987	1449454_at	3.697792518	-0.818739062	-0.424104517	0.51799717	0.745301197	110.6563244	1.341739425
	14519	1450220_a_at	5.238343787	-0.879201611	-0.423506829	0.481694783	0.745610029	110.6563244	1.341183676
	5725	1422460_at	5.215605356	-1.222886572	-0.423192461	0.346060273	0.745772518	110.6563244	1.34089146
	6573	1423450_a_at	4.64553525	-0.734264789	-0.42272312	0.575709372	0.746015174	110.6563244	1.340455309
	9455	1427094_at	5.482588003	-1.160002083	-0.421871561	0.363681727	0.746455644	110.6563244	1.33966433
	4218	1420688_a_at	4.564436429	-0.888623323	-0.419677317	0.47227808	0.747591817	110.6563244	1.337628338
	4027	1420467_at	3.35257833	-1.135544176	-0.419432335	0.369366814	0.747718775	110.6563244	1.337401217
	14764	1450522_a_at	6.929140939	-1.218672207	-0.418571617	0.343465302	0.748165	110.6563244	1.336603556
	6915	1423841_at	4.062219413	-1.285263278	-0.41759504	0.324910116	0.748671614	110.6563244	1.335699099
	6790	1423702_at	6.983485659	-1.227232185	-0.417196034	0.339948739	0.748878702	110.6563244	1.335329736
	2789	1418733_at	4.329745384	-0.808177399	-0.415359245	0.513945633	0.749832756	110.6563244	1.333630723
	9153	1426646_at	5.899179523	-1.49052153	-0.415093946	0.278489064	0.749970656	110.6563244	1.333385502
	4213	1420683_at	3.918249585	-0.848210282	-0.415050884	0.489325457	0.749993042	110.6563244	1.333345703
	7427	1424440_at	5.738133676	-1.208908314	-0.415038392	0.343316683	0.749999536	110.6563244	1.333334159
	13803	1449248_at	3.969531278	-1.200788844	-0.41497859	0.345588312	0.750030625	110.6563244	1.33327889
	5699	1422430_at	4.529270855	-1.115744256	-0.414746143	0.371721513	0.75015148	110.6563244	1.33306409
	16134	1452239_at	4.377750484	-1.125765283	-0.413494014	0.367300378	0.750802826	110.6563244	1.331907613
	13849	1449299_at	3.175611161	-1.094962352	-0.412810516	0.377008867	0.751158614	110.6563244	1.331276752
	5072	1421694_a_at	4.879418917	-0.794789269	-0.412741132	0.519308888	0.751194741	110.6563244	1.331212727
	9563	1427256_at	4.870425663	-0.780529296	-0.412502496	0.528490728	0.751319006	110.6563244	1.33099255
	4680	1421227_at	2.294002118	-0.701435052	-0.411203791	0.586232168	0.751995643	110.6563244	1.329794938
	9564	1427257_at	4.754584084	-0.798381958	-0.410855864	0.514610657	0.75217702	110.6563244	1.329474277
	5855	1422606_at	4.828021895	-0.741605226	-0.410538064	0.553580328	0.752342729	110.6563244	1.32918145
	377	1416118_at	5.325213369	-1.044737052	-0.410175008	0.39261076	0.752532081	110.6563244	1.328847002
	3243	1419241_a_at	3.107316114	-0.879822191	-0.410137379	0.466159393	0.75255171	110.6563244	1.328812342
	2084	1417957_a_at	4.887377101	-0.68889936	-0.408784225	0.593387437	0.753257885	110.6563244	1.327566588
	9439	1427075_s_at	5.221707119	-1.127204398	-0.407913241	0.361880456	0.753712779	110.6563244	1.326765351
	12026	1437220_x_at	6.108452869	-1.29603465	-0.407215576	0.314201149	0.754077351	110.6563244	1.326123903
	14477	1450171_x_at	2.270157882	-0.709240087	-0.406319272	0.572893833	0.754545983	110.6563244	1.325300276
	6788	1423700_at	4.885640242	-1.262420179	-0.405452328	0.321170665	0.754999541	110.6563244	1.324504117
	136	1415856_at	3.870002725	-0.680420337	-0.405336675	0.595715109	0.755060067	110.6563244	1.324397943
	3271	1419273_at	5.773811072	-1.15827569	-0.405240888	0.349865659	0.755110201	110.6563244	1.324310013
	10959	1432538_a_at	4.831681931	-1.261787409	-0.405239803	0.321163296	0.755110769	110.6563244	1.324309017
	7332	1424325_at	4.916507993	-1.247394513	-0.405171135	0.324813947	0.75514671	110.6563244	1.324245986
	15266	1451117_a_at	5.566986319	-1.041812499	-0.40493633	0.388684461	0.755269624	110.6563244	1.324030476
	902	1416676_at	5.700738918	-0.795967793	-0.404434283	0.508103829	0.755532498	110.6563244	1.323569804
	10262	1428669_at	5.544960036	-1.050285729	-0.40371607	0.384386895	0.755908716	110.6563244	1.322911059
	14349	1450011_at	5.894248096	-1.156222791	-0.403031286	0.348575801	0.756267598	110.6563244	1.322283279
	17192	1456266_at	6.909799466	-1.068476712	-0.402924776	0.377102066	0.756323433	110.6563244	1.322185663
	5989	1422758_at	3.413831123	-0.984042748	-0.40290585	0.409439377	0.756333355	110.6563244	1.322168318
	13832	1449281_at	4.84278905	-1.054076427	-0.402307326	0.38166808	0.756647197	110.6563244	1.32161991
	137	1415857_at	3.963656591	-0.671971791	-0.402062181	0.598331933	0.756775778	110.6563244	1.321395357
	5724	1422459_a_at	6.175489768	-1.283675181	-0.402003749	0.313166255	0.75680643	110.6563244	1.321341839
	8498	1425806_a_at	4.715459466	-1.103752159	-0.401537987	0.363793614	0.757050798	110.6563244	1.320915324
	14348	1450010_at	5.812776824	-1.158693727	-0.400663248	0.345788744	0.757509954	110.6563244	1.320114666
	9136	1426626_at	4.485981871	-1.360736744	-0.400592735	0.294394001	0.757546979	110.6563244	1.320050145
	3566	1419595_a_at	4.938823628	-0.946112205	-0.40002468	0.42280892	0.757845319	110.6563244	1.319530483
	14743	1450496_a_at	2.890682784	-1.137535026	-0.399586804	0.351274286	0.758075369	110.6563244	1.31913005
	11105	1433725_at	4.835970023	-0.99291227	-0.399366676	0.402217485	0.758191046	110.6563244	1.318928791
	8681	1426045_at	5.638345762	-0.785771398	-0.399317849	0.508185778	0.758216707	110.6563244	1.318884154
	4896	1421490_at	2.877759818	-0.764078034	-0.398563703	0.521626961	0.758613156	110.6563244	1.318194908
	5945	1422703_at	5.137055729	-1.008083903	-0.398320611	0.395126447	0.758740992	110.6563244	1.317972813
	2593	1418517_at	6.176513183	-0.918713331	-0.398008494	0.433223814	0.758905159	110.6563244	1.317687709
	12580	1438992_x_at	6.49586531	-1.174745386	-0.397643013	0.338492935	0.759097438	110.6563244	1.31735394
	5727	1422462_at	4.153189757	-1.12918259	-0.397080123	0.351652714	0.759393669	110.6563244	1.316840053
	13305	1448678_at	6.127481998	-1.231348132	-0.396561227	0.322054516	0.75966685	110.6563244	1.316366509
	2085	1417958_at	4.664063177	-0.680681147	-0.39547671	0.581001416	0.760238129	110.6563244	1.315377329
	9677	1427430_at	4.089427063	-1.192120661	-0.394633607	0.331034953	0.760682538	110.6563244	1.314608854
	1645	1417481_at	4.980399199	-0.883403364	-0.394043234	0.446051318	0.760993885	110.6563244	1.314071006
	4128	1420589_at	4.389242101	-0.914571383	-0.393773675	0.43055543	0.761136085	110.6563244	1.313825503
	228	1415962_at	7.922750995	-1.451247002	-0.393464068	0.271121365	0.761299445	110.6563244	1.313543582
	10865	1432052_at	3.314246189	-1.043816174	-0.392110382	0.375650802	0.76201411	110.6563244	1.312311657
	7331	1424324_at	5.395040609	-1.27458595	-0.391421952	0.307097338	0.762377818	110.6563244	1.311685593
	5946	1422704_at	5.277102517	-1.001939533	-0.391090105	0.390333041	0.762553199	110.6563244	1.311383915
	11154	1433913_at	5.394148901	-1.156139587	-0.390827415	0.33804518	0.76269206	110.6563244	1.311145157
	9438	1427074_at	5.435989767	-1.115853597	-0.390554908	0.350005511	0.762836136	110.6563244	1.310897521
	13566	1448971_at	4.226972063	-1.195648997	-0.390198399	0.326348619	0.763024667	110.6563244	1.310573621
	7897	1425023_at	5.641068993	-1.416186716	-0.389494245	0.275030291	0.763397176	110.6563244	1.309934109
	3470	1419485_at	4.178434306	-0.861112234	-0.389384692	0.452188085	0.763455148	110.6563244	1.309834642
	15975	1452012_a_at	3.806483851	-1.03606808	-0.389328884	0.375775387	0.763484682	110.6563244	1.309783974
	9877	1427745_x_at	3.02849952	-0.762362898	-0.389241727	0.510572758	0.763530807	110.6563244	1.309704849
	8977	1426414_a_at	4.119459202	-0.66004512	-0.389047079	0.589424976	0.763633829	110.6563244	1.309528156
	14143	1449698_at	2.190875775	-1.105302011	-0.389036205	0.351972765	0.763639585	110.6563244	1.309518286
	17676	1460698_a_at	5.903300577	-1.110941324	-0.387925606	0.349186404	0.764227668	110.6563244	1.308510595
	3272	1419274_at	5.613056574	-1.16515419	-0.387826919	0.332854589	0.764279946	110.6563244	1.30842109
	8244	1425460_at	3.774113102	-1.213556136	-0.387038709	0.318929382	0.764697621	110.6563244	1.307706435
	17507	1460318_at	3.861213101	-0.838992219	-0.385743618	0.459770198	0.765384389	110.6563244	1.306533049
	12056	1437313_x_at	5.776748336	-0.963155491	-0.385387544	0.400130142	0.765573319	110.6563244	1.306210621
	7938	1425072_at	4.975084929	-1.021849413	-0.385025544	0.376792841	0.76576544	110.6563244	1.305882908
	11084	1433671_at	4.062762842	-1.16954938	-0.384889428	0.329092071	0.765837692	110.6563244	1.305759706
	10003	1427977_x_at	2.10061153	-0.92056639	-0.38423694	0.417391885	0.766184136	110.6563244	1.305169284
	13452	1448842_at	5.728801831	-0.70672935	-0.383880353	0.543178733	0.766373535	110.6563244	1.304846729
	5409	1422098_at	4.345964972	-0.991524453	-0.383872658	0.387154	0.766377623	110.6563244	1.304839769
	17321	1456707_at	2.51174208	-1.091174836	-0.383142195	0.351128144	0.766765752	110.6563244	1.304179272
	11881	1436848_x_at	6.591107335	-1.173336476	-0.382860646	0.326300813	0.766915405	110.6563244	1.30392478
	3146	1419130_at	4.669419202	-1.104832427	-0.382151678	0.345891077	0.767292375	110.6563244	1.303284163
	3471	1419486_at	4.33727802	-0.848123736	-0.38148341	0.449796879	0.767647873	110.6563244	1.302680611
	7168	1424136_a_at	4.45547188	-0.932246638	-0.380185916	0.407816881	0.768338571	110.6563244	1.301509566
	10002	1427976_at	2.078513672	-0.914616311	-0.380158517	0.415648084	0.768353163	110.6563244	1.301484849
	14678	1450418_a_at	5.516632208	-1.214854452	-0.379929277	0.312736457	0.768475261	110.6563244	1.301278064
	7896	1425022_at	5.754085993	-1.384582512	-0.379545719	0.27412286	0.768679597	110.6563244	1.300932148
	5343	1422016_a_at	3.724361358	-1.055375802	-0.378801739	0.358925928	0.769076098	110.6563244	1.300261447
	3793	1419998_at	2.193219162	-1.11710605	-0.37872931	0.339027177	0.769114709	110.6563244	1.300196171
	8313	1425562_s_at	5.284480652	-1.163184787	-0.378537546	0.325431995	0.769216947	110.6563244	1.300023359
	2827	1418780_at	4.588424542	-0.994720101	-0.378325645	0.380333769	0.769329938	110.6563244	1.299832427
	16764	1454678_s_at	3.944096029	-1.127422706	-0.378063711	0.335334484	0.769469629	110.6563244	1.299596453
	7178	1424149_at	4.651178972	-1.336267883	-0.376954741	0.282095189	0.770061332	110.6563244	1.298597863
	12120	1437480_at	4.781899211	-1.08130731	-0.376352741	0.348053451	0.770382726	110.6563244	1.298056105
	11965	1437033_a_at	5.167171735	-1.03647678	-0.375965353	0.362733985	0.770589614	110.6563244	1.297707601
	12921	1448256_at	4.69313133	-1.344972771	-0.375583269	0.279249719	0.770793725	110.6563244	1.297363961
	17458	1460247_a_at	5.13435894	-1.039751103	-0.375504618	0.361148564	0.770835747	110.6563244	1.297293235
	6053	1422831_at	5.607381827	-0.731464488	-0.375011627	0.512686034	0.771099198	110.6563244	1.296850006
	1071	1416854_at	5.927265636	-0.763902891	-0.374936867	0.490817448	0.771139157	110.6563244	1.296782806
	8728	1426097_a_at	2.679997664	-1.081908978	-0.37471103	0.346342472	0.77125988	110.6563244	1.296579826
	16614	1453772_at	3.459101494	-1.002352156	-0.374596686	0.373717643	0.77132101	110.6563244	1.296477066
	10732	1431506_s_at	4.534240808	-0.921068039	-0.373971261	0.406019149	0.771655459	110.6563244	1.29591515
	2997	1418969_at	5.162313896	-1.037720736	-0.373589389	0.360009563	0.771859738	110.6563244	1.295572175
	12296	1438076_at	7.217196013	-1.092388701	-0.373391668	0.341812093	0.771965528	110.6563244	1.29539463
	11684	1435966_x_at	5.332509759	-1.007065811	-0.372300752	0.369688602	0.772549483	110.6563244	1.294415467
	16322	1452534_a_at	5.919533188	-0.946463663	-0.371573718	0.392591636	0.772938901	110.6563244	1.293763321
	6510	1423373_at	5.300876257	-1.281746448	-0.371544512	0.289873643	0.772954549	110.6563244	1.293737131
	11398	1434748_at	3.969581471	-1.031059268	-0.371336771	0.360150752	0.773065858	110.6563244	1.293550852
	13843	1449293_a_at	5.004737038	-1.014116812	-0.371023088	0.365858335	0.773233963	110.6563244	1.293269629
	9740	1427526_at	5.067942876	-0.986363803	-0.370849242	0.375976127	0.773327144	110.6563244	1.293113798
	15444	1451335_at	4.399522167	-0.706733668	-0.370763526	0.524615627	0.773373091	110.6563244	1.293036972
	15364	1451237_s_at	5.076995352	-1.12039984	-0.370601293	0.330775924	0.773460064	110.6563244	1.292891575
	919	1416693_at	3.114008565	-0.838282098	-0.370285368	0.441719283	0.773629456	110.6563244	1.292608486
	11693	1436000_a_at	5.06017415	-1.024643834	-0.369339754	0.360456718	0.774136698	110.6563244	1.291761523
	13520	1448919_at	5.152786142	-0.807943183	-0.369180855	0.45693913	0.774221966	110.6563244	1.291619256
	3451	1419466_at	4.121386027	-0.667177308	-0.369133146	0.553275931	0.774247569	110.6563244	1.291576544
	11819	1436680_s_at	4.04731485	-1.105394725	-0.369007159	0.333823883	0.774315185	110.6563244	1.291463759
	7249	1424228_at	5.750874135	-1.197283298	-0.368898787	0.308113199	0.774373352	110.6563244	1.291366751
	3450	1419465_at	4.086319623	-0.673549006	-0.368807656	0.547558757	0.774422269	110.6563244	1.291285182
	11792	1436528_at	3.879309793	-0.983409653	-0.36842946	0.37464495	0.774625307	110.6563244	1.290946721
	6294	1423127_at	6.731379457	-1.154895957	-0.368285443	0.318890581	0.774702638	110.6563244	1.290817859
	9538	1427225_at	5.300554132	-1.207996262	-0.367752346	0.304431692	0.774988954	110.6563244	1.290340971
	4922	1421519_a_at	3.746522827	-1.155432971	-0.367751663	0.318280395	0.774989322	110.6563244	1.290340359
	6957	1423891_at	5.789845294	-0.87131182	-0.367336565	0.421590247	0.775212337	110.6563244	1.289969151
	8243	1425459_at	3.790701148	-1.198544833	-0.366013809	0.305381826	0.775923427	110.6563244	1.288786966
	15723	1451677_at	4.087219735	-1.178905245	-0.36578823	0.310277888	0.77604476	110.6563244	1.288585468
	1273	1417074_at	3.245992282	-0.571067167	-0.365404658	0.639862838	0.776251116	110.6563244	1.288242915
	1670	1417507_at	5.907233856	-0.96339788	-0.365343156	0.379223542	0.776284208	110.6563244	1.288187999
	4674	1421219_at	3.592716629	-1.106225066	-0.364772794	0.329745551	0.776591168	110.6563244	1.287678821
	468	1416215_at	4.696773478	-1.318234798	-0.364533036	0.276531189	0.776720239	110.6563244	1.287464842
	13209	1448573_a_at	3.169206461	-0.568709601	-0.364265454	0.64051223	0.776864313	110.6563244	1.287226074
	4945	1421546_a_at	3.763937006	-0.901881264	-0.363935305	0.403529067	0.777042113	110.6563244	1.286931536
	12841	1448168_a_at	3.497975301	-0.607604748	-0.363741907	0.598648887	0.777146285	110.6563244	1.28675903
	16153	1452267_at	3.797904666	-0.947047039	-0.363658456	0.383991968	0.777191239	110.6563244	1.286684601
	73	1415785_a_at	6.926330972	-1.253887449	-0.363378277	0.289801351	0.777342189	110.6563244	1.286434744
	13401	1448788_at	3.933052619	-0.788889917	-0.363112336	0.460282644	0.777485494	110.6563244	1.28619763
	1508	1417331_a_at	4.939308953	-1.035888571	-0.362838311	0.350267703	0.777633184	110.6563244	1.285953353
	3610	1419647_a_at	5.279172503	-0.790264995	-0.362657962	0.458906777	0.7777304	110.6563244	1.285792608
	12811	1448135_at	6.699945328	-1.148173886	-0.362538171	0.315751974	0.77779498	110.6563244	1.28568585
	7248	1424227_at	6.072092325	-1.253589213	-0.362475954	0.289150505	0.777828524	110.6563244	1.285630405
	8484	1425791_at	3.302957154	-1.141432649	-0.36210395	0.31723637	0.778029116	110.6563244	1.285298943
	15724	1451678_at	4.289429604	-1.163256116	-0.361262527	0.310561468	0.778483018	110.6563244	1.284549537
	9766	1427559_a_at	5.34614208	-1.182091633	-0.361181157	0.305544128	0.778526926	110.6563244	1.284477089
	9539	1427226_at	5.372171388	-1.184342729	-0.36082624	0.304663702	0.778718475	110.6563244	1.284161133
	12875	1448205_at	4.676549256	-0.911910914	-0.359981846	0.394755497	0.779174384	110.6563244	1.283409748
	10586	1430700_a_at	5.23545859	-0.765572993	-0.359960711	0.470184705	0.779185799	110.6563244	1.283390947
	6563	1423440_at	4.996436844	-1.090133322	-0.359755534	0.330010584	0.779296621	110.6563244	1.283208438
	3286	1419289_a_at	4.086274073	-1.02737795	-0.359742665	0.350156108	0.779303573	110.6563244	1.283196992
	2781	1418723_at	2.451176452	-0.78267657	-0.359709715	0.459589221	0.779321371	110.6563244	1.283167685
	4811	1421387_at	2.904485636	-1.058791278	-0.35951123	0.339548726	0.779428597	110.6563244	1.28299116
	8078	1425241_a_at	5.701958244	-1.119205816	-0.35948519	0.321196678	0.779442666	110.6563244	1.282968002
	16913	1455284_x_at	4.800710922	-1.093555886	-0.3592302	0.32849734	0.779580441	110.6563244	1.282741264
	15127	1450958_at	2.062098787	-0.70404214	-0.358252418	0.508850816	0.780108978	110.6563244	1.281872184
	8979	1426417_at	5.530414829	-1.21070796	-0.358068873	0.295751647	0.780208233	110.6563244	1.281709111
	8214	1425418_at	3.621933783	-0.775066776	-0.358004412	0.461901377	0.780243094	110.6563244	1.281651843
	2784	1418726_a_at	4.613109117	-0.695486661	-0.356810114	0.513036603	0.780889266	110.6563244	1.2805913
	336	1416076_at	4.584345692	-0.910718743	-0.356724815	0.391695919	0.780935437	110.6563244	1.280515588
	4750	1421314_at	5.49054908	-0.871408238	-0.356463338	0.409065834	0.781076988	110.6563244	1.280283526
	1747	1417588_at	4.837601737	-0.693374337	-0.356247516	0.513788147	0.781193843	110.6563244	1.280092014
	10731	1431505_at	3.971419287	-0.906911252	-0.356221357	0.392785244	0.781208008	110.6563244	1.280068803
	1457	1417273_at	5.358657291	-0.524367711	-0.35618625	0.679268084	0.781227018	110.6563244	1.280037655
	15463	1451358_a_at	3.813607564	-0.869663776	-0.355761929	0.409079852	0.781456824	110.6563244	1.279661229
	15698	1451643_a_at	4.315634851	-1.034093686	-0.355667422	0.343941199	0.781508017	110.6563244	1.279577404
	286	1416025_at	2.996887108	-0.53729304	-0.355555168	0.661752789	0.781568827	110.6563244	1.279477847
	11861	1436788_at	4.076026617	-1.054236715	-0.355522483	0.337232121	0.781586534	110.6563244	1.27944886
	7299	1424289_at	4.527099946	-0.871467086	-0.355408464	0.407827754	0.781648307	110.6563244	1.279347747
	11900	1436893_a_at	6.541101755	-1.16973038	-0.355357566	0.303794423	0.781675884	110.6563244	1.279302612
	7854	1424967_x_at	4.600029439	-0.69554953	-0.355270304	0.510776428	0.781723165	110.6563244	1.279225235
	9716	1427493_at	3.793441552	-1.26875764	-0.354640738	0.27951811	0.78206437	110.6563244	1.278667126
	15738	1451694_at	3.636794029	-1.074294444	-0.35460904	0.33008552	0.782081553	110.6563244	1.278639032
	10480	1429832_at	4.229580511	-0.919226027	-0.354185202	0.385308065	0.782311348	110.6563244	1.278263446
	1462	1417278_a_at	3.831028026	-0.794469087	-0.353805741	0.44533607	0.782517141	110.6563244	1.277927279
	11381	1434661_at	4.031014459	-1.006909029	-0.353294351	0.350870179	0.782794567	110.6563244	1.277474374
	15101	1450926_at	6.383576004	-1.028509112	-0.352841191	0.343060831	0.783040487	110.6563244	1.277073173
	5981	1422749_at	2.842342443	-0.894043265	-0.35280153	0.394613487	0.783062014	110.6563244	1.277038066
	8158	1425344_at	4.168938488	-1.133382304	-0.352728673	0.311217735	0.78310156	110.6563244	1.276973577
	9713	1427489_at	2.383185149	-0.625447926	-0.352218063	0.563145306	0.78337877	110.6563244	1.276521701
	8616	1425961_at	2.858795522	-0.788245615	-0.352172025	0.446779554	0.78340377	110.6563244	1.276480965
	17537	1460354_a_at	5.567168679	-0.996962216	-0.352162236	0.353235288	0.783409085	110.6563244	1.276472304
	1591	1417422_at	4.082783404	-0.947182835	-0.352143556	0.371779917	0.783419229	110.6563244	1.276455777
	11799	1436565_at	3.024465036	-0.570914878	-0.35201296	0.616576961	0.783490149	110.6563244	1.276340234
	7300	1424290_at	4.491603013	-0.862515022	-0.351877461	0.407966762	0.783563738	110.6563244	1.276220365
	13071	1448421_s_at	4.847285383	-0.67407138	-0.351516032	0.521481911	0.783760064	110.6563244	1.275900682
	13813	1449259_at	6.490264895	-0.89671984	-0.35143131	0.391907588	0.783806091	110.6563244	1.275825757
	7329	1424321_at	5.47119727	-1.025112621	-0.351030465	0.342431122	0.784023898	110.6563244	1.275471326
	8944	1426371_at	5.229792066	-1.000941556	-0.350909141	0.350579051	0.784089834	110.6563244	1.275364068
	8418	1425706_a_at	4.152798864	-1.077831597	-0.350717286	0.325391543	0.784194111	110.6563244	1.275194477
	8942	1426369_at	5.201322925	-1.010383928	-0.350686285	0.347082209	0.784210963	110.6563244	1.275167076
	2365	1418264_at	4.31052885	-0.927156279	-0.350595744	0.378140937	0.78426018	110.6563244	1.275087051
	2926	1418890_a_at	6.578102791	-0.882000739	-0.3505247	0.397419961	0.784298801	110.6563244	1.275024262
	13922	1449377_at	3.608901788	-0.995943755	-0.35049785	0.351925346	0.784313398	110.6563244	1.275000533
	4010	1420447_at	2.620641549	-0.954824827	-0.350094832	0.366658703	0.784532527	110.6563244	1.27464441
	16549	1453367_a_at	6.032116134	-1.180410952	-0.349998965	0.29650603	0.784584661	110.6563244	1.274559713
	7838	1424951_at	3.881619069	-0.886867931	-0.349996157	0.394642928	0.784586188	110.6563244	1.274557232
	16571	1453550_a_at	4.933381245	-0.9997952	-0.349970083	0.350041772	0.784600368	110.6563244	1.274534198
	882	1416652_at	4.913835826	-0.668101268	-0.349773349	0.523533432	0.784707368	110.6563244	1.274360407
	14396	1450067_a_at	5.305617458	-1.290324059	-0.349594831	0.270935684	0.784804473	110.6563244	1.274202728
	9104	1426583_at	5.609640398	-1.196393072	-0.349120532	0.291810894	0.785062527	110.6563244	1.273783891
	3543	1419571_at	4.415347756	-0.577017376	-0.349098551	0.605005265	0.785074488	110.6563244	1.273764483
	10180	1428337_at	5.283214478	-1.294381407	-0.3487652	0.269445465	0.78525591	110.6563244	1.2734702
	13535	1448937_at	5.670572905	-1.147122415	-0.34864022	0.303925907	0.785323939	110.6563244	1.273359885
	12260	1437932_a_at	4.658182543	-0.644647244	-0.348454575	0.540535274	0.785425	110.6563244	1.27319604
	10135	1428213_at	4.80638408	-1.055361431	-0.348315754	0.330044043	0.78550058	110.6563244	1.273073535
	2927	1418891_a_at	6.54574734	-0.876213348	-0.348216924	0.397411116	0.785554391	110.6563244	1.272986328
	11025	1433509_s_at	5.319163848	-0.75119033	-0.348092658	0.463388097	0.785622058	110.6563244	1.272876684
	16412	1452680_at	7.055914064	-1.234276497	-0.347638261	0.281653473	0.785869539	110.6563244	1.272475837
	7278	1424265_at	6.771353429	-0.704281082	-0.347557415	0.493492476	0.785913579	110.6563244	1.272404532
	11059	1433591_at	5.351549471	-0.976880152	-0.347391905	0.355613639	0.786003747	110.6563244	1.272258566
	13423	1448810_at	4.629214812	-0.790979026	-0.347380076	0.439177355	0.786010191	110.6563244	1.272248135
	10119	1428165_at	4.931622391	-1.229081056	-0.34733146	0.282594429	0.786036679	110.6563244	1.272205263
	5151	1421786_at	4.971713063	-1.025664839	-0.347068232	0.338383669	0.786180109	110.6563244	1.271973163
	3260	1419260_a_at	6.892570883	-1.154206645	-0.346307141	0.300039116	0.786594966	110.6563244	1.271302313
	559	1416310_at	4.698580488	-0.858074553	-0.346250671	0.403520498	0.786625756	110.6563244	1.271252553
	8596	1425933_a_at	5.184790274	-1.186231279	-0.34616953	0.291822966	0.786669999	110.6563244	1.271181056
	9543	1427231_at	3.570613356	-0.735876842	-0.346124642	0.470356753	0.786694476	110.6563244	1.271141505
	17674	1460693_a_at	2.922314695	-0.735116977	-0.345973218	0.470636959	0.786777051	110.6563244	1.271008094
	10413	1429411_a_at	6.055304281	-1.003121456	-0.345908351	0.344831974	0.786812427	110.6563244	1.270950948
	15661	1451596_a_at	2.504872729	-0.929910261	-0.345775711	0.371837719	0.786884769	110.6563244	1.270834103
	871	1416639_at	4.74558186	-0.770087751	-0.34556141	0.448729914	0.787001663	110.6563244	1.270645345
	548	1416299_at	5.02844825	-0.990117322	-0.345441022	0.34888898	0.787067339	110.6563244	1.270539318
	17007	1455734_at	5.127014884	-1.173243839	-0.345152617	0.294186601	0.787224695	110.6563244	1.270285353
	6119	1422906_at	6.070889552	-0.715519386	-0.345109392	0.482320114	0.787248282	110.6563244	1.270247295
	10249	1428621_a_at	4.515062307	-0.945579884	-0.344902316	0.364752172	0.787361286	110.6563244	1.270064985
	1014	1416796_at	6.098648557	-1.018019416	-0.344275079	0.338181251	0.78770368	110.6563244	1.269512921
	16060	1452116_s_at	5.566016324	-1.190405601	-0.344146839	0.289100487	0.787773701	110.6563244	1.269400081
	8943	1426370_at	5.155851715	-0.993812895	-0.344028302	0.346170093	0.78783843	110.6563244	1.269295786
	2950	1418919_at	4.382083076	-0.979051043	-0.343909558	0.351268262	0.787903278	110.6563244	1.269191318
	2317	1418213_at	5.160038416	-0.538675361	-0.343594611	0.637850987	0.7880753	110.6563244	1.268914278
	7228	1424204_at	5.731384367	-1.006000589	-0.343319267	0.341271437	0.788225721	110.6563244	1.268672124
	2612	1418538_at	4.982710316	-0.857417096	-0.343298587	0.400386917	0.78823702	110.6563244	1.268653939
	16055	1452111_at	5.793959017	-1.037161071	-0.34303913	0.330748174	0.788378791	110.6563244	1.268425802
	16574	1453564_a_at	4.872176095	-1.21605248	-0.342936023	0.282007585	0.788435137	110.6563244	1.268335153
	8134	1425310_a_at	4.013515823	-0.862598614	-0.342898686	0.397518244	0.788455542	110.6563244	1.268302329
	9044	1426504_a_at	4.668943057	-1.21496501	-0.342713024	0.282076456	0.788557016	110.6563244	1.26813912
	2003	1417863_at	1.941139956	-1.044260575	-0.342525613	0.328007799	0.788659459	110.6563244	1.267974395
	15611	1451539_at	3.841274644	-0.878324199	-0.342197367	0.389602571	0.788838917	110.6563244	1.267685935
	13814	1449260_at	6.178776663	-0.870371594	-0.342052529	0.392995971	0.788918115	110.6563244	1.267558674
	5979	1422747_at	4.521169369	-1.031058013	-0.341821697	0.331525184	0.789044353	110.6563244	1.26735588
	13921	1449376_at	3.595700148	-0.986727418	-0.341680821	0.346276808	0.789121405	110.6563244	1.267232131
	9376	1426982_at	3.792325844	-0.901400548	-0.341585766	0.378950031	0.7891734	110.6563244	1.267148639
	1496	1417318_at	1.06957287	-0.791700969	-0.341510386	0.431362849	0.789214635	110.6563244	1.267082433
	11917	1436934_s_at	6.200310843	-1.196479256	-0.34113197	0.28511315	0.789421671	110.6563244	1.266750124
	6978	1423917_a_at	6.26720843	-0.908607406	-0.341074382	0.375381468	0.789453183	110.6563244	1.26669956
	3358	1419366_at	4.563960801	-1.247427637	-0.340992729	0.273356721	0.789497866	110.6563244	1.26662787
	1015	1416797_at	5.83887537	-0.979660755	-0.340926289	0.348004437	0.789534225	110.6563244	1.26656954
	16449	1452787_a_at	5.261790088	-0.815460918	-0.340783996	0.417903529	0.789612101	110.6563244	1.266444624
	13249	1448614_at	4.783515813	-1.180136013	-0.340488102	0.288515983	0.789774065	110.6563244	1.266184905
	11534	1435315_s_at	5.206076933	-0.995822401	-0.340207673	0.341634886	0.789927595	110.6563244	1.26593881
	558	1416309_at	5.188967804	-0.90141781	-0.340187547	0.377391641	0.789938615	110.6563244	1.26592115
	10590	1430718_s_at	3.889500543	-0.996204655	-0.340179301	0.341475317	0.78994313	110.6563244	1.265913914
	10632	1431020_a_at	5.413203349	-0.956674642	-0.340119607	0.355522758	0.789975816	110.6563244	1.265861536
	8312	1425561_at	5.210282046	-1.14798204	-0.339770526	0.295971988	0.790166985	110.6563244	1.26555528
	14352	1450014_at	4.49675231	-0.648140878	-0.339562045	0.523901603	0.790281179	110.6563244	1.26537241
	15433	1451322_at	5.431840922	-0.690408585	-0.339345014	0.491513317	0.790400073	110.6563244	1.265182069
	1225	1417019_a_at	5.621608373	-0.910803719	-0.339273021	0.372498503	0.790439516	110.6563244	1.265118936
	7153	1424118_a_at	5.313636092	-0.930830618	-0.339129335	0.364329802	0.790518245	110.6563244	1.264992942
	4238	1420713_a_at	2.940647692	-0.812593401	-0.339103425	0.41731009	0.790532442	110.6563244	1.264970223
	6695	1423591_at	5.551383966	-0.950081497	-0.338937826	0.356746055	0.790623188	110.6563244	1.264825033
	10686	1431304_a_at	5.268224195	-1.113626413	-0.338922871	0.304341624	0.790631384	110.6563244	1.264811922
	10895	1432179_x_at	2.677854422	-1.085127008	-0.338711543	0.312139999	0.790747205	110.6563244	1.264626664
	11152	1433908_a_at	6.340094701	-0.903479889	-0.338698047	0.374881667	0.790754603	110.6563244	1.264614833
	17607	1460508_at	3.530693649	-1.038699663	-0.338688972	0.326070166	0.790759577	110.6563244	1.264606878
	1481	1417301_at	5.592390897	-0.986464838	-0.338341219	0.342983557	0.790950208	110.6563244	1.264302089
	9073	1426544_a_at	3.999352934	-0.972693617	-0.338334365	0.34783241	0.790953965	110.6563244	1.264296083
	14449	1450131_a_at	3.956610941	-0.698913212	-0.337999563	0.483607345	0.791137541	110.6563244	1.264002716
	10883	1432130_a_at	3.623334629	-0.956045864	-0.337968294	0.353506361	0.791154688	110.6563244	1.26397532
	12696	1439461_x_at	4.569946204	-1.044111938	-0.337803212	0.323531606	0.791245222	110.6563244	1.263830696
	6810	1423723_s_at	6.370008293	-1.045017168	-0.337772535	0.323221996	0.791262047	110.6563244	1.263803823
	12802	1448126_at	2.51013313	-0.977580167	-0.337243729	0.34497808	0.79155213	110.6563244	1.263340673
	8589	1425924_at	2.968290312	-0.831704274	-0.336978692	0.405166478	0.791697559	110.6563244	1.263108606
	1826	1417669_at	6.203383536	-1.186030974	-0.33676381	0.283941834	0.791815487	110.6563244	1.262920487
	9103	1426582_at	5.468476804	-1.176273312	-0.33670181	0.286244538	0.791849516	110.6563244	1.262866214
	14625	1450352_at	2.759532107	-1.052251968	-0.336233628	0.319537181	0.792106528	110.6563244	1.262456456
	9954	1427909_at	2.029381772	-0.990237497	-0.336145036	0.339459005	0.792155171	110.6563244	1.262378934
	1389	1417200_at	5.503224881	-1.114755965	-0.336048361	0.301454642	0.792208255	110.6563244	1.262294345
	9879	1427749_at	4.52362239	-0.656348706	-0.335759516	0.511556605	0.79236688	110.6563244	1.262041644
	2747	1418687_at	3.597270138	-0.732020481	-0.335552362	0.45839204	0.792480663	110.6563244	1.261860442
	15461	1451356_at	5.964587978	-1.053836753	-0.335498973	0.318359529	0.792509991	110.6563244	1.261813746
	4751	1421315_s_at	6.079898834	-0.901330367	-0.335484466	0.372210321	0.79251796	110.6563244	1.261801058
	7290	1424278_a_at	3.921630596	-0.881116365	-0.335424829	0.380681647	0.792550721	110.6563244	1.2617489
	3820	1420057_at	4.791540201	-1.095030254	-0.334960437	0.305891491	0.792805877	110.6563244	1.261342819
	1748	1417589_at	4.343431877	-0.645006144	-0.334404255	0.518451271	0.793111576	110.6563244	1.260856645
	1613	1417445_at	3.6184401	-0.976144474	-0.334256957	0.342425702	0.793192556	110.6563244	1.260727918
	16990	1455655_a_at	6.405915765	-1.042481847	-0.33424293	0.320622302	0.793200268	110.6563244	1.26071566
	9749	1427537_at	5.921351137	-0.740216547	-0.334138683	0.451406665	0.793257585	110.6563244	1.260624567
	9043	1426503_a_at	4.65659192	-1.189584888	-0.334074504	0.280832841	0.793292875	110.6563244	1.260568489
	6610	1423492_at	5.882116307	-1.060067069	-0.333841981	0.314925339	0.793420742	110.6563244	1.260365336
	2136	1418013_at	4.558872528	-0.967600115	-0.333338408	0.344500174	0.793697734	110.6563244	1.259925482
	1704	1417541_at	3.174597007	-0.879550708	-0.332833257	0.378412812	0.793975691	110.6563244	1.259484404
	1388	1417199_at	5.423997506	-1.097070391	-0.332390255	0.30297988	0.794219531	110.6563244	1.259097719
	1479	1417299_at	3.288659735	-0.99149646	-0.332345226	0.335195575	0.794244321	110.6563244	1.259058421
	13138	1448495_at	5.715537894	-1.218556775	-0.332248572	0.272657441	0.794297533	110.6563244	1.258974073
	5222	1421875_a_at	5.075358951	-0.975639544	-0.332212044	0.340506948	0.794317645	110.6563244	1.258942196
	12743	1447942_x_at	4.477400762	-1.092146592	-0.332202898	0.304174275	0.79432268	110.6563244	1.258934215
	17704	1460734_at	3.096595432	-0.752514534	-0.332133763	0.441365246	0.794360746	110.6563244	1.258873887
	1149	1416936_at	4.9111856	-0.892642815	-0.332025073	0.371957369	0.794420593	110.6563244	1.25877905
	12521	1438851_x_at	4.109041857	-0.630516441	-0.331984595	0.526528054	0.794442883	110.6563244	1.258743733
	14044	1449519_at	4.285102592	-0.828523771	-0.331941396	0.400641971	0.794466671	110.6563244	1.258706043
	2721	1418656_at	4.709747688	-0.961130234	-0.331833147	0.345253052	0.794526285	110.6563244	1.258611602
	7157	1424123_at	3.379764553	-0.57889085	-0.331582215	0.572788835	0.794664491	110.6563244	1.258392707
	4510	1421031_a_at	4.230549296	-0.969053731	-0.331510587	0.34209722	0.794703946	110.6563244	1.258330231
	4131	1420592_a_at	5.962585691	-1.051949897	-0.331274537	0.314914748	0.794833984	110.6563244	1.258124363
	11307	1434419_s_at	6.173654255	-1.029839614	-0.33093221	0.321343446	0.795022607	110.6563244	1.257825867
	14279	1449928_at	6.475936014	-0.913499039	-0.330883709	0.362215717	0.795049335	110.6563244	1.257783582
	16621	1453815_at	4.942770083	-0.872467528	-0.330848399	0.379209986	0.795068794	110.6563244	1.257752798
	4749	1421313_s_at	5.954780521	-0.892743547	-0.330846237	0.370594935	0.795069986	110.6563244	1.257750913
	14634	1450368_a_at	4.826416683	-0.987632878	-0.33082467	0.33496725	0.795081871	110.6563244	1.257732111
	4526	1421051_s_at	4.335494998	-0.939615809	-0.330799009	0.352057731	0.795096013	110.6563244	1.25770974
	3274	1419276_at	3.989896157	-0.796414276	-0.330257569	0.414680624	0.795394467	110.6563244	1.257237813
	17378	1460008_x_at	6.681458436	-0.96362978	-0.330230612	0.342694486	0.795409329	110.6563244	1.257214322
	3454	1419469_at	4.549176238	-0.786085453	-0.330124369	0.419959901	0.795467907	110.6563244	1.257121741
	4147	1420609_at	6.699584763	-1.104669307	-0.329899908	0.298641327	0.795591679	110.6563244	1.256926168
	13250	1448615_at	5.605274031	-1.185971626	-0.329817625	0.278099086	0.795637056	110.6563244	1.256854482
	14983	1450788_at	3.55251495	-0.343230429	-0.329705146	0.960594159	0.79569909	110.6563244	1.256756496
	14878	1450663_at	6.007847206	-0.591778826	-0.32956016	0.55689752	0.795779059	110.6563244	1.256630203
	17567	1460392_a_at	5.993354654	-1.003776194	-0.329523921	0.328284256	0.795799049	110.6563244	1.256598637
	13292	1448662_at	5.346787963	-0.952088314	-0.328951101	0.345504819	0.796115082	110.6563244	1.256099806
	7291	1424279_at	3.163566761	-1.112423244	-0.328759532	0.295534576	0.796220802	110.6563244	1.255933025
	1543	1417370_at	3.910435121	-1.116780472	-0.328676254	0.29430695	0.796266764	110.6563244	1.25586053
	3542	1419570_at	4.293586413	-0.573533319	-0.328663302	0.573050059	0.796273912	110.6563244	1.255849256
	7302	1424292_at	3.728236546	-0.853332353	-0.328433117	0.384883001	0.79640097	110.6563244	1.255648898
	11913	1436924_x_at	6.675194463	-0.961176651	-0.328321925	0.341583334	0.796462353	110.6563244	1.255552125
	2071	1417940_s_at	4.424964458	-0.907021441	-0.328247349	0.361895909	0.796503525	110.6563244	1.255487225
	11786	1436487_x_at	4.542082753	-0.993844236	-0.328241082	0.330274172	0.796506985	110.6563244	1.255481772
	14193	1449824_at	4.950188406	-0.661319978	-0.328128947	0.496172743	0.796568896	110.6563244	1.255384192
	10134	1428212_x_at	6.668968157	-0.962088268	-0.328056804	0.340984102	0.79660873	110.6563244	1.255321417
	12520	1438850_at	4.050317959	-0.620779052	-0.327979932	0.528336017	0.796651178	110.6563244	1.25525453
	7143	1424107_at	3.401327039	-1.00487601	-0.327936494	0.326345231	0.796675165	110.6563244	1.255216736
	13394	1448780_at	6.049926956	-0.722262288	-0.327480385	0.453409226	0.796927074	110.6563244	1.254819962
	1390	1417201_at	5.091799488	-1.162902434	-0.327277372	0.281431496	0.797039223	110.6563244	1.254643399
	6267	1423091_a_at	6.345470178	-0.673329699	-0.327220652	0.485973888	0.79707056	110.6563244	1.254594073
	9878	1427747_a_at	6.249896025	-0.559582827	-0.32694357	0.584263051	0.797223659	110.6563244	1.25435314
	14526	1450230_at	4.294497536	-1.133630384	-0.326705289	0.288193836	0.797355342	110.6563244	1.254145984
	4844	1421427_at	5.426586655	-1.125570845	-0.326525913	0.290098055	0.797454487	110.6563244	1.25399006
	7436	1424450_at	5.409727422	-1.00859197	-0.326492719	0.3237114	0.797472835	110.6563244	1.253961209
	9738	1427524_a_at	4.410286335	-1.146522221	-0.326476626	0.284753858	0.797481731	110.6563244	1.253947221
	8033	1425184_at	2.725498794	-1.07404658	-0.326248589	0.303756462	0.797607793	110.6563244	1.253749034
	5823	1422571_at	6.059206453	-0.578535843	-0.325885289	0.563293169	0.797808672	110.6563244	1.253433354
	8978	1426416_a_at	5.895045434	-1.155728657	-0.325773665	0.281877292	0.797870403	110.6563244	1.253336377
	3679	1419724_at	3.950563367	-0.756037948	-0.325633815	0.43071094	0.797947749	110.6563244	1.253214889
	7103	1424063_at	4.003028073	-0.428870222	-0.325494837	0.758958818	0.798024621	110.6563244	1.25309417
	3455	1419470_at	4.558779229	-0.772272097	-0.325205523	0.421102257	0.798184671	110.6563244	1.252842903
	14244	1449889_a_at	5.945442796	-0.903894671	-0.325169282	0.359742448	0.798204722	110.6563244	1.252811431
	16019	1452064_at	4.833943334	-1.181622466	-0.325071032	0.275105664	0.798259082	110.6563244	1.252726116
	1781	1417623_at	5.985746448	-0.718823716	-0.325003961	0.452133053	0.798296195	110.6563244	1.252667878
	10863	1432042_a_at	6.880070434	-1.165930535	-0.325003196	0.278750051	0.798296618	110.6563244	1.252667213
	7492	1424526_a_at	5.262742795	-1.157760425	-0.324981807	0.280698666	0.798308453	110.6563244	1.252648642
	1780	1417622_at	6.310324803	-0.719386758	-0.32497111	0.451733517	0.798314372	110.6563244	1.252639355
	13125	1448481_at	4.453035735	-1.099935889	-0.324969042	0.295443621	0.798315517	110.6563244	1.252637559
	13503	1448899_s_at	4.500784811	-0.905815064	-0.324827869	0.358602857	0.798393638	110.6563244	1.25251499
	2557	1418472_at	4.598753941	-0.754766828	-0.324708869	0.430210837	0.798459497	110.6563244	1.25241168
	2069	1417938_at	4.521146091	-0.91291553	-0.324233099	0.355162212	0.798722855	110.6563244	1.25199873
	410	1416155_at	5.512518678	-1.059276906	-0.323939934	0.305812325	0.798885177	110.6563244	1.251744341
	5229	1421882_a_at	2.834110561	-0.839915538	-0.323936324	0.385677261	0.798887176	110.6563244	1.251741209
	1032	1416814_at	5.461253008	-0.907572197	-0.323582097	0.35653593	0.799083352	110.6563244	1.251433905
	1011	1416791_a_at	6.991802167	-1.110591595	-0.322965897	0.290805278	0.799424727	110.6563244	1.250899511
	36	1415729_at	5.001298172	-0.898435188	-0.322951348	0.359459816	0.799432789	110.6563244	1.250886895
	7761	1424854_at	5.225293835	-0.891327032	-0.322558173	0.361885325	0.799650687	110.6563244	1.25054604
	13361	1448743_at	3.828051203	-0.815704494	-0.322485439	0.395345915	0.799691002	110.6563244	1.250482995
	14128	1449662_at	4.944662842	-0.728058262	-0.322421862	0.442851731	0.799726244	110.6563244	1.25042789
	13281	1448651_at	5.557746349	-1.057186298	-0.322219503	0.304789708	0.799838425	110.6563244	1.250252512
	14203	1449836_x_at	3.221302344	-0.814224081	-0.321956632	0.395415267	0.799984176	110.6563244	1.250024726
	12614	1439210_at	4.357864798	-1.079349267	-0.321458009	0.297825754	0.800260713	110.6563244	1.249592768
	11155	1433916_at	4.651389992	-0.818678467	-0.321016606	0.392115609	0.800505597	110.6563244	1.249210504
	16637	1453867_at	4.498207291	-0.98635866	-0.32100684	0.325446365	0.800511015	110.6563244	1.249202048
	5167	1421809_at	4.745826561	-1.128844872	-0.321001709	0.284362996	0.800513862	110.6563244	1.249197606
	3931	1420362_a_at	3.080462895	-0.7947519	-0.320904539	0.403779518	0.800567781	110.6563244	1.249113471
	2771	1418712_at	5.353687724	-1.032747548	-0.320784036	0.310612247	0.800634652	110.6563244	1.249009142
	543	1416292_at	7.028411594	-1.134901745	-0.320397399	0.282312897	0.800849248	110.6563244	1.248674457
	738	1416501_at	4.78728675	-0.895643941	-0.320041713	0.357331411	0.801046716	110.6563244	1.248366643
	17178	1456225_x_at	4.345511428	-0.801779069	-0.319728356	0.398773638	0.801220724	110.6563244	1.248095524
	12034	1437238_x_at	5.365855431	-1.107592597	-0.31960732	0.288560361	0.801287947	110.6563244	1.247990818
	15489	1451389_at	3.66061451	-0.980336824	-0.319585816	0.325995931	0.80129989	110.6563244	1.247972216
	8877	1426288_at	3.776069538	-0.911946493	-0.319217724	0.350039971	0.801504362	110.6563244	1.247653847
	17356	1459546_s_at	3.989912765	-0.779876655	-0.319053045	0.409107059	0.801595856	110.6563244	1.247511439
	14280	1449929_at	6.684472175	-0.906839582	-0.318971471	0.351739687	0.801641182	110.6563244	1.247440904
	4152	1420614_at	6.579805396	-0.903649254	-0.318689855	0.352669859	0.801797678	110.6563244	1.247197425
	11717	1436144_at	5.560151474	-0.923966963	-0.318247979	0.344436535	0.802043294	110.6563244	1.246815486
	10499	1430018_at	5.097612058	-1.015924884	-0.318220511	0.313232322	0.802058565	110.6563244	1.246791747
	346	1416086_at	3.967682202	-0.889222323	-0.317976407	0.357589321	0.802194285	110.6563244	1.246580808
	1049	1416831_at	4.733786855	-1.107662611	-0.317963682	0.287058242	0.802201361	110.6563244	1.246569813
	3444	1419459_a_at	5.478694023	-1.087803203	-0.317921612	0.292260228	0.802224754	110.6563244	1.246533463
	16698	1454120_a_at	5.459422189	-0.88823538	-0.317706382	0.357682647	0.802344443	110.6563244	1.246347511
	10880	1432108_at	5.442388881	-0.89794195	-0.317454788	0.353535981	0.802484378	110.6563244	1.246130178
	11263	1434273_at	5.071284233	-0.647919007	-0.317317	0.489747942	0.802561024	110.6563244	1.246011169
	12194	1437708_x_at	4.561931802	-0.835326649	-0.317239195	0.379778612	0.802604308	110.6563244	1.245943973
	8604	1425942_a_at	6.237160342	-0.659087749	-0.316971948	0.480925261	0.802752997	110.6563244	1.245713193
	7112	1424075_at	5.306795533	-1.118732833	-0.316839764	0.283213074	0.802826551	110.6563244	1.245599063
	13478	1448872_at	4.237009441	-0.762008285	-0.316665506	0.415567012	0.802923528	110.6563244	1.24544862
	5711	1422442_at	6.946153074	-1.136111326	-0.316657157	0.278720183	0.802928174	110.6563244	1.245441413
	1030	1416812_at	5.618924094	-0.879332108	-0.316488991	0.359919749	0.803021772	110.6563244	1.245296248
	17276	1456572_x_at	7.150346444	-0.847742512	-0.316359366	0.373178603	0.803093926	110.6563244	1.245184364
	15546	1451458_at	4.771416876	-0.819508146	-0.316356803	0.38603253	0.803095353	110.6563244	1.245182152
	5168	1421810_at	4.865357909	-1.10962394	-0.31631643	0.285066335	0.803117828	110.6563244	1.245147307
	12809	1448133_at	5.24215665	-1.11461246	-0.316128728	0.283622101	0.803222324	110.6563244	1.244985317
	15322	1451187_at	6.81145297	-1.108536817	-0.315923218	0.284991182	0.80333675	110.6563244	1.244807983
	1758	1417599_at	4.538847819	-1.000561962	-0.315764206	0.315586858	0.803425298	110.6563244	1.24467079
	6955	1423889_at	4.677500603	-1.047868598	-0.315698098	0.301276418	0.803462114	110.6563244	1.244613757
	1482	1417302_at	4.568394932	-0.929210135	-0.31543785	0.339468801	0.803607063	110.6563244	1.244389261
	10987	1433442_at	7.014261879	-1.035473734	-0.315265534	0.304465023	0.803703052	110.6563244	1.24424064
	144	1415868_at	7.012187755	-0.847922598	-0.315251452	0.371792723	0.803710897	110.6563244	1.244228495
	14577	1450296_at	3.016812587	-0.779778527	-0.315159595	0.404165521	0.803762072	110.6563244	1.244149277
	2870	1418829_a_at	3.509756602	-0.763544958	-0.314834795	0.412333015	0.803943046	110.6563244	1.243869208
	15095	1450920_at	5.773645342	-0.906398951	-0.314572444	0.347057379	0.804089255	110.6563244	1.243643034
	2072	1417941_at	5.619169075	-1.040949541	-0.314419665	0.302050822	0.804174411	110.6563244	1.243511341
	13091	1448443_at	4.810326157	-0.665374625	-0.314240213	0.47227562	0.804274446	110.6563244	1.243356675
	13650	1449071_at	3.21997651	-0.943483822	-0.314119569	0.332935829	0.804341705	110.6563244	1.243252704
	7532	1424568_at	5.437169371	-0.774342079	-0.314046468	0.405565546	0.804382462	110.6563244	1.24318971
	11405	1434775_at	3.74013626	-1.051284875	-0.313700289	0.298397035	0.804575499	110.6563244	1.242891439
	13332	1448710_at	5.051691817	-0.795994612	-0.313653386	0.394039584	0.804601657	110.6563244	1.242851032
	7649	1424711_at	4.601545694	-0.818770153	-0.313652638	0.383077762	0.804602074	110.6563244	1.242850388
	928	1416702_at	4.920064435	-0.651370182	-0.313428394	0.481183208	0.804727146	110.6563244	1.242657222
	12775	1448069_at	1.590936259	-0.685664343	-0.31297123	0.456449622	0.80498219	110.6563244	1.242263509
	12842	1448169_at	5.789912259	-0.67784559	-0.312884264	0.461586339	0.805030716	110.6563244	1.242188627
	5221	1421874_a_at	5.031949698	-0.959969135	-0.312809377	0.325853578	0.805072505	110.6563244	1.242124149
	2070	1417939_at	4.308751542	-0.88376715	-0.312646848	0.353766089	0.805163206	110.6563244	1.241984224
	13864	1449315_at	3.941267773	-0.663602449	-0.312465883	0.470863065	0.805264209	110.6563244	1.241828445
	13048	1448395_at	4.329975136	-0.705554963	-0.312430437	0.442815164	0.805283994	110.6563244	1.241797934
	13176	1448536_at	6.103052504	-1.048387921	-0.312302989	0.297888771	0.805355136	110.6563244	1.241688239
	17185	1456245_x_at	4.628424546	-0.835640069	-0.312278874	0.373700216	0.805368597	110.6563244	1.241667484
	3494	1419513_a_at	4.409778322	-0.782561978	-0.312214314	0.398964328	0.805404639	110.6563244	1.24161192
	4615	1421145_at	4.002511282	-0.94814222	-0.312180301	0.32925472	0.805423627	110.6563244	1.241582649
	9095	1426571_at	5.176118724	-0.664716051	-0.312148067	0.469596103	0.805441623	110.6563244	1.241554908
	11096	1433693_x_at	4.025131896	-0.843057395	-0.311970456	0.370046522	0.805540787	110.6563244	1.24140207
	15055	1450872_s_at	3.999778589	-0.678077055	-0.311891734	0.459965031	0.805584743	110.6563244	1.241334333
	11067	1433613_at	7.621151578	-0.847585655	-0.311281337	0.367256496	0.805925654	110.6563244	1.240809242
	16616	1453788_at	2.354272013	-0.793303063	-0.311203168	0.392287869	0.805969323	110.6563244	1.240742013
	11527	1435276_a_at	4.773811946	-1.122293053	-0.311121275	0.277219283	0.806015074	110.6563244	1.240671586
	17380	1460038_at	3.824643559	-0.873378408	-0.311030607	0.356123536	0.80606573	110.6563244	1.240593617
	1103	1416887_at	2.354753786	-0.898162232	-0.310968486	0.346227525	0.806100439	110.6563244	1.2405402
	7125	1424088_at	4.636377997	-1.079655648	-0.310925685	0.287985975	0.806124355	110.6563244	1.240503396
	3095	1419077_at	3.932942701	-0.884901972	-0.310788664	0.351212534	0.806200921	110.6563244	1.240385584
	3185	1419173_at	4.762559922	-0.982024817	-0.310702031	0.316389184	0.806249334	110.6563244	1.240311102
	1677	1417514_at	3.756142396	-0.798120169	-0.310602773	0.389167929	0.806304806	110.6563244	1.240225771
	17631	1460631_at	6.138981707	-0.749343011	-0.310571166	0.414457947	0.806322471	110.6563244	1.2401986
	2077	1417946_at	4.080359589	-0.776085223	-0.31038667	0.3999389	0.806425593	110.6563244	1.24004001
	1228	1417022_at	2.952074519	-0.933698311	-0.310304569	0.33233922	0.806471486	110.6563244	1.239969443
	4576	1421102_a_at	4.386030338	-0.816646742	-0.310204527	0.379851546	0.806527412	110.6563244	1.239883463
	8854	1426259_at	7.189978853	-0.86453054	-0.310150583	0.358750291	0.806557569	110.6563244	1.239837103
	2733	1418671_at	4.671034572	-0.878780043	-0.310135399	0.352915842	0.806566059	110.6563244	1.239824053
	13688	1449120_a_at	3.476807091	-0.870398819	-0.309860005	0.355997731	0.806720037	110.6563244	1.239587408
	8698	1426065_a_at	4.317531847	-0.780385487	-0.309840907	0.397035711	0.806730717	110.6563244	1.239570999
	13518	1448917_at	5.597390256	-1.061725261	-0.309780844	0.291771191	0.806764303	110.6563244	1.239519393
	10810	1431805_a_at	4.028240697	-0.60233315	-0.309671447	0.51411988	0.806825481	110.6563244	1.239425406
	13147	1448505_at	2.949382133	-0.883886403	-0.309471433	0.350125799	0.806937347	110.6563244	1.239253585
	4737	1421299_a_at	2.278934881	-0.782382396	-0.309217519	0.395225559	0.80707938	110.6563244	1.239035497
	7531	1424567_at	5.449827058	-0.750348732	-0.308892691	0.411665507	0.807261117	110.6563244	1.238756555
	9385	1426992_at	3.734155494	-0.952440057	-0.308547289	0.323954549	0.80745441	110.6563244	1.238460014
	14351	1450013_at	7.139418841	-0.965812256	-0.308376206	0.319292082	0.807550168	110.6563244	1.238313159
	11907	1436908_at	3.685996854	-0.890443391	-0.30819572	0.346114894	0.807651202	110.6563244	1.238158252
	2600	1418525_at	3.452783108	-0.872685373	-0.307994656	0.352927487	0.80776377	110.6563244	1.237985705
	151	1415875_at	2.146312949	-0.934577261	-0.307982096	0.329541611	0.807770802	110.6563244	1.237974928
	10414	1429412_at	5.474938013	-1.039504011	-0.307958545	0.296255274	0.807783988	110.6563244	1.237954719
	16137	1452242_at	3.407456685	-0.810393885	-0.307808351	0.379825609	0.807868089	110.6563244	1.237825846
	7118	1424081_at	5.75481878	-0.901725891	-0.307778082	0.34132111	0.807885039	110.6563244	1.237799875
	1031	1416813_at	5.476726841	-0.877470652	-0.307752966	0.350727361	0.807899103	110.6563244	1.237778327
	3932	1420363_at	3.105255823	-0.777824447	-0.307184059	0.394927237	0.80821775	110.6563244	1.237290322
	3956	1420391_at	3.478501115	-1.0535198	-0.306961348	0.291367422	0.808342525	110.6563244	1.237099334
	12633	1439266_a_at	5.350602459	-0.933934165	-0.306923986	0.328635569	0.80836346	110.6563244	1.237067297
	13095	1448448_a_at	5.635200521	-1.150247631	-0.306817429	0.266740327	0.808423167	110.6563244	1.236975931
	14020	1449490_at	4.39379281	-0.967195377	-0.306687994	0.317090012	0.8084957	110.6563244	1.236864958
	2475	1418388_s_at	4.72369153	-1.103820267	-0.306454308	0.277630623	0.80862667	110.6563244	1.236664628
	2176	1418057_at	5.464832476	-0.846698266	-0.306429839	0.361911499	0.808640385	110.6563244	1.236643653
	11091	1433685_a_at	4.554746935	-0.795580881	-0.306427629	0.385162134	0.808641623	110.6563244	1.23664176
	3528	1419553_a_at	6.569793589	-1.065897107	-0.306319206	0.287381591	0.808702398	110.6563244	1.236548826
	10680	1431287_at	3.346978796	-0.875693359	-0.306179724	0.349642625	0.808780588	110.6563244	1.23642928
	5230	1421883_at	2.722066264	-0.835554346	-0.306179308	0.366438533	0.808780821	110.6563244	1.236428924
	7992	1425134_a_at	5.477658084	-1.06139498	-0.306177246	0.288466831	0.808781977	110.6563244	1.236427156
	14939	1450737_at	4.778925758	-0.879700414	-0.306132538	0.347996356	0.808807041	110.6563244	1.236388841
	7090	1424046_at	3.041771342	-0.693893232	-0.305964525	0.440938909	0.808901239	110.6563244	1.236244862
	3268	1419268_at	3.911601278	-0.817342259	-0.305936626	0.37430663	0.808916881	110.6563244	1.236220956
	5944	1422702_at	5.527612624	-0.979307737	-0.305934638	0.312398878	0.808917996	110.6563244	1.236219252
	8450	1425749_at	4.093317321	-0.752174465	-0.305745488	0.406482142	0.809024059	110.6563244	1.236057183
	3488	1419507_at	2.354677039	-0.682519434	-0.305725807	0.447937145	0.809035096	110.6563244	1.236040321
	12515	1438841_s_at	3.749501882	-0.519122712	-0.30572043	0.588917462	0.809038111	110.6563244	1.236035715
	14972	1450776_at	3.805542238	-0.973571261	-0.305519777	0.313813471	0.809150642	110.6563244	1.235863816
	13559	1448964_at	3.805147384	-0.677627088	-0.305384521	0.450667523	0.809226505	110.6563244	1.235747957
	13522	1448921_a_at	4.574458797	-1.047065043	-0.305009794	0.291299758	0.809436722	110.6563244	1.235427024
	2474	1418387_at	4.706113654	-1.098705661	-0.304880883	0.277490955	0.809509051	110.6563244	1.235316638
	865	1416633_a_at	5.8662263	-1.054697941	-0.304849982	0.289040084	0.809526391	110.6563244	1.235290179
	7109	1424072_at	5.930587402	-0.725410307	-0.304765502	0.420128442	0.809573795	110.6563244	1.235217847
	3482	1419498_at	5.229617186	-0.553820704	-0.304638337	0.550066718	0.809645157	110.6563244	1.235108974
	14919	1450714_at	5.574794528	-0.976686008	-0.304463506	0.311731204	0.809743279	110.6563244	1.234959308
	4107	1420566_at	2.305879249	-0.870102511	-0.304425266	0.349872874	0.809764743	110.6563244	1.234926575
	3904	1420332_x_at	4.190994134	-0.679605966	-0.304248675	0.447683938	0.809863866	110.6563244	1.234775425
	10894	1432177_a_at	5.191056517	-1.087449	-0.304151226	0.279692405	0.809918572	110.6563244	1.234692023
	828	1416594_at	4.262916019	-0.718336614	-0.304063293	0.423288034	0.809967938	110.6563244	1.23461677
	10412	1429410_at	5.686468752	-1.014489707	-0.304024021	0.29968172	0.809989987	110.6563244	1.234583162
	9166	1426662_at	6.604427667	-0.770004918	-0.303989025	0.39478842	0.810009636	110.6563244	1.234553215
	2021	1417883_at	5.049793691	-0.760532613	-0.303894531	0.399581196	0.810062691	110.6563244	1.234472357
	866	1416634_at	5.794591361	-1.050678571	-0.303858959	0.289202585	0.810082665	110.6563244	1.234441919
	2769	1418710_at	5.369355623	-0.806283862	-0.303822276	0.376818005	0.810103263	110.6563244	1.234410532
	4525	1421050_at	3.827238145	-0.944842738	-0.303814499	0.321550335	0.81010763	110.6563244	1.234403877
	14049	1449526_a_at	6.377994968	-0.551176568	-0.303521152	0.55067862	0.810272368	110.6563244	1.234152908
	2191	1418073_at	5.508392006	-0.868986709	-0.303501051	0.349258565	0.810283658	110.6563244	1.234135713
	7480	1424509_at	3.298404552	-0.585467465	-0.303469268	0.51833669	0.810301509	110.6563244	1.234108525
	7787	1424884_at	4.821380324	-1.003210972	-0.303310308	0.302339504	0.810390795	110.6563244	1.233972555
	7946	1425080_at	2.929523873	-0.924906808	-0.303276363	0.327899373	0.810409863	110.6563244	1.233943521
	13523	1448922_at	4.843120205	-0.996124842	-0.303100892	0.304280025	0.810508437	110.6563244	1.23379345
	2955	1418925_at	3.921184181	-0.497916171	-0.302950534	0.608436824	0.810592912	110.6563244	1.23366487
	13707	1449139_at	6.002736391	-1.041660852	-0.302880722	0.290767116	0.810632138	110.6563244	1.233605174
	10479	1429830_a_at	5.274319612	-0.792195141	-0.30287421	0.382322731	0.810635797	110.6563244	1.233599606
	966	1416744_at	4.143712132	-0.878684485	-0.302817193	0.344625629	0.810667835	110.6563244	1.233550854
	6445	1423298_at	5.288649362	-0.820048396	-0.302788857	0.369232912	0.810683757	110.6563244	1.233526626
	11424	1434852_at	2.624642177	-0.858583842	-0.302786661	0.352658233	0.810684992	110.6563244	1.233524748
	17404	1460187_at	4.013701637	-0.697754571	-0.302765552	0.433914108	0.810696853	110.6563244	1.2335067
	6405	1423256_a_at	7.145161843	-1.014479105	-0.302418566	0.298102311	0.810891859	110.6563244	1.233210062
	11796	1436559_a_at	5.071051153	-1.036456817	-0.302399667	0.29176292	0.810902482	110.6563244	1.233193908
	6307	1423141_at	3.83129291	-0.673203255	-0.302315552	0.449070247	0.810949762	110.6563244	1.233122009
	958	1416735_at	5.943750071	-0.986139017	-0.302145486	0.306392386	0.811045363	110.6563244	1.232976656
	603	1416356_at	4.646487529	-1.105979442	-0.302121213	0.273170731	0.811059009	110.6563244	1.232955912
	2815	1418763_at	6.052238312	-1.081809706	-0.302031702	0.279191155	0.811109332	110.6563244	1.232879416
	13731	1449165_at	4.478653042	-0.879588293	-0.302005416	0.343348608	0.811124111	110.6563244	1.232856953
	6584	1423465_at	4.850518648	-0.982745633	-0.301931578	0.307232684	0.811165625	110.6563244	1.232793857
	7947	1425081_at	3.088643241	-0.90413751	-0.301531069	0.333501338	0.811390846	110.6563244	1.232451667
	12473	1438647_x_at	5.156150413	-1.013043783	-0.301518632	0.297636328	0.81139784	110.6563244	1.232441042
	16694	1454109_a_at	5.069415103	-1.103968545	-0.301465229	0.273074111	0.811427876	110.6563244	1.232395423
	16646	1453928_a_at	4.692363036	-0.961573401	-0.301307148	0.313348047	0.811516792	110.6563244	1.232260392
	6492	1423351_at	3.9630191	-0.997159883	-0.301241177	0.302099174	0.811553901	110.6563244	1.232204045
	9566	1427261_at	4.482837923	-0.702279214	-0.301195033	0.42888217	0.811579859	110.6563244	1.232164635
	3819	1420056_s_at	5.171323488	-1.092853242	-0.301038781	0.275461306	0.811667762	110.6563244	1.232031191
	12699	1439476_at	6.098060524	-0.600381068	-0.300758741	0.50094641	0.81182533	110.6563244	1.231792066
	2599	1418524_at	3.74430011	-0.882720438	-0.300641717	0.340585427	0.811891183	110.6563244	1.231692154
	14883	1450668_s_at	6.26840427	-0.898857901	-0.300139932	0.333912549	0.812173617	110.6563244	1.231263832
	17418	1460201_a_at	5.143607359	-0.954587448	-0.30004577	0.314319836	0.812226628	110.6563244	1.231183472
	12267	1437958_at	3.383429391	-0.996910858	-0.299820537	0.300749595	0.812353442	110.6563244	1.230991276
	2638	1418566_s_at	5.698093691	-1.017439057	-0.299749216	0.29461147	0.812393603	110.6563244	1.230930422
	16599	1453683_a_at	3.030306874	-0.773916701	-0.299661197	0.38720084	0.812443169	110.6563244	1.230855325
	15986	1452026_a_at	4.934336973	-0.85048615	-0.299620239	0.352292908	0.812466234	110.6563244	1.230820381
	13355	1448734_at	5.730292678	-0.547106734	-0.299568668	0.547550688	0.812495277	110.6563244	1.230776385
	13047	1448394_at	3.468529571	-0.691816538	-0.299486336	0.432898493	0.812541646	110.6563244	1.230706149
	12363	1438287_x_at	4.858934554	-0.738280037	-0.29936371	0.405488019	0.812610714	110.6563244	1.230601546
	4204	1420674_at	2.533251617	-0.824217905	-0.299342716	0.363183952	0.812622538	110.6563244	1.230583639
	8280	1425516_at	5.929763663	-0.730865993	-0.299221119	0.409406268	0.812691033	110.6563244	1.230479923
	5758	1422498_at	4.073696788	-0.712345956	-0.298865208	0.419550648	0.812891548	110.6563244	1.230176403
	9098	1426574_a_at	5.213865796	-0.817542994	-0.298808087	0.365495257	0.812923733	110.6563244	1.230127697
	665	1416422_a_at	4.428867185	-0.976021041	-0.298702359	0.306040901	0.812983311	110.6563244	1.23003755
	2157	1418038_s_at	5.014475444	-0.989438791	-0.298672757	0.301860771	0.812999992	110.6563244	1.230012312
	5984	1422752_at	5.254252437	-0.914893044	-0.298561786	0.32633518	0.813062529	110.6563244	1.229917705
	13479	1448873_at	4.616162941	-0.683563306	-0.298342838	0.436452389	0.813185932	110.6563244	1.229731062
	7552	1424596_s_at	5.196291853	-0.653780877	-0.29830406	0.456275291	0.81320779	110.6563244	1.229698009
	11797	1436561_at	2.892957748	-0.882988122	-0.298035261	0.337530318	0.813359318	110.6563244	1.229468917
	12457	1438620_x_at	4.357718918	-0.704802395	-0.297982068	0.422788104	0.813389308	110.6563244	1.229423586
	2785	1418727_at	4.460497507	-1.014527621	-0.297975864	0.293708971	0.813392806	110.6563244	1.229418299
	16021	1452066_a_at	6.640800239	-0.989811206	-0.297924892	0.300991634	0.813421544	110.6563244	1.229374863
	420	1416165_at	5.572387252	-0.741903904	-0.297859335	0.401479671	0.813458508	110.6563244	1.229319001
	11654	1435843_x_at	4.477945493	-1.022304406	-0.297840119	0.291341911	0.813469342	110.6563244	1.229302627
	432	1416178_a_at	4.528677475	-0.548730279	-0.297839626	0.542779644	0.813469621	110.6563244	1.229302207
	16767	1454686_at	4.361907178	-0.770485972	-0.297805452	0.386516385	0.81348889	110.6563244	1.229273089
	2888	1418847_at	3.921275408	-0.515676167	-0.297639598	0.577183157	0.813582415	110.6563244	1.229131777
	5911	1422667_at	5.921318454	-0.611325001	-0.297460282	0.486582884	0.813683543	110.6563244	1.228979015
	13358	1448740_at	5.645003519	-0.880278826	-0.297351021	0.337791859	0.813745169	110.6563244	1.228885943
	17261	1456516_x_at	4.593689705	-0.898968323	-0.297299422	0.330711788	0.813774274	110.6563244	1.228841992
	6444	1423297_at	5.169340688	-0.825571866	-0.297280773	0.360090726	0.813784793	110.6563244	1.228826107
	10939	1432417_a_at	5.384429043	-0.736798666	-0.297217493	0.403390378	0.813820489	110.6563244	1.228772209
	14872	1450653_at	2.952805023	-1.202985296	-0.297126271	0.246990776	0.813871948	110.6563244	1.228694517
	16854	1455006_at	6.012810186	-1.14232031	-0.296937646	0.259942543	0.813978365	110.6563244	1.228533881
	15660	1451595_a_at	4.369163135	-1.075998799	-0.296922196	0.275950304	0.813987082	110.6563244	1.228520725
	10197	1428402_at	4.682881381	-0.875824902	-0.296904085	0.338999365	0.8139973	110.6563244	1.228505303
	4766	1421331_at	3.147935909	-0.697489458	-0.296719074	0.42541012	0.814101694	110.6563244	1.22834777
	13580	1448986_x_at	5.355442189	-0.766866302	-0.296621647	0.386797081	0.814156673	110.6563244	1.22826482
	14363	1450026_a_at	4.080241264	-0.86219665	-0.296610807	0.344017582	0.814162791	110.6563244	1.228255591
	8281	1425517_s_at	5.985185131	-0.735160692	-0.296476454	0.403281157	0.814238614	110.6563244	1.228141214
	2154	1418034_at	4.538418055	-1.041182071	-0.296244552	0.284527135	0.814369507	110.6563244	1.227943816
	17329	1456731_x_at	5.373870594	-0.906973153	-0.296228445	0.326612142	0.814378599	110.6563244	1.227930106
	4382	1420875_at	4.044432534	-0.793489895	-0.296114703	0.373180181	0.814442807	110.6563244	1.2278333
	2228	1418113_at	4.237072075	-0.791866741	-0.296085273	0.373907954	0.814459422	110.6563244	1.227808254
	15544	1451456_at	4.150739394	-0.755028376	-0.295956371	0.391980461	0.814532195	110.6563244	1.227698556
	15601	1451524_at	4.828125352	-0.979781924	-0.295934718	0.302041414	0.814544421	110.6563244	1.22768013
	12121	1437490_x_at	4.609446924	-0.900357095	-0.295913533	0.328662411	0.814556381	110.6563244	1.227662103
	6716	1423620_at	4.468028961	-0.963141613	-0.295738504	0.307056097	0.81465521	110.6563244	1.227513171
	13708	1449140_at	5.475737532	-1.001636147	-0.295434905	0.29495232	0.814826663	110.6563244	1.227254882
	17024	1455802_x_at	3.775722577	-0.785766627	-0.295369269	0.375899484	0.814863735	110.6563244	1.227199048
	13761	1449200_at	4.480858376	-1.000057042	-0.295322924	0.295306079	0.814889912	110.6563244	1.227159626
	5831	1422579_at	6.024219262	-0.89562237	-0.295315592	0.329732265	0.814894053	110.6563244	1.22715339
	9497	1427161_at	5.338750308	-0.794662163	-0.295116862	0.371373996	0.815006312	110.6563244	1.226984362
	9386	1426993_at	3.441223435	-0.959532687	-0.295102267	0.307547904	0.815014557	110.6563244	1.226971949
	11169	1433951_at	5.810110088	-0.829450594	-0.294807614	0.355425165	0.815181031	110.6563244	1.226721381
	2411	1418315_at	2.679848467	-0.876567653	-0.294689507	0.336185697	0.815247769	110.6563244	1.226620959
	10719	1431417_at	4.031189298	-0.779998135	-0.294674624	0.377788882	0.815256179	110.6563244	1.226608304
	6502	1423361_at	4.104439124	-0.94408534	-0.294528258	0.31197207	0.815338894	110.6563244	1.226483868
	16363	1452598_at	4.401328905	-0.868393946	-0.294455151	0.339080152	0.815380211	110.6563244	1.226421719
	11857	1436780_at	5.713970379	-0.736619668	-0.29434743	0.39959214	0.815441095	110.6563244	1.226330149
	1660	1417496_at	5.607552261	-0.540574629	-0.294206076	0.544246918	0.815520995	110.6563244	1.22621
	15121	1450948_a_at	4.029711209	-0.978151773	-0.294176242	0.300747031	0.81553786	110.6563244	1.226184644
	15775	1451738_at	5.947131111	-0.731287815	-0.294133607	0.402213193	0.815561961	110.6563244	1.226148408
	17549	1460369_at	4.259119185	-0.872976818	-0.294017729	0.336799011	0.81562747	110.6563244	1.226049926
	12297	1438080_at	4.311636333	-0.933008716	-0.293775085	0.314868532	0.81576466	110.6563244	1.225843737
	663	1416419_s_at	5.346007004	-0.824633648	-0.293544317	0.355969366	0.815895157	110.6563244	1.225647672
	6403	1423254_x_at	7.586803181	-0.925361532	-0.293281394	0.316937093	0.816043863	110.6563244	1.225424325
	2651	1418579_at	5.114583483	-1.007070711	-0.293235585	0.291176758	0.816069775	110.6563244	1.225385415
	16157	1452271_at	3.495811597	-0.960654884	-0.293174052	0.305181452	0.816104582	110.6563244	1.225333152
	4767	1421332_at	3.077068373	-0.681644372	-0.293172381	0.430095799	0.816105528	110.6563244	1.225331732
	3873	1420217_x_at	2.555818108	-0.8647528	-0.293060848	0.338895518	0.816168622	110.6563244	1.225237007
	666	1416423_x_at	4.416337207	-0.966282194	-0.29295088	0.303173216	0.816230836	110.6563244	1.225143619
	664	1416421_a_at	4.513805019	-0.96670617	-0.292791438	0.302875318	0.816321048	110.6563244	1.225008227
	10936	1432411_a_at	4.894538442	-0.967295032	-0.292769928	0.302668698	0.81633322	110.6563244	1.224989962
	1659	1417495_x_at	5.815748768	-0.542007867	-0.292573247	0.539795205	0.816444517	110.6563244	1.224822973
	6565	1423442_a_at	4.974566399	-0.964841761	-0.292507765	0.303166567	0.816481575	110.6563244	1.22476738
	16195	1452334_at	5.045912621	-0.769723949	-0.292341782	0.379800814	0.816575517	110.6563244	1.224626479
	8311	1425560_a_at	6.290793619	-0.714411629	-0.292070204	0.408826218	0.816729247	110.6563244	1.224395972
	16785	1454754_a_at	6.180111397	-1.099903936	-0.292051629	0.265524669	0.816739762	110.6563244	1.224380208
	10718	1431416_a_at	3.97083355	-0.769804952	-0.291991261	0.379305511	0.816773939	110.6563244	1.224328976
	15431	1451320_at	4.251343741	-0.643178528	-0.291904642	0.453846995	0.816822979	110.6563244	1.22425547
	9936	1427887_at	4.648029212	-0.947066924	-0.291843161	0.308154739	0.816857789	110.6563244	1.224203299
	8030	1425179_at	4.46715703	-0.893419261	-0.291779627	0.326587572	0.816893763	110.6563244	1.224149388
	5299	1421963_a_at	4.008254552	-0.85735209	-0.291776937	0.340323352	0.816895286	110.6563244	1.224147105
	4359	1420852_a_at	3.918367623	-0.862403687	-0.29177103	0.338323032	0.816898631	110.6563244	1.224142093
	14157	1449740_s_at	6.032690528	-0.592220281	-0.291731144	0.492605798	0.816921216	110.6563244	1.224108251
	10762	1431691_a_at	5.336024777	-0.717732171	-0.291659023	0.406361919	0.816962055	110.6563244	1.224047058
	3285	1419288_at	4.10459164	-0.769996725	-0.291610919	0.37871709	0.816989296	110.6563244	1.224006245
	5245	1421899_a_at	4.007226585	-0.912898357	-0.291078185	0.318850595	0.817291035	110.6563244	1.223554348
	3862	1420186_at	3.219149088	-0.766776095	-0.290861202	0.379330033	0.817413966	110.6563244	1.223370338
	15100	1450925_a_at	7.600620344	-0.918536366	-0.290778079	0.316566757	0.817461064	110.6563244	1.223299853
	17466	1460258_at	4.234971737	-0.430094728	-0.290533303	0.675510031	0.817599771	110.6563244	1.223092319
	2621	1418547_at	4.840917636	-0.547989301	-0.290455201	0.530038088	0.817644034	110.6563244	1.223026108
	2538	1418452_at	4.057752802	-0.824972534	-0.290184291	0.351750245	0.817797586	110.6563244	1.222796468
	7187	1424160_at	5.971092062	-0.949430264	-0.290061412	0.305511024	0.817867243	110.6563244	1.222692324
	13946	1449408_at	4.208394682	-0.740725758	-0.289975303	0.391474577	0.81791606	110.6563244	1.222619348
	5985	1422753_a_at	5.237357565	-0.898345424	-0.289834011	0.32263092	0.817996168	110.6563244	1.222499615
	6109	1422896_at	4.330004485	-0.855065146	-0.289661883	0.338760017	0.818093769	110.6563244	1.222353767
	3861	1420185_at	3.207256851	-0.758864033	-0.289575217	0.381590382	0.818142915	110.6563244	1.22228034
	4173	1420638_at	4.00761199	-0.936219079	-0.289418203	0.309135126	0.818231961	110.6563244	1.222147322
	8029	1425178_s_at	4.351671143	-0.875585636	-0.289378751	0.330497371	0.818254337	110.6563244	1.222113901
	4161	1420624_a_at	6.061971814	-0.986291071	-0.289280127	0.293300969	0.818310275	110.6563244	1.222030359
	16585	1453612_at	2.542604966	-0.916038288	-0.289181798	0.315687457	0.818366051	110.6563244	1.221947073
	662	1416418_at	5.144534141	-0.830024077	-0.289154297	0.348368565	0.818381651	110.6563244	1.22192378
	5228	1421881_a_at	2.799645924	-0.836577343	-0.289071393	0.345540548	0.81842868	110.6563244	1.221853565
	15276	1451130_at	6.187680999	-1.035394059	-0.289049971	0.279169045	0.818440833	110.6563244	1.221835422
	8687	1426053_a_at	3.325544114	-0.959000448	-0.288613544	0.30095246	0.818688455	110.6563244	1.221465863
	10337	1428983_at	3.189617351	-0.717236766	-0.288543441	0.402298732	0.818728237	110.6563244	1.221406511
	17081	1455949_at	4.688568794	-0.953870885	-0.288467221	0.302417471	0.818771493	110.6563244	1.221341984
	11565	1435429_x_at	7.591207025	-0.908511572	-0.28827207	0.317301484	0.818882255	110.6563244	1.221176786
	14308	1449966_s_at	2.852024931	-0.862819094	-0.288149396	0.333962702	0.818951888	110.6563244	1.221072952
	8768	1426153_a_at	5.62424337	-0.582906147	-0.28803757	0.49414056	0.819015369	110.6563244	1.220978308
	14158	1449741_at	5.627013617	-0.581741339	-0.287823713	0.494762352	0.819136785	110.6563244	1.220797331
	3874	1420218_at	2.594129076	-0.845277119	-0.287733227	0.34040106	0.819188162	110.6563244	1.220720765
	13356	1448735_at	5.300568962	-0.527598965	-0.287716938	0.545332643	0.819197412	110.6563244	1.220706982
	15333	1451201_s_at	6.365755977	-0.991437549	-0.287649149	0.290133402	0.819235905	110.6563244	1.220649625
	10196	1428401_at	4.810382655	-0.860374963	-0.287602467	0.334275727	0.819262414	110.6563244	1.220610128
	14167	1449764_x_at	3.202433213	-0.755855139	-0.287514188	0.38038266	0.819312546	110.6563244	1.220535441
	13822	1449271_a_at	4.318427416	-0.821210384	-0.287119896	0.349630133	0.819536497	110.6563244	1.220201911
	3949	1420381_a_at	6.155659024	-0.923765449	-0.287111792	0.310805944	0.8195411	110.6563244	1.220195057
	6895	1423817_s_at	6.1554171	-1.034831915	-0.287100719	0.277437055	0.819547391	110.6563244	1.220185692
	8357	1425619_s_at	5.839070353	-0.585045037	-0.286970763	0.490510551	0.819621217	110.6563244	1.220075785
	5372	1422048_at	2.421420676	-1.058496421	-0.286847973	0.270995695	0.81969098	110.6563244	1.219971946
	2461	1418372_at	5.120646431	-0.947889743	-0.286795449	0.302562035	0.819720822	110.6563244	1.219927532
	13046	1448393_at	5.303897218	-0.529018301	-0.28674981	0.542041381	0.819746755	110.6563244	1.219888941
	4527	1421052_a_at	5.681425608	-0.806700295	-0.286553199	0.355216431	0.819858477	110.6563244	1.219722705
	10270	1428699_at	5.239476969	-0.769902171	-0.286361981	0.371945932	0.819967151	110.6563244	1.219561051
	12564	1438956_x_at	3.441428233	-0.732372912	-0.286136727	0.39069813	0.820095185	110.6563244	1.219370651
	3420	1419433_at	4.450501101	-1.078565296	-0.28611482	0.265273527	0.820107638	110.6563244	1.219352135
	16346	1452581_at	4.488385541	-0.919123963	-0.286081147	0.311254149	0.82012678	110.6563244	1.219323675
	12776	1448070_at	5.37528399	-0.841422122	-0.286003576	0.339904988	0.820170878	110.6563244	1.219258116
	16935	1455393_at	5.79751153	-0.525905588	-0.285900801	0.543635221	0.820229308	110.6563244	1.219171262
	11021	1433496_at	6.03996949	-0.95086012	-0.28583037	0.300601911	0.820269352	110.6563244	1.219111744
	14448	1450130_at	3.445138769	-0.943773625	-0.285763985	0.302788696	0.820307097	110.6563244	1.219055649
	11089	1433683_at	5.740102133	-0.734136492	-0.285716247	0.38918682	0.820334241	110.6563244	1.219015311
	5103	1421730_at	2.511040491	-0.840329886	-0.285645433	0.339920593	0.820374507	110.6563244	1.218955478
	17260	1456515_s_at	2.592687068	-0.709443453	-0.285317375	0.402170707	0.820561076	110.6563244	1.218678328
	2497	1418410_at	4.662603558	-0.95335319	-0.285171505	0.299124719	0.820644046	110.6563244	1.218555114
	7538	1424579_at	5.321416015	-0.810601984	-0.285147547	0.351772575	0.820657674	110.6563244	1.218534879
	6100	1422885_at	5.700217416	-0.758529628	-0.285113734	0.375876859	0.820676909	110.6563244	1.21850632
	15764	1451725_a_at	6.455653496	-0.888584262	-0.28477345	0.320479961	0.820870502	110.6563244	1.218218948
	569	1416320_at	5.588368746	-1.02070809	-0.28477073	0.278993312	0.82087205	110.6563244	1.218216652
	16565	1453497_a_at	4.122902862	-0.878177115	-0.284746713	0.324247476	0.820885715	110.6563244	1.218196372
	8000	1425144_at	6.147512305	-0.572875038	-0.284714246	0.496991886	0.820904189	110.6563244	1.218168957
	17559	1460380_at	5.762741394	-0.581095441	-0.284697912	0.489933136	0.820913483	110.6563244	1.218155166
	15125	1450954_at	4.019710387	-0.935316217	-0.284685716	0.304373762	0.820920423	110.6563244	1.218144868
	10675	1431270_a_at	3.490360555	-0.904874824	-0.284463584	0.314367884	0.82104683	110.6563244	1.217957324
	15778	1451741_a_at	5.815419989	-0.897659824	-0.284451579	0.316881263	0.821053662	110.6563244	1.217947189
	6306	1423140_at	3.648825107	-0.636881524	-0.284421111	0.44658402	0.821071002	110.6563244	1.217921468
	9594	1427305_at	4.362691262	-0.878598059	-0.28428157	0.323562711	0.821150421	110.6563244	1.217803674
	12445	1438571_at	2.530064061	-0.661055909	-0.284231654	0.429966134	0.821178833	110.6563244	1.217761539
	15214	1451058_at	4.984132424	-0.813138531	-0.284136143	0.34943141	0.821233199	110.6563244	1.217680923
	16454	1452822_at	5.349132292	-0.909142635	-0.283920372	0.31229464	0.821356033	110.6563244	1.217498819
	7340	1424333_at	4.818530816	-1.027118284	-0.283896391	0.276400873	0.821369687	110.6563244	1.21747858
	10602	1430811_a_at	4.445259074	-0.824855434	-0.283550011	0.34375722	0.821566914	110.6563244	1.217186309
	5244	1421898_a_at	4.048981404	-0.916502841	-0.283399157	0.309217979	0.821652826	110.6563244	1.217059041
	10529	1430271_x_at	4.472809692	-0.837646778	-0.283385529	0.338311489	0.821660587	110.6563244	1.217047545
	6177	1422979_at	2.86716135	-0.880350041	-0.283053962	0.321524335	0.821849447	110.6563244	1.216767869
	2537	1418451_at	4.362044132	-0.826784386	-0.282940227	0.342217671	0.82191424	110.6563244	1.216671949
	1658	1417494_a_at	5.917518314	-0.531048498	-0.28289983	0.532719386	0.821937255	110.6563244	1.216637881
	13334	1448712_at	5.344422286	-0.977793397	-0.282683452	0.289103458	0.822060539	110.6563244	1.216455422
	1520	1417343_at	3.800341581	-0.617896842	-0.282642995	0.45742748	0.822083592	110.6563244	1.216421309
	10205	1428452_at	5.355266924	-0.98623245	-0.282245998	0.286186079	0.822309842	110.6563244	1.216086624
	4381	1420874_at	3.878501551	-0.786818281	-0.282222922	0.358688822	0.822322995	110.6563244	1.216067173
	17253	1456481_at	5.764264355	-0.703252362	-0.282205209	0.401285831	0.822333092	110.6563244	1.216052242
	6404	1423255_at	7.089173305	-1.005362731	-0.282101855	0.280597088	0.822392005	110.6563244	1.215965128
	15497	1451402_at	4.226056863	-0.920299065	-0.282061015	0.306488429	0.822415286	110.6563244	1.215930707
	967	1416745_x_at	4.382942945	-0.860703006	-0.281513374	0.327073767	0.822727531	110.6563244	1.215469232
	965	1416743_at	4.836414772	-0.886516832	-0.281511541	0.31754788	0.822728576	110.6563244	1.215467688
	6501	1423360_at	3.872602843	-0.941500245	-0.281480992	0.298970705	0.822745998	110.6563244	1.21544195
	17352	1458219_at	4.908202542	-0.718612848	-0.281320388	0.391476981	0.822837592	110.6563244	1.215306653
	10809	1431804_a_at	4.997150552	-0.792008796	-0.281283009	0.35515137	0.822858912	110.6563244	1.215275165
	17004	1455727_at	3.044484118	-0.860167552	-0.281235037	0.326953785	0.822886274	110.6563244	1.215234756
	2949	1418918_at	0.543817673	-0.816931569	-0.280977436	0.343942439	0.823033217	110.6563244	1.215017789
	16640	1453887_a_at	5.057107079	-0.770328392	-0.280768088	0.364478436	0.823152656	110.6563244	1.214841491
	8648	1426006_at	4.625806011	-1.090093096	-0.280704408	0.257504987	0.82318899	110.6563244	1.21478787
	8861	1426269_at	4.713761036	-0.847459688	-0.280606403	0.331114751	0.823244913	110.6563244	1.21470535
	3893	1420280_x_at	2.465732106	-0.725899198	-0.280056745	0.38580666	0.823558624	110.6563244	1.214242643
	13224	1448588_at	5.038665905	-0.863488903	-0.279896253	0.324145744	0.823650246	110.6563244	1.214107572
	4318	1420800_a_at	4.576987157	-1.080003244	-0.279676819	0.25895924	0.823775532	110.6563244	1.213922921
	5496	1422198_a_at	4.366533832	-0.876925477	-0.279650219	0.3188985	0.823790721	110.6563244	1.213900539
	15971	1452007_at	4.570627359	-0.84537139	-0.279610637	0.330754791	0.823813323	110.6563244	1.213867235
	16488	1452987_at	4.294891512	-0.804396781	-0.279392623	0.347331851	0.823937824	110.6563244	1.213683814
	17082	1455953_x_at	4.346857163	-0.861601472	-0.279292335	0.324154896	0.823995101	110.6563244	1.213599449
	10225	1428532_at	5.438026326	-0.909254475	-0.278974239	0.30681646	0.824176802	110.6563244	1.213331895
	15472	1451369_at	3.322895845	-0.964871719	-0.278953661	0.289109584	0.824188557	110.6563244	1.213314588
	7951	1425086_a_at	4.072003147	-0.851110342	-0.278873786	0.327658792	0.82423419	110.6563244	1.213247415
	12741	1447926_at	5.416338184	-0.836938816	-0.278548083	0.332817738	0.82442029	110.6563244	1.212973543
	4172	1420637_at	4.183598937	-0.908741761	-0.278480936	0.306446724	0.824458662	110.6563244	1.212917089
	7133	1424097_at	6.316045965	-0.706736849	-0.27828677	0.393762927	0.824569629	110.6563244	1.212753859
	2320	1418217_at	4.981540125	-0.947779903	-0.278276096	0.293608353	0.82457573	110.6563244	1.212744886
	7839	1424952_at	5.067443655	-0.877854673	-0.278135969	0.316836007	0.824655824	110.6563244	1.2126271
	9452	1427089_at	5.619824522	-0.913026829	-0.277724893	0.304180429	0.824890832	110.6563244	1.212281627
	2155	1418035_a_at	3.727588244	-0.781915629	-0.277697532	0.355150251	0.824906476	110.6563244	1.212258636
	17109	1456005_a_at	4.338534299	-0.748625397	-0.277633513	0.370857727	0.824943082	110.6563244	1.212204845
	11795	1436558_at	4.370626343	-0.797692477	-0.277633404	0.34804566	0.824943144	110.6563244	1.212204753
	15761	1451722_s_at	4.322511702	-0.81014648	-0.277572427	0.342620049	0.824978012	110.6563244	1.212153518
	2948	1418917_at	4.116488877	-0.813902555	-0.277490824	0.340938632	0.825024677	110.6563244	1.212084957
	1058	1416841_at	5.084097289	-1.020789609	-0.277424527	0.271774443	0.82506259	110.6563244	1.21202926
	16861	1455035_s_at	5.413281139	-0.865644119	-0.277306378	0.320346863	0.825130161	110.6563244	1.211930004
	9589	1427297_at	6.266852142	-0.915199435	-0.277302234	0.302996509	0.825132531	110.6563244	1.211926523
	4026	1420466_at	3.120072044	-0.531230185	-0.277180998	0.521771928	0.825201874	110.6563244	1.211824684
	2269	1418159_at	4.838574263	-1.012977737	-0.277141507	0.273590916	0.825224462	110.6563244	1.211791514
	3894	1420281_at	2.442500089	-0.718304893	-0.277018301	0.385655594	0.82529494	110.6563244	1.211688031
	1868	1417719_at	5.608249795	-0.780552633	-0.276845567	0.354678923	0.825393758	110.6563244	1.211542964
	8028	1425177_at	4.465180926	-0.859848151	-0.276741936	0.321849778	0.825453049	110.6563244	1.211455941
	9937	1427890_a_at	3.889766669	-0.953358968	-0.276666229	0.290201527	0.825496367	110.6563244	1.211392369
	9974	1427938_at	3.273640514	-0.834500622	-0.276494136	0.331328855	0.825594843	110.6563244	1.211247876
	6642	1423534_at	5.227268908	-1.048400393	-0.276368223	0.263609424	0.825666901	110.6563244	1.211142168
	14142	1449694_s_at	3.154557344	-0.981753302	-0.2763365	0.281472443	0.825685056	110.6563244	1.211115537
	9972	1427933_at	4.097635506	-0.90108554	-0.276306893	0.306637806	0.825702001	110.6563244	1.211090682
	7508	1424543_at	4.550722769	-0.780772457	-0.276234591	0.353796537	0.825743383	110.6563244	1.211029989
	8712	1426080_a_at	4.535843162	-1.057723136	-0.276202103	0.261128923	0.825761978	110.6563244	1.211002718
	11569	1435448_at	4.232924982	-0.759118054	-0.276107269	0.36372112	0.825816261	110.6563244	1.210923116
	5251	1421905_at	5.136688864	-0.89178772	-0.275874557	0.309350029	0.825949478	110.6563244	1.210727806
	7539	1424580_at	5.16244631	-0.793980021	-0.275845047	0.34742064	0.825966373	110.6563244	1.210703041
	17680	1460704_at	5.249916626	-0.998952555	-0.275759282	0.276048428	0.826015476	110.6563244	1.21063107
	12183	1437684_at	2.596012105	-0.829869477	-0.275496389	0.331975566	0.82616601	110.6563244	1.210410485
	11554	1435390_at	4.538750057	-0.851364541	-0.275471255	0.323564398	0.826180403	110.6563244	1.210389397
	9462	1427104_at	3.805806967	-0.683706401	-0.275334004	0.402707952	0.826259005	110.6563244	1.210274252
	7565	1424612_at	5.235129647	-0.625591492	-0.27508343	0.439717345	0.826402527	110.6563244	1.210064064
	1476	1417296_at	5.799197189	-0.9860389	-0.275053242	0.278947658	0.826419819	110.6563244	1.210038744
	584	1416336_s_at	5.437493613	-0.894949232	-0.275052485	0.307338646	0.826420253	110.6563244	1.21003811
	1370	1417177_at	5.626612327	-0.86567798	-0.27497028	0.317635757	0.826467343	110.6563244	1.209969163
	17343	1456748_a_at	5.536006236	-0.775708067	-0.27492779	0.354421724	0.826491685	110.6563244	1.209933528
	13109	1448465_at	5.520207245	-0.780532258	-0.274884462	0.352175658	0.826516507	110.6563244	1.209897191
	7356	1424358_at	5.758457272	-0.802355999	-0.274881019	0.34259234	0.82651848	110.6563244	1.209894303
	1252	1417050_at	2.880441185	-0.865850782	-0.274670553	0.3172262	0.826639064	110.6563244	1.209717813
	10618	1430976_a_at	6.143687554	-0.90503199	-0.274630536	0.303448429	0.826661993	110.6563244	1.209684258
	5386	1422068_at	4.036474434	-0.814743215	-0.274628092	0.337073187	0.826663394	110.6563244	1.209682209
	14059	1449538_a_at	3.066043948	-0.729813547	-0.274478507	0.376094015	0.82674911	110.6563244	1.20955679
	7134	1424098_at	6.075053188	-0.680182532	-0.274396992	0.403416699	0.826795825	110.6563244	1.209488449
	5048	1421664_a_at	3.393374741	-0.712737754	-0.274222793	0.38474571	0.826895662	110.6563244	1.209342418
	9228	1426757_at	5.422527809	-0.911206722	-0.274100298	0.300810224	0.826965875	110.6563244	1.209239741
	12847	1448174_at	5.655993883	-0.932718796	-0.274034348	0.293801679	0.827003679	110.6563244	1.209184464
	13197	1448560_at	4.751335802	-0.84680241	-0.273943424	0.323503359	0.827055801	110.6563244	1.209108259
	8920	1426335_at	4.61174748	-1.05997347	-0.27362113	0.258139602	0.827240584	110.6563244	1.208838178
	11372	1434642_at	4.522434407	-0.596885383	-0.273607262	0.458391627	0.827248536	110.6563244	1.208826558
	11020	1433495_at	6.266973306	-0.960559812	-0.273592077	0.284825655	0.827257243	110.6563244	1.208813835
	511	1416260_a_at	5.113389434	-0.872177072	-0.273290409	0.313342804	0.82743024	110.6563244	1.208561098
	16127	1452229_at	5.616980795	-0.786496969	-0.273143124	0.347290752	0.827514718	110.6563244	1.208437721
	11621	1435731_x_at	5.160238681	-0.715799621	-0.272969734	0.381349369	0.827614178	110.6563244	1.208292494
	2111	1417985_at	4.900215646	-0.553081295	-0.27293986	0.493489588	0.827631316	110.6563244	1.208267475
	4189	1420659_at	4.247435418	-0.846663799	-0.272927921	0.322356904	0.827638165	110.6563244	1.208257476
	11412	1434796_at	4.417079441	-0.830493368	-0.272901357	0.328601489	0.827653404	110.6563244	1.208235229
	11891	1436879_x_at	0.87542645	-0.644448975	-0.272893014	0.4234517	0.827658191	110.6563244	1.208228241
	17193	1456275_at	4.146961193	-0.82879985	-0.272831388	0.32918851	0.827693545	110.6563244	1.208176632
	8940	1426367_at	2.807083865	-0.870453274	-0.272663984	0.313243677	0.827789593	110.6563244	1.208036449
	2448	1418356_at	3.658323472	-0.792793863	-0.272401234	0.343596547	0.827940367	110.6563244	1.207816456
	2422	1418326_at	4.68456138	-0.668609382	-0.272293443	0.407253399	0.828002229	110.6563244	1.207726217
	16618	1453804_a_at	4.508444287	-0.887968383	-0.271737976	0.306022129	0.828321089	110.6563244	1.207261307
	12269	1437969_s_at	4.945799342	-0.929967138	-0.271667791	0.292126227	0.828361386	110.6563244	1.207202577
	1059	1416842_at	6.800558821	-0.803613987	-0.271635972	0.338017974	0.828379656	110.6563244	1.207175952
	12554	1438941_x_at	5.593644719	-0.923194117	-0.271463259	0.294047865	0.828478832	110.6563244	1.207031443
	7602	1424653_at	5.629205037	-0.730731167	-0.271376798	0.371377068	0.828528484	110.6563244	1.206959108
	11893	1436881_x_at	0.889903652	-0.643908447	-0.271291922	0.421320645	0.828577229	110.6563244	1.206888103
	11778	1436443_a_at	5.070531891	-0.881843381	-0.271239118	0.307581963	0.828607556	110.6563244	1.20684393
	1247	1417045_at	4.947130702	-0.841733383	-0.271157376	0.322141644	0.828654506	110.6563244	1.206775553
	14307	1449965_at	4.256400198	-0.732127122	-0.271101434	0.370292843	0.828686639	110.6563244	1.20672876
	15314	1451178_at	6.03917793	-0.979297238	-0.271087559	0.276818466	0.828694609	110.6563244	1.206717154
	2156	1418036_at	3.786151957	-0.763710025	-0.270934209	0.354760577	0.828782698	110.6563244	1.206588895
	2496	1418409_at	4.643024704	-0.959111771	-0.270804797	0.282349571	0.828857045	110.6563244	1.206480666
	8526	1425838_at	4.823441475	-0.701963179	-0.270796277	0.385769917	0.82886194	110.6563244	1.206473542
	11163	1433940_at	5.932681948	-0.805814241	-0.270751786	0.335997767	0.828887502	110.6563244	1.206436336
	15961	1451996_at	4.296510475	-0.83322008	-0.270688606	0.324870478	0.828923802	110.6563244	1.206383504
	7162	1424128_x_at	3.451204253	-0.686208977	-0.270578403	0.39430904	0.828987123	110.6563244	1.206291355
	13548	1448952_at	4.12469436	-0.788645739	-0.270450253	0.342929962	0.829060762	110.6563244	1.206184209
	10658	1431132_x_at	4.963960303	-0.946883761	-0.270426688	0.2855965	0.829074305	110.6563244	1.206164507
	11570	1435449_at	4.109700797	-0.763815314	-0.270275266	0.353848975	0.829161327	110.6563244	1.206037918
	422	1416167_at	5.578948404	-0.743341247	-0.27027243	0.363591327	0.829162957	110.6563244	1.206035547
	13815	1449261_at	3.793987941	-0.878590366	-0.270094614	0.307418138	0.829265159	110.6563244	1.205886909
	2495	1418408_at	5.917310963	-0.868160542	-0.270053104	0.311063555	0.82928902	110.6563244	1.205852213
	16684	1454064_a_at	4.501367805	-0.932759957	-0.269894952	0.28935092	0.829379934	110.6563244	1.205720031
	8082	1425245_a_at	4.38447285	-0.764201749	-0.269833223	0.353091606	0.829415422	110.6563244	1.205668443
	5494	1422196_at	2.860255081	-0.555125661	-0.269410867	0.485315102	0.829658273	110.6563244	1.205315529
	2930	1418894_s_at	3.778417764	-0.859136132	-0.269392329	0.313561867	0.829668933	110.6563244	1.205300042
	9427	1427063_at	3.409377958	-0.448453577	-0.269341082	0.600599696	0.829698405	110.6563244	1.205257228
	8211	1425415_a_at	3.197535104	-0.554375496	-0.269283004	0.485741174	0.829731806	110.6563244	1.20520871
	16388	1452635_x_at	4.396733764	-0.80437208	-0.269275987	0.334765457	0.829735842	110.6563244	1.205202848
	17137	1456082_x_at	7.362023372	-0.842321322	-0.269254234	0.319657388	0.829748353	110.6563244	1.205184676
	11165	1433942_at	4.817037397	-0.730306077	-0.269247852	0.368678093	0.829752024	110.6563244	1.205179344
	16345	1452580_a_at	4.528269814	-0.817251998	-0.269192797	0.32938775	0.829783689	110.6563244	1.205133354
	13628	1449044_at	6.02326274	-0.87979181	-0.269176676	0.305954969	0.829792961	110.6563244	1.205119888
	5913	1422669_at	5.546951632	-0.933919609	-0.268959807	0.28799032	0.829917706	110.6563244	1.204938745
	1440	1417253_at	5.250452664	-0.914148118	-0.2689208	0.294176397	0.829940146	110.6563244	1.204906167
	8750	1426128_a_at	4.530864429	-1.035785757	-0.268823562	0.259535875	0.829996086	110.6563244	1.204824959
	14251	1449897_a_at	3.24486479	-0.886696361	-0.268765196	0.303108491	0.830029665	110.6563244	1.204776218
	2402	1418305_s_at	6.063733718	-0.804986508	-0.268663535	0.333749116	0.830088156	110.6563244	1.204691325
	2929	1418893_at	3.929902895	-0.881954336	-0.268494395	0.304431175	0.830185481	110.6563244	1.204550096
	9953	1427908_at	4.06931139	-1.030347651	-0.26848632	0.260578378	0.830190127	110.6563244	1.204543354
	3361	1419369_at	4.275919781	-0.94622777	-0.268446743	0.283702033	0.830212902	110.6563244	1.20451031
	1050	1416832_at	4.794616709	-0.481192714	-0.268357119	0.557691568	0.830264478	110.6563244	1.204435486
	4380	1420873_at	3.773625329	-0.764288125	-0.268344196	0.351103449	0.830271915	110.6563244	1.204424697
	16372	1452608_at	3.228045781	-0.818324125	-0.268330584	0.327902571	0.830279749	110.6563244	1.204413333
	3784	1419977_s_at	5.386893796	-0.699731988	-0.268246416	0.383355944	0.83032819	110.6563244	1.204343069
	7091	1424047_at	5.313614114	-1.034974883	-0.267978165	0.258922385	0.830482593	110.6563244	1.204119157
	7806	1424908_at	5.283807612	-1.024041178	-0.267930168	0.261640033	0.830510223	110.6563244	1.204079098
	14073	1449555_a_at	1.984446469	-0.432672158	-0.267918826	0.61921901	0.830516753	110.6563244	1.204069631
	12692	1439455_x_at	7.205733887	-0.920461146	-0.267825438	0.290968759	0.830570515	110.6563244	1.203991692
	11207	1434080_at	5.681729903	-0.651382408	-0.267680771	0.410942586	0.830653805	110.6563244	1.203870968
	7481	1424511_at	3.92651166	-0.793105653	-0.267515635	0.337301385	0.83074889	110.6563244	1.203733177
	3360	1419368_a_at	4.257791798	-0.960057754	-0.267458076	0.278585403	0.830782035	110.6563244	1.203685153
	14662	1450401_at	5.363279376	-0.876407568	-0.267303959	0.304999602	0.830870788	110.6563244	1.203556575
	16065	1452122_at	5.119938536	-0.895647505	-0.267274256	0.29841456	0.830887895	110.6563244	1.203531795
	11060	1433594_at	6.009394701	-0.939021598	-0.267201864	0.284553481	0.830929588	110.6563244	1.203471406
	11240	1434190_at	5.609633023	-0.760681593	-0.267048964	0.351065369	0.831017657	110.6563244	1.203343866
	6479	1423337_at	4.308811282	-0.886126118	-0.267033809	0.301349666	0.831026386	110.6563244	1.203331226
	4146	1420608_at	4.948328249	-0.870360205	-0.266940298	0.306700946	0.831080253	110.6563244	1.203253232
	9986	1427956_at	3.542111138	-0.881602476	-0.266907105	0.302752218	0.831099374	110.6563244	1.203225548
	11993	1437132_x_at	5.969830067	-0.764441764	-0.266875057	0.349111038	0.831117836	110.6563244	1.20319882
	14681	1450422_a_at	4.834359787	-0.875659676	-0.266789515	0.304672606	0.831167117	110.6563244	1.203127481
	2215	1418100_at	4.122343571	-0.781120469	-0.266520877	0.341203294	0.8313219	110.6563244	1.202903472
	13126	1448482_at	4.631835186	-0.493144826	-0.26643988	0.540287286	0.831368574	110.6563244	1.20283594
	6546	1423421_at	5.235305028	-0.888743802	-0.266390581	0.299738328	0.831396984	110.6563244	1.202794838
	9063	1426533_at	5.319120713	-0.848184948	-0.266072655	0.313696506	0.831580219	110.6563244	1.202529807
	11987	1437100_x_at	4.180529167	-0.719455941	-0.26597317	0.36968653	0.831637564	110.6563244	1.202446887
	6108	1422895_at	4.717661922	-0.812662392	-0.265888416	0.327181889	0.831686422	110.6563244	1.202376249
	4626	1421160_a_at	5.142497906	-0.975768557	-0.265879087	0.272481712	0.8316918	110.6563244	1.202368474
	2112	1417986_at	4.795405942	-0.546213414	-0.265760931	0.486551454	0.831759918	110.6563244	1.202270004
	11298	1434369_a_at	5.489833352	-0.558301207	-0.265711993	0.475929462	0.831788133	110.6563244	1.202229223
	11006	1433474_at	4.036349863	-0.64255306	-0.265704335	0.413513453	0.831792548	110.6563244	1.202222841
	6478	1423336_at	4.365515884	-0.863267881	-0.26551087	0.307564865	0.831904099	110.6563244	1.202061634
	17412	1460195_at	3.710406359	-0.877249517	-0.265503116	0.302654047	0.83190857	110.6563244	1.202055173
	2413	1418317_at	3.979934179	-0.58157388	-0.265311671	0.456195988	0.832018971	110.6563244	1.201895672
	15408	1451294_s_at	6.982694619	-0.933615876	-0.26529351	0.284157025	0.832029445	110.6563244	1.201880542
	6097	1422881_s_at	7.517876571	-0.787634212	-0.265207444	0.336713972	0.832079082	110.6563244	1.201808844
	6590	1423471_at	6.031083358	-0.755107052	-0.265078706	0.351047848	0.832153336	110.6563244	1.201701606
	7943	1425077_at	4.431330537	-0.860046472	-0.264860254	0.307960399	0.832279349	110.6563244	1.201519659
	8360	1425622_at	4.050848429	-0.656994183	-0.264802179	0.403051026	0.832312853	110.6563244	1.201471294
	11200	1434059_at	5.270374845	-0.930072562	-0.264740329	0.284644811	0.832348536	110.6563244	1.201419786
	10224	1428531_at	5.722265257	-0.918983084	-0.264714325	0.288051358	0.832363539	110.6563244	1.201398131
	1102	1416886_at	2.543984209	-0.840250447	-0.264694816	0.315018954	0.832374794	110.6563244	1.201381886
	15220	1451065_a_at	5.641888828	-0.814993888	-0.26461267	0.324680558	0.832422191	110.6563244	1.201313482
	17522	1460336_at	4.267818052	-0.518728854	-0.264462272	0.509827572	0.832508973	110.6563244	1.201188254
	11892	1436880_at	1.077147974	-0.63250792	-0.264315695	0.417885195	0.83259356	110.6563244	1.20106622
	7127	1424090_at	5.126816584	-0.765438686	-0.264075546	0.344998954	0.832732164	110.6563244	1.200866309
	7621	1424676_s_at	5.828139821	-0.5558487	-0.26403989	0.475021153	0.832752745	110.6563244	1.20083663
	9727	1427509_at	4.734894681	-0.907977517	-0.263986574	0.290741312	0.832783521	110.6563244	1.200792253
	14161	1449749_s_at	3.434918199	-0.772037794	-0.263784025	0.341672425	0.832900449	110.6563244	1.200623678
	2148	1418028_at	3.629892967	-0.771277357	-0.263565936	0.341726531	0.833026366	110.6563244	1.200442195
	3505	1419527_at	3.282515549	-0.360923086	-0.263514109	0.730111538	0.833056292	110.6563244	1.200399072
	6498	1423357_at	4.579370575	-0.791772104	-0.263484556	0.332778277	0.833073357	110.6563244	1.200374483
	5767	1422507_at	6.837890173	-0.89413855	-0.263479669	0.29467432	0.833076179	110.6563244	1.200370417
	13483	1448877_at	2.701830968	-0.689054965	-0.263442975	0.382325052	0.833097368	110.6563244	1.200339887
	16314	1452521_a_at	5.367637733	-0.677316007	-0.263370002	0.388843611	0.833139508	110.6563244	1.200279173
	15578	1451496_at	5.508823919	-0.652328828	-0.263351787	0.403710178	0.833150027	110.6563244	1.200264019
	3783	1419976_s_at	5.586763337	-0.683199232	-0.263335807	0.385445116	0.833159255	110.6563244	1.200250725
	283	1416022_at	8.133222103	-0.654890855	-0.263298075	0.402048789	0.833181046	110.6563244	1.200219334
	421	1416166_a_at	5.295843537	-0.724895	-0.263288491	0.363209142	0.833186581	110.6563244	1.200211361
	17110	1456006_at	4.056204711	-0.737939049	-0.263049777	0.356465453	0.833324455	110.6563244	1.200012785
	6347	1423186_at	3.22117239	-0.797286621	-0.262884496	0.329723952	0.833419929	110.6563244	1.199875315
	695	1416455_a_at	5.420484697	-0.555341383	-0.262863838	0.473337385	0.833431863	110.6563244	1.199858134
	1241	1417037_at	3.542729133	-0.848972502	-0.262843434	0.309601822	0.83344365	110.6563244	1.199841164
	10516	1430147_a_at	4.316007386	-0.790163278	-0.262744754	0.332519571	0.833500659	110.6563244	1.199759099
	282	1416021_a_at	8.269924596	-0.671878672	-0.26268235	0.390966943	0.833536713	110.6563244	1.199707204
	10487	1429884_at	3.311180428	-0.816191229	-0.262659603	0.321811352	0.833549856	110.6563244	1.199688288
	10456	1429711_at	3.398330104	-0.712462602	-0.262646901	0.368646579	0.833557195	110.6563244	1.199677726
	16718	1454229_a_at	4.304160106	-0.839898036	-0.262409033	0.31242963	0.833694641	110.6563244	1.199479942
	11484	1435103_x_at	5.283753419	-0.723010504	-0.2623574	0.362868034	0.833724479	110.6563244	1.199437014
	15373	1451246_s_at	3.324090676	-0.655599136	-0.262189429	0.39992339	0.833821554	110.6563244	1.199297374
	16298	1452497_a_at	5.491579014	-0.684879666	-0.262057554	0.382632989	0.833897776	110.6563244	1.199187752
	9985	1427955_a_at	4.66609314	-0.704789933	-0.261982636	0.371717335	0.833941081	110.6563244	1.199125481
	6943	1423873_at	5.514155502	-0.947575335	-0.261946369	0.276438569	0.833962045	110.6563244	1.199095338
	9795	1427604_a_at	5.225219366	-0.728644883	-0.261887021	0.359416538	0.833996352	110.6563244	1.199046012
	13022	1448369_at	2.873599082	-0.836530452	-0.261811974	0.312973632	0.834039737	110.6563244	1.19898364
	17038	1455826_a_at	5.100472772	-0.724127421	-0.26161874	0.361288266	0.834151455	110.6563244	1.19882306
	12088	1437382_at	4.438226478	-0.8581044	-0.261332483	0.304546257	0.834316983	110.6563244	1.198585215
	5783	1422524_at	5.010346196	-0.76401684	-0.261244291	0.341935253	0.834367986	110.6563244	1.198511948
	8386	1425660_at	4.139752379	-0.763007607	-0.26103089	0.342107848	0.834491413	110.6563244	1.198334679
	5766	1422506_a_at	6.989100183	-0.897168276	-0.26086828	0.290768507	0.834585476	110.6563244	1.198199619
	15252	1451102_at	5.398464196	-0.942418227	-0.260860319	0.27679889	0.834590082	110.6563244	1.198193007
	4501	1421021_at	5.028670761	-0.636995111	-0.260821834	0.409456572	0.834612345	110.6563244	1.198161045
	8256	1425479_at	4.278350247	-0.776176556	-0.260818257	0.336029547	0.834614415	110.6563244	1.198158074
	12205	1437722_x_at	3.670460156	-0.753695907	-0.260640572	0.345816621	0.834717214	110.6563244	1.198010516
	15574	1451491_at	3.502127022	-0.893641742	-0.260623389	0.291641915	0.834727155	110.6563244	1.197996248
	11192	1434036_at	5.691353643	-0.645224296	-0.260484126	0.40371097	0.834807735	110.6563244	1.197880611
	904	1416678_at	7.01976774	-0.992876237	-0.260367128	0.26223523	0.834875438	110.6563244	1.197783471
	1322	1417124_at	6.926647734	-0.857695278	-0.26014546	0.303307558	0.835003726	110.6563244	1.197599447
	15512	1451418_a_at	3.70775036	-0.548999901	-0.260111214	0.473791003	0.835023547	110.6563244	1.197571019
	17000	1455710_x_at	3.164409453	-0.86737584	-0.260083727	0.299851247	0.835039456	110.6563244	1.197548203
	11754	1436343_at	4.690686491	-0.771091457	-0.259947058	0.337115728	0.835118565	110.6563244	1.197434762
	996	1416776_at	5.217162554	-0.461650413	-0.259818968	0.562804583	0.835192714	110.6563244	1.197328452
	11187	1434027_at	4.550173451	-0.805744739	-0.259777034	0.322406118	0.835216991	110.6563244	1.197293651
	7343	1424336_at	4.971157707	-0.864593686	-0.25976808	0.300451049	0.835222174	110.6563244	1.19728622
	11614	1435702_s_at	7.454406952	-0.676226347	-0.259761495	0.384133947	0.835225987	110.6563244	1.197280755
	14975	1450779_at	3.487707801	-0.751833899	-0.259741542	0.345477296	0.835237538	110.6563244	1.197264196
	4491	1421011_at	4.312718374	-0.57814882	-0.259728612	0.449241793	0.835245024	110.6563244	1.197253466
	6096	1422880_at	7.647178897	-0.782892724	-0.259702034	0.331721098	0.835260412	110.6563244	1.19723141
	10670	1431232_a_at	4.921622458	-0.783704197	-0.259551335	0.331185332	0.835347665	110.6563244	1.197106357
	6489	1423348_at	4.825695236	-0.85026912	-0.259421929	0.305105669	0.835422596	110.6563244	1.196998985
	4605	1421135_a_at	5.360577932	-0.953168689	-0.259342063	0.272084119	0.835468846	110.6563244	1.196932722
	3790	1419989_at	2.968514926	-0.935502414	-0.259330546	0.277209916	0.835475516	110.6563244	1.196923167
	8919	1426334_a_at	3.889503295	-0.733753262	-0.259276103	0.353355979	0.835507045	110.6563244	1.196878
	10380	1429240_at	4.38457549	-0.735699483	-0.259274424	0.352418928	0.835508017	110.6563244	1.196876607
	2032	1417895_a_at	4.345022897	-0.569348454	-0.259190994	0.455241412	0.835556335	110.6563244	1.196807395
	13889	1449342_at	6.624538235	-0.824401874	-0.25911852	0.314310931	0.83559831	110.6563244	1.196747274
	17031	1455814_x_at	5.809422496	-0.828059111	-0.25908197	0.312878594	0.83561948	110.6563244	1.196716956
	15224	1451069_at	4.003028972	-0.71938102	-0.258590659	0.359462721	0.835904099	110.6563244	1.196309482
	6797	1423709_s_at	5.264015708	-0.725280137	-0.258574592	0.356516853	0.835913409	110.6563244	1.196296159
	6729	1423636_at	3.295867574	-0.865253207	-0.258327202	0.298556769	0.836056761	110.6563244	1.196091038
	11100	1433709_at	6.916275635	-0.745804506	-0.258274636	0.3463034	0.836087225	110.6563244	1.196047459
	1414	1417225_at	5.73568853	-0.706116155	-0.25825727	0.365743325	0.836097289	110.6563244	1.196033062
	11724	1436179_a_at	5.460160478	-0.964564715	-0.258226405	0.267712888	0.836115176	110.6563244	1.196007474
	12013	1437180_at	4.0410589	-0.89295778	-0.258059277	0.288993817	0.836212041	110.6563244	1.195868931
	94	1415810_at	4.215067146	-0.666436347	-0.258046495	0.387203513	0.83621945	110.6563244	1.195858336
	17668	1460684_at	5.712147643	-0.793700495	-0.257942852	0.324987642	0.836279526	110.6563244	1.195772429
	17562	1460386_a_at	3.229805436	-0.549688453	-0.257621337	0.468667907	0.836465918	110.6563244	1.195505972
	202	1415932_x_at	5.257353723	-0.719174328	-0.257559454	0.358132158	0.836501798	110.6563244	1.195454693
	8003	1425147_at	3.80580915	-0.890421221	-0.25754403	0.289238424	0.836510741	110.6563244	1.195441913
	12441	1438560_x_at	7.596324371	-0.824138399	-0.257534375	0.312489232	0.836516339	110.6563244	1.195433912
	13532	1448934_at	4.997077779	-0.788395992	-0.257358917	0.326433568	0.836618081	110.6563244	1.195288535
	8530	1425842_at	3.919399345	-0.639893587	-0.257283636	0.402072535	0.836661737	110.6563244	1.195226165
	12960	1448299_at	3.278982785	-0.532427706	-0.257108871	0.482899121	0.836763095	110.6563244	1.195081387
	6061	1422841_at	3.323130511	-0.92725945	-0.25703098	0.277194242	0.836808273	110.6563244	1.195016866
	7740	1424826_s_at	5.563663569	-0.636614583	-0.256845846	0.4034558	0.836915664	110.6563244	1.194863525
	11804	1436584_at	4.677261228	-0.688274688	-0.256682623	0.372936311	0.837010355	110.6563244	1.194728349
	12324	1438168_x_at	5.826212731	-0.824487178	-0.256613435	0.311240056	0.837050497	110.6563244	1.194671054
	16470	1452896_at	5.522065397	-0.901985212	-0.256544946	0.284422563	0.837090236	110.6563244	1.194614341
	16196	1452337_at	3.31054891	-0.815099013	-0.256420997	0.314588771	0.837162157	110.6563244	1.19451171
	3647	1419690_at	4.607453823	-0.879129395	-0.25640121	0.291653551	0.837173639	110.6563244	1.194495327
	4955	1421556_at	2.88185523	-0.958815322	-0.256385109	0.267397801	0.837182983	110.6563244	1.194481996
	4336	1420820_at	7.710471112	-0.920611023	-0.25634113	0.278446732	0.837208503	110.6563244	1.194445585
	13362	1448745_s_at	2.543385106	-0.590382601	-0.256309027	0.434140549	0.837227133	110.6563244	1.194419005
	12413	1438476_a_at	4.617761571	-0.77466264	-0.256223361	0.330754767	0.837276849	110.6563244	1.194348084
	9927	1427878_at	5.89971196	-0.524321939	-0.256199146	0.488629461	0.837290902	110.6563244	1.194328038
	7239	1424218_a_at	3.687761465	-0.595755635	-0.256145473	0.429950568	0.837322052	110.6563244	1.194283606
	10637	1431048_at	2.890757743	-0.714291266	-0.256020606	0.358426063	0.837394527	110.6563244	1.194180244
	6095	1422879_at	7.558181122	-0.783167814	-0.255998613	0.326875809	0.837407293	110.6563244	1.194162039
	11725	1436180_at	5.554089488	-0.963413203	-0.255963045	0.265683555	0.837427938	110.6563244	1.194132599
	9280	1426840_at	5.565049221	-0.821222445	-0.255943555	0.311661666	0.837439251	110.6563244	1.194116467
	13459	1448850_a_at	5.500207875	-0.971675814	-0.255902529	0.263362044	0.837463066	110.6563244	1.19408251
	3447	1419462_s_at	5.551696591	-0.905498715	-0.25576999	0.282463117	0.837540007	110.6563244	1.193972816
	10534	1430292_a_at	5.615372797	-0.854033616	-0.25569609	0.299398156	0.83758291	110.6563244	1.193911658
	5379	1422056_at	2.582525644	-0.887348938	-0.255654501	0.288110449	0.837607055	110.6563244	1.193877241
	1643	1417478_a_at	3.999579105	-0.717292971	-0.255573644	0.35630301	0.837654	110.6563244	1.193810332
	4886	1421476_a_at	6.565414539	-0.747544158	-0.255528467	0.34182391	0.837680232	110.6563244	1.193772949
	7886	1425010_at	2.856107019	-0.764380102	-0.255515079	0.334277513	0.837688005	110.6563244	1.193761871
	3558	1419587_s_at	3.308294595	-0.798678291	-0.255498623	0.319901801	0.83769756	110.6563244	1.193748254
	15732	1451688_s_at	6.656634466	-0.757412862	-0.255432982	0.337244051	0.837735676	110.6563244	1.193693941
	10482	1429839_a_at	5.289407667	-0.857997718	-0.255411624	0.297683337	0.837748078	110.6563244	1.193676269
	15513	1451419_at	3.702847122	-0.559782773	-0.255400892	0.456250003	0.83775431	110.6563244	1.19366739
	2392	1418295_s_at	5.539383481	-0.811445392	-0.255242289	0.314552638	0.837846413	110.6563244	1.193536171
	2144	1418024_at	5.686964122	-0.827845087	-0.255189294	0.308257303	0.837877191	110.6563244	1.193492329
	11535	1435316_at	4.744982007	-0.729166107	-0.255121944	0.349881792	0.837916307	110.6563244	1.193436614
	7540	1424581_at	3.560375403	-0.482334103	-0.255064984	0.528813912	0.83794939	110.6563244	1.193389496
	14704	1450450_at	4.299880738	-0.808846978	-0.254989544	0.315250661	0.837993208	110.6563244	1.193327094
	1955	1417812_a_at	4.627269624	-0.462364283	-0.254950898	0.55140699	0.838015656	110.6563244	1.193295129
	7580	1424629_at	3.631574193	-0.691541873	-0.254912795	0.368615126	0.838037789	110.6563244	1.193263613
	5011	1421623_at	2.979156173	-0.912573728	-0.254608196	0.279000138	0.838214744	110.6563244	1.193011704
	16499	1453047_at	3.688749973	-0.888952629	-0.254464631	0.286252184	0.83829816	110.6563244	1.192892991
	8850	1426254_at	4.545461482	-0.817284582	-0.254463324	0.311352165	0.83829892	110.6563244	1.19289191
	12108	1437450_x_at	6.419612827	-0.918810257	-0.254457111	0.276941958	0.83830253	110.6563244	1.192886773
	8002	1425146_at	3.867298062	-0.89121683	-0.254403756	0.285456634	0.838333534	110.6563244	1.192842657
	5118	1421750_a_at	6.384345662	-0.878566681	-0.254257629	0.289400491	0.838418451	110.6563244	1.192721843
	3155	1419140_at	4.63505457	-0.808506809	-0.254137075	0.314328923	0.838488513	110.6563244	1.192622181
	10621	1430986_at	4.825482534	-0.724641051	-0.254131203	0.35069943	0.838491926	110.6563244	1.192617328
	17656	1460665_a_at	5.480803145	-0.82764758	-0.254096194	0.307010134	0.838512273	110.6563244	1.192588387
	12903	1448238_at	6.459334137	-0.929475826	-0.253985208	0.27325639	0.838576782	110.6563244	1.192496646
	4591	1421120_at	4.541570044	-0.717245372	-0.253945331	0.354056423	0.838599962	110.6563244	1.192463684
	14092	1449576_at	5.98041347	-0.876625951	-0.253718282	0.289425931	0.83873195	110.6563244	1.192276031
	5358	1422032_a_at	7.449638104	-0.826403354	-0.253493696	0.306743305	0.838862526	110.6563244	1.192090443
	11494	1435139_at	5.594023234	-0.821111715	-0.253437356	0.308651493	0.838895285	110.6563244	1.192043891
	3556	1419585_at	3.301206933	-0.78722049	-0.253394228	0.321884696	0.838920364	110.6563244	1.192008256
	11558	1435413_x_at	6.39736398	-0.916726919	-0.253265687	0.276271681	0.838995113	110.6563244	1.191902055
	5890	1422646_at	4.612038784	-0.791768006	-0.253163141	0.31974409	0.839054751	110.6563244	1.191817338
	1683	1417520_at	4.416331296	-0.493069738	-0.253155365	0.513427098	0.839059273	110.6563244	1.191810915
	14965	1450767_at	5.75208787	-0.740118035	-0.253066355	0.341927021	0.839111043	110.6563244	1.191737386
	17606	1460498_a_at	5.176736157	-0.940228402	-0.253041518	0.269127712	0.839125488	110.6563244	1.19171687
	4209	1420679_a_at	5.236549066	-0.812886189	-0.253022237	0.311264037	0.839136703	110.6563244	1.191700943
	15830	1451814_a_at	5.476702102	-0.78258881	-0.252850756	0.323095287	0.83923645	110.6563244	1.191559304
	6365	1423209_at	5.198078608	-0.861140879	-0.252758753	0.293516147	0.839289971	110.6563244	1.191483318
	2374	1418273_a_at	8.144051023	-0.97383959	-0.252667822	0.259455278	0.839342872	110.6563244	1.191408223
	14551	1450264_a_at	5.097461686	-0.745104045	-0.252629543	0.339052706	0.839365143	110.6563244	1.191376612
	11653	1435837_at	4.967223921	-0.529834105	-0.252608911	0.47676982	0.839377147	110.6563244	1.191359574
	7170	1424138_at	5.875303292	-0.885692866	-0.252584221	0.28518263	0.839391511	110.6563244	1.191339186
	7301	1424291_at	5.952309506	-0.841964533	-0.252582076	0.299991349	0.83939276	110.6563244	1.191337414
	14661	1450400_at	5.350126517	-0.847885824	-0.252267688	0.297525541	0.839575697	110.6563244	1.19107783
	7342	1424335_at	5.093994908	-0.875269104	-0.252250804	0.288197999	0.839585523	110.6563244	1.191063891
	9451	1427088_at	5.471826357	-0.906409721	-0.252132562	0.278166216	0.839654338	110.6563244	1.190966276
	9177	1426679_at	4.957205807	-0.526616838	-0.251981864	0.478491847	0.839742049	110.6563244	1.190841879
	11587	1435559_at	4.639216348	-0.710524171	-0.25197043	0.354626121	0.839748704	110.6563244	1.190832442
	2142	1418022_at	5.811374269	-0.827003631	-0.251959073	0.304665014	0.839755315	110.6563244	1.190823067
	6796	1423708_a_at	5.17371842	-0.71033456	-0.251674294	0.354303885	0.839921094	110.6563244	1.19058803
	9132	1426622_a_at	4.156151149	-0.645510412	-0.251663048	0.389866753	0.839927641	110.6563244	1.190578749
	16586	1453614_a_at	4.270941187	-0.498989428	-0.251650732	0.504320768	0.839934812	110.6563244	1.190568585
	830	1416596_at	3.64837812	-0.709351771	-0.25160194	0.354692764	0.839963218	110.6563244	1.190528321
	9844	1427698_at	3.297649807	-0.655352814	-0.251366398	0.383558889	0.840100367	110.6563244	1.190333964
	15641	1451575_a_at	5.669427597	-0.842937322	-0.251362753	0.298198628	0.840102489	110.6563244	1.190330957
	11671	1435896_at	4.835514417	-0.839592622	-0.251313598	0.299328022	0.840131113	110.6563244	1.190290401
	4894	1421487_a_at	5.022716828	-0.736959342	-0.251278302	0.340966302	0.840151668	110.6563244	1.19026128
	15536	1451448_a_at	5.014529589	-0.816007253	-0.251186964	0.307824426	0.84020486	110.6563244	1.190185927
	6527	1423399_a_at	5.316062012	-0.850986644	-0.251152091	0.295130473	0.84022517	110.6563244	1.190157158
	7267	1424250_a_at	3.575388996	-0.647108782	-0.251098397	0.3880312	0.840256442	110.6563244	1.190112864
	17166	1456177_x_at	4.97167163	-0.52370297	-0.251062114	0.479397918	0.840277574	110.6563244	1.190082933
	9975	1427939_s_at	3.183876623	-0.804055834	-0.250970176	0.312130285	0.840331124	110.6563244	1.190007096
	11299	1434370_s_at	5.472334847	-0.553646293	-0.250875956	0.453133994	0.840386006	110.6563244	1.189929381
	16699	1454136_a_at	5.972410734	-0.797025217	-0.250792153	0.314660249	0.840434824	110.6563244	1.189860263
	6098	1422882_at	7.209649418	-0.783103901	-0.250758747	0.320211337	0.840454284	110.6563244	1.189832711
	9996	1427967_at	2.978490173	-0.845848003	-0.250733863	0.296428983	0.840468781	110.6563244	1.189812189
	6432	1423285_at	3.511571121	-0.731804359	-0.250662326	0.342526419	0.840510457	110.6563244	1.189753193
	6736	1423643_at	5.815685424	-0.808291352	-0.25049381	0.309905345	0.84060864	110.6563244	1.18961423
	6605	1423487_at	5.557001139	-0.747141076	-0.250453946	0.335216406	0.840631867	110.6563244	1.18958136
	15434	1451323_at	3.664841253	-0.745833479	-0.250379083	0.335703732	0.84067549	110.6563244	1.189519632
	5250	1421904_at	5.506917561	-0.859543868	-0.250363389	0.291274708	0.840684635	110.6563244	1.189506693
	2643	1418571_at	5.197918705	-0.646183045	-0.250237357	0.3872546	0.84075808	110.6563244	1.189402783
	3655	1419699_at	5.489992513	-0.649217416	-0.250199263	0.385385939	0.84078028	110.6563244	1.189371378
	9176	1426678_at	4.902993759	-0.517116522	-0.250105489	0.483654029	0.840834931	110.6563244	1.189294073
	3859	1420183_at	2.762914267	-0.602065651	-0.249983683	0.415210007	0.840905926	110.6563244	1.189193665
	6392	1423243_at	2.593966709	-0.810328628	-0.249810931	0.308283482	0.841006624	110.6563244	1.189051276
	8093	1425260_at	1.115434556	-0.601922315	-0.249668912	0.414785939	0.841089417	110.6563244	1.188934232
	5916	1422673_at	3.971567086	-0.61137666	-0.249648956	0.408339036	0.841101052	110.6563244	1.188917786
	16175	1452297_at	5.418860942	-0.886716036	-0.249631659	0.281523789	0.841111136	110.6563244	1.188903532
	2048	1417913_at	5.210312768	-0.919397933	-0.249463758	0.271333825	0.84120903	110.6563244	1.188765175
	10379	1429239_a_at	4.290406646	-0.719686475	-0.249459701	0.346622744	0.841211396	110.6563244	1.188761832
	10837	1431921_a_at	5.458227946	-0.776990632	-0.249450863	0.321047452	0.841216549	110.6563244	1.18875455
	8362	1425624_at	3.520286695	-0.77355791	-0.249448144	0.32246861	0.841218134	110.6563244	1.18875231
	11824	1436687_x_at	4.271302291	-0.520746366	-0.249316644	0.478767899	0.841294814	110.6563244	1.188643961
	8476	1425780_a_at	5.669359678	-0.851189312	-0.249294564	0.29287793	0.84130769	110.6563244	1.188625769
	3355	1419363_a_at	3.62601386	-0.792497416	-0.249270755	0.314538255	0.841321574	110.6563244	1.188606153
	7683	1424749_at	6.752116578	-0.935171324	-0.249192608	0.266467332	0.841367148	110.6563244	1.188541771
	16557	1453426_a_at	6.578415184	-0.922790981	-0.249128607	0.269972954	0.841404473	110.6563244	1.188489047
	6040	1422818_at	5.988598989	-0.736012442	-0.249040868	0.338365025	0.841455646	110.6563244	1.18841677
	16958	1455505_at	6.907585156	-0.720503343	-0.249008866	0.34560404	0.841474311	110.6563244	1.188390408
	10490	1429908_at	3.723499903	-0.89295487	-0.248983475	0.278830973	0.841489121	110.6563244	1.188369493
	17030	1455812_x_at	5.890768174	-0.632647431	-0.248913474	0.39344738	0.841529952	110.6563244	1.188311834
	3557	1419586_at	3.250295527	-0.777201314	-0.248621511	0.319893322	0.841700272	110.6563244	1.188071375
	3195	1419187_at	2.871482017	-0.791152813	-0.248606901	0.314233732	0.841708796	110.6563244	1.188059344
	14038	1449512_a_at	3.435277273	-0.784289644	-0.248462262	0.316799111	0.841793187	110.6563244	1.18794024
	7642	1424700_at	5.04064164	-0.78105333	-0.248438917	0.318081887	0.841806808	110.6563244	1.187921017
	5092	1421716_at	3.423670092	-0.992957043	-0.248369139	0.250130799	0.841847525	110.6563244	1.187863563
	50	1415754_at	4.630042223	-0.814454377	-0.248315648	0.30488589	0.841878739	110.6563244	1.187819521
	9374	1426980_s_at	3.689333939	-0.647101679	-0.248294433	0.383702348	0.841891118	110.6563244	1.187802055
	1951	1417808_at	3.562342641	-0.760316532	-0.248281445	0.326550107	0.841898698	110.6563244	1.187791361
	11823	1436686_at	4.138337625	-0.512328879	-0.248276501	0.484603759	0.841901583	110.6563244	1.18778729
	9485	1427139_at	4.558912873	-0.774026305	-0.248269288	0.320750453	0.841905792	110.6563244	1.187781352
	10505	1430045_at	5.709882932	-0.866770342	-0.248243062	0.286400042	0.841921097	110.6563244	1.18775976
	2644	1418572_x_at	5.14972117	-0.637955594	-0.248073883	0.388857603	0.842019831	110.6563244	1.187620485
	8455	1425755_at	2.904923317	-0.860093515	-0.24806567	0.288417092	0.842024624	110.6563244	1.187613724
	12078	1437358_at	6.824377193	-0.912283282	-0.24795761	0.271798919	0.842087696	110.6563244	1.187524773
	891	1416662_at	4.593348006	-0.705189296	-0.247739585	0.351309338	0.842214965	110.6563244	1.187345324
	1106	1416890_at	4.964578654	-0.868776143	-0.247720678	0.285137524	0.842226002	110.6563244	1.187329763
	14321	1449981_a_at	5.443821301	-0.700550704	-0.247694002	0.353570414	0.842241575	110.6563244	1.18730781
	10992	1433447_x_at	7.705676815	-0.815131949	-0.247643188	0.303807486	0.842271241	110.6563244	1.187265992
	143	1415867_at	7.746573699	-0.817567611	-0.24762993	0.302886179	0.842278982	110.6563244	1.18725508
	12516	1438842_at	4.110867964	-0.605912729	-0.247423276	0.408348041	0.84239964	110.6563244	1.187085028
	9715	1427492_at	4.740839134	-0.453448022	-0.247388822	0.545572612	0.842419758	110.6563244	1.187056679
	3182	1419167_at	5.197966103	-0.763385757	-0.247339453	0.324003233	0.842448586	110.6563244	1.187016059
	2143	1418023_at	5.71798817	-0.818308879	-0.247338027	0.302255094	0.842449418	110.6563244	1.187014886
	13591	1449004_at	6.047500347	-0.916216881	-0.247292353	0.269905913	0.842476089	110.6563244	1.186977307
	17319	1456701_at	4.224891303	-0.697271603	-0.247117694	0.354406652	0.84257809	110.6563244	1.186833615
	13749	1449186_at	3.903021415	-0.882370466	-0.247027582	0.279959032	0.84263072	110.6563244	1.186759486
	15085	1450904_at	5.634393483	-0.848210107	-0.246942966	0.291134194	0.842680143	110.6563244	1.186689883
	1274	1417075_at	6.380065683	-0.804297437	-0.246850885	0.306914922	0.842733929	110.6563244	1.186614145
	17213	1456341_a_at	5.006452292	-0.650068231	-0.246818625	0.379681107	0.842752773	110.6563244	1.186587611
	1298	1417100_at	5.53559438	-0.848422402	-0.246814211	0.290909588	0.842755352	110.6563244	1.186583981
	9282	1426842_at	5.584713751	-0.810250724	-0.246772203	0.304562767	0.842779891	110.6563244	1.18654943
	7023	1423969_at	5.266909732	-0.774977738	-0.246688195	0.318316492	0.842828968	110.6563244	1.18648034
	4116	1420576_at	3.588822693	-0.780410127	-0.246624867	0.316019562	0.842865965	110.6563244	1.186428259
	15706	1451651_at	5.578147222	-0.611745438	-0.246610416	0.403125877	0.842874408	110.6563244	1.186416376
	15997	1452038_at	7.246931267	-0.878976108	-0.246308343	0.280221887	0.843050908	110.6563244	1.186167989
	4919	1421516_at	3.004650882	-0.898924486	-0.246291859	0.273985038	0.843060541	110.6563244	1.186154436
	1811	1417654_at	3.862080602	-0.598556399	-0.24620548	0.411332132	0.843111019	110.6563244	1.186083418
	7581	1424630_a_at	3.373424257	-0.663032615	-0.246138373	0.371231169	0.843150238	110.6563244	1.186028249
	4044	1420492_s_at	4.238247376	-0.448732715	-0.245978203	0.548161957	0.84324385	110.6563244	1.185896582
	8742	1426118_a_at	5.16881734	-0.805744548	-0.245917112	0.30520481	0.843279559	110.6563244	1.185846366
	13764	1449203_at	3.03924363	-0.601614055	-0.245834465	0.408624869	0.843327869	110.6563244	1.185778435
	2333	1418230_a_at	6.088627939	-0.674285275	-0.245827181	0.364574446	0.843332126	110.6563244	1.185772448
	14931	1450728_at	3.631485528	-0.706555559	-0.245684702	0.347721702	0.843415417	110.6563244	1.185655348
	7909	1425038_at	4.838428471	-0.879523086	-0.245566767	0.279204459	0.843484366	110.6563244	1.18555843
	7349	1424347_at	5.718966391	-0.97466058	-0.245341174	0.251719603	0.843616271	110.6563244	1.185373059
	15067	1450886_at	4.329019905	-0.73068636	-0.245332591	0.335756358	0.84362129	110.6563244	1.185366007
	13382	1448767_s_at	3.180036859	-0.586475816	-0.245323899	0.418301816	0.843626373	110.6563244	1.185358866
	16474	1452917_at	4.592932651	-0.787614906	-0.245246867	0.311379159	0.843671419	110.6563244	1.185295575
	16504	1453089_at	3.941527521	-0.367376208	-0.245215692	0.667478422	0.84368965	110.6563244	1.185269963
	17389	1460171_at	4.471847932	-0.542585346	-0.244863212	0.451289762	0.843895806	110.6563244	1.184980413
	15511	1451417_at	3.491625889	-0.664262966	-0.244825557	0.368567223	0.843917832	110.6563244	1.184949484
	15229	1451074_at	4.245276369	-0.727142743	-0.244798233	0.336657741	0.843933816	110.6563244	1.184927042
	2187	1418069_at	3.854286773	-0.641801426	-0.244758912	0.381362369	0.843956817	110.6563244	1.184894747
	13276	1448646_at	3.730388367	-0.741957451	-0.244624991	0.329702182	0.844035163	110.6563244	1.184784762
	1628	1417461_at	6.299918219	-0.674317285	-0.24461116	0.362753804	0.844043255	110.6563244	1.184773404
	2605	1418530_at	5.295328442	-0.766209989	-0.244593434	0.319225066	0.844053625	110.6563244	1.184758847
	6727	1423633_at	3.989041062	-0.898701377	-0.244541802	0.272105738	0.844083834	110.6563244	1.184716447
	13246	1448611_at	4.397337334	-0.720138708	-0.244535889	0.339567761	0.844087293	110.6563244	1.184711591
	15520	1451426_at	3.113086405	-0.657329104	-0.244521848	0.371993035	0.844095508	110.6563244	1.184700061
	7925	1425058_at	4.098319424	-0.827600208	-0.244461667	0.295386184	0.84413072	110.6563244	1.184650643
	2514	1418428_at	5.924824358	-0.667932976	-0.244394503	0.365896747	0.844170019	110.6563244	1.184595494
	14216	1449853_at	4.705607011	-0.797979619	-0.244301987	0.30615066	0.844224155	110.6563244	1.184519531
	7697	1424767_at	3.41113593	-0.853966613	-0.244289479	0.286064438	0.844231474	110.6563244	1.184509262
	7942	1425076_at	4.688377205	-0.857910021	-0.244262214	0.284717753	0.844247429	110.6563244	1.184486876
	2335	1418232_s_at	6.290493747	-0.685839211	-0.244255784	0.356141468	0.844251192	110.6563244	1.184481597
	4145	1420607_at	4.927464566	-0.847647385	-0.244222937	0.288118552	0.844270414	110.6563244	1.18445463
	8393	1425668_a_at	4.309293003	-0.616043115	-0.244217285	0.396428885	0.844273721	110.6563244	1.184449989
	9281	1426841_at	5.553196829	-0.806891664	-0.244103811	0.30252365	0.844340129	110.6563244	1.184356831
	7348	1424346_at	5.770354942	-0.992556763	-0.244080796	0.245911171	0.844353599	110.6563244	1.184337937
	10553	1430474_a_at	4.68107288	-0.562835002	-0.244080503	0.433662624	0.844353771	110.6563244	1.184337697
	9976	1427940_s_at	3.055988128	-0.812112601	-0.244061035	0.300526103	0.844365164	110.6563244	1.184321715
	15573	1451490_at	5.924762718	-0.629680875	-0.243925074	0.387378882	0.844444743	110.6563244	1.184210108
	12517	1438843_x_at	4.614343698	-0.563753366	-0.243878049	0.43259706	0.844472268	110.6563244	1.184171509
	6009	1422780_at	5.241604962	-0.69175397	-0.243777773	0.352405311	0.844530966	110.6563244	1.184089206
	8654	1426012_a_at	5.296756932	-0.876608619	-0.243748918	0.278059003	0.844547857	110.6563244	1.184065523
	15848	1451835_at	3.275830183	-0.645789134	-0.24369502	0.377360051	0.844579409	110.6563244	1.184021288
	12223	1437805_at	3.804191386	-0.582853503	-0.243616478	0.417972058	0.84462539	110.6563244	1.183956831
	7399	1424409_at	4.02004882	-0.526329637	-0.243483556	0.462606586	0.844703213	110.6563244	1.183847752
	14680	1450420_at	5.372275491	-0.776096599	-0.243355634	0.313563587	0.844778116	110.6563244	1.183742786
	13460	1448851_a_at	5.295653564	-0.930657585	-0.243299984	0.261428035	0.844810702	110.6563244	1.183697126
	12224	1437806_x_at	3.830309055	-0.582314368	-0.243232037	0.417698842	0.844850491	110.6563244	1.183641378
	14159	1449744_at	5.732863115	-0.66857066	-0.243222417	0.363794632	0.844856125	110.6563244	1.183633486
	7549	1424593_at	4.07501702	-0.877449925	-0.243113276	0.277067977	0.844920041	110.6563244	1.183543946
	799	1416565_at	7.972289421	-0.946905866	-0.243089667	0.256719992	0.844933868	110.6563244	1.183524578
	17586	1460417_at	2.309460631	-0.792011076	-0.243059286	0.306888747	0.844951661	110.6563244	1.183499656
	13963	1449429_at	4.527995239	-0.743276843	-0.243010886	0.326945321	0.844980009	110.6563244	1.183459952
	8141	1425319_s_at	4.088086475	-0.892745414	-0.242971885	0.272162568	0.845002852	110.6563244	1.183427959
	7694	1424763_at	4.39858089	-0.736334933	-0.242940709	0.329932342	0.845021112	110.6563244	1.183402386
	16085	1452144_a_at	5.670439248	-0.842583477	-0.242915232	0.288298119	0.845036035	110.6563244	1.183381488
	10437	1429568_x_at	5.677910312	-0.776396874	-0.242775675	0.312695327	0.845117782	110.6563244	1.183267021
	1421	1417233_at	6.218039064	-0.809968108	-0.242765204	0.29972193	0.845123915	110.6563244	1.183258433
	17573	1460399_at	4.167981832	-0.768601411	-0.242678793	0.31574076	0.845174536	110.6563244	1.183187564
	9405	1427017_at	2.355120887	-0.785817114	-0.242677264	0.308821556	0.845175432	110.6563244	1.183186309
	9998	1427969_s_at	4.26685538	-0.771881981	-0.24248328	0.314145538	0.845289082	110.6563244	1.183027229
	15637	1451570_a_at	4.462557998	-0.572700991	-0.242434482	0.423317728	0.845317673	110.6563244	1.182987215
	1629	1417462_at	6.184609213	-0.665936178	-0.24226848	0.36380135	0.845414944	110.6563244	1.182851104
	1386	1417197_at	4.170471168	-0.761839589	-0.24223811	0.317964719	0.845432741	110.6563244	1.182826204
	5280	1421940_at	5.196469751	-0.78918533	-0.242051624	0.306710749	0.845542031	110.6563244	1.182673319
	13406	1448793_a_at	4.031615379	-0.602126919	-0.242039756	0.401974648	0.845548986	110.6563244	1.18266359
	11271	1434309_at	5.45858137	-0.822287158	-0.241977833	0.294274124	0.84558528	110.6563244	1.182612829
	2641	1418569_at	4.738721875	-0.539326158	-0.24195153	0.448618199	0.845600697	110.6563244	1.182591268
	5968	1422733_at	3.556166207	-0.689011522	-0.241947791	0.351152025	0.845602888	110.6563244	1.182588204
	3344	1419352_at	5.611029237	-0.827832242	-0.241847597	0.292145661	0.845661616	110.6563244	1.182506077
	12925	1448260_at	3.764773883	-0.66950856	-0.241738981	0.361069292	0.845725286	110.6563244	1.182417053
	4455	1420967_at	4.55909444	-0.735845298	-0.241609741	0.32834312	0.845801052	110.6563244	1.182311133
	16900	1455233_at	3.210325545	-0.926434993	-0.241592159	0.260776159	0.845811359	110.6563244	1.182296725
	14650	1450386_at	5.246076498	-0.77304101	-0.241548099	0.312464793	0.845837191	110.6563244	1.182260618
	12621	1439243_x_at	3.713319318	-0.533670245	-0.241474602	0.452479044	0.845880282	110.6563244	1.18220039
	13381	1448766_at	2.977276542	-0.586679583	-0.241388422	0.411448478	0.845930813	110.6563244	1.182129773
	12040	1437262_x_at	5.281483939	-0.699039345	-0.241386761	0.345312124	0.845931787	110.6563244	1.182128412
	8292	1425536_at	5.34918338	-0.73467758	-0.241287555	0.328426457	0.845989959	110.6563244	1.182047127
	16121	1452218_at	4.142201938	-0.764154569	-0.241241503	0.315697259	0.846016964	110.6563244	1.182009395
	11335	1434516_at	4.872312816	-0.832960738	-0.241129292	0.289484583	0.846082769	110.6563244	1.181917464
	9979	1427944_at	3.85801234	-0.700906954	-0.24105439	0.343917817	0.846126697	110.6563244	1.181856102
	16644	1453920_a_at	6.832076035	-0.644804458	-0.241053541	0.373839756	0.846127195	110.6563244	1.181855407
	14562	1450275_x_at	5.701188892	-0.776028304	-0.24074897	0.310232202	0.846305842	110.6563244	1.181605928
	3318	1419325_at	3.191064696	-0.700714158	-0.240661076	0.343451139	0.846357403	110.6563244	1.181533943
	4684	1421231_at	4.18654827	-0.648969184	-0.240443527	0.370500685	0.846485038	110.6563244	1.181355789
	12236	1437843_s_at	6.2971387	-0.753147993	-0.240429719	0.319233034	0.84649314	110.6563244	1.181344483
	6099	1422884_at	6.195479008	-0.734587295	-0.240425351	0.327293097	0.846495703	110.6563244	1.181340906
	639	1416393_at	6.382002325	-0.902878471	-0.240309337	0.266159117	0.846563776	110.6563244	1.181245912
	6150	1422944_a_at	3.349160219	-0.691464409	-0.24030829	0.347535298	0.84656439	110.6563244	1.181245055
	3415	1419427_at	3.128517092	-0.566188913	-0.240299304	0.424415417	0.846569664	110.6563244	1.181237697
	3080	1419062_at	5.538317999	-0.59207333	-0.240288622	0.405842671	0.846575932	110.6563244	1.181228951
	95	1415811_at	4.027236318	-0.613355465	-0.240235325	0.391673896	0.846607207	110.6563244	1.181185314
	11845	1436757_a_at	8.038698942	-0.930323453	-0.240089924	0.258071451	0.846692536	110.6563244	1.181066275
	4918	1421515_at	2.936216138	-0.882872006	-0.240062789	0.271911202	0.846708461	110.6563244	1.181044061
	7853	1424966_at	5.183292493	-0.564745946	-0.240013571	0.42499388	0.846737347	110.6563244	1.181003771
	10827	1431861_a_at	3.566611825	-0.814948275	-0.239958271	0.294446013	0.846769804	110.6563244	1.180958502
	5041	1421656_at	4.386971467	-0.677323981	-0.239935335	0.354240131	0.846783266	110.6563244	1.180939728
	14675	1450415_at	2.547941253	-0.99022738	-0.239931742	0.242299644	0.846785375	110.6563244	1.180936787
	5287	1421950_at	5.737126292	-0.758278219	-0.239924092	0.316406414	0.846789865	110.6563244	1.180930525
	15395	1451272_a_at	5.676093963	-0.768790481	-0.239817778	0.311941659	0.846852269	110.6563244	1.180843504
	12091	1437391_x_at	5.597030616	-0.848071072	-0.239741932	0.28269085	0.846896791	110.6563244	1.180781426
	2974	1418945_at	1.914951784	-0.339299728	-0.239605587	0.706176773	0.846976832	110.6563244	1.180669839
	16735	1454607_s_at	5.343544935	-0.643964342	-0.239480212	0.371884274	0.847050441	110.6563244	1.180567239
	13709	1449141_at	4.821991124	-0.530739656	-0.239300709	0.450881532	0.847155839	110.6563244	1.180420359
	4550	1421076_at	3.852559831	-0.838505226	-0.239285588	0.285371612	0.847164718	110.6563244	1.180407987
	12992	1448336_at	5.541702527	-0.896379926	-0.239273797	0.266933462	0.847171642	110.6563244	1.18039834
	4683	1421230_a_at	4.427619148	-0.676316987	-0.239082034	0.353505884	0.847284256	110.6563244	1.180241452
	13284	1448654_at	4.465141297	-0.565390153	-0.239076382	0.422852045	0.847287575	110.6563244	1.180236828
	1689	1417526_at	3.825560412	-0.732594313	-0.239054471	0.326312212	0.847300443	110.6563244	1.180218903
	10942	1432426_a_at	5.520888335	-0.767382118	-0.239047848	0.31151084	0.847304333	110.6563244	1.180213485
	11883	1436853_a_at	4.99257147	-0.689506996	-0.238971858	0.34658366	0.847348963	110.6563244	1.180151323
	8172	1425366_a_at	4.661712133	-0.817460688	-0.238805115	0.292130396	0.847446904	110.6563244	1.180014931
	17448	1460236_at	5.352552684	-0.409321204	-0.238803881	0.583414391	0.847447629	110.6563244	1.180013922
	4158	1420620_a_at	4.177878318	-0.718273867	-0.238759065	0.332406727	0.847473954	110.6563244	1.179977267
	10545	1430419_at	5.421973084	-0.793031645	-0.238737372	0.301043941	0.847486697	110.6563244	1.179959524
	8652	1426010_a_at	5.408724123	-0.580916857	-0.238731829	0.410956966	0.847489953	110.6563244	1.179954991
	5765	1422505_at	5.514668769	-0.892310747	-0.238690814	0.26749741	0.847514048	110.6563244	1.179921445
	1806	1417649_at	5.854152037	-0.559610974	-0.238523026	0.426230073	0.84761262	110.6563244	1.179784227
	6436	1423289_a_at	4.137211319	-0.768763882	-0.238505361	0.310245274	0.847622999	110.6563244	1.179769781
	15393	1451270_at	3.264962122	-0.713041564	-0.238437323	0.334394704	0.847662974	110.6563244	1.179714144
	1199	1416990_at	5.967329014	-0.900254868	-0.238349596	0.264757908	0.84771452	110.6563244	1.17964241
	2959	1418929_at	4.095651763	-0.683827145	-0.238320961	0.34851053	0.847731346	110.6563244	1.179618997
	16720	1454240_at	4.14649929	-0.482276357	-0.238293055	0.494100636	0.847747744	110.6563244	1.179596179
	11384	1434688_x_at	5.498522473	-0.891004088	-0.238252322	0.267397563	0.847771679	110.6563244	1.179562876
	3386	1419397_at	4.245366533	-0.65652512	-0.238188879	0.362802385	0.847808961	110.6563244	1.179511005
	1528	1417353_x_at	6.302697947	-0.784375095	-0.238114523	0.303572263	0.847852658	110.6563244	1.179450215
	10160	1428289_at	5.037433826	-0.662844394	-0.238111143	0.359226306	0.847854645	110.6563244	1.179447452
	10072	1428086_at	3.632137439	-0.657135934	-0.23777292	0.361832169	0.848053438	110.6563244	1.179170976
	1606	1417437_at	5.862004934	-0.821475456	-0.237769392	0.28944187	0.848055511	110.6563244	1.179168093
	2680	1418608_at	6.223201125	-0.375314364	-0.237758948	0.633492801	0.848061651	110.6563244	1.179159556
	204	1415934_at	5.229508516	-0.881944664	-0.237715233	0.269535316	0.848087348	110.6563244	1.179123828
	6929	1423859_a_at	5.884716997	-0.616618893	-0.237705581	0.385498374	0.848093022	110.6563244	1.179115939
	13129	1448485_at	4.223713714	-0.418106452	-0.237681064	0.568470213	0.848107435	110.6563244	1.179095901
	7315	1424306_at	5.456381637	-0.410569626	-0.237590495	0.578685025	0.848160679	110.6563244	1.179021882
	16111	1452192_at	4.811006437	-0.704066483	-0.237543167	0.337387409	0.848188503	110.6563244	1.178983205
	3581	1419612_at	2.906588729	-0.818764523	-0.237517591	0.290092675	0.84820354	110.6563244	1.178962304
	12304	1438096_a_at	6.316093436	-0.763330426	-0.23741756	0.311028556	0.848262353	110.6563244	1.178880563
	1759	1417600_at	6.438238891	-0.487999231	-0.237387839	0.486451257	0.848279828	110.6563244	1.178856277
	2334	1418231_at	6.048191723	-0.660190875	-0.237296897	0.359436803	0.848333302	110.6563244	1.178781968
	10376	1429222_at	3.7771199	-0.760080489	-0.237265942	0.312158969	0.848351505	110.6563244	1.178756676
	9158	1426651_at	5.467601608	-0.840819438	-0.237254893	0.282171037	0.848358002	110.6563244	1.178747648
	5907	1422663_at	4.401536088	-0.677822442	-0.237210211	0.349959216	0.848384277	110.6563244	1.178711142
	5279	1421939_a_at	5.17020385	-0.767882465	-0.237153205	0.308840501	0.8484178	110.6563244	1.178664568
	2058	1417925_at	3.453724281	-0.761345664	-0.237145277	0.311481746	0.848422463	110.6563244	1.17865809
	14137	1449679_s_at	3.712635042	-0.699131033	-0.236819902	0.338734645	0.848613831	110.6563244	1.178392295
	3792	1419995_at	5.00571974	-0.747106932	-0.236807337	0.316965788	0.848621222	110.6563244	1.178382032
	8394	1425669_at	3.368996649	-0.675201423	-0.236794006	0.350701284	0.848629064	110.6563244	1.178371143
	15270	1451122_at	4.940038466	-0.601290192	-0.236779715	0.393786092	0.84863747	110.6563244	1.17835947
	7458	1424480_s_at	4.899654519	-0.813361108	-0.236702741	0.291018022	0.84868275	110.6563244	1.178296601
	11480	1435067_at	4.884053803	-0.74368372	-0.236608587	0.318157545	0.848738139	110.6563244	1.178219705
	3046	1419020_at	3.504384925	-0.849263028	-0.236492446	0.278467846	0.848806468	110.6563244	1.178124859
	15396	1451273_x_at	2.844097071	-0.805873606	-0.236480626	0.293446297	0.848813422	110.6563244	1.178115207
	1526	1417351_a_at	6.331728077	-0.78033014	-0.236423202	0.302978432	0.848847208	110.6563244	1.178068315
	14649	1450385_at	5.14700519	-0.774078573	-0.236393383	0.305386806	0.848864753	110.6563244	1.178043966
	6734	1423641_s_at	5.840943765	-0.797663529	-0.236273642	0.296207151	0.84893521	110.6563244	1.177946194
	16222	1452370_s_at	4.673026182	-0.744479268	-0.23620309	0.317272892	0.848976726	110.6563244	1.177888591
	9662	1427403_at	2.943376717	-0.608013767	-0.236187702	0.388457819	0.848985782	110.6563244	1.177876027
	3103	1419086_at	5.483095898	-0.466486702	-0.236065054	0.506048838	0.84905796	110.6563244	1.177775896
	14317	1449977_at	3.480707739	-0.703870395	-0.236010882	0.335304458	0.849089842	110.6563244	1.177731673
	5870	1422624_at	4.868580243	-0.789450378	-0.235944751	0.298872174	0.849128764	110.6563244	1.177677689
	1318	1417120_at	4.583842308	-0.927468155	-0.235931417	0.254382229	0.849136612	110.6563244	1.177666804
	1917	1417773_at	6.095001377	-0.724068006	-0.235888384	0.325782084	0.849161941	110.6563244	1.177631677
	11536	1435317_x_at	5.022081323	-0.724202649	-0.235594646	0.325315913	0.849334851	110.6563244	1.177391931
	11928	1436956_at	5.091250033	-0.739861177	-0.235557129	0.318380173	0.849356937	110.6563244	1.177361314
	12424	1438510_a_at	6.025460284	-0.829766914	-0.235456865	0.283762658	0.849415968	110.6563244	1.177279493
	13662	1449091_at	5.455041965	-0.407544549	-0.2354441	0.577713775	0.849423484	110.6563244	1.177269076
	8767	1426151_a_at	5.002638375	-0.701503144	-0.235425009	0.33560079	0.849434724	110.6563244	1.177253498
	7158	1424124_at	6.974775542	-0.637969701	-0.235240313	0.368732736	0.849543477	110.6563244	1.177102794
	5476	1422175_at	2.353618081	-0.788229737	-0.23518638	0.298372884	0.849575236	110.6563244	1.17705879
	14012	1449482_at	3.828068066	-0.624963464	-0.235074219	0.376140739	0.849641289	110.6563244	1.176967284
	14891	1450677_at	2.426735223	-0.687838793	-0.234952072	0.341580142	0.849713227	110.6563244	1.17686764
	13341	1448720_at	4.816624773	-0.740211681	-0.234910596	0.317355971	0.849737656	110.6563244	1.176833807
	13330	1448708_at	4.610710354	-0.78572544	-0.234877755	0.29893108	0.849756999	110.6563244	1.176807017
	4551	1421077_at	3.928259805	-0.821244216	-0.234860893	0.285981792	0.849766931	110.6563244	1.176793263
	16291	1452486_a_at	4.075435669	-0.751489017	-0.23478401	0.312425072	0.849812217	110.6563244	1.176730553
	5015	1421628_at	2.994629445	-0.446718766	-0.234637767	0.52524717	0.849898365	110.6563244	1.176611276
	13850	1449300_at	4.093896731	-0.660591068	-0.234630352	0.355182447	0.849902734	110.6563244	1.176605228
	8123	1425297_at	4.641053126	-0.766886209	-0.234602493	0.30591565	0.849919146	110.6563244	1.176582508
	7734	1424818_at	4.210697284	-0.797541359	-0.234499154	0.294027578	0.849980027	110.6563244	1.176498233
	13144	1448501_at	4.789481687	-0.584824937	-0.234465365	0.400915471	0.849999934	110.6563244	1.176470679
	15707	1451654_x_at	4.639177381	-0.767314014	-0.234455027	0.305552907	0.850006025	110.6563244	1.176462249
	3810	1420042_at	4.443596462	-0.664671745	-0.234418129	0.352682554	0.850027765	110.6563244	1.17643216
	13076	1448426_at	4.499215056	-0.677761487	-0.234388329	0.345827157	0.850045324	110.6563244	1.17640786
	17431	1460214_at	4.507677374	-0.705182303	-0.234383037	0.332372262	0.850048441	110.6563244	1.176403545
	14209	1449843_at	4.032716858	-0.745783047	-0.234364396	0.31425278	0.850059425	110.6563244	1.176388345
	13411	1448798_at	3.558552282	-0.741628489	-0.234361362	0.316009114	0.850061213	110.6563244	1.176385871
	14829	1450598_at	1.959371361	-0.836007733	-0.234350226	0.280320644	0.850067774	110.6563244	1.176376791
	1918	1417774_at	6.003140899	-0.727307901	-0.234308458	0.322158549	0.850092385	110.6563244	1.176342734
	12738	1447653_x_at	4.552366951	-0.854910017	-0.234275474	0.274035243	0.850111821	110.6563244	1.17631584
	2390	1418292_at	5.584614062	-0.786982144	-0.234262006	0.29767131	0.850119757	110.6563244	1.176304858
	2766	1418707_at	3.702228198	-0.890840113	-0.234160405	0.262853458	0.850179628	110.6563244	1.17622202
	15420	1451308_at	5.448906969	-0.417843336	-0.233957664	0.559917184	0.850299112	110.6563244	1.176056738
	16679	1454044_a_at	5.638586635	-0.747439864	-0.233936445	0.312983634	0.850311618	110.6563244	1.176039441
	7253	1424232_a_at	2.759760589	-0.80370831	-0.233919432	0.29105016	0.850321645	110.6563244	1.176025573
	9424	1427055_at	4.72227906	-0.796310162	-0.233832665	0.293645211	0.850372787	110.6563244	1.175954846
	10828	1431862_x_at	3.616958226	-0.798775064	-0.233808107	0.29270832	0.850387263	110.6563244	1.175934828
	6998	1423938_at	4.759623175	-0.661801258	-0.233797933	0.353275141	0.85039326	110.6563244	1.175926536
	13235	1448599_s_at	4.6119869	-0.918805199	-0.233754518	0.254411401	0.850418851	110.6563244	1.175891149
	6176	1422978_at	4.037456094	-0.570077828	-0.233720638	0.409980229	0.850438822	110.6563244	1.175863536
	3946	1420377_at	3.851484096	-0.726860862	-0.233651659	0.321453075	0.850479485	110.6563244	1.175807316
	5774	1422514_at	4.007718719	-0.561292569	-0.233627041	0.41623042	0.850493997	110.6563244	1.175787252
	10507	1430078_a_at	3.53977165	-0.803949305	-0.233582954	0.290544381	0.850519988	110.6563244	1.175751321
	6589	1423470_at	6.233351628	-0.752194737	-0.233520581	0.310452294	0.85055676	110.6563244	1.175700491
	3687	1419736_a_at	6.351531559	-0.857829355	-0.2333591	0.272034408	0.850651968	110.6563244	1.175568902
	7679	1424745_at	4.661307385	-0.668910248	-0.233339021	0.348834574	0.850663807	110.6563244	1.175552541
	3343	1419351_a_at	5.508181572	-0.817896501	-0.233283917	0.285224251	0.850696299	110.6563244	1.175507641
	15219	1451064_a_at	5.454061711	-0.643662152	-0.233280251	0.362426546	0.850698461	110.6563244	1.175504654
	10857	1432013_a_at	4.012870632	-0.765487735	-0.233236642	0.30469024	0.850724176	110.6563244	1.175469122
	7486	1424519_at	5.932298401	-0.886080927	-0.233229651	0.263214841	0.850728298	110.6563244	1.175463426
	8380	1425648_at	3.852645519	-0.938411413	-0.23305431	0.248349824	0.8508317	110.6563244	1.175320572
	3860	1420184_at	2.574071006	-0.568061897	-0.232976231	0.410124727	0.850877748	110.6563244	1.175256965
	10045	1428046_a_at	3.624706617	-0.77361337	-0.232881452	0.301030801	0.850933649	110.6563244	1.175179759
	5182	1421828_at	5.11399573	-0.762520149	-0.232878881	0.305406855	0.850935165	110.6563244	1.175177664
	1387	1417198_at	3.958572102	-0.739314355	-0.232830476	0.314927574	0.850963716	110.6563244	1.175138236
	12726	1444186_at	4.378851676	-0.686214883	-0.232799048	0.339250946	0.850982254	110.6563244	1.175112637
	2575	1418491_a_at	3.915610569	-0.765920525	-0.232669988	0.303778239	0.851058384	110.6563244	1.175007519
	575	1416327_at	6.161325294	-0.911993122	-0.232659656	0.255111196	0.851064479	110.6563244	1.174999104
	10655	1431117_x_at	4.013658699	-0.76840032	-0.232556331	0.302649966	0.851125434	110.6563244	1.174914954
	6363	1423207_at	5.402939454	-0.821787038	-0.232521966	0.282946743	0.851145708	110.6563244	1.174886967
	11620	1435729_at	3.545937486	-0.693015228	-0.232420365	0.335375553	0.851205652	110.6563244	1.17480423
	9262	1426808_at	6.216153226	-0.525139695	-0.232403894	0.442556326	0.85121537	110.6563244	1.174790817
	9764	1427557_at	4.080542899	-0.770434158	-0.232402074	0.301650792	0.851216444	110.6563244	1.174789335
	9595	1427307_a_at	3.639225713	-0.709588813	-0.232397675	0.327510342	0.851219039	110.6563244	1.174785753
	14136	1449677_s_at	4.854781035	-0.733582581	-0.232374792	0.316767053	0.851232541	110.6563244	1.17476712
	13194	1448555_at	4.44408266	-0.801972148	-0.232373581	0.289752682	0.851233255	110.6563244	1.174766133
	7418	1424431_at	5.0531264	-0.680335747	-0.232350824	0.341523762	0.851246683	110.6563244	1.174747603
	5412	1422101_at	4.129873613	-0.666832442	-0.232277596	0.348329777	0.851289891	110.6563244	1.174687977
	5357	1422031_a_at	7.133544455	-0.795475421	-0.232236037	0.291946214	0.851314414	110.6563244	1.174654139
	12064	1437327_x_at	5.054227182	-0.752373422	-0.232228408	0.308661099	0.851318916	110.6563244	1.174647927
	11361	1434608_at	4.956603373	-0.723767003	-0.232109264	0.320696112	0.851389224	110.6563244	1.174550924
	3846	1420146_at	3.157046688	-0.734072775	-0.232094189	0.316173269	0.851398121	110.6563244	1.174538651
	13684	1449116_a_at	6.249585202	-0.746972655	-0.232066956	0.310676642	0.851414192	110.6563244	1.17451648
	13422	1448809_at	6.119421683	-0.846815699	-0.232065755	0.274045173	0.851414901	110.6563244	1.174515502
	6793	1423705_at	4.882782321	-0.753492541	-0.232027255	0.307935702	0.851437623	110.6563244	1.174484159
	6364	1423208_at	5.380209125	-0.818431784	-0.232016605	0.28348924	0.851443908	110.6563244	1.174475489
	12319	1438161_s_at	5.441701117	-0.585699829	-0.231964008	0.396045887	0.85147495	110.6563244	1.174432671
	4293	1420774_a_at	4.521630423	-0.598095496	-0.231952744	0.387818912	0.851481598	110.6563244	1.174423502
	12491	1438712_at	5.596378375	-0.787766007	-0.231893117	0.294368017	0.851516791	110.6563244	1.174374964
	11075	1433656_a_at	6.548483714	-0.813848571	-0.231824166	0.284849263	0.851557488	110.6563244	1.174318838
	2337	1418234_s_at	5.661703752	-0.728034647	-0.231801002	0.318392816	0.851571161	110.6563244	1.174299983
	3604	1419637_s_at	4.610900098	-0.745621431	-0.231773586	0.310846197	0.851587344	110.6563244	1.174277668
	8414	1425700_at	3.692714414	-0.834291125	-0.231733168	0.277760558	0.851611202	110.6563244	1.17424477
	6676	1423570_at	4.11342815	-0.632284641	-0.231624005	0.366328692	0.851675642	110.6563244	1.174155923
	14899	1450687_at	2.096307591	-0.753295993	-0.231585494	0.307429611	0.851698377	110.6563244	1.174124581
	12899	1448231_at	5.353423566	-0.617156304	-0.231521877	0.375143016	0.851735934	110.6563244	1.174072808
	11360	1434607_at	4.911294354	-0.735960797	-0.231496923	0.314550617	0.851750667	110.6563244	1.1740525
	16413	1452681_at	6.254989092	-0.743956741	-0.231323216	0.310936379	0.851853228	110.6563244	1.173911147
	11427	1434868_at	3.623176351	-0.74271795	-0.231135565	0.311202342	0.851964035	110.6563244	1.173758467
	7639	1424697_at	4.37996629	-0.779572774	-0.231045551	0.296374577	0.852017193	110.6563244	1.173685235
	13428	1448815_at	3.469618618	-0.794546371	-0.231015348	0.290751247	0.852035031	110.6563244	1.173660664
	384	1416125_at	5.53197412	-0.618522106	-0.231012164	0.373490553	0.852036911	110.6563244	1.173658074
	7506	1424541_at	6.807595986	-0.804383682	-0.230904549	0.287057724	0.85210047	110.6563244	1.17357053
	9362	1426960_a_at	3.494017864	-0.701309492	-0.230827147	0.32913735	0.852146187	110.6563244	1.173507569
	5052	1421668_x_at	3.631524939	-0.654759711	-0.230608697	0.352203554	0.852275227	110.6563244	1.173329892
	7383	1424389_at	6.049797064	-0.727412139	-0.230525967	0.316912455	0.852324101	110.6563244	1.17326261
	12681	1439437_x_at	4.717580115	-0.399864207	-0.230505807	0.576460214	0.852336012	110.6563244	1.173246215
	6981	1423920_at	4.953563136	-0.694928027	-0.230499788	0.331688721	0.852339567	110.6563244	1.173241321
	8080	1425243_at	3.67627476	-0.70031876	-0.230440163	0.329050393	0.852374794	110.6563244	1.173192833
	16430	1452723_at	4.413660094	-0.653485028	-0.230401547	0.352573566	0.85239761	110.6563244	1.173161431
	7454	1424473_at	5.739681908	-0.782257707	-0.230289984	0.294391454	0.852463528	110.6563244	1.173070714
	6930	1423860_at	5.612939422	-0.578905163	-0.230289402	0.397801604	0.852463872	110.6563244	1.173070242
	11438	1434900_at	4.208242345	-0.783341122	-0.230258497	0.293944095	0.852482133	110.6563244	1.173045113
	6884	1423804_a_at	4.733977976	-0.584190931	-0.230138341	0.393943706	0.852553136	110.6563244	1.172947418
	3603	1419636_at	4.357953235	-0.748326533	-0.23010002	0.307486118	0.852575782	110.6563244	1.172916263
	2515	1418429_at	6.15650004	-0.66212735	-0.230087504	0.347497357	0.852583178	110.6563244	1.172906088
	6101	1422886_a_at	4.815045484	-0.816991235	-0.230015254	0.281539439	0.852625877	110.6563244	1.17284735
	1336	1417139_at	3.922253365	-0.785584857	-0.229997169	0.292771897	0.852636565	110.6563244	1.172832647
	14860	1450637_a_at	4.057822221	-0.553591133	-0.229880631	0.415253455	0.852705442	110.6563244	1.172737912
	7417	1424430_at	4.882991813	-0.905948603	-0.22987195	0.253736193	0.852710573	110.6563244	1.172730856
	9179	1426681_at	4.730447827	-0.836102879	-0.229803312	0.274850521	0.852751142	110.6563244	1.172675063
	10565	1430545_at	3.294092504	-0.575838024	-0.229745345	0.398975642	0.852785406	110.6563244	1.172627946
	15014	1450826_a_at	3.606985919	-0.364061345	-0.229690771	0.630912273	0.852817666	110.6563244	1.172583589
	10486	1429878_a_at	5.918362559	-0.709587092	-0.229612842	0.323586555	0.852863733	110.6563244	1.172520253
	16608	1453728_a_at	7.652769497	-0.660597249	-0.229606191	0.347573641	0.852867665	110.6563244	1.172514847
	9823	1427663_a_at	4.721266663	-0.811721676	-0.229443631	0.282662935	0.85296377	110.6563244	1.172382738
	2404	1418308_at	4.816793482	-0.820109249	-0.229442673	0.279770864	0.852964336	110.6563244	1.17238196
	7599	1424650_at	4.976206108	-0.698596046	-0.229414049	0.328392997	0.85298126	110.6563244	1.172358699
	16068	1452126_at	4.634963041	-0.719014366	-0.229386387	0.319028934	0.852997615	110.6563244	1.17233622
	13388	1448774_at	5.543781762	-0.773887048	-0.229373913	0.296391978	0.85300499	110.6563244	1.172326084
	3223	1419218_at	3.726528921	-0.711330088	-0.22933916	0.322408912	0.853025539	110.6563244	1.172297844
	2120	1417994_a_at	4.162918274	-0.756181886	-0.229337267	0.303283206	0.853026658	110.6563244	1.172296306
	12933	1448269_a_at	4.867412793	-0.563303322	-0.229302016	0.407066686	0.853047501	110.6563244	1.172267663
	13092	1448444_at	4.652153173	-0.648748953	-0.229272323	0.353406849	0.853065058	110.6563244	1.172243536
	1527	1417352_s_at	6.320548518	-0.755428547	-0.229259223	0.303482339	0.853072805	110.6563244	1.172232891
	9411	1427026_at	3.093490263	-0.333519489	-0.229218299	0.687271077	0.853097004	110.6563244	1.172199639
	961	1416739_a_at	5.326175146	-0.798786884	-0.22917175	0.286899741	0.853124529	110.6563244	1.172161819
	14865	1450645_at	3.958873486	-0.504255059	-0.229152585	0.45443785	0.853135862	110.6563244	1.172146248
	953	1416730_at	6.294395064	-0.778200092	-0.229136654	0.294444394	0.853145283	110.6563244	1.172133305
	533	1416282_at	5.384824791	-0.844080517	-0.229077639	0.271393113	0.853180183	110.6563244	1.172085358
	14742	1450493_at	3.133317835	-0.752760679	-0.229030007	0.304253415	0.853208352	110.6563244	1.172046662
	15618	1451546_s_at	4.971764481	-0.543234054	-0.228971111	0.421496239	0.853243184	110.6563244	1.171998815
	1089	1416872_at	4.789399082	-0.578906721	-0.228934592	0.395460241	0.853264782	110.6563244	1.171969148
	8667	1426026_at	4.387946043	-0.669341132	-0.228698352	0.341676824	0.853404515	110.6563244	1.171777255
	3485	1419502_at	3.536060102	-0.788592217	-0.228623645	0.289913646	0.853448708	110.6563244	1.171716578
	12001	1437145_s_at	5.866177767	-0.537645776	-0.228588187	0.425165039	0.853469684	110.6563244	1.171687781
	14148	1449708_s_at	2.513730489	-0.662754281	-0.228503064	0.344777952	0.853520042	110.6563244	1.17161865
	10046	1428047_s_at	3.711203433	-0.771444983	-0.228485377	0.296178447	0.853530506	110.6563244	1.171604287
	7997	1425140_at	5.732635091	-0.718999743	-0.228469494	0.317760189	0.853539903	110.6563244	1.171591388
	4288	1420769_at	2.91542438	-0.649959952	-0.228434739	0.351459714	0.853560465	110.6563244	1.171563165
	16721	1454247_a_at	3.460870602	-0.71934398	-0.228430839	0.31755439	0.853562773	110.6563244	1.171559998
	8574	1425904_at	2.212912048	-0.785881767	-0.228428874	0.290665701	0.853563935	110.6563244	1.171558402
	9077	1426549_at	7.561616214	-0.712494993	-0.228312174	0.32044039	0.853632983	110.6563244	1.171463638
	4287	1420768_a_at	2.872926038	-0.645045346	-0.228178674	0.353740517	0.853711978	110.6563244	1.171355242
	12671	1439417_at	3.250317302	-0.573793248	-0.228177394	0.397664829	0.853712735	110.6563244	1.171354202
	45	1415742_at	5.245311292	-0.783654715	-0.228129556	0.291109786	0.853741044	110.6563244	1.171315363
	5312	1421978_at	3.079839241	-0.827048721	-0.228082281	0.27577853	0.85376902	110.6563244	1.17127698
	10633	1431022_at	4.805830297	-0.694128977	-0.228068098	0.328567321	0.853777413	110.6563244	1.171265466
	11849	1436763_a_at	4.571010446	-0.645108898	-0.22805804	0.353518671	0.853783366	110.6563244	1.171257301
	8487	1425794_at	2.578265059	-0.822064585	-0.227994842	0.277344197	0.853820767	110.6563244	1.171205994
	12249	1437889_x_at	6.164669897	-0.523952283	-0.227837301	0.434843607	0.853914009	110.6563244	1.171078106
	1611	1417442_a_at	5.526975303	-0.743622593	-0.227736159	0.306252339	0.853973876	110.6563244	1.170996009
	15344	1451214_at	5.470326058	-0.825868843	-0.227648997	0.275647881	0.854025471	110.6563244	1.170925264
	12357	1438252_at	3.199374324	-0.571941205	-0.227564512	0.397880953	0.854075485	110.6563244	1.170856696
	13982	1449449_at	2.96627748	-0.521608022	-0.227561263	0.436268717	0.854077408	110.6563244	1.170854059
	10669	1431226_a_at	4.725395901	-0.642511437	-0.227471447	0.354034861	0.85413058	110.6563244	1.17078117
	13035	1448382_at	6.016778625	-0.594652685	-0.227425849	0.382451564	0.854157577	110.6563244	1.170744166
	3364	1419372_at	6.289078276	-0.868049382	-0.227405584	0.261973095	0.854169575	110.6563244	1.170727721
	1715	1417552_at	5.637950182	-0.473358825	-0.227351482	0.480294167	0.854201607	110.6563244	1.170683819
	16562	1453468_at	3.873042137	-0.783921036	-0.22730757	0.289962331	0.854227607	110.6563244	1.170648187
	8910	1426323_x_at	6.197088664	-0.665607195	-0.227264186	0.341438897	0.854253296	110.6563244	1.170612985
	2217	1418102_at	5.381776094	-0.65478883	-0.227220678	0.347013676	0.854279058	110.6563244	1.170577682
	15417	1451305_at	4.710884869	-0.851583115	-0.227160129	0.266750391	0.854314913	110.6563244	1.170528555
	14772	1450532_at	5.537282544	-0.531299697	-0.227097657	0.427437958	0.854351907	110.6563244	1.170477869
	5559	1422264_s_at	4.568933892	-0.649150654	-0.227089663	0.349825825	0.854356641	110.6563244	1.170471384
	15107	1450933_at	4.767797625	-0.636769746	-0.227049197	0.356564047	0.854380605	110.6563244	1.170438554
	12124	1437498_at	4.332018598	-0.647859363	-0.227033543	0.350436462	0.854389876	110.6563244	1.170425854
	17340	1456745_x_at	5.197727248	-0.717757783	-0.227030609	0.316305326	0.854391613	110.6563244	1.170423474
	2460	1418370_at	4.421181657	-0.569220199	-0.226995827	0.398783858	0.854412212	110.6563244	1.170395256
	3013	1418985_at	3.84036338	-0.658906451	-0.226992475	0.34449879	0.854414197	110.6563244	1.170392537
	14467	1450156_a_at	5.563775179	-0.634357446	-0.226869292	0.357636365	0.854487154	110.6563244	1.170292608
	5547	1422252_a_at	3.111403895	-0.694787154	-0.226842245	0.326491709	0.854503173	110.6563244	1.170270669
	17230	1456399_at	5.055843956	-0.71833419	-0.226661925	0.315538266	0.854609983	110.6563244	1.170124407
	11925	1436952_at	4.564629832	-0.64750704	-0.226655565	0.350043398	0.854613751	110.6563244	1.170119249
	218	1415949_at	5.330580994	-0.41915739	-0.226640861	0.540705871	0.854622461	110.6563244	1.170107323
	4345	1420831_at	3.873228227	-0.585306796	-0.226574192	0.3871033	0.854661955	110.6563244	1.170053252
	13328	1448706_at	5.438867652	-0.753618036	-0.226540624	0.300604038	0.854681841	110.6563244	1.170026028
	14982	1450787_at	4.882278877	-0.713369686	-0.226533703	0.317554429	0.854685941	110.6563244	1.170020415
	3475	1419490_at	4.170624032	-0.699828775	-0.226514608	0.32367147	0.854697254	110.6563244	1.17000493
	7384	1424390_at	6.198594462	-0.710186874	-0.226495017	0.318923125	0.85470886	110.6563244	1.169989041
	8507	1425815_a_at	5.678299213	-0.635079196	-0.226449248	0.356568518	0.854735976	110.6563244	1.169951924
	5253	1421907_at	4.541455464	-0.758018528	-0.226370285	0.298634237	0.854782759	110.6563244	1.169887891
	5178	1421824_at	5.103854963	-0.724433403	-0.226253211	0.312317475	0.854852127	110.6563244	1.16979296
	7998	1425141_at	5.678854257	-0.72111732	-0.226192389	0.313669333	0.854888168	110.6563244	1.169743643
	2430	1418334_at	4.006405304	-0.645677668	-0.226047069	0.350092747	0.854974284	110.6563244	1.169625823
	11046	1433562_s_at	7.023829448	-0.781968605	-0.226004484	0.289019894	0.854999521	110.6563244	1.169591299
	9551	1427241_at	4.526852484	-0.797889993	-0.225930252	0.283159651	0.855043514	110.6563244	1.169531121
	7664	1424730_a_at	6.348774656	-0.450089701	-0.225923295	0.501951709	0.855047638	110.6563244	1.169525481
	11775	1436421_s_at	5.265181747	-0.789000838	-0.225883491	0.286290559	0.855071229	110.6563244	1.169493214
	4346	1420832_at	3.876739357	-0.589092689	-0.225825191	0.383344074	0.855105783	110.6563244	1.169445956
	17408	1460191_at	5.657515276	-0.824542432	-0.225819371	0.273872347	0.855109233	110.6563244	1.169441238
	7638	1424696_at	5.848585241	-0.740585305	-0.225805096	0.304900859	0.855117694	110.6563244	1.169429667
	5860	1422611_s_at	2.300826892	-0.7456172	-0.225801032	0.302837745	0.855120103	110.6563244	1.169426372
	261	1415999_at	5.03223941	-0.371214891	-0.225709464	0.608029122	0.855174379	110.6563244	1.169352152
	17377	1460004_x_at	5.17098386	-0.727033829	-0.225707409	0.310449665	0.855175597	110.6563244	1.169350485
	9216	1426742_at	6.928271629	-0.772794777	-0.225671605	0.292020096	0.855196821	110.6563244	1.169321465
	3538	1419565_a_at	3.866818349	-0.781264149	-0.22566279	0.28884314	0.855202046	110.6563244	1.169314321
	15178	1451017_at	5.290341913	-0.716626925	-0.225661503	0.314893978	0.855202809	110.6563244	1.169313278
	5179	1421825_at	4.926480122	-0.728006132	-0.22564939	0.309955343	0.855209989	110.6563244	1.169303461
	8621	1425972_a_at	4.062663033	-0.782376153	-0.225602067	0.288354989	0.855238042	110.6563244	1.169265106
	10560	1430519_a_at	5.632766281	-0.754485595	-0.225583891	0.298990322	0.855248817	110.6563244	1.169250375
	15331	1451198_at	6.796137311	-0.707262193	-0.225558295	0.318917507	0.855263991	110.6563244	1.16922963
	770	1416535_at	5.844311418	-0.797162013	-0.225534239	0.282921458	0.855278252	110.6563244	1.169210134
	14207	1449841_at	4.676871951	-0.816518724	-0.225508079	0.276182373	0.855293761	110.6563244	1.169188933
	16397	1452651_a_at	0.530245137	-0.310566545	-0.225414283	0.725816372	0.855349369	110.6563244	1.169112922
	15402	1451287_s_at	4.743721825	-0.443119594	-0.225382182	0.50862608	0.855368401	110.6563244	1.169086908
	15760	1451720_at	5.181607778	-0.740929229	-0.225359586	0.304158045	0.855381799	110.6563244	1.169068598
	6357	1423198_a_at	5.514366539	-0.780022285	-0.225229251	0.2887472	0.855459079	110.6563244	1.168962987
	16358	1452593_a_at	4.729538278	-0.555059076	-0.225225565	0.405768637	0.855461264	110.6563244	1.168960001
	3811	1420043_s_at	4.653128347	-0.678662044	-0.225223154	0.33186349	0.855462693	110.6563244	1.168958048
	4759	1421324_a_at	4.700919955	-0.788692249	-0.225157736	0.285482375	0.855501485	110.6563244	1.168905043
	3944	1420375_at	4.679262811	-0.812852178	-0.225143501	0.276979637	0.855509926	110.6563244	1.168893509
	44	1415740_at	6.900891059	-0.794526465	-0.225126789	0.283347124	0.855519837	110.6563244	1.168879969
	6315	1423149_at	6.660748401	-0.797872242	-0.225103201	0.28212938	0.855533824	110.6563244	1.168860858
	11088	1433680_x_at	5.97436707	-0.65337772	-0.224936259	0.344266803	0.855632828	110.6563244	1.168725611
	3363	1419371_s_at	6.416666658	-0.879822925	-0.224935493	0.255659959	0.855633283	110.6563244	1.16872499
	13315	1448690_at	5.596808563	-0.43641417	-0.224932377	0.515410342	0.855635131	110.6563244	1.168722466
	1454	1417270_at	3.460086772	-0.712868476	-0.224811446	0.315361745	0.855706855	110.6563244	1.168624505
	2466	1418377_a_at	6.187874847	-0.674752528	-0.224422011	0.332598992	0.855937873	110.6563244	1.168309093
	17667	1460683_at	3.441136501	-0.695390834	-0.224399821	0.322695972	0.855951038	110.6563244	1.168291124
	16556	1453412_a_at	5.122839402	-0.718585399	-0.224293247	0.312131652	0.85601427	110.6563244	1.168204824
	14106	1449591_at	3.405974124	-0.507416195	-0.224229665	0.441904825	0.856051997	110.6563244	1.16815334
	17423	1460206_at	3.885888824	-0.700116695	-0.224208602	0.320244615	0.856064496	110.6563244	1.168136285
	3906	1420334_at	4.228126759	-0.471303845	-0.224208341	0.475719313	0.85606465	110.6563244	1.168136074
	5712	1422443_at	5.882362392	-0.829651884	-0.224190735	0.270222655	0.856075097	110.6563244	1.168121819
	9157	1426650_at	2.831352756	-0.397594989	-0.224189849	0.563864876	0.856075623	110.6563244	1.168121102
	1020	1416802_a_at	3.542308872	-0.620019472	-0.224176725	0.361564008	0.856083411	110.6563244	1.168110476
	7941	1425075_at	5.606102219	-0.636379413	-0.22417347	0.352263863	0.856085342	110.6563244	1.16810784
	3580	1419611_at	2.904872616	-0.788927521	-0.224047828	0.283990382	0.856159901	110.6563244	1.168006115
	7894	1425020_at	4.990088772	-0.602401946	-0.224027149	0.371889816	0.856172173	110.6563244	1.167989374
	3602	1419635_at	4.327542117	-0.74468774	-0.223957385	0.300739992	0.856213576	110.6563244	1.167932895
	7785	1424882_a_at	4.180384445	-0.527226414	-0.223746855	0.42438476	0.85633853	110.6563244	1.167762473
	6849	1423767_at	5.483269105	-0.785105449	-0.223704049	0.284935036	0.856363939	110.6563244	1.167727825
	17265	1456534_at	4.486001936	-0.664557178	-0.223679582	0.336584404	0.856378463	110.6563244	1.167708021
	16765	1454681_at	9.474910545	-0.475598583	-0.223674207	0.470300407	0.856381653	110.6563244	1.167703671
	12979	1448323_a_at	6.204188425	-0.512338255	-0.223671899	0.436570756	0.856383023	110.6563244	1.167701803
	14517	1450218_at	4.381960335	-0.623063367	-0.223640013	0.358936225	0.856401951	110.6563244	1.167675995
	6621	1423506_a_at	5.516802765	-0.496826285	-0.223560048	0.449976289	0.85644942	110.6563244	1.167611275
	2110	1417984_at	5.721269036	-0.702937786	-0.223541921	0.318010961	0.856460181	110.6563244	1.167596605
	13930	1449388_at	4.383954494	-0.39084602	-0.223451773	0.571713057	0.8565137	110.6563244	1.167523649
	14648	1450384_at	4.994633491	-0.716972728	-0.223311254	0.311464084	0.856597129	110.6563244	1.167409937
	14214	1449851_at	5.764175398	-0.662824568	-0.223276929	0.336856749	0.856617509	110.6563244	1.167382162
	5056	1421672_at	2.686253093	-0.713004345	-0.223226063	0.313078124	0.856647712	110.6563244	1.167341004
	2577	1418493_a_at	5.019084134	-0.665876757	-0.223195628	0.335190597	0.856665784	110.6563244	1.167316378
	2200	1418083_at	5.575762177	-0.7217931	-0.223100458	0.30909198	0.856722297	110.6563244	1.167239377
	3768	1419949_at	4.469187067	-0.74417986	-0.223076261	0.299761218	0.856736666	110.6563244	1.1672198
	15503	1451408_at	3.926165955	-0.760476653	-0.223033937	0.293281768	0.8567618	110.6563244	1.167185558
	9765	1427558_s_at	4.135473417	-0.761207147	-0.223020872	0.292983156	0.856769559	110.6563244	1.167174988
	3280	1419282_at	4.024549834	-0.452503068	-0.222989377	0.492790863	0.856788263	110.6563244	1.167149508
	13760	1449199_at	4.564306741	-0.445355581	-0.222967719	0.500651005	0.856801126	110.6563244	1.167131987
	3139	1419123_a_at	4.990894226	-0.539001943	-0.222948137	0.413631416	0.856812756	110.6563244	1.167116145
	5467	1422162_at	3.762809749	-0.741412823	-0.222945911	0.300704148	0.856814077	110.6563244	1.167114344
	16609	1453729_a_at	6.690103186	-0.51498792	-0.222935261	0.432894157	0.856820402	110.6563244	1.167105729
	2529	1418443_at	6.088686392	-0.79137962	-0.222724449	0.281438191	0.856945614	110.6563244	1.166935199
	1029	1416811_s_at	3.825235036	-0.465738146	-0.222638718	0.478034104	0.856996539	110.6563244	1.166865857
	12931	1448267_at	3.391857651	-0.697522708	-0.222584241	0.319106802	0.8570289	110.6563244	1.166821796
	17359	1459880_at	4.278163429	-0.656992463	-0.222365116	0.338459159	0.85715908	110.6563244	1.166644586
	4421	1420920_a_at	5.800260514	-0.749480965	-0.222212212	0.296488133	0.857249931	110.6563244	1.166520945
	10073	1428087_at	3.512996485	-0.654441593	-0.222143621	0.339439949	0.857290689	110.6563244	1.166465486
	13269	1448638_at	4.125321905	-0.708969449	-0.221963141	0.31307857	0.857397942	110.6563244	1.166319572
	16871	1455073_at	3.500572885	-0.723760986	-0.221856611	0.306532978	0.857461255	110.6563244	1.166233452
	6415	1423266_at	5.471545648	-0.620605361	-0.221664962	0.35717539	0.857575169	110.6563244	1.166078539
	6282	1423109_s_at	6.481037133	-0.726709403	-0.221633767	0.30498266	0.857593712	110.6563244	1.166053326
	1230	1417024_at	5.895227258	-0.795002906	-0.221536742	0.27866155	0.857651389	110.6563244	1.165974908
	11731	1436213_a_at	4.791871753	-0.654948128	-0.221495066	0.338187189	0.857676165	110.6563244	1.165941226
	2516	1418430_at	6.145282541	-0.657249449	-0.221471698	0.336967492	0.857690057	110.6563244	1.165922342
	13983	1449450_at	3.049858687	-0.495321528	-0.221292894	0.446766154	0.857796364	110.6563244	1.165777849
	4762	1421327_at	4.138256995	-0.641742742	-0.221217944	0.344714368	0.857840929	110.6563244	1.165717286
	15980	1452020_a_at	6.291576121	-0.660291989	-0.221210725	0.33501955	0.857845221	110.6563244	1.165711454
	11033	1433527_at	6.072882715	-0.795106022	-0.221076159	0.278046138	0.85792524	110.6563244	1.165602728
	13568	1448973_at	3.538931239	-0.568906577	-0.220992577	0.388451436	0.857974945	110.6563244	1.165535201
	8922	1426337_a_at	3.418166589	-0.673938266	-0.220939664	0.327833683	0.858006413	110.6563244	1.165492454
	15822	1451804_a_at	4.878887038	-0.614871068	-0.220911454	0.359280938	0.85802319	110.6563244	1.165469665
	9615	1427339_at	4.097878687	-0.446199371	-0.220842682	0.494941716	0.858064092	110.6563244	1.165414109
	4081	1420536_at	3.82142433	-0.809835316	-0.220836724	0.272693373	0.858067636	110.6563244	1.165409297
	14480	1450174_at	3.086534419	-0.875710018	-0.220766405	0.252099897	0.858109461	110.6563244	1.165352494
	10873	1432091_a_at	4.281499334	-0.77740666	-0.220753395	0.283961286	0.858117199	110.6563244	1.165341985
	7893	1425019_at	4.790356626	-0.595654262	-0.220716918	0.370545351	0.858138896	110.6563244	1.165312521
	16339	1452571_at	3.379517521	-0.745011837	-0.220690827	0.296224592	0.858154415	110.6563244	1.165291447
	6023	1422797_at	4.021036679	-0.673205862	-0.220675469	0.327797901	0.858163551	110.6563244	1.165279042
	12288	1438019_at	4.256922093	-0.775478727	-0.220652479	0.284537114	0.858177226	110.6563244	1.165260473
	6367	1423211_at	7.429111665	-0.722739001	-0.220606583	0.305236859	0.858204527	110.6563244	1.165223403
	13115	1448471_a_at	3.788368024	-0.449322467	-0.220579811	0.490916496	0.858220453	110.6563244	1.165201781
	3448	1419463_at	2.856403697	-0.25656148	-0.220563847	0.859691982	0.85822995	110.6563244	1.165188887
	5462	1422157_a_at	4.864668982	-0.691125991	-0.220522855	0.319077647	0.858254335	110.6563244	1.16515578
	3713	1419766_at	4.093910528	-0.587624778	-0.220478213	0.375202376	0.858280893	110.6563244	1.165119727
	9753	1427541_x_at	5.559024383	-0.614799112	-0.220366791	0.358437067	0.858347183	110.6563244	1.165029746
	6457	1423313_at	4.726959202	-0.63775939	-0.220126449	0.345155951	0.858490189	110.6563244	1.164835677
	8956	1426384_a_at	7.57067043	-0.667314049	-0.220085001	0.329807234	0.858514853	110.6563244	1.164802212
	4545	1421071_at	3.824780449	-0.7844594	-0.22000851	0.280458759	0.858560372	110.6563244	1.164740457
	9959	1427915_s_at	4.95401799	-0.549602528	-0.219936381	0.400173524	0.858603298	110.6563244	1.164682226
	13524	1448923_at	4.607101503	-0.74640107	-0.21989733	0.294610149	0.858626539	110.6563244	1.164650701
	17570	1460395_at	6.108399576	-0.867836644	-0.21982679	0.253304342	0.858668522	110.6563244	1.164593757
	2517	1418431_at	5.859201486	-0.666743835	-0.21980543	0.329669985	0.858681235	110.6563244	1.164576515
	17612	1460519_a_at	5.206282426	-0.715903604	-0.219780437	0.306997249	0.858696111	110.6563244	1.16455634
	9911	1427832_at	3.353210333	-0.755655799	-0.219697845	0.290737986	0.858745272	110.6563244	1.164489673
	13108	1448464_at	5.941999292	-0.836369209	-0.219617449	0.262584331	0.858793128	110.6563244	1.164424782
	16050	1452104_at	4.581720631	-0.694594206	-0.219602111	0.316158858	0.858802258	110.6563244	1.164412402
	8253	1425474_a_at	4.974795549	-0.748354735	-0.219580613	0.293417817	0.858815055	110.6563244	1.164395051
	16003	1452044_at	5.499394386	-0.781742011	-0.219513583	0.280800545	0.858854958	110.6563244	1.164340952
	13971	1449437_at	4.79533546	-0.77367369	-0.219334486	0.283497409	0.858961583	110.6563244	1.16419642
	7159	1424125_at	3.884884516	-0.78591428	-0.219286609	0.279021027	0.858990089	110.6563244	1.164157786
	6366	1423210_a_at	7.606239059	-0.729671631	-0.219235105	0.300457213	0.859020756	110.6563244	1.164116226
	13669	1449099_at	3.330979456	-0.689411515	-0.21909685	0.317802714	0.85910308	110.6563244	1.164004673
	16708	1454174_a_at	4.280304135	-0.591362573	-0.219081754	0.370469427	0.85911207	110.6563244	1.163992493
	10000	1427974_s_at	2.325919858	-0.615037339	-0.219038181	0.356138022	0.859138017	110.6563244	1.163957338
	13514	1448912_at	4.504407329	-0.509316024	-0.219012541	0.430013057	0.859153287	110.6563244	1.163936652
	960	1416738_at	5.625226519	-0.79257687	-0.218992879	0.276304907	0.859164996	110.6563244	1.163920789
	12145	1437548_at	3.046625903	-0.57305969	-0.218813954	0.381834488	0.859271557	110.6563244	1.163776447
	4574	1421100_a_at	3.221276867	-0.702585484	-0.21875782	0.311361144	0.859304991	110.6563244	1.163731167
	17467	1460259_s_at	2.884768424	-0.255165367	-0.218544163	0.856480507	0.85943226	110.6563244	1.163558836
	4763	1421328_at	4.084486161	-0.622178691	-0.218494171	0.351175914	0.859462042	110.6563244	1.163518517
	7276	1424263_at	5.035373873	-0.452892742	-0.218463565	0.482373738	0.859480275	110.6563244	1.163493834
	9343	1426930_at	4.480640539	-0.578733949	-0.218397135	0.377370526	0.859519851	110.6563244	1.163440261
	8046	1425199_a_at	5.157931302	-0.617075394	-0.218368142	0.353875951	0.859537125	110.6563244	1.16341688
	2748	1418688_at	1.807751398	-0.784951376	-0.218343342	0.278161614	0.8595519	110.6563244	1.163396881
	16941	1455435_s_at	2.762524326	-0.554949895	-0.218275696	0.393325052	0.859592204	110.6563244	1.163342333
	4691	1421238_a_at	3.058394629	-0.862556642	-0.218248152	0.253024719	0.859608616	110.6563244	1.163320122
	3770	1419952_at	3.197610437	-0.677607001	-0.218218921	0.322043486	0.859626033	110.6563244	1.163296552
	8882	1426293_at	4.372751871	-0.73675705	-0.218061859	0.295975259	0.859719623	110.6563244	1.163169914
	10357	1429122_a_at	4.784919793	-0.602038104	-0.218055398	0.362195345	0.859723473	110.6563244	1.163164705
	6458	1423314_s_at	4.84615217	-0.628785362	-0.218043195	0.346768879	0.859730745	110.6563244	1.163154867
	1812	1417655_a_at	5.973263842	-0.771914481	-0.218004979	0.282421155	0.859753519	110.6563244	1.163124056
	7389	1424398_at	5.264106617	-0.76308202	-0.217981207	0.285658948	0.859767686	110.6563244	1.163104891
	15197	1451040_at	5.945844596	-0.685805874	-0.217951359	0.317803284	0.859785474	110.6563244	1.163080827
	3474	1419489_at	4.202662432	-0.686501164	-0.217931794	0.317452912	0.859797134	110.6563244	1.163065054
	14368	1450031_at	5.136778291	-0.692926981	-0.217841719	0.314379039	0.859850817	110.6563244	1.16299244
	16361	1452596_at	5.861972972	-0.773044701	-0.217838359	0.281792707	0.85985282	110.6563244	1.162989731
	10411	1429400_at	5.203034127	-0.719690837	-0.217808646	0.30264196	0.859870529	110.6563244	1.162965779
	6655	1423548_s_at	5.256006635	-0.705770318	-0.217725487	0.308493404	0.859920094	110.6563244	1.162898747
	3079	1419061_at	3.913931225	-0.722851697	-0.217703849	0.301173602	0.859932992	110.6563244	1.162881305
	15636	1451569_at	2.577960464	-0.716990778	-0.217598638	0.303488754	0.859995706	110.6563244	1.162796503
	15334	1451202_at	4.543550661	-0.587268767	-0.217585799	0.370504634	0.860003359	110.6563244	1.162786155
	16135	1452240_at	4.546398115	-0.588369199	-0.217522174	0.369703537	0.860041288	110.6563244	1.162734876
	13016	1448363_at	5.297484301	-0.667999227	-0.217506503	0.325608915	0.86005063	110.6563244	1.162722246
	7066	1424021_at	4.570780593	-0.679609842	-0.217400833	0.319890649	0.860113626	110.6563244	1.162637086
	11833	1436707_x_at	5.068850207	-0.660320969	-0.217382992	0.32920807	0.860124263	110.6563244	1.162622708
	13599	1449012_s_at	4.704757094	-0.613986466	-0.217301524	0.353919077	0.860172835	110.6563244	1.162557057
	2880	1418839_at	4.507081805	-0.697608819	-0.217286912	0.311473861	0.860181547	110.6563244	1.162545283
	15559	1451473_a_at	6.163860295	-0.885697395	-0.217209693	0.245241427	0.860227589	110.6563244	1.16248306
	7275	1424262_at	5.167837465	-0.460749545	-0.21717754	0.471357037	0.860246761	110.6563244	1.162457152
	14589	1450310_at	4.229355782	-0.83082412	-0.2171558	0.261373972	0.860259724	110.6563244	1.162439635
	5463	1422158_at	4.280807785	-0.556408823	-0.217098542	0.390178108	0.860293867	110.6563244	1.162393501
	13886	1449339_at	5.067814037	-0.741152292	-0.21709243	0.292912041	0.860297512	110.6563244	1.162388577
	8957	1426385_x_at	7.694390016	-0.66323837	-0.217045536	0.327251175	0.860325476	110.6563244	1.162350794
	6281	1423108_at	6.62708688	-0.729533951	-0.216960564	0.297396117	0.860376149	110.6563244	1.162282336
	16171	1452292_at	5.700555118	-0.73802126	-0.216888037	0.293877763	0.860419402	110.6563244	1.162223907
	841	1416607_at	5.769031084	-0.403596196	-0.21686184	0.537323796	0.860435026	110.6563244	1.162202804
	13958	1449424_at	4.920006659	-0.549858053	-0.216828811	0.394335974	0.860454725	110.6563244	1.162176197
	3520	1419545_a_at	6.31530274	-0.719441103	-0.216804953	0.301351914	0.860468955	110.6563244	1.162156978
	15895	1451908_a_at	4.900937876	-0.730623213	-0.216743913	0.296656209	0.860505362	110.6563244	1.162107808
	493	1416242_at	4.600679153	-0.53787851	-0.216658994	0.402802844	0.860556014	110.6563244	1.162039407
	13579	1448985_at	6.149643766	-0.759461325	-0.216633044	0.285245657	0.860571493	110.6563244	1.162018506
	2564	1418479_at	5.377642997	-0.736690063	-0.216620302	0.294045371	0.860579093	110.6563244	1.162008243
	13665	1449095_at	5.317172615	-0.72715638	-0.216605173	0.297879766	0.860588119	110.6563244	1.161996057
	6921	1423848_at	5.133577305	-0.746526395	-0.21655564	0.290084372	0.860617666	110.6563244	1.161956162
	12366	1438291_x_at	6.360205162	-0.520957336	-0.216501272	0.415583499	0.860650099	110.6563244	1.161912375
	5115	1421746_a_at	4.628862302	-0.675976137	-0.216385562	0.320108285	0.860719129	110.6563244	1.161819188
	980	1416758_at	4.484257935	-0.72155398	-0.216168276	0.299587117	0.860848773	110.6563244	1.161644219
	10848	1431980_a_at	4.456056425	-0.61935287	-0.216110403	0.348929364	0.860883306	110.6563244	1.161597621
	17078	1455940_x_at	6.638265143	-0.695566355	-0.216076651	0.310648509	0.860903447	110.6563244	1.161570445
	9394	1427002_s_at	4.514831616	-0.669422485	-0.216073018	0.322775262	0.860905615	110.6563244	1.16156752
	6855	1423773_at	6.775121434	-0.773585169	-0.216033819	0.279263135	0.860929007	110.6563244	1.16153596
	651	1416405_at	6.244079431	-0.494026868	-0.215980576	0.437183866	0.86096078	110.6563244	1.161493094
	1577	1417404_at	6.718043952	-0.503807931	-0.215869765	0.428476314	0.861026911	110.6563244	1.161403885
	15347	1451217_a_at	6.093145123	-0.722379745	-0.215867676	0.298828529	0.861028158	110.6563244	1.161402203
	15330	1451197_s_at	7.10358206	-0.741536822	-0.215864163	0.291103769	0.861030255	110.6563244	1.161399375
	3767	1419946_s_at	5.769009674	-0.626140706	-0.215817269	0.344678547	0.861058243	110.6563244	1.161361625
	11428	1434872_x_at	6.619426273	-0.510546331	-0.215779841	0.422644974	0.861080582	110.6563244	1.161331496
	11532	1435306_a_at	3.61052848	-0.568515387	-0.215678485	0.379371413	0.861141078	110.6563244	1.16124991
	5210	1421861_at	4.8458786	-0.675198137	-0.215596357	0.319308281	0.861190102	110.6563244	1.161183806
	16183	1452314_at	3.604481051	-0.569542465	-0.215589418	0.378530893	0.861194244	110.6563244	1.161178221
	2775	1418717_at	2.456434293	-0.727197897	-0.215487722	0.296326106	0.861254952	110.6563244	1.161096372
	7463	1424488_a_at	6.584487623	-0.746384725	-0.215485128	0.288705168	0.861256501	110.6563244	1.161094284
	2528	1418442_at	6.01469628	-0.768647595	-0.215353094	0.280171428	0.861335325	110.6563244	1.160988027
	8166	1425358_at	4.655292508	-0.808470454	-0.21516021	0.266132435	0.861450491	110.6563244	1.160832817
	2991	1418963_at	6.081029352	-0.717382486	-0.21513367	0.299886984	0.861466339	110.6563244	1.160811462
	12597	1439060_s_at	4.870281932	-0.641133018	-0.215119763	0.335530625	0.861474643	110.6563244	1.160800272
	6314	1423148_at	6.856402031	-0.785986427	-0.215108675	0.273679884	0.861481264	110.6563244	1.160791351
	4463	1420977_at	4.846138187	-0.676581837	-0.215054552	0.317854457	0.861513583	110.6563244	1.160747805
	14684	1450425_a_at	5.13437527	-0.857919572	-0.214998743	0.250604777	0.86154691	110.6563244	1.160702903
	9342	1426929_at	4.611586802	-0.580787938	-0.214961816	0.370121007	0.861568963	110.6563244	1.160673194
	14200	1449833_at	3.402645896	-0.472704362	-0.21494129	0.454705535	0.861581221	110.6563244	1.160656681
	8612	1425956_a_at	3.617932589	-0.708326078	-0.214934912	0.303440631	0.86158503	110.6563244	1.16065155
	323	1416062_at	5.231634904	-0.691576602	-0.214904393	0.31074561	0.861603256	110.6563244	1.160626997
	2249	1418138_at	3.42787365	-0.570498271	-0.214841793	0.37658623	0.861640642	110.6563244	1.160576638
	10697	1431345_a_at	7.030347192	-0.696627375	-0.214693953	0.30819052	0.861728944	110.6563244	1.160457714
	16163	1452277_at	4.360643796	-0.651784378	-0.214689852	0.329387845	0.861731393	110.6563244	1.160454415
	11070	1433636_at	5.854744117	-0.779975247	-0.214656764	0.275209713	0.861751157	110.6563244	1.160427801
	16974	1455582_at	4.638797274	-0.495913769	-0.214550252	0.432636207	0.861814781	110.6563244	1.160342131
	16921	1455335_at	3.503596833	-0.798257909	-0.214496382	0.268705615	0.861846962	110.6563244	1.160298805
	14505	1450204_a_at	3.862997211	-0.681412391	-0.214478763	0.314756182	0.861857487	110.6563244	1.160284635
	15850	1451839_a_at	4.73947617	-0.61682627	-0.214345042	0.347496617	0.861937375	110.6563244	1.160177095
	1341	1417146_at	7.60194856	-0.734632525	-0.214340028	0.291764958	0.861940371	110.6563244	1.160173063
	2407	1418311_at	4.561652569	-0.511444993	-0.214322992	0.419053847	0.861950549	110.6563244	1.160159363
	6356	1423197_a_at	5.613404937	-0.770881049	-0.21427494	0.277961095	0.861979258	110.6563244	1.160120722
	5638	1422355_at	3.010161055	-0.72244766	-0.2141331	0.296399465	0.862064009	110.6563244	1.160006669
	12514	1438839_a_at	7.697022252	-0.657768773	-0.214017205	0.325368447	0.862133264	110.6563244	1.159913487
	16192	1452328_s_at	5.887283014	-0.675644856	-0.213919265	0.316614954	0.862191793	110.6563244	1.159834747
	11426	1434865_a_at	4.715297199	-0.812430679	-0.213896548	0.263279752	0.862205369	110.6563244	1.159816484
	3843	1420138_at	6.177386398	-0.644535258	-0.213832187	0.331761814	0.862243835	110.6563244	1.159764744
	7230	1424206_at	5.04553082	-0.670801584	-0.213725439	0.318612007	0.862307636	110.6563244	1.159678934
	9673	1427425_at	5.119547973	-0.673299825	-0.213638194	0.317300236	0.862359785	110.6563244	1.159608805
	17061	1455896_a_at	5.414904205	-0.423515057	-0.213636337	0.504436226	0.862360894	110.6563244	1.159607313
	15025	1450838_x_at	5.945901225	-0.494809347	-0.213624269	0.431730464	0.862368108	110.6563244	1.159597613
	2443	1418350_at	3.800951289	-0.434712235	-0.213601116	0.491362098	0.862381948	110.6563244	1.159579003
	6524	1423395_at	6.037892773	-0.809406338	-0.213548791	0.263833851	0.862413226	110.6563244	1.159536948
	9020	1426472_at	3.665330437	-0.533637734	-0.213490964	0.400067219	0.862447795	110.6563244	1.159490471
	7536	1424577_at	5.147862079	-0.822052104	-0.213448246	0.25965294	0.862473332	110.6563244	1.159456139
	3781	1419971_s_at	3.119778642	-0.604253471	-0.213266327	0.352941832	0.862582094	110.6563244	1.159309945
	3323	1419330_a_at	3.601720507	-0.701688254	-0.213260288	0.303924552	0.862585705	110.6563244	1.159305092
	15728	1451684_a_at	3.104389891	-0.580980673	-0.213021526	0.36665854	0.862728472	110.6563244	1.159113246
	5805	1422549_at	6.208189245	-0.795355132	-0.213012935	0.26782116	0.86273361	110.6563244	1.159106344
	4256	1420733_at	2.288914459	-0.84261645	-0.212997328	0.25278088	0.862742942	110.6563244	1.159093805
	3943	1420374_at	3.617430505	-0.755898825	-0.212989674	0.281770082	0.86274752	110.6563244	1.159087656
	13506	1448903_at	6.451684028	-0.772352312	-0.212927376	0.27568685	0.862784775	110.6563244	1.159037605
	3249	1419247_at	2.095910905	-0.43955194	-0.212923271	0.484409808	0.86278723	110.6563244	1.159034308
	15318	1451182_s_at	4.854340271	-0.79233386	-0.21278915	0.26855996	0.862867444	110.6563244	1.158926562
	7065	1424020_at	4.784085002	-0.693194222	-0.212762563	0.306930664	0.862883345	110.6563244	1.158905205
	16184	1452315_at	3.536673168	-0.56399221	-0.212727128	0.377180969	0.862904539	110.6563244	1.158876741
	7889	1425014_at	2.457252239	-0.718586369	-0.212685228	0.295977265	0.862929601	110.6563244	1.158843084
	8895	1426306_a_at	4.839368963	-0.588016231	-0.212416159	0.361241999	0.863090556	110.6563244	1.158626975
	2938	1418903_at	5.036821907	-0.681257164	-0.212355907	0.311711815	0.863126602	110.6563244	1.158578588
	4454	1420966_at	4.186923563	-0.722224327	-0.212263481	0.293902425	0.8631819	110.6563244	1.158504366
	14468	1450157_a_at	5.511391395	-0.600970124	-0.212235238	0.353154391	0.863198799	110.6563244	1.158481687
	15392	1451268_at	3.16119574	-0.690808057	-0.212222414	0.307208945	0.863206471	110.6563244	1.158471389
	9468	1427114_at	4.434238896	-0.795152542	-0.212194961	0.266860696	0.863222898	110.6563244	1.158449344
	14799	1450564_x_at	4.914118057	-0.733652826	-0.212191	0.289225356	0.863225268	110.6563244	1.158446164
	17666	1460679_at	5.830708574	-0.763317926	-0.2121908	0.277984826	0.863225387	110.6563244	1.158446004
	12197	1437712_x_at	5.758939837	-0.767334414	-0.212161132	0.276491095	0.863243139	110.6563244	1.158422181
	15551	1451464_at	5.161229519	-0.713460283	-0.212145929	0.297347917	0.863252236	110.6563244	1.158409974
	16568	1453515_at	3.415953891	-0.696769404	-0.212131034	0.304449411	0.863261148	110.6563244	1.158398014
	10891	1432164_a_at	7.031730382	-0.721452394	-0.212081318	0.293964397	0.863290897	110.6563244	1.158358096
	2420	1418324_at	5.832718999	-0.660899815	-0.212068148	0.320877906	0.863298778	110.6563244	1.158347522
	17105	1456000_at	4.684606851	-0.67353927	-0.21204319	0.314819343	0.863313713	110.6563244	1.158327483
	7971	1425109_at	4.057789354	-0.45501338	-0.212028024	0.465981955	0.863322788	110.6563244	1.158315306
	16654	1453972_x_at	4.150356098	-0.744162968	-0.21200618	0.284892139	0.86333586	110.6563244	1.158297768
	17529	1460345_at	5.212561836	-0.675849365	-0.211909579	0.313545577	0.86339367	110.6563244	1.158220212
	2442	1418349_at	3.722042382	-0.435625931	-0.211657803	0.485870532	0.863544361	110.6563244	1.1580181
	13110	1448466_at	3.380768948	-0.583557706	-0.211497422	0.362427605	0.863640365	110.6563244	1.157889373
	10588	1430708_a_at	5.034286085	-0.640616749	-0.211277061	0.329802586	0.863772289	110.6563244	1.157712527
	3250	1419248_at	2.054458033	-0.436691985	-0.211271183	0.483799084	0.863775809	110.6563244	1.15770781
	3151	1419136_at	4.448048599	-0.522377615	-0.211252286	0.404405319	0.863787123	110.6563244	1.157692647
	15173	1451010_at	5.703137361	-0.681408866	-0.211193931	0.309937164	0.863822062	110.6563244	1.157645821
	7564	1424611_x_at	3.971618512	-0.745336882	-0.211153895	0.283299941	0.863846035	110.6563244	1.157613695
	3661	1419706_a_at	5.046637149	-0.366755064	-0.211074219	0.575518212	0.863893744	110.6563244	1.157549765
	5252	1421906_at	4.367402822	-0.740862787	-0.211061584	0.2848862	0.863901309	110.6563244	1.157539628
	6819	1423732_at	5.217806929	-0.530496851	-0.211061574	0.397856413	0.863901315	110.6563244	1.15753962
	2915	1418878_at	2.860637323	-0.853314023	-0.21097372	0.247240422	0.863953925	110.6563244	1.157469132
	7629	1424685_at	5.893264663	-0.76088667	-0.210965643	0.277262898	0.863958762	110.6563244	1.157462652
	9743	1427530_at	3.061235158	-0.597746902	-0.210844328	0.352731779	0.864031414	110.6563244	1.157365327
	13508	1448905_at	5.328350109	-0.646359436	-0.2108282	0.326177957	0.864041074	110.6563244	1.157352388
	14663	1450402_at	4.194224191	-0.731375248	-0.210772043	0.288185912	0.864074707	110.6563244	1.157307339
	16933	1455384_x_at	4.137076146	-0.677166921	-0.210748799	0.311221343	0.864088629	110.6563244	1.157288693
	13873	1449326_x_at	1.264128083	-0.231050822	-0.210642249	0.911670631	0.864152448	110.6563244	1.157203225
	12299	1438090_x_at	4.80281567	-0.786461002	-0.21062256	0.267810558	0.864164242	110.6563244	1.157187432
	2861	1418820_s_at	5.060505385	-0.736323963	-0.210600778	0.286016466	0.864177289	110.6563244	1.157169961
	726	1416487_a_at	5.067450123	-0.674996295	-0.21047327	0.311813964	0.86425367	110.6563244	1.157067693
	10368	1429186_a_at	3.54927217	-0.725870137	-0.210378338	0.289829168	0.864310541	110.6563244	1.156991558
	7563	1424610_at	3.968186978	-0.743051485	-0.210228966	0.282926513	0.864400034	110.6563244	1.156871773
	13325	1448703_at	5.362335509	-0.540797965	-0.21022798	0.388736633	0.864400625	110.6563244	1.156870982
	13897	1449351_s_at	4.980225828	-0.513151545	-0.210219069	0.409662742	0.864405964	110.6563244	1.156863837
	14104	1449589_x_at	2.247500951	-0.829321237	-0.210218152	0.253482176	0.864406514	110.6563244	1.156863101
	11733	1436226_at	5.113760277	-0.542058077	-0.210211335	0.387802237	0.864410598	110.6563244	1.156857635
	9968	1427928_s_at	4.652025396	-0.649843038	-0.210096957	0.323304159	0.864479132	110.6563244	1.156765922
	2400	1418303_at	2.059367856	-0.694778616	-0.210062694	0.302344789	0.864499662	110.6563244	1.156738451
	8864	1426272_at	3.838957766	-0.669138205	-0.209924817	0.313724154	0.864582286	110.6563244	1.156627907
	12808	1448132_at	6.122428909	-0.634973683	-0.209918242	0.330593611	0.864586226	110.6563244	1.156622636
	7240	1424219_at	4.368236632	-0.815244361	-0.209907514	0.257478032	0.864592656	110.6563244	1.156614035
	12234	1437839_x_at	5.121453029	-0.843986067	-0.209856951	0.248649781	0.864622958	110.6563244	1.156573499
	16617	1453796_a_at	5.615737435	-0.614760834	-0.209848429	0.341349703	0.864628066	110.6563244	1.156566667
	7011	1423951_at	4.589950851	-0.753765273	-0.209760557	0.278283657	0.86468073	110.6563244	1.156496225
	15181	1451022_at	4.400848691	-0.634623257	-0.209740713	0.330496417	0.864692624	110.6563244	1.156480318
	11661	1435870_at	5.480359593	-0.463001415	-0.209593689	0.452684769	0.864780748	110.6563244	1.156362467
	17303	1456624_at	4.598048125	-0.629214992	-0.20958001	0.333081718	0.864788947	110.6563244	1.156351504
	3827	1420092_at	3.561995518	-0.608118878	-0.209494525	0.344496007	0.864840191	110.6563244	1.156282988
	14971	1450775_at	2.716155089	-0.835228647	-0.209471875	0.250795846	0.864853769	110.6563244	1.156264835
	1576	1417403_at	6.573222135	-0.492524939	-0.209384439	0.425124542	0.864906186	110.6563244	1.15619476
	10752	1431646_a_at	4.949775248	-0.729972786	-0.209339457	0.286777071	0.864933153	110.6563244	1.156158712
	12606	1439150_x_at	4.489570109	-0.551019553	-0.209305475	0.379851267	0.864953527	110.6563244	1.156131479
	16650	1453950_a_at	3.327202991	-0.835186915	-0.209285684	0.250585444	0.864965392	110.6563244	1.156115619
	16888	1455171_at	4.088449614	-0.639316167	-0.209146504	0.327140959	0.865048841	110.6563244	1.156004092
	8448	1425747_at	4.224561749	-0.677462942	-0.209132895	0.308700125	0.865057002	110.6563244	1.155993187
	8542	1425859_a_at	6.789934391	-0.824892448	-0.20907898	0.253462109	0.86508933	110.6563244	1.155949987
	16750	1454635_at	4.096402453	-0.636363161	-0.209047274	0.328503105	0.865108342	110.6563244	1.155924583
	12560	1438952_x_at	4.303064379	-0.754539855	-0.209025159	0.277023351	0.865121603	110.6563244	1.155906864
	3229	1419224_at	4.355473105	-0.771325476	-0.209022646	0.270991498	0.865123111	110.6563244	1.155904851
	16686	1454067_a_at	5.623933685	-0.386679784	-0.208953428	0.540378465	0.865164619	110.6563244	1.155849394
	12477	1438653_x_at	3.528568483	-0.580798494	-0.208937572	0.359741932	0.865174127	110.6563244	1.15583669
	6599	1423480_at	5.659318728	-0.67025448	-0.208868209	0.311625234	0.865215725	110.6563244	1.15578112
	3665	1419710_at	6.073592591	-0.710427459	-0.208844483	0.293970172	0.865229954	110.6563244	1.155762113
	15082	1450901_a_at	5.701488344	-0.753526754	-0.208810792	0.277111319	0.86525016	110.6563244	1.155735123
	7388	1424397_at	5.20001217	-0.751582354	-0.208798382	0.277811715	0.865257602	110.6563244	1.155725182
	15736	1451692_at	5.163010594	-0.733287548	-0.208791925	0.284734039	0.865261475	110.6563244	1.155720009
	17552	1460373_a_at	3.748490073	-0.679725839	-0.208603114	0.306893017	0.865374723	110.6563244	1.155568765
	9661	1427402_at	4.378174463	-0.768284806	-0.208560409	0.271462364	0.865400339	110.6563244	1.15553456
	1400	1417211_a_at	4.982422015	-0.658415333	-0.208453817	0.316599275	0.865464281	110.6563244	1.155449188
	9777	1427573_at	2.996680046	-0.620727182	-0.208363407	0.335676305	0.865518519	110.6563244	1.155376781
	9064	1426534_a_at	4.987010507	-0.601863992	-0.208181377	0.345894388	0.865627731	110.6563244	1.155231012
	676	1416433_at	5.699671565	-0.645408692	-0.208116638	0.322457135	0.865666576	110.6563244	1.155179174
	5119	1421751_a_at	6.854057846	-0.765335255	-0.208042935	0.271832421	0.865710801	110.6563244	1.155120161
	17417	1460200_s_at	4.857979427	-0.69925956	-0.208005536	0.297465416	0.865733244	110.6563244	1.155090217
	5594	1422304_at	2.320729031	-0.854656914	-0.207928139	0.24328843	0.865779689	110.6563244	1.155028251
	11973	1437046_x_at	4.089380463	-0.486740041	-0.207896231	0.427119639	0.865798838	110.6563244	1.155002705
	15320	1451185_at	3.765361664	-0.456133724	-0.207797831	0.455563403	0.865857892	110.6563244	1.154923931
	11463	1434999_at	4.090468409	-0.636645328	-0.207728481	0.326286037	0.865899515	110.6563244	1.154868415
	5927	1422685_at	4.221634719	-0.605296782	-0.207532353	0.342860492	0.866017238	110.6563244	1.154711426
	2109	1417983_a_at	5.910702593	-0.688091469	-0.207498887	0.301557128	0.866037327	110.6563244	1.154684641
	8563	1425891_a_at	4.604187382	-0.579329227	-0.20744541	0.358078619	0.86606943	110.6563244	1.15464184
	72	1415784_at	6.319606876	-0.731316314	-0.207433315	0.283643768	0.86607669	110.6563244	1.154632161
	13270	1448639_a_at	4.786495209	-0.654184608	-0.207188989	0.316713335	0.866223376	110.6563244	1.154436635
	2911	1418874_a_at	6.921801983	-0.823744465	-0.20716498	0.251491802	0.866237792	110.6563244	1.154417424
	2147	1418027_at	3.537032411	-0.542654536	-0.20716357	0.381759585	0.866238638	110.6563244	1.154416296
	22	1415696_at	5.517763225	-0.73203536	-0.207114492	0.282929627	0.866268107	110.6563244	1.154377025
	1181	1416969_at	3.532491399	-0.611674457	-0.207066294	0.338523689	0.866297048	110.6563244	1.15433846
	1266	1417065_at	6.584576698	-0.49842861	-0.207028466	0.415362324	0.866319763	110.6563244	1.154308193
	1530	1417355_at	6.565920868	-0.396921955	-0.207027316	0.521581922	0.866320453	110.6563244	1.154307273
	15585	1451505_at	4.137528774	-0.734351431	-0.207001921	0.281884003	0.866335703	110.6563244	1.154286954
	10012	1427990_at	5.266758789	-0.647694412	-0.206977811	0.319560903	0.866350181	110.6563244	1.154267664
	14642	1450376_at	4.44000874	-0.694578471	-0.206908331	0.297890504	0.866391905	110.6563244	1.154212076
	1363	1417170_at	5.072588076	-0.702866887	-0.206851446	0.294296757	0.866426068	110.6563244	1.154166567
	14221	1449860_at	3.506217666	-0.607313535	-0.206803316	0.340521499	0.866454973	110.6563244	1.154128063
	15108	1450934_at	5.866881783	-0.533465231	-0.20674075	0.387543063	0.86649255	110.6563244	1.154078013
	16049	1452103_at	4.821786958	-0.691151011	-0.206619841	0.298950356	0.866565172	110.6563244	1.153981296
	13763	1449202_at	5.03785166	-0.598514004	-0.206552468	0.345108831	0.86660564	110.6563244	1.153927408
	7231	1424207_at	4.828947179	-0.647316135	-0.206518525	0.319038124	0.86662603	110.6563244	1.153900259
	11992	1437131_x_at	5.30953057	-0.850289106	-0.206503358	0.242862524	0.866635141	110.6563244	1.153888128
	8444	1425740_at	3.743401545	-0.625362179	-0.206476532	0.330171122	0.866651255	110.6563244	1.153866672
	15464	1451360_at	5.274295234	-0.608958289	-0.206446426	0.339015709	0.866669341	110.6563244	1.153842594
	16368	1452603_at	5.388602095	-0.724409037	-0.206408794	0.284934041	0.866691948	110.6563244	1.153812497
	6650	1423542_at	4.202059113	-0.349787696	-0.206403565	0.590082404	0.866695089	110.6563244	1.153808314
	7919	1425051_at	4.948099815	-0.527808573	-0.206390971	0.391033761	0.866702655	110.6563244	1.153798243
	3521	1419546_at	6.166426938	-0.701277795	-0.20636039	0.294263402	0.866721027	110.6563244	1.153773785
	9019	1426471_at	3.873887846	-0.543379102	-0.206339285	0.379733568	0.866733706	110.6563244	1.153756908
	7634	1424692_at	4.960971489	-0.549574228	-0.206264114	0.375316205	0.866778868	110.6563244	1.153696793
	5450	1422142_at	4.265684136	-0.7943705	-0.206245888	0.259634375	0.866789818	110.6563244	1.153682218
	16802	1454801_at	4.206858786	-0.708762726	-0.206240946	0.290987291	0.866792788	110.6563244	1.153678266
	14629	1450359_at	3.528487399	-0.755110589	-0.206180662	0.273046975	0.866829008	110.6563244	1.15363006
	5919	1422676_at	6.311055237	-0.702652925	-0.206014614	0.293195413	0.866928782	110.6563244	1.15349729
	4930	1421528_a_at	5.377278101	-0.78877176	-0.205982534	0.261143393	0.866948059	110.6563244	1.15347164
	3710	1419763_at	2.204131039	-0.822204224	-0.205962065	0.250499886	0.86696036	110.6563244	1.153455275
	10013	1427991_s_at	5.322755058	-0.648290252	-0.205836168	0.317506191	0.867036018	110.6563244	1.153354623
	9747	1427534_at	2.818189892	-0.785101397	-0.205787246	0.262115501	0.86706542	110.6563244	1.153315513
	8388	1425662_at	3.238204811	-0.735740884	-0.205733637	0.279627844	0.86709764	110.6563244	1.153272658
	13892	1449346_s_at	4.73366747	-0.787825437	-0.205691768	0.261088001	0.867122805	110.6563244	1.153239189
	6598	1423479_at	5.79537609	-0.663152485	-0.205672219	0.310143177	0.867134555	110.6563244	1.153223562
	17066	1455901_at	5.534020941	-0.452759395	-0.205648517	0.454211485	0.867148801	110.6563244	1.153204617
	2292	1418185_at	4.739263693	-0.757686846	-0.205629933	0.271391716	0.867159971	110.6563244	1.153189761
	591	1416344_at	5.528809169	-0.578512856	-0.205617376	0.355424039	0.867167519	110.6563244	1.153179724
	14134	1449674_s_at	5.290993954	-0.639251016	-0.205600872	0.32162776	0.867177439	110.6563244	1.153166532
	6742	1423649_at	4.695880234	-0.746679213	-0.205577252	0.275322051	0.867191636	110.6563244	1.153147653
	8891	1426302_at	3.816490109	-0.37644022	-0.205555137	0.54604988	0.86720493	110.6563244	1.153129976
	5209	1421860_at	4.774998187	-0.664496552	-0.205535994	0.309310851	0.867216437	110.6563244	1.153114675
	9101	1426580_at	4.7764628	-0.605933997	-0.205409243	0.338996069	0.867292631	110.6563244	1.153013371
	6714	1423616_at	4.465083315	-0.763482645	-0.205383016	0.269008101	0.867308398	110.6563244	1.15299241
	15081	1450900_at	5.669031733	-0.743875893	-0.205381699	0.276096726	0.86730919	110.6563244	1.152991357
	3093	1419075_s_at	1.276947626	-0.218367159	-0.205360259	0.940435639	0.867322079	110.6563244	1.152974223
	11422	1434839_s_at	3.823527147	-0.539558842	-0.205345532	0.380580422	0.867330933	110.6563244	1.152962453
	2222	1418107_at	4.274597351	-0.720363044	-0.205310459	0.285009706	0.867352018	110.6563244	1.152934425
	4462	1420976_at	4.684259933	-0.665131436	-0.205301086	0.308662431	0.867357653	110.6563244	1.152926934
	2343	1418241_at	5.100270628	-0.766060296	-0.20528104	0.267969821	0.867369705	110.6563244	1.152910915
	12505	1438792_at	4.805702309	-0.544956047	-0.205270848	0.376674135	0.867375833	110.6563244	1.152902769
	16655	1453977_at	3.568036773	-0.5856719	-0.205206693	0.350378245	0.867414405	110.6563244	1.152851502
	16828	1454912_at	3.437289052	-0.710100551	-0.205194468	0.288965369	0.867421755	110.6563244	1.152841733
	409	1416154_at	3.373172105	-0.682333332	-0.205157007	0.300669772	0.867444279	110.6563244	1.1528118
	11331	1434503_s_at	5.587525276	-0.566011955	-0.205131587	0.362415643	0.867459563	110.6563244	1.152791487
	15833	1451817_at	3.872125912	-0.643663262	-0.205124305	0.318682636	0.867463942	110.6563244	1.152785668
	2051	1417918_at	5.361310009	-0.845902556	-0.205106766	0.242470914	0.867474488	110.6563244	1.152771654
	5662	1422383_at	4.556446145	-0.788362828	-0.205094518	0.260152446	0.867481852	110.6563244	1.152761867
	2513	1418427_at	6.166688542	-0.645661778	-0.205062956	0.317601201	0.86750083	110.6563244	1.152736649
	9406	1427018_at	3.752273726	-0.718998565	-0.204950567	0.285050036	0.867568413	110.6563244	1.152646851
	10059	1428069_at	3.963891081	-0.553766643	-0.204844729	0.369911643	0.867632062	110.6563244	1.152562295
	9297	1426857_a_at	5.601030764	-0.520252457	-0.204823988	0.393701145	0.867644535	110.6563244	1.152545725
	7042	1423992_at	7.132037681	-0.732620936	-0.204724945	0.279441843	0.867704103	110.6563244	1.152466604
	4769	1421334_x_at	4.011242808	-0.670635941	-0.204608892	0.305096818	0.867773905	110.6563244	1.152373901
[truncated: 7,058 more rows]
