# Supplementary material for: A genomic analysis of mouse models of breast cancer reveals molecular features of mouse models and relationships to human breast cancer
Source: Breast Cancer Res. 2014 Jun 5;16(3):R59. doi: 10.1186/bcr3672 (PMC4078930; doi:10.1186/bcr3672)
Supplement: Additional file 2 — Fold change values organized by mouse tumor model type comparing the mouse model to all other types of mouse models. [file bcr3672-S2.zip › Additional_file_2/PyMT_SAM/AdditionalFile51_PyMT_SAM/DownregulatedGenesgather_gene_ontology_121102.txt]

#	Annotation	Total Genes With Ann	Your Genes (With Ann)	Your Genes (No Ann)	Genome (With Ann)	Genome (No Ann)	ln(Bayes factor)	neg ln(p value)	FE: neg ln(p value)	FE: neg ln(FDR)	Genes
1	GO:0009653 [3]: morphogenesis	44	44	157	1062	11366	13.64	10.41	18.55	12.14	1500003O03Rik Actg2 Adamts4 Alcam Ank Arc Cald1 Celsr1 Col18a1 Crim1 Cxcl13 Dbn1 Dpysl3 Efnb1 Efnb2 Elf3 Elk3 Emp3 Esm1 Foxq1 Gadd45g Hif1a Igf1r Igfbp3 Igsf9 Lama5 Mef2c Mmp13 Ngfb Nr2f2 Prss11 Pthlh Ptn Qk Robo1 Sema3b Sema5a Tagln2 Tnfaip2 Tnfrsf11b Tnnt2 Twist1 Wnt10a id3
2	GO:0050877 [4]: neurophysiological process	3	3	198	1504	10924	12.31	10.41	0.0	0.0	Gad1 Ngfb Rdh10
3	GO:0007600 [5]: sensory perception	2	2	199	1355	11073	12.05	10.41	0.0	0.0	Ngfb Rdh10
4	GO:0007186 [6]: G-protein coupled receptor protein signaling pathway	7	7	194	1880	10548	11.08	10.41	0.0	0.0	Adm Celsr1 Cerk Fpr-rs2 Gprc5b Rgs1 Rgs16
5	GO:0009887 [4]: organogenesis	37	37	164	913	11515	10.16	10.41	15.05	9.59	1500003O03Rik Actg2 Adamts4 Alcam Ank Arc Cald1 Celsr1 Col18a1 Cxcl13 Dbn1 Dpysl3 Efnb1 Efnb2 Elk3 Gadd45g Hif1a Igf1r Igsf9 Lama5 Mef2c Mmp13 Ngfb Nr2f2 Pthlh Ptn Qk Robo1 Sema3b Sema5a Tagln2 Tnfaip2 Tnfrsf11b Tnnt2 Twist1 Wnt10a id3
6	GO:0009581 [5]: detection of external stimulus	3	3	198	1364	11064	10.1	10.41	0.0	0.0	Clec7a Ngfb Rdh10
7	GO:0048513 [3]: organ development	37	37	164	919	11509	10.01	10.41	14.89	9.59	1500003O03Rik Actg2 Adamts4 Alcam Ank Arc Cald1 Celsr1 Col18a1 Cxcl13 Dbn1 Dpysl3 Efnb1 Efnb2 Elk3 Gadd45g Hif1a Igf1r Igsf9 Lama5 Mef2c Mmp13 Ngfb Nr2f2 Pthlh Ptn Qk Robo1 Sema3b Sema5a Tagln2 Tnfaip2 Tnfrsf11b Tnnt2 Twist1 Wnt10a id3
8	GO:0007275 [2]: development	51	51	150	1587	10841	8.82	10.41	13.57	8.56	1500003O03Rik Actg2 Adamts4 Alcam Ank Arc Brca1 Cald1 Celsr1 Col18a1 Crim1 Cxcl13 Dbn1 Dpysl3 Efnb1 Efnb2 Elf3 Elk3 Emp3 Esm1 Foxq1 Gadd45g Hif1a Hmga1 Igf1r Igfbp3 Igsf9 Lama5 Lamb1-1 Mef2c Mmp13 Myo5a Ngfb Nr2f2 Olfm1 Pappa Prss11 Pthlh Ptn Qk Robo1 Sema3b Sema5a Tagln2 Tnfaip2 Tnfrsf11b Tnnt2 Twist1 Wnt10a Wrn id3
9	GO:0006954 [5]: inflammatory response	11	11	190	112	12316	7.26	10.41	12.4	7.61	Ccl12 Ccl4 Chi3l3 Cxcl1 Cxcl10 Cxcl13 Cxcl2 Cxcl5 Fcer1g Kng1 Pla2g7
10	GO:0016477 [5]: cell migration	10	10	191	130	12298	4.34	7.85	9.44	4.83	Alcam Col18a1 Efnb1 Fcer1g Lama5 Nr2f2 Robo1 Sema5a Twist1 Zfhx1b
11	GO:0007399 [5]: neurogenesis	15	15	186	292	12136	4.08	7.58	9.05	4.77	Alcam Dbn1 Dpysl3 Efnb1 Efnb2 Igf1r Igsf9 Mef2c Ngfb Nr2f2 Qk Robo1 Sema3b Sema5a Twist1
12	GO:0030282 [6]: bone mineralization	4	4	197	12	12416	3.99	7.47	9.24	4.78	Ank Mmp13 Pthlh Ptn
13	GO:0008629 [9]: induction of apoptosis by intracellular signals	4	4	197	13	12415	3.73	7.23	8.98	4.77	Brca1 Ifi204 Pmaip1 Rnf7
14	GO:0042330 [5]: taxis	8	8	193	95	12333	3.24	6.78	8.36	4.36	Ccl12 Ccl4 Cxcl10 Cxcl13 Cxcl2 Cxcl5 Fcer1g Robo1
15	GO:0006935 [6]: chemotaxis	8	8	193	95	12333	3.24	6.78	8.36	4.36	Ccl12 Ccl4 Cxcl10 Cxcl13 Cxcl2 Cxcl5 Fcer1g Robo1
16	GO:0006928 [4]: cell motility	10	10	191	157	12271	2.94	6.38	7.99	4.08	Alcam Col18a1 Efnb1 Fcer1g Lama5 Nr2f2 Robo1 Sema5a Twist1 Zfhx1b
17	GO:0040008 [4]: regulation of growth	6	6	195	63	12365	2.0	5.33	7.15	3.52	Crim1 Esm1 Igfbp3 Lama5 Prss11 Wrn
18	GO:0043065 [7]: positive regulation of apoptosis	7	7	194	89	12339	1.98	5.24	7.08	3.51	Bnip3 Bok Brca1 Col18a1 Ifi204 Pmaip1 Rnf7
19	GO:0043068 [6]: positive regulation of programmed cell death	7	7	194	90	12338	1.91	5.19	7.02	3.51	Bnip3 Bok Brca1 Col18a1 Ifi204 Pmaip1 Rnf7
20	GO:0018401 [7]: peptidyl-proline hydroxylation to 4-hydroxy-L-proline	2	2	199	1	12427	1.91	5.19	7.2	3.52	P4ha1 P4ha2
21	GO:0019471 [6]: 4-hydroxyproline metabolism	2	2	199	1	12427	1.91	5.19	7.2	3.52	P4ha1 P4ha2
22	GO:0019511 [10]: peptidyl-proline hydroxylation	2	2	199	1	12427	1.91	5.19	7.2	3.52	P4ha1 P4ha2
23	GO:0040007 [3]: growth	7	7	194	94	12334	1.69	4.96	6.78	3.32	Crim1 Emp3 Esm1 Igfbp3 Lama5 Prss11 Wrn
24	GO:0016049 [4]: cell growth	5	5	196	49	12379	1.26	4.52	6.42	3.11	Crim1 Emp3 Esm1 Igfbp3 Prss11
25	GO:0018208 [9]: peptidyl-proline modification	2	2	199	2	12426	1.23	4.46	6.52	3.16	P4ha1 P4ha2
26	GO:0001755 [6]: neural crest cell migration	2	2	199	2	12426	1.23	4.46	6.52	3.16	Efnb1 Zfhx1b
27	GO:0050789 [2]: regulation of biological process	52	52	149	2239	10189	1.19	4.46	5.57	2.46	Ank Ankrd1 Bbx Bhlhb2 Bnc1 Bnip3 Bok Brca1 C430014D17Rik Cald1 Clec7a Col18a1 Crim1 Eif3s6 Elf3 Elk3 Esm1 Fcer1g Fhl2 Fosl1 Foxp1 Foxq1 Gadd45g Glis2 Hbegf Hif1a Hmga1 Hmga2 Hspa14 Ifi204 Igfbp3 Klf4 Lama5 Mcm3 Mef2c Nfil3 Nfkbie Nr2f2 Nrarp Pmaip1 Prss11 Rai14 Rnf7 Slfn1 Trpv4 Trpv6 Twist1 Wrn Zfhx1a Zfhx1b Zfp275 id3
28	GO:0051242 [5]: positive regulation of cellular physiological process	9	9	192	169	12259	1.13	4.35	6.13	2.9	Bnip3 Bok Brca1 Clec7a Col18a1 Fcer1g Ifi204 Pmaip1 Rnf7
29	GO:0009611 [5]: response to wounding	13	13	188	319	12109	1.1	4.35	5.97	2.79	Ccl12 Ccl4 Chi3l3 Cxcl1 Cxcl10 Cxcl13 Cxcl2 Cxcl5 Elk3 Fcer1g Gadd45g Kng1 Pla2g7
30	GO:0008361 [5]: regulation of cell size	5	5	196	52	12376	1.03	4.28	6.18	2.91	Crim1 Emp3 Esm1 Igfbp3 Prss11
31	GO:0000004 [2]: biological_process unknown	6	6	195	1005	11423	1.02	4.28	0.0	0.0	3110001A13Rik Ckap4 Hs3st3a1 Niban Plac8 Serpina3g
32	GO:0006955 [4]: immune response	21	21	180	691	11737	0.69	3.95	5.36	2.39	Ccl12 Ccl4 Chi3l3 Clec7a Cxcl1 Cxcl10 Cxcl13 Cxcl2 Cxcl5 Fcer1g Gadd45g Gbp1 Ifi203 Ifi204 Il1rn Il4ra Kng1 Mpa2 Pla2g7 Rgs1 Tnfsf9
33	GO:0007166 [5]: cell surface receptor linked signal transduction	23	23	178	2279	10149	0.66	3.9	0.0	0.0	Adam8 Adamts4 Adm Cbl Celsr1 Cerk Clec7a Fcer1g Fpr-rs2 Gprc5b Hbegf Igf1r Il1rn Il2rg Il4ra Plat Plaur Prss11 Ptprs Rgs1 Rgs16 Trpv4 Wnt10a
34	GO:0050875 [3]: cellular physiological process	143	143	58	7791	4637	0.61	3.84	4.86	2.18	1700093E07Rik 2810406C15Rik Abcb1b Abcc1 Abcc9 Actg2 Adam8 Adamdec1 Adamts1 Adamts4 Alcam Alox12e Ank Ankrd1 Aspa B3gnt1 Bbx Bhlhb2 Bnc1 Bnip3 Bok Brca1 C330012H03Rik C430014D17Rik Cbl Ccne2 Cdca1 Celsr1 Cerk Ch25h Clec7a Col18a1 Col4a2 Coro1c Cpe Crim1 Cxcl1 Cyba Cyp2j6 Dbn1 Dck Degs1 Ecm1 Efnb1 Ehd1 Eif2c2 Eif3s6 Elf3 Elk3 Emp3 Enpp2 Eps8 Esm1 Fcer1g Fdft1 Fhl2 Fosl1 Foxp1 Foxq1 Gad1 Gadd45g Gl…
35	GO:0042221 [6]: response to chemical substance	10	10	191	226	12202	0.48	3.73	5.4	2.39	Ccl12 Ccl4 Cxcl10 Cxcl13 Cxcl2 Cxcl5 Fcer1g Mest Moxd1 Robo1
36	GO:0030072 [5]: peptide hormone secretion	2	2	199	4	12424	0.35	3.58	5.62	2.48	Il1rn Trpv4
37	GO:0050791 [3]: regulation of physiological process	46	46	155	2014	10414	0.35	3.58	4.69	2.1	Ank Ankrd1 Bbx Bhlhb2 Bnc1 Bnip3 Bok Brca1 C430014D17Rik Cald1 Clec7a Col18a1 Eif3s6 Elf3 Elk3 Fcer1g Fhl2 Fosl1 Foxp1 Foxq1 Glis2 Hbegf Hif1a Hmga1 Hmga2 Hspa14 Ifi204 Klf4 Lama5 Mcm3 Mef2c Nfil3 Nfkbie Nr2f2 Nrarp Pmaip1 Rai14 Rnf7 Slfn1 Trpv4 Trpv6 Twist1 Zfhx1a Zfhx1b Zfp275 id3
38	GO:0009605 [4]: response to external stimulus	22	22	179	2150	10278	0.25	3.47	0.0	0.0	Ccl12 Ccl4 Chi3l3 Clec7a Cxcl1 Cxcl10 Cxcl13 Cxcl2 Cxcl5 Defb1 Elk3 Fcer1g Gadd45g Kng1 Mest Moxd1 Ngfb Pla2g7 Pmaip1 Rdh10 Robo1 Trpv4
39	GO:0007517 [5]: muscle development	7	7	194	129	12299	0.1	3.32	5.11	2.32	1500003O03Rik Actg2 Cald1 Lama5 Mef2c Tagln2 Tnnt2
40	GO:0001558 [4]: regulation of cell growth	4	4	197	41	12387	0.03	0.0	5.19	2.34	Crim1 Esm1 Igfbp3 Prss11
41	GO:0006817 [8]: phosphate transport	4	4	197	41	12387	0.03	0.0	5.19	2.34	Ank Col18a1 Col4a2 Msr1
42	GO:0042533 [7]: tumor necrosis factor-alpha biosynthesis	2	2	199	5	12423	0.02	0.0	5.29	2.39	Clec7a Fcer1g
43	GO:0042534 [8]: regulation of tumor necrosis factor-alpha biosynthesis	2	2	199	5	12423	0.02	0.0	5.29	2.39	Clec7a Fcer1g
44	GO:0042535 [9]: positive regulation of tumor necrosis factor-alpha biosynthesis	2	2	199	5	12423	0.02	0.0	5.29	2.39	Clec7a Fcer1g
45	GO:0008630 [7]: DNA damage response, signal transduction resulting in induction of apoptosis	2	2	199	5	12423	0.02	0.0	5.29	2.39	Brca1 Ifi204
46	GO:0007411 [6]: axon guidance	4	4	197	42	12386	-0.05	0.0	5.11	2.32	Alcam Efnb1 Robo1 Sema5a
47	GO:0001503 [5]: ossification	4	4	197	43	12385	-0.11	0.0	5.03	2.28	Ank Mmp13 Pthlh Ptn
48	GO:0000072 [7]: M phase specific microtubule process	2	2	199	6	12422	-0.24	0.0	5.02	2.28	Brca1 Cdca1
49	GO:0006909 [7]: phagocytosis	3	3	198	22	12406	-0.25	0.0	4.95	2.24	Clec7a Coro1c Fcer1g
50	GO:0009607 [4]: response to biotic stimulus	25	25	176	969	11459	-0.3	0.0	4.2	2.08	Bst1 Ccl12 Ccl4 Chi3l3 Clec7a Cxcl1 Cxcl10 Cxcl13 Cxcl2 Cxcl5 Defb1 Fcer1g Gadd45g Gbp1 Gpx2 Hspa14 Ifi203 Ifi204 Il1rn Il4ra Kng1 Mpa2 Pla2g7 Rgs1 Tnfsf9
51	GO:0048514 [5]: blood vessel morphogenesis	5	5	196	74	12354	-0.31	0.0	4.77	2.11	Col18a1 Elk3 Hif1a Qk Tnfaip2
52	GO:0044257 [7]: cellular protein catabolism	15	15	186	481	11947	-0.36	0.0	4.34	2.08	Adam8 Adamdec1 Adamts1 Adamts4 Cpe Eps8 Gzme Hspa14 Mest Mmp13 Mmp14 Pappa Pcolce Plat Prss11
53	GO:0006508 [8]: proteolysis and peptidolysis	15	15	186	481	11947	-0.36	0.0	4.34	2.08	Adam8 Adamdec1 Adamts1 Adamts4 Cpe Eps8 Gzme Hspa14 Mest Mmp13 Mmp14 Pappa Pcolce Plat Prss11
54	GO:0012502 [7]: induction of programmed cell death	5	5	196	76	12352	-0.4	0.0	4.67	2.1	Bok Brca1 Ifi204 Pmaip1 Rnf7
55	GO:0006917 [8]: induction of apoptosis	5	5	196	76	12352	-0.4	0.0	4.67	2.1	Bok Brca1 Ifi204 Pmaip1 Rnf7
56	GO:0046849 [4]: bone remodeling	4	4	197	48	12380	-0.45	0.0	4.68	2.1	Ank Mmp13 Pthlh Ptn
57	GO:0006952 [5]: defense response	23	23	178	885	11543	-0.5	0.0	4.02	2.04	Bst1 Ccl12 Ccl4 Chi3l3 Clec7a Cxcl1 Cxcl10 Cxcl13 Cxcl2 Cxcl5 Defb1 Fcer1g Gadd45g Gbp1 Ifi203 Ifi204 Il1rn Il4ra Kng1 Mpa2 Pla2g7 Rgs1 Tnfsf9
58	GO:0006950 [4]: response to stress	21	21	180	786	11642	-0.52	0.0	4.02	2.04	Brca1 Ccl12 Ccl4 Chi3l3 Cxcl1 Cxcl10 Cxcl13 Cxcl2 Cxcl5 Defb1 Elk3 Fcer1g Gadd45g Gpx2 Hif1a Hspa14 Ifi204 Kng1 Pla2g7 Pmaip1 Trpv4
59	GO:0030163 [6]: protein catabolism	15	15	186	499	11929	-0.62	0.0	4.05	2.04	Adam8 Adamdec1 Adamts1 Adamts4 Cpe Eps8 Gzme Hspa14 Mest Mmp13 Mmp14 Pappa Pcolce Plat Prss11
60	GO:0009628 [5]: response to abiotic stimulus	12	12	189	360	12068	-0.63	0.0	4.14	2.08	Ccl12 Ccl4 Cxcl10 Cxcl13 Cxcl2 Cxcl5 Fcer1g Mest Moxd1 Pmaip1 Robo1 Trpv4
61	GO:0001501 [5]: skeletal development	5	5	196	81	12347	-0.63	0.0	4.43	2.08	Adamts4 Ank Mmp13 Pthlh Ptn
62	GO:0044248 [5]: cellular catabolism	18	18	183	648	11780	-0.66	0.0	3.93	1.99	Adam8 Adamdec1 Adamts1 Adamts4 Aspa Cpe Eps8 Gzme Hspa14 Mest Mmp13 Mmp14 Moxd1 Pappa Pcolce Plat Prss11 Upp1
63	GO:0043285 [5]: biopolymer catabolism	15	15	186	502	11926	-0.67	0.0	4.0	2.03	Adam8 Adamdec1 Adamts1 Adamts4 Cpe Eps8 Gzme Hspa14 Mest Mmp13 Mmp14 Pappa Pcolce Plat Prss11
64	GO:0006270 [8]: DNA replication initiation	2	2	199	8	12420	-0.69	0.0	4.56	2.08	Ccne2 Mcm3
65	GO:0008637 [8]: apoptotic mitochondrial changes	2	2	199	8	12420	-0.69	0.0	4.56	2.08	Pmaip1 Rnf7
66	GO:0001568 [4]: blood vessel development	5	5	196	84	12344	-0.76	0.0	4.29	2.08	Col18a1 Elk3 Hif1a Qk Tnfaip2
67	GO:0050794 [3]: regulation of cellular process	16	16	185	558	11870	-0.77	0.0	3.86	1.95	Bnip3 Bok Brca1 Clec7a Col18a1 Crim1 Esm1 Fcer1g Hif1a Ifi204 Igfbp3 Lama5 Pmaip1 Prss11 Rnf7 Slfn1
68	GO:0042981 [6]: regulation of apoptosis	8	8	193	199	12229	-0.87	0.0	4.03	2.04	Bnip3 Bok Brca1 Col18a1 Hif1a Ifi204 Pmaip1 Rnf7
69	GO:0046879 [4]: hormone secretion	2	2	199	9	12419	-0.87	0.0	4.37	2.08	Il1rn Trpv4
70	GO:0043067 [5]: regulation of programmed cell death	8	8	193	202	12226	-0.94	0.0	3.95	2.0	Bnip3 Bok Brca1 Col18a1 Hif1a Ifi204 Pmaip1 Rnf7
71	GO:0009056 [4]: catabolism	19	19	182	724	11704	-0.95	0.0	3.58	1.75	Adam8 Adamdec1 Adamts1 Adamts4 Aspa Cpe Eps8 Gzme Hspa14 Mest Mmp13 Mmp14 Moxd1 Pappa Pcolce Pla2g7 Plat Prss11 Upp1
72	GO:0007165 [4]: signal transduction	38	38	163	3022	9406	-1.0	0.0	0.03	0.01	1700093E07Rik Adam8 Adamts4 Adm Bcar3 Cbl Ccl12 Ccl4 Celsr1 Cerk Clec7a Cxcl2 Cxcl5 Fcer1g Fpr-rs2 Gadd45g Gprc5b Hbegf Hif1a Igf1r Il1rn Il2rg Il4ra Irak1bp1 Ms4a6c Mt2 Pdk1 Plat Plaur Prss11 Ptprs Rab32 Rgs1 Rgs16 Snx10 Tnfrsf11b Trpv4 Wnt10a
73	GO:0016070 [5]: RNA metabolism	1	1	200	367	12061	-1.11	0.0	0.0	0.0	C330012H03Rik
74	GO:0042089 [6]: cytokine biosynthesis	3	3	198	32	12396	-1.14	0.0	4.02	2.04	Clec7a Fcer1g Gadd45g
75	GO:0009651 [6]: response to salt stress	1	1	200	0	12428	-1.15	0.0	4.14	2.08	Trpv4
76	GO:0030070 [7]: insulin processing	1	1	200	0	12428	-1.15	0.0	4.14	2.08	Cpe
77	GO:0030103 [6]: vasopressin secretion	1	1	200	0	12428	-1.15	0.0	4.14	2.08	Trpv4
78	GO:0042091 [7]: interleukin-10 biosynthesis	1	1	200	0	12428	-1.15	0.0	4.14	2.08	Fcer1g
79	GO:0042093 [6]: T-helper cell differentiation	1	1	200	0	12428	-1.15	0.0	4.14	2.08	Gadd45g
80	GO:0042249 [7]: establishment of polarity of embryonic epithelium	1	1	200	0	12428	-1.15	0.0	4.14	2.08	Celsr1
81	GO:0042483 [7]: negative regulation of odontogenesis	1	1	200	0	12428	-1.15	0.0	4.14	2.08	Tnfrsf11b
82	GO:0042489 [8]: negative regulation of odontogenesis (sensu Vertebrata)	1	1	200	0	12428	-1.15	0.0	4.14	2.08	Tnfrsf11b
83	GO:0042538 [7]: hyperosmotic salinity response	1	1	200	0	12428	-1.15	0.0	4.14	2.08	Trpv4
84	GO:0043129 [5]: surfactant homeostasis	1	1	200	0	12428	-1.15	0.0	4.14	2.08	Pthlh
85	GO:0045063 [7]: T-helper 1 cell differentiation	1	1	200	0	12428	-1.15	0.0	4.14	2.08	Gadd45g
86	GO:0045074 [8]: regulation of interleukin-10 biosynthesis	1	1	200	0	12428	-1.15	0.0	4.14	2.08	Fcer1g
87	GO:0045082 [9]: positive regulation of interleukin-10 biosynthesis	1	1	200	0	12428	-1.15	0.0	4.14	2.08	Fcer1g
88	GO:0048286 [6]: alveolus development	1	1	200	0	12428	-1.15	0.0	4.14	2.08	Pthlh
89	GO:0000147 [9]: actin cortical patch assembly	1	1	200	0	12428	-1.15	0.0	4.14	2.08	Coro1c
90	GO:0001885 [4]: endothelial cell development	1	1	200	0	12428	-1.15	0.0	4.14	2.08	Col18a1
91	GO:0001886 [5]: endothelial cell morphogenesis	1	1	200	0	12428	-1.15	0.0	4.14	2.08	Col18a1
92	GO:0006083 [7]: acetate metabolism	1	1	200	0	12428	-1.15	0.0	4.14	2.08	Aspa
93	GO:0006531 [8]: aspartate metabolism	1	1	200	0	12428	-1.15	0.0	4.14	2.08	Aspa
94	GO:0006533 [9]: aspartate catabolism	1	1	200	0	12428	-1.15	0.0	4.14	2.08	Aspa
95	GO:0007231 [6]: osmosensory signaling pathway	1	1	200	0	12428	-1.15	0.0	4.14	2.08	Trpv4
96	GO:0009399 [5]: nitrogen fixation	1	1	200	0	12428	-1.15	0.0	4.14	2.08	Glul
97	GO:0044265 [6]: cellular macromolecule catabolism	15	15	186	541	11887	-1.16	0.0	3.43	1.75	Adam8 Adamdec1 Adamts1 Adamts4 Cpe Eps8 Gzme Hspa14 Mest Mmp13 Mmp14 Pappa Pcolce Plat Prss11
98	GO:0006911 [8]: phagocytosis, engulfment	2	2	199	11	12417	-1.19	0.0	4.04	2.04	Clec7a Fcer1g
99	GO:0042107 [5]: cytokine metabolism	3	3	198	33	12395	-1.2	0.0	3.95	2.0	Clec7a Fcer1g Gadd45g
100	GO:0006519 [5]: amino acid and derivative metabolism	7	7	194	174	12254	-1.24	0.0	3.66	1.79	Aspa Gad1 Glul Hs3st3b1 Moxd1 P4ha1 P4ha2
101	GO:0030574 [9]: collagen catabolism	2	2	199	12	12416	-1.33	0.0	3.9	1.98	Mmp13 Mmp14
102	GO:0051244 [4]: regulation of cellular physiological process	12	12	189	406	12022	-1.33	0.0	3.34	1.68	Bnip3 Bok Brca1 Clec7a Col18a1 Fcer1g Hif1a Ifi204 Lama5 Pmaip1 Rnf7 Slfn1
103	GO:0000074 [6]: regulation of cell cycle	9	9	192	266	12162	-1.35	0.0	3.44	1.75	Brca1 Ccne2 Cxcl1 Elk3 Gadd45g Ptn S100a6 Slfn1 Sspn
104	GO:0009057 [5]: macromolecule catabolism	15	15	186	559	11869	-1.37	0.0	3.2	1.58	Adam8 Adamdec1 Adamts1 Adamts4 Cpe Eps8 Gzme Hspa14 Mest Mmp13 Mmp14 Pappa Pcolce Plat Prss11
105	GO:0001525 [6]: angiogenesis	4	4	197	66	12362	-1.38	0.0	3.68	1.79	Col18a1 Elk3 Hif1a Tnfaip2
106	GO:0019222 [4]: regulation of metabolism	35	35	166	1660	10768	-1.4	0.0	2.78	1.52	Ankrd1 Bbx Bhlhb2 Bnc1 C430014D17Rik Clec7a Eif3s6 Elf3 Elk3 Fcer1g Fhl2 Fosl1 Foxp1 Foxq1 Glis2 Hif1a Hmga1 Hmga2 Hspa14 Ifi204 Klf4 Mcm3 Mef2c Nfil3 Nfkbie Nr2f2 Nrarp Rai14 Trpv4 Trpv6 Twist1 Zfhx1a Zfhx1b Zfp275 id3
107	GO:0001816 [5]: cytokine production	3	3	198	36	12392	-1.4	0.0	3.74	1.83	Clec7a Fcer1g Gadd45g
108	GO:0006355 [7]: regulation of transcription, DNA-dependent	32	32	169	1496	10932	-1.44	0.0	2.77	1.52	Ankrd1 Bbx Bhlhb2 Bnc1 C430014D17Rik Elf3 Elk3 Fhl2 Fosl1 Foxp1 Foxq1 Glis2 Hif1a Hmga1 Hmga2 Hspa14 Ifi204 Klf4 Mcm3 Mef2c Nfil3 Nfkbie Nr2f2 Nrarp Rai14 Trpv4 Trpv6 Twist1 Zfhx1a Zfhx1b Zfp275 id3
109	GO:0044238 [4]: primary metabolism	90	90	111	4966	7462	-1.48	0.0	2.35	1.3	Adam8 Adamdec1 Adamts1 Adamts4 Alox12e Ankrd1 Aspa B3gnt1 Bbx Bhlhb2 Bnc1 Brca1 C330012H03Rik C430014D17Rik Cbl Ccne2 Cerk Ch25h Clec7a Cpe Dck Degs1 Eif2c2 Eif3s6 Elf3 Elk3 Enpp2 Eps8 Fcer1g Fdft1 Fhl2 Fosl1 Foxp1 Foxq1 Gad1 Gadd45g Glis2 Glul Gzme Hif1a Hmga1 Hmga2 Hs3st3b1 Hspa14 Ifi204 Igf1r Il1rn Klf4 Lama5 Limk1 Mcm3 Mef2c Mest Mmp13 Mmp14 Moxd1 Nfil3 Nfkbie Nr2f2 Nrarp P4ha1 P4ha2 Pappa Pc…
110	GO:0050896 [3]: response to stimulus	35	35	166	2716	9712	-1.49	0.0	0.05	0.02	Brca1 Bst1 Ccl12 Ccl4 Chi3l3 Clec7a Cxcl1 Cxcl10 Cxcl13 Cxcl2 Cxcl5 Defb1 Elk3 Fcer1g Gadd45g Gbp1 Gpx2 Hif1a Hspa14 Ifi203 Ifi204 Il1rn Il4ra Kng1 Mest Moxd1 Mpa2 Ngfb Pla2g7 Pmaip1 Rdh10 Rgs1 Robo1 Tnfsf9 Trpv4
111	GO:0007155 [4]: cell adhesion	13	13	188	469	11959	-1.49	0.0	3.11	1.58	Adam8 Alcam Celsr1 Clec7a Col18a1 Col4a2 Epdr2 Lama5 Lamb1-1 Lamc2 Pkp1 Ptprs Pvrl3
112	GO:0044237 [4]: cellular metabolism	93	93	108	5173	7255	-1.55	0.0	2.25	1.25	Adam8 Adamdec1 Adamts1 Adamts4 Alox12e Ankrd1 Aspa B3gnt1 Bbx Bhlhb2 Bnc1 Brca1 C330012H03Rik C430014D17Rik Cbl Ccne2 Cerk Ch25h Clec7a Cpe Cyba Cyp2j6 Dck Degs1 Eif2c2 Eif3s6 Elf3 Elk3 Enpp2 Eps8 Fcer1g Fdft1 Fhl2 Fosl1 Foxp1 Foxq1 Gad1 Gadd45g Glis2 Glul Gpx2 Gzme Hif1a Hmga1 Hmga2 Hs3st3b1 Hspa14 Ifi204 Igf1r Klf4 Lama5 Lamc2 Limk1 Mcm3 Mef2c Mest Mmp13 Mmp14 Moxd1 Mthfd2 Nfil3 Nfkbie Nr2f2 Nr…
113	GO:0050764 [7]: regulation of phagocytosis	2	2	199	14	12414	-1.57	0.0	3.64	1.79	Clec7a Fcer1g
114	GO:0050766 [8]: positive regulation of phagocytosis	2	2	199	14	12414	-1.57	0.0	3.64	1.79	Clec7a Fcer1g
115	GO:0043119 [4]: positive regulation of physiological process	9	9	192	280	12148	-1.58	0.0	3.18	1.58	Bnip3 Bok Brca1 Clec7a Col18a1 Fcer1g Ifi204 Pmaip1 Rnf7
116	GO:0045449 [6]: regulation of transcription	32	32	169	1523	10905	-1.59	0.0	2.58	1.46	Ankrd1 Bbx Bhlhb2 Bnc1 C430014D17Rik Elf3 Elk3 Fhl2 Fosl1 Foxp1 Foxq1 Glis2 Hif1a Hmga1 Hmga2 Hspa14 Ifi204 Klf4 Mcm3 Mef2c Nfil3 Nfkbie Nr2f2 Nrarp Rai14 Trpv4 Trpv6 Twist1 Zfhx1a Zfhx1b Zfp275 id3
117	GO:0006351 [7]: transcription, DNA-dependent	32	32	169	1523	10905	-1.59	0.0	2.58	1.46	Ankrd1 Bbx Bhlhb2 Bnc1 C430014D17Rik Elf3 Elk3 Fhl2 Fosl1 Foxp1 Foxq1 Glis2 Hif1a Hmga1 Hmga2 Hspa14 Ifi204 Klf4 Mcm3 Mef2c Nfil3 Nfkbie Nr2f2 Nrarp Rai14 Trpv4 Trpv6 Twist1 Zfhx1a Zfhx1b Zfp275 id3
118	GO:0008152 [3]: metabolism	98	98	103	5504	6924	-1.62	0.0	2.15	1.23	Adam8 Adamdec1 Adamts1 Adamts4 Alox12e Ankrd1 Aspa B3gnt1 Bbx Bhlhb2 Bnc1 Brca1 C330012H03Rik C430014D17Rik Cbl Ccne2 Cerk Ch25h Chi3l3 Clec7a Cpe Cyba Cyp2j6 Dck Degs1 Eif2c2 Eif3s6 Elf3 Elk3 Enpp2 Eps8 Fcer1g Fdft1 Fhl2 Fosl1 Foxp1 Foxq1 Gad1 Gadd45g Glis2 Glul Gpx2 Gstm1 Gsto1 Gzme Hif1a Hmga1 Hmga2 Hs3st3b1 Hspa14 Ifi204 Igf1r Il1rn Klf4 Lama5 Lamc2 Limk1 Mcm3 Mef2c Mest Mmp13 Mmp14 Moxd1 Mth…
119	GO:0019219 [5]: regulation of nucleobase, nucleoside, nucleotide and nucleic acid metabolism	32	32	169	1530	10898	-1.63	0.0	2.54	1.44	Ankrd1 Bbx Bhlhb2 Bnc1 C430014D17Rik Elf3 Elk3 Fhl2 Fosl1 Foxp1 Foxq1 Glis2 Hif1a Hmga1 Hmga2 Hspa14 Ifi204 Klf4 Mcm3 Mef2c Nfil3 Nfkbie Nr2f2 Nrarp Rai14 Trpv4 Trpv6 Twist1 Zfhx1a Zfhx1b Zfp275 id3
120	GO:0000902 [4]: cellular morphogenesis	6	6	195	150	12278	-1.65	0.0	3.26	1.61	Col18a1 Crim1 Emp3 Esm1 Igfbp3 Prss11
121	GO:0042770 [6]: DNA damage response, signal transduction	2	2	199	15	12413	-1.68	0.0	3.53	1.75	Brca1 Ifi204
122	GO:0043207 [5]: response to external biotic stimulus	14	14	187	538	11890	-1.69	0.0	2.85	1.52	Ccl12 Ccl4 Chi3l3 Clec7a Cxcl1 Cxcl10 Cxcl13 Cxcl2 Cxcl5 Defb1 Fcer1g Gadd45g Kng1 Pla2g7
123	GO:0050793 [3]: regulation of development	6	6	195	152	12276	-1.7	0.0	3.2	1.58	Crim1 Esm1 Igfbp3 Lama5 Prss11 Wrn
124	GO:0007409 [6]: axonogenesis	4	4	197	74	12354	-1.7	0.0	3.33	1.68	Alcam Efnb1 Robo1 Sema5a
125	GO:0016043 [4]: cell organization and biogenesis	20	20	181	863	11565	-1.71	0.0	2.66	1.47	Actg2 Brca1 Cdca1 Celsr1 Col18a1 Coro1c Crim1 Dbn1 Ehd1 Emp3 Esm1 Hmga1 Hmga2 Igfbp3 Myo5a Pfn2 Pmaip1 Prss11 Tubb6 Wrn
126	GO:0008219 [4]: cell death	11	11	190	387	12041	-1.72	0.0	2.93	1.52	Bnip3 Bok Brca1 Col18a1 Gadd45g Gzme Hif1a Ifi204 Pmaip1 Rnf7 Tnfrsf11b
127	GO:0000067 [6]: DNA replication and chromosome cycle	5	5	196	114	12314	-1.77	0.0	3.18	1.58	2810406C15Rik Brca1 Ccne2 Mcm3 Stag1
128	GO:0042088 [7]: T-helper 1 type immune response	2	2	199	16	12412	-1.78	0.0	3.42	1.75	Fcer1g Gadd45g
129	GO:0045807 [7]: positive regulation of endocytosis	2	2	199	16	12412	-1.78	0.0	3.42	1.75	Clec7a Fcer1g
130	GO:0016265 [3]: death	11	11	190	394	12034	-1.8	0.0	2.83	1.52	Bnip3 Bok Brca1 Col18a1 Gadd45g Gzme Hif1a Ifi204 Pmaip1 Rnf7 Tnfrsf11b
131	GO:0050874 [3]: organismal physiological process	31	31	170	2377	10051	-1.82	0.0	0.08	0.04	Ank Ccl12 Ccl4 Chi3l3 Clec7a Cxcl1 Cxcl10 Cxcl13 Cxcl2 Cxcl5 Fcer1g Gad1 Gadd45g Gbp1 Hbegf Ifi203 Ifi204 Il1rn Il4ra Kng1 Lamb1-1 Mmp13 Mpa2 Myo5a Ngfb Pla2g7 Pthlh Ptn Rdh10 Rgs1 Tnfsf9
132	GO:0009308 [5]: amine metabolism	7	7	194	202	12226	-1.82	0.0	3.0	1.55	Aspa Gad1 Glul Hs3st3b1 Moxd1 P4ha1 P4ha2
133	GO:0016046 [6]: detection of fungi	1	1	200	1	12427	-1.83	0.0	3.46	1.75	Clec7a
134	GO:0030050 [7]: vesicle transport along actin filament	1	1	200	1	12427	-1.83	0.0	3.46	1.75	Myo5a
135	GO:0040009 [5]: regulation of growth rate	1	1	200	1	12427	-1.83	0.0	3.46	1.75	Wrn
136	GO:0042481 [6]: regulation of odontogenesis	1	1	200	1	12427	-1.83	0.0	3.46	1.75	Tnfrsf11b
137	GO:0042771 [8]: DNA damage response, signal transduction by p53 class mediator resulting in induction of apoptosis	1	1	200	1	12427	-1.83	0.0	3.46	1.75	Ifi204
138	GO:0047484 [6]: regulation of response to osmotic stress	1	1	200	1	12427	-1.83	0.0	3.46	1.75	Trpv4
139	GO:0051204 [7]: protein insertion into mitochondrial membrane	1	1	200	1	12427	-1.83	0.0	3.46	1.75	Pmaip1
140	GO:0001736 [6]: establishment of planar polarity	1	1	200	1	12427	-1.83	0.0	3.46	1.75	Celsr1
141	GO:0001844 [8]: protein insertion into mitochondrial membrane during induction of apoptosis	1	1	200	1	12427	-1.83	0.0	3.46	1.75	Pmaip1
142	GO:0001879 [7]: detection of yeast	1	1	200	1	12427	-1.83	0.0	3.46	1.75	Clec7a
143	GO:0006477 [7]: protein amino acid sulfation	1	1	200	1	12427	-1.83	0.0	3.46	1.75	Hs3st3b1
144	GO:0007164 [7]: establishment of tissue polarity	1	1	200	1	12427	-1.83	0.0	3.46	1.75	Celsr1
145	GO:0008608 [8]: attachment of spindle microtubules to kinetochore	1	1	200	1	12427	-1.83	0.0	3.46	1.75	Cdca1
146	GO:0002009 [4]: morphogenesis of an epithelium	3	3	198	44	12384	-1.85	0.0	3.25	1.61	Celsr1 Pthlh Twist1
147	GO:0009613 [5]: response to pest, pathogen or parasite	13	13	188	503	11925	-1.86	0.0	2.68	1.47	Ccl12 Ccl4 Chi3l3 Cxcl1 Cxcl10 Cxcl13 Cxcl2 Cxcl5 Defb1 Fcer1g Gadd45g Kng1 Pla2g7
148	GO:0007154 [3]: cell communication	50	50	151	3559	8869	-1.86	0.0	0.11	0.07	1700093E07Rik Adam8 Adamts4 Adm Alcam Bcar3 Cbl Ccl12 Ccl4 Celsr1 Cerk Clec7a Col18a1 Col4a2 Cxcl2 Cxcl5 Epdr2 Fcer1g Fpr-rs2 Gad1 Gadd45g Gjb3 Gjb4 Gprc5b Hbegf Hif1a Igf1r Il1rn Il2rg Il4ra Irak1bp1 Lama5 Lamb1-1 Lamc2 Ms4a6c Mt2 Pdk1 Pkp1 Plat Plaur Prss11 Ptprs Pvrl3 Rab32 Rgs1 Rgs16 Snx10 Tnfrsf11b Trpv4 Wnt10a
149	GO:0006350 [6]: transcription	32	32	169	1579	10849	-1.87	0.0	2.23	1.24	Ankrd1 Bbx Bhlhb2 Bnc1 C430014D17Rik Elf3 Elk3 Fhl2 Fosl1 Foxp1 Foxq1 Glis2 Hif1a Hmga1 Hmga2 Hspa14 Ifi204 Klf4 Mcm3 Mef2c Nfil3 Nfkbie Nr2f2 Nrarp Rai14 Trpv4 Trpv6 Twist1 Zfhx1a Zfhx1b Zfp275 id3
150	GO:0006396 [6]: RNA processing	1	1	200	310	12118	-1.88	0.0	0.01	0.0	C330012H03Rik
151	GO:0006915 [6]: apoptosis	10	10	191	352	12076	-1.91	0.0	2.75	1.52	Bnip3 Bok Brca1 Col18a1 Gadd45g Hif1a Ifi204 Pmaip1 Rnf7 Tnfrsf11b
152	GO:0019752 [6]: carboxylic acid metabolism	9	9	192	304	12124	-1.93	0.0	2.77	1.52	Alox12e Aspa Degs1 Gad1 Glul Hs3st3b1 Mthfd2 Pdk4 Sah
153	GO:0006082 [5]: organic acid metabolism	9	9	192	304	12124	-1.93	0.0	2.77	1.52	Alox12e Aspa Degs1 Gad1 Glul Hs3st3b1 Mthfd2 Pdk4 Sah
154	GO:0042087 [6]: cell-mediated immune response	2	2	199	18	12410	-1.97	0.0	3.23	1.6	Fcer1g Gadd45g
155	GO:0012501 [5]: programmed cell death	10	10	191	358	12070	-1.98	0.0	2.66	1.47	Bnip3 Bok Brca1 Col18a1 Gadd45g Hif1a Ifi204 Pmaip1 Rnf7 Tnfrsf11b
156	GO:0046483 [5]: heterocycle metabolism	3	3	198	47	12381	-1.99	0.0	3.1	1.58	Mthfd2 P4ha1 P4ha2
157	GO:0006633 [7]: fatty acid biosynthesis	3	3	198	49	12379	-2.09	0.0	3.0	1.55	Alox12e Degs1 Sah
158	GO:0006575 [6]: amino acid derivative metabolism	3	3	198	50	12378	-2.12	0.0	2.95	1.52	Moxd1 P4ha1 P4ha2
159	GO:0042108 [8]: positive regulation of cytokine biosynthesis	2	2	199	20	12408	-2.13	0.0	3.05	1.58	Clec7a Fcer1g
160	GO:0001819 [7]: positive regulation of cytokine production	2	2	199	20	12408	-2.13	0.0	3.05	1.58	Clec7a Fcer1g
161	GO:0006820 [6]: anion transport	5	5	196	129	12299	-2.14	0.0	2.77	1.52	Ank Col18a1 Col4a2 Msr1 Slc16a3
162	GO:0001764 [6]: neuronal migration	2	2	199	21	12407	-2.21	0.0	2.97	1.53	Nr2f2 Twist1
163	GO:0030029 [7]: actin filament-based process	4	4	197	90	12338	-2.21	0.0	2.77	1.52	Coro1c Dbn1 Myo5a Pfn2
164	GO:0007582 [2]: physiological process	169	169	32	10106	2322	-2.21	0.0	1.7	1.0	1700093E07Rik 2810406C15Rik Abcb1b Abcc1 Abcc9 Actg2 Adam8 Adamdec1 Adamts1 Adamts4 Alcam Alox12e Ank Ankrd1 Aspa B3gnt1 Bbx Bhlhb2 Bnc1 Bnip3 Bok Brca1 Bst1 C330012H03Rik C430014D17Rik Cald1 Cbl Ccl12 Ccl4 Ccne2 Ccrn4l Cdca1 Celsr1 Cerk Ch25h Chi3l3 Clec7a Col18a1 Col4a2 Coro1c Cpe Crim1 Cxcl1 Cxcl10 Cxcl13 Cxcl2 Cxcl5 Cyba Cyp2j6 Dbn1 Dck Defb1 Degs1 Ecm1 Efnb1 Ehd1 Eif2c2 Eif3s6 Elf3 Elk3 Emp3…
165	GO:0009595 [5]: detection of biotic stimulus	1	1	200	2	12426	-2.23	0.0	3.06	1.58	Clec7a
166	GO:0030330 [7]: DNA damage response, signal transduction by p53 class mediator	1	1	200	2	12426	-2.23	0.0	3.06	1.58	Ifi204
167	GO:0042092 [6]: T-helper 2 type immune response	1	1	200	2	12426	-2.23	0.0	3.06	1.58	Fcer1g
168	GO:0042590 [7]: antigen presentation, exogenous antigen via MHC class I	1	1	200	2	12426	-2.23	0.0	3.06	1.58	Fcer1g
169	GO:0048147 [7]: negative regulation of fibroblast proliferation	1	1	200	2	12426	-2.23	0.0	3.06	1.58	Pmaip1
170	GO:0001802 [6]: type III hypersensitivity	1	1	200	2	12426	-2.23	0.0	3.06	1.58	Fcer1g
171	GO:0001803 [7]: regulation of type III hypersensitivity	1	1	200	2	12426	-2.23	0.0	3.06	1.58	Fcer1g
172	GO:0001805 [8]: positive regulation of type III hypersensitivity	1	1	200	2	12426	-2.23	0.0	3.06	1.58	Fcer1g
173	GO:0001878 [7]: response to yeast	1	1	200	2	12426	-2.23	0.0	3.06	1.58	Clec7a
174	GO:0006086 [8]: acetyl-CoA biosynthesis from pyruvate	1	1	200	2	12426	-2.23	0.0	3.06	1.58	Pdk4
175	GO:0006940 [5]: regulation of smooth muscle contraction	1	1	200	2	12426	-2.23	0.0	3.06	1.58	Cald1
176	GO:0008045 [7]: motor axon guidance	1	1	200	2	12426	-2.23	0.0	3.06	1.58	Alcam
177	GO:0009048 [5]: dosage compensation, by inactivation of X chromosome	1	1	200	2	12426	-2.23	0.0	3.06	1.58	Brca1
178	GO:0007049 [5]: cell cycle	13	13	188	545	11883	-2.23	0.0	2.22	1.24	2810406C15Rik Brca1 Ccne2 Cdca1 Cxcl1 Elk3 Gadd45g Mcm3 Ptn S100a6 Slfn1 Sspn Stag1
179	GO:0016053 [6]: organic acid biosynthesis	3	3	198	55	12373	-2.32	0.0	2.74	1.52	Alox12e Degs1 Sah
180	GO:0046394 [7]: carboxylic acid biosynthesis	3	3	198	55	12373	-2.32	0.0	2.74	1.52	Alox12e Degs1 Sah
181	GO:0016337 [5]: cell-cell adhesion	4	4	197	95	12333	-2.34	0.0	2.61	1.46	Adam8 Celsr1 Clec7a Pvrl3
182	GO:0051050 [6]: positive regulation of transport	2	2	199	23	12405	-2.35	0.0	2.82	1.52	Clec7a Fcer1g
183	GO:0030324 [5]: lung development	2	2	199	24	12404	-2.4	0.0	2.75	1.52	Lama5 Pthlh
184	GO:0045727 [7]: positive regulation of protein biosynthesis	2	2	199	24	12404	-2.4	0.0	2.75	1.52	Clec7a Fcer1g
185	GO:0006805 [5]: xenobiotic metabolism	2	2	199	24	12404	-2.4	0.0	2.75	1.52	Mest Moxd1
186	GO:0009410 [7]: response to xenobiotic stimulus	2	2	199	24	12404	-2.4	0.0	2.75	1.52	Mest Moxd1
187	GO:0044267 [6]: cellular protein metabolism	39	39	162	2170	10258	-2.41	0.0	1.34	0.82	Adam8 Adamdec1 Adamts1 Adamts4 B3gnt1 Brca1 Cbl Clec7a Cpe Eif2c2 Eif3s6 Eps8 Fcer1g Gadd45g Gzme Hs3st3b1 Hspa14 Igf1r Lama5 Limk1 Mest Mmp13 Mmp14 P4ha1 P4ha2 Pappa Pcolce Pdk4 Pftk1 Pim3 Plat Prkg2 Prss11 Ptprs Rab32 Rnf7 St3gal4 Tiparp Ubd
188	GO:0007010 [6]: cytoskeleton organization and biogenesis	9	9	192	346	12082	-2.42	0.0	2.17	1.23	Actg2 Brca1 Cdca1 Celsr1 Coro1c Dbn1 Myo5a Pfn2 Tubb6
189	GO:0019538 [5]: protein metabolism	39	39	162	2191	10237	-2.44	0.0	1.26	0.78	Adam8 Adamdec1 Adamts1 Adamts4 B3gnt1 Brca1 Cbl Clec7a Cpe Eif2c2 Eif3s6 Eps8 Fcer1g Gadd45g Gzme Hs3st3b1 Hspa14 Igf1r Lama5 Limk1 Mest Mmp13 Mmp14 P4ha1 P4ha2 Pappa Pcolce Pdk4 Pftk1 Pim3 Plat Prkg2 Prss11 Ptprs Rab32 Rnf7 St3gal4 Tiparp Ubd
190	GO:0035295 [3]: tube development	3	3	198	59	12369	-2.46	0.0	2.58	1.46	Lama5 Pthlh Twist1
191	GO:0030100 [6]: regulation of endocytosis	2	2	199	25	12403	-2.47	0.0	2.68	1.48	Clec7a Fcer1g
192	GO:0030323 [4]: respiratory tube development	2	2	199	25	12403	-2.47	0.0	2.68	1.48	Lama5 Pthlh
193	GO:0010165 [7]: response to X-ray	1	1	200	3	12425	-2.49	0.0	2.78	1.52	Pmaip1
194	GO:0031069 [4]: hair follicle morphogenesis	1	1	200	3	12425	-2.49	0.0	2.78	1.52	Foxq1
195	GO:0035137 [6]: hindlimb morphogenesis	1	1	200	3	12425	-2.49	0.0	2.78	1.52	Twist1
196	GO:0042095 [7]: interferon-gamma biosynthesis	1	1	200	3	12425	-2.49	0.0	2.78	1.52	Gadd45g
197	GO:0042487 [7]: regulation of odontogenesis (sensu Vertebrata)	1	1	200	3	12425	-2.49	0.0	2.78	1.52	Tnfrsf11b
198	GO:0045446 [4]: endothelial cell differentiation	1	1	200	3	12425	-2.49	0.0	2.78	1.52	Col18a1
199	GO:0048008 [8]: platelet-derived growth factor receptor signaling pathway	1	1	200	3	12425	-2.49	0.0	2.78	1.52	Plat
200	GO:0048009 [8]: insulin-like growth factor receptor signaling pathway	1	1	200	3	12425	-2.49	0.0	2.78	1.52	Igf1r
201	GO:0048144 [5]: fibroblast proliferation	1	1	200	3	12425	-2.49	0.0	2.78	1.52	Pmaip1
202	GO:0048145 [6]: regulation of fibroblast proliferation	1	1	200	3	12425	-2.49	0.0	2.78	1.52	Pmaip1
203	GO:0051205 [6]: protein insertion into membrane	1	1	200	3	12425	-2.49	0.0	2.78	1.52	Pmaip1
204	GO:0000186 [6]: activation of MAPKK	1	1	200	3	12425	-2.49	0.0	2.78	1.52	Gadd45g
205	GO:0001738 [5]: morphogenesis of a polarized epithelium	1	1	200	3	12425	-2.49	0.0	2.78	1.52	Celsr1
206	GO:0006882 [8]: zinc ion homeostasis	1	1	200	3	12425	-2.49	0.0	2.78	1.52	Mt2
207	GO:0006972 [6]: hyperosmotic response	1	1	200	3	12425	-2.49	0.0	2.78	1.52	Trpv4
208	GO:0007263 [6]: nitric oxide mediated signal transduction	1	1	200	3	12425	-2.49	0.0	2.78	1.52	Mt2
209	GO:0008631 [10]: induction of apoptosis by oxidative stress	1	1	200	3	12425	-2.49	0.0	2.78	1.52	Rnf7
210	GO:0009396 [7]: folic acid and derivative biosynthesis	1	1	200	3	12425	-2.49	0.0	2.78	1.52	Mthfd2
211	GO:0044260 [5]: cellular macromolecule metabolism	40	40	161	2339	10089	-2.57	0.0	0.98	0.64	Adam8 Adamdec1 Adamts1 Adamts4 B3gnt1 Brca1 Cbl Clec7a Cpe Eif2c2 Eif3s6 Eps8 Fcer1g Gadd45g Gzme Hs3st3b1 Hspa14 Igf1r Lama5 Limk1 Mest Mmp13 Mmp14 P4ha1 P4ha2 Pappa Pcolce Pdk4 Pftk1 Pim3 Plat Prkg2 Prss11 Ptprs Pygl Rab32 Rnf7 St3gal4 Tiparp Ubd
212	GO:0009891 [6]: positive regulation of biosynthesis	2	2	199	27	12401	-2.59	0.0	2.56	1.46	Clec7a Fcer1g
213	GO:0016066 [5]: cellular defense response (sensu Vertebrata)	2	2	199	27	12401	-2.59	0.0	2.56	1.46	Fcer1g Gadd45g
214	GO:0007267 [4]: cell-cell signaling	6	6	195	204	12224	-2.61	0.0	2.13	1.23	Gad1 Gjb3 Gjb4 Il1rn Trpv4 Wnt10a
215	GO:0008283 [4]: cell proliferation	15	15	186	723	11705	-2.61	0.0	1.62	0.98	2810406C15Rik Brca1 Ccne2 Cdca1 Col18a1 Cxcl1 Elk3 Gadd45g Mcm3 Pmaip1 Ptn S100a6 Slfn1 Sspn Stag1
216	GO:0006139 [5]: nucleobase, nucleoside, nucleotide and nucleic acid metabolism	40	40	161	2387	10041	-2.61	0.0	0.84	0.56	Ankrd1 Bbx Bhlhb2 Bnc1 Brca1 C330012H03Rik C430014D17Rik Ccne2 Dck Elf3 Elk3 Enpp2 Fhl2 Fosl1 Foxp1 Foxq1 Glis2 Hif1a Hmga1 Hmga2 Hspa14 Ifi204 Klf4 Mcm3 Mef2c Nfil3 Nfkbie Nr2f2 Nrarp Rai14 Recql Trpv4 Trpv6 Twist1 Upp1 Wrn Zfhx1a Zfhx1b Zfp275 id3
217	GO:0016071 [6]: mRNA metabolism	1	1	200	251	12177	-2.63	0.0	0.02	0.0	C330012H03Rik
218	GO:0043283 [4]: biopolymer metabolism	24	24	177	1301	11127	-2.63	0.0	1.27	0.78	Adam8 Adamdec1 Adamts1 Adamts4 Brca1 C330012H03Rik Ccne2 Cpe Eps8 Gzme Hmga1 Hmga2 Hspa14 Mcm3 Mest Mmp13 Mmp14 Pappa Pcolce Plat Prss11 Pygl Recql Wrn
219	GO:0015698 [7]: inorganic anion transport	4	4	197	108	12320	-2.63	0.0	2.27	1.25	Ank Col18a1 Col4a2 Msr1
220	GO:0051239 [4]: regulation of organismal physiological process	4	4	197	108	12320	-2.63	0.0	2.27	1.25	Ank Clec7a Fcer1g Hbegf
221	GO:0042035 [7]: regulation of cytokine biosynthesis	2	2	199	28	12400	-2.63	0.0	2.5	1.41	Clec7a Fcer1g
222	GO:0043170 [4]: macromolecule metabolism	40	40	161	2456	9972	-2.64	0.0	0.68	0.45	Adam8 Adamdec1 Adamts1 Adamts4 B3gnt1 Brca1 Cbl Clec7a Cpe Eif2c2 Eif3s6 Eps8 Fcer1g Gadd45g Gzme Hs3st3b1 Hspa14 Igf1r Lama5 Limk1 Mest Mmp13 Mmp14 P4ha1 P4ha2 Pappa Pcolce Pdk4 Pftk1 Pim3 Plat Prkg2 Prss11 Ptprs Pygl Rab32 Rnf7 St3gal4 Tiparp Ubd
223	GO:0006261 [7]: DNA-dependent DNA replication	2	2	199	29	12399	-2.69	0.0	2.44	1.36	Ccne2 Mcm3
224	GO:0030073 [6]: insulin secretion	1	1	200	4	12424	-2.7	0.0	2.56	1.46	Il1rn
225	GO:0030238 [4]: male sex determination	1	1	200	4	12424	-2.7	0.0	2.56	1.46	Igf1r
226	GO:0030335 [7]: positive regulation of cell migration	1	1	200	4	12424	-2.7	0.0	2.56	1.46	Col18a1
227	GO:0042640 [6]: anagen	1	1	200	4	12424	-2.7	0.0	2.56	1.46	Myo5a
228	GO:0051272 [6]: positive regulation of cell motility	1	1	200	4	12424	-2.7	0.0	2.56	1.46	Col18a1
229	GO:0001836 [9]: release of cytochrome c from mitochondria	1	1	200	4	12424	-2.7	0.0	2.56	1.46	Pmaip1
230	GO:0006090 [7]: pyruvate metabolism	1	1	200	4	12424	-2.7	0.0	2.56	1.46	Pdk4
231	GO:0006542 [9]: glutamine biosynthesis	1	1	200	4	12424	-2.7	0.0	2.56	1.46	Glul
232	GO:0007098 [8]: centrosome cycle	1	1	200	4	12424	-2.7	0.0	2.56	1.46	Brca1
233	GO:0007549 [4]: dosage compensation	1	1	200	4	12424	-2.7	0.0	2.56	1.46	Brca1
234	GO:0007566 [3]: embryo implantation	1	1	200	4	12424	-2.7	0.0	2.56	1.46	Lamb1-1
235	GO:0009987 [2]: cellular process	168	168	33	10371	2057	-2.72	0.0	0.64	0.43	1700093E07Rik 2810406C15Rik Abcb1b Abcc1 Abcc9 Actg2 Adam8 Adamdec1 Adamts1 Adamts4 Adm Alcam Alox12e Ank Ankrd1 Aspa B3gnt1 Bbx Bcar3 Bhlhb2 Bnc1 Bnip3 Bok Brca1 C330012H03Rik C430014D17Rik Cbl Ccl12 Ccl4 Ccne2 Cdca1 Celsr1 Cerk Ch25h Clec7a Col18a1 Col4a2 Coro1c Cpe Crim1 Cxcl1 Cxcl2 Cxcl5 Cyba Cyp2j6 Dbn1 Dck Degs1 Ecm1 Efnb1 Ehd1 Eif2c2 Eif3s6 Elf3 Elk3 Emp3 Enpp2 Epdr2 Eps8 Esm1 Fcer1g Fdft1…
236	GO:0001817 [6]: regulation of cytokine production	2	2	199	30	12398	-2.73	0.0	2.39	1.33	Clec7a Fcer1g
237	GO:0006810 [4]: transport	28	28	173	1825	10603	-2.74	0.0	0.43	0.3	1700093E07Rik Abcb1b Abcc1 Abcc9 Ank Clec7a Col18a1 Col4a2 Coro1c Ecm1 Ehd1 Fcer1g Gltp Kcnj8 Msr1 Myo5a Rab32 Slc16a3 Slc1a5 Slc6a15 Slc7a6 Snx10 Stx1a Tnpo1 Trpv4 Trpv6 Tubb6 Wdr10
238	GO:0006397 [7]: mRNA processing	1	1	200	241	12187	-2.76	0.0	0.02	0.0	C330012H03Rik
239	GO:0051179 [3]: localization	29	29	172	1844	10584	-2.76	0.0	0.52	0.36	1700093E07Rik Abcb1b Abcc1 Abcc9 Ank Clec7a Col18a1 Col4a2 Coro1c Ecm1 Ehd1 Fcer1g Gltp Kcnj8 Msr1 Myo5a Pmaip1 Rab32 Slc16a3 Slc1a5 Slc6a15 Slc7a6 Snx10 Stx1a Tnpo1 Trpv4 Trpv6 Tubb6 Wdr10
240	GO:0051234 [4]: establishment of localization	29	29	172	1827	10601	-2.77	0.0	0.56	0.38	1700093E07Rik Abcb1b Abcc1 Abcc9 Ank Clec7a Col18a1 Col4a2 Coro1c Ecm1 Ehd1 Fcer1g Gltp Kcnj8 Msr1 Myo5a Pmaip1 Rab32 Slc16a3 Slc1a5 Slc6a15 Slc7a6 Snx10 Stx1a Tnpo1 Trpv4 Trpv6 Tubb6 Wdr10
241	GO:0035239 [4]: tube morphogenesis	2	2	199	32	12396	-2.83	0.0	2.29	1.25	Lama5 Twist1
242	GO:0048468 [3]: cell development	2	2	199	32	12396	-2.83	0.0	2.29	1.25	Col18a1 Qk
243	GO:0009790 [3]: embryonic development	5	5	196	169	12259	-2.83	0.0	1.93	1.1	Celsr1 Efnb1 Elf3 Lama5 Twist1
244	GO:0016486 [6]: peptide hormone processing	1	1	200	5	12423	-2.86	0.0	2.39	1.33	Cpe
245	GO:0030048 [8]: actin filament-based movement	1	1	200	5	12423	-2.86	0.0	2.39	1.33	Myo5a
246	GO:0045995 [4]: regulation of embryonic development	1	1	200	5	12423	-2.86	0.0	2.39	1.33	Lama5
247	GO:0006085 [8]: acetyl-CoA biosynthesis	1	1	200	5	12423	-2.86	0.0	2.39	1.33	Pdk4
248	GO:0006970 [5]: response to osmotic stress	1	1	200	5	12423	-2.86	0.0	2.39	1.33	Trpv4
249	GO:0009068 [8]: aspartate family amino acid catabolism	1	1	200	5	12423	-2.86	0.0	2.39	1.33	Aspa
250	GO:0030334 [6]: regulation of cell migration	2	2	199	33	12395	-2.87	0.0	2.24	1.25	Col18a1 Lama5
251	GO:0051270 [5]: regulation of cell motility	2	2	199	33	12395	-2.87	0.0	2.24	1.25	Col18a1 Lama5
252	GO:0006413 [8]: translational initiation	2	2	199	33	12395	-2.87	0.0	2.24	1.25	Eif3s6 Lama5
253	GO:0008015 [4]: circulation	2	2	199	33	12395	-2.87	0.0	2.24	1.25	Hbegf Kng1
254	GO:0007167 [6]: enzyme linked receptor protein signaling pathway	5	5	196	173	12255	-2.88	0.0	1.87	1.06	Hbegf Igf1r Plat Prss11 Ptprs
255	GO:0006996 [5]: organelle organization and biogenesis	14	14	187	733	11695	-2.9	0.0	1.2	0.76	Actg2 Brca1 Cdca1 Celsr1 Coro1c Dbn1 Ehd1 Hmga1 Hmga2 Myo5a Pfn2 Pmaip1 Tubb6 Wrn
256	GO:0006464 [7]: protein modification	19	19	182	1097	11331	-2.91	0.0	0.88	0.58	B3gnt1 Brca1 Cbl Cpe Hs3st3b1 Igf1r Limk1 P4ha1 P4ha2 Pdk4 Pftk1 Pim3 Prkg2 Ptprs Rab32 Rnf7 St3gal4 Tiparp Ubd
257	GO:0051247 [6]: positive regulation of protein metabolism	2	2	199	34	12394	-2.91	0.0	2.19	1.23	Clec7a Fcer1g
258	GO:0006897 [6]: endocytosis	4	4	197	125	12303	-2.94	0.0	1.9	1.09	Clec7a Coro1c Fcer1g Msr1
259	GO:0005975 [5]: carbohydrate metabolism	2	2	199	295	12133	-2.95	0.0	0.05	0.02	Brca1 Pygl
260	GO:0007242 [5]: intracellular signaling cascade	8	8	193	663	11765	-2.96	0.0	0.17	0.11	1700093E07Rik Bcar3 Cerk Gadd45g Irak1bp1 Mt2 Rab32 Snx10
261	GO:0009058 [4]: biosynthesis	15	15	186	831	11597	-2.97	0.0	0.99	0.65	Alox12e B3gnt1 Clec7a Degs1 Eif2c2 Eif3s6 Fcer1g Fdft1 Gad1 Gadd45g Glul Lama5 Mthfd2 Sah St3gal4
262	GO:0030198 [4]: extracellular matrix organization and biogenesis	2	2	199	36	12392	-2.99	0.0	2.1	1.23	Col18a1 Elf3
263	GO:0043062 [3]: extracellular structure organization and biogenesis	2	2	199	36	12392	-2.99	0.0	2.1	1.23	Col18a1 Elf3
264	GO:0050876 [4]: reproductive physiological process	2	2	199	36	12392	-2.99	0.0	2.1	1.23	Lamb1-1 Pthlh
265	GO:0007626 [3]: locomotory behavior	2	2	199	36	12392	-2.99	0.0	2.1	1.23	Celsr1 Qk
266	GO:0006417 [6]: regulation of protein biosynthesis	3	3	198	79	12349	-2.99	0.0	1.95	1.11	Clec7a Eif3s6 Fcer1g
267	GO:0030865 [7]: cortical cytoskeleton organization and biogenesis	1	1	200	6	12422	-3.0	0.0	2.24	1.25	Coro1c
268	GO:0030866 [8]: cortical actin cytoskeleton organization and biogenesis	1	1	200	6	12422	-3.0	0.0	2.24	1.25	Coro1c
269	GO:0042692 [4]: muscle cell differentiation	1	1	200	6	12422	-3.0	0.0	2.24	1.25	Qk
270	GO:0006760 [6]: folic acid and derivative metabolism	1	1	200	6	12422	-3.0	0.0	2.24	1.25	Mthfd2
271	GO:0007006 [6]: mitochondrial membrane organization and biogenesis	1	1	200	6	12422	-3.0	0.0	2.24	1.25	Pmaip1
272	GO:0008632 [7]: apoptotic program	2	2	199	37	12391	-3.03	0.0	2.06	1.19	Pmaip1 Rnf7
273	GO:0044249 [5]: cellular biosynthesis	14	14	187	796	11632	-3.05	0.0	0.88	0.58	Alox12e B3gnt1 Clec7a Degs1 Eif2c2 Eif3s6 Fcer1g Gad1 Gadd45g Glul Lama5 Mthfd2 Sah St3gal4
274	GO:0000226 [8]: microtubule cytoskeleton organization and biogenesis	2	2	199	38	12390	-3.06	0.0	2.02	1.16	Brca1 Cdca1
275	GO:0006836 [5]: neurotransmitter transport	2	2	199	38	12390	-3.06	0.0	2.02	1.16	Slc6a15 Stx1a
276	GO:0000279 [6]: M phase	4	4	197	135	12293	-3.08	0.0	1.71	1.0	2810406C15Rik Brca1 Cdca1 Stag1
277	GO:0006520 [6]: amino acid metabolism	4	4	197	136	12292	-3.1	0.0	1.69	1.0	Aspa Gad1 Glul Hs3st3b1
278	GO:0006886 [6]: intracellular protein transport	3	3	198	341	12087	-3.11	0.0	0.09	0.05	Snx10 Stx1a Tnpo1
279	GO:0009889 [5]: regulation of biosynthesis	3	3	198	85	12343	-3.11	0.0	1.8	1.05	Clec7a Eif3s6 Fcer1g
280	GO:0030036 [8]: actin cytoskeleton organization and biogenesis	3	3	198	85	12343	-3.11	0.0	1.8	1.05	Coro1c Dbn1 Pfn2
281	GO:0009620 [6]: response to fungi	1	1	200	7	12421	-3.12	0.0	2.12	1.23	Clec7a
282	GO:0015711 [7]: organic anion transport	1	1	200	7	12421	-3.12	0.0	2.12	1.23	Slc16a3
283	GO:0030510 [6]: regulation of BMP signaling pathway	1	1	200	7	12421	-3.12	0.0	2.12	1.23	Prss11
284	GO:0030514 [7]: negative regulation of BMP signaling pathway	1	1	200	7	12421	-3.12	0.0	2.12	1.23	Prss11
285	GO:0042303 [4]: molting cycle	1	1	200	7	12421	-3.12	0.0	2.12	1.23	Myo5a
286	GO:0042633 [5]: hair cycle	1	1	200	7	12421	-3.12	0.0	2.12	1.23	Myo5a
287	GO:0042829 [6]: defense response to pathogen	1	1	200	7	12421	-3.12	0.0	2.12	1.23	Fcer1g
288	GO:0042830 [7]: defense response to pathogenic bacteria	1	1	200	7	12421	-3.12	0.0	2.12	1.23	Fcer1g
289	GO:0000088 [9]: mitotic prophase	1	1	200	7	12421	-3.12	0.0	2.12	1.23	2810406C15Rik
290	GO:0001794 [6]: type IIa hypersensitivity	1	1	200	7	12421	-3.12	0.0	2.12	1.23	Fcer1g
291	GO:0001796 [7]: regulation of type IIa hypersensitivity	1	1	200	7	12421	-3.12	0.0	2.12	1.23	Fcer1g
292	GO:0001798 [8]: positive regulation of type IIa hypersensitivity	1	1	200	7	12421	-3.12	0.0	2.12	1.23	Fcer1g
293	GO:0007076 [8]: mitotic chromosome condensation	1	1	200	7	12421	-3.12	0.0	2.12	1.23	2810406C15Rik
294	GO:0007173 [8]: epidermal growth factor receptor signaling pathway	1	1	200	7	12421	-3.12	0.0	2.12	1.23	Hbegf
295	GO:0007530 [3]: sex determination	1	1	200	7	12421	-3.12	0.0	2.12	1.23	Igf1r
296	GO:0007595 [5]: lactation	1	1	200	7	12421	-3.12	0.0	2.12	1.23	Pthlh
297	GO:0009411 [7]: response to UV	1	1	200	7	12421	-3.12	0.0	2.12	1.23	Pmaip1
298	GO:0006800 [5]: oxygen and reactive oxygen species metabolism	2	2	199	40	12388	-3.13	0.0	1.94	1.1	Cyba Gpx2
299	GO:0030154 [3]: cell differentiation	7	7	194	323	12105	-3.14	0.0	1.3	0.79	Col18a1 Gadd45g Hif1a Pappa Pthlh Qk Twist1
300	GO:0006793 [5]: phosphorus metabolism	8	8	193	603	11825	-3.18	0.0	0.27	0.2	Igf1r Limk1 Pdk4 Pftk1 Pim3 Prkg2 Ptprs Rab32
301	GO:0006796 [6]: phosphate metabolism	8	8	193	603	11825	-3.18	0.0	0.27	0.2	Igf1r Limk1 Pdk4 Pftk1 Pim3 Prkg2 Ptprs Rab32
302	GO:0007610 [2]: behavior	3	3	198	89	12339	-3.19	0.0	1.71	1.0	Celsr1 Ptn Qk
303	GO:0001666 [5]: response to hypoxia	1	1	200	8	12420	-3.22	0.0	2.01	1.16	Hif1a
304	GO:0006898 [7]: receptor mediated endocytosis	1	1	200	8	12420	-3.22	0.0	2.01	1.16	Msr1
305	GO:0007205 [8]: protein kinase C activation	1	1	200	8	12420	-3.22	0.0	2.01	1.16	Cerk
306	GO:0007169 [7]: transmembrane receptor protein tyrosine kinase signaling pathway	3	3	198	92	12336	-3.24	0.0	1.65	0.98	Hbegf Igf1r Plat
307	GO:0043118 [4]: negative regulation of physiological process	6	6	195	273	12155	-3.24	0.0	1.26	0.78	Bhlhb2 Foxp1 Pmaip1 Rnf7 Slfn1 id3
308	GO:0008203 [7]: cholesterol metabolism	2	2	199	44	12384	-3.25	0.0	1.8	1.05	Ch25h Fdft1
309	GO:0015031 [5]: protein transport	6	6	195	480	11948	-3.26	0.0	0.23	0.16	1700093E07Rik Rab32 Snx10 Stx1a Tnpo1 Wdr10
310	GO:0006629 [5]: lipid metabolism	8	8	193	426	12002	-3.27	0.0	0.95	0.63	Alox12e Cerk Ch25h Degs1 Fdft1 Il1rn Pla2g7 Sah
311	GO:0006812 [6]: cation transport	4	4	197	373	12055	-3.28	0.0	0.16	0.11	Abcc9 Kcnj8 Trpv4 Trpv6
312	GO:0008380 [7]: RNA splicing	1	1	200	196	12232	-3.29	0.0	0.04	0.02	C330012H03Rik
313	GO:0006811 [5]: ion transport	9	9	192	556	11872	-3.3	0.0	0.6	0.41	Abcc9 Ank Col18a1 Col4a2 Kcnj8 Msr1 Slc16a3 Trpv4 Trpv6
314	GO:0019233 [6]: perception of pain	1	1	200	9	12419	-3.3	0.0	1.91	1.1	Ngfb
315	GO:0030512 [6]: negative regulation of transforming growth factor beta receptor signaling pathway	1	1	200	9	12419	-3.3	0.0	1.91	1.1	Prss11
316	GO:0001570 [4]: vasculogenesis	1	1	200	9	12419	-3.3	0.0	1.91	1.1	Qk
317	GO:0006835 [7]: dicarboxylic acid transport	1	1	200	9	12419	-3.3	0.0	1.91	1.1	Slc1a5
318	GO:0006939 [4]: smooth muscle contraction	1	1	200	9	12419	-3.3	0.0	1.91	1.1	Cald1
319	GO:0008299 [7]: isoprenoid biosynthesis	1	1	200	9	12419	-3.3	0.0	1.91	1.1	Fdft1
320	GO:0009084 [8]: glutamine family amino acid biosynthesis	1	1	200	9	12419	-3.3	0.0	1.91	1.1	Glul
321	GO:0030005 [7]: di-, tri-valent inorganic cation homeostasis	2	2	199	46	12382	-3.31	0.0	1.73	1.02	Mt2 Pthlh
322	GO:0046903 [3]: secretion	2	2	199	46	12382	-3.31	0.0	1.73	1.02	Il1rn Trpv4
323	GO:0006605 [7]: protein targeting	1	1	200	194	12234	-3.31	0.0	0.04	0.02	Tnpo1
324	GO:0046907 [5]: intracellular transport	6	6	195	468	11960	-3.31	0.0	0.26	0.19	Ehd1 Myo5a Snx10 Stx1a Tnpo1 Tubb6
325	GO:0016310 [7]: phosphorylation	7	7	194	503	11925	-3.32	0.0	0.35	0.25	Igf1r Limk1 Pdk4 Pftk1 Pim3 Prkg2 Rab32
326	GO:0044262 [6]: cellular carbohydrate metabolism	1	1	200	192	12236	-3.33	0.0	0.05	0.02	Pygl
327	GO:0000375 [8]: RNA splicing, via transesterification reactions	1	1	200	192	12236	-3.33	0.0	0.05	0.02	C330012H03Rik
328	GO:0000377 [9]: RNA splicing, via transesterification reactions with bulged adenosine as nucleophile	1	1	200	192	12236	-3.33	0.0	0.05	0.02	C330012H03Rik
329	GO:0000398 [8]: nuclear mRNA splicing, via spliceosome	1	1	200	192	12236	-3.33	0.0	0.05	0.02	C330012H03Rik
330	GO:0016125 [6]: sterol metabolism	2	2	199	47	12381	-3.33	0.0	1.7	1.0	Ch25h Fdft1
331	GO:0008104 [4]: protein localization	7	7	194	502	11926	-3.33	0.0	0.35	0.25	1700093E07Rik Pmaip1 Rab32 Snx10 Stx1a Tnpo1 Wdr10
332	GO:0006366 [8]: transcription from Pol II promoter	5	5	196	223	12205	-3.33	0.0	1.21	0.77	Ankrd1 Fhl2 Glis2 Mef2c id3
333	GO:0009059 [5]: macromolecule biosynthesis	8	8	193	521	11907	-3.34	0.0	0.5	0.34	B3gnt1 Clec7a Eif2c2 Eif3s6 Fcer1g Gadd45g Lama5 St3gal4
334	GO:0006412 [6]: protein biosynthesis	8	8	193	468	11960	-3.35	0.0	0.72	0.46	B3gnt1 Clec7a Eif2c2 Eif3s6 Fcer1g Gadd45g Lama5 St3gal4
335	GO:0008285 [6]: negative regulation of cell proliferation	2	2	199	48	12380	-3.35	0.0	1.67	1.0	Pmaip1 Slfn1
336	GO:0045184 [5]: establishment of protein localization	7	7	194	483	11945	-3.37	0.0	0.4	0.28	1700093E07Rik Pmaip1 Rab32 Snx10 Stx1a Tnpo1 Wdr10
337	GO:0008610 [6]: lipid biosynthesis	4	4	197	163	12265	-3.37	0.0	1.29	0.79	Alox12e Degs1 Fdft1 Sah
338	GO:0051049 [5]: regulation of transport	2	2	199	49	12379	-3.38	0.0	1.64	0.98	Clec7a Fcer1g
339	GO:0006512 [8]: ubiquitin cycle	4	4	197	353	12075	-3.39	0.0	0.19	0.13	Brca1 Cbl Rnf7 Ubd
340	GO:0006457 [7]: protein folding	1	1	200	187	12241	-3.39	0.0	0.05	0.02	Hspa14
341	GO:0009636 [7]: response to toxin	1	1	200	10	12418	-3.39	0.0	1.82	1.06	Mest
342	GO:0030261 [7]: chromosome condensation	1	1	200	10	12418	-3.39	0.0	1.82	1.06	2810406C15Rik
343	GO:0030500 [7]: regulation of bone mineralization	1	1	200	10	12418	-3.39	0.0	1.82	1.06	Ank
344	GO:0030593 [7]: neutrophil chemotaxis	1	1	200	10	12418	-3.39	0.0	1.82	1.06	Fcer1g
345	GO:0042060 [6]: wound healing	1	1	200	10	12418	-3.39	0.0	1.82	1.06	Elk3
346	GO:0050729 [7]: positive regulation of inflammatory response	1	1	200	10	12418	-3.39	0.0	1.82	1.06	Fcer1g
347	GO:0051216 [6]: cartilage development	1	1	200	10	12418	-3.39	0.0	1.82	1.06	Mmp13
348	GO:0000904 [4]: cellular morphogenesis during differentiation	1	1	200	10	12418	-3.39	0.0	1.82	1.06	Col18a1
349	GO:0006084 [7]: acetyl-CoA metabolism	1	1	200	10	12418	-3.39	0.0	1.82	1.06	Pdk4
350	GO:0006541 [8]: glutamine metabolism	1	1	200	10	12418	-3.39	0.0	1.82	1.06	Glul
351	GO:0006910 [8]: phagocytosis, recognition	1	1	200	10	12418	-3.39	0.0	1.82	1.06	Clec7a
352	GO:0009066 [7]: aspartate family amino acid metabolism	1	1	200	10	12418	-3.39	0.0	1.82	1.06	Aspa
353	GO:0006468 [8]: protein amino acid phosphorylation	7	7	194	457	11971	-3.41	0.0	0.49	0.34	Igf1r Limk1 Pdk4 Pftk1 Pim3 Prkg2 Rab32
354	GO:0006259 [5]: DNA metabolism	7	7	194	414	12014	-3.41	0.0	0.68	0.45	Brca1 Ccne2 Hmga1 Hmga2 Mcm3 Recql Wrn
355	GO:0006875 [7]: metal ion homeostasis	2	2	199	51	12377	-3.42	0.0	1.58	0.96	Mt2 Pthlh
356	GO:0006091 [5]: generation of precursor metabolites and energy	6	6	195	424	12004	-3.42	0.0	0.38	0.27	Alox12e Cyba Cyp2j6 Lamc2 Pftk1 Pygl
357	GO:0030001 [7]: metal ion transport	3	3	198	295	12133	-3.43	0.0	0.15	0.1	Abcc9 Kcnj8 Trpv6
358	GO:0016192 [5]: vesicle-mediated transport	5	5	196	242	12186	-3.43	0.0	1.03	0.67	Clec7a Coro1c Ehd1 Fcer1g Msr1
359	GO:0050778 [6]: positive regulation of immune response	2	2	199	52	12376	-3.44	0.0	1.55	0.95	Clec7a Fcer1g
360	GO:0044255 [5]: cellular lipid metabolism	6	6	195	341	12087	-3.46	0.0	0.74	0.48	Alox12e Cerk Ch25h Degs1 Fdft1 Sah
361	GO:0009618 [7]: response to pathogenic bacteria	1	1	200	11	12417	-3.46	0.0	1.74	1.02	Fcer1g
362	GO:0018955 [7]: phenanthrene metabolism	1	1	200	11	12417	-3.46	0.0	1.74	1.02	Moxd1
363	GO:0018958 [6]: phenol metabolism	1	1	200	11	12417	-3.46	0.0	1.74	1.02	Moxd1
364	GO:0042136 [6]: neurotransmitter biosynthesis	1	1	200	11	12417	-3.46	0.0	1.74	1.02	Gad1
365	GO:0042591 [7]: antigen presentation, exogenous antigen via MHC class II	1	1	200	11	12417	-3.46	0.0	1.74	1.02	Fcer1g
366	GO:0000059 [8]: protein-nucleus import, docking	1	1	200	11	12417	-3.46	0.0	1.74	1.02	Tnpo1
367	GO:0006584 [7]: catecholamine metabolism	1	1	200	11	12417	-3.46	0.0	1.74	1.02	Moxd1
368	GO:0008016 [5]: regulation of heart contraction rate	1	1	200	11	12417	-3.46	0.0	1.74	1.02	Hbegf
369	GO:0008366 [6]: nerve ensheathment	1	1	200	11	12417	-3.46	0.0	1.74	1.02	Qk
370	GO:0006936 [3]: muscle contraction	2	2	199	54	12374	-3.49	0.0	1.5	0.91	Cald1 Tnnt2
371	GO:0006357 [8]: regulation of transcription from Pol II promoter	4	4	197	179	12249	-3.49	0.0	1.1	0.71	Ankrd1 Fhl2 Glis2 id3
372	GO:0051240 [5]: positive regulation of organismal physiological process	2	2	199	55	12373	-3.5	0.0	1.47	0.9	Clec7a Fcer1g
373	GO:0016481 [7]: negative regulation of transcription	3	3	198	114	12314	-3.52	0.0	1.25	0.78	Bhlhb2 Foxp1 id3
374	GO:0016197 [6]: endosome transport	1	1	200	12	12416	-3.52	0.0	1.67	1.0	Ehd1
375	GO:0042178 [6]: xenobiotic catabolism	1	1	200	12	12416	-3.52	0.0	1.67	1.0	Moxd1
376	GO:0042537 [6]: benzene and derivative metabolism	1	1	200	12	12416	-3.52	0.0	1.67	1.0	Moxd1
377	GO:0042551 [5]: nerve maturation	1	1	200	12	12416	-3.52	0.0	1.67	1.0	Qk
378	GO:0006446 [8]: regulation of translational initiation	1	1	200	12	12416	-3.52	0.0	1.67	1.0	Eif3s6
379	GO:0006471 [8]: protein amino acid ADP-ribosylation	1	1	200	12	12416	-3.52	0.0	1.67	1.0	Tiparp
380	GO:0006672 [9]: ceramide metabolism	1	1	200	12	12416	-3.52	0.0	1.67	1.0	Cerk
381	GO:0006801 [6]: superoxide metabolism	1	1	200	12	12416	-3.52	0.0	1.67	1.0	Cyba
382	GO:0007420 [7]: brain development	2	2	199	57	12371	-3.54	0.0	1.42	0.86	Igf1r Nr2f2
383	GO:0016567 [9]: protein ubiquitination	3	3	198	118	12310	-3.56	0.0	1.19	0.76	Brca1 Cbl Rnf7
384	GO:0006118 [6]: electron transport	5	5	196	287	12141	-3.56	0.0	0.7	0.45	Alox12e Cyba Cyp2j6 Lamc2 Pftk1
385	GO:0045934 [6]: negative regulation of nucleobase, nucleoside, nucleotide and nucleic acid metabolism	3	3	198	119	12309	-3.56	0.0	1.18	0.74	Bhlhb2 Foxp1 id3
386	GO:0015672 [7]: monovalent inorganic cation transport	2	2	199	222	12206	-3.57	0.0	0.13	0.09	Abcc9 Kcnj8
387	GO:0009888 [5]: histogenesis	2	2	199	59	12369	-3.59	0.0	1.37	0.83	Arc Mmp13
388	GO:0018193 [8]: peptidyl-amino acid modification	2	2	199	59	12369	-3.59	0.0	1.37	0.83	P4ha1 P4ha2
389	GO:0007229 [6]: integrin-mediated signaling pathway	2	2	199	59	12369	-3.59	0.0	1.37	0.83	Adam8 Adamts4
390	GO:0017015 [5]: regulation of transforming growth factor beta receptor signaling pathway	1	1	200	13	12415	-3.59	0.0	1.6	0.98	Prss11
391	GO:0019370 [9]: leukotriene biosynthesis	1	1	200	13	12415	-3.59	0.0	1.6	0.98	Alox12e
392	GO:0030278 [6]: regulation of ossification	1	1	200	13	12415	-3.59	0.0	1.6	0.98	Ank
393	GO:0046519 [8]: sphingoid metabolism	1	1	200	13	12415	-3.59	0.0	1.6	0.98	Cerk
394	GO:0001839 [6]: neural plate morphogenesis	1	1	200	13	12415	-3.59	0.0	1.6	0.98	Twist1
395	GO:0001841 [6]: neural tube formation	1	1	200	13	12415	-3.59	0.0	1.6	0.98	Twist1
396	GO:0001843 [6]: neural tube closure	1	1	200	13	12415	-3.59	0.0	1.6	0.98	Twist1
397	GO:0006469 [5]: negative regulation of protein kinase activity	1	1	200	13	12415	-3.59	0.0	1.6	0.98	Gadd45g
398	GO:0007005 [6]: mitochondrion organization and biogenesis	1	1	200	13	12415	-3.59	0.0	1.6	0.98	Pmaip1
399	GO:0007492 [6]: endoderm development	1	1	200	13	12415	-3.59	0.0	1.6	0.98	Arc
400	GO:0006631 [6]: fatty acid metabolism	3	3	198	122	12306	-3.59	0.0	1.14	0.74	Alox12e Degs1 Sah
401	GO:0042127 [5]: regulation of cell proliferation	3	3	198	126	12302	-3.62	0.0	1.09	0.7	Col18a1 Pmaip1 Slfn1
402	GO:0016358 [6]: dendrite morphogenesis	1	1	200	14	12414	-3.64	0.0	1.54	0.95	Igsf9
403	GO:0030595 [6]: immune cell chemotaxis	1	1	200	14	12414	-3.64	0.0	1.54	0.95	Fcer1g
404	GO:0042472 [6]: inner ear morphogenesis	1	1	200	14	12414	-3.64	0.0	1.54	0.95	Celsr1
405	GO:0043086 [4]: negative regulation of enzyme activity	1	1	200	14	12414	-3.64	0.0	1.54	0.95	Gadd45g
406	GO:0046850 [5]: regulation of bone remodeling	1	1	200	14	12414	-3.64	0.0	1.54	0.95	Ank
407	GO:0000096 [6]: sulfur amino acid metabolism	1	1	200	14	12414	-3.64	0.0	1.54	0.95	Hs3st3b1
408	GO:0006691 [8]: leukotriene metabolism	1	1	200	14	12414	-3.64	0.0	1.54	0.95	Alox12e
409	GO:0042742 [6]: defense response to bacteria	2	2	199	63	12365	-3.64	0.0	1.28	0.79	Defb1 Fcer1g
410	GO:0006486 [8]: protein amino acid glycosylation	2	2	199	64	12364	-3.66	0.0	1.26	0.78	B3gnt1 St3gal4
411	GO:0051243 [5]: negative regulation of cellular physiological process	3	3	198	133	12295	-3.67	0.0	1.0	0.65	Pmaip1 Rnf7 Slfn1
412	GO:0000278 [6]: mitotic cell cycle	3	3	198	133	12295	-3.67	0.0	1.0	0.65	2810406C15Rik Slfn1 Stag1
413	GO:0007017 [7]: microtubule-based process	3	3	198	135	12293	-3.68	0.0	0.98	0.64	Brca1 Cdca1 Tubb6
414	GO:0042475 [6]: odontogenesis (sensu Vertebrata)	1	1	200	15	12413	-3.68	0.0	1.48	0.91	Tnfrsf11b
415	GO:0042476 [5]: odontogenesis	1	1	200	15	12413	-3.68	0.0	1.48	0.91	Tnfrsf11b
416	GO:0042828 [6]: response to pathogen	1	1	200	15	12413	-3.68	0.0	1.48	0.91	Fcer1g
417	GO:0050900 [6]: immune cell migration	1	1	200	15	12413	-3.68	0.0	1.48	0.91	Fcer1g
418	GO:0001838 [5]: embryonic epithelial tube formation	1	1	200	15	12413	-3.68	0.0	1.48	0.91	Twist1
419	GO:0007032 [6]: endosome organization and biogenesis	1	1	200	15	12413	-3.68	0.0	1.48	0.91	Ehd1
420	GO:0007565 [5]: pregnancy	1	1	200	15	12413	-3.68	0.0	1.48	0.91	Lamb1-1
421	GO:0030003 [6]: cation homeostasis	2	2	199	66	12362	-3.69	0.0	1.22	0.77	Mt2 Pthlh
422	GO:0030705 [6]: cytoskeleton-dependent intracellular transport	2	2	199	66	12362	-3.69	0.0	1.22	0.77	Myo5a Tubb6
423	GO:0007218 [7]: neuropeptide signaling pathway	2	2	199	67	12361	-3.7	0.0	1.2	0.76	Adm Celsr1
424	GO:0009892 [5]: negative regulation of metabolism	3	3	198	139	12289	-3.7	0.0	0.93	0.62	Bhlhb2 Foxp1 id3
425	GO:0019226 [5]: transmission of nerve impulse	1	1	200	156	12272	-3.71	0.0	0.08	0.05	Gad1
426	GO:0006959 [5]: humoral immune response	1	1	200	155	12273	-3.71	0.0	0.08	0.05	Fcer1g
427	GO:0006968 [4]: cellular defense response	2	2	199	202	12226	-3.72	0.0	0.18	0.12	Fcer1g Gadd45g
428	GO:0051276 [6]: chromosome organization and biogenesis	3	3	198	236	12192	-3.72	0.0	0.31	0.22	Hmga1 Hmga2 Wrn
429	GO:0043085 [4]: positive regulation of enzyme activity	2	2	199	69	12359	-3.72	0.0	1.16	0.74	Gadd45g Rnf7
430	GO:0009101 [7]: glycoprotein biosynthesis	2	2	199	69	12359	-3.72	0.0	1.16	0.74	B3gnt1 St3gal4
431	GO:0009617 [6]: response to bacteria	2	2	199	70	12358	-3.73	0.0	1.14	0.74	Defb1 Fcer1g
432	GO:0050801 [4]: ion homeostasis	2	2	199	70	12358	-3.73	0.0	1.14	0.74	Mt2 Pthlh
433	GO:0006873 [5]: cell ion homeostasis	2	2	199	70	12358	-3.73	0.0	1.14	0.74	Mt2 Pthlh
434	GO:0007417 [6]: central nervous system development	2	2	199	70	12358	-3.73	0.0	1.14	0.74	Igf1r Nr2f2
435	GO:0007001 [7]: chromosome organization and biogenesis (sensu Eukaryota)	3	3	198	231	12197	-3.73	0.0	0.32	0.24	Hmga1 Hmga2 Wrn
436	GO:0050727 [6]: regulation of inflammatory response	1	1	200	16	12412	-3.73	0.0	1.43	0.87	Fcer1g
437	GO:0001763 [5]: branching morphogenesis	1	1	200	16	12412	-3.73	0.0	1.43	0.87	Lama5
438	GO:0001894 [4]: tissue homeostasis	1	1	200	16	12412	-3.73	0.0	1.43	0.87	Pthlh
439	GO:0006974 [5]: response to DNA damage stimulus	3	3	198	146	12282	-3.74	0.0	0.86	0.57	Brca1 Ifi204 Pmaip1
440	GO:0007264 [6]: small GTPase mediated signal transduction	2	2	199	194	12234	-3.76	0.0	0.2	0.13	1700093E07Rik Rab32
441	GO:0009719 [4]: response to endogenous stimulus	3	3	198	151	12277	-3.76	0.0	0.81	0.53	Brca1 Ifi204 Pmaip1
442	GO:0030855 [4]: epithelial cell differentiation	1	1	200	17	12411	-3.77	0.0	1.38	0.83	Pthlh
443	GO:0007612 [4]: learning	1	1	200	17	12411	-3.77	0.0	1.38	0.83	Ptn
444	GO:0008217 [5]: regulation of blood pressure	1	1	200	17	12411	-3.77	0.0	1.38	0.83	Kng1
445	GO:0051246 [5]: regulation of protein metabolism	2	2	199	74	12354	-3.78	0.0	1.07	0.7	Clec7a Fcer1g
446	GO:0009100 [7]: glycoprotein metabolism	2	2	199	74	12354	-3.78	0.0	1.07	0.7	B3gnt1 St3gal4
447	GO:0006066 [5]: alcohol metabolism	3	3	198	164	12264	-3.79	0.0	0.7	0.45	Ch25h Fdft1 Moxd1
448	GO:0006725 [5]: aromatic compound metabolism	2	2	199	76	12352	-3.8	0.0	1.04	0.67	Moxd1 Mthfd2
449	GO:0009880 [4]: embryonic pattern specification	1	1	200	18	12410	-3.81	0.0	1.34	0.82	Efnb1
450	GO:0016331 [5]: morphogenesis of embryonic epithelium	1	1	200	18	12410	-3.81	0.0	1.34	0.82	Twist1
451	GO:0030509 [9]: BMP signaling pathway	1	1	200	18	12410	-3.81	0.0	1.34	0.82	Prss11
452	GO:0006720 [6]: isoprenoid metabolism	1	1	200	18	12410	-3.81	0.0	1.34	0.82	Fdft1
453	GO:0006937 [4]: regulation of muscle contraction	1	1	200	18	12410	-3.81	0.0	1.34	0.82	Cald1
454	GO:0007059 [7]: chromosome segregation	1	1	200	18	12410	-3.81	0.0	1.34	0.82	Stag1
455	GO:0009116 [6]: nucleoside metabolism	1	1	200	18	12410	-3.81	0.0	1.34	0.82	Upp1
456	GO:0009166 [6]: nucleotide catabolism	1	1	200	18	12410	-3.81	0.0	1.34	0.82	Upp1
457	GO:0045892 [8]: negative regulation of transcription, DNA-dependent	2	2	199	77	12351	-3.81	0.0	1.02	0.67	Bhlhb2 id3
458	GO:0050776 [5]: regulation of immune response	2	2	199	77	12351	-3.81	0.0	1.02	0.67	Clec7a Fcer1g
459	GO:0007268 [6]: synaptic transmission	1	1	200	141	12287	-3.84	0.0	0.11	0.06	Gad1
460	GO:0046456 [8]: icosanoid biosynthesis	1	1	200	19	12409	-3.85	0.0	1.29	0.79	Alox12e
461	GO:0006874 [8]: calcium ion homeostasis	1	1	200	19	12409	-3.85	0.0	1.29	0.79	Pthlh
462	GO:0007185 [7]: transmembrane receptor protein tyrosine phosphatase signaling pathway	1	1	200	19	12409	-3.85	0.0	1.29	0.79	Ptprs
463	GO:0007223 [7]: frizzled-2 signaling pathway	1	1	200	19	12409	-3.85	0.0	1.29	0.79	Wnt10a
464	GO:0019725 [4]: cell homeostasis	2	2	199	83	12345	-3.86	0.0	0.93	0.62	Mt2 Pthlh
465	GO:0042133 [5]: neurotransmitter metabolism	1	1	200	20	12408	-3.87	0.0	1.25	0.78	Gad1
466	GO:0042471 [5]: ear morphogenesis	1	1	200	20	12408	-3.87	0.0	1.25	0.78	Celsr1
467	GO:0000723 [8]: telomere maintenance	1	1	200	20	12408	-3.87	0.0	1.25	0.78	Wrn
468	GO:0006695 [8]: cholesterol biosynthesis	1	1	200	20	12408	-3.87	0.0	1.25	0.78	Fdft1
469	GO:0009064 [7]: glutamine family amino acid metabolism	1	1	200	20	12408	-3.87	0.0	1.25	0.78	Glul
470	GO:0009795 [4]: embryonic morphogenesis	2	2	199	88	12340	-3.9	0.0	0.87	0.58	Celsr1 Twist1
471	GO:0007067 [8]: mitosis	2	2	199	88	12340	-3.9	0.0	0.87	0.58	2810406C15Rik Stag1
472	GO:0006323 [6]: DNA packaging	2	2	199	164	12264	-3.9	0.0	0.29	0.21	Hmga1 Hmga2
473	GO:0000087 [7]: M phase of mitotic cell cycle	2	2	199	89	12339	-3.91	0.0	0.85	0.57	2810406C15Rik Stag1
474	GO:0016485 [8]: protein processing	1	1	200	21	12407	-3.91	0.0	1.21	0.77	Cpe
475	GO:0019884 [6]: antigen presentation, exogenous antigen	1	1	200	21	12407	-3.91	0.0	1.21	0.77	Fcer1g
476	GO:0030217 [5]: T-cell differentiation	1	1	200	21	12407	-3.91	0.0	1.21	0.77	Gadd45g
477	GO:0048469 [4]: cell maturation	1	1	200	21	12407	-3.91	0.0	1.21	0.77	Qk
478	GO:0006807 [4]: nitrogen compound metabolism	1	1	200	21	12407	-3.91	0.0	1.21	0.77	Glul
479	GO:0007515 [5]: lymph gland development	1	1	200	21	12407	-3.91	0.0	1.21	0.77	Cxcl13
480	GO:0006260 [6]: DNA replication	2	2	199	92	12336	-3.93	0.0	0.81	0.54	Ccne2 Mcm3
481	GO:0016126 [7]: sterol biosynthesis	1	1	200	22	12406	-3.93	0.0	1.18	0.74	Fdft1
482	GO:0030900 [8]: forebrain development	1	1	200	22	12406	-3.93	0.0	1.18	0.74	Nr2f2
483	GO:0019953 [4]: sexual reproduction	2	2	199	154	12274	-3.94	0.0	0.34	0.24	Hmga1 Qk
484	GO:0000003 [3]: reproduction	2	2	199	154	12274	-3.94	0.0	0.34	0.24	Hmga1 Qk
485	GO:0046649 [6]: lymphocyte activation	2	2	199	96	12332	-3.95	0.0	0.77	0.5	Gadd45g Rgs1
486	GO:0048232 [6]: male gamete generation	2	2	199	98	12330	-3.95	0.0	0.75	0.48	Hmga1 Qk
487	GO:0007283 [7]: spermatogenesis	2	2	199	98	12330	-3.95	0.0	0.75	0.48	Hmga1 Qk
488	GO:0043037 [7]: translation	2	2	199	152	12276	-3.96	0.0	0.35	0.25	Eif3s6 Lama5
489	GO:0019439 [6]: aromatic compound catabolism	1	1	200	23	12405	-3.96	0.0	1.14	0.74	Moxd1
490	GO:0019835 [5]: cytolysis	1	1	200	23	12405	-3.96	0.0	1.14	0.74	Gzme
491	GO:0006690 [7]: icosanoid metabolism	1	1	200	23	12405	-3.96	0.0	1.14	0.74	Alox12e
492	GO:0006919 [6]: caspase activation	1	1	200	23	12405	-3.96	0.0	1.14	0.74	Rnf7
493	GO:0007050 [7]: cell cycle arrest	1	1	200	23	12405	-3.96	0.0	1.14	0.74	Slfn1
494	GO:0006281 [6]: DNA repair	1	1	200	127	12301	-3.96	0.0	0.14	0.09	Brca1
495	GO:0050790 [3]: regulation of enzyme activity	2	2	199	100	12328	-3.96	0.0	0.72	0.47	Gadd45g Rnf7
496	GO:0008202 [6]: steroid metabolism	2	2	199	103	12325	-3.97	0.0	0.69	0.45	Ch25h Fdft1
497	GO:0009117 [6]: nucleotide metabolism	2	2	199	146	12282	-3.97	0.0	0.38	0.27	Enpp2 Upp1
498	GO:0045321 [5]: immune cell activation	2	2	199	105	12323	-3.97	0.0	0.67	0.45	Gadd45g Rgs1
499	GO:0001775 [4]: cell activation	2	2	199	106	12322	-3.98	0.0	0.66	0.45	Gadd45g Rgs1
500	GO:0006732 [6]: coenzyme metabolism	2	2	199	107	12321	-3.98	0.0	0.65	0.44	Mthfd2 Pdk4
501	GO:0030155 [4]: regulation of cell adhesion	1	1	200	24	12404	-3.99	0.0	1.11	0.72	Lama5
502	GO:0043280 [5]: positive regulation of caspase activity	1	1	200	24	12404	-3.99	0.0	1.11	0.72	Rnf7
503	GO:0043281 [4]: regulation of caspase activity	1	1	200	24	12404	-3.99	0.0	1.11	0.72	Rnf7
504	GO:0000082 [7]: G1/S transition of mitotic cell cycle	1	1	200	24	12404	-3.99	0.0	1.11	0.72	Slfn1
505	GO:0007200 [7]: G-protein signaling, coupled to IP3 second messenger (phospholipase C activating)	1	1	200	24	12404	-3.99	0.0	1.11	0.72	Cerk
506	GO:0007389 [3]: pattern specification	2	2	199	132	12296	-3.99	0.0	0.46	0.32	Arc Efnb1
507	GO:0042592 [3]: homeostasis	2	2	199	119	12309	-4.0	0.0	0.55	0.38	Mt2 Pthlh
508	GO:0007243 [6]: protein kinase cascade	2	2	199	121	12307	-4.0	0.0	0.53	0.37	Gadd45g Irak1bp1
509	GO:0006813 [8]: potassium ion transport	2	2	199	122	12306	-4.0	0.0	0.53	0.37	Abcc9 Kcnj8
510	GO:0009893 [5]: positive regulation of metabolism	2	2	199	129	12299	-4.0	0.0	0.48	0.33	Clec7a Fcer1g
511	GO:0007276 [5]: gametogenesis	2	2	199	129	12299	-4.0	0.0	0.48	0.33	Hmga1 Qk
512	GO:0000280 [7]: nuclear division	2	2	199	128	12300	-4.0	0.0	0.48	0.33	2810406C15Rik Stag1
513	GO:0051186 [5]: cofactor metabolism	2	2	199	127	12301	-4.0	0.0	0.49	0.34	Mthfd2 Pdk4
514	GO:0006665 [7]: sphingolipid metabolism	1	1	200	25	12403	-4.01	0.0	1.07	0.7	Cerk
515	GO:0016044 [5]: membrane organization and biogenesis	1	1	200	26	12402	-4.03	0.0	1.04	0.68	Pmaip1
516	GO:0006979 [5]: response to oxidative stress	1	1	200	26	12402	-4.03	0.0	1.04	0.68	Gpx2
517	GO:0007249 [7]: I-kappaB kinase/NF-kappaB cascade	1	1	200	26	12402	-4.03	0.0	1.04	0.68	Irak1bp1
518	GO:0030326 [6]: embryonic limb morphogenesis	1	1	200	27	12401	-4.05	0.0	1.02	0.67	Twist1
519	GO:0035113 [5]: embryonic appendage morphogenesis	1	1	200	27	12401	-4.05	0.0	1.02	0.67	Twist1
520	GO:0046916 [8]: transition metal ion homeostasis	1	1	200	27	12401	-4.05	0.0	1.02	0.67	Mt2
521	GO:0007611 [3]: learning and/or memory	1	1	200	27	12401	-4.05	0.0	1.02	0.67	Ptn
522	GO:0015980 [6]: energy derivation by oxidation of organic compounds	1	1	200	115	12313	-4.06	0.0	0.17	0.11	Pygl
523	GO:0005977 [8]: glycogen metabolism	1	1	200	28	12400	-4.07	0.0	0.99	0.65	Pygl
524	GO:0006073 [7]: glucan metabolism	1	1	200	28	12400	-4.07	0.0	0.99	0.65	Pygl
525	GO:0007422 [6]: peripheral nervous system development	1	1	200	28	12400	-4.07	0.0	0.99	0.65	Ngfb
526	GO:0015674 [7]: di-, tri-valent inorganic cation transport	1	1	200	114	12314	-4.08	0.0	0.17	0.11	Trpv6
527	GO:0035107 [4]: appendage morphogenesis	1	1	200	29	12399	-4.09	0.0	0.96	0.64	Twist1
528	GO:0035108 [5]: limb morphogenesis	1	1	200	29	12399	-4.09	0.0	0.96	0.64	Twist1
529	GO:0048015 [7]: phosphoinositide-mediated signaling	1	1	200	29	12399	-4.09	0.0	0.96	0.64	Cerk
530	GO:0009968 [5]: negative regulation of signal transduction	1	1	200	30	12398	-4.11	0.0	0.94	0.62	Prss11
531	GO:0006730 [5]: one-carbon compound metabolism	1	1	200	30	12398	-4.11	0.0	0.94	0.62	Mthfd2
532	GO:0007254 [8]: JNK cascade	1	1	200	30	12398	-4.11	0.0	0.94	0.62	Gadd45g
533	GO:0000910 [5]: cytokinesis	1	1	200	109	12319	-4.11	0.0	0.19	0.13	Ccne2
534	GO:0030097 [5]: hemopoiesis	1	1	200	108	12320	-4.12	0.0	0.19	0.13	Gadd45g
535	GO:0045860 [5]: positive regulation of protein kinase activity	1	1	200	31	12397	-4.12	0.0	0.91	0.61	Gadd45g
536	GO:0006112 [7]: energy reserve metabolism	1	1	200	31	12397	-4.12	0.0	0.91	0.61	Pygl
537	GO:0044264 [6]: cellular polysaccharide metabolism	1	1	200	32	12396	-4.14	0.0	0.89	0.59	Pygl
538	GO:0008652 [7]: amino acid biosynthesis	1	1	200	32	12396	-4.14	0.0	0.89	0.59	Glul
539	GO:0048066 [3]: pigmentation	1	1	200	33	12395	-4.15	0.0	0.87	0.58	Myo5a
540	GO:0007015 [9]: actin filament organization	1	1	200	33	12395	-4.15	0.0	0.87	0.58	Dbn1
541	GO:0005976 [5]: polysaccharide metabolism	1	1	200	34	12394	-4.17	0.0	0.84	0.56	Pygl
542	GO:0016311 [7]: dephosphorylation	1	1	200	99	12329	-4.17	0.0	0.22	0.16	Ptprs
543	GO:0006470 [8]: protein amino acid dephosphorylation	1	1	200	97	12331	-4.18	0.0	0.23	0.16	Ptprs
544	GO:0048511 [3]: rhythmic process	1	1	200	38	12390	-4.2	0.0	0.76	0.5	Ccrn4l
545	GO:0009063 [7]: amino acid catabolism	1	1	200	38	12390	-4.2	0.0	0.76	0.5	Aspa
546	GO:0009966 [4]: regulation of signal transduction	1	1	200	91	12337	-4.22	0.0	0.26	0.19	Prss11
547	GO:0009952 [4]: anterior/posterior pattern formation	1	1	200	39	12389	-4.22	0.0	0.75	0.48	Arc
548	GO:0006445 [7]: regulation of translation	1	1	200	40	12388	-4.22	0.0	0.73	0.47	Eif3s6
549	GO:0006576 [6]: biogenic amine metabolism	1	1	200	40	12388	-4.22	0.0	0.73	0.47	Moxd1
550	GO:0040029 [3]: regulation of gene expression, epigenetic	1	1	200	41	12387	-4.23	0.0	0.71	0.46	Brca1
551	GO:0006752 [7]: group transfer coenzyme metabolism	1	1	200	41	12387	-4.23	0.0	0.71	0.46	Mthfd2
552	GO:0016055 [6]: Wnt receptor signaling pathway	1	1	200	86	12342	-4.24	0.0	0.28	0.2	Wnt10a
553	GO:0050817 [3]: coagulation	1	1	200	43	12385	-4.25	0.0	0.68	0.45	Kng1
554	GO:0006986 [5]: response to unfolded protein	1	1	200	43	12385	-4.25	0.0	0.68	0.45	Hspa14
555	GO:0007596 [4]: blood coagulation	1	1	200	43	12385	-4.25	0.0	0.68	0.45	Kng1
556	GO:0009314 [6]: response to radiation	1	1	200	43	12385	-4.25	0.0	0.68	0.45	Pmaip1
557	GO:0042445 [5]: hormone metabolism	1	1	200	42	12386	-4.25	0.0	0.7	0.45	Cpe
558	GO:0042113 [7]: B-cell activation	1	1	200	44	12384	-4.25	0.0	0.66	0.45	Rgs1
559	GO:0051170 [7]: nuclear import	1	1	200	44	12384	-4.25	0.0	0.66	0.45	Tnpo1
560	GO:0006606 [7]: protein-nucleus import	1	1	200	44	12384	-4.25	0.0	0.66	0.45	Tnpo1
561	GO:0019932 [6]: second-messenger-mediated signaling	1	1	200	82	12346	-4.26	0.0	0.31	0.22	Cerk
562	GO:0045859 [4]: regulation of protein kinase activity	1	1	200	46	12382	-4.27	0.0	0.63	0.43	Gadd45g
563	GO:0009310 [6]: amine catabolism	1	1	200	46	12382	-4.27	0.0	0.63	0.43	Aspa
564	GO:0006643 [6]: membrane lipid metabolism	1	1	200	79	12349	-4.27	0.0	0.32	0.24	Cerk
565	GO:0006913 [6]: nucleocytoplasmic transport	1	1	200	79	12349	-4.27	0.0	0.32	0.24	Tnpo1
566	GO:0001505 [7]: regulation of neurotransmitter levels	1	1	200	45	12383	-4.27	0.0	0.65	0.44	Gad1
567	GO:0007599 [5]: hemostasis	1	1	200	45	12383	-4.27	0.0	0.65	0.44	Kng1
568	GO:0030098 [4]: lymphocyte differentiation	1	1	200	47	12381	-4.27	0.0	0.62	0.42	Gadd45g
569	GO:0042110 [7]: T-cell activation	1	1	200	47	12381	-4.27	0.0	0.62	0.42	Gadd45g
570	GO:0008284 [6]: positive regulation of cell proliferation	1	1	200	47	12381	-4.27	0.0	0.62	0.42	Col18a1
571	GO:0006816 [8]: calcium ion transport	1	1	200	77	12351	-4.27	0.0	0.34	0.24	Trpv6
572	GO:0017038 [6]: protein import	1	1	200	48	12380	-4.28	0.0	0.61	0.42	Tnpo1
573	GO:0006790 [5]: sulfur metabolism	1	1	200	48	12380	-4.28	0.0	0.61	0.42	Hs3st3b1
574	GO:0009309 [6]: amine biosynthesis	1	1	200	48	12380	-4.28	0.0	0.61	0.42	Glul
575	GO:0045786 [7]: negative regulation of cell cycle	1	1	200	49	12379	-4.28	0.0	0.59	0.41	Brca1
576	GO:0050878 [4]: regulation of body fluids	1	1	200	49	12379	-4.28	0.0	0.59	0.41	Kng1
577	GO:0051188 [6]: cofactor biosynthesis	1	1	200	72	12356	-4.28	0.0	0.37	0.27	Mthfd2
578	GO:0007179 [8]: transforming growth factor beta receptor signaling pathway	1	1	200	52	12376	-4.28	0.0	0.56	0.38	Prss11
579	GO:0006916 [8]: anti-apoptosis	1	1	200	50	12378	-4.29	0.0	0.58	0.4	Rnf7
580	GO:0050879 [4]: organismal movement	1	1	200	71	12357	-4.29	0.0	0.38	0.27	Rdh10
581	GO:0015849 [5]: organic acid transport	1	1	200	53	12375	-4.29	0.0	0.54	0.38	Slc1a5
582	GO:0016064 [6]: humoral defense mechanism (sensu Vertebrata)	1	1	200	53	12375	-4.29	0.0	0.54	0.38	Fcer1g
583	GO:0046942 [6]: carboxylic acid transport	1	1	200	53	12375	-4.29	0.0	0.54	0.38	Slc1a5
584	GO:0006694 [7]: steroid biosynthesis	1	1	200	53	12375	-4.29	0.0	0.54	0.38	Fdft1
585	GO:0050881 [5]: musculoskeletal movement	1	1	200	70	12358	-4.29	0.0	0.38	0.27	Rdh10
586	GO:0050885 [6]: regulation of balance	1	1	200	70	12358	-4.29	0.0	0.38	0.27	Rdh10
587	GO:0050953 [6]: sensory perception of light	1	1	200	70	12358	-4.29	0.0	0.38	0.27	Rdh10
588	GO:0050957 [6]: equilibrioception	1	1	200	70	12358	-4.29	0.0	0.38	0.27	Rdh10
589	GO:0000165 [7]: MAPKKK cascade	1	1	200	70	12358	-4.29	0.0	0.38	0.27	Gadd45g
590	GO:0007601 [7]: visual perception	1	1	200	70	12358	-4.29	0.0	0.38	0.27	Rdh10
591	GO:0006869 [5]: lipid transport	1	1	200	51	12377	-4.29	0.0	0.57	0.39	Gltp
592	GO:0007156 [6]: homophilic cell adhesion	1	1	200	69	12359	-4.29	0.0	0.39	0.27	Celsr1
593	GO:0007160 [5]: cell-matrix adhesion	1	1	200	54	12374	-4.3	0.0	0.53	0.37	Epdr2
594	GO:0016042 [5]: lipid catabolism	1	1	200	68	12360	-4.3	0.0	0.4	0.28	Pla2g7
595	GO:0043069 [6]: negative regulation of programmed cell death	1	1	200	67	12361	-4.3	0.0	0.41	0.28	Rnf7
596	GO:0051169 [6]: nuclear transport	1	1	200	67	12361	-4.3	0.0	0.41	0.28	Tnpo1
597	GO:0043066 [7]: negative regulation of apoptosis	1	1	200	66	12362	-4.3	0.0	0.42	0.29	Rnf7
598	GO:0019882 [5]: antigen presentation	1	1	200	55	12373	-4.3	0.0	0.52	0.36	Fcer1g
599	GO:0007018 [7]: microtubule-based movement	1	1	200	65	12363	-4.3	0.0	0.42	0.29	Tubb6
600	GO:0007178 [7]: transmembrane receptor protein serine/threonine kinase signaling pathway	1	1	200	61	12367	-4.3	0.0	0.46	0.32	Prss11
601	GO:0000122 [9]: negative regulation of transcription from Pol II promoter	1	1	200	63	12365	-4.3	0.0	0.44	0.31	id3
602	GO:0007507 [5]: heart development	1	1	200	63	12365	-4.3	0.0	0.44	0.31	id3
603	GO:0009108 [7]: coenzyme biosynthesis	1	1	200	63	12365	-4.3	0.0	0.44	0.31	Mthfd2
