# Supplementary material for: A genomic analysis of mouse models of breast cancer reveals molecular features of mouse models and relationships to human breast cancer
Source: Breast Cancer Res. 2014 Jun 5;16(3):R59. doi: 10.1186/bcr3672 (PMC4078930; doi:10.1186/bcr3672)
Supplement: Additional file 2 — Fold change values organized by mouse tumor model type comparing the mouse model to all other types of mouse models. [file bcr3672-S2.zip › Additional_file_2/PyMT_SAM/AdditionalFile51_PyMT_SAM/DownregulatedGenesgather_kegg_121102.txt]

#	Annotation	Total Genes With Ann	Your Genes (With Ann)	Your Genes (No Ann)	Genome (With Ann)	Genome (No Ann)	ln(Bayes factor)	neg ln(p value)	FE: neg ln(p value)	FE: neg ln(FDR)	Genes
1	path:mmu04060: Cytokine-cytokine receptor interaction	13	13	45	227	2234	2.34	6.6	6.02	2.13	Ccl12 Ccl4 Csf2rb1 Cxcl1 Cxcl10 Cxcl13 Cxcl2 Cxcl5 Il23a Il2rg Il4ra Tnfrsf11b Tnfsf9
2	path:mmu04080: Neuroactive ligand-receptor interaction	1	1	57	277	2184	0.81	4.88	0.0	0.0	Fpr-rs2
3	path:mmu04512: ECM-receptor interaction	5	5	53	79	2382	-0.56	0.0	3.17	0.68	Col4a2 Lama5 Lamb1-1 Lamc2 Sdc1
4	path:mmu00480: Glutathione metabolism	3	3	55	33	2428	-0.83	0.0	3.03	0.68	Gpx2 Gstm1 Gsto1
5	path:mmu00330: Arginine and proline metabolism	3	3	55	34	2427	-0.89	0.0	2.96	0.68	Loxl3 P4ha1 P4ha2
6	path:mmu00550: Peptidoglycan biosynthesis	1	1	57	1	2460	-0.95	0.0	3.09	0.68	Glul
7	path:mmu00251: Glutamate metabolism	2	2	56	17	2444	-1.25	0.0	2.67	0.57	Gad1 Glul
8	path:mmu00760: Nicotinate and nicotinamide metabolism	3	3	55	48	2413	-1.56	0.0	2.2	0.4	Bst1 Cd38 Enpp2
9	path:mmu00900: Terpenoid biosynthesis	1	1	57	4	2457	-1.8	0.0	2.21	0.4	Fdft1
10	path:mmu04010: MAPK signaling pathway	3	3	55	228	2233	-1.93	0.0	0.09	0.07	Gadd45g Mef2c Ngfb
11	path:mmu00500: Starch and sucrose metabolism	2	2	56	28	2433	-1.94	0.0	1.89	0.4	Enpp2 Pygl
12	path:mmu00430: Taurine and hypotaurine metabolism	1	1	57	5	2456	-1.96	0.0	2.04	0.4	Gad1
13	path:mmu04610: Complement and coagulation cascades	3	3	55	65	2396	-2.06	0.0	1.59	0.4	Kng1 Plat Plaur
14	path:mmu00600: Glycosphingolipid metabolism	2	2	56	32	2429	-2.1	0.0	1.7	0.4	Cerk Degs1
15	path:mmu04510: Focal adhesion	5	5	53	209	2252	-2.37	0.0	0.59	0.21	Col4a2 Igf1r Lama5 Lamb1-1 Lamc2
16	path:mmu00630: Glyoxylate and dicarboxylate metabolism	1	1	57	9	2452	-2.38	0.0	1.57	0.4	Mthfd2
17	path:mmu00040: Pentose and glucuronate interconversions	1	1	57	10	2451	-2.45	0.0	1.49	0.4	Akr1b8
18	path:mmu05060: Prion disease	1	1	57	10	2451	-2.45	0.0	1.49	0.4	Lamb1-1
19	path:mmu04020: Calcium signaling pathway	4	4	54	177	2284	-2.46	0.0	0.5	0.21	Bst1 Cd38 Nfkbie Pygl
20	path:mmu00740: Riboflavin metabolism	1	1	57	11	2450	-2.52	0.0	1.41	0.4	Enpp2
21	path:mmu04910: Insulin signaling pathway	2	2	56	131	2330	-2.55	0.0	0.2	0.12	Cbl Pygl
22	path:mmu00670: One carbon pool by folate	1	1	57	12	2449	-2.57	0.0	1.34	0.4	Mthfd2
23	path:mmu04710: Circadian rhythm	1	1	57	12	2449	-2.57	0.0	1.34	0.4	Bhlhb2
24	path:mmu04310: Wnt signaling pathway	3	3	55	138	2323	-2.59	0.0	0.45	0.21	Fosl1 Nkd2 Wnt10a
25	path:mmu00910: Nitrogen metabolism	1	1	57	13	2448	-2.62	0.0	1.28	0.4	Glul
26	path:mmu00240: Pyrimidine metabolism	2	2	56	64	2397	-2.71	0.0	0.79	0.21	Dck Upp1
27	path:mmu00100: Biosynthesis of steroids	1	1	57	15	2446	-2.71	0.0	1.17	0.4	Fdft1
28	path:mmu00770: Pantothenate and CoA biosynthesis	1	1	57	15	2446	-2.71	0.0	1.17	0.4	Enpp2
29	path:mmu00230: Purine metabolism	2	2	56	106	2355	-2.72	0.0	0.33	0.2	Dck Enpp2
30	path:mmu00410: beta-Alanine metabolism	1	1	57	16	2445	-2.75	0.0	1.12	0.4	Gad1
31	path:mmu00602: Blood group glycolipid biosynthesis-neolactoseries	1	1	57	16	2445	-2.75	0.0	1.12	0.4	B3gnt1
32	path:mmu05020: Parkinson's disease	1	1	57	16	2445	-2.75	0.0	1.12	0.4	Stx1a
33	path:mmu04620: Toll-like receptor signaling pathway	2	2	56	92	2369	-2.77	0.0	0.44	0.21	Ccl4 Cxcl10
34	path:mmu04210: Apoptosis	2	2	56	87	2374	-2.78	0.0	0.49	0.21	Csf2rb1 Ngfb
35	path:mmu04540: Gap junction	1	1	57	83	2378	-2.78	0.0	0.15	0.11	Prkg2
36	path:mmu00252: Alanine and aspartate metabolism	1	1	57	18	2443	-2.81	0.0	1.03	0.35	Gad1
37	path:mmu00380: Tryptophan metabolism	1	1	57	74	2387	-2.88	0.0	0.19	0.12	Cyp2j6
38	path:mmu04520: Adherens junction	1	1	57	73	2388	-2.89	0.0	0.19	0.12	Igf1r
39	path:mmu00052: Galactose metabolism	1	1	57	25	2436	-2.97	0.0	0.79	0.21	Akr1b8
40	path:mmu00532: Chondroitin / Heparan sulfate biosynthesis	1	1	57	27	2434	-3.0	0.0	0.73	0.21	Hs3st1
41	path:mmu00590: Prostaglandin and leukotriene metabolism	1	1	57	32	2429	-3.04	0.0	0.62	0.21	Alox12e
42	path:mmu00620: Pyruvate metabolism	1	1	57	32	2429	-3.04	0.0	0.62	0.21	Akr1b8
43	path:mmu00071: Fatty acid metabolism	1	1	57	53	2408	-3.05	0.0	0.33	0.2	Cyp2j6
44	path:mmu00564: Glycerophospholipid metabolism	1	1	57	52	2409	-3.05	0.0	0.34	0.2	Pla2g7
45	path:mmu00561: Glycerolipid metabolism	1	1	57	34	2427	-3.05	0.0	0.58	0.21	Akr1b8
46	path:mmu04340: Hedgehog signaling pathway	1	1	57	50	2411	-3.06	0.0	0.36	0.2	Wnt10a
47	path:mmu00650: Butanoate metabolism	1	1	57	36	2425	-3.06	0.0	0.54	0.21	Gad1
48	path:mmu00051: Fructose and mannose metabolism	1	1	57	37	2424	-3.07	0.0	0.53	0.21	Akr1b8
49	path:mmu00361: gamma-Hexachlorocyclohexane degradation	1	1	57	38	2423	-3.07	0.0	0.51	0.21	Cyp2j6
