# Supplementary material for: A genomic analysis of mouse models of breast cancer reveals molecular features of mouse models and relationships to human breast cancer
Source: Breast Cancer Res. 2014 Jun 5;16(3):R59. doi: 10.1186/bcr3672 (PMC4078930; doi:10.1186/bcr3672)
Supplement: Additional file 2 — Fold change values organized by mouse tumor model type comparing the mouse model to all other types of mouse models. [file bcr3672-S2.zip › Additional_file_2/PyMT_SAM/AdditionalFile51_PyMT_SAM/DownregulatedGenesgather_transfac_121102.txt]

#	Annotation	Total Genes With Ann	Your Genes (With Ann)	Your Genes (No Ann)	Genome (With Ann)	Genome (No Ann)	ln(Bayes factor)	neg ln(p value)	FE: neg ln(p value)	FE: neg ln(FDR)	Genes
1	V$SP3_Q3	190	190	44	10523	5414	10.34	11.93	15.22	9.4	1700013H19Rik 2810013E07Rik 5830472H07Rik Abcc9 Actg2 Adam8 Adamts4 Adm Akr1b8 Alox12e Ankrd1 Arc Areg Arl6ip6 B3gnt1 BC014699 BC018371 Bhlhb2 Bnip3 Bok Brca1 Bst1 Cbl Ccl12 Ccl4 Ccne2 Cd38 Cdca1 Celsr1 Cerk Ch25h Ckap4 Clec4e Clec4n Col18a1 Col4a2 Coro1c Cpe Crim1 Cxcl1 Cxcl13 Cxcl2 Cxcl5 Cyba Cyp2j6 Dbn1 Dck Defb1 Degs1 Dock5 Dpysl3 E430036I04Rik Ecm1 Efnb1 Efnb2 Eif2c2 Eif3s6 Elk3 Emb Emp3 Enp…
2	V$MAZR_01: MAZ related factor	129	129	105	6583	9354	6.4	10.42	11.03	5.91	1700013H19Rik 5830472H07Rik Adamts4 Akr1b8 Alox12e Areg Arl6ip6 B3gnt1 BC018371 Bcar3 Bhlhb2 Bnc1 Bnip3 Bok Bst1 Ccl12 Ccne2 Celsr1 Cerk Ch25h Ckap4 Col18a1 Coro1c Csf2rb1 Cxcl1 Cxcl2 D10Ertd718e Dbn1 Dck Dpysl3 E430036I04Rik Ecm1 Efnb1 Efnb2 Ehd1 Elk3 Emb Enpp2 Eps8 Fosl1 Foxq1 Gadd45g Gltp Glul Gpc1 Gprc5b Gpx2 Has2 Hif1a Hmga1 Hmga2 Hs3st3b1 Id4 Igf1r Igfbp3 Igsf9 Il2rg Il4ra Irak1bp1 Kcnj8 Kl…
3	V$CREL_01: c-Rel	196	196	38	11564	4373	5.29	9.25	10.06	5.34	1700013H19Rik 2810013E07Rik Abcb1b Abcc9 Actg2 Adam8 Adamdec1 Adamts4 Adm Akr1b8 Alox12e Ank Ankrd1 Areg Arl6ip6 B3gnt1 BC014699 BC018371 BC053440 Bcar3 Bhlhb2 Bnc1 Bnip3 Bok Bst1 Ccl12 Ccl4 Ccrn4l Cd38 Ch25h Chi3l3 Ckap4 Clec4e Clec4n Clec7a Col18a1 Coro1c Cpe Crim1 Csf2rb1 Cxcl1 Cxcl13 Cxcl2 Cxcl5 Cyba Cyp2j6 D10Ertd718e Defb1 Dock5 Dpysl3 E430036I04Rik Ecm1 Efnb1 Efnb2 Ehd1 Eif2c2 Eif3s6 Elf3 …
4	V$SREBP1_Q6	105	105	129	5245	10692	4.6	8.56	9.18	4.75	1700013H19Rik 5830472H07Rik Abcb1b Abcc9 Adm Akr1b8 Arl6ip6 BC014699 BC018371 BC053440 Bcar3 Bnip3 Brca1 Ccl4 Cerk Ch25h Clec4e Col18a1 Coro1c Cxcl1 Dbn1 Dck Degs1 Dpysl3 Efnb1 Elf3 Elk3 Emp3 Fosl1 Foxp1 Fscn1 Gad1 Gadd45g Gbp1 Gjb3 Gltp Gpx2 Gsto1 Hbegf Hif1a Hmga2 Hs3st1 Igsf9 Il1rn Il23a Il4ra Kcnj8 Mcm3 Mef2c Mmp13 Moxd1 Ms4a4c Msln Mt2 Myo5a Nfil3 Nfkbie Ngfb Nkd2 Nppb Nr2f2 Olfm1 P4ha1 Parp…
5	V$HFH3_01: HFH-3 (HNF3/fork head homolog 3)	81	81	153	7470	8467	4.54	8.43	0.0	0.0	1700013H19Rik 2810013E07Rik Actg2 Adam8 Adamdec1 Akr1b8 Alox12e Ank Ankrd1 Bcar3 Bok Brca1 Bst1 C430014D17Rik Cd38 Cdca1 Clec4e Cxcl1 Cxcl13 Cxcl5 Cyp2j6 Defb1 Ecm1 Efnb1 Elf3 Enpp2 Foxq1 Fpr-rs2 Gad1 Gbp1 Gjb3 Gjb4 Glg1 Glul Gpx2 Gstm1 Has2 Hif1a Hs3st3a1 Igfbp3 Il2rg Irak1bp1 Klf4 Lama5 Lamc2 Mest Mmp13 Moxd1 Mpa2 Ms4a6d Nfil3 Nmd3 Nr2f2 Pdk1 Pdlim2 Pftk1 Pkp1 Pla2g7 Ptn Pygl Qk Recql Rnf7 Rsnl…
6	V$FOXJ2_01: fork head box J 2	86	86	148	7804	8133	4.44	8.37	0.0	0.0	1700013H19Rik 2810013E07Rik Actg2 Adam8 Adamdec1 Akr1b8 Alox12e Ank Ankrd1 Aspa Bcar3 Brca1 Bst1 C430014D17Rik Cd38 Cdca1 Clec4e Cxcl1 Cxcl13 Cxcl5 Cyp2j6 Ecm1 Efnb1 Elf3 Enpp2 Foxq1 Fpr-rs2 Gad1 Gbp1 Gjb3 Gjb4 Glg1 Glul Gpx2 Gstm1 Gzme Has2 Hif1a Hspa14 Id4 Igfbp3 Il23a Il2rg Irak1bp1 Klf4 Lama5 Lamc2 Ly6i Mef2c Mest Mmp13 Moxd1 Mpa2 Ms4a6d Nfil3 Nmd3 Nr2f2 Pdk1 Pdlim2 Pftk1 Pkp1 Pla2g7 Ptn Pygl…
7	V$MRF2_01: modulator recognition factor 2	116	116	118	9776	6161	4.04	7.97	0.0	0.0	1700013H19Rik Abcc9 Adamdec1 Akr1b8 Ankrd1 Aspa BC018371 BC053440 Bcar3 Bnip3 Bst1 C430014D17Rik Cald1 Cbl Ccne2 Ccrn4l Cd38 Chi3l3 Ckap4 Clec4n Clec7a Col18a1 Col4a2 Cpe Csf2rb1 Cxcl1 Cxcl13 Cxcl5 Cyp2j6 D10Ertd718e Dbn1 Dock5 Dpysl3 Efnb1 Eif3s6 Emp3 Enpp2 Epdr2 Esm1 Fcer1g Fosl1 Foxp1 Fpr-rs2 Gad1 Gbp1 Gjb4 Glg1 Gltp Gstm1 Gzme Has2 Hmga2 Hs3st1 Hs3st3a1 Hs3st3b1 Hspa14 Id4 Igfbp3 Il1rn Il23a …
8	V$RFX1_01: X-box binding protein RFX1	130	130	104	6963	8974	4.01	7.95	8.55	4.34	5830472H07Rik Actg2 Adamts4 Adm Akr1b8 Ankrd1 Arc Areg Arl6ip6 Aspa BC014699 BC018371 BC053440 Bcar3 Bnc1 Bst1 C430014D17Rik Cald1 Cbl Ccl4 Ccne2 Cdca1 Cerk Ckap4 Clec4e Clec4n Col18a1 Crim1 Cxcl1 Cxcl2 Cyba Cyp2j6 Dck Dock5 E430036I04Rik Ehd1 Eif2c2 Elf3 Elk3 Emb Enpp2 Eps8 Fdft1 Fhl2 Foxp1 Foxq1 Gadd45g Gjb3 Gjb4 Glul Gprc5b Gpx2 Gstm1 Gzme Has2 Hif1a Hmga1 Hmga2 Hs3st3b1 Hspa14 Id4 Il1rn Il23a…
9	V$FOXJ2_02: fork head box J 2	65	65	169	6230	9707	3.88	7.85	0.0	0.0	5830472H07Rik Abcc9 Actg2 Akr1b8 Ankrd1 Aspa BC053440 Bst1 C430014D17Rik Cald1 Chi3l3 Clec4e Clec7a Cpe Crim1 Cxcl1 Cxcl2 Cxcl5 Cyp2j6 Defb1 Dpysl3 Efnb1 Elk3 Emb Esm1 Fdft1 Fosl1 Fpr-rs2 Gad1 Gbp1 Glul Gzme Has2 Hspa14 Il2rg Kcnj8 Mcm3 Mest Mmp13 Mpa2 Ms4a4c Ms4a6d Msr1 Mthfd2 Niban Nmd3 Pfn2 Pftk1 Pla2g7 Rai14 Recql Rgs1 S100a9 Sdc1 Slc1a5 Slc6a15 Sspn Tax1bp1 Tex15 Timp3 Tiparp Tnpo1 Wrn Zfhx1…
10	V$HNF1_C: Hepatic nuclear factor 1	56	56	178	5469	10468	3.2	7.04	0.0	0.0	Abcb1b Abcc9 Adamdec1 Adm Ank Ankrd1 Areg BC053440 Bcar3 Cd38 Cdca1 Ckap4 Clec7a Csf2rb1 Cxcl1 Cyp2j6 Dock5 Elf3 Esm1 Foxp1 Gpc1 Gpx2 Has2 Il23a Il2rg Mef2c Mmp13 Mmp14 Mpa2 Ms4a4c Nfkbie P4ha1 Pappa Parp3 Pftk1 Plat Plaur Pthlh Ptn Ptprs Qk Rai14 Recql S100a6 Serpina3g Slc16a3 Slc6a15 Slc7a6 Sspn Tax1bp1 Tex15 Timp1 Tnfaip2 Tnpo1 Wnt10a Wrn
11	V$MAZ_Q6	185	185	49	11086	4851	2.56	6.32	7.15	3.13	1700013H19Rik 2810013E07Rik 5830472H07Rik Abcc9 Actg2 Adamts4 Adm Akr1b8 Alox12e Ank Arc Areg Arl6ip6 Aspa B3gnt1 BC014699 BC018371 BC053440 Bhlhb2 Bnc1 Bnip3 Bok Bst1 Ccl12 Ccne2 Cd38 Celsr1 Cerk Ch25h Ckap4 Clec7a Col18a1 Col4a2 Coro1c Cpe Crim1 Csf2rb1 Cxcl1 Cxcl13 Cxcl2 Cxcl5 Cyba Cyp2j6 D10Ertd718e Dbn1 Dck Degs1 Dock5 Dpysl3 E430036I04Rik Ecm1 Efnb1 Efnb2 Ehd1 Eif2c2 Eif3s6 Elk3 Emb Emp3 En…
12	V$BRN2_01: POU factor Brn-2	76	76	158	6801	9136	2.46	6.21	0.0	0.0	2810013E07Rik Abcb1b Adam8 Adamdec1 Adamts4 Adm Ankrd1 Aspa B3gnt1 BC018371 BC053440 Brca1 Bst1 C430014D17Rik Ccl4 Ccne2 Cdca1 Chi3l3 Ckap4 Clec4e Col4a2 Cpe Csf2rb1 Cxcl13 Cxcl5 Cyp2j6 Defb1 Dock5 Dpysl3 Ehd1 Elf3 Fosl1 Fpr-rs2 Gbp1 Gzme Has2 Hif1a Hs3st3b1 Id4 Igsf9 Il1rn Irak1bp1 Lamb1-1 Mcm3 Mef2c Mest Mmp13 Mpa2 Ms4a4c Ms4a6c Msr1 Myo5a Nfkbie Nmd3 Pappa Pdk1 Pdk4 Pla2g7 Pmaip1 Ptn Ptprs Qk …
13	V$E2F1_Q6: E2F-1	144	144	90	8200	7737	2.21	5.93	6.65	2.82	1700013H19Rik 2810013E07Rik Abcb1b Adamts4 Alox12e Arc Areg Arl6ip6 B3gnt1 BC014699 BC018371 BC053440 Bcar3 Bnc1 Bnip3 Bok Bst1 Cbl Ccne2 Cd38 Cdca1 Cerk Ch25h Ckap4 Clec7a Col18a1 Coro1c Crim1 Cxcl1 Cxcl13 Cxcl5 Cyp2j6 D10Ertd718e Dck Degs1 Dpysl3 E430036I04Rik Efnb1 Efnb2 Ehd1 Elf3 Emb Eps8 Fdft1 Fhl2 Fosl1 Foxp1 Foxq1 Fscn1 Gad1 Gadd45g Gjb3 Gltp Glul Gpc1 Gprc5b Gpx2 Gstm1 Hif1a Hmga1 Hmga2 H…
14	V$FOXD3_01: fork head box D3	183	183	51	13674	2263	2.11	5.84	0.0	0.0	1700013H19Rik 2810013E07Rik 5830472H07Rik Abcb1b Abcc9 Actg2 Adam8 Adamdec1 Adamts4 Adm Akr1b8 Alox12e Ank Ankrd1 Areg Aspa B3gnt1 BC014699 BC053440 Bcar3 Bnc1 Bnip3 Bok Brca1 Bst1 C430014D17Rik Cald1 Cbl Ccl4 Ccne2 Ccrn4l Cd38 Cdca1 Ch25h Chi3l3 Ckap4 Clec4e Clec4n Clec7a Col4a2 Cpe Csf2rb1 Cxcl1 Cxcl13 Cxcl5 Cyp2j6 D10Ertd718e Dbn1 Dck Defb1 Degs1 Dock5 Dpysl3 E430036I04Rik Ecm1 Eif3s6 Elf3 Elk…
15	V$KROX_Q6	114	114	120	6251	9686	1.75	5.42	6.15	2.53	1700013H19Rik 2810013E07Rik Adm Akr1b8 Alox12e Arc Arl6ip6 B3gnt1 BC014699 Bcar3 Bhlhb2 Bnc1 Bnip3 Bok Cbl Ccl12 Ccne2 Celsr1 Cerk Ckap4 Coro1c Crim1 Cxcl5 Cyba D10Ertd718e Dbn1 Dck Dpysl3 E430036I04Rik Efnb2 Ehd1 Elf3 Elk3 Emb Eps8 Fdft1 Fosl1 Foxq1 Gad1 Gjb3 Gltp Glul Gpc1 Gprc5b Gsto1 Hif1a Hmga1 Hmga2 Hs3st3b1 Id4 Igf1r Igfbp3 Igsf9 Kcnj8 Klf4 Lama5 Lamb1-1 Lamc2 Mmp14 Moxd1 Mt2 Myo5a Nfil3 N…
16	V$VMW65_Q6	79	79	155	6883	9054	1.73	5.42	0.0	0.0	2810013E07Rik Adam8 Adamdec1 Akr1b8 Ank Ankrd1 Bcar3 Bok Brca1 C430014D17Rik Cald1 Ccl12 Cd38 Cdca1 Ch25h Chi3l3 Clec4n Cpe Cxcl13 Defb1 Degs1 Dock5 Dpysl3 Ehd1 Eif3s6 Elk3 Emb Foxp1 Fpr-rs2 Gzme Has2 Hs3st1 Hspa14 Il1rn Il2rg Irak1bp1 Klf4 Mmp13 Moxd1 Ms4a4c Ms4a6c Ms4a6d Msr1 Niban Nmd3 Nrarp P4ha1 P4ha2 Pdk1 Pdk4 Pftk1 Pkp1 Pla2g7 Plat Ptn Qk Rab32 Rai14 Rcn1 Rdh10 Recql Rgs1 S100a6 Schip1 Sem…
17	V$FREAC7_01: Fork head RElated ACtivator-7	73	73	161	6445	9492	1.64	5.3	0.0	0.0	1700013H19Rik 2810013E07Rik Actg2 Adam8 Akr1b8 Ank Ankrd1 Aspa Bcar3 Bok Brca1 Bst1 C430014D17Rik Cdca1 Clec4e Crim1 Csf2rb1 Cxcl1 Cxcl13 Cxcl5 Dck Dock5 Enpp2 Esm1 Foxq1 Fpr-rs2 Fscn1 Gbp1 Gjb4 Gstm1 Has2 Hif1a Igfbp3 Il2rg Irak1bp1 Kcnj8 Klf4 Lamc2 Ly6i Mef2c Mest Mmp13 Ms4a6d Msr1 Nmd3 Pdk1 Pdlim2 Pftk1 Pkp1 Plat Ptn Pygl Qk Rab32 Rai14 Recql Rgs1 Rnf7 S100a10 Schip1 Sdc1 Sema5a Slc1a5 Stag1 S…
18	V$HEN1_01: HEN1	14	14	220	369	15568	1.5	5.13	6.56	2.82	Adam8 Alox12e Areg Dpysl3 Efnb2 Fcer1g Hif1a Hs3st3a1 Nfil3 Pdlim2 Prss11 S100a10 Slc6a15 Wdr10
19	V$CDX2_Q5	128	128	106	10153	5784	1.42	5.07	0.0	0.0	1700013H19Rik 2810013E07Rik 5830472H07Rik Actg2 Adamdec1 Adm Akr1b8 Ank Ankrd1 Aspa B3gnt1 BC053440 Bcar3 Bnc1 Bok Brca1 Bst1 C430014D17Rik Cald1 Ccl12 Ccne2 Ccrn4l Cdca1 Ch25h Chi3l3 Clec4e Clec7a Csf2rb1 Cxcl13 Cyp2j6 Dbn1 Dck Degs1 Ecm1 Eif3s6 Elk3 Emb Emp3 Enpp2 Fcer1g Fdft1 Fosl1 Fpr-rs2 Fscn1 Gbp1 Gjb4 Glg1 Gpx2 Gsto1 Gzme Hbegf Hif1a Hmga1 Hmga2 Hs3st1 Hs3st3a1 Hspa14 Id4 Igsf9 Il1rn Il2rg…
20	V$NFKAPPAB_01: NF-kappaB	49	49	185	2243	13694	1.28	4.91	5.85	2.34	Actg2 Adamts4 Alox12e Bok Cd38 Clec4e Coro1c Cxcl1 Cxcl2 Cxcl5 Cyp2j6 Defb1 E430036I04Rik Ehd1 Eif2c2 Elf3 Elk3 Enpp2 Fdft1 Fscn1 Gjb4 Gprc5b Igfbp3 Igsf9 Il23a Il4ra Lama5 Mcm3 Mest Mpa2 Ms4a6c Mt2 Nfil3 Niban Nr2f2 Nrarp Parp3 Pcolce Pdk4 Pthlh Rgs16 S100a10 Sdc1 Slc1a5 Slc6a15 Slfn1 Timp1 Twist1 Wnt10a
21	V$USF_Q6: upstream stimulating factor	167	167	67	10005	5932	1.18	4.79	5.58	2.17	5830472H07Rik Abcb1b Abcc9 Actg2 Adam8 Adamdec1 Adm Alox12e Ank Ankrd1 Arc Areg Arl6ip6 B3gnt1 BC014699 BC018371 BC053440 Bcar3 Bhlhb2 Bnc1 Bnip3 Bst1 C430014D17Rik Cald1 Cbl Ccrn4l Cd38 Cdca1 Celsr1 Cerk Clec4e Clec4n Col18a1 Col4a2 Cpe Crim1 Csf2rb1 Cxcl1 Cxcl13 Cxcl2 Cyba Cyp2j6 D10Ertd718e Dbn1 Defb1 Degs1 Dock5 Ecm1 Efnb1 Efnb2 Ehd1 Eif2c2 Elf3 Enpp2 Epdr2 Fdft1 Fhl2 Foxp1 Foxq1 Fscn1 Gad1 G…
22	V$E2F1_Q6_01	101	101	133	5554	10383	0.89	4.46	5.21	1.88	1700013H19Rik 2810013E07Rik Adamts4 Arc Areg Arl6ip6 B3gnt1 BC014699 BC053440 Bcar3 Bnip3 Bok Cbl Ccne2 Cd38 Cerk Ch25h Col18a1 Coro1c Crim1 Cxcl13 D10Ertd718e Dck Degs1 Dpysl3 E430036I04Rik Ecm1 Efnb1 Efnb2 Ehd1 Elf3 Emb Eps8 Fdft1 Fosl1 Foxp1 Foxq1 Gad1 Gadd45g Gjb3 Gltp Glul Gpc1 Gprc5b Gstm1 Hmga1 Hmga2 Hs3st3b1 Hspa14 Id4 Igf1r Igfbp3 Igsf9 Irak1bp1 Kcnj8 Klf4 Lama5 Lamc2 Mcm3 Mt2 Myo5a Nfil…
23	V$HNF3B_01: Hepatocyte Nuclear Factor 3beta	157	157	77	11925	4012	0.88	4.46	0.0	0.0	1700013H19Rik 2810013E07Rik 5830472H07Rik Abcc9 Actg2 Adam8 Adamdec1 Adamts4 Adm Akr1b8 Alox12e Ank Ankrd1 Aspa B3gnt1 BC053440 Bcar3 Bnc1 Bnip3 Bok Brca1 Bst1 C430014D17Rik Cald1 Cbl Ccl4 Ccne2 Ccrn4l Cd38 Cdca1 Ch25h Ckap4 Clec4e Clec4n Clec7a Crim1 Csf2rb1 Cxcl1 Cxcl13 Cxcl2 Cxcl5 Cyp2j6 Dbn1 Dck Defb1 Degs1 Dpysl3 E430036I04Rik Ecm1 Elf3 Emb Emp3 Enpp2 Epdr2 Esm1 Fcer1g Fhl2 Fosl1 Foxp1 Foxq1…
24	V$CDC5_01: cell division control protein 5	191	191	43	13994	1943	0.87	4.46	0.0	0.0	1700013H19Rik 2810013E07Rik 5830472H07Rik Abcb1b Abcc9 Actg2 Adamdec1 Adamts4 Adm Akr1b8 Ank Areg Arl6ip6 Aspa B3gnt1 BC014699 BC053440 Bcar3 Bhlhb2 Bnc1 Bok Brca1 Bst1 C430014D17Rik Cald1 Cbl Ccl12 Ccl4 Ccne2 Ccrn4l Cd38 Cdca1 Ch25h Chi3l3 Clec4e Clec4n Clec7a Col18a1 Col4a2 Cpe Csf2rb1 Cxcl1 Cxcl13 Cxcl2 Cxcl5 Cyba Cyp2j6 Dbn1 Dck Defb1 Degs1 Dpysl3 E430036I04Rik Ehd1 Eif2c2 Eif3s6 Elf3 Emb Emp…
25	V$HNF1_01: hepatic nuclear factor 1	27	27	207	2880	13057	0.77	4.34	0.0	0.0	2810013E07Rik Ank Csf2rb1 Dpysl3 Foxp1 Fpr-rs2 Fscn1 Has2 Lamc2 Ms4a6c Msr1 Nr2f2 Pappa Pftk1 Pkp1 Plat Pthlh Recql Sah Slc6a15 Slc7a6 St3gal4 Tax1bp1 Tex15 Tnfsf9 Zfhx1b id3
26	V$LPOLYA_B: Lentiviral Poly A signal	33	33	201	3318	12619	0.59	4.09	0.0	0.0	5830472H07Rik Abcb1b Ank C430014D17Rik Ccl12 Col4a2 Eif3s6 Emp3 Gbp1 Gltp Glul Gsto1 Gzme Igsf9 Kcnj8 Mmp14 Ms4a4c Ms4a6c Nmd3 P4ha1 Pcbp4 Pmaip1 Recql Rgs1 Rnf7 S100a4 Sah Schip1 Scmh1 Stx1a Tnfaip2 Wfdc2 Zfhx1a
27	V$HEB_Q6	85	85	149	4582	11355	0.53	4.03	4.86	1.73	2810013E07Rik Abcc9 Actg2 Adamts4 Akr1b8 Alox12e Ank Areg Aspa Bnc1 Bok Ccl12 Ccne2 Ch25h Ckap4 Cpe Cxcl13 Cxcl5 Cyba Cyp2j6 Dock5 Dpysl3 E430036I04Rik Ecm1 Efnb1 Ehd1 Eif2c2 Elf3 Emp3 Epdr2 Esm1 Fdft1 Foxp1 Gadd45g Gpc1 Gprc5b Gpx2 Gstm1 Hbegf Hmga1 Hs3st3a1 Il2rg Klf4 Lama5 Lamb1-1 Ly6i Mef2c Moxd1 Mpa2 Ms4a4c Ms4a6c Ms4a6d Mthfd2 Ngfb Niban Olfm1 P4ha1 Pappa Pcbp4 Pcolce Pdk4 Pfn2 Plac8 Pthlh …
28	V$OCT1_02: octamer factor 1	61	61	173	5375	10562	0.53	4.03	0.0	0.0	Abcc9 Adam8 Adamdec1 Ank Areg Aspa BC014699 BC053440 Bok Bst1 C430014D17Rik Cbl Cdca1 Clec4e Clec4n Col4a2 Csf2rb1 Cxcl1 Degs1 Dpysl3 Elf3 Epdr2 Foxp1 Fpr-rs2 Gprc5b Gsto1 Gzme Has2 Hs3st3a1 Id4 Il1rn Lamb1-1 Lamc2 Mcm3 Mef2c Mpa2 Ms4a6d Ngfb Nmd3 Pdk4 Plat Prss11 Ptn Rab32 Recql S100a9 Schip1 Sema3b Sema5a Serpina3g Slfn1 Stra6 Tax1bp1 Timp3 Tiparp Tnfrsf11b Tnnt2 Tnpo1 Wfdc2 Wrn id3
29	V$MYC_Q2	59	59	175	2961	12976	0.45	3.91	4.87	1.73	1700013H19Rik Abcb1b B3gnt1 BC014699 BC018371 Bcar3 Bhlhb2 Bnc1 Bnip3 Cerk Clec4e Clec4n Col4a2 Cpe Cxcl1 Cyp2j6 Defb1 Efnb1 Ehd1 Fcer1g Gadd45g Gjb4 Hif1a Hmga2 Hs3st3a1 Igf1r Igsf9 Irak1bp1 Klf4 Msr1 Mt2 Nfil3 Niban Nmd3 Nppb Nr2f2 Nrarp Pappa Pcolce Pdk1 Pfn2 Pftk1 Pim3 Plat Plaur Prkg2 Ptprs Qk S100a4 S100a6 Slc16a3 Slc6a15 Slc7a6 Snx10 Sspn Stx1a Tagln2 Timp1 Zfhx1a
30	V$NRF2_01: nuclear respiratory factor 2	25	25	209	2671	13266	0.43	3.91	0.0	0.0	Akr1b8 Arc Arl6ip6 BC053440 Col4a2 Coro1c D10Ertd718e Fcer1g Gjb4 Gltp Gstm1 Hspa14 Igsf9 Il2rg Ms4a4c Ms4a6d Olfm1 Pim3 Sema3b Slc16a3 Stra6 Tiparp Tmem41b Tnpo1 Wdr10
31	V$PIT1_Q6	160	160	74	12038	3899	0.43	3.91	0.01	0.0	1700013H19Rik 2810013E07Rik 5830472H07Rik Abcc9 Adamdec1 Adamts4 Adm Akr1b8 Ank Ankrd1 Arc Areg Aspa B3gnt1 BC018371 BC053440 Bcar3 Bhlhb2 Bnip3 Bok Brca1 Bst1 C430014D17Rik Cald1 Cbl Ccl12 Ccl4 Ccne2 Ccrn4l Cd38 Cdca1 Chi3l3 Clec4e Clec4n Clec7a Col18a1 Col4a2 Csf2rb1 Cxcl13 Cxcl2 Cxcl5 Cyba Cyp2j6 D10Ertd718e Dbn1 Defb1 Dock5 Dpysl3 Ecm1 Eif2c2 Eif3s6 Emb Emp3 Enpp2 Epdr2 Fdft1 Fosl1 Foxp1 Foxq…
32	V$NFY_Q6_01	83	83	151	6882	9055	0.3	3.73	0.01	0.0	2810013E07Rik Abcb1b Abcc9 Adam8 Adamdec1 Arc Areg Arl6ip6 BC014699 Bcar3 Bnip3 Bst1 Ccl4 Ckap4 Clec4n Clec7a Cxcl1 D10Ertd718e Ecm1 Efnb1 Efnb2 Eif2c2 Eif3s6 Elk3 Emp3 Enpp2 Fdft1 Foxq1 Gad1 Gadd45g Gltp Glul Gpc1 Gstm1 Gzme Hif1a Hmga1 Hs3st1 Hs3st3b1 Hspa14 Id4 Lama5 Lamc2 Ly6i Mcm3 Ms4a4c Ms4a6d Mthfd2 Ngfb Nkd2 P4ha2 Pdk4 Pdlim2 Pim3 Plac8 Plat Plaur Pmaip1 Prss11 Ptn Rcn1 Rgs16 Rnf7 S100a10…
33	V$E2F_Q6: E2F	187	187	47	11626	4311	0.29	3.73	4.71	1.73	1700013H19Rik 2810013E07Rik 5830472H07Rik Abcb1b Abcc9 Actg2 Adamts4 Adm Alox12e Ank Ankrd1 Arc Areg Arl6ip6 B3gnt1 BC014699 BC018371 BC053440 Bcar3 Bhlhb2 Bnc1 Bnip3 Bok Bst1 Cald1 Cbl Ccl12 Ccl4 Ccne2 Cd38 Cdca1 Cerk Ch25h Ckap4 Clec4e Clec7a Col18a1 Col4a2 Coro1c Cpe Crim1 Csf2rb1 Cxcl1 Cxcl13 Cyp2j6 D10Ertd718e Dck Defb1 Degs1 Dock5 Dpysl3 E430036I04Rik Efnb1 Efnb2 Ehd1 Eif3s6 Elf3 Elk3 Emb E…
34	V$POU6F1_01	9	9	225	1327	14610	0.29	3.73	0.0	0.0	Akr1b8 C430014D17Rik Cxcl13 Emb Fdft1 Fpr-rs2 Ms4a6c P4ha1 Ptn
35	V$MMEF2_Q6: myocyte enhancer factor	60	60	174	5241	10696	0.23	3.67	0.01	0.0	1700013H19Rik 2810013E07Rik Abcc9 Ankrd1 Aspa BC014699 Bcar3 Bnip3 Bok Brca1 Bst1 C430014D17Rik Cald1 Cbl Ccne2 Cd38 Cxcl13 Cxcl5 Dck Dock5 Dpysl3 E430036I04Rik Ecm1 Efnb1 Enpp2 Esm1 Fosl1 Gadd45g Gjb4 Glul Gzme Hif1a Hmga2 Hs3st3a1 Hs3st3b1 Kcnj8 Mcm3 Mest Mthfd2 Nfkbie Nmd3 P4ha1 Plac8 Pthlh Ptprs Qk Rcn1 Rdh10 Recql Rgs1 Rnf7 S100a9 Schip1 Scmh1 Slc16a3 Slc6a15 St3gal4 Stag1 Tnpo1 Wdr10
36	V$CEBPGAMMA_Q6	152	152	82	11472	4465	0.15	3.55	0.01	0.0	1700013H19Rik 2810013E07Rik 5830472H07Rik Abcb1b Abcc9 Actg2 Adam8 Adamdec1 Akr1b8 Ank Ankrd1 Areg Aspa B3gnt1 BC014699 Bhlhb2 Bnc1 Bok Brca1 Bst1 C430014D17Rik Cald1 Ccl12 Ccl4 Ccne2 Cd38 Cdca1 Celsr1 Clec4e Clec4n Clec7a Col18a1 Col4a2 Cpe Crim1 Csf2rb1 Cxcl1 Cxcl13 Cxcl5 Cyp2j6 D10Ertd718e Dbn1 Dck Defb1 Degs1 Dock5 Dpysl3 Ehd1 Eif2c2 Eif3s6 Elf3 Emb Emp3 Esm1 Fcer1g Fdft1 Fosl1 Foxp1 Fpr-rs2 …
37	V$HNF3ALPHA_Q6	183	183	51	13380	2557	-0.1	0.0	0.01	0.0	1700013H19Rik 2810013E07Rik 5830472H07Rik Abcb1b Abcc9 Actg2 Adam8 Adamdec1 Adamts4 Adm Akr1b8 Alox12e Ank Ankrd1 Arc Areg Aspa B3gnt1 BC053440 Bcar3 Bhlhb2 Bnc1 Bnip3 Bok Brca1 Bst1 C430014D17Rik Cald1 Cbl Ccl4 Ccne2 Cd38 Cdca1 Celsr1 Ch25h Chi3l3 Ckap4 Clec4e Clec4n Clec7a Col18a1 Csf2rb1 Cxcl1 Cxcl13 Cxcl5 Cyp2j6 Dck Defb1 Degs1 Dock5 Dpysl3 Ecm1 Efnb1 Elf3 Emb Emp3 Enpp2 Esm1 Fcer1g Fdft1 Fhl…
38	V$FOXO4_01: fork head box O4	146	146	88	11010	4927	-0.2	0.0	0.01	0.0	1700013H19Rik 2810013E07Rik 5830472H07Rik Abcb1b Abcc9 Actg2 Adam8 Adamdec1 Adm Akr1b8 Alox12e Aspa BC018371 BC053440 Bcar3 Bnip3 Bok Brca1 Bst1 C430014D17Rik Cald1 Ccl4 Ccne2 Cd38 Cdca1 Ch25h Chi3l3 Clec4e Col4a2 Crim1 Cxcl1 Cxcl2 Cxcl5 Cyp2j6 Dck Defb1 Dpysl3 E430036I04Rik Ehd1 Eif3s6 Elf3 Elk3 Emb Enpp2 Epdr2 Esm1 Fcer1g Fdft1 Foxq1 Fpr-rs2 Fscn1 Gad1 Gadd45g Gbp1 Gjb3 Gjb4 Glg1 Gltp Glul Gpx2…
39	V$POU1F1_Q6	78	78	156	6417	9520	-0.21	0.0	0.01	0.0	Abcc9 Adamdec1 Adm Akr1b8 Ank Areg Aspa BC014699 BC053440 Bcar3 Bhlhb2 Bnip3 C430014D17Rik Ccrn4l Cd38 Chi3l3 Clec4n Clec7a Col18a1 Cpe Csf2rb1 Cxcl13 Cxcl2 Cyp2j6 Dck Degs1 Dock5 Efnb1 Eif3s6 Emb Epdr2 Esm1 Fosl1 Foxp1 Fpr-rs2 Gbp1 Gjb4 Gprc5b Gpx2 Gsto1 Has2 Hif1a Id4 Igfbp3 Il1rn Il23a Lamb1-1 Mcm3 Mest Mmp13 Ms4a6c Msr1 Mthfd2 Nfkbie Nmd3 Nptx1 P4ha1 Parp3 Pftk1 Pim3 Pkp1 Plac8 Prkg2 Ptn Ptpr…
40	V$BACH1_01: BTB and CNC homolog 1	9	9	225	229	15708	-0.23	0.0	4.83	1.73	Abcb1b Gsto1 Mpa2 Ms4a6d Nrarp Pdlim2 Pla2g7 Upp1 Zfhx1b
41	V$DEAF1_02	12	12	222	364	15573	-0.25	0.0	4.73	1.73	BC018371 Crim1 Cxcl1 Gad1 Gpx2 Hspa14 Kcnj8 Nfil3 P4ha2 Tnfaip2 Tnpo1 Twist1
42	V$PEBP_Q6	75	75	159	4100	11837	-0.28	0.0	3.98	1.13	1700013H19Rik 5830472H07Rik Abcb1b Adam8 Ankrd1 Arc Bcar3 Bnip3 Brca1 Cbl Ccl12 Ccl4 Celsr1 Ch25h Clec4e Clec4n Col18a1 Cxcl1 Cxcl13 Dck Defb1 Eif2c2 Emp3 Epdr2 Fcer1g Fdft1 Fhl2 Foxp1 Fscn1 Gbp1 Gjb4 Glg1 Gprc5b Gstm1 Gsto1 Has2 Igfbp3 Il23a Il2rg Il4ra Lamb1-1 Mest Mmp14 Mpa2 Ms4a6c Nkd2 Nmd3 Olfm1 P4ha1 Pdlim2 Pim3 Plac8 Prss11 Ptn Rcn1 Rgs1 Rnf7 Rsnl2 S100a10 S100a9 Scara3 Sema3b Sema5a Slc1a…
43	V$YY1_02: Yin and Yang 1	14	14	220	1677	14260	-0.3	0.0	0.01	0.0	2810013E07Rik Brca1 C430014D17Rik Celsr1 D10Ertd718e Eif3s6 Hmga1 Hs3st1 Myo5a Pfn2 S100a9 Snx10 Stag1 Stra6
44	V$AMEF2_Q6: myocyte enhancer factor	14	14	220	1668	14269	-0.36	0.0	0.01	0.0	Bcar3 Brca1 Cbl Cxcl13 Dock5 Dpysl3 E430036I04Rik Efnb1 Gzme Pla2g7 Rgs1 Sdc1 Slc6a15 Tnpo1
45	V$NFKAPPAB50_01: NF-kappaB (p50)	18	18	216	678	15259	-0.43	0.0	4.37	1.45	Defb1 Ecm1 Elf3 Gjb3 Gsto1 Il23a Mest Niban Nptx1 Pmaip1 Pthlh S100a10 Schip1 Sema3b Slc1a5 Slc6a15 Tubb6 Twist1
46	V$HAND1E47_01: Hand1:E47 heterodimer	151	151	83	9230	6707	-0.44	0.0	3.74	1.13	2810013E07Rik 5830472H07Rik Abcc9 Actg2 Adam8 Adamdec1 Adamts4 Adm Akr1b8 Alox12e Ank Ankrd1 Arc Arl6ip6 BC014699 BC018371 Bcar3 Bhlhb2 Bnip3 Brca1 Bst1 C430014D17Rik Cbl Ccl4 Ccne2 Ccrn4l Cd38 Cdca1 Celsr1 Cerk Ch25h Chi3l3 Ckap4 Clec4e Clec7a Col18a1 Cpe Cxcl1 Cxcl13 Cxcl2 Cyba D10Ertd718e Dbn1 Dck Defb1 Dock5 Dpysl3 Ecm1 Efnb1 Efnb2 Ehd1 Eif2c2 Elf3 Elk3 Emp3 Eps8 Esm1 Fcer1g Fosl1 Foxp1 Foxq1…
47	V$DEC_Q1	179	179	55	11208	4729	-0.46	0.0	3.81	1.13	1700013H19Rik 2810013E07Rik 5830472H07Rik Abcb1b Abcc9 Actg2 Adam8 Adm Akr1b8 Ankrd1 Arc Areg Aspa B3gnt1 BC014699 BC018371 BC053440 Bcar3 Bhlhb2 Bnc1 Bnip3 Brca1 Bst1 C430014D17Rik Cald1 Cbl Ccl12 Ccl4 Ccne2 Ccrn4l Cd38 Cdca1 Celsr1 Cerk Chi3l3 Ckap4 Clec4n Clec7a Col18a1 Col4a2 Cpe Csf2rb1 Cxcl1 Cxcl13 Cxcl2 Cyba Cyp2j6 D10Ertd718e Defb1 Degs1 Dock5 Dpysl3 Efnb1 Efnb2 Ehd1 Eif2c2 Eif3s6 Elf3 Em…
48	V$TAL1_Q6	113	113	121	6644	9293	-0.47	0.0	3.68	1.13	2810013E07Rik Abcb1b Abcc9 Actg2 Adamts4 Adm Akr1b8 Ank Arc Areg Arl6ip6 B3gnt1 BC018371 Bcar3 Bnc1 Bok Cald1 Ccl12 Ccl4 Ccrn4l Cd38 Cerk Ch25h Chi3l3 Ckap4 Clec4n Cpe Cxcl1 Cxcl13 Cxcl2 Cyba Defb1 Degs1 Dock5 Dpysl3 E430036I04Rik Ecm1 Elf3 Emp3 Enpp2 Esm1 Fcer1g Fosl1 Fpr-rs2 Gadd45g Gbp1 Gjb3 Gjb4 Gltp Glul Gpc1 Hbegf Hmga1 Hs3st1 Hs3st3a1 Hs3st3b1 Hspa14 Igsf9 Il1rn Il23a Il2rg Il4ra Klf4 Lama…
49	V$TCF1P_Q6	168	168	66	10436	5501	-0.52	0.0	3.71	1.13	2810013E07Rik 5830472H07Rik Abcb1b Abcc9 Actg2 Adam8 Adamts4 Adm Akr1b8 Alox12e Ankrd1 Arc Areg Arl6ip6 BC018371 BC053440 Bcar3 Bhlhb2 Bnip3 Brca1 Bst1 Cald1 Ccl4 Ccne2 Ccrn4l Cd38 Cdca1 Ch25h Ckap4 Clec4e Clec7a Col18a1 Col4a2 Cpe Crim1 Csf2rb1 Cxcl1 Cxcl13 Cxcl5 Cyba D10Ertd718e Dbn1 Dck Defb1 Dock5 E430036I04Rik Efnb1 Eif2c2 Eif3s6 Elf3 Elk3 Enpp2 Epdr2 Eps8 Fcer1g Fdft1 Fhl2 Fosl1 Foxq1 Fpr-r…
50	V$NFY_Q6: nuclear factor Y (Y-box binding factor)	68	68	166	5630	10307	-0.56	0.0	0.02	0.0	2810013E07Rik Abcb1b Abcc9 Adam8 Adamdec1 Areg Arl6ip6 B3gnt1 BC014699 Bnip3 Bst1 Ccl4 Ckap4 Clec7a Cxcl1 D10Ertd718e Efnb1 Efnb2 Elf3 Elk3 Enpp2 Esm1 Fdft1 Gadd45g Gltp Glul Gpc1 Hif1a Hs3st1 Hs3st3b1 Hspa14 Id4 Il2rg Lama5 Lamc2 Ly6i Mcm3 Mef2c Ms4a4c Mthfd2 Ngfb P4ha2 Pappa Pdk4 Pdlim2 Pim3 Plac8 Plaur Pmaip1 Rcn1 Rgs16 Rnf7 S100a10 Schip1 Slc16a3 Slc1a5 Slc6a15 Slfn1 Stra6 Tgtp Timp1 Timp3 Tm…
51	V$E2F_Q4: E2F	94	94	140	5420	10517	-0.63	0.0	3.52	1.0	1700013H19Rik Actg2 Adamts4 Alox12e Areg Arl6ip6 B3gnt1 BC014699 Bcar3 Bok Ccne2 Cd38 Ch25h Ckap4 Col18a1 Col4a2 Coro1c Crim1 Cxcl1 Cxcl13 D10Ertd718e Dck Degs1 E430036I04Rik Efnb1 Ehd1 Eif3s6 Elk3 Emb Emp3 Enpp2 Epdr2 Eps8 Fdft1 Fosl1 Foxp1 Gad1 Gadd45g Gjb3 Gltp Glul Gpc1 Gprc5b Gstm1 Hmga1 Hmga2 Hs3st3b1 Hspa14 Igf1r Igfbp3 Il4ra Irak1bp1 Kcnj8 Klf4 Lama5 Lamc2 Mcm3 Mef2c Mmp14 Mt2 Myo5a Nfil3…
52	V$TANTIGEN_B: Major T-antigen binding sites	16	16	218	1780	14157	-0.69	0.0	0.01	0.0	Alox12e BC053440 Ccrn4l Clec4n Dock5 Gltp Glul Lama5 Pdk1 Plac8 Recql Rnf7 Sah Slc1a5 Tex15 Tnpo1
53	V$SMAD4_Q6	112	112	122	6640	9297	-0.7	0.0	3.4	0.97	2810013E07Rik Abcc9 Adam8 Adamts4 Arl6ip6 Aspa B3gnt1 BC014699 BC018371 Bcar3 Bhlhb2 Bnc1 Brca1 Cbl Ccl12 Ccl4 Ccrn4l Cd38 Cdca1 Cerk Ch25h Ckap4 Col18a1 Col4a2 Crim1 Cxcl2 Cxcl5 Cyba D10Ertd718e Dbn1 Degs1 Dpysl3 E430036I04Rik Ecm1 Efnb1 Eif2c2 Eif3s6 Enpp2 Epdr2 Fcer1g Fhl2 Foxp1 Foxq1 Fpr-rs2 Fscn1 Gad1 Gbp1 Gjb3 Glg1 Gpx2 Gsto1 Hif1a Hmga2 Hs3st1 Id4 Igfbp3 Igsf9 Il1rn Il23a Il4ra Irak1bp1 Kc…
54	V$GATA2_03: GATA-binding factor 2	57	57	177	4807	11130	-0.73	0.0	0.02	0.0	Abcc9 Actg2 Adamdec1 Ank C430014D17Rik Cald1 Cd38 Chi3l3 Csf2rb1 Cxcl5 Defb1 Dpysl3 E430036I04Rik Eif3s6 Elk3 Emb Enpp2 Esm1 Fcer1g Fdft1 Foxp1 Fpr-rs2 Gjb3 Gltp Gpx2 Gstm1 Gzme Hif1a Hs3st1 Mef2c Mest Mmp14 Moxd1 Ms4a4c Ms4a6d Nfil3 Nfkbie Ngfb P4ha1 P4ha2 Pdk4 Pftk1 Plac8 Pmaip1 Prkg2 Ptn Rcn1 Sah Scara3 Scmh1 Slc1a5 Slfn1 Timp3 Tmem41b Tnfrsf11b Tnpo1 Upp1
55	V$MINI20_B: Muscle initiator sequence-20	157	157	77	9749	6188	-0.83	0.0	3.31	0.97	1700013H19Rik 2810013E07Rik Abcb1b Abcc9 Actg2 Adam8 Adamdec1 Alox12e Ankrd1 Arc Areg Arl6ip6 B3gnt1 BC018371 BC053440 Bcar3 Bhlhb2 Bnip3 Bok Brca1 Bst1 Cbl Ccl4 Ccne2 Ccrn4l Cd38 Cdca1 Celsr1 Cerk Ch25h Ckap4 Clec4e Clec7a Col18a1 Col4a2 Coro1c Cpe Crim1 Csf2rb1 Cxcl1 Cxcl2 Cxcl5 Cyba Cyp2j6 Dbn1 Dck Degs1 Ecm1 Efnb2 Ehd1 Eif2c2 Eif3s6 Elf3 Emb Emp3 Enpp2 Epdr2 Eps8 Esm1 Fcer1g Fdft1 Fhl2 Foxp1 …
56	V$NFKB_Q6_01	163	163	71	10171	5766	-0.84	0.0	3.31	0.97	2810013E07Rik Abcb1b Abcc9 Actg2 Adam8 Adamts4 Adm Akr1b8 Alox12e Ankrd1 Arc Areg Aspa B3gnt1 BC018371 BC053440 Bhlhb2 Bnc1 Bnip3 Bok Bst1 Cald1 Cbl Ccl4 Ccne2 Cd38 Chi3l3 Ckap4 Clec4e Col18a1 Crim1 Csf2rb1 Cxcl1 Cxcl2 Cxcl5 Cyba Cyp2j6 Dbn1 Defb1 Dpysl3 E430036I04Rik Ecm1 Ehd1 Eif2c2 Eif3s6 Elf3 Elk3 Enpp2 Epdr2 Eps8 Esm1 Fdft1 Foxp1 Foxq1 Fscn1 Gad1 Gadd45g Gbp1 Gjb3 Gjb4 Gltp Glul Gpc1 Gprc5b …
57	V$HLF_01: hepatic leukemia factor	56	56	178	4701	11236	-0.87	0.0	0.03	0.0	2810013E07Rik 5830472H07Rik Abcb1b Actg2 Adm Aspa BC014699 Bhlhb2 Brca1 Bst1 C430014D17Rik Cald1 Ccl12 Cd38 Chi3l3 Crim1 Cxcl1 Cyp2j6 Dck Defb1 Dock5 Ecm1 Ehd1 Elf3 Esm1 Fosl1 Foxp1 Gbp1 Gjb3 Glg1 Hs3st3b1 Il23a Lamb1-1 Ly6i Mmp13 Mpa2 Ms4a4c Mt2 Nfil3 Nrarp P4ha1 Pfn2 Plac8 Prss11 Pygl Rcn1 Rgs1 Rgs16 Rsnl2 Sah Scara3 Schip1 Scmh1 Tex15 Trpv4 Upp1
58	V$PAX9_B: zebrafish Pax-9 binding sites	65	65	169	3595	12342	-0.91	0.0	3.3	0.97	Abcb1b Ankrd1 BC018371 Bhlhb2 Ccl12 Ccrn4l Ckap4 Col18a1 Crim1 Cyba Cyp2j6 Dock5 Dpysl3 Efnb1 Ehd1 Emb Eps8 Fcer1g Fhl2 Gpc1 Gprc5b Hif1a Hmga1 Hs3st3b1 Hspa14 Id4 Igfbp3 Lamb1-1 Lamc2 Mmp14 Moxd1 Mpa2 Mt2 Mthfd2 Nfil3 Nfkbie Ngfb Niban Nkd2 Nppb Pfn2 Prss11 Pthlh Ptn Ptprs Pygl Rdh10 Rnf7 S100a6 S100a9 Sah Schip1 Sdc1 Slc1a5 Slfn1 St3gal4 Tagln2 Tax1bp1 Tmem41b Tnfrsf11b Tnnt2 Tubb6 Twist1 Upp1 …
59	V$IRF7_01: interferon regulatory factor 7	119	119	115	9037	6900	-0.92	0.0	0.03	0.0	2810013E07Rik Abcb1b Adamdec1 Adm Akr1b8 Ankrd1 Areg BC018371 BC053440 Bcar3 Bnc1 Bst1 C430014D17Rik Cald1 Cbl Ccl12 Ccl4 Ccne2 Ccrn4l Cd38 Cdca1 Chi3l3 Clec4e Clec7a Col4a2 Crim1 Csf2rb1 Cxcl13 Cxcl2 Cyp2j6 Defb1 Dock5 Dpysl3 Efnb1 Eif3s6 Elf3 Emb Enpp2 Eps8 Foxp1 Foxq1 Gad1 Gadd45g Gjb4 Glg1 Glul Gpc1 Gstm1 Hmga2 Hs3st3a1 Igsf9 Il2rg Irak1bp1 Kcnj8 Klf4 Lamb1-1 Lamc2 Mcm3 Mef2c Mest Mmp13 Moxd1…
60	V$NMYC_01: N-Myc	62	62	172	3418	12519	-0.97	0.0	3.23	0.97	1700013H19Rik Abcb1b B3gnt1 BC014699 BC018371 Bcar3 Bhlhb2 Bnc1 Bnip3 Cerk Clec4e Clec4n Col4a2 Cpe Cxcl1 Cyba Cyp2j6 Defb1 Efnb1 Ehd1 Fcer1g Gadd45g Gjb4 Hif1a Hmga2 Hs3st3a1 Igf1r Igfbp3 Igsf9 Irak1bp1 Klf4 Msr1 Mt2 Nfil3 Niban Nmd3 Nppb Nr2f2 Nrarp Pappa Parp3 Pcolce Pdk1 Pfn2 Pftk1 Pim3 Plat Plaur Prkg2 Ptprs Qk S100a4 S100a6 Slc16a3 Slc6a15 Slc7a6 Snx10 Sspn Stx1a Tagln2 Timp1 Zfhx1a
61	V$MEF2_Q6_01	125	125	109	9415	6522	-1.0	0.0	0.04	0.0	1700013H19Rik 2810013E07Rik 5830472H07Rik Abcb1b Abcc9 Adam8 Adamdec1 Adamts4 Akr1b8 Ank Ankrd1 Aspa BC014699 Bcar3 Bnip3 Bok Brca1 Bst1 C430014D17Rik Cald1 Cbl Ccl12 Ccne2 Ccrn4l Cd38 Cdca1 Cerk Ch25h Ckap4 Clec4e Clec4n Clec7a Cpe Cxcl1 Cxcl2 Cxcl5 Cyp2j6 Defb1 Dock5 Dpysl3 E430036I04Rik Ecm1 Efnb1 Eif3s6 Elf3 Emb Esm1 Fdft1 Fosl1 Fpr-rs2 Gbp1 Gjb3 Glg1 Glul Gpx2 Hif1a Hmga1 Hs3st3a1 Hs3st3b1 H…
62	V$GATA1_03: GATA-binding factor 1	68	68	166	5510	10427	-1.01	0.0	0.03	0.0	Abcc9 Ank Ankrd1 Aspa B3gnt1 BC053440 Cald1 Cbl Ccne2 Ccrn4l Cdca1 Cerk Clec4e Clec4n Clec7a Col18a1 Csf2rb1 Cxcl1 Cxcl13 D10Ertd718e Degs1 Dock5 Efnb1 Eif3s6 Emp3 Eps8 Fosl1 Gad1 Gjb3 Gltp Igsf9 Il1rn Il23a Il4ra Lamb1-1 Ly6i Mest Moxd1 Mpa2 Ms4a4c Nmd3 Nppb Nptx1 Pappa Pcbp4 Pcolce Pftk1 Pla2g7 Prss11 Ptn Ptprs Qk Rgs1 Scara3 Schip1 Sema3b Sema5a Slc1a5 Slc7a6 Sspn Stx1a Tex15 Tgtp Tiparp Tnfrs…
63	V$RORA1_01: RAR-related orphan receptor alpha1	19	19	215	1959	13978	-1.02	0.0	0.02	0.0	1700013H19Rik 2810013E07Rik Bhlhb2 Brca1 C430014D17Rik Chi3l3 Dck Gpx2 Gsto1 Gzme Mmp14 Nkd2 Pftk1 S100a4 Snx10 St3gal4 Stag1 Tgtp Timp3
64	V$HFH1_01: HNF-3/Fkh Homolog 1	21	21	213	2110	13827	-1.03	0.0	0.02	0.0	Adamdec1 Bst1 Cdca1 Cxcl1 Enpp2 Gjb4 Has2 Hif1a Hs3st3b1 Klf4 Mest Mmp13 Pdk1 Pkp1 Recql Sah Schip1 Slc1a5 Tex15 Tiparp Upp1
65	V$SRF_C: serum response factor	14	14	220	519	15418	-1.07	0.0	3.76	1.13	Abcc9 Actg2 Adm Arc Aspa Cald1 Clec7a Csf2rb1 Fhl2 Fosl1 Gpx2 Sdc1 Serpina3g Timp3
66	V$OCT1_06: octamer-binding factor 1	116	116	118	8772	7165	-1.12	0.0	0.04	0.0	1700013H19Rik 5830472H07Rik Adamdec1 Ankrd1 Aspa BC053440 Bcar3 Bhlhb2 Bok Brca1 Bst1 Cald1 Ccl12 Ccrn4l Cd38 Cdca1 Celsr1 Cerk Chi3l3 Clec4e Clec4n Clec7a Cpe Csf2rb1 Cxcl1 Cxcl13 Cxcl2 D10Ertd718e Dbn1 Dck Defb1 Degs1 Dock5 Dpysl3 Ehd1 Eif2c2 Eif3s6 Elk3 Emb Emp3 Enpp2 Epdr2 Esm1 Fcer1g Fdft1 Fhl2 Fosl1 Fpr-rs2 Gbp1 Glg1 Gltp Glul Gstm1 Gsto1 Gzme Hs3st1 Hs3st3a1 Hspa14 Igfbp3 Il1rn Il4ra Ly6i …
67	V$SOX5_01: Sox-5	95	95	139	7344	8593	-1.12	0.0	0.04	0.0	2810013E07Rik Abcc9 Adamdec1 Alox12e Arc Aspa BC018371 BC053440 Bcar3 Bok Brca1 Bst1 C430014D17Rik Cald1 Cdca1 Chi3l3 Clec4n Cpe Cxcl1 Cxcl2 Cxcl5 Cyp2j6 D10Ertd718e Dck Defb1 Degs1 Dpysl3 E430036I04Rik Ehd1 Eif2c2 Emb Esm1 Gadd45g Glg1 Glul Gsto1 Has2 Hif1a Hs3st1 Hs3st3b1 Igfbp3 Il23a Il2rg Lama5 Mcm3 Mest Mmp13 Ms4a6c Msln Msr1 Nfkbie Ngfb Nkd2 Nptx1 Nrarp P4ha1 Pappa Pdlim2 Pftk1 Pla2g7 Plac8…
68	V$XFD2_01: Xenopus fork head domain factor 2	44	44	190	3781	12156	-1.12	0.0	0.03	0.0	Actg2 Adam8 Akr1b8 Ankrd1 Aspa Bok Bst1 C430014D17Rik Ccl4 Cdca1 Cxcl1 Cxcl13 Cxcl5 Dck Enpp2 Fosl1 Fscn1 Has2 Hif1a Il2rg Irak1bp1 Kcnj8 Klf4 Ly6i Mef2c Mest Mmp13 Msr1 Pdk1 Pdlim2 Pla2g7 Plat Rab32 Rai14 Recql Sah Schip1 Sema5a Slc1a5 Stag1 Stra6 Tex15 Tgtp Tiparp
69	V$PAX3_B: Pax-3 binding sites	154	154	80	9633	6304	-1.14	0.0	2.92	0.79	2810013E07Rik 5830472H07Rik Abcc9 Actg2 Adam8 Adm Akr1b8 Arc Areg Arl6ip6 Aspa B3gnt1 BC018371 BC053440 Bcar3 Bhlhb2 Bnc1 Bnip3 Brca1 C430014D17Rik Cald1 Cbl Ccl4 Ccne2 Ccrn4l Cd38 Cdca1 Celsr1 Cerk Clec4e Clec7a Col4a2 Coro1c Crim1 Cxcl1 Cxcl13 Cxcl2 Cxcl5 Cyba Cyp2j6 D10Ertd718e Dbn1 Dck Dpysl3 E430036I04Rik Ecm1 Efnb1 Ehd1 Eif2c2 Eif3s6 Elf3 Emp3 Epdr2 Eps8 Fdft1 Fhl2 Fosl1 Foxp1 Fscn1 Gad1 Ga…
70	V$HEN1_02: HEN1	7	7	227	183	15754	-1.2	0.0	3.87	1.13	Alox12e Dpysl3 Efnb2 Nfil3 Pdlim2 Prss11 Wdr10
71	V$E2F1DP1_01: E2F-1:DP-1 heterodimer	78	78	156	4524	11413	-1.22	0.0	2.86	0.78	1700013H19Rik 2810013E07Rik Abcb1b Adamts4 Arl6ip6 B3gnt1 Bnip3 Bok Cd38 Cerk Ch25h Col18a1 Coro1c Cxcl13 Cyp2j6 Dck Defb1 Dpysl3 E430036I04Rik Efnb1 Ehd1 Elf3 Elk3 Emb Eps8 Fdft1 Fosl1 Foxp1 Foxq1 Fscn1 Gad1 Gjb3 Gltp Glul Gpc1 Gprc5b Hmga1 Hmga2 Hs3st3b1 Hspa14 Igf1r Igfbp3 Igsf9 Irak1bp1 Klf4 Lama5 Mcm3 Mef2c Moxd1 Myo5a Nfil3 Niban Nrarp Parp3 Pcbp4 Pcolce Pdk1 Plat Pmaip1 Prkg2 Pygl Qk Rdh10…
72	V$NRF1_Q6	5	5	229	791	15146	-1.25	0.0	0.01	0.0	Pim3 Qk St3gal4 Stag1 Stx1a
73	V$AP1_C: AP-1 binding site	54	54	180	2980	12957	-1.3	0.0	2.89	0.79	5830472H07Rik Abcb1b Adam8 Akr1b8 BC014699 BC018371 BC053440 Brca1 C430014D17Rik Cbl Ccl4 Ccrn4l Clec4e Col18a1 Cxcl5 Ecm1 Elf3 Emp3 Foxp1 Gbp1 Gjb4 Gsto1 Il1rn Il23a Klf4 Lamb1-1 Lamc2 Mmp13 Mpa2 Ms4a6d Msln Mt2 Mthfd2 Nfkbie Ngfb Nppb Nrarp Pappa Parp3 Pdlim2 Pla2g7 Plaur Prss11 Rdh10 Rnf7 Sema5a Slfn1 Snx10 Stag1 Tagln2 Timp3 Upp1 Zfhx1a Zfhx1b
74	V$NKX3A_01: NK class homeobox factor 3A	36	36	198	3160	12777	-1.31	0.0	0.04	0.0	2810013E07Rik 5830472H07Rik Abcb1b Bok C430014D17Rik Cald1 Cdca1 Clec7a Col4a2 Cxcl5 Dbn1 Dpysl3 Efnb1 Eif3s6 Hs3st3a1 Klf4 Ly6i Mef2c Mmp14 Pcolce Pdlim2 Plac8 Ptn Recql Rgs16 S100a10 Sdc1 Sema3b Slfn1 Tagln2 Tgtp Tiparp Tmem41b Wnt10a Wrn Zfhx1a
75	V$MYCMAX_B: c-Myc:Max binding sites	101	101	133	6085	9852	-1.32	0.0	2.67	0.64	Adm Akr1b8 B3gnt1 BC014699 BC018371 Bhlhb2 Bnc1 Bnip3 Bst1 C430014D17Rik Cbl Ccl4 Ccrn4l Celsr1 Ckap4 Clec4e Clec4n Col4a2 Coro1c Crim1 Csf2rb1 Cxcl1 Cxcl2 Cyba D10Ertd718e Defb1 Degs1 Dock5 Efnb1 Ehd1 Eif3s6 Emb Enpp2 Eps8 Fdft1 Foxq1 Gadd45g Gjb3 Gjb4 Gsto1 Hif1a Hmga1 Hmga2 Hs3st3a1 Id4 Igf1r Igfbp3 Igsf9 Il4ra Irak1bp1 Kcnj8 Klf4 Lamc2 Moxd1 Msln Mt2 Myo5a Nfil3 Niban Nptx1 Nr2f2 Nrarp Olfm1 …
76	V$CHOP_01: heterodimers of CHOP and C/EBPalpha	56	56	178	4572	11365	-1.34	0.0	0.05	0.0	Ankrd1 BC018371 Bcar3 Bhlhb2 Bnip3 Cald1 Ccl4 Cd38 Cerk Ckap4 Clec7a Cpe Csf2rb1 Cxcl13 Cyp2j6 Dbn1 Dock5 Elf3 Epdr2 Fdft1 Fosl1 Gjb4 Glg1 Gltp Id4 Igsf9 Il23a Il4ra Mcm3 Mmp14 Moxd1 Mpa2 Ms4a4c Mthfd2 Nfkbie Ngfb Nrarp P4ha2 Pappa Pkp1 Plat Prss11 Pthlh Ptn Qk S100a9 Sema5a Slc6a15 Slfn1 Sspn Stag1 Stra6 Tnfaip2 Tubb6 Wfdc2 id3
77	V$USF_01: upstream stimulating factor	33	33	201	1663	14274	-1.36	0.0	3.04	0.84	1700013H19Rik B3gnt1 BC018371 Bhlhb2 Col4a2 Cpe Cyba Cyp2j6 Defb1 Gadd45g Hif1a Hmga2 Hs3st3a1 Irak1bp1 Mt2 Nfil3 Niban Nr2f2 Parp3 Pftk1 Plat Plaur Prkg2 Ptprs Qk S100a4 S100a6 Slc16a3 Slc6a15 Stx1a Tagln2 Timp1 Zfhx1a
78	V$TITF1_Q3: TTF-1, TITF1 (thyroid transcription factor 1)	102	102	132	6166	9771	-1.36	0.0	2.62	0.61	Abcb1b Abcc9 Adam8 Adamdec1 Arc Aspa B3gnt1 BC053440 Bcar3 Bnc1 Bnip3 Bok Brca1 Cald1 Ccrn4l Cd38 Cdca1 Chi3l3 Clec4e Clec4n Clec7a Col18a1 Coro1c Csf2rb1 Cxcl13 Cyba Defb1 Degs1 Dock5 E430036I04Rik Efnb2 Eif3s6 Fdft1 Fhl2 Fosl1 Foxp1 Fpr-rs2 Gjb3 Glul Gpx2 Gstm1 Gzme Hmga2 Hs3st1 Hs3st3a1 Hspa14 Il1rn Kcnj8 Lamb1-1 Mcm3 Mmp14 Moxd1 Ms4a4c Msln Msr1 Mthfd2 Myo5a Nfkbie Ngfb Nkd2 Nptx1 Nrarp P4ha2…
79	V$TEF_Q6	72	72	162	5669	10268	-1.39	0.0	0.06	0.0	1700013H19Rik 2810013E07Rik Abcc9 Adamdec1 Adm Akr1b8 Ankrd1 Aspa Bcar3 Bst1 C430014D17Rik Cald1 Cbl Ccne2 Cd38 Cerk Ch25h Chi3l3 Clec7a Col4a2 Cxcl1 Cyp2j6 D10Ertd718e Dock5 Ecm1 Elf3 Emp3 Esm1 Fcer1g Foxq1 Fscn1 Gbp1 Gjb4 Glg1 Gltp Glul Gpx2 Hmga2 Id4 Il1rn Lamc2 Ms4a4c Mthfd2 Nmd3 Nrarp Pla2g7 Pmaip1 Ptn Qk Rab32 Rai14 Rnf7 Rsnl2 S100a9 Sah Scara3 Schip1 Sema3b Slc16a3 Slc1a5 Slfn1 Sspn Tax1bp…
80	V$NFKB_C: NF-kappaB binding site	14	14	220	548	15389	-1.4	0.0	3.37	0.97	Actg2 Cxcl1 Cxcl2 Cxcl5 E430036I04Rik Eif2c2 Mpa2 Ms4a6c Parp3 Pdk4 Pthlh Sdc1 St3gal4 Wnt10a
81	V$FXR_IR1_Q6	6	6	228	148	15789	-1.42	0.0	3.7	1.13	Eif3s6 Gbp1 Gstm1 Rai14 Scara3 Zfhx1b
82	V$SOX9_B1: SOX (SRY-related HMG box)	119	119	115	8875	7062	-1.43	0.0	0.06	0.0	2810013E07Rik Abcc9 Actg2 Adamdec1 Akr1b8 Alox12e Arc Aspa BC018371 BC053440 Bcar3 Bok Brca1 Bst1 C430014D17Rik Cald1 Cdca1 Chi3l3 Clec4n Clec7a Col4a2 Cpe Cxcl1 Cxcl2 Cxcl5 Cyba Cyp2j6 D10Ertd718e Dck Defb1 Degs1 Dpysl3 E430036I04Rik Ehd1 Eif2c2 Elk3 Emb Enpp2 Epdr2 Esm1 Fpr-rs2 Gadd45g Gbp1 Glg1 Gltp Glul Gpc1 Gsto1 Has2 Hif1a Hs3st1 Hs3st3b1 Igfbp3 Igsf9 Il23a Il2rg Lama5 Ly6i Mcm3 Mest Mmp13 …
83	V$AREB6_02: AREB6 (Atp1a1 regulatory element binding factor 6)	79	79	155	6142	9795	-1.43	0.0	0.06	0.0	1700013H19Rik Actg2 Akr1b8 Alox12e Ank Ankrd1 Aspa B3gnt1 BC018371 BC053440 Bnc1 Bok Brca1 Cald1 Ccl12 Ccl4 Ccne2 Cd38 Ch25h Cxcl2 Cyba Cyp2j6 D10Ertd718e Dbn1 Degs1 E430036I04Rik Efnb2 Eif2c2 Emb Eps8 Fdft1 Foxp1 Gbp1 Gjb3 Gjb4 Gpx2 Gzme Hif1a Lamb1-1 Lamc2 Ly6i Mef2c Mest Mpa2 Msln Myo5a Ngfb Niban Nmd3 Nrarp P4ha2 Parp3 Pcolce Pdlim2 Pftk1 Pim3 Plat Plaur Ptn Rcn1 Rnf7 S100a10 S100a9 Sah Scmh1…
84	V$PITX2_Q2: pituitary homeobox factor 2	89	89	145	6830	9107	-1.43	0.0	0.06	0.0	2810013E07Rik 5830472H07Rik Adm Akr1b8 Alox12e Ank Aspa B3gnt1 BC053440 Bnc1 Bnip3 C430014D17Rik Cbl Ccrn4l Cd38 Cdca1 Chi3l3 Ckap4 Clec4e Clec4n Cxcl2 Cxcl5 Cyp2j6 Degs1 Dock5 Dpysl3 Efnb1 Eif3s6 Elf3 Emb Emp3 Epdr2 Fosl1 Gad1 Gjb3 Gltp Glul Gstm1 Gzme Hif1a Hmga1 Hs3st3a1 Il2rg Lama5 Lamb1-1 Ly6i Mef2c Mest Ms4a4c Ms4a6c Myo5a Nmd3 Nppb Nptx1 Pappa Pcolce Pla2g7 Plac8 Plat Plaur Pmaip1 Ptn Qk R…
85	V$HNF4_01_B: Hepatocyte nuclear factor 4	15	15	219	608	15329	-1.45	0.0	3.28	0.97	Aspa B3gnt1 Bcar3 Cyba Efnb2 Foxq1 Glg1 Msln Parp3 Pcbp4 Ptn Pygl Rnf7 Tnfsf9 Tnnt2
86	V$E2F1_Q4: E2F-1	77	77	157	4533	11404	-1.48	0.0	2.55	0.59	Alox12e Arc Arl6ip6 B3gnt1 BC018371 BC053440 Bcar3 Bst1 Cbl Ccne2 Ch25h Clec7a Coro1c Crim1 Cxcl1 D10Ertd718e Dck Degs1 E430036I04Rik Efnb1 Efnb2 Eif3s6 Emb Fdft1 Fosl1 Fscn1 Gad1 Gadd45g Gltp Gstm1 Gsto1 Hmga1 Hs3st1 Hs3st3a1 Hs3st3b1 Id4 Igf1r Igfbp3 Igsf9 Il4ra Lama5 Lamb1-1 Mcm3 Mmp14 Ms4a4c Mt2 Myo5a Nfil3 Ngfb Nkd2 Nmd3 Olfm1 P4ha2 Parp3 Pdk1 Pim3 Pla2g7 Pmaip1 Rdh10 S100a6 Sdc1 Slc1a5 Slc6…
87	V$LMO2COM_02: complex of Lmo2 bound to Tal-1, E2A proteins, and GATA-1, half-site 2	113	113	121	8445	7492	-1.49	0.0	0.07	0.0	2810013E07Rik 5830472H07Rik Abcb1b Abcc9 Ank Ankrd1 Arl6ip6 Aspa B3gnt1 Bcar3 Bhlhb2 Bnip3 Brca1 Ccl12 Ccl4 Ccne2 Cdca1 Cerk Chi3l3 Clec4e Clec7a Col18a1 Col4a2 Cpe Cxcl13 Cxcl2 Cxcl5 Cyba Cyp2j6 Dck E430036I04Rik Ecm1 Efnb2 Ehd1 Eif3s6 Enpp2 Epdr2 Esm1 Fcer1g Fosl1 Foxp1 Fpr-rs2 Fscn1 Gad1 Gadd45g Gbp1 Gjb3 Gjb4 Glg1 Gltp Glul Gprc5b Gzme Hs3st1 Hs3st3b1 Kcnj8 Lama5 Lamc2 Mcm3 Mef2c Mmp13 Mmp14 …
88	V$PPARG_03: PPAR (peroxisome proliferator-activated receptor gamma)	102	102	132	6215	9722	-1.51	0.0	2.44	0.58	1700013H19Rik Abcc9 Adamts4 Adm Ankrd1 Arl6ip6 Aspa B3gnt1 BC014699 Bcar3 Cbl Ccl12 Ccne2 Cerk Ckap4 Clec4n Col4a2 Cxcl1 Cxcl13 Cxcl2 Cyba Cyp2j6 D10Ertd718e Defb1 Degs1 Dpysl3 E430036I04Rik Elf3 Elk3 Emb Enpp2 Epdr2 Fcer1g Fosl1 Foxp1 Gadd45g Gjb3 Gjb4 Glg1 Gpc1 Gsto1 Gzme Has2 Hif1a Hmga2 Hs3st3b1 Id4 Igsf9 Il1rn Il23a Il2rg Il4ra Klf4 Mcm3 Mest Mpa2 Ms4a4c Mt2 Ngfb Nkd2 Nppb Nptx1 Olfm1 P4ha2 …
89	V$RFX1_02: X-box binding protein RFX1	90	90	144	5414	10523	-1.52	0.0	2.45	0.58	Abcb1b Actg2 Adam8 Adamts4 Alox12e Arc Areg Arl6ip6 Aspa B3gnt1 BC014699 BC053440 Bcar3 Bnc1 Bnip3 Cbl Ccne2 Cerk Chi3l3 Clec7a Col18a1 Csf2rb1 Cxcl1 Cyp2j6 Dock5 Dpysl3 Ecm1 Ehd1 Eif2c2 Elf3 Elk3 Epdr2 Eps8 Foxp1 Gbp1 Gpc1 Gprc5b Has2 Hbegf Hmga1 Hmga2 Hs3st3b1 Hspa14 Igf1r Il23a Irak1bp1 Klf4 Lamb1-1 Ly6i Mef2c Moxd1 Mpa2 Ms4a4c Mt2 Myo5a Nfil3 Nfkbie Ngfb Nrarp P4ha1 Pappa Parp3 Pdk1 Pdk4 Pdli…
90	V$FOXP3_Q4	128	128	106	9446	6491	-1.53	0.0	0.07	0.0	2810013E07Rik 5830472H07Rik Abcb1b Abcc9 Adamdec1 Arc Areg Aspa B3gnt1 BC014699 BC053440 Bnip3 Brca1 C430014D17Rik Cald1 Ccl12 Ccl4 Ccrn4l Cdca1 Celsr1 Ch25h Chi3l3 Ckap4 Clec4e Clec4n Clec7a Cpe Crim1 Csf2rb1 Cxcl13 Cxcl2 Cxcl5 Cyba Cyp2j6 Dck Dock5 E430036I04Rik Ecm1 Eif2c2 Elk3 Emb Esm1 Fdft1 Foxp1 Fscn1 Gadd45g Gjb4 Gpc1 Gprc5b Gpx2 Gstm1 Gsto1 Gzme Has2 Hif1a Hs3st1 Hs3st3b1 Hspa14 Id4 Igf1r…
91	V$FOXO3_01: fork head box O3	1	1	233	382	15555	-1.55	0.0	0.0	0.0	Enpp2
92	V$DR4_Q2: direct repeat 4	210	210	24	13715	2222	-1.58	0.0	2.82	0.77	1700013H19Rik 2810013E07Rik 5830472H07Rik Abcb1b Abcc9 Actg2 Adamdec1 Adamts4 Adm Akr1b8 Alox12e Ank Ankrd1 Arc Areg Arl6ip6 Aspa B3gnt1 BC014699 BC018371 Bcar3 Bhlhb2 Bnc1 Bnip3 Bok Brca1 Bst1 C430014D17Rik Cbl Ccl12 Ccl4 Ccne2 Ccrn4l Cd38 Cdca1 Celsr1 Cerk Ch25h Ckap4 Clec4e Clec4n Clec7a Col18a1 Col4a2 Coro1c Cpe Csf2rb1 Cxcl1 Cxcl13 Cxcl2 Cxcl5 Cyba Cyp2j6 D10Ertd718e Dbn1 Dck Defb1 Degs1 E43…
93	V$E2F1_Q3_01	74	74	160	4377	11560	-1.6	0.0	2.39	0.57	2810013E07Rik Abcc9 Arl6ip6 B3gnt1 BC053440 Bnc1 Bnip3 Cbl Ccne2 Celsr1 Ch25h Ckap4 Coro1c Crim1 Cxcl2 D10Ertd718e Dbn1 Dck Degs1 Efnb1 Efnb2 Elk3 Emb Eps8 Fhl2 Fosl1 Foxq1 Gadd45g Gltp Gprc5b Hif1a Hmga1 Hspa14 Id4 Igf1r Igfbp3 Irak1bp1 Klf4 Lama5 Lamb1-1 Mcm3 Mmp14 Moxd1 Mthfd2 Myo5a Nfil3 Niban Nr2f2 Olfm1 P4ha1 P4ha2 Parp3 Pcbp4 Pfn2 Pim3 Plat Prkg2 Qk Rcn1 Rnf7 S100a10 Scara3 Scmh1 Slc1a5 Sl…
94	V$VMYB_02: v-Myb	29	29	205	2579	13358	-1.61	0.0	0.05	0.0	Bcar3 Ch25h Dbn1 Dpysl3 Ecm1 Eif3s6 Emb Emp3 Foxp1 Fscn1 Gad1 Glul Gpc1 Gprc5b Gpx2 Hmga1 Nfil3 Pdlim2 Pkp1 Qk Rab32 S100a6 Scmh1 Slc7a6 Snx10 St3gal4 Timp1 Tnpo1 Twist1
95	V$IK1_01: Ikaros 1	139	139	95	8776	7161	-1.64	0.0	2.26	0.48	2810013E07Rik 5830472H07Rik Abcc9 Actg2 Adam8 Adamdec1 Adamts4 Adm Alox12e Ank Ankrd1 Arc Areg B3gnt1 BC018371 BC053440 Bcar3 Bhlhb2 Bnc1 Bnip3 Bok Bst1 Cald1 Cbl Ccl12 Ccl4 Ccne2 Cd38 Cdca1 Cerk Clec7a Col18a1 Col4a2 Crim1 Csf2rb1 Cxcl1 Cxcl13 Cxcl2 Cxcl5 Cyba Cyp2j6 Defb1 E430036I04Rik Efnb1 Ehd1 Eif2c2 Elk3 Epdr2 Eps8 Esm1 Fcer1g Foxp1 Fscn1 Gadd45g Gbp1 Gjb3 Gjb4 Glul Gpc1 Gprc5b Gpx2 Gstm1 G…
96	V$CDPCR1_01: cut-like homeodomain protein	174	174	60	12473	3464	-1.65	0.0	0.07	0.0	1700013H19Rik 2810013E07Rik 5830472H07Rik Abcb1b Abcc9 Actg2 Adam8 Adm Akr1b8 Alox12e Ank Areg Aspa B3gnt1 BC014699 BC018371 BC053440 Bcar3 Bnip3 Bok Brca1 Bst1 C430014D17Rik Cald1 Ccl4 Ccne2 Cd38 Cdca1 Celsr1 Cerk Ch25h Chi3l3 Clec4e Clec4n Clec7a Col18a1 Crim1 Csf2rb1 Cxcl1 Cxcl13 Cxcl2 Cxcl5 Cyba Cyp2j6 D10Ertd718e Dbn1 Degs1 Dock5 Dpysl3 E430036I04Rik Ecm1 Efnb2 Ehd1 Eif2c2 Eif3s6 Emb Emp3 En…
97	V$VBP_01: PAR-type chicken vitellogenin promoter-binding protein	13	13	221	1385	14552	-1.66	0.0	0.03	0.0	2810013E07Rik BC014699 C430014D17Rik Cald1 Crim1 Cyp2j6 Il23a Mpa2 Nfil3 Rgs1 Sah Tex15 Wnt10a
98	V$GATA2_02: GATA-binding factor 2	70	70	164	5437	10500	-1.66	0.0	0.08	0.0	2810013E07Rik Actg2 Adamdec1 Ank Bcar3 Bok Bst1 C430014D17Rik Cald1 Cd38 Cerk Chi3l3 Csf2rb1 Cxcl13 Cxcl5 Defb1 Dock5 E430036I04Rik Ecm1 Efnb2 Eif3s6 Emb Enpp2 Esm1 Fdft1 Foxp1 Fpr-rs2 Gjb3 Gltp Gstm1 Has2 Hif1a Hs3st1 Il23a Il2rg Kcnj8 Lama5 Ly6i Mcm3 Mef2c Mest Mmp14 Moxd1 Ms4a4c Nfkbie Nppb Nr2f2 P4ha1 Pdk4 Pftk1 Plac8 Pmaip1 Ptn S100a10 S100a4 Sah Scara3 Scmh1 Sema5a Serpina3g Slc7a6 Slfn1 Ta…
99	V$CREB_Q2_01	81	81	153	4873	11064	-1.69	0.0	2.26	0.48	1700013H19Rik Actg2 Areg B3gnt1 BC018371 BC053440 Ccne2 Ch25h Ckap4 Cpe Cxcl1 D10Ertd718e Dck Dock5 E430036I04Rik Ehd1 Emp3 Epdr2 Eps8 Fdft1 Fhl2 Fosl1 Foxq1 Fscn1 Gpc1 Gprc5b Gstm1 Gsto1 Hmga1 Hs3st3a1 Hspa14 Id4 Igsf9 Il23a Irak1bp1 Kcnj8 Klf4 Lama5 Mef2c Mpa2 Ms4a6d Mt2 Mthfd2 Myo5a Nfil3 Nfkbie Nmd3 Nppb Nptx1 Olfm1 P4ha2 Pcolce Pdk4 Pfn2 Pim3 Pkp1 Pmaip1 Prss11 Pthlh Ptprs Qk Rgs1 Rgs16 Rnf7…
100	V$NFKB_Q6: NF-kappaB	37	37	197	1993	13944	-1.75	0.0	2.51	0.59	2810013E07Rik Abcc9 Actg2 Adamts4 Alox12e BC018371 Bok Coro1c Crim1 Cxcl1 Cxcl2 Cxcl5 Cyp2j6 E430036I04Rik Eif2c2 Elk3 Enpp2 Fscn1 Gpc1 Gprc5b Has2 Igf1r Klf4 Moxd1 Mpa2 Ms4a6c Parp3 Pcolce Pdk4 Pthlh Scara3 Sdc1 Slfn1 St3gal4 Timp1 Timp3 Wnt10a
101	V$HNF4_01: hepatic nuclear factor 4	230	230	4	15292	645	-1.77	0.0	3.24	0.97	1700013H19Rik 2810013E07Rik 5830472H07Rik Abcb1b Abcc9 Actg2 Adam8 Adamdec1 Adamts4 Adm Akr1b8 Alox12e Ank Ankrd1 Arc Areg Arl6ip6 Aspa B3gnt1 BC014699 BC018371 BC053440 Bcar3 Bhlhb2 Bnc1 Bnip3 Bok Brca1 Bst1 C430014D17Rik Cald1 Cbl Ccl12 Ccl4 Ccne2 Ccrn4l Cd38 Cdca1 Cerk Ch25h Chi3l3 Ckap4 Clec4e Clec4n Clec7a Col18a1 Col4a2 Coro1c Cpe Crim1 Csf2rb1 Cxcl1 Cxcl13 Cxcl2 Cxcl5 Cyba Cyp2j6 D10Ertd71…
102	V$GATA1_06: GATA-binding factor 1	58	58	176	4564	11373	-1.79	0.0	0.09	0.0	Actg2 Adamdec1 Ank Bcar3 Brca1 C430014D17Rik Cald1 Cd38 Cerk Chi3l3 Csf2rb1 Cxcl13 Cxcl5 Defb1 E430036I04Rik Ecm1 Efnb2 Eif3s6 Emb Enpp2 Esm1 Fdft1 Foxp1 Fpr-rs2 Gjb3 Gltp Glul Hif1a Hs3st1 Lama5 Mcm3 Mef2c Mest Mmp14 Moxd1 Mpa2 Ms4a4c Nfkbie Nppb P4ha1 Pdk4 Pftk1 Plac8 Pmaip1 Ptn S100a10 S100a4 Sah Scara3 Scmh1 Slfn1 Stx1a Timp3 Tm4sf1 Tmem41b Tnfrsf11b Tnpo1 Upp1
103	V$ELK1_01: Elk-1	52	52	182	4147	11790	-1.79	0.0	0.08	0.0	Abcb1b Akr1b8 Ankrd1 Arc Areg Arl6ip6 BC014699 BC018371 BC053440 Ch25h Col4a2 Cpe Cxcl2 Cyp2j6 Dbn1 Degs1 E430036I04Rik Elf3 Elk3 Fcer1g Foxq1 Gbp1 Gltp Id4 Igsf9 Il23a Ly6i Mcm3 Ms4a6c Ms4a6d Mt2 Nfkbie Pdk1 Pdlim2 Pim3 Plat Plaur Qk Rab32 S100a4 S100a6 Sah Slc16a3 Slfn1 Sspn St3gal4 Timp1 Tiparp Tmem41b Tnfrsf11b Tnfsf9 Zfhx1b
104	V$CEBPDELTA_Q6	165	165	69	11824	4113	-1.8	0.0	0.09	0.0	1700013H19Rik 2810013E07Rik 5830472H07Rik Abcb1b Abcc9 Adamdec1 Adamts4 Adm Akr1b8 Alox12e Ank Ankrd1 Arc Aspa BC014699 BC018371 BC053440 Bcar3 Bok Brca1 Bst1 C430014D17Rik Cald1 Cbl Ccl12 Ccl4 Ccne2 Cd38 Cdca1 Cerk Chi3l3 Clec4e Clec4n Clec7a Col18a1 Col4a2 Cpe Crim1 Cxcl1 Cxcl13 Cxcl2 Cxcl5 Cyp2j6 Dck Defb1 Degs1 Dock5 Dpysl3 Eif2c2 Eif3s6 Elf3 Emb Emp3 Enpp2 Epdr2 Eps8 Esm1 Fdft1 Fhl2 Fosl1 Fo…
105	V$ER_Q6: estrogen receptor	114	114	120	8384	7553	-1.81	0.0	0.11	0.0	1700013H19Rik 2810013E07Rik Abcb1b Abcc9 Actg2 Adamts4 Adm Akr1b8 Ank Areg B3gnt1 BC014699 Bcar3 Bhlhb2 Bnip3 Brca1 Cald1 Ccl4 Cd38 Celsr1 Clec4n Col18a1 Col4a2 Cxcl1 Cxcl13 Cxcl5 Cyba Dck Efnb2 Ehd1 Eif3s6 Elf3 Elk3 Emp3 Epdr2 Fdft1 Fhl2 Fscn1 Gjb3 Gjb4 Gltp Gprc5b Gstm1 Gzme Has2 Hbegf Hmga2 Hs3st1 Hs3st3b1 Hspa14 Igsf9 Il23a Il4ra Kcnj8 Lamb1-1 Lamc2 Mcm3 Mmp13 Mmp14 Moxd1 Mpa2 Ms4a4c Myo5a Nf…
106	V$COREBINDINGFACTOR_Q6	85	85	149	5194	10743	-1.83	0.0	2.06	0.32	1700013H19Rik 5830472H07Rik Abcb1b Adam8 Akr1b8 Ankrd1 Arc Aspa BC014699 BC053440 Bcar3 Bnip3 Brca1 Ccl12 Ccl4 Ch25h Clec4e Clec4n Col18a1 Cxcl1 Defb1 Dock5 Ehd1 Eif2c2 Elk3 Emb Enpp2 Epdr2 Fcer1g Fdft1 Fosl1 Foxp1 Fpr-rs2 Fscn1 Gjb4 Glg1 Gpc1 Gprc5b Gstm1 Gsto1 Gzme Has2 Igfbp3 Il23a Il2rg Il4ra Irak1bp1 Lamb1-1 Ly6i Mest Mmp13 Mpa2 Ms4a4c Ms4a6c Ms4a6d Msln Myo5a Nkd2 Olfm1 P4ha1 Pdlim2 Pim3 Pl…
107	V$HNF4ALPHA_Q6	92	92	142	5667	10270	-1.83	0.0	2.03	0.31	5830472H07Rik Adam8 Adamdec1 Akr1b8 Alox12e Aspa B3gnt1 BC018371 BC053440 Bnip3 Brca1 Bst1 C430014D17Rik Cbl Ccl4 Cd38 Cdca1 Cerk Ch25h Clec4e Cxcl1 Cxcl13 Cxcl2 Cyba Cyp2j6 Dck Degs1 Dock5 Efnb1 Efnb2 Eif2c2 Eif3s6 Emp3 Epdr2 Fdft1 Fosl1 Fscn1 Gad1 Gjb4 Glg1 Gprc5b Gsto1 Gzme Has2 Hif1a Hspa14 Id4 Igf1r Il1rn Il2rg Il4ra Kcnj8 Klf4 Lama5 Mef2c Mest Mmp13 Ms4a6c Ms4a6d Msr1 Myo5a Niban Nppb Nptx1…
108	V$FOXO4_02: fork head box O4	2	2	232	458	15479	-1.84	0.0	0.01	0.0	Enpp2 Pla2g7
109	V$AFP1_Q6	32	32	202	2722	13215	-1.88	0.0	0.07	0.0	Actg2 Areg Bcar3 Ccl12 Cd38 Cpe Dck Emb Enpp2 Gbp1 Gzme Hs3st3a1 Mef2c Ms4a6c Msr1 Ngfb Pdk1 Pdk4 Pftk1 Prkg2 Ptn Ptprs S100a10 S100a9 Sah Sema5a Slc7a6 Sspn Tax1bp1 Timp3 Tmem41b Zfhx1b
110	V$MYCMAX_02: c-Myc:Max heterodimer	89	89	145	5488	10449	-1.88	0.0	1.96	0.27	1700013H19Rik 2810013E07Rik Abcb1b Adam8 Adamdec1 B3gnt1 BC014699 BC018371 Bcar3 Bhlhb2 Bnc1 Bnip3 Brca1 Bst1 Cald1 Ccl12 Ccrn4l Cerk Clec4e Clec4n Clec7a Col18a1 Col4a2 Cpe Csf2rb1 Cxcl1 Cyba Cyp2j6 Defb1 Dock5 Dpysl3 Efnb1 Ehd1 Eif2c2 Enpp2 Fcer1g Gadd45g Gjb4 Gstm1 Gsto1 Hif1a Hmga2 Hs3st3a1 Igf1r Igsf9 Il4ra Irak1bp1 Klf4 Mpa2 Msln Msr1 Mt2 Nfil3 Niban Nmd3 Nppb Nr2f2 Nrarp P4ha1 Pappa Parp3 …
111	V$HOGNESS_B: Imperfect Hogness /Goldberg Box	9	9	225	1036	14901	-1.89	0.0	0.03	0.0	Aspa Ccrn4l Cyp2j6 Dock5 Gltp Glul Pdk1 Rnf7 Tex15
112	V$STAT5B_01: signal transducer and activator of transcription 5b	9	9	225	320	15617	-1.9	0.0	2.99	0.81	Adamts4 Col4a2 Emb Kcnj8 Scmh1 Slc16a3 Sspn Tgtp Wnt10a
113	V$E2F1DP2_01: E2F-1:DP-2 heterodimer	22	22	212	1079	14858	-1.91	0.0	2.56	0.59	1700013H19Rik Arl6ip6 Cd38 Ch25h Cxcl13 Dck Emb Eps8 Foxp1 Gad1 Gprc5b Hmga1 Hs3st3b1 Mcm3 Mef2c Parp3 Qk S100a4 S100a6 Slfn1 Stag1 Zfhx1b
114	V$CP2_01: CP2	155	155	79	9996	5941	-1.94	0.0	1.9	0.27	1700013H19Rik 2810013E07Rik 5830472H07Rik Abcb1b Abcc9 Actg2 Adam8 Adm Ankrd1 Arc Areg B3gnt1 BC014699 BC018371 Bhlhb2 Bnip3 Bok Brca1 Cald1 Cbl Ccl12 Ccl4 Ccne2 Cd38 Cerk Ch25h Chi3l3 Ckap4 Col18a1 Coro1c Cpe Crim1 Csf2rb1 Cxcl1 Cxcl2 Cyba Dbn1 Dck Defb1 Degs1 Dpysl3 E430036I04Rik Ecm1 Efnb1 Efnb2 Ehd1 Eif3s6 Elf3 Emp3 Epdr2 Eps8 Esm1 Fcer1g Fdft1 Fhl2 Foxq1 Fscn1 Gad1 Gadd45g Gjb4 Glg1 Gltp Glu…
115	V$E2F_Q3_01	88	88	146	5455	10482	-1.96	0.0	1.86	0.26	Akr1b8 Alox12e Arc Areg Arl6ip6 B3gnt1 BC014699 BC018371 BC053440 Bcar3 Bok Bst1 Cbl Ccne2 Ch25h Clec7a Col18a1 Coro1c Crim1 D10Ertd718e Dck Degs1 E430036I04Rik Efnb1 Efnb2 Ehd1 Eif3s6 Elk3 Emb Eps8 Fdft1 Fosl1 Foxp1 Fscn1 Gad1 Gltp Gpc1 Gstm1 Hmga1 Hs3st1 Hs3st3a1 Hspa14 Igf1r Igfbp3 Igsf9 Il4ra Kcnj8 Klf4 Lama5 Mcm3 Mef2c Mt2 Myo5a Nfkbie Nmd3 Nr2f2 Nrarp P4ha1 P4ha2 Parp3 Pdk1 Pfn2 Pla2g7 Prkg…
116	V$ATF6_01: activating transcription factor 6	9	9	225	325	15612	-1.96	0.0	2.91	0.79	Ckap4 Cpe Foxq1 Pdk4 Sema3b Slc7a6 Timp1 Twist1 Wdr10
117	V$HIF1_Q3: hypoxia induced factor	25	25	209	1284	14653	-2.01	0.0	2.37	0.56	1700013H19Rik Bnip3 Clec4e Col18a1 Cxcl1 Fcer1g Gad1 Hif1a Hmga2 Igf1r Igsf9 Klf4 Lamc2 P4ha1 P4ha2 Pdk1 Pfn2 Pkp1 Ptprs Rgs16 Sah Slc16a3 Tnfsf9 Tnpo1 Twist1
118	V$TAL1BETAITF2_01: Tal-1beta:ITF-2 heterodimer	10	10	224	1091	14846	-2.02	0.0	0.04	0.0	2810013E07Rik Adam8 Ankrd1 Brca1 Ccrn4l Fpr-rs2 Hs3st3b1 Rcn1 S100a4 Sah
119	V$TFIII_Q6	221	221	13	14621	1316	-2.04	0.0	2.53	0.59	1700013H19Rik 2810013E07Rik 5830472H07Rik Abcb1b Abcc9 Actg2 Adamts4 Adm Akr1b8 Alox12e Ank Ankrd1 Arc Areg Arl6ip6 B3gnt1 BC014699 BC018371 BC053440 Bcar3 Bhlhb2 Bnc1 Bnip3 Bok Brca1 Bst1 C430014D17Rik Cald1 Cbl Ccl12 Ccl4 Ccne2 Ccrn4l Cd38 Cdca1 Celsr1 Cerk Ch25h Chi3l3 Ckap4 Clec4e Clec4n Clec7a Col18a1 Col4a2 Coro1c Crim1 Csf2rb1 Cxcl1 Cxcl13 Cxcl2 Cxcl5 Cyba Cyp2j6 D10Ertd718e Dbn1 Dck Defb1…
120	V$STAT_01: signal transducers and activators of transcription	37	37	197	3020	12917	-2.04	0.0	0.1	0.0	2810013E07Rik Abcb1b Adamts4 C430014D17Rik Cbl Clec4n Col4a2 D10Ertd718e Dck Defb1 Dock5 Ehd1 Emb Emp3 Eps8 Glul Gstm1 Hs3st1 Il2rg Mmp13 Moxd1 Ms4a4c Ms4a6d Nptx1 Nrarp Pdlim2 Plaur Qk S100a6 Scmh1 Sdc1 Slc16a3 Sspn Tgtp Wnt10a Zfhx1a Zfhx1b
121	V$COMP1_01: COMP1	138	138	96	9894	6043	-2.06	0.0	0.16	0.0	Abcc9 Actg2 Adam8 Adm Ankrd1 Arl6ip6 Aspa BC014699 BC053440 Bcar3 Bnc1 Bnip3 Bst1 Cald1 Ccl4 Ccrn4l Cd38 Cdca1 Celsr1 Chi3l3 Clec4e Clec7a Cpe Crim1 Csf2rb1 Cxcl1 Cxcl13 Cxcl2 Cyba Cyp2j6 Dbn1 Dck Degs1 Dock5 Ecm1 Efnb1 Eif2c2 Eif3s6 Elf3 Elk3 Emb Emp3 Enpp2 Epdr2 Fdft1 Fosl1 Foxp1 Foxq1 Fpr-rs2 Gad1 Gadd45g Gbp1 Gjb4 Glg1 Gltp Glul Gpc1 Gpx2 Gstm1 Gzme Has2 Hif1a Hs3st1 Hs3st3b1 Hspa14 Id4 Il1rn…
122	V$SF1_Q6	29	29	205	2456	13481	-2.07	0.0	0.09	0.0	Actg2 Adamdec1 Bcar3 Bhlhb2 Bnip3 Brca1 Ccl12 Cxcl1 Eif2c2 Fhl2 Gjb3 Gstm1 Has2 Irak1bp1 Lamb1-1 Lamc2 Mcm3 Mmp14 Moxd1 Myo5a Nkd2 P4ha2 Rai14 Snx10 Timp3 Tm4sf1 Twist1 Upp1 Wdr10
123	V$NERF_Q2: new ets-related factor 1a	17	17	217	799	15138	-2.07	0.0	2.48	0.58	Arc Arl6ip6 B3gnt1 Cd38 Col4a2 E430036I04Rik Elk3 Fcer1g Fscn1 Gbp1 Lamc2 Nptx1 Nrarp Pappa Schip1 Slfn1 Tagln2
124	V$NFKAPPAB65_01: NF-kappaB (p65)	19	19	215	921	15016	-2.08	0.0	2.42	0.58	Alox12e Cd38 Crim1 Cxcl1 Cxcl2 Cxcl5 Eif2c2 Elf3 Fdft1 Il4ra Lama5 Mmp14 Mpa2 Mt2 Nr2f2 Nrarp Pdk4 Pthlh Slfn1
125	V$LEF1TCF1_Q4	108	108	126	7837	8100	-2.09	0.0	0.18	0.0	2810013E07Rik 5830472H07Rik Abcb1b Abcc9 Adamdec1 Adamts4 Akr1b8 Alox12e Ank Arc Aspa B3gnt1 BC014699 BC053440 Bnip3 Bst1 Cald1 Cbl Ccl4 Cd38 Cdca1 Ckap4 Clec7a Col4a2 Cpe Cxcl1 Cxcl13 Cxcl2 Cyp2j6 Dck Degs1 Dpysl3 Ehd1 Emb Emp3 Enpp2 Fdft1 Fpr-rs2 Fscn1 Gjb4 Glg1 Glul Gpx2 Gzme Hif1a Hmga1 Hs3st1 Hspa14 Il1rn Il2rg Kcnj8 Lamb1-1 Ly6i Mef2c Mmp14 Moxd1 Ms4a4c Ms4a6c Mt2 Myo5a Nfkbie Niban Nptx1 N…
126	V$GATA_C: GATA binding site	104	104	130	7556	8381	-2.11	0.0	0.18	0.0	Abcc9 Actg2 Adam8 Adamdec1 Ank Ankrd1 Areg Aspa B3gnt1 Bcar3 Bnc1 Brca1 Cald1 Ccl4 Cd38 Cdca1 Cerk Chi3l3 Ckap4 Clec7a Col4a2 Cpe Cxcl1 Cxcl13 Cxcl5 Cyba Degs1 Dock5 Dpysl3 E430036I04Rik Ecm1 Efnb1 Eif2c2 Eif3s6 Elf3 Elk3 Emb Esm1 Fdft1 Fpr-rs2 Gbp1 Gjb3 Gjb4 Glg1 Gltp Glul Gpx2 Gstm1 Gzme Has2 Hif1a Hmga2 Hs3st1 Il2rg Kcnj8 Lama5 Lamc2 Ly6i Mcm3 Mef2c Mest Mmp13 Mmp14 Moxd1 Mpa2 Ms4a4c Msln Nfkb…
127	V$RSRFC4_01: related to serum response factor, C4	4	4	230	90	15847	-2.12	0.0	3.05	0.84	Ank E430036I04Rik Pappa Sdc1
128	V$CDPCR3HD_01: cut-like homeodomain protein	81	81	153	5062	10875	-2.13	0.0	1.64	0.21	1700013H19Rik 5830472H07Rik Abcb1b Abcc9 Actg2 Adam8 Akr1b8 Ank Aspa B3gnt1 Bcar3 Bok Brca1 Bst1 Cald1 Ccl4 Cd38 Cdca1 Cerk Chi3l3 Clec4e Clec4n Clec7a Col18a1 Csf2rb1 Cyba Cyp2j6 D10Ertd718e E430036I04Rik Ecm1 Ehd1 Eif2c2 Esm1 Fhl2 Fpr-rs2 Gjb4 Glg1 Glul Gprc5b Gzme Has2 Hs3st1 Il23a Il2rg Il4ra Kcnj8 Lama5 Lamc2 Ly6i Mmp14 Moxd1 Ms4a6c Msln Msr1 Mthfd2 Nppb Nrarp Pcbp4 Pdk4 Pdlim2 Pla2g7 Pthlh …
129	V$NFY_01: nuclear factor Y (Y-box binding factor)	43	43	191	3404	12533	-2.13	0.0	0.12	0.0	Abcb1b Adam8 Adamdec1 Arl6ip6 BC014699 Bnip3 Bst1 Ccl4 Ccrn4l Cxcl1 D10Ertd718e Efnb2 Elf3 Fdft1 Gadd45g Glul Gpc1 Hif1a Hs3st3b1 Hspa14 Id4 Il2rg Lama5 Mcm3 Mthfd2 Ngfb P4ha2 Pdk4 Pdlim2 Pim3 Pkp1 Plac8 Plaur Prss11 Rcn1 Rgs16 Rnf7 Slc16a3 Slc1a5 Slfn1 Tm4sf1 Tnpo1 Wnt10a
130	V$OCT1_Q6: octamer factor 1	209	209	25	14623	1314	-2.15	0.0	0.08	0.0	1700013H19Rik 2810013E07Rik 5830472H07Rik Abcb1b Abcc9 Actg2 Adamdec1 Adamts4 Adm Akr1b8 Alox12e Ank Ankrd1 Areg Arl6ip6 Aspa BC014699 BC018371 BC053440 Bcar3 Bhlhb2 Bnc1 Bnip3 Bok Brca1 Bst1 C430014D17Rik Cald1 Cbl Ccl12 Ccl4 Ccne2 Cd38 Celsr1 Cerk Chi3l3 Clec4e Clec4n Clec7a Col4a2 Coro1c Cpe Csf2rb1 Cxcl1 Cxcl13 Cxcl2 Cxcl5 Cyp2j6 D10Ertd718e Dbn1 Dck Defb1 Dock5 Dpysl3 E430036I04Rik Ecm1 Efnb…
131	V$ATF4_Q2: activating transcription factor 4	50	50	184	3867	12070	-2.17	0.0	0.14	0.0	1700013H19Rik Ank Areg BC018371 BC053440 Cbl Ccrn4l Ch25h E430036I04Rik Ecm1 Esm1 Fhl2 Fosl1 Foxp1 Fscn1 Gltp Gpc1 Gsto1 Hs3st3a1 Hspa14 Id4 Il1rn Kcnj8 Klf4 Lamb1-1 Lamc2 Ms4a6d Mthfd2 Myo5a Olfm1 P4ha2 Pcolce Pdlim2 Pkp1 Pmaip1 Prkg2 Prss11 Ptprs Rdh10 Rnf7 Sdc1 Slc6a15 Slfn1 Stag1 Timp3 Tubb6 Wdr10 Wnt10a Zfhx1b id3
132	V$E2A_Q2	145	145	89	9442	6495	-2.18	0.0	1.51	0.15	2810013E07Rik Abcb1b Abcc9 Actg2 Adam8 Adamdec1 Adamts4 Adm Akr1b8 Alox12e Ankrd1 Arc Areg Arl6ip6 Aspa B3gnt1 BC053440 Bcar3 Bnc1 Bst1 Cald1 Ccl12 Ccl4 Ccne2 Ccrn4l Cd38 Celsr1 Ch25h Chi3l3 Ckap4 Clec4n Col18a1 Cpe Csf2rb1 Cxcl13 Cxcl2 Cyba Cyp2j6 D10Ertd718e Dbn1 Defb1 E430036I04Rik Efnb2 Ehd1 Eif3s6 Elf3 Elk3 Emb Emp3 Epdr2 Eps8 Esm1 Fcer1g Fdft1 Fhl2 Fosl1 Foxp1 Fpr-rs2 Gad1 Gadd45g Gbp1 Gjb3…
133	V$GABP_B: GA binding protein	14	14	220	1360	14577	-2.18	0.0	0.06	0.0	Arc Arl6ip6 Cdca1 Col4a2 Coro1c D10Ertd718e Fcer1g Gltp Hspa14 Id4 Mcm3 P4ha2 Tmem41b Tnpo1
134	V$E2F1_Q4_01	55	55	179	3325	12612	-2.2	0.0	1.7	0.22	Alox12e Areg Arl6ip6 B3gnt1 Bcar3 Bok Bst1 Ccne2 Ch25h Coro1c Crim1 D10Ertd718e Dck Degs1 E430036I04Rik Efnb1 Ehd1 Emb Fdft1 Fosl1 Foxp1 Gad1 Gpc1 Gstm1 Hmga1 Hspa14 Igf1r Igfbp3 Igsf9 Kcnj8 Lama5 Mcm3 Mt2 Myo5a Nmd3 Nrarp P4ha1 P4ha2 Parp3 Pdk1 Pfn2 Rab32 Rnf7 S100a6 Slc1a5 Slc6a15 St3gal4 Tagln2 Timp1 Timp3 Tmem41b Twist1 Wdr10 Zfhx1b id3
135	V$SRF_Q6: serum response factor	20	20	214	1005	14932	-2.2	0.0	2.24	0.48	Abcc9 Actg2 Arc Aspa Cald1 Clec7a Csf2rb1 Cxcl5 Esm1 Fhl2 Fosl1 Gltp Lamb1-1 Pappa Pcbp4 Plac8 Pygl Sdc1 Serpina3g Wnt10a
136	V$FOX_Q2	172	172	62	12132	3805	-2.21	0.0	0.17	0.0	1700013H19Rik 2810013E07Rik 5830472H07Rik Abcb1b Abcc9 Actg2 Adam8 Adamdec1 Adamts4 Adm Akr1b8 Alox12e Ank Ankrd1 Areg Aspa B3gnt1 BC014699 BC053440 Bcar3 Bnc1 Bnip3 Bok Brca1 Bst1 C430014D17Rik Cald1 Cbl Ccl12 Ccl4 Ccne2 Cd38 Cdca1 Ch25h Chi3l3 Ckap4 Clec4e Clec4n Clec7a Col4a2 Cpe Cxcl1 Cxcl13 Cxcl5 Cyp2j6 Dbn1 Dck Defb1 Degs1 Dock5 Dpysl3 E430036I04Rik Ecm1 Efnb1 Elf3 Emb Enpp2 Epdr2 Esm1 Fcer…
137	V$EFC_Q6	124	124	110	8846	7091	-2.22	0.0	0.23	0.0	5830472H07Rik Abcc9 Actg2 Adam8 Adm Akr1b8 Ankrd1 Arc Areg Arl6ip6 Aspa BC018371 BC053440 Bcar3 Bhlhb2 Bst1 Cald1 Cbl Ccl12 Cd38 Cerk Chi3l3 Ckap4 Clec4e Clec7a Col18a1 Cpe Crim1 Cxcl1 Cxcl5 Cyp2j6 D10Ertd718e Dbn1 Defb1 Degs1 Dpysl3 E430036I04Rik Efnb1 Efnb2 Eif2c2 Elk3 Emb Emp3 Enpp2 Epdr2 Fdft1 Fhl2 Fosl1 Fpr-rs2 Gad1 Gadd45g Glul Gzme Has2 Hif1a Hs3st3a1 Hs3st3b1 Hspa14 Id4 Il1rn Il23a Irak1b…
138	V$CHX10_01	2	2	232	418	15519	-2.24	0.0	0.01	0.0	Pappa Pftk1
139	V$E47_01: E47	41	41	193	2400	13537	-2.26	0.0	1.77	0.22	Ankrd1 Arc BC014699 Bcar3 Bnc1 Bnip3 Bst1 Ccl12 Ccl4 Ccrn4l Chi3l3 Col18a1 Cxcl13 Cxcl2 Cyba D10Ertd718e Degs1 Ehd1 Elf3 Gad1 Gadd45g Gjb3 Il23a Kcnj8 Moxd1 Mt2 Nptx1 Nrarp Pdlim2 Rgs16 Rnf7 Sema3b Serpina3g Slfn1 Stra6 Stx1a Tex15 Tiparp Tnfrsf11b Wfdc2 Wnt10a
140	V$HNF4_DR1_Q3	193	193	41	12723	3214	-2.26	0.0	1.72	0.22	1700013H19Rik 2810013E07Rik 5830472H07Rik Abcb1b Abcc9 Actg2 Adam8 Adamdec1 Adamts4 Adm Akr1b8 Alox12e Ankrd1 Arc Arl6ip6 Aspa B3gnt1 BC014699 BC018371 BC053440 Bcar3 Bnc1 Bnip3 Bok Brca1 Bst1 C430014D17Rik Cald1 Cbl Ccl12 Ccl4 Ccrn4l Cd38 Cdca1 Celsr1 Cerk Ch25h Ckap4 Clec4n Clec7a Col18a1 Col4a2 Cpe Csf2rb1 Cxcl1 Cxcl2 Cxcl5 Cyba D10Ertd718e Dbn1 Dck Defb1 Dock5 E430036I04Rik Ecm1 Efnb1 Efnb2 E…
141	V$HFH8_01: HNF-3/Fkh Homolog-8	29	29	205	2394	13543	-2.26	0.0	0.12	0.0	Actg2 Bst1 Cdca1 Cxcl1 Cxcl5 Dck Enpp2 Gbp1 Gjb4 Gstm1 Has2 Hif1a Il2rg Irak1bp1 Klf4 Mef2c Mest Mmp13 Nmd3 Pdk1 Pftk1 Pkp1 Rai14 Recql Schip1 Slc1a5 Tex15 Tiparp Upp1
142	V$E2F_Q4_01	50	50	184	3016	12921	-2.27	0.0	1.65	0.21	Alox12e Areg Arl6ip6 B3gnt1 Bcar3 Bok Bst1 Ccne2 Ch25h Coro1c Crim1 D10Ertd718e Dck Degs1 E430036I04Rik Efnb1 Ehd1 Emb Fdft1 Fosl1 Foxp1 Gad1 Gpc1 Gstm1 Hmga1 Hspa14 Igf1r Igfbp3 Igsf9 Lama5 Mcm3 Mt2 Myo5a Nmd3 Nrarp P4ha1 P4ha2 Parp3 Pdk1 Rab32 S100a6 Slc1a5 Slc6a15 St3gal4 Tagln2 Timp1 Timp3 Wdr10 Zfhx1b id3
143	V$E2F4DP2_01: E2F-4:DP-2 heterodimer	32	32	202	1809	14128	-2.3	0.0	1.85	0.26	1700013H19Rik Arl6ip6 Bnip3 Cd38 Cerk Ch25h Col18a1 Cxcl13 Dck Dpysl3 Ehd1 Emb Eps8 Foxp1 Gad1 Gjb3 Gprc5b Hmga1 Hs3st3b1 Mcm3 Mef2c Parp3 Pcolce Qk S100a4 S100a6 Sdc1 Slc7a6 Slfn1 Stag1 Tnpo1 Zfhx1b
144	V$NKX25_02: homeo domain factor Nkx-2.5/Csx, tinman homolog	90	90	144	6477	9460	-2.31	0.0	0.26	0.0	1700013H19Rik 2810013E07Rik Adamdec1 Adm Ank Ankrd1 Aspa BC018371 Bcar3 Bok Brca1 Bst1 Ccl4 Ccne2 Chi3l3 Clec4e Clec4n Clec7a Cxcl2 Dock5 Ecm1 Eif3s6 Elk3 Emb Emp3 Fcer1g Fdft1 Foxp1 Foxq1 Gad1 Gadd45g Gjb3 Glg1 Gltp Gprc5b Gstm1 Gzme Has2 Hmga1 Hmga2 Hs3st1 Hs3st3b1 Il1rn Il4ra Mmp13 Mmp14 Ms4a6c Ms4a6d Msln Msr1 Mthfd2 Nfil3 Nfkbie Nkd2 Nmd3 Nptx1 Nrarp P4ha1 Pdk1 Pftk1 Pim3 Pla2g7 Plaur Pmaip1…
145	V$PTF1BETA_Q6	24	24	210	1291	14646	-2.33	0.0	1.96	0.27	Abcc9 Adamts4 Alox12e B3gnt1 Cxcl2 Defb1 Dpysl3 Ecm1 Hs3st3b1 Il1rn Ms4a6c Mt2 Nkd2 Olfm1 P4ha2 Pcolce Plat Sdc1 Slc7a6 Stag1 Tm4sf1 Tnfaip2 Tnpo1 Wrn
146	V$BARBIE_01: barbiturate-inducible element	113	113	121	7987	7950	-2.35	0.0	0.31	0.0	2810013E07Rik Abcc9 Adamts4 Adm Akr1b8 Alox12e Ank Ankrd1 Areg Aspa Bnc1 Bnip3 Bok Bst1 C430014D17Rik Cbl Ccl12 Ccl4 Ccne2 Cd38 Cdca1 Ch25h Clec4n Col18a1 Csf2rb1 Cxcl1 Cxcl5 Dbn1 Dck Dpysl3 E430036I04Rik Efnb1 Ehd1 Eif2c2 Elk3 Emb Eps8 Fcer1g Fdft1 Fosl1 Foxp1 Foxq1 Gbp1 Glg1 Glul Gpc1 Gstm1 Gsto1 Gzme Hbegf Hif1a Hmga2 Hspa14 Igf1r Igsf9 Il1rn Il23a Il2rg Il4ra Irak1bp1 Kcnj8 Mcm3 Ms4a6d Nfil3 …
147	V$SREBP_Q3	80	80	154	5138	10799	-2.36	0.0	1.26	0.02	5830472H07Rik Abcb1b Abcc9 Adm Akr1b8 Ankrd1 Arc Arl6ip6 BC018371 BC053440 Bnc1 Cald1 Cd38 Celsr1 Ch25h Ckap4 Clec4e Clec7a Dpysl3 Ecm1 Ehd1 Eif3s6 Elk3 Esm1 Fcer1g Fosl1 Fscn1 Gad1 Gjb4 Glg1 Gltp Gprc5b Hif1a Hmga1 Hmga2 Hs3st1 Hs3st3b1 Il1rn Il23a Kcnj8 Ly6i Mpa2 Msln Msr1 Mt2 Mthfd2 Nfil3 Ngfb Nmd3 Nppb P4ha1 Parp3 Pcolce Plat Pmaip1 Ptprs Rab32 Rcn1 Rgs16 S100a4 S100a6 Sah Schip1 Scmh1 Slc16a…
148	V$AHR_Q5: aryl hydrocarbon / dioxin receptor	33	33	201	1894	14043	-2.36	0.0	1.75	0.22	1700013H19Rik 5830472H07Rik Abcc9 BC018371 Cbl Ch25h Ckap4 Csf2rb1 Ecm1 Ehd1 Epdr2 Gadd45g Lamb1-1 Myo5a Nfil3 Nr2f2 P4ha1 Plaur Prkg2 Qk Rab32 Rdh10 Recql Rnf7 Slc6a15 Slc7a6 Stag1 Tax1bp1 Timp3 Tm4sf1 Tnfaip2 Tnpo1 Wfdc2
149	V$BACH2_01: BTB and CNC homolog 2	155	155	79	10864	5073	-2.36	0.0	0.28	0.0	1700013H19Rik 5830472H07Rik Abcb1b Adam8 Adamdec1 Adamts4 Akr1b8 Ank Ankrd1 Arc Arl6ip6 BC014699 BC018371 BC053440 Bhlhb2 Bnip3 Bok Brca1 C430014D17Rik Cald1 Cbl Ccl12 Ccl4 Ccrn4l Cd38 Cdca1 Ch25h Ckap4 Clec4e Clec4n Clec7a Col18a1 Col4a2 Cxcl1 Cxcl13 Cxcl2 Cxcl5 Cyba Dbn1 E430036I04Rik Ecm1 Eif2c2 Elf3 Elk3 Emp3 Esm1 Fhl2 Fosl1 Foxp1 Fpr-rs2 Gad1 Gadd45g Gbp1 Gjb3 Gjb4 Gltp Gpc1 Gprc5b Gstm1 Gst…
150	V$NKX61_01: NKX6-1	9	9	225	957	14980	-2.37	0.0	0.06	0.0	5830472H07Rik Brca1 Cdca1 Cpe Cyp2j6 Gbp1 Kcnj8 Slc6a15 Tiparp
151	V$ETS1_B: c-ETS-1 binding site	107	107	127	7013	8924	-2.37	0.0	1.13	0.02	2810013E07Rik 5830472H07Rik Adamts4 Ank Ankrd1 Arc Areg Arl6ip6 Aspa B3gnt1 BC014699 BC018371 BC053440 Cbl Ccl12 Cd38 Cdca1 Chi3l3 Clec7a Col18a1 Col4a2 Crim1 Csf2rb1 Cxcl13 Cxcl2 Cyp2j6 Degs1 Dpysl3 E430036I04Rik Ecm1 Efnb1 Efnb2 Ehd1 Elf3 Elk3 Epdr2 Fcer1g Foxq1 Fscn1 Gbp1 Gjb3 Gltp Gsto1 Gzme Hmga1 Hs3st1 Hs3st3a1 Hs3st3b1 Id4 Igsf9 Il1rn Il23a Il2rg Irak1bp1 Lama5 Lamb1-1 Ly6i Mcm3 Mef2c Mest…
152	V$GATA3_03: GATA-binding factor 3	153	153	81	10717	5220	-2.37	0.0	0.29	0.0	1700013H19Rik 2810013E07Rik 5830472H07Rik Abcb1b Abcc9 Adam8 Adamdec1 Adamts4 Adm Ankrd1 Areg Arl6ip6 Aspa B3gnt1 BC018371 BC053440 Bcar3 Bok Brca1 C430014D17Rik Cald1 Cbl Ccl12 Ccl4 Cd38 Cdca1 Cerk Ch25h Chi3l3 Clec4e Clec4n Clec7a Col18a1 Cpe Crim1 Csf2rb1 Cxcl1 Cxcl13 Cxcl5 Defb1 Degs1 Dock5 E430036I04Rik Eif2c2 Eif3s6 Elf3 Emb Emp3 Enpp2 Esm1 Fcer1g Fdft1 Fpr-rs2 Gadd45g Gbp1 Gjb4 Glg1 Gltp G…
153	V$HIF1_Q5: hypoxia-inducible factor 1	32	32	202	1836	14101	-2.38	0.0	1.73	0.22	1700013H19Rik Abcb1b Bnc1 Bnip3 Ccne2 Ckap4 Cxcl5 Ehd1 Fosl1 Fscn1 Gad1 Gpc1 Hs3st3b1 Igf1r Irak1bp1 Klf4 Lamc2 Mmp14 Mt2 Nptx1 Nr2f2 P4ha2 Pcolce Pdk1 Pfn2 Pftk1 Pkp1 Ptprs Rdh10 Rgs16 Slc6a15 Twist1
154	V$IRF_Q6_01	105	105	129	7424	8513	-2.38	0.0	0.33	0.0	1700013H19Rik 2810013E07Rik 5830472H07Rik Adamdec1 Adamts4 Akr1b8 Ank Ankrd1 Areg BC014699 BC053440 Bcar3 Bnc1 Brca1 Bst1 Cald1 Cbl Ccl12 Ccl4 Ccne2 Ccrn4l Cd38 Clec4n Clec7a Cpe Csf2rb1 Cxcl13 Cyp2j6 Defb1 Degs1 Dock5 Dpysl3 Ehd1 Eif3s6 Emp3 Enpp2 Eps8 Esm1 Fcer1g Fhl2 Fosl1 Foxp1 Foxq1 Gad1 Gadd45g Glg1 Glul Gstm1 Hs3st1 Hs3st3a1 Id4 Igf1r Igsf9 Il4ra Kcnj8 Lama5 Mcm3 Mef2c Mmp13 Mmp14 Moxd1 Mp…
155	V$E2_Q6: papilloma virus regulator E2	26	26	208	1435	14502	-2.38	0.0	1.84	0.26	Adm B3gnt1 Celsr1 Ch25h Ckap4 Crim1 Dpysl3 Ehd1 Elf3 Fhl2 Foxq1 Gad1 Hmga1 Il1rn Nfkbie P4ha1 Pdk1 Rab32 Sspn Tax1bp1 Tnfsf9 Tnpo1 Trpv4 Tubb6 Wdr10 id3
156	V$GATA1_02: GATA-binding factor 1	80	80	154	5740	10197	-2.39	0.0	0.3	0.0	Abcc9 Ank Ankrd1 Aspa BC014699 Bcar3 Bnip3 Brca1 Ccl12 Ccl4 Cerk Chi3l3 Clec4n Clec7a Col18a1 Cxcl1 Cxcl13 Cxcl5 Cyp2j6 E430036I04Rik Ecm1 Efnb2 Eif3s6 Emb Fcer1g Fhl2 Fosl1 Foxp1 Fpr-rs2 Gad1 Gbp1 Gjb3 Gltp Glul Gzme Hs3st1 Hs3st3b1 Igfbp3 Il1rn Il23a Il2rg Klf4 Ly6i Mest Mmp13 Mmp14 Mpa2 Msr1 Ngfb Niban Nkd2 Nmd3 Nr2f2 P4ha2 Pdk1 Pdk4 Pla2g7 Prss11 Ptn Rai14 Recql Rnf7 Rsnl2 S100a4 Sah Scara3 S…
157	V$EVI1_04: ectopic viral integration site 1 encoded factor	169	169	65	11817	4120	-2.4	0.0	0.26	0.0	1700013H19Rik 2810013E07Rik 5830472H07Rik Abcc9 Adamdec1 Adamts4 Akr1b8 Alox12e Ank Ankrd1 Arc Areg Aspa BC014699 BC018371 BC053440 Bcar3 Bnc1 Bok Brca1 Bst1 C430014D17Rik Cald1 Cbl Ccl12 Ccl4 Ccne2 Ccrn4l Cd38 Cdca1 Cerk Ch25h Chi3l3 Ckap4 Clec4e Clec4n Clec7a Col18a1 Col4a2 Cpe Csf2rb1 Cxcl1 Cxcl13 Cxcl2 Cxcl5 Cyp2j6 Dbn1 Defb1 Degs1 Dock5 Dpysl3 E430036I04Rik Eif3s6 Emb Emp3 Epdr2 Eps8 Esm1 Fc…
158	V$IPF1_Q4	44	44	190	3345	12592	-2.41	0.0	0.21	0.0	Ank Ankrd1 BC014699 Brca1 C430014D17Rik Cald1 Ccl12 Cd38 Ch25h Chi3l3 Col18a1 Cpe Crim1 Cxcl13 Cxcl2 Cxcl5 Defb1 Dpysl3 Efnb1 Eif3s6 Elf3 Elk3 Emp3 Fpr-rs2 Fscn1 Gadd45g Gbp1 Gzme Hs3st1 Hspa14 Il1rn Il2rg Msln Pcbp4 Pla2g7 Prkg2 Qk Rcn1 Rgs16 Rsnl2 Tax1bp1 Tex15 Timp1 Tnnt2
159	V$PAX6_01: Pax-6	113	113	121	7469	8468	-2.41	0.0	1.03	0.0	1700013H19Rik 2810013E07Rik 5830472H07Rik Abcb1b Abcc9 Actg2 Adam8 Adm Akr1b8 Alox12e BC053440 Bcar3 Bhlhb2 Bnc1 Brca1 C430014D17Rik Ccne2 Ccrn4l Cd38 Cdca1 Celsr1 Cerk Ch25h Chi3l3 Ckap4 Clec4e Clec7a Cpe Cxcl1 Cxcl2 Cxcl5 Cyba Defb1 Degs1 Dock5 Dpysl3 Ehd1 Eif3s6 Elf3 Emb Epdr2 Fcer1g Fdft1 Foxp1 Fpr-rs2 Gadd45g Gbp1 Gjb3 Glg1 Glul Gpc1 Gstm1 Gsto1 Has2 Hmga1 Hs3st1 Hs3st3a1 Igfbp3 Il23a Il4ra …
160	V$AREB6_01: AREB6 (Atp1a1 regulatory element binding factor 6)	55	55	179	3436	12501	-2.42	0.0	1.35	0.07	Abcb1b Actg2 Adamts4 Aspa BC014699 C430014D17Rik Ccrn4l Chi3l3 Clec4e Col4a2 Cxcl1 Cxcl13 Cxcl2 Cyba Cyp2j6 Dbn1 Defb1 Eif2c2 Emb Fcer1g Fdft1 Foxq1 Gadd45g Glul Gstm1 Gzme Hif1a Hmga2 Igsf9 Il1rn Il23a Lamc2 Mcm3 Mef2c Mest Mmp14 Ms4a6c Ms4a6d Msr1 Nkd2 Nmd3 Plaur Prss11 Pygl Rab32 S100a9 Schip1 Scmh1 Sema3b Tgtp Tmem41b Tnfrsf11b Tnpo1 Wfdc2 Wnt10a
161	V$MTATA_B: Muscle TATA box	109	109	125	7628	8309	-2.43	0.0	0.39	0.0	5830472H07Rik Actg2 Adamdec1 Adamts4 Akr1b8 Alox12e Ank Aspa BC014699 BC053440 Bok Brca1 C430014D17Rik Cald1 Cbl Ccl4 Ccrn4l Cdca1 Cerk Ch25h Chi3l3 Clec4e Clec4n Csf2rb1 Cxcl1 Cxcl13 Cxcl5 Cyba Cyp2j6 Dck Defb1 Degs1 Ecm1 Efnb2 Ehd1 Eif2c2 Emp3 Enpp2 Epdr2 Esm1 Fcer1g Fdft1 Fscn1 Gad1 Gadd45g Gbp1 Gjb3 Glul Gstm1 Gsto1 Gzme Has2 Hif1a Hmga1 Hmga2 Hs3st3b1 Hspa14 Igfbp3 Il1rn Il2rg Irak1bp1 Lama5…
162	V$OSF2_Q6	160	160	74	10635	5302	-2.44	0.0	1.12	0.02	1700013H19Rik 2810013E07Rik 5830472H07Rik Abcb1b Abcc9 Actg2 Adam8 Adamdec1 Akr1b8 Alox12e Ank Ankrd1 Arc Aspa B3gnt1 BC014699 BC053440 Bcar3 Bnip3 Bok Brca1 Bst1 C430014D17Rik Cbl Ccl12 Ccl4 Ccrn4l Cdca1 Celsr1 Ch25h Chi3l3 Clec4e Clec4n Col18a1 Col4a2 Coro1c Cxcl1 Cxcl13 Cxcl2 Cxcl5 Cyba Cyp2j6 Dck Defb1 Dock5 Dpysl3 Ehd1 Eif2c2 Eif3s6 Elk3 Emb Emp3 Enpp2 Epdr2 Fcer1g Fdft1 Fhl2 Fosl1 Foxp1 Fox…
163	V$EBF_Q6	70	70	164	4513	11424	-2.45	0.0	1.15	0.02	1700013H19Rik Adam8 Adamts4 Adm Akr1b8 Arc Arl6ip6 BC014699 BC018371 Bcar3 Bnc1 Bok Clec4e Clec7a Crim1 Dbn1 E430036I04Rik Elk3 Emb Fosl1 Foxp1 Gad1 Gadd45g Gjb4 Hbegf Hmga1 Hs3st1 Igfbp3 Igsf9 Il1rn Il23a Il2rg Il4ra Irak1bp1 Lama5 Lamb1-1 Mmp14 Mpa2 Ms4a4c Ms4a6c Mt2 Nptx1 Pcbp4 Pdk4 Pdlim2 Pfn2 Plaur Prkg2 Prss11 Qk Rai14 Recql Rgs16 S100a10 S100a9 Scara3 Sdc1 Sema3b Slc16a3 Slfn1 Stx1a Tagln2…
164	V$USF_C: USF binding site	114	114	120	7601	8336	-2.45	0.0	0.91	0.0	1700013H19Rik 2810013E07Rik Abcb1b Adam8 Adamdec1 B3gnt1 BC014699 BC018371 Bcar3 Bhlhb2 Bnc1 Bnip3 Brca1 Bst1 C430014D17Rik Cald1 Cbl Ccl12 Ccrn4l Cd38 Cerk Clec4e Clec4n Col18a1 Col4a2 Cpe Csf2rb1 Cxcl1 Cxcl2 Cxcl5 Cyba Cyp2j6 Defb1 Dock5 Efnb1 Ehd1 Enpp2 Fcer1g Fhl2 Foxp1 Fscn1 Gadd45g Gbp1 Gjb4 Glg1 Gstm1 Gsto1 Gzme Hif1a Hmga2 Hs3st3a1 Hs3st3b1 Hspa14 Igf1r Igsf9 Il1rn Il2rg Il4ra Irak1bp1 Kl…
165	V$MEF3_B: MEF-3	3	3	231	482	15455	-2.46	0.0	0.03	0.0	Alox12e BC014699 Elf3
166	V$SMAD3_Q6	133	133	101	9205	6732	-2.48	0.0	0.45	0.0	1700013H19Rik 5830472H07Rik Abcb1b Abcc9 Actg2 Adamts4 Adm Ankrd1 Areg BC014699 BC018371 Bcar3 Bhlhb2 Bnc1 Bnip3 Bok Bst1 C430014D17Rik Cald1 Cbl Ccl4 Ccne2 Cd38 Cdca1 Celsr1 Chi3l3 Ckap4 Col18a1 Cpe Crim1 Cxcl13 Cxcl2 Cxcl5 D10Ertd718e Dbn1 Dock5 Dpysl3 E430036I04Rik Ecm1 Eif3s6 Elf3 Elk3 Emb Emp3 Epdr2 Esm1 Fosl1 Foxq1 Gad1 Gadd45g Gjb3 Gjb4 Glg1 Gprc5b Gpx2 Gstm1 Gsto1 Hif1a Hs3st1 Hs3st3a1 Hs…
167	V$ELF1_Q6	110	110	124	7529	8408	-2.5	0.0	0.59	0.0	1700013H19Rik 5830472H07Rik Adam8 Adamdec1 Akr1b8 Ankrd1 Arc Areg Arl6ip6 Aspa Bcar3 Bst1 C430014D17Rik Cald1 Ccl12 Ccrn4l Chi3l3 Clec4e Clec4n Clec7a Col4a2 Crim1 Csf2rb1 Cyp2j6 Defb1 E430036I04Rik Ecm1 Efnb1 Ehd1 Elf3 Elk3 Emb Epdr2 Esm1 Fcer1g Fdft1 Fhl2 Foxq1 Fscn1 Gadd45g Gbp1 Glg1 Glul Gzme Has2 Hs3st1 Hs3st3a1 Hs3st3b1 Igf1r Igfbp3 Igsf9 Il23a Il2rg Irak1bp1 Lama5 Lamb1-1 Mcm3 Mef2c Mest M…
168	V$NKX25_01: homeo domain factor Nkx-2.5/Csx, tinman homolog	116	116	118	7854	8083	-2.5	0.0	0.71	0.0	1700013H19Rik 5830472H07Rik Abcc9 Adam8 Adamdec1 Adm Ankrd1 Arc Areg B3gnt1 Bcar3 Bhlhb2 Bnc1 Bok Cald1 Cbl Ccl12 Cd38 Cdca1 Celsr1 Chi3l3 Clec4n Clec7a Col18a1 Coro1c Csf2rb1 Cxcl1 Cxcl5 Cyba Cyp2j6 Degs1 Dock5 Dpysl3 E430036I04Rik Ecm1 Efnb2 Ehd1 Eif2c2 Emb Epdr2 Eps8 Esm1 Fdft1 Fhl2 Fosl1 Foxp1 Gjb4 Glg1 Glul Gpx2 Gzme Has2 Hmga1 Hmga2 Hs3st1 Hspa14 Il1rn Il4ra Irak1bp1 Kcnj8 Lamb1-1 Mef2c Mes…
169	V$VMAF_01: v-Maf	149	149	85	10001	5936	-2.5	0.0	0.88	0.0	1700013H19Rik 2810013E07Rik Abcb1b Abcc9 Actg2 Adam8 Adamdec1 Adm Akr1b8 Ank Ankrd1 Areg Arl6ip6 Aspa B3gnt1 BC018371 Bcar3 Bhlhb2 Bnc1 Bnip3 Brca1 Bst1 Cald1 Cbl Ccl12 Ccne2 Cd38 Celsr1 Ch25h Ckap4 Clec4e Cpe Csf2rb1 Cxcl1 Cxcl13 Cxcl2 Cxcl5 Dbn1 Defb1 Degs1 Dpysl3 Ecm1 Efnb1 Efnb2 Ehd1 Eif3s6 Elf3 Elk3 Enpp2 Epdr2 Esm1 Fhl2 Fosl1 Foxp1 Fpr-rs2 Fscn1 Gadd45g Gbp1 Gjb4 Glg1 Glul Gprc5b Gpx2 Has2 …
170	V$CETS168_Q6	143	143	91	9870	6067	-2.51	0.0	0.46	0.0	Abcb1b Adam8 Adamdec1 Adamts4 Adm Akr1b8 Alox12e Ank Ankrd1 Arc Areg Arl6ip6 B3gnt1 BC014699 BC018371 BC053440 Bnc1 Brca1 Bst1 C430014D17Rik Ccl12 Ccl4 Ccrn4l Cd38 Cdca1 Cerk Ch25h Col18a1 Col4a2 Coro1c Crim1 Cxcl1 Cxcl13 Cxcl2 Cxcl5 Cyp2j6 D10Ertd718e Dbn1 Dck Degs1 E430036I04Rik Ecm1 Efnb1 Efnb2 Ehd1 Eif2c2 Elf3 Elk3 Epdr2 Fcer1g Fdft1 Fhl2 Foxq1 Fpr-rs2 Fscn1 Gad1 Gbp1 Gjb3 Glg1 Gltp Glul Gprc…
171	V$AP1_Q2: activator protein 1	156	156	78	10790	5147	-2.51	0.0	0.41	0.0	1700013H19Rik 2810013E07Rik 5830472H07Rik Abcb1b Abcc9 Actg2 Adam8 Adamts4 Adm Akr1b8 Ankrd1 Arc Areg Aspa BC014699 BC018371 BC053440 Bcar3 Bnc1 Bok Brca1 C430014D17Rik Cald1 Cbl Ccl4 Ccne2 Cd38 Celsr1 Ch25h Chi3l3 Ckap4 Clec4e Clec7a Col18a1 Cpe Csf2rb1 Cxcl1 Cxcl13 Cxcl2 Cxcl5 Cyba Cyp2j6 D10Ertd718e Dbn1 Dck Dpysl3 E430036I04Rik Ecm1 Efnb1 Elf3 Emp3 Eps8 Esm1 Fcer1g Fdft1 Fhl2 Fosl1 Fscn1 Gbp1…
172	V$CAAT_01: cellular and viral CCAAT box	140	140	94	9598	6339	-2.52	0.0	0.55	0.0	2810013E07Rik 5830472H07Rik Abcb1b Abcc9 Actg2 Adam8 Adamdec1 Adamts4 Adm Ankrd1 Arc Areg Arl6ip6 BC014699 Bcar3 Bnip3 Brca1 Bst1 C430014D17Rik Cald1 Ccl12 Ccl4 Ccne2 Ccrn4l Cd38 Cdca1 Clec4e Clec4n Clec7a Csf2rb1 Cxcl1 Cxcl13 Cxcl5 D10Ertd718e Degs1 Dock5 E430036I04Rik Ecm1 Efnb1 Efnb2 Eif3s6 Elf3 Emb Emp3 Enpp2 Epdr2 Esm1 Fcer1g Fdft1 Fhl2 Fosl1 Fpr-rs2 Gadd45g Gbp1 Gjb3 Gltp Glul Gpc1 Gpx2 Has…
173	V$CETS1P54_01: c-Ets-1(p54)	154	154	80	10362	5575	-2.53	0.0	0.84	0.0	2810013E07Rik Abcb1b Adam8 Adamts4 Adm Akr1b8 Alox12e Ank Arc Areg Arl6ip6 Aspa B3gnt1 BC014699 BC018371 BC053440 Bhlhb2 Bnc1 Cbl Ccl12 Ccl4 Ccne2 Ccrn4l Cd38 Cdca1 Ch25h Chi3l3 Col18a1 Col4a2 Coro1c Crim1 Csf2rb1 Cxcl1 Cxcl13 Cxcl2 Cxcl5 Cyba Cyp2j6 D10Ertd718e Dbn1 Dck Degs1 E430036I04Rik Ecm1 Efnb1 Efnb2 Ehd1 Eif2c2 Elf3 Elk3 Emb Epdr2 Fcer1g Fdft1 Fhl2 Fpr-rs2 Fscn1 Gadd45g Gbp1 Gjb4 Glul Gpc…
174	V$TFIIA_Q6	206	206	28	14324	1613	-2.53	0.0	0.16	0.0	1700013H19Rik 2810013E07Rik 5830472H07Rik Abcb1b Abcc9 Actg2 Adam8 Adamdec1 Adamts4 Adm Akr1b8 Alox12e Ankrd1 Arc Areg Aspa BC014699 BC018371 BC053440 Bcar3 Bhlhb2 Bnc1 Bnip3 Bok Brca1 Bst1 C430014D17Rik Cald1 Cbl Ccl12 Ccl4 Ccne2 Ccrn4l Cd38 Cerk Ch25h Chi3l3 Ckap4 Clec4e Clec4n Clec7a Col18a1 Col4a2 Cpe Crim1 Csf2rb1 Cxcl1 Cxcl13 Cxcl2 Cxcl5 Cyba Cyp2j6 D10Ertd718e Dbn1 Dck Defb1 Dock5 Dpysl3 E…
175	V$ETS2_B: c-Ets-2 binding sites	67	67	167	4380	11557	-2.53	0.0	0.99	0.0	1700013H19Rik 2810013E07Rik Adamts4 Ank Arc Arl6ip6 Aspa B3gnt1 BC014699 BC018371 Ccl12 Cd38 Clec7a Col4a2 Cxcl13 Cyp2j6 Degs1 Dpysl3 E430036I04Rik Efnb2 Elk3 Epdr2 Fcer1g Foxq1 Fscn1 Gbp1 Gsto1 Gzme Hs3st3a1 Hspa14 Igsf9 Il1rn Il23a Irak1bp1 Lamb1-1 Ly6i Mcm3 Mef2c Moxd1 Ms4a6d Ngfb Nppb Nptx1 Olfm1 Pappa Pcbp4 Pdlim2 Prkg2 Rai14 S100a4 S100a6 S100a9 Sah Scmh1 Slc7a6 Slfn1 Sspn Tagln2 Timp1 Tnfa…
176	V$TGIF_01: TGIF (5'TG3' interacting factor)	67	67	167	4378	11559	-2.53	0.0	0.99	0.0	5830472H07Rik Adam8 Akr1b8 Areg BC018371 BC053440 Bcar3 Clec4e Col18a1 Col4a2 Cpe Cxcl1 Cxcl2 Cxcl5 Defb1 Ecm1 Efnb2 Eif2c2 Eif3s6 Emb Fosl1 Foxq1 Fpr-rs2 Glul Gpc1 Gprc5b Gpx2 Gstm1 Gzme Hs3st1 Hs3st3a1 Hs3st3b1 Igfbp3 Il2rg Irak1bp1 Ly6i Mef2c Moxd1 Mt2 Niban Nppb Olfm1 P4ha2 Pappa Pftk1 Pim3 Pla2g7 Plac8 Pygl Rab32 Rai14 Rdh10 Recql Rnf7 S100a9 Sema5a Slc6a15 Slfn1 Sspn Tax1bp1 Tex15 Tm4sf1 Tm…
177	V$HNF6_Q6	19	19	215	1625	14312	-2.53	0.0	0.13	0.0	Akr1b8 Bcar3 Ccl4 Cdca1 Cxcl5 D10Ertd718e Dpysl3 Esm1 Fpr-rs2 Gbp1 Gpx2 Il23a Mcm3 Ms4a6d Ptn Rgs1 Sah Schip1 Wdr10
178	V$DEAF1_01	49	49	185	3088	12849	-2.53	0.0	1.21	0.02	Alox12e Arl6ip6 B3gnt1 BC018371 BC053440 Bok Cbl Ccne2 Coro1c Cxcl2 Dck E430036I04Rik Ehd1 Eif3s6 Fdft1 Fhl2 Fosl1 Gltp Gprc5b Gpx2 Hs3st1 Hspa14 Igf1r Irak1bp1 Kcnj8 Mcm3 Mt2 Nfil3 Nfkbie Ngfb Nr2f2 P4ha2 Pcbp4 Pdk1 Pim3 Rnf7 S100a10 Sdc1 Sema3b Slc6a15 St3gal4 Stag1 Tiparp Tm4sf1 Tmem41b Tnfaip2 Tnfrsf11b Twist1 Zfhx1b
179	V$TATA_C: Retroviral TATA box	73	73	161	4827	11110	-2.54	0.0	0.9	0.0	2810013E07Rik Abcb1b Adamdec1 Adamts4 Akr1b8 Ankrd1 Areg Aspa BC014699 Bok Brca1 Bst1 C430014D17Rik Cald1 Ccne2 Ckap4 Clec4e Clec7a Csf2rb1 Cxcl1 Defb1 Efnb1 Epdr2 Esm1 Fcer1g Fdft1 Fhl2 Fpr-rs2 Fscn1 Gad1 Gadd45g Gbp1 Gsto1 Hif1a Hmga2 Igfbp3 Il1rn Il2rg Irak1bp1 Kcnj8 Mef2c Mmp13 Mpa2 Ms4a4c Ms4a6d Myo5a Nmd3 Nppb P4ha1 P4ha2 Pla2g7 Plac8 Prss11 Rab32 Rcn1 Recql Rgs1 Rsnl2 S100a9 Scara3 Schip1 …
180	V$MYOGNF1_01: myogenin / nuclear factor 1 or related factors	46	46	188	3403	12534	-2.54	0.0	0.28	0.0	Alox12e Arc Bhlhb2 Ccne2 Ccrn4l Col18a1 Col4a2 Cpe Cxcl5 Efnb1 Elf3 Esm1 Fdft1 Fosl1 Fpr-rs2 Fscn1 Gbp1 Gjb4 Gpc1 Hif1a Hmga1 Hmga2 Igfbp3 Igsf9 Mcm3 Mt2 Nrarp Olfm1 Pdk4 Plat Plaur Prss11 Pthlh Qk Rcn1 Recql Rgs1 Rsnl2 S100a10 S100a9 Scara3 Slc6a15 Sspn Tgtp Wdr10 Wfdc2
181	V$CREBATF_Q6	70	70	164	4609	11328	-2.54	0.0	0.93	0.0	1700013H19Rik Actg2 Areg BC018371 BC053440 Ccne2 Ch25h Ckap4 Cpe Cxcl1 D10Ertd718e E430036I04Rik Ehd1 Emp3 Epdr2 Fdft1 Fhl2 Fosl1 Foxq1 Fscn1 Gjb4 Gpc1 Gsto1 Hmga1 Hs3st3a1 Hspa14 Igsf9 Il23a Irak1bp1 Kcnj8 Klf4 Lama5 Mpa2 Ms4a6d Mthfd2 Nfil3 Nmd3 Nppb Nptx1 Olfm1 P4ha2 Pdk4 Pim3 Pkp1 Pla2g7 Pmaip1 Prss11 Ptprs Pygl Qk Rgs1 Rnf7 Scmh1 Sema3b Sema5a Slc6a15 Slc7a6 Slfn1 Sspn Tax1bp1 Timp1 Timp3 Tm…
182	V$CACCCBINDINGFACTOR_Q6	23	23	211	1277	14660	-2.54	0.0	1.69	0.22	Arl6ip6 Cald1 Ccl12 Dpysl3 Eif3s6 Emb Fcer1g Foxq1 Glul Id4 Klf4 Lamc2 Moxd1 Nmd3 Pim3 Prss11 Pthlh Rsnl2 S100a6 Scmh1 Snx10 Timp1 Trpv4
183	V$ZTA_Q2	72	72	162	5041	10896	-2.54	0.0	0.45	0.0	1700013H19Rik Abcb1b Abcc9 Adam8 Akr1b8 BC014699 Brca1 Cbl Ccl4 Ccrn4l Cd38 Cdca1 Ch25h Clec4e Col18a1 Col4a2 Cxcl13 Degs1 Dock5 Efnb1 Ehd1 Eif3s6 Elf3 Emp3 Epdr2 Fosl1 Foxp1 Fpr-rs2 Fscn1 Gad1 Gjb4 Gstm1 Gzme Has2 Hs3st1 Igsf9 Il23a Klf4 Lamc2 Ly6i Mpa2 Ms4a6c Ms4a6d Msln Msr1 Mt2 Mthfd2 Ngfb Pappa Parp3 Pdlim2 Pfn2 Pftk1 Pkp1 Prss11 Rdh10 Recql Rgs1 Rnf7 Schip1 Sema3b Sema5a Slfn1 Stra6 Tagln2 …
184	V$PAX6_Q2	43	43	191	3203	12734	-2.54	0.0	0.27	0.0	1700013H19Rik 2810013E07Rik Adam8 Alox12e Aspa BC053440 Bcar3 Bhlhb2 Cbl Ccrn4l Clec4n Crim1 Cyp2j6 Dock5 Efnb2 Elf3 Fosl1 Fscn1 Gltp Glul Gsto1 Il23a Irak1bp1 Lama5 Ly6i Mest Ms4a4c Niban Nkd2 Nppb Pdk1 Plac8 Recql Rnf7 S100a4 Sah Slc1a5 Stra6 Stx1a Tex15 Timp3 Tnpo1 Wnt10a
185	V$MYOD_01: myoblast determination gene product	152	152	82	10414	5523	-2.55	0.0	0.55	0.0	1700013H19Rik Abcb1b Abcc9 Actg2 Adamts4 Adm Akr1b8 Alox12e Ank Ankrd1 Areg Aspa B3gnt1 BC014699 BC018371 BC053440 Bcar3 Bnc1 Bnip3 Bok Brca1 Bst1 Cald1 Ccl12 Ccl4 Ccne2 Ccrn4l Cd38 Celsr1 Chi3l3 Ckap4 Clec4e Clec4n Col18a1 Col4a2 Cpe Csf2rb1 Cxcl1 Cxcl13 Cxcl2 Cxcl5 Cyba Cyp2j6 D10Ertd718e Dbn1 Dck Degs1 Dpysl3 E430036I04Rik Ehd1 Eif3s6 Elf3 Elk3 Emb Eps8 Fdft1 Foxp1 Fpr-rs2 Fscn1 Gad1 Gadd45g G…
186	V$GFI1_01: growth factor independence 1	66	66	168	4652	11285	-2.55	0.0	0.43	0.0	2810013E07Rik 5830472H07Rik Abcb1b Actg2 Adam8 Adm Arl6ip6 BC053440 Bnc1 Bnip3 Brca1 Cald1 Ccl12 Ccl4 Ccrn4l Cd38 Cdca1 Clec4n Clec7a Col18a1 Col4a2 Cpe Cxcl1 Cxcl2 Cxcl5 Cyp2j6 Degs1 Elf3 Enpp2 Fpr-rs2 Glg1 Glul Gprc5b Gpx2 Has2 Hs3st3b1 Hspa14 Igsf9 Lamc2 Mcm3 Mef2c Nfkbie Nmd3 Nppb P4ha1 Pappa Parp3 Pdk1 Pfn2 Pftk1 Plac8 Plat Prss11 Qk Rdh10 Rgs16 Rnf7 Sah Serpina3g Slc16a3 Timp1 Tmem41b Tnpo1…
187	V$SRF_Q5_01	70	70	164	4628	11309	-2.56	0.0	0.89	0.0	1700013H19Rik Abcc9 Actg2 Adm Alox12e Ankrd1 Arc Areg Aspa Bok Cald1 Cbl Clec4n Clec7a Csf2rb1 Cxcl5 Cyba Degs1 Eif2c2 Esm1 Fcer1g Fdft1 Fhl2 Fosl1 Fpr-rs2 Gadd45g Glg1 Gltp Gstm1 Gsto1 Igf1r Il23a Lamb1-1 Mmp14 Nfil3 Ngfb Nptx1 Nr2f2 Nrarp Olfm1 P4ha1 P4ha2 Pappa Pcbp4 Pftk1 Pla2g7 Plac8 Plaur Pygl Recql Sah Sdc1 Serpina3g Slc1a5 Slfn1 Sspn St3gal4 Tax1bp1 Tgtp Timp1 Timp3 Tm4sf1 Tnfrsf11b Tnfsf…
188	V$GCM_Q2	50	50	184	3634	12303	-2.56	0.0	0.33	0.0	Adamdec1 Ankrd1 B3gnt1 BC014699 Bcar3 C430014D17Rik Ccne2 Cd38 Clec7a Col18a1 Cpe Cxcl5 Dck Dock5 Ecm1 Eif3s6 Enpp2 Epdr2 Esm1 Fhl2 Fpr-rs2 Hs3st3a1 Il1rn Il2rg Kcnj8 Mmp13 Moxd1 Nkd2 Nmd3 P4ha1 P4ha2 Pcbp4 Pdk1 Pdlim2 Rai14 S100a6 Scmh1 Slc1a5 Slc7a6 Snx10 St3gal4 Stra6 Stx1a Tex15 Tmem41b Tnnt2 Tubb6 Twist1 Upp1 Zfhx1b
189	V$LEF1_Q6	220	220	14	14670	1267	-2.58	0.0	1.82	0.25	1700013H19Rik 2810013E07Rik 5830472H07Rik Abcb1b Abcc9 Actg2 Adam8 Adamdec1 Adm Akr1b8 Alox12e Ank Ankrd1 Arc Arl6ip6 Aspa B3gnt1 BC014699 BC018371 BC053440 Bcar3 Bhlhb2 Bnc1 Bnip3 Bok Brca1 Bst1 C430014D17Rik Cald1 Cbl Ccl12 Ccl4 Ccne2 Ccrn4l Cd38 Cdca1 Cerk Ch25h Chi3l3 Ckap4 Clec4e Clec4n Clec7a Col18a1 Col4a2 Coro1c Cpe Crim1 Csf2rb1 Cxcl1 Cxcl13 Cxcl2 Cxcl5 Cyba Cyp2j6 D10Ertd718e Dbn1 Dck D…
190	V$MTF1_Q4	21	21	213	1154	14783	-2.58	0.0	1.69	0.22	2810013E07Rik Cdca1 Celsr1 Col18a1 Dbn1 Defb1 Elk3 Fhl2 Fosl1 Foxq1 Gad1 Gjb3 Hmga2 Hs3st1 Mef2c Mt2 Prkg2 Pthlh Ptprs Rab32 Zfhx1b
191	V$ACAAT_B: Avian C-type CCAAT box	12	12	222	1128	14809	-2.58	0.0	0.1	0.0	Arc BC014699 BC053440 Clec7a Dpysl3 Gltp Hs3st3b1 Igsf9 Sah Slfn1 Stra6 Wdr10
192	V$WHN_B: winged-helix factor nude	59	59	175	3857	12080	-2.58	0.0	0.96	0.0	Abcb1b Adam8 Adm B3gnt1 BC018371 BC053440 Bhlhb2 Bnc1 Bok Bst1 Cbl Ccrn4l Crim1 Dck E430036I04Rik Efnb1 Efnb2 Eps8 Fhl2 Fscn1 Gad1 Gadd45g Gprc5b Hif1a Hs3st1 Hspa14 Id4 Igfbp3 Igsf9 Il4ra Kcnj8 Lamb1-1 Mcm3 Msln Msr1 Nfil3 Nr2f2 Nrarp Olfm1 P4ha1 P4ha2 Pdk4 Pfn2 Pla2g7 Plaur Pthlh Pygl Rdh10 Rgs16 Rnf7 S100a10 Slc16a3 Slfn1 Tax1bp1 Timp3 Tnfrsf11b Twist1 Wdr10 Zfhx1b
193	V$CREB_Q4_01	69	69	165	4643	11294	-2.59	0.0	0.74	0.0	1700013H19Rik Actg2 Areg BC018371 BC053440 Ccne2 Ch25h Ckap4 Cpe Cxcl1 D10Ertd718e Dock5 E430036I04Rik Ehd1 Emp3 Epdr2 Fdft1 Fhl2 Fosl1 Foxq1 Fscn1 Gjb4 Gpc1 Gstm1 Gsto1 Hmga1 Hs3st3a1 Hspa14 Igsf9 Il23a Irak1bp1 Kcnj8 Klf4 Lama5 Mpa2 Ms4a6d Mthfd2 Nfil3 Nmd3 Nppb Nptx1 Olfm1 P4ha2 Pcolce Pdk4 Pkp1 Pmaip1 Prss11 Ptprs Qk Rgs1 Rnf7 Scara3 Scmh1 Sema3b Sema5a Slc6a15 Slc7a6 Sspn Timp1 Timp3 Tmem41b…
194	V$CEBP_C: C/EBP binding site	53	53	181	3790	12147	-2.6	0.0	0.38	0.0	1700013H19Rik Abcc9 Adamts4 Ankrd1 Aspa BC053440 C430014D17Rik Ccl12 Ccne2 Dck Dock5 Efnb1 Elf3 Fosl1 Foxq1 Gbp1 Glg1 Gstm1 Igsf9 Il23a Mmp13 Mpa2 Ms4a4c Msln Mt2 Mthfd2 Nfil3 Ngfb Pdk4 Pdlim2 Plac8 Pmaip1 Ptn Recql Rgs1 Rnf7 Rsnl2 S100a6 S100a9 Sah Scara3 Schip1 Slc1a5 Slc6a15 St3gal4 Tagln2 Timp3 Tm4sf1 Tmem41b Tnfaip2 Wnt10a Wrn Zfhx1b
195	V$VMYB_01: v-Myb	167	167	67	11363	4574	-2.61	0.0	0.65	0.0	2810013E07Rik Abcb1b Adamdec1 Adamts4 Akr1b8 Alox12e Ank Ankrd1 Arc Arl6ip6 B3gnt1 BC014699 BC018371 Bcar3 Bnip3 Bok C430014D17Rik Cald1 Cbl Ccl12 Ccl4 Ccne2 Ccrn4l Cdca1 Celsr1 Cerk Ch25h Chi3l3 Ckap4 Clec4e Clec4n Clec7a Col18a1 Cpe Crim1 Cxcl2 Cxcl5 Cyba Cyp2j6 D10Ertd718e Dbn1 Dck Degs1 Dock5 Dpysl3 E430036I04Rik Ecm1 Efnb1 Efnb2 Ehd1 Eif2c2 Eif3s6 Elk3 Emb Emp3 Epdr2 Eps8 Fhl2 Fosl1 Foxp1 Fs…
196	V$E2F_03	28	28	206	1642	14295	-2.61	0.0	1.46	0.14	Areg B3gnt1 Ccne2 Ch25h Coro1c Crim1 D10Ertd718e Dck Degs1 Ehd1 Emb Fosl1 Foxp1 Gad1 Gltp Gstm1 Hmga1 Hspa14 Igf1r Lama5 Mcm3 Mt2 P4ha1 Pdk1 S100a6 Slc1a5 Slc6a15 Zfhx1b
197	V$PADS_C: Retroviral Poly A downstream element	62	62	172	4141	11796	-2.61	0.0	0.79	0.0	Actg2 Adm Akr1b8 BC014699 BC053440 Celsr1 Ch25h Clec4e Col18a1 Cxcl2 Dock5 E430036I04Rik Ehd1 Elk3 Enpp2 Eps8 Esm1 Foxp1 Fpr-rs2 Fscn1 Gad1 Gadd45g Gjb4 Gpc1 Gstm1 Gsto1 Gzme Hif1a Hs3st1 Hspa14 Il23a Il2rg Il4ra Irak1bp1 Lamb1-1 Ly6i Mest Mmp13 Moxd1 Ms4a4c Ms4a6c Msr1 Myo5a Nfkbie Niban Pappa Pdk1 Plac8 Rgs1 Rnf7 Rsnl2 S100a4 S100a6 Scara3 Serpina3g St3gal4 Stx1a Tagln2 Tax1bp1 Tm4sf1 Tnfaip2 T…
198	V$NRF2_Q4: heterodimer containing Nrf2	60	60	174	4184	11753	-2.63	0.0	0.5	0.0	Abcb1b Abcc9 Adam8 Adamts4 Adm Akr1b8 BC018371 Brca1 Cbl Ccl4 Cd38 Cerk Clec4n Clec7a Cxcl13 Cxcl5 Dck Dpysl3 Ecm1 Eif2c2 Emp3 Epdr2 Esm1 Fcer1g Fdft1 Fhl2 Fscn1 Gadd45g Gbp1 Gjb4 Gltp Gprc5b Gpx2 Hs3st1 Klf4 Lamc2 Mmp13 Mt2 Mthfd2 Ngfb Niban Pappa Parp3 Pdlim2 Pftk1 Pim3 Pkp1 Pla2g7 Ptprs Recql Sema5a Slc16a3 Slfn1 Sspn Stag1 Tax1bp1 Timp3 Tm4sf1 Tnpo1 Wfdc2
199	V$E12_Q6	60	60	174	4159	11778	-2.63	0.0	0.53	0.0	Alox12e Arc Areg B3gnt1 Bcar3 Bnc1 Bst1 Cald1 Ccl12 Ccl4 Ccrn4l Chi3l3 Clec4n Col18a1 Cpe Cxcl13 Cxcl2 D10Ertd718e E430036I04Rik Ehd1 Eif3s6 Elf3 Fpr-rs2 Gadd45g Gjb3 Gltp Hmga1 Igfbp3 Igsf9 Il1rn Il23a Il2rg Kcnj8 Lama5 Mef2c Ms4a4c Mt2 Ngfb Niban Nptx1 Nrarp Pcolce Pdk1 Pdlim2 Plat Pygl Rgs16 Sema3b Sema5a Slc1a5 Slfn1 Stra6 Stx1a Tagln2 Tex15 Tiparp Tnnt2 Tnpo1 Trpv4 Tubb6
200	V$AP4_01: activator protein 4	24	24	210	1378	14559	-2.64	0.0	1.51	0.15	Adam8 Adamts4 Alox12e BC014699 BC018371 Ccl12 Ccne2 Chi3l3 Cpe Cxcl13 Cxcl2 Cyp2j6 Gstm1 Lamc2 Pcbp4 Pkp1 Rai14 S100a10 Scmh1 Serpina3g Stra6 Tnfaip2 Tnfrsf11b Upp1
201	V$IRF_Q6	59	59	175	4039	11898	-2.64	0.0	0.61	0.0	Adamdec1 Ankrd1 Bnc1 Bst1 Cald1 Cbl Ccl12 Ccl4 Ccne2 Ccrn4l Cd38 Clec7a Csf2rb1 Cyp2j6 Degs1 Dock5 Dpysl3 Ehd1 Enpp2 Fosl1 Foxp1 Foxq1 Gad1 Gadd45g Glul Gstm1 Hs3st1 Hs3st3a1 Igsf9 Il4ra Mef2c Mmp13 Mpa2 Nfkbie Nmd3 Nppb P4ha1 Pdk4 Pfn2 Pmaip1 Pthlh Pygl Rab32 Recql S100a9 Sah Scara3 Serpina3g Slc1a5 Slfn1 Snx10 St3gal4 Tax1bp1 Tex15 Tgtp Upp1 Wdr10 Zfhx1a Zfhx1b
202	V$HP1SITEFACTOR_Q6	56	56	178	3886	12051	-2.65	0.0	0.53	0.0	2810013E07Rik Adam8 Adamdec1 BC018371 Brca1 Chi3l3 Col4a2 Cxcl13 Cxcl2 Dock5 Elf3 Elk3 Emb Epdr2 Fhl2 Foxq1 Gad1 Gprc5b Gzme Hif1a Hmga2 Hs3st1 Hs3st3b1 Hspa14 Il2rg Il4ra Irak1bp1 Mcm3 Mef2c Mest Mmp13 Ms4a4c Ms4a6c Msr1 Niban Nkd2 Nmd3 Nppb Olfm1 Pappa Pdk4 Pftk1 Pla2g7 Pmaip1 Pthlh Rcn1 Recql Rsnl2 Sah Schip1 Slc1a5 Slfn1 Snx10 Tax1bp1 Tex15 Timp3
203	V$STAT5A_01: signal transducer and activator of transcription 5a	19	19	215	1039	14898	-2.65	0.0	1.64	0.21	5830472H07Rik Adamts4 Bok Cbl Col4a2 D10Ertd718e Defb1 Dock5 Fpr-rs2 Kcnj8 Mef2c Pdk4 Plaur Scmh1 Sdc1 Slc16a3 Sspn Tgtp Wnt10a
204	V$ELK1_02: Elk-1	181	181	53	12249	3688	-2.67	0.0	0.76	0.0	1700013H19Rik 2810013E07Rik Abcb1b Abcc9 Adam8 Adamdec1 Adamts4 Adm Akr1b8 Alox12e Ank Ankrd1 Arc Areg Arl6ip6 Aspa B3gnt1 BC014699 BC018371 BC053440 Bnc1 Bnip3 Cbl Ccl12 Ccl4 Ccne2 Ccrn4l Cd38 Cdca1 Ch25h Ckap4 Clec7a Col18a1 Col4a2 Coro1c Crim1 Cxcl1 Cxcl13 Cxcl2 Cyba Cyp2j6 D10Ertd718e Dbn1 Dck Degs1 Dpysl3 E430036I04Rik Ecm1 Efnb1 Efnb2 Ehd1 Eif2c2 Eif3s6 Elf3 Elk3 Enpp2 Epdr2 Eps8 Fcer1g Fdf…
205	V$ATF3_Q6: activating transcription factor 3	28	28	206	1668	14269	-2.67	0.0	1.36	0.07	Areg BC053440 Ccl4 Ch25h Ehd1 Esm1 Foxq1 Fscn1 Gprc5b Gzme Hs3st1 Hs3st3a1 Il23a Il4ra Lama5 Mest Ngfb Nppb Nptx1 P4ha2 Plat Pmaip1 Ptprs Rnf7 Slfn1 Stra6 Tubb6 Wnt10a
206	V$STAT5A_02	34	34	200	2538	13399	-2.68	0.0	0.29	0.0	Adamdec1 Ank Ankrd1 Areg Cald1 Cdca1 Col4a2 Dock5 Enpp2 Fscn1 Glul Hs3st3b1 Kcnj8 Mef2c Mmp13 Moxd1 Mt2 Myo5a Niban Parp3 Pla2g7 Prkg2 Qk Rai14 Rdh10 Recql Rsnl2 S100a6 Sdc1 Snx10 Tex15 Timp3 Tnfrsf11b Wnt10a
207	V$AML_Q6	52	52	182	3498	12439	-2.69	0.0	0.72	0.0	5830472H07Rik Abcb1b Adam8 Ankrd1 BC014699 Bcar3 Bnip3 Brca1 Cbl Clec4n Col18a1 Defb1 Ehd1 Elk3 Emp3 Epdr2 Fdft1 Fosl1 Foxp1 Fpr-rs2 Gjb4 Glg1 Gpc1 Gstm1 Gsto1 Has2 Igfbp3 Il2rg Irak1bp1 Mpa2 Ms4a6c Msln Nkd2 Nmd3 Olfm1 P4ha1 Pim3 Plac8 Recql Rnf7 Rsnl2 S100a10 Scara3 Sema5a Slc1a5 Tagln2 Tax1bp1 Timp3 Tiparp Tmem41b Tubb6 Wdr10
208	V$AREB6_03: AREB6 (Atp1a1 regulatory element binding factor 6)	33	33	201	2468	13469	-2.7	0.0	0.29	0.0	1700013H19Rik Actg2 Adm Akr1b8 Alox12e Aspa B3gnt1 Brca1 Ckap4 Dbn1 Efnb2 Ehd1 Eif3s6 Emb Fosl1 Gltp Gpc1 Hmga1 Hspa14 Irak1bp1 Lamc2 Mef2c Moxd1 Parp3 Pdlim2 Pfn2 Plat Prkg2 Sdc1 Slfn1 Trpv4 Upp1 Wnt10a
209	V$TCF4_Q5	185	185	49	12654	3283	-2.71	0.0	0.53	0.0	5830472H07Rik Abcb1b Abcc9 Actg2 Adam8 Adamdec1 Adamts4 Akr1b8 Alox12e Ankrd1 Arc Areg Aspa B3gnt1 BC018371 BC053440 Bcar3 Bhlhb2 Bnip3 Bok Brca1 Bst1 C430014D17Rik Cald1 Cbl Ccl12 Ccl4 Ccrn4l Cd38 Cdca1 Cerk Chi3l3 Ckap4 Clec4e Clec4n Clec7a Col18a1 Col4a2 Csf2rb1 Cxcl1 Cxcl13 Cxcl2 Cxcl5 Cyba Cyp2j6 D10Ertd718e Dbn1 Dck Degs1 Dock5 Dpysl3 E430036I04Rik Ecm1 Efnb1 Ehd1 Eif2c2 Eif3s6 Elk3 Emb Emp…
210	V$XFD1_01: Xenopus fork head domain factor 1	41	41	193	2638	13299	-2.71	0.0	0.99	0.0	1700013H19Rik 2810013E07Rik Adam8 Adamdec1 BC053440 Bcar3 Bok Brca1 Bst1 C430014D17Rik Clec4e Clec4n Crim1 Cxcl2 Defb1 Epdr2 Fosl1 Fpr-rs2 Hspa14 Igfbp3 Il2rg Il4ra Mpa2 Ms4a6d Msln Mthfd2 Pftk1 Pla2g7 Pthlh Recql Sah Slc1a5 Slc6a15 Stra6 Tex15 Tgtp Tnfrsf11b Wdr10 Zfhx1a Zfhx1b id3
211	V$TAL1BETAE47_01: Tal-1beta:E47 heterodimer	9	9	225	890	15047	-2.71	0.0	0.1	0.0	2810013E07Rik Adam8 Ankrd1 Brca1 Ccrn4l Fpr-rs2 Hs3st3b1 Mt2 Rcn1
212	V$CMYB_01: c-Myb	48	48	186	3269	12668	-2.72	0.0	0.64	0.0	Actg2 Arc BC018371 Bnc1 Cdca1 Cerk Csf2rb1 Cxcl1 Ecm1 Elf3 Epdr2 Eps8 Fscn1 Gad1 Gbp1 Gpc1 Hs3st3b1 Hspa14 Irak1bp1 Kcnj8 Lamc2 Mmp14 Mpa2 Mt2 Nfil3 Niban Nppb Olfm1 Pdlim2 Pfn2 Pftk1 Pim3 Prkg2 Prss11 Ptn Rnf7 Rsnl2 Scara3 Scmh1 Serpina3g Slc6a15 Sspn Stra6 Tex15 Timp1 Timp3 Tnpo1 Wrn
213	V$PBX_Q3	220	220	14	15217	720	-2.72	0.0	0.12	0.0	1700013H19Rik 5830472H07Rik Abcb1b Abcc9 Actg2 Adam8 Adamdec1 Adamts4 Adm Akr1b8 Ank Ankrd1 Arc Areg Arl6ip6 Aspa B3gnt1 BC014699 BC018371 BC053440 Bcar3 Bhlhb2 Bnc1 Bnip3 Bok Brca1 Bst1 C430014D17Rik Cald1 Cbl Ccl12 Ccl4 Ccne2 Ccrn4l Cd38 Cdca1 Celsr1 Cerk Ch25h Chi3l3 Ckap4 Clec4e Clec4n Clec7a Col18a1 Col4a2 Cpe Crim1 Csf2rb1 Cxcl1 Cxcl2 Cyba Cyp2j6 D10Ertd718e Dbn1 Dck Degs1 Dock5 Dpysl3 E430…
214	V$LDSPOLYA_B: Lentiviral Poly A downstream element	187	187	47	12775	3162	-2.72	0.0	0.55	0.0	1700013H19Rik 2810013E07Rik 5830472H07Rik Abcb1b Abcc9 Actg2 Adam8 Adamdec1 Adamts4 Akr1b8 Alox12e Ank Arc Areg Aspa B3gnt1 BC014699 BC018371 Bcar3 Bnc1 Bnip3 Brca1 Bst1 C430014D17Rik Cald1 Cbl Ccl12 Ccl4 Ccne2 Cd38 Cdca1 Celsr1 Cerk Ch25h Chi3l3 Ckap4 Clec4e Clec4n Clec7a Col18a1 Col4a2 Cpe Csf2rb1 Cxcl1 Cxcl13 Cxcl2 Cxcl5 Cyp2j6 D10Ertd718e Dbn1 Defb1 Dock5 Dpysl3 Ecm1 Efnb1 Ehd1 Eif2c2 Eif3s6 …
215	V$OCT_C: Octamer binding site	19	19	215	1058	14879	-2.73	0.0	1.53	0.15	Ankrd1 Brca1 Clec4n Csf2rb1 Cyp2j6 Dck Efnb1 Elf3 Gadd45g Hmga1 Hs3st3a1 Hs3st3b1 Il1rn Il4ra Nrarp Pftk1 S100a9 St3gal4 Wdr10
216	V$MEF2_02: myogenic MADS factor MEF-2	13	13	221	1161	14776	-2.73	0.0	0.13	0.0	Abcc9 Ank Bok Cyp2j6 E430036I04Rik Ecm1 Pappa Pcolce Plac8 Qk S100a4 Sdc1 Tiparp
217	V$SRF_Q4	22	22	212	1274	14663	-2.75	0.0	1.4	0.1	Abcc9 Actg2 Adm Arc Aspa Cald1 Cbl Clec7a Csf2rb1 Cxcl5 Esm1 Fhl2 Fosl1 Fpr-rs2 Lamb1-1 Nfil3 Pappa Sdc1 Serpina3g Slc1a5 Timp3 Tm4sf1
218	V$AP1_Q4: activator protein 1	190	190	44	12981	2956	-2.75	0.0	0.55	0.0	2810013E07Rik 5830472H07Rik Abcb1b Abcc9 Actg2 Adam8 Adamts4 Adm Akr1b8 Alox12e Ankrd1 Arc Areg Aspa B3gnt1 BC014699 BC018371 BC053440 Bhlhb2 Bnc1 Bok Brca1 Bst1 C430014D17Rik Cald1 Cbl Ccl12 Ccl4 Ccne2 Ccrn4l Cd38 Cdca1 Celsr1 Cerk Ch25h Chi3l3 Ckap4 Clec4e Clec4n Clec7a Col18a1 Col4a2 Cpe Cxcl1 Cxcl13 Cxcl2 Cxcl5 Cyba Cyp2j6 D10Ertd718e Dbn1 Dck Defb1 Dock5 Dpysl3 E430036I04Rik Ecm1 Efnb1 Efnb2…
219	V$AIRE_01	45	45	189	3067	12870	-2.75	0.0	0.64	0.0	Abcc9 Adam8 Aspa BC018371 Bcar3 Brca1 Bst1 Chi3l3 Clec7a Cxcl13 Dbn1 Defb1 Dpysl3 Fosl1 Foxq1 Fscn1 Gpc1 Hif1a Hspa14 Id4 Il4ra Kcnj8 Lamb1-1 Lamc2 Ly6i Moxd1 Nfkbie Nrarp P4ha2 Pcolce Plac8 Prkg2 Ptprs Qk Rai14 Rsnl2 S100a9 Sah Schip1 Scmh1 Slc6a15 Snx10 Tmem41b Tnfrsf11b Wrn
220	V$ZID_01: zinc finger with interaction domain	32	32	202	2354	13583	-2.77	0.0	0.35	0.0	Ank Areg B3gnt1 Bst1 C430014D17Rik Cbl Ccrn4l Ckap4 Clec4n Ecm1 Efnb1 Eif2c2 Emb Foxp1 Mef2c Nkd2 Nptx1 Pdk4 Pdlim2 Pla2g7 Plaur Pthlh Ptprs Rcn1 S100a9 Slc1a5 Slc6a15 St3gal4 Stag1 Wfdc2 Wnt10a Zfhx1a
221	V$NFE2_01: NF-E2 p45	35	35	199	2263	13674	-2.79	0.0	0.92	0.0	Abcb1b Adam8 Brca1 Ccl4 Ckap4 Clec4e Crim1 Cxcl5 Dbn1 Ecm1 Emp3 Gbp1 Gjb4 Gpc1 Il1rn Il23a Il4ra Lamc2 Mmp13 Mt2 Mthfd2 Nmd3 Nppb Pappa Pdlim2 Plaur Pygl Rnf7 Slc6a15 Snx10 Stag1 Tax1bp1 Timp3 Tnfaip2 Zfhx1a
222	V$CREBP1_Q2: CRE-binding protein 1	11	11	223	1010	14927	-2.79	0.0	0.13	0.0	Areg BC053440 Ch25h Ehd1 Fscn1 Hs3st3a1 Nppb Pmaip1 Ptprs Rnf7 Wnt10a
223	V$ALPHACP1_01	9	9	225	407	15530	-2.79	0.0	1.89	0.27	Abcb1b Adamdec1 Arl6ip6 BC014699 Elf3 Hif1a Id4 Mthfd2 Plac8
224	V$GATA1_05: GATA-binding factor 1	39	39	195	2601	13336	-2.79	0.0	0.75	0.0	2810013E07Rik Adm Ankrd1 Bst1 C430014D17Rik Cbl Cd38 Chi3l3 Cxcl5 Cyba E430036I04Rik Emb Enpp2 Esm1 Fcer1g Fdft1 Foxp1 Gltp Gstm1 Has2 Hif1a Mef2c Mmp14 Ms4a4c Pftk1 Plac8 Prkg2 Pthlh Sah Scara3 Scmh1 Sema5a Serpina3g Slc6a15 Slfn1 Snx10 Tnfrsf11b Tnpo1 Upp1
225	V$XFD3_01: Xenopus fork head domain factor 3	25	25	209	1911	14026	-2.79	0.0	0.28	0.0	BC053440 Bcar3 Bok Clec4e Clec7a Dpysl3 Elk3 Enpp2 Epdr2 Esm1 Fcer1g Gzme Hmga1 Igf1r Il4ra Msr1 Ngfb Nmd3 Pla2g7 Recql Sah Schip1 Tnfrsf11b Tnfsf9 Wdr10
226	V$LHX3_01: LIM homeobox transcription factor 3	15	15	219	1276	14661	-2.79	0.0	0.17	0.0	Abcc9 Ank Bcar3 Dck Emb Fhl2 Foxp1 Gzme Ms4a6c Msr1 Pdk4 Ptn S100a9 Slc7a6 Sspn
227	V$STAF_02: Se-Cys tRNA gene transcription activating factor	40	40	194	2713	13224	-2.79	0.0	0.66	0.0	Adam8 Arc Aspa BC014699 Celsr1 Cerk Col18a1 Cpe Cyp2j6 Dbn1 Elf3 Fosl1 Gadd45g Gbp1 Gjb4 Glg1 Gpx2 Il1rn Lama5 Lamb1-1 Mcm3 Mmp14 Moxd1 Ms4a4c Niban Pappa Pcolce Plac8 Prkg2 Rdh10 S100a10 Scara3 Sema5a Serpina3g Slc6a15 Stx1a Tax1bp1 Timp1 Tnnt2 Zfhx1b
228	V$EVI1_05: ectopic viral integration site 1 encoded factor	11	11	223	1005	14932	-2.81	0.0	0.13	0.0	Cald1 Ccl4 Cxcl5 Gadd45g Gpx2 Ms4a4c Plaur Sah Schip1 Serpina3g Tgtp
229	V$E47_02: E47	35	35	199	2300	13637	-2.82	0.0	0.82	0.0	1700013H19Rik Alox12e Areg B3gnt1 BC053440 Brca1 Chi3l3 Col18a1 Cxcl2 Cyp2j6 D10Ertd718e E430036I04Rik Eps8 Fpr-rs2 Gad1 Gbp1 Gjb4 Gltp Gpc1 Il4ra Lamb1-1 Lamc2 Mef2c Msln Ngfb Nmd3 Pdlim2 Plat Rcn1 Rgs16 Scmh1 Slfn1 Stx1a Trpv4 Wnt10a
230	V$IRF1_01: interferon regulatory factor 1	8	8	226	349	15588	-2.82	0.0	1.91	0.27	Csf2rb1 Cyp2j6 Enpp2 Foxp1 Hs3st1 Mpa2 Nfkbie Tex15
231	V$IK3_01: Ikaros 3	26	26	208	1598	14339	-2.82	0.0	1.13	0.02	Bnip3 Ccl12 Ckap4 Col4a2 Cxcl5 Cyba Defb1 E430036I04Rik Elk3 Fscn1 Gjb3 Gjb4 Gprc5b Gpx2 Il23a Il4ra Nfil3 Niban Nmd3 Pcolce Pdk4 Rab32 S100a9 Sdc1 Sspn Zfhx1a
232	V$CART1_01: Cart-1 (cartilage homeoprotein 1)	25	25	209	1894	14043	-2.83	0.0	0.3	0.0	Akr1b8 Ank Aspa Bcar3 Chi3l3 Clec4n Elk3 Emb Esm1 Gstm1 Hs3st1 Hspa14 Mcm3 Ms4a4c Ms4a6c Pdk4 Pygl Qk S100a10 S100a9 Sspn Stra6 Tax1bp1 Timp3 Zfhx1b
233	V$DR3_Q4: direct repeat 3	34	34	200	2241	13696	-2.84	0.0	0.8	0.0	1700013H19Rik Adam8 BC014699 Cald1 Cbl Ccl12 Cerk Clec7a Col18a1 Csf2rb1 D10Ertd718e Ehd1 Eif2c2 Fdft1 Il1rn Il2rg Kcnj8 Mest Mmp14 Ms4a6d Myo5a Nptx1 Olfm1 Pcbp4 Pdlim2 Plat Prss11 Scara3 Timp1 Tnfsf9 Tnnt2 Trpv4 Wfdc2 id3
234	V$CREB_02: cAMP-responsive element binding protein	22	22	212	1700	14237	-2.84	0.0	0.27	0.0	B3gnt1 BC018371 BC053440 Ch25h Ckap4 Emp3 Fdft1 Fhl2 Fscn1 Hs3st3a1 Klf4 Nptx1 Olfm1 Pdk4 Pim3 Pkp1 Pmaip1 Ptprs Sema3b Tnpo1 Wdr10 Wnt10a
235	V$COUP_01: COUP:HNF-4 heterodimer	35	35	199	2387	13550	-2.84	0.0	0.63	0.0	2810013E07Rik 5830472H07Rik Adam8 Adamdec1 Alox12e B3gnt1 Brca1 Bst1 Cd38 Ckap4 Clec4n Cyba Eif3s6 Fscn1 Gjb4 Glg1 Gsto1 Gzme Hif1a Il1rn Il4ra Mmp14 Ms4a6d Msr1 Pappa Parp3 Pftk1 Pla2g7 Rai14 Scara3 Serpina3g Tagln2 Tgtp Timp3 Tnnt2
236	V$E2F_Q6_01	25	25	209	1870	14067	-2.86	0.0	0.33	0.0	Alox12e Ccne2 Ch25h Coro1c Dck Ehd1 Emb Fosl1 Foxp1 Gad1 Hmga1 Hspa14 Lama5 Mcm3 Mt2 Nrarp P4ha1 P4ha2 Rab32 S100a6 Slc1a5 Slc6a15 Tagln2 Timp3 Zfhx1b
237	V$OLF1_01: olfactory neuron-specific factor	25	25	209	1549	14388	-2.87	0.0	1.07	0.0	Adamts4 Bcar3 Clec4e Cpe Dbn1 Eps8 Igfbp3 Igsf9 Il2rg Myo5a Nptx1 P4ha1 Pcbp4 Pdk4 Pdlim2 Pfn2 Prkg2 S100a10 Sema3b Slfn1 Stra6 Stx1a Tubb6 Twist1 Zfhx1b
238	V$E2F1DP1RB_01: Rb:E2F-1:DP-1 trimeric complex	16	16	218	891	15046	-2.87	0.0	1.42	0.11	Areg Ccne2 Ch25h Col18a1 Dck Degs1 Emb Foxp1 Gad1 Gstm1 Hspa14 Mcm3 Mt2 P4ha1 S100a6 Zfhx1b
239	V$TEL2_Q6	13	13	221	1116	14821	-2.88	0.0	0.17	0.0	Arc B3gnt1 Col4a2 Cyp2j6 Fcer1g Fscn1 Hs3st3a1 Ms4a6d Nppb Slfn1 Sspn Tmem41b Tnfrsf11b
240	V$PAX_Q6	221	221	13	15250	687	-2.88	0.0	0.15	0.0	1700013H19Rik 2810013E07Rik 5830472H07Rik Abcb1b Abcc9 Adam8 Adamdec1 Adamts4 Adm Akr1b8 Alox12e Ank Ankrd1 Arc Areg Aspa B3gnt1 BC014699 BC018371 BC053440 Bcar3 Bhlhb2 Bnip3 Bok Brca1 Bst1 C430014D17Rik Cald1 Cbl Ccl12 Ccl4 Ccne2 Ccrn4l Cd38 Cdca1 Celsr1 Cerk Ch25h Chi3l3 Ckap4 Clec4n Clec7a Col18a1 Col4a2 Coro1c Cpe Crim1 Csf2rb1 Cxcl1 Cxcl13 Cxcl2 Cxcl5 Cyba Cyp2j6 D10Ertd718e Dbn1 Dck Defb1 D…
241	V$NKX22_01: NK2 class homeobox factor 2	29	29	205	2071	13866	-2.88	0.0	0.45	0.0	1700013H19Rik Adamdec1 Adm Alox12e BC014699 C430014D17Rik Cdca1 Col4a2 Cyp2j6 Dock5 Fdft1 Foxp1 Gpx2 Hs3st1 Ly6i Mcm3 Myo5a P4ha1 Pdlim2 Pthlh Ptn Rai14 Schip1 Tagln2 Tm4sf1 Wdr10 Wrn Zfhx1b id3
242	V$NFMUE1_Q6	5	5	229	575	15362	-2.89	0.0	0.08	0.0	Cerk Eif3s6 Hmga1 Pfn2 Stag1
243	V$ARNT_01: AhR nuclear translocator homodimers	21	21	213	1265	14672	-2.9	0.0	1.16	0.02	Abcb1b B3gnt1 BC018371 Clec4n Col4a2 Cpe Cyba Defb1 Efnb1 Hs3st3a1 Igsf9 Mt2 Niban Pappa Pcolce Pftk1 Prkg2 S100a4 S100a6 Slc16a3 Zfhx1a
244	V$XBP1_01: X-box-binding protein 1	23	23	211	1419	14518	-2.91	0.0	1.07	0.0	Ckap4 Cpe Cyba Ehd1 Epdr2 Fdft1 Foxq1 Gjb4 Glul Irak1bp1 Mmp14 Ms4a6d Mt2 Mthfd2 P4ha2 Pdk4 Prkg2 Ptprs Rgs1 Sema3b Timp1 Upp1 Wdr10
245	V$CREBP1CJUN_01: CRE-binding protein 1:c-Jun heterodimer	12	12	222	622	15315	-2.91	0.0	1.56	0.17	Areg BC018371 BC053440 Ch25h Fscn1 Gsto1 Hs3st3a1 Pmaip1 Ptprs Rnf7 Sema5a Wnt10a
246	V$ISRE_01: interferon-stimulated response element	1	1	233	265	15672	-2.92	0.0	0.02	0.0	Upp1
247	V$CREB_Q4: cAMP-response element binding protein	16	16	218	1292	14645	-2.92	0.0	0.23	0.0	Areg BC053440 Ch25h Fscn1 Gsto1 Hs3st3a1 Hspa14 Klf4 Nppb Nptx1 P4ha2 Pmaip1 Ptprs Rnf7 Sema5a Wnt10a
248	V$FOXO1_02: fork head box O1	11	11	223	972	14965	-2.93	0.0	0.16	0.0	Bst1 Enpp2 Fcer1g Igf1r Mmp13 Pdk4 Pdlim2 Pla2g7 Pthlh Pygl Sema5a
249	V$ARP1_01: apolipoprotein AI regulatory protein 1	23	23	211	1693	14244	-2.94	0.0	0.38	0.0	Alox12e Bst1 Clec4e Clec7a Cpe Dock5 Eif2c2 Epdr2 Esm1 Fosl1 Il1rn Mpa2 Ms4a6c Ms4a6d Mt2 Pdk4 Pla2g7 Plaur Prkg2 Pthlh Sema3b Sspn Wfdc2
250	V$ATF_01: activating transcription factor	22	22	212	1630	14307	-2.95	0.0	0.37	0.0	Actg2 Areg BC053440 Ch25h Cpe Fdft1 Foxq1 Fscn1 Gsto1 Hs3st3a1 Il23a Mthfd2 Nmd3 Nppb Nptx1 Pdk4 Pmaip1 Ptprs Rgs1 Rnf7 Sema5a Wnt10a
251	V$CREBP1_01: cAMP-responsive element binding protein 1	1	1	233	261	15676	-2.97	0.0	0.02	0.0	Tex15
252	V$PAX5_01: B-cell-specific activating protein	20	20	214	1500	14437	-2.99	0.0	0.35	0.0	Aspa Bnip3 Bok Col18a1 Crim1 Elk3 Gzme Irak1bp1 Klf4 Lama5 Lamc2 Nfil3 Ngfb Prss11 Rdh10 Rnf7 Scara3 Sdc1 Upp1 Wdr10
253	V$AHRARNT_01: aryl hydrocarbon receptor:Arnt heterodimers	17	17	217	1005	14932	-2.99	0.0	1.17	0.02	1700013H19Rik Arl6ip6 B3gnt1 Cbl Csf2rb1 Foxq1 Gadd45g Hmga1 Igfbp3 Moxd1 Plaur Rgs16 Scmh1 Timp3 Tiparp Tm4sf1 Tnpo1
254	V$GATA4_Q3	227	227	7	15630	307	-2.99	0.0	0.09	0.0	1700013H19Rik 2810013E07Rik 5830472H07Rik Abcb1b Abcc9 Actg2 Adam8 Adamdec1 Adamts4 Adm Akr1b8 Alox12e Ank Ankrd1 Arc Areg Arl6ip6 Aspa B3gnt1 BC014699 BC018371 BC053440 Bcar3 Bhlhb2 Bnc1 Bnip3 Bok Brca1 Bst1 C430014D17Rik Cald1 Cbl Ccl12 Ccl4 Ccne2 Ccrn4l Cd38 Cdca1 Celsr1 Cerk Ch25h Chi3l3 Ckap4 Clec4e Clec4n Clec7a Col18a1 Col4a2 Cpe Csf2rb1 Cxcl1 Cxcl13 Cxcl2 Cxcl5 Cyba Cyp2j6 Dbn1 Dck Defb1 …
255	V$MEIS1BHOXA9_02: Meis-1b:HOXA9 heterodimeric binding	5	5	229	188	15749	-3.01	0.0	1.91	0.27	Actg2 Cpe Defb1 Ms4a6d Tex15
256	V$S8_01: S8	19	19	215	1416	14521	-3.02	0.0	0.37	0.0	Ank Clec7a Cxcl13 Cyp2j6 Fdft1 Fhl2 Foxq1 Ms4a6c Msr1 Nptx1 Pdk4 Rgs1 Rnf7 S100a9 Schip1 Slc6a15 Slc7a6 Snx10 Sspn
257	V$CREB_Q2: cAMP-response element-binding protein	22	22	212	1436	14501	-3.02	0.0	0.8	0.0	1700013H19Rik Areg BC053440 Ccne2 Ch25h E430036I04Rik Eps8 Fosl1 Fscn1 Hs3st3a1 Hspa14 Kcnj8 Pim3 Pla2g7 Pmaip1 Prss11 Ptprs Rnf7 Sema3b Tax1bp1 Tmem41b Wnt10a
258	V$TAL1ALPHAE47_01: Tal-1alpha:E47 heterodimer	17	17	217	1292	14645	-3.04	0.0	0.34	0.0	2810013E07Rik Adam8 Ankrd1 Brca1 Ccrn4l Foxp1 Fpr-rs2 Glg1 Hs3st3b1 Il23a Il2rg Mest Mt2 Pappa Rcn1 Recql S100a9
259	V$OCT1_B: Octamer binding factor 1	16	16	218	957	14980	-3.05	0.0	1.09	0.01	Brca1 Cald1 Clec4n Csf2rb1 Cyp2j6 Dck Elf3 Hmga1 Hs3st3b1 Il4ra Nrarp Pla2g7 Pmaip1 Rcn1 Serpina3g Wdr10
260	V$CREB_01: cAMP-responsive element binding protein	21	21	213	1452	14485	-3.06	0.0	0.58	0.0	Areg BC053440 Ch25h Emp3 Foxq1 Fscn1 Hs3st3a1 Il23a Lama5 Ms4a6d Nmd3 Nppb Nptx1 Pkp1 Pmaip1 Ptprs Rnf7 Scmh1 Timp3 Tnnt2 Wnt10a
261	V$ATATA_B: Avian C-type TATA box	19	19	215	1209	14728	-3.06	0.0	0.88	0.0	Aspa Ch25h Clec7a Col4a2 Eif3s6 Fdft1 Gad1 Hs3st1 Il4ra Ly6i Mpa2 Ms4a4c Ptn Rai14 Sah Tiparp Tm4sf1 Wnt10a Zfhx1b
262	V$AR_01: androgen receptor	19	19	215	1224	14713	-3.07	0.0	0.83	0.0	Ankrd1 Areg BC014699 Brca1 Cdca1 Clec4e Efnb2 Glg1 Has2 Hif1a Igf1r Mthfd2 Pmaip1 Prss11 Pygl S100a9 Schip1 Snx10 Wfdc2
263	V$RREB1_01: Ras-responsive element binding protein 1	20	20	214	1325	14612	-3.08	0.0	0.73	0.0	Arl6ip6 BC014699 Bst1 Col4a2 Cxcl1 Elf3 Gadd45g Nfil3 Nfkbie Pdk1 Pftk1 Plat Pmaip1 Qk Timp1 Tiparp Tnfaip2 Tnfrsf11b Trpv4 Wnt10a
264	V$ICSBP_Q6	10	10	224	860	15077	-3.09	0.0	0.21	0.0	2810013E07Rik Ccl12 Dpysl3 Mef2c Nmd3 Recql St3gal4 Tgtp Tnnt2 Upp1
265	V$OCT1_01: octamer factor 1	4	4	230	473	15464	-3.09	0.0	0.09	0.0	Clec4n Csf2rb1 Elf3 Nrarp
266	V$GR_01: high affinity binding site for glucocorticoid receptor	16	16	218	1202	14735	-3.1	0.0	0.37	0.0	Ankrd1 Bcar3 Bok Brca1 Ccl12 Cdca1 Clec7a Efnb2 Glg1 Gpx2 Mthfd2 Niban Nmd3 Pmaip1 S100a9 Tagln2
267	V$TCF11MAFG_01: TCF11:MafG heterodimers	18	18	216	1189	14748	-3.12	0.0	0.73	0.0	Actg2 Brca1 Cxcl5 Epdr2 Gjb4 Gpx2 Mmp14 Mthfd2 Pftk1 Pkp1 Ptprs Recql Rgs1 S100a9 Slc16a3 Tax1bp1 Timp3 Tiparp
268	V$ATF1_Q6	16	16	218	994	14943	-3.12	0.0	0.94	0.0	Areg BC053440 Ch25h Fscn1 Hs3st3a1 Klf4 Lama5 Nfil3 Nkd2 Nptx1 Pcolce Pkp1 Pmaip1 Ptprs Rnf7 id3
269	V$OCT1_05: octamer-binding factor 1	14	14	220	1083	14854	-3.12	0.0	0.32	0.0	Brca1 Clec4n Csf2rb1 Dck Elf3 Hmga1 Hs3st3b1 Il1rn Il4ra Pftk1 Pmaip1 S100a9 Schip1 Wdr10
270	V$NFY_C: NF-Y binding site	8	8	226	394	15543	-3.12	0.0	1.48	0.14	Abcb1b Gpc1 Id4 Mcm3 Pdk4 Plaur Slc16a3 Slc1a5
271	V$PR_02: is recognized by progesterone receptor	14	14	220	838	15099	-3.13	0.0	1.05	0.0	Bcar3 Bok Brca1 Cdca1 Cpe Gstm1 Hs3st1 Msr1 Mthfd2 Pim3 Pmaip1 Rgs1 Rnf7 S100a9
272	V$E2_01: papilloma virus regulator E2	14	14	220	851	15086	-3.16	0.0	0.99	0.0	B3gnt1 Ch25h Ckap4 Dpysl3 Fhl2 Gad1 Hmga1 Nfkbie P4ha1 Pdk1 Rab32 Tnfsf9 Trpv4 id3
273	V$FREAC2_01: Fork head RElated ACtivator-2	13	13	221	1004	14933	-3.17	0.0	0.33	0.0	Adam8 Bst1 Cdca1 Enpp2 Fcer1g Igf1r Mef2c Mmp13 Mpa2 Pdlim2 Pla2g7 Pygl Sema5a
274	V$HFH4_01	10	10	224	550	15387	-3.18	0.0	1.23	0.02	Akr1b8 Cxcl1 Enpp2 Fcer1g Has2 Irak1bp1 Klf4 Rnf7 Rsnl2 Tax1bp1
275	V$HTF_01	12	12	222	707	15230	-3.19	0.0	1.06	0.0	Ckap4 Cpe Ehd1 Epdr2 Foxq1 Gpc1 Ms4a6d Mthfd2 Pdk4 Rgs1 Slc7a6 Timp1
276	V$ARNT_02: AhR nuclear translocator homodimers	10	10	224	555	15382	-3.22	0.0	1.19	0.02	Abcb1b Cyba Hmga2 Mt2 Parp3 Prkg2 Ptprs Qk S100a6 Zfhx1a
277	V$ATF_B: ATF binding site	9	9	225	488	15449	-3.23	0.0	1.23	0.02	Areg BC053440 Ch25h Fscn1 Hs3st3a1 Pmaip1 Ptprs Rnf7 Wnt10a
278	V$PR_01: high affinity binding sites for progesterone receptor	6	6	228	277	15660	-3.24	0.0	1.48	0.14	Cdca1 Glg1 Mthfd2 Pmaip1 Ptprs S100a9
279	V$E2_Q6_01	14	14	220	942	14995	-3.24	0.0	0.65	0.0	B3gnt1 Ch25h Ckap4 Fhl2 Gad1 Hmga1 Lama5 Nfkbie P4ha1 Pdk1 S100a10 Schip1 Tnfsf9 Trpv4
280	V$AR_Q2: androgen receptor	12	12	222	905	15032	-3.26	0.0	0.38	0.0	5830472H07Rik Bcar3 Bok Brca1 Clec7a Gpc1 Igfbp3 Mthfd2 Nmd3 Pmaip1 S100a9 Zfhx1a
281	V$CDP_02: transcriptional repressor CDP	4	4	230	157	15780	-3.33	0.0	1.58	0.18	Cyba Msln Msr1 Pcbp4
282	V$SREBP1_01: sterol regulatory element-binding protein 1	7	7	227	607	15330	-3.34	0.0	0.24	0.0	Cpe Cyba Cyp2j6 Foxp1 Gsto1 Parp3 Zfhx1a
283	V$OCT1_07: octamer factor 1	1	1	233	221	15716	-3.38	0.0	0.04	0.0	Akr1b8
284	V$GRE_C: Glucocorticoid response element	7	7	227	593	15344	-3.38	0.0	0.26	0.0	BC014699 Bcar3 Brca1 Cdca1 Prss11 Rnf7 S100a9
285	V$E2F_02: E2F	7	7	227	373	15564	-3.38	0.0	1.16	0.02	Ch25h Dck Emb Gad1 Mcm3 S100a6 Zfhx1b
286	V$E2F_Q3: E2F	7	7	227	373	15564	-3.38	0.0	1.16	0.02	Ch25h Dck Emb Gad1 Mcm3 S100a6 Zfhx1b
287	V$E2F4DP1_01: E2F-4:DP-1 heterodimer	7	7	227	373	15564	-3.38	0.0	1.16	0.02	Ch25h Dck Emb Gad1 Mcm3 S100a6 Zfhx1b
288	V$FREAC3_01: Fork head RElated ACtivator-3	3	3	231	358	15579	-3.4	0.0	0.11	0.0	Bst1 Ms4a6d Zfhx1a
289	V$PPARA_02: PPAR-alpha:RXR-alpha heterodimer (peroxisome proliferator activated factor alpha:retinoid X receptor alpha)	5	5	229	479	15458	-3.4	0.0	0.18	0.0	Abcc9 Col18a1 Gprc5b Nkd2 P4ha2
290	V$COUP_DR1_Q6	8	8	226	467	15470	-3.41	0.0	0.96	0.0	Col18a1 Cyba Hs3st3b1 Il4ra Pftk1 Scara3 Tagln2 Tnnt2
291	V$MAF_Q6	8	8	226	460	15477	-3.41	0.0	1.0	0.0	Adamts4 Cyp2j6 Efnb1 Glul Ms4a6c S100a4 Tagln2 Tm4sf1
292	V$MAX_01: Max	9	9	225	658	15279	-3.43	0.0	0.46	0.0	1700013H19Rik Cpe Mt2 Niban Nr2f2 Ptprs S100a4 Slc16a3 Zfhx1a
293	V$HNF1_Q6	225	225	9	15293	644	-3.44	0.0	0.64	0.0	1700013H19Rik 2810013E07Rik 5830472H07Rik Abcb1b Abcc9 Actg2 Adam8 Adamdec1 Adamts4 Adm Akr1b8 Alox12e Ank Ankrd1 Arc Areg Arl6ip6 Aspa BC014699 BC018371 BC053440 Bcar3 Bhlhb2 Bnc1 Bok Brca1 Bst1 C430014D17Rik Cald1 Cbl Ccl12 Ccl4 Ccne2 Ccrn4l Cd38 Cdca1 Celsr1 Cerk Ch25h Chi3l3 Ckap4 Clec4e Clec4n Clec7a Col18a1 Col4a2 Cpe Crim1 Csf2rb1 Cxcl1 Cxcl13 Cxcl2 Cxcl5 Cyba Cyp2j6 D10Ertd718e Dbn1 Dck D…
294	V$AR_03: is recognized by androgen reseptor	6	6	228	311	15626	-3.44	0.0	1.17	0.02	Ankrd1 Brca1 Cdca1 Mthfd2 Pmaip1 S100a9
295	V$E4BP4_01: E4BP4	8	8	226	610	15327	-3.45	0.0	0.39	0.0	2810013E07Rik C430014D17Rik Crim1 Cyp2j6 Nfil3 Rgs1 Sah Wnt10a
296	V$MEF2_03: myogenic MADS factor MEF-2	6	6	228	316	15621	-3.46	0.0	1.13	0.02	Abcc9 Ank E430036I04Rik Pappa Plac8 Sdc1
297	V$RP58_01: 58 KDA repressor protein	7	7	227	404	15533	-3.48	0.0	0.95	0.0	Brca1 D10Ertd718e Glg1 Gsto1 Mest Pappa Recql
298	V$EVI1_06: ectopic viral integration site 1 encoded factor	1	1	233	206	15731	-3.54	0.0	0.05	0.0	id3
299	V$EVI1_02: ectopic viral integration site 1 encoded factor	4	4	230	383	15554	-3.57	0.0	0.2	0.0	Cald1 Cxcl5 Il23a Ms4a4c
300	V$STRA13_01	6	6	228	474	15463	-3.57	0.0	0.36	0.0	Abcb1b Cyba Mt2 Parp3 S100a6 Zfhx1a
301	V$E4F1_Q6	6	6	228	460	15477	-3.6	0.0	0.4	0.0	Eps8 Foxq1 Prss11 Sema5a Slc7a6 Tmem41b
302	V$TAXCREB_01: Tax/CREB complex	5	5	229	422	15515	-3.6	0.0	0.3	0.0	Ccne2 Eps8 Pdk4 Pim3 Ptprs
303	V$FXR_Q3	5	5	229	269	15668	-3.61	0.0	1.01	0.0	Clec7a Eif3s6 Emp3 Nppb Rai14
304	V$RSRFC4_Q2	6	6	228	364	15573	-3.61	0.0	0.81	0.0	Abcc9 Ank Bok E430036I04Rik Pappa Sdc1
305	V$T3R_01: viral homolog of thyroid hormone receptor alpha1	6	6	228	417	15520	-3.64	0.0	0.55	0.0	Adm Hs3st1 Il23a Nppb Tagln2 Upp1
306	V$CDPCR3_01: cut-like homeodomain protein	5	5	229	400	15537	-3.67	0.0	0.36	0.0	BC053440 Mcm3 Nr2f2 Rgs1 Schip1
307	V$STAF_01: Se-Cys tRNA gene transcription activating factor	3	3	231	308	15629	-3.68	0.0	0.18	0.0	Mcm3 Myo5a Prkg2
308	V$PBX1_02: homeo domain factor Pbx-1	2	2	232	248	15689	-3.71	0.0	0.13	0.0	Scmh1 Zfhx1a
309	V$TAACC_B: Lentiviral TATA upstream element	1	1	233	14	15923	-3.72	0.0	1.63	0.21	Efnb1
310	V$CLOX_01: Clox	5	5	229	321	15616	-3.73	0.0	0.67	0.0	Cyba Msln Msr1 Pcbp4 Tmem41b
311	V$HOX13_01: Hox-1.3	2	2	232	243	15694	-3.75	0.0	0.14	0.0	Tm4sf1 Upp1
312	V$R_01: Epstein-Barr virus transcription factor R	2	2	232	237	15700	-3.78	0.0	0.15	0.0	Mmp13 Twist1
313	V$EGR3_01: early growth response gene 3 product	1	1	233	180	15757	-3.8	0.0	0.07	0.0	Slc7a6
314	V$EVI1_03: ectopic viral integration site 1 encoded factor	2	2	232	70	15867	-3.81	0.0	1.27	0.02	Cald1 Ms4a4c
315	V$POLY_C: Retroviral Poly A signal	4	4	230	240	15697	-3.81	0.0	0.75	0.0	Ccne2 Lamc2 Pygl Tax1bp1
316	V$NGFIC_01: nerve growth factor-induced protein C	3	3	231	279	15658	-3.81	0.0	0.25	0.0	Lamb1-1 Prss11 Slc7a6
317	V$MEIS1AHOXA9_01: Meis-1a:HOXA9 heterodimeric binding	1	1	233	169	15768	-3.88	0.0	0.09	0.0	BC018371
318	V$EGR1_01: Egr-1/Krox-24/NGFI-A immediate-early gene product	3	3	231	169	15768	-3.91	0.0	0.79	0.0	Lamb1-1 Prss11 Qk
319	V$RORA2_01: RAR-related orphan receptor alpha2	3	3	231	221	15716	-3.96	0.0	0.46	0.0	1700013H19Rik S100a4 St3gal4
320	V$EGR2_01: Egr-2/Krox-20 early growth response gene product	3	3	231	215	15722	-3.97	0.0	0.49	0.0	Lamb1-1 Prss11 Slc7a6
321	V$MIF1_01: MIBP-1 / RFX1 complex	3	3	231	195	15742	-3.98	0.0	0.6	0.0	Cerk Cxcl1 Tex15
322	V$HSF_Q6	1	1	233	158	15779	-3.98	0.0	0.1	0.0	S100a10
323	V$CDP_01: cut-like homeodomain protein	1	1	233	145	15792	-4.09	0.0	0.13	0.0	Gsto1
324	V$FREAC4_01: Fork head RElated ACtivator-4	2	2	232	172	15765	-4.09	0.0	0.33	0.0	Enpp2 Sah
325	V$MYCMAX_01: c-Myc:Max heterodimer	1	1	233	141	15796	-4.12	0.0	0.13	0.0	Niban
326	V$PAX3_01: Pax-3 binding sites	1	1	233	25	15912	-4.13	0.0	1.15	0.02	Sema5a
327	V$BEL1_B: Bel-1 similar region	1	1	233	27	15910	-4.15	0.0	1.09	0.01	id3
328	V$CAAT_C: Retroviral CCAAT box	1	1	233	121	15816	-4.25	0.0	0.18	0.0	Fdft1
329	V$AHR_01: aryl hydrocarbon / dioxin receptor	1	1	233	42	15895	-4.36	0.0	0.76	0.0	Prkg2
330	V$GNCF_01: GCNF (germ cell nuclear factor)	1	1	233	94	15843	-4.41	0.0	0.29	0.0	Nkd2
331	V$SREBP1_02: sterol regulatory element-binding protein 1	1	1	233	94	15843	-4.41	0.0	0.29	0.0	Kcnj8
332	V$STAT1_01: signal transducer and activator of transcription 1	1	1	233	49	15888	-4.42	0.0	0.66	0.0	Slc16a3
333	V$DTYPEPA_B: poly A signal of D-type LTRs	1	1	233	84	15853	-4.44	0.0	0.34	0.0	Hs3st3b1
334	V$AR_02: high affinity binding sites for androgen receptor	1	1	233	54	15883	-4.44	0.0	0.59	0.0	S100a9
335	V$POU3F2_01	1	1	233	65	15872	-4.46	0.0	0.48	0.0	Serpina3g
