# Supplementary material for: A genomic analysis of mouse models of breast cancer reveals molecular features of mouse models and relationships to human breast cancer
Source: Breast Cancer Res. 2014 Jun 5;16(3):R59. doi: 10.1186/bcr3672 (PMC4078930; doi:10.1186/bcr3672)
Supplement: Additional file 2 — Fold change values organized by mouse tumor model type comparing the mouse model to all other types of mouse models. [file bcr3672-S2.zip › Additional_file_2/PyMT_SAM/AdditionalFile51_PyMT_SAM/PyMT.txt]

Current settings
Input parameters
Data type?								Two class unpaired
Array or Seq data?								array
Arrays centered?								FALSE
Delta								0.522967593
Minimum fold change								1.35
Test statistic								standard
Are data are log scale?								TRUE
Number of permutations								100
Input percentile for exchangeability factor s0								Automatic choice
Number of neighbors for KNN								10
Seed for Random number generator								94297425
Computed values
Estimate of pi0 (proportion of null genes)								0.35
s0 percentile								0
False Discovery Rate (%)								0
List of Significant Genes for Delta = 0.523
Positive genes (502) Upregulated in PyMT tumors compared to all other tumors
	Row	Gene ID	Gene Name	Score(d)	Numerator(r)	Denominator(s+s0)	Fold Change	q-value(%)
	14983	1450788_at	5.891489023	13.55717958	3.334124461	0.245930538	10.08489711	0
	3093	1419075_s_at	5.703681745	12.75488658	3.099717645	0.243021969	8.572509781	0
	13873	1449326_x_at	5.908867893	13.00028902	3.048684037	0.234508943	8.274568248	0
	7904	1425032_at	9.815628308	10.34400117	2.696747044	0.260706374	6.48338409	0
	3607	1419643_s_at	10.23640062	8.965929719	2.412526246	0.269077086	5.324057846	0
	13039	1448386_a_at	8.736232242	10.11329708	2.393467129	0.236665364	5.254185473	0
	2455	1418363_at	9.312672124	9.464376756	1.875053135	0.198116916	3.66815127	0
	4483	1421001_a_at	9.395429679	7.006656859	1.776223806	0.25350518	3.425284463	0
	3448	1419463_at	7.782630765	7.62135132	1.768502852	0.232045838	3.407002137	0
	17467	1460259_s_at	7.688338715	7.595257974	1.755882321	0.231181393	3.377328053	0
	1807	1417650_at	9.262875531	8.588626057	1.66119092	0.193417539	3.162774986	0
	14347	1450009_at	8.825558086	7.616708064	1.630121917	0.21401922	3.095391556	0
	15610	1451537_at	8.045969867	8.398701462	1.5935342	0.189735783	3.017877404	0
	1930	1417787_at	4.651418227	11.71605092	1.592425798	0.135918306	3.015559702	0
	13991	1449458_at	7.134465152	8.831581107	1.579243803	0.178817789	2.988131841	0
	14391	1450060_at	8.013982221	8.410085289	1.532674633	0.18224246	2.893217198	0
	15159	1450995_at	7.87173777	10.42896801	1.51077247	0.144863084	2.849625772	0
	2401	1418304_at	6.186565521	9.06855322	1.492293016	0.164556901	2.813357743	0
	1471	1417290_at	6.58587415	9.87304408	1.458793872	0.147755227	2.748784624	0
	3938	1420369_a_at	3.721041885	4.963667866	1.433426381	0.288783702	2.700874082	0
	9427	1427063_at	7.767232736	9.145160224	1.424595159	0.155775856	2.684391621	0
	6171	1422973_a_at	6.982034927	9.149428284	1.4145496	0.154605245	2.66576499	0
	7671	1424737_at	7.36156101	9.000299274	1.40522317	0.156130716	2.648587499	0
	3543	1419571_at	7.840586244	8.826771468	1.390520294	0.157534417	2.621732139	0
	3939	1420370_s_at	3.911296231	4.744460227	1.365083813	0.287721626	2.575912902	0
	3542	1419570_at	7.16333758	9.139816791	1.353704846	0.14811072	2.555675819	0
	1419	1417231_at	7.09106845	9.152688462	1.351686589	0.147681918	2.552103058	0
	7103	1424063_at	9.207508475	6.197718359	1.269212455	0.204787049	2.410299551	0
	7880	1425002_at	7.965924618	10.12119589	1.263365545	0.124823742	2.400550932	0
	6635	1423523_at	6.551413879	8.176638359	1.25558356	0.153557428	2.387637073	0
	13968	1449434_at	4.381419021	5.431527692	1.233853736	0.227165138	2.351944043	0
	13322	1448700_at	6.883369538	8.823820747	1.232984546	0.139733635	2.350527478	0
	9871	1427735_a_at	1.908871023	5.333346265	1.22926253	0.230486166	2.344471156	0
	2006	1417867_at	5.580541978	5.17339944	1.212287986	0.234331024	2.317048088	0
	3530	1419556_at	8.79768628	7.208845972	1.209917704	0.167837919	2.313244409	0
	3529	1419555_at	9.429961399	7.09241604	1.209730273	0.170566739	2.312943898	0
	3187	1419175_a_at	6.118021957	6.665306208	1.206831859	0.181061728	2.308301795	0
	6993	1423933_a_at	10.38628379	8.289333684	1.203366689	0.145170497	2.3027642	0
	8454	1425754_a_at	4.500136243	6.914803697	1.200421835	0.173601723	2.298068552	0
	11722	1436170_a_at	4.238818865	3.933448972	1.186636191	0.301678298	2.276213985	0
	4170	1420633_a_at	3.943171144	3.879432502	1.175685667	0.303056096	2.259002187	0
	15839	1451824_at	4.287681166	6.782532111	1.169003244	0.172354989	2.248562904	0
	13491	1448886_at	6.420963725	8.445551652	1.16897579	0.138413195	2.248520114	0
	9582	1427284_a_at	6.683544526	7.652814823	1.163243759	0.152002078	2.239604151	0
	17465	1460256_at	3.969465318	5.311668564	1.161706085	0.218708316	2.237218376	0
	12484	1438694_at	4.438945432	3.858716078	1.152154007	0.29858481	2.22245469	0
	11698	1436021_at	7.766121699	7.339073613	1.150732161	0.156795288	2.220265432	0
	16940	1455431_at	2.904887257	8.024149243	1.144271829	0.142603508	2.210345398	0
	16972	1455579_at	3.94190499	3.839443653	1.143166817	0.297742829	2.208653063	0
	6420	1423271_at	6.07455766	7.315121859	1.139166008	0.15572755	2.202536623	0
	1420	1417232_at	6.201868805	7.93481969	1.138101154	0.143431256	2.20091153	0
	3075	1419057_at	4.776329076	8.375372672	1.127743582	0.134649958	2.185167062	0
	1631	1417464_at	2.76387564	4.676516562	1.052684569	0.225100148	2.07438628	0
	16058	1452114_s_at	7.798905459	7.137104259	1.048144747	0.146858545	2.067868933	0
	3365	1419373_at	6.601151689	6.734370069	1.047970652	0.155615246	2.067619412	0
	261	1415999_at	7.926842414	6.494629758	1.047780208	0.161330245	2.067346492	0
	5601	1422313_a_at	7.211113641	8.025180683	1.047108468	0.130477868	2.066384129	0
	16961	1455531_at	7.883132678	6.6182231	1.031171689	0.155807937	2.043683361	0
	2814	1418762_at	3.772659896	7.607788027	0.991909516	0.130380804	1.988815598	0
	16397	1452651_a_at	1.143625409	5.026573652	0.990490059	0.19705074	1.986859779	0
	17454	1460242_at	3.590127115	7.332397566	0.976578758	0.133186826	1.967793398	0
	5895	1422651_at	3.351500473	4.655275008	0.96397372	0.207071273	1.95067539	0
	8442	1425737_at	6.98094235	5.774485404	0.95901146	0.166077389	1.943977417	0
	4467	1420981_a_at	7.761191608	7.679644664	0.954080141	0.124234933	1.937343994	0
	7364	1424367_a_at	6.466969769	5.43921364	0.94562634	0.173853502	1.926024881	0
	2817	1418765_at	5.067552941	8.015728676	0.928616936	0.115849347	1.903450346	0
	8616	1425961_at	4.522193418	8.118244228	0.922618135	0.113647497	1.895552132	0
	2818	1418766_s_at	4.496043466	7.676925092	0.919865892	0.119822179	1.891939417	0
	269	1416008_at	4.673397844	6.412761471	0.916770554	0.142960339	1.887884566	0
	2904	1418866_at	2.720180856	7.691838629	0.912824256	0.11867439	1.882727568	0
	268	1416007_at	5.133723828	6.291447285	0.90452455	0.143770504	1.871927487	0
	3702	1419755_at	5.591381196	5.829601471	0.887852095	0.15230065	1.850419142	0
	1726	1417566_at	6.47483422	9.049019012	0.886599692	0.097977437	1.848813491	0
	6994	1423934_at	7.915359488	6.045070629	0.87539821	0.144811908	1.834514376	0
	9878	1427747_a_at	10.79820012	5.60235444	0.872424977	0.155724702	1.83073754	0
	12537	1438912_at	3.473940175	6.08448225	0.868083355	0.142671688	1.825236431	0
	8891	1426302_at	4.014082183	6.001004038	0.864791086	0.144107733	1.821075941	0
	14096	1449581_at	6.722184988	5.238101923	0.861819653	0.164528996	1.817329039	0
	1071	1416854_at	5.605138905	6.714561302	0.856818585	0.127606041	1.811040218	0
	15774	1451737_at	7.025381821	7.403404653	0.856530261	0.115694103	1.810678317	0
	851	1416617_at	6.982228974	6.833861437	0.854547207	0.125046025	1.808191161	0
	12538	1438913_x_at	2.782909566	5.969546762	0.854413288	0.14312867	1.808023323	0
	2085	1417958_at	5.73682099	5.487705868	0.848747103	0.154663374	1.800936237	0
	7598	1424649_a_at	7.837751671	3.951883864	0.841095886	0.212834161	1.791410399	0
	10536	1430306_a_at	7.73457671	5.432168587	0.832132758	0.153186107	1.780315285	0
	10810	1431805_a_at	3.958451519	6.128179248	0.826069221	0.134798476	1.772848458	0
	1725	1417565_at	5.947671874	8.470432864	0.822645641	0.09711967	1.768646397	0
	13930	1449388_at	4.906159305	5.402286708	0.82132642	0.152033105	1.767029861	0
	2084	1417957_a_at	7.16767284	5.160200065	0.81750604	0.15842526	1.762356804	0
	9078	1426550_at	5.163702717	6.03103786	0.815501513	0.135217442	1.75990983	0
	10232	1428571_at	7.412441646	4.696222121	0.815444787	0.173638462	1.759840632	0
	928	1416702_at	6.094234538	6.536827583	0.815425867	0.124743365	1.759817553	0
	14102	1449587_a_at	3.369707402	4.517153238	0.812954002	0.179970428	1.756804922	0
	11726	1436182_at	4.0553508	5.937239485	0.811003446	0.136596047	1.754431287	0
	2860	1418818_at	10.05731775	4.398629307	0.805361312	0.183093699	1.747583406	0
	8279	1425514_at	5.809319868	6.646596077	0.801512609	0.120589938	1.74292756	0
	9079	1426551_at	4.032875295	6.030092164	0.796241723	0.132044702	1.736571393	0
	6451	1423305_at	4.898160958	7.467149563	0.795419993	0.106522574	1.735582558	0
	3794	1420011_s_at	8.961392422	7.189162353	0.795347705	0.110631485	1.735495596	0
	2447	1418355_at	7.307197494	7.465499699	0.795122881	0.106506317	1.735225165	0
	4806	1421381_a_at	7.085989869	4.702730758	0.794786104	0.169005232	1.734820148	0
	1273	1417074_at	4.173431861	4.602624427	0.794382097	0.172593291	1.734334403	0
	1443	1417257_at	4.014006763	5.222558959	0.794039838	0.152040378	1.733923006	0
	8071	1425233_at	3.553513812	5.431216458	0.792530661	0.145921391	1.732110129	0
	1626	1417459_at	3.000069253	3.946564736	0.789685547	0.200094411	1.728697631	0
	3459	1419474_a_at	7.995996003	5.402053182	0.787371658	0.145754148	1.725927255	0
	8345	1425606_at	6.390680293	4.497303244	0.786838105	0.174957761	1.725289071	0
	1353	1417160_s_at	10.55976946	4.9981985	0.786693	0.157395309	1.725115552	0
	8300	1425546_a_at	9.590400612	5.117214826	0.785738693	0.153548115	1.723974808	0
	2905	1418867_at	3.299418502	6.854375799	0.779579538	0.113734578	1.716630502	0
	14438	1450118_a_at	1.961000451	4.066888574	0.77895139	0.191534972	1.715883245	0
	6957	1423891_at	6.908660889	7.251427714	0.777346504	0.107199097	1.71397552	0
	12027	1437223_s_at	8.81816357	6.986642092	0.776555559	0.11114861	1.713036105	0
	7834	1424941_at	2.022874417	7.647346142	0.775832776	0.101451244	1.712178097	0
	16475	1452919_a_at	8.127462691	7.515844789	0.7731775	0.102873	1.709029736	0
	13129	1448485_at	4.077593034	5.089975826	0.770492762	0.151374542	1.705852329	0
	1561	1417388_at	4.515498321	5.369714184	0.770182718	0.143430859	1.705485771	0
	13091	1448443_at	3.991595867	6.239285366	0.765821005	0.122741782	1.700337347	0
	11678	1435945_a_at	10.2051819	5.952757036	0.762578766	0.128105139	1.696520386	0
	15477	1451375_at	7.995170327	5.109133897	0.756384289	0.148045501	1.689251679	0
	9095	1426571_at	8.498228534	6.181175983	0.753917299	0.121969881	1.686365549	0
	2081	1417953_at	7.999916966	6.769865766	0.753907982	0.111362324	1.686354657	0
	9446	1427082_at	6.317736513	7.577652077	0.751853428	0.09921984	1.683954816	0
	15502	1451407_at	6.690280453	5.678444444	0.75022951	0.132118843	1.682060399	0
	4283	1420764_at	5.337345685	4.359324148	0.749271179	0.171877831	1.680943436	0
	4517	1421038_a_at	10.28422669	5.848365421	0.748137554	0.127922505	1.679623122	0
	11370	1434628_a_at	4.67139717	5.954895379	0.746337872	0.125331819	1.677529192	0
	14449	1450131_a_at	7.130771741	5.845983742	0.739571806	0.126509385	1.669680202	0
	7386	1424395_at	4.789376305	7.99674558	0.739462329	0.092470408	1.669553505	0
	6536	1423411_at	6.251835023	6.359964025	0.732202928	0.115126898	1.661173691	0
	2414	1418318_at	6.038744083	5.914523042	0.727691042	0.123034611	1.655986649	0
	15695	1451637_a_at	3.454388979	4.165189788	0.723922503	0.173803005	1.651666606	0
	6722	1423627_at	4.558194434	5.780292494	0.721662717	0.124848824	1.649081519	0
	15120	1450947_at	6.304616294	6.119251498	0.718655162	0.117441678	1.645647296	0
	3383	1419394_s_at	2.975852662	3.494310985	0.716979915	0.205184919	1.643737491	0
	4391	1420886_a_at	9.279082147	6.462577714	0.71431064	0.110530298	1.640699058	0
	10703	1431362_a_at	3.213845941	5.438124057	0.713612541	0.131224027	1.63990534	0
	7971	1425109_at	5.484350974	5.876198772	0.712279988	0.121214414	1.638391333	0
	15325	1451191_at	7.565944863	4.783844829	0.711129646	0.148652323	1.637085471	0
	13721	1449154_at	6.861513649	3.817914172	0.710648284	0.186135217	1.636539341	0
	7426	1424439_at	3.442623792	6.239042218	0.707204618	0.113351472	1.632637634	0
	13209	1448573_a_at	3.873859425	4.082288363	0.706979334	0.173182115	1.632382709	0
	6911	1423836_at	7.042627377	5.516590733	0.706616767	0.128089395	1.631972523	0
	11054	1433579_at	7.798081847	4.696873851	0.703910463	0.149867866	1.628914029	0
	13621	1449036_at	5.729574433	5.670160244	0.701648298	0.123743998	1.626361871	0
	13507	1448904_at	7.291398148	6.398380938	0.701413218	0.109623548	1.626096885	0
	8198	1425400_a_at	4.092265085	5.556679647	0.69907561	0.125808154	1.623464244	0
	7161	1424127_at	5.115981249	6.451169655	0.697976877	0.108193849	1.622228311	0
	14896	1450684_at	6.727521198	3.956774316	0.693758731	0.17533442	1.617492173	0
	16427	1452716_at	3.026595984	4.852742448	0.691390213	0.142474121	1.614838864	0
	7617	1424671_at	6.684302255	7.943223627	0.691069778	0.087001174	1.614480233	0
	16597	1453677_a_at	5.162155851	5.729891309	0.689702235	0.120369165	1.612950579	0
	17414	1460197_a_at	3.986634113	4.946211059	0.688203884	0.139137589	1.611276274	0
	9182	1426690_a_at	8.14537865	6.412749398	0.688029983	0.107290951	1.611082064	0
	6431	1423284_at	7.97563481	4.901885881	0.686674695	0.140083778	1.609569302	0
	14887	1450673_at	4.913917311	5.108762173	0.686427325	0.134362748	1.609293343	0
	12353	1438245_at	6.657526452	5.881921869	0.686068904	0.116640261	1.608893582	0
	1105	1416889_at	2.334470071	3.636928372	0.685823007	0.188572041	1.608619381	0
	9834	1427680_a_at	6.343281874	5.874726077	0.682837592	0.116233095	1.605294055	0
	17218	1456371_a_at	5.1861377	8.135305222	0.681746973	0.083801032	1.604080976	0
	12352	1438244_at	6.349553566	5.824283429	0.681449117	0.117001366	1.603749835	0
	3525	1419550_a_at	4.423924176	5.562662827	0.681250783	0.122468466	1.603529375	0
	9492	1427149_at	2.7785923	6.226295886	0.680125337	0.109234343	1.602278951	0
	8486	1425793_a_at	4.62455916	6.455976041	0.680112667	0.105346219	1.602264879	0
	8485	1425792_a_at	5.334599613	6.42511545	0.680079101	0.105846985	1.602227601	0
	3460	1419475_a_at	8.245903478	4.638054635	0.679883395	0.146588052	1.602010268	0
	12151	1437583_x_at	5.195477859	5.307450342	0.673131895	0.126827733	1.594530722	0
	1658	1417494_a_at	6.865918468	4.754903456	0.672330178	0.14139723	1.593644876	0
	5856	1422607_at	7.68577989	3.819566998	0.672201512	0.175988931	1.593502753	0
	2876	1418835_at	9.072599361	5.360814873	0.66953833	0.12489488	1.590563897	0
	1622	1417455_at	6.924668032	6.399410079	0.668357623	0.104440505	1.589262706	0
	3526	1419551_s_at	4.88490519	5.49679663	0.668227869	0.12156678	1.589119777	0
	17330	1456732_at	4.181542194	5.911726374	0.668094827	0.113011798	1.588973239	0
	6769	1423679_at	4.798701133	5.353016418	0.667771286	0.124746729	1.588616933	0
	5449	1422141_s_at	5.11268179	4.441672506	0.667475643	0.150275745	1.58829142	0
	1660	1417496_at	6.380025486	4.608220912	0.667446021	0.144838113	1.58825881	0
	4842	1421424_a_at	4.670962272	5.2347498	0.666983648	0.127414618	1.587749865	0
	6975	1423914_at	7.27488159	6.604871786	0.666660087	0.100934599	1.587393813	0
	9143	1426634_at	5.546654739	5.28415829	0.666245621	0.126083585	1.586937842	0
	4068	1420521_at	6.077879827	4.69281973	0.665751473	0.141865981	1.586394381	0
	12150	1437582_at	4.920293354	5.11850424	0.660820811	0.129104281	1.580981857	0
	13355	1448734_at	5.772072625	4.526675728	0.659908282	0.145782097	1.579982175	0
	9092	1426568_at	4.652018712	6.292695976	0.657287618	0.104452467	1.577114732	0
	10297	1428788_at	7.751988823	6.522933332	0.655812675	0.100539534	1.575503189	0
	12715	1441342_at	3.64005957	5.610756539	0.654081592	0.116576363	1.573613885	0
	2671	1418599_at	7.005181834	3.53195544	0.653922392	0.185144576	1.573440247	0
	514	1416263_at	5.056277571	6.310189131	0.651075798	0.103178492	1.570338739	0
	16935	1455393_at	6.244666669	4.487846819	0.649470841	0.144717694	1.568592754	0
	6910	1423835_at	5.953472856	4.959227621	0.649228295	0.130913187	1.568329064	0
	4270	1420747_at	4.756423597	5.924299153	0.646518673	0.109129984	1.565386245	0
	205	1415935_at	3.592966469	4.897306947	0.642390412	0.131172177	1.560913306	0
	11575	1435496_at	2.463706413	4.639667082	0.641219409	0.138203754	1.559646862	0
	11263	1434273_at	6.263740661	4.975829344	0.640135418	0.12864899	1.558475438	0
	15026	1450839_at	5.954550633	5.479422031	0.639626169	0.116732415	1.557925417	0
	15915	1451935_a_at	8.861066252	4.806319714	0.639390909	0.133031289	1.557671387	0
	1773	1417614_at	3.167731659	3.661438935	0.637303966	0.174058335	1.555419754	0
	12452	1438609_x_at	3.559670651	3.468955909	0.636092316	0.18336708	1.55411398	0
	7387	1424396_a_at	4.807944724	7.071727342	0.635390738	0.08984944	1.553358403	0
	11636	1435792_at	4.160102284	4.117202874	0.633690903	0.153912965	1.551529258	0
	1810	1417653_at	3.402554383	3.517003706	0.63036097	0.179232387	1.547952251	0
	13024	1448371_at	1.999576438	3.326064146	0.629777686	0.189346224	1.547326538	0
	5262	1421922_at	5.276830152	6.640822008	0.629715239	0.094824893	1.547259564	0
	6545	1423420_at	5.126650992	4.400296486	0.629297951	0.143012625	1.546812095	0
	13315	1448690_at	6.730353254	4.596211964	0.627098164	0.136438043	1.54445535	0
	2354	1418252_at	5.196451187	4.478727004	0.62509673	0.139570179	1.542314231	0
	2560	1418475_at	3.500539738	5.702573169	0.624860784	0.109575233	1.542062013	0
	17585	1460416_s_at	5.208717863	4.222951241	0.623694796	0.147691688	1.540816221	0
	2680	1418608_at	5.77870505	3.636888073	0.623344029	0.171394889	1.540441642	0
	12570	1438968_x_at	8.351005187	4.59627593	0.622464256	0.135427956	1.539502549	0
	2268	1418158_at	2.221356221	3.270388364	0.620068291	0.189600812	1.536947932	0
	11842	1436736_x_at	5.629194473	5.277172917	0.618692901	0.11723946	1.535483385	0
	16895	1455209_at	1.991101185	3.942587802	0.616642114	0.156405423	1.53330225	0
	2593	1418517_at	7.016520605	5.502868395	0.616457955	0.112024841	1.533106537	0
	8211	1425415_a_at	4.604081457	4.81752987	0.615024454	0.127663859	1.531583958	0
	7970	1425108_a_at	6.559215665	5.468015221	0.612734938	0.112058016	1.529155305	0
	7132	1424096_at	2.982145504	3.466533252	0.611051061	0.176271513	1.527371554	0
	1043	1416825_at	4.832725503	6.812568739	0.610297993	0.089584123	1.526574495	0
	11035	1433531_at	9.01802682	4.312326576	0.610263268	0.141516014	1.526537751	0
	1659	1417495_x_at	6.049088276	4.232830133	0.608510983	0.14375984	1.524684758	0
	17543	1460360_at	5.218811516	6.768263807	0.605713858	0.08949324	1.521731533	0
	11395	1434736_at	5.93181336	4.928328942	0.603701411	0.122496168	1.519610316	0
	16078	1452136_at	5.64244487	4.858735408	0.602712478	0.124047191	1.518569016	0
	11505	1435176_a_at	7.36126829	5.651862073	0.601756458	0.106470478	1.517563051	0
	1866	1417714_x_at	8.290772952	3.567293776	0.599432735	0.168035708	1.515120707	0
	1902	1417757_at	5.846736127	5.750021166	0.596791062	0.103789368	1.512348956	0
	13186	1448546_at	5.623413507	5.425903707	0.596343879	0.10990683	1.511880255	0
	8199	1425401_at	3.928008172	5.986470884	0.595488684	0.09947241	1.510984315	0
	1770	1417611_at	6.949285351	5.078585994	0.593818383	0.116925929	1.509235963	0
	7074	1424030_at	6.946163254	4.198407846	0.592882834	0.141216112	1.508257581	0
	17551	1460372_at	5.782128846	4.305786432	0.592609661	0.137630993	1.507972021	0
	11032	1433521_at	6.006368752	4.828729125	0.592541601	0.122711709	1.507900883	0
	16580	1453574_at	6.634784301	3.485627985	0.59153719	0.169707494	1.506851441	0
	17562	1460386_a_at	5.492885606	4.818970435	0.590963561	0.122632743	1.506252421	0
	6537	1423412_at	4.55044221	5.165205903	0.590947737	0.114409328	1.506235901	0
	15812	1451786_at	6.143941968	5.665782546	0.590199279	0.104169067	1.505454681	0
	2730	1418666_at	3.682887249	4.200398341	0.589532802	0.140351642	1.504759372	0
	11738	1436244_a_at	5.432745234	5.890045858	0.589151841	0.100025001	1.504362075	0
	11844	1436756_x_at	0.857109683	4.000097506	0.588730638	0.147179072	1.503922932	0
	13356	1448735_at	4.667141182	4.019706783	0.584389124	0.145381033	1.499403967	0
	841	1416607_at	8.975447284	4.074800657	0.583352509	0.143160993	1.498326992	0
	9306	1426869_at	5.716276114	5.653771437	0.582553838	0.103038095	1.497497752	0
	8136	1425312_s_at	5.108116635	5.824734505	0.581003984	0.09974772	1.495889889	0
	7484	1424516_at	2.191411489	6.058682865	0.580900474	0.095879003	1.495782566	0
	13655	1449082_at	4.972039053	4.108575141	0.580024155	0.141174041	1.494874278	0
	515	1416264_at	4.186106078	5.630357057	0.579378468	0.102902616	1.494205387	0
	2263	1418153_at	3.896206058	5.043552641	0.578914459	0.114783071	1.493724888	0
	11423	1434851_s_at	5.521888411	5.029446424	0.578427434	0.115008171	1.493220721	0
	11551	1435371_x_at	1.90664739	3.649595903	0.575027498	0.157559224	1.489705857	0
	12451	1438608_at	2.947683908	3.166079235	0.573450137	0.181123116	1.488077987	0
	923	1416697_at	2.166702138	4.571802352	0.57322768	0.125383303	1.487848549	0
	9532	1427219_at	6.458443492	3.430407705	0.572410425	0.166863672	1.487005955	0
	11799	1436565_at	5.258913898	3.425077989	0.571084929	0.166736328	1.485640375	0
	15431	1451320_at	7.09877275	4.811464885	0.57072137	0.118616967	1.485266042	0
	15098	1450923_at	4.828210376	4.859507369	0.569226624	0.117136693	1.483727985	0
	14533	1450240_a_at	5.75103684	5.563428121	0.567452625	0.101996937	1.481904651	0
	2258	1418147_at	6.572009867	3.862628487	0.567371412	0.146887389	1.481821233	0
	16979	1455618_x_at	3.305869079	5.745881757	0.567109393	0.09869841	1.481552133	0
	6425	1423276_at	5.476632759	4.957780964	0.564943822	0.113950944	1.479329904	0
	15949	1451983_at	7.055614015	5.695202113	0.562818719	0.098823309	1.477152441	0
	13050	1448397_at	2.380033236	3.800865849	0.562599555	0.148018788	1.47692806	0
	4063	1420514_at	5.323921268	3.896188603	0.56032427	0.143813436	1.474600622	0
	1701	1417538_at	7.147734671	6.188777483	0.559645642	0.09042911	1.473907148	0
	7521	1424556_at	8.393361277	5.121673446	0.559255062	0.109193815	1.473508172	0
	13732	1449167_at	7.146341947	4.616693121	0.558541869	0.120983105	1.472779927	0
	6805	1423718_at	5.800783149	5.435287158	0.557831375	0.102631445	1.472054795	0
	3795	1420012_at	7.008241237	4.855382485	0.557353577	0.114790869	1.471567355	0
	7739	1424825_a_at	3.517479141	2.079896436	0.557021347	0.267812059	1.471228515	0
	17621	1460569_x_at	8.887125354	4.268304446	0.555573886	0.130162666	1.469753166	0
	2738	1418677_at	2.555378788	3.550036756	0.5551325	0.156373733	1.46930357	0
	13046	1448393_at	8.141946352	3.812726554	0.55201039	0.144781007	1.466127316	0
	8917	1426332_a_at	8.473698353	4.264261163	0.55116446	0.129252041	1.465267898	0
	9508	1427176_s_at	6.536916536	5.902200003	0.551005897	0.093356019	1.465106863	0
	6804	1423717_at	5.728293377	5.284746802	0.550942676	0.10425148	1.465042661	0
	4291	1420772_a_at	5.210701798	5.158671237	0.550297653	0.106674302	1.464387794	0
	884	1416654_at	7.029206872	5.548149462	0.550174801	0.099163659	1.4642631	0
	13776	1449218_at	2.585879711	3.458634636	0.55006488	0.159041049	1.464151539	0
	17401	1460184_at	2.499690224	3.864341431	0.548458216	0.141927991	1.462521888	0
	2282	1418172_at	6.394730851	5.494045033	0.548355858	0.099809131	1.462418127	0
	7109	1424072_at	5.415141963	5.049495664	0.548083816	0.108542289	1.462142392	0
	15589	1451510_s_at	4.287023305	4.032478546	0.545799146	0.135350787	1.459828758	0
	6273	1423097_s_at	4.059966146	5.641287448	0.542970388	0.096249374	1.456969209	0
	10357	1429122_a_at	6.592697437	5.948000602	0.542195382	0.091155906	1.456186744	0
	813	1416579_a_at	8.75551357	3.595942335	0.54170338	0.150642955	1.455690227	0
	12358	1438261_at	3.604410313	4.413952327	0.541053742	0.122578067	1.455034885	0
	6705	1423607_at	3.765640419	2.872447151	0.540199838	0.188062586	1.454173931	0
	15806	1451780_at	6.619297548	4.441082711	0.539534336	0.121487117	1.453503289	0
	6272	1423096_at	4.707871563	5.64846711	0.539329096	0.095482382	1.453296526	0
	10301	1428803_at	5.446627645	5.923171883	0.53755604	0.090754759	1.451511538	0
	4164	1420627_a_at	2.568658475	2.349822004	0.537118175	0.228578239	1.451071064	0
	15097	1450922_a_at	5.260475356	4.589711205	0.536725259	0.116940965	1.450675921	0
	17061	1455896_a_at	6.321201953	4.015803391	0.536622261	0.133627623	1.450572356	0
	2540	1418454_at	5.377946899	3.700827463	0.535621366	0.144730164	1.449566346	0
	7551	1424595_at	4.58844189	4.731798969	0.534646026	0.112990013	1.448586691	0
	3656	1419700_a_at	3.758410859	2.682617479	0.53396881	0.199047689	1.447906869	0
	15272	1451125_at	7.526694293	5.793302824	0.533733855	0.092129459	1.447671085	0
	12960	1448299_at	5.229175733	4.188655677	0.532817648	0.127204929	1.44675201	0
	10251	1428631_a_at	3.116636784	4.365379362	0.532196037	0.121912895	1.446128785	0
	10787	1431748_a_at	4.300416073	7.184088192	0.53208436	0.074064286	1.446016847	0
	13572	1448977_at	6.680723909	3.616803793	0.529195464	0.146315779	1.443124195	0
	7692	1424761_at	5.283791966	4.862064273	0.529004251	0.108802398	1.442932938	0
	5827	1422575_at	3.061356187	6.117560678	0.528765653	0.086434068	1.442694321	0
	5448	1422140_at	4.676031907	3.58943152	0.528622633	0.147271965	1.442551308	0
	2033	1417896_at	5.021905955	4.648883919	0.52843922	0.113670126	1.442367925	0
	8308	1425557_x_at	5.168092581	5.010760156	0.526693036	0.105112402	1.440623193	0
	11940	1436990_s_at	5.184322015	4.582863708	0.52658495	0.114903035	1.440515267	0
	2765	1418706_at	4.594183101	5.305263173	0.526137226	0.099172691	1.440068288	0
	15744	1451701_x_at	8.979600959	4.074060934	0.525322247	0.128943149	1.439255023	0
	16354	1452589_at	5.559822058	5.722802323	0.524788821	0.091701371	1.438722967	0
	5846	1422597_at	6.329937103	4.823602147	0.523732331	0.108577017	1.437669771	0
	17091	1455972_x_at	2.946517471	3.663021935	0.522989365	0.142775384	1.436929584	0
	2667	1418595_at	2.085087824	3.558352141	0.522231182	0.146762086	1.436174629	0
	11394	1434735_at	5.524498483	4.296013189	0.521954286	0.121497366	1.435899012	0
	1513	1417336_a_at	4.899728624	4.71496824	0.521186792	0.110538771	1.435135336	0
	2439	1418346_at	4.806849424	4.838603524	0.521016268	0.107679058	1.434965716	0
	2927	1418891_a_at	6.493535646	5.097995604	0.519552179	0.10191303	1.433510209	0
	16735	1454607_s_at	5.620171708	5.503453994	0.518773541	0.094263265	1.432736737	0
	2582	1418500_at	3.127011243	5.139274444	0.517966848	0.100785987	1.431935836	0
	6410	1423261_at	7.03239522	2.674180061	0.517500731	0.193517534	1.43147327	0
	10292	1428781_at	4.161386293	2.933296178	0.516536715	0.176094292	1.430517072	0
	13645	1449065_at	6.321417478	3.794521482	0.516422348	0.136096831	1.430403674	0
	17407	1460190_at	7.282381744	4.557695097	0.515643243	0.113136845	1.429631416	0
	13602	1449015_at	4.513541456	2.979091955	0.514571387	0.172727595	1.428569661	0
	15055	1450872_s_at	4.94526935	4.264094773	0.514168844	0.120581008	1.428171115	0
	9507	1427175_at	5.509649374	5.82841008	0.514099551	0.088205796	1.428102521	0
	16604	1453721_a_at	7.156846828	5.202011661	0.513881411	0.098785132	1.427886603	0
	12914	1448249_at	4.145905521	4.442274238	0.513817979	0.115665524	1.427823824	0
	16686	1454067_a_at	8.645096614	3.556232743	0.513453573	0.144381319	1.42746322	0
	7800	1424900_at	3.262328117	6.413510503	0.513328838	0.080038668	1.427339806	0
	6615	1423500_a_at	4.571737047	5.017641652	0.512004513	0.102040869	1.426030178	0
	7944	1425078_x_at	3.372363999	4.033638984	0.511993503	0.126930919	1.426019295	0
	8110	1425281_a_at	5.053206608	4.771929929	0.511713099	0.107233993	1.42574216	0
	1747	1417588_at	7.40528191	3.73797596	0.51094166	0.136689392	1.42497999	0
	1759	1417600_at	6.857449293	3.978817873	0.510841038	0.128390154	1.424880606	0
	1452	1417268_at	7.661094908	4.272827042	0.508615459	0.119034881	1.422684203	0
	4546	1421072_at	7.32299253	4.731094557	0.508337735	0.107446116	1.422410358	0
	3041	1419015_at	4.938313985	4.546611202	0.507801981	0.111688015	1.421882235	0
	16191	1452326_at	6.113671691	3.860389625	0.507772035	0.131533882	1.421852721	0
	5793	1422537_a_at	8.321892806	4.843635233	0.506787212	0.104629516	1.420882457	0
	17564	1460388_at	4.403397514	5.455928275	0.506211557	0.09278193	1.420315618	0
	11800	1436566_at	3.305293989	5.214772336	0.506107371	0.09705263	1.420213052	0
	4203	1420673_a_at	5.535900704	3.41356811	0.506045506	0.148245323	1.420152152	0
	12649	1439373_x_at	3.890636893	3.701324319	0.506006416	0.136709559	1.420113674	0
	1986	1417843_s_at	6.616777604	5.290415267	0.505626557	0.095574077	1.41973981	0
	110	1415827_a_at	8.497058512	6.364364914	0.505340955	0.079401631	1.41945878	0
	1998	1417858_at	6.371879268	5.128363238	0.504990453	0.098470102	1.419113965	0
	7540	1424581_at	6.134364534	3.5780711	0.504768656	0.141072841	1.41889581	0
	9347	1426934_at	5.767583885	3.905811538	0.503540726	0.128920897	1.41768865	0
	7762	1424855_at	4.257939686	3.912658029	0.502950067	0.128544346	1.417108348	0
	481	1416229_at	6.751024834	6.317576527	0.502195557	0.079491804	1.416367413	0
	16613	1453768_a_at	5.841575504	5.780129679	0.501909709	0.086833642	1.41608681	0
	16438	1452757_s_at	8.071631025	3.036000516	0.501851061	0.165300058	1.416029245	0
	15843	1451828_a_at	10.33906182	3.532181746	0.501732351	0.142046018	1.415912733	0
	3660	1419705_at	5.226458726	5.007475045	0.501490479	0.100148373	1.415675371	0
	13190	1448551_a_at	5.091612838	4.967880177	0.500493844	0.100745957	1.41469774	0
	5263	1421923_at	4.834039217	5.311113182	0.500155959	0.094171587	1.414366451	0
	11766	1436392_s_at	5.835452403	3.370727187	0.499572682	0.148209171	1.413794743	0
	2592	1418511_at	3.83173161	3.331713064	0.49942773	0.149901183	1.413652701	0
	7073	1424029_at	4.715971982	5.435578361	0.498824253	0.091770226	1.413061496	0
	11550	1435370_a_at	1.258737746	3.02466866	0.49836571	0.164767043	1.412612444	0
	8216	1425421_at	4.276630614	6.356794202	0.498252429	0.078381085	1.412501528	0
	4156	1420618_at	5.279253586	5.81756782	0.497046408	0.085438868	1.411321241	0
	11629	1435757_a_at	2.50358527	3.952031506	0.496805854	0.125708981	1.411085939	0
	2926	1418890_a_at	6.679340959	4.861363899	0.496084956	0.102046456	1.410381011	0
	2299	1418194_at	5.989594588	5.555385196	0.494670487	0.089043418	1.408998902	0
	6009	1422780_at	6.502483482	5.568709099	0.492814981	0.088497167	1.407187899	0
	41	1415737_at	6.57504262	6.109267239	0.492204241	0.080566821	1.406592315	0
	2300	1418195_at	6.503076598	5.457583086	0.491645459	0.090084833	1.406047622	0
	5566	1422272_at	4.564673312	5.259369443	0.490006704	0.093168337	1.404451402	0
	7664	1424730_a_at	7.942885873	3.680984982	0.489597727	0.13300726	1.404053323	0
	12606	1439150_x_at	2.546715793	5.064236419	0.489399036	0.096638268	1.403859967	0
	1235	1417029_a_at	5.277309628	4.803267228	0.489194355	0.101846167	1.403660809	0
	9166	1426662_at	8.06857478	4.822486392	0.488414698	0.101278606	1.402902452	0
	9597	1427312_at	2.850122406	3.505394275	0.488009904	0.139216837	1.402508879	0
	12894	1448226_at	5.862970604	4.96070517	0.487766753	0.098326092	1.40227252	0
	1349	1417156_at	3.130496334	2.297767903	0.487742681	0.212268036	1.402249123	0
	1702	1417539_at	6.896854274	5.373377208	0.487571094	0.090738296	1.402082357	0
	8563	1425891_a_at	3.858043762	5.397398844	0.487338516	0.090291366	1.401856344	0
	14966	1450769_s_at	6.334414824	5.982092762	0.487336899	0.081465955	1.401854773	0
	9792	1427597_at	4.223221386	5.815915945	0.486968828	0.083730376	1.401497167	0
	5189	1421835_at	6.114413876	4.664334059	0.486879743	0.104383549	1.401410629	0
	1013	1416795_at	4.573811423	5.791806259	0.485898195	0.083894069	1.400457493	0
	8157	1425343_at	5.624355976	6.585691395	0.48572949	0.073755277	1.400293737	0
	11875	1436834_x_at	2.547423346	3.607275824	0.48541521	0.134565593	1.399988727	0
	6399	1423250_a_at	5.390840816	4.202211451	0.485075259	0.11543333	1.399658878	0
	14936	1450734_at	4.203230245	4.217931857	0.485007185	0.114986966	1.399592836	0
	373	1416114_at	6.255376967	3.671721049	0.484905616	0.132064939	1.399494305	0
	1221	1417015_at	5.594447712	4.687953332	0.484379581	0.103324318	1.398984115	0
	2310	1418206_at	6.664046391	5.098007352	0.484219087	0.09498203	1.398828492	0
	5851	1422602_a_at	4.929162435	3.604989386	0.483308116	0.134066446	1.397945499	0
	11313	1434437_x_at	6.154000378	4.861189675	0.481064625	0.098960266	1.395773286	0
	7299	1424289_at	4.364949252	4.567684595	0.480676278	0.105234122	1.39539762	0
	1234	1417028_a_at	5.151961947	4.742804164	0.480084469	0.10122376	1.39482533	0
	11309	1434432_at	4.163871419	5.433107812	0.479909957	0.088330652	1.394656619	0
	8887	1426298_at	7.697227426	4.903006107	0.479830286	0.097864509	1.394579603	0
	16582	1453596_at	6.93151255	4.406827497	0.479151002	0.108729239	1.393923128	0
	6075	1422855_at	2.953191981	4.09674968	0.479150915	0.116958797	1.393923044	0
	2265	1418155_at	1.239290572	2.491468657	0.479062918	0.192281334	1.393838024	0
	934	1416710_at	2.816461779	3.973390577	0.478375336	0.120394743	1.393173886	0
	2873	1418832_at	5.142550801	5.338243001	0.478334731	0.089605275	1.393134676	0
	12977	1448321_at	4.255927519	3.636952717	0.47797673	0.131422311	1.392789015	0
	8482	1425788_a_at	6.418552026	4.89771814	0.477960549	0.097588415	1.392773395	0
	230	1415964_at	7.37297294	3.854504381	0.477918747	0.123989676	1.39273304	0
	10944	1432436_a_at	5.74941787	4.709977694	0.477560158	0.101393295	1.392386911	0
	8403	1425684_at	5.036156274	5.28513059	0.476070106	0.090077264	1.390949561	0
	6048	1422826_at	5.351590167	4.057577526	0.475770261	0.117254756	1.390660501	0
	734	1416497_at	6.393666165	5.536941054	0.475747777	0.085922493	1.390638828	0
	4084	1420539_a_at	3.353107965	3.671590015	0.475210222	0.129429	1.390120767	0
	16765	1454681_at	7.413316341	3.824787068	0.474488434	0.12405617	1.389425455	0
	9334	1426915_at	5.303758735	5.205223593	0.473801647	0.091024264	1.388764184	0
	2942	1418911_s_at	9.601839726	3.360378658	0.473733463	0.140976215	1.38869855	0
	14993	1450798_at	3.283977371	3.860370015	0.472571432	0.122416098	1.387580462	0
	4097	1420554_a_at	6.747104929	4.409126737	0.472301822	0.10711913	1.387321176	0
	16830	1454925_x_at	2.679677058	3.588133052	0.47185594	0.131504583	1.386892475	0
	2194	1418076_at	7.280645031	3.963341877	0.471200988	0.118889816	1.386262999	0
	16544	1453317_a_at	5.544090664	3.871696113	0.471178475	0.121698207	1.386241367	0
	12020	1437198_at	5.48561873	5.500496275	0.471084542	0.085644007	1.386151112	0
	295	1416034_at	7.518832811	4.05515098	0.47089127	0.11612176	1.385965428	0
	7438	1424454_at	6.243101705	5.421979269	0.470469628	0.086770828	1.385560424	0
	171	1415897_a_at	8.225580178	4.159889828	0.468845131	0.112706141	1.38400114	0
	14944	1450744_at	6.254303637	5.24317601	0.468249308	0.089306425	1.383429674	0
	7496	1424530_at	5.371646958	5.269386393	0.468218253	0.088856314	1.383399896	0
	6285	1423115_at	6.293563106	5.456666977	0.468052718	0.085776303	1.383241174	0
	16143	1452251_at	6.41778096	4.818390814	0.467671844	0.097059758	1.382876044	0
	2735	1418674_at	5.868469144	4.140676642	0.467612274	0.112931367	1.382818944	0
	6609	1423491_at	1.996949798	4.31454324	0.466933011	0.108223046	1.382168026	0
	16151	1452260_at	1.271486815	2.830237668	0.465598922	0.164508772	1.380890499	0
	4361	1420854_at	3.38244393	5.458823573	0.46548195	0.085271477	1.380778542	0
	7402	1424413_at	6.55401591	3.568914596	0.464989879	0.130288878	1.38030767	0
	2228	1418113_at	2.353701439	4.873665121	0.464939993	0.095398428	1.380259942	0
	1198	1416989_at	6.848523443	7.147663102	0.461903085	0.064622951	1.377357517	0
	14909	1450700_at	4.817533427	4.706127413	0.461472333	0.098057764	1.376946335	0
	9005	1426452_a_at	3.356992784	5.773328944	0.4612784	0.079898167	1.376761252	0
	6465	1423323_at	3.548163101	2.803042825	0.461218133	0.16454195	1.376703741	0
	13813	1449259_at	6.371346665	4.575751385	0.460469578	0.10063256	1.375989611	0
	7455	1424477_at	5.607014672	4.269751421	0.460456128	0.107841437	1.375976784	0
	4155	1420617_at	5.690690141	5.652466004	0.459635067	0.081315848	1.375193915	0
	12818	1448143_at	4.835260664	3.973355829	0.458956003	0.115508407	1.374546776	0
	11562	1435417_at	2.949283925	4.730574519	0.457894941	0.096794784	1.373536207	0
	12855	1448182_a_at	7.075295452	3.823085565	0.457618598	0.119698759	1.373273136	0
	8548	1425865_a_at	5.646204163	5.389462712	0.456698496	0.084739151	1.372397589	0
	8807	1426208_x_at	5.367526887	3.8816182	0.45668674	0.117653699	1.372386406	0
	12686	1439448_x_at	7.742734472	5.430158651	0.456646013	0.084094415	1.372347664	0
	6043	1422821_s_at	6.816631367	5.714115888	0.456083281	0.079816946	1.371812476	0
	2208	1418091_at	3.971473532	3.19832569	0.455942485	0.142556615	1.371678604	0
	12664	1439396_x_at	4.756827303	4.123460192	0.455936097	0.110571238	1.37167253	0
	14970	1450774_at	4.509654882	4.261285921	0.455286577	0.106842532	1.371055124	0
	10544	1430394_a_at	4.648116068	4.375270692	0.455275593	0.104056554	1.371044685	0
	7061	1424016_at	2.755948387	4.507121846	0.454843282	0.100916571	1.370633907	0
	15320	1451185_at	2.892354145	3.809283055	0.454822671	0.119398497	1.370614326	0
	1424	1417236_at	6.782280515	3.551880795	0.45475893	0.128033275	1.37055377	0
	11758	1436364_x_at	7.271252063	4.458424419	0.454106771	0.101853643	1.369934362	0
	9732	1427516_a_at	5.683291214	4.506120099	0.453698258	0.100684901	1.369546507	0
	7300	1424290_at	3.933195606	4.303805276	0.453542002	0.105381627	1.369398182	0
	7910	1425039_at	4.387921463	3.455537106	0.453490452	0.13123588	1.369349252	0
	13771	1449212_at	7.141114756	2.643871728	0.453000351	0.171339761	1.368884146	0
	8031	1425182_x_at	4.458889838	4.395979141	0.452460449	0.102925977	1.368371963	0
	7359	1424362_at	4.548341759	4.739305567	0.451917116	0.095355134	1.367856717	0
	16901	1455235_x_at	6.255444972	3.731049565	0.451589607	0.121035542	1.367546233	0
	2438	1418345_at	6.381152513	5.047197741	0.451103031	0.089376928	1.367085079	0
	13187	1448547_at	5.212466065	4.159324079	0.450815205	0.10838665	1.366812366	0
	3817	1420054_s_at	5.397819764	5.749063507	0.449829756	0.078244005	1.365879068	0
	15935	1451966_at	2.26784799	3.555505122	0.44929891	0.126367111	1.365376579	0
	1233	1417027_at	5.492744619	4.496236584	0.449172415	0.09989964	1.365256869	0
	15964	1451999_at	2.490970014	3.504728197	0.448901148	0.12808444	1.365000186	0
	6274	1423098_at	4.174079441	4.730584048	0.448451741	0.094798388	1.364575047	0
	1610	1417441_at	4.482259562	4.361072066	0.448204494	0.102773925	1.364341209	0
	6633	1423519_at	6.967062511	5.293348198	0.448067148	0.084647208	1.364211329	0
	15236	1451081_a_at	4.238629937	4.686693701	0.447826866	0.095552834	1.363984137	0
	12679	1439433_a_at	4.410436222	5.628871306	0.447576713	0.079514469	1.363747652	0
	13195	1448558_a_at	5.131005254	3.645336347	0.447523882	0.122766143	1.363697713	0
	9330	1426911_at	4.199712315	3.351019143	0.447209204	0.133454685	1.363400298	0
	6189	1422995_at	3.551642647	6.059904349	0.447157103	0.073789466	1.363351062	0
	12395	1438385_s_at	4.771456884	4.883633734	0.445126032	0.091146482	1.361433045	0
	8366	1425628_a_at	4.645112243	4.069579418	0.444031146	0.109109837	1.360400222	0
	11378	1434651_a_at	8.794695292	3.458928645	0.443957068	0.128351034	1.36033037	0
	11328	1434499_a_at	5.833963448	3.608971766	0.443943835	0.123011169	1.360317893	0
	16884	1455115_a_at	5.517686646	3.852687326	0.443195819	0.115035501	1.359612771	0
	7480	1424509_at	3.612490388	3.207465275	0.442968743	0.138105546	1.35939879	0
	111	1415828_a_at	8.422020585	5.480774876	0.442919226	0.080813249	1.359352132	0
	12243	1437852_x_at	2.828160229	3.728386487	0.442651294	0.118724627	1.359099701	0
	4362	1420855_at	2.819830629	4.835920798	0.441840348	0.091366333	1.35833596	0
	4404	1420901_a_at	6.685787547	4.587733061	0.441695266	0.096277456	1.358199368	0
	14519	1450220_a_at	5.383518962	3.467530053	0.441459411	0.127312353	1.357977345	0
	7638	1424696_at	6.846185795	5.917183372	0.441284206	0.074576733	1.357812438	0
	9704	1427477_at	6.099616903	3.842293438	0.440950015	0.114762191	1.357497946	0
	10563	1430527_a_at	6.540142376	5.54514688	0.440197482	0.079384278	1.356790037	0
	458	1416204_at	4.696543588	3.900793263	0.439713676	0.112724168	1.356335116	0
	6044	1422822_at	6.712406778	5.40328953	0.439630142	0.081363425	1.356256585	0
	1004	1416784_at	1.791316063	5.036720379	0.439306602	0.087220765	1.355952464	0
	12824	1448149_at	3.045305254	3.047311009	0.437924955	0.143708651	1.35465451	0
	13035	1448382_at	3.6536808	4.463079581	0.437893205	0.098114586	1.354624698	0
	16130	1452232_at	5.777959309	4.179116435	0.43767823	0.104729848	1.354422861	0
	13552	1448956_at	7.062888078	4.719386214	0.437430364	0.092687978	1.354190182	0
	482	1416230_at	6.593080443	5.550962219	0.436741483	0.078678518	1.353543715	0
	10186	1428361_x_at	8.151952613	2.609219511	0.436555911	0.167312834	1.353369622	0
	12902	1448237_x_at	6.306701604	3.615346261	0.436054113	0.120611992	1.352898975	0
	9090	1426566_s_at	6.874071489	3.852472377	0.435329343	0.112999991	1.352219487	0
	9351	1426942_at	6.679240939	4.557104868	0.434409224	0.095325703	1.351357346	0
	6252	1423072_at	4.262460605	4.088477917	0.434280504	0.106220582	1.351236781	0
	8309	1425558_at	7.366728709	3.495242559	0.433854801	0.124127237	1.350838123	0
	11757	1436363_a_at	7.527809008	4.243638526	0.433369773	0.102122217	1.350384054	0
	17409	1460192_at	5.890676008	4.643138777	0.433153971	0.093289043	1.350182075	0
Negative genes (390) Downregulated in PyMT tumors compared to all other tumors.
	Row	Gene ID	Gene Name	Score(d)	Numerator(r)	Denominator(s+s0)	Fold Change	q-value(%)	InverseFoldChange
	4604	1421134_at	2.660205555	-5.824860566	-1.094034126	0.187821513	0.468449643	0	2.13470117
	8977	1426414_a_at	5.501699591	-6.969261847	-1.08504638	0.155690287	0.471377114	0	2.121443682
	137	1415857_at	4.613967309	-6.744558136	-1.068728049	0.15845783	0.476739131	0	2.097583219
	136	1415856_at	4.517403708	-6.287021024	-0.994659081	0.158208327	0.501854452	0	1.992609602
	8439	1425733_a_at	3.876186003	-6.687834482	-0.96275734	0.143956514	0.513075364	0	1.949031409
	16357	1452592_at	2.758718218	-6.56240476	-0.956362653	0.145733567	0.515354598	0	1.940411524
	14976	1450780_s_at	2.871499831	-5.354337556	-0.95114798	0.177640646	0.517220736	0	1.933410498
	6045	1422823_at	3.13152892	-6.366633983	-0.938879423	0.147468729	0.521637892	0	1.917038648
	14977	1450781_at	3.744102182	-5.174467553	-0.93196449	0.180108288	0.524144139	0	1.907872141
	9360	1426955_at	4.916357611	-6.653391511	-0.928240373	0.139513866	0.525498892	0	1.902953585
	2340	1418237_s_at	4.416443313	-6.49570514	-0.915717592	0.140972777	0.530080145	0	1.886507181
	6046	1422824_s_at	3.285688506	-6.195421832	-0.910929383	0.147032665	0.531842369	0	1.880256367
	6071	1422851_at	3.212364781	-4.989244965	-0.89208291	0.178801185	0.538835605	0	1.855853604
	7601	1424652_at	2.445794337	-6.366657707	-0.863679205	0.13565661	0.549549292	0	1.819672983
	7507	1424542_at	3.462883875	-4.94231325	-0.850062489	0.171996886	0.554760706	0	1.802579001
	5887	1422643_at	4.256370086	-4.788099475	-0.845743176	0.176634421	0.556424104	0	1.797190295
	12681	1439437_x_at	6.254568773	-5.491446949	-0.842243286	0.153373654	0.557775594	0	1.792835705
	2960	1418930_at	4.304796649	-5.173579219	-0.841412599	0.162636458	0.558096847	0	1.791803708
	2955	1418925_at	3.286614993	-5.164169547	-0.841130334	0.162878141	0.55820605	0	1.791453173
	5610	1422324_a_at	3.456264235	-5.136337545	-0.823221947	0.160274114	0.565178329	0	1.76935305
	9741	1427527_a_at	3.374579288	-5.280970552	-0.822861544	0.155816348	0.565319535	0	1.768911099
	13830	1449279_at	4.962841374	-4.920777211	-0.820871319	0.166817412	0.566099942	0	1.766472536
	1568	1417395_at	2.75145576	-5.533321751	-0.820097817	0.148210759	0.566403538	0	1.765525694
	2443	1418350_at	3.649446097	-6.370809541	-0.815491581	0.128004389	0.568214841	0	1.759897714
	1567	1417394_at	2.08222709	-5.454335276	-0.805736975	0.147724138	0.572069774	0	1.748038518
	414	1416159_at	3.96315357	-7.748240677	-0.798736507	0.103086177	0.574852405	0	1.739576961
	7353	1424351_at	4.188432892	-4.864740888	-0.796879151	0.163807111	0.575592959	0	1.737338833
	1243	1417040_a_at	4.017731109	-8.010859757	-0.790490365	0.098677344	0.578147549	0	1.729662266
	6833	1423748_at	5.417375415	-7.670706141	-0.789129071	0.102875675	0.578693333	0	1.728030966
	2442	1418349_at	3.775335943	-6.224533663	-0.787828828	0.12656833	0.579215121	0	1.726474263
	13592	1449005_at	3.553453374	-6.591003491	-0.766640167	0.116316153	0.587784749	0	1.701303072
	9327	1426906_at	1.636246153	-4.634961392	-0.765820487	0.16522694	0.5881188	0	1.700336735
	8939	1426366_at	4.287418584	-8.411695662	-0.757771542	0.090085468	0.591409145	0	1.690876794
	415	1416160_at	3.400734693	-7.036513142	-0.755232165	0.107330456	0.592451038	0	1.687903196
	13373	1448756_at	3.121637685	-3.787168475	-0.753744935	0.199025985	0.593062092	0	1.686164085
	438	1416184_s_at	4.222415335	-6.224083239	-0.753275671	0.121025963	0.593255029	0	1.685615716
	3450	1419465_at	4.777743631	-5.14474831	-0.74791441	0.145374344	0.59546375	0	1.679363353
	9089	1426565_at	3.241186079	-6.978233473	-0.736536061	0.105547638	0.600178664	0	1.666170525
	11987	1437100_x_at	6.462654459	-8.006263386	-0.735518133	0.091867841	0.600602284	0	1.664995333
	14851	1450627_at	4.923205456	-5.021814971	-0.732868149	0.145936908	0.601706502	0	1.661939828
	16052	1452108_at	4.763884174	-6.642088181	-0.732665894	0.110306559	0.601790862	0	1.661706853
	3682	1419728_at	2.169461864	-4.332679865	-0.73250973	0.169066202	0.601856006	0	1.661526992
	168	1415894_at	1.90079804	-6.810078866	-0.731534454	0.107419381	0.602263004	0	1.660404163
	2307	1418203_at	2.757784114	-5.908309019	-0.730553385	0.123648472	0.602672698	0	1.65927543
	6832	1423747_a_at	3.004850129	-7.260100801	-0.727734744	0.100237554	0.603851311	0	1.656036813
	15544	1451456_at	4.843050867	-7.249534823	-0.715861334	0.09874583	0.608841526	0	1.642463526
	12812	1448136_at	2.280624651	-6.403055234	-0.712327672	0.111248091	0.610334619	0	1.638445485
	4786	1421354_at	2.765828278	-5.192906245	-0.710357013	0.13679373	0.611168879	0	1.636208968
	16129	1452231_x_at	1.067226711	-4.13040601	-0.709071339	0.171671099	0.611713771	0	1.634751491
	15224	1451069_at	5.132593811	-7.959284568	-0.708403535	0.089003418	0.611996991	0	1.633994962
	16917	1455298_at	2.487101028	-3.378637865	-0.702492571	0.207921831	0.614509589	0	1.627313906
	6409	1423260_at	2.824437074	-3.395500645	-0.701100251	0.206479198	0.615102928	0	1.62574417
	413	1416158_at	2.880769623	-6.816804744	-0.700616353	0.102777823	0.615309276	0	1.625198968
	13979	1449446_at	2.975303178	-7.587118677	-0.697330719	0.091909821	0.616712195	0	1.621501906
	15102	1450928_at	1.708834179	-3.293627036	-0.696886135	0.211586232	0.616902272	0	1.621002296
	11091	1433685_a_at	5.391493315	-7.176364187	-0.69502758	0.096849541	0.61769751	0	1.618915382
	546	1416296_at	4.817605695	-5.450741911	-0.693646794	0.127257318	0.618288984	0	1.617366679
	1442	1417256_at	3.536593339	-3.127917625	-0.688497493	0.220113691	0.620499738	0	1.611604225
	11989	1437103_at	2.532701342	-5.349887387	-0.68822192	0.128642319	0.620618273	0	1.611296418
	13031	1448378_at	6.375384932	-5.671723832	-0.685811994	0.120917734	0.621655841	0	1.608607101
	12564	1438956_x_at	5.829684398	-6.941168781	-0.685728911	0.098791563	0.621691642	0	1.608514466
	5480	1422179_at	2.675266129	-5.767423559	-0.678340087	0.117615792	0.62488383	0	1.600297451
	8890	1426301_at	2.960777555	-5.207518713	-0.678270189	0.130248248	0.624914106	0	1.600219919
	10586	1430700_a_at	5.533167788	-5.50495857	-0.675393222	0.122688157	0.626161529	0	1.597032001
	90	1415806_at	3.634052201	-5.399841977	-0.675082349	0.125018908	0.626296469	0	1.596687909
	12405	1438441_at	2.492573803	-3.237101323	-0.674375628	0.208327006	0.626603343	0	1.595905945
	9357	1426951_at	3.283997422	-6.347274227	-0.67339095	0.106091359	0.627031162	0	1.594817068
	3451	1419466_at	4.994291623	-4.558370955	-0.67234786	0.147497399	0.62748468	0	1.593664407
	16767	1454686_at	5.57144665	-6.856483666	-0.668219455	0.097458039	0.629282856	0	1.589110508
	8525	1425837_a_at	4.315808296	-6.077168012	-0.665625937	0.109528967	0.630415129	0	1.586256347
	751	1416515_at	5.429811663	-5.315778508	-0.661802583	0.124497772	0.632088038	0	1.582058101
	752	1416516_at	5.113393777	-5.45506655	-0.661644504	0.121289905	0.6321573	0	1.581884761
	2909	1418872_at	2.701228164	-5.14931385	-0.657438905	0.12767505	0.63400279	0	1.577280125
	2080	1417952_at	2.232495189	-6.277385055	-0.656817334	0.104632316	0.634276003	0	1.576600715
	1652	1417488_at	2.603432911	-5.551714285	-0.651603672	0.117369814	0.636572319	0	1.570913423
	14363	1450026_a_at	4.438401064	-7.680996702	-0.650612081	0.084704122	0.637009997	0	1.569834075
	16145	1452253_at	3.470330287	-5.920457545	-0.649417013	0.109690342	0.637537888	0	1.56853423
	10707	1431382_a_at	2.724857789	-6.221091666	-0.64940547	0.104387703	0.637542989	0	1.56852168
	1088	1416871_at	4.381012657	-5.547230109	-0.646044305	0.116462503	0.639030057	0	1.56487162
	9407	1427020_at	2.726923214	-4.526840364	-0.642622632	0.141958315	0.640547458	0	1.561164575
	4359	1420852_a_at	4.217469913	-7.708185544	-0.64017828	0.083051748	0.641633654	0	1.558521741
	4802	1421375_a_at	4.981784253	-4.316694636	-0.64016967	0.148300893	0.641637484	0	1.558512439
	3573	1419603_at	2.29646743	-5.069265323	-0.635057671	0.125276077	0.643915074	0	1.552999829
	2484	1418397_at	3.205047101	-5.81048396	-0.634530324	0.109204384	0.644150487	0	1.552432266
	2789	1418733_at	3.664485229	-4.617515296	-0.6281262	0.136031211	0.647016227	0	1.545556291
	17628	1460609_at	5.537550626	-5.490958157	-0.628069898	0.114382569	0.647041478	0	1.545495976
	8310	1425559_a_at	3.838898113	-5.976869547	-0.625405669	0.104637664	0.648237475	0	1.542644538
	13986	1449453_at	3.373579818	-4.550150024	-0.624409215	0.13722827	0.64868536	0	1.541579417
	15540	1451452_a_at	4.25606761	-5.188257017	-0.622372398	0.119957897	0.64960183	0	1.53940453
	10762	1431691_a_at	5.225814559	-5.985830594	-0.621756071	0.103871311	0.649879403	0	1.538747029
	1457	1417273_at	2.245346997	-3.354625957	-0.619973417	0.184811489	0.650682917	0	1.536846863
	16504	1453089_at	4.832926971	-3.412703649	-0.619206879	0.181441737	0.651028732	0	1.536030517
	13248	1448613_at	4.438998414	-4.269110627	-0.617976676	0.144755367	0.651584109	0	1.534721284
	9578	1427278_at	2.188828987	-5.505700284	-0.617783945	0.112208059	0.65167116	0	1.534516273
	545	1416295_a_at	3.609865695	-4.825583424	-0.61603296	0.127659789	0.652462567	0	1.532654976
	16205	1452349_x_at	2.282628981	-3.60316578	-0.615501672	0.170822468	0.652702888	0	1.532090662
	11500	1435162_at	2.446219528	-4.334721393	-0.612951618	0.141405078	0.653857602	0	1.529384988
	2747	1418687_at	3.570833076	-5.11754944	-0.611717207	0.119533229	0.6544173	0	1.528076962
	9549	1427239_at	3.205115397	-7.430070982	-0.606139326	0.081579211	0.656952366	0	1.522180376
	1574	1417401_at	5.136501318	-5.827128705	-0.604382529	0.103718754	0.657752837	0	1.520327916
	3192	1419184_a_at	4.122664078	-5.477384073	-0.602887883	0.110068579	0.658434628	0	1.518753657
	9835	1427688_a_at	5.096233069	-4.98937504	-0.602244262	0.12070535	0.658728437	0	1.518076256
	10464	1429752_x_at	3.373028915	-5.653412013	-0.601103647	0.106325816	0.659249443	0	1.516876518
	5733	1422470_at	5.744033605	-5.38214552	-0.60007814	0.111494224	0.659718222	0	1.515798664
	5172	1421815_at	3.621352427	-5.675324367	-0.598472228	0.105451634	0.660452986	0	1.514112316
	1125	1416912_at	5.751599749	-6.929256484	-0.596595333	0.08609803	0.661312771	0	1.512143791
	9502	1427167_at	2.76890708	-3.609002717	-0.593810315	0.164535846	0.66259062	0	1.509227522
	8889	1426300_at	3.69363496	-4.64658549	-0.593805778	0.127794007	0.662592703	0	1.509222777
	7566	1424613_at	4.266702129	-5.712854067	-0.593756186	0.103933372	0.66261548	0	1.509170899
	12831	1448158_at	6.303981697	-4.824706335	-0.593380971	0.122987998	0.662787835	0	1.508778446
	2112	1417986_at	5.606783047	-4.633640898	-0.593234199	0.12802766	0.662855267	0	1.508624959
	3507	1419529_at	3.923347355	-4.443303573	-0.591261743	0.13306805	0.663762144	0	1.506563773
	14324	1449984_at	2.777299321	-4.157093802	-0.591218706	0.142219236	0.663781945	0	1.506518831
	9054	1426519_at	4.119842749	-5.99466059	-0.59094623	0.098578764	0.663907323	0	1.506234328
	6408	1423259_at	1.578121901	-2.778130685	-0.590481787	0.21254644	0.664121087	0	1.505749508
	9369	1426968_a_at	5.589975304	-5.41573663	-0.589031309	0.108762916	0.664789127	0	1.504236396
	9255	1426795_at	4.880380665	-4.75309912	-0.585928243	0.123272885	0.666220549	0	1.501004438
	3280	1419282_at	4.890602544	-4.506337341	-0.585405534	0.129907171	0.666461973	0	1.500460701
	563	1416314_at	4.788534308	-5.880310387	-0.584364727	0.099376511	0.666942954	0	1.499378611
	9114	1426597_s_at	4.204765145	-6.106108796	-0.582318634	0.095366567	0.667889513	0	1.497253634
	6211	1423025_a_at	3.113509048	-5.177855807	-0.581576951	0.112320036	0.66823296	0	1.4964841
	16539	1453278_a_at	3.829688217	-5.588385028	-0.581235557	0.104007787	0.668391107	0	1.49613002
	16105	1452181_at	4.626249263	-6.016091644	-0.580938831	0.096564159	0.668528592	0	1.495822335
	971	1416749_at	2.847738419	-3.543140238	-0.579918481	0.163673589	0.669001578	0	1.494764785
	4975	1421578_at	3.606461998	-5.639733795	-0.57881644	0.102631873	0.669512808	0	1.493623405
	750	1416514_a_at	5.221530629	-4.897911079	-0.574874537	0.117371371	0.671344632	0	1.48954792
	7854	1424967_x_at	2.702572214	-4.238641582	-0.573878851	0.135392163	0.671808125	0	1.488520253
	1801	1417644_at	2.65753815	-4.804008986	-0.573331703	0.119344428	0.672062959	0	1.487955832
	9225	1426754_x_at	4.49264817	-5.943723354	-0.571973635	0.096231537	0.672695897	0	1.486555818
	15505	1451411_at	3.685136354	-5.387583345	-0.569956861	0.10579082	0.673636931	0	1.484479182
	16859	1455019_x_at	5.445164271	-5.886343288	-0.569359077	0.096725429	0.673916112	0	1.483864212
	13498	1448894_at	5.676158854	-4.651144624	-0.568763777	0.12228469	0.674194248	0	1.48325205
	5472	1422167_at	3.392188979	-5.48608927	-0.568365029	0.103601127	0.674380615	0	1.482842149
	13222	1448586_at	4.338782982	-6.885417524	-0.56684219	0.082325028	0.675092834	0	1.481277759
	6441	1423294_at	2.365636093	-3.746160006	-0.565811983	0.151037858	0.67557508	0	1.480220378
	17450	1460238_at	1.917435971	-3.521141983	-0.565229271	0.160524419	0.675848003	0	1.47962263
	5819	1422567_at	3.108995585	-5.204962214	-0.563016542	0.108169189	0.676885378	0	1.477355003
	14073	1449555_a_at	2.944366807	-3.360715804	-0.562591369	0.167402245	0.677084891	0	1.47691968
	5625	1422340_a_at	3.420425845	-4.8988051	-0.562152383	0.114752959	0.677290947	0	1.476470348
	14454	1450136_at	4.073002001	-5.418444674	-0.561183352	0.103569084	0.677746023	0	1.475478964
	2956	1418926_at	3.308340125	-4.793154943	-0.561137267	0.117070546	0.677767673	0	1.475431832
	3584	1419615_at	4.658285787	-4.387434788	-0.56056805	0.127766697	0.67803514	0	1.474849814
	9579	1427279_at	2.621773005	-5.287707404	-0.56052789	0.106005845	0.678054015	0	1.474808759
	10798	1431771_a_at	3.985519659	-6.157123461	-0.560373944	0.091012296	0.678126372	0	1.474651394
	213	1415944_at	6.105379068	-4.554525152	-0.559034462	0.122742645	0.678756276	0	1.473282878
	1285	1417087_at	3.946971197	-5.764034168	-0.558591271	0.096909778	0.67896482	0	1.47283036
	13638	1449055_x_at	5.134152666	-5.515326683	-0.558360033	0.101237889	0.679073654	0	1.472594311
	11514	1435221_at	4.509057041	-6.530785548	-0.557366275	0.085344446	0.679541575	0	1.471580307
	10638	1431055_a_at	4.240190896	-6.749651893	-0.55576532	0.082339849	0.680296079	0	1.469948204
	14101	1449586_at	5.108738121	-3.649752343	-0.555586515	0.152225812	0.680380399	0	1.469766032
	16651	1453956_a_at	4.078679764	-4.904368912	-0.554382472	0.113038493	0.680948467	0	1.468539909
	8393	1425668_a_at	3.412272349	-5.466597052	-0.553898586	0.101324202	0.681176899	0	1.468047436
	15368	1451241_at	4.052929349	-4.660738815	-0.552542815	0.118552624	0.681817335	0	1.466668489
	10687	1431320_a_at	4.927086616	-5.971981409	-0.552035141	0.092437518	0.682057304	0	1.466152469
	2370	1418269_at	5.216287157	-4.888470341	-0.551168572	0.112748679	0.682467111	0	1.465272075
	5969	1422735_at	4.396173437	-5.094713902	-0.548894875	0.107738115	0.683543532	0	1.462964615
	8337	1425597_a_at	4.026743855	-5.294750379	-0.548558268	0.103604179	0.683703034	0	1.462623318
	5973	1422741_a_at	4.713637627	-5.896624275	-0.548248265	0.092976632	0.683849962	0	1.462309067
	212	1415943_at	5.832974154	-4.493071524	-0.545287233	0.121361797	0.685254958	0	1.459310857
	3477	1419492_s_at	2.745366546	-3.42776841	-0.544614299	0.15888305	0.685574665	0	1.458630331
	16360	1452595_at	3.408329317	-4.299940052	-0.544607135	0.126654588	0.685578069	0	1.458623088
	3738	1419864_x_at	5.646704783	-5.592512665	-0.544535035	0.097368583	0.685612332	0	1.458550193
	10331	1428942_at	6.098796856	-4.441422329	-0.543321785	0.122330583	0.686189148	0	1.457324125
	2962	1418932_at	3.177158577	-5.21520935	-0.543294874	0.104175084	0.686201948	0	1.457296942
	420	1416165_at	5.20391153	-5.259221478	-0.541420549	0.1029469	0.687094029	0	1.455404875
	16094	1452161_at	4.369790329	-5.368770837	-0.54058558	0.100690753	0.687491804	0	1.454562795
	4093	1420549_at	2.804370637	-4.090010594	-0.539737047	0.131964706	0.687896277	0	1.453707533
	11596	1435622_at	3.569146932	-4.16305727	-0.539597324	0.129615638	0.687962902	0	1.453566751
	206	1415936_at	4.294534085	-5.094515987	-0.539407956	0.105880118	0.68805321	0	1.453375967
	14645	1450380_at	3.165199306	-4.798280696	-0.538563573	0.112240948	0.688456033	0	1.452525582
	4201	1420671_x_at	4.668467907	-5.052312059	-0.538159675	0.106517505	0.6886488	0	1.452118989
	14143	1449698_at	3.837704549	-6.100447775	-0.538084851	0.088204157	0.688684517	0	1.452043678
	9254	1426794_at	3.960992651	-4.856761541	-0.537740814	0.110720036	0.688848767	0	1.451697453
	763	1416527_at	3.112434075	-4.973335896	-0.537341095	0.1080444	0.689039648	0	1.451295295
	2684	1418612_at	2.591939032	-5.320904351	-0.536851432	0.100894772	0.689273554	0	1.450802797
	16724	1454268_a_at	5.533796188	-4.871525403	-0.536829938	0.110197504	0.689283823	0	1.450781183
	464	1416211_a_at	3.172133957	-3.870408179	-0.536772273	0.138686218	0.689311375	0	1.450723195
	9808	1427633_a_at	2.515549639	-4.407130217	-0.536427369	0.121718067	0.689476187	0	1.450376414
	6158	1422953_at	3.335622573	-4.818969312	-0.536422223	0.111314721	0.689478647	0	1.45037124
	13637	1449054_a_at	4.866743405	-5.259446236	-0.535589979	0.101833911	0.689876499	0	1.44953481
	13596	1449009_at	4.125386206	-3.473235215	-0.535140259	0.154075444	0.690091583	0	1.449083028
	984	1416762_at	5.922265635	-4.974732056	-0.534888289	0.107521025	0.690212119	0	1.448829964
	832	1416598_at	4.302404147	-5.629328941	-0.533276759	0.094731852	0.690983536	0	1.447212485
	2111	1417985_at	5.281450368	-4.089622506	-0.53323011	0.130386144	0.691005879	0	1.44716569
	674	1416431_at	5.286596364	-5.010136348	-0.532706602	0.106325769	0.691256669	0	1.446640655
	6712	1423614_at	3.020743473	-5.699742509	-0.532577703	0.093438906	0.691318432	0	1.44651141
	15938	1451969_s_at	3.76927278	-5.659470276	-0.532220248	0.094040647	0.691489741	0	1.446153054
	12095	1437402_x_at	6.893034011	-6.576475933	-0.531100654	0.080757637	0.692026575	0	1.445031212
	3569	1419598_at	4.025724954	-4.044083689	-0.530711778	0.131231651	0.692213135	0	1.444641758
	767	1416531_at	5.431989949	-4.960509564	-0.529559017	0.106754963	0.692766457	0	1.443487903
	16111	1452192_at	4.548047722	-6.320842806	-0.529185448	0.08372071	0.692945864	0	1.443114177
	12542	1438919_x_at	5.897579494	-5.863786919	-0.528700157	0.090163603	0.693178995	0	1.442628826
	5980	1422748_at	2.423990037	-4.509210603	-0.528178529	0.117133258	0.69342967	0	1.442107316
	15656	1451591_a_at	4.214217816	-5.328260838	-0.528076723	0.099108647	0.693478604	0	1.442005556
	4577	1421104_at	3.539027875	-5.098940564	-0.527124859	0.103379291	0.6939363	0	1.441054461
	6135	1422924_at	3.249751025	-6.135956488	-0.526676418	0.085834445	0.694152033	0	1.440606599
	12775	1448069_at	3.720990155	-4.39659587	-0.526270965	0.119699645	0.694347145	0	1.440201789
	3637	1419675_at	3.438198332	-5.090609807	-0.525870927	0.103302148	0.694539703	0	1.439802498
	10463	1429748_at	3.699443952	-4.853831135	-0.525175587	0.108198158	0.694874533	0	1.43910872
	7818	1424923_at	2.319880292	-4.648591511	-0.5249541	0.112927561	0.694981221	0	1.4388878
	1573	1417400_at	5.153396404	-5.177383463	-0.523671243	0.101145926	0.695599479	0	1.437608897
	2784	1418726_a_at	2.514613952	-3.84203351	-0.523613324	0.136285465	0.695627405	0	1.437551184
	1760	1417601_at	5.310955543	-4.179590926	-0.523337805	0.125212686	0.695760266	0	1.437276673
	12356	1438251_x_at	3.24349033	-3.208035853	-0.521511634	0.162564154	0.69664152	0	1.435458512
	1651	1417487_at	3.629233463	-4.401596844	-0.520222907	0.118189586	0.697264092	0	1.434176822
	12504	1438790_x_at	6.696103622	-6.272435633	-0.519675518	0.082850674	0.697528699	0	1.433632768
	8832	1426235_a_at	4.031323046	-4.445651248	-0.518777752	0.116693308	0.697962895	0	1.432740919
	14477	1450171_x_at	2.873419078	-3.369080794	-0.518692198	0.153956592	0.698004287	0	1.432655957
	12308	1438117_x_at	6.742908255	-6.446850044	-0.517515995	0.080274241	0.698573589	0	1.431488416
	7941	1425075_at	5.217249858	-5.855787938	-0.51733408	0.088345768	0.69866168	0	1.431307925
	2739	1418678_at	3.069341281	-4.362008117	-0.516971724	0.11851691	0.698837183	0	1.430948474
	8838	1426241_a_at	4.303495012	-5.942462136	-0.516906888	0.086985306	0.69886859	0	1.430884168
	3252	1419250_a_at	4.069286365	-4.758755341	-0.516867088	0.108613923	0.69888787	0	1.430844694
	16041	1452094_at	4.376205313	-5.163245599	-0.516220683	0.099979881	0.699201079	0	1.430203742
	833	1416599_at	4.386255554	-5.540087296	-0.516215811	0.093178281	0.699203441	0	1.430198912
	14711	1450457_at	5.139743152	-5.88751985	-0.516149739	0.08766845	0.699235463	0	1.430133414
	17651	1460657_at	2.895807337	-4.191253437	-0.515702697	0.123042594	0.699452166	0	1.429690333
	3052	1419027_s_at	4.929509833	-5.452502686	-0.515201053	0.094488913	0.699695417	0	1.429193297
	8389	1425663_at	4.043684362	-5.19954696	-0.513614409	0.098780608	0.70046535	0	1.427622366
	8992	1426436_at	3.830250071	-5.612111438	-0.51346107	0.091491603	0.700539804	0	1.427470637
	11076	1433658_x_at	4.879893224	-5.133048957	-0.513323655	0.100003655	0.700606533	0	1.427334678
	7006	1423946_at	4.011603469	-4.809958743	-0.513214599	0.106698337	0.700659495	0	1.427226788
	8523	1425835_a_at	5.105587269	-5.62388884	-0.512726918	0.091169462	0.700896382	0	1.426744417
	3461	1419476_at	2.241901716	-3.189680501	-0.511968714	0.160507836	0.701264833	0	1.425994793
	10984	1433437_at	5.922699417	-4.20365072	-0.511303936	0.121633306	0.701588042	0	1.425337862
	9226	1426755_at	4.815239178	-5.26296483	-0.51116041	0.097124041	0.701657843	0	1.42519607
	14501	1450200_s_at	4.499941078	-4.760140839	-0.510993456	0.10734839	0.701739046	0	1.42503115
	1708	1417545_at	4.004412714	-5.278996696	-0.5108984	0.096779451	0.701785284	0	1.424937261
	1272	1417073_a_at	2.565235798	-4.946371366	-0.510764623	0.103260468	0.701850361	0	1.424805137
	11406	1434776_at	2.98061483	-4.815690998	-0.508538242	0.105600264	0.702934299	0	1.42260806
	5383	1422062_at	4.806546335	-4.69254659	-0.508531799	0.108370112	0.702937439	0	1.422601707
	13987	1449454_at	2.917884959	-3.673853395	-0.506105917	0.137758877	0.704120418	0	1.420211622
	12204	1437721_at	4.470190598	-5.463408671	-0.505369339	0.092500739	0.704480003	0	1.419486707
	13784	1449227_at	4.370710746	-4.79745979	-0.50422181	0.105101831	0.705040574	0	1.418358087
	12986	1448330_at	4.300597308	-4.940988212	-0.504132037	0.102030609	0.705084447	0	1.418269832
	12772	1448061_at	4.288574371	-4.616760283	-0.503452632	0.1090489	0.705416569	0	1.417602086
	7700	1424770_at	6.149789597	-4.475937031	-0.50261732	0.112293206	0.70582512	0	1.41678154
	3214	1419209_at	3.782379509	-3.269408536	-0.502275011	0.153628709	0.705992611	0	1.41644542
	14921	1450716_at	4.801582115	-4.11099023	-0.501947423	0.122098909	0.706152937	0	1.416123828
	10822	1431843_a_at	3.116044864	-5.133740291	-0.50182925	0.097751195	0.706210781	0	1.416007837
	16204	1452348_s_at	1.504480908	-2.981139605	-0.501163298	0.168111315	0.706536845	0	1.415354355
	2385	1418286_a_at	4.021684418	-5.064732431	-0.500801748	0.098880198	0.706713931	0	1.4149997
	12541	1438918_at	6.06141986	-5.603318398	-0.500131784	0.089256356	0.707042193	0	1.414342751
	876	1416644_a_at	4.167905445	-3.506515016	-0.499115955	0.142339603	0.70754021	0	1.413347236
	4680	1421227_at	2.768396156	-3.158140194	-0.498844122	0.157955028	0.707673538	0	1.413080957
	218	1415949_at	8.228378407	-3.455030626	-0.498797192	0.144368385	0.707696558	0	1.413034991
	3701	1419754_at	3.768461253	-5.43882872	-0.496524077	0.091292464	0.708812486	0	1.410810362
	9062	1426529_a_at	5.968246223	-5.496306249	-0.495434384	0.090139516	0.709348067	0	1.409745155
	2405	1418309_at	3.408298038	-4.668490898	-0.495341679	0.106103169	0.70939365	0	1.409654569
	3879	1420243_at	3.739133743	-4.150239454	-0.49526011	0.1193329	0.70943376	0	1.409574871
	4065	1420518_a_at	3.971691928	-5.037214165	-0.495146752	0.098297737	0.709489505	0	1.40946412
	11576	1435504_at	1.929013	-4.256515941	-0.494711939	0.116224618	0.709703369	0	1.409039386
	8226	1425434_a_at	4.014230143	-4.600789222	-0.494020538	0.107377346	0.710043571	0	1.408364276
	4610	1421140_a_at	4.286034846	-5.767113502	-0.493743585	0.085613641	0.710179891	0	1.408093939
	7698	1424768_at	5.379417963	-4.363117667	-0.493340811	0.11307071	0.710378187	0	1.407700881
	4226	1420699_at	4.421683013	-3.661921687	-0.492476261	0.134485744	0.710804017	0	1.406857554
	13083	1448433_a_at	4.478698387	-3.739139607	-0.49226901	0.131653017	0.710906135	0	1.406655465
	17441	1460227_at	6.114722994	-3.694475575	-0.492076003	0.133192382	0.711001248	0	1.406467293
	1344	1417149_at	3.596268883	-4.586830128	-0.491829358	0.107226417	0.711122812	0	1.406226861
	12919	1448254_at	1.736499109	-3.313398399	-0.490910747	0.148159288	0.711575751	0	1.405331756
	2145	1418025_at	5.918714443	-5.639768711	-0.489644239	0.086819915	0.712200701	0	1.404098589
	17582	1460411_s_at	3.795633796	-4.14498056	-0.489588573	0.118116012	0.712228182	0	1.404044414
	12047	1437279_x_at	4.702734101	-3.917194597	-0.488249079	0.124642539	0.712889769	0	1.402741411
	3971	1420408_a_at	4.907504657	-4.159224534	-0.488220962	0.11738269	0.712903662	0	1.402714073
	1293	1417095_a_at	3.168538987	-6.215576207	-0.487815669	0.078482775	0.713103965	0	1.402320067
	7792	1424890_at	1.799235029	-3.17181025	-0.486403432	0.153351996	0.713802356	0	1.400948024
	6920	1423847_at	4.700748688	-5.357562591	-0.485531792	0.090625501	0.714233748	0	1.400101862
	12007	1437165_a_at	4.483669129	-3.675211809	-0.484892785	0.131936011	0.71455017	0	1.399481858
	8164	1425355_at	4.221257803	-5.358862022	-0.483854428	0.090290518	0.715064642	0	1.398474966
	8562	1425890_at	2.936422227	-5.267965883	-0.483713717	0.091821725	0.715134388	0	1.398338574
	660	1416416_x_at	4.180888251	-4.749670485	-0.48282062	0.101653498	0.715577227	0	1.397473203
	3855	1420175_at	4.656807562	-5.147699609	-0.482636984	0.093757799	0.715668317	0	1.397295335
	864	1416630_at	3.675503947	-3.870964194	-0.481594646	0.124412064	0.716185569	0	1.396286163
	8365	1425627_x_at	4.185181629	-4.737043662	-0.481550903	0.101656421	0.716207284	0	1.396243827
	8227	1425435_at	4.043654236	-4.317417776	-0.481339261	0.111487766	0.716312359	0	1.396039015
	524	1416273_at	5.361268782	-3.935288371	-0.480727423	0.122158119	0.716616207	0	1.395447089
	14986	1450791_at	3.153118895	-4.759447605	-0.480508615	0.100958904	0.716724902	0	1.395235463
	4803	1421378_s_at	4.291205186	-5.798906153	-0.479981117	0.082770975	0.716987008	0	1.394725411
	15444	1451335_at	4.383602006	-3.426482168	-0.479102345	0.139823388	0.717423872	0	1.393876117
	2433	1418340_at	5.578745826	-4.483741267	-0.478953886	0.106820144	0.717497701	0	1.393732689
	939	1416715_at	3.319204526	-4.158318949	-0.477848442	0.114913851	0.718047683	0	1.392665171
	2253	1418142_at	4.388528027	-4.271456041	-0.477768727	0.111851491	0.71808736	0	1.392588222
	3802	1420029_at	5.226549792	-4.879079918	-0.477327216	0.097831399	0.718307151	0	1.392162111
	1819	1417662_at	3.127204566	-5.216268559	-0.477219162	0.091486693	0.718360953	0	1.392057846
	4475	1420992_at	2.143042156	-3.622764204	-0.476559904	0.131545935	0.718689292	0	1.391421872
	16304	1452505_at	4.413319955	-3.913694158	-0.476099631	0.121649677	0.718918617	0	1.390978028
	4612	1421142_s_at	3.609937339	-5.467514389	-0.475792628	0.087021742	0.719071618	0	1.390682062
	4761	1421326_at	3.45054639	-4.333753191	-0.475519736	0.109724692	0.719207646	0	1.390419033
	11621	1435731_x_at	6.031800421	-4.873878777	-0.474435949	0.097342583	0.719748135	0	1.389374909
	1562	1417389_at	3.186107471	-3.923904527	-0.474139759	0.120833663	0.719895917	0	1.389089695
	10305	1428838_a_at	6.43897102	-4.391814196	-0.47377526	0.107876891	0.720077823	0	1.388738784
	12090	1437390_x_at	4.795574295	-5.4854335	-0.473439912	0.086308568	0.720245221	0	1.388416015
	13216	1448580_at	5.773500466	-5.309620362	-0.473331828	0.089146077	0.720299183	0	1.388312002
	8665	1426024_a_at	3.946875019	-4.994138405	-0.473024813	0.094716	0.720452483	0	1.388016592
	3709	1419762_at	2.600330433	-3.783702329	-0.472123041	0.124778061	0.720902951	0	1.387149268
	17057	1455886_at	3.84017106	-4.805527768	-0.472092159	0.098239399	0.720918382	0	1.387119575
	17089	1455965_at	3.211171712	-3.709901126	-0.471824728	0.127179866	0.72105203	0	1.38686247
	7490	1424524_at	4.209929562	-3.562695584	-0.471739991	0.132410974	0.721094383	0	1.386781015
	9543	1427231_at	2.785129675	-3.805402006	-0.471325238	0.123856885	0.721301716	0	1.386382393
	13831	1449280_at	4.379033033	-3.918584824	-0.470922034	0.120176557	0.721503334	0	1.385994982
	3711	1419764_at	2.170690802	-2.7194415	-0.470392596	0.172973971	0.721768159	0	1.385486445
	4474	1420991_at	2.646037795	-3.603268224	-0.470259761	0.13050923	0.721834618	0	1.385358883
	13199	1448562_at	3.934095198	-4.379470223	-0.468009352	0.106864376	0.722961461	0	1.383199595
	16093	1452160_at	3.949194851	-4.677498092	-0.467563198	0.099960104	0.723185072	0	1.382771906
	1886	1417741_at	2.443364253	-3.123278678	-0.467406965	0.149652661	0.723263391	0	1.38262217
	3902	1420330_at	2.649686253	-4.234048406	-0.467079448	0.110315094	0.723427603	0	1.382308327
	3594	1419627_s_at	5.434854546	-3.610338329	-0.467058019	0.129366828	0.723438349	0	1.382287795
	2314	1418210_at	3.468217164	-3.682194155	-0.466675464	0.126738419	0.723630206	0	1.381921307
	806	1416572_at	4.129251151	-3.604633783	-0.466507931	0.129418953	0.723714243	0	1.38176084
	796	1416562_at	3.191007811	-3.291870771	-0.466207681	0.141623932	0.723864876	0	1.381473301
	4243	1420719_at	3.990529723	-3.523908945	-0.465253317	0.132027622	0.724343882	0	1.380559739
	16314	1452521_a_at	4.48216245	-4.669415848	-0.465247348	0.099637163	0.724346878	0	1.380554027
	5959	1422723_at	3.591755172	-3.644859551	-0.465071097	0.127596438	0.724435376	0	1.380385378
	12848	1448175_at	5.065845782	-5.071999376	-0.464997569	0.091679343	0.724472298	0	1.380315028
	8524	1425836_a_at	4.481667211	-5.230858473	-0.464621284	0.088823142	0.72466128	0	1.379955059
	1124	1416911_a_at	3.618948695	-5.385035037	-0.464488864	0.086255495	0.724727797	0	1.379828404
	8860	1426268_at	3.906948017	-2.640278333	-0.464272534	0.17584227	0.724836477	0	1.379621517
	17121	1456036_x_at	4.300904687	-4.211374529	-0.464033316	0.110185716	0.724956675	0	1.379392776
	9844	1427698_at	4.81865681	-4.721908072	-0.463611549	0.098183095	0.725168645	0	1.378989574
	2016	1417877_at	2.980672486	-5.187652693	-0.463377759	0.089323204	0.725286168	0	1.378766126
	10602	1430811_a_at	4.392367365	-5.373524796	-0.463193308	0.086199157	0.725378903	0	1.378589859
	7066	1424021_at	4.887833336	-5.855049487	-0.462645686	0.079016529	0.725654297	0	1.37806667
	6244	1423062_at	6.428413096	-4.543900113	-0.462590467	0.101804717	0.725682071	0	1.378013926
	7699	1424769_s_at	6.240862776	-4.057618473	-0.462539466	0.113992843	0.725707726	0	1.377965212
	1109	1416893_at	4.970233836	-4.06503015	-0.462469551	0.113767803	0.725742895	0	1.377898435
	11515	1435222_at	3.371770081	-5.228738411	-0.462294607	0.088414178	0.725830906	0	1.377731359
	3251	1419249_at	3.741105012	-4.246231196	-0.461985224	0.108798886	0.725986575	0	1.377435939
	1288	1417090_at	3.704642625	-4.055094474	-0.461170273	0.113726148	0.726396787	0	1.376658071
	15555	1451469_at	2.814887913	-4.971871765	-0.460813457	0.092684099	0.726576466	0	1.37631763
	16908	1455265_a_at	2.548498901	-3.805418008	-0.459422566	0.120728541	0.727277291	0	1.374991372
	12806	1448130_at	5.300671591	-5.944478916	-0.459360982	0.077275231	0.727308337	0	1.374932679
	16904	1455242_at	4.40968647	-5.305670312	-0.459176588	0.086544501	0.727401301	0	1.374756958
	3255	1419253_at	4.902496193	-4.98359664	-0.459053635	0.092112919	0.727463297	0	1.374639799
	3903	1420331_at	2.505996352	-4.277446004	-0.458749949	0.107248566	0.727616443	0	1.374350469
	8676	1426039_a_at	4.451204458	-2.841787	-0.458239058	0.161250318	0.727874154	0	1.373863867
	8448	1425747_at	4.067029097	-6.055890068	-0.458083606	0.075642655	0.727952588	0	1.37371584
	9200	1426712_at	4.355602526	-2.497681292	-0.45806381	0.18339562	0.727962576	0	1.373696991
	3476	1419491_at	2.800642164	-2.823633541	-0.457720476	0.162103357	0.728135838	0	1.373370115
	9398	1427009_at	6.088813704	-5.126805852	-0.45730083	0.089198	0.728347666	0	1.372970693
	6205	1423017_a_at	4.488356621	-4.699734443	-0.456953951	0.097229739	0.72852281	0	1.372640618
	14346	1450007_at	5.650257613	-5.552652416	-0.456814485	0.082269598	0.72859324	0	1.37250793
	863	1416629_at	3.525959759	-4.291576935	-0.453491726	0.105670184	0.730273241	0	1.369350461
	14066	1449548_at	3.635944504	-4.388387744	-0.452860422	0.103195171	0.730592869	0	1.368751383
	13468	1448859_at	4.538939711	-2.795136275	-0.452777084	0.161987481	0.730635073	0	1.368672319
	6486	1423345_at	5.844592581	-5.631912829	-0.451814067	0.08022391	0.731122944	0	1.367759017
	1302	1417104_at	4.140526204	-3.498279289	-0.451773135	0.129141529	0.731143688	0	1.367720212
	7044	1423996_a_at	5.467538264	-5.065313085	-0.451657	0.08916665	0.731202546	0	1.367610117
	5925	1422683_at	4.235654655	-4.931226632	-0.450819926	0.091421457	0.731626925	0	1.366816838
	13305	1448678_at	4.783112231	-5.632347304	-0.45023362	0.07993712	0.731924315	0	1.366261482
	5438	1422130_at	2.611923896	-4.398323807	-0.450042729	0.102321418	0.732021167	0	1.366080716
	2557	1418472_at	4.303978436	-4.014881174	-0.449852671	0.112046323	0.732117608	0	1.365900763
	17613	1460541_at	4.017066513	-4.996932688	-0.449734301	0.090002073	0.73217768	0	1.365788698
	4767	1421332_at	4.091587112	-4.009518745	-0.449264125	0.112049389	0.732416336	0	1.365343659
	16738	1454613_at	2.605775131	-3.57351147	-0.449201789	0.125703189	0.732447983	0	1.365284666
	10684	1431299_a_at	4.990094462	-4.930450644	-0.448756327	0.091017304	0.732674176	0	1.364863172
	13019	1448366_at	3.71261767	-5.273232102	-0.447835618	0.08492621	0.733141909	0	1.363992412
	13151	1448509_at	5.066770788	-3.932516418	-0.447700871	0.1138459	0.733210387	0	1.363865021
	8681	1426045_at	3.269813419	-3.302649765	-0.447650533	0.135542841	0.73323597	0	1.363817435
	6487	1423346_at	5.845518086	-5.600901108	-0.447559675	0.079908512	0.733282149	0	1.363731547
	5791	1422535_at	3.52112242	-4.458193741	-0.447376387	0.100349247	0.733375316	0	1.363558301
	10849	1431981_at	5.516686785	-4.767700843	-0.444857614	0.093306528	0.73465682	0	1.361179769
	8364	1425626_at	4.621417738	-4.219280162	-0.444694163	0.105395742	0.734740058	0	1.361025562
	14528	1450234_at	5.23787452	-4.160385271	-0.444564857	0.106856656	0.734805914	0	1.360903582
	7094	1424051_at	5.770796691	-4.107886831	-0.444087816	0.108106147	0.735048925	0	1.36045366
	4507	1421028_a_at	3.874833294	-4.023813877	-0.444065493	0.110359352	0.735060298	0	1.36043261
	14575	1450291_s_at	3.987730675	-3.832221105	-0.443536003	0.115738625	0.735330126	0	1.359933403
	3731	1419822_at	6.506302669	-3.263887065	-0.442891832	0.135694595	0.735658528	0	1.359326321
	12034	1437238_x_at	5.459123761	-6.351698091	-0.442729157	0.069702487	0.735741484	0	1.359173054
	11496	1435143_at	3.696540367	-4.821390054	-0.44260278	0.091799829	0.735805936	0	1.359054
	3105	1419088_at	3.053017852	-3.568025659	-0.442554841	0.124033537	0.735830386	0	1.35900884
	4603	1421133_at	3.151839044	-4.292826394	-0.442522458	0.103084173	0.735846903	0	1.358978336
	272	1416011_x_at	4.649652304	-4.916792225	-0.441464418	0.08978708	0.736386755	0	1.357982057
	8479	1425784_a_at	3.30021277	-3.735723254	-0.441346434	0.118142165	0.736446979	0	1.357871006
	9205	1426721_s_at	5.339896887	-4.538313436	-0.440410661	0.097042804	0.736924814	0	1.356990538
	8491	1425798_a_at	3.855112202	-4.871599977	-0.438401477	0.089991272	0.737951815	0	1.355102027
	14067	1449549_at	3.4700947	-4.199467617	-0.438378933	0.104389169	0.737963346	0	1.355080852
	1802	1417645_at	2.953698379	-3.658429254	-0.438353001	0.119820002	0.737976611	0	1.355056494
	10385	1429270_a_at	4.275383576	-4.759379122	-0.437414518	0.091905794	0.738456827	0	1.354175307
	17309	1456642_x_at	4.937793558	-3.98852015	-0.437066122	0.109581024	0.738635178	0	1.353848327
	11190	1434034_at	3.550881272	-4.595859194	-0.436935692	0.095071601	0.738701959	0	1.353725935
	8628	1425982_a_at	4.433599317	-5.505343919	-0.436469924	0.079281137	0.738940484	0	1.353288961
	10604	1430820_a_at	4.450810932	-4.868556419	-0.436111888	0.089577248	0.739123891	0	1.352953155
	7149	1424113_at	2.911546101	-3.654431912	-0.436050599	0.119321035	0.739155291	0	1.35289568
	1129	1416916_at	4.134537028	-4.196914334	-0.436000744	0.103886024	0.739180834	0	1.352848929
	3256	1419254_at	4.034385715	-4.653680938	-0.43597507	0.093683919	0.739193989	0	1.352824854
	16631	1453851_a_at	4.63488309	-3.789744249	-0.435438408	0.114899154	0.73946901	0	1.352321716
	337	1416077_at	4.249912856	-3.445470631	-0.434494738	0.126106063	0.739952856	0	1.351437448
	8809	1426210_x_at	2.307909423	-4.639747039	-0.433954329	0.093529739	0.740230082	0	1.350931318
	2432	1418339_at	3.728169673	-4.81406541	-0.433744139	0.090099345	0.740337936	0	1.350734511
	6573	1423450_a_at	5.001307819	-2.794076506	-0.433227958	0.155052289	0.740602868	0	1.350251319
	Estimated Miss rates for Delta=0.522967592986824
		Quantiles	Cutpoints	Miss Rate(%)
		0 -> 0.05	-2.497 -> -2.191	99.23
		0.05 -> 0.1	-2.191 -> -1.915	97.87
		0.1 -> 0.15	-1.915 -> -1.667	94.84
		0.15 -> 0.2	-1.667 -> -1.44	89.7
		0.2 -> 0.25	-1.44 -> -1.226	81.57
		0.25 -> 0.75	-1.226 -> 0.721	21.96
		0.75 -> 0.8	0.721 -> 0.93	45.08
		0.8 -> 0.85	0.93 -> 1.173	58.26
		0.85 -> 0.9	1.173 -> 1.451	74.23
		0.9 -> 0.95	1.451 -> 1.747	87.53
		0.95 -> 1	1.747 -> 2.08	95
