# Supplementary material for: A genomic analysis of mouse models of breast cancer reveals molecular features of mouse models and relationships to human breast cancer
Source: Breast Cancer Res. 2014 Jun 5;16(3):R59. doi: 10.1186/bcr3672 (PMC4078930; doi:10.1186/bcr3672)
Supplement: Additional file 2 — Fold change values organized by mouse tumor model type comparing the mouse model to all other types of mouse models. [file bcr3672-S2.zip › Additional_file_2/PyMT_SAM/AdditionalFile51_PyMT_SAM/UpregulatedGenesgather_gene_ontology_121102.txt]

#	Annotation	Total Genes With Ann	Your Genes (With Ann)	Your Genes (No Ann)	Genome (With Ann)	Genome (No Ann)	ln(Bayes factor)	neg ln(p value)	FE: neg ln(p value)	FE: neg ln(FDR)	Genes
1	GO:0007186 [6]: G-protein coupled receptor protein signaling pathway	4	4	234	1883	10508	21.64	10.41	0.0	0.0	Adrb1 Csprs Homer2 Rassf3
2	GO:0007166 [5]: cell surface receptor linked signal transduction	11	11	227	2291	10100	16.77	10.41	0.0	0.0	Adrb1 Chrdl2 Csprs D0H4S114 Homer2 Itgbl1 Lama1 Osmr Rassf3 Tle2 Wnt5b
3	GO:0007600 [5]: sensory perception	2	2	236	1355	11036	15.81	10.41	0.0	0.0	Atp6v1b1 Gjb6
4	GO:0050896 [3]: response to stimulus	18	18	220	2733	9658	14.84	10.41	0.0	0.0	Acdc Adn Atp6v1b1 Blnk Cd14 Daf1 Gjb6 Lig3 Pik3r1 Prom1 Ptx3 Rnf128 S100a8 Saa1 Saa2 Tacstd1 Tacstd2 Tnfsf13
5	GO:0009605 [4]: response to external stimulus	11	11	227	2161	10230	14.54	10.41	0.0	0.0	Adn Atp6v1b1 Cd14 Daf1 Gjb6 Prom1 Ptx3 S100a8 Saa1 Saa2 Tnfsf13
6	GO:0050874 [3]: organismal physiological process	14	14	224	2394	9997	14.35	10.41	0.0	0.0	Adn Atp6v1b1 Cd14 Daf1 Gjb6 Pik3r1 Rnf128 Saa1 Saa2 Slc5a8 Slc5a9 Tnfsf13 Ttpa Unc13b
7	GO:0009581 [5]: detection of external stimulus	3	3	235	1364	11027	13.74	10.41	0.0	0.0	Atp6v1b1 Gjb6 Prom1
8	GO:0050877 [4]: neurophysiological process	5	5	233	1502	10889	12.46	10.41	0.0	0.0	Atp6v1b1 Gjb6 Slc5a8 Slc5a9 Unc13b
9	GO:0007165 [4]: signal transduction	25	25	213	3035	9356	11.81	10.41	0.0	0.0	Acdc Adrb1 Blnk Chrdl2 Csprs D0H4S114 Dapk1 Homer2 Itgbl1 Lama1 Ldb3 Osmr Pik3r1 Ptk7 Rab3d Rab40b Rac3 Rasal1 Rassf3 Rhpn2 Rsb30 Sh3bp5 Tle2 Unc13b Wnt5b
10	GO:0050875 [3]: cellular physiological process	181	181	57	7753	4638	7.03	10.41	11.77	5.33	1700040I03Rik 1700051E09Rik 1810010G06Rik 2210008M09Rik 4632408A20Rik Aass Abcb9 Acas2l Acdc Acox2 Acsl4 Acta1 Adn Ak3l1 Anpep Ap1m2 Aqp5 Asrgl1 Atp6v1b1 Atp6v1c2 Bmf Cai Capn7 Car3 Car5b Car6 Cel Cidec Cited4 Ckm Clca1 Clca2 Cmas Col11a1 Col9a1 Col9a2 Cox8b Cp Cpeb4 Cpsf3 Crabp2 Crb3 Cryl1 Csna Csnb Csng Cte1 Cyp24a1 Cyp2d10 D10Bwg0791e Dapk1 Dnajc12 Dpp4 Dsip1 Ehf Ehhadh Elf5 Ell2 Eln Emid1 Etv…
11	GO:0006810 [4]: transport	58	58	180	1795	10596	5.22	8.91	9.98	5.06	1810010G06Rik 4632408A20Rik Abcb9 Acdc Ap1m2 Aqp5 Atp6v1b1 Atp6v1c2 Clca1 Clca2 Col11a1 Col9a1 Col9a2 Cp Crabp2 Csna Csnb Csng Emid1 Folr1 Hba-a1 Kcnk1 Kcnn4 Klc3 Lcn2 Ltf Mfi2 Nbea Osbpl1a Ptx3 Rab3d Rab40b Rsb30 Scnn1b Sec14l2 Slc15a2 Slc1a1 Slc28a3 Slc29a4 Slc2a9 Slc31a2 Slc34a2 Slc35a1 Slc35a2 Slc35c2 Slc38a3 Slc5a1 Slc5a8 Slc5a9 Stard5 Sytl1 Sytl4 Tmed9 Tmem37 Tnni2 Trf Ttpa Unc13b
12	GO:0051234 [4]: establishment of localization	58	58	180	1798	10593	5.17	8.91	9.93	5.06	1810010G06Rik 4632408A20Rik Abcb9 Acdc Ap1m2 Aqp5 Atp6v1b1 Atp6v1c2 Clca1 Clca2 Col11a1 Col9a1 Col9a2 Cp Crabp2 Csna Csnb Csng Emid1 Folr1 Hba-a1 Kcnk1 Kcnn4 Klc3 Lcn2 Ltf Mfi2 Nbea Osbpl1a Ptx3 Rab3d Rab40b Rsb30 Scnn1b Sec14l2 Slc15a2 Slc1a1 Slc28a3 Slc29a4 Slc2a9 Slc31a2 Slc34a2 Slc35a1 Slc35a2 Slc35c2 Slc38a3 Slc5a1 Slc5a8 Slc5a9 Stard5 Sytl1 Sytl4 Tmed9 Tmem37 Tnni2 Trf Ttpa Unc13b
13	GO:0001738 [5]: morphogenesis of a polarized epithelium	3	3	235	1	12390	5.1	8.8	10.55	5.06	Crb3 Ptk7 Trp63
14	GO:0051179 [3]: localization	58	58	180	1815	10576	4.92	8.8	9.67	5.06	1810010G06Rik 4632408A20Rik Abcb9 Acdc Ap1m2 Aqp5 Atp6v1b1 Atp6v1c2 Clca1 Clca2 Col11a1 Col9a1 Col9a2 Cp Crabp2 Csna Csnb Csng Emid1 Folr1 Hba-a1 Kcnk1 Kcnn4 Klc3 Lcn2 Ltf Mfi2 Nbea Osbpl1a Ptx3 Rab3d Rab40b Rsb30 Scnn1b Sec14l2 Slc15a2 Slc1a1 Slc28a3 Slc29a4 Slc2a9 Slc31a2 Slc34a2 Slc35a1 Slc35a2 Slc35c2 Slc38a3 Slc5a1 Slc5a8 Slc5a9 Stard5 Sytl1 Sytl4 Tmed9 Tmem37 Tnni2 Trf Ttpa Unc13b
15	GO:0007517 [5]: muscle development	11	11	227	125	12266	4.62	8.16	9.87	5.06	Acta1 Boc Eln Etv1 Myl1 Mylpf Pvalb Snta1 Tnnc2 Tnni2 Tnnt3
16	GO:0006629 [5]: lipid metabolism	21	21	217	413	11978	4.46	7.85	9.52	5.06	4632408A20Rik Abhd5 Acdc Acox2 Acsl4 Cel Cmas Cryl1 Cte1 Ehhadh Hadhsc Lip1 Osbpl1a Pck1 Pla2g4a Scd1 Srebf1 St6galnac6 Stard5 Thedc1 Wisp2
17	GO:0019752 [6]: carboxylic acid metabolism	17	17	221	296	12095	4.19	7.67	9.3	5.06	Acdc Acox2 Acsl4 Ak3l1 Cmas Cryl1 Cte1 Ehhadh Folr1 Hadhsc Lao1 Mdh1 Pck1 Psat1 Pycr1 Scd1 Thedc1
18	GO:0006082 [5]: organic acid metabolism	17	17	221	296	12095	4.19	7.67	9.3	5.06	Acdc Acox2 Acsl4 Ak3l1 Cmas Cryl1 Cte1 Ehhadh Folr1 Hadhsc Lao1 Mdh1 Pck1 Psat1 Pycr1 Scd1 Thedc1
19	GO:0007154 [3]: cell communication	44	44	194	3565	8826	3.83	7.28	0.0	0.0	Acdc Adrb1 Blnk Catna1 Chrdl2 Col11a1 Col9a1 Col9a2 Csprs D0H4S114 Dapk1 Dpt Dsc2 F11r Gjb2 Gjb6 Glycam1 Homer2 Igfals Itgbl1 Jam4 Lama1 Ldb3 Osmr Pcdh21 Pik3r1 Pkp3 Ptk7 Rab3d Rab40b Rac3 Rasal1 Rassf3 Rhpn2 Rsb30 Sh3bp5 Slc5a8 Slc5a9 Thbs4 Tle2 Tnxb Unc13b Wisp2 Wnt5b
20	GO:0006811 [5]: ion transport	24	24	214	541	11850	3.7	7.23	8.68	4.55	1810010G06Rik Acdc Atp6v1b1 Atp6v1c2 Clca1 Clca2 Col11a1 Col9a1 Col9a2 Cp Emid1 Kcnk1 Kcnn4 Ltf Mfi2 Scnn1b Slc31a2 Slc34a2 Slc38a3 Slc5a1 Slc5a8 Slc5a9 Tmem37 Trf
21	GO:0006817 [8]: phosphate transport	6	6	232	39	12352	3.25	6.78	8.59	4.55	Acdc Col11a1 Col9a1 Col9a2 Emid1 Slc34a2
22	GO:0044255 [5]: cellular lipid metabolism	17	17	221	330	12061	3.01	6.55	8.07	4.34	Acdc Acox2 Acsl4 Cel Cmas Cryl1 Cte1 Ehhadh Hadhsc Osbpl1a Pck1 Pla2g4a Scd1 Srebf1 St6galnac6 Stard5 Thedc1
23	GO:0002009 [4]: morphogenesis of an epithelium	6	6	232	41	12350	3.01	6.55	8.35	4.39	Crb3 F11r Lama1 Lmo4 Ptk7 Trp63
24	GO:0006635 [8]: fatty acid beta-oxidation	3	3	235	5	12386	2.53	5.93	7.97	4.34	Acdc Acox2 Ehhadh
25	GO:0015780 [6]: nucleotide-sugar transport	2	2	236	0	12391	2.49	5.89	7.95	4.34	Slc35a1 Slc35a2
26	GO:0030859 [5]: polarized epithelial cell differentiation	2	2	236	0	12391	2.49	5.89	7.95	4.34	Crb3 Ptk7
27	GO:0045198 [6]: establishment of epithelial cell polarity	2	2	236	0	12391	2.49	5.89	7.95	4.34	Crb3 Ptk7
28	GO:0008643 [5]: carbohydrate transport	5	5	233	30	12361	2.31	5.67	7.67	4.12	Acdc Slc2a9 Slc35a1 Slc35a2 Slc5a1
29	GO:0006631 [6]: fatty acid metabolism	9	9	229	116	12275	2.21	5.56	7.43	3.96	Acdc Acox2 Acsl4 Cryl1 Cte1 Ehhadh Hadhsc Scd1 Thedc1
30	GO:0000041 [8]: transition metal ion transport	5	5	233	32	12359	2.06	5.38	7.41	3.96	Cp Ltf Mfi2 Slc31a2 Trf
31	GO:0051186 [5]: cofactor metabolism	9	9	229	120	12271	1.99	5.24	7.2	3.81	Acas2l Atp6v1b1 Cte1 Ehhadh Folr1 Ggt1 Gstt3 Hebp1 Mgst1
32	GO:0006092 [7]: main pathways of carbohydrate metabolism	7	7	231	74	12317	1.83	5.16	7.1	3.75	Acdc Gpd1 Hk1 Ldh2 Mdh1 Pck1 Pgk2
33	GO:0009653 [3]: morphogenesis	35	35	203	1071	11320	1.71	4.96	6.44	3.29	Acta1 Anpep Boc Col11a1 Col9a2 Crb3 Eln Etv1 F11r Foxi1 Gjb6 Hey1 Id2 Igfbp5 Klc3 Krt2-5 Lama1 Lmo4 Myl1 Mylpf Nfib Pik3r1 Ptk7 Pvalb Rorc Slc5a1 Snta1 Tgfb2 Tgfb3 Tnnc2 Tnni2 Tnnt3 Trp63 Wisp2 Wnt5b
34	GO:0006732 [6]: coenzyme metabolism	8	8	230	101	12290	1.63	4.89	6.86	3.64	Acas2l Atp6v1b1 Cte1 Ehhadh Folr1 Ggt1 Gstt3 Mgst1
35	GO:0015698 [7]: inorganic anion transport	8	8	230	104	12287	1.47	4.73	6.69	3.5	Acdc Clca1 Clca2 Col11a1 Col9a1 Col9a2 Emid1 Slc34a2
36	GO:0035089 [7]: establishment of apical/basal cell polarity	2	2	236	1	12390	1.41	4.69	6.86	3.64	Crb3 Ptk7
37	GO:0045197 [7]: establishment and/or maintenance of epithelial cell polarity	2	2	236	1	12390	1.41	4.69	6.86	3.64	Crb3 Ptk7
38	GO:0006006 [8]: glucose metabolism	6	6	232	66	12325	0.79	4.04	6.06	3.02	Acdc Gpd1 Hk1 Ldh2 Pck1 Pgk2
39	GO:0019395 [7]: fatty acid oxidation	3	3	235	11	12380	0.78	4.04	6.18	3.11	Acdc Acox2 Ehhadh
40	GO:0030010 [6]: establishment of cell polarity	2	2	236	2	12389	0.73	3.99	6.18	3.11	Crb3 Ptk7
41	GO:0006094 [8]: gluconeogenesis	3	3	235	12	12379	0.57	3.78	5.97	2.97	Acdc Gpd1 Pck1
42	GO:0044262 [6]: cellular carbohydrate metabolism	10	10	228	183	12208	0.52	3.78	5.62	2.68	Acdc Cmas Col11a1 Gpd1 Hk1 Lalba Ldh2 Mdh1 Pck1 Pgk2
43	GO:0007155 [4]: cell adhesion	18	18	220	464	11927	0.52	3.78	5.4	2.66	Catna1 Col11a1 Col9a1 Col9a2 Dpt Dsc2 F11r Glycam1 Igfals Itgbl1 Jam4 Lama1 Pcdh21 Pkp3 Ptk7 Thbs4 Tnxb Wisp2
44	GO:0006820 [6]: anion transport	8	8	230	126	12265	0.4	3.62	5.56	2.66	Acdc Clca1 Clca2 Col11a1 Col9a1 Col9a2 Emid1 Slc34a2
45	GO:0006749 [6]: glutathione metabolism	3	3	235	13	12378	0.39	3.62	5.78	2.81	Ggt1 Gstt3 Mgst1
46	GO:0006812 [6]: cation transport	15	15	223	362	12029	0.31	3.52	5.25	2.66	1810010G06Rik Atp6v1b1 Atp6v1c2 Cp Kcnk1 Kcnn4 Ltf Mfi2 Scnn1b Slc31a2 Slc38a3 Slc5a1 Slc5a8 Slc5a9 Trf
47	GO:0006936 [3]: muscle contraction	5	5	233	51	12340	0.24	3.47	5.53	2.66	Acta1 Actn3 Tnnc2 Tnni2 Tnnt3
48	GO:0016051 [6]: carbohydrate biosynthesis	5	5	233	52	12339	0.17	3.41	5.45	2.66	Acdc Cmas Gpd1 Lalba Pck1
49	GO:0030855 [4]: epithelial cell differentiation	3	3	235	15	12376	0.05	0.0	5.43	2.66	Crb3 F11r Ptk7
50	GO:0006091 [5]: generation of precursor metabolites and energy	16	16	222	414	11977	0.0	0.0	4.89	2.46	Aass Acdc Acox2 Cai Cox8b Cyp24a1 Cyp2d10 Gpd1 Hk1 Lao1 Ldh2 Mdh1 Nqo1 Pck1 Pgk2 Uqcrc2
51	GO:0015749 [6]: monosaccharide transport	3	3	235	16	12375	-0.1	0.0	5.27	2.66	Acdc Slc2a9 Slc5a1
52	GO:0015758 [8]: glucose transport	3	3	235	16	12375	-0.1	0.0	5.27	2.66	Acdc Slc2a9 Slc5a1
53	GO:0006826 [9]: iron ion transport	3	3	235	16	12375	-0.1	0.0	5.27	2.66	Ltf Mfi2 Trf
54	GO:0006937 [4]: regulation of muscle contraction	3	3	235	16	12375	-0.1	0.0	5.27	2.66	Tnnc2 Tnni2 Tnnt3
55	GO:0008645 [7]: hexose transport	3	3	235	16	12375	-0.1	0.0	5.27	2.66	Acdc Slc2a9 Slc5a1
56	GO:0015980 [6]: energy derivation by oxidation of organic compounds	7	7	231	109	12282	-0.12	0.0	5.06	2.57	Acdc Gpd1 Hk1 Ldh2 Mdh1 Pck1 Pgk2
57	GO:0019217 [6]: regulation of fatty acid metabolism	2	2	236	4	12387	-0.14	0.0	5.29	2.66	Acdc Acsl4
58	GO:0030199 [5]: collagen fibril organization	2	2	236	4	12387	-0.14	0.0	5.29	2.66	Col11a1 Tnxb
59	GO:0035088 [6]: establishment and/or maintenance of apical/basal cell polarity	2	2	236	4	12387	-0.14	0.0	5.29	2.66	Crb3 Ptk7
60	GO:0019319 [8]: hexose biosynthesis	3	3	235	17	12374	-0.26	0.0	5.13	2.62	Acdc Gpd1 Pck1
61	GO:0046165 [6]: alcohol biosynthesis	3	3	235	17	12374	-0.26	0.0	5.13	2.62	Acdc Gpd1 Pck1
62	GO:0046364 [7]: monosaccharide biosynthesis	3	3	235	17	12374	-0.26	0.0	5.13	2.62	Acdc Gpd1 Pck1
63	GO:0006879 [8]: iron ion homeostasis	3	3	235	17	12374	-0.26	0.0	5.13	2.62	Ltf Mfi2 Trf
64	GO:0019318 [7]: hexose metabolism	6	6	232	86	12305	-0.35	0.0	4.85	2.44	Acdc Gpd1 Hk1 Ldh2 Pck1 Pgk2
65	GO:0000902 [4]: cellular morphogenesis	8	8	230	148	12243	-0.44	0.0	4.66	2.33	Crb3 Igfbp5 Klc3 Krt2-5 Ptk7 Tgfb2 Tgfb3 Wisp2
66	GO:0005996 [6]: monosaccharide metabolism	6	6	232	88	12303	-0.44	0.0	4.75	2.35	Acdc Gpd1 Hk1 Ldh2 Pck1 Pgk2
67	GO:0030001 [7]: metal ion transport	12	12	226	286	12105	-0.45	0.0	4.51	2.21	Cp Kcnk1 Kcnn4 Ltf Mfi2 Scnn1b Slc31a2 Slc38a3 Slc5a1 Slc5a8 Slc5a9 Trf
68	GO:0008152 [3]: metabolism	121	121	117	5481	6910	-0.45	0.0	3.69	2.01	1700040I03Rik 1700051E09Rik 1810010G06Rik 2210008M09Rik 4632408A20Rik Aass Abhd5 Acas2l Acdc Acox2 Acsl4 Adn Ak3l1 Aldh2 Anpep Asrgl1 Atp6v1b1 Cai Capn7 Car3 Car5b Car6 Cel Chi3l1 Cited4 Ckm Cmas Col11a1 Cox8b Cpeb4 Cpsf3 Cryl1 Cte1 Cyp24a1 Cyp2d10 D10Bwg0791e Dapk1 Dnajc12 Dpp4 Dsip1 Ehf Ehhadh Elf5 Ell2 Eln Etv1 Eya2 Fbxo3 Folr1 Foxi1 Galnt10 Galnt7 Gata3 Ggt1 Gpd1 Gstt3 Gtf2i Hadhsc Hdgfrp2 He…
69	GO:0046466 [7]: membrane lipid catabolism	2	2	236	5	12386	-0.47	0.0	4.97	2.51	Cel Pla2g4a
70	GO:0006825 [9]: copper ion transport	2	2	236	5	12386	-0.47	0.0	4.97	2.51	Cp Slc31a2
71	GO:0030003 [6]: cation homeostasis	5	5	233	63	12328	-0.55	0.0	4.7	2.34	Atp6v1b1 Ltf Mfi2 Nucb2 Trf
72	GO:0006950 [4]: response to stress	7	7	231	800	11591	-0.6	0.0	0.01	0.0	Adn Cd14 Daf1 Lig3 Saa1 Saa2 Tnfsf13
73	GO:0007275 [2]: development	42	42	196	1596	10795	-0.62	0.0	3.8	2.07	Acta1 Anpep Boc Chrdl2 Col11a1 Col9a2 Crb3 Eln Etv1 Eya2 F11r Foxi1 Gata3 Ggt1 Gjb6 Hebp1 Hey1 Id2 Igfbp5 Klc3 Krt2-5 Lama1 Lmo4 Myl1 Mylpf Nfib Pik3r1 Ptk7 Pvalb Rorc Slc5a1 Snta1 Tcfap2c Tgfb2 Tgfb3 Tnnc2 Tnni2 Tnnt3 Trp63 Ttpa Wisp2 Wnt5b
74	GO:0006766 [5]: vitamin metabolism	4	4	234	41	12350	-0.69	0.0	4.6	2.29	Cyp24a1 Folr1 Rfk Ttpa
75	GO:0009887 [4]: organogenesis	27	27	211	923	11468	-0.73	0.0	3.87	2.11	Acta1 Anpep Boc Col11a1 Col9a2 Eln Etv1 Foxi1 Gjb6 Hey1 Id2 Krt2-5 Lama1 Myl1 Mylpf Nfib Pik3r1 Pvalb Rorc Slc5a1 Snta1 Tgfb3 Tnnc2 Tnni2 Tnnt3 Trp63 Wnt5b
76	GO:0019216 [5]: regulation of lipid metabolism	2	2	236	6	12385	-0.73	0.0	4.69	2.34	Acdc Acsl4
77	GO:0006857 [6]: oligopeptide transport	2	2	236	6	12385	-0.73	0.0	4.69	2.34	Abcb9 Slc15a2
78	GO:0050801 [4]: ion homeostasis	5	5	233	67	12324	-0.76	0.0	4.47	2.21	Atp6v1b1 Ltf Mfi2 Nucb2 Trf
79	GO:0006873 [5]: cell ion homeostasis	5	5	233	67	12324	-0.76	0.0	4.47	2.21	Atp6v1b1 Ltf Mfi2 Nucb2 Trf
80	GO:0048513 [3]: organ development	27	27	211	929	11462	-0.79	0.0	3.8	2.07	Acta1 Anpep Boc Col11a1 Col9a2 Eln Etv1 Foxi1 Gjb6 Hey1 Id2 Krt2-5 Lama1 Myl1 Mylpf Nfib Pik3r1 Pvalb Rorc Slc5a1 Snta1 Tgfb3 Tnnc2 Tnni2 Tnnt3 Trp63 Wnt5b
81	GO:0044237 [4]: cellular metabolism	113	113	125	5153	7238	-0.86	0.0	3.23	1.88	1700040I03Rik 1700051E09Rik 2210008M09Rik Aass Acas2l Acdc Acox2 Acsl4 Adn Ak3l1 Anpep Asrgl1 Atp6v1b1 Cai Capn7 Car3 Car5b Car6 Cel Cited4 Ckm Cmas Col11a1 Cox8b Cpeb4 Cpsf3 Cryl1 Cte1 Cyp24a1 Cyp2d10 D10Bwg0791e Dapk1 Dnajc12 Dpp4 Dsip1 Ehf Ehhadh Elf5 Ell2 Eln Etv1 Eya2 Fbxo3 Folr1 Foxi1 Galnt10 Galnt7 Gata3 Ggt1 Gpd1 Gstt3 Gtf2i Hadhsc Hdgfrp2 Hebp1 Hey1 Hk1 Hlf Irx1 Irx2 Irx3 Irx5 Klk22 Lalb…
82	GO:0030005 [7]: di-, tri-valent inorganic cation homeostasis	4	4	234	44	12347	-0.9	0.0	4.38	2.17	Ltf Mfi2 Nucb2 Trf
83	GO:0009611 [5]: response to wounding	1	1	237	331	12060	-0.93	0.0	0.0	0.0	Cd14
84	GO:0015833 [5]: peptide transport	2	2	236	7	12384	-0.96	0.0	4.45	2.21	Abcb9 Slc15a2
85	GO:0007163 [5]: establishment and/or maintenance of cell polarity	2	2	236	7	12384	-0.96	0.0	4.45	2.21	Crb3 Ptk7
86	GO:0009100 [7]: glycoprotein metabolism	5	5	233	71	12320	-0.96	0.0	4.25	2.17	Asrgl1 Galnt10 Galnt7 Phlda1 St6galnac6
87	GO:0050789 [2]: regulation of biological process	54	54	184	2237	10154	-1.09	0.0	3.16	1.83	1700051E09Rik Acdc Acsl4 Bmf Chrdl2 Cidec Cited4 D0H4S114 Dsip1 Ehf Elf5 Eln Etv1 Eya2 Foxi1 Gata3 Gtf2i Hdgfrp2 Hey1 Hlf Igfbp5 Irx1 Irx2 Irx3 Irx5 Kcnn4 Lama1 Lmo4 Mxd4 Nfib Nfix Pik3r1 Ptx3 Rab3d Rnf128 Rorc Satb1 Sec14l2 Sox5 Spdef Srebf1 Tcfap2c Tcfcp2l1 Tcfcp2l2 Tgfb3 Tle2 Tnfsf13 Tnnc2 Tnni2 Tnnt3 Tnxb Trp63 Wisp2 Xbp1
88	GO:0046916 [8]: transition metal ion homeostasis	3	3	235	25	12366	-1.15	0.0	4.18	2.17	Ltf Mfi2 Trf
89	GO:0007519 [6]: myogenesis	3	3	235	25	12366	-1.15	0.0	4.18	2.17	Boc Eln Snta1
90	GO:0006814 [8]: sodium ion transport	5	5	233	75	12316	-1.16	0.0	4.05	2.17	Scnn1b Slc38a3 Slc5a1 Slc5a8 Slc5a9
91	GO:0000004 [2]: biological_process unknown	11	11	227	1000	11391	-1.17	0.0	0.01	0.0	Abpb Bspry Cmya5 D8Ertd325e Mfap5 Pxmp4 Rbbp6 Rgpr Sdf2l1 Smoc1 Smoc2
92	GO:0006637 [7]: acyl-CoA metabolism	2	2	236	8	12383	-1.17	0.0	4.24	2.17	Cte1 Ehhadh
93	GO:0050791 [3]: regulation of physiological process	49	49	189	2011	10380	-1.19	0.0	3.07	1.79	1700051E09Rik Acdc Acsl4 Bmf Cidec Cited4 Dsip1 Ehf Elf5 Eln Etv1 Eya2 Foxi1 Gata3 Gtf2i Hdgfrp2 Hey1 Hlf Irx1 Irx2 Irx3 Irx5 Kcnn4 Lama1 Lmo4 Mxd4 Nfib Nfix Pik3r1 Ptx3 Rab3d Rnf128 Rorc Satb1 Sec14l2 Sox5 Spdef Srebf1 Tcfap2c Tcfcp2l1 Tcfcp2l2 Tgfb3 Tle2 Tnfsf13 Tnnc2 Tnni2 Tnnt3 Trp63 Xbp1
94	GO:0006875 [7]: metal ion homeostasis	4	4	234	49	12342	-1.22	0.0	4.04	2.17	Ltf Mfi2 Nucb2 Trf
95	GO:0005975 [5]: carbohydrate metabolism	11	11	227	286	12105	-1.23	0.0	3.68	2.01	Acdc Chi3l1 Cmas Col11a1 Gpd1 Hk1 Lalba Ldh2 Mdh1 Pck1 Pgk2
96	GO:0016049 [4]: cell growth	4	4	234	50	12341	-1.27	0.0	3.98	2.17	Igfbp5 Tgfb2 Tgfb3 Wisp2
97	GO:0006464 [7]: protein modification	13	13	225	1103	11288	-1.33	0.0	0.02	0.0	Dapk1 Eya2 Fbxo3 Galnt10 Galnt7 Padi2 Pik3r1 Ptk7 Satb1 St6galnac6 Stk39 Tle2 Trim2
98	GO:0015672 [7]: monovalent inorganic cation transport	9	9	229	215	12176	-1.33	0.0	3.64	2.0	Atp6v1b1 Atp6v1c2 Kcnk1 Kcnn4 Scnn1b Slc38a3 Slc5a1 Slc5a8 Slc5a9
99	GO:0007399 [5]: neurogenesis	1	1	237	306	12085	-1.34	0.0	0.0	0.0	Etv1
100	GO:0044242 [6]: cellular lipid catabolism	2	2	236	9	12382	-1.35	0.0	4.05	2.17	Cel Pla2g4a
101	GO:0019725 [4]: cell homeostasis	5	5	233	80	12311	-1.37	0.0	3.81	2.07	Atp6v1b1 Ltf Mfi2 Nucb2 Trf
102	GO:0006730 [5]: one-carbon compound metabolism	3	3	235	28	12363	-1.42	0.0	3.9	2.11	Car3 Car5b Car6
103	GO:0008361 [5]: regulation of cell size	4	4	234	53	12338	-1.44	0.0	3.8	2.07	Igfbp5 Tgfb2 Tgfb3 Wisp2
104	GO:0009743 [5]: response to carbohydrate stimulus	1	1	237	0	12391	-1.49	0.0	3.97	2.17	Acdc
105	GO:0009746 [6]: response to hexose stimulus	1	1	237	0	12391	-1.49	0.0	3.97	2.17	Acdc
106	GO:0009749 [7]: response to glucose stimulus	1	1	237	0	12391	-1.49	0.0	3.97	2.17	Acdc
107	GO:0015817 [8]: L-histidine transport	1	1	237	0	12391	-1.49	0.0	3.97	2.17	Slc38a3
108	GO:0015864 [7]: pyrimidine nucleoside transport	1	1	237	0	12391	-1.49	0.0	3.97	2.17	Slc28a3
109	GO:0042073 [6]: intraflagellar transport	1	1	237	0	12391	-1.49	0.0	3.97	2.17	Klc3
110	GO:0042360 [7]: vitamin E metabolism	1	1	237	0	12391	-1.49	0.0	3.97	2.17	Ttpa
111	GO:0042726 [7]: riboflavin and derivative metabolism	1	1	237	0	12391	-1.49	0.0	3.97	2.17	Rfk
112	GO:0042727 [8]: riboflavin and derivative biosynthesis	1	1	237	0	12391	-1.49	0.0	3.97	2.17	Rfk
113	GO:0045210 [8]: FasL biosynthesis	1	1	237	0	12391	-1.49	0.0	3.97	2.17	Phlda1
114	GO:0045429 [7]: positive regulation of nitric oxide biosynthesis	1	1	237	0	12391	-1.49	0.0	3.97	2.17	Ptx3
115	GO:0045721 [7]: negative regulation of gluconeogenesis	1	1	237	0	12391	-1.49	0.0	3.97	2.17	Acdc
116	GO:0045912 [6]: negative regulation of carbohydrate metabolism	1	1	237	0	12391	-1.49	0.0	3.97	2.17	Acdc
117	GO:0046173 [7]: polyol biosynthesis	1	1	237	0	12391	-1.49	0.0	3.97	2.17	Pck1
118	GO:0046327 [8]: glycerol biosynthesis from pyruvate	1	1	237	0	12391	-1.49	0.0	3.97	2.17	Pck1
119	GO:0046351 [7]: disaccharide biosynthesis	1	1	237	0	12391	-1.49	0.0	3.97	2.17	Lalba
120	GO:0046380 [8]: N-acetylneuraminate biosynthesis	1	1	237	0	12391	-1.49	0.0	3.97	2.17	Cmas
121	GO:0046655 [7]: folic acid metabolism	1	1	237	0	12391	-1.49	0.0	3.97	2.17	Folr1
122	GO:0005988 [8]: lactose metabolism	1	1	237	0	12391	-1.49	0.0	3.97	2.17	Lalba
123	GO:0005989 [8]: lactose biosynthesis	1	1	237	0	12391	-1.49	0.0	3.97	2.17	Lalba
124	GO:0006055 [8]: CMP-N-acetylneuraminate biosynthesis	1	1	237	0	12391	-1.49	0.0	3.97	2.17	Cmas
125	GO:0006111 [7]: regulation of gluconeogenesis	1	1	237	0	12391	-1.49	0.0	3.97	2.17	Acdc
126	GO:0006113 [7]: fermentation	1	1	237	0	12391	-1.49	0.0	3.97	2.17	Pck1
127	GO:0006114 [8]: glycerol biosynthesis	1	1	237	0	12391	-1.49	0.0	3.97	2.17	Pck1
128	GO:0006771 [8]: riboflavin metabolism	1	1	237	0	12391	-1.49	0.0	3.97	2.17	Rfk
129	GO:0007499 [4]: ectoderm and mesoderm interaction	1	1	237	0	12391	-1.49	0.0	3.97	2.17	Trp63
130	GO:0009231 [8]: riboflavin biosynthesis	1	1	237	0	12391	-1.49	0.0	3.97	2.17	Rfk
131	GO:0042592 [3]: homeostasis	6	6	232	115	12276	-1.5	0.0	3.62	2.0	Acdc Atp6v1b1 Ltf Mfi2 Nucb2 Trf
132	GO:0042136 [6]: neurotransmitter biosynthesis	2	2	236	10	12381	-1.51	0.0	3.88	2.11	Slc5a8 Slc5a9
133	GO:0006100 [8]: tricarboxylic acid cycle intermediate metabolism	2	2	236	10	12381	-1.51	0.0	3.88	2.11	Ldh2 Mdh1
134	GO:0006493 [9]: O-linked glycosylation	2	2	236	10	12381	-1.51	0.0	3.88	2.11	Galnt10 Galnt7
135	GO:0050794 [3]: regulation of cellular process	17	17	221	557	11834	-1.55	0.0	3.13	1.82	Acdc Bmf Chrdl2 Cidec D0H4S114 Dsip1 Eln Igfbp5 Lama1 Pik3r1 Ptx3 Rab3d Tgfb3 Tnfsf13 Tnxb Trp63 Wisp2
136	GO:0008652 [7]: amino acid biosynthesis	3	3	235	30	12361	-1.57	0.0	3.74	2.04	Ak3l1 Psat1 Pycr1
137	GO:0009795 [4]: embryonic morphogenesis	5	5	233	85	12306	-1.57	0.0	3.59	2.0	Foxi1 Gjb6 Lmo4 Ptk7 Tgfb3
138	GO:0019538 [5]: protein metabolism	33	33	205	2197	10194	-1.6	0.0	0.05	0.01	1700040I03Rik Acdc Adn Anpep Asrgl1 Capn7 Col11a1 D10Bwg0791e Dapk1 Dnajc12 Dpp4 Eln Eya2 Fbxo3 Galnt10 Galnt7 Klk22 Mmp15 Nap1l3 Padi2 Phlda1 Pik3r1 Pla2g4a Ptk7 Rnf128 Satb1 St14 St6galnac6 Stk39 Tle2 Tmprss4 Trim2 Uqcrc2
139	GO:0009888 [5]: histogenesis	4	4	234	57	12334	-1.65	0.0	3.58	2.0	Col11a1 Krt2-5 Lama1 Trp63
140	GO:0006818 [5]: hydrogen transport	4	4	234	57	12334	-1.65	0.0	3.58	2.0	Atp6v1b1 Atp6v1c2 Sytl1 Tnni2
141	GO:0019751 [6]: polyol metabolism	2	2	236	11	12380	-1.66	0.0	3.73	2.04	Gpd1 Pck1
142	GO:0006071 [7]: glycerol metabolism	2	2	236	11	12380	-1.66	0.0	3.73	2.04	Gpd1 Pck1
143	GO:0006672 [9]: ceramide metabolism	2	2	236	11	12380	-1.66	0.0	3.73	2.04	Cel St6galnac6
144	GO:0044267 [6]: cellular protein metabolism	33	33	205	2176	10215	-1.71	0.0	0.06	0.01	1700040I03Rik Acdc Adn Anpep Asrgl1 Capn7 Col11a1 D10Bwg0791e Dapk1 Dnajc12 Dpp4 Eln Eya2 Fbxo3 Galnt10 Galnt7 Klk22 Mmp15 Nap1l3 Padi2 Phlda1 Pik3r1 Pla2g4a Ptk7 Rnf128 Satb1 St14 St6galnac6 Stk39 Tle2 Tmprss4 Trim2 Uqcrc2
145	GO:0006096 [8]: glycolysis	3	3	235	32	12359	-1.71	0.0	3.58	2.0	Hk1 Ldh2 Pgk2
146	GO:0009987 [2]: cellular process	207	207	31	10332	2059	-1.74	0.0	2.53	1.47	1700040I03Rik 1700051E09Rik 1810010G06Rik 2210008M09Rik 4632408A20Rik Aass Abcb9 Acas2l Acdc Acox2 Acsl4 Acta1 Adn Adrb1 Ak3l1 Anpep Ap1m2 Aqp5 Asrgl1 Atp6v1b1 Atp6v1c2 Blnk Bmf Cai Capn7 Car3 Car5b Car6 Catna1 Cel Chrdl2 Cidec Cited4 Ckm Clca1 Clca2 Cmas Col11a1 Col9a1 Col9a2 Cox8b Cp Cpeb4 Cpsf3 Crabp2 Crb3 Cryl1 Csna Csnb Csng Csprs Cte1 Cyp24a1 Cyp2d10 D0H4S114 D10Bwg0791e Dapk1 Dnajc12 Dpp4 …
147	GO:0006066 [5]: alcohol metabolism	7	7	231	160	12231	-1.77	0.0	3.25	1.9	Acdc Gpd1 Hk1 Ldh2 Pck1 Pgk2 Srebf1
148	GO:0006512 [8]: ubiquitin cycle	2	2	236	355	12036	-1.77	0.0	0.01	0.0	Fbxo3 Trim2
149	GO:0017015 [5]: regulation of transforming growth factor beta receptor signaling pathway	2	2	236	12	12379	-1.8	0.0	3.59	2.0	Chrdl2 D0H4S114
150	GO:0046519 [8]: sphingoid metabolism	2	2	236	12	12379	-1.8	0.0	3.59	2.0	Cel St6galnac6
151	GO:0001839 [6]: neural plate morphogenesis	2	2	236	12	12379	-1.8	0.0	3.59	2.0	Lmo4 Ptk7
152	GO:0001841 [6]: neural tube formation	2	2	236	12	12379	-1.8	0.0	3.59	2.0	Lmo4 Ptk7
153	GO:0001843 [6]: neural tube closure	2	2	236	12	12379	-1.8	0.0	3.59	2.0	Lmo4 Ptk7
154	GO:0009607 [4]: response to biotic stimulus	12	12	226	982	11409	-1.81	0.0	0.03	0.0	Adn Blnk Cd14 Daf1 Pik3r1 Ptx3 Rnf128 Saa1 Saa2 Tacstd1 Tacstd2 Tnfsf13
155	GO:0044265 [6]: cellular macromolecule catabolism	16	16	222	540	11851	-1.85	0.0	2.79	1.62	1700040I03Rik Adn Anpep Asrgl1 Capn7 Dpp4 Hk1 Klk22 Ldh2 Mmp15 Pgk2 Pla2g4a Rnf128 St14 Tmprss4 Uqcrc2
156	GO:0009056 [4]: catabolism	20	20	218	723	11668	-1.86	0.0	2.68	1.54	1700040I03Rik Adn Anpep Asrgl1 Capn7 Cel Dpp4 Hk1 Klk22 Lao1 Ldh2 Lip1 Mmp15 Pgk2 Pla2g4a Rnf128 St14 Tmprss4 Uqcrc2 Wisp2
157	GO:0030198 [4]: extracellular matrix organization and biogenesis	3	3	235	35	12356	-1.91	0.0	3.37	1.93	Col11a1 Tgfb2 Tnxb
158	GO:0043062 [3]: extracellular structure organization and biogenesis	3	3	235	35	12356	-1.91	0.0	3.37	1.93	Col11a1 Tgfb2 Tnxb
159	GO:0006775 [6]: fat-soluble vitamin metabolism	2	2	236	13	12378	-1.92	0.0	3.45	1.93	Cyp24a1 Ttpa
160	GO:0009790 [3]: embryonic development	7	7	231	167	12224	-1.93	0.0	3.06	1.79	Foxi1 Gjb6 Lama1 Lmo4 Ptk7 Tcfap2c Tgfb3
161	GO:0040007 [3]: growth	5	5	233	96	12295	-1.95	0.0	3.17	1.84	Igfbp5 Lama1 Tgfb2 Tgfb3 Wisp2
162	GO:0006793 [5]: phosphorus metabolism	6	6	232	605	11786	-1.95	0.0	0.02	0.0	Dapk1 Eya2 Pik3r1 Ptk7 Stk39 Tle2
163	GO:0006796 [6]: phosphate metabolism	6	6	232	605	11786	-1.95	0.0	0.02	0.0	Dapk1 Eya2 Pik3r1 Ptk7 Stk39 Tle2
164	GO:0016042 [5]: lipid catabolism	4	4	234	65	12326	-2.0	0.0	3.19	1.86	Cel Lip1 Pla2g4a Wisp2
165	GO:0006952 [5]: defense response	11	11	227	897	11494	-2.01	0.0	0.04	0.0	Adn Blnk Cd14 Daf1 Pik3r1 Rnf128 Saa1 Saa2 Tacstd1 Tacstd2 Tnfsf13
166	GO:0044248 [5]: cellular catabolism	18	18	220	648	11743	-2.01	0.0	2.54	1.47	1700040I03Rik Adn Anpep Asrgl1 Capn7 Cel Dpp4 Hk1 Klk22 Lao1 Ldh2 Mmp15 Pgk2 Pla2g4a Rnf128 St14 Tmprss4 Uqcrc2
167	GO:0009890 [6]: negative regulation of biosynthesis	2	2	236	14	12377	-2.03	0.0	3.33	1.93	Acdc Rnf128
168	GO:0001838 [5]: embryonic epithelial tube formation	2	2	236	14	12377	-2.03	0.0	3.33	1.93	Lmo4 Ptk7
169	GO:0009057 [5]: macromolecule catabolism	16	16	222	558	11833	-2.03	0.0	2.57	1.49	1700040I03Rik Adn Anpep Asrgl1 Capn7 Dpp4 Hk1 Klk22 Ldh2 Mmp15 Pgk2 Pla2g4a Rnf128 St14 Tmprss4 Uqcrc2
170	GO:0009101 [7]: glycoprotein biosynthesis	4	4	234	67	12324	-2.07	0.0	3.1	1.82	Galnt10 Galnt7 Phlda1 St6galnac6
171	GO:0019320 [8]: hexose catabolism	3	3	235	39	12352	-2.14	0.0	3.12	1.82	Hk1 Ldh2 Pgk2
172	GO:0046164 [6]: alcohol catabolism	3	3	235	39	12352	-2.14	0.0	3.12	1.82	Hk1 Ldh2 Pgk2
173	GO:0046365 [7]: monosaccharide catabolism	3	3	235	39	12352	-2.14	0.0	3.12	1.82	Hk1 Ldh2 Pgk2
174	GO:0006007 [9]: glucose catabolism	3	3	235	39	12352	-2.14	0.0	3.12	1.82	Hk1 Ldh2 Pgk2
175	GO:0006955 [4]: immune response	8	8	230	704	11687	-2.15	0.0	0.04	0.0	Adn Cd14 Daf1 Pik3r1 Rnf128 Saa1 Saa2 Tnfsf13
176	GO:0015860 [7]: purine nucleoside transport	1	1	237	1	12390	-2.16	0.0	3.29	1.93	Slc28a3
177	GO:0016188 [8]: synaptic vesicle maturation	1	1	237	1	12390	-2.16	0.0	3.29	1.93	Unc13b
178	GO:0043149 [11]: stress fiber formation	1	1	237	1	12390	-2.16	0.0	3.29	1.93	Eln
179	GO:0043255 [6]: regulation of carbohydrate biosynthesis	1	1	237	1	12390	-2.16	0.0	3.29	1.93	Acdc
180	GO:0045785 [5]: positive regulation of cell adhesion	1	1	237	1	12390	-2.16	0.0	3.29	1.93	Tnxb
181	GO:0045834 [6]: positive regulation of lipid metabolism	1	1	237	1	12390	-2.16	0.0	3.29	1.93	Acdc
182	GO:0045923 [7]: positive regulation of fatty acid metabolism	1	1	237	1	12390	-2.16	0.0	3.29	1.93	Acdc
183	GO:0046326 [7]: positive regulation of glucose import	1	1	237	1	12390	-2.16	0.0	3.29	1.93	Acdc
184	GO:0046381 [7]: CMP-N-acetylneuraminate metabolism	1	1	237	1	12390	-2.16	0.0	3.29	1.93	Cmas
185	GO:0048290 [9]: isotype switching to IgA isotypes	1	1	237	1	12390	-2.16	0.0	3.29	1.93	Tnfsf13
186	GO:0048296 [9]: regulation of isotype switching to IgA isotypes	1	1	237	1	12390	-2.16	0.0	3.29	1.93	Tnfsf13
187	GO:0048298 [10]: positive regulation of isotype switching to IgA isotypes	1	1	237	1	12390	-2.16	0.0	3.29	1.93	Tnfsf13
188	GO:0050714 [6]: positive regulation of protein secretion	1	1	237	1	12390	-2.16	0.0	3.29	1.93	Kcnn4
189	GO:0001573 [9]: ganglioside metabolism	1	1	237	1	12390	-2.16	0.0	3.29	1.93	St6galnac6
190	GO:0001574 [10]: ganglioside biosynthesis	1	1	237	1	12390	-2.16	0.0	3.29	1.93	St6galnac6
191	GO:0001676 [7]: long-chain fatty acid metabolism	1	1	237	1	12390	-2.16	0.0	3.29	1.93	Cte1
192	GO:0001736 [6]: establishment of planar polarity	1	1	237	1	12390	-2.16	0.0	3.29	1.93	Trp63
193	GO:0005984 [7]: disaccharide metabolism	1	1	237	1	12390	-2.16	0.0	3.29	1.93	Lalba
194	GO:0006109 [5]: regulation of carbohydrate metabolism	1	1	237	1	12390	-2.16	0.0	3.29	1.93	Acdc
195	GO:0006368 [9]: RNA elongation from Pol II promoter	1	1	237	1	12390	-2.16	0.0	3.29	1.93	Ell2
196	GO:0006603 [8]: phosphocreatine metabolism	1	1	237	1	12390	-2.16	0.0	3.29	1.93	Ckm
197	GO:0006620 [7]: posttranslational protein-membrane targeting	1	1	237	1	12390	-2.16	0.0	3.29	1.93	Folr1
198	GO:0006868 [8]: L-glutamine transport	1	1	237	1	12390	-2.16	0.0	3.29	1.93	Slc38a3
199	GO:0007164 [7]: establishment of tissue polarity	1	1	237	1	12390	-2.16	0.0	3.29	1.93	Trp63
200	GO:0007638 [3]: mechanosensory behavior	1	1	237	1	12390	-2.16	0.0	3.29	1.93	Etv1
201	GO:0008228 [8]: opsonization	1	1	237	1	12390	-2.16	0.0	3.29	1.93	Ptx3
202	GO:0008653 [6]: lipopolysaccharide metabolism	1	1	237	1	12390	-2.16	0.0	3.29	1.93	Cmas
203	GO:0009103 [7]: lipopolysaccharide biosynthesis	1	1	237	1	12390	-2.16	0.0	3.29	1.93	Cmas
204	GO:0019222 [4]: regulation of metabolism	38	38	200	1657	10734	-2.17	0.0	1.94	1.12	1700051E09Rik Acdc Acsl4 Cited4 Dsip1 Ehf Elf5 Eln Etv1 Eya2 Foxi1 Gata3 Gtf2i Hdgfrp2 Hey1 Hlf Irx1 Irx2 Irx3 Irx5 Lmo4 Mxd4 Nfib Nfix Ptx3 Rnf128 Rorc Satb1 Sec14l2 Sox5 Spdef Srebf1 Tcfap2c Tcfcp2l1 Tcfcp2l2 Tle2 Trp63 Xbp1
205	GO:0009058 [4]: biosynthesis	21	21	217	825	11566	-2.26	0.0	2.13	1.22	Acdc Ak3l1 Atp6v1b1 Cmas Galnt10 Galnt7 Ggt1 Gpd1 Lalba Pck1 Phlda1 Psat1 Ptx3 Pycr1 Rfk Rnf128 Scd1 Slc5a8 Slc5a9 St6galnac6 Thedc1
206	GO:0016310 [7]: phosphorylation	5	5	233	505	11886	-2.32	0.0	0.03	0.0	Dapk1 Pik3r1 Ptk7 Stk39 Tle2
207	GO:0016331 [5]: morphogenesis of embryonic epithelium	2	2	236	17	12374	-2.33	0.0	3.02	1.75	Lmo4 Ptk7
208	GO:0051244 [4]: regulation of cellular physiological process	12	12	226	406	11985	-2.34	0.0	2.33	1.32	Acdc Bmf Cidec Dsip1 Eln Lama1 Pik3r1 Ptx3 Rab3d Tgfb3 Tnfsf13 Trp63
209	GO:0015674 [7]: di-, tri-valent inorganic cation transport	5	5	233	110	12281	-2.36	0.0	2.71	1.56	Cp Ltf Mfi2 Slc31a2 Trf
210	GO:0044249 [5]: cellular biosynthesis	20	20	218	790	11601	-2.36	0.0	2.04	1.16	Acdc Ak3l1 Atp6v1b1 Cmas Galnt10 Galnt7 Ggt1 Gpd1 Lalba Pck1 Phlda1 Psat1 Pycr1 Rfk Rnf128 Scd1 Slc5a8 Slc5a9 St6galnac6 Thedc1
211	GO:0007582 [2]: physiological process	199	199	39	10076	2315	-2.39	0.0	1.57	0.93	1700040I03Rik 1700051E09Rik 1810010G06Rik 2210008M09Rik 4632408A20Rik Aass Abcb9 Abhd5 Acas2l Acdc Acox2 Acsl4 Acta1 Actn3 Adn Ak3l1 Aldh2 Anpep Ap1m2 Aqp5 Asrgl1 Atp6v1b1 Atp6v1c2 Blnk Bmf Cai Capn7 Car3 Car5b Car6 Cd14 Cel Chi3l1 Cidec Cited4 Ckm Clca1 Clca2 Cmas Col11a1 Col9a1 Col9a2 Cox8b Cp Cpeb4 Cpsf3 Crabp2 Crb3 Cryl1 Csna Csnb Csng Cte1 Cyp24a1 Cyp2d10 D10Bwg0791e Daf1 Dapk1 Dnajc12 Dpp4 …
212	GO:0008283 [4]: cell proliferation	9	9	229	729	11662	-2.39	0.0	0.06	0.01	G0s2 Lig3 Nfib Nfix Plagl1 Rrm2 Tgfb2 Tgfb3 Tnfsf13
213	GO:0044238 [4]: primary metabolism	99	99	139	4957	7434	-2.4	0.0	1.1	0.67	1700040I03Rik 1700051E09Rik 2210008M09Rik 4632408A20Rik Abhd5 Acdc Acox2 Acsl4 Adn Ak3l1 Anpep Asrgl1 Atp6v1b1 Capn7 Cel Chi3l1 Cited4 Ckm Cmas Col11a1 Cpeb4 Cpsf3 Cryl1 Cte1 D10Bwg0791e Dapk1 Dnajc12 Dpp4 Dsip1 Ehf Ehhadh Elf5 Ell2 Eln Etv1 Eya2 Fbxo3 Foxi1 Galnt10 Galnt7 Gata3 Gpd1 Gtf2i Hadhsc Hdgfrp2 Hey1 Hk1 Hlf Irx1 Irx2 Irx3 Irx5 Klk22 Lalba Lao1 Ldh2 Lig3 Lip1 Lmo4 Mdh1 Mmp15 Mxd4 Nap1l3 …
214	GO:0043170 [4]: macromolecule metabolism	42	42	196	2454	9937	-2.42	0.0	0.2	0.08	1700040I03Rik Acdc Adn Anpep Asrgl1 Capn7 Chi3l1 Cmas Col11a1 D10Bwg0791e Dapk1 Dnajc12 Dpp4 Eln Eya2 Fbxo3 Galnt10 Galnt7 Gpd1 Hk1 Klk22 Lalba Ldh2 Mdh1 Mmp15 Nap1l3 Padi2 Pck1 Pgk2 Phlda1 Pik3r1 Pla2g4a Ptk7 Rnf128 Satb1 St14 St6galnac6 Stk39 Tle2 Tmprss4 Trim2 Uqcrc2
215	GO:0042221 [6]: response to chemical substance	1	1	237	235	12156	-2.46	0.0	0.01	0.0	S100a8
216	GO:0006118 [6]: electron transport	9	9	229	283	12108	-2.49	0.0	2.29	1.31	Aass Acox2 Cai Cox8b Cyp24a1 Cyp2d10 Lao1 Nqo1 Uqcrc2
217	GO:0006790 [5]: sulfur metabolism	3	3	235	46	12345	-2.49	0.0	2.74	1.58	Ggt1 Gstt3 Mgst1
218	GO:0009309 [6]: amine biosynthesis	3	3	235	46	12345	-2.49	0.0	2.74	1.58	Ak3l1 Psat1 Pycr1
219	GO:0042133 [5]: neurotransmitter metabolism	2	2	236	19	12372	-2.5	0.0	2.83	1.65	Slc5a8 Slc5a9
220	GO:0042471 [5]: ear morphogenesis	2	2	236	19	12372	-2.5	0.0	2.83	1.65	Foxi1 Gjb6
221	GO:0016070 [5]: RNA metabolism	3	3	235	365	12026	-2.5	0.0	0.03	0.0	2210008M09Rik Cpeb4 Cpsf3
222	GO:0016052 [6]: carbohydrate catabolism	3	3	235	47	12344	-2.53	0.0	2.69	1.54	Hk1 Ldh2 Pgk2
223	GO:0044275 [7]: cellular carbohydrate catabolism	3	3	235	47	12344	-2.53	0.0	2.69	1.54	Hk1 Ldh2 Pgk2
224	GO:0015802 [7]: basic amino acid transport	1	1	237	2	12389	-2.56	0.0	2.89	1.7	Slc38a3
225	GO:0019432 [8]: triacylglycerol biosynthesis	1	1	237	2	12389	-2.56	0.0	2.89	1.7	Pck1
226	GO:0042359 [7]: vitamin D metabolism	1	1	237	2	12389	-2.56	0.0	2.89	1.7	Cyp24a1
227	GO:0043123 [6]: positive regulation of I-kappaB kinase/NF-kappaB cascade	1	1	237	2	12389	-2.56	0.0	2.89	1.7	Acdc
228	GO:0045216 [6]: intercellular junction assembly and/or maintenance	1	1	237	2	12389	-2.56	0.0	2.89	1.7	Crb3
229	GO:0045428 [6]: regulation of nitric oxide biosynthesis	1	1	237	2	12389	-2.56	0.0	2.89	1.7	Ptx3
230	GO:0046349 [7]: amino sugar biosynthesis	1	1	237	2	12389	-2.56	0.0	2.89	1.7	Cmas
231	GO:0046514 [10]: ceramide catabolism	1	1	237	2	12389	-2.56	0.0	2.89	1.7	Cel
232	GO:0046521 [9]: sphingoid catabolism	1	1	237	2	12389	-2.56	0.0	2.89	1.7	Cel
233	GO:0051047 [5]: positive regulation of secretion	1	1	237	2	12389	-2.56	0.0	2.89	1.7	Kcnn4
234	GO:0001878 [7]: response to yeast	1	1	237	2	12389	-2.56	0.0	2.89	1.7	Ptx3
235	GO:0006687 [8]: glycosphingolipid metabolism	1	1	237	2	12389	-2.56	0.0	2.89	1.7	St6galnac6
236	GO:0006688 [9]: glycosphingolipid biosynthesis	1	1	237	2	12389	-2.56	0.0	2.89	1.7	St6galnac6
237	GO:0009186 [8]: deoxyribonucleoside diphosphate metabolism	1	1	237	2	12389	-2.56	0.0	2.89	1.7	Rrm2
238	GO:0051049 [5]: regulation of transport	3	3	235	48	12343	-2.57	0.0	2.64	1.52	Acdc Ptx3 Rab3d
239	GO:0044260 [5]: cellular macromolecule metabolism	41	41	197	2338	10053	-2.57	0.0	0.27	0.14	1700040I03Rik Acdc Adn Anpep Asrgl1 Capn7 Cmas Col11a1 D10Bwg0791e Dapk1 Dnajc12 Dpp4 Eln Eya2 Fbxo3 Galnt10 Galnt7 Gpd1 Hk1 Klk22 Lalba Ldh2 Mdh1 Mmp15 Nap1l3 Padi2 Pck1 Pgk2 Phlda1 Pik3r1 Pla2g4a Ptk7 Rnf128 Satb1 St14 St6galnac6 Stk39 Tle2 Tmprss4 Trim2 Uqcrc2
240	GO:0007515 [5]: lymph gland development	2	2	236	20	12371	-2.58	0.0	2.75	1.58	Id2 Rorc
241	GO:0008610 [6]: lipid biosynthesis	6	6	232	161	12230	-2.6	0.0	2.34	1.33	Cmas Pck1 Scd1 St6galnac6 Stard5 Thedc1
242	GO:0006350 [6]: transcription	34	34	204	1577	10814	-2.61	0.0	1.33	0.8	1700051E09Rik Cited4 Dsip1 Ehf Elf5 Ell2 Etv1 Eya2 Foxi1 Gata3 Gtf2i Hdgfrp2 Hey1 Hlf Irx1 Irx2 Irx3 Irx5 Lmo4 Mxd4 Nfib Nfix Rorc Satb1 Sec14l2 Sox5 Spdef Srebf1 Tcfap2c Tcfcp2l1 Tcfcp2l2 Tle2 Trp63 Xbp1
243	GO:0044257 [7]: cellular protein catabolism	13	13	225	483	11908	-2.62	0.0	1.93	1.12	1700040I03Rik Adn Anpep Asrgl1 Capn7 Dpp4 Klk22 Mmp15 Pla2g4a Rnf128 St14 Tmprss4 Uqcrc2
244	GO:0006508 [8]: proteolysis and peptidolysis	13	13	225	483	11908	-2.62	0.0	1.93	1.12	1700040I03Rik Adn Anpep Asrgl1 Capn7 Dpp4 Klk22 Mmp15 Pla2g4a Rnf128 St14 Tmprss4 Uqcrc2
245	GO:0045449 [6]: regulation of transcription	33	33	205	1522	10869	-2.62	0.0	1.36	0.8	1700051E09Rik Cited4 Dsip1 Ehf Elf5 Etv1 Eya2 Foxi1 Gata3 Gtf2i Hdgfrp2 Hey1 Hlf Irx1 Irx2 Irx3 Irx5 Lmo4 Mxd4 Nfib Nfix Rorc Satb1 Sec14l2 Sox5 Spdef Srebf1 Tcfap2c Tcfcp2l1 Tcfcp2l2 Tle2 Trp63 Xbp1
246	GO:0019219 [5]: regulation of nucleobase, nucleoside, nucleotide and nucleic acid metabolism	33	33	205	1529	10862	-2.63	0.0	1.32	0.8	1700051E09Rik Cited4 Dsip1 Ehf Elf5 Etv1 Eya2 Foxi1 Gata3 Gtf2i Hdgfrp2 Hey1 Hlf Irx1 Irx2 Irx3 Irx5 Lmo4 Mxd4 Nfib Nfix Rorc Satb1 Sec14l2 Sox5 Spdef Srebf1 Tcfap2c Tcfcp2l1 Tcfcp2l2 Tle2 Trp63 Xbp1
247	GO:0006412 [6]: protein biosynthesis	5	5	233	471	11920	-2.64	0.0	0.05	0.01	Galnt10 Galnt7 Phlda1 Rnf128 St6galnac6
248	GO:0006887 [6]: exocytosis	3	3	235	50	12341	-2.65	0.0	2.55	1.47	Rab3d Sytl4 Unc13b
249	GO:0006953 [5]: acute-phase response	2	2	236	21	12370	-2.65	0.0	2.67	1.54	Saa1 Saa2
250	GO:0006139 [5]: nucleobase, nucleoside, nucleotide and nucleic acid metabolism	43	43	195	2384	10007	-2.66	0.0	0.36	0.21	1700051E09Rik 2210008M09Rik Atp6v1b1 Cited4 Cmas Cpeb4 Cpsf3 D10Bwg0791e Dsip1 Ehf Elf5 Ell2 Etv1 Eya2 Foxi1 Gata3 Gtf2i Hdgfrp2 Hey1 Hlf Irx1 Irx2 Irx3 Irx5 Lig3 Lmo4 Mxd4 Nap1l3 Nfib Nfix Rorc Rrm2 Satb1 Sec14l2 Sox5 Spdef Srebf1 Tcfap2c Tcfcp2l1 Tcfcp2l2 Tle2 Trp63 Xbp1
251	GO:0007010 [6]: cytoskeleton organization and biogenesis	10	10	228	345	12046	-2.67	0.0	2.01	1.14	Acta1 Crb3 Eln Krt1-19 Krt2-5 Mtap7 Myl1 Mylpf Ptk7 Trp63
252	GO:0006468 [8]: protein amino acid phosphorylation	5	5	233	459	11932	-2.74	0.0	0.06	0.01	Dapk1 Pik3r1 Ptk7 Stk39 Tle2
253	GO:0030163 [6]: protein catabolism	13	13	225	501	11890	-2.74	0.0	1.75	1.02	1700040I03Rik Adn Anpep Asrgl1 Capn7 Dpp4 Klk22 Mmp15 Pla2g4a Rnf128 St14 Tmprss4 Uqcrc2
254	GO:0006351 [7]: transcription, DNA-dependent	32	32	206	1523	10868	-2.75	0.0	1.13	0.68	1700051E09Rik Dsip1 Ehf Elf5 Ell2 Etv1 Eya2 Foxi1 Gata3 Gtf2i Hdgfrp2 Hey1 Hlf Irx1 Irx2 Irx3 Irx5 Lmo4 Mxd4 Nfib Nfix Rorc Satb1 Sec14l2 Sox5 Spdef Srebf1 Tcfap2c Tcfcp2l1 Tle2 Trp63 Xbp1
255	GO:0043285 [5]: biopolymer catabolism	13	13	225	504	11887	-2.76	0.0	1.72	0.99	1700040I03Rik Adn Anpep Asrgl1 Capn7 Dpp4 Klk22 Mmp15 Pla2g4a Rnf128 St14 Tmprss4 Uqcrc2
256	GO:0009613 [5]: response to pest, pathogen or parasite	6	6	232	510	11881	-2.77	0.0	0.07	0.02	Adn Cd14 Daf1 Saa1 Saa2 Tnfsf13
257	GO:0030155 [4]: regulation of cell adhesion	2	2	236	23	12368	-2.78	0.0	2.53	1.47	Lama1 Tnxb
258	GO:0051050 [6]: positive regulation of transport	2	2	236	23	12368	-2.78	0.0	2.53	1.47	Acdc Ptx3
259	GO:0006260 [6]: DNA replication	4	4	234	90	12301	-2.79	0.0	2.29	1.31	Lig3 Nfib Nfix Rrm2
260	GO:0006355 [7]: regulation of transcription, DNA-dependent	31	31	207	1497	10894	-2.8	0.0	1.03	0.61	1700051E09Rik Dsip1 Ehf Elf5 Etv1 Eya2 Foxi1 Gata3 Gtf2i Hdgfrp2 Hey1 Hlf Irx1 Irx2 Irx3 Irx5 Lmo4 Mxd4 Nfib Nfix Rorc Satb1 Sec14l2 Sox5 Spdef Srebf1 Tcfap2c Tcfcp2l1 Tle2 Trp63 Xbp1
261	GO:0015858 [6]: nucleoside transport	1	1	237	3	12388	-2.82	0.0	2.61	1.52	Slc28a3
262	GO:0030833 [7]: regulation of actin filament polymerization	1	1	237	3	12388	-2.82	0.0	2.61	1.52	Eln
263	GO:0048488 [7]: synaptic vesicle endocytosis	1	1	237	3	12388	-2.82	0.0	2.61	1.52	Unc13b
264	GO:0006108 [7]: malate metabolism	1	1	237	3	12388	-2.82	0.0	2.61	1.52	Mdh1
265	GO:0006516 [8]: glycoprotein catabolism	1	1	237	3	12388	-2.82	0.0	2.61	1.52	Asrgl1
266	GO:0006561 [9]: proline biosynthesis	1	1	237	3	12388	-2.82	0.0	2.61	1.52	Pycr1
267	GO:0006599 [7]: phosphagen metabolism	1	1	237	3	12388	-2.82	0.0	2.61	1.52	Ckm
268	GO:0007216 [7]: metabotropic glutamate receptor signaling pathway	1	1	237	3	12388	-2.82	0.0	2.61	1.52	Homer2
269	GO:0009395 [8]: phospholipid catabolism	1	1	237	3	12388	-2.82	0.0	2.61	1.52	Pla2g4a
270	GO:0006665 [7]: sphingolipid metabolism	2	2	236	24	12367	-2.84	0.0	2.46	1.4	Cel St6galnac6
271	GO:0030154 [3]: cell differentiation	9	9	229	321	12070	-2.89	0.0	1.76	1.02	Chrdl2 Crb3 F11r Gata3 Hey1 Pik3r1 Ptk7 Rorc Trp63
272	GO:0043207 [5]: response to external biotic stimulus	7	7	231	545	11846	-2.91	0.0	0.1	0.03	Adn Cd14 Daf1 Ptx3 Saa1 Saa2 Tnfsf13
273	GO:0045045 [5]: secretory pathway	4	4	234	97	12294	-2.95	0.0	2.09	1.2	Folr1 Rab3d Sytl4 Unc13b
274	GO:0035295 [3]: tube development	3	3	235	59	12332	-2.96	0.0	2.19	1.28	Lmo4 Nfib Ptk7
275	GO:0043283 [4]: biopolymer metabolism	24	24	214	1301	11090	-2.99	0.0	0.49	0.3	1700040I03Rik 2210008M09Rik Adn Anpep Asrgl1 Capn7 Cmas Cpeb4 Cpsf3 D10Bwg0791e Dpp4 Klk22 Lig3 Mmp15 Nap1l3 Nfib Nfix Pla2g4a Rnf128 Rrm2 Satb1 St14 Tmprss4 Uqcrc2
276	GO:0006767 [6]: water-soluble vitamin metabolism	2	2	236	27	12364	-3.01	0.0	2.27	1.31	Folr1 Rfk
277	GO:0030149 [8]: sphingolipid catabolism	1	1	237	4	12387	-3.02	0.0	2.4	1.39	Cel
278	GO:0042036 [8]: negative regulation of cytokine biosynthesis	1	1	237	4	12387	-3.02	0.0	2.4	1.39	Rnf128
279	GO:0046460 [7]: neutral lipid biosynthesis	1	1	237	4	12387	-3.02	0.0	2.4	1.39	Pck1
280	GO:0046463 [7]: acylglycerol biosynthesis	1	1	237	4	12387	-3.02	0.0	2.4	1.39	Pck1
281	GO:0001818 [7]: negative regulation of cytokine production	1	1	237	4	12387	-3.02	0.0	2.4	1.39	Rnf128
282	GO:0002011 [5]: morphogenesis of an epithelial sheet	1	1	237	4	12387	-3.02	0.0	2.4	1.39	Lama1
283	GO:0006054 [7]: N-acetylneuraminate metabolism	1	1	237	4	12387	-3.02	0.0	2.4	1.39	Cmas
284	GO:0006090 [7]: pyruvate metabolism	1	1	237	4	12387	-3.02	0.0	2.4	1.39	Pck1
285	GO:0006542 [9]: glutamine biosynthesis	1	1	237	4	12387	-3.02	0.0	2.4	1.39	Pycr1
286	GO:0007566 [3]: embryo implantation	1	1	237	4	12387	-3.02	0.0	2.4	1.39	Ttpa
287	GO:0009628 [5]: response to abiotic stimulus	4	4	234	368	12023	-3.05	0.0	0.08	0.02	Atp6v1b1 Gjb6 Prom1 S100a8
288	GO:0016043 [4]: cell organization and biogenesis	18	18	220	865	11526	-3.07	0.0	0.92	0.54	Acta1 Crb3 D10Bwg0791e Eln Igfbp5 Klc3 Krt1-19 Krt2-5 Mtap7 Myl1 Mylpf Nap1l3 Ptk7 Satb1 Tgfb2 Tgfb3 Trp63 Wisp2
289	GO:0006486 [8]: protein amino acid glycosylation	3	3	235	63	12328	-3.08	0.0	2.06	1.18	Galnt10 Galnt7 St6galnac6
290	GO:0006396 [6]: RNA processing	3	3	235	308	12083	-3.1	0.0	0.07	0.01	2210008M09Rik Cpeb4 Cpsf3
291	GO:0006915 [6]: apoptosis	9	9	229	353	12038	-3.13	0.0	1.41	0.82	Bmf Cidec Clca2 Dapk1 Dsip1 Eya2 Pik3r1 Plagl1 Trp63
292	GO:0040008 [4]: regulation of growth	3	3	235	66	12325	-3.16	0.0	1.96	1.13	Igfbp5 Lama1 Wisp2
293	GO:0007049 [5]: cell cycle	8	8	230	550	11841	-3.16	0.0	0.18	0.07	G0s2 Lig3 Nfib Nfix Plagl1 Rrm2 Tgfb2 Tgfb3
294	GO:0006457 [7]: protein folding	1	1	237	187	12204	-3.16	0.0	0.03	0.0	Dnajc12
295	GO:0012501 [5]: programmed cell death	9	9	229	359	12032	-3.17	0.0	1.35	0.8	Bmf Cidec Clca2 Dapk1 Dsip1 Eya2 Pik3r1 Plagl1 Trp63
296	GO:0015031 [5]: protein transport	11	11	227	475	11916	-3.18	0.0	1.17	0.69	4632408A20Rik Ap1m2 Folr1 Nbea Rab3d Rab40b Rsb30 Slc28a3 Sytl1 Sytl4 Tmed9
297	GO:0007267 [4]: cell-cell signaling	6	6	232	204	12187	-3.19	0.0	1.58	0.93	Gjb2 Gjb6 Slc5a8 Slc5a9 Unc13b Wnt5b
298	GO:0016202 [7]: regulation of myogenesis	1	1	237	5	12386	-3.19	0.0	2.23	1.31	Boc
299	GO:0016571 [10]: histone methylation	1	1	237	5	12386	-3.19	0.0	2.23	1.31	Satb1
300	GO:0043064 [6]: flagellum organization and biogenesis	1	1	237	5	12386	-3.19	0.0	2.23	1.31	Klc3
301	GO:0043122 [5]: regulation of I-kappaB kinase/NF-kappaB cascade	1	1	237	5	12386	-3.19	0.0	2.23	1.31	Acdc
302	GO:0045017 [7]: glycerolipid biosynthesis	1	1	237	5	12386	-3.19	0.0	2.23	1.31	Pck1
303	GO:0045191 [8]: regulation of isotype switching	1	1	237	5	12386	-3.19	0.0	2.23	1.31	Tnfsf13
304	GO:0045830 [9]: positive regulation of isotype switching	1	1	237	5	12386	-3.19	0.0	2.23	1.31	Tnfsf13
305	GO:0045995 [4]: regulation of embryonic development	1	1	237	5	12386	-3.19	0.0	2.23	1.31	Lama1
306	GO:0046323 [9]: glucose import	1	1	237	5	12386	-3.19	0.0	2.23	1.31	Acdc
307	GO:0046324 [6]: regulation of glucose import	1	1	237	5	12386	-3.19	0.0	2.23	1.31	Acdc
308	GO:0046504 [6]: glycerol ether biosynthesis	1	1	237	5	12386	-3.19	0.0	2.23	1.31	Pck1
309	GO:0006072 [8]: glycerol-3-phosphate metabolism	1	1	237	5	12386	-3.19	0.0	2.23	1.31	Gpd1
310	GO:0006085 [8]: acetyl-CoA biosynthesis	1	1	237	5	12386	-3.19	0.0	2.23	1.31	Acas2l
311	GO:0006378 [8]: mRNA polyadenylylation	1	1	237	5	12386	-3.19	0.0	2.23	1.31	Cpsf3
312	GO:0006564 [9]: L-serine biosynthesis	1	1	237	5	12386	-3.19	0.0	2.23	1.31	Psat1
313	GO:0006750 [7]: glutathione biosynthesis	1	1	237	5	12386	-3.19	0.0	2.23	1.31	Ggt1
314	GO:0007528 [7]: neuromuscular junction development	1	1	237	5	12386	-3.19	0.0	2.23	1.31	Snta1
315	GO:0009247 [8]: glycolipid biosynthesis	1	1	237	5	12386	-3.19	0.0	2.23	1.31	St6galnac6
316	GO:0045184 [5]: establishment of protein localization	11	11	227	479	11912	-3.2	0.0	1.14	0.69	4632408A20Rik Ap1m2 Folr1 Nbea Rab3d Rab40b Rsb30 Slc28a3 Sytl1 Sytl4 Tmed9
317	GO:0035239 [4]: tube morphogenesis	2	2	236	32	12359	-3.23	0.0	2.01	1.14	Lmo4 Ptk7
318	GO:0006996 [5]: organelle organization and biogenesis	13	13	225	734	11657	-3.24	0.0	0.42	0.26	Acta1 Crb3 D10Bwg0791e Eln Krt1-19 Krt2-5 Mtap7 Myl1 Mylpf Nap1l3 Ptk7 Satb1 Trp63
319	GO:0008104 [4]: protein localization	11	11	227	498	11893	-3.27	0.0	1.01	0.61	4632408A20Rik Ap1m2 Folr1 Nbea Rab3d Rab40b Rsb30 Slc28a3 Sytl1 Sytl4 Tmed9
320	GO:0000067 [6]: DNA replication and chromosome cycle	4	4	234	115	12276	-3.27	0.0	1.68	0.98	Lig3 Nfib Nfix Rrm2
321	GO:0007242 [5]: intracellular signaling cascade	12	12	226	659	11732	-3.31	0.0	0.48	0.3	Acdc Blnk Ldb3 Pik3r1 Rab3d Rab40b Rac3 Rasal1 Rhpn2 Rsb30 Sh3bp5 Unc13b
322	GO:0008219 [4]: cell death	9	9	229	389	12002	-3.32	0.0	1.09	0.66	Bmf Cidec Clca2 Dapk1 Dsip1 Eya2 Pik3r1 Plagl1 Trp63
323	GO:0045190 [8]: isotype switching	1	1	237	6	12385	-3.32	0.0	2.08	1.2	Tnfsf13
324	GO:0006354 [8]: RNA elongation	1	1	237	6	12385	-3.32	0.0	2.08	1.2	Ell2
325	GO:0006560 [8]: proline metabolism	1	1	237	6	12385	-3.32	0.0	2.08	1.2	Pycr1
326	GO:0006641 [7]: triacylglycerol metabolism	1	1	237	6	12385	-3.32	0.0	2.08	1.2	Pck1
327	GO:0006664 [7]: glycolipid metabolism	1	1	237	6	12385	-3.32	0.0	2.08	1.2	St6galnac6
328	GO:0006760 [6]: folic acid and derivative metabolism	1	1	237	6	12385	-3.32	0.0	2.08	1.2	Folr1
329	GO:0016265 [3]: death	9	9	229	396	11995	-3.34	0.0	1.04	0.62	Bmf Cidec Clca2 Dapk1 Dsip1 Eya2 Pik3r1 Plagl1 Trp63
330	GO:0006886 [6]: intracellular protein transport	8	8	230	336	12055	-3.35	0.0	1.13	0.68	4632408A20Rik Ap1m2 Folr1 Nbea Slc28a3 Sytl1 Sytl4 Tmed9
331	GO:0043119 [4]: positive regulation of physiological process	7	7	231	282	12109	-3.37	0.0	1.19	0.71	Acdc Cidec Cited4 Kcnn4 Ptx3 Tnfsf13 Trp63
332	GO:0051242 [5]: positive regulation of cellular physiological process	5	5	233	173	12218	-3.38	0.0	1.4	0.82	Acdc Cidec Ptx3 Tnfsf13 Trp63
333	GO:0006643 [6]: membrane lipid metabolism	3	3	235	77	12314	-3.4	0.0	1.65	0.97	Cel Pla2g4a St6galnac6
334	GO:0006519 [5]: amino acid and derivative metabolism	5	5	233	176	12215	-3.41	0.0	1.36	0.8	Ak3l1 Ckm Lao1 Psat1 Pycr1
335	GO:0009059 [5]: macromolecule biosynthesis	10	10	228	519	11872	-3.41	0.0	0.61	0.37	Acdc Cmas Galnt10 Galnt7 Gpd1 Lalba Pck1 Phlda1 Rnf128 St6galnac6
336	GO:0000074 [6]: regulation of cell cycle	3	3	235	272	12119	-3.42	0.0	0.11	0.04	Plagl1 Tgfb2 Tgfb3
337	GO:0009620 [6]: response to fungi	1	1	237	7	12384	-3.43	0.0	1.96	1.13	Ptx3
338	GO:0015807 [7]: L-amino acid transport	1	1	237	7	12384	-3.43	0.0	1.96	1.13	Slc38a3
339	GO:0030041 [7]: actin filament polymerization	1	1	237	7	12384	-3.43	0.0	1.96	1.13	Eln
340	GO:0030148 [8]: sphingolipid biosynthesis	1	1	237	7	12384	-3.43	0.0	1.96	1.13	St6galnac6
341	GO:0030510 [6]: regulation of BMP signaling pathway	1	1	237	7	12384	-3.43	0.0	1.96	1.13	Chrdl2
342	GO:0030514 [7]: negative regulation of BMP signaling pathway	1	1	237	7	12384	-3.43	0.0	1.96	1.13	Chrdl2
343	GO:0050708 [5]: regulation of protein secretion	1	1	237	7	12384	-3.43	0.0	1.96	1.13	Kcnn4
344	GO:0006563 [8]: L-serine metabolism	1	1	237	7	12384	-3.43	0.0	1.96	1.13	Psat1
345	GO:0007215 [6]: glutamate signaling pathway	1	1	237	7	12384	-3.43	0.0	1.96	1.13	Homer2
346	GO:0009893 [5]: positive regulation of metabolism	4	4	234	127	12264	-3.44	0.0	1.45	0.85	Acdc Cited4 Ptx3 Trp63
347	GO:0009582 [6]: detection of abiotic stimulus	3	3	235	80	12311	-3.45	0.0	1.58	0.93	Atp6v1b1 Gjb6 Prom1
348	GO:0046907 [5]: intracellular transport	9	9	229	465	11926	-3.46	0.0	0.62	0.37	4632408A20Rik Ap1m2 Folr1 Klc3 Nbea Slc28a3 Sytl1 Sytl4 Tmed9
349	GO:0001501 [5]: skeletal development	3	3	235	83	12308	-3.5	0.0	1.51	0.88	Col11a1 Col9a2 Trp63
350	GO:0006752 [7]: group transfer coenzyme metabolism	2	2	236	40	12351	-3.51	0.0	1.68	0.98	Atp6v1b1 Folr1
351	GO:0006259 [5]: DNA metabolism	7	7	231	414	11977	-3.52	0.0	0.38	0.23	D10Bwg0791e Lig3 Nap1l3 Nfib Nfix Rrm2 Satb1
352	GO:0009889 [5]: regulation of biosynthesis	3	3	235	85	12306	-3.53	0.0	1.47	0.85	Acdc Ptx3 Rnf128
353	GO:0006520 [6]: amino acid metabolism	4	4	234	136	12255	-3.53	0.0	1.31	0.79	Ak3l1 Lao1 Psat1 Pycr1
354	GO:0016569 [9]: covalent chromatin modification	1	1	237	8	12383	-3.54	0.0	1.85	1.06	Satb1
355	GO:0016570 [10]: histone modification	1	1	237	8	12383	-3.54	0.0	1.85	1.06	Satb1
356	GO:0046209 [5]: nitric oxide metabolism	1	1	237	8	12383	-3.54	0.0	1.85	1.06	Ptx3
357	GO:0006809 [5]: nitric oxide biosynthesis	1	1	237	8	12383	-3.54	0.0	1.85	1.06	Ptx3
358	GO:0006957 [7]: complement activation, alternative pathway	1	1	237	8	12383	-3.54	0.0	1.85	1.06	Adn
359	GO:0009132 [7]: nucleoside diphosphate metabolism	1	1	237	8	12383	-3.54	0.0	1.85	1.06	Rrm2
360	GO:0009262 [7]: deoxyribonucleotide metabolism	1	1	237	8	12383	-3.54	0.0	1.85	1.06	Rrm2
361	GO:0001701 [6]: embryonic development (sensu Mammalia)	2	2	236	42	12349	-3.57	0.0	1.6	0.93	Tcfap2c Tgfb3
362	GO:0006956 [6]: complement activation	2	2	236	42	12349	-3.57	0.0	1.6	0.93	Adn Daf1
363	GO:0019953 [4]: sexual reproduction	1	1	237	155	12236	-3.58	0.0	0.05	0.01	Ggt1
364	GO:0000003 [3]: reproduction	1	1	237	155	12236	-3.58	0.0	0.05	0.01	Ggt1
365	GO:0016071 [6]: mRNA metabolism	3	3	235	249	12142	-3.59	0.0	0.15	0.06	2210008M09Rik Cpeb4 Cpsf3
366	GO:0042113 [7]: B-cell activation	2	2	236	43	12348	-3.6	0.0	1.57	0.93	Pik3r1 Tnfsf13
367	GO:0001558 [4]: regulation of cell growth	2	2	236	43	12348	-3.6	0.0	1.57	0.93	Igfbp5 Wisp2
368	GO:0007605 [7]: perception of sound	2	2	236	43	12348	-3.6	0.0	1.57	0.93	Atp6v1b1 Gjb6
369	GO:0009966 [4]: regulation of signal transduction	3	3	235	89	12302	-3.6	0.0	1.38	0.81	Acdc Chrdl2 D0H4S114
370	GO:0042981 [6]: regulation of apoptosis	5	5	233	202	12189	-3.6	0.0	1.05	0.62	Bmf Cidec Dsip1 Pik3r1 Trp63
371	GO:0009308 [5]: amine metabolism	5	5	233	204	12187	-3.6	0.0	1.02	0.61	Ak3l1 Cmas Lao1 Psat1 Pycr1
372	GO:0043118 [4]: negative regulation of physiological process	6	6	232	273	12118	-3.6	0.0	0.84	0.49	Acdc Dsip1 Pik3r1 Rnf128 Tcfcp2l1 Tgfb3
373	GO:0043067 [5]: regulation of programmed cell death	5	5	233	205	12186	-3.61	0.0	1.01	0.61	Bmf Cidec Dsip1 Pik3r1 Trp63
374	GO:0015669 [5]: gas transport	1	1	237	9	12382	-3.62	0.0	1.75	1.02	Hba-a1
375	GO:0015671 [6]: oxygen transport	1	1	237	9	12382	-3.62	0.0	1.75	1.02	Hba-a1
376	GO:0017157 [6]: regulation of exocytosis	1	1	237	9	12382	-3.62	0.0	1.75	1.02	Rab3d
377	GO:0030216 [4]: keratinocyte differentiation	1	1	237	9	12382	-3.62	0.0	1.75	1.02	Trp63
378	GO:0030512 [6]: negative regulation of transforming growth factor beta receptor signaling pathway	1	1	237	9	12382	-3.62	0.0	1.75	1.02	Chrdl2
379	GO:0042364 [7]: water-soluble vitamin biosynthesis	1	1	237	9	12382	-3.62	0.0	1.75	1.02	Rfk
380	GO:0042558 [6]: pteridine and derivative metabolism	1	1	237	9	12382	-3.62	0.0	1.75	1.02	Folr1
381	GO:0051017 [10]: actin filament bundle formation	1	1	237	9	12382	-3.62	0.0	1.75	1.02	Eln
382	GO:0051260 [8]: protein homooligomerization	1	1	237	9	12382	-3.62	0.0	1.75	1.02	Acdc
383	GO:0001502 [7]: cartilage condensation	1	1	237	9	12382	-3.62	0.0	1.75	1.02	Col11a1
384	GO:0001570 [4]: vasculogenesis	1	1	237	9	12382	-3.62	0.0	1.75	1.02	Hey1
385	GO:0006835 [7]: dicarboxylic acid transport	1	1	237	9	12382	-3.62	0.0	1.75	1.02	Slc1a1
386	GO:0008064 [6]: regulation of actin polymerization and/or depolymerization	1	1	237	9	12382	-3.62	0.0	1.75	1.02	Eln
387	GO:0009070 [8]: serine family amino acid biosynthesis	1	1	237	9	12382	-3.62	0.0	1.75	1.02	Psat1
388	GO:0009084 [8]: glutamine family amino acid biosynthesis	1	1	237	9	12382	-3.62	0.0	1.75	1.02	Pycr1
389	GO:0001505 [7]: regulation of neurotransmitter levels	2	2	236	44	12347	-3.62	0.0	1.54	0.9	Slc5a8 Slc5a9
390	GO:0006397 [7]: mRNA processing	3	3	235	239	12152	-3.66	0.0	0.18	0.07	2210008M09Rik Cpeb4 Cpsf3
391	GO:0006974 [5]: response to DNA damage stimulus	1	1	237	148	12243	-3.67	0.0	0.06	0.01	Lig3
392	GO:0015992 [6]: proton transport	2	2	236	46	12345	-3.67	0.0	1.48	0.85	Atp6v1b1 Atp6v1c2
393	GO:0008380 [7]: RNA splicing	2	2	236	195	12196	-3.68	0.0	0.12	0.04	2210008M09Rik Cpeb4
394	GO:0006366 [8]: transcription from Pol II promoter	5	5	233	223	12168	-3.68	0.0	0.84	0.49	Ell2 Lmo4 Tcfap2c Tcfcp2l1 Trp63
395	GO:0051276 [6]: chromosome organization and biogenesis	3	3	235	236	12155	-3.69	0.0	0.18	0.07	D10Bwg0791e Nap1l3 Satb1
396	GO:0016337 [5]: cell-cell adhesion	3	3	235	96	12295	-3.69	0.0	1.25	0.75	Dsc2 Jam4 Pcdh21
397	GO:0030832 [9]: regulation of actin filament length	1	1	237	10	12381	-3.7	0.0	1.67	0.98	Eln
398	GO:0051046 [4]: regulation of secretion	1	1	237	10	12381	-3.7	0.0	1.67	0.98	Kcnn4
399	GO:0051128 [5]: regulation of cell organization and biogenesis	1	1	237	10	12381	-3.7	0.0	1.67	0.98	Eln
400	GO:0051216 [6]: cartilage development	1	1	237	10	12381	-3.7	0.0	1.67	0.98	Col11a1
401	GO:0051259 [7]: protein oligomerization	1	1	237	10	12381	-3.7	0.0	1.67	0.98	Acdc
402	GO:0001709 [5]: cell fate determination	1	1	237	10	12381	-3.7	0.0	1.67	0.98	Gata3
403	GO:0006084 [7]: acetyl-CoA metabolism	1	1	237	10	12381	-3.7	0.0	1.67	0.98	Acas2l
404	GO:0006541 [8]: glutamine metabolism	1	1	237	10	12381	-3.7	0.0	1.67	0.98	Pycr1
405	GO:0006638 [6]: neutral lipid metabolism	1	1	237	10	12381	-3.7	0.0	1.67	0.98	Pck1
406	GO:0006639 [6]: acylglycerol metabolism	1	1	237	10	12381	-3.7	0.0	1.67	0.98	Pck1
407	GO:0007222 [7]: frizzled signaling pathway	1	1	237	10	12381	-3.7	0.0	1.67	0.98	Tle2
408	GO:0009110 [6]: vitamin biosynthesis	1	1	237	10	12381	-3.7	0.0	1.67	0.98	Rfk
409	GO:0009225 [6]: nucleotide-sugar metabolism	1	1	237	10	12381	-3.7	0.0	1.67	0.98	Cmas
410	GO:0000375 [8]: RNA splicing, via transesterification reactions	2	2	236	191	12200	-3.7	0.0	0.13	0.05	2210008M09Rik Cpeb4
411	GO:0000377 [9]: RNA splicing, via transesterification reactions with bulged adenosine as nucleophile	2	2	236	191	12200	-3.7	0.0	0.13	0.05	2210008M09Rik Cpeb4
412	GO:0000398 [8]: nuclear mRNA splicing, via spliceosome	2	2	236	191	12200	-3.7	0.0	0.13	0.05	2210008M09Rik Cpeb4
413	GO:0046483 [5]: heterocycle metabolism	2	2	236	48	12343	-3.72	0.0	1.42	0.82	Folr1 Hebp1
414	GO:0050954 [6]: sensory perception of mechanical stimulus	2	2	236	48	12343	-3.72	0.0	1.42	0.82	Atp6v1b1 Gjb6
415	GO:0050982 [7]: detection of mechanical stimulus	2	2	236	48	12343	-3.72	0.0	1.42	0.82	Atp6v1b1 Gjb6
416	GO:0007001 [7]: chromosome organization and biogenesis (sensu Eukaryota)	3	3	235	231	12160	-3.72	0.0	0.2	0.08	D10Bwg0791e Nap1l3 Satb1
417	GO:0016192 [5]: vesicle-mediated transport	5	5	233	242	12149	-3.73	0.0	0.69	0.41	Ap1m2 Ptx3 Rab3d Sytl4 Unc13b
418	GO:0008202 [6]: steroid metabolism	3	3	235	102	12289	-3.75	0.0	1.15	0.69	Osbpl1a Srebf1 Stard5
419	GO:0006633 [7]: fatty acid biosynthesis	2	2	236	50	12341	-3.76	0.0	1.36	0.8	Scd1 Thedc1
420	GO:0006869 [5]: lipid transport	2	2	236	50	12341	-3.76	0.0	1.36	0.8	Osbpl1a Stard5
421	GO:0042044 [5]: fluid transport	1	1	237	11	12380	-3.76	0.0	1.59	0.93	Aqp5
422	GO:0046486 [6]: glycerolipid metabolism	1	1	237	11	12380	-3.76	0.0	1.59	0.93	Pck1
423	GO:0006662 [5]: glycerol ether metabolism	1	1	237	11	12380	-3.76	0.0	1.59	0.93	Pck1
424	GO:0006833 [6]: water transport	1	1	237	11	12380	-3.76	0.0	1.59	0.93	Aqp5
425	GO:0007179 [8]: transforming growth factor beta receptor signaling pathway	2	2	236	51	12340	-3.77	0.0	1.33	0.8	Chrdl2 D0H4S114
426	GO:0015849 [5]: organic acid transport	2	2	236	52	12339	-3.79	0.0	1.31	0.79	Slc1a1 Slc38a3
427	GO:0016064 [6]: humoral defense mechanism (sensu Vertebrata)	2	2	236	52	12339	-3.79	0.0	1.31	0.79	Daf1 Tnfsf13
428	GO:0046942 [6]: carboxylic acid transport	2	2	236	52	12339	-3.79	0.0	1.31	0.79	Slc1a1 Slc38a3
429	GO:0006821 [8]: chloride transport	2	2	236	52	12339	-3.79	0.0	1.31	0.79	Clca1 Clca2
430	GO:0007017 [7]: microtubule-based process	1	1	237	137	12254	-3.81	0.0	0.07	0.02	Mtap7
431	GO:0017148 [7]: negative regulation of protein biosynthesis	1	1	237	12	12379	-3.83	0.0	1.52	0.89	Rnf128
432	GO:0042593 [4]: glucose homeostasis	1	1	237	12	12379	-3.83	0.0	1.52	0.89	Acdc
433	GO:0006029 [7]: proteoglycan metabolism	1	1	237	12	12379	-3.83	0.0	1.52	0.89	Col11a1
434	GO:0007167 [6]: enzyme linked receptor protein signaling pathway	2	2	236	176	12215	-3.83	0.0	0.16	0.06	Chrdl2 D0H4S114
435	GO:0006605 [7]: protein targeting	4	4	234	191	12200	-3.83	0.0	0.69	0.41	4632408A20Rik Folr1 Nbea Slc28a3
436	GO:0043009 [5]: embryonic development (sensu Vertebrata)	2	2	236	54	12337	-3.83	0.0	1.26	0.75	Tcfap2c Tgfb3
437	GO:0007264 [6]: small GTPase mediated signal transduction	4	4	234	192	12199	-3.84	0.0	0.68	0.4	Rab3d Rab40b Rac3 Rsb30
438	GO:0007389 [3]: pattern specification	1	1	237	133	12258	-3.85	0.0	0.08	0.02	Trp63
439	GO:0016053 [6]: organic acid biosynthesis	2	2	236	56	12335	-3.86	0.0	1.21	0.72	Scd1 Thedc1
440	GO:0046394 [7]: carboxylic acid biosynthesis	2	2	236	56	12335	-3.86	0.0	1.21	0.72	Scd1 Thedc1
441	GO:0042168 [5]: heme metabolism	1	1	237	13	12378	-3.88	0.0	1.45	0.85	Hebp1
442	GO:0048489 [6]: synaptic vesicle transport	1	1	237	13	12378	-3.88	0.0	1.45	0.85	Unc13b
443	GO:0006040 [6]: amino sugar metabolism	1	1	237	13	12378	-3.88	0.0	1.45	0.85	Cmas
444	GO:0006778 [6]: porphyrin metabolism	1	1	237	13	12378	-3.88	0.0	1.45	0.85	Hebp1
445	GO:0007276 [5]: gametogenesis	1	1	237	130	12261	-3.89	0.0	0.09	0.02	Ggt1
446	GO:0006334 [8]: nucleosome assembly	2	2	236	60	12331	-3.91	0.0	1.12	0.68	D10Bwg0791e Nap1l3
447	GO:0007178 [7]: transmembrane receptor protein serine/threonine kinase signaling pathway	2	2	236	60	12331	-3.91	0.0	1.12	0.68	Chrdl2 D0H4S114
448	GO:0006281 [6]: DNA repair	1	1	237	127	12264	-3.92	0.0	0.09	0.03	Lig3
449	GO:0006897 [6]: endocytosis	3	3	235	126	12265	-3.92	0.0	0.82	0.48	Ap1m2 Ptx3 Unc13b
450	GO:0030641 [8]: hydrogen ion homeostasis	1	1	237	14	12377	-3.93	0.0	1.39	0.82	Atp6v1b1
451	GO:0042472 [6]: inner ear morphogenesis	1	1	237	14	12377	-3.93	0.0	1.39	0.82	Foxi1
452	GO:0043284 [5]: biopolymer biosynthesis	1	1	237	14	12377	-3.93	0.0	1.39	0.82	Cmas
453	GO:0000271 [6]: polysaccharide biosynthesis	1	1	237	14	12377	-3.93	0.0	1.39	0.82	Cmas
454	GO:0006479 [9]: protein amino acid methylation	1	1	237	14	12377	-3.93	0.0	1.39	0.82	Satb1
455	GO:0006885 [9]: regulation of pH	1	1	237	14	12377	-3.93	0.0	1.39	0.82	Atp6v1b1
456	GO:0009306 [4]: protein secretion	1	1	237	14	12377	-3.93	0.0	1.39	0.82	Kcnn4
457	GO:0051243 [5]: negative regulation of cellular physiological process	3	3	235	133	12258	-3.94	0.0	0.75	0.43	Dsip1 Pik3r1 Tgfb3
458	GO:0006357 [8]: regulation of transcription from Pol II promoter	3	3	235	180	12211	-3.94	0.0	0.39	0.24	Tcfap2c Tcfcp2l1 Trp63
459	GO:0009108 [7]: coenzyme biosynthesis	2	2	236	62	12329	-3.95	0.0	1.08	0.65	Atp6v1b1 Ggt1
460	GO:0016477 [5]: cell migration	3	3	235	137	12254	-3.95	0.0	0.71	0.41	Etv1 Lama1 St14
461	GO:0009892 [5]: negative regulation of metabolism	3	3	235	139	12252	-3.96	0.0	0.69	0.41	Acdc Rnf128 Tcfcp2l1
462	GO:0007268 [6]: synaptic transmission	3	3	235	139	12252	-3.96	0.0	0.69	0.41	Slc5a8 Slc5a9 Unc13b
463	GO:0006323 [6]: DNA packaging	3	3	235	163	12228	-3.97	0.0	0.5	0.31	D10Bwg0791e Nap1l3 Satb1
464	GO:0050764 [7]: regulation of phagocytosis	1	1	237	15	12376	-3.97	0.0	1.34	0.8	Ptx3
465	GO:0050766 [8]: positive regulation of phagocytosis	1	1	237	15	12376	-3.97	0.0	1.34	0.8	Ptx3
466	GO:0050871 [8]: positive regulation of B-cell activation	1	1	237	15	12376	-3.97	0.0	1.34	0.8	Tnfsf13
467	GO:0007565 [5]: pregnancy	1	1	237	15	12376	-3.97	0.0	1.34	0.8	Ttpa
468	GO:0008154 [6]: actin polymerization and/or depolymerization	1	1	237	15	12376	-3.97	0.0	1.34	0.8	Eln
469	GO:0008544 [7]: epidermis development	1	1	237	15	12376	-3.97	0.0	1.34	0.8	Krt2-5
470	GO:0009069 [7]: serine family amino acid metabolism	1	1	237	15	12376	-3.97	0.0	1.34	0.8	Psat1
471	GO:0006928 [4]: cell motility	3	3	235	164	12227	-3.97	0.0	0.49	0.3	Etv1 Lama1 St14
472	GO:0006959 [5]: humoral immune response	3	3	235	153	12238	-3.98	0.0	0.57	0.34	Adn Daf1 Tnfsf13
473	GO:0006954 [5]: inflammatory response	1	1	237	122	12269	-3.98	0.0	0.1	0.03	Cd14
474	GO:0007243 [6]: protein kinase cascade	1	1	237	122	12269	-3.98	0.0	0.1	0.03	Acdc
475	GO:0019226 [5]: transmission of nerve impulse	3	3	235	154	12237	-3.98	0.0	0.56	0.34	Slc5a8 Slc5a9 Unc13b
476	GO:0006325 [7]: establishment and/or maintenance of chromatin architecture	3	3	235	154	12237	-3.98	0.0	0.56	0.34	D10Bwg0791e Nap1l3 Satb1
477	GO:0050793 [3]: regulation of development	3	3	235	155	12236	-3.98	0.0	0.55	0.34	Igfbp5 Lama1 Wisp2
478	GO:0043066 [7]: negative regulation of apoptosis	2	2	236	65	12326	-3.99	0.0	1.02	0.61	Dsip1 Pik3r1
479	GO:0045934 [6]: negative regulation of nucleobase, nucleoside, nucleotide and nucleic acid metabolism	1	1	237	121	12270	-3.99	0.0	0.1	0.03	Tcfcp2l1
480	GO:0043069 [6]: negative regulation of programmed cell death	2	2	236	66	12325	-4.0	0.0	1.0	0.6	Dsip1 Pik3r1
481	GO:0009719 [4]: response to endogenous stimulus	2	2	236	152	12239	-4.0	0.0	0.24	0.11	Acdc Lig3
482	GO:0016567 [9]: protein ubiquitination	1	1	237	120	12271	-4.0	0.0	0.1	0.03	Trim2
483	GO:0007156 [6]: homophilic cell adhesion	2	2	236	68	12323	-4.01	0.0	0.96	0.58	Dsc2 Pcdh21
484	GO:0030183 [5]: B-cell differentiation	1	1	237	16	12375	-4.02	0.0	1.29	0.78	Pik3r1
485	GO:0050777 [6]: negative regulation of immune response	1	1	237	16	12375	-4.02	0.0	1.29	0.78	Rnf128
486	GO:0008213 [8]: protein amino acid alkylation	1	1	237	16	12375	-4.02	0.0	1.29	0.78	Satb1
487	GO:0009117 [6]: nucleotide metabolism	2	2	236	146	12245	-4.03	0.0	0.26	0.13	Atp6v1b1 Rrm2
488	GO:0016481 [7]: negative regulation of transcription	1	1	237	116	12275	-4.04	0.0	0.11	0.04	Tcfcp2l1
489	GO:0051188 [6]: cofactor biosynthesis	2	2	236	71	12320	-4.04	0.0	0.91	0.54	Atp6v1b1 Ggt1
490	GO:0030004 [7]: monovalent inorganic cation homeostasis	1	1	237	17	12374	-4.06	0.0	1.24	0.74	Atp6v1b1
491	GO:0045807 [7]: positive regulation of endocytosis	1	1	237	17	12374	-4.06	0.0	1.24	0.74	Ptx3
492	GO:0051248 [6]: negative regulation of protein metabolism	1	1	237	17	12374	-4.06	0.0	1.24	0.74	Rnf128
493	GO:0051246 [5]: regulation of protein metabolism	2	2	236	74	12317	-4.07	0.0	0.86	0.5	Eln Rnf128
494	GO:0030509 [9]: BMP signaling pathway	1	1	237	18	12373	-4.09	0.0	1.19	0.71	Chrdl2
495	GO:0007398 [6]: ectoderm development	1	1	237	18	12373	-4.09	0.0	1.19	0.71	Krt2-5
496	GO:0048514 [5]: blood vessel morphogenesis	2	2	236	77	12314	-4.09	0.0	0.82	0.48	Anpep Hey1
497	GO:0050776 [5]: regulation of immune response	2	2	236	77	12314	-4.09	0.0	0.82	0.48	Rnf128 Tnfsf13
498	GO:0012502 [7]: induction of programmed cell death	2	2	236	79	12312	-4.1	0.0	0.79	0.46	Cidec Trp63
499	GO:0006917 [8]: induction of apoptosis	2	2	236	79	12312	-4.1	0.0	0.79	0.46	Cidec Trp63
500	GO:0006333 [8]: chromatin assembly or disassembly	2	2	236	82	12309	-4.11	0.0	0.75	0.43	D10Bwg0791e Nap1l3
501	GO:0000910 [5]: cytokinesis	1	1	237	109	12282	-4.12	0.0	0.13	0.05	Lig3
502	GO:0042127 [5]: regulation of cell proliferation	2	2	236	127	12264	-4.12	0.0	0.35	0.21	Tgfb3 Tnfsf13
503	GO:0009967 [5]: positive regulation of signal transduction	1	1	237	19	12372	-4.12	0.0	1.15	0.69	Acdc
504	GO:0042440 [4]: pigment metabolism	1	1	237	19	12372	-4.12	0.0	1.15	0.69	Hebp1
505	GO:0044272 [6]: sulfur compound biosynthesis	1	1	237	19	12372	-4.12	0.0	1.15	0.69	Ggt1
506	GO:0045047 [6]: protein-ER targeting	1	1	237	19	12372	-4.12	0.0	1.15	0.69	Folr1
507	GO:0006612 [8]: protein-membrane targeting	1	1	237	19	12372	-4.12	0.0	1.15	0.69	Folr1
508	GO:0006874 [8]: calcium ion homeostasis	1	1	237	19	12372	-4.12	0.0	1.15	0.69	Nucb2
509	GO:0007223 [7]: frizzled-2 signaling pathway	1	1	237	19	12372	-4.12	0.0	1.15	0.69	Wnt5b
510	GO:0007498 [3]: mesoderm development	1	1	237	19	12372	-4.12	0.0	1.15	0.69	Trp63
511	GO:0030097 [5]: hemopoiesis	1	1	237	108	12283	-4.12	0.0	0.13	0.05	Pik3r1
512	GO:0016055 [6]: Wnt receptor signaling pathway	2	2	236	85	12306	-4.13	0.0	0.71	0.41	Tle2 Wnt5b
513	GO:0009792 [4]: embryonic development (sensu Metazoa)	2	2	236	87	12304	-4.13	0.0	0.69	0.41	Tcfap2c Tgfb3
514	GO:0001568 [4]: blood vessel development	2	2	236	87	12304	-4.13	0.0	0.69	0.41	Anpep Hey1
515	GO:0006813 [8]: potassium ion transport	2	2	236	122	12269	-4.14	0.0	0.38	0.23	Kcnk1 Kcnn4
516	GO:0051241 [5]: negative regulation of organismal physiological process	1	1	237	20	12371	-4.15	0.0	1.11	0.68	Rnf128
517	GO:0051258 [7]: protein polymerization	1	1	237	20	12371	-4.15	0.0	1.11	0.68	Eln
518	GO:0009064 [7]: glutamine family amino acid metabolism	1	1	237	20	12371	-4.15	0.0	1.11	0.68	Pycr1
519	GO:0043065 [7]: positive regulation of apoptosis	2	2	236	94	12297	-4.15	0.0	0.61	0.37	Cidec Trp63
520	GO:0045935 [6]: positive regulation of nucleobase, nucleoside, nucleotide and nucleic acid metabolism	2	2	236	94	12297	-4.15	0.0	0.61	0.37	Cited4 Trp63
521	GO:0006461 [7]: protein complex assembly	2	2	236	94	12297	-4.15	0.0	0.61	0.37	D10Bwg0791e Nap1l3
522	GO:0045941 [7]: positive regulation of transcription	2	2	236	93	12298	-4.16	0.0	0.62	0.37	Cited4 Trp63
523	GO:0051239 [4]: regulation of organismal physiological process	2	2	236	110	12281	-4.16	0.0	0.47	0.29	Rnf128 Tnfsf13
524	GO:0043068 [6]: positive regulation of programmed cell death	2	2	236	95	12296	-4.16	0.0	0.6	0.36	Cidec Trp63
525	GO:0001775 [4]: cell activation	2	2	236	106	12285	-4.16	0.0	0.5	0.31	Pik3r1 Tnfsf13
526	GO:0046649 [6]: lymphocyte activation	2	2	236	96	12295	-4.16	0.0	0.59	0.36	Pik3r1 Tnfsf13
527	GO:0045321 [5]: immune cell activation	2	2	236	105	12286	-4.17	0.0	0.51	0.31	Pik3r1 Tnfsf13
528	GO:0009165 [6]: nucleotide biosynthesis	1	1	237	103	12288	-4.17	0.0	0.15	0.06	Atp6v1b1
529	GO:0006807 [4]: nitrogen compound metabolism	1	1	237	21	12370	-4.18	0.0	1.07	0.65	Ptx3
530	GO:0042330 [5]: taxis	1	1	237	102	12289	-4.18	0.0	0.15	0.06	S100a8
531	GO:0006935 [6]: chemotaxis	1	1	237	102	12289	-4.18	0.0	0.15	0.06	S100a8
532	GO:0007028 [5]: cytoplasm organization and biogenesis	1	1	237	101	12290	-4.19	0.0	0.15	0.06	Crb3
533	GO:0050864 [7]: regulation of B-cell activation	1	1	237	22	12369	-4.21	0.0	1.04	0.62	Tnfsf13
534	GO:0006099 [8]: tricarboxylic acid cycle	1	1	237	22	12369	-4.21	0.0	1.04	0.62	Mdh1
535	GO:0016311 [7]: dephosphorylation	1	1	237	99	12292	-4.21	0.0	0.16	0.06	Eya2
536	GO:0048232 [6]: male gamete generation	1	1	237	99	12292	-4.21	0.0	0.16	0.06	Ggt1
537	GO:0007283 [7]: spermatogenesis	1	1	237	99	12292	-4.21	0.0	0.16	0.06	Ggt1
538	GO:0001656 [7]: metanephros development	1	1	237	23	12368	-4.23	0.0	1.0	0.6	Slc5a1
539	GO:0007602 [8]: phototransduction	1	1	237	23	12368	-4.23	0.0	1.0	0.6	Prom1
540	GO:0006470 [8]: protein amino acid dephosphorylation	1	1	237	97	12294	-4.23	0.0	0.17	0.06	Eya2
541	GO:0019748 [4]: secondary metabolism	1	1	237	24	12367	-4.25	0.0	0.97	0.58	Hebp1
542	GO:0001822 [6]: kidney development	1	1	237	24	12367	-4.25	0.0	0.97	0.58	Slc5a1
543	GO:0006909 [7]: phagocytosis	1	1	237	24	12367	-4.25	0.0	0.97	0.58	Ptx3
544	GO:0030029 [7]: actin filament-based process	1	1	237	93	12298	-4.27	0.0	0.18	0.07	Eln
545	GO:0030324 [5]: lung development	1	1	237	25	12366	-4.27	0.0	0.94	0.56	Nfib
546	GO:0007610 [2]: behavior	1	1	237	91	12300	-4.28	0.0	0.19	0.08	Etv1
547	GO:0009583 [7]: detection of light	1	1	237	26	12365	-4.29	0.0	0.91	0.54	Prom1
548	GO:0030100 [6]: regulation of endocytosis	1	1	237	26	12365	-4.29	0.0	0.91	0.54	Ptx3
549	GO:0030323 [4]: respiratory tube development	1	1	237	26	12365	-4.29	0.0	0.91	0.54	Nfib
550	GO:0007249 [7]: I-kappaB kinase/NF-kappaB cascade	1	1	237	26	12365	-4.29	0.0	0.91	0.54	Acdc
551	GO:0009416 [7]: response to light	1	1	237	26	12365	-4.29	0.0	0.91	0.54	Prom1
552	GO:0030036 [8]: actin cytoskeleton organization and biogenesis	1	1	237	87	12304	-4.31	0.0	0.21	0.09	Eln
553	GO:0009891 [6]: positive regulation of biosynthesis	1	1	237	28	12363	-4.32	0.0	0.86	0.5	Ptx3
554	GO:0015931 [5]: nucleobase, nucleoside, nucleotide and nucleic acid transport	1	1	237	28	12363	-4.32	0.0	0.86	0.5	Slc28a3
555	GO:0001655 [5]: urogenital system development	1	1	237	28	12363	-4.32	0.0	0.86	0.5	Slc5a1
556	GO:0006958 [7]: complement activation, classical pathway	1	1	237	28	12363	-4.32	0.0	0.86	0.5	Daf1
557	GO:0030030 [5]: cell projection organization and biogenesis	1	1	237	29	12362	-4.33	0.0	0.83	0.48	Klc3
558	GO:0042035 [7]: regulation of cytokine biosynthesis	1	1	237	29	12362	-4.33	0.0	0.83	0.48	Rnf128
559	GO:0016568 [8]: chromatin modification	1	1	237	83	12308	-4.34	0.0	0.22	0.1	Satb1
560	GO:0009968 [5]: negative regulation of signal transduction	1	1	237	30	12361	-4.35	0.0	0.81	0.47	Chrdl2
561	GO:0006753 [8]: nucleoside phosphate metabolism	1	1	237	30	12361	-4.35	0.0	0.81	0.47	Atp6v1b1
562	GO:0006754 [7]: ATP biosynthesis	1	1	237	30	12361	-4.35	0.0	0.81	0.47	Atp6v1b1
563	GO:0006417 [6]: regulation of protein biosynthesis	1	1	237	81	12310	-4.36	0.0	0.23	0.11	Rnf128
564	GO:0001817 [6]: regulation of cytokine production	1	1	237	31	12360	-4.36	0.0	0.78	0.46	Rnf128
565	GO:0045892 [8]: negative regulation of transcription, DNA-dependent	1	1	237	78	12313	-4.37	0.0	0.25	0.12	Tcfcp2l1
566	GO:0044264 [6]: cellular polysaccharide metabolism	1	1	237	32	12359	-4.37	0.0	0.76	0.44	Cmas
567	GO:0050867 [6]: positive regulation of cell activation	1	1	237	32	12359	-4.37	0.0	0.76	0.44	Tnfsf13
568	GO:0051251 [7]: positive regulation of lymphocyte activation	1	1	237	32	12359	-4.37	0.0	0.76	0.44	Tnfsf13
569	GO:0048066 [3]: pigmentation	1	1	237	33	12358	-4.38	0.0	0.74	0.43	Hebp1
570	GO:0007015 [9]: actin filament organization	1	1	237	33	12358	-4.38	0.0	0.74	0.43	Eln
571	GO:0006725 [5]: aromatic compound metabolism	1	1	237	77	12314	-4.38	0.0	0.26	0.13	Folr1
572	GO:0007409 [6]: axonogenesis	1	1	237	77	12314	-4.38	0.0	0.26	0.13	Etv1
573	GO:0030334 [6]: regulation of cell migration	1	1	237	34	12357	-4.39	0.0	0.72	0.42	Lama1
574	GO:0042089 [6]: cytokine biosynthesis	1	1	237	34	12357	-4.39	0.0	0.72	0.42	Rnf128
575	GO:0046034 [6]: ATP metabolism	1	1	237	34	12357	-4.39	0.0	0.72	0.42	Atp6v1b1
576	GO:0051270 [5]: regulation of cell motility	1	1	237	34	12357	-4.39	0.0	0.72	0.42	Lama1
577	GO:0005976 [5]: polysaccharide metabolism	1	1	237	34	12357	-4.39	0.0	0.72	0.42	Cmas
578	GO:0042107 [5]: cytokine metabolism	1	1	237	35	12356	-4.4	0.0	0.7	0.41	Rnf128
579	GO:0006310 [6]: DNA recombination	1	1	237	35	12356	-4.4	0.0	0.7	0.41	Lig3
580	GO:0045893 [8]: positive regulation of transcription, DNA-dependent	1	1	237	73	12318	-4.4	0.0	0.28	0.14	Trp63
581	GO:0045165 [4]: cell fate commitment	1	1	237	36	12355	-4.41	0.0	0.68	0.4	Gata3
582	GO:0050876 [4]: reproductive physiological process	1	1	237	37	12354	-4.42	0.0	0.66	0.39	Ttpa
583	GO:0001525 [6]: angiogenesis	1	1	237	69	12322	-4.42	0.0	0.31	0.17	Anpep
584	GO:0048511 [3]: rhythmic process	1	1	237	38	12353	-4.42	0.0	0.65	0.39	Hlf
585	GO:0001816 [5]: cytokine production	1	1	237	38	12353	-4.42	0.0	0.65	0.39	Rnf128
586	GO:0008632 [7]: apoptotic program	1	1	237	38	12353	-4.42	0.0	0.65	0.39	Eya2
587	GO:0009063 [7]: amino acid catabolism	1	1	237	38	12353	-4.42	0.0	0.65	0.39	Lao1
588	GO:0009145 [8]: purine nucleoside triphosphate biosynthesis	1	1	237	38	12353	-4.42	0.0	0.65	0.39	Atp6v1b1
589	GO:0009201 [8]: ribonucleoside triphosphate biosynthesis	1	1	237	38	12353	-4.42	0.0	0.65	0.39	Atp6v1b1
590	GO:0009206 [9]: purine ribonucleoside triphosphate biosynthesis	1	1	237	38	12353	-4.42	0.0	0.65	0.39	Atp6v1b1
591	GO:0007218 [7]: neuropeptide signaling pathway	1	1	237	68	12323	-4.43	0.0	0.31	0.17	Rassf3
592	GO:0006865 [6]: amino acid transport	1	1	237	39	12352	-4.43	0.0	0.63	0.37	Slc38a3
593	GO:0046467 [7]: membrane lipid biosynthesis	1	1	237	40	12351	-4.44	0.0	0.61	0.37	St6galnac6
594	GO:0015837 [5]: amine transport	1	1	237	41	12350	-4.44	0.0	0.6	0.36	Slc38a3
595	GO:0009142 [7]: nucleoside triphosphate biosynthesis	1	1	237	41	12350	-4.44	0.0	0.6	0.36	Atp6v1b1
596	GO:0000122 [9]: negative regulation of transcription from Pol II promoter	1	1	237	63	12328	-4.45	0.0	0.35	0.21	Tcfcp2l1
597	GO:0006163 [7]: purine nucleotide metabolism	1	1	237	63	12328	-4.45	0.0	0.35	0.21	Atp6v1b1
598	GO:0007507 [5]: heart development	1	1	237	63	12328	-4.45	0.0	0.35	0.21	Id2
599	GO:0009314 [6]: response to radiation	1	1	237	43	12348	-4.45	0.0	0.57	0.34	Prom1
600	GO:0009199 [8]: ribonucleoside triphosphate metabolism	1	1	237	42	12349	-4.45	0.0	0.58	0.35	Atp6v1b1
601	GO:0009205 [9]: purine ribonucleoside triphosphate metabolism	1	1	237	42	12349	-4.45	0.0	0.58	0.35	Atp6v1b1
602	GO:0007229 [6]: integrin-mediated signaling pathway	1	1	237	60	12331	-4.46	0.0	0.37	0.23	Itgbl1
603	GO:0050865 [5]: regulation of cell activation	1	1	237	44	12347	-4.46	0.0	0.55	0.34	Tnfsf13
604	GO:0051249 [6]: regulation of lymphocyte activation	1	1	237	44	12347	-4.46	0.0	0.55	0.34	Tnfsf13
605	GO:0009144 [8]: purine nucleoside triphosphate metabolism	1	1	237	44	12347	-4.46	0.0	0.55	0.34	Atp6v1b1
606	GO:0051240 [5]: positive regulation of organismal physiological process	1	1	237	56	12335	-4.46	0.0	0.41	0.25	Tnfsf13
607	GO:0009310 [6]: amine catabolism	1	1	237	46	12345	-4.46	0.0	0.52	0.32	Lao1
608	GO:0045944 [9]: positive regulation of transcription from Pol II promoter	1	1	237	58	12333	-4.46	0.0	0.39	0.24	Trp63
609	GO:0007411 [6]: axon guidance	1	1	237	45	12346	-4.46	0.0	0.54	0.33	Etv1
610	GO:0008203 [7]: cholesterol metabolism	1	1	237	45	12346	-4.46	0.0	0.54	0.33	Srebf1
611	GO:0009259 [7]: ribonucleotide metabolism	1	1	237	59	12332	-4.46	0.0	0.38	0.23	Atp6v1b1
612	GO:0006575 [6]: amino acid derivative metabolism	1	1	237	52	12339	-4.47	0.0	0.45	0.28	Ckm
613	GO:0006916 [8]: anti-apoptosis	1	1	237	50	12341	-4.47	0.0	0.48	0.29	Dsip1
614	GO:0030098 [4]: lymphocyte differentiation	1	1	237	47	12344	-4.47	0.0	0.51	0.31	Pik3r1
615	GO:0046903 [3]: secretion	1	1	237	47	12344	-4.47	0.0	0.51	0.31	Kcnn4
616	GO:0008284 [6]: positive regulation of cell proliferation	1	1	237	47	12344	-4.47	0.0	0.51	0.31	Tnfsf13
617	GO:0009152 [8]: purine ribonucleotide biosynthesis	1	1	237	47	12344	-4.47	0.0	0.51	0.31	Atp6v1b1
618	GO:0050778 [6]: positive regulation of immune response	1	1	237	53	12338	-4.47	0.0	0.44	0.27	Tnfsf13
619	GO:0006164 [7]: purine nucleotide biosynthesis	1	1	237	53	12338	-4.47	0.0	0.44	0.27	Atp6v1b1
620	GO:0006694 [7]: steroid biosynthesis	1	1	237	53	12338	-4.47	0.0	0.44	0.27	Stard5
621	GO:0008285 [6]: negative regulation of cell proliferation	1	1	237	49	12342	-4.47	0.0	0.49	0.3	Tgfb3
622	GO:0009260 [7]: ribonucleotide biosynthesis	1	1	237	51	12340	-4.47	0.0	0.46	0.29	Atp6v1b1
623	GO:0006644 [7]: phospholipid metabolism	1	1	237	54	12337	-4.47	0.0	0.43	0.27	Pla2g4a
624	GO:0007160 [5]: cell-matrix adhesion	1	1	237	54	12337	-4.47	0.0	0.43	0.27	Itgbl1
625	GO:0009150 [8]: purine ribonucleotide metabolism	1	1	237	54	12337	-4.47	0.0	0.43	0.27	Atp6v1b1
626	GO:0016125 [6]: sterol metabolism	1	1	237	48	12343	-4.47	0.0	0.5	0.31	Srebf1
627	GO:0009141 [7]: nucleoside triphosphate metabolism	1	1	237	48	12343	-4.47	0.0	0.5	0.31	Atp6v1b1
