# Supplementary material for: A genomic analysis of mouse models of breast cancer reveals molecular features of mouse models and relationships to human breast cancer
Source: Breast Cancer Res. 2014 Jun 5;16(3):R59. doi: 10.1186/bcr3672 (PMC4078930; doi:10.1186/bcr3672)
Supplement: Additional file 2 — Fold change values organized by mouse tumor model type comparing the mouse model to all other types of mouse models. [file bcr3672-S2.zip › Additional_file_2/PyMT_SAM/AdditionalFile51_PyMT_SAM/UpregulatedGenesgather_kegg_121102.txt]

#	Annotation	Total Genes With Ann	Your Genes (With Ann)	Your Genes (No Ann)	Genome (With Ann)	Genome (No Ann)	ln(Bayes factor)	neg ln(p value)	FE: neg ln(p value)	FE: neg ln(FDR)	Genes
1	path:mmu00620: Pyruvate metabolism	5	5	62	28	2424	2.42	6.64	6.49	2.55	Acas2l Aldh2 Ldh2 Mdh1 Pck1
2	path:mmu00071: Fatty acid metabolism	6	6	61	48	2404	1.92	6.13	5.92	2.55	Acox2 Acsl4 Aldh2 Cyp2d10 Ehhadh Hadhsc
3	path:mmu00640: Propanoate metabolism	4	4	63	20	2432	1.64	5.8	5.73	2.55	Acas2l Aldh2 Ehhadh Ldh2
4	path:mmu04080: Neuroactive ligand-receptor interaction	1	1	66	277	2175	1.61	5.8	0.0	0.0	Adrb1
5	path:mmu00910: Nitrogen metabolism	3	3	64	11	2441	1.12	5.22	5.24	2.35	Car3 Car5b Car6
6	path:mmu00010: Glycolysis / Gluconeogenesis	5	5	62	45	2407	0.66	4.73	4.65	1.98	Acas2l Aldh2 Hk1 Ldh2 Pgk2
7	path:mmu00903: Limonene and pinene degradation	3	3	64	17	2435	0.13	4.2	4.21	1.88	Aldh2 Cyp24a1 Ehhadh
8	path:mmu00710: Carbon fixation	3	3	64	17	2435	0.13	4.2	4.21	1.88	Gpt2 Mdh1 Pgk2
9	path:mmu00062: Fatty acid biosynthesis (path 2)	2	2	65	7	2445	-0.32	0.0	3.81	1.61	Ehhadh Hadhsc
10	path:mmu00720: Reductive carboxylate cycle (CO2 fixation)	2	2	65	8	2444	-0.52	0.0	3.6	1.53	Acas2l Mdh1
11	path:mmu00120: Bile acid biosynthesis	3	3	64	23	2429	-0.54	0.0	3.5	1.53	Aldh2 Cel Lip1
12	path:mmu04530: Tight junction	7	7	60	116	2336	-0.6	0.0	3.16	1.39	Actn3 Catna1 Cldn2 Cldn3 Cldn7 Crb3 Tjp3
13	path:mmu00930: Caprolactam degradation	2	2	65	10	2442	-0.85	0.0	3.25	1.39	Ehhadh Hadhsc
14	path:mmu00053: Ascorbate and aldarate metabolism	2	2	65	11	2441	-0.99	0.0	3.1	1.39	Aldh2 Cyp24a1
15	path:mmu00280: Valine, leucine and isoleucine degradation	3	3	64	29	2423	-1.03	0.0	2.97	1.33	Aldh2 Ehhadh Hadhsc
16	path:mmu00330: Arginine and proline metabolism	3	3	64	34	2418	-1.34	0.0	2.61	1.17	Aldh2 Ckm Pycr1
17	path:mmu00650: Butanoate metabolism	3	3	64	34	2418	-1.34	0.0	2.61	1.17	Aldh2 Ehhadh Hadhsc
18	path:mmu00410: beta-Alanine metabolism	2	2	65	15	2437	-1.44	0.0	2.61	1.17	Aldh2 Ehhadh
19	path:mmu00310: Lysine degradation	3	3	64	41	2411	-1.69	0.0	2.21	0.93	Aldh2 Ehhadh Hadhsc
20	path:mmu00220: Urea cycle and metabolism of amino groups	2	2	65	18	2434	-1.7	0.0	2.33	0.95	Ckm Pycr1
21	path:mmu00380: Tryptophan metabolism	4	4	63	71	2381	-1.78	0.0	1.99	0.8	Aldh2 Cyp2d10 Ehhadh Hadhsc
22	path:mmu04510: Focal adhesion	8	8	59	206	2246	-1.83	0.0	1.59	0.67	Actn3 Capn7 Col11a1 Lama1 Pik3r1 Rac3 Thbs4 Tnxb
23	path:mmu00460: Cyanoamino acid metabolism	1	1	66	3	2449	-1.87	0.0	2.28	0.95	Ggt1
24	path:mmu00020: Citrate cycle (TCA cycle)	2	2	65	22	2430	-1.97	0.0	2.02	0.8	Mdh1 Pck1
25	path:mmu04512: ECM-receptor interaction	4	4	63	80	2372	-2.01	0.0	1.7	0.68	Col11a1 Lama1 Thbs4 Tnxb
26	path:mmu04060: Cytokine-cytokine receptor interaction	4	4	63	236	2216	-2.03	0.0	0.11	0.08	Osmr Tgfb2 Tgfb3 Tnfsf13
27	path:mmu00530: Aminosugars metabolism	2	2	65	25	2427	-2.13	0.0	1.83	0.73	Cmas Hk1
28	path:mmu04910: Insulin signaling pathway	5	5	62	128	2324	-2.22	0.0	1.28	0.67	Calml3 Hk1 Pck1 Pik3r1 Srebf1
29	path:mmu00430: Taurine and hypotaurine metabolism	1	1	66	5	2447	-2.23	0.0	1.9	0.76	Ggt1
30	path:mmu04020: Calcium signaling pathway	3	3	64	178	2274	-2.3	0.0	0.14	0.08	Adrb1 Calml3 Tnnc2
31	path:mmu00230: Purine metabolism	1	1	66	107	2345	-2.34	0.0	0.05	0.04	Rrm2
32	path:mmu00628: Fluorene degradation	1	1	66	6	2446	-2.35	0.0	1.76	0.7	Cyp24a1
33	path:mmu00590: Prostaglandin and leukotriene metabolism	2	2	65	31	2421	-2.38	0.0	1.52	0.67	Ggt1 Pla2g4a
34	path:mmu04310: Wnt signaling pathway	2	2	65	139	2313	-2.38	0.0	0.11	0.08	Rac3 Wnt5b
35	path:mmu04010: MAPK signaling pathway	6	6	61	225	2227	-2.42	0.0	0.53	0.36	Cd14 Pla2g4a Rac3 Tgfb2 Tgfb3 Tmem37
36	path:mmu00561: Glycerolipid metabolism	2	2	65	33	2419	-2.44	0.0	1.43	0.67	Aldh2 Cel
37	path:mmu00521: Streptomycin biosynthesis	1	1	66	7	2445	-2.46	0.0	1.64	0.67	Hk1
38	path:mmu00190: Oxidative phosphorylation	4	4	63	111	2341	-2.47	0.0	1.0	0.55	Atp6v1b1 Atp6v1c2 Cox8b Uqcrc2
39	path:mmu00480: Glutathione metabolism	2	2	65	34	2418	-2.48	0.0	1.39	0.67	Anpep Ggt1
40	path:mmu04520: Adherens junction	3	3	64	71	2381	-2.49	0.0	1.16	0.62	Actn3 Catna1 Rac3
41	path:mmu00272: Cysteine metabolism	1	1	66	8	2444	-2.55	0.0	1.53	0.67	Ldh2
42	path:mmu00361: gamma-Hexachlorocyclohexane degradation	2	2	65	37	2415	-2.56	0.0	1.28	0.67	Cyp24a1 Cyp2d10
43	path:mmu00193: ATP synthesis	2	2	65	39	2413	-2.61	0.0	1.21	0.62	Atp6v1b1 Atp6v1c2
44	path:mmu00750: Vitamin B6 metabolism	1	1	66	9	2443	-2.63	0.0	1.44	0.67	Psat1
45	path:mmu00630: Glyoxylate and dicarboxylate metabolism	1	1	66	9	2443	-2.63	0.0	1.44	0.67	Mdh1
46	path:mmu04620: Toll-like receptor signaling pathway	3	3	64	91	2361	-2.69	0.0	0.78	0.47	Cd14 Pik3r1 Rac3
47	path:mmu00632: Benzoate degradation via CoA ligation	2	2	65	43	2409	-2.69	0.0	1.09	0.57	Ehhadh Hadhsc
48	path:mmu05060: Prion disease	1	1	66	10	2442	-2.7	0.0	1.36	0.67	Lama1
49	path:mmu04540: Gap junction	1	1	66	83	2369	-2.76	0.0	0.11	0.08	Adrb1
50	path:mmu00940: Stilbene, coumarine and lignin biosynthesis	1	1	66	11	2441	-2.76	0.0	1.28	0.67	Cyp24a1
51	path:mmu00740: Riboflavin metabolism	1	1	66	11	2441	-2.76	0.0	1.28	0.67	Rfk
52	path:mmu00564: Glycerophospholipid metabolism	2	2	65	51	2401	-2.81	0.0	0.88	0.54	Gpd1 Pla2g4a
53	path:mmu00960: Alkaloid biosynthesis II	1	1	66	13	2439	-2.86	0.0	1.16	0.62	Ces3
54	path:mmu04210: Apoptosis	2	2	65	87	2365	-2.88	0.0	0.37	0.26	Capn7 Pik3r1
55	path:mmu00240: Pyrimidine metabolism	2	2	65	64	2388	-2.9	0.0	0.64	0.42	Ak3l1 Rrm2
56	path:mmu04610: Complement and coagulation cascades	2	2	65	66	2386	-2.91	0.0	0.6	0.41	Adn Daf1
57	path:mmu04070: Phosphatidylinositol signaling system	2	2	65	74	2378	-2.91	0.0	0.5	0.36	Calml3 Pik3r1
58	path:mmu00100: Biosynthesis of steroids	1	1	66	15	2437	-2.94	0.0	1.05	0.55	Nqo1
59	path:mmu00450: Selenoamino acid metabolism	1	1	66	17	2435	-3.0	0.0	0.95	0.55	Ggt1
60	path:mmu00251: Glutamate metabolism	1	1	66	18	2434	-3.03	0.0	0.91	0.55	Gpt2
61	path:mmu00252: Alanine and aspartate metabolism	1	1	66	18	2434	-3.03	0.0	0.91	0.55	Gpt2
62	path:mmu00860: Porphyrin and chlorophyll metabolism	1	1	66	18	2434	-3.03	0.0	0.91	0.55	Cp
63	path:mmu00604: Ganglioside biosynthesis	1	1	66	18	2434	-3.03	0.0	0.91	0.55	St6galnac6
64	path:mmu00512: O-Glycan biosynthesis	1	1	66	21	2431	-3.1	0.0	0.8	0.48	Galnt3
65	path:mmu04340: Hedgehog signaling pathway	1	1	66	50	2402	-3.16	0.0	0.29	0.2	Wnt5b
66	path:mmu00052: Galactose metabolism	1	1	66	25	2427	-3.16	0.0	0.68	0.42	Hk1
67	path:mmu00340: Histidine metabolism	1	1	66	25	2427	-3.16	0.0	0.68	0.42	Aldh2
68	path:mmu05040: Huntington's disease	1	1	66	26	2426	-3.17	0.0	0.66	0.42	Calml3
69	path:mmu00532: Chondroitin / Heparan sulfate biosynthesis	1	1	66	27	2425	-3.18	0.0	0.63	0.42	Extl1
70	path:mmu00500: Starch and sucrose metabolism	1	1	66	29	2423	-3.19	0.0	0.59	0.4	Hk1
71	path:mmu00260: Glycine, serine and threonine metabolism	1	1	66	33	2419	-3.21	0.0	0.51	0.36	Psat1
72	path:mmu00051: Fructose and mannose metabolism	1	1	66	37	2415	-3.21	0.0	0.44	0.32	Hk1
