# Supplementary material for: A genomic analysis of mouse models of breast cancer reveals molecular features of mouse models and relationships to human breast cancer
Source: Breast Cancer Res. 2014 Jun 5;16(3):R59. doi: 10.1186/bcr3672 (PMC4078930; doi:10.1186/bcr3672)
Supplement: Additional file 2 — Fold change values organized by mouse tumor model type comparing the mouse model to all other types of mouse models. [file bcr3672-S2.zip › Additional_file_2/PyMT_SAM/AdditionalFile51_PyMT_SAM/UpregulatedGenesgather_transfac_121102.txt]

#	Annotation	Total Genes With Ann	Your Genes (With Ann)	Your Genes (No Ann)	Genome (With Ann)	Genome (No Ann)	ln(Bayes factor)	neg ln(p value)	FE: neg ln(p value)	FE: neg ln(FDR)	Genes
1	V$SP3_Q3	224	224	60	10489	5398	8.34	11.93	13.28	7.45	1190003K14Rik 1300010A20Rik 1700051E09Rik 2210008M09Rik 3100002B05Rik AU040576 Aass Abcb9 Abhd5 Acas2l Acox2 Acta1 Actn3 Adn Adrb1 Ak3l1 Aqp5 Atp6v1b1 Atp6v1c2 BC004728 BC010311 BC010462 BC010552 BC011487 BC019731 BC019755 Bex2 Btn1a1 Cai Calml3 Capn7 Car3 Car6 Catna1 Cd14 Cd24a Cdc42ep3 Ceacam10 Cel Ces3 Chi3l1 Chrdl2 Cidec Ckm Clca1 Cldn2 Cldn3 Cldn7 Cmas Col11a1 Col9a1 Col9a2 Cpeb4 Cpsf3 Crabp…
2	V$E47_01: E47	72	72	212	2369	13518	7.51	11.93	12.45	7.31	2210008M09Rik AU040576 Abcb9 Acta1 Anpep Ap1m2 Atp6v1c2 BC004728 BC010311 BC013481 Cd24a Cdc42ep3 Cel Ces3 Ckm Cldn3 Col9a2 Cox8b Crb3 D830019K17Rik Dapk1 Dkkl1 Expi Eya2 Fbxo3 Foxi1 Galnt3 Gpr89 Homer2 Il17re Irx1 Irx2 Irx5 Itgbl1 Krt1-19 Krt2-5 Lcn2 Lmo4 Lum Mansc1 Mgst1 Mmp15 Pvalb Pxmp4 Rab3d Rac3 Rassf3 Rbbp6 Rfk Rgpr Rhpn2 Rorc Saa1 Serpini1 Slc28a3 Slc35c2 Slc38a3 Slc5a1 Slc5a8 Smoc1 Spdef…
3	V$KROX_Q6	148	148	136	6217	9670	7.0	10.83	11.78	7.05	1300010A20Rik 2210008M09Rik AU040576 Aass Acas2l Acsl4 Actn3 Adrb1 Aldh2 Anpep Aqp5 Atp6v1c2 BC004728 BC010311 BC010462 BC010552 BC017133 Bex2 Bmf Btn1a1 Calml3 Capn7 Car3 Car5b Car6 Catna1 Cd24a Cdc42ep3 Chi3l1 Cidec Cited4 Ckm Clca1 Cldn3 Cldn7 Cmas Crabp2 Crb3 Csnb Cte1 Cyp24a1 D8Ertd325e Daf1 Dapk1 Dcpp Dkkl1 Dsc2 Ehd3 Elf5 Eln Epb4.1l4a Eps8l2 Etv1 Eya2 Fbxo3 G0s2 Galnt3 Gata3 Gjb6 Grtp1 Had…
4	V$MAZR_01: MAZ related factor	152	152	132	6560	9327	5.85	9.91	10.58	6.13	1190003K14Rik 1700051E09Rik AU040576 Abhd5 Acas2l Actn3 Adrb1 Aqp5 Atp6v1b1 Atp6v1c2 BC004728 BC010552 BC017133 BC019731 BC019755 Bex2 Bmf Btn1a1 Cai Car3 Car5b Car6 Catna1 Cd24a Cdc42ep3 Cel Chi3l1 Chrdl2 Ckm Clca1 Cldn3 Cldn7 Col9a1 Crabp2 Crb3 Cryl1 Csna Csnb Cte1 Cyp24a1 Cyp2d10 D8Ertd325e Daf1 Dcpp Eln Epb4.1l4a Eps8l2 Etv1 Extl1 Eya2 F11r Fbxo3 G0s2 Galnt3 Gata3 Gjb2 Gpd1 Gpt2 Grtp1 Hadhsc …
5	V$MAZ_Q6	228	228	56	11043	4844	5.48	9.33	10.34	6.11	1300010A20Rik 2210008M09Rik A930025J12Rik AU040576 Aass Abcb9 Abhd5 Abpa Acas2l Acox2 Acsl4 Acta1 Actn3 Adn Adrb1 Ak3l1 Anpep Aqp5 Atp6v1b1 Atp6v1c2 BC004728 BC010311 BC010462 BC010552 BC017133 BC019731 BC019755 Bex2 Bmf Bspry Btn1a1 Calml3 Capn7 Car3 Car5b Car6 Catna1 Cd14 Cd24a Cdc42ep3 Cel Ces3 Chi3l1 Chrdl2 Cidec Cited4 Ckm Clca1 Cldn3 Cldn7 Cmas Col11a1 Col9a1 Col9a2 Cox8b Cpeb4 Cpsf3 Crabp2…
6	V$OCT1_02: octamer factor 1	66	66	218	5370	10517	4.65	8.6	0.0	0.0	1190003K14Rik 1300010A20Rik Aass Acas2l Acox2 Acta1 BC004728 BC010462 Calml3 Cd14 Cel Cidec Col9a2 Csnb Csprs D10Bwg0791e Daf1 Dkkl1 Dpp4 Dsip1 Foxi1 Galnt3 Galnt7 Hebp1 Hlf Insl6 Irx2 Lama1 Lum Mansc1 Nap1l3 Nbea Pck1 Phxr4 Pik3r1 Pip Plagl1 Plekhh2 Ppnr Ptk7 Ptx3 Pycr1 Rassf3 Rbbp6 Rorc Rsb30 S100a8 Saa2 Sh3bp5 Slc28a3 Slc2a9 Slc35a1 Slc38a3 Slc5a8 Slc5a9 St6galnac6 Stard10 Sytl4 Tacstd2 Timd2 …
7	V$SMAD4_Q6	150	150	134	6602	9285	4.55	8.56	9.24	5.2	1190003K14Rik 1300010A20Rik 1700051E09Rik 2210008M09Rik AU040576 Aass Abcb9 Acta1 Actn3 Aldh2 Atp6v1b1 Atp6v1c2 Calml3 Capn7 Car6 Catna1 Cd14 Chi3l1 Chrdl2 Ckm Clca1 Cldn2 Cldn3 Cmas Col11a1 Col9a1 Col9a2 Cox8b Cryl1 Cte1 Cyp2d10 D10Bwg0791e D830019K17Rik D8Ertd325e Daf1 Dkkl1 Dnajc12 Dpp4 Dpt Dsip1 Elf5 Ell2 Eln Epb4.1l4a Etv1 Extl1 Eya2 Fbxo3 Folr1 Foxi1 Galnt10 Galnt7 Gjb6 Gpd1 Gpr89 Grtp1 Hdh…
8	V$E2A_Q2	198	198	86	9389	6498	4.07	7.97	8.77	4.88	1190003K14Rik 1300010A20Rik 2210008M09Rik A930025J12Rik AU040576 Abcb9 Abpb Acas2l Acox2 Acta1 Actn3 Adn Anpep Ap1m2 Atp6v1c2 BC004728 BC010311 BC010462 BC010552 BC011487 BC017133 BC019731 Bmf Bspry Cai Calml3 Capn7 Car3 Car5b Catna1 Cd24a Cdc42ep3 Cel Ces3 Chi3l1 Chrdl2 Ckm Clca1 Cldn2 Cldn3 Cldn7 Cmas Col9a2 Cox8b Cpeb4 Crabp2 Crb3 Cryl1 Csprs Cte1 Cyp24a1 Cyp2d10 D10Bwg0791e D830019K17Rik D8Er…
9	V$GATA_C: GATA binding site	107	107	177	7553	8334	2.89	6.68	0.0	0.0	1190003K14Rik 1300010A20Rik 1700051E09Rik 3100002B05Rik A930025J12Rik Aass Acas2l Actn3 Aqp5 Atp6v1b1 Atp6v1c2 BC010311 BC011487 BC019755 Bspry Btn1a1 Car5b Cd14 Cel Chrdl2 Cited4 Clca1 Clca2 Col11a1 Col9a1 Col9a2 Cox8b Cp Csnb Csprs Cte1 Cyp2d10 Dkkl1 Dpp4 Dpt Dsc2 Dsip1 Ehd3 Elf5 Ell2 Extl1 Eya2 Fbxo3 Galnt10 Gpd1 Gpt2 Hk1 Id2 Igfbp5 Insl6 Irx1 Itgbl1 Lcn2 Ldb3 Lrg1 Mgst1 Mtap7 Nucb2 Ogfrl1 Osb…
10	V$NKX3A_01: NK class homeobox factor 3A	35	35	249	3161	12726	2.63	6.38	0.0	0.0	1190003K14Rik Abpa Acas2l Acox2 BC019731 Cd24a Col11a1 Csna Csnb Csprs Dpt Fbxo3 Galnt7 Hdgfrp2 Igfbp5 Lama1 Lip1 Lrg1 Lum Osbpl1a Osmr Pkp3 Plagl1 Prom1 Pxmp4 Rfk Rorc Slc5a8 Spdef Tacstd1 Tm4sf3 Tmem37 Tspan1 Uqcrc2 Wisp2
11	V$HEB_Q6	107	107	177	4560	11327	2.57	6.32	7.18	3.43	1190003K14Rik 3100002B05Rik Abcb9 Acas2l Acta1 Adn Ak3l1 Anpep Atp6v1b1 BC004728 BC010552 BC013481 BC017133 BC019731 Bspry Calml3 Cd24a Cdc42ep3 Cel Ces3 Chi3l1 Cited4 Ckm Cmas Cox8b Cpsf3 Crabp2 Cte1 D10Bwg0791e Dcpp Dpt Dsc2 Dsip1 Eln Eps8l2 Extl1 Folr1 Foxi1 Galnt7 Glycam1 Gpd1 Gpr89 Gpt2 Grtp1 Hk1 Homer2 Igfbp5 Insl6 Irx5 Itgbl1 Kcnk1 Kcnn4 Krt2-5 Lcn2 Ldb3 Ldh2 Lrg1 Ltf Mansc1 Mmp15 Mtap7 Na…
12	V$POU1F1_Q6	88	88	196	6407	9480	2.55	6.32	0.0	0.0	1190003K14Rik 1700051E09Rik 2210008M09Rik 3100002B05Rik A930025J12Rik Abpa Acas2l Ak3l1 Ap1m2 Atp6v1c2 BC004728 BC010311 BC010462 BC011487 BC019731 Bex2 Bspry Btn1a1 Capn7 Cd14 Chi3l1 Cited4 Clca2 Cp Cpeb4 Crb3 Csna Csnb Csprs D10Bwg0791e Dnajc12 Dpt Elf5 Ell2 Etv1 Expi F11r Fbxo3 Folr1 Galnt7 Glycam1 Hebp1 Id2 Igfbp5 Insl6 Lao1 Lip1 Lum Mansc1 Myl1 Nqo1 Nucb2 Ogfrl1 Osbpl1a Phlda1 Phxr4 Pik3r1 P…
13	V$GATA3_03: GATA-binding factor 3	166	166	118	10704	5183	2.24	5.99	0.0	0.0	1300010A20Rik 1700051E09Rik 3100002B05Rik A930025J12Rik AU040576 Abpb Acas2l Acsl4 Acta1 Ak3l1 Aldh2 Anpep Asrgl1 Atp6v1c2 BC010311 BC010552 BC011487 BC013481 BC019755 Bex2 Bspry Btn1a1 Cai Capn7 Car3 Car5b Cd14 Cd24a Ceacam10 Cel Ces3 Chi3l1 Cidec Clca2 Cldn2 Cldn3 Cldn7 Col11a1 Col9a1 Col9a2 Cox8b Cp Cpeb4 Crabp2 Crb3 Csna Csnb Csprs Cte1 Cyp24a1 Cyp2d10 D10Bwg0791e D830019K17Rik Dcpp Dkkl1 Dna…
14	V$E12_Q6	97	97	187	4122	11765	1.95	5.68	6.54	3.01	1190003K14Rik 2210008M09Rik AU040576 Abcb9 Abpb Acta1 Anpep Ap1m2 Atp6v1c2 BC010311 BC010552 BC013481 BC019731 Bspry Calml3 Capn7 Cd24a Cdc42ep3 Cel Chrdl2 Ckm Cldn2 Cldn3 Cldn7 Col9a2 Crb3 D830019K17Rik D8Ertd325e Dapk1 Dkkl1 Eln Expi F11r Foxi1 Galnt3 Gjb2 Gpd1 Gpr89 Grtp1 Hdhd3 Hlf Homer2 Igfbp5 Il17re Insl6 Irx5 Krt1-19 Lcn2 Lig3 Lip1 Lmo4 Ltf Mansc1 Mgst1 Mmp15 Mtap7 Mxd4 Mylpf Nqo1 Pkp3 Ple…
15	V$BRN2_01: POU factor Brn-2	96	96	188	6781	9106	1.95	5.68	0.0	0.0	1190003K14Rik 1700051E09Rik 3100002B05Rik AU040576 Abcb9 Abpa Acox2 Acsl4 Acta1 Aldh2 Anpep Atp6v1b1 BC013481 Bmf Bspry Btn1a1 Capn7 Chrdl2 Cidec Ckm Clca1 Cldn7 Col11a1 Col9a1 Cp Cpeb4 Csna Csnb Csprs D10Bwg0791e D830019K17Rik Dnajc12 Dpp4 Ehd3 Ell2 Expi Extl1 Fbxo3 Galnt7 Glycam1 Gpt2 Grtp1 Hk1 Id2 Insl6 Kcnk1 Krt2-5 Lalba Lao1 Ltf Lum Nap1l3 Nbea Nqo1 Osbpl1a Padi2 Papln Phlda1 Phxr4 Pik3r1 Pl…
16	V$HNF1_C: Hepatic nuclear factor 1	74	74	210	5451	10436	1.69	5.36	0.0	0.0	1190003K14Rik 2210008M09Rik A930025J12Rik AU040576 Abcb9 Abpb Acas2l Acox2 Aldh2 Anpep Ap1m2 BC013481 BC017133 BC019755 Bmf Car3 Car6 Chrdl2 Clca1 Col9a1 Col9a2 Cp Cpsf3 Crabp2 Crb3 Csnb D10Bwg0791e Dpp4 Echdc2 Elf5 Folr1 Glycam1 Hebp1 Id2 Insl6 Krt1-19 Lig3 Lum Nfix Ogfrl1 Osbpl1a Pck1 Pip Pla2g4a Plagl1 Plekhh2 Ppnr Prom1 Pxmp4 Rbbp6 Rgpr Rorc Rsb30 S100a8 Saa2 Slc31a2 Smoc1 Sparcl1 St6galnac6 …
17	V$TFIII_Q6	274	274	10	14568	1319	1.69	5.36	6.86	3.22	1190003K14Rik 1300010A20Rik 2210008M09Rik 3100002B05Rik A930025J12Rik AU040576 Aass Abcb9 Abhd5 Abpa Abpb Acas2l Acox2 Acsl4 Acta1 Actn3 Adn Adrb1 Ak3l1 Aldh2 Anpep Ap1m2 Aqp5 Asrgl1 Atp6v1b1 Atp6v1c2 BC004728 BC010311 BC010462 BC010552 BC013481 BC017133 BC019731 BC019755 Bex2 Bmf Bspry Btn1a1 Cai Calml3 Capn7 Car3 Car5b Car6 Catna1 Cd14 Cd24a Cdc42ep3 Ceacam10 Cel Ces3 Chi3l1 Chrdl2 Cidec Cited4…
18	V$USF_Q6: upstream stimulating factor	202	202	82	9970	5917	1.65	5.3	6.21	2.78	1190003K14Rik 1300010A20Rik 1700051E09Rik 2210008M09Rik 3100002B05Rik AU040576 Aass Abhd5 Abpa Abpb Acas2l Acox2 Acta1 Adn Aldh2 Anpep Ap1m2 Aqp5 Atp6v1c2 BC004728 BC010311 BC010462 BC010552 BC011487 BC017133 BC019731 BC019755 Bex2 Bmf Bspry Cai Calml3 Car3 Car5b Car6 Catna1 Cd24a Cdc42ep3 Ceacam10 Cel Ces3 Chrdl2 Cidec Ckm Clca1 Cldn2 Cldn3 Cldn7 Cmas Col9a2 Cox8b Cp Cpeb4 Cpsf3 Crabp2 Crb3 Cryl…
19	V$ER_Q6: estrogen receptor	173	173	111	8325	7562	1.48	5.13	5.97	2.69	1190003K14Rik 1700051E09Rik 2210008M09Rik A930025J12Rik AU040576 Aass Abcb9 Abpa Abpb Acas2l Acox2 Acta1 Adn Adrb1 Aldh2 Aqp5 Atp6v1b1 Atp6v1c2 BC010462 BC010552 BC011487 BC019731 BC019755 Bmf Btn1a1 Calml3 Capn7 Car3 Car5b Car6 Catna1 Cd14 Cdc42ep3 Ceacam10 Cel Ces3 Chrdl2 Ckm Clca1 Clca2 Cldn2 Cldn3 Cldn7 Cmas Col11a1 Col9a1 Col9a2 Cox8b Cpeb4 Cpsf3 Crabp2 Crb3 Csnb Csprs Cte1 Cyp24a1 Cyp2d10 D…
20	V$AREB6_03: AREB6 (Atp1a1 regulatory element binding factor 6)	62	62	222	2439	13448	1.28	4.91	5.95	2.69	1300010A20Rik 2210008M09Rik Abcb9 BC010311 Car3 Car6 Cdc42ep3 Cel Ces3 Ckm Clca2 Cldn7 Cmas Crb3 Cyp24a1 D8Ertd325e Dcpp Dkkl1 Elf5 Eps8l2 Eya2 Foxi1 Ggt1 Gjb6 Hdhd3 Hlf Il17re Insl6 Lip1 Mansc1 Mgst1 Mtap7 Nap1l3 Nfix Pcdh21 Pigr Pik3r1 Pkp3 Pycr1 Rgpr Rnf167 Rorc S3-12 Serpini1 Sh3bp5 Slc34a2 Slc35a2 Slc5a1 Slc5a8 Smoc1 Spint2 Srebf1 St14 Stard5 Sytl1 Tacstd1 Tcfcp2l1 Thbs4 Tle2 Tmem30b Unc13b …
21	V$NRF1_Q6	4	4	280	792	15095	1.22	4.84	0.0	0.0	Abhd5 Asrgl1 Sox5 Spint2
22	V$FREAC7_01: Fork head RElated ACtivator-7	92	92	192	6426	9461	1.19	4.79	0.0	0.0	1700051E09Rik 2210008M09Rik AU040576 Abcb9 Abhd5 Abpa Acas2l Aldh2 Ap1m2 Asrgl1 Atp6v1c2 BC010311 BC011487 BC013481 BC019755 Car3 Catna1 Cidec Clca1 Cp Cryl1 Csprs Cyp24a1 D10Bwg0791e Dkkl1 Dnajc12 Dsip1 Eps8l2 Extl1 Eya2 F11r Fbxo3 Folr1 Galnt3 Galnt7 Glycam1 Gpr89 Hdgfrp2 Hk1 Id2 Insl6 Lao1 Lip1 Lum Mansc1 Nap1l3 Osbpl1a Padi2 Papln Phlda1 Phxr4 Pip Plagl1 Plekhh2 Prom1 Rasal1 Rbbp6 Rgpr Rnf128…
23	V$FOXJ2_02: fork head box J 2	89	89	195	6206	9681	0.93	4.51	0.0	0.0	1700051E09Rik 3100002B05Rik Abcb9 Abhd5 Acas2l Acox2 Acsl4 Anpep Asrgl1 BC013481 Bex2 Calml3 Car3 Catna1 Cd24a Chrdl2 Cidec Ckm Clca1 Clca2 Cldn2 Cmas Col11a1 Col9a1 Cp Csna Csnb Csprs Dapk1 Dsc2 Dsip1 Etv1 Fbxo3 Glycam1 Gpr89 Gpt2 Hdgfrp2 Hebp1 Hk1 Id2 Insl6 Kcnk1 Kcnn4 Krt1-19 Lalba Lama1 Lip1 Mxd4 Nfix Nucb2 Ogfrl1 Osbpl1a Osmr Pigr Pip Pla2g4a Plekhf1 Ptx3 Rab3d Rac3 Rbbp6 Rfk Rorc S100a8 Scn…
24	V$SREBP1_Q6	115	115	169	5235	10652	0.86	4.46	5.31	2.18	1190003K14Rik 2210008M09Rik 3100002B05Rik AU040576 Abcb9 Abpa Abpb Acta1 Adn Adrb1 Ak3l1 Aqp5 Asrgl1 Atp6v1b1 BC010462 BC010552 BC013481 BC019731 Btn1a1 Calml3 Car3 Car5b Car6 Catna1 Cd14 Cidec Cited4 Ckm Clca1 Cldn3 Col9a1 Col9a2 Cox8b Cryl1 Csnb Cte1 D830019K17Rik D8Ertd325e Echdc2 Eln Eps8l2 Eya2 Folr1 Foxi1 G0s2 Galnt7 Gjb2 Gpr89 Gpt2 Grtp1 Hadhsc Hebp1 Homer2 Id2 Igfbp5 Irx2 Irx3 Kcnn4 Krt1-…
25	V$NKX25_02: homeo domain factor Nkx-2.5/Csx, tinman homolog	94	94	190	6473	9414	0.8	4.4	0.0	0.0	A930025J12Rik Acas2l Acox2 Actn3 Anpep Asrgl1 Atp6v1b1 Atp6v1c2 BC010311 BC011487 BC013481 BC017133 Btn1a1 Car3 Cd14 Cdc42ep3 Ces3 Cidec Clca2 Cldn7 Cmas Col11a1 Cp Csna Cyp24a1 D8Ertd325e Daf1 Dkkl1 Dpp4 Dsc2 Dsip1 Ehd3 Eln Etv1 Fbxo3 Galnt7 Gpr89 Hdgfrp2 Hebp1 Hk1 Id2 Igfbp5 Insl6 Irx1 Khdrbs3 Krt2-5 Lalba Lao1 Ldh2 Mansc1 Mfap5 Mgst1 Myl1 Nbea Nucb2 Ogfrl1 Padi2 Papln Pck1 Phlda1 Phxr4 Pigr Pp…
26	V$MYOD_01: myoblast determination gene product	206	206	78	10360	5527	0.72	4.27	5.21	2.15	1190003K14Rik 1300010A20Rik 2210008M09Rik A930025J12Rik AU040576 Abcb9 Abhd5 Abpb Acas2l Acox2 Acta1 Actn3 Adn Ak3l1 Aldh2 Anpep Atp6v1c2 BC004728 BC010311 BC010462 BC010552 BC011487 BC013481 BC017133 BC019731 BC019755 Bmf Bspry Btn1a1 Calml3 Capn7 Car3 Car5b Car6 Catna1 Cd24a Cdc42ep3 Cel Ces3 Chi3l1 Chrdl2 Cidec Ckm Clca2 Cldn2 Cldn3 Cldn7 Cmas Col9a2 Cox8b Cp Cpsf3 Crabp2 Crb3 Cryl1 Cte1 Cyp24…
27	V$AFP1_Q6	32	32	252	2722	13165	0.71	4.27	0.0	0.0	1300010A20Rik AU040576 Ap1m2 BC004728 Bspry Btn1a1 Cai Clca1 Col11a1 Csnb Cyp2d10 D10Bwg0791e Dnajc12 Dpp4 Gpt2 Hk1 Hlf Ltf Mylpf Nap1l3 Nucb2 Ptx3 S3-12 Scnn1b Slc35c2 Slc38a3 Stk39 Sytl4 Tm4sf3 Tmed9 Tmem30b Unc13b
28	V$CDX2_Q5	160	160	124	10121	5766	0.59	4.09	0.0	0.0	1300010A20Rik 1700051E09Rik 2210008M09Rik 3100002B05Rik Abhd5 Abpa Abpb Acsl4 Adn Ap1m2 Asrgl1 Atp6v1c2 BC004728 BC011487 BC013481 BC019731 Bex2 Btn1a1 Calml3 Capn7 Car3 Car5b Catna1 Cd14 Cd24a Ceacam10 Cel Ces3 Cidec Cited4 Clca1 Clca2 Cldn2 Cldn7 Cmas Col11a1 Col9a1 Cox8b Cp Cpeb4 Crabp2 Cryl1 Csna Csnb Csprs Cte1 D8Ertd325e Daf1 Dapk1 Dcpp Dnajc12 Dsc2 Dsip1 Ehd3 Ell2 Eln Epb4.1l4a Etv1 Expi E…
29	V$PR_01: high affinity binding sites for progesterone receptor	12	12	272	271	15616	0.21	3.67	5.42	2.23	Ces3 Dpp4 Dsip1 Irx5 Lama1 Lcn2 Phxr4 Slc5a1 Stk39 Tmprss4 Tnnc2 Tnni2
30	V$AHR_Q5: aryl hydrocarbon / dioxin receptor	48	48	236	1879	14008	0.19	3.61	4.86	1.88	1300010A20Rik 3100002B05Rik Acsl4 Ak3l1 Asrgl1 BC010552 Car5b Cdc42ep3 Chi3l1 Cidec Col9a1 Csprs Dpp4 Echdc2 Etv1 Eya2 Folr1 Gata3 Hlf Id2 Irx2 Kcnn4 Ldb3 Lum Mmp15 Mtap7 Nbea Nqo1 Pcdh21 Plagl1 Plekhh2 Pvalb Rab40b Rasal1 Rassf3 Rfk Rorc Sh3bp5 Slc28a3 Slc31a2 Spint2 Stac2 Stard5 Tcfap2c Tgfb3 Tm4sf3 Tnni2 Tspan1
31	V$LPOLYA_B: Lentiviral Poly A signal	43	43	241	3308	12579	0.02	0.0	0.01	0.0	A930025J12Rik Acox2 Asrgl1 Bex2 Btn1a1 Capn7 Cd14 Cited4 Cp Cpeb4 D10Bwg0791e Dapk1 Dpt Elf5 Ell2 Expi Glycam1 Hdgfrp2 Id2 Lao1 Lig3 Lip1 Nap1l3 Nbea Nfix Phlda1 Pik3r1 Plekhh2 Prom1 Ptx3 Rbbp6 Rnf128 Rsb30 Slc15a2 Slc28a3 Tacstd1 Thbs4 Tjp3 Tmem35 Tmem37 Tnfaip9 Trim2 Xbp1
32	V$GABP_B: GA binding protein	13	13	271	1361	14526	-0.09	0.0	0.0	0.0	3100002B05Rik A930025J12Rik Ak3l1 BC019755 Bspry Crb3 Hk1 Khdrbs3 Papln Rnf167 Serpini1 Tle2 Ttpa
33	V$CEBPGAMMA_Q6	187	187	97	11437	4450	-0.14	0.0	0.01	0.0	1190003K14Rik 1300010A20Rik 1700051E09Rik 2210008M09Rik 3100002B05Rik AU040576 Abcb9 Abhd5 Abpa Acas2l Acox2 Acsl4 Acta1 Actn3 Adn Aldh2 Ap1m2 Asrgl1 Atp6v1b1 BC004728 BC010311 BC010462 BC010552 BC011487 BC013481 BC017133 Bex2 Bspry Btn1a1 Cai Calml3 Capn7 Car3 Car5b Car6 Cd14 Cd24a Ceacam10 Ces3 Cidec Ckm Clca1 Cldn2 Cldn3 Cmas Col11a1 Col9a1 Cp Cpeb4 Cpsf3 Crb3 Csna Csnb Csprs Cte1 D10Bwg0791e …
34	V$MINI20_B: Muscle initiator sequence-20	192	192	92	9714	6173	-0.15	0.0	4.21	1.51	1190003K14Rik 1300010A20Rik 1700051E09Rik 2210008M09Rik 3100002B05Rik AU040576 Aass Abcb9 Abhd5 Abpa Abpb Acas2l Acsl4 Acta1 Actn3 Adn Adrb1 Ak3l1 Aldh2 Anpep Aqp5 Asrgl1 Atp6v1b1 Atp6v1c2 BC004728 BC010311 BC010462 BC010552 BC011487 BC013481 BC017133 BC019755 Bex2 Btn1a1 Calml3 Capn7 Car3 Car6 Catna1 Cd24a Cdc42ep3 Ceacam10 Cel Ces3 Chrdl2 Cidec Ckm Cldn2 Cldn3 Cldn7 Cmas Col9a1 Col9a2 Cox8b Cpe…
35	V$OLF1_01: olfactory neuron-specific factor	40	40	244	1534	14353	-0.17	0.0	4.51	1.63	1190003K14Rik Abcb9 Adrb1 Atp6v1c2 BC004728 Cdc42ep3 Ceacam10 Cidec Cited4 Cldn7 Cpsf3 D8Ertd325e Dcpp Dkkl1 Dpp4 Ehd3 Eps8l2 G0s2 Ggt1 Hebp1 Homer2 Kcnn4 Lama1 Ldb3 Osmr Phxr4 Plekhh2 Ptk7 Rasal1 Rorc Slc1a1 Slc34a2 Snta1 Stk39 Tcfap2c Tjp3 Tle2 Tmem37 Tnfaip9 Tnni2
36	V$EVI1_04: ectopic viral integration site 1 encoded factor	194	194	90	11792	4095	-0.24	0.0	0.01	0.0	1300010A20Rik 1700051E09Rik 2210008M09Rik 3100002B05Rik A930025J12Rik AU040576 Aass Abpa Abpb Acas2l Acsl4 Ak3l1 Ap1m2 Aqp5 Asrgl1 Atp6v1b1 Atp6v1c2 BC011487 BC013481 BC019731 BC019755 Bmf Bspry Btn1a1 Cai Capn7 Car3 Car5b Car6 Catna1 Cd14 Cd24a Cdc42ep3 Ces3 Chi3l1 Chrdl2 Cidec Ckm Clca1 Clca2 Cldn2 Cldn7 Cmas Col11a1 Col9a1 Cp Cpeb4 Cpsf3 Cryl1 Csna Csnb Csprs Cte1 Cyp2d10 D10Bwg0791e D830019K1…
37	V$NKX22_01: NK2 class homeobox factor 2	24	24	260	2076	13811	-0.24	0.0	0.01	0.0	Abpa Acas2l BC004728 Bmf Cai Cd24a Chrdl2 Clca2 Csnb Dpt Eya2 Fbxo3 Galnt7 Gjb6 Lum Mansc1 Mgst1 Myl1 Plekhh2 Rbbp6 Rfk S100a8 Tmem30b Wisp2
38	V$OCT1_06: octamer-binding factor 1	138	138	146	8750	7137	-0.24	0.0	0.01	0.0	1300010A20Rik AU040576 Aass Abcb9 Abhd5 Abpa Acas2l Acox2 Acsl4 Atp6v1b1 Atp6v1c2 BC004728 BC013481 BC019731 BC019755 Bmf Btn1a1 Cai Calml3 Car3 Car6 Cd14 Ceacam10 Ces3 Chrdl2 Cidec Clca1 Clca2 Cldn3 Cldn7 Col11a1 Col9a2 Cox8b Cp Cpeb4 Cpsf3 Csna Csnb Csprs D10Bwg0791e Daf1 Dapk1 Dcpp Dnajc12 Dpt Dsc2 Dsip1 Ehd3 Elf5 Ell2 Eln Etv1 Eya2 F11r Foxi1 Galnt10 Galnt7 Gjb6 Glycam1 Gpr89 Gpt2 Hadhsc Hdgf…
39	V$E2F_Q6_01	21	21	263	1874	14013	-0.28	0.0	0.01	0.0	Acsl4 Calml3 Car5b Cited4 Cldn3 D10Bwg0791e Dpp4 Galnt3 Gata3 Grtp1 Homer2 Irx5 Kcnk1 Nfib Pvalb Rac3 Rnf128 Spint2 St14 Tm4sf10 Ttpa
40	V$EBF_Q6	97	97	187	4486	11401	-0.34	0.0	4.02	1.37	1190003K14Rik 1700051E09Rik Abcb9 Abpa Acsl4 Acta1 Adrb1 Ak3l1 Aldh2 Anpep BC004728 BC010552 Cdc42ep3 Ceacam10 Cidec Cited4 Ckm Clca2 Cldn3 Cldn7 Col9a2 Cpsf3 Cte1 Cyp2d10 Daf1 Dcpp Dkkl1 Dpp4 Dpt Dsc2 Ehd3 Eln Etv1 Fbxo3 G0s2 Galnt10 Galnt7 Ggt1 Gjb6 Hdhd3 Hebp1 Hey1 Homer2 Id2 Insl6 Irx1 Kcnk1 Kcnn4 Krt1-19 Lama1 Lcn2 Ldb3 Lip1 Lmo4 Lum Mansc1 Mfap5 Mmp15 Nhsl1 Osmr Pcdh21 Pck1 Phxr4 Pkp3 Ptk7 …
41	V$VMW65_Q6	105	105	179	6857	9030	-0.42	0.0	0.02	0.0	1300010A20Rik 1700051E09Rik 2210008M09Rik A930025J12Rik AU040576 Abcb9 Abpa Abpb Adn Asrgl1 Atp6v1c2 Bspry Btn1a1 Capn7 Car3 Car5b Ceacam10 Cidec Clca2 Cldn7 Col11a1 Cp Cpeb4 Crb3 Csna Csnb D10Bwg0791e Daf1 Dnajc12 Echdc2 Ehd3 Eps8l2 Fbxo3 Foxi1 G0s2 Glycam1 Gpr89 Hdgfrp2 Hlf Igfbp5 Insl6 Irx1 Itgbl1 Kcnk1 Lama1 Lao1 Lig3 Lip1 Lmo4 Ltf Lum Mansc1 Mfap5 Myl1 Mylpf Nap1l3 Nbea Nfib Ogfrl1 Osbpl1a O…
42	V$CAAT_01: cellular and viral CCAAT box	154	154	130	9584	6303	-0.46	0.0	0.02	0.0	1190003K14Rik 1300010A20Rik 1700051E09Rik 2210008M09Rik A930025J12Rik Aass Abcb9 Abhd5 Actn3 Adn Aldh2 Ap1m2 Asrgl1 BC011487 BC013481 BC017133 Bex2 Bmf Calml3 Car3 Car6 Cd14 Cdc42ep3 Ceacam10 Cited4 Ckm Clca1 Cldn2 Col9a1 Col9a2 Cp Cpsf3 Crabp2 Crb3 Cryl1 Csnb Csprs Cte1 Cyp24a1 Cyp2d10 Daf1 Dapk1 Dcpp Dkkl1 Dnajc12 Dpp4 Dsip1 Echdc2 Elf5 Ell2 Eps8l2 Etv1 Expi Extl1 Eya2 G0s2 Galnt10 Galnt3 Galnt…
43	V$GR_01: high affinity binding site for glucocorticoid receptor	32	32	252	1186	14701	-0.51	0.0	4.24	1.51	Car5b Ces3 Cidec Clca1 Clca2 Cmas Dapk1 Dpp4 Dsip1 G0s2 Hdhd3 Irx2 Irx5 Kcnk1 Krt2-5 Lama1 Lcn2 Nbea Papln Pigr Pip Rab3d Rab40b S3-12 Slc15a2 Stard10 Stk39 Tacstd1 Tmprss4 Tnnc2 Tnni2 Unc13b
44	V$NRF2_01: nuclear respiratory factor 2	34	34	250	2662	13225	-0.53	0.0	0.01	0.0	3100002B05Rik A930025J12Rik Abpb Ak3l1 Asrgl1 BC010311 Bspry Catna1 Cldn7 Col9a1 Cpsf3 Crb3 Cryl1 Epb4.1l4a Expi Galnt10 Gata3 Hdgfrp2 Hey1 Igfbp5 Insl6 Irx3 Kcnn4 Khdrbs3 Nhsl1 Papln Rfk Rnf167 Sf3b5 Slc35a1 Slc35c2 Spint2 Tmem35 Trf
45	V$E47_02: E47	54	54	230	2281	13606	-0.57	0.0	3.95	1.33	1300010A20Rik 2210008M09Rik Abpb Adn Ak3l1 Car3 Car6 Ckm Cldn3 Cldn7 Cp Crb3 Cyp24a1 D830019K17Rik D8Ertd325e Dpt Eya2 Foxi1 Galnt7 Gata3 Ggt1 Gjb2 Hdhd3 Hk1 Irx1 Kcnn4 Khdrbs3 Mansc1 Mgst1 Padi2 Phlda1 Pik3r1 Pkp3 Pla2g4a Pxmp4 Pycr1 Rasal1 Rbbp6 Rorc S3-12 Scnn1b Sh3bp5 Slc1a1 Slc28a3 Smoc1 Smoc2 St14 Sytl4 Tcfcp2l1 Thrsp Tmprss4 Tnfsf13 Tspan1 Wnt5b
46	V$CREB_02: cAMP-responsive element binding protein	19	19	265	1703	14184	-0.59	0.0	0.01	0.0	Acsl4 Calml3 Cdc42ep3 D8Ertd325e Dcpp Gpd1 Gpr89 Hdhd3 Hebp1 Kcnk1 Kcnn4 Lmo4 Mtap7 Rasal1 Rsb30 Serpini1 Slc1a1 Smoc2 Sytl4
47	V$CHOP_01: heterodimers of CHOP and C/EBPalpha	66	66	218	4562	11325	-0.63	0.0	0.02	0.0	1190003K14Rik 3100002B05Rik Aass Acox2 BC004728 BC010462 BC010552 BC011487 BC013481 Bmf Car3 Car6 Cd14 Ces3 Cited4 Col11a1 Col9a1 Cp Crabp2 Cryl1 Dpp4 Dsc2 Elf5 Etv1 Galnt10 Gjb2 Hdhd3 Id2 Itgbl1 Kcnn4 Lmo4 Mgst1 Mxd4 Myl1 Nbea Osmr Phxr4 Pik3r1 Pip Plekhf1 Psat1 Pxmp4 Pycr1 Rab40b Rasal1 Rfk Rsb30 S100a8 Serpini1 Slc28a3 Slc35a1 Slc5a8 Snta1 Sparcl1 St14 St6galnac6 Stard5 Stk39 Sytl4 Tacstd1 Tcf…
48	V$HNF6_Q6	18	18	266	1626	14261	-0.68	0.0	0.01	0.0	Acas2l Dapk1 Dpt Echdc2 Nfix Nhsl1 Pck1 Pigr Pik3r1 Pla2g4a Plagl1 Ppnr Ptx3 Thbs4 Thrsp Tjp3 Tnfsf13 Unc13b
49	V$MRF2_01: modulator recognition factor 2	158	158	126	9734	6153	-0.77	0.0	0.02	0.0	1190003K14Rik 1700051E09Rik 2210008M09Rik 3100002B05Rik A930025J12Rik Aass Abcb9 Abpa Abpb Acas2l Acox2 Acsl4 Acta1 Adn Ak3l1 Aldh2 Anpep Ap1m2 Asrgl1 Atp6v1b1 BC011487 BC019731 Bex2 Bmf Btn1a1 Cai Calml3 Capn7 Car5b Catna1 Cd14 Cd24a Cel Ces3 Chrdl2 Cidec Cited4 Clca1 Clca2 Col11a1 Col9a1 Cox8b Cpsf3 Crb3 Csna Csnb Csprs Cte1 D8Ertd325e Daf1 Dapk1 Dcpp Dkkl1 Dnajc12 Dsc2 Ehd3 Ell2 Eln Etv1 Expi …
50	V$PPARA_01: PPAR:RXR heterodimers	2	2	282	6	15881	-0.78	0.0	4.83	1.88	Acta1 Papln
51	V$FREAC4_01: Fork head RElated ACtivator-4	8	8	276	166	15721	-0.83	0.0	4.43	1.6	Clca1 G0s2 Osbpl1a Rgpr Slc2a9 Stard10 Tm4sf3 Tmem37
52	V$HFH1_01: HNF-3/Fkh Homolog 1	26	26	258	2105	13782	-0.89	0.0	0.01	0.0	Abcb9 Acas2l Ap1m2 BC010311 Bex2 Dsip1 Eps8l2 Extl1 Galnt3 Gpr89 Hdgfrp2 Insl6 Mansc1 Nap1l3 Pip Plagl1 Rasal1 Rbbp6 Slc2a9 St14 St6galnac6 Stk39 Sytl4 Thedc1 Tmed9 Tnfaip9
53	V$GATA2_02: GATA-binding factor 2	82	82	202	5425	10462	-0.91	0.0	0.03	0.0	1700051E09Rik 3100002B05Rik A930025J12Rik Acas2l Acsl4 Ak3l1 Atp6v1b1 Atp6v1c2 BC010311 BC010552 Car5b Cd14 Cel Ces3 Chrdl2 Cited4 Clca2 Cldn2 Col9a1 Col9a2 Cp Csna Csnb Cte1 Cyp2d10 Dkkl1 Dpp4 Dpt Dsc2 Dsip1 Ehd3 Elf5 Eya2 Galnt10 Glycam1 Gpt2 Hadhsc Hdhd3 Hk1 Igfbp5 Insl6 Irx1 Itgbl1 Ldh2 Ltf Lum Mansc1 Nqo1 Osbpl1a Phxr4 Pla2g4a Plagl1 Plekhf1 Prom1 Pxmp4 Rasal1 Rbbp6 Rgpr Rnf128 Scrg1 Sec14l2…
54	V$TEF_Q6	86	86	198	5655	10232	-0.92	0.0	0.03	0.0	1300010A20Rik 1700051E09Rik 3100002B05Rik Abhd5 Abpa Abpb Acox2 BC019731 Bex2 Bspry Btn1a1 Cd14 Ces3 Chi3l1 Clca2 Cldn7 Col11a1 Cpeb4 Csna Csnb Csprs D10Bwg0791e Dpt Dsc2 Dsip1 Echdc2 Ell2 Eps8l2 Etv1 Expi Eya2 Galnt3 Glycam1 Gpr89 Hadhsc Hebp1 Hlf Il17re Insl6 Itgbl1 Lalba Ldh2 Lig3 Lip1 Lum Mfap5 Mgst1 Nbea Ogfrl1 Osbpl1a Plagl1 Plekhf1 Plekhh2 Ppnr Ptx3 Rab40b Rac3 Rbbp6 Rfk Rorc Saa2 Scrg1 Sl…
55	V$IRF_Q6_01	117	117	167	7412	8475	-0.93	0.0	0.03	0.0	Aass Abcb9 Abpa Abpb Acsl4 Actn3 Adn Ak3l1 Aldh2 Anpep Ap1m2 Asrgl1 Atp6v1b1 BC010462 BC013481 Bex2 Btn1a1 Calml3 Car3 Cd24a Cidec Clca1 Clca2 Cldn2 Cldn7 Cmas Col9a2 Cp Cpeb4 Crabp2 Cryl1 Csnb Csprs Cte1 Cyp2d10 D10Bwg0791e D8Ertd325e Daf1 Dpp4 Dsc2 Ell2 Etv1 Extl1 F11r Fbxo3 Folr1 Foxi1 G0s2 Galnt3 Galnt7 Gata3 Glycam1 Hdgfrp2 Hdhd3 Hebp1 Hlf Irx3 Itgbl1 Kcnk1 Lalba Lama1 Lao1 Lcn2 Lip1 Lum Mgs…
56	V$PAX_Q6	279	279	5	15192	695	-0.97	0.0	4.23	1.51	1190003K14Rik 1300010A20Rik 1700051E09Rik 2210008M09Rik 3100002B05Rik A930025J12Rik AU040576 Aass Abcb9 Abhd5 Abpa Abpb Acas2l Acox2 Acsl4 Acta1 Actn3 Adn Adrb1 Ak3l1 Aldh2 Anpep Ap1m2 Aqp5 Asrgl1 Atp6v1b1 Atp6v1c2 BC004728 BC010311 BC010462 BC010552 BC011487 BC013481 BC017133 BC019731 BC019755 Bex2 Bmf Bspry Btn1a1 Cai Calml3 Capn7 Car3 Car5b Car6 Catna1 Cd14 Cd24a Cdc42ep3 Ceacam10 Cel Ces3 Chi…
57	V$ZTA_Q2	104	104	180	5009	10878	-1.0	0.0	3.22	0.75	1190003K14Rik 3100002B05Rik Aass Abcb9 Abpb Acox2 Acsl4 Adn Ak3l1 Aldh2 Atp6v1b1 BC017133 Bspry Capn7 Car5b Car6 Catna1 Cd14 Cdc42ep3 Ceacam10 Cel Ces3 Cidec Cited4 Ckm Cldn2 Cldn3 Cldn7 Col9a2 Cox8b Cp Cpeb4 Crabp2 Crb3 Cryl1 Csprs Cyp24a1 Daf1 Dcpp Dkkl1 Dnajc12 Dsip1 Echdc2 Ehd3 Elf5 Ell2 Eya2 Folr1 Galnt10 Glycam1 Gpr89 Hdgfrp2 Hebp1 Il17re Insl6 Irx2 Kcnk1 Kcnn4 Krt2-5 Lama1 Lao1 Ldb3 Ltf Mm…
58	V$MTATA_B: Muscle TATA box	121	121	163	7616	8271	-1.01	0.0	0.03	0.0	1190003K14Rik 3100002B05Rik A930025J12Rik Abcb9 Abhd5 Abpa Abpb Acta1 Adn Ak3l1 Aqp5 Atp6v1b1 Atp6v1c2 BC004728 BC010311 BC010462 BC010552 BC011487 BC013481 Bex2 Bspry Cd14 Cd24a Cited4 Ckm Clca1 Col11a1 Col9a1 Cox8b Cp Cpeb4 Cpsf3 Crabp2 Csna Csnb Csprs Cyp2d10 D10Bwg0791e D830019K17Rik Daf1 Dapk1 Dnajc12 Dpp4 Dpt Dsc2 Dsip1 Ell2 Expi Fbxo3 Folr1 Galnt3 Galnt7 Gjb6 Gpr89 Gpt2 Hadhsc Hebp1 Hlf Il…
59	V$CART1_01: Cart-1 (cartilage homeoprotein 1)	23	23	261	1896	13991	-1.03	0.0	0.02	0.0	Abhd5 Bmf Cdc42ep3 Clca2 Cmas Csna Csnb D10Bwg0791e Ell2 Gpr89 Il17re Itgbl1 Krt1-19 Lip1 Nfix Osbpl1a Phlda1 Pvalb Pxmp4 Rbbp6 Tcfcp2l1 Tgfb2 Thrsp
60	V$AREB6_01: AREB6 (Atp1a1 regulatory element binding factor 6)	74	74	210	3417	12470	-1.09	0.0	3.21	0.75	1190003K14Rik 1700051E09Rik 2210008M09Rik A930025J12Rik Abcb9 Acta1 Ak3l1 Atp6v1c2 BC010311 BC010552 BC011487 BC017133 Bex2 Cai Calml3 Car5b Catna1 Cd24a Cdc42ep3 Ceacam10 Cel Cidec Ckm Cldn7 Col9a2 Crb3 Cryl1 Csprs Cyp24a1 Dcpp Epb4.1l4a Eps8l2 Folr1 Foxi1 Galnt3 Hk1 Il17re Irx1 Kcnk1 Krt1-19 Lama1 Lcn2 Ldb3 Lig3 Lip1 Lmo4 Mansc1 Mfap5 Mtap7 Nap1l3 Nucb2 Ogfrl1 Osbpl1a Papln Pigr Ppnr Rfk Rsb30 …
61	V$MYCMAX_02: c-Myc:Max heterodimer	84	84	200	5493	10394	-1.11	0.0	0.03	0.0	Abcb9 Abpa Abpb Acox2 Aldh2 Aqp5 Atp6v1b1 BC004728 Bex2 Bmf Bspry Car5b Car6 Cd24a Ceacam10 Clca1 Cldn2 Cp Cpsf3 Crb3 Dnajc12 Dpt Dsc2 Dsip1 Echdc2 Ell2 Gpd1 Hebp1 Hk1 Homer2 Insl6 Kcnn4 Lama1 Lao1 Ldb3 Lig3 Lmo4 Mansc1 Mtap7 Mxd4 Myl1 Nap1l3 Nfib Nqo1 Pigr Plagl1 Plekhf1 Plekhh2 Ptk7 Pvalb Pxmp4 Rab3d Rab40b Rac3 Rasal1 Rbbp6 Rnf128 Rorc Rsb30 Sh3bp5 Slc1a1 Slc31a2 Slc34a2 Slc5a1 Slc5a9 Spdef St…
62	V$SMAD3_Q6	178	178	106	9160	6727	-1.17	0.0	2.99	0.66	1190003K14Rik 1300010A20Rik 1700051E09Rik 3100002B05Rik A930025J12Rik Aass Abcb9 Abhd5 Abpa Abpb Acta1 Actn3 Adn Ak3l1 Anpep Ap1m2 Aqp5 Atp6v1b1 Atp6v1c2 BC010311 BC010462 BC010552 BC011487 BC017133 BC019731 Bex2 Calml3 Capn7 Cd14 Cdc42ep3 Ceacam10 Cel Chi3l1 Chrdl2 Cidec Cited4 Ckm Cldn2 Cldn3 Cmas Col11a1 Col9a1 Cox8b Cp Crb3 Cryl1 Csprs Cte1 Cyp2d10 D830019K17Rik D8Ertd325e Dpp4 Dsc2 Dsip1 Ech…
63	V$TITF1_Q3: TTF-1, TITF1 (thyroid transcription factor 1)	97	97	187	6171	9716	-1.33	0.0	0.05	0.0	3100002B05Rik A930025J12Rik Abcb9 Acas2l Acox2 Ap1m2 Asrgl1 BC010552 BC017133 BC019755 Bex2 Bspry Btn1a1 Cai Calml3 Catna1 Cd14 Cidec Ckm Clca1 Cldn3 Col11a1 Col9a1 Cpeb4 Crabp2 Csna Csprs Cte1 D10Bwg0791e D8Ertd325e Dcpp Dkkl1 Dpp4 Ell2 Eps8l2 Etv1 Expi F11r Fbxo3 Foxi1 Galnt10 Galnt3 Gjb2 Gpr89 Gpt2 Hk1 Igfbp5 Irx1 Kcnk1 Krt2-5 Ldb3 Lig3 Lip1 Lmo4 Myl1 Nfix Osbpl1a Papln Pcdh21 Phlda1 Phxr4 Pkp…
64	V$STAT_01: signal transducers and activators of transcription	65	65	219	2992	12895	-1.35	0.0	2.96	0.66	1300010A20Rik 3100002B05Rik Abhd5 Asrgl1 BC004728 BC010462 BC019731 BC019755 Bex2 Capn7 Car3 Chi3l1 Cited4 Clca1 Clca2 Cldn2 Cldn7 Cyp24a1 Dkkl1 Dsip1 Ehd3 Ell2 Eps8l2 Etv1 Expi Galnt3 Galnt7 Ggt1 Gjb6 Glycam1 Hk1 Homer2 Id2 Irx5 Lalba Lao1 Lcn2 Ldb3 Lmo4 Mxd4 Mylpf Osmr Padi2 Phlda1 Pigr Pkp3 Psat1 Ptk7 Pycr1 Rasal1 Rnf167 Serpini1 Slc35c2 Sytl4 Tacstd1 Tcfap2c Thedc1 Tmem35 Tmem37 Tnfaip9 Tnnt3…
65	V$VMAF_01: v-Maf	191	191	93	9959	5928	-1.4	0.0	2.75	0.56	1190003K14Rik 1300010A20Rik 1700051E09Rik AU040576 Aass Abcb9 Abhd5 Abpa Abpb Acsl4 Acta1 Actn3 Adn Aldh2 Anpep Ap1m2 Asrgl1 BC004728 BC010311 BC010462 BC013481 BC017133 BC019731 BC019755 Bmf Bspry Cai Calml3 Capn7 Car3 Car6 Catna1 Cd14 Cd24a Cdc42ep3 Ceacam10 Chrdl2 Ckm Clca1 Cldn2 Cmas Col11a1 Col9a2 Cox8b Cpeb4 Crabp2 Cryl1 Csprs Cyp24a1 Cyp2d10 D10Bwg0791e D830019K17Rik D8Ertd325e Daf1 Dcpp D…
66	V$MEF2_Q6_01	155	155	129	9385	6502	-1.44	0.0	0.06	0.0	3100002B05Rik A930025J12Rik AU040576 Aass Abcb9 Abhd5 Abpa Acas2l Acsl4 Acta1 Aldh2 Atp6v1c2 BC010311 BC010462 BC010552 BC011487 BC013481 Bex2 Bmf Bspry Btn1a1 Cai Calml3 Car5b Car6 Catna1 Cd14 Cd24a Ces3 Cidec Cited4 Ckm Clca1 Clca2 Cldn2 Cldn7 Col11a1 Cox8b Cp Cpeb4 Cpsf3 Cryl1 Csna Csnb Csprs Cte1 D10Bwg0791e D830019K17Rik D8Ertd325e Daf1 Dapk1 Dnajc12 Dpp4 Dpt Dsc2 Dsip1 Echdc2 Ehd3 Elf5 Ell2…
67	V$CDPCR1_01: cut-like homeodomain protein	211	211	73	12436	3451	-1.49	0.0	0.05	0.0	1190003K14Rik 1300010A20Rik 1700051E09Rik 3100002B05Rik A930025J12Rik AU040576 Aass Abhd5 Abpa Abpb Acas2l Acox2 Acta1 Actn3 Ak3l1 Anpep Ap1m2 Aqp5 Asrgl1 Atp6v1c2 BC010311 BC010462 BC011487 BC017133 BC019731 BC019755 Bex2 Bmf Bspry Btn1a1 Cai Calml3 Capn7 Car3 Car5b Catna1 Cd14 Cd24a Ceacam10 Cel Ces3 Chi3l1 Cidec Cited4 Clca1 Clca2 Cldn2 Cldn3 Cldn7 Col11a1 Col9a1 Col9a2 Cox8b Cp Cpeb4 Crb3 Cry…
68	V$TAL1_Q6	131	131	153	6626	9261	-1.49	0.0	2.58	0.53	1700051E09Rik 2210008M09Rik 3100002B05Rik AU040576 Aass Abcb9 Abpb Acas2l Acsl4 Acta1 Adn Atp6v1c2 BC004728 BC010311 BC010552 BC011487 BC017133 BC019731 Bspry Cai Calml3 Capn7 Cd24a Cdc42ep3 Cel Ces3 Chrdl2 Cidec Ckm Clca1 Clca2 Cldn2 Cldn3 Col9a2 Cox8b Cpeb4 Cpsf3 Crabp2 Crb3 Csprs D830019K17Rik D8Ertd325e Daf1 Dapk1 Dcpp Dkkl1 Dsc2 Eln Eps8l2 Expi Foxi1 G0s2 Galnt10 Galnt3 Galnt7 Glycam1 Gpd1 G…
69	V$NFKAPPAB_01: NF-kappaB	50	50	234	2242	13645	-1.55	0.0	2.83	0.58	1190003K14Rik AU040576 Acox2 Actn3 BC004728 BC013481 Cd24a Ceacam10 Chrdl2 Cidec Cited4 Ckm Clca1 Clca2 Col9a2 Cryl1 Cte1 Dsc2 Elf5 Ell2 Eln Etv1 Expi Extl1 Foxi1 Gjb6 Gpd1 Grtp1 Homer2 Irx1 Irx3 Kcnn4 Lalba Lcn2 Padi2 Pcdh21 Pkp3 Ptx3 Rac3 Rnf167 Slc5a8 Smoc1 Srebf1 Tcfap2c Tle2 Tm4sf10 Tnfaip9 Tnfsf13 Wap Wisp2
70	V$RREB1_01: Ras-responsive element binding protein 1	32	32	252	1313	14574	-1.55	0.0	3.03	0.66	1190003K14Rik AU040576 Abpb Acta1 Aqp5 BC013481 Catna1 Chi3l1 Cldn3 Col9a2 Cte1 Eln Eps8l2 Foxi1 G0s2 Gata3 Gjb2 Gpt2 Grtp1 Hadhsc Hebp1 Irx5 Nfib Padi2 Pip Pkp3 Psat1 Pycr1 Scrg1 Slc5a8 Smoc1 Wap
71	V$PAX9_B: zebrafish Pax-9 binding sites	75	75	209	3585	12302	-1.59	0.0	2.61	0.53	Abcb9 Acsl4 Actn3 Aldh2 Anpep Aqp5 BC004728 BC010552 Bmf Bspry Calml3 Capn7 Car5b Catna1 Cd24a Cdc42ep3 Chrdl2 Col9a1 Cpeb4 Crabp2 Cryl1 Csna D830019K17Rik Dnajc12 Dpp4 Dpt Echdc2 Ehd3 Etv1 Expi Folr1 G0s2 Galnt3 Ggt1 Gjb2 Hdgfrp2 Hebp1 Hey1 Hlf Homer2 Irx3 Kcnn4 Krt1-19 Lama1 Lcn2 Ldb3 Mfap5 Nbea Nhsl1 Nqo1 Nucb2 Rgpr Rnf167 S100a8 S3-12 Saa1 Serpini1 Sf3b5 Slc1a1 Slc5a1 Sparcl1 Srebf1 St14 St6g…
72	V$IRF_Q6	61	61	223	4037	11850	-1.61	0.0	0.06	0.0	Abcb9 Abhd5 Abpa Adn Ak3l1 Anpep Asrgl1 BC010462 Bspry Calml3 Car3 Cd24a Clca2 Cldn2 Cldn7 Cp Cpeb4 Cyp2d10 D10Bwg0791e Daf1 Dpp4 Dsc2 Ell2 Extl1 G0s2 Galnt7 Glycam1 Hlf Irx3 Lalba Lama1 Lcn2 Lip1 Lum Mgst1 Mtap7 Myl1 Nap1l3 Nfix Pigr Pla2g4a Plagl1 Prom1 Ptx3 Pxmp4 Rbbp6 Rfk Rgpr Rnf128 Saa1 Saa2 Slc15a2 Slc5a8 Slc5a9 Snta1 Tacstd1 Tmprss4 Trf Unc13b Xbp1 Zfp503
73	V$CDPCR3HD_01: cut-like homeodomain protein	79	79	205	5064	10823	-1.62	0.0	0.06	0.0	1300010A20Rik 1700051E09Rik 3100002B05Rik A930025J12Rik Aass Abpa Acox2 Acta1 Anpep Ap1m2 Aqp5 Bmf Cai Calml3 Car3 Ceacam10 Chi3l1 Clca1 Clca2 Cox8b Cpeb4 Csprs D10Bwg0791e Dpt Elf5 Ell2 Eln Etv1 Extl1 F11r Galnt10 Galnt3 Ggt1 Gpt2 Grtp1 Insl6 Irx3 Irx5 Kcnk1 Lalba Lao1 Ldb3 Lip1 Mylpf Nfib Nfix Nqo1 Osmr Phxr4 Pigr Pip Plagl1 Psat1 Rab40b Rac3 Rhpn2 Rnf167 Rsb30 Saa1 Saa2 Scd1 Serpini1 Sh3bp5 Sl…
74	V$MYOGNF1_01: myogenin / nuclear factor 1 or related factors	71	71	213	3378	12509	-1.63	0.0	2.59	0.53	AU040576 Abcb9 Abhd5 Actn3 Atp6v1c2 BC010311 BC017133 BC019755 Calml3 Car3 Catna1 Cel Chrdl2 Cited4 Clca1 Cldn2 Cox8b Cpeb4 Cte1 D10Bwg0791e Daf1 Dcpp Dnajc12 Ell2 Eln Extl1 Folr1 Foxi1 Grtp1 Hdgfrp2 Hdhd3 Hey1 Id2 Itgbl1 Lao1 Ldh2 Lig3 Mgst1 Mmp15 Mxd4 Myl1 Mylpf Nfix Nhsl1 Nqo1 Osbpl1a Papln Psat1 Pvalb Rhpn2 Saa2 Scd1 Serpini1 Slc35a2 Slc35c2 Slc38a3 Slc5a1 Slc5a9 Smoc2 St14 Stk39 Sytl4 Tgfb3 …
75	V$HAND1E47_01: Hand1:E47 heterodimer	176	176	108	9205	6682	-1.68	0.0	2.35	0.38	1190003K14Rik 1700051E09Rik 2210008M09Rik 3100002B05Rik A930025J12Rik AU040576 Abcb9 Abhd5 Abpb Actn3 Ak3l1 Aldh2 Anpep Aqp5 Atp6v1b1 BC010311 BC010462 BC010552 BC011487 BC013481 BC019731 BC019755 Bex2 Bmf Bspry Btn1a1 Cai Calml3 Car3 Car5b Cd14 Cd24a Cdc42ep3 Ceacam10 Chi3l1 Chrdl2 Ckm Clca2 Cldn2 Cldn3 Cldn7 Cmas Col11a1 Col9a2 Cox8b Cp Crabp2 Crb3 Cryl1 Csna Csprs Cte1 Cyp24a1 Cyp2d10 D8Ertd32…
76	V$FOXP3_Q4	157	157	127	9417	6470	-1.69	0.0	0.08	0.0	1190003K14Rik 1300010A20Rik 1700051E09Rik 2210008M09Rik Aass Abcb9 Abhd5 Abpb Acas2l Actn3 Adn Aldh2 Anpep Ap1m2 Asrgl1 Atp6v1b1 Atp6v1c2 BC004728 BC010552 BC011487 BC013481 BC017133 Bex2 Bmf Bspry Cai Car3 Car5b Cd14 Ceacam10 Cel Chi3l1 Chrdl2 Cidec Cited4 Ckm Clca2 Cldn3 Col9a1 Cpeb4 Crabp2 Crb3 Cryl1 Csna Csnb Cte1 Cyp24a1 D10Bwg0791e D8Ertd325e Daf1 Dkkl1 Dnajc12 Dpp4 Dpt Dsip1 Ehd3 Elf5 Ell2…
77	V$CREL_01: c-Rel	196	196	88	11564	4323	-1.7	0.0	0.07	0.0	1190003K14Rik 1300010A20Rik 1700051E09Rik 2210008M09Rik 3100002B05Rik A930025J12Rik AU040576 Aass Abhd5 Abpa Acas2l Acox2 Acsl4 Actn3 Adn Adrb1 Aldh2 Ap1m2 Aqp5 Asrgl1 Atp6v1c2 BC004728 BC010462 BC011487 BC013481 BC017133 Bmf Bspry Calml3 Car5b Car6 Catna1 Cd24a Cdc42ep3 Ceacam10 Cel Chi3l1 Chrdl2 Cidec Cited4 Ckm Clca1 Clca2 Cldn2 Cldn7 Col11a1 Col9a1 Col9a2 Cox8b Cp Cpsf3 Cryl1 Csnb Cte1 Cyp2d1…
78	V$GATA1_03: GATA-binding factor 1	87	87	197	5491	10396	-1.7	0.0	0.08	0.0	1190003K14Rik A930025J12Rik AU040576 Abhd5 Abpb Acsl4 Adn Anpep Ap1m2 Aqp5 BC010311 BC019755 Bex2 Bspry Btn1a1 Car5b Chi3l1 Cited4 Cldn2 Col11a1 Csnb Csprs Cyp24a1 D10Bwg0791e D830019K17Rik Dnajc12 Dpp4 Dsc2 Dsip1 Echdc2 Eln F11r Folr1 Galnt3 Gpd1 Gpt2 Hdgfrp2 Hebp1 Hey1 Irx1 Kcnk1 Lalba Lao1 Ltf Lum Mansc1 Mfap5 Mgst1 Mxd4 Nap1l3 Nqo1 Padi2 Pip Pla2g4a Plagl1 Ptx3 Rab3d Rasal1 Rassf3 Rbbp6 Rfk R…
79	V$PIT1_Q6	204	204	80	11994	3893	-1.72	0.0	0.07	0.0	1300010A20Rik 1700051E09Rik 2210008M09Rik 3100002B05Rik A930025J12Rik Aass Abcb9 Abpa Abpb Acas2l Acox2 Acsl4 Ak3l1 Aldh2 Anpep Ap1m2 Aqp5 Asrgl1 Atp6v1b1 Atp6v1c2 BC010311 BC010462 BC011487 BC019731 BC019755 Bex2 Bspry Btn1a1 Cai Calml3 Capn7 Car5b Car6 Cd14 Cd24a Ceacam10 Ces3 Chi3l1 Chrdl2 Cited4 Clca1 Clca2 Cldn2 Cldn7 Cmas Col11a1 Col9a1 Col9a2 Cp Cpeb4 Cpsf3 Crabp2 Csna Csnb Csprs Cte1 Cyp2…
80	V$E2F1DP1RB_01: Rb:E2F-1:DP-1 trimeric complex	9	9	275	898	14989	-1.73	0.0	0.02	0.0	Acsl4 Cited4 Cldn3 D10Bwg0791e D830019K17Rik Dkkl1 Grtp1 Smoc2 Spint2
81	V$E2F_Q4_01	44	44	240	3022	12865	-1.73	0.0	0.06	0.0	Acsl4 BC011487 BC013481 Calml3 Car5b Catna1 Cdc42ep3 Cited4 Cldn3 Cldn7 Col11a1 Cryl1 Csprs D10Bwg0791e D830019K17Rik Dpp4 Epb4.1l4a G0s2 Galnt3 Gata3 Gpr89 Grtp1 Hadhsc Hey1 Homer2 Irx5 Kcnk1 Khdrbs3 Nfib Pla2g4a Plagl1 Psat1 Pvalb Rab3d Rac3 Rnf128 Rnf167 Slc38a3 Smoc2 Spint2 St14 Thrsp Tm4sf10 Ttpa
82	V$TCF4_Q5	216	216	68	12623	3264	-1.81	0.0	0.07	0.0	1300010A20Rik 1700051E09Rik 2210008M09Rik 3100002B05Rik A930025J12Rik AU040576 Aass Abcb9 Abpa Abpb Acas2l Acox2 Acsl4 Acta1 Actn3 Adn Ak3l1 Aqp5 Asrgl1 Atp6v1b1 Atp6v1c2 BC004728 BC010311 BC011487 BC013481 BC019731 BC019755 Bex2 Bmf Bspry Btn1a1 Cai Calml3 Capn7 Car3 Car5b Car6 Cd14 Cd24a Ceacam10 Chi3l1 Chrdl2 Cited4 Ckm Clca2 Cldn2 Cldn3 Cldn7 Col11a1 Col9a1 Col9a2 Cp Cpeb4 Cpsf3 Crabp2 Crb3 C…
83	V$ARNT_01: AhR nuclear translocator homodimers	15	15	269	1271	14616	-1.82	0.0	0.03	0.0	Car6 Crb3 Gpd1 Mtap7 Plagl1 Rorc Rsb30 Slc31a2 Slc34a2 Spdef Sytl1 Tm4sf10 Tnfsf13 Tspan1 Zfp503
84	V$TGIF_01: TGIF (5'TG3' interacting factor)	68	68	216	4377	11510	-1.82	0.0	0.08	0.0	1300010A20Rik Abcb9 Abpb Acas2l Acta1 Actn3 Ak3l1 Asrgl1 BC010462 Cai Car5b Chi3l1 Cidec Cldn2 Cpsf3 Cryl1 Csprs D830019K17Rik Daf1 Dcpp Dkkl1 Dpp4 Dsip1 Echdc2 Elf5 Eps8l2 Extl1 Foxi1 Galnt7 Hebp1 Id2 Igfbp5 Il17re Irx1 Itgbl1 Lip1 Lum Mansc1 Mtap7 Mxd4 Myl1 Nbea Osmr Padi2 Papln Pla2g4a Ppnr Pvalb Rab40b Rsb30 S3-12 Sec14l2 Slc2a9 Sox5 Sparcl1 Spdef Srebf1 Stk39 Sytl4 Tacstd2 Tcfap2c Tcfcp2l1 T…
85	V$CREBP1_Q2: CRE-binding protein 1	11	11	273	1010	14877	-1.86	0.0	0.03	0.0	Actn3 Cdc42ep3 Cldn7 D10Bwg0791e Gpr89 Hlf Lip1 Nap1l3 Osbpl1a Pck1 St6galnac6
86	V$MEF3_B: MEF-3	14	14	270	471	15416	-1.88	0.0	3.04	0.66	Atp6v1c2 Cldn7 Cpeb4 Crb3 Cte1 Eps8l2 Ogfrl1 Pcdh21 Pvalb Sec14l2 Timd2 Tm4sf3 Tmem30b Trim2
87	V$E2F1_Q4_01	50	50	234	3330	12557	-1.88	0.0	0.07	0.0	Acsl4 BC011487 BC013481 Calml3 Car5b Catna1 Cd24a Cdc42ep3 Chrdl2 Cited4 Cldn3 Cldn7 Col11a1 Cryl1 Csprs D10Bwg0791e D830019K17Rik Dpp4 Dpt Dsip1 Epb4.1l4a G0s2 Galnt3 Gata3 Gpr89 Grtp1 Hadhsc Hey1 Homer2 Irx5 Kcnk1 Khdrbs3 Mmp15 Nfib Pla2g4a Plagl1 Psat1 Pvalb Rab3d Rac3 Rnf128 Rnf167 Slc38a3 Smoc2 Spint2 St14 Thrsp Tm4sf10 Trim2 Ttpa
88	V$HNF4_DR1_Q3	236	236	48	12680	3207	-1.91	0.0	2.34	0.38	1190003K14Rik 1300010A20Rik 1700051E09Rik 2210008M09Rik 3100002B05Rik A930025J12Rik AU040576 Aass Abcb9 Abhd5 Abpa Abpb Acas2l Acox2 Acta1 Actn3 Adn Ak3l1 Anpep Aqp5 Asrgl1 Atp6v1b1 Atp6v1c2 BC010311 BC010462 BC010552 BC017133 BC019731 BC019755 Bex2 Bmf Bspry Cai Capn7 Car3 Car5b Car6 Catna1 Cd14 Cd24a Cdc42ep3 Ceacam10 Cel Ces3 Chi3l1 Chrdl2 Cidec Cited4 Ckm Clca1 Clca2 Cldn2 Cldn3 Cldn7 Cmas Co…
89	V$HLF_01: hepatic leukemia factor	74	74	210	4683	11204	-1.92	0.0	0.1	0.0	1190003K14Rik 1300010A20Rik 2210008M09Rik Aass Abhd5 Acas2l Acox2 Anpep Asrgl1 BC010462 Bspry Cai Car6 Cd14 Ces3 Chi3l1 Clca1 Clca2 Col9a2 Csnb Cte1 D10Bwg0791e Dsc2 Dsip1 Eln Expi Fbxo3 G0s2 Galnt3 Ggt1 Gpd1 Gpr89 Hadhsc Homer2 Igfbp5 Il17re Irx1 Khdrbs3 Lama1 Ldh2 Lig3 Mgst1 Mtap7 Myl1 Nap1l3 Nbea Nfib Ogfrl1 Pik3r1 Plagl1 Ptk7 Ptx3 Rab40b Rbbp6 Rsb30 Saa2 Scrg1 Slc2a9 Slc34a2 Srebf1 St14 St6ga…
90	V$LEF1TCF1_Q4	130	130	154	7815	8072	-1.95	0.0	0.12	0.0	1700051E09Rik 3100002B05Rik A930025J12Rik Aass Abcb9 Abpa Acas2l Acta1 Actn3 Adn Ak3l1 Aldh2 Ap1m2 Aqp5 Asrgl1 Atp6v1c2 BC013481 BC017133 BC019731 BC019755 Bmf Bspry Btn1a1 Cai Calml3 Car3 Car5b Car6 Cd14 Cd24a Ces3 Chrdl2 Cited4 Cldn2 Cldn3 Cmas Col9a2 Cox8b Cp Cpeb4 Crb3 Csna Csnb Cte1 Cyp24a1 Cyp2d10 D10Bwg0791e Daf1 Dapk1 Dcpp Dkkl1 Dpp4 Dpt Dsip1 Echdc2 Elf5 Expi Foxi1 Galnt7 Ggt1 Gjb2 Gpd1 …
91	V$USF_C: USF binding site	126	126	158	7589	8298	-1.95	0.0	0.12	0.0	1700051E09Rik 3100002B05Rik Aass Abcb9 Abhd5 Abpa Abpb Acox2 Aldh2 Aqp5 Atp6v1b1 BC010462 BC019731 BC019755 Bex2 Bmf Bspry Btn1a1 Cai Car3 Car5b Car6 Cd24a Ceacam10 Ckm Clca1 Clca2 Cldn2 Cldn3 Col11a1 Col9a2 Cp Cpsf3 Crb3 Csnb Cyp2d10 Daf1 Dcpp Dnajc12 Dpt Dsc2 Dsip1 Echdc2 Elf5 Ell2 Extl1 Eya2 Foxi1 G0s2 Galnt7 Ggt1 Gpd1 Gpt2 Hadhsc Hebp1 Hk1 Homer2 Il17re Kcnn4 Lama1 Lao1 Ldb3 Lig3 Lip1 Lum Man…
92	V$XFD3_01: Xenopus fork head domain factor 3	26	26	258	1910	13977	-1.97	0.0	0.06	0.0	Asrgl1 BC017133 BC019731 Cai Calml3 Cidec Cte1 D10Bwg0791e Dkkl1 Gpt2 Hdgfrp2 Il17re Mfap5 Mxd4 Myl1 Osbpl1a Ppnr Rgpr Sf3b5 Stard10 Tgfb3 Tm4sf10 Tm4sf3 Tmed9 Tmem37 Tspan1
93	V$DR3_Q4: direct repeat 3	48	48	236	2227	13660	-1.98	0.0	2.31	0.37	3100002B05Rik A930025J12Rik Abcb9 Abpb Ak3l1 Aqp5 BC019731 Bmf Calml3 Car5b Cdc42ep3 Cel Clca2 Cyp24a1 Cyp2d10 Dsc2 Dsip1 Eln F11r Galnt10 Hebp1 Irx3 Kcnk1 Lama1 Lcn2 Mmp15 Mxd4 Osbpl1a Padi2 Papln Pck1 Pip Plekhh2 Rac3 Rassf3 Saa2 Satb1 Scd1 Scrg1 Sec14l2 Slc38a3 Stk39 Sytl1 Sytl4 Tcfap2c Tmem35 Tnnc2 Uqcrc2
94	V$PPARG_03: PPAR (peroxisome proliferator-activated receptor gamma)	120	120	164	6197	9690	-1.99	0.0	1.92	0.09	1190003K14Rik 1300010A20Rik AU040576 Abpa Abpb Acox2 Acta1 Anpep Asrgl1 BC010552 BC017133 BC019731 BC019755 Bmf Cai Car6 Cd14 Cdc42ep3 Ceacam10 Cel Chrdl2 Cidec Cldn7 Col9a1 Cox8b Cpeb4 Crabp2 Crb3 Cryl1 Cte1 Cyp24a1 Cyp2d10 D830019K17Rik Dcpp Dsc2 Elf5 Ell2 Eln Etv1 Extl1 Eya2 Folr1 G0s2 Galnt7 Gata3 Ggt1 Glycam1 Gpd1 Gpr89 Hk1 Hlf Homer2 Igfbp5 Il17re Irx2 Irx3 Itgbl1 Khdrbs3 Lalba Lcn2 Ldh2 Lt…
95	V$PAX6_01: Pax-6	124	124	160	7458	8429	-2.0	0.0	0.13	0.0	1190003K14Rik 1300010A20Rik 3100002B05Rik A930025J12Rik AU040576 Aass Abcb9 Abhd5 Abpa Acsl4 Acta1 Adn Ak3l1 Ap1m2 Atp6v1b1 BC010311 BC013481 BC017133 BC019731 Bex2 Bspry Capn7 Car3 Cd14 Cel Ces3 Clca1 Clca2 Col11a1 Col9a1 Cox8b Cp Cpeb4 Crabp2 Crb3 Cryl1 Cte1 Cyp24a1 D10Bwg0791e Daf1 Dapk1 Dnajc12 Dpp4 Dpt Ehd3 Elf5 Epb4.1l4a Extl1 Eya2 Folr1 Galnt3 Gata3 Ggt1 Gjb2 Gjb6 Gpr89 Gpt2 Grtp1 Hdhd3 Id…
96	V$AIRE_01	46	46	238	3066	12821	-2.01	0.0	0.08	0.0	3100002B05Rik A930025J12Rik Abpa Atp6v1c2 Bmf Car5b Cmas Cpsf3 Csprs Cyp2d10 Dkkl1 Dsc2 Echdc2 Ell2 Gjb6 Glycam1 Gpd1 Hk1 Mtap7 Nap1l3 Nbea Nfib Nucb2 Pigr Pik3r1 Ppnr Psat1 Ptx3 Pxmp4 Rab3d Rac3 Rbbp6 Saa1 Scd1 Scnn1b Scrg1 Spdef Tm4sf10 Tmed9 Tmem30b Tmem35 Tmprss4 Tnfsf13 Tnni2 Ttpa Zfp503
97	V$ICSBP_Q6	9	9	275	861	15026	-2.02	0.0	0.03	0.0	Csnb Mtap7 Nap1l3 Pigr Pkp3 Rgpr Slc15a2 Sox5 Trf
98	V$NFY_01: nuclear factor Y (Y-box binding factor)	52	52	232	3395	12492	-2.04	0.0	0.1	0.0	1300010A20Rik A930025J12Rik Aass Abpb Actn3 Aldh2 BC010311 BC017133 Car3 Cited4 Clca1 Col9a1 Cp Crabp2 Cryl1 Cte1 Cyp24a1 Dnajc12 Dpp4 Elf5 Eps8l2 Etv1 Extl1 F11r Galnt3 Gpr89 Hdgfrp2 Hey1 Krt1-19 Ldb3 Mxd4 Nqo1 Nucb2 Phxr4 Pik3r1 Pip Psat1 Pxmp4 Pycr1 Rab40b Scd1 Serpini1 Slc5a8 Smoc1 Smoc2 Tgfb3 Tmem30b Tmem37 Tnnc2 Tnnt3 Wisp2 Xbp1
99	V$NFKAPPAB50_01: NF-kappaB (p50)	18	18	266	678	15209	-2.05	0.0	2.72	0.55	Actn3 Chi3l1 Cited4 Col9a2 Cte1 Eln Grtp1 Irx3 Lama1 Nucb2 Padi2 Rnf167 Slc5a8 Smoc1 Srebf1 St6galnac6 Tacstd1 Tnfsf13
100	V$CP2_01: CP2	187	187	97	9964	5923	-2.05	0.0	1.87	0.08	1700051E09Rik 2210008M09Rik 3100002B05Rik A930025J12Rik AU040576 Abcb9 Abpb Acas2l Acsl4 Acta1 Actn3 Adn Adrb1 Ak3l1 Aldh2 Anpep Aqp5 Asrgl1 Atp6v1b1 Atp6v1c2 BC004728 BC010311 BC010462 BC010552 BC011487 BC013481 BC017133 BC019731 BC019755 Bex2 Bmf Bspry Btn1a1 Calml3 Car3 Car6 Cd14 Cd24a Cdc42ep3 Ceacam10 Cel Ces3 Chi3l1 Chrdl2 Cidec Cited4 Clca1 Cldn3 Cmas Col9a1 Cox8b Cpsf3 Cte1 Cyp2d10 D83001…
101	V$FOX_Q2	208	208	76	12096	3791	-2.09	0.0	0.12	0.0	1190003K14Rik 1300010A20Rik 1700051E09Rik 2210008M09Rik 3100002B05Rik AU040576 Aass Abcb9 Abhd5 Abpa Abpb Acas2l Acox2 Adn Ak3l1 Aldh2 Anpep Ap1m2 Aqp5 Asrgl1 Atp6v1b1 BC004728 BC010462 BC011487 BC013481 BC019731 Bex2 Bmf Bspry Btn1a1 Cai Calml3 Capn7 Car3 Car5b Car6 Catna1 Cd14 Ces3 Chi3l1 Cidec Cited4 Clca1 Clca2 Cldn2 Cldn3 Cldn7 Col11a1 Col9a1 Cox8b Cp Cpeb4 Crb3 Cryl1 Csna Csnb Csprs Cte1 D1…
102	V$VJUN_01: v-Jun	2	2	282	14	15873	-2.09	0.0	3.46	0.89	D8Ertd325e Nap1l3
103	V$AR_03: is recognized by androgen reseptor	10	10	274	307	15580	-2.1	0.0	2.92	0.64	Dsip1 Irx5 Kcnk1 Lama1 Lcn2 Pip Rab3d Stk39 Tmprss4 Tnnc2
104	V$MYC_Q2	45	45	239	2975	12912	-2.11	0.0	0.1	0.0	Acox2 Aqp5 Bmf Car6 Cd24a Ceacam10 Clca1 Crb3 Dpt Echdc2 Ell2 Gpd1 Hebp1 Hk1 Homer2 Kcnn4 Lama1 Lig3 Mansc1 Mtap7 Mxd4 Nfib Nqo1 Plagl1 Pxmp4 Rab3d Rasal1 Rorc Rsb30 Sh3bp5 Slc1a1 Slc31a2 Slc34a2 Slc5a1 St6galnac6 Stac2 Sytl1 Tgfb2 Tjp3 Tm4sf10 Tnfsf13 Tnnc2 Tspan1 Ttpa Unc13b
105	V$ETS2_B: c-Ets-2 binding sites	70	70	214	4377	11510	-2.14	0.0	0.13	0.0	3100002B05Rik A930025J12Rik Aass Abpa Acsl4 Adn Ak3l1 Aldh2 Ap1m2 BC004728 BC010552 BC013481 BC019731 Ceacam10 Chi3l1 Cited4 Clca1 Cox8b Cp Cryl1 Cyp2d10 Dcpp Dnajc12 Dpp4 Ehd3 Eps8l2 Etv1 Eya2 F11r Folr1 Ggt1 Gjb6 Glycam1 Gpd1 Hadhsc Hk1 Irx1 Irx2 Itgbl1 Kcnk1 Kcnn4 Lalba Lama1 Lrg1 Nfix Ogfrl1 Pcdh21 Phxr4 Pkp3 Plekhf1 Ppnr Rnf128 Rsb30 S3-12 Saa1 Serpini1 Slc28a3 Slc38a3 Slc5a9 Smoc1 Spdef Spi…
106	V$MMEF2_Q6: myocyte enhancer factor	85	85	199	5216	10671	-2.14	0.0	0.15	0.0	1700051E09Rik 3100002B05Rik A930025J12Rik AU040576 Abcb9 Abhd5 Acsl4 Acta1 Aqp5 BC011487 BC019731 Bspry Cai Cd14 Ces3 Cidec Cited4 Ckm Clca1 Clca2 Cldn2 Col11a1 Cox8b Cp Cpeb4 Crb3 Csna Csnb Csprs Dapk1 Dnajc12 Dsip1 Echdc2 Ehd3 Etv1 Expi Fbxo3 Galnt10 Ggt1 Gjb6 Gpd1 Hdhd3 Hebp1 Hlf Insl6 Itgbl1 Kcnk1 Lalba Lao1 Lmo4 Mtap7 Myl1 Nap1l3 Nbea Nfib Nfix Nucb2 Osbpl1a Papln Pik3r1 Pla2g4a Plekhh2 Ptx3…
107	V$CREB_Q2_01	79	79	205	4875	11012	-2.15	0.0	0.14	0.0	1700051E09Rik Aass Abcb9 Acsl4 Actn3 Ak3l1 Aldh2 Anpep Ap1m2 BC004728 Bex2 Bmf Calml3 Cd14 Cd24a Cdc42ep3 Cel Cited4 Cldn3 Cldn7 Csnb D10Bwg0791e D830019K17Rik D8Ertd325e Dapk1 Dcpp Dnajc12 Dsip1 Epb4.1l4a G0s2 Gpd1 Gpr89 Gpt2 Hdhd3 Hebp1 Hlf Il17re Insl6 Irx3 Kcnk1 Kcnn4 Krt1-19 Krt2-5 Lama1 Lig3 Lip1 Lmo4 Mtap7 Nap1l3 Nbea Nhsl1 Osbpl1a Papln Pck1 Pip Plekhh2 Ppnr Ptk7 Pxmp4 Pycr1 Rab3d Rasal1 …
108	V$ATATA_B: Avian C-type TATA box	15	15	269	1213	14674	-2.17	0.0	0.05	0.0	Atp6v1c2 BC011487 Bspry Cd24a Chi3l1 Cidec Ell2 F11r Fbxo3 Galnt10 Glycam1 Osbpl1a Scrg1 Tacstd1 Wisp2
109	V$AR_Q2: androgen receptor	22	22	262	895	14992	-2.18	0.0	2.46	0.45	Abhd5 Clca1 Cyp24a1 Dsip1 Kcnk1 Lama1 Lao1 Lcn2 Mmp15 Mylpf Nbea Prom1 Rab3d Rab40b Slc15a2 Slc35c2 Stk39 Tacstd1 Tmprss4 Tnnc2 Unc13b Xbp1
110	V$NRF2_Q4: heterodimer containing Nrf2	82	82	202	4162	11725	-2.19	0.0	1.76	0.03	1190003K14Rik 2210008M09Rik AU040576 Acox2 Acta1 Adn Ap1m2 Atp6v1b1 BC004728 BC010462 Bmf Cai Calml3 Capn7 Catna1 Cd14 Cd24a Ces3 Chi3l1 Cidec Cited4 Col9a2 Crabp2 D830019K17Rik Daf1 Dapk1 Dkkl1 Dnajc12 Dpp4 Dsc2 Echdc2 Elf5 Ell2 Epb4.1l4a Eya2 F11r Folr1 Foxi1 Gata3 Gjb6 Grtp1 Hdhd3 Hebp1 Igfbp5 Itgbl1 Kcnn4 Ldb3 Ldh2 Lmo4 Ltf Mansc1 Mgst1 Osbpl1a Pck1 Phlda1 Plagl1 Prom1 Ptk7 Ptx3 Pxmp4 Rasal1 …
111	V$E2F1DP2_01: E2F-1:DP-2 heterodimer	13	13	271	1088	14799	-2.19	0.0	0.05	0.0	2210008M09Rik Ap1m2 Chrdl2 Cited4 Eln Grtp1 Plagl1 Rassf3 Sec14l2 Spint2 Stard5 Unc13b Zfp503
112	V$MYCMAX_B: c-Myc:Max binding sites	116	116	168	6070	9817	-2.21	0.0	1.62	0.0	1190003K14Rik 1300010A20Rik Abpa Abpb Acas2l Acox2 Acsl4 Adn Aqp5 Atp6v1c2 BC004728 BC010311 BC017133 BC019755 Bex2 Bspry Calml3 Car5b Car6 Catna1 Cd24a Cdc42ep3 Ceacam10 Ces3 Chrdl2 Cidec Clca1 Cldn7 Cmas Crabp2 Csprs Cte1 Cyp24a1 D830019K17Rik Dapk1 Dnajc12 Dsip1 Ehd3 Elf5 Eln Epb4.1l4a Galnt10 Galnt3 Gjb2 Gpd1 Gpr89 Grtp1 Hdgfrp2 Hdhd3 Hebp1 Hey1 Hk1 Hlf Homer2 Insl6 Irx2 Irx3 Irx5 Kcnn4 Ldb3 …
113	V$OCT1_05: octamer-binding factor 1	13	13	271	1084	14803	-2.21	0.0	0.05	0.0	Aass Acox2 Calml3 Clca2 Dsip1 Hebp1 Igfbp5 Itgbl1 Lum Rnf128 Rnf167 Slc35a2 Stac2
114	V$E2F1_Q6_01	92	92	192	5563	10324	-2.24	0.0	0.18	0.0	2210008M09Rik A930025J12Rik AU040576 Abhd5 Acsl4 Actn3 Ap1m2 Asrgl1 BC004728 BC010311 BC010552 BC019755 Calml3 Car3 Car5b Car6 Catna1 Cd24a Cel Chrdl2 Cited4 Cldn3 Col11a1 D10Bwg0791e D8Ertd325e Dapk1 Dkkl1 Dsc2 Eln Epb4.1l4a G0s2 Galnt3 Gjb2 Gjb6 Gpr89 Grtp1 Hadhsc Hdgfrp2 Hlf Homer2 Igfbp5 Irx2 Irx3 Irx5 Kcnk1 Krt1-19 Krt2-5 Lama1 Lao1 Lrg1 Mansc1 Mtap7 Nfib Nfix Ogfrl1 Padi2 Phlda1 Plagl1 Plek…
115	V$ACAAT_B: Avian C-type CCAAT box	26	26	258	1114	14773	-2.24	0.0	2.27	0.35	1190003K14Rik 2210008M09Rik A930025J12Rik Aldh2 BC010311 BC010552 BC011487 Ceacam10 Cte1 F11r Galnt10 Galnt3 Hdgfrp2 Id2 Itgbl1 Nap1l3 Nbea Pip Plekhh2 S3-12 Slc31a2 Slc38a3 Tle2 Tm4sf10 Tmem30b Ttpa
116	V$ETS1_B: c-ETS-1 binding site	132	132	152	6988	8899	-2.25	0.0	1.52	0.0	1190003K14Rik 2210008M09Rik 3100002B05Rik A930025J12Rik Aass Abhd5 Abpa Abpb Acas2l Acsl4 Acta1 Adn Ak3l1 Aldh2 BC004728 BC010552 BC011487 BC013481 BC019731 Btn1a1 Calml3 Capn7 Car6 Catna1 Ceacam10 Ces3 Chi3l1 Cited4 Clca1 Cldn2 Cldn7 Col9a1 Cox8b Cp Cryl1 Csprs Cyp2d10 D8Ertd325e Dapk1 Dcpp Dpp4 Ehd3 Elf5 Eps8l2 Etv1 Expi Extl1 Eya2 Fbxo3 Folr1 Galnt3 Ggt1 Gjb6 Glycam1 Gpd1 Gpr89 Grtp1 Hadhsc Hd…
117	V$FOXO4_01: fork head box O4	189	189	95	10967	4920	-2.26	0.0	0.18	0.0	1190003K14Rik 1300010A20Rik 1700051E09Rik 2210008M09Rik 3100002B05Rik A930025J12Rik AU040576 Aass Abcb9 Abhd5 Abpb Acas2l Acox2 Ak3l1 Aldh2 Ap1m2 Asrgl1 Atp6v1b1 BC004728 BC010311 BC010462 BC011487 BC013481 BC017133 BC019731 BC019755 Bex2 Bspry Btn1a1 Cai Calml3 Car3 Car5b Car6 Cd14 Cd24a Chi3l1 Cidec Ckm Clca1 Clca2 Cldn3 Cldn7 Col9a1 Cp Cpeb4 Cryl1 Csnb Csprs Cte1 Cyp24a1 D10Bwg0791e D8Ertd325e…
118	V$CREBATF_Q6	75	75	209	4604	11283	-2.26	0.0	0.17	0.0	Aass Abcb9 Abhd5 Acsl4 Actn3 Ak3l1 Aldh2 Ap1m2 BC004728 Bex2 Bmf Calml3 Car3 Cd14 Cd24a Cdc42ep3 Cel Cited4 Cldn3 Cldn7 Csnb D10Bwg0791e D830019K17Rik D8Ertd325e Dapk1 Dcpp Dnajc12 Dsip1 G0s2 Gjb6 Gpd1 Gpr89 Gpt2 Hdhd3 Hebp1 Hlf Insl6 Irx2 Irx3 Irx5 Kcnk1 Kcnn4 Krt1-19 Lama1 Lig3 Lip1 Lmo4 Nap1l3 Nbea Nhsl1 Osbpl1a Papln Pck1 Pip Plekhh2 Ppnr Pxmp4 Pycr1 Rab3d Rasal1 Rgpr Rsb30 Slc15a2 Slc1a1 Slc…
119	V$HNF4_01_B: Hepatocyte nuclear factor 4	16	16	268	607	15280	-2.27	0.0	2.48	0.46	1300010A20Rik Abpa Acta1 Cyp2d10 Gpd1 Gpr89 Lalba Lum Mansc1 Mylpf Papln Pck1 Rgpr S3-12 Slc38a3 St6galnac6
120	V$E2F1_Q3_01	85	85	199	4366	11521	-2.27	0.0	1.62	0.0	Abcb9 Abhd5 Acsl4 Adrb1 Ak3l1 Aqp5 Atp6v1c2 BC004728 BC010552 BC017133 Bmf Capn7 Car3 Catna1 Cdc42ep3 Cel Chrdl2 Cldn7 Crb3 Cryl1 Csprs Cte1 D10Bwg0791e D8Ertd325e Dapk1 Dnajc12 Dpp4 Echdc2 Ehd3 Eln Epb4.1l4a Galnt3 Gata3 Gjb6 Gpr89 Gpt2 Grtp1 Hdhd3 Homer2 Id2 Insl6 Irx2 Irx3 Irx5 Kcnk1 Lama1 Ldb3 Ldh2 Lig3 Lmo4 Lrg1 Mmp15 Mtap7 Nap1l3 Nfib Nfix Nucb2 Ogfrl1 Osmr Plagl1 Plekhf1 Psat1 Pvalb Rab3d …
121	V$AREB6_02: AREB6 (Atp1a1 regulatory element binding factor 6)	116	116	168	6105	9782	-2.27	0.0	1.51	0.0	1300010A20Rik 2210008M09Rik A930025J12Rik AU040576 Abcb9 Abpb Acox2 Acta1 Adn Ak3l1 Atp6v1c2 BC004728 BC010311 BC010462 BC011487 BC019755 Car3 Car6 Catna1 Cel Chi3l1 Clca1 Cldn2 Cldn7 Col11a1 Col9a2 Cox8b Cp Cpeb4 Crb3 Cryl1 Cyp24a1 Dapk1 Dcpp Dkkl1 Dpp4 Dpt Dsc2 Elf5 Eln Eps8l2 Eya2 F11r Galnt7 Gata3 Ggt1 Gjb2 Gjb6 Gpt2 Hdhd3 Hlf Igfbp5 Il17re Irx3 Itgbl1 Kcnn4 Khdrbs3 Krt1-19 Lalba Ldb3 Ldh2 Li…
122	V$XFD2_01: Xenopus fork head domain factor 2	60	60	224	3765	12122	-2.27	0.0	0.15	0.0	1700051E09Rik 2210008M09Rik AU040576 Abcb9 Acas2l Aldh2 Ap1m2 Asrgl1 Atp6v1b1 BC010311 BC011487 BC019755 Car3 Cidec Clca1 Cp Cryl1 Dsip1 Eps8l2 Extl1 F11r Fbxo3 Folr1 Galnt3 Galnt7 Gpr89 Hdgfrp2 Insl6 Lum Mansc1 Nap1l3 Phxr4 Pip Plagl1 Plekhh2 Rasal1 Rbbp6 Rgpr Rnf128 Scnn1b Slc31a2 Slc35a1 Sparcl1 St14 St6galnac6 Stac2 Stk39 Sytl4 Tacstd1 Tgfb3 Thedc1 Tle2 Tm4sf10 Tmem35 Tmprss4 Tnfaip9 Tnfsf13 …
123	V$MEF2_01: myogenic enhancer factor 2	1	1	283	1	15886	-2.28	0.0	3.36	0.82	Ckm
124	V$E2F_Q4: E2F	90	90	194	5424	10463	-2.29	0.0	0.2	0.0	2210008M09Rik Aass Acsl4 Actn3 Aldh2 Ap1m2 Asrgl1 Calml3 Capn7 Car5b Car6 Catna1 Cdc42ep3 Cel Chrdl2 Cited4 Cldn3 Col11a1 Cox8b Cpsf3 Crb3 Cryl1 D10Bwg0791e D830019K17Rik Daf1 Dkkl1 Dpp4 Dsip1 Eln Epb4.1l4a Etv1 Expi Extl1 G0s2 Galnt3 Galnt7 Gata3 Gpr89 Grtp1 Hdgfrp2 Hlf Homer2 Id2 Irx5 Itgbl1 Khdrbs3 Krt1-19 Lig3 Ltf Mansc1 Mgst1 Mxd4 Nfib Nqo1 Phxr4 Pigr Pla2g4a Plagl1 Plekhf1 Psat1 Pvalb Rab3d…
125	V$STAF_02: Se-Cys tRNA gene transcription activating factor	55	55	229	2698	13189	-2.29	0.0	1.81	0.06	AU040576 Acox2 Actn3 Adn Aldh2 Bmf Car6 Cd14 Ceacam10 Chi3l1 Cmas Cp Cryl1 Csna Cyp24a1 Dsip1 Ehd3 Eln Epb4.1l4a Eps8l2 Fbxo3 Gjb2 Gpd1 Gpr89 Hdgfrp2 Hebp1 Il17re Irx3 Khdrbs3 Krt1-19 Lama1 Nap1l3 Nbea Ogfrl1 Pck1 Phxr4 Pigr Pkp3 Pycr1 Rab40b Rasal1 Rorc Serpini1 Sf3b5 Slc2a9 Slc35a2 Slc5a8 Slc5a9 Srebf1 Thbs4 Tmed9 Tnnc2 Trf Trim2 Uqcrc2
126	V$GFI1_01: growth factor independence 1	76	76	208	4642	11245	-2.3	0.0	0.18	0.0	1300010A20Rik Abhd5 Abpa Acas2l Asrgl1 Atp6v1c2 BC004728 BC011487 BC013481 BC017133 BC019731 BC019755 Bmf Bspry Calml3 Chi3l1 Ckm Clca1 Clca2 Col11a1 Cp Csprs Cte1 Cyp24a1 D10Bwg0791e Dpt Echdc2 Eln Expi Extl1 Eya2 F11r G0s2 Galnt3 Gata3 Hlf Irx1 Irx3 Itgbl1 Krt1-19 Lig3 Lmo4 Mgst1 Nfix Nhsl1 Ogfrl1 Pigr Plagl1 Rab40b Rassf3 Rgpr Slc15a2 Slc28a3 Slc31a2 Slc35a2 Slc35c2 Slc5a9 Smoc1 Sox5 Sparcl1 S…
127	V$CREB_Q4_01	76	76	208	4636	11251	-2.32	0.0	0.19	0.0	1700051E09Rik Aass Acsl4 Actn3 Ak3l1 Aldh2 Ap1m2 BC004728 Bex2 Bmf Cai Calml3 Car3 Cd14 Cd24a Cdc42ep3 Cel Cited4 Cldn3 Cldn7 Csnb D10Bwg0791e D830019K17Rik D8Ertd325e Dcpp Dnajc12 Dsip1 Epb4.1l4a G0s2 Gjb6 Gpd1 Gpr89 Gpt2 Hdhd3 Hebp1 Hlf Insl6 Irx3 Irx5 Kcnk1 Kcnn4 Lama1 Lig3 Lip1 Lmo4 Mtap7 Nap1l3 Nbea Nhsl1 Osbpl1a Papln Pck1 Pip Plekhh2 Ppnr Ptk7 Pxmp4 Pycr1 Rab3d Rasal1 Rgpr Rnf128 Rsb30 Ser…
128	V$NFKB_Q6_01	188	188	96	10146	5741	-2.32	0.0	1.48	0.0	1190003K14Rik 1300010A20Rik 1700051E09Rik 2210008M09Rik 3100002B05Rik A930025J12Rik AU040576 Abpa Abpb Acas2l Acox2 Acsl4 Actn3 Adn Ak3l1 Aqp5 Asrgl1 Atp6v1c2 BC004728 BC010311 BC010462 BC011487 BC013481 BC017133 BC019731 BC019755 Bex2 Bmf Calml3 Car3 Catna1 Cd14 Cd24a Cdc42ep3 Ceacam10 Chi3l1 Chrdl2 Cidec Cited4 Ckm Clca1 Clca2 Cldn2 Col9a1 Col9a2 Cox8b Cp Cpsf3 Crabp2 Crb3 Cryl1 Csnb Cte1 D8Ert…
129	V$SREBP_Q3	85	85	199	5133	10754	-2.32	0.0	0.2	0.0	1190003K14Rik 1300010A20Rik 3100002B05Rik A930025J12Rik Abhd5 Abpb Actn3 Ak3l1 Ap1m2 Aqp5 Asrgl1 BC011487 Bmf Calml3 Car3 Cidec Cited4 Clca1 Crabp2 Cryl1 Csprs Cyp24a1 D830019K17Rik D8Ertd325e Daf1 Dnajc12 Dpt Dsip1 Echdc2 Eps8l2 Folr1 Galnt7 Gjb2 Gpr89 Grtp1 Hadhsc Hebp1 Hey1 Homer2 Il17re Irx3 Kcnn4 Khdrbs3 Krt1-19 Krt2-5 Lama1 Ldb3 Ldh2 Lrg1 Lum Mtap7 Myl1 Mylpf Nbea Nfib Nucb2 Osbpl1a Phlda1 …
130	V$AMEF2_Q6: myocyte enhancer factor	23	23	261	1659	14228	-2.32	0.0	0.08	0.0	Acta1 BC011487 Bspry Cai Cidec Ckm Cldn2 Dapk1 Dsc2 Galnt7 Gjb6 Gpd1 Insl6 Lalba Lum Nbea Nfib Slc1a1 Tcfcp2l1 Tle2 Tnni2 Tnnt3 Wap
131	V$HNF3ALPHA_Q6	245	245	39	13318	2569	-2.33	0.0	1.88	0.08	1190003K14Rik 1300010A20Rik 1700051E09Rik 2210008M09Rik 3100002B05Rik A930025J12Rik AU040576 Aass Abcb9 Abhd5 Abpa Abpb Acas2l Acox2 Acsl4 Actn3 Adn Ak3l1 Aldh2 Anpep Ap1m2 Aqp5 Asrgl1 Atp6v1b1 Atp6v1c2 BC010311 BC010462 BC011487 BC013481 BC017133 BC019731 BC019755 Bex2 Bmf Bspry Btn1a1 Cai Calml3 Capn7 Car3 Car5b Car6 Catna1 Cd14 Ces3 Chi3l1 Chrdl2 Cidec Cited4 Ckm Clca1 Clca2 Cldn2 Cldn3 Cldn7 …
132	V$CETS1P54_01: c-Ets-1(p54)	191	191	93	10325	5562	-2.34	0.0	1.45	0.0	1190003K14Rik 2210008M09Rik 3100002B05Rik A930025J12Rik AU040576 Aass Abhd5 Abpa Abpb Acas2l Acsl4 Adn Adrb1 Ak3l1 Aldh2 Anpep Aqp5 Asrgl1 Atp6v1b1 BC004728 BC010462 BC010552 BC011487 BC013481 BC017133 BC019731 Bex2 Bspry Btn1a1 Cai Capn7 Car3 Car6 Catna1 Cd14 Cdc42ep3 Ceacam10 Cel Ces3 Chi3l1 Cidec Cited4 Cldn3 Cldn7 Cmas Col9a1 Col9a2 Cpeb4 Cpsf3 Crabp2 Crb3 Cryl1 Cte1 D830019K17Rik D8Ertd325e …
133	V$E2F_03	23	23	261	1647	14240	-2.37	0.0	0.09	0.0	Acsl4 Calml3 Car5b Catna1 Cited4 Cldn3 Col11a1 Cryl1 D10Bwg0791e Galnt3 Gata3 Grtp1 Homer2 Irx5 Khdrbs3 Nfib Pvalb Rab3d Rac3 Rnf128 Smoc2 Spint2 Tm4sf10
134	V$VMYB_02: v-Myb	52	52	232	2556	13331	-2.37	0.0	1.74	0.03	1190003K14Rik Ak3l1 Aldh2 Aqp5 Asrgl1 BC010311 BC019731 Cai Calml3 Cd24a Cdc42ep3 Cldn3 Cldn7 Crb3 Cyp2d10 D830019K17Rik Daf1 Etv1 Hdgfrp2 Hdhd3 Hk1 Id2 Insl6 Irx2 Itgbl1 Lum Myl1 Nap1l3 Nbea Pigr Pik3r1 Ptk7 Ptx3 Pxmp4 Rab3d Rac3 Rassf3 Rfk Rgpr Rorc Serpini1 Slc35a1 Slc35a2 Snta1 Sox5 Spint2 Srebf1 St14 St6galnac6 Tjp3 Tmem35 Zfp503
135	V$SOX5_01: Sox-5	125	125	159	7314	8573	-2.37	0.0	0.26	0.0	1190003K14Rik 1700051E09Rik 3100002B05Rik AU040576 Abcb9 Abpb Acas2l Acsl4 Ak3l1 Anpep Ap1m2 BC010311 BC011487 BC013481 BC017133 BC019755 Bmf Btn1a1 Cai Calml3 Capn7 Car5b Catna1 Cd14 Cdc42ep3 Ceacam10 Ces3 Chi3l1 Cidec Ckm Clca1 Cmas Col11a1 Col9a1 Col9a2 Cox8b Cp Cpeb4 Cpsf3 Csna Csnb Csprs Cte1 Cyp24a1 D830019K17Rik Daf1 Dkkl1 Dnajc12 Dpp4 Dpt Dsip1 Ehd3 Eps8l2 Expi Eya2 Fbxo3 Galnt10 Galnt3 G…
136	V$TATA_C: Retroviral TATA box	80	80	204	4820	11067	-2.39	0.0	0.22	0.0	1190003K14Rik 1300010A20Rik 3100002B05Rik A930025J12Rik Abhd5 Abpb Adn Ap1m2 Atp6v1b1 BC004728 BC010311 BC010552 BC013481 BC019731 Bspry Cai Cd14 Cd24a Chrdl2 Cidec Cited4 Clca2 Cldn2 Cox8b Cp Cpeb4 Cpsf3 Crabp2 Csna Csnb D10Bwg0791e Dcpp Dnajc12 Dpp4 Dpt Dsc2 Ell2 Etv1 F11r Fbxo3 Ggt1 Hadhsc Hlf Insl6 Krt1-19 Lcn2 Ldb3 Lip1 Mtap7 Nap1l3 Nfix Nqo1 Nucb2 Ogfrl1 Papln Pik3r1 Pla2g4a Plekhh2 Rhpn2 R…
137	V$TEL2_Q6	14	14	270	1115	14772	-2.39	0.0	0.06	0.0	Aldh2 BC010552 Ceacam10 Dpp4 Eps8l2 Hk1 Itgbl1 Lama1 S3-12 Serpini1 Slc28a3 Slc38a3 Slc5a9 Trf
138	V$E2_Q6_01	22	22	262	934	14953	-2.42	0.0	2.14	0.24	Aqp5 Atp6v1b1 Cd14 Cldn7 Col9a1 Col9a2 Cpeb4 Crabp2 Csnb Dpp4 Dsc2 Dsip1 Galnt3 Id2 Irx5 Mtap7 Nbea Pik3r1 Plagl1 Slc1a1 Slc35c2 Tacstd1
139	V$ARP1_01: apolipoprotein AI regulatory protein 1	24	24	260	1692	14195	-2.43	0.0	0.1	0.0	AU040576 Cidec Cldn7 Cryl1 Csna Eps8l2 Fbxo3 Ggt1 Hadhsc Id2 Kcnk1 Lig3 Ltf Osbpl1a Ptx3 S100a8 Sh3bp5 Slc34a2 Slc38a3 Thedc1 Tjp3 Tnnc2 Uqcrc2 Wnt5b
140	V$ELF1_Q6	139	139	145	7500	8387	-2.43	0.0	1.2	0.0	1300010A20Rik 1700051E09Rik 2210008M09Rik 3100002B05Rik A930025J12Rik Aass Abhd5 Abpa Acsl4 Actn3 Adn Ak3l1 Aldh2 Aqp5 Asrgl1 Atp6v1b1 BC004728 BC013481 BC017133 BC019755 Bex2 Cai Calml3 Capn7 Car3 Car5b Car6 Catna1 Cd14 Cd24a Ceacam10 Clca1 Clca2 Cldn7 Col9a2 Cp Cryl1 Csna Csnb Cyp2d10 D830019K17Rik D8Ertd325e Dcpp Dkkl1 Dpp4 Dsc2 Ehd3 Elf5 Eps8l2 Etv1 Expi Extl1 Eya2 F11r Folr1 Galnt7 Gjb6 Hdhd…
141	V$E2F_Q3_01	92	92	192	5451	10436	-2.43	0.0	0.26	0.0	2210008M09Rik A930025J12Rik Acsl4 Actn3 Aldh2 Ap1m2 Asrgl1 BC004728 BC010552 BC011487 BC013481 Calml3 Capn7 Car5b Catna1 Cd24a Cdc42ep3 Chrdl2 Cited4 Cldn3 Cldn7 Col11a1 Cryl1 Csprs D10Bwg0791e D830019K17Rik D8Ertd325e Dkkl1 Dpp4 Dpt Dsip1 Echdc2 Elf5 Epb4.1l4a G0s2 Galnt3 Gata3 Gjb2 Gpr89 Gpt2 Grtp1 Hadhsc Hey1 Homer2 Irx1 Irx2 Irx5 Itgbl1 Kcnk1 Khdrbs3 Krt1-19 Lao1 Lcn2 Lmo4 Lrg1 Mansc1 Mmp15 N…
142	V$PAX3_B: Pax-3 binding sites	177	177	107	9610	6277	-2.43	0.0	1.25	0.0	1190003K14Rik 1300010A20Rik AU040576 Aass Abcb9 Abhd5 Abpb Acas2l Acsl4 Actn3 Adn Ak3l1 Anpep Ap1m2 Aqp5 Asrgl1 Atp6v1c2 BC004728 BC010552 BC017133 BC019731 Bex2 Bmf Bspry Btn1a1 Cai Calml3 Capn7 Car3 Car6 Cd14 Cd24a Cdc42ep3 Ceacam10 Ces3 Cidec Ckm Clca1 Clca2 Cldn3 Cldn7 Cmas Col9a1 Col9a2 Cox8b Cpsf3 Crabp2 Crb3 Csprs Cte1 Cyp24a1 D830019K17Rik D8Ertd325e Daf1 Dapk1 Dkkl1 Dpt Dsc2 Dsip1 Ehd3 E…
143	V$NFY_Q6: nuclear factor Y (Y-box binding factor)	95	95	189	5603	10284	-2.45	0.0	0.28	0.0	1190003K14Rik 1300010A20Rik 2210008M09Rik A930025J12Rik Aass Abpb Actn3 Aldh2 Ap1m2 Asrgl1 BC017133 Bex2 Bmf Car3 Car5b Ceacam10 Cited4 Clca1 Col9a1 Cp Cpsf3 Crabp2 Crb3 Cryl1 Csnb Cte1 Cyp24a1 Cyp2d10 Dnajc12 Dpp4 Ehd3 Elf5 Ell2 Eps8l2 Etv1 Expi Extl1 F11r Galnt3 Gpr89 Hdgfrp2 Id2 Igfbp5 Irx3 Krt1-19 Ldb3 Mgst1 Mxd4 Myl1 Nqo1 Nucb2 Papln Pcdh21 Phxr4 Pik3r1 Pip Psat1 Pxmp4 Pycr1 Rab40b Rbbp6 Rfk…
144	V$VBP_01: PAR-type chicken vitellogenin promoter-binding protein	30	30	254	1368	14519	-2.46	0.0	1.92	0.09	2210008M09Rik AU040576 Asrgl1 Atp6v1b1 Bspry Cd14 Ces3 Chi3l1 Csna Cte1 Dsip1 Expi Fbxo3 Gpd1 Gpr89 Hadhsc Homer2 Igfbp5 Khdrbs3 Mansc1 Nbea Ogfrl1 Osbpl1a Pck1 Rsb30 St14 St6galnac6 Tmem30b Tnfsf13 Wnt5b
145	V$XFD1_01: Xenopus fork head domain factor 1	41	41	243	2638	13249	-2.46	0.0	0.16	0.0	1700051E09Rik Abpa Bspry Calml3 Cd14 Cited4 Col11a1 Csnb Csprs D10Bwg0791e Dnajc12 Dsc2 Ell2 G0s2 Glycam1 Hebp1 Hk1 Hlf Insl6 Kcnk1 Lig3 Lip1 Ltf Mtap7 Nap1l3 Osbpl1a Osmr Rsb30 Sf3b5 Slc35a2 Snta1 Sparcl1 Spdef Spint2 Sytl4 Thbs4 Thedc1 Thrsp Trf Wisp2 Xbp1
146	V$RFX1_01: X-box binding protein RFX1	129	129	155	6964	8923	-2.46	0.0	1.15	0.0	1190003K14Rik 1300010A20Rik 1700051E09Rik 2210008M09Rik A930025J12Rik Abpa Acas2l Acox2 Ap1m2 Aqp5 Atp6v1b1 BC004728 BC010462 BC011487 BC019755 Bspry Car3 Car6 Catna1 Cd14 Cd24a Cdc42ep3 Ceacam10 Cited4 Ckm Clca2 Cldn2 Cldn3 Cldn7 Cmas Cox8b Cpsf3 Crabp2 Cte1 Cyp24a1 D10Bwg0791e D8Ertd325e Daf1 Dapk1 Dnajc12 Dsip1 Ehd3 Ell2 Eps8l2 Expi Extl1 Eya2 Foxi1 G0s2 Galnt10 Galnt3 Gata3 Glycam1 Gpt2 Hadhs…
147	V$LMO2COM_02: complex of Lmo2 bound to Tal-1, E2A proteins, and GATA-1, half-site 2	146	146	138	8412	7475	-2.46	0.0	0.33	0.0	1190003K14Rik 1300010A20Rik 2210008M09Rik 3100002B05Rik A930025J12Rik Aass Abhd5 Abpa Acas2l Actn3 Aldh2 Aqp5 Asrgl1 Atp6v1b1 BC010311 BC010552 BC011487 BC013481 Bmf Btn1a1 Cai Capn7 Car5b Car6 Cd14 Cdc42ep3 Ceacam10 Cel Ces3 Chrdl2 Clca1 Clca2 Cldn3 Col11a1 Col9a1 Col9a2 Cox8b Cp Cpsf3 Crabp2 Csna Csnb Csprs Cte1 Cyp2d10 D10Bwg0791e D830019K17Rik Daf1 Dcpp Dkkl1 Dnajc12 Dpp4 Dpt Dsip1 Echdc2 Ehd…
148	V$IK3_01: Ikaros 3	34	34	250	1590	14297	-2.46	0.0	1.83	0.06	3100002B05Rik Acsl4 Ak3l1 Calml3 Chrdl2 Col9a2 Cox8b Cpeb4 Crb3 Echdc2 Elf5 Eln Expi Gata3 Gjb2 Gpr89 Gpt2 Hlf Krt1-19 Lrg1 Nhsl1 Pcdh21 Plekhh2 Ppnr Rasal1 S100a8 Sec14l2 Slc1a1 Slc5a8 Smoc1 St14 Tnfaip9 Tnni2 Wnt5b
149	V$GATA1_06: GATA-binding factor 1	76	76	208	4546	11341	-2.48	0.0	0.26	0.0	1700051E09Rik 3100002B05Rik A930025J12Rik Acas2l Acsl4 Ak3l1 Atp6v1b1 Atp6v1c2 BC010311 BC010552 Btn1a1 Car5b Cel Ces3 Chrdl2 Cited4 Clca2 Cldn2 Col9a1 Col9a2 Cp Csna Csnb Csprs Cte1 Dpp4 Dpt Dsc2 Dsip1 F11r Galnt10 Glycam1 Gpt2 Hdhd3 Hk1 Igfbp5 Irx1 Itgbl1 Lalba Ldb3 Ldh2 Ltf Lum Nqo1 Osbpl1a Pck1 Phlda1 Phxr4 Pla2g4a Plagl1 Plekhf1 Prom1 Psat1 Pxmp4 Rasal1 Rbbp6 Rgpr Rnf128 Scrg1 Slc1a1 Slc28a3…
150	V$COREBINDINGFACTOR_Q6	88	88	196	5191	10696	-2.49	0.0	0.29	0.0	1190003K14Rik 1300010A20Rik 2210008M09Rik AU040576 Abhd5 Acta1 Actn3 Adn Anpep BC004728 BC011487 BC019755 Bex2 Bspry Capn7 Car3 Catna1 Cd14 Cited4 Clca1 Clca2 Cldn2 Col11a1 Col9a1 Col9a2 Cox8b Csnb Csprs Cyp2d10 Dapk1 Dkkl1 Dpp4 Dpt Dsc2 Dsip1 Extl1 Eya2 Foxi1 G0s2 Galnt10 Galnt3 Galnt7 Gata3 Gpd1 Grtp1 Hdgfrp2 Hebp1 Il17re Irx5 Kcnk1 Kcnn4 Ldb3 Lrg1 Ltf Lum Mfap5 Muc10 Nfix Osbpl1a Padi2 Pcdh21 …
151	V$FOXD3_01: fork head box D3	238	238	46	13619	2268	-2.49	0.0	0.17	0.0	1190003K14Rik 1300010A20Rik 1700051E09Rik 2210008M09Rik 3100002B05Rik A930025J12Rik AU040576 Aass Abcb9 Abhd5 Abpa Abpb Acas2l Acox2 Acsl4 Adn Ak3l1 Aldh2 Anpep Ap1m2 Aqp5 Asrgl1 Atp6v1b1 Atp6v1c2 BC004728 BC010311 BC010462 BC011487 BC013481 BC017133 BC019731 BC019755 Bex2 Bmf Bspry Btn1a1 Cai Calml3 Capn7 Car3 Car5b Car6 Catna1 Cd14 Cd24a Cdc42ep3 Ceacam10 Ces3 Chi3l1 Cidec Cited4 Ckm Clca1 Clca…
152	V$IPF1_Q4	54	54	230	3335	12552	-2.5	0.0	0.21	0.0	2210008M09Rik A930025J12Rik Abhd5 Acta1 Adn BC010462 BC013481 BC019755 Btn1a1 Cdc42ep3 Ces3 Chi3l1 Cidec Cited4 Cldn2 Csnb Elf5 Folr1 Gjb6 Glycam1 Gpr89 Hdgfrp2 Hdhd3 Hebp1 Id2 Irx1 Kcnk1 Lip1 Mxd4 Nap1l3 Nfix Nqo1 Ogfrl1 Pck1 Phxr4 Psat1 Ptx3 Pycr1 Rbbp6 Rgpr Rnf167 Rsb30 Slc31a2 Slc5a1 Smoc2 Spint2 Tgfb2 Thedc1 Tm4sf10 Tmed9 Tmem35 Trim2 Wisp2 Wnt5b
153	V$IRF7_01: interferon regulatory factor 7	157	157	127	8999	6888	-2.5	0.0	0.36	0.0	1300010A20Rik 1700051E09Rik A930025J12Rik Abcb9 Abpa Acas2l Acox2 Actn3 Ak3l1 Aldh2 Anpep Ap1m2 Asrgl1 Atp6v1b1 Atp6v1c2 BC004728 BC010311 BC010462 BC011487 BC013481 Bex2 Calml3 Car3 Car6 Cd14 Cd24a Cel Clca1 Clca2 Cldn2 Cldn3 Cldn7 Cmas Col9a1 Col9a2 Cpeb4 Cpsf3 Cryl1 Csnb Csprs Cte1 D10Bwg0791e D8Ertd325e Daf1 Dpp4 Dsc2 Dsip1 Echdc2 Ell2 Epb4.1l4a Etv1 Expi Extl1 Fbxo3 Foxi1 G0s2 Galnt3 Galnt7 …
154	V$SREBP1_01: sterol regulatory element-binding protein 1	6	6	278	608	15279	-2.5	0.0	0.04	0.0	Bex2 Crb3 Pigr Spdef Thrsp Zfp503
155	V$VMYB_01: v-Myb	198	198	86	11332	4555	-2.5	0.0	0.29	0.0	1190003K14Rik 1300010A20Rik 2210008M09Rik A930025J12Rik AU040576 Aass Abpa Abpb Acsl4 Ak3l1 Aldh2 Anpep Ap1m2 Aqp5 Asrgl1 Atp6v1b1 BC004728 BC010311 BC010462 BC010552 BC011487 BC013481 BC017133 BC019731 BC019755 Bex2 Bspry Btn1a1 Cai Calml3 Car3 Car5b Catna1 Cd14 Cd24a Cdc42ep3 Ceacam10 Cel Ces3 Chi3l1 Chrdl2 Cidec Ckm Clca1 Cldn3 Cldn7 Cmas Col9a1 Col9a2 Cox8b Cp Cpeb4 Crabp2 Crb3 Cryl1 Csnb Csp…
156	V$FOXJ2_01: fork head box J 2	135	135	149	7755	8132	-2.51	0.0	0.38	0.0	1190003K14Rik 1700051E09Rik 2210008M09Rik Aass Abcb9 Abhd5 Abpa Acas2l Aldh2 Ap1m2 Asrgl1 Atp6v1c2 BC010311 BC011487 BC013481 BC019755 Bex2 Bmf Bspry Btn1a1 Cai Calml3 Car3 Car5b Car6 Ces3 Chi3l1 Cidec Ckm Clca1 Clca2 Col9a1 Cp Cryl1 Csna Csnb Csprs Cte1 D10Bwg0791e Dapk1 Dnajc12 Dpt Dsip1 Ehd3 Ell2 Eps8l2 Expi Extl1 Fbxo3 Folr1 Galnt3 Gata3 Ggt1 Glycam1 Gpr89 Grtp1 Hadhsc Hdgfrp2 Hdhd3 Hebp1 Hk1…
157	V$HNF1_Q6	268	268	16	15250	637	-2.52	0.0	0.07	0.0	1190003K14Rik 1300010A20Rik 1700051E09Rik 2210008M09Rik 3100002B05Rik A930025J12Rik AU040576 Aass Abcb9 Abhd5 Abpa Abpb Acas2l Acox2 Acsl4 Acta1 Adn Ak3l1 Aldh2 Anpep Ap1m2 Aqp5 Asrgl1 Atp6v1b1 Atp6v1c2 BC004728 BC010311 BC010462 BC010552 BC011487 BC013481 BC017133 BC019731 BC019755 Bex2 Bmf Bspry Btn1a1 Cai Calml3 Capn7 Car3 Car5b Car6 Catna1 Cd14 Cd24a Cdc42ep3 Ceacam10 Cel Ces3 Chi3l1 Chrdl2 C…
158	V$CEBPDELTA_Q6	206	206	78	11783	4104	-2.52	0.0	0.28	0.0	1190003K14Rik 1300010A20Rik 1700051E09Rik 2210008M09Rik 3100002B05Rik A930025J12Rik AU040576 Aass Abcb9 Abpa Acox2 Acsl4 Acta1 Actn3 Aldh2 Aqp5 Asrgl1 Atp6v1b1 BC004728 BC010311 BC011487 BC013481 BC017133 BC019731 BC019755 Bex2 Bmf Bspry Btn1a1 Cai Calml3 Capn7 Car3 Catna1 Cd14 Ceacam10 Ces3 Chi3l1 Chrdl2 Cidec Cited4 Clca1 Cmas Col11a1 Col9a1 Cox8b Cp Cpeb4 Crb3 Cryl1 Csna Csnb Csprs Cte1 Cyp24a…
159	V$SF1_Q6	38	38	246	2447	13440	-2.52	0.0	0.17	0.0	A930025J12Rik Asrgl1 BC013481 Bspry Car6 Cel Chrdl2 Col9a1 Col9a2 Csprs Echdc2 Epb4.1l4a Gjb6 Glycam1 Gpd1 Hk1 Homer2 Khdrbs3 Lcn2 Ldb3 Ltf Myl1 Nfib Pik3r1 Prom1 Pvalb Rab40b Saa1 Slc15a2 Slc31a2 Slc34a2 Spdef Spint2 Stard10 Tcfcp2l1 Tmed9 Tmem37 Tspan1
160	V$LEF1_Q6	267	267	17	14623	1264	-2.53	0.0	2.02	0.14	1190003K14Rik 1700051E09Rik 2210008M09Rik 3100002B05Rik A930025J12Rik AU040576 Aass Abcb9 Abhd5 Abpa Abpb Acas2l Acox2 Acsl4 Acta1 Adn Ak3l1 Aldh2 Anpep Ap1m2 Aqp5 Asrgl1 Atp6v1b1 Atp6v1c2 BC010311 BC010462 BC010552 BC011487 BC013481 BC017133 BC019731 BC019755 Bex2 Bmf Bspry Cai Calml3 Capn7 Car3 Car5b Car6 Catna1 Cd14 Cd24a Cdc42ep3 Ceacam10 Cel Ces3 Chrdl2 Cidec Cited4 Ckm Clca1 Clca2 Cldn2 Cld…
161	V$SRF_Q5_01	78	78	206	4620	11267	-2.54	0.0	0.3	0.0	1300010A20Rik Aass Abpb Acta1 Actn3 Aldh2 Anpep Ap1m2 BC004728 BC013481 BC017133 Bspry Capn7 Car3 Catna1 Ceacam10 Cel Chi3l1 Ckm Crb3 Cyp2d10 Daf1 Dcpp Dkkl1 Etv1 Extl1 Galnt10 Galnt3 Ggt1 Gjb6 Glycam1 Gpt2 Hk1 Khdrbs3 Krt1-19 Krt2-5 Lcn2 Ldb3 Lip1 Lmo4 Mansc1 Mgst1 Mxd4 Mylpf Nap1l3 Nbea Nfix Nhsl1 Osbpl1a Osmr Padi2 Phlda1 Phxr4 Pip Pkp3 Plekhh2 Ptk7 Rac3 Rnf128 S3-12 Sh3bp5 Slc28a3 Slc35a1 Slc…
162	V$HFH8_01: HNF-3/Fkh Homolog-8	37	37	247	2386	13501	-2.54	0.0	0.17	0.0	Abcb9 Acas2l Ap1m2 BC010311 BC011487 BC019755 Car3 Cp Dsip1 Eps8l2 Extl1 Folr1 Galnt3 Galnt7 Gpr89 Hdgfrp2 Insl6 Mansc1 Nap1l3 Phxr4 Pip Plagl1 Rasal1 Rbbp6 Rgpr Rnf128 Slc2a9 Slc31a2 Sparcl1 St14 St6galnac6 Stk39 Sytl4 Tgfb3 Thedc1 Tmed9 Tmem35
163	V$SOX9_B1: SOX (SRY-related HMG box)	155	155	129	8839	7048	-2.54	0.0	0.41	0.0	1190003K14Rik 1700051E09Rik 3100002B05Rik AU040576 Aass Abcb9 Abpb Acas2l Acsl4 Adn Ak3l1 Anpep Ap1m2 Atp6v1b1 BC010311 BC011487 BC013481 BC017133 BC019755 Bmf Btn1a1 Cai Calml3 Capn7 Car3 Car5b Catna1 Cd14 Cd24a Cdc42ep3 Ceacam10 Ces3 Chi3l1 Cidec Ckm Clca1 Cmas Col11a1 Col9a1 Col9a2 Cox8b Cp Cpeb4 Cpsf3 Csna Csnb Csprs Cte1 Cyp24a1 D10Bwg0791e D830019K17Rik Daf1 Dcpp Dkkl1 Dnajc12 Dpp4 Dpt Dsc2…
164	V$ELK1_01: Elk-1	78	78	206	4121	11766	-2.54	0.0	1.2	0.0	2210008M09Rik 3100002B05Rik A930025J12Rik Abhd5 Abpa Abpb Acsl4 Anpep Aqp5 BC010552 BC011487 BC019731 Bex2 Btn1a1 Calml3 Cldn7 Col9a1 Cpsf3 Crabp2 Crb3 Cyp24a1 D8Ertd325e Dpt Ehd3 Epb4.1l4a Eps8l2 Expi Galnt10 Ggt1 Gjb2 Gpr89 Grtp1 Hadhsc Hdgfrp2 Hebp1 Hk1 Homer2 Id2 Insl6 Irx1 Irx2 Itgbl1 Khdrbs3 Krt1-19 Lama1 Lcn2 Lrg1 Mfap5 Mmp15 Papln Pigr Pkp3 Plekhf1 Plekhh2 Pxmp4 Rgpr Rnf128 Rnf167 S3-12 S…
165	V$DTYPEPA_B: poly A signal of D-type LTRs	4	4	280	81	15806	-2.55	0.0	2.77	0.56	Cryl1 Gata3 Osbpl1a Slc35c2
166	V$IK1_01: Ikaros 1	154	154	130	8761	7126	-2.55	0.0	0.44	0.0	1300010A20Rik 1700051E09Rik 3100002B05Rik A930025J12Rik Abcb9 Abpa Acas2l Acsl4 Acta1 Aldh2 Atp6v1c2 BC004728 BC010311 BC011487 BC013481 BC019731 BC019755 Bex2 Bspry Calml3 Car3 Car5b Catna1 Ceacam10 Cel Chrdl2 Cidec Cited4 Ckm Clca1 Clca2 Cldn2 Cldn3 Cldn7 Cmas Col9a1 Col9a2 Cox8b Cpeb4 Crb3 Cryl1 Csna Csnb Cte1 Cyp24a1 Cyp2d10 D8Ertd325e Daf1 Dcpp Dpp4 Dpt Dsc2 Dsip1 Echdc2 Ehd3 Elf5 Ell2 Eln E…
167	V$HFH3_01: HFH-3 (HNF3/fork head homolog 3)	130	130	154	7421	8466	-2.55	0.0	0.44	0.0	1190003K14Rik 1700051E09Rik 2210008M09Rik Aass Abcb9 Abhd5 Abpa Acas2l Acox2 Aldh2 Ap1m2 Atp6v1c2 BC010311 BC011487 BC013481 BC019731 BC019755 Bex2 Bmf Bspry Btn1a1 Calml3 Car3 Car6 Ces3 Chi3l1 Cidec Cited4 Ckm Clca1 Clca2 Cldn7 Col11a1 Col9a1 Cp Csnb Csprs Cte1 D10Bwg0791e Dapk1 Dnajc12 Dpt Dsip1 Ehd3 Eps8l2 Expi Extl1 Folr1 Galnt3 Gata3 Ggt1 Glycam1 Gpr89 Grtp1 Hadhsc Hdgfrp2 Hdhd3 Hebp1 Hk1 Hl…
168	V$POU6F1_01	18	18	266	1318	14569	-2.55	0.0	0.1	0.0	BC019731 Cp Cpeb4 Csprs Etv1 Id2 Insl6 Ltf Pla2g4a Plekhh2 Ppnr Scnn1b Slc35a2 Slc5a9 Tgfb2 Tjp3 Tmed9 Trim2
169	V$RFX1_02: X-box binding protein RFX1	93	93	191	5411	10476	-2.55	0.0	0.36	0.0	1700051E09Rik 3100002B05Rik A930025J12Rik Abcb9 Abpa Acas2l Acsl4 Aldh2 Ap1m2 Atp6v1b1 Atp6v1c2 BC004728 BC011487 Bmf Car3 Catna1 Cd14 Cd24a Ceacam10 Cidec Cited4 Ckm Cpeb4 Cpsf3 Crabp2 Cte1 D10Bwg0791e D8Ertd325e Daf1 Dnajc12 Dsc2 Ehd3 Ell2 Extl1 Eya2 G0s2 Gjb6 Gpd1 Gpr89 Gpt2 Grtp1 Hlf Id2 Igfbp5 Irx1 Irx2 Lcn2 Lip1 Mansc1 Mgst1 Mmp15 Mxd4 Nap1l3 Nfib Nhsl1 Nqo1 Nucb2 Pcdh21 Pck1 Phxr4 Pigr Pla…
170	V$GATA1_02: GATA-binding factor 1	99	99	185	5721	10166	-2.56	0.0	0.39	0.0	1190003K14Rik 1300010A20Rik 1700051E09Rik 3100002B05Rik A930025J12Rik Abpa Actn3 Aldh2 Atp6v1b1 Atp6v1c2 BC010311 BC011487 BC013481 Bmf Bspry Calml3 Car5b Cd14 Cel Chrdl2 Clca2 Col9a1 Col9a2 Cox8b Cp Cpsf3 Crabp2 Csprs Cte1 Daf1 Dkkl1 Dpp4 Echdc2 Ehd3 Elf5 Ell2 Eya2 Fbxo3 Folr1 Foxi1 G0s2 Galnt10 Ggt1 Gpd1 Gpt2 Hdhd3 Hey1 Hlf Igfbp5 Il17re Irx1 Krt2-5 Lao1 Lcn2 Ldb3 Lrg1 Ltf Lum Mmp15 Mxd4 Myl1 M…
171	V$PEBP_Q6	69	69	215	4106	11781	-2.56	0.0	0.3	0.0	1190003K14Rik AU040576 Abcb9 Abhd5 Abpb Acta1 Actn3 Adn Anpep BC011487 BC013481 BC019755 Capn7 Catna1 Chi3l1 Cidec Clca1 Clca2 Cldn2 Col9a1 Col9a2 Crb3 Csnb Dapk1 Dcpp Dkkl1 Dpp4 Dpt Dsc2 Eya2 Galnt3 Galnt7 Gjb6 Grtp1 Hdgfrp2 Igfbp5 Il17re Irx5 Kcnk1 Kcnn4 Ldb3 Lip1 Lrg1 Ltf Lum Mfap5 Muc10 Nfix Nhsl1 Nqo1 Padi2 Pcdh21 Pck1 Phxr4 Ppnr Pvalb Pycr1 Rasal1 Rbbp6 Rhpn2 Rnf128 S3-12 St14 Sytl1 Tacstd2…
172	V$PITX2_Q2: pituitary homeobox factor 2	119	119	165	6800	9087	-2.57	0.0	0.44	0.0	1700051E09Rik A930025J12Rik AU040576 Abcb9 Abhd5 Acox2 Acsl4 Adn Aldh2 Ap1m2 BC004728 BC010311 BC011487 BC019755 Bex2 Bspry Btn1a1 Cai Capn7 Car5b Car6 Catna1 Cd14 Cd24a Chi3l1 Cidec Cited4 Ckm Cldn2 Cldn3 Col11a1 Col9a1 Cpeb4 Crb3 Csnb Csprs D10Bwg0791e D830019K17Rik Daf1 Dkkl1 Dpp4 Dsip1 Echdc2 Expi F11r Folr1 Glycam1 Gpt2 Grtp1 Hdgfrp2 Hebp1 Id2 Insl6 Krt2-5 Lalba Lao1 Lcn2 Ldb3 Lip1 Lmo4 Ltf …
173	V$E2F1DP1_01: E2F-1:DP-1 heterodimer	77	77	207	4525	11362	-2.59	0.0	0.34	0.0	2210008M09Rik A930025J12Rik AU040576 Abhd5 Actn3 Ap1m2 Asrgl1 BC017133 BC019755 Bmf Calml3 Capn7 Car6 Cdc42ep3 Cel Chrdl2 Cited4 Crabp2 Cte1 Dapk1 Dkkl1 Dsc2 Dsip1 Eln Epb4.1l4a G0s2 Galnt3 Gjb2 Gjb6 Grtp1 Hdgfrp2 Irx2 Irx3 Irx5 Krt1-19 Krt2-5 Lama1 Lip1 Mansc1 Nap1l3 Nfib Nfix Ogfrl1 Padi2 Phlda1 Plagl1 Plekhf1 Prom1 Psat1 Ptx3 Pvalb Rab3d Rac3 Rassf3 Rnf128 Rnf167 S100a8 Scd1 Sec14l2 Slc15a2 Sl…
174	V$BARBIE_01: barbiturate-inducible element	143	143	141	7957	7930	-2.59	0.0	0.72	0.0	1190003K14Rik 1700051E09Rik 2210008M09Rik A930025J12Rik Abcb9 Abhd5 Acsl4 Actn3 Anpep Atp6v1c2 BC010311 BC010552 BC013481 Bmf Car3 Car6 Catna1 Cd14 Cdc42ep3 Ceacam10 Chi3l1 Chrdl2 Cidec Cited4 Clca1 Cldn2 Cldn3 Cldn7 Cmas Col11a1 Col9a1 Crb3 Csna Csprs Cte1 Cyp24a1 Cyp2d10 D830019K17Rik D8Ertd325e Daf1 Dcpp Dpp4 Dpt Dsc2 Dsip1 Echdc2 Ehd3 Elf5 Etv1 Extl1 F11r Fbxo3 Folr1 Foxi1 G0s2 Gata3 Ggt1 Gjb…
175	V$NKX25_01: homeo domain factor Nkx-2.5/Csx, tinman homolog	140	140	144	7830	8057	-2.59	0.0	0.65	0.0	1190003K14Rik 1300010A20Rik 1700051E09Rik Abpa Abpb Acas2l Acox2 Actn3 Adn Ak3l1 Aldh2 Anpep BC004728 BC010311 BC013481 BC017133 BC019731 BC019755 Bex2 Bmf Btn1a1 Calml3 Capn7 Car3 Car5b Catna1 Cd24a Cdc42ep3 Cel Ces3 Chi3l1 Chrdl2 Cited4 Clca1 Clca2 Cldn2 Cldn7 Col9a2 Cp Cpeb4 Cpsf3 Crabp2 Cryl1 Csnb Cte1 Cyp24a1 D10Bwg0791e D8Ertd325e Dcpp Dkkl1 Dnajc12 Dpp4 Dpt Dsc2 Echdc2 Ehd3 Elf5 Eln Eps8l2…
176	V$XBP1_01: X-box-binding protein 1	20	20	264	1422	14465	-2.59	0.0	0.11	0.0	Car6 Clca1 Crabp2 Dkkl1 Dpp4 Gpr89 Irx2 Krt2-5 Osmr Pip Pxmp4 Sh3bp5 Slc15a2 Slc1a1 Slc34a2 Slc35a1 Spdef Sytl4 Thedc1 Tm4sf10
177	V$E2F1_Q6: E2F-1	147	147	137	8197	7690	-2.6	0.0	0.69	0.0	2210008M09Rik 3100002B05Rik A930025J12Rik AU040576 Aass Abcb9 Abhd5 Acsl4 Actn3 Aldh2 Ap1m2 Aqp5 Asrgl1 Atp6v1c2 BC010552 BC011487 BC017133 BC019755 Bex2 Bmf Calml3 Capn7 Car5b Car6 Catna1 Cd24a Cdc42ep3 Cel Chrdl2 Cited4 Ckm Cldn3 Col11a1 Cpsf3 Crabp2 Cryl1 Cte1 D10Bwg0791e D830019K17Rik D8Ertd325e Daf1 Dapk1 Dkkl1 Dpp4 Dpt Dsc2 Dsip1 Ehd3 Eln Epb4.1l4a Extl1 G0s2 Galnt3 Gata3 Gjb2 Gjb6 Gpr89 Gr…
178	V$EFC_Q6	157	157	127	8813	7074	-2.6	0.0	0.6	0.0	1700051E09Rik 2210008M09Rik 3100002B05Rik Acox2 Acsl4 Adn Aldh2 Ap1m2 Aqp5 Asrgl1 Atp6v1b1 Atp6v1c2 BC004728 BC010462 BC010552 BC011487 BC019731 Bex2 Bmf Cai Capn7 Car3 Car5b Car6 Catna1 Cd14 Ceacam10 Cel Chi3l1 Ckm Clca2 Cldn2 Cmas Col11a1 Col9a1 Cpsf3 Cryl1 Csnb Csprs Cyp24a1 Cyp2d10 D10Bwg0791e D830019K17Rik Daf1 Dsc2 Dsip1 Ehd3 Elf5 Ell2 Epb4.1l4a Eps8l2 Etv1 Expi Fbxo3 Folr1 Foxi1 Galnt10 Ga…
179	V$PADS_C: Retroviral Poly A downstream element	70	70	214	4133	11754	-2.6	0.0	0.33	0.0	1190003K14Rik Abhd5 Acox2 BC004728 BC011487 Capn7 Car5b Cited4 Cpeb4 Cte1 Cyp2d10 D830019K17Rik Dcpp Dsip1 Echdc2 Extl1 Eya2 Fbxo3 G0s2 Galnt10 Galnt3 Gjb6 Glycam1 Hadhsc Hk1 Il17re Irx3 Kcnn4 Khdrbs3 Ldb3 Ltf Lum Myl1 Nfix Nucb2 Osbpl1a Pcdh21 Phxr4 Pik3r1 Plagl1 Plekhh2 Prom1 Psat1 Ptx3 Rab3d Rasal1 Rassf3 Rbbp6 Rfk Rorc S3-12 Sec14l2 Slc1a1 Slc35a2 Snta1 Spint2 St6galnac6 Stard5 Sytl1 Tacstd1 …
180	V$NFY_Q6_01	122	122	162	6843	9044	-2.61	0.0	0.62	0.0	1190003K14Rik 1300010A20Rik 2210008M09Rik A930025J12Rik Aass Abpb Actn3 Adn Aldh2 Asrgl1 BC010311 BC010462 BC010552 BC011487 BC017133 Bex2 Bmf Cai Car3 Car5b Cd14 Cdc42ep3 Chrdl2 Cited4 Clca1 Col9a1 Cp Crabp2 Cryl1 Csnb Cte1 Cyp24a1 Cyp2d10 D10Bwg0791e D830019K17Rik D8Ertd325e Daf1 Dkkl1 Dnajc12 Dpp4 Dpt Elf5 Ell2 Eps8l2 Etv1 Extl1 F11r Galnt3 Galnt7 Gpr89 Hadhsc Hdgfrp2 Hey1 Hk1 Hlf Id2 Irx3 Itg…
181	V$COMP1_01: COMP1	175	175	109	9857	6030	-2.61	0.0	0.54	0.0	1190003K14Rik 1300010A20Rik 1700051E09Rik 3100002B05Rik A930025J12Rik Aass Abcb9 Abpa Abpb Acas2l Acta1 Actn3 Adn Ak3l1 Aldh2 Aqp5 Asrgl1 BC010311 BC010462 BC010552 BC011487 BC013481 BC017133 Bex2 Bmf Bspry Calml3 Capn7 Car3 Car5b Catna1 Cd14 Cd24a Cdc42ep3 Cel Chrdl2 Cited4 Ckm Clca1 Clca2 Cldn2 Col11a1 Col9a1 Col9a2 Cox8b Cp Cpeb4 Crabp2 Csnb Csprs Cte1 Cyp24a1 Cyp2d10 D10Bwg0791e D830019K17Rik…
182	V$CEBP_C: C/EBP binding site	71	71	213	3772	12115	-2.62	0.0	1.1	0.0	1700051E09Rik 3100002B05Rik AU040576 Abcb9 Abpb Aldh2 Anpep BC004728 BC010462 BC013481 Bmf Bspry Cai Car3 Chi3l1 Col9a1 Cox8b Cryl1 Cyp24a1 D830019K17Rik Daf1 Dpt Eln Etv1 Fbxo3 Galnt3 Gpt2 Grtp1 Hadhsc Id2 Il17re Insl6 Krt2-5 Lip1 Lum Mansc1 Mgst1 Mmp15 Mylpf Nucb2 Ogfrl1 Osmr Pcdh21 Pkp3 Plagl1 Ppnr Psat1 Pvalb Pxmp4 Pycr1 Rbbp6 Rgpr Rnf128 Saa1 Slc15a2 Slc1a1 Slc28a3 Slc34a2 Sox5 Spdef Tacstd1…
183	V$CETS168_Q6	177	177	107	9836	6051	-2.62	0.0	0.76	0.0	1190003K14Rik 2210008M09Rik 3100002B05Rik A930025J12Rik Aass Abhd5 Abpa Abpb Acox2 Acsl4 Ak3l1 Aldh2 Anpep Ap1m2 Aqp5 Asrgl1 Atp6v1b1 BC004728 BC010462 BC010552 BC013481 BC017133 BC019731 Bex2 Cai Car3 Car6 Cd14 Ceacam10 Cel Ces3 Chi3l1 Chrdl2 Cidec Cited4 Ckm Cldn2 Cldn7 Col9a1 Col9a2 Cox8b Cpsf3 Crabp2 Crb3 Cryl1 Csnb Cte1 D830019K17Rik D8Ertd325e Dapk1 Dcpp Dpp4 Dsc2 Dsip1 Ehd3 Elf5 Ell2 Epb4.…
184	V$OSF2_Q6	188	188	96	10607	5280	-2.63	0.0	0.5	0.0	1190003K14Rik 1300010A20Rik 1700051E09Rik 2210008M09Rik AU040576 Abcb9 Abhd5 Abpa Abpb Acta1 Actn3 Adn Ak3l1 Aldh2 Anpep Ap1m2 Atp6v1b1 BC004728 BC010311 BC011487 BC013481 BC017133 BC019755 Bex2 Bspry Btn1a1 Cai Calml3 Capn7 Car3 Car5b Catna1 Cd14 Cd24a Cdc42ep3 Ceacam10 Chi3l1 Chrdl2 Cidec Cited4 Clca1 Clca2 Cldn2 Col11a1 Col9a1 Col9a2 Cox8b Cp Cpeb4 Crb3 Cryl1 Csna Csnb Csprs Cyp24a1 Cyp2d10 D8…
185	V$TCF1P_Q6	188	188	96	10416	5471	-2.63	0.0	0.82	0.0	1190003K14Rik 2210008M09Rik 3100002B05Rik A930025J12Rik AU040576 Aass Abhd5 Abpa Abpb Acsl4 Acta1 Actn3 Adrb1 Ak3l1 Ap1m2 Asrgl1 Atp6v1b1 Atp6v1c2 BC004728 BC010462 BC011487 BC013481 BC017133 BC019731 BC019755 Bex2 Bmf Bspry Cai Calml3 Capn7 Car3 Car5b Catna1 Cd24a Cdc42ep3 Ceacam10 Cel Chi3l1 Cidec Cited4 Clca1 Cldn2 Cldn3 Cmas Col11a1 Col9a1 Col9a2 Cox8b Cpsf3 Crb3 Cryl1 Csna Csprs Cte1 Cyp2d10…
186	V$CMYB_01: c-Myb	54	54	230	3263	12624	-2.63	0.0	0.28	0.0	2210008M09Rik Abhd5 Acta1 Actn3 Aldh2 Atp6v1b1 BC010552 BC013481 Catna1 Cd24a Cdc42ep3 Cldn3 Cmas Col9a2 Crabp2 Dsc2 Dsip1 Extl1 Galnt3 Igfbp5 Insl6 Irx1 Irx5 Krt1-19 Lama1 Lrg1 Ltf Mfap5 Nbea Phlda1 Plekhf1 Prom1 Pycr1 Rasal1 Rassf3 Rnf167 Rorc Scd1 Slc28a3 Slc35c2 Slc5a1 Slc5a8 Spdef Spint2 St6galnac6 Sytl1 Tcfcp2l1 Thrsp Tmed9 Tnnt3 Trf Uqcrc2 Wap Wisp2
187	V$AP1_Q2: activator protein 1	194	194	90	10752	5135	-2.64	0.0	0.82	0.0	1190003K14Rik 1300010A20Rik 1700051E09Rik 2210008M09Rik 3100002B05Rik AU040576 Abhd5 Abpb Acsl4 Acta1 Aldh2 Anpep Atp6v1b1 Atp6v1c2 BC004728 BC010311 BC010462 BC017133 BC019731 BC019755 Bmf Bspry Btn1a1 Cai Calml3 Capn7 Car3 Car5b Car6 Catna1 Cd24a Cdc42ep3 Ceacam10 Chi3l1 Chrdl2 Cidec Ckm Clca2 Cldn2 Cldn3 Col9a1 Cox8b Cp Cpeb4 Cpsf3 Crabp2 Crb3 Cryl1 Csprs Cte1 Cyp24a1 Cyp2d10 D830019K17Rik D8E…
188	V$GATA2_03: GATA-binding factor 2	83	83	201	4781	11106	-2.64	0.0	0.44	0.0	1700051E09Rik A930025J12Rik Acas2l Acsl4 Ak3l1 Aldh2 Atp6v1b1 Atp6v1c2 BC010552 BC011487 Cd14 Ces3 Cited4 Clca2 Cldn2 Col9a1 Col9a2 Cp Csna Csnb Csprs Dpp4 Dsc2 Dsip1 Expi F11r Fbxo3 Galnt10 Glycam1 Gpt2 Hadhsc Hdhd3 Hebp1 Hk1 Igfbp5 Irx1 Itgbl1 Krt1-19 Ldb3 Ldh2 Lip1 Ltf Lum Mmp15 Nqo1 Osbpl1a Phlda1 Phxr4 Pik3r1 Pla2g4a Plagl1 Plekhf1 Plekhh2 Prom1 Ptx3 Pxmp4 Rasal1 Rbbp6 Rgpr Rnf128 Scrg1 Slc1…
189	V$HNF4ALPHA_Q6	101	101	183	5658	10229	-2.64	0.0	0.64	0.0	1300010A20Rik 3100002B05Rik A930025J12Rik AU040576 Abcb9 Abhd5 Abpa Acta1 Actn3 Anpep Atp6v1c2 BC010552 BC019731 BC019755 Bspry Btn1a1 Car3 Cel Ces3 Chrdl2 Cited4 Ckm Clca1 Cldn2 Cldn7 Col9a2 Cox8b Cpsf3 Crb3 Cryl1 Csprs Cte1 Cyp24a1 Cyp2d10 Dcpp Dkkl1 Dnajc12 Dsc2 Dsip1 Echdc2 Ell2 Eln Epb4.1l4a Etv1 Folr1 Galnt3 Gata3 Hadhsc Hlf Igfbp5 Il17re Irx5 Kcnk1 Kcnn4 Khdrbs3 Lama1 Lcn2 Ldb3 Lip1 Mansc1…
190	V$AIRE_02	1	1	283	2	15885	-2.65	0.0	2.96	0.66	Ptx3
191	V$HTF_01	8	8	276	711	15176	-2.65	0.0	0.06	0.0	Gpr89 Gpt2 Osmr Slc15a2 Slc35a1 Spdef Stard10 Sytl4
192	V$AP1_C: AP-1 binding site	57	57	227	2977	12910	-2.66	0.0	1.18	0.0	1190003K14Rik 3100002B05Rik Abpb Acox2 Atp6v1b1 BC010311 BC019731 BC019755 Bspry Btn1a1 Car5b Catna1 Cd14 Chi3l1 Cidec Clca2 Col9a1 Cpsf3 Crabp2 Csprs Cyp24a1 Dkkl1 Dnajc12 Dpp4 Dsc2 Ell2 Eya2 F11r Gjb6 Kcnn4 Krt2-5 Lao1 Ldb3 Osbpl1a Pcdh21 Pck1 Phxr4 Pkp3 Plagl1 Pvalb Pxmp4 Rasal1 Slc2a9 Slc35c2 Slc38a3 Snta1 Stac2 Stard10 Stk39 Sytl1 Tacstd2 Tm4sf3 Tmem37 Tnfsf13 Tnnt3 Trim2 Wnt5b
193	V$NFKB_Q6: NF-kappaB	40	40	244	1990	13897	-2.66	0.0	1.43	0.0	Acox2 Atp6v1c2 BC004728 BC011487 Cd24a Ceacam10 Chrdl2 Clca1 Clca2 Col9a2 Cryl1 Dpp4 Dsc2 Elf5 Extl1 Galnt7 Gjb6 Homer2 Il17re Kcnn4 Lcn2 Myl1 Pcdh21 Pkp3 Ptk7 Ptx3 Rab40b Rac3 Scnn1b Slc1a1 Slc5a8 Smoc1 Smoc2 Sytl4 Tcfap2c Timd2 Tle2 Tm4sf10 Wisp2 Zfp503
194	V$BACH2_01: BTB and CNC homolog 2	194	194	90	10825	5062	-2.67	0.0	0.69	0.0	1190003K14Rik 2210008M09Rik 3100002B05Rik AU040576 Aass Abcb9 Abhd5 Abpa Abpb Acox2 Acsl4 Acta1 Adn Aldh2 Aqp5 Asrgl1 Atp6v1b1 Atp6v1c2 BC010311 BC010462 BC010552 BC013481 BC017133 BC019731 BC019755 Bex2 Bmf Bspry Btn1a1 Cai Calml3 Capn7 Car3 Car5b Car6 Catna1 Cd14 Ceacam10 Ces3 Chi3l1 Cidec Ckm Clca2 Cldn2 Cldn3 Col11a1 Col9a1 Cp Cpeb4 Cpsf3 Crabp2 Crb3 Cryl1 Csna Csprs Cyp24a1 Cyp2d10 D830019K1…
195	V$E2F1_Q4: E2F-1	79	79	205	4531	11356	-2.67	0.0	0.47	0.0	A930025J12Rik Acsl4 Ak3l1 Aldh2 Ap1m2 BC010552 BC011487 BC013481 Bmf Capn7 Car3 Car5b Catna1 Cd24a Chi3l1 Cited4 Col11a1 Cp Crabp2 Cryl1 D830019K17Rik Dpp4 Dpt Dsip1 Echdc2 Epb4.1l4a G0s2 Galnt3 Gata3 Gjb2 Gpr89 Gpt2 Grtp1 Hadhsc Hey1 Homer2 Irx5 Itgbl1 Kcnk1 Khdrbs3 Krt2-5 Mxd4 Nap1l3 Nfib Nfix Nucb2 Osmr Pck1 Plagl1 Plekhh2 Psat1 Pvalb Rab3d Rac3 Rassf3 Rhpn2 Rnf167 Serpini1 Sh3bp5 Slc38a3 Slc5…
196	V$CLOX_01: Clox	2	2	282	324	15563	-2.67	0.0	0.02	0.0	Galnt10 Slc15a2
197	V$DEC_Q1	201	201	83	11186	4701	-2.68	0.0	0.74	0.0	1700051E09Rik A930025J12Rik AU040576 Aass Abcb9 Abhd5 Abpa Abpb Acox2 Acta1 Ak3l1 Aldh2 Anpep Ap1m2 Aqp5 Asrgl1 Atp6v1b1 Atp6v1c2 BC010311 BC010462 BC011487 BC017133 BC019731 BC019755 Bex2 Bmf Bspry Btn1a1 Calml3 Car3 Car5b Car6 Catna1 Cd24a Ceacam10 Cel Ces3 Chi3l1 Cidec Ckm Clca1 Clca2 Cldn2 Cldn3 Cldn7 Cmas Col11a1 Col9a2 Cox8b Cp Cpeb4 Cpsf3 Crabp2 Crb3 Cryl1 Csnb Cte1 Cyp24a1 Cyp2d10 D10Bwg0…
198	V$MTF1_Q4	25	25	259	1150	14737	-2.68	0.0	1.69	0.0	BC010552 BC013481 BC017133 Bmf Cdc42ep3 Ces3 Col9a1 Cyp24a1 D8Ertd325e Galnt10 Gjb6 Gpt2 Homer2 Kcnn4 Nucb2 Phxr4 Plagl1 Plekhf1 Satb1 Slc35c2 Stac2 Thbs4 Tm4sf10 Tmem37 Ttpa
199	V$CDC5_01: cell division control protein 5	245	245	39	13940	1947	-2.69	0.0	0.22	0.0	1190003K14Rik 1300010A20Rik 1700051E09Rik 2210008M09Rik 3100002B05Rik A930025J12Rik AU040576 Aass Abhd5 Abpb Acox2 Acsl4 Actn3 Adn Ak3l1 Aldh2 Anpep Ap1m2 Aqp5 Asrgl1 Atp6v1c2 BC004728 BC010311 BC010462 BC010552 BC011487 BC013481 BC017133 BC019731 BC019755 Bex2 Bspry Btn1a1 Cai Calml3 Capn7 Car3 Car5b Car6 Catna1 Cd14 Cd24a Cdc42ep3 Ceacam10 Chi3l1 Chrdl2 Cidec Clca1 Clca2 Cldn2 Cldn7 Col11a1 Col…
200	V$ATF4_Q2: activating transcription factor 4	71	71	213	3846	12041	-2.7	0.0	0.91	0.0	Abpb Ak3l1 Atp6v1b1 Atp6v1c2 BC010311 BC017133 BC019731 Bex2 Bmf Calml3 Cel Cidec Cited4 Cldn7 Crb3 Cryl1 Cyp24a1 D10Bwg0791e D8Ertd325e Dapk1 Dpp4 Dsip1 Ehd3 Extl1 Eya2 G0s2 Galnt10 Gjb6 Glycam1 Gpd1 Gpr89 Hebp1 Hlf Kcnk1 Krt1-19 Lcn2 Ldh2 Lip1 Nap1l3 Nhsl1 Nucb2 Osbpl1a Pck1 Pip Plekhh2 Ptk7 Ptx3 Pycr1 Rsb30 Satb1 Serpini1 Slc1a1 Snta1 Spdef St6galnac6 Stard10 Stard5 Sytl4 Tacstd2 Tcfcp2l1 Tgfb…
201	V$E2F_Q6: E2F	209	209	75	11604	4283	-2.7	0.0	0.8	0.0	1700051E09Rik 2210008M09Rik 3100002B05Rik A930025J12Rik AU040576 Aass Abhd5 Abpb Acsl4 Acta1 Actn3 Aldh2 Ap1m2 Aqp5 Asrgl1 Atp6v1b1 Atp6v1c2 BC004728 BC010311 BC010462 BC010552 BC011487 BC017133 BC019755 Bex2 Bmf Btn1a1 Calml3 Capn7 Car5b Car6 Catna1 Cd14 Cd24a Cdc42ep3 Cel Chi3l1 Chrdl2 Cited4 Clca2 Cldn2 Cldn3 Col11a1 Col9a1 Cox8b Cp Cpsf3 Crabp2 Crb3 Cryl1 Csnb Cte1 Cyp24a1 Cyp2d10 D10Bwg0791e…
202	V$PAX6_Q2	60	60	224	3186	12701	-2.7	0.0	1.05	0.0	1700051E09Rik Abpa Acox2 Acsl4 Ak3l1 Ap1m2 Bspry Cai Car6 Cd14 Ceacam10 Cidec Cldn3 Cpeb4 Csprs D8Ertd325e Dkkl1 Ehd3 F11r Folr1 Gjb2 Gjb6 Gpd1 Hdgfrp2 Il17re Kcnn4 Lalba Lao1 Lcn2 Lmo4 Ltf Mansc1 Myl1 Mylpf Nqo1 Pip Rac3 Rfk Rsb30 S3-12 Saa1 Scd1 Scnn1b Sf3b5 Slc1a1 Slc2a9 Slc5a8 Srebf1 St6galnac6 Stac2 Stard10 Sytl1 Tacstd1 Thrsp Tle2 Tm4sf10 Tmem30b Tnfaip9 Tnnc2 Tspan1
203	V$DR4_Q2: direct repeat 4	249	249	35	13676	2211	-2.71	0.0	1.38	0.0	1190003K14Rik 1300010A20Rik 1700051E09Rik 2210008M09Rik 3100002B05Rik A930025J12Rik AU040576 Aass Abcb9 Abhd5 Abpb Acas2l Acox2 Acsl4 Acta1 Actn3 Adn Adrb1 Ak3l1 Aldh2 Anpep Ap1m2 Aqp5 Atp6v1b1 BC004728 BC010311 BC010462 BC011487 BC013481 BC017133 BC019731 BC019755 Bex2 Bmf Bspry Cai Calml3 Capn7 Car3 Car5b Car6 Catna1 Cd24a Cdc42ep3 Ceacam10 Cel Ces3 Chi3l1 Chrdl2 Cidec Cited4 Ckm Clca1 Clca2 Cl…
204	V$HNF3B_01: Hepatocyte Nuclear Factor 3beta	211	211	73	11871	4016	-2.72	0.0	0.52	0.0	1190003K14Rik 1300010A20Rik 1700051E09Rik 2210008M09Rik 3100002B05Rik A930025J12Rik AU040576 Aass Abcb9 Abhd5 Abpa Acas2l Acox2 Acsl4 Adn Ak3l1 Aldh2 Anpep Ap1m2 Aqp5 Asrgl1 Atp6v1b1 BC004728 BC011487 BC013481 BC019731 Bex2 Bmf Bspry Btn1a1 Cai Calml3 Capn7 Car5b Car6 Catna1 Cd14 Cd24a Ceacam10 Ces3 Chi3l1 Cidec Cited4 Ckm Clca1 Clca2 Cldn2 Cldn3 Cldn7 Col11a1 Col9a1 Cox8b Cp Cpeb4 Crabp2 Cryl1 C…
205	V$PAX5_02: B-cell-specific activating protein	3	3	281	51	15836	-2.72	0.0	2.67	0.53	Ak3l1 Cd14 Slc5a8
206	V$LDSPOLYA_B: Lentiviral Poly A downstream element	225	225	59	12737	3150	-2.73	0.0	0.38	0.0	1190003K14Rik 1300010A20Rik 1700051E09Rik 2210008M09Rik 3100002B05Rik A930025J12Rik AU040576 Aass Abcb9 Abhd5 Abpa Abpb Acas2l Acox2 Acsl4 Acta1 Actn3 Adn Ak3l1 Aldh2 Ap1m2 Aqp5 Asrgl1 Atp6v1b1 Atp6v1c2 BC010311 BC010462 BC010552 BC011487 BC013481 BC017133 BC019731 BC019755 Bex2 Bmf Bspry Btn1a1 Cai Calml3 Car3 Car5b Car6 Cd14 Ceacam10 Cel Ces3 Chi3l1 Chrdl2 Cidec Cited4 Clca2 Cldn2 Cldn7 Col11a1…
207	V$AR_01: androgen receptor	26	26	258	1217	14670	-2.73	0.0	1.6	0.0	BC010311 BC019755 Ceacam10 Ces3 Cited4 Cte1 Dpp4 Dsc2 Dsip1 Gjb6 Hebp1 Irx1 Irx2 Irx5 Lama1 Lcn2 Ltf Pla2g4a Rab3d S3-12 Slc38a3 Stk39 Tcfap2c Tmprss4 Tnnc2 Uqcrc2
208	V$WHN_B: winged-helix factor nude	70	70	214	3846	12041	-2.74	0.0	0.79	0.0	A930025J12Rik Abcb9 Abhd5 Acsl4 Adrb1 BC004728 BC010552 BC017133 Bex2 Bmf Capn7 Cdc42ep3 Chrdl2 Cited4 Cmas Crabp2 Cyp24a1 D830019K17Rik Dnajc12 Echdc2 Eln G0s2 Galnt10 Galnt3 Gpt2 Hdgfrp2 Hebp1 Hey1 Homer2 Id2 Irx3 Kcnk1 Kcnn4 Khdrbs3 Krt1-19 Krt2-5 Ldb3 Lig3 Mansc1 Mmp15 Mxd4 Nap1l3 Nfib Nucb2 Pkp3 Plekhh2 Pycr1 Rgpr Rhpn2 Rnf128 Scnn1b Sec14l2 Sf3b5 Slc15a2 Slc31a2 Slc35a1 Slc5a8 Snta1 St14 St…
209	V$AML_Q6	60	60	224	3490	12397	-2.74	0.0	0.42	0.0	1190003K14Rik AU040576 Abhd5 Acta1 Actn3 Adn Anpep BC011487 Capn7 Car3 Cidec Cited4 Clca1 Clca2 Cldn2 Col11a1 Col9a1 Col9a2 Cox8b Crb3 Csnb Cyp2d10 Dapk1 Dkkl1 Dpp4 Dpt Dsc2 Dsip1 Eya2 Foxi1 G0s2 Galnt10 Galnt3 Grtp1 Hdgfrp2 Il17re Kcnk1 Kcnn4 Lrg1 Ltf Lum Mfap5 Muc10 Nfix Nhsl1 Pcdh21 Phxr4 Ppnr Rasal1 Rbbp6 Rhpn2 Rnf128 S3-12 Sec14l2 Thedc1 Tle2 Tm4sf10 Wisp2 Wnt5b Xbp1
210	V$DEAF1_01	52	52	232	3085	12802	-2.74	0.0	0.35	0.0	3100002B05Rik AU040576 Actn3 Ak3l1 Aqp5 Atp6v1c2 BC011487 Bex2 Bspry Catna1 Cidec Cldn3 Cldn7 Cmas Col9a2 Cpsf3 Cryl1 Cyp2d10 Dapk1 Dkkl1 Elf5 Etv1 Galnt10 Galnt3 Gjb2 Grtp1 Hey1 Homer2 Id2 Irx2 Irx3 Lama1 Lcn2 Padi2 Ptk7 Pxmp4 Rac3 Rasal1 Rnf167 Serpini1 Slc31a2 Slc35a1 Slc35a2 Slc5a1 Spint2 Stard5 Stk39 Sytl4 Tacstd2 Tle2 Tm4sf10 Tnfaip9
211	V$ELK1_02: Elk-1	220	220	64	12210	3677	-2.74	0.0	0.83	0.0	1190003K14Rik 1300010A20Rik 2210008M09Rik 3100002B05Rik A930025J12Rik AU040576 Aass Abhd5 Abpa Abpb Acox2 Acsl4 Acta1 Actn3 Adn Ak3l1 Aldh2 Ap1m2 Aqp5 Asrgl1 Atp6v1b1 Atp6v1c2 BC004728 BC010311 BC010462 BC010552 BC011487 BC013481 BC019731 Bex2 Bmf Bspry Capn7 Car3 Car6 Catna1 Cd14 Cdc42ep3 Ceacam10 Cel Chi3l1 Chrdl2 Cidec Cited4 Cldn2 Cldn7 Cmas Col9a1 Cox8b Cpeb4 Cpsf3 Crabp2 Crb3 Cryl1 Cte1 Cyp…
212	V$HP1SITEFACTOR_Q6	69	69	215	3873	12014	-2.75	0.0	0.62	0.0	1190003K14Rik 3100002B05Rik A930025J12Rik Abpb Acas2l Acsl4 Anpep Atp6v1b1 BC004728 BC010552 BC013481 Bex2 Cai Cd14 Ces3 Cited4 Ckm Cldn2 Col11a1 Csnb Dapk1 Dsc2 Etv1 Expi Gpt2 Hk1 Insl6 Khdrbs3 Krt2-5 Lalba Lama1 Mmp15 Nap1l3 Nbea Nfix Nqo1 Osbpl1a Pigr Pik3r1 Pip Pla2g4a Ppnr Prom1 Ptx3 Rasal1 Rbbp6 Rfk Rnf128 Rsb30 S100a8 Sf3b5 Slc1a1 Slc35a2 Sparcl1 Spdef St6galnac6 Sytl4 Tacstd2 Tgfb2 Tgfb3 …
213	V$CREB_Q2: cAMP-response element-binding protein	21	21	263	1437	14450	-2.75	0.0	0.15	0.0	Aass Bex2 Bmf Cldn7 D10Bwg0791e Dapk1 Dcpp Dsip1 G0s2 Gpr89 Hebp1 Hlf Kcnk1 Lip1 Nap1l3 Osbpl1a Pck1 Ppnr Rsb30 Slc1a1 Tgfb3
214	V$E2F4DP2_01: E2F-4:DP-2 heterodimer	28	28	256	1813	14074	-2.76	0.0	0.2	0.0	2210008M09Rik Abhd5 Ap1m2 BC017133 BC019755 Calml3 Chrdl2 Cited4 Dkkl1 Dsc2 Eln Gjb6 Grtp1 Ogfrl1 Phlda1 Plagl1 Plekhf1 Ptx3 Rassf3 Rnf167 S100a8 Sec14l2 Slc35a2 Spint2 Stard5 Unc13b Uqcrc2 Zfp503
215	V$GCM_Q2	65	65	219	3619	12268	-2.77	0.0	0.68	0.0	1190003K14Rik 1700051E09Rik 3100002B05Rik Abcb9 Acta1 Adn Anpep BC010311 BC010462 Bex2 Btn1a1 Calml3 Ceacam10 Chi3l1 Cldn3 Cldn7 Crabp2 Daf1 Dapk1 Dkkl1 Dnajc12 Dsc2 Ell2 Foxi1 Galnt10 Gata3 Gpt2 Grtp1 Hk1 Homer2 Id2 Itgbl1 Lao1 Mfap5 Nap1l3 Nfib Nfix Nhsl1 Pcdh21 Plekhh2 Ppnr Psat1 Ptk7 Rhpn2 Saa2 Satb1 Scd1 Scrg1 Sh3bp5 Slc15a2 Slc1a1 Slc35a2 Slc35c2 Slc5a1 Smoc1 Spdef Srebf1 Sytl4 Tacstd1 Thbs…
216	V$AP1_Q4: activator protein 1	234	234	50	12937	2950	-2.78	0.0	0.99	0.0	1190003K14Rik 1300010A20Rik 1700051E09Rik 2210008M09Rik 3100002B05Rik AU040576 Abcb9 Abhd5 Abpa Abpb Acox2 Acta1 Actn3 Adn Aldh2 Anpep Ap1m2 Aqp5 Atp6v1b1 Atp6v1c2 BC004728 BC010311 BC010462 BC017133 BC019731 BC019755 Bex2 Bmf Bspry Btn1a1 Cai Calml3 Capn7 Car3 Car5b Car6 Catna1 Cd14 Cd24a Cdc42ep3 Ceacam10 Ces3 Chi3l1 Chrdl2 Cidec Cited4 Clca1 Clca2 Cldn2 Cldn3 Cldn7 Col11a1 Col9a1 Cox8b Cp Cpeb…
217	V$PTF1BETA_Q6	27	27	257	1288	14599	-2.78	0.0	1.5	0.0	1190003K14Rik 1300010A20Rik Actn3 Anpep Cox8b D830019K17Rik Daf1 Dsip1 Hlf Il17re Irx5 Osbpl1a Phlda1 Saa1 Sh3bp5 Slc2a9 Slc31a2 Slc5a1 Smoc1 Spint2 Sytl4 Tacstd2 Tcfap2c Tgfb3 Timd2 Ttpa Zfp503
218	V$NMYC_01: N-Myc	60	60	224	3420	12467	-2.78	0.0	0.53	0.0	Acox2 Aqp5 Atp6v1c2 BC004728 Bex2 Bmf Car6 Cd24a Cdc42ep3 Ceacam10 Cidec Clca1 Cpsf3 Crb3 Cryl1 Dpt Echdc2 Ell2 Eps8l2 Gpd1 Hebp1 Hk1 Homer2 Kcnn4 Lama1 Lig3 Mansc1 Mmp15 Mtap7 Mxd4 Nfib Nqo1 Pigr Plagl1 Pxmp4 Rab3d Rac3 Rasal1 Rorc Rsb30 Sh3bp5 Slc1a1 Slc31a2 Slc34a2 Slc5a1 Spdef St14 St6galnac6 Stac2 Stk39 Sytl1 Tgfb2 Tjp3 Tm4sf10 Tnfsf13 Tnnc2 Tspan1 Ttpa Unc13b Zfp503
219	V$GATA1_05: GATA-binding factor 1	49	49	235	2591	13296	-2.78	0.0	1.02	0.0	1700051E09Rik Abcb9 Abpa Acsl4 Ak3l1 Atp6v1b1 Bex2 Cai Ceacam10 Cel Ces3 Cited4 Cldn2 Col9a1 Cpeb4 Cyp2d10 Dpp4 Dsc2 Eya2 Galnt10 Galnt7 Gpt2 Hadhsc Hdhd3 Ltf Lum Mansc1 Nfix Nqo1 Pip Plekhf1 Pxmp4 Rasal1 Rgpr S100a8 Saa2 Scrg1 Slc15a2 Slc28a3 Slc31a2 Slc35a1 Stard5 Tgfb2 Thedc1 Tjp3 Tnni2 Trf Trim2 Xbp1
220	V$SRF_C: serum response factor	13	13	271	520	15367	-2.79	0.0	1.92	0.09	Acta1 Ckm Crb3 Dcpp Etv1 Gjb6 Khdrbs3 Ldb3 Lip1 Mylpf Nfix Pik3r1 Rassf3
221	V$NERF_Q2: new ets-related factor 1a	10	10	274	806	15081	-2.8	0.0	0.09	0.0	1190003K14Rik BC004728 Dcpp Galnt10 Grtp1 Itgbl1 Nfix Pcdh21 Pkp3 Slc38a3
222	V$HNF1_01: hepatic nuclear factor 1	53	53	231	2854	13033	-2.8	0.0	0.9	0.0	Ak3l1 Anpep Ap1m2 Aqp5 Bmf Cai Capn7 Car6 Catna1 Ckm Cldn2 Cp Crb3 D10Bwg0791e Dpp4 Dsip1 Ehd3 Eln Expi Folr1 Galnt10 Glycam1 Irx1 Krt1-19 Ldb3 Ldh2 Nap1l3 Osmr Pck1 Phlda1 Pla2g4a Ppnr Prom1 Pxmp4 Rbbp6 Rgpr Scnn1b Slc1a1 Slc31a2 Slc5a1 Smoc1 Sox5 St6galnac6 Stk39 Sytl4 Tacstd2 Tcfap2c Tm4sf3 Tmed9 Tmem37 Ttpa Wnt5b Xbp1
223	V$HIF1_Q5: hypoxia-inducible factor 1	36	36	248	1832	14055	-2.83	0.0	1.2	0.0	AU040576 Abcb9 Acta1 Actn3 Asrgl1 Cai Cd24a Cdc42ep3 Cmas Cox8b Cpsf3 Cyp24a1 Ehd3 Galnt7 Irx2 Irx3 Lama1 Mxd4 Nfix Nqo1 Nucb2 Padi2 Pkp3 Psat1 Rac3 Rnf128 Rnf167 Slc35a2 Slc35c2 Slc5a8 Smoc2 Spdef Srebf1 Stard5 Tspan1 Uqcrc2
224	V$STAT5A_02	47	47	237	2525	13362	-2.84	0.0	0.9	0.0	Aass Abhd5 Acta1 Atp6v1c2 BC010462 BC019731 Car3 Cited4 Cldn7 Col9a1 Ell2 Epb4.1l4a Eps8l2 Galnt3 Galnt7 Gjb2 Gjb6 Glycam1 Gpt2 Hey1 Id2 Il17re Irx5 Lalba Lama1 Ldb3 Lmo4 Osbpl1a Osmr Phlda1 Pip Plagl1 Psat1 Rnf167 Sf3b5 Slc35c2 Srebf1 Stac2 Sytl1 Tcfap2c Tm4sf3 Tmem37 Tnfaip9 Tnfsf13 Trf Wap Xbp1
225	V$E2F_02: E2F	3	3	281	377	15510	-2.84	0.0	0.04	0.0	Cited4 Grtp1 Spint2
226	V$E2F_Q3: E2F	3	3	281	377	15510	-2.84	0.0	0.04	0.0	Cited4 Grtp1 Spint2
227	V$E2F4DP1_01: E2F-4:DP-1 heterodimer	3	3	281	377	15510	-2.84	0.0	0.04	0.0	Cited4 Grtp1 Spint2
228	V$OCT1_Q6: octamer factor 1	257	257	27	14575	1312	-2.85	0.0	0.21	0.0	1190003K14Rik 1300010A20Rik 1700051E09Rik 2210008M09Rik 3100002B05Rik A930025J12Rik AU040576 Aass Abcb9 Abhd5 Abpa Abpb Acox2 Acsl4 Acta1 Actn3 Adn Ak3l1 Aldh2 Anpep Ap1m2 Aqp5 Asrgl1 Atp6v1b1 Atp6v1c2 BC004728 BC010311 BC010462 BC011487 BC013481 BC017133 BC019755 Bex2 Bmf Bspry Btn1a1 Cai Calml3 Capn7 Car3 Car5b Car6 Catna1 Cd14 Cdc42ep3 Ceacam10 Ces3 Chi3l1 Chrdl2 Cidec Cited4 Ckm Clca1 Clca2 C…
229	V$TFIIA_Q6	252	252	32	14278	1609	-2.86	0.0	0.26	0.0	1190003K14Rik 1300010A20Rik 1700051E09Rik 2210008M09Rik 3100002B05Rik A930025J12Rik AU040576 Aass Abcb9 Abhd5 Abpa Abpb Acas2l Acox2 Acsl4 Acta1 Ak3l1 Aldh2 Anpep Ap1m2 Aqp5 Asrgl1 Atp6v1b1 Atp6v1c2 BC004728 BC010311 BC010462 BC010552 BC011487 BC017133 BC019731 BC019755 Bex2 Bmf Bspry Cai Calml3 Capn7 Car3 Car5b Catna1 Cd14 Cd24a Cdc42ep3 Ceacam10 Cel Ces3 Chi3l1 Chrdl2 Cidec Cited4 Clca1 Clca2 C…
230	V$ATF3_Q6: activating transcription factor 3	26	26	258	1670	14217	-2.86	0.0	0.23	0.0	Abpa Abpb Actn3 Cdc42ep3 Cldn7 Col11a1 Crb3 D10Bwg0791e D8Ertd325e Eln Grtp1 Hlf Lip1 Lmo4 Ltf Nap1l3 Osbpl1a Papln Rbbp6 Sf3b5 Sh3bp5 Slc5a9 Stard10 Stk39 Tacstd2 Tspan1
231	V$YY1_02: Yin and Yang 1	26	26	258	1665	14222	-2.88	0.0	0.23	0.0	3100002B05Rik A930025J12Rik Acas2l Asrgl1 BC013481 Col11a1 Cpeb4 Cyp2d10 Dkkl1 Dnajc12 Dsc2 Ehd3 Fbxo3 Mmp15 Mxd4 Osbpl1a Pkp3 Plekhf1 Pvalb Rasal1 S3-12 Slc35a2 Slc5a8 Smoc2 Tmed9 Tmprss4
232	V$NFKAPPAB65_01: NF-kappaB (p65)	20	20	264	920	14967	-2.9	0.0	1.53	0.0	Cited4 Clca1 Clca2 Cryl1 Cte1 Ell2 Foxi1 Lalba Lig3 Myl1 Pcdh21 Psat1 Pycr1 Rac3 Rorc Sytl4 Timd2 Tle2 Tnfaip9 Unc13b
233	V$PAX5_01: B-cell-specific activating protein	23	23	261	1497	14390	-2.91	0.0	0.22	0.0	Acta1 Aqp5 BC004728 Btn1a1 Calml3 Cited4 Crabp2 Dpt Eya2 Gjb2 Hdhd3 Hey1 Kcnn4 Mxd4 Nqo1 Osmr Papln Satb1 Scnn1b Smoc2 Tgfb3 Tnnc2 Ttpa
234	V$PAX3_01: Pax-3 binding sites	2	2	282	24	15863	-2.92	0.0	2.58	0.53	Ak3l1 Cd14
235	V$RORA1_01: RAR-related orphan receptor alpha1	32	32	252	1946	13941	-2.93	0.0	0.33	0.0	2210008M09Rik A930025J12Rik Abpa Ak3l1 BC019755 Bmf Bspry Car3 Catna1 Cdc42ep3 Cel Clca2 Col9a1 Csprs Dkkl1 Gjb6 Glycam1 Gpd1 Hadhsc Il17re Insl6 Plekhh2 Prom1 Slc2a9 Slc34a2 Slc38a3 Stard10 Tacstd1 Tcfcp2l1 Tjp3 Tm4sf10 Tmed9
236	V$COUP_01: COUP:HNF-4 heterodimer	42	42	242	2380	13507	-2.93	0.0	0.58	0.0	1300010A20Rik A930025J12Rik Abpa Acta1 Atp6v1c2 BC017133 BC019731 Bspry Cd14 Clca1 Cldn2 Cldn7 Crabp2 Csprs Cte1 Dsc2 Folr1 Gpd1 Grtp1 Hadhsc Hlf Il17re Irx1 Kcnk1 Lalba Lip1 Ltf Lum Mansc1 Mylpf Papln Pck1 Plekhf1 Slc5a1 Sparcl1 Spdef St6galnac6 Sytl4 Tm4sf3 Tnfaip9 Tspan1 Ttpa
237	V$RSRFC4_Q2	3	3	281	367	15520	-2.94	0.0	0.04	0.0	Extl1 Ldh2 Thrsp
238	V$ZID_01: zinc finger with interaction domain	42	42	242	2344	13543	-2.94	0.0	0.65	0.0	2210008M09Rik AU040576 Actn3 Adrb1 Anpep BC013481 BC019731 Cai Capn7 Cd14 Ceacam10 Clca1 Cryl1 Csprs Cte1 Cyp2d10 D10Bwg0791e D830019K17Rik Dnajc12 Extl1 F11r Gjb6 Hdhd3 Igfbp5 Mxd4 Nfib Padi2 Pigr Pip Plagl1 Ptk7 Pvalb Rab3d Rasal1 Rhpn2 Slc2a9 Slc38a3 Stac2 Stard5 Tnfaip9 Trim2 Xbp1
239	V$NFE2_01: NF-E2 p45	39	39	245	2259	13628	-2.94	0.0	0.48	0.0	Abcb9 Acox2 Acsl4 Asrgl1 Atp6v1b1 BC010311 BC019731 Bspry Car5b Chi3l1 Crabp2 Dkkl1 Dnajc12 Dsc2 Ell2 Ggt1 Gjb2 Kcnk1 Ldh2 Lum Mmp15 Osbpl1a Pkp3 Plagl1 Pxmp4 Rab3d Rasal1 Rgpr Rnf167 Scd1 Slc38a3 Snta1 Spdef St6galnac6 Stard10 Sytl1 Tm4sf3 Tmem37 Trim2
240	V$ATF_01: activating transcription factor	26	26	258	1626	14261	-2.96	0.0	0.28	0.0	Acsl4 Actn3 Aldh2 BC004728 Cd24a Cdc42ep3 Cldn3 Cldn7 D10Bwg0791e D830019K17Rik Hlf Irx3 Lama1 Lig3 Lmo4 Nap1l3 Osbpl1a Papln Pck1 Pip Rasal1 Slc1a1 Spdef St6galnac6 Sytl4 Tgfb3
241	V$MEF2_02: myogenic MADS factor MEF-2	17	17	267	1157	14730	-2.97	0.0	0.19	0.0	Abhd5 Acta1 BC013481 Calml3 Cd24a Cidec Ckm Cp Csna Dpp4 Extl1 Glycam1 Gpd1 Ldh2 Thrsp Tnfsf13 Tnnt3
242	V$AHRARNT_01: aryl hydrocarbon receptor:Arnt heterodimers	21	21	263	1001	14886	-2.97	0.0	1.35	0.0	1300010A20Rik Acsl4 Aqp5 Car5b Catna1 Cdc42ep3 Chi3l1 Cldn7 Hlf Nqo1 Papln Pcdh21 Rab3d Sf3b5 Slc1a1 Slc28a3 Spint2 Stac2 Tgfb2 Trf Tspan1
243	V$TANTIGEN_B: Major T-antigen binding sites	33	33	251	1763	14124	-3.01	0.0	0.87	0.0	AU040576 Acsl4 Adn Ap1m2 BC010311 BC019731 Cai Cd14 Cidec Crb3 Csprs Dkkl1 F11r Gpd1 Hdgfrp2 Hdhd3 Lalba Lcn2 Mansc1 Mylpf Nqo1 Rac3 Rsb30 Sf3b5 Slc1a1 Snta1 Sparcl1 Stac2 Stard10 Tacstd1 Tjp3 Tm4sf10 Tspan1
244	V$E2_Q6: papilloma virus regulator E2	23	23	261	1438	14449	-3.04	0.0	0.3	0.0	Aqp5 Cai Cd14 Cldn7 Col9a1 Cpeb4 Dpp4 Dsc2 Dsip1 Epb4.1l4a Galnt3 Gpt2 Id2 Irx5 Lig3 Mtap7 Phxr4 Pik3r1 Rhpn2 Slc1a1 Slc35c2 Tmprss4 Zfp503
245	V$CREB_Q4: cAMP-response element binding protein	20	20	264	1288	14599	-3.04	0.0	0.26	0.0	Aass BC004728 Bmf Cdc42ep3 Cited4 Cldn7 Csnb D10Bwg0791e D8Ertd325e G0s2 Gpr89 Hlf Lip1 Lmo4 Nap1l3 Osbpl1a Pck1 Plekhh2 St6galnac6 Sytl4
246	V$CACCCBINDINGFACTOR_Q6	25	25	259	1275	14612	-3.06	0.0	1.06	0.0	3100002B05Rik Bex2 Cp Crb3 Cyp24a1 D8Ertd325e Foxi1 Hdgfrp2 Irx3 Irx5 Lrg1 Mfap5 Ogfrl1 Osbpl1a Padi2 Pigr Psat1 Scrg1 Smoc1 Spint2 Sytl4 Tcfap2c Tmem37 Tnni2 Uqcrc2
247	V$FOXO4_02: fork head box O4	11	11	273	449	15438	-3.06	0.0	1.67	0.0	1300010A20Rik BC017133 BC019731 Gpt2 Hdgfrp2 Mfap5 Osbpl1a Rgpr Sf3b5 Tgfb3 Tmem37
248	V$OCT1_07: octamer factor 1	1	1	283	221	15666	-3.06	0.0	0.02	0.0	Tcfap2c
249	V$FOXO1_02: fork head box O1	14	14	270	969	14918	-3.07	0.0	0.19	0.0	1300010A20Rik BC017133 BC019731 Clca1 Dsip1 Gpt2 Hdgfrp2 Mfap5 Osbpl1a Rgpr Sf3b5 Tgfb3 Tm4sf10 Tmem37
250	V$USF_01: upstream stimulating factor	29	29	255	1667	14220	-3.09	0.0	0.53	0.0	Aqp5 Bex2 Car6 Cd24a Clca1 Crb3 Gpd1 Hk1 Lama1 Lig3 Mtap7 Mxd4 Pigr Rab3d Rasal1 Rsb30 Slc1a1 Slc31a2 Slc34a2 Spdef St6galnac6 Sytl1 Tgfb2 Tjp3 Tm4sf10 Tnfsf13 Tnnc2 Ttpa Zfp503
251	V$HNF4_01: hepatic nuclear factor 4	276	276	8	15246	641	-3.09	0.0	1.66	0.0	1190003K14Rik 1300010A20Rik 1700051E09Rik 2210008M09Rik 3100002B05Rik A930025J12Rik AU040576 Aass Abcb9 Abhd5 Abpa Abpb Acas2l Acox2 Acsl4 Acta1 Actn3 Adn Ak3l1 Aldh2 Anpep Ap1m2 Aqp5 Asrgl1 Atp6v1b1 Atp6v1c2 BC004728 BC010311 BC010462 BC010552 BC013481 BC017133 BC019731 BC019755 Bex2 Bmf Bspry Btn1a1 Cai Calml3 Capn7 Car3 Car5b Car6 Cd14 Cd24a Cdc42ep3 Ceacam10 Cel Ces3 Chi3l1 Chrdl2 Cidec Cited…
252	V$MAF_Q6	11	11	273	457	15430	-3.11	0.0	1.6	0.0	Ces3 Ckm D8Ertd325e Extl1 Galnt3 Galnt7 Mmp15 Nap1l3 Pck1 Tmprss4 Wap
253	V$OCT_C: Octamer binding site	16	16	268	1061	14826	-3.11	0.0	0.23	0.0	1300010A20Rik Aass Atp6v1c2 Calml3 Cited4 Clca2 Col9a2 Dsip1 Hebp1 Igfbp5 Itgbl1 Lmo4 Lum Rnf167 Slc35a2 Stac2
254	V$TCF11MAFG_01: TCF11:MafG heterodimers	23	23	261	1184	14703	-3.11	0.0	0.99	0.0	Acta1 Adn Capn7 Ell2 F11r Gata3 Gjb6 Grtp1 Hadhsc Hdhd3 Lmo4 Mmp15 Nhsl1 Pik3r1 Prom1 Rgpr Sec14l2 Slc28a3 Slc38a3 Sparcl1 Sytl1 Tmem37 Wisp2
255	V$S8_01: S8	26	26	258	1409	14478	-3.13	0.0	0.77	0.0	BC010311 Calml3 Cdc42ep3 Cyp2d10 Daf1 Eps8l2 Expi Glycam1 Igfbp5 Insl6 Krt1-19 Lao1 Myl1 Nfix Pip Rgpr Rnf128 Rsb30 S100a8 Saa2 Slc5a9 Sox5 Tcfcp2l1 Thrsp Trim2 Uqcrc2
256	V$AP4_01: activator protein 4	23	23	261	1379	14508	-3.13	0.0	0.41	0.0	1300010A20Rik BC004728 BC010462 Cox8b Cte1 D830019K17Rik Extl1 Folr1 G0s2 Lrg1 Padi2 Pip Ptk7 Pycr1 Rgpr Satb1 Slc28a3 Slc34a2 Slc35c2 Slc38a3 Slc5a8 Tle2 Trf
257	V$EVI1_05: ectopic viral integration site 1 encoded factor	15	15	269	1001	14886	-3.14	0.0	0.23	0.0	Acas2l Ak3l1 Atp6v1b1 BC011487 Col9a1 Csna Csnb Ehd3 Gpr89 Kcnk1 Ptx3 Serpini1 Sf3b5 Slc5a8 Thedc1
258	V$CREB_01: cAMP-responsive element binding protein	26	26	258	1447	14440	-3.14	0.0	0.65	0.0	Acsl4 Actn3 Aldh2 Ap1m2 Cdc42ep3 Cldn7 D10Bwg0791e D830019K17Rik D8Ertd325e Dcpp Dnajc12 Gpr89 Hlf Irx3 Kcnk1 Lip1 Lmo4 Nap1l3 Nbea Osbpl1a Papln Pck1 Ppnr St6galnac6 Tgfb3 Tnnc2
259	V$SRF_Q6: serum response factor	20	20	264	1005	14882	-3.15	0.0	1.06	0.0	Acta1 Actn3 Anpep Chi3l1 Ckm Daf1 Dcpp Dkkl1 Khdrbs3 Ldb3 Mansc1 Mylpf Nfix Osbpl1a Padi2 Slc28a3 Slc35a1 Smoc1 Tacstd1 Uqcrc2
260	V$HIF1_Q3: hypoxia induced factor	24	24	260	1285	14602	-3.16	0.0	0.81	0.0	3100002B05Rik Aqp5 BC019755 Cd24a Cdc42ep3 Cox8b Cyp24a1 Dapk1 Ehd3 Ell2 Irx2 Irx3 Lama1 Padi2 Rac3 Rnf128 Slc35c2 Smoc2 Srebf1 St14 Stard5 Tspan1 Unc13b Zfp503
261	V$TAL1ALPHAE47_01: Tal-1alpha:E47 heterodimer	24	24	260	1285	14602	-3.16	0.0	0.81	0.0	Abpa Acas2l Actn3 Adn Atp6v1c2 Bspry Cidec Crb3 Dnajc12 Foxi1 Galnt10 Galnt3 Gjb6 Glycam1 Hk1 Igfbp5 Itgbl1 Lao1 Mfap5 Myl1 Rbbp6 Thrsp Tnfaip9 Wisp2
262	V$SRF_Q4	21	21	263	1275	14612	-3.17	0.0	0.38	0.0	Acta1 Actn3 Anpep Chi3l1 Ckm Dcpp Dkkl1 Extl1 Gjb6 Khdrbs3 Krt2-5 Ldb3 Mansc1 Mylpf Nfix Osbpl1a Padi2 Slc28a3 Slc35a1 Tacstd1 Uqcrc2
263	V$LHX3_01: LIM homeobox transcription factor 3	21	21	263	1270	14617	-3.17	0.0	0.39	0.0	BC010311 Csna D10Bwg0791e D830019K17Rik Daf1 Etv1 Glycam1 Igfbp5 Lao1 Lig3 Myl1 Nfib Ogfrl1 Osbpl1a Ppnr Rnf128 Saa2 Slc5a9 Tm4sf3 Trim2 Tspan1
264	V$TAL1BETAITF2_01: Tal-1beta:ITF-2 heterodimer	17	17	267	1084	14803	-3.17	0.0	0.3	0.0	Abpa Acas2l Actn3 Bspry Cidec Crb3 Dnajc12 Eln Galnt3 Gjb6 Glycam1 Hk1 Itgbl1 Lao1 Myl1 Tnfaip9 Wisp2
265	V$OCT1_B: Octamer binding factor 1	19	19	265	954	14933	-3.18	0.0	1.05	0.0	1300010A20Rik Aass Atp6v1c2 Calml3 Cited4 Clca1 Clca2 Csna Cyp2d10 Dsip1 Extl1 Hebp1 Lmo4 Lum Rnf167 Slc35a2 Slc5a9 Stac2 Thedc1
266	V$PPARA_02: PPAR-alpha:RXR-alpha heterodimer (peroxisome proliferator activated factor alpha:retinoid X receptor alpha)	11	11	273	473	15414	-3.2	0.0	1.46	0.0	Chi3l1 Chrdl2 Clca2 Cldn3 Ehd3 Foxi1 Galnt10 Gjb6 Mtap7 Nap1l3 Rassf3
267	V$STAT5A_01: signal transducer and activator of transcription 5a	20	20	264	1038	14849	-3.21	0.0	0.92	0.0	3100002B05Rik Abhd5 BC010462 BC019731 Cited4 Clca2 Cldn7 Csnb Ell2 Expi Gjb6 Glycam1 Nbea Phlda1 Pigr Pycr1 Serpini1 Sytl4 Thedc1 Wap
268	V$E2_01: papilloma virus regulator E2	17	17	267	848	15039	-3.23	0.0	1.05	0.0	Aqp5 Cd14 Cldn7 Col9a1 Cpeb4 Crabp2 Csnb Dpp4 Dsc2 Dsip1 Galnt3 Id2 Irx5 Mtap7 Saa2 Slc1a1 Sytl1
269	V$E4BP4_01: E4BP4	13	13	271	605	15282	-3.25	0.0	1.23	0.0	Asrgl1 Cd14 Ces3 Chi3l1 Expi Fbxo3 Gpd1 Hadhsc Igfbp5 Khdrbs3 St6galnac6 Tnfsf13 Wnt5b
270	V$FREAC2_01: Fork head RElated ACtivator-2	19	19	265	998	14889	-3.25	0.0	0.86	0.0	1300010A20Rik Atp6v1b1 BC017133 BC019731 Clca1 Cryl1 Dsip1 Ell2 Gpt2 Hdgfrp2 Hebp1 Itgbl1 Osbpl1a Rgpr Sf3b5 Tgfb3 Tm4sf10 Tm4sf3 Tmem37
271	V$NFKB_C: NF-kappaB binding site	12	12	272	550	15337	-3.26	0.0	1.25	0.0	Ceacam10 Clca1 Clca2 Col9a2 Dpp4 Dsc2 Pcdh21 Pkp3 Rac3 Slc1a1 Smoc1 Tcfap2c
272	V$ATF6_01: activating transcription factor 6	3	3	281	331	15556	-3.27	0.0	0.07	0.0	Gpt2 Lig3 Rasal1
273	V$HOGNESS_B: Imperfect Hogness /Goldberg Box	19	19	265	1026	14861	-3.27	0.0	0.75	0.0	Acsl4 Adn Ap1m2 Cai Cidec Dkkl1 Hdgfrp2 Lalba Lcn2 Ltf Mylpf Nqo1 Papln Rsb30 Slc1a1 Snta1 Stac2 Tm4sf10 Tspan1
274	V$ATF1_Q6	17	17	267	993	14894	-3.32	0.0	0.5	0.0	Cldn7 Csnb D10Bwg0791e Dnajc12 Dsip1 Hlf Insl6 Lip1 Lmo4 Nap1l3 Osbpl1a Papln Pck1 Plekhf1 Plekhh2 St6galnac6 Stard5
275	V$ATF_B: ATF binding site	6	6	278	491	15396	-3.32	0.0	0.14	0.0	Cldn7 D10Bwg0791e D8Ertd325e Hlf Nap1l3 Osbpl1a
276	V$PR_02: is recognized by progesterone receptor	16	16	268	836	15051	-3.32	0.0	0.85	0.0	Car5b Ces3 Ckm Dsc2 Dsip1 Grtp1 Irx5 Lama1 Lcn2 Prom1 Rab3d Rgpr Slc15a2 Stac2 Tmprss4 Tnnc2
277	V$NKX61_01: NKX6-1	16	16	268	950	14937	-3.34	0.0	0.46	0.0	1190003K14Rik Ap1m2 Car6 Ckm Col9a1 Csnb Dnajc12 Galnt7 Gata3 Insl6 Pip Ptx3 Rsb30 Thbs4 Thrsp Tm4sf3
278	V$TAL1BETAE47_01: Tal-1beta:E47 heterodimer	16	16	268	883	15004	-3.36	0.0	0.66	0.0	Abpa Acas2l Actn3 Bspry Cidec Crb3 Dnajc12 Galnt3 Gjb6 Glycam1 Hk1 Itgbl1 Lao1 Myl1 Tnfaip9 Wisp2
279	V$PBX_Q3	273	273	11	15164	723	-3.38	0.0	1.03	0.0	1190003K14Rik 1300010A20Rik 1700051E09Rik 2210008M09Rik 3100002B05Rik A930025J12Rik AU040576 Aass Abcb9 Abhd5 Abpa Abpb Acas2l Acox2 Acsl4 Acta1 Actn3 Adn Ak3l1 Aldh2 Anpep Ap1m2 Aqp5 Asrgl1 Atp6v1b1 Atp6v1c2 BC004728 BC010311 BC010462 BC010552 BC011487 BC013481 BC017133 BC019731 BC019755 Bex2 Bmf Bspry Btn1a1 Cai Calml3 Capn7 Car5b Car6 Catna1 Cd14 Cd24a Cdc42ep3 Ceacam10 Cel Chi3l1 Chrdl2 Cited…
280	V$GRE_C: Glucocorticoid response element	12	12	272	588	15299	-3.4	0.0	1.01	0.0	Atp6v1c2 Car5b Gjb6 Irx1 Lcn2 Lip1 Osbpl1a Slc5a1 Stk39 Tacstd2 Tmprss4 Tnfaip9
281	V$CREBP1CJUN_01: CRE-binding protein 1:c-Jun heterodimer	9	9	275	625	15262	-3.4	0.0	0.24	0.0	Cldn7 Csnb D10Bwg0791e D8Ertd325e Gpr89 Hlf Lip1 Nap1l3 Osbpl1a
282	V$RP58_01: 58 KDA repressor protein	9	9	275	402	15485	-3.42	0.0	1.21	0.0	Abpb Actn3 Ceacam10 Crb3 Galnt10 Nqo1 Rbbp6 Thrsp Tmprss4
283	V$STRA13_01	6	6	278	474	15413	-3.43	0.0	0.16	0.0	Bex2 Cpsf3 Crb3 Pigr Spdef Zfp503
284	V$MEIS1BHOXA9_02: Meis-1b:HOXA9 heterodimeric binding	1	1	283	192	15695	-3.45	0.0	0.03	0.0	Cpsf3
285	V$STAF_01: Se-Cys tRNA gene transcription activating factor	3	3	281	308	15579	-3.48	0.0	0.09	0.0	BC013481 Cp Lama1
286	V$E4F1_Q6	6	6	278	460	15427	-3.48	0.0	0.18	0.0	Aass Gpr89 Gpt2 Lig3 Rasal1 Tgfb3
287	V$ARNT_02: AhR nuclear translocator homodimers	8	8	276	557	15330	-3.49	0.0	0.25	0.0	Aqp5 Bex2 Cpsf3 Crb3 Pigr Spdef St6galnac6 Zfp503
288	V$MAX_01: Max	11	11	273	656	15231	-3.51	0.0	0.47	0.0	Car6 Crb3 Lama1 Mxd4 Pigr Rsb30 Spdef St6galnac6 Sytl1 Tgfb2 Tnfsf13
289	V$HOX13_01: Hox-1.3	2	2	282	243	15644	-3.55	0.0	0.07	0.0	Daf1 Fbxo3
290	V$NFMUE1_Q6	9	9	275	571	15316	-3.57	0.0	0.37	0.0	A930025J12Rik Abcb9 Acas2l Dkkl1 Dsc2 Eln Pkp3 Slc35a2 Smoc2
291	V$FOXO3_01: fork head box O3	8	8	276	375	15512	-3.57	0.0	1.02	0.0	1300010A20Rik BC017133 Hdgfrp2 Mfap5 Osbpl1a Rgpr Sf3b5 Tmem37
292	V$HFH4_01	10	10	274	550	15337	-3.58	0.0	0.65	0.0	1300010A20Rik BC017133 Bex2 Bspry Cp Pip Pxmp4 Saa2 Slc5a8 Tacstd1
293	V$MIF1_01: MIBP-1 / RFX1 complex	5	5	279	193	15694	-3.62	0.0	1.31	0.0	Atp6v1b1 Car3 Cpsf3 Tmed9 Wisp2
294	V$APOLYA_B: Avian C-type PolyA signal	2	2	282	41	15846	-3.63	0.0	1.75	0.03	Dkkl1 Ltf
295	V$OCT1_01: octamer factor 1	7	7	277	470	15417	-3.63	0.0	0.31	0.0	Aass Atp6v1c2 Calml3 Cited4 Clca2 Hebp1 Stac2
296	V$COUP_DR1_Q6	7	7	277	468	15419	-3.63	0.0	0.31	0.0	Abpa Acta1 Crabp2 Ltf Papln Pck1 St6galnac6
297	V$HEN1_01: HEN1	5	5	279	378	15509	-3.66	0.0	0.22	0.0	Dsip1 Ptk7 Slc5a1 Spint2 Tnfaip9
298	V$T3R_01: viral homolog of thyroid hormone receptor alpha1	8	8	276	415	15472	-3.67	0.0	0.76	0.0	Abpa Calml3 D830019K17Rik Dkkl1 F11r Hdhd3 Ltf Rasal1
299	V$DEAF1_02	5	5	279	371	15516	-3.7	0.0	0.23	0.0	Bspry Cpsf3 Ehd3 Rac3 Serpini1
300	V$IRF1_01: interferon regulatory factor 1	7	7	277	350	15537	-3.71	0.0	0.83	0.0	Dsc2 Lip1 Mgst1 Pigr Ptx3 Rfk Xbp1
301	V$NFY_C: NF-Y binding site	6	6	278	396	15491	-3.73	0.0	0.34	0.0	Actn3 Dpp4 Gpr89 Pxmp4 Tnnc2 Wisp2
302	V$MEIS1AHOXA9_01: Meis-1a:HOXA9 heterodimeric binding	1	1	283	169	15718	-3.73	0.0	0.05	0.0	Cryl1
303	V$MEF2_03: myogenic MADS factor MEF-2	4	4	280	318	15569	-3.74	0.0	0.2	0.0	BC013481 Extl1 Ldh2 Thrsp
304	V$TAXCREB_01: Tax/CREB complex	7	7	277	420	15467	-3.74	0.0	0.47	0.0	Acta1 Dapk1 Galnt3 Ggt1 Krt2-5 Padi2 Slc1a1
305	V$CDPCR3_01: cut-like homeodomain protein	6	6	278	399	15488	-3.74	0.0	0.33	0.0	Capn7 F11r G0s2 Plekhh2 S3-12 Stac2
306	V$ALPHACP1_01	7	7	277	409	15478	-3.74	0.0	0.51	0.0	BC017133 Dnajc12 Gpr89 Nqo1 Pycr1 Rab40b Slc5a8
307	V$CHX10_01	7	7	277	413	15474	-3.75	0.0	0.5	0.0	BC010311 Clca2 Col9a1 Hk1 Itgbl1 Tm4sf3 Ttpa
308	V$EVI1_02: ectopic viral integration site 1 encoded factor	6	6	278	381	15506	-3.78	0.0	0.39	0.0	Atp6v1b1 Csnb Ehd3 Fbxo3 Sf3b5 Slc5a8
309	V$RORA2_01: RAR-related orphan receptor alpha2	5	5	279	219	15668	-3.79	0.0	1.03	0.0	BC019755 Papln Plekhh2 Prom1 Tjp3
310	V$FREAC3_01: Fork head RElated ACtivator-3	6	6	278	355	15532	-3.81	0.0	0.49	0.0	D10Bwg0791e Ell2 Insl6 Osbpl1a Sparcl1 Trf
311	V$STAT5B_01: signal transducer and activator of transcription 5b	6	6	278	323	15564	-3.83	0.0	0.65	0.0	BC010462 Bex2 Cited4 Clca2 Expi Glycam1
312	V$GATA4_Q3	279	279	5	15578	309	-3.88	0.0	0.64	0.0	1190003K14Rik 1300010A20Rik 1700051E09Rik 2210008M09Rik 3100002B05Rik A930025J12Rik AU040576 Aass Abcb9 Abhd5 Abpa Abpb Acas2l Acox2 Acsl4 Acta1 Actn3 Adn Ak3l1 Aldh2 Anpep Ap1m2 Aqp5 Asrgl1 Atp6v1b1 Atp6v1c2 BC004728 BC010311 BC010462 BC010552 BC011487 BC013481 BC017133 BC019731 BC019755 Bex2 Bmf Bspry Btn1a1 Calml3 Capn7 Car3 Car5b Car6 Catna1 Cd14 Cd24a Cdc42ep3 Ceacam10 Cel Ces3 Chi3l1 Chrdl2…
313	V$CREBP1_01: cAMP-responsive element binding protein 1	5	5	279	257	15630	-3.91	0.0	0.72	0.0	Bspry Gpr89 Homer2 Nbea Pck1
314	V$E2F_01: E2F	3	3	281	108	15779	-3.91	0.0	1.17	0.0	Calml3 Stard5 Uqcrc2
315	V$FXR_Q3	5	5	279	269	15618	-3.92	0.0	0.64	0.0	BC010311 Col11a1 Pck1 Pla2g4a Sox5
316	V$NGFIC_01: nerve growth factor-induced protein C	5	5	279	277	15610	-3.92	0.0	0.59	0.0	Mmp15 Padi2 Rasal1 Rassf3 Tmem30b
317	V$AR_02: high affinity binding sites for androgen receptor	2	2	282	53	15834	-3.92	0.0	1.38	0.0	Lcn2 Tmprss4
318	V$ISRE_01: interferon-stimulated response element	4	4	280	262	15625	-3.97	0.0	0.37	0.0	Lip1 Mtap7 Pigr Rgpr
319	V$CAAT_C: Retroviral CCAAT box	3	3	281	119	15768	-4.0	0.0	1.02	0.0	Crabp2 Elf5 Trf
320	V$HMEF2_Q6: myocyte enhancer factor	2	2	282	57	15830	-4.0	0.0	1.28	0.0	Ckm Cldn2
321	V$PBX1_02: homeo domain factor Pbx-1	4	4	280	246	15641	-4.0	0.0	0.44	0.0	Aass Osbpl1a Psat1 Tmem35
322	V$BACH1_01: BTB and CNC homolog 1	4	4	280	234	15653	-4.01	0.0	0.5	0.0	Acox2 Btn1a1 Dkkl1 Ldb3
323	V$POLY_C: Retroviral Poly A signal	4	4	280	240	15647	-4.01	0.0	0.47	0.0	Aldh2 Col11a1 Slc1a1 Tmem37
324	V$CDP_01: cut-like homeodomain protein	1	1	283	145	15742	-4.02	0.0	0.08	0.0	Ehd3
325	V$R_01: Epstein-Barr virus transcription factor R	4	4	280	235	15652	-4.02	0.0	0.5	0.0	Cd24a Cldn7 Pip Sh3bp5
326	V$EGR2_01: Egr-2/Krox-20 early growth response gene product	4	4	280	214	15673	-4.03	0.0	0.63	0.0	Hadhsc Mmp15 Padi2 Slc1a1
327	V$EGR3_01: early growth response gene 3 product	2	2	282	179	15708	-4.08	0.0	0.19	0.0	Padi2 Slc1a1
328	V$EVI1_06: ectopic viral integration site 1 encoded factor	3	3	281	204	15683	-4.09	0.0	0.35	0.0	Csnb Csprs Rfk
329	V$HEN1_02: HEN1	3	3	281	187	15700	-4.13	0.0	0.43	0.0	Dsip1 Satb1 Tnfaip9
330	V$EGR1_01: Egr-1/Krox-24/NGFI-A immediate-early gene product	3	3	281	169	15718	-4.16	0.0	0.54	0.0	Mmp15 Rasal1 Tmem30b
331	V$CDP_02: transcriptional repressor CDP	2	2	282	159	15728	-4.19	0.0	0.25	0.0	Galnt10 Slc15a2
332	V$HSF_Q6	2	2	282	157	15730	-4.21	0.0	0.26	0.0	Glycam1 Pigr
333	V$MYCMAX_01: c-Myc:Max heterodimer	2	2	282	140	15747	-4.28	0.0	0.33	0.0	Tgfb2 Tnfsf13
334	V$RSRFC4_01: related to serum response factor, C4	2	2	282	92	15795	-4.31	0.0	0.71	0.0	Extl1 Ldh2
335	V$GNCF_01: GCNF (germ cell nuclear factor)	2	2	282	93	15794	-4.32	0.0	0.69	0.0	Csprs Slc5a8
336	V$SREBP1_02: sterol regulatory element-binding protein 1	2	2	282	93	15794	-4.32	0.0	0.69	0.0	Galnt7 Homer2
337	V$HMX1_01: H6 homeobox 3	1	1	283	22	15865	-4.34	0.0	1.09	0.0	Rac3
338	V$BEL1_B: Bel-1 similar region	1	1	283	27	15860	-4.45	0.0	0.94	0.0	1190003K14Rik
339	V$LXR_DR4_Q3	1	1	283	95	15792	-4.48	0.0	0.2	0.0	Crb3
340	V$POU3F2_01	1	1	283	65	15822	-4.63	0.0	0.37	0.0	Abpa
341	V$STAT1_01: signal transducer and activator of transcription 1	1	1	283	49	15838	-4.65	0.0	0.53	0.0	3100002B05Rik
