# Supplementary material for: A genomic analysis of mouse models of breast cancer reveals molecular features of mouse models and relationships to human breast cancer
Source: Breast Cancer Res. 2014 Jun 5;16(3):R59. doi: 10.1186/bcr3672 (PMC4078930; doi:10.1186/bcr3672)
Supplement: Additional file 2 — Fold change values organized by mouse tumor model type comparing the mouse model to all other types of mouse models. [file bcr3672-S2.zip › Additional_file_2/Ras_SAM/AdditionalFile52_Ras_SAM/DownregulatedGenesgather_gene_ontology_121102.txt]

#	Annotation	Total Genes With Ann	Your Genes (With Ann)	Your Genes (No Ann)	Genome (With Ann)	Genome (No Ann)	ln(Bayes factor)	neg ln(p value)	FE: neg ln(p value)	FE: neg ln(FDR)	Genes
1	GO:0007600 [5]: sensory perception	5	5	372	1352	10900	23.22	10.41	0.0	0.0	Ccr2 Dtnbp1 Pkd2 Slc12a7 Wdr1
2	GO:0050877 [4]: neurophysiological process	8	8	369	1499	10753	21.74	10.41	0.0	0.0	Ccr2 Dtnbp1 Maoa Pkd2 Slc12a7 Stx4a Syk Wdr1
3	GO:0009581 [5]: detection of external stimulus	6	6	371	1361	10891	21.47	10.41	0.0	0.0	Ccr2 Dtnbp1 Fech Pkd2 Slc12a7 Wdr1
4	GO:0007186 [6]: G-protein coupled receptor protein signaling pathway	17	17	360	1870	10382	18.18	10.41	0.0	0.0	Adrb3 Ccr2 Cd97 Cmkor1 Edg2 Eltd1 Gnai1 Gnb5 Gpr43 Gprk5 Kcnk2 Ptger2 Pthr1 Rgs16 Rgs4 Syk Tgm2
5	GO:0007166 [5]: cell surface receptor linked signal transduction	31	31	346	2271	9981	12.33	10.41	0.0	0.0	Adamts5 Adrb3 Ccr2 Cd22 Cd97 Cmkor1 Edg2 Eltd1 Eng Fbxw2 Gnai1 Gnb5 Gpr43 Gprk5 Igh-6 Il2rg Itga7 Itgb7 Kcnk2 Osmr Pdgfrb Plat Prss11 Ptger2 Pthr1 Ptprs Rgs16 Rgs4 Syk Tgm2 Wnt5a
6	GO:0050896 [3]: response to stimulus	43	43	334	2708	9544	10.98	10.41	0.0	0.0	Abcb1a Ada As3mt Becn1 Ccl11 Ccr2 Cd14 Cd1d1 Cd22 Cmkor1 Colec12 Dock2 Dtnbp1 Ercc8 Fcgrt Fech Fmod Ggtla1 Gpx3 H2-Ea H2-Eb1 Hp Hspa8 Hspa9a Ifi203 Igh-6 Igj Igl-V1 Il16 Ly6c Ly78 Maoa Ndrg1 Pkd2 Prkrir Serping1 Slc12a7 Snai2 Syk Tbx21 Trpv2 Txnrd2 Wdr1
7	GO:0009605 [4]: response to external stimulus	30	30	347	2142	10110	10.61	10.41	0.0	0.0	Abcb1a As3mt Becn1 Ccl11 Ccr2 Cd14 Cd1d1 Cmkor1 Colec12 Dock2 Dtnbp1 Fech Fmod Ggtla1 H2-Ea Hp Hspa8 Hspa9a Igh-6 Igj Igl-V1 Il16 Ly78 Maoa Pkd2 Serping1 Slc12a7 Snai2 Trpv2 Wdr1
8	GO:0007155 [4]: cell adhesion	35	35	342	447	11805	8.29	10.41	13.75	6.93	Aoc3 Arhgap6 Catna1 Cd22 Cd34 Cd36 Cd97 Cldn5 Col1a2 Col3a1 Col4a2 Col5a1 Col5a2 Col5a3 Col6a1 Dpt Emilin1 Eng Gp38 Itga7 Itgb7 Jam3 Lamb1-1 Mcam Mfge8 Nid1 Pcdh20 Postn Pscdbp Ptprs Rhoe Tek Thbs3 Vtn Xlkd1
9	GO:0006629 [5]: lipid metabolism	32	32	345	402	11850	7.52	10.41	12.99	6.87	Aacs Acadl Adfp Adh1 Afp Alox5ap Cav1 Cel Cte1 Dgat2 Fads1 Fads3 Fasn Ggtla1 Hadhsc Hsd11b1 Lip1 Lipe Lpl Lrp1 Mbtps1 Nr1h3 Osbpl11 Pck1 Pla1a Pla2g2d Ptgs1 Scd1 Scp2 Sh3glb1 Sult1a1 Syk
10	GO:0050874 [3]: organismal physiological process	40	40	337	2368	9884	7.1	10.41	0.0	0.0	Ada Afp Anxa2 Cav1 Ccl11 Ccr2 Cd14 Cd1d1 Colec12 Dab2 Dock2 Dtnbp1 Fcgrt Fli1 Ggtla1 H2-Ea H2-Eb1 Hp Ifi203 Igh-6 Igj Igl-V1 Il16 Lamb1-1 Ly78 Maoa Ndrg1 Pkd2 Procr Pros1 Ptgs1 Pthr1 Serping1 Slc12a7 Stx4a Syk Tbx21 Tfpi Thbd Wdr1
11	GO:0050875 [3]: cellular physiological process	277	277	100	7657	4595	7.05	10.41	12.07	6.35	0610009D07Rik 1700020C11Rik 1810044O22Rik 4930542G03Rik 4933402J24Rik Aacs Abca8a Abcb1a Abcc5 Acadl Actg1 Actr1a Ada Adamts5 Adfp Adh1 Afp Alox5ap Ampd3 Angptl4 Anxa2 Aox1 Aplp2 Aqp1 Aqp7 Arf4 Arhgap6 Art3 Aspa Atp6v1b2 Auh Axl B3galt3 B4galt1 Becn1 Birc3 Bmp1 C1s Car4 Cav1 Cbr2 Ccnd2 Ccr2 Cct3 Cct4 Cd1d1 Cd209a Cd36 Cdc42 Cdo1 Cebpd Cel Cidec Clta Col1a2 Col3a1 Col4a2 Col5a2 Col5a3 Col6a1 Colec…
12	GO:0007165 [4]: signal transduction	57	57	320	3003	9249	6.66	10.41	0.0	0.0	Adamts5 Adrb3 Arf4 Cav1 Ccl11 Ccr2 Cd22 Cd97 Cdc42 Cmkor1 Dock2 Dscr1l1 Edg2 Eltd1 Eng Fbxw2 Gem Gnai1 Gnb5 Gpr43 Gprk5 Igh-6 Il2rg Iqgap1 Itga7 Itgb7 Itsn1 Kcnk2 Ms4a4d Mt2 Nkiras1 Osmr Pde8a Pdgfrb Pdzrn3 Pkd2 Plat Prkcm Prkrir Prss11 Ptger2 Pthr1 Ptk9l Ptprs Rab2 Rab32 Rab34 Rab8b Rasa3 Rasgrp2 Rgs16 Rgs4 Rhoe Shank3 Syk Tgm2 Wnt5a
13	GO:0009056 [4]: catabolism	44	44	333	699	11553	6.18	9.72	11.5	6.07	Adamts5 Aspa Auh Bmp1 C1s Cdo1 Cel Col6a1 Cpa3 Ctsb Ctsk Eno1 Eno3 Enpep Fap Gstz1 Hal Hip2 Hp Ldh1 Lip1 Lipe Lpl Maoa Mbtps1 Mcpt4 Mmp2 Mmp3 Nt5c Pa2g4 Pcolce Pdhb Pigk Pla2g2d Plat Prodh Prss11 Psma6 Psmc1 Sec11l1 Serpinb1a Tgm2 Ube2l3 Xlkd1
14	GO:0044255 [5]: cellular lipid metabolism	26	26	351	321	11931	5.58	9.31	11.06	5.85	Aacs Acadl Adh1 Afp Alox5ap Cav1 Cel Cte1 Dgat2 Fads1 Fads3 Fasn Ggtla1 Hadhsc Hsd11b1 Lipe Mbtps1 Nr1h3 Osbpl11 Pck1 Ptgs1 Scd1 Scp2 Sh3glb1 Sult1a1 Syk
15	GO:0006631 [6]: fatty acid metabolism	14	14	363	111	12141	5.1	8.8	10.76	5.73	Aacs Acadl Alox5ap Cav1 Cte1 Fads1 Fads3 Fasn Ggtla1 Hadhsc Ptgs1 Scd1 Scp2 Syk
16	GO:0044248 [5]: cellular catabolism	39	39	338	627	11625	4.75	8.62	10.06	5.39	Adamts5 Aspa Auh Bmp1 C1s Cdo1 Cel Col6a1 Cpa3 Ctsb Ctsk Eno1 Eno3 Enpep Fap Gstz1 Hal Hip2 Hp Ldh1 Lipe Maoa Mbtps1 Mcpt4 Mmp2 Mmp3 Nt5c Pa2g4 Pcolce Pdhb Pigk Plat Prodh Prss11 Psma6 Sec11l1 Tgm2 Ube2l3 Xlkd1
17	GO:0006641 [7]: triacylglycerol metabolism	4	4	373	3	12249	4.69	8.16	10.58	5.7	Cav1 Dgat2 Lipe Pck1
18	GO:0016053 [6]: organic acid biosynthesis	9	9	368	49	12203	4.16	7.67	9.9	5.39	Alox5ap Fads1 Fads3 Fasn Ggtla1 Ptgs1 Scd1 Sh3glb1 Syk
19	GO:0046394 [7]: carboxylic acid biosynthesis	9	9	368	49	12203	4.16	7.67	9.9	5.39	Alox5ap Fads1 Fads3 Fasn Ggtla1 Ptgs1 Scd1 Sh3glb1 Syk
20	GO:0019752 [6]: carboxylic acid metabolism	23	23	354	290	11962	4.16	7.67	9.63	5.29	Aacs Acadl Alox5ap Aspa Auh Cav1 Cdo1 Cte1 Fads1 Fads3 Fasn Ggtla1 Gstz1 Hadhsc Hal Lamp2 Pck1 Prodh Ptgs1 Scd1 Scp2 Sh3glb1 Syk
21	GO:0006082 [5]: organic acid metabolism	23	23	354	290	11962	4.16	7.67	9.63	5.29	Aacs Acadl Alox5ap Aspa Auh Cav1 Cdo1 Cte1 Fads1 Fads3 Fasn Ggtla1 Gstz1 Hadhsc Hal Lamp2 Pck1 Prodh Ptgs1 Scd1 Scp2 Sh3glb1 Syk
22	GO:0006091 [5]: generation of precursor metabolites and energy	28	28	349	402	11850	3.9	7.39	9.29	5.04	1810044O22Rik Acadl Aox1 Atp6v1b2 Cyp1b1 Cyp27a1 Cyp2e1 Dld Dlst Eno1 Eno3 Fads3 Fmo1 Gyg1 Itgb7 Ldh1 Maoa Nr1h3 Nxn Pck1 Pdhb Pftk1 Ppp1r2 Pygl Sdha Sqrdl Txn1 Txnrd2
23	GO:0006633 [7]: fatty acid biosynthesis	8	8	369	44	12208	3.13	6.65	8.88	4.7	Alox5ap Fads1 Fads3 Fasn Ggtla1 Ptgs1 Scd1 Syk
24	GO:0006638 [6]: neutral lipid metabolism	4	4	373	7	12245	2.57	5.93	8.43	4.38	Cav1 Dgat2 Lipe Pck1
25	GO:0006639 [6]: acylglycerol metabolism	4	4	373	7	12245	2.57	5.93	8.43	4.38	Cav1 Dgat2 Lipe Pck1
26	GO:0050818 [4]: regulation of coagulation	3	3	374	2	12250	2.4	5.77	8.28	4.35	Anxa2 Procr Thbd
27	GO:0050819 [5]: negative regulation of coagulation	3	3	374	2	12250	2.4	5.77	8.28	4.35	Anxa2 Procr Thbd
28	GO:0009057 [5]: macromolecule catabolism	32	32	345	542	11710	2.32	5.67	7.59	3.86	Adamts5 Auh Bmp1 C1s Col6a1 Cpa3 Ctsb Ctsk Eno1 Eno3 Enpep Fap Hip2 Hp Ldh1 Mbtps1 Mcpt4 Mmp2 Mmp3 Pa2g4 Pcolce Pdhb Pigk Plat Prss11 Psma6 Psmc1 Sec11l1 Serpinb1a Tgm2 Ube2l3 Xlkd1
29	GO:0006139 [5]: nucleobase, nucleoside, nucleotide and nucleic acid metabolism	49	49	328	2378	9874	2.2	5.51	0.0	0.0	0610009D07Rik Ada Ampd3 Atp6v1b2 Auh Cbr2 Cebpd Cstf2t D1Wsu40e Dnajc2 Ebf1 Enpp2 Ercc8 Fli1 Hdgfrp2 Hmgn1 Hoxc8 Hoxd8 Irf4 Jundm2 Klf2 Klf4 Lamp2 Mbd1 Meox2 Mtap Nr1h3 Nr2f1 Nsep1 Nt5c Orc3l Pa2g4 Prps1 Rab2 Rab8b Rbpms2 Rnf14 Sap18 Snai2 Ssbp2 Tardbp Tbx21 Tceb1 Tgfb1i4 Trpv2 Twist1 Yy1 Zfhx1b id3
30	GO:0046486 [6]: glycerolipid metabolism	4	4	373	8	12244	2.19	5.51	8.05	4.22	Cav1 Dgat2 Lipe Pck1
31	GO:0006662 [5]: glycerol ether metabolism	4	4	373	8	12244	2.19	5.51	8.05	4.22	Cav1 Dgat2 Lipe Pck1
32	GO:0009058 [4]: biosynthesis	42	42	335	804	11448	2.01	5.33	7.15	3.47	2310001A20Rik Ada Adamts5 Alox5ap Ampd3 Atp6v1b2 B3galt3 B4galt1 Cav1 Cd1d1 Coq3 Dgat2 Fads1 Fads3 Fasn Fech Ggtla1 Gyg1 Hal Lamp2 Large Mocs2 Mrpl17 Mrpl9 Mrps9 Odc1 Pck1 Prkrir Prodh Prps1 Ptgs1 Rpl15 Rpl3 Rpl36a Rpl41 Rps19 Rps6 Scd1 Sh3glb1 St8sia4 Syk Uba52
33	GO:0009310 [6]: amine catabolism	7	7	370	40	12212	1.97	5.24	7.71	3.93	Aspa Auh Cdo1 Gstz1 Hal Maoa Prodh
34	GO:0006810 [4]: transport	77	77	300	1776	10476	1.74	4.99	6.63	3.18	4930542G03Rik 4933402J24Rik Abca8a Abcb1a Abcc5 Actr1a Adfp Afp Aqp1 Aqp7 Arf4 Atp6v1b2 Cav1 Cd209a Cd36 Clta Col1a2 Col3a1 Col4a2 Col6a1 Colec12 Cp Ctsb Cygb Dab2 Ehd1 Ehd2 Emilin1 Epim Fabp4 Fkbp1a Fmo1 Fxyd1 Gp38 Gsn Heph Hspa9a Igh-6 Itsn1 Kcnk2 Kcnk3 Kctd4 Kpna1 Lrp1 Mfge8 Nup62 Nupl1 Osbpl11 Pex13 Pitpn Pkd2 Pltp Rab2 Rab32 Rab34 Rab8b Rbp4 Scn7a Scp2 Sdha Sec15l1 Slc12a6 Slc12a7 Slc16a1 Sl…
35	GO:0051234 [4]: establishment of localization	77	77	300	1779	10473	1.69	4.96	6.59	3.17	4930542G03Rik 4933402J24Rik Abca8a Abcb1a Abcc5 Actr1a Adfp Afp Aqp1 Aqp7 Arf4 Atp6v1b2 Cav1 Cd209a Cd36 Clta Col1a2 Col3a1 Col4a2 Col6a1 Colec12 Cp Ctsb Cygb Dab2 Ehd1 Ehd2 Emilin1 Epim Fabp4 Fkbp1a Fmo1 Fxyd1 Gp38 Gsn Heph Hspa9a Igh-6 Itsn1 Kcnk2 Kcnk3 Kctd4 Kpna1 Lrp1 Mfge8 Nup62 Nupl1 Osbpl11 Pex13 Pitpn Pkd2 Pltp Rab2 Rab32 Rab34 Rab8b Rbp4 Scn7a Scp2 Sdha Sec15l1 Slc12a6 Slc12a7 Slc16a1 Sl…
36	GO:0000004 [2]: biological_process unknown	15	15	362	996	11256	1.5	4.73	0.0	0.0	3110001A13Rik 9230117N10Rik Antxr2 Arhgap4 Ccm2 Chchd6 Ctla2a Drctnnb1a Itm2b Litaf Magee1 Mfap5 Plac8 Rgpr Ushbp1
37	GO:0051179 [3]: localization	77	77	300	1796	10456	1.46	4.73	6.33	2.97	4930542G03Rik 4933402J24Rik Abca8a Abcb1a Abcc5 Actr1a Adfp Afp Aqp1 Aqp7 Arf4 Atp6v1b2 Cav1 Cd209a Cd36 Clta Col1a2 Col3a1 Col4a2 Col6a1 Colec12 Cp Ctsb Cygb Dab2 Ehd1 Ehd2 Emilin1 Epim Fabp4 Fkbp1a Fmo1 Fxyd1 Gp38 Gsn Heph Hspa9a Igh-6 Itsn1 Kcnk2 Kcnk3 Kctd4 Kpna1 Lrp1 Mfge8 Nup62 Nupl1 Osbpl11 Pex13 Pitpn Pkd2 Pltp Rab2 Rab32 Rab34 Rab8b Rbp4 Scn7a Scp2 Sdha Sec15l1 Slc12a6 Slc12a7 Slc16a1 Sl…
38	GO:0044265 [6]: cellular macromolecule catabolism	30	30	347	526	11726	1.43	4.69	6.67	3.18	Adamts5 Auh Bmp1 C1s Col6a1 Cpa3 Ctsb Ctsk Eno1 Eno3 Enpep Fap Hip2 Hp Ldh1 Mbtps1 Mcpt4 Mmp2 Mmp3 Pa2g4 Pcolce Pdhb Pigk Plat Prss11 Psma6 Sec11l1 Tgm2 Ube2l3 Xlkd1
39	GO:0016192 [5]: vesicle-mediated transport	17	17	360	230	12022	1.28	4.52	6.72	3.2	Actr1a Cav1 Cd209a Colec12 Dab2 Ehd1 Ehd2 Gsn Igh-6 Itsn1 Lrp1 Mfge8 Rab34 Sec15l1 Snap23 Stx18 Stx4a
40	GO:0008152 [3]: metabolism	194	194	183	5408	6844	1.21	4.46	5.84	2.74	0610009D07Rik 1810044O22Rik 2310001A20Rik 4930542G03Rik Aacs Acadl Ada Adamts5 Adfp Adh1 Afp Alox5ap Ampd3 Aox1 Art3 Aspa Atp6v1b2 Auh Axl B3galt3 B4galt1 Birc3 Bmp1 C1s Car4 Cav1 Cbr2 Cct3 Cct4 Cd1d1 Cdo1 Cebpd Cel Col6a1 Coq3 Cpa3 Cstf2t Cte1 Ctsb Ctsk Cyp1b1 Cyp27a1 Cyp2e1 D1Wsu40e Decr1 Dgat2 Dld Dlst Dnajb4 Dnajc2 Ebf1 Eno1 Eno3 Enpep Enpp2 Ercc8 Fads1 Fads3 Fap Fasn Fbxo9 Fbxw2 Fech Fkbp1a …
41	GO:0009063 [7]: amino acid catabolism	6	6	371	33	12219	1.19	4.46	6.94	3.38	Aspa Auh Cdo1 Gstz1 Hal Prodh
42	GO:0019915 [6]: lipid storage	2	2	375	0	12252	1.13	4.35	7.03	3.42	Adfp Cav1
43	GO:0001676 [7]: long-chain fatty acid metabolism	2	2	375	0	12252	1.13	4.35	7.03	3.42	Cte1 Fads1
44	GO:0044249 [5]: cellular biosynthesis	39	39	338	771	11481	1.06	4.31	6.17	2.9	Ada Adamts5 Alox5ap Ampd3 Atp6v1b2 B3galt3 B4galt1 Cd1d1 Coq3 Dgat2 Fads1 Fads3 Fasn Fech Ggtla1 Gyg1 Lamp2 Large Mocs2 Mrpl17 Mrpl9 Mrps9 Odc1 Pck1 Prkrir Prodh Prps1 Ptgs1 Rpl15 Rpl3 Rpl36a Rpl41 Rps19 Rps6 Scd1 Sh3glb1 St8sia4 Syk Uba52
45	GO:0044262 [6]: cellular carbohydrate metabolism	14	14	363	179	12073	0.75	3.99	6.23	2.94	B3galt3 B4galt1 Dlst Eno1 Eno3 Gyg1 Ldh1 Pck1 Pdhb Pfkfb3 Ppp1r2 Pygl Sdha Xlkd1
46	GO:0006350 [6]: transcription	31	31	346	1580	10672	0.71	3.95	0.0	0.0	Cebpd Ebf1 Fli1 Hdgfrp2 Hoxc8 Hoxd8 Irf4 Jundm2 Klf2 Klf4 Mbd1 Meox2 Nr1h3 Nr2f1 Nsep1 Pa2g4 Rab2 Rab8b Rnf14 Sap18 Snai2 Ssbp2 Tardbp Tbx21 Tceb1 Tgfb1i4 Trpv2 Twist1 Yy1 Zfhx1b id3
47	GO:0050817 [3]: coagulation	6	6	371	38	12214	0.57	3.78	6.3	2.97	Anxa2 Procr Pros1 Serping1 Tfpi Thbd
48	GO:0007596 [4]: blood coagulation	6	6	371	38	12214	0.57	3.78	6.3	2.97	Anxa2 Procr Pros1 Serping1 Tfpi Thbd
49	GO:0006118 [6]: electron transport	18	18	359	274	11978	0.45	3.68	5.82	2.74	1810044O22Rik Acadl Aox1 Cyp1b1 Cyp27a1 Cyp2e1 Dld Fads3 Fmo1 Itgb7 Maoa Nr1h3 Nxn Pftk1 Sdha Sqrdl Txn1 Txnrd2
50	GO:0015980 [6]: energy derivation by oxidation of organic compounds	10	10	367	106	12146	0.44	3.68	6.01	2.8	Dlst Eno1 Eno3 Gyg1 Ldh1 Pck1 Pdhb Ppp1r2 Pygl Sdha
51	GO:0007599 [5]: hemostasis	6	6	371	40	12212	0.34	3.58	6.07	2.83	Anxa2 Procr Pros1 Serping1 Tfpi Thbd
52	GO:0009653 [3]: morphogenesis	48	48	329	1058	11194	0.29	3.52	5.24	2.35	Afp Anxa2 Aplp2 Bmp1 Ccr2 Cd1d1 Cdc42 Clp1 Dab2 Dock2 Dpysl3 Dtnbp1 Emp1 Emp3 Eng Enpep Fhl1 Figf Fli1 Gp38 Heph Hoxc8 Hoxd8 Hsd11b1 Igfbp6 Itga7 Krt1-14 Myl6 Nr2f1 Ppp2ca Prelp Prps1 Prss11 Pthr1 Qk Shank3 Slc39a6 Syk Tagln Tek Tpm2 Tpm3 Twist1 Txnrd2 Vegfc Waspip Wnt5a id3
53	GO:0046456 [8]: icosanoid biosynthesis	4	4	373	16	12236	0.15	3.37	5.96	2.79	Alox5ap Ggtla1 Ptgs1 Syk
54	GO:0019219 [5]: regulation of nucleobase, nucleoside, nucleotide and nucleic acid metabolism	31	31	346	1531	10721	0.11	3.37	0.0	0.0	Cebpd Ebf1 Fli1 Hdgfrp2 Hoxc8 Hoxd8 Irf4 Jundm2 Klf2 Klf4 Mbd1 Meox2 Nr1h3 Nr2f1 Nsep1 Pa2g4 Rab2 Rab8b Rnf14 Sap18 Snai2 Ssbp2 Tardbp Tbx21 Tceb1 Tgfb1i4 Trpv2 Twist1 Yy1 Zfhx1b id3
55	GO:0007154 [3]: cell communication	87	87	290	3522	8730	0.11	3.37	0.01	0.0	Adamts5 Adrb3 Aoc3 Arf4 Arhgap6 Catna1 Cav1 Ccl11 Ccr2 Cd22 Cd34 Cd36 Cd97 Cdc42 Cldn5 Cmkor1 Col1a2 Col3a1 Col4a2 Col5a1 Col5a2 Col5a3 Col6a1 Dock2 Dpt Dscr1l1 Edg2 Eltd1 Emilin1 Eng Fbxw2 Gem Gnai1 Gnb5 Gp38 Gpr43 Gprk5 Igh-6 Il2rg Iqgap1 Itga7 Itgb7 Itsn1 Jam3 Kcnk2 Lamb1-1 Maoa Mcam Mfge8 Ms4a4d Mt2 Nid1 Nkiras1 Osmr Pcdh20 Pde8a Pdgfrb Pdzrn3 Pkd2 Plat Postn Prkcm Prkrir Prss11 Pscdbp Ptger2…
56	GO:0009156 [8]: ribonucleoside monophosphate biosynthesis	3	3	374	7	12245	0.07	3.32	5.91	2.78	Ada Ampd3 Prps1
57	GO:0019432 [8]: triacylglycerol biosynthesis	2	2	375	1	12251	0.05	0.0	5.95	2.79	Dgat2 Pck1
58	GO:0045449 [6]: regulation of transcription	31	31	346	1524	10728	0.02	0.0	0.0	0.0	Cebpd Ebf1 Fli1 Hdgfrp2 Hoxc8 Hoxd8 Irf4 Jundm2 Klf2 Klf4 Mbd1 Meox2 Nr1h3 Nr2f1 Nsep1 Pa2g4 Rab2 Rab8b Rnf14 Sap18 Snai2 Ssbp2 Tardbp Tbx21 Tceb1 Tgfb1i4 Trpv2 Twist1 Yy1 Zfhx1b id3
59	GO:0006351 [7]: transcription, DNA-dependent	31	31	346	1524	10728	0.02	0.0	0.0	0.0	Cebpd Ebf1 Fli1 Hdgfrp2 Hoxc8 Hoxd8 Irf4 Jundm2 Klf2 Klf4 Mbd1 Meox2 Nr1h3 Nr2f1 Nsep1 Pa2g4 Rab2 Rab8b Rnf14 Sap18 Snai2 Ssbp2 Tardbp Tbx21 Tceb1 Tgfb1i4 Trpv2 Twist1 Yy1 Zfhx1b id3
60	GO:0050878 [4]: regulation of body fluids	6	6	371	44	12208	-0.06	0.0	5.64	2.6	Anxa2 Procr Pros1 Serping1 Tfpi Thbd
61	GO:0030163 [6]: protein catabolism	26	26	351	488	11764	-0.07	0.0	5.09	2.24	Adamts5 Bmp1 C1s Col6a1 Cpa3 Ctsb Ctsk Enpep Fap Hip2 Hp Mbtps1 Mcpt4 Mmp2 Mmp3 Pa2g4 Pcolce Pigk Plat Prss11 Psma6 Psmc1 Sec11l1 Serpinb1a Tgm2 Ube2l3
62	GO:0043285 [5]: biopolymer catabolism	26	26	351	491	11761	-0.14	0.0	5.02	2.19	Adamts5 Bmp1 C1s Col6a1 Cpa3 Ctsb Ctsk Enpep Fap Hip2 Hp Mbtps1 Mcpt4 Mmp2 Mmp3 Pa2g4 Pcolce Pigk Plat Prss11 Psma6 Psmc1 Sec11l1 Serpinb1a Tgm2 Ube2l3
63	GO:0009124 [7]: nucleoside monophosphate biosynthesis	3	3	374	8	12244	-0.23	0.0	5.62	2.6	Ada Ampd3 Prps1
64	GO:0009161 [8]: ribonucleoside monophosphate metabolism	3	3	374	8	12244	-0.23	0.0	5.62	2.6	Ada Ampd3 Prps1
65	GO:0006355 [7]: regulation of transcription, DNA-dependent	31	31	346	1497	10755	-0.28	0.0	0.01	0.0	Cebpd Ebf1 Fli1 Hdgfrp2 Hoxc8 Hoxd8 Irf4 Jundm2 Klf2 Klf4 Mbd1 Meox2 Nr1h3 Nr2f1 Nsep1 Pa2g4 Rab2 Rab8b Rnf14 Sap18 Snai2 Ssbp2 Tardbp Tbx21 Tceb1 Tgfb1i4 Trpv2 Twist1 Yy1 Zfhx1b id3
66	GO:0006897 [6]: endocytosis	10	10	367	119	12133	-0.28	0.0	5.25	2.35	Cav1 Cd209a Colec12 Dab2 Ehd2 Igh-6 Itsn1 Lrp1 Mfge8 Rab34
67	GO:0007264 [6]: small GTPase mediated signal transduction	13	13	364	183	12069	-0.31	0.0	5.12	2.25	Arf4 Cdc42 Dock2 Gem Iqgap1 Itsn1 Nkiras1 Rab2 Rab32 Rab34 Rab8b Rasgrp2 Rhoe
68	GO:0044237 [4]: cellular metabolism	178	178	199	5088	7164	-0.32	0.0	4.14	1.71	0610009D07Rik 1810044O22Rik 4930542G03Rik Aacs Acadl Ada Adamts5 Adh1 Afp Alox5ap Ampd3 Aox1 Art3 Aspa Atp6v1b2 Auh Axl B3galt3 B4galt1 Birc3 Bmp1 C1s Car4 Cav1 Cbr2 Cct3 Cct4 Cd1d1 Cdo1 Cebpd Cel Col6a1 Coq3 Cpa3 Cstf2t Cte1 Ctsb Ctsk Cyp1b1 Cyp27a1 Cyp2e1 D1Wsu40e Dgat2 Dld Dlst Dnajb4 Dnajc2 Ebf1 Eno1 Eno3 Enpep Enpp2 Ercc8 Fads1 Fads3 Fap Fasn Fbxo9 Fbxw2 Fech Fkbp1a Fkbp3 Fkbp7 Fli1 Fmo1 Ggt…
69	GO:0007275 [2]: development	64	64	313	1574	10678	-0.45	0.0	4.29	1.79	Afp Anxa2 Aplp2 B4galt1 Bmp1 Ccr2 Cd1d1 Cdc42 Clp1 Dab2 Dock2 Dpysl3 Dtnbp1 Ebf1 Emp1 Emp3 Eng Enpep Fech Fhl1 Figf Fli1 Gp38 Heph Hoxc8 Hoxd8 Hsd11b1 Igfbp6 Itga7 Krt1-14 Lamb1-1 Lgals1 Lmo1 Mbd1 Meox2 Mfge8 Mut Myl6 Nr2f1 Olfm1 Pkd2 Ppp2ca Prelp Prps1 Prss11 Pthr1 Pttg1ip Qk Shank3 Slc39a6 Snai2 Syk Tagln Tbx21 Tek Thbd Tpm2 Tpm3 Twist1 Txnrd2 Vegfc Waspip Wnt5a id3
70	GO:0042044 [5]: fluid transport	3	3	374	9	12243	-0.48	0.0	5.35	2.4	Aqp1 Aqp7 Gp38
71	GO:0006833 [6]: water transport	3	3	374	9	12243	-0.48	0.0	5.35	2.4	Aqp1 Aqp7 Gp38
72	GO:0009123 [7]: nucleoside monophosphate metabolism	3	3	374	9	12243	-0.48	0.0	5.35	2.4	Ada Ampd3 Prps1
73	GO:0006690 [7]: icosanoid metabolism	4	4	373	20	12232	-0.51	0.0	5.26	2.35	Alox5ap Ggtla1 Ptgs1 Syk
74	GO:0000902 [4]: cellular morphogenesis	11	11	366	145	12107	-0.52	0.0	4.95	2.15	Cdc42 Dab2 Dock2 Emp1 Emp3 Fhl1 Igfbp6 Itga7 Krt1-14 Prss11 Waspip
75	GO:0051276 [6]: chromosome organization and biogenesis	1	1	376	238	12014	-0.61	0.0	0.0	0.0	Sap18
76	GO:0043170 [4]: macromolecule metabolism	91	91	286	2405	9847	-0.65	0.0	3.93	1.69	4930542G03Rik Adamts5 Art3 Auh Axl B3galt3 B4galt1 Birc3 Bmp1 C1s Cav1 Cct3 Cct4 Cd1d1 Col6a1 Cpa3 Ctsb Ctsk Dlst Dnajb4 Dnajc2 Eno1 Eno3 Enpep Fap Fbxo9 Fbxw2 Fkbp1a Fkbp3 Fkbp7 Gprk5 Gsn Gyg1 Hip2 Hp Hspa8 Hspa9a Igh-6 Lamp2 Large Ldh1 Loxl1 Map2k5 Mbtps1 Mcpt4 Mmp2 Mmp3 Mrpl17 Mrpl9 Mrps9 Pa2g4 Pak2 Pck1 Pcolce Pdgfrb Pdhb Pfkfb3 Pftk1 Pigk Plat Ppic Ppp1r2 Ppp2ca Prkcm Prkrir Prss11 Psma6 Psm…
77	GO:0051240 [5]: positive regulation of organismal physiological process	6	6	371	51	12201	-0.68	0.0	4.99	2.17	Cav1 Cd1d1 H2-Ea Igh-6 Syk Tbx21
78	GO:0044260 [5]: cellular macromolecule metabolism	87	87	290	2292	9960	-0.73	0.0	3.86	1.69	4930542G03Rik Adamts5 Art3 Axl B3galt3 B4galt1 Birc3 Bmp1 C1s Cav1 Cct3 Cct4 Cd1d1 Col6a1 Cpa3 Ctsb Ctsk Dlst Dnajb4 Dnajc2 Eno1 Eno3 Enpep Fap Fbxo9 Fbxw2 Fkbp1a Fkbp3 Fkbp7 Gprk5 Gsn Gyg1 Hip2 Hp Hspa8 Hspa9a Igh-6 Lamp2 Ldh1 Loxl1 Map2k5 Mbtps1 Mcpt4 Mmp2 Mmp3 Mrpl17 Mrpl9 Mrps9 Pa2g4 Pak2 Pck1 Pcolce Pdgfrb Pdhb Pfkfb3 Pftk1 Pigk Plat Ppic Ppp1r2 Ppp2ca Prkcm Prkrir Prss11 Psma6 Ptprs Pygl Ra…
79	GO:0007001 [7]: chromosome organization and biogenesis (sensu Eukaryota)	1	1	376	233	12019	-0.74	0.0	0.0	0.0	Sap18
80	GO:0009887 [4]: organogenesis	40	40	337	910	11342	-0.83	0.0	4.08	1.71	Afp Anxa2 Aplp2 Bmp1 Ccr2 Cd1d1 Clp1 Dab2 Dock2 Dpysl3 Dtnbp1 Eng Enpep Fhl1 Figf Fli1 Gp38 Heph Hoxc8 Hoxd8 Hsd11b1 Krt1-14 Myl6 Nr2f1 Ppp2ca Prelp Prps1 Pthr1 Qk Slc39a6 Syk Tagln Tek Tpm2 Tpm3 Twist1 Txnrd2 Vegfc Wnt5a id3
81	GO:0044257 [7]: cellular protein catabolism	24	24	353	472	11780	-0.84	0.0	4.28	1.79	Adamts5 Bmp1 C1s Col6a1 Cpa3 Ctsb Ctsk Enpep Fap Hip2 Hp Mbtps1 Mcpt4 Mmp2 Mmp3 Pa2g4 Pcolce Pigk Plat Prss11 Psma6 Sec11l1 Tgm2 Ube2l3
82	GO:0006508 [8]: proteolysis and peptidolysis	24	24	353	472	11780	-0.84	0.0	4.28	1.79	Adamts5 Bmp1 C1s Col6a1 Cpa3 Ctsb Ctsk Enpep Fap Hip2 Hp Mbtps1 Mcpt4 Mmp2 Mmp3 Pa2g4 Pcolce Pigk Plat Prss11 Psma6 Sec11l1 Tgm2 Ube2l3
83	GO:0044238 [4]: primary metabolism	169	169	208	4887	7365	-0.89	0.0	3.48	1.67	0610009D07Rik 4930542G03Rik Aacs Acadl Ada Adamts5 Adfp Adh1 Afp Alox5ap Ampd3 Art3 Aspa Atp6v1b2 Auh Axl B3galt3 B4galt1 Birc3 Bmp1 C1s Cav1 Cbr2 Cct3 Cct4 Cd1d1 Cdo1 Cebpd Cel Col6a1 Cpa3 Cstf2t Cte1 Ctsb Ctsk D1Wsu40e Dgat2 Dlst Dnajb4 Dnajc2 Ebf1 Eno1 Eno3 Enpep Enpp2 Ercc8 Fads1 Fads3 Fap Fasn Fbxo9 Fbxw2 Fkbp1a Fkbp3 Fkbp7 Fli1 Ggtla1 Gprk5 Gsn Gstz1 Gyg1 Hadhsc Hal Hdgfrp2 Hip2 Hmgn1 Hoxc8…
84	GO:0048513 [3]: organ development	40	40	337	916	11336	-0.9	0.0	3.99	1.69	Afp Anxa2 Aplp2 Bmp1 Ccr2 Cd1d1 Clp1 Dab2 Dock2 Dpysl3 Dtnbp1 Eng Enpep Fhl1 Figf Fli1 Gp38 Heph Hoxc8 Hoxd8 Hsd11b1 Krt1-14 Myl6 Nr2f1 Ppp2ca Prelp Prps1 Pthr1 Qk Slc39a6 Syk Tagln Tek Tpm2 Tpm3 Twist1 Txnrd2 Vegfc Wnt5a id3
85	GO:0048514 [5]: blood vessel morphogenesis	7	7	370	72	12180	-0.91	0.0	4.69	2.03	Anxa2 Eng Enpep Figf Qk Tek Vegfc
86	GO:0019370 [9]: leukotriene biosynthesis	3	3	374	11	12241	-0.93	0.0	4.89	2.11	Alox5ap Ggtla1 Syk
87	GO:0008610 [6]: lipid biosynthesis	11	11	366	156	12096	-0.97	0.0	4.46	1.87	Alox5ap Dgat2 Fads1 Fads3 Fasn Ggtla1 Pck1 Ptgs1 Scd1 Sh3glb1 Syk
88	GO:0006092 [7]: main pathways of carbohydrate metabolism	7	7	370	74	12178	-1.03	0.0	4.56	1.92	Dlst Eno1 Eno3 Ldh1 Pck1 Pdhb Sdha
89	GO:0046460 [7]: neutral lipid biosynthesis	2	2	375	3	12249	-1.09	0.0	4.78	2.09	Dgat2 Pck1
90	GO:0046463 [7]: acylglycerol biosynthesis	2	2	375	3	12249	-1.09	0.0	4.78	2.09	Dgat2 Pck1
91	GO:0048005 [7]: antigen presentation, exogenous peptide antigen	2	2	375	3	12249	-1.09	0.0	4.78	2.09	H2-Ea H2-Eb1
92	GO:0050853 [7]: B-cell receptor signaling pathway	2	2	375	3	12249	-1.09	0.0	4.78	2.09	Igh-6 Syk
93	GO:0009312 [7]: oligosaccharide biosynthesis	2	2	375	3	12249	-1.09	0.0	4.78	2.09	B3galt3 B4galt1
94	GO:0006691 [8]: leukotriene metabolism	3	3	374	12	12240	-1.13	0.0	4.69	2.03	Alox5ap Ggtla1 Syk
95	GO:0006817 [8]: phosphate transport	5	5	372	40	12212	-1.14	0.0	4.55	1.92	Col1a2 Col3a1 Col4a2 Col6a1 Emilin1
96	GO:0050871 [8]: positive regulation of B-cell activation	3	3	374	13	12239	-1.29	0.0	4.5	1.89	Igh-6 Syk Tbx21
97	GO:0045017 [7]: glycerolipid biosynthesis	2	2	375	4	12248	-1.47	0.0	4.4	1.87	Dgat2 Pck1
98	GO:0045059 [7]: positive thymic T-cell selection	2	2	375	4	12248	-1.47	0.0	4.4	1.87	Cd1d1 Dock2
99	GO:0046504 [6]: glycerol ether biosynthesis	2	2	375	4	12248	-1.47	0.0	4.4	1.87	Dgat2 Pck1
100	GO:0048002 [6]: antigen presentation, peptide antigen	2	2	375	4	12248	-1.47	0.0	4.4	1.87	H2-Ea H2-Eb1
101	GO:0009311 [7]: oligosaccharide metabolism	2	2	375	4	12248	-1.47	0.0	4.4	1.87	B3galt3 B4galt1
102	GO:0001568 [4]: blood vessel development	7	7	370	82	12170	-1.47	0.0	4.08	1.71	Anxa2 Eng Enpep Figf Qk Tek Vegfc
103	GO:0019222 [4]: regulation of metabolism	39	39	338	1656	10596	-1.53	0.0	0.03	0.0	Cav1 Cd1d1 Cebpd Ebf1 Fli1 Gsn Hdgfrp2 Hoxc8 Hoxd8 Igh-6 Irf4 Jundm2 Klf2 Klf4 Mbd1 Meox2 Nr1h3 Nr2f1 Nsep1 Pa2g4 Pdgfrb Prkrir Rab2 Rab8b Rnf14 Sap18 Serpinb1a Snai2 Ssbp2 Syk Tardbp Tbx21 Tceb1 Tgfb1i4 Trpv2 Twist1 Yy1 Zfhx1b id3
104	GO:0016052 [6]: carbohydrate catabolism	5	5	372	45	12207	-1.53	0.0	4.12	1.71	Eno1 Eno3 Ldh1 Pdhb Xlkd1
105	GO:0044275 [7]: cellular carbohydrate catabolism	5	5	372	45	12207	-1.53	0.0	4.12	1.71	Eno1 Eno3 Ldh1 Pdhb Xlkd1
106	GO:0001525 [6]: angiogenesis	6	6	371	64	12188	-1.57	0.0	4.02	1.69	Anxa2 Eng Enpep Figf Tek Vegfc
107	GO:0050867 [6]: positive regulation of cell activation	4	4	373	29	12223	-1.6	0.0	4.13	1.71	Cd1d1 Igh-6 Syk Tbx21
108	GO:0051251 [7]: positive regulation of lymphocyte activation	4	4	373	29	12223	-1.6	0.0	4.13	1.71	Cd1d1 Igh-6 Syk Tbx21
109	GO:0019318 [7]: hexose metabolism	7	7	370	85	12167	-1.63	0.0	3.91	1.69	B4galt1 Eno1 Eno3 Ldh1 Pck1 Pdhb Pfkfb3
110	GO:0005996 [6]: monosaccharide metabolism	7	7	370	87	12165	-1.72	0.0	3.81	1.69	B4galt1 Eno1 Eno3 Ldh1 Pck1 Pdhb Pfkfb3
111	GO:0016477 [5]: cell migration	9	9	368	131	12121	-1.73	0.0	3.71	1.69	Ccr2 Dock2 Enpep Gp38 Il16 Nr2f1 Tek Twist1 Zfhx1b
112	GO:0016331 [5]: morphogenesis of embryonic epithelium	3	3	374	16	12236	-1.76	0.0	4.02	1.69	Shank3 Twist1 Vegfc
113	GO:0006825 [9]: copper ion transport	2	2	375	5	12247	-1.78	0.0	4.08	1.71	Cp Heph
114	GO:0009127 [8]: purine nucleoside monophosphate biosynthesis	2	2	375	5	12247	-1.78	0.0	4.08	1.71	Ada Ampd3
115	GO:0009168 [9]: purine ribonucleoside monophosphate biosynthesis	2	2	375	5	12247	-1.78	0.0	4.08	1.71	Ada Ampd3
116	GO:0006096 [8]: glycolysis	4	4	373	31	12221	-1.78	0.0	3.93	1.69	Eno1 Eno3 Ldh1 Pdhb
117	GO:0005975 [5]: carbohydrate metabolism	15	15	362	282	11970	-1.8	0.0	3.4	1.61	B3galt3 B4galt1 Dlst Eno1 Eno3 Gyg1 Large Ldh1 Pck1 Pdhb Pfkfb3 Ppp1r2 Pygl Sdha Xlkd1
118	GO:0006066 [5]: alcohol metabolism	10	10	367	157	12095	-1.8	0.0	3.57	1.69	B4galt1 Eno1 Eno3 Ldh1 Lipe Maoa Mbtps1 Pck1 Pdhb Pfkfb3
119	GO:0016049 [4]: cell growth	5	5	372	49	12203	-1.82	0.0	3.81	1.69	Emp1 Emp3 Fhl1 Igfbp6 Prss11
120	GO:0016064 [6]: humoral defense mechanism (sensu Vertebrata)	5	5	372	49	12203	-1.82	0.0	3.81	1.69	Colec12 Dock2 H2-Ea Igh-6 Serping1
121	GO:0050778 [6]: positive regulation of immune response	5	5	372	49	12203	-1.82	0.0	3.81	1.69	Cd1d1 H2-Ea Igh-6 Syk Tbx21
122	GO:0006259 [5]: DNA metabolism	6	6	371	415	11837	-1.85	0.0	0.01	0.0	Dnajc2 Ercc8 Hmgn1 Mbd1 Orc3l Sap18
123	GO:0007160 [5]: cell-matrix adhesion	5	5	372	50	12202	-1.88	0.0	3.74	1.69	Arhgap6 Itga7 Itgb7 Nid1 Tek
124	GO:0051246 [5]: regulation of protein metabolism	6	6	371	70	12182	-1.9	0.0	3.66	1.69	Cd1d1 Gsn Igh-6 Pdgfrb Serpinb1a Syk
125	GO:0016051 [6]: carbohydrate biosynthesis	5	5	372	52	12200	-2.0	0.0	3.6	1.69	B3galt3 B4galt1 Gyg1 Large Pck1
126	GO:0008361 [5]: regulation of cell size	5	5	372	52	12200	-2.0	0.0	3.6	1.69	Emp1 Emp3 Fhl1 Igfbp6 Prss11
127	GO:0009126 [8]: purine nucleoside monophosphate metabolism	2	2	375	6	12246	-2.04	0.0	3.81	1.69	Ada Ampd3
128	GO:0009167 [9]: purine ribonucleoside monophosphate metabolism	2	2	375	6	12246	-2.04	0.0	3.81	1.69	Ada Ampd3
129	GO:0030198 [4]: extracellular matrix organization and biogenesis	4	4	373	34	12218	-2.04	0.0	3.65	1.69	Anxa2 Aplp2 B4galt1 Col5a3
130	GO:0043062 [3]: extracellular structure organization and biogenesis	4	4	373	34	12218	-2.04	0.0	3.65	1.69	Anxa2 Aplp2 B4galt1 Col5a3
131	GO:0007582 [2]: physiological process	317	317	60	9958	2294	-2.05	0.0	2.38	1.28	0610009D07Rik 1700020C11Rik 1810044O22Rik 2310001A20Rik 4930542G03Rik 4933402J24Rik Aacs Abca8a Abcb1a Abcc5 Acadl Actg1 Actr1a Ada Adamts5 Adfp Adh1 Afp Alox5ap Ampd3 Angptl4 Anxa2 Aox1 Aplp2 Aqp1 Aqp7 Arf4 Arhgap6 Art3 As3mt Aspa Atp6v1b2 Auh Axl B3galt3 B4galt1 Becn1 Birc3 Bmp1 C1s Car4 Cav1 Cbr2 Ccl11 Ccnd2 Ccr2 Cct3 Cct4 Cd14 Cd1d1 Cd209a Cd22 Cd36 Cdc42 Cdo1 Cebpd Cel Cidec Clta Cmkor1 Cnn2…
132	GO:0019884 [6]: antigen presentation, exogenous antigen	3	3	374	19	12233	-2.13	0.0	3.62	1.69	Cd1d1 H2-Ea H2-Eb1
133	GO:0019538 [5]: protein metabolism	76	76	301	2154	10098	-2.14	0.0	2.19	1.21	4930542G03Rik Adamts5 Art3 Axl B3galt3 Birc3 Bmp1 C1s Cav1 Cct3 Cct4 Cd1d1 Col6a1 Cpa3 Ctsb Ctsk Dnajb4 Dnajc2 Enpep Fap Fbxo9 Fbxw2 Fkbp1a Fkbp3 Fkbp7 Gprk5 Gsn Hip2 Hp Hspa8 Hspa9a Igh-6 Lamp2 Loxl1 Map2k5 Mbtps1 Mcpt4 Mmp2 Mmp3 Mrpl17 Mrpl9 Mrps9 Pa2g4 Pak2 Pcolce Pdgfrb Pftk1 Pigk Plat Ppic Ppp2ca Prkcm Prkrir Prss11 Psma6 Psmc1 Ptprs Rab32 Rnf14 Rpl15 Rpl3 Rpl36a Rpl41 Rps19 Rps6 Sec11l1 Ser…
134	GO:0006366 [8]: transcription from Pol II promoter	2	2	375	226	12026	-2.16	0.0	0.01	0.0	Jundm2 id3
135	GO:0009628 [5]: response to abiotic stimulus	17	17	360	355	11897	-2.17	0.0	2.91	1.43	Abcb1a As3mt Ccl11 Ccr2 Cmkor1 Dock2 Fech Fmod Hspa8 Hspa9a Il16 Maoa Pkd2 Slc12a7 Snai2 Trpv2 Wdr1
136	GO:0051186 [5]: cofactor metabolism	8	8	369	121	12131	-2.18	0.0	3.23	1.5	Atp6v1b2 Cbr2 Coq3 Cte1 Fech Ggtla1 Mocs2 Scp2
137	GO:0050789 [2]: regulation of biological process	59	59	318	2232	10020	-2.2	0.0	0.09	0.05	Angptl4 Anxa2 Arhgap6 Birc3 Cav1 Ccr2 Cd1d1 Cebpd Cidec Dock2 Ebf1 Eng Fli1 Gp38 Gsn H2-Ea Hdgfrp2 Hoxc8 Hoxd8 Igfbp6 Igh-6 Irf4 Jundm2 Klf2 Klf4 Mbd1 Meox2 Mfge8 Nr1h3 Nr2f1 Nsep1 Pa2g4 Pdgfrb Prkrir Procr Prss11 Pscdbp Rab2 Rab8b Rnf14 Sap18 Serpinb1a Sh3glb1 Snai2 Ssbp2 Stk17b Syk Tardbp Tbx21 Tceb1 Tek Tgfb1i4 Thbd Tpm3 Trpv2 Twist1 Yy1 Zfhx1b id3
138	GO:0006519 [5]: amino acid and derivative metabolism	10	10	367	171	12081	-2.22	0.0	3.1	1.43	Aspa Auh Cdo1 Gstz1 Hal Lamp2 Maoa Oaz1 Odc1 Prodh
139	GO:0050730 [6]: regulation of peptidyl-tyrosine phosphorylation	3	3	374	20	12232	-2.24	0.0	3.51	1.69	Igh-6 Pdgfrb Syk
140	GO:0050864 [7]: regulation of B-cell activation	3	3	374	20	12232	-2.24	0.0	3.51	1.69	Igh-6 Syk Tbx21
141	GO:0006099 [8]: tricarboxylic acid cycle	3	3	374	20	12232	-2.24	0.0	3.51	1.69	Dlst Pdhb Sdha
142	GO:0006959 [5]: humoral immune response	9	9	368	147	12105	-2.24	0.0	3.12	1.43	Ccr2 Cd1d1 Colec12 Dock2 H2-Ea Igh-6 Igj Igl-V1 Serping1
143	GO:0006611 [8]: protein-nucleus export	2	2	375	7	12245	-2.25	0.0	3.58	1.69	Hspa9a Xpo1
144	GO:0009308 [5]: amine metabolism	11	11	366	198	12054	-2.26	0.0	3.01	1.43	Aspa Auh Cdo1 Gstz1 Hal Lamp2 Maoa Oaz1 Odc1 Prodh Xlkd1
145	GO:0035295 [3]: tube development	5	5	372	57	12195	-2.29	0.0	3.29	1.55	Gp38 Hsd11b1 Shank3 Twist1 Wnt5a
146	GO:0019320 [8]: hexose catabolism	4	4	373	38	12214	-2.33	0.0	3.33	1.58	Eno1 Eno3 Ldh1 Pdhb
147	GO:0046164 [6]: alcohol catabolism	4	4	373	38	12214	-2.33	0.0	3.33	1.58	Eno1 Eno3 Ldh1 Pdhb
148	GO:0046365 [7]: monosaccharide catabolism	4	4	373	38	12214	-2.33	0.0	3.33	1.58	Eno1 Eno3 Ldh1 Pdhb
149	GO:0006007 [9]: glucose catabolism	4	4	373	38	12214	-2.33	0.0	3.33	1.58	Eno1 Eno3 Ldh1 Pdhb
150	GO:0050791 [3]: regulation of physiological process	53	53	324	2007	10245	-2.34	0.0	0.11	0.06	Angptl4 Anxa2 Birc3 Cav1 Ccr2 Cd1d1 Cebpd Cidec Ebf1 Fli1 Gp38 Gsn H2-Ea Hdgfrp2 Hoxc8 Hoxd8 Igh-6 Irf4 Jundm2 Klf2 Klf4 Mbd1 Meox2 Mfge8 Nr1h3 Nr2f1 Nsep1 Pa2g4 Pdgfrb Prkrir Procr Rab2 Rab8b Rnf14 Sap18 Serpinb1a Sh3glb1 Snai2 Ssbp2 Stk17b Syk Tardbp Tbx21 Tceb1 Tek Tgfb1i4 Thbd Tpm3 Trpv2 Twist1 Yy1 Zfhx1b id3
151	GO:0007050 [7]: cell cycle arrest	3	3	374	21	12231	-2.34	0.0	3.39	1.61	Gas1 Pkd2 Pmp22
152	GO:0006732 [6]: coenzyme metabolism	7	7	370	102	12150	-2.34	0.0	3.11	1.43	Atp6v1b2 Cbr2 Coq3 Cte1 Ggtla1 Mocs2 Scp2
153	GO:0006820 [6]: anion transport	8	8	369	126	12126	-2.35	0.0	3.05	1.43	Col1a2 Col3a1 Col4a2 Col6a1 Emilin1 Slc12a6 Slc12a7 Slc16a1
154	GO:0009589 [8]: detection of UV	1	1	376	0	12252	-2.39	0.0	3.51	1.69	Fech
155	GO:0019433 [8]: triacylglycerol catabolism	1	1	376	0	12252	-2.39	0.0	3.51	1.69	Lipe
156	GO:0030322 [6]: stabilization of membrane potential	1	1	376	0	12252	-2.39	0.0	3.51	1.69	Kcnk2
157	GO:0035020 [6]: regulation of Rac protein signal transduction	1	1	376	0	12252	-2.39	0.0	3.51	1.69	Dock2
158	GO:0035022 [7]: positive regulation of Rac protein signal transduction	1	1	376	0	12252	-2.39	0.0	3.51	1.69	Dock2
159	GO:0042311 [6]: vasodilation	1	1	376	0	12252	-2.39	0.0	3.51	1.69	Cav1
160	GO:0042312 [5]: regulation of vasodilation	1	1	376	0	12252	-2.39	0.0	3.51	1.69	Cav1
161	GO:0042730 [7]: fibrinolysis	1	1	376	0	12252	-2.39	0.0	3.51	1.69	Anxa2
162	GO:0042759 [8]: long-chain fatty acid biosynthesis	1	1	376	0	12252	-2.39	0.0	3.51	1.69	Fads1
163	GO:0044269 [6]: glycerol ether catabolism	1	1	376	0	12252	-2.39	0.0	3.51	1.69	Lipe
164	GO:0045136 [4]: development of secondary sexual characteristics	1	1	376	0	12252	-2.39	0.0	3.51	1.69	B4galt1
165	GO:0045907 [6]: positive regulation of vasoconstriction	1	1	376	0	12252	-2.39	0.0	3.51	1.69	Cav1
166	GO:0045908 [6]: negative regulation of vasodilation	1	1	376	0	12252	-2.39	0.0	3.51	1.69	Cav1
167	GO:0046173 [7]: polyol biosynthesis	1	1	376	0	12252	-2.39	0.0	3.51	1.69	Pck1
168	GO:0046327 [8]: glycerol biosynthesis from pyruvate	1	1	376	0	12252	-2.39	0.0	3.51	1.69	Pck1
169	GO:0046340 [8]: diacylglycerol catabolism	1	1	376	0	12252	-2.39	0.0	3.51	1.69	Lipe
170	GO:0046461 [7]: neutral lipid catabolism	1	1	376	0	12252	-2.39	0.0	3.51	1.69	Lipe
171	GO:0046464 [7]: acylglycerol catabolism	1	1	376	0	12252	-2.39	0.0	3.51	1.69	Lipe
172	GO:0046473 [7]: phosphatidic acid metabolism	1	1	376	0	12252	-2.39	0.0	3.51	1.69	Sh3glb1
173	GO:0046503 [7]: glycerolipid catabolism	1	1	376	0	12252	-2.39	0.0	3.51	1.69	Lipe
174	GO:0046633 [7]: alpha-beta T-cell proliferation	1	1	376	0	12252	-2.39	0.0	3.51	1.69	Dock2
175	GO:0046847 [8]: filopodium formation	1	1	376	0	12252	-2.39	0.0	3.51	1.69	Cdc42
176	GO:0048247 [7]: lymphocyte chemotaxis	1	1	376	0	12252	-2.39	0.0	3.51	1.69	Dock2
177	GO:0001766 [7]: lipid raft polarization	1	1	376	0	12252	-2.39	0.0	3.51	1.69	Dock2
178	GO:0001767 [7]: establishment of lymphocyte polarity	1	1	376	0	12252	-2.39	0.0	3.51	1.69	Dock2
179	GO:0001768 [8]: establishment of T-cell polarity	1	1	376	0	12252	-2.39	0.0	3.51	1.69	Dock2
180	GO:0001771 [6]: formation of immunological synapse	1	1	376	0	12252	-2.39	0.0	3.51	1.69	Dock2
181	GO:0006083 [7]: acetate metabolism	1	1	376	0	12252	-2.39	0.0	3.51	1.69	Aspa
182	GO:0006113 [7]: fermentation	1	1	376	0	12252	-2.39	0.0	3.51	1.69	Pck1
183	GO:0006114 [8]: glycerol biosynthesis	1	1	376	0	12252	-2.39	0.0	3.51	1.69	Pck1
184	GO:0006116 [10]: NADH oxidation	1	1	376	0	12252	-2.39	0.0	3.51	1.69	Cbr2
185	GO:0006531 [8]: aspartate metabolism	1	1	376	0	12252	-2.39	0.0	3.51	1.69	Aspa
186	GO:0006533 [9]: aspartate catabolism	1	1	376	0	12252	-2.39	0.0	3.51	1.69	Aspa
187	GO:0006636 [7]: fatty acid desaturation	1	1	376	0	12252	-2.39	0.0	3.51	1.69	Fads1
188	GO:0006654 [8]: phosphatidic acid biosynthesis	1	1	376	0	12252	-2.39	0.0	3.51	1.69	Sh3glb1
189	GO:0006734 [9]: NADH metabolism	1	1	376	0	12252	-2.39	0.0	3.51	1.69	Cbr2
190	GO:0006903 [6]: vesicle targeting	1	1	376	0	12252	-2.39	0.0	3.51	1.69	Snap23
191	GO:0006457 [7]: protein folding	10	10	367	178	12074	-2.4	0.0	2.89	1.43	Cct3 Cct4 Dnajb4 Dnajc2 Fkbp1a Fkbp3 Fkbp7 Hspa8 Hspa9a Ppic
192	GO:0016043 [4]: cell organization and biogenesis	33	33	344	850	11402	-2.43	0.0	2.24	1.21	1700020C11Rik 4930542G03Rik Actg1 Arhgap6 Cdc42 D1Wsu40e Dab2 Dock2 Ehd1 Emp1 Emp3 Fhl1 Gsn Igfbp6 Igh-6 Itga7 Krt1-14 Krt1-19 Mrpl17 Mtap4 Myl6 Pex13 Pfn2 Prss11 Rhoe Rpl36a Rps19 Rps6 Sap18 Scp2 Snap23 Tagln Waspip
193	GO:0042327 [7]: positive regulation of phosphorylation	2	2	375	8	12244	-2.44	0.0	3.38	1.61	Igh-6 Syk
194	GO:0045937 [6]: positive regulation of phosphate metabolism	2	2	375	8	12244	-2.44	0.0	3.38	1.61	Igh-6 Syk
195	GO:0050731 [7]: positive regulation of peptidyl-tyrosine phosphorylation	2	2	375	8	12244	-2.44	0.0	3.38	1.61	Igh-6 Syk
196	GO:0006637 [7]: acyl-CoA metabolism	2	2	375	8	12244	-2.44	0.0	3.38	1.61	Cte1 Scp2
197	GO:0015698 [7]: inorganic anion transport	7	7	370	105	12147	-2.44	0.0	2.99	1.43	Col1a2 Col3a1 Col4a2 Col6a1 Emilin1 Slc12a6 Slc12a7
198	GO:0030036 [8]: actin cytoskeleton organization and biogenesis	6	6	371	82	12170	-2.45	0.0	3.04	1.43	Arhgap6 Cdc42 Gsn Pfn2 Rhoe Waspip
199	GO:0000074 [6]: regulation of cell cycle	13	13	364	262	11990	-2.48	0.0	2.67	1.34	Axl Ccnd2 Figf Gas1 Hspa8 Nr2f1 Pkd2 Pmp22 Ppp2ca Reck S100a6 Sspn Vegfc
200	GO:0044267 [6]: cellular protein metabolism	73	73	304	2136	10116	-2.51	0.0	1.7	0.97	4930542G03Rik Adamts5 Art3 Axl B3galt3 Birc3 Bmp1 C1s Cav1 Cct3 Cct4 Cd1d1 Col6a1 Cpa3 Ctsb Ctsk Dnajb4 Dnajc2 Enpep Fap Fbxo9 Fbxw2 Fkbp1a Fkbp3 Fkbp7 Gprk5 Hip2 Hp Hspa8 Hspa9a Igh-6 Lamp2 Loxl1 Map2k5 Mbtps1 Mcpt4 Mmp2 Mmp3 Mrpl17 Mrpl9 Mrps9 Pa2g4 Pak2 Pcolce Pdgfrb Pftk1 Pigk Plat Ppic Ppp2ca Prkcm Prkrir Prss11 Psma6 Ptprs Rab32 Rnf14 Rpl15 Rpl3 Rpl36a Rpl41 Rps19 Rps6 Sec11l1 St8sia4 Stk17…
201	GO:0009987 [2]: cellular process	322	322	55	10217	2035	-2.51	0.0	1.79	1.03	0610009D07Rik 1700020C11Rik 1810044O22Rik 4930542G03Rik 4933402J24Rik Aacs Abca8a Abcb1a Abcc5 Acadl Actg1 Actr1a Ada Adamts5 Adfp Adh1 Adrb3 Afp Alox5ap Ampd3 Angptl4 Anxa2 Aoc3 Aox1 Aplp2 Aqp1 Aqp7 Arf4 Arhgap6 Art3 Aspa Atp6v1b2 Auh Axl B3galt3 B4galt1 Becn1 Birc3 Bmp1 C1s Car4 Catna1 Cav1 Cbr2 Ccl11 Ccnd2 Ccr2 Cct3 Cct4 Cd1d1 Cd209a Cd22 Cd34 Cd36 Cd97 Cdc42 Cdo1 Cebpd Cel Cidec Cldn5 Clta Cm…
202	GO:0007242 [5]: intracellular signaling cascade	26	26	351	645	11607	-2.52	0.0	2.26	1.21	Arf4 Cav1 Cdc42 Dock2 Dscr1l1 Gem Igh-6 Iqgap1 Itsn1 Mt2 Nkiras1 Pdzrn3 Pkd2 Prkcm Ptk9l Rab2 Rab32 Rab34 Rab8b Rasa3 Rasgrp2 Rhoe Shank3 Syk Tgm2 Wnt5a
203	GO:0050865 [5]: regulation of cell activation	4	4	373	41	12211	-2.52	0.0	3.11	1.43	Cd1d1 Igh-6 Syk Tbx21
204	GO:0051249 [6]: regulation of lymphocyte activation	4	4	373	41	12211	-2.52	0.0	3.11	1.43	Cd1d1 Igh-6 Syk Tbx21
205	GO:0030324 [5]: lung development	3	3	374	23	12229	-2.53	0.0	3.19	1.48	Gp38 Hsd11b1 Wnt5a
206	GO:0001932 [8]: regulation of protein amino acid phosphorylation	3	3	374	23	12229	-2.53	0.0	3.19	1.48	Igh-6 Pdgfrb Syk
207	GO:0006928 [4]: cell motility	9	9	368	158	12094	-2.54	0.0	2.77	1.39	Ccr2 Dock2 Enpep Gp38 Il16 Nr2f1 Tek Twist1 Zfhx1b
208	GO:0044242 [6]: cellular lipid catabolism	2	2	375	9	12243	-2.62	0.0	3.2	1.48	Cel Lipe
209	GO:0006910 [8]: phagocytosis, recognition	2	2	375	9	12243	-2.62	0.0	3.2	1.48	Colec12 Mfge8
210	GO:0030323 [4]: respiratory tube development	3	3	374	24	12228	-2.62	0.0	3.09	1.43	Gp38 Hsd11b1 Wnt5a
211	GO:0016042 [5]: lipid catabolism	5	5	372	64	12188	-2.64	0.0	2.9	1.43	Cel Lip1 Lipe Lpl Pla2g2d
212	GO:0009059 [5]: macromolecule biosynthesis	21	21	356	508	11744	-2.67	0.0	2.19	1.21	Adamts5 B3galt3 B4galt1 Cd1d1 Gyg1 Lamp2 Large Mrpl17 Mrpl9 Mrps9 Pck1 Prkrir Rpl15 Rpl3 Rpl36a Rpl41 Rps19 Rps6 St8sia4 Syk Uba52
213	GO:0030029 [7]: actin filament-based process	6	6	371	88	12164	-2.68	0.0	2.78	1.39	Arhgap6 Cdc42 Gsn Pfn2 Rhoe Waspip
214	GO:0006325 [7]: establishment and/or maintenance of chromatin architecture	1	1	376	156	12096	-2.7	0.0	0.01	0.0	Sap18
215	GO:0006811 [5]: ion transport	22	22	355	543	11709	-2.71	0.0	2.1	1.16	Atp6v1b2 Col1a2 Col3a1 Col4a2 Col6a1 Cp Emilin1 Fxyd1 Heph Kcnk2 Kcnk3 Kctd4 Pkd2 Scn7a Slc12a6 Slc12a7 Slc16a1 Slc24a3 Slc39a6 Slc41a2 Slco3a1 Trpv2
216	GO:0000165 [7]: MAPKKK cascade	5	5	372	66	12186	-2.72	0.0	2.8	1.41	Cav1 Igh-6 Shank3 Syk Wnt5a
217	GO:0043119 [4]: positive regulation of physiological process	13	13	364	276	11976	-2.72	0.0	2.37	1.28	Cav1 Cd1d1 Cidec Ebf1 Gp38 H2-Ea Igh-6 Klf2 Mfge8 Sh3glb1 Stk17b Syk Tbx21
218	GO:0006006 [8]: glucose metabolism	5	5	372	67	12185	-2.77	0.0	2.75	1.39	Eno1 Eno3 Ldh1 Pck1 Pdhb
219	GO:0042591 [7]: antigen presentation, exogenous antigen via MHC class II	2	2	375	10	12242	-2.77	0.0	3.03	1.43	H2-Ea H2-Eb1
220	GO:0045061 [6]: thymic T-cell selection	2	2	375	10	12242	-2.77	0.0	3.03	1.43	Cd1d1 Dock2
221	GO:0045582 [7]: positive regulation of T-cell differentiation	2	2	375	10	12242	-2.77	0.0	3.03	1.43	Cd1d1 Syk
222	GO:0009719 [4]: response to endogenous stimulus	1	1	376	153	12099	-2.78	0.0	0.01	0.0	Ercc8
223	GO:0016066 [5]: cellular defense response (sensu Vertebrata)	3	3	374	26	12226	-2.79	0.0	2.91	1.43	Ccr2 Cd1d1 Dock2
224	GO:0019220 [6]: regulation of phosphate metabolism	3	3	374	26	12226	-2.79	0.0	2.91	1.43	Igh-6 Pdgfrb Syk
225	GO:0042325 [7]: regulation of phosphorylation	3	3	374	26	12226	-2.79	0.0	2.91	1.43	Igh-6 Pdgfrb Syk
226	GO:0051174 [5]: regulation of phosphorus metabolism	3	3	374	26	12226	-2.79	0.0	2.91	1.43	Igh-6 Pdgfrb Syk
227	GO:0005977 [8]: glycogen metabolism	3	3	374	26	12226	-2.79	0.0	2.91	1.43	Gyg1 Ppp1r2 Pygl
228	GO:0006073 [7]: glucan metabolism	3	3	374	26	12226	-2.79	0.0	2.91	1.43	Gyg1 Ppp1r2 Pygl
229	GO:0006954 [5]: inflammatory response	7	7	370	116	12136	-2.79	0.0	2.59	1.34	Ccl11 Ccr2 Cd14 Dock2 Ggtla1 Il16 Ly78
230	GO:0050794 [3]: regulation of cellular process	22	22	355	552	11700	-2.79	0.0	1.98	1.12	Angptl4 Birc3 Cav1 Ccr2 Cd1d1 Cidec Dock2 Eng Gp38 Gsn Igfbp6 Igh-6 Mfge8 Prkrir Prss11 Pscdbp Sh3glb1 Snai2 Stk17b Syk Tbx21 Tek
231	GO:0051242 [5]: positive regulation of cellular physiological process	9	9	368	169	12083	-2.8	0.0	2.46	1.34	Cd1d1 Cidec Gp38 Igh-6 Mfge8 Sh3glb1 Stk17b Syk Tbx21
232	GO:0051188 [6]: cofactor biosynthesis	5	5	372	68	12184	-2.81	0.0	2.71	1.35	Atp6v1b2 Coq3 Fech Ggtla1 Mocs2
233	GO:0051244 [4]: regulation of cellular physiological process	17	17	360	401	11851	-2.82	0.0	2.1	1.16	Angptl4 Birc3 Cav1 Ccr2 Cd1d1 Cidec Gp38 Gsn Igh-6 Mfge8 Prkrir Sh3glb1 Snai2 Stk17b Syk Tbx21 Tek
234	GO:0006974 [5]: response to DNA damage stimulus	1	1	376	148	12104	-2.89	0.0	0.01	0.0	Ercc8
235	GO:0016197 [6]: endosome transport	2	2	375	11	12241	-2.9	0.0	2.89	1.43	Ehd1 Igh-6
236	GO:0019722 [7]: calcium-mediated signaling	2	2	375	11	12241	-2.9	0.0	2.89	1.43	Dscr1l1 Syk
237	GO:0045058 [5]: T-cell selection	2	2	375	11	12241	-2.9	0.0	2.89	1.43	Cd1d1 Dock2
238	GO:0045621 [6]: positive regulation of lymphocyte differentiation	2	2	375	11	12241	-2.9	0.0	2.89	1.43	Cd1d1 Syk
239	GO:0050851 [6]: antigen receptor-mediated signaling pathway	2	2	375	11	12241	-2.9	0.0	2.89	1.43	Igh-6 Syk
240	GO:0006869 [5]: lipid transport	4	4	373	48	12204	-2.91	0.0	2.67	1.34	Adfp Osbpl11 Pltp Scp2
241	GO:0009260 [7]: ribonucleotide biosynthesis	4	4	373	48	12204	-2.91	0.0	2.67	1.34	Ada Ampd3 Atp6v1b2 Prps1
242	GO:0006396 [6]: RNA processing	5	5	372	306	11946	-2.93	0.0	0.04	0.01	0610009D07Rik Cstf2t D1Wsu40e Rbpms2 Tardbp
243	GO:0006575 [6]: amino acid derivative metabolism	4	4	373	49	12203	-2.95	0.0	2.62	1.34	Cdo1 Maoa Oaz1 Odc1
244	GO:0042330 [5]: taxis	6	6	371	97	12155	-2.98	0.0	2.43	1.33	Ccl11 Ccr2 Cmkor1 Dock2 Fmod Il16
245	GO:0006935 [6]: chemotaxis	6	6	371	97	12155	-2.98	0.0	2.43	1.33	Ccl11 Ccr2 Cmkor1 Dock2 Fmod Il16
246	GO:0006112 [7]: energy reserve metabolism	3	3	374	29	12223	-3.0	0.0	2.67	1.34	Gyg1 Ppp1r2 Pygl
247	GO:0015849 [5]: organic acid transport	4	4	373	50	12202	-3.0	0.0	2.56	1.34	Slc12a6 Slc12a7 Slc1a5 Slc7a10
248	GO:0046942 [6]: carboxylic acid transport	4	4	373	50	12202	-3.0	0.0	2.56	1.34	Slc12a6 Slc12a7 Slc1a5 Slc7a10
249	GO:0043118 [4]: negative regulation of physiological process	12	12	365	267	11985	-3.02	0.0	2.03	1.12	Angptl4 Anxa2 Birc3 Cav1 Jundm2 Nr1h3 Pa2g4 Prkrir Procr Snai2 Thbd id3
250	GO:0006464 [7]: protein modification	29	29	348	1087	11165	-3.02	0.0	0.21	0.13	Adamts5 Art3 Axl B3galt3 Birc3 Fbxo9 Fbxw2 Gprk5 Hip2 Igh-6 Loxl1 Map2k5 Pak2 Pdgfrb Pftk1 Ppp2ca Prkcm Ptprs Rab32 Rnf14 Sec11l1 St8sia4 Stk17b Syk Tceb1 Tek Tgm2 Uba52 Ube2l3
251	GO:0008202 [6]: steroid metabolism	6	6	371	99	12153	-3.02	0.0	2.36	1.28	Afp Hsd11b1 Lipe Mbtps1 Osbpl11 Sult1a1
252	GO:0050776 [5]: regulation of immune response	5	5	372	74	12178	-3.03	0.0	2.44	1.34	Cd1d1 H2-Ea Igh-6 Syk Tbx21
253	GO:0017015 [5]: regulation of transforming growth factor beta receptor signaling pathway	2	2	375	12	12240	-3.03	0.0	2.75	1.39	Eng Prss11
254	GO:0030574 [9]: collagen catabolism	2	2	375	12	12240	-3.03	0.0	2.75	1.39	Mmp2 Mmp3
255	GO:0048278 [6]: vesicle docking	2	2	375	12	12240	-3.03	0.0	2.75	1.39	Sec15l1 Stx18
256	GO:0006904 [7]: vesicle docking during exocytosis	2	2	375	12	12240	-3.03	0.0	2.75	1.39	Sec15l1 Stx18
257	GO:0007005 [6]: mitochondrion organization and biogenesis	2	2	375	12	12240	-3.03	0.0	2.75	1.39	1700020C11Rik Mrpl17
258	GO:0015909 [7]: long-chain fatty acid transport	1	1	376	1	12251	-3.05	0.0	2.83	1.43	Adfp
259	GO:0019448 [9]: L-cysteine catabolism	1	1	376	1	12251	-3.05	0.0	2.83	1.43	Cdo1
260	GO:0019452 [8]: L-cysteine catabolism to taurine	1	1	376	1	12251	-3.05	0.0	2.83	1.43	Cdo1
261	GO:0019530 [7]: taurine metabolism	1	1	376	1	12251	-3.05	0.0	2.83	1.43	Cdo1
262	GO:0030035 [7]: microspike biogenesis	1	1	376	1	12251	-3.05	0.0	2.83	1.43	Cdc42
263	GO:0042097 [7]: interleukin-4 biosynthesis	1	1	376	1	12251	-3.05	0.0	2.83	1.43	Cd1d1
264	GO:0042448 [7]: progesterone metabolism	1	1	376	1	12251	-3.05	0.0	2.83	1.43	Afp
265	GO:0042492 [6]: gamma-delta T-cell differentiation	1	1	376	1	12251	-3.05	0.0	2.83	1.43	Syk
266	GO:0045019 [7]: negative regulation of nitric oxide biosynthesis	1	1	376	1	12251	-3.05	0.0	2.83	1.43	Cav1
267	GO:0045078 [9]: positive regulation of interferon-gamma biosynthesis	1	1	376	1	12251	-3.05	0.0	2.83	1.43	Cd1d1
268	GO:0045402 [8]: regulation of interleukin-4 biosynthesis	1	1	376	1	12251	-3.05	0.0	2.83	1.43	Cd1d1
269	GO:0045404 [9]: positive regulation of interleukin-4 biosynthesis	1	1	376	1	12251	-3.05	0.0	2.83	1.43	Cd1d1
270	GO:0045586 [7]: regulation of gamma-delta T-cell differentiation	1	1	376	1	12251	-3.05	0.0	2.83	1.43	Syk
271	GO:0045588 [8]: positive regulation of gamma-delta T-cell differentiation	1	1	376	1	12251	-3.05	0.0	2.83	1.43	Syk
272	GO:0046439 [8]: L-cysteine metabolism	1	1	376	1	12251	-3.05	0.0	2.83	1.43	Cdo1
273	GO:0046629 [8]: gamma-delta T-cell activation	1	1	376	1	12251	-3.05	0.0	2.83	1.43	Syk
274	GO:0046643 [8]: regulation of gamma-delta T-cell activation	1	1	376	1	12251	-3.05	0.0	2.83	1.43	Syk
275	GO:0046645 [9]: positive regulation of gamma-delta T-cell activation	1	1	376	1	12251	-3.05	0.0	2.83	1.43	Syk
276	GO:0048041 [6]: focal adhesion formation	1	1	376	1	12251	-3.05	0.0	2.83	1.43	Arhgap6
277	GO:0051132 [8]: NK T-cell activation	1	1	376	1	12251	-3.05	0.0	2.83	1.43	Cd1d1
278	GO:0051133 [8]: regulation of NK T-cell activation	1	1	376	1	12251	-3.05	0.0	2.83	1.43	Cd1d1
279	GO:0051135 [9]: positive regulation of NK T-cell activation	1	1	376	1	12251	-3.05	0.0	2.83	1.43	Cd1d1
280	GO:0000085 [7]: G2 phase of mitotic cell cycle	1	1	376	1	12251	-3.05	0.0	2.83	1.43	Dnajc2
281	GO:0000288 [8]: mRNA catabolism, deadenylylation-dependent decay	1	1	376	1	12251	-3.05	0.0	2.83	1.43	Auh
282	GO:0000305 [7]: response to oxygen radicals	1	1	376	1	12251	-3.05	0.0	2.83	1.43	Txnrd2
283	GO:0001913 [7]: T-cell mediated cytotoxicity	1	1	376	1	12251	-3.05	0.0	2.83	1.43	Cd1d1
284	GO:0001914 [8]: regulation of T-cell mediated cytotoxicity	1	1	376	1	12251	-3.05	0.0	2.83	1.43	Cd1d1
285	GO:0001916 [9]: positive regulation of T-cell mediated cytotoxicity	1	1	376	1	12251	-3.05	0.0	2.83	1.43	Cd1d1
286	GO:0006003 [9]: fructose 2,6-bisphosphate metabolism	1	1	376	1	12251	-3.05	0.0	2.83	1.43	Pfkfb3
287	GO:0006026 [7]: aminoglycan catabolism	1	1	376	1	12251	-3.05	0.0	2.83	1.43	Xlkd1
288	GO:0006027 [8]: glycosaminoglycan catabolism	1	1	376	1	12251	-3.05	0.0	2.83	1.43	Xlkd1
289	GO:0006537 [9]: glutamate biosynthesis	1	1	376	1	12251	-3.05	0.0	2.83	1.43	Prodh
290	GO:0009093 [8]: cysteine catabolism	1	1	376	1	12251	-3.05	0.0	2.83	1.43	Cdo1
291	GO:0046907 [5]: intracellular transport	18	18	359	456	11796	-3.06	0.0	1.74	0.99	4930542G03Rik Arf4 Clta Ctsb Ehd1 Epim Hspa9a Igh-6 Kpna1 Nup62 Pex13 Rab2 Rab8b Slc25a4 Snap23 Stx18 Stx4a Xpo1
292	GO:0044264 [6]: cellular polysaccharide metabolism	3	3	374	30	12222	-3.06	0.0	2.6	1.34	Gyg1 Ppp1r2 Pygl
293	GO:0009266 [6]: response to temperature	3	3	374	30	12222	-3.06	0.0	2.6	1.34	Hspa8 Hspa9a Trpv2
294	GO:0045321 [5]: immune cell activation	6	6	371	101	12151	-3.08	0.0	2.3	1.22	Cd1d1 Dock2 Igh-6 Ndrg1 Syk Tbx21
295	GO:0006996 [5]: organelle organization and biogenesis	26	26	351	721	11531	-3.09	0.0	1.45	0.89	1700020C11Rik 4930542G03Rik Actg1 Arhgap6 Cdc42 D1Wsu40e Dock2 Ehd1 Gsn Igh-6 Krt1-14 Krt1-19 Mrpl17 Mtap4 Myl6 Pex13 Pfn2 Rhoe Rpl36a Rps19 Rps6 Sap18 Scp2 Snap23 Tagln Waspip
296	GO:0019882 [5]: antigen presentation	4	4	373	52	12200	-3.09	0.0	2.46	1.34	Cd1d1 Fcgrt H2-Ea H2-Eb1
297	GO:0043283 [4]: biopolymer metabolism	42	42	335	1283	10969	-3.1	0.0	1.01	0.65	0610009D07Rik Adamts5 Auh Bmp1 C1s Col6a1 Cpa3 Cstf2t Ctsb Ctsk D1Wsu40e Dnajc2 Enpep Ercc8 Fap Gyg1 Hip2 Hmgn1 Hp Lamp2 Mbd1 Mbtps1 Mcpt4 Mmp2 Mmp3 Orc3l Pa2g4 Pcolce Pigk Plat Ppp1r2 Prss11 Psma6 Psmc1 Pygl Rbpms2 Sap18 Sec11l1 Serpinb1a Tardbp Tgm2 Ube2l3
298	GO:0006357 [8]: regulation of transcription from Pol II promoter	2	2	375	181	12071	-3.1	0.0	0.03	0.0	Jundm2 id3
299	GO:0001775 [4]: cell activation	6	6	371	102	12150	-3.11	0.0	2.26	1.21	Cd1d1 Dock2 Igh-6 Ndrg1 Syk Tbx21
300	GO:0035239 [4]: tube morphogenesis	3	3	374	31	12221	-3.12	0.0	2.53	1.34	Gp38 Shank3 Twist1
301	GO:0007015 [9]: actin filament organization	3	3	374	31	12221	-3.12	0.0	2.53	1.34	Arhgap6 Cdc42 Rhoe
302	GO:0019886 [6]: antigen processing, exogenous antigen via MHC class II	2	2	375	13	12239	-3.14	0.0	2.63	1.34	H2-Ea H2-Eb1
303	GO:0030595 [6]: immune cell chemotaxis	2	2	375	13	12239	-3.14	0.0	2.63	1.34	Dock2 Il16
304	GO:0045580 [6]: regulation of T-cell differentiation	2	2	375	13	12239	-3.14	0.0	2.63	1.34	Cd1d1 Syk
305	GO:0006595 [7]: polyamine metabolism	2	2	375	13	12239	-3.14	0.0	2.63	1.34	Oaz1 Odc1
306	GO:0030097 [5]: hemopoiesis	6	6	371	103	12149	-3.14	0.0	2.23	1.21	Ccr2 Cd1d1 Dock2 Heph Syk Txnrd2
307	GO:0016070 [5]: RNA metabolism	7	7	370	361	11891	-3.15	0.0	0.08	0.03	0610009D07Rik Auh Cstf2t D1Wsu40e Lamp2 Rbpms2 Tardbp
308	GO:0007010 [6]: cytoskeleton organization and biogenesis	14	14	363	341	11911	-3.17	0.0	1.73	0.99	4930542G03Rik Actg1 Arhgap6 Cdc42 Dock2 Gsn Krt1-14 Krt1-19 Mtap4 Myl6 Pfn2 Rhoe Tagln Waspip
309	GO:0030334 [6]: regulation of cell migration	3	3	374	32	12220	-3.18	0.0	2.46	1.34	Ccr2 Gp38 Tek
310	GO:0051270 [5]: regulation of cell motility	3	3	374	32	12220	-3.18	0.0	2.46	1.34	Ccr2 Gp38 Tek
311	GO:0005976 [5]: polysaccharide metabolism	3	3	374	32	12220	-3.18	0.0	2.46	1.34	Gyg1 Ppp1r2 Pygl
312	GO:0008015 [4]: circulation	3	3	374	32	12220	-3.18	0.0	2.46	1.34	Cav1 Fli1 Ptgs1
313	GO:0000278 [6]: mitotic cell cycle	1	1	376	135	12117	-3.2	0.0	0.02	0.0	Dnajc2
314	GO:0051239 [4]: regulation of organismal physiological process	6	6	371	106	12146	-3.21	0.0	2.13	1.18	Cav1 Cd1d1 H2-Ea Igh-6 Syk Tbx21
315	GO:0006520 [6]: amino acid metabolism	7	7	370	133	12119	-3.21	0.0	2.07	1.14	Aspa Auh Cdo1 Gstz1 Hal Lamp2 Prodh
316	GO:0051247 [6]: positive regulation of protein metabolism	3	3	374	33	12219	-3.24	0.0	2.39	1.3	Cd1d1 Igh-6 Syk
317	GO:0050900 [6]: immune cell migration	2	2	375	14	12238	-3.24	0.0	2.51	1.34	Dock2 Il16
318	GO:0000160 [5]: two-component signal transduction system (phosphorelay)	2	2	375	14	12238	-3.24	0.0	2.51	1.34	Rab2 Rab8b
319	GO:0001838 [5]: embryonic epithelial tube formation	2	2	375	14	12238	-3.24	0.0	2.51	1.34	Shank3 Twist1
320	GO:0007032 [6]: endosome organization and biogenesis	2	2	375	14	12238	-3.24	0.0	2.51	1.34	Ehd1 Igh-6
321	GO:0007565 [5]: pregnancy	2	2	375	14	12238	-3.24	0.0	2.51	1.34	Lamb1-1 Thbd
322	GO:0008154 [6]: actin polymerization and/or depolymerization	2	2	375	14	12238	-3.24	0.0	2.51	1.34	Gsn Waspip
323	GO:0009259 [7]: ribonucleotide metabolism	4	4	373	56	12196	-3.26	0.0	2.26	1.21	Ada Ampd3 Atp6v1b2 Prps1
324	GO:0006512 [8]: ubiquitin cycle	7	7	370	350	11902	-3.26	0.0	0.09	0.05	Birc3 Fbxo9 Fbxw2 Hip2 Rnf14 Tceb1 Ube2l3
325	GO:0006793 [5]: phosphorus metabolism	15	15	362	596	11656	-3.33	0.0	0.2	0.13	Atp6v1b2 Axl Gprk5 Igh-6 Map2k5 Pak2 Pdgfrb Pftk1 Ppp2ca Prkcm Ptprs Rab32 Stk17b Syk Tek
326	GO:0006796 [6]: phosphate metabolism	15	15	362	596	11656	-3.33	0.0	0.2	0.13	Atp6v1b2 Axl Gprk5 Igh-6 Map2k5 Pak2 Pdgfrb Pftk1 Ppp2ca Prkcm Ptprs Rab32 Stk17b Syk Tek
327	GO:0006952 [5]: defense response	25	25	352	883	11369	-3.33	0.0	0.37	0.23	Ada Ccl11 Ccr2 Cd14 Cd1d1 Cd22 Cmkor1 Colec12 Dock2 Fcgrt Ggtla1 H2-Ea H2-Eb1 Hp Ifi203 Igh-6 Igj Igl-V1 Il16 Ly6c Ly78 Ndrg1 Serping1 Syk Tbx21
328	GO:0009607 [4]: response to biotic stimulus	30	30	347	964	11288	-3.33	0.0	0.69	0.46	Ada Becn1 Ccl11 Ccr2 Cd14 Cd1d1 Cd22 Cmkor1 Colec12 Dock2 Fcgrt Ggtla1 Gpx3 H2-Ea H2-Eb1 Hp Hspa8 Hspa9a Ifi203 Igh-6 Igj Igl-V1 Il16 Ly6c Ly78 Ndrg1 Serping1 Syk Tbx21 Txnrd2
329	GO:0006412 [6]: protein biosynthesis	17	17	360	459	11793	-3.33	0.0	1.36	0.84	Adamts5 B3galt3 Cd1d1 Lamp2 Mrpl17 Mrpl9 Mrps9 Prkrir Rpl15 Rpl3 Rpl36a Rpl41 Rps19 Rps6 St8sia4 Syk Uba52
330	GO:0008283 [4]: cell proliferation	24	24	353	714	11538	-3.35	0.0	1.02	0.65	Axl Cav1 Ccnd2 Cdc42 Dnajc2 Dock2 Enpep Figf Gas1 Hspa8 Igh-6 Lmo1 Lrp1 Nr2f1 Orc3l Pkd2 Pmp22 Ppp2ca Prkrir Reck S100a6 Sept4 Sspn Vegfc
331	GO:0050876 [4]: reproductive physiological process	3	3	374	35	12217	-3.35	0.0	2.27	1.21	Afp Lamb1-1 Thbd
332	GO:0009117 [6]: nucleotide metabolism	7	7	370	141	12111	-3.36	0.0	1.87	1.04	Ada Ampd3 Atp6v1b2 Cbr2 Enpp2 Nt5c Prps1
333	GO:0006812 [6]: cation transport	14	14	363	363	11889	-3.37	0.0	1.44	0.89	Atp6v1b2 Cp Heph Kcnk2 Kcnk3 Kctd4 Pkd2 Scn7a Slc12a6 Slc12a7 Slc24a3 Slc39a6 Slc41a2 Trpv2
334	GO:0006886 [6]: intracellular protein transport	13	13	364	331	11921	-3.37	0.0	1.47	0.89	Arf4 Clta Ctsb Epim Hspa9a Kpna1 Pex13 Rab2 Rab8b Snap23 Stx18 Stx4a Xpo1
335	GO:0006950 [4]: response to stress	22	22	355	785	11467	-3.38	0.0	0.35	0.22	Becn1 Ccl11 Ccr2 Cd14 Cd1d1 Colec12 Dock2 Ercc8 Ggtla1 Gpx3 H2-Ea Hp Hspa8 Hspa9a Igh-6 Igj Igl-V1 Il16 Ly78 Prkrir Serping1 Txnrd2
336	GO:0006281 [6]: DNA repair	1	1	376	127	12125	-3.38	0.0	0.02	0.0	Ercc8
337	GO:0006397 [7]: mRNA processing	4	4	373	238	12014	-3.39	0.0	0.07	0.03	0610009D07Rik Cstf2t Rbpms2 Tardbp
338	GO:0007507 [5]: heart development	4	4	373	60	12192	-3.4	0.0	2.09	1.16	Clp1 Eng Txnrd2 id3
339	GO:0009108 [7]: coenzyme biosynthesis	4	4	373	60	12192	-3.4	0.0	2.09	1.16	Atp6v1b2 Coq3 Ggtla1 Mocs2
340	GO:0006968 [4]: cellular defense response	3	3	374	201	12051	-3.42	0.0	0.06	0.02	Ccr2 Cd1d1 Dock2
341	GO:0009966 [4]: regulation of signal transduction	5	5	372	87	12165	-3.42	0.0	1.96	1.12	Cav1 Dock2 Eng Prss11 Syk
342	GO:0006323 [6]: DNA packaging	2	2	375	164	12088	-3.42	0.0	0.04	0.01	Hmgn1 Sap18
343	GO:0009791 [3]: post-embryonic development	2	2	375	16	12236	-3.43	0.0	2.31	1.24	Afp Mut
344	GO:0045619 [5]: regulation of lymphocyte differentiation	2	2	375	16	12236	-3.43	0.0	2.31	1.24	Cd1d1 Syk
345	GO:0045807 [7]: positive regulation of endocytosis	2	2	375	16	12236	-3.43	0.0	2.31	1.24	Igh-6 Mfge8
346	GO:0007031 [6]: peroxisome organization and biogenesis	2	2	375	16	12236	-3.43	0.0	2.31	1.24	Pex13 Scp2
347	GO:0015908 [6]: fatty acid transport	1	1	376	2	12250	-3.43	0.0	2.44	1.34	Adfp
348	GO:0030193 [5]: regulation of blood coagulation	1	1	376	2	12250	-3.43	0.0	2.44	1.34	Anxa2
349	GO:0030195 [6]: negative regulation of blood coagulation	1	1	376	2	12250	-3.43	0.0	2.44	1.34	Anxa2
350	GO:0042092 [6]: T-helper 2 type immune response	1	1	376	2	12250	-3.43	0.0	2.44	1.34	Cd1d1
351	GO:0042223 [7]: interleukin-3 biosynthesis	1	1	376	2	12250	-3.43	0.0	2.44	1.34	Syk
352	GO:0042253 [7]: granulocyte macrophage colony-stimulating factor biosynthesis	1	1	376	2	12250	-3.43	0.0	2.44	1.34	Syk
353	GO:0042420 [7]: dopamine catabolism	1	1	376	2	12250	-3.43	0.0	2.44	1.34	Maoa
354	GO:0042424 [8]: catecholamine catabolism	1	1	376	2	12250	-3.43	0.0	2.44	1.34	Maoa
355	GO:0045022 [7]: early endosome to late endosome transport	1	1	376	2	12250	-3.43	0.0	2.44	1.34	Igh-6
356	GO:0045072 [8]: regulation of interferon-gamma biosynthesis	1	1	376	2	12250	-3.43	0.0	2.44	1.34	Cd1d1
357	GO:0045399 [8]: regulation of interleukin-3 biosynthesis	1	1	376	2	12250	-3.43	0.0	2.44	1.34	Syk
358	GO:0045401 [9]: positive regulation of interleukin-3 biosynthesis	1	1	376	2	12250	-3.43	0.0	2.44	1.34	Syk
359	GO:0045423 [8]: regulation of granulocyte macrophage colony-stimulating factor biosynthesis	1	1	376	2	12250	-3.43	0.0	2.44	1.34	Syk
360	GO:0045425 [9]: positive regulation of granulocyte macrophage colony-stimulating factor biosynthesis	1	1	376	2	12250	-3.43	0.0	2.44	1.34	Syk
361	GO:0045428 [6]: regulation of nitric oxide biosynthesis	1	1	376	2	12250	-3.43	0.0	2.44	1.34	Cav1
362	GO:0045579 [7]: positive regulation of B-cell differentiation	1	1	376	2	12250	-3.43	0.0	2.44	1.34	Syk
363	GO:0045884 [9]: regulation of survival gene product activity	1	1	376	2	12250	-3.43	0.0	2.44	1.34	Snai2
364	GO:0046514 [10]: ceramide catabolism	1	1	376	2	12250	-3.43	0.0	2.44	1.34	Cel
365	GO:0046521 [9]: sphingoid catabolism	1	1	376	2	12250	-3.43	0.0	2.44	1.34	Cel
366	GO:0046631 [8]: alpha-beta T-cell activation	1	1	376	2	12250	-3.43	0.0	2.44	1.34	Dock2
367	GO:0046685 [8]: response to arsenic	1	1	376	2	12250	-3.43	0.0	2.44	1.34	As3mt
368	GO:0048003 [6]: antigen presentation, lipid antigen	1	1	376	2	12250	-3.43	0.0	2.44	1.34	Cd1d1
369	GO:0048007 [7]: antigen presentation, exogenous lipid antigen	1	1	376	2	12250	-3.43	0.0	2.44	1.34	Cd1d1
370	GO:0051014 [8]: actin filament severing	1	1	376	2	12250	-3.43	0.0	2.44	1.34	Gsn
371	GO:0051136 [7]: regulation of NK T-cell differentiation	1	1	376	2	12250	-3.43	0.0	2.44	1.34	Cd1d1
372	GO:0051138 [8]: positive regulation of NK T-cell differentiation	1	1	376	2	12250	-3.43	0.0	2.44	1.34	Cd1d1
373	GO:0000002 [7]: mitochondrial genome maintenance	1	1	376	2	12250	-3.43	0.0	2.44	1.34	Mrpl17
374	GO:0001757 [5]: somite specification	1	1	376	2	12250	-3.43	0.0	2.44	1.34	Meox2
375	GO:0001865 [6]: NK T-cell differentiation	1	1	376	2	12250	-3.43	0.0	2.44	1.34	Cd1d1
376	GO:0001912 [8]: positive regulation of immune cell mediated cytotoxicity	1	1	376	2	12250	-3.43	0.0	2.44	1.34	Cd1d1
377	GO:0006000 [8]: fructose metabolism	1	1	376	2	12250	-3.43	0.0	2.44	1.34	Pfkfb3
378	GO:0006283 [8]: transcription-coupled nucleotide-excision repair	1	1	376	2	12250	-3.43	0.0	2.44	1.34	Ercc8
379	GO:0006536 [8]: glutamate metabolism	1	1	376	2	12250	-3.43	0.0	2.44	1.34	Prodh
380	GO:0006562 [9]: proline catabolism	1	1	376	2	12250	-3.43	0.0	2.44	1.34	Prodh
381	GO:0006625 [7]: protein-peroxisome targeting	1	1	376	2	12250	-3.43	0.0	2.44	1.34	Pex13
382	GO:0006743 [8]: ubiquinone metabolism	1	1	376	2	12250	-3.43	0.0	2.44	1.34	Coq3
383	GO:0006744 [8]: ubiquinone biosynthesis	1	1	376	2	12250	-3.43	0.0	2.44	1.34	Coq3
384	GO:0009264 [7]: deoxyribonucleotide catabolism	1	1	376	2	12250	-3.43	0.0	2.44	1.34	Nt5c
385	GO:0006865 [6]: amino acid transport	3	3	374	37	12215	-3.45	0.0	2.15	1.19	Slc12a6 Slc12a7 Slc7a10
386	GO:0007243 [6]: protein kinase cascade	6	6	371	117	12135	-3.46	0.0	1.82	1.03	Cav1 Igh-6 Pkd2 Shank3 Syk Wnt5a
387	GO:0006955 [4]: immune response	22	22	355	690	11562	-3.46	0.0	0.77	0.51	Ada Ccl11 Ccr2 Cd14 Cd1d1 Colec12 Dock2 Fcgrt Ggtla1 H2-Ea H2-Eb1 Hp Ifi203 Igh-6 Igj Igl-V1 Il16 Ly78 Ndrg1 Serping1 Syk Tbx21
388	GO:0006813 [8]: potassium ion transport	6	6	371	118	12134	-3.47	0.0	1.79	1.03	Kcnk2 Kcnk3 Kctd4 Slc12a6 Slc12a7 Slc24a3
389	GO:0018108 [9]: peptidyl-tyrosine phosphorylation	3	3	374	38	12214	-3.49	0.0	2.1	1.16	Igh-6 Pdgfrb Syk
390	GO:0018212 [9]: peptidyl-tyrosine modification	3	3	374	38	12214	-3.49	0.0	2.1	1.16	Igh-6 Pdgfrb Syk
391	GO:0006576 [6]: biogenic amine metabolism	3	3	374	38	12214	-3.49	0.0	2.1	1.16	Maoa Oaz1 Odc1
392	GO:0015837 [5]: amine transport	3	3	374	39	12213	-3.53	0.0	2.04	1.12	Slc12a6 Slc12a7 Slc7a10
393	GO:0016310 [7]: phosphorylation	13	13	364	497	11755	-3.54	0.0	0.27	0.18	Atp6v1b2 Axl Gprk5 Igh-6 Map2k5 Pak2 Pdgfrb Pftk1 Prkcm Rab32 Stk17b Syk Tek
394	GO:0015031 [5]: protein transport	16	16	361	470	11782	-3.55	0.0	0.97	0.62	Arf4 Clta Ctsb Epim Hspa9a Kpna1 Pex13 Rab2 Rab32 Rab34 Rab8b Sec15l1 Snap23 Stx18 Stx4a Xpo1
395	GO:0045184 [5]: establishment of protein localization	16	16	361	474	11778	-3.56	0.0	0.94	0.61	Arf4 Clta Ctsb Epim Hspa9a Kpna1 Pex13 Rab2 Rab32 Rab34 Rab8b Sec15l1 Snap23 Stx18 Stx4a Xpo1
396	GO:0046649 [6]: lymphocyte activation	5	5	372	93	12159	-3.56	0.0	1.78	1.02	Cd1d1 Dock2 Igh-6 Syk Tbx21
397	GO:0030001 [7]: metal ion transport	11	11	366	287	11965	-3.57	0.0	1.28	0.8	Cp Heph Kcnk2 Kcnk3 Kctd4 Pkd2 Scn7a Slc12a6 Slc12a7 Slc24a3 Slc39a6
398	GO:0042087 [6]: cell-mediated immune response	2	2	375	18	12234	-3.58	0.0	2.13	1.18	Cd1d1 Dock2
399	GO:0006874 [8]: calcium ion homeostasis	2	2	375	18	12234	-3.58	0.0	2.13	1.18	Pkd2 Slc24a3
400	GO:0008104 [4]: protein localization	16	16	361	493	11759	-3.61	0.0	0.79	0.53	Arf4 Clta Ctsb Epim Hspa9a Kpna1 Pex13 Rab2 Rab32 Rab34 Rab8b Sec15l1 Snap23 Stx18 Stx4a Xpo1
401	GO:0009613 [5]: response to pest, pathogen or parasite	16	16	361	500	11752	-3.61	0.0	0.75	0.5	Becn1 Ccl11 Ccr2 Cd14 Cd1d1 Colec12 Dock2 Ggtla1 H2-Ea Hp Igh-6 Igj Igl-V1 Il16 Ly78 Serping1
402	GO:0007049 [5]: cell cycle	16	16	361	542	11710	-3.62	0.0	0.51	0.33	Axl Ccnd2 Dnajc2 Figf Gas1 Hspa8 Nr2f1 Orc3l Pkd2 Pmp22 Ppp2ca Reck S100a6 Sept4 Sspn Vegfc
403	GO:0040007 [3]: growth	5	5	372	96	12156	-3.62	0.0	1.69	0.97	Emp1 Emp3 Fhl1 Igfbp6 Prss11
404	GO:0006468 [8]: protein amino acid phosphorylation	12	12	365	452	11800	-3.63	0.0	0.31	0.2	Axl Gprk5 Igh-6 Map2k5 Pak2 Pdgfrb Pftk1 Prkcm Rab32 Stk17b Syk Tek
405	GO:0043207 [5]: response to external biotic stimulus	16	16	361	536	11716	-3.63	0.0	0.54	0.35	Becn1 Ccl11 Ccr2 Cd14 Cd1d1 Colec12 Dock2 Ggtla1 H2-Ea Hp Igh-6 Igj Igl-V1 Il16 Ly78 Serping1
406	GO:0043037 [7]: translation	2	2	375	152	12100	-3.65	0.0	0.05	0.02	Lamp2 Prkrir
407	GO:0042221 [6]: response to chemical substance	9	9	368	227	12025	-3.65	0.0	1.3	0.8	Abcb1a As3mt Ccl11 Ccr2 Cmkor1 Dock2 Fmod Il16 Maoa
408	GO:0007269 [4]: neurotransmitter secretion	2	2	375	19	12233	-3.65	0.0	2.05	1.12	Stx4a Syk
409	GO:0042113 [7]: B-cell activation	3	3	374	42	12210	-3.66	0.0	1.9	1.06	Igh-6 Syk Tbx21
410	GO:0016071 [6]: mRNA metabolism	5	5	372	247	12005	-3.68	0.0	0.13	0.07	0610009D07Rik Auh Cstf2t Rbpms2 Tardbp
411	GO:0007517 [5]: muscle development	6	6	371	130	12122	-3.68	0.0	1.51	0.89	Dtnbp1 Fhl1 Myl6 Tagln Tpm2 Tpm3
412	GO:0010035 [7]: response to inorganic substance	1	1	376	3	12249	-3.69	0.0	2.17	1.21	As3mt
413	GO:0015893 [5]: drug transport	1	1	376	3	12249	-3.69	0.0	2.17	1.21	Abcb1a
414	GO:0019229 [5]: regulation of vasoconstriction	1	1	376	3	12249	-3.69	0.0	2.17	1.21	Cav1
415	GO:0019720 [7]: Mo-molybdopterin cofactor metabolism	1	1	376	3	12249	-3.69	0.0	2.17	1.21	Mocs2
416	GO:0030010 [6]: establishment of cell polarity	1	1	376	3	12249	-3.69	0.0	2.17	1.21	Dock2
417	GO:0035137 [6]: hindlimb morphogenesis	1	1	376	3	12249	-3.69	0.0	2.17	1.21	Twist1
418	GO:0042095 [7]: interferon-gamma biosynthesis	1	1	376	3	12249	-3.69	0.0	2.17	1.21	Cd1d1
419	GO:0042310 [6]: vasoconstriction	1	1	376	3	12249	-3.69	0.0	2.17	1.21	Cav1
420	GO:0042391 [5]: regulation of membrane potential	1	1	376	3	12249	-3.69	0.0	2.17	1.21	Kcnk2
421	GO:0045087 [5]: innate immune response	1	1	376	3	12249	-3.69	0.0	2.17	1.21	Dock2
422	GO:0045426 [7]: quinone cofactor biosynthesis	1	1	376	3	12249	-3.69	0.0	2.17	1.21	Coq3
423	GO:0048008 [8]: platelet-derived growth factor receptor signaling pathway	1	1	376	3	12249	-3.69	0.0	2.17	1.21	Plat
424	GO:0048291 [9]: isotype switching to IgG isotypes	1	1	376	3	12249	-3.69	0.0	2.17	1.21	Tbx21
425	GO:0048302 [9]: regulation of isotype switching to IgG isotypes	1	1	376	3	12249	-3.69	0.0	2.17	1.21	Tbx21
426	GO:0048304 [10]: positive regulation of isotype switching to IgG isotypes	1	1	376	3	12249	-3.69	0.0	2.17	1.21	Tbx21
427	GO:0050880 [5]: regulation of blood vessel size	1	1	376	3	12249	-3.69	0.0	2.17	1.21	Cav1
428	GO:0051056 [5]: regulation of small GTPase mediated signal transduction	1	1	376	3	12249	-3.69	0.0	2.17	1.21	Dock2
429	GO:0051057 [6]: positive regulation of small GTPase mediated signal transduction	1	1	376	3	12249	-3.69	0.0	2.17	1.21	Dock2
430	GO:0001755 [6]: neural crest cell migration	1	1	376	3	12249	-3.69	0.0	2.17	1.21	Zfhx1b
431	GO:0001820 [5]: serotonin secretion	1	1	376	3	12249	-3.69	0.0	2.17	1.21	Syk
432	GO:0006465 [6]: signal peptide processing	1	1	376	3	12249	-3.69	0.0	2.17	1.21	Sec11l1
433	GO:0006548 [9]: histidine catabolism	1	1	376	3	12249	-3.69	0.0	2.17	1.21	Hal
434	GO:0006777 [8]: Mo-molybdopterin cofactor biosynthesis	1	1	376	3	12249	-3.69	0.0	2.17	1.21	Mocs2
435	GO:0006882 [8]: zinc ion homeostasis	1	1	376	3	12249	-3.69	0.0	2.17	1.21	Mt2
436	GO:0007157 [6]: heterophilic cell adhesion	1	1	376	3	12249	-3.69	0.0	2.17	1.21	Mcam
437	GO:0007263 [6]: nitric oxide mediated signal transduction	1	1	376	3	12249	-3.69	0.0	2.17	1.21	Mt2
438	GO:0009071 [8]: serine family amino acid catabolism	1	1	376	3	12249	-3.69	0.0	2.17	1.21	Cdo1
439	GO:0009077 [8]: histidine family amino acid catabolism	1	1	376	3	12249	-3.69	0.0	2.17	1.21	Hal
440	GO:0001505 [7]: regulation of neurotransmitter levels	3	3	374	43	12209	-3.7	0.0	1.85	1.03	Maoa Stx4a Syk
441	GO:0030217 [5]: T-cell differentiation	2	2	375	20	12232	-3.72	0.0	1.97	1.12	Cd1d1 Syk
442	GO:0042108 [8]: positive regulation of cytokine biosynthesis	2	2	375	20	12232	-3.72	0.0	1.97	1.12	Cd1d1 Syk
443	GO:0000187 [6]: activation of MAPK	2	2	375	20	12232	-3.72	0.0	1.97	1.12	Igh-6 Syk
444	GO:0001819 [7]: positive regulation of cytokine production	2	2	375	20	12232	-3.72	0.0	1.97	1.12	Cd1d1 Syk
445	GO:0006733 [7]: oxidoreduction coenzyme metabolism	2	2	375	20	12232	-3.72	0.0	1.97	1.12	Cbr2 Coq3
446	GO:0002009 [4]: morphogenesis of an epithelium	3	3	374	44	12208	-3.73	0.0	1.8	1.03	Shank3 Twist1 Vegfc
447	GO:0009790 [3]: embryonic development	7	7	370	167	12085	-3.73	0.0	1.33	0.83	Dab2 Meox2 Shank3 Thbd Twist1 Vegfc Wnt5a
448	GO:0006915 [6]: apoptosis	9	9	368	353	11899	-3.73	0.0	0.28	0.18	1700020C11Rik Angptl4 Birc3 Cd1d1 Cidec Sh3glb1 Shank3 Snai2 Stk17b
449	GO:0009611 [5]: response to wounding	8	8	369	324	11928	-3.75	0.0	0.25	0.16	Ccl11 Ccr2 Cd14 Cd1d1 Dock2 Ggtla1 Il16 Ly78
450	GO:0016265 [3]: death	11	11	366	394	11858	-3.75	0.0	0.4	0.25	1700020C11Rik Angptl4 Birc3 Cd1d1 Cidec Fgl2 Gas1 Sh3glb1 Shank3 Snai2 Stk17b
451	GO:0030005 [7]: di-, tri-valent inorganic cation homeostasis	3	3	374	45	12207	-3.76	0.0	1.76	1.02	Mt2 Pkd2 Slc24a3
452	GO:0030098 [4]: lymphocyte differentiation	3	3	374	45	12207	-3.76	0.0	1.76	1.02	Cd1d1 Dock2 Syk
453	GO:0042110 [7]: T-cell activation	3	3	374	45	12207	-3.76	0.0	1.76	1.02	Cd1d1 Dock2 Syk
454	GO:0009152 [8]: purine ribonucleotide biosynthesis	3	3	374	45	12207	-3.76	0.0	1.76	1.02	Ada Ampd3 Atp6v1b2
455	GO:0008219 [4]: cell death	11	11	366	387	11865	-3.78	0.0	0.44	0.28	1700020C11Rik Angptl4 Birc3 Cd1d1 Cidec Fgl2 Gas1 Sh3glb1 Shank3 Snai2 Stk17b
456	GO:0030900 [8]: forebrain development	2	2	375	21	12231	-3.78	0.0	1.9	1.07	Aplp2 Nr2f1
457	GO:0050870 [8]: positive regulation of T-cell activation	2	2	375	21	12231	-3.78	0.0	1.9	1.07	Cd1d1 Syk
458	GO:0001764 [6]: neuronal migration	2	2	375	21	12231	-3.78	0.0	1.9	1.07	Nr2f1 Twist1
459	GO:0006725 [5]: aromatic compound metabolism	4	4	373	74	12178	-3.79	0.0	1.59	0.92	Gstz1 Maoa Mocs2 Prps1
460	GO:0007267 [4]: cell-cell signaling	4	4	373	206	12046	-3.8	0.0	0.13	0.07	Maoa Stx4a Syk Wnt5a
461	GO:0006790 [5]: sulfur metabolism	3	3	374	46	12206	-3.8	0.0	1.72	0.98	Cdo1 Ggtla1 Mocs2
462	GO:0012501 [5]: programmed cell death	10	10	367	358	11894	-3.81	0.0	0.41	0.26	1700020C11Rik Angptl4 Birc3 Cd1d1 Cidec Gas1 Sh3glb1 Shank3 Snai2 Stk17b
463	GO:0050954 [6]: sensory perception of mechanical stimulus	3	3	374	47	12205	-3.83	0.0	1.68	0.97	Pkd2 Slc12a7 Wdr1
464	GO:0050982 [7]: detection of mechanical stimulus	3	3	374	47	12205	-3.83	0.0	1.68	0.97	Pkd2 Slc12a7 Wdr1
465	GO:0006814 [8]: sodium ion transport	4	4	373	76	12176	-3.83	0.0	1.53	0.91	Scn7a Slc12a6 Slc12a7 Slc24a3
466	GO:0006913 [6]: nucleocytoplasmic transport	4	4	373	76	12176	-3.83	0.0	1.53	0.91	Hspa9a Kpna1 Nup62 Xpo1
467	GO:0019439 [6]: aromatic compound catabolism	2	2	375	22	12230	-3.83	0.0	1.83	1.03	Gstz1 Maoa
468	GO:0015672 [7]: monovalent inorganic cation transport	8	8	369	216	12036	-3.83	0.0	1.04	0.66	Atp6v1b2 Kcnk2 Kcnk3 Kctd4 Scn7a Slc12a6 Slc12a7 Slc24a3
469	GO:0012502 [7]: induction of programmed cell death	4	4	373	77	12175	-3.85	0.0	1.5	0.89	Cd1d1 Cidec Sh3glb1 Stk17b
470	GO:0006917 [8]: induction of apoptosis	4	4	373	77	12175	-3.85	0.0	1.5	0.89	Cd1d1 Cidec Sh3glb1 Stk17b
471	GO:0030154 [3]: cell differentiation	9	9	368	321	11931	-3.86	0.0	0.42	0.27	Cd1d1 Dab2 Dock2 Fhl1 Heph Lgals1 Qk Syk Twist1
472	GO:0030333 [5]: antigen processing	3	3	374	48	12204	-3.86	0.0	1.64	0.96	H2-Ea H2-Eb1 Igh-6
473	GO:0007399 [5]: neurogenesis	8	8	369	299	11953	-3.87	0.0	0.35	0.22	Aplp2 Dab2 Dpysl3 Nr2f1 Prps1 Qk Slc39a6 Twist1
474	GO:0015804 [7]: neutral amino acid transport	1	1	376	4	12248	-3.88	0.0	1.96	1.12	Slc7a10
475	GO:0018149 [8]: peptide cross-linking	1	1	376	4	12248	-3.88	0.0	1.96	1.12	Tgm2
476	GO:0030149 [8]: sphingolipid catabolism	1	1	376	4	12248	-3.88	0.0	1.96	1.12	Cel
477	GO:0030335 [7]: positive regulation of cell migration	1	1	376	4	12248	-3.88	0.0	1.96	1.12	Gp38
478	GO:0042375 [6]: quinone cofactor metabolism	1	1	376	4	12248	-3.88	0.0	1.96	1.12	Coq3
479	GO:0042417 [6]: dopamine metabolism	1	1	376	4	12248	-3.88	0.0	1.96	1.12	Maoa
480	GO:0045086 [9]: positive regulation of interleukin-2 biosynthesis	1	1	376	4	12248	-3.88	0.0	1.96	1.12	Cd1d1
481	GO:0050918 [7]: positive chemotaxis	1	1	376	4	12248	-3.88	0.0	1.96	1.12	Il16
482	GO:0050920 [7]: regulation of chemotaxis	1	1	376	4	12248	-3.88	0.0	1.96	1.12	Il16
483	GO:0050921 [8]: positive regulation of chemotaxis	1	1	376	4	12248	-3.88	0.0	1.96	1.12	Il16
484	GO:0050926 [8]: regulation of positive chemotaxis	1	1	376	4	12248	-3.88	0.0	1.96	1.12	Il16
485	GO:0050927 [9]: positive regulation of positive chemotaxis	1	1	376	4	12248	-3.88	0.0	1.96	1.12	Il16
486	GO:0050930 [10]: induction of positive chemotaxis	1	1	376	4	12248	-3.88	0.0	1.96	1.12	Il16
487	GO:0051272 [6]: positive regulation of cell motility	1	1	376	4	12248	-3.88	0.0	1.96	1.12	Gp38
488	GO:0001523 [7]: retinoid metabolism	1	1	376	4	12248	-3.88	0.0	1.96	1.12	Adh1
489	GO:0006012 [8]: galactose metabolism	1	1	376	4	12248	-3.88	0.0	1.96	1.12	B4galt1
490	GO:0006090 [7]: pyruvate metabolism	1	1	376	4	12248	-3.88	0.0	1.96	1.12	Pck1
491	GO:0006534 [7]: cysteine metabolism	1	1	376	4	12248	-3.88	0.0	1.96	1.12	Cdo1
492	GO:0006547 [8]: histidine metabolism	1	1	376	4	12248	-3.88	0.0	1.96	1.12	Hal
493	GO:0006572 [8]: tyrosine catabolism	1	1	376	4	12248	-3.88	0.0	1.96	1.12	Gstz1
494	GO:0007566 [3]: embryo implantation	1	1	376	4	12248	-3.88	0.0	1.96	1.12	Lamb1-1
495	GO:0009075 [7]: histidine family amino acid metabolism	1	1	376	4	12248	-3.88	0.0	1.96	1.12	Hal
496	GO:0009083 [8]: branched chain family amino acid catabolism	1	1	376	4	12248	-3.88	0.0	1.96	1.12	Auh
497	GO:0051050 [6]: positive regulation of transport	2	2	375	23	12229	-3.89	0.0	1.77	1.02	Igh-6 Mfge8
498	GO:0006909 [7]: phagocytosis	2	2	375	23	12229	-3.89	0.0	1.77	1.02	Colec12 Mfge8
499	GO:0009582 [6]: detection of abiotic stimulus	4	4	373	79	12173	-3.89	0.0	1.45	0.89	Fech Pkd2 Slc12a7 Wdr1
500	GO:0006875 [7]: metal ion homeostasis	3	3	374	50	12202	-3.91	0.0	1.56	0.91	Mt2 Pkd2 Slc24a3
501	GO:0006887 [6]: exocytosis	3	3	374	50	12202	-3.91	0.0	1.56	0.91	Sec15l1 Stx18 Stx4a
502	GO:0007017 [7]: microtubule-based process	2	2	375	136	12116	-3.91	0.0	0.08	0.04	4930542G03Rik Mtap4
503	GO:0019725 [4]: cell homeostasis	4	4	373	81	12171	-3.93	0.0	1.39	0.86	Kcnk2 Mt2 Pkd2 Slc24a3
504	GO:0008380 [7]: RNA splicing	4	4	373	193	12059	-3.93	0.0	0.17	0.1	0610009D07Rik Cstf2t Rbpms2 Tardbp
505	GO:0045727 [7]: positive regulation of protein biosynthesis	2	2	375	24	12228	-3.93	0.0	1.71	0.97	Cd1d1 Syk
506	GO:0007046 [7]: ribosome biogenesis	4	4	373	82	12170	-3.94	0.0	1.37	0.84	D1Wsu40e Rpl36a Rps19 Rps6
507	GO:0006164 [7]: purine nucleotide biosynthesis	3	3	374	51	12201	-3.94	0.0	1.52	0.9	Ada Ampd3 Atp6v1b2
508	GO:0009150 [8]: purine ribonucleotide metabolism	3	3	374	52	12200	-3.97	0.0	1.49	0.89	Ada Ampd3 Atp6v1b2
509	GO:0042981 [6]: regulation of apoptosis	7	7	370	200	12052	-3.97	0.0	0.86	0.56	Angptl4 Birc3 Cd1d1 Cidec Sh3glb1 Snai2 Stk17b
510	GO:0000375 [8]: RNA splicing, via transesterification reactions	4	4	373	189	12063	-3.97	0.0	0.18	0.11	0610009D07Rik Cstf2t Rbpms2 Tardbp
511	GO:0000377 [9]: RNA splicing, via transesterification reactions with bulged adenosine as nucleophile	4	4	373	189	12063	-3.97	0.0	0.18	0.11	0610009D07Rik Cstf2t Rbpms2 Tardbp
512	GO:0000398 [8]: nuclear mRNA splicing, via spliceosome	4	4	373	189	12063	-3.97	0.0	0.18	0.11	0610009D07Rik Cstf2t Rbpms2 Tardbp
513	GO:0009889 [5]: regulation of biosynthesis	4	4	373	84	12168	-3.97	0.0	1.32	0.82	Cav1 Cd1d1 Prkrir Syk
514	GO:0016044 [5]: membrane organization and biogenesis	2	2	375	25	12227	-3.99	0.0	1.65	0.97	1700020C11Rik Dock2
515	GO:0030100 [6]: regulation of endocytosis	2	2	375	25	12227	-3.99	0.0	1.65	0.97	Igh-6 Mfge8
516	GO:0048193 [6]: Golgi vesicle transport	2	2	375	25	12227	-3.99	0.0	1.65	0.97	Snap23 Stx18
517	GO:0006979 [5]: response to oxidative stress	2	2	375	25	12227	-3.99	0.0	1.65	0.97	Gpx3 Txnrd2
518	GO:0048232 [6]: male gamete generation	1	1	376	99	12153	-3.99	0.0	0.05	0.02	Qk
519	GO:0007283 [7]: spermatogenesis	1	1	376	99	12153	-3.99	0.0	0.05	0.02	Qk
520	GO:0043067 [5]: regulation of programmed cell death	7	7	370	203	12049	-3.99	0.0	0.83	0.54	Angptl4 Birc3 Cd1d1 Cidec Sh3glb1 Snai2 Stk17b
521	GO:0006936 [3]: muscle contraction	3	3	374	53	12199	-4.0	0.0	1.45	0.89	Cnn2 Tpm2 Tpm3
522	GO:0009795 [4]: embryonic morphogenesis	4	4	373	86	12166	-4.01	0.0	1.27	0.8	Shank3 Twist1 Vegfc Wnt5a
523	GO:0007276 [5]: gametogenesis	2	2	375	129	12123	-4.02	0.0	0.1	0.05	Afp Qk
524	GO:0030326 [6]: embryonic limb morphogenesis	2	2	375	26	12226	-4.03	0.0	1.59	0.92	Twist1 Wnt5a
525	GO:0035113 [5]: embryonic appendage morphogenesis	2	2	375	26	12226	-4.03	0.0	1.59	0.92	Twist1 Wnt5a
526	GO:0009408 [5]: response to heat	2	2	375	26	12226	-4.03	0.0	1.59	0.92	Hspa8 Hspa9a
527	GO:0016079 [5]: synaptic vesicle exocytosis	1	1	376	5	12247	-4.03	0.0	1.79	1.03	Stx4a
528	GO:0019217 [6]: regulation of fatty acid metabolism	1	1	376	5	12247	-4.03	0.0	1.79	1.03	Cav1
529	GO:0030044 [7]: actin filament stabilization	1	1	376	5	12247	-4.03	0.0	1.79	1.03	Gsn
530	GO:0030048 [8]: actin filament-based movement	1	1	376	5	12247	-4.03	0.0	1.79	1.03	Waspip
531	GO:0030199 [5]: collagen fibril organization	1	1	376	5	12247	-4.03	0.0	1.79	1.03	Anxa2
532	GO:0030890 [8]: positive regulation of B-cell proliferation	1	1	376	5	12247	-4.03	0.0	1.79	1.03	Igh-6
533	GO:0045076 [8]: regulation of interleukin-2 biosynthesis	1	1	376	5	12247	-4.03	0.0	1.79	1.03	Cd1d1
534	GO:0045191 [8]: regulation of isotype switching	1	1	376	5	12247	-4.03	0.0	1.79	1.03	Tbx21
535	GO:0045576 [6]: mast cell activation	1	1	376	5	12247	-4.03	0.0	1.79	1.03	Ndrg1
536	GO:0045577 [6]: regulation of B-cell differentiation	1	1	376	5	12247	-4.03	0.0	1.79	1.03	Syk
537	GO:0045830 [9]: positive regulation of isotype switching	1	1	376	5	12247	-4.03	0.0	1.79	1.03	Tbx21
538	GO:0046339 [7]: diacylglycerol metabolism	1	1	376	5	12247	-4.03	0.0	1.79	1.03	Lipe
539	GO:0046457 [9]: prostanoid biosynthesis	1	1	376	5	12247	-4.03	0.0	1.79	1.03	Ptgs1
540	GO:0051016 [8]: barbed-end actin filament capping	1	1	376	5	12247	-4.03	0.0	1.79	1.03	Gsn
541	GO:0000302 [6]: response to reactive oxygen species	1	1	376	5	12247	-4.03	0.0	1.79	1.03	Txnrd2
542	GO:0001516 [10]: prostaglandin biosynthesis	1	1	376	5	12247	-4.03	0.0	1.79	1.03	Ptgs1
543	GO:0006378 [8]: mRNA polyadenylylation	1	1	376	5	12247	-4.03	0.0	1.79	1.03	Cstf2t
544	GO:0006518 [5]: peptide metabolism	1	1	376	5	12247	-4.03	0.0	1.79	1.03	Sec11l1
545	GO:0006596 [8]: polyamine biosynthesis	1	1	376	5	12247	-4.03	0.0	1.79	1.03	Odc1
546	GO:0006750 [7]: glutathione biosynthesis	1	1	376	5	12247	-4.03	0.0	1.79	1.03	Ggtla1
547	GO:0009068 [8]: aspartate family amino acid catabolism	1	1	376	5	12247	-4.03	0.0	1.79	1.03	Aspa
548	GO:0009081 [7]: branched chain family amino acid metabolism	1	1	376	5	12247	-4.03	0.0	1.79	1.03	Auh
549	GO:0042254 [6]: ribosome biogenesis and assembly	4	4	373	88	12164	-4.04	0.0	1.22	0.76	D1Wsu40e Rpl36a Rps19 Rps6
550	GO:0009893 [5]: positive regulation of metabolism	5	5	372	126	12126	-4.05	0.0	1.04	0.66	Cd1d1 Ebf1 Igh-6 Klf2 Syk
551	GO:0007167 [6]: enzyme linked receptor protein signaling pathway	6	6	371	172	12080	-4.06	0.0	0.82	0.54	Eng Pdgfrb Plat Prss11 Ptprs Syk
552	GO:0019226 [5]: transmission of nerve impulse	3	3	374	154	12098	-4.06	0.0	0.16	0.1	Maoa Stx4a Syk
553	GO:0009891 [6]: positive regulation of biosynthesis	2	2	375	27	12225	-4.07	0.0	1.54	0.91	Cd1d1 Syk
554	GO:0006958 [7]: complement activation, classical pathway	2	2	375	27	12225	-4.07	0.0	1.54	0.91	Colec12 Serping1
555	GO:0019953 [4]: sexual reproduction	3	3	374	153	12099	-4.07	0.0	0.16	0.1	Afp Mfge8 Qk
556	GO:0000003 [3]: reproduction	3	3	374	153	12099	-4.07	0.0	0.16	0.1	Afp Mfge8 Qk
557	GO:0006461 [7]: protein complex assembly	1	1	376	95	12157	-4.07	0.0	0.06	0.02	Waspip
558	GO:0051243 [5]: negative regulation of cellular physiological process	5	5	372	131	12121	-4.08	0.0	0.96	0.62	Angptl4 Birc3 Cav1 Prkrir Snai2
559	GO:0043065 [7]: positive regulation of apoptosis	4	4	373	92	12160	-4.09	0.0	1.13	0.71	Cd1d1 Cidec Sh3glb1 Stk17b
560	GO:0043068 [6]: positive regulation of programmed cell death	4	4	373	93	12159	-4.1	0.0	1.11	0.7	Cd1d1 Cidec Sh3glb1 Stk17b
561	GO:0018193 [8]: peptidyl-amino acid modification	3	3	374	58	12194	-4.11	0.0	1.29	0.8	Igh-6 Pdgfrb Syk
562	GO:0007229 [6]: integrin-mediated signaling pathway	3	3	374	58	12194	-4.11	0.0	1.29	0.8	Adamts5 Itga7 Itgb7
563	GO:0035107 [4]: appendage morphogenesis	2	2	375	28	12224	-4.11	0.0	1.49	0.89	Twist1 Wnt5a
564	GO:0035108 [5]: limb morphogenesis	2	2	375	28	12224	-4.11	0.0	1.49	0.89	Twist1 Wnt5a
565	GO:0042035 [7]: regulation of cytokine biosynthesis	2	2	375	28	12224	-4.11	0.0	1.49	0.89	Cd1d1 Syk
566	GO:0045597 [5]: positive regulation of cell differentiation	2	2	375	28	12224	-4.11	0.0	1.49	0.89	Cd1d1 Syk
567	GO:0051168 [7]: nuclear export	2	2	375	28	12224	-4.11	0.0	1.49	0.89	Hspa9a Xpo1
568	GO:0009892 [5]: negative regulation of metabolism	5	5	372	137	12115	-4.12	0.0	0.87	0.56	Cav1 Jundm2 Nr1h3 Pa2g4 id3
569	GO:0016337 [5]: cell-cell adhesion	4	4	373	95	12157	-4.13	0.0	1.07	0.67	Cldn5 Mcam Pcdh20 Tek
570	GO:0006605 [7]: protein targeting	5	5	372	190	12062	-4.13	0.0	0.36	0.23	Ctsb Hspa9a Kpna1 Pex13 Xpo1
571	GO:0045045 [5]: secretory pathway	4	4	373	97	12155	-4.14	0.0	1.03	0.65	Sec15l1 Snap23 Stx18 Stx4a
572	GO:0009968 [5]: negative regulation of signal transduction	2	2	375	29	12223	-4.15	0.0	1.44	0.89	Cav1 Prss11
573	GO:0050863 [7]: regulation of T-cell activation	2	2	375	29	12223	-4.15	0.0	1.44	0.89	Cd1d1 Syk
574	GO:0007254 [8]: JNK cascade	2	2	375	29	12223	-4.15	0.0	1.44	0.89	Syk Wnt5a
575	GO:0007610 [2]: behavior	1	1	376	91	12161	-4.15	0.0	0.06	0.02	Qk
576	GO:0006163 [7]: purine nucleotide metabolism	3	3	374	61	12191	-4.16	0.0	1.21	0.75	Ada Ampd3 Atp6v1b2
577	GO:0007028 [5]: cytoplasm organization and biogenesis	4	4	373	98	12154	-4.16	0.0	1.01	0.65	D1Wsu40e Rpl36a Rps19 Rps6
578	GO:0015988 [7]: energy coupled proton transport, against electrochemical gradient	1	1	376	6	12246	-4.16	0.0	1.65	0.97	Atp6v1b2
579	GO:0016601 [7]: Rac protein signal transduction	1	1	376	6	12246	-4.16	0.0	1.65	0.97	Dock2
580	GO:0030728 [7]: ovulation	1	1	376	6	12246	-4.16	0.0	1.65	0.97	Afp
581	GO:0042176 [6]: regulation of protein catabolism	1	1	376	6	12246	-4.16	0.0	1.65	0.97	Serpinb1a
582	GO:0042692 [4]: muscle cell differentiation	1	1	376	6	12246	-4.16	0.0	1.65	0.97	Qk
583	GO:0045190 [8]: isotype switching	1	1	376	6	12246	-4.16	0.0	1.65	0.97	Tbx21
584	GO:0045445 [4]: myoblast differentiation	1	1	376	6	12246	-4.16	0.0	1.65	0.97	Lgals1
585	GO:0046466 [7]: membrane lipid catabolism	1	1	376	6	12246	-4.16	0.0	1.65	0.97	Cel
586	GO:0001542 [5]: ovulation (sensu Mammalia)	1	1	376	6	12246	-4.16	0.0	1.65	0.97	Afp
587	GO:0001910 [7]: regulation of immune cell mediated cytotoxicity	1	1	376	6	12246	-4.16	0.0	1.65	0.97	Cd1d1
588	GO:0006402 [7]: mRNA catabolism	1	1	376	6	12246	-4.16	0.0	1.65	0.97	Auh
589	GO:0006559 [8]: L-phenylalanine catabolism	1	1	376	6	12246	-4.16	0.0	1.65	0.97	Gstz1
590	GO:0006560 [8]: proline metabolism	1	1	376	6	12246	-4.16	0.0	1.65	0.97	Prodh
591	GO:0006888 [6]: ER to Golgi transport	1	1	376	6	12246	-4.16	0.0	1.65	0.97	Stx18
592	GO:0007006 [6]: mitochondrial membrane organization and biogenesis	1	1	376	6	12246	-4.16	0.0	1.65	0.97	1700020C11Rik
593	GO:0007379 [4]: segment specification	1	1	376	6	12246	-4.16	0.0	1.65	0.97	Meox2
594	GO:0009065 [8]: glutamine family amino acid catabolism	1	1	376	6	12246	-4.16	0.0	1.65	0.97	Prodh
595	GO:0009165 [6]: nucleotide biosynthesis	4	4	373	100	12152	-4.17	0.0	0.98	0.62	Ada Ampd3 Atp6v1b2 Prps1
596	GO:0045860 [5]: positive regulation of protein kinase activity	2	2	375	30	12222	-4.18	0.0	1.4	0.86	Igh-6 Syk
597	GO:0046651 [5]: lymphocyte proliferation	2	2	375	30	12222	-4.18	0.0	1.4	0.86	Dock2 Igh-6
598	GO:0001817 [6]: regulation of cytokine production	2	2	375	30	12222	-4.18	0.0	1.4	0.86	Cd1d1 Syk
599	GO:0000067 [6]: DNA replication and chromosome cycle	2	2	375	117	12135	-4.19	0.0	0.13	0.07	Dnajc2 Orc3l
600	GO:0043066 [7]: negative regulation of apoptosis	3	3	374	64	12188	-4.21	0.0	1.13	0.71	Angptl4 Birc3 Snai2
601	GO:0007268 [6]: synaptic transmission	3	3	374	139	12113	-4.22	0.0	0.22	0.14	Maoa Stx4a Syk
602	GO:0030003 [6]: cation homeostasis	3	3	374	65	12187	-4.23	0.0	1.1	0.7	Mt2 Pkd2 Slc24a3
603	GO:0043069 [6]: negative regulation of programmed cell death	3	3	374	65	12187	-4.23	0.0	1.1	0.7	Angptl4 Birc3 Snai2
604	GO:0051169 [6]: nuclear transport	3	3	374	65	12187	-4.23	0.0	1.1	0.7	Hspa9a Kpna1 Xpo1
605	GO:0050793 [3]: regulation of development	4	4	373	154	12098	-4.23	0.0	0.36	0.22	Cd1d1 Igfbp6 Prss11 Syk
606	GO:0048468 [3]: cell development	2	2	375	32	12220	-4.24	0.0	1.31	0.81	Dab2 Qk
607	GO:0015674 [7]: di-, tri-valent inorganic cation transport	4	4	373	111	12141	-4.25	0.0	0.8	0.53	Cp Heph Pkd2 Slc24a3
608	GO:0016481 [7]: negative regulation of transcription	4	4	373	113	12139	-4.26	0.0	0.77	0.51	Jundm2 Nr1h3 Pa2g4 id3
609	GO:0015711 [7]: organic anion transport	1	1	376	7	12245	-4.26	0.0	1.54	0.91	Slc16a1
610	GO:0019216 [5]: regulation of lipid metabolism	1	1	376	7	12245	-4.26	0.0	1.54	0.91	Cav1
611	GO:0019724 [7]: B-cell mediated immunity	1	1	376	7	12245	-4.26	0.0	1.54	0.91	Dock2
612	GO:0030510 [6]: regulation of BMP signaling pathway	1	1	376	7	12245	-4.26	0.0	1.54	0.91	Prss11
613	GO:0030514 [7]: negative regulation of BMP signaling pathway	1	1	376	7	12245	-4.26	0.0	1.54	0.91	Prss11
614	GO:0042094 [7]: interleukin-2 biosynthesis	1	1	376	7	12245	-4.26	0.0	1.54	0.91	Cd1d1
615	GO:0042135 [6]: neurotransmitter catabolism	1	1	376	7	12245	-4.26	0.0	1.54	0.91	Maoa
616	GO:0044273 [6]: sulfur compound catabolism	1	1	376	7	12245	-4.26	0.0	1.54	0.91	Cdo1
617	GO:0045060 [7]: negative thymic T-cell selection	1	1	376	7	12245	-4.26	0.0	1.54	0.91	Dock2
618	GO:0000098 [7]: sulfur amino acid catabolism	1	1	376	7	12245	-4.26	0.0	1.54	0.91	Cdo1
619	GO:0006144 [7]: purine base metabolism	1	1	376	7	12245	-4.26	0.0	1.54	0.91	Prps1
620	GO:0006558 [7]: L-phenylalanine metabolism	1	1	376	7	12245	-4.26	0.0	1.54	0.91	Gstz1
621	GO:0007257 [7]: activation of JUNK	1	1	376	7	12245	-4.26	0.0	1.54	0.91	Syk
622	GO:0007588 [4]: excretion	1	1	376	7	12245	-4.26	0.0	1.54	0.91	Dab2
623	GO:0009405 [3]: pathogenesis	1	1	376	7	12245	-4.26	0.0	1.54	0.91	Lrp1
624	GO:0009411 [7]: response to UV	1	1	376	7	12245	-4.26	0.0	1.54	0.91	Fech
625	GO:0045934 [6]: negative regulation of nucleobase, nucleoside, nucleotide and nucleic acid metabolism	4	4	373	118	12134	-4.27	0.0	0.7	0.47	Jundm2 Nr1h3 Pa2g4 id3
626	GO:0042089 [6]: cytokine biosynthesis	2	2	375	33	12219	-4.27	0.0	1.27	0.8	Cd1d1 Syk
627	GO:0050801 [4]: ion homeostasis	3	3	374	69	12183	-4.27	0.0	1.01	0.65	Mt2 Pkd2 Slc24a3
628	GO:0006873 [5]: cell ion homeostasis	3	3	374	69	12183	-4.27	0.0	1.01	0.65	Mt2 Pkd2 Slc24a3
629	GO:0042592 [3]: homeostasis	4	4	373	117	12135	-4.27	0.0	0.71	0.48	Kcnk2 Mt2 Pkd2 Slc24a3
630	GO:0007389 [3]: pattern specification	4	4	373	130	12122	-4.29	0.0	0.56	0.37	Hoxc8 Hoxd8 Meox2 Pkd2
631	GO:0042107 [5]: cytokine metabolism	2	2	375	34	12218	-4.3	0.0	1.23	0.77	Cd1d1 Syk
632	GO:0007548 [3]: sex differentiation	2	2	375	34	12218	-4.3	0.0	1.23	0.77	Afp B4galt1
633	GO:0016568 [8]: chromatin modification	1	1	376	83	12169	-4.31	0.0	0.08	0.04	Sap18
634	GO:0000041 [8]: transition metal ion transport	2	2	375	35	12217	-4.32	0.0	1.19	0.75	Cp Heph
635	GO:0042127 [5]: regulation of cell proliferation	3	3	374	126	12126	-4.32	0.0	0.29	0.19	Cav1 Igh-6 Prkrir
636	GO:0045892 [8]: negative regulation of transcription, DNA-dependent	3	3	374	76	12176	-4.35	0.0	0.86	0.56	Jundm2 Pa2g4 id3
637	GO:0018346 [10]: protein amino acid prenylation	1	1	376	8	12244	-4.35	0.0	1.43	0.89	Adamts5
638	GO:0019438 [6]: aromatic compound biosynthesis	1	1	376	8	12244	-4.35	0.0	1.43	0.89	Mocs2
639	GO:0030218 [5]: erythrocyte differentiation	1	1	376	8	12244	-4.35	0.0	1.43	0.89	Heph
640	GO:0042559 [7]: pteridine and derivative biosynthesis	1	1	376	8	12244	-4.35	0.0	1.43	0.89	Mocs2
641	GO:0046209 [5]: nitric oxide metabolism	1	1	376	8	12244	-4.35	0.0	1.43	0.89	Cav1
642	GO:0046474 [9]: glycerophospholipid biosynthesis	1	1	376	8	12244	-4.35	0.0	1.43	0.89	Sh3glb1
643	GO:0050848 [5]: regulation of calcium-mediated signaling	1	1	376	8	12244	-4.35	0.0	1.43	0.89	Syk
644	GO:0050850 [6]: positive regulation of calcium-mediated signaling	1	1	376	8	12244	-4.35	0.0	1.43	0.89	Syk
645	GO:0051084 [8]: posttranslational protein folding	1	1	376	8	12244	-4.35	0.0	1.43	0.89	Hspa8
646	GO:0051085 [9]: chaperone cofactor dependent protein folding	1	1	376	8	12244	-4.35	0.0	1.43	0.89	Hspa8
647	GO:0000188 [8]: inactivation of MAPK	1	1	376	8	12244	-4.35	0.0	1.43	0.89	Cav1
648	GO:0006692 [8]: prostanoid metabolism	1	1	376	8	12244	-4.35	0.0	1.43	0.89	Ptgs1
649	GO:0006693 [9]: prostaglandin metabolism	1	1	376	8	12244	-4.35	0.0	1.43	0.89	Ptgs1
650	GO:0006779 [7]: porphyrin biosynthesis	1	1	376	8	12244	-4.35	0.0	1.43	0.89	Fech
651	GO:0006783 [6]: heme biosynthesis	1	1	376	8	12244	-4.35	0.0	1.43	0.89	Fech
652	GO:0006809 [5]: nitric oxide biosynthesis	1	1	376	8	12244	-4.35	0.0	1.43	0.89	Cav1
653	GO:0006892 [6]: post-Golgi transport	1	1	376	8	12244	-4.35	0.0	1.43	0.89	Snap23
654	GO:0006898 [7]: receptor mediated endocytosis	1	1	376	8	12244	-4.35	0.0	1.43	0.89	Dab2
655	GO:0006944 [3]: membrane fusion	1	1	376	8	12244	-4.35	0.0	1.43	0.89	Snap23
656	GO:0007009 [6]: plasma membrane organization and biogenesis	1	1	376	8	12244	-4.35	0.0	1.43	0.89	Dock2
657	GO:0007026 [9]: microtubule stabilization	1	1	376	8	12244	-4.35	0.0	1.43	0.89	Mtap4
658	GO:0007163 [5]: establishment and/or maintenance of cell polarity	1	1	376	8	12244	-4.35	0.0	1.43	0.89	Dock2
659	GO:0009262 [7]: deoxyribonucleotide metabolism	1	1	376	8	12244	-4.35	0.0	1.43	0.89	Nt5c
660	GO:0016567 [9]: protein ubiquitination	3	3	374	118	12134	-4.36	0.0	0.35	0.22	Birc3 Fbxo9 Rnf14
661	GO:0001816 [5]: cytokine production	2	2	375	37	12215	-4.37	0.0	1.12	0.71	Cd1d1 Syk
662	GO:0006417 [6]: regulation of protein biosynthesis	3	3	374	79	12173	-4.37	0.0	0.81	0.53	Cd1d1 Prkrir Syk
663	GO:0019932 [6]: second-messenger-mediated signaling	3	3	374	80	12172	-4.38	0.0	0.79	0.53	Dscr1l1 Syk Tgm2
664	GO:0051094 [4]: positive regulation of development	2	2	375	39	12213	-4.4	0.0	1.06	0.67	Cd1d1 Syk
665	GO:0000910 [5]: cytokinesis	3	3	374	107	12145	-4.41	0.0	0.44	0.28	Ccnd2 Cdc42 Sept4
666	GO:0009894 [5]: regulation of catabolism	1	1	376	9	12243	-4.42	0.0	1.34	0.84	Serpinb1a
667	GO:0015669 [5]: gas transport	1	1	376	9	12243	-4.42	0.0	1.34	0.84	Cygb
668	GO:0015671 [6]: oxygen transport	1	1	376	9	12243	-4.42	0.0	1.34	0.84	Cygb
669	GO:0019233 [6]: perception of pain	1	1	376	9	12243	-4.42	0.0	1.34	0.84	Ccr2
670	GO:0030512 [6]: negative regulation of transforming growth factor beta receptor signaling pathway	1	1	376	9	12243	-4.42	0.0	1.34	0.84	Prss11
671	GO:0042558 [6]: pteridine and derivative metabolism	1	1	376	9	12243	-4.42	0.0	1.34	0.84	Mocs2
672	GO:0051260 [8]: protein homooligomerization	1	1	376	9	12243	-4.42	0.0	1.34	0.84	Cav1
673	GO:0001570 [4]: vasculogenesis	1	1	376	9	12243	-4.42	0.0	1.34	0.84	Qk
674	GO:0006401 [6]: RNA catabolism	1	1	376	9	12243	-4.42	0.0	1.34	0.84	Auh
675	GO:0006835 [7]: dicarboxylic acid transport	1	1	376	9	12243	-4.42	0.0	1.34	0.84	Slc1a5
676	GO:0006839 [6]: mitochondrial transport	1	1	376	9	12243	-4.42	0.0	1.34	0.84	Slc25a4
677	GO:0006914 [4]: autophagy	1	1	376	9	12243	-4.42	0.0	1.34	0.84	Becn1
678	GO:0006939 [4]: smooth muscle contraction	1	1	376	9	12243	-4.42	0.0	1.34	0.84	Cnn2
679	GO:0007033 [6]: vacuole organization and biogenesis	1	1	376	9	12243	-4.42	0.0	1.34	0.84	Snap23
680	GO:0008064 [6]: regulation of actin polymerization and/or depolymerization	1	1	376	9	12243	-4.42	0.0	1.34	0.84	Gsn
681	GO:0009074 [7]: aromatic amino acid family catabolism	1	1	376	9	12243	-4.42	0.0	1.34	0.84	Gstz1
682	GO:0009084 [8]: glutamine family amino acid biosynthesis	1	1	376	9	12243	-4.42	0.0	1.34	0.84	Prodh
683	GO:0006511 [10]: ubiquitin-dependent protein catabolism	3	3	374	92	12160	-4.42	0.0	0.61	0.41	Hip2 Psma6 Ube2l3
684	GO:0016311 [7]: dephosphorylation	2	2	375	98	12154	-4.42	0.0	0.22	0.14	Ppp2ca Ptprs
685	GO:0050790 [3]: regulation of enzyme activity	3	3	374	99	12153	-4.43	0.0	0.53	0.34	Arhgap6 Igh-6 Syk
686	GO:0019941 [9]: modification-dependent protein catabolism	3	3	374	94	12158	-4.43	0.0	0.59	0.39	Hip2 Psma6 Ube2l3
687	GO:0006800 [5]: oxygen and reactive oxygen species metabolism	2	2	375	40	12212	-4.43	0.0	1.03	0.65	Gpx3 Txnrd2
688	GO:0006470 [8]: protein amino acid dephosphorylation	2	2	375	96	12156	-4.44	0.0	0.23	0.15	Ppp2ca Ptprs
689	GO:0045935 [6]: positive regulation of nucleobase, nucleoside, nucleotide and nucleic acid metabolism	2	2	375	94	12158	-4.46	0.0	0.24	0.16	Ebf1 Klf2
690	GO:0006956 [6]: complement activation	2	2	375	42	12210	-4.46	0.0	0.97	0.62	Colec12 Serping1
691	GO:0006986 [5]: response to unfolded protein	2	2	375	42	12210	-4.46	0.0	0.97	0.62	Hspa8 Hspa9a
692	GO:0009314 [6]: response to radiation	2	2	375	42	12210	-4.46	0.0	0.97	0.62	Fech Snai2
693	GO:0045941 [7]: positive regulation of transcription	2	2	375	93	12159	-4.47	0.0	0.25	0.16	Ebf1 Klf2
694	GO:0007169 [7]: transmembrane receptor protein tyrosine kinase signaling pathway	2	2	375	93	12159	-4.47	0.0	0.25	0.16	Pdgfrb Plat
695	GO:0001558 [4]: regulation of cell growth	2	2	375	43	12209	-4.48	0.0	0.94	0.61	Igfbp6 Prss11
696	GO:0007605 [7]: perception of sound	2	2	375	43	12209	-4.48	0.0	0.94	0.61	Slc12a7 Wdr1
697	GO:0006260 [6]: DNA replication	2	2	375	92	12160	-4.48	0.0	0.25	0.16	Dnajc2 Orc3l
698	GO:0030832 [9]: regulation of actin filament length	1	1	376	10	12242	-4.49	0.0	1.26	0.8	Gsn
699	GO:0042402 [7]: biogenic amine catabolism	1	1	376	10	12242	-4.49	0.0	1.26	0.8	Maoa
700	GO:0042493 [7]: response to drug	1	1	376	10	12242	-4.49	0.0	1.26	0.8	Abcb1a
701	GO:0046879 [4]: hormone secretion	1	1	376	10	12242	-4.49	0.0	1.26	0.8	Syk
702	GO:0051128 [5]: regulation of cell organization and biogenesis	1	1	376	10	12242	-4.49	0.0	1.26	0.8	Gsn
703	GO:0051259 [7]: protein oligomerization	1	1	376	10	12242	-4.49	0.0	1.26	0.8	Cav1
704	GO:0000904 [4]: cellular morphogenesis during differentiation	1	1	376	10	12242	-4.49	0.0	1.26	0.8	Dab2
705	GO:0001906 [5]: cell killing	1	1	376	10	12242	-4.49	0.0	1.26	0.8	Cd1d1
706	GO:0001909 [6]: immune cell mediated cytotoxicity	1	1	376	10	12242	-4.49	0.0	1.26	0.8	Cd1d1
707	GO:0005978 [8]: glycogen biosynthesis	1	1	376	10	12242	-4.49	0.0	1.26	0.8	Gyg1
708	GO:0009066 [7]: aspartate family amino acid metabolism	1	1	376	10	12242	-4.49	0.0	1.26	0.8	Aspa
709	GO:0009250 [7]: glucan biosynthesis	1	1	376	10	12242	-4.49	0.0	1.26	0.8	Gyg1
710	GO:0008203 [7]: cholesterol metabolism	2	2	375	44	12208	-4.5	0.0	0.91	0.59	Lipe Mbtps1
711	GO:0045859 [4]: regulation of protein kinase activity	2	2	375	45	12207	-4.5	0.0	0.89	0.57	Igh-6 Syk
712	GO:0009792 [4]: embryonic development (sensu Metazoa)	2	2	375	87	12165	-4.51	0.0	0.29	0.19	Dab2 Meox2
713	GO:0050879 [4]: organismal movement	1	1	376	71	12181	-4.52	0.0	0.12	0.07	Dtnbp1
714	GO:0046903 [3]: secretion	2	2	375	46	12206	-4.52	0.0	0.86	0.56	Stx4a Syk
715	GO:0050881 [5]: musculoskeletal movement	1	1	376	70	12182	-4.53	0.0	0.12	0.07	Dtnbp1
716	GO:0050885 [6]: regulation of balance	1	1	376	70	12182	-4.53	0.0	0.12	0.07	Dtnbp1
717	GO:0050953 [6]: sensory perception of light	1	1	376	70	12182	-4.53	0.0	0.12	0.07	Dtnbp1
718	GO:0050957 [6]: equilibrioception	1	1	376	70	12182	-4.53	0.0	0.12	0.07	Dtnbp1
719	GO:0006399 [6]: tRNA metabolism	1	1	376	70	12182	-4.53	0.0	0.12	0.07	Lamp2
720	GO:0007601 [7]: visual perception	1	1	376	70	12182	-4.53	0.0	0.12	0.07	Dtnbp1
721	GO:0016125 [6]: sterol metabolism	2	2	375	47	12205	-4.53	0.0	0.84	0.54	Lipe Mbtps1
722	GO:0009309 [6]: amine biosynthesis	2	2	375	47	12205	-4.53	0.0	0.84	0.54	Odc1 Prodh
723	GO:0016055 [6]: Wnt receptor signaling pathway	2	2	375	85	12167	-4.53	0.0	0.3	0.2	Fbxw2 Wnt5a
724	GO:0001501 [5]: skeletal development	2	2	375	84	12168	-4.54	0.0	0.31	0.2	Prelp Pthr1
725	GO:0046483 [5]: heterocycle metabolism	2	2	375	48	12204	-4.54	0.0	0.82	0.54	Fech Prps1
726	GO:0008285 [6]: negative regulation of cell proliferation	2	2	375	48	12204	-4.54	0.0	0.82	0.54	Cav1 Prkrir
727	GO:0007156 [6]: homophilic cell adhesion	1	1	376	69	12183	-4.55	0.0	0.13	0.07	Pcdh20
728	GO:0018955 [7]: phenanthrene metabolism	1	1	376	11	12241	-4.55	0.0	1.19	0.75	Maoa
729	GO:0018958 [6]: phenol metabolism	1	1	376	11	12241	-4.55	0.0	1.19	0.75	Maoa
730	GO:0030888 [7]: regulation of B-cell proliferation	1	1	376	11	12241	-4.55	0.0	1.19	0.75	Igh-6
731	GO:0042219 [6]: amino acid derivative catabolism	1	1	376	11	12241	-4.55	0.0	1.19	0.75	Maoa
732	GO:0045765 [7]: regulation of angiogenesis	1	1	376	11	12241	-4.55	0.0	1.19	0.75	Tek
733	GO:0050671 [7]: positive regulation of lymphocyte proliferation	1	1	376	11	12241	-4.55	0.0	1.19	0.75	Igh-6
734	GO:0001756 [4]: somitogenesis	1	1	376	11	12241	-4.55	0.0	1.19	0.75	Meox2
735	GO:0006100 [8]: tricarboxylic acid cycle intermediate metabolism	1	1	376	11	12241	-4.55	0.0	1.19	0.75	Ldh1
736	GO:0006570 [7]: tyrosine metabolism	1	1	376	11	12241	-4.55	0.0	1.19	0.75	Gstz1
737	GO:0006584 [7]: catecholamine metabolism	1	1	376	11	12241	-4.55	0.0	1.19	0.75	Maoa
738	GO:0008366 [6]: nerve ensheathment	1	1	376	11	12241	-4.55	0.0	1.19	0.75	Qk
739	GO:0051049 [5]: regulation of transport	2	2	375	49	12203	-4.55	0.0	0.79	0.53	Igh-6 Mfge8
740	GO:0006916 [8]: anti-apoptosis	2	2	375	49	12203	-4.55	0.0	0.79	0.53	Birc3 Snai2
741	GO:0007179 [8]: transforming growth factor beta receptor signaling pathway	2	2	375	51	12201	-4.56	0.0	0.75	0.51	Eng Prss11
742	GO:0006821 [8]: chloride transport	2	2	375	52	12200	-4.57	0.0	0.73	0.49	Slc12a6 Slc12a7
743	GO:0006643 [6]: membrane lipid metabolism	2	2	375	78	12174	-4.58	0.0	0.36	0.23	Cel Sh3glb1
744	GO:0006816 [8]: calcium ion transport	2	2	375	76	12176	-4.59	0.0	0.38	0.23	Pkd2 Slc24a3
745	GO:0030705 [6]: cytoskeleton-dependent intracellular transport	1	1	376	67	12185	-4.59	0.0	0.14	0.07	4930542G03Rik
746	GO:0043009 [5]: embryonic development (sensu Vertebrata)	2	2	375	54	12198	-4.59	0.0	0.69	0.46	Dab2 Meox2
747	GO:0009100 [7]: glycoprotein metabolism	2	2	375	74	12178	-4.6	0.0	0.4	0.25	B3galt3 St8sia4
748	GO:0019751 [6]: polyol metabolism	1	1	376	12	12240	-4.6	0.0	1.12	0.71	Pck1
749	GO:0030203 [7]: glycosaminoglycan metabolism	1	1	376	12	12240	-4.6	0.0	1.12	0.71	Xlkd1
750	GO:0042178 [6]: xenobiotic catabolism	1	1	376	12	12240	-4.6	0.0	1.12	0.71	Maoa
751	GO:0042537 [6]: benzene and derivative metabolism	1	1	376	12	12240	-4.6	0.0	1.12	0.71	Maoa
752	GO:0042551 [5]: nerve maturation	1	1	376	12	12240	-4.6	0.0	1.12	0.71	Qk
753	GO:0042698 [4]: menstrual cycle	1	1	376	12	12240	-4.6	0.0	1.12	0.71	Afp
754	GO:0046785 [8]: microtubule polymerization	1	1	376	12	12240	-4.6	0.0	1.12	0.71	4930542G03Rik
755	GO:0006022 [6]: aminoglycan metabolism	1	1	376	12	12240	-4.6	0.0	1.12	0.71	Xlkd1
756	GO:0006071 [7]: glycerol metabolism	1	1	376	12	12240	-4.6	0.0	1.12	0.71	Pck1
757	GO:0006471 [8]: protein amino acid ADP-ribosylation	1	1	376	12	12240	-4.6	0.0	1.12	0.71	Art3
758	GO:0006672 [9]: ceramide metabolism	1	1	376	12	12240	-4.6	0.0	1.12	0.71	Cel
759	GO:0006911 [8]: phagocytosis, engulfment	1	1	376	12	12240	-4.6	0.0	1.12	0.71	Mfge8
760	GO:0007292 [6]: female gamete generation	1	1	376	12	12240	-4.6	0.0	1.12	0.71	Afp
761	GO:0007420 [7]: brain development	2	2	375	57	12195	-4.6	0.0	0.64	0.43	Aplp2 Nr2f1
762	GO:0007417 [6]: central nervous system development	2	2	375	70	12182	-4.6	0.0	0.45	0.29	Aplp2 Nr2f1
763	GO:0043085 [4]: positive regulation of enzyme activity	2	2	375	69	12183	-4.61	0.0	0.46	0.3	Igh-6 Syk
764	GO:0009101 [7]: glycoprotein biosynthesis	2	2	375	69	12183	-4.61	0.0	0.46	0.3	B3galt3 St8sia4
765	GO:0007178 [7]: transmembrane receptor protein serine/threonine kinase signaling pathway	2	2	375	60	12192	-4.61	0.0	0.59	0.39	Eng Prss11
766	GO:0000122 [9]: negative regulation of transcription from Pol II promoter	2	2	375	62	12190	-4.61	0.0	0.56	0.36	Jundm2 id3
767	GO:0007018 [7]: microtubule-based movement	1	1	376	65	12187	-4.61	0.0	0.14	0.08	4930542G03Rik
768	GO:0009888 [5]: histogenesis	2	2	375	59	12193	-4.61	0.0	0.6	0.4	Krt1-14 Ppp2ca
769	GO:0006486 [8]: protein amino acid glycosylation	2	2	375	64	12188	-4.62	0.0	0.53	0.34	B3galt3 St8sia4
770	GO:0040008 [4]: regulation of growth	2	2	375	67	12185	-4.62	0.0	0.49	0.32	Igfbp6 Prss11
771	GO:0045595 [4]: regulation of cell differentiation	2	2	375	67	12185	-4.62	0.0	0.49	0.32	Cd1d1 Syk
772	GO:0007218 [7]: neuropeptide signaling pathway	2	2	375	67	12185	-4.62	0.0	0.49	0.32	Cd97 Eltd1
773	GO:0018342 [9]: protein prenylation	1	1	376	13	12239	-4.64	0.0	1.06	0.67	Adamts5
774	GO:0042168 [5]: heme metabolism	1	1	376	13	12239	-4.64	0.0	1.06	0.67	Fech
775	GO:0046519 [8]: sphingoid metabolism	1	1	376	13	12239	-4.64	0.0	1.06	0.67	Cel
776	GO:0048489 [6]: synaptic vesicle transport	1	1	376	13	12239	-4.64	0.0	1.06	0.67	Stx4a
777	GO:0001839 [6]: neural plate morphogenesis	1	1	376	13	12239	-4.64	0.0	1.06	0.67	Twist1
778	GO:0001841 [6]: neural tube formation	1	1	376	13	12239	-4.64	0.0	1.06	0.67	Twist1
779	GO:0001843 [6]: neural tube closure	1	1	376	13	12239	-4.64	0.0	1.06	0.67	Twist1
780	GO:0006778 [6]: porphyrin metabolism	1	1	376	13	12239	-4.64	0.0	1.06	0.67	Fech
781	GO:0009112 [6]: nucleobase metabolism	1	1	376	13	12239	-4.64	0.0	1.06	0.67	Prps1
782	GO:0042100 [6]: B-cell proliferation	1	1	376	14	12238	-4.68	0.0	1.01	0.65	Igh-6
783	GO:0043087 [4]: regulation of GTPase activity	1	1	376	14	12238	-4.68	0.0	1.01	0.65	Arhgap6
784	GO:0043284 [5]: biopolymer biosynthesis	1	1	376	14	12238	-4.68	0.0	1.01	0.65	Gyg1
785	GO:0046148 [5]: pigment biosynthesis	1	1	376	14	12238	-4.68	0.0	1.01	0.65	Fech
786	GO:0000096 [6]: sulfur amino acid metabolism	1	1	376	14	12238	-4.68	0.0	1.01	0.65	Cdo1
787	GO:0000271 [6]: polysaccharide biosynthesis	1	1	376	14	12238	-4.68	0.0	1.01	0.65	Gyg1
788	GO:0006094 [8]: gluconeogenesis	1	1	376	14	12238	-4.68	0.0	1.01	0.65	Pck1
789	GO:0006818 [5]: hydrogen transport	1	1	376	60	12192	-4.69	0.0	0.17	0.1	Atp6v1b2
790	GO:0009890 [6]: negative regulation of biosynthesis	1	1	376	15	12237	-4.71	0.0	0.96	0.62	Cav1
791	GO:0030282 [6]: bone mineralization	1	1	376	15	12237	-4.71	0.0	0.96	0.62	Pthr1
792	GO:0042401 [7]: biogenic amine biosynthesis	1	1	376	15	12237	-4.71	0.0	0.96	0.62	Odc1
793	GO:0046545 [5]: development of primary female sexual characteristics	1	1	376	15	12237	-4.71	0.0	0.96	0.62	Afp
794	GO:0046660 [4]: female sex differentiation	1	1	376	15	12237	-4.71	0.0	0.96	0.62	Afp
795	GO:0046777 [9]: autophosphorylation	1	1	376	15	12237	-4.71	0.0	0.96	0.62	Syk
796	GO:0050764 [7]: regulation of phagocytosis	1	1	376	15	12237	-4.71	0.0	0.96	0.62	Mfge8
797	GO:0050766 [8]: positive regulation of phagocytosis	1	1	376	15	12237	-4.71	0.0	0.96	0.62	Mfge8
798	GO:0006749 [6]: glutathione metabolism	1	1	376	15	12237	-4.71	0.0	0.96	0.62	Ggtla1
799	GO:0008544 [7]: epidermis development	1	1	376	15	12237	-4.71	0.0	0.96	0.62	Krt1-14
800	GO:0008585 [6]: female gonad development	1	1	376	15	12237	-4.71	0.0	0.96	0.62	Afp
801	GO:0009069 [7]: serine family amino acid metabolism	1	1	376	15	12237	-4.71	0.0	0.96	0.62	Cdo1
802	GO:0030183 [5]: B-cell differentiation	1	1	376	16	12236	-4.75	0.0	0.91	0.59	Syk
803	GO:0006289 [7]: nucleotide-excision repair	1	1	376	16	12236	-4.75	0.0	0.91	0.59	Ercc8
804	GO:0006769 [8]: nicotinamide metabolism	1	1	376	16	12236	-4.75	0.0	0.91	0.59	Cbr2
805	GO:0008207 [6]: C21-steroid hormone metabolism	1	1	376	16	12236	-4.75	0.0	0.91	0.59	Afp
806	GO:0006644 [7]: phospholipid metabolism	1	1	376	54	12198	-4.77	0.0	0.21	0.13	Sh3glb1
807	GO:0009799 [4]: determination of symmetry	1	1	376	17	12235	-4.77	0.0	0.87	0.56	Pkd2
808	GO:0009855 [5]: determination of bilateral symmetry	1	1	376	17	12235	-4.77	0.0	0.87	0.56	Pkd2
809	GO:0035282 [3]: segmentation	1	1	376	17	12235	-4.77	0.0	0.87	0.56	Meox2
810	GO:0042088 [7]: T-helper 1 type immune response	1	1	376	17	12235	-4.77	0.0	0.87	0.56	Cd1d1
811	GO:0042398 [6]: amino acid derivative biosynthesis	1	1	376	17	12235	-4.77	0.0	0.87	0.56	Odc1
812	GO:0007259 [7]: JAK-STAT cascade	1	1	376	17	12235	-4.77	0.0	0.87	0.56	Pkd2
813	GO:0007368 [6]: determination of left/right symmetry	1	1	376	17	12235	-4.77	0.0	0.87	0.56	Pkd2
814	GO:0008217 [5]: regulation of blood pressure	1	1	376	17	12235	-4.77	0.0	0.87	0.56	Ptgs1
815	GO:0009880 [4]: embryonic pattern specification	1	1	376	18	12234	-4.79	0.0	0.83	0.54	Meox2
816	GO:0019362 [7]: pyridine nucleotide metabolism	1	1	376	18	12234	-4.79	0.0	0.83	0.54	Cbr2
817	GO:0030509 [9]: BMP signaling pathway	1	1	376	18	12234	-4.79	0.0	0.83	0.54	Prss11
818	GO:0006720 [6]: isoprenoid metabolism	1	1	376	18	12234	-4.79	0.0	0.83	0.54	Adh1
819	GO:0006826 [9]: iron ion transport	1	1	376	18	12234	-4.79	0.0	0.83	0.54	Heph
820	GO:0006937 [4]: regulation of muscle contraction	1	1	376	18	12234	-4.79	0.0	0.83	0.54	Tpm3
821	GO:0007398 [6]: ectoderm development	1	1	376	18	12234	-4.79	0.0	0.83	0.54	Krt1-14
822	GO:0009116 [6]: nucleoside metabolism	1	1	376	18	12234	-4.79	0.0	0.83	0.54	Prps1
823	GO:0009166 [6]: nucleotide catabolism	1	1	376	18	12234	-4.79	0.0	0.83	0.54	Nt5c
824	GO:0046849 [4]: bone remodeling	1	1	376	51	12201	-4.8	0.0	0.23	0.15	Pthr1
825	GO:0009451 [6]: RNA modification	1	1	376	51	12201	-4.8	0.0	0.23	0.15	Lamp2
826	GO:0009967 [5]: positive regulation of signal transduction	1	1	376	19	12233	-4.82	0.0	0.79	0.53	Syk
827	GO:0019319 [8]: hexose biosynthesis	1	1	376	19	12233	-4.82	0.0	0.79	0.53	Pck1
828	GO:0042440 [4]: pigment metabolism	1	1	376	19	12233	-4.82	0.0	0.79	0.53	Fech
829	GO:0044272 [6]: sulfur compound biosynthesis	1	1	376	19	12233	-4.82	0.0	0.79	0.53	Ggtla1
830	GO:0046165 [6]: alcohol biosynthesis	1	1	376	19	12233	-4.82	0.0	0.79	0.53	Pck1
831	GO:0046364 [7]: monosaccharide biosynthesis	1	1	376	19	12233	-4.82	0.0	0.79	0.53	Pck1
832	GO:0007185 [7]: transmembrane receptor protein tyrosine phosphatase signaling pathway	1	1	376	19	12233	-4.82	0.0	0.79	0.53	Ptprs
833	GO:0007223 [7]: frizzled-2 signaling pathway	1	1	376	19	12233	-4.82	0.0	0.79	0.53	Wnt5a
834	GO:0007498 [3]: mesoderm development	1	1	376	19	12233	-4.82	0.0	0.79	0.53	Ppp2ca
835	GO:0045786 [7]: negative regulation of cell cycle	1	1	376	49	12203	-4.82	0.0	0.25	0.16	Reck
836	GO:0042098 [6]: T-cell proliferation	1	1	376	20	12232	-4.83	0.0	0.75	0.51	Dock2
837	GO:0042133 [5]: neurotransmitter metabolism	1	1	376	20	12232	-4.83	0.0	0.75	0.51	Maoa
838	GO:0050670 [6]: regulation of lymphocyte proliferation	1	1	376	20	12232	-4.83	0.0	0.75	0.51	Igh-6
839	GO:0051241 [5]: negative regulation of organismal physiological process	1	1	376	20	12232	-4.83	0.0	0.75	0.51	Cav1
840	GO:0051258 [7]: protein polymerization	1	1	376	20	12232	-4.83	0.0	0.75	0.51	4930542G03Rik
841	GO:0009064 [7]: glutamine family amino acid metabolism	1	1	376	20	12232	-4.83	0.0	0.75	0.51	Prodh
842	GO:0009072 [6]: aromatic amino acid family metabolism	1	1	376	20	12232	-4.83	0.0	0.75	0.51	Gstz1
843	GO:0017038 [6]: protein import	1	1	376	48	12204	-4.84	0.0	0.26	0.16	Kpna1
844	GO:0009141 [7]: nucleoside triphosphate metabolism	1	1	376	48	12204	-4.84	0.0	0.26	0.16	Atp6v1b2
845	GO:0015992 [6]: proton transport	1	1	376	47	12205	-4.84	0.0	0.27	0.17	Atp6v1b2
846	GO:0008284 [6]: positive regulation of cell proliferation	1	1	376	47	12205	-4.84	0.0	0.27	0.17	Igh-6
847	GO:0016485 [8]: protein processing	1	1	376	21	12231	-4.85	0.0	0.72	0.49	Sec11l1
848	GO:0048469 [4]: cell maturation	1	1	376	21	12231	-4.85	0.0	0.72	0.49	Qk
849	GO:0006497 [8]: protein lipidation	1	1	376	21	12231	-4.85	0.0	0.72	0.49	Adamts5
850	GO:0006650 [8]: glycerophospholipid metabolism	1	1	376	21	12231	-4.85	0.0	0.72	0.49	Sh3glb1
851	GO:0006807 [4]: nitrogen compound metabolism	1	1	376	21	12231	-4.85	0.0	0.72	0.49	Cav1
852	GO:0001503 [5]: ossification	1	1	376	46	12206	-4.85	0.0	0.27	0.18	Pthr1
853	GO:0042158 [7]: lipoprotein biosynthesis	1	1	376	22	12230	-4.86	0.0	0.69	0.46	Adamts5
854	GO:0045137 [4]: development of primary sexual characteristics	1	1	376	22	12230	-4.86	0.0	0.69	0.46	Afp
855	GO:0006953 [5]: acute-phase response	1	1	376	22	12230	-4.86	0.0	0.69	0.46	Hp
856	GO:0008406 [5]: gonad development	1	1	376	22	12230	-4.86	0.0	0.69	0.46	Afp
857	GO:0051170 [7]: nuclear import	1	1	376	44	12208	-4.87	0.0	0.29	0.19	Kpna1
858	GO:0006606 [7]: protein-nucleus import	1	1	376	44	12208	-4.87	0.0	0.29	0.19	Kpna1
859	GO:0006766 [5]: vitamin metabolism	1	1	376	44	12208	-4.87	0.0	0.29	0.19	Cbr2
860	GO:0009144 [8]: purine nucleoside triphosphate metabolism	1	1	376	44	12208	-4.87	0.0	0.29	0.19	Atp6v1b2
861	GO:0001701 [6]: embryonic development (sensu Mammalia)	1	1	376	43	12209	-4.87	0.0	0.31	0.2	Dab2
862	GO:0006400 [7]: tRNA modification	1	1	376	43	12209	-4.87	0.0	0.31	0.2	Lamp2
863	GO:0009566 [5]: fertilization	1	1	376	23	12229	-4.87	0.0	0.66	0.44	Mfge8
864	GO:0019835 [5]: cytolysis	1	1	376	23	12229	-4.87	0.0	0.66	0.44	Fgl2
865	GO:0007266 [7]: Rho protein signal transduction	1	1	376	23	12229	-4.87	0.0	0.66	0.44	Cdc42
866	GO:0007338 [6]: fertilization (sensu Metazoa)	1	1	376	23	12229	-4.87	0.0	0.66	0.44	Mfge8
867	GO:0015985 [7]: energy coupled proton transport, down electrochemical gradient	1	1	376	24	12228	-4.88	0.0	0.63	0.43	Atp6v1b2
868	GO:0015986 [7]: ATP synthesis coupled proton transport	1	1	376	24	12228	-4.88	0.0	0.63	0.43	Atp6v1b2
869	GO:0019748 [4]: secondary metabolism	1	1	376	24	12228	-4.88	0.0	0.63	0.43	Fech
870	GO:0030155 [4]: regulation of cell adhesion	1	1	376	24	12228	-4.88	0.0	0.63	0.43	Pscdbp
871	GO:0006305 [7]: DNA alkylation	1	1	376	24	12228	-4.88	0.0	0.63	0.43	Mbd1
872	GO:0006306 [4]: DNA methylation	1	1	376	24	12228	-4.88	0.0	0.63	0.43	Mbd1
873	GO:0007200 [7]: G-protein signaling, coupled to IP3 second messenger (phospholipase C activating)	1	1	376	24	12228	-4.88	0.0	0.63	0.43	Tgm2
874	GO:0040029 [3]: regulation of gene expression, epigenetic	1	1	376	41	12211	-4.89	0.0	0.33	0.21	Mbd1
875	GO:0006752 [7]: group transfer coenzyme metabolism	1	1	376	41	12211	-4.89	0.0	0.33	0.21	Atp6v1b2
876	GO:0009142 [7]: nucleoside triphosphate biosynthesis	1	1	376	41	12211	-4.89	0.0	0.33	0.21	Atp6v1b2
877	GO:0030099 [4]: myeloid blood cell differentiation	1	1	376	42	12210	-4.89	0.0	0.32	0.2	Heph
878	GO:0042445 [5]: hormone metabolism	1	1	376	42	12210	-4.89	0.0	0.32	0.2	Afp
879	GO:0009199 [8]: ribonucleoside triphosphate metabolism	1	1	376	42	12210	-4.89	0.0	0.32	0.2	Atp6v1b2
880	GO:0009205 [9]: purine ribonucleoside triphosphate metabolism	1	1	376	42	12210	-4.89	0.0	0.32	0.2	Atp6v1b2
881	GO:0006665 [7]: sphingolipid metabolism	1	1	376	25	12227	-4.89	0.0	0.61	0.4	Cel
882	GO:0006805 [5]: xenobiotic metabolism	1	1	376	25	12227	-4.89	0.0	0.61	0.4	Maoa
883	GO:0009410 [7]: response to xenobiotic stimulus	1	1	376	25	12227	-4.89	0.0	0.61	0.4	Maoa
884	GO:0043038 [7]: amino acid activation	1	1	376	40	12212	-4.89	0.0	0.34	0.22	Lamp2
885	GO:0043039 [8]: tRNA aminoacylation	1	1	376	40	12212	-4.89	0.0	0.34	0.22	Lamp2
886	GO:0046467 [7]: membrane lipid biosynthesis	1	1	376	40	12212	-4.89	0.0	0.34	0.22	Sh3glb1
887	GO:0006418 [8]: tRNA aminoacylation for protein translation	1	1	376	40	12212	-4.89	0.0	0.34	0.22	Lamp2
888	GO:0006445 [7]: regulation of translation	1	1	376	40	12212	-4.89	0.0	0.34	0.22	Prkrir
889	GO:0009952 [4]: anterior/posterior pattern formation	1	1	376	39	12213	-4.9	0.0	0.35	0.22	Meox2
890	GO:0000226 [8]: microtubule cytoskeleton organization and biogenesis	1	1	376	39	12213	-4.9	0.0	0.35	0.22	Mtap4
891	GO:0006836 [5]: neurotransmitter transport	1	1	376	39	12213	-4.9	0.0	0.35	0.22	Stx4a
892	GO:0046916 [8]: transition metal ion homeostasis	1	1	376	27	12225	-4.9	0.0	0.56	0.37	Mt2
893	GO:0009583 [7]: detection of light	1	1	376	26	12226	-4.91	0.0	0.58	0.39	Fech
894	GO:0009416 [7]: response to light	1	1	376	26	12226	-4.91	0.0	0.58	0.39	Fech
895	GO:0048511 [3]: rhythmic process	1	1	376	38	12214	-4.91	0.0	0.37	0.23	Afp
896	GO:0008632 [7]: apoptotic program	1	1	376	38	12214	-4.91	0.0	0.37	0.23	Sh3glb1
897	GO:0009145 [8]: purine nucleoside triphosphate biosynthesis	1	1	376	38	12214	-4.91	0.0	0.37	0.23	Atp6v1b2
898	GO:0009201 [8]: ribonucleoside triphosphate biosynthesis	1	1	376	38	12214	-4.91	0.0	0.37	0.23	Atp6v1b2
899	GO:0009206 [9]: purine ribonucleoside triphosphate biosynthesis	1	1	376	38	12214	-4.91	0.0	0.37	0.23	Atp6v1b2
900	GO:0006119 [6]: oxidative phosphorylation	1	1	376	37	12215	-4.91	0.0	0.38	0.23	Atp6v1b2
901	GO:0007626 [3]: locomotory behavior	1	1	376	37	12215	-4.91	0.0	0.38	0.23	Qk
902	GO:0030031 [6]: cell projection biogenesis	1	1	376	28	12224	-4.91	0.0	0.54	0.35	Cdc42
903	GO:0006304 [6]: DNA modification	1	1	376	28	12224	-4.91	0.0	0.54	0.35	Mbd1
904	GO:0006364 [7]: rRNA processing	1	1	376	28	12224	-4.91	0.0	0.54	0.35	D1Wsu40e
905	GO:0006767 [6]: water-soluble vitamin metabolism	1	1	376	28	12224	-4.91	0.0	0.54	0.35	Cbr2
906	GO:0030030 [5]: cell projection organization and biogenesis	1	1	376	29	12223	-4.92	0.0	0.51	0.34	Cdc42
907	GO:0042157 [7]: lipoprotein metabolism	1	1	376	29	12223	-4.92	0.0	0.51	0.34	Adamts5
908	GO:0048015 [7]: phosphoinositide-mediated signaling	1	1	376	29	12223	-4.92	0.0	0.51	0.34	Tgm2
909	GO:0048066 [3]: pigmentation	1	1	376	33	12219	-4.92	0.0	0.44	0.28	Fech
910	GO:0016072 [6]: rRNA metabolism	1	1	376	30	12222	-4.92	0.0	0.49	0.33	D1Wsu40e
911	GO:0006730 [5]: one-carbon compound metabolism	1	1	376	30	12222	-4.92	0.0	0.49	0.33	Car4
912	GO:0006753 [8]: nucleoside phosphate metabolism	1	1	376	30	12222	-4.92	0.0	0.49	0.33	Atp6v1b2
913	GO:0006754 [7]: ATP biosynthesis	1	1	376	30	12222	-4.92	0.0	0.49	0.33	Atp6v1b2
914	GO:0008654 [8]: phospholipid biosynthesis	1	1	376	30	12222	-4.92	0.0	0.49	0.33	Sh3glb1
915	GO:0008652 [7]: amino acid biosynthesis	1	1	376	32	12220	-4.92	0.0	0.46	0.3	Prodh
916	GO:0046034 [6]: ATP metabolism	1	1	376	34	12218	-4.92	0.0	0.42	0.27	Atp6v1b2
