# Supplementary material for: A genomic analysis of mouse models of breast cancer reveals molecular features of mouse models and relationships to human breast cancer
Source: Breast Cancer Res. 2014 Jun 5;16(3):R59. doi: 10.1186/bcr3672 (PMC4078930; doi:10.1186/bcr3672)
Supplement: Additional file 2 — Fold change values organized by mouse tumor model type comparing the mouse model to all other types of mouse models. [file bcr3672-S2.zip › Additional_file_2/Ras_SAM/AdditionalFile52_Ras_SAM/DownregulatedGenesgather_kegg_121102.txt]

#	Annotation	Total Genes With Ann	Your Genes (With Ann)	Your Genes (No Ann)	Genome (With Ann)	Genome (No Ann)	ln(Bayes factor)	neg ln(p value)	FE: neg ln(p value)	FE: neg ln(FDR)	Genes
1	path:mmu04512: ECM-receptor interaction	12	12	106	72	2329	3.35	7.57	7.8	3.5	Cd36 Col1a2 Col3a1 Col4a2 Col5a1 Col5a2 Col5a3 Itga7 Itgb7 Lamb1-1 Thbs3 Vtn
2	path:mmu04510: Focal adhesion	21	21	97	193	2208	3.02	7.3	7.29	3.5	Actg1 Birc3 Cav1 Ccnd2 Cdc42 Col1a2 Col3a1 Col4a2 Col5a1 Col5a2 Col5a3 Figf Itga7 Itgb7 Lamb1-1 Myl6 Pak2 Pdgfrb Thbs3 Vegfc Vtn
3	path:mmu04080: Neuroactive ligand-receptor interaction	4	4	114	274	2127	1.72	5.9	0.0	0.0	Adrb3 Edg2 Ptger2 Pthr1
4	path:mmu00350: Tyrosine metabolism	7	7	111	33	2368	1.63	5.8	6.15	2.76	Adh1 Aoc3 Aox1 Gstz1 Hrmt1l3 Maoa Sh3glb1
5	path:mmu00340: Histidine metabolism	5	5	113	21	2380	0.53	4.61	5.09	1.98	Aoc3 Hal Hrmt1l3 Maoa Sh3glb1
6	path:mmu00760: Nicotinate and nicotinamide metabolism	7	7	111	44	2357	0.31	4.41	4.75	1.87	Aox1 Enpp2 Gprk5 Nnmt Nt5c Pbef1 Pnp
7	path:mmu00280: Valine, leucine and isoleucine degradation	5	5	113	27	2374	-0.31	0.0	4.19	1.5	Aox1 Hadhsc Hmgcl Mut Sh3glb1
8	path:mmu00020: Citrate cycle (TCA cycle)	4	4	114	20	2381	-0.78	0.0	3.75	1.31	Dld Dlst Pck1 Sdha
9	path:mmu00010: Glycolysis / Gluconeogenesis	6	6	112	44	2357	-0.8	0.0	3.6	1.31	Adh1 Dld Eno1 Eno3 Ldh1 Pdhb
10	path:mmu00650: Butanoate metabolism	5	5	113	32	2369	-0.85	0.0	3.61	1.31	Aacs Hadhsc Hmgcl Pdhb Sh3glb1
11	path:mmu00380: Tryptophan metabolism	7	7	111	68	2333	-1.43	0.0	2.83	0.89	Aoc3 Aox1 Cyp1b1 Cyp2e1 Hadhsc Hrmt1l3 Maoa
12	path:mmu04620: Toll-like receptor signaling pathway	1	1	117	93	2308	-1.7	0.0	0.01	0.0	Cd14
13	path:mmu00620: Pyruvate metabolism	4	4	114	29	2372	-1.71	0.0	2.72	0.89	Dld Ldh1 Pck1 Pdhb
14	path:mmu04060: Cytokine-cytokine receptor interaction	7	7	111	233	2168	-1.82	0.0	0.06	0.01	Ccl11 Ccr2 Csf2rb2 Il2rg Osmr Pdgfrb Vegfc
15	path:mmu00062: Fatty acid biosynthesis (path 2)	2	2	116	7	2394	-1.86	0.0	2.76	0.89	Fasn Hadhsc
16	path:mmu00920: Sulfur metabolism	2	2	116	7	2394	-1.86	0.0	2.76	0.89	Chst12 Sult1a1
17	path:mmu00561: Glycerolipid metabolism	4	4	114	31	2370	-1.86	0.0	2.55	0.89	Adh1 B4galt1 Cel Lpl
18	path:mmu00360: Phenylalanine metabolism	3	3	115	18	2383	-1.87	0.0	2.63	0.89	Aoc3 Maoa Sh3glb1
19	path:mmu04310: Wnt signaling pathway	3	3	115	138	2263	-1.92	0.0	0.03	0.0	Ccnd2 Ppp2ca Wnt5a
20	path:mmu00480: Glutathione metabolism	4	4	114	32	2369	-1.93	0.0	2.46	0.87	Gpx3 Gstm1 Gsto1 Gstz1
21	path:mmu00190: Oxidative phosphorylation	2	2	116	113	2288	-1.93	0.0	0.02	0.0	Atp6v1b2 Sdha
22	path:mmu00400: Phenylalanine, tyrosine and tryptophan biosynthesis	2	2	116	8	2393	-2.03	0.0	2.57	0.89	Eno1 Eno3
23	path:mmu00750: Vitamin B6 metabolism	2	2	116	8	2393	-2.03	0.0	2.57	0.89	Aox1 Nt5c
24	path:mmu00071: Fatty acid metabolism	5	5	113	49	2352	-2.04	0.0	2.25	0.8	Acadl Adh1 Cyp1b1 Cyp2e1 Hadhsc
25	path:mmu04020: Calcium signaling pathway	5	5	113	176	2225	-2.1	0.0	0.07	0.01	Adrb3 Pdgfrb Pygl Slc25a4 Syk
26	path:mmu00120: Bile acid biosynthesis	3	3	115	23	2378	-2.31	0.0	2.13	0.76	Adh1 Cel Lip1
27	path:mmu00061: Fatty acid biosynthesis (path 1)	1	1	117	1	2400	-2.32	0.0	2.39	0.85	Fasn
28	path:mmu00740: Riboflavin metabolism	2	2	116	10	2391	-2.32	0.0	2.25	0.8	Enpp2 Nt5c
29	path:mmu05040: Huntington's disease	3	3	115	24	2377	-2.38	0.0	2.04	0.76	Clta Hip2 Tgm2
30	path:mmu00310: Lysine degradation	4	4	114	40	2361	-2.39	0.0	1.91	0.72	6530401D17Rik Dlst Hadhsc Sh3glb1
31	path:mmu04530: Tight junction	8	8	110	115	2286	-2.4	0.0	1.53	0.51	Actg1 Catna1 Cdc42 Cldn5 Gnai1 Jam3 Myl6 Ppp2ca
32	path:mmu00910: Nitrogen metabolism	2	2	116	12	2389	-2.55	0.0	1.99	0.76	Car4 Hal
33	path:mmu00960: Alkaloid biosynthesis II	2	2	116	12	2389	-2.55	0.0	1.99	0.76	Aoc3 Sh3glb1
34	path:mmu00624: 1- and 2-Methylnaphthalene degradation	2	2	116	12	2389	-2.55	0.0	1.99	0.76	Adh1 Sh3glb1
35	path:mmu04610: Complement and coagulation cascades	5	5	113	63	2338	-2.57	0.0	1.56	0.51	C1s Plat Serping1 Tfpi Thbd
36	path:mmu04010: MAPK signaling pathway	9	9	109	222	2179	-2.58	0.0	0.26	0.13	Cd14 Cdc42 Hspa8 Hspa9a Map2k5 Pak2 Pdgfrb Pla2g2d Rasgrp2
37	path:mmu04210: Apoptosis	2	2	116	87	2314	-2.7	0.0	0.07	0.01	Birc3 Csf2rb2
38	path:mmu00590: Prostaglandin and leukotriene metabolism	3	3	115	30	2371	-2.72	0.0	1.61	0.51	Cbr2 Pla2g2d Ptgs1
39	path:mmu04520: Adherens junction	5	5	113	69	2332	-2.72	0.0	1.33	0.48	Actg1 Catna1 Cdc42 Iqgap1 Snai2
40	path:mmu00260: Glycine, serine and threonine metabolism	3	3	115	31	2370	-2.76	0.0	1.55	0.51	Aoc3 Dld Maoa
41	path:mmu00230: Purine metabolism	6	6	112	102	2299	-2.87	0.0	0.93	0.36	Ada Ampd3 Enpp2 Pde8a Pnp Prps1
42	path:mmu00330: Arginine and proline metabolism	3	3	115	34	2367	-2.88	0.0	1.39	0.51	Aoc3 Maoa Odc1
43	path:mmu04910: Insulin signaling pathway	5	5	113	128	2273	-2.89	0.0	0.28	0.13	Fasn Lipe Pck1 Pygl Rps6
44	path:mmu04540: Gap junction	5	5	113	79	2322	-2.9	0.0	1.03	0.41	Edg2 Gnai1 Gstz1 Map2k5 Pdgfrb
45	path:mmu00072: Synthesis and degradation of ketone bodies	1	1	117	3	2398	-2.92	0.0	1.74	0.59	Hmgcl
46	path:mmu00860: Porphyrin and chlorophyll metabolism	2	2	116	17	2384	-2.94	0.0	1.5	0.51	Cp Fech
47	path:mmu00603: Globoside metabolism	2	2	116	18	2383	-3.0	0.0	1.43	0.51	B3galt3 B4galt1
48	path:mmu04070: Phosphatidylinositol signaling system	2	2	116	74	2327	-3.01	0.0	0.13	0.05	Gprk5 Pip5k2a
49	path:mmu00632: Benzoate degradation via CoA ligation	3	3	115	42	2359	-3.1	0.0	1.04	0.41	Gprk5 Hadhsc Sh3glb1
50	path:mmu05010: Alzheimer's disease	2	2	116	21	2380	-3.14	0.0	1.23	0.48	Lpl Lrp1
51	path:mmu00640: Propanoate metabolism	2	2	116	22	2379	-3.18	0.0	1.17	0.44	Ldh1 Mut
52	path:mmu00240: Pyrimidine metabolism	2	2	116	64	2337	-3.21	0.0	0.19	0.09	Pnp Txnrd2
53	path:mmu00130: Ubiquinone biosynthesis	1	1	117	5	2396	-3.23	0.0	1.38	0.51	Coq3
54	path:mmu00642: Ethylbenzene degradation	1	1	117	5	2396	-3.23	0.0	1.38	0.51	Sh3glb1
55	path:mmu00531: Glycosaminoglycan degradation	1	1	117	6	2395	-3.33	0.0	1.25	0.48	Ids
56	path:mmu00780: Biotin metabolism	1	1	117	6	2395	-3.33	0.0	1.25	0.48	6530401D17Rik
57	path:mmu00643: Styrene degradation	1	1	117	6	2395	-3.33	0.0	1.25	0.48	Gstz1
58	path:mmu00500: Starch and sucrose metabolism	2	2	116	28	2373	-3.35	0.0	0.88	0.36	Enpp2 Pygl
59	path:mmu00562: Inositol phosphate metabolism	2	2	116	55	2346	-3.35	0.0	0.28	0.13	Gprk5 Pip5k2a
60	path:mmu00150: Androgen and estrogen metabolism	2	2	116	30	2371	-3.39	0.0	0.81	0.32	Hrmt1l3 Hsd11b1
61	path:mmu00564: Glycerophospholipid metabolism	2	2	116	51	2350	-3.4	0.0	0.33	0.13	Pla2g2d Sh3glb1
62	path:mmu00730: Thiamine metabolism	1	1	117	7	2394	-3.42	0.0	1.14	0.44	Nt5c
63	path:mmu04340: Hedgehog signaling pathway	2	2	116	49	2352	-3.42	0.0	0.36	0.13	Gas1 Wnt5a
64	path:mmu00051: Fructose and mannose metabolism	2	2	116	36	2365	-3.45	0.0	0.62	0.24	B4galt1 Nt5c
65	path:mmu00361: gamma-Hexachlorocyclohexane degradation	2	2	116	37	2364	-3.45	0.0	0.59	0.24	Cyp1b1 Cyp2e1
66	path:mmu00193: ATP synthesis	1	1	117	40	2361	-3.47	0.0	0.15	0.05	Atp6v1b2
67	path:mmu00272: Cysteine metabolism	1	1	117	8	2393	-3.49	0.0	1.05	0.41	Ldh1
68	path:mmu00290: Valine, leucine and isoleucine biosynthesis	1	1	117	8	2393	-3.49	0.0	1.05	0.41	Pdhb
69	path:mmu00440: Aminophosphonate metabolism	1	1	117	10	2391	-3.59	0.0	0.89	0.36	Hrmt1l3
70	path:mmu00626: Nitrobenzene degradation	1	1	117	10	2391	-3.59	0.0	0.89	0.36	Hrmt1l3
71	path:mmu05060: Prion disease	1	1	117	10	2391	-3.59	0.0	0.89	0.36	Lamb1-1
72	path:mmu00600: Glycosphingolipid metabolism	1	1	117	33	2368	-3.62	0.0	0.22	0.1	B4galt1
73	path:mmu00930: Caprolactam degradation	1	1	117	11	2390	-3.63	0.0	0.82	0.32	Hadhsc
74	path:mmu00140: C21-Steroid hormone metabolism	1	1	117	12	2389	-3.66	0.0	0.77	0.32	Hsd11b1
75	path:mmu00601: Blood group glycolipid biosynthesis-lactoseries	1	1	117	12	2389	-3.66	0.0	0.77	0.32	B4galt1
76	path:mmu00532: Chondroitin / Heparan sulfate biosynthesis	1	1	117	27	2374	-3.71	0.0	0.3	0.13	Chst12
77	path:mmu00510: N-Glycan biosynthesis	1	1	117	26	2375	-3.72	0.0	0.32	0.13	B4galt1
78	path:mmu00530: Aminosugars metabolism	1	1	117	26	2375	-3.72	0.0	0.32	0.13	Nt5c
79	path:mmu00770: Pantothenate and CoA biosynthesis	1	1	117	15	2386	-3.73	0.0	0.62	0.24	Enpp2
80	path:mmu00052: Galactose metabolism	1	1	117	25	2376	-3.73	0.0	0.34	0.13	B4galt1
81	path:mmu00410: beta-Alanine metabolism	1	1	117	16	2385	-3.74	0.0	0.58	0.24	Aoc3
82	path:mmu00602: Blood group glycolipid biosynthesis-neolactoseries	1	1	117	16	2385	-3.74	0.0	0.58	0.24	B4galt1
83	path:mmu05020: Parkinson's disease	1	1	117	16	2385	-3.74	0.0	0.58	0.24	Ube2l3
84	path:mmu00450: Selenoamino acid metabolism	1	1	117	17	2384	-3.75	0.0	0.55	0.22	Hrmt1l3
85	path:mmu00604: Ganglioside biosynthesis	1	1	117	18	2383	-3.76	0.0	0.51	0.2	B4galt1
86	path:mmu00030: Pentose phosphate pathway	1	1	117	21	2380	-3.76	0.0	0.43	0.17	Prps1
87	path:mmu00512: O-Glycan biosynthesis	1	1	117	21	2380	-3.76	0.0	0.43	0.17	B4galt1
88	path:mmu00220: Urea cycle and metabolism of amino groups	1	1	117	19	2382	-3.76	0.0	0.48	0.2	Odc1
89	path:mmu00903: Limonene and pinene degradation	1	1	117	19	2382	-3.76	0.0	0.48	0.2	Sh3glb1
